# Supplementary material for: Hormonal steroids induce multidrug resistance and stress response genes in Neisseria gonorrhoeae by binding to MtrR
Source: Nat Commun. 2024 Feb 7;15:1153. doi: 10.1038/s41467-024-45195-1 (PMC10850145; doi:10.1038/s41467-024-45195-1)
Supplement: Supplementary file 6 — Source Data [file 41467_2024_45195_MOESM6_ESM.zip]

Archive with 105 entries (90 files):
- Source Data/
- Source Data/.DS_Store
- __MACOSX/Source Data/._.DS_Store
- Source Data/ITC/
- Source Data/Source Data.xlsx
- __MACOSX/Source Data/._Source Data.xlsx
- Source Data/ITC/.DS_Store
- __MACOSX/Source Data/ITC/._.DS_Store
- Source Data/ITC/W136L/
- Source Data/ITC/R176E/
- Source Data/ITC/Q133A/
- Source Data/ITC/D171A/
- Source Data/ITC/W136A/
- Source Data/ITC/WT/
- Source Data/ITC/W136L/3E2MtrRW136LAug1422.itc
- Source Data/ITC/W136L/1E2MtrRW136LAug1222.itc
- Source Data/ITC/W136L/4TMtrRW136L2022Aug15complete.itc
- __MACOSX/Source Data/ITC/W136L/._4TMtrRW136L2022Aug15complete.itc
- Source Data/ITC/W136L/.DS_Store
- __MACOSX/Source Data/ITC/W136L/._.DS_Store
- Source Data/ITC/W136L/2P4MtrRW136L2022Aug14.itc
- Source Data/ITC/W136L/2TMtrRW136LAug1322.itc
- __MACOSX/Source Data/ITC/W136L/._2TMtrRW136LAug1322.itc
- Source Data/ITC/W136L/3P4MtrRW136LAug1422.itc
- Source Data/ITC/W136L/1P4MtrRW136LAug1222.itc
- Source Data/ITC/W136L/2E2MtrRW136L2022Aug14.itc
- Source Data/ITC/W136L/5TMtrRW136L2022Aug16.itc
- __MACOSX/Source Data/ITC/W136L/._5TMtrRW136L2022Aug16.itc
- Source Data/ITC/R176E/1P4MtrRR176E2022Aug18.itc
- Source Data/ITC/R176E/3E2MtrRR176E2022Aug19.itc
- Source Data/ITC/R176E/2P4MtrRR176E2022Aug18.itc
- Source Data/ITC/R176E/1E2MtrRR176E2022Aug19.itc
- Source Data/ITC/R176E/3TMtrRR176E2022Aug18.itc
- Source Data/ITC/R176E/2TMtrRR176E2022Aug18.itc
- Source Data/ITC/R176E/3P4MtrRR176E2022Aug18.itc
- Source Data/ITC/R176E/1TMtrRR176E2022Aug18.itc
- Source Data/ITC/R176E/2E2MtrRR176E2022Aug19.itc
- Source Data/ITC/Q133A/1E2MtrRQ133A2022Nov4.itc
- Source Data/ITC/Q133A/2TMtrRQ133A2022Nov2.itc
- Source Data/ITC/Q133A/2E2MtrRQ133A2022Nov4.itc
- Source Data/ITC/Q133A/3E2MtrRQ133A2022Nov4.itc
- Source Data/ITC/Q133A/1P4MtrRQ133A2022Nov3.itc
- Source Data/ITC/Q133A/3TMtrRQ133A2022Nov2.itc
- Source Data/ITC/Q133A/2P4MtrRQ133ANov32022.itc
- Source Data/ITC/Q133A/1TMtrRQ133A2022Nov2.itc
- Source Data/ITC/Q133A/3P4MtrRQ133A2022Nov3.itc
- Source Data/ITC/D171A/1NDRMtrRD171A2023Jan11.itc
- Source Data/ITC/D171A/2P4MtrRD171A2022Aug25.itc
- Source Data/ITC/D171A/3E2MtrRD171A2022Aug26.itc
- Source Data/ITC/D171A/1P4MtrRD171A2022Aug25.itc
- Source Data/ITC/D171A/2NDRMtrRD171A2023Jan12.itc
- Source Data/ITC/D171A/2E2MtrRD171A2022Aug26.itc
- Source Data/ITC/D171A/3P4MtrRD171A2022Aug25.itc
- __MACOSX/Source Data/ITC/D171A/._3P4MtrRD171A2022Aug25.itc
- Source Data/ITC/D171A/1TMtrRD171A2022Aug25.itc
- Source Data/ITC/D171A/2TMtrRD171A2022Aug25.itc
- Source Data/ITC/D171A/4TMtrRD171A2022Aug26.itc
- Source Data/ITC/D171A/3TMtrRD171A2022Aug25.itc
- Source Data/ITC/D171A/3NDRMtrRD171A2023Jan12.itc
- Source Data/ITC/D171A/1E2MtrRD171A2022Aug26.itc
- Source Data/ITC/W136A/2P4MtrRW136A20221004.itc
- Source Data/ITC/W136A/3TMtrRW136A20221003.itc
- Source Data/ITC/W136A/1TMtrRW136A2022Sep21.itc
- Source Data/ITC/W136A/1E2MtrRW136A2022Sep23.itc
- Source Data/ITC/W136A/3P4MtrRW136A20221004.itc
- Source Data/ITC/W136A/2E2MtrRW136A20221005.itc
- Source Data/ITC/W136A/2TMtrRW136A20221003.itc
- Source Data/ITC/W136A/3E2MtrRW136A20221005.itc
- Source Data/ITC/W136A/1P4MtrRW136A2022Sep22.itc
- Source Data/ITC/W136A/4TMtrRW136A20221006.itc
- Source Data/ITC/WT/.DS_Store
- __MACOSX/Source Data/ITC/WT/._.DS_Store
- Source Data/ITC/WT/Cholesterol/
- Source Data/ITC/WT/Azithromycin/
- Source Data/ITC/WT/Cortisol/
- Source Data/ITC/WT/Testosterone/
- Source Data/ITC/WT/Ethinyl Estradiol/
- Source Data/ITC/WT/Estrogen/
- Source Data/ITC/WT/Progesterone/
- Source Data/ITC/WT/Cholesterol/CholMtrR2022Sep9.itc
- Source Data/ITC/WT/Cholesterol/CholBLANK2022Sep12.itc
- Source Data/ITC/WT/Cholesterol/CholMtrR2022Sep2.itc
- Source Data/ITC/WT/Azithromycin/2021June18MtrRAzithromicycin.itc
- Source Data/ITC/WT/Cortisol/2HYCMtrRWT2023Feb1.itc
- Source Data/ITC/WT/Cortisol/1HYCMtrRWT2023Jan31.itc
- Source Data/ITC/WT/Testosterone/TestTESMtrRWT2023Jan30.itc
- Source Data/ITC/WT/Testosterone/MtrRandTES8623.itc
- Source Data/ITC/WT/Testosterone/TMtrR2022Sep1.itc
- Source Data/ITC/WT/Testosterone/TES2023June2MtrRWT.itc
- Source Data/ITC/WT/Testosterone/TMtrRWT2023Jan05.itc
- Source Data/ITC/WT/Ethinyl Estradiol/5NDRMtrRWT2023Jan10.itc
- Source Data/ITC/WT/Ethinyl Estradiol/NDRBLANK.itc
- Source Data/ITC/WT/Ethinyl Estradiol/7NDRMtrRWT2023Jan12.itc
- Source Data/ITC/WT/Ethinyl Estradiol/6NDRMtrRWT2023Jan10.itc
- Source Data/ITC/WT/Estrogen/3Estradiol125MtrR2022May17.itc
- Source Data/ITC/WT/Estrogen/EstradiolBLANK2022May18.itc
- Source Data/ITC/WT/Estrogen/E2MtrR2022Sep1.itc
- Source Data/ITC/WT/Estrogen/2Estradiol125MtrR2022May17.itc
- Source Data/ITC/WT/Estrogen/1Estradiol125MtrR2022May17.itc
- Source Data/ITC/WT/Progesterone/200uMP4BLANK2022March1.itc
- Source Data/ITC/WT/Progesterone/P4MtrR2022Sep1.itc
- Source Data/ITC/WT/Progesterone/2MtrRP42022March1.itc
- Source Data/ITC/WT/Progesterone/3P4MtrR2022March2.itc
- Source Data/ITC/WT/Progesterone/2P4MtrR2022March2.itc
- Source Data/ITC/WT/Progesterone/4P4MtrR2022March2.itc
