# Supplementary material for: Hormonal steroids induce multidrug resistance and stress response genes in Neisseria gonorrhoeae by binding to MtrR
Source: Nat Commun. 2024 Feb 7;15:1153. doi: 10.1038/s41467-024-45195-1 (PMC10850145; doi:10.1038/s41467-024-45195-1)
Supplement: Supplementary file 6 — Source Data [file 41467_2024_45195_MOESM6_ESM.zip › Source Data/Source Data.xlsx]

## Sheet: Figure 2B
MtrR WT dimer conc [nM]	rpoH 27mer + 1% MeOH (mP)			rpoH 27mer + 125µM Progesterone (mP)			rpoH 27mer + 125µM Testosterone (mP)			rpoH 27mer + 125 µM Estradiol (mP)
0	0	0	0	0	0	0	0	0	0	0	0	0
1.28627	0.333333	-1.08667	0.713333	1.01333	-3.88	-0.32667	0.293333	2.1	-0.41333	-0.29333	2.38667	2.39333
3.83262	4.26667	2.58	2.48	1.58	-1.51333	1.17333	1.69333	3.7	0.986667	-0.06	2.48667	3.39333
6.35329	8.7	6.44667	5.34667	3.88	-0.24667	2.64	2.56	4.76667	2.78667	0.306667	2.82	3.69333
8.84879	11.7	9.74667	7.11333	5.21333	1.05333	4.30667	4.02667		4.45333	0.74	2.38667	4.82667
11.3196	14.8	13.48	9.01333	5.81333	2.22	4.17333	4.86	6.46667	4.68667	1.14	4.52	4.26
16.213	17.9	16.0133	13.8467	8.64667	3.75333	6.64	6.32667	8.36667	6.42	1.97333	4.12	5.02667
25.9048	21.1667	20.5133	19.0467	11.9133	9.75333	10.5067	9.42667		8.25333	3.74	5.72	6.72667
35.5035	22.7667	23.0133	23.7133	14.38	9.72	14.14	11.51	12.65	12.17	6.00667	7.12	8.12667
54.5186	23.7	21.1133	26.1133	18.8133	15.9867	17.44	15.46		15.52	8.00667	9.55333	10.56
73.3545	25.5333	22.2467	27.9133	23.4467	18.32	20.6733	17.8267	19	18.1867	10.1733	11.3867	12.36
110.675	25.9967	26.6133	29.5133	27.1133	21.9533	25.0067	21.8933	23.2	21.5867	12.3067	14.1533	15.9267
147.65	27.1333	26.6133	30.6133	29.38	25.62	28.2067	25.36		23.9867	15.1733	15.72	17.4267
184.287	29.0333	26.38	31.78	30.1133	27.3867	30.24	25.3267	28.3333	27.6533	16.6067	17.52	19.5933
220.591	28.4	25.7133	32.6467	32.78	29.3533	32.4067	26.9267	29.9667	27.52	18.1733	19.1867	21.36
292.547				36.3133	32.7867	35.1067	30.66	32.3667	31.12	20.0067	21.72	23.36
363.861				36.9133	35.4533	37.94	32.4267	34.3667	33.42	21.4067	22.9867	26.06
434.544				40.6133	38.0533	40.54	34.9267	38.1667	35.2867	23.5067	24.9867	26.5267
504.609				41.8133	39.1867	42.1733	36.76	39.3667	37.0867	25.3733	27.4533	28.5933
574.066				44.7467	41.42	44.2067	38.4267	40.6667	39.72	29.3733	27.7533	29.1933
MtrR WT dimer conc [nM]	mtrCDE 21mer + 1% MeOH (mP)			mtrCDE 21mer + 125 µM Progesterone (mP)			mtrCDE 21mer + 125µM Testosterone (mP)			mtrCDE 21mer + 125 µM Estradiol (mP)
0	0	0	0	0	0	0	0	0	0	0	0	0
1.28627	-2	2.59333	1.6	1.00667	0.993333	1.45833	0.54	0.473333	1.30667	3.04	4.96667	2.26
3.83262				3.14
6.35329	0.566667	4.86	5.13333	3.47333	1.29333	3.975	2.60667	1.77333	1.84	4.50667	6.26667	3.99333
8.84879				6.47333
11.3196	3.5	7.36	7.53333	7.37333	3.82667	6.225	5.67333	3.54	4.04	5.40667	7.1	5.12667
16.213	5.8	10.56	11.2	8.60667	4.52667	7.85833	6.60667	4.54	5.44	7.14	8.8	6.32667
25.9048
35.5035	12.6	14.76	16.2	11.0067	7.99333	10.0917	8.17333	7.34	6.54	8.94	10.2333	8.19333
54.5186
73.3545	17.6333	19.1933	18.9667	14.94	12.16	13.4583	11.3067	10.7067	11.6733	10.9733	13.9667	11.0933
110.675	20.8	22.86	23.1333	19.14	15.56	17.225	14.2067	12.44	14.8733	13.6067	15.8333	13.6933
147.65	23.7333	24.76	25.4	23.64	19.7933	21.6917	16.64	15.4733	17.3067	16.8733	18.6	16.0933
184.287	26.3	26.6933	27.9333	26.5733	21.86	25.025	19.1733	18.54	18.4067	19.6067	20.2333	18.56
220.591	28.4667	29.1267	29.9667	29.74	25.0933	27.225	21.64	18.0733	21.3733	20.1067	24.1333	19.6267
292.547	31.1	32.3933	32.6	32.9067	28.3933	31.625	24.5067	22.8733	24.2067	24.1733	25.7667	23.16
363.861	34.2667	35.0267	35.9	35.7067	31.1933	34.9917	27.3067	26.0067	26.94	26.44	29.3333	25.9933
434.544	36.5333	36.7267	39.7	39.3733	32.9267	37.4917	29.54	28.5733	30.5733	30.0067	30.5667	27.9933
504.609	38.7667	39.66	40.3667	40.9733	36.3267	40.125	32.14	30.3733	33.4067	31.0733	33.7667	30.5933
574.066	40.4	40.86	42.8667	43.64	38.96	42.5917	34.1067	32.4067	35.04	34.2067	36.8	32.9267
711.461				46.3733	42.6267	45.225	38.4067	36.24	38.5733	37.6067	38.1333	35.2267
848.003				49.3733	45.06	48.525	41.3067	39.2733	42.4733	39.3733	41.6333	41.06

## Sheet: Figure 6
Plate-1 = progesterone, Plate-2 = Estradiol, Plate-3 = testosterone																															mtrC									mtrC
															Plate-1 (Progesterone) OD600													Mean	0	3.12	6.25	12.5	25	50			Mean	0	3.12	6.25	12.5	25	50			Mean	0	3.125	6.25
conc µM	0	3.12	6.25	12.5	25	50	0	3.12	6.25	12.5	25	50			0.0814247	0.0733781	0.0723299	0.0763203	0.0719824	0.0613426	0.0706575	0.069586	0.0692251	0.0670374	0.0673862	0.0667902			0 µM	3.12 µM	6.25 µM	12.5 µM	25 µM	50 µM				0 µM	3.12 µM	6.25 µM	12.5 µM	25 µM	50 µM				0 µM	3.12 µM	6.25 µM
	1	2	3	4	5	6	7	8	9	10	11	12			0.0791822	0.076344	0.0733257	0.0713214	0.0696795	0.062341	0.0683617	0.0659445	0.0651339	0.0676163	0.0685164	0.070418		WT	85.5251	100.319	97.3724	126.29	146.246	138.586	Progesterone		WT	98.5066	111.829	131.277	147.698	177.377	224.18	Estradiol		WT	97.2101	125.452	140.978
A	FA19/pLES94-mtrC						FA19 ∆mtrR/pLES94-mtrC								0.0770081	0.0695009	0.0709167	0.0679759	0.0689669	0.0618399	0.0634012	0.0639085	0.0653943	0.0626719	0.0660695	0.07471		ΔmtrR	206.288	203.168	209.793	190.994	233.758	188.061	Progesterone		ΔmtrR	197.919	229.084	209.713	217.854	243.249	254.647	Estradiol		ΔmtrR	244.686	262.704	264.564
B															0.0851148	0.0723802	0.0691926	0.0689098	0.0714049	0.0645538	0.0665574	0.0662189	0.0676247	0.0704245	0.0654541	0.0873808		ΔmtrR + mtrR WT	72.2965	85.9613	83.7125	88.811	112.983	129.276	Progesterone		ΔmtrR + mtrR WT	82.4075	92.815	116.484	113.461	137.826	158.376	Estradiol		ΔmtrR + mtrR WT	88.3681	115.864	125.314
C															0.0635158	0.0643664	0.0690532	0.0660978	0.0620097	0.06488	0.0631292	0.0616142	0.063302	0.0632847	0.0635978	0.0695269		ΔmtrR + mtrR D171A	143.181	165.791	145.783	142.245	167.673	105.712	Progesterone		ΔmtrR + mtrR D171A	152.801	159.051	148.861	157.165	166.96	162.681	Estradiol		ΔmtrR + mtrR D171A	162.032	171.26	170.189
D															0.08342	0.0665464	0.0664961	0.068718	0.0653319	0.0671491	0.0659535	0.066878	0.0668522	0.0686376	0.065725	0.07471
E	FA19 ∆mtrR/pLES94-mtrC/pGCC3-mtrR						FA19 ∆mtrR/pLES94-mtrC/pGCC3-mtrR D171A								0.0854238	0.0717676	0.0657707	0.0707409	0.0674282	0.0718055	0.0661062	0.0649918	0.066344	0.0688632	0.068183	0.0746279		SD	0 µM	3.12 µM	6.25 µM	12.5 µM	25 µM	50 µM			SD	0 µM	3.12 µM	6.25 µM	12.5 µM	25 µM	50 µM			SD	0 µM	3.12 µM	6.25 µM
F															0.0997761	0.0785407	0.0798121	0.08256	0.0820538	0.0758476	0.0744932	0.0726647	0.0746719	0.0716417	0.0779273	0.0771858		WT	7.79497	10.8816	16.1497	10.7256	12.1001	15.5558	Progesterone		WT	13.2332	10.335	22.2931	26.3211	12.7128	19.7185	Estradiol		WT	8.65542	11.2393	16.0175
G																												ΔmtrR	19.003	27.4216	22.8693	33.7495	41.6429	65.5071	Progesterone		ΔmtrR	20.6929	17.8149	27.5919	18.0355	37.9327	46.0159	Estradiol		ΔmtrR	23.242	38.1406	18.7035
H															Plate-1 (Progesterone) OD420													ΔmtrR + mtrR WT	8.43773	7.47369	14.7046	7.42088	11.1841	7.31403	Progesterone		ΔmtrR + mtrR WT	13.5166	2.23093	17.0538	4.19085	9.35705	18.8575	Estradiol		ΔmtrR + mtrR WT	13.2349	15.4125	20.1574
															0.175434	0.1954	0.183859	0.22306	0.233162	0.169859	0.303478	0.306772	0.297538	0.299278	0.310279	0.344588		ΔmtrR + mtrR D171A	18.2934	22.9959	3.16163	9.9501	11.0204	10.2321	Progesterone		ΔmtrR + mtrR D171A	14.8857	27.1978	10.1949	32.2143	28.9756	33.4021	Estradiol		ΔmtrR + mtrR D171A	2.70549	8.3419	13.8801
Plate-4 = progesterone, Plate-5 = Estradiol, Plate-6 = testosterone															0.159435	0.172575	0.154753	0.182639	0.23101	0.173218	0.257578	0.255768	0.250878	0.241573	0.259536	0.243606
															0.162601	0.162727	0.146193	0.190864	0.218638	0.198869	0.273464	0.274904	0.297564	0.24542	0.285309	0.30783		SEM	0 µM	3.12 µM	6.25 µM	12.5 µM	25 µM	50 µM			SEM	0 µM	3.12 µM	6.25 µM	12.5 µM	25 µM	50 µM			SEM	0 µM	3.12 µM	6.25 µM
conc µM	0	3.12	6.25	12.5	25	50	0	3.12	6.25	12.5	25	50			0.203616	0.164295	0.177527	0.204137	0.20452	0.176706	0.260101	0.22601	0.255941	0.230172	0.348483	0.246118		WT	3.89748	5.44082	8.07486	5.36279	6.05006	7.77789	Progesterone		WT	6.61662	5.1675	11.1466	13.1605	6.35638	9.85923	Estradiol		WT	4.32771	5.61964	8.00877
	1	2	3	4	5	6	7	8	9	10	11	12			0.177439	0.128523	0.128395	0.141992	0.160487	0.175183	0.164356	0.184117	0.191235	0.190681	0.206733	0.180112		ΔmtrR	9.5015	13.7108	11.4347	19.4853	20.8215	32.7535	Progesterone		ΔmtrR	10.3464	8.90746	13.796	10.4128	18.9664	23.0079	Estradiol		ΔmtrR	11.621	19.0703	9.35175
A	FA19/pLES94-rpoH						FA19 ∆mtrR/pLES94-rpoH								0.171049	0.135228	0.127553	0.138107	0.151676	0.182032	0.192619	0.211342	0.203905	0.195758	0.241346	0.167078		ΔmtrR + mtrR WT	4.21886	3.73685	7.35231	3.71044	5.59205	3.65702	Progesterone		ΔmtrR + mtrR WT	6.7583	1.11547	8.52689	2.09543	4.67852	9.42874	Estradiol		ΔmtrR + mtrR WT	6.61744	7.70623	10.0787
B															0.170052	0.166392	0.156601	0.164769	0.184209	0.207193	0.211119	0.220257	0.20763	0.206057	0.232404	0.19337		ΔmtrR + mtrR D171A	9.1467	11.498	1.58082	4.97505	5.51021	5.11605	Progesterone		ΔmtrR + mtrR D171A	7.44283	13.5989	5.09744	16.1071	14.4878	16.7011	Estradiol		ΔmtrR + mtrR D171A	1.35275	4.17095	6.94004
C															0.176101	0.16688	0.171122	0.182694	0.210825	0.235889	0.259191	0.296441	0.235025	0.236006	0.275665	0.195079
D
E	FA19 ∆mtrR/pLES94-rpoH/pGCC3-mtrR						FA19 ∆mtrR/pLES94-rpoH/pGCC3-mtrR D171A								Plate-1 (Progesterone) Miller units													Stats: ANOVA test and a Dunnett's Multiple Comparison post-test
F															84.7193	115.927	109.621	128.663	150.057	133.014	213.16	221.73	215.846	230.177	237.934	273.177		* p < 0.05 ** p < 0.001
G															77.6325	91.9306	84.4893	111.302	156.94	132.404	185.643	196.431	196.279	175	186.608	164.562
H															83.4904	99.4644	82.4215	128.398	149.123	161.604	229.222	227.221	239.233	205.447	223.318	197.115		1.41743	1.26327	1.01706	0.959905	0.0361887
															96.2583	93.9525	112.958	136.798	128.866	127.322	197.128	167.289	187.815	153.35	287.17	117.389
Plate 7 = Blank															85.5251	100.319	97.3724	126.29	146.246	138.586	206.288	203.168	209.793	190.994	233.758	188.061	Mean				Progesterone								Estradiol								Testosterone
															7.79497	10.8816	16.1497	10.7256	12.1001	15.5558	19.003	27.4216	22.8693	33.7495	41.6429	65.5071	SD				0	3.12	6.25	12.5	25	50			0	3.12	6.25	12.5	25	50				0	3.12
	1	2	3	4	5	6	7	8	9	10	11	12			Iglewicz and Hoaglin's robust test for multiple outliers (two-sided) Z score 3.5	80.8247	71.015	89.5078	120.387	124.662	120.25	147.052	146.793	146.31	161.027	114.204				mtrR WT in cis	85	116	110	129	150	133		mtrR WT in cis	113	125	164	178	184	242			mtrR WT in cis	89	135
A	GC broth	GC broth													78.7919	82.1789	75.2143	80.073	100.673	123.253	137.264	150.911	144.224	130.462	184.051	91.1516					78	92	84	111	157	132			101	114	114	161	160	240				102	127
B	GC broth	GC broth													75.3379	97.0201	104.073	98.125	124.292	129.783	153.929	167.621	149.69	138.625	164.321	111.15					83	99	82	128	149	162			81	102	128	120	176	203				91	109
C	GC broth	GC broth													62.7597	83.8214	84.5483	87.5383	106.58	139.408	161.28	197.58	142.426	153.583	161.294	106.343					96	94	113	137	129	127			98	106	120	132	189	211				107	130
D	GC broth	GC broth													72.2965	85.9613	83.7125	88.811	112.983	129.276	143.181	165.791	145.783	142.245	167.673	105.712	Mean			Fold induction	0.994152	1.35673	1.28655	1.50877	1.75439	1.55556		Fold induction	1.15013	1.27226	1.66921	1.8117	1.87277	2.4631			Fold induction	0.915167	1.38817
E	GC broth	GC broth													8.43773	7.47369	14.7046	7.42088	11.1841	7.31403	18.2934	22.9959	3.16163	9.9501	11.0204	10.2321	SD				0.912281	1.07602	0.982456	1.29825	1.83626	1.54386			1.02799	1.16031	1.16031	1.63868	1.6285	2.44275				1.04884	1.30591
F	GC broth	GC broth																													0.97076	1.15789	0.959064	1.49708	1.74269	1.89474			0.824427	1.03817	1.3028	1.22137	1.79135	2.06616				0.935733	1.12082
G	GC broth	GC broth													Plate-2 (Estradiol) OD600																1.12281	1.09942	1.32164	1.60234	1.50877	1.48538			0.997455	1.07888	1.22137	1.34351	1.92366	2.14758				1.10026	1.33676
H	GC broth	GC broth													0.0772354	0.0781326	0.071636	0.0745831	0.074551	0.0656869	0.0759926	0.072478	0.0736847	0.0708325	0.07649	0.0713741				mean	1	1.17251	1.13743	1.47661	1.71053	1.61988		mean	1	1.1374	1.33842	1.50382	1.80407	2.2799			mean	1	1.28792
															0.0769195	0.0724748	0.0729192	0.0672473	0.0680293	0.0652332	0.0691532	0.0641097	0.0656414	0.0638485	0.0690711	0.0743809				SD	0.088817	0.127543	0.193219	0.1279	0.140797	0.18579		SD	0.134355	0.103255	0.22812	0.269848	0.129112	0.202712			SD	0.089002	0.11645
															0.0747415	0.0755148	0.0706515	0.0739421	0.067174	0.0701083	0.0695128	0.0642912	0.0675441	0.0659525	0.0661957	0.0812599
															0.0825766	0.0756959	0.076233	0.074606	0.0685209	0.0704414	0.0680603	0.0661771	0.0677477	0.0696655	0.0672982	0.0842779				ΔmtrR	213	222	216	230	238	273		ΔmtrR	197	212	203	237	223	317			ΔmtrR	267	301
															0.0790588	0.0680557	0.0673104	0.0695328	0.0675061	0.068566	0.0639104	0.0655613	0.0671115	0.0644882	0.0643091	0.0775464					186	196	196	175	187	165			177	229	200	209	202	220				259	287
															0.0786358	0.0694021	0.0682505	0.0680848	0.0663286	0.0700662	0.0673947	0.0700708	0.0677792	0.0691009	0.0673413	0.0834942					229	227	239	205	223	197			190	222	187	197	261	220				236	245
															0.0891082	0.0787329	0.07206	0.0730744	0.0740199	0.0779011	0.0725184	0.073152	0.0700144	0.0613253	0.0739389	0.0967042					197	167	188	153	287	117			226	254	250	228	287	261				216	218
															0.0976626	0.0860834	0.0793187	0.0769853	0.079865	0.0773309	0.0779479	0.0658248	0.0791792	0.0850946	0.0822653	0.100432				Fold induction	1.03273	1.07636	1.04727	1.11515	1.15394	1.32364		Fold induction	0.997468	1.07342	1.02785	1.2	1.12911	1.60506			Fold induction	1.09202	1.23108
																															0.901818	0.950303	0.950303	0.848485	0.906667	0.8			0.896203	1.15949	1.01266	1.05823	1.02278	1.11392				1.0593	1.17382
															Plate-2 (Estradiol) OD420																1.1103	1.10061	1.15879	0.993939	1.08121	0.955152			0.962025	1.12405	0.946835	0.997468	1.32152	1.11392				0.965235	1.00204
															0.204438	0.224262	0.247424	0.280449	0.288803	0.30145	0.314389	0.312154	0.307613	0.332498	0.352461	0.434183					0.955152	0.809697	0.911515	0.741818	1.39152	0.567273			1.1443	1.28608	1.26582	1.15443	1.45316	1.32152				0.883436	0.891616
															0.186726	0.189398	0.190325	0.223032	0.226224	0.295868	0.251387	0.277187	0.256362	0.25509	0.279535	0.334891				mean	1	0.984242	1.01697	0.924848	1.13333	0.911515		mean	1	1.16076	1.06329	1.10253	1.23165	1.28861			mean	1	1.07464
															0.153671	0.182938	0.199278	0.202512	0.239002	0.287065	0.268537	0.270616	0.253393	0.255807	0.325288	0.379572				SD	0.091084	0.133722	0.110447	0.163626	0.200978	0.317641		SD	0.104954	0.0907045	0.139524	0.0916418	0.192599	0.232563			SD	0.0944835	0.156077
															0.197912	0.189329	0.210305	0.219669	0.261551	0.29881	0.300723	0.317246	0.324795	0.313109	0.362343	0.464777
															0.179828	0.15271	0.162705	0.184675	0.193938	0.247068	0.218296	0.218152	0.219561	0.216432	0.251467	0.317063				ΔmtrR + mtrR WT in trans		81	71	90	120	125		ΔmtrR + mtrR WT in trans	92	95	106	119	133	176			ΔmtrR + mtrR WT in trans	80	104
															0.139262	0.155155	0.205238	0.175546	0.203928	0.236736	0.208188	0.211085	0.219371	0.216408	0.224964	0.343637					79	82	75	80	101	123			65	94	141	115	147	161				102	129
															0.18357	0.175177	0.174826	0.186661	0.211101	0.232762	0.241882	0.221339	0.219388	0.226828	0.217677	0.290414					75	97	104	98	124	130			79	90	104	110	127	132				74	101
															0.233602	0.200301	0.214746	0.198376	0.258285	0.275865	0.239957	0.253258	0.24298	0.239594	0.310258	0.349535					63	84	85	88	107	139			94	93	116	110	144	164				98	129
																														Fold induction		1.11982	0.981567	1.24424	1.65899	1.72811		Fold induction	1.11515	1.15152	1.28485	1.44242	1.61212	2.13333			Fold induction	0.903955	1.17514
															Plate-2 (Estradiol 1-3) Miller units																1.09217	1.13364	1.03687	1.10599	1.39631	1.70046			0.787879	1.13939	1.70909	1.39394	1.78182	1.95152				1.15254	1.45763
															113.452	125.268	163.631	177.869	184.34	242.113	197.378	211.929	202.559	237.322	222.966	317.344					1.03687	1.34101	1.43779	1.35484	1.71429	1.79724			0.957576	1.09091	1.26061	1.33333	1.53939	1.6				0.836158	1.14124
															101.448	114.192	113.74	160.761	160.294	239.873	177.431	229.249	199.634	208.938	202.171	220.171					0.870968	1.16129	1.17512	1.21659	1.47926	1.92166			1.13939	1.12727	1.40606	1.33333	1.74545	1.98788				1.10734	1.45763
															81.3974	101.764	127.534	120.473	175.608	203.292	190.497	221.554	186.842	197.384	260.985	220.107				mean	1	1.18894	1.15783	1.23041	1.56221	1.78687		mean	1	1.12727	1.41515	1.37576	1.6697	1.91818			mean	1	1.30791
															97.7285	106.091	120.204	131.69	189.268	211.442	226.37	253.601	249.814	227.77	286.875	260.965				SD	0.115115	0.102838	0.203614	0.102217	0.149326	0.0986487		SD	0.162774	0.0261848	0.206031	0.0528351	0.113438	0.226199			SD	0.153689	0.173432
															98.5066	111.829	131.277	147.698	177.377	224.18	197.919	229.084	209.713	217.854	243.249	254.647	Mean
															13.2332	10.335	22.2931	26.3211	12.7128	19.7185	20.6929	17.8149	27.5919	18.0355	37.9327	46.0159	SD			ΔmtrR + mtrR D171A in trans	120	147	147	146	161	114		ΔmtrR + mtrR D171A in trans	172	164	158	167	203	193			ΔmtrR + mtrR D171A in trans	163	173
															92.2684	94.8433	105.799	118.648	133.413	176.344	171.855	163.741	158.185	167.149	202.561	192.83					137	151	144	130	184	91			147	139	155	147	162	188				159	180
															64.8592	93.7012	140.81	115.052	147.039	161.019	146.7	139.349	155.219	147.409	162.106	188.192					154	168	150	139	164	111			156	137	147	195	132	124				165	160
															78.7225	89.6571	103.599	110.453	126.859	131.876	155.826	137.436	146.563	195.251	132.156	123.935					161	198	142	154	161	106			137	196	135	119	171	146				160	173
															93.7801	93.0586	115.73	109.693	143.994	164.267	136.823	195.681	135.476	118.852	171.016	145.767				Fold induction	0.839161	1.02797	1.02797	1.02098	1.12587	0.797203		Fold induction	1.12418	1.0719	1.03268	1.0915	1.3268	1.26144			Fold induction	1.00773	1.06955
															82.4075	92.815	116.484	113.461	137.826	158.376	152.801	159.051	148.861	157.165	166.96	162.681	Mean				0.958042	1.05594	1.00699	0.909091	1.28671	0.636364			0.960784	0.908497	1.01307	0.960784	1.05882	1.22876				0.982998	1.11283
															13.5166	2.23093	17.0538	4.19085	9.35705	18.8575	14.8857	27.1978	10.1949	32.2143	28.9756	33.4021	SD				1.07692	1.17483	1.04895	0.972028	1.14685	0.776224			1.01961	0.895425	0.960784	1.27451	0.862745	0.810458				1.02009	0.989181
																															1.12587	1.38462	0.993007	1.07692	1.12587	0.741259			0.895425	1.28105	0.882353	0.777778	1.11765	0.954248				0.989181	1.06955
															Plate-3 (Testosterone) OD600															mean	1	1.16084	1.01923	0.994755	1.17133	0.737762		mean	1	1.03922	0.972222	1.02614	1.0915	1.06373			mean	1	1.06028
															0.0814271	0.0724757	0.0710746	0.0710908	0.0740706	0.0705825	0.0665483	0.0629772	0.0644417	0.0672777	0.0705254	0.0725388				SD	0.128311	0.162202	0.0244755	0.0714006	0.0775562	0.0714292		SD	0.0970905	0.180105	0.0671593	0.209694	0.191002	0.217911			SD	0.0170249	0.0516022
															0.0750307	0.0711077	0.0741307	0.0732209	0.0719449	0.0707743	0.0641473	0.0631867	0.0641019	0.0644411	0.0655197	0.0731218
															0.0811076	0.0755109	0.0722739	0.0708256	0.0704114	0.0729061	0.064863	0.0639736	0.0640611	0.0659106	0.0639347	0.0753451
															0.0838317	0.0828327	0.0759129	0.0789677	0.0733657	0.0769704	0.0668965	0.0655376	0.0632173	0.0668579	0.0645568	0.0748808
															0.0800049	0.0700236	0.0711129	0.067499	0.068045	0.0707854	0.065933	0.0626334	0.0643868	0.0624935	0.0630727	0.0791415
															0.0772033	0.0711895	0.0667102	0.0679458	0.0686033	0.0724568	0.0674745	0.0632135	0.0645075	0.0645676	0.064895	0.0766213
															0.0851311	0.076902	0.0718357	0.0704665	0.0728879	0.0763789	0.0704082	0.0681004	0.0672828	0.0678737	0.0689841	0.0769046
															0.0931491	0.079115	0.0802931	0.0809211	0.084071	0.0861254	0.0776753	0.0764998	0.076952	0.0753156	0.0793616	0.0915778
																									Mean GC	0.0706615
															Plate-3 (Testosterone) OD420
															0.168509	0.200549	0.22692	0.251025	0.269821	0.288396	0.308578	0.312814	0.301074	0.342128	0.355733	0.400781
															0.16967	0.186483	0.204376	0.236421	0.255766	0.281585	0.283721	0.301734	0.27684	0.275798	0.30986	0.378986
															0.17127	0.179775	0.190728	0.216259	0.225543	0.23691	0.267379	0.269389	0.270921	0.274482	0.309912	0.356912
															0.200385	0.230254	0.217459	0.257613	0.244638	0.269419	0.260052	0.254313	0.300286	0.239633	0.281452	0.331654
															0.153408	0.157587	0.164765	0.172318	0.181561	0.205482	0.203672	0.197587	0.195854	0.19946	0.210595	0.265522
															0.174863	0.188874	0.171486	0.172467	0.187687	0.212368	0.206425	0.206418	0.200921	0.210855	0.213781	0.244288
															0.156197	0.173687	0.173704	0.176665	0.19257	0.220018	0.225351	0.209558	0.207134	0.209514	0.221913	0.254672
															0.211486	0.216588	0.252626	0.250297	0.24428	0.310354	0.251331	0.261675	0.286469	0.272612	0.241174	0.304504
																									Mean GC	0.22922
															Plate-3 (Testosterone) Miller units
															88.6607	135.42	163.934	185.703	189.02	222.302	267.391	301.128	275.636	295.656	284.456	310.407
															102.215	127.191	133.569	163.975	186.128	215.039	259.101	286.801	251.934	248.328	276.477	287.399
															91.2259	109.399	127.42	155.215	165.357	165.602	236.335	244.724	245.77	236.802	289.449	255.189
															106.739	129.799	138.99	160.838	170.48	177.032	215.919	218.164	284.914	195.526	253.587	236.884
															97.2101	125.452	140.978	166.433	177.746	194.994	244.686	262.704	264.564	244.078	275.992	272.47	Mean
															8.65542	11.2393	16.0175	13.348	11.5998	27.893	23.242	38.1406	18.7035	41.1846	15.8637	32.7977	SD
															79.9427	103.765	107.514	125.373	132.615	145.534	163.311	172.884	162.193	175.774	185.227	166.26
															101.604	129.099	127.223	124.043	136.603	145.841	159.328	179.761	167.09	177.496	178.952	158.295
															74.3926	101.324	113.609	120.177	127.194	139.647	165.193	159.771	160.855	160.685	167.945	165.579
															97.533	129.268	152.909	149.321	136.481	175.3	160.294	172.625	190.617	186.119	147.159	156.243
															88.3681	115.864	125.314	129.728	133.223	151.58	162.032	171.26	170.189	175.018	169.821	161.594	Mean
															13.2349	15.4125	20.1574	13.2462	4.4255	16.0682	2.70549	8.3419	13.8801	10.5734	16.7112	5.07157	SD
															Plate-4 Progesterone OD600
															0.127604	0.121831	0.11053	0.108117	0.107539	0.0995532	0.0773452	0.0927088	0.0848297	0.0937119	0.0925667	0.107885
															0.111353	0.106995	0.0981995	0.102759	0.0814973	0.0860355	0.0923776	0.0963215	0.0992434	0.101878	0.0998858	0.118982
															0.121026	0.103807	0.0970085	0.110365	0.108284	0.103944	0.105748	0.108969	0.109509	0.114288	0.109949	0.139739
															0.127493	0.107778	0.110923	0.140593	0.112923	0.125289	0.104585	0.121496	0.115426	0.110355	0.125305	0.161334
															0.108295	0.110774	0.097035	0.129415	0.103651	0.102229	0.104452	0.120777	0.128869	0.117302	0.13508	0.162876
															0.128495	0.124444	0.118455	0.153222	0.116778	0.102112	0.100247	0.129223	0.126027	0.141092	0.135481	0.16161
															0.189438	0.182803	0.148552	0.172134	0.163041	0.135399	0.148812	0.138059	0.144784	0.183727	0.152521	0.164282
															0.158933	0.139248	0.120587	0.166536	0.146312	0.132343	0.140094	0.138525	0.159018	0.176399	0.180143	0.18652
															Plate-4 Progesterone OD420
															0.166089	0.175386	0.184594	0.228986	0.29228	0.315081	0.433062	0.403219	0.408208	0.350505	0.377451	0.348959
															0.13924	0.124402	0.114319	0.185358	0.254353	0.230104	0.39184	0.235258	0.306845	0.298371	0.29436	0.30294
															0.183465	0.143069	0.170421	0.164267	0.295847	0.241443	0.259751	0.313222	0.332413	0.297154	0.313166	0.317543
															0.154245	0.136212	0.125996	0.145382	0.262932	0.196497	0.226319	0.326582	0.307024	0.319788	0.281793	0.310822
															0.110026	0.111813	0.10503	0.11979	0.138663	0.145506	0.192239	0.220582	0.225192	0.204413	0.255755	0.22336
															0.10091	0.115632	0.10915	0.137668	0.157651	0.144443	0.27553	0.238865	0.214289	0.226818	0.224532	0.212758
															0.105272	0.118737	0.128172	0.137785	0.154294	0.142241	0.207915	0.285514	0.271825	0.275281	0.274269	0.248834
															0.109837	0.130969	0.107687	0.155859	0.190523	0.187528	0.297084	0.291943	0.275097	0.283244	0.297711	0.278546
															Plate-4 Progesterone Miller units
															58.7404	67.2662	82.1653	111.834	151.64	184.7	390.307	271.962	315.386	228.178	252.916	185.708
															54.7177	48.6144	47.8258	91.4425	193.16	156.856	264.696	136.239	179.848	167.628	169.665	137.857
															72.0988	62.7895	88.6469	70.2584	152.371	126.188	134.722	161.554	171.979	142.257	159.54	118.135
															53.0073	55.3741	47.1951	42.9025	124.896	75.4023	115.422	146.406	145.879	162.669	118.118	96.2676
															59.641	58.5111	66.4583	79.1095	155.517	135.786	226.287	179.04	203.273	175.183	175.06	134.492	Mean
															8.64586	8.22077	22.04	29.5088	28.1636	46.8147	127.871	62.8149	76.139	36.9971	56.4918	38.1361	SD
															39.0411	38.899	42.0407	35.4361	60.0656	65.7717	93.7755	91.8173	86.5287	86.6302	95.2996	63.7251
															26.6156	35.1997	34.0841	35.5164	61.4261	65.1745	155.996	92.7993	83.6688	77.707	80.8064	60.492
															17.7483	22.7262	33.0915	30.8302	38.8616	43.5939	65.0621	105.82	93.9275	71.2065	88.9484	72.1149
															23.6378	37.132	32.5109	38.4141	59.3215	66.0214	108.882	108.195	84.7756	77.3675	80.0382	70.9316
															26.7607	33.4892	35.4318	35.0492	54.9187	60.1404	105.929	99.6579	87.2252	78.2278	86.2732	66.8159	Mean
															8.97785	7.33265	4.45358	3.13532	10.7401	11.0367	38.0056	8.55119	4.62075	6.34849	7.24326	5.61434	SD
															Plate-5 (Estradiol) OD600
															0.118639	0.101349	0.103821	0.10442	0.0916583	0.106104	0.081362	0.0798557	0.073683	0.0954528	0.0832914	0.101554
															0.105775	0.100994	0.0975482	0.0927383	0.0850095	0.0955036	0.0865742	0.0849129	0.0895606	0.0903847	0.0819649	0.108164
															0.106395	0.09789	0.0959009	0.0914615	0.0851866	0.0963385	0.0955345	0.0967537	0.0940126	0.0956926	0.0867344	0.116316
															0.123254	0.105127	0.105572	0.0950751	0.0870718	0.104419	0.0955545	0.103126	0.103134	0.102351	0.0967579	0.138811
															0.112979	0.103618	0.104504	0.0921461	0.0849444	0.103711	0.105395	0.104085	0.1136	0.108724	0.101257	0.13263
															0.122368	0.118955	0.108709	0.118759	0.122788	0.12665	0.109497	0.12092	0.11795	0.127956	0.114696	0.158346
															0.155797	0.133516	0.112888	0.115693	0.113637	0.108371	0.14218	0.14576	0.1292	0.139099	0.125283	0.16686
															0.181044	0.144005	0.137853	0.128189	0.138653	0.146557	0.135971	0.132071	0.129985	0.130375	0.163067	0.198682
															Plate-5 (Estradiol) OD420
															0.182717	0.254342	0.280927	0.377247	0.359072	0.420259	0.372957	0.343704	0.384576	0.411891	0.424869	0.474106
															0.184723	0.204011	0.208649	0.266261	0.302036	0.431251	0.332047	0.339776	0.319401	0.350347	0.327958	0.47273
															0.138151	0.200157	0.228434	0.256644	0.319795	0.386718	0.39353	0.3226	0.360588	0.369987	0.316754	0.445505
															0.172473	0.157289	0.186674	0.207029	0.24503	0.333973	0.268395	0.287158	0.248776	0.265651	0.317876	0.424391
															0.112334	0.131747	0.112495	0.159819	0.198902	0.246569	0.235215	0.224782	0.210438	0.210487	0.229972	0.298836
															0.118804	0.135564	0.150602	0.191518	0.207186	0.233419	0.226902	0.242334	0.225829	0.26083	0.256117	0.360822
															0.126041	0.161417	0.159766	0.215039	0.220343	0.232316	0.242103	0.215594	0.268067	0.271145	0.267412	0.389497
															0.127521	0.182611	0.207704	0.247203	0.259259	0.337982	0.291635	0.309004	0.32259	0.33479	0.309697	0.439028
															Plate-5 (Estradiol) Miller units
															50.3654	95.3496	103.917	145.343	165.801	160.582	207.866	194.986	253.091	182.54	232.148	195.368
															59.7801	72.6778	78.6268	114.641	151.983	192.049	165.102	174.693	149.891	164.579	177.177	178.271
															39.3885	74.1465	90.3957	111.913	162.004	167.712	173.163	135.304	160.476	161.044	155.834	151.134
															44.286	48.3714	60.7833	80.8019	113.875	126.359	110.778	107.687	90.5386	99.1336	132.985	113.554
															48.455	72.6363	83.4308	113.175	148.416	161.675	164.227	153.167	163.499	151.824	174.536	159.582	Mean
															8.78427	19.209	18.2957	26.3728	23.7532	27.1261	40.1734	39.1566	67.1921	36.3659	42.4358	35.6832	SD
															26.1035	38.0334	29.1434	59.8046	90.8705	88.8517	81.9496	78.8002	64.2283	68.2274	84.306	80.4446
															25.7374	32.8773	43.396	53.5351	56.7242	63.3207	74.3063	70.5133	66.766	71.6138	81.009	80.0969
															20.7767	36.4076	44.8181	64.4129	68.0674	77.6304	57.0825	47.8394	73.098	67.3869	75.8789	81.9555
															17.6238	39.1286	48.9576	66.9119	64.0911	81.7997	75.6897	84.1384	90.3301	93.9487	64.7098	76.0831
															22.5604	36.6117	41.5788	61.1661	69.9383	77.9006	72.257	70.3228	73.6056	75.2942	76.4759	79.645	Mean
															4.09059	2.72906	8.61938	5.87769	14.7248	10.7669	10.6488	16.0029	11.757	12.5698	8.57629	2.50793	SD
															Plate-6 (Testosterone) OD600
															0.160058	0.149459	0.124075	0.12048	0.124607	0.125508	0.0929958	0.113573	0.10927	0.10571	0.106691	0.131716
															0.134637	0.11247	0.121899	0.121462	0.104822	0.105637	0.0938832	0.0965771	0.109466	0.112283	0.11438	0.135033
															0.132263	0.122086	0.115287	0.111306	0.108972	0.120451	0.116888	0.109843	0.115432	0.111081	0.109752	0.162035
															0.136461	0.123993	0.117513	0.118649	0.112727	0.122589	0.123524	0.116817	0.121456	0.121149	0.11878	0.168366
															0.134002	0.122455	0.115191	0.111614	0.107157	0.116641	0.132484	0.12692	0.128921	0.134987	0.121037	0.170881
															0.14127	0.1281	0.124253	0.12331	0.119865	0.131454	0.14549	0.138432	0.137669	0.13558	0.138408	0.208573
															0.168685	0.134682	0.13152	0.136059	0.132131	0.141588	0.146326	0.145201	0.147876	0.147768	0.144982	0.205232
															0.195203	0.140938	0.145342	0.1447	0.154786	0.164487	0.162223	0.14236	0.153645	0.168067	0.189452	0.233442
																									Mean GC	0.154415
															Plate-6 (Testosterone) OD420
															0.207163	0.267177	0.3093	0.350855	0.410798	0.453988	0.380546	0.316513	0.319876	0.324754	0.392425	0.492394
															0.154806	0.172705	0.203125	0.221761	0.268546	0.290854	0.361931	0.300158	0.278132	0.289089	0.34645	0.45024
															0.17143	0.188604	0.206702	0.219514	0.236893	0.327994	0.276587	0.252015	0.267668	0.282117	0.261906	0.43454
															0.173315	0.190416	0.190376	0.225834	0.226313	0.324483	0.28345	0.263701	0.249211	0.26064	0.250968	0.421372
															0.121601	0.120874	0.142928	0.167388	0.199826	0.236837	0.214579	0.210256	0.204591	0.222572	0.215695	0.313987
															0.125834	0.118799	0.152825	0.182281	0.188904	0.254777	0.238312	0.249897	0.223227	0.213467	0.23462	0.301969
															0.12878	0.144121	0.181323	0.218507	0.21663	0.247684	0.271788	0.240964	0.270647	0.262156	0.272281	0.331732
															0.149492	0.175119	0.203695	0.221208	0.299546	0.292731	0.336741	0.289306	0.332871	0.343833	0.358444	0.389813
																									Mean GC	0.272656
															Plate-6 (Testosterone) Miller units
															42.5366	63.5562	96.075	115.658	132.362	146.637	182.297	111.111	118.599	126.387	155.06	150.648
															35.6946	52.7392	58.6907	65.9655	102.099	111.124	169.762	131.043	100.274	101.412	122.228	132.113
															42.1034	53.1588	64.6808	73.2562	82.9761	107.02	91.0987	88.5714	89.0674	99.9638	92.9298	101.014
															41.0511	52.7417	56.6317	69.6357	74.8198	103.246	87.1531	86.0784	76.2727	80.8337	79.2513	93.1256
															40.3464	55.549	69.0195	81.1288	98.0641	117.007	132.578	104.201	96.0534	102.149	112.367	119.225	Mean
															3.16334	5.34179	18.3572	23.2109	25.5639	20.0135	50.4598	21.1421	17.9463	18.6827	33.6373	26.8723	SD
															24.9528	27.7993	39.0564	51.0558	68.4372	75.6093	56.4655	58.1761	55.0333	57.7326	63.9862	65.2974
															24.6288	25.4736	38.9057	50.1352	54.5867	70.6398	57.1603	64.5485	56.5034	54.4483	59.7258	49.2047
															20.4895	32.1755	45.757	55.8336	57.3501	62.0426	66.6281	58.0942	65.4197	63.0049	67.5543	55.9732
															21.5042	39.9526	46.9315	52.4356	69.747	62.9767	75.4805	74.3324	79.6423	74.0485	67.2633	58.0118
															22.8938	31.3503	42.6626	52.365	62.5303	67.8171	63.9336	63.7878	64.1497	62.3086	64.6324	57.1218	Mean
															2.2332	6.3725	4.27854	2.49813	7.67915	6.46683	8.98594	7.65234	11.302	8.5836	3.64929	6.624	SD
															Plate-7 (GC broth) OD600
															0.0319312	0.0288112
															0.0231681	0.0221034
															0.0308813	0.0308292
															0.0311113	0.0302805
															0.0320482	0.0301154
															0.0309556	0.031411
															0.0310909	0.0302105
															0.0314308	0.0300072
																0.0297741									Mean GC	#DIV/0!
															Plate-7 (GC broth) OD420
															0.0453357	0.0464832
															0.0459059	0.0473783
															0.0455843	0.0470219
															0.0455227	0.0463814
															0.0462594	0.0497176
															0.0448865	0.0468118
															0.0457377	0.0469924
															0.0461198	0.0466966
																0.0464272									Mean GC	#DIV/0!
[truncated: 62 more columns]

## Sheet: Figure S2
	MtrR WT dimer conc [nM]	rpoH 27mer + 1% MeOH (mP)			rpoH 27mer + 125µM Ethinyl Estradiol (mP)
	800	87	86	80	50	44	53
	600	84	78	78	50	42	51
	400	80	71	76	48	37	40
	300	80	73	74	44	39	40
	200	69	68	70	40	31	33
	150	66	60	67	36	29	33
	100	50	57	61	29	24	24
	75	51	51	55	25	18	24
	50	40	42	45	21	17	16
	37.5	37	37	38	12	10	16
	25	29	29	28	10	5	10
	18.8	26	21	20	13	4	12
	12.5	13	16	17	7	1	5
	9.4	12	10	11	5	3	4
	6.3	8	7	5	5	-2	-2
	0	0	0	0	0	0	0
	MtrR WT dimer conc [nM]	mtrCDE 21mer + 1% MeOH (mP)			mtrCDE 21mer + 125µM Ethinyl Estradiol (mP)
	800	70	61	65	33	36	34
	400	63	48	60	26	30	27
	200	52	43	50	18	21	16
	100	46	38	45	11	12	11
	50	33	33	36	9	5	4
	25	16	27	25	3	6	1
	12.5	12	13	17	3	2	0
	6.25	6	4	7	1	3	-2
	600	63	56	63	31	27	29
	300	59	53	56	28	28	21
	150	50	48	48	12	15	13
	75	40	42	40	9	8	10
	37.5	24	32	34	6	5	5
	18.75	10	19	22	4	4	1
	9.375	9	10	8	2	6	3
	0	0	0	0	0	0	0

## Sheet: Figure S7
FA19-rpoH-lacZ + Progesterone									FA19-rpoH-lacZ + β-Estradiol									FA19-rpoH-lacZ + Testosterone
time (hr)	0 nM	0.1 µM	1 µM	10 µM	25 µM	50 µM			time (hr)	0 nM	0.1 µM	1 µM	10 µM	25 µM	50 µM			time (hr)	0 nM	0.1 µM	1 µM	10 µM	50 µM	100 µM
0	0.046	0.046	0.046	0.046	0.046	0.046			0	0.046	0.046	0.046	0.046	0.046	0.046			0	0.046	0.046	0.046	0.046	0.046	0.046
1.18	0.0508317	0.0507219	0.0513714	0.0510918	0.0505187	0.0494222			1.18	0.0518412	0.0522101	0.0537298	0.0528249	0.0530774	0.0515225			1.08	0.0581498	0.0604056	0.0590235	0.0583627	0.0599589	0.057446
1.18	0.0522946	0.0515644	0.0538145	0.0524748	0.0516156	0.0505605			1.18	0.0522458	0.053305	0.0520844	0.0541072	0.0555194	0.0528781			1.08	0.0609026	0.0599091	0.0606483	0.0593106	0.0584955	0.0571189
2	0.060965	0.0624156	0.0627167	0.0624619	0.0621508	0.0595603			2	0.0604906	0.0616478	0.0626099	0.0634258	0.0620398	0.0628343			1.08	0.0619856	0.0615404	0.061381	0.0596056	0.0599193	0.0607307
2	0.0607296	0.0621768	0.0656709	0.0616516	0.0647786	0.0590527			2	0.061568	0.064725	0.0633838	0.065323	0.0637818	0.0634748			2	0.0711715	0.0802957	0.0812133	0.0832259	0.0809197	0.0745485
3	0.0731262	0.0703743	0.0768483	0.0703743	0.078762	0.0651517			3	0.0693764	0.0724902	0.0729915	0.0743952	0.0748562	0.0724162			2	0.0784279	0.0805856	0.0815899	0.0787769	0.0826797	0.0783377
3	0.0708726	0.0716554	0.0802373	0.0703465	0.0791062	0.067169			3	0.0724298	0.0755074	0.0743273	0.0785247	0.0783988	0.07361			2	0.0835882	0.0821622	0.0774679	0.0785592	0.0827969	0.0893054
4	0.0902264	0.0856827	0.0932863	0.0822393	0.096308	0.0755388			4	0.0797776	0.0866641	0.0886619	0.0882741	0.093179	0.0823678			3	0.0826774	0.0986557	0.109332	0.109459	0.108618	0.109106
4	0.0822219	0.0863305	0.0959263	0.0842342	0.0933833	0.0777252			4	0.0871017	0.0897714	0.088493	0.0918926	0.0928	0.0877826			3	0.10026	0.105216	0.109913	0.104521	0.107896	0.103897
5	0.107287	0.103327	0.110419	0.095905	0.113277	0.0874516			5	0.0933492	0.103953	0.10536	0.102627	0.113084	0.0942269			3	0.107797	0.10716	0.106304	0.103915	0.110506	0.115829
5	0.0968906	0.103838	0.11288	0.099242	0.109518	0.0902967			5	0.103398	0.106107	0.105113	0.10466	0.105766	0.102708			4.03	0.100477	0.116727	0.134702	0.137159	0.134128	0.141272
5.95	0.125678	0.120866	0.130205	0.112241	0.129818	0.102583			5.95	0.108564	0.123534	0.126105	0.117913	0.134143	0.109999			4.03	0.122203	0.131489	0.136991	0.130549	0.132738	0.132934
5.95	0.113229	0.122581	0.130177	0.114621	0.125648	0.103606			5.95	0.122724	0.123149	0.125121	0.119164	0.123693	0.121569			4.03	0.136306	0.135476	0.130618	0.129456	0.138502	0.148251
6.82	0.139904	0.12976	0.146219	0.125695	0.145274	0.113926			6.82	0.121685	0.137096	0.142534	0.127444	0.155686	0.12404			5.03	0.122324	0.141135	0.162746	0.163922	0.161173	0.174032
6.82	0.123231	0.137118	0.144266	0.122822	0.138289	0.118849			6.82	0.137895	0.13268	0.138518	0.123027	0.138612	0.135945			5.03	0.149432	0.159651	0.160838	0.156833	0.161814	0.160989
BLANKING									BLANKING									5.03	0.165884	0.16271	0.156771	0.152664	0.164956	0.180999
time (hr)	0 nM	0.1 µM	1 µM	10 µM	25 µM	50 µM			time (hr)	0 nM	0.1 µM	1 µM	10 µM	25 µM	50 µM			6.03	0.143587	0.170719	0.195228	0.191803	0.191839	0.212664
0	0.013	0.013	0.013	0.013	0.013	0.013			0	0.013	0.013	0.013	0.013	0.013	0.013			6.03	0.186459	0.189055	0.190657	0.181249	0.194669	0.197766
1.18	0.0185631	0.0181432	0.019593	0.0187833	0.0180672	0.0169913			1.18	0.0190435	0.0197576	0.0199071	0.020466	0.0212984	0.0192003			6.03	0.203358	0.194606	0.184562	0.179186	0.195109	0.219548
2	0.0278473	0.0292962	0.0311938	0.0290568	0.0304647	0.0263065			2	0.0280293	0.0301864	0.0299969	0.0313744	0.0299108	0.0301546			7.03	0.16427	0.194517	0.218152	0.222273	0.217809	0.245371
3	0.0389994	0.0380149	0.0455428	0.0373604	0.0459341	0.0331603			3	0.0379031	0.0409988	0.0406594	0.0434599	0.0436275	0.0400131			7.03	0.214335	0.213079	0.216065	0.205118	0.216422	0.222901
4	0.0532242	0.0530066	0.0616063	0.0502367	0.0618456	0.043632			4	0.0504397	0.0552177	0.0555774	0.0570833	0.0599895	0.0520752			7.03	0.237504	0.221701	0.210198	0.205358	0.22504	0.249906
5	0.0690889	0.0705827	0.0786498	0.0645735	0.0783972	0.0558741			5	0.0653735	0.0720296	0.0722366	0.0706434	0.0764251	0.0654675			7.3	0.175772	0.216587	0.238319	0.243874	0.243033	0.266004
5.95	0.0864537	0.0887234	0.0971908	0.0804308	0.094733	0.0700949			5.95	0.0826442	0.0903414	0.0926126	0.0855381	0.0959182	0.0827844			7.3	0.224701	0.231228	0.23764	0.223243	0.238848	0.238239
6.82	0.0985674	0.100439	0.112243	0.0912585	0.108782	0.0833879			6.82	0.09679	0.101888	0.107526	0.0922356	0.114149	0.0969924			7.3	0.263544	0.239067	0.221215	0.220357	0.246216	0.27165
																		BLANKING
																		time (hr)	0 nM	0.1 µM	1 µM	10 µM	50 µM	100 µM
																		0	0.013	0.013	0.013	0.013	0.013	0.013
																		1.08	0.027346	0.0276184	0.0273509	0.026093	0.0264579	0.0254318
																		2	0.0447292	0.0480145	0.0470904	0.0471874	0.0491321	0.0477305
																		3	0.0639115	0.0706774	0.0755165	0.0729649	0.0760065	0.0766108
																		4.03	0.0866616	0.0948972	0.101103	0.099388	0.102122	0.107819
																		5.03	0.11288	0.121499	0.127118	0.124806	0.129648	0.139007
																		6.03	0.144801	0.151793	0.157149	0.151079	0.160872	0.176993
																		7.03	0.172369	0.176766	0.181805	0.177917	0.186757	0.206392
																		7.3	0.188339	0.195961	0.199391	0.196158	0.209699	0.225631
		One-tailed t-test
		0.1 µM vs 50 µM
		time (hr)	p-value
		3	0.0358
		4	0.0061
		5	0.0055
		5.95	0.0018
		6.82	0.0292

## Sheet: Figure S8
Plate-1 = progesterone, Plate-2 = Estradiol, Plate-3 = testosterone																														mtrC									mtrC										mtrC
														Plate-1 (Progesterone) OD600													Mean	0	3.12	6.25	12.5	25	50			Mean	0	3.12	6.25	12.5	25	50			Mean	0	3.125	6.25	12.5
conc µM	0	3.12	6.25	12.5	25	50	0	3.12	6.25	12.5	25	50		0.0814247	0.0733781	0.0723299	0.0763203	0.0719824	0.0613426	0.0706575	0.069586	0.0692251	0.0670374	0.0673862	0.0667902			0 µM	3.12 µM	6.25 µM	12.5 µM	25 µM	50 µM				0 µM	3.12 µM	6.25 µM	12.5 µM	25 µM	50 µM				0 µM	3.12 µM	6.25 µM	12.5 µM
	1	2	3	4	5	6	7	8	9	10	11	12		0.0791822	0.076344	0.0733257	0.0713214	0.0696795	0.062341	0.0683617	0.0659445	0.0651339	0.0676163	0.0685164	0.070418		WT	85.5251	100.319	97.3724	126.29	146.246	138.586	Progesterone		WT	98.5066	111.829	131.277	147.698	177.377	224.18	Estradiol		WT	97.2101	125.452	140.978	166.433
A	FA19/pLES94-mtrC						FA19 ∆mtrR/pLES94-mtrC							0.0770081	0.0695009	0.0709167	0.0679759	0.0689669	0.0618399	0.0634012	0.0639085	0.0653943	0.0626719	0.0660695	0.07471		ΔmtrR	206.288	203.168	209.793	190.994	233.758	188.061	Progesterone		ΔmtrR	197.919	229.084	209.713	217.854	243.249	254.647	Estradiol		ΔmtrR	244.686	262.704	264.564	244.078
B														0.0851148	0.0723802	0.0691926	0.0689098	0.0714049	0.0645538	0.0665574	0.0662189	0.0676247	0.0704245	0.0654541	0.0873808		ΔmtrR + mtrR WT	72.2965	85.9613	83.7125	88.811	112.983	129.276	Progesterone		ΔmtrR + mtrR WT	82.4075	92.815	116.484	113.461	137.826	158.376	Estradiol		ΔmtrR + mtrR WT	88.3681	115.864	125.314	129.728
C														0.0635158	0.0643664	0.0690532	0.0660978	0.0620097	0.06488	0.0631292	0.0616142	0.063302	0.0632847	0.0635978	0.0695269		ΔmtrR + mtrR D171A	143.181	165.791	145.783	142.245	167.673	105.712	Progesterone		ΔmtrR + mtrR D171A	152.801	159.051	148.861	157.165	166.96	162.681	Estradiol		ΔmtrR + mtrR D171A	162.032	171.26	170.189	175.018
D														0.08342	0.0665464	0.0664961	0.068718	0.0653319	0.0671491	0.0659535	0.066878	0.0668522	0.0686376	0.065725	0.07471
E	FA19 ∆mtrR/pLES94-mtrC/pGCC3-mtrR						FA19 ∆mtrR/pLES94-mtrC/pGCC3-mtrR D171A							0.0854238	0.0717676	0.0657707	0.0707409	0.0674282	0.0718055	0.0661062	0.0649918	0.066344	0.0688632	0.068183	0.0746279		SD	0 µM	3.12 µM	6.25 µM	12.5 µM	25 µM	50 µM			SD	0 µM	3.12 µM	6.25 µM	12.5 µM	25 µM	50 µM			SD	0 µM	3.12 µM	6.25 µM	12.5 µM
F														0.0997761	0.0785407	0.0798121	0.08256	0.0820538	0.0758476	0.0744932	0.0726647	0.0746719	0.0716417	0.0779273	0.0771858		WT	7.79497	10.8816	16.1497	10.7256	12.1001	15.5558	Progesterone		WT	13.2332	10.335	22.2931	26.3211	12.7128	19.7185	Estradiol		WT	8.65542	11.2393	16.0175	13.348
G																											ΔmtrR	19.003	27.4216	22.8693	33.7495	41.6429	65.5071	Progesterone		ΔmtrR	20.6929	17.8149	27.5919	18.0355	37.9327	46.0159	Estradiol		ΔmtrR	23.242	38.1406	18.7035	41.1846
H														Plate-1 (Progesterone) OD420													ΔmtrR + mtrR WT	8.43773	7.47369	14.7046	7.42088	11.1841	7.31403	Progesterone		ΔmtrR + mtrR WT	13.5166	2.23093	17.0538	4.19085	9.35705	18.8575	Estradiol		ΔmtrR + mtrR WT	13.2349	15.4125	20.1574	13.2462
														0.175434	0.1954	0.183859	0.22306	0.233162	0.169859	0.303478	0.306772	0.297538	0.299278	0.310279	0.344588		ΔmtrR + mtrR D171A	18.2934	22.9959	3.16163	9.9501	11.0204	10.2321	Progesterone		ΔmtrR + mtrR D171A	14.8857	27.1978	10.1949	32.2143	28.9756	33.4021	Estradiol		ΔmtrR + mtrR D171A	2.70549	8.3419	13.8801	10.5734
Plate-4 = progesterone, Plate-5 = Estradiol, Plate-6 = testosterone														0.159435	0.172575	0.154753	0.182639	0.23101	0.173218	0.257578	0.255768	0.250878	0.241573	0.259536	0.243606
														0.162601	0.162727	0.146193	0.190864	0.218638	0.198869	0.273464	0.274904	0.297564	0.24542	0.285309	0.30783		SEM	0 µM	3.12 µM	6.25 µM	12.5 µM	25 µM	50 µM			SEM	0 µM	3.12 µM	6.25 µM	12.5 µM	25 µM	50 µM			SEM	0 µM	3.12 µM	6.25 µM	12.5 µM
conc µM	0	3.12	6.25	12.5	25	50	0	3.12	6.25	12.5	25	50		0.203616	0.164295	0.177527	0.204137	0.20452	0.176706	0.260101	0.22601	0.255941	0.230172	0.348483	0.246118		WT	3.89748	5.44082	8.07486	5.36279	6.05006	7.77789	Progesterone		WT	6.61662	5.1675	11.1466	13.1605	6.35638	9.85923	Estradiol		WT	4.32771	5.61964	8.00877	6.67401
	1	2	3	4	5	6	7	8	9	10	11	12		0.177439	0.128523	0.128395	0.141992	0.160487	0.175183	0.164356	0.184117	0.191235	0.190681	0.206733	0.180112		ΔmtrR	9.5015	13.7108	11.4347	19.4853	20.8215	32.7535	Progesterone		ΔmtrR	10.3464	8.90746	13.796	10.4128	18.9664	23.0079	Estradiol		ΔmtrR	11.621	19.0703	9.35175	23.778
A	FA19/pLES94-rpoH						FA19 ∆mtrR/pLES94-rpoH							0.171049	0.135228	0.127553	0.138107	0.151676	0.182032	0.192619	0.211342	0.203905	0.195758	0.241346	0.167078		ΔmtrR + mtrR WT	4.21886	3.73685	7.35231	3.71044	5.59205	3.65702	Progesterone		ΔmtrR + mtrR WT	6.7583	1.11547	8.52689	2.09543	4.67852	9.42874	Estradiol		ΔmtrR + mtrR WT	6.61744	7.70623	10.0787	6.62308
B														0.170052	0.166392	0.156601	0.164769	0.184209	0.207193	0.211119	0.220257	0.20763	0.206057	0.232404	0.19337		ΔmtrR + mtrR D171A	9.1467	11.498	1.58082	4.97505	5.51021	5.11605	Progesterone		ΔmtrR + mtrR D171A	7.44283	13.5989	5.09744	16.1071	14.4878	16.7011	Estradiol		ΔmtrR + mtrR D171A	1.35275	4.17095	6.94004	5.28672
C														0.176101	0.16688	0.171122	0.182694	0.210825	0.235889	0.259191	0.296441	0.235025	0.236006	0.275665	0.195079
D
E	FA19 ∆mtrR/pLES94-rpoH/pGCC3-mtrR						FA19 ∆mtrR/pLES94-rpoH/pGCC3-mtrR D171A							Plate-1 (Progesterone) Miller units
F														84.7193	115.927	109.621	128.663	150.057	133.014	213.16	221.73	215.846	230.177	237.934	273.177		Stats: ANOVA test and a Dunnett's Multiple Comparison post-test
G														77.6325	91.9306	84.4893	111.302	156.94	132.404	185.643	196.431	196.279	175	186.608	164.562		* p < 0.05 ** p < 0.001
H														83.4904	99.4644	82.4215	128.398	149.123	161.604	229.222	227.221	239.233	205.447	223.318	197.115		1.41743	1.26327	1.01706	0.959905	0.0361887
														96.2583	93.9525	112.958	136.798	128.866	127.322	197.128	167.289	187.815	153.35	287.17	117.389
Plate 7 = Blank														85.5251	100.319	97.3724	126.29	146.246	138.586	206.288	203.168	209.793	190.994	233.758	188.061	Mean
														7.79497	10.8816	16.1497	10.7256	12.1001	15.5558	19.003	27.4216	22.8693	33.7495	41.6429	65.5071	SD
	1	2	3	4	5	6	7	8	9	10	11	12		Iglewicz and Hoaglin's robust test for multiple outliers (two-sided) Z score 3.5	80.8247	71.015	89.5078	120.387	124.662	120.25	147.052	146.793	146.31	161.027	114.204
A	GC broth	GC broth												78.7919	82.1789	75.2143	80.073	100.673	123.253	137.264	150.911	144.224	130.462	184.051	91.1516
B	GC broth	GC broth												75.3379	97.0201	104.073	98.125	124.292	129.783	153.929	167.621	149.69	138.625	164.321	111.15
C	GC broth	GC broth												62.7597	83.8214	84.5483	87.5383	106.58	139.408	161.28	197.58	142.426	153.583	161.294	106.343						Progesterone								Estradiol								Testosterone
D	GC broth	GC broth												72.2965	85.9613	83.7125	88.811	112.983	129.276	143.181	165.791	145.783	142.245	167.673	105.712	Mean					0	3.12	6.25	12.5	25	50			0	3.12	6.25	12.5	25	50				0	3.12
E	GC broth	GC broth												8.43773	7.47369	14.7046	7.42088	11.1841	7.31403	18.2934	22.9959	3.16163	9.9501	11.0204	10.2321	SD				mtrR WT in cis	85	116	110	129	150	133		mtrR WT in cis	113	125	164	178	184	242			mtrR WT in cis	89	135
F	GC broth	GC broth																													78	92	84	111	157	132			101	114	114	161	160	240				102	127
G	GC broth	GC broth												Plate-2 (Estradiol) OD600																	83	99	82	128	149	162			81	102	128	120	176	203				91	109
H	GC broth	GC broth												0.0772354	0.0781326	0.071636	0.0745831	0.074551	0.0656869	0.0759926	0.072478	0.0736847	0.0708325	0.07649	0.0713741						96	94	113	137	129	127			98	106	120	132	189	211				107	130
														0.0769195	0.0724748	0.0729192	0.0672473	0.0680293	0.0652332	0.0691532	0.0641097	0.0656414	0.0638485	0.0690711	0.0743809					Fold induction	0.994152	1.35673	1.28655	1.50877	1.75439	1.55556		Fold induction	1.15013	1.27226	1.66921	1.8117	1.87277	2.4631			Fold induction	0.915167	1.38817
														0.0747415	0.0755148	0.0706515	0.0739421	0.067174	0.0701083	0.0695128	0.0642912	0.0675441	0.0659525	0.0661957	0.0812599						0.912281	1.07602	0.982456	1.29825	1.83626	1.54386			1.02799	1.16031	1.16031	1.63868	1.6285	2.44275				1.04884	1.30591
														0.0825766	0.0756959	0.076233	0.074606	0.0685209	0.0704414	0.0680603	0.0661771	0.0677477	0.0696655	0.0672982	0.0842779						0.97076	1.15789	0.959064	1.49708	1.74269	1.89474			0.824427	1.03817	1.3028	1.22137	1.79135	2.06616				0.935733	1.12082
														0.0790588	0.0680557	0.0673104	0.0695328	0.0675061	0.068566	0.0639104	0.0655613	0.0671115	0.0644882	0.0643091	0.0775464						1.12281	1.09942	1.32164	1.60234	1.50877	1.48538			0.997455	1.07888	1.22137	1.34351	1.92366	2.14758				1.10026	1.33676
														0.0786358	0.0694021	0.0682505	0.0680848	0.0663286	0.0700662	0.0673947	0.0700708	0.0677792	0.0691009	0.0673413	0.0834942					mean	1	1.17251	1.13743	1.47661	1.71053	1.61988		mean	1	1.1374	1.33842	1.50382	1.80407	2.2799			mean	1	1.28792
														0.0891082	0.0787329	0.07206	0.0730744	0.0740199	0.0779011	0.0725184	0.073152	0.0700144	0.0613253	0.0739389	0.0967042					SD	0.088817	0.127543	0.193219	0.1279	0.140797	0.18579		SD	0.134355	0.103255	0.22812	0.269848	0.129112	0.202712			SD	0.089002	0.11645
														0.0976626	0.0860834	0.0793187	0.0769853	0.079865	0.0773309	0.0779479	0.0658248	0.0791792	0.0850946	0.0822653	0.100432
																														ΔmtrR	213	222	216	230	238	273		ΔmtrR	197	212	203	237	223	317			ΔmtrR	267	301
														Plate-2 (Estradiol) OD420																	186	196	196	175	187	165			177	229	200	209	202	220				259	287
														0.204438	0.224262	0.247424	0.280449	0.288803	0.30145	0.314389	0.312154	0.307613	0.332498	0.352461	0.434183						229	227	239	205	223	197			190	222	187	197	261	220				236	245
														0.186726	0.189398	0.190325	0.223032	0.226224	0.295868	0.251387	0.277187	0.256362	0.25509	0.279535	0.334891						197	167	188	153	287	117			226	254	250	228	287	261				216	218
														0.153671	0.182938	0.199278	0.202512	0.239002	0.287065	0.268537	0.270616	0.253393	0.255807	0.325288	0.379572					Fold induction	1.03273	1.07636	1.04727	1.11515	1.15394	1.32364		Fold induction	0.997468	1.07342	1.02785	1.2	1.12911	1.60506			Fold induction	1.09202	1.23108
														0.197912	0.189329	0.210305	0.219669	0.261551	0.29881	0.300723	0.317246	0.324795	0.313109	0.362343	0.464777						0.901818	0.950303	0.950303	0.848485	0.906667	0.8			0.896203	1.15949	1.01266	1.05823	1.02278	1.11392				1.0593	1.17382
														0.179828	0.15271	0.162705	0.184675	0.193938	0.247068	0.218296	0.218152	0.219561	0.216432	0.251467	0.317063						1.1103	1.10061	1.15879	0.993939	1.08121	0.955152			0.962025	1.12405	0.946835	0.997468	1.32152	1.11392				0.965235	1.00204
														0.139262	0.155155	0.205238	0.175546	0.203928	0.236736	0.208188	0.211085	0.219371	0.216408	0.224964	0.343637						0.955152	0.809697	0.911515	0.741818	1.39152	0.567273			1.1443	1.28608	1.26582	1.15443	1.45316	1.32152				0.883436	0.891616
														0.18357	0.175177	0.174826	0.186661	0.211101	0.232762	0.241882	0.221339	0.219388	0.226828	0.217677	0.290414					mean	1	0.984242	1.01697	0.924848	1.13333	0.911515		mean	1	1.16076	1.06329	1.10253	1.23165	1.28861			mean	1	1.07464
														0.233602	0.200301	0.214746	0.198376	0.258285	0.275865	0.239957	0.253258	0.24298	0.239594	0.310258	0.349535					SD	0.091084	0.133722	0.110447	0.163626	0.200978	0.317641		SD	0.104954	0.0907045	0.139524	0.0916418	0.192599	0.232563			SD	0.0944835	0.156077
														Plate-2 (Estradiol 1-3) Miller units																ΔmtrR + mtrR WT in trans		81	71	90	120	125		ΔmtrR + mtrR WT in trans	92	95	106	119	133	176			ΔmtrR + mtrR WT in trans	80	104
														113.452	125.268	163.631	177.869	184.34	242.113	197.378	211.929	202.559	237.322	222.966	317.344						79	82	75	80	101	123			65	94	141	115	147	161				102	129
														101.448	114.192	113.74	160.761	160.294	239.873	177.431	229.249	199.634	208.938	202.171	220.171						75	97	104	98	124	130			79	90	104	110	127	132				74	101
														81.3974	101.764	127.534	120.473	175.608	203.292	190.497	221.554	186.842	197.384	260.985	220.107						63	84	85	88	107	139			94	93	116	110	144	164				98	129
														97.7285	106.091	120.204	131.69	189.268	211.442	226.37	253.601	249.814	227.77	286.875	260.965					Fold induction		1.11982	0.981567	1.24424	1.65899	1.72811		Fold induction	1.11515	1.15152	1.28485	1.44242	1.61212	2.13333			Fold induction	0.903955	1.17514
														98.5066	111.829	131.277	147.698	177.377	224.18	197.919	229.084	209.713	217.854	243.249	254.647	Mean					1.09217	1.13364	1.03687	1.10599	1.39631	1.70046			0.787879	1.13939	1.70909	1.39394	1.78182	1.95152				1.15254	1.45763
														13.2332	10.335	22.2931	26.3211	12.7128	19.7185	20.6929	17.8149	27.5919	18.0355	37.9327	46.0159	SD					1.03687	1.34101	1.43779	1.35484	1.71429	1.79724			0.957576	1.09091	1.26061	1.33333	1.53939	1.6				0.836158	1.14124
														92.2684	94.8433	105.799	118.648	133.413	176.344	171.855	163.741	158.185	167.149	202.561	192.83						0.870968	1.16129	1.17512	1.21659	1.47926	1.92166			1.13939	1.12727	1.40606	1.33333	1.74545	1.98788				1.10734	1.45763
														64.8592	93.7012	140.81	115.052	147.039	161.019	146.7	139.349	155.219	147.409	162.106	188.192					mean	1	1.18894	1.15783	1.23041	1.56221	1.78687		mean	1	1.12727	1.41515	1.37576	1.6697	1.91818			mean	1	1.30791
														78.7225	89.6571	103.599	110.453	126.859	131.876	155.826	137.436	146.563	195.251	132.156	123.935					SD	0.115115	0.102838	0.203614	0.102217	0.149326	0.0986487		SD	0.162774	0.0261848	0.206031	0.0528351	0.113438	0.226199			SD	0.153689	0.173432
														93.7801	93.0586	115.73	109.693	143.994	164.267	136.823	195.681	135.476	118.852	171.016	145.767
														82.4075	92.815	116.484	113.461	137.826	158.376	152.801	159.051	148.861	157.165	166.96	162.681	Mean				ΔmtrR + mtrR D171A in trans	120	147	147	146	161	114		ΔmtrR + mtrR D171A in trans	172	164	158	167	203	193			ΔmtrR + mtrR D171A in trans	163	173
														13.5166	2.23093	17.0538	4.19085	9.35705	18.8575	14.8857	27.1978	10.1949	32.2143	28.9756	33.4021	SD					137	151	144	130	184	91			147	139	155	147	162	188				159	180
																															154	168	150	139	164	111			156	137	147	195	132	124				165	160
														Plate-3 (Testosterone) OD600																	161	198	142	154	161	106			137	196	135	119	171	146				160	173
														0.0814271	0.0724757	0.0710746	0.0710908	0.0740706	0.0705825	0.0665483	0.0629772	0.0644417	0.0672777	0.0705254	0.0725388					Fold induction	0.839161	1.02797	1.02797	1.02098	1.12587	0.797203		Fold induction	1.12418	1.0719	1.03268	1.0915	1.3268	1.26144			Fold induction	1.00773	1.06955
														0.0750307	0.0711077	0.0741307	0.0732209	0.0719449	0.0707743	0.0641473	0.0631867	0.0641019	0.0644411	0.0655197	0.0731218						0.958042	1.05594	1.00699	0.909091	1.28671	0.636364			0.960784	0.908497	1.01307	0.960784	1.05882	1.22876				0.982998	1.11283
														0.0811076	0.0755109	0.0722739	0.0708256	0.0704114	0.0729061	0.064863	0.0639736	0.0640611	0.0659106	0.0639347	0.0753451						1.07692	1.17483	1.04895	0.972028	1.14685	0.776224			1.01961	0.895425	0.960784	1.27451	0.862745	0.810458				1.02009	0.989181
														0.0838317	0.0828327	0.0759129	0.0789677	0.0733657	0.0769704	0.0668965	0.0655376	0.0632173	0.0668579	0.0645568	0.0748808						1.12587	1.38462	0.993007	1.07692	1.12587	0.741259			0.895425	1.28105	0.882353	0.777778	1.11765	0.954248				0.989181	1.06955
														0.0800049	0.0700236	0.0711129	0.067499	0.068045	0.0707854	0.065933	0.0626334	0.0643868	0.0624935	0.0630727	0.0791415					mean	1	1.16084	1.01923	0.994755	1.17133	0.737762		mean	1	1.03922	0.972222	1.02614	1.0915	1.06373			mean	1	1.06028
														0.0772033	0.0711895	0.0667102	0.0679458	0.0686033	0.0724568	0.0674745	0.0632135	0.0645075	0.0645676	0.064895	0.0766213					SD	0.128311	0.162202	0.0244755	0.0714006	0.0775562	0.0714292		SD	0.0970905	0.180105	0.0671593	0.209694	0.191002	0.217911			SD	0.0170249	0.0516022
														0.0851311	0.076902	0.0718357	0.0704665	0.0728879	0.0763789	0.0704082	0.0681004	0.0672828	0.0678737	0.0689841	0.0769046
														0.0931491	0.079115	0.0802931	0.0809211	0.084071	0.0861254	0.0776753	0.0764998	0.076952	0.0753156	0.0793616	0.0915778
																								Mean GC	0.0706615
														Plate-3 (Testosterone) OD420
														0.168509	0.200549	0.22692	0.251025	0.269821	0.288396	0.308578	0.312814	0.301074	0.342128	0.355733	0.400781
														0.16967	0.186483	0.204376	0.236421	0.255766	0.281585	0.283721	0.301734	0.27684	0.275798	0.30986	0.378986
														0.17127	0.179775	0.190728	0.216259	0.225543	0.23691	0.267379	0.269389	0.270921	0.274482	0.309912	0.356912
														0.200385	0.230254	0.217459	0.257613	0.244638	0.269419	0.260052	0.254313	0.300286	0.239633	0.281452	0.331654
														0.153408	0.157587	0.164765	0.172318	0.181561	0.205482	0.203672	0.197587	0.195854	0.19946	0.210595	0.265522
														0.174863	0.188874	0.171486	0.172467	0.187687	0.212368	0.206425	0.206418	0.200921	0.210855	0.213781	0.244288
														0.156197	0.173687	0.173704	0.176665	0.19257	0.220018	0.225351	0.209558	0.207134	0.209514	0.221913	0.254672
														0.211486	0.216588	0.252626	0.250297	0.24428	0.310354	0.251331	0.261675	0.286469	0.272612	0.241174	0.304504
																								Mean GC	0.22922
														Plate-3 (Testosterone) Miller units
														88.6607	135.42	163.934	185.703	189.02	222.302	267.391	301.128	275.636	295.656	284.456	310.407
														102.215	127.191	133.569	163.975	186.128	215.039	259.101	286.801	251.934	248.328	276.477	287.399
														91.2259	109.399	127.42	155.215	165.357	165.602	236.335	244.724	245.77	236.802	289.449	255.189
														106.739	129.799	138.99	160.838	170.48	177.032	215.919	218.164	284.914	195.526	253.587	236.884
														97.2101	125.452	140.978	166.433	177.746	194.994	244.686	262.704	264.564	244.078	275.992	272.47	Mean
														8.65542	11.2393	16.0175	13.348	11.5998	27.893	23.242	38.1406	18.7035	41.1846	15.8637	32.7977	SD
														79.9427	103.765	107.514	125.373	132.615	145.534	163.311	172.884	162.193	175.774	185.227	166.26
														101.604	129.099	127.223	124.043	136.603	145.841	159.328	179.761	167.09	177.496	178.952	158.295
														74.3926	101.324	113.609	120.177	127.194	139.647	165.193	159.771	160.855	160.685	167.945	165.579
														97.533	129.268	152.909	149.321	136.481	175.3	160.294	172.625	190.617	186.119	147.159	156.243
														88.3681	115.864	125.314	129.728	133.223	151.58	162.032	171.26	170.189	175.018	169.821	161.594	Mean
														13.2349	15.4125	20.1574	13.2462	4.4255	16.0682	2.70549	8.3419	13.8801	10.5734	16.7112	5.07157	SD
														Plate-4 Progesterone OD600
														0.127604	0.121831	0.11053	0.108117	0.107539	0.0995532	0.0773452	0.0927088	0.0848297	0.0937119	0.0925667	0.107885
														0.111353	0.106995	0.0981995	0.102759	0.0814973	0.0860355	0.0923776	0.0963215	0.0992434	0.101878	0.0998858	0.118982
														0.121026	0.103807	0.0970085	0.110365	0.108284	0.103944	0.105748	0.108969	0.109509	0.114288	0.109949	0.139739
														0.127493	0.107778	0.110923	0.140593	0.112923	0.125289	0.104585	0.121496	0.115426	0.110355	0.125305	0.161334
														0.108295	0.110774	0.097035	0.129415	0.103651	0.102229	0.104452	0.120777	0.128869	0.117302	0.13508	0.162876
														0.128495	0.124444	0.118455	0.153222	0.116778	0.102112	0.100247	0.129223	0.126027	0.141092	0.135481	0.16161
														0.189438	0.182803	0.148552	0.172134	0.163041	0.135399	0.148812	0.138059	0.144784	0.183727	0.152521	0.164282
														0.158933	0.139248	0.120587	0.166536	0.146312	0.132343	0.140094	0.138525	0.159018	0.176399	0.180143	0.18652
														Plate-4 Progesterone OD420
														0.166089	0.175386	0.184594	0.228986	0.29228	0.315081	0.433062	0.403219	0.408208	0.350505	0.377451	0.348959
														0.13924	0.124402	0.114319	0.185358	0.254353	0.230104	0.39184	0.235258	0.306845	0.298371	0.29436	0.30294
														0.183465	0.143069	0.170421	0.164267	0.295847	0.241443	0.259751	0.313222	0.332413	0.297154	0.313166	0.317543
														0.154245	0.136212	0.125996	0.145382	0.262932	0.196497	0.226319	0.326582	0.307024	0.319788	0.281793	0.310822
														0.110026	0.111813	0.10503	0.11979	0.138663	0.145506	0.192239	0.220582	0.225192	0.204413	0.255755	0.22336
														0.10091	0.115632	0.10915	0.137668	0.157651	0.144443	0.27553	0.238865	0.214289	0.226818	0.224532	0.212758
														0.105272	0.118737	0.128172	0.137785	0.154294	0.142241	0.207915	0.285514	0.271825	0.275281	0.274269	0.248834
														0.109837	0.130969	0.107687	0.155859	0.190523	0.187528	0.297084	0.291943	0.275097	0.283244	0.297711	0.278546
														Plate-4 Progesterone Miller units
														58.7404	67.2662	82.1653	111.834	151.64	184.7	390.307	271.962	315.386	228.178	252.916	185.708
														54.7177	48.6144	47.8258	91.4425	193.16	156.856	264.696	136.239	179.848	167.628	169.665	137.857
														72.0988	62.7895	88.6469	70.2584	152.371	126.188	134.722	161.554	171.979	142.257	159.54	118.135
														53.0073	55.3741	47.1951	42.9025	124.896	75.4023	115.422	146.406	145.879	162.669	118.118	96.2676
														59.641	58.5111	66.4583	79.1095	155.517	135.786	226.287	179.04	203.273	175.183	175.06	134.492	Mean
														8.64586	8.22077	22.04	29.5088	28.1636	46.8147	127.871	62.8149	76.139	36.9971	56.4918	38.1361	SD
														39.0411	38.899	42.0407	35.4361	60.0656	65.7717	93.7755	91.8173	86.5287	86.6302	95.2996	63.7251
														26.6156	35.1997	34.0841	35.5164	61.4261	65.1745	155.996	92.7993	83.6688	77.707	80.8064	60.492
														17.7483	22.7262	33.0915	30.8302	38.8616	43.5939	65.0621	105.82	93.9275	71.2065	88.9484	72.1149
														23.6378	37.132	32.5109	38.4141	59.3215	66.0214	108.882	108.195	84.7756	77.3675	80.0382	70.9316
														26.7607	33.4892	35.4318	35.0492	54.9187	60.1404	105.929	99.6579	87.2252	78.2278	86.2732	66.8159	Mean
														8.97785	7.33265	4.45358	3.13532	10.7401	11.0367	38.0056	8.55119	4.62075	6.34849	7.24326	5.61434	SD
														Plate-5 (Estradiol) OD600
														0.118639	0.101349	0.103821	0.10442	0.0916583	0.106104	0.081362	0.0798557	0.073683	0.0954528	0.0832914	0.101554
														0.105775	0.100994	0.0975482	0.0927383	0.0850095	0.0955036	0.0865742	0.0849129	0.0895606	0.0903847	0.0819649	0.108164
														0.106395	0.09789	0.0959009	0.0914615	0.0851866	0.0963385	0.0955345	0.0967537	0.0940126	0.0956926	0.0867344	0.116316
														0.123254	0.105127	0.105572	0.0950751	0.0870718	0.104419	0.0955545	0.103126	0.103134	0.102351	0.0967579	0.138811
														0.112979	0.103618	0.104504	0.0921461	0.0849444	0.103711	0.105395	0.104085	0.1136	0.108724	0.101257	0.13263
														0.122368	0.118955	0.108709	0.118759	0.122788	0.12665	0.109497	0.12092	0.11795	0.127956	0.114696	0.158346
														0.155797	0.133516	0.112888	0.115693	0.113637	0.108371	0.14218	0.14576	0.1292	0.139099	0.125283	0.16686
														0.181044	0.144005	0.137853	0.128189	0.138653	0.146557	0.135971	0.132071	0.129985	0.130375	0.163067	0.198682
														Plate-5 (Estradiol) OD420
														0.182717	0.254342	0.280927	0.377247	0.359072	0.420259	0.372957	0.343704	0.384576	0.411891	0.424869	0.474106
														0.184723	0.204011	0.208649	0.266261	0.302036	0.431251	0.332047	0.339776	0.319401	0.350347	0.327958	0.47273
														0.138151	0.200157	0.228434	0.256644	0.319795	0.386718	0.39353	0.3226	0.360588	0.369987	0.316754	0.445505
														0.172473	0.157289	0.186674	0.207029	0.24503	0.333973	0.268395	0.287158	0.248776	0.265651	0.317876	0.424391
														0.112334	0.131747	0.112495	0.159819	0.198902	0.246569	0.235215	0.224782	0.210438	0.210487	0.229972	0.298836
														0.118804	0.135564	0.150602	0.191518	0.207186	0.233419	0.226902	0.242334	0.225829	0.26083	0.256117	0.360822
														0.126041	0.161417	0.159766	0.215039	0.220343	0.232316	0.242103	0.215594	0.268067	0.271145	0.267412	0.389497
														0.127521	0.182611	0.207704	0.247203	0.259259	0.337982	0.291635	0.309004	0.32259	0.33479	0.309697	0.439028
														Plate-5 (Estradiol) Miller units
														50.3654	95.3496	103.917	145.343	165.801	160.582	207.866	194.986	253.091	182.54	232.148	195.368
														59.7801	72.6778	78.6268	114.641	151.983	192.049	165.102	174.693	149.891	164.579	177.177	178.271
														39.3885	74.1465	90.3957	111.913	162.004	167.712	173.163	135.304	160.476	161.044	155.834	151.134
														44.286	48.3714	60.7833	80.8019	113.875	126.359	110.778	107.687	90.5386	99.1336	132.985	113.554
														48.455	72.6363	83.4308	113.175	148.416	161.675	164.227	153.167	163.499	151.824	174.536	159.582	Mean
														8.78427	19.209	18.2957	26.3728	23.7532	27.1261	40.1734	39.1566	67.1921	36.3659	42.4358	35.6832	SD
														26.1035	38.0334	29.1434	59.8046	90.8705	88.8517	81.9496	78.8002	64.2283	68.2274	84.306	80.4446
														25.7374	32.8773	43.396	53.5351	56.7242	63.3207	74.3063	70.5133	66.766	71.6138	81.009	80.0969
														20.7767	36.4076	44.8181	64.4129	68.0674	77.6304	57.0825	47.8394	73.098	67.3869	75.8789	81.9555
														17.6238	39.1286	48.9576	66.9119	64.0911	81.7997	75.6897	84.1384	90.3301	93.9487	64.7098	76.0831
														22.5604	36.6117	41.5788	61.1661	69.9383	77.9006	72.257	70.3228	73.6056	75.2942	76.4759	79.645	Mean
														4.09059	2.72906	8.61938	5.87769	14.7248	10.7669	10.6488	16.0029	11.757	12.5698	8.57629	2.50793	SD
														Plate-6 (Testosterone) OD600
														0.160058	0.149459	0.124075	0.12048	0.124607	0.125508	0.0929958	0.113573	0.10927	0.10571	0.106691	0.131716
														0.134637	0.11247	0.121899	0.121462	0.104822	0.105637	0.0938832	0.0965771	0.109466	0.112283	0.11438	0.135033
														0.132263	0.122086	0.115287	0.111306	0.108972	0.120451	0.116888	0.109843	0.115432	0.111081	0.109752	0.162035
														0.136461	0.123993	0.117513	0.118649	0.112727	0.122589	0.123524	0.116817	0.121456	0.121149	0.11878	0.168366
														0.134002	0.122455	0.115191	0.111614	0.107157	0.116641	0.132484	0.12692	0.128921	0.134987	0.121037	0.170881
														0.14127	0.1281	0.124253	0.12331	0.119865	0.131454	0.14549	0.138432	0.137669	0.13558	0.138408	0.208573
														0.168685	0.134682	0.13152	0.136059	0.132131	0.141588	0.146326	0.145201	0.147876	0.147768	0.144982	0.205232
														0.195203	0.140938	0.145342	0.1447	0.154786	0.164487	0.162223	0.14236	0.153645	0.168067	0.189452	0.233442
																								Mean GC	0.154415
														Plate-6 (Testosterone) OD420
														0.207163	0.267177	0.3093	0.350855	0.410798	0.453988	0.380546	0.316513	0.319876	0.324754	0.392425	0.492394
														0.154806	0.172705	0.203125	0.221761	0.268546	0.290854	0.361931	0.300158	0.278132	0.289089	0.34645	0.45024
														0.17143	0.188604	0.206702	0.219514	0.236893	0.327994	0.276587	0.252015	0.267668	0.282117	0.261906	0.43454
														0.173315	0.190416	0.190376	0.225834	0.226313	0.324483	0.28345	0.263701	0.249211	0.26064	0.250968	0.421372
														0.121601	0.120874	0.142928	0.167388	0.199826	0.236837	0.214579	0.210256	0.204591	0.222572	0.215695	0.313987
														0.125834	0.118799	0.152825	0.182281	0.188904	0.254777	0.238312	0.249897	0.223227	0.213467	0.23462	0.301969
														0.12878	0.144121	0.181323	0.218507	0.21663	0.247684	0.271788	0.240964	0.270647	0.262156	0.272281	0.331732
														0.149492	0.175119	0.203695	0.221208	0.299546	0.292731	0.336741	0.289306	0.332871	0.343833	0.358444	0.389813
																								Mean GC	0.272656
														Plate-6 (Testosterone) Miller units
														42.5366	63.5562	96.075	115.658	132.362	146.637	182.297	111.111	118.599	126.387	155.06	150.648
														35.6946	52.7392	58.6907	65.9655	102.099	111.124	169.762	131.043	100.274	101.412	122.228	132.113
														42.1034	53.1588	64.6808	73.2562	82.9761	107.02	91.0987	88.5714	89.0674	99.9638	92.9298	101.014
														41.0511	52.7417	56.6317	69.6357	74.8198	103.246	87.1531	86.0784	76.2727	80.8337	79.2513	93.1256
														40.3464	55.549	69.0195	81.1288	98.0641	117.007	132.578	104.201	96.0534	102.149	112.367	119.225	Mean
														3.16334	5.34179	18.3572	23.2109	25.5639	20.0135	50.4598	21.1421	17.9463	18.6827	33.6373	26.8723	SD
														24.9528	27.7993	39.0564	51.0558	68.4372	75.6093	56.4655	58.1761	55.0333	57.7326	63.9862	65.2974
														24.6288	25.4736	38.9057	50.1352	54.5867	70.6398	57.1603	64.5485	56.5034	54.4483	59.7258	49.2047
														20.4895	32.1755	45.757	55.8336	57.3501	62.0426	66.6281	58.0942	65.4197	63.0049	67.5543	55.9732
														21.5042	39.9526	46.9315	52.4356	69.747	62.9767	75.4805	74.3324	79.6423	74.0485	67.2633	58.0118
														22.8938	31.3503	42.6626	52.365	62.5303	67.8171	63.9336	63.7878	64.1497	62.3086	64.6324	57.1218	Mean
														2.2332	6.3725	4.27854	2.49813	7.67915	6.46683	8.98594	7.65234	11.302	8.5836	3.64929	6.624	SD
														Plate-7 (GC broth) OD600
														0.0319312	0.0288112
														0.0231681	0.0221034
														0.0308813	0.0308292
														0.0311113	0.0302805
														0.0320482	0.0301154
														0.0309556	0.031411
														0.0310909	0.0302105
														0.0314308	0.0300072
															0.0297741									Mean GC	#DIV/0!
														Plate-7 (GC broth) OD420
														0.0453357	0.0464832
														0.0459059	0.0473783
														0.0455843	0.0470219
														0.0455227	0.0463814
														0.0462594	0.0497176
														0.0448865	0.0468118
														0.0457377	0.0469924
														0.0461198	0.0466966
															0.0464272									Mean GC	#DIV/0!
[truncated: 40 more columns]

## Sheet: Figure S9
														Mean
Plate-3 (Progesterone) OD600															0 nM	0.1 µM	1 µM	10 µM	50 µM	100 µM
0.0965191	0.0819393	0.0667223	0.0682048	0.065357	0.0741886	0.0834568	0.0805261	0.0809526	0.0757369	0.0746089	0.0855696			WT-lptA-lacZ	8.37808	9.75302	13.3977	12.715	10.2826	11.6262	Progesterone
0.100467	0.0740636	0.0753667	0.0714457	0.0693823	0.0757218	0.0812498	0.0855548	0.0782745	0.0793333	0.0756968	0.0934528			WT-lptA-lacZ	5.92022	4.53818	7.26459	4.44993	6.61504	5.80411	β-Estradiol
0.130557	0.0888925	0.0744314	0.0750066	0.0760437	0.0773237	0.0898961	0.0860965	0.0855286	0.0859654	0.0803018	0.0936909			WT-NGO1249-lacZ	7.11054	5.2145	7.85508	7.83343	6.43231	6.92342	Progesterone
0.123843	0.126704	0.113042	0.112435	0.0811042	0.0825973	0.117577	0.105935	0.112976	0.114426	0.0329844	0.0372575			WT-NGO1249-lacZ	5.12758	5.15911	5.17914	5.31811	4.87377	4.60648	β-Estradiol
Blank 0.033														SD
Plate-3 (Progesterone) OD420															0 nM	0.1 µM	1 µM	10 µM	50 µM	100 µM
0.141759	0.126859	0.125681	0.121408	0.115923	0.124368	0.108968	0.11768	0.113494	0.100302	0.0653911	0.116406			WT-lptA-lacZ	1.59249	5.06948	2.74116	2.81339	5.41651	0.637201	Progesterone
0.155591	0.145389	0.148215	0.143786	0.0686565	0.13421	0.0662291	0.0706582	0.134758	0.118481	0.12076	0.113214			WT-lptA-lacZ	0.459739	2.19524	1.65977	3.81846	1.46814	1.12248	β-Estradiol
0.147042	0.152231	0.150583	0.142508	0.137073	0.128151	0.13888	0.0650587	0.133292	0.117258	0.109998	0.115896			WT-NGO1249-lacZ	4.11547	4.40798	4.42298	0.912113	4.55637	0.725281	Progesterone
0.163354	0.095236	0.166693	0.160103	0.15317	0.143143	0.182964	0.155807	0.0758891	0.146057	0.0586967	0.0571906			WT-NGO1249-lacZ	0.58368	0.471705	0.618173	0.747602	0.391714	0.886145	β-Estradiol
Blank 0.057														SEM
Plate-3 (Progesterone) Miller units															0 nM	0.1 µM	1 µM	10 µM	50 µM	100 µM
9.14596	9.78387	13.9594	12.5397	12.4815	11.2105	7.05936	8.75104	8.07497	6.9447	1.38224	7.74539			WT-lptA-lacZ	0.796247	2.53474	1.37058	1.4067	2.70826	0.318601	Progesterone
10.016	14.7533	14.7568	15.4721	2.19598	12.3871	1.31103	1.78127	11.7718	9.09484	10.2352	6.3735			WT-lptA-lacZ	0.229869	1.09762	0.829887	1.90923	0.73407	0.56124	β-Estradiol
6.32608	11.6781	15.4815	13.9521	12.7504	11.0026	9.86381	1.04027	9.95476	7.79778	7.67946	6.65137			WT-NGO1249-lacZ	2.05774	2.20399	2.21149	0.456057	2.63062	0.418741	Progesterone
8.02432	2.7968	9.39307	8.89625	13.7027	11.9044	10.2079	9.28543	1.61883	7.4964					WT-NGO1249-lacZ	0.29184	0.235853	0.309087	0.373801	0.226156	0.511616	β-Estradiol
8.37808	9.75302	13.3977	12.715	10.2826	11.6262	7.11054	5.2145	7.85508	7.83343	6.43231	6.92342	Mean
1.59249	5.06948	2.74116	2.81339	5.41651	0.637201	4.11547	4.40798	4.42298	0.912113	4.55637	0.725281	SD
Plate-4 (β-Estradiol) OD600
0.0980133	0.0787839	0.0686261	0.0671885	0.0833235	0.0807261	0.0888615	0.0850301	0.079412	0.0807155	0.0885202
0.0995486	0.0843074	0.0740199	0.0726666	0.0729684	0.0839957	0.0814621	0.0881696	0.0873144	0.0823338	0.0889251
0.112081	0.100078	0.0858808	0.0753944	0.0918955	0.100328	0.0988408	0.115456	0.0997392	0.0930158	0.101133
0.119016	0.115243	0.111535	0.107242	0.106187	0.125598	0.121886	0.121259	0.127154	0.116566	0.0392631
Blank 0.033
Plate-4 (β-Estradiol) OD420
0.160924	0.0744027	0.139317	0.0735953	0.139446	0.142284	0.115695	0.12184	0.122922	0.130082	0.12134
0.150022	0.140696	0.130559	0.141335	0.14056	0.128411	0.116323	0.127124	0.1297	0.1199	0.118418
0.16661	0.145275	0.13812	0.123187	0.137671	0.135367	0.144001	0.14784	0.130632	0.132096	0.144499
0.173397	0.144938	0.166959	0.0672762	0.152874	0.17477	0.178899	0.178731	0.165789	0.148451	0.0574534
Blank 0.057
Plate-4 (β-Estradiol) Miller units
6.59985	1.56938	9.53989	2.00413	6.76427	7.3779	4.33821	5.14527	5.86439	6.3237	4.78468
5.77123	6.73512	7.40396	8.77815	8.63189	5.78167	5.05414	5.24797	5.52642	5.26411	4.53428
5.72268	5.4335	6.33365	6.44597	5.6553	4.80572	5.45571	4.54862	4.55521	5.16622	5.30236
5.58711	4.41472	5.78085	0.571484	5.4087	5.25116	5.66225	5.69458	4.77055	4.51841
5.92022	4.53818	7.26459	4.44993	6.61504	5.80411	5.12758	5.15911	5.17914	5.31811	4.87377		Mean
0.459739	2.19524	1.65977	3.81846	1.46814	1.12248	0.58368	0.471705	0.618173	0.747602	0.391714		SD
plate blank 0.051
NGO1249 + 100 uM Beta-Estradiol
OD600	OD420
0.119293	0.072	4.25316
0.12135	0.071	3.9515
0.117498	0.078	5.61479
		4.60648	Mean
		0.886145	SD

## Sheet: Figure S10 (mtrC)
mtrCDE	Plate-1 (Progesterone 1-4) OD600													Mean	0	3.12	6.25	12.5	25	50			Mean	0	3.12	6.25	12.5	25	50			Mean	0	1	10	25	50	100
	0.10698	0.0961805	0.0871997	0.0968424	0.0763289	0.0901387	0.0874236	0.0861116	0.0859828	0.0903587	0.0772434	0.0901611			0 µM	3.12 µM	6.25 µM	12.5 µM	25 µM	50 µM				0 µM	3.12 µM	6.25 µM	12.5 µM	25 µM	50 µM				0 µM	1 µM	10 µM	25 µM	50 µM	100 µM				One-way analysis of variance					Plate-1 (Progesterone 1-4) OD600
	0.109318	0.0821342	0.079456	0.0819892	0.0844747	0.0784964	0.0806215	0.0764985	0.0787603	0.0776329	0.0876165	0.0911414		WT	73.9318	102.535	107.861	143.532	194.003	222.28	Progesterone		WT	82.1194	112.918	136.839	155.048	162.308	181.744	Estradiol		WT	114.882	138.116	234.83	264.174	228.896	248.092	Testosterone			Dunnett's Multiple Comparison Test					0.114084	0.107166	0.0979453
	0.112363	0.0856241	0.0834812	0.0796553	0.0807034	0.0844438	0.0777626	0.0730769	0.0746292	0.077096	0.0876172	0.100235		ΔmtrR	270.583	309.937	311.298	285.45	297.268	285.942	Progesterone		ΔmtrR	237.553	261.785	272.83	263.461	239.32	257.453	Estradiol		ΔmtrR	304.197	333.938	357.52	311.755	284.274	368.689	Testosterone								0.107251	0.105048	0.0967032
	0.119209	0.0837609	0.0891396	0.0877932	0.0831756	0.0768292	0.0785879	0.0781432	0.0759347	0.0824385	0.08805	0.105676		ΔmtrR + mtrR WT	83.345	91.014	95.3733	111.409	123.678	160.436	Progesterone		ΔmtrR + mtrR WT	78.3789	88.2233	106.469	117.313	135.627	154.101	Estradiol		ΔmtrR + mtrR WT	86.83	107.188	176.697	181.488	213.421	227.101	Testosterone								0.132385	0.116599	0.104089
	0.0931861	0.078887	0.074758	0.074507	0.077367	0.069608	0.0746266	0.0741387	0.0729918	0.0713292	0.075654	0.0692004		ΔmtrR + mtrR W136L	130.431	138.394	153.18	141.54	152.258	156.872	Progesterone		ΔmtrR + mtrR W136L	128.991	161.402	180.998	181.824	197.51	215.103	Estradiol		ΔmtrR + mtrR W136L	144.908	156.518	190.319	191.57	200.771	239.972	Testosterone								0.131223	0.126574	0.109857
	0.0974665	0.0813094	0.0751696	0.0864207	0.0771938	0.0796932	0.0760203	0.0734974	0.0662768	0.0816745	0.0831065	0.0710743		ΔmtrR + mtrR R176E	186.273	198.06	216.738	207.659	226.232	231.412	Progesterone		ΔmtrR + mtrR R176E	178.962	187.162	193.839	205.079	197.163	268.991	Estradiol		ΔmtrR + mtrR R176E	174.174	178.004	205.85	199.154	224.288	237.534	Testosterone								0.107484	0.114681	0.095862
	0.108152	0.0988738	0.0934213	0.0986808	0.0938881	0.0909381	0.0875394	0.0921355	0.0818722	0.0880073	0.0942729	0.0737609																																			0.111106	0.121779	0.105222
	0.102098	0.102529	0.101757	0.103991	0.102481	0.0897494	0.0964781	0.0893937	0.0845802	0.1041	0.0905726	0.0757383		SD	0 µM	3.12 µM	6.25 µM	12.5 µM	25 µM	50 µM			SD	0 µM	3.12 µM	6.25 µM	12.5 µM	25 µM	50 µM			SD	0 µM	1 µM	10 µM	25 µM	50 µM	100 µM									0.117466	0.128054	0.0986344
														WT	7.08408	4.7136	7.25636	8.87215	42.4667	17.5202	Progesterone		WT	10.3548	2.86804	18.8247	4.67819	12.5783	15.1452	Estradiol		WT	13.2395	10.1201	16.7711	20.9293	6.05699	24.7818	Testosterone								0.136919	0.127248	0.107006
	Plate-1 (Progesterone) OD420													ΔmtrR	14.2227	22.8405	12.2787	29.3919	70.2006	45.2881	Progesterone		ΔmtrR	64.09	21.72	44.9254	13.4035	31.9559	47.0216	Estradiol		ΔmtrR	39.0795	18.1664	24.578	18.8345	11.9855	49.6761	Testosterone
	0.157917	0.167303	0.156564	0.207455	0.229969	0.26674	0.310396	0.311483	0.331699	0.324888	0.332678	0.350567		ΔmtrR + mtrR WT	18.9236	11.4991	5.74242	13.9354	3.90049	23.8589	Progesterone		ΔmtrR + mtrR WT	13.0385	6.42516	16.581	26.6538	16.1671	12.1553	Estradiol		ΔmtrR + mtrR WT	7.67088	29.1497	7.60644	2.06051	28.9257	58.6369	Testosterone								Plate-1 (Progesterone) OD420
	0.14188	0.13209	0.139152	0.175567	0.209067	0.229817	0.261188	0.289557	0.281789	0.278131	0.309372	0.366426		ΔmtrR + mtrR W136L	11.3252	15.5545	10.3361	13.6504	11.9281	15.6401	Progesterone		ΔmtrR + mtrR W136L	12.2165	13.5129	5.88994	16.4374	26.3435	30.6482	Estradiol		ΔmtrR + mtrR W136L	27.7702	23.2291	37.79	23.0754	14.1833	12.3896	Testosterone								0.112201	0.103228	0.11083
	0.147132	0.140892	0.137259	0.162797	0.188872	0.22072	0.237084	0.248992	0.260913	0.258449	0.294002	0.346591		ΔmtrR + mtrR R176E	24.3877	29.7746	46.2546	26.3381	53.8405	47.0481	Progesterone		ΔmtrR + mtrR R176E	25.7707	8.11952	10.1648	37.4413	30.9606	36.1894	Estradiol		ΔmtrR + mtrR R176E	28.7699	35.7671	58.2562	15.6273	27.1491	23.3292	Testosterone								0.0990733	0.0998234	0.10028
	0.165064	0.141195	0.149236	0.172361	0.183981	0.207598	0.246745	0.261973	0.254284	0.249414	0.264032	0.336705																																			0.115896	0.110834	0.109113
	0.138625	0.12408	0.117953	0.129844	0.145626	0.164758	0.138682	0.142991	0.141797	0.151835	0.167065	0.143722		SEM	0 µM	3.12 µM	6.25 µM	12.5 µM	25 µM	50 µM			SEM	0 µM	3.12 µM	6.25 µM	12.5 µM	25 µM	50 µM			SEM	0 µM	1 µM	10 µM	25 µM	50 µM	100 µM									0.112204	0.0978856	0.100876
	0.120103	0.118649	0.115026	0.139857	0.139564	0.158506	0.134254	0.130388	0.137136	0.159462	0.179036	0.137429		WT	3.54204	2.3568	3.62818	4.43607	21.2334	8.7601	Progesterone		WT	5.1774	1.43402	9.41237	2.3391	6.28913	7.57259	Estradiol		WT	6.61973	5.06005	8.38553	10.4647	3.0285	12.3909	Testosterone								0.0754763	0.0772425	0.078042
	0.157343	0.145335	0.148386	0.1685	0.18061	0.196877	0.180043	0.196103	0.178132	0.176549	0.192891	0.16815		ΔmtrR	7.11135	11.4203	6.13937	16.9694	35.1003	22.6441	Progesterone		ΔmtrR	32.045	10.86	22.4627	7.7385	15.978	23.5108	Estradiol		ΔmtrR	19.5398	9.08318	12.289	10.8741	5.99273	24.838	Testosterone								0.0806724	0.0800693	0.0773369
	0.177712	0.177578	0.172827	0.207978	0.194276	0.202585	0.19885	0.196674	0.185158	0.214396	0.198077	0.159042		ΔmtrR + mtrR WT	9.4618	5.74957	2.87121	6.9677	1.95024	11.9295	Progesterone		ΔmtrR + mtrR WT	6.51926	3.21258	8.29049	13.3269	8.08356	6.07767	Estradiol		ΔmtrR + mtrR WT	3.83544	14.5748	3.80322	1.03026	14.4629	29.3185	Testosterone								0.0856596	0.0696897	0.0751366
														ΔmtrR + mtrR W136L	5.66262	7.77726	5.16803	6.8252	5.96404	7.82003	Progesterone		ΔmtrR + mtrR W136L	6.10825	6.75645	2.94497	8.21871	13.1717	15.3241	Estradiol		ΔmtrR + mtrR W136L	13.8851	11.6146	18.895	11.5377	7.09164	6.1948	Testosterone								0.0934507	0.0874136	0.089552
	Plate-1 (Progesterone 1-4) Miller units													ΔmtrR + mtrR R176E	12.1938	14.8873	23.1273	13.169	26.9202	23.5241	Progesterone		ΔmtrR + mtrR R176E	12.8853	4.05976	5.08238	18.7206	15.4803	18.0947	Estradiol		ΔmtrR + mtrR R176E	14.3849	17.8836	29.1281	7.81365	13.5745	11.6646	Testosterone
	83.2226	107.757	115.133	144.981	255.66	227.669	289.93	299.109	323.644	289.267	397.123	318.093																																			Plate-1 (Progesterone 1-4) Miller units
	67.8281	97.1115	112.98	153.103	185.517	241.765	271.17	341.717	312.02	315.698	287.64	329.035																																			33.7498	31.5623	41.4533
	69.0291	100.405	100.637	144.413	175.262	199.773	256.521	309.91	315.108	291.676	270.188	263.007																																			29.0176	30.397	34.831
	75.6472	104.866	102.694	131.63	159.573	219.915	264.712	289.012	294.421	245.159	234.122	233.632																																			29.0622	31.9787	36.6831
	73.9318	102.535	107.861	143.532	194.003	222.28	270.583	309.937	311.298	285.45	297.268	285.942	Mean																																		27.7397	Iglewicz and Hoaglin's robust test for multiple outliers (two sided Z = 3.5)	29.0577
	7.08408	4.7136	7.25636	8.87215	42.4667	17.5202	14.2227	22.8405	12.2787	29.3919	70.2006	45.2881	SD	Stats: ANOVA test and a Dunnett's Multiple Comparison post-test																																	29.8923	31.3127	35.5063
	84.3335	93.7891	94.9356	113.934	128.239	193.812	127.155	135.587	138.11	161.963	166.144	158.368		* p < 0.05 ** p < 0.001																																	2.64372	0.819821	5.12485
	60.719	81.4797	89.4489	97.5497	120.093	138.484	115.933	118.038	161.621	133.435	153.642	138.677																																			14.7266	14.3631	19.3773
	81.3709	82.6624	93.8962	104.428	125.588	149.896	141.039	145.774	156.803	135.783	137.023	176.648			1.41743	1.26327	1.01706	0.959905	0.0361887																												17.0034	14.6091	16.3565
	106.956	106.125	103.213	129.723	120.79	159.552	137.596	154.177	156.184	134.978	152.223	153.797																																			18.3295	8.75926	16.5419
	83.345	91.014	95.3733	111.409	123.678	160.436	130.431	138.394	153.18	141.54	152.258	156.872	Mean																																		18.1648	17.2151	23.3497
	18.9236	11.4991	5.74242	13.9354	3.90049	23.8589	11.3252	15.5545	10.3361	13.6504	11.9281	15.6401	SD																																		17.0561	13.7366	18.9063
																																															1.66133	3.56032	3.26892
	Plate-2 (Estradiol 1-3) OD600															Progesterone								Estradiol								Testosterone
	0.0703927	0.0708357	0.0673499	0.0722953	0.0649738	0.056621	0.0913654	0.094617	0.0936025	0.0984695	0.112174	0.112872				0	3.12	6.25	12.5	25	50			0	3.12	6.25	12.5	25	50				0	1	10	25	50	100									Plate-2 (Estradiol 1-3) OD600
	0.0786955	0.0738059	0.0594131	0.0640434	0.0591906	0.0542015	0.0920607	0.081344	0.0924153	0.0922376	0.0960627	0.115372			mtrR WT in cis	83	108	115	145	256	228		mtrR WT in cis	96	111	147	160	152	196			mtrR WT in cis	131	149	251	283	237	228									0.0787137	0.0776754	0.0732609
	0.0767402	0.0707724	0.070158	0.070012	0.0734254	0.0595778	0.09348	0.0843561	0.0901379	0.0882521	0.0964891	0.118905				68	97	113	153	186	242			83	116	157	155	181	185				102	125	213	251	229	230									0.0805555	0.0818268	0.0687205
	0.0768262	0.0752056	0.0708011	0.0711806	0.0723025	0.0649171	0.0979432	0.082789	0.0994063	0.0946694	0.100263	0.126278				69	100	101	144	175	200			79	110	114	156	159	185				107	138	245	242	224	281									0.0879875	0.0924573	0.081382
	0.107257	0.090058	0.0838439	0.0752616	0.087154	0.0921011	0.0841225	0.0795505	0.0796711	0.0883446	0.0921738	0.0874354				76	105	103	132	160	220			71	114	129	149	157	161				120	141	230	281	225	254									0.0922413	0.0980106	0.0922023
	0.114361	0.0945129	0.0892754	0.0944702	0.0854823	0.0961658	0.0899639	0.0759322	0.075921	0.0860688	0.0895677	0.0941594			Fold induction	1.12162	1.45946	1.55405	1.95946	3.45946	3.08108		Fold induction	1.16717	1.34954	1.78723	1.94529	1.84802	2.38298			Fold induction	1.13913	1.29565	2.18261	2.46087	2.06087	1.98261									0.114147	0.129232	0.0997589
	0.120727	0.0902109	0.0958193	0.0918551	0.0944185	0.0933879	0.0894818	0.0880395	0.0871574	0.0951283	0.0948805	0.104338				0.918919	1.31081	1.52703	2.06757	2.51351	3.27027			1.00912	1.41033	1.90881	1.8845	2.20061	2.24924				0.886957	1.08696	1.85217	2.18261	1.9913	2									0.138947	0.12497	0.117827
	0.0981941	0.103486	0.0926877	0.109308	0.0964919	0.0995018	0.113576	0.0999435	0.0958836	0.0969208	0.103935	0.113268				0.932432	1.35135	1.36486	1.94595	2.36486	2.7027			0.960486	1.33739	1.38602	1.89666	1.93313	2.24924				0.930435	1.2	2.13043	2.10435	1.94783	2.44348									0.130555	0.132122	0.115079
																1.02703	1.41892	1.39189	1.78378	2.16216	2.97297			0.863222	1.38602	1.56839	1.81155	1.90881	1.95745				1.04348	1.22609	2	2.44348	1.95652	2.2087									0.185141	0.16474	0.164848
	Plate-2 (Estradiol 1-3) OD420														mean	1	1.38514	1.45946	1.93919	2.625	3.00676		mean	1	1.37082	1.66261	1.8845	1.97264	2.20973			mean	1	1.20217	2.0413	2.29783	1.98913	2.1587
	0.182545	0.182833	0.171254	0.186876	0.178239	0.153959	0.146568	0.167437	0.200785	0.228248	0.256691	0.317097			SD	0.0942723	0.0666606	0.0949158	0.11703	0.574642	0.237033		SD	0.126885	0.0334807	0.232041	0.0552713	0.156134	0.179614			SD	0.113821	0.0867752	0.147634	0.181206	0.0513829	0.215864									Plate-2 (Estradiol 1-3) OD420
	0.186033	0.201839	0.162637	0.164778	0.164154	0.118925	0.135508	0.145388	0.207662	0.204958	0.242243	0.30962																																			0.171108	0.160244	0.165003
	0.167345	0.156866	0.159366	0.153802	0.167617	0.142772	0.134231	0.14667	0.161896	0.195138	0.221482	0.322303			ΔmtrR	290	299	324	289	397	318		ΔmtrR	183	236	214	280	208	240			ΔmtrR	362	360	393	325	298	429									0.135627	0.141355	0.119452
	0.182261	0.169533	0.163267	0.17872	0.168485	0.14395	0.13115	0.147021	0.196946	0.205993	0.22931	0.307561				271	342	312	316	288	329			216	261	261	263	262	239				285	326	347	289	287	358									0.14596	0.13969	0.131844
	0.280726	0.273752	0.230295	0.241192	0.237289	0.286149	0.115263	0.115031	0.120181	0.130847	0.175726	0.193032				257	310	315	292	270	263			221	289	306	247	216	224				294	318	355	330	282	309									0.148369	0.137837	0.14359
	0.349233	0.317885	0.293808	0.319418	0.2769	0.302581	0.121949	0.1203	0.141356	0.167218	0.172589	0.223566				265	289	294	245	234	234			330	262	310	264	271	327				276	332	336	304	269	379									0.30014	0.245901	0.221469
	0.380421	0.32369	0.370036	0.292295	0.27261	0.276484	0.121556	0.133621	0.145687	0.167499	0.188432	0.219095			Fold induction	1.0711	1.10434	1.19668	1.06741	1.4663	1.17452		Fold induction	0.770526	0.993684	0.901053	1.17895	0.875789	1.01053			Fold induction	1.18981	1.18324	1.2917	1.0682	0.979458	1.41002									0.261643	0.262728	0.233721
	0.40892	0.36027	0.356978	0.390218	0.337653	0.413241	0.187394	0.154989	0.168596	0.207938	0.242743	0.26141				1.00092	1.26316	1.15235	1.16713	1.06371	1.21514			0.909474	1.09895	1.09895	1.10737	1.10316	1.00632				0.93673	1.07149	1.14051	0.949877	0.943303	1.17666									0.32094	0.212915	0.225816
																0.949215	1.14497	1.16343	1.07849	0.99723	0.971376			0.930526	1.21684	1.28842	1.04	0.909474	0.943158				0.966311	1.04519	1.1668	1.08463	0.926869	1.01561									0.346832	0.278334	0.255549
	Plate-2 (Estradiol 1-3) Miller units															0.978763	1.06741	1.08587	0.904894	0.864266	0.864266			1.38947	1.10316	1.30526	1.11158	1.14105	1.37684				0.907149	1.09121	1.10435	0.999178	0.884141	1.24569
	220.047	217.573	221.19	214.953	255.262	296.32	95.5943	110.866	146.672	160.448	152.404	196.426			mean	1	1.14497	1.14958	1.05448	1.09788	1.05633		mean	1	1.10316	1.14842	1.10947	1.00737	1.08421			mean	1	1.09778	1.17584	1.02547	0.933443	1.212									Plate-2 (Estradiol 1-3) Miller units
	179.98	229.423	280.508	235.266	287.486	218.77	82.8414	116.163	156.991	154.696	180.676	184.636			SD	0.0519167	0.0849224	0.0464626	0.109254	0.259233	0.166629		SD	0.269177	0.0911525	0.189595	0.0567511	0.134094	0.197506			SD	0.128825	0.0600079	0.0813711	0.0625351	0.0395324	0.163468									119.827	111.64	129.946
	161.893	173.362	181.053	172.088	177.474	226.512	79.4253	110.173	114.405	155.959	159.365	185.402																																			81.0155	84.1512	88.5305
	183.172	171.883	184.201	208.329	184.707	184.045	70.6166	114.468	129.288	149.087	156.786	160.511			ΔmtrR + mtrR WT in trans	84	94	95	114	128	194		ΔmtrR + mtrR WT in trans	72	80	87	84	124	156			ΔmtrR + mtrR WT in trans	80	95	167	181	185	195									78.1572	67.3177	76.0149
	186.273	198.06	216.738	207.659	226.232	231.412	82.1194	112.918	136.839	155.048	162.308	181.744	Mean			61	81	89	98	120	138			71	95	127	130	127	168				92	106	179	185	193	175									74.1841	60.1024	70.591
	24.3877	29.7746	46.2546	26.3381	53.8405	47.0481	10.3548	2.86804	18.8247	4.67819	12.5783	15.1452	SD			81	83	94	104	126	150			72	87	103	110	131	138				80	80	175	180	229	230									88.296	80.8029	91.2706
	182.772	235.609	214.152	279.948	207.745	239.618	72.3748	80.0237	86.7535	83.7415	124.485	156.136				107	106	103	130	121	160			98	90	110	145	160	154				95	148	185	180	246	308									21.2067	22.8949	26.8555
	216.3	261.024	261.237	262.751	262.048	238.786	71.4861	95.4821	126.786	130.325	127.349	168.067			Fold induction	1.00901	1.12913	1.14114	1.36937	1.53754	2.33033		Fold induction	0.920128	1.02236	1.11182	1.07348	1.58466	1.99361			Fold induction	0.92219	1.0951	1.92507	2.08646	2.13256	2.24784									137.281	90.2015	114.801
	220.89	288.794	305.932	247.141	216.259	224.222	71.7263	87.3743	102.768	109.935	131.144	138.483				0.732733	0.972973	1.06907	1.17718	1.44144	1.65766			0.907348	1.21406	1.623	1.66134	1.623	2.14696				1.06052	1.2219	2.0634	2.13256	2.22478	2.01729									88.3763	102.631	96.2093
	330.248	261.714	310.001	264.003	271.228	327.183	97.9286	90.0132	109.568	145.25	159.53	153.719				0.972973	0.996997	1.12913	1.24925	1.51351	1.8018			0.920128	1.11182	1.31629	1.40575	1.67412	1.76358				0.92219	0.92219	2.01729	2.07493	2.63977	2.6513									123.201	72.7063	95.2054
	237.553	261.785	272.83	263.461	239.32	257.453	78.3789	88.2233	106.469	117.313	135.627	154.101	Mean			1.28529	1.27327	1.23724	1.56156	1.45345	1.92192			1.2524	1.15016	1.40575	1.85304	2.04473	1.96805				1.0951	1.70605	2.13256	2.07493	2.83573	3.55043									85.9306	76.4175	68.7013
	64.09	21.72	44.9254	13.4035	31.9559	47.0216	13.0385	6.42516	16.581	26.6538	16.1671	12.1553	SD		mean	1	1.09309	1.14414	1.33934	1.48649	1.92793		mean	1	1.1246	1.36422	1.4984	1.73163	1.96805			mean	1	1.23631	2.03458	2.09222	2.45821	2.61671									108.697	85.4892	93.7294
															SD	0.226297	0.138356	0.069611	0.168025	0.0463929	0.289204		SD	0.168372	0.0801486	0.211893	0.33737	0.211925	0.157557			SD	0.0909495	0.336391	0.0870298	0.0274406	0.334675	0.675377									25.5515	13.6841	18.9628
	Plate-3 (Estradiol 4-5) OD600
	0.0889101	0.0824634	0.0775646	0.0800234	0.0745311	0.0714242	0.0713956	0.0735925	0.0735198	0.0692247	0.0703597	0.0684248			ΔmtrR + mtrR W136L in trans	127	136	138	162	166	158		ΔmtrR + mtrR W136L in trans	112	144	187	205	235	257			ΔmtrR + mtrR W136L in trans	136	182	196	225	192	256									Plate-3 (Estradiol 4-5) OD600
	0.086499	0.0765127	0.072293	0.0812317	0.0817307	0.0734348	0.0788846	0.0747154	0.0670317	0.0760669	0.0795077	0.0692298				116	118	162	133	154	139			131	177	175	170	177	203				140	142	162	177	186	229									0.0906534	0.0797755	0.0804264
	0.0892796	0.081243	0.076373	0.0806261	0.0772669	0.0737548	0.080111	0.0727564	0.0755382	0.0773237	0.0814395	0.0741057				141	146	157	136	137	177			141	162	185	181	183	216				119	132	162	175	208	231									0.0865008	0.0786618	0.07119
	0.0963045	0.0925953	0.083856	0.0884955	0.0839023	0.0838078	0.0851295	0.0872702	0.0787568	0.07574	0.0840169	0.0735146				138	154	156	135	152	154			133	162	177	170	196	184				184	170	242	189	217	244									0.0879725	0.0864005	0.0742269
	0.0957533	0.086671	0.0802412	0.0748788	0.0760235	0.0672225	0.0378302	0.0373677	0.0384755	0.0356123	0.0362495	0.0361438			Fold induction	0.97318	1.04215	1.05747	1.24138	1.27203	1.21073		Fold induction	0.866538	1.11412	1.44681	1.58607	1.81818	1.98839			Fold induction	0.939551	1.25734	1.35406	1.5544	1.32642	1.76857									0.0977655	0.096866	0.0782507
	0.0935342	0.0947471	0.0836049	0.0830849	0.0791921	0.0684648	0.03255	0.0387719	0.0393303	0.0393799	0.0367668	0.034632				0.888889	0.904215	1.24138	1.01916	1.18008	1.06513			1.01354	1.36944	1.35397	1.31528	1.36944	1.5706				0.967185	0.981002	1.11917	1.2228	1.28497	1.58204									0.106676	0.0887345	0.0949745
	0.109252	0.0921683	0.0810033	0.0841737	0.0780806	0.0649324	0.0336175	0.0392813	0.0398827	0.0381268	0.0366616	0.0361036				1.08046	1.11877	1.20307	1.04215	1.04981	1.35632			1.09091	1.25338	1.43133	1.40039	1.41586	1.67118				0.822107	0.911917	1.11917	1.20898	1.43696	1.59585									0.108489	0.0962665	0.100229
	0.0996071	0.0968958	0.0810699	0.0911887	0.0748906	0.069134	0.0334546	0.0465008	0.038525	0.0431273	0.0364945	0.036025				1.05747	1.18008	1.1954	1.03448	1.16475	1.18008			1.02901	1.25338	1.36944	1.31528	1.51644	1.4236				1.27116	1.17444	1.67185	1.3057	1.49914	1.68566									0.112787	0.117949	0.0958989
											Mean GC	0.0375379			mean	1	1.0613	1.17433	1.08429	1.16667	1.20307		mean	1	1.24758	1.40039	1.40426	1.52998	1.66344			mean	1	1.08117	1.31606	1.32297	1.38687	1.65803									0.132083	0.11468	0.10936
	Plate-3 (Estradiol 4-5) OD420														SD	0.0872577	0.118959	0.0804598	0.105161	0.0911792	0.119861		SD	0.0950469	0.104449	0.0455539	0.127679	0.201693	0.239304			SD	0.191401	0.161674	0.261763	0.160092	0.0985718	0.086838
	0.168284	0.182447	0.202026	0.226031	0.225443	0.225186	0.197193	0.195299	0.201094	0.21465	0.209935	0.245492																																			Plate-3 (Estradiol 4-5) OD420
	0.180996	0.190617	0.174563	0.201085	0.208397	0.198073	0.193784	0.191657	0.168159	0.191066	0.21188	0.212432			ΔmtrR + mtrR R176E in trans	220	218	221	215	255	296		ΔmtrR + mtrR R176E in trans	214	198	207	258	241	316			ΔmtrR + mtrR R176E in trans	176	192	186	213	219	223									0.113704	0.149262	0.157908
	0.198281	0.193955	0.195858	0.208494	0.197352	0.208316	0.203304	0.181141	0.192185	0.193	0.217182	0.252054				180	229	281	235	287	219			171	187	196	180	190	254				140	127	155	178	198	213									0.104165	0.118679	0.12091
	0.208545	0.230739	0.215707	0.225731	0.232954	0.222484	0.19829	0.231048	0.207303	0.209301	0.209134	0.217543				162	173	181	172	177	227			177	183	184	177	188	275				171	209	194	198	217	260									0.0950945	0.116034	0.116536
	0.25627	0.24056	0.210589	0.210954	0.22043	0.184481	0.056221	0.0561701	0.0554497	0.0588087	0.0583287	0.0536565				183	172	184	208	185	184			153	180	188	206	169	231				210	184	290	208	262	255									0.100825	0.11368	0.111431
	0.208774	0.19783	0.195048	0.214087	0.217076	0.183674	0.0519425	0.0583035	0.0633437	0.052461	0.0524858	0.0567719			Fold induction	1.18121	1.17047	1.18658	1.15436	1.36913	1.58926		Fold induction	1.1972	1.10769	1.15804	1.44336	1.34825	1.76783			Fold induction	1.01004	1.10187	1.06743	1.22238	1.25681	1.27977									0.156179	0.145578	0.141598
	0.29692	0.279453	0.220212	0.235854	0.227527	0.194044	0.0555813	0.0580514	0.0574802	0.0566435	0.0567978	0.0554704				0.966443	1.22953	1.50872	1.26174	1.54094	1.17584			0.956643	1.04615	1.0965	1.00699	1.06294	1.42098				0.803443	0.728838	0.889527	1.02152	1.1363	1.22238									0.147098	0.132031	0.132381
	0.310904	0.269384	0.301868	0.274309	0.246936	0.212348	0.0588303	0.0513473	0.0552708	0.0574227	0.0587921	0.0556873				0.869799	0.928859	0.971812	0.92349	0.950336	1.21879			0.99021	1.02378	1.02937	0.99021	1.05175	1.53846				0.981349	1.19943	1.11334	1.1363	1.24534	1.49211									0.165975	0.163924	0.151086
											Mean GC	0.0563049				0.98255	0.92349	0.987919	1.11678	0.993289	0.987919			0.855944	1.00699	1.05175	1.15245	0.945455	1.29231				1.20516	1.05595	1.66428	1.19369	1.50359	1.46341									0.176522	0.171931	0.165686
	Plate-3 (Estradiol 4-5) Miller units														mean	1	1.06309	1.16376	1.11409	1.21342	1.24295		mean	1	1.04615	1.08392	1.14825	1.1021	1.5049			mean	1	1.02152	1.18364	1.14347	1.28551	1.36442
	111.854	144.226	187.18	205.198	235.232	256.708	214.418	198.484	207.165	257.679	241.25	315.864			SD	0.130664	0.159936	0.249857	0.141138	0.288204	0.251701		SD	0.143314	0.0440504	0.056754	0.20979	0.172431	0.202071			SD	0.164495	0.204087	0.334644	0.0888292	0.155198	0.133473									Plate-3 (Estradiol 4-5) Miller units
	130.707	177.269	175.34	170.199	176.737	203.337	170.913	187.383	195.929	179.943	190.457	254.034																																			45.3204	88.2744	94.6654
	140.715	161.793	184.841	181.432	182.562	216.047	177.401	182.601	183.989	176.687	188.177	275.382																																			41.524	62.3503	77.7033
	132.688	162.32	176.63	170.469	195.508	184.319	153.115	180.181	188.271	206.006	168.768	230.684																																			33.4829	50.8936	67.2026
	128.991	161.402	180.998	181.824	197.51	215.103	178.962	187.162	193.839	205.079	197.163	268.991	Mean																																		31.931	40.7534	56.2021
	12.2165	13.5129	5.88994	16.4374	26.3435	30.6482	25.7707	8.11952	10.1648	37.4413	30.9606	36.1894	SD																																		38.0646	60.5679	73.9434
	175.863	192.311	185.6	213.09	219.313	222.976	-66.0295	-13.6455	-58.6978	-59.6573	-67.4652	64.0292																																			6.40905	20.4698	16.3679
	139.516	126.754	154.629	177.828	198.314	212.539	37.7571	151.338	279.969	-130.072	144.514	-11.6235																																			59.0256	70.799	60.7628
	171.48	209.208	193.66	197.543	217.037	259.943	4.84474	81.1969	39.8729	257.322	-30.2282	14.1629																																			52.5998	53.2008	50.1843
	209.837	183.744	289.511	208.156	262.488	254.679	-31.579	-27.7573	-70.4427	14.0722	-94.0576	8.02977																																			59.4545	54.7597	66.1075
	174.174	178.004	205.85	199.154	224.288	237.534							Mean																																		52.0072	61.0486	62.038
	28.7699	35.7671	58.2562	15.6273	27.1491	23.3292							SD																																		55.7718	59.952	59.7732
																																															4.01596	7.98747	6.78671
	Plate-4 Testosterone 1-4 OD600
	0.0957	0.0948179	0.086528	0.0908587	0.104025	0.101635	0.0868008	0.0840012	0.0813896	0.0901361	0.0969314	0.0835459																																			Plate-4 Testosterone 1-4 OD600
	0.098772	0.0894554	0.0849779	0.0879307	0.0964223	0.0952198	0.0948049	0.0802454	0.0834253	0.0876606	0.102581	0.0902953																																			0.113691	0.102026	0.0974239
	0.109988	0.0871352	0.082931	0.0956345	0.0942673	0.0909309	0.0988726	0.081511	0.0839616	0.0852827	0.104987	0.0959206																																			0.107056	0.0918137	0.0945023
	0.101502	0.0895016	0.083505	0.0841489	0.0969411	0.0923937	0.0915142	0.0831111	0.0852557	0.0912583	0.106509	0.0874516																																			0.112304	0.10348	0.0879165
	0.0941821	0.0814937	0.0737756	0.0790099	0.0848865	0.081511	0.0902504	0.0745128	0.074744	0.0755862	0.0822876	0.0709348																																			0.117595	0.101937	0.0964743
	0.109667	0.0825249	0.0755506	0.0807219	0.0856745	0.087842	0.0916528	0.0845524	0.0791903	0.0805275	0.0830395	0.0755803																																			0.0972864	0.0914122	0.0891179
	0.126518	0.0978435	0.085597	0.088413	0.0793403	0.0751146	0.0976066	0.0883873	0.0871953	0.090841	0.0821326	0.0812036																																			0.110602	0.096284	0.0921412
	0.141568	0.110467	0.102938	0.103288	0.0867825	0.0818735	0.0930276	0.0991421	0.0836464	0.092138	0.092153	0.0826273																																			0.105887	0.107688	0.0884495
																																															0.136532	0.119424	0.115161
	Plate-4 Testosterone 1-4 OD420
	0.204846	0.223248	0.295711	0.351142	0.365056	0.342033	0.404154	0.382283	0.391812	0.38961	0.402571	0.441004																																			Plate-4 Testosterone 1-4 OD420
	0.177829	0.182648	0.253543	0.302933	0.319815	0.315413	0.374774	0.327605	0.367035	0.338858	0.422103	0.425354																																			0.156657	0.1717	0.211379
	0.20744	0.189536	0.273378	0.33088	0.304462	0.34918	0.408895	0.328662	0.377339	0.363281	0.428339	0.408695																																			0.12407	0.143531	0.18167
	0.206688	0.198706	0.26254	0.311547	0.317773	0.327975	0.347623	0.351467	0.368845	0.3753	0.42	0.425604																																			0.111764	0.138425	0.147139
	0.144741	0.13769	0.174139	0.2024	0.227443	0.223354	0.196056	0.187122	0.197715	0.222624	0.22333	0.222049																																			0.11898	0.136417	0.139245
	0.185495	0.149301	0.188755	0.211433	0.237556	0.22801	0.204626	0.186255	0.187557	0.204629	0.22154	0.225667																																			0.0807194	0.0906586	0.0999767
	0.196498	0.149846	0.219813	0.234974	0.242554	0.224452	0.195879	0.187604	0.213079	0.238117	0.237234	0.252994																																			0.0843701	0.0949869	0.106187
	0.250172	0.267043	0.293492	0.288166	0.292863	0.322569	0.255852	0.260452	0.273607	0.258204	0.287498	0.270696																																			0.100137	0.109425	0.137643
																																															0.101552	0.106122	0.126464
	Plate-4 Testosterone 1-4 Miller units
	130.827	149.284	250.514	283.173	237.39	227.958	361.811	359.717	392.507	324.517	298.251	428.699																																			Plate-4 Testosterone 1-4 Miller units
	101.668	124.825	213.258	250.812	229.012	229.923	284.599	326.058	347.255	288.864	287.498	358.192																																			54.0083	72.4356	103.344
	106.688	137.83	245.361	241.878	223.944	280.906	294.009	317.805	354.572	329.587	281.891	308.818																																			40.7904	65.5122	88.3348
	120.346	140.527	230.188	280.832	225.239	253.581	276.369	332.172	335.746	304.052	269.457	379.046																																			31.618	51.3524	73.0795
	114.882	138.116	234.83	264.174	228.896	248.092	304.197	333.938	357.52	311.755	284.274	368.689	Mean																																		33.1067	51.3292	57.7412
	13.2395	10.1201	16.7711	20.9293	6.05699	24.7818	39.0795	18.1664	24.578	18.8345	11.9855	49.6761	SD																																		39.8809	60.1573	80.6249
	80.1054	95.2526	167.472	181.046	185.443	195.063	135.94	182.124	195.598	224.826	191.615	255.692																																			10.2401	10.5656	19.6316
	91.6367	106.272	179.296	184.514	193.135	175.023	140.488	141.902	161.978	177.244	186.4	228.968																																			19.1927	28.2782	36.403
	80.4965	79.5308	174.544	180.046	228.859	230.18	119.013	132.461	161.931	174.79	208.266	231.243																																			17.7547	28.8712	38.8489
	95.0816	147.696	185.477	180.344	246.246	308.137	184.19	169.585	241.771	189.419	216.801	243.983																																			27.8822	32.3311	65.2045
	86.83	107.188	176.697	181.488	213.421	227.101	144.908	156.518	190.319	191.57	200.771	239.972	Mean																																		20.0274	26.2632	37.8677
	7.67088	29.1497	7.60644	2.06051	28.9257	58.6369	27.7702	23.2291	37.79	23.0754	14.1833	12.3896	SD																																		21.2142	28.9359	44.581
																																															4.54331	2.52369	13.7857
[truncated: 34 more columns]

## Sheet: Figure S11 
Miller summary
		0 uM							average
		2023-03-14	2023-03-15	2023-03-16	average	stdev	sem			Miller units
	FA19 /ples94-mtrC	47.6758	59.2259	51.8808	52.9275	5.84579	3.37507			0 µM	3.125 µM	12.5 µM
	Fa19ΔmtrR/ples94-mtrC	73.3682	100.709	123.128	99.0684	24.9206	14.3879		FA19 /ples94-mtrC	52.9275	90.3266	101.187
	Fa19ΔmtrR(JF1)/ples94-mtrC/pGCC3-mtrR	31.3889	40.0296	27.2769	32.8985	6.50897	3.75796		Fa19ΔmtrR/ples94-mtrC	99.0684	92.6044	99.9082
	Fa19ΔmtrR(JF1)/ples94-mtrC/pGCC3-mtrR D171A	74.7024	60.6667	88.67	74.6797	14.0017	8.08386		Fa19ΔmtrR(JF1)/ples94-mtrC/pGCC3-mtrR	32.8985	52.0565	66.2665
	FA19/ples94-rpoH	12.1919	18.0403	24.9047	18.379	6.36314	3.67376		Fa19ΔmtrR(JF1)/ples94-mtrC/pGCC3-mtrR D171A	74.6797	66.0307	72.5046
	Fa19ΔmtrR/ples94-rpoH	35.5579	48.1993	62.7965	48.8513	13.631	7.86986		FA19/ples94-rpoH	18.379	36.8654	49.5479
	FA19ΔmtrR(JF1)/ples94-rpoH/pGCC3-mtrR WT	6.39204	12.1284	8.50043	9.00694	2.90151	1.67519		Fa19ΔmtrR/ples94-rpoH	48.8513	43.3556	45.6773
	FA19ΔmtrR(JF1)/ples94-rpoH/pGCC3-mtrR D171A	34.6059	39.5035	56.5649	43.5581	11.5273	6.65528		FA19ΔmtrR(JF1)/ples94-rpoH/pGCC3-mtrR WT	9.00694	26.5876	34.5431
									FA19ΔmtrR(JF1)/ples94-rpoH/pGCC3-mtrR D171A	43.5581	40.2705	36.4859
		3.125 uM
		2023-03-14	2023-03-15	2023-03-16	average	stdev	sem		sem
	FA19 /ples94-mtrC	94.1548	88.3486	88.4762	90.3266	3.316	1.9145		FA19 /ples94-mtrC	3.37507	1.9145	1.56095
	Fa19ΔmtrR/ples94-mtrC	77.5404	80.5166	119.756	92.6044	23.5612	13.603		Fa19ΔmtrR/ples94-mtrC	14.3879	13.603	7.61607
	Fa19ΔmtrR(JF1)/ples94-mtrC/pGCC3-mtrR	46.2011	45.8587	64.1098	52.0565	10.4399	6.02745		Fa19ΔmtrR(JF1)/ples94-mtrC/pGCC3-mtrR	3.75796	6.02745	3.28906
	Fa19ΔmtrR(JF1)/ples94-mtrC/pGCC3-mtrR D171A	67.4263	48.3188	82.347	66.0307	17.057	9.84786		Fa19ΔmtrR(JF1)/ples94-mtrC/pGCC3-mtrR D171A	8.08386	9.84786	16.6016
	FA19/ples94-rpoH	25.1785	33.8238	51.594	36.8654	13.4678	7.77566		FA19/ples94-rpoH	3.67376	7.77566	8.32517
	Fa19ΔmtrR/ples94-rpoH	29.8343	34.6297	65.6027	43.3556	19.4152	11.2094		Fa19ΔmtrR/ples94-rpoH	7.86986	11.2094	14.1436
	FA19ΔmtrR(JF1)/ples94-rpoH/pGCC3-mtrR WT	20.9989	29.8504	28.9133	26.5876	4.86254	2.80739		FA19ΔmtrR(JF1)/ples94-rpoH/pGCC3-mtrR WT	1.67519	2.80739	1.45712
	FA19ΔmtrR(JF1)/ples94-rpoH/pGCC3-mtrR D171A	31.6739	37.5907	51.547	40.2705	10.204	5.89127		FA19ΔmtrR(JF1)/ples94-rpoH/pGCC3-mtrR D171A	6.65528	5.89127	0.287278
		12.5 uM
		2023-03-14	2023-03-15	2023-03-16	average	stdev	sem
	FA19 /ples94-mtrC	104.112	98.7794	100.67	101.187	2.70364	1.56095
	Fa19ΔmtrR/ples94-mtrC	88.8161	96.4134	114.495	99.9082	13.1914	7.61607
	Fa19ΔmtrR(JF1)/ples94-mtrC/pGCC3-mtrR	69.1388	59.7053	69.9554	66.2665	5.69683	3.28906
	Fa19ΔmtrR(JF1)/ples94-mtrC/pGCC3-mtrR D171A	79.1021	41.0245	97.3873	72.5046	28.7547	16.6016
	FA19/ples94-rpoH	38.6446	44.1016	65.8974	49.5479	14.4196	8.32517
	Fa19ΔmtrR/ples94-rpoH	30.7781	32.303	73.9508	45.6773	24.4974	14.1436
	FA19ΔmtrR(JF1)/ples94-rpoH/pGCC3-mtrR WT	32.7546	37.43	33.4447	34.5431	2.52381	1.45712
	FA19ΔmtrR(JF1)/ples94-rpoH/pGCC3-mtrR D171A	36.1524	36.2474	37.0578	36.4859	0.49758	0.287278
summary
fold change
		0 uM							average
		2023-03-14	2023-03-15	2023-03-16	average	stdev	sem			Fold Change
	FA19 /ples94-mtrC	1	1	1	1	0	0			0	3.125	12.5
	Fa19ΔmtrR/ples94-mtrC	1	1	1	1	0	0		FA19 /ples94-mtrC	1	1.724	1.93067
	Fa19ΔmtrR(JF1)/ples94-mtrC/pGCC3-mtrR	1	1	1	1	0	0		Fa19ΔmtrR/ples94-mtrC	1	0.942993	1.0326
	Fa19ΔmtrR(JF1)/ples94-mtrC/pGCC3-mtrR D171A	1	1	1	1	0	0		Fa19ΔmtrR(JF1)/ples94-mtrC/pGCC3-mtrR	1	1.65595	2.08627
	FA19/ples94-rpoH	1	1	1	1	0	0		Fa19ΔmtrR(JF1)/ples94-mtrC/pGCC3-mtrR D171A	1	0.875918	0.944479
	Fa19ΔmtrR/ples94-rpoH	1	1	1	1	0	0		FA19/ples94-rpoH	1	2.00391	2.75343
	FA19ΔmtrR(JF1)/ples94-rpoH/pGCC3-mtrR WT	1	1	1	1	0	0		Fa19ΔmtrR/ples94-rpoH	1	0.867397	0.904467
	FA19ΔmtrR(JF1)/ples94-rpoH/pGCC3-mtrR D171A	1	1	1	1	0	0		FA19ΔmtrR(JF1)/ples94-rpoH/pGCC3-mtrR WT	1	3.04926	4.0483
									FA19ΔmtrR(JF1)/ples94-rpoH/pGCC3-mtrR D171A	1	0.926047	0.872466
		3.125 uM
		2023-03-14	2023-03-15	2023-03-16	average	stdev	sem			stdev				sem
	FA19 /ples94-mtrC	1.9749	1.49172	1.70537	1.724	0.242127	0.139792		FA19 /ples94-mtrC	0	0.242127	0.258094		0	0.139792	0.149011
	Fa19ΔmtrR/ples94-mtrC	1.05687	0.7995	0.972612	0.942993	0.131215	0.0757569		Fa19ΔmtrR/ples94-mtrC	0	0.131215	0.154727		0	0.0757569	0.0893316
	Fa19ΔmtrR(JF1)/ples94-mtrC/pGCC3-mtrR	1.47189	1.14562	2.35033	1.65595	0.62309	0.359741		Fa19ΔmtrR(JF1)/ples94-mtrC/pGCC3-mtrR	0	0.62309	0.545939		0	0.359741	0.315198
	Fa19ΔmtrR(JF1)/ples94-mtrC/pGCC3-mtrR D171A	0.902599	0.796463	0.928691	0.875918	0.0700356	0.0404351		Fa19ΔmtrR(JF1)/ples94-mtrC/pGCC3-mtrR D171A	0	0.0700356	0.233146		0	0.0404351	0.134607
	FA19/ples94-rpoH	2.06518	1.8749	2.07166	2.00391	0.111773	0.0645319		FA19/ples94-rpoH	0	0.111773	0.374285		0	0.0645319	0.216094
	Fa19ΔmtrR/ples94-rpoH	0.839035	0.718468	1.04469	0.867397	0.164948	0.0952328		Fa19ΔmtrR/ples94-rpoH	0	0.164948	0.255941		0	0.0952328	0.147767
	FA19ΔmtrR(JF1)/ples94-rpoH/pGCC3-mtrR WT	3.28517	2.46121	3.4014	3.04926	0.51257	0.295932		FA19ΔmtrR(JF1)/ples94-rpoH/pGCC3-mtrR WT	0	0.51257	1.02382		0	0.295932	0.591105
	FA19ΔmtrR(JF1)/ples94-rpoH/pGCC3-mtrR D171A	0.915273	0.951579	0.91129	0.926047	0.0222002	0.0128173		FA19ΔmtrR(JF1)/ples94-rpoH/pGCC3-mtrR D171A	0	0.0222002	0.198654		0	0.0128173	0.114693
		12.5 uM
				2023-03-16	average	stdev	sem
	FA19 /ples94-mtrC	2.18375	1.66784	1.94041	1.93067	0.258094	0.149011
	Fa19ΔmtrR/ples94-mtrC	1.21055	0.957349	0.929884	1.0326	0.154727	0.0893316
	Fa19ΔmtrR(JF1)/ples94-mtrC/pGCC3-mtrR	2.20265	1.49153	2.56464	2.08627	0.545939	0.315198
	Fa19ΔmtrR(JF1)/ples94-mtrC/pGCC3-mtrR D171A	1.0589	0.676228	1.09831	0.944479	0.233146	0.134607
	FA19/ples94-rpoH	3.16969	2.44462	2.64599	2.75343	0.374285	0.216094
	Fa19ΔmtrR/ples94-rpoH	0.865578	0.670196	1.17763	0.904467	0.255941	0.147767
	FA19ΔmtrR(JF1)/ples94-rpoH/pGCC3-mtrR WT	5.12429	3.08615	3.93447	4.0483	1.02382	0.591105
	FA19ΔmtrR(JF1)/ples94-rpoH/pGCC3-mtrR D171A	1.04469	0.917573	0.655138	0.872466	0.198654	0.114693
