# Supplementary material for: Hormonal steroids induce multidrug resistance and stress response genes in Neisseria gonorrhoeae by binding to MtrR
Source: Nat Commun. 2024 Feb 7;15:1153. doi: 10.1038/s41467-024-45195-1 (PMC10850145; doi:10.1038/s41467-024-45195-1)
Supplement: Supplementary file 6 — Source Data [file 41467_2024_45195_MOESM6_ESM.zip › Source Data/ITC/W136L/3E2MtrRW136LAug1422.itc]

$ITC
$ 25 
$NOT
$ 25 
$ 600 
$ 199 
$ 8 
$ 2 
$ADCGainCode:  3 
$True,True,True
$ 2 , 4 , 600 , 2 
$ 12 , 24 , 600 , 2 
$ 12 , 24 , 600 , 2 
$ 12 , 24 , 600 , 2 
$ 12 , 24 , 600 , 2 
$ 12 , 24 , 600 , 2 
$ 12 , 24 , 600 , 2 
$ 12 , 24 , 600 , 2 
$ 12 , 24 , 600 , 2 
$ 12 , 24 , 600 , 2 
$ 12 , 24 , 600 , 2 
$ 12 , 24 , 600 , 2 
$ 12 , 24 , 600 , 2 
$ 12 , 24 , 600 , 2 
$ 12 , 24 , 600 , 2 
$ 12 , 24 , 600 , 2 
$ 12 , 24 , 600 , 2 
$ 12 , 24 , 600 , 2 
$ 12 , 24 , 600 , 2 
$ 12 , 24 , 600 , 2 
$ 12 , 24 , 600 , 2 
$ 12 , 24 , 600 , 2 
$ 12 , 24 , 600 , 2 
$ 12 , 24 , 600 , 2 
$ 12 , 24 , 600 , 2 
# 0 
# 0.125 
# 0.005 
# 1.436 
# 25 
# 29.0035 
# 14.64618 
?
% VPITC03.11.1013
% 1.436 
% 29.0035 
%-1.310173 , 100.568017 
%-0.021015 , 96.054492 
% 0.2232 
% 127.69 , 127.96 
% 1 , 80 
% 0.018449 , 0.054871 
% 0 , 8 
% 0 , 18 
% 104422       319212 
% 101.8 
% 260 , 310 , 470 , 530 
% 0.08777 ,-0.00347 , 0.0000197388 ,-0.0000000384634 , 0.000000000436023 
% VPViewer2000 Ver: 1.40.0
@0
2.00,7.736594,25.01007,0.000040,24.040848,0.0005,1.377
4.00,7.736175,25.00893,0.000039,24.040863,0.0006,1.376
6.00,7.736444,25.00883,0.000038,24.040714,0.0005,1.377
8.00,7.734682,25.01034,0.000039,24.041208,0.0006,1.376
10.00,7.734333,25.01028,0.000038,24.040777,0.0005,1.376
12.00,7.734584,25.01030,0.000038,24.040028,0.0006,1.376
14.00,7.735262,25.01152,0.000039,24.040379,0.0005,1.376
16.00,7.734920,25.01200,0.000038,24.040510,0.0005,1.377
18.00,7.734799,25.01137,0.000039,24.040328,0.0005,1.377
20.00,7.734994,25.01265,0.000038,24.039999,0.0005,1.376
22.00,7.734253,25.01256,0.000040,24.040455,0.0005,1.376
24.00,7.733241,25.01203,0.000040,24.041216,0.0005,1.377
26.00,7.732990,25.01146,0.000038,24.041376,0.0005,1.377
28.00,7.731916,25.01133,0.000038,24.040952,0.0006,1.376
30.00,7.730503,25.01085,0.000039,24.040470,0.0005,1.377
32.00,7.730551,25.01011,0.000038,24.039808,0.0005,1.377
34.00,7.731046,25.01068,0.000038,24.040270,0.0006,1.377
36.00,7.730829,25.01078,0.000038,24.040792,0.0005,1.377
38.00,7.730358,25.01082,0.000038,24.040725,0.0005,1.376
40.00,7.729920,25.01031,0.000038,24.039884,0.0005,1.377
42.00,7.729905,25.01000,0.000039,24.041130,0.0005,1.377
44.00,7.729628,25.01027,0.000039,24.040425,0.0006,1.377
46.00,7.728036,25.01009,0.000038,24.040734,0.0006,1.376
48.00,7.728569,25.01024,0.000040,24.040528,0.0005,1.376
50.00,7.728468,25.01123,0.000039,24.040139,0.0005,1.377
52.00,7.727779,25.01108,0.000041,24.040477,0.0005,1.376
54.00,7.727734,25.00980,0.000039,24.041037,0.0005,1.377
56.00,7.727713,25.01011,0.000039,24.040248,0.0005,1.376
58.00,7.728250,25.00988,0.000040,24.040685,0.0006,1.376
60.00,7.727438,25.00933,0.000039,24.040132,0.0006,1.377
62.00,7.725673,25.00948,0.000039,24.041276,0.0005,1.376
64.00,7.725023,25.00948,0.000039,24.041090,0.0006,1.376
66.00,7.725253,25.00914,0.000040,24.040288,0.0005,1.377
68.00,7.724930,25.00844,0.000039,24.040514,0.0006,1.377
70.00,7.724699,25.00941,0.000040,24.041257,0.0006,1.376
72.00,7.725674,25.00927,0.000039,24.040679,0.0005,1.377
74.00,7.725411,25.00890,0.000041,24.040799,0.0005,1.376
76.00,7.724507,25.01033,0.000040,24.041523,0.0005,1.377
78.00,7.723438,25.00896,0.000039,24.040528,0.0005,1.377
80.00,7.722726,25.00909,0.000038,24.040228,0.0005,1.377
82.00,7.722477,25.00961,0.000037,24.040599,0.0005,1.377
84.00,7.722179,25.00889,0.000037,24.040466,0.0005,1.376
86.00,7.722327,25.00897,0.000040,24.040710,0.0006,1.377
88.00,7.722041,25.00870,0.000038,24.040817,0.0005,1.376
90.00,7.722383,25.00880,0.000038,24.040592,0.0005,1.376
92.00,7.721287,25.00866,0.000038,24.040857,0.0005,1.378
94.00,7.719813,25.00858,0.000038,24.040270,0.0006,1.377
96.00,7.720549,25.00842,0.000039,24.041043,0.0005,1.377
98.00,7.720378,25.00892,0.000038,24.040919,0.0005,1.377
100.00,7.719713,25.00873,0.000039,24.040421,0.0006,1.377
102.00,7.719464,25.00860,0.000040,24.040443,0.0006,1.376
104.00,7.718508,25.00938,0.000040,24.040245,0.0006,1.377
106.00,7.717720,25.00974,0.000040,24.040563,0.0005,1.376
108.00,7.718322,25.00976,0.000040,24.040715,0.0005,1.376
110.00,7.719062,25.00970,0.000040,24.041368,0.0005,1.377
112.00,7.718909,25.00893,0.000039,24.041557,0.0005,1.377
114.00,7.718257,25.00899,0.000039,24.040668,0.0005,1.377
116.00,7.718209,25.00987,0.000040,24.041003,0.0005,1.376
118.00,7.718281,25.01014,0.000040,24.040255,0.0005,1.377
120.00,7.717662,25.01010,0.000041,24.040214,0.0005,1.377
122.00,7.717549,25.00941,0.000039,24.040514,0.0005,1.377
124.00,7.716226,25.00977,0.000040,24.040246,0.0005,1.377
126.00,7.715501,25.00904,0.000038,24.040186,0.0005,1.377
128.00,7.715062,25.00810,0.000039,24.040299,0.0005,1.376
130.00,7.715589,25.00955,0.000039,24.039370,0.0005,1.377
132.00,7.716050,25.00904,0.000038,24.041014,0.0005,1.377
134.00,7.715423,25.00923,0.000038,24.040530,0.0005,1.377
136.00,7.714806,25.00952,0.000039,24.040672,0.0005,1.377
138.00,7.715417,25.00878,0.000038,24.041430,0.0006,1.377
140.00,7.714811,25.00842,0.000038,24.040694,0.0005,1.377
142.00,7.713876,25.00851,0.000039,24.039988,0.0005,1.376
144.00,7.713468,25.00794,0.000038,24.041601,0.0005,1.376
146.00,7.713364,25.00809,0.000040,24.040826,0.0005,1.377
148.00,7.712853,25.00851,0.000039,24.040706,0.0005,1.377
150.00,7.712435,25.00841,0.000039,24.040910,0.0005,1.377
152.00,7.711573,25.00773,0.000037,24.040828,0.0005,1.377
154.00,7.711130,25.00740,0.000039,24.040386,0.0005,1.377
156.00,7.710852,25.00905,0.000038,24.040826,0.0005,1.377
158.00,7.710532,25.00873,0.000038,24.040834,0.0005,1.377
160.00,7.710490,25.00852,0.000039,24.040626,0.0005,1.377
162.00,7.711248,25.00912,0.000038,24.040310,0.0005,1.377
164.00,7.710359,25.00981,0.000039,24.039954,0.0005,1.377
166.00,7.709259,25.00949,0.000039,24.041272,0.0005,1.376
168.00,7.709084,25.00883,0.000038,24.040101,0.0005,1.377
170.00,7.709852,25.00840,0.000039,24.040210,0.0005,1.377
172.00,7.709424,25.00897,0.000040,24.040646,0.0005,1.377
174.00,7.708709,25.00976,0.000039,24.040785,0.0005,1.377
176.00,7.708770,25.00822,0.000038,24.040752,0.0005,1.377
178.00,7.708254,25.00822,0.000039,24.040470,0.0005,1.377
180.00,7.708349,25.00821,0.000039,24.040265,0.0005,1.377
182.00,7.708253,25.00798,0.000038,24.040526,0.0005,1.377
184.00,7.707659,25.00758,0.000039,24.040732,0.0005,1.376
186.00,7.708075,25.00797,0.000039,24.040250,0.0005,1.377
188.00,7.707935,25.00875,0.000039,24.040683,0.0005,1.377
190.00,7.707237,25.00875,0.000039,24.040388,0.0005,1.377
192.00,7.705916,25.00846,0.000040,24.040679,0.0005,1.377
194.00,7.706132,25.00747,0.000039,24.040241,0.0005,1.377
196.00,7.705791,25.00910,0.000039,24.040126,0.0005,1.377
198.00,7.705340,25.00924,0.000039,24.040641,0.0005,1.377
200.00,7.705732,25.00869,0.000039,24.040995,0.0005,1.376
202.00,7.705906,25.00846,0.000039,24.040281,0.0006,1.376
204.00,7.705678,25.00884,0.000039,24.040006,0.0005,1.377
206.00,7.704784,25.00851,0.000038,24.039832,0.0005,1.377
208.00,7.704475,25.00924,0.000038,24.040352,0.0005,1.377
210.00,7.704415,25.00950,0.000039,24.040168,0.0005,1.377
212.00,7.703833,25.00851,0.000040,24.040706,0.0005,1.377
214.00,7.703074,25.00790,0.000039,24.040892,0.0005,1.377
216.00,7.701746,25.00808,0.000038,24.041157,0.0005,1.377
218.00,7.702626,25.00874,0.000039,24.039730,0.0005,1.376
220.00,7.702892,25.00815,0.000039,24.041183,0.0005,1.376
222.00,7.702696,25.00755,0.000039,24.040854,0.0005,1.376
224.00,7.701846,25.00804,0.000039,24.040459,0.0005,1.377
226.00,7.701033,25.00853,0.000039,24.040932,0.0006,1.377
228.00,7.700382,25.00773,0.000040,24.040486,0.0005,1.377
230.00,7.699643,25.00769,0.000039,24.040068,0.0005,1.376
232.00,7.699503,25.00760,0.000040,24.040194,0.0005,1.376
234.00,7.700119,25.00756,0.000039,24.040554,0.0006,1.377
236.00,7.699493,25.00745,0.000039,24.041245,0.0006,1.377
238.00,7.698923,25.00819,0.000040,24.041008,0.0005,1.376
240.00,7.699410,25.00834,0.000039,24.041112,0.0005,1.377
242.00,7.699517,25.00846,0.000039,24.040021,0.0005,1.377
244.00,7.698177,25.00799,0.000039,24.040715,0.0005,1.376
246.00,7.698080,25.00751,0.000039,24.040903,0.0005,1.376
248.00,7.698589,25.00740,0.000039,24.040230,0.0005,1.377
250.00,7.698276,25.00721,0.000039,24.040605,0.0006,1.376
252.00,7.696933,25.00727,0.000038,24.040583,0.0005,1.377
254.00,7.697414,25.00777,0.000038,24.041097,0.0005,1.377
256.00,7.697430,25.00800,0.000040,24.041272,0.0005,1.376
258.00,7.697086,25.00777,0.000039,24.041183,0.0005,1.376
260.00,7.696963,25.00724,0.000039,24.040032,0.0005,1.376
262.00,7.696342,25.00759,0.000040,24.040795,0.0006,1.376
264.00,7.695480,25.00651,0.000040,24.040621,0.0005,1.377
266.00,7.695523,25.00737,0.000038,24.040501,0.0005,1.377
268.00,7.694761,25.00727,0.000039,24.040479,0.0005,1.377
270.00,7.694996,25.00764,0.000039,24.041243,0.0005,1.377
272.00,7.694552,25.00735,0.000039,24.041361,0.0005,1.377
274.00,7.693619,25.00835,0.000039,24.040777,0.0005,1.376
276.00,7.692874,25.00799,0.000037,24.040479,0.0005,1.377
278.00,7.694139,25.00778,0.000038,24.039830,0.0005,1.376
280.00,7.694469,25.00799,0.000039,24.041105,0.0005,1.377
282.00,7.694453,25.00765,0.000039,24.040528,0.0005,1.376
284.00,7.693666,25.00733,0.000039,24.040725,0.0006,1.376
286.00,7.693366,25.00810,0.000038,24.040412,0.0005,1.377
288.00,7.693208,25.00914,0.000039,24.041410,0.0005,1.376
290.00,7.693261,25.00877,0.000039,24.040375,0.0005,1.376
292.00,7.692659,25.00782,0.000040,24.040217,0.0005,1.376
294.00,7.692364,25.00791,0.000039,24.039899,0.0005,1.376
296.00,7.691607,25.00872,0.000038,24.041083,0.0005,1.377
298.00,7.691568,25.00923,0.000039,24.040717,0.0006,1.376
300.00,7.691729,25.00897,0.000039,24.040279,0.0006,1.376
302.00,7.691545,25.00853,0.000039,24.040463,0.0005,1.376
304.00,7.690988,25.00827,0.000038,24.040281,0.0005,1.377
306.00,7.690352,25.00854,0.000039,24.041097,0.0005,1.376
308.00,7.689810,25.00883,0.000038,24.040952,0.0005,1.376
310.00,7.689380,25.00891,0.000039,24.040526,0.0005,1.375
312.00,7.689431,25.00934,0.000039,24.040719,0.0006,1.376
314.00,7.689032,25.00893,0.000040,24.041612,0.0005,1.376
316.00,7.688343,25.00930,0.000039,24.041305,0.0005,1.376
318.00,7.687740,25.00950,0.000039,24.040603,0.0005,1.376
320.00,7.687623,25.00816,0.000038,24.040830,0.0005,1.376
322.00,7.687722,25.00917,0.000039,24.040777,0.0005,1.376
324.00,7.687890,25.00892,0.000038,24.041205,0.0005,1.376
326.00,7.688729,25.00882,0.000039,24.040203,0.0005,1.376
328.00,7.688389,25.00970,0.000040,24.040752,0.0005,1.376
330.00,7.687717,25.00888,0.000038,24.040966,0.0005,1.376
332.00,7.686588,25.00955,0.000039,24.040023,0.0005,1.376
334.00,7.686126,25.00915,0.000039,24.040046,0.0005,1.376
336.00,7.686677,25.00937,0.000039,24.041157,0.0005,1.376
338.00,7.686181,25.00870,0.000038,24.040434,0.0005,1.376
340.00,7.685152,25.00888,0.000039,24.040303,0.0005,1.376
342.00,7.684069,25.00873,0.000038,24.041059,0.0005,1.376
344.00,7.683206,25.00831,0.000038,24.040892,0.0005,1.375
346.00,7.683351,25.00987,0.000039,24.041414,0.0005,1.375
348.00,7.684371,25.00929,0.000039,24.040405,0.0005,1.376
350.00,7.683612,25.00939,0.000039,24.040814,0.0005,1.376
352.00,7.682229,25.01017,0.000039,24.040774,0.0005,1.376
354.00,7.682666,25.01039,0.000039,24.040490,0.0005,1.376
356.00,7.683451,25.00988,0.000039,24.040723,0.0005,1.376
358.00,7.683011,25.00999,0.000039,24.040285,0.0005,1.376
360.00,7.682268,25.00978,0.000038,24.040452,0.0005,1.376
362.00,7.682002,25.00909,0.000038,24.040765,0.0005,1.376
364.00,7.682939,25.00901,0.000039,24.040932,0.0005,1.376
366.00,7.684083,25.00891,0.000039,24.040241,0.0005,1.376
368.00,7.683195,25.00880,0.000039,24.040086,0.0005,1.376
370.00,7.682471,25.00894,0.000039,24.040370,0.0005,1.375
372.00,7.682382,25.00930,0.000039,24.040263,0.0005,1.376
374.00,7.682964,25.00781,0.000038,24.040288,0.0005,1.376
376.00,7.682715,25.00779,0.000038,24.040459,0.0005,1.375
378.00,7.682665,25.00809,0.000040,24.040595,0.0005,1.375
380.00,7.681927,25.00937,0.000038,24.040117,0.0005,1.375
382.00,7.681787,25.00921,0.000039,24.040770,0.0006,1.376
384.00,7.681558,25.00889,0.000038,24.040730,0.0005,1.376
386.00,7.681117,25.00987,0.000039,24.040961,0.0005,1.376
388.00,7.680175,25.00965,0.000038,24.041192,0.0005,1.376
390.00,7.679861,25.00938,0.000039,24.040565,0.0005,1.376
392.00,7.680144,25.00956,0.000038,24.040237,0.0005,1.375
394.00,7.680719,25.00916,0.000038,24.040961,0.0005,1.376
396.00,7.679900,25.00921,0.000038,24.039952,0.0005,1.375
398.00,7.678930,25.00905,0.000039,24.040575,0.0005,1.376
400.00,7.678066,25.00982,0.000037,24.040930,0.0005,1.375
402.00,7.678982,25.00962,0.000038,24.040705,0.0005,1.374
404.00,7.678869,25.01047,0.000039,24.040668,0.0005,1.375
406.00,7.678900,25.01052,0.000038,24.040523,0.0005,1.376
408.00,7.679024,25.00978,0.000038,24.040037,0.0006,1.375
410.00,7.677881,25.00931,0.000038,24.040819,0.0006,1.376
412.00,7.677410,25.00949,0.000038,24.040528,0.0005,1.375
414.00,7.677835,25.00955,0.000038,24.040872,0.0005,1.375
416.00,7.677915,25.00833,0.000038,24.040435,0.0005,1.375
418.00,7.678213,25.00812,0.000038,24.040912,0.0005,1.376
420.00,7.678190,25.00815,0.000038,24.040721,0.0005,1.375
422.00,7.677472,25.00815,0.000038,24.040710,0.0005,1.375
424.00,7.676880,25.00823,0.000037,24.040319,0.0005,1.375
426.00,7.675958,25.00868,0.000039,24.040166,0.0005,1.375
428.00,7.675225,25.00819,0.000038,24.040248,0.0005,1.375
430.00,7.674219,25.00867,0.000038,24.040837,0.0005,1.375
432.00,7.674404,25.00891,0.000038,24.039770,0.0005,1.376
434.00,7.674173,25.00853,0.000038,24.040650,0.0005,1.375
436.00,7.673876,25.00798,0.000038,24.040375,0.0005,1.375
438.00,7.673833,25.00837,0.000038,24.040405,0.0005,1.375
440.00,7.674102,25.00919,0.000039,24.040041,0.0006,1.375
442.00,7.674671,25.00875,0.000038,24.040526,0.0005,1.375
444.00,7.674130,25.00857,0.000039,24.040939,0.0005,1.375
446.00,7.674003,25.00858,0.000039,24.039635,0.0005,1.375
448.00,7.673640,25.00892,0.000038,24.040557,0.0006,1.374
450.00,7.672401,25.00962,0.000036,24.040055,0.0005,1.375
452.00,7.672364,25.00969,0.000039,24.040650,0.0005,1.375
454.00,7.671779,25.00938,0.000037,24.040334,0.0005,1.375
456.00,7.671759,25.00891,0.000037,24.040843,0.0005,1.375
458.00,7.671293,25.00925,0.000038,24.040581,0.0005,1.375
460.00,7.671474,25.00865,0.000039,24.040061,0.0005,1.375
462.00,7.671201,25.00820,0.000038,24.040432,0.0005,1.375
464.00,7.670481,25.00940,0.000038,24.040606,0.0005,1.374
466.00,7.670327,25.00890,0.000038,24.040168,0.0005,1.375
468.00,7.669745,25.00813,0.000039,24.041146,0.0005,1.374
470.00,7.670157,25.00867,0.000039,24.040286,0.0005,1.374
472.00,7.670167,25.00891,0.000038,24.040275,0.0005,1.375
474.00,7.669259,25.00920,0.000038,24.040557,0.0005,1.375
476.00,7.668746,25.00870,0.000038,24.040966,0.0005,1.374
478.00,7.667850,25.00841,0.000038,24.040555,0.0005,1.374
480.00,7.667716,25.00735,0.000038,24.040486,0.0005,1.374
482.00,7.668327,25.00830,0.000038,24.040623,0.0005,1.374
484.00,7.668380,25.00843,0.000038,24.039983,0.0005,1.374
486.00,7.667815,25.00807,0.000040,24.040772,0.0005,1.374
488.00,7.667074,25.00881,0.000039,24.041172,0.0005,1.374
490.00,7.666248,25.00970,0.000039,24.041003,0.0005,1.374
492.00,7.666719,25.00898,0.000039,24.040755,0.0005,1.374
494.00,7.667357,25.00841,0.000038,24.040935,0.0005,1.375
496.00,7.667051,25.00784,0.000040,24.040275,0.0005,1.374
498.00,7.667510,25.00847,0.000039,24.039912,0.0005,1.374
500.00,7.666942,25.00887,0.000039,24.040814,0.0005,1.374
502.00,7.666648,25.00857,0.000040,24.039839,0.0005,1.373
504.00,7.666831,25.00985,0.000038,24.040515,0.0005,1.374
506.00,7.667176,25.00886,0.000036,24.040590,0.0005,1.375
508.00,7.666476,25.00772,0.000037,24.040115,0.0005,1.374
510.00,7.665966,25.00763,0.000038,24.039143,0.0005,1.374
512.00,7.665798,25.00813,0.000037,24.040350,0.0006,1.375
514.00,7.665118,25.00913,0.000037,24.041112,0.0005,1.374
516.00,7.664948,25.01037,0.000037,24.042357,0.0004,1.374
518.00,7.665516,25.00932,0.000039,24.041021,0.0004,1.374
520.00,7.665345,25.00893,0.000038,24.040354,0.0005,1.374
522.00,7.665060,25.00883,0.000037,24.040195,0.0005,1.374
524.00,7.665880,25.00821,0.000038,24.039848,0.0005,1.374
526.00,7.665883,25.00891,0.000038,24.040968,0.0005,1.375
528.00,7.666052,25.00832,0.000039,24.040497,0.0005,1.374
530.00,7.665219,25.00775,0.000039,24.040161,0.0005,1.374
532.00,7.665081,25.00816,0.000038,24.041019,0.0005,1.374
534.00,7.663194,25.00735,0.000039,24.039955,0.0005,1.374
536.00,7.663455,25.00741,0.000038,24.040701,0.0005,1.374
538.00,7.663109,25.00846,0.000037,24.040986,0.0005,1.374
540.00,7.662493,25.00956,0.000037,24.040754,0.0004,1.374
542.00,7.662028,25.00943,0.000038,24.041337,0.0004,1.374
544.00,7.662031,25.00865,0.000038,24.041186,0.0005,1.374
546.00,7.661326,25.00847,0.000038,24.040705,0.0006,1.374
548.00,7.660261,25.00865,0.000038,24.041043,0.0005,1.374
550.00,7.660684,25.00939,0.000038,24.041234,0.0005,1.374
552.00,7.661208,25.00991,0.000038,24.040855,0.0005,1.374
554.00,7.660712,25.01112,0.000038,24.040654,0.0005,1.374
556.00,7.660331,25.01032,0.000038,24.040283,0.0005,1.374
558.00,7.659584,25.01041,0.000038,24.040745,0.0006,1.374
560.00,7.659371,25.01065,0.000037,24.040035,0.0005,1.374
562.00,7.659601,25.01055,0.000037,24.041254,0.0004,1.374
564.00,7.660065,25.01032,0.000039,24.040586,0.0005,1.373
566.00,7.659250,25.01049,0.000038,24.040377,0.0005,1.374
568.00,7.658894,25.01031,0.000039,24.040843,0.0005,1.373
570.00,7.658280,25.01016,0.000040,24.040748,0.0005,1.373
572.00,7.657801,25.01057,0.000040,24.040812,0.0005,1.373
574.00,7.657750,25.01105,0.000039,24.040703,0.0005,1.374
576.00,7.657788,25.01209,0.000039,24.040835,0.0005,1.374
578.00,7.657024,25.01172,0.000038,24.040950,0.0005,1.374
580.00,7.656993,25.01082,0.000038,24.040226,0.0005,1.374
582.00,7.657178,25.01069,0.000038,24.040510,0.0005,1.374
584.00,7.657913,25.01061,0.000038,24.040835,0.0005,1.374
586.00,7.656897,25.01112,0.000037,24.040979,0.0005,1.373
588.00,7.655898,25.01107,0.000038,24.040308,0.0005,1.373
590.00,7.655768,25.01096,0.000039,24.041072,0.0005,1.373
592.00,7.656333,25.01104,0.000038,24.040852,0.0005,1.373
594.00,7.656774,25.01186,0.000038,24.041168,0.0005,1.374
596.00,7.657295,25.01132,0.000039,24.040699,0.0006,1.373
598.00,7.657523,25.01101,0.000038,24.039823,0.0005,1.373
600.00,7.656560,25.01066,0.000038,24.039844,0.0005,1.373
@1,2.0000,4.0
602.00,7.655783,25.01030,0.000037,24.040505,0.0005,1.373
604.00,7.655819,25.01059,0.000038,24.040717,0.0005,1.373
606.00,7.655752,25.01075,0.000038,24.040406,0.0005,1.373
608.00,7.655438,25.01032,0.000037,24.040675,0.0005,1.374
610.00,7.654986,25.00995,0.000037,24.040790,0.0005,1.373
612.00,7.654274,25.00999,0.000037,24.040483,0.0005,1.374
614.00,7.653973,25.00962,0.000037,24.040588,0.0005,1.374
616.00,7.654199,25.00904,0.000038,24.040639,0.0005,1.373
618.00,7.654034,25.00905,0.000037,24.040157,0.0005,1.373
620.00,7.654196,25.00847,0.000039,24.040601,0.0005,1.373
622.00,7.653529,25.00955,0.000040,24.040915,0.0005,1.372
624.00,7.653564,25.01018,0.000039,24.040850,0.0005,1.373
626.00,7.652860,25.01069,0.000039,24.039964,0.0005,1.373
628.00,7.653116,25.01047,0.000039,24.040068,0.0005,1.374
630.00,7.652945,25.01029,0.000039,24.040588,0.0005,1.373
632.00,7.652330,25.01000,0.000037,24.040452,0.0005,1.372
634.00,7.651663,25.01014,0.000037,24.040781,0.0005,1.373
636.00,7.651312,25.00965,0.000038,24.041046,0.0005,1.373
638.00,7.651572,25.01037,0.000039,24.039810,0.0005,1.373
640.00,7.651810,25.01095,0.000039,24.039615,0.0005,1.373
642.00,7.651010,25.01119,0.000037,24.040445,0.0005,1.373
644.00,7.649801,25.00971,0.000038,24.040308,0.0005,1.373
646.00,7.650422,25.00976,0.000038,24.040999,0.0005,1.372
648.00,7.650324,25.00882,0.000037,24.040215,0.0005,1.373
650.00,7.650749,25.00900,0.000038,24.040465,0.0005,1.373
652.00,7.650606,25.00839,0.000038,24.040228,0.0005,1.373
654.00,7.651051,25.00931,0.000036,24.041208,0.0005,1.372
656.00,7.650004,25.00941,0.000038,24.040597,0.0005,1.372
658.00,7.649663,25.00977,0.000038,24.039635,0.0005,1.373
660.00,7.649650,25.00976,0.000037,24.039955,0.0005,1.373
662.00,7.649100,25.00970,0.000038,24.040717,0.0005,1.373
664.00,7.648453,25.01004,0.000037,24.039526,0.0005,1.373
666.00,7.648913,25.00994,0.000037,24.039735,0.0004,1.373
668.00,7.649316,25.00957,0.000038,24.040425,0.0005,1.372
670.00,7.648962,25.00906,0.000037,24.040310,0.0005,1.373
672.00,7.648828,25.00939,0.000038,24.040497,0.0005,1.372
674.00,7.648496,25.01035,0.000038,24.040037,0.0005,1.372
676.00,7.648565,25.00952,0.000038,24.040561,0.0005,1.373
678.00,7.648145,25.00921,0.000038,24.040555,0.0005,1.373
680.00,7.648372,25.00951,0.000038,24.040526,0.0005,1.372
682.00,7.647785,25.00931,0.000038,24.040361,0.0005,1.372
684.00,7.647975,25.00928,0.000037,24.040497,0.0005,1.372
686.00,7.647165,25.00923,0.000037,24.040774,0.0005,1.373
688.00,7.646307,25.00881,0.000039,24.040705,0.0004,1.372
690.00,7.645986,25.00944,0.000038,24.040092,0.0005,1.373
692.00,7.646551,25.01048,0.000037,24.040234,0.0005,1.372
694.00,7.646903,25.00960,0.000038,24.040546,0.0005,1.372
696.00,7.646441,25.00989,0.000038,24.040599,0.0005,1.373
698.00,7.645738,25.00931,0.000038,24.040026,0.0005,1.373
700.00,7.646206,25.00974,0.000037,24.040794,0.0005,1.373
702.00,7.645478,25.00941,0.000036,24.040112,0.0005,1.373
704.00,7.645375,25.01020,0.000038,24.039804,0.0005,1.373
706.00,7.645913,25.00982,0.000037,24.039943,0.0005,1.372
708.00,7.646665,25.01028,0.000038,24.039781,0.0005,1.372
710.00,7.647695,25.01062,0.000038,24.039588,0.0005,1.372
712.00,7.647056,25.01027,0.000038,24.040565,0.0005,1.373
714.00,7.646840,25.01147,0.000036,24.040634,0.0005,1.373
716.00,7.645910,25.01121,0.000036,24.040425,0.0005,1.373
718.00,7.645245,25.01174,0.000037,24.039932,0.0005,1.372
720.00,7.645407,25.01267,0.000038,24.040383,0.0005,1.372
722.00,7.644445,25.01217,0.000037,24.039704,0.0005,1.372
724.00,7.644233,25.01231,0.000038,24.040423,0.0005,1.372
726.00,7.644485,25.01144,0.000037,24.040577,0.0005,1.372
728.00,7.644551,25.01220,0.000037,24.040594,0.0005,1.372
730.00,7.644832,25.01159,0.000038,24.040535,0.0005,1.372
732.00,7.644510,25.01163,0.000039,24.040044,0.0005,1.372
734.00,7.644806,25.01198,0.000039,24.040050,0.0005,1.372
736.00,7.644501,25.01192,0.000039,24.040739,0.0005,1.372
738.00,7.644236,25.01167,0.000038,24.040501,0.0005,1.372
740.00,7.642680,25.01234,0.000039,24.040299,0.0005,1.372
742.00,7.642744,25.01142,0.000038,24.040517,0.0005,1.372
744.00,7.643246,25.01051,0.000038,24.039784,0.0005,1.372
746.00,7.642840,25.01076,0.000038,24.040161,0.0006,1.372
748.00,7.642575,25.01003,0.000037,24.039890,0.0005,1.372
750.00,7.643010,25.00943,0.000039,24.039684,0.0005,1.372
752.00,7.642402,25.00999,0.000038,24.040657,0.0005,1.373
754.00,7.641339,25.01064,0.000038,24.039904,0.0005,1.372
756.00,7.641685,25.01112,0.000038,24.040201,0.0005,1.372
758.00,7.642188,25.01109,0.000037,24.040821,0.0005,1.373
760.00,7.642884,25.01115,0.000037,24.040417,0.0005,1.372
762.00,7.642153,25.01047,0.000037,24.040286,0.0005,1.372
764.00,7.641162,25.01050,0.000038,24.039508,0.0005,1.371
766.00,7.641600,25.01078,0.000038,24.040355,0.0005,1.371
768.00,7.641503,25.01117,0.000038,24.040368,0.0005,1.372
770.00,7.641747,25.01190,0.000038,24.039974,0.0005,1.372
772.00,7.641260,25.01167,0.000038,24.041019,0.0005,1.372
774.00,7.641306,25.01118,0.000037,24.040825,0.0005,1.372
776.00,7.641983,25.01140,0.000039,24.040834,0.0005,1.371
778.00,7.642144,25.01221,0.000038,24.040563,0.0005,1.372
780.00,7.641080,25.01147,0.000038,24.040474,0.0005,1.371
782.00,7.639975,25.01115,0.000038,24.040092,0.0005,1.371
784.00,7.640889,25.01085,0.000038,24.039630,0.0005,1.372
786.00,7.640552,25.01174,0.000037,24.040455,0.0005,1.372
788.00,7.639397,25.01227,0.000037,24.040317,0.0005,1.372
790.00,7.639375,25.01208,0.000037,24.040023,0.0005,1.372
792.00,7.638809,25.01184,0.000037,24.040608,0.0004,1.372
794.00,7.639101,25.01168,0.000037,24.040995,0.0005,1.372
796.00,7.641047,25.01146,0.000038,24.040515,0.0005,1.371
798.00,7.641130,25.01106,0.000038,24.040646,0.0005,1.371
800.00,7.640532,25.01200,0.000037,24.040214,0.0005,1.371
802.00,7.639950,25.01209,0.000038,24.040101,0.0005,1.372
804.00,7.639013,25.01231,0.000037,24.040597,0.0005,1.372
806.00,7.638869,25.01365,0.000037,24.040832,0.0005,1.371
808.00,7.639075,25.01381,0.000039,24.040186,0.0005,1.371
810.00,7.638717,25.01341,0.000039,24.040432,0.0005,1.371
812.00,7.638818,25.01289,0.000038,24.039934,0.0005,1.371
814.00,7.637928,25.01211,0.000038,24.040546,0.0005,1.372
816.00,7.638151,25.01139,0.000037,24.039644,0.0005,1.372
818.00,7.638127,25.01239,0.000036,24.039981,0.0005,1.372
820.00,7.637719,25.01188,0.000037,24.040606,0.0005,1.371
822.00,7.637275,25.01087,0.000038,24.040294,0.0005,1.370
824.00,7.637281,25.01091,0.000039,24.040792,0.0005,1.371
826.00,7.636988,25.01145,0.000038,24.040859,0.0005,1.372
828.00,7.636693,25.01222,0.000038,24.039770,0.0005,1.371
830.00,7.636584,25.01305,0.000038,24.039830,0.0005,1.371
832.00,7.636611,25.01158,0.000037,24.040097,0.0005,1.371
834.00,7.637352,25.01145,0.000037,24.040443,0.0005,1.371
836.00,7.637039,25.01087,0.000037,24.039986,0.0005,1.371
838.00,7.637120,25.01155,0.000038,24.040352,0.0005,1.371
840.00,7.636687,25.01159,0.000038,24.040843,0.0005,1.371
842.00,7.636563,25.01208,0.000037,24.040457,0.0005,1.371
844.00,7.636214,25.01209,0.000038,24.040321,0.0005,1.372
846.00,7.636404,25.01275,0.000037,24.040234,0.0005,1.371
848.00,7.635651,25.01234,0.000037,24.040272,0.0005,1.371
850.00,7.635391,25.01248,0.000038,24.040148,0.0005,1.371
852.00,7.635202,25.01294,0.000038,24.040148,0.0005,1.371
854.00,7.634656,25.01193,0.000038,24.039743,0.0005,1.371
856.00,7.634773,25.01172,0.000038,24.040208,0.0005,1.371
858.00,7.633961,25.01155,0.000038,24.040594,0.0005,1.372
860.00,7.634089,25.01226,0.000038,24.040201,0.0005,1.371
862.00,7.634641,25.01303,0.000039,24.040552,0.0005,1.371
864.00,7.635074,25.01327,0.000040,24.040735,0.0005,1.370
866.00,7.634125,25.01273,0.000038,24.040097,0.0005,1.371
868.00,7.634084,25.01216,0.000039,24.040612,0.0005,1.371
870.00,7.634541,25.01302,0.000038,24.039872,0.0005,1.372
872.00,7.633832,25.01251,0.000037,24.039912,0.0006,1.372
874.00,7.633334,25.01314,0.000037,24.039872,0.0005,1.371
876.00,7.633691,25.01334,0.000038,24.040066,0.0005,1.370
878.00,7.634243,25.01161,0.000039,24.040770,0.0005,1.371
880.00,7.634466,25.01235,0.000039,24.040343,0.0005,1.370
882.00,7.634270,25.01299,0.000039,24.040415,0.0005,1.371
884.00,7.632679,25.01277,0.000037,24.041083,0.0005,1.371
886.00,7.632152,25.01240,0.000037,24.040550,0.0005,1.371
888.00,7.631680,25.01229,0.000037,24.040686,0.0005,1.370
890.00,7.632233,25.01272,0.000039,24.040225,0.0005,1.371
892.00,7.632512,25.01229,0.000038,24.040486,0.0005,1.371
894.00,7.632735,25.01169,0.000038,24.039844,0.0005,1.370
896.00,7.632965,25.01293,0.000038,24.040083,0.0005,1.371
898.00,7.632966,25.01380,0.000038,24.040350,0.0005,1.371
900.00,7.632333,25.01390,0.000039,24.040061,0.0005,1.371
902.00,7.632587,25.01402,0.000038,24.040072,0.0005,1.371
904.00,7.632489,25.01256,0.000038,24.040321,0.0005,1.370
906.00,7.631784,25.01218,0.000038,24.039872,0.0005,1.370
908.00,7.632173,25.01205,0.000038,24.039748,0.0005,1.371
910.00,7.631103,25.01145,0.000037,24.040681,0.0005,1.371
912.00,7.630373,25.01135,0.000038,24.039574,0.0005,1.371
914.00,7.630644,25.01139,0.000038,24.039797,0.0005,1.371
916.00,7.630391,25.01159,0.000038,24.040070,0.0005,1.371
918.00,7.629690,25.01113,0.000038,24.040554,0.0005,1.371
920.00,7.628909,25.01136,0.000038,24.039708,0.0005,1.370
922.00,7.629565,25.01204,0.000038,24.039879,0.0005,1.371
924.00,7.629641,25.01238,0.000038,24.040268,0.0005,1.371
926.00,7.629803,25.01310,0.000039,24.040270,0.0005,1.371
928.00,7.629880,25.01341,0.000038,24.040190,0.0005,1.370
930.00,7.629344,25.01331,0.000038,24.039634,0.0005,1.371
932.00,7.629228,25.01345,0.000039,24.039854,0.0005,1.371
934.00,7.628038,25.01359,0.000039,24.040641,0.0005,1.371
936.00,7.628731,25.01439,0.000038,24.040741,0.0005,1.370
938.00,7.629089,25.01369,0.000037,24.040292,0.0005,1.370
940.00,7.629584,25.01296,0.000038,24.040554,0.0005,1.370
942.00,7.630053,25.01254,0.000038,24.040374,0.0005,1.370
944.00,7.629998,25.01319,0.000038,24.039703,0.0005,1.370
946.00,7.629166,25.01328,0.000039,24.040854,0.0005,1.370
948.00,7.628187,25.01322,0.000038,24.040175,0.0005,1.371
950.00,7.628892,25.01285,0.000038,24.039941,0.0005,1.370
952.00,7.628321,25.01375,0.000038,24.040241,0.0005,1.370
954.00,7.627508,25.01281,0.000038,24.040350,0.0005,1.371
956.00,7.627000,25.01304,0.000038,24.040212,0.0005,1.370
958.00,7.627304,25.01336,0.000038,24.040226,0.0005,1.370
960.00,7.627854,25.01341,0.000037,24.040226,0.0005,1.370
962.00,7.627878,25.01234,0.000039,24.040079,0.0005,1.370
964.00,7.627917,25.01261,0.000039,24.040414,0.0005,1.371
966.00,7.626850,25.01302,0.000038,24.040354,0.0005,1.371
968.00,7.626202,25.01353,0.000038,24.040788,0.0005,1.371
970.00,7.626857,25.01404,0.000038,24.039683,0.0005,1.371
972.00,7.627257,25.01384,0.000037,24.040663,0.0005,1.371
974.00,7.626293,25.01347,0.000037,24.040174,0.0005,1.370
976.00,7.627138,25.01402,0.000038,24.040154,0.0005,1.370
978.00,7.627540,25.01449,0.000037,24.040506,0.0005,1.370
980.00,7.628083,25.01494,0.000038,24.040590,0.0005,1.370
982.00,7.628708,25.01414,0.000039,24.040468,0.0005,1.370
984.00,7.627848,25.01402,0.000039,24.039819,0.0005,1.370
986.00,7.626969,25.01447,0.000039,24.039512,0.0006,1.369
988.00,7.626443,25.01410,0.000039,24.040097,0.0005,1.370
990.00,7.625800,25.01395,0.000040,24.041025,0.0005,1.370
992.00,7.626015,25.01430,0.000039,24.040374,0.0005,1.371
994.00,7.626406,25.01425,0.000039,24.040328,0.0005,1.370
996.00,7.625983,25.01406,0.000038,24.040735,0.0005,1.370
998.00,7.625089,25.01340,0.000038,24.040110,0.0005,1.370
1000.00,7.624727,25.01324,0.000037,24.039954,0.0005,1.371
1002.00,7.625231,25.01312,0.000037,24.040752,0.0005,1.370
1004.00,7.625956,25.01402,0.000036,24.041026,0.0005,1.371
1006.00,7.626002,25.01381,0.000036,24.040694,0.0005,1.370
1008.00,7.625326,25.01395,0.000038,24.040737,0.0005,1.370
1010.00,7.624340,25.01464,0.000038,24.040330,0.0005,1.370
1012.00,7.625237,25.01434,0.000037,24.040121,0.0005,1.370
1014.00,7.625532,25.01387,0.000038,24.039550,0.0005,1.369
1016.00,7.624906,25.01422,0.000039,24.039808,0.0005,1.370
1018.00,7.624855,25.01484,0.000039,24.040017,0.0005,1.370
1020.00,7.625158,25.01423,0.000039,24.040315,0.0005,1.370
1022.00,7.624623,25.01425,0.000038,24.040061,0.0005,1.370
1024.00,7.623777,25.01439,0.000039,24.040779,0.0004,1.371
1026.00,7.623780,25.01556,0.000038,24.040557,0.0005,1.370
1028.00,7.623825,25.01435,0.000039,24.040274,0.0005,1.369
1030.00,7.623308,25.01389,0.000039,24.039806,0.0005,1.369
1032.00,7.623126,25.01431,0.000039,24.040977,0.0005,1.369
1034.00,7.622723,25.01349,0.000038,24.040241,0.0005,1.370
1036.00,7.622801,25.01329,0.000038,24.040306,0.0005,1.370
1038.00,7.623507,25.01344,0.000038,24.040168,0.0005,1.370
1040.00,7.623093,25.01419,0.000038,24.041186,0.0005,1.370
1042.00,7.622114,25.01392,0.000038,24.040385,0.0005,1.369
1044.00,7.621613,25.01405,0.000038,24.040305,0.0005,1.370
1046.00,7.621910,25.01401,0.000037,24.040459,0.0005,1.370
1048.00,7.621420,25.01407,0.000038,24.039919,0.0006,1.370
1050.00,7.621144,25.01459,0.000038,24.041005,0.0005,1.370
1052.00,7.622883,25.01372,0.000038,24.040457,0.0005,1.370
1054.00,7.623494,25.01351,0.000038,24.040645,0.0005,1.370
1056.00,7.622171,25.01330,0.000038,24.040834,0.0005,1.370
1058.00,7.622406,25.01391,0.000038,24.040255,0.0005,1.370
1060.00,7.621848,25.01424,0.000038,24.040814,0.0005,1.370
1062.00,7.620958,25.01318,0.000039,24.040245,0.0005,1.369
1064.00,7.621507,25.01359,0.000039,24.041137,0.0006,1.369
1066.00,7.621465,25.01419,0.000039,24.040341,0.0005,1.369
1068.00,7.621628,25.01358,0.000039,24.040061,0.0005,1.370
1070.00,7.621465,25.01356,0.000038,24.040326,0.0005,1.370
1072.00,7.621540,25.01383,0.000039,24.039414,0.0005,1.370
1074.00,7.621940,25.01453,0.000038,24.039984,0.0005,1.370
1076.00,7.620696,25.01399,0.000038,24.040406,0.0005,1.370
1078.00,7.620376,25.01280,0.000038,24.040352,0.0005,1.370
1080.00,7.620136,25.01297,0.000038,24.040292,0.0005,1.371
1082.00,7.619626,25.01307,0.000039,24.040321,0.0006,1.370
1084.00,7.619919,25.01337,0.000039,24.040623,0.0005,1.369
1086.00,7.620234,25.01302,0.000039,24.040012,0.0005,1.369
1088.00,7.620665,25.01336,0.000038,24.040445,0.0005,1.369
1090.00,7.620491,25.01331,0.000038,24.041103,0.0005,1.370
1092.00,7.619519,25.01310,0.000038,24.041097,0.0005,1.370
1094.00,7.620279,25.01377,0.000039,24.040641,0.0005,1.370
1096.00,7.620811,25.01269,0.000039,24.040445,0.0005,1.370
1098.00,7.620390,25.01240,0.000039,24.040285,0.0005,1.370
1100.00,7.620499,25.01262,0.000038,24.040715,0.0005,1.370
1102.00,7.620658,25.01238,0.000037,24.040417,0.0005,1.370
1104.00,7.619947,25.01341,0.000038,24.040021,0.0005,1.370
1106.00,7.619877,25.01298,0.000038,24.040377,0.0005,1.370
1108.00,7.619084,25.01252,0.000040,24.039930,0.0005,1.370
1110.00,7.619618,25.01307,0.000040,24.040014,0.0005,1.370
1112.00,7.620071,25.01261,0.000038,24.040774,0.0005,1.370
1114.00,7.619292,25.01244,0.000038,24.040266,0.0005,1.370
1116.00,7.619148,25.01239,0.000039,24.039688,0.0005,1.370
1118.00,7.620182,25.01284,0.000039,24.040557,0.0005,1.370
1120.00,7.620079,25.01261,0.000037,24.040370,0.0006,1.370
1122.00,7.619355,25.01268,0.000038,24.040503,0.0005,1.370
1124.00,7.618416,25.01297,0.000039,24.039544,0.0005,1.370
1126.00,7.617085,25.01373,0.000039,24.040190,0.0005,1.369
1128.00,7.616305,25.01218,0.000038,24.040470,0.0006,1.370
1130.00,7.615964,25.01260,0.000038,24.040239,0.0005,1.370
1132.00,7.616666,25.01253,0.000037,24.040463,0.0005,1.370
1134.00,7.617497,25.01249,0.000039,24.040388,0.0005,1.370
1136.00,7.618061,25.01253,0.000039,24.040305,0.0005,1.370
1138.00,7.618217,25.01190,0.000038,24.040721,0.0005,1.370
1140.00,7.617583,25.01199,0.000039,24.040325,0.0005,1.370
1142.00,7.617385,25.01267,0.000039,24.040521,0.0005,1.370
1144.00,7.617657,25.01288,0.000038,24.040397,0.0006,1.370
1146.00,7.618176,25.01352,0.000039,24.040252,0.0005,1.370
1148.00,7.617423,25.01386,0.000039,24.040677,0.0005,1.369
1150.00,7.617556,25.01255,0.000040,24.040612,0.0005,1.370
1152.00,7.617627,25.01172,0.000038,24.039814,0.0005,1.370
1154.00,7.617267,25.01215,0.000039,24.040768,0.0006,1.370
1156.00,7.616647,25.01222,0.000038,24.040519,0.0005,1.370
1158.00,7.615748,25.01194,0.000038,24.040272,0.0005,1.369
1160.00,7.616047,25.01165,0.000040,24.040595,0.0005,1.370
1162.00,7.616080,25.01153,0.000040,24.041075,0.0005,1.369
1164.00,7.615710,25.01299,0.000039,24.040770,0.0005,1.369
1166.00,7.615192,25.01241,0.000038,24.040408,0.0005,1.370
1168.00,7.614813,25.01222,0.000037,24.040832,0.0005,1.370
1170.00,7.613985,25.01239,0.000038,24.039975,0.0005,1.370
1172.00,7.613578,25.01182,0.000039,24.040170,0.0005,1.370
1174.00,7.614314,25.01196,0.000039,24.040712,0.0005,1.370
1176.00,7.614331,25.01162,0.000038,24.040159,0.0006,1.370
1178.00,7.615103,25.01151,0.000039,24.040505,0.0006,1.369
1180.00,7.614809,25.01113,0.000038,24.040854,0.0005,1.370
1182.00,7.614894,25.01088,0.000040,24.040881,0.0005,1.370
1184.00,7.614657,25.01078,0.000040,24.040606,0.0006,1.369
1186.00,7.614176,25.01064,0.000039,24.039710,0.0005,1.370
1188.00,7.615046,25.01100,0.000039,24.040846,0.0005,1.369
1190.00,7.614588,25.01141,0.000039,24.041026,0.0005,1.369
1192.00,7.613331,25.01136,0.000040,24.040868,0.0006,1.370
1194.00,7.612953,25.01161,0.000040,24.040581,0.0006,1.370
1196.00,7.614051,25.01149,0.000038,24.040286,0.0005,1.370
1198.00,7.614867,25.01186,0.000040,24.040501,0.0005,1.370
1200.00,7.614327,25.01126,0.000039,24.040048,0.0005,1.370
@2,12.0000,24.0
1202.00,7.615321,25.01093,0.000039,24.041001,0.0005,1.370
1204.00,7.614550,25.01095,0.000039,24.040379,0.0005,1.370
1206.00,7.608296,25.01058,0.000038,24.039954,0.0005,1.369
1208.00,7.595792,25.01108,0.000039,24.040557,0.0005,1.369
1210.00,7.581473,25.01100,0.000040,24.041443,0.0006,1.369
1212.00,7.563749,25.01148,0.000040,24.040372,0.0006,1.369
1214.00,7.546399,25.01047,0.000040,24.040854,0.0006,1.370
1216.00,7.530947,25.01132,0.000039,24.040565,0.0005,1.370
1218.00,7.515641,25.01090,0.000038,24.039957,0.0005,1.370
1220.00,7.500994,25.01097,0.000037,24.040074,0.0005,1.371
1222.00,7.486987,25.01099,0.000038,24.039926,0.0006,1.370
1224.00,7.473293,25.01150,0.000037,24.041196,0.0006,1.371
1226.00,7.458484,25.01133,0.000038,24.040539,0.0006,1.370
1228.00,7.445942,25.01118,0.000036,24.040086,0.0006,1.371
1230.00,7.442438,25.01208,0.000036,24.040212,0.0005,1.372
1232.00,7.442947,25.01258,0.000037,24.040572,0.0005,1.372
1234.00,7.446972,25.01178,0.000037,24.040325,0.0006,1.372
1236.00,7.452024,25.01236,0.000037,24.040817,0.0005,1.371
1238.00,7.456917,25.01220,0.000037,24.040461,0.0005,1.371
1240.00,7.461244,25.01250,0.000038,24.039974,0.0005,1.370
1242.00,7.466111,25.01184,0.000038,24.040228,0.0005,1.369
1244.00,7.472565,25.01257,0.000039,24.040341,0.0006,1.370
1246.00,7.480737,25.01330,0.000039,24.040555,0.0006,1.370
1248.00,7.489587,25.01314,0.000041,24.040585,0.0005,1.370
1250.00,7.496277,25.01256,0.000039,24.040794,0.0005,1.370
1252.00,7.503606,25.01176,0.000039,24.040066,0.0006,1.370
1254.00,7.510575,25.01258,0.000038,24.040312,0.0006,1.370
1256.00,7.516492,25.01231,0.000038,24.040152,0.0005,1.370
1258.00,7.522057,25.01277,0.000038,24.040119,0.0005,1.370
1260.00,7.527898,25.01325,0.000038,24.039946,0.0006,1.370
1262.00,7.533475,25.01288,0.000039,24.040359,0.0005,1.369
1264.00,7.539112,25.01181,0.000040,24.041086,0.0005,1.369
1266.00,7.544526,25.01172,0.000040,24.040643,0.0005,1.369
1268.00,7.548429,25.01204,0.000040,24.039810,0.0006,1.370
1270.00,7.552295,25.01204,0.000039,24.040361,0.0006,1.370
1272.00,7.555639,25.01184,0.000038,24.039963,0.0006,1.370
1274.00,7.559653,25.01354,0.000038,24.040335,0.0006,1.370
1276.00,7.563095,25.01398,0.000039,24.040428,0.0005,1.370
1278.00,7.566636,25.01424,0.000039,24.040530,0.0005,1.370
1280.00,7.569698,25.01423,0.000038,24.040850,0.0005,1.370
1282.00,7.572117,25.01459,0.000038,24.040519,0.0005,1.370
1284.00,7.574516,25.01459,0.000039,24.040839,0.0005,1.369
1286.00,7.576647,25.01532,0.000040,24.040312,0.0005,1.369
1288.00,7.578979,25.01455,0.000040,24.039923,0.0006,1.370
1290.00,7.580740,25.01436,0.000039,24.041097,0.0005,1.370
1292.00,7.582230,25.01422,0.000039,24.041272,0.0005,1.369
1294.00,7.582432,25.01389,0.000039,24.040701,0.0006,1.369
1296.00,7.582552,25.01351,0.000039,24.040619,0.0006,1.370
1298.00,7.585087,25.01336,0.000039,24.040746,0.0005,1.370
1300.00,7.586604,25.01144,0.000040,24.040168,0.0005,1.370
1302.00,7.587480,25.01187,0.000039,24.040763,0.0005,1.370
1304.00,7.588501,25.01216,0.000038,24.040786,0.0005,1.370
1306.00,7.589155,25.01258,0.000039,24.040877,0.0005,1.370
1308.00,7.589257,25.01325,0.000040,24.040550,0.0005,1.370
1310.00,7.589743,25.01341,0.000038,24.040475,0.0005,1.370
1312.00,7.590717,25.01324,0.000037,24.040675,0.0005,1.370
1314.00,7.592023,25.01306,0.000039,24.040201,0.0005,1.370
1316.00,7.592735,25.01301,0.000040,24.040228,0.0006,1.370
1318.00,7.593599,25.01274,0.000038,24.040550,0.0005,1.370
1320.00,7.593256,25.01360,0.000039,24.039957,0.0006,1.370
1322.00,7.594431,25.01299,0.000040,24.040968,0.0006,1.369
1324.00,7.595331,25.01339,0.000040,24.040063,0.0005,1.369
1326.00,7.594671,25.01299,0.000039,24.040297,0.0006,1.369
1328.00,7.595055,25.01322,0.000038,24.040485,0.0006,1.370
1330.00,7.595612,25.01259,0.000039,24.040674,0.0006,1.370
1332.00,7.595478,25.01246,0.000039,24.040030,0.0005,1.370
1334.00,7.595997,25.01347,0.000039,24.040359,0.0005,1.370
1336.00,7.596644,25.01368,0.000039,24.039699,0.0005,1.370
1338.00,7.596012,25.01351,0.000038,24.040825,0.0005,1.371
1340.00,7.596198,25.01291,0.000038,24.040512,0.0005,1.370
1342.00,7.596651,25.01316,0.000038,24.040097,0.0005,1.370
1344.00,7.595867,25.01256,0.000039,24.039934,0.0005,1.370
1346.00,7.595523,25.01291,0.000038,24.041005,0.0005,1.370
1348.00,7.596060,25.01288,0.000039,24.041045,0.0005,1.371
1350.00,7.596363,25.01345,0.000039,24.040272,0.0005,1.371
1352.00,7.596803,25.01328,0.000038,24.039892,0.0005,1.371
1354.00,7.597017,25.01420,0.000038,24.040619,0.0005,1.370
1356.00,7.597738,25.01337,0.000038,24.040595,0.0006,1.370
1358.00,7.597366,25.01378,0.000039,24.040028,0.0005,1.370
1360.00,7.596922,25.01356,0.000039,24.040523,0.0006,1.370
1362.00,7.596099,25.01303,0.000039,24.040106,0.0005,1.370
1364.00,7.596255,25.01311,0.000037,24.039886,0.0005,1.370
1366.00,7.596985,25.01286,0.000039,24.040177,0.0005,1.370
1368.00,7.597289,25.01343,0.000040,24.040470,0.0005,1.371
1370.00,7.597220,25.01322,0.000038,24.040515,0.0005,1.371
1372.00,7.596021,25.01309,0.000037,24.041277,0.0005,1.371
1374.00,7.596900,25.01204,0.000039,24.040861,0.0005,1.370
1376.00,7.597500,25.01184,0.000040,24.041154,0.0006,1.370
1378.00,7.597782,25.01206,0.000040,24.040155,0.0005,1.370
1380.00,7.597834,25.01237,0.000040,24.040181,0.0005,1.370
1382.00,7.597358,25.01158,0.000039,24.040879,0.0005,1.370
1384.00,7.597750,25.01245,0.000039,24.041348,0.0005,1.371
1386.00,7.598480,25.01295,0.000039,24.040939,0.0006,1.370
1388.00,7.598263,25.01199,0.000039,24.040279,0.0006,1.370
1390.00,7.598001,25.01127,0.000039,24.040615,0.0006,1.370
1392.00,7.597917,25.00982,0.000038,24.040186,0.0005,1.371
1394.00,7.596295,25.00985,0.000039,24.040126,0.0006,1.371
1396.00,7.596800,25.01212,0.000038,24.040277,0.0006,1.370
1398.00,7.597398,25.01116,0.000039,24.040619,0.0005,1.371
1400.00,7.598131,25.01111,0.000039,24.040406,0.0005,1.371
1402.00,7.598717,25.01070,0.000038,24.040006,0.0005,1.371
1404.00,7.597723,25.01081,0.000039,24.039954,0.0005,1.371
1406.00,7.597415,25.01075,0.000038,24.040883,0.0005,1.370
1408.00,7.598001,25.01130,0.000038,24.039806,0.0005,1.371
1410.00,7.598557,25.01187,0.000038,24.040695,0.0005,1.371
1412.00,7.598564,25.01228,0.000038,24.040101,0.0005,1.371
1414.00,7.598517,25.01113,0.000038,24.040265,0.0005,1.371
1416.00,7.598553,25.01065,0.000037,24.039959,0.0005,1.372
1418.00,7.598459,25.01072,0.000038,24.041019,0.0005,1.370
1420.00,7.598433,25.01162,0.000039,24.040886,0.0006,1.371
1422.00,7.598641,25.01173,0.000039,24.040010,0.0005,1.371
1424.00,7.598457,25.01270,0.000039,24.040312,0.0005,1.371
1426.00,7.598664,25.01280,0.000038,24.040963,0.0005,1.371
1428.00,7.598316,25.01219,0.000038,24.040474,0.0006,1.371
1430.00,7.598465,25.01160,0.000039,24.041045,0.0005,1.371
1432.00,7.598037,25.01162,0.000038,24.040177,0.0005,1.371
1434.00,7.597405,25.01251,0.000038,24.039914,0.0005,1.371
1436.00,7.597850,25.01292,0.000038,24.040981,0.0005,1.371
1438.00,7.597518,25.01329,0.000039,24.040572,0.0005,1.371
1440.00,7.597023,25.01381,0.000040,24.040381,0.0005,1.371
1442.00,7.597223,25.01372,0.000040,24.040897,0.0005,1.371
1444.00,7.597231,25.01386,0.000039,24.040545,0.0005,1.371
1446.00,7.597154,25.01415,0.000040,24.040606,0.0005,1.371
1448.00,7.597507,25.01447,0.000039,24.041110,0.0005,1.371
1450.00,7.597862,25.01410,0.000038,24.040012,0.0005,1.371
1452.00,7.597739,25.01408,0.000038,24.039759,0.0005,1.371
1454.00,7.597495,25.01370,0.000038,24.040168,0.0006,1.371
1456.00,7.596536,25.01362,0.000039,24.040161,0.0006,1.371
1458.00,7.596961,25.01284,0.000038,24.039915,0.0006,1.371
1460.00,7.597013,25.01206,0.000040,24.039981,0.0005,1.371
1462.00,7.597329,25.01325,0.000039,24.039959,0.0005,1.371
1464.00,7.597759,25.01331,0.000038,24.040599,0.0006,1.371
1466.00,7.596959,25.01303,0.000039,24.039574,0.0006,1.371
1468.00,7.596907,25.01312,0.000039,24.039988,0.0006,1.371
1470.00,7.597427,25.01343,0.000039,24.040024,0.0005,1.371
1472.00,7.597097,25.01326,0.000038,24.040532,0.0006,1.371
1474.00,7.596776,25.01384,0.000041,24.040634,0.0005,1.371
1476.00,7.597355,25.01405,0.000039,24.041225,0.0005,1.372
1478.00,7.597208,25.01419,0.000038,24.040903,0.0005,1.372
1480.00,7.597552,25.01365,0.000039,24.039932,0.0005,1.372
1482.00,7.597877,25.01456,0.000039,24.040594,0.0006,1.372
1484.00,7.597315,25.01457,0.000039,24.040123,0.0006,1.371
1486.00,7.596896,25.01410,0.000039,24.040743,0.0005,1.371
1488.00,7.596699,25.01374,0.000039,24.040634,0.0006,1.372
1490.00,7.596648,25.01389,0.000039,24.040463,0.0005,1.372
1492.00,7.596410,25.01342,0.000039,24.040261,0.0005,1.372
1494.00,7.596818,25.01395,0.000039,24.040201,0.0005,1.372
1496.00,7.596351,25.01349,0.000039,24.040250,0.0006,1.371
1498.00,7.596249,25.01321,0.000040,24.041086,0.0006,1.371
1500.00,7.597198,25.01290,0.000040,24.041326,0.0006,1.372
1502.00,7.596786,25.01229,0.000038,24.040835,0.0006,1.372
1504.00,7.596620,25.01264,0.000039,24.040650,0.0006,1.371
1506.00,7.596041,25.01233,0.000040,24.039843,0.0005,1.371
1508.00,7.595163,25.01327,0.000040,24.040268,0.0005,1.372
1510.00,7.595169,25.01470,0.000039,24.040585,0.0006,1.372
1512.00,7.595145,25.01460,0.000040,24.041099,0.0006,1.371
1514.00,7.595503,25.01431,0.000039,24.040854,0.0006,1.371
1516.00,7.596621,25.01422,0.000038,24.040803,0.0006,1.372
1518.00,7.597501,25.01375,0.000039,24.040714,0.0005,1.372
1520.00,7.597790,25.01397,0.000038,24.040661,0.0005,1.372
1522.00,7.596872,25.01398,0.000038,24.040183,0.0006,1.372
1524.00,7.597184,25.01339,0.000039,24.040599,0.0006,1.372
1526.00,7.597312,25.01333,0.000039,24.040735,0.0005,1.372
1528.00,7.597353,25.01324,0.000038,24.039864,0.0005,1.372
1530.00,7.596723,25.01365,0.000038,24.040405,0.0005,1.372
1532.00,7.596783,25.01471,0.000039,24.040228,0.0005,1.372
1534.00,7.596780,25.01601,0.000039,24.040628,0.0006,1.372
1536.00,7.596041,25.01583,0.000039,24.040725,0.0006,1.373
1538.00,7.595946,25.01561,0.000039,24.040661,0.0005,1.372
1540.00,7.595681,25.01489,0.000038,24.040934,0.0005,1.372
1542.00,7.595773,25.01486,0.000038,24.040481,0.0005,1.373
1544.00,7.596170,25.01435,0.000037,24.039826,0.0005,1.373
1546.00,7.596683,25.01510,0.000039,24.039626,0.0006,1.372
1548.00,7.596744,25.01482,0.000039,24.040823,0.0005,1.372
1550.00,7.596237,25.01363,0.000039,24.040730,0.0005,1.372
1552.00,7.595956,25.01371,0.000039,24.039901,0.0005,1.372
1554.00,7.596329,25.01403,0.000038,24.040708,0.0005,1.372
1556.00,7.596288,25.01343,0.000036,24.040617,0.0005,1.372
1558.00,7.595926,25.01473,0.000039,24.040335,0.0005,1.372
1560.00,7.595016,25.01521,0.000039,24.040337,0.0005,1.373
1562.00,7.593750,25.01504,0.000038,24.040828,0.0005,1.372
1564.00,7.593531,25.01494,0.000038,24.040148,0.0005,1.373
1566.00,7.594650,25.01582,0.000039,24.040645,0.0005,1.373
1568.00,7.595328,25.01512,0.000038,24.040603,0.0005,1.373
1570.00,7.595998,25.01591,0.000038,24.041052,0.0005,1.372
1572.00,7.596626,25.01557,0.000038,24.040044,0.0005,1.372
1574.00,7.596135,25.01563,0.000038,24.040186,0.0005,1.372
1576.00,7.596076,25.01588,0.000037,24.040432,0.0006,1.372
1578.00,7.595436,25.01618,0.000038,24.040712,0.0006,1.372
1580.00,7.594991,25.01573,0.000038,24.040775,0.0006,1.373
1582.00,7.594653,25.01520,0.000039,24.040505,0.0005,1.372
1584.00,7.594873,25.01584,0.000039,24.040755,0.0006,1.373
1586.00,7.595653,25.01586,0.000038,24.040228,0.0006,1.372
1588.00,7.595585,25.01636,0.000039,24.040275,0.0005,1.372
1590.00,7.595660,25.01490,0.000039,24.040530,0.0005,1.373
1592.00,7.594731,25.01398,0.000039,24.040310,0.0006,1.373
1594.00,7.594104,25.01367,0.000039,24.040286,0.0006,1.373
1596.00,7.593460,25.01367,0.000039,24.040721,0.0005,1.372
1598.00,7.593657,25.01453,0.000040,24.040866,0.0006,1.372
1600.00,7.594492,25.01405,0.000039,24.041008,0.0006,1.373
1602.00,7.593806,25.01300,0.000038,24.040626,0.0006,1.373
1604.00,7.593936,25.01331,0.000040,24.040548,0.0005,1.373
1606.00,7.594167,25.01333,0.000039,24.041130,0.0006,1.373
1608.00,7.594887,25.01325,0.000039,24.041072,0.0006,1.373
1610.00,7.594241,25.01324,0.000039,24.039961,0.0006,1.373
1612.00,7.593201,25.01390,0.000039,24.040690,0.0006,1.373
1614.00,7.593510,25.01371,0.000040,24.040865,0.0006,1.373
1616.00,7.593424,25.01399,0.000039,24.040143,0.0006,1.373
1618.00,7.592899,25.01467,0.000039,24.040215,0.0006,1.373
1620.00,7.593123,25.01391,0.000038,24.040708,0.0005,1.373
1622.00,7.593913,25.01251,0.000039,24.040272,0.0005,1.373
1624.00,7.593492,25.01242,0.000039,24.040715,0.0005,1.373
1626.00,7.593178,25.01207,0.000039,24.040639,0.0005,1.373
1628.00,7.593227,25.01237,0.000039,24.040528,0.0005,1.373
1630.00,7.592997,25.01152,0.000040,24.040137,0.0005,1.373
1632.00,7.593750,25.01261,0.000039,24.040421,0.0005,1.373
1634.00,7.594034,25.01301,0.000039,24.040075,0.0005,1.374
1636.00,7.594530,25.01240,0.000038,24.040555,0.0005,1.374
1638.00,7.594165,25.01176,0.000038,24.040077,0.0006,1.372
1640.00,7.594015,25.01250,0.000040,24.041206,0.0006,1.373
1642.00,7.594362,25.01313,0.000040,24.040435,0.0005,1.373
1644.00,7.594160,25.01265,0.000039,24.040352,0.0005,1.373
1646.00,7.593085,25.01356,0.000039,24.040254,0.0005,1.373
1648.00,7.592849,25.01382,0.000038,24.040588,0.0005,1.374
1650.00,7.592874,25.01363,0.000037,24.040746,0.0006,1.374
1652.00,7.593709,25.01424,0.000038,24.040763,0.0005,1.373
1654.00,7.592986,25.01449,0.000038,24.040714,0.0006,1.373
1656.00,7.592896,25.01423,0.000038,24.040099,0.0006,1.373
1658.00,7.592816,25.01370,0.000038,24.040563,0.0005,1.374
1660.00,7.593315,25.01400,0.000038,24.040803,0.0006,1.374
1662.00,7.592726,25.01341,0.000039,24.040632,0.0006,1.374
1664.00,7.591975,25.01365,0.000039,24.040223,0.0006,1.374
1666.00,7.591816,25.01349,0.000039,24.041572,0.0005,1.374
1668.00,7.591322,25.01429,0.000038,24.040270,0.0005,1.374
1670.00,7.591696,25.01475,0.000038,24.040832,0.0005,1.374
1672.00,7.592488,25.01403,0.000039,24.039915,0.0005,1.374
1674.00,7.593559,25.01361,0.000039,24.040072,0.0005,1.374
1676.00,7.593711,25.01381,0.000040,24.040721,0.0005,1.374
1678.00,7.593703,25.01329,0.000038,24.040645,0.0006,1.375
1680.00,7.593575,25.01329,0.000038,24.040034,0.0005,1.375
1682.00,7.593209,25.01335,0.000038,24.040088,0.0006,1.374
1684.00,7.593553,25.01327,0.000039,24.041288,0.0006,1.374
1686.00,7.593080,25.01277,0.000040,24.040401,0.0006,1.374
1688.00,7.591752,25.01371,0.000041,24.040077,0.0006,1.374
1690.00,7.591096,25.01375,0.000038,24.040679,0.0006,1.374
1692.00,7.590988,25.01313,0.000039,24.041259,0.0006,1.374
1694.00,7.591262,25.01476,0.000039,24.040685,0.0006,1.374
1696.00,7.591163,25.01469,0.000039,24.041019,0.0006,1.374
1698.00,7.590301,25.01526,0.000039,24.040612,0.0006,1.374
1700.00,7.589955,25.01593,0.000039,24.039846,0.0005,1.374
1702.00,7.591187,25.01553,0.000039,24.040363,0.0005,1.375
1704.00,7.591884,25.01527,0.000038,24.040930,0.0006,1.374
1706.00,7.591111,25.01536,0.000039,24.041006,0.0006,1.374
1708.00,7.591193,25.01590,0.000039,24.040986,0.0005,1.374
1710.00,7.591842,25.01549,0.000039,24.040048,0.0006,1.374
1712.00,7.590988,25.01471,0.000040,24.040661,0.0006,1.374
1714.00,7.591507,25.01469,0.000038,24.039615,0.0005,1.375
1716.00,7.591673,25.01459,0.000038,24.040123,0.0005,1.374
1718.00,7.591450,25.01534,0.000040,24.040645,0.0005,1.374
1720.00,7.591067,25.01575,0.000040,24.039892,0.0006,1.374
1722.00,7.591176,25.01562,0.000039,24.040570,0.0005,1.374
1724.00,7.590521,25.01659,0.000040,24.040248,0.0005,1.374
1726.00,7.590491,25.01682,0.000039,24.040539,0.0005,1.375
1728.00,7.591271,25.01700,0.000038,24.040412,0.0006,1.375
1730.00,7.591790,25.01699,0.000038,24.040845,0.0005,1.374
1732.00,7.591554,25.01612,0.000038,24.040650,0.0005,1.374
1734.00,7.590968,25.01663,0.000040,24.040692,0.0006,1.375
1736.00,7.591216,25.01607,0.000040,24.040759,0.0006,1.374
1738.00,7.591653,25.01605,0.000039,24.040555,0.0006,1.374
1740.00,7.590843,25.01639,0.000038,24.040192,0.0006,1.375
1742.00,7.590627,25.01642,0.000039,24.039772,0.0006,1.374
1744.00,7.591052,25.01586,0.000039,24.040197,0.0006,1.374
1746.00,7.590996,25.01541,0.000039,24.040010,0.0005,1.375
1748.00,7.591480,25.01569,0.000039,24.040825,0.0005,1.375
1750.00,7.591715,25.01581,0.000039,24.040050,0.0005,1.375
1752.00,7.591576,25.01572,0.000037,24.041015,0.0005,1.375
1754.00,7.590887,25.01596,0.000039,24.040817,0.0005,1.375
1756.00,7.590834,25.01565,0.000039,24.040772,0.0005,1.375
1758.00,7.590670,25.01578,0.000040,24.040579,0.0006,1.374
1760.00,7.590676,25.01610,0.000039,24.040461,0.0005,1.375
1762.00,7.590588,25.01642,0.000038,24.040555,0.0005,1.375
1764.00,7.589285,25.01638,0.000038,24.040397,0.0006,1.375
1766.00,7.590048,25.01604,0.000038,24.040632,0.0006,1.374
1768.00,7.590951,25.01611,0.000040,24.040835,0.0005,1.374
1770.00,7.590001,25.01709,0.000040,24.040145,0.0006,1.375
1772.00,7.588907,25.01715,0.000038,24.040812,0.0006,1.375
1774.00,7.589576,25.01725,0.000039,24.039959,0.0006,1.374
1776.00,7.590261,25.01660,0.000041,24.040717,0.0005,1.375
1778.00,7.589675,25.01603,0.000039,24.040774,0.0006,1.374
1780.00,7.589500,25.01575,0.000039,24.040095,0.0005,1.375
1782.00,7.589573,25.01595,0.000039,24.040285,0.0006,1.375
1784.00,7.589783,25.01628,0.000038,24.040475,0.0006,1.375
1786.00,7.590377,25.01729,0.000038,24.040674,0.0006,1.376
1788.00,7.590270,25.01727,0.000037,24.040423,0.0006,1.375
1790.00,7.588967,25.01702,0.000038,24.040515,0.0006,1.375
1792.00,7.588687,25.01646,0.000039,24.040232,0.0006,1.375
1794.00,7.588620,25.01646,0.000040,24.040168,0.0005,1.375
1796.00,7.588614,25.01696,0.000040,24.039743,0.0005,1.375
1798.00,7.589553,25.01766,0.000040,24.040615,0.0006,1.376
1800.00,7.588581,25.01756,0.000039,24.039788,0.0006,1.375
@3,12.0000,24.0
1802.00,7.588418,25.01710,0.000040,24.040755,0.0006,1.376
1804.00,7.586545,25.01707,0.000039,24.040248,0.0006,1.375
1806.00,7.577742,25.01708,0.000039,24.041083,0.0006,1.375
1808.00,7.565600,25.01687,0.000039,24.039561,0.0005,1.374
1810.00,7.551292,25.01626,0.000041,24.040645,0.0005,1.375
1812.00,7.535817,25.01581,0.000041,24.040997,0.0005,1.375
1814.00,7.522169,25.01583,0.000041,24.040919,0.0006,1.375
1816.00,7.509739,25.01651,0.000040,24.040666,0.0006,1.376
1818.00,7.497565,25.01625,0.000039,24.040566,0.0006,1.376
1820.00,7.484330,25.01634,0.000039,24.039768,0.0006,1.376
1822.00,7.471189,25.01658,0.000039,24.040035,0.0006,1.377
1824.00,7.458335,25.01777,0.000038,24.040803,0.0006,1.376
1826.00,7.444854,25.01711,0.000038,24.040283,0.0006,1.377
1828.00,7.435005,25.01636,0.000038,24.040583,0.0006,1.377
1830.00,7.433796,25.01697,0.000038,24.041214,0.0006,1.377
1832.00,7.436957,25.01711,0.000038,24.040525,0.0006,1.377
1834.00,7.441723,25.01713,0.000037,24.040770,0.0006,1.378
1836.00,7.447618,25.01674,0.000038,24.040723,0.0006,1.377
1838.00,7.451717,25.01663,0.000039,24.040534,0.0006,1.376
1840.00,7.455519,25.01538,0.000038,24.040712,0.0006,1.376
1842.00,7.460303,25.01477,0.000039,24.040686,0.0006,1.376
1844.00,7.465526,25.01558,0.000040,24.040201,0.0006,1.375
1846.00,7.471487,25.01482,0.000041,24.040841,0.0006,1.376
1848.00,7.477874,25.01472,0.000040,24.040163,0.0006,1.376
1850.00,7.484044,25.01600,0.000041,24.040815,0.0006,1.376
1852.00,7.489562,25.01570,0.000040,24.041225,0.0006,1.375
1854.00,7.494395,25.01572,0.000041,24.040877,0.0006,1.375
1856.00,7.499255,25.01607,0.000041,24.041461,0.0006,1.376
1858.00,7.503053,25.01658,0.000040,24.040452,0.0006,1.376
1860.00,7.507147,25.01690,0.000038,24.040415,0.0005,1.376
1862.00,7.511820,25.01670,0.000038,24.040335,0.0005,1.375
1864.00,7.515206,25.01681,0.000040,24.041406,0.0006,1.376
1866.00,7.519881,25.01800,0.000039,24.039994,0.0005,1.376
1868.00,7.524379,25.01582,0.000039,24.040521,0.0006,1.376
1870.00,7.529639,25.01640,0.000041,24.040539,0.0005,1.376
1872.00,7.534246,25.01652,0.000039,24.040257,0.0006,1.376
1874.00,7.536653,25.01734,0.000040,24.040699,0.0006,1.375
1876.00,7.538515,25.01748,0.000040,24.040432,0.0005,1.376
1878.00,7.541512,25.01732,0.000039,24.040466,0.0006,1.376
1880.00,7.544388,25.01712,0.000039,24.040990,0.0005,1.376
1882.00,7.547050,25.01673,0.000039,24.040546,0.0006,1.376
1884.00,7.549170,25.01663,0.000040,24.040363,0.0006,1.376
1886.00,7.550587,25.01667,0.000040,24.040414,0.0006,1.376
1888.00,7.553013,25.01673,0.000039,24.040617,0.0005,1.376
1890.00,7.555041,25.01649,0.000038,24.039944,0.0006,1.377
1892.00,7.556984,25.01754,0.000040,24.039730,0.0005,1.376
1894.00,7.558658,25.01829,0.000040,24.040297,0.0006,1.376
1896.00,7.559135,25.01821,0.000041,24.040910,0.0005,1.376
1898.00,7.560007,25.01733,0.000040,24.040488,0.0005,1.376
1900.00,7.560803,25.01641,0.000039,24.040706,0.0006,1.376
1902.00,7.562470,25.01633,0.000041,24.039674,0.0006,1.376
1904.00,7.563251,25.01635,0.000040,24.041463,0.0006,1.376
1906.00,7.563681,25.01625,0.000038,24.040577,0.0006,1.377
1908.00,7.565103,25.01804,0.000038,24.040799,0.0006,1.376
1910.00,7.566015,25.01746,0.000039,24.041126,0.0005,1.376
1912.00,7.567009,25.01726,0.000040,24.040905,0.0006,1.376
1914.00,7.567608,25.01666,0.000039,24.041023,0.0006,1.377
1916.00,7.568507,25.01680,0.000039,24.040306,0.0006,1.377
1918.00,7.569394,25.01603,0.000039,24.041214,0.0006,1.377
1920.00,7.569706,25.01733,0.000040,24.040703,0.0006,1.377
1922.00,7.570547,25.01653,0.000039,24.041035,0.0005,1.376
1924.00,7.571326,25.01627,0.000040,24.040565,0.0006,1.376
1926.00,7.571035,25.01619,0.000040,24.040781,0.0006,1.376
1928.00,7.571241,25.01556,0.000041,24.041605,0.0006,1.376
1930.00,7.572626,25.01587,0.000040,24.041217,0.0005,1.376
1932.00,7.572761,25.01731,0.000039,24.040877,0.0006,1.377
1934.00,7.571778,25.01694,0.000038,24.040634,0.0006,1.377
1936.00,7.572435,25.01698,0.000040,24.040490,0.0006,1.376
1938.00,7.572183,25.01732,0.000039,24.040330,0.0005,1.376
1940.00,7.572958,25.01669,0.000039,24.040754,0.0005,1.377
1942.00,7.573881,25.01682,0.000040,24.040499,0.0006,1.376
1944.00,7.573385,25.01611,0.000039,24.040652,0.0006,1.376
1946.00,7.573392,25.01589,0.000040,24.041585,0.0006,1.376
1948.00,7.574598,25.01634,0.000039,24.040892,0.0006,1.377
1950.00,7.574992,25.01690,0.000039,24.040299,0.0005,1.377
1952.00,7.574453,25.01638,0.000039,24.040548,0.0006,1.377
1954.00,7.573722,25.01678,0.000041,24.040541,0.0006,1.377
1956.00,7.573708,25.01570,0.000040,24.041574,0.0006,1.377
1958.00,7.574356,25.01513,0.000040,24.040755,0.0005,1.376
1960.00,7.573814,25.01516,0.000039,24.040959,0.0006,1.376
1962.00,7.574137,25.01503,0.000041,24.040672,0.0005,1.376
1964.00,7.575216,25.01548,0.000041,24.041014,0.0005,1.376
1966.00,7.575598,25.01500,0.000039,24.040439,0.0005,1.377
1968.00,7.575390,25.01462,0.000039,24.040999,0.0006,1.377
1970.00,7.574637,25.01504,0.000038,24.040405,0.0006,1.377
1972.00,7.575183,25.01533,0.000039,24.040903,0.0005,1.377
1974.00,7.575951,25.01508,0.000039,24.041035,0.0006,1.377
1976.00,7.575879,25.01566,0.000040,24.040583,0.0006,1.377
1978.00,7.575851,25.01575,0.000039,24.040015,0.0006,1.377
1980.00,7.576426,25.01459,0.000041,24.040885,0.0006,1.377
1982.00,7.576275,25.01535,0.000040,24.040281,0.0006,1.377
1984.00,7.575807,25.01481,0.000040,24.041112,0.0005,1.377
1986.00,7.575976,25.01458,0.000040,24.040741,0.0006,1.377
1988.00,7.576744,25.01444,0.000039,24.040208,0.0005,1.377
1990.00,7.576754,25.01351,0.000040,24.039990,0.0005,1.378
1992.00,7.577183,25.01390,0.000039,24.040103,0.0006,1.377
1994.00,7.576164,25.01463,0.000038,24.040283,0.0006,1.377
1996.00,7.576582,25.01402,0.000039,24.040679,0.0005,1.377
1998.00,7.577735,25.01437,0.000039,24.040963,0.0005,1.377
2000.00,7.577679,25.01394,0.000039,24.041361,0.0005,1.378
2002.00,7.576765,25.01415,0.000039,24.040175,0.0006,1.378
2004.00,7.576777,25.01354,0.000040,24.040257,0.0006,1.378
2006.00,7.576890,25.01312,0.000039,24.040441,0.0006,1.378
2008.00,7.576090,25.01413,0.000038,24.040248,0.0006,1.378
2010.00,7.576558,25.01473,0.000040,24.040517,0.0006,1.378
2012.00,7.577145,25.01586,0.000040,24.040748,0.0006,1.377
2014.00,7.577126,25.01636,0.000040,24.040814,0.0006,1.377
2016.00,7.577554,25.01643,0.000041,24.040928,0.0006,1.377
2018.00,7.577669,25.01666,0.000040,24.041143,0.0006,1.377
2020.00,7.577624,25.01643,0.000040,24.040950,0.0006,1.378
2022.00,7.577944,25.01652,0.000039,24.040961,0.0006,1.378
2024.00,7.578274,25.01692,0.000040,24.040648,0.0006,1.378
2026.00,7.577835,25.01678,0.000039,24.040637,0.0006,1.378
2028.00,7.578343,25.01583,0.000040,24.041174,0.0006,1.378
2030.00,7.577861,25.01558,0.000039,24.040585,0.0006,1.377
2032.00,7.576741,25.01637,0.000039,24.040241,0.0005,1.377
2034.00,7.576357,25.01656,0.000040,24.041537,0.0006,1.377
2036.00,7.577047,25.01691,0.000039,24.040828,0.0006,1.378
2038.00,7.577466,25.01781,0.000040,24.040432,0.0006,1.377
2040.00,7.577736,25.01647,0.000039,24.040965,0.0005,1.379
2042.00,7.577818,25.01717,0.000039,24.041192,0.0005,1.378
2044.00,7.578586,25.01844,0.000040,24.040152,0.0005,1.377
2046.00,7.578857,25.01845,0.000040,24.040492,0.0005,1.378
2048.00,7.578840,25.01709,0.000039,24.040725,0.0006,1.378
2050.00,7.579337,25.01713,0.000040,24.040132,0.0006,1.378
2052.00,7.578562,25.01750,0.000039,24.040681,0.0006,1.378
2054.00,7.577990,25.01764,0.000040,24.040097,0.0006,1.378
2056.00,7.578885,25.01759,0.000039,24.040857,0.0006,1.378
2058.00,7.579586,25.01763,0.000039,24.040863,0.0005,1.378
2060.00,7.579696,25.01795,0.000040,24.040525,0.0006,1.378
2062.00,7.579658,25.01774,0.000040,24.041199,0.0006,1.379
2064.00,7.579290,25.01824,0.000039,24.041110,0.0006,1.378
2066.00,7.579581,25.01853,0.000040,24.040795,0.0006,1.378
2068.00,7.579840,25.01782,0.000040,24.039844,0.0006,1.378
2070.00,7.579323,25.01801,0.000040,24.041079,0.0006,1.378
2072.00,7.579363,25.01721,0.000039,24.040994,0.0005,1.378
2074.00,7.579221,25.01686,0.000039,24.040585,0.0006,1.379
2076.00,7.578698,25.01658,0.000039,24.040686,0.0006,1.378
2078.00,7.578184,25.01622,0.000039,24.041121,0.0005,1.379
2080.00,7.578171,25.01560,0.000041,24.040845,0.0006,1.378
2082.00,7.578223,25.01614,0.000041,24.040194,0.0006,1.378
2084.00,7.578252,25.01710,0.000040,24.041097,0.0006,1.379
2086.00,7.578753,25.01739,0.000040,24.040486,0.0006,1.379
2088.00,7.579718,25.01696,0.000039,24.040652,0.0006,1.379
2090.00,7.579716,25.01725,0.000040,24.040903,0.0006,1.378
2092.00,7.579000,25.01646,0.000040,24.040192,0.0005,1.378
2094.00,7.578582,25.01638,0.000039,24.040681,0.0006,1.379
2096.00,7.578399,25.01603,0.000040,24.040561,0.0005,1.379
2098.00,7.577610,25.01517,0.000040,24.040894,0.0006,1.378
2100.00,7.578165,25.01478,0.000040,24.040692,0.0005,1.379
2102.00,7.578990,25.01558,0.000038,24.040537,0.0006,1.379
2104.00,7.578404,25.01673,0.000039,24.041301,0.0006,1.379
2106.00,7.577957,25.01685,0.000040,24.040590,0.0005,1.378
2108.00,7.578710,25.01541,0.000039,24.040903,0.0006,1.379
2110.00,7.579450,25.01368,0.000040,24.040086,0.0006,1.379
2112.00,7.578936,25.01448,0.000039,24.040588,0.0006,1.379
2114.00,7.580034,25.01400,0.000039,24.040574,0.0006,1.379
2116.00,7.579622,25.01443,0.000039,24.040959,0.0005,1.379
2118.00,7.579463,25.01499,0.000039,24.039728,0.0005,1.379
2120.00,7.580057,25.01493,0.000040,24.041196,0.0006,1.379
2122.00,7.579451,25.01519,0.000041,24.040565,0.0006,1.379
2124.00,7.578749,25.01410,0.000041,24.040815,0.0006,1.379
2126.00,7.578361,25.01495,0.000039,24.041759,0.0006,1.379
2128.00,7.578502,25.01464,0.000040,24.040857,0.0006,1.379
2130.00,7.578962,25.01486,0.000040,24.040501,0.0006,1.379
2132.00,7.578995,25.01434,0.000040,24.040606,0.0006,1.379
2134.00,7.579964,25.01443,0.000039,24.040415,0.0006,1.380
2136.00,7.580193,25.01459,0.000039,24.040552,0.0006,1.379
2138.00,7.580264,25.01513,0.000039,24.040123,0.0006,1.379
2140.00,7.579326,25.01378,0.000039,24.040754,0.0006,1.379
2142.00,7.579916,25.01405,0.000037,24.040566,0.0005,1.379
2144.00,7.580161,25.01447,0.000039,24.040901,0.0006,1.379
2146.00,7.580870,25.01477,0.000040,24.040677,0.0006,1.380
2148.00,7.580193,25.01426,0.000039,24.040970,0.0006,1.379
2150.00,7.580358,25.01414,0.000041,24.040865,0.0006,1.379
2152.00,7.580403,25.01458,0.000041,24.041085,0.0006,1.379
2154.00,7.579529,25.01395,0.000040,24.040185,0.0006,1.380
2156.00,7.579108,25.01372,0.000040,24.040970,0.0005,1.380
2158.00,7.579256,25.01355,0.000039,24.040681,0.0005,1.379
2160.00,7.578647,25.01431,0.000040,24.040530,0.0005,1.379
2162.00,7.578376,25.01409,0.000040,24.041083,0.0006,1.380
2164.00,7.577952,25.01359,0.000040,24.040123,0.0006,1.379
2166.00,7.577730,25.01349,0.000040,24.041155,0.0006,1.380
2168.00,7.578567,25.01377,0.000040,24.040988,0.0006,1.379
2170.00,7.578123,25.01341,0.000039,24.040781,0.0006,1.380
2172.00,7.577661,25.01240,0.000039,24.040863,0.0005,1.380
2174.00,7.577985,25.01248,0.000039,24.040279,0.0006,1.380
2176.00,7.576989,25.01287,0.000039,24.040519,0.0006,1.380
2178.00,7.577177,25.01177,0.000040,24.041510,0.0006,1.380
2180.00,7.577518,25.01292,0.000039,24.040923,0.0006,1.380
2182.00,7.577529,25.01332,0.000039,24.040563,0.0006,1.380
2184.00,7.577731,25.01376,0.000039,24.040690,0.0006,1.379
2186.00,7.577713,25.01411,0.000039,24.040454,0.0006,1.380
2188.00,7.578035,25.01435,0.000040,24.041183,0.0006,1.380
2190.00,7.577566,25.01332,0.000039,24.040486,0.0006,1.380
2192.00,7.577837,25.01308,0.000040,24.040890,0.0006,1.379
2194.00,7.578303,25.01344,0.000042,24.040439,0.0005,1.379
2196.00,7.578046,25.01330,0.000040,24.040325,0.0006,1.380
2198.00,7.577392,25.01419,0.000039,24.040615,0.0006,1.381
2200.00,7.577241,25.01409,0.000039,24.040977,0.0006,1.380
2202.00,7.577509,25.01390,0.000039,24.041219,0.0006,1.380
2204.00,7.577932,25.01486,0.000038,24.040390,0.0006,1.380
2206.00,7.577623,25.01455,0.000039,24.040330,0.0005,1.379
2208.00,7.577339,25.01532,0.000040,24.040674,0.0006,1.380
2210.00,7.577978,25.01608,0.000041,24.041194,0.0005,1.381
2212.00,7.577153,25.01568,0.000040,24.041412,0.0006,1.380
2214.00,7.577112,25.01485,0.000041,24.040846,0.0006,1.380
2216.00,7.576765,25.01375,0.000040,24.041055,0.0006,1.380
2218.00,7.576469,25.01398,0.000040,24.041466,0.0006,1.380
2220.00,7.576276,25.01519,0.000039,24.041250,0.0006,1.381
2222.00,7.576705,25.01493,0.000039,24.040690,0.0006,1.381
2224.00,7.576741,25.01487,0.000039,24.040517,0.0006,1.381
2226.00,7.577853,25.01439,0.000040,24.040417,0.0006,1.381
2228.00,7.578209,25.01468,0.000040,24.040092,0.0006,1.380
2230.00,7.578523,25.01352,0.000039,24.040794,0.0006,1.381
2232.00,7.578587,25.01351,0.000040,24.041246,0.0006,1.380
2234.00,7.577381,25.01370,0.000040,24.040579,0.0006,1.380
2236.00,7.577314,25.01367,0.000038,24.040457,0.0006,1.381
2238.00,7.578106,25.01412,0.000039,24.041439,0.0006,1.380
2240.00,7.577971,25.01404,0.000041,24.040699,0.0006,1.381
2242.00,7.577685,25.01490,0.000040,24.040988,0.0006,1.380
2244.00,7.577664,25.01453,0.000040,24.041239,0.0006,1.381
2246.00,7.576783,25.01457,0.000040,24.040939,0.0006,1.380
2248.00,7.576992,25.01432,0.000039,24.040945,0.0006,1.380
2250.00,7.576904,25.01378,0.000040,24.041305,0.0006,1.381
2252.00,7.576046,25.01394,0.000041,24.041132,0.0006,1.381
2254.00,7.575676,25.01409,0.000040,24.040832,0.0005,1.381
2256.00,7.575408,25.01448,0.000040,24.039974,0.0006,1.381
2258.00,7.575803,25.01401,0.000041,24.041259,0.0006,1.380
2260.00,7.577041,25.01431,0.000040,24.041266,0.0006,1.380
2262.00,7.577350,25.01467,0.000040,24.041408,0.0006,1.381
2264.00,7.577136,25.01383,0.000040,24.040854,0.0006,1.381
2266.00,7.576176,25.01390,0.000040,24.041645,0.0006,1.380
2268.00,7.575735,25.01347,0.000039,24.041152,0.0006,1.381
2270.00,7.576905,25.01306,0.000040,24.041026,0.0005,1.380
2272.00,7.577762,25.01358,0.000040,24.040615,0.0006,1.380
2274.00,7.577705,25.01380,0.000039,24.040659,0.0005,1.381
2276.00,7.578587,25.01346,0.000039,24.040848,0.0006,1.381
2278.00,7.578075,25.01264,0.000039,24.040208,0.0005,1.381
2280.00,7.577496,25.01366,0.000040,24.041246,0.0005,1.380
2282.00,7.577401,25.01319,0.000039,24.040017,0.0005,1.381
2284.00,7.577455,25.01302,0.000038,24.040355,0.0005,1.381
2286.00,7.577356,25.01295,0.000039,24.040519,0.0006,1.381
2288.00,7.577249,25.01310,0.000040,24.040348,0.0006,1.381
2290.00,7.577095,25.01332,0.000039,24.040843,0.0006,1.381
2292.00,7.576391,25.01315,0.000039,24.040659,0.0006,1.381
2294.00,7.575898,25.01337,0.000039,24.040335,0.0005,1.381
2296.00,7.577046,25.01291,0.000040,24.040812,0.0006,1.381
2298.00,7.577611,25.01300,0.000038,24.040663,0.0005,1.381
2300.00,7.577652,25.01368,0.000039,24.041225,0.0006,1.381
2302.00,7.576986,25.01382,0.000039,24.041090,0.0006,1.381
2304.00,7.576151,25.01331,0.000039,24.040474,0.0006,1.382
2306.00,7.576565,25.01328,0.000039,24.040761,0.0006,1.381
2308.00,7.576586,25.01266,0.000039,24.040381,0.0006,1.381
2310.00,7.576405,25.01301,0.000038,24.041259,0.0006,1.381
2312.00,7.576871,25.01265,0.000039,24.040263,0.0005,1.382
2314.00,7.576749,25.01250,0.000040,24.041026,0.0005,1.381
2316.00,7.576626,25.01282,0.000040,24.041068,0.0006,1.381
2318.00,7.575699,25.01339,0.000040,24.040066,0.0006,1.381
2320.00,7.575714,25.01451,0.000039,24.041248,0.0006,1.381
2322.00,7.575795,25.01403,0.000040,24.040614,0.0006,1.382
2324.00,7.575114,25.01319,0.000039,24.040205,0.0006,1.382
2326.00,7.575199,25.01366,0.000038,24.040312,0.0006,1.382
2328.00,7.575191,25.01407,0.000039,24.039799,0.0006,1.381
2330.00,7.575707,25.01401,0.000040,24.040605,0.0006,1.381
2332.00,7.575221,25.01396,0.000040,24.040652,0.0005,1.381
2334.00,7.575831,25.01378,0.000040,24.040297,0.0006,1.381
2336.00,7.574891,25.01349,0.000039,24.040759,0.0006,1.382
2338.00,7.574457,25.01261,0.000038,24.040410,0.0006,1.382
2340.00,7.574297,25.01342,0.000039,24.040139,0.0006,1.382
2342.00,7.574597,25.01327,0.000038,24.040963,0.0005,1.381
2344.00,7.574945,25.01327,0.000039,24.040894,0.0006,1.381
2346.00,7.574602,25.01413,0.000039,24.040746,0.0006,1.381
2348.00,7.574336,25.01425,0.000040,24.040370,0.0006,1.381
2350.00,7.573627,25.01447,0.000039,24.040857,0.0006,1.381
2352.00,7.574464,25.01542,0.000040,24.040439,0.0005,1.382
2354.00,7.574421,25.01510,0.000039,24.041146,0.0006,1.382
2356.00,7.573598,25.01536,0.000039,24.040581,0.0005,1.382
2358.00,7.575144,25.01607,0.000038,24.039728,0.0006,1.382
2360.00,7.575304,25.01539,0.000040,24.040866,0.0005,1.381
2362.00,7.575189,25.01537,0.000041,24.040726,0.0005,1.381
2364.00,7.575127,25.01578,0.000040,24.040810,0.0006,1.382
2366.00,7.575174,25.01571,0.000039,24.040861,0.0006,1.382
2368.00,7.574920,25.01560,0.000039,24.039894,0.0006,1.382
2370.00,7.575161,25.01527,0.000039,24.041297,0.0006,1.381
2372.00,7.574770,25.01552,0.000039,24.040826,0.0006,1.381
2374.00,7.574863,25.01571,0.000039,24.041217,0.0006,1.382
2376.00,7.574886,25.01537,0.000039,24.040481,0.0006,1.382
2378.00,7.575396,25.01539,0.000040,24.040708,0.0005,1.382
2380.00,7.575374,25.01568,0.000039,24.040650,0.0006,1.381
2382.00,7.574890,25.01472,0.000040,24.040759,0.0006,1.382
2384.00,7.574605,25.01409,0.000041,24.041005,0.0006,1.381
2386.00,7.575146,25.01432,0.000041,24.041466,0.0006,1.381
2388.00,7.574708,25.01479,0.000040,24.040768,0.0006,1.381
2390.00,7.574559,25.01474,0.000040,24.041810,0.0006,1.381
2392.00,7.574687,25.01393,0.000039,24.041165,0.0006,1.382
2394.00,7.574391,25.01433,0.000041,24.040510,0.0006,1.382
2396.00,7.573620,25.01465,0.000040,24.040595,0.0006,1.382
2398.00,7.573173,25.01417,0.000039,24.040839,0.0006,1.381
2400.00,7.572275,25.01491,0.000041,24.041105,0.0006,1.382
@4,12.0000,24.0
2402.00,7.571816,25.01517,0.000039,24.041103,0.0005,1.382
2404.00,7.570632,25.01487,0.000039,24.041685,0.0006,1.381
2406.00,7.563467,25.01527,0.000040,24.041643,0.0006,1.381
2408.00,7.552603,25.01602,0.000040,24.040857,0.0006,1.381
2410.00,7.538376,25.01519,0.000040,24.040615,0.0006,1.381
2412.00,7.524188,25.01495,0.000041,24.041161,0.0006,1.381
2414.00,7.512495,25.01498,0.000040,24.041043,0.0006,1.381
2416.00,7.501965,25.01469,0.000041,24.040046,0.0006,1.381
2418.00,7.491197,25.01445,0.000040,24.040432,0.0006,1.382
2420.00,7.480369,25.01462,0.000038,24.041612,0.0006,1.383
2422.00,7.468627,25.01411,0.000038,24.040683,0.0005,1.383
2424.00,7.457613,25.01402,0.000039,24.040723,0.0006,1.382
2426.00,7.446888,25.01451,0.000040,24.041286,0.0006,1.382
2428.00,7.439748,25.01383,0.000040,24.041125,0.0006,1.382
2430.00,7.441444,25.01509,0.000039,24.040757,0.0005,1.383
2432.00,7.446007,25.01455,0.000039,24.041097,0.0006,1.383
2434.00,7.451264,25.01469,0.000039,24.041006,0.0006,1.384
2436.00,7.457698,25.01472,0.000038,24.041985,0.0006,1.383
2438.00,7.463748,25.01442,0.000039,24.041126,0.0006,1.382
2440.00,7.467241,25.01387,0.000039,24.040505,0.0006,1.382
2442.00,7.470334,25.01318,0.000040,24.040405,0.0006,1.382
2444.00,7.474299,25.01305,0.000041,24.041145,0.0006,1.381
2446.00,7.479474,25.01261,0.000041,24.040292,0.0006,1.382
2448.00,7.484710,25.01287,0.000041,24.040470,0.0006,1.381
2450.00,7.488822,25.01328,0.000040,24.040948,0.0006,1.381
2452.00,7.492433,25.01388,0.000040,24.040785,0.0006,1.381
2454.00,7.496254,25.01435,0.000039,24.040681,0.0006,1.381
2456.00,7.501447,25.01492,0.000040,24.040888,0.0005,1.381
2458.00,7.507365,25.01578,0.000039,24.041143,0.0005,1.381
2460.00,7.514157,25.01582,0.000039,24.041790,0.0006,1.381
2462.00,7.519795,25.01475,0.000040,24.041288,0.0006,1.381
2464.00,7.524344,25.01511,0.000040,24.040325,0.0006,1.381
2466.00,7.528199,25.01525,0.000039,24.041001,0.0005,1.381
2468.00,7.531035,25.01513,0.000040,24.040999,0.0005,1.381
2470.00,7.532303,25.01422,0.000040,24.040859,0.0006,1.382
2472.00,7.533673,25.01521,0.000040,24.040890,0.0006,1.381
2474.00,7.534969,25.01642,0.000040,24.041305,0.0006,1.381
2476.00,7.536086,25.01602,0.000039,24.040150,0.0006,1.381
2478.00,7.537639,25.01468,0.000039,24.040686,0.0006,1.382
2480.00,7.539394,25.01529,0.000039,24.040832,0.0005,1.380
2482.00,7.539945,25.01485,0.000040,24.040795,0.0006,1.380
2484.00,7.541163,25.01464,0.000041,24.040868,0.0006,1.381
2486.00,7.543226,25.01599,0.000040,24.040575,0.0005,1.381
2488.00,7.544918,25.01605,0.000039,24.040692,0.0006,1.381
2490.00,7.545238,25.01553,0.000039,24.040699,0.0006,1.382
2492.00,7.546131,25.01575,0.000038,24.040625,0.0005,1.381
2494.00,7.547391,25.01462,0.000040,24.040665,0.0005,1.381
2496.00,7.548117,25.01469,0.000040,24.040797,0.0006,1.381
2498.00,7.548948,25.01397,0.000038,24.040112,0.0005,1.381
2500.00,7.549574,25.01448,0.000039,24.040708,0.0005,1.381
2502.00,7.550735,25.01372,0.000038,24.039928,0.0005,1.381
2504.00,7.551238,25.01422,0.000039,24.040272,0.0006,1.381
2506.00,7.551954,25.01377,0.000038,24.040548,0.0005,1.380
2508.00,7.552792,25.01460,0.000039,24.040283,0.0006,1.381
2510.00,7.553519,25.01516,0.000039,24.040705,0.0006,1.382
2512.00,7.553992,25.01537,0.000037,24.040554,0.0006,1.382
2514.00,7.555071,25.01510,0.000038,24.041301,0.0005,1.381
2516.00,7.555095,25.01544,0.000039,24.039852,0.0006,1.381
2518.00,7.555109,25.01557,0.000038,24.040055,0.0006,1.382
2520.00,7.556073,25.01423,0.000039,24.040225,0.0005,1.381
2522.00,7.556391,25.01467,0.000039,24.040612,0.0005,1.381
2524.00,7.557532,25.01561,0.000039,24.040619,0.0005,1.381
2526.00,7.558518,25.01507,0.000039,24.040266,0.0005,1.382
2528.00,7.558944,25.01466,0.000038,24.040677,0.0005,1.382
2530.00,7.558607,25.01517,0.000038,24.040746,0.0006,1.381
2532.00,7.559054,25.01531,0.000039,24.040483,0.0006,1.381
2534.00,7.558820,25.01458,0.000040,24.040439,0.0006,1.381
2536.00,7.559121,25.01541,0.000039,24.040992,0.0006,1.382
2538.00,7.559098,25.01500,0.000039,24.040775,0.0006,1.382
2540.00,7.559007,25.01536,0.000040,24.040485,0.0006,1.382
2542.00,7.559574,25.01508,0.000039,24.040957,0.0006,1.381
2544.00,7.559636,25.01493,0.000041,24.040752,0.0005,1.381
2546.00,7.558923,25.01476,0.000040,24.041497,0.0006,1.381
2548.00,7.559601,25.01540,0.000039,24.040625,0.0006,1.382
2550.00,7.560568,25.01505,0.000038,24.040659,0.0005,1.382
2552.00,7.561595,25.01472,0.000039,24.040628,0.0006,1.382
2554.00,7.561520,25.01475,0.000039,24.040546,0.0005,1.382
2556.00,7.560077,25.01588,0.000040,24.040443,0.0005,1.382
2558.00,7.559167,25.01600,0.000040,24.041310,0.0005,1.381
2560.00,7.559567,25.01648,0.000041,24.040725,0.0006,1.381
2562.00,7.559581,25.01561,0.000039,24.041521,0.0006,1.383
2564.00,7.559869,25.01526,0.000038,24.040870,0.0005,1.383
2566.00,7.561310,25.01566,0.000039,24.040075,0.0005,1.382
2568.00,7.562127,25.01603,0.000038,24.040123,0.0005,1.382
2570.00,7.562570,25.01720,0.000038,24.040359,0.0005,1.382
2572.00,7.562698,25.01601,0.000039,24.040423,0.0006,1.381
2574.00,7.562979,25.01620,0.000040,24.040701,0.0006,1.382
2576.00,7.562400,25.01535,0.000040,24.041061,0.0006,1.382
2578.00,7.561981,25.01602,0.000038,24.040615,0.0005,1.383
2580.00,7.561177,25.01653,0.000038,24.040074,0.0006,1.382
2582.00,7.560685,25.01732,0.000039,24.040419,0.0006,1.382
2584.00,7.561697,25.01668,0.000039,24.040414,0.0005,1.382
2586.00,7.562956,25.01624,0.000038,24.040477,0.0006,1.381
2588.00,7.562662,25.01603,0.000039,24.040057,0.0005,1.381
2590.00,7.561813,25.01596,0.000039,24.040795,0.0005,1.382
2592.00,7.561380,25.01619,0.000040,24.040683,0.0005,1.382
2594.00,7.562071,25.01527,0.000038,24.041445,0.0005,1.383
2596.00,7.562869,25.01479,0.000039,24.040675,0.0005,1.382
2598.00,7.563649,25.01464,0.000039,24.040566,0.0005,1.382
2600.00,7.564580,25.01517,0.000039,24.040857,0.0005,1.382
2602.00,7.565096,25.01610,0.000038,24.040870,0.0006,1.382
2604.00,7.564377,25.01585,0.000040,24.040746,0.0005,1.381
2606.00,7.563768,25.01469,0.000039,24.040585,0.0005,1.383
2608.00,7.563143,25.01508,0.000038,24.040084,0.0006,1.382
2610.00,7.563770,25.01559,0.000039,24.040063,0.0005,1.382
2612.00,7.564826,25.01464,0.000038,24.041025,0.0005,1.383
2614.00,7.564873,25.01614,0.000040,24.040583,0.0005,1.383
2616.00,7.563206,25.01598,0.000038,24.040303,0.0005,1.382
2618.00,7.563381,25.01599,0.000038,24.040315,0.0005,1.381
2620.00,7.564143,25.01599,0.000038,24.041085,0.0005,1.381
2622.00,7.563843,25.01533,0.000039,24.041439,0.0005,1.381
2624.00,7.563860,25.01547,0.000039,24.039686,0.0005,1.382
2626.00,7.564100,25.01535,0.000038,24.040390,0.0006,1.382
2628.00,7.564193,25.01574,0.000039,24.040752,0.0006,1.382
2630.00,7.564087,25.01613,0.000039,24.040572,0.0006,1.382
2632.00,7.563729,25.01562,0.000038,24.040521,0.0006,1.381
2634.00,7.564135,25.01617,0.000039,24.040821,0.0006,1.382
2636.00,7.563502,25.01630,0.000040,24.040903,0.0005,1.382
2638.00,7.561931,25.01609,0.000038,24.040814,0.0005,1.382
2640.00,7.562133,25.01607,0.000038,24.040586,0.0005,1.382
2642.00,7.562815,25.01607,0.000038,24.039826,0.0005,1.382
2644.00,7.563084,25.01543,0.000039,24.040365,0.0005,1.382
2646.00,7.563348,25.01435,0.000039,24.040346,0.0006,1.382
2648.00,7.563824,25.01455,0.000038,24.040523,0.0005,1.382
2650.00,7.564191,25.01437,0.000039,24.040346,0.0005,1.381
2652.00,7.564173,25.01436,0.000041,24.041039,0.0006,1.382
2654.00,7.564571,25.01341,0.000038,24.039872,0.0006,1.382
2656.00,7.564559,25.01363,0.000038,24.040419,0.0005,1.382
2658.00,7.564006,25.01425,0.000038,24.040386,0.0006,1.382
2660.00,7.564422,25.01464,0.000039,24.040841,0.0005,1.382
2662.00,7.565017,25.01551,0.000039,24.040705,0.0005,1.382
2664.00,7.565427,25.01570,0.000039,24.040570,0.0006,1.382
2666.00,7.565328,25.01542,0.000037,24.040899,0.0005,1.383
2668.00,7.564404,25.01503,0.000038,24.040508,0.0005,1.382
2670.00,7.564149,25.01540,0.000038,24.040139,0.0006,1.382
2672.00,7.565132,25.01545,0.000040,24.040608,0.0005,1.382
2674.00,7.565671,25.01523,0.000038,24.041363,0.0005,1.382
2676.00,7.565037,25.01552,0.000039,24.040339,0.0006,1.382
2678.00,7.565187,25.01558,0.000038,24.039852,0.0005,1.382
2680.00,7.565330,25.01636,0.000039,24.040486,0.0005,1.383
2682.00,7.564640,25.01568,0.000038,24.040621,0.0005,1.382
2684.00,7.564021,25.01564,0.000038,24.040639,0.0005,1.382
2686.00,7.564480,25.01517,0.000039,24.040854,0.0005,1.382
2688.00,7.563719,25.01481,0.000038,24.040526,0.0005,1.381
2690.00,7.563742,25.01463,0.000039,24.040752,0.0005,1.382
2692.00,7.564376,25.01399,0.000039,24.040921,0.0005,1.382
2694.00,7.563834,25.01414,0.000040,24.040959,0.0006,1.382
2696.00,7.563595,25.01371,0.000039,24.040310,0.0005,1.382
2698.00,7.564400,25.01514,0.000039,24.041083,0.0005,1.382
2700.00,7.564696,25.01503,0.000038,24.041386,0.0006,1.382
2702.00,7.564590,25.01597,0.000038,24.040783,0.0005,1.382
2704.00,7.564129,25.01559,0.000039,24.040966,0.0005,1.382
2706.00,7.564810,25.01544,0.000038,24.040574,0.0005,1.382
2708.00,7.564423,25.01657,0.000039,24.040363,0.0005,1.382
2710.00,7.564812,25.01560,0.000039,24.040465,0.0005,1.382
2712.00,7.565557,25.01584,0.000039,24.040852,0.0006,1.382
2714.00,7.565538,25.01654,0.000040,24.040230,0.0005,1.382
2716.00,7.564883,25.01749,0.000039,24.040585,0.0005,1.382
2718.00,7.564134,25.01688,0.000039,24.040499,0.0005,1.382
2720.00,7.563806,25.01629,0.000038,24.041379,0.0006,1.382
2722.00,7.563280,25.01604,0.000038,24.039834,0.0006,1.382
2724.00,7.563603,25.01585,0.000040,24.040430,0.0005,1.382
2726.00,7.564708,25.01618,0.000038,24.040734,0.0005,1.382
2728.00,7.565772,25.01525,0.000038,24.040294,0.0005,1.383
2730.00,7.565172,25.01547,0.000038,24.039952,0.0005,1.382
2732.00,7.565039,25.01571,0.000040,24.040666,0.0005,1.381
2734.00,7.564382,25.01454,0.000039,24.040375,0.0005,1.382
2736.00,7.565385,25.01476,0.000038,24.041094,0.0005,1.382
2738.00,7.565010,25.01405,0.000039,24.040439,0.0005,1.382
2740.00,7.564142,25.01373,0.000039,24.040410,0.0006,1.382
2742.00,7.563655,25.01394,0.000038,24.040103,0.0006,1.382
2744.00,7.563902,25.01513,0.000039,24.040125,0.0005,1.382
2746.00,7.564310,25.01530,0.000039,24.040483,0.0005,1.382
2748.00,7.564120,25.01577,0.000037,24.039752,0.0005,1.382
2750.00,7.564461,25.01609,0.000039,24.040572,0.0005,1.382
2752.00,7.565368,25.01562,0.000038,24.040710,0.0005,1.382
2754.00,7.565543,25.01535,0.000038,24.040128,0.0005,1.382
2756.00,7.565161,25.01571,0.000037,24.040112,0.0006,1.382
2758.00,7.565606,25.01565,0.000038,24.040721,0.0006,1.382
2760.00,7.565731,25.01466,0.000039,24.040648,0.0005,1.382
2762.00,7.565239,25.01551,0.000038,24.040237,0.0005,1.382
2764.00,7.564342,25.01531,0.000039,24.040515,0.0006,1.382
2766.00,7.564693,25.01483,0.000039,24.041688,0.0006,1.382
2768.00,7.565573,25.01386,0.000038,24.040765,0.0005,1.382
2770.00,7.565207,25.01411,0.000039,24.039799,0.0006,1.382
2772.00,7.564831,25.01427,0.000039,24.039919,0.0005,1.382
2774.00,7.565420,25.01353,0.000039,24.040392,0.0005,1.382
2776.00,7.565452,25.01434,0.000038,24.040585,0.0005,1.381
2778.00,7.565580,25.01415,0.000039,24.040943,0.0006,1.382
2780.00,7.565826,25.01384,0.000039,24.041008,0.0005,1.381
2782.00,7.565596,25.01400,0.000038,24.040343,0.0005,1.382
2784.00,7.565117,25.01461,0.000038,24.040255,0.0006,1.382
2786.00,7.565094,25.01560,0.000039,24.040726,0.0005,1.382
2788.00,7.565276,25.01488,0.000038,24.040723,0.0005,1.382
2790.00,7.565631,25.01478,0.000038,24.040683,0.0005,1.382
2792.00,7.565082,25.01558,0.000038,24.040788,0.0005,1.381
2794.00,7.564068,25.01612,0.000037,24.040943,0.0005,1.382
2796.00,7.563951,25.01741,0.000037,24.040192,0.0006,1.382
2798.00,7.563378,25.01652,0.000038,24.040619,0.0005,1.382
2800.00,7.563139,25.01707,0.000038,24.040446,0.0005,1.381
2802.00,7.563548,25.01630,0.000038,24.040297,0.0005,1.382
2804.00,7.563855,25.01643,0.000038,24.040105,0.0005,1.381
2806.00,7.563744,25.01576,0.000038,24.040057,0.0005,1.382
2808.00,7.563654,25.01507,0.000038,24.040983,0.0005,1.381
2810.00,7.563399,25.01477,0.000038,24.040706,0.0005,1.381
2812.00,7.563701,25.01510,0.000038,24.039664,0.0005,1.382
2814.00,7.563985,25.01536,0.000038,24.040643,0.0005,1.381
2816.00,7.564112,25.01581,0.000040,24.039863,0.0005,1.381
2818.00,7.564007,25.01467,0.000039,24.040359,0.0005,1.382
2820.00,7.563793,25.01473,0.000038,24.040817,0.0005,1.382
2822.00,7.562756,25.01510,0.000038,24.040072,0.0005,1.381
2824.00,7.562198,25.01505,0.000038,24.040441,0.0005,1.381
2826.00,7.562867,25.01587,0.000040,24.040285,0.0005,1.381
2828.00,7.562715,25.01577,0.000039,24.040466,0.0005,1.381
2830.00,7.563012,25.01486,0.000037,24.039979,0.0005,1.381
2832.00,7.563526,25.01478,0.000038,24.040015,0.0006,1.381
2834.00,7.564346,25.01554,0.000039,24.040552,0.0005,1.382
2836.00,7.564636,25.01558,0.000038,24.040819,0.0005,1.381
2838.00,7.564004,25.01589,0.000038,24.040503,0.0005,1.381
2840.00,7.563300,25.01567,0.000038,24.039601,0.0005,1.381
2842.00,7.563018,25.01510,0.000038,24.039857,0.0005,1.381
2844.00,7.563315,25.01485,0.000038,24.040061,0.0005,1.382
2846.00,7.563467,25.01453,0.000038,24.040348,0.0005,1.381
2848.00,7.563457,25.01579,0.000038,24.040959,0.0005,1.382
2850.00,7.563788,25.01643,0.000038,24.040130,0.0005,1.381
2852.00,7.563289,25.01681,0.000039,24.040226,0.0005,1.382
2854.00,7.563060,25.01636,0.000038,24.040241,0.0005,1.381
2856.00,7.563645,25.01614,0.000038,24.040483,0.0005,1.381
2858.00,7.564257,25.01620,0.000038,24.041359,0.0005,1.381
2860.00,7.563897,25.01695,0.000038,24.040370,0.0005,1.381
2862.00,7.564710,25.01669,0.000040,24.040004,0.0005,1.382
2864.00,7.565075,25.01629,0.000039,24.040775,0.0005,1.381
2866.00,7.564429,25.01732,0.000038,24.040706,0.0005,1.381
2868.00,7.564019,25.01678,0.000039,24.040135,0.0005,1.381
2870.00,7.563564,25.01625,0.000038,24.040417,0.0006,1.381
2872.00,7.563479,25.01626,0.000039,24.040665,0.0005,1.381
2874.00,7.563306,25.01593,0.000039,24.040299,0.0005,1.381
2876.00,7.562202,25.01626,0.000040,24.040859,0.0005,1.381
2878.00,7.561773,25.01582,0.000039,24.040885,0.0005,1.381
2880.00,7.561995,25.01695,0.000038,24.040508,0.0006,1.381
2882.00,7.562606,25.01658,0.000038,24.040130,0.0005,1.381
2884.00,7.563602,25.01763,0.000039,24.040515,0.0005,1.381
2886.00,7.563263,25.01763,0.000038,24.040088,0.0005,1.382
2888.00,7.562778,25.01749,0.000038,24.040208,0.0005,1.381
2890.00,7.561961,25.01615,0.000038,24.040445,0.0005,1.381
2892.00,7.562007,25.01590,0.000039,24.040588,0.0005,1.381
2894.00,7.562479,25.01596,0.000038,24.040361,0.0005,1.381
2896.00,7.563555,25.01619,0.000038,24.040332,0.0005,1.381
2898.00,7.563585,25.01687,0.000038,24.040525,0.0005,1.381
2900.00,7.563136,25.01587,0.000037,24.041030,0.0005,1.382
2902.00,7.561592,25.01632,0.000036,24.040019,0.0005,1.381
2904.00,7.561727,25.01552,0.000038,24.040610,0.0005,1.380
2906.00,7.561848,25.01587,0.000039,24.041081,0.0005,1.381
2908.00,7.561772,25.01638,0.000038,24.040835,0.0005,1.380
2910.00,7.561867,25.01661,0.000039,24.040463,0.0005,1.380
2912.00,7.561729,25.01703,0.000039,24.040859,0.0005,1.380
2914.00,7.562630,25.01715,0.000039,24.040575,0.0005,1.380
2916.00,7.563442,25.01681,0.000040,24.040517,0.0005,1.380
2918.00,7.562641,25.01798,0.000040,24.040948,0.0005,1.381
2920.00,7.561926,25.01795,0.000038,24.041239,0.0005,1.381
2922.00,7.562477,25.01787,0.000038,24.040321,0.0005,1.380
2924.00,7.562952,25.01787,0.000038,24.040406,0.0005,1.381
2926.00,7.563240,25.01783,0.000039,24.040421,0.0005,1.380
2928.00,7.563851,25.01867,0.000039,24.040877,0.0006,1.381
2930.00,7.564237,25.01732,0.000038,24.040448,0.0005,1.381
2932.00,7.563204,25.01664,0.000039,24.040130,0.0005,1.380
2934.00,7.562349,25.01718,0.000038,24.040615,0.0005,1.380
2936.00,7.562522,25.01802,0.000038,24.040525,0.0005,1.380
2938.00,7.563078,25.01770,0.000039,24.040670,0.0005,1.380
2940.00,7.562951,25.01819,0.000039,24.040406,0.0005,1.380
2942.00,7.563313,25.01819,0.000038,24.040021,0.0005,1.380
2944.00,7.563483,25.01768,0.000038,24.041001,0.0005,1.380
2946.00,7.563230,25.01758,0.000040,24.040261,0.0005,1.380
2948.00,7.563611,25.01801,0.000039,24.040454,0.0005,1.380
2950.00,7.564336,25.01786,0.000039,24.040535,0.0006,1.380
2952.00,7.563624,25.01822,0.000039,24.040765,0.0005,1.380
2954.00,7.562214,25.01747,0.000039,24.040470,0.0005,1.380
2956.00,7.561655,25.01632,0.000037,24.040174,0.0005,1.380
2958.00,7.562261,25.01596,0.000036,24.040639,0.0005,1.380
2960.00,7.562290,25.01565,0.000037,24.040599,0.0005,1.380
2962.00,7.563073,25.01573,0.000038,24.040552,0.0005,1.380
2964.00,7.563814,25.01695,0.000038,24.040719,0.0005,1.379
2966.00,7.563338,25.01649,0.000039,24.040021,0.0005,1.380
2968.00,7.562548,25.01575,0.000038,24.040186,0.0005,1.380
2970.00,7.562151,25.01607,0.000038,24.040737,0.0005,1.380
2972.00,7.562479,25.01575,0.000038,24.040857,0.0005,1.380
2974.00,7.563405,25.01665,0.000037,24.041263,0.0005,1.380
2976.00,7.563711,25.01606,0.000038,24.040363,0.0005,1.380
2978.00,7.564418,25.01591,0.000038,24.039883,0.0005,1.380
2980.00,7.564285,25.01635,0.000039,24.039795,0.0005,1.379
2982.00,7.562749,25.01620,0.000038,24.039301,0.0005,1.379
2984.00,7.562281,25.01632,0.000039,24.040690,0.0005,1.380
2986.00,7.562237,25.01737,0.000038,24.040514,0.0005,1.379
2988.00,7.561035,25.01820,0.000038,24.041208,0.0005,1.379
2990.00,7.561129,25.01810,0.000038,24.040585,0.0005,1.379
2992.00,7.561733,25.01857,0.000038,24.040470,0.0005,1.379
2994.00,7.561916,25.01837,0.000038,24.040870,0.0005,1.380
2996.00,7.562103,25.01776,0.000038,24.040715,0.0005,1.380
2998.00,7.562250,25.01679,0.000039,24.040510,0.0005,1.379
3000.00,7.562322,25.01654,0.000039,24.040643,0.0005,1.379
3002.00,7.562408,25.01592,0.000038,24.040314,0.0005,1.379
@5,12.0000,24.0
3004.00,7.560956,25.01678,0.000039,24.041177,0.0005,1.379
3006.00,7.552520,25.01638,0.000040,24.040739,0.0005,1.379
3008.00,7.540907,25.01701,0.000039,24.040866,0.0005,1.379
3010.00,7.529645,25.01721,0.000039,24.041048,0.0005,1.378
3012.00,7.517525,25.01690,0.000040,24.040735,0.0005,1.379
3014.00,7.506446,25.01713,0.000040,24.040259,0.0005,1.379
3016.00,7.498089,25.01752,0.000038,24.039790,0.0005,1.379
3018.00,7.490728,25.01755,0.000037,24.041015,0.0005,1.380
3020.00,7.482905,25.01791,0.000037,24.040888,0.0005,1.380
3022.00,7.474499,25.01705,0.000037,24.041001,0.0005,1.381
3024.00,7.465736,25.01739,0.000037,24.041005,0.0005,1.380
3026.00,7.456913,25.01727,0.000036,24.040788,0.0005,1.380
3028.00,7.450354,25.01809,0.000037,24.040974,0.0005,1.380
3030.00,7.453398,25.01751,0.000037,24.040588,0.0005,1.380
3032.00,7.461038,25.01752,0.000037,24.040986,0.0005,1.380
3034.00,7.469721,25.01829,0.000037,24.041155,0.0005,1.381
3036.00,7.476610,25.01801,0.000037,24.040875,0.0005,1.380
3038.00,7.480935,25.01712,0.000035,24.041205,0.0005,1.380
3040.00,7.483643,25.01711,0.000036,24.040552,0.0005,1.380
3042.00,7.485962,25.01719,0.000037,24.040966,0.0005,1.380
3044.00,7.490113,25.01661,0.000039,24.040992,0.0005,1.379
3046.00,7.494362,25.01649,0.000038,24.040639,0.0005,1.379
3048.00,7.499332,25.01586,0.000039,24.040472,0.0005,1.379
3050.00,7.502743,25.01580,0.000038,24.039963,0.0005,1.378
3052.00,7.505505,25.01608,0.000039,24.039539,0.0005,1.379
3054.00,7.507708,25.01651,0.000039,24.040639,0.0005,1.379
3056.00,7.510672,25.01660,0.000038,24.040163,0.0005,1.379
3058.00,7.512844,25.01664,0.000037,24.039952,0.0005,1.378
3060.00,7.514373,25.01597,0.000039,24.040505,0.0005,1.378
3062.00,7.515021,25.01612,0.000038,24.040454,0.0005,1.379
3064.00,7.516178,25.01639,0.000039,24.040083,0.0005,1.378
3066.00,7.519575,25.01672,0.000039,24.040872,0.0005,1.378
3068.00,7.522456,25.01713,0.000039,24.040341,0.0005,1.378
3070.00,7.525363,25.01672,0.000038,24.040290,0.0005,1.378
3072.00,7.527345,25.01732,0.000039,24.039755,0.0005,1.378
3074.00,7.527979,25.01759,0.000038,24.040712,0.0005,1.379
3076.00,7.529081,25.01679,0.000037,24.041030,0.0005,1.378
3078.00,7.530521,25.01711,0.000038,24.040732,0.0005,1.378
3080.00,7.531501,25.01646,0.000038,24.040117,0.0005,1.378
3082.00,7.532348,25.01628,0.000038,24.041428,0.0005,1.378
3084.00,7.533640,25.01550,0.000038,24.040174,0.0005,1.379
3086.00,7.534691,25.01583,0.000037,24.039675,0.0004,1.379
3088.00,7.535691,25.01631,0.000037,24.040739,0.0005,1.379
3090.00,7.537582,25.01576,0.000037,24.040543,0.0005,1.379
3092.00,7.539262,25.01458,0.000038,24.040475,0.0005,1.378
3094.00,7.539497,25.01484,0.000039,24.040837,0.0005,1.377
3096.00,7.540501,25.01495,0.000038,24.040479,0.0005,1.378
3098.00,7.541892,25.01477,0.000039,24.040379,0.0005,1.378
3100.00,7.542632,25.01577,0.000039,24.040455,0.0005,1.378
3102.00,7.543027,25.01446,0.000039,24.039499,0.0005,1.378
3104.00,7.542705,25.01481,0.000039,24.040437,0.0006,1.378
3106.00,7.544115,25.01365,0.000039,24.039681,0.0005,1.378
3108.00,7.545342,25.01437,0.000037,24.040565,0.0005,1.378
3110.00,7.545705,25.01458,0.000037,24.039874,0.0004,1.379
3112.00,7.545204,25.01440,0.000037,24.040334,0.0005,1.378
3114.00,7.545673,25.01512,0.000037,24.040417,0.0005,1.378
3116.00,7.547147,25.01462,0.000038,24.040294,0.0005,1.378
3118.00,7.547756,25.01487,0.000039,24.040254,0.0005,1.377
3120.00,7.549025,25.01502,0.000039,24.040657,0.0005,1.378
3122.00,7.549507,25.01610,0.000039,24.040532,0.0005,1.378
3124.00,7.549254,25.01527,0.000038,24.040903,0.0005,1.378
3126.00,7.548735,25.01593,0.000038,24.040963,0.0005,1.377
3128.00,7.549135,25.01597,0.000039,24.040632,0.0005,1.377
3130.00,7.549444,25.01573,0.000039,24.040697,0.0005,1.378
3132.00,7.549214,25.01600,0.000038,24.040146,0.0005,1.378
3134.00,7.548324,25.01699,0.000039,24.040779,0.0005,1.377
3136.00,7.548200,25.01723,0.000038,24.040321,0.0005,1.377
3138.00,7.548499,25.01640,0.000039,24.041023,0.0005,1.378
3140.00,7.549026,25.01688,0.000037,24.040186,0.0005,1.378
3142.00,7.549555,25.01654,0.000039,24.040437,0.0005,1.377
3144.00,7.549460,25.01610,0.000039,24.039961,0.0005,1.377
3146.00,7.549391,25.01584,0.000038,24.040048,0.0005,1.377
3148.00,7.549804,25.01587,0.000038,24.040235,0.0005,1.377
3150.00,7.549743,25.01638,0.000038,24.040401,0.0005,1.377
3152.00,7.549766,25.01668,0.000039,24.040192,0.0005,1.377
3154.00,7.549468,25.01734,0.000039,24.040883,0.0005,1.377
3156.00,7.549871,25.01716,0.000039,24.041332,0.0005,1.377
3158.00,7.550046,25.01591,0.000040,24.040345,0.0005,1.377
3160.00,7.550325,25.01560,0.000039,24.040439,0.0005,1.377
3162.00,7.550843,25.01553,0.000040,24.040075,0.0005,1.377
3164.00,7.550841,25.01693,0.000039,24.040421,0.0005,1.377
3166.00,7.550920,25.01652,0.000037,24.040703,0.0005,1.378
3168.00,7.551052,25.01658,0.000036,24.040763,0.0005,1.377
3170.00,7.551554,25.01678,0.000037,24.040357,0.0005,1.377
3172.00,7.551374,25.01712,0.000039,24.040446,0.0006,1.376
3174.00,7.551128,25.01738,0.000039,24.039963,0.0005,1.377
3176.00,7.551510,25.01714,0.000038,24.039964,0.0005,1.377
3178.00,7.552024,25.01807,0.000040,24.040275,0.0005,1.376
3180.00,7.552190,25.01765,0.000039,24.040739,0.0005,1.377
3182.00,7.552576,25.01783,0.000038,24.041159,0.0005,1.377
3184.00,7.552401,25.01765,0.000039,24.039815,0.0005,1.377
3186.00,7.552255,25.01681,0.000038,24.040908,0.0005,1.377
3188.00,7.552130,25.01629,0.000037,24.040195,0.0005,1.377
3190.00,7.553166,25.01628,0.000037,24.040432,0.0005,1.377
3192.00,7.552978,25.01655,0.000037,24.040694,0.0005,1.376
3194.00,7.552880,25.01738,0.000039,24.040455,0.0005,1.376
3196.00,7.553000,25.01685,0.000039,24.039810,0.0005,1.376
3198.00,7.553738,25.01647,0.000038,24.040523,0.0004,1.377
3200.00,7.553905,25.01754,0.000038,24.040306,0.0005,1.377
3202.00,7.554308,25.01733,0.000038,24.040939,0.0005,1.376
3204.00,7.555290,25.01709,0.000039,24.040563,0.0005,1.377
3206.00,7.555349,25.01710,0.000039,24.040868,0.0005,1.376
3208.00,7.554515,25.01722,0.000038,24.040830,0.0005,1.376
3210.00,7.554082,25.01685,0.000038,24.039784,0.0005,1.376
3212.00,7.554173,25.01706,0.000038,24.040345,0.0005,1.376
3214.00,7.555160,25.01763,0.000040,24.040630,0.0005,1.375
3216.00,7.555593,25.01713,0.000039,24.040486,0.0005,1.376
3218.00,7.555155,25.01735,0.000038,24.040132,0.0006,1.376
3220.00,7.555246,25.01775,0.000039,24.040092,0.0005,1.376
3222.00,7.555566,25.01775,0.000040,24.039495,0.0005,1.376
3224.00,7.555593,25.01740,0.000038,24.040234,0.0005,1.376
3226.00,7.555914,25.01631,0.000037,24.040668,0.0005,1.376
3228.00,7.556545,25.01668,0.000037,24.039923,0.0005,1.376
3230.00,7.557281,25.01646,0.000038,24.040406,0.0005,1.376
3232.00,7.556426,25.01755,0.000038,24.040914,0.0005,1.376
3234.00,7.556502,25.01714,0.000039,24.040492,0.0005,1.376
3236.00,7.557209,25.01675,0.000040,24.040723,0.0006,1.375
3238.00,7.556438,25.01761,0.000039,24.040521,0.0006,1.376
3240.00,7.556178,25.01704,0.000038,24.040066,0.0005,1.376
3242.00,7.556802,25.01689,0.000038,24.040781,0.0005,1.376
3244.00,7.557150,25.01731,0.000040,24.040539,0.0005,1.376
3246.00,7.557115,25.01673,0.000040,24.040503,0.0005,1.375
3248.00,7.556052,25.01702,0.000039,24.040623,0.0005,1.376
3250.00,7.556575,25.01706,0.000039,24.039961,0.0005,1.376
3252.00,7.557274,25.01716,0.000039,24.040250,0.0005,1.376
3254.00,7.556852,25.01674,0.000038,24.040588,0.0005,1.376
3256.00,7.556665,25.01670,0.000039,24.041006,0.0005,1.375
3258.00,7.556572,25.01662,0.000039,24.040877,0.0005,1.376
3260.00,7.556456,25.01753,0.000038,24.040548,0.0006,1.376
3262.00,7.556295,25.01754,0.000038,24.039735,0.0005,1.375
3264.00,7.557213,25.01699,0.000038,24.040072,0.0005,1.376
3266.00,7.556792,25.01712,0.000038,24.040270,0.0005,1.376
3268.00,7.555972,25.01800,0.000038,24.040946,0.0005,1.375
3270.00,7.555133,25.01884,0.000039,24.040052,0.0005,1.376
3272.00,7.555260,25.01835,0.000038,24.040846,0.0005,1.376
3274.00,7.556487,25.01837,0.000039,24.040943,0.0005,1.376
3276.00,7.556916,25.01698,0.000038,24.040403,0.0005,1.376
3278.00,7.556425,25.01687,0.000038,24.039939,0.0005,1.375
3280.00,7.556815,25.01647,0.000040,24.039850,0.0005,1.375
3282.00,7.557237,25.01608,0.000039,24.040301,0.0005,1.375
3284.00,7.555784,25.01709,0.000038,24.040505,0.0005,1.375
3286.00,7.556201,25.01806,0.000039,24.040405,0.0005,1.375
3288.00,7.556701,25.01748,0.000037,24.040372,0.0005,1.376
3290.00,7.557604,25.01774,0.000036,24.039986,0.0005,1.375
3292.00,7.558029,25.01833,0.000038,24.040143,0.0005,1.376
3294.00,7.557348,25.01704,0.000038,24.041605,0.0005,1.376
3296.00,7.557180,25.01634,0.000038,24.040786,0.0005,1.376
3298.00,7.557850,25.01592,0.000038,24.040792,0.0005,1.375
3300.00,7.558138,25.01646,0.000038,24.041061,0.0005,1.375
3302.00,7.558049,25.01656,0.000039,24.040708,0.0005,1.375
3304.00,7.557877,25.01727,0.000039,24.040232,0.0005,1.376
3306.00,7.557809,25.01789,0.000038,24.039879,0.0005,1.375
3308.00,7.558032,25.01890,0.000038,24.040690,0.0005,1.375
3310.00,7.558131,25.01826,0.000039,24.039921,0.0006,1.375
3312.00,7.557896,25.01831,0.000039,24.039808,0.0005,1.376
3314.00,7.557946,25.01852,0.000037,24.040990,0.0005,1.375
3316.00,7.558620,25.01802,0.000039,24.040274,0.0005,1.375
3318.00,7.558116,25.01784,0.000039,24.040583,0.0005,1.375
3320.00,7.557841,25.01698,0.000038,24.041065,0.0006,1.376
3322.00,7.558026,25.01717,0.000039,24.039921,0.0005,1.376
3324.00,7.558124,25.01790,0.000039,24.040781,0.0005,1.375
3326.00,7.558134,25.01755,0.000037,24.040254,0.0005,1.375
3328.00,7.557187,25.01741,0.000038,24.040681,0.0005,1.375
3330.00,7.557071,25.01803,0.000040,24.040388,0.0005,1.375
3332.00,7.557339,25.01771,0.000038,24.040692,0.0005,1.374
3334.00,7.557938,25.01768,0.000038,24.040855,0.0005,1.375
3336.00,7.558214,25.01748,0.000038,24.039994,0.0005,1.375
3338.00,7.558311,25.01770,0.000038,24.040359,0.0005,1.375
3340.00,7.558622,25.01691,0.000038,24.040488,0.0005,1.375
3342.00,7.558135,25.01695,0.000038,24.039841,0.0005,1.375
3344.00,7.558479,25.01618,0.000038,24.039814,0.0005,1.375
3346.00,7.559149,25.01663,0.000038,24.040228,0.0005,1.375
3348.00,7.558855,25.01618,0.000038,24.040032,0.0005,1.375
3350.00,7.559576,25.01527,0.000039,24.040163,0.0005,1.375
3352.00,7.559335,25.01687,0.000038,24.040246,0.0005,1.375
3354.00,7.559293,25.01660,0.000038,24.040365,0.0005,1.375
3356.00,7.558606,25.01722,0.000039,24.041052,0.0005,1.375
3358.00,7.559130,25.01720,0.000039,24.040003,0.0005,1.375
3360.00,7.559161,25.01785,0.000039,24.040026,0.0005,1.375
3362.00,7.558672,25.01913,0.000039,24.039775,0.0005,1.375
3364.00,7.558199,25.01869,0.000038,24.040646,0.0005,1.375
3366.00,7.557828,25.01832,0.000039,24.040734,0.0005,1.375
3368.00,7.558332,25.01789,0.000040,24.040439,0.0006,1.375
3370.00,7.558079,25.01754,0.000039,24.039797,0.0005,1.375
3372.00,7.558837,25.01879,0.000040,24.039730,0.0005,1.375
3374.00,7.559019,25.01826,0.000039,24.039561,0.0005,1.375
3376.00,7.559376,25.01809,0.000039,24.040214,0.0005,1.375
3378.00,7.559394,25.01812,0.000038,24.040134,0.0005,1.375
3380.00,7.559227,25.01937,0.000037,24.040281,0.0005,1.375
3382.00,7.558965,25.01960,0.000040,24.040539,0.0005,1.375
3384.00,7.559417,25.01951,0.000040,24.040668,0.0005,1.375
3386.00,7.559651,25.01942,0.000040,24.039884,0.0005,1.375
3388.00,7.559306,25.01988,0.000041,24.039317,0.0005,1.375
3390.00,7.559894,25.01935,0.000039,24.040495,0.0005,1.375
3392.00,7.559255,25.01913,0.000040,24.039844,0.0006,1.375
3394.00,7.558588,25.01949,0.000038,24.040141,0.0006,1.375
3396.00,7.559448,25.01934,0.000038,24.040552,0.0005,1.375
3398.00,7.558959,25.01862,0.000039,24.041032,0.0006,1.374
3400.00,7.559525,25.01851,0.000038,24.040023,0.0006,1.374
3402.00,7.559848,25.01814,0.000039,24.039446,0.0005,1.375
3404.00,7.559216,25.01900,0.000039,24.041041,0.0005,1.374
3406.00,7.559133,25.01950,0.000038,24.040285,0.0005,1.375
3408.00,7.558415,25.01913,0.000040,24.040837,0.0005,1.374
3410.00,7.558558,25.01864,0.000039,24.040754,0.0006,1.374
3412.00,7.557907,25.01947,0.000038,24.040632,0.0005,1.374
3414.00,7.558076,25.02008,0.000039,24.041035,0.0005,1.374
3416.00,7.558418,25.01975,0.000039,24.040381,0.0005,1.375
3418.00,7.558741,25.01993,0.000040,24.040295,0.0005,1.374
3420.00,7.559111,25.01991,0.000040,24.040485,0.0005,1.374
3422.00,7.558386,25.01957,0.000039,24.040959,0.0005,1.374
3424.00,7.558174,25.02036,0.000037,24.040814,0.0005,1.375
3426.00,7.558801,25.02074,0.000038,24.040614,0.0005,1.375
3428.00,7.558605,25.02115,0.000038,24.040452,0.0005,1.374
3430.00,7.559075,25.02066,0.000039,24.040732,0.0006,1.374
3432.00,7.559359,25.02064,0.000040,24.040619,0.0006,1.374
3434.00,7.559092,25.02088,0.000038,24.040657,0.0005,1.374
3436.00,7.558357,25.02076,0.000038,24.040892,0.0005,1.375
3438.00,7.558797,25.01993,0.000039,24.040668,0.0005,1.374
3440.00,7.558656,25.02031,0.000039,24.039414,0.0005,1.374
3442.00,7.559371,25.01980,0.000040,24.040155,0.0005,1.374
3444.00,7.559969,25.01906,0.000039,24.040303,0.0005,1.374
3446.00,7.559636,25.01941,0.000039,24.040145,0.0005,1.374
3448.00,7.559046,25.01875,0.000038,24.040306,0.0005,1.374
3450.00,7.559536,25.01800,0.000038,24.040325,0.0005,1.375
3452.00,7.559944,25.01760,0.000038,24.040066,0.0005,1.375
3454.00,7.560919,25.01782,0.000039,24.040250,0.0005,1.374
3456.00,7.560675,25.01835,0.000039,24.040545,0.0005,1.374
3458.00,7.559617,25.01865,0.000038,24.040448,0.0005,1.374
3460.00,7.558386,25.01884,0.000039,24.040401,0.0005,1.374
3462.00,7.558371,25.01794,0.000037,24.040557,0.0005,1.375
3464.00,7.559017,25.01838,0.000038,24.040168,0.0005,1.374
3466.00,7.558225,25.01866,0.000039,24.040261,0.0005,1.374
3468.00,7.558055,25.01875,0.000039,24.040403,0.0005,1.374
3470.00,7.558418,25.01845,0.000038,24.039775,0.0005,1.374
3472.00,7.558755,25.01887,0.000040,24.040219,0.0005,1.375
3474.00,7.559734,25.01889,0.000038,24.040063,0.0005,1.374
3476.00,7.559609,25.01846,0.000037,24.040435,0.0005,1.375
3478.00,7.559587,25.01787,0.000038,24.040401,0.0005,1.374
3480.00,7.559597,25.01799,0.000038,24.039892,0.0006,1.373
3482.00,7.558847,25.01801,0.000039,24.040154,0.0005,1.374
3484.00,7.558590,25.01928,0.000039,24.040125,0.0005,1.374
3486.00,7.558919,25.01818,0.000038,24.040855,0.0005,1.373
3488.00,7.559722,25.01791,0.000039,24.040535,0.0006,1.374
3490.00,7.560356,25.01809,0.000040,24.040070,0.0006,1.374
3492.00,7.559921,25.01800,0.000039,24.040632,0.0005,1.374
3494.00,7.559820,25.01888,0.000038,24.040068,0.0005,1.374
3496.00,7.559826,25.01905,0.000038,24.040043,0.0005,1.373
3498.00,7.559516,25.01839,0.000039,24.040537,0.0005,1.374
3500.00,7.558707,25.01818,0.000039,24.041186,0.0005,1.374
3502.00,7.558840,25.01815,0.000038,24.040674,0.0005,1.374
3504.00,7.558793,25.01733,0.000038,24.040499,0.0005,1.373
3506.00,7.559849,25.01755,0.000039,24.040366,0.0005,1.374
3508.00,7.559202,25.01753,0.000039,24.040848,0.0005,1.375
3510.00,7.558950,25.01708,0.000039,24.040519,0.0005,1.374
3512.00,7.559123,25.01709,0.000039,24.039592,0.0005,1.374
3514.00,7.559043,25.01699,0.000039,24.039921,0.0005,1.373
3516.00,7.559209,25.01779,0.000038,24.040175,0.0005,1.374
3518.00,7.559860,25.01680,0.000038,24.040315,0.0006,1.374
3520.00,7.558736,25.01818,0.000038,24.040672,0.0005,1.374
3522.00,7.559185,25.01817,0.000038,24.040775,0.0005,1.374
3524.00,7.559801,25.01818,0.000039,24.039741,0.0005,1.374
3526.00,7.559709,25.01719,0.000038,24.040488,0.0006,1.374
3528.00,7.560490,25.01765,0.000039,24.040235,0.0005,1.374
3530.00,7.560742,25.01787,0.000038,24.041497,0.0005,1.374
3532.00,7.559707,25.01671,0.000038,24.041003,0.0005,1.374
3534.00,7.560145,25.01786,0.000040,24.040865,0.0005,1.374
3536.00,7.560628,25.01838,0.000040,24.040326,0.0005,1.374
3538.00,7.561103,25.01817,0.000039,24.040643,0.0005,1.374
3540.00,7.561066,25.01824,0.000038,24.040490,0.0005,1.374
3542.00,7.560453,25.01806,0.000038,24.040094,0.0005,1.374
3544.00,7.560387,25.01865,0.000038,24.040648,0.0006,1.374
3546.00,7.559888,25.01770,0.000039,24.040435,0.0006,1.373
3548.00,7.560064,25.01728,0.000037,24.040746,0.0005,1.374
3550.00,7.560545,25.01820,0.000039,24.041057,0.0005,1.374
3552.00,7.560833,25.01854,0.000039,24.040710,0.0005,1.374
3554.00,7.559945,25.01862,0.000039,24.041177,0.0005,1.374
3556.00,7.560432,25.01879,0.000038,24.040761,0.0005,1.374
3558.00,7.560788,25.01902,0.000039,24.039561,0.0005,1.374
3560.00,7.560994,25.01922,0.000040,24.039770,0.0005,1.373
3562.00,7.561194,25.01941,0.000038,24.039661,0.0005,1.373
3564.00,7.560661,25.01986,0.000038,24.040143,0.0005,1.374
3566.00,7.560577,25.01937,0.000039,24.039897,0.0005,1.374
3568.00,7.559819,25.01825,0.000038,24.040655,0.0005,1.374
3570.00,7.559256,25.01853,0.000039,24.040799,0.0005,1.374
3572.00,7.559370,25.01837,0.000040,24.040819,0.0005,1.375
3574.00,7.559633,25.01773,0.000037,24.040923,0.0005,1.374
3576.00,7.559622,25.01722,0.000037,24.040234,0.0005,1.374
3578.00,7.560178,25.01835,0.000038,24.039608,0.0005,1.375
3580.00,7.559729,25.01825,0.000039,24.040092,0.0006,1.374
3582.00,7.558578,25.01787,0.000038,24.040397,0.0006,1.374
3584.00,7.558350,25.01705,0.000037,24.039686,0.0005,1.374
3586.00,7.559583,25.01736,0.000038,24.040666,0.0005,1.374
3588.00,7.560562,25.01754,0.000038,24.040768,0.0006,1.374
3590.00,7.560275,25.01821,0.000040,24.040346,0.0006,1.374
3592.00,7.558852,25.01919,0.000039,24.040501,0.0005,1.374
3594.00,7.559343,25.01953,0.000040,24.041254,0.0005,1.374
3596.00,7.560393,25.01958,0.000039,24.040583,0.0005,1.374
3598.00,7.560124,25.01920,0.000038,24.040503,0.0005,1.374
3600.00,7.560494,25.01947,0.000037,24.040550,0.0005,1.375
3602.00,7.559983,25.01943,0.000037,24.039832,0.0005,1.375
@6,12.0000,24.0
3604.00,7.559333,25.02034,0.000038,24.040134,0.0005,1.375
3606.00,7.552458,25.02080,0.000038,24.040928,0.0005,1.374
3608.00,7.540151,25.01996,0.000039,24.040545,0.0005,1.373
3610.00,7.529373,25.01936,0.000041,24.039899,0.0005,1.373
3612.00,7.519192,25.02005,0.000040,24.040752,0.0005,1.373
3614.00,7.511455,25.02020,0.000041,24.039994,0.0005,1.374
3616.00,7.505856,25.01939,0.000039,24.040246,0.0005,1.374
3618.00,7.500069,25.01906,0.000038,24.040092,0.0005,1.375
3620.00,7.494929,25.01978,0.000037,24.040017,0.0005,1.375
3622.00,7.489289,25.02001,0.000037,24.040199,0.0005,1.376
3624.00,7.483950,25.02060,0.000037,24.040594,0.0005,1.376
3626.00,7.477871,25.01985,0.000037,24.040177,0.0006,1.375
3628.00,7.473238,25.01944,0.000038,24.039957,0.0005,1.375
3630.00,7.475845,25.01923,0.000037,24.040288,0.0005,1.375
3632.00,7.484690,25.01864,0.000037,24.040754,0.0005,1.376
3634.00,7.492904,25.01917,0.000038,24.040252,0.0006,1.376
3636.00,7.500554,25.01913,0.000039,24.040365,0.0005,1.376
3638.00,7.506014,25.01873,0.000038,24.040772,0.0005,1.375
3640.00,7.508977,25.01836,0.000038,24.040710,0.0005,1.375
3642.00,7.511818,25.01915,0.000039,24.039930,0.0005,1.375
3644.00,7.515192,25.01983,0.000038,24.039804,0.0005,1.375
3646.00,7.518985,25.02069,0.000040,24.040468,0.0006,1.375
3648.00,7.522344,25.01987,0.000040,24.040681,0.0005,1.374
3650.00,7.525644,25.01926,0.000038,24.040472,0.0005,1.375
3652.00,7.527607,25.01940,0.000039,24.040195,0.0005,1.375
3654.00,7.529685,25.01983,0.000040,24.040886,0.0005,1.374
3656.00,7.530725,25.01970,0.000038,24.040064,0.0005,1.374
3658.00,7.531834,25.01933,0.000039,24.040390,0.0005,1.374
3660.00,7.532977,25.01937,0.000040,24.041266,0.0005,1.375
3662.00,7.533322,25.01789,0.000040,24.040492,0.0005,1.374
3664.00,7.534014,25.01836,0.000039,24.040715,0.0006,1.374
3666.00,7.535362,25.01861,0.000040,24.040599,0.0005,1.374
3668.00,7.536081,25.01848,0.000038,24.040565,0.0005,1.374
3670.00,7.537736,25.01980,0.000038,24.040286,0.0005,1.374
3672.00,7.539873,25.01982,0.000038,24.040592,0.0005,1.375
3674.00,7.540792,25.01901,0.000038,24.040063,0.0005,1.375
3676.00,7.540691,25.01926,0.000038,24.040312,0.0005,1.374
3678.00,7.541621,25.01963,0.000039,24.040835,0.0005,1.374
3680.00,7.543726,25.01944,0.000038,24.040783,0.0005,1.374
3682.00,7.544123,25.01951,0.000038,24.040830,0.0005,1.374
3684.00,7.543802,25.01891,0.000039,24.040486,0.0005,1.374
3686.00,7.544611,25.01864,0.000039,24.040012,0.0006,1.374
3688.00,7.545396,25.01803,0.000040,24.040394,0.0006,1.375
3690.00,7.546947,25.01804,0.000038,24.040528,0.0006,1.374
3692.00,7.547587,25.01690,0.000038,24.040859,0.0006,1.374
3694.00,7.547225,25.01795,0.000040,24.040474,0.0005,1.374
3696.00,7.547868,25.01763,0.000039,24.040212,0.0006,1.375
3698.00,7.547794,25.01768,0.000038,24.040212,0.0005,1.375
3700.00,7.547352,25.01728,0.000038,24.040095,0.0005,1.375
3702.00,7.547101,25.01730,0.000039,24.040545,0.0005,1.374
3704.00,7.548171,25.01766,0.000039,24.040659,0.0005,1.374
3706.00,7.547621,25.01712,0.000039,24.040223,0.0006,1.375
3708.00,7.547801,25.01708,0.000040,24.041117,0.0006,1.375
3710.00,7.548426,25.01619,0.000040,24.040546,0.0005,1.375
3712.00,7.548217,25.01736,0.000039,24.040646,0.0005,1.375
3714.00,7.548469,25.01795,0.000039,24.041279,0.0005,1.374
3716.00,7.548191,25.01803,0.000038,24.040074,0.0005,1.375
3718.00,7.547264,25.01810,0.000038,24.040921,0.0005,1.374
3720.00,7.547504,25.01789,0.000039,24.040765,0.0005,1.375
3722.00,7.548268,25.01798,0.000039,24.041030,0.0006,1.375
3724.00,7.548691,25.01772,0.000038,24.040748,0.0006,1.375
3726.00,7.548774,25.01754,0.000040,24.040541,0.0006,1.374
3728.00,7.548734,25.01743,0.000039,24.040208,0.0005,1.375
3730.00,7.548388,25.01753,0.000039,24.040277,0.0005,1.375
3732.00,7.548478,25.01745,0.000040,24.041012,0.0006,1.375
3734.00,7.548858,25.01671,0.000039,24.041585,0.0006,1.374
3736.00,7.548486,25.01752,0.000038,24.039890,0.0005,1.375
3738.00,7.547510,25.01762,0.000039,24.040248,0.0006,1.375
3740.00,7.547623,25.01701,0.000039,24.040032,0.0006,1.375
3742.00,7.548953,25.01687,0.000039,24.040272,0.0005,1.375
3744.00,7.549153,25.01728,0.000037,24.040130,0.0005,1.376
3746.00,7.549583,25.01827,0.000039,24.040672,0.0005,1.375
3748.00,7.549820,25.01732,0.000038,24.040739,0.0005,1.375
3750.00,7.550561,25.01623,0.000039,24.040381,0.0006,1.375
3752.00,7.550575,25.01666,0.000039,24.040961,0.0005,1.375
3754.00,7.549824,25.01735,0.000038,24.040592,0.0005,1.375
3756.00,7.549541,25.01763,0.000038,24.040583,0.0005,1.375
3758.00,7.549526,25.01692,0.000040,24.040405,0.0006,1.375
3760.00,7.550282,25.01674,0.000039,24.040425,0.0005,1.375
3762.00,7.550321,25.01668,0.000038,24.040270,0.0005,1.376
3764.00,7.550795,25.01702,0.000038,24.040112,0.0005,1.375
3766.00,7.551005,25.01809,0.000037,24.040166,0.0005,1.375
3768.00,7.550485,25.01907,0.000038,24.040177,0.0005,1.375
3770.00,7.549935,25.01945,0.000039,24.039977,0.0005,1.374
3772.00,7.550087,25.02000,0.000040,24.040668,0.0005,1.375
3774.00,7.550348,25.01977,0.000039,24.040352,0.0006,1.375
3776.00,7.550356,25.01992,0.000038,24.040465,0.0006,1.375
3778.00,7.551432,25.01903,0.000039,24.040595,0.0005,1.375
3780.00,7.552785,25.01873,0.000039,24.040372,0.0005,1.375
3782.00,7.551825,25.01907,0.000038,24.040568,0.0005,1.375
3784.00,7.552388,25.01926,0.000038,24.040746,0.0006,1.375
3786.00,7.552970,25.01933,0.000038,24.040941,0.0005,1.375
3788.00,7.552513,25.01839,0.000039,24.041121,0.0006,1.375
3790.00,7.551992,25.01874,0.000040,24.040219,0.0006,1.374
3792.00,7.551399,25.01873,0.000040,24.040328,0.0005,1.374
3794.00,7.551503,25.01784,0.000040,24.040146,0.0005,1.375
3796.00,7.552808,25.01792,0.000039,24.040648,0.0006,1.375
3798.00,7.553310,25.01879,0.000039,24.041028,0.0006,1.376
3800.00,7.552335,25.01918,0.000038,24.040805,0.0005,1.376
3802.00,7.552560,25.01920,0.000037,24.040994,0.0005,1.376
3804.00,7.552936,25.01932,0.000037,24.040150,0.0005,1.376
3806.00,7.553281,25.01858,0.000038,24.040215,0.0005,1.376
3808.00,7.552894,25.01816,0.000039,24.040568,0.0006,1.375
3810.00,7.553147,25.01844,0.000040,24.040154,0.0005,1.375
3812.00,7.555278,25.01889,0.000039,24.040757,0.0006,1.375
3814.00,7.555648,25.01871,0.000039,24.040452,0.0006,1.375
3816.00,7.555454,25.01836,0.000039,24.040146,0.0006,1.376
3818.00,7.554579,25.01856,0.000038,24.040155,0.0005,1.376
3820.00,7.554701,25.01842,0.000038,24.040372,0.0005,1.376
3822.00,7.554837,25.01785,0.000038,24.040334,0.0005,1.376
3824.00,7.554584,25.01830,0.000039,24.040457,0.0005,1.376
3826.00,7.554118,25.01913,0.000039,24.040035,0.0005,1.376
3828.00,7.553574,25.01956,0.000039,24.040754,0.0006,1.376
3830.00,7.554487,25.01916,0.000038,24.040594,0.0005,1.376
3832.00,7.555195,25.01969,0.000037,24.040374,0.0005,1.376
3834.00,7.555476,25.01935,0.000037,24.041146,0.0006,1.376
3836.00,7.554759,25.01880,0.000039,24.040705,0.0005,1.376
3838.00,7.553861,25.01932,0.000039,24.040855,0.0005,1.375
3840.00,7.554842,25.01784,0.000039,24.040759,0.0005,1.376
3842.00,7.556178,25.01855,0.000038,24.039888,0.0005,1.376
3844.00,7.555432,25.01845,0.000038,24.040225,0.0006,1.376
3846.00,7.555446,25.01850,0.000038,24.040637,0.0005,1.376
3848.00,7.555196,25.01901,0.000039,24.040583,0.0005,1.375
3850.00,7.554152,25.01883,0.000039,24.040363,0.0005,1.376
3852.00,7.554036,25.01935,0.000038,24.040274,0.0006,1.376
3854.00,7.554523,25.01923,0.000038,24.040275,0.0005,1.376
3856.00,7.554225,25.01946,0.000039,24.040457,0.0005,1.375
3858.00,7.554250,25.02041,0.000040,24.040139,0.0005,1.375
3860.00,7.554665,25.02039,0.000039,24.040064,0.0005,1.375
3862.00,7.554293,25.02018,0.000038,24.040343,0.0005,1.376
3864.00,7.554214,25.02070,0.000038,24.040035,0.0006,1.376
3866.00,7.554392,25.02026,0.000039,24.040559,0.0005,1.376
3868.00,7.554761,25.02010,0.000039,24.040303,0.0005,1.376
3870.00,7.555568,25.02066,0.000040,24.040405,0.0005,1.376
3872.00,7.555262,25.01982,0.000039,24.040694,0.0005,1.376
3874.00,7.556373,25.02030,0.000038,24.040443,0.0005,1.376
3876.00,7.557373,25.02007,0.000038,24.040710,0.0006,1.376
3878.00,7.557843,25.01969,0.000038,24.040534,0.0005,1.376
3880.00,7.557122,25.01933,0.000038,24.039632,0.0005,1.376
3882.00,7.556162,25.02042,0.000038,24.040185,0.0005,1.376
3884.00,7.555429,25.02060,0.000039,24.041014,0.0005,1.376
3886.00,7.556215,25.01991,0.000038,24.040650,0.0005,1.376
3888.00,7.556580,25.02046,0.000039,24.040143,0.0005,1.376
3890.00,7.557452,25.02085,0.000038,24.040279,0.0005,1.377
3892.00,7.556909,25.02073,0.000038,24.040999,0.0005,1.377
3894.00,7.556507,25.01983,0.000039,24.040850,0.0005,1.376
3896.00,7.555597,25.01999,0.000037,24.041065,0.0006,1.376
3898.00,7.555573,25.02075,0.000037,24.039723,0.0005,1.376
3900.00,7.556389,25.02014,0.000039,24.039904,0.0005,1.376
3902.00,7.557164,25.02014,0.000039,24.040892,0.0006,1.376
3904.00,7.557340,25.02013,0.000039,24.040541,0.0005,1.376
3906.00,7.556524,25.02101,0.000040,24.041177,0.0005,1.376
3908.00,7.555904,25.02084,0.000039,24.040545,0.0005,1.377
3910.00,7.555860,25.02032,0.000039,24.040279,0.0005,1.377
3912.00,7.557051,25.02016,0.000040,24.040654,0.0005,1.376
3914.00,7.557028,25.01980,0.000038,24.040341,0.0005,1.376
3916.00,7.557187,25.01904,0.000039,24.040703,0.0005,1.376
3918.00,7.557628,25.02023,0.000039,24.040063,0.0006,1.377
3920.00,7.556791,25.01922,0.000038,24.040114,0.0006,1.376
3922.00,7.555551,25.01954,0.000039,24.039475,0.0005,1.376
3924.00,7.554782,25.01982,0.000040,24.040479,0.0006,1.377
3926.00,7.555483,25.02022,0.000039,24.040761,0.0005,1.376
3928.00,7.556262,25.01964,0.000040,24.040234,0.0005,1.377
3930.00,7.556428,25.01889,0.000039,24.040525,0.0005,1.376
3932.00,7.556195,25.01984,0.000041,24.040617,0.0005,1.376
3934.00,7.556427,25.01849,0.000039,24.040395,0.0006,1.376
3936.00,7.557164,25.01930,0.000039,24.039924,0.0005,1.376
3938.00,7.557671,25.01892,0.000040,24.040641,0.0006,1.376
3940.00,7.558232,25.01803,0.000038,24.040455,0.0005,1.376
3942.00,7.558007,25.01873,0.000039,24.040183,0.0005,1.377
3944.00,7.556829,25.01960,0.000039,24.039639,0.0006,1.376
3946.00,7.555965,25.01923,0.000039,24.040226,0.0005,1.378
3948.00,7.556555,25.01906,0.000038,24.040803,0.0006,1.377
3950.00,7.556075,25.01948,0.000038,24.040323,0.0006,1.376
3952.00,7.556448,25.01881,0.000039,24.040086,0.0006,1.376
3954.00,7.557277,25.01896,0.000040,24.039794,0.0005,1.376
3956.00,7.558164,25.01951,0.000039,24.040472,0.0005,1.377
3958.00,7.558467,25.01872,0.000039,24.040108,0.0006,1.376
3960.00,7.557608,25.01969,0.000038,24.040095,0.0006,1.377
3962.00,7.557821,25.01921,0.000039,24.040475,0.0005,1.376
3964.00,7.558350,25.01951,0.000039,24.039961,0.0005,1.377
3966.00,7.557921,25.01806,0.000041,24.040277,0.0005,1.377
3968.00,7.558014,25.01836,0.000039,24.040879,0.0006,1.376
3970.00,7.557635,25.01833,0.000039,24.040134,0.0006,1.376
3972.00,7.557078,25.01851,0.000039,24.040925,0.0005,1.376
3974.00,7.557107,25.01971,0.000039,24.040712,0.0005,1.377
3976.00,7.557320,25.01934,0.000038,24.040515,0.0005,1.377
3978.00,7.557905,25.02000,0.000039,24.040112,0.0006,1.377
3980.00,7.557770,25.01901,0.000039,24.040159,0.0005,1.377
3982.00,7.556463,25.01947,0.000039,24.040030,0.0005,1.377
3984.00,7.556450,25.01931,0.000040,24.040788,0.0006,1.377
3986.00,7.557626,25.01885,0.000039,24.040254,0.0006,1.377
3988.00,7.558788,25.01924,0.000040,24.039848,0.0006,1.376
3990.00,7.558050,25.01902,0.000040,24.040415,0.0006,1.377
3992.00,7.557742,25.01917,0.000038,24.040948,0.0006,1.377
3994.00,7.558417,25.01889,0.000039,24.040001,0.0005,1.377
3996.00,7.558478,25.01861,0.000039,24.040170,0.0006,1.377
3998.00,7.558850,25.01888,0.000038,24.040310,0.0005,1.377
4000.00,7.559740,25.01842,0.000038,24.040617,0.0006,1.377
4002.00,7.559073,25.01857,0.000039,24.040732,0.0005,1.377
4004.00,7.558116,25.01854,0.000039,24.040606,0.0006,1.377
4006.00,7.558090,25.01814,0.000039,24.039748,0.0006,1.377
4008.00,7.558919,25.01818,0.000039,24.040357,0.0005,1.377
4010.00,7.558551,25.01738,0.000038,24.040297,0.0006,1.377
4012.00,7.557657,25.01810,0.000039,24.040570,0.0005,1.377
4014.00,7.557504,25.01779,0.000038,24.040719,0.0005,1.377
4016.00,7.558778,25.01777,0.000038,24.039690,0.0005,1.376
4018.00,7.559122,25.01716,0.000038,24.040435,0.0005,1.378
4020.00,7.558324,25.01809,0.000038,24.040945,0.0005,1.377
4022.00,7.557877,25.01851,0.000039,24.039854,0.0005,1.377
4024.00,7.558210,25.01840,0.000040,24.041121,0.0005,1.377
4026.00,7.558766,25.01797,0.000038,24.041214,0.0005,1.377
4028.00,7.558300,25.01896,0.000040,24.040903,0.0006,1.377
4030.00,7.557786,25.01767,0.000039,24.040585,0.0005,1.378
4032.00,7.559085,25.01676,0.000039,24.040575,0.0005,1.378
4034.00,7.559650,25.01674,0.000038,24.040517,0.0005,1.378
4036.00,7.559492,25.01717,0.000038,24.039610,0.0005,1.378
4038.00,7.560174,25.01794,0.000038,24.040655,0.0005,1.378
4040.00,7.560971,25.01753,0.000039,24.040066,0.0006,1.378
4042.00,7.560409,25.01812,0.000038,24.040235,0.0005,1.378
4044.00,7.559925,25.01867,0.000039,24.040312,0.0005,1.378
4046.00,7.559382,25.01915,0.000039,24.040497,0.0005,1.378
4048.00,7.558692,25.01904,0.000039,24.040690,0.0005,1.378
4050.00,7.558389,25.02012,0.000038,24.040425,0.0006,1.377
4052.00,7.559247,25.02014,0.000040,24.040797,0.0005,1.378
4054.00,7.559752,25.01995,0.000040,24.040374,0.0005,1.378
4056.00,7.559596,25.02073,0.000040,24.040928,0.0006,1.378
4058.00,7.559121,25.02005,0.000038,24.040117,0.0006,1.378
4060.00,7.559079,25.01980,0.000038,24.040919,0.0005,1.377
4062.00,7.559077,25.02082,0.000039,24.040354,0.0006,1.378
4064.00,7.558867,25.02152,0.000038,24.040857,0.0006,1.377
4066.00,7.558519,25.02086,0.000040,24.040626,0.0006,1.378
4068.00,7.558841,25.01971,0.000039,24.040472,0.0006,1.378
4070.00,7.559573,25.01928,0.000039,24.040514,0.0005,1.378
4072.00,7.560089,25.01936,0.000039,24.039734,0.0005,1.378
4074.00,7.558895,25.01964,0.000038,24.040681,0.0005,1.379
4076.00,7.558450,25.01889,0.000039,24.039848,0.0006,1.379
4078.00,7.558676,25.01814,0.000039,24.040754,0.0005,1.378
4080.00,7.558368,25.01708,0.000038,24.040232,0.0005,1.378
4082.00,7.558263,25.01814,0.000039,24.040625,0.0005,1.378
4084.00,7.558991,25.01783,0.000040,24.039695,0.0005,1.378
4086.00,7.558446,25.01781,0.000039,24.040505,0.0005,1.378
4088.00,7.557753,25.01791,0.000040,24.040806,0.0006,1.378
4090.00,7.558093,25.01788,0.000039,24.040492,0.0006,1.378
4092.00,7.557874,25.01770,0.000039,24.040054,0.0005,1.378
4094.00,7.557885,25.01765,0.000040,24.040688,0.0006,1.378
4096.00,7.558345,25.01820,0.000040,24.040845,0.0006,1.378
4098.00,7.558332,25.01733,0.000039,24.040797,0.0005,1.379
4100.00,7.559079,25.01746,0.000039,24.040577,0.0005,1.378
4102.00,7.559515,25.01733,0.000037,24.040288,0.0006,1.378
4104.00,7.558363,25.01777,0.000039,24.040225,0.0006,1.378
4106.00,7.558232,25.01805,0.000039,24.040295,0.0005,1.379
4108.00,7.558920,25.01831,0.000039,24.039694,0.0005,1.379
4110.00,7.558638,25.01833,0.000038,24.040265,0.0005,1.379
4112.00,7.557652,25.01968,0.000038,24.040312,0.0005,1.379
4114.00,7.558276,25.02017,0.000037,24.040174,0.0005,1.379
4116.00,7.559847,25.02109,0.000038,24.040370,0.0005,1.379
4118.00,7.559461,25.02086,0.000038,24.040248,0.0006,1.378
4120.00,7.558956,25.02034,0.000039,24.040474,0.0006,1.378
4122.00,7.558692,25.02067,0.000038,24.040581,0.0005,1.379
4124.00,7.558224,25.02030,0.000037,24.040735,0.0006,1.379
4126.00,7.558137,25.02124,0.000040,24.039968,0.0005,1.378
4128.00,7.558283,25.02091,0.000040,24.040143,0.0005,1.378
4130.00,7.558690,25.02030,0.000039,24.040315,0.0005,1.379
4132.00,7.557527,25.02013,0.000038,24.039877,0.0006,1.379
4134.00,7.556553,25.02108,0.000038,24.040015,0.0006,1.378
4136.00,7.557450,25.02128,0.000038,24.040350,0.0006,1.379
4138.00,7.557505,25.02035,0.000038,24.040683,0.0006,1.379
4140.00,7.557738,25.02102,0.000040,24.040779,0.0005,1.379
4142.00,7.557447,25.02115,0.000039,24.040777,0.0005,1.379
4144.00,7.557674,25.02178,0.000038,24.040525,0.0005,1.379
4146.00,7.558432,25.02133,0.000039,24.039795,0.0005,1.378
4148.00,7.559608,25.02091,0.000038,24.040330,0.0005,1.379
4150.00,7.559710,25.02054,0.000038,24.040468,0.0005,1.379
4152.00,7.558710,25.01977,0.000039,24.041123,0.0005,1.379
4154.00,7.558362,25.01937,0.000039,24.040370,0.0005,1.379
4156.00,7.557905,25.02007,0.000039,24.040077,0.0006,1.378
4158.00,7.557990,25.02080,0.000039,24.040710,0.0006,1.379
4160.00,7.558363,25.02181,0.000039,24.040957,0.0005,1.379
4162.00,7.558383,25.02151,0.000038,24.040483,0.0006,1.379
4164.00,7.559009,25.02210,0.000038,24.040537,0.0005,1.379
4166.00,7.558907,25.02245,0.000037,24.040363,0.0005,1.380
4168.00,7.559295,25.02285,0.000038,24.039979,0.0005,1.379
4170.00,7.560013,25.02214,0.000039,24.040355,0.0005,1.378
4172.00,7.559652,25.02224,0.000039,24.040386,0.0005,1.379
4174.00,7.559557,25.02140,0.000039,24.040330,0.0005,1.379
4176.00,7.560133,25.02145,0.000039,24.040041,0.0006,1.380
4178.00,7.560444,25.02085,0.000038,24.040801,0.0005,1.380
4180.00,7.560554,25.02156,0.000039,24.040670,0.0005,1.379
4182.00,7.560513,25.02148,0.000039,24.040288,0.0005,1.379
4184.00,7.560484,25.02122,0.000039,24.040225,0.0005,1.379
4186.00,7.560148,25.02144,0.000038,24.040806,0.0006,1.379
4188.00,7.560075,25.02179,0.000039,24.041014,0.0006,1.380
4190.00,7.559586,25.02237,0.000040,24.040234,0.0005,1.379
4192.00,7.559276,25.02063,0.000039,24.041356,0.0006,1.380
4194.00,7.558574,25.02009,0.000037,24.040708,0.0005,1.380
4196.00,7.558119,25.02049,0.000038,24.040341,0.0005,1.379
4198.00,7.558219,25.02092,0.000039,24.040968,0.0005,1.379
4200.00,7.557972,25.02141,0.000039,24.040488,0.0006,1.380
4202.00,7.557049,25.02068,0.000039,24.040668,0.0006,1.379
@7,12.0000,24.0
4204.00,7.557482,25.02035,0.000040,24.040510,0.0005,1.379
4206.00,7.552621,25.02128,0.000040,24.040490,0.0005,1.380
4208.00,7.542352,25.02042,0.000041,24.040188,0.0006,1.379
4210.00,7.531186,25.01955,0.000039,24.040641,0.0006,1.379
4212.00,7.521939,25.01951,0.000039,24.040312,0.0006,1.379
4214.00,7.514982,25.01955,0.000039,24.040652,0.0005,1.379
4216.00,7.510292,25.01883,0.000038,24.040141,0.0006,1.379
4218.00,7.507951,25.01910,0.000039,24.040086,0.0005,1.380
4220.00,7.506299,25.02004,0.000038,24.040595,0.0005,1.380
4222.00,7.503350,25.01974,0.000038,24.040477,0.0005,1.381
4224.00,7.500231,25.01942,0.000037,24.040554,0.0005,1.381
4226.00,7.497126,25.01948,0.000036,24.040428,0.0005,1.381
4228.00,7.495011,25.01946,0.000036,24.040299,0.0006,1.380
4230.00,7.500285,25.02025,0.000037,24.040475,0.0005,1.381
4232.00,7.510857,25.01956,0.000036,24.040315,0.0006,1.381
4234.00,7.521284,25.01936,0.000037,24.040226,0.0005,1.381
4236.00,7.529506,25.01870,0.000037,24.040044,0.0005,1.381
4238.00,7.535110,25.01931,0.000037,24.040474,0.0005,1.381
4240.00,7.537052,25.01964,0.000040,24.040683,0.0006,1.380
4242.00,7.539171,25.02041,0.000040,24.040394,0.0006,1.380
4244.00,7.541608,25.02145,0.000040,24.040401,0.0006,1.380
4246.00,7.544702,25.02026,0.000039,24.039494,0.0006,1.380
4248.00,7.547426,25.02007,0.000040,24.040168,0.0006,1.379
4250.00,7.549329,25.02057,0.000040,24.040541,0.0005,1.380
4252.00,7.550822,25.02029,0.000040,24.040205,0.0005,1.380
4254.00,7.551547,25.01991,0.000040,24.040143,0.0006,1.380
4256.00,7.552352,25.02097,0.000040,24.039597,0.0005,1.380
4258.00,7.552930,25.02146,0.000040,24.040779,0.0006,1.379
4260.00,7.552853,25.02102,0.000040,24.040306,0.0005,1.380
4262.00,7.552526,25.02078,0.000039,24.040537,0.0005,1.380
4264.00,7.552392,25.02176,0.000039,24.040294,0.0005,1.379
4266.00,7.552176,25.02143,0.000039,24.040134,0.0005,1.380
4268.00,7.551988,25.02068,0.000039,24.040328,0.0005,1.379
4270.00,7.552302,25.02072,0.000040,24.040959,0.0005,1.379
4272.00,7.552096,25.02068,0.000041,24.040792,0.0005,1.379
4274.00,7.553473,25.02118,0.000040,24.040766,0.0005,1.379
4276.00,7.554176,25.02006,0.000040,24.041085,0.0005,1.381
4278.00,7.555049,25.02029,0.000039,24.040646,0.0006,1.380
4280.00,7.554936,25.01977,0.000038,24.039912,0.0005,1.380
4282.00,7.555077,25.02047,0.000038,24.040143,0.0005,1.381
4284.00,7.554945,25.02030,0.000039,24.040165,0.0006,1.381
4286.00,7.554243,25.02038,0.000038,24.040266,0.0006,1.380
4288.00,7.554284,25.02110,0.000039,24.041072,0.0006,1.380
4290.00,7.554370,25.02074,0.000039,24.041259,0.0006,1.380
4292.00,7.553896,25.01935,0.000039,24.041137,0.0006,1.380
4294.00,7.554560,25.01958,0.000039,24.040979,0.0006,1.380
4296.00,7.554860,25.01987,0.000039,24.040917,0.0005,1.380
4298.00,7.554028,25.02019,0.000039,24.040943,0.0006,1.380
4300.00,7.553030,25.02039,0.000040,24.040490,0.0006,1.379
4302.00,7.551979,25.02026,0.000040,24.040512,0.0006,1.379
4304.00,7.552071,25.02098,0.000040,24.039939,0.0006,1.380
4306.00,7.552117,25.02123,0.000039,24.040285,0.0006,1.381
4308.00,7.552611,25.01978,0.000039,24.040695,0.0006,1.380
4310.00,7.552051,25.01954,0.000039,24.040972,0.0005,1.380
4312.00,7.551225,25.01976,0.000040,24.040255,0.0005,1.379
4314.00,7.551308,25.01998,0.000039,24.040697,0.0006,1.380
4316.00,7.551896,25.02031,0.000040,24.040439,0.0006,1.380
4318.00,7.551879,25.02028,0.000040,24.040626,0.0005,1.380
4320.00,7.551719,25.02053,0.000039,24.040865,0.0006,1.380
4322.00,7.552107,25.02045,0.000038,24.040306,0.0006,1.380
4324.00,7.552258,25.02034,0.000038,24.040268,0.0006,1.381
4326.00,7.553389,25.01975,0.000038,24.040712,0.0006,1.381
4328.00,7.553316,25.01880,0.000038,24.040692,0.0005,1.381
4330.00,7.553293,25.01973,0.000039,24.040265,0.0005,1.379
4332.00,7.552399,25.02009,0.000039,24.040425,0.0006,1.380
4334.00,7.552694,25.01934,0.000038,24.040841,0.0006,1.381
4336.00,7.551310,25.01847,0.000039,24.041294,0.0005,1.381
4338.00,7.551555,25.01985,0.000039,24.040024,0.0005,1.380
4340.00,7.552022,25.02021,0.000040,24.040506,0.0005,1.379
4342.00,7.551493,25.02011,0.000039,24.040472,0.0005,1.380
4344.00,7.551355,25.01952,0.000040,24.039797,0.0005,1.381
4346.00,7.551123,25.01957,0.000040,24.040286,0.0005,1.380
4348.00,7.551784,25.01918,0.000039,24.040141,0.0005,1.381
4350.00,7.551589,25.01862,0.000039,24.040399,0.0006,1.381
4352.00,7.551921,25.01865,0.000039,24.040470,0.0005,1.380
4354.00,7.551778,25.01932,0.000040,24.040492,0.0005,1.380
4356.00,7.550984,25.01921,0.000040,24.040197,0.0005,1.381
4358.00,7.550578,25.02000,0.000039,24.039897,0.0005,1.381
4360.00,7.551548,25.01954,0.000038,24.040625,0.0006,1.381
4362.00,7.551690,25.02010,0.000039,24.040477,0.0006,1.381
4364.00,7.552157,25.02034,0.000039,24.040590,0.0006,1.381
4366.00,7.552373,25.01992,0.000038,24.039814,0.0006,1.381
4368.00,7.552513,25.01984,0.000039,24.041323,0.0005,1.381
4370.00,7.552410,25.01971,0.000039,24.040721,0.0006,1.381
4372.00,7.552120,25.02005,0.000039,24.039821,0.0005,1.381
4374.00,7.551451,25.02010,0.000039,24.040297,0.0005,1.381
4376.00,7.551513,25.01949,0.000038,24.040099,0.0005,1.382
4378.00,7.552047,25.01889,0.000038,24.040583,0.0006,1.381
4380.00,7.551314,25.02013,0.000039,24.040899,0.0005,1.381
4382.00,7.551574,25.02045,0.000039,24.041339,0.0005,1.381
4384.00,7.552292,25.02008,0.000039,24.041630,0.0005,1.381
4386.00,7.552957,25.01918,0.000038,24.039830,0.0005,1.381
4388.00,7.552387,25.02041,0.000038,24.040459,0.0005,1.382
4390.00,7.551456,25.02151,0.000039,24.040997,0.0005,1.381
4392.00,7.551295,25.02071,0.000039,24.041163,0.0005,1.381
4394.00,7.550999,25.02059,0.000038,24.040914,0.0005,1.381
4396.00,7.551577,25.01998,0.000039,24.040906,0.0005,1.381
4398.00,7.552265,25.02014,0.000039,24.040874,0.0005,1.382
4400.00,7.552806,25.02038,0.000038,24.040412,0.0006,1.381
4402.00,7.552496,25.02060,0.000038,24.040461,0.0005,1.381
4404.00,7.552456,25.02073,0.000038,24.039983,0.0006,1.381
4406.00,7.552706,25.02125,0.000039,24.039846,0.0005,1.381
4408.00,7.552722,25.02145,0.000039,24.040615,0.0005,1.381
4410.00,7.553461,25.02085,0.000039,24.040259,0.0005,1.381
4412.00,7.552631,25.02138,0.000038,24.039606,0.0006,1.382
4414.00,7.552449,25.02142,0.000038,24.040146,0.0005,1.381
4416.00,7.553422,25.02110,0.000039,24.040550,0.0006,1.381
4418.00,7.554189,25.02041,0.000039,24.040975,0.0006,1.381
4420.00,7.554343,25.02121,0.000039,24.040355,0.0005,1.382
4422.00,7.553427,25.02115,0.000038,24.040641,0.0006,1.381
4424.00,7.552963,25.02140,0.000040,24.040848,0.0005,1.381
4426.00,7.553116,25.02222,0.000040,24.040419,0.0005,1.381
4428.00,7.552753,25.02252,0.000038,24.039866,0.0006,1.381
4430.00,7.552669,25.02292,0.000039,24.040203,0.0005,1.382
4432.00,7.552898,25.02202,0.000038,24.040259,0.0006,1.382
4434.00,7.553089,25.02215,0.000038,24.041012,0.0005,1.382
4436.00,7.554332,25.02373,0.000038,24.040554,0.0006,1.381
4438.00,7.554499,25.02354,0.000039,24.040328,0.0005,1.381
4440.00,7.554203,25.02300,0.000039,24.040225,0.0006,1.381
4442.00,7.553684,25.02284,0.000039,24.040375,0.0005,1.382
4444.00,7.552631,25.02235,0.000038,24.040346,0.0005,1.382
4446.00,7.552845,25.02271,0.000038,24.040563,0.0005,1.382
4448.00,7.552681,25.02343,0.000038,24.040425,0.0006,1.381
4450.00,7.552787,25.02373,0.000039,24.040475,0.0005,1.381
4452.00,7.552469,25.02315,0.000039,24.040630,0.0005,1.381
4454.00,7.552580,25.02172,0.000038,24.040145,0.0006,1.382
4456.00,7.553009,25.02190,0.000038,24.039948,0.0005,1.381
4458.00,7.553573,25.02176,0.000038,24.040959,0.0006,1.382
4460.00,7.554173,25.02102,0.000039,24.040723,0.0006,1.382
4462.00,7.554045,25.02099,0.000039,24.039755,0.0005,1.381
4464.00,7.553770,25.02123,0.000039,24.040194,0.0005,1.382
4466.00,7.554403,25.02161,0.000038,24.040337,0.0005,1.382
4468.00,7.554881,25.02116,0.000038,24.040417,0.0006,1.382
4470.00,7.554687,25.02229,0.000038,24.040334,0.0005,1.382
4472.00,7.554190,25.02204,0.000039,24.039706,0.0005,1.381
4474.00,7.553467,25.02166,0.000039,24.040130,0.0006,1.381
4476.00,7.552733,25.02181,0.000039,24.040615,0.0006,1.382
4478.00,7.552822,25.02149,0.000038,24.040335,0.0005,1.382
4480.00,7.553736,25.02088,0.000039,24.040735,0.0005,1.381
4482.00,7.554576,25.02133,0.000038,24.040488,0.0005,1.382
4484.00,7.554399,25.02108,0.000038,24.041361,0.0005,1.382
4486.00,7.554217,25.02058,0.000038,24.040446,0.0005,1.382
4488.00,7.554576,25.02053,0.000038,24.039972,0.0005,1.382
4490.00,7.554582,25.02126,0.000038,24.039952,0.0006,1.381
4492.00,7.552827,25.02058,0.000039,24.040406,0.0005,1.382
4494.00,7.553307,25.01980,0.000038,24.039883,0.0005,1.382
4496.00,7.554087,25.02017,0.000038,24.039961,0.0005,1.383
4498.00,7.554641,25.02058,0.000037,24.040383,0.0005,1.382
4500.00,7.554447,25.01993,0.000037,24.040628,0.0005,1.382
4502.00,7.555390,25.02071,0.000039,24.040172,0.0005,1.382
4504.00,7.555888,25.02115,0.000038,24.039968,0.0005,1.382
4506.00,7.555695,25.02041,0.000037,24.040037,0.0005,1.382
4508.00,7.555088,25.02107,0.000037,24.041014,0.0005,1.382
4510.00,7.554450,25.02070,0.000038,24.039610,0.0005,1.382
4512.00,7.553511,25.02138,0.000038,24.040254,0.0005,1.382
4514.00,7.553000,25.02186,0.000039,24.040286,0.0005,1.383
4516.00,7.552808,25.02141,0.000039,24.039979,0.0006,1.382
4518.00,7.553283,25.02095,0.000039,24.040168,0.0005,1.382
4520.00,7.553371,25.02113,0.000039,24.039939,0.0006,1.382
4522.00,7.553589,25.02261,0.000038,24.039668,0.0005,1.382
4524.00,7.554434,25.02214,0.000038,24.040815,0.0005,1.382
4526.00,7.554450,25.02236,0.000038,24.040788,0.0005,1.382
4528.00,7.555099,25.02189,0.000038,24.039572,0.0005,1.382
4530.00,7.554442,25.02189,0.000038,24.040070,0.0006,1.382
4532.00,7.554230,25.02154,0.000037,24.039939,0.0005,1.383
4534.00,7.554112,25.02151,0.000038,24.039235,0.0006,1.382
4536.00,7.553579,25.02076,0.000038,24.040272,0.0006,1.383
4538.00,7.554225,25.02024,0.000038,24.040775,0.0005,1.382
4540.00,7.554795,25.01998,0.000038,24.040023,0.0005,1.382
4542.00,7.555844,25.01994,0.000039,24.040090,0.0005,1.383
4544.00,7.555148,25.02074,0.000038,24.039639,0.0005,1.383
4546.00,7.554276,25.02031,0.000038,24.039675,0.0005,1.383
4548.00,7.554022,25.01998,0.000038,24.040019,0.0005,1.383
4550.00,7.554540,25.01981,0.000039,24.040877,0.0005,1.382
4552.00,7.554841,25.01881,0.000038,24.040063,0.0005,1.383
4554.00,7.555132,25.01938,0.000038,24.039814,0.0005,1.382
4556.00,7.554990,25.02044,0.000038,24.039934,0.0005,1.382
4558.00,7.555837,25.02002,0.000038,24.040792,0.0005,1.383
4560.00,7.555469,25.01989,0.000037,24.039772,0.0005,1.382
4562.00,7.555783,25.02033,0.000039,24.040766,0.0005,1.383
4564.00,7.554311,25.01954,0.000038,24.040435,0.0005,1.383
4566.00,7.554447,25.01931,0.000038,24.039999,0.0005,1.383
4568.00,7.555323,25.01891,0.000039,24.040097,0.0005,1.382
4570.00,7.554315,25.01879,0.000038,24.040590,0.0005,1.383
4572.00,7.554254,25.01964,0.000038,24.039943,0.0005,1.383
4574.00,7.554017,25.01892,0.000039,24.040208,0.0005,1.383
4576.00,7.554262,25.01918,0.000038,24.040821,0.0005,1.383
4578.00,7.554996,25.02013,0.000039,24.040610,0.0005,1.383
4580.00,7.555411,25.01932,0.000039,24.040274,0.0005,1.383
4582.00,7.556077,25.01892,0.000038,24.040552,0.0005,1.383
4584.00,7.556957,25.01934,0.000040,24.039997,0.0005,1.382
4586.00,7.556731,25.01901,0.000040,24.040635,0.0005,1.383
4588.00,7.556241,25.01902,0.000039,24.040732,0.0005,1.383
4590.00,7.556118,25.01830,0.000038,24.040303,0.0005,1.383
4592.00,7.555910,25.01847,0.000037,24.039757,0.0005,1.383
4594.00,7.556075,25.01900,0.000037,24.040194,0.0006,1.383
4596.00,7.555634,25.01865,0.000037,24.039412,0.0005,1.383
4598.00,7.555828,25.01835,0.000038,24.040006,0.0005,1.383
4600.00,7.556180,25.01939,0.000038,24.040641,0.0006,1.383
4602.00,7.556381,25.02001,0.000039,24.040501,0.0005,1.383
4604.00,7.556557,25.01989,0.000038,24.040321,0.0005,1.383
4606.00,7.556252,25.01913,0.000039,24.040379,0.0006,1.383
4608.00,7.555662,25.02025,0.000040,24.040299,0.0006,1.383
4610.00,7.554776,25.01956,0.000038,24.041052,0.0006,1.384
4612.00,7.554081,25.01895,0.000038,24.041006,0.0006,1.383
4614.00,7.554497,25.01886,0.000039,24.040635,0.0005,1.383
4616.00,7.554246,25.01996,0.000038,24.040977,0.0005,1.384
4618.00,7.554292,25.02010,0.000038,24.040359,0.0006,1.383
4620.00,7.554554,25.01971,0.000038,24.040657,0.0005,1.383
4622.00,7.555381,25.01887,0.000040,24.040757,0.0005,1.383
4624.00,7.556260,25.01880,0.000040,24.040357,0.0005,1.383
4626.00,7.556203,25.01834,0.000039,24.040168,0.0005,1.383
4628.00,7.555053,25.01865,0.000037,24.040034,0.0006,1.383
4630.00,7.556339,25.01925,0.000039,24.040024,0.0005,1.383
4632.00,7.555809,25.02083,0.000038,24.039948,0.0005,1.383
4634.00,7.555410,25.02069,0.000038,24.040423,0.0005,1.383
4636.00,7.555492,25.01928,0.000038,24.040697,0.0005,1.383
4638.00,7.555690,25.01880,0.000039,24.040637,0.0005,1.384
4640.00,7.556432,25.01887,0.000039,24.040419,0.0005,1.383
4642.00,7.556453,25.01945,0.000038,24.040468,0.0005,1.384
4644.00,7.556003,25.01955,0.000039,24.039990,0.0005,1.384
4646.00,7.556455,25.01896,0.000038,24.040681,0.0005,1.384
4648.00,7.556467,25.01936,0.000038,24.040268,0.0005,1.384
4650.00,7.555684,25.01988,0.000038,24.040546,0.0005,1.383
4652.00,7.557392,25.01887,0.000039,24.040132,0.0006,1.383
4654.00,7.558088,25.01864,0.000039,24.039977,0.0005,1.383
4656.00,7.558301,25.01892,0.000038,24.040963,0.0005,1.384
4658.00,7.557424,25.01977,0.000038,24.040779,0.0006,1.383
4660.00,7.557301,25.01945,0.000038,24.040119,0.0005,1.383
4662.00,7.557215,25.01905,0.000039,24.040410,0.0005,1.383
4664.00,7.557491,25.01912,0.000040,24.040134,0.0005,1.383
4666.00,7.557721,25.01856,0.000037,24.040590,0.0005,1.383
4668.00,7.556317,25.01881,0.000039,24.040588,0.0005,1.383
4670.00,7.556483,25.01856,0.000039,24.040714,0.0005,1.384
4672.00,7.555380,25.01908,0.000038,24.039694,0.0005,1.384
4674.00,7.554824,25.01955,0.000037,24.039599,0.0005,1.384
4676.00,7.555774,25.01885,0.000038,24.039924,0.0005,1.384
4678.00,7.556071,25.01997,0.000039,24.040968,0.0006,1.383
4680.00,7.556148,25.02015,0.000038,24.039868,0.0006,1.383
4682.00,7.556126,25.01906,0.000038,24.040550,0.0006,1.384
4684.00,7.555796,25.01838,0.000038,24.040017,0.0005,1.384
4686.00,7.555888,25.01835,0.000037,24.039890,0.0005,1.384
4688.00,7.556007,25.01861,0.000038,24.040154,0.0005,1.384
4690.00,7.555769,25.01858,0.000038,24.040332,0.0005,1.384
4692.00,7.555614,25.01902,0.000037,24.040386,0.0005,1.384
4694.00,7.556505,25.01887,0.000039,24.040861,0.0005,1.384
4696.00,7.556983,25.01910,0.000038,24.040117,0.0005,1.383
4698.00,7.558031,25.01906,0.000039,24.040965,0.0005,1.382
4700.00,7.557742,25.01925,0.000038,24.040394,0.0005,1.383
4702.00,7.557318,25.01804,0.000039,24.040439,0.0005,1.384
4704.00,7.556920,25.01934,0.000039,24.039841,0.0005,1.384
4706.00,7.557472,25.01828,0.000038,24.039894,0.0005,1.384
4708.00,7.557119,25.01880,0.000038,24.040328,0.0005,1.383
4710.00,7.555798,25.01814,0.000039,24.040594,0.0005,1.384
4712.00,7.556255,25.01791,0.000038,24.040577,0.0005,1.384
4714.00,7.556439,25.01779,0.000038,24.040737,0.0005,1.383
4716.00,7.556175,25.01857,0.000037,24.039972,0.0005,1.383
4718.00,7.556201,25.01980,0.000039,24.040999,0.0005,1.383
4720.00,7.556365,25.01952,0.000037,24.039506,0.0005,1.384
4722.00,7.556502,25.01938,0.000037,24.039724,0.0005,1.383
4724.00,7.556626,25.01842,0.000039,24.039704,0.0005,1.383
4726.00,7.556139,25.01878,0.000039,24.040188,0.0005,1.383
4728.00,7.556046,25.01907,0.000039,24.040363,0.0005,1.384
4730.00,7.556739,25.01881,0.000037,24.040895,0.0005,1.384
4732.00,7.557281,25.01887,0.000039,24.040612,0.0005,1.383
4734.00,7.556982,25.01960,0.000039,24.039944,0.0005,1.384
4736.00,7.557309,25.02032,0.000039,24.040821,0.0005,1.384
4738.00,7.557248,25.02107,0.000039,24.039815,0.0005,1.384
4740.00,7.556969,25.02077,0.000038,24.039754,0.0005,1.384
4742.00,7.556345,25.01971,0.000038,24.040739,0.0005,1.384
4744.00,7.556639,25.01969,0.000039,24.040366,0.0006,1.383
4746.00,7.556922,25.01964,0.000039,24.041041,0.0005,1.383
4748.00,7.556319,25.01881,0.000040,24.040568,0.0005,1.384
4750.00,7.556536,25.01908,0.000038,24.040468,0.0005,1.384
4752.00,7.556912,25.02018,0.000039,24.040674,0.0005,1.384
4754.00,7.556657,25.01976,0.000039,24.039757,0.0006,1.384
4756.00,7.556085,25.01970,0.000040,24.040723,0.0006,1.383
4758.00,7.556577,25.01997,0.000040,24.040359,0.0005,1.383
4760.00,7.556478,25.01952,0.000039,24.039874,0.0005,1.384
4762.00,7.555701,25.02012,0.000039,24.039624,0.0005,1.383
4764.00,7.555984,25.02001,0.000040,24.040459,0.0005,1.383
4766.00,7.555133,25.01915,0.000040,24.040165,0.0005,1.384
4768.00,7.554889,25.01931,0.000038,24.040432,0.0005,1.384
4770.00,7.556681,25.01994,0.000037,24.041006,0.0005,1.384
4772.00,7.556632,25.01881,0.000039,24.040046,0.0005,1.384
4774.00,7.555317,25.01890,0.000039,24.039490,0.0006,1.384
4776.00,7.555573,25.01780,0.000039,24.040812,0.0005,1.383
4778.00,7.555835,25.01840,0.000039,24.040365,0.0005,1.384
4780.00,7.555823,25.01879,0.000040,24.039721,0.0005,1.383
4782.00,7.556238,25.01835,0.000039,24.040004,0.0005,1.383
4784.00,7.556423,25.01944,0.000038,24.040321,0.0005,1.384
4786.00,7.556849,25.01919,0.000037,24.040534,0.0005,1.384
4788.00,7.556252,25.01926,0.000037,24.040768,0.0005,1.384
4790.00,7.555477,25.01941,0.000039,24.040586,0.0005,1.384
4792.00,7.555143,25.01904,0.000039,24.040541,0.0005,1.383
4794.00,7.555475,25.01883,0.000040,24.040699,0.0005,1.383
4796.00,7.556241,25.01968,0.000039,24.040399,0.0006,1.384
4798.00,7.556723,25.01981,0.000039,24.040830,0.0006,1.384
4800.00,7.556151,25.02064,0.000038,24.039944,0.0006,1.384
4802.00,7.555962,25.02110,0.000038,24.040123,0.0006,1.384
@8,12.0000,24.0
4804.00,7.556250,25.02139,0.000039,24.040343,0.0006,1.384
4806.00,7.552262,25.02092,0.000040,24.040981,0.0005,1.384
4808.00,7.542040,25.02088,0.000040,24.040797,0.0005,1.383
4810.00,7.531449,25.02130,0.000038,24.040363,0.0006,1.383
4812.00,7.523759,25.02060,0.000039,24.040405,0.0005,1.383
4814.00,7.517934,25.02068,0.000039,24.040155,0.0005,1.384
4816.00,7.515189,25.02009,0.000037,24.040044,0.0005,1.385
4818.00,7.514685,25.02146,0.000038,24.040345,0.0006,1.385
4820.00,7.514523,25.02042,0.000037,24.039899,0.0005,1.386
4822.00,7.514146,25.02044,0.000037,24.040926,0.0005,1.385
4824.00,7.513553,25.02012,0.000037,24.040797,0.0005,1.385
4826.00,7.511541,25.02040,0.000037,24.041183,0.0005,1.385
4828.00,7.511016,25.02028,0.000038,24.041256,0.0005,1.385
4830.00,7.516857,25.02027,0.000038,24.040697,0.0005,1.386
4832.00,7.529625,25.01940,0.000036,24.040621,0.0006,1.386
4834.00,7.541156,25.01866,0.000036,24.040332,0.0005,1.385
4836.00,7.549869,25.01954,0.000038,24.041197,0.0005,1.385
4838.00,7.555848,25.02134,0.000039,24.040434,0.0005,1.385
4840.00,7.559080,25.02173,0.000038,24.041219,0.0005,1.384
4842.00,7.560420,25.02189,0.000039,24.040759,0.0006,1.384
4844.00,7.561487,25.02136,0.000040,24.040032,0.0006,1.384
4846.00,7.563302,25.02122,0.000040,24.040688,0.0005,1.384
4848.00,7.565663,25.02030,0.000040,24.040921,0.0005,1.384
4850.00,7.567559,25.02120,0.000039,24.040177,0.0005,1.385
4852.00,7.568379,25.02133,0.000039,24.039623,0.0005,1.384
4854.00,7.568100,25.02176,0.000040,24.040826,0.0005,1.383
4856.00,7.568450,25.02147,0.000040,24.040454,0.0005,1.383
4858.00,7.568703,25.02133,0.000040,24.040957,0.0005,1.383
4860.00,7.568106,25.02208,0.000039,24.040150,0.0006,1.384
4862.00,7.567814,25.02180,0.000039,24.039935,0.0006,1.385
4864.00,7.567684,25.02163,0.000039,24.040648,0.0005,1.384
4866.00,7.566854,25.02191,0.000038,24.040692,0.0006,1.384
4868.00,7.565784,25.02141,0.000041,24.040425,0.0005,1.384
4870.00,7.564836,25.02144,0.000041,24.039821,0.0005,1.383
4872.00,7.564471,25.02181,0.000040,24.040210,0.0005,1.383
4874.00,7.564098,25.02151,0.000039,24.040612,0.0005,1.384
4876.00,7.563628,25.02128,0.000039,24.040677,0.0005,1.383
4878.00,7.562443,25.02151,0.000038,24.039824,0.0005,1.384
4880.00,7.562294,25.02171,0.000038,24.039444,0.0005,1.384
4882.00,7.562579,25.02157,0.000039,24.040054,0.0005,1.384
4884.00,7.562170,25.02163,0.000038,24.040410,0.0005,1.384
4886.00,7.562229,25.02170,0.000038,24.040283,0.0005,1.384
4888.00,7.561313,25.02108,0.000038,24.040506,0.0005,1.384
4890.00,7.560693,25.02191,0.000039,24.039703,0.0005,1.383
4892.00,7.560872,25.02240,0.000039,24.040315,0.0005,1.384
4894.00,7.560833,25.02193,0.000040,24.040335,0.0005,1.384
4896.00,7.559827,25.02138,0.000039,24.040165,0.0005,1.384
4898.00,7.559431,25.02142,0.000039,24.040974,0.0005,1.384
4900.00,7.559022,25.02212,0.000039,24.040563,0.0005,1.384
4902.00,7.559004,25.02132,0.000037,24.040930,0.0005,1.385
4904.00,7.558688,25.02190,0.000039,24.040761,0.0005,1.385
4906.00,7.557738,25.02182,0.000039,24.040848,0.0005,1.384
4908.00,7.557062,25.02029,0.000039,24.039986,0.0005,1.384
4910.00,7.557212,25.02063,0.000040,24.040894,0.0006,1.384
4912.00,7.557268,25.02161,0.000039,24.040168,0.0005,1.383
4914.00,7.557569,25.02149,0.000039,24.040495,0.0005,1.383
4916.00,7.556869,25.02073,0.000040,24.040801,0.0005,1.384
4918.00,7.554917,25.02236,0.000038,24.040135,0.0005,1.385
4920.00,7.553865,25.02191,0.000038,24.040788,0.0005,1.384
4922.00,7.553669,25.02077,0.000038,24.040877,0.0006,1.383
4924.00,7.552831,25.02106,0.000039,24.040266,0.0006,1.384
4926.00,7.553023,25.02129,0.000038,24.040259,0.0005,1.384
4928.00,7.553401,25.02181,0.000038,24.040546,0.0005,1.384
4930.00,7.552198,25.02119,0.000037,24.040301,0.0005,1.384
4932.00,7.551392,25.02091,0.000037,24.040281,0.0006,1.384
4934.00,7.551336,25.02118,0.000038,24.040257,0.0005,1.384
4936.00,7.551335,25.02164,0.000039,24.040383,0.0005,1.383
4938.00,7.551602,25.02112,0.000040,24.040046,0.0005,1.384
4940.00,7.551179,25.02126,0.000037,24.040326,0.0005,1.384
4942.00,7.551430,25.02154,0.000039,24.040006,0.0005,1.384
4944.00,7.551137,25.02149,0.000038,24.040286,0.0005,1.385
4946.00,7.551283,25.02113,0.000037,24.040488,0.0005,1.384
4948.00,7.551255,25.02110,0.000038,24.039726,0.0005,1.384
4950.00,7.552046,25.02114,0.000039,24.040614,0.0005,1.384
4952.00,7.551817,25.02029,0.000039,24.040123,0.0006,1.383
4954.00,7.550761,25.02070,0.000038,24.040488,0.0005,1.384
4956.00,7.550063,25.02083,0.000038,24.040846,0.0005,1.385
4958.00,7.550465,25.02073,0.000038,24.040348,0.0005,1.384
4960.00,7.550753,25.02164,0.000038,24.040685,0.0006,1.384
4962.00,7.550655,25.02221,0.000039,24.040317,0.0005,1.384
4964.00,7.550437,25.02144,0.000039,24.040721,0.0005,1.384
4966.00,7.549795,25.02071,0.000039,24.041319,0.0005,1.384
4968.00,7.548969,25.02092,0.000039,24.040434,0.0005,1.384
4970.00,7.548723,25.02069,0.000038,24.040628,0.0005,1.384
4972.00,7.550386,25.02046,0.000038,24.040952,0.0005,1.384
4974.00,7.551236,25.02075,0.000039,24.040981,0.0005,1.384
4976.00,7.551065,25.02082,0.000039,24.041299,0.0005,1.384
4978.00,7.550686,25.02118,0.000038,24.040363,0.0005,1.384
4980.00,7.550876,25.02145,0.000038,24.040759,0.0005,1.384
4982.00,7.550365,25.02122,0.000038,24.041168,0.0005,1.383
4984.00,7.549751,25.02109,0.000039,24.040894,0.0005,1.383
4986.00,7.550647,25.02155,0.000039,24.040870,0.0005,1.384
4988.00,7.551647,25.02008,0.000038,24.040703,0.0006,1.384
4990.00,7.551366,25.01991,0.000038,24.041190,0.0006,1.384
4992.00,7.550469,25.01993,0.000038,24.040603,0.0006,1.384
4994.00,7.549157,25.01880,0.000039,24.040743,0.0005,1.383
4996.00,7.550322,25.02015,0.000039,24.040365,0.0005,1.384
4998.00,7.551952,25.02057,0.000037,24.040275,0.0005,1.384
5000.00,7.551452,25.02035,0.000038,24.040012,0.0005,1.384
5002.00,7.551435,25.02029,0.000038,24.040905,0.0005,1.384
5004.00,7.551105,25.01993,0.000039,24.040455,0.0005,1.384
5006.00,7.551236,25.02028,0.000039,24.040955,0.0005,1.384
5008.00,7.550514,25.01988,0.000038,24.040886,0.0005,1.384
5010.00,7.549831,25.01941,0.000039,24.040632,0.0005,1.384
5012.00,7.551340,25.01968,0.000038,24.040646,0.0005,1.384
5014.00,7.550628,25.02143,0.000038,24.040443,0.0005,1.384
5016.00,7.549954,25.02123,0.000039,24.040299,0.0005,1.384
5018.00,7.550292,25.02110,0.000039,24.040559,0.0005,1.384
5020.00,7.550195,25.02174,0.000040,24.040668,0.0005,1.384
5022.00,7.550716,25.02069,0.000038,24.040235,0.0005,1.384
5024.00,7.551065,25.02084,0.000038,24.040394,0.0005,1.384
5026.00,7.550839,25.02081,0.000038,24.039999,0.0005,1.384
5028.00,7.551883,25.02160,0.000037,24.040428,0.0005,1.384
5030.00,7.551724,25.02167,0.000038,24.040115,0.0005,1.384
5032.00,7.551823,25.02138,0.000037,24.040566,0.0005,1.384
5034.00,7.551685,25.02023,0.000038,24.041359,0.0005,1.384
5036.00,7.551652,25.02010,0.000039,24.040752,0.0005,1.384
5038.00,7.551948,25.02072,0.000039,24.040585,0.0006,1.383
5040.00,7.551401,25.02016,0.000039,24.040906,0.0006,1.383
5042.00,7.550559,25.01983,0.000038,24.040439,0.0005,1.383
5044.00,7.550454,25.02041,0.000039,24.040895,0.0005,1.384
5046.00,7.550988,25.01972,0.000039,24.040537,0.0005,1.384
5048.00,7.550324,25.02071,0.000038,24.040817,0.0005,1.384
5050.00,7.550023,25.02077,0.000039,24.040915,0.0005,1.384
5052.00,7.550571,25.02036,0.000039,24.040765,0.0005,1.383
5054.00,7.550290,25.02129,0.000040,24.040219,0.0005,1.383
5056.00,7.549871,25.02065,0.000038,24.040674,0.0005,1.384
5058.00,7.550140,25.02051,0.000038,24.040452,0.0005,1.384
5060.00,7.549775,25.02052,0.000037,24.040665,0.0005,1.384
5062.00,7.549358,25.01993,0.000038,24.040863,0.0005,1.384
5064.00,7.549918,25.02042,0.000039,24.040452,0.0005,1.383
5066.00,7.550605,25.02049,0.000038,24.040359,0.0005,1.383
5068.00,7.550897,25.02109,0.000038,24.040239,0.0006,1.384
5070.00,7.551420,25.02186,0.000038,24.040285,0.0005,1.383
5072.00,7.552379,25.02137,0.000039,24.040494,0.0005,1.384
5074.00,7.552880,25.02152,0.000038,24.040865,0.0005,1.384
5076.00,7.552888,25.02167,0.000039,24.040641,0.0005,1.383
5078.00,7.552773,25.02139,0.000038,24.040510,0.0005,1.383
5080.00,7.551510,25.02174,0.000038,24.040297,0.0005,1.384
5082.00,7.550787,25.02153,0.000039,24.040206,0.0005,1.383
5084.00,7.550199,25.02181,0.000038,24.040715,0.0006,1.383
5086.00,7.550512,25.02171,0.000038,24.040828,0.0005,1.383
5088.00,7.550986,25.02143,0.000038,24.040545,0.0005,1.384
5090.00,7.550790,25.02140,0.000038,24.040519,0.0005,1.383
5092.00,7.550691,25.02116,0.000039,24.040103,0.0005,1.384
5094.00,7.550962,25.02130,0.000038,24.040715,0.0005,1.384
5096.00,7.551617,25.02188,0.000038,24.040819,0.0005,1.384
5098.00,7.551779,25.02162,0.000039,24.040575,0.0005,1.383
5100.00,7.551307,25.02152,0.000039,24.040725,0.0005,1.383
5102.00,7.551068,25.02105,0.000038,24.040650,0.0005,1.383
5104.00,7.550379,25.02105,0.000039,24.041328,0.0005,1.382
5106.00,7.550979,25.02129,0.000040,24.041145,0.0005,1.383
5108.00,7.551589,25.02090,0.000039,24.039941,0.0005,1.383
5110.00,7.552310,25.02123,0.000039,24.040083,0.0006,1.383
5112.00,7.552412,25.02062,0.000037,24.040890,0.0005,1.383
5114.00,7.551947,25.02036,0.000037,24.040583,0.0005,1.384
5116.00,7.551886,25.02049,0.000038,24.040881,0.0006,1.383
5118.00,7.551607,25.02041,0.000039,24.040710,0.0006,1.383
5120.00,7.552299,25.01989,0.000039,24.040366,0.0005,1.383
5122.00,7.551704,25.01930,0.000039,24.040854,0.0005,1.383
5124.00,7.551162,25.01923,0.000041,24.040463,0.0005,1.382
5126.00,7.551135,25.01919,0.000040,24.040377,0.0005,1.383
5128.00,7.551724,25.01993,0.000039,24.040910,0.0005,1.383
5130.00,7.551630,25.01991,0.000039,24.040259,0.0005,1.383
5132.00,7.551696,25.02060,0.000037,24.039752,0.0005,1.383
5134.00,7.552036,25.02041,0.000038,24.040035,0.0005,1.383
5136.00,7.552339,25.02020,0.000037,24.040334,0.0005,1.383
5138.00,7.553118,25.02013,0.000037,24.040634,0.0005,1.384
5140.00,7.553368,25.02043,0.000037,24.040826,0.0005,1.383
5142.00,7.552318,25.02054,0.000038,24.040715,0.0005,1.383
5144.00,7.552445,25.02076,0.000038,24.040817,0.0005,1.383
5146.00,7.553640,25.02015,0.000037,24.040823,0.0005,1.384
5148.00,7.554784,25.02073,0.000039,24.040145,0.0005,1.383
5150.00,7.554871,25.02005,0.000038,24.040685,0.0005,1.383
5152.00,7.554454,25.01976,0.000038,24.040741,0.0005,1.383
5154.00,7.554217,25.02061,0.000039,24.040132,0.0005,1.383
5156.00,7.554264,25.01986,0.000040,24.040294,0.0005,1.383
5158.00,7.553390,25.01985,0.000039,24.040175,0.0005,1.383
5160.00,7.552096,25.02052,0.000038,24.040365,0.0005,1.384
5162.00,7.552810,25.02124,0.000038,24.040379,0.0005,1.383
5164.00,7.553609,25.02101,0.000039,24.040443,0.0005,1.383
5166.00,7.553661,25.02086,0.000038,24.039941,0.0005,1.384
5168.00,7.553456,25.02030,0.000038,24.040084,0.0005,1.383
5170.00,7.552625,25.02052,0.000039,24.039914,0.0005,1.382
5172.00,7.552641,25.02112,0.000039,24.039621,0.0005,1.382
5174.00,7.553107,25.02133,0.000039,24.039624,0.0005,1.383
5176.00,7.552114,25.02071,0.000038,24.041083,0.0005,1.383
5178.00,7.552297,25.02087,0.000039,24.040488,0.0005,1.383
5180.00,7.552089,25.02064,0.000039,24.040670,0.0005,1.383
5182.00,7.551643,25.02078,0.000038,24.040703,0.0005,1.383
5184.00,7.552583,25.01990,0.000039,24.040012,0.0005,1.383
5186.00,7.553213,25.01991,0.000037,24.040619,0.0005,1.383
5188.00,7.552921,25.01971,0.000039,24.040201,0.0005,1.382
5190.00,7.551314,25.01965,0.000039,24.040397,0.0005,1.383
5192.00,7.550627,25.02035,0.000038,24.040717,0.0005,1.383
5194.00,7.550553,25.02079,0.000038,24.040532,0.0005,1.383
5196.00,7.551728,25.02154,0.000038,24.040917,0.0005,1.382
5198.00,7.552330,25.02181,0.000037,24.041005,0.0005,1.382
5200.00,7.551903,25.02164,0.000038,24.041050,0.0005,1.382
5202.00,7.551981,25.02138,0.000040,24.040148,0.0005,1.383
5204.00,7.552346,25.02132,0.000038,24.040397,0.0005,1.383
5206.00,7.552395,25.02123,0.000038,24.040668,0.0005,1.383
5208.00,7.552159,25.02190,0.000037,24.040506,0.0005,1.382
5210.00,7.551777,25.02073,0.000038,24.040245,0.0005,1.382
5212.00,7.552056,25.02127,0.000038,24.040246,0.0005,1.382
5214.00,7.552123,25.02143,0.000039,24.040532,0.0005,1.382
5216.00,7.552232,25.02031,0.000038,24.040717,0.0005,1.383
5218.00,7.551983,25.01986,0.000038,24.041099,0.0005,1.382
5220.00,7.552221,25.02077,0.000038,24.040686,0.0005,1.383
5222.00,7.552320,25.02045,0.000039,24.040466,0.0005,1.383
5224.00,7.551019,25.02012,0.000039,24.039972,0.0005,1.383
5226.00,7.551421,25.02042,0.000040,24.040348,0.0005,1.382
5228.00,7.553276,25.01943,0.000040,24.040888,0.0005,1.382
5230.00,7.553187,25.02014,0.000040,24.040097,0.0005,1.382
5232.00,7.552272,25.02074,0.000039,24.039644,0.0005,1.382
5234.00,7.552281,25.02152,0.000039,24.039708,0.0005,1.382
5236.00,7.552871,25.02093,0.000037,24.039979,0.0005,1.382
5238.00,7.552841,25.02086,0.000038,24.040628,0.0005,1.382
5240.00,7.552707,25.02050,0.000038,24.041066,0.0005,1.382
5242.00,7.552487,25.02086,0.000038,24.040143,0.0005,1.382
5244.00,7.552372,25.02049,0.000038,24.040395,0.0006,1.382
5246.00,7.551821,25.02179,0.000038,24.040181,0.0005,1.382
5248.00,7.551362,25.02226,0.000037,24.040574,0.0005,1.382
5250.00,7.552134,25.02291,0.000040,24.040641,0.0005,1.382
5252.00,7.552651,25.02336,0.000042,24.040785,0.0005,1.382
5254.00,7.553351,25.02367,0.000037,24.040377,0.0005,1.382
5256.00,7.553636,25.02284,0.000038,24.040561,0.0006,1.382
5258.00,7.552834,25.02232,0.000038,24.040270,0.0005,1.382
5260.00,7.551999,25.02264,0.000038,24.040783,0.0005,1.382
5262.00,7.552570,25.02256,0.000039,24.040528,0.0006,1.382
5264.00,7.551407,25.02286,0.000038,24.041074,0.0005,1.382
5266.00,7.551472,25.02275,0.000038,24.040552,0.0005,1.382
5268.00,7.551533,25.02299,0.000037,24.040348,0.0005,1.382
5270.00,7.552161,25.02353,0.000039,24.040499,0.0006,1.382
5272.00,7.552885,25.02354,0.000037,24.040643,0.0006,1.382
5274.00,7.553139,25.02268,0.000039,24.039966,0.0005,1.381
5276.00,7.552552,25.02199,0.000039,24.041028,0.0005,1.382
5278.00,7.551553,25.02156,0.000038,24.040366,0.0005,1.381
5280.00,7.552194,25.02125,0.000040,24.039801,0.0005,1.382
5282.00,7.552672,25.02075,0.000039,24.040174,0.0005,1.382
5284.00,7.552193,25.02072,0.000037,24.040212,0.0005,1.382
5286.00,7.552553,25.02089,0.000037,24.040446,0.0005,1.382
5288.00,7.551548,25.02109,0.000038,24.040092,0.0005,1.382
5290.00,7.551385,25.02150,0.000039,24.039963,0.0005,1.382
5292.00,7.551934,25.02138,0.000039,24.040130,0.0005,1.382
5294.00,7.551725,25.02259,0.000037,24.040154,0.0005,1.382
5296.00,7.551317,25.02288,0.000038,24.040268,0.0006,1.382
5298.00,7.551596,25.02162,0.000039,24.040046,0.0005,1.382
5300.00,7.551248,25.02057,0.000038,24.040895,0.0005,1.382
5302.00,7.551626,25.02124,0.000037,24.041117,0.0005,1.382
5304.00,7.551787,25.02175,0.000038,24.040392,0.0005,1.382
5306.00,7.551855,25.02200,0.000038,24.040488,0.0005,1.382
5308.00,7.552084,25.02195,0.000038,24.040215,0.0005,1.381
5310.00,7.553084,25.02141,0.000038,24.040395,0.0005,1.381
5312.00,7.552365,25.02145,0.000038,24.039877,0.0005,1.382
5314.00,7.552388,25.02059,0.000037,24.039826,0.0005,1.381
5316.00,7.552516,25.02056,0.000040,24.040170,0.0005,1.382
5318.00,7.552335,25.01998,0.000038,24.041095,0.0005,1.382
5320.00,7.552047,25.01997,0.000038,24.040865,0.0006,1.382
5322.00,7.551586,25.02054,0.000037,24.040845,0.0005,1.382
5324.00,7.551682,25.02098,0.000038,24.040970,0.0005,1.382
5326.00,7.552090,25.02085,0.000038,24.041030,0.0005,1.382
5328.00,7.551966,25.02009,0.000037,24.040728,0.0005,1.381
5330.00,7.551787,25.02098,0.000039,24.039841,0.0005,1.381
5332.00,7.551647,25.02081,0.000039,24.039934,0.0005,1.381
5334.00,7.550775,25.02100,0.000038,24.040492,0.0005,1.381
5336.00,7.550837,25.02058,0.000038,24.040235,0.0005,1.381
5338.00,7.550618,25.02031,0.000038,24.039779,0.0005,1.381
5340.00,7.550028,25.02060,0.000038,24.040535,0.0005,1.381
5342.00,7.550915,25.01951,0.000037,24.040461,0.0005,1.382
5344.00,7.551254,25.01999,0.000037,24.040739,0.0005,1.381
5346.00,7.551143,25.02062,0.000037,24.040408,0.0005,1.382
5348.00,7.550766,25.02056,0.000038,24.040712,0.0005,1.381
5350.00,7.550662,25.02117,0.000037,24.040417,0.0005,1.381
5352.00,7.550548,25.02140,0.000037,24.040525,0.0005,1.381
5354.00,7.550761,25.02153,0.000039,24.039621,0.0005,1.381
5356.00,7.551316,25.02078,0.000039,24.040539,0.0005,1.381
5358.00,7.550789,25.02122,0.000038,24.040441,0.0005,1.381
5360.00,7.551083,25.02158,0.000038,24.040021,0.0005,1.381
5362.00,7.551288,25.02132,0.000037,24.039617,0.0005,1.381
5364.00,7.550996,25.02096,0.000037,24.040426,0.0005,1.381
5366.00,7.551027,25.02061,0.000039,24.040463,0.0005,1.381
5368.00,7.551065,25.01966,0.000038,24.040768,0.0005,1.381
5370.00,7.551100,25.02073,0.000038,24.040310,0.0005,1.381
5372.00,7.550977,25.01963,0.000037,24.040059,0.0005,1.381
5374.00,7.551276,25.01871,0.000037,24.040541,0.0005,1.381
5376.00,7.551894,25.01898,0.000038,24.040490,0.0005,1.381
5378.00,7.551481,25.01938,0.000039,24.039926,0.0005,1.381
5380.00,7.551472,25.01996,0.000039,24.040021,0.0005,1.381
5382.00,7.552970,25.02065,0.000038,24.040086,0.0005,1.381
5384.00,7.553115,25.02151,0.000037,24.040543,0.0005,1.382
5386.00,7.553104,25.02093,0.000037,24.039917,0.0005,1.381
5388.00,7.552506,25.02217,0.000039,24.040457,0.0005,1.381
5390.00,7.551730,25.02260,0.000038,24.039843,0.0005,1.381
5392.00,7.551574,25.02289,0.000037,24.039912,0.0005,1.382
5394.00,7.551528,25.02218,0.000037,24.040708,0.0005,1.381
5396.00,7.551733,25.02183,0.000037,24.040768,0.0005,1.380
5398.00,7.551607,25.02186,0.000038,24.040928,0.0005,1.381
5400.00,7.551451,25.02249,0.000038,24.040699,0.0005,1.380
5402.00,7.551657,25.02245,0.000039,24.039668,0.0005,1.381
@9,12.0000,24.0
5404.00,7.551295,25.02195,0.000038,24.040035,0.0005,1.380
5406.00,7.546473,25.02192,0.000037,24.040530,0.0005,1.381
5408.00,7.536846,25.02082,0.000038,24.040165,0.0005,1.380
5410.00,7.526991,25.02142,0.000037,24.039974,0.0005,1.380
5412.00,7.520178,25.02176,0.000038,24.040301,0.0005,1.380
5414.00,7.515944,25.02104,0.000037,24.040432,0.0005,1.380
5416.00,7.514950,25.01994,0.000037,24.040594,0.0005,1.380
5418.00,7.515671,25.01983,0.000038,24.040068,0.0005,1.381
5420.00,7.518029,25.01896,0.000037,24.040210,0.0005,1.381
5422.00,7.519524,25.01956,0.000036,24.040239,0.0005,1.382
5424.00,7.520436,25.02067,0.000036,24.040295,0.0005,1.382
5426.00,7.521911,25.02002,0.000036,24.040779,0.0005,1.381
5428.00,7.522570,25.01989,0.000036,24.040497,0.0005,1.381
5430.00,7.529026,25.01969,0.000036,24.040174,0.0005,1.381
5432.00,7.543030,25.02005,0.000037,24.039681,0.0005,1.381
5434.00,7.555924,25.02002,0.000036,24.039854,0.0005,1.382
5436.00,7.566207,25.01961,0.000036,24.040783,0.0005,1.381
5438.00,7.572789,25.01932,0.000038,24.040465,0.0005,1.381
5440.00,7.575984,25.01941,0.000038,24.039768,0.0005,1.381
5442.00,7.576649,25.01812,0.000038,24.040539,0.0005,1.381
5444.00,7.577261,25.01780,0.000039,24.040552,0.0005,1.380
5446.00,7.578724,25.01753,0.000037,24.039695,0.0005,1.380
5448.00,7.580159,25.01852,0.000038,24.039570,0.0005,1.380
5450.00,7.581113,25.01997,0.000038,24.040379,0.0005,1.380
5452.00,7.581054,25.01963,0.000039,24.040039,0.0005,1.380
5454.00,7.581251,25.01947,0.000038,24.040152,0.0005,1.380
5456.00,7.581113,25.01980,0.000040,24.040465,0.0005,1.380
5458.00,7.579906,25.01906,0.000039,24.040255,0.0005,1.380
5460.00,7.578383,25.01976,0.000038,24.040372,0.0005,1.381
5462.00,7.577248,25.01891,0.000040,24.040125,0.0004,1.380
5464.00,7.576238,25.01841,0.000039,24.039983,0.0005,1.380
5466.00,7.574306,25.01877,0.000037,24.039983,0.0005,1.380
5468.00,7.573038,25.01990,0.000037,24.040235,0.0005,1.380
5470.00,7.572996,25.01979,0.000037,24.040135,0.0005,1.380
5472.00,7.572977,25.01950,0.000038,24.040135,0.0005,1.380
5474.00,7.572184,25.01933,0.000038,24.040092,0.0005,1.380
5476.00,7.571415,25.01962,0.000038,24.039917,0.0005,1.380
5478.00,7.570782,25.01955,0.000037,24.039623,0.0005,1.379
5480.00,7.569897,25.01915,0.000037,24.040177,0.0005,1.380
5482.00,7.569661,25.01829,0.000037,24.040388,0.0005,1.380
5484.00,7.568529,25.01838,0.000038,24.039970,0.0005,1.380
5486.00,7.566972,25.01909,0.000037,24.039963,0.0005,1.379
5488.00,7.565277,25.02013,0.000037,24.040225,0.0005,1.380
5490.00,7.564160,25.01999,0.000037,24.039875,0.0004,1.380
5492.00,7.564075,25.01927,0.000038,24.040241,0.0005,1.379
5494.00,7.563367,25.02023,0.000037,24.040210,0.0005,1.379
5496.00,7.562352,25.01859,0.000037,24.039863,0.0005,1.379
5498.00,7.561489,25.01864,0.000038,24.039644,0.0005,1.380
5500.00,7.561686,25.01918,0.000038,24.039964,0.0005,1.379
5502.00,7.561307,25.01887,0.000036,24.039846,0.0004,1.380
5504.00,7.559396,25.01905,0.000037,24.040290,0.0005,1.379
5506.00,7.558293,25.01980,0.000038,24.040755,0.0005,1.379
5508.00,7.557815,25.02023,0.000039,24.040252,0.0005,1.379
5510.00,7.556619,25.02018,0.000038,24.039863,0.0005,1.379
5512.00,7.555751,25.02004,0.000038,24.040212,0.0005,1.380
5514.00,7.555526,25.02008,0.000038,24.040135,0.0005,1.379
5516.00,7.555105,25.01961,0.000038,24.039410,0.0005,1.379
5518.00,7.554274,25.02037,0.000038,24.039403,0.0005,1.379
5520.00,7.554225,25.02127,0.000038,24.040521,0.0005,1.379
5522.00,7.553615,25.02109,0.000037,24.040134,0.0005,1.379
5524.00,7.552565,25.02049,0.000039,24.040688,0.0005,1.378
5526.00,7.552519,25.02075,0.000037,24.040508,0.0005,1.379
5528.00,7.552065,25.02090,0.000037,24.039897,0.0005,1.379
5530.00,7.551442,25.02122,0.000038,24.040426,0.0004,1.378
5532.00,7.551781,25.02143,0.000036,24.040335,0.0005,1.379
5534.00,7.552509,25.02090,0.000038,24.040081,0.0005,1.379
5536.00,7.552092,25.02179,0.000036,24.040766,0.0005,1.379
5538.00,7.551628,25.02172,0.000038,24.040439,0.0005,1.378
5540.00,7.550881,25.02186,0.000039,24.040048,0.0005,1.378
5542.00,7.550206,25.02153,0.000040,24.040443,0.0005,1.378
5544.00,7.550590,25.02115,0.000038,24.040095,0.0006,1.379
5546.00,7.551122,25.02151,0.000037,24.040983,0.0005,1.379
5548.00,7.551525,25.02153,0.000038,24.040235,0.0005,1.379
5550.00,7.551134,25.02276,0.000037,24.040268,0.0005,1.379
5552.00,7.550533,25.02206,0.000036,24.040666,0.0005,1.379
5554.00,7.549929,25.02059,0.000037,24.040390,0.0005,1.378
5556.00,7.549945,25.02035,0.000039,24.040099,0.0005,1.379
5558.00,7.550828,25.02086,0.000038,24.040263,0.0005,1.379
5560.00,7.550034,25.02127,0.000038,24.040443,0.0005,1.379
5562.00,7.550038,25.02136,0.000038,24.040535,0.0005,1.379
5564.00,7.550244,25.02097,0.000037,24.040763,0.0005,1.379
5566.00,7.549849,25.02164,0.000038,24.040825,0.0005,1.378
5568.00,7.549477,25.02195,0.000039,24.040754,0.0006,1.378
5570.00,7.549300,25.02140,0.000038,24.040614,0.0005,1.378
5572.00,7.549541,25.02051,0.000037,24.040854,0.0005,1.379
5574.00,7.549522,25.02032,0.000038,24.040088,0.0005,1.379
5576.00,7.550194,25.02159,0.000039,24.040110,0.0005,1.378
5578.00,7.549484,25.02150,0.000039,24.039826,0.0005,1.378
5580.00,7.548607,25.02189,0.000039,24.039952,0.0005,1.378
5582.00,7.548673,25.02216,0.000039,24.039955,0.0005,1.378
5584.00,7.548509,25.02203,0.000038,24.039595,0.0005,1.379
5586.00,7.548638,25.02198,0.000039,24.040295,0.0005,1.378
5588.00,7.549671,25.02253,0.000038,24.040294,0.0005,1.378
5590.00,7.549020,25.02237,0.000038,24.040992,0.0005,1.378
5592.00,7.549462,25.02304,0.000038,24.040474,0.0005,1.378
5594.00,7.549766,25.02308,0.000040,24.040034,0.0005,1.378
5596.00,7.549169,25.02308,0.000039,24.040734,0.0005,1.378
5598.00,7.549094,25.02220,0.000039,24.040410,0.0005,1.378
5600.00,7.549039,25.02280,0.000037,24.039897,0.0005,1.378
5602.00,7.548123,25.02251,0.000038,24.040335,0.0005,1.378
5604.00,7.548852,25.02180,0.000037,24.040294,0.0005,1.379
5606.00,7.548878,25.02146,0.000036,24.040635,0.0005,1.378
5608.00,7.547530,25.02169,0.000038,24.039943,0.0005,1.378
5610.00,7.547600,25.02164,0.000038,24.040210,0.0005,1.378
5612.00,7.548466,25.02162,0.000038,24.040163,0.0005,1.378
5614.00,7.548561,25.02035,0.000037,24.039986,0.0005,1.378
5616.00,7.548243,25.02042,0.000039,24.040261,0.0005,1.378
5618.00,7.548095,25.02116,0.000037,24.040235,0.0005,1.378
5620.00,7.548498,25.02148,0.000037,24.040088,0.0005,1.378
5622.00,7.549130,25.02078,0.000037,24.039999,0.0005,1.378
5624.00,7.549228,25.02030,0.000039,24.040368,0.0005,1.377
5626.00,7.549646,25.02087,0.000039,24.039979,0.0005,1.378
5628.00,7.548946,25.02052,0.000037,24.040312,0.0005,1.378
5630.00,7.548691,25.01986,0.000037,24.040675,0.0005,1.378
5632.00,7.549636,25.02019,0.000038,24.040381,0.0005,1.378
5634.00,7.549793,25.02039,0.000038,24.040352,0.0005,1.377
5636.00,7.549207,25.02068,0.000038,24.040426,0.0005,1.378
5638.00,7.549159,25.02060,0.000038,24.039479,0.0005,1.378
5640.00,7.549477,25.02042,0.000038,24.040552,0.0005,1.378
5642.00,7.549902,25.02004,0.000038,24.040850,0.0005,1.378
5644.00,7.550777,25.02012,0.000036,24.040710,0.0005,1.377
5646.00,7.551435,25.02030,0.000038,24.041226,0.0005,1.377
5648.00,7.552055,25.02093,0.000037,24.040875,0.0005,1.377
5650.00,7.551256,25.02121,0.000037,24.040405,0.0005,1.378
5652.00,7.550963,25.02103,0.000039,24.040283,0.0005,1.377
5654.00,7.551252,25.02069,0.000038,24.039879,0.0005,1.377
5656.00,7.550749,25.02020,0.000038,24.041094,0.0005,1.377
5658.00,7.549477,25.02082,0.000039,24.039915,0.0005,1.378
5660.00,7.549515,25.02148,0.000037,24.039274,0.0005,1.378
5662.00,7.549419,25.02120,0.000036,24.040315,0.0004,1.378
5664.00,7.549998,25.02127,0.000039,24.040748,0.0005,1.377
5666.00,7.549755,25.02121,0.000039,24.040772,0.0005,1.377
5668.00,7.549086,25.02110,0.000041,24.039924,0.0005,1.377
5670.00,7.550126,25.02124,0.000040,24.039803,0.0005,1.377
5672.00,7.550281,25.02203,0.000039,24.039748,0.0005,1.377
5674.00,7.551070,25.02088,0.000038,24.040585,0.0005,1.377
5676.00,7.551161,25.02156,0.000039,24.040148,0.0005,1.377
5678.00,7.550387,25.02248,0.000039,24.040021,0.0005,1.377
5680.00,7.550549,25.02242,0.000039,24.040770,0.0005,1.377
5682.00,7.551261,25.02228,0.000039,24.040375,0.0005,1.377
5684.00,7.550752,25.02215,0.000037,24.040084,0.0005,1.378
5686.00,7.549910,25.02308,0.000036,24.039975,0.0005,1.377
5688.00,7.550199,25.02424,0.000038,24.040641,0.0005,1.377
5690.00,7.549533,25.02338,0.000038,24.040381,0.0005,1.377
5692.00,7.549590,25.02238,0.000038,24.040561,0.0005,1.377
5694.00,7.550326,25.02242,0.000038,24.039797,0.0005,1.376
5696.00,7.550734,25.02271,0.000038,24.040519,0.0006,1.377
5698.00,7.551000,25.02325,0.000039,24.040843,0.0005,1.378
5700.00,7.550737,25.02308,0.000039,24.040052,0.0005,1.378
5702.00,7.550586,25.02325,0.000037,24.040097,0.0005,1.378
5704.00,7.550870,25.02264,0.000036,24.040452,0.0005,1.377
5706.00,7.549419,25.02307,0.000038,24.039623,0.0005,1.377
5708.00,7.549857,25.02283,0.000039,24.040441,0.0005,1.377
5710.00,7.550679,25.02286,0.000037,24.040305,0.0005,1.377
5712.00,7.551398,25.02243,0.000037,24.040125,0.0005,1.377
5714.00,7.551697,25.02256,0.000038,24.040277,0.0005,1.377
5716.00,7.551642,25.02291,0.000039,24.039837,0.0005,1.377
5718.00,7.551649,25.02269,0.000038,24.040488,0.0005,1.377
5720.00,7.552113,25.02185,0.000039,24.040268,0.0005,1.378
5722.00,7.551322,25.02112,0.000038,24.040239,0.0005,1.377
5724.00,7.550608,25.02115,0.000038,24.039561,0.0005,1.377
5726.00,7.550430,25.02284,0.000038,24.040999,0.0005,1.376
5728.00,7.551235,25.02150,0.000037,24.040130,0.0006,1.377
5730.00,7.551935,25.02176,0.000039,24.040163,0.0005,1.377
5732.00,7.551269,25.02199,0.000038,24.040150,0.0005,1.377
5734.00,7.550923,25.02195,0.000038,24.040201,0.0005,1.377
5736.00,7.550815,25.02175,0.000039,24.040637,0.0005,1.377
5738.00,7.551354,25.02167,0.000039,24.040321,0.0005,1.376
5740.00,7.551471,25.02127,0.000040,24.040725,0.0005,1.376
5742.00,7.552076,25.02140,0.000039,24.040999,0.0005,1.377
5744.00,7.552328,25.02175,0.000038,24.040545,0.0005,1.377
5746.00,7.552354,25.02160,0.000039,24.040021,0.0005,1.377
5748.00,7.551909,25.02217,0.000038,24.040914,0.0005,1.377
5750.00,7.551567,25.02114,0.000039,24.039772,0.0005,1.376
5752.00,7.552227,25.02104,0.000038,24.040004,0.0005,1.376
5754.00,7.551944,25.02159,0.000038,24.040512,0.0005,1.377
5756.00,7.551508,25.02206,0.000040,24.040461,0.0005,1.377
5758.00,7.551614,25.02222,0.000039,24.040501,0.0005,1.377
5760.00,7.551182,25.02258,0.000038,24.040866,0.0005,1.377
5762.00,7.551672,25.02204,0.000038,24.040585,0.0005,1.377
5764.00,7.552133,25.02139,0.000037,24.040128,0.0005,1.378
5766.00,7.552744,25.02094,0.000038,24.040392,0.0005,1.377
5768.00,7.552277,25.02127,0.000039,24.040439,0.0005,1.376
5770.00,7.551212,25.02163,0.000039,24.039848,0.0005,1.376
5772.00,7.551463,25.02074,0.000038,24.040865,0.0005,1.376
5774.00,7.551727,25.02091,0.000038,24.040463,0.0005,1.377
5776.00,7.551796,25.02029,0.000039,24.040437,0.0005,1.377
5778.00,7.551490,25.02038,0.000038,24.039884,0.0005,1.376
5780.00,7.551506,25.02007,0.000039,24.040445,0.0005,1.377
5782.00,7.552103,25.02090,0.000038,24.040428,0.0005,1.377
5784.00,7.551789,25.02119,0.000039,24.040474,0.0005,1.377
5786.00,7.552718,25.02070,0.000038,24.039657,0.0005,1.377
5788.00,7.553054,25.02100,0.000036,24.040512,0.0005,1.377
5790.00,7.553728,25.02120,0.000037,24.040592,0.0006,1.377
5792.00,7.553363,25.02167,0.000038,24.040217,0.0005,1.376
5794.00,7.552797,25.02055,0.000038,24.040274,0.0005,1.376
5796.00,7.552659,25.02073,0.000038,24.040530,0.0005,1.376
5798.00,7.552366,25.02161,0.000039,24.040450,0.0005,1.377
5800.00,7.551702,25.02177,0.000038,24.040406,0.0006,1.377
5802.00,7.551268,25.02263,0.000039,24.039866,0.0005,1.376
5804.00,7.551573,25.02245,0.000037,24.040581,0.0005,1.377
5806.00,7.550973,25.02243,0.000038,24.040361,0.0005,1.377
5808.00,7.551651,25.02257,0.000038,24.040539,0.0005,1.377
5810.00,7.551764,25.02277,0.000038,24.040319,0.0005,1.376
5812.00,7.551803,25.02234,0.000038,24.040492,0.0005,1.376
5814.00,7.552062,25.02283,0.000038,24.040394,0.0005,1.377
5816.00,7.552078,25.02269,0.000038,24.039917,0.0005,1.377
5818.00,7.551478,25.02262,0.000038,24.040283,0.0005,1.376
5820.00,7.552462,25.02207,0.000038,24.040112,0.0005,1.377
5822.00,7.552623,25.02182,0.000038,24.041028,0.0005,1.377
5824.00,7.553065,25.02252,0.000038,24.040259,0.0006,1.377
5826.00,7.552918,25.02202,0.000039,24.040334,0.0005,1.377
5828.00,7.553014,25.02290,0.000038,24.040003,0.0005,1.376
5830.00,7.553910,25.02278,0.000038,24.040339,0.0005,1.376
5832.00,7.553553,25.02167,0.000038,24.040841,0.0005,1.376
5834.00,7.552969,25.02208,0.000038,24.040030,0.0005,1.376
5836.00,7.553847,25.02290,0.000037,24.040388,0.0005,1.376
5838.00,7.553516,25.02338,0.000038,24.040481,0.0005,1.377
5840.00,7.552335,25.02262,0.000037,24.040252,0.0005,1.377
5842.00,7.552710,25.02224,0.000038,24.040554,0.0005,1.378
5844.00,7.553437,25.02229,0.000037,24.039950,0.0006,1.377
5846.00,7.552663,25.02209,0.000037,24.040483,0.0005,1.376
5848.00,7.551989,25.02204,0.000037,24.040703,0.0005,1.377
5850.00,7.551090,25.02167,0.000037,24.040685,0.0005,1.377
5852.00,7.551278,25.02094,0.000037,24.040435,0.0005,1.377
5854.00,7.551381,25.02109,0.000039,24.040106,0.0005,1.376
5856.00,7.551224,25.02236,0.000038,24.040088,0.0005,1.376
5858.00,7.551814,25.02199,0.000038,24.040506,0.0005,1.376
5860.00,7.552542,25.02252,0.000037,24.040514,0.0005,1.376
5862.00,7.552765,25.02280,0.000037,24.040406,0.0005,1.377
5864.00,7.553252,25.02153,0.000038,24.039732,0.0005,1.376
5866.00,7.553467,25.02185,0.000040,24.040166,0.0005,1.376
5868.00,7.552777,25.02232,0.000038,24.040134,0.0005,1.376
5870.00,7.552186,25.02330,0.000038,24.040492,0.0005,1.376
5872.00,7.551762,25.02301,0.000038,24.040054,0.0005,1.377
5874.00,7.551853,25.02245,0.000038,24.039524,0.0005,1.377
5876.00,7.552548,25.02256,0.000037,24.040590,0.0005,1.377
5878.00,7.552297,25.02305,0.000038,24.041246,0.0006,1.377
5880.00,7.553087,25.02398,0.000037,24.040226,0.0005,1.377
5882.00,7.552967,25.02390,0.000037,24.039997,0.0005,1.377
5884.00,7.552877,25.02416,0.000039,24.041001,0.0005,1.376
5886.00,7.553416,25.02537,0.000040,24.040286,0.0005,1.376
5888.00,7.553815,25.02526,0.000039,24.040688,0.0005,1.375
5890.00,7.552843,25.02586,0.000039,24.040721,0.0005,1.376
5892.00,7.552588,25.02533,0.000039,24.040699,0.0005,1.376
5894.00,7.552921,25.02467,0.000038,24.040641,0.0005,1.376
5896.00,7.554092,25.02428,0.000038,24.040186,0.0005,1.376
5898.00,7.553858,25.02350,0.000039,24.039801,0.0005,1.377
5900.00,7.553508,25.02340,0.000037,24.039986,0.0005,1.377
5902.00,7.553607,25.02287,0.000038,24.040775,0.0005,1.376
5904.00,7.553544,25.02313,0.000039,24.039866,0.0005,1.376
5906.00,7.553447,25.02356,0.000039,24.040190,0.0005,1.376
5908.00,7.552479,25.02307,0.000038,24.039959,0.0005,1.377
5910.00,7.551926,25.02255,0.000038,24.040030,0.0005,1.377
5912.00,7.552478,25.02347,0.000038,24.040906,0.0005,1.376
5914.00,7.552715,25.02372,0.000038,24.040541,0.0005,1.376
5916.00,7.552711,25.02229,0.000038,24.040346,0.0005,1.377
5918.00,7.552373,25.02318,0.000039,24.039735,0.0005,1.377
5920.00,7.552396,25.02402,0.000039,24.040552,0.0005,1.376
5922.00,7.552586,25.02333,0.000039,24.040872,0.0005,1.376
5924.00,7.553603,25.02167,0.000038,24.040308,0.0005,1.376
5926.00,7.553714,25.02120,0.000038,24.040354,0.0005,1.377
5928.00,7.552541,25.02190,0.000037,24.040979,0.0005,1.377
5930.00,7.551833,25.02036,0.000036,24.040552,0.0005,1.377
5932.00,7.552321,25.02036,0.000037,24.039564,0.0005,1.377
5934.00,7.552100,25.02036,0.000037,24.040652,0.0005,1.376
5936.00,7.552919,25.02072,0.000038,24.040383,0.0005,1.376
5938.00,7.552883,25.02114,0.000038,24.040015,0.0005,1.376
5940.00,7.553014,25.02109,0.000038,24.040230,0.0005,1.376
5942.00,7.552722,25.02207,0.000038,24.040775,0.0005,1.376
5944.00,7.553003,25.02077,0.000038,24.039975,0.0005,1.377
5946.00,7.553088,25.02248,0.000037,24.040837,0.0005,1.377
5948.00,7.554019,25.02298,0.000037,24.041050,0.0005,1.377
5950.00,7.554461,25.02210,0.000038,24.040092,0.0005,1.376
5952.00,7.554827,25.02172,0.000039,24.039986,0.0005,1.377
5954.00,7.553617,25.02140,0.000038,24.040061,0.0005,1.377
5956.00,7.552720,25.02210,0.000038,24.040315,0.0005,1.376
5958.00,7.554112,25.02219,0.000038,24.040510,0.0005,1.376
5960.00,7.554800,25.02294,0.000038,24.040197,0.0006,1.376
5962.00,7.554334,25.02311,0.000038,24.040434,0.0005,1.376
5964.00,7.553688,25.02408,0.000039,24.040175,0.0005,1.377
5966.00,7.553014,25.02439,0.000037,24.040170,0.0005,1.377
5968.00,7.553799,25.02382,0.000037,24.041045,0.0005,1.377
5970.00,7.553602,25.02503,0.000038,24.040615,0.0005,1.377
5972.00,7.553713,25.02418,0.000038,24.040032,0.0005,1.377
5974.00,7.553399,25.02397,0.000037,24.039934,0.0005,1.377
5976.00,7.553382,25.02406,0.000038,24.040106,0.0005,1.377
5978.00,7.553572,25.02424,0.000037,24.040214,0.0005,1.377
5980.00,7.553862,25.02410,0.000039,24.040161,0.0005,1.377
5982.00,7.554652,25.02424,0.000039,24.040783,0.0005,1.376
5984.00,7.553789,25.02500,0.000039,24.040232,0.0005,1.376
5986.00,7.552919,25.02423,0.000039,24.040121,0.0005,1.376
5988.00,7.552311,25.02260,0.000038,24.040763,0.0005,1.376
5990.00,7.552649,25.02320,0.000039,24.040579,0.0006,1.376
5992.00,7.553287,25.02329,0.000039,24.040592,0.0005,1.377
5994.00,7.553231,25.02396,0.000038,24.040766,0.0005,1.377
5996.00,7.554207,25.02373,0.000038,24.040477,0.0006,1.377
5998.00,7.554562,25.02382,0.000037,24.040486,0.0005,1.377
6000.00,7.554268,25.02386,0.000037,24.040857,0.0006,1.377
6002.00,7.554211,25.02496,0.000039,24.040503,0.0005,1.377
@10,12.0000,24.0
6004.00,7.553994,25.02502,0.000039,24.040506,0.0005,1.377
6006.00,7.550147,25.02496,0.000039,24.040674,0.0005,1.377
6008.00,7.538985,25.02466,0.000039,24.040814,0.0005,1.375
6010.00,7.529534,25.02454,0.000040,24.040292,0.0006,1.375
6012.00,7.523350,25.02393,0.000039,24.039872,0.0005,1.375
6014.00,7.520191,25.02408,0.000039,24.040057,0.0005,1.377
6016.00,7.520583,25.02389,0.000038,24.040497,0.0005,1.378
6018.00,7.523251,25.02488,0.000038,24.040950,0.0005,1.378
6020.00,7.525979,25.02462,0.000038,24.039824,0.0005,1.377
6022.00,7.529890,25.02455,0.000037,24.040381,0.0005,1.378
6024.00,7.531652,25.02476,0.000036,24.040988,0.0005,1.378
6026.00,7.532980,25.02535,0.000036,24.040175,0.0005,1.378
6028.00,7.536041,25.02459,0.000037,24.041181,0.0005,1.377
6030.00,7.544137,25.02447,0.000038,24.040172,0.0005,1.378
6032.00,7.558976,25.02431,0.000037,24.039790,0.0005,1.378
6034.00,7.573470,25.02417,0.000037,24.039955,0.0005,1.379
6036.00,7.583222,25.02380,0.000038,24.040352,0.0005,1.379
6038.00,7.588816,25.02348,0.000038,24.041001,0.0005,1.378
6040.00,7.592265,25.02408,0.000040,24.040479,0.0005,1.378
6042.00,7.593595,25.02367,0.000039,24.040868,0.0005,1.377
6044.00,7.594023,25.02413,0.000039,24.040739,0.0005,1.377
6046.00,7.595541,25.02405,0.000039,24.040463,0.0005,1.377
6048.00,7.595951,25.02287,0.000038,24.040319,0.0005,1.377
6050.00,7.596465,25.02300,0.000039,24.040712,0.0005,1.377
6052.00,7.597273,25.02304,0.000038,24.040177,0.0005,1.377
6054.00,7.597155,25.02359,0.000040,24.040405,0.0005,1.376
6056.00,7.595114,25.02361,0.000039,24.040686,0.0005,1.377
6058.00,7.594872,25.02272,0.000039,24.039772,0.0005,1.377
6060.00,7.593961,25.02362,0.000039,24.040205,0.0005,1.378
6062.00,7.591656,25.02383,0.000037,24.040508,0.0005,1.377
6064.00,7.590192,25.02459,0.000037,24.040423,0.0005,1.377
6066.00,7.588499,25.02387,0.000037,24.040261,0.0005,1.377
6068.00,7.586799,25.02250,0.000038,24.039781,0.0005,1.377
6070.00,7.586442,25.02353,0.000039,24.040530,0.0005,1.377
6072.00,7.585485,25.02386,0.000038,24.040992,0.0005,1.377
6074.00,7.583550,25.02351,0.000038,24.040488,0.0005,1.377
6076.00,7.582735,25.02326,0.000038,24.039743,0.0005,1.377
6078.00,7.583026,25.02312,0.000039,24.040961,0.0005,1.377
6080.00,7.580793,25.02338,0.000039,24.040792,0.0005,1.377
6082.00,7.579418,25.02328,0.000038,24.040683,0.0005,1.378
6084.00,7.578876,25.02382,0.000037,24.041112,0.0005,1.378
6086.00,7.577987,25.02389,0.000039,24.040377,0.0005,1.376
6088.00,7.576608,25.02395,0.000038,24.039772,0.0005,1.377
6090.00,7.574782,25.02454,0.000037,24.040285,0.0005,1.376
6092.00,7.573118,25.02422,0.000039,24.039901,0.0005,1.377
6094.00,7.572823,25.02488,0.000038,24.040194,0.0005,1.377
6096.00,7.571825,25.02385,0.000038,24.040937,0.0005,1.377
6098.00,7.570605,25.02348,0.000037,24.040345,0.0005,1.377
6100.00,7.568571,25.02408,0.000038,24.040206,0.0005,1.377
6102.00,7.566974,25.02422,0.000038,24.041343,0.0006,1.377
6104.00,7.566682,25.02404,0.000038,24.041055,0.0005,1.377
6106.00,7.564982,25.02394,0.000038,24.039797,0.0005,1.377
6108.00,7.564315,25.02398,0.000038,24.040332,0.0006,1.377
6110.00,7.563913,25.02279,0.000039,24.040508,0.0005,1.377
6112.00,7.562717,25.02260,0.000039,24.039975,0.0006,1.377
6114.00,7.561500,25.02246,0.000039,24.040097,0.0006,1.378
6116.00,7.561740,25.02323,0.000038,24.039757,0.0005,1.376
6118.00,7.561645,25.02290,0.000040,24.040934,0.0005,1.377
6120.00,7.560664,25.02233,0.000040,24.040574,0.0005,1.377
6122.00,7.560596,25.02257,0.000039,24.040445,0.0005,1.377
6124.00,7.559558,25.02248,0.000039,24.040515,0.0005,1.377
6126.00,7.559335,25.02235,0.000037,24.040486,0.0006,1.377
6128.00,7.558594,25.02247,0.000037,24.040375,0.0005,1.378
6130.00,7.558266,25.02350,0.000037,24.040303,0.0005,1.377
6132.00,7.557513,25.02371,0.000038,24.040372,0.0005,1.377
6134.00,7.556578,25.02319,0.000038,24.040612,0.0005,1.377
6136.00,7.556751,25.02289,0.000038,24.040008,0.0005,1.377
6138.00,7.555022,25.02281,0.000038,24.040674,0.0006,1.378
6140.00,7.555708,25.02290,0.000038,24.040743,0.0005,1.377
6142.00,7.555450,25.02190,0.000037,24.039935,0.0005,1.377
6144.00,7.556116,25.02251,0.000038,24.040285,0.0005,1.377
6146.00,7.555343,25.02248,0.000038,24.040486,0.0005,1.377
6148.00,7.554840,25.02264,0.000037,24.039481,0.0005,1.377
6150.00,7.554279,25.02324,0.000037,24.039955,0.0005,1.377
6152.00,7.554503,25.02325,0.000038,24.039970,0.0005,1.377
6154.00,7.554861,25.02310,0.000038,24.040095,0.0005,1.377
6156.00,7.554414,25.02244,0.000038,24.040259,0.0005,1.378
6158.00,7.553206,25.02269,0.000037,24.040468,0.0005,1.377
6160.00,7.552441,25.02292,0.000038,24.039801,0.0005,1.378
6162.00,7.552253,25.02442,0.000038,24.039906,0.0006,1.377
6164.00,7.551804,25.02413,0.000038,24.040801,0.0005,1.378
6166.00,7.550393,25.02382,0.000039,24.040579,0.0005,1.378
6168.00,7.551469,25.02361,0.000039,24.039875,0.0005,1.378
6170.00,7.552216,25.02342,0.000038,24.040075,0.0005,1.377
6172.00,7.552043,25.02332,0.000039,24.040739,0.0005,1.377
6174.00,7.552429,25.02370,0.000039,24.041296,0.0006,1.377
6176.00,7.553219,25.02376,0.000038,24.040170,0.0005,1.378
6178.00,7.552589,25.02416,0.000037,24.040439,0.0005,1.378
6180.00,7.552139,25.02412,0.000038,24.040614,0.0005,1.378
6182.00,7.551470,25.02322,0.000038,24.040970,0.0005,1.378
6184.00,7.551663,25.02409,0.000037,24.040345,0.0005,1.378
6186.00,7.552729,25.02481,0.000038,24.040634,0.0005,1.377
6188.00,7.552328,25.02430,0.000039,24.040890,0.0005,1.378
6190.00,7.552059,25.02447,0.000038,24.039923,0.0005,1.378
6192.00,7.552482,25.02367,0.000038,24.041477,0.0005,1.378
6194.00,7.552675,25.02289,0.000038,24.040645,0.0005,1.378
6196.00,7.553250,25.02376,0.000038,24.040485,0.0005,1.377
6198.00,7.553583,25.02294,0.000038,24.040048,0.0005,1.378
6200.00,7.553160,25.02276,0.000038,24.040494,0.0005,1.378
6202.00,7.552031,25.02301,0.000038,24.039575,0.0006,1.378
6204.00,7.552443,25.02321,0.000038,24.040028,0.0005,1.377
6206.00,7.552382,25.02414,0.000038,24.039946,0.0005,1.378
6208.00,7.552507,25.02524,0.000037,24.039890,0.0005,1.377
6210.00,7.551721,25.02431,0.000037,24.039959,0.0005,1.378
6212.00,7.551684,25.02349,0.000037,24.040419,0.0006,1.378
6214.00,7.551104,25.02210,0.000037,24.040145,0.0006,1.378
6216.00,7.550803,25.02182,0.000039,24.039330,0.0005,1.378
6218.00,7.551699,25.02235,0.000039,24.040343,0.0005,1.377
6220.00,7.552620,25.02247,0.000040,24.040745,0.0005,1.377
6222.00,7.553702,25.02251,0.000038,24.040392,0.0005,1.378
6224.00,7.553188,25.02187,0.000039,24.040557,0.0005,1.378
6226.00,7.552764,25.02204,0.000040,24.040610,0.0005,1.377
6228.00,7.552655,25.02233,0.000039,24.040930,0.0006,1.378
6230.00,7.553211,25.02323,0.000038,24.040057,0.0006,1.377
6232.00,7.553428,25.02167,0.000039,24.040112,0.0006,1.378
6234.00,7.553331,25.02220,0.000040,24.040752,0.0005,1.377
6236.00,7.553738,25.02208,0.000040,24.040150,0.0005,1.378
6238.00,7.553240,25.02264,0.000040,24.040121,0.0005,1.378
6240.00,7.552976,25.02253,0.000038,24.040674,0.0005,1.378
6242.00,7.552844,25.02281,0.000038,24.041034,0.0005,1.378
6244.00,7.552039,25.02332,0.000038,24.040668,0.0005,1.378
6246.00,7.550861,25.02299,0.000039,24.040219,0.0005,1.378
6248.00,7.551591,25.02314,0.000039,24.039843,0.0006,1.377
6250.00,7.552458,25.02288,0.000038,24.039694,0.0006,1.378
6252.00,7.552477,25.02268,0.000038,24.040486,0.0005,1.377
6254.00,7.552627,25.02289,0.000039,24.040105,0.0005,1.378
6256.00,7.551914,25.02316,0.000038,24.040395,0.0006,1.378
6258.00,7.551723,25.02244,0.000039,24.040643,0.0006,1.378
6260.00,7.552258,25.02337,0.000039,24.040828,0.0006,1.378
6262.00,7.551887,25.02332,0.000038,24.040901,0.0006,1.378
6264.00,7.552123,25.02432,0.000039,24.040872,0.0005,1.378
6266.00,7.552098,25.02434,0.000039,24.040537,0.0005,1.378
6268.00,7.552092,25.02478,0.000040,24.040577,0.0005,1.378
6270.00,7.552204,25.02533,0.000038,24.040359,0.0005,1.378
6272.00,7.552414,25.02516,0.000038,24.040274,0.0005,1.378
6274.00,7.552675,25.02536,0.000038,24.041025,0.0005,1.378
6276.00,7.552902,25.02575,0.000037,24.039624,0.0005,1.378
6278.00,7.553706,25.02524,0.000037,24.040217,0.0005,1.378
6280.00,7.553667,25.02515,0.000037,24.040241,0.0005,1.378
6282.00,7.553016,25.02520,0.000038,24.040028,0.0005,1.378
6284.00,7.553156,25.02416,0.000039,24.039439,0.0005,1.378
6286.00,7.553565,25.02405,0.000038,24.039939,0.0005,1.379
6288.00,7.553663,25.02447,0.000038,24.039915,0.0006,1.378
6290.00,7.554157,25.02497,0.000039,24.040763,0.0005,1.378
6292.00,7.554778,25.02462,0.000039,24.040066,0.0005,1.378
6294.00,7.553632,25.02399,0.000039,24.040506,0.0006,1.378
6296.00,7.553357,25.02368,0.000038,24.040312,0.0005,1.378
6298.00,7.553450,25.02395,0.000040,24.040235,0.0006,1.378
6300.00,7.554112,25.02464,0.000037,24.040254,0.0005,1.378
6302.00,7.553964,25.02534,0.000038,24.039835,0.0005,1.379
6304.00,7.553839,25.02498,0.000038,24.040726,0.0006,1.379
6306.00,7.553598,25.02474,0.000039,24.040037,0.0006,1.379
6308.00,7.552833,25.02329,0.000038,24.041030,0.0005,1.378
6310.00,7.553182,25.02342,0.000039,24.041099,0.0005,1.378
6312.00,7.553840,25.02327,0.000038,24.040339,0.0005,1.378
6314.00,7.554072,25.02356,0.000039,24.040975,0.0005,1.378
6316.00,7.554379,25.02467,0.000039,24.040768,0.0005,1.379
6318.00,7.555155,25.02413,0.000037,24.040334,0.0005,1.379
6320.00,7.555412,25.02332,0.000039,24.040837,0.0006,1.379
6322.00,7.555639,25.02344,0.000038,24.040332,0.0006,1.379
6324.00,7.555428,25.02320,0.000038,24.041186,0.0006,1.378
6326.00,7.555106,25.02339,0.000039,24.041525,0.0006,1.378
6328.00,7.554112,25.02263,0.000039,24.040614,0.0006,1.378
6330.00,7.553539,25.02231,0.000039,24.040379,0.0005,1.378
6332.00,7.553655,25.02134,0.000039,24.040743,0.0006,1.378
6334.00,7.554358,25.02192,0.000038,24.040510,0.0006,1.378
6336.00,7.554357,25.02236,0.000039,24.040805,0.0005,1.379
6338.00,7.553830,25.02252,0.000040,24.039706,0.0005,1.379
6340.00,7.554285,25.02251,0.000040,24.041250,0.0005,1.379
6342.00,7.553325,25.02338,0.000038,24.041132,0.0005,1.379
6344.00,7.554475,25.02253,0.000038,24.040297,0.0005,1.379
6346.00,7.554968,25.02247,0.000037,24.040775,0.0005,1.379
6348.00,7.555170,25.02270,0.000039,24.040739,0.0005,1.379
6350.00,7.554172,25.02323,0.000039,24.040217,0.0006,1.379
6352.00,7.553890,25.02247,0.000039,24.040883,0.0006,1.379
6354.00,7.553951,25.02249,0.000037,24.040703,0.0006,1.379
6356.00,7.553838,25.02292,0.000039,24.040895,0.0005,1.379
6358.00,7.554035,25.02280,0.000039,24.040621,0.0006,1.379
6360.00,7.554663,25.02428,0.000039,24.040815,0.0006,1.379
6362.00,7.555114,25.02515,0.000038,24.040648,0.0005,1.379
6364.00,7.554000,25.02505,0.000039,24.040166,0.0005,1.379
6366.00,7.553563,25.02463,0.000039,24.040750,0.0005,1.379
6368.00,7.552912,25.02481,0.000039,24.040650,0.0005,1.379
6370.00,7.554056,25.02427,0.000039,24.040595,0.0006,1.379
6372.00,7.554871,25.02398,0.000039,24.040466,0.0005,1.379
6374.00,7.554549,25.02417,0.000038,24.040345,0.0005,1.379
6376.00,7.554176,25.02370,0.000038,24.040363,0.0006,1.379
6378.00,7.554376,25.02382,0.000039,24.040094,0.0005,1.379
6380.00,7.554627,25.02295,0.000039,24.039490,0.0006,1.379
6382.00,7.555308,25.02214,0.000038,24.040477,0.0005,1.379
6384.00,7.553554,25.02348,0.000038,24.040950,0.0006,1.379
6386.00,7.553237,25.02420,0.000039,24.040786,0.0006,1.379
6388.00,7.553455,25.02389,0.000039,24.040086,0.0005,1.379
6390.00,7.553225,25.02277,0.000038,24.040383,0.0006,1.379
6392.00,7.554161,25.02211,0.000038,24.040461,0.0006,1.379
6394.00,7.554466,25.02365,0.000038,24.039632,0.0005,1.379
6396.00,7.554511,25.02396,0.000040,24.040292,0.0005,1.379
6398.00,7.554303,25.02295,0.000038,24.040446,0.0006,1.379
6400.00,7.554059,25.02373,0.000038,24.040755,0.0005,1.379
6402.00,7.553570,25.02384,0.000039,24.040441,0.0006,1.380
6404.00,7.553777,25.02436,0.000038,24.040619,0.0006,1.380
6406.00,7.553489,25.02484,0.000039,24.040514,0.0006,1.379
6408.00,7.553396,25.02447,0.000039,24.040501,0.0006,1.379
6410.00,7.553627,25.02505,0.000039,24.040545,0.0006,1.379
6412.00,7.553846,25.02499,0.000039,24.040519,0.0005,1.379
6414.00,7.554420,25.02504,0.000039,24.040815,0.0005,1.379
6416.00,7.554505,25.02489,0.000039,24.040179,0.0005,1.379
6418.00,7.553754,25.02439,0.000038,24.040197,0.0006,1.380
6420.00,7.553894,25.02541,0.000040,24.040861,0.0006,1.380
6422.00,7.554446,25.02438,0.000039,24.040985,0.0006,1.380
6424.00,7.554745,25.02483,0.000037,24.040328,0.0006,1.380
6426.00,7.554851,25.02546,0.000037,24.040426,0.0005,1.380
6428.00,7.554384,25.02456,0.000037,24.040610,0.0005,1.380
6430.00,7.555452,25.02489,0.000039,24.040394,0.0005,1.379
6432.00,7.556414,25.02457,0.000039,24.040221,0.0005,1.379
6434.00,7.556331,25.02495,0.000040,24.040559,0.0006,1.380
6436.00,7.555497,25.02479,0.000039,24.040237,0.0006,1.380
6438.00,7.556481,25.02409,0.000039,24.040081,0.0006,1.380
6440.00,7.555243,25.02361,0.000038,24.040585,0.0005,1.380
6442.00,7.555256,25.02392,0.000037,24.040377,0.0005,1.380
6444.00,7.555731,25.02450,0.000038,24.039361,0.0005,1.380
6446.00,7.555055,25.02442,0.000037,24.040239,0.0005,1.380
6448.00,7.554796,25.02479,0.000038,24.040226,0.0005,1.380
6450.00,7.555127,25.02516,0.000037,24.040966,0.0005,1.380
6452.00,7.554534,25.02527,0.000038,24.040328,0.0005,1.380
6454.00,7.553680,25.02527,0.000038,24.039861,0.0005,1.380
6456.00,7.553462,25.02525,0.000039,24.040443,0.0005,1.380
6458.00,7.552917,25.02584,0.000039,24.040839,0.0005,1.380
6460.00,7.553838,25.02591,0.000039,24.040368,0.0006,1.380
6462.00,7.553148,25.02463,0.000038,24.040090,0.0006,1.380
6464.00,7.553448,25.02434,0.000040,24.040155,0.0005,1.380
6466.00,7.553107,25.02449,0.000038,24.040255,0.0006,1.380
6468.00,7.552989,25.02432,0.000039,24.040625,0.0006,1.380
6470.00,7.553112,25.02509,0.000039,24.040586,0.0006,1.380
6472.00,7.553939,25.02528,0.000039,24.040630,0.0005,1.380
6474.00,7.554304,25.02537,0.000040,24.041390,0.0005,1.380
6476.00,7.555176,25.02537,0.000039,24.040303,0.0005,1.379
6478.00,7.554984,25.02647,0.000039,24.040632,0.0005,1.380
6480.00,7.554464,25.02620,0.000039,24.040125,0.0005,1.380
6482.00,7.554064,25.02632,0.000040,24.041014,0.0006,1.380
6484.00,7.554049,25.02610,0.000039,24.040963,0.0005,1.380
6486.00,7.553643,25.02623,0.000038,24.040628,0.0005,1.380
6488.00,7.554136,25.02608,0.000040,24.041539,0.0005,1.379
6490.00,7.554415,25.02666,0.000040,24.041166,0.0006,1.380
6492.00,7.554225,25.02623,0.000038,24.040157,0.0006,1.381
6494.00,7.553923,25.02681,0.000038,24.039864,0.0006,1.380
6496.00,7.553462,25.02705,0.000037,24.040530,0.0006,1.380
6498.00,7.553715,25.02625,0.000038,24.040345,0.0006,1.380
6500.00,7.553905,25.02684,0.000040,24.039723,0.0005,1.380
6502.00,7.553971,25.02608,0.000039,24.040861,0.0005,1.381
6504.00,7.554229,25.02567,0.000039,24.041154,0.0005,1.381
6506.00,7.554516,25.02623,0.000038,24.040883,0.0006,1.380
6508.00,7.555221,25.02655,0.000039,24.041050,0.0006,1.380
6510.00,7.554638,25.02543,0.000039,24.040637,0.0005,1.380
6512.00,7.553731,25.02615,0.000041,24.039223,0.0006,1.381
6514.00,7.553576,25.02743,0.000038,24.040185,0.0005,1.381
6516.00,7.554386,25.02703,0.000038,24.041021,0.0005,1.381
6518.00,7.554467,25.02728,0.000039,24.040252,0.0005,1.380
6520.00,7.554154,25.02667,0.000040,24.040657,0.0005,1.380
6522.00,7.553219,25.02659,0.000038,24.040268,0.0006,1.380
6524.00,7.552661,25.02727,0.000038,24.040301,0.0005,1.380
6526.00,7.553302,25.02723,0.000039,24.040534,0.0005,1.381
6528.00,7.552990,25.02670,0.000038,24.040443,0.0005,1.380
6530.00,7.552798,25.02725,0.000038,24.040223,0.0005,1.380
6532.00,7.552567,25.02747,0.000039,24.040323,0.0006,1.381
6534.00,7.553048,25.02688,0.000039,24.040426,0.0006,1.380
6536.00,7.553254,25.02655,0.000038,24.040299,0.0006,1.381
6538.00,7.553713,25.02676,0.000039,24.039450,0.0006,1.381
6540.00,7.554735,25.02619,0.000040,24.040406,0.0005,1.380
6542.00,7.554690,25.02547,0.000038,24.039855,0.0006,1.381
6544.00,7.554244,25.02483,0.000038,24.040081,0.0006,1.381
6546.00,7.553333,25.02514,0.000038,24.039752,0.0005,1.381
6548.00,7.554063,25.02584,0.000039,24.040486,0.0005,1.380
6550.00,7.555263,25.02561,0.000039,24.040383,0.0005,1.380
6552.00,7.554798,25.02529,0.000038,24.040966,0.0005,1.381
6554.00,7.554526,25.02571,0.000037,24.040268,0.0005,1.381
6556.00,7.554123,25.02585,0.000038,24.040912,0.0006,1.380
6558.00,7.554221,25.02438,0.000037,24.040572,0.0006,1.381
6560.00,7.554789,25.02434,0.000039,24.040605,0.0005,1.380
6562.00,7.554704,25.02472,0.000040,24.041035,0.0005,1.380
6564.00,7.553903,25.02586,0.000039,24.040535,0.0005,1.380
6566.00,7.553934,25.02485,0.000039,24.041050,0.0005,1.381
6568.00,7.554712,25.02499,0.000038,24.040452,0.0005,1.381
6570.00,7.554912,25.02413,0.000039,24.040897,0.0005,1.381
6572.00,7.554189,25.02444,0.000039,24.040503,0.0005,1.381
6574.00,7.553582,25.02504,0.000039,24.040521,0.0005,1.380
6576.00,7.554233,25.02432,0.000039,24.040346,0.0006,1.380
6578.00,7.554086,25.02411,0.000039,24.040439,0.0006,1.381
6580.00,7.553131,25.02371,0.000039,24.040117,0.0006,1.381
6582.00,7.553482,25.02448,0.000039,24.040834,0.0005,1.381
6584.00,7.554572,25.02579,0.000038,24.040635,0.0006,1.381
6586.00,7.554413,25.02489,0.000038,24.040748,0.0006,1.381
6588.00,7.554767,25.02411,0.000038,24.039821,0.0005,1.381
6590.00,7.554392,25.02427,0.000040,24.040048,0.0005,1.380
6592.00,7.553956,25.02438,0.000040,24.040470,0.0006,1.381
6594.00,7.553528,25.02434,0.000039,24.040234,0.0006,1.381
6596.00,7.553615,25.02531,0.000038,24.040395,0.0005,1.381
6598.00,7.553435,25.02478,0.000038,24.040592,0.0005,1.381
6600.00,7.552803,25.02433,0.000038,24.040568,0.0005,1.381
6602.00,7.552516,25.02433,0.000038,24.040970,0.0006,1.381
@11,12.0000,24.0
6604.00,7.552791,25.02384,0.000038,24.040465,0.0006,1.381
6606.00,7.550077,25.02433,0.000038,24.040066,0.0006,1.381
6608.00,7.539857,25.02508,0.000039,24.040801,0.0006,1.381
6610.00,7.530296,25.02512,0.000039,24.040074,0.0006,1.380
6612.00,7.523921,25.02489,0.000040,24.039868,0.0006,1.380
6614.00,7.521903,25.02456,0.000040,24.040357,0.0005,1.380
6616.00,7.523819,25.02513,0.000040,24.040288,0.0005,1.381
6618.00,7.527119,25.02487,0.000039,24.040997,0.0006,1.382
6620.00,7.530687,25.02525,0.000038,24.040717,0.0006,1.382
6622.00,7.534099,25.02577,0.000037,24.040295,0.0005,1.382
6624.00,7.538668,25.02496,0.000037,24.041234,0.0005,1.381
6626.00,7.542380,25.02474,0.000038,24.040770,0.0005,1.382
6628.00,7.545944,25.02461,0.000038,24.040270,0.0006,1.382
6630.00,7.553702,25.02397,0.000038,24.039924,0.0006,1.382
6632.00,7.568146,25.02378,0.000038,24.040363,0.0005,1.383
6634.00,7.582920,25.02393,0.000037,24.040595,0.0005,1.383
6636.00,7.594113,25.02393,0.000036,24.040106,0.0005,1.382
6638.00,7.601653,25.02509,0.000038,24.039683,0.0006,1.382
6640.00,7.604322,25.02511,0.000038,24.040077,0.0006,1.382
6642.00,7.605687,25.02509,0.000039,24.040586,0.0005,1.382
6644.00,7.605425,25.02490,0.000038,24.040481,0.0005,1.381
6646.00,7.605204,25.02510,0.000040,24.040966,0.0005,1.381
6648.00,7.605684,25.02545,0.000040,24.040652,0.0005,1.381
6650.00,7.606810,25.02528,0.000041,24.040546,0.0006,1.380
6652.00,7.607434,25.02443,0.000041,24.040399,0.0006,1.381
6654.00,7.607062,25.02368,0.000039,24.039772,0.0005,1.382
6656.00,7.605524,25.02397,0.000039,24.040052,0.0005,1.381
6658.00,7.603189,25.02381,0.000039,24.040877,0.0005,1.382
6660.00,7.600911,25.02442,0.000038,24.040697,0.0005,1.382
6662.00,7.598824,25.02475,0.000039,24.039843,0.0005,1.382
6664.00,7.597593,25.02446,0.000040,24.040655,0.0005,1.381
6666.00,7.597912,25.02564,0.000038,24.040883,0.0005,1.381
6668.00,7.596122,25.02516,0.000040,24.041001,0.0006,1.381
6670.00,7.594611,25.02468,0.000039,24.040101,0.0006,1.381
6672.00,7.594177,25.02425,0.000041,24.040577,0.0006,1.381
6674.00,7.592238,25.02442,0.000039,24.040345,0.0005,1.381
6676.00,7.590138,25.02460,0.000039,24.040050,0.0005,1.382
6678.00,7.588874,25.02388,0.000039,24.039819,0.0006,1.382
6680.00,7.587600,25.02375,0.000038,24.040294,0.0006,1.381
6682.00,7.585597,25.02384,0.000039,24.040434,0.0005,1.381
6684.00,7.583456,25.02452,0.000039,24.040205,0.0005,1.381
6686.00,7.582934,25.02457,0.000039,24.040737,0.0005,1.381
6688.00,7.582375,25.02430,0.000038,24.041176,0.0006,1.381
6690.00,7.581123,25.02472,0.000039,24.039774,0.0006,1.381
6692.00,7.579353,25.02640,0.000040,24.039959,0.0006,1.381
6694.00,7.577520,25.02624,0.000039,24.040350,0.0005,1.381
6696.00,7.575590,25.02563,0.000039,24.040283,0.0005,1.381
6698.00,7.575419,25.02605,0.000039,24.040241,0.0005,1.381
6700.00,7.574234,25.02548,0.000039,24.039563,0.0005,1.381
6702.00,7.572891,25.02578,0.000039,24.041290,0.0005,1.381
6704.00,7.572068,25.02593,0.000039,24.041023,0.0005,1.381
6706.00,7.571168,25.02674,0.000039,24.040139,0.0005,1.381
6708.00,7.569789,25.02667,0.000039,24.040032,0.0005,1.381
6710.00,7.569374,25.02592,0.000038,24.039872,0.0005,1.381
6712.00,7.567826,25.02678,0.000038,24.040004,0.0005,1.381
6714.00,7.566993,25.02727,0.000039,24.040732,0.0006,1.381
6716.00,7.565800,25.02601,0.000038,24.040295,0.0005,1.382
6718.00,7.565402,25.02659,0.000040,24.040221,0.0006,1.381
6720.00,7.564397,25.02625,0.000039,24.040955,0.0006,1.382
6722.00,7.563681,25.02571,0.000039,24.040915,0.0006,1.382
6724.00,7.563394,25.02625,0.000039,24.040935,0.0005,1.381
6726.00,7.562675,25.02619,0.000039,24.039955,0.0006,1.382
6728.00,7.562237,25.02619,0.000038,24.039563,0.0005,1.382
6730.00,7.561581,25.02736,0.000038,24.040521,0.0006,1.381
6732.00,7.560056,25.02673,0.000039,24.039930,0.0005,1.382
6734.00,7.559804,25.02616,0.000039,24.040663,0.0006,1.382
6736.00,7.560266,25.02598,0.000040,24.040423,0.0006,1.381
6738.00,7.560184,25.02578,0.000040,24.040801,0.0005,1.382
6740.00,7.559399,25.02610,0.000039,24.040408,0.0005,1.382
6742.00,7.558944,25.02668,0.000040,24.040577,0.0005,1.382
6744.00,7.559666,25.02704,0.000039,24.040863,0.0006,1.381
6746.00,7.559444,25.02734,0.000040,24.040397,0.0005,1.382
6748.00,7.558368,25.02622,0.000039,24.040468,0.0006,1.382
6750.00,7.557150,25.02611,0.000039,24.040170,0.0005,1.382
6752.00,7.556636,25.02667,0.000040,24.040621,0.0005,1.382
6754.00,7.555703,25.02613,0.000040,24.040197,0.0006,1.382
6756.00,7.555690,25.02687,0.000040,24.040392,0.0006,1.382
6758.00,7.554763,25.02696,0.000039,24.040335,0.0006,1.381
6760.00,7.553984,25.02647,0.000038,24.040892,0.0006,1.382
6762.00,7.553593,25.02696,0.000039,24.040590,0.0005,1.382
6764.00,7.554527,25.02681,0.000038,24.040790,0.0005,1.382
6766.00,7.554029,25.02711,0.000038,24.040614,0.0006,1.381
6768.00,7.554275,25.02606,0.000041,24.040548,0.0006,1.382
6770.00,7.552853,25.02626,0.000039,24.041332,0.0006,1.381
6772.00,7.552300,25.02692,0.000040,24.040615,0.0005,1.381
6774.00,7.552294,25.02628,0.000039,24.040419,0.0006,1.382
6776.00,7.552835,25.02721,0.000038,24.039523,0.0006,1.382
6778.00,7.553326,25.02807,0.000038,24.040199,0.0006,1.383
6780.00,7.554315,25.02736,0.000039,24.039999,0.0005,1.383
6782.00,7.554269,25.02765,0.000038,24.040226,0.0005,1.382
6784.00,7.554133,25.02699,0.000039,24.040590,0.0005,1.382
6786.00,7.554062,25.02669,0.000039,24.040561,0.0005,1.382
6788.00,7.554257,25.02655,0.000039,24.040359,0.0006,1.381
6790.00,7.555309,25.02691,0.000040,24.040757,0.0005,1.382
6792.00,7.555551,25.02656,0.000039,24.041296,0.0005,1.382
6794.00,7.555520,25.02588,0.000039,24.040474,0.0006,1.382
6796.00,7.555061,25.02604,0.000039,24.040141,0.0005,1.382
6798.00,7.554781,25.02768,0.000038,24.041110,0.0005,1.382
6800.00,7.554938,25.02689,0.000039,24.040495,0.0006,1.382
6802.00,7.554213,25.02698,0.000040,24.039808,0.0005,1.382
6804.00,7.554284,25.02572,0.000036,24.039964,0.0005,1.383
6806.00,7.554318,25.02544,0.000038,24.040588,0.0005,1.383
6808.00,7.553083,25.02580,0.000040,24.040121,0.0006,1.382
6810.00,7.552980,25.02659,0.000039,24.040645,0.0005,1.381
6812.00,7.553330,25.02655,0.000039,24.040132,0.0006,1.382
6814.00,7.553291,25.02665,0.000040,24.040586,0.0005,1.382
6816.00,7.553763,25.02594,0.000039,24.040605,0.0005,1.383
6818.00,7.553001,25.02526,0.000038,24.040828,0.0006,1.383
6820.00,7.552266,25.02546,0.000038,24.040257,0.0006,1.382
6822.00,7.551889,25.02504,0.000038,24.040152,0.0006,1.382
6824.00,7.551967,25.02566,0.000039,24.040226,0.0005,1.383
6826.00,7.551602,25.02555,0.000038,24.040252,0.0005,1.382
6828.00,7.552013,25.02626,0.000038,24.040501,0.0006,1.382
6830.00,7.552337,25.02672,0.000039,24.040619,0.0005,1.383
6832.00,7.552617,25.02562,0.000038,24.040083,0.0006,1.382
6834.00,7.552825,25.02658,0.000037,24.040734,0.0006,1.382
6836.00,7.552664,25.02581,0.000039,24.040357,0.0005,1.383
6838.00,7.553058,25.02629,0.000039,24.040748,0.0006,1.383
6840.00,7.553051,25.02596,0.000039,24.040150,0.0005,1.383
6842.00,7.552549,25.02601,0.000038,24.040597,0.0005,1.383
6844.00,7.552577,25.02578,0.000038,24.039970,0.0005,1.382
6846.00,7.552685,25.02642,0.000039,24.040285,0.0006,1.382
6848.00,7.552127,25.02534,0.000039,24.040654,0.0005,1.383
6850.00,7.552942,25.02519,0.000039,24.040064,0.0006,1.383
6852.00,7.553358,25.02586,0.000038,24.040101,0.0005,1.383
6854.00,7.553414,25.02598,0.000038,24.039974,0.0005,1.383
6856.00,7.553394,25.02501,0.000039,24.040555,0.0005,1.383
6858.00,7.553907,25.02541,0.000039,24.040817,0.0005,1.382
6860.00,7.553170,25.02563,0.000039,24.040670,0.0006,1.383
6862.00,7.551593,25.02576,0.000039,24.040968,0.0006,1.383
6864.00,7.551814,25.02554,0.000040,24.041083,0.0006,1.383
6866.00,7.552125,25.02628,0.000039,24.040368,0.0006,1.383
6868.00,7.552892,25.02584,0.000038,24.040601,0.0006,1.383
6870.00,7.552848,25.02533,0.000038,24.041766,0.0006,1.383
6872.00,7.552817,25.02479,0.000039,24.040785,0.0005,1.383
6874.00,7.552701,25.02574,0.000039,24.041075,0.0005,1.383
6876.00,7.553616,25.02553,0.000039,24.040297,0.0005,1.383
6878.00,7.553996,25.02518,0.000038,24.040405,0.0006,1.383
6880.00,7.552597,25.02541,0.000039,24.040432,0.0006,1.383
6882.00,7.552260,25.02577,0.000040,24.040145,0.0006,1.383
6884.00,7.552916,25.02538,0.000038,24.039586,0.0005,1.384
6886.00,7.553204,25.02551,0.000037,24.040317,0.0005,1.384
6888.00,7.552809,25.02614,0.000040,24.040819,0.0005,1.383
6890.00,7.552397,25.02563,0.000041,24.040639,0.0005,1.383
6892.00,7.552465,25.02629,0.000039,24.040425,0.0006,1.383
6894.00,7.552576,25.02627,0.000038,24.040023,0.0005,1.384
6896.00,7.552774,25.02613,0.000039,24.040134,0.0006,1.384
6898.00,7.552466,25.02564,0.000039,24.040574,0.0005,1.383
6900.00,7.552299,25.02457,0.000039,24.040737,0.0005,1.383
6902.00,7.552397,25.02625,0.000039,24.040495,0.0005,1.384
6904.00,7.551819,25.02607,0.000038,24.040452,0.0005,1.384
6906.00,7.552717,25.02615,0.000038,24.039714,0.0005,1.384
6908.00,7.553458,25.02617,0.000039,24.040079,0.0005,1.383
6910.00,7.553348,25.02527,0.000040,24.040223,0.0005,1.384
6912.00,7.552604,25.02545,0.000040,24.040044,0.0005,1.384
6914.00,7.552467,25.02519,0.000039,24.040766,0.0005,1.383
6916.00,7.552551,25.02518,0.000038,24.040301,0.0005,1.384
6918.00,7.553363,25.02510,0.000039,24.040881,0.0006,1.384
6920.00,7.553195,25.02460,0.000038,24.039924,0.0006,1.384
6922.00,7.552974,25.02470,0.000039,24.040525,0.0006,1.384
6924.00,7.554184,25.02387,0.000039,24.041021,0.0005,1.383
6926.00,7.554483,25.02432,0.000039,24.040646,0.0005,1.384
6928.00,7.553725,25.02416,0.000038,24.039674,0.0005,1.384
6930.00,7.553009,25.02412,0.000039,24.039903,0.0005,1.383
6932.00,7.553492,25.02498,0.000038,24.040557,0.0005,1.384
6934.00,7.553699,25.02411,0.000038,24.040110,0.0006,1.384
6936.00,7.553911,25.02400,0.000038,24.040130,0.0006,1.384
6938.00,7.553725,25.02508,0.000038,24.040455,0.0006,1.384
6940.00,7.553717,25.02568,0.000038,24.040954,0.0006,1.384
6942.00,7.553502,25.02534,0.000040,24.040254,0.0005,1.384
6944.00,7.553330,25.02477,0.000038,24.041012,0.0005,1.384
6946.00,7.553150,25.02472,0.000039,24.040699,0.0005,1.384
6948.00,7.552592,25.02515,0.000038,24.040721,0.0006,1.384
6950.00,7.552545,25.02543,0.000039,24.040017,0.0005,1.383
6952.00,7.552642,25.02511,0.000040,24.040010,0.0006,1.384
6954.00,7.552989,25.02538,0.000039,24.041176,0.0005,1.384
6956.00,7.553046,25.02568,0.000038,24.040406,0.0005,1.384
6958.00,7.552741,25.02622,0.000038,24.040612,0.0006,1.384
6960.00,7.552601,25.02570,0.000039,24.040361,0.0006,1.384
6962.00,7.552723,25.02639,0.000039,24.040477,0.0005,1.383
6964.00,7.553247,25.02678,0.000039,24.040523,0.0006,1.384
6966.00,7.553968,25.02618,0.000040,24.040677,0.0006,1.384
6968.00,7.554097,25.02631,0.000040,24.040814,0.0006,1.384
6970.00,7.554111,25.02531,0.000040,24.041248,0.0006,1.384
6972.00,7.553241,25.02559,0.000039,24.040201,0.0006,1.383
6974.00,7.552659,25.02608,0.000039,24.040515,0.0006,1.384
6976.00,7.552899,25.02609,0.000039,24.040405,0.0005,1.384
6978.00,7.552524,25.02474,0.000040,24.040765,0.0006,1.384
6980.00,7.552462,25.02500,0.000040,24.040552,0.0005,1.384
6982.00,7.553110,25.02442,0.000039,24.040565,0.0005,1.384
6984.00,7.554086,25.02525,0.000038,24.040495,0.0006,1.384
6986.00,7.554613,25.02464,0.000039,24.040610,0.0006,1.384
6988.00,7.553297,25.02490,0.000039,24.040961,0.0006,1.384
6990.00,7.552745,25.02485,0.000040,24.040375,0.0006,1.384
6992.00,7.553474,25.02498,0.000039,24.040215,0.0006,1.384
6994.00,7.553712,25.02500,0.000038,24.040230,0.0005,1.384
6996.00,7.553205,25.02555,0.000039,24.040092,0.0005,1.383
6998.00,7.553149,25.02518,0.000040,24.040783,0.0005,1.384
7000.00,7.553453,25.02608,0.000039,24.040394,0.0006,1.384
7002.00,7.553843,25.02598,0.000040,24.040628,0.0005,1.384
7004.00,7.553565,25.02613,0.000040,24.040283,0.0006,1.384
7006.00,7.553929,25.02591,0.000039,24.040581,0.0006,1.384
7008.00,7.553613,25.02609,0.000039,24.040941,0.0006,1.385
7010.00,7.554569,25.02595,0.000039,24.040643,0.0005,1.384
7012.00,7.554300,25.02666,0.000039,24.040892,0.0005,1.384
7014.00,7.553826,25.02623,0.000038,24.040292,0.0005,1.384
7016.00,7.553322,25.02696,0.000038,24.040774,0.0005,1.384
7018.00,7.553279,25.02684,0.000041,24.040763,0.0006,1.384
7020.00,7.553974,25.02673,0.000039,24.040486,0.0005,1.384
7022.00,7.553476,25.02570,0.000039,24.041352,0.0006,1.384
7024.00,7.552733,25.02561,0.000039,24.040508,0.0006,1.384
7026.00,7.553174,25.02538,0.000038,24.040890,0.0006,1.385
7028.00,7.552839,25.02563,0.000038,24.039575,0.0006,1.384
7030.00,7.553959,25.02564,0.000039,24.040010,0.0005,1.384
7032.00,7.554200,25.02485,0.000038,24.040561,0.0005,1.385
7034.00,7.553447,25.02479,0.000039,24.040608,0.0006,1.384
7036.00,7.554011,25.02518,0.000039,24.040799,0.0006,1.384
7038.00,7.554478,25.02579,0.000039,24.040270,0.0006,1.384
7040.00,7.553183,25.02566,0.000039,24.040312,0.0006,1.385
7042.00,7.553337,25.02497,0.000039,24.040935,0.0005,1.384
7044.00,7.553874,25.02630,0.000039,24.041108,0.0006,1.385
7046.00,7.553716,25.02584,0.000039,24.041121,0.0005,1.384
7048.00,7.553964,25.02652,0.000039,24.040712,0.0005,1.384
7050.00,7.553856,25.02642,0.000039,24.040554,0.0006,1.384
7052.00,7.553501,25.02658,0.000039,24.041043,0.0005,1.384
7054.00,7.553447,25.02564,0.000039,24.041012,0.0006,1.384
7056.00,7.553782,25.02634,0.000039,24.041221,0.0006,1.384
7058.00,7.553873,25.02647,0.000039,24.040494,0.0005,1.384
7060.00,7.553990,25.02664,0.000040,24.040061,0.0006,1.385
7062.00,7.553816,25.02671,0.000039,24.040746,0.0006,1.385
7064.00,7.554285,25.02752,0.000038,24.041406,0.0005,1.385
7066.00,7.555152,25.02708,0.000038,24.039823,0.0005,1.385
7068.00,7.554909,25.02727,0.000039,24.041208,0.0006,1.385
7070.00,7.553616,25.02713,0.000041,24.040974,0.0006,1.385
7072.00,7.552840,25.02665,0.000039,24.041123,0.0006,1.384
7074.00,7.553269,25.02702,0.000038,24.039977,0.0006,1.384
7076.00,7.553498,25.02639,0.000040,24.040701,0.0006,1.384
7078.00,7.552899,25.02639,0.000040,24.040888,0.0005,1.385
7080.00,7.552962,25.02546,0.000038,24.041079,0.0005,1.385
7082.00,7.552355,25.02547,0.000037,24.040374,0.0005,1.385
7084.00,7.551498,25.02578,0.000038,24.040081,0.0006,1.385
7086.00,7.552364,25.02524,0.000038,24.039954,0.0005,1.384
7088.00,7.553095,25.02436,0.000039,24.039928,0.0006,1.385
7090.00,7.553074,25.02413,0.000039,24.041166,0.0006,1.384
7092.00,7.554463,25.02380,0.000038,24.040739,0.0006,1.384
7094.00,7.553603,25.02420,0.000039,24.039879,0.0006,1.384
7096.00,7.553365,25.02430,0.000039,24.040455,0.0005,1.385
7098.00,7.553821,25.02423,0.000039,24.040663,0.0005,1.385
7100.00,7.552913,25.02516,0.000038,24.040472,0.0005,1.385
7102.00,7.553194,25.02655,0.000038,24.040881,0.0006,1.385
7104.00,7.552992,25.02593,0.000039,24.040619,0.0005,1.385
7106.00,7.553102,25.02576,0.000039,24.040317,0.0005,1.385
7108.00,7.553581,25.02563,0.000039,24.040763,0.0006,1.385
7110.00,7.553714,25.02651,0.000038,24.040477,0.0006,1.385
7112.00,7.554158,25.02507,0.000038,24.040661,0.0006,1.385
7114.00,7.553706,25.02484,0.000038,24.040934,0.0005,1.385
7116.00,7.553404,25.02535,0.000038,24.040863,0.0005,1.385
7118.00,7.553878,25.02450,0.000039,24.041317,0.0006,1.385
7120.00,7.554465,25.02427,0.000039,24.040186,0.0005,1.385
7122.00,7.554090,25.02379,0.000038,24.040921,0.0005,1.385
7124.00,7.553458,25.02370,0.000038,24.040890,0.0005,1.385
7126.00,7.553499,25.02364,0.000039,24.040321,0.0006,1.385
7128.00,7.553367,25.02430,0.000039,24.039843,0.0005,1.385
7130.00,7.553680,25.02325,0.000039,24.040432,0.0005,1.385
7132.00,7.553250,25.02379,0.000038,24.040412,0.0005,1.385
7134.00,7.552950,25.02353,0.000038,24.041514,0.0005,1.385
7136.00,7.553028,25.02260,0.000039,24.040105,0.0005,1.385
7138.00,7.553002,25.02224,0.000039,24.041010,0.0006,1.385
7140.00,7.553691,25.02276,0.000038,24.040692,0.0005,1.385
7142.00,7.554447,25.02330,0.000038,24.040046,0.0005,1.385
7144.00,7.553977,25.02337,0.000038,24.041201,0.0006,1.385
7146.00,7.553348,25.02320,0.000038,24.040768,0.0006,1.385
7148.00,7.552291,25.02354,0.000038,24.040366,0.0005,1.385
7150.00,7.552979,25.02398,0.000039,24.041266,0.0006,1.386
7152.00,7.553538,25.02572,0.000037,24.040654,0.0006,1.386
7154.00,7.553582,25.02476,0.000038,24.040577,0.0006,1.386
7156.00,7.553415,25.02411,0.000039,24.041126,0.0005,1.385
7158.00,7.553054,25.02560,0.000039,24.039939,0.0005,1.385
7160.00,7.552710,25.02558,0.000040,24.041141,0.0005,1.385
7162.00,7.552548,25.02543,0.000039,24.040441,0.0005,1.385
7164.00,7.553365,25.02558,0.000039,24.040630,0.0005,1.386
7166.00,7.553954,25.02541,0.000038,24.040661,0.0005,1.385
7168.00,7.554638,25.02591,0.000039,24.041105,0.0005,1.385
7170.00,7.554264,25.02631,0.000037,24.041223,0.0006,1.385
7172.00,7.554148,25.02557,0.000038,24.040108,0.0005,1.385
7174.00,7.552771,25.02574,0.000038,24.039937,0.0005,1.385
7176.00,7.552804,25.02593,0.000039,24.040388,0.0005,1.385
7178.00,7.553771,25.02599,0.000038,24.041019,0.0005,1.385
7180.00,7.553679,25.02589,0.000039,24.040474,0.0005,1.385
7182.00,7.553337,25.02607,0.000039,24.040290,0.0006,1.385
7184.00,7.553602,25.02564,0.000039,24.040343,0.0005,1.386
7186.00,7.553441,25.02675,0.000039,24.040499,0.0005,1.385
7188.00,7.553057,25.02730,0.000039,24.040646,0.0005,1.385
7190.00,7.553317,25.02665,0.000039,24.041356,0.0005,1.385
7192.00,7.553129,25.02611,0.000038,24.040321,0.0005,1.385
7194.00,7.552272,25.02643,0.000039,24.040710,0.0005,1.385
7196.00,7.551712,25.02568,0.000040,24.041146,0.0005,1.385
7198.00,7.552208,25.02638,0.000039,24.040565,0.0005,1.386
7200.00,7.553579,25.02699,0.000038,24.040268,0.0005,1.386
7202.00,7.553444,25.02637,0.000038,24.040832,0.0005,1.385
@12,12.0000,24.0
7204.00,7.552711,25.02662,0.000038,24.040174,0.0005,1.385
7206.00,7.550754,25.02648,0.000039,24.039759,0.0005,1.385
7208.00,7.541986,25.02618,0.000038,24.040814,0.0005,1.385
7210.00,7.531173,25.02745,0.000039,24.040739,0.0005,1.385
7212.00,7.525232,25.02685,0.000039,24.040688,0.0005,1.385
7214.00,7.523529,25.02597,0.000039,24.040672,0.0005,1.385
7216.00,7.524584,25.02575,0.000038,24.041197,0.0005,1.385
7218.00,7.528894,25.02706,0.000039,24.040223,0.0006,1.386
7220.00,7.533649,25.02652,0.000038,24.039774,0.0005,1.386
7222.00,7.538666,25.02666,0.000038,24.040383,0.0005,1.387
7224.00,7.542670,25.02589,0.000039,24.040675,0.0005,1.387
7226.00,7.547064,25.02642,0.000038,24.040403,0.0006,1.387
7228.00,7.551175,25.02584,0.000037,24.040301,0.0006,1.386
7230.00,7.558035,25.02609,0.000037,24.040286,0.0005,1.387
7232.00,7.572280,25.02688,0.000038,24.040274,0.0006,1.387
7234.00,7.587034,25.02713,0.000037,24.040265,0.0006,1.388
7236.00,7.597642,25.02699,0.000037,24.040441,0.0005,1.387
7238.00,7.605145,25.02696,0.000036,24.039874,0.0005,1.387
7240.00,7.608794,25.02632,0.000037,24.040535,0.0005,1.387
7242.00,7.609865,25.02636,0.000038,24.040466,0.0005,1.386
7244.00,7.609279,25.02764,0.000039,24.040057,0.0006,1.385
7246.00,7.610061,25.02743,0.000039,24.040274,0.0005,1.385
7248.00,7.610942,25.02688,0.000041,24.040386,0.0005,1.385
7250.00,7.612170,25.02659,0.000041,24.040654,0.0005,1.385
7252.00,7.612406,25.02533,0.000041,24.041479,0.0006,1.385
7254.00,7.612124,25.02603,0.000040,24.041039,0.0006,1.386
7256.00,7.610838,25.02598,0.000039,24.039803,0.0006,1.385
7258.00,7.609124,25.02575,0.000041,24.040212,0.0005,1.385
7260.00,7.606752,25.02563,0.000039,24.040939,0.0005,1.385
7262.00,7.604145,25.02648,0.000039,24.039975,0.0005,1.385
7264.00,7.603123,25.02783,0.000040,24.040557,0.0005,1.385
7266.00,7.602250,25.02853,0.000040,24.040388,0.0005,1.386
7268.00,7.601119,25.02742,0.000038,24.040741,0.0005,1.386
7270.00,7.599552,25.02644,0.000039,24.040341,0.0005,1.385
7272.00,7.597206,25.02722,0.000038,24.040212,0.0005,1.385
7274.00,7.595409,25.02723,0.000040,24.040385,0.0005,1.385
7276.00,7.593871,25.02744,0.000039,24.039543,0.0005,1.385
7278.00,7.591818,25.02831,0.000038,24.040252,0.0005,1.386
7280.00,7.590010,25.02772,0.000038,24.040786,0.0005,1.386
7282.00,7.588221,25.02680,0.000038,24.040728,0.0005,1.386
7284.00,7.587494,25.02761,0.000038,24.040795,0.0005,1.386
7286.00,7.586551,25.02768,0.000038,24.040890,0.0005,1.386
7288.00,7.584859,25.02652,0.000038,24.040497,0.0005,1.386
7290.00,7.584379,25.02612,0.000039,24.040283,0.0006,1.385
7292.00,7.582844,25.02644,0.000039,24.040106,0.0005,1.385
7294.00,7.581603,25.02686,0.000039,24.039997,0.0005,1.386
7296.00,7.580383,25.02625,0.000039,24.040730,0.0005,1.386
7298.00,7.579352,25.02605,0.000039,24.040699,0.0005,1.385
7300.00,7.577776,25.02609,0.000039,24.040188,0.0005,1.385
7302.00,7.576012,25.02742,0.000039,24.040172,0.0005,1.385
7304.00,7.574726,25.02748,0.000039,24.040965,0.0006,1.386
7306.00,7.573239,25.02743,0.000039,24.041310,0.0005,1.385
7308.00,7.571434,25.02763,0.000039,24.040735,0.0005,1.385
7310.00,7.570447,25.02666,0.000039,24.040719,0.0005,1.385
7312.00,7.570563,25.02632,0.000038,24.040499,0.0005,1.385
7314.00,7.569789,25.02694,0.000037,24.040721,0.0005,1.385
7316.00,7.568797,25.02747,0.000037,24.039935,0.0005,1.385
7318.00,7.567720,25.02782,0.000038,24.040283,0.0005,1.385
7320.00,7.567229,25.02781,0.000038,24.041176,0.0005,1.385
7322.00,7.566671,25.02739,0.000038,24.040150,0.0005,1.386
7324.00,7.565368,25.02722,0.000038,24.040803,0.0006,1.386
7326.00,7.564655,25.02772,0.000038,24.041003,0.0006,1.385
7328.00,7.564437,25.02786,0.000039,24.040712,0.0005,1.385
7330.00,7.564557,25.02687,0.000040,24.040639,0.0006,1.385
7332.00,7.563588,25.02672,0.000039,24.040505,0.0005,1.385
7334.00,7.562209,25.02634,0.000038,24.040259,0.0005,1.385
7336.00,7.561519,25.02591,0.000039,24.040554,0.0005,1.385
7338.00,7.560468,25.02619,0.000040,24.040852,0.0005,1.385
7340.00,7.560928,25.02600,0.000038,24.040475,0.0005,1.386
7342.00,7.561958,25.02687,0.000038,24.040746,0.0006,1.386
7344.00,7.561459,25.02702,0.000039,24.040699,0.0005,1.386
7346.00,7.559678,25.02605,0.000039,24.040463,0.0005,1.385
7348.00,7.557596,25.02657,0.000039,24.040797,0.0005,1.385
7350.00,7.556947,25.02728,0.000039,24.040745,0.0006,1.385
7352.00,7.557841,25.02771,0.000040,24.040781,0.0005,1.385
7354.00,7.557249,25.02775,0.000039,24.040945,0.0005,1.385
7356.00,7.555937,25.02792,0.000039,24.040995,0.0006,1.385
7358.00,7.555500,25.02796,0.000039,24.041312,0.0005,1.385
7360.00,7.556160,25.02745,0.000039,24.040657,0.0005,1.385
7362.00,7.555695,25.02685,0.000039,24.040237,0.0005,1.385
7364.00,7.554938,25.02755,0.000039,24.040268,0.0005,1.385
7366.00,7.554910,25.02715,0.000038,24.041081,0.0005,1.385
7368.00,7.555003,25.02700,0.000038,24.041154,0.0005,1.384
7370.00,7.554867,25.02721,0.000039,24.040797,0.0005,1.385
7372.00,7.555213,25.02668,0.000039,24.040570,0.0005,1.385
7374.00,7.554543,25.02698,0.000038,24.040448,0.0005,1.386
7376.00,7.554403,25.02685,0.000039,24.040312,0.0005,1.385
7378.00,7.553562,25.02664,0.000038,24.040459,0.0005,1.385
7380.00,7.553545,25.02650,0.000038,24.041159,0.0005,1.385
7382.00,7.553659,25.02639,0.000038,24.040903,0.0005,1.385
7384.00,7.553005,25.02601,0.000038,24.040741,0.0005,1.385
7386.00,7.552192,25.02603,0.000039,24.040825,0.0005,1.385
7388.00,7.552009,25.02654,0.000038,24.040841,0.0005,1.385
7390.00,7.552189,25.02471,0.000038,24.040634,0.0005,1.384
7392.00,7.552363,25.02467,0.000039,24.040850,0.0005,1.384
7394.00,7.552797,25.02558,0.000040,24.040761,0.0005,1.385
7396.00,7.553495,25.02547,0.000039,24.040577,0.0005,1.385
7398.00,7.552727,25.02521,0.000038,24.040830,0.0006,1.385
7400.00,7.552342,25.02586,0.000038,24.040443,0.0005,1.385
7402.00,7.552136,25.02555,0.000037,24.040006,0.0005,1.385
7404.00,7.553185,25.02468,0.000039,24.040450,0.0005,1.385
7406.00,7.553189,25.02472,0.000039,24.040095,0.0005,1.385
7408.00,7.552216,25.02463,0.000038,24.040119,0.0005,1.385
7410.00,7.552497,25.02555,0.000037,24.040439,0.0005,1.385
7412.00,7.552606,25.02535,0.000037,24.040337,0.0005,1.385
7414.00,7.553662,25.02550,0.000038,24.041010,0.0005,1.385
7416.00,7.554369,25.02617,0.000037,24.040077,0.0005,1.385
7418.00,7.553780,25.02620,0.000037,24.041146,0.0006,1.385
7420.00,7.552785,25.02607,0.000038,24.041326,0.0005,1.385
7422.00,7.552758,25.02433,0.000038,24.040863,0.0005,1.385
7424.00,7.553049,25.02485,0.000039,24.040610,0.0005,1.385
7426.00,7.552715,25.02481,0.000039,24.040666,0.0005,1.385
7428.00,7.552655,25.02548,0.000039,24.040341,0.0005,1.385
7430.00,7.552751,25.02596,0.000039,24.040277,0.0005,1.385
7432.00,7.552307,25.02668,0.000040,24.040832,0.0005,1.385
7434.00,7.551458,25.02587,0.000039,24.040214,0.0006,1.385
7436.00,7.551387,25.02584,0.000038,24.040486,0.0005,1.385
7438.00,7.551364,25.02665,0.000039,24.040243,0.0005,1.385
7440.00,7.551433,25.02630,0.000039,24.040341,0.0005,1.385
7442.00,7.552009,25.02585,0.000039,24.040599,0.0006,1.385
7444.00,7.551610,25.02527,0.000040,24.040041,0.0005,1.385
7446.00,7.551542,25.02471,0.000038,24.040865,0.0005,1.384
7448.00,7.550643,25.02510,0.000039,24.040743,0.0005,1.384
7450.00,7.549433,25.02430,0.000041,24.040392,0.0005,1.385
7452.00,7.550379,25.02442,0.000039,24.040463,0.0005,1.385
7454.00,7.551708,25.02480,0.000039,24.039972,0.0005,1.385
7456.00,7.551494,25.02536,0.000038,24.040205,0.0005,1.385
7458.00,7.552190,25.02530,0.000038,24.040477,0.0005,1.385
7460.00,7.552281,25.02546,0.000038,24.040885,0.0005,1.385
7462.00,7.552123,25.02478,0.000039,24.040697,0.0005,1.384
7464.00,7.551763,25.02495,0.000038,24.041012,0.0005,1.385
7466.00,7.550969,25.02456,0.000040,24.041328,0.0005,1.385
7468.00,7.550641,25.02536,0.000039,24.040421,0.0005,1.385
7470.00,7.551772,25.02520,0.000039,24.040910,0.0006,1.385
7472.00,7.552307,25.02582,0.000038,24.040617,0.0005,1.385
7474.00,7.551916,25.02579,0.000039,24.040599,0.0005,1.385
7476.00,7.552452,25.02465,0.000038,24.040775,0.0005,1.385
7478.00,7.552987,25.02388,0.000037,24.041117,0.0005,1.385
7480.00,7.552422,25.02473,0.000038,24.039775,0.0005,1.384
7482.00,7.552097,25.02467,0.000039,24.040445,0.0005,1.384
7484.00,7.551716,25.02421,0.000038,24.040845,0.0005,1.384
7486.00,7.550688,25.02399,0.000038,24.040795,0.0005,1.385
7488.00,7.550245,25.02409,0.000038,24.039921,0.0005,1.385
7490.00,7.550180,25.02482,0.000037,24.040426,0.0005,1.384
7492.00,7.550317,25.02493,0.000038,24.040754,0.0005,1.384
7494.00,7.549838,25.02415,0.000038,24.041065,0.0006,1.385
7496.00,7.549244,25.02392,0.000038,24.040205,0.0005,1.385
7498.00,7.549905,25.02390,0.000039,24.040317,0.0005,1.385
7500.00,7.550342,25.02408,0.000038,24.040941,0.0005,1.384
7502.00,7.551018,25.02462,0.000039,24.040415,0.0005,1.385
7504.00,7.551240,25.02587,0.000037,24.041010,0.0005,1.384
7506.00,7.551084,25.02482,0.000037,24.040785,0.0005,1.385
7508.00,7.550450,25.02417,0.000037,24.040232,0.0005,1.385
7510.00,7.550764,25.02393,0.000036,24.040719,0.0005,1.384
7512.00,7.550813,25.02455,0.000038,24.041350,0.0005,1.385
7514.00,7.551667,25.02392,0.000039,24.040970,0.0006,1.384
7516.00,7.550831,25.02385,0.000038,24.040197,0.0005,1.384
7518.00,7.551201,25.02416,0.000037,24.040077,0.0005,1.385
7520.00,7.550901,25.02463,0.000038,24.040325,0.0006,1.385
7522.00,7.550428,25.02412,0.000037,24.039774,0.0005,1.385
7524.00,7.551600,25.02352,0.000037,24.040532,0.0005,1.384
7526.00,7.551874,25.02350,0.000038,24.041377,0.0005,1.384
7528.00,7.551258,25.02301,0.000037,24.040621,0.0005,1.384
7530.00,7.550416,25.02303,0.000037,24.039981,0.0005,1.385
7532.00,7.551954,25.02409,0.000037,24.040421,0.0005,1.385
7534.00,7.551749,25.02370,0.000038,24.040235,0.0005,1.385
7536.00,7.550685,25.02407,0.000038,24.039943,0.0005,1.384
7538.00,7.552236,25.02343,0.000038,24.039894,0.0005,1.385
7540.00,7.552332,25.02467,0.000038,24.040617,0.0005,1.384
7542.00,7.551761,25.02417,0.000039,24.040739,0.0005,1.384
7544.00,7.551487,25.02384,0.000039,24.041230,0.0005,1.385
7546.00,7.552437,25.02457,0.000039,24.040715,0.0005,1.385
7548.00,7.552800,25.02359,0.000038,24.041112,0.0005,1.384
7550.00,7.551478,25.02415,0.000038,24.039483,0.0005,1.384
7552.00,7.550472,25.02432,0.000037,24.040672,0.0005,1.385
7554.00,7.549901,25.02409,0.000039,24.039946,0.0005,1.385
7556.00,7.550998,25.02409,0.000038,24.039655,0.0005,1.384
7558.00,7.551619,25.02286,0.000038,24.040583,0.0006,1.384
7560.00,7.550879,25.02333,0.000039,24.040112,0.0005,1.385
7562.00,7.550269,25.02360,0.000037,24.040015,0.0005,1.385
7564.00,7.550505,25.02402,0.000038,24.040230,0.0005,1.385
7566.00,7.551239,25.02315,0.000038,24.040781,0.0005,1.384
7568.00,7.551184,25.02351,0.000036,24.040939,0.0004,1.384
7570.00,7.551411,25.02324,0.000038,24.040626,0.0005,1.384
7572.00,7.551459,25.02254,0.000038,24.040874,0.0005,1.384
7574.00,7.552383,25.02316,0.000038,24.039670,0.0005,1.385
7576.00,7.552579,25.02338,0.000039,24.040094,0.0004,1.385
7578.00,7.550995,25.02414,0.000039,24.039594,0.0004,1.385
7580.00,7.550862,25.02388,0.000040,24.039795,0.0005,1.384
7582.00,7.551265,25.02319,0.000038,24.040625,0.0005,1.384
7584.00,7.551066,25.02427,0.000039,24.039721,0.0005,1.384
7586.00,7.550141,25.02476,0.000039,24.040343,0.0005,1.384
7588.00,7.549913,25.02495,0.000037,24.040263,0.0005,1.384
7590.00,7.550609,25.02444,0.000036,24.040675,0.0005,1.384
7592.00,7.550904,25.02478,0.000038,24.040403,0.0005,1.384
7594.00,7.550421,25.02405,0.000037,24.039983,0.0005,1.384
7596.00,7.551240,25.02293,0.000037,24.039570,0.0005,1.384
7598.00,7.550940,25.02331,0.000039,24.040526,0.0004,1.384
7600.00,7.551207,25.02474,0.000038,24.040515,0.0005,1.384
7602.00,7.550463,25.02553,0.000038,24.040275,0.0005,1.384
7604.00,7.549999,25.02549,0.000038,24.040817,0.0005,1.383
7606.00,7.549750,25.02545,0.000038,24.040288,0.0005,1.384
7608.00,7.550123,25.02428,0.000038,24.041421,0.0005,1.384
7610.00,7.550274,25.02485,0.000040,24.040630,0.0005,1.384
7612.00,7.550104,25.02545,0.000039,24.040426,0.0005,1.383
7614.00,7.550850,25.02614,0.000039,24.040459,0.0005,1.384
7616.00,7.550961,25.02615,0.000038,24.040175,0.0005,1.383
7618.00,7.550538,25.02603,0.000038,24.040717,0.0005,1.384
7620.00,7.550181,25.02546,0.000038,24.040790,0.0005,1.384
7622.00,7.549670,25.02536,0.000037,24.040161,0.0005,1.384
7624.00,7.549679,25.02567,0.000038,24.040586,0.0005,1.383
7626.00,7.550801,25.02577,0.000038,24.040110,0.0005,1.383
7628.00,7.550458,25.02521,0.000038,24.040701,0.0005,1.384
7630.00,7.550341,25.02584,0.000038,24.041034,0.0005,1.384
7632.00,7.550430,25.02583,0.000038,24.040786,0.0005,1.384
7634.00,7.550013,25.02537,0.000037,24.040108,0.0005,1.383
7636.00,7.549923,25.02481,0.000038,24.040101,0.0005,1.383
7638.00,7.549763,25.02407,0.000037,24.040663,0.0005,1.383
7640.00,7.550696,25.02521,0.000038,24.039979,0.0006,1.384
7642.00,7.550710,25.02520,0.000039,24.039774,0.0005,1.384
7644.00,7.550828,25.02453,0.000037,24.039766,0.0005,1.384
7646.00,7.550747,25.02467,0.000039,24.041179,0.0005,1.383
7648.00,7.550099,25.02491,0.000039,24.041017,0.0005,1.383
7650.00,7.550465,25.02499,0.000037,24.040966,0.0005,1.383
7652.00,7.551079,25.02489,0.000037,24.041066,0.0005,1.383
7654.00,7.550794,25.02524,0.000039,24.040775,0.0005,1.383
7656.00,7.550798,25.02573,0.000038,24.040430,0.0005,1.383
7658.00,7.551172,25.02547,0.000038,24.040863,0.0005,1.384
7660.00,7.550362,25.02497,0.000039,24.040292,0.0005,1.383
7662.00,7.550120,25.02534,0.000037,24.041123,0.0005,1.383
7664.00,7.550166,25.02469,0.000037,24.040108,0.0005,1.383
7666.00,7.549946,25.02567,0.000038,24.040377,0.0005,1.383
7668.00,7.549774,25.02516,0.000038,24.040583,0.0005,1.383
7670.00,7.550143,25.02553,0.000037,24.040835,0.0005,1.383
7672.00,7.549774,25.02551,0.000039,24.040403,0.0005,1.382
7674.00,7.549467,25.02619,0.000038,24.040086,0.0005,1.383
7676.00,7.549849,25.02725,0.000038,24.040541,0.0005,1.383
7678.00,7.549484,25.02692,0.000039,24.040819,0.0005,1.383
7680.00,7.549658,25.02654,0.000038,24.040159,0.0005,1.383
7682.00,7.550399,25.02640,0.000038,24.040694,0.0005,1.383
7684.00,7.550409,25.02655,0.000038,24.040810,0.0005,1.383
7686.00,7.549009,25.02568,0.000039,24.040519,0.0005,1.383
7688.00,7.549139,25.02690,0.000038,24.040806,0.0005,1.383
7690.00,7.549333,25.02735,0.000038,24.040719,0.0004,1.383
7692.00,7.549168,25.02690,0.000038,24.041083,0.0004,1.382
7694.00,7.550474,25.02722,0.000037,24.040343,0.0005,1.383
7696.00,7.550452,25.02699,0.000037,24.040890,0.0005,1.384
7698.00,7.549874,25.02672,0.000037,24.041246,0.0005,1.383
7700.00,7.549711,25.02738,0.000039,24.041159,0.0005,1.383
7702.00,7.550587,25.02719,0.000038,24.040590,0.0005,1.383
7704.00,7.551232,25.02635,0.000037,24.040703,0.0005,1.383
7706.00,7.551092,25.02654,0.000038,24.040488,0.0005,1.383
7708.00,7.551023,25.02548,0.000038,24.040523,0.0005,1.383
7710.00,7.551234,25.02501,0.000038,24.040021,0.0005,1.383
7712.00,7.550727,25.02630,0.000037,24.040772,0.0005,1.383
7714.00,7.551596,25.02630,0.000037,24.040786,0.0005,1.383
7716.00,7.551800,25.02568,0.000038,24.040935,0.0005,1.382
7718.00,7.551561,25.02546,0.000038,24.040219,0.0005,1.382
7720.00,7.552345,25.02599,0.000037,24.039901,0.0005,1.383
7722.00,7.552674,25.02571,0.000038,24.040477,0.0005,1.383
7724.00,7.552876,25.02485,0.000039,24.040346,0.0005,1.383
7726.00,7.552596,25.02440,0.000038,24.040439,0.0005,1.383
7728.00,7.552800,25.02467,0.000037,24.039990,0.0005,1.383
7730.00,7.552523,25.02438,0.000038,24.040723,0.0005,1.382
7732.00,7.551791,25.02471,0.000038,24.040726,0.0005,1.383
7734.00,7.551997,25.02585,0.000039,24.040295,0.0005,1.383
7736.00,7.552111,25.02509,0.000039,24.040223,0.0005,1.382
7738.00,7.551569,25.02515,0.000039,24.041221,0.0005,1.382
7740.00,7.550498,25.02454,0.000039,24.040432,0.0005,1.383
7742.00,7.549142,25.02397,0.000037,24.041023,0.0005,1.383
7744.00,7.549183,25.02447,0.000036,24.039963,0.0005,1.383
7746.00,7.550414,25.02485,0.000038,24.040084,0.0005,1.383
7748.00,7.551099,25.02427,0.000038,24.040170,0.0005,1.383
7750.00,7.551124,25.02533,0.000038,24.040150,0.0005,1.383
7752.00,7.550848,25.02543,0.000037,24.040246,0.0005,1.383
7754.00,7.551587,25.02554,0.000038,24.039872,0.0005,1.382
7756.00,7.551804,25.02610,0.000038,24.040030,0.0005,1.382
7758.00,7.551148,25.02616,0.000037,24.040055,0.0005,1.383
7760.00,7.550270,25.02596,0.000037,24.040126,0.0005,1.382
7762.00,7.549306,25.02548,0.000038,24.040406,0.0005,1.382
7764.00,7.549529,25.02507,0.000038,24.039674,0.0005,1.382
7766.00,7.549737,25.02518,0.000037,24.040074,0.0005,1.382
7768.00,7.550327,25.02368,0.000037,24.039612,0.0005,1.383
7770.00,7.551340,25.02393,0.000037,24.040415,0.0005,1.383
7772.00,7.551611,25.02390,0.000037,24.040185,0.0005,1.382
7774.00,7.551698,25.02435,0.000037,24.040381,0.0005,1.382
7776.00,7.550500,25.02516,0.000037,24.039966,0.0005,1.382
7778.00,7.551030,25.02436,0.000039,24.040086,0.0005,1.382
7780.00,7.551224,25.02389,0.000037,24.040655,0.0005,1.382
7782.00,7.550680,25.02357,0.000037,24.040526,0.0005,1.382
7784.00,7.551778,25.02308,0.000037,24.039490,0.0005,1.382
7786.00,7.551658,25.02290,0.000038,24.040823,0.0005,1.381
7788.00,7.550960,25.02388,0.000038,24.040486,0.0005,1.383
7790.00,7.551339,25.02443,0.000037,24.040274,0.0005,1.382
7792.00,7.551175,25.02372,0.000037,24.040545,0.0005,1.382
7794.00,7.552066,25.02463,0.000038,24.040095,0.0005,1.382
7796.00,7.552209,25.02507,0.000038,24.039664,0.0005,1.382
7798.00,7.551306,25.02485,0.000038,24.039837,0.0005,1.382
7800.00,7.550875,25.02509,0.000037,24.039930,0.0005,1.382
7802.00,7.551006,25.02473,0.000037,24.040515,0.0005,1.383
7804.00,7.551016,25.02466,0.000037,24.040094,0.0005,1.383
@13,12.0000,24.0
7806.00,7.549409,25.02522,0.000037,24.039630,0.0005,1.382
7808.00,7.541643,25.02482,0.000037,24.039208,0.0005,1.381
7810.00,7.531245,25.02499,0.000038,24.040390,0.0005,1.381
7812.00,7.525448,25.02582,0.000039,24.039290,0.0005,1.381
7814.00,7.522133,25.02590,0.000038,24.039937,0.0005,1.382
7816.00,7.523562,25.02486,0.000036,24.039921,0.0005,1.381
7818.00,7.527044,25.02416,0.000039,24.039561,0.0005,1.382
7820.00,7.532096,25.02485,0.000038,24.039854,0.0005,1.383
7822.00,7.537778,25.02661,0.000035,24.040535,0.0004,1.383
7824.00,7.541552,25.02655,0.000035,24.040539,0.0004,1.383
7826.00,7.546477,25.02641,0.000036,24.040348,0.0004,1.383
7828.00,7.551937,25.02573,0.000038,24.039399,0.0004,1.383
7830.00,7.557226,25.02628,0.000036,24.039883,0.0005,1.383
7832.00,7.569458,25.02562,0.000035,24.038837,0.0005,1.383
7834.00,7.585829,25.02634,0.000035,24.040415,0.0005,1.383
7836.00,7.598273,25.02622,0.000036,24.040574,0.0005,1.383
7838.00,7.607406,25.02592,0.000037,24.040199,0.0005,1.382
7840.00,7.611048,25.02533,0.000037,24.039824,0.0005,1.383
7842.00,7.612815,25.02625,0.000036,24.040977,0.0005,1.382
7844.00,7.613708,25.02608,0.000038,24.040985,0.0005,1.381
7846.00,7.613039,25.02610,0.000037,24.039966,0.0005,1.381
7848.00,7.612688,25.02577,0.000039,24.039744,0.0005,1.381
7850.00,7.612879,25.02673,0.000039,24.040086,0.0005,1.381
7852.00,7.612728,25.02710,0.000039,24.040003,0.0005,1.381
7854.00,7.612488,25.02580,0.000039,24.040157,0.0004,1.381
7856.00,7.612340,25.02632,0.000038,24.040559,0.0005,1.381
7858.00,7.611071,25.02695,0.000038,24.040170,0.0005,1.382
7860.00,7.609320,25.02746,0.000037,24.039832,0.0005,1.381
7862.00,7.607947,25.02693,0.000037,24.039626,0.0005,1.381
7864.00,7.605783,25.02767,0.000037,24.039528,0.0005,1.382
7866.00,7.604355,25.02739,0.000038,24.039697,0.0005,1.381
7868.00,7.602932,25.02713,0.000039,24.040392,0.0005,1.380
7870.00,7.602043,25.02753,0.000039,24.039934,0.0005,1.381
7872.00,7.600326,25.02721,0.000038,24.039995,0.0005,1.381
7874.00,7.597425,25.02605,0.000038,24.040145,0.0005,1.381
7876.00,7.595270,25.02605,0.000036,24.040097,0.0005,1.381
7878.00,7.594698,25.02671,0.000037,24.040150,0.0004,1.381
7880.00,7.593371,25.02578,0.000037,24.040415,0.0005,1.381
7882.00,7.591525,25.02561,0.000038,24.040155,0.0005,1.380
7884.00,7.590032,25.02663,0.000037,24.040105,0.0005,1.381
7886.00,7.588982,25.02794,0.000035,24.039657,0.0005,1.382
7888.00,7.587297,25.02826,0.000036,24.040317,0.0005,1.381
7890.00,7.585332,25.02772,0.000037,24.039919,0.0004,1.380
7892.00,7.584253,25.02699,0.000037,24.040223,0.0005,1.381
7894.00,7.583036,25.02743,0.000037,24.040199,0.0005,1.380
7896.00,7.582106,25.02854,0.000036,24.040432,0.0005,1.380
7898.00,7.580934,25.02795,0.000037,24.040308,0.0005,1.380
7900.00,7.579172,25.02668,0.000038,24.039884,0.0005,1.381
7902.00,7.577012,25.02704,0.000038,24.040197,0.0005,1.381
7904.00,7.576004,25.02746,0.000037,24.039939,0.0005,1.381
7906.00,7.574585,25.02699,0.000038,24.040241,0.0005,1.381
7908.00,7.573269,25.02615,0.000037,24.039886,0.0005,1.380
7910.00,7.572387,25.02646,0.000038,24.040141,0.0005,1.381
7912.00,7.571514,25.02778,0.000038,24.040552,0.0005,1.380
7914.00,7.570550,25.02837,0.000038,24.040050,0.0005,1.380
7916.00,7.568835,25.02751,0.000038,24.039750,0.0005,1.380
7918.00,7.567695,25.02744,0.000037,24.039686,0.0005,1.380
7920.00,7.566627,25.02714,0.000038,24.039508,0.0005,1.380
7922.00,7.564831,25.02631,0.000037,24.039815,0.0005,1.380
7924.00,7.563798,25.02707,0.000038,24.040594,0.0005,1.380
7926.00,7.563981,25.02683,0.000037,24.039968,0.0005,1.381
7928.00,7.563339,25.02694,0.000037,24.039694,0.0005,1.381
7930.00,7.561673,25.02655,0.000037,24.039704,0.0005,1.380
7932.00,7.560098,25.02799,0.000039,24.039868,0.0005,1.380
7934.00,7.560061,25.02824,0.000038,24.039323,0.0005,1.380
7936.00,7.559360,25.02825,0.000039,24.039848,0.0005,1.380
7938.00,7.559591,25.02769,0.000039,24.039928,0.0005,1.380
7940.00,7.559312,25.02699,0.000038,24.039830,0.0005,1.380
7942.00,7.559437,25.02719,0.000038,24.039288,0.0005,1.380
7944.00,7.558761,25.02794,0.000037,24.039826,0.0005,1.380
7946.00,7.557742,25.02762,0.000038,24.040143,0.0005,1.380
7948.00,7.556714,25.02719,0.000037,24.039859,0.0005,1.380
7950.00,7.555960,25.02688,0.000038,24.040819,0.0005,1.380
7952.00,7.556466,25.02758,0.000038,24.039468,0.0005,1.380
7954.00,7.556120,25.02756,0.000036,24.040186,0.0005,1.380
7956.00,7.555635,25.02727,0.000038,24.040597,0.0005,1.380
7958.00,7.555215,25.02791,0.000038,24.040008,0.0005,1.380
7960.00,7.554580,25.02738,0.000037,24.040006,0.0004,1.380
7962.00,7.554826,25.02709,0.000039,24.039866,0.0005,1.380
7964.00,7.554857,25.02759,0.000038,24.039475,0.0005,1.379
7966.00,7.553707,25.02758,0.000037,24.040179,0.0005,1.379
7968.00,7.553680,25.02777,0.000038,24.040728,0.0005,1.380
7970.00,7.553796,25.02737,0.000038,24.040159,0.0005,1.379
7972.00,7.553756,25.02721,0.000037,24.039697,0.0005,1.379
7974.00,7.554282,25.02827,0.000038,24.040534,0.0005,1.379
7976.00,7.554420,25.02817,0.000038,24.039941,0.0005,1.380
7978.00,7.552730,25.02816,0.000037,24.039781,0.0005,1.380
7980.00,7.551884,25.02781,0.000038,24.039570,0.0005,1.379
7982.00,7.553100,25.02771,0.000038,24.039863,0.0005,1.380
7984.00,7.553374,25.02805,0.000037,24.039748,0.0005,1.379
7986.00,7.553003,25.02823,0.000038,24.039695,0.0005,1.380
7988.00,7.552451,25.02867,0.000037,24.039737,0.0005,1.380
7990.00,7.552112,25.02821,0.000038,24.039870,0.0005,1.379
7992.00,7.551648,25.02822,0.000038,24.039659,0.0005,1.379
7994.00,7.551061,25.02776,0.000038,24.039674,0.0005,1.379
7996.00,7.550861,25.02736,0.000037,24.039172,0.0005,1.379
7998.00,7.550930,25.02811,0.000038,24.039868,0.0004,1.380
8000.00,7.551990,25.02798,0.000037,24.039944,0.0005,1.379
8002.00,7.552238,25.02794,0.000037,24.039821,0.0005,1.379
8004.00,7.551985,25.02787,0.000037,24.040494,0.0005,1.380
8006.00,7.551820,25.02818,0.000037,24.040054,0.0005,1.380
8008.00,7.552067,25.02786,0.000037,24.040415,0.0005,1.379
8010.00,7.551873,25.02786,0.000038,24.040172,0.0005,1.379
8012.00,7.552083,25.02812,0.000038,24.039639,0.0005,1.379
8014.00,7.552069,25.02755,0.000038,24.040272,0.0005,1.379
8016.00,7.551719,25.02730,0.000038,24.040252,0.0005,1.380
8018.00,7.551515,25.02819,0.000037,24.040210,0.0005,1.380
8020.00,7.551642,25.02818,0.000037,24.040297,0.0005,1.380
8022.00,7.551814,25.02767,0.000036,24.040619,0.0005,1.379
8024.00,7.551310,25.02762,0.000038,24.039912,0.0005,1.378
8026.00,7.551471,25.02778,0.000038,24.039664,0.0005,1.379
8028.00,7.551018,25.02799,0.000037,24.040241,0.0005,1.379
8030.00,7.550807,25.02876,0.000038,24.039808,0.0005,1.379
8032.00,7.550393,25.02744,0.000038,24.039146,0.0005,1.379
8034.00,7.549788,25.02711,0.000038,24.040501,0.0005,1.379
8036.00,7.549755,25.02690,0.000038,24.039990,0.0005,1.379
8038.00,7.550743,25.02820,0.000037,24.040690,0.0005,1.379
8040.00,7.550638,25.02834,0.000037,24.040259,0.0005,1.379
8042.00,7.549890,25.02927,0.000037,24.040261,0.0005,1.380
8044.00,7.549433,25.02921,0.000037,24.040374,0.0005,1.379
8046.00,7.550370,25.02906,0.000039,24.040206,0.0005,1.379
8048.00,7.551082,25.02799,0.000039,24.040023,0.0005,1.378
8050.00,7.551383,25.02817,0.000039,24.039715,0.0005,1.380
8052.00,7.552218,25.02827,0.000037,24.039619,0.0005,1.379
8054.00,7.551676,25.02887,0.000037,24.040441,0.0005,1.379
8056.00,7.551177,25.02844,0.000037,24.039683,0.0005,1.379
8058.00,7.551549,25.02894,0.000037,24.040179,0.0005,1.379
8060.00,7.552136,25.02851,0.000037,24.039946,0.0005,1.379
8062.00,7.551530,25.02813,0.000038,24.040950,0.0005,1.379
8064.00,7.551213,25.02800,0.000038,24.039784,0.0005,1.379
8066.00,7.550673,25.02841,0.000038,24.039230,0.0005,1.379
8068.00,7.550746,25.02820,0.000037,24.039757,0.0005,1.379
8070.00,7.550629,25.02818,0.000038,24.040003,0.0005,1.379
8072.00,7.550734,25.02806,0.000037,24.040105,0.0005,1.379
8074.00,7.551187,25.02835,0.000038,24.039937,0.0005,1.379
8076.00,7.551329,25.02835,0.000037,24.039866,0.0005,1.380
8078.00,7.551919,25.02827,0.000036,24.040008,0.0005,1.379
8080.00,7.551643,25.02751,0.000037,24.039732,0.0005,1.379
8082.00,7.551628,25.02751,0.000037,24.040646,0.0004,1.378
8084.00,7.551431,25.02778,0.000038,24.039484,0.0005,1.379
8086.00,7.551839,25.02819,0.000038,24.040497,0.0005,1.379
8088.00,7.552710,25.02850,0.000037,24.040428,0.0005,1.380
8090.00,7.552709,25.02821,0.000037,24.040394,0.0005,1.379
8092.00,7.552331,25.02800,0.000037,24.040488,0.0005,1.378
8094.00,7.551849,25.02806,0.000037,24.039661,0.0005,1.379
8096.00,7.551996,25.02831,0.000037,24.039532,0.0005,1.379
8098.00,7.551836,25.02715,0.000038,24.040219,0.0005,1.379
8100.00,7.551646,25.02754,0.000037,24.039846,0.0005,1.379
8102.00,7.551579,25.02866,0.000036,24.039844,0.0005,1.379
8104.00,7.550879,25.02796,0.000037,24.040054,0.0005,1.378
8106.00,7.550818,25.02774,0.000037,24.040425,0.0005,1.379
8108.00,7.550441,25.02809,0.000037,24.040099,0.0005,1.379
8110.00,7.550505,25.02741,0.000038,24.039264,0.0005,1.379
8112.00,7.550603,25.02793,0.000038,24.040172,0.0005,1.379
8114.00,7.551235,25.02953,0.000039,24.040068,0.0005,1.379
8116.00,7.551195,25.02889,0.000038,24.040012,0.0005,1.379
8118.00,7.551888,25.02869,0.000038,24.040086,0.0005,1.379
8120.00,7.551851,25.02926,0.000039,24.040059,0.0005,1.379
8122.00,7.551110,25.02761,0.000038,24.041148,0.0005,1.379
8124.00,7.551056,25.02822,0.000039,24.040039,0.0005,1.378
8126.00,7.551922,25.02882,0.000037,24.040254,0.0005,1.379
8128.00,7.551991,25.02878,0.000037,24.040945,0.0005,1.379
8130.00,7.551423,25.02854,0.000038,24.040086,0.0005,1.379
8132.00,7.550992,25.02824,0.000040,24.039748,0.0005,1.379
8134.00,7.551586,25.02830,0.000039,24.040281,0.0005,1.379
8136.00,7.551032,25.02872,0.000038,24.039555,0.0005,1.379
8138.00,7.550973,25.02872,0.000038,24.039483,0.0005,1.379
8140.00,7.550465,25.02830,0.000039,24.040408,0.0005,1.379
8142.00,7.550346,25.02811,0.000039,24.040903,0.0005,1.379
8144.00,7.550281,25.02866,0.000038,24.040794,0.0005,1.379
8146.00,7.550190,25.02802,0.000038,24.040425,0.0005,1.379
8148.00,7.550533,25.02801,0.000039,24.039997,0.0005,1.378
8150.00,7.551260,25.02781,0.000038,24.040317,0.0005,1.379
8152.00,7.550938,25.02836,0.000039,24.040312,0.0005,1.378
8154.00,7.552265,25.02994,0.000038,24.040341,0.0005,1.379
8156.00,7.552061,25.03028,0.000038,24.040717,0.0005,1.379
8158.00,7.551175,25.02942,0.000037,24.040728,0.0005,1.378
8160.00,7.551480,25.03008,0.000037,24.040735,0.0005,1.379
8162.00,7.551350,25.03048,0.000038,24.039392,0.0005,1.379
8164.00,7.552281,25.03036,0.000038,24.040481,0.0005,1.379
8166.00,7.552466,25.02956,0.000038,24.040619,0.0005,1.379
8168.00,7.551163,25.02863,0.000039,24.040472,0.0005,1.379
8170.00,7.551189,25.02913,0.000038,24.040314,0.0005,1.378
8172.00,7.551805,25.02864,0.000037,24.039772,0.0005,1.378
8174.00,7.552390,25.02940,0.000036,24.040015,0.0005,1.379
8176.00,7.552219,25.02976,0.000036,24.040101,0.0005,1.379
8178.00,7.552569,25.03028,0.000036,24.040812,0.0005,1.379
8180.00,7.553170,25.03022,0.000038,24.039615,0.0005,1.379
8182.00,7.553694,25.02886,0.000038,24.040105,0.0005,1.379
8184.00,7.553451,25.02864,0.000039,24.039859,0.0005,1.379
8186.00,7.552668,25.02844,0.000039,24.039894,0.0005,1.378
8188.00,7.551505,25.02829,0.000039,24.040026,0.0005,1.379
8190.00,7.551652,25.02853,0.000038,24.039799,0.0005,1.378
8192.00,7.552051,25.02883,0.000038,24.039157,0.0005,1.378
8194.00,7.551881,25.02925,0.000036,24.040095,0.0005,1.379
8196.00,7.551500,25.02970,0.000038,24.040090,0.0005,1.379
8198.00,7.551391,25.02910,0.000039,24.039683,0.0005,1.378
8200.00,7.551425,25.02844,0.000038,24.039488,0.0005,1.379
8202.00,7.551655,25.02795,0.000036,24.039786,0.0005,1.379
8204.00,7.551510,25.02821,0.000038,24.039961,0.0005,1.379
8206.00,7.552017,25.02837,0.000039,24.040139,0.0005,1.379
8208.00,7.552527,25.02882,0.000038,24.040430,0.0005,1.379
8210.00,7.551383,25.02802,0.000038,24.040075,0.0005,1.379
8212.00,7.550717,25.02823,0.000039,24.040406,0.0005,1.378
8214.00,7.551393,25.02825,0.000038,24.040428,0.0005,1.379
8216.00,7.551936,25.02816,0.000037,24.039877,0.0005,1.379
8218.00,7.552232,25.02842,0.000037,24.040343,0.0005,1.379
8220.00,7.552150,25.02796,0.000038,24.040035,0.0005,1.379
8222.00,7.551623,25.02776,0.000038,24.040545,0.0005,1.379
8224.00,7.551014,25.02753,0.000038,24.040488,0.0005,1.378
8226.00,7.551214,25.02789,0.000038,24.040210,0.0005,1.379
8228.00,7.551446,25.02800,0.000038,24.040254,0.0005,1.379
8230.00,7.551048,25.02886,0.000036,24.040165,0.0005,1.379
8232.00,7.550811,25.02899,0.000038,24.040510,0.0005,1.378
8234.00,7.550960,25.02875,0.000039,24.040177,0.0005,1.379
8236.00,7.551782,25.02873,0.000038,24.039977,0.0005,1.378
8238.00,7.552906,25.02812,0.000038,24.040075,0.0005,1.378
8240.00,7.552886,25.02904,0.000038,24.039994,0.0005,1.379
8242.00,7.551601,25.02938,0.000039,24.040226,0.0005,1.378
8244.00,7.551507,25.02864,0.000037,24.040495,0.0005,1.378
8246.00,7.552499,25.02873,0.000037,24.040044,0.0005,1.379
8248.00,7.552720,25.02911,0.000038,24.039779,0.0005,1.378
8250.00,7.552593,25.02893,0.000039,24.039721,0.0005,1.379
8252.00,7.553105,25.02934,0.000037,24.040465,0.0005,1.378
8254.00,7.552824,25.02876,0.000039,24.039955,0.0005,1.378
8256.00,7.552619,25.02811,0.000038,24.040323,0.0005,1.379
8258.00,7.552378,25.02852,0.000037,24.040221,0.0005,1.379
8260.00,7.551254,25.02774,0.000038,24.040468,0.0005,1.378
8262.00,7.551443,25.02802,0.000038,24.040035,0.0005,1.379
8264.00,7.552032,25.02777,0.000038,24.039923,0.0005,1.379
8266.00,7.552104,25.02760,0.000037,24.039915,0.0005,1.379
8268.00,7.552292,25.02774,0.000037,24.038893,0.0005,1.379
8270.00,7.551928,25.02832,0.000037,24.039957,0.0005,1.379
8272.00,7.552623,25.02803,0.000037,24.040197,0.0005,1.379
8274.00,7.553751,25.02762,0.000038,24.040255,0.0005,1.379
8276.00,7.553508,25.02769,0.000038,24.040250,0.0005,1.378
8278.00,7.553066,25.02827,0.000039,24.040659,0.0005,1.378
8280.00,7.552632,25.02780,0.000039,24.040170,0.0005,1.379
8282.00,7.552756,25.02755,0.000039,24.040228,0.0005,1.379
8284.00,7.552676,25.02867,0.000038,24.040148,0.0005,1.379
8286.00,7.552630,25.02961,0.000037,24.039519,0.0006,1.379
8288.00,7.553143,25.02984,0.000037,24.040515,0.0005,1.379
8290.00,7.553056,25.02854,0.000037,24.040181,0.0005,1.379
8292.00,7.551926,25.02843,0.000038,24.039541,0.0005,1.379
8294.00,7.551487,25.02941,0.000038,24.040352,0.0005,1.379
8296.00,7.551589,25.02865,0.000038,24.040225,0.0005,1.379
8298.00,7.552189,25.02855,0.000037,24.040024,0.0005,1.379
8300.00,7.552927,25.02868,0.000037,24.039977,0.0005,1.379
8302.00,7.553070,25.02773,0.000040,24.040439,0.0005,1.378
8304.00,7.552491,25.02876,0.000039,24.039975,0.0005,1.378
8306.00,7.553223,25.02896,0.000039,24.039399,0.0005,1.379
8308.00,7.552974,25.02839,0.000039,24.040161,0.0005,1.379
8310.00,7.552506,25.02930,0.000038,24.040117,0.0005,1.379
8312.00,7.552244,25.03016,0.000038,24.040801,0.0005,1.378
8314.00,7.552654,25.03024,0.000039,24.040154,0.0005,1.378
8316.00,7.552761,25.02963,0.000039,24.040363,0.0005,1.379
8318.00,7.552836,25.02997,0.000039,24.039954,0.0005,1.379
8320.00,7.552547,25.03021,0.000038,24.039972,0.0005,1.380
8322.00,7.552661,25.03050,0.000037,24.039924,0.0005,1.379
8324.00,7.553119,25.02958,0.000038,24.039946,0.0005,1.379
8326.00,7.553038,25.02930,0.000039,24.040252,0.0005,1.379
8328.00,7.553252,25.02973,0.000039,24.040617,0.0005,1.379
8330.00,7.552845,25.02851,0.000038,24.040517,0.0005,1.379
8332.00,7.553482,25.02901,0.000037,24.040272,0.0005,1.378
8334.00,7.552830,25.02918,0.000039,24.040259,0.0005,1.378
8336.00,7.552350,25.03001,0.000038,24.040243,0.0005,1.378
8338.00,7.553188,25.03091,0.000038,24.040410,0.0005,1.379
8340.00,7.553367,25.03006,0.000038,24.040795,0.0005,1.379
8342.00,7.552956,25.02959,0.000038,24.040035,0.0005,1.379
8344.00,7.553329,25.02898,0.000040,24.040457,0.0005,1.378
8346.00,7.552850,25.02934,0.000038,24.040623,0.0005,1.378
8348.00,7.552371,25.02945,0.000038,24.040070,0.0005,1.379
8350.00,7.552158,25.02881,0.000038,24.040077,0.0005,1.379
8352.00,7.552484,25.02903,0.000038,24.040165,0.0006,1.379
8354.00,7.552356,25.02952,0.000040,24.040241,0.0005,1.378
8356.00,7.552751,25.02969,0.000039,24.040525,0.0005,1.379
8358.00,7.552864,25.02855,0.000038,24.040488,0.0005,1.379
8360.00,7.552939,25.02830,0.000039,24.040428,0.0005,1.379
8362.00,7.552830,25.02881,0.000039,24.039935,0.0005,1.378
8364.00,7.553140,25.02872,0.000038,24.040161,0.0006,1.379
8366.00,7.553281,25.02868,0.000039,24.041099,0.0006,1.379
8368.00,7.553801,25.02912,0.000038,24.040675,0.0005,1.379
8370.00,7.553326,25.02851,0.000038,24.040765,0.0005,1.379
8372.00,7.554169,25.02702,0.000039,24.040928,0.0005,1.379
8374.00,7.553734,25.02800,0.000038,24.039935,0.0005,1.379
8376.00,7.552847,25.02907,0.000039,24.041034,0.0005,1.378
8378.00,7.554059,25.02986,0.000039,24.040697,0.0005,1.379
8380.00,7.553771,25.02988,0.000038,24.040410,0.0006,1.379
8382.00,7.553945,25.03022,0.000037,24.040463,0.0005,1.379
8384.00,7.553880,25.02988,0.000038,24.040717,0.0005,1.379
8386.00,7.553679,25.02830,0.000039,24.041321,0.0005,1.378
8388.00,7.553140,25.02926,0.000039,24.040399,0.0005,1.379
8390.00,7.552782,25.02938,0.000039,24.040223,0.0005,1.379
8392.00,7.553027,25.02962,0.000038,24.039817,0.0005,1.379
8394.00,7.552685,25.02859,0.000037,24.040768,0.0006,1.379
8396.00,7.553415,25.02787,0.000038,24.040048,0.0005,1.379
8398.00,7.553691,25.02890,0.000038,24.040688,0.0005,1.378
8400.00,7.553300,25.02855,0.000039,24.040583,0.0005,1.379
8402.00,7.553599,25.02931,0.000038,24.040439,0.0005,1.380
8404.00,7.554116,25.02809,0.000039,24.040146,0.0005,1.379
@14,12.0000,24.0
8406.00,7.553551,25.02810,0.000038,24.040399,0.0005,1.380
8408.00,7.545802,25.02931,0.000039,24.040170,0.0005,1.379
8410.00,7.535232,25.02837,0.000039,24.040797,0.0006,1.378
8412.00,7.527803,25.02807,0.000040,24.040306,0.0005,1.378
8414.00,7.524391,25.02810,0.000039,24.040417,0.0005,1.379
8416.00,7.524700,25.02790,0.000040,24.040001,0.0005,1.379
8418.00,7.528892,25.02735,0.000039,24.040119,0.0005,1.379
8420.00,7.535063,25.02706,0.000037,24.039937,0.0005,1.380
8422.00,7.541519,25.02700,0.000037,24.040401,0.0005,1.380
8424.00,7.546789,25.02771,0.000035,24.040399,0.0005,1.380
8426.00,7.551762,25.02816,0.000037,24.040586,0.0005,1.380
8428.00,7.556693,25.02803,0.000037,24.039646,0.0005,1.380
8430.00,7.562909,25.02798,0.000037,24.040859,0.0005,1.380
8432.00,7.576416,25.02817,0.000038,24.040659,0.0005,1.381
8434.00,7.591910,25.02847,0.000037,24.040163,0.0005,1.381
8436.00,7.604346,25.02788,0.000035,24.040219,0.0005,1.381
8438.00,7.611656,25.02794,0.000037,24.040015,0.0005,1.381
8440.00,7.615343,25.02756,0.000037,24.040019,0.0005,1.379
8442.00,7.616551,25.02912,0.000039,24.039975,0.0006,1.379
8444.00,7.617368,25.02954,0.000039,24.040475,0.0005,1.379
8446.00,7.617298,25.02809,0.000039,24.040119,0.0005,1.379
8448.00,7.617813,25.02722,0.000040,24.039644,0.0005,1.379
8450.00,7.618301,25.02815,0.000040,24.039879,0.0005,1.379
8452.00,7.617613,25.02838,0.000039,24.040872,0.0005,1.379
8454.00,7.617923,25.02748,0.000038,24.040897,0.0005,1.379
8456.00,7.616457,25.02828,0.000040,24.039974,0.0005,1.379
8458.00,7.614965,25.02796,0.000039,24.040434,0.0005,1.379
8460.00,7.613302,25.02743,0.000040,24.040295,0.0005,1.379
8462.00,7.611427,25.02776,0.000040,24.040412,0.0005,1.379
8464.00,7.609582,25.02793,0.000039,24.040314,0.0005,1.379
8466.00,7.607733,25.02836,0.000038,24.040470,0.0005,1.379
8468.00,7.606053,25.02746,0.000037,24.040639,0.0005,1.378
8470.00,7.604824,25.02792,0.000039,24.039724,0.0005,1.379
8472.00,7.603457,25.02843,0.000039,24.040099,0.0005,1.379
8474.00,7.602279,25.02828,0.000038,24.041157,0.0005,1.379
8476.00,7.601413,25.02818,0.000038,24.040554,0.0005,1.379
8478.00,7.600255,25.02882,0.000038,24.040534,0.0005,1.379
8480.00,7.599434,25.02822,0.000038,24.039983,0.0005,1.379
8482.00,7.597438,25.02807,0.000038,24.039419,0.0005,1.379
8484.00,7.595439,25.02931,0.000038,24.039895,0.0005,1.379
8486.00,7.593733,25.02852,0.000038,24.040181,0.0005,1.379
8488.00,7.592812,25.02852,0.000038,24.039477,0.0005,1.379
8490.00,7.591826,25.02958,0.000038,24.039784,0.0005,1.379
8492.00,7.589893,25.02978,0.000038,24.040810,0.0005,1.379
8494.00,7.588254,25.02946,0.000039,24.040337,0.0005,1.379
8496.00,7.587326,25.02964,0.000039,24.040412,0.0005,1.379
8498.00,7.586026,25.02978,0.000038,24.040583,0.0005,1.379
8500.00,7.584346,25.02995,0.000039,24.040199,0.0005,1.379
8502.00,7.582330,25.02997,0.000039,24.040221,0.0005,1.379
8504.00,7.580566,25.02942,0.000038,24.039855,0.0005,1.379
8506.00,7.579306,25.02900,0.000039,24.039943,0.0005,1.379
8508.00,7.578010,25.02808,0.000039,24.039706,0.0005,1.379
8510.00,7.577497,25.02815,0.000039,24.040150,0.0005,1.380
8512.00,7.576870,25.02731,0.000038,24.040014,0.0005,1.379
8514.00,7.576146,25.02702,0.000038,24.040265,0.0006,1.379
8516.00,7.575010,25.02723,0.000039,24.040119,0.0005,1.379
8518.00,7.574050,25.02798,0.000038,24.039595,0.0005,1.379
8520.00,7.572854,25.02874,0.000038,24.039984,0.0005,1.379
8522.00,7.572320,25.02781,0.000037,24.040314,0.0005,1.379
8524.00,7.570547,25.02835,0.000038,24.040074,0.0005,1.379
8526.00,7.568739,25.02904,0.000038,24.039919,0.0005,1.380
8528.00,7.568559,25.02780,0.000039,24.040539,0.0005,1.379
8530.00,7.567706,25.02831,0.000039,24.040790,0.0005,1.379
8532.00,7.566943,25.02735,0.000038,24.040803,0.0005,1.378
8534.00,7.565850,25.02853,0.000039,24.040988,0.0005,1.379
8536.00,7.566316,25.02911,0.000040,24.040084,0.0005,1.379
8538.00,7.565661,25.02973,0.000039,24.040210,0.0006,1.379
8540.00,7.565135,25.03013,0.000037,24.040028,0.0005,1.380
8542.00,7.565674,25.03109,0.000037,24.040061,0.0006,1.379
8544.00,7.565315,25.03093,0.000038,24.040832,0.0005,1.379
8546.00,7.564300,25.03161,0.000039,24.040081,0.0005,1.379
8548.00,7.563131,25.03053,0.000039,24.040254,0.0005,1.380
8550.00,7.562788,25.03070,0.000038,24.040032,0.0005,1.380
8552.00,7.562417,25.03154,0.000039,24.039979,0.0005,1.379
8554.00,7.561298,25.03175,0.000039,24.040603,0.0005,1.379
8556.00,7.560723,25.03200,0.000038,24.041332,0.0005,1.380
8558.00,7.560160,25.03121,0.000038,24.040399,0.0005,1.379
8560.00,7.560504,25.03133,0.000038,24.039634,0.0005,1.379
8562.00,7.560374,25.03012,0.000039,24.040323,0.0006,1.379
8564.00,7.559787,25.03093,0.000039,24.041012,0.0006,1.380
8566.00,7.558871,25.03136,0.000038,24.040361,0.0005,1.380
8568.00,7.559181,25.03113,0.000039,24.040630,0.0005,1.379
8570.00,7.558570,25.03118,0.000040,24.040841,0.0006,1.379
8572.00,7.557699,25.03173,0.000038,24.041030,0.0005,1.380
8574.00,7.556571,25.03230,0.000038,24.040105,0.0006,1.380
8576.00,7.556209,25.03207,0.000039,24.040643,0.0005,1.379
8578.00,7.556596,25.03216,0.000039,24.040490,0.0005,1.379
8580.00,7.556905,25.03202,0.000039,24.040014,0.0005,1.380
8582.00,7.556868,25.03129,0.000040,24.040255,0.0005,1.380
8584.00,7.557000,25.03239,0.000039,24.040155,0.0005,1.380
8586.00,7.556730,25.03168,0.000039,24.041090,0.0005,1.379
8588.00,7.556368,25.03144,0.000039,24.040677,0.0005,1.379
8590.00,7.556347,25.03201,0.000039,24.040095,0.0005,1.379
8592.00,7.556705,25.03093,0.000039,24.041279,0.0005,1.380
8594.00,7.556614,25.03075,0.000039,24.040781,0.0006,1.380
8596.00,7.555980,25.03142,0.000038,24.040430,0.0005,1.380
8598.00,7.555345,25.03055,0.000037,24.040345,0.0005,1.380
8600.00,7.555490,25.03103,0.000037,24.040934,0.0005,1.379
8602.00,7.555095,25.03157,0.000038,24.040119,0.0005,1.380
8604.00,7.555615,25.03113,0.000039,24.040145,0.0005,1.380
8606.00,7.555878,25.03040,0.000039,24.041405,0.0005,1.380
8608.00,7.555933,25.02989,0.000038,24.039657,0.0005,1.380
8610.00,7.555603,25.03058,0.000038,24.040072,0.0005,1.380
8612.00,7.554917,25.03097,0.000037,24.041192,0.0005,1.379
8614.00,7.554443,25.02996,0.000038,24.040312,0.0006,1.380
8616.00,7.555025,25.02938,0.000038,24.040425,0.0005,1.380
8618.00,7.554325,25.02958,0.000037,24.040692,0.0006,1.380
8620.00,7.554791,25.02983,0.000038,24.040245,0.0006,1.380
8622.00,7.555283,25.02922,0.000038,24.039986,0.0005,1.380
8624.00,7.555646,25.02904,0.000038,24.040323,0.0005,1.380
8626.00,7.554727,25.03004,0.000039,24.039944,0.0005,1.380
8628.00,7.554312,25.03006,0.000040,24.040292,0.0005,1.379
8630.00,7.554177,25.03000,0.000039,24.040388,0.0005,1.380
8632.00,7.553538,25.02967,0.000038,24.040661,0.0005,1.380
8634.00,7.552935,25.02953,0.000038,24.040315,0.0005,1.380
8636.00,7.553085,25.02982,0.000038,24.039961,0.0005,1.380
8638.00,7.554484,25.02969,0.000037,24.040035,0.0005,1.381
8640.00,7.554071,25.02897,0.000037,24.040341,0.0005,1.380
8642.00,7.553996,25.02957,0.000038,24.040690,0.0005,1.380
8644.00,7.553712,25.02951,0.000040,24.040641,0.0006,1.380
8646.00,7.554775,25.02922,0.000040,24.040235,0.0005,1.380
8648.00,7.554856,25.02829,0.000039,24.039932,0.0005,1.381
8650.00,7.554901,25.02925,0.000039,24.040263,0.0005,1.380
8652.00,7.555851,25.02838,0.000038,24.040272,0.0005,1.380
8654.00,7.555501,25.02894,0.000039,24.040648,0.0005,1.380
8656.00,7.555038,25.02996,0.000038,24.040084,0.0005,1.380
8658.00,7.554372,25.03032,0.000038,24.039701,0.0005,1.380
8660.00,7.554057,25.03000,0.000037,24.040921,0.0005,1.381
8662.00,7.553657,25.03018,0.000037,24.040675,0.0005,1.380
8664.00,7.553880,25.03009,0.000039,24.040559,0.0005,1.380
8666.00,7.554949,25.02990,0.000039,24.040141,0.0005,1.379
8668.00,7.553901,25.03017,0.000039,24.040339,0.0005,1.380
8670.00,7.553064,25.02978,0.000038,24.040614,0.0005,1.380
8672.00,7.553773,25.02940,0.000038,24.040579,0.0005,1.380
8674.00,7.553775,25.02979,0.000039,24.040357,0.0006,1.380
8676.00,7.553370,25.02986,0.000038,24.040172,0.0005,1.380
8678.00,7.553514,25.03033,0.000038,24.039528,0.0005,1.380
8680.00,7.553509,25.03089,0.000039,24.040415,0.0005,1.380
8682.00,7.552580,25.03112,0.000039,24.040519,0.0005,1.381
8684.00,7.552589,25.03051,0.000039,24.040765,0.0006,1.381
8686.00,7.553274,25.02943,0.000039,24.040130,0.0006,1.380
8688.00,7.554115,25.02914,0.000040,24.040670,0.0005,1.380
8690.00,7.554194,25.03020,0.000039,24.040677,0.0005,1.380
8692.00,7.554636,25.02957,0.000037,24.040557,0.0006,1.381
8694.00,7.555497,25.03048,0.000038,24.040028,0.0005,1.381
8696.00,7.554801,25.03103,0.000037,24.040250,0.0005,1.380
8698.00,7.553950,25.03115,0.000037,24.040725,0.0005,1.380
8700.00,7.553677,25.03065,0.000038,24.039972,0.0005,1.381
8702.00,7.554578,25.03066,0.000038,24.040130,0.0005,1.380
8704.00,7.554717,25.03019,0.000036,24.040852,0.0005,1.381
8706.00,7.554200,25.03012,0.000037,24.040337,0.0005,1.380
8708.00,7.554585,25.02990,0.000038,24.040488,0.0005,1.380
8710.00,7.554872,25.02950,0.000040,24.040044,0.0005,1.380
8712.00,7.555601,25.02936,0.000039,24.040446,0.0005,1.380
8714.00,7.555100,25.03125,0.000040,24.039999,0.0005,1.381
8716.00,7.554976,25.03108,0.000039,24.040950,0.0006,1.380
8718.00,7.555095,25.02994,0.000039,24.040585,0.0005,1.381
8720.00,7.554421,25.02938,0.000037,24.039932,0.0006,1.381
8722.00,7.554387,25.02950,0.000038,24.039592,0.0006,1.381
8724.00,7.553893,25.02962,0.000039,24.039919,0.0005,1.380
8726.00,7.553527,25.02874,0.000037,24.039921,0.0005,1.381
8728.00,7.553855,25.02997,0.000038,24.040375,0.0005,1.381
8730.00,7.553611,25.03077,0.000038,24.040239,0.0005,1.381
8732.00,7.553655,25.03039,0.000038,24.040265,0.0005,1.380
8734.00,7.555429,25.03024,0.000038,24.040083,0.0005,1.380
8736.00,7.555094,25.02965,0.000038,24.040134,0.0006,1.381
8738.00,7.553927,25.03047,0.000040,24.039904,0.0006,1.381
8740.00,7.554381,25.03035,0.000038,24.040337,0.0005,1.382
8742.00,7.554631,25.03041,0.000038,24.040643,0.0005,1.381
8744.00,7.554820,25.02865,0.000037,24.040385,0.0005,1.381
8746.00,7.555067,25.02846,0.000039,24.040146,0.0005,1.380
8748.00,7.554706,25.02845,0.000040,24.040674,0.0005,1.381
8750.00,7.553812,25.02870,0.000038,24.040537,0.0005,1.381
8752.00,7.554366,25.02865,0.000037,24.040865,0.0005,1.381
8754.00,7.554222,25.02976,0.000038,24.040834,0.0006,1.381
8756.00,7.553597,25.02973,0.000040,24.040024,0.0006,1.381
8758.00,7.554282,25.02971,0.000037,24.040143,0.0006,1.381
8760.00,7.553876,25.02989,0.000037,24.040143,0.0005,1.381
8762.00,7.553971,25.02971,0.000039,24.039484,0.0005,1.381
8764.00,7.553620,25.02984,0.000039,24.040543,0.0005,1.380
8766.00,7.554370,25.03021,0.000039,24.040550,0.0005,1.381
8768.00,7.554595,25.03013,0.000040,24.040330,0.0005,1.381
8770.00,7.555084,25.03083,0.000040,24.040643,0.0005,1.381
8772.00,7.554504,25.03121,0.000038,24.040866,0.0005,1.382
8774.00,7.555361,25.03141,0.000038,24.040119,0.0005,1.381
8776.00,7.556582,25.03143,0.000039,24.039734,0.0005,1.382
8778.00,7.556193,25.03135,0.000038,24.039692,0.0005,1.382
8780.00,7.555499,25.03140,0.000038,24.040325,0.0005,1.382
8782.00,7.555827,25.03100,0.000039,24.039874,0.0005,1.381
8784.00,7.555734,25.03041,0.000039,24.040019,0.0005,1.381
8786.00,7.555811,25.02968,0.000039,24.039706,0.0005,1.381
8788.00,7.555837,25.03008,0.000038,24.040248,0.0005,1.382
8790.00,7.555786,25.03004,0.000039,24.040463,0.0005,1.381
8792.00,7.555070,25.02972,0.000038,24.040112,0.0005,1.382
8794.00,7.555410,25.03075,0.000039,24.040090,0.0005,1.382
8796.00,7.554716,25.03048,0.000039,24.040125,0.0005,1.381
8798.00,7.554299,25.03023,0.000038,24.040663,0.0005,1.381
8800.00,7.555268,25.03024,0.000039,24.040290,0.0005,1.381
8802.00,7.555831,25.03061,0.000037,24.040172,0.0005,1.382
8804.00,7.555305,25.03077,0.000037,24.039781,0.0006,1.382
8806.00,7.554012,25.03057,0.000038,24.040168,0.0005,1.382
8808.00,7.553972,25.03065,0.000038,24.040743,0.0005,1.382
8810.00,7.553300,25.03068,0.000040,24.040188,0.0005,1.382
8812.00,7.554005,25.03018,0.000038,24.040308,0.0005,1.381
8814.00,7.554119,25.03144,0.000038,24.040152,0.0005,1.381
8816.00,7.554205,25.03098,0.000037,24.040343,0.0005,1.382
8818.00,7.553898,25.03102,0.000038,24.040332,0.0005,1.382
8820.00,7.554221,25.03116,0.000038,24.040039,0.0005,1.382
8822.00,7.554459,25.03145,0.000038,24.040117,0.0005,1.382
8824.00,7.553375,25.03075,0.000038,24.039728,0.0005,1.382
8826.00,7.552937,25.03007,0.000040,24.040026,0.0005,1.382
8828.00,7.553292,25.03056,0.000039,24.039963,0.0005,1.382
8830.00,7.553698,25.03038,0.000040,24.040472,0.0005,1.381
8832.00,7.554893,25.03011,0.000039,24.040828,0.0005,1.382
8834.00,7.554450,25.02978,0.000039,24.039928,0.0005,1.382
8836.00,7.553858,25.02980,0.000038,24.040437,0.0005,1.382
8838.00,7.553535,25.03014,0.000039,24.040715,0.0005,1.382
8840.00,7.553999,25.02978,0.000037,24.040034,0.0005,1.382
8842.00,7.554581,25.02985,0.000039,24.039937,0.0005,1.382
8844.00,7.555224,25.03094,0.000038,24.040314,0.0005,1.382
8846.00,7.555704,25.03082,0.000037,24.040139,0.0006,1.383
8848.00,7.555810,25.03026,0.000037,24.040752,0.0006,1.382
8850.00,7.555832,25.03028,0.000038,24.040705,0.0006,1.382
8852.00,7.554926,25.02999,0.000039,24.040175,0.0005,1.382
8854.00,7.554066,25.03029,0.000040,24.040163,0.0006,1.382
8856.00,7.553873,25.02988,0.000039,24.040188,0.0005,1.382
8858.00,7.553580,25.03106,0.000038,24.040510,0.0005,1.382
8860.00,7.554374,25.03078,0.000037,24.040165,0.0005,1.383
8862.00,7.555143,25.03049,0.000038,24.040486,0.0005,1.383
8864.00,7.555191,25.03194,0.000038,24.040437,0.0006,1.383
8866.00,7.555127,25.03076,0.000037,24.040199,0.0006,1.383
8868.00,7.554551,25.03095,0.000038,24.040135,0.0005,1.382
8870.00,7.554865,25.03104,0.000038,24.040055,0.0005,1.383
8872.00,7.554770,25.03006,0.000039,24.040481,0.0005,1.382
8874.00,7.554257,25.03058,0.000040,24.039855,0.0005,1.383
8876.00,7.554117,25.03073,0.000038,24.039217,0.0005,1.382
8878.00,7.554348,25.03136,0.000038,24.040088,0.0006,1.382
8880.00,7.554766,25.03201,0.000040,24.039655,0.0005,1.382
8882.00,7.555029,25.03164,0.000039,24.040223,0.0005,1.382
8884.00,7.554265,25.03201,0.000038,24.040619,0.0005,1.383
8886.00,7.554410,25.03101,0.000038,24.040265,0.0005,1.383
8888.00,7.554579,25.03196,0.000037,24.039952,0.0005,1.383
8890.00,7.555097,25.03197,0.000038,24.040575,0.0005,1.383
8892.00,7.554300,25.03170,0.000039,24.040206,0.0005,1.383
8894.00,7.553852,25.03213,0.000037,24.040201,0.0005,1.383
8896.00,7.554427,25.03187,0.000038,24.040775,0.0005,1.382
8898.00,7.555423,25.03134,0.000039,24.040490,0.0006,1.382
8900.00,7.554618,25.03144,0.000039,24.040050,0.0005,1.382
8902.00,7.555132,25.03224,0.000039,24.039881,0.0005,1.382
8904.00,7.554565,25.03259,0.000040,24.040477,0.0005,1.383
8906.00,7.553861,25.03195,0.000039,24.040172,0.0005,1.383
8908.00,7.553685,25.03137,0.000039,24.039703,0.0005,1.383
8910.00,7.553341,25.03158,0.000037,24.039628,0.0005,1.383
8912.00,7.553210,25.03066,0.000037,24.039834,0.0005,1.383
8914.00,7.553940,25.03098,0.000038,24.040214,0.0005,1.383
8916.00,7.553884,25.03089,0.000038,24.040295,0.0005,1.383
8918.00,7.554066,25.03113,0.000038,24.040448,0.0005,1.383
8920.00,7.553756,25.03185,0.000038,24.040372,0.0005,1.383
8922.00,7.554365,25.03131,0.000038,24.040283,0.0005,1.383
8924.00,7.554793,25.03173,0.000037,24.040026,0.0005,1.383
8926.00,7.555104,25.03043,0.000038,24.040035,0.0005,1.383
8928.00,7.554523,25.03066,0.000038,24.040465,0.0005,1.383
8930.00,7.554991,25.03110,0.000038,24.040165,0.0006,1.383
8932.00,7.555371,25.03066,0.000038,24.041319,0.0005,1.383
8934.00,7.554961,25.03006,0.000038,24.040414,0.0006,1.383
8936.00,7.554575,25.03068,0.000038,24.040012,0.0005,1.383
8938.00,7.554287,25.03141,0.000038,24.040121,0.0005,1.383
8940.00,7.554475,25.03144,0.000037,24.040834,0.0005,1.383
8942.00,7.554223,25.03051,0.000037,24.040084,0.0005,1.383
8944.00,7.553889,25.03040,0.000036,24.040021,0.0005,1.383
8946.00,7.554218,25.03060,0.000037,24.040417,0.0006,1.383
8948.00,7.554873,25.03004,0.000039,24.039724,0.0005,1.383
8950.00,7.555326,25.03068,0.000038,24.040795,0.0005,1.383
8952.00,7.554977,25.02962,0.000036,24.040061,0.0005,1.383
8954.00,7.554772,25.02984,0.000038,24.040235,0.0005,1.383
8956.00,7.555275,25.02938,0.000038,24.040485,0.0005,1.383
8958.00,7.554950,25.03034,0.000037,24.040345,0.0005,1.383
8960.00,7.555105,25.02946,0.000038,24.040366,0.0005,1.383
8962.00,7.554862,25.03015,0.000037,24.040577,0.0005,1.384
8964.00,7.555087,25.03093,0.000040,24.040181,0.0005,1.383
8966.00,7.554814,25.03051,0.000039,24.040437,0.0006,1.383
8968.00,7.554750,25.02971,0.000038,24.039684,0.0005,1.383
8970.00,7.554593,25.02949,0.000039,24.040514,0.0005,1.383
8972.00,7.555369,25.03021,0.000039,24.040443,0.0005,1.383
8974.00,7.554941,25.02972,0.000038,24.039801,0.0005,1.383
8976.00,7.555191,25.02970,0.000037,24.040630,0.0005,1.384
8978.00,7.555347,25.02977,0.000037,24.039984,0.0005,1.383
8980.00,7.554821,25.03026,0.000038,24.039661,0.0005,1.383
8982.00,7.555498,25.03056,0.000038,24.040495,0.0005,1.383
8984.00,7.555236,25.02936,0.000039,24.040315,0.0005,1.383
8986.00,7.554192,25.02924,0.000038,24.039714,0.0005,1.383
8988.00,7.554766,25.02929,0.000038,24.039717,0.0005,1.383
8990.00,7.555544,25.02905,0.000038,24.040332,0.0005,1.383
8992.00,7.554875,25.02833,0.000037,24.039830,0.0005,1.383
8994.00,7.555167,25.02889,0.000037,24.039710,0.0005,1.384
8996.00,7.555407,25.02882,0.000037,24.040970,0.0005,1.384
8998.00,7.555469,25.02786,0.000039,24.040261,0.0005,1.384
9000.00,7.555773,25.02782,0.000039,24.039497,0.0006,1.384
9002.00,7.555422,25.02853,0.000037,24.040074,0.0005,1.384
9004.00,7.555536,25.02914,0.000038,24.040254,0.0005,1.384
@15,12.0000,24.0
9006.00,7.555229,25.02872,0.000038,24.040565,0.0005,1.384
9008.00,7.548038,25.02766,0.000039,24.040608,0.0005,1.383
9010.00,7.537826,25.02838,0.000039,24.040495,0.0005,1.382
9012.00,7.530440,25.02794,0.000040,24.039726,0.0005,1.382
9014.00,7.526968,25.02794,0.000038,24.039350,0.0005,1.382
9016.00,7.528227,25.02844,0.000039,24.040563,0.0005,1.383
9018.00,7.531986,25.02916,0.000038,24.039950,0.0005,1.384
9020.00,7.537164,25.02948,0.000038,24.040746,0.0005,1.385
9022.00,7.543005,25.02961,0.000037,24.040546,0.0005,1.385
9024.00,7.548481,25.03024,0.000037,24.040175,0.0006,1.384
9026.00,7.552767,25.03010,0.000038,24.040186,0.0006,1.384
9028.00,7.557219,25.03015,0.000038,24.040010,0.0005,1.385
9030.00,7.563609,25.02994,0.000037,24.040621,0.0005,1.385
9032.00,7.575601,25.02967,0.000037,24.040514,0.0005,1.385
9034.00,7.592903,25.02935,0.000038,24.040734,0.0005,1.385
9036.00,7.605726,25.02976,0.000037,24.040435,0.0005,1.386
9038.00,7.614572,25.03011,0.000036,24.040966,0.0006,1.386
9040.00,7.619242,25.02973,0.000036,24.040421,0.0005,1.385
9042.00,7.620593,25.03041,0.000038,24.040634,0.0005,1.384
9044.00,7.621623,25.03003,0.000039,24.040388,0.0005,1.384
9046.00,7.621280,25.02971,0.000040,24.040937,0.0006,1.384
9048.00,7.621139,25.03033,0.000040,24.039644,0.0005,1.383
9050.00,7.621317,25.03088,0.000040,24.040432,0.0005,1.383
9052.00,7.620955,25.03087,0.000040,24.041245,0.0005,1.384
9054.00,7.620641,25.02981,0.000039,24.039990,0.0005,1.384
9056.00,7.619900,25.02986,0.000039,24.040230,0.0005,1.384
9058.00,7.619490,25.03008,0.000038,24.040934,0.0005,1.384
9060.00,7.618489,25.03074,0.000038,24.040621,0.0005,1.384
9062.00,7.616600,25.02992,0.000039,24.040806,0.0006,1.384
9064.00,7.614437,25.02979,0.000039,24.040988,0.0005,1.383
9066.00,7.612967,25.02935,0.000039,24.040705,0.0006,1.384
9068.00,7.611085,25.03001,0.000038,24.040525,0.0005,1.384
9070.00,7.608990,25.03003,0.000038,24.040274,0.0005,1.384
9072.00,7.607600,25.03068,0.000039,24.039661,0.0005,1.385
9074.00,7.606387,25.03050,0.000038,24.040550,0.0005,1.384
9076.00,7.605288,25.03036,0.000039,24.040772,0.0005,1.384
9078.00,7.603896,25.03022,0.000038,24.040543,0.0005,1.384
9080.00,7.601683,25.02917,0.000038,24.039864,0.0005,1.384
9082.00,7.599785,25.02934,0.000038,24.039959,0.0006,1.384
9084.00,7.598611,25.02917,0.000039,24.040414,0.0005,1.383
9086.00,7.596664,25.02997,0.000039,24.039581,0.0005,1.384
9088.00,7.595061,25.02969,0.000039,24.040039,0.0006,1.384
9090.00,7.594074,25.02939,0.000038,24.039803,0.0006,1.384
9092.00,7.593094,25.03034,0.000039,24.040054,0.0006,1.384
9094.00,7.591541,25.02989,0.000038,24.040717,0.0006,1.385
9096.00,7.590097,25.02961,0.000038,24.040405,0.0005,1.384
9098.00,7.588458,25.02945,0.000038,24.039883,0.0006,1.384
9100.00,7.587064,25.03023,0.000039,24.040801,0.0005,1.384
9102.00,7.585314,25.03009,0.000039,24.039941,0.0005,1.384
9104.00,7.584813,25.03091,0.000039,24.040488,0.0006,1.385
9106.00,7.583858,25.03059,0.000038,24.040101,0.0006,1.385
9108.00,7.582937,25.03028,0.000037,24.040423,0.0005,1.385
9110.00,7.581332,25.03185,0.000036,24.040454,0.0005,1.385
9112.00,7.580033,25.03035,0.000037,24.040506,0.0005,1.385
9114.00,7.578612,25.03112,0.000038,24.040275,0.0005,1.384
9116.00,7.578121,25.03241,0.000037,24.040125,0.0005,1.384
9118.00,7.577359,25.03176,0.000038,24.040368,0.0005,1.385
9120.00,7.576228,25.03148,0.000038,24.040185,0.0006,1.385
9122.00,7.575265,25.03135,0.000038,24.040215,0.0006,1.384
9124.00,7.575143,25.03045,0.000039,24.040539,0.0005,1.385
9126.00,7.574793,25.03080,0.000038,24.039772,0.0005,1.384
9128.00,7.572960,25.03122,0.000039,24.039961,0.0005,1.384
9130.00,7.571183,25.03226,0.000038,24.040245,0.0005,1.385
9132.00,7.570286,25.03298,0.000038,24.040405,0.0005,1.385
9134.00,7.569573,25.03242,0.000038,24.040239,0.0005,1.384
9136.00,7.569019,25.03242,0.000038,24.040597,0.0005,1.385
9138.00,7.567997,25.03170,0.000039,24.040797,0.0005,1.385
9140.00,7.567477,25.03184,0.000039,24.040614,0.0005,1.385
9142.00,7.567094,25.03247,0.000038,24.040090,0.0005,1.385
9144.00,7.566784,25.03277,0.000039,24.040750,0.0005,1.385
9146.00,7.565825,25.03308,0.000039,24.040794,0.0005,1.385
9148.00,7.565893,25.03231,0.000038,24.039344,0.0006,1.385
9150.00,7.566385,25.03158,0.000038,24.040405,0.0006,1.385
9152.00,7.566309,25.03252,0.000038,24.040317,0.0006,1.385
9154.00,7.565430,25.03242,0.000038,24.039955,0.0006,1.385
9156.00,7.565142,25.03187,0.000038,24.040292,0.0005,1.385
9158.00,7.564928,25.03196,0.000038,24.039663,0.0005,1.385
9160.00,7.563839,25.03159,0.000038,24.040465,0.0005,1.385
9162.00,7.562737,25.03170,0.000038,24.040228,0.0005,1.385
9164.00,7.562903,25.03132,0.000039,24.040226,0.0005,1.386
9166.00,7.561293,25.03070,0.000039,24.040717,0.0005,1.385
9168.00,7.560589,25.03062,0.000040,24.040166,0.0006,1.385
9170.00,7.562067,25.03106,0.000039,24.040641,0.0005,1.385
9172.00,7.562478,25.03148,0.000039,24.040628,0.0006,1.385
9174.00,7.561392,25.03193,0.000039,24.040626,0.0005,1.386
9176.00,7.560457,25.03125,0.000038,24.039843,0.0005,1.385
9178.00,7.559975,25.03212,0.000039,24.039970,0.0006,1.385
9180.00,7.559875,25.03337,0.000039,24.040548,0.0005,1.386
9182.00,7.559257,25.03260,0.000039,24.040539,0.0005,1.385
9184.00,7.558903,25.03119,0.000039,24.040466,0.0005,1.385
9186.00,7.558558,25.03133,0.000039,24.040519,0.0005,1.385
9188.00,7.558203,25.03184,0.000040,24.039683,0.0006,1.385
9190.00,7.558607,25.03194,0.000041,24.040535,0.0006,1.385
9192.00,7.558269,25.03245,0.000039,24.040675,0.0006,1.385
9194.00,7.558049,25.03216,0.000039,24.039690,0.0005,1.385
9196.00,7.557987,25.03236,0.000038,24.040957,0.0005,1.386
9198.00,7.558886,25.03204,0.000040,24.041014,0.0005,1.385
9200.00,7.558173,25.03259,0.000040,24.040754,0.0006,1.385
9202.00,7.557784,25.03280,0.000039,24.040510,0.0006,1.386
9204.00,7.557666,25.03169,0.000039,24.040681,0.0005,1.385
9206.00,7.557184,25.03017,0.000039,24.040588,0.0005,1.385
9208.00,7.557110,25.03137,0.000038,24.040521,0.0005,1.385
9210.00,7.557195,25.03080,0.000039,24.040395,0.0006,1.386
9212.00,7.556680,25.03095,0.000038,24.040768,0.0006,1.385
9214.00,7.555965,25.03149,0.000038,24.039946,0.0006,1.386
9216.00,7.556818,25.03135,0.000038,24.040932,0.0005,1.386
9218.00,7.557561,25.03079,0.000039,24.040399,0.0006,1.386
9220.00,7.556786,25.03109,0.000038,24.040841,0.0006,1.386
9222.00,7.556313,25.03119,0.000039,24.040790,0.0006,1.385
9224.00,7.556930,25.03118,0.000040,24.040363,0.0006,1.385
9226.00,7.555963,25.03220,0.000040,24.040228,0.0006,1.385
9228.00,7.555516,25.03254,0.000039,24.041001,0.0006,1.386
9230.00,7.555356,25.03233,0.000040,24.040337,0.0006,1.386
9232.00,7.555330,25.03135,0.000039,24.040275,0.0005,1.386
9234.00,7.555976,25.03135,0.000039,24.040710,0.0005,1.386
9236.00,7.556611,25.03161,0.000039,24.040397,0.0005,1.386
9238.00,7.557872,25.03225,0.000040,24.040450,0.0005,1.386
9240.00,7.558055,25.03236,0.000038,24.040986,0.0005,1.387
9242.00,7.557173,25.03225,0.000038,24.040805,0.0006,1.386
9244.00,7.555720,25.03264,0.000039,24.040134,0.0006,1.385
9246.00,7.555962,25.03310,0.000039,24.040781,0.0006,1.386
9248.00,7.556064,25.03317,0.000039,24.040799,0.0006,1.386
9250.00,7.555434,25.03239,0.000039,24.039986,0.0006,1.386
9252.00,7.555606,25.03190,0.000039,24.039897,0.0006,1.387
9254.00,7.555184,25.03260,0.000040,24.040681,0.0006,1.386
9256.00,7.554611,25.03317,0.000040,24.040748,0.0005,1.387
9258.00,7.555110,25.03236,0.000040,24.040617,0.0006,1.386
9260.00,7.555381,25.03244,0.000040,24.040935,0.0006,1.386
9262.00,7.554962,25.03201,0.000039,24.041157,0.0006,1.386
9264.00,7.555216,25.03224,0.000038,24.040719,0.0005,1.386
9266.00,7.555346,25.03174,0.000039,24.040234,0.0005,1.386
9268.00,7.554936,25.03314,0.000039,24.040146,0.0006,1.386
9270.00,7.555156,25.03352,0.000040,24.040241,0.0006,1.387
9272.00,7.555694,25.03280,0.000039,24.040110,0.0006,1.387
9274.00,7.555200,25.03322,0.000039,24.040974,0.0006,1.386
9276.00,7.555185,25.03343,0.000039,24.041323,0.0006,1.386
9278.00,7.555089,25.03360,0.000040,24.040243,0.0006,1.386
9280.00,7.554479,25.03328,0.000039,24.040530,0.0006,1.386
9282.00,7.554683,25.03306,0.000040,24.040512,0.0006,1.386
9284.00,7.555234,25.03366,0.000040,24.040999,0.0005,1.386
9286.00,7.556696,25.03327,0.000039,24.040475,0.0006,1.386
9288.00,7.555998,25.03354,0.000040,24.040630,0.0006,1.387
9290.00,7.556150,25.03405,0.000039,24.039841,0.0006,1.387
9292.00,7.556936,25.03344,0.000038,24.040394,0.0006,1.387
9294.00,7.557206,25.03200,0.000038,24.040488,0.0005,1.386
9296.00,7.555967,25.03229,0.000039,24.040750,0.0005,1.386
9298.00,7.555398,25.03229,0.000039,24.041130,0.0005,1.387
9300.00,7.556241,25.03305,0.000038,24.040770,0.0005,1.387
9302.00,7.556370,25.03291,0.000038,24.040879,0.0005,1.387
9304.00,7.556312,25.03263,0.000040,24.040714,0.0006,1.386
9306.00,7.556082,25.03220,0.000039,24.040248,0.0006,1.387
9308.00,7.556316,25.03178,0.000039,24.040841,0.0005,1.387
9310.00,7.556417,25.03098,0.000039,24.041019,0.0005,1.387
9312.00,7.556015,25.03137,0.000038,24.040499,0.0006,1.387
9314.00,7.556058,25.03215,0.000038,24.040621,0.0005,1.386
9316.00,7.556243,25.03291,0.000039,24.040635,0.0005,1.387
9318.00,7.555676,25.03311,0.000039,24.040488,0.0006,1.387
9320.00,7.554858,25.03276,0.000039,24.040639,0.0006,1.387
9322.00,7.554819,25.03373,0.000039,24.040615,0.0006,1.386
9324.00,7.555154,25.03410,0.000039,24.041019,0.0005,1.386
9326.00,7.555038,25.03281,0.000039,24.040725,0.0005,1.388
9328.00,7.554919,25.03330,0.000039,24.039679,0.0005,1.387
9330.00,7.555682,25.03300,0.000038,24.040205,0.0006,1.387
9332.00,7.555785,25.03323,0.000039,24.040395,0.0006,1.386
9334.00,7.556476,25.03290,0.000038,24.040083,0.0005,1.387
9336.00,7.556387,25.03236,0.000038,24.040770,0.0005,1.387
9338.00,7.554633,25.03176,0.000039,24.040454,0.0005,1.387
9340.00,7.554923,25.03208,0.000040,24.040599,0.0005,1.387
9342.00,7.554698,25.03239,0.000039,24.040926,0.0005,1.387
9344.00,7.555387,25.03216,0.000039,24.041137,0.0005,1.387
9346.00,7.556147,25.03249,0.000038,24.040748,0.0005,1.387
9348.00,7.555501,25.03206,0.000039,24.040965,0.0006,1.387
9350.00,7.554741,25.03179,0.000039,24.040575,0.0005,1.387
9352.00,7.554282,25.03211,0.000037,24.040325,0.0006,1.387
9354.00,7.554649,25.03234,0.000038,24.039786,0.0006,1.387
9356.00,7.555104,25.03163,0.000039,24.040345,0.0005,1.387
9358.00,7.554343,25.03259,0.000039,24.040175,0.0006,1.387
9360.00,7.553980,25.03266,0.000038,24.040399,0.0005,1.387
9362.00,7.554590,25.03188,0.000038,24.040235,0.0005,1.388
9364.00,7.554947,25.03126,0.000038,24.040430,0.0006,1.388
9366.00,7.555085,25.03182,0.000039,24.040888,0.0006,1.387
9368.00,7.554608,25.03187,0.000038,24.040495,0.0005,1.387
9370.00,7.554312,25.03226,0.000039,24.040937,0.0005,1.387
9372.00,7.554446,25.03155,0.000039,24.040068,0.0005,1.387
9374.00,7.555040,25.03287,0.000039,24.040008,0.0005,1.387
9376.00,7.554695,25.03237,0.000039,24.040890,0.0006,1.388
9378.00,7.554896,25.03203,0.000039,24.040774,0.0005,1.387
9380.00,7.555149,25.03122,0.000040,24.040423,0.0005,1.388
9382.00,7.554524,25.03321,0.000039,24.039937,0.0005,1.388
9384.00,7.554247,25.03292,0.000039,24.040466,0.0006,1.388
9386.00,7.554753,25.03262,0.000038,24.040412,0.0005,1.387
9388.00,7.554504,25.03265,0.000039,24.041150,0.0006,1.388
9390.00,7.554456,25.03249,0.000039,24.040454,0.0006,1.387
9392.00,7.553991,25.03300,0.000039,24.041157,0.0005,1.388
9394.00,7.554459,25.03294,0.000040,24.040585,0.0005,1.387
9396.00,7.553716,25.03304,0.000040,24.040245,0.0006,1.388
9398.00,7.553535,25.03303,0.000039,24.041008,0.0006,1.388
9400.00,7.553377,25.03354,0.000038,24.040739,0.0006,1.388
9402.00,7.553151,25.03393,0.000038,24.040383,0.0006,1.388
9404.00,7.553734,25.03310,0.000039,24.040550,0.0006,1.388
9406.00,7.554934,25.03323,0.000039,24.040414,0.0005,1.388
9408.00,7.555894,25.03301,0.000039,24.040077,0.0005,1.388
9410.00,7.556087,25.03319,0.000039,24.040105,0.0005,1.388
9412.00,7.555271,25.03374,0.000037,24.040695,0.0005,1.388
9414.00,7.555396,25.03294,0.000038,24.040625,0.0006,1.388
9416.00,7.555549,25.03310,0.000037,24.040354,0.0005,1.388
9418.00,7.555169,25.03338,0.000038,24.040379,0.0005,1.388
9420.00,7.554493,25.03364,0.000038,24.040879,0.0005,1.388
9422.00,7.553291,25.03360,0.000039,24.040252,0.0005,1.388
9424.00,7.553393,25.03346,0.000040,24.040379,0.0006,1.388
9426.00,7.553407,25.03314,0.000039,24.040515,0.0005,1.388
9428.00,7.553283,25.03297,0.000038,24.040257,0.0005,1.389
9430.00,7.553885,25.03292,0.000039,24.040235,0.0006,1.389
9432.00,7.553782,25.03293,0.000039,24.040710,0.0005,1.388
9434.00,7.553538,25.03238,0.000039,24.040572,0.0006,1.388
9436.00,7.553940,25.03309,0.000039,24.039588,0.0006,1.388
9438.00,7.554903,25.03294,0.000038,24.040655,0.0005,1.388
9440.00,7.554600,25.03321,0.000038,24.041048,0.0006,1.389
9442.00,7.554199,25.03250,0.000039,24.040430,0.0006,1.388
9444.00,7.554416,25.03238,0.000038,24.040212,0.0006,1.388
9446.00,7.554636,25.03256,0.000038,24.040354,0.0005,1.389
9448.00,7.553511,25.03388,0.000038,24.040685,0.0005,1.388
9450.00,7.553014,25.03403,0.000038,24.040532,0.0005,1.389
9452.00,7.553146,25.03325,0.000039,24.041219,0.0006,1.388
9454.00,7.553390,25.03436,0.000039,24.040561,0.0006,1.389
9456.00,7.554052,25.03466,0.000038,24.040434,0.0006,1.389
9458.00,7.554858,25.03508,0.000039,24.040846,0.0006,1.389
9460.00,7.554002,25.03383,0.000040,24.040265,0.0006,1.389
9462.00,7.554183,25.03362,0.000039,24.040341,0.0006,1.388
9464.00,7.554475,25.03460,0.000039,24.040306,0.0005,1.388
9466.00,7.554528,25.03414,0.000040,24.040441,0.0005,1.389
9468.00,7.554001,25.03317,0.000040,24.040159,0.0006,1.389
9470.00,7.553400,25.03270,0.000039,24.040305,0.0006,1.388
9472.00,7.553740,25.03273,0.000040,24.040699,0.0006,1.388
9474.00,7.553310,25.03288,0.000040,24.040268,0.0005,1.388
9476.00,7.553268,25.03367,0.000040,24.040665,0.0006,1.389
9478.00,7.553037,25.03348,0.000039,24.040617,0.0006,1.388
9480.00,7.553035,25.03342,0.000039,24.041208,0.0005,1.388
9482.00,7.554374,25.03352,0.000039,24.040912,0.0006,1.388
9484.00,7.554766,25.03364,0.000040,24.040294,0.0006,1.388
9486.00,7.553930,25.03364,0.000039,24.040003,0.0005,1.388
9488.00,7.553646,25.03323,0.000040,24.040561,0.0006,1.389
9490.00,7.553551,25.03286,0.000039,24.040275,0.0006,1.389
9492.00,7.553303,25.03316,0.000039,24.040355,0.0006,1.388
9494.00,7.553450,25.03380,0.000039,24.040788,0.0005,1.389
9496.00,7.553589,25.03322,0.000038,24.041110,0.0005,1.389
9498.00,7.554431,25.03323,0.000038,24.039874,0.0005,1.389
9500.00,7.554410,25.03293,0.000039,24.040046,0.0006,1.388
9502.00,7.553662,25.03359,0.000039,24.040452,0.0005,1.389
9504.00,7.554585,25.03299,0.000038,24.040119,0.0005,1.389
9506.00,7.554078,25.03301,0.000038,24.039803,0.0005,1.389
9508.00,7.553228,25.03313,0.000038,24.039950,0.0005,1.389
9510.00,7.553051,25.03490,0.000038,24.040732,0.0006,1.389
9512.00,7.554472,25.03422,0.000041,24.039910,0.0005,1.388
9514.00,7.554426,25.03574,0.000040,24.040652,0.0005,1.388
9516.00,7.554182,25.03499,0.000039,24.039966,0.0005,1.389
9518.00,7.553839,25.03422,0.000038,24.040357,0.0005,1.389
9520.00,7.553513,25.03403,0.000038,24.040501,0.0005,1.389
9522.00,7.553543,25.03396,0.000039,24.040825,0.0006,1.389
9524.00,7.552859,25.03405,0.000038,24.040217,0.0005,1.389
9526.00,7.552800,25.03527,0.000037,24.040208,0.0005,1.389
9528.00,7.553821,25.03507,0.000039,24.040706,0.0006,1.388
9530.00,7.553771,25.03537,0.000040,24.041246,0.0005,1.388
9532.00,7.553801,25.03451,0.000040,24.040674,0.0005,1.389
9534.00,7.554307,25.03429,0.000039,24.041310,0.0005,1.389
9536.00,7.553591,25.03482,0.000039,24.041186,0.0006,1.389
9538.00,7.552337,25.03436,0.000039,24.039921,0.0006,1.389
9540.00,7.552849,25.03407,0.000039,24.040361,0.0006,1.388
9542.00,7.553212,25.03422,0.000039,24.040299,0.0005,1.389
9544.00,7.553512,25.03517,0.000039,24.040261,0.0006,1.388
9546.00,7.554147,25.03514,0.000038,24.040841,0.0005,1.389
9548.00,7.554466,25.03454,0.000038,24.040608,0.0005,1.389
9550.00,7.553794,25.03537,0.000038,24.040317,0.0005,1.389
9552.00,7.553696,25.03492,0.000039,24.039672,0.0005,1.389
9554.00,7.554580,25.03538,0.000039,24.039995,0.0005,1.389
9556.00,7.554806,25.03464,0.000039,24.039937,0.0005,1.388
9558.00,7.554631,25.03427,0.000040,24.039750,0.0005,1.388
9560.00,7.554236,25.03392,0.000039,24.040290,0.0005,1.389
9562.00,7.554030,25.03368,0.000039,24.040557,0.0006,1.389
9564.00,7.554154,25.03379,0.000038,24.040403,0.0005,1.389
9566.00,7.554215,25.03389,0.000038,24.040359,0.0005,1.389
9568.00,7.553953,25.03396,0.000038,24.040974,0.0006,1.389
9570.00,7.554157,25.03371,0.000038,24.039724,0.0005,1.389
9572.00,7.554706,25.03365,0.000039,24.040403,0.0005,1.389
9574.00,7.554295,25.03355,0.000039,24.040648,0.0005,1.389
9576.00,7.554082,25.03354,0.000039,24.040677,0.0005,1.389
9578.00,7.553874,25.03246,0.000040,24.040850,0.0005,1.389
9580.00,7.553834,25.03243,0.000039,24.040192,0.0005,1.389
9582.00,7.554092,25.03320,0.000040,24.040166,0.0005,1.389
9584.00,7.554361,25.03474,0.000038,24.040441,0.0005,1.389
9586.00,7.553498,25.03434,0.000038,24.040308,0.0006,1.389
9588.00,7.552337,25.03473,0.000039,24.041026,0.0005,1.389
9590.00,7.552290,25.03564,0.000039,24.040386,0.0006,1.389
9592.00,7.552637,25.03558,0.000038,24.040483,0.0005,1.389
9594.00,7.553503,25.03550,0.000039,24.040055,0.0005,1.389
9596.00,7.554476,25.03530,0.000038,24.040437,0.0005,1.389
9598.00,7.554623,25.03534,0.000039,24.040559,0.0005,1.389
9600.00,7.554048,25.03484,0.000039,24.040997,0.0005,1.389
9602.00,7.553995,25.03408,0.000038,24.040619,0.0005,1.389
9604.00,7.553626,25.03373,0.000038,24.040452,0.0005,1.389
@16,12.0000,24.0
9606.00,7.553632,25.03360,0.000038,24.040352,0.0005,1.389
9608.00,7.548122,25.03297,0.000040,24.040668,0.0005,1.389
9610.00,7.537963,25.03260,0.000038,24.040665,0.0006,1.389
9612.00,7.530578,25.03251,0.000040,24.040134,0.0005,1.388
9614.00,7.527243,25.03337,0.000040,24.039864,0.0006,1.388
9616.00,7.527146,25.03278,0.000040,24.040408,0.0005,1.388
9618.00,7.531026,25.03291,0.000039,24.040708,0.0005,1.389
9620.00,7.537175,25.03384,0.000039,24.039966,0.0006,1.390
9622.00,7.543179,25.03328,0.000037,24.040795,0.0006,1.390
9624.00,7.547197,25.03288,0.000037,24.040634,0.0005,1.390
9626.00,7.552204,25.03194,0.000038,24.039839,0.0006,1.390
9628.00,7.556606,25.03123,0.000038,24.040923,0.0005,1.390
9630.00,7.563400,25.03139,0.000037,24.040903,0.0005,1.391
9632.00,7.574772,25.03201,0.000037,24.040915,0.0006,1.391
9634.00,7.590907,25.03237,0.000037,24.040841,0.0006,1.391
9636.00,7.604557,25.03206,0.000036,24.040630,0.0005,1.391
9638.00,7.612781,25.03207,0.000038,24.040132,0.0005,1.391
9640.00,7.617460,25.03274,0.000038,24.040410,0.0005,1.391
9642.00,7.619773,25.03344,0.000038,24.040510,0.0005,1.390
9644.00,7.619879,25.03292,0.000038,24.040621,0.0006,1.390
9646.00,7.620085,25.03317,0.000039,24.040735,0.0006,1.389
9648.00,7.620002,25.03249,0.000040,24.040255,0.0005,1.390
9650.00,7.619776,25.03212,0.000041,24.040305,0.0005,1.389
9652.00,7.619316,25.03244,0.000040,24.040123,0.0005,1.389
9654.00,7.619428,25.03277,0.000039,24.040288,0.0005,1.390
9656.00,7.618736,25.03264,0.000040,24.041237,0.0005,1.390
9658.00,7.617863,25.03243,0.000039,24.040665,0.0005,1.389
9660.00,7.618373,25.03205,0.000040,24.040561,0.0005,1.389
9662.00,7.620435,25.03163,0.000039,24.040443,0.0005,1.390
9664.00,7.621258,25.03124,0.000039,24.040317,0.0005,1.389
9666.00,7.619758,25.03102,0.000039,24.040223,0.0006,1.389
9668.00,7.616897,25.03086,0.000040,24.041045,0.0006,1.389
9670.00,7.614831,25.03162,0.000040,24.040583,0.0005,1.389
9672.00,7.613416,25.03122,0.000039,24.040672,0.0005,1.389
9674.00,7.611027,25.03195,0.000039,24.039870,0.0005,1.389
9676.00,7.607413,25.03255,0.000040,24.040581,0.0005,1.389
9678.00,7.604690,25.03134,0.000039,24.039979,0.0005,1.389
9680.00,7.601622,25.03081,0.000038,24.040277,0.0005,1.390
9682.00,7.600501,25.03092,0.000039,24.040515,0.0005,1.389
9684.00,7.599132,25.03087,0.000039,24.040585,0.0006,1.389
9686.00,7.597654,25.02979,0.000038,24.040961,0.0005,1.389
9688.00,7.595787,25.02984,0.000039,24.040612,0.0005,1.389
9690.00,7.593779,25.03068,0.000038,24.039937,0.0005,1.389
9692.00,7.591838,25.03041,0.000038,24.040366,0.0005,1.389
9694.00,7.589677,25.02980,0.000039,24.041039,0.0005,1.389
9696.00,7.588588,25.03022,0.000038,24.040499,0.0005,1.389
9698.00,7.588557,25.03068,0.000038,24.040201,0.0005,1.389
9700.00,7.586878,25.03076,0.000038,24.040226,0.0005,1.388
9702.00,7.585516,25.03019,0.000039,24.040515,0.0005,1.389
9704.00,7.583764,25.02993,0.000038,24.040786,0.0005,1.390
9706.00,7.582627,25.02966,0.000038,24.040452,0.0005,1.389
9708.00,7.581299,25.03034,0.000040,24.040315,0.0005,1.389
9710.00,7.579549,25.03150,0.000039,24.040197,0.0006,1.389
9712.00,7.578916,25.03161,0.000039,24.040621,0.0005,1.388
9714.00,7.577275,25.03146,0.000038,24.040368,0.0005,1.389
9716.00,7.576413,25.03127,0.000039,24.040108,0.0005,1.390
9718.00,7.574740,25.03029,0.000038,24.040466,0.0005,1.390
9720.00,7.573197,25.02995,0.000039,24.039934,0.0006,1.389
9722.00,7.572531,25.03051,0.000039,24.040412,0.0005,1.389
9724.00,7.572633,25.02963,0.000039,24.040332,0.0005,1.389
9726.00,7.571351,25.03059,0.000038,24.041348,0.0005,1.389
9728.00,7.571012,25.03175,0.000039,24.040943,0.0005,1.389
9730.00,7.570955,25.03078,0.000039,24.039759,0.0005,1.389
9732.00,7.569888,25.03093,0.000039,24.040879,0.0005,1.389
9734.00,7.569287,25.03141,0.000038,24.040794,0.0005,1.389
9736.00,7.568572,25.03161,0.000038,24.041228,0.0006,1.389
9738.00,7.567606,25.03167,0.000039,24.041272,0.0006,1.389
9740.00,7.566447,25.03110,0.000039,24.040381,0.0006,1.389
9742.00,7.565887,25.03145,0.000038,24.040937,0.0005,1.389
9744.00,7.565977,25.03186,0.000037,24.040355,0.0005,1.389
9746.00,7.565480,25.03159,0.000039,24.040766,0.0005,1.389
9748.00,7.564315,25.03236,0.000039,24.040612,0.0005,1.389
9750.00,7.564440,25.03234,0.000039,24.039950,0.0005,1.389
9752.00,7.564142,25.03157,0.000039,24.040348,0.0005,1.389
9754.00,7.563317,25.03113,0.000038,24.040303,0.0006,1.389
9756.00,7.563138,25.03231,0.000038,24.040405,0.0006,1.390
9758.00,7.562834,25.03267,0.000037,24.040534,0.0005,1.390
9760.00,7.561676,25.03206,0.000039,24.039588,0.0005,1.389
9762.00,7.561271,25.03232,0.000040,24.040219,0.0006,1.388
9764.00,7.560219,25.03393,0.000040,24.041146,0.0006,1.389
9766.00,7.560109,25.03392,0.000040,24.040654,0.0006,1.390
9768.00,7.559312,25.03299,0.000039,24.040128,0.0006,1.390
9770.00,7.559224,25.03330,0.000039,24.039983,0.0005,1.390
9772.00,7.559361,25.03192,0.000038,24.040637,0.0005,1.390
9774.00,7.558991,25.03190,0.000038,24.040437,0.0005,1.389
9776.00,7.558840,25.03228,0.000039,24.040525,0.0005,1.389
9778.00,7.558631,25.03206,0.000038,24.040354,0.0005,1.389
9780.00,7.558532,25.03283,0.000038,24.040526,0.0005,1.389
9782.00,7.558339,25.03314,0.000039,24.041405,0.0005,1.390
9784.00,7.557667,25.03303,0.000040,24.040901,0.0005,1.389
9786.00,7.557553,25.03313,0.000038,24.040646,0.0006,1.389
9788.00,7.557938,25.03329,0.000038,24.039994,0.0005,1.390
9790.00,7.557630,25.03345,0.000038,24.040279,0.0005,1.389
9792.00,7.557642,25.03295,0.000039,24.039894,0.0005,1.389
9794.00,7.557376,25.03280,0.000040,24.040339,0.0005,1.389
9796.00,7.556784,25.03287,0.000039,24.040352,0.0006,1.389
9798.00,7.556034,25.03276,0.000038,24.040543,0.0005,1.389
9800.00,7.555377,25.03227,0.000039,24.040721,0.0005,1.390
9802.00,7.555109,25.03231,0.000038,24.040875,0.0006,1.390
9804.00,7.555271,25.03329,0.000038,24.041090,0.0005,1.389
9806.00,7.554671,25.03322,0.000038,24.040626,0.0005,1.389
9808.00,7.554359,25.03271,0.000038,24.040457,0.0005,1.389
9810.00,7.554338,25.03369,0.000038,24.039628,0.0005,1.389
9812.00,7.554839,25.03267,0.000038,24.040479,0.0005,1.389
9814.00,7.555437,25.03262,0.000038,24.039612,0.0005,1.390
9816.00,7.555394,25.03304,0.000038,24.039986,0.0005,1.390
9818.00,7.554315,25.03224,0.000039,24.039303,0.0005,1.389
9820.00,7.553865,25.03274,0.000039,24.040203,0.0005,1.390
9822.00,7.554292,25.03201,0.000039,24.040012,0.0005,1.389
9824.00,7.554586,25.03198,0.000038,24.040625,0.0005,1.390
9826.00,7.554642,25.03200,0.000037,24.040635,0.0005,1.390
9828.00,7.554518,25.03228,0.000037,24.040641,0.0005,1.390
9830.00,7.554712,25.03245,0.000039,24.039986,0.0005,1.389
9832.00,7.554775,25.03303,0.000038,24.040892,0.0006,1.390
9834.00,7.554275,25.03288,0.000039,24.040477,0.0005,1.389
9836.00,7.554023,25.03281,0.000039,24.041021,0.0006,1.390
9838.00,7.554167,25.03159,0.000039,24.039908,0.0006,1.389
9840.00,7.554124,25.03135,0.000038,24.040270,0.0006,1.389
9842.00,7.553562,25.03090,0.000038,24.040550,0.0006,1.389
9844.00,7.553137,25.03264,0.000038,24.041186,0.0005,1.389
9846.00,7.553105,25.03249,0.000039,24.040434,0.0006,1.389
9848.00,7.553071,25.03189,0.000039,24.040677,0.0005,1.389
9850.00,7.553402,25.03347,0.000037,24.040319,0.0005,1.390
9852.00,7.553049,25.03343,0.000037,24.040925,0.0006,1.390
9854.00,7.552846,25.03340,0.000038,24.040732,0.0005,1.390
9856.00,7.553129,25.03434,0.000038,24.040159,0.0005,1.389
9858.00,7.553954,25.03356,0.000040,24.040661,0.0005,1.390
9860.00,7.554404,25.03363,0.000038,24.039972,0.0005,1.390
9862.00,7.554003,25.03388,0.000038,24.039870,0.0005,1.389
9864.00,7.553808,25.03326,0.000038,24.040394,0.0005,1.389
9866.00,7.552975,25.03311,0.000038,24.040395,0.0005,1.389
9868.00,7.553128,25.03312,0.000038,24.040115,0.0005,1.389
9870.00,7.553271,25.03290,0.000039,24.040032,0.0005,1.389
9872.00,7.553754,25.03387,0.000039,24.039864,0.0005,1.390
9874.00,7.553873,25.03408,0.000039,24.040165,0.0005,1.389
9876.00,7.553666,25.03315,0.000039,24.039648,0.0005,1.389
9878.00,7.552875,25.03275,0.000039,24.039777,0.0005,1.389
9880.00,7.552971,25.03223,0.000038,24.041066,0.0005,1.389
9882.00,7.552908,25.03325,0.000038,24.039779,0.0005,1.390
9884.00,7.552196,25.03218,0.000038,24.040130,0.0005,1.389
9886.00,7.552056,25.03144,0.000038,24.040454,0.0005,1.389
9888.00,7.552514,25.03172,0.000036,24.040334,0.0005,1.389
9890.00,7.551794,25.03262,0.000038,24.040572,0.0005,1.389
9892.00,7.550208,25.03209,0.000038,24.040610,0.0005,1.389
9894.00,7.550512,25.03188,0.000039,24.040517,0.0005,1.390
9896.00,7.551522,25.03206,0.000037,24.039899,0.0005,1.389
9898.00,7.551857,25.03195,0.000038,24.040335,0.0005,1.390
9900.00,7.551970,25.03058,0.000038,24.040668,0.0005,1.389
9902.00,7.550773,25.03044,0.000038,24.039946,0.0005,1.390
9904.00,7.551831,25.03011,0.000036,24.040797,0.0005,1.390
9906.00,7.551594,25.02980,0.000038,24.040772,0.0005,1.389
9908.00,7.551353,25.02938,0.000038,24.039914,0.0005,1.389
9910.00,7.553121,25.03053,0.000038,24.040665,0.0005,1.389
9912.00,7.553439,25.03058,0.000039,24.040186,0.0005,1.390
9914.00,7.552755,25.03099,0.000039,24.040012,0.0005,1.389
9916.00,7.552002,25.03207,0.000038,24.040397,0.0005,1.390
9918.00,7.552285,25.03118,0.000038,24.040157,0.0005,1.389
9920.00,7.552385,25.03186,0.000038,24.039744,0.0005,1.389
9922.00,7.552412,25.03137,0.000036,24.041086,0.0005,1.389
9924.00,7.551932,25.03156,0.000038,24.039886,0.0005,1.390
9926.00,7.552380,25.03135,0.000038,24.040399,0.0005,1.389
9928.00,7.553333,25.03161,0.000038,24.040977,0.0005,1.390
9930.00,7.553034,25.03113,0.000038,24.040395,0.0005,1.388
9932.00,7.552181,25.03069,0.000039,24.039477,0.0005,1.389
9934.00,7.551923,25.03122,0.000038,24.040532,0.0005,1.389
9936.00,7.552150,25.03128,0.000038,24.040461,0.0005,1.389
9938.00,7.551796,25.03172,0.000038,24.041270,0.0005,1.389
9940.00,7.551606,25.03188,0.000039,24.040643,0.0005,1.389
9942.00,7.552618,25.03147,0.000039,24.040308,0.0005,1.389
9944.00,7.551914,25.03233,0.000038,24.041035,0.0005,1.389
9946.00,7.550894,25.03243,0.000037,24.040575,0.0005,1.389
9948.00,7.551128,25.03162,0.000038,24.040794,0.0005,1.388
9950.00,7.550370,25.03109,0.000038,24.040463,0.0005,1.389
9952.00,7.551551,25.03109,0.000039,24.040765,0.0005,1.389
9954.00,7.551984,25.03108,0.000038,24.040448,0.0004,1.389
9956.00,7.550816,25.03197,0.000039,24.040550,0.0005,1.389
9958.00,7.551076,25.03219,0.000038,24.039781,0.0005,1.389
9960.00,7.551807,25.03144,0.000039,24.040663,0.0005,1.389
9962.00,7.552537,25.03149,0.000040,24.040781,0.0005,1.389
9964.00,7.552533,25.03146,0.000039,24.039912,0.0005,1.389
9966.00,7.551837,25.03107,0.000037,24.039990,0.0005,1.388
9968.00,7.552188,25.03114,0.000039,24.040646,0.0005,1.389
9970.00,7.552124,25.03105,0.000038,24.040574,0.0005,1.390
9972.00,7.551513,25.03173,0.000038,24.040737,0.0005,1.389
9974.00,7.551546,25.03132,0.000039,24.040639,0.0005,1.389
9976.00,7.550782,25.03102,0.000039,24.040365,0.0005,1.388
9978.00,7.550914,25.03109,0.000039,24.040581,0.0005,1.389
9980.00,7.550749,25.03114,0.000039,24.040790,0.0005,1.389
9982.00,7.551441,25.03142,0.000038,24.040659,0.0005,1.389
9984.00,7.552151,25.03153,0.000039,24.040746,0.0005,1.388
9986.00,7.552107,25.03169,0.000039,24.040359,0.0005,1.389
9988.00,7.552024,25.03134,0.000038,24.041201,0.0005,1.389
9990.00,7.551483,25.03095,0.000039,24.040314,0.0005,1.388
9992.00,7.550821,25.03096,0.000040,24.040088,0.0005,1.388
9994.00,7.551118,25.03073,0.000040,24.040115,0.0005,1.389
9996.00,7.550982,25.03191,0.000038,24.039706,0.0005,1.389
9998.00,7.551246,25.03174,0.000037,24.040165,0.0005,1.389
10000.00,7.551016,25.03172,0.000039,24.040901,0.0005,1.388
10002.00,7.551083,25.03114,0.000038,24.041052,0.0005,1.389
10004.00,7.550327,25.03053,0.000038,24.040541,0.0005,1.388
10006.00,7.550021,25.03014,0.000038,24.040195,0.0005,1.388
10008.00,7.550855,25.03047,0.000038,24.040090,0.0005,1.389
10010.00,7.550800,25.03089,0.000039,24.040099,0.0005,1.389
10012.00,7.551260,25.03181,0.000038,24.040385,0.0005,1.388
10014.00,7.551006,25.03230,0.000037,24.040679,0.0005,1.388
10016.00,7.551078,25.03165,0.000039,24.040357,0.0006,1.388
10018.00,7.551342,25.03134,0.000038,24.040965,0.0005,1.388
10020.00,7.551425,25.03201,0.000039,24.040281,0.0006,1.388
10022.00,7.552078,25.03162,0.000039,24.040323,0.0005,1.389
10024.00,7.551356,25.03099,0.000038,24.040505,0.0005,1.388
10026.00,7.551433,25.03123,0.000039,24.040717,0.0005,1.388
10028.00,7.552252,25.03189,0.000038,24.040432,0.0005,1.388
10030.00,7.551962,25.03213,0.000038,24.040321,0.0005,1.387
10032.00,7.552077,25.03222,0.000038,24.040765,0.0005,1.388
10034.00,7.552159,25.03176,0.000038,24.040475,0.0005,1.388
10036.00,7.551551,25.03013,0.000038,24.040470,0.0005,1.388
10038.00,7.551362,25.03006,0.000039,24.039974,0.0005,1.388
10040.00,7.550897,25.03077,0.000038,24.040545,0.0006,1.388
10042.00,7.550313,25.03104,0.000040,24.040603,0.0006,1.388
10044.00,7.549962,25.03032,0.000039,24.041243,0.0005,1.389
10046.00,7.550500,25.03020,0.000038,24.040583,0.0005,1.388
10048.00,7.551720,25.03075,0.000039,24.039541,0.0005,1.388
10050.00,7.552495,25.03042,0.000039,24.040577,0.0005,1.388
10052.00,7.552746,25.02957,0.000038,24.040621,0.0005,1.389
10054.00,7.553145,25.02971,0.000038,24.040695,0.0005,1.389
10056.00,7.552646,25.03025,0.000039,24.040497,0.0005,1.388
10058.00,7.552575,25.03053,0.000039,24.039808,0.0005,1.387
10060.00,7.553313,25.03037,0.000039,24.039650,0.0005,1.387
10062.00,7.553351,25.03080,0.000037,24.040368,0.0005,1.388
10064.00,7.552140,25.03085,0.000037,24.041319,0.0005,1.388
10066.00,7.553116,25.03020,0.000038,24.040899,0.0005,1.388
10068.00,7.553234,25.03059,0.000039,24.039957,0.0005,1.388
10070.00,7.551854,25.03138,0.000037,24.039984,0.0005,1.388
10072.00,7.551665,25.03222,0.000038,24.040355,0.0005,1.388
10074.00,7.551539,25.03108,0.000038,24.040383,0.0006,1.388
10076.00,7.551976,25.03028,0.000038,24.040546,0.0005,1.388
10078.00,7.551271,25.03141,0.000039,24.041048,0.0005,1.388
10080.00,7.550603,25.03179,0.000038,24.040330,0.0005,1.388
10082.00,7.551243,25.03086,0.000038,24.040354,0.0005,1.388
10084.00,7.551161,25.03035,0.000039,24.039624,0.0005,1.388
10086.00,7.550953,25.03142,0.000038,24.039950,0.0005,1.387
10088.00,7.551240,25.03180,0.000038,24.041214,0.0006,1.388
10090.00,7.550639,25.03053,0.000039,24.039766,0.0005,1.388
10092.00,7.551102,25.02964,0.000040,24.039634,0.0005,1.388
10094.00,7.550488,25.02934,0.000038,24.040565,0.0005,1.387
10096.00,7.549820,25.02856,0.000038,24.041083,0.0005,1.387
10098.00,7.549547,25.02944,0.000038,24.040483,0.0005,1.388
10100.00,7.549681,25.02976,0.000038,24.040397,0.0005,1.388
10102.00,7.549514,25.03069,0.000039,24.041256,0.0005,1.388
10104.00,7.550029,25.03003,0.000038,24.040535,0.0005,1.388
10106.00,7.549828,25.02920,0.000038,24.040928,0.0005,1.388
10108.00,7.550109,25.02976,0.000037,24.040314,0.0005,1.388
10110.00,7.551351,25.02897,0.000037,24.040501,0.0005,1.388
10112.00,7.551931,25.02893,0.000038,24.041035,0.0005,1.388
10114.00,7.551921,25.02891,0.000038,24.040534,0.0005,1.388
10116.00,7.551987,25.02899,0.000040,24.040343,0.0005,1.388
10118.00,7.551995,25.02954,0.000039,24.040626,0.0005,1.388
10120.00,7.551764,25.02974,0.000038,24.039899,0.0005,1.388
10122.00,7.550962,25.02989,0.000039,24.040465,0.0005,1.388
10124.00,7.550578,25.02967,0.000039,24.040274,0.0005,1.388
10126.00,7.550772,25.02992,0.000038,24.041075,0.0005,1.388
10128.00,7.550795,25.03047,0.000039,24.040250,0.0005,1.388
10130.00,7.550609,25.03105,0.000039,24.040741,0.0005,1.388
10132.00,7.551129,25.02975,0.000038,24.040168,0.0005,1.388
10134.00,7.551441,25.02965,0.000038,24.040339,0.0005,1.387
10136.00,7.551158,25.02946,0.000038,24.040625,0.0005,1.387
10138.00,7.550920,25.02999,0.000039,24.040203,0.0005,1.387
10140.00,7.550504,25.02971,0.000039,24.040541,0.0005,1.387
10142.00,7.550464,25.03136,0.000038,24.040094,0.0005,1.387
10144.00,7.550916,25.03048,0.000038,24.040381,0.0005,1.386
10146.00,7.550974,25.03089,0.000039,24.040359,0.0005,1.388
10148.00,7.551418,25.03118,0.000037,24.039997,0.0005,1.389
10150.00,7.551949,25.03041,0.000036,24.040746,0.0005,1.388
10152.00,7.551087,25.03045,0.000036,24.040094,0.0005,1.388
10154.00,7.550904,25.03056,0.000037,24.040343,0.0005,1.388
10156.00,7.548990,25.03091,0.000038,24.040641,0.0005,1.388
10158.00,7.548330,25.03044,0.000039,24.040057,0.0005,1.386
10160.00,7.548355,25.03077,0.000040,24.039244,0.0005,1.387
10162.00,7.548825,25.03084,0.000039,24.040295,0.0005,1.388
10164.00,7.549788,25.03041,0.000038,24.040355,0.0005,1.388
10166.00,7.551737,25.02979,0.000037,24.041208,0.0005,1.387
10168.00,7.551346,25.03059,0.000036,24.040566,0.0005,1.387
10170.00,7.550742,25.03146,0.000038,24.040448,0.0005,1.387
10172.00,7.551018,25.03049,0.000036,24.040886,0.0005,1.387
10174.00,7.551561,25.03093,0.000037,24.040081,0.0005,1.388
10176.00,7.551619,25.03110,0.000037,24.041012,0.0005,1.387
10178.00,7.550976,25.03082,0.000038,24.040423,0.0005,1.387
10180.00,7.550701,25.03089,0.000039,24.039904,0.0005,1.387
10182.00,7.551328,25.03097,0.000039,24.040475,0.0005,1.388
10184.00,7.550947,25.03005,0.000038,24.040854,0.0005,1.388
10186.00,7.550457,25.03073,0.000038,24.039910,0.0005,1.387
10188.00,7.549624,25.03105,0.000038,24.040610,0.0005,1.387
10190.00,7.550201,25.03065,0.000038,24.040617,0.0005,1.387
10192.00,7.549489,25.03047,0.000037,24.039928,0.0005,1.387
10194.00,7.549360,25.03021,0.000037,24.040123,0.0005,1.387
10196.00,7.550392,25.02941,0.000039,24.040832,0.0005,1.387
10198.00,7.550263,25.02950,0.000038,24.040883,0.0005,1.387
10200.00,7.550958,25.02922,0.000037,24.040581,0.0005,1.387
10202.00,7.550428,25.02871,0.000038,24.040626,0.0005,1.387
10204.00,7.550446,25.02872,0.000038,24.041043,0.0005,1.386
@17,12.0000,24.0
10206.00,7.550790,25.02933,0.000038,24.039946,0.0005,1.387
10208.00,7.547286,25.03038,0.000037,24.040248,0.0005,1.387
10210.00,7.536625,25.03058,0.000038,24.040870,0.0005,1.386
10212.00,7.527516,25.03028,0.000038,24.039948,0.0005,1.385
10214.00,7.524130,25.02984,0.000038,24.040063,0.0005,1.386
10216.00,7.526056,25.02998,0.000038,24.040363,0.0005,1.387
10218.00,7.529078,25.03022,0.000037,24.040583,0.0005,1.387
10220.00,7.534965,25.03005,0.000038,24.040430,0.0005,1.387
10222.00,7.541297,25.02935,0.000037,24.040550,0.0005,1.388
10224.00,7.546820,25.02995,0.000037,24.040490,0.0005,1.387
10226.00,7.551517,25.02950,0.000036,24.040619,0.0005,1.387
10228.00,7.555781,25.03002,0.000037,24.040505,0.0005,1.387
10230.00,7.561284,25.03026,0.000037,24.040410,0.0005,1.387
10232.00,7.571284,25.02968,0.000037,24.040061,0.0005,1.387
10234.00,7.587260,25.02839,0.000037,24.040465,0.0005,1.389
10236.00,7.601561,25.02836,0.000035,24.040335,0.0005,1.388
10238.00,7.610963,25.02877,0.000036,24.040223,0.0005,1.389
10240.00,7.615215,25.02796,0.000036,24.040148,0.0005,1.388
10242.00,7.615565,25.02784,0.000036,24.040712,0.0005,1.387
10244.00,7.615389,25.02802,0.000037,24.039348,0.0005,1.387
10246.00,7.615126,25.02808,0.000038,24.040081,0.0005,1.386
10248.00,7.615097,25.02756,0.000039,24.040012,0.0005,1.387
10250.00,7.616155,25.02725,0.000039,24.039584,0.0005,1.387
10252.00,7.616029,25.02865,0.000039,24.040457,0.0005,1.386
10254.00,7.615476,25.02970,0.000039,24.040052,0.0005,1.386
10256.00,7.614839,25.03060,0.000038,24.040039,0.0005,1.386
10258.00,7.614059,25.03014,0.000039,24.039494,0.0005,1.386
10260.00,7.613407,25.03020,0.000038,24.040465,0.0005,1.387
10262.00,7.611884,25.03034,0.000038,24.040145,0.0005,1.386
10264.00,7.610091,25.03061,0.000037,24.039852,0.0005,1.386
10266.00,7.608945,25.02962,0.000038,24.039710,0.0005,1.386
10268.00,7.607241,25.02986,0.000037,24.039754,0.0005,1.386
10270.00,7.605805,25.02978,0.000037,24.041134,0.0005,1.386
10272.00,7.603589,25.03037,0.000038,24.039795,0.0005,1.386
10274.00,7.602894,25.03153,0.000039,24.040339,0.0005,1.386
10276.00,7.601938,25.03157,0.000038,24.040481,0.0005,1.386
10278.00,7.599735,25.03168,0.000038,24.039988,0.0005,1.386
10280.00,7.598597,25.03142,0.000038,24.040052,0.0005,1.386
10282.00,7.598025,25.03152,0.000038,24.040865,0.0005,1.385
10284.00,7.597212,25.03187,0.000038,24.040214,0.0005,1.386
10286.00,7.596670,25.03176,0.000039,24.040212,0.0005,1.386
10288.00,7.595239,25.03079,0.000037,24.040230,0.0005,1.386
10290.00,7.593274,25.03147,0.000037,24.039946,0.0005,1.386
10292.00,7.590791,25.03183,0.000039,24.040152,0.0005,1.385
10294.00,7.589812,25.03113,0.000039,24.040055,0.0005,1.385
10296.00,7.588113,25.03072,0.000038,24.039804,0.0005,1.386
10298.00,7.586112,25.03071,0.000038,24.040919,0.0005,1.386
10300.00,7.585035,25.03120,0.000039,24.040003,0.0005,1.386
10302.00,7.583211,25.03125,0.000037,24.040301,0.0005,1.386
10304.00,7.582398,25.03182,0.000037,24.040741,0.0005,1.386
10306.00,7.581544,25.03171,0.000038,24.040632,0.0005,1.386
10308.00,7.579767,25.03071,0.000038,24.040466,0.0005,1.386
10310.00,7.578509,25.02989,0.000038,24.039921,0.0005,1.386
10312.00,7.577607,25.03148,0.000039,24.040926,0.0005,1.386
10314.00,7.577088,25.03090,0.000038,24.039866,0.0005,1.386
10316.00,7.575785,25.03039,0.000038,24.040161,0.0005,1.385
10318.00,7.575131,25.02942,0.000039,24.040155,0.0005,1.385
10320.00,7.573571,25.03092,0.000038,24.039948,0.0005,1.386
10322.00,7.573099,25.03042,0.000037,24.040255,0.0006,1.386
10324.00,7.572191,25.03040,0.000037,24.039894,0.0005,1.385
10326.00,7.571204,25.03099,0.000038,24.040325,0.0005,1.386
10328.00,7.570049,25.03069,0.000037,24.039824,0.0005,1.386
10330.00,7.570615,25.03133,0.000037,24.040121,0.0005,1.386
10332.00,7.569963,25.03095,0.000037,24.040170,0.0005,1.385
10334.00,7.567941,25.03103,0.000038,24.039921,0.0005,1.385
10336.00,7.567478,25.03103,0.000038,24.040368,0.0005,1.386
10338.00,7.566798,25.03176,0.000038,24.040297,0.0005,1.385
10340.00,7.566307,25.03101,0.000037,24.039659,0.0005,1.385
10342.00,7.565342,25.03071,0.000038,24.039830,0.0005,1.385
10344.00,7.564488,25.03153,0.000037,24.039904,0.0005,1.385
10346.00,7.563948,25.03100,0.000038,24.039535,0.0005,1.385
10348.00,7.563867,25.03185,0.000037,24.040157,0.0005,1.385
10350.00,7.563773,25.03098,0.000037,24.040385,0.0005,1.386
10352.00,7.563114,25.03090,0.000037,24.040332,0.0005,1.386
10354.00,7.562260,25.03053,0.000038,24.040541,0.0005,1.385
10356.00,7.561274,25.03186,0.000039,24.039803,0.0005,1.385
10358.00,7.560294,25.03260,0.000038,24.040021,0.0005,1.385
10360.00,7.559066,25.03229,0.000039,24.040303,0.0005,1.385
10362.00,7.558891,25.03202,0.000038,24.040328,0.0005,1.385
10364.00,7.559457,25.03163,0.000038,24.040634,0.0005,1.385
10366.00,7.559177,25.03187,0.000038,24.040145,0.0005,1.385
10368.00,7.559095,25.03161,0.000039,24.040574,0.0005,1.385
10370.00,7.558401,25.03149,0.000038,24.040857,0.0005,1.385
10372.00,7.556808,25.03249,0.000038,24.039855,0.0005,1.385
10374.00,7.556213,25.03228,0.000038,24.040623,0.0005,1.386
10376.00,7.557105,25.03285,0.000038,24.040145,0.0005,1.385
10378.00,7.557408,25.03274,0.000038,24.040154,0.0005,1.385
10380.00,7.557124,25.03268,0.000037,24.040843,0.0005,1.385
10382.00,7.556286,25.03277,0.000038,24.039908,0.0005,1.385
10384.00,7.556471,25.03214,0.000038,24.040623,0.0005,1.384
10386.00,7.556309,25.03240,0.000039,24.040601,0.0005,1.385
10388.00,7.556401,25.03256,0.000039,24.040383,0.0005,1.385
10390.00,7.556142,25.03162,0.000038,24.040075,0.0005,1.385
10392.00,7.555033,25.03125,0.000037,24.039888,0.0005,1.385
10394.00,7.554205,25.03187,0.000038,24.040015,0.0005,1.385
10396.00,7.554863,25.03214,0.000037,24.040461,0.0005,1.385
10398.00,7.555836,25.03226,0.000038,24.040012,0.0005,1.385
10400.00,7.555163,25.03278,0.000038,24.039812,0.0005,1.385
10402.00,7.555624,25.03285,0.000037,24.040643,0.0005,1.385
10404.00,7.554937,25.03070,0.000039,24.039432,0.0005,1.385
10406.00,7.554416,25.03081,0.000037,24.039766,0.0005,1.385
10408.00,7.554300,25.03040,0.000037,24.040339,0.0005,1.385
10410.00,7.554580,25.03121,0.000037,24.040174,0.0005,1.385
10412.00,7.554428,25.03179,0.000037,24.039832,0.0005,1.385
10414.00,7.553921,25.03174,0.000037,24.040566,0.0005,1.385
10416.00,7.554198,25.03189,0.000037,24.040208,0.0005,1.385
10418.00,7.554187,25.03179,0.000037,24.040375,0.0005,1.385
10420.00,7.554334,25.03305,0.000037,24.039508,0.0005,1.385
10422.00,7.553662,25.03315,0.000038,24.039692,0.0005,1.384
10424.00,7.552471,25.03339,0.000038,24.040132,0.0005,1.384
10426.00,7.551700,25.03267,0.000038,24.040225,0.0005,1.384
10428.00,7.552090,25.03291,0.000038,24.040966,0.0005,1.384
10430.00,7.552227,25.03417,0.000038,24.040723,0.0005,1.384
10432.00,7.552185,25.03348,0.000038,24.039679,0.0005,1.385
10434.00,7.552499,25.03422,0.000037,24.040072,0.0005,1.385
10436.00,7.551937,25.03383,0.000036,24.040374,0.0005,1.385
10438.00,7.551580,25.03350,0.000038,24.040450,0.0005,1.384
10440.00,7.551433,25.03418,0.000039,24.040245,0.0005,1.384
10442.00,7.551833,25.03411,0.000038,24.039850,0.0005,1.384
10444.00,7.551374,25.03406,0.000038,24.039834,0.0005,1.384
10446.00,7.552145,25.03462,0.000039,24.040103,0.0004,1.384
10448.00,7.552119,25.03431,0.000038,24.040585,0.0005,1.384
10450.00,7.552181,25.03368,0.000037,24.039959,0.0005,1.384
10452.00,7.552313,25.03389,0.000037,24.040948,0.0005,1.384
10454.00,7.552525,25.03417,0.000038,24.040815,0.0005,1.385
10456.00,7.552421,25.03450,0.000038,24.040712,0.0005,1.384
10458.00,7.551477,25.03436,0.000037,24.040275,0.0005,1.385
10460.00,7.552508,25.03420,0.000038,24.039932,0.0005,1.385
10462.00,7.553237,25.03321,0.000037,24.040414,0.0005,1.385
10464.00,7.552730,25.03268,0.000037,24.040208,0.0005,1.384
10466.00,7.552179,25.03303,0.000037,24.039408,0.0005,1.384
10468.00,7.552949,25.03343,0.000039,24.040672,0.0005,1.384
10470.00,7.552737,25.03287,0.000037,24.040923,0.0005,1.385
10472.00,7.552733,25.03229,0.000038,24.040594,0.0005,1.384
10474.00,7.552819,25.03232,0.000036,24.039581,0.0005,1.384
10476.00,7.553384,25.03151,0.000036,24.040363,0.0005,1.384
10478.00,7.553455,25.03117,0.000038,24.040154,0.0005,1.384
10480.00,7.551976,25.03101,0.000038,24.040214,0.0005,1.385
10482.00,7.553116,25.03159,0.000038,24.039875,0.0005,1.384
10484.00,7.553769,25.03131,0.000039,24.040152,0.0005,1.384
10486.00,7.554209,25.03146,0.000039,24.040475,0.0005,1.385
10488.00,7.554239,25.03175,0.000038,24.040497,0.0005,1.384
10490.00,7.553481,25.03149,0.000038,24.040074,0.0005,1.384
10492.00,7.552158,25.03135,0.000038,24.040681,0.0005,1.384
10494.00,7.551130,25.03135,0.000037,24.039759,0.0005,1.385
10496.00,7.551875,25.03120,0.000038,24.039835,0.0004,1.384
10498.00,7.552662,25.03146,0.000037,24.040310,0.0005,1.384
10500.00,7.553563,25.03126,0.000037,24.040090,0.0005,1.384
10502.00,7.553606,25.03206,0.000037,24.039983,0.0005,1.384
10504.00,7.552888,25.03265,0.000038,24.040652,0.0005,1.384
10506.00,7.551477,25.03198,0.000038,24.039946,0.0005,1.384
10508.00,7.552236,25.03199,0.000038,24.040657,0.0005,1.384
10510.00,7.552767,25.03150,0.000036,24.039923,0.0005,1.384
10512.00,7.552304,25.03143,0.000037,24.040354,0.0005,1.384
10514.00,7.552586,25.03098,0.000037,24.040126,0.0005,1.384
10516.00,7.553515,25.03149,0.000038,24.039830,0.0005,1.384
10518.00,7.552772,25.03152,0.000036,24.040268,0.0005,1.384
10520.00,7.551842,25.03194,0.000036,24.040439,0.0005,1.384
10522.00,7.551025,25.03291,0.000038,24.040225,0.0005,1.384
10524.00,7.551113,25.03248,0.000038,24.040235,0.0005,1.385
10526.00,7.551726,25.03253,0.000038,24.040132,0.0004,1.385
10528.00,7.551268,25.03283,0.000036,24.040786,0.0005,1.385
10530.00,7.550644,25.03379,0.000036,24.039888,0.0005,1.384
10532.00,7.552028,25.03292,0.000038,24.040626,0.0005,1.384
10534.00,7.552494,25.03354,0.000038,24.040326,0.0005,1.384
10536.00,7.552354,25.03370,0.000038,24.040486,0.0005,1.384
10538.00,7.551535,25.03421,0.000039,24.040686,0.0005,1.384
10540.00,7.550896,25.03463,0.000038,24.040068,0.0005,1.384
10542.00,7.552666,25.03394,0.000038,24.040461,0.0005,1.384
10544.00,7.553005,25.03423,0.000038,24.040395,0.0005,1.384
10546.00,7.551887,25.03422,0.000038,24.040290,0.0005,1.384
10548.00,7.551131,25.03411,0.000038,24.040119,0.0005,1.384
10550.00,7.550452,25.03394,0.000038,24.040041,0.0005,1.384
10552.00,7.550901,25.03399,0.000038,24.040399,0.0005,1.384
10554.00,7.551359,25.03412,0.000038,24.040319,0.0005,1.384
10556.00,7.551382,25.03385,0.000038,24.039364,0.0005,1.385
10558.00,7.551851,25.03324,0.000038,24.039661,0.0005,1.384
10560.00,7.551865,25.03382,0.000038,24.040310,0.0005,1.384
10562.00,7.551651,25.03402,0.000038,24.040068,0.0006,1.384
10564.00,7.551306,25.03441,0.000039,24.040377,0.0005,1.384
10566.00,7.551614,25.03417,0.000038,24.039346,0.0005,1.384
10568.00,7.552520,25.03359,0.000038,24.039635,0.0006,1.384
10570.00,7.552118,25.03317,0.000038,24.040712,0.0005,1.384
10572.00,7.552014,25.03252,0.000038,24.040141,0.0005,1.385
10574.00,7.552449,25.03264,0.000037,24.039601,0.0004,1.384
10576.00,7.552417,25.03287,0.000036,24.040106,0.0005,1.384
10578.00,7.551942,25.03248,0.000037,24.040092,0.0005,1.384
10580.00,7.551659,25.03246,0.000039,24.040059,0.0005,1.383
10582.00,7.551547,25.03257,0.000038,24.040130,0.0005,1.384
10584.00,7.552448,25.03257,0.000037,24.040317,0.0005,1.384
10586.00,7.552376,25.03354,0.000038,24.040130,0.0005,1.384
10588.00,7.551924,25.03315,0.000039,24.040075,0.0005,1.384
10590.00,7.551316,25.03209,0.000038,24.040425,0.0005,1.384
10592.00,7.551393,25.03265,0.000037,24.040086,0.0005,1.384
10594.00,7.551340,25.03250,0.000037,24.040023,0.0005,1.384
10596.00,7.551862,25.03270,0.000039,24.039928,0.0005,1.384
10598.00,7.552573,25.03327,0.000038,24.039904,0.0005,1.384
10600.00,7.552391,25.03390,0.000038,24.040308,0.0005,1.384
10602.00,7.551986,25.03394,0.000038,24.040766,0.0005,1.384
10604.00,7.551310,25.03456,0.000037,24.040075,0.0005,1.383
10606.00,7.552419,25.03457,0.000038,24.040161,0.0005,1.384
10608.00,7.553083,25.03493,0.000038,24.040521,0.0005,1.384
10610.00,7.551617,25.03445,0.000038,24.040008,0.0005,1.384
10612.00,7.551766,25.03444,0.000038,24.039899,0.0005,1.384
10614.00,7.552534,25.03391,0.000039,24.040172,0.0005,1.384
10616.00,7.552858,25.03377,0.000038,24.040468,0.0005,1.384
10618.00,7.552297,25.03370,0.000037,24.040203,0.0005,1.384
10620.00,7.551758,25.03363,0.000038,24.040010,0.0005,1.383
10622.00,7.551482,25.03383,0.000038,24.040090,0.0005,1.383
10624.00,7.552049,25.03341,0.000037,24.040410,0.0005,1.384
10626.00,7.551415,25.03411,0.000038,24.040508,0.0005,1.384
10628.00,7.551904,25.03540,0.000039,24.040828,0.0005,1.384
10630.00,7.551583,25.03474,0.000038,24.041194,0.0005,1.384
10632.00,7.551013,25.03403,0.000038,24.040263,0.0005,1.384
10634.00,7.551744,25.03353,0.000039,24.040435,0.0005,1.384
10636.00,7.552259,25.03386,0.000039,24.040145,0.0005,1.383
10638.00,7.551649,25.03368,0.000039,24.040512,0.0006,1.384
10640.00,7.551651,25.03347,0.000039,24.040235,0.0005,1.384
10642.00,7.551160,25.03387,0.000037,24.040259,0.0005,1.384
10644.00,7.550852,25.03305,0.000038,24.040097,0.0005,1.384
10646.00,7.550790,25.03299,0.000038,24.040650,0.0005,1.383
10648.00,7.551606,25.03376,0.000039,24.040050,0.0005,1.383
10650.00,7.551835,25.03349,0.000039,24.039637,0.0005,1.384
10652.00,7.551059,25.03389,0.000037,24.039768,0.0005,1.383
10654.00,7.550690,25.03426,0.000038,24.040565,0.0005,1.384
10656.00,7.551314,25.03360,0.000038,24.040150,0.0005,1.384
10658.00,7.551651,25.03321,0.000039,24.039972,0.0005,1.384
10660.00,7.552236,25.03253,0.000040,24.040081,0.0005,1.383
10662.00,7.552178,25.03305,0.000039,24.040935,0.0005,1.383
10664.00,7.551876,25.03303,0.000038,24.039977,0.0005,1.383
10666.00,7.551800,25.03257,0.000038,24.040575,0.0005,1.384
10668.00,7.552765,25.03322,0.000037,24.040812,0.0005,1.384
10670.00,7.552457,25.03226,0.000038,24.040399,0.0005,1.384
10672.00,7.551910,25.03311,0.000037,24.039801,0.0005,1.384
10674.00,7.551921,25.03255,0.000038,24.040192,0.0005,1.383
10676.00,7.551689,25.03257,0.000038,24.040541,0.0005,1.384
10678.00,7.551131,25.03270,0.000038,24.039248,0.0005,1.384
10680.00,7.552181,25.03202,0.000038,24.040141,0.0005,1.384
10682.00,7.552168,25.03289,0.000039,24.039501,0.0005,1.383
10684.00,7.550818,25.03295,0.000039,24.040694,0.0005,1.383
10686.00,7.550869,25.03246,0.000039,24.040299,0.0005,1.384
10688.00,7.551179,25.03285,0.000039,24.040403,0.0006,1.383
10690.00,7.551400,25.03173,0.000038,24.040906,0.0006,1.384
10692.00,7.550700,25.03141,0.000037,24.040314,0.0005,1.384
10694.00,7.549899,25.03139,0.000038,24.040092,0.0005,1.383
10696.00,7.550990,25.03165,0.000038,24.040263,0.0005,1.383
10698.00,7.552282,25.03138,0.000038,24.040028,0.0005,1.383
10700.00,7.552060,25.03224,0.000038,24.040357,0.0005,1.383
10702.00,7.551700,25.03206,0.000038,24.040068,0.0005,1.384
10704.00,7.552285,25.03272,0.000038,24.039477,0.0005,1.384
10706.00,7.552580,25.03304,0.000037,24.040385,0.0005,1.385
10708.00,7.552874,25.03222,0.000037,24.039797,0.0005,1.384
10710.00,7.552573,25.03131,0.000038,24.039817,0.0005,1.383
10712.00,7.552031,25.03308,0.000039,24.040117,0.0005,1.383
10714.00,7.552127,25.03320,0.000038,24.040523,0.0005,1.383
10716.00,7.552375,25.03358,0.000038,24.040154,0.0005,1.384
10718.00,7.552039,25.03353,0.000038,24.040932,0.0005,1.383
10720.00,7.552291,25.03295,0.000039,24.039386,0.0005,1.383
10722.00,7.551461,25.03232,0.000039,24.040452,0.0005,1.384
10724.00,7.551605,25.03261,0.000038,24.040705,0.0005,1.384
10726.00,7.552855,25.03279,0.000037,24.040648,0.0005,1.384
10728.00,7.554064,25.03192,0.000039,24.040154,0.0005,1.384
10730.00,7.553453,25.03203,0.000038,24.039159,0.0005,1.384
10732.00,7.552502,25.03230,0.000038,24.039972,0.0005,1.384
10734.00,7.551719,25.03238,0.000038,24.041292,0.0005,1.384
10736.00,7.552080,25.03264,0.000037,24.040441,0.0005,1.384
10738.00,7.552983,25.03206,0.000038,24.040192,0.0005,1.384
10740.00,7.553193,25.03198,0.000038,24.040815,0.0005,1.384
10742.00,7.552753,25.03324,0.000038,24.039701,0.0005,1.383
10744.00,7.550827,25.03349,0.000037,24.040361,0.0005,1.384
10746.00,7.551529,25.03380,0.000038,24.039379,0.0005,1.384
10748.00,7.551985,25.03335,0.000038,24.040139,0.0005,1.384
10750.00,7.552194,25.03337,0.000038,24.041221,0.0005,1.384
10752.00,7.552304,25.03387,0.000036,24.040385,0.0005,1.384
10754.00,7.552631,25.03460,0.000040,24.040246,0.0005,1.384
10756.00,7.552425,25.03475,0.000038,24.040583,0.0005,1.384
10758.00,7.552180,25.03512,0.000037,24.040366,0.0005,1.384
10760.00,7.552010,25.03413,0.000037,24.040335,0.0005,1.384
10762.00,7.551374,25.03425,0.000038,24.039861,0.0006,1.384
10764.00,7.551600,25.03411,0.000039,24.040243,0.0005,1.383
10766.00,7.552869,25.03407,0.000039,24.040274,0.0005,1.384
10768.00,7.552918,25.03392,0.000038,24.039803,0.0005,1.384
10770.00,7.552943,25.03355,0.000037,24.040299,0.0005,1.384
10772.00,7.552208,25.03366,0.000039,24.039901,0.0006,1.383
10774.00,7.551443,25.03375,0.000038,24.039797,0.0005,1.384
10776.00,7.551379,25.03446,0.000038,24.039992,0.0005,1.384
10778.00,7.551565,25.03348,0.000037,24.040935,0.0005,1.384
10780.00,7.552016,25.03355,0.000038,24.040768,0.0005,1.384
10782.00,7.552239,25.03374,0.000039,24.040637,0.0005,1.383
10784.00,7.551888,25.03467,0.000038,24.039343,0.0005,1.384
10786.00,7.551259,25.03480,0.000038,24.040026,0.0005,1.384
10788.00,7.551575,25.03453,0.000038,24.040585,0.0005,1.384
10790.00,7.552471,25.03522,0.000039,24.040912,0.0005,1.384
10792.00,7.552569,25.03474,0.000039,24.040994,0.0005,1.384
10794.00,7.553322,25.03400,0.000040,24.040635,0.0005,1.384
10796.00,7.554282,25.03375,0.000037,24.040079,0.0006,1.384
10798.00,7.553766,25.03342,0.000038,24.040990,0.0005,1.384
10800.00,7.553034,25.03364,0.000039,24.040579,0.0005,1.384
10802.00,7.552862,25.03332,0.000039,24.041177,0.0005,1.383
10804.00,7.553594,25.03346,0.000038,24.040641,0.0005,1.384
@18,12.0000,24.0
10806.00,7.553010,25.03301,0.000038,24.040617,0.0006,1.384
10808.00,7.548465,25.03455,0.000039,24.040325,0.0005,1.384
10810.00,7.537436,25.03510,0.000038,24.040105,0.0006,1.383
10812.00,7.528752,25.03402,0.000039,24.040239,0.0006,1.383
10814.00,7.525535,25.03409,0.000039,24.041112,0.0005,1.382
10816.00,7.526664,25.03406,0.000039,24.040472,0.0005,1.383
10818.00,7.531225,25.03411,0.000038,24.039930,0.0005,1.385
10820.00,7.537191,25.03469,0.000037,24.040234,0.0005,1.385
10822.00,7.543319,25.03458,0.000039,24.039881,0.0005,1.385
10824.00,7.548298,25.03472,0.000037,24.040634,0.0005,1.385
10826.00,7.553161,25.03494,0.000038,24.040183,0.0005,1.385
10828.00,7.558097,25.03475,0.000037,24.040155,0.0005,1.385
10830.00,7.562181,25.03416,0.000037,24.040345,0.0005,1.385
10832.00,7.570867,25.03404,0.000037,24.040494,0.0005,1.386
10834.00,7.586980,25.03516,0.000037,24.040137,0.0005,1.386
10836.00,7.600824,25.03496,0.000037,24.040248,0.0005,1.386
10838.00,7.609864,25.03454,0.000037,24.040023,0.0005,1.386
10840.00,7.615516,25.03369,0.000036,24.040388,0.0005,1.385
10842.00,7.617458,25.03376,0.000038,24.040699,0.0005,1.385
10844.00,7.616572,25.03384,0.000038,24.040385,0.0005,1.384
10846.00,7.615519,25.03399,0.000040,24.040334,0.0005,1.383
10848.00,7.614821,25.03376,0.000039,24.040503,0.0005,1.384
10850.00,7.614912,25.03365,0.000039,24.040712,0.0005,1.384
10852.00,7.616340,25.03295,0.000040,24.040417,0.0005,1.384
10854.00,7.617197,25.03270,0.000040,24.040701,0.0005,1.384
10856.00,7.617011,25.03287,0.000039,24.040039,0.0005,1.384
10858.00,7.615255,25.03304,0.000039,24.040012,0.0005,1.384
10860.00,7.613562,25.03317,0.000038,24.040814,0.0006,1.384
10862.00,7.612511,25.03303,0.000039,24.040526,0.0005,1.384
10864.00,7.611419,25.03288,0.000039,24.040957,0.0005,1.384
10866.00,7.609803,25.03261,0.000038,24.040552,0.0005,1.384
10868.00,7.608049,25.03306,0.000038,24.039544,0.0005,1.384
10870.00,7.607213,25.03242,0.000037,24.040354,0.0005,1.385
10872.00,7.606069,25.03270,0.000038,24.040094,0.0005,1.384
10874.00,7.604976,25.03323,0.000039,24.040063,0.0006,1.384
10876.00,7.603670,25.03297,0.000039,24.039866,0.0005,1.384
10878.00,7.602581,25.03289,0.000040,24.040286,0.0005,1.384
10880.00,7.601617,25.03303,0.000039,24.040110,0.0005,1.384
10882.00,7.599993,25.03365,0.000040,24.040408,0.0005,1.384
10884.00,7.598555,25.03375,0.000037,24.039912,0.0005,1.385
10886.00,7.597915,25.03370,0.000038,24.040525,0.0006,1.384
10888.00,7.597836,25.03342,0.000039,24.040755,0.0005,1.385
10890.00,7.596038,25.03391,0.000039,24.039888,0.0005,1.385
10892.00,7.594430,25.03352,0.000038,24.040739,0.0005,1.384
10894.00,7.593660,25.03325,0.000038,24.040145,0.0005,1.385
10896.00,7.592246,25.03381,0.000038,24.039935,0.0005,1.385
10898.00,7.591344,25.03340,0.000039,24.040152,0.0005,1.384
10900.00,7.589188,25.03409,0.000039,24.040505,0.0005,1.384
10902.00,7.586444,25.03522,0.000038,24.040683,0.0005,1.384
10904.00,7.584895,25.03447,0.000038,24.039941,0.0005,1.385
10906.00,7.583995,25.03369,0.000038,24.040154,0.0005,1.384
10908.00,7.583376,25.03420,0.000038,24.039984,0.0005,1.385
10910.00,7.581992,25.03437,0.000038,24.040105,0.0005,1.385
10912.00,7.580407,25.03401,0.000039,24.040559,0.0005,1.384
10914.00,7.578785,25.03403,0.000038,24.039824,0.0005,1.385
10916.00,7.577291,25.03422,0.000038,24.040166,0.0006,1.385
10918.00,7.577472,25.03454,0.000038,24.040254,0.0005,1.384
10920.00,7.577404,25.03399,0.000039,24.040054,0.0005,1.384
10922.00,7.576754,25.03325,0.000040,24.040014,0.0005,1.384
10924.00,7.575169,25.03388,0.000039,24.039463,0.0005,1.384
10926.00,7.574157,25.03382,0.000038,24.039957,0.0005,1.385
10928.00,7.573051,25.03404,0.000039,24.040430,0.0005,1.384
10930.00,7.573200,25.03389,0.000039,24.040508,0.0005,1.384
10932.00,7.571939,25.03433,0.000038,24.040455,0.0005,1.385
10934.00,7.571834,25.03404,0.000038,24.040174,0.0005,1.385
10936.00,7.570663,25.03392,0.000039,24.040317,0.0005,1.384
10938.00,7.568931,25.03443,0.000037,24.040012,0.0005,1.385
10940.00,7.569148,25.03521,0.000038,24.040735,0.0005,1.385
10942.00,7.570051,25.03528,0.000038,24.040401,0.0005,1.386
10944.00,7.569340,25.03504,0.000037,24.039599,0.0005,1.385
10946.00,7.567878,25.03464,0.000037,24.040532,0.0005,1.385
10948.00,7.566122,25.03446,0.000040,24.039808,0.0005,1.384
10950.00,7.565212,25.03463,0.000040,24.039450,0.0005,1.384
10952.00,7.565274,25.03461,0.000040,24.040488,0.0005,1.384
10954.00,7.565798,25.03467,0.000039,24.040699,0.0005,1.385
10956.00,7.564283,25.03396,0.000038,24.039574,0.0005,1.385
10958.00,7.563589,25.03429,0.000037,24.040874,0.0005,1.385
10960.00,7.563753,25.03422,0.000038,24.040541,0.0005,1.385
10962.00,7.562787,25.03418,0.000038,24.039806,0.0005,1.385
10964.00,7.561800,25.03332,0.000037,24.040550,0.0005,1.385
10966.00,7.560677,25.03418,0.000039,24.040345,0.0005,1.384
10968.00,7.560807,25.03378,0.000039,24.041210,0.0005,1.384
10970.00,7.560757,25.03344,0.000038,24.040601,0.0005,1.384
10972.00,7.560263,25.03358,0.000038,24.040281,0.0005,1.385
10974.00,7.561163,25.03294,0.000039,24.039984,0.0005,1.385
10976.00,7.561496,25.03254,0.000037,24.039695,0.0006,1.385
10978.00,7.560747,25.03305,0.000039,24.040599,0.0005,1.385
10980.00,7.560738,25.03245,0.000038,24.039801,0.0005,1.385
10982.00,7.560941,25.03216,0.000038,24.040201,0.0005,1.385
10984.00,7.561101,25.03363,0.000037,24.039495,0.0005,1.385
10986.00,7.560543,25.03400,0.000038,24.041035,0.0005,1.385
10988.00,7.558794,25.03469,0.000037,24.040183,0.0005,1.385
10990.00,7.558927,25.03462,0.000039,24.040345,0.0005,1.386
10992.00,7.558890,25.03529,0.000039,24.039804,0.0005,1.385
10994.00,7.558088,25.03463,0.000039,24.039854,0.0005,1.385
10996.00,7.557542,25.03527,0.000038,24.039875,0.0005,1.385
10998.00,7.557517,25.03553,0.000040,24.040181,0.0005,1.385
11000.00,7.558575,25.03563,0.000038,24.039919,0.0005,1.385
11002.00,7.558198,25.03559,0.000038,24.039917,0.0005,1.385
11004.00,7.557703,25.03671,0.000039,24.040357,0.0006,1.385
11006.00,7.557815,25.03627,0.000038,24.040619,0.0005,1.385
11008.00,7.558725,25.03598,0.000038,24.039852,0.0005,1.385
11010.00,7.558589,25.03545,0.000039,24.039641,0.0006,1.385
11012.00,7.557405,25.03547,0.000040,24.040490,0.0005,1.385
11014.00,7.556862,25.03474,0.000039,24.040052,0.0005,1.385
11016.00,7.556941,25.03510,0.000039,24.039872,0.0006,1.385
11018.00,7.556892,25.03521,0.000039,24.040165,0.0005,1.385
11020.00,7.556572,25.03520,0.000038,24.039414,0.0005,1.386
11022.00,7.556845,25.03583,0.000039,24.040537,0.0005,1.385
11024.00,7.556773,25.03556,0.000037,24.040388,0.0006,1.386
11026.00,7.555955,25.03577,0.000037,24.039992,0.0005,1.386
11028.00,7.555032,25.03664,0.000039,24.040388,0.0005,1.386
11030.00,7.554533,25.03642,0.000039,24.040459,0.0005,1.385
11032.00,7.555100,25.03656,0.000038,24.040341,0.0005,1.385
11034.00,7.555472,25.03737,0.000038,24.039241,0.0005,1.386
11036.00,7.555998,25.03655,0.000037,24.039794,0.0005,1.386
11038.00,7.555554,25.03617,0.000039,24.039681,0.0006,1.386
11040.00,7.556090,25.03595,0.000039,24.040021,0.0006,1.386
11042.00,7.556833,25.03575,0.000038,24.040437,0.0005,1.385
11044.00,7.556481,25.03605,0.000038,24.040019,0.0005,1.385
11046.00,7.555871,25.03541,0.000039,24.040277,0.0005,1.385
11048.00,7.555490,25.03527,0.000038,24.039944,0.0006,1.386
11050.00,7.555673,25.03472,0.000038,24.040663,0.0005,1.386
11052.00,7.555160,25.03470,0.000037,24.040306,0.0005,1.385
11054.00,7.554669,25.03549,0.000038,24.040274,0.0005,1.385
11056.00,7.554666,25.03536,0.000038,24.040228,0.0005,1.386
11058.00,7.554501,25.03558,0.000038,24.040583,0.0005,1.385
11060.00,7.554534,25.03615,0.000038,24.039906,0.0005,1.385
11062.00,7.554739,25.03647,0.000039,24.040703,0.0005,1.386
11064.00,7.554542,25.03639,0.000038,24.040103,0.0006,1.386
11066.00,7.554365,25.03596,0.000038,24.040386,0.0006,1.386
11068.00,7.554002,25.03671,0.000038,24.040183,0.0005,1.386
11070.00,7.554862,25.03635,0.000038,24.040388,0.0005,1.386
11072.00,7.555680,25.03603,0.000039,24.039799,0.0005,1.386
11074.00,7.555789,25.03624,0.000039,24.039914,0.0005,1.386
11076.00,7.555281,25.03725,0.000037,24.040390,0.0005,1.386
11078.00,7.555459,25.03626,0.000038,24.040375,0.0005,1.386
11080.00,7.555210,25.03606,0.000038,24.040494,0.0005,1.386
11082.00,7.555368,25.03616,0.000039,24.040421,0.0005,1.385
11084.00,7.556082,25.03491,0.000039,24.040214,0.0005,1.386
11086.00,7.555936,25.03437,0.000039,24.040492,0.0005,1.386
11088.00,7.555669,25.03551,0.000039,24.041139,0.0005,1.386
11090.00,7.554327,25.03525,0.000037,24.039750,0.0005,1.386
11092.00,7.554698,25.03490,0.000038,24.039668,0.0006,1.386
11094.00,7.555513,25.03512,0.000038,24.040779,0.0005,1.387
11096.00,7.555919,25.03529,0.000037,24.040672,0.0005,1.386
11098.00,7.554927,25.03622,0.000039,24.040174,0.0005,1.386
11100.00,7.554801,25.03544,0.000039,24.039834,0.0005,1.386
11102.00,7.554580,25.03607,0.000039,24.040117,0.0005,1.386
11104.00,7.554436,25.03558,0.000039,24.040457,0.0006,1.387
11106.00,7.555040,25.03598,0.000039,24.040308,0.0005,1.387
11108.00,7.555557,25.03532,0.000038,24.041337,0.0005,1.386
11110.00,7.556088,25.03536,0.000039,24.039972,0.0005,1.386
11112.00,7.555644,25.03454,0.000039,24.040835,0.0005,1.386
11114.00,7.555491,25.03444,0.000038,24.040965,0.0005,1.386
11116.00,7.554782,25.03500,0.000037,24.040345,0.0005,1.387
11118.00,7.554204,25.03461,0.000038,24.040077,0.0005,1.387
11120.00,7.554186,25.03419,0.000039,24.040303,0.0005,1.387
11122.00,7.555270,25.03521,0.000038,24.040608,0.0005,1.386
11124.00,7.554984,25.03505,0.000039,24.039881,0.0005,1.386
11126.00,7.555374,25.03524,0.000039,24.040250,0.0005,1.386
11128.00,7.555396,25.03548,0.000038,24.040363,0.0005,1.387
11130.00,7.554490,25.03624,0.000038,24.040486,0.0005,1.386
11132.00,7.553948,25.03722,0.000038,24.040306,0.0006,1.387
11134.00,7.553774,25.03685,0.000039,24.040150,0.0005,1.386
11136.00,7.554054,25.03706,0.000038,24.041025,0.0005,1.387
11138.00,7.555333,25.03702,0.000038,24.040115,0.0005,1.386
11140.00,7.555854,25.03652,0.000038,24.040457,0.0006,1.387
11142.00,7.556034,25.03711,0.000038,24.039730,0.0005,1.387
11144.00,7.555805,25.03711,0.000038,24.040419,0.0005,1.387
11146.00,7.555647,25.03636,0.000038,24.040070,0.0005,1.387
11148.00,7.555440,25.03628,0.000038,24.039910,0.0005,1.387
11150.00,7.555641,25.03763,0.000038,24.039897,0.0005,1.387
11152.00,7.555073,25.03854,0.000038,24.039754,0.0005,1.386
11154.00,7.554917,25.03834,0.000038,24.040583,0.0005,1.387
11156.00,7.555380,25.03804,0.000036,24.040401,0.0005,1.387
11158.00,7.555531,25.03792,0.000038,24.040495,0.0005,1.388
11160.00,7.556143,25.03731,0.000038,24.040225,0.0005,1.387
11162.00,7.555777,25.03745,0.000038,24.040668,0.0005,1.387
11164.00,7.555090,25.03758,0.000039,24.040666,0.0005,1.387
11166.00,7.555336,25.03813,0.000039,24.040665,0.0006,1.387
11168.00,7.555966,25.03772,0.000039,24.040139,0.0006,1.387
11170.00,7.556695,25.03659,0.000038,24.040519,0.0005,1.387
11172.00,7.555502,25.03624,0.000039,24.040574,0.0005,1.387
11174.00,7.554876,25.03732,0.000039,24.039719,0.0005,1.387
11176.00,7.556155,25.03723,0.000038,24.039855,0.0005,1.388
11178.00,7.556173,25.03695,0.000038,24.039550,0.0005,1.387
11180.00,7.556527,25.03666,0.000039,24.040261,0.0005,1.387
11182.00,7.557490,25.03649,0.000038,24.040666,0.0006,1.388
11184.00,7.557344,25.03705,0.000039,24.040317,0.0006,1.387
11186.00,7.555496,25.03727,0.000038,24.040188,0.0005,1.387
11188.00,7.555085,25.03618,0.000039,24.040183,0.0005,1.387
11190.00,7.555208,25.03668,0.000038,24.040494,0.0005,1.387
11192.00,7.555509,25.03623,0.000038,24.039890,0.0005,1.388
11194.00,7.555521,25.03639,0.000039,24.040645,0.0005,1.387
11196.00,7.555873,25.03628,0.000038,24.040799,0.0005,1.387
11198.00,7.555981,25.03590,0.000039,24.040277,0.0005,1.387
11200.00,7.556284,25.03669,0.000038,24.040372,0.0005,1.388
11202.00,7.555636,25.03606,0.000037,24.040379,0.0005,1.388
11204.00,7.555606,25.03597,0.000038,24.039912,0.0005,1.388
11206.00,7.556545,25.03613,0.000040,24.039972,0.0005,1.387
11208.00,7.556610,25.03622,0.000040,24.039852,0.0005,1.387
11210.00,7.556121,25.03706,0.000038,24.040430,0.0006,1.388
11212.00,7.555179,25.03707,0.000038,24.039728,0.0006,1.387
11214.00,7.555260,25.03760,0.000039,24.040150,0.0006,1.387
11216.00,7.554303,25.03749,0.000040,24.039506,0.0005,1.387
11218.00,7.554090,25.03668,0.000039,24.040394,0.0005,1.388
11220.00,7.554031,25.03625,0.000037,24.040745,0.0006,1.388
11222.00,7.554339,25.03703,0.000037,24.039650,0.0005,1.388
11224.00,7.553720,25.03798,0.000039,24.040317,0.0006,1.388
11226.00,7.553715,25.03795,0.000038,24.040432,0.0005,1.387
11228.00,7.554733,25.03779,0.000038,24.040323,0.0005,1.388
11230.00,7.555805,25.03672,0.000038,24.040106,0.0006,1.387
11232.00,7.555282,25.03700,0.000039,24.039683,0.0006,1.388
11234.00,7.553732,25.03687,0.000038,24.040305,0.0005,1.388
11236.00,7.554375,25.03638,0.000038,24.040834,0.0005,1.387
11238.00,7.554250,25.03685,0.000038,24.040937,0.0006,1.387
11240.00,7.553140,25.03556,0.000039,24.039904,0.0006,1.388
11242.00,7.553202,25.03611,0.000039,24.040064,0.0006,1.388
11244.00,7.553711,25.03657,0.000039,24.040708,0.0006,1.388
11246.00,7.553696,25.03626,0.000039,24.040512,0.0006,1.388
11248.00,7.554358,25.03687,0.000039,24.040886,0.0005,1.388
11250.00,7.554703,25.03712,0.000038,24.040417,0.0005,1.388
11252.00,7.555384,25.03668,0.000038,24.039861,0.0005,1.389
11254.00,7.554166,25.03716,0.000038,24.040603,0.0006,1.388
11256.00,7.553813,25.03686,0.000038,24.040801,0.0006,1.387
11258.00,7.554321,25.03811,0.000039,24.040999,0.0006,1.388
11260.00,7.554189,25.03828,0.000039,24.040888,0.0005,1.388
11262.00,7.553982,25.03768,0.000040,24.040717,0.0005,1.388
11264.00,7.554500,25.03802,0.000039,24.040692,0.0005,1.387
11266.00,7.554538,25.03791,0.000040,24.040495,0.0005,1.388
11268.00,7.555175,25.03717,0.000039,24.040419,0.0005,1.388
11270.00,7.554667,25.03739,0.000039,24.039892,0.0006,1.388
11272.00,7.553976,25.03690,0.000039,24.040646,0.0005,1.388
11274.00,7.554168,25.03733,0.000040,24.040048,0.0005,1.388
11276.00,7.553748,25.03722,0.000039,24.040243,0.0005,1.388
11278.00,7.554245,25.03691,0.000040,24.040223,0.0006,1.388
11280.00,7.554372,25.03767,0.000039,24.040599,0.0006,1.389
11282.00,7.553909,25.03870,0.000038,24.040335,0.0006,1.388
11284.00,7.554092,25.03798,0.000038,24.040515,0.0005,1.388
11286.00,7.554160,25.03775,0.000039,24.040537,0.0005,1.388
11288.00,7.554075,25.03756,0.000038,24.040108,0.0005,1.388
11290.00,7.553965,25.03714,0.000039,24.039999,0.0005,1.388
11292.00,7.553063,25.03672,0.000039,24.040694,0.0006,1.388
11294.00,7.553522,25.03708,0.000040,24.039892,0.0006,1.388
11296.00,7.554388,25.03675,0.000039,24.039875,0.0006,1.388
11298.00,7.554512,25.03720,0.000038,24.040172,0.0005,1.388
11300.00,7.554593,25.03788,0.000038,24.040305,0.0005,1.389
11302.00,7.554083,25.03676,0.000038,24.040754,0.0006,1.389
11304.00,7.553592,25.03620,0.000039,24.040790,0.0005,1.388
11306.00,7.554004,25.03781,0.000039,24.040677,0.0005,1.388
11308.00,7.554256,25.03722,0.000039,24.040765,0.0005,1.389
11310.00,7.554585,25.03612,0.000040,24.039975,0.0005,1.389
11312.00,7.553353,25.03535,0.000039,24.040552,0.0005,1.389
11314.00,7.553547,25.03575,0.000039,24.040308,0.0005,1.390
11316.00,7.554041,25.03535,0.000038,24.040883,0.0006,1.389
11318.00,7.554727,25.03535,0.000039,24.041146,0.0006,1.388
11320.00,7.554559,25.03600,0.000039,24.040390,0.0005,1.389
11322.00,7.554056,25.03590,0.000038,24.040812,0.0006,1.389
11324.00,7.554820,25.03626,0.000039,24.040185,0.0005,1.389
11326.00,7.555569,25.03652,0.000039,24.039777,0.0005,1.389
11328.00,7.555981,25.03672,0.000039,24.040554,0.0006,1.389
11330.00,7.555661,25.03693,0.000039,24.040092,0.0006,1.389
11332.00,7.555073,25.03630,0.000038,24.039828,0.0005,1.389
11334.00,7.554795,25.03620,0.000038,24.040417,0.0005,1.389
11336.00,7.554247,25.03649,0.000039,24.040561,0.0005,1.389
11338.00,7.553435,25.03685,0.000038,24.041088,0.0006,1.389
11340.00,7.553449,25.03553,0.000039,24.040595,0.0005,1.390
11342.00,7.554270,25.03588,0.000039,24.040083,0.0005,1.389
11344.00,7.553154,25.03626,0.000038,24.039699,0.0005,1.389
11346.00,7.553312,25.03563,0.000038,24.040441,0.0006,1.389
11348.00,7.553140,25.03570,0.000038,24.040381,0.0006,1.389
11350.00,7.552465,25.03564,0.000038,24.040314,0.0005,1.390
11352.00,7.553293,25.03496,0.000037,24.039934,0.0005,1.389
11354.00,7.553943,25.03510,0.000037,24.039712,0.0005,1.389
11356.00,7.553443,25.03673,0.000038,24.040275,0.0006,1.389
11358.00,7.553403,25.03582,0.000038,24.040295,0.0005,1.389
11360.00,7.553907,25.03609,0.000038,24.039619,0.0005,1.389
11362.00,7.553364,25.03601,0.000038,24.039517,0.0005,1.390
11364.00,7.554214,25.03653,0.000037,24.039661,0.0005,1.390
11366.00,7.554846,25.03772,0.000039,24.040350,0.0005,1.390
11368.00,7.554250,25.03745,0.000038,24.039857,0.0006,1.390
11370.00,7.553782,25.03629,0.000038,24.039735,0.0005,1.390
11372.00,7.553425,25.03660,0.000038,24.040379,0.0005,1.390
11374.00,7.552710,25.03721,0.000039,24.040103,0.0005,1.390
11376.00,7.552655,25.03661,0.000039,24.040035,0.0006,1.389
11378.00,7.552917,25.03699,0.000039,24.040368,0.0006,1.389
11380.00,7.553540,25.03692,0.000039,24.039630,0.0006,1.389
11382.00,7.553122,25.03678,0.000038,24.039792,0.0005,1.390
11384.00,7.551866,25.03571,0.000038,24.040041,0.0006,1.391
11386.00,7.551680,25.03564,0.000039,24.040721,0.0005,1.389
11388.00,7.551901,25.03714,0.000040,24.040219,0.0005,1.389
11390.00,7.553167,25.03773,0.000039,24.040432,0.0005,1.390
11392.00,7.553377,25.03684,0.000039,24.039972,0.0005,1.390
11394.00,7.553144,25.03703,0.000038,24.040690,0.0005,1.390
11396.00,7.553599,25.03730,0.000038,24.040445,0.0005,1.390
11398.00,7.554503,25.03628,0.000039,24.040117,0.0005,1.390
11400.00,7.554204,25.03661,0.000040,24.040423,0.0005,1.390
11402.00,7.553399,25.03602,0.000039,24.040728,0.0005,1.390
11404.00,7.553339,25.03587,0.000039,24.039988,0.0005,1.390
@19,12.0000,24.0
11406.00,7.554359,25.03626,0.000039,24.039354,0.0005,1.390
11408.00,7.551766,25.03833,0.000040,24.039964,0.0005,1.390
11410.00,7.541962,25.03843,0.000039,24.039814,0.0005,1.390
11412.00,7.531186,25.03837,0.000038,24.040606,0.0005,1.389
11414.00,7.526605,25.03895,0.000039,24.040363,0.0005,1.390
11416.00,7.526594,25.03809,0.000040,24.040084,0.0005,1.389
11418.00,7.529176,25.03789,0.000040,24.040383,0.0005,1.390
11420.00,7.534339,25.03875,0.000040,24.041025,0.0005,1.391
11422.00,7.540385,25.03952,0.000037,24.040255,0.0006,1.392
11424.00,7.546360,25.03834,0.000037,24.040112,0.0005,1.391
11426.00,7.552030,25.03787,0.000037,24.039957,0.0005,1.391
11428.00,7.556876,25.03807,0.000037,24.040283,0.0005,1.392
11430.00,7.560630,25.03737,0.000037,24.039492,0.0006,1.392
11432.00,7.568942,25.03804,0.000037,24.040859,0.0005,1.392
11434.00,7.582965,25.03757,0.000037,24.040861,0.0005,1.392
11436.00,7.597142,25.03760,0.000037,24.039946,0.0005,1.392
11438.00,7.606874,25.03794,0.000037,24.040255,0.0005,1.393
11440.00,7.612683,25.03732,0.000038,24.040505,0.0005,1.392
11442.00,7.614670,25.03742,0.000038,24.040003,0.0006,1.392
11444.00,7.615507,25.03758,0.000038,24.040310,0.0005,1.392
11446.00,7.615929,25.03759,0.000039,24.040128,0.0006,1.391
11448.00,7.615314,25.03734,0.000040,24.040403,0.0005,1.390
11450.00,7.614614,25.03796,0.000040,24.040365,0.0005,1.390
11452.00,7.615075,25.03798,0.000040,24.040534,0.0005,1.391
11454.00,7.615375,25.03803,0.000039,24.040719,0.0006,1.390
11456.00,7.615230,25.03863,0.000040,24.040574,0.0005,1.390
11458.00,7.614198,25.03841,0.000040,24.040963,0.0005,1.391
11460.00,7.612812,25.03959,0.000041,24.040108,0.0005,1.391
11462.00,7.610598,25.03989,0.000040,24.040148,0.0005,1.391
11464.00,7.609151,25.04022,0.000039,24.040188,0.0005,1.390
11466.00,7.607739,25.04009,0.000040,24.040059,0.0005,1.390
11468.00,7.606412,25.03932,0.000040,24.040659,0.0005,1.391
11470.00,7.605048,25.03865,0.000039,24.040643,0.0005,1.392
11472.00,7.603747,25.03898,0.000037,24.040066,0.0006,1.391
11474.00,7.602351,25.03868,0.000039,24.041517,0.0005,1.391
11476.00,7.601293,25.03854,0.000038,24.040279,0.0006,1.391
11478.00,7.600883,25.03795,0.000038,24.040317,0.0006,1.391
11480.00,7.599353,25.03807,0.000039,24.040430,0.0005,1.391
11482.00,7.598449,25.03872,0.000039,24.040786,0.0006,1.391
11484.00,7.597297,25.03780,0.000038,24.040099,0.0006,1.390
11486.00,7.595910,25.03824,0.000039,24.039832,0.0006,1.391
11488.00,7.593995,25.03843,0.000039,24.040183,0.0005,1.391
11490.00,7.593031,25.03819,0.000039,24.040595,0.0006,1.391
11492.00,7.592702,25.03811,0.000040,24.040390,0.0006,1.391
11494.00,7.592608,25.03828,0.000038,24.040437,0.0005,1.391
11496.00,7.591162,25.03809,0.000039,24.040994,0.0005,1.391
11498.00,7.588392,25.03807,0.000041,24.040745,0.0006,1.390
11500.00,7.587525,25.03737,0.000039,24.041041,0.0006,1.391
11502.00,7.586935,25.03789,0.000039,24.040046,0.0006,1.391
11504.00,7.585619,25.03770,0.000039,24.040548,0.0005,1.391
11506.00,7.584133,25.03778,0.000039,24.040188,0.0006,1.391
11508.00,7.582652,25.03603,0.000038,24.040395,0.0006,1.391
11510.00,7.581503,25.03612,0.000039,24.040703,0.0005,1.392
11512.00,7.581309,25.03672,0.000039,24.040508,0.0006,1.391
11514.00,7.581504,25.03656,0.000039,24.040537,0.0006,1.391
11516.00,7.580982,25.03788,0.000040,24.039937,0.0006,1.391
11518.00,7.579379,25.03854,0.000040,24.039997,0.0006,1.391
11520.00,7.577687,25.03785,0.000040,24.040323,0.0006,1.391
11522.00,7.577072,25.03734,0.000040,24.040688,0.0006,1.391
11524.00,7.576425,25.03745,0.000039,24.040854,0.0006,1.392
11526.00,7.574775,25.03680,0.000039,24.039677,0.0005,1.392
11528.00,7.573290,25.03727,0.000038,24.040286,0.0005,1.391
11530.00,7.572162,25.03722,0.000039,24.040341,0.0006,1.391
11532.00,7.571670,25.03744,0.000040,24.040123,0.0005,1.391
11534.00,7.571240,25.03759,0.000039,24.039997,0.0006,1.391
11536.00,7.572038,25.03731,0.000038,24.040108,0.0006,1.391
11538.00,7.572336,25.03765,0.000039,24.040030,0.0006,1.392
11540.00,7.570624,25.03787,0.000039,24.040706,0.0006,1.392
11542.00,7.569907,25.03903,0.000038,24.040145,0.0005,1.392
11544.00,7.569455,25.03860,0.000039,24.040455,0.0006,1.391
11546.00,7.569342,25.03826,0.000039,24.040495,0.0006,1.392
11548.00,7.568209,25.03842,0.000039,24.040270,0.0005,1.392
11550.00,7.567141,25.03810,0.000039,24.040397,0.0005,1.392
11552.00,7.567010,25.03745,0.000039,24.040212,0.0006,1.391
11554.00,7.566449,25.03717,0.000041,24.040125,0.0006,1.391
11556.00,7.566364,25.03723,0.000040,24.041030,0.0006,1.392
11558.00,7.564318,25.03716,0.000040,24.040292,0.0006,1.392
11560.00,7.564988,25.03801,0.000039,24.039586,0.0006,1.392
11562.00,7.564998,25.03818,0.000039,24.040317,0.0006,1.392
11564.00,7.563852,25.03801,0.000039,24.040779,0.0006,1.391
11566.00,7.563429,25.03855,0.000039,24.040855,0.0005,1.392
11568.00,7.563344,25.03838,0.000037,24.040128,0.0006,1.392
11570.00,7.563229,25.03797,0.000040,24.040788,0.0005,1.392
11572.00,7.562103,25.03679,0.000041,24.040406,0.0005,1.392
11574.00,7.561027,25.03622,0.000040,24.040639,0.0006,1.392
11576.00,7.561762,25.03711,0.000038,24.040685,0.0005,1.392
11578.00,7.561136,25.03791,0.000039,24.041010,0.0006,1.393
11580.00,7.561009,25.03777,0.000039,24.040812,0.0005,1.392
11582.00,7.561193,25.03735,0.000040,24.039912,0.0006,1.392
11584.00,7.561489,25.03689,0.000039,24.039850,0.0005,1.393
11586.00,7.562149,25.03759,0.000039,24.040586,0.0005,1.392
11588.00,7.561753,25.03797,0.000040,24.040759,0.0005,1.393
11590.00,7.561081,25.03691,0.000039,24.040672,0.0006,1.393
11592.00,7.560646,25.03735,0.000039,24.040232,0.0006,1.392
11594.00,7.559783,25.03815,0.000040,24.040552,0.0006,1.392
11596.00,7.558285,25.03783,0.000041,24.040659,0.0006,1.392
11598.00,7.559345,25.03779,0.000038,24.040994,0.0006,1.393
11600.00,7.559289,25.03715,0.000038,24.040995,0.0006,1.393
11602.00,7.559035,25.03655,0.000039,24.040494,0.0006,1.393
11604.00,7.559460,25.03659,0.000040,24.040246,0.0006,1.393
11606.00,7.558304,25.03653,0.000039,24.040874,0.0005,1.392
11608.00,7.557963,25.03643,0.000038,24.040835,0.0006,1.392
11610.00,7.558822,25.03629,0.000039,24.040270,0.0005,1.393
11612.00,7.559564,25.03761,0.000038,24.040203,0.0006,1.393
11614.00,7.559068,25.03724,0.000038,24.040690,0.0006,1.393
11616.00,7.558637,25.03725,0.000039,24.040515,0.0006,1.394
11618.00,7.558093,25.03785,0.000040,24.040174,0.0006,1.393
11620.00,7.557673,25.03809,0.000041,24.040783,0.0005,1.393
11622.00,7.559309,25.03784,0.000040,24.040901,0.0005,1.393
11624.00,7.558790,25.03759,0.000039,24.041117,0.0006,1.393
11626.00,7.558385,25.03751,0.000039,24.040941,0.0005,1.393
11628.00,7.558017,25.03793,0.000039,24.040168,0.0005,1.393
11630.00,7.558089,25.03836,0.000039,24.039992,0.0006,1.393
11632.00,7.558725,25.03820,0.000040,24.040012,0.0006,1.393
11634.00,7.557101,25.03738,0.000041,24.041066,0.0005,1.393
11636.00,7.556754,25.03769,0.000040,24.040983,0.0006,1.393
11638.00,7.556197,25.03725,0.000039,24.041279,0.0006,1.394
11640.00,7.556311,25.03702,0.000040,24.040785,0.0005,1.393
11642.00,7.556521,25.03765,0.000040,24.040415,0.0006,1.393
11644.00,7.556330,25.03802,0.000040,24.040192,0.0006,1.394
11646.00,7.556602,25.03739,0.000040,24.040875,0.0006,1.393
11648.00,7.557193,25.03741,0.000040,24.040339,0.0006,1.393
11650.00,7.557025,25.03767,0.000040,24.040357,0.0006,1.393
11652.00,7.556320,25.03791,0.000040,24.040755,0.0006,1.394
11654.00,7.556522,25.03648,0.000040,24.039719,0.0006,1.393
11656.00,7.557174,25.03521,0.000040,24.040559,0.0006,1.394
11658.00,7.557191,25.03504,0.000039,24.040730,0.0006,1.394
11660.00,7.556837,25.03580,0.000038,24.040012,0.0006,1.394
11662.00,7.556593,25.03731,0.000039,24.040165,0.0006,1.393
11664.00,7.556526,25.03628,0.000039,24.040388,0.0006,1.393
11666.00,7.557060,25.03588,0.000038,24.040585,0.0006,1.394
11668.00,7.557255,25.03505,0.000039,24.041008,0.0006,1.394
11670.00,7.557128,25.03510,0.000039,24.040423,0.0006,1.393
11672.00,7.557007,25.03543,0.000040,24.040077,0.0005,1.393
11674.00,7.556143,25.03469,0.000040,24.040685,0.0006,1.393
11676.00,7.556228,25.03409,0.000040,24.040830,0.0006,1.394
11678.00,7.556293,25.03486,0.000040,24.040535,0.0006,1.393
11680.00,7.556335,25.03392,0.000040,24.040326,0.0006,1.394
11682.00,7.555849,25.03399,0.000040,24.040519,0.0005,1.393
11684.00,7.555634,25.03494,0.000041,24.040225,0.0006,1.393
11686.00,7.556804,25.03547,0.000041,24.040434,0.0006,1.394
11688.00,7.556368,25.03517,0.000039,24.040739,0.0006,1.394
11690.00,7.555337,25.03560,0.000039,24.040541,0.0005,1.394
11692.00,7.554658,25.03613,0.000039,24.040365,0.0005,1.393
11694.00,7.554581,25.03535,0.000040,24.040674,0.0005,1.393
11696.00,7.554122,25.03560,0.000039,24.040937,0.0006,1.393
11698.00,7.554175,25.03611,0.000039,24.040781,0.0005,1.394
11700.00,7.554397,25.03608,0.000039,24.040328,0.0006,1.393
11702.00,7.555015,25.03540,0.000039,24.040699,0.0006,1.393
11704.00,7.555472,25.03476,0.000040,24.041236,0.0006,1.394
11706.00,7.554863,25.03517,0.000040,24.040781,0.0006,1.393
11708.00,7.555882,25.03566,0.000040,24.040632,0.0006,1.394
11710.00,7.555721,25.03516,0.000038,24.040012,0.0005,1.394
11712.00,7.555533,25.03553,0.000039,24.039761,0.0005,1.394
11714.00,7.555483,25.03537,0.000039,24.040057,0.0005,1.394
11716.00,7.556023,25.03560,0.000040,24.040168,0.0005,1.395
11718.00,7.556351,25.03547,0.000039,24.040905,0.0006,1.394
11720.00,7.555753,25.03512,0.000041,24.041165,0.0005,1.393
11722.00,7.555560,25.03440,0.000042,24.040270,0.0006,1.393
11724.00,7.555589,25.03488,0.000039,24.040363,0.0006,1.394
11726.00,7.555690,25.03662,0.000039,24.040205,0.0006,1.394
11728.00,7.555159,25.03602,0.000040,24.040394,0.0005,1.394
11730.00,7.554862,25.03523,0.000040,24.041081,0.0005,1.394
11732.00,7.555169,25.03582,0.000039,24.040799,0.0006,1.394
11734.00,7.555350,25.03582,0.000039,24.040279,0.0006,1.394
11736.00,7.554887,25.03567,0.000040,24.040521,0.0005,1.394
11738.00,7.554685,25.03594,0.000038,24.039946,0.0005,1.394
11740.00,7.555606,25.03743,0.000040,24.040977,0.0005,1.394
11742.00,7.555320,25.03854,0.000039,24.039994,0.0005,1.394
11744.00,7.554522,25.03746,0.000040,24.039674,0.0005,1.394
11746.00,7.555062,25.03759,0.000039,24.039597,0.0006,1.394
11748.00,7.555287,25.03731,0.000039,24.040812,0.0006,1.393
11750.00,7.556148,25.03686,0.000040,24.039988,0.0005,1.394
11752.00,7.556454,25.03589,0.000040,24.040485,0.0006,1.394
11754.00,7.555385,25.03664,0.000039,24.040985,0.0006,1.394
11756.00,7.554308,25.03700,0.000039,24.039515,0.0006,1.393
11758.00,7.554336,25.03667,0.000038,24.040425,0.0005,1.394
11760.00,7.554328,25.03593,0.000039,24.041010,0.0006,1.393
11762.00,7.553772,25.03712,0.000038,24.040221,0.0006,1.394
11764.00,7.553774,25.03713,0.000038,24.040512,0.0005,1.395
11766.00,7.554282,25.03732,0.000038,24.040168,0.0005,1.394
11768.00,7.554179,25.03703,0.000038,24.040390,0.0005,1.394
11770.00,7.554096,25.03679,0.000039,24.041012,0.0006,1.394
11772.00,7.553824,25.03649,0.000040,24.040465,0.0006,1.394
11774.00,7.553913,25.03594,0.000040,24.040926,0.0006,1.394
11776.00,7.555113,25.03620,0.000039,24.040330,0.0006,1.394
11778.00,7.554961,25.03600,0.000040,24.039977,0.0006,1.394
11780.00,7.555173,25.03614,0.000039,24.040510,0.0005,1.394
11782.00,7.554981,25.03621,0.000039,24.040192,0.0006,1.393
11784.00,7.554814,25.03779,0.000040,24.040406,0.0005,1.394
11786.00,7.555007,25.03733,0.000038,24.040281,0.0005,1.394
11788.00,7.555072,25.03706,0.000039,24.040646,0.0006,1.394
11790.00,7.555090,25.03676,0.000039,24.040350,0.0006,1.395
11792.00,7.555097,25.03659,0.000038,24.039503,0.0005,1.394
11794.00,7.554897,25.03746,0.000038,24.040688,0.0006,1.394
11796.00,7.555278,25.03715,0.000040,24.040486,0.0006,1.394
11798.00,7.554424,25.03749,0.000039,24.040588,0.0006,1.394
11800.00,7.554454,25.03810,0.000038,24.040581,0.0005,1.394
11802.00,7.555085,25.03806,0.000038,24.040628,0.0005,1.394
11804.00,7.555523,25.03714,0.000039,24.040525,0.0005,1.394
11806.00,7.555685,25.03750,0.000039,24.040210,0.0006,1.394
11808.00,7.555233,25.03650,0.000037,24.040850,0.0006,1.395
11810.00,7.555134,25.03613,0.000039,24.040779,0.0005,1.394
11812.00,7.555140,25.03553,0.000038,24.040352,0.0005,1.395
11814.00,7.556103,25.03596,0.000039,24.041055,0.0006,1.395
11816.00,7.554898,25.03638,0.000038,24.040797,0.0006,1.394
11818.00,7.554571,25.03661,0.000040,24.040603,0.0005,1.394
11820.00,7.555797,25.03615,0.000040,24.040350,0.0005,1.394
11822.00,7.555502,25.03578,0.000039,24.039757,0.0005,1.394
11824.00,7.554422,25.03623,0.000039,24.039835,0.0005,1.394
11826.00,7.554075,25.03617,0.000039,24.040452,0.0005,1.395
11828.00,7.554026,25.03586,0.000038,24.040426,0.0005,1.395
11830.00,7.553591,25.03534,0.000038,24.040226,0.0006,1.395
11832.00,7.553354,25.03580,0.000039,24.040652,0.0005,1.395
11834.00,7.553208,25.03530,0.000038,24.039850,0.0005,1.395
11836.00,7.553235,25.03567,0.000039,24.040597,0.0006,1.395
11838.00,7.553744,25.03674,0.000039,24.040586,0.0006,1.394
11840.00,7.553586,25.03653,0.000038,24.040726,0.0005,1.394
11842.00,7.553763,25.03667,0.000038,24.040466,0.0005,1.395
11844.00,7.552856,25.03673,0.000039,24.040823,0.0005,1.394
11846.00,7.553246,25.03670,0.000040,24.039961,0.0005,1.394
11848.00,7.553584,25.03639,0.000040,24.040837,0.0005,1.395
11850.00,7.553009,25.03687,0.000038,24.039972,0.0005,1.395
11852.00,7.552553,25.03594,0.000039,24.039841,0.0005,1.395
11854.00,7.552875,25.03680,0.000039,24.040854,0.0005,1.395
11856.00,7.552757,25.03679,0.000038,24.040837,0.0005,1.395
11858.00,7.554092,25.03711,0.000038,24.040725,0.0006,1.395
11860.00,7.554498,25.03708,0.000040,24.041075,0.0006,1.394
11862.00,7.553774,25.03677,0.000039,24.040477,0.0005,1.395
11864.00,7.552894,25.03668,0.000039,24.039755,0.0005,1.395
11866.00,7.554053,25.03686,0.000039,24.040219,0.0006,1.394
11868.00,7.555252,25.03723,0.000039,24.040097,0.0006,1.396
11870.00,7.555986,25.03627,0.000038,24.040728,0.0006,1.395
11872.00,7.555861,25.03557,0.000039,24.040423,0.0006,1.395
11874.00,7.554739,25.03502,0.000040,24.040559,0.0005,1.395
11876.00,7.555548,25.03519,0.000041,24.040288,0.0006,1.395
11878.00,7.556436,25.03687,0.000039,24.040690,0.0006,1.395
11880.00,7.555769,25.03713,0.000040,24.040659,0.0005,1.395
11882.00,7.555647,25.03673,0.000038,24.039924,0.0005,1.395
11884.00,7.555181,25.03800,0.000038,24.039879,0.0005,1.395
11886.00,7.554655,25.03724,0.000039,24.040706,0.0005,1.395
11888.00,7.554413,25.03650,0.000038,24.040375,0.0006,1.395
11890.00,7.553533,25.03675,0.000039,24.041130,0.0006,1.396
11892.00,7.553712,25.03763,0.000040,24.040577,0.0006,1.395
11894.00,7.554679,25.03774,0.000040,24.040695,0.0005,1.395
11896.00,7.554262,25.03767,0.000038,24.041279,0.0006,1.395
11898.00,7.554115,25.03730,0.000040,24.040830,0.0006,1.395
11900.00,7.554171,25.03679,0.000039,24.039321,0.0006,1.395
11902.00,7.553597,25.03715,0.000039,24.040637,0.0006,1.395
11904.00,7.554016,25.03659,0.000038,24.041068,0.0006,1.396
11906.00,7.554047,25.03584,0.000039,24.040814,0.0006,1.395
11908.00,7.553221,25.03613,0.000040,24.040014,0.0006,1.395
11910.00,7.553377,25.03665,0.000039,24.040375,0.0005,1.395
11912.00,7.553822,25.03694,0.000040,24.040272,0.0005,1.395
11914.00,7.553468,25.03782,0.000039,24.040043,0.0006,1.395
11916.00,7.553039,25.03686,0.000038,24.039899,0.0005,1.395
11918.00,7.552986,25.03723,0.000040,24.040490,0.0005,1.395
11920.00,7.552270,25.03784,0.000039,24.040806,0.0006,1.395
11922.00,7.552004,25.03763,0.000037,24.040163,0.0005,1.396
11924.00,7.551927,25.03727,0.000039,24.040290,0.0005,1.396
11926.00,7.552303,25.03733,0.000039,24.040219,0.0006,1.396
11928.00,7.552258,25.03735,0.000039,24.040332,0.0006,1.396
11930.00,7.552558,25.03763,0.000039,24.040594,0.0005,1.395
11932.00,7.553159,25.03796,0.000038,24.040434,0.0005,1.395
11934.00,7.553438,25.03833,0.000039,24.040095,0.0006,1.395
11936.00,7.553046,25.03939,0.000039,24.040859,0.0005,1.396
11938.00,7.553163,25.03982,0.000040,24.040490,0.0006,1.396
11940.00,7.553410,25.03950,0.000039,24.040868,0.0006,1.396
11942.00,7.554042,25.03872,0.000039,24.040850,0.0005,1.396
11944.00,7.554016,25.03812,0.000038,24.040603,0.0005,1.395
11946.00,7.553872,25.03748,0.000040,24.040832,0.0006,1.395
11948.00,7.554399,25.03799,0.000039,24.040319,0.0005,1.395
11950.00,7.554017,25.03818,0.000039,24.040794,0.0005,1.396
11952.00,7.553563,25.03724,0.000039,24.041303,0.0005,1.396
11954.00,7.554657,25.03664,0.000039,24.041037,0.0006,1.395
11956.00,7.554862,25.03654,0.000039,24.040672,0.0005,1.395
11958.00,7.555320,25.03669,0.000040,24.040177,0.0005,1.396
11960.00,7.554558,25.03679,0.000039,24.040303,0.0005,1.396
11962.00,7.554211,25.03784,0.000039,24.040375,0.0005,1.395
11964.00,7.553529,25.03779,0.000039,24.040948,0.0005,1.395
11966.00,7.552936,25.03839,0.000041,24.040559,0.0006,1.395
11968.00,7.551902,25.03774,0.000042,24.041068,0.0006,1.395
11970.00,7.551673,25.03749,0.000041,24.041432,0.0006,1.396
11972.00,7.552562,25.03785,0.000039,24.041290,0.0005,1.396
11974.00,7.553363,25.03785,0.000038,24.040745,0.0006,1.396
11976.00,7.553893,25.03721,0.000038,24.041257,0.0006,1.396
11978.00,7.553753,25.03700,0.000037,24.040570,0.0005,1.396
11980.00,7.554186,25.03771,0.000037,24.040697,0.0006,1.396
11982.00,7.554158,25.03789,0.000039,24.040785,0.0005,1.396
11984.00,7.554339,25.03823,0.000039,24.041145,0.0006,1.395
11986.00,7.555306,25.03780,0.000040,24.040550,0.0006,1.395
11988.00,7.554249,25.03809,0.000039,24.040945,0.0005,1.396
11990.00,7.554184,25.03767,0.000041,24.040305,0.0006,1.396
11992.00,7.554989,25.03718,0.000039,24.039935,0.0005,1.396
11994.00,7.554069,25.03844,0.000039,24.040565,0.0006,1.396
11996.00,7.553935,25.03808,0.000039,24.040497,0.0006,1.396
11998.00,7.553766,25.03765,0.000038,24.040090,0.0006,1.396
12000.00,7.553420,25.03741,0.000039,24.040339,0.0006,1.395
12002.00,7.553727,25.03784,0.000039,24.040612,0.0005,1.396
12004.00,7.552938,25.03884,0.000039,24.040952,0.0006,1.396
@20,12.0000,24.0
12006.00,7.552353,25.03860,0.000040,24.039912,0.0006,1.396
12008.00,7.550522,25.03847,0.000040,24.040885,0.0006,1.396
12010.00,7.541600,25.03799,0.000041,24.040503,0.0006,1.396
12012.00,7.531782,25.03788,0.000041,24.041439,0.0005,1.395
12014.00,7.526790,25.03737,0.000041,24.040854,0.0005,1.395
12016.00,7.526196,25.03722,0.000040,24.041241,0.0006,1.396
12018.00,7.529355,25.03676,0.000039,24.041481,0.0006,1.396
12020.00,7.535850,25.03625,0.000039,24.041590,0.0005,1.396
12022.00,7.541305,25.03682,0.000039,24.041026,0.0006,1.397
12024.00,7.546624,25.03718,0.000039,24.040346,0.0005,1.397
12026.00,7.552266,25.03712,0.000039,24.039859,0.0005,1.396
12028.00,7.556263,25.03653,0.000039,24.040305,0.0006,1.397
12030.00,7.559871,25.03658,0.000037,24.040337,0.0006,1.398
12032.00,7.567163,25.03679,0.000038,24.040552,0.0006,1.397
12034.00,7.582109,25.03790,0.000039,24.040548,0.0005,1.398
12036.00,7.596053,25.03877,0.000037,24.040192,0.0006,1.397
12038.00,7.605290,25.03884,0.000038,24.040510,0.0005,1.397
12040.00,7.611038,25.03823,0.000038,24.040485,0.0005,1.397
12042.00,7.613440,25.03810,0.000038,24.039608,0.0005,1.397
12044.00,7.612734,25.03788,0.000039,24.040914,0.0005,1.397
12046.00,7.611400,25.03912,0.000039,24.040248,0.0005,1.397
12048.00,7.610983,25.03920,0.000040,24.040750,0.0005,1.396
12050.00,7.610654,25.03920,0.000041,24.041055,0.0006,1.395
12052.00,7.609708,25.03869,0.000042,24.041172,0.0006,1.396
12054.00,7.610228,25.03851,0.000040,24.040430,0.0005,1.396
12056.00,7.609959,25.03691,0.000039,24.040646,0.0005,1.396
12058.00,7.609605,25.03820,0.000039,24.040595,0.0005,1.397
12060.00,7.608483,25.03884,0.000039,24.040217,0.0005,1.396
12062.00,7.607603,25.03955,0.000039,24.040434,0.0006,1.396
12064.00,7.605998,25.03984,0.000039,24.040468,0.0006,1.396
12066.00,7.604320,25.03977,0.000039,24.040681,0.0006,1.396
12068.00,7.602750,25.03937,0.000040,24.041225,0.0005,1.396
12070.00,7.601036,25.03880,0.000040,24.040197,0.0005,1.396
12072.00,7.600009,25.03931,0.000040,24.041126,0.0005,1.396
12074.00,7.600243,25.03972,0.000039,24.040595,0.0006,1.396
12076.00,7.598674,25.03997,0.000041,24.040319,0.0006,1.396
12078.00,7.597140,25.03910,0.000040,24.039846,0.0005,1.396
12080.00,7.596241,25.03862,0.000039,24.040141,0.0005,1.396
12082.00,7.594762,25.03898,0.000039,24.040192,0.0006,1.396
12084.00,7.593742,25.03879,0.000039,24.040992,0.0006,1.396
12086.00,7.594071,25.03982,0.000038,24.040512,0.0005,1.396
12088.00,7.593394,25.03929,0.000038,24.040899,0.0005,1.396
12090.00,7.591888,25.03851,0.000037,24.040723,0.0005,1.396
12092.00,7.591502,25.03803,0.000038,24.040606,0.0005,1.396
12094.00,7.591062,25.03910,0.000040,24.040743,0.0006,1.396
12096.00,7.590691,25.03952,0.000039,24.040348,0.0005,1.396
12098.00,7.590000,25.03927,0.000039,24.040432,0.0005,1.396
12100.00,7.587697,25.03868,0.000038,24.039946,0.0005,1.396
12102.00,7.585678,25.03819,0.000037,24.040755,0.0006,1.396
12104.00,7.584832,25.03832,0.000040,24.040268,0.0005,1.396
12106.00,7.584248,25.03907,0.000040,24.040330,0.0005,1.396
12108.00,7.583504,25.03905,0.000038,24.040286,0.0005,1.396
12110.00,7.582797,25.03850,0.000039,24.040775,0.0006,1.396
12112.00,7.581986,25.03896,0.000037,24.040581,0.0005,1.396
12114.00,7.580797,25.03898,0.000039,24.039895,0.0005,1.396
12116.00,7.579341,25.03920,0.000038,24.040257,0.0005,1.396
12118.00,7.578977,25.03888,0.000039,24.040394,0.0005,1.396
12120.00,7.578303,25.03777,0.000038,24.040128,0.0005,1.396
12122.00,7.577111,25.03790,0.000039,24.040743,0.0005,1.396
12124.00,7.574928,25.03851,0.000038,24.040905,0.0005,1.397
12126.00,7.574723,25.03839,0.000038,24.040632,0.0005,1.396
12128.00,7.574698,25.03737,0.000038,24.040505,0.0005,1.396
12130.00,7.574047,25.03743,0.000040,24.040883,0.0005,1.396
12132.00,7.572770,25.03846,0.000038,24.040488,0.0005,1.396
12134.00,7.572504,25.03744,0.000038,24.040463,0.0005,1.396
12136.00,7.572771,25.03783,0.000039,24.040545,0.0006,1.396
12138.00,7.571586,25.03698,0.000039,24.040445,0.0005,1.396
12140.00,7.570577,25.03866,0.000037,24.040832,0.0005,1.397
12142.00,7.569629,25.03830,0.000037,24.040457,0.0005,1.397
12144.00,7.568945,25.03799,0.000037,24.040612,0.0005,1.397
12146.00,7.567733,25.03752,0.000038,24.040214,0.0005,1.397
12148.00,7.567740,25.03745,0.000038,24.040239,0.0005,1.396
12150.00,7.567606,25.03722,0.000038,24.040617,0.0005,1.396
12152.00,7.566299,25.03731,0.000038,24.040446,0.0005,1.396
12154.00,7.565802,25.03767,0.000039,24.039939,0.0005,1.396
12156.00,7.564791,25.03840,0.000038,24.040259,0.0005,1.397
12158.00,7.564487,25.03718,0.000039,24.040190,0.0005,1.396
12160.00,7.564149,25.03701,0.000038,24.039868,0.0006,1.397
12162.00,7.563972,25.03688,0.000038,24.039486,0.0005,1.397
12164.00,7.562716,25.03720,0.000040,24.040679,0.0005,1.396
12166.00,7.562062,25.03704,0.000040,24.040468,0.0005,1.396
12168.00,7.561364,25.03691,0.000040,24.039914,0.0005,1.396
12170.00,7.560961,25.03709,0.000040,24.040137,0.0005,1.396
12172.00,7.560001,25.03683,0.000039,24.040341,0.0005,1.396
12174.00,7.559311,25.03645,0.000039,24.040955,0.0006,1.396
12176.00,7.559008,25.03858,0.000038,24.040510,0.0006,1.397
12178.00,7.558243,25.03777,0.000040,24.040837,0.0005,1.396
12180.00,7.558678,25.03772,0.000039,24.040323,0.0005,1.396
12182.00,7.558100,25.03763,0.000039,24.039846,0.0005,1.396
12184.00,7.558489,25.03834,0.000038,24.040461,0.0006,1.397
12186.00,7.559527,25.03845,0.000038,24.040474,0.0005,1.396
12188.00,7.559982,25.03842,0.000037,24.040317,0.0006,1.397
12190.00,7.559956,25.03872,0.000038,24.040110,0.0006,1.396
12192.00,7.560020,25.03855,0.000038,24.040579,0.0005,1.396
12194.00,7.559839,25.03797,0.000038,24.040217,0.0005,1.397
12196.00,7.559571,25.03665,0.000038,24.040754,0.0005,1.397
12198.00,7.559948,25.03717,0.000039,24.040128,0.0005,1.397
12200.00,7.559705,25.03692,0.000039,24.040666,0.0005,1.396
12202.00,7.559833,25.03679,0.000039,24.040205,0.0005,1.396
12204.00,7.559806,25.03694,0.000040,24.040128,0.0006,1.396
12206.00,7.558840,25.03642,0.000040,24.040825,0.0006,1.395
12208.00,7.557684,25.03625,0.000040,24.040874,0.0006,1.396
12210.00,7.557091,25.03610,0.000040,24.040532,0.0005,1.396
12212.00,7.556959,25.03685,0.000039,24.041012,0.0005,1.396
12214.00,7.556801,25.03709,0.000039,24.040379,0.0005,1.397
12216.00,7.556172,25.03735,0.000038,24.040681,0.0006,1.397
12218.00,7.555594,25.03739,0.000038,24.040899,0.0005,1.397
12220.00,7.555306,25.03772,0.000038,24.040730,0.0005,1.397
12222.00,7.554964,25.03745,0.000040,24.040721,0.0005,1.396
12224.00,7.555340,25.03696,0.000038,24.041226,0.0005,1.397
12226.00,7.555202,25.03666,0.000040,24.040321,0.0006,1.396
12228.00,7.555631,25.03617,0.000041,24.040292,0.0006,1.396
12230.00,7.555035,25.03662,0.000039,24.039561,0.0006,1.396
12232.00,7.554665,25.03775,0.000038,24.040248,0.0006,1.396
12234.00,7.554299,25.03883,0.000038,24.041541,0.0006,1.396
12236.00,7.554874,25.03806,0.000039,24.040954,0.0006,1.396
12238.00,7.554569,25.03748,0.000038,24.040059,0.0005,1.396
12240.00,7.553395,25.03788,0.000039,24.040485,0.0005,1.396
12242.00,7.552935,25.03779,0.000038,24.039712,0.0005,1.397
12244.00,7.552723,25.03831,0.000038,24.040912,0.0005,1.396
12246.00,7.554028,25.03866,0.000039,24.040712,0.0005,1.396
12248.00,7.554493,25.03791,0.000039,24.040786,0.0005,1.396
12250.00,7.554318,25.03735,0.000038,24.040657,0.0005,1.396
12252.00,7.554106,25.03819,0.000038,24.039823,0.0005,1.397
12254.00,7.553795,25.03785,0.000037,24.040628,0.0005,1.396
12256.00,7.553579,25.03869,0.000038,24.039926,0.0005,1.396
12258.00,7.552757,25.03883,0.000038,24.040599,0.0005,1.396
12260.00,7.553131,25.03883,0.000038,24.040317,0.0005,1.396
12262.00,7.553075,25.03835,0.000038,24.040250,0.0005,1.396
12264.00,7.553329,25.03840,0.000038,24.040303,0.0005,1.396
12266.00,7.554540,25.03819,0.000039,24.040014,0.0005,1.396
12268.00,7.554382,25.03813,0.000038,24.040554,0.0005,1.396
12270.00,7.553178,25.03776,0.000038,24.040506,0.0005,1.396
12272.00,7.553060,25.03721,0.000037,24.040703,0.0005,1.396
12274.00,7.552973,25.03653,0.000037,24.039868,0.0005,1.396
12276.00,7.552375,25.03650,0.000038,24.039744,0.0005,1.396
12278.00,7.552462,25.03674,0.000038,24.040615,0.0005,1.396
12280.00,7.552812,25.03736,0.000038,24.040041,0.0005,1.396
12282.00,7.553342,25.03674,0.000038,24.040708,0.0005,1.396
12284.00,7.553197,25.03703,0.000038,24.040390,0.0005,1.396
12286.00,7.553088,25.03776,0.000038,24.040254,0.0005,1.396
12288.00,7.552403,25.03795,0.000038,24.040414,0.0005,1.396
12290.00,7.552680,25.03694,0.000040,24.040819,0.0005,1.395
12292.00,7.553184,25.03676,0.000038,24.040286,0.0005,1.396
12294.00,7.553545,25.03683,0.000038,24.040121,0.0005,1.397
12296.00,7.553569,25.03734,0.000038,24.040808,0.0005,1.396
12298.00,7.553729,25.03798,0.000038,24.040412,0.0005,1.396
12300.00,7.554254,25.03766,0.000039,24.039904,0.0005,1.395
12302.00,7.554075,25.03800,0.000039,24.040501,0.0005,1.396
12304.00,7.553975,25.03763,0.000038,24.039735,0.0005,1.396
12306.00,7.554632,25.03622,0.000039,24.040334,0.0005,1.396
12308.00,7.554597,25.03655,0.000038,24.040117,0.0005,1.396
12310.00,7.553402,25.03674,0.000039,24.040517,0.0005,1.396
12312.00,7.552329,25.03576,0.000038,24.040163,0.0005,1.395
12314.00,7.552796,25.03616,0.000038,24.040546,0.0005,1.396
12316.00,7.553579,25.03657,0.000037,24.040826,0.0005,1.396
12318.00,7.553367,25.03664,0.000038,24.040024,0.0005,1.396
12320.00,7.552765,25.03764,0.000037,24.040523,0.0005,1.396
12322.00,7.552230,25.03773,0.000037,24.040345,0.0005,1.397
12324.00,7.552279,25.03687,0.000038,24.040294,0.0005,1.396
12326.00,7.552936,25.03779,0.000039,24.040105,0.0005,1.395
12328.00,7.552698,25.03881,0.000038,24.039564,0.0005,1.396
12330.00,7.552764,25.03875,0.000038,24.040679,0.0005,1.396
12332.00,7.552921,25.03656,0.000038,24.040528,0.0005,1.396
12334.00,7.551900,25.03788,0.000038,24.040594,0.0005,1.396
12336.00,7.550923,25.03766,0.000038,24.040290,0.0005,1.396
12338.00,7.550578,25.03822,0.000039,24.040437,0.0005,1.395
12340.00,7.549375,25.03788,0.000039,24.040110,0.0005,1.396
12342.00,7.551065,25.03802,0.000039,24.040810,0.0005,1.396
12344.00,7.550623,25.03810,0.000039,24.040675,0.0005,1.395
12346.00,7.550943,25.03802,0.000039,24.040068,0.0005,1.396
12348.00,7.550836,25.03827,0.000038,24.040734,0.0005,1.396
12350.00,7.551042,25.03851,0.000039,24.039843,0.0005,1.395
12352.00,7.551433,25.03819,0.000038,24.039963,0.0006,1.396
12354.00,7.551951,25.03832,0.000039,24.040503,0.0005,1.397
12356.00,7.551977,25.03961,0.000038,24.040772,0.0005,1.396
12358.00,7.551948,25.03972,0.000038,24.039848,0.0005,1.396
12360.00,7.551638,25.03937,0.000039,24.040468,0.0005,1.395
12362.00,7.551904,25.03891,0.000039,24.040568,0.0005,1.396
12364.00,7.552402,25.03924,0.000039,24.040366,0.0005,1.396
12366.00,7.552019,25.03923,0.000039,24.040072,0.0005,1.395
12368.00,7.550824,25.03904,0.000039,24.040777,0.0005,1.396
12370.00,7.550631,25.03798,0.000039,24.039961,0.0005,1.396
12372.00,7.551368,25.03769,0.000037,24.040163,0.0005,1.396
12374.00,7.551791,25.03757,0.000037,24.039892,0.0005,1.396
12376.00,7.551810,25.03717,0.000038,24.039541,0.0005,1.396
12378.00,7.551699,25.03802,0.000038,24.040439,0.0005,1.395
12380.00,7.551769,25.03883,0.000038,24.040488,0.0005,1.395
12382.00,7.552542,25.03729,0.000038,24.040715,0.0005,1.395
12384.00,7.552513,25.03718,0.000039,24.041216,0.0005,1.396
12386.00,7.552227,25.03719,0.000037,24.040777,0.0005,1.396
12388.00,7.552223,25.03749,0.000038,24.040108,0.0005,1.395
12390.00,7.551842,25.03721,0.000038,24.040977,0.0005,1.396
12392.00,7.552318,25.03662,0.000039,24.041266,0.0005,1.396
12394.00,7.551729,25.03742,0.000038,24.040823,0.0005,1.396
12396.00,7.551916,25.03779,0.000038,24.040345,0.0005,1.395
12398.00,7.552075,25.03793,0.000040,24.039979,0.0005,1.395
12400.00,7.551879,25.03783,0.000038,24.040185,0.0005,1.396
12402.00,7.551250,25.03797,0.000039,24.040505,0.0005,1.396
12404.00,7.552081,25.03702,0.000037,24.040497,0.0005,1.396
12406.00,7.552711,25.03631,0.000038,24.039861,0.0005,1.396
12408.00,7.552889,25.03755,0.000039,24.040577,0.0005,1.396
12410.00,7.552109,25.03799,0.000038,24.039901,0.0005,1.396
12412.00,7.552203,25.03767,0.000037,24.039457,0.0005,1.396
12414.00,7.552221,25.03827,0.000038,24.040668,0.0005,1.395
12416.00,7.552739,25.03836,0.000037,24.040606,0.0005,1.395
12418.00,7.553051,25.03817,0.000038,24.040319,0.0005,1.395
12420.00,7.552523,25.03852,0.000039,24.040399,0.0005,1.396
12422.00,7.551927,25.03985,0.000038,24.040445,0.0005,1.396
12424.00,7.552062,25.03934,0.000038,24.040932,0.0005,1.396
12426.00,7.551419,25.03788,0.000039,24.040652,0.0005,1.395
12428.00,7.550798,25.03777,0.000039,24.040805,0.0005,1.395
12430.00,7.550452,25.03724,0.000038,24.040392,0.0005,1.395
12432.00,7.550688,25.03780,0.000037,24.039394,0.0005,1.395
12434.00,7.551115,25.03723,0.000037,24.040775,0.0005,1.396
12436.00,7.550287,25.03804,0.000038,24.041003,0.0005,1.395
12438.00,7.551563,25.03799,0.000039,24.040137,0.0005,1.396
12440.00,7.551599,25.03847,0.000039,24.040414,0.0005,1.396
12442.00,7.552033,25.03804,0.000038,24.040490,0.0005,1.395
12444.00,7.552243,25.03763,0.000038,24.040679,0.0005,1.395
12446.00,7.552446,25.03687,0.000040,24.040072,0.0005,1.395
12448.00,7.551899,25.03568,0.000039,24.040414,0.0005,1.396
12450.00,7.552068,25.03582,0.000038,24.040566,0.0005,1.395
12452.00,7.553170,25.03666,0.000038,24.040694,0.0005,1.395
12454.00,7.553790,25.03764,0.000039,24.040243,0.0005,1.396
12456.00,7.552916,25.03845,0.000037,24.040365,0.0005,1.395
12458.00,7.553064,25.03812,0.000037,24.041185,0.0005,1.395
12460.00,7.552256,25.03802,0.000037,24.040746,0.0005,1.396
12462.00,7.552816,25.03912,0.000037,24.040339,0.0004,1.395
12464.00,7.552149,25.03934,0.000038,24.040243,0.0005,1.395
12466.00,7.552129,25.03880,0.000038,24.040839,0.0005,1.395
12468.00,7.551926,25.03822,0.000039,24.040194,0.0005,1.395
12470.00,7.552175,25.03805,0.000039,24.040341,0.0005,1.395
12472.00,7.552115,25.03817,0.000038,24.040292,0.0005,1.395
12474.00,7.551340,25.03943,0.000037,24.040352,0.0005,1.396
12476.00,7.550801,25.03885,0.000037,24.040019,0.0005,1.396
12478.00,7.550468,25.03888,0.000038,24.040250,0.0005,1.395
12480.00,7.549747,25.03846,0.000038,24.040485,0.0005,1.395
12482.00,7.550541,25.03800,0.000038,24.040672,0.0005,1.394
12484.00,7.550928,25.03702,0.000037,24.040785,0.0005,1.394
12486.00,7.551720,25.03672,0.000038,24.040181,0.0005,1.395
12488.00,7.551499,25.03633,0.000038,24.040110,0.0005,1.395
12490.00,7.551630,25.03704,0.000038,24.039672,0.0005,1.395
12492.00,7.551567,25.03683,0.000038,24.040408,0.0005,1.395
12494.00,7.552677,25.03627,0.000038,24.040457,0.0005,1.395
12496.00,7.552812,25.03609,0.000038,24.039603,0.0005,1.395
12498.00,7.552741,25.03704,0.000037,24.040665,0.0005,1.395
12500.00,7.552768,25.03722,0.000037,24.040419,0.0005,1.394
12502.00,7.552132,25.03742,0.000038,24.040505,0.0005,1.394
12504.00,7.551290,25.03771,0.000038,24.040375,0.0005,1.395
12506.00,7.550679,25.03671,0.000038,24.040655,0.0005,1.395
12508.00,7.550790,25.03703,0.000039,24.040228,0.0005,1.395
12510.00,7.551411,25.03704,0.000038,24.040130,0.0005,1.395
12512.00,7.551482,25.03723,0.000037,24.040726,0.0005,1.395
12514.00,7.551928,25.03672,0.000037,24.040501,0.0005,1.395
12516.00,7.552876,25.03724,0.000038,24.040337,0.0005,1.394
12518.00,7.552191,25.03762,0.000037,24.040766,0.0005,1.394
12520.00,7.552082,25.03769,0.000038,24.040445,0.0005,1.394
12522.00,7.551687,25.03719,0.000039,24.040343,0.0005,1.394
12524.00,7.551221,25.03702,0.000039,24.040728,0.0005,1.394
12526.00,7.551315,25.03795,0.000038,24.040775,0.0005,1.394
12528.00,7.551075,25.03730,0.000038,24.039119,0.0005,1.394
12530.00,7.550430,25.03656,0.000038,24.040963,0.0005,1.394
12532.00,7.550379,25.03628,0.000038,24.039775,0.0005,1.395
12534.00,7.550540,25.03760,0.000038,24.040706,0.0005,1.394
12536.00,7.550337,25.03745,0.000039,24.041192,0.0005,1.394
12538.00,7.551171,25.03662,0.000039,24.040246,0.0005,1.394
12540.00,7.551420,25.03641,0.000039,24.040255,0.0006,1.394
12542.00,7.551078,25.03700,0.000038,24.040565,0.0005,1.395
12544.00,7.550798,25.03688,0.000038,24.040625,0.0005,1.395
12546.00,7.550245,25.03731,0.000039,24.040426,0.0005,1.394
12548.00,7.550296,25.03727,0.000038,24.040219,0.0005,1.394
12550.00,7.550180,25.03646,0.000038,24.040232,0.0005,1.394
12552.00,7.549976,25.03669,0.000038,24.040646,0.0004,1.394
12554.00,7.550065,25.03747,0.000039,24.041015,0.0005,1.393
12556.00,7.550356,25.03780,0.000038,24.040197,0.0005,1.394
12558.00,7.551364,25.03733,0.000038,24.040279,0.0005,1.394
12560.00,7.551990,25.03699,0.000039,24.041065,0.0005,1.393
12562.00,7.551202,25.03794,0.000037,24.040668,0.0005,1.394
12564.00,7.550482,25.03739,0.000037,24.040734,0.0005,1.393
12566.00,7.550133,25.03613,0.000038,24.040552,0.0005,1.394
12568.00,7.551291,25.03663,0.000038,24.040350,0.0005,1.394
12570.00,7.551778,25.03601,0.000037,24.039944,0.0005,1.394
12572.00,7.552012,25.03666,0.000038,24.040192,0.0005,1.394
12574.00,7.551630,25.03700,0.000038,24.040455,0.0006,1.394
12576.00,7.550637,25.03724,0.000038,24.039734,0.0005,1.394
12578.00,7.549768,25.03736,0.000038,24.040428,0.0005,1.394
12580.00,7.550211,25.03723,0.000039,24.039917,0.0005,1.393
12582.00,7.550709,25.03816,0.000038,24.040577,0.0005,1.394
12584.00,7.551569,25.03902,0.000038,24.040599,0.0005,1.393
12586.00,7.551691,25.03907,0.000038,24.040146,0.0005,1.394
12588.00,7.552199,25.03912,0.000038,24.040310,0.0005,1.394
12590.00,7.551204,25.03793,0.000039,24.040301,0.0005,1.393
12592.00,7.550970,25.03754,0.000039,24.040008,0.0005,1.394
12594.00,7.551142,25.03759,0.000037,24.040037,0.0005,1.393
12596.00,7.551528,25.03786,0.000037,24.039959,0.0005,1.393
12598.00,7.551921,25.03750,0.000038,24.040325,0.0005,1.394
12600.00,7.552405,25.03727,0.000039,24.040437,0.0005,1.393
12602.00,7.551850,25.03783,0.000038,24.040361,0.0005,1.393
12604.00,7.550547,25.03818,0.000038,24.040570,0.0005,1.393
@21,12.0000,24.0
12606.00,7.550264,25.03833,0.000038,24.040014,0.0005,1.394
12608.00,7.549772,25.03792,0.000038,24.040054,0.0005,1.393
12610.00,7.541494,25.03723,0.000039,24.039694,0.0005,1.393
12612.00,7.531567,25.03750,0.000038,24.039546,0.0005,1.393
12614.00,7.525767,25.03736,0.000037,24.040661,0.0005,1.392
12616.00,7.523442,25.03783,0.000038,24.040655,0.0005,1.393
12618.00,7.526773,25.03743,0.000037,24.040365,0.0005,1.393
12620.00,7.532872,25.03806,0.000037,24.039679,0.0005,1.394
12622.00,7.539352,25.03786,0.000036,24.040125,0.0005,1.395
12624.00,7.543947,25.03787,0.000036,24.039768,0.0005,1.394
12626.00,7.548354,25.03776,0.000037,24.039830,0.0005,1.394
12628.00,7.551617,25.03726,0.000036,24.039906,0.0005,1.394
12630.00,7.556043,25.03687,0.000036,24.040010,0.0005,1.395
12632.00,7.563007,25.03656,0.000036,24.039817,0.0005,1.395
12634.00,7.577087,25.03704,0.000036,24.040261,0.0005,1.395
12636.00,7.591751,25.03736,0.000036,24.040150,0.0004,1.395
12638.00,7.601952,25.03826,0.000036,24.039770,0.0005,1.395
12640.00,7.606619,25.03946,0.000036,24.039826,0.0005,1.395
12642.00,7.608991,25.03825,0.000037,24.040046,0.0005,1.394
12644.00,7.608599,25.03784,0.000038,24.040630,0.0004,1.394
12646.00,7.607582,25.03929,0.000037,24.040163,0.0005,1.394
12648.00,7.606313,25.03944,0.000037,24.040041,0.0005,1.394
12650.00,7.605451,25.03903,0.000038,24.040026,0.0005,1.393
12652.00,7.606148,25.03901,0.000039,24.040665,0.0005,1.393
12654.00,7.606649,25.03876,0.000039,24.040250,0.0005,1.393
12656.00,7.606089,25.03825,0.000040,24.039283,0.0005,1.393
12658.00,7.605379,25.03892,0.000039,24.040314,0.0005,1.393
12660.00,7.604312,25.03900,0.000039,24.039710,0.0005,1.393
12662.00,7.602421,25.03930,0.000039,24.039759,0.0005,1.393
12664.00,7.601139,25.04019,0.000039,24.040185,0.0005,1.393
12666.00,7.599467,25.04035,0.000038,24.040534,0.0005,1.393
12668.00,7.598121,25.04041,0.000037,24.040068,0.0005,1.393
12670.00,7.596399,25.03895,0.000038,24.039908,0.0005,1.393
12672.00,7.594396,25.03916,0.000038,24.040301,0.0005,1.393
12674.00,7.594008,25.03916,0.000037,24.040094,0.0005,1.393
12676.00,7.594291,25.03953,0.000037,24.040519,0.0005,1.393
12678.00,7.593817,25.03940,0.000037,24.040137,0.0005,1.393
12680.00,7.593959,25.03873,0.000038,24.040581,0.0005,1.392
12682.00,7.593046,25.03887,0.000038,24.040665,0.0005,1.392
12684.00,7.590977,25.03949,0.000038,24.040374,0.0005,1.392
12686.00,7.590313,25.03839,0.000039,24.039846,0.0005,1.392
12688.00,7.590556,25.03835,0.000039,24.040445,0.0005,1.392
12690.00,7.589654,25.03933,0.000038,24.039899,0.0005,1.393
12692.00,7.588609,25.03949,0.000039,24.039972,0.0005,1.392
12694.00,7.587431,25.03824,0.000038,24.040428,0.0005,1.393
12696.00,7.586187,25.03799,0.000038,24.039348,0.0005,1.392
12698.00,7.585073,25.03764,0.000038,24.040150,0.0005,1.393
12700.00,7.583579,25.03755,0.000037,24.040146,0.0005,1.392
12702.00,7.582405,25.03742,0.000038,24.040261,0.0005,1.392
12704.00,7.582205,25.03798,0.000038,24.040057,0.0005,1.392
12706.00,7.581581,25.03745,0.000037,24.040361,0.0005,1.392
12708.00,7.581360,25.03771,0.000038,24.039295,0.0005,1.392
12710.00,7.580195,25.03658,0.000038,24.040054,0.0005,1.393
12712.00,7.578896,25.03697,0.000037,24.040355,0.0005,1.393
12714.00,7.577670,25.03705,0.000038,24.040381,0.0005,1.392
12716.00,7.576479,25.03748,0.000038,24.039837,0.0005,1.391
12718.00,7.575655,25.03716,0.000038,24.040215,0.0005,1.392
12720.00,7.574892,25.03827,0.000037,24.040806,0.0005,1.392
12722.00,7.574646,25.03746,0.000038,24.040454,0.0005,1.392
12724.00,7.573871,25.03934,0.000038,24.040450,0.0005,1.392
12726.00,7.573524,25.03953,0.000038,24.039588,0.0005,1.392
12728.00,7.573228,25.03927,0.000038,24.039301,0.0005,1.392
12730.00,7.572399,25.03970,0.000038,24.039992,0.0005,1.392
12732.00,7.571021,25.03842,0.000037,24.040995,0.0005,1.392
12734.00,7.569943,25.03902,0.000038,24.040034,0.0005,1.392
12736.00,7.569184,25.03916,0.000037,24.040761,0.0005,1.392
12738.00,7.568628,25.03844,0.000038,24.040134,0.0005,1.391
12740.00,7.567802,25.03869,0.000038,24.040197,0.0005,1.392
12742.00,7.567216,25.03865,0.000038,24.040128,0.0005,1.392
12744.00,7.567469,25.03909,0.000039,24.040699,0.0004,1.392
12746.00,7.566425,25.03861,0.000038,24.040830,0.0005,1.392
12748.00,7.565122,25.03835,0.000038,24.040505,0.0005,1.392
12750.00,7.564557,25.03862,0.000039,24.040155,0.0005,1.392
12752.00,7.564140,25.03802,0.000039,24.039877,0.0005,1.391
12754.00,7.563075,25.03903,0.000037,24.039994,0.0005,1.392
12756.00,7.561991,25.03949,0.000038,24.040528,0.0005,1.392
12758.00,7.562061,25.03893,0.000038,24.040017,0.0005,1.392
12760.00,7.562437,25.04006,0.000037,24.040466,0.0005,1.391
12762.00,7.561626,25.03979,0.000037,24.040006,0.0005,1.391
12764.00,7.561230,25.04010,0.000039,24.040366,0.0005,1.391
12766.00,7.561182,25.04001,0.000038,24.040312,0.0005,1.392
12768.00,7.561079,25.03919,0.000038,24.040292,0.0005,1.391
12770.00,7.560193,25.03872,0.000038,24.040074,0.0005,1.392
12772.00,7.559863,25.03842,0.000037,24.039864,0.0005,1.391
12774.00,7.559702,25.03840,0.000037,24.040110,0.0005,1.392
12776.00,7.558360,25.03809,0.000037,24.040448,0.0005,1.391
12778.00,7.558628,25.03702,0.000039,24.040586,0.0005,1.391
12780.00,7.558126,25.03625,0.000038,24.040675,0.0005,1.391
12782.00,7.558356,25.03744,0.000038,24.039243,0.0005,1.392
12784.00,7.558198,25.03749,0.000039,24.040279,0.0005,1.391
12786.00,7.558463,25.03739,0.000039,24.040392,0.0005,1.391
12788.00,7.558408,25.03748,0.000039,24.039794,0.0005,1.391
12790.00,7.558440,25.03762,0.000038,24.039434,0.0005,1.391
12792.00,7.558129,25.03742,0.000038,24.040203,0.0005,1.391
12794.00,7.557400,25.03801,0.000038,24.039646,0.0005,1.391
12796.00,7.556749,25.03851,0.000037,24.041041,0.0005,1.392
12798.00,7.556015,25.03773,0.000037,24.040103,0.0005,1.391
12800.00,7.556511,25.03701,0.000038,24.040492,0.0005,1.391
12802.00,7.556912,25.03712,0.000038,24.040999,0.0005,1.391
12804.00,7.556374,25.03693,0.000037,24.040026,0.0005,1.391
12806.00,7.555831,25.03591,0.000037,24.039537,0.0005,1.391
12808.00,7.555804,25.03689,0.000038,24.039974,0.0005,1.391
12810.00,7.555124,25.03734,0.000040,24.039675,0.0005,1.391
12812.00,7.554798,25.03700,0.000039,24.039923,0.0005,1.391
12814.00,7.555509,25.03708,0.000037,24.040348,0.0005,1.392
12816.00,7.555837,25.03810,0.000037,24.040661,0.0005,1.391
12818.00,7.555846,25.03870,0.000037,24.040706,0.0005,1.391
12820.00,7.555152,25.03885,0.000038,24.039270,0.0005,1.391
12822.00,7.555350,25.03821,0.000037,24.040064,0.0005,1.391
12824.00,7.555260,25.03796,0.000036,24.040437,0.0005,1.391
12826.00,7.554771,25.03840,0.000036,24.039957,0.0005,1.391
12828.00,7.555333,25.03771,0.000038,24.040550,0.0005,1.392
12830.00,7.555732,25.03724,0.000038,24.040175,0.0005,1.391
12832.00,7.555708,25.03711,0.000038,24.039863,0.0005,1.391
12834.00,7.556047,25.03789,0.000038,24.039914,0.0005,1.390
12836.00,7.555455,25.03739,0.000037,24.040785,0.0005,1.391
12838.00,7.554559,25.03715,0.000037,24.039930,0.0005,1.391
12840.00,7.554169,25.03807,0.000038,24.039354,0.0005,1.391
12842.00,7.555286,25.03858,0.000039,24.040459,0.0005,1.391
12844.00,7.555395,25.03792,0.000038,24.040588,0.0005,1.391
12846.00,7.554463,25.03795,0.000037,24.040294,0.0005,1.391
12848.00,7.553753,25.03738,0.000038,24.039766,0.0004,1.390
12850.00,7.553744,25.03721,0.000038,24.040328,0.0005,1.390
12852.00,7.554323,25.03734,0.000038,24.040506,0.0005,1.391
12854.00,7.553955,25.03792,0.000038,24.040186,0.0005,1.390
12856.00,7.553229,25.03800,0.000038,24.040135,0.0005,1.390
12858.00,7.553219,25.03815,0.000038,24.040745,0.0005,1.391
12860.00,7.552666,25.03833,0.000037,24.040217,0.0005,1.391
12862.00,7.552290,25.03754,0.000038,24.040272,0.0005,1.391
12864.00,7.553109,25.03736,0.000038,24.040305,0.0005,1.391
12866.00,7.552714,25.03854,0.000036,24.039986,0.0005,1.391
12868.00,7.553141,25.03942,0.000037,24.040050,0.0005,1.391
12870.00,7.553420,25.03883,0.000036,24.040603,0.0005,1.390
12872.00,7.553546,25.03911,0.000038,24.040437,0.0005,1.390
12874.00,7.553055,25.03878,0.000037,24.040939,0.0005,1.391
12876.00,7.552178,25.03889,0.000038,24.039417,0.0005,1.390
12878.00,7.552600,25.03863,0.000038,24.040295,0.0005,1.390
12880.00,7.552962,25.03903,0.000038,24.040365,0.0005,1.391
12882.00,7.553004,25.03952,0.000038,24.040239,0.0005,1.391
12884.00,7.553438,25.04012,0.000037,24.040084,0.0005,1.390
12886.00,7.553026,25.03928,0.000038,24.040446,0.0005,1.390
12888.00,7.552547,25.04110,0.000037,24.040814,0.0005,1.391
12890.00,7.551874,25.04058,0.000037,24.040106,0.0005,1.391
12892.00,7.551856,25.03993,0.000037,24.040103,0.0005,1.391
12894.00,7.552262,25.04000,0.000038,24.040263,0.0005,1.391
12896.00,7.551805,25.04039,0.000038,24.039948,0.0005,1.390
12898.00,7.552606,25.03996,0.000038,24.039930,0.0005,1.390
12900.00,7.552389,25.04087,0.000038,24.040139,0.0005,1.390
12902.00,7.552251,25.04086,0.000037,24.039663,0.0005,1.390
12904.00,7.551635,25.04115,0.000039,24.040255,0.0005,1.391
12906.00,7.551893,25.04078,0.000039,24.040275,0.0005,1.390
12908.00,7.552106,25.03995,0.000039,24.040443,0.0005,1.390
12910.00,7.552480,25.04009,0.000039,24.040015,0.0005,1.390
12912.00,7.553138,25.04018,0.000038,24.040341,0.0005,1.391
12914.00,7.552604,25.03964,0.000038,24.040161,0.0005,1.390
12916.00,7.551853,25.03936,0.000039,24.040339,0.0005,1.390
12918.00,7.551365,25.03991,0.000039,24.040170,0.0005,1.390
12920.00,7.551117,25.03959,0.000038,24.040539,0.0005,1.391
12922.00,7.551534,25.03959,0.000038,24.040577,0.0005,1.390
12924.00,7.551604,25.04003,0.000038,24.040112,0.0005,1.390
12926.00,7.552093,25.03909,0.000038,24.040405,0.0005,1.390
12928.00,7.553619,25.03842,0.000037,24.041126,0.0005,1.390
12930.00,7.554160,25.03922,0.000036,24.041061,0.0005,1.390
12932.00,7.554860,25.03949,0.000037,24.039850,0.0005,1.390
12934.00,7.555828,25.03859,0.000039,24.040174,0.0005,1.390
12936.00,7.555782,25.03824,0.000039,24.041121,0.0005,1.390
12938.00,7.555168,25.03951,0.000038,24.039884,0.0005,1.390
12940.00,7.554804,25.03852,0.000038,24.040572,0.0005,1.390
12942.00,7.554699,25.03920,0.000039,24.040032,0.0005,1.390
12944.00,7.554581,25.03944,0.000039,24.040655,0.0005,1.390
12946.00,7.554126,25.04037,0.000038,24.040375,0.0005,1.389
12948.00,7.553041,25.04100,0.000039,24.040177,0.0005,1.389
12950.00,7.552956,25.04120,0.000038,24.039955,0.0005,1.390
12952.00,7.552919,25.04026,0.000038,24.041012,0.0005,1.389
12954.00,7.552786,25.03967,0.000039,24.040299,0.0005,1.390
12956.00,7.552566,25.03994,0.000039,24.039348,0.0005,1.390
12958.00,7.552435,25.04016,0.000038,24.040004,0.0005,1.390
12960.00,7.553157,25.03923,0.000038,24.040272,0.0005,1.390
12962.00,7.553672,25.03910,0.000037,24.040281,0.0005,1.391
12964.00,7.553607,25.03876,0.000037,24.040781,0.0005,1.389
12966.00,7.554361,25.03910,0.000038,24.040057,0.0005,1.390
12968.00,7.553948,25.04033,0.000039,24.039750,0.0005,1.389
12970.00,7.553280,25.03985,0.000038,24.040561,0.0005,1.390
12972.00,7.552727,25.03915,0.000038,24.040275,0.0005,1.390
12974.00,7.552842,25.03946,0.000037,24.040648,0.0005,1.391
12976.00,7.553397,25.04048,0.000037,24.040490,0.0005,1.389
12978.00,7.553655,25.04013,0.000039,24.039717,0.0005,1.389
12980.00,7.553677,25.04034,0.000038,24.040281,0.0005,1.390
12982.00,7.553155,25.04007,0.000036,24.040135,0.0005,1.390
12984.00,7.553063,25.03966,0.000037,24.040246,0.0005,1.390
12986.00,7.553229,25.04002,0.000038,24.039864,0.0005,1.390
12988.00,7.551921,25.03960,0.000039,24.040725,0.0005,1.389
12990.00,7.552383,25.03939,0.000039,24.040312,0.0005,1.390
12992.00,7.552769,25.04036,0.000037,24.039901,0.0005,1.390
12994.00,7.551476,25.04097,0.000038,24.040179,0.0005,1.389
12996.00,7.551939,25.04160,0.000039,24.039897,0.0005,1.390
12998.00,7.551845,25.04068,0.000039,24.040621,0.0005,1.390
13000.00,7.550681,25.04102,0.000038,24.039954,0.0005,1.390
13002.00,7.551105,25.04112,0.000038,24.040012,0.0005,1.390
13004.00,7.551278,25.04166,0.000039,24.040468,0.0005,1.390
13006.00,7.552084,25.04098,0.000038,24.040459,0.0005,1.390
13008.00,7.552618,25.04095,0.000039,24.039855,0.0005,1.389
13010.00,7.552567,25.04065,0.000039,24.040315,0.0005,1.390
13012.00,7.552194,25.04062,0.000039,24.040341,0.0005,1.390
13014.00,7.552456,25.04070,0.000038,24.039664,0.0005,1.390
13016.00,7.552199,25.04059,0.000038,24.040041,0.0005,1.390
13018.00,7.551409,25.04027,0.000039,24.040565,0.0005,1.390
13020.00,7.550853,25.04086,0.000039,24.040537,0.0005,1.389
13022.00,7.550950,25.04138,0.000039,24.040294,0.0005,1.390
13024.00,7.551819,25.04042,0.000040,24.040334,0.0005,1.389
13026.00,7.552251,25.04079,0.000038,24.040301,0.0006,1.390
13028.00,7.551428,25.04087,0.000038,24.039995,0.0005,1.390
13030.00,7.550815,25.04092,0.000038,24.039890,0.0005,1.390
13032.00,7.550715,25.03952,0.000037,24.040405,0.0005,1.390
13034.00,7.551471,25.03920,0.000038,24.040094,0.0005,1.390
13036.00,7.552489,25.03895,0.000038,24.039534,0.0005,1.390
13038.00,7.552264,25.03904,0.000038,24.040483,0.0005,1.389
13040.00,7.551669,25.04049,0.000039,24.040561,0.0005,1.389
13042.00,7.550857,25.04081,0.000039,24.040228,0.0005,1.390
13044.00,7.550474,25.04055,0.000038,24.039512,0.0005,1.389
13046.00,7.550701,25.04088,0.000038,24.039899,0.0005,1.390
13048.00,7.551470,25.04083,0.000039,24.039957,0.0005,1.389
13050.00,7.551800,25.04009,0.000038,24.040375,0.0005,1.389
13052.00,7.550898,25.04034,0.000037,24.040234,0.0004,1.390
13054.00,7.551093,25.04068,0.000037,24.040043,0.0005,1.390
13056.00,7.551546,25.04077,0.000037,24.040486,0.0005,1.389
13058.00,7.551613,25.04105,0.000038,24.040006,0.0005,1.390
13060.00,7.551339,25.04074,0.000038,24.039908,0.0005,1.389
13062.00,7.549752,25.04113,0.000037,24.040497,0.0005,1.389
13064.00,7.550103,25.04129,0.000037,24.040646,0.0005,1.390
13066.00,7.551843,25.04074,0.000039,24.039530,0.0005,1.389
13068.00,7.553540,25.04003,0.000038,24.039384,0.0005,1.390
13070.00,7.553983,25.04009,0.000038,24.040588,0.0005,1.389
13072.00,7.553357,25.04042,0.000039,24.040234,0.0005,1.389
13074.00,7.551977,25.04110,0.000039,24.039881,0.0005,1.389
13076.00,7.551601,25.04063,0.000039,24.040346,0.0005,1.389
13078.00,7.551948,25.03993,0.000038,24.039846,0.0005,1.389
13080.00,7.551056,25.04013,0.000038,24.039912,0.0005,1.390
13082.00,7.550245,25.03997,0.000038,24.040385,0.0005,1.389
13084.00,7.550250,25.04014,0.000037,24.040375,0.0005,1.389
13086.00,7.550359,25.04013,0.000039,24.040406,0.0005,1.389
13088.00,7.551451,25.04055,0.000038,24.039614,0.0005,1.390
13090.00,7.551677,25.04013,0.000038,24.040505,0.0005,1.390
13092.00,7.551150,25.04037,0.000037,24.039870,0.0005,1.389
13094.00,7.551283,25.03914,0.000038,24.039672,0.0005,1.388
13096.00,7.551535,25.03998,0.000038,24.039450,0.0005,1.389
13098.00,7.551634,25.03982,0.000039,24.040372,0.0005,1.390
13100.00,7.551720,25.03971,0.000039,24.039801,0.0005,1.390
13102.00,7.552216,25.03930,0.000038,24.039986,0.0005,1.390
13104.00,7.552233,25.03869,0.000037,24.040357,0.0005,1.390
13106.00,7.551873,25.03990,0.000037,24.040370,0.0005,1.390
13108.00,7.550998,25.03962,0.000038,24.040059,0.0005,1.389
13110.00,7.551078,25.03906,0.000039,24.039959,0.0005,1.389
13112.00,7.551340,25.03923,0.000037,24.039981,0.0005,1.390
13114.00,7.552320,25.04000,0.000037,24.040450,0.0005,1.389
13116.00,7.552827,25.04052,0.000037,24.040003,0.0005,1.389
13118.00,7.551746,25.03917,0.000038,24.040054,0.0005,1.388
13120.00,7.551056,25.03902,0.000039,24.040279,0.0005,1.389
13122.00,7.550952,25.03862,0.000039,24.040090,0.0005,1.389
13124.00,7.551501,25.03876,0.000037,24.040057,0.0005,1.389
13126.00,7.551206,25.03943,0.000038,24.040632,0.0005,1.389
13128.00,7.551168,25.04081,0.000038,24.040137,0.0005,1.389
13130.00,7.551565,25.04078,0.000037,24.040465,0.0005,1.389
13132.00,7.551986,25.04001,0.000037,24.040715,0.0005,1.389
13134.00,7.551884,25.03995,0.000038,24.040121,0.0005,1.390
13136.00,7.551813,25.03974,0.000038,24.040190,0.0005,1.390
13138.00,7.552366,25.03868,0.000037,24.039954,0.0005,1.390
13140.00,7.553410,25.03846,0.000036,24.040070,0.0005,1.390
13142.00,7.553404,25.03858,0.000038,24.039383,0.0005,1.389
13144.00,7.553754,25.03955,0.000037,24.040757,0.0005,1.389
13146.00,7.553790,25.03848,0.000038,24.040141,0.0005,1.390
13148.00,7.553345,25.03790,0.000040,24.039948,0.0005,1.389
13150.00,7.553307,25.03805,0.000038,24.040386,0.0005,1.389
13152.00,7.552203,25.03761,0.000038,24.039852,0.0005,1.389
13154.00,7.552200,25.03801,0.000038,24.040172,0.0005,1.389
13156.00,7.552145,25.03849,0.000037,24.040485,0.0005,1.389
13158.00,7.552009,25.03919,0.000039,24.040008,0.0005,1.389
13160.00,7.552574,25.03914,0.000038,24.040024,0.0005,1.389
13162.00,7.551330,25.03849,0.000037,24.039863,0.0005,1.389
13164.00,7.551146,25.03794,0.000037,24.040215,0.0005,1.389
13166.00,7.550869,25.03851,0.000038,24.040119,0.0005,1.390
13168.00,7.550912,25.03956,0.000038,24.040403,0.0006,1.389
13170.00,7.551654,25.03948,0.000037,24.040185,0.0005,1.389
13172.00,7.552796,25.03910,0.000038,24.040690,0.0006,1.390
13174.00,7.552430,25.03890,0.000037,24.040548,0.0005,1.390
13176.00,7.551361,25.03897,0.000037,24.039884,0.0005,1.390
13178.00,7.551673,25.04011,0.000038,24.040154,0.0005,1.389
13180.00,7.551497,25.03992,0.000038,24.040132,0.0005,1.389
13182.00,7.551335,25.03897,0.000039,24.040126,0.0005,1.388
13184.00,7.552757,25.03859,0.000038,24.039304,0.0005,1.389
13186.00,7.552613,25.03996,0.000038,24.040419,0.0005,1.389
13188.00,7.552661,25.04019,0.000038,24.040301,0.0005,1.389
13190.00,7.551685,25.03918,0.000038,24.039732,0.0005,1.389
13192.00,7.550961,25.04099,0.000037,24.040010,0.0005,1.389
13194.00,7.551538,25.04055,0.000038,24.039712,0.0005,1.389
13196.00,7.552326,25.04033,0.000038,24.040115,0.0005,1.389
13198.00,7.552046,25.03944,0.000038,24.040455,0.0005,1.389
13200.00,7.552068,25.04080,0.000038,24.039835,0.0005,1.389
13202.00,7.552955,25.03989,0.000038,24.039697,0.0005,1.389
13204.00,7.552998,25.04055,0.000037,24.039748,0.0005,1.389
13206.00,7.552467,25.03922,0.000037,24.040026,0.0006,1.389
@22,12.0000,24.0
13208.00,7.550615,25.03869,0.000039,24.040330,0.0005,1.389
13210.00,7.543491,25.03945,0.000038,24.039824,0.0005,1.390
13212.00,7.532875,25.03885,0.000038,24.040401,0.0005,1.389
13214.00,7.526705,25.03964,0.000039,24.040590,0.0005,1.388
13216.00,7.525115,25.03949,0.000039,24.040535,0.0005,1.388
13218.00,7.527085,25.04069,0.000039,24.040552,0.0005,1.389
13220.00,7.531453,25.04011,0.000039,24.040974,0.0005,1.390
13222.00,7.537441,25.03972,0.000039,24.040475,0.0005,1.390
13224.00,7.542242,25.03964,0.000037,24.039312,0.0005,1.390
13226.00,7.546480,25.04026,0.000035,24.040779,0.0005,1.390
13228.00,7.551247,25.04097,0.000035,24.040599,0.0005,1.390
13230.00,7.555260,25.04086,0.000037,24.039864,0.0005,1.390
13232.00,7.561081,25.04212,0.000037,24.039630,0.0006,1.391
13234.00,7.575425,25.04234,0.000036,24.039517,0.0005,1.391
13236.00,7.590514,25.04150,0.000037,24.040634,0.0005,1.391
13238.00,7.600322,25.04181,0.000035,24.040225,0.0005,1.391
13240.00,7.605635,25.04154,0.000036,24.039686,0.0005,1.391
13242.00,7.606663,25.04162,0.000038,24.040246,0.0005,1.390
13244.00,7.606649,25.04168,0.000037,24.040330,0.0005,1.391
13246.00,7.605824,25.04098,0.000039,24.039912,0.0005,1.390
13248.00,7.605184,25.04034,0.000039,24.039775,0.0005,1.390
13250.00,7.605387,25.04086,0.000039,24.039894,0.0005,1.389
13252.00,7.606123,25.04114,0.000037,24.039855,0.0005,1.389
13254.00,7.606020,25.04096,0.000039,24.040074,0.0005,1.389
13256.00,7.604658,25.04086,0.000038,24.040157,0.0005,1.389
13258.00,7.603923,25.04082,0.000039,24.039955,0.0005,1.389
13260.00,7.602721,25.04040,0.000038,24.039834,0.0005,1.389
13262.00,7.602116,25.03999,0.000038,24.040097,0.0005,1.390
13264.00,7.601416,25.04086,0.000038,24.040372,0.0005,1.390
13266.00,7.600438,25.04060,0.000037,24.040303,0.0005,1.390
13268.00,7.600045,25.04070,0.000036,24.039954,0.0005,1.390
13270.00,7.598433,25.04026,0.000037,24.039788,0.0005,1.389
13272.00,7.597107,25.04069,0.000038,24.040408,0.0005,1.389
13274.00,7.596096,25.04118,0.000039,24.040641,0.0005,1.389
13276.00,7.594747,25.04142,0.000039,24.039821,0.0005,1.389
13278.00,7.593131,25.04088,0.000039,24.039821,0.0005,1.389
13280.00,7.591564,25.04079,0.000039,24.039635,0.0005,1.389
13282.00,7.591034,25.04060,0.000038,24.040230,0.0005,1.389
13284.00,7.590341,25.04100,0.000038,24.039421,0.0006,1.390
13286.00,7.589857,25.04063,0.000038,24.039868,0.0005,1.389
13288.00,7.588887,25.04048,0.000038,24.040666,0.0006,1.390
13290.00,7.587819,25.04036,0.000039,24.039630,0.0005,1.389
13292.00,7.587432,25.03950,0.000038,24.040143,0.0005,1.389
13294.00,7.586613,25.03998,0.000039,24.040719,0.0005,1.389
13296.00,7.585007,25.04065,0.000039,24.040070,0.0005,1.389
13298.00,7.583567,25.03991,0.000038,24.040666,0.0005,1.390
13300.00,7.582491,25.04053,0.000038,24.040572,0.0005,1.389
13302.00,7.582679,25.03997,0.000038,24.040166,0.0005,1.390
13304.00,7.581407,25.03998,0.000038,24.040335,0.0005,1.389
13306.00,7.580373,25.03978,0.000038,24.040146,0.0005,1.389
13308.00,7.579591,25.03936,0.000038,24.040539,0.0005,1.390
13310.00,7.578898,25.03928,0.000038,24.039768,0.0006,1.389
13312.00,7.577563,25.03891,0.000038,24.040552,0.0006,1.390
13314.00,7.576942,25.03866,0.000037,24.040008,0.0006,1.390
13316.00,7.576011,25.03867,0.000037,24.040586,0.0006,1.389
13318.00,7.575360,25.03857,0.000038,24.040139,0.0005,1.389
13320.00,7.574583,25.03839,0.000039,24.040335,0.0005,1.389
13322.00,7.574446,25.03866,0.000040,24.040370,0.0006,1.389
13324.00,7.573502,25.03833,0.000039,24.040317,0.0005,1.389
13326.00,7.572907,25.03946,0.000039,24.040079,0.0005,1.390
13328.00,7.572501,25.03933,0.000038,24.039630,0.0005,1.390
13330.00,7.570776,25.03879,0.000038,24.039694,0.0006,1.389
13332.00,7.570128,25.04004,0.000038,24.040630,0.0005,1.389
13334.00,7.569508,25.04034,0.000038,24.040419,0.0006,1.390
13336.00,7.570034,25.03878,0.000037,24.040412,0.0005,1.389
13338.00,7.568736,25.03860,0.000039,24.039924,0.0005,1.389
13340.00,7.569120,25.03849,0.000038,24.040294,0.0005,1.389
13342.00,7.569567,25.03944,0.000038,24.040135,0.0005,1.390
13344.00,7.567887,25.03946,0.000038,24.040881,0.0006,1.390
13346.00,7.566774,25.03902,0.000038,24.040075,0.0005,1.390
13348.00,7.565478,25.03804,0.000038,24.040243,0.0005,1.390
13350.00,7.565133,25.03909,0.000038,24.040508,0.0006,1.390
13352.00,7.565058,25.03979,0.000038,24.041072,0.0005,1.390
13354.00,7.565268,25.03960,0.000039,24.040639,0.0005,1.389
13356.00,7.565996,25.04020,0.000039,24.040966,0.0005,1.390
13358.00,7.565239,25.03999,0.000039,24.040837,0.0006,1.390
13360.00,7.564609,25.03963,0.000040,24.040414,0.0005,1.389
13362.00,7.563597,25.04059,0.000039,24.040666,0.0005,1.390
13364.00,7.563703,25.04120,0.000039,24.040397,0.0005,1.390
13366.00,7.562818,25.04113,0.000038,24.040463,0.0005,1.390
13368.00,7.562470,25.03908,0.000038,24.041108,0.0005,1.390
13370.00,7.562005,25.03962,0.000038,24.040145,0.0005,1.390
13372.00,7.560734,25.04072,0.000038,24.040488,0.0005,1.390
13374.00,7.560335,25.03993,0.000038,24.039988,0.0005,1.390
13376.00,7.559838,25.04046,0.000037,24.040090,0.0005,1.390
13378.00,7.559571,25.04093,0.000037,24.041196,0.0005,1.391
13380.00,7.558943,25.04079,0.000038,24.040659,0.0005,1.391
13382.00,7.558945,25.03985,0.000038,24.040105,0.0005,1.391
13384.00,7.559570,25.03975,0.000037,24.039921,0.0005,1.390
13386.00,7.559118,25.04100,0.000039,24.040812,0.0005,1.390
13388.00,7.558383,25.04060,0.000038,24.039699,0.0005,1.391
13390.00,7.558465,25.03959,0.000038,24.040230,0.0006,1.390
13392.00,7.558903,25.04012,0.000038,24.040355,0.0005,1.390
13394.00,7.558454,25.04017,0.000038,24.040639,0.0005,1.390
13396.00,7.557995,25.04116,0.000038,24.040177,0.0006,1.390
13398.00,7.557634,25.04117,0.000037,24.039879,0.0006,1.390
13400.00,7.556876,25.04046,0.000038,24.041128,0.0006,1.390
13402.00,7.557164,25.04003,0.000039,24.040579,0.0005,1.391
13404.00,7.557777,25.04026,0.000038,24.040470,0.0005,1.391
13406.00,7.558474,25.04049,0.000039,24.040165,0.0005,1.390
13408.00,7.557946,25.03991,0.000039,24.039872,0.0005,1.390
13410.00,7.557797,25.03940,0.000039,24.040915,0.0005,1.391
13412.00,7.558100,25.03982,0.000039,24.039641,0.0005,1.391
13414.00,7.557247,25.03936,0.000039,24.039546,0.0005,1.390
13416.00,7.556458,25.03837,0.000039,24.041099,0.0005,1.390
13418.00,7.556631,25.03920,0.000038,24.040150,0.0005,1.391
13420.00,7.556554,25.03938,0.000037,24.039708,0.0006,1.391
13422.00,7.556126,25.03921,0.000038,24.040355,0.0005,1.390
13424.00,7.556017,25.03916,0.000039,24.040719,0.0006,1.390
13426.00,7.556107,25.03910,0.000038,24.040375,0.0005,1.391
13428.00,7.556602,25.03887,0.000039,24.040519,0.0005,1.391
13430.00,7.556230,25.03880,0.000037,24.040385,0.0005,1.390
13432.00,7.556231,25.03787,0.000037,24.040128,0.0005,1.391
13434.00,7.555564,25.03777,0.000037,24.040519,0.0005,1.390
13436.00,7.554843,25.03834,0.000038,24.040217,0.0005,1.390
13438.00,7.555202,25.03850,0.000039,24.040399,0.0005,1.391
13440.00,7.555057,25.03820,0.000036,24.040523,0.0005,1.391
13442.00,7.554957,25.03946,0.000038,24.039986,0.0005,1.390
13444.00,7.555571,25.03950,0.000039,24.039783,0.0005,1.390
13446.00,7.555804,25.03940,0.000038,24.039984,0.0005,1.390
13448.00,7.554560,25.03907,0.000038,24.040794,0.0005,1.390
13450.00,7.553448,25.03922,0.000039,24.039859,0.0005,1.390
13452.00,7.554280,25.03972,0.000040,24.040703,0.0005,1.391
13454.00,7.555110,25.03949,0.000039,24.040674,0.0005,1.391
13456.00,7.555610,25.03900,0.000039,24.040895,0.0005,1.390
13458.00,7.555648,25.03912,0.000038,24.040646,0.0005,1.391
13460.00,7.555584,25.03868,0.000039,24.039639,0.0005,1.391
13462.00,7.554569,25.03880,0.000038,24.040248,0.0005,1.391
13464.00,7.553655,25.03851,0.000039,24.039952,0.0005,1.391
13466.00,7.553356,25.03932,0.000040,24.039932,0.0005,1.390
13468.00,7.554222,25.03859,0.000039,24.039901,0.0005,1.390
13470.00,7.554507,25.03955,0.000040,24.040119,0.0005,1.390
13472.00,7.554278,25.03950,0.000039,24.041032,0.0005,1.391
13474.00,7.553927,25.04028,0.000038,24.040734,0.0005,1.390
13476.00,7.553787,25.04138,0.000038,24.040070,0.0005,1.391
13478.00,7.553466,25.04122,0.000038,24.040677,0.0005,1.391
13480.00,7.553936,25.04121,0.000038,24.040179,0.0005,1.391
13482.00,7.554718,25.04194,0.000037,24.040615,0.0005,1.391
13484.00,7.554728,25.04093,0.000038,24.039803,0.0005,1.391
13486.00,7.553782,25.04070,0.000037,24.039314,0.0005,1.391
13488.00,7.554037,25.04047,0.000038,24.039794,0.0005,1.391
13490.00,7.554026,25.04132,0.000039,24.040170,0.0005,1.390
13492.00,7.553578,25.04065,0.000038,24.040279,0.0005,1.390
13494.00,7.553490,25.04056,0.000040,24.040935,0.0005,1.390
13496.00,7.554095,25.04080,0.000039,24.040695,0.0005,1.391
13498.00,7.553471,25.03939,0.000038,24.039637,0.0005,1.391
13500.00,7.554206,25.04013,0.000038,24.039679,0.0005,1.391
13502.00,7.554785,25.04097,0.000039,24.040812,0.0005,1.390
13504.00,7.555232,25.04093,0.000038,24.039970,0.0005,1.390
13506.00,7.555009,25.04033,0.000038,24.040010,0.0005,1.391
13508.00,7.554712,25.04013,0.000037,24.040383,0.0005,1.391
13510.00,7.554335,25.03994,0.000038,24.040250,0.0005,1.391
13512.00,7.554518,25.04057,0.000037,24.039701,0.0005,1.391
13514.00,7.554351,25.04046,0.000037,24.040270,0.0005,1.391
13516.00,7.553499,25.03998,0.000039,24.040852,0.0005,1.391
13518.00,7.554001,25.04022,0.000038,24.040559,0.0005,1.391
13520.00,7.554258,25.03998,0.000038,24.039799,0.0005,1.391
13522.00,7.555004,25.03984,0.000038,24.040761,0.0005,1.391
13524.00,7.555234,25.03937,0.000037,24.040945,0.0005,1.391
13526.00,7.554891,25.04022,0.000038,24.039912,0.0005,1.391
13528.00,7.554766,25.03974,0.000038,24.040777,0.0005,1.391
13530.00,7.554007,25.04006,0.000037,24.039975,0.0005,1.392
13532.00,7.553174,25.04058,0.000037,24.040106,0.0005,1.392
13534.00,7.553046,25.04032,0.000036,24.040601,0.0005,1.391
13536.00,7.554191,25.03987,0.000036,24.040230,0.0005,1.391
13538.00,7.555415,25.03959,0.000038,24.039817,0.0005,1.392
13540.00,7.555447,25.03938,0.000038,24.040068,0.0005,1.391
13542.00,7.554256,25.03970,0.000039,24.039632,0.0006,1.391
13544.00,7.554006,25.03957,0.000039,24.040026,0.0005,1.391
13546.00,7.554596,25.03937,0.000038,24.040370,0.0005,1.392
13548.00,7.555151,25.03957,0.000038,24.040312,0.0005,1.392
13550.00,7.554039,25.03928,0.000038,24.040530,0.0005,1.391
13552.00,7.553089,25.03945,0.000038,24.039928,0.0005,1.392
13554.00,7.553018,25.03878,0.000038,24.040712,0.0005,1.392
13556.00,7.553414,25.03920,0.000039,24.041150,0.0005,1.391
13558.00,7.553188,25.03825,0.000040,24.040392,0.0005,1.391
13560.00,7.552942,25.03772,0.000039,24.039695,0.0006,1.391
13562.00,7.553297,25.03761,0.000038,24.039866,0.0005,1.392
13564.00,7.552776,25.03966,0.000038,24.040110,0.0005,1.392
13566.00,7.552468,25.04032,0.000038,24.040432,0.0005,1.391
13568.00,7.553135,25.04076,0.000039,24.040786,0.0006,1.392
13570.00,7.552871,25.04056,0.000038,24.039939,0.0005,1.391
13572.00,7.553818,25.04086,0.000038,24.040392,0.0005,1.392
13574.00,7.554687,25.04028,0.000038,24.040288,0.0005,1.392
13576.00,7.553971,25.04009,0.000038,24.040423,0.0005,1.391
13578.00,7.554089,25.04018,0.000039,24.040437,0.0005,1.391
13580.00,7.554431,25.04124,0.000039,24.040441,0.0006,1.391
13582.00,7.553652,25.04067,0.000039,24.040612,0.0006,1.392
13584.00,7.553444,25.04013,0.000038,24.040283,0.0005,1.392
13586.00,7.553088,25.04009,0.000038,24.040259,0.0005,1.392
13588.00,7.552296,25.04119,0.000039,24.040435,0.0005,1.392
13590.00,7.551685,25.04165,0.000039,24.039755,0.0005,1.391
13592.00,7.552067,25.04207,0.000039,24.039752,0.0005,1.391
13594.00,7.552718,25.04093,0.000039,24.039977,0.0005,1.392
13596.00,7.552315,25.04028,0.000039,24.040305,0.0005,1.392
13598.00,7.552121,25.04017,0.000038,24.040541,0.0006,1.392
13600.00,7.551787,25.04005,0.000038,24.039744,0.0005,1.392
13602.00,7.551895,25.04031,0.000037,24.040461,0.0005,1.392
13604.00,7.552546,25.04022,0.000038,24.040803,0.0005,1.392
13606.00,7.552290,25.04007,0.000039,24.040739,0.0005,1.392
13608.00,7.552678,25.04067,0.000039,24.040121,0.0005,1.391
13610.00,7.552779,25.04013,0.000039,24.040361,0.0006,1.392
13612.00,7.552511,25.03948,0.000039,24.040788,0.0005,1.391
13614.00,7.552567,25.03949,0.000039,24.040266,0.0005,1.392
13616.00,7.552907,25.03981,0.000039,24.040654,0.0005,1.392
13618.00,7.553215,25.03994,0.000038,24.040634,0.0005,1.392
13620.00,7.552534,25.03966,0.000038,24.040041,0.0006,1.392
13622.00,7.552820,25.04053,0.000040,24.040759,0.0005,1.392
13624.00,7.553111,25.04109,0.000038,24.039839,0.0006,1.392
13626.00,7.553191,25.04123,0.000038,24.040123,0.0005,1.392
13628.00,7.553402,25.04062,0.000037,24.040370,0.0005,1.392
13630.00,7.553981,25.04122,0.000039,24.041221,0.0005,1.392
13632.00,7.553807,25.04142,0.000039,24.039934,0.0005,1.392
13634.00,7.552418,25.04124,0.000038,24.040290,0.0005,1.392
13636.00,7.553281,25.04097,0.000038,24.040479,0.0006,1.393
13638.00,7.553385,25.04173,0.000039,24.040975,0.0005,1.393
13640.00,7.553603,25.04196,0.000038,24.040774,0.0005,1.393
13642.00,7.553862,25.04176,0.000038,24.040650,0.0005,1.392
13644.00,7.554330,25.04125,0.000038,24.040057,0.0005,1.392
13646.00,7.553458,25.04127,0.000039,24.040790,0.0006,1.392
13648.00,7.552651,25.04093,0.000039,24.040572,0.0005,1.392
13650.00,7.553153,25.04116,0.000039,24.040275,0.0006,1.392
13652.00,7.553671,25.04235,0.000039,24.040497,0.0005,1.392
13654.00,7.553410,25.04208,0.000038,24.040452,0.0005,1.392
13656.00,7.553220,25.04149,0.000038,24.040374,0.0005,1.392
13658.00,7.553881,25.04217,0.000039,24.040214,0.0005,1.392
13660.00,7.553145,25.04158,0.000038,24.039714,0.0005,1.392
13662.00,7.552161,25.04164,0.000038,24.040283,0.0005,1.393
13664.00,7.552580,25.04165,0.000038,24.040108,0.0005,1.393
13666.00,7.552978,25.04127,0.000039,24.040463,0.0005,1.393
13668.00,7.552796,25.04075,0.000039,24.040503,0.0005,1.393
13670.00,7.552536,25.04020,0.000038,24.040361,0.0005,1.392
13672.00,7.552668,25.04082,0.000038,24.040395,0.0005,1.393
13674.00,7.553338,25.04204,0.000038,24.040330,0.0005,1.393
13676.00,7.553670,25.04186,0.000038,24.039819,0.0005,1.392
13678.00,7.552891,25.04204,0.000039,24.040745,0.0005,1.392
13680.00,7.552533,25.04218,0.000040,24.040550,0.0005,1.392
13682.00,7.552957,25.04264,0.000039,24.040985,0.0005,1.392
13684.00,7.553196,25.04290,0.000038,24.040225,0.0005,1.392
13686.00,7.553522,25.04179,0.000038,24.040521,0.0006,1.392
13688.00,7.553372,25.04199,0.000038,24.040659,0.0006,1.393
13690.00,7.553114,25.04155,0.000039,24.040546,0.0006,1.393
13692.00,7.553282,25.04101,0.000039,24.040317,0.0005,1.393
13694.00,7.553183,25.04097,0.000039,24.040474,0.0005,1.392
13696.00,7.553639,25.04067,0.000039,24.040552,0.0005,1.393
13698.00,7.554081,25.04122,0.000039,24.040055,0.0005,1.393
13700.00,7.553799,25.04139,0.000039,24.040050,0.0005,1.392
[truncated: 38,562 more chars]
