# Supplementary material for: Hormonal steroids induce multidrug resistance and stress response genes in Neisseria gonorrhoeae by binding to MtrR
Source: Nat Commun. 2024 Feb 7;15:1153. doi: 10.1038/s41467-024-45195-1 (PMC10850145; doi:10.1038/s41467-024-45195-1)
Supplement: Supplementary file 6 — Source Data [file 41467_2024_45195_MOESM6_ESM.zip › Source Data/ITC/W136L/1E2MtrRW136LAug1222.itc]

$ITC
$ 25 
$NOT
$ 25 
$ 600 
$ 199 
$ 8 
$ 2 
$ADCGainCode:  3 
$True,True,True
$ 2 , 4 , 600 , 2 
$ 12 , 24 , 600 , 2 
$ 12 , 24 , 600 , 2 
$ 12 , 24 , 600 , 2 
$ 12 , 24 , 600 , 2 
$ 12 , 24 , 600 , 2 
$ 12 , 24 , 600 , 2 
$ 12 , 24 , 600 , 2 
$ 12 , 24 , 600 , 2 
$ 12 , 24 , 600 , 2 
$ 12 , 24 , 600 , 2 
$ 12 , 24 , 600 , 2 
$ 12 , 24 , 600 , 2 
$ 12 , 24 , 600 , 2 
$ 12 , 24 , 600 , 2 
$ 12 , 24 , 600 , 2 
$ 12 , 24 , 600 , 2 
$ 12 , 24 , 600 , 2 
$ 12 , 24 , 600 , 2 
$ 12 , 24 , 600 , 2 
$ 12 , 24 , 600 , 2 
$ 12 , 24 , 600 , 2 
$ 12 , 24 , 600 , 2 
$ 12 , 24 , 600 , 2 
$ 12 , 24 , 600 , 2 
# 0 
# 0.125 
# 0.005 
# 1.436 
# 25 
# 29.0035 
# 14.64618 
?
% VPITC03.11.1013
% 1.436 
% 29.0035 
%-1.310173 , 100.568017 
%-0.021015 , 96.054492 
% 0.2232 
% 127.69 , 127.96 
% 1 , 80 
% 0.018449 , 0.054871 
% 0 , 8 
% 0 , 18 
% 104422       319212 
% 101.8 
% 260 , 310 , 470 , 530 
% 0.08777 ,-0.00347 , 0.0000197388 ,-0.0000000384634 , 0.000000000436023 
% VPViewer2000 Ver: 1.40.0
@0
2.00,7.803737,24.97405,0.000038,24.040159,0.0005,1.343
4.00,7.802506,24.97318,0.000038,24.040808,0.0005,1.343
6.00,7.802036,24.97297,0.000038,24.041330,0.0005,1.343
8.00,7.801275,24.97184,0.000037,24.040010,0.0005,1.344
10.00,7.801380,24.97222,0.000037,24.040075,0.0005,1.343
12.00,7.801171,24.97232,0.000037,24.039910,0.0006,1.343
14.00,7.800136,24.97242,0.000038,24.040305,0.0005,1.343
16.00,7.799281,24.97283,0.000036,24.040990,0.0005,1.344
18.00,7.799499,24.97268,0.000037,24.039984,0.0005,1.344
20.00,7.799751,24.97238,0.000037,24.039735,0.0005,1.343
22.00,7.798661,24.97118,0.000038,24.040632,0.0005,1.344
24.00,7.797710,24.97186,0.000038,24.040665,0.0005,1.343
26.00,7.797854,24.97105,0.000037,24.040521,0.0005,1.344
28.00,7.797576,24.97135,0.000037,24.040074,0.0005,1.343
30.00,7.797640,24.97159,0.000037,24.040121,0.0005,1.343
32.00,7.798047,24.97245,0.000038,24.040772,0.0005,1.343
34.00,7.797083,24.97248,0.000038,24.039070,0.0005,1.344
36.00,7.796247,24.97210,0.000039,24.039708,0.0005,1.343
38.00,7.795923,24.97261,0.000039,24.040270,0.0005,1.343
40.00,7.794979,24.97230,0.000038,24.040130,0.0005,1.343
42.00,7.794399,24.97284,0.000038,24.039939,0.0005,1.343
44.00,7.794482,24.97256,0.000038,24.040392,0.0005,1.343
46.00,7.794060,24.97238,0.000038,24.040557,0.0005,1.343
48.00,7.794025,24.97161,0.000038,24.040583,0.0005,1.343
50.00,7.793909,24.97248,0.000038,24.040139,0.0005,1.344
52.00,7.793269,24.97281,0.000038,24.040870,0.0005,1.344
54.00,7.792374,24.97176,0.000039,24.040628,0.0005,1.343
56.00,7.792112,24.97115,0.000038,24.039974,0.0005,1.343
58.00,7.790938,24.97135,0.000038,24.040157,0.0005,1.344
60.00,7.790901,24.97218,0.000039,24.041177,0.0005,1.343
62.00,7.790515,24.97226,0.000040,24.040797,0.0005,1.342
64.00,7.789134,24.97271,0.000039,24.041210,0.0005,1.343
66.00,7.788230,24.97248,0.000039,24.040615,0.0005,1.343
68.00,7.787892,24.97197,0.000037,24.039488,0.0005,1.343
70.00,7.788928,24.97190,0.000039,24.040201,0.0005,1.343
72.00,7.789805,24.97216,0.000039,24.040377,0.0005,1.343
74.00,7.788299,24.97216,0.000039,24.040063,0.0005,1.343
76.00,7.786943,24.97123,0.000038,24.040359,0.0005,1.343
78.00,7.785965,24.97186,0.000038,24.040099,0.0005,1.343
80.00,7.786532,24.97191,0.000038,24.040472,0.0005,1.343
82.00,7.786690,24.97186,0.000038,24.039968,0.0005,1.342
84.00,7.786575,24.97157,0.000037,24.040386,0.0005,1.342
86.00,7.786058,24.97037,0.000038,24.039579,0.0005,1.343
88.00,7.784741,24.97086,0.000038,24.040265,0.0005,1.343
90.00,7.784938,24.97130,0.000039,24.039630,0.0005,1.343
92.00,7.783903,24.97170,0.000038,24.040655,0.0005,1.342
94.00,7.783617,24.97198,0.000038,24.039914,0.0005,1.342
96.00,7.784046,24.97175,0.000037,24.040032,0.0005,1.343
98.00,7.783980,24.97083,0.000038,24.040750,0.0005,1.343
100.00,7.783460,24.97064,0.000038,24.040628,0.0005,1.343
102.00,7.783229,24.97103,0.000037,24.039903,0.0005,1.342
104.00,7.782829,24.97103,0.000038,24.040092,0.0005,1.343
106.00,7.781584,24.97111,0.000037,24.040134,0.0005,1.343
108.00,7.780857,24.97109,0.000038,24.039363,0.0005,1.342
110.00,7.779323,24.97064,0.000040,24.040352,0.0005,1.342
112.00,7.779174,24.97087,0.000039,24.040514,0.0005,1.342
114.00,7.779127,24.97186,0.000038,24.040708,0.0005,1.343
116.00,7.778784,24.97183,0.000038,24.040341,0.0005,1.343
118.00,7.779054,24.97105,0.000038,24.039570,0.0005,1.343
120.00,7.779031,24.97097,0.000039,24.039524,0.0006,1.342
122.00,7.778760,24.97081,0.000039,24.040321,0.0005,1.342
124.00,7.778324,24.97120,0.000038,24.040346,0.0005,1.342
126.00,7.777237,24.97196,0.000038,24.039954,0.0005,1.343
128.00,7.776796,24.97188,0.000037,24.040084,0.0005,1.343
130.00,7.777022,24.97279,0.000037,24.040137,0.0005,1.342
132.00,7.777341,24.97271,0.000038,24.040308,0.0005,1.343
134.00,7.777458,24.97212,0.000037,24.040292,0.0005,1.342
136.00,7.776708,24.97353,0.000039,24.040110,0.0005,1.341
138.00,7.775984,24.97365,0.000039,24.040146,0.0005,1.342
140.00,7.775529,24.97343,0.000039,24.039781,0.0005,1.342
142.00,7.775068,24.97315,0.000039,24.040877,0.0005,1.342
144.00,7.774118,24.97400,0.000039,24.039697,0.0005,1.342
146.00,7.774357,24.97414,0.000038,24.040419,0.0005,1.343
148.00,7.774713,24.97396,0.000038,24.039906,0.0005,1.342
150.00,7.773166,24.97321,0.000038,24.040023,0.0005,1.342
152.00,7.771641,24.97326,0.000038,24.039812,0.0005,1.342
154.00,7.770881,24.97336,0.000038,24.040385,0.0005,1.342
156.00,7.771240,24.97321,0.000038,24.039428,0.0005,1.342
158.00,7.770248,24.97352,0.000038,24.039366,0.0005,1.342
160.00,7.769477,24.97317,0.000038,24.040206,0.0005,1.342
162.00,7.769706,24.97375,0.000039,24.040726,0.0004,1.342
164.00,7.770377,24.97407,0.000037,24.040125,0.0005,1.342
166.00,7.770367,24.97405,0.000038,24.039870,0.0005,1.342
168.00,7.770063,24.97495,0.000038,24.040572,0.0005,1.341
170.00,7.769666,24.97545,0.000039,24.039999,0.0005,1.342
172.00,7.769504,24.97443,0.000039,24.039432,0.0005,1.342
174.00,7.769507,24.97426,0.000038,24.040279,0.0005,1.342
176.00,7.767943,24.97308,0.000038,24.039864,0.0005,1.342
178.00,7.766983,24.97299,0.000039,24.040199,0.0005,1.342
180.00,7.768589,24.97330,0.000038,24.040041,0.0005,1.342
182.00,7.768714,24.97354,0.000038,24.040932,0.0005,1.342
184.00,7.767113,24.97292,0.000039,24.040766,0.0005,1.341
186.00,7.766927,24.97363,0.000039,24.040383,0.0005,1.341
188.00,7.766668,24.97472,0.000038,24.039741,0.0005,1.342
190.00,7.766954,24.97385,0.000039,24.040088,0.0005,1.341
192.00,7.766835,24.97283,0.000038,24.040463,0.0005,1.342
194.00,7.766038,24.97224,0.000038,24.039870,0.0005,1.342
196.00,7.764807,24.97332,0.000038,24.040752,0.0005,1.341
198.00,7.764426,24.97361,0.000038,24.039584,0.0005,1.342
200.00,7.764525,24.97346,0.000038,24.039817,0.0005,1.342
202.00,7.764581,24.97361,0.000038,24.039988,0.0005,1.341
204.00,7.763877,24.97373,0.000038,24.039890,0.0005,1.341
206.00,7.762983,24.97425,0.000038,24.039957,0.0005,1.342
208.00,7.762103,24.97436,0.000037,24.040115,0.0005,1.342
210.00,7.761400,24.97360,0.000037,24.039515,0.0005,1.341
212.00,7.761620,24.97342,0.000038,24.039630,0.0005,1.341
214.00,7.762095,24.97395,0.000037,24.040641,0.0005,1.341
216.00,7.761451,24.97413,0.000038,24.039484,0.0005,1.341
218.00,7.760786,24.97402,0.000038,24.040108,0.0005,1.341
220.00,7.759759,24.97388,0.000037,24.040592,0.0005,1.341
222.00,7.758977,24.97310,0.000037,24.040385,0.0005,1.342
224.00,7.758571,24.97366,0.000037,24.039739,0.0005,1.341
226.00,7.757931,24.97406,0.000036,24.039970,0.0005,1.341
228.00,7.758249,24.97429,0.000037,24.039828,0.0005,1.341
230.00,7.758957,24.97550,0.000037,24.040115,0.0005,1.342
232.00,7.758930,24.97520,0.000037,24.040548,0.0005,1.341
234.00,7.758037,24.97480,0.000039,24.039750,0.0004,1.341
236.00,7.757740,24.97458,0.000037,24.040168,0.0005,1.341
238.00,7.757352,24.97503,0.000037,24.040188,0.0005,1.342
240.00,7.756790,24.97484,0.000038,24.039559,0.0005,1.341
242.00,7.756248,24.97572,0.000038,24.039668,0.0004,1.341
244.00,7.755440,24.97649,0.000038,24.040497,0.0005,1.341
246.00,7.756212,24.97543,0.000037,24.040137,0.0004,1.341
248.00,7.755817,24.97561,0.000039,24.040030,0.0004,1.342
250.00,7.755894,24.97603,0.000038,24.040465,0.0005,1.341
252.00,7.755363,24.97671,0.000037,24.039606,0.0005,1.342
254.00,7.754978,24.97748,0.000038,24.039743,0.0005,1.341
256.00,7.755074,24.97654,0.000038,24.039923,0.0005,1.341
258.00,7.755047,24.97641,0.000037,24.039770,0.0005,1.341
260.00,7.753654,24.97625,0.000037,24.039810,0.0005,1.341
262.00,7.753044,24.97635,0.000038,24.040232,0.0005,1.341
264.00,7.753458,24.97619,0.000038,24.040492,0.0005,1.342
266.00,7.753774,24.97628,0.000037,24.040112,0.0005,1.341
268.00,7.753969,24.97636,0.000037,24.040701,0.0005,1.341
270.00,7.753431,24.97621,0.000039,24.039454,0.0005,1.341
272.00,7.753222,24.97674,0.000039,24.039708,0.0005,1.340
274.00,7.752815,24.97673,0.000037,24.040168,0.0005,1.341
276.00,7.752187,24.97629,0.000039,24.040572,0.0005,1.341
278.00,7.751508,24.97559,0.000038,24.040590,0.0005,1.341
280.00,7.750623,24.97601,0.000037,24.040248,0.0005,1.341
282.00,7.749216,24.97613,0.000037,24.040341,0.0005,1.341
284.00,7.748707,24.97622,0.000037,24.039614,0.0005,1.342
286.00,7.749669,24.97615,0.000037,24.040448,0.0005,1.342
288.00,7.749469,24.97627,0.000037,24.039944,0.0005,1.342
290.00,7.748671,24.97556,0.000037,24.039986,0.0005,1.341
292.00,7.748546,24.97619,0.000039,24.040170,0.0005,1.341
294.00,7.748744,24.97615,0.000038,24.039988,0.0005,1.340
296.00,7.748392,24.97601,0.000038,24.040359,0.0005,1.341
298.00,7.748512,24.97532,0.000038,24.040517,0.0005,1.341
300.00,7.748446,24.97487,0.000038,24.040628,0.0004,1.341
302.00,7.747344,24.97563,0.000037,24.041005,0.0005,1.340
304.00,7.747380,24.97554,0.000038,24.040566,0.0005,1.341
306.00,7.746340,24.97539,0.000038,24.039639,0.0005,1.341
308.00,7.746606,24.97668,0.000038,24.040128,0.0005,1.341
310.00,7.746401,24.97626,0.000038,24.040012,0.0005,1.341
312.00,7.745277,24.97605,0.000037,24.040094,0.0005,1.341
314.00,7.745748,24.97606,0.000038,24.039824,0.0005,1.341
316.00,7.745363,24.97557,0.000038,24.040452,0.0005,1.341
318.00,7.745490,24.97439,0.000037,24.040064,0.0005,1.340
320.00,7.744243,24.97385,0.000037,24.040223,0.0005,1.341
322.00,7.743233,24.97401,0.000038,24.040084,0.0005,1.341
324.00,7.743036,24.97362,0.000039,24.040046,0.0005,1.341
326.00,7.743179,24.97358,0.000038,24.040563,0.0005,1.341
328.00,7.742820,24.97388,0.000038,24.040037,0.0005,1.340
330.00,7.742763,24.97292,0.000038,24.040194,0.0005,1.341
332.00,7.743278,24.97295,0.000038,24.040785,0.0005,1.341
334.00,7.742745,24.97334,0.000037,24.040672,0.0005,1.340
336.00,7.741768,24.97267,0.000039,24.040041,0.0005,1.340
338.00,7.741221,24.97323,0.000039,24.040017,0.0004,1.340
340.00,7.741235,24.97410,0.000039,24.040070,0.0005,1.340
342.00,7.741463,24.97350,0.000038,24.040095,0.0005,1.340
344.00,7.741095,24.97354,0.000038,24.039752,0.0005,1.340
346.00,7.740952,24.97393,0.000038,24.041066,0.0005,1.340
348.00,7.740401,24.97397,0.000036,24.040130,0.0005,1.340
350.00,7.739521,24.97383,0.000037,24.040106,0.0005,1.340
352.00,7.739283,24.97405,0.000037,24.039579,0.0005,1.340
354.00,7.739732,24.97452,0.000038,24.040166,0.0004,1.340
356.00,7.739390,24.97414,0.000037,24.040157,0.0005,1.341
358.00,7.738346,24.97412,0.000036,24.040185,0.0005,1.341
360.00,7.736883,24.97386,0.000038,24.040425,0.0004,1.340
362.00,7.736699,24.97389,0.000037,24.040203,0.0005,1.340
364.00,7.737437,24.97433,0.000037,24.039930,0.0005,1.340
366.00,7.737435,24.97326,0.000037,24.040159,0.0005,1.341
368.00,7.737466,24.97315,0.000038,24.039688,0.0005,1.339
370.00,7.736311,24.97391,0.000038,24.039866,0.0005,1.340
372.00,7.736460,24.97353,0.000037,24.039988,0.0005,1.340
374.00,7.737126,24.97397,0.000037,24.039790,0.0005,1.341
376.00,7.734895,24.97322,0.000037,24.040672,0.0005,1.341
378.00,7.735115,24.97288,0.000037,24.039943,0.0005,1.340
380.00,7.735664,24.97320,0.000036,24.040077,0.0005,1.340
382.00,7.735164,24.97295,0.000038,24.039466,0.0005,1.341
384.00,7.735003,24.97318,0.000038,24.039817,0.0005,1.340
386.00,7.735165,24.97365,0.000036,24.041021,0.0004,1.341
388.00,7.734981,24.97377,0.000037,24.039824,0.0005,1.340
390.00,7.734505,24.97363,0.000037,24.039406,0.0005,1.340
392.00,7.733934,24.97462,0.000037,24.039504,0.0005,1.341
394.00,7.734268,24.97348,0.000037,24.040234,0.0005,1.341
396.00,7.733455,24.97452,0.000036,24.040023,0.0005,1.341
398.00,7.732976,24.97470,0.000037,24.039417,0.0005,1.341
400.00,7.732447,24.97463,0.000036,24.039981,0.0005,1.341
402.00,7.732227,24.97446,0.000037,24.039904,0.0005,1.341
404.00,7.732640,24.97458,0.000037,24.039370,0.0005,1.341
406.00,7.732169,24.97391,0.000037,24.039410,0.0005,1.340
408.00,7.730718,24.97414,0.000037,24.039834,0.0005,1.340
410.00,7.730699,24.97524,0.000038,24.039017,0.0005,1.339
412.00,7.730516,24.97486,0.000038,24.040199,0.0005,1.340
414.00,7.729454,24.97522,0.000036,24.039812,0.0005,1.340
416.00,7.729462,24.97613,0.000037,24.039363,0.0005,1.341
418.00,7.729679,24.97609,0.000037,24.039957,0.0005,1.341
420.00,7.729240,24.97679,0.000038,24.040355,0.0004,1.340
422.00,7.729417,24.97568,0.000037,24.039815,0.0005,1.340
424.00,7.729649,24.97606,0.000038,24.039008,0.0005,1.340
426.00,7.729570,24.97508,0.000038,24.039977,0.0005,1.340
428.00,7.728545,24.97481,0.000036,24.039528,0.0005,1.340
430.00,7.727466,24.97529,0.000037,24.040957,0.0005,1.340
432.00,7.727491,24.97504,0.000037,24.039854,0.0005,1.341
434.00,7.727069,24.97449,0.000038,24.040370,0.0005,1.340
436.00,7.727588,24.97445,0.000039,24.040261,0.0005,1.340
438.00,7.727361,24.97580,0.000038,24.040095,0.0005,1.340
440.00,7.726668,24.97461,0.000038,24.039799,0.0005,1.339
442.00,7.725581,24.97485,0.000039,24.039959,0.0005,1.339
444.00,7.725104,24.97602,0.000039,24.040345,0.0004,1.340
446.00,7.724657,24.97561,0.000038,24.040805,0.0004,1.340
448.00,7.725768,24.97442,0.000035,24.040014,0.0004,1.341
450.00,7.724883,24.97504,0.000036,24.040210,0.0004,1.340
452.00,7.724204,24.97478,0.000037,24.040023,0.0004,1.340
454.00,7.725107,24.97461,0.000036,24.039904,0.0005,1.339
456.00,7.724970,24.97445,0.000037,24.040375,0.0005,1.340
458.00,7.724780,24.97459,0.000037,24.039957,0.0005,1.341
460.00,7.724569,24.97465,0.000036,24.039584,0.0005,1.340
462.00,7.724221,24.97499,0.000037,24.039044,0.0004,1.340
464.00,7.723352,24.97564,0.000038,24.040023,0.0005,1.340
466.00,7.722831,24.97519,0.000037,24.039752,0.0005,1.340
468.00,7.722619,24.97390,0.000037,24.039795,0.0005,1.340
470.00,7.722050,24.97360,0.000038,24.039797,0.0005,1.340
472.00,7.721704,24.97369,0.000037,24.040050,0.0005,1.340
474.00,7.721838,24.97420,0.000037,24.039104,0.0005,1.340
476.00,7.721152,24.97418,0.000037,24.039317,0.0005,1.339
478.00,7.721003,24.97407,0.000038,24.039512,0.0005,1.340
480.00,7.721574,24.97456,0.000037,24.040043,0.0005,1.340
482.00,7.721936,24.97480,0.000038,24.040355,0.0005,1.340
484.00,7.722091,24.97454,0.000037,24.039628,0.0005,1.341
486.00,7.720417,24.97445,0.000038,24.040155,0.0006,1.340
488.00,7.720561,24.97433,0.000038,24.040372,0.0005,1.340
490.00,7.720556,24.97372,0.000038,24.040572,0.0005,1.340
492.00,7.719595,24.97468,0.000037,24.040612,0.0005,1.341
494.00,7.718092,24.97524,0.000037,24.039821,0.0005,1.340
496.00,7.718385,24.97448,0.000037,24.040117,0.0005,1.339
498.00,7.716865,24.97441,0.000037,24.040619,0.0005,1.340
500.00,7.717386,24.97547,0.000038,24.039983,0.0005,1.340
502.00,7.716748,24.97501,0.000038,24.040343,0.0005,1.340
504.00,7.716493,24.97529,0.000039,24.040381,0.0005,1.340
506.00,7.715679,24.97505,0.000036,24.040241,0.0005,1.340
508.00,7.716092,24.97484,0.000038,24.040477,0.0005,1.339
510.00,7.716824,24.97480,0.000038,24.040390,0.0005,1.340
512.00,7.716439,24.97556,0.000038,24.039935,0.0004,1.340
514.00,7.716247,24.97480,0.000038,24.040339,0.0005,1.340
516.00,7.716538,24.97565,0.000039,24.039954,0.0005,1.340
518.00,7.716087,24.97481,0.000039,24.040792,0.0005,1.340
520.00,7.716153,24.97376,0.000038,24.040206,0.0004,1.339
522.00,7.715271,24.97381,0.000038,24.040937,0.0005,1.339
524.00,7.715163,24.97319,0.000039,24.039994,0.0005,1.340
526.00,7.714607,24.97322,0.000038,24.039766,0.0005,1.340
528.00,7.714527,24.97422,0.000038,24.040308,0.0005,1.340
530.00,7.714400,24.97345,0.000038,24.040363,0.0005,1.340
532.00,7.714201,24.97445,0.000037,24.040823,0.0005,1.340
534.00,7.713956,24.97509,0.000038,24.040388,0.0005,1.339
536.00,7.712917,24.97447,0.000038,24.040090,0.0005,1.340
538.00,7.711711,24.97433,0.000038,24.040299,0.0005,1.339
540.00,7.711961,24.97436,0.000038,24.040272,0.0005,1.340
542.00,7.711777,24.97473,0.000038,24.039835,0.0005,1.340
544.00,7.711469,24.97468,0.000038,24.040132,0.0005,1.340
546.00,7.711672,24.97456,0.000038,24.039863,0.0005,1.340
548.00,7.711816,24.97495,0.000038,24.040688,0.0005,1.340
550.00,7.710872,24.97496,0.000038,24.039199,0.0005,1.339
552.00,7.710907,24.97435,0.000039,24.040719,0.0005,1.340
554.00,7.710579,24.97478,0.000038,24.040448,0.0005,1.340
556.00,7.709921,24.97532,0.000038,24.040657,0.0005,1.339
558.00,7.709442,24.97593,0.000037,24.040265,0.0005,1.340
560.00,7.710078,24.97598,0.000038,24.040014,0.0005,1.340
562.00,7.709795,24.97532,0.000038,24.039834,0.0005,1.340
564.00,7.709339,24.97536,0.000038,24.040266,0.0005,1.340
566.00,7.709750,24.97488,0.000038,24.040568,0.0005,1.340
568.00,7.710323,24.97391,0.000038,24.040006,0.0005,1.339
570.00,7.710989,24.97409,0.000038,24.040008,0.0005,1.339
572.00,7.709659,24.97444,0.000038,24.040110,0.0005,1.339
574.00,7.709121,24.97448,0.000038,24.040350,0.0005,1.340
576.00,7.709549,24.97456,0.000037,24.039968,0.0005,1.340
578.00,7.709390,24.97447,0.000037,24.040215,0.0005,1.340
580.00,7.708777,24.97465,0.000037,24.040334,0.0005,1.340
582.00,7.707682,24.97448,0.000037,24.039752,0.0005,1.340
584.00,7.707559,24.97390,0.000039,24.039908,0.0005,1.340
586.00,7.708045,24.97360,0.000038,24.040263,0.0006,1.340
588.00,7.707507,24.97293,0.000038,24.040543,0.0005,1.339
590.00,7.707756,24.97439,0.000038,24.040772,0.0005,1.340
592.00,7.707861,24.97339,0.000038,24.040414,0.0005,1.340
594.00,7.708029,24.97316,0.000038,24.040034,0.0005,1.339
596.00,7.707485,24.97351,0.000039,24.040266,0.0005,1.340
598.00,7.707262,24.97287,0.000038,24.040246,0.0005,1.340
600.00,7.706430,24.97320,0.000038,24.039679,0.0005,1.340
@1,2.0000,4.0
602.00,7.705504,24.97290,0.000038,24.040263,0.0005,1.340
604.00,7.704989,24.97359,0.000037,24.040130,0.0005,1.340
606.00,7.704538,24.97415,0.000037,24.040308,0.0005,1.340
608.00,7.704473,24.97398,0.000038,24.040077,0.0005,1.339
610.00,7.705389,24.97369,0.000038,24.040445,0.0005,1.340
612.00,7.705371,24.97395,0.000039,24.040210,0.0005,1.339
614.00,7.704532,24.97272,0.000039,24.039852,0.0005,1.339
616.00,7.705225,24.97337,0.000038,24.040654,0.0005,1.340
618.00,7.704739,24.97336,0.000037,24.040106,0.0005,1.340
620.00,7.703968,24.97323,0.000040,24.040026,0.0005,1.339
622.00,7.703157,24.97303,0.000038,24.040141,0.0005,1.339
624.00,7.702862,24.97368,0.000038,24.040032,0.0005,1.339
626.00,7.702952,24.97320,0.000037,24.040272,0.0005,1.340
628.00,7.702339,24.97324,0.000039,24.040261,0.0005,1.340
630.00,7.701914,24.97397,0.000036,24.040328,0.0005,1.340
632.00,7.701312,24.97460,0.000037,24.039541,0.0005,1.339
634.00,7.700904,24.97484,0.000039,24.039501,0.0005,1.339
636.00,7.701115,24.97454,0.000038,24.040004,0.0005,1.340
638.00,7.701131,24.97426,0.000038,24.039726,0.0005,1.340
640.00,7.700860,24.97400,0.000038,24.039450,0.0005,1.339
642.00,7.700361,24.97438,0.000038,24.040612,0.0005,1.340
644.00,7.700163,24.97362,0.000038,24.040548,0.0005,1.339
646.00,7.700088,24.97322,0.000037,24.040010,0.0005,1.340
648.00,7.699734,24.97331,0.000037,24.041057,0.0005,1.339
650.00,7.699173,24.97354,0.000037,24.040355,0.0005,1.340
652.00,7.699776,24.97413,0.000038,24.039694,0.0005,1.340
654.00,7.699495,24.97337,0.000038,24.040064,0.0005,1.339
656.00,7.699161,24.97351,0.000038,24.040205,0.0005,1.340
658.00,7.698744,24.97360,0.000038,24.039757,0.0005,1.340
660.00,7.698744,24.97366,0.000038,24.040225,0.0005,1.340
662.00,7.697595,24.97294,0.000038,24.040939,0.0005,1.340
664.00,7.697266,24.97328,0.000038,24.040457,0.0005,1.340
666.00,7.697170,24.97322,0.000037,24.040541,0.0005,1.340
668.00,7.697783,24.97304,0.000038,24.040746,0.0005,1.340
670.00,7.697242,24.97414,0.000039,24.039866,0.0005,1.340
672.00,7.696635,24.97378,0.000039,24.040068,0.0005,1.340
674.00,7.697385,24.97293,0.000038,24.040319,0.0005,1.340
676.00,7.697441,24.97274,0.000038,24.040523,0.0005,1.340
678.00,7.697143,24.97212,0.000038,24.039914,0.0005,1.340
680.00,7.696919,24.97271,0.000037,24.039983,0.0005,1.340
682.00,7.696675,24.97259,0.000038,24.040530,0.0005,1.340
684.00,7.696002,24.97298,0.000037,24.040566,0.0005,1.341
686.00,7.696283,24.97365,0.000037,24.040190,0.0006,1.340
688.00,7.696218,24.97429,0.000037,24.040735,0.0005,1.340
690.00,7.695517,24.97441,0.000038,24.041194,0.0005,1.340
692.00,7.695279,24.97463,0.000037,24.040214,0.0005,1.340
694.00,7.694648,24.97498,0.000038,24.040186,0.0005,1.340
696.00,7.694014,24.97360,0.000039,24.039701,0.0005,1.340
698.00,7.694000,24.97358,0.000038,24.040494,0.0005,1.340
700.00,7.694359,24.97414,0.000038,24.039435,0.0005,1.340
702.00,7.693819,24.97404,0.000037,24.040108,0.0005,1.340
704.00,7.692678,24.97465,0.000037,24.040368,0.0005,1.340
706.00,7.693338,24.97414,0.000037,24.040212,0.0005,1.341
708.00,7.692508,24.97484,0.000039,24.040425,0.0005,1.340
710.00,7.691825,24.97491,0.000038,24.040454,0.0005,1.340
712.00,7.691793,24.97557,0.000039,24.040477,0.0005,1.340
714.00,7.691787,24.97482,0.000039,24.039806,0.0005,1.340
716.00,7.691743,24.97389,0.000039,24.040365,0.0005,1.340
718.00,7.691518,24.97425,0.000039,24.040585,0.0005,1.340
720.00,7.692313,24.97407,0.000038,24.041155,0.0005,1.340
722.00,7.692048,24.97364,0.000037,24.040294,0.0005,1.340
724.00,7.691572,24.97338,0.000039,24.040295,0.0005,1.340
726.00,7.690888,24.97370,0.000038,24.039601,0.0005,1.340
728.00,7.690624,24.97484,0.000039,24.039710,0.0005,1.340
730.00,7.690165,24.97533,0.000038,24.039663,0.0005,1.340
732.00,7.690625,24.97602,0.000038,24.040083,0.0005,1.340
734.00,7.690830,24.97634,0.000037,24.040712,0.0006,1.340
736.00,7.691116,24.97644,0.000037,24.040474,0.0005,1.340
738.00,7.690912,24.97543,0.000038,24.040928,0.0005,1.340
740.00,7.690262,24.97476,0.000038,24.040250,0.0005,1.341
742.00,7.690232,24.97537,0.000038,24.040415,0.0005,1.341
744.00,7.689917,24.97436,0.000037,24.039974,0.0005,1.340
746.00,7.689643,24.97507,0.000038,24.039843,0.0005,1.341
748.00,7.689444,24.97598,0.000038,24.040279,0.0005,1.341
750.00,7.689210,24.97540,0.000038,24.040743,0.0005,1.341
752.00,7.688390,24.97517,0.000038,24.040246,0.0005,1.341
754.00,7.688703,24.97551,0.000039,24.040248,0.0005,1.340
756.00,7.688491,24.97513,0.000039,24.040343,0.0005,1.340
758.00,7.687606,24.97487,0.000039,24.040365,0.0005,1.341
760.00,7.688069,24.97455,0.000039,24.040139,0.0005,1.340
762.00,7.687874,24.97481,0.000038,24.040495,0.0005,1.340
764.00,7.687609,24.97632,0.000037,24.039881,0.0005,1.341
766.00,7.687907,24.97697,0.000037,24.040266,0.0005,1.341
768.00,7.687547,24.97564,0.000037,24.040748,0.0005,1.341
770.00,7.687106,24.97549,0.000038,24.039941,0.0005,1.340
772.00,7.687670,24.97564,0.000039,24.040179,0.0005,1.340
774.00,7.687116,24.97577,0.000039,24.039915,0.0005,1.340
776.00,7.687042,24.97538,0.000039,24.040388,0.0005,1.340
778.00,7.686475,24.97453,0.000038,24.040432,0.0005,1.340
780.00,7.685374,24.97560,0.000039,24.039388,0.0005,1.340
782.00,7.685626,24.97647,0.000038,24.039514,0.0005,1.341
784.00,7.685414,24.97658,0.000038,24.040874,0.0005,1.341
786.00,7.684582,24.97585,0.000038,24.041268,0.0005,1.340
788.00,7.683767,24.97641,0.000038,24.039630,0.0006,1.340
790.00,7.684085,24.97632,0.000038,24.040252,0.0006,1.341
792.00,7.684497,24.97599,0.000038,24.040228,0.0005,1.340
794.00,7.684429,24.97692,0.000039,24.040341,0.0005,1.340
796.00,7.683884,24.97727,0.000039,24.040655,0.0005,1.340
798.00,7.683539,24.97695,0.000038,24.040024,0.0005,1.340
800.00,7.683777,24.97685,0.000039,24.040341,0.0005,1.341
802.00,7.682955,24.97694,0.000038,24.040294,0.0005,1.341
804.00,7.682707,24.97741,0.000038,24.040035,0.0005,1.340
806.00,7.681712,24.97706,0.000038,24.039968,0.0005,1.340
808.00,7.681948,24.97644,0.000037,24.040390,0.0005,1.341
810.00,7.683430,24.97676,0.000038,24.039919,0.0005,1.340
812.00,7.683758,24.97593,0.000038,24.040390,0.0005,1.340
814.00,7.683451,24.97691,0.000039,24.039312,0.0005,1.341
816.00,7.682979,24.97631,0.000039,24.040084,0.0005,1.340
818.00,7.683618,24.97629,0.000038,24.040177,0.0005,1.340
820.00,7.682315,24.97581,0.000037,24.039654,0.0005,1.341
822.00,7.682379,24.97601,0.000037,24.040064,0.0005,1.341
824.00,7.682330,24.97664,0.000037,24.040814,0.0005,1.340
826.00,7.682084,24.97592,0.000038,24.039008,0.0005,1.340
828.00,7.681458,24.97595,0.000038,24.039921,0.0005,1.340
830.00,7.681741,24.97655,0.000038,24.040301,0.0005,1.340
832.00,7.681578,24.97680,0.000039,24.040210,0.0005,1.340
834.00,7.681194,24.97789,0.000038,24.040981,0.0005,1.341
836.00,7.680940,24.97768,0.000037,24.039441,0.0005,1.341
838.00,7.680617,24.97733,0.000038,24.040675,0.0005,1.340
840.00,7.679779,24.97664,0.000038,24.040066,0.0005,1.341
842.00,7.678882,24.97617,0.000037,24.040115,0.0005,1.341
844.00,7.679204,24.97588,0.000038,24.040048,0.0005,1.341
846.00,7.680245,24.97641,0.000038,24.040530,0.0005,1.341
848.00,7.680345,24.97685,0.000037,24.040428,0.0005,1.341
850.00,7.679291,24.97632,0.000036,24.040486,0.0005,1.341
852.00,7.678871,24.97593,0.000037,24.039886,0.0005,1.341
854.00,7.679803,24.97538,0.000037,24.040057,0.0005,1.341
856.00,7.679315,24.97539,0.000038,24.040105,0.0005,1.341
858.00,7.678614,24.97572,0.000037,24.040050,0.0005,1.341
860.00,7.678832,24.97577,0.000038,24.039137,0.0005,1.341
862.00,7.678919,24.97514,0.000038,24.041074,0.0005,1.340
864.00,7.679276,24.97513,0.000038,24.041034,0.0005,1.341
866.00,7.678661,24.97489,0.000037,24.040175,0.0005,1.341
868.00,7.677924,24.97525,0.000037,24.039795,0.0005,1.341
870.00,7.677510,24.97531,0.000038,24.040014,0.0005,1.341
872.00,7.677241,24.97546,0.000037,24.040843,0.0005,1.341
874.00,7.677125,24.97520,0.000038,24.040550,0.0005,1.341
876.00,7.677032,24.97554,0.000037,24.040252,0.0005,1.341
878.00,7.676792,24.97600,0.000037,24.039930,0.0005,1.342
880.00,7.676450,24.97554,0.000037,24.039921,0.0005,1.341
882.00,7.675197,24.97633,0.000037,24.040014,0.0005,1.341
884.00,7.674956,24.97551,0.000037,24.040525,0.0005,1.341
886.00,7.675170,24.97534,0.000038,24.040339,0.0006,1.341
888.00,7.676184,24.97581,0.000037,24.040374,0.0005,1.341
890.00,7.676463,24.97445,0.000038,24.040397,0.0005,1.342
892.00,7.675217,24.97517,0.000038,24.040195,0.0005,1.341
894.00,7.674584,24.97488,0.000038,24.040241,0.0005,1.341
896.00,7.674135,24.97379,0.000037,24.040295,0.0005,1.341
898.00,7.674344,24.97411,0.000037,24.039715,0.0005,1.341
900.00,7.675332,24.97469,0.000038,24.039770,0.0005,1.342
902.00,7.675727,24.97410,0.000038,24.040443,0.0005,1.341
904.00,7.675274,24.97483,0.000038,24.039488,0.0005,1.341
906.00,7.674643,24.97517,0.000038,24.040165,0.0005,1.342
908.00,7.673708,24.97529,0.000037,24.040008,0.0005,1.342
910.00,7.673239,24.97531,0.000037,24.040055,0.0005,1.341
912.00,7.673592,24.97507,0.000038,24.039994,0.0005,1.341
914.00,7.674061,24.97506,0.000039,24.040703,0.0005,1.341
916.00,7.674733,24.97554,0.000039,24.040123,0.0005,1.342
918.00,7.673910,24.97417,0.000038,24.039970,0.0005,1.341
920.00,7.673824,24.97454,0.000037,24.040066,0.0005,1.342
922.00,7.673734,24.97494,0.000037,24.040521,0.0005,1.341
924.00,7.673682,24.97561,0.000037,24.039723,0.0005,1.341
926.00,7.672926,24.97469,0.000037,24.039981,0.0005,1.342
928.00,7.672394,24.97463,0.000037,24.040688,0.0005,1.342
930.00,7.672389,24.97581,0.000038,24.040179,0.0005,1.342
932.00,7.672997,24.97585,0.000038,24.040315,0.0005,1.341
934.00,7.672064,24.97579,0.000038,24.040288,0.0005,1.341
936.00,7.671442,24.97584,0.000038,24.040310,0.0005,1.342
938.00,7.671583,24.97526,0.000038,24.039937,0.0005,1.342
940.00,7.672110,24.97540,0.000038,24.040552,0.0005,1.342
942.00,7.672000,24.97535,0.000039,24.040415,0.0005,1.342
944.00,7.671307,24.97593,0.000038,24.040332,0.0005,1.342
946.00,7.671008,24.97580,0.000039,24.040090,0.0005,1.342
948.00,7.671431,24.97569,0.000039,24.040670,0.0005,1.342
950.00,7.670730,24.97525,0.000039,24.040614,0.0005,1.341
952.00,7.670248,24.97554,0.000038,24.040319,0.0006,1.341
954.00,7.670223,24.97567,0.000037,24.040032,0.0006,1.342
956.00,7.669410,24.97545,0.000038,24.040875,0.0005,1.342
958.00,7.668696,24.97527,0.000037,24.039792,0.0005,1.343
960.00,7.669167,24.97519,0.000038,24.040435,0.0005,1.342
962.00,7.668237,24.97537,0.000038,24.039823,0.0005,1.342
964.00,7.668697,24.97629,0.000038,24.040817,0.0005,1.342
966.00,7.669169,24.97553,0.000039,24.040505,0.0005,1.342
968.00,7.669243,24.97615,0.000037,24.040450,0.0005,1.342
970.00,7.668868,24.97681,0.000038,24.040365,0.0005,1.342
972.00,7.668934,24.97571,0.000038,24.040339,0.0006,1.342
974.00,7.668686,24.97596,0.000037,24.040326,0.0005,1.342
976.00,7.668519,24.97528,0.000037,24.039768,0.0005,1.341
978.00,7.668394,24.97430,0.000038,24.039915,0.0005,1.342
980.00,7.669002,24.97451,0.000038,24.040259,0.0005,1.342
982.00,7.667657,24.97524,0.000039,24.039864,0.0005,1.342
984.00,7.667107,24.97440,0.000037,24.039555,0.0005,1.342
986.00,7.667316,24.97415,0.000038,24.040063,0.0005,1.343
988.00,7.668281,24.97413,0.000038,24.040441,0.0005,1.342
990.00,7.667323,24.97517,0.000038,24.039952,0.0005,1.342
992.00,7.667999,24.97565,0.000038,24.040132,0.0005,1.342
994.00,7.667894,24.97490,0.000037,24.040059,0.0005,1.343
996.00,7.667809,24.97498,0.000038,24.040290,0.0005,1.342
998.00,7.666746,24.97521,0.000038,24.040377,0.0005,1.342
1000.00,7.666032,24.97640,0.000039,24.040230,0.0005,1.342
1002.00,7.666807,24.97582,0.000038,24.040501,0.0005,1.343
1004.00,7.667119,24.97607,0.000039,24.040430,0.0005,1.342
1006.00,7.667847,24.97688,0.000038,24.040699,0.0005,1.342
1008.00,7.667306,24.97636,0.000037,24.040101,0.0005,1.342
1010.00,7.666248,24.97585,0.000038,24.039741,0.0005,1.341
1012.00,7.665949,24.97538,0.000039,24.040326,0.0005,1.342
1014.00,7.665524,24.97632,0.000037,24.039554,0.0005,1.343
1016.00,7.665615,24.97590,0.000038,24.040230,0.0005,1.343
1018.00,7.664813,24.97582,0.000037,24.039517,0.0005,1.342
1020.00,7.664140,24.97553,0.000038,24.040390,0.0005,1.342
1022.00,7.663945,24.97583,0.000040,24.039994,0.0006,1.342
1024.00,7.664697,24.97601,0.000039,24.040201,0.0005,1.342
1026.00,7.665814,24.97556,0.000039,24.040246,0.0005,1.342
1028.00,7.664905,24.97457,0.000037,24.040763,0.0005,1.342
1030.00,7.664678,24.97477,0.000038,24.040230,0.0005,1.342
1032.00,7.665218,24.97538,0.000038,24.040805,0.0005,1.343
1034.00,7.665158,24.97551,0.000037,24.040605,0.0005,1.342
1036.00,7.664449,24.97457,0.000038,24.040239,0.0006,1.342
1038.00,7.664205,24.97391,0.000039,24.039383,0.0005,1.342
1040.00,7.664247,24.97549,0.000039,24.039808,0.0005,1.343
1042.00,7.662820,24.97678,0.000038,24.040114,0.0005,1.343
1044.00,7.662285,24.97635,0.000038,24.040597,0.0005,1.343
1046.00,7.662132,24.97698,0.000037,24.041270,0.0005,1.343
1048.00,7.662364,24.97668,0.000038,24.040683,0.0005,1.343
1050.00,7.662408,24.97690,0.000039,24.040790,0.0005,1.343
1052.00,7.662490,24.97539,0.000038,24.039841,0.0005,1.343
1054.00,7.662948,24.97589,0.000038,24.040021,0.0005,1.343
1056.00,7.661981,24.97645,0.000038,24.040634,0.0005,1.342
1058.00,7.662307,24.97652,0.000038,24.040632,0.0005,1.343
1060.00,7.662040,24.97643,0.000038,24.040615,0.0005,1.343
1062.00,7.662893,24.97646,0.000039,24.039741,0.0005,1.342
1064.00,7.662581,24.97673,0.000038,24.040006,0.0005,1.343
1066.00,7.662627,24.97697,0.000038,24.039512,0.0005,1.343
1068.00,7.662563,24.97755,0.000038,24.041025,0.0005,1.343
1070.00,7.660921,24.97652,0.000038,24.040305,0.0005,1.343
1072.00,7.659783,24.97725,0.000038,24.039817,0.0005,1.343
1074.00,7.659476,24.97733,0.000038,24.040370,0.0006,1.343
1076.00,7.660881,24.97566,0.000038,24.040134,0.0005,1.343
1078.00,7.662455,24.97598,0.000038,24.040352,0.0005,1.343
1080.00,7.661794,24.97659,0.000038,24.040514,0.0005,1.343
1082.00,7.661278,24.97652,0.000038,24.040272,0.0005,1.343
1084.00,7.660853,24.97681,0.000038,24.039792,0.0005,1.342
1086.00,7.659568,24.97658,0.000040,24.040643,0.0005,1.342
1088.00,7.659102,24.97663,0.000039,24.040559,0.0005,1.343
1090.00,7.659231,24.97676,0.000037,24.039752,0.0005,1.344
1092.00,7.660152,24.97683,0.000039,24.039255,0.0005,1.342
1094.00,7.659839,24.97661,0.000039,24.040559,0.0005,1.343
1096.00,7.659601,24.97767,0.000037,24.039854,0.0005,1.344
1098.00,7.659742,24.97759,0.000037,24.039859,0.0005,1.343
1100.00,7.658905,24.97736,0.000037,24.040408,0.0005,1.343
1102.00,7.659135,24.97752,0.000039,24.040237,0.0005,1.342
1104.00,7.658453,24.97726,0.000039,24.040499,0.0005,1.343
1106.00,7.658122,24.97632,0.000038,24.040081,0.0005,1.343
1108.00,7.658619,24.97664,0.000039,24.039895,0.0005,1.343
1110.00,7.658861,24.97696,0.000039,24.040021,0.0005,1.343
1112.00,7.658841,24.97654,0.000039,24.040370,0.0005,1.342
1114.00,7.658621,24.97693,0.000039,24.040352,0.0006,1.343
1116.00,7.659110,24.97674,0.000038,24.040219,0.0005,1.343
1118.00,7.658915,24.97681,0.000038,24.039981,0.0005,1.343
1120.00,7.658421,24.97682,0.000037,24.040514,0.0005,1.344
1122.00,7.657617,24.97721,0.000037,24.040079,0.0005,1.344
1124.00,7.657789,24.97644,0.000037,24.039715,0.0005,1.343
1126.00,7.656748,24.97660,0.000038,24.040386,0.0006,1.343
1128.00,7.656878,24.97689,0.000039,24.040263,0.0005,1.343
1130.00,7.656943,24.97727,0.000038,24.040594,0.0005,1.344
1132.00,7.656444,24.97607,0.000038,24.040401,0.0005,1.343
1134.00,7.656546,24.97595,0.000037,24.040039,0.0005,1.343
1136.00,7.657234,24.97590,0.000038,24.040450,0.0005,1.343
1138.00,7.657085,24.97559,0.000038,24.039430,0.0005,1.343
1140.00,7.656163,24.97513,0.000039,24.040288,0.0005,1.343
1142.00,7.656500,24.97500,0.000037,24.040359,0.0005,1.343
1144.00,7.657856,24.97519,0.000038,24.039935,0.0005,1.344
1146.00,7.657748,24.97537,0.000038,24.039644,0.0005,1.343
1148.00,7.656649,24.97596,0.000037,24.040241,0.0005,1.343
1150.00,7.655064,24.97535,0.000038,24.040670,0.0005,1.343
1152.00,7.654702,24.97591,0.000039,24.040903,0.0005,1.343
1154.00,7.655817,24.97535,0.000037,24.040226,0.0005,1.343
1156.00,7.656200,24.97548,0.000038,24.039899,0.0005,1.343
1158.00,7.655144,24.97590,0.000039,24.041135,0.0005,1.343
1160.00,7.654482,24.97731,0.000038,24.040301,0.0005,1.343
1162.00,7.655541,24.97702,0.000037,24.041026,0.0005,1.344
1164.00,7.654890,24.97586,0.000038,24.040692,0.0005,1.344
1166.00,7.655417,24.97609,0.000037,24.039570,0.0004,1.344
1168.00,7.655884,24.97590,0.000038,24.039999,0.0005,1.344
1170.00,7.655379,24.97602,0.000037,24.040955,0.0005,1.344
1172.00,7.654457,24.97752,0.000039,24.039597,0.0005,1.343
1174.00,7.654071,24.97802,0.000039,24.040572,0.0005,1.344
1176.00,7.654452,24.97744,0.000038,24.040854,0.0005,1.344
1178.00,7.654404,24.97772,0.000037,24.040486,0.0005,1.344
1180.00,7.654405,24.97749,0.000037,24.040370,0.0005,1.343
1182.00,7.654055,24.97792,0.000037,24.040339,0.0006,1.344
1184.00,7.654048,24.97768,0.000038,24.040779,0.0005,1.344
1186.00,7.652596,24.97730,0.000038,24.040550,0.0005,1.343
1188.00,7.652876,24.97773,0.000038,24.040145,0.0005,1.343
1190.00,7.652523,24.97636,0.000039,24.040279,0.0005,1.344
1192.00,7.652239,24.97645,0.000039,24.039977,0.0005,1.344
1194.00,7.651308,24.97624,0.000037,24.040163,0.0005,1.344
1196.00,7.651691,24.97534,0.000037,24.040310,0.0005,1.345
1198.00,7.652197,24.97497,0.000038,24.040179,0.0005,1.344
1200.00,7.652317,24.97522,0.000037,24.040375,0.0005,1.343
1202.00,7.651868,24.97606,0.000038,24.040428,0.0005,1.344
@2,12.0000,24.0
1204.00,7.651979,24.97568,0.000037,24.040579,0.0005,1.344
1206.00,7.650669,24.97494,0.000039,24.040721,0.0005,1.344
1208.00,7.644763,24.97601,0.000039,24.041041,0.0005,1.343
1210.00,7.632412,24.97578,0.000041,24.040639,0.0005,1.343
1212.00,7.607384,24.97537,0.000039,24.039984,0.0005,1.343
1214.00,7.574223,24.97493,0.000038,24.040430,0.0006,1.344
1216.00,7.542604,24.97481,0.000038,24.040595,0.0005,1.344
1218.00,7.515161,24.97509,0.000039,24.040839,0.0005,1.345
1220.00,7.494027,24.97460,0.000038,24.040026,0.0005,1.344
1222.00,7.477730,24.97601,0.000038,24.039939,0.0005,1.345
1224.00,7.465185,24.97569,0.000038,24.040475,0.0005,1.345
1226.00,7.454952,24.97588,0.000036,24.040637,0.0005,1.346
1228.00,7.447936,24.97557,0.000036,24.040485,0.0005,1.345
1230.00,7.445692,24.97515,0.000037,24.040585,0.0005,1.346
1232.00,7.452323,24.97564,0.000036,24.040034,0.0005,1.346
1234.00,7.467704,24.97656,0.000036,24.040355,0.0005,1.346
1236.00,7.478494,24.97538,0.000036,24.040386,0.0005,1.346
1238.00,7.483844,24.97598,0.000038,24.040908,0.0005,1.345
1240.00,7.487151,24.97645,0.000039,24.040346,0.0005,1.344
1242.00,7.491493,24.97548,0.000039,24.040475,0.0006,1.344
1244.00,7.496352,24.97613,0.000038,24.040112,0.0005,1.344
1246.00,7.501950,24.97587,0.000039,24.040343,0.0005,1.344
1248.00,7.507818,24.97593,0.000039,24.040865,0.0006,1.345
1250.00,7.512798,24.97581,0.000039,24.041135,0.0005,1.344
1252.00,7.518920,24.97555,0.000039,24.040135,0.0005,1.344
1254.00,7.523708,24.97498,0.000038,24.040368,0.0006,1.344
1256.00,7.529127,24.97521,0.000039,24.040310,0.0005,1.344
1258.00,7.534441,24.97523,0.000038,24.040363,0.0005,1.343
1260.00,7.538638,24.97459,0.000038,24.040617,0.0005,1.344
1262.00,7.542970,24.97584,0.000038,24.040383,0.0005,1.344
1264.00,7.547395,24.97596,0.000038,24.040410,0.0005,1.344
1266.00,7.550296,24.97537,0.000039,24.039914,0.0005,1.344
1268.00,7.553673,24.97571,0.000037,24.039610,0.0005,1.344
1270.00,7.557696,24.97602,0.000038,24.039412,0.0005,1.345
1272.00,7.560319,24.97504,0.000038,24.040150,0.0005,1.344
1274.00,7.563455,24.97508,0.000038,24.040463,0.0005,1.344
1276.00,7.566192,24.97548,0.000039,24.040257,0.0005,1.344
1278.00,7.567627,24.97394,0.000039,24.040228,0.0005,1.344
1280.00,7.570576,24.97148,0.000036,24.039943,0.0006,1.348
1282.00,7.573706,24.97474,0.000037,24.040383,0.0005,1.343
1284.00,7.576120,24.97492,0.000039,24.040608,0.0005,1.343
1286.00,7.578384,24.97531,0.000038,24.040079,0.0005,1.343
1288.00,7.579689,24.97564,0.000040,24.040399,0.0006,1.343
1290.00,7.581585,24.97558,0.000039,24.040161,0.0005,1.343
1292.00,7.583969,24.97638,0.000039,24.040248,0.0005,1.344
1294.00,7.585407,24.97559,0.000037,24.040595,0.0005,1.344
1296.00,7.586959,24.97596,0.000037,24.040077,0.0005,1.344
1298.00,7.588917,24.97648,0.000038,24.040372,0.0005,1.344
1300.00,7.590800,24.97582,0.000038,24.041237,0.0005,1.344
1302.00,7.592947,24.97493,0.000037,24.040443,0.0005,1.344
1304.00,7.594541,24.97451,0.000038,24.040201,0.0005,1.344
1306.00,7.596537,24.97432,0.000038,24.040075,0.0005,1.345
1308.00,7.598797,24.97421,0.000038,24.040463,0.0005,1.344
1310.00,7.601085,24.97433,0.000038,24.040452,0.0005,1.344
1312.00,7.603139,24.97310,0.000038,24.039923,0.0005,1.344
1314.00,7.606320,24.97337,0.000038,24.040039,0.0005,1.344
1316.00,7.609500,24.97375,0.000038,24.040697,0.0006,1.344
1318.00,7.612386,24.97414,0.000038,24.039794,0.0006,1.345
1320.00,7.615085,24.97450,0.000038,24.040241,0.0005,1.345
1322.00,7.616840,24.97541,0.000037,24.040423,0.0005,1.345
1324.00,7.619526,24.97581,0.000037,24.040506,0.0005,1.344
1326.00,7.622219,24.97516,0.000038,24.040568,0.0005,1.344
1328.00,7.624946,24.97480,0.000038,24.040134,0.0005,1.345
1330.00,7.626937,24.97553,0.000038,24.040145,0.0005,1.345
1332.00,7.628315,24.97570,0.000038,24.040141,0.0005,1.345
1334.00,7.629088,24.97657,0.000038,24.040114,0.0005,1.345
1336.00,7.629790,24.97678,0.000038,24.040546,0.0005,1.345
1338.00,7.630702,24.97701,0.000037,24.040115,0.0006,1.345
1340.00,7.632445,24.97709,0.000038,24.040317,0.0005,1.345
1342.00,7.632911,24.97683,0.000037,24.040821,0.0006,1.345
1344.00,7.633854,24.97637,0.000038,24.040055,0.0005,1.345
1346.00,7.633825,24.97645,0.000038,24.040623,0.0005,1.345
1348.00,7.634172,24.97648,0.000039,24.040772,0.0005,1.345
1350.00,7.634602,24.97617,0.000039,24.039961,0.0005,1.345
1352.00,7.634574,24.97564,0.000038,24.040799,0.0005,1.345
1354.00,7.634330,24.97542,0.000038,24.040797,0.0005,1.345
1356.00,7.634376,24.97610,0.000038,24.040268,0.0005,1.345
1358.00,7.634807,24.97601,0.000038,24.040114,0.0005,1.345
1360.00,7.634596,24.97620,0.000038,24.039712,0.0005,1.346
1362.00,7.634572,24.97619,0.000036,24.040132,0.0005,1.346
1364.00,7.634218,24.97510,0.000038,24.040834,0.0005,1.344
1366.00,7.633734,24.97526,0.000039,24.040179,0.0005,1.344
1368.00,7.633164,24.97573,0.000039,24.040795,0.0005,1.345
1370.00,7.633275,24.97563,0.000039,24.039983,0.0005,1.345
1372.00,7.633210,24.97574,0.000039,24.040506,0.0005,1.345
1374.00,7.633497,24.97700,0.000038,24.040292,0.0005,1.346
1376.00,7.632788,24.97814,0.000037,24.040303,0.0005,1.345
1378.00,7.631628,24.97856,0.000039,24.040663,0.0005,1.345
1380.00,7.631454,24.97765,0.000038,24.039921,0.0005,1.345
1382.00,7.631487,24.97669,0.000039,24.041146,0.0005,1.345
1384.00,7.631426,24.97659,0.000038,24.040303,0.0005,1.345
1386.00,7.630818,24.97654,0.000039,24.040063,0.0005,1.345
1388.00,7.631146,24.97676,0.000038,24.040379,0.0005,1.345
1390.00,7.631244,24.97689,0.000038,24.040414,0.0006,1.345
1392.00,7.630887,24.97810,0.000039,24.040468,0.0005,1.345
1394.00,7.630793,24.97714,0.000039,24.040657,0.0006,1.345
1396.00,7.629968,24.97708,0.000038,24.040846,0.0005,1.346
1398.00,7.629719,24.97750,0.000038,24.040665,0.0005,1.345
1400.00,7.629550,24.97723,0.000038,24.040694,0.0005,1.345
1402.00,7.629485,24.97751,0.000038,24.039634,0.0005,1.345
1404.00,7.629072,24.97756,0.000039,24.040026,0.0005,1.345
1406.00,7.628722,24.97649,0.000038,24.040810,0.0005,1.345
1408.00,7.629332,24.97653,0.000039,24.040697,0.0006,1.345
1410.00,7.628958,24.97694,0.000039,24.040643,0.0005,1.345
1412.00,7.628129,24.97715,0.000038,24.039744,0.0005,1.345
1414.00,7.628051,24.97788,0.000039,24.041101,0.0005,1.345
1416.00,7.627615,24.97789,0.000039,24.041485,0.0005,1.345
1418.00,7.627081,24.97704,0.000038,24.040852,0.0005,1.345
1420.00,7.627777,24.97767,0.000039,24.040839,0.0005,1.345
1422.00,7.628353,24.97837,0.000039,24.040825,0.0005,1.345
1424.00,7.627023,24.97841,0.000038,24.040770,0.0005,1.345
1426.00,7.625734,24.97813,0.000039,24.040401,0.0005,1.345
1428.00,7.625789,24.97848,0.000039,24.040234,0.0005,1.345
1430.00,7.626908,24.97861,0.000038,24.039950,0.0005,1.345
1432.00,7.626841,24.97762,0.000036,24.040006,0.0006,1.345
1434.00,7.627118,24.97683,0.000037,24.040315,0.0005,1.345
1436.00,7.626319,24.97738,0.000038,24.040379,0.0005,1.345
1438.00,7.626191,24.97792,0.000038,24.039919,0.0006,1.346
1440.00,7.626751,24.97763,0.000038,24.039937,0.0005,1.345
1442.00,7.626684,24.97765,0.000038,24.040523,0.0005,1.345
1444.00,7.626298,24.97691,0.000039,24.040108,0.0005,1.345
1446.00,7.627388,24.97762,0.000038,24.040434,0.0005,1.346
1448.00,7.626938,24.97766,0.000037,24.040468,0.0005,1.346
1450.00,7.626379,24.97776,0.000038,24.040415,0.0005,1.345
1452.00,7.626215,24.97872,0.000037,24.040590,0.0005,1.345
1454.00,7.626358,24.97880,0.000038,24.040290,0.0005,1.345
1456.00,7.626197,24.97858,0.000039,24.040199,0.0005,1.346
1458.00,7.626092,24.97872,0.000039,24.040239,0.0005,1.346
1460.00,7.625740,24.97749,0.000038,24.040417,0.0005,1.346
1462.00,7.625525,24.97701,0.000038,24.040323,0.0005,1.345
1464.00,7.626019,24.97684,0.000037,24.040923,0.0005,1.346
1466.00,7.625837,24.97737,0.000038,24.040948,0.0005,1.346
1468.00,7.625305,24.97777,0.000037,24.040092,0.0005,1.346
1470.00,7.625490,24.97745,0.000038,24.040435,0.0005,1.345
1472.00,7.625709,24.97719,0.000038,24.040399,0.0005,1.345
1474.00,7.624986,24.97698,0.000038,24.040435,0.0006,1.345
1476.00,7.625578,24.97740,0.000040,24.041288,0.0005,1.346
1478.00,7.625898,24.97720,0.000037,24.040606,0.0005,1.346
1480.00,7.624842,24.97808,0.000038,24.040079,0.0005,1.346
1482.00,7.624208,24.97781,0.000038,24.040757,0.0005,1.346
1484.00,7.624869,24.97740,0.000037,24.040406,0.0005,1.346
1486.00,7.625189,24.97843,0.000037,24.040292,0.0005,1.346
1488.00,7.625028,24.97820,0.000036,24.040865,0.0005,1.346
1490.00,7.624744,24.97753,0.000037,24.040263,0.0005,1.345
1492.00,7.623744,24.97669,0.000038,24.040599,0.0005,1.346
1494.00,7.623716,24.97765,0.000038,24.040563,0.0005,1.346
1496.00,7.624477,24.97727,0.000038,24.040208,0.0005,1.346
1498.00,7.624925,24.97743,0.000038,24.040325,0.0005,1.346
1500.00,7.624603,24.97680,0.000038,24.040061,0.0005,1.345
1502.00,7.624393,24.97694,0.000039,24.041034,0.0005,1.346
1504.00,7.624740,24.97756,0.000038,24.040726,0.0005,1.347
1506.00,7.625125,24.97748,0.000039,24.040259,0.0005,1.346
1508.00,7.625467,24.97748,0.000038,24.040497,0.0005,1.346
1510.00,7.625298,24.97787,0.000037,24.040183,0.0005,1.346
1512.00,7.625260,24.97827,0.000038,24.039808,0.0005,1.347
1514.00,7.624697,24.97852,0.000038,24.039646,0.0005,1.346
1516.00,7.624816,24.97797,0.000039,24.041032,0.0005,1.345
1518.00,7.624402,24.97828,0.000039,24.040948,0.0005,1.346
1520.00,7.624336,24.97758,0.000038,24.040145,0.0005,1.346
1522.00,7.623480,24.97655,0.000038,24.040259,0.0005,1.346
1524.00,7.623382,24.97661,0.000039,24.039739,0.0005,1.346
1526.00,7.623897,24.97684,0.000039,24.040059,0.0005,1.345
1528.00,7.624277,24.97666,0.000039,24.040970,0.0005,1.346
1530.00,7.623499,24.97704,0.000038,24.040568,0.0005,1.346
1532.00,7.623023,24.97710,0.000038,24.039857,0.0006,1.346
1534.00,7.622642,24.97786,0.000039,24.040261,0.0005,1.345
1536.00,7.623298,24.97740,0.000039,24.040297,0.0005,1.346
1538.00,7.623682,24.97776,0.000038,24.041103,0.0005,1.346
1540.00,7.623860,24.97720,0.000038,24.040225,0.0005,1.346
1542.00,7.623457,24.97644,0.000038,24.040414,0.0005,1.346
1544.00,7.622773,24.97800,0.000038,24.040610,0.0005,1.345
1546.00,7.623498,24.97820,0.000038,24.040599,0.0006,1.346
1548.00,7.624198,24.97873,0.000038,24.040457,0.0006,1.346
1550.00,7.623746,24.97788,0.000038,24.040052,0.0005,1.346
1552.00,7.623482,24.97756,0.000038,24.040185,0.0005,1.346
1554.00,7.624271,24.97778,0.000037,24.040095,0.0005,1.347
1556.00,7.623841,24.97801,0.000038,24.040250,0.0005,1.346
1558.00,7.623694,24.97692,0.000039,24.040586,0.0005,1.345
1560.00,7.623327,24.97755,0.000039,24.039890,0.0005,1.345
1562.00,7.623072,24.97721,0.000039,24.040586,0.0005,1.345
1564.00,7.623376,24.97736,0.000039,24.040535,0.0005,1.346
1566.00,7.623824,24.97680,0.000038,24.040266,0.0005,1.347
1568.00,7.623369,24.97772,0.000037,24.040372,0.0005,1.347
1570.00,7.622252,24.97862,0.000038,24.040508,0.0005,1.347
1572.00,7.621665,24.97859,0.000037,24.040195,0.0005,1.346
1574.00,7.621719,24.97838,0.000038,24.039886,0.0006,1.346
1576.00,7.622180,24.97922,0.000039,24.040355,0.0006,1.346
1578.00,7.622359,24.97882,0.000038,24.040357,0.0005,1.346
1580.00,7.622327,24.97771,0.000040,24.040054,0.0005,1.346
1582.00,7.621610,24.97737,0.000039,24.039935,0.0005,1.346
1584.00,7.622739,24.97748,0.000039,24.040301,0.0005,1.346
1586.00,7.623392,24.97806,0.000038,24.040312,0.0005,1.346
1588.00,7.623416,24.97803,0.000038,24.040703,0.0005,1.346
1590.00,7.622721,24.97807,0.000038,24.040272,0.0005,1.346
1592.00,7.623033,24.97753,0.000038,24.040108,0.0006,1.346
1594.00,7.622807,24.97728,0.000039,24.040115,0.0005,1.346
1596.00,7.622391,24.97757,0.000040,24.040370,0.0005,1.346
1598.00,7.622153,24.97726,0.000039,24.040568,0.0006,1.346
1600.00,7.622442,24.97732,0.000039,24.040481,0.0005,1.346
1602.00,7.622688,24.97828,0.000039,24.040806,0.0005,1.347
1604.00,7.622989,24.97852,0.000039,24.040615,0.0005,1.347
1606.00,7.621924,24.97844,0.000039,24.040741,0.0005,1.346
1608.00,7.620886,24.97907,0.000040,24.040326,0.0005,1.346
1610.00,7.620884,24.97920,0.000039,24.040954,0.0005,1.346
1612.00,7.621596,24.97870,0.000040,24.040077,0.0005,1.346
1614.00,7.621653,24.97768,0.000039,24.040365,0.0005,1.346
1616.00,7.621946,24.97710,0.000037,24.040079,0.0005,1.346
1618.00,7.621096,24.97797,0.000038,24.040001,0.0005,1.347
1620.00,7.620619,24.97836,0.000037,24.040661,0.0005,1.346
1622.00,7.620371,24.97808,0.000038,24.040574,0.0005,1.346
1624.00,7.620572,24.97869,0.000038,24.039866,0.0005,1.347
1626.00,7.619917,24.97836,0.000038,24.040597,0.0005,1.347
1628.00,7.619866,24.97904,0.000038,24.040337,0.0005,1.346
1630.00,7.620017,24.97716,0.000039,24.040930,0.0005,1.346
1632.00,7.620647,24.97714,0.000040,24.040617,0.0006,1.346
1634.00,7.620955,24.97773,0.000039,24.040645,0.0005,1.346
1636.00,7.620451,24.97748,0.000039,24.040641,0.0005,1.346
1638.00,7.620190,24.97741,0.000038,24.040921,0.0005,1.347
1640.00,7.620418,24.97759,0.000038,24.039763,0.0005,1.347
1642.00,7.619779,24.97852,0.000039,24.040614,0.0005,1.347
1644.00,7.618840,24.97866,0.000038,24.040121,0.0005,1.347
1646.00,7.620285,24.97834,0.000039,24.040019,0.0005,1.346
1648.00,7.620276,24.97754,0.000038,24.039803,0.0005,1.346
1650.00,7.619976,24.97701,0.000039,24.040403,0.0005,1.346
1652.00,7.620502,24.97759,0.000038,24.039994,0.0005,1.347
1654.00,7.620161,24.97837,0.000038,24.040112,0.0005,1.347
1656.00,7.620432,24.97858,0.000038,24.040535,0.0005,1.347
1658.00,7.619340,24.97857,0.000039,24.040165,0.0005,1.347
1660.00,7.619749,24.97997,0.000039,24.040485,0.0005,1.346
1662.00,7.620205,24.97900,0.000039,24.040252,0.0005,1.347
1664.00,7.620026,24.97869,0.000039,24.039681,0.0005,1.347
1666.00,7.620460,24.97920,0.000038,24.039668,0.0006,1.347
1668.00,7.619940,24.97958,0.000038,24.040070,0.0005,1.347
1670.00,7.619255,24.97912,0.000038,24.040370,0.0005,1.346
1672.00,7.619074,24.97926,0.000039,24.040159,0.0005,1.346
1674.00,7.619508,24.97967,0.000039,24.040650,0.0005,1.347
1676.00,7.619433,24.97815,0.000038,24.040054,0.0005,1.347
1678.00,7.619724,24.97840,0.000038,24.040012,0.0005,1.347
1680.00,7.618960,24.97897,0.000037,24.040330,0.0005,1.347
1682.00,7.618895,24.97933,0.000038,24.039870,0.0005,1.347
1684.00,7.618961,24.97889,0.000038,24.040221,0.0005,1.347
1686.00,7.618129,24.97896,0.000039,24.040917,0.0005,1.347
1688.00,7.618429,24.97863,0.000038,24.040606,0.0005,1.347
1690.00,7.619425,24.97872,0.000039,24.040257,0.0005,1.347
1692.00,7.619441,24.97892,0.000039,24.039843,0.0005,1.347
1694.00,7.619554,24.97878,0.000039,24.039981,0.0005,1.348
1696.00,7.620029,24.97924,0.000037,24.041057,0.0005,1.347
1698.00,7.620016,24.97905,0.000039,24.039684,0.0005,1.347
1700.00,7.619579,24.97864,0.000040,24.040075,0.0005,1.346
1702.00,7.619486,24.97815,0.000038,24.040219,0.0005,1.347
1704.00,7.619487,24.97820,0.000038,24.040577,0.0006,1.347
1706.00,7.618459,24.97742,0.000038,24.040377,0.0005,1.347
1708.00,7.617734,24.97661,0.000039,24.040570,0.0005,1.347
1710.00,7.617237,24.97708,0.000039,24.039935,0.0005,1.347
1712.00,7.617857,24.97697,0.000038,24.040717,0.0005,1.347
1714.00,7.618052,24.97774,0.000038,24.039161,0.0005,1.347
1716.00,7.617461,24.97875,0.000038,24.040004,0.0005,1.347
1718.00,7.617984,24.97872,0.000038,24.040814,0.0005,1.347
1720.00,7.618665,24.97775,0.000039,24.040225,0.0006,1.346
1722.00,7.618297,24.97748,0.000039,24.040612,0.0005,1.347
1724.00,7.618011,24.97811,0.000038,24.040399,0.0006,1.347
1726.00,7.618007,24.97811,0.000038,24.040023,0.0006,1.347
1728.00,7.617959,24.97925,0.000038,24.039846,0.0005,1.347
1730.00,7.619457,24.97890,0.000038,24.040377,0.0005,1.347
1732.00,7.618981,24.97858,0.000038,24.040763,0.0005,1.347
1734.00,7.618000,24.97950,0.000039,24.040121,0.0005,1.347
1736.00,7.618366,24.97856,0.000036,24.040163,0.0005,1.347
1738.00,7.618288,24.97800,0.000038,24.039654,0.0006,1.348
1740.00,7.617441,24.97780,0.000039,24.040308,0.0005,1.348
1742.00,7.617325,24.97810,0.000036,24.040354,0.0005,1.347
1744.00,7.617114,24.97820,0.000038,24.040206,0.0005,1.347
1746.00,7.618216,24.97864,0.000038,24.040297,0.0005,1.347
1748.00,7.618602,24.97831,0.000039,24.041099,0.0005,1.347
1750.00,7.618197,24.97886,0.000038,24.040517,0.0005,1.347
1752.00,7.618329,24.97924,0.000038,24.040185,0.0005,1.348
1754.00,7.617457,24.97879,0.000038,24.040359,0.0006,1.347
1756.00,7.617112,24.97794,0.000038,24.040155,0.0005,1.347
1758.00,7.616599,24.97782,0.000038,24.040179,0.0005,1.347
1760.00,7.616296,24.97817,0.000039,24.040330,0.0005,1.347
1762.00,7.616977,24.97854,0.000038,24.040268,0.0005,1.347
1764.00,7.617620,24.97879,0.000039,24.040621,0.0005,1.347
1766.00,7.617313,24.97873,0.000039,24.040415,0.0005,1.348
1768.00,7.616638,24.97899,0.000038,24.040423,0.0005,1.348
1770.00,7.616939,24.97909,0.000038,24.040354,0.0005,1.348
1772.00,7.616324,24.97793,0.000039,24.040366,0.0005,1.347
1774.00,7.615382,24.97847,0.000040,24.040588,0.0005,1.348
1776.00,7.615909,24.97927,0.000040,24.040368,0.0005,1.348
1778.00,7.616323,24.98008,0.000039,24.040488,0.0005,1.347
1780.00,7.615744,24.97965,0.000037,24.040903,0.0005,1.347
1782.00,7.616493,24.98002,0.000038,24.040054,0.0005,1.348
1784.00,7.616499,24.98022,0.000038,24.041385,0.0005,1.348
1786.00,7.616387,24.98065,0.000039,24.040712,0.0005,1.348
1788.00,7.617012,24.98089,0.000038,24.040075,0.0005,1.348
1790.00,7.616981,24.98123,0.000038,24.040235,0.0005,1.347
1792.00,7.616009,24.98110,0.000037,24.040026,0.0005,1.347
1794.00,7.616305,24.98055,0.000038,24.040064,0.0005,1.347
1796.00,7.616994,24.98014,0.000038,24.041543,0.0005,1.348
1798.00,7.617185,24.97899,0.000038,24.040555,0.0005,1.347
1800.00,7.617353,24.97972,0.000039,24.040350,0.0005,1.347
1802.00,7.617747,24.98063,0.000039,24.040314,0.0005,1.347
@3,12.0000,24.0
1804.00,7.615741,24.98026,0.000038,24.040570,0.0005,1.348
1806.00,7.611292,24.98027,0.000039,24.040035,0.0005,1.347
1808.00,7.600777,24.98127,0.000039,24.040088,0.0005,1.346
1810.00,7.580557,24.98144,0.000040,24.040330,0.0006,1.346
1812.00,7.557168,24.98075,0.000039,24.040301,0.0005,1.347
1814.00,7.539421,24.98011,0.000039,24.040412,0.0005,1.347
1816.00,7.527991,24.98081,0.000038,24.040275,0.0005,1.348
1818.00,7.519627,24.98050,0.000037,24.040950,0.0005,1.348
1820.00,7.511394,24.97991,0.000038,24.040381,0.0005,1.349
1822.00,7.503191,24.97902,0.000037,24.040064,0.0005,1.348
1824.00,7.495091,24.97890,0.000036,24.040459,0.0006,1.349
1826.00,7.486493,24.97930,0.000036,24.039963,0.0005,1.349
1828.00,7.478247,24.97957,0.000038,24.040234,0.0006,1.349
1830.00,7.473993,24.97969,0.000037,24.039994,0.0005,1.349
1832.00,7.477276,24.97955,0.000036,24.040512,0.0006,1.350
1834.00,7.487555,24.97950,0.000037,24.040543,0.0005,1.349
1836.00,7.498068,24.97999,0.000036,24.039832,0.0005,1.349
1838.00,7.504803,24.98046,0.000037,24.040026,0.0005,1.349
1840.00,7.508955,24.97878,0.000037,24.040245,0.0005,1.348
1842.00,7.510692,24.98018,0.000039,24.040165,0.0005,1.348
1844.00,7.513604,24.98086,0.000040,24.039628,0.0005,1.348
1846.00,7.517319,24.97967,0.000039,24.040297,0.0005,1.347
1848.00,7.520405,24.98013,0.000039,24.040121,0.0005,1.347
1850.00,7.522563,24.97956,0.000039,24.039974,0.0005,1.348
1852.00,7.525628,24.97918,0.000039,24.040405,0.0005,1.348
1854.00,7.528345,24.97955,0.000039,24.039975,0.0005,1.348
1856.00,7.530555,24.98071,0.000039,24.040003,0.0005,1.347
1858.00,7.532449,24.98015,0.000038,24.040550,0.0005,1.347
1860.00,7.534379,24.97959,0.000037,24.040494,0.0005,1.347
1862.00,7.537036,24.97917,0.000038,24.041014,0.0005,1.348
1864.00,7.539347,24.97983,0.000038,24.040559,0.0005,1.348
1866.00,7.541318,24.98062,0.000037,24.040015,0.0005,1.348
1868.00,7.543396,24.98030,0.000039,24.040334,0.0005,1.348
1870.00,7.545610,24.97986,0.000040,24.040341,0.0005,1.347
1872.00,7.547631,24.97938,0.000038,24.040439,0.0005,1.348
1874.00,7.549003,24.97967,0.000040,24.040245,0.0005,1.348
1876.00,7.551050,24.97898,0.000038,24.039997,0.0005,1.348
1878.00,7.552902,24.97931,0.000038,24.040165,0.0005,1.348
1880.00,7.552962,24.97918,0.000038,24.040595,0.0005,1.349
1882.00,7.553458,24.97914,0.000038,24.040299,0.0005,1.348
1884.00,7.554156,24.97813,0.000037,24.040885,0.0005,1.348
1886.00,7.555593,24.97908,0.000037,24.040012,0.0005,1.348
1888.00,7.555497,24.97897,0.000037,24.040170,0.0005,1.348
1890.00,7.556148,24.97937,0.000038,24.040663,0.0005,1.348
1892.00,7.556087,24.97845,0.000038,24.040103,0.0005,1.348
1894.00,7.555730,24.97729,0.000038,24.040385,0.0005,1.348
1896.00,7.555910,24.97803,0.000038,24.040410,0.0005,1.348
1898.00,7.556855,24.97755,0.000038,24.039364,0.0005,1.348
1900.00,7.557328,24.97784,0.000038,24.039784,0.0005,1.348
1902.00,7.559243,24.97742,0.000038,24.040410,0.0005,1.348
1904.00,7.560053,24.97734,0.000038,24.039515,0.0005,1.348
1906.00,7.561148,24.97809,0.000038,24.040272,0.0005,1.348
1908.00,7.563131,24.97812,0.000037,24.040192,0.0005,1.348
1910.00,7.564446,24.97742,0.000037,24.040661,0.0005,1.348
1912.00,7.564990,24.97677,0.000038,24.040230,0.0005,1.348
1914.00,7.566679,24.97708,0.000037,24.039988,0.0005,1.348
1916.00,7.569736,24.97736,0.000038,24.040254,0.0005,1.348
1918.00,7.572617,24.97745,0.000039,24.040412,0.0005,1.348
1920.00,7.574815,24.97810,0.000037,24.040041,0.0005,1.348
1922.00,7.576916,24.97763,0.000037,24.040743,0.0005,1.348
1924.00,7.579528,24.97860,0.000038,24.040505,0.0005,1.348
1926.00,7.582281,24.97840,0.000039,24.040715,0.0005,1.348
1928.00,7.584433,24.97905,0.000038,24.039088,0.0005,1.348
1930.00,7.585724,24.97851,0.000038,24.040841,0.0005,1.348
1932.00,7.588117,24.97913,0.000039,24.040205,0.0005,1.348
1934.00,7.590000,24.97867,0.000038,24.040435,0.0005,1.348
1936.00,7.591047,24.97785,0.000038,24.039828,0.0005,1.348
1938.00,7.593702,24.97818,0.000038,24.039335,0.0006,1.348
1940.00,7.594946,24.97808,0.000038,24.040083,0.0005,1.348
1942.00,7.595158,24.97827,0.000037,24.040108,0.0005,1.347
1944.00,7.595957,24.97805,0.000038,24.040885,0.0005,1.348
1946.00,7.597246,24.97810,0.000038,24.040846,0.0005,1.348
1948.00,7.599165,24.97859,0.000037,24.040525,0.0005,1.349
1950.00,7.598906,24.97934,0.000036,24.040214,0.0005,1.349
1952.00,7.599208,24.97939,0.000036,24.040883,0.0005,1.348
1954.00,7.599671,24.97924,0.000037,24.040672,0.0005,1.349
1956.00,7.600529,24.97940,0.000038,24.039688,0.0005,1.348
1958.00,7.600644,24.97939,0.000037,24.040574,0.0005,1.348
1960.00,7.600627,24.97896,0.000038,24.040041,0.0005,1.348
1962.00,7.601077,24.97868,0.000038,24.040094,0.0005,1.348
1964.00,7.602611,24.97817,0.000037,24.040712,0.0005,1.348
1966.00,7.603252,24.97854,0.000038,24.040014,0.0005,1.348
1968.00,7.603286,24.97895,0.000038,24.040468,0.0005,1.348
1970.00,7.603444,24.97860,0.000038,24.039741,0.0005,1.348
1972.00,7.603606,24.97844,0.000037,24.039457,0.0005,1.348
1974.00,7.603853,24.97857,0.000036,24.039708,0.0005,1.349
1976.00,7.602778,24.97848,0.000037,24.040499,0.0005,1.348
1978.00,7.602905,24.97687,0.000037,24.040139,0.0005,1.349
1980.00,7.603081,24.97765,0.000039,24.040932,0.0005,1.348
1982.00,7.603134,24.97746,0.000038,24.039995,0.0005,1.349
1984.00,7.603367,24.97639,0.000037,24.040328,0.0005,1.349
1986.00,7.603518,24.97661,0.000038,24.040646,0.0005,1.348
1988.00,7.604035,24.97614,0.000038,24.040008,0.0005,1.348
1990.00,7.603910,24.97545,0.000038,24.040268,0.0005,1.348
1992.00,7.603452,24.97675,0.000037,24.040481,0.0005,1.348
1994.00,7.603935,24.97699,0.000039,24.040570,0.0005,1.348
1996.00,7.603368,24.97751,0.000038,24.040383,0.0005,1.349
1998.00,7.603565,24.97770,0.000037,24.040566,0.0005,1.349
2000.00,7.603853,24.97803,0.000037,24.040821,0.0005,1.348
2002.00,7.603761,24.97712,0.000037,24.040194,0.0005,1.349
2004.00,7.604215,24.97667,0.000037,24.040203,0.0005,1.348
2006.00,7.604945,24.97655,0.000038,24.040041,0.0005,1.348
2008.00,7.604361,24.97731,0.000037,24.039564,0.0005,1.349
2010.00,7.603614,24.97832,0.000036,24.039190,0.0005,1.349
2012.00,7.603474,24.97857,0.000037,24.039390,0.0005,1.349
2014.00,7.604078,24.97807,0.000037,24.039872,0.0005,1.348
2016.00,7.603774,24.97715,0.000038,24.040835,0.0005,1.348
2018.00,7.602729,24.97728,0.000038,24.040352,0.0005,1.349
2020.00,7.602501,24.97771,0.000037,24.040015,0.0005,1.349
2022.00,7.602683,24.97684,0.000037,24.040626,0.0005,1.349
2024.00,7.602814,24.97737,0.000038,24.040081,0.0005,1.348
2026.00,7.602615,24.97735,0.000038,24.040959,0.0005,1.349
2028.00,7.602563,24.97703,0.000038,24.040599,0.0005,1.349
2030.00,7.602391,24.97789,0.000038,24.039535,0.0005,1.349
2032.00,7.601788,24.97866,0.000037,24.040115,0.0005,1.349
2034.00,7.602405,24.97788,0.000037,24.039846,0.0005,1.348
2036.00,7.602869,24.97750,0.000037,24.040134,0.0005,1.348
2038.00,7.602079,24.97790,0.000038,24.040632,0.0005,1.349
2040.00,7.602030,24.97774,0.000038,24.040295,0.0005,1.348
2042.00,7.602038,24.97811,0.000039,24.040766,0.0005,1.348
2044.00,7.601763,24.97808,0.000039,24.040064,0.0005,1.349
2046.00,7.600951,24.97761,0.000039,24.040064,0.0005,1.349
2048.00,7.601540,24.97673,0.000038,24.039854,0.0005,1.349
2050.00,7.602434,24.97686,0.000038,24.039737,0.0005,1.350
2052.00,7.602763,24.97692,0.000037,24.040277,0.0005,1.349
2054.00,7.603106,24.97717,0.000039,24.040905,0.0005,1.348
2056.00,7.602097,24.97790,0.000038,24.040274,0.0006,1.349
2058.00,7.601263,24.97834,0.000038,24.040290,0.0005,1.349
2060.00,7.601436,24.97946,0.000038,24.039781,0.0005,1.349
2062.00,7.601558,24.97952,0.000038,24.040457,0.0005,1.348
2064.00,7.601855,24.97903,0.000039,24.040608,0.0005,1.349
2066.00,7.601369,24.97838,0.000038,24.039881,0.0005,1.349
2068.00,7.602087,24.97838,0.000037,24.039434,0.0005,1.349
2070.00,7.601928,24.97804,0.000037,24.040466,0.0005,1.349
2072.00,7.601154,24.97788,0.000038,24.040394,0.0005,1.349
2074.00,7.601067,24.97904,0.000038,24.040734,0.0005,1.348
2076.00,7.601812,24.97955,0.000039,24.039939,0.0005,1.348
2078.00,7.601514,24.97900,0.000037,24.040432,0.0005,1.349
2080.00,7.601408,24.97941,0.000038,24.040270,0.0005,1.349
2082.00,7.600817,24.97983,0.000036,24.040088,0.0005,1.349
2084.00,7.602388,24.97984,0.000037,24.040461,0.0005,1.349
2086.00,7.601891,24.97951,0.000037,24.041490,0.0005,1.349
2088.00,7.602249,24.97907,0.000038,24.040715,0.0005,1.348
2090.00,7.602054,24.97856,0.000039,24.040655,0.0005,1.348
2092.00,7.601929,24.97852,0.000038,24.040459,0.0005,1.349
2094.00,7.601935,24.97943,0.000038,24.040448,0.0005,1.349
2096.00,7.602032,24.97999,0.000038,24.040185,0.0005,1.349
2098.00,7.601376,24.97991,0.000038,24.040503,0.0005,1.348
2100.00,7.601098,24.97990,0.000038,24.040179,0.0005,1.349
2102.00,7.601131,24.97803,0.000038,24.039783,0.0005,1.349
2104.00,7.601147,24.97809,0.000038,24.040714,0.0005,1.349
2106.00,7.600894,24.97849,0.000038,24.040401,0.0005,1.348
2108.00,7.600454,24.97888,0.000039,24.040010,0.0005,1.348
2110.00,7.600427,24.97965,0.000038,24.040472,0.0005,1.349
2112.00,7.601324,24.98000,0.000038,24.040361,0.0005,1.349
2114.00,7.601177,24.97916,0.000037,24.040843,0.0005,1.348
2116.00,7.601879,24.97935,0.000038,24.040381,0.0005,1.348
2118.00,7.602010,24.97931,0.000038,24.040326,0.0005,1.348
2120.00,7.602072,24.97812,0.000039,24.040328,0.0005,1.348
2122.00,7.603202,24.97781,0.000040,24.040117,0.0005,1.348
2124.00,7.603727,24.97835,0.000038,24.040435,0.0005,1.349
2126.00,7.603376,24.97818,0.000038,24.040323,0.0005,1.348
2128.00,7.603098,24.97916,0.000037,24.039815,0.0005,1.349
2130.00,7.604312,24.97862,0.000038,24.040841,0.0005,1.348
2132.00,7.603070,24.97848,0.000039,24.040612,0.0005,1.348
2134.00,7.601756,24.97840,0.000039,24.040579,0.0005,1.348
2136.00,7.600656,24.97898,0.000038,24.039768,0.0005,1.348
2138.00,7.600685,24.97858,0.000037,24.040826,0.0005,1.349
2140.00,7.601656,24.97720,0.000038,24.040303,0.0005,1.348
2142.00,7.601645,24.97659,0.000038,24.039850,0.0005,1.348
2144.00,7.600679,24.97701,0.000037,24.040530,0.0005,1.349
2146.00,7.600790,24.97772,0.000036,24.040821,0.0005,1.349
2148.00,7.600680,24.97784,0.000037,24.039884,0.0005,1.349
2150.00,7.601130,24.97829,0.000039,24.040610,0.0005,1.348
2152.00,7.601379,24.97725,0.000039,24.040270,0.0005,1.348
2154.00,7.601690,24.97699,0.000038,24.040786,0.0005,1.349
2156.00,7.602320,24.97720,0.000038,24.040565,0.0005,1.349
2158.00,7.602321,24.97833,0.000038,24.040377,0.0005,1.348
2160.00,7.601750,24.97775,0.000038,24.040592,0.0005,1.348
2162.00,7.601287,24.97781,0.000040,24.040319,0.0005,1.348
2164.00,7.601613,24.97803,0.000038,24.040130,0.0005,1.348
2166.00,7.602706,24.97730,0.000039,24.040206,0.0005,1.349
2168.00,7.602762,24.97705,0.000038,24.040699,0.0005,1.349
2170.00,7.602621,24.97741,0.000039,24.041001,0.0005,1.348
2172.00,7.602351,24.97797,0.000037,24.041074,0.0005,1.349
2174.00,7.601962,24.97764,0.000037,24.040050,0.0005,1.348
2176.00,7.601401,24.97765,0.000039,24.040194,0.0005,1.347
2178.00,7.601333,24.97751,0.000039,24.041135,0.0005,1.348
2180.00,7.601922,24.97735,0.000038,24.041201,0.0005,1.348
2182.00,7.602392,24.97648,0.000038,24.039957,0.0005,1.348
2184.00,7.602491,24.97762,0.000037,24.040286,0.0005,1.348
2186.00,7.602095,24.97796,0.000038,24.040566,0.0005,1.348
2188.00,7.600787,24.97756,0.000038,24.040492,0.0005,1.348
2190.00,7.601053,24.97817,0.000039,24.040386,0.0005,1.348
2192.00,7.601731,24.97831,0.000037,24.040803,0.0005,1.348
2194.00,7.602190,24.97772,0.000038,24.040261,0.0005,1.348
2196.00,7.601990,24.97804,0.000038,24.039861,0.0005,1.348
2198.00,7.601575,24.97846,0.000038,24.040308,0.0005,1.349
2200.00,7.601661,24.97968,0.000038,24.040846,0.0005,1.349
2202.00,7.602647,24.97931,0.000038,24.040748,0.0005,1.348
2204.00,7.602964,24.97870,0.000038,24.040470,0.0005,1.348
2206.00,7.602130,24.97821,0.000038,24.040325,0.0005,1.348
2208.00,7.601944,24.97745,0.000038,24.040928,0.0005,1.348
2210.00,7.601224,24.97819,0.000038,24.040701,0.0005,1.348
2212.00,7.600498,24.97829,0.000038,24.040428,0.0005,1.348
2214.00,7.600426,24.97833,0.000037,24.040952,0.0005,1.348
2216.00,7.601072,24.97787,0.000037,24.040546,0.0005,1.348
2218.00,7.601242,24.97869,0.000038,24.040515,0.0005,1.348
2220.00,7.601064,24.97884,0.000038,24.040830,0.0005,1.349
2222.00,7.599855,24.97870,0.000038,24.040401,0.0005,1.349
2224.00,7.599621,24.97935,0.000039,24.039959,0.0006,1.348
2226.00,7.600610,24.97884,0.000039,24.040732,0.0005,1.348
2228.00,7.601315,24.97822,0.000037,24.040257,0.0006,1.348
2230.00,7.601072,24.97793,0.000038,24.040354,0.0005,1.348
2232.00,7.600923,24.97778,0.000037,24.040194,0.0005,1.348
2234.00,7.601257,24.97801,0.000038,24.040757,0.0005,1.348
2236.00,7.601484,24.97837,0.000039,24.040332,0.0005,1.348
2238.00,7.601256,24.97878,0.000039,24.040379,0.0005,1.348
2240.00,7.600822,24.97850,0.000038,24.040659,0.0005,1.349
2242.00,7.601582,24.97840,0.000037,24.040526,0.0005,1.348
2244.00,7.601908,24.97796,0.000039,24.040608,0.0005,1.347
2246.00,7.601071,24.97860,0.000040,24.039914,0.0005,1.348
2248.00,7.600399,24.97873,0.000038,24.040583,0.0006,1.348
2250.00,7.598977,24.97960,0.000039,24.040728,0.0005,1.349
2252.00,7.598898,24.97931,0.000039,24.040312,0.0005,1.349
2254.00,7.599835,24.97998,0.000037,24.040488,0.0005,1.348
2256.00,7.600568,24.97915,0.000038,24.040465,0.0005,1.348
2258.00,7.600484,24.97853,0.000038,24.040137,0.0005,1.348
2260.00,7.600818,24.97889,0.000037,24.040186,0.0005,1.348
2262.00,7.601738,24.97950,0.000038,24.040483,0.0005,1.348
2264.00,7.601435,24.97985,0.000038,24.040481,0.0005,1.348
2266.00,7.601208,24.97916,0.000039,24.040394,0.0005,1.348
2268.00,7.601148,24.97931,0.000039,24.041003,0.0005,1.348
2270.00,7.600863,24.97887,0.000039,24.041228,0.0005,1.348
2272.00,7.601089,24.97855,0.000038,24.040712,0.0005,1.348
2274.00,7.601385,24.97832,0.000039,24.040275,0.0005,1.348
2276.00,7.600708,24.97893,0.000038,24.040332,0.0005,1.348
2278.00,7.601639,24.97901,0.000038,24.040426,0.0005,1.348
2280.00,7.600591,24.97886,0.000037,24.040566,0.0005,1.348
2282.00,7.600756,24.97860,0.000038,24.040499,0.0005,1.348
2284.00,7.600509,24.97909,0.000039,24.040054,0.0005,1.348
2286.00,7.599787,24.97903,0.000037,24.040801,0.0005,1.348
2288.00,7.600500,24.97766,0.000038,24.040981,0.0005,1.348
2290.00,7.600621,24.97798,0.000038,24.040214,0.0005,1.348
2292.00,7.601088,24.97865,0.000038,24.041003,0.0005,1.348
2294.00,7.600665,24.97903,0.000038,24.040866,0.0005,1.348
2296.00,7.600622,24.97851,0.000037,24.040285,0.0005,1.348
2298.00,7.600757,24.97947,0.000036,24.038975,0.0005,1.348
2300.00,7.600594,24.97951,0.000038,24.041092,0.0005,1.348
2302.00,7.600457,24.97921,0.000038,24.040652,0.0005,1.348
2304.00,7.600273,24.97835,0.000038,24.039861,0.0005,1.348
2306.00,7.600625,24.97918,0.000038,24.040215,0.0005,1.349
2308.00,7.601324,24.98003,0.000037,24.040595,0.0005,1.348
2310.00,7.600515,24.97982,0.000039,24.041077,0.0005,1.348
2312.00,7.599929,24.98007,0.000038,24.040419,0.0005,1.347
2314.00,7.599535,24.97883,0.000037,24.040361,0.0005,1.348
2316.00,7.599804,24.97863,0.000039,24.040743,0.0005,1.348
2318.00,7.600437,24.97944,0.000039,24.040032,0.0006,1.348
2320.00,7.600593,24.97892,0.000037,24.040532,0.0005,1.348
2322.00,7.600511,24.97880,0.000038,24.040197,0.0005,1.348
2324.00,7.600088,24.97958,0.000037,24.040528,0.0005,1.348
2326.00,7.600347,24.97922,0.000037,24.040506,0.0006,1.348
2328.00,7.600149,24.97907,0.000038,24.040430,0.0005,1.348
2330.00,7.599732,24.97887,0.000037,24.039730,0.0005,1.348
2332.00,7.600171,24.97954,0.000037,24.040572,0.0005,1.348
2334.00,7.600115,24.97956,0.000039,24.040668,0.0005,1.348
2336.00,7.599730,24.97979,0.000038,24.040650,0.0005,1.348
2338.00,7.599370,24.98047,0.000037,24.040499,0.0005,1.348
2340.00,7.599746,24.98004,0.000038,24.039794,0.0005,1.348
2342.00,7.599637,24.97987,0.000037,24.040312,0.0005,1.348
2344.00,7.599226,24.98081,0.000036,24.039950,0.0005,1.348
2346.00,7.599018,24.98110,0.000038,24.040203,0.0005,1.347
2348.00,7.599465,24.98064,0.000039,24.039903,0.0005,1.348
2350.00,7.599761,24.97954,0.000038,24.039857,0.0005,1.348
2352.00,7.599778,24.98002,0.000039,24.040685,0.0005,1.348
2354.00,7.600468,24.97983,0.000038,24.040386,0.0005,1.348
2356.00,7.600840,24.97872,0.000035,24.040652,0.0005,1.348
2358.00,7.599694,24.97797,0.000037,24.040445,0.0005,1.348
2360.00,7.598839,24.97809,0.000037,24.040066,0.0005,1.348
2362.00,7.599830,24.97937,0.000038,24.040230,0.0005,1.348
2364.00,7.599661,24.98018,0.000039,24.041297,0.0005,1.347
2366.00,7.599890,24.98040,0.000037,24.040339,0.0005,1.347
2368.00,7.600053,24.97967,0.000037,24.039664,0.0005,1.347
2370.00,7.599528,24.97998,0.000038,24.040434,0.0005,1.348
2372.00,7.599509,24.97989,0.000036,24.040330,0.0005,1.348
2374.00,7.599333,24.98030,0.000038,24.041119,0.0005,1.348
2376.00,7.599827,24.98068,0.000038,24.040746,0.0005,1.348
2378.00,7.599988,24.98089,0.000037,24.040832,0.0005,1.347
2380.00,7.599757,24.98083,0.000038,24.040650,0.0005,1.348
2382.00,7.599776,24.98054,0.000039,24.039795,0.0005,1.347
2384.00,7.599816,24.98059,0.000037,24.040374,0.0005,1.348
2386.00,7.598903,24.98038,0.000038,24.040928,0.0005,1.348
2388.00,7.598200,24.98031,0.000038,24.040903,0.0005,1.348
2390.00,7.598407,24.97971,0.000037,24.040939,0.0004,1.347
2392.00,7.599388,24.97976,0.000037,24.041265,0.0005,1.347
2394.00,7.599860,24.97975,0.000039,24.040561,0.0005,1.348
2396.00,7.599730,24.97943,0.000039,24.040097,0.0005,1.348
2398.00,7.599448,24.97911,0.000037,24.041090,0.0005,1.348
2400.00,7.599354,24.97982,0.000038,24.040115,0.0005,1.347
2402.00,7.598628,24.98001,0.000038,24.040577,0.0005,1.347
@4,12.0000,24.0
2404.00,7.597433,24.97994,0.000039,24.040483,0.0006,1.347
2406.00,7.593647,24.97972,0.000038,24.040077,0.0005,1.347
2408.00,7.585575,24.97944,0.000038,24.040430,0.0005,1.347
2410.00,7.568879,24.97983,0.000038,24.040394,0.0005,1.347
2412.00,7.547431,24.97963,0.000038,24.039984,0.0005,1.347
2414.00,7.531828,24.97908,0.000037,24.040594,0.0005,1.347
2416.00,7.520716,24.97881,0.000038,24.040370,0.0005,1.348
2418.00,7.513049,24.97770,0.000038,24.040863,0.0005,1.348
2420.00,7.506094,24.97763,0.000037,24.041097,0.0005,1.348
2422.00,7.499990,24.97753,0.000036,24.040688,0.0005,1.349
2424.00,7.494886,24.97755,0.000036,24.039584,0.0005,1.348
2426.00,7.488674,24.97769,0.000037,24.040399,0.0005,1.348
2428.00,7.481653,24.97724,0.000037,24.039903,0.0005,1.348
2430.00,7.478068,24.97641,0.000036,24.041141,0.0005,1.349
2432.00,7.482236,24.97775,0.000035,24.040563,0.0005,1.349
2434.00,7.492472,24.97787,0.000036,24.040461,0.0005,1.349
2436.00,7.503815,24.97753,0.000038,24.040090,0.0005,1.349
2438.00,7.510761,24.97687,0.000037,24.039810,0.0005,1.348
2440.00,7.514283,24.97743,0.000038,24.040014,0.0005,1.347
2442.00,7.516307,24.97863,0.000038,24.040374,0.0005,1.348
2444.00,7.518099,24.97894,0.000038,24.040199,0.0005,1.348
2446.00,7.519593,24.97879,0.000039,24.040443,0.0004,1.348
2448.00,7.521244,24.97799,0.000039,24.040443,0.0005,1.346
2450.00,7.523529,24.97828,0.000040,24.040306,0.0005,1.347
2452.00,7.525780,24.97777,0.000040,24.040330,0.0005,1.347
2454.00,7.528332,24.97687,0.000039,24.040550,0.0005,1.347
2456.00,7.530408,24.97780,0.000039,24.040261,0.0006,1.347
2458.00,7.531073,24.97717,0.000039,24.039699,0.0005,1.347
2460.00,7.533215,24.97787,0.000040,24.040585,0.0005,1.347
2462.00,7.534672,24.97789,0.000038,24.040330,0.0005,1.347
2464.00,7.535977,24.97720,0.000037,24.040419,0.0005,1.347
2466.00,7.537327,24.97692,0.000038,24.040265,0.0005,1.347
2468.00,7.538149,24.97756,0.000038,24.039994,0.0005,1.347
2470.00,7.538718,24.97782,0.000038,24.040477,0.0005,1.347
2472.00,7.539025,24.97898,0.000038,24.040917,0.0005,1.347
2474.00,7.539166,24.97941,0.000037,24.039783,0.0005,1.347
2476.00,7.539101,24.97906,0.000038,24.040297,0.0005,1.347
2478.00,7.539647,24.97896,0.000037,24.039941,0.0005,1.347
2480.00,7.540774,24.97821,0.000038,24.039850,0.0005,1.347
2482.00,7.541371,24.97841,0.000038,24.039859,0.0005,1.347
2484.00,7.540652,24.97870,0.000038,24.039843,0.0005,1.347
2486.00,7.541032,24.97881,0.000037,24.039839,0.0005,1.347
2488.00,7.541977,24.97641,0.000037,24.040379,0.0005,1.347
2490.00,7.543071,24.97670,0.000037,24.039694,0.0006,1.346
2492.00,7.542774,24.97634,0.000038,24.040501,0.0005,1.346
2494.00,7.542617,24.97655,0.000038,24.040343,0.0005,1.347
2496.00,7.543074,24.97620,0.000039,24.040252,0.0005,1.347
2498.00,7.544010,24.97634,0.000039,24.039950,0.0005,1.346
2500.00,7.544211,24.97650,0.000039,24.040050,0.0005,1.346
2502.00,7.546002,24.97623,0.000039,24.040848,0.0005,1.347
2504.00,7.547260,24.97640,0.000038,24.040988,0.0005,1.347
2506.00,7.549138,24.97664,0.000037,24.040395,0.0005,1.347
2508.00,7.550467,24.97734,0.000038,24.039894,0.0005,1.347
2510.00,7.551417,24.97652,0.000038,24.040088,0.0005,1.347
2512.00,7.552440,24.97695,0.000038,24.039861,0.0005,1.347
2514.00,7.554336,24.97676,0.000039,24.040594,0.0005,1.347
2516.00,7.556916,24.97728,0.000037,24.040030,0.0005,1.347
2518.00,7.559568,24.97856,0.000038,24.040155,0.0005,1.347
2520.00,7.562237,24.97689,0.000039,24.040548,0.0005,1.347
2522.00,7.565220,24.97815,0.000037,24.041217,0.0005,1.346
2524.00,7.567339,24.97635,0.000038,24.039924,0.0005,1.347
2526.00,7.570190,24.97640,0.000037,24.040415,0.0005,1.347
2528.00,7.571923,24.97687,0.000037,24.039979,0.0004,1.347
2530.00,7.573785,24.97682,0.000037,24.040643,0.0005,1.346
2532.00,7.575509,24.97714,0.000038,24.040223,0.0005,1.347
2534.00,7.577196,24.97778,0.000038,24.040655,0.0004,1.346
2536.00,7.578091,24.97811,0.000037,24.040375,0.0005,1.346
2538.00,7.579622,24.97718,0.000038,24.040234,0.0005,1.346
2540.00,7.580300,24.97682,0.000037,24.039532,0.0005,1.346
2542.00,7.580668,24.97704,0.000039,24.040477,0.0005,1.346
2544.00,7.581789,24.97722,0.000039,24.039832,0.0005,1.346
2546.00,7.582515,24.97667,0.000040,24.039761,0.0005,1.347
2548.00,7.583036,24.97708,0.000039,24.039490,0.0005,1.346
2550.00,7.584047,24.97707,0.000038,24.039668,0.0005,1.346
2552.00,7.585165,24.97678,0.000038,24.039508,0.0005,1.346
2554.00,7.585592,24.97722,0.000038,24.040083,0.0005,1.347
2556.00,7.585784,24.97768,0.000037,24.039755,0.0005,1.346
2558.00,7.586568,24.97795,0.000038,24.040239,0.0005,1.346
2560.00,7.586934,24.97730,0.000039,24.040915,0.0005,1.346
2562.00,7.587473,24.97864,0.000038,24.039812,0.0005,1.346
2564.00,7.588011,24.97814,0.000038,24.039012,0.0005,1.346
2566.00,7.588420,24.97728,0.000039,24.040697,0.0005,1.347
2568.00,7.588369,24.97747,0.000038,24.040652,0.0005,1.347
2570.00,7.588790,24.97829,0.000038,24.040634,0.0005,1.346
2572.00,7.588808,24.97925,0.000038,24.040441,0.0005,1.347
2574.00,7.588705,24.97889,0.000038,24.040774,0.0005,1.346
2576.00,7.588694,24.97857,0.000039,24.040697,0.0005,1.346
2578.00,7.589401,24.97858,0.000037,24.040861,0.0004,1.346
2580.00,7.589811,24.97930,0.000036,24.040123,0.0005,1.346
2582.00,7.590132,24.97872,0.000037,24.040248,0.0005,1.345
2584.00,7.590055,24.97920,0.000039,24.040421,0.0005,1.346
2586.00,7.589740,24.97868,0.000039,24.040426,0.0005,1.346
2588.00,7.589246,24.97953,0.000038,24.040117,0.0005,1.345
2590.00,7.589422,24.98007,0.000038,24.040450,0.0005,1.346
2592.00,7.590162,24.98025,0.000037,24.040597,0.0005,1.345
2594.00,7.590550,24.97948,0.000039,24.040308,0.0005,1.345
2596.00,7.590297,24.97904,0.000039,24.040441,0.0005,1.346
2598.00,7.589973,24.97874,0.000038,24.040305,0.0005,1.345
2600.00,7.589818,24.97914,0.000039,24.040357,0.0005,1.346
2602.00,7.589462,24.97894,0.000039,24.039779,0.0005,1.346
2604.00,7.589301,24.97747,0.000036,24.040830,0.0005,1.346
2606.00,7.588947,24.97717,0.000037,24.040412,0.0005,1.345
2608.00,7.588716,24.97773,0.000038,24.040157,0.0005,1.346
2610.00,7.590137,24.97852,0.000037,24.039383,0.0005,1.345
2612.00,7.590668,24.97875,0.000038,24.040557,0.0005,1.345
2614.00,7.590953,24.97881,0.000038,24.040070,0.0005,1.346
2616.00,7.590749,24.97857,0.000037,24.040106,0.0005,1.346
2618.00,7.591289,24.97735,0.000038,24.039968,0.0005,1.345
2620.00,7.590276,24.97857,0.000037,24.039977,0.0005,1.346
2622.00,7.589820,24.97863,0.000037,24.039557,0.0005,1.345
2624.00,7.589257,24.97815,0.000038,24.039955,0.0005,1.346
2626.00,7.590133,24.97773,0.000039,24.040361,0.0005,1.345
2628.00,7.589809,24.97746,0.000038,24.040555,0.0005,1.345
2630.00,7.589682,24.97748,0.000038,24.040077,0.0005,1.346
2632.00,7.589337,24.97845,0.000036,24.040012,0.0005,1.346
2634.00,7.589226,24.97736,0.000037,24.041019,0.0005,1.346
2636.00,7.589541,24.97669,0.000037,24.040606,0.0005,1.345
2638.00,7.589189,24.97675,0.000037,24.040148,0.0005,1.345
2640.00,7.589051,24.97840,0.000037,24.039986,0.0005,1.345
2642.00,7.589755,24.97917,0.000037,24.040675,0.0004,1.346
2644.00,7.589370,24.97916,0.000036,24.040245,0.0005,1.346
2646.00,7.589864,24.97889,0.000036,24.039879,0.0005,1.346
2648.00,7.589852,24.97885,0.000037,24.039763,0.0005,1.345
2650.00,7.589604,24.97942,0.000037,24.040035,0.0005,1.345
2652.00,7.590509,24.97908,0.000037,24.039912,0.0005,1.345
2654.00,7.590288,24.97858,0.000039,24.040037,0.0005,1.345
2656.00,7.589678,24.97865,0.000038,24.039997,0.0005,1.345
2658.00,7.589963,24.97932,0.000038,24.040177,0.0005,1.345
2660.00,7.589691,24.97884,0.000037,24.040966,0.0005,1.345
2662.00,7.590112,24.97903,0.000037,24.040439,0.0005,1.345
2664.00,7.590365,24.97877,0.000038,24.040341,0.0005,1.346
2666.00,7.589830,24.97971,0.000038,24.040568,0.0005,1.345
2668.00,7.589043,24.98003,0.000038,24.040561,0.0005,1.345
2670.00,7.589215,24.97962,0.000038,24.040195,0.0005,1.345
2672.00,7.589818,24.97979,0.000038,24.040765,0.0005,1.345
2674.00,7.590732,24.97976,0.000038,24.040208,0.0005,1.345
2676.00,7.591076,24.97931,0.000039,24.040990,0.0005,1.345
2678.00,7.590436,24.98021,0.000038,24.040826,0.0005,1.345
2680.00,7.590641,24.97973,0.000038,24.039930,0.0005,1.345
2682.00,7.590919,24.98032,0.000038,24.040455,0.0005,1.345
2684.00,7.591462,24.98091,0.000037,24.039834,0.0005,1.346
2686.00,7.590665,24.98183,0.000037,24.040532,0.0005,1.345
2688.00,7.590330,24.98158,0.000038,24.039884,0.0005,1.345
2690.00,7.590822,24.98177,0.000038,24.040557,0.0005,1.345
2692.00,7.591105,24.98111,0.000037,24.041168,0.0004,1.346
2694.00,7.591344,24.98133,0.000037,24.039599,0.0005,1.345
2696.00,7.590244,24.98104,0.000038,24.040428,0.0005,1.344
2698.00,7.590398,24.98053,0.000038,24.040075,0.0005,1.345
2700.00,7.589821,24.98063,0.000037,24.040081,0.0005,1.345
2702.00,7.589773,24.98088,0.000038,24.040579,0.0004,1.345
2704.00,7.590589,24.98087,0.000037,24.040279,0.0005,1.345
2706.00,7.592155,24.98159,0.000037,24.039868,0.0005,1.345
2708.00,7.591003,24.98224,0.000036,24.039504,0.0005,1.345
2710.00,7.590269,24.98249,0.000036,24.039437,0.0005,1.345
2712.00,7.590142,24.98272,0.000038,24.039701,0.0005,1.345
2714.00,7.591411,24.98415,0.000038,24.040143,0.0005,1.345
2716.00,7.590923,24.98386,0.000038,24.040248,0.0005,1.345
2718.00,7.591725,24.98286,0.000038,24.040655,0.0005,1.345
2720.00,7.591094,24.98268,0.000037,24.040661,0.0005,1.344
2722.00,7.590554,24.98196,0.000037,24.040385,0.0005,1.344
2724.00,7.590139,24.98195,0.000037,24.040014,0.0005,1.345
2726.00,7.590361,24.98267,0.000037,24.040079,0.0005,1.345
2728.00,7.591184,24.98278,0.000038,24.040021,0.0005,1.345
2730.00,7.591319,24.98301,0.000037,24.040421,0.0005,1.345
2732.00,7.592033,24.98278,0.000036,24.040501,0.0005,1.345
2734.00,7.592390,24.98282,0.000036,24.040155,0.0005,1.345
2736.00,7.591592,24.98253,0.000035,24.040448,0.0005,1.345
2738.00,7.590577,24.98275,0.000037,24.039723,0.0005,1.344
2740.00,7.592006,24.98184,0.000038,24.039532,0.0005,1.344
2742.00,7.592289,24.98188,0.000039,24.039926,0.0005,1.345
2744.00,7.592771,24.98226,0.000038,24.040405,0.0005,1.345
2746.00,7.592371,24.98238,0.000037,24.039924,0.0005,1.344
2748.00,7.592418,24.98249,0.000036,24.040141,0.0005,1.344
2750.00,7.592715,24.98247,0.000038,24.039864,0.0005,1.344
2752.00,7.593499,24.98175,0.000037,24.039577,0.0005,1.345
2754.00,7.593374,24.98229,0.000036,24.040163,0.0005,1.345
2756.00,7.593189,24.98202,0.000037,24.039855,0.0005,1.345
2758.00,7.593357,24.98155,0.000037,24.040434,0.0005,1.345
2760.00,7.592866,24.98135,0.000038,24.040877,0.0005,1.344
2762.00,7.591731,24.98125,0.000039,24.040608,0.0005,1.344
2764.00,7.592137,24.98055,0.000039,24.039634,0.0005,1.345
2766.00,7.591729,24.98108,0.000039,24.040259,0.0005,1.345
2768.00,7.590958,24.98097,0.000038,24.040266,0.0005,1.345
2770.00,7.590939,24.98158,0.000036,24.039619,0.0005,1.345
2772.00,7.591204,24.98155,0.000037,24.039988,0.0005,1.345
2774.00,7.591302,24.98074,0.000036,24.040106,0.0005,1.344
2776.00,7.591160,24.98178,0.000036,24.039635,0.0005,1.345
2778.00,7.590824,24.98072,0.000037,24.040357,0.0004,1.345
2780.00,7.590671,24.98016,0.000037,24.040095,0.0005,1.344
2782.00,7.589704,24.98021,0.000038,24.039666,0.0005,1.344
2784.00,7.589584,24.98026,0.000038,24.040412,0.0005,1.345
2786.00,7.589550,24.98009,0.000037,24.039597,0.0005,1.345
2788.00,7.589800,24.98017,0.000036,24.041123,0.0005,1.344
2790.00,7.590276,24.98051,0.000036,24.040575,0.0005,1.345
2792.00,7.590253,24.98006,0.000037,24.039750,0.0005,1.344
2794.00,7.589937,24.97899,0.000037,24.039655,0.0005,1.344
2796.00,7.589815,24.97850,0.000037,24.039675,0.0005,1.344
2798.00,7.590106,24.97870,0.000036,24.039461,0.0005,1.345
2800.00,7.589548,24.97850,0.000037,24.040521,0.0005,1.345
2802.00,7.589879,24.97908,0.000038,24.039950,0.0005,1.345
2804.00,7.590644,24.97894,0.000037,24.040277,0.0005,1.344
2806.00,7.590207,24.97860,0.000037,24.040445,0.0005,1.344
2808.00,7.590374,24.97852,0.000037,24.040252,0.0005,1.345
2810.00,7.590770,24.97775,0.000037,24.039517,0.0005,1.344
2812.00,7.591969,24.97817,0.000036,24.040343,0.0005,1.345
2814.00,7.591703,24.97912,0.000036,24.040623,0.0005,1.345
2816.00,7.590988,24.97892,0.000036,24.040052,0.0005,1.344
2818.00,7.590666,24.97859,0.000037,24.039741,0.0005,1.345
2820.00,7.591052,24.97818,0.000037,24.039554,0.0004,1.345
2822.00,7.591598,24.97832,0.000038,24.039686,0.0005,1.344
2824.00,7.591920,24.97892,0.000039,24.040043,0.0005,1.344
2826.00,7.591666,24.97855,0.000038,24.039454,0.0005,1.344
2828.00,7.591589,24.97880,0.000038,24.039130,0.0005,1.345
2830.00,7.591622,24.97865,0.000038,24.040443,0.0005,1.344
2832.00,7.590640,24.97937,0.000037,24.040257,0.0005,1.345
2834.00,7.590967,24.97877,0.000037,24.039183,0.0005,1.345
2836.00,7.591894,24.97937,0.000037,24.039488,0.0005,1.344
2838.00,7.591691,24.97954,0.000037,24.040237,0.0005,1.344
2840.00,7.591353,24.97922,0.000036,24.040726,0.0005,1.344
2842.00,7.591716,24.97905,0.000037,24.039777,0.0005,1.344
2844.00,7.592270,24.97970,0.000038,24.040632,0.0005,1.345
2846.00,7.592281,24.97915,0.000038,24.040215,0.0005,1.345
2848.00,7.592218,24.97862,0.000037,24.039984,0.0005,1.344
2850.00,7.592119,24.97818,0.000037,24.040490,0.0005,1.344
2852.00,7.592405,24.97848,0.000037,24.039488,0.0005,1.344
2854.00,7.592372,24.97840,0.000038,24.039766,0.0005,1.344
2856.00,7.591994,24.97944,0.000037,24.040495,0.0005,1.344
2858.00,7.592416,24.97902,0.000039,24.040081,0.0005,1.344
2860.00,7.592959,24.97923,0.000036,24.040301,0.0004,1.345
2862.00,7.593700,24.97907,0.000036,24.039352,0.0005,1.344
2864.00,7.593879,24.97926,0.000037,24.040486,0.0005,1.344
2866.00,7.592619,24.97899,0.000038,24.040597,0.0005,1.344
2868.00,7.592242,24.97918,0.000037,24.039686,0.0005,1.344
2870.00,7.593017,24.97889,0.000037,24.039915,0.0005,1.345
2872.00,7.593146,24.97917,0.000038,24.040677,0.0005,1.344
2874.00,7.593482,24.97973,0.000038,24.039641,0.0005,1.344
2876.00,7.593463,24.97887,0.000038,24.040197,0.0005,1.345
2878.00,7.593458,24.97993,0.000037,24.040245,0.0005,1.344
2880.00,7.593228,24.97871,0.000038,24.039981,0.0005,1.344
2882.00,7.592862,24.97932,0.000038,24.040141,0.0005,1.344
2884.00,7.592950,24.97915,0.000038,24.040535,0.0005,1.344
2886.00,7.593303,24.97963,0.000037,24.040445,0.0005,1.344
2888.00,7.593885,24.97965,0.000037,24.040437,0.0005,1.344
2890.00,7.593619,24.97936,0.000037,24.040335,0.0005,1.344
2892.00,7.593709,24.97950,0.000038,24.040301,0.0005,1.344
2894.00,7.592809,24.98059,0.000037,24.039764,0.0005,1.344
2896.00,7.592611,24.97988,0.000037,24.040050,0.0005,1.344
2898.00,7.592233,24.98116,0.000036,24.039784,0.0005,1.344
2900.00,7.591420,24.98094,0.000038,24.039868,0.0005,1.344
2902.00,7.591985,24.98098,0.000038,24.040134,0.0005,1.343
2904.00,7.592310,24.98045,0.000039,24.040068,0.0005,1.344
2906.00,7.592276,24.98146,0.000038,24.040346,0.0005,1.344
2908.00,7.592812,24.98058,0.000038,24.040568,0.0005,1.344
2910.00,7.593463,24.98035,0.000038,24.039355,0.0005,1.344
2912.00,7.593045,24.97984,0.000039,24.040297,0.0005,1.344
2914.00,7.593008,24.98073,0.000037,24.041276,0.0005,1.344
2916.00,7.594385,24.98016,0.000037,24.040705,0.0005,1.344
2918.00,7.594326,24.98085,0.000039,24.040126,0.0005,1.344
2920.00,7.593739,24.97984,0.000039,24.040605,0.0005,1.344
2922.00,7.593885,24.97917,0.000037,24.040086,0.0005,1.344
2924.00,7.593242,24.98003,0.000038,24.040095,0.0005,1.343
2926.00,7.592799,24.98037,0.000039,24.040106,0.0005,1.344
2928.00,7.593387,24.98073,0.000039,24.039770,0.0004,1.343
2930.00,7.594296,24.98027,0.000038,24.040225,0.0004,1.344
2932.00,7.593954,24.97981,0.000037,24.039701,0.0005,1.344
2934.00,7.592936,24.97921,0.000037,24.040245,0.0005,1.344
2936.00,7.593040,24.98015,0.000038,24.039917,0.0005,1.344
2938.00,7.592866,24.98005,0.000037,24.039459,0.0005,1.343
2940.00,7.592581,24.97986,0.000038,24.039750,0.0005,1.344
2942.00,7.592048,24.98022,0.000036,24.040048,0.0005,1.345
2944.00,7.592537,24.98019,0.000037,24.039737,0.0005,1.344
2946.00,7.593502,24.98013,0.000038,24.039634,0.0005,1.344
2948.00,7.593966,24.97937,0.000037,24.039859,0.0005,1.344
2950.00,7.593528,24.98016,0.000037,24.040312,0.0005,1.343
2952.00,7.593490,24.98038,0.000038,24.040017,0.0005,1.343
2954.00,7.593953,24.98018,0.000039,24.039450,0.0005,1.344
2956.00,7.593492,24.98095,0.000038,24.040066,0.0005,1.343
2958.00,7.593781,24.98079,0.000038,24.040395,0.0005,1.344
2960.00,7.592947,24.98049,0.000036,24.040774,0.0005,1.344
2962.00,7.592859,24.98045,0.000038,24.039770,0.0005,1.343
2964.00,7.593128,24.98041,0.000038,24.040457,0.0005,1.344
2966.00,7.593249,24.98084,0.000037,24.040675,0.0005,1.344
2968.00,7.593493,24.97983,0.000038,24.040315,0.0005,1.344
2970.00,7.593832,24.97974,0.000039,24.040488,0.0005,1.344
2972.00,7.592916,24.97996,0.000037,24.040483,0.0005,1.344
2974.00,7.591785,24.98044,0.000036,24.040375,0.0005,1.345
2976.00,7.592679,24.98007,0.000037,24.039912,0.0005,1.344
2978.00,7.592383,24.98004,0.000036,24.040068,0.0004,1.344
2980.00,7.591306,24.98090,0.000038,24.040115,0.0005,1.344
2982.00,7.591904,24.98077,0.000037,24.039675,0.0005,1.344
2984.00,7.593032,24.98034,0.000037,24.039517,0.0005,1.344
2986.00,7.593499,24.98042,0.000037,24.039661,0.0005,1.344
2988.00,7.593035,24.98018,0.000037,24.039252,0.0005,1.344
2990.00,7.593263,24.98031,0.000037,24.039915,0.0005,1.344
2992.00,7.593444,24.98129,0.000038,24.040555,0.0005,1.344
2994.00,7.592967,24.98155,0.000038,24.040332,0.0005,1.344
2996.00,7.592852,24.98135,0.000038,24.040635,0.0005,1.345
2998.00,7.593234,24.98177,0.000038,24.039799,0.0005,1.344
3000.00,7.593243,24.98226,0.000037,24.040205,0.0005,1.344
3002.00,7.593730,24.98143,0.000037,24.039590,0.0005,1.344
@5,12.0000,24.0
3004.00,7.592811,24.98114,0.000038,24.038975,0.0005,1.344
3006.00,7.588578,24.98127,0.000037,24.040259,0.0005,1.344
3008.00,7.581277,24.98120,0.000038,24.039874,0.0004,1.343
3010.00,7.568237,24.98141,0.000040,24.039864,0.0005,1.343
3012.00,7.550385,24.98029,0.000039,24.040199,0.0005,1.343
3014.00,7.533740,24.97979,0.000037,24.039621,0.0005,1.344
3016.00,7.523304,24.97952,0.000037,24.040057,0.0005,1.344
3018.00,7.516866,24.97982,0.000036,24.039624,0.0005,1.345
3020.00,7.512028,24.97952,0.000036,24.039832,0.0005,1.345
3022.00,7.508050,24.98069,0.000037,24.039872,0.0005,1.344
3024.00,7.504097,24.98182,0.000036,24.039832,0.0005,1.346
3026.00,7.499188,24.98172,0.000036,24.040134,0.0005,1.346
3028.00,7.494113,24.98158,0.000037,24.040668,0.0005,1.345
3030.00,7.492964,24.98074,0.000036,24.040328,0.0005,1.345
3032.00,7.496610,24.97968,0.000036,24.039659,0.0005,1.345
3034.00,7.505428,24.98070,0.000037,24.039832,0.0005,1.346
3036.00,7.515422,24.98118,0.000036,24.040283,0.0005,1.346
3038.00,7.521711,24.98067,0.000036,24.040685,0.0005,1.345
3040.00,7.525824,24.98043,0.000036,24.040308,0.0005,1.345
3042.00,7.528364,24.98050,0.000038,24.040374,0.0005,1.345
3044.00,7.529250,24.98149,0.000039,24.040725,0.0005,1.345
3046.00,7.530419,24.98111,0.000038,24.040706,0.0005,1.344
3048.00,7.531578,24.98128,0.000038,24.039390,0.0005,1.344
3050.00,7.532703,24.98133,0.000039,24.040799,0.0005,1.344
3052.00,7.534162,24.98142,0.000041,24.040939,0.0005,1.344
3054.00,7.535056,24.98196,0.000040,24.040132,0.0005,1.345
3056.00,7.536450,24.98003,0.000040,24.040255,0.0005,1.344
3058.00,7.538352,24.97997,0.000037,24.040043,0.0005,1.344
3060.00,7.539350,24.98112,0.000039,24.039759,0.0005,1.344
3062.00,7.541099,24.98121,0.000038,24.040024,0.0005,1.345
3064.00,7.542876,24.98120,0.000038,24.040454,0.0005,1.344
3066.00,7.543939,24.98200,0.000039,24.039754,0.0005,1.344
3068.00,7.545109,24.98180,0.000038,24.039841,0.0005,1.344
3070.00,7.545912,24.98242,0.000038,24.040234,0.0005,1.344
3072.00,7.546410,24.98267,0.000037,24.039757,0.0005,1.344
3074.00,7.547677,24.98147,0.000037,24.040481,0.0005,1.344
3076.00,7.548274,24.98231,0.000037,24.040450,0.0005,1.344
3078.00,7.548063,24.98238,0.000038,24.040430,0.0006,1.344
3080.00,7.548785,24.98247,0.000039,24.040626,0.0005,1.344
3082.00,7.547817,24.98203,0.000038,24.039986,0.0005,1.345
3084.00,7.546985,24.98111,0.000036,24.040419,0.0005,1.344
3086.00,7.546990,24.97963,0.000039,24.040152,0.0005,1.344
3088.00,7.547632,24.97881,0.000039,24.040119,0.0005,1.344
3090.00,7.548020,24.97977,0.000038,24.039330,0.0005,1.344
3092.00,7.548898,24.98012,0.000039,24.040326,0.0005,1.344
3094.00,7.549935,24.98085,0.000038,24.040165,0.0005,1.344
3096.00,7.550249,24.98140,0.000037,24.040792,0.0005,1.345
3098.00,7.550096,24.98122,0.000037,24.039841,0.0005,1.344
3100.00,7.551327,24.98069,0.000037,24.039572,0.0005,1.344
3102.00,7.552198,24.98021,0.000038,24.040421,0.0005,1.345
3104.00,7.552324,24.97992,0.000037,24.040103,0.0005,1.344
3106.00,7.553940,24.98065,0.000038,24.039723,0.0005,1.344
3108.00,7.556789,24.98067,0.000038,24.039884,0.0005,1.344
3110.00,7.557906,24.97985,0.000038,24.039830,0.0005,1.344
3112.00,7.559021,24.97947,0.000038,24.040585,0.0005,1.344
3114.00,7.560544,24.97948,0.000038,24.040159,0.0005,1.344
3116.00,7.562987,24.97952,0.000038,24.039635,0.0005,1.344
3118.00,7.565286,24.97940,0.000037,24.040241,0.0005,1.344
3120.00,7.567130,24.97921,0.000038,24.040892,0.0005,1.344
3122.00,7.568761,24.97926,0.000038,24.040932,0.0005,1.344
3124.00,7.570315,24.97963,0.000038,24.040203,0.0005,1.344
3126.00,7.570919,24.98065,0.000039,24.040995,0.0005,1.344
3128.00,7.572049,24.98075,0.000037,24.040863,0.0005,1.344
3130.00,7.573712,24.98038,0.000037,24.039132,0.0005,1.344
3132.00,7.575690,24.98006,0.000039,24.040521,0.0005,1.344
3134.00,7.576490,24.98016,0.000039,24.039964,0.0005,1.343
3136.00,7.577781,24.97955,0.000038,24.039915,0.0005,1.344
3138.00,7.578958,24.97983,0.000039,24.040683,0.0005,1.344
3140.00,7.579564,24.97999,0.000039,24.040759,0.0005,1.344
3142.00,7.579980,24.98036,0.000038,24.041088,0.0005,1.345
3144.00,7.581397,24.97982,0.000038,24.040294,0.0005,1.344
3146.00,7.583448,24.97951,0.000038,24.039659,0.0005,1.344
3148.00,7.583870,24.97987,0.000038,24.040515,0.0005,1.344
3150.00,7.584350,24.97888,0.000038,24.040675,0.0005,1.345
3152.00,7.584443,24.97857,0.000038,24.040485,0.0005,1.345
3154.00,7.585108,24.97891,0.000038,24.040554,0.0005,1.344
3156.00,7.585676,24.97961,0.000039,24.040386,0.0005,1.344
3158.00,7.585084,24.97943,0.000037,24.040286,0.0005,1.344
3160.00,7.585589,24.97895,0.000038,24.040585,0.0005,1.344
3162.00,7.585624,24.97918,0.000038,24.040470,0.0005,1.344
3164.00,7.586160,24.97983,0.000038,24.040084,0.0005,1.345
3166.00,7.586697,24.97842,0.000038,24.040235,0.0006,1.344
3168.00,7.586708,24.97910,0.000039,24.040481,0.0005,1.344
3170.00,7.586803,24.98040,0.000037,24.040346,0.0006,1.344
3172.00,7.586193,24.98051,0.000038,24.040457,0.0005,1.345
3174.00,7.586109,24.98013,0.000038,24.040699,0.0005,1.345
3176.00,7.586596,24.97979,0.000037,24.040290,0.0005,1.344
3178.00,7.586287,24.97994,0.000039,24.040448,0.0005,1.344
3180.00,7.585981,24.98023,0.000038,24.040548,0.0005,1.345
3182.00,7.586345,24.98007,0.000038,24.040514,0.0005,1.345
3184.00,7.587007,24.97886,0.000038,24.040755,0.0005,1.344
3186.00,7.587487,24.97952,0.000039,24.040155,0.0005,1.344
3188.00,7.587290,24.97952,0.000039,24.040190,0.0005,1.344
3190.00,7.587306,24.97950,0.000039,24.040368,0.0005,1.345
3192.00,7.586952,24.97962,0.000039,24.040354,0.0005,1.344
3194.00,7.586571,24.97932,0.000038,24.041028,0.0006,1.345
3196.00,7.585990,24.97893,0.000037,24.040874,0.0005,1.345
3198.00,7.585730,24.97942,0.000038,24.040737,0.0005,1.345
3200.00,7.586735,24.97900,0.000037,24.040372,0.0005,1.345
3202.00,7.586820,24.97931,0.000038,24.040368,0.0005,1.344
3204.00,7.587222,24.97909,0.000038,24.040981,0.0005,1.344
3206.00,7.587366,24.97970,0.000038,24.040554,0.0005,1.345
3208.00,7.587536,24.97990,0.000038,24.040385,0.0005,1.345
3210.00,7.587879,24.97991,0.000038,24.039826,0.0005,1.345
3212.00,7.587136,24.98120,0.000038,24.040201,0.0005,1.345
3214.00,7.587089,24.98171,0.000037,24.040501,0.0005,1.345
3216.00,7.587318,24.98184,0.000037,24.040205,0.0005,1.345
3218.00,7.587834,24.98096,0.000037,24.040106,0.0005,1.345
3220.00,7.586882,24.98134,0.000037,24.039568,0.0004,1.345
3222.00,7.586006,24.98247,0.000037,24.040026,0.0005,1.346
3224.00,7.586519,24.98254,0.000037,24.040575,0.0005,1.345
3226.00,7.586772,24.98205,0.000038,24.040999,0.0005,1.345
3228.00,7.586491,24.98292,0.000038,24.040330,0.0004,1.345
3230.00,7.585780,24.98453,0.000037,24.040339,0.0005,1.344
3232.00,7.586204,24.98378,0.000039,24.040208,0.0005,1.345
3234.00,7.586306,24.98364,0.000039,24.040345,0.0005,1.345
3236.00,7.587227,24.98356,0.000039,24.039452,0.0005,1.344
3238.00,7.587595,24.98361,0.000038,24.041154,0.0005,1.345
3240.00,7.587210,24.98340,0.000039,24.040268,0.0005,1.345
3242.00,7.587737,24.98414,0.000038,24.039972,0.0005,1.346
3244.00,7.587661,24.98429,0.000038,24.040865,0.0006,1.345
3246.00,7.587998,24.98460,0.000039,24.040223,0.0005,1.345
3248.00,7.587743,24.98453,0.000038,24.040123,0.0005,1.345
3250.00,7.587072,24.98422,0.000039,24.040199,0.0005,1.344
3252.00,7.586858,24.98496,0.000038,24.040123,0.0005,1.345
3254.00,7.586392,24.98441,0.000038,24.040728,0.0005,1.345
3256.00,7.586683,24.98355,0.000038,24.040119,0.0005,1.345
3258.00,7.587212,24.98323,0.000038,24.041257,0.0005,1.345
3260.00,7.587435,24.98255,0.000039,24.039972,0.0005,1.346
3262.00,7.586889,24.98302,0.000037,24.040592,0.0005,1.345
3264.00,7.586629,24.98276,0.000039,24.040070,0.0005,1.345
3266.00,7.586720,24.98221,0.000038,24.040694,0.0005,1.345
3268.00,7.586703,24.98147,0.000037,24.040048,0.0005,1.345
3270.00,7.587670,24.98100,0.000038,24.040906,0.0005,1.345
3272.00,7.588422,24.98130,0.000039,24.039990,0.0005,1.344
3274.00,7.587887,24.98158,0.000039,24.040179,0.0005,1.346
3276.00,7.587269,24.98103,0.000038,24.039612,0.0005,1.345
3278.00,7.587482,24.98120,0.000037,24.040688,0.0005,1.345
3280.00,7.587009,24.98163,0.000038,24.040192,0.0005,1.345
3282.00,7.586920,24.98082,0.000038,24.040208,0.0005,1.345
3284.00,7.587542,24.98129,0.000038,24.040750,0.0005,1.346
3286.00,7.588635,24.98220,0.000038,24.040830,0.0005,1.346
3288.00,7.588620,24.98160,0.000037,24.039917,0.0005,1.346
3290.00,7.589224,24.98105,0.000037,24.040388,0.0005,1.345
3292.00,7.589413,24.98077,0.000038,24.040635,0.0005,1.346
3294.00,7.588914,24.98079,0.000037,24.040675,0.0005,1.346
3296.00,7.588170,24.98206,0.000037,24.040054,0.0005,1.346
3298.00,7.587958,24.98143,0.000037,24.039606,0.0006,1.346
3300.00,7.587709,24.98195,0.000038,24.040043,0.0005,1.345
3302.00,7.587853,24.98205,0.000039,24.040301,0.0005,1.346
3304.00,7.588053,24.98137,0.000038,24.040135,0.0005,1.345
3306.00,7.589600,24.98115,0.000039,24.040579,0.0005,1.345
3308.00,7.590319,24.98111,0.000038,24.040290,0.0005,1.346
3310.00,7.590197,24.98058,0.000037,24.040575,0.0005,1.346
3312.00,7.589385,24.98142,0.000037,24.040434,0.0005,1.346
3314.00,7.588439,24.98109,0.000038,24.040041,0.0005,1.345
3316.00,7.587853,24.98118,0.000038,24.041145,0.0005,1.346
3318.00,7.587721,24.98083,0.000038,24.040532,0.0005,1.345
3320.00,7.588713,24.98153,0.000038,24.041172,0.0005,1.345
3322.00,7.589140,24.98168,0.000038,24.040570,0.0005,1.346
3324.00,7.588381,24.98108,0.000037,24.040174,0.0005,1.346
3326.00,7.586938,24.98164,0.000038,24.039850,0.0005,1.346
3328.00,7.588110,24.98211,0.000037,24.040023,0.0006,1.346
3330.00,7.589252,24.98171,0.000038,24.040588,0.0005,1.345
3332.00,7.588795,24.98161,0.000038,24.040575,0.0005,1.346
3334.00,7.588723,24.98202,0.000038,24.039454,0.0005,1.346
3336.00,7.589253,24.98251,0.000038,24.040625,0.0005,1.346
3338.00,7.589271,24.98367,0.000038,24.040023,0.0005,1.346
3340.00,7.588679,24.98354,0.000038,24.040106,0.0005,1.347
3342.00,7.588381,24.98329,0.000038,24.040472,0.0005,1.346
3344.00,7.588252,24.98284,0.000038,24.039875,0.0005,1.346
3346.00,7.589414,24.98107,0.000039,24.040497,0.0005,1.345
3348.00,7.589233,24.98132,0.000039,24.040681,0.0005,1.345
3350.00,7.589435,24.98147,0.000038,24.040523,0.0005,1.346
3352.00,7.588378,24.98138,0.000038,24.040881,0.0006,1.346
3354.00,7.588295,24.98245,0.000038,24.040528,0.0005,1.346
3356.00,7.589245,24.98192,0.000038,24.040219,0.0005,1.346
3358.00,7.590114,24.98169,0.000039,24.040235,0.0005,1.346
3360.00,7.590319,24.98157,0.000038,24.040252,0.0005,1.346
3362.00,7.590197,24.98239,0.000038,24.040170,0.0005,1.346
3364.00,7.589233,24.98332,0.000039,24.040566,0.0005,1.345
3366.00,7.589211,24.98226,0.000039,24.040694,0.0005,1.346
3368.00,7.589415,24.98146,0.000038,24.040385,0.0005,1.346
3370.00,7.589450,24.98068,0.000038,24.040417,0.0005,1.346
3372.00,7.589427,24.98112,0.000038,24.039810,0.0005,1.346
3374.00,7.588849,24.98064,0.000038,24.040492,0.0005,1.346
3376.00,7.589469,24.98185,0.000037,24.040752,0.0005,1.346
3378.00,7.589332,24.98256,0.000038,24.039797,0.0005,1.346
3380.00,7.589451,24.98208,0.000039,24.039857,0.0005,1.346
3382.00,7.589483,24.98232,0.000038,24.040223,0.0006,1.346
3384.00,7.589565,24.98180,0.000036,24.040425,0.0005,1.347
3386.00,7.590108,24.98233,0.000037,24.040886,0.0005,1.346
3388.00,7.590048,24.98191,0.000038,24.040470,0.0005,1.346
3390.00,7.588840,24.98183,0.000037,24.040408,0.0005,1.346
3392.00,7.588266,24.98273,0.000039,24.040341,0.0005,1.346
3394.00,7.588816,24.98180,0.000039,24.039755,0.0005,1.346
3396.00,7.590279,24.98246,0.000038,24.040950,0.0005,1.346
3398.00,7.589802,24.98233,0.000037,24.039626,0.0005,1.346
3400.00,7.588701,24.98247,0.000037,24.039915,0.0005,1.347
3402.00,7.588799,24.98242,0.000038,24.041865,0.0005,1.346
3404.00,7.590104,24.98126,0.000037,24.040454,0.0005,1.346
3406.00,7.589959,24.98180,0.000037,24.040385,0.0005,1.346
3408.00,7.590103,24.98178,0.000037,24.040675,0.0005,1.346
3410.00,7.590555,24.98215,0.000038,24.040725,0.0005,1.346
3412.00,7.591397,24.98302,0.000038,24.040865,0.0005,1.346
3414.00,7.590875,24.98292,0.000038,24.040668,0.0005,1.346
3416.00,7.590427,24.98203,0.000038,24.040292,0.0005,1.346
3418.00,7.590057,24.98261,0.000038,24.039584,0.0005,1.346
3420.00,7.590785,24.98308,0.000038,24.040190,0.0005,1.346
3422.00,7.591372,24.98316,0.000037,24.039723,0.0005,1.346
3424.00,7.591293,24.98223,0.000037,24.040517,0.0006,1.347
3426.00,7.590017,24.98266,0.000038,24.040468,0.0005,1.346
3428.00,7.589780,24.98229,0.000039,24.040372,0.0005,1.346
3430.00,7.589951,24.98310,0.000038,24.040643,0.0006,1.346
3432.00,7.589933,24.98271,0.000038,24.040306,0.0005,1.346
3434.00,7.589897,24.98231,0.000037,24.039983,0.0005,1.346
3436.00,7.589595,24.98290,0.000038,24.040323,0.0005,1.347
3438.00,7.589503,24.98273,0.000038,24.040714,0.0005,1.346
3440.00,7.589856,24.98242,0.000037,24.040683,0.0005,1.347
3442.00,7.590514,24.98318,0.000038,24.040190,0.0005,1.346
3444.00,7.591295,24.98329,0.000038,24.040361,0.0005,1.346
3446.00,7.591193,24.98333,0.000039,24.040048,0.0005,1.347
3448.00,7.590388,24.98268,0.000038,24.040148,0.0005,1.346
3450.00,7.590721,24.98140,0.000039,24.040499,0.0005,1.346
3452.00,7.590838,24.98173,0.000039,24.040572,0.0005,1.346
3454.00,7.591226,24.98173,0.000037,24.040188,0.0005,1.346
3456.00,7.591301,24.98201,0.000039,24.040188,0.0005,1.346
3458.00,7.591120,24.98226,0.000038,24.040535,0.0005,1.346
3460.00,7.590517,24.98320,0.000038,24.041015,0.0006,1.346
3462.00,7.590063,24.98352,0.000037,24.040803,0.0006,1.347
3464.00,7.590452,24.98370,0.000037,24.040841,0.0006,1.347
3466.00,7.590701,24.98310,0.000039,24.040983,0.0005,1.347
3468.00,7.590506,24.98286,0.000039,24.039404,0.0005,1.346
3470.00,7.590856,24.98235,0.000037,24.040345,0.0005,1.346
3472.00,7.590069,24.98239,0.000038,24.040403,0.0005,1.347
3474.00,7.591243,24.98297,0.000038,24.040914,0.0005,1.347
3476.00,7.591206,24.98198,0.000038,24.040206,0.0005,1.347
3478.00,7.590848,24.98177,0.000038,24.039768,0.0005,1.347
3480.00,7.590171,24.98198,0.000037,24.040339,0.0005,1.347
3482.00,7.590509,24.98154,0.000038,24.040705,0.0005,1.347
3484.00,7.590304,24.98162,0.000038,24.040130,0.0006,1.347
3486.00,7.590250,24.98158,0.000037,24.040570,0.0005,1.346
3488.00,7.590010,24.98136,0.000037,24.040690,0.0006,1.347
3490.00,7.590603,24.98142,0.000038,24.040497,0.0005,1.347
3492.00,7.590193,24.98103,0.000038,24.040199,0.0006,1.347
3494.00,7.590692,24.98077,0.000039,24.039744,0.0005,1.347
3496.00,7.590525,24.98085,0.000038,24.040166,0.0005,1.347
3498.00,7.590570,24.98050,0.000038,24.040399,0.0005,1.347
3500.00,7.590218,24.98047,0.000038,24.040248,0.0005,1.347
3502.00,7.589641,24.98038,0.000038,24.040232,0.0005,1.347
3504.00,7.589866,24.98089,0.000038,24.039883,0.0005,1.347
3506.00,7.590208,24.98224,0.000040,24.040157,0.0005,1.346
3508.00,7.589660,24.98194,0.000039,24.040830,0.0005,1.347
3510.00,7.589690,24.98221,0.000038,24.039592,0.0005,1.347
3512.00,7.589999,24.98208,0.000038,24.040561,0.0005,1.347
3514.00,7.590438,24.98156,0.000039,24.040726,0.0005,1.347
3516.00,7.590611,24.98270,0.000039,24.040279,0.0006,1.347
3518.00,7.590262,24.98191,0.000038,24.040368,0.0006,1.347
3520.00,7.589956,24.98135,0.000038,24.040534,0.0006,1.346
3522.00,7.590471,24.98075,0.000040,24.040854,0.0006,1.347
3524.00,7.590603,24.98076,0.000040,24.040732,0.0005,1.347
3526.00,7.589668,24.98127,0.000039,24.040412,0.0005,1.347
3528.00,7.589512,24.98156,0.000038,24.040550,0.0005,1.347
3530.00,7.590577,24.98067,0.000039,24.040203,0.0005,1.347
3532.00,7.591323,24.98101,0.000038,24.039737,0.0005,1.347
3534.00,7.590923,24.98165,0.000037,24.040635,0.0005,1.347
3536.00,7.591037,24.98150,0.000038,24.040765,0.0005,1.347
3538.00,7.590914,24.98099,0.000038,24.040306,0.0005,1.347
3540.00,7.591783,24.98029,0.000038,24.040694,0.0005,1.348
3542.00,7.590931,24.97992,0.000038,24.040881,0.0005,1.347
3544.00,7.591458,24.98001,0.000039,24.040550,0.0005,1.347
3546.00,7.591971,24.98097,0.000039,24.041043,0.0005,1.347
3548.00,7.590680,24.98146,0.000039,24.040937,0.0005,1.347
3550.00,7.590454,24.98196,0.000038,24.040521,0.0006,1.347
3552.00,7.591446,24.98150,0.000039,24.040801,0.0006,1.347
3554.00,7.591508,24.98254,0.000037,24.040430,0.0005,1.347
3556.00,7.591083,24.98289,0.000037,24.040955,0.0005,1.347
3558.00,7.592250,24.98341,0.000039,24.040870,0.0005,1.347
3560.00,7.592256,24.98238,0.000039,24.040845,0.0005,1.347
3562.00,7.591675,24.98325,0.000039,24.040246,0.0005,1.347
3564.00,7.591638,24.98305,0.000040,24.040106,0.0005,1.347
3566.00,7.591902,24.98168,0.000038,24.040241,0.0005,1.348
3568.00,7.591382,24.98186,0.000038,24.040475,0.0005,1.348
3570.00,7.590920,24.98166,0.000038,24.040475,0.0005,1.347
3572.00,7.590287,24.98236,0.000039,24.040314,0.0005,1.348
3574.00,7.590232,24.98328,0.000039,24.040830,0.0005,1.348
3576.00,7.590507,24.98310,0.000039,24.041006,0.0005,1.348
3578.00,7.590905,24.98274,0.000038,24.040959,0.0005,1.347
3580.00,7.590611,24.98283,0.000038,24.040559,0.0005,1.347
3582.00,7.590846,24.98278,0.000038,24.040101,0.0005,1.347
3584.00,7.591163,24.98304,0.000040,24.041348,0.0005,1.347
3586.00,7.591344,24.98224,0.000039,24.040599,0.0005,1.348
3588.00,7.590784,24.98211,0.000038,24.040801,0.0005,1.348
3590.00,7.591248,24.98310,0.000039,24.040986,0.0005,1.347
3592.00,7.591374,24.98360,0.000038,24.039983,0.0005,1.347
3594.00,7.591838,24.98277,0.000038,24.040661,0.0006,1.347
3596.00,7.591516,24.98247,0.000039,24.040783,0.0005,1.347
3598.00,7.589858,24.98216,0.000038,24.040323,0.0006,1.348
3600.00,7.589051,24.98161,0.000038,24.039852,0.0005,1.348
3602.00,7.589814,24.98120,0.000038,24.041206,0.0005,1.348
@6,12.0000,24.0
3604.00,7.589900,24.98136,0.000038,24.040552,0.0005,1.348
3606.00,7.587788,24.98226,0.000038,24.040114,0.0005,1.348
3608.00,7.580541,24.98205,0.000038,24.040072,0.0005,1.347
3610.00,7.568029,24.98157,0.000040,24.039944,0.0005,1.347
3612.00,7.552390,24.98188,0.000040,24.040190,0.0005,1.347
3614.00,7.539418,24.98191,0.000039,24.039814,0.0005,1.347
3616.00,7.531393,24.98175,0.000038,24.040152,0.0005,1.348
3618.00,7.526415,24.98250,0.000037,24.040783,0.0005,1.348
3620.00,7.522817,24.98237,0.000038,24.040141,0.0005,1.348
3622.00,7.520025,24.98248,0.000037,24.040450,0.0005,1.349
3624.00,7.517647,24.98232,0.000037,24.040288,0.0005,1.350
3626.00,7.513690,24.98191,0.000038,24.040659,0.0005,1.350
3628.00,7.510880,24.98262,0.000037,24.040083,0.0005,1.350
3630.00,7.511556,24.98220,0.000036,24.040603,0.0005,1.350
3632.00,7.516907,24.98097,0.000037,24.040128,0.0006,1.350
3634.00,7.526148,24.98095,0.000037,24.040661,0.0005,1.350
3636.00,7.536576,24.98113,0.000037,24.040772,0.0006,1.350
3638.00,7.544005,24.98079,0.000038,24.040810,0.0005,1.349
3640.00,7.547211,24.98051,0.000038,24.040428,0.0005,1.349
3642.00,7.548727,24.98044,0.000038,24.040377,0.0005,1.348
3644.00,7.549363,24.98098,0.000037,24.040806,0.0005,1.349
3646.00,7.550442,24.98173,0.000039,24.040746,0.0005,1.348
3648.00,7.551700,24.98228,0.000040,24.040750,0.0005,1.349
3650.00,7.553470,24.98157,0.000039,24.040943,0.0005,1.348
3652.00,7.553815,24.98148,0.000038,24.040785,0.0005,1.348
3654.00,7.554330,24.98141,0.000038,24.040545,0.0005,1.348
3656.00,7.554842,24.98149,0.000040,24.040004,0.0005,1.348
3658.00,7.555231,24.98178,0.000039,24.039810,0.0005,1.349
3660.00,7.555368,24.98098,0.000038,24.040657,0.0005,1.349
3662.00,7.555199,24.98235,0.000040,24.039775,0.0005,1.349
3664.00,7.556324,24.98298,0.000038,24.040205,0.0005,1.348
3666.00,7.557752,24.98155,0.000039,24.039534,0.0005,1.348
3668.00,7.558136,24.98110,0.000040,24.039739,0.0005,1.349
3670.00,7.557980,24.98199,0.000039,24.040252,0.0005,1.348
3672.00,7.558708,24.98211,0.000039,24.040579,0.0005,1.349
3674.00,7.560188,24.98171,0.000039,24.040294,0.0006,1.348
3676.00,7.559026,24.98196,0.000040,24.039792,0.0006,1.348
3678.00,7.558692,24.98154,0.000039,24.039834,0.0006,1.348
3680.00,7.558477,24.98231,0.000038,24.040932,0.0005,1.349
3682.00,7.559018,24.98157,0.000038,24.040497,0.0005,1.348
3684.00,7.558237,24.98172,0.000038,24.040168,0.0005,1.349
3686.00,7.557777,24.98184,0.000038,24.040535,0.0005,1.349
3688.00,7.559075,24.98298,0.000039,24.040203,0.0005,1.348
3690.00,7.559752,24.98271,0.000038,24.040655,0.0005,1.349
3692.00,7.559869,24.98119,0.000038,24.039817,0.0005,1.349
3694.00,7.560476,24.98179,0.000039,24.040223,0.0005,1.348
3696.00,7.561264,24.98202,0.000039,24.040497,0.0005,1.349
3698.00,7.561417,24.98323,0.000038,24.040375,0.0005,1.349
3700.00,7.561875,24.98276,0.000037,24.040545,0.0005,1.349
3702.00,7.562496,24.98314,0.000037,24.041081,0.0005,1.349
3704.00,7.562783,24.98270,0.000038,24.040548,0.0006,1.349
3706.00,7.563060,24.98179,0.000037,24.040255,0.0005,1.349
3708.00,7.563741,24.98195,0.000037,24.040419,0.0005,1.349
3710.00,7.565211,24.98233,0.000039,24.040559,0.0005,1.349
3712.00,7.566636,24.98174,0.000039,24.040203,0.0005,1.349
3714.00,7.568033,24.98165,0.000039,24.040719,0.0005,1.349
3716.00,7.569158,24.98142,0.000037,24.040921,0.0005,1.349
3718.00,7.570064,24.98081,0.000038,24.040579,0.0005,1.349
3720.00,7.571159,24.98004,0.000040,24.039586,0.0005,1.349
3722.00,7.572791,24.97948,0.000038,24.040017,0.0005,1.349
3724.00,7.575431,24.97994,0.000038,24.040477,0.0005,1.349
3726.00,7.576335,24.98043,0.000038,24.040412,0.0005,1.349
3728.00,7.576547,24.98010,0.000037,24.040044,0.0005,1.350
3730.00,7.577435,24.97979,0.000038,24.040119,0.0005,1.349
3732.00,7.578240,24.98048,0.000038,24.040265,0.0005,1.349
3734.00,7.579280,24.98106,0.000038,24.040352,0.0005,1.349
3736.00,7.580093,24.98013,0.000037,24.040463,0.0005,1.350
3738.00,7.580787,24.98028,0.000036,24.040514,0.0005,1.349
3740.00,7.581584,24.98023,0.000037,24.040859,0.0005,1.349
3742.00,7.583863,24.98078,0.000038,24.039764,0.0005,1.350
3744.00,7.584935,24.98157,0.000037,24.039181,0.0005,1.349
3746.00,7.584523,24.98160,0.000037,24.039964,0.0005,1.349
3748.00,7.584096,24.98223,0.000038,24.040532,0.0005,1.349
3750.00,7.584391,24.98243,0.000037,24.040114,0.0005,1.350
3752.00,7.585441,24.98190,0.000038,24.040426,0.0006,1.350
3754.00,7.585908,24.98178,0.000037,24.040057,0.0006,1.349
3756.00,7.586688,24.98243,0.000039,24.039775,0.0005,1.350
3758.00,7.586799,24.98284,0.000037,24.041148,0.0005,1.350
3760.00,7.586346,24.98212,0.000038,24.041055,0.0005,1.349
3762.00,7.585794,24.98290,0.000039,24.040372,0.0005,1.349
3764.00,7.584921,24.98322,0.000038,24.040905,0.0006,1.349
3766.00,7.585649,24.98311,0.000037,24.040054,0.0005,1.349
3768.00,7.586652,24.98226,0.000037,24.040217,0.0005,1.350
3770.00,7.586909,24.98276,0.000037,24.039532,0.0005,1.350
3772.00,7.586597,24.98419,0.000037,24.039863,0.0005,1.350
3774.00,7.585560,24.98370,0.000038,24.040523,0.0005,1.350
3776.00,7.585817,24.98351,0.000038,24.040301,0.0005,1.350
3778.00,7.586572,24.98410,0.000037,24.039159,0.0005,1.349
3780.00,7.586863,24.98389,0.000037,24.039977,0.0005,1.350
3782.00,7.586872,24.98368,0.000038,24.040326,0.0005,1.349
3784.00,7.586799,24.98312,0.000039,24.040392,0.0005,1.350
3786.00,7.587210,24.98301,0.000038,24.041003,0.0005,1.350
3788.00,7.588326,24.98283,0.000037,24.040028,0.0005,1.350
3790.00,7.587446,24.98289,0.000038,24.040397,0.0005,1.350
3792.00,7.586964,24.98328,0.000037,24.040863,0.0005,1.349
3794.00,7.587206,24.98291,0.000039,24.040639,0.0005,1.349
3796.00,7.586650,24.98286,0.000038,24.039532,0.0005,1.350
3798.00,7.585793,24.98232,0.000038,24.040570,0.0005,1.350
3800.00,7.585621,24.98267,0.000038,24.040288,0.0005,1.349
3802.00,7.586231,24.98320,0.000038,24.040330,0.0005,1.349
3804.00,7.587192,24.98264,0.000038,24.040168,0.0005,1.349
3806.00,7.586740,24.98254,0.000039,24.040732,0.0005,1.349
3808.00,7.586089,24.98165,0.000039,24.040174,0.0005,1.350
3810.00,7.585083,24.98146,0.000038,24.040543,0.0005,1.350
3812.00,7.585145,24.98223,0.000037,24.040628,0.0005,1.350
3814.00,7.586313,24.98195,0.000037,24.040079,0.0005,1.349
3816.00,7.587412,24.98240,0.000038,24.039779,0.0005,1.350
3818.00,7.587111,24.98333,0.000038,24.040279,0.0005,1.350
3820.00,7.586316,24.98294,0.000038,24.040010,0.0005,1.350
3822.00,7.586690,24.98232,0.000038,24.039644,0.0005,1.350
3824.00,7.587365,24.98208,0.000038,24.039383,0.0005,1.350
3826.00,7.587960,24.98365,0.000038,24.039301,0.0005,1.350
3828.00,7.587090,24.98237,0.000038,24.040286,0.0006,1.350
3830.00,7.587416,24.98227,0.000037,24.040877,0.0005,1.350
3832.00,7.586654,24.98279,0.000039,24.039974,0.0005,1.349
3834.00,7.585902,24.98257,0.000038,24.039554,0.0005,1.350
3836.00,7.586584,24.98261,0.000037,24.040004,0.0005,1.350
3838.00,7.586444,24.98294,0.000038,24.040470,0.0005,1.350
3840.00,7.586539,24.98363,0.000039,24.039999,0.0005,1.349
3842.00,7.586022,24.98298,0.000039,24.040717,0.0005,1.349
3844.00,7.586454,24.98401,0.000039,24.040006,0.0005,1.350
3846.00,7.587054,24.98469,0.000039,24.040152,0.0005,1.350
3848.00,7.585926,24.98390,0.000038,24.040355,0.0005,1.350
3850.00,7.586339,24.98397,0.000038,24.040188,0.0005,1.350
3852.00,7.586797,24.98399,0.000039,24.039854,0.0005,1.350
3854.00,7.586905,24.98433,0.000038,24.040743,0.0005,1.350
3856.00,7.587056,24.98408,0.000038,24.039937,0.0005,1.350
3858.00,7.586910,24.98441,0.000037,24.039446,0.0005,1.350
3860.00,7.586620,24.98465,0.000037,24.039959,0.0005,1.350
3862.00,7.587051,24.98375,0.000037,24.040295,0.0005,1.350
3864.00,7.586948,24.98414,0.000038,24.040814,0.0005,1.350
3866.00,7.586142,24.98508,0.000038,24.040050,0.0005,1.350
3868.00,7.586470,24.98531,0.000039,24.039852,0.0005,1.350
3870.00,7.587392,24.98515,0.000038,24.039715,0.0005,1.350
3872.00,7.588222,24.98466,0.000038,24.039455,0.0005,1.350
3874.00,7.587456,24.98489,0.000038,24.040021,0.0006,1.350
3876.00,7.587266,24.98568,0.000037,24.040405,0.0006,1.350
3878.00,7.588053,24.98586,0.000037,24.039457,0.0005,1.350
3880.00,7.587392,24.98534,0.000038,24.040523,0.0005,1.350
3882.00,7.587333,24.98558,0.000038,24.040705,0.0005,1.350
3884.00,7.587536,24.98599,0.000038,24.040532,0.0005,1.350
3886.00,7.586553,24.98631,0.000038,24.040445,0.0005,1.351
3888.00,7.586126,24.98602,0.000039,24.040312,0.0005,1.351
3890.00,7.587601,24.98542,0.000039,24.040861,0.0005,1.350
3892.00,7.587481,24.98418,0.000039,24.040348,0.0005,1.350
3894.00,7.587902,24.98509,0.000037,24.040017,0.0005,1.350
3896.00,7.588567,24.98465,0.000037,24.040377,0.0005,1.351
3898.00,7.588207,24.98534,0.000037,24.040039,0.0005,1.351
3900.00,7.587811,24.98410,0.000036,24.040501,0.0005,1.350
3902.00,7.587399,24.98405,0.000037,24.040321,0.0005,1.351
3904.00,7.587779,24.98432,0.000038,24.040145,0.0005,1.351
3906.00,7.587710,24.98407,0.000037,24.040261,0.0005,1.351
3908.00,7.587476,24.98349,0.000036,24.040172,0.0005,1.351
3910.00,7.587350,24.98419,0.000037,24.040137,0.0005,1.351
3912.00,7.587523,24.98472,0.000036,24.040068,0.0005,1.351
3914.00,7.587457,24.98434,0.000038,24.040863,0.0006,1.350
3916.00,7.587377,24.98416,0.000039,24.040426,0.0005,1.350
3918.00,7.587417,24.98462,0.000039,24.040603,0.0005,1.351
3920.00,7.588086,24.98463,0.000038,24.040023,0.0005,1.351
3922.00,7.587990,24.98476,0.000039,24.040463,0.0005,1.351
3924.00,7.588515,24.98434,0.000037,24.040663,0.0005,1.350
3926.00,7.588834,24.98513,0.000037,24.040483,0.0005,1.351
3928.00,7.589452,24.98570,0.000038,24.040217,0.0005,1.351
3930.00,7.588816,24.98544,0.000038,24.040652,0.0005,1.352
3932.00,7.588862,24.98511,0.000038,24.039941,0.0006,1.351
3934.00,7.589717,24.98564,0.000039,24.041019,0.0005,1.351
3936.00,7.589125,24.98439,0.000039,24.040341,0.0006,1.351
3938.00,7.589481,24.98448,0.000038,24.041559,0.0006,1.351
3940.00,7.589597,24.98529,0.000039,24.040352,0.0005,1.351
3942.00,7.588577,24.98561,0.000038,24.041496,0.0005,1.351
3944.00,7.589132,24.98538,0.000039,24.040585,0.0005,1.351
3946.00,7.588992,24.98600,0.000038,24.040274,0.0005,1.351
3948.00,7.588327,24.98547,0.000039,24.040525,0.0006,1.351
3950.00,7.588825,24.98562,0.000039,24.040934,0.0006,1.351
3952.00,7.588891,24.98578,0.000040,24.040130,0.0005,1.350
3954.00,7.588316,24.98566,0.000040,24.039772,0.0005,1.350
3956.00,7.588358,24.98578,0.000038,24.040319,0.0005,1.351
3958.00,7.588537,24.98546,0.000039,24.040888,0.0005,1.352
3960.00,7.589346,24.98508,0.000038,24.041057,0.0005,1.351
3962.00,7.589360,24.98467,0.000038,24.040157,0.0006,1.351
3964.00,7.588184,24.98358,0.000038,24.040341,0.0005,1.352
3966.00,7.587234,24.98368,0.000038,24.040448,0.0006,1.351
3968.00,7.587837,24.98413,0.000038,24.039999,0.0006,1.351
3970.00,7.587962,24.98440,0.000038,24.040141,0.0005,1.352
3972.00,7.587117,24.98421,0.000037,24.040343,0.0005,1.352
3974.00,7.587664,24.98472,0.000037,24.040428,0.0005,1.352
3976.00,7.587801,24.98406,0.000038,24.040452,0.0006,1.351
3978.00,7.588380,24.98328,0.000037,24.041085,0.0006,1.351
3980.00,7.589467,24.98435,0.000040,24.038910,0.0005,1.351
3982.00,7.589337,24.98386,0.000038,24.039970,0.0005,1.351
3984.00,7.588798,24.98460,0.000039,24.040854,0.0005,1.351
3986.00,7.589842,24.98328,0.000038,24.040314,0.0005,1.352
3988.00,7.589500,24.98423,0.000038,24.040479,0.0005,1.352
3990.00,7.589527,24.98358,0.000038,24.040377,0.0006,1.351
3992.00,7.589892,24.98384,0.000039,24.040710,0.0006,1.351
3994.00,7.590135,24.98370,0.000039,24.040888,0.0006,1.352
3996.00,7.590301,24.98356,0.000038,24.040921,0.0006,1.352
3998.00,7.589783,24.98367,0.000039,24.040201,0.0005,1.352
4000.00,7.589689,24.98412,0.000039,24.040483,0.0006,1.352
4002.00,7.588868,24.98437,0.000038,24.040677,0.0005,1.351
4004.00,7.589518,24.98401,0.000038,24.040635,0.0005,1.352
4006.00,7.589639,24.98427,0.000038,24.040579,0.0006,1.352
4008.00,7.589724,24.98304,0.000037,24.040683,0.0005,1.352
4010.00,7.589080,24.98317,0.000039,24.040390,0.0006,1.351
4012.00,7.588234,24.98357,0.000039,24.039955,0.0006,1.351
4014.00,7.588427,24.98347,0.000039,24.040312,0.0006,1.351
4016.00,7.589193,24.98279,0.000039,24.040281,0.0006,1.351
4018.00,7.590038,24.98401,0.000039,24.039923,0.0006,1.352
4020.00,7.590800,24.98388,0.000038,24.039766,0.0005,1.352
4022.00,7.589534,24.98310,0.000038,24.040472,0.0005,1.352
4024.00,7.589326,24.98295,0.000037,24.039979,0.0005,1.351
4026.00,7.588959,24.98291,0.000039,24.039899,0.0005,1.351
4028.00,7.589573,24.98304,0.000038,24.040554,0.0005,1.352
4030.00,7.589897,24.98362,0.000039,24.040785,0.0006,1.352
4032.00,7.590417,24.98442,0.000038,24.040470,0.0005,1.352
4034.00,7.591130,24.98477,0.000038,24.040414,0.0005,1.352
4036.00,7.590258,24.98385,0.000039,24.041612,0.0006,1.352
4038.00,7.589829,24.98461,0.000039,24.040492,0.0006,1.351
4040.00,7.590034,24.98338,0.000038,24.040277,0.0005,1.352
4042.00,7.589668,24.98285,0.000038,24.040648,0.0005,1.352
4044.00,7.589338,24.98336,0.000039,24.039684,0.0005,1.352
4046.00,7.589112,24.98438,0.000039,24.039572,0.0005,1.352
4048.00,7.590105,24.98462,0.000040,24.039957,0.0005,1.352
4050.00,7.590160,24.98317,0.000038,24.040537,0.0005,1.352
4052.00,7.588877,24.98309,0.000037,24.040794,0.0005,1.352
4054.00,7.588503,24.98404,0.000038,24.040205,0.0005,1.352
4056.00,7.588539,24.98350,0.000039,24.040288,0.0005,1.352
4058.00,7.590459,24.98382,0.000039,24.040183,0.0005,1.353
4060.00,7.589889,24.98351,0.000038,24.040508,0.0005,1.353
4062.00,7.590300,24.98234,0.000037,24.040721,0.0005,1.352
4064.00,7.590273,24.98261,0.000037,24.039737,0.0005,1.353
4066.00,7.590680,24.98174,0.000036,24.040630,0.0005,1.353
4068.00,7.591645,24.98299,0.000038,24.040068,0.0005,1.352
4070.00,7.592380,24.98327,0.000039,24.040594,0.0005,1.352
4072.00,7.591778,24.98309,0.000040,24.040679,0.0005,1.352
4074.00,7.590900,24.98408,0.000038,24.040566,0.0005,1.352
4076.00,7.591067,24.98502,0.000039,24.040612,0.0005,1.352
4078.00,7.590035,24.98349,0.000040,24.040112,0.0005,1.352
4080.00,7.589700,24.98331,0.000039,24.040735,0.0006,1.353
4082.00,7.589652,24.98389,0.000037,24.039906,0.0006,1.352
4084.00,7.589685,24.98464,0.000038,24.040648,0.0005,1.352
4086.00,7.590027,24.98308,0.000038,24.040128,0.0005,1.352
4088.00,7.589681,24.98261,0.000038,24.040661,0.0005,1.352
4090.00,7.590325,24.98335,0.000039,24.040041,0.0005,1.353
4092.00,7.589768,24.98321,0.000038,24.039743,0.0005,1.352
4094.00,7.589170,24.98298,0.000039,24.039968,0.0005,1.351
4096.00,7.589734,24.98315,0.000039,24.040621,0.0005,1.352
4098.00,7.589705,24.98287,0.000039,24.040932,0.0005,1.353
4100.00,7.589524,24.98370,0.000040,24.040101,0.0005,1.353
4102.00,7.590606,24.98407,0.000039,24.040084,0.0005,1.353
4104.00,7.589803,24.98461,0.000038,24.040934,0.0005,1.352
4106.00,7.590027,24.98437,0.000038,24.040688,0.0006,1.353
4108.00,7.590662,24.98434,0.000037,24.040137,0.0005,1.353
4110.00,7.591026,24.98470,0.000038,24.039672,0.0005,1.353
4112.00,7.591042,24.98433,0.000038,24.040068,0.0005,1.353
4114.00,7.590664,24.98456,0.000039,24.040137,0.0005,1.353
4116.00,7.590033,24.98533,0.000038,24.040021,0.0005,1.353
4118.00,7.591513,24.98521,0.000038,24.040370,0.0005,1.352
4120.00,7.591687,24.98556,0.000040,24.040468,0.0006,1.352
4122.00,7.591520,24.98605,0.000040,24.040226,0.0005,1.353
4124.00,7.591972,24.98670,0.000040,24.039570,0.0005,1.353
4126.00,7.591916,24.98647,0.000039,24.039917,0.0005,1.353
4128.00,7.591257,24.98585,0.000038,24.040657,0.0005,1.353
4130.00,7.591523,24.98490,0.000038,24.040545,0.0005,1.353
4132.00,7.591868,24.98542,0.000038,24.040275,0.0006,1.352
4134.00,7.590334,24.98487,0.000038,24.039928,0.0005,1.353
4136.00,7.590045,24.98479,0.000039,24.040343,0.0005,1.353
4138.00,7.590858,24.98521,0.000039,24.040052,0.0005,1.353
4140.00,7.590913,24.98537,0.000038,24.040699,0.0005,1.353
4142.00,7.590661,24.98481,0.000037,24.040583,0.0006,1.353
4144.00,7.590812,24.98559,0.000038,24.040412,0.0005,1.354
4146.00,7.590619,24.98499,0.000038,24.040315,0.0005,1.354
4148.00,7.591237,24.98441,0.000039,24.040439,0.0005,1.353
4150.00,7.590768,24.98429,0.000039,24.040161,0.0005,1.353
4152.00,7.589747,24.98343,0.000038,24.040534,0.0005,1.352
4154.00,7.590335,24.98351,0.000039,24.040505,0.0005,1.353
4156.00,7.591334,24.98397,0.000039,24.040012,0.0005,1.353
4158.00,7.591164,24.98509,0.000038,24.040734,0.0005,1.354
4160.00,7.590888,24.98471,0.000037,24.040145,0.0006,1.353
4162.00,7.590641,24.98561,0.000037,24.040128,0.0005,1.353
4164.00,7.590270,24.98475,0.000039,24.040003,0.0006,1.353
4166.00,7.590221,24.98452,0.000039,24.039784,0.0005,1.353
4168.00,7.590683,24.98395,0.000038,24.040490,0.0005,1.353
4170.00,7.590446,24.98409,0.000038,24.040303,0.0005,1.354
4172.00,7.590707,24.98308,0.000038,24.039908,0.0005,1.354
4174.00,7.590489,24.98331,0.000039,24.039668,0.0005,1.353
4176.00,7.590577,24.98368,0.000038,24.040024,0.0005,1.353
4178.00,7.591008,24.98387,0.000038,24.040126,0.0005,1.354
4180.00,7.590917,24.98420,0.000037,24.040521,0.0005,1.354
4182.00,7.590711,24.98424,0.000039,24.040355,0.0005,1.354
4184.00,7.590770,24.98403,0.000038,24.040663,0.0005,1.352
4186.00,7.590450,24.98518,0.000040,24.040983,0.0006,1.353
4188.00,7.590376,24.98463,0.000038,24.040697,0.0005,1.353
4190.00,7.590693,24.98360,0.000038,24.040243,0.0005,1.353
4192.00,7.590470,24.98358,0.000040,24.040377,0.0006,1.353
4194.00,7.591149,24.98371,0.000038,24.041035,0.0006,1.353
4196.00,7.591267,24.98334,0.000040,24.040599,0.0006,1.354
4198.00,7.591407,24.98339,0.000039,24.040465,0.0006,1.353
4200.00,7.592244,24.98422,0.000039,24.040603,0.0005,1.353
4202.00,7.591531,24.98454,0.000039,24.040554,0.0005,1.354
@7,12.0000,24.0
4204.00,7.590672,24.98428,0.000039,24.040614,0.0005,1.354
4206.00,7.588386,24.98463,0.000038,24.040883,0.0005,1.354
4208.00,7.582020,24.98437,0.000038,24.040192,0.0005,1.353
4210.00,7.571647,24.98386,0.000039,24.040730,0.0006,1.352
4212.00,7.557274,24.98317,0.000040,24.040290,0.0006,1.352
4214.00,7.545553,24.98370,0.000041,24.041083,0.0006,1.353
4216.00,7.539407,24.98430,0.000038,24.040303,0.0005,1.353
4218.00,7.536995,24.98434,0.000039,24.040277,0.0005,1.354
4220.00,7.535891,24.98459,0.000039,24.040603,0.0005,1.354
4222.00,7.535325,24.98451,0.000037,24.040063,0.0006,1.354
4224.00,7.534431,24.98381,0.000038,24.040125,0.0005,1.354
4226.00,7.533697,24.98322,0.000037,24.040348,0.0005,1.355
4228.00,7.531941,24.98346,0.000037,24.039912,0.0005,1.355
4230.00,7.533944,24.98273,0.000037,24.041152,0.0006,1.354
4232.00,7.539824,24.98343,0.000038,24.041254,0.0006,1.355
4234.00,7.548807,24.98279,0.000039,24.040121,0.0006,1.355
4236.00,7.558613,24.98308,0.000038,24.040505,0.0006,1.356
4238.00,7.565782,24.98169,0.000037,24.040988,0.0005,1.354
4240.00,7.568975,24.98207,0.000038,24.039637,0.0005,1.354
4242.00,7.571084,24.98270,0.000039,24.039866,0.0005,1.354
4244.00,7.572139,24.98192,0.000039,24.040534,0.0005,1.354
4246.00,7.571702,24.98147,0.000039,24.040168,0.0005,1.353
4248.00,7.572047,24.98279,0.000040,24.040594,0.0005,1.353
4250.00,7.573657,24.98253,0.000040,24.040503,0.0005,1.354
4252.00,7.575116,24.98189,0.000039,24.040343,0.0005,1.354
4254.00,7.575789,24.98221,0.000039,24.040337,0.0005,1.354
4256.00,7.575376,24.98258,0.000039,24.040150,0.0005,1.354
4258.00,7.574320,24.98241,0.000038,24.040126,0.0005,1.354
4260.00,7.573727,24.98310,0.000037,24.040350,0.0005,1.354
4262.00,7.573215,24.98359,0.000037,24.039772,0.0005,1.354
4264.00,7.572836,24.98303,0.000038,24.039803,0.0006,1.354
4266.00,7.572492,24.98319,0.000038,24.040825,0.0005,1.354
4268.00,7.572906,24.98255,0.000038,24.040241,0.0006,1.353
4270.00,7.573509,24.98234,0.000040,24.040172,0.0005,1.353
4272.00,7.573200,24.98227,0.000039,24.041085,0.0005,1.354
4274.00,7.573964,24.98294,0.000038,24.040255,0.0005,1.354
4276.00,7.574668,24.98235,0.000038,24.040054,0.0005,1.354
4278.00,7.575285,24.98331,0.000039,24.040019,0.0005,1.354
4280.00,7.575517,24.98303,0.000039,24.039986,0.0005,1.354
4282.00,7.574962,24.98208,0.000038,24.040850,0.0005,1.354
4284.00,7.574468,24.98189,0.000039,24.040195,0.0005,1.354
4286.00,7.575130,24.98319,0.000037,24.040303,0.0005,1.354
4288.00,7.575249,24.98375,0.000039,24.040641,0.0005,1.353
4290.00,7.574450,24.98314,0.000040,24.040812,0.0005,1.354
4292.00,7.574912,24.98258,0.000040,24.039939,0.0006,1.354
4294.00,7.574313,24.98320,0.000040,24.040341,0.0005,1.354
4296.00,7.573740,24.98349,0.000039,24.040399,0.0005,1.354
4298.00,7.573685,24.98324,0.000039,24.040317,0.0005,1.354
4300.00,7.574574,24.98412,0.000040,24.040423,0.0005,1.354
4302.00,7.574678,24.98376,0.000039,24.041416,0.0005,1.353
4304.00,7.574820,24.98328,0.000038,24.040385,0.0005,1.353
4306.00,7.575214,24.98413,0.000038,24.040548,0.0006,1.354
4308.00,7.574828,24.98408,0.000039,24.040401,0.0005,1.354
4310.00,7.575354,24.98434,0.000039,24.040146,0.0005,1.354
4312.00,7.576234,24.98540,0.000037,24.040163,0.0005,1.354
4314.00,7.577107,24.98499,0.000039,24.040803,0.0005,1.354
4316.00,7.577074,24.98465,0.000039,24.040012,0.0005,1.354
4318.00,7.578011,24.98466,0.000039,24.040199,0.0005,1.354
4320.00,7.578582,24.98393,0.000039,24.040566,0.0005,1.353
4322.00,7.578916,24.98345,0.000038,24.040808,0.0005,1.354
4324.00,7.579939,24.98339,0.000038,24.041115,0.0005,1.354
4326.00,7.581148,24.98451,0.000038,24.040774,0.0006,1.354
4328.00,7.582338,24.98499,0.000039,24.040170,0.0005,1.353
4330.00,7.582600,24.98384,0.000039,24.040185,0.0005,1.353
4332.00,7.582913,24.98226,0.000039,24.040501,0.0005,1.354
4334.00,7.583307,24.98336,0.000038,24.040510,0.0005,1.355
4336.00,7.584225,24.98402,0.000038,24.040159,0.0005,1.354
4338.00,7.585260,24.98433,0.000038,24.040848,0.0005,1.354
4340.00,7.585848,24.98436,0.000039,24.040865,0.0005,1.354
4342.00,7.586754,24.98262,0.000039,24.040310,0.0005,1.354
4344.00,7.587278,24.98235,0.000039,24.039854,0.0006,1.355
4346.00,7.588070,24.98188,0.000039,24.040181,0.0005,1.354
4348.00,7.589357,24.98111,0.000038,24.039828,0.0005,1.354
4350.00,7.588781,24.98219,0.000038,24.040719,0.0005,1.354
4352.00,7.588614,24.98293,0.000039,24.041163,0.0005,1.354
4354.00,7.589609,24.98136,0.000039,24.040817,0.0005,1.354
4356.00,7.590245,24.98134,0.000039,24.040894,0.0005,1.355
4358.00,7.590261,24.98197,0.000039,24.040201,0.0005,1.354
4360.00,7.590118,24.98298,0.000039,24.039986,0.0005,1.354
4362.00,7.590028,24.98346,0.000038,24.039699,0.0005,1.354
4364.00,7.589853,24.98314,0.000037,24.040619,0.0006,1.355
4366.00,7.589514,24.98357,0.000037,24.041357,0.0006,1.354
4368.00,7.588598,24.98313,0.000038,24.040465,0.0005,1.354
4370.00,7.588149,24.98270,0.000038,24.040972,0.0005,1.354
4372.00,7.588104,24.98271,0.000038,24.040177,0.0005,1.354
4374.00,7.588979,24.98286,0.000039,24.040134,0.0006,1.354
4376.00,7.589444,24.98290,0.000038,24.039744,0.0005,1.354
4378.00,7.589115,24.98246,0.000039,24.040299,0.0005,1.354
4380.00,7.589434,24.98238,0.000038,24.040701,0.0005,1.354
4382.00,7.589493,24.98216,0.000038,24.039943,0.0005,1.354
4384.00,7.589305,24.98276,0.000038,24.040566,0.0005,1.354
4386.00,7.589146,24.98306,0.000038,24.039874,0.0005,1.355
4388.00,7.589120,24.98311,0.000039,24.040457,0.0005,1.354
4390.00,7.588416,24.98362,0.000040,24.040077,0.0005,1.354
4392.00,7.589173,24.98389,0.000038,24.040957,0.0005,1.355
4394.00,7.588529,24.98375,0.000036,24.040017,0.0005,1.355
4396.00,7.588015,24.98437,0.000036,24.040044,0.0005,1.355
4398.00,7.588499,24.98417,0.000038,24.040541,0.0005,1.354
4400.00,7.588687,24.98450,0.000039,24.040612,0.0005,1.354
4402.00,7.588484,24.98399,0.000039,24.040214,0.0005,1.355
4404.00,7.588247,24.98301,0.000039,24.040630,0.0005,1.355
4406.00,7.588223,24.98305,0.000038,24.040323,0.0005,1.355
4408.00,7.588096,24.98298,0.000038,24.039481,0.0005,1.355
4410.00,7.588262,24.98376,0.000038,24.039844,0.0005,1.355
4412.00,7.587667,24.98443,0.000037,24.040263,0.0005,1.355
4414.00,7.587728,24.98432,0.000038,24.040232,0.0006,1.354
4416.00,7.587775,24.98386,0.000039,24.039966,0.0005,1.354
4418.00,7.587183,24.98365,0.000039,24.040286,0.0005,1.355
4420.00,7.587200,24.98427,0.000039,24.040388,0.0005,1.355
4422.00,7.587192,24.98360,0.000038,24.040286,0.0005,1.355
4424.00,7.587709,24.98432,0.000038,24.040063,0.0005,1.354
4426.00,7.587813,24.98400,0.000038,24.040206,0.0006,1.355
4428.00,7.587621,24.98369,0.000038,24.040601,0.0005,1.355
4430.00,7.587566,24.98337,0.000038,24.039975,0.0005,1.354
4432.00,7.587368,24.98294,0.000038,24.040532,0.0005,1.354
4434.00,7.587351,24.98312,0.000038,24.039788,0.0005,1.355
4436.00,7.588111,24.98392,0.000038,24.040217,0.0005,1.354
4438.00,7.588410,24.98367,0.000038,24.039834,0.0006,1.355
4440.00,7.587585,24.98415,0.000038,24.040401,0.0005,1.355
4442.00,7.588141,24.98566,0.000039,24.040421,0.0005,1.355
4444.00,7.588697,24.98590,0.000038,24.040588,0.0005,1.355
4446.00,7.587720,24.98583,0.000039,24.040263,0.0005,1.354
4448.00,7.587358,24.98520,0.000038,24.040174,0.0005,1.354
4450.00,7.587251,24.98523,0.000039,24.041086,0.0005,1.354
4452.00,7.586641,24.98474,0.000039,24.040770,0.0005,1.354
4454.00,7.587059,24.98451,0.000038,24.040645,0.0005,1.355
4456.00,7.587380,24.98504,0.000039,24.039817,0.0005,1.355
4458.00,7.588054,24.98475,0.000040,24.040497,0.0006,1.354
4460.00,7.587112,24.98412,0.000040,24.040326,0.0005,1.354
4462.00,7.586800,24.98426,0.000039,24.040514,0.0005,1.354
4464.00,7.586327,24.98493,0.000038,24.040017,0.0005,1.354
4466.00,7.586939,24.98472,0.000038,24.040055,0.0005,1.355
4468.00,7.587304,24.98436,0.000038,24.040945,0.0005,1.355
4470.00,7.588323,24.98366,0.000038,24.041025,0.0005,1.355
4472.00,7.588390,24.98385,0.000038,24.040665,0.0005,1.355
4474.00,7.587464,24.98428,0.000038,24.041026,0.0006,1.355
4476.00,7.588039,24.98428,0.000039,24.040583,0.0005,1.355
4478.00,7.588535,24.98400,0.000039,24.040603,0.0006,1.355
4480.00,7.588459,24.98488,0.000039,24.040770,0.0005,1.355
4482.00,7.588307,24.98450,0.000038,24.040190,0.0005,1.354
4484.00,7.587813,24.98356,0.000039,24.040635,0.0005,1.354
4486.00,7.588831,24.98361,0.000039,24.040732,0.0005,1.355
4488.00,7.588848,24.98419,0.000039,24.041470,0.0005,1.355
4490.00,7.588051,24.98376,0.000040,24.040512,0.0006,1.355
4492.00,7.588140,24.98389,0.000039,24.040359,0.0005,1.354
4494.00,7.587837,24.98408,0.000039,24.039921,0.0005,1.354
4496.00,7.588040,24.98474,0.000038,24.039697,0.0006,1.355
4498.00,7.587863,24.98447,0.000039,24.040899,0.0005,1.354
4500.00,7.588072,24.98414,0.000038,24.040674,0.0005,1.354
4502.00,7.587826,24.98417,0.000039,24.040757,0.0005,1.355
4504.00,7.588085,24.98397,0.000037,24.040403,0.0006,1.355
4506.00,7.588501,24.98341,0.000037,24.040639,0.0005,1.355
4508.00,7.588317,24.98256,0.000038,24.040717,0.0006,1.355
4510.00,7.588579,24.98278,0.000038,24.040310,0.0005,1.354
4512.00,7.588368,24.98276,0.000038,24.040008,0.0005,1.354
4514.00,7.587910,24.98257,0.000038,24.040994,0.0005,1.354
4516.00,7.588332,24.98290,0.000039,24.041059,0.0005,1.355
4518.00,7.589100,24.98464,0.000039,24.039992,0.0005,1.355
4520.00,7.589533,24.98497,0.000037,24.041050,0.0005,1.355
4522.00,7.589633,24.98519,0.000038,24.039523,0.0005,1.354
4524.00,7.589413,24.98490,0.000038,24.040206,0.0005,1.354
4526.00,7.587956,24.98437,0.000037,24.040630,0.0005,1.354
4528.00,7.587172,24.98407,0.000039,24.040135,0.0005,1.354
4530.00,7.587868,24.98455,0.000039,24.040243,0.0005,1.354
4532.00,7.588260,24.98487,0.000039,24.040832,0.0005,1.355
4534.00,7.587938,24.98513,0.000038,24.040312,0.0005,1.354
4536.00,7.588235,24.98479,0.000038,24.040474,0.0005,1.355
4538.00,7.587942,24.98463,0.000037,24.040370,0.0005,1.355
4540.00,7.587963,24.98560,0.000038,24.040172,0.0005,1.354
4542.00,7.587673,24.98542,0.000038,24.040606,0.0005,1.355
4544.00,7.588423,24.98496,0.000038,24.040797,0.0005,1.354
4546.00,7.588948,24.98457,0.000038,24.040385,0.0005,1.354
4548.00,7.588450,24.98461,0.000037,24.040379,0.0005,1.355
4550.00,7.588753,24.98399,0.000037,24.040475,0.0005,1.354
4552.00,7.588564,24.98347,0.000038,24.040525,0.0006,1.355
4554.00,7.588607,24.98355,0.000038,24.040570,0.0005,1.355
4556.00,7.587909,24.98292,0.000036,24.040703,0.0005,1.355
4558.00,7.588848,24.98311,0.000037,24.039881,0.0005,1.355
4560.00,7.589216,24.98381,0.000037,24.040814,0.0005,1.354
4562.00,7.589047,24.98366,0.000037,24.041152,0.0005,1.355
4564.00,7.589051,24.98385,0.000037,24.039366,0.0005,1.354
4566.00,7.588431,24.98524,0.000038,24.040350,0.0004,1.355
4568.00,7.588303,24.98448,0.000039,24.041006,0.0005,1.355
4570.00,7.588697,24.98538,0.000040,24.041085,0.0006,1.354
4572.00,7.588297,24.98527,0.000039,24.039203,0.0005,1.355
4574.00,7.588040,24.98526,0.000039,24.040866,0.0005,1.355
4576.00,7.588081,24.98414,0.000038,24.040235,0.0005,1.355
4578.00,7.588350,24.98449,0.000037,24.040552,0.0005,1.355
4580.00,7.588443,24.98396,0.000037,24.040381,0.0005,1.355
4582.00,7.588013,24.98372,0.000037,24.041008,0.0005,1.354
4584.00,7.588403,24.98317,0.000038,24.040130,0.0005,1.354
4586.00,7.587721,24.98365,0.000038,24.040328,0.0005,1.355
4588.00,7.588890,24.98423,0.000038,24.040188,0.0005,1.355
4590.00,7.589247,24.98362,0.000038,24.040175,0.0005,1.355
4592.00,7.589276,24.98395,0.000036,24.039984,0.0005,1.355
4594.00,7.589178,24.98398,0.000038,24.040317,0.0005,1.355
4596.00,7.588094,24.98481,0.000038,24.040146,0.0005,1.354
4598.00,7.588014,24.98475,0.000039,24.040577,0.0005,1.354
4600.00,7.588691,24.98481,0.000039,24.040412,0.0005,1.355
4602.00,7.589012,24.98440,0.000038,24.040639,0.0005,1.355
4604.00,7.588364,24.98448,0.000040,24.040517,0.0005,1.355
4606.00,7.588665,24.98387,0.000038,24.040303,0.0005,1.355
4608.00,7.588672,24.98245,0.000038,24.040285,0.0005,1.355
4610.00,7.588499,24.98308,0.000038,24.040277,0.0005,1.355
4612.00,7.588953,24.98328,0.000037,24.040637,0.0005,1.355
4614.00,7.589041,24.98455,0.000039,24.040510,0.0005,1.355
4616.00,7.588261,24.98435,0.000039,24.039855,0.0006,1.354
4618.00,7.588776,24.98443,0.000038,24.040423,0.0006,1.354
4620.00,7.589374,24.98439,0.000038,24.040526,0.0005,1.355
4622.00,7.589581,24.98379,0.000038,24.039908,0.0005,1.355
4624.00,7.589272,24.98331,0.000037,24.040281,0.0005,1.354
4626.00,7.589144,24.98390,0.000037,24.040088,0.0005,1.354
4628.00,7.588750,24.98365,0.000039,24.040965,0.0005,1.354
4630.00,7.589458,24.98532,0.000038,24.040161,0.0005,1.355
4632.00,7.588737,24.98594,0.000037,24.040332,0.0005,1.355
4634.00,7.588368,24.98591,0.000039,24.040281,0.0005,1.354
4636.00,7.588965,24.98521,0.000037,24.040768,0.0005,1.354
4638.00,7.589151,24.98411,0.000037,24.040355,0.0005,1.354
4640.00,7.589673,24.98475,0.000037,24.040152,0.0005,1.354
4642.00,7.589740,24.98510,0.000038,24.040059,0.0005,1.355
4644.00,7.589068,24.98457,0.000037,24.040552,0.0005,1.355
4646.00,7.588952,24.98407,0.000038,24.040350,0.0005,1.354
4648.00,7.588819,24.98298,0.000038,24.039928,0.0005,1.355
4650.00,7.589625,24.98393,0.000037,24.040405,0.0005,1.354
4652.00,7.589170,24.98352,0.000037,24.040585,0.0005,1.354
4654.00,7.589491,24.98387,0.000037,24.040057,0.0005,1.355
4656.00,7.589216,24.98458,0.000037,24.039928,0.0005,1.355
4658.00,7.589156,24.98477,0.000037,24.040494,0.0005,1.354
4660.00,7.589291,24.98485,0.000038,24.039783,0.0005,1.354
4662.00,7.589962,24.98453,0.000038,24.040021,0.0005,1.354
4664.00,7.589741,24.98471,0.000038,24.041132,0.0005,1.355
4666.00,7.589122,24.98521,0.000039,24.040755,0.0005,1.354
4668.00,7.589284,24.98518,0.000039,24.040345,0.0005,1.353
4670.00,7.589265,24.98465,0.000040,24.040597,0.0005,1.354
4672.00,7.588719,24.98402,0.000037,24.041055,0.0005,1.355
4674.00,7.589200,24.98441,0.000036,24.040243,0.0005,1.355
4676.00,7.588695,24.98426,0.000036,24.040099,0.0005,1.355
4678.00,7.588943,24.98427,0.000038,24.040437,0.0005,1.354
4680.00,7.588602,24.98345,0.000038,24.040265,0.0005,1.354
4682.00,7.587675,24.98462,0.000039,24.040261,0.0005,1.354
4684.00,7.587923,24.98392,0.000038,24.040044,0.0005,1.354
4686.00,7.588628,24.98441,0.000038,24.040063,0.0005,1.354
4688.00,7.589664,24.98538,0.000038,24.040245,0.0005,1.354
4690.00,7.590092,24.98518,0.000038,24.040806,0.0005,1.354
4692.00,7.589897,24.98508,0.000038,24.040803,0.0005,1.354
4694.00,7.589878,24.98498,0.000037,24.039999,0.0005,1.354
4696.00,7.589675,24.98496,0.000037,24.039935,0.0005,1.354
4698.00,7.589666,24.98352,0.000036,24.040655,0.0005,1.354
4700.00,7.590024,24.98275,0.000038,24.040035,0.0005,1.354
4702.00,7.590221,24.98288,0.000037,24.040677,0.0005,1.354
4704.00,7.589829,24.98290,0.000037,24.040026,0.0005,1.354
4706.00,7.589325,24.98326,0.000038,24.040572,0.0005,1.354
4708.00,7.588854,24.98357,0.000038,24.040566,0.0005,1.354
4710.00,7.589518,24.98364,0.000037,24.040743,0.0005,1.354
4712.00,7.589331,24.98285,0.000038,24.040021,0.0005,1.354
4714.00,7.589493,24.98338,0.000039,24.040046,0.0005,1.354
4716.00,7.589848,24.98414,0.000037,24.039970,0.0005,1.354
4718.00,7.589909,24.98421,0.000036,24.040355,0.0006,1.354
4720.00,7.590182,24.98364,0.000036,24.039763,0.0005,1.354
4722.00,7.590612,24.98411,0.000037,24.040343,0.0005,1.354
4724.00,7.590223,24.98303,0.000037,24.040172,0.0005,1.354
4726.00,7.589991,24.98294,0.000038,24.040175,0.0005,1.354
4728.00,7.590119,24.98328,0.000037,24.040525,0.0005,1.354
4730.00,7.589940,24.98309,0.000037,24.040494,0.0005,1.354
4732.00,7.590564,24.98315,0.000038,24.039946,0.0005,1.354
4734.00,7.590539,24.98293,0.000037,24.039835,0.0005,1.353
4736.00,7.590220,24.98207,0.000036,24.040123,0.0005,1.354
4738.00,7.590617,24.98285,0.000036,24.040866,0.0005,1.354
4740.00,7.590463,24.98308,0.000038,24.039510,0.0005,1.354
4742.00,7.589801,24.98332,0.000037,24.039894,0.0004,1.354
4744.00,7.590678,24.98293,0.000036,24.039972,0.0005,1.354
4746.00,7.591043,24.98317,0.000038,24.040068,0.0005,1.354
4748.00,7.590939,24.98290,0.000038,24.040452,0.0005,1.354
4750.00,7.590619,24.98313,0.000039,24.040266,0.0005,1.354
4752.00,7.590919,24.98295,0.000038,24.040550,0.0005,1.354
4754.00,7.589995,24.98394,0.000038,24.039737,0.0005,1.353
4756.00,7.590194,24.98365,0.000037,24.040419,0.0005,1.354
4758.00,7.589930,24.98277,0.000038,24.040454,0.0005,1.354
4760.00,7.589578,24.98276,0.000038,24.039861,0.0005,1.354
4762.00,7.589854,24.98323,0.000038,24.040105,0.0005,1.353
4764.00,7.590168,24.98330,0.000038,24.040874,0.0005,1.354
4766.00,7.590177,24.98312,0.000037,24.040095,0.0005,1.354
4768.00,7.590289,24.98326,0.000037,24.040441,0.0005,1.355
4770.00,7.589996,24.98385,0.000037,24.040523,0.0005,1.354
4772.00,7.589564,24.98396,0.000036,24.040250,0.0005,1.354
4774.00,7.589789,24.98216,0.000038,24.040097,0.0005,1.353
4776.00,7.589597,24.98270,0.000038,24.040486,0.0005,1.353
4778.00,7.590279,24.98287,0.000039,24.040408,0.0005,1.353
4780.00,7.591287,24.98288,0.000037,24.041023,0.0005,1.354
4782.00,7.590732,24.98282,0.000036,24.040186,0.0005,1.354
4784.00,7.590499,24.98316,0.000036,24.039946,0.0006,1.354
4786.00,7.590455,24.98315,0.000038,24.040192,0.0005,1.353
4788.00,7.590213,24.98246,0.000037,24.040015,0.0005,1.354
4790.00,7.590283,24.98256,0.000038,24.040992,0.0005,1.354
4792.00,7.591015,24.98297,0.000038,24.040912,0.0005,1.353
4794.00,7.591239,24.98325,0.000039,24.039726,0.0005,1.353
4796.00,7.590370,24.98230,0.000039,24.039764,0.0005,1.353
4798.00,7.590535,24.98252,0.000038,24.039615,0.0005,1.354
4800.00,7.590712,24.98228,0.000039,24.040710,0.0005,1.353
4802.00,7.590640,24.98217,0.000038,24.040163,0.0005,1.353
@8,12.0000,24.0
4804.00,7.590640,24.98183,0.000039,24.040110,0.0005,1.353
4806.00,7.588466,24.98186,0.000036,24.040997,0.0004,1.353
4808.00,7.583299,24.98140,0.000038,24.040372,0.0005,1.353
4810.00,7.572683,24.98127,0.000037,24.039799,0.0005,1.352
4812.00,7.560248,24.98124,0.000036,24.040270,0.0005,1.352
4814.00,7.550069,24.98206,0.000038,24.039924,0.0005,1.353
4816.00,7.545880,24.98194,0.000039,24.039754,0.0005,1.353
4818.00,7.544558,24.98197,0.000037,24.039397,0.0005,1.353
4820.00,7.545061,24.98238,0.000036,24.040254,0.0005,1.354
4822.00,7.547117,24.98276,0.000037,24.040448,0.0005,1.354
4824.00,7.548403,24.98204,0.000037,24.040410,0.0005,1.354
4826.00,7.549043,24.98243,0.000038,24.040081,0.0005,1.354
4828.00,7.549669,24.98338,0.000036,24.039715,0.0005,1.354
4830.00,7.553319,24.98331,0.000037,24.040201,0.0005,1.354
4832.00,7.560275,24.98264,0.000037,24.041021,0.0005,1.354
4834.00,7.570455,24.98246,0.000036,24.040415,0.0005,1.355
4836.00,7.581457,24.98380,0.000036,24.040766,0.0005,1.354
4838.00,7.587185,24.98527,0.000038,24.039963,0.0004,1.354
4840.00,7.589710,24.98474,0.000034,24.040525,0.0005,1.354
4842.00,7.590640,24.98353,0.000034,24.040475,0.0005,1.353
4844.00,7.590132,24.98386,0.000038,24.040234,0.0005,1.353
4846.00,7.589447,24.98383,0.000039,24.040834,0.0005,1.353
4848.00,7.589363,24.98354,0.000038,24.040361,0.0005,1.353
4850.00,7.589260,24.98324,0.000041,24.039934,0.0005,1.353
4852.00,7.589383,24.98384,0.000040,24.040759,0.0005,1.353
4854.00,7.589257,24.98430,0.000038,24.040219,0.0005,1.353
4856.00,7.589110,24.98376,0.000039,24.039575,0.0005,1.353
4858.00,7.588192,24.98434,0.000038,24.041037,0.0005,1.353
4860.00,7.588360,24.98559,0.000039,24.040757,0.0005,1.352
4862.00,7.587908,24.98565,0.000038,24.040745,0.0005,1.353
4864.00,7.586627,24.98479,0.000038,24.040341,0.0004,1.352
4866.00,7.585506,24.98486,0.000037,24.040825,0.0005,1.353
4868.00,7.585058,24.98500,0.000038,24.041061,0.0005,1.353
4870.00,7.584142,24.98342,0.000039,24.040157,0.0005,1.352
4872.00,7.583405,24.98351,0.000037,24.040395,0.0004,1.353
4874.00,7.583506,24.98330,0.000037,24.040750,0.0005,1.352
4876.00,7.583963,24.98354,0.000038,24.040997,0.0005,1.353
4878.00,7.584859,24.98482,0.000038,24.041008,0.0005,1.353
4880.00,7.584673,24.98377,0.000038,24.040299,0.0005,1.353
4882.00,7.585029,24.98311,0.000038,24.040059,0.0004,1.352
4884.00,7.584653,24.98314,0.000038,24.040168,0.0005,1.353
4886.00,7.584620,24.98283,0.000037,24.040594,0.0005,1.353
4888.00,7.585076,24.98216,0.000038,24.040234,0.0005,1.353
4890.00,7.585204,24.98267,0.000038,24.040339,0.0005,1.353
4892.00,7.585539,24.98281,0.000037,24.040461,0.0005,1.352
4894.00,7.585200,24.98343,0.000037,24.040721,0.0005,1.352
4896.00,7.585059,24.98410,0.000036,24.040259,0.0005,1.352
4898.00,7.586044,24.98400,0.000037,24.040390,0.0005,1.352
4900.00,7.585746,24.98333,0.000038,24.040174,0.0005,1.353
4902.00,7.585391,24.98258,0.000037,24.040319,0.0005,1.352
4904.00,7.585480,24.98334,0.000038,24.039921,0.0005,1.352
4906.00,7.585421,24.98370,0.000039,24.040528,0.0005,1.352
4908.00,7.585643,24.98375,0.000038,24.039997,0.0005,1.352
4910.00,7.585415,24.98286,0.000038,24.039995,0.0005,1.352
4912.00,7.585319,24.98403,0.000036,24.040266,0.0005,1.352
4914.00,7.586184,24.98463,0.000038,24.040608,0.0005,1.352
4916.00,7.586660,24.98329,0.000037,24.040206,0.0005,1.353
4918.00,7.586308,24.98247,0.000036,24.039995,0.0005,1.352
4920.00,7.587140,24.98231,0.000038,24.040206,0.0005,1.351
4922.00,7.588381,24.98296,0.000038,24.039954,0.0005,1.352
4924.00,7.588961,24.98242,0.000038,24.040690,0.0005,1.351
4926.00,7.588449,24.98174,0.000037,24.040195,0.0005,1.352
4928.00,7.588738,24.98240,0.000037,24.040677,0.0005,1.352
4930.00,7.590200,24.98410,0.000037,24.040554,0.0005,1.352
4932.00,7.590607,24.98279,0.000037,24.040263,0.0005,1.352
4934.00,7.591608,24.98303,0.000037,24.040243,0.0005,1.352
4936.00,7.591918,24.98345,0.000037,24.040677,0.0005,1.352
4938.00,7.591059,24.98346,0.000037,24.040555,0.0005,1.352
4940.00,7.591059,24.98458,0.000039,24.040134,0.0005,1.351
4942.00,7.591387,24.98493,0.000038,24.039695,0.0005,1.351
4944.00,7.591423,24.98460,0.000037,24.040405,0.0005,1.352
4946.00,7.591161,24.98546,0.000037,24.039846,0.0005,1.351
4948.00,7.591490,24.98418,0.000037,24.039614,0.0005,1.352
4950.00,7.591617,24.98394,0.000037,24.040181,0.0005,1.352
4952.00,7.591881,24.98399,0.000038,24.040250,0.0005,1.351
4954.00,7.592558,24.98351,0.000037,24.040026,0.0005,1.352
4956.00,7.592205,24.98355,0.000037,24.039699,0.0005,1.352
4958.00,7.591918,24.98340,0.000037,24.039759,0.0005,1.351
4960.00,7.591587,24.98328,0.000038,24.039670,0.0005,1.352
4962.00,7.591407,24.98378,0.000036,24.040745,0.0005,1.351
4964.00,7.592009,24.98437,0.000038,24.039881,0.0005,1.352
4966.00,7.592045,24.98518,0.000038,24.039774,0.0005,1.352
4968.00,7.592863,24.98520,0.000036,24.039575,0.0005,1.352
4970.00,7.593741,24.98364,0.000036,24.040525,0.0005,1.352
4972.00,7.592850,24.98413,0.000036,24.039815,0.0005,1.351
4974.00,7.592343,24.98332,0.000037,24.039879,0.0005,1.352
4976.00,7.590799,24.98353,0.000039,24.039597,0.0005,1.351
4978.00,7.590774,24.98430,0.000037,24.039855,0.0005,1.351
4980.00,7.590379,24.98467,0.000037,24.039899,0.0005,1.351
4982.00,7.590253,24.98418,0.000038,24.040683,0.0005,1.351
4984.00,7.590507,24.98337,0.000037,24.040379,0.0005,1.351
4986.00,7.590381,24.98345,0.000038,24.040257,0.0005,1.351
4988.00,7.589625,24.98354,0.000038,24.039423,0.0005,1.351
4990.00,7.590060,24.98516,0.000036,24.039710,0.0005,1.351
4992.00,7.590541,24.98378,0.000037,24.040723,0.0005,1.352
4994.00,7.590182,24.98350,0.000037,24.040423,0.0005,1.352
4996.00,7.590328,24.98334,0.000036,24.039834,0.0005,1.351
4998.00,7.590203,24.98508,0.000037,24.039952,0.0005,1.352
5000.00,7.589017,24.98500,0.000038,24.040514,0.0005,1.351
5002.00,7.588887,24.98481,0.000038,24.040128,0.0005,1.350
5004.00,7.588187,24.98386,0.000037,24.040354,0.0004,1.352
5006.00,7.587923,24.98399,0.000037,24.039588,0.0005,1.351
5008.00,7.587281,24.98431,0.000037,24.040308,0.0005,1.351
5010.00,7.587609,24.98449,0.000038,24.040255,0.0004,1.350
5012.00,7.587622,24.98434,0.000037,24.039695,0.0004,1.351
5014.00,7.588415,24.98428,0.000038,24.040072,0.0005,1.351
5016.00,7.590152,24.98336,0.000038,24.039461,0.0005,1.351
5018.00,7.590350,24.98305,0.000038,24.039721,0.0005,1.351
5020.00,7.588436,24.98356,0.000038,24.040657,0.0005,1.351
5022.00,7.587026,24.98409,0.000038,24.040050,0.0005,1.351
5024.00,7.587123,24.98477,0.000037,24.040666,0.0005,1.351
5026.00,7.588211,24.98381,0.000037,24.040394,0.0005,1.351
5028.00,7.588729,24.98291,0.000036,24.040426,0.0005,1.350
5030.00,7.588861,24.98255,0.000038,24.039755,0.0005,1.351
5032.00,7.589312,24.98305,0.000038,24.040279,0.0005,1.351
5034.00,7.588973,24.98400,0.000039,24.039521,0.0005,1.351
5036.00,7.589202,24.98316,0.000038,24.040535,0.0005,1.351
5038.00,7.589760,24.98291,0.000036,24.040710,0.0005,1.351
5040.00,7.588860,24.98229,0.000036,24.040475,0.0005,1.351
5042.00,7.588071,24.98247,0.000038,24.040419,0.0005,1.350
5044.00,7.587999,24.98377,0.000040,24.040319,0.0005,1.350
5046.00,7.588337,24.98277,0.000038,24.040419,0.0005,1.351
5048.00,7.588847,24.98330,0.000037,24.040419,0.0005,1.351
5050.00,7.588699,24.98420,0.000038,24.040077,0.0005,1.350
5052.00,7.588148,24.98329,0.000038,24.040603,0.0005,1.351
5054.00,7.587365,24.98356,0.000038,24.039932,0.0005,1.350
5056.00,7.587768,24.98338,0.000038,24.040115,0.0005,1.350
5058.00,7.588586,24.98350,0.000038,24.039735,0.0005,1.351
5060.00,7.588855,24.98300,0.000039,24.040832,0.0005,1.351
5062.00,7.589678,24.98339,0.000038,24.040574,0.0005,1.350
5064.00,7.590619,24.98329,0.000038,24.039783,0.0005,1.350
5066.00,7.590929,24.98318,0.000039,24.040303,0.0005,1.350
5068.00,7.590357,24.98391,0.000038,24.040625,0.0004,1.351
5070.00,7.589098,24.98366,0.000038,24.039337,0.0005,1.350
5072.00,7.588761,24.98457,0.000038,24.040350,0.0005,1.350
5074.00,7.588197,24.98480,0.000037,24.040024,0.0005,1.350
5076.00,7.588385,24.98427,0.000038,24.040505,0.0005,1.351
5078.00,7.588181,24.98406,0.000038,24.040448,0.0005,1.350
5080.00,7.587758,24.98413,0.000038,24.040121,0.0005,1.350
5082.00,7.587905,24.98392,0.000037,24.040825,0.0005,1.350
5084.00,7.589095,24.98420,0.000037,24.040463,0.0005,1.350
5086.00,7.588591,24.98436,0.000038,24.039963,0.0005,1.351
5088.00,7.587792,24.98408,0.000038,24.040281,0.0005,1.350
5090.00,7.587997,24.98369,0.000037,24.040208,0.0005,1.350
5092.00,7.587995,24.98350,0.000038,24.040686,0.0005,1.350
5094.00,7.588498,24.98346,0.000037,24.039577,0.0005,1.350
5096.00,7.588747,24.98309,0.000038,24.040401,0.0005,1.350
5098.00,7.588018,24.98259,0.000037,24.040044,0.0005,1.350
5100.00,7.588941,24.98238,0.000037,24.040323,0.0005,1.350
5102.00,7.588197,24.98256,0.000037,24.040084,0.0005,1.350
5104.00,7.587684,24.98258,0.000036,24.039939,0.0005,1.350
5106.00,7.587216,24.98271,0.000037,24.040497,0.0005,1.350
5108.00,7.587924,24.98334,0.000038,24.040299,0.0005,1.350
5110.00,7.587940,24.98420,0.000038,24.039672,0.0005,1.350
5112.00,7.588945,24.98436,0.000037,24.040383,0.0005,1.350
5114.00,7.589103,24.98450,0.000037,24.040321,0.0005,1.350
5116.00,7.588840,24.98530,0.000038,24.040225,0.0005,1.350
5118.00,7.589883,24.98484,0.000038,24.040635,0.0005,1.350
5120.00,7.590155,24.98519,0.000037,24.040683,0.0005,1.350
5122.00,7.590044,24.98475,0.000038,24.039628,0.0005,1.350
5124.00,7.590263,24.98539,0.000038,24.039539,0.0005,1.350
5126.00,7.590049,24.98538,0.000037,24.040014,0.0005,1.350
5128.00,7.589747,24.98538,0.000038,24.039995,0.0005,1.350
5130.00,7.589579,24.98512,0.000037,24.039606,0.0005,1.351
5132.00,7.589640,24.98537,0.000038,24.040423,0.0005,1.350
5134.00,7.589465,24.98582,0.000038,24.039812,0.0005,1.350
5136.00,7.588518,24.98705,0.000038,24.040008,0.0005,1.350
5138.00,7.588221,24.98662,0.000038,24.040686,0.0005,1.350
5140.00,7.588263,24.98556,0.000038,24.040035,0.0005,1.349
5142.00,7.587928,24.98565,0.000037,24.039903,0.0005,1.350
5144.00,7.589216,24.98537,0.000037,24.040981,0.0005,1.351
5146.00,7.589625,24.98559,0.000037,24.040681,0.0005,1.351
5148.00,7.589772,24.98467,0.000037,24.040668,0.0005,1.350
5150.00,7.590070,24.98406,0.000038,24.040421,0.0005,1.350
5152.00,7.590075,24.98463,0.000038,24.040263,0.0005,1.349
5154.00,7.589580,24.98544,0.000040,24.039921,0.0005,1.350
5156.00,7.589584,24.98483,0.000039,24.039557,0.0005,1.350
5158.00,7.590046,24.98444,0.000037,24.040283,0.0005,1.350
5160.00,7.589551,24.98464,0.000036,24.040115,0.0005,1.350
5162.00,7.590037,24.98547,0.000037,24.040425,0.0004,1.351
5164.00,7.589726,24.98415,0.000038,24.040685,0.0005,1.350
5166.00,7.589870,24.98396,0.000037,24.039975,0.0005,1.349
5168.00,7.590430,24.98334,0.000036,24.039810,0.0005,1.350
5170.00,7.590410,24.98427,0.000038,24.039992,0.0005,1.350
5172.00,7.589618,24.98475,0.000037,24.040397,0.0005,1.350
5174.00,7.589407,24.98490,0.000037,24.039826,0.0005,1.350
5176.00,7.589662,24.98504,0.000037,24.040241,0.0005,1.350
5178.00,7.589957,24.98493,0.000037,24.040288,0.0005,1.350
5180.00,7.590509,24.98503,0.000037,24.040328,0.0005,1.350
5182.00,7.590054,24.98400,0.000039,24.039855,0.0005,1.350
5184.00,7.590221,24.98402,0.000037,24.040026,0.0005,1.349
5186.00,7.590522,24.98429,0.000038,24.040528,0.0005,1.349
5188.00,7.591158,24.98531,0.000037,24.040226,0.0005,1.350
5190.00,7.590843,24.98566,0.000037,24.040059,0.0005,1.349
5192.00,7.591226,24.98561,0.000038,24.040537,0.0005,1.350
5194.00,7.590578,24.98479,0.000038,24.040508,0.0005,1.349
5196.00,7.590922,24.98526,0.000039,24.040128,0.0005,1.350
5198.00,7.590604,24.98513,0.000039,24.040377,0.0005,1.350
5200.00,7.590515,24.98483,0.000037,24.040079,0.0005,1.350
5202.00,7.590941,24.98549,0.000038,24.040112,0.0005,1.350
5204.00,7.591093,24.98405,0.000038,24.039672,0.0005,1.349
5206.00,7.590898,24.98426,0.000036,24.040108,0.0005,1.349
5208.00,7.590041,24.98461,0.000037,24.041385,0.0005,1.350
5210.00,7.590388,24.98439,0.000037,24.040845,0.0005,1.349
5212.00,7.590883,24.98365,0.000037,24.039710,0.0005,1.349
5214.00,7.590860,24.98490,0.000037,24.040083,0.0005,1.350
5216.00,7.591223,24.98590,0.000037,24.040628,0.0005,1.350
5218.00,7.590507,24.98590,0.000037,24.040374,0.0005,1.350
5220.00,7.590275,24.98514,0.000038,24.040661,0.0005,1.349
5222.00,7.590764,24.98461,0.000039,24.040217,0.0005,1.349
5224.00,7.590534,24.98525,0.000038,24.040030,0.0005,1.348
5226.00,7.591071,24.98634,0.000038,24.039964,0.0005,1.349
5228.00,7.591715,24.98555,0.000038,24.040619,0.0005,1.349
5230.00,7.591399,24.98533,0.000038,24.040499,0.0005,1.350
5232.00,7.590741,24.98572,0.000038,24.040050,0.0005,1.350
5234.00,7.590813,24.98566,0.000038,24.040094,0.0005,1.349
5236.00,7.591609,24.98585,0.000038,24.040666,0.0005,1.350
5238.00,7.591760,24.98581,0.000039,24.040370,0.0005,1.349
5240.00,7.591588,24.98565,0.000038,24.039814,0.0005,1.349
5242.00,7.591169,24.98628,0.000038,24.040319,0.0005,1.349
5244.00,7.591217,24.98624,0.000038,24.039444,0.0005,1.350
5246.00,7.590944,24.98617,0.000037,24.039848,0.0004,1.350
5248.00,7.590668,24.98682,0.000037,24.040501,0.0005,1.349
5250.00,7.591045,24.98678,0.000039,24.040075,0.0005,1.349
5252.00,7.591018,24.98638,0.000039,24.039843,0.0005,1.349
5254.00,7.591273,24.98681,0.000038,24.040330,0.0005,1.349
5256.00,7.591472,24.98649,0.000038,24.040265,0.0005,1.350
5258.00,7.591556,24.98749,0.000039,24.040037,0.0005,1.349
5260.00,7.590836,24.98768,0.000038,24.039868,0.0005,1.349
5262.00,7.590557,24.98738,0.000037,24.040955,0.0005,1.350
5264.00,7.591160,24.98711,0.000037,24.040061,0.0005,1.349
5266.00,7.591792,24.98749,0.000038,24.040157,0.0005,1.349
5268.00,7.592385,24.98726,0.000039,24.040275,0.0006,1.349
5270.00,7.591490,24.98684,0.000037,24.039803,0.0005,1.349
5272.00,7.590774,24.98592,0.000039,24.040357,0.0005,1.349
5274.00,7.590899,24.98541,0.000038,24.040346,0.0005,1.348
5276.00,7.590827,24.98639,0.000038,24.040563,0.0005,1.349
5278.00,7.591005,24.98607,0.000039,24.040106,0.0005,1.349
5280.00,7.591803,24.98628,0.000037,24.040366,0.0005,1.349
5282.00,7.592097,24.98650,0.000038,24.040199,0.0005,1.349
5284.00,7.591104,24.98483,0.000038,24.040325,0.0005,1.349
5286.00,7.590944,24.98666,0.000038,24.039779,0.0005,1.350
5288.00,7.591832,24.98664,0.000038,24.039881,0.0005,1.349
5290.00,7.591573,24.98624,0.000036,24.040590,0.0005,1.349
5292.00,7.590693,24.98694,0.000038,24.040330,0.0005,1.349
5294.00,7.591211,24.98629,0.000039,24.040057,0.0005,1.348
5296.00,7.591644,24.98645,0.000037,24.040788,0.0005,1.349
5298.00,7.591469,24.98639,0.000038,24.039761,0.0005,1.349
5300.00,7.591201,24.98564,0.000037,24.039652,0.0005,1.349
5302.00,7.590938,24.98546,0.000038,24.039719,0.0005,1.349
5304.00,7.591139,24.98513,0.000037,24.039906,0.0005,1.349
5306.00,7.591949,24.98535,0.000038,24.040492,0.0005,1.349
5308.00,7.592130,24.98449,0.000038,24.040275,0.0005,1.350
5310.00,7.590603,24.98565,0.000037,24.040012,0.0005,1.349
5312.00,7.590284,24.98580,0.000039,24.040381,0.0005,1.349
5314.00,7.590739,24.98600,0.000038,24.041005,0.0005,1.349
5316.00,7.591742,24.98505,0.000038,24.040265,0.0005,1.349
5318.00,7.591711,24.98524,0.000039,24.040535,0.0005,1.348
5320.00,7.591424,24.98616,0.000039,24.040599,0.0005,1.349
5322.00,7.591591,24.98585,0.000038,24.040290,0.0005,1.349
5324.00,7.591991,24.98477,0.000038,24.040830,0.0005,1.349
5326.00,7.591411,24.98543,0.000038,24.039994,0.0005,1.349
5328.00,7.590746,24.98571,0.000039,24.039955,0.0005,1.348
5330.00,7.589978,24.98596,0.000037,24.040508,0.0005,1.348
5332.00,7.589669,24.98613,0.000038,24.040855,0.0004,1.349
5334.00,7.589889,24.98671,0.000039,24.040606,0.0004,1.348
5336.00,7.590599,24.98755,0.000038,24.040026,0.0004,1.349
5338.00,7.591988,24.98640,0.000037,24.040712,0.0005,1.349
5340.00,7.592069,24.98624,0.000037,24.039539,0.0005,1.348
5342.00,7.592045,24.98641,0.000038,24.039881,0.0005,1.348
5344.00,7.592252,24.98563,0.000038,24.040037,0.0005,1.349
5346.00,7.592854,24.98594,0.000037,24.040328,0.0005,1.349
5348.00,7.592555,24.98580,0.000037,24.040395,0.0005,1.349
5350.00,7.592772,24.98526,0.000037,24.040443,0.0005,1.348
5352.00,7.592564,24.98472,0.000037,24.039708,0.0005,1.349
5354.00,7.592315,24.98583,0.000037,24.040481,0.0005,1.349
5356.00,7.592197,24.98605,0.000038,24.040448,0.0005,1.348
5358.00,7.592450,24.98627,0.000038,24.040615,0.0005,1.348
5360.00,7.592336,24.98561,0.000037,24.040146,0.0005,1.349
5362.00,7.592688,24.98515,0.000037,24.039295,0.0005,1.349
5364.00,7.593529,24.98474,0.000037,24.039343,0.0005,1.348
5366.00,7.593922,24.98536,0.000038,24.040099,0.0005,1.348
5368.00,7.593174,24.98612,0.000038,24.040828,0.0005,1.349
5370.00,7.591820,24.98655,0.000037,24.040541,0.0005,1.348
5372.00,7.592270,24.98605,0.000038,24.039654,0.0005,1.348
5374.00,7.592613,24.98627,0.000038,24.040286,0.0005,1.348
5376.00,7.592572,24.98619,0.000037,24.040455,0.0005,1.349
5378.00,7.593018,24.98613,0.000038,24.040703,0.0005,1.349
5380.00,7.591922,24.98549,0.000037,24.040443,0.0005,1.349
5382.00,7.591500,24.98548,0.000038,24.040374,0.0005,1.348
5384.00,7.591236,24.98551,0.000038,24.039844,0.0005,1.348
5386.00,7.592367,24.98618,0.000037,24.040319,0.0005,1.348
5388.00,7.593523,24.98613,0.000037,24.039919,0.0005,1.349
5390.00,7.592959,24.98609,0.000037,24.040121,0.0005,1.349
5392.00,7.592691,24.98644,0.000038,24.040245,0.0005,1.348
5394.00,7.593173,24.98651,0.000038,24.040026,0.0005,1.349
5396.00,7.593794,24.98563,0.000038,24.040595,0.0005,1.349
5398.00,7.593722,24.98650,0.000038,24.040090,0.0005,1.349
5400.00,7.591737,24.98639,0.000037,24.040035,0.0005,1.348
5402.00,7.591287,24.98562,0.000038,24.039479,0.0005,1.348
@9,12.0000,24.0
5404.00,7.591409,24.98559,0.000038,24.041090,0.0005,1.348
5406.00,7.590857,24.98510,0.000038,24.040879,0.0005,1.349
5408.00,7.585811,24.98568,0.000038,24.040017,0.0005,1.348
5410.00,7.576850,24.98470,0.000038,24.040174,0.0005,1.347
5412.00,7.566352,24.98498,0.000039,24.040432,0.0005,1.347
5414.00,7.557688,24.98609,0.000037,24.039924,0.0005,1.349
5416.00,7.553279,24.98542,0.000037,24.039784,0.0005,1.349
5418.00,7.553372,24.98535,0.000037,24.039257,0.0005,1.349
5420.00,7.555363,24.98560,0.000037,24.040010,0.0005,1.349
5422.00,7.557891,24.98519,0.000038,24.040515,0.0005,1.349
5424.00,7.561161,24.98426,0.000036,24.040141,0.0005,1.350
5426.00,7.563813,24.98407,0.000036,24.040486,0.0005,1.350
5428.00,7.566095,24.98517,0.000037,24.040001,0.0005,1.349
5430.00,7.569113,24.98501,0.000037,24.040077,0.0005,1.350
5432.00,7.575563,24.98531,0.000037,24.039414,0.0005,1.350
5434.00,7.586284,24.98500,0.000037,24.040235,0.0005,1.350
5436.00,7.597440,24.98422,0.000037,24.039590,0.0005,1.350
5438.00,7.604716,24.98498,0.000037,24.039844,0.0005,1.350
5440.00,7.608110,24.98548,0.000037,24.040335,0.0005,1.349
5442.00,7.608048,24.98496,0.000037,24.040057,0.0006,1.349
5444.00,7.607676,24.98494,0.000037,24.040210,0.0006,1.349
5446.00,7.607423,24.98564,0.000038,24.040121,0.0005,1.348
5448.00,7.607456,24.98578,0.000037,24.040126,0.0005,1.348
5450.00,7.606924,24.98546,0.000038,24.040470,0.0005,1.348
5452.00,7.606855,24.98533,0.000039,24.040325,0.0005,1.348
5454.00,7.605869,24.98562,0.000039,24.040068,0.0005,1.348
5456.00,7.605317,24.98575,0.000039,24.040343,0.0005,1.348
5458.00,7.604774,24.98518,0.000038,24.040519,0.0005,1.348
5460.00,7.603012,24.98393,0.000037,24.040594,0.0005,1.349
5462.00,7.601901,24.98374,0.000037,24.039837,0.0005,1.348
5464.00,7.600824,24.98515,0.000039,24.039821,0.0005,1.348
5466.00,7.599904,24.98512,0.000037,24.040565,0.0005,1.348
5468.00,7.600176,24.98519,0.000039,24.040219,0.0005,1.348
5470.00,7.599657,24.98488,0.000039,24.039541,0.0005,1.348
5472.00,7.599211,24.98531,0.000039,24.039884,0.0005,1.348
5474.00,7.598611,24.98617,0.000039,24.040357,0.0005,1.348
5476.00,7.598356,24.98613,0.000039,24.039814,0.0005,1.348
5478.00,7.597953,24.98582,0.000039,24.039926,0.0005,1.348
5480.00,7.597562,24.98533,0.000038,24.040530,0.0005,1.348
5482.00,7.597522,24.98575,0.000037,24.040661,0.0005,1.348
5484.00,7.598000,24.98647,0.000037,24.040403,0.0005,1.348
5486.00,7.598698,24.98569,0.000037,24.040897,0.0005,1.348
5488.00,7.599376,24.98531,0.000037,24.040263,0.0005,1.348
5490.00,7.599255,24.98648,0.000037,24.040084,0.0005,1.348
5492.00,7.598912,24.98549,0.000037,24.040108,0.0005,1.348
5494.00,7.599055,24.98574,0.000038,24.040150,0.0005,1.347
5496.00,7.599339,24.98644,0.000037,24.039712,0.0004,1.348
5498.00,7.599222,24.98575,0.000038,24.039559,0.0005,1.348
5500.00,7.598009,24.98535,0.000038,24.039961,0.0005,1.349
5502.00,7.597590,24.98588,0.000038,24.040590,0.0005,1.348
5504.00,7.597786,24.98632,0.000037,24.040412,0.0005,1.348
5506.00,7.598294,24.98637,0.000037,24.039810,0.0005,1.348
5508.00,7.598786,24.98661,0.000039,24.040185,0.0005,1.348
5510.00,7.598753,24.98620,0.000038,24.040455,0.0005,1.348
5512.00,7.597669,24.98635,0.000039,24.040385,0.0005,1.348
5514.00,7.598486,24.98641,0.000039,24.039779,0.0005,1.348
5516.00,7.598938,24.98570,0.000038,24.040477,0.0005,1.348
5518.00,7.598445,24.98536,0.000038,24.040799,0.0005,1.348
5520.00,7.598809,24.98598,0.000038,24.040848,0.0005,1.348
5522.00,7.598801,24.98525,0.000037,24.039968,0.0005,1.348
5524.00,7.599199,24.98593,0.000037,24.040399,0.0005,1.348
5526.00,7.599794,24.98613,0.000037,24.039386,0.0005,1.348
5528.00,7.599421,24.98677,0.000037,24.040066,0.0005,1.348
5530.00,7.599145,24.98634,0.000037,24.040130,0.0005,1.348
5532.00,7.599379,24.98571,0.000038,24.040726,0.0005,1.348
5534.00,7.599528,24.98422,0.000038,24.040299,0.0005,1.348
5536.00,7.599354,24.98431,0.000038,24.040219,0.0005,1.348
5538.00,7.598889,24.98509,0.000038,24.039506,0.0005,1.348
5540.00,7.598368,24.98554,0.000037,24.039984,0.0005,1.348
5542.00,7.598736,24.98511,0.000038,24.040148,0.0005,1.348
5544.00,7.599416,24.98514,0.000038,24.040286,0.0005,1.348
5546.00,7.599185,24.98510,0.000037,24.040203,0.0005,1.348
5548.00,7.598507,24.98438,0.000037,24.040401,0.0005,1.348
5550.00,7.598457,24.98474,0.000037,24.040410,0.0005,1.348
5552.00,7.598539,24.98599,0.000037,24.040728,0.0005,1.349
5554.00,7.598815,24.98592,0.000036,24.039215,0.0005,1.348
5556.00,7.599030,24.98584,0.000037,24.040137,0.0005,1.348
5558.00,7.598318,24.98584,0.000038,24.040061,0.0005,1.348
5560.00,7.598195,24.98596,0.000038,24.040215,0.0005,1.348
5562.00,7.598788,24.98596,0.000038,24.041148,0.0005,1.348
5564.00,7.598389,24.98624,0.000038,24.039946,0.0005,1.348
5566.00,7.598094,24.98603,0.000038,24.039986,0.0005,1.349
5568.00,7.598353,24.98544,0.000038,24.040154,0.0005,1.348
5570.00,7.597754,24.98536,0.000038,24.040086,0.0005,1.348
5572.00,7.597916,24.98611,0.000037,24.040070,0.0005,1.349
5574.00,7.597414,24.98663,0.000037,24.039839,0.0005,1.349
5576.00,7.597878,24.98547,0.000037,24.040106,0.0005,1.349
5578.00,7.597736,24.98547,0.000037,24.040863,0.0005,1.349
5580.00,7.597326,24.98522,0.000037,24.039934,0.0005,1.349
5582.00,7.597462,24.98551,0.000038,24.039726,0.0005,1.349
5584.00,7.597550,24.98595,0.000038,24.040743,0.0005,1.349
5586.00,7.597071,24.98634,0.000037,24.040466,0.0005,1.349
5588.00,7.596315,24.98517,0.000037,24.040015,0.0005,1.348
5590.00,7.595953,24.98510,0.000039,24.040450,0.0005,1.348
5592.00,7.595087,24.98563,0.000039,24.040361,0.0005,1.349
5594.00,7.595029,24.98604,0.000037,24.040326,0.0005,1.349
5596.00,7.594789,24.98677,0.000037,24.040895,0.0005,1.349
5598.00,7.594481,24.98653,0.000038,24.040403,0.0005,1.349
5600.00,7.594995,24.98648,0.000038,24.040346,0.0005,1.349
5602.00,7.594312,24.98653,0.000039,24.040581,0.0005,1.348
5604.00,7.595014,24.98611,0.000039,24.040734,0.0005,1.349
5606.00,7.595401,24.98653,0.000038,24.040366,0.0005,1.349
5608.00,7.595019,24.98662,0.000039,24.040006,0.0005,1.349
5610.00,7.595119,24.98623,0.000039,24.040341,0.0005,1.349
5612.00,7.595240,24.98652,0.000039,24.040554,0.0005,1.349
5614.00,7.594386,24.98666,0.000039,24.040885,0.0005,1.349
5616.00,7.594661,24.98610,0.000038,24.039757,0.0005,1.348
5618.00,7.594004,24.98676,0.000038,24.040194,0.0005,1.349
5620.00,7.593937,24.98774,0.000038,24.040317,0.0005,1.349
5622.00,7.593169,24.98739,0.000038,24.040628,0.0005,1.349
5624.00,7.593330,24.98709,0.000039,24.040781,0.0005,1.348
5626.00,7.594004,24.98808,0.000038,24.040566,0.0005,1.349
5628.00,7.593492,24.98799,0.000038,24.040035,0.0005,1.349
5630.00,7.592549,24.98758,0.000039,24.039986,0.0005,1.349
5632.00,7.592069,24.98780,0.000038,24.040125,0.0005,1.349
5634.00,7.592203,24.98713,0.000036,24.040319,0.0005,1.349
5636.00,7.592875,24.98739,0.000036,24.040134,0.0005,1.350
5638.00,7.592038,24.98792,0.000036,24.040095,0.0005,1.349
5640.00,7.591960,24.98750,0.000038,24.040159,0.0005,1.349
5642.00,7.592841,24.98794,0.000038,24.040663,0.0005,1.349
5644.00,7.593294,24.98880,0.000038,24.040879,0.0005,1.349
5646.00,7.594304,24.98848,0.000038,24.040197,0.0005,1.349
5648.00,7.593544,24.98795,0.000038,24.039864,0.0005,1.349
5650.00,7.593293,24.98743,0.000038,24.040157,0.0005,1.349
5652.00,7.593710,24.98765,0.000038,24.040485,0.0005,1.349
5654.00,7.593035,24.98735,0.000038,24.040508,0.0005,1.349
5656.00,7.593676,24.98637,0.000038,24.040128,0.0005,1.349
5658.00,7.593890,24.98700,0.000038,24.039768,0.0005,1.349
5660.00,7.593080,24.98838,0.000039,24.041010,0.0005,1.349
5662.00,7.592532,24.98815,0.000038,24.039803,0.0006,1.349
5664.00,7.592230,24.98772,0.000039,24.039883,0.0005,1.348
5666.00,7.592611,24.98774,0.000039,24.040166,0.0005,1.350
5668.00,7.592877,24.98766,0.000037,24.040075,0.0005,1.349
5670.00,7.593119,24.98716,0.000037,24.040052,0.0005,1.350
5672.00,7.593170,24.98825,0.000038,24.039492,0.0005,1.349
5674.00,7.593157,24.98826,0.000038,24.039584,0.0005,1.349
5676.00,7.593241,24.98865,0.000038,24.040610,0.0005,1.349
5678.00,7.592975,24.98816,0.000038,24.040001,0.0005,1.349
5680.00,7.592361,24.98774,0.000038,24.040425,0.0005,1.349
5682.00,7.592742,24.98768,0.000036,24.040008,0.0005,1.349
5684.00,7.592767,24.98765,0.000037,24.040186,0.0005,1.350
5686.00,7.593276,24.98845,0.000038,24.040054,0.0005,1.349
5688.00,7.592944,24.98848,0.000038,24.040172,0.0005,1.349
5690.00,7.592452,24.98794,0.000038,24.040545,0.0005,1.349
5692.00,7.593286,24.98837,0.000037,24.040552,0.0005,1.349
5694.00,7.592847,24.98949,0.000038,24.040250,0.0005,1.349
5696.00,7.592324,24.98880,0.000038,24.040914,0.0005,1.349
5698.00,7.592503,24.98847,0.000038,24.040448,0.0005,1.349
5700.00,7.592487,24.99016,0.000038,24.039737,0.0005,1.349
5702.00,7.593393,24.98873,0.000039,24.040032,0.0005,1.349
5704.00,7.593219,24.98789,0.000039,24.039950,0.0005,1.350
5706.00,7.593349,24.98860,0.000037,24.039694,0.0005,1.350
5708.00,7.592905,24.98845,0.000036,24.040277,0.0005,1.350
5710.00,7.593385,24.98871,0.000037,24.040750,0.0005,1.350
5712.00,7.593867,24.98840,0.000037,24.040585,0.0005,1.350
5714.00,7.593937,24.98834,0.000037,24.039926,0.0005,1.350
5716.00,7.593949,24.98866,0.000038,24.040068,0.0005,1.350
5718.00,7.594218,24.98867,0.000040,24.040066,0.0006,1.349
5720.00,7.594326,24.98891,0.000038,24.040185,0.0005,1.349
5722.00,7.593674,24.98688,0.000039,24.040103,0.0005,1.348
5724.00,7.593371,24.98710,0.000039,24.040234,0.0005,1.349
5726.00,7.594805,24.98760,0.000038,24.040083,0.0006,1.350
5728.00,7.595037,24.98726,0.000038,24.040044,0.0005,1.349
5730.00,7.594790,24.98722,0.000039,24.040105,0.0005,1.349
5732.00,7.594316,24.98802,0.000039,24.040034,0.0005,1.350
5734.00,7.594408,24.98799,0.000038,24.040314,0.0005,1.349
5736.00,7.594042,24.98806,0.000039,24.040581,0.0005,1.350
5738.00,7.593752,24.98777,0.000039,24.040559,0.0005,1.350
5740.00,7.593520,24.98781,0.000039,24.040339,0.0005,1.349
5742.00,7.593176,24.98824,0.000040,24.040679,0.0005,1.349
5744.00,7.593854,24.98755,0.000038,24.040190,0.0005,1.350
5746.00,7.594315,24.98678,0.000038,24.040097,0.0005,1.349
5748.00,7.594320,24.98685,0.000038,24.039721,0.0006,1.349
5750.00,7.594940,24.98769,0.000039,24.040703,0.0005,1.349
5752.00,7.595565,24.98752,0.000039,24.040217,0.0005,1.350
5754.00,7.595213,24.98705,0.000038,24.040452,0.0005,1.350
5756.00,7.594554,24.98703,0.000038,24.040092,0.0006,1.349
5758.00,7.593814,24.98684,0.000039,24.040421,0.0005,1.349
5760.00,7.593278,24.98749,0.000038,24.040490,0.0005,1.349
5762.00,7.592506,24.98721,0.000039,24.039428,0.0005,1.351
5764.00,7.593421,24.98739,0.000037,24.040064,0.0006,1.351
5766.00,7.593444,24.98732,0.000036,24.040859,0.0006,1.350
5768.00,7.593620,24.98751,0.000038,24.040406,0.0005,1.350
5770.00,7.593903,24.98724,0.000038,24.040074,0.0006,1.350
5772.00,7.594718,24.98724,0.000039,24.039928,0.0005,1.350
5774.00,7.593872,24.98754,0.000039,24.040006,0.0005,1.350
5776.00,7.594073,24.98634,0.000039,24.039890,0.0006,1.350
5778.00,7.594225,24.98631,0.000038,24.039875,0.0005,1.350
5780.00,7.594318,24.98561,0.000038,24.040517,0.0005,1.350
5782.00,7.594226,24.98579,0.000038,24.040226,0.0005,1.349
5784.00,7.594122,24.98505,0.000039,24.040241,0.0005,1.350
5786.00,7.594843,24.98537,0.000038,24.040401,0.0005,1.349
5788.00,7.593998,24.98613,0.000040,24.040521,0.0005,1.349
5790.00,7.594236,24.98648,0.000039,24.039568,0.0005,1.350
5792.00,7.593769,24.98565,0.000038,24.040357,0.0005,1.350
5794.00,7.594484,24.98484,0.000038,24.041272,0.0005,1.350
5796.00,7.594774,24.98526,0.000037,24.040479,0.0005,1.351
5798.00,7.595156,24.98563,0.000036,24.040335,0.0005,1.351
5800.00,7.594950,24.98552,0.000037,24.039650,0.0005,1.350
5802.00,7.594573,24.98548,0.000038,24.039561,0.0005,1.350
5804.00,7.594523,24.98582,0.000038,24.040114,0.0005,1.350
5806.00,7.594779,24.98497,0.000038,24.041085,0.0005,1.350
5808.00,7.594987,24.98491,0.000037,24.040154,0.0005,1.349
5810.00,7.594619,24.98518,0.000038,24.039797,0.0005,1.350
5812.00,7.594571,24.98517,0.000039,24.040134,0.0005,1.350
5814.00,7.595276,24.98470,0.000038,24.040215,0.0005,1.350
5816.00,7.595311,24.98582,0.000037,24.040052,0.0005,1.350
5818.00,7.595034,24.98461,0.000038,24.040003,0.0004,1.350
5820.00,7.594864,24.98505,0.000038,24.039750,0.0005,1.350
5822.00,7.594935,24.98642,0.000038,24.040534,0.0005,1.350
5824.00,7.594890,24.98534,0.000038,24.040328,0.0005,1.350
5826.00,7.595071,24.98541,0.000038,24.040441,0.0005,1.351
5828.00,7.596036,24.98556,0.000036,24.040601,0.0005,1.350
5830.00,7.595770,24.98579,0.000037,24.040014,0.0005,1.350
5832.00,7.595342,24.98730,0.000038,24.039474,0.0005,1.350
5834.00,7.595477,24.98828,0.000039,24.040241,0.0005,1.350
5836.00,7.595229,24.98819,0.000037,24.040515,0.0005,1.351
5838.00,7.594650,24.98838,0.000036,24.040024,0.0005,1.351
5840.00,7.595497,24.98824,0.000038,24.040166,0.0005,1.351
5842.00,7.595918,24.98817,0.000038,24.039910,0.0005,1.350
5844.00,7.595250,24.98824,0.000038,24.040037,0.0005,1.349
5846.00,7.594011,24.98819,0.000039,24.039710,0.0005,1.350
5848.00,7.594423,24.98837,0.000038,24.040306,0.0005,1.350
5850.00,7.595104,24.98887,0.000037,24.040645,0.0005,1.351
5852.00,7.594754,24.98877,0.000038,24.040705,0.0005,1.350
5854.00,7.594407,24.98832,0.000038,24.040081,0.0005,1.351
5856.00,7.594226,24.98906,0.000039,24.040475,0.0005,1.350
5858.00,7.594525,24.98914,0.000038,24.040181,0.0005,1.349
5860.00,7.594129,24.99014,0.000037,24.039897,0.0005,1.350
5862.00,7.594460,24.98980,0.000038,24.040839,0.0005,1.350
5864.00,7.594727,24.98884,0.000037,24.040505,0.0005,1.350
5866.00,7.594487,24.98889,0.000038,24.040930,0.0005,1.350
5868.00,7.595440,24.98856,0.000039,24.040094,0.0005,1.350
5870.00,7.595336,24.98806,0.000038,24.040306,0.0005,1.350
5872.00,7.595050,24.98757,0.000039,24.040130,0.0005,1.349
5874.00,7.595301,24.98670,0.000038,24.040063,0.0005,1.350
5876.00,7.594373,24.98668,0.000038,24.040270,0.0005,1.350
5878.00,7.594649,24.98732,0.000039,24.039608,0.0005,1.350
5880.00,7.595007,24.98676,0.000038,24.040317,0.0005,1.350
5882.00,7.596354,24.98646,0.000037,24.041039,0.0005,1.351
5884.00,7.595573,24.98782,0.000037,24.039624,0.0006,1.350
5886.00,7.596053,24.98902,0.000037,24.039166,0.0005,1.351
5888.00,7.596588,24.98836,0.000038,24.040705,0.0005,1.350
5890.00,7.597199,24.98768,0.000037,24.040181,0.0005,1.350
5892.00,7.596292,24.98781,0.000038,24.040312,0.0005,1.350
5894.00,7.596180,24.98774,0.000039,24.040650,0.0005,1.349
5896.00,7.596382,24.98769,0.000039,24.040414,0.0005,1.350
5898.00,7.596111,24.98735,0.000039,24.041332,0.0005,1.351
5900.00,7.596080,24.98735,0.000039,24.041161,0.0005,1.350
5902.00,7.596218,24.98732,0.000038,24.040715,0.0005,1.351
5904.00,7.595206,24.98723,0.000038,24.040252,0.0005,1.351
5906.00,7.595455,24.98732,0.000038,24.039477,0.0005,1.350
5908.00,7.596185,24.98770,0.000039,24.040692,0.0005,1.350
5910.00,7.595790,24.98838,0.000038,24.040186,0.0005,1.351
5912.00,7.595204,24.98860,0.000038,24.040115,0.0005,1.351
5914.00,7.594383,24.98881,0.000038,24.040401,0.0005,1.350
5916.00,7.594864,24.98849,0.000038,24.041023,0.0005,1.350
5918.00,7.594707,24.98875,0.000038,24.040314,0.0005,1.350
5920.00,7.595168,24.98866,0.000038,24.039232,0.0005,1.350
5922.00,7.595122,24.98744,0.000038,24.040277,0.0005,1.351
5924.00,7.595585,24.98778,0.000038,24.039884,0.0005,1.351
5926.00,7.595887,24.98741,0.000037,24.040270,0.0005,1.351
5928.00,7.596181,24.98810,0.000037,24.040652,0.0005,1.350
5930.00,7.595349,24.98868,0.000038,24.040330,0.0005,1.351
5932.00,7.595307,24.98882,0.000039,24.039863,0.0005,1.351
5934.00,7.595374,24.98952,0.000038,24.041048,0.0005,1.350
5936.00,7.595681,24.98814,0.000038,24.040055,0.0005,1.350
5938.00,7.596181,24.98762,0.000038,24.040034,0.0006,1.351
5940.00,7.595895,24.98732,0.000038,24.040268,0.0006,1.351
5942.00,7.595172,24.98802,0.000039,24.040145,0.0005,1.351
5944.00,7.595204,24.98825,0.000038,24.039674,0.0005,1.351
5946.00,7.596595,24.98802,0.000038,24.040392,0.0005,1.350
5948.00,7.596492,24.98690,0.000039,24.040755,0.0005,1.350
5950.00,7.596259,24.98761,0.000039,24.039923,0.0005,1.350
5952.00,7.596815,24.98663,0.000039,24.040215,0.0005,1.350
5954.00,7.597011,24.98689,0.000039,24.040657,0.0006,1.350
5956.00,7.595805,24.98675,0.000039,24.040586,0.0006,1.351
5958.00,7.595644,24.98617,0.000038,24.040952,0.0005,1.350
5960.00,7.595649,24.98584,0.000038,24.040274,0.0005,1.350
5962.00,7.595471,24.98497,0.000038,24.039712,0.0005,1.351
5964.00,7.594981,24.98474,0.000040,24.040072,0.0005,1.351
5966.00,7.595493,24.98563,0.000037,24.039774,0.0005,1.351
5968.00,7.595803,24.98581,0.000038,24.039354,0.0005,1.351
5970.00,7.596678,24.98579,0.000038,24.040048,0.0005,1.350
5972.00,7.597374,24.98480,0.000039,24.040503,0.0005,1.351
5974.00,7.596460,24.98494,0.000038,24.039883,0.0005,1.350
5976.00,7.596853,24.98459,0.000039,24.039970,0.0005,1.351
5978.00,7.596582,24.98520,0.000037,24.040539,0.0005,1.351
5980.00,7.596291,24.98537,0.000038,24.040272,0.0005,1.351
5982.00,7.596661,24.98474,0.000038,24.039784,0.0006,1.351
5984.00,7.596614,24.98472,0.000038,24.040201,0.0005,1.351
5986.00,7.596433,24.98470,0.000038,24.039839,0.0005,1.351
5988.00,7.596956,24.98375,0.000037,24.040201,0.0005,1.351
5990.00,7.596857,24.98477,0.000038,24.040206,0.0005,1.351
5992.00,7.597326,24.98524,0.000037,24.040497,0.0005,1.351
5994.00,7.597538,24.98543,0.000039,24.039588,0.0005,1.350
5996.00,7.597932,24.98550,0.000039,24.040246,0.0005,1.350
5998.00,7.597547,24.98594,0.000038,24.040617,0.0005,1.351
6000.00,7.597051,24.98535,0.000038,24.040259,0.0005,1.350
6002.00,7.597115,24.98577,0.000038,24.040075,0.0005,1.351
@10,12.0000,24.0
6004.00,7.596777,24.98604,0.000038,24.040785,0.0005,1.351
6006.00,7.595912,24.98584,0.000038,24.039497,0.0005,1.351
6008.00,7.590540,24.98588,0.000040,24.039824,0.0005,1.350
6010.00,7.581392,24.98645,0.000040,24.040994,0.0005,1.350
6012.00,7.570856,24.98625,0.000039,24.040505,0.0005,1.350
6014.00,7.563632,24.98617,0.000038,24.040490,0.0005,1.351
6016.00,7.561591,24.98633,0.000038,24.040066,0.0005,1.351
6018.00,7.563076,24.98666,0.000037,24.040770,0.0005,1.351
6020.00,7.565764,24.98675,0.000038,24.040528,0.0005,1.351
6022.00,7.569124,24.98652,0.000037,24.040117,0.0005,1.352
6024.00,7.572562,24.98685,0.000036,24.039810,0.0005,1.352
6026.00,7.576526,24.98708,0.000036,24.040361,0.0005,1.352
6028.00,7.579560,24.98724,0.000036,24.040066,0.0005,1.352
6030.00,7.583725,24.98799,0.000035,24.040197,0.0005,1.353
6032.00,7.591931,24.98800,0.000037,24.040001,0.0005,1.352
6034.00,7.603292,24.98744,0.000036,24.040797,0.0006,1.353
6036.00,7.614868,24.98809,0.000036,24.040143,0.0005,1.352
6038.00,7.621771,24.98771,0.000036,24.040823,0.0005,1.352
6040.00,7.623609,24.98777,0.000037,24.040588,0.0005,1.352
6042.00,7.623481,24.98869,0.000037,24.041543,0.0005,1.352
6044.00,7.623114,24.98816,0.000038,24.040930,0.0005,1.351
6046.00,7.622211,24.98759,0.000040,24.040172,0.0005,1.351
6048.00,7.623097,24.98710,0.000040,24.040783,0.0005,1.351
6050.00,7.622346,24.98772,0.000038,24.040425,0.0005,1.351
6052.00,7.621282,24.98765,0.000039,24.039950,0.0005,1.351
6054.00,7.619731,24.98714,0.000039,24.039854,0.0005,1.351
6056.00,7.619345,24.98785,0.000038,24.039781,0.0005,1.352
6058.00,7.617232,24.98849,0.000038,24.039990,0.0005,1.351
6060.00,7.615890,24.98913,0.000038,24.040934,0.0005,1.351
6062.00,7.614650,24.98906,0.000038,24.039310,0.0005,1.351
6064.00,7.612393,24.98888,0.000038,24.039917,0.0005,1.351
6066.00,7.611286,24.98760,0.000038,24.040135,0.0005,1.351
6068.00,7.610257,24.98834,0.000040,24.040339,0.0005,1.351
6070.00,7.608937,24.98790,0.000038,24.040297,0.0005,1.351
6072.00,7.608802,24.98813,0.000038,24.040523,0.0005,1.351
6074.00,7.609231,24.98850,0.000038,24.040497,0.0005,1.351
6076.00,7.609639,24.98851,0.000038,24.041579,0.0005,1.351
6078.00,7.609895,24.98903,0.000038,24.040559,0.0005,1.351
6080.00,7.610074,24.98825,0.000039,24.040161,0.0005,1.351
6082.00,7.610504,24.98846,0.000040,24.041714,0.0005,1.351
6084.00,7.609358,24.98850,0.000039,24.040337,0.0005,1.351
6086.00,7.609532,24.98739,0.000039,24.040546,0.0005,1.351
6088.00,7.609693,24.98740,0.000039,24.040599,0.0005,1.351
6090.00,7.609874,24.98793,0.000039,24.039888,0.0005,1.350
6092.00,7.610521,24.98716,0.000040,24.040246,0.0005,1.351
6094.00,7.609768,24.98617,0.000038,24.040503,0.0005,1.352
6096.00,7.609561,24.98622,0.000039,24.040165,0.0005,1.351
6098.00,7.609782,24.98623,0.000038,24.039912,0.0005,1.351
6100.00,7.609760,24.98660,0.000038,24.039714,0.0005,1.351
6102.00,7.608195,24.98639,0.000039,24.040539,0.0005,1.351
6104.00,7.607281,24.98757,0.000039,24.040397,0.0005,1.351
6106.00,7.607823,24.98919,0.000038,24.040401,0.0005,1.351
6108.00,7.607879,24.98909,0.000037,24.039928,0.0005,1.352
6110.00,7.607382,24.98874,0.000038,24.040301,0.0006,1.351
6112.00,7.607861,24.98818,0.000037,24.040986,0.0006,1.351
6114.00,7.607787,24.98803,0.000038,24.040148,0.0005,1.351
6116.00,7.606782,24.98798,0.000037,24.040795,0.0005,1.351
6118.00,7.607238,24.98837,0.000037,24.040214,0.0005,1.351
6120.00,7.608192,24.98827,0.000038,24.040159,0.0005,1.352
6122.00,7.607752,24.98837,0.000038,24.040024,0.0005,1.352
6124.00,7.607630,24.98800,0.000038,24.039950,0.0005,1.351
6126.00,7.608305,24.98754,0.000038,24.040323,0.0005,1.352
6128.00,7.607241,24.98769,0.000037,24.040532,0.0006,1.351
6130.00,7.606193,24.98695,0.000038,24.039897,0.0005,1.352
6132.00,7.606122,24.98724,0.000038,24.040954,0.0005,1.351
6134.00,7.606422,24.98710,0.000038,24.040639,0.0005,1.352
6136.00,7.606827,24.98698,0.000038,24.039763,0.0005,1.352
6138.00,7.607250,24.98713,0.000038,24.040350,0.0005,1.352
6140.00,7.606672,24.98723,0.000038,24.040172,0.0005,1.352
6142.00,7.606935,24.98719,0.000038,24.040217,0.0005,1.352
6144.00,7.606615,24.98685,0.000038,24.041072,0.0005,1.352
6146.00,7.606609,24.98739,0.000039,24.039990,0.0005,1.352
6148.00,7.606372,24.98663,0.000040,24.040312,0.0005,1.351
6150.00,7.606141,24.98627,0.000039,24.040465,0.0006,1.352
6152.00,7.605815,24.98613,0.000037,24.040790,0.0006,1.352
6154.00,7.605911,24.98647,0.000038,24.040370,0.0005,1.352
6156.00,7.605687,24.98703,0.000037,24.040017,0.0005,1.352
6158.00,7.605115,24.98713,0.000038,24.040935,0.0005,1.351
6160.00,7.604495,24.98634,0.000038,24.040857,0.0006,1.351
6162.00,7.604411,24.98505,0.000039,24.040430,0.0005,1.351
6164.00,7.603958,24.98538,0.000038,24.039641,0.0005,1.352
6166.00,7.603140,24.98571,0.000037,24.040363,0.0005,1.352
6168.00,7.602640,24.98645,0.000038,24.039906,0.0005,1.352
6170.00,7.602364,24.98682,0.000038,24.040665,0.0005,1.352
6172.00,7.602997,24.98684,0.000037,24.041210,0.0005,1.352
6174.00,7.602793,24.98718,0.000038,24.040154,0.0005,1.352
6176.00,7.601845,24.98759,0.000038,24.040743,0.0005,1.352
6178.00,7.602072,24.98746,0.000038,24.040548,0.0005,1.352
6180.00,7.600950,24.98771,0.000038,24.040423,0.0005,1.352
6182.00,7.599796,24.98892,0.000038,24.040203,0.0005,1.352
6184.00,7.599935,24.98927,0.000039,24.039934,0.0005,1.352
6186.00,7.599422,24.98876,0.000039,24.040377,0.0005,1.352
6188.00,7.600097,24.98876,0.000038,24.040368,0.0005,1.352
6190.00,7.601201,24.98828,0.000038,24.040405,0.0005,1.353
6192.00,7.600052,24.98804,0.000038,24.039890,0.0006,1.352
6194.00,7.599133,24.98823,0.000038,24.039977,0.0005,1.352
6196.00,7.597986,24.98812,0.000039,24.040103,0.0005,1.352
6198.00,7.597650,24.98774,0.000038,24.040212,0.0005,1.352
6200.00,7.597931,24.98735,0.000038,24.040595,0.0005,1.352
6202.00,7.597460,24.98702,0.000038,24.040777,0.0005,1.352
6204.00,7.597910,24.98788,0.000038,24.039841,0.0005,1.353
6206.00,7.597663,24.98807,0.000038,24.041061,0.0005,1.352
6208.00,7.597684,24.98753,0.000037,24.040155,0.0005,1.353
6210.00,7.597458,24.98774,0.000038,24.040186,0.0005,1.352
6212.00,7.598010,24.98700,0.000037,24.039804,0.0005,1.353
6214.00,7.598072,24.98672,0.000037,24.040275,0.0005,1.352
6216.00,7.598036,24.98714,0.000038,24.040892,0.0005,1.352
6218.00,7.597505,24.98623,0.000038,24.040255,0.0005,1.352
6220.00,7.597256,24.98659,0.000038,24.040206,0.0005,1.352
6222.00,7.597528,24.98696,0.000038,24.040094,0.0005,1.352
6224.00,7.597441,24.98720,0.000039,24.040254,0.0005,1.352
6226.00,7.597263,24.98691,0.000039,24.040321,0.0005,1.352
6228.00,7.597282,24.98658,0.000038,24.040126,0.0005,1.353
6230.00,7.597143,24.98685,0.000038,24.040843,0.0005,1.352
6232.00,7.597692,24.98590,0.000039,24.040437,0.0006,1.352
6234.00,7.597413,24.98664,0.000039,24.040234,0.0005,1.353
6236.00,7.597133,24.98690,0.000038,24.040794,0.0005,1.353
6238.00,7.596889,24.98668,0.000038,24.041205,0.0005,1.353
6240.00,7.596526,24.98712,0.000039,24.040250,0.0005,1.352
6242.00,7.595653,24.98746,0.000039,24.040130,0.0005,1.352
6244.00,7.596043,24.98748,0.000039,24.040046,0.0005,1.353
6246.00,7.595963,24.98712,0.000038,24.040439,0.0005,1.352
6248.00,7.594989,24.98698,0.000037,24.040337,0.0005,1.353
6250.00,7.594929,24.98702,0.000038,24.040455,0.0005,1.352
6252.00,7.594883,24.98773,0.000037,24.039704,0.0005,1.353
6254.00,7.595089,24.98814,0.000038,24.040594,0.0005,1.352
6256.00,7.595464,24.98715,0.000039,24.040526,0.0005,1.352
6258.00,7.596165,24.98784,0.000038,24.040534,0.0005,1.352
6260.00,7.595999,24.98869,0.000036,24.040637,0.0005,1.353
6262.00,7.594969,24.98906,0.000038,24.040174,0.0005,1.353
6264.00,7.594368,24.98817,0.000039,24.040412,0.0005,1.352
6266.00,7.594962,24.98862,0.000038,24.040770,0.0005,1.352
6268.00,7.595166,24.98749,0.000038,24.040441,0.0005,1.353
6270.00,7.595855,24.98781,0.000038,24.040439,0.0005,1.353
6272.00,7.596281,24.98842,0.000038,24.039937,0.0005,1.353
6274.00,7.595854,24.98772,0.000039,24.040157,0.0005,1.353
6276.00,7.596046,24.98789,0.000040,24.040263,0.0005,1.352
6278.00,7.596326,24.98760,0.000039,24.040386,0.0005,1.353
6280.00,7.596735,24.98759,0.000038,24.039868,0.0005,1.353
6282.00,7.596715,24.98719,0.000038,24.040335,0.0005,1.353
6284.00,7.596506,24.98824,0.000039,24.040697,0.0005,1.352
6286.00,7.596219,24.98814,0.000038,24.040301,0.0005,1.353
6288.00,7.595648,24.98752,0.000038,24.039344,0.0005,1.353
6290.00,7.595323,24.98744,0.000038,24.039748,0.0005,1.353
6292.00,7.595469,24.98773,0.000038,24.040506,0.0005,1.353
6294.00,7.596212,24.98758,0.000038,24.040623,0.0005,1.353
6296.00,7.596351,24.98756,0.000038,24.040795,0.0005,1.353
6298.00,7.596029,24.98824,0.000039,24.040755,0.0005,1.353
6300.00,7.595218,24.98710,0.000038,24.040626,0.0005,1.352
6302.00,7.595256,24.98788,0.000038,24.040763,0.0005,1.353
6304.00,7.595552,24.98767,0.000038,24.040177,0.0005,1.352
6306.00,7.595964,24.98734,0.000038,24.040955,0.0006,1.353
6308.00,7.596047,24.98821,0.000037,24.040354,0.0005,1.353
6310.00,7.595555,24.98896,0.000037,24.040348,0.0005,1.353
6312.00,7.595922,24.98850,0.000038,24.040219,0.0005,1.353
6314.00,7.596446,24.98845,0.000038,24.041034,0.0005,1.353
6316.00,7.597000,24.98906,0.000037,24.040134,0.0005,1.353
6318.00,7.596219,24.98838,0.000038,24.040255,0.0005,1.353
6320.00,7.596206,24.98823,0.000038,24.039975,0.0005,1.352
6322.00,7.596522,24.98785,0.000039,24.040106,0.0005,1.353
6324.00,7.597164,24.98742,0.000039,24.040392,0.0005,1.354
6326.00,7.596375,24.98851,0.000038,24.040401,0.0005,1.354
6328.00,7.596076,24.98791,0.000037,24.040319,0.0005,1.354
6330.00,7.595848,24.98832,0.000036,24.040054,0.0005,1.354
6332.00,7.595953,24.98917,0.000038,24.040090,0.0005,1.354
6334.00,7.596149,24.98845,0.000039,24.040263,0.0005,1.353
6336.00,7.595855,24.98849,0.000037,24.040274,0.0005,1.353
6338.00,7.596159,24.98819,0.000038,24.040479,0.0005,1.353
6340.00,7.596362,24.98803,0.000038,24.040543,0.0005,1.354
6342.00,7.596091,24.98811,0.000038,24.040155,0.0005,1.354
6344.00,7.597410,24.98756,0.000037,24.040094,0.0006,1.353
6346.00,7.596776,24.98820,0.000038,24.040774,0.0005,1.353
6348.00,7.597138,24.98754,0.000038,24.040008,0.0005,1.354
6350.00,7.597588,24.98793,0.000038,24.040043,0.0005,1.354
6352.00,7.597514,24.98827,0.000039,24.039961,0.0005,1.353
6354.00,7.597325,24.98804,0.000038,24.040601,0.0005,1.353
6356.00,7.597297,24.98850,0.000039,24.040352,0.0006,1.353
6358.00,7.597434,24.98869,0.000040,24.040201,0.0005,1.354
6360.00,7.596744,24.98925,0.000039,24.039730,0.0005,1.354
6362.00,7.596148,24.98861,0.000038,24.040681,0.0005,1.354
6364.00,7.596458,24.98920,0.000037,24.040323,0.0005,1.354
6366.00,7.596071,24.98823,0.000038,24.040281,0.0005,1.354
6368.00,7.596528,24.98845,0.000038,24.040126,0.0005,1.354
6370.00,7.597101,24.98798,0.000038,24.040254,0.0005,1.353
6372.00,7.597158,24.98800,0.000038,24.040406,0.0005,1.353
6374.00,7.596953,24.98718,0.000037,24.041246,0.0005,1.354
6376.00,7.596709,24.98799,0.000038,24.040303,0.0005,1.354
6378.00,7.596420,24.98770,0.000039,24.039692,0.0005,1.353
6380.00,7.595988,24.98688,0.000038,24.039664,0.0005,1.353
6382.00,7.596240,24.98719,0.000038,24.040414,0.0005,1.353
6384.00,7.596961,24.98709,0.000038,24.040721,0.0005,1.353
6386.00,7.596885,24.98763,0.000039,24.039932,0.0005,1.353
6388.00,7.596293,24.98758,0.000039,24.040508,0.0005,1.353
6390.00,7.596085,24.98732,0.000039,24.040103,0.0005,1.354
6392.00,7.596889,24.98727,0.000036,24.040270,0.0005,1.354
6394.00,7.597028,24.98663,0.000037,24.040757,0.0005,1.355
6396.00,7.597401,24.98718,0.000037,24.039901,0.0005,1.354
6398.00,7.597134,24.98741,0.000038,24.040352,0.0005,1.353
6400.00,7.597159,24.98686,0.000039,24.040903,0.0005,1.354
6402.00,7.596817,24.98683,0.000040,24.040230,0.0005,1.353
6404.00,7.595989,24.98728,0.000039,24.040574,0.0005,1.353
6406.00,7.596383,24.98785,0.000039,24.040330,0.0005,1.354
6408.00,7.596690,24.98812,0.000038,24.039646,0.0005,1.354
6410.00,7.596429,24.98685,0.000038,24.041186,0.0005,1.354
6412.00,7.596358,24.98766,0.000039,24.040312,0.0005,1.354
6414.00,7.596910,24.98783,0.000038,24.040903,0.0005,1.354
6416.00,7.596367,24.98729,0.000039,24.040417,0.0005,1.354
6418.00,7.596289,24.98679,0.000039,24.040299,0.0005,1.354
6420.00,7.596767,24.98799,0.000038,24.040195,0.0005,1.354
6422.00,7.596633,24.98734,0.000039,24.039988,0.0005,1.354
6424.00,7.596121,24.98751,0.000038,24.040043,0.0005,1.354
6426.00,7.596669,24.98792,0.000037,24.040692,0.0005,1.354
6428.00,7.596812,24.98630,0.000039,24.040505,0.0005,1.353
6430.00,7.597585,24.98684,0.000039,24.041212,0.0005,1.353
6432.00,7.597363,24.98692,0.000039,24.040655,0.0005,1.354
6434.00,7.596876,24.98710,0.000037,24.040132,0.0005,1.354
6436.00,7.596785,24.98693,0.000038,24.039672,0.0005,1.354
6438.00,7.597674,24.98714,0.000039,24.039941,0.0006,1.354
6440.00,7.597411,24.98672,0.000038,24.040214,0.0005,1.354
6442.00,7.597932,24.98765,0.000038,24.040423,0.0005,1.354
6444.00,7.597435,24.98757,0.000038,24.040365,0.0005,1.354
6446.00,7.597039,24.98666,0.000038,24.040617,0.0005,1.354
6448.00,7.596686,24.98708,0.000037,24.040514,0.0005,1.355
6450.00,7.597130,24.98697,0.000037,24.040419,0.0005,1.354
6452.00,7.597067,24.98632,0.000038,24.040295,0.0005,1.354
6454.00,7.596802,24.98640,0.000039,24.040450,0.0005,1.354
6456.00,7.597541,24.98610,0.000038,24.040175,0.0005,1.355
6458.00,7.597059,24.98603,0.000038,24.040246,0.0005,1.354
6460.00,7.596926,24.98609,0.000037,24.040435,0.0005,1.354
6462.00,7.597545,24.98594,0.000038,24.040614,0.0005,1.354
6464.00,7.598598,24.98595,0.000039,24.040825,0.0006,1.354
6466.00,7.598308,24.98522,0.000038,24.040110,0.0005,1.355
6468.00,7.598149,24.98528,0.000038,24.040779,0.0005,1.354
6470.00,7.597698,24.98567,0.000038,24.040406,0.0005,1.354
6472.00,7.598032,24.98562,0.000037,24.040239,0.0006,1.354
6474.00,7.598027,24.98713,0.000039,24.039970,0.0006,1.354
6476.00,7.597446,24.98771,0.000039,24.040403,0.0006,1.354
6478.00,7.597618,24.98756,0.000038,24.040563,0.0005,1.354
6480.00,7.597220,24.98733,0.000038,24.040375,0.0005,1.355
6482.00,7.597405,24.98698,0.000037,24.040234,0.0005,1.355
6484.00,7.596780,24.98693,0.000038,24.040170,0.0005,1.354
6486.00,7.596479,24.98710,0.000038,24.040170,0.0005,1.355
6488.00,7.596903,24.98730,0.000037,24.041057,0.0005,1.354
6490.00,7.597308,24.98794,0.000037,24.041043,0.0005,1.355
6492.00,7.597255,24.98814,0.000038,24.040390,0.0005,1.354
6494.00,7.597139,24.98804,0.000038,24.040725,0.0005,1.354
6496.00,7.596144,24.98763,0.000039,24.040939,0.0005,1.354
6498.00,7.596188,24.98692,0.000039,24.041065,0.0005,1.355
6500.00,7.596536,24.98699,0.000038,24.040321,0.0005,1.354
6502.00,7.596361,24.98668,0.000037,24.039537,0.0005,1.354
6504.00,7.597218,24.98728,0.000037,24.040050,0.0005,1.354
6506.00,7.597590,24.98703,0.000039,24.040535,0.0005,1.354
6508.00,7.597310,24.98721,0.000039,24.040365,0.0005,1.355
6510.00,7.597174,24.98675,0.000038,24.040826,0.0005,1.355
6512.00,7.596856,24.98665,0.000038,24.039864,0.0006,1.355
6514.00,7.596665,24.98680,0.000039,24.039964,0.0005,1.355
6516.00,7.597053,24.98740,0.000039,24.040690,0.0005,1.355
6518.00,7.597054,24.98769,0.000039,24.040672,0.0005,1.354
6520.00,7.596301,24.98750,0.000039,24.040332,0.0005,1.354
6522.00,7.597309,24.98696,0.000039,24.040565,0.0005,1.354
6524.00,7.597592,24.98705,0.000037,24.040475,0.0005,1.355
6526.00,7.596911,24.98732,0.000038,24.039724,0.0005,1.354
6528.00,7.597032,24.98645,0.000038,24.040763,0.0005,1.355
6530.00,7.597548,24.98728,0.000037,24.039979,0.0005,1.355
6532.00,7.597091,24.98752,0.000038,24.040559,0.0005,1.355
6534.00,7.596258,24.98722,0.000038,24.040363,0.0005,1.354
6536.00,7.596756,24.98834,0.000038,24.040481,0.0006,1.355
6538.00,7.597286,24.98815,0.000038,24.040675,0.0006,1.356
6540.00,7.597176,24.98784,0.000037,24.040935,0.0005,1.355
6542.00,7.597387,24.98858,0.000038,24.040114,0.0005,1.354
6544.00,7.597823,24.98773,0.000039,24.040188,0.0005,1.355
6546.00,7.598422,24.98779,0.000039,24.040050,0.0005,1.355
6548.00,7.598468,24.98794,0.000039,24.040825,0.0005,1.355
6550.00,7.598896,24.98778,0.000037,24.040368,0.0005,1.355
6552.00,7.598776,24.98702,0.000039,24.040410,0.0005,1.355
6554.00,7.599134,24.98655,0.000038,24.041110,0.0006,1.355
6556.00,7.598803,24.98698,0.000038,24.040014,0.0005,1.355
6558.00,7.598112,24.98769,0.000038,24.040125,0.0005,1.354
6560.00,7.598259,24.98766,0.000038,24.040739,0.0005,1.355
6562.00,7.598765,24.98784,0.000039,24.040495,0.0006,1.354
6564.00,7.598408,24.98800,0.000039,24.040426,0.0006,1.355
6566.00,7.598130,24.98734,0.000037,24.040670,0.0005,1.355
6568.00,7.598763,24.98705,0.000038,24.040494,0.0005,1.355
6570.00,7.598568,24.98783,0.000038,24.040214,0.0005,1.355
6572.00,7.598409,24.98691,0.000038,24.040808,0.0005,1.355
6574.00,7.597190,24.98702,0.000039,24.040375,0.0005,1.355
6576.00,7.596730,24.98684,0.000039,24.040357,0.0005,1.355
6578.00,7.597129,24.98565,0.000038,24.040235,0.0005,1.355
6580.00,7.597746,24.98573,0.000037,24.040485,0.0005,1.355
6582.00,7.597325,24.98707,0.000037,24.040452,0.0005,1.355
6584.00,7.597662,24.98802,0.000039,24.040512,0.0005,1.355
6586.00,7.598022,24.98777,0.000039,24.040570,0.0005,1.355
6588.00,7.597919,24.98741,0.000039,24.040848,0.0005,1.355
6590.00,7.598101,24.98721,0.000038,24.040815,0.0005,1.355
6592.00,7.597841,24.98701,0.000038,24.040150,0.0006,1.355
6594.00,7.597498,24.98746,0.000040,24.040701,0.0006,1.355
6596.00,7.597234,24.98816,0.000040,24.040474,0.0005,1.355
6598.00,7.598323,24.98784,0.000038,24.040786,0.0005,1.355
6600.00,7.598711,24.98773,0.000037,24.040470,0.0005,1.356
6602.00,7.599171,24.98772,0.000039,24.040268,0.0005,1.355
6604.00,7.598824,24.98788,0.000039,24.039632,0.0006,1.354
@11,12.0000,24.0
6606.00,7.597650,24.98822,0.000039,24.040563,0.0005,1.356
6608.00,7.592782,24.98789,0.000038,24.040799,0.0005,1.355
6610.00,7.584839,24.98804,0.000039,24.040621,0.0005,1.354
6612.00,7.575505,24.98798,0.000039,24.040188,0.0005,1.354
6614.00,7.567728,24.98799,0.000039,24.040303,0.0005,1.355
6616.00,7.566066,24.98765,0.000037,24.039968,0.0005,1.355
6618.00,7.569501,24.98790,0.000039,24.040132,0.0005,1.355
6620.00,7.573537,24.98784,0.000039,24.040750,0.0005,1.356
6622.00,7.578235,24.98815,0.000037,24.040746,0.0006,1.356
6624.00,7.582177,24.98848,0.000038,24.039868,0.0005,1.356
6626.00,7.586169,24.98816,0.000037,24.040255,0.0005,1.356
6628.00,7.590465,24.98731,0.000037,24.040292,0.0005,1.356
6630.00,7.594138,24.98839,0.000037,24.040119,0.0005,1.357
6632.00,7.601297,24.98939,0.000037,24.040835,0.0005,1.357
6634.00,7.612607,24.98862,0.000039,24.040457,0.0006,1.358
6636.00,7.624500,24.98854,0.000037,24.041181,0.0005,1.357
6638.00,7.631793,24.98822,0.000037,24.041121,0.0006,1.358
6640.00,7.634276,24.98775,0.000037,24.040648,0.0005,1.356
6642.00,7.634378,24.98857,0.000038,24.040172,0.0005,1.356
6644.00,7.633234,24.98910,0.000038,24.040243,0.0005,1.356
6646.00,7.631892,24.98845,0.000038,24.040195,0.0006,1.356
6648.00,7.631425,24.98860,0.000040,24.040119,0.0005,1.356
6650.00,7.631386,24.98859,0.000040,24.040548,0.0005,1.356
6652.00,7.630840,24.98976,0.000040,24.040512,0.0005,1.355
6654.00,7.630260,24.98905,0.000040,24.040074,0.0005,1.355
6656.00,7.628754,24.98945,0.000039,24.040361,0.0005,1.356
6658.00,7.627022,24.98916,0.000039,24.040159,0.0005,1.356
6660.00,7.625740,24.98949,0.000039,24.040343,0.0005,1.356
6662.00,7.623512,24.98982,0.000039,24.040988,0.0005,1.356
6664.00,7.621137,24.98908,0.000040,24.040439,0.0005,1.356
6666.00,7.619266,24.98905,0.000039,24.040477,0.0005,1.356
6668.00,7.618182,24.98973,0.000039,24.040492,0.0005,1.356
6670.00,7.617539,24.98938,0.000039,24.040292,0.0005,1.356
6672.00,7.617624,24.98895,0.000039,24.040535,0.0005,1.356
6674.00,7.617746,24.98813,0.000039,24.040335,0.0005,1.356
6676.00,7.617276,24.98832,0.000037,24.040623,0.0005,1.356
6678.00,7.617447,24.98822,0.000039,24.040435,0.0006,1.355
6680.00,7.617668,24.98818,0.000040,24.040801,0.0006,1.355
6682.00,7.618449,24.98778,0.000040,24.039937,0.0006,1.356
6684.00,7.618587,24.98775,0.000039,24.040648,0.0006,1.356
6686.00,7.618300,24.98762,0.000039,24.040668,0.0005,1.356
6688.00,7.617824,24.98718,0.000040,24.040363,0.0006,1.356
6690.00,7.617327,24.98800,0.000038,24.040917,0.0006,1.356
6692.00,7.617073,24.98816,0.000038,24.040021,0.0006,1.356
6694.00,7.617285,24.98763,0.000038,24.040663,0.0006,1.356
6696.00,7.617513,24.98785,0.000039,24.040697,0.0006,1.355
6698.00,7.617197,24.98769,0.000039,24.040528,0.0005,1.356
6700.00,7.617272,24.98679,0.000039,24.040841,0.0005,1.356
6702.00,7.616555,24.98686,0.000039,24.040965,0.0005,1.356
6704.00,7.616312,24.98727,0.000039,24.040019,0.0005,1.356
6706.00,7.616604,24.98637,0.000039,24.041025,0.0005,1.356
6708.00,7.616308,24.98659,0.000038,24.039810,0.0005,1.356
6710.00,7.616448,24.98779,0.000038,24.040488,0.0005,1.356
6712.00,7.615968,24.98651,0.000040,24.040928,0.0005,1.356
6714.00,7.615560,24.98696,0.000039,24.040341,0.0006,1.356
6716.00,7.615794,24.98721,0.000039,24.040999,0.0005,1.357
6718.00,7.615650,24.98844,0.000040,24.040203,0.0006,1.356
6720.00,7.614749,24.98812,0.000040,24.040825,0.0006,1.356
6722.00,7.613713,24.98827,0.000040,24.041197,0.0005,1.356
6724.00,7.613138,24.98777,0.000039,24.040510,0.0005,1.356
6726.00,7.613646,24.98809,0.000039,24.040499,0.0005,1.356
6728.00,7.613889,24.98856,0.000040,24.040914,0.0006,1.356
6730.00,7.613842,24.98813,0.000039,24.040737,0.0005,1.356
6732.00,7.613331,24.98858,0.000039,24.040826,0.0006,1.356
6734.00,7.612764,24.98867,0.000039,24.040183,0.0006,1.357
6736.00,7.612755,24.98840,0.000040,24.040655,0.0006,1.356
6738.00,7.612055,24.98818,0.000039,24.040981,0.0006,1.356
6740.00,7.611635,24.98855,0.000039,24.040814,0.0006,1.356
6742.00,7.611580,24.98890,0.000037,24.041055,0.0006,1.356
6744.00,7.610448,24.98901,0.000039,24.040941,0.0006,1.356
6746.00,7.609942,24.98867,0.000040,24.040012,0.0006,1.356
6748.00,7.609969,24.98855,0.000039,24.040601,0.0005,1.357
6750.00,7.609558,24.98894,0.000038,24.040028,0.0005,1.356
6752.00,7.609648,24.98915,0.000039,24.040694,0.0005,1.356
6754.00,7.609305,24.98884,0.000039,24.040521,0.0005,1.356
6756.00,7.608928,24.98862,0.000040,24.040801,0.0006,1.356
6758.00,7.608038,24.98856,0.000040,24.040363,0.0005,1.356
6760.00,7.607318,24.98908,0.000040,24.040701,0.0005,1.356
6762.00,7.607927,24.98984,0.000039,24.040470,0.0006,1.356
6764.00,7.607528,24.99055,0.000038,24.040592,0.0005,1.356
6766.00,7.607224,24.99050,0.000037,24.040592,0.0005,1.357
6768.00,7.607126,24.99010,0.000037,24.040452,0.0005,1.356
6770.00,7.606993,24.99000,0.000038,24.040534,0.0005,1.356
6772.00,7.606648,24.99034,0.000039,24.040374,0.0005,1.357
6774.00,7.605773,24.98967,0.000038,24.040674,0.0005,1.357
6776.00,7.605625,24.98963,0.000038,24.040228,0.0005,1.357
6778.00,7.604514,24.98926,0.000039,24.040510,0.0005,1.356
6780.00,7.604091,24.98940,0.000040,24.040368,0.0005,1.356
6782.00,7.604918,24.99002,0.000038,24.040290,0.0006,1.357
6784.00,7.605137,24.99063,0.000038,24.041348,0.0006,1.356
6786.00,7.605584,24.99036,0.000038,24.040117,0.0005,1.357
6788.00,7.605822,24.99013,0.000038,24.040921,0.0005,1.356
6790.00,7.605536,24.99015,0.000038,24.041225,0.0005,1.356
6792.00,7.605010,24.99002,0.000039,24.041061,0.0006,1.356
6794.00,7.604564,24.99014,0.000038,24.040575,0.0005,1.355
6796.00,7.604532,24.99081,0.000039,24.041236,0.0005,1.356
6798.00,7.603945,24.99071,0.000037,24.040534,0.0006,1.357
6800.00,7.602580,24.99072,0.000038,24.040905,0.0006,1.357
6802.00,7.602145,24.99032,0.000038,24.041277,0.0005,1.357
6804.00,7.601850,24.99067,0.000038,24.040726,0.0005,1.357
6806.00,7.602215,24.99038,0.000039,24.040185,0.0005,1.357
6808.00,7.601966,24.98958,0.000039,24.040877,0.0005,1.356
6810.00,7.601195,24.99000,0.000038,24.040675,0.0005,1.356
6812.00,7.601410,24.98925,0.000038,24.040110,0.0005,1.356
6814.00,7.601758,24.98784,0.000037,24.040599,0.0005,1.356
6816.00,7.600467,24.98800,0.000038,24.040265,0.0005,1.356
6818.00,7.600161,24.98886,0.000038,24.040546,0.0005,1.357
6820.00,7.600392,24.98795,0.000039,24.040428,0.0005,1.357
6822.00,7.600404,24.98824,0.000039,24.040841,0.0005,1.357
6824.00,7.599813,24.98759,0.000039,24.040470,0.0005,1.356
6826.00,7.601207,24.98729,0.000040,24.041025,0.0006,1.356
6828.00,7.600519,24.98860,0.000039,24.041052,0.0006,1.356
6830.00,7.600127,24.98874,0.000039,24.040543,0.0005,1.357
6832.00,7.599688,24.98833,0.000039,24.040517,0.0005,1.357
6834.00,7.599347,24.98754,0.000036,24.040650,0.0005,1.358
6836.00,7.600009,24.98709,0.000037,24.040865,0.0005,1.357
6838.00,7.599232,24.98680,0.000037,24.040166,0.0006,1.357
6840.00,7.598998,24.98740,0.000038,24.040726,0.0005,1.356
6842.00,7.599465,24.98805,0.000039,24.040650,0.0006,1.356
6844.00,7.599451,24.98820,0.000039,24.040183,0.0006,1.355
6846.00,7.599320,24.98787,0.000040,24.040081,0.0005,1.357
6848.00,7.598555,24.98712,0.000037,24.040646,0.0006,1.357
6850.00,7.599425,24.98694,0.000037,24.040315,0.0006,1.357
6852.00,7.599725,24.98795,0.000037,24.040697,0.0005,1.357
6854.00,7.599970,24.98781,0.000038,24.040943,0.0005,1.356
6856.00,7.599421,24.98808,0.000038,24.041026,0.0006,1.357
6858.00,7.599460,24.98920,0.000038,24.040494,0.0006,1.357
6860.00,7.599175,24.98847,0.000037,24.040999,0.0005,1.357
6862.00,7.598735,24.98852,0.000038,24.040143,0.0005,1.357
6864.00,7.599709,24.98908,0.000038,24.040455,0.0005,1.356
6866.00,7.599164,24.98869,0.000037,24.040543,0.0005,1.357
6868.00,7.599507,24.98851,0.000038,24.040865,0.0005,1.357
6870.00,7.599533,24.98852,0.000038,24.039921,0.0005,1.356
6872.00,7.599293,24.98844,0.000038,24.040044,0.0005,1.356
6874.00,7.598980,24.98925,0.000038,24.040412,0.0005,1.357
6876.00,7.600005,24.99012,0.000038,24.040817,0.0005,1.358
6878.00,7.599388,24.98977,0.000038,24.040165,0.0005,1.357
6880.00,7.598560,24.99034,0.000038,24.040668,0.0005,1.357
6882.00,7.599170,24.98988,0.000038,24.040366,0.0005,1.357
6884.00,7.599328,24.98890,0.000038,24.040559,0.0005,1.357
6886.00,7.598858,24.98962,0.000040,24.040270,0.0005,1.356
6888.00,7.599130,24.98917,0.000038,24.040923,0.0005,1.357
6890.00,7.598864,24.98993,0.000038,24.041008,0.0006,1.356
6892.00,7.598428,24.98944,0.000039,24.040754,0.0006,1.357
6894.00,7.598807,24.98931,0.000037,24.040266,0.0005,1.356
6896.00,7.599106,24.98884,0.000038,24.040899,0.0005,1.357
6898.00,7.600184,24.98861,0.000037,24.040574,0.0005,1.357
6900.00,7.600190,24.98915,0.000039,24.040846,0.0005,1.357
6902.00,7.599798,24.99018,0.000038,24.040470,0.0005,1.357
6904.00,7.599171,24.99015,0.000038,24.040392,0.0005,1.357
6906.00,7.597758,24.98886,0.000038,24.039934,0.0005,1.357
6908.00,7.597766,24.98874,0.000040,24.040821,0.0005,1.357
6910.00,7.598602,24.98838,0.000039,24.040272,0.0005,1.357
6912.00,7.598620,24.98846,0.000039,24.040205,0.0005,1.357
6914.00,7.598815,24.98865,0.000038,24.040690,0.0006,1.357
6916.00,7.598946,24.98824,0.000039,24.040197,0.0005,1.357
6918.00,7.599656,24.98857,0.000039,24.040541,0.0005,1.357
6920.00,7.600104,24.98900,0.000038,24.040901,0.0005,1.357
6922.00,7.600348,24.99015,0.000038,24.040646,0.0005,1.357
6924.00,7.600112,24.99029,0.000038,24.040490,0.0005,1.357
6926.00,7.599806,24.98879,0.000037,24.040014,0.0006,1.357
6928.00,7.600397,24.98907,0.000039,24.039935,0.0005,1.358
6930.00,7.600600,24.98889,0.000037,24.041079,0.0006,1.357
6932.00,7.600677,24.99007,0.000038,24.040568,0.0005,1.357
6934.00,7.599704,24.98871,0.000038,24.040501,0.0005,1.357
6936.00,7.599601,24.98816,0.000038,24.040690,0.0006,1.357
6938.00,7.600262,24.98801,0.000039,24.040277,0.0006,1.356
6940.00,7.600332,24.98808,0.000039,24.040408,0.0005,1.356
6942.00,7.600013,24.98872,0.000038,24.040219,0.0005,1.357
6944.00,7.599921,24.98881,0.000038,24.040572,0.0005,1.357
6946.00,7.599995,24.98914,0.000038,24.040372,0.0005,1.356
6948.00,7.599129,24.98865,0.000038,24.040134,0.0005,1.357
6950.00,7.598356,24.98900,0.000038,24.040643,0.0005,1.357
6952.00,7.598739,24.98909,0.000039,24.040581,0.0005,1.356
6954.00,7.599235,24.98885,0.000039,24.040117,0.0005,1.357
6956.00,7.599353,24.98864,0.000038,24.040495,0.0005,1.357
6958.00,7.599541,24.98850,0.000038,24.040166,0.0005,1.358
6960.00,7.599707,24.98804,0.000039,24.040559,0.0005,1.357
6962.00,7.598879,24.98812,0.000038,24.040752,0.0005,1.357
6964.00,7.597908,24.98831,0.000038,24.039470,0.0005,1.357
6966.00,7.598366,24.98884,0.000039,24.039850,0.0005,1.356
6968.00,7.599482,24.98902,0.000038,24.040294,0.0005,1.357
6970.00,7.599178,24.98931,0.000038,24.040157,0.0005,1.357
6972.00,7.597766,24.99066,0.000037,24.040532,0.0005,1.357
6974.00,7.597733,24.99128,0.000036,24.040559,0.0006,1.357
6976.00,7.598218,24.99043,0.000037,24.040179,0.0005,1.357
6978.00,7.598467,24.98953,0.000037,24.039535,0.0006,1.356
6980.00,7.598710,24.98892,0.000039,24.040817,0.0005,1.356
6982.00,7.599647,24.98872,0.000038,24.040179,0.0005,1.357
6984.00,7.599846,24.98807,0.000038,24.040168,0.0005,1.357
6986.00,7.599418,24.98787,0.000038,24.040354,0.0005,1.356
6988.00,7.598997,24.98788,0.000037,24.040828,0.0005,1.357
6990.00,7.598403,24.98899,0.000038,24.039894,0.0005,1.357
6992.00,7.598280,24.98838,0.000037,24.040270,0.0005,1.358
6994.00,7.598698,24.98843,0.000039,24.040190,0.0005,1.357
6996.00,7.600106,24.98840,0.000039,24.040423,0.0005,1.357
6998.00,7.600853,24.98769,0.000039,24.039895,0.0005,1.357
7000.00,7.600481,24.98820,0.000039,24.040383,0.0006,1.357
7002.00,7.599029,24.98785,0.000039,24.039839,0.0005,1.356
7004.00,7.598659,24.98788,0.000038,24.039746,0.0005,1.357
7006.00,7.599403,24.98834,0.000038,24.040377,0.0005,1.357
7008.00,7.600327,24.98817,0.000037,24.040506,0.0006,1.357
7010.00,7.599514,24.98881,0.000038,24.040197,0.0005,1.357
7012.00,7.598866,24.98890,0.000040,24.039914,0.0005,1.357
7014.00,7.598398,24.98897,0.000039,24.040606,0.0005,1.357
7016.00,7.598456,24.98872,0.000038,24.041448,0.0005,1.357
7018.00,7.598518,24.98951,0.000038,24.040039,0.0005,1.357
7020.00,7.598793,24.98948,0.000039,24.041099,0.0005,1.357
7022.00,7.598406,24.98938,0.000038,24.040285,0.0005,1.357
7024.00,7.598949,24.98879,0.000036,24.041283,0.0005,1.357
7026.00,7.598853,24.98825,0.000037,24.040608,0.0005,1.357
7028.00,7.599166,24.98802,0.000037,24.039719,0.0005,1.357
7030.00,7.599684,24.98754,0.000037,24.040585,0.0005,1.357
7032.00,7.599537,24.98896,0.000038,24.039874,0.0005,1.357
7034.00,7.600422,24.98953,0.000037,24.039508,0.0005,1.357
7036.00,7.600840,24.98983,0.000038,24.040363,0.0005,1.357
7038.00,7.600899,24.99000,0.000037,24.039934,0.0005,1.357
7040.00,7.599986,24.98972,0.000038,24.040915,0.0005,1.356
7042.00,7.598685,24.99025,0.000038,24.040621,0.0005,1.357
7044.00,7.598117,24.99036,0.000038,24.040392,0.0005,1.357
7046.00,7.597496,24.99027,0.000038,24.040145,0.0005,1.357
7048.00,7.597746,24.99058,0.000038,24.040130,0.0005,1.357
7050.00,7.598277,24.99000,0.000037,24.039644,0.0006,1.357
7052.00,7.598693,24.99067,0.000038,24.040299,0.0005,1.356
7054.00,7.598763,24.99033,0.000038,24.040068,0.0005,1.357
7056.00,7.598959,24.99015,0.000038,24.040259,0.0005,1.357
7058.00,7.598892,24.99017,0.000038,24.039895,0.0005,1.357
7060.00,7.599274,24.98996,0.000038,24.040123,0.0005,1.357
7062.00,7.599720,24.99017,0.000037,24.040185,0.0005,1.357
7064.00,7.599243,24.99060,0.000037,24.040157,0.0005,1.357
7066.00,7.599112,24.99038,0.000038,24.040050,0.0005,1.357
7068.00,7.599391,24.99071,0.000037,24.040710,0.0005,1.358
7070.00,7.599768,24.98965,0.000038,24.040426,0.0005,1.357
7072.00,7.599821,24.99045,0.000038,24.039350,0.0005,1.357
7074.00,7.598863,24.98982,0.000037,24.040041,0.0005,1.357
7076.00,7.599238,24.98939,0.000038,24.040363,0.0005,1.357
7078.00,7.599622,24.99019,0.000038,24.040245,0.0005,1.357
7080.00,7.599634,24.99086,0.000037,24.040066,0.0005,1.357
7082.00,7.599871,24.99056,0.000038,24.040112,0.0005,1.357
7084.00,7.599634,24.99078,0.000037,24.040306,0.0005,1.357
7086.00,7.599556,24.99132,0.000038,24.039975,0.0005,1.356
7088.00,7.600394,24.99097,0.000039,24.040612,0.0005,1.357
7090.00,7.599471,24.99148,0.000038,24.039539,0.0005,1.357
7092.00,7.599339,24.99126,0.000037,24.040195,0.0005,1.357
7094.00,7.599116,24.99116,0.000038,24.040088,0.0005,1.356
7096.00,7.598326,24.99216,0.000038,24.040006,0.0005,1.357
7098.00,7.598621,24.99101,0.000038,24.040801,0.0005,1.356
7100.00,7.599409,24.99094,0.000038,24.040126,0.0005,1.357
7102.00,7.598751,24.99090,0.000037,24.039708,0.0005,1.357
7104.00,7.597818,24.99154,0.000037,24.040234,0.0005,1.357
7106.00,7.597963,24.99142,0.000038,24.040446,0.0005,1.356
7108.00,7.597942,24.99096,0.000038,24.040463,0.0005,1.357
7110.00,7.598778,24.99022,0.000038,24.040223,0.0005,1.357
7112.00,7.598612,24.98974,0.000038,24.040606,0.0005,1.356
7114.00,7.598896,24.99050,0.000039,24.040403,0.0005,1.356
7116.00,7.599134,24.99057,0.000038,24.040688,0.0005,1.357
7118.00,7.599413,24.98971,0.000038,24.040597,0.0005,1.357
7120.00,7.599291,24.98871,0.000037,24.039759,0.0005,1.356
7122.00,7.598300,24.98926,0.000037,24.040146,0.0005,1.356
7124.00,7.598906,24.99026,0.000038,24.040872,0.0005,1.357
7126.00,7.599078,24.98992,0.000038,24.040095,0.0005,1.356
7128.00,7.598596,24.98960,0.000038,24.040435,0.0005,1.356
7130.00,7.598587,24.98956,0.000038,24.040639,0.0005,1.357
7132.00,7.600083,24.98989,0.000037,24.040099,0.0005,1.357
7134.00,7.599920,24.98928,0.000038,24.040508,0.0005,1.356
7136.00,7.599941,24.98953,0.000039,24.040501,0.0005,1.356
7138.00,7.599557,24.98889,0.000039,24.040305,0.0005,1.356
7140.00,7.599474,24.98872,0.000037,24.039852,0.0005,1.356
7142.00,7.599946,24.98815,0.000038,24.040637,0.0005,1.357
7144.00,7.599988,24.98875,0.000038,24.040286,0.0005,1.356
7146.00,7.599918,24.98909,0.000037,24.039963,0.0005,1.356
7148.00,7.598977,24.98974,0.000040,24.039983,0.0005,1.356
7150.00,7.598488,24.98959,0.000039,24.040312,0.0005,1.356
7152.00,7.599242,24.98939,0.000037,24.041539,0.0005,1.356
7154.00,7.600073,24.98983,0.000038,24.040383,0.0005,1.356
7156.00,7.599673,24.98888,0.000039,24.039717,0.0005,1.356
7158.00,7.598979,24.98874,0.000038,24.040694,0.0005,1.355
7160.00,7.599342,24.98888,0.000038,24.039815,0.0005,1.356
7162.00,7.599909,24.99003,0.000038,24.040066,0.0005,1.356
7164.00,7.599807,24.99062,0.000038,24.040803,0.0005,1.357
7166.00,7.599972,24.98995,0.000038,24.039932,0.0006,1.356
7168.00,7.599551,24.99035,0.000036,24.040979,0.0005,1.357
7170.00,7.600288,24.99126,0.000037,24.040708,0.0005,1.356
7172.00,7.599837,24.99096,0.000038,24.040815,0.0005,1.356
7174.00,7.598453,24.99008,0.000038,24.040450,0.0005,1.356
7176.00,7.598255,24.99098,0.000038,24.039806,0.0005,1.356
7178.00,7.599274,24.99034,0.000039,24.040437,0.0005,1.356
7180.00,7.599434,24.99082,0.000039,24.040745,0.0004,1.356
7182.00,7.599089,24.99096,0.000038,24.039432,0.0005,1.357
7184.00,7.599598,24.99082,0.000037,24.040077,0.0005,1.356
7186.00,7.598843,24.98984,0.000037,24.041126,0.0005,1.356
7188.00,7.598445,24.99014,0.000038,24.040388,0.0005,1.356
7190.00,7.598899,24.98975,0.000039,24.039175,0.0005,1.355
7192.00,7.599725,24.98952,0.000038,24.040001,0.0005,1.357
7194.00,7.600398,24.98996,0.000038,24.040952,0.0005,1.357
7196.00,7.600410,24.98976,0.000038,24.040725,0.0005,1.357
7198.00,7.600048,24.99002,0.000038,24.040683,0.0005,1.356
7200.00,7.600938,24.99056,0.000037,24.040599,0.0005,1.357
7202.00,7.601462,24.99044,0.000037,24.039583,0.0005,1.356
7204.00,7.601687,24.98986,0.000037,24.040497,0.0005,1.356
@12,12.0000,24.0
7206.00,7.599371,24.98955,0.000038,24.039739,0.0006,1.356
7208.00,7.594200,24.99027,0.000037,24.039994,0.0005,1.355
7210.00,7.586803,24.99159,0.000038,24.040161,0.0005,1.355
7212.00,7.578263,24.99119,0.000037,24.040272,0.0005,1.355
7214.00,7.571869,24.99107,0.000039,24.039724,0.0005,1.355
7216.00,7.568948,24.99060,0.000038,24.040468,0.0005,1.356
7218.00,7.571133,24.99068,0.000037,24.040888,0.0005,1.356
7220.00,7.574873,24.99008,0.000037,24.040175,0.0005,1.356
7222.00,7.580853,24.99038,0.000038,24.039961,0.0005,1.356
7224.00,7.585923,24.98968,0.000037,24.040912,0.0005,1.357
7226.00,7.590327,24.99001,0.000037,24.040439,0.0004,1.358
7228.00,7.593856,24.99008,0.000037,24.040510,0.0005,1.357
7230.00,7.599100,24.98977,0.000036,24.040459,0.0005,1.357
7232.00,7.606680,24.98924,0.000037,24.040665,0.0005,1.357
7234.00,7.618262,24.98960,0.000037,24.040586,0.0005,1.358
7236.00,7.630214,24.99016,0.000037,24.039981,0.0005,1.358
7238.00,7.638276,24.98980,0.000036,24.040490,0.0005,1.358
7240.00,7.641717,24.99035,0.000037,24.040975,0.0005,1.357
7242.00,7.641260,24.99051,0.000038,24.039943,0.0005,1.356
7244.00,7.639020,24.99040,0.000039,24.039917,0.0005,1.356
7246.00,7.638097,24.98968,0.000039,24.041210,0.0005,1.356
7248.00,7.637155,24.98881,0.000039,24.040755,0.0005,1.356
7250.00,7.636254,24.98882,0.000038,24.040934,0.0006,1.356
7252.00,7.634752,24.98953,0.000039,24.040226,0.0005,1.355
7254.00,7.633129,24.98927,0.000040,24.040183,0.0005,1.356
7256.00,7.631419,24.98932,0.000040,24.040774,0.0005,1.356
7258.00,7.630794,24.99002,0.000039,24.040859,0.0005,1.356
7260.00,7.629565,24.98971,0.000039,24.040448,0.0005,1.355
7262.00,7.627812,24.98941,0.000039,24.040115,0.0005,1.356
7264.00,7.627051,24.98962,0.000039,24.040894,0.0005,1.355
7266.00,7.625030,24.99007,0.000038,24.040508,0.0005,1.355
7268.00,7.624170,24.98996,0.000038,24.040286,0.0005,1.355
7270.00,7.622178,24.98945,0.000039,24.040497,0.0005,1.355
7272.00,7.621350,24.98994,0.000039,24.040090,0.0005,1.355
7274.00,7.621500,24.98940,0.000037,24.040143,0.0005,1.354
7276.00,7.621743,24.98912,0.000037,24.039977,0.0005,1.356
7278.00,7.621601,24.98920,0.000038,24.041194,0.0005,1.355
7280.00,7.621340,24.98874,0.000038,24.040297,0.0005,1.355
7282.00,7.621285,24.98901,0.000038,24.040599,0.0005,1.355
7284.00,7.621548,24.98878,0.000038,24.040188,0.0005,1.355
7286.00,7.621214,24.98964,0.000038,24.039766,0.0004,1.355
7288.00,7.621910,24.98925,0.000038,24.040084,0.0005,1.355
7290.00,7.622450,24.98848,0.000037,24.040134,0.0005,1.355
7292.00,7.622329,24.98829,0.000038,24.039777,0.0005,1.355
7294.00,7.622753,24.98799,0.000037,24.040288,0.0005,1.355
7296.00,7.622603,24.98772,0.000037,24.039834,0.0005,1.355
7298.00,7.622333,24.98813,0.000038,24.039937,0.0005,1.355
7300.00,7.622799,24.98824,0.000039,24.040070,0.0005,1.355
7302.00,7.622968,24.98779,0.000038,24.040392,0.0005,1.355
7304.00,7.622209,24.98870,0.000037,24.039870,0.0005,1.355
7306.00,7.621209,24.98882,0.000037,24.039986,0.0005,1.354
7308.00,7.620340,24.98815,0.000037,24.040350,0.0006,1.354
7310.00,7.618737,24.98835,0.000038,24.040394,0.0005,1.355
7312.00,7.618089,24.98831,0.000037,24.040257,0.0005,1.356
7314.00,7.618187,24.98906,0.000036,24.040250,0.0005,1.355
7316.00,7.617414,24.98895,0.000038,24.040565,0.0005,1.355
7318.00,7.617169,24.98911,0.000037,24.040999,0.0005,1.356
7320.00,7.617429,24.98873,0.000038,24.040232,0.0005,1.355
7322.00,7.618084,24.98849,0.000038,24.040399,0.0005,1.355
7324.00,7.618492,24.99007,0.000040,24.040006,0.0005,1.355
7326.00,7.618188,24.99042,0.000038,24.039415,0.0005,1.355
7328.00,7.617538,24.98980,0.000038,24.039406,0.0005,1.355
7330.00,7.617335,24.99028,0.000039,24.040314,0.0005,1.355
7332.00,7.617127,24.99046,0.000038,24.040941,0.0005,1.354
7334.00,7.617018,24.99090,0.000037,24.040352,0.0005,1.355
7336.00,7.616126,24.99074,0.000038,24.040177,0.0005,1.355
7338.00,7.615550,24.98980,0.000038,24.040277,0.0005,1.355
7340.00,7.615296,24.98999,0.000038,24.040457,0.0004,1.354
7342.00,7.614158,24.98925,0.000038,24.040392,0.0005,1.355
7344.00,7.612836,24.98989,0.000038,24.039537,0.0005,1.355
7346.00,7.613764,24.98929,0.000038,24.040214,0.0005,1.355
7348.00,7.613529,24.98855,0.000037,24.040044,0.0005,1.355
7350.00,7.613943,24.98915,0.000038,24.040265,0.0005,1.355
7352.00,7.613680,24.98907,0.000039,24.040525,0.0005,1.355
7354.00,7.612683,24.98872,0.000040,24.040343,0.0005,1.355
7356.00,7.611299,24.98876,0.000037,24.040806,0.0005,1.355
7358.00,7.610724,24.98843,0.000037,24.040206,0.0005,1.354
7360.00,7.609704,24.98847,0.000038,24.040463,0.0005,1.354
7362.00,7.608398,24.98883,0.000037,24.041301,0.0005,1.355
7364.00,7.608197,24.98878,0.000036,24.040488,0.0005,1.354
7366.00,7.608295,24.98818,0.000037,24.040285,0.0005,1.354
7368.00,7.607916,24.98811,0.000037,24.039854,0.0005,1.355
7370.00,7.607219,24.98835,0.000037,24.039728,0.0005,1.354
7372.00,7.606162,24.98781,0.000039,24.039944,0.0005,1.354
7374.00,7.605640,24.98729,0.000038,24.039872,0.0005,1.355
7376.00,7.606247,24.98779,0.000036,24.040537,0.0005,1.355
7378.00,7.607065,24.98800,0.000036,24.040026,0.0005,1.355
7380.00,7.606811,24.98791,0.000036,24.040821,0.0005,1.354
7382.00,7.606777,24.98813,0.000036,24.041499,0.0005,1.354
7384.00,7.606279,24.98774,0.000038,24.040170,0.0005,1.354
7386.00,7.605033,24.98753,0.000039,24.040814,0.0005,1.354
7388.00,7.604851,24.98737,0.000039,24.039524,0.0005,1.354
7390.00,7.604648,24.98677,0.000038,24.040374,0.0005,1.354
7392.00,7.603987,24.98703,0.000037,24.040754,0.0005,1.353
7394.00,7.604123,24.98718,0.000038,24.040126,0.0005,1.354
7396.00,7.604146,24.98708,0.000037,24.040246,0.0005,1.354
7398.00,7.604514,24.98718,0.000038,24.039714,0.0005,1.353
7400.00,7.604278,24.98816,0.000037,24.040139,0.0005,1.355
7402.00,7.603809,24.98729,0.000037,24.040374,0.0005,1.353
7404.00,7.602840,24.98774,0.000036,24.040610,0.0004,1.354
7406.00,7.602380,24.98760,0.000037,24.040485,0.0005,1.353
7408.00,7.602048,24.98811,0.000037,24.040359,0.0005,1.354
7410.00,7.602442,24.98760,0.000038,24.040074,0.0005,1.353
7412.00,7.602617,24.98765,0.000039,24.039943,0.0005,1.354
7414.00,7.602510,24.98848,0.000038,24.039968,0.0005,1.354
7416.00,7.602269,24.98867,0.000037,24.040606,0.0005,1.354
7418.00,7.601822,24.98921,0.000037,24.040257,0.0005,1.353
7420.00,7.601853,24.98960,0.000037,24.040263,0.0005,1.354
7422.00,7.602076,24.98826,0.000038,24.040154,0.0005,1.353
7424.00,7.601355,24.98852,0.000039,24.040705,0.0005,1.354
7426.00,7.600791,24.98920,0.000037,24.040655,0.0004,1.354
7428.00,7.601474,24.98926,0.000037,24.040381,0.0005,1.354
7430.00,7.601539,24.98965,0.000037,24.040434,0.0005,1.354
7432.00,7.601482,24.99041,0.000036,24.039763,0.0005,1.353
7434.00,7.602101,24.99062,0.000037,24.039948,0.0005,1.353
7436.00,7.601221,24.99084,0.000038,24.040014,0.0005,1.354
7438.00,7.601176,24.99081,0.000037,24.040786,0.0005,1.354
7440.00,7.601063,24.98954,0.000038,24.040399,0.0005,1.353
7442.00,7.601379,24.99039,0.000038,24.039734,0.0005,1.353
7444.00,7.600916,24.99076,0.000037,24.039746,0.0005,1.353
7446.00,7.600179,24.99100,0.000038,24.041092,0.0005,1.354
7448.00,7.600206,24.99082,0.000038,24.040041,0.0005,1.354
7450.00,7.600014,24.99092,0.000037,24.040761,0.0005,1.354
7452.00,7.599110,24.99077,0.000038,24.041176,0.0005,1.353
7454.00,7.599073,24.98985,0.000038,24.040141,0.0005,1.353
7456.00,7.600206,24.99016,0.000037,24.040003,0.0005,1.353
7458.00,7.600552,24.99123,0.000038,24.039859,0.0005,1.354
7460.00,7.600723,24.99089,0.000038,24.040430,0.0005,1.352
7462.00,7.599645,24.99024,0.000038,24.040457,0.0005,1.353
7464.00,7.598756,24.98988,0.000038,24.039964,0.0005,1.353
7466.00,7.599645,24.99037,0.000036,24.040774,0.0005,1.354
7468.00,7.599340,24.98969,0.000037,24.040577,0.0005,1.353
7470.00,7.598414,24.99057,0.000037,24.039928,0.0005,1.353
7472.00,7.599160,24.99009,0.000038,24.040015,0.0005,1.353
7474.00,7.600025,24.98960,0.000037,24.039694,0.0005,1.353
7476.00,7.600652,24.99070,0.000038,24.040334,0.0005,1.353
7478.00,7.600343,24.99026,0.000039,24.040412,0.0005,1.353
7480.00,7.599914,24.99029,0.000038,24.040495,0.0005,1.353
7482.00,7.599764,24.99079,0.000037,24.040141,0.0005,1.353
7484.00,7.600310,24.99028,0.000037,24.040457,0.0005,1.354
7486.00,7.600790,24.98984,0.000040,24.040048,0.0005,1.353
7488.00,7.599343,24.98959,0.000037,24.040088,0.0005,1.353
7490.00,7.599163,24.99035,0.000037,24.039434,0.0005,1.352
7492.00,7.599619,24.98942,0.000038,24.040268,0.0004,1.353
7494.00,7.599702,24.98938,0.000036,24.039944,0.0004,1.353
7496.00,7.599581,24.98914,0.000037,24.040155,0.0005,1.353
7498.00,7.600023,24.98853,0.000037,24.040665,0.0005,1.353
7500.00,7.600049,24.98840,0.000037,24.039712,0.0005,1.352
7502.00,7.598894,24.98884,0.000036,24.040368,0.0005,1.353
7504.00,7.599024,24.98939,0.000037,24.040694,0.0005,1.352
7506.00,7.599062,24.98908,0.000038,24.040666,0.0005,1.352
7508.00,7.599522,24.98974,0.000038,24.040654,0.0005,1.353
7510.00,7.599887,24.99035,0.000036,24.040232,0.0004,1.353
7512.00,7.599328,24.98918,0.000037,24.040214,0.0005,1.353
7514.00,7.598914,24.98915,0.000036,24.039599,0.0005,1.352
7516.00,7.599390,24.99013,0.000037,24.039566,0.0004,1.353
7518.00,7.599866,24.99007,0.000039,24.039566,0.0005,1.353
7520.00,7.600121,24.98928,0.000036,24.040512,0.0005,1.353
7522.00,7.599974,24.98927,0.000038,24.040134,0.0005,1.353
7524.00,7.599756,24.98896,0.000037,24.040081,0.0005,1.353
7526.00,7.599529,24.98880,0.000036,24.039783,0.0005,1.353
7528.00,7.599088,24.99017,0.000037,24.040090,0.0005,1.352
7530.00,7.599533,24.99008,0.000036,24.040121,0.0005,1.352
7532.00,7.599196,24.98908,0.000037,24.039657,0.0005,1.352
7534.00,7.599531,24.98967,0.000037,24.039792,0.0005,1.353
7536.00,7.599312,24.98954,0.000038,24.040561,0.0005,1.352
7538.00,7.599988,24.98959,0.000037,24.040012,0.0005,1.352
7540.00,7.600466,24.98885,0.000037,24.040106,0.0005,1.353
7542.00,7.600146,24.98920,0.000037,24.040208,0.0005,1.353
7544.00,7.600647,24.98906,0.000037,24.039441,0.0005,1.352
7546.00,7.601208,24.98920,0.000037,24.039874,0.0005,1.352
7548.00,7.600611,24.98879,0.000037,24.039981,0.0005,1.352
7550.00,7.600534,24.98805,0.000036,24.040150,0.0005,1.352
7552.00,7.599930,24.98839,0.000037,24.039599,0.0005,1.352
7554.00,7.600721,24.98904,0.000039,24.040094,0.0005,1.352
7556.00,7.600808,24.98819,0.000037,24.040317,0.0005,1.352
7558.00,7.600692,24.98772,0.000037,24.040015,0.0005,1.352
7560.00,7.600980,24.98828,0.000038,24.040006,0.0005,1.352
7562.00,7.600039,24.98915,0.000037,24.039690,0.0005,1.353
7564.00,7.598907,24.98914,0.000037,24.039503,0.0005,1.352
7566.00,7.598761,24.98880,0.000038,24.039772,0.0005,1.352
7568.00,7.599207,24.98938,0.000037,24.040041,0.0004,1.352
7570.00,7.599948,24.99010,0.000036,24.040048,0.0005,1.352
7572.00,7.600307,24.99063,0.000037,24.039452,0.0004,1.352
7574.00,7.599521,24.99089,0.000037,24.039581,0.0005,1.353
7576.00,7.599355,24.98933,0.000038,24.039943,0.0004,1.353
7578.00,7.600012,24.98961,0.000038,24.040475,0.0005,1.352
7580.00,7.601130,24.98940,0.000037,24.040314,0.0004,1.352
7582.00,7.601197,24.98891,0.000037,24.039874,0.0005,1.352
7584.00,7.600730,24.98964,0.000038,24.039943,0.0005,1.352
7586.00,7.600035,24.98963,0.000037,24.039921,0.0005,1.352
7588.00,7.600476,24.98949,0.000036,24.040470,0.0005,1.353
7590.00,7.599867,24.98886,0.000037,24.040374,0.0004,1.352
7592.00,7.599975,24.98949,0.000037,24.040001,0.0005,1.352
7594.00,7.599563,24.98960,0.000038,24.040086,0.0005,1.352
7596.00,7.599619,24.98893,0.000037,24.039790,0.0005,1.352
7598.00,7.598375,24.98888,0.000039,24.039495,0.0005,1.351
7600.00,7.598679,24.98883,0.000040,24.039563,0.0005,1.351
7602.00,7.599315,24.98946,0.000038,24.040294,0.0005,1.351
7604.00,7.599709,24.98869,0.000037,24.040250,0.0005,1.352
7606.00,7.599759,24.98873,0.000037,24.040148,0.0005,1.352
7608.00,7.599721,24.98828,0.000036,24.039624,0.0004,1.352
7610.00,7.600133,24.98813,0.000037,24.039924,0.0004,1.351
7612.00,7.599926,24.98819,0.000039,24.039501,0.0004,1.352
7614.00,7.599314,24.98809,0.000038,24.039461,0.0004,1.352
7616.00,7.600817,24.98836,0.000038,24.040330,0.0004,1.352
7618.00,7.599918,24.98840,0.000037,24.040125,0.0004,1.352
7620.00,7.599387,24.98881,0.000036,24.040195,0.0005,1.352
7622.00,7.599663,24.98848,0.000037,24.039826,0.0005,1.351
7624.00,7.599814,24.98869,0.000038,24.039941,0.0005,1.351
7626.00,7.601328,24.98842,0.000038,24.039623,0.0005,1.351
7628.00,7.601062,24.98831,0.000038,24.040119,0.0005,1.352
7630.00,7.600687,24.98840,0.000038,24.040097,0.0004,1.352
7632.00,7.600906,24.98897,0.000037,24.040679,0.0005,1.351
7634.00,7.601883,24.98911,0.000037,24.039946,0.0005,1.352
7636.00,7.602326,24.98905,0.000038,24.040543,0.0005,1.351
7638.00,7.601658,24.98985,0.000038,24.040175,0.0005,1.351
7640.00,7.600766,24.98949,0.000038,24.039637,0.0005,1.351
7642.00,7.601274,24.98951,0.000038,24.040417,0.0005,1.352
7644.00,7.601220,24.98903,0.000037,24.040625,0.0005,1.352
7646.00,7.600809,24.98901,0.000038,24.040128,0.0005,1.351
7648.00,7.601031,24.98922,0.000037,24.040421,0.0005,1.350
7650.00,7.601193,24.98929,0.000037,24.039948,0.0004,1.351
7652.00,7.601409,24.98940,0.000038,24.040070,0.0005,1.351
7654.00,7.600930,24.98994,0.000037,24.039314,0.0005,1.351
7656.00,7.600357,24.98983,0.000037,24.040385,0.0005,1.351
7658.00,7.600360,24.98928,0.000036,24.040417,0.0005,1.352
7660.00,7.600106,24.98929,0.000036,24.039072,0.0005,1.352
7662.00,7.601277,24.98959,0.000036,24.040112,0.0005,1.351
7664.00,7.601745,24.99005,0.000037,24.040386,0.0005,1.351
7666.00,7.601343,24.99103,0.000037,24.040308,0.0005,1.351
7668.00,7.601386,24.99133,0.000039,24.040288,0.0005,1.351
7670.00,7.601130,24.99072,0.000038,24.040517,0.0005,1.351
7672.00,7.599578,24.99081,0.000037,24.040850,0.0004,1.351
7674.00,7.599783,24.99048,0.000038,24.040321,0.0004,1.351
7676.00,7.601114,24.99087,0.000038,24.040414,0.0005,1.351
7678.00,7.601342,24.99026,0.000038,24.039715,0.0005,1.351
7680.00,7.600742,24.99020,0.000038,24.039986,0.0005,1.351
7682.00,7.600353,24.99007,0.000037,24.040241,0.0005,1.351
7684.00,7.601109,24.99134,0.000037,24.040486,0.0005,1.351
7686.00,7.601015,24.99065,0.000037,24.040084,0.0005,1.351
7688.00,7.600935,24.99006,0.000037,24.040490,0.0005,1.351
7690.00,7.601732,24.98984,0.000038,24.040506,0.0005,1.351
7692.00,7.601815,24.99042,0.000037,24.040617,0.0005,1.351
7694.00,7.601792,24.98940,0.000037,24.040586,0.0005,1.350
7696.00,7.602439,24.98995,0.000037,24.039894,0.0005,1.350
7698.00,7.602411,24.99088,0.000037,24.040064,0.0004,1.351
7700.00,7.602987,24.99031,0.000038,24.039630,0.0005,1.351
7702.00,7.601982,24.99094,0.000038,24.040014,0.0005,1.351
7704.00,7.601555,24.99107,0.000036,24.039412,0.0005,1.351
7706.00,7.601651,24.99129,0.000037,24.039523,0.0005,1.351
7708.00,7.600994,24.99120,0.000039,24.040235,0.0005,1.351
7710.00,7.601613,24.99071,0.000038,24.039850,0.0005,1.351
7712.00,7.601673,24.99075,0.000037,24.040365,0.0005,1.351
7714.00,7.601820,24.99037,0.000037,24.040832,0.0005,1.351
7716.00,7.601905,24.99138,0.000037,24.040625,0.0005,1.351
7718.00,7.601714,24.99114,0.000037,24.040261,0.0005,1.351
7720.00,7.601269,24.99001,0.000037,24.039724,0.0005,1.350
7722.00,7.601209,24.98979,0.000038,24.040095,0.0005,1.350
7724.00,7.601504,24.99083,0.000037,24.040385,0.0005,1.350
7726.00,7.602089,24.99138,0.000038,24.039694,0.0005,1.350
7728.00,7.601464,24.99125,0.000038,24.040365,0.0004,1.351
7730.00,7.601551,24.99020,0.000038,24.040501,0.0004,1.351
7732.00,7.601793,24.99015,0.000037,24.039823,0.0004,1.351
7734.00,7.602901,24.99106,0.000037,24.040077,0.0005,1.351
7736.00,7.602141,24.99132,0.000037,24.039904,0.0005,1.350
7738.00,7.601895,24.99155,0.000037,24.039819,0.0005,1.350
7740.00,7.600535,24.99130,0.000037,24.039981,0.0005,1.351
7742.00,7.599934,24.99097,0.000037,24.040619,0.0005,1.350
7744.00,7.600768,24.99047,0.000037,24.039895,0.0004,1.350
7746.00,7.601150,24.99035,0.000037,24.039494,0.0005,1.351
7748.00,7.600871,24.99185,0.000038,24.040468,0.0004,1.350
7750.00,7.601546,24.99069,0.000038,24.040530,0.0005,1.351
7752.00,7.601231,24.99152,0.000037,24.040574,0.0005,1.351
7754.00,7.602509,24.99098,0.000036,24.040399,0.0005,1.350
7756.00,7.602643,24.99101,0.000038,24.040155,0.0005,1.350
7758.00,7.602668,24.99103,0.000038,24.039750,0.0005,1.350
7760.00,7.602818,24.99099,0.000038,24.040337,0.0005,1.350
7762.00,7.602280,24.99111,0.000037,24.039899,0.0005,1.351
7764.00,7.601732,24.99125,0.000038,24.039975,0.0005,1.351
7766.00,7.600799,24.99145,0.000037,24.040630,0.0005,1.350
7768.00,7.600724,24.99118,0.000037,24.039863,0.0005,1.350
7770.00,7.601146,24.99228,0.000037,24.039784,0.0005,1.350
7772.00,7.602340,24.99215,0.000038,24.039954,0.0005,1.351
7774.00,7.602397,24.99123,0.000037,24.040457,0.0005,1.350
7776.00,7.602121,24.99115,0.000036,24.039568,0.0005,1.350
7778.00,7.601715,24.99127,0.000036,24.040566,0.0005,1.350
7780.00,7.601411,24.99140,0.000036,24.040775,0.0005,1.350
7782.00,7.601804,24.99156,0.000037,24.039935,0.0004,1.350
7784.00,7.601251,24.99168,0.000036,24.040074,0.0005,1.351
7786.00,7.601959,24.99130,0.000036,24.041017,0.0005,1.351
7788.00,7.602695,24.99137,0.000036,24.039872,0.0005,1.351
7790.00,7.601880,24.99166,0.000037,24.039374,0.0005,1.350
7792.00,7.601250,24.99170,0.000038,24.039924,0.0005,1.350
7794.00,7.601613,24.99108,0.000037,24.039610,0.0005,1.350
7796.00,7.602252,24.99116,0.000037,24.039881,0.0005,1.350
7798.00,7.602018,24.99132,0.000037,24.040410,0.0005,1.350
7800.00,7.601243,24.99152,0.000037,24.039959,0.0005,1.350
7802.00,7.601093,24.99186,0.000037,24.040039,0.0005,1.350
7804.00,7.601812,24.99255,0.000038,24.039721,0.0005,1.349
@13,12.0000,24.0
7806.00,7.601846,24.99332,0.000037,24.040757,0.0005,1.349
7808.00,7.598890,24.99210,0.000038,24.040448,0.0005,1.349
7810.00,7.592369,24.99201,0.000037,24.040959,0.0005,1.349
7812.00,7.584241,24.99256,0.000038,24.040346,0.0005,1.349
7814.00,7.576485,24.99223,0.000039,24.040301,0.0005,1.349
7816.00,7.573617,24.99178,0.000038,24.040525,0.0005,1.349
7818.00,7.575703,24.99201,0.000038,24.040134,0.0005,1.350
7820.00,7.580153,24.99197,0.000037,24.040550,0.0005,1.350
7822.00,7.585619,24.99172,0.000036,24.039139,0.0005,1.351
7824.00,7.591560,24.99222,0.000036,24.039859,0.0005,1.351
7826.00,7.595718,24.99208,0.000035,24.040028,0.0005,1.350
7828.00,7.600156,24.99118,0.000035,24.040363,0.0005,1.351
7830.00,7.605133,24.99142,0.000036,24.040825,0.0005,1.351
7832.00,7.613970,24.99182,0.000037,24.039859,0.0005,1.351
7834.00,7.624508,24.99239,0.000037,24.039817,0.0005,1.352
7836.00,7.635967,24.99231,0.000035,24.040475,0.0005,1.352
7838.00,7.644395,24.99149,0.000036,24.040545,0.0004,1.352
7840.00,7.648098,24.99191,0.000037,24.039890,0.0005,1.350
7842.00,7.647416,24.99144,0.000037,24.039894,0.0005,1.350
7844.00,7.646506,24.99162,0.000037,24.039983,0.0005,1.349
7846.00,7.645013,24.99096,0.000039,24.039623,0.0005,1.350
7848.00,7.642987,24.99097,0.000039,24.040328,0.0005,1.349
7850.00,7.643246,24.99010,0.000038,24.040432,0.0005,1.349
7852.00,7.641953,24.99066,0.000037,24.040179,0.0005,1.349
7854.00,7.639926,24.99030,0.000038,24.040995,0.0005,1.349
7856.00,7.638800,24.98992,0.000038,24.040126,0.0005,1.349
7858.00,7.637633,24.99015,0.000038,24.039557,0.0005,1.349
7860.00,7.636035,24.99057,0.000039,24.039817,0.0005,1.349
7862.00,7.634524,24.99130,0.000038,24.039868,0.0005,1.349
7864.00,7.632514,24.99156,0.000038,24.040894,0.0005,1.349
7866.00,7.630701,24.99118,0.000037,24.039854,0.0005,1.350
7868.00,7.628766,24.99216,0.000037,24.039324,0.0005,1.350
7870.00,7.628171,24.99243,0.000036,24.040112,0.0004,1.350
7872.00,7.629388,24.99237,0.000037,24.040126,0.0004,1.350
7874.00,7.628956,24.99121,0.000037,24.039964,0.0005,1.350
7876.00,7.627791,24.99141,0.000038,24.039943,0.0005,1.348
7878.00,7.628113,24.99159,0.000039,24.039570,0.0005,1.349
7880.00,7.628697,24.99131,0.000038,24.040019,0.0004,1.349
7882.00,7.627592,24.99191,0.000038,24.040297,0.0005,1.350
7884.00,7.627098,24.99143,0.000036,24.040084,0.0005,1.349
7886.00,7.628030,24.99194,0.000038,24.040472,0.0005,1.349
7888.00,7.628024,24.99130,0.000039,24.040330,0.0005,1.349
7890.00,7.627895,24.99207,0.000039,24.039815,0.0005,1.349
7892.00,7.628606,24.99245,0.000036,24.040490,0.0005,1.349
7894.00,7.629285,24.99217,0.000036,24.040034,0.0006,1.349
7896.00,7.628103,24.99076,0.000037,24.040145,0.0005,1.349
7898.00,7.627699,24.99056,0.000037,24.041010,0.0005,1.349
7900.00,7.627827,24.99121,0.000036,24.039954,0.0004,1.348
7902.00,7.628773,24.99040,0.000037,24.040081,0.0005,1.349
7904.00,7.628999,24.99022,0.000038,24.039966,0.0005,1.349
7906.00,7.629669,24.98982,0.000037,24.039590,0.0005,1.349
7908.00,7.628853,24.99021,0.000037,24.039668,0.0005,1.349
7910.00,7.629266,24.99045,0.000037,24.039937,0.0005,1.350
7912.00,7.628518,24.99109,0.000037,24.039457,0.0005,1.350
7914.00,7.627037,24.99131,0.000037,24.039806,0.0004,1.349
7916.00,7.626834,24.99169,0.000037,24.040475,0.0005,1.349
7918.00,7.626505,24.99206,0.000038,24.040214,0.0005,1.349
7920.00,7.625893,24.99143,0.000037,24.039528,0.0005,1.349
7922.00,7.625362,24.99111,0.000038,24.039632,0.0005,1.349
7924.00,7.625284,24.99078,0.000037,24.039906,0.0005,1.349
7926.00,7.624820,24.99064,0.000037,24.040061,0.0005,1.349
7928.00,7.624695,24.99028,0.000038,24.041041,0.0005,1.348
7930.00,7.624937,24.99087,0.000037,24.039575,0.0005,1.349
7932.00,7.623366,24.99126,0.000037,24.040055,0.0005,1.350
7934.00,7.623299,24.99110,0.000037,24.040554,0.0005,1.349
7936.00,7.623015,24.99071,0.000037,24.040688,0.0005,1.350
7938.00,7.622410,24.99040,0.000037,24.040857,0.0004,1.350
7940.00,7.621367,24.99084,0.000038,24.040445,0.0005,1.350
7942.00,7.621123,24.99035,0.000037,24.040612,0.0005,1.349
7944.00,7.620236,24.99042,0.000037,24.040483,0.0005,1.349
7946.00,7.619647,24.99026,0.000037,24.040697,0.0005,1.349
7948.00,7.619335,24.99021,0.000039,24.039686,0.0005,1.349
7950.00,7.619144,24.99039,0.000038,24.039795,0.0005,1.349
7952.00,7.618144,24.99073,0.000037,24.039635,0.0005,1.349
7954.00,7.617623,24.98972,0.000036,24.040601,0.0005,1.350
7956.00,7.617516,24.98956,0.000036,24.039674,0.0005,1.349
7958.00,7.616588,24.98982,0.000038,24.039994,0.0005,1.349
7960.00,7.615589,24.99059,0.000038,24.040214,0.0005,1.350
7962.00,7.614117,24.99106,0.000037,24.039677,0.0005,1.350
7964.00,7.614392,24.99054,0.000038,24.039717,0.0005,1.349
7966.00,7.614001,24.99095,0.000039,24.040523,0.0005,1.349
7968.00,7.613642,24.99119,0.000038,24.040701,0.0005,1.349
7970.00,7.613168,24.99127,0.000037,24.040635,0.0005,1.350
7972.00,7.612838,24.99108,0.000039,24.039586,0.0005,1.349
7974.00,7.612657,24.99168,0.000039,24.039957,0.0005,1.350
7976.00,7.612638,24.99253,0.000039,24.039830,0.0005,1.349
7978.00,7.611167,24.99265,0.000037,24.040054,0.0005,1.350
7980.00,7.611103,24.99227,0.000036,24.039097,0.0005,1.350
7982.00,7.611006,24.99143,0.000037,24.039884,0.0005,1.349
7984.00,7.609946,24.99179,0.000037,24.040183,0.0004,1.349
7986.00,7.609954,24.99196,0.000037,24.040425,0.0005,1.349
7988.00,7.610514,24.99216,0.000038,24.040792,0.0005,1.349
7990.00,7.611090,24.99276,0.000038,24.040064,0.0005,1.350
7992.00,7.610207,24.99186,0.000037,24.040134,0.0005,1.350
7994.00,7.609103,24.99150,0.000038,24.040228,0.0005,1.349
7996.00,7.608530,24.99122,0.000037,24.040185,0.0005,1.349
7998.00,7.608039,24.99235,0.000037,24.040039,0.0005,1.350
8000.00,7.608705,24.99296,0.000038,24.039701,0.0005,1.350
8002.00,7.608706,24.99157,0.000038,24.040466,0.0005,1.350
8004.00,7.608649,24.99270,0.000037,24.039879,0.0005,1.349
8006.00,7.607920,24.99215,0.000038,24.040639,0.0005,1.349
8008.00,7.608575,24.99249,0.000038,24.039784,0.0005,1.349
8010.00,7.607735,24.99217,0.000039,24.040277,0.0005,1.349
8012.00,7.607227,24.99272,0.000038,24.040188,0.0005,1.349
8014.00,7.607455,24.99297,0.000037,24.040114,0.0005,1.349
8016.00,7.607154,24.99292,0.000037,24.040741,0.0005,1.350
8018.00,7.606750,24.99298,0.000036,24.040154,0.0005,1.350
8020.00,7.606203,24.99342,0.000037,24.039917,0.0005,1.349
8022.00,7.605208,24.99347,0.000036,24.039963,0.0005,1.349
8024.00,7.605194,24.99438,0.000037,24.040372,0.0005,1.349
8026.00,7.605306,24.99310,0.000037,24.040439,0.0005,1.349
8028.00,7.605595,24.99362,0.000037,24.039528,0.0005,1.350
8030.00,7.605641,24.99384,0.000037,24.039881,0.0005,1.350
8032.00,7.605358,24.99330,0.000037,24.040388,0.0005,1.350
8034.00,7.605812,24.99357,0.000037,24.040057,0.0005,1.350
8036.00,7.605908,24.99314,0.000038,24.040155,0.0005,1.350
8038.00,7.606134,24.99207,0.000038,24.040028,0.0005,1.349
8040.00,7.606378,24.99296,0.000038,24.039828,0.0005,1.349
8042.00,7.605345,24.99274,0.000039,24.039355,0.0005,1.350
8044.00,7.604851,24.99344,0.000037,24.039557,0.0005,1.350
8046.00,7.605081,24.99393,0.000038,24.040948,0.0005,1.349
8048.00,7.604634,24.99376,0.000038,24.040568,0.0005,1.350
8050.00,7.604950,24.99324,0.000037,24.040575,0.0005,1.349
8052.00,7.604662,24.99231,0.000038,24.040106,0.0005,1.350
8054.00,7.604116,24.99242,0.000037,24.039748,0.0005,1.350
8056.00,7.604391,24.99176,0.000038,24.039719,0.0005,1.350
8058.00,7.604400,24.99145,0.000038,24.040788,0.0005,1.349
8060.00,7.603609,24.99105,0.000037,24.040092,0.0005,1.349
8062.00,7.604488,24.99256,0.000037,24.040219,0.0005,1.350
8064.00,7.605241,24.99221,0.000038,24.040055,0.0005,1.350
8066.00,7.605098,24.99310,0.000037,24.040674,0.0005,1.350
8068.00,7.604741,24.99333,0.000036,24.041536,0.0005,1.350
8070.00,7.604108,24.99353,0.000037,24.040525,0.0005,1.350
8072.00,7.604450,24.99409,0.000038,24.040985,0.0005,1.350
8074.00,7.604316,24.99405,0.000038,24.040310,0.0005,1.349
8076.00,7.603666,24.99405,0.000038,24.040168,0.0005,1.350
8078.00,7.603163,24.99458,0.000039,24.040275,0.0005,1.349
8080.00,7.602920,24.99440,0.000038,24.040634,0.0005,1.350
8082.00,7.603533,24.99471,0.000038,24.040441,0.0005,1.350
8084.00,7.604020,24.99553,0.000038,24.040245,0.0005,1.350
8086.00,7.603248,24.99501,0.000038,24.039952,0.0005,1.350
8088.00,7.602999,24.99500,0.000038,24.040566,0.0005,1.350
8090.00,7.603542,24.99492,0.000037,24.039817,0.0005,1.350
8092.00,7.603561,24.99581,0.000038,24.040768,0.0005,1.350
8094.00,7.603126,24.99575,0.000038,24.041106,0.0005,1.350
8096.00,7.602619,24.99495,0.000039,24.040546,0.0005,1.350
8098.00,7.602253,24.99441,0.000038,24.039721,0.0005,1.349
8100.00,7.602944,24.99468,0.000038,24.039839,0.0005,1.350
8102.00,7.603525,24.99576,0.000038,24.040383,0.0005,1.351
8104.00,7.604161,24.99457,0.000038,24.039972,0.0005,1.350
8106.00,7.603581,24.99381,0.000038,24.039866,0.0005,1.350
8108.00,7.602491,24.99379,0.000038,24.040394,0.0005,1.350
8110.00,7.602951,24.99417,0.000038,24.040666,0.0005,1.350
8112.00,7.603003,24.99395,0.000037,24.040083,0.0005,1.349
8114.00,7.603587,24.99402,0.000039,24.040314,0.0005,1.350
8116.00,7.604568,24.99392,0.000038,24.040768,0.0005,1.350
8118.00,7.604993,24.99288,0.000038,24.040592,0.0005,1.350
8120.00,7.604554,24.99232,0.000036,24.040106,0.0005,1.350
8122.00,7.603300,24.99297,0.000038,24.039824,0.0005,1.350
8124.00,7.604036,24.99317,0.000038,24.040312,0.0005,1.350
8126.00,7.603701,24.99219,0.000037,24.040743,0.0005,1.350
8128.00,7.603493,24.99234,0.000037,24.040972,0.0005,1.350
8130.00,7.603982,24.99266,0.000037,24.040308,0.0005,1.350
8132.00,7.604580,24.99311,0.000036,24.040297,0.0005,1.350
8134.00,7.603868,24.99356,0.000036,24.040106,0.0005,1.350
8136.00,7.603663,24.99468,0.000038,24.039694,0.0005,1.350
8138.00,7.604276,24.99488,0.000037,24.040681,0.0005,1.350
8140.00,7.604924,24.99403,0.000037,24.039972,0.0005,1.350
8142.00,7.604459,24.99430,0.000038,24.040063,0.0005,1.350
8144.00,7.603209,24.99450,0.000038,24.041030,0.0005,1.351
8146.00,7.602736,24.99402,0.000038,24.040261,0.0005,1.351
8148.00,7.602415,24.99347,0.000038,24.039928,0.0005,1.351
8150.00,7.603066,24.99310,0.000037,24.040328,0.0005,1.351
8152.00,7.603207,24.99404,0.000037,24.040465,0.0005,1.350
8154.00,7.603864,24.99440,0.000039,24.039824,0.0005,1.350
8156.00,7.603877,24.99355,0.000037,24.040152,0.0005,1.350
8158.00,7.603116,24.99351,0.000037,24.040739,0.0006,1.350
8160.00,7.602598,24.99304,0.000038,24.040101,0.0005,1.350
8162.00,7.603099,24.99366,0.000038,24.039764,0.0005,1.350
8164.00,7.603764,24.99332,0.000038,24.039846,0.0005,1.350
8166.00,7.604327,24.99308,0.000038,24.040334,0.0005,1.350
8168.00,7.603728,24.99310,0.000038,24.040554,0.0005,1.350
8170.00,7.603733,24.99284,0.000037,24.040314,0.0005,1.349
8172.00,7.604365,24.99310,0.000038,24.040379,0.0005,1.351
8174.00,7.604580,24.99320,0.000037,24.039870,0.0005,1.350
8176.00,7.604587,24.99322,0.000037,24.039808,0.0005,1.350
8178.00,7.605028,24.99321,0.000038,24.040001,0.0005,1.351
8180.00,7.605321,24.99290,0.000038,24.040181,0.0005,1.351
8182.00,7.604724,24.99385,0.000038,24.039594,0.0005,1.350
8184.00,7.604803,24.99380,0.000038,24.040603,0.0004,1.351
8186.00,7.603948,24.99391,0.000037,24.040235,0.0005,1.350
8188.00,7.604425,24.99402,0.000039,24.039775,0.0005,1.350
8190.00,7.603362,24.99406,0.000039,24.040368,0.0005,1.350
8192.00,7.602758,24.99341,0.000038,24.040212,0.0005,1.350
8194.00,7.603586,24.99382,0.000038,24.039828,0.0005,1.350
8196.00,7.603568,24.99403,0.000039,24.039779,0.0005,1.350
8198.00,7.604132,24.99309,0.000037,24.040139,0.0005,1.350
8200.00,7.604236,24.99345,0.000038,24.039810,0.0005,1.351
8202.00,7.604021,24.99470,0.000037,24.040024,0.0005,1.351
8204.00,7.603166,24.99498,0.000037,24.041012,0.0005,1.351
8206.00,7.602160,24.99557,0.000037,24.040028,0.0006,1.349
8208.00,7.603033,24.99643,0.000038,24.039735,0.0005,1.350
8210.00,7.603782,24.99579,0.000039,24.040641,0.0005,1.350
8212.00,7.604517,24.99554,0.000037,24.040443,0.0005,1.350
8214.00,7.605340,24.99561,0.000038,24.040525,0.0005,1.350
8216.00,7.604490,24.99436,0.000037,24.040188,0.0005,1.351
8218.00,7.604628,24.99397,0.000038,24.039668,0.0005,1.351
8220.00,7.604561,24.99418,0.000037,24.040250,0.0005,1.351
8222.00,7.603804,24.99347,0.000038,24.040823,0.0005,1.350
8224.00,7.604644,24.99354,0.000037,24.040212,0.0005,1.350
8226.00,7.604557,24.99278,0.000036,24.040443,0.0005,1.351
8228.00,7.604740,24.99293,0.000038,24.040759,0.0005,1.350
8230.00,7.605058,24.99250,0.000038,24.039574,0.0005,1.350
8232.00,7.604024,24.99221,0.000038,24.039537,0.0005,1.351
8234.00,7.604660,24.99186,0.000038,24.040024,0.0005,1.351
8236.00,7.604980,24.99221,0.000038,24.039906,0.0005,1.350
8238.00,7.604857,24.99308,0.000037,24.040821,0.0005,1.350
8240.00,7.604758,24.99311,0.000037,24.040639,0.0005,1.350
8242.00,7.604055,24.99272,0.000038,24.040783,0.0005,1.350
8244.00,7.603805,24.99186,0.000040,24.040485,0.0005,1.350
8246.00,7.604633,24.99156,0.000039,24.039754,0.0005,1.350
8248.00,7.604403,24.99293,0.000038,24.040134,0.0005,1.350
8250.00,7.604121,24.99222,0.000039,24.040759,0.0005,1.350
8252.00,7.604003,24.99181,0.000038,24.040059,0.0005,1.351
8254.00,7.604654,24.99270,0.000038,24.040230,0.0005,1.351
8256.00,7.604305,24.99232,0.000037,24.039661,0.0005,1.350
8258.00,7.604167,24.99225,0.000039,24.040021,0.0005,1.350
8260.00,7.604549,24.99220,0.000036,24.040786,0.0005,1.350
8262.00,7.604762,24.99348,0.000037,24.040975,0.0006,1.351
8264.00,7.604590,24.99286,0.000038,24.040186,0.0006,1.351
8266.00,7.604415,24.99311,0.000038,24.040130,0.0005,1.350
8268.00,7.604114,24.99315,0.000038,24.040285,0.0005,1.350
8270.00,7.603489,24.99350,0.000039,24.039490,0.0005,1.350
8272.00,7.603291,24.99409,0.000039,24.040044,0.0005,1.350
8274.00,7.602768,24.99276,0.000038,24.040105,0.0005,1.351
8276.00,7.603369,24.99382,0.000037,24.040170,0.0005,1.351
8278.00,7.603299,24.99400,0.000037,24.039901,0.0005,1.351
8280.00,7.603397,24.99352,0.000036,24.040477,0.0005,1.351
8282.00,7.604211,24.99312,0.000037,24.039661,0.0005,1.351
8284.00,7.604188,24.99298,0.000039,24.040072,0.0005,1.350
8286.00,7.603301,24.99249,0.000038,24.041123,0.0005,1.350
8288.00,7.604244,24.99333,0.000038,24.040359,0.0005,1.351
8290.00,7.604202,24.99327,0.000038,24.040083,0.0005,1.351
8292.00,7.603454,24.99291,0.000038,24.040010,0.0005,1.351
8294.00,7.603856,24.99235,0.000037,24.039781,0.0005,1.351
8296.00,7.604240,24.99314,0.000038,24.040550,0.0005,1.351
8298.00,7.604488,24.99357,0.000038,24.040239,0.0005,1.351
8300.00,7.605712,24.99272,0.000038,24.039919,0.0005,1.351
8302.00,7.604256,24.99238,0.000038,24.040366,0.0005,1.350
8304.00,7.603786,24.99182,0.000038,24.040181,0.0005,1.351
8306.00,7.603311,24.99265,0.000038,24.039888,0.0005,1.351
8308.00,7.604286,24.99254,0.000037,24.039970,0.0005,1.351
8310.00,7.604906,24.99317,0.000038,24.039930,0.0005,1.351
8312.00,7.605568,24.99277,0.000037,24.040368,0.0005,1.351
8314.00,7.606254,24.99214,0.000037,24.040335,0.0005,1.351
8316.00,7.605442,24.99143,0.000037,24.040446,0.0005,1.352
8318.00,7.604924,24.99207,0.000036,24.040295,0.0006,1.351
8320.00,7.605741,24.99195,0.000037,24.039972,0.0006,1.350
8322.00,7.605946,24.99158,0.000038,24.040330,0.0005,1.351
8324.00,7.605695,24.99201,0.000038,24.040525,0.0005,1.351
8326.00,7.605526,24.99151,0.000038,24.040041,0.0005,1.352
8328.00,7.604900,24.99219,0.000038,24.039675,0.0005,1.351
8330.00,7.604361,24.99247,0.000037,24.040725,0.0005,1.351
8332.00,7.605013,24.99206,0.000037,24.040461,0.0005,1.351
8334.00,7.605509,24.99261,0.000037,24.040932,0.0005,1.351
8336.00,7.605211,24.99266,0.000039,24.040130,0.0005,1.351
8338.00,7.605402,24.99260,0.000038,24.039950,0.0005,1.352
8340.00,7.605451,24.99195,0.000039,24.040448,0.0005,1.351
8342.00,7.605448,24.99127,0.000037,24.039837,0.0005,1.351
8344.00,7.604951,24.99237,0.000037,24.040105,0.0005,1.351
8346.00,7.604661,24.99290,0.000040,24.039912,0.0005,1.351
8348.00,7.604651,24.99231,0.000038,24.039499,0.0005,1.351
8350.00,7.604953,24.99264,0.000038,24.040024,0.0005,1.350
8352.00,7.604957,24.99257,0.000038,24.040383,0.0005,1.350
8354.00,7.604607,24.99242,0.000037,24.040645,0.0005,1.351
8356.00,7.604048,24.99231,0.000040,24.040255,0.0005,1.351
8358.00,7.604424,24.99184,0.000038,24.040145,0.0005,1.351
8360.00,7.604545,24.99230,0.000037,24.039444,0.0005,1.351
8362.00,7.604148,24.99216,0.000037,24.039697,0.0005,1.351
8364.00,7.604773,24.99147,0.000038,24.039648,0.0005,1.351
8366.00,7.605343,24.99197,0.000038,24.040143,0.0005,1.351
8368.00,7.604398,24.99086,0.000037,24.040055,0.0005,1.351
8370.00,7.603447,24.99060,0.000038,24.039388,0.0005,1.351
8372.00,7.603977,24.99125,0.000038,24.040105,0.0005,1.351
8374.00,7.604724,24.99099,0.000039,24.040054,0.0005,1.351
8376.00,7.605348,24.99134,0.000038,24.040299,0.0005,1.351
8378.00,7.604733,24.99079,0.000038,24.040788,0.0005,1.351
8380.00,7.604620,24.99083,0.000037,24.039952,0.0005,1.351
8382.00,7.605461,24.99138,0.000038,24.040490,0.0005,1.351
8384.00,7.605222,24.99162,0.000038,24.040612,0.0005,1.351
8386.00,7.605090,24.99197,0.000038,24.040046,0.0005,1.351
8388.00,7.605964,24.99200,0.000037,24.040434,0.0005,1.351
8390.00,7.604792,24.99119,0.000038,24.040190,0.0005,1.350
8392.00,7.603741,24.99140,0.000037,24.039694,0.0005,1.351
8394.00,7.604197,24.99231,0.000038,24.040885,0.0005,1.352
8396.00,7.605518,24.99201,0.000037,24.039790,0.0005,1.351
8398.00,7.606303,24.99173,0.000036,24.040099,0.0005,1.352
8400.00,7.606396,24.99316,0.000036,24.040152,0.0005,1.352
8402.00,7.605796,24.99306,0.000037,24.040103,0.0005,1.352
8404.00,7.604950,24.99307,0.000037,24.040528,0.0005,1.352
@14,12.0000,24.0
8406.00,7.605202,24.99294,0.000038,24.040246,0.0005,1.351
8408.00,7.603403,24.99413,0.000039,24.040330,0.0005,1.351
8410.00,7.596320,24.99399,0.000039,24.039626,0.0005,1.351
8412.00,7.587039,24.99325,0.000039,24.040430,0.0005,1.351
8414.00,7.579844,24.99308,0.000039,24.040203,0.0005,1.351
8416.00,7.577779,24.99311,0.000038,24.040277,0.0005,1.351
8418.00,7.579948,24.99332,0.000039,24.040430,0.0005,1.351
8420.00,7.584690,24.99402,0.000039,24.039879,0.0006,1.352
8422.00,7.590276,24.99322,0.000037,24.040657,0.0005,1.353
8424.00,7.595983,24.99363,0.000036,24.040899,0.0005,1.352
8426.00,7.600951,24.99400,0.000037,24.040341,0.0005,1.352
8428.00,7.605598,24.99282,0.000036,24.039850,0.0005,1.353
8430.00,7.609413,24.99344,0.000036,24.039795,0.0005,1.353
8432.00,7.615019,24.99436,0.000036,24.040383,0.0005,1.353
8434.00,7.625514,24.99535,0.000038,24.039848,0.0005,1.353
8436.00,7.638068,24.99547,0.000038,24.040677,0.0005,1.354
8438.00,7.647123,24.99499,0.000037,24.040999,0.0005,1.354
8440.00,7.650850,24.99453,0.000036,24.039899,0.0005,1.353
8442.00,7.651787,24.99402,0.000039,24.039679,0.0005,1.352
8444.00,7.650780,24.99470,0.000039,24.040334,0.0005,1.351
8446.00,7.648888,24.99533,0.000038,24.040599,0.0005,1.351
8448.00,7.648134,24.99454,0.000039,24.039977,0.0005,1.352
8450.00,7.647024,24.99390,0.000040,24.040690,0.0005,1.352
8452.00,7.645843,24.99382,0.000039,24.040330,0.0005,1.351
8454.00,7.645788,24.99348,0.000039,24.040650,0.0005,1.352
8456.00,7.643450,24.99411,0.000038,24.040172,0.0005,1.352
8458.00,7.641173,24.99435,0.000039,24.040508,0.0005,1.352
8460.00,7.639926,24.99325,0.000038,24.040570,0.0005,1.352
8462.00,7.637632,24.99339,0.000037,24.040248,0.0005,1.352
8464.00,7.636330,24.99300,0.000039,24.040455,0.0005,1.352
8466.00,7.634924,24.99310,0.000039,24.040266,0.0005,1.352
8468.00,7.633931,24.99328,0.000039,24.040363,0.0005,1.352
8470.00,7.633400,24.99393,0.000038,24.040359,0.0005,1.352
8472.00,7.632680,24.99359,0.000038,24.040455,0.0005,1.352
8474.00,7.631424,24.99329,0.000039,24.040465,0.0005,1.352
8476.00,7.630857,24.99376,0.000038,24.040110,0.0005,1.353
8478.00,7.631643,24.99333,0.000037,24.040732,0.0005,1.352
8480.00,7.631929,24.99355,0.000040,24.040034,0.0005,1.351
8482.00,7.632049,24.99382,0.000040,24.040043,0.0005,1.352
8484.00,7.632450,24.99507,0.000038,24.039777,0.0005,1.352
8486.00,7.632511,24.99496,0.000039,24.041057,0.0005,1.352
8488.00,7.633485,24.99417,0.000038,24.040125,0.0005,1.352
8490.00,7.634115,24.99374,0.000037,24.040865,0.0005,1.352
8492.00,7.634439,24.99247,0.000038,24.040477,0.0005,1.352
8494.00,7.634818,24.99289,0.000039,24.039968,0.0005,1.352
8496.00,7.633819,24.99260,0.000039,24.040826,0.0005,1.351
8498.00,7.633128,24.99300,0.000038,24.040625,0.0006,1.352
8500.00,7.632467,24.99353,0.000038,24.040226,0.0005,1.352
8502.00,7.633042,24.99301,0.000038,24.040419,0.0005,1.352
8504.00,7.633248,24.99297,0.000039,24.040452,0.0005,1.353
8506.00,7.633336,24.99386,0.000038,24.040608,0.0005,1.352
8508.00,7.632750,24.99373,0.000038,24.040341,0.0005,1.352
8510.00,7.631842,24.99354,0.000037,24.040070,0.0005,1.353
8512.00,7.630520,24.99376,0.000038,24.040354,0.0005,1.352
8514.00,7.630837,24.99374,0.000039,24.039884,0.0005,1.352
8516.00,7.631173,24.99295,0.000038,24.039912,0.0005,1.352
8518.00,7.629584,24.99363,0.000038,24.040726,0.0005,1.352
8520.00,7.628708,24.99318,0.000039,24.040063,0.0005,1.352
8522.00,7.628077,24.99336,0.000040,24.039461,0.0005,1.351
8524.00,7.627776,24.99235,0.000040,24.040632,0.0005,1.352
8526.00,7.627849,24.99255,0.000038,24.040245,0.0005,1.352
8528.00,7.627390,24.99251,0.000037,24.040541,0.0005,1.352
8530.00,7.627762,24.99216,0.000039,24.040910,0.0005,1.352
8532.00,7.627342,24.99239,0.000038,24.040312,0.0005,1.352
8534.00,7.626692,24.99305,0.000038,24.040245,0.0005,1.352
8536.00,7.626188,24.99352,0.000039,24.039950,0.0005,1.352
8538.00,7.626183,24.99256,0.000039,24.039854,0.0005,1.352
8540.00,7.625096,24.99253,0.000038,24.040690,0.0005,1.353
8542.00,7.623945,24.99308,0.000038,24.040414,0.0005,1.352
8544.00,7.623505,24.99206,0.000037,24.039695,0.0005,1.353
8546.00,7.622876,24.99329,0.000039,24.039681,0.0005,1.352
8548.00,7.621269,24.99433,0.000038,24.040677,0.0005,1.352
8550.00,7.621423,24.99343,0.000037,24.040943,0.0005,1.353
8552.00,7.620576,24.99358,0.000039,24.041212,0.0005,1.352
8554.00,7.620257,24.99309,0.000039,24.040788,0.0005,1.352
8556.00,7.620195,24.99306,0.000040,24.040605,0.0005,1.352
8558.00,7.620538,24.99314,0.000040,24.040292,0.0005,1.353
8560.00,7.619831,24.99248,0.000039,24.040954,0.0005,1.353
8562.00,7.619673,24.99165,0.000040,24.040363,0.0005,1.352
8564.00,7.618756,24.99213,0.000040,24.040004,0.0005,1.353
8566.00,7.617687,24.99258,0.000039,24.039903,0.0005,1.353
8568.00,7.617715,24.99133,0.000038,24.040572,0.0005,1.353
8570.00,7.617411,24.99201,0.000038,24.041105,0.0005,1.353
8572.00,7.616697,24.99271,0.000039,24.041094,0.0005,1.353
8574.00,7.617049,24.99223,0.000038,24.039688,0.0005,1.353
8576.00,7.617268,24.99267,0.000038,24.040010,0.0005,1.353
8578.00,7.617158,24.99223,0.000039,24.040852,0.0005,1.353
8580.00,7.615504,24.99294,0.000039,24.040717,0.0005,1.353
8582.00,7.614114,24.99289,0.000039,24.039655,0.0006,1.353
8584.00,7.614211,24.99283,0.000039,24.040395,0.0005,1.353
8586.00,7.614443,24.99306,0.000038,24.040323,0.0005,1.353
8588.00,7.613885,24.99249,0.000037,24.040588,0.0005,1.353
8590.00,7.613767,24.99239,0.000038,24.039812,0.0005,1.353
8592.00,7.613659,24.99278,0.000038,24.040775,0.0005,1.353
8594.00,7.613355,24.99234,0.000037,24.040243,0.0005,1.353
8596.00,7.612511,24.99298,0.000037,24.040941,0.0005,1.353
8598.00,7.612632,24.99300,0.000039,24.040872,0.0005,1.353
8600.00,7.612762,24.99279,0.000038,24.040686,0.0005,1.353
8602.00,7.612338,24.99193,0.000039,24.040866,0.0005,1.353
8604.00,7.611502,24.99185,0.000038,24.040459,0.0005,1.353
8606.00,7.610418,24.99239,0.000038,24.040301,0.0005,1.353
8608.00,7.609966,24.99333,0.000039,24.040426,0.0006,1.354
8610.00,7.609822,24.99301,0.000039,24.040070,0.0005,1.353
8612.00,7.610171,24.99301,0.000038,24.040797,0.0005,1.353
8614.00,7.610327,24.99327,0.000040,24.040621,0.0005,1.353
8616.00,7.610106,24.99268,0.000039,24.040655,0.0005,1.353
8618.00,7.609764,24.99316,0.000039,24.040014,0.0005,1.353
8620.00,7.610225,24.99264,0.000037,24.040903,0.0005,1.354
8622.00,7.609897,24.99274,0.000038,24.040246,0.0005,1.354
8624.00,7.609366,24.99322,0.000039,24.040385,0.0005,1.353
8626.00,7.609777,24.99284,0.000039,24.040525,0.0005,1.354
8628.00,7.609804,24.99282,0.000039,24.040566,0.0005,1.353
8630.00,7.609462,24.99246,0.000038,24.040657,0.0005,1.354
8632.00,7.609349,24.99224,0.000038,24.040492,0.0006,1.354
8634.00,7.609038,24.99242,0.000038,24.040923,0.0005,1.353
8636.00,7.609314,24.99228,0.000039,24.040472,0.0005,1.354
8638.00,7.608796,24.99250,0.000038,24.039755,0.0005,1.353
8640.00,7.608163,24.99220,0.000038,24.040705,0.0005,1.353
8642.00,7.608085,24.99253,0.000039,24.040375,0.0005,1.353
8644.00,7.607761,24.99233,0.000039,24.040488,0.0005,1.353
8646.00,7.607358,24.99341,0.000039,24.040161,0.0005,1.353
8648.00,7.608346,24.99470,0.000038,24.040861,0.0005,1.354
8650.00,7.608532,24.99347,0.000038,24.041028,0.0005,1.353
8652.00,7.608713,24.99329,0.000036,24.039626,0.0005,1.353
8654.00,7.608474,24.99322,0.000038,24.040988,0.0005,1.354
8656.00,7.608172,24.99186,0.000038,24.040346,0.0005,1.354
8658.00,7.607407,24.99356,0.000037,24.040515,0.0005,1.353
8660.00,7.607604,24.99385,0.000038,24.040715,0.0005,1.353
8662.00,7.607921,24.99415,0.000038,24.040115,0.0005,1.354
8664.00,7.607472,24.99437,0.000038,24.040454,0.0005,1.353
8666.00,7.608018,24.99452,0.000038,24.040285,0.0005,1.354
8668.00,7.607548,24.99490,0.000038,24.039968,0.0005,1.354
8670.00,7.607439,24.99524,0.000037,24.040512,0.0005,1.354
8672.00,7.607996,24.99468,0.000037,24.040145,0.0005,1.354
8674.00,7.608031,24.99451,0.000037,24.040788,0.0005,1.353
8676.00,7.606645,24.99429,0.000038,24.040006,0.0005,1.353
8678.00,7.605948,24.99491,0.000038,24.040312,0.0005,1.354
8680.00,7.606448,24.99389,0.000036,24.040332,0.0005,1.354
8682.00,7.607527,24.99460,0.000038,24.040226,0.0005,1.354
8684.00,7.607227,24.99452,0.000037,24.039797,0.0005,1.354
8686.00,7.607151,24.99443,0.000038,24.040001,0.0005,1.354
8688.00,7.607383,24.99461,0.000038,24.040697,0.0005,1.354
8690.00,7.606906,24.99550,0.000038,24.040908,0.0005,1.354
8692.00,7.607021,24.99559,0.000037,24.040348,0.0005,1.354
8694.00,7.607263,24.99427,0.000038,24.040863,0.0005,1.354
8696.00,7.607350,24.99506,0.000039,24.040334,0.0005,1.355
8698.00,7.607542,24.99532,0.000038,24.039792,0.0005,1.354
8700.00,7.607680,24.99511,0.000038,24.040068,0.0005,1.355
8702.00,7.607549,24.99558,0.000038,24.040359,0.0005,1.354
8704.00,7.607219,24.99516,0.000039,24.040330,0.0005,1.354
8706.00,7.607666,24.99494,0.000038,24.040859,0.0005,1.354
8708.00,7.608264,24.99494,0.000038,24.040743,0.0005,1.354
8710.00,7.606713,24.99446,0.000038,24.040166,0.0005,1.354
8712.00,7.605942,24.99513,0.000039,24.039639,0.0005,1.354
8714.00,7.606137,24.99420,0.000039,24.040203,0.0005,1.354
8716.00,7.606548,24.99448,0.000039,24.039972,0.0005,1.355
8718.00,7.607602,24.99409,0.000037,24.039915,0.0005,1.354
8720.00,7.608010,24.99399,0.000039,24.040192,0.0005,1.354
8722.00,7.606567,24.99268,0.000038,24.040708,0.0005,1.354
8724.00,7.606004,24.99388,0.000037,24.040706,0.0005,1.354
8726.00,7.606559,24.99283,0.000037,24.040252,0.0005,1.354
8728.00,7.606792,24.99302,0.000038,24.039764,0.0005,1.354
8730.00,7.606849,24.99255,0.000038,24.039697,0.0005,1.354
8732.00,7.605972,24.99261,0.000037,24.040479,0.0005,1.355
8734.00,7.606505,24.99318,0.000038,24.040625,0.0005,1.355
8736.00,7.606861,24.99495,0.000038,24.040054,0.0005,1.354
8738.00,7.607672,24.99462,0.000038,24.040237,0.0005,1.355
8740.00,7.607097,24.99471,0.000039,24.040934,0.0005,1.354
8742.00,7.606498,24.99453,0.000039,24.040021,0.0005,1.354
8744.00,7.605950,24.99382,0.000038,24.039697,0.0005,1.355
8746.00,7.606464,24.99383,0.000038,24.039775,0.0005,1.354
8748.00,7.606105,24.99398,0.000039,24.040019,0.0005,1.354
8750.00,7.606028,24.99329,0.000039,24.040741,0.0005,1.355
8752.00,7.606270,24.99425,0.000039,24.040210,0.0005,1.354
8754.00,7.606314,24.99465,0.000037,24.040690,0.0005,1.355
8756.00,7.606217,24.99390,0.000037,24.040215,0.0005,1.354
8758.00,7.606246,24.99396,0.000037,24.040855,0.0005,1.354
8760.00,7.606932,24.99365,0.000038,24.040825,0.0005,1.354
8762.00,7.606813,24.99442,0.000037,24.040315,0.0005,1.354
8764.00,7.607074,24.99402,0.000039,24.039906,0.0005,1.354
8766.00,7.607401,24.99500,0.000040,24.040041,0.0005,1.354
8768.00,7.607243,24.99455,0.000039,24.041003,0.0005,1.355
8770.00,7.606694,24.99466,0.000039,24.040345,0.0005,1.355
8772.00,7.607235,24.99580,0.000039,24.040157,0.0005,1.355
8774.00,7.606878,24.99577,0.000038,24.040815,0.0005,1.355
8776.00,7.606687,24.99525,0.000038,24.040728,0.0005,1.355
8778.00,7.607441,24.99512,0.000037,24.040228,0.0005,1.355
8780.00,7.607645,24.99475,0.000037,24.040766,0.0006,1.355
8782.00,7.606685,24.99527,0.000038,24.040734,0.0006,1.355
8784.00,7.606188,24.99542,0.000038,24.040334,0.0005,1.354
8786.00,7.606107,24.99448,0.000038,24.040815,0.0005,1.354
8788.00,7.607262,24.99500,0.000039,24.040361,0.0005,1.356
8790.00,7.607998,24.99547,0.000037,24.040572,0.0005,1.355
8792.00,7.607782,24.99594,0.000038,24.040390,0.0005,1.355
8794.00,7.607205,24.99641,0.000038,24.040928,0.0005,1.355
8796.00,7.606204,24.99583,0.000037,24.041188,0.0005,1.355
8798.00,7.605372,24.99526,0.000038,24.040094,0.0005,1.354
8800.00,7.605981,24.99569,0.000039,24.040528,0.0005,1.354
8802.00,7.606713,24.99514,0.000038,24.040546,0.0005,1.355
8804.00,7.606662,24.99462,0.000038,24.039930,0.0005,1.356
8806.00,7.606522,24.99465,0.000038,24.039794,0.0005,1.355
8808.00,7.605972,24.99474,0.000037,24.040237,0.0005,1.355
8810.00,7.605900,24.99499,0.000038,24.040754,0.0005,1.355
8812.00,7.606903,24.99479,0.000038,24.039637,0.0005,1.355
8814.00,7.606740,24.99444,0.000039,24.040059,0.0005,1.355
8816.00,7.606900,24.99406,0.000038,24.039215,0.0005,1.355
8818.00,7.606450,24.99499,0.000038,24.039683,0.0005,1.355
8820.00,7.606490,24.99461,0.000038,24.040665,0.0006,1.356
8822.00,7.607380,24.99441,0.000037,24.040677,0.0005,1.355
8824.00,7.607617,24.99460,0.000038,24.040461,0.0006,1.355
8826.00,7.607331,24.99374,0.000038,24.040257,0.0005,1.355
8828.00,7.607232,24.99408,0.000038,24.039710,0.0005,1.355
8830.00,7.606932,24.99436,0.000038,24.039941,0.0005,1.355
8832.00,7.606110,24.99404,0.000038,24.040425,0.0005,1.355
8834.00,7.605554,24.99484,0.000037,24.040197,0.0005,1.355
8836.00,7.606117,24.99392,0.000037,24.039410,0.0005,1.355
8838.00,7.605723,24.99458,0.000038,24.040848,0.0005,1.355
8840.00,7.606333,24.99441,0.000037,24.040877,0.0005,1.356
8842.00,7.606589,24.99375,0.000038,24.039861,0.0005,1.355
8844.00,7.606834,24.99403,0.000038,24.039884,0.0005,1.355
8846.00,7.606623,24.99417,0.000038,24.038993,0.0005,1.355
8848.00,7.606821,24.99372,0.000039,24.040906,0.0005,1.355
8850.00,7.607376,24.99398,0.000038,24.040755,0.0005,1.355
8852.00,7.607895,24.99458,0.000037,24.040406,0.0006,1.355
8854.00,7.608286,24.99443,0.000039,24.040545,0.0005,1.354
8856.00,7.608578,24.99541,0.000038,24.039808,0.0005,1.355
8858.00,7.608272,24.99442,0.000038,24.040441,0.0005,1.356
8860.00,7.608253,24.99369,0.000038,24.040383,0.0005,1.355
8862.00,7.607723,24.99307,0.000038,24.039955,0.0005,1.355
8864.00,7.607330,24.99336,0.000038,24.040428,0.0005,1.355
8866.00,7.607917,24.99311,0.000038,24.040326,0.0005,1.356
8868.00,7.607633,24.99336,0.000037,24.040535,0.0006,1.356
8870.00,7.607124,24.99404,0.000038,24.040585,0.0005,1.355
8872.00,7.607104,24.99388,0.000038,24.040830,0.0005,1.355
8874.00,7.606787,24.99400,0.000036,24.040099,0.0005,1.355
8876.00,7.607406,24.99406,0.000038,24.040777,0.0005,1.355
8878.00,7.607889,24.99302,0.000038,24.040635,0.0005,1.356
8880.00,7.607651,24.99287,0.000037,24.040361,0.0005,1.356
8882.00,7.606928,24.99244,0.000038,24.041561,0.0005,1.355
8884.00,7.607341,24.99254,0.000038,24.040506,0.0005,1.356
8886.00,7.607339,24.99327,0.000039,24.040374,0.0005,1.356
8888.00,7.606152,24.99407,0.000039,24.040208,0.0005,1.355
8890.00,7.606141,24.99330,0.000038,24.040526,0.0005,1.355
8892.00,7.606235,24.99380,0.000039,24.040232,0.0005,1.355
8894.00,7.606421,24.99345,0.000038,24.040690,0.0005,1.356
8896.00,7.607550,24.99239,0.000038,24.040303,0.0005,1.356
8898.00,7.606945,24.99257,0.000037,24.039615,0.0005,1.356
8900.00,7.606711,24.99360,0.000039,24.041019,0.0005,1.356
8902.00,7.606629,24.99327,0.000038,24.039917,0.0005,1.356
8904.00,7.606537,24.99310,0.000038,24.039941,0.0005,1.356
8906.00,7.606783,24.99306,0.000038,24.040270,0.0006,1.356
8908.00,7.607689,24.99350,0.000038,24.040565,0.0005,1.356
8910.00,7.607708,24.99370,0.000038,24.040117,0.0006,1.356
8912.00,7.606713,24.99400,0.000038,24.040125,0.0005,1.356
8914.00,7.606622,24.99318,0.000038,24.040563,0.0005,1.356
8916.00,7.606692,24.99468,0.000037,24.040050,0.0005,1.356
8918.00,7.606621,24.99431,0.000038,24.040992,0.0005,1.356
8920.00,7.605724,24.99382,0.000039,24.041063,0.0005,1.355
8922.00,7.606622,24.99469,0.000039,24.040901,0.0005,1.355
8924.00,7.606936,24.99568,0.000037,24.040205,0.0005,1.357
8926.00,7.606807,24.99501,0.000037,24.040955,0.0005,1.357
8928.00,7.606586,24.99498,0.000038,24.040608,0.0006,1.356
8930.00,7.606972,24.99451,0.000038,24.040477,0.0006,1.356
8932.00,7.606940,24.99441,0.000038,24.040712,0.0005,1.356
8934.00,7.607373,24.99464,0.000039,24.040865,0.0005,1.356
8936.00,7.607826,24.99433,0.000039,24.039950,0.0005,1.356
8938.00,7.607875,24.99551,0.000039,24.041117,0.0005,1.356
8940.00,7.608493,24.99573,0.000039,24.040972,0.0005,1.356
8942.00,7.608826,24.99520,0.000038,24.040235,0.0005,1.356
8944.00,7.607977,24.99350,0.000038,24.040648,0.0005,1.356
8946.00,7.607716,24.99482,0.000038,24.040292,0.0005,1.357
8948.00,7.608180,24.99519,0.000037,24.040265,0.0005,1.357
8950.00,7.608107,24.99462,0.000037,24.040519,0.0005,1.356
8952.00,7.608339,24.99403,0.000039,24.040843,0.0005,1.357
8954.00,7.608174,24.99490,0.000039,24.041001,0.0006,1.356
8956.00,7.608481,24.99461,0.000038,24.040421,0.0005,1.357
8958.00,7.607756,24.99445,0.000038,24.040152,0.0005,1.356
8960.00,7.607313,24.99383,0.000039,24.041074,0.0005,1.356
8962.00,7.607467,24.99412,0.000037,24.040852,0.0005,1.357
8964.00,7.607115,24.99403,0.000037,24.040434,0.0005,1.357
8966.00,7.606682,24.99509,0.000037,24.040008,0.0005,1.356
8968.00,7.606977,24.99476,0.000038,24.040117,0.0005,1.356
8970.00,7.607441,24.99583,0.000038,24.040786,0.0005,1.356
8972.00,7.607657,24.99601,0.000038,24.040619,0.0005,1.356
8974.00,7.607566,24.99543,0.000037,24.040808,0.0005,1.357
8976.00,7.607183,24.99470,0.000037,24.041094,0.0005,1.357
8978.00,7.607128,24.99461,0.000038,24.040406,0.0005,1.356
8980.00,7.607118,24.99444,0.000037,24.040555,0.0006,1.356
8982.00,7.607568,24.99569,0.000037,24.040834,0.0005,1.357
8984.00,7.607587,24.99564,0.000036,24.040672,0.0005,1.357
8986.00,7.607340,24.99475,0.000036,24.040259,0.0005,1.358
8988.00,7.606807,24.99396,0.000037,24.041328,0.0005,1.357
8990.00,7.607392,24.99468,0.000038,24.040806,0.0005,1.356
8992.00,7.606954,24.99481,0.000039,24.041225,0.0006,1.356
8994.00,7.607443,24.99420,0.000039,24.040586,0.0005,1.356
8996.00,7.606998,24.99452,0.000039,24.040272,0.0005,1.357
8998.00,7.607444,24.99293,0.000039,24.040715,0.0005,1.357
9000.00,7.607913,24.99308,0.000039,24.040730,0.0005,1.357
9002.00,7.607211,24.99314,0.000038,24.040492,0.0005,1.357
9004.00,7.607201,24.99337,0.000037,24.040546,0.0005,1.358
@15,12.0000,24.0
9006.00,7.607014,24.99227,0.000038,24.039999,0.0005,1.357
9008.00,7.604392,24.99306,0.000039,24.039663,0.0005,1.357
9010.00,7.598151,24.99325,0.000038,24.040243,0.0005,1.356
9012.00,7.590178,24.99394,0.000040,24.040474,0.0006,1.355
9014.00,7.582989,24.99375,0.000039,24.040485,0.0005,1.356
9016.00,7.580625,24.99308,0.000039,24.039784,0.0005,1.356
9018.00,7.582188,24.99311,0.000039,24.040488,0.0005,1.357
9020.00,7.586890,24.99273,0.000038,24.040377,0.0005,1.358
9022.00,7.593175,24.99279,0.000038,24.040325,0.0006,1.358
9024.00,7.599165,24.99268,0.000037,24.040374,0.0005,1.358
9026.00,7.603967,24.99257,0.000038,24.040754,0.0005,1.358
9028.00,7.608835,24.99321,0.000037,24.040388,0.0005,1.358
9030.00,7.613965,24.99294,0.000036,24.040685,0.0005,1.359
9032.00,7.621167,24.99288,0.000036,24.039910,0.0005,1.359
9034.00,7.632057,24.99283,0.000038,24.040606,0.0005,1.358
9036.00,7.643526,24.99247,0.000037,24.041079,0.0006,1.359
9038.00,7.651811,24.99299,0.000038,24.040143,0.0006,1.358
9040.00,7.655527,24.99258,0.000038,24.040037,0.0005,1.358
9042.00,7.655310,24.99236,0.000039,24.040786,0.0005,1.357
9044.00,7.654559,24.99319,0.000039,24.040625,0.0005,1.357
9046.00,7.653480,24.99316,0.000040,24.040510,0.0005,1.357
9048.00,7.652509,24.99313,0.000040,24.039683,0.0005,1.357
9050.00,7.651022,24.99338,0.000039,24.040934,0.0005,1.357
9052.00,7.648999,24.99341,0.000040,24.040674,0.0005,1.357
9054.00,7.647939,24.99290,0.000040,24.041243,0.0005,1.357
9056.00,7.646908,24.99328,0.000039,24.040044,0.0005,1.357
9058.00,7.644948,24.99267,0.000039,24.041270,0.0005,1.357
9060.00,7.643063,24.99307,0.000038,24.041359,0.0006,1.357
9062.00,7.641195,24.99283,0.000038,24.041079,0.0005,1.357
9064.00,7.639812,24.99246,0.000039,24.039937,0.0005,1.357
9066.00,7.638615,24.99415,0.000040,24.040126,0.0005,1.357
9068.00,7.637303,24.99429,0.000037,24.040279,0.0005,1.358
9070.00,7.636367,24.99385,0.000039,24.040137,0.0005,1.357
9072.00,7.636243,24.99454,0.000039,24.040323,0.0005,1.357
9074.00,7.635605,24.99447,0.000040,24.040805,0.0005,1.357
9076.00,7.636040,24.99440,0.000040,24.040081,0.0006,1.358
9078.00,7.636203,24.99506,0.000039,24.041190,0.0006,1.357
9080.00,7.635777,24.99505,0.000038,24.040074,0.0005,1.358
9082.00,7.636371,24.99592,0.000038,24.040457,0.0005,1.358
9084.00,7.637538,24.99530,0.000039,24.040221,0.0006,1.357
9086.00,7.637943,24.99571,0.000039,24.039646,0.0006,1.357
9088.00,7.638163,24.99630,0.000039,24.040148,0.0005,1.357
9090.00,7.637988,24.99584,0.000040,24.040294,0.0005,1.357
9092.00,7.638171,24.99537,0.000040,24.040668,0.0006,1.357
9094.00,7.637952,24.99470,0.000039,24.040794,0.0006,1.358
9096.00,7.637898,24.99330,0.000037,24.041061,0.0005,1.358
9098.00,7.636767,24.99427,0.000039,24.041001,0.0005,1.357
9100.00,7.636195,24.99425,0.000039,24.040463,0.0006,1.357
9102.00,7.636725,24.99410,0.000040,24.040710,0.0005,1.357
9104.00,7.636817,24.99376,0.000040,24.040205,0.0005,1.357
9106.00,7.635690,24.99502,0.000039,24.040148,0.0005,1.357
9108.00,7.636270,24.99498,0.000038,24.040997,0.0005,1.357
9110.00,7.636022,24.99510,0.000038,24.040723,0.0005,1.358
9112.00,7.635327,24.99438,0.000038,24.040097,0.0006,1.357
9114.00,7.635171,24.99467,0.000038,24.039584,0.0006,1.357
9116.00,7.634272,24.99476,0.000039,24.040912,0.0006,1.358
9118.00,7.633956,24.99460,0.000037,24.040319,0.0005,1.357
9120.00,7.633981,24.99561,0.000039,24.040479,0.0005,1.356
9122.00,7.631943,24.99559,0.000038,24.040190,0.0005,1.358
9124.00,7.631596,24.99490,0.000037,24.040354,0.0005,1.358
9126.00,7.631136,24.99601,0.000037,24.040739,0.0005,1.358
9128.00,7.629374,24.99454,0.000036,24.040503,0.0005,1.358
9130.00,7.628778,24.99391,0.000038,24.040212,0.0005,1.358
9132.00,7.628955,24.99393,0.000039,24.041048,0.0005,1.358
9134.00,7.628775,24.99308,0.000039,24.040617,0.0005,1.357
9136.00,7.628570,24.99320,0.000039,24.040217,0.0005,1.357
9138.00,7.628645,24.99331,0.000039,24.040995,0.0006,1.358
9140.00,7.628989,24.99312,0.000038,24.041097,0.0005,1.357
9142.00,7.627924,24.99359,0.000039,24.041114,0.0005,1.357
9144.00,7.627274,24.99385,0.000038,24.040439,0.0005,1.357
9146.00,7.627093,24.99371,0.000040,24.040663,0.0005,1.357
9148.00,7.626499,24.99460,0.000039,24.039799,0.0005,1.358
9150.00,7.625620,24.99394,0.000037,24.040732,0.0005,1.357
9152.00,7.624609,24.99410,0.000038,24.040408,0.0005,1.357
9154.00,7.624584,24.99372,0.000037,24.040161,0.0005,1.358
9156.00,7.624198,24.99393,0.000038,24.040481,0.0005,1.358
9158.00,7.623685,24.99439,0.000038,24.040846,0.0005,1.358
9160.00,7.623046,24.99437,0.000037,24.039992,0.0005,1.358
9162.00,7.621040,24.99438,0.000038,24.039977,0.0005,1.357
9164.00,7.621078,24.99436,0.000039,24.040314,0.0006,1.357
9166.00,7.621782,24.99426,0.000038,24.040339,0.0005,1.358
9168.00,7.621822,24.99470,0.000038,24.040254,0.0005,1.357
9170.00,7.620467,24.99520,0.000039,24.039652,0.0006,1.358
9172.00,7.620560,24.99505,0.000039,24.040314,0.0006,1.358
9174.00,7.620152,24.99469,0.000038,24.040348,0.0005,1.358
9176.00,7.619369,24.99577,0.000038,24.040197,0.0005,1.358
9178.00,7.618173,24.99536,0.000039,24.040023,0.0006,1.358
9180.00,7.618107,24.99621,0.000039,24.040181,0.0005,1.358
9182.00,7.617965,24.99543,0.000040,24.040226,0.0005,1.358
9184.00,7.617755,24.99568,0.000039,24.040161,0.0005,1.358
9186.00,7.617771,24.99540,0.000040,24.039952,0.0005,1.358
9188.00,7.618542,24.99542,0.000039,24.040765,0.0005,1.358
9190.00,7.617534,24.99654,0.000038,24.040203,0.0005,1.358
9192.00,7.616206,24.99641,0.000037,24.040223,0.0006,1.358
9194.00,7.615101,24.99682,0.000039,24.039983,0.0006,1.358
9196.00,7.615778,24.99742,0.000038,24.040294,0.0005,1.358
9198.00,7.615177,24.99769,0.000037,24.040135,0.0005,1.358
9200.00,7.614299,24.99751,0.000038,24.040828,0.0005,1.358
9202.00,7.614623,24.99661,0.000038,24.040999,0.0005,1.358
9204.00,7.614492,24.99717,0.000039,24.040521,0.0005,1.359
9206.00,7.613274,24.99678,0.000038,24.039872,0.0005,1.358
9208.00,7.611710,24.99721,0.000038,24.040061,0.0005,1.358
9210.00,7.611208,24.99719,0.000039,24.040334,0.0005,1.358
9212.00,7.612277,24.99792,0.000038,24.040054,0.0005,1.358
9214.00,7.612299,24.99796,0.000038,24.040746,0.0005,1.358
9216.00,7.612280,24.99699,0.000038,24.040963,0.0006,1.358
9218.00,7.611974,24.99754,0.000039,24.041257,0.0006,1.358
9220.00,7.611555,24.99765,0.000038,24.040326,0.0005,1.358
9222.00,7.611534,24.99700,0.000038,24.040725,0.0006,1.358
9224.00,7.611781,24.99672,0.000039,24.040632,0.0005,1.358
9226.00,7.611880,24.99701,0.000039,24.040050,0.0005,1.359
9228.00,7.611137,24.99738,0.000038,24.040094,0.0005,1.358
9230.00,7.611221,24.99681,0.000038,24.040583,0.0005,1.358
9232.00,7.611966,24.99685,0.000038,24.040403,0.0005,1.359
9234.00,7.611368,24.99647,0.000039,24.040595,0.0005,1.358
9236.00,7.610263,24.99581,0.000039,24.040374,0.0006,1.359
9238.00,7.609598,24.99660,0.000038,24.039701,0.0005,1.359
9240.00,7.610662,24.99675,0.000039,24.040505,0.0005,1.358
9242.00,7.611900,24.99638,0.000039,24.040752,0.0005,1.358
9244.00,7.611287,24.99536,0.000039,24.040232,0.0005,1.358
9246.00,7.610454,24.99595,0.000040,24.039543,0.0005,1.359
9248.00,7.610831,24.99574,0.000039,24.040346,0.0005,1.358
9250.00,7.609786,24.99651,0.000037,24.040494,0.0005,1.359
9252.00,7.609179,24.99595,0.000036,24.040223,0.0005,1.359
9254.00,7.609210,24.99666,0.000037,24.039619,0.0005,1.358
9256.00,7.610169,24.99587,0.000039,24.039955,0.0005,1.358
9258.00,7.609357,24.99538,0.000039,24.040439,0.0005,1.358
9260.00,7.609068,24.99447,0.000038,24.040048,0.0005,1.359
9262.00,7.608599,24.99409,0.000037,24.040161,0.0005,1.359
9264.00,7.608262,24.99418,0.000037,24.040688,0.0005,1.359
9266.00,7.609207,24.99527,0.000038,24.040857,0.0005,1.358
9268.00,7.609791,24.99525,0.000038,24.040254,0.0005,1.359
9270.00,7.609737,24.99586,0.000037,24.040381,0.0005,1.359
9272.00,7.609970,24.99654,0.000038,24.039777,0.0005,1.359
9274.00,7.609171,24.99633,0.000037,24.040279,0.0005,1.358
9276.00,7.608992,24.99647,0.000037,24.040326,0.0005,1.359
9278.00,7.608875,24.99605,0.000038,24.040183,0.0006,1.359
9280.00,7.610066,24.99729,0.000039,24.039924,0.0005,1.359
9282.00,7.609527,24.99751,0.000038,24.041219,0.0006,1.359
9284.00,7.609316,24.99753,0.000039,24.040910,0.0005,1.359
9286.00,7.609332,24.99769,0.000039,24.040488,0.0006,1.359
9288.00,7.609866,24.99745,0.000039,24.040841,0.0005,1.359
9290.00,7.608999,24.99742,0.000040,24.040543,0.0005,1.358
9292.00,7.608669,24.99625,0.000038,24.039959,0.0005,1.359
9294.00,7.608367,24.99710,0.000039,24.040914,0.0005,1.359
9296.00,7.608309,24.99635,0.000038,24.041130,0.0006,1.359
9298.00,7.608243,24.99567,0.000039,24.040659,0.0005,1.358
9300.00,7.608591,24.99607,0.000039,24.040730,0.0005,1.359
9302.00,7.608445,24.99632,0.000039,24.040528,0.0005,1.358
9304.00,7.609036,24.99649,0.000039,24.040439,0.0005,1.359
9306.00,7.609300,24.99688,0.000039,24.040781,0.0005,1.359
9308.00,7.608546,24.99719,0.000037,24.041323,0.0006,1.359
9310.00,7.609123,24.99671,0.000038,24.039944,0.0006,1.359
9312.00,7.609703,24.99727,0.000039,24.040494,0.0005,1.359
9314.00,7.608862,24.99683,0.000038,24.040625,0.0005,1.359
9316.00,7.607950,24.99590,0.000038,24.040230,0.0005,1.359
9318.00,7.607973,24.99593,0.000038,24.040310,0.0005,1.359
9320.00,7.608871,24.99566,0.000038,24.040834,0.0006,1.359
9322.00,7.609277,24.99629,0.000037,24.040819,0.0005,1.359
9324.00,7.609656,24.99565,0.000038,24.040675,0.0005,1.359
9326.00,7.608155,24.99444,0.000038,24.041059,0.0005,1.359
9328.00,7.607857,24.99460,0.000039,24.040281,0.0005,1.359
9330.00,7.608498,24.99583,0.000038,24.040343,0.0005,1.359
9332.00,7.608673,24.99510,0.000038,24.039924,0.0005,1.360
9334.00,7.608601,24.99512,0.000038,24.039806,0.0005,1.359
9336.00,7.609327,24.99513,0.000039,24.040743,0.0005,1.359
9338.00,7.608827,24.99506,0.000039,24.040239,0.0005,1.359
9340.00,7.608433,24.99447,0.000039,24.040350,0.0005,1.359
9342.00,7.608569,24.99494,0.000038,24.040826,0.0005,1.358
9344.00,7.608290,24.99605,0.000039,24.040694,0.0005,1.359
9346.00,7.608154,24.99606,0.000039,24.040914,0.0005,1.359
9348.00,7.608381,24.99526,0.000039,24.040608,0.0005,1.359
9350.00,7.608328,24.99593,0.000038,24.040215,0.0005,1.359
9352.00,7.608677,24.99536,0.000039,24.039712,0.0005,1.359
9354.00,7.608071,24.99521,0.000038,24.039994,0.0005,1.359
9356.00,7.608206,24.99474,0.000037,24.040408,0.0005,1.359
9358.00,7.608449,24.99552,0.000037,24.040290,0.0005,1.360
9360.00,7.608488,24.99579,0.000037,24.040455,0.0005,1.359
9362.00,7.608851,24.99542,0.000038,24.040285,0.0005,1.359
9364.00,7.608834,24.99614,0.000038,24.040114,0.0005,1.359
9366.00,7.609087,24.99618,0.000039,24.040566,0.0005,1.359
9368.00,7.609062,24.99590,0.000038,24.039926,0.0005,1.359
9370.00,7.608962,24.99607,0.000039,24.040743,0.0005,1.359
9372.00,7.609103,24.99691,0.000039,24.040479,0.0005,1.359
9374.00,7.609164,24.99645,0.000038,24.039639,0.0006,1.359
9376.00,7.608891,24.99631,0.000038,24.040459,0.0006,1.360
9378.00,7.608744,24.99681,0.000038,24.040715,0.0005,1.359
9380.00,7.608264,24.99748,0.000038,24.040572,0.0005,1.359
9382.00,7.608572,24.99738,0.000037,24.040430,0.0005,1.360
9384.00,7.609393,24.99793,0.000038,24.040041,0.0005,1.359
9386.00,7.609542,24.99735,0.000039,24.040343,0.0005,1.359
9388.00,7.608666,24.99786,0.000040,24.039939,0.0005,1.359
9390.00,7.608618,24.99689,0.000039,24.040679,0.0005,1.359
9392.00,7.609543,24.99671,0.000039,24.040759,0.0005,1.359
9394.00,7.608412,24.99659,0.000039,24.040097,0.0005,1.359
9396.00,7.608742,24.99584,0.000039,24.040694,0.0005,1.360
9398.00,7.608918,24.99585,0.000038,24.040666,0.0005,1.359
9400.00,7.608831,24.99602,0.000038,24.040039,0.0006,1.359
9402.00,7.609383,24.99654,0.000038,24.040245,0.0005,1.359
9404.00,7.608279,24.99633,0.000039,24.040506,0.0005,1.359
9406.00,7.608104,24.99646,0.000038,24.040179,0.0005,1.360
9408.00,7.608155,24.99681,0.000040,24.039883,0.0005,1.359
9410.00,7.608336,24.99657,0.000039,24.039921,0.0005,1.359
9412.00,7.608788,24.99664,0.000038,24.040537,0.0005,1.360
9414.00,7.608742,24.99683,0.000038,24.040474,0.0005,1.360
9416.00,7.608024,24.99650,0.000038,24.040165,0.0005,1.359
9418.00,7.606812,24.99604,0.000038,24.040830,0.0005,1.360
9420.00,7.606917,24.99659,0.000038,24.040583,0.0005,1.359
9422.00,7.607652,24.99686,0.000039,24.039797,0.0005,1.359
9424.00,7.607796,24.99622,0.000038,24.039734,0.0005,1.359
9426.00,7.607484,24.99597,0.000036,24.040888,0.0005,1.360
9428.00,7.608136,24.99563,0.000037,24.040492,0.0005,1.360
9430.00,7.607934,24.99558,0.000038,24.040061,0.0005,1.359
9432.00,7.608025,24.99561,0.000038,24.040363,0.0005,1.360
9434.00,7.608548,24.99523,0.000037,24.041126,0.0005,1.359
9436.00,7.608983,24.99520,0.000037,24.040868,0.0005,1.360
9438.00,7.608751,24.99499,0.000038,24.040875,0.0005,1.360
9440.00,7.608300,24.99450,0.000039,24.040328,0.0006,1.359
9442.00,7.608416,24.99522,0.000039,24.040990,0.0005,1.359
9444.00,7.608266,24.99432,0.000038,24.040881,0.0005,1.360
9446.00,7.608111,24.99384,0.000037,24.040435,0.0005,1.359
9448.00,7.608334,24.99427,0.000038,24.040574,0.0005,1.360
9450.00,7.607885,24.99443,0.000038,24.039848,0.0005,1.360
9452.00,7.607825,24.99420,0.000037,24.040277,0.0005,1.359
9454.00,7.608330,24.99454,0.000038,24.040752,0.0005,1.360
9456.00,7.608935,24.99458,0.000037,24.040670,0.0005,1.360
9458.00,7.608779,24.99510,0.000037,24.040619,0.0005,1.360
9460.00,7.608219,24.99465,0.000038,24.040030,0.0005,1.360
9462.00,7.608720,24.99579,0.000039,24.040632,0.0005,1.358
9464.00,7.608377,24.99625,0.000039,24.040665,0.0005,1.359
9466.00,7.608216,24.99595,0.000039,24.040768,0.0005,1.359
9468.00,7.608034,24.99611,0.000037,24.040801,0.0005,1.360
9470.00,7.608100,24.99607,0.000037,24.040155,0.0005,1.360
9472.00,7.608931,24.99502,0.000038,24.039504,0.0005,1.360
9474.00,7.608651,24.99430,0.000037,24.040763,0.0005,1.360
9476.00,7.608151,24.99441,0.000038,24.041163,0.0005,1.359
9478.00,7.608080,24.99500,0.000039,24.040374,0.0005,1.360
9480.00,7.607702,24.99609,0.000038,24.040441,0.0005,1.359
9482.00,7.607626,24.99553,0.000038,24.039937,0.0005,1.360
9484.00,7.608170,24.99546,0.000038,24.040990,0.0005,1.359
9486.00,7.607600,24.99541,0.000039,24.040519,0.0005,1.360
9488.00,7.607611,24.99596,0.000038,24.040155,0.0005,1.360
9490.00,7.608593,24.99608,0.000037,24.040572,0.0005,1.360
9492.00,7.608184,24.99587,0.000038,24.040946,0.0005,1.359
9494.00,7.608289,24.99586,0.000038,24.040637,0.0005,1.360
9496.00,7.608619,24.99648,0.000038,24.040523,0.0005,1.359
9498.00,7.608596,24.99670,0.000037,24.040461,0.0005,1.360
9500.00,7.607781,24.99722,0.000036,24.040194,0.0005,1.360
9502.00,7.607855,24.99705,0.000036,24.039963,0.0005,1.360
9504.00,7.608281,24.99699,0.000038,24.039737,0.0005,1.359
9506.00,7.607600,24.99691,0.000039,24.039868,0.0005,1.358
9508.00,7.607609,24.99646,0.000038,24.040790,0.0005,1.359
9510.00,7.608074,24.99597,0.000038,24.041436,0.0005,1.360
9512.00,7.608631,24.99656,0.000038,24.040163,0.0005,1.359
9514.00,7.608863,24.99677,0.000037,24.040341,0.0005,1.359
9516.00,7.609176,24.99627,0.000036,24.040632,0.0005,1.360
9518.00,7.608897,24.99696,0.000037,24.040568,0.0005,1.360
9520.00,7.608298,24.99647,0.000037,24.040446,0.0005,1.360
9522.00,7.608635,24.99608,0.000037,24.040088,0.0005,1.359
9524.00,7.608405,24.99716,0.000038,24.040965,0.0005,1.359
9526.00,7.607797,24.99728,0.000039,24.039926,0.0005,1.358
9528.00,7.608498,24.99675,0.000038,24.039519,0.0005,1.359
9530.00,7.608732,24.99641,0.000038,24.041039,0.0005,1.360
9532.00,7.608158,24.99578,0.000037,24.040177,0.0005,1.360
9534.00,7.608846,24.99608,0.000037,24.040134,0.0005,1.359
9536.00,7.608628,24.99601,0.000037,24.040646,0.0005,1.359
9538.00,7.609179,24.99547,0.000038,24.040114,0.0005,1.359
9540.00,7.609142,24.99510,0.000038,24.040223,0.0006,1.359
9542.00,7.608347,24.99484,0.000038,24.040765,0.0005,1.359
9544.00,7.608423,24.99468,0.000037,24.040494,0.0005,1.359
9546.00,7.608432,24.99467,0.000038,24.040530,0.0005,1.359
9548.00,7.608245,24.99514,0.000037,24.040401,0.0005,1.359
9550.00,7.608161,24.99497,0.000037,24.040881,0.0005,1.360
9552.00,7.607996,24.99557,0.000037,24.040090,0.0005,1.360
9554.00,7.608377,24.99567,0.000037,24.040530,0.0005,1.360
9556.00,7.608211,24.99496,0.000037,24.040717,0.0005,1.359
9558.00,7.607964,24.99421,0.000038,24.040052,0.0005,1.359
9560.00,7.608030,24.99501,0.000038,24.039844,0.0005,1.359
9562.00,7.607976,24.99476,0.000038,24.039948,0.0005,1.359
9564.00,7.607561,24.99494,0.000037,24.040079,0.0005,1.360
9566.00,7.607553,24.99497,0.000037,24.040305,0.0005,1.360
9568.00,7.607880,24.99535,0.000038,24.040419,0.0005,1.359
9570.00,7.607789,24.99527,0.000037,24.040212,0.0005,1.359
9572.00,7.608587,24.99530,0.000038,24.040408,0.0005,1.360
9574.00,7.608102,24.99478,0.000037,24.040130,0.0005,1.360
9576.00,7.608288,24.99443,0.000037,24.040272,0.0005,1.360
9578.00,7.609100,24.99518,0.000038,24.040074,0.0005,1.359
9580.00,7.609094,24.99507,0.000038,24.039599,0.0005,1.360
9582.00,7.609587,24.99505,0.000038,24.039950,0.0005,1.359
9584.00,7.610594,24.99566,0.000038,24.040232,0.0005,1.359
9586.00,7.609660,24.99494,0.000037,24.040077,0.0004,1.359
9588.00,7.608676,24.99523,0.000036,24.040215,0.0005,1.359
9590.00,7.608467,24.99470,0.000037,24.040632,0.0005,1.360
9592.00,7.608615,24.99341,0.000036,24.040477,0.0005,1.360
9594.00,7.608693,24.99428,0.000037,24.040519,0.0005,1.360
9596.00,7.608416,24.99444,0.000038,24.040568,0.0005,1.359
9598.00,7.608703,24.99388,0.000038,24.040170,0.0005,1.360
9600.00,7.608833,24.99513,0.000038,24.041028,0.0005,1.359
9602.00,7.608944,24.99451,0.000037,24.039957,0.0005,1.359
9604.00,7.608310,24.99424,0.000037,24.040565,0.0005,1.359
@16,12.0000,24.0
9606.00,7.608027,24.99558,0.000037,24.039815,0.0005,1.360
9608.00,7.605536,24.99446,0.000038,24.040950,0.0005,1.359
9610.00,7.601057,24.99470,0.000037,24.040377,0.0005,1.359
9612.00,7.593370,24.99559,0.000037,24.039992,0.0005,1.359
9614.00,7.585663,24.99442,0.000038,24.040597,0.0005,1.358
9616.00,7.581993,24.99380,0.000039,24.040812,0.0005,1.359
9618.00,7.583542,24.99421,0.000038,24.040357,0.0005,1.359
9620.00,7.587680,24.99449,0.000037,24.039839,0.0005,1.360
9622.00,7.594311,24.99476,0.000036,24.040268,0.0005,1.360
9624.00,7.600354,24.99472,0.000037,24.040652,0.0005,1.361
9626.00,7.605934,24.99506,0.000036,24.040719,0.0005,1.361
9628.00,7.610827,24.99494,0.000035,24.040352,0.0005,1.360
9630.00,7.615261,24.99454,0.000037,24.040315,0.0005,1.360
9632.00,7.621741,24.99461,0.000036,24.039859,0.0005,1.360
9634.00,7.631582,24.99453,0.000036,24.040257,0.0005,1.360
9636.00,7.642850,24.99529,0.000036,24.040248,0.0005,1.361
9638.00,7.651344,24.99476,0.000036,24.040414,0.0005,1.361
9640.00,7.655369,24.99525,0.000037,24.040641,0.0005,1.360
9642.00,7.655067,24.99546,0.000037,24.039792,0.0005,1.360
9644.00,7.653926,24.99518,0.000036,24.039450,0.0005,1.360
9646.00,7.651852,24.99466,0.000038,24.040723,0.0004,1.360
9648.00,7.650257,24.99410,0.000038,24.040894,0.0005,1.360
9650.00,7.649226,24.99512,0.000037,24.039992,0.0005,1.360
9652.00,7.648027,24.99475,0.000038,24.040566,0.0005,1.359
9654.00,7.647455,24.99490,0.000040,24.040017,0.0005,1.359
9656.00,7.645832,24.99561,0.000041,24.040035,0.0005,1.359
9658.00,7.644670,24.99521,0.000041,24.039215,0.0005,1.359
9660.00,7.644041,24.99526,0.000038,24.040024,0.0005,1.359
9662.00,7.642743,24.99443,0.000037,24.039772,0.0005,1.359
9664.00,7.640786,24.99484,0.000038,24.040303,0.0005,1.359
9666.00,7.639003,24.99414,0.000037,24.040745,0.0005,1.360
9668.00,7.637338,24.99350,0.000039,24.040561,0.0004,1.359
9670.00,7.636541,24.99281,0.000039,24.040295,0.0005,1.359
9672.00,7.635264,24.99483,0.000038,24.040366,0.0005,1.359
9674.00,7.634873,24.99505,0.000040,24.040017,0.0004,1.359
9676.00,7.635304,24.99425,0.000038,24.039750,0.0005,1.359
9678.00,7.635644,24.99458,0.000038,24.039983,0.0005,1.359
9680.00,7.635900,24.99539,0.000037,24.040254,0.0005,1.359
9682.00,7.636162,24.99397,0.000038,24.040372,0.0005,1.359
9684.00,7.636306,24.99360,0.000038,24.040265,0.0004,1.359
9686.00,7.636390,24.99322,0.000037,24.040454,0.0005,1.359
9688.00,7.637260,24.99408,0.000037,24.039526,0.0005,1.359
9690.00,7.637657,24.99408,0.000038,24.040237,0.0005,1.359
9692.00,7.636910,24.99319,0.000037,24.040470,0.0005,1.359
9694.00,7.636634,24.99339,0.000039,24.039788,0.0005,1.359
9696.00,7.636766,24.99392,0.000037,24.040352,0.0004,1.359
9698.00,7.636472,24.99430,0.000036,24.040288,0.0005,1.359
9700.00,7.636967,24.99365,0.000037,24.039683,0.0005,1.359
9702.00,7.636929,24.99380,0.000039,24.039832,0.0005,1.359
9704.00,7.636306,24.99465,0.000038,24.040230,0.0005,1.358
9706.00,7.636179,24.99483,0.000039,24.040165,0.0005,1.358
9708.00,7.636586,24.99469,0.000038,24.040283,0.0005,1.359
9710.00,7.635685,24.99453,0.000037,24.040485,0.0005,1.358
9712.00,7.634432,24.99524,0.000038,24.039879,0.0005,1.359
9714.00,7.635095,24.99501,0.000038,24.040430,0.0005,1.359
9716.00,7.634843,24.99477,0.000038,24.040892,0.0005,1.358
9718.00,7.633751,24.99439,0.000037,24.039923,0.0005,1.358
9720.00,7.633090,24.99457,0.000039,24.040539,0.0005,1.359
9722.00,7.632603,24.99422,0.000037,24.040214,0.0005,1.359
9724.00,7.632754,24.99395,0.000038,24.039675,0.0005,1.359
9726.00,7.632940,24.99321,0.000038,24.040628,0.0005,1.358
9728.00,7.632799,24.99415,0.000038,24.039772,0.0005,1.358
9730.00,7.633207,24.99409,0.000038,24.039808,0.0004,1.358
9732.00,7.632719,24.99349,0.000038,24.040090,0.0005,1.358
9734.00,7.632132,24.99407,0.000039,24.040448,0.0005,1.358
9736.00,7.630660,24.99484,0.000037,24.040079,0.0005,1.358
9738.00,7.630968,24.99485,0.000038,24.040021,0.0005,1.358
9740.00,7.630330,24.99420,0.000038,24.040552,0.0005,1.359
9742.00,7.629177,24.99409,0.000037,24.039399,0.0005,1.359
9744.00,7.628337,24.99471,0.000037,24.039875,0.0005,1.358
9746.00,7.627086,24.99443,0.000037,24.040832,0.0005,1.358
9748.00,7.627283,24.99434,0.000037,24.040044,0.0005,1.359
9750.00,7.627646,24.99381,0.000037,24.039859,0.0005,1.358
9752.00,7.626158,24.99419,0.000037,24.040088,0.0005,1.359
9754.00,7.625408,24.99546,0.000037,24.040257,0.0004,1.359
9756.00,7.625120,24.99463,0.000038,24.040792,0.0005,1.359
9758.00,7.625121,24.99422,0.000038,24.040417,0.0005,1.358
9760.00,7.624330,24.99579,0.000038,24.040166,0.0005,1.358
9762.00,7.623261,24.99546,0.000037,24.040161,0.0005,1.358
9764.00,7.622864,24.99562,0.000038,24.039948,0.0005,1.358
9766.00,7.622505,24.99539,0.000038,24.039386,0.0005,1.358
9768.00,7.621905,24.99423,0.000038,24.040234,0.0005,1.359
9770.00,7.621482,24.99481,0.000037,24.040123,0.0005,1.358
9772.00,7.620906,24.99432,0.000037,24.039948,0.0005,1.359
9774.00,7.619925,24.99445,0.000037,24.040439,0.0005,1.359
9776.00,7.619066,24.99507,0.000036,24.040019,0.0005,1.358
9778.00,7.618735,24.99495,0.000038,24.040268,0.0005,1.358
9780.00,7.619050,24.99452,0.000038,24.040090,0.0005,1.358
9782.00,7.618630,24.99433,0.000038,24.039674,0.0005,1.358
9784.00,7.618390,24.99440,0.000038,24.040064,0.0005,1.358
9786.00,7.617528,24.99476,0.000038,24.040254,0.0005,1.358
9788.00,7.618010,24.99489,0.000038,24.040917,0.0005,1.358
9790.00,7.617000,24.99587,0.000038,24.039621,0.0005,1.358
9792.00,7.616241,24.99574,0.000037,24.039804,0.0005,1.359
9794.00,7.616138,24.99533,0.000037,24.040175,0.0005,1.359
9796.00,7.615364,24.99570,0.000036,24.039959,0.0004,1.359
9798.00,7.614751,24.99565,0.000038,24.040186,0.0005,1.358
9800.00,7.615292,24.99507,0.000039,24.039799,0.0005,1.357
9802.00,7.615964,24.99562,0.000038,24.040021,0.0005,1.358
9804.00,7.615687,24.99684,0.000037,24.039743,0.0005,1.358
9806.00,7.614633,24.99700,0.000038,24.040463,0.0005,1.358
9808.00,7.614870,24.99601,0.000038,24.040114,0.0005,1.359
9810.00,7.614200,24.99727,0.000038,24.040537,0.0005,1.359
9812.00,7.613382,24.99767,0.000037,24.040825,0.0005,1.358
9814.00,7.612323,24.99709,0.000038,24.039283,0.0004,1.358
9816.00,7.612590,24.99691,0.000037,24.040206,0.0005,1.358
9818.00,7.612942,24.99733,0.000037,24.039859,0.0005,1.358
9820.00,7.612974,24.99672,0.000038,24.040879,0.0005,1.358
9822.00,7.611535,24.99667,0.000038,24.040081,0.0005,1.358
9824.00,7.611904,24.99601,0.000038,24.040279,0.0005,1.357
9826.00,7.612739,24.99613,0.000039,24.040425,0.0005,1.358
9828.00,7.612648,24.99595,0.000038,24.040172,0.0005,1.359
9830.00,7.612209,24.99589,0.000037,24.040697,0.0005,1.358
9832.00,7.611126,24.99724,0.000037,24.040499,0.0005,1.358
9834.00,7.611840,24.99685,0.000036,24.039283,0.0005,1.358
9836.00,7.612463,24.99785,0.000037,24.040141,0.0004,1.358
9838.00,7.611502,24.99723,0.000038,24.040625,0.0005,1.358
9840.00,7.610729,24.99658,0.000038,24.039403,0.0004,1.358
9842.00,7.610362,24.99621,0.000038,24.040070,0.0005,1.357
9844.00,7.610605,24.99689,0.000037,24.040174,0.0005,1.358
9846.00,7.610826,24.99646,0.000037,24.039737,0.0005,1.358
9848.00,7.610366,24.99716,0.000036,24.040225,0.0005,1.358
9850.00,7.610525,24.99713,0.000037,24.040197,0.0005,1.358
9852.00,7.610391,24.99799,0.000037,24.040734,0.0005,1.358
9854.00,7.610426,24.99717,0.000037,24.040492,0.0004,1.358
9856.00,7.610528,24.99706,0.000039,24.040235,0.0004,1.357
9858.00,7.609497,24.99754,0.000038,24.040430,0.0005,1.358
9860.00,7.609944,24.99755,0.000037,24.040221,0.0005,1.357
9862.00,7.610544,24.99687,0.000038,24.040725,0.0005,1.358
9864.00,7.610461,24.99732,0.000036,24.040141,0.0005,1.358
9866.00,7.609939,24.99792,0.000037,24.039881,0.0005,1.358
9868.00,7.609584,24.99801,0.000038,24.040735,0.0005,1.358
9870.00,7.609908,24.99785,0.000037,24.040546,0.0005,1.358
9872.00,7.610307,24.99763,0.000038,24.039861,0.0005,1.358
9874.00,7.610922,24.99846,0.000038,24.040004,0.0005,1.357
9876.00,7.611209,24.99795,0.000038,24.040128,0.0005,1.358
9878.00,7.610654,24.99752,0.000038,24.040743,0.0005,1.358
9880.00,7.610101,24.99742,0.000038,24.040301,0.0005,1.358
9882.00,7.610042,24.99704,0.000038,24.040639,0.0004,1.357
9884.00,7.609725,24.99734,0.000038,24.039768,0.0005,1.358
9886.00,7.610167,24.99791,0.000037,24.040568,0.0005,1.359
9888.00,7.609143,24.99710,0.000037,24.039275,0.0005,1.357
9890.00,7.609555,24.99704,0.000038,24.039621,0.0005,1.357
9892.00,7.610246,24.99638,0.000036,24.039754,0.0005,1.358
9894.00,7.609917,24.99603,0.000036,24.040245,0.0005,1.358
9896.00,7.610344,24.99643,0.000037,24.040254,0.0005,1.357
9898.00,7.610122,24.99556,0.000038,24.040354,0.0005,1.357
9900.00,7.609546,24.99609,0.000038,24.040466,0.0005,1.357
9902.00,7.608326,24.99569,0.000038,24.040492,0.0005,1.358
9904.00,7.608285,24.99632,0.000036,24.040188,0.0005,1.358
9906.00,7.608936,24.99636,0.000037,24.039666,0.0005,1.357
9908.00,7.609855,24.99589,0.000037,24.040575,0.0005,1.357
9910.00,7.609508,24.99636,0.000037,24.040810,0.0005,1.357
9912.00,7.608855,24.99699,0.000037,24.040466,0.0005,1.357
9914.00,7.608572,24.99702,0.000038,24.039783,0.0005,1.357
9916.00,7.609482,24.99737,0.000037,24.039870,0.0005,1.357
9918.00,7.608792,24.99769,0.000038,24.039564,0.0005,1.357
9920.00,7.608831,24.99721,0.000037,24.040030,0.0005,1.358
9922.00,7.608889,24.99630,0.000037,24.040446,0.0005,1.358
9924.00,7.609734,24.99694,0.000038,24.039899,0.0005,1.357
9926.00,7.610193,24.99628,0.000038,24.039654,0.0005,1.357
9928.00,7.609698,24.99723,0.000038,24.039586,0.0005,1.357
9930.00,7.608983,24.99732,0.000037,24.039897,0.0005,1.357
9932.00,7.608929,24.99585,0.000038,24.040375,0.0005,1.357
9934.00,7.608560,24.99600,0.000037,24.039450,0.0005,1.357
9936.00,7.609438,24.99623,0.000037,24.039477,0.0005,1.357
9938.00,7.609489,24.99699,0.000038,24.040155,0.0004,1.357
9940.00,7.609757,24.99601,0.000038,24.040099,0.0005,1.357
9942.00,7.609693,24.99583,0.000038,24.040208,0.0004,1.358
9944.00,7.610089,24.99565,0.000036,24.040092,0.0005,1.358
9946.00,7.610221,24.99560,0.000037,24.040194,0.0005,1.357
9948.00,7.609561,24.99582,0.000038,24.040130,0.0005,1.357
9950.00,7.609691,24.99704,0.000037,24.040626,0.0005,1.357
9952.00,7.609839,24.99695,0.000037,24.040463,0.0005,1.357
9954.00,7.608993,24.99623,0.000037,24.039110,0.0005,1.358
9956.00,7.609829,24.99534,0.000037,24.040281,0.0005,1.357
9958.00,7.609753,24.99554,0.000037,24.039926,0.0005,1.357
9960.00,7.608873,24.99598,0.000037,24.040114,0.0005,1.357
9962.00,7.609344,24.99575,0.000037,24.039870,0.0005,1.357
9964.00,7.609711,24.99530,0.000037,24.040334,0.0005,1.358
9966.00,7.609329,24.99577,0.000037,24.040870,0.0005,1.357
9968.00,7.609091,24.99528,0.000038,24.039655,0.0005,1.357
9970.00,7.608987,24.99483,0.000038,24.039535,0.0005,1.357
9972.00,7.609107,24.99491,0.000037,24.040421,0.0005,1.357
9974.00,7.609682,24.99564,0.000038,24.040101,0.0005,1.357
9976.00,7.609774,24.99538,0.000039,24.040039,0.0005,1.357
9978.00,7.609331,24.99609,0.000038,24.040297,0.0005,1.357
9980.00,7.610122,24.99584,0.000038,24.040406,0.0005,1.357
9982.00,7.609302,24.99536,0.000038,24.039955,0.0005,1.357
9984.00,7.608854,24.99568,0.000038,24.040099,0.0005,1.357
9986.00,7.609735,24.99502,0.000037,24.040070,0.0005,1.357
9988.00,7.610358,24.99551,0.000037,24.039886,0.0005,1.357
9990.00,7.609238,24.99588,0.000037,24.040141,0.0004,1.357
9992.00,7.608876,24.99684,0.000039,24.040252,0.0005,1.357
9994.00,7.609378,24.99700,0.000038,24.039890,0.0005,1.357
9996.00,7.609643,24.99803,0.000038,24.040388,0.0005,1.357
9998.00,7.608887,24.99744,0.000038,24.040328,0.0005,1.356
10000.00,7.608217,24.99744,0.000038,24.040646,0.0005,1.356
10002.00,7.608419,24.99754,0.000038,24.040095,0.0004,1.357
10004.00,7.607959,24.99780,0.000037,24.040205,0.0005,1.356
10006.00,7.607911,24.99870,0.000038,24.039944,0.0005,1.356
10008.00,7.608663,24.99776,0.000038,24.040234,0.0005,1.357
10010.00,7.608955,24.99698,0.000037,24.040821,0.0005,1.357
10012.00,7.609310,24.99735,0.000037,24.040775,0.0005,1.357
10014.00,7.610238,24.99778,0.000039,24.040561,0.0005,1.356
10016.00,7.610454,24.99794,0.000037,24.040355,0.0005,1.356
10018.00,7.610434,24.99727,0.000037,24.039735,0.0005,1.357
10020.00,7.610672,24.99795,0.000037,24.039972,0.0005,1.357
10022.00,7.610668,24.99822,0.000038,24.040492,0.0005,1.357
10024.00,7.610082,24.99706,0.000038,24.040679,0.0005,1.356
10026.00,7.610015,24.99692,0.000039,24.040163,0.0005,1.356
10028.00,7.610044,24.99701,0.000038,24.040554,0.0005,1.356
10030.00,7.610199,24.99684,0.000038,24.040814,0.0005,1.356
10032.00,7.610688,24.99736,0.000038,24.039877,0.0005,1.356
10034.00,7.610652,24.99617,0.000039,24.040372,0.0005,1.356
10036.00,7.610603,24.99597,0.000038,24.040335,0.0005,1.356
10038.00,7.609920,24.99684,0.000038,24.040279,0.0005,1.356
10040.00,7.609790,24.99633,0.000039,24.040263,0.0005,1.356
10042.00,7.609805,24.99729,0.000037,24.039908,0.0005,1.356
10044.00,7.610569,24.99765,0.000038,24.040403,0.0005,1.355
10046.00,7.609791,24.99679,0.000038,24.040703,0.0005,1.357
10048.00,7.609225,24.99712,0.000037,24.040488,0.0005,1.356
10050.00,7.608602,24.99754,0.000037,24.039844,0.0005,1.357
10052.00,7.609263,24.99751,0.000036,24.040477,0.0005,1.356
10054.00,7.609497,24.99689,0.000037,24.040835,0.0005,1.356
10056.00,7.610212,24.99763,0.000038,24.040063,0.0005,1.356
10058.00,7.610152,24.99742,0.000037,24.040088,0.0005,1.356
10060.00,7.610464,24.99691,0.000037,24.040632,0.0005,1.355
10062.00,7.610219,24.99665,0.000038,24.040068,0.0005,1.356
10064.00,7.610278,24.99728,0.000038,24.040559,0.0005,1.357
10066.00,7.610030,24.99709,0.000037,24.040426,0.0005,1.357
10068.00,7.609940,24.99744,0.000038,24.039457,0.0005,1.356
10070.00,7.610424,24.99719,0.000038,24.039944,0.0005,1.356
10072.00,7.610001,24.99697,0.000038,24.040561,0.0005,1.356
10074.00,7.610572,24.99703,0.000038,24.040763,0.0005,1.356
10076.00,7.610646,24.99704,0.000038,24.040266,0.0005,1.356
10078.00,7.609949,24.99683,0.000037,24.040161,0.0005,1.356
10080.00,7.609261,24.99638,0.000037,24.039821,0.0005,1.356
10082.00,7.609683,24.99710,0.000037,24.040214,0.0005,1.356
10084.00,7.609692,24.99721,0.000038,24.040179,0.0005,1.356
10086.00,7.609129,24.99628,0.000038,24.040201,0.0004,1.355
10088.00,7.609466,24.99686,0.000037,24.040023,0.0005,1.355
10090.00,7.610101,24.99691,0.000037,24.039437,0.0005,1.356
10092.00,7.608904,24.99662,0.000036,24.039044,0.0005,1.356
10094.00,7.608637,24.99707,0.000037,24.040188,0.0004,1.356
10096.00,7.609051,24.99641,0.000037,24.040186,0.0005,1.356
10098.00,7.609073,24.99665,0.000037,24.039908,0.0005,1.356
10100.00,7.609371,24.99710,0.000037,24.040092,0.0005,1.355
10102.00,7.610004,24.99672,0.000036,24.039577,0.0005,1.356
10104.00,7.609952,24.99713,0.000036,24.039981,0.0005,1.356
10106.00,7.610251,24.99670,0.000037,24.040161,0.0005,1.357
10108.00,7.610916,24.99750,0.000037,24.039457,0.0005,1.356
10110.00,7.610076,24.99809,0.000037,24.039497,0.0004,1.356
10112.00,7.610148,24.99674,0.000038,24.039583,0.0005,1.356
10114.00,7.611149,24.99742,0.000037,24.039801,0.0005,1.356
10116.00,7.611932,24.99737,0.000037,24.039715,0.0005,1.356
10118.00,7.611151,24.99664,0.000037,24.040225,0.0005,1.356
10120.00,7.610774,24.99705,0.000037,24.040315,0.0005,1.356
10122.00,7.610420,24.99636,0.000037,24.040981,0.0005,1.355
10124.00,7.609928,24.99648,0.000037,24.040061,0.0005,1.355
10126.00,7.609872,24.99597,0.000037,24.041174,0.0005,1.355
10128.00,7.609995,24.99688,0.000038,24.040277,0.0005,1.355
10130.00,7.609579,24.99724,0.000037,24.039597,0.0005,1.356
10132.00,7.609878,24.99710,0.000037,24.040235,0.0005,1.356
10134.00,7.609965,24.99803,0.000038,24.039639,0.0005,1.355
10136.00,7.610011,24.99777,0.000037,24.040490,0.0005,1.355
10138.00,7.609775,24.99829,0.000037,24.039979,0.0005,1.356
10140.00,7.609583,24.99855,0.000038,24.040475,0.0005,1.356
10142.00,7.608898,24.99773,0.000037,24.040110,0.0005,1.356
10144.00,7.608774,24.99777,0.000037,24.039163,0.0005,1.355
10146.00,7.610239,24.99769,0.000037,24.039314,0.0004,1.356
10148.00,7.610161,24.99713,0.000038,24.040248,0.0005,1.355
10150.00,7.610434,24.99742,0.000038,24.039275,0.0005,1.355
10152.00,7.610080,24.99754,0.000038,24.039081,0.0005,1.356
10154.00,7.610844,24.99806,0.000037,24.039952,0.0005,1.356
10156.00,7.610513,24.99796,0.000037,24.040450,0.0005,1.356
10158.00,7.610365,24.99790,0.000037,24.039364,0.0005,1.355
10160.00,7.610885,24.99761,0.000037,24.039832,0.0005,1.355
10162.00,7.611277,24.99760,0.000039,24.039726,0.0005,1.355
10164.00,7.611276,24.99768,0.000039,24.040719,0.0005,1.355
10166.00,7.610522,24.99830,0.000038,24.040192,0.0005,1.355
10168.00,7.609725,24.99775,0.000037,24.040737,0.0005,1.356
10170.00,7.609824,24.99785,0.000036,24.040139,0.0005,1.355
10172.00,7.609902,24.99837,0.000037,24.040426,0.0004,1.356
10174.00,7.609916,24.99936,0.000038,24.039612,0.0005,1.356
10176.00,7.610537,24.99945,0.000037,24.040417,0.0005,1.355
10178.00,7.610557,25.00026,0.000038,24.040194,0.0005,1.356
10180.00,7.610321,25.00132,0.000037,24.039861,0.0005,1.356
10182.00,7.610181,25.00008,0.000038,24.039986,0.0005,1.356
10184.00,7.610460,24.99946,0.000038,24.039901,0.0005,1.356
10186.00,7.610505,24.99916,0.000037,24.040546,0.0005,1.355
10188.00,7.610747,24.99888,0.000038,24.040305,0.0005,1.355
10190.00,7.611709,24.99817,0.000037,24.040390,0.0005,1.356
10192.00,7.610790,24.99911,0.000036,24.040661,0.0005,1.356
10194.00,7.610870,24.99885,0.000036,24.040521,0.0005,1.356
10196.00,7.611164,24.99855,0.000037,24.040486,0.0005,1.355
10198.00,7.610789,24.99897,0.000036,24.040328,0.0005,1.355
10200.00,7.611152,24.99812,0.000037,24.040414,0.0005,1.355
10202.00,7.611130,24.99788,0.000038,24.039626,0.0005,1.355
10204.00,7.611772,24.99803,0.000038,24.039775,0.0005,1.356
@17,12.0000,24.0
10206.00,7.611919,24.99867,0.000038,24.039695,0.0005,1.356
10208.00,7.610605,24.99878,0.000036,24.039817,0.0005,1.356
10210.00,7.604892,24.99715,0.000037,24.040241,0.0005,1.354
10212.00,7.596910,24.99765,0.000038,24.039486,0.0005,1.354
10214.00,7.589339,24.99684,0.000038,24.040903,0.0005,1.354
10216.00,7.585675,24.99592,0.000039,24.040459,0.0005,1.355
10218.00,7.587013,24.99689,0.000038,24.039210,0.0005,1.355
10220.00,7.592185,24.99699,0.000036,24.039901,0.0005,1.356
10222.00,7.597135,24.99751,0.000037,24.039926,0.0005,1.356
10224.00,7.601981,24.99773,0.000036,24.040859,0.0005,1.357
10226.00,7.608100,24.99901,0.000035,24.039935,0.0005,1.357
10228.00,7.612547,24.99891,0.000036,24.039775,0.0004,1.356
10230.00,7.616875,24.99813,0.000035,24.039981,0.0005,1.356
10232.00,7.623600,24.99802,0.000037,24.040263,0.0005,1.356
10234.00,7.633536,24.99721,0.000037,24.040565,0.0005,1.357
10236.00,7.644835,24.99673,0.000036,24.039870,0.0005,1.358
10238.00,7.655099,24.99793,0.000035,24.040285,0.0005,1.357
10240.00,7.660094,24.99864,0.000036,24.039881,0.0005,1.357
10242.00,7.660866,24.99825,0.000036,24.039772,0.0005,1.356
10244.00,7.660214,24.99785,0.000036,24.040099,0.0005,1.355
10246.00,7.658174,24.99652,0.000037,24.040028,0.0005,1.355
10248.00,7.657081,24.99652,0.000038,24.040046,0.0005,1.355
10250.00,7.655030,24.99756,0.000039,24.039848,0.0005,1.355
10252.00,7.653663,24.99755,0.000038,24.040466,0.0005,1.355
10254.00,7.652119,24.99726,0.000038,24.039464,0.0004,1.355
10256.00,7.650446,24.99725,0.000037,24.039999,0.0005,1.356
10258.00,7.649367,24.99768,0.000037,24.040052,0.0005,1.355
10260.00,7.646783,24.99795,0.000038,24.040141,0.0005,1.355
10262.00,7.644718,24.99751,0.000038,24.040084,0.0005,1.355
10264.00,7.644425,24.99747,0.000038,24.040155,0.0005,1.355
10266.00,7.642096,24.99733,0.000038,24.039659,0.0005,1.355
10268.00,7.641531,24.99753,0.000038,24.040579,0.0005,1.355
10270.00,7.640886,24.99741,0.000038,24.039704,0.0005,1.355
10272.00,7.639286,24.99746,0.000038,24.040470,0.0005,1.356
10274.00,7.637550,24.99753,0.000036,24.040295,0.0005,1.356
10276.00,7.637239,24.99748,0.000037,24.040581,0.0005,1.355
10278.00,7.637619,24.99793,0.000037,24.039906,0.0005,1.355
10280.00,7.638519,24.99875,0.000037,24.039654,0.0005,1.355
10282.00,7.639218,24.99802,0.000038,24.040325,0.0005,1.355
10284.00,7.639467,24.99744,0.000038,24.040279,0.0005,1.356
10286.00,7.639586,24.99827,0.000038,24.040037,0.0005,1.355
10288.00,7.640075,24.99747,0.000038,24.040365,0.0005,1.356
10290.00,7.640571,24.99687,0.000037,24.040772,0.0005,1.355
10292.00,7.641157,24.99715,0.000038,24.040077,0.0005,1.356
10294.00,7.641571,24.99716,0.000038,24.040897,0.0005,1.355
10296.00,7.641446,24.99676,0.000038,24.040083,0.0005,1.355
10298.00,7.641323,24.99607,0.000037,24.039710,0.0005,1.355
10300.00,7.642393,24.99590,0.000038,24.040068,0.0005,1.355
10302.00,7.642647,24.99528,0.000039,24.040348,0.0005,1.355
10304.00,7.641988,24.99621,0.000037,24.040150,0.0005,1.355
10306.00,7.640943,24.99589,0.000037,24.039983,0.0005,1.356
10308.00,7.640805,24.99555,0.000036,24.039206,0.0005,1.355
10310.00,7.640164,24.99646,0.000038,24.039477,0.0005,1.355
10312.00,7.639899,24.99641,0.000037,24.040619,0.0005,1.355
10314.00,7.639958,24.99588,0.000037,24.040626,0.0005,1.355
10316.00,7.638855,24.99596,0.000038,24.039861,0.0005,1.355
10318.00,7.638765,24.99719,0.000037,24.039384,0.0005,1.355
10320.00,7.638156,24.99725,0.000038,24.040328,0.0005,1.355
10322.00,7.638267,24.99699,0.000038,24.039894,0.0005,1.356
10324.00,7.638472,24.99629,0.000038,24.040121,0.0005,1.355
10326.00,7.636466,24.99725,0.000038,24.039819,0.0005,1.355
10328.00,7.635663,24.99694,0.000038,24.040161,0.0005,1.355
10330.00,7.634947,24.99617,0.000038,24.040341,0.0005,1.355
10332.00,7.634797,24.99617,0.000037,24.040443,0.0006,1.355
10334.00,7.634872,24.99670,0.000037,24.039959,0.0005,1.355
10336.00,7.634100,24.99737,0.000039,24.040154,0.0005,1.355
10338.00,7.633542,24.99718,0.000039,24.041075,0.0005,1.355
10340.00,7.632306,24.99728,0.000038,24.041396,0.0005,1.356
10342.00,7.632062,24.99696,0.000037,24.040885,0.0005,1.355
10344.00,7.631874,24.99725,0.000038,24.040559,0.0005,1.355
10346.00,7.631723,24.99814,0.000037,24.040712,0.0005,1.355
10348.00,7.630966,24.99886,0.000038,24.040730,0.0005,1.355
10350.00,7.629451,24.99863,0.000037,24.040021,0.0005,1.355
10352.00,7.628981,24.99931,0.000037,24.039779,0.0004,1.355
10354.00,7.628594,24.99971,0.000038,24.040297,0.0005,1.356
10356.00,7.628348,24.99954,0.000038,24.039741,0.0005,1.355
10358.00,7.627931,24.99938,0.000038,24.040039,0.0005,1.356
10360.00,7.627801,24.99894,0.000038,24.040230,0.0005,1.356
10362.00,7.627010,24.99929,0.000037,24.039383,0.0005,1.356
10364.00,7.626361,24.99874,0.000037,24.039377,0.0005,1.355
10366.00,7.625440,24.99800,0.000038,24.040841,0.0005,1.355
10368.00,7.625105,24.99714,0.000038,24.040625,0.0005,1.355
10370.00,7.624322,24.99830,0.000038,24.039488,0.0005,1.355
10372.00,7.625244,24.99806,0.000038,24.039908,0.0005,1.355
10374.00,7.624635,24.99920,0.000038,24.039372,0.0005,1.355
10376.00,7.623891,24.99979,0.000037,24.040166,0.0005,1.355
10378.00,7.623481,24.99872,0.000038,24.040472,0.0005,1.356
10380.00,7.622908,24.99833,0.000037,24.040139,0.0005,1.356
10382.00,7.622200,24.99787,0.000037,24.040570,0.0005,1.355
10384.00,7.621668,24.99812,0.000037,24.040079,0.0005,1.355
10386.00,7.621380,24.99927,0.000038,24.040024,0.0005,1.354
10388.00,7.620995,25.00021,0.000039,24.040123,0.0005,1.355
10390.00,7.620446,25.00012,0.000037,24.039866,0.0005,1.355
10392.00,7.619299,24.99976,0.000037,24.041079,0.0005,1.355
10394.00,7.619897,24.99848,0.000037,24.040952,0.0005,1.356
10396.00,7.618860,24.99802,0.000037,24.039574,0.0005,1.356
10398.00,7.618298,24.99900,0.000037,24.039830,0.0005,1.356
10400.00,7.618402,24.99924,0.000038,24.040165,0.0005,1.355
10402.00,7.619872,24.99981,0.000039,24.040154,0.0005,1.355
10404.00,7.620271,25.00029,0.000039,24.039406,0.0005,1.355
10406.00,7.619545,24.99937,0.000037,24.039828,0.0005,1.355
10408.00,7.618689,24.99918,0.000039,24.040039,0.0005,1.355
10410.00,7.617602,24.99830,0.000038,24.040994,0.0005,1.355
10412.00,7.617680,24.99766,0.000037,24.040155,0.0005,1.355
10414.00,7.618387,24.99786,0.000037,24.040135,0.0005,1.355
10416.00,7.617565,24.99850,0.000037,24.039957,0.0005,1.355
10418.00,7.617455,24.99877,0.000038,24.040268,0.0005,1.356
10420.00,7.616504,24.99722,0.000037,24.040445,0.0005,1.355
10422.00,7.615527,24.99700,0.000038,24.040185,0.0005,1.355
10424.00,7.615197,24.99713,0.000039,24.039775,0.0005,1.355
10426.00,7.614546,24.99713,0.000037,24.039988,0.0005,1.356
10428.00,7.614464,24.99750,0.000037,24.039972,0.0005,1.355
10430.00,7.614295,24.99754,0.000037,24.040661,0.0005,1.356
10432.00,7.614767,24.99723,0.000038,24.040723,0.0005,1.356
10434.00,7.615378,24.99721,0.000039,24.039897,0.0005,1.355
10436.00,7.615398,24.99769,0.000038,24.040763,0.0005,1.355
10438.00,7.613997,24.99751,0.000038,24.039788,0.0005,1.356
10440.00,7.613842,24.99797,0.000037,24.040021,0.0005,1.355
10442.00,7.614072,24.99763,0.000038,24.039728,0.0005,1.356
10444.00,7.614422,24.99875,0.000038,24.040243,0.0005,1.356
10446.00,7.614278,24.99810,0.000037,24.040292,0.0005,1.356
10448.00,7.614038,24.99721,0.000037,24.040232,0.0005,1.355
10450.00,7.614355,24.99779,0.000039,24.039474,0.0005,1.355
10452.00,7.614207,24.99732,0.000038,24.039726,0.0005,1.355
10454.00,7.614521,24.99712,0.000038,24.039674,0.0005,1.355
10456.00,7.614510,24.99709,0.000037,24.040083,0.0005,1.355
10458.00,7.614233,24.99677,0.000038,24.039186,0.0005,1.356
10460.00,7.613407,24.99667,0.000038,24.040110,0.0005,1.356
10462.00,7.613541,24.99759,0.000037,24.040241,0.0005,1.355
10464.00,7.613657,24.99712,0.000038,24.040203,0.0005,1.355
10466.00,7.613528,24.99831,0.000039,24.039746,0.0005,1.355
10468.00,7.614025,24.99906,0.000039,24.040130,0.0005,1.355
10470.00,7.613822,24.99830,0.000038,24.039557,0.0005,1.356
10472.00,7.613923,24.99936,0.000037,24.040214,0.0005,1.356
10474.00,7.613052,24.99827,0.000038,24.040183,0.0005,1.355
10476.00,7.612440,24.99862,0.000038,24.040046,0.0005,1.355
10478.00,7.613799,24.99828,0.000037,24.039277,0.0005,1.356
10480.00,7.614084,24.99743,0.000036,24.040372,0.0005,1.356
10482.00,7.613749,24.99776,0.000037,24.040370,0.0005,1.356
10484.00,7.613952,24.99773,0.000038,24.039341,0.0005,1.355
10486.00,7.613697,24.99742,0.000038,24.039379,0.0005,1.355
10488.00,7.613317,24.99702,0.000037,24.039721,0.0005,1.356
10490.00,7.613202,24.99711,0.000037,24.039964,0.0005,1.356
10492.00,7.613045,24.99751,0.000039,24.040010,0.0005,1.355
10494.00,7.613230,24.99754,0.000039,24.040263,0.0005,1.356
10496.00,7.613428,24.99834,0.000038,24.040910,0.0005,1.355
10498.00,7.612883,24.99824,0.000037,24.040495,0.0005,1.355
10500.00,7.613332,24.99733,0.000038,24.040446,0.0005,1.356
10502.00,7.612978,24.99724,0.000039,24.039708,0.0005,1.356
10504.00,7.612441,24.99692,0.000038,24.039457,0.0004,1.355
10506.00,7.613155,24.99830,0.000038,24.039686,0.0005,1.355
10508.00,7.613618,24.99836,0.000039,24.039568,0.0005,1.357
10510.00,7.614221,24.99887,0.000036,24.040097,0.0005,1.355
10512.00,7.614535,24.99838,0.000038,24.039368,0.0005,1.356
10514.00,7.613806,24.99768,0.000038,24.040348,0.0005,1.355
10516.00,7.612255,24.99808,0.000038,24.040030,0.0005,1.356
10518.00,7.611340,24.99767,0.000039,24.040835,0.0005,1.356
10520.00,7.612017,24.99831,0.000038,24.040797,0.0005,1.355
10522.00,7.612438,24.99820,0.000038,24.039497,0.0005,1.355
10524.00,7.612334,24.99843,0.000038,24.040510,0.0005,1.355
10526.00,7.611768,24.99851,0.000038,24.040835,0.0005,1.356
10528.00,7.611418,24.99831,0.000038,24.040117,0.0005,1.356
10530.00,7.611710,24.99770,0.000037,24.039995,0.0005,1.356
10532.00,7.611792,24.99818,0.000036,24.040177,0.0005,1.356
10534.00,7.611962,24.99716,0.000037,24.040210,0.0005,1.356
10536.00,7.612205,24.99863,0.000038,24.039686,0.0005,1.356
10538.00,7.612868,24.99757,0.000037,24.039857,0.0005,1.356
10540.00,7.612437,24.99778,0.000039,24.039781,0.0005,1.356
10542.00,7.611944,24.99865,0.000038,24.040292,0.0005,1.356
10544.00,7.612041,24.99887,0.000038,24.039948,0.0005,1.356
10546.00,7.612353,24.99781,0.000039,24.040161,0.0005,1.356
10548.00,7.612621,24.99701,0.000039,24.039608,0.0005,1.356
10550.00,7.611793,24.99736,0.000038,24.040752,0.0005,1.356
10552.00,7.611599,24.99783,0.000037,24.040819,0.0005,1.357
10554.00,7.611530,24.99799,0.000037,24.040448,0.0005,1.356
10556.00,7.611920,24.99786,0.000038,24.040363,0.0005,1.356
10558.00,7.612186,24.99747,0.000038,24.040550,0.0005,1.357
10560.00,7.612121,24.99795,0.000037,24.039801,0.0005,1.357
10562.00,7.611366,24.99793,0.000037,24.039492,0.0005,1.355
10564.00,7.612227,24.99787,0.000037,24.040365,0.0005,1.356
10566.00,7.612769,24.99758,0.000038,24.040235,0.0005,1.356
10568.00,7.612340,24.99812,0.000038,24.039624,0.0005,1.356
10570.00,7.611983,24.99906,0.000038,24.039839,0.0005,1.357
10572.00,7.612331,24.99838,0.000037,24.039950,0.0005,1.356
10574.00,7.612760,24.99899,0.000037,24.040361,0.0005,1.356
10576.00,7.613008,24.99980,0.000038,24.040125,0.0005,1.356
10578.00,7.612232,24.99941,0.000037,24.040381,0.0005,1.356
10580.00,7.611894,24.99905,0.000038,24.039763,0.0005,1.356
10582.00,7.612106,24.99875,0.000038,24.040092,0.0005,1.356
10584.00,7.612258,24.99969,0.000039,24.040923,0.0005,1.356
10586.00,7.613259,25.00027,0.000037,24.040048,0.0005,1.357
10588.00,7.612142,24.99969,0.000036,24.039799,0.0005,1.356
10590.00,7.612195,24.99990,0.000038,24.040283,0.0005,1.356
10592.00,7.612539,24.99943,0.000038,24.040428,0.0005,1.356
10594.00,7.612899,25.00064,0.000037,24.040470,0.0005,1.356
10596.00,7.613253,25.00068,0.000039,24.040425,0.0005,1.357
10598.00,7.612106,25.00051,0.000037,24.040090,0.0005,1.357
10600.00,7.612476,25.00091,0.000038,24.040339,0.0005,1.356
10602.00,7.613090,24.99983,0.000038,24.040523,0.0005,1.356
10604.00,7.613084,25.00041,0.000039,24.040297,0.0006,1.356
10606.00,7.612152,25.00072,0.000038,24.039872,0.0006,1.356
10608.00,7.612595,25.00010,0.000037,24.039826,0.0005,1.356
10610.00,7.612122,24.99945,0.000039,24.040305,0.0005,1.356
10612.00,7.611694,24.99971,0.000038,24.040165,0.0005,1.356
10614.00,7.612232,24.99970,0.000039,24.039454,0.0005,1.357
10616.00,7.612397,25.00031,0.000038,24.040297,0.0005,1.356
10618.00,7.611975,25.00029,0.000038,24.039803,0.0006,1.357
10620.00,7.612679,24.99936,0.000036,24.039832,0.0006,1.357
10622.00,7.612765,24.99911,0.000036,24.040394,0.0005,1.356
10624.00,7.612994,24.99887,0.000039,24.040194,0.0005,1.356
10626.00,7.612183,24.99871,0.000038,24.040248,0.0005,1.357
10628.00,7.612317,24.99992,0.000039,24.039864,0.0005,1.356
10630.00,7.613854,24.99964,0.000037,24.040588,0.0005,1.356
10632.00,7.612880,24.99880,0.000037,24.039608,0.0005,1.357
10634.00,7.612477,24.99945,0.000037,24.039550,0.0005,1.357
10636.00,7.612417,25.00000,0.000037,24.040206,0.0005,1.356
10638.00,7.612799,25.00024,0.000037,24.040672,0.0005,1.357
10640.00,7.612755,24.99958,0.000038,24.041232,0.0005,1.357
10642.00,7.612644,24.99944,0.000037,24.040230,0.0005,1.356
10644.00,7.612964,24.99888,0.000038,24.040055,0.0005,1.356
10646.00,7.613312,24.99918,0.000039,24.040125,0.0005,1.356
10648.00,7.611789,25.00026,0.000037,24.039870,0.0005,1.357
10650.00,7.611139,25.00032,0.000037,24.040772,0.0005,1.356
10652.00,7.611370,24.99964,0.000038,24.039675,0.0005,1.356
10654.00,7.612045,24.99970,0.000039,24.039854,0.0005,1.357
10656.00,7.612967,24.99987,0.000038,24.040150,0.0005,1.356
10658.00,7.613149,24.99990,0.000038,24.040537,0.0005,1.357
10660.00,7.613143,24.99946,0.000038,24.040057,0.0005,1.357
10662.00,7.612859,24.99928,0.000038,24.040483,0.0005,1.356
10664.00,7.613054,24.99988,0.000038,24.040348,0.0005,1.357
10666.00,7.613382,24.99956,0.000038,24.039488,0.0005,1.356
10668.00,7.612797,24.99959,0.000039,24.040403,0.0005,1.357
10670.00,7.613456,24.99944,0.000037,24.040017,0.0005,1.357
10672.00,7.612731,25.00004,0.000038,24.039861,0.0005,1.356
10674.00,7.611729,25.00099,0.000039,24.040432,0.0005,1.357
10676.00,7.612119,25.00123,0.000039,24.040177,0.0005,1.356
10678.00,7.612646,25.00028,0.000038,24.040170,0.0005,1.356
10680.00,7.612986,25.00052,0.000037,24.040328,0.0005,1.357
10682.00,7.612672,24.99987,0.000037,24.040654,0.0005,1.357
10684.00,7.613223,24.99987,0.000037,24.039577,0.0005,1.357
10686.00,7.612857,25.00010,0.000037,24.040057,0.0005,1.357
10688.00,7.612433,25.00032,0.000038,24.040895,0.0005,1.357
10690.00,7.612784,25.00033,0.000038,24.040225,0.0005,1.357
10692.00,7.613923,25.00048,0.000038,24.039995,0.0005,1.357
10694.00,7.613529,25.00100,0.000037,24.040863,0.0005,1.357
10696.00,7.612778,25.00043,0.000037,24.040357,0.0005,1.357
10698.00,7.612943,24.99959,0.000038,24.040248,0.0005,1.356
10700.00,7.612719,25.00037,0.000037,24.040963,0.0005,1.356
10702.00,7.612917,24.99969,0.000039,24.040352,0.0005,1.357
10704.00,7.613361,24.99927,0.000040,24.040114,0.0005,1.357
10706.00,7.612713,24.99887,0.000038,24.040490,0.0005,1.357
10708.00,7.612174,25.00034,0.000038,24.040823,0.0005,1.357
10710.00,7.612387,25.00014,0.000039,24.040183,0.0005,1.356
10712.00,7.612536,24.99876,0.000037,24.040279,0.0005,1.357
10714.00,7.612442,24.99881,0.000037,24.039634,0.0005,1.357
10716.00,7.612361,25.00027,0.000038,24.040345,0.0005,1.357
10718.00,7.612993,24.99926,0.000037,24.040214,0.0005,1.357
10720.00,7.613147,24.99991,0.000038,24.040459,0.0005,1.358
10722.00,7.613170,24.99966,0.000037,24.040270,0.0005,1.357
10724.00,7.612387,24.99939,0.000038,24.039886,0.0005,1.357
10726.00,7.613128,24.99970,0.000038,24.040619,0.0005,1.357
10728.00,7.613037,24.99902,0.000039,24.039988,0.0005,1.357
10730.00,7.612389,24.99946,0.000039,24.040486,0.0005,1.357
10732.00,7.612357,24.99925,0.000038,24.040466,0.0005,1.357
10734.00,7.612993,24.99921,0.000038,24.040265,0.0005,1.357
10736.00,7.612346,25.00026,0.000038,24.040363,0.0005,1.357
10738.00,7.612043,24.99979,0.000038,24.040599,0.0005,1.357
10740.00,7.612963,24.99967,0.000040,24.040994,0.0006,1.357
10742.00,7.612832,24.99977,0.000040,24.040392,0.0005,1.357
10744.00,7.612437,24.99997,0.000039,24.040892,0.0005,1.357
10746.00,7.612974,25.00070,0.000038,24.039961,0.0005,1.357
10748.00,7.612674,25.00024,0.000038,24.039484,0.0005,1.357
10750.00,7.614396,24.99966,0.000039,24.040081,0.0005,1.357
10752.00,7.614911,25.00006,0.000038,24.040419,0.0005,1.357
10754.00,7.613244,24.99965,0.000039,24.040083,0.0005,1.357
10756.00,7.613392,24.99976,0.000038,24.039834,0.0005,1.357
10758.00,7.613997,24.99924,0.000037,24.040568,0.0005,1.357
10760.00,7.613481,24.99889,0.000037,24.040465,0.0005,1.357
10762.00,7.613268,24.99996,0.000038,24.040530,0.0005,1.357
10764.00,7.613603,24.99940,0.000038,24.040634,0.0005,1.358
10766.00,7.612818,24.99880,0.000038,24.040266,0.0005,1.357
10768.00,7.612268,24.99894,0.000038,24.040341,0.0005,1.357
10770.00,7.612698,24.99911,0.000038,24.040126,0.0005,1.358
10772.00,7.612961,24.99941,0.000038,24.040128,0.0005,1.358
10774.00,7.613566,24.99902,0.000037,24.039763,0.0005,1.357
10776.00,7.612835,24.99880,0.000038,24.039324,0.0005,1.357
10778.00,7.611939,24.99951,0.000038,24.040428,0.0005,1.357
10780.00,7.612445,25.00045,0.000037,24.040281,0.0005,1.357
10782.00,7.612452,25.00036,0.000039,24.040134,0.0005,1.358
10784.00,7.611394,25.00095,0.000037,24.040215,0.0005,1.358
10786.00,7.611470,24.99930,0.000039,24.040665,0.0005,1.357
10788.00,7.612295,24.99919,0.000038,24.040628,0.0005,1.358
10790.00,7.612741,24.99906,0.000037,24.040006,0.0005,1.358
10792.00,7.612700,24.99868,0.000038,24.040608,0.0005,1.357
10794.00,7.613284,24.99924,0.000039,24.040068,0.0005,1.357
10796.00,7.613468,24.99920,0.000038,24.040472,0.0005,1.357
10798.00,7.613169,24.99899,0.000039,24.040474,0.0005,1.358
10800.00,7.613783,24.99795,0.000038,24.040314,0.0005,1.357
10802.00,7.613556,24.99821,0.000038,24.040881,0.0005,1.358
10804.00,7.612978,24.99904,0.000037,24.039877,0.0005,1.358
@18,12.0000,24.0
10806.00,7.613240,24.99950,0.000037,24.039766,0.0005,1.357
10808.00,7.612881,24.99904,0.000037,24.040892,0.0005,1.357
10810.00,7.607997,24.99885,0.000039,24.040730,0.0005,1.357
10812.00,7.600372,24.99928,0.000040,24.039255,0.0005,1.356
10814.00,7.593111,24.99955,0.000040,24.039946,0.0005,1.356
10816.00,7.588671,25.00068,0.000040,24.040595,0.0005,1.357
10818.00,7.588411,25.00164,0.000040,24.040703,0.0005,1.358
10820.00,7.592945,25.00072,0.000038,24.040339,0.0005,1.357
10822.00,7.598967,25.00135,0.000038,24.040405,0.0005,1.358
10824.00,7.603600,25.00117,0.000038,24.040406,0.0005,1.359
10826.00,7.609076,25.00008,0.000036,24.040072,0.0005,1.359
10828.00,7.614572,24.99979,0.000037,24.040419,0.0005,1.359
10830.00,7.618577,25.00077,0.000038,24.040543,0.0005,1.358
10832.00,7.624744,25.00159,0.000037,24.040410,0.0005,1.358
10834.00,7.633403,25.00144,0.000037,24.040792,0.0005,1.359
10836.00,7.644346,25.00124,0.000036,24.041556,0.0005,1.360
10838.00,7.653938,25.00069,0.000037,24.040775,0.0005,1.360
10840.00,7.658865,25.00063,0.000036,24.039999,0.0005,1.359
10842.00,7.660251,25.00020,0.000036,24.040334,0.0005,1.359
10844.00,7.659117,25.00081,0.000038,24.040806,0.0005,1.358
10846.00,7.656891,24.99968,0.000037,24.040286,0.0005,1.358
10848.00,7.654216,24.99996,0.000038,24.039741,0.0005,1.357
10850.00,7.652432,24.99981,0.000039,24.040652,0.0005,1.357
10852.00,7.650306,24.99943,0.000039,24.039635,0.0005,1.358
10854.00,7.649705,24.99988,0.000038,24.039319,0.0005,1.358
10856.00,7.649100,24.99919,0.000039,24.040395,0.0005,1.358
10858.00,7.647933,24.99864,0.000038,24.040432,0.0005,1.358
10860.00,7.646706,24.99823,0.000037,24.040615,0.0005,1.358
10862.00,7.644646,24.99829,0.000038,24.040179,0.0005,1.358
10864.00,7.642666,24.99890,0.000038,24.040335,0.0005,1.358
10866.00,7.641640,24.99819,0.000037,24.039641,0.0005,1.358
10868.00,7.640452,24.99804,0.000038,24.040765,0.0005,1.358
10870.00,7.640107,24.99794,0.000038,24.040161,0.0005,1.358
10872.00,7.640685,24.99820,0.000037,24.040283,0.0005,1.357
10874.00,7.640337,24.99831,0.000039,24.039857,0.0005,1.357
10876.00,7.640494,24.99804,0.000039,24.039592,0.0005,1.357
10878.00,7.639752,24.99804,0.000039,24.039570,0.0005,1.358
10880.00,7.639501,24.99800,0.000038,24.039848,0.0005,1.358
10882.00,7.640104,24.99808,0.000037,24.040497,0.0005,1.358
10884.00,7.641309,24.99790,0.000038,24.040679,0.0005,1.358
10886.00,7.642446,24.99738,0.000038,24.040439,0.0005,1.359
10888.00,7.642481,24.99863,0.000038,24.040588,0.0005,1.358
10890.00,7.643179,24.99817,0.000037,24.040299,0.0005,1.358
10892.00,7.643210,24.99839,0.000038,24.039675,0.0005,1.358
10894.00,7.644489,24.99888,0.000038,24.040132,0.0005,1.358
10896.00,7.645437,24.99971,0.000038,24.040172,0.0005,1.358
10898.00,7.644830,25.00028,0.000038,24.040297,0.0005,1.358
10900.00,7.643716,25.00047,0.000038,24.040494,0.0005,1.358
10902.00,7.643560,25.00100,0.000038,24.040970,0.0005,1.358
10904.00,7.642686,25.00152,0.000038,24.040379,0.0005,1.358
10906.00,7.642136,25.00158,0.000039,24.040274,0.0005,1.358
10908.00,7.642408,25.00191,0.000039,24.039828,0.0005,1.357
10910.00,7.642130,25.00139,0.000039,24.040248,0.0005,1.358
10912.00,7.641810,25.00129,0.000038,24.040526,0.0005,1.358
10914.00,7.641565,25.00182,0.000037,24.040274,0.0005,1.359
10916.00,7.641029,25.00217,0.000038,24.040552,0.0006,1.359
10918.00,7.640454,25.00255,0.000039,24.039919,0.0006,1.358
10920.00,7.639552,25.00247,0.000039,24.040335,0.0005,1.358
10922.00,7.639112,25.00245,0.000038,24.040048,0.0005,1.358
10924.00,7.639571,25.00261,0.000038,24.040068,0.0005,1.358
10926.00,7.639546,25.00222,0.000039,24.041472,0.0005,1.358
10928.00,7.639822,25.00116,0.000039,24.040343,0.0005,1.358
10930.00,7.638921,25.00122,0.000039,24.040261,0.0005,1.359
10932.00,7.637559,25.00135,0.000039,24.040623,0.0006,1.358
10934.00,7.636201,25.00055,0.000037,24.040263,0.0005,1.358
10936.00,7.636418,25.00059,0.000037,24.040257,0.0005,1.358
10938.00,7.635045,25.00076,0.000039,24.040603,0.0005,1.358
10940.00,7.634449,25.00072,0.000039,24.040594,0.0005,1.358
10942.00,7.635241,25.00003,0.000038,24.040937,0.0005,1.358
10944.00,7.634860,24.99968,0.000039,24.041065,0.0005,1.358
10946.00,7.633379,25.00039,0.000038,24.040308,0.0005,1.359
10948.00,7.631563,24.99975,0.000038,24.039434,0.0005,1.358
10950.00,7.630977,24.99948,0.000037,24.040599,0.0005,1.359
10952.00,7.631310,25.00039,0.000038,24.040983,0.0005,1.359
10954.00,7.631672,24.99965,0.000037,24.039734,0.0006,1.358
10956.00,7.631444,24.99900,0.000038,24.040328,0.0005,1.358
10958.00,7.629952,24.99899,0.000039,24.041090,0.0005,1.358
10960.00,7.629350,24.99933,0.000039,24.040355,0.0005,1.358
10962.00,7.629760,24.99881,0.000038,24.040925,0.0005,1.359
10964.00,7.629503,24.99955,0.000039,24.040190,0.0005,1.359
10966.00,7.628647,25.00118,0.000038,24.039892,0.0005,1.359
10968.00,7.628391,25.00140,0.000039,24.039543,0.0005,1.359
10970.00,7.626678,25.00065,0.000038,24.039997,0.0005,1.358
10972.00,7.626414,25.00038,0.000037,24.040223,0.0005,1.359
10974.00,7.626664,25.00061,0.000038,24.040761,0.0005,1.359
10976.00,7.626856,25.00111,0.000039,24.039852,0.0005,1.359
10978.00,7.625744,25.00133,0.000038,24.040506,0.0005,1.358
10980.00,7.625642,25.00118,0.000040,24.040594,0.0005,1.358
10982.00,7.624998,25.00140,0.000040,24.040966,0.0005,1.358
10984.00,7.624491,25.00088,0.000038,24.040448,0.0005,1.358
10986.00,7.623997,25.00079,0.000039,24.040257,0.0005,1.359
10988.00,7.623663,25.00051,0.000037,24.040052,0.0005,1.358
10990.00,7.623601,25.00032,0.000038,24.040588,0.0005,1.358
10992.00,7.622447,25.00097,0.000038,24.040361,0.0005,1.359
10994.00,7.621693,25.00006,0.000038,24.040341,0.0005,1.359
10996.00,7.621344,24.99949,0.000038,24.040425,0.0005,1.359
10998.00,7.620181,24.99976,0.000038,24.039555,0.0005,1.358
11000.00,7.619518,24.99957,0.000037,24.040754,0.0005,1.359
11002.00,7.620275,24.99985,0.000038,24.040092,0.0005,1.358
11004.00,7.620348,25.00022,0.000038,24.039292,0.0005,1.359
11006.00,7.620863,24.99994,0.000038,24.040105,0.0005,1.359
11008.00,7.621294,24.99876,0.000039,24.040839,0.0005,1.358
11010.00,7.620228,24.99896,0.000039,24.039863,0.0005,1.358
11012.00,7.619060,24.99997,0.000038,24.040259,0.0005,1.359
11014.00,7.619879,25.00022,0.000039,24.039946,0.0005,1.358
11016.00,7.618630,24.99914,0.000039,24.040612,0.0006,1.358
11018.00,7.618118,24.99773,0.000037,24.040875,0.0005,1.358
11020.00,7.618651,24.99861,0.000038,24.040057,0.0005,1.359
11022.00,7.618501,24.99919,0.000038,24.039261,0.0005,1.359
11024.00,7.617168,24.99915,0.000037,24.040535,0.0005,1.359
11026.00,7.617595,24.99991,0.000038,24.040843,0.0005,1.359
11028.00,7.618225,25.00034,0.000037,24.040517,0.0005,1.359
11030.00,7.618645,24.99977,0.000038,24.039777,0.0005,1.359
11032.00,7.618321,24.99922,0.000039,24.040277,0.0005,1.359
11034.00,7.618544,25.00049,0.000039,24.040714,0.0005,1.359
11036.00,7.618444,24.99981,0.000039,24.040310,0.0006,1.358
11038.00,7.618639,25.00015,0.000039,24.040203,0.0005,1.359
11040.00,7.617515,25.00082,0.000040,24.040419,0.0005,1.359
11042.00,7.617303,25.00103,0.000039,24.040114,0.0005,1.359
11044.00,7.616858,25.00081,0.000038,24.040834,0.0005,1.358
11046.00,7.616517,25.00071,0.000039,24.040277,0.0005,1.358
11048.00,7.616629,24.99984,0.000040,24.040497,0.0005,1.359
11050.00,7.616601,25.00099,0.000039,24.039854,0.0005,1.358
11052.00,7.616219,25.00042,0.000039,24.040535,0.0006,1.360
11054.00,7.616412,25.00066,0.000039,24.040594,0.0005,1.359
11056.00,7.616285,25.00108,0.000037,24.040639,0.0005,1.358
11058.00,7.615965,24.99952,0.000039,24.040190,0.0005,1.358
11060.00,7.616547,24.99979,0.000039,24.040672,0.0005,1.359
11062.00,7.616996,25.00033,0.000039,24.040277,0.0005,1.359
11064.00,7.616766,25.00040,0.000039,24.039848,0.0005,1.359
11066.00,7.616502,25.00014,0.000039,24.041070,0.0005,1.359
11068.00,7.615944,24.99965,0.000038,24.040037,0.0005,1.359
11070.00,7.616031,24.99983,0.000037,24.040386,0.0005,1.359
11072.00,7.615789,25.00040,0.000040,24.040517,0.0005,1.358
11074.00,7.615445,24.99987,0.000038,24.040575,0.0005,1.359
11076.00,7.615620,25.00021,0.000038,24.040681,0.0005,1.359
11078.00,7.614113,25.00070,0.000039,24.039819,0.0005,1.358
11080.00,7.613942,25.00018,0.000039,24.041035,0.0005,1.359
11082.00,7.614793,24.99904,0.000039,24.040497,0.0005,1.359
11084.00,7.614511,24.99841,0.000038,24.040415,0.0005,1.358
11086.00,7.613731,24.99958,0.000039,24.040779,0.0005,1.358
11088.00,7.613804,24.99958,0.000038,24.040499,0.0005,1.359
11090.00,7.613771,24.99906,0.000039,24.040415,0.0005,1.360
11092.00,7.614583,24.99931,0.000037,24.040445,0.0006,1.359
11094.00,7.614712,24.99952,0.000038,24.040248,0.0006,1.358
11096.00,7.614668,24.99891,0.000038,24.040174,0.0005,1.359
11098.00,7.614009,25.00019,0.000039,24.040459,0.0005,1.359
11100.00,7.614401,24.99908,0.000038,24.040654,0.0005,1.359
11102.00,7.613999,24.99843,0.000039,24.041095,0.0006,1.359
11104.00,7.613331,24.99849,0.000039,24.040179,0.0005,1.359
11106.00,7.613277,24.99920,0.000039,24.040101,0.0005,1.359
11108.00,7.614054,24.99860,0.000039,24.040141,0.0005,1.359
11110.00,7.614762,24.99937,0.000038,24.039684,0.0005,1.358
11112.00,7.615486,24.99928,0.000039,24.040783,0.0005,1.359
11114.00,7.615193,24.99858,0.000039,24.040412,0.0005,1.359
11116.00,7.614043,24.99785,0.000039,24.040692,0.0005,1.359
11118.00,7.613573,24.99858,0.000038,24.039979,0.0005,1.359
11120.00,7.613884,24.99786,0.000038,24.040372,0.0005,1.359
11122.00,7.614289,24.99854,0.000039,24.040599,0.0005,1.359
11124.00,7.614349,24.99891,0.000038,24.041219,0.0005,1.359
11126.00,7.613697,24.99919,0.000039,24.040517,0.0005,1.359
11128.00,7.613712,24.99896,0.000038,24.039397,0.0004,1.359
11130.00,7.613705,24.99822,0.000039,24.040095,0.0005,1.359
11132.00,7.614203,24.99920,0.000039,24.040399,0.0006,1.359
11134.00,7.613742,24.99971,0.000039,24.040728,0.0005,1.359
11136.00,7.614157,24.99945,0.000039,24.040621,0.0005,1.359
11138.00,7.614565,24.99942,0.000037,24.040488,0.0005,1.360
11140.00,7.614263,24.99874,0.000037,24.040157,0.0005,1.359
11142.00,7.614240,24.99952,0.000039,24.040023,0.0005,1.359
11144.00,7.614742,24.99973,0.000039,24.040503,0.0005,1.359
11146.00,7.615069,24.99999,0.000038,24.039763,0.0005,1.360
11148.00,7.614175,24.99957,0.000039,24.041183,0.0006,1.359
11150.00,7.614360,24.99905,0.000038,24.040734,0.0006,1.359
11152.00,7.614942,24.99847,0.000038,24.040383,0.0005,1.359
11154.00,7.614826,24.99837,0.000038,24.040150,0.0005,1.360
11156.00,7.614386,24.99859,0.000039,24.040361,0.0005,1.359
11158.00,7.614982,24.99831,0.000039,24.040288,0.0005,1.359
11160.00,7.614664,24.99836,0.000039,24.040754,0.0006,1.359
11162.00,7.615308,24.99809,0.000039,24.040474,0.0005,1.359
11164.00,7.615728,24.99835,0.000039,24.040345,0.0005,1.359
11166.00,7.615408,24.99915,0.000039,24.040668,0.0005,1.359
11168.00,7.616023,24.99859,0.000039,24.040672,0.0005,1.359
11170.00,7.615694,24.99979,0.000039,24.040099,0.0005,1.359
11172.00,7.615416,24.99946,0.000040,24.040446,0.0005,1.359
11174.00,7.615242,24.99921,0.000039,24.039999,0.0005,1.359
11176.00,7.615333,24.99878,0.000039,24.040292,0.0005,1.359
11178.00,7.614834,24.99910,0.000038,24.040254,0.0005,1.360
11180.00,7.614274,25.00012,0.000038,24.040466,0.0005,1.360
11182.00,7.614896,25.00050,0.000038,24.040090,0.0005,1.359
11184.00,7.614569,24.99978,0.000038,24.040568,0.0005,1.359
11186.00,7.614626,25.00004,0.000038,24.040488,0.0005,1.359
11188.00,7.615175,25.00066,0.000039,24.040955,0.0005,1.359
11190.00,7.614214,25.00016,0.000038,24.040697,0.0006,1.360
11192.00,7.613189,24.99949,0.000038,24.039964,0.0005,1.359
11194.00,7.614193,24.99913,0.000038,24.040306,0.0005,1.360
11196.00,7.613740,24.99865,0.000039,24.040685,0.0005,1.360
11198.00,7.614109,24.99958,0.000038,24.040337,0.0005,1.360
11200.00,7.614476,24.99980,0.000038,24.040172,0.0005,1.359
11202.00,7.614542,25.00032,0.000039,24.039844,0.0005,1.359
11204.00,7.614561,25.00047,0.000038,24.040321,0.0005,1.360
11206.00,7.614967,24.99964,0.000038,24.040575,0.0005,1.360
11208.00,7.614969,24.99957,0.000039,24.039974,0.0005,1.359
11210.00,7.615073,25.00003,0.000039,24.040321,0.0005,1.359
11212.00,7.614785,24.99999,0.000039,24.040879,0.0005,1.359
11214.00,7.615409,25.00010,0.000040,24.040185,0.0006,1.359
11216.00,7.614709,25.00020,0.000040,24.040817,0.0005,1.359
11218.00,7.614638,25.00049,0.000039,24.040194,0.0005,1.360
11220.00,7.614642,25.00054,0.000038,24.040343,0.0005,1.360
11222.00,7.613981,25.00073,0.000038,24.040357,0.0005,1.360
11224.00,7.613527,25.00126,0.000038,24.040174,0.0005,1.360
11226.00,7.613613,25.00112,0.000038,24.040617,0.0005,1.360
11228.00,7.614628,25.00160,0.000038,24.040086,0.0006,1.360
11230.00,7.615091,24.99975,0.000039,24.039975,0.0005,1.360
11232.00,7.615309,24.99997,0.000038,24.040070,0.0006,1.360
11234.00,7.615095,25.00024,0.000040,24.039986,0.0005,1.360
11236.00,7.614731,25.00008,0.000039,24.040032,0.0005,1.360
11238.00,7.614729,25.00011,0.000039,24.040274,0.0005,1.360
11240.00,7.614754,24.99980,0.000039,24.040372,0.0005,1.360
11242.00,7.614786,24.99953,0.000039,24.040626,0.0006,1.360
11244.00,7.614584,24.99995,0.000039,24.039804,0.0006,1.360
11246.00,7.613635,25.00041,0.000039,24.039928,0.0005,1.359
11248.00,7.613897,25.00066,0.000039,24.040015,0.0005,1.360
11250.00,7.614841,25.00043,0.000039,24.040235,0.0005,1.360
11252.00,7.614555,25.00124,0.000039,24.039866,0.0005,1.360
11254.00,7.614400,25.00224,0.000039,24.040550,0.0005,1.361
11256.00,7.614977,25.00219,0.000037,24.040517,0.0006,1.361
11258.00,7.614912,25.00063,0.000038,24.040665,0.0005,1.360
11260.00,7.614466,25.00005,0.000038,24.040215,0.0005,1.360
11262.00,7.615060,25.00008,0.000039,24.040241,0.0005,1.360
11264.00,7.615639,25.00036,0.000039,24.040281,0.0005,1.360
11266.00,7.615040,25.00004,0.000040,24.040575,0.0005,1.360
11268.00,7.614314,25.00095,0.000039,24.040843,0.0006,1.360
11270.00,7.614629,25.00094,0.000039,24.040190,0.0006,1.361
11272.00,7.614588,25.00110,0.000039,24.040270,0.0006,1.361
11274.00,7.614562,25.00163,0.000039,24.040059,0.0006,1.360
11276.00,7.614491,25.00181,0.000038,24.040490,0.0006,1.360
11278.00,7.614683,25.00242,0.000039,24.040639,0.0006,1.361
11280.00,7.614256,25.00166,0.000039,24.040715,0.0005,1.361
11282.00,7.613847,25.00207,0.000039,24.040895,0.0005,1.360
11284.00,7.613579,25.00347,0.000039,24.040414,0.0005,1.360
11286.00,7.613043,25.00305,0.000039,24.040194,0.0005,1.360
11288.00,7.613966,25.00372,0.000039,24.041268,0.0005,1.360
11290.00,7.614860,25.00274,0.000039,24.040686,0.0005,1.361
11292.00,7.614646,25.00315,0.000039,24.040805,0.0006,1.360
11294.00,7.614370,25.00288,0.000040,24.040694,0.0005,1.360
11296.00,7.614224,25.00230,0.000039,24.040330,0.0005,1.360
11298.00,7.614203,25.00239,0.000039,24.040306,0.0005,1.361
11300.00,7.615411,25.00209,0.000038,24.040614,0.0005,1.360
11302.00,7.615425,25.00209,0.000039,24.040810,0.0005,1.360
11304.00,7.614593,25.00303,0.000039,24.040845,0.0005,1.360
11306.00,7.614297,25.00267,0.000039,24.040590,0.0006,1.360
11308.00,7.614697,25.00243,0.000040,24.040339,0.0006,1.360
11310.00,7.614397,25.00218,0.000039,24.040610,0.0005,1.361
11312.00,7.614178,25.00216,0.000038,24.040205,0.0005,1.361
11314.00,7.614359,25.00284,0.000038,24.040557,0.0005,1.360
11316.00,7.615079,25.00249,0.000039,24.040503,0.0005,1.360
11318.00,7.615026,25.00290,0.000038,24.040466,0.0005,1.361
11320.00,7.614757,25.00272,0.000039,24.040034,0.0006,1.361
11322.00,7.614672,25.00255,0.000038,24.039744,0.0005,1.360
11324.00,7.615061,25.00276,0.000038,24.039934,0.0005,1.360
11326.00,7.615615,25.00198,0.000039,24.040625,0.0005,1.360
11328.00,7.615416,25.00192,0.000038,24.040401,0.0005,1.361
11330.00,7.615458,25.00119,0.000038,24.040277,0.0005,1.361
11332.00,7.614932,25.00178,0.000039,24.040019,0.0005,1.360
11334.00,7.615234,25.00070,0.000040,24.040648,0.0005,1.360
11336.00,7.615253,25.00099,0.000039,24.040392,0.0005,1.360
11338.00,7.615668,25.00004,0.000038,24.040575,0.0005,1.360
11340.00,7.615022,25.00028,0.000039,24.039990,0.0005,1.360
11342.00,7.614339,25.00030,0.000039,24.040683,0.0005,1.360
11344.00,7.614508,25.00162,0.000038,24.039819,0.0005,1.361
11346.00,7.613641,25.00064,0.000037,24.040288,0.0006,1.361
11348.00,7.612931,25.00064,0.000038,24.040152,0.0005,1.361
11350.00,7.613933,25.00167,0.000038,24.040965,0.0005,1.361
11352.00,7.613532,24.99997,0.000038,24.040088,0.0005,1.361
11354.00,7.613737,25.00017,0.000038,24.040399,0.0005,1.360
11356.00,7.614594,25.00097,0.000038,24.040565,0.0005,1.361
11358.00,7.614841,25.00052,0.000039,24.041041,0.0006,1.361
11360.00,7.614730,25.00116,0.000039,24.039828,0.0006,1.360
11362.00,7.614612,25.00078,0.000038,24.040775,0.0005,1.361
11364.00,7.614497,25.00083,0.000039,24.040279,0.0005,1.360
11366.00,7.615054,25.00125,0.000038,24.040479,0.0005,1.361
11368.00,7.614571,25.00063,0.000040,24.040341,0.0006,1.360
11370.00,7.614886,25.00106,0.000039,24.040546,0.0005,1.361
11372.00,7.614905,25.00155,0.000039,24.040861,0.0005,1.361
11374.00,7.614720,25.00176,0.000038,24.040110,0.0005,1.361
11376.00,7.614118,25.00225,0.000038,24.040432,0.0006,1.361
11378.00,7.615162,25.00255,0.000037,24.040754,0.0006,1.361
11380.00,7.615319,25.00240,0.000038,24.041079,0.0005,1.361
11382.00,7.614071,25.00191,0.000039,24.040795,0.0005,1.361
11384.00,7.614347,25.00103,0.000039,24.039921,0.0005,1.361
11386.00,7.614890,25.00027,0.000039,24.040530,0.0005,1.360
11388.00,7.615186,25.00093,0.000039,24.040146,0.0005,1.361
11390.00,7.615645,25.00138,0.000038,24.040530,0.0005,1.361
11392.00,7.615487,25.00058,0.000039,24.039641,0.0006,1.361
11394.00,7.615036,25.00176,0.000039,24.039723,0.0005,1.362
11396.00,7.615447,25.00284,0.000038,24.040294,0.0005,1.362
11398.00,7.615993,25.00308,0.000037,24.040423,0.0005,1.362
11400.00,7.615243,25.00310,0.000037,24.040681,0.0006,1.362
11402.00,7.614902,25.00254,0.000038,24.041181,0.0005,1.362
11404.00,7.616006,25.00135,0.000037,24.040239,0.0005,1.362
11406.00,7.615512,25.00167,0.000038,24.040226,0.0005,1.361
@19,12.0000,24.0
11408.00,7.615193,25.00184,0.000040,24.041183,0.0005,1.361
11410.00,7.610516,25.00233,0.000038,24.040597,0.0005,1.361
11412.00,7.602763,25.00178,0.000039,24.040266,0.0005,1.361
11414.00,7.595157,25.00140,0.000039,24.040557,0.0005,1.360
11416.00,7.590562,25.00113,0.000040,24.040685,0.0005,1.360
11418.00,7.590473,25.00097,0.000039,24.040628,0.0005,1.361
11420.00,7.595146,25.00182,0.000039,24.040990,0.0006,1.362
11422.00,7.600794,25.00251,0.000038,24.040697,0.0006,1.363
11424.00,7.605738,25.00170,0.000037,24.040805,0.0005,1.363
11426.00,7.611712,25.00142,0.000038,24.040746,0.0005,1.363
11428.00,7.617671,25.00129,0.000037,24.040837,0.0005,1.363
11430.00,7.621320,25.00064,0.000038,24.040088,0.0005,1.362
11432.00,7.625455,25.00020,0.000039,24.040215,0.0005,1.363
11434.00,7.633740,25.00014,0.000037,24.039899,0.0005,1.363
11436.00,7.644370,25.00021,0.000037,24.040677,0.0006,1.364
11438.00,7.655517,24.99978,0.000036,24.040541,0.0005,1.364
11440.00,7.660442,25.00028,0.000037,24.040225,0.0005,1.363
11442.00,7.660507,25.00086,0.000037,24.040606,0.0005,1.362
11444.00,7.659270,25.00071,0.000039,24.040370,0.0006,1.362
11446.00,7.657659,25.00092,0.000039,24.040145,0.0005,1.362
11448.00,7.655249,25.00085,0.000039,24.040474,0.0005,1.362
11450.00,7.654277,25.00191,0.000040,24.040579,0.0005,1.362
11452.00,7.652862,25.00325,0.000039,24.040315,0.0006,1.362
11454.00,7.651492,25.00274,0.000040,24.040605,0.0005,1.362
11456.00,7.650781,25.00210,0.000040,24.040403,0.0005,1.362
11458.00,7.649077,25.00243,0.000038,24.040070,0.0005,1.362
11460.00,7.647631,25.00159,0.000039,24.040941,0.0005,1.361
11462.00,7.646805,25.00278,0.000040,24.040423,0.0005,1.361
11464.00,7.645292,25.00358,0.000039,24.040390,0.0005,1.362
11466.00,7.643411,25.00371,0.000038,24.040630,0.0006,1.362
11468.00,7.641911,25.00381,0.000038,24.040263,0.0005,1.362
11470.00,7.640952,25.00259,0.000039,24.039957,0.0006,1.362
11472.00,7.640711,25.00340,0.000039,24.040174,0.0005,1.362
11474.00,7.640463,25.00277,0.000039,24.040190,0.0005,1.362
11476.00,7.641087,25.00248,0.000038,24.039824,0.0006,1.362
11478.00,7.641395,25.00253,0.000038,24.039915,0.0005,1.362
11480.00,7.641620,25.00203,0.000039,24.040985,0.0005,1.362
11482.00,7.642951,25.00204,0.000038,24.039864,0.0006,1.362
11484.00,7.642542,25.00207,0.000038,24.039943,0.0005,1.362
11486.00,7.642556,25.00205,0.000038,24.040385,0.0005,1.362
11488.00,7.643640,25.00206,0.000039,24.040074,0.0006,1.362
11490.00,7.643198,25.00195,0.000038,24.040439,0.0005,1.363
11492.00,7.643491,25.00239,0.000038,24.040101,0.0005,1.362
11494.00,7.643446,25.00278,0.000037,24.040274,0.0005,1.363
11496.00,7.643657,25.00267,0.000038,24.040410,0.0005,1.363
11498.00,7.644616,25.00266,0.000039,24.040821,0.0005,1.362
11500.00,7.645013,25.00342,0.000040,24.040052,0.0005,1.363
11502.00,7.644780,25.00334,0.000037,24.040408,0.0005,1.362
11504.00,7.644841,25.00388,0.000039,24.040052,0.0005,1.362
11506.00,7.645291,25.00427,0.000041,24.039786,0.0006,1.362
11508.00,7.644698,25.00441,0.000039,24.040795,0.0005,1.362
11510.00,7.644514,25.00436,0.000038,24.040332,0.0005,1.362
11512.00,7.644246,25.00279,0.000039,24.040177,0.0005,1.363
11514.00,7.644628,25.00328,0.000039,24.040405,0.0006,1.362
11516.00,7.644547,25.00387,0.000039,24.040125,0.0006,1.362
11518.00,7.643387,25.00368,0.000039,24.039255,0.0006,1.362
11520.00,7.642819,25.00392,0.000039,24.040365,0.0005,1.363
11522.00,7.642148,25.00407,0.000039,24.040921,0.0005,1.363
11524.00,7.641914,25.00329,0.000038,24.040532,0.0005,1.363
11526.00,7.642604,25.00194,0.000039,24.041316,0.0005,1.363
11528.00,7.641153,25.00139,0.000038,24.039854,0.0006,1.363
11530.00,7.640400,25.00195,0.000037,24.040341,0.0005,1.362
11532.00,7.640493,25.00251,0.000040,24.040879,0.0005,1.362
11534.00,7.639199,25.00177,0.000038,24.040681,0.0005,1.363
11536.00,7.638461,25.00240,0.000039,24.040432,0.0005,1.362
11538.00,7.638084,25.00303,0.000040,24.040261,0.0006,1.363
11540.00,7.637871,25.00358,0.000039,24.039410,0.0005,1.363
11542.00,7.637287,25.00278,0.000040,24.040061,0.0006,1.363
11544.00,7.636865,25.00244,0.000039,24.040219,0.0005,1.363
11546.00,7.636081,25.00259,0.000038,24.040635,0.0005,1.363
11548.00,7.635294,25.00257,0.000038,24.040697,0.0005,1.363
11550.00,7.636108,25.00303,0.000039,24.040050,0.0005,1.363
11552.00,7.635979,25.00301,0.000038,24.040937,0.0005,1.363
11554.00,7.634451,25.00181,0.000040,24.040054,0.0006,1.363
11556.00,7.633133,25.00209,0.000038,24.041243,0.0005,1.363
11558.00,7.632173,25.00110,0.000039,24.041065,0.0005,1.363
11560.00,7.632386,25.00204,0.000039,24.040135,0.0006,1.362
11562.00,7.631872,25.00214,0.000041,24.040066,0.0006,1.362
11564.00,7.631251,25.00214,0.000040,24.040997,0.0005,1.363
11566.00,7.631072,25.00133,0.000039,24.040948,0.0005,1.363
11568.00,7.630689,25.00086,0.000040,24.040248,0.0005,1.363
11570.00,7.630101,25.00116,0.000039,24.040666,0.0005,1.363
11572.00,7.629770,25.00122,0.000038,24.040772,0.0006,1.362
11574.00,7.629481,25.00083,0.000039,24.040897,0.0005,1.362
11576.00,7.628437,25.00078,0.000039,24.041132,0.0005,1.363
11578.00,7.628339,25.00110,0.000038,24.039839,0.0005,1.363
11580.00,7.627971,25.00104,0.000039,24.040479,0.0005,1.363
11582.00,7.627299,25.00152,0.000038,24.040425,0.0006,1.363
11584.00,7.627226,25.00116,0.000039,24.040699,0.0006,1.363
11586.00,7.626385,25.00128,0.000038,24.040559,0.0006,1.363
11588.00,7.625654,25.00218,0.000039,24.040714,0.0005,1.364
11590.00,7.625920,25.00275,0.000038,24.040515,0.0006,1.363
11592.00,7.625946,25.00366,0.000039,24.040506,0.0005,1.363
11594.00,7.625416,25.00308,0.000039,24.041150,0.0005,1.363
11596.00,7.624422,25.00326,0.000040,24.040399,0.0006,1.362
11598.00,7.624647,25.00301,0.000039,24.040639,0.0006,1.363
11600.00,7.623918,25.00326,0.000039,24.040783,0.0006,1.363
11602.00,7.624116,25.00333,0.000038,24.040323,0.0006,1.364
11604.00,7.623794,25.00264,0.000039,24.040943,0.0006,1.363
11606.00,7.622218,25.00223,0.000040,24.040746,0.0006,1.363
11608.00,7.621694,25.00127,0.000039,24.040145,0.0005,1.363
11610.00,7.621534,25.00061,0.000040,24.040881,0.0005,1.363
11612.00,7.621901,25.00181,0.000039,24.040790,0.0005,1.363
11614.00,7.621412,25.00171,0.000039,24.041143,0.0005,1.363
11616.00,7.620631,25.00235,0.000040,24.041190,0.0005,1.363
11618.00,7.620731,25.00250,0.000039,24.040826,0.0005,1.363
11620.00,7.620889,25.00197,0.000038,24.040235,0.0005,1.363
11622.00,7.620882,25.00269,0.000038,24.040415,0.0005,1.363
11624.00,7.620966,25.00264,0.000039,24.040214,0.0005,1.363
11626.00,7.620242,25.00297,0.000038,24.041023,0.0005,1.363
11628.00,7.619031,25.00345,0.000038,24.040810,0.0005,1.363
11630.00,7.619103,25.00272,0.000039,24.040130,0.0006,1.364
11632.00,7.619970,25.00273,0.000039,24.041039,0.0006,1.363
11634.00,7.619896,25.00294,0.000039,24.040379,0.0005,1.363
11636.00,7.619578,25.00282,0.000040,24.040335,0.0005,1.363
11638.00,7.619335,25.00379,0.000038,24.041008,0.0005,1.363
11640.00,7.618729,25.00329,0.000039,24.040717,0.0005,1.363
11642.00,7.618417,25.00332,0.000039,24.039790,0.0005,1.363
11644.00,7.618480,25.00384,0.000038,24.040701,0.0005,1.363
11646.00,7.618501,25.00388,0.000039,24.041088,0.0005,1.363
11648.00,7.618297,25.00359,0.000038,24.041314,0.0006,1.362
11650.00,7.618685,25.00291,0.000039,24.041094,0.0006,1.363
11652.00,7.618023,25.00303,0.000038,24.040292,0.0006,1.363
11654.00,7.617468,25.00369,0.000038,24.040643,0.0006,1.363
11656.00,7.617730,25.00366,0.000038,24.040457,0.0005,1.363
11658.00,7.618346,25.00282,0.000038,24.040477,0.0005,1.363
11660.00,7.618450,25.00246,0.000039,24.040561,0.0005,1.363
11662.00,7.618054,25.00218,0.000039,24.040739,0.0005,1.363
11664.00,7.618412,25.00283,0.000039,24.040981,0.0005,1.363
11666.00,7.618056,25.00269,0.000038,24.041034,0.0005,1.363
11668.00,7.618038,25.00341,0.000038,24.040823,0.0005,1.363
11670.00,7.618081,25.00369,0.000038,24.040686,0.0006,1.363
11672.00,7.618189,25.00299,0.000038,24.040865,0.0006,1.364
11674.00,7.617863,25.00209,0.000039,24.040828,0.0006,1.363
11676.00,7.617246,25.00152,0.000039,24.040437,0.0006,1.363
11678.00,7.617751,25.00116,0.000039,24.040777,0.0005,1.363
11680.00,7.619081,25.00080,0.000040,24.040879,0.0005,1.364
11682.00,7.618536,25.00062,0.000039,24.040112,0.0005,1.363
11684.00,7.618455,25.00095,0.000039,24.039914,0.0006,1.363
11686.00,7.618374,25.00115,0.000039,24.040946,0.0006,1.363
11688.00,7.618012,25.00106,0.000039,24.040046,0.0005,1.364
11690.00,7.617344,25.00099,0.000040,24.040285,0.0005,1.364
11692.00,7.617508,25.00064,0.000038,24.040815,0.0005,1.364
11694.00,7.617610,25.00108,0.000038,24.040737,0.0006,1.363
11696.00,7.618001,25.00277,0.000038,24.040501,0.0006,1.363
11698.00,7.617582,25.00213,0.000038,24.040675,0.0006,1.364
11700.00,7.617582,25.00240,0.000038,24.040766,0.0006,1.364
11702.00,7.618166,25.00085,0.000038,24.040652,0.0005,1.364
11704.00,7.617499,25.00025,0.000038,24.040159,0.0005,1.363
11706.00,7.617122,25.00100,0.000039,24.040274,0.0005,1.363
11708.00,7.616392,25.00111,0.000040,24.040006,0.0006,1.363
11710.00,7.615653,25.00136,0.000041,24.040546,0.0006,1.363
11712.00,7.616586,25.00123,0.000040,24.040943,0.0006,1.364
11714.00,7.617414,25.00065,0.000039,24.040779,0.0005,1.364
11716.00,7.617320,25.00056,0.000038,24.039910,0.0006,1.363
11718.00,7.616385,25.00122,0.000038,24.039966,0.0005,1.364
11720.00,7.616935,25.00080,0.000039,24.039883,0.0005,1.364
11722.00,7.616461,25.00017,0.000039,24.039563,0.0005,1.364
11724.00,7.616542,25.00034,0.000038,24.040665,0.0006,1.364
11726.00,7.616595,25.00028,0.000039,24.039784,0.0005,1.364
11728.00,7.616305,25.00039,0.000038,24.040508,0.0005,1.363
11730.00,7.615514,25.00069,0.000039,24.040774,0.0005,1.363
11732.00,7.615499,25.00037,0.000039,24.040270,0.0005,1.364
11734.00,7.615371,25.00029,0.000039,24.040350,0.0005,1.363
11736.00,7.615683,25.00000,0.000039,24.040690,0.0005,1.364
11738.00,7.617209,24.99971,0.000039,24.040957,0.0005,1.363
11740.00,7.616936,24.99986,0.000039,24.040657,0.0005,1.364
11742.00,7.616601,25.00109,0.000038,24.040525,0.0005,1.364
11744.00,7.616582,25.00292,0.000038,24.041239,0.0005,1.364
11746.00,7.616180,25.00277,0.000039,24.040490,0.0005,1.364
11748.00,7.616417,25.00178,0.000039,24.040401,0.0006,1.364
11750.00,7.615936,25.00126,0.000039,24.040739,0.0005,1.364
11752.00,7.616103,25.00062,0.000039,24.040121,0.0005,1.364
11754.00,7.616178,25.00096,0.000038,24.039963,0.0005,1.364
11756.00,7.615551,25.00035,0.000039,24.041015,0.0005,1.364
11758.00,7.615863,25.00086,0.000039,24.041132,0.0006,1.364
11760.00,7.616207,25.00114,0.000040,24.040395,0.0005,1.364
11762.00,7.615843,25.00086,0.000039,24.040586,0.0006,1.363
11764.00,7.616032,25.00084,0.000038,24.040668,0.0005,1.364
11766.00,7.616574,25.00078,0.000039,24.040312,0.0005,1.364
11768.00,7.615469,25.00112,0.000038,24.040399,0.0005,1.364
11770.00,7.616382,25.00114,0.000039,24.041132,0.0006,1.364
11772.00,7.616477,25.00144,0.000039,24.040108,0.0005,1.364
11774.00,7.615827,25.00081,0.000039,24.040270,0.0005,1.364
11776.00,7.615565,25.00010,0.000039,24.040968,0.0005,1.363
11778.00,7.615616,24.99931,0.000038,24.040335,0.0005,1.363
11780.00,7.615891,25.00039,0.000039,24.040490,0.0005,1.363
11782.00,7.616256,25.00152,0.000039,24.040968,0.0005,1.363
11784.00,7.615853,25.00227,0.000039,24.040646,0.0005,1.363
11786.00,7.615808,25.00194,0.000038,24.040875,0.0005,1.364
11788.00,7.615601,25.00067,0.000039,24.041072,0.0005,1.364
11790.00,7.616642,25.00164,0.000039,24.040621,0.0005,1.364
11792.00,7.617615,25.00149,0.000039,24.040686,0.0005,1.363
11794.00,7.616773,25.00163,0.000040,24.040746,0.0006,1.363
11796.00,7.616003,25.00084,0.000040,24.040375,0.0005,1.363
11798.00,7.616509,25.00135,0.000039,24.039959,0.0005,1.364
11800.00,7.616302,25.00165,0.000040,24.040899,0.0005,1.364
11802.00,7.616454,25.00056,0.000040,24.040145,0.0006,1.363
11804.00,7.616236,25.00075,0.000039,24.040675,0.0005,1.363
11806.00,7.616299,25.00175,0.000038,24.040174,0.0005,1.364
11808.00,7.616729,25.00191,0.000038,24.040488,0.0005,1.363
11810.00,7.616086,25.00131,0.000039,24.040066,0.0005,1.364
11812.00,7.616461,25.00112,0.000038,24.040608,0.0005,1.363
11814.00,7.615890,25.00161,0.000039,24.040979,0.0006,1.363
11816.00,7.615122,25.00175,0.000038,24.040303,0.0005,1.363
11818.00,7.615515,25.00308,0.000038,24.040590,0.0005,1.363
11820.00,7.614775,25.00383,0.000039,24.040545,0.0005,1.364
11822.00,7.615169,25.00387,0.000039,24.040566,0.0005,1.363
11824.00,7.614329,25.00268,0.000039,24.040434,0.0005,1.363
11826.00,7.615270,25.00329,0.000039,24.040754,0.0005,1.364
11828.00,7.616300,25.00390,0.000038,24.040155,0.0005,1.364
11830.00,7.616425,25.00348,0.000038,24.039674,0.0006,1.363
11832.00,7.616211,25.00310,0.000039,24.040428,0.0005,1.364
11834.00,7.615200,25.00299,0.000040,24.040568,0.0006,1.363
11836.00,7.615342,25.00348,0.000039,24.040699,0.0005,1.363
11838.00,7.615525,25.00304,0.000038,24.040597,0.0006,1.364
11840.00,7.615861,25.00290,0.000039,24.040712,0.0006,1.364
11842.00,7.615413,25.00223,0.000040,24.040290,0.0005,1.363
11844.00,7.614950,25.00269,0.000039,24.040803,0.0005,1.364
11846.00,7.615225,25.00176,0.000038,24.040245,0.0006,1.363
11848.00,7.614999,25.00100,0.000039,24.041141,0.0005,1.364
11850.00,7.614707,25.00129,0.000039,24.040492,0.0005,1.363
11852.00,7.615209,25.00214,0.000039,24.040526,0.0005,1.363
11854.00,7.615314,25.00151,0.000039,24.040468,0.0005,1.364
11856.00,7.615793,25.00117,0.000039,24.040257,0.0005,1.363
11858.00,7.616040,25.00032,0.000038,24.040839,0.0005,1.363
11860.00,7.614768,25.00030,0.000038,24.040381,0.0005,1.364
11862.00,7.615134,25.00067,0.000039,24.040670,0.0005,1.364
11864.00,7.615341,25.00071,0.000038,24.040545,0.0005,1.364
11866.00,7.615920,25.00036,0.000038,24.040734,0.0005,1.363
11868.00,7.615019,25.00150,0.000039,24.041006,0.0005,1.364
11870.00,7.614721,25.00167,0.000038,24.041217,0.0005,1.364
11872.00,7.615870,25.00196,0.000038,24.040759,0.0005,1.364
11874.00,7.615939,25.00266,0.000038,24.040437,0.0005,1.363
11876.00,7.615649,25.00311,0.000038,24.040419,0.0005,1.363
11878.00,7.615559,25.00312,0.000038,24.040525,0.0005,1.364
11880.00,7.615544,25.00332,0.000038,24.040486,0.0005,1.364
11882.00,7.615439,25.00253,0.000039,24.040094,0.0005,1.364
11884.00,7.615782,25.00280,0.000038,24.039968,0.0005,1.363
11886.00,7.615961,25.00231,0.000039,24.040452,0.0005,1.363
11888.00,7.616092,25.00267,0.000039,24.039959,0.0005,1.363
11890.00,7.616292,25.00259,0.000038,24.040990,0.0005,1.364
11892.00,7.615908,25.00226,0.000038,24.040512,0.0005,1.363
11894.00,7.615349,25.00214,0.000039,24.040405,0.0005,1.363
11896.00,7.614985,25.00139,0.000038,24.040561,0.0005,1.364
11898.00,7.615795,25.00123,0.000039,24.040530,0.0005,1.363
11900.00,7.615974,25.00104,0.000038,24.039904,0.0005,1.364
11902.00,7.615960,25.00179,0.000039,24.040843,0.0005,1.364
11904.00,7.615651,25.00076,0.000038,24.040315,0.0005,1.364
11906.00,7.614948,25.00055,0.000038,24.040419,0.0005,1.363
11908.00,7.615559,25.00104,0.000039,24.040655,0.0005,1.364
11910.00,7.615102,25.00026,0.000039,24.039919,0.0005,1.364
11912.00,7.615253,25.00037,0.000040,24.040674,0.0005,1.364
11914.00,7.614864,25.00076,0.000038,24.040195,0.0005,1.364
11916.00,7.614709,25.00085,0.000038,24.040094,0.0005,1.363
11918.00,7.615482,25.00056,0.000039,24.041021,0.0005,1.363
11920.00,7.615251,24.99977,0.000038,24.040566,0.0006,1.363
11922.00,7.615727,25.00085,0.000039,24.040870,0.0005,1.363
11924.00,7.615856,25.00151,0.000040,24.040823,0.0005,1.363
11926.00,7.615676,25.00069,0.000039,24.040294,0.0005,1.363
11928.00,7.615612,25.00049,0.000039,24.040495,0.0005,1.363
11930.00,7.615649,24.99993,0.000039,24.041301,0.0005,1.364
11932.00,7.615907,24.99917,0.000039,24.040610,0.0005,1.364
11934.00,7.616442,24.99998,0.000038,24.041054,0.0006,1.363
11936.00,7.616163,25.00052,0.000039,24.040265,0.0005,1.363
11938.00,7.616029,24.99965,0.000038,24.040079,0.0006,1.363
11940.00,7.616063,24.99931,0.000039,24.040837,0.0005,1.363
11942.00,7.615930,24.99922,0.000039,24.040117,0.0006,1.363
11944.00,7.615303,25.00009,0.000039,24.040503,0.0005,1.363
11946.00,7.615546,25.00040,0.000038,24.040426,0.0005,1.363
11948.00,7.615566,25.00098,0.000039,24.040350,0.0005,1.363
11950.00,7.615914,25.00061,0.000039,24.040855,0.0005,1.363
11952.00,7.614742,25.00115,0.000038,24.039770,0.0005,1.363
11954.00,7.614590,25.00038,0.000038,24.040094,0.0005,1.363
11956.00,7.614235,25.00120,0.000039,24.039890,0.0005,1.363
11958.00,7.614818,25.00160,0.000039,24.039937,0.0005,1.364
11960.00,7.614859,25.00123,0.000037,24.039852,0.0005,1.364
11962.00,7.615643,25.00106,0.000037,24.039957,0.0005,1.364
11964.00,7.615985,25.00038,0.000038,24.040623,0.0005,1.364
11966.00,7.616373,25.00018,0.000038,24.040301,0.0005,1.363
11968.00,7.616198,25.00045,0.000037,24.041301,0.0005,1.364
11970.00,7.616568,24.99952,0.000038,24.040319,0.0005,1.363
11972.00,7.616955,24.99951,0.000039,24.040601,0.0005,1.364
11974.00,7.614889,25.00006,0.000040,24.040139,0.0005,1.363
11976.00,7.614707,24.99934,0.000039,24.040388,0.0005,1.363
11978.00,7.615633,24.99906,0.000039,24.040797,0.0005,1.363
11980.00,7.615550,24.99951,0.000038,24.040623,0.0005,1.363
11982.00,7.615522,25.00031,0.000038,24.040741,0.0005,1.363
11984.00,7.615588,25.00077,0.000039,24.040330,0.0005,1.363
11986.00,7.616040,25.00121,0.000037,24.040050,0.0005,1.363
11988.00,7.615391,25.00046,0.000038,24.040499,0.0005,1.364
11990.00,7.615056,25.00059,0.000038,24.040670,0.0005,1.363
11992.00,7.614910,25.00017,0.000037,24.040397,0.0005,1.364
11994.00,7.614893,25.00005,0.000037,24.040875,0.0005,1.363
11996.00,7.614611,24.99991,0.000038,24.040114,0.0005,1.363
11998.00,7.614962,25.00023,0.000039,24.040763,0.0005,1.363
12000.00,7.615064,24.99978,0.000038,24.040535,0.0005,1.363
12002.00,7.615578,25.00039,0.000038,24.039055,0.0005,1.363
12004.00,7.615838,25.00060,0.000039,24.041286,0.0006,1.363
12006.00,7.615095,24.99957,0.000038,24.041205,0.0005,1.363
@20,12.0000,24.0
12008.00,7.614192,24.99950,0.000039,24.041179,0.0005,1.363
12010.00,7.610573,24.99982,0.000039,24.040525,0.0005,1.363
12012.00,7.603655,25.00024,0.000038,24.040915,0.0005,1.363
12014.00,7.596736,24.99991,0.000039,24.040421,0.0005,1.362
12016.00,7.591504,25.00036,0.000040,24.040163,0.0005,1.362
12018.00,7.590956,25.00101,0.000039,24.040108,0.0005,1.362
12020.00,7.594271,24.99966,0.000039,24.040661,0.0005,1.363
12022.00,7.600428,24.99965,0.000037,24.040346,0.0005,1.364
12024.00,7.606233,24.99991,0.000037,24.039828,0.0005,1.364
12026.00,7.612250,25.00035,0.000036,24.039621,0.0005,1.364
12028.00,7.617767,25.00036,0.000036,24.039879,0.0005,1.363
12030.00,7.622736,25.00031,0.000036,24.039984,0.0005,1.364
12032.00,7.627218,25.00058,0.000037,24.039986,0.0006,1.364
12034.00,7.633856,25.00005,0.000036,24.040354,0.0005,1.364
12036.00,7.643831,24.99971,0.000035,24.040512,0.0005,1.365
12038.00,7.653878,24.99951,0.000036,24.040128,0.0005,1.365
12040.00,7.659205,24.99994,0.000036,24.040452,0.0005,1.364
12042.00,7.660086,24.99986,0.000036,24.039510,0.0005,1.364
12044.00,7.658715,25.00031,0.000038,24.039943,0.0005,1.363
12046.00,7.656235,25.00018,0.000036,24.039672,0.0005,1.363
12048.00,7.653930,24.99954,0.000039,24.040086,0.0005,1.363
12050.00,7.651791,24.99950,0.000038,24.040050,0.0005,1.364
12052.00,7.649623,24.99953,0.000038,24.040826,0.0005,1.363
12054.00,7.647704,24.99934,0.000039,24.040732,0.0005,1.362
12056.00,7.645808,24.99947,0.000040,24.040606,0.0005,1.363
12058.00,7.644891,25.00055,0.000038,24.040028,0.0005,1.362
12060.00,7.644575,25.00060,0.000039,24.040712,0.0005,1.362
12062.00,7.643654,25.00214,0.000039,24.040670,0.0005,1.362
12064.00,7.641680,25.00157,0.000039,24.040435,0.0005,1.362
12066.00,7.639897,25.00101,0.000039,24.040250,0.0005,1.363
12068.00,7.638454,25.00217,0.000037,24.040872,0.0005,1.363
12070.00,7.637747,25.00151,0.000038,24.040686,0.0005,1.363
12072.00,7.638142,25.00154,0.000038,24.040330,0.0005,1.362
12074.00,7.638751,25.00156,0.000039,24.039617,0.0005,1.362
12076.00,7.638626,25.00088,0.000037,24.040072,0.0005,1.363
12078.00,7.638911,25.00159,0.000037,24.039830,0.0005,1.363
12080.00,7.639126,25.00192,0.000037,24.040028,0.0005,1.362
12082.00,7.640203,25.00088,0.000038,24.040288,0.0006,1.362
12084.00,7.640140,25.00256,0.000037,24.042336,0.0004,1.363
12086.00,7.640847,25.00148,0.000038,24.040761,0.0005,1.362
12088.00,7.641082,25.00080,0.000038,24.040203,0.0005,1.362
12090.00,7.641566,25.00124,0.000037,24.040777,0.0005,1.363
12092.00,7.640452,25.00162,0.000041,24.041063,0.0004,1.363
12094.00,7.641937,24.99963,0.000041,24.039543,0.0005,1.362
12096.00,7.642686,25.00126,0.000038,24.041003,0.0005,1.362
12098.00,7.643355,25.00089,0.000039,24.040288,0.0005,1.362
12100.00,7.643562,25.00023,0.000038,24.040699,0.0005,1.363
12102.00,7.644079,24.99934,0.000038,24.040272,0.0005,1.363
12104.00,7.644153,25.00008,0.000037,24.040259,0.0005,1.363
12106.00,7.644446,25.00036,0.000037,24.040566,0.0005,1.362
12108.00,7.643987,25.00023,0.000038,24.040534,0.0005,1.362
12110.00,7.642666,25.00047,0.000038,24.040365,0.0005,1.362
12112.00,7.642230,25.00129,0.000038,24.040386,0.0005,1.362
12114.00,7.642607,25.00148,0.000038,24.040221,0.0005,1.362
12116.00,7.642903,25.00165,0.000038,24.040708,0.0005,1.362
12118.00,7.642053,25.00071,0.000037,24.040452,0.0005,1.363
12120.00,7.642685,24.99975,0.000039,24.039623,0.0005,1.362
12122.00,7.642791,24.99992,0.000038,24.040463,0.0005,1.362
12124.00,7.641933,25.00027,0.000037,24.040383,0.0005,1.362
12126.00,7.641606,25.00052,0.000037,24.039992,0.0005,1.362
12128.00,7.640648,24.99952,0.000037,24.040288,0.0005,1.362
12130.00,7.639759,24.99937,0.000038,24.039892,0.0005,1.362
12132.00,7.639189,25.00018,0.000037,24.040299,0.0005,1.362
12134.00,7.638949,25.00046,0.000037,24.039783,0.0005,1.363
12136.00,7.637798,25.00064,0.000038,24.039732,0.0005,1.363
12138.00,7.637197,25.00051,0.000036,24.040463,0.0005,1.362
12140.00,7.636738,25.00075,0.000038,24.039754,0.0005,1.362
12142.00,7.636226,25.00096,0.000038,24.041005,0.0005,1.362
12144.00,7.636464,25.00096,0.000037,24.039934,0.0004,1.362
12146.00,7.636427,24.99993,0.000037,24.039497,0.0004,1.362
12148.00,7.635775,25.00024,0.000037,24.040050,0.0005,1.362
12150.00,7.634344,25.00177,0.000037,24.040419,0.0005,1.362
12152.00,7.634312,25.00180,0.000036,24.040306,0.0005,1.363
12154.00,7.632768,25.00167,0.000036,24.040183,0.0005,1.363
12156.00,7.632094,25.00114,0.000036,24.039994,0.0005,1.362
12158.00,7.631273,25.00175,0.000037,24.039852,0.0005,1.362
12160.00,7.629660,25.00154,0.000038,24.040194,0.0005,1.362
12162.00,7.630352,25.00136,0.000036,24.040585,0.0005,1.362
12164.00,7.630352,25.00146,0.000037,24.040308,0.0005,1.361
12166.00,7.629620,25.00155,0.000039,24.040186,0.0005,1.362
12168.00,7.629918,25.00100,0.000039,24.040183,0.0005,1.362
12170.00,7.629688,25.00143,0.000039,24.039557,0.0005,1.362
12172.00,7.629079,25.00165,0.000038,24.040097,0.0005,1.362
12174.00,7.628703,25.00117,0.000037,24.040821,0.0005,1.362
12176.00,7.627530,25.00066,0.000038,24.040145,0.0005,1.362
12178.00,7.626859,25.00075,0.000037,24.040215,0.0005,1.362
12180.00,7.626729,25.00040,0.000038,24.040190,0.0005,1.362
12182.00,7.626161,25.00068,0.000037,24.039544,0.0005,1.363
12184.00,7.625503,25.00122,0.000037,24.040054,0.0005,1.362
12186.00,7.625370,25.00144,0.000037,24.040781,0.0005,1.362
12188.00,7.625475,25.00141,0.000038,24.040125,0.0005,1.362
12190.00,7.625296,25.00177,0.000038,24.040134,0.0005,1.362
12192.00,7.624862,25.00163,0.000037,24.040050,0.0005,1.362
12194.00,7.624021,25.00140,0.000037,24.040090,0.0005,1.363
12196.00,7.624007,25.00079,0.000036,24.040435,0.0005,1.362
12198.00,7.623164,25.00059,0.000038,24.040237,0.0005,1.362
12200.00,7.621971,25.00041,0.000037,24.040355,0.0005,1.361
12202.00,7.622129,25.00048,0.000037,24.040652,0.0004,1.361
12204.00,7.622530,25.00048,0.000037,24.040128,0.0005,1.362
12206.00,7.622339,25.00117,0.000038,24.039844,0.0005,1.362
12208.00,7.622058,25.00197,0.000038,24.040194,0.0005,1.362
12210.00,7.621751,25.00190,0.000036,24.040077,0.0004,1.362
12212.00,7.621884,25.00199,0.000036,24.040437,0.0005,1.362
12214.00,7.622216,25.00120,0.000037,24.040701,0.0005,1.362
12216.00,7.621730,25.00123,0.000037,24.041055,0.0005,1.362
12218.00,7.621771,25.00168,0.000037,24.040205,0.0005,1.362
12220.00,7.621214,25.00172,0.000036,24.040597,0.0005,1.362
12222.00,7.620370,25.00103,0.000039,24.040497,0.0005,1.361
12224.00,7.619835,25.00042,0.000039,24.039792,0.0005,1.362
12226.00,7.620135,25.00075,0.000037,24.039417,0.0005,1.361
12228.00,7.620586,25.00064,0.000038,24.040586,0.0005,1.361
12230.00,7.620965,25.00061,0.000038,24.039868,0.0005,1.362
12232.00,7.620639,25.00026,0.000038,24.040004,0.0005,1.361
12234.00,7.619736,25.00021,0.000037,24.039748,0.0005,1.361
12236.00,7.619400,25.00065,0.000038,24.040055,0.0005,1.361
12238.00,7.619480,25.00129,0.000037,24.039964,0.0005,1.362
12240.00,7.619812,25.00177,0.000038,24.039886,0.0005,1.362
12242.00,7.619584,25.00149,0.000038,24.041070,0.0005,1.362
12244.00,7.619834,25.00179,0.000038,24.039919,0.0005,1.361
12246.00,7.619040,25.00104,0.000039,24.039899,0.0005,1.362
12248.00,7.617841,25.00074,0.000037,24.039874,0.0005,1.361
12250.00,7.618439,25.00105,0.000038,24.039752,0.0005,1.361
12252.00,7.619114,25.00142,0.000038,24.040048,0.0005,1.361
12254.00,7.618850,25.00188,0.000038,24.040494,0.0005,1.362
12256.00,7.617819,25.00130,0.000037,24.040261,0.0005,1.361
12258.00,7.618069,25.00178,0.000037,24.040068,0.0005,1.361
12260.00,7.617916,25.00130,0.000038,24.039814,0.0005,1.361
12262.00,7.617865,25.00171,0.000038,24.039877,0.0005,1.362
12264.00,7.618097,25.00128,0.000038,24.040010,0.0005,1.361
12266.00,7.618017,25.00227,0.000038,24.040043,0.0005,1.361
12268.00,7.616766,25.00142,0.000037,24.040539,0.0005,1.361
12270.00,7.617562,25.00184,0.000038,24.039959,0.0005,1.361
12272.00,7.617288,25.00276,0.000037,24.040468,0.0005,1.361
12274.00,7.617340,25.00251,0.000038,24.039286,0.0005,1.361
12276.00,7.617434,25.00311,0.000037,24.039832,0.0005,1.361
12278.00,7.617868,25.00421,0.000037,24.040112,0.0005,1.361
12280.00,7.617882,25.00278,0.000039,24.039619,0.0005,1.360
12282.00,7.617750,25.00285,0.000039,24.040348,0.0005,1.361
12284.00,7.617642,25.00296,0.000038,24.040385,0.0005,1.361
12286.00,7.617184,25.00175,0.000038,24.040215,0.0005,1.361
12288.00,7.616874,25.00153,0.000038,24.040230,0.0005,1.361
12290.00,7.617158,25.00183,0.000037,24.039564,0.0005,1.361
12292.00,7.617249,25.00220,0.000038,24.040997,0.0005,1.361
12294.00,7.616755,25.00251,0.000038,24.040510,0.0005,1.361
12296.00,7.616321,25.00210,0.000038,24.040105,0.0005,1.361
12298.00,7.616211,25.00283,0.000039,24.040341,0.0005,1.360
12300.00,7.616310,25.00337,0.000038,24.040037,0.0005,1.361
12302.00,7.617810,25.00275,0.000037,24.039915,0.0005,1.361
12304.00,7.617582,25.00210,0.000037,24.040841,0.0005,1.361
12306.00,7.616969,25.00168,0.000038,24.040899,0.0005,1.360
12308.00,7.616161,25.00188,0.000038,24.039490,0.0005,1.360
12310.00,7.615618,25.00222,0.000039,24.040245,0.0004,1.361
12312.00,7.616376,25.00161,0.000038,24.040588,0.0005,1.361
12314.00,7.616758,25.00232,0.000037,24.040214,0.0005,1.361
12316.00,7.616565,25.00201,0.000037,24.039812,0.0005,1.361
12318.00,7.616102,25.00277,0.000037,24.039581,0.0005,1.361
12320.00,7.615186,25.00275,0.000037,24.039815,0.0005,1.361
12322.00,7.615450,25.00293,0.000037,24.040348,0.0005,1.360
12324.00,7.616169,25.00313,0.000037,24.040188,0.0005,1.360
12326.00,7.617234,25.00222,0.000037,24.039323,0.0004,1.361
12328.00,7.616948,25.00288,0.000036,24.039859,0.0005,1.361
12330.00,7.616149,25.00341,0.000037,24.040132,0.0005,1.361
12332.00,7.615049,25.00294,0.000037,24.040401,0.0005,1.361
12334.00,7.616436,25.00305,0.000037,24.040294,0.0005,1.361
12336.00,7.617085,25.00327,0.000037,24.040575,0.0005,1.360
12338.00,7.616164,25.00356,0.000038,24.039744,0.0005,1.361
12340.00,7.616413,25.00337,0.000037,24.040337,0.0005,1.360
12342.00,7.617101,25.00332,0.000038,24.040330,0.0005,1.360
12344.00,7.616966,25.00331,0.000038,24.040517,0.0005,1.360
12346.00,7.615908,25.00198,0.000038,24.040255,0.0005,1.361
12348.00,7.616546,25.00155,0.000038,24.039666,0.0005,1.360
12350.00,7.617245,25.00332,0.000038,24.040281,0.0005,1.360
12352.00,7.616775,25.00355,0.000038,24.040486,0.0005,1.360
12354.00,7.617387,25.00252,0.000038,24.039757,0.0005,1.361
12356.00,7.617070,25.00207,0.000038,24.039824,0.0005,1.360
12358.00,7.616397,25.00187,0.000037,24.040072,0.0005,1.361
12360.00,7.615540,25.00298,0.000037,24.040754,0.0005,1.360
12362.00,7.616073,25.00369,0.000038,24.039894,0.0005,1.361
12364.00,7.616741,25.00278,0.000038,24.039495,0.0005,1.361
12366.00,7.615636,25.00297,0.000039,24.040179,0.0005,1.360
12368.00,7.615472,25.00279,0.000039,24.040885,0.0005,1.360
12370.00,7.616410,25.00191,0.000039,24.040728,0.0005,1.360
12372.00,7.616665,25.00123,0.000039,24.040517,0.0005,1.360
12374.00,7.616220,25.00040,0.000038,24.040808,0.0005,1.360
12376.00,7.615254,25.00061,0.000038,24.040465,0.0005,1.360
12378.00,7.615405,25.00071,0.000037,24.040719,0.0005,1.361
12380.00,7.615398,25.00068,0.000038,24.039832,0.0005,1.360
12382.00,7.614753,25.00034,0.000038,24.039424,0.0005,1.360
12384.00,7.616440,24.99987,0.000038,24.039806,0.0005,1.360
12386.00,7.616422,25.00056,0.000037,24.039686,0.0005,1.360
12388.00,7.616872,25.00211,0.000038,24.039830,0.0005,1.360
12390.00,7.617182,25.00166,0.000038,24.040490,0.0005,1.360
12392.00,7.615915,25.00075,0.000038,24.039732,0.0005,1.360
12394.00,7.615809,25.00071,0.000038,24.039752,0.0005,1.359
12396.00,7.616091,25.00074,0.000039,24.039943,0.0005,1.360
12398.00,7.615690,25.00117,0.000039,24.040161,0.0005,1.360
12400.00,7.615967,25.00080,0.000038,24.040585,0.0005,1.360
12402.00,7.616205,25.00000,0.000038,24.040039,0.0005,1.360
12404.00,7.616584,25.00036,0.000038,24.039492,0.0005,1.360
12406.00,7.616639,25.00114,0.000038,24.040317,0.0005,1.360
12408.00,7.617134,25.00052,0.000037,24.040366,0.0005,1.360
12410.00,7.617047,25.00071,0.000037,24.040425,0.0005,1.360
12412.00,7.617205,25.00019,0.000037,24.039968,0.0004,1.360
12414.00,7.616201,25.00085,0.000037,24.039570,0.0005,1.360
12416.00,7.615856,25.00079,0.000037,24.039879,0.0005,1.360
12418.00,7.616289,25.00097,0.000038,24.040121,0.0005,1.360
12420.00,7.616953,25.00130,0.000037,24.039626,0.0005,1.360
12422.00,7.617486,25.00085,0.000038,24.040024,0.0005,1.359
12424.00,7.616320,25.00109,0.000039,24.040108,0.0005,1.359
12426.00,7.615754,25.00180,0.000038,24.039850,0.0005,1.360
12428.00,7.615886,25.00123,0.000037,24.039828,0.0005,1.360
12430.00,7.615959,25.00142,0.000036,24.040543,0.0005,1.360
12432.00,7.616149,25.00220,0.000038,24.040092,0.0005,1.360
12434.00,7.616238,25.00141,0.000037,24.039630,0.0005,1.360
12436.00,7.616895,25.00118,0.000038,24.039619,0.0005,1.360
12438.00,7.616860,25.00195,0.000037,24.039464,0.0005,1.360
12440.00,7.616827,25.00227,0.000038,24.039594,0.0005,1.360
12442.00,7.616424,25.00127,0.000038,24.040228,0.0005,1.359
12444.00,7.615696,25.00150,0.000037,24.039217,0.0005,1.360
12446.00,7.616380,25.00116,0.000037,24.040097,0.0005,1.360
12448.00,7.616808,25.00137,0.000038,24.039628,0.0005,1.359
12450.00,7.616248,25.00149,0.000039,24.039906,0.0005,1.360
12452.00,7.616299,25.00013,0.000038,24.039608,0.0005,1.359
12454.00,7.616176,25.00112,0.000038,24.040285,0.0005,1.360
12456.00,7.616731,25.00255,0.000039,24.040717,0.0005,1.359
12458.00,7.617195,25.00187,0.000037,24.040432,0.0005,1.360
12460.00,7.617333,25.00245,0.000038,24.039706,0.0005,1.359
12462.00,7.617060,25.00292,0.000039,24.039586,0.0005,1.359
12464.00,7.616946,25.00164,0.000039,24.039819,0.0005,1.359
12466.00,7.616834,25.00186,0.000038,24.040243,0.0005,1.360
12468.00,7.616495,25.00155,0.000038,24.039686,0.0005,1.360
12470.00,7.616195,25.00202,0.000038,24.040026,0.0005,1.359
12472.00,7.616008,25.00239,0.000036,24.040392,0.0005,1.360
12474.00,7.616652,25.00168,0.000037,24.040535,0.0005,1.359
12476.00,7.616766,25.00128,0.000037,24.040339,0.0005,1.359
12478.00,7.617525,25.00157,0.000039,24.039906,0.0005,1.360
12480.00,7.617088,25.00047,0.000037,24.039437,0.0005,1.359
12482.00,7.616835,25.00004,0.000039,24.039774,0.0005,1.360
12484.00,7.617026,25.00012,0.000037,24.040772,0.0005,1.360
12486.00,7.616519,24.99985,0.000038,24.040161,0.0005,1.359
12488.00,7.616395,24.99977,0.000039,24.039968,0.0005,1.359
12490.00,7.616641,24.99998,0.000038,24.039781,0.0005,1.360
12492.00,7.617596,25.00074,0.000037,24.040488,0.0005,1.359
12494.00,7.617218,25.00096,0.000038,24.040486,0.0005,1.360
12496.00,7.616817,25.00093,0.000037,24.041074,0.0005,1.359
12498.00,7.616438,24.99974,0.000038,24.039897,0.0005,1.359
12500.00,7.617231,25.00017,0.000038,24.040001,0.0005,1.360
12502.00,7.617046,25.00131,0.000037,24.040354,0.0005,1.360
12504.00,7.617137,25.00207,0.000038,24.040145,0.0005,1.359
12506.00,7.617205,25.00288,0.000038,24.040019,0.0005,1.359
12508.00,7.617665,25.00207,0.000038,24.040297,0.0004,1.359
12510.00,7.617421,25.00191,0.000038,24.040599,0.0005,1.359
12512.00,7.618083,25.00096,0.000038,24.040134,0.0005,1.360
12514.00,7.617925,25.00091,0.000038,24.040835,0.0005,1.359
12516.00,7.617666,25.00074,0.000038,24.040581,0.0005,1.358
12518.00,7.617192,25.00002,0.000038,24.040154,0.0005,1.359
12520.00,7.617276,25.00070,0.000037,24.040894,0.0005,1.359
12522.00,7.616518,25.00171,0.000038,24.039894,0.0005,1.359
12524.00,7.616254,25.00165,0.000038,24.039994,0.0005,1.359
12526.00,7.616705,25.00229,0.000038,24.040365,0.0005,1.359
12528.00,7.616814,25.00210,0.000037,24.039319,0.0005,1.359
12530.00,7.617757,25.00172,0.000038,24.039581,0.0005,1.359
12532.00,7.617095,25.00233,0.000038,24.040923,0.0005,1.359
12534.00,7.617361,25.00215,0.000038,24.039612,0.0004,1.360
12536.00,7.617061,25.00251,0.000037,24.039966,0.0005,1.360
12538.00,7.617028,25.00340,0.000036,24.040008,0.0005,1.360
12540.00,7.617059,25.00265,0.000036,24.040145,0.0005,1.359
12542.00,7.617001,25.00262,0.000037,24.039817,0.0005,1.359
12544.00,7.615401,25.00388,0.000038,24.039815,0.0005,1.359
12546.00,7.615592,25.00310,0.000038,24.040054,0.0005,1.359
12548.00,7.616635,25.00296,0.000038,24.040305,0.0005,1.358
12550.00,7.616032,25.00265,0.000038,24.039977,0.0005,1.359
12552.00,7.615135,25.00290,0.000039,24.040406,0.0005,1.359
12554.00,7.615553,25.00206,0.000038,24.039857,0.0005,1.360
12556.00,7.616616,25.00226,0.000038,24.039917,0.0005,1.359
12558.00,7.617118,25.00249,0.000039,24.040181,0.0005,1.359
12560.00,7.616604,25.00230,0.000037,24.039901,0.0005,1.359
12562.00,7.616658,25.00295,0.000038,24.040079,0.0005,1.359
12564.00,7.616493,25.00270,0.000038,24.040457,0.0005,1.359
12566.00,7.616113,25.00265,0.000038,24.039695,0.0005,1.359
12568.00,7.616284,25.00338,0.000039,24.040450,0.0005,1.359
12570.00,7.616225,25.00295,0.000039,24.039844,0.0005,1.360
12572.00,7.615985,25.00344,0.000038,24.040874,0.0005,1.359
12574.00,7.616800,25.00340,0.000038,24.040181,0.0005,1.359
12576.00,7.617796,25.00336,0.000038,24.040283,0.0005,1.359
12578.00,7.617810,25.00342,0.000038,24.040543,0.0005,1.359
12580.00,7.617469,25.00338,0.000039,24.040463,0.0005,1.359
12582.00,7.617958,25.00399,0.000038,24.039683,0.0005,1.359
12584.00,7.617857,25.00374,0.000038,24.040506,0.0005,1.359
12586.00,7.617654,25.00328,0.000036,24.040772,0.0005,1.360
12588.00,7.617070,25.00240,0.000037,24.040305,0.0005,1.359
12590.00,7.617832,25.00154,0.000039,24.039801,0.0005,1.359
12592.00,7.618373,25.00127,0.000037,24.040705,0.0005,1.359
12594.00,7.618285,25.00219,0.000037,24.039110,0.0005,1.359
12596.00,7.618250,25.00293,0.000038,24.039412,0.0005,1.359
12598.00,7.617343,25.00270,0.000038,24.040454,0.0005,1.359
12600.00,7.617087,25.00295,0.000038,24.040515,0.0005,1.358
12602.00,7.617720,25.00375,0.000037,24.040099,0.0005,1.359
12604.00,7.617424,25.00374,0.000038,24.040228,0.0005,1.359
12606.00,7.616992,25.00351,0.000038,24.040055,0.0005,1.359
@21,12.0000,24.0
12608.00,7.617153,25.00283,0.000037,24.040639,0.0005,1.358
12610.00,7.613874,25.00321,0.000038,24.040215,0.0005,1.359
12612.00,7.606645,25.00269,0.000038,24.039950,0.0005,1.359
12614.00,7.598796,25.00287,0.000037,24.040232,0.0005,1.358
12616.00,7.592768,25.00263,0.000038,24.040055,0.0005,1.358
12618.00,7.592867,25.00316,0.000038,24.040299,0.0005,1.358
12620.00,7.596420,25.00308,0.000038,24.040263,0.0005,1.359
12622.00,7.601301,25.00313,0.000038,24.040197,0.0005,1.359
12624.00,7.606353,25.00303,0.000037,24.040563,0.0005,1.360
12626.00,7.611454,25.00354,0.000037,24.040272,0.0005,1.360
12628.00,7.615633,25.00234,0.000035,24.040283,0.0005,1.360
12630.00,7.620635,25.00223,0.000036,24.040143,0.0005,1.361
12632.00,7.624910,25.00305,0.000037,24.040377,0.0005,1.360
12634.00,7.632372,25.00345,0.000036,24.040328,0.0005,1.361
12636.00,7.641683,25.00377,0.000036,24.040250,0.0005,1.361
12638.00,7.651687,25.00411,0.000037,24.039795,0.0005,1.360
12640.00,7.658007,25.00433,0.000038,24.040135,0.0005,1.360
12642.00,7.659406,25.00412,0.000038,24.041114,0.0005,1.360
12644.00,7.658120,25.00342,0.000038,24.040754,0.0005,1.359
12646.00,7.655286,25.00349,0.000039,24.039774,0.0006,1.360
12648.00,7.652254,25.00437,0.000039,24.040434,0.0005,1.359
12650.00,7.650372,25.00453,0.000040,24.040826,0.0005,1.359
12652.00,7.648885,25.00470,0.000040,24.039864,0.0005,1.359
12654.00,7.647486,25.00426,0.000039,24.040554,0.0005,1.360
12656.00,7.646278,25.00363,0.000040,24.039801,0.0005,1.359
12658.00,7.644726,25.00403,0.000039,24.039363,0.0005,1.359
12660.00,7.643257,25.00429,0.000039,24.040648,0.0005,1.358
12662.00,7.641951,25.00428,0.000040,24.040799,0.0005,1.359
12664.00,7.639861,25.00441,0.000039,24.040645,0.0005,1.359
12666.00,7.637893,25.00439,0.000039,24.040245,0.0005,1.358
12668.00,7.636832,25.00408,0.000038,24.040732,0.0005,1.359
12670.00,7.637066,25.00464,0.000038,24.040132,0.0005,1.359
12672.00,7.636825,25.00468,0.000037,24.040295,0.0005,1.359
12674.00,7.637012,25.00499,0.000038,24.040415,0.0005,1.359
12676.00,7.636995,25.00476,0.000037,24.040163,0.0005,1.358
12678.00,7.637897,25.00370,0.000038,24.040559,0.0005,1.359
12680.00,7.638831,25.00327,0.000038,24.040928,0.0005,1.359
12682.00,7.638703,25.00231,0.000038,24.040086,0.0005,1.359
12684.00,7.640146,25.00249,0.000039,24.040388,0.0005,1.359
12686.00,7.640632,25.00265,0.000040,24.040177,0.0005,1.358
12688.00,7.641439,25.00308,0.000038,24.041126,0.0005,1.359
12690.00,7.641954,25.00300,0.000037,24.040026,0.0005,1.359
12692.00,7.642375,25.00305,0.000037,24.040272,0.0005,1.359
12694.00,7.642372,25.00297,0.000037,24.039755,0.0005,1.359
12696.00,7.642434,25.00336,0.000038,24.039984,0.0006,1.359
12698.00,7.642807,25.00322,0.000038,24.040881,0.0005,1.359
12700.00,7.643594,25.00288,0.000037,24.040414,0.0005,1.359
12702.00,7.644047,25.00194,0.000038,24.040461,0.0005,1.358
12704.00,7.644420,25.00116,0.000038,24.039935,0.0005,1.358
12706.00,7.645010,25.00150,0.000039,24.039872,0.0005,1.358
12708.00,7.645090,25.00163,0.000039,24.040023,0.0005,1.358
12710.00,7.645195,25.00139,0.000039,24.040903,0.0005,1.358
12712.00,7.644990,25.00190,0.000039,24.039875,0.0006,1.358
12714.00,7.644335,25.00233,0.000038,24.039524,0.0005,1.359
12716.00,7.643774,25.00299,0.000039,24.040334,0.0005,1.359
12718.00,7.643839,25.00250,0.000036,24.039484,0.0005,1.359
12720.00,7.643667,25.00314,0.000038,24.039959,0.0005,1.359
12722.00,7.642919,25.00262,0.000038,24.041297,0.0005,1.358
12724.00,7.642615,25.00252,0.000039,24.040721,0.0006,1.358
12726.00,7.642067,25.00279,0.000040,24.039706,0.0005,1.359
12728.00,7.642295,25.00278,0.000038,24.040368,0.0005,1.359
12730.00,7.641918,25.00297,0.000038,24.040352,0.0005,1.359
12732.00,7.640487,25.00292,0.000038,24.040550,0.0005,1.358
12734.00,7.641051,25.00351,0.000039,24.040457,0.0005,1.358
12736.00,7.640262,25.00319,0.000038,24.040570,0.0005,1.358
12738.00,7.639468,25.00302,0.000037,24.040674,0.0005,1.359
12740.00,7.639603,25.00329,0.000037,24.040130,0.0005,1.359
12742.00,7.638723,25.00387,0.000038,24.040697,0.0005,1.358
12744.00,7.638598,25.00360,0.000038,24.040626,0.0005,1.358
12746.00,7.638239,25.00378,0.000039,24.040490,0.0005,1.358
12748.00,7.637552,25.00290,0.000040,24.040423,0.0005,1.358
12750.00,7.637451,25.00321,0.000039,24.040681,0.0005,1.358
12752.00,7.637406,25.00346,0.000039,24.039759,0.0005,1.359
12754.00,7.636719,25.00277,0.000038,24.039684,0.0005,1.358
12756.00,7.635393,25.00290,0.000038,24.040225,0.0005,1.359
12758.00,7.634102,25.00285,0.000039,24.040577,0.0005,1.359
12760.00,7.633559,25.00232,0.000037,24.040154,0.0005,1.359
12762.00,7.633874,25.00330,0.000039,24.040566,0.0005,1.359
12764.00,7.632899,25.00356,0.000038,24.040999,0.0005,1.359
12766.00,7.632838,25.00397,0.000038,24.040157,0.0005,1.359
12768.00,7.632519,25.00451,0.000038,24.040566,0.0005,1.358
12770.00,7.631862,25.00359,0.000040,24.040686,0.0005,1.358
12772.00,7.631894,25.00312,0.000038,24.039614,0.0005,1.358
12774.00,7.631352,25.00328,0.000038,24.039581,0.0005,1.359
12776.00,7.630834,25.00452,0.000038,24.040615,0.0005,1.359
12778.00,7.630386,25.00504,0.000038,24.040750,0.0005,1.359
12780.00,7.629376,25.00516,0.000037,24.040386,0.0005,1.359
12782.00,7.629365,25.00459,0.000038,24.040063,0.0005,1.359
12784.00,7.629721,25.00434,0.000039,24.040814,0.0005,1.359
12786.00,7.629320,25.00383,0.000039,24.039948,0.0005,1.358
12788.00,7.628272,25.00380,0.000039,24.040701,0.0005,1.359
12790.00,7.627602,25.00461,0.000039,24.040052,0.0005,1.359
12792.00,7.628256,25.00449,0.000039,24.040408,0.0005,1.358
12794.00,7.627666,25.00261,0.000038,24.040230,0.0005,1.359
12796.00,7.626009,25.00297,0.000038,24.040092,0.0005,1.359
12798.00,7.626382,25.00281,0.000038,24.040332,0.0005,1.359
12800.00,7.625926,25.00312,0.000038,24.039995,0.0005,1.358
12802.00,7.624987,25.00353,0.000039,24.040503,0.0005,1.359
12804.00,7.624579,25.00393,0.000038,24.040106,0.0006,1.359
12806.00,7.624190,25.00333,0.000039,24.040434,0.0005,1.358
12808.00,7.624577,25.00257,0.000038,24.040141,0.0005,1.358
12810.00,7.624713,25.00308,0.000038,24.040165,0.0005,1.359
12812.00,7.624761,25.00276,0.000038,24.039979,0.0005,1.359
12814.00,7.624185,25.00374,0.000039,24.040523,0.0005,1.359
12816.00,7.623717,25.00318,0.000039,24.040286,0.0005,1.358
12818.00,7.623762,25.00310,0.000038,24.040021,0.0005,1.358
12820.00,7.623603,25.00311,0.000038,24.040137,0.0005,1.358
12822.00,7.622992,25.00457,0.000037,24.040726,0.0005,1.358
12824.00,7.623077,25.00410,0.000037,24.039894,0.0005,1.358
12826.00,7.623282,25.00303,0.000038,24.040563,0.0005,1.359
12828.00,7.622526,25.00342,0.000038,24.040352,0.0005,1.359
12830.00,7.622560,25.00328,0.000038,24.040874,0.0005,1.359
12832.00,7.622198,25.00376,0.000037,24.040910,0.0005,1.359
12834.00,7.622228,25.00406,0.000038,24.040621,0.0005,1.359
12836.00,7.622293,25.00338,0.000038,24.041055,0.0005,1.358
12838.00,7.621452,25.00363,0.000039,24.040532,0.0005,1.358
12840.00,7.621244,25.00388,0.000038,24.040403,0.0005,1.358
12842.00,7.621260,25.00407,0.000039,24.040225,0.0005,1.358
12844.00,7.621115,25.00389,0.000038,24.040103,0.0005,1.359
12846.00,7.620814,25.00467,0.000038,24.040410,0.0005,1.358
12848.00,7.621122,25.00458,0.000038,24.041410,0.0005,1.358
12850.00,7.620517,25.00332,0.000039,24.040563,0.0005,1.358
12852.00,7.620713,25.00355,0.000038,24.040143,0.0005,1.358
12854.00,7.619650,25.00387,0.000038,24.040563,0.0005,1.358
12856.00,7.619129,25.00432,0.000039,24.040432,0.0005,1.359
12858.00,7.619387,25.00437,0.000038,24.040168,0.0005,1.359
12860.00,7.619333,25.00421,0.000038,24.040212,0.0005,1.359
12862.00,7.619561,25.00467,0.000038,24.040770,0.0005,1.358
12864.00,7.619056,25.00510,0.000039,24.040185,0.0005,1.358
12866.00,7.620087,25.00550,0.000039,24.040583,0.0005,1.358
12868.00,7.620775,25.00400,0.000039,24.040290,0.0005,1.359
12870.00,7.620600,25.00418,0.000039,24.040050,0.0005,1.359
12872.00,7.619723,25.00401,0.000039,24.040014,0.0006,1.359
12874.00,7.619657,25.00468,0.000037,24.040174,0.0005,1.359
12876.00,7.619516,25.00438,0.000038,24.041043,0.0005,1.358
12878.00,7.619994,25.00417,0.000038,24.040092,0.0005,1.359
12880.00,7.620899,25.00513,0.000038,24.040112,0.0005,1.359
12882.00,7.621643,25.00415,0.000039,24.039999,0.0005,1.359
12884.00,7.620934,25.00506,0.000039,24.040765,0.0005,1.359
12886.00,7.620189,25.00518,0.000039,24.040945,0.0005,1.358
12888.00,7.619475,25.00485,0.000038,24.040050,0.0005,1.359
12890.00,7.619405,25.00372,0.000038,24.040626,0.0006,1.359
12892.00,7.619855,25.00474,0.000038,24.039701,0.0005,1.359
12894.00,7.620220,25.00371,0.000037,24.040605,0.0005,1.359
12896.00,7.619818,25.00330,0.000037,24.040319,0.0005,1.359
12898.00,7.619097,25.00353,0.000037,24.040463,0.0005,1.359
12900.00,7.618895,25.00440,0.000038,24.040412,0.0005,1.358
12902.00,7.619542,25.00418,0.000039,24.040185,0.0005,1.359
12904.00,7.618837,25.00526,0.000038,24.040443,0.0006,1.359
12906.00,7.618775,25.00404,0.000039,24.039946,0.0005,1.359
12908.00,7.619058,25.00302,0.000037,24.040410,0.0005,1.360
12910.00,7.618749,25.00428,0.000037,24.041035,0.0005,1.359
12912.00,7.619323,25.00386,0.000037,24.040365,0.0005,1.359
12914.00,7.620278,25.00427,0.000038,24.040579,0.0005,1.359
12916.00,7.620681,25.00408,0.000037,24.040746,0.0005,1.360
12918.00,7.620310,25.00390,0.000037,24.039975,0.0005,1.360
12920.00,7.619318,25.00348,0.000037,24.040165,0.0005,1.359
12922.00,7.619123,25.00333,0.000037,24.039723,0.0005,1.359
12924.00,7.619854,25.00426,0.000038,24.039817,0.0005,1.359
12926.00,7.620487,25.00421,0.000039,24.040063,0.0005,1.359
12928.00,7.620276,25.00531,0.000039,24.040528,0.0005,1.359
12930.00,7.619847,25.00529,0.000038,24.040763,0.0005,1.359
12932.00,7.620005,25.00439,0.000038,24.040379,0.0005,1.360
12934.00,7.619962,25.00609,0.000038,24.040466,0.0005,1.359
12936.00,7.619249,25.00546,0.000038,24.039846,0.0005,1.359
12938.00,7.618832,25.00536,0.000038,24.040143,0.0005,1.359
12940.00,7.618494,25.00610,0.000037,24.040837,0.0005,1.359
12942.00,7.618902,25.00527,0.000038,24.039779,0.0005,1.360
12944.00,7.619652,25.00428,0.000038,24.039981,0.0005,1.359
12946.00,7.620285,25.00503,0.000038,24.039595,0.0005,1.359
12948.00,7.619552,25.00470,0.000038,24.039926,0.0005,1.359
12950.00,7.618899,25.00358,0.000039,24.040677,0.0005,1.359
12952.00,7.618077,25.00408,0.000039,24.040290,0.0005,1.360
12954.00,7.617844,25.00420,0.000038,24.039939,0.0005,1.359
12956.00,7.618324,25.00412,0.000037,24.040077,0.0005,1.360
12958.00,7.618682,25.00426,0.000038,24.039684,0.0005,1.360
12960.00,7.618934,25.00457,0.000037,24.039844,0.0005,1.360
12962.00,7.619166,25.00494,0.000038,24.040374,0.0005,1.360
12964.00,7.619278,25.00460,0.000038,24.040406,0.0005,1.359
12966.00,7.619554,25.00506,0.000038,24.040212,0.0005,1.360
12968.00,7.619363,25.00540,0.000037,24.039377,0.0005,1.360
12970.00,7.619117,25.00521,0.000038,24.040066,0.0005,1.359
12972.00,7.619257,25.00477,0.000038,24.040092,0.0005,1.359
12974.00,7.619671,25.00419,0.000038,24.040054,0.0004,1.360
12976.00,7.618756,25.00406,0.000037,24.039744,0.0005,1.360
12978.00,7.618095,25.00448,0.000037,24.040521,0.0005,1.360
12980.00,7.618218,25.00480,0.000038,24.040103,0.0005,1.359
12982.00,7.618400,25.00328,0.000038,24.040055,0.0005,1.359
12984.00,7.618481,25.00348,0.000038,24.039443,0.0005,1.360
12986.00,7.619012,25.00419,0.000039,24.039564,0.0005,1.359
12988.00,7.618152,25.00423,0.000037,24.040314,0.0005,1.359
12990.00,7.618418,25.00400,0.000038,24.040366,0.0005,1.360
12992.00,7.618761,25.00317,0.000037,24.039114,0.0005,1.360
12994.00,7.618743,25.00467,0.000037,24.040083,0.0005,1.360
12996.00,7.619345,25.00589,0.000037,24.040546,0.0005,1.360
12998.00,7.619554,25.00451,0.000037,24.040541,0.0005,1.360
13000.00,7.619407,25.00502,0.000038,24.040115,0.0005,1.359
13002.00,7.619865,25.00473,0.000038,24.040319,0.0005,1.360
13004.00,7.619736,25.00551,0.000038,24.040014,0.0005,1.360
13006.00,7.620308,25.00603,0.000038,24.040481,0.0005,1.360
13008.00,7.620811,25.00621,0.000039,24.040703,0.0005,1.359
13010.00,7.620231,25.00606,0.000038,24.040028,0.0005,1.360
13012.00,7.619570,25.00593,0.000039,24.040706,0.0005,1.360
13014.00,7.619473,25.00688,0.000038,24.040872,0.0005,1.361
13016.00,7.618697,25.00583,0.000038,24.040399,0.0005,1.360
13018.00,7.618456,25.00533,0.000038,24.040470,0.0005,1.360
13020.00,7.619100,25.00586,0.000038,24.041090,0.0005,1.360
13022.00,7.618699,25.00516,0.000038,24.039999,0.0005,1.359
13024.00,7.617493,25.00475,0.000039,24.040272,0.0005,1.360
13026.00,7.617534,25.00592,0.000039,24.040512,0.0005,1.359
13028.00,7.618079,25.00567,0.000039,24.040610,0.0005,1.361
13030.00,7.618323,25.00630,0.000037,24.040503,0.0005,1.360
13032.00,7.619133,25.00671,0.000037,24.040226,0.0005,1.360
13034.00,7.619505,25.00579,0.000038,24.040777,0.0005,1.359
13036.00,7.618918,25.00561,0.000038,24.040299,0.0005,1.359
13038.00,7.619306,25.00611,0.000039,24.040052,0.0005,1.359
13040.00,7.618952,25.00574,0.000039,24.040121,0.0005,1.360
13042.00,7.618160,25.00532,0.000038,24.040106,0.0005,1.359
13044.00,7.618939,25.00578,0.000037,24.040805,0.0005,1.360
13046.00,7.618716,25.00576,0.000038,24.040990,0.0006,1.360
13048.00,7.617987,25.00377,0.000038,24.040221,0.0005,1.360
13050.00,7.618144,25.00452,0.000038,24.040375,0.0005,1.360
13052.00,7.618501,25.00561,0.000038,24.040685,0.0005,1.360
13054.00,7.618756,25.00538,0.000038,24.040443,0.0005,1.360
13056.00,7.618819,25.00480,0.000038,24.040315,0.0005,1.360
13058.00,7.619033,25.00571,0.000038,24.040777,0.0005,1.360
13060.00,7.618872,25.00597,0.000038,24.040815,0.0006,1.360
13062.00,7.618434,25.00538,0.000037,24.040557,0.0005,1.361
13064.00,7.618700,25.00421,0.000038,24.040305,0.0005,1.360
13066.00,7.619136,25.00405,0.000039,24.040155,0.0005,1.360
13068.00,7.619087,25.00502,0.000039,24.040865,0.0005,1.360
13070.00,7.618990,25.00549,0.000038,24.040457,0.0005,1.361
13072.00,7.618311,25.00478,0.000038,24.040254,0.0005,1.361
13074.00,7.618066,25.00482,0.000036,24.039854,0.0005,1.361
13076.00,7.618333,25.00588,0.000036,24.040857,0.0005,1.360
13078.00,7.618808,25.00596,0.000039,24.040141,0.0005,1.360
13080.00,7.618766,25.00651,0.000040,24.040743,0.0005,1.360
13082.00,7.618041,25.00636,0.000039,24.040530,0.0005,1.360
13084.00,7.618378,25.00601,0.000037,24.040337,0.0005,1.361
13086.00,7.618457,25.00588,0.000038,24.040325,0.0005,1.361
13088.00,7.618582,25.00634,0.000037,24.040272,0.0005,1.361
13090.00,7.618041,25.00629,0.000038,24.040808,0.0005,1.361
13092.00,7.618102,25.00630,0.000039,24.041039,0.0005,1.360
13094.00,7.617924,25.00610,0.000038,24.039634,0.0005,1.360
13096.00,7.617728,25.00537,0.000038,24.040037,0.0005,1.360
13098.00,7.618359,25.00444,0.000038,24.040403,0.0005,1.361
13100.00,7.619114,25.00470,0.000038,24.040530,0.0005,1.360
13102.00,7.619635,25.00456,0.000038,24.040021,0.0005,1.361
13104.00,7.619291,25.00521,0.000038,24.039743,0.0005,1.361
13106.00,7.619512,25.00445,0.000037,24.040337,0.0005,1.360
13108.00,7.619134,25.00503,0.000038,24.039783,0.0006,1.360
13110.00,7.619108,25.00566,0.000038,24.039914,0.0005,1.360
13112.00,7.618880,25.00604,0.000038,24.039954,0.0005,1.360
13114.00,7.618616,25.00557,0.000039,24.039714,0.0005,1.360
13116.00,7.618872,25.00546,0.000039,24.040692,0.0005,1.361
13118.00,7.618943,25.00640,0.000037,24.040635,0.0005,1.361
13120.00,7.619999,25.00561,0.000037,24.040479,0.0005,1.361
13122.00,7.619102,25.00518,0.000039,24.039808,0.0005,1.361
13124.00,7.618640,25.00519,0.000039,24.040692,0.0005,1.361
13126.00,7.618511,25.00617,0.000037,24.040265,0.0005,1.361
13128.00,7.618588,25.00550,0.000037,24.040388,0.0005,1.361
13130.00,7.619134,25.00567,0.000039,24.040714,0.0005,1.360
13132.00,7.619568,25.00610,0.000039,24.040279,0.0005,1.361
13134.00,7.619841,25.00582,0.000038,24.040514,0.0005,1.361
13136.00,7.618822,25.00530,0.000038,24.039692,0.0005,1.361
13138.00,7.618074,25.00598,0.000039,24.040354,0.0005,1.360
13140.00,7.618724,25.00656,0.000039,24.040190,0.0006,1.360
13142.00,7.619098,25.00599,0.000039,24.040526,0.0005,1.361
13144.00,7.619083,25.00606,0.000038,24.040295,0.0005,1.361
13146.00,7.618805,25.00611,0.000038,24.040063,0.0006,1.361
13148.00,7.618888,25.00558,0.000038,24.040466,0.0005,1.361
13150.00,7.618630,25.00549,0.000038,24.040265,0.0005,1.360
13152.00,7.618758,25.00570,0.000039,24.040110,0.0005,1.360
13154.00,7.620078,25.00611,0.000039,24.040646,0.0006,1.362
13156.00,7.619595,25.00630,0.000038,24.040014,0.0005,1.362
13158.00,7.619143,25.00548,0.000037,24.040510,0.0005,1.361
13160.00,7.619701,25.00486,0.000038,24.040443,0.0005,1.361
13162.00,7.619641,25.00524,0.000039,24.040052,0.0005,1.361
13164.00,7.619790,25.00492,0.000040,24.040154,0.0005,1.361
13166.00,7.619925,25.00442,0.000038,24.040288,0.0005,1.361
13168.00,7.619990,25.00369,0.000038,24.040590,0.0005,1.360
13170.00,7.620484,25.00389,0.000038,24.040354,0.0005,1.360
13172.00,7.620267,25.00463,0.000039,24.040299,0.0005,1.361
13174.00,7.619490,25.00457,0.000040,24.040430,0.0005,1.361
13176.00,7.618881,25.00429,0.000039,24.040917,0.0005,1.361
13178.00,7.618639,25.00419,0.000038,24.041034,0.0005,1.361
13180.00,7.618794,25.00470,0.000038,24.040790,0.0005,1.360
13182.00,7.619332,25.00389,0.000038,24.041105,0.0005,1.361
13184.00,7.619021,25.00411,0.000039,24.040595,0.0005,1.361
13186.00,7.618426,25.00433,0.000039,24.039974,0.0005,1.361
13188.00,7.618629,25.00391,0.000040,24.040003,0.0005,1.361
13190.00,7.619592,25.00384,0.000040,24.040470,0.0005,1.361
13192.00,7.618912,25.00460,0.000040,24.040777,0.0005,1.361
13194.00,7.618308,25.00367,0.000040,24.040046,0.0006,1.362
13196.00,7.618723,25.00383,0.000038,24.040148,0.0005,1.361
13198.00,7.619318,25.00511,0.000038,24.040310,0.0005,1.361
13200.00,7.619415,25.00455,0.000039,24.040785,0.0005,1.361
13202.00,7.619507,25.00470,0.000039,24.040077,0.0005,1.361
13204.00,7.618662,25.00538,0.000038,24.040152,0.0006,1.362
13206.00,7.618664,25.00482,0.000038,24.039937,0.0005,1.361
@22,12.0000,24.0
13208.00,7.618530,25.00594,0.000039,24.040650,0.0005,1.361
13210.00,7.614470,25.00635,0.000039,24.040375,0.0006,1.361
13212.00,7.608829,25.00528,0.000040,24.040470,0.0005,1.360
13214.00,7.601179,25.00494,0.000039,24.040390,0.0005,1.360
13216.00,7.594609,25.00539,0.000040,24.040666,0.0005,1.361
13218.00,7.594780,25.00470,0.000039,24.040523,0.0005,1.361
13220.00,7.598635,25.00484,0.000038,24.040754,0.0006,1.362
13222.00,7.603189,25.00587,0.000038,24.039917,0.0005,1.362
13224.00,7.608429,25.00555,0.000038,24.040357,0.0005,1.362
13226.00,7.613964,25.00542,0.000037,24.040459,0.0005,1.363
13228.00,7.618534,25.00454,0.000038,24.040186,0.0005,1.363
13230.00,7.622349,25.00462,0.000036,24.040708,0.0005,1.363
13232.00,7.626739,25.00395,0.000037,24.040350,0.0005,1.363
13234.00,7.633116,25.00402,0.000037,24.040908,0.0005,1.362
13236.00,7.642287,25.00522,0.000037,24.040455,0.0006,1.364
13238.00,7.652622,25.00463,0.000037,24.040165,0.0005,1.363
13240.00,7.659557,25.00445,0.000037,24.040639,0.0005,1.363
13242.00,7.661067,25.00544,0.000037,24.039774,0.0005,1.363
13244.00,7.658154,25.00598,0.000038,24.040441,0.0005,1.362
13246.00,7.655992,25.00556,0.000039,24.040630,0.0005,1.362
13248.00,7.654107,25.00543,0.000039,24.040954,0.0006,1.361
13250.00,7.651655,25.00522,0.000040,24.040450,0.0006,1.362
13252.00,7.648665,25.00522,0.000040,24.039872,0.0005,1.362
13254.00,7.647200,25.00544,0.000040,24.040614,0.0005,1.361
13256.00,7.646298,25.00686,0.000040,24.041108,0.0005,1.362
13258.00,7.645037,25.00525,0.000039,24.040223,0.0006,1.361
13260.00,7.643935,25.00470,0.000039,24.040503,0.0006,1.361
13262.00,7.642014,25.00516,0.000039,24.040672,0.0006,1.362
13264.00,7.640524,25.00592,0.000039,24.040859,0.0006,1.362
13266.00,7.639515,25.00681,0.000038,24.040835,0.0006,1.361
13268.00,7.637912,25.00610,0.000039,24.040666,0.0006,1.361
13270.00,7.637866,25.00583,0.000039,24.040748,0.0005,1.362
13272.00,7.637880,25.00625,0.000038,24.040414,0.0005,1.363
13274.00,7.637652,25.00640,0.000038,24.040801,0.0005,1.362
13276.00,7.637580,25.00705,0.000038,24.039684,0.0005,1.362
13278.00,7.638579,25.00626,0.000039,24.040381,0.0006,1.361
13280.00,7.639282,25.00660,0.000040,24.039772,0.0005,1.362
13282.00,7.640248,25.00650,0.000039,24.040335,0.0005,1.362
13284.00,7.641017,25.00698,0.000039,24.040479,0.0005,1.362
13286.00,7.641811,25.00782,0.000040,24.039584,0.0006,1.362
13288.00,7.642984,25.00766,0.000039,24.041130,0.0006,1.362
13290.00,7.644123,25.00721,0.000039,24.040357,0.0006,1.362
13292.00,7.644672,25.00786,0.000040,24.040772,0.0005,1.362
13294.00,7.645307,25.00807,0.000040,24.039221,0.0006,1.361
13296.00,7.645264,25.00848,0.000039,24.040819,0.0006,1.362
13298.00,7.646041,25.00847,0.000039,24.041046,0.0005,1.361
13300.00,7.646594,25.00843,0.000040,24.040355,0.0005,1.362
13302.00,7.645729,25.00803,0.000038,24.040048,0.0005,1.363
13304.00,7.646337,25.00747,0.000039,24.040054,0.0005,1.362
13306.00,7.645782,25.00747,0.000039,24.040683,0.0005,1.362
13308.00,7.646807,25.00800,0.000039,24.040832,0.0005,1.362
13310.00,7.647633,25.00652,0.000037,24.040508,0.0005,1.362
13312.00,7.646301,25.00618,0.000038,24.040266,0.0005,1.362
13314.00,7.645407,25.00792,0.000037,24.040797,0.0005,1.362
13316.00,7.645995,25.00785,0.000038,24.040408,0.0006,1.362
13318.00,7.646106,25.00703,0.000039,24.040532,0.0005,1.362
13320.00,7.644951,25.00674,0.000039,24.041403,0.0005,1.363
13322.00,7.645560,25.00660,0.000039,24.041068,0.0005,1.362
13324.00,7.644405,25.00621,0.000039,24.040148,0.0005,1.362
13326.00,7.643962,25.00651,0.000039,24.041063,0.0005,1.362
13328.00,7.644058,25.00606,0.000038,24.040823,0.0005,1.363
13330.00,7.643450,25.00630,0.000039,24.040152,0.0006,1.362
13332.00,7.643176,25.00679,0.000039,24.040426,0.0005,1.361
13334.00,7.642895,25.00724,0.000040,24.040265,0.0005,1.362
13336.00,7.642626,25.00744,0.000040,24.040128,0.0005,1.362
13338.00,7.642825,25.00722,0.000040,24.040561,0.0005,1.362
13340.00,7.642777,25.00608,0.000040,24.040750,0.0005,1.362
13342.00,7.642527,25.00553,0.000039,24.040639,0.0005,1.362
13344.00,7.641849,25.00611,0.000039,24.040519,0.0005,1.363
13346.00,7.641824,25.00594,0.000039,24.040874,0.0005,1.363
13348.00,7.640996,25.00627,0.000038,24.040039,0.0005,1.362
13350.00,7.640366,25.00722,0.000038,24.040317,0.0005,1.362
13352.00,7.639496,25.00824,0.000038,24.040408,0.0005,1.362
13354.00,7.638635,25.00762,0.000038,24.040365,0.0005,1.363
13356.00,7.637929,25.00755,0.000038,24.040557,0.0005,1.363
13358.00,7.636865,25.00772,0.000038,24.040343,0.0005,1.362
13360.00,7.635618,25.00850,0.000038,24.039699,0.0005,1.363
13362.00,7.635465,25.00816,0.000038,24.040185,0.0005,1.363
13364.00,7.634950,25.00757,0.000039,24.040383,0.0005,1.363
13366.00,7.635379,25.00711,0.000038,24.040052,0.0005,1.362
13368.00,7.635309,25.00845,0.000037,24.040946,0.0005,1.362
13370.00,7.635464,25.00723,0.000038,24.040201,0.0005,1.363
13372.00,7.634295,25.00747,0.000038,24.040288,0.0005,1.362
13374.00,7.633282,25.00741,0.000038,24.040739,0.0005,1.362
13376.00,7.631875,25.00685,0.000039,24.040079,0.0005,1.362
13378.00,7.630781,25.00644,0.000040,24.040052,0.0006,1.363
13380.00,7.631322,25.00719,0.000038,24.040410,0.0005,1.363
13382.00,7.631422,25.00816,0.000037,24.040337,0.0006,1.364
13384.00,7.631366,25.00702,0.000038,24.039974,0.0005,1.363
13386.00,7.630232,25.00794,0.000039,24.039572,0.0005,1.363
13388.00,7.629446,25.00821,0.000037,24.040483,0.0005,1.363
13390.00,7.629851,25.00773,0.000038,24.040492,0.0005,1.363
13392.00,7.629647,25.00761,0.000039,24.040428,0.0005,1.363
13394.00,7.629780,25.00741,0.000038,24.039768,0.0005,1.363
13396.00,7.629660,25.00654,0.000039,24.040723,0.0005,1.363
13398.00,7.628663,25.00646,0.000039,24.040394,0.0005,1.363
13400.00,7.628166,25.00588,0.000039,24.040254,0.0005,1.363
13402.00,7.628422,25.00729,0.000038,24.039952,0.0006,1.363
13404.00,7.628045,25.00783,0.000039,24.039979,0.0006,1.363
13406.00,7.626618,25.00743,0.000039,24.040037,0.0006,1.363
13408.00,7.625990,25.00780,0.000038,24.040590,0.0005,1.363
13410.00,7.625769,25.00751,0.000038,24.040659,0.0005,1.363
13412.00,7.626252,25.00761,0.000039,24.040612,0.0005,1.363
13414.00,7.625844,25.00769,0.000040,24.039564,0.0005,1.362
13416.00,7.626960,25.00904,0.000040,24.040661,0.0005,1.363
13418.00,7.626197,25.00857,0.000039,24.041326,0.0005,1.363
13420.00,7.625598,25.00858,0.000039,24.040959,0.0005,1.363
13422.00,7.625752,25.00792,0.000038,24.041445,0.0005,1.363
13424.00,7.624924,25.00803,0.000038,24.040808,0.0006,1.363
13426.00,7.624704,25.00825,0.000039,24.040237,0.0005,1.363
13428.00,7.624561,25.00823,0.000040,24.040032,0.0006,1.363
13430.00,7.623758,25.00760,0.000038,24.040375,0.0006,1.363
13432.00,7.623199,25.00656,0.000039,24.040337,0.0005,1.363
13434.00,7.624138,25.00735,0.000039,24.039906,0.0005,1.364
13436.00,7.623547,25.00666,0.000038,24.041132,0.0005,1.364
13438.00,7.623611,25.00714,0.000038,24.040825,0.0005,1.364
13440.00,7.623592,25.00701,0.000039,24.040492,0.0005,1.363
13442.00,7.623343,25.00676,0.000039,24.040715,0.0005,1.364
13444.00,7.623292,25.00679,0.000037,24.040314,0.0005,1.364
13446.00,7.623275,25.00692,0.000037,24.040084,0.0005,1.363
13448.00,7.622632,25.00659,0.000038,24.040437,0.0005,1.364
13450.00,7.622367,25.00730,0.000040,24.040741,0.0005,1.363
13452.00,7.622943,25.00657,0.000038,24.039904,0.0005,1.363
13454.00,7.623266,25.00659,0.000038,24.040572,0.0006,1.364
13456.00,7.622999,25.00652,0.000039,24.040746,0.0006,1.364
13458.00,7.622407,25.00642,0.000039,24.040990,0.0006,1.363
13460.00,7.622943,25.00636,0.000039,24.039975,0.0005,1.363
13462.00,7.621905,25.00699,0.000040,24.040188,0.0006,1.363
13464.00,7.621543,25.00751,0.000039,24.040726,0.0005,1.364
13466.00,7.621098,25.00854,0.000037,24.040046,0.0005,1.364
13468.00,7.620793,25.00816,0.000039,24.040132,0.0006,1.364
13470.00,7.621750,25.00795,0.000039,24.040579,0.0005,1.364
13472.00,7.622220,25.00828,0.000039,24.040330,0.0005,1.364
13474.00,7.621837,25.00807,0.000039,24.041065,0.0005,1.364
13476.00,7.622209,25.00737,0.000039,24.040728,0.0006,1.363
13478.00,7.622533,25.00625,0.000039,24.040079,0.0005,1.364
13480.00,7.622701,25.00631,0.000039,24.040803,0.0005,1.363
13482.00,7.622539,25.00658,0.000038,24.040059,0.0005,1.363
13484.00,7.622076,25.00656,0.000039,24.040803,0.0005,1.364
13486.00,7.621816,25.00538,0.000037,24.039904,0.0005,1.364
13488.00,7.621455,25.00563,0.000038,24.040506,0.0005,1.364
13490.00,7.621849,25.00636,0.000038,24.040783,0.0005,1.364
13492.00,7.621138,25.00574,0.000038,24.040475,0.0005,1.364
13494.00,7.620107,25.00598,0.000039,24.040835,0.0005,1.364
13496.00,7.621330,25.00666,0.000040,24.040355,0.0005,1.364
13498.00,7.621004,25.00750,0.000039,24.040146,0.0005,1.364
13500.00,7.620135,25.00671,0.000039,24.040468,0.0006,1.364
13502.00,7.621199,25.00644,0.000039,24.040390,0.0006,1.364
13504.00,7.620954,25.00661,0.000039,24.040281,0.0005,1.364
13506.00,7.620799,25.00543,0.000038,24.041055,0.0005,1.363
13508.00,7.620694,25.00539,0.000040,24.040655,0.0005,1.363
13510.00,7.620745,25.00454,0.000039,24.040523,0.0006,1.364
13512.00,7.620804,25.00468,0.000039,24.040483,0.0005,1.364
13514.00,7.620307,25.00434,0.000039,24.039763,0.0005,1.364
13516.00,7.620577,25.00410,0.000039,24.040788,0.0005,1.364
13518.00,7.620774,25.00437,0.000039,24.040523,0.0006,1.364
13520.00,7.619755,25.00411,0.000038,24.040201,0.0006,1.365
13522.00,7.619869,25.00359,0.000038,24.040450,0.0006,1.364
13524.00,7.620697,25.00390,0.000038,24.040070,0.0005,1.364
13526.00,7.622133,25.00449,0.000038,24.040970,0.0005,1.364
13528.00,7.622523,25.00476,0.000038,24.040910,0.0005,1.364
13530.00,7.622854,25.00393,0.000039,24.040474,0.0005,1.364
13532.00,7.622852,25.00474,0.000038,24.039315,0.0005,1.364
13534.00,7.622179,25.00530,0.000039,24.040590,0.0005,1.364
13536.00,7.622000,25.00609,0.000039,24.040635,0.0005,1.364
13538.00,7.620846,25.00627,0.000038,24.040101,0.0006,1.365
13540.00,7.620138,25.00551,0.000038,24.040365,0.0006,1.364
13542.00,7.621495,25.00524,0.000039,24.040719,0.0005,1.364
13544.00,7.621081,25.00526,0.000038,24.040232,0.0005,1.365
13546.00,7.620722,25.00424,0.000037,24.040250,0.0005,1.365
13548.00,7.620971,25.00512,0.000038,24.040423,0.0005,1.364
13550.00,7.620210,25.00507,0.000039,24.039786,0.0005,1.364
13552.00,7.620212,25.00505,0.000038,24.040595,0.0005,1.365
13554.00,7.620958,25.00619,0.000038,24.040774,0.0005,1.364
13556.00,7.620880,25.00623,0.000038,24.040637,0.0005,1.364
13558.00,7.620809,25.00617,0.000039,24.040197,0.0006,1.365
13560.00,7.620683,25.00636,0.000038,24.041025,0.0005,1.365
13562.00,7.620961,25.00549,0.000039,24.040325,0.0005,1.366
13564.00,7.621324,25.00609,0.000039,24.040430,0.0005,1.364
13566.00,7.620080,25.00592,0.000039,24.040279,0.0005,1.365
13568.00,7.620860,25.00609,0.000038,24.040035,0.0005,1.366
13570.00,7.620676,25.00607,0.000037,24.041039,0.0005,1.365
13572.00,7.620086,25.00465,0.000039,24.040634,0.0006,1.364
13574.00,7.620202,25.00522,0.000038,24.040559,0.0005,1.364
13576.00,7.619857,25.00565,0.000038,24.040305,0.0005,1.364
13578.00,7.619875,25.00454,0.000038,24.040737,0.0005,1.365
13580.00,7.619750,25.00447,0.000037,24.040121,0.0006,1.365
13582.00,7.620585,25.00361,0.000038,24.039955,0.0006,1.365
13584.00,7.620553,25.00405,0.000040,24.040226,0.0005,1.365
13586.00,7.620280,25.00455,0.000038,24.040665,0.0006,1.364
13588.00,7.620162,25.00450,0.000038,24.039964,0.0005,1.365
13590.00,7.620362,25.00332,0.000037,24.040777,0.0005,1.365
13592.00,7.620176,25.00411,0.000039,24.039815,0.0005,1.365
13594.00,7.620622,25.00503,0.000038,24.040548,0.0005,1.364
13596.00,7.620775,25.00530,0.000037,24.040386,0.0005,1.365
13598.00,7.620576,25.00498,0.000039,24.040670,0.0006,1.365
13600.00,7.621083,25.00412,0.000039,24.040337,0.0006,1.365
13602.00,7.621768,25.00566,0.000038,24.040763,0.0006,1.365
13604.00,7.621428,25.00617,0.000039,24.040668,0.0005,1.366
13606.00,7.620481,25.00486,0.000039,24.040557,0.0005,1.365
13608.00,7.620929,25.00486,0.000038,24.040337,0.0005,1.365
13610.00,7.620926,25.00450,0.000038,24.040448,0.0006,1.365
13612.00,7.621089,25.00507,0.000040,24.040586,0.0006,1.365
13614.00,7.620612,25.00679,0.000040,24.040472,0.0006,1.364
13616.00,7.620761,25.00658,0.000039,24.040308,0.0006,1.365
13618.00,7.621023,25.00599,0.000039,24.040259,0.0006,1.366
13620.00,7.620946,25.00527,0.000038,24.039766,0.0005,1.365
13622.00,7.620460,25.00505,0.000039,24.040210,0.0005,1.365
13624.00,7.620200,25.00593,0.000038,24.040137,0.0005,1.365
13626.00,7.620233,25.00607,0.000038,24.040123,0.0005,1.365
13628.00,7.619902,25.00567,0.000038,24.040634,0.0005,1.365
13630.00,7.620878,25.00574,0.000037,24.039801,0.0005,1.366
13632.00,7.620913,25.00576,0.000039,24.040757,0.0005,1.365
13634.00,7.620846,25.00615,0.000038,24.040055,0.0005,1.366
13636.00,7.620963,25.00548,0.000039,24.040306,0.0005,1.365
13638.00,7.622096,25.00553,0.000039,24.040628,0.0005,1.365
13640.00,7.621425,25.00533,0.000039,24.040545,0.0005,1.364
13642.00,7.620461,25.00495,0.000040,24.040926,0.0005,1.365
13644.00,7.620314,25.00546,0.000039,24.039915,0.0005,1.365
13646.00,7.620644,25.00505,0.000039,24.040354,0.0005,1.366
13648.00,7.620874,25.00575,0.000038,24.039994,0.0005,1.365
13650.00,7.620314,25.00574,0.000039,24.040979,0.0005,1.365
13652.00,7.620153,25.00495,0.000039,24.040037,0.0005,1.366
13654.00,7.619898,25.00520,0.000039,24.040321,0.0005,1.366
13656.00,7.619680,25.00472,0.000038,24.040594,0.0005,1.366
13658.00,7.619707,25.00468,0.000037,24.040814,0.0006,1.366
13660.00,7.619773,25.00468,0.000039,24.041421,0.0006,1.364
13662.00,7.618982,25.00634,0.000040,24.039754,0.0005,1.365
13664.00,7.619540,25.00596,0.000039,24.040766,0.0006,1.365
13666.00,7.619725,25.00473,0.000039,24.040174,0.0005,1.365
13668.00,7.620394,25.00387,0.000038,24.040594,0.0005,1.366
13670.00,7.621019,25.00373,0.000038,24.040517,0.0005,1.365
13672.00,7.621506,25.00519,0.000039,24.040810,0.0005,1.365
13674.00,7.621132,25.00568,0.000039,24.040832,0.0005,1.366
13676.00,7.620089,25.00501,0.000038,24.040739,0.0005,1.365
13678.00,7.620198,25.00591,0.000039,24.040766,0.0005,1.365
13680.00,7.620007,25.00563,0.000039,24.040155,0.0006,1.366
13682.00,7.620717,25.00614,0.000038,24.039932,0.0005,1.366
13684.00,7.621359,25.00687,0.000037,24.040226,0.0006,1.366
13686.00,7.621160,25.00607,0.000038,24.041625,0.0006,1.366
13688.00,7.620509,25.00745,0.000038,24.040312,0.0006,1.366
13690.00,7.620085,25.00701,0.000038,24.040245,0.0005,1.366
13692.00,7.619894,25.00692,0.000039,24.040612,0.0005,1.365
13694.00,7.619947,25.00768,0.000040,24.040768,0.0005,1.365
13696.00,7.620534,25.00747,0.000041,24.040619,0.0005,1.365
13698.00,7.621737,25.00644,0.000040,24.039783,0.0005,1.366
13700.00,7.621745,25.00689,0.000039,24.040615,0.0005,1.366
[truncated: 38,562 more chars]
