# Supplementary material for: Hormonal steroids induce multidrug resistance and stress response genes in Neisseria gonorrhoeae by binding to MtrR
Source: Nat Commun. 2024 Feb 7;15:1153. doi: 10.1038/s41467-024-45195-1 (PMC10850145; doi:10.1038/s41467-024-45195-1)
Supplement: Supplementary file 6 — Source Data [file 41467_2024_45195_MOESM6_ESM.zip › Source Data/ITC/W136L/4TMtrRW136L2022Aug15complete.itc]

$ITC
$ 25 
$NOT
$ 25 
$ 600 
$ 199 
$ 8 
$ 2 
$ADCGainCode:  3 
$False,True,True
$ 2 , 4 , 600 , 2 
$ 12 , 24 , 600 , 2 
$ 12 , 24 , 600 , 2 
$ 12 , 24 , 600 , 2 
$ 12 , 24 , 600 , 2 
$ 12 , 24 , 600 , 2 
$ 12 , 24 , 600 , 2 
$ 12 , 24 , 600 , 2 
$ 12 , 24 , 600 , 2 
$ 12 , 24 , 600 , 2 
$ 12 , 24 , 600 , 2 
$ 12 , 24 , 600 , 2 
$ 12 , 24 , 600 , 2 
$ 12 , 24 , 600 , 2 
$ 12 , 24 , 600 , 2 
$ 12 , 24 , 600 , 2 
$ 12 , 24 , 600 , 2 
$ 12 , 24 , 600 , 2 
$ 12 , 24 , 600 , 2 
$ 12 , 24 , 600 , 2 
$ 12 , 24 , 600 , 2 
$ 12 , 24 , 600 , 2 
$ 12 , 24 , 600 , 2 
$ 12 , 24 , 600 , 2 
$ 12 , 24 , 600 , 2 
# 0 
# 0.5 
# 0.02 
# 1.4485 
# 25 
# 28.9316 
# 15.91949 
?
% VPITC12.10.1003
% 1.4485 
% 28.9316 
%-1.096232 , 100.1901 
% 0.443748 , 95.77349 
% 0.2232 
% 124.02 , 123.95 
% 1 , 80 
%-0.001812 , 0.055139 
% 0 , 8 
% 0 , 18 
% 104422       320637 
% 101.8 
% 260 , 310 , 470 , 530 
% 0.08632 ,-0.00346 , 0.0000110163 , 0.000000290198 ,-0.0000000019883 
% VPViewer2000 Ver: 1.40.0
@0
2.00,7.751873,25.01067,-0.000173,24.018363,-0.0077,1.365
4.00,7.751280,25.01093,-0.000172,24.018067,-0.0076,1.364
6.00,7.750733,25.01109,-0.000172,24.018046,-0.0077,1.364
8.00,7.750808,25.00984,-0.000171,24.018207,-0.0077,1.364
10.00,7.751201,25.00985,-0.000172,24.017692,-0.0077,1.364
12.00,7.751269,25.01040,-0.000171,24.017687,-0.0077,1.364
14.00,7.749955,25.00992,-0.000173,24.018548,-0.0078,1.364
16.00,7.748927,25.00927,-0.000172,24.017917,-0.0077,1.364
18.00,7.749257,25.00964,-0.000173,24.018116,-0.0077,1.364
20.00,7.748335,25.00994,-0.000173,24.017980,-0.0077,1.364
22.00,7.748619,25.00949,-0.000173,24.018073,-0.0077,1.364
24.00,7.748552,25.00973,-0.000173,24.018009,-0.0077,1.364
26.00,7.747606,25.00991,-0.000173,24.017995,-0.0077,1.365
28.00,7.746774,25.00959,-0.000173,24.017640,-0.0077,1.364
30.00,7.746084,25.00988,-0.000174,24.018160,-0.0077,1.364
32.00,7.745006,25.00980,-0.000173,24.018140,-0.0077,1.364
34.00,7.745646,25.01048,-0.000171,24.017562,-0.0077,1.364
36.00,7.744380,25.00918,-0.000172,24.018017,-0.0077,1.364
38.00,7.744471,25.00946,-0.000172,24.017837,-0.0077,1.364
40.00,7.744272,25.00915,-0.000172,24.017344,-0.0077,1.364
42.00,7.744376,25.00898,-0.000171,24.018285,-0.0077,1.365
44.00,7.745267,25.00878,-0.000172,24.017946,-0.0077,1.365
46.00,7.745435,25.00921,-0.000173,24.018006,-0.0077,1.365
48.00,7.744259,25.00957,-0.000172,24.017908,-0.0077,1.364
50.00,7.744001,25.00902,-0.000172,24.017712,-0.0077,1.364
52.00,7.743919,25.00962,-0.000171,24.018120,-0.0077,1.364
54.00,7.743230,25.00879,-0.000173,24.018207,-0.0077,1.364
56.00,7.742919,25.00882,-0.000171,24.018459,-0.0077,1.364
58.00,7.742316,25.00892,-0.000172,24.017708,-0.0077,1.364
60.00,7.742221,25.00995,-0.000171,24.018249,-0.0077,1.364
62.00,7.742064,25.00983,-0.000172,24.017986,-0.0077,1.365
64.00,7.742222,25.00908,-0.000174,24.018386,-0.0077,1.364
66.00,7.741416,25.00956,-0.000173,24.018013,-0.0077,1.364
68.00,7.741548,25.00936,-0.000172,24.017235,-0.0077,1.364
70.00,7.741353,25.01010,-0.000172,24.018245,-0.0077,1.364
72.00,7.741932,25.00970,-0.000172,24.018570,-0.0077,1.364
74.00,7.741818,25.00988,-0.000172,24.018314,-0.0077,1.364
76.00,7.740773,25.01022,-0.000172,24.018267,-0.0077,1.364
78.00,7.740162,25.01074,-0.000171,24.018095,-0.0076,1.364
80.00,7.739672,25.00896,-0.000174,24.018055,-0.0077,1.364
82.00,7.738630,25.00958,-0.000173,24.018280,-0.0077,1.364
84.00,7.737837,25.01053,-0.000172,24.018260,-0.0077,1.365
86.00,7.737629,25.01092,-0.000172,24.017805,-0.0077,1.364
88.00,7.737439,25.01122,-0.000171,24.017944,-0.0077,1.364
90.00,7.737338,25.01083,-0.000171,24.017875,-0.0077,1.364
92.00,7.736891,25.01065,-0.000172,24.017359,-0.0077,1.364
94.00,7.736054,25.01036,-0.000172,24.018350,-0.0077,1.364
96.00,7.736113,25.01019,-0.000171,24.018357,-0.0077,1.365
98.00,7.736224,25.01022,-0.000170,24.018245,-0.0077,1.365
100.00,7.735925,25.01047,-0.000171,24.018267,-0.0077,1.364
102.00,7.735359,25.01118,-0.000173,24.018314,-0.0077,1.364
104.00,7.735497,25.01079,-0.000172,24.017382,-0.0077,1.365
106.00,7.735631,25.01087,-0.000172,24.018232,-0.0077,1.365
108.00,7.735048,25.01129,-0.000173,24.018363,-0.0077,1.365
110.00,7.735376,25.01114,-0.000173,24.018064,-0.0077,1.365
112.00,7.735070,25.01137,-0.000171,24.017964,-0.0077,1.363
114.00,7.734100,25.01128,-0.000171,24.017859,-0.0077,1.364
116.00,7.733731,25.01160,-0.000171,24.017487,-0.0077,1.364
118.00,7.733103,25.01138,-0.000171,24.017371,-0.0077,1.365
120.00,7.732473,25.01143,-0.000171,24.018539,-0.0077,1.364
122.00,7.732570,25.01106,-0.000173,24.018299,-0.0077,1.365
124.00,7.732958,25.01111,-0.000172,24.017484,-0.0077,1.365
126.00,7.732322,25.01115,-0.000170,24.018745,-0.0077,1.364
128.00,7.732133,25.01114,-0.000172,24.018811,-0.0077,1.364
130.00,7.731542,25.01124,-0.000171,24.018566,-0.0077,1.364
132.00,7.731195,25.01105,-0.000171,24.018502,-0.0077,1.365
134.00,7.730816,25.01083,-0.000171,24.017997,-0.0077,1.365
136.00,7.730181,25.01106,-0.000171,24.018341,-0.0077,1.365
138.00,7.730213,25.01143,-0.000171,24.017893,-0.0076,1.365
140.00,7.730127,25.01129,-0.000172,24.017600,-0.0077,1.364
142.00,7.730568,25.01100,-0.000173,24.018129,-0.0077,1.364
144.00,7.730064,25.01078,-0.000172,24.018022,-0.0077,1.364
146.00,7.729542,25.01034,-0.000171,24.018377,-0.0077,1.364
148.00,7.729890,25.01061,-0.000171,24.018490,-0.0077,1.365
150.00,7.729375,25.01051,-0.000171,24.017892,-0.0077,1.365
152.00,7.729310,25.01051,-0.000171,24.018568,-0.0077,1.365
154.00,7.729242,25.01061,-0.000171,24.018941,-0.0077,1.364
156.00,7.727932,25.01024,-0.000173,24.017119,-0.0077,1.364
158.00,7.728758,25.01056,-0.000173,24.018229,-0.0077,1.364
160.00,7.728372,25.01068,-0.000171,24.018876,-0.0077,1.365
162.00,7.728366,25.01086,-0.000172,24.018330,-0.0077,1.365
164.00,7.728046,25.01092,-0.000171,24.018504,-0.0076,1.364
166.00,7.727346,25.01078,-0.000172,24.018160,-0.0077,1.365
168.00,7.726977,25.01072,-0.000172,24.018640,-0.0077,1.364
170.00,7.726906,25.01127,-0.000171,24.017515,-0.0077,1.364
172.00,7.725951,25.01087,-0.000172,24.017886,-0.0077,1.364
174.00,7.724795,25.01148,-0.000173,24.018200,-0.0077,1.364
176.00,7.725085,25.01161,-0.000172,24.018564,-0.0077,1.365
178.00,7.724769,25.01115,-0.000173,24.018015,-0.0077,1.365
180.00,7.724354,25.01038,-0.000173,24.017821,-0.0077,1.365
182.00,7.724266,25.01093,-0.000172,24.017563,-0.0077,1.365
184.00,7.724795,25.01098,-0.000172,24.018499,-0.0077,1.364
186.00,7.724836,25.01122,-0.000173,24.017944,-0.0077,1.365
188.00,7.724984,25.01137,-0.000172,24.017636,-0.0077,1.365
190.00,7.724553,25.01141,-0.000173,24.018348,-0.0077,1.364
192.00,7.723758,25.01183,-0.000172,24.017973,-0.0077,1.364
194.00,7.723969,25.01129,-0.000173,24.017919,-0.0077,1.365
196.00,7.723100,25.00993,-0.000174,24.017997,-0.0077,1.365
198.00,7.723194,25.01001,-0.000174,24.017239,-0.0077,1.365
200.00,7.722275,25.00989,-0.000173,24.017040,-0.0077,1.365
202.00,7.721444,25.01048,-0.000172,24.017547,-0.0077,1.365
204.00,7.720891,25.01065,-0.000173,24.018372,-0.0077,1.365
206.00,7.720281,25.01110,-0.000172,24.017524,-0.0077,1.364
208.00,7.719784,25.01152,-0.000172,24.017551,-0.0077,1.365
210.00,7.719939,25.01101,-0.000173,24.018310,-0.0077,1.365
212.00,7.719976,25.01121,-0.000172,24.017861,-0.0077,1.365
214.00,7.720287,25.01184,-0.000173,24.018191,-0.0077,1.365
216.00,7.720648,25.01171,-0.000173,24.017928,-0.0077,1.365
218.00,7.720016,25.01101,-0.000172,24.018004,-0.0077,1.365
220.00,7.718941,25.01023,-0.000173,24.018151,-0.0077,1.365
222.00,7.718232,25.01023,-0.000173,24.017881,-0.0077,1.365
224.00,7.717838,25.01069,-0.000173,24.017578,-0.0077,1.365
226.00,7.717866,25.01103,-0.000172,24.018091,-0.0077,1.365
228.00,7.716953,25.01197,-0.000172,24.018425,-0.0077,1.365
230.00,7.716837,25.01124,-0.000173,24.018428,-0.0077,1.365
232.00,7.716835,25.01219,-0.000172,24.017779,-0.0077,1.365
234.00,7.717000,25.01226,-0.000172,24.017906,-0.0077,1.366
236.00,7.717355,25.01143,-0.000172,24.018818,-0.0077,1.365
238.00,7.717655,25.01231,-0.000171,24.017991,-0.0077,1.364
240.00,7.717161,25.01233,-0.000171,24.018205,-0.0077,1.365
242.00,7.715971,25.01227,-0.000171,24.018287,-0.0077,1.364
244.00,7.716364,25.01223,-0.000171,24.017848,-0.0077,1.365
246.00,7.716100,25.01217,-0.000171,24.018015,-0.0077,1.365
248.00,7.715501,25.01223,-0.000172,24.017912,-0.0076,1.365
250.00,7.714360,25.01217,-0.000173,24.018347,-0.0077,1.366
252.00,7.713311,25.01215,-0.000174,24.017690,-0.0077,1.365
254.00,7.713044,25.01154,-0.000173,24.017143,-0.0077,1.365
256.00,7.713863,25.01264,-0.000171,24.018644,-0.0077,1.365
258.00,7.714061,25.01382,-0.000170,24.018078,-0.0077,1.365
260.00,7.713010,25.01349,-0.000171,24.018040,-0.0077,1.366
262.00,7.713328,25.01383,-0.000172,24.017814,-0.0077,1.365
264.00,7.713882,25.01354,-0.000173,24.017312,-0.0077,1.364
266.00,7.714031,25.01337,-0.000172,24.017611,-0.0077,1.365
268.00,7.713343,25.01257,-0.000172,24.018548,-0.0077,1.365
270.00,7.712163,25.01274,-0.000172,24.018252,-0.0077,1.366
272.00,7.712096,25.01292,-0.000173,24.017596,-0.0077,1.365
274.00,7.712775,25.01335,-0.000172,24.017761,-0.0077,1.365
276.00,7.712371,25.01341,-0.000172,24.018105,-0.0077,1.365
278.00,7.713063,25.01350,-0.000171,24.018347,-0.0077,1.365
280.00,7.713134,25.01353,-0.000172,24.018372,-0.0077,1.365
282.00,7.711358,25.01317,-0.000171,24.018323,-0.0077,1.365
284.00,7.710566,25.01308,-0.000171,24.018359,-0.0077,1.365
286.00,7.710209,25.01356,-0.000171,24.018597,-0.0077,1.365
288.00,7.710210,25.01323,-0.000171,24.017868,-0.0077,1.365
290.00,7.710183,25.01318,-0.000171,24.018227,-0.0077,1.365
292.00,7.710511,25.01254,-0.000171,24.017830,-0.0077,1.365
294.00,7.710756,25.01236,-0.000171,24.019349,-0.0076,1.365
296.00,7.710732,25.01226,-0.000172,24.018582,-0.0077,1.365
298.00,7.709910,25.01266,-0.000171,24.017855,-0.0077,1.365
300.00,7.709013,25.01220,-0.000172,24.018136,-0.0077,1.365
302.00,7.708652,25.01208,-0.000173,24.018145,-0.0077,1.365
304.00,7.708584,25.01265,-0.000172,24.018477,-0.0077,1.365
306.00,7.708021,25.01294,-0.000172,24.018394,-0.0077,1.365
308.00,7.707264,25.01332,-0.000172,24.018274,-0.0077,1.365
310.00,7.706421,25.01270,-0.000172,24.018035,-0.0077,1.365
312.00,7.705864,25.01239,-0.000172,24.018189,-0.0077,1.365
314.00,7.705316,25.01305,-0.000172,24.018542,-0.0077,1.365
316.00,7.705725,25.01341,-0.000172,24.018724,-0.0077,1.365
318.00,7.705946,25.01340,-0.000171,24.018394,-0.0077,1.365
320.00,7.705160,25.01250,-0.000172,24.018109,-0.0077,1.365
322.00,7.704961,25.01251,-0.000171,24.018203,-0.0077,1.364
324.00,7.704930,25.01308,-0.000171,24.017953,-0.0077,1.364
326.00,7.705407,25.01306,-0.000172,24.018212,-0.0077,1.365
328.00,7.704956,25.01269,-0.000172,24.017968,-0.0077,1.365
330.00,7.704896,25.01267,-0.000172,24.017957,-0.0077,1.365
332.00,7.704050,25.01176,-0.000172,24.018292,-0.0077,1.365
334.00,7.703825,25.01157,-0.000172,24.017667,-0.0077,1.365
336.00,7.703542,25.01194,-0.000172,24.018372,-0.0077,1.364
338.00,7.703579,25.01250,-0.000172,24.018290,-0.0077,1.365
340.00,7.703555,25.01135,-0.000172,24.017926,-0.0077,1.365
342.00,7.703633,25.01133,-0.000172,24.017975,-0.0077,1.366
344.00,7.703536,25.01143,-0.000173,24.017484,-0.0077,1.365
346.00,7.703328,25.01171,-0.000173,24.018026,-0.0077,1.365
348.00,7.702593,25.01139,-0.000172,24.018497,-0.0077,1.365
350.00,7.701685,25.01185,-0.000173,24.018193,-0.0077,1.366
352.00,7.701205,25.01203,-0.000171,24.018086,-0.0077,1.366
354.00,7.700770,25.01198,-0.000171,24.018089,-0.0077,1.365
356.00,7.701324,25.01186,-0.000173,24.018220,-0.0077,1.365
358.00,7.701455,25.01212,-0.000172,24.017384,-0.0077,1.365
360.00,7.701084,25.01202,-0.000172,24.017997,-0.0077,1.365
362.00,7.701543,25.01112,-0.000171,24.018124,-0.0077,1.366
364.00,7.701426,25.01182,-0.000172,24.018733,-0.0077,1.365
366.00,7.701126,25.01108,-0.000172,24.018573,-0.0077,1.366
368.00,7.700578,25.01079,-0.000171,24.018731,-0.0077,1.365
370.00,7.700476,25.01139,-0.000171,24.018270,-0.0077,1.365
372.00,7.700701,25.01107,-0.000171,24.018504,-0.0077,1.365
374.00,7.700540,25.01169,-0.000171,24.018020,-0.0077,1.366
376.00,7.700252,25.01131,-0.000171,24.018722,-0.0077,1.366
378.00,7.700153,25.01063,-0.000171,24.018189,-0.0077,1.365
380.00,7.700600,25.01014,-0.000171,24.018666,-0.0077,1.364
382.00,7.700586,25.00957,-0.000171,24.017872,-0.0077,1.365
384.00,7.700222,25.01100,-0.000171,24.017757,-0.0076,1.365
386.00,7.699536,25.01113,-0.000172,24.018383,-0.0077,1.365
388.00,7.698266,25.01028,-0.000172,24.018825,-0.0077,1.366
390.00,7.697123,25.01077,-0.000172,24.017919,-0.0077,1.366
392.00,7.696895,25.01015,-0.000173,24.017957,-0.0077,1.365
394.00,7.696703,25.01123,-0.000172,24.017830,-0.0077,1.365
396.00,7.696059,25.01090,-0.000172,24.017272,-0.0077,1.365
398.00,7.695738,25.01180,-0.000172,24.018793,-0.0077,1.365
400.00,7.695477,25.01102,-0.000171,24.018018,-0.0077,1.366
402.00,7.695234,25.01082,-0.000171,24.018064,-0.0077,1.366
404.00,7.694980,25.01120,-0.000171,24.018620,-0.0077,1.365
406.00,7.695065,25.01191,-0.000171,24.018314,-0.0077,1.365
408.00,7.693952,25.01206,-0.000170,24.017859,-0.0077,1.364
410.00,7.694207,25.01183,-0.000171,24.017897,-0.0077,1.365
412.00,7.694434,25.01211,-0.000170,24.017922,-0.0077,1.366
414.00,7.693604,25.01214,-0.000171,24.018225,-0.0077,1.365
416.00,7.692471,25.01272,-0.000172,24.018502,-0.0077,1.365
418.00,7.692164,25.01227,-0.000170,24.017650,-0.0077,1.365
420.00,7.691880,25.01185,-0.000171,24.017971,-0.0077,1.366
422.00,7.692741,25.01276,-0.000171,24.018907,-0.0077,1.365
424.00,7.693002,25.01307,-0.000172,24.018426,-0.0077,1.365
426.00,7.692665,25.01261,-0.000172,24.018046,-0.0077,1.366
428.00,7.692036,25.01213,-0.000172,24.018782,-0.0077,1.365
430.00,7.691694,25.01210,-0.000171,24.018377,-0.0077,1.365
432.00,7.692171,25.01219,-0.000171,24.018443,-0.0077,1.365
434.00,7.692515,25.01234,-0.000171,24.017821,-0.0077,1.366
436.00,7.692795,25.01160,-0.000171,24.017999,-0.0077,1.365
438.00,7.692454,25.01215,-0.000172,24.018383,-0.0077,1.365
440.00,7.692502,25.01265,-0.000172,24.018120,-0.0077,1.366
442.00,7.691792,25.01263,-0.000173,24.017917,-0.0077,1.366
444.00,7.691218,25.01165,-0.000172,24.017732,-0.0077,1.366
446.00,7.691723,25.01215,-0.000172,24.018127,-0.0077,1.366
448.00,7.691933,25.01232,-0.000172,24.017830,-0.0076,1.366
450.00,7.690558,25.01196,-0.000172,24.017310,-0.0077,1.366
452.00,7.689674,25.01255,-0.000173,24.018316,-0.0077,1.365
454.00,7.690085,25.01186,-0.000172,24.018443,-0.0077,1.365
456.00,7.689873,25.01182,-0.000173,24.018370,-0.0077,1.365
458.00,7.689765,25.01253,-0.000172,24.017832,-0.0077,1.366
460.00,7.689820,25.01303,-0.000173,24.017855,-0.0077,1.365
462.00,7.690277,25.01312,-0.000173,24.017966,-0.0077,1.366
464.00,7.689431,25.01297,-0.000172,24.018426,-0.0077,1.365
466.00,7.688385,25.01298,-0.000172,24.017759,-0.0077,1.365
468.00,7.688511,25.01311,-0.000171,24.018149,-0.0077,1.366
470.00,7.688480,25.01268,-0.000171,24.018602,-0.0077,1.366
472.00,7.688227,25.01192,-0.000171,24.018098,-0.0077,1.365
474.00,7.687699,25.01156,-0.000172,24.018921,-0.0076,1.365
476.00,7.686675,25.01310,-0.000173,24.018290,-0.0076,1.366
478.00,7.686284,25.01322,-0.000173,24.018566,-0.0077,1.366
480.00,7.685754,25.01235,-0.000172,24.018999,-0.0077,1.366
482.00,7.685580,25.01145,-0.000173,24.018232,-0.0077,1.366
484.00,7.685994,25.01077,-0.000173,24.018147,-0.0077,1.366
486.00,7.685655,25.01198,-0.000171,24.019219,-0.0077,1.365
488.00,7.685792,25.01217,-0.000171,24.019034,-0.0077,1.365
490.00,7.685336,25.01190,-0.000171,24.018383,-0.0076,1.365
492.00,7.685384,25.01091,-0.000171,24.019133,-0.0077,1.365
494.00,7.685860,25.01173,-0.000170,24.018606,-0.0076,1.365
496.00,7.686423,25.01194,-0.000169,24.019019,-0.0076,1.365
498.00,7.686036,25.01109,-0.000170,24.018764,-0.0077,1.366
500.00,7.685158,25.01166,-0.000170,24.018405,-0.0076,1.366
502.00,7.684464,25.01275,-0.000171,24.018426,-0.0077,1.365
504.00,7.684394,25.01189,-0.000171,24.018452,-0.0077,1.365
506.00,7.684306,25.01149,-0.000170,24.018321,-0.0077,1.365
508.00,7.685116,25.01168,-0.000170,24.018348,-0.0077,1.365
510.00,7.684675,25.01178,-0.000169,24.018463,-0.0077,1.366
512.00,7.682951,25.01181,-0.000171,24.019188,-0.0076,1.366
514.00,7.682388,25.01238,-0.000172,24.018849,-0.0077,1.365
516.00,7.682092,25.01175,-0.000171,24.018827,-0.0076,1.365
518.00,7.683028,25.01249,-0.000170,24.018979,-0.0076,1.365
520.00,7.683066,25.01209,-0.000171,24.018544,-0.0077,1.365
522.00,7.682801,25.01241,-0.000171,24.019219,-0.0076,1.366
524.00,7.682304,25.01188,-0.000172,24.018802,-0.0076,1.366
526.00,7.681837,25.01224,-0.000172,24.018782,-0.0076,1.365
528.00,7.682011,25.01215,-0.000171,24.018490,-0.0077,1.366
530.00,7.681649,25.01263,-0.000172,24.018481,-0.0077,1.366
532.00,7.681101,25.01209,-0.000171,24.018339,-0.0077,1.365
534.00,7.681163,25.01313,-0.000170,24.018802,-0.0077,1.366
536.00,7.680842,25.01272,-0.000171,24.018446,-0.0076,1.365
538.00,7.679301,25.01252,-0.000171,24.018566,-0.0076,1.366
540.00,7.679354,25.01237,-0.000171,24.018441,-0.0077,1.365
542.00,7.680060,25.01257,-0.000170,24.018236,-0.0076,1.365
544.00,7.680238,25.01256,-0.000171,24.018287,-0.0076,1.366
546.00,7.679953,25.01254,-0.000171,24.017761,-0.0077,1.366
548.00,7.679395,25.01317,-0.000172,24.018629,-0.0076,1.367
550.00,7.679465,25.01284,-0.000171,24.018276,-0.0077,1.366
552.00,7.678953,25.01255,-0.000171,24.017841,-0.0077,1.366
554.00,7.678343,25.01240,-0.000170,24.018182,-0.0077,1.365
556.00,7.679065,25.01263,-0.000171,24.018658,-0.0076,1.366
558.00,7.679065,25.01231,-0.000172,24.018524,-0.0077,1.365
560.00,7.678570,25.01252,-0.000171,24.018309,-0.0076,1.365
562.00,7.678310,25.01256,-0.000171,24.018921,-0.0077,1.366
564.00,7.678058,25.01256,-0.000172,24.018154,-0.0077,1.366
566.00,7.677611,25.01257,-0.000171,24.018076,-0.0076,1.366
568.00,7.677685,25.01241,-0.000171,24.018736,-0.0076,1.366
570.00,7.676661,25.01264,-0.000170,24.018753,-0.0076,1.365
572.00,7.676332,25.01280,-0.000171,24.018996,-0.0077,1.365
574.00,7.675588,25.01239,-0.000170,24.018388,-0.0077,1.366
576.00,7.675385,25.01242,-0.000171,24.018497,-0.0077,1.366
578.00,7.674850,25.01246,-0.000171,24.018129,-0.0076,1.366
580.00,7.675200,25.01280,-0.000171,24.018602,-0.0076,1.366
582.00,7.675005,25.01350,-0.000171,24.018327,-0.0077,1.365
584.00,7.675441,25.01304,-0.000171,24.018234,-0.0077,1.366
586.00,7.675798,25.01286,-0.000173,24.018169,-0.0077,1.366
588.00,7.675531,25.01347,-0.000171,24.018211,-0.0077,1.366
590.00,7.674643,25.01285,-0.000171,24.018860,-0.0077,1.366
592.00,7.674795,25.01281,-0.000171,24.018599,-0.0077,1.366
594.00,7.674207,25.01203,-0.000172,24.018035,-0.0077,1.367
596.00,7.674132,25.01240,-0.000173,24.017901,-0.0077,1.366
598.00,7.674004,25.01274,-0.000172,24.018218,-0.0077,1.365
600.00,7.674611,25.01275,-0.000171,24.017739,-0.0077,1.366
@1,2.0000,4.0
602.00,7.674566,25.01446,-0.000171,24.018999,-0.0077,1.366
604.00,7.669702,25.01473,-0.000171,24.018383,-0.0077,1.366
606.00,7.661849,25.01456,-0.000171,24.019229,-0.0077,1.365
608.00,7.643162,25.01440,-0.000171,24.018368,-0.0077,1.364
610.00,7.600228,25.01470,-0.000170,24.018793,-0.0077,1.365
612.00,7.553216,25.01349,-0.000171,24.018704,-0.0077,1.366
614.00,7.526766,25.01392,-0.000172,24.018691,-0.0077,1.366
616.00,7.513292,25.01402,-0.000172,24.018120,-0.0077,1.366
618.00,7.502841,25.01388,-0.000173,24.018405,-0.0077,1.366
620.00,7.493302,25.01336,-0.000173,24.018619,-0.0077,1.366
622.00,7.486645,25.01383,-0.000172,24.017817,-0.0077,1.366
624.00,7.482841,25.01401,-0.000172,24.018860,-0.0077,1.366
626.00,7.481517,25.01431,-0.000172,24.018874,-0.0077,1.365
628.00,7.483105,25.01443,-0.000172,24.018580,-0.0077,1.365
630.00,7.489209,25.01427,-0.000172,24.018350,-0.0077,1.366
632.00,7.498696,25.01385,-0.000172,24.018307,-0.0077,1.366
634.00,7.510170,25.01339,-0.000173,24.018051,-0.0077,1.366
636.00,7.521591,25.01333,-0.000172,24.018269,-0.0076,1.365
638.00,7.534640,25.01285,-0.000171,24.017738,-0.0077,1.366
640.00,7.547872,25.01222,-0.000172,24.017984,-0.0077,1.366
642.00,7.559462,25.01219,-0.000173,24.018301,-0.0077,1.367
644.00,7.570715,25.01245,-0.000173,24.017770,-0.0077,1.366
646.00,7.581619,25.01274,-0.000173,24.017563,-0.0077,1.366
648.00,7.591843,25.01291,-0.000173,24.018405,-0.0077,1.366
650.00,7.600557,25.01266,-0.000174,24.018493,-0.0077,1.366
652.00,7.607795,25.01296,-0.000173,24.018526,-0.0077,1.366
654.00,7.614296,25.01317,-0.000173,24.018648,-0.0077,1.366
656.00,7.621136,25.01243,-0.000172,24.017852,-0.0076,1.366
658.00,7.626818,25.01222,-0.000172,24.018316,-0.0077,1.366
660.00,7.631268,25.01280,-0.000173,24.018301,-0.0077,1.366
662.00,7.634943,25.01268,-0.000174,24.018227,-0.0077,1.366
664.00,7.639155,25.01224,-0.000173,24.018285,-0.0077,1.366
666.00,7.641843,25.01208,-0.000173,24.017486,-0.0077,1.366
668.00,7.644332,25.01152,-0.000173,24.017544,-0.0077,1.366
670.00,7.646363,25.01181,-0.000172,24.017826,-0.0077,1.366
672.00,7.648432,25.01238,-0.000172,24.017718,-0.0077,1.366
674.00,7.649785,25.01195,-0.000172,24.018227,-0.0077,1.366
676.00,7.650535,25.01302,-0.000173,24.018359,-0.0077,1.366
678.00,7.651286,25.01252,-0.000173,24.018281,-0.0077,1.366
680.00,7.652964,25.01187,-0.000174,24.018323,-0.0077,1.367
682.00,7.654678,25.01244,-0.000173,24.018450,-0.0077,1.365
684.00,7.654578,25.01216,-0.000173,24.017890,-0.0077,1.365
686.00,7.654230,25.01287,-0.000173,24.017692,-0.0077,1.365
688.00,7.655233,25.01336,-0.000172,24.018118,-0.0077,1.366
690.00,7.656090,25.01364,-0.000172,24.018385,-0.0077,1.366
692.00,7.656640,25.01381,-0.000172,24.018466,-0.0077,1.366
694.00,7.657299,25.01298,-0.000171,24.018767,-0.0077,1.365
696.00,7.657509,25.01278,-0.000172,24.017422,-0.0077,1.366
698.00,7.658198,25.01215,-0.000171,24.018307,-0.0077,1.366
700.00,7.657734,25.01278,-0.000172,24.018365,-0.0077,1.366
702.00,7.657663,25.01295,-0.000171,24.018231,-0.0076,1.365
704.00,7.658766,25.01285,-0.000170,24.018504,-0.0077,1.366
706.00,7.659167,25.01304,-0.000172,24.018218,-0.0077,1.366
708.00,7.658203,25.01259,-0.000172,24.018448,-0.0077,1.366
710.00,7.657915,25.01276,-0.000171,24.017783,-0.0077,1.366
712.00,7.657740,25.01375,-0.000171,24.018187,-0.0077,1.366
714.00,7.658312,25.01327,-0.000171,24.018731,-0.0077,1.365
716.00,7.657321,25.01294,-0.000173,24.018725,-0.0077,1.366
718.00,7.658757,25.01223,-0.000170,24.018267,-0.0077,1.365
720.00,7.659023,25.01206,-0.000170,24.018133,-0.0077,1.366
722.00,7.659272,25.01240,-0.000172,24.018100,-0.0077,1.366
724.00,7.659248,25.01299,-0.000172,24.017979,-0.0077,1.366
726.00,7.657781,25.01340,-0.000173,24.018164,-0.0077,1.366
728.00,7.657700,25.01261,-0.000172,24.018651,-0.0077,1.366
730.00,7.657926,25.01285,-0.000172,24.018336,-0.0077,1.366
732.00,7.657914,25.01232,-0.000172,24.017870,-0.0077,1.366
734.00,7.657146,25.01287,-0.000173,24.017986,-0.0077,1.365
736.00,7.656889,25.01329,-0.000171,24.017580,-0.0077,1.366
738.00,7.656974,25.01375,-0.000173,24.017654,-0.0077,1.366
740.00,7.657853,25.01395,-0.000172,24.018203,-0.0077,1.366
742.00,7.658819,25.01408,-0.000173,24.018446,-0.0077,1.365
744.00,7.658555,25.01373,-0.000172,24.017926,-0.0077,1.365
746.00,7.657188,25.01369,-0.000171,24.017866,-0.0077,1.365
748.00,7.656581,25.01346,-0.000172,24.017594,-0.0077,1.366
750.00,7.655934,25.01318,-0.000173,24.018138,-0.0077,1.366
752.00,7.656706,25.01314,-0.000173,24.017698,-0.0077,1.367
754.00,7.657154,25.01319,-0.000173,24.018354,-0.0077,1.366
756.00,7.656442,25.01255,-0.000173,24.017768,-0.0077,1.366
758.00,7.656200,25.01349,-0.000172,24.017337,-0.0077,1.366
760.00,7.656207,25.01342,-0.000172,24.017181,-0.0077,1.365
762.00,7.656106,25.01352,-0.000173,24.018212,-0.0077,1.366
764.00,7.655949,25.01372,-0.000173,24.018270,-0.0077,1.366
766.00,7.655632,25.01365,-0.000173,24.018294,-0.0077,1.366
768.00,7.655678,25.01300,-0.000173,24.018232,-0.0077,1.366
770.00,7.655387,25.01422,-0.000174,24.018153,-0.0077,1.366
772.00,7.654377,25.01400,-0.000175,24.017703,-0.0077,1.367
774.00,7.655113,25.01405,-0.000173,24.018305,-0.0077,1.365
776.00,7.655478,25.01341,-0.000173,24.018437,-0.0077,1.366
778.00,7.655630,25.01396,-0.000172,24.017371,-0.0077,1.366
780.00,7.655356,25.01472,-0.000174,24.017698,-0.0078,1.366
782.00,7.653783,25.01435,-0.000175,24.017607,-0.0077,1.366
784.00,7.653007,25.01424,-0.000174,24.018330,-0.0077,1.366
786.00,7.653296,25.01431,-0.000173,24.018178,-0.0077,1.366
788.00,7.653002,25.01417,-0.000174,24.018044,-0.0077,1.366
790.00,7.652786,25.01377,-0.000173,24.017774,-0.0077,1.366
792.00,7.653045,25.01403,-0.000173,24.018247,-0.0077,1.366
794.00,7.652869,25.01413,-0.000174,24.017502,-0.0077,1.366
796.00,7.652622,25.01408,-0.000174,24.017725,-0.0077,1.366
798.00,7.652321,25.01440,-0.000174,24.017868,-0.0077,1.366
800.00,7.652429,25.01363,-0.000173,24.017429,-0.0077,1.366
802.00,7.652472,25.01334,-0.000173,24.018212,-0.0077,1.366
804.00,7.652656,25.01408,-0.000173,24.017962,-0.0077,1.365
806.00,7.651853,25.01406,-0.000172,24.017752,-0.0077,1.366
808.00,7.651594,25.01359,-0.000173,24.017857,-0.0077,1.366
810.00,7.652125,25.01336,-0.000174,24.017796,-0.0077,1.366
812.00,7.651449,25.01400,-0.000174,24.018211,-0.0077,1.366
814.00,7.651187,25.01519,-0.000174,24.017950,-0.0077,1.366
816.00,7.652041,25.01483,-0.000173,24.017562,-0.0077,1.366
818.00,7.652607,25.01430,-0.000174,24.017554,-0.0077,1.366
820.00,7.651690,25.01384,-0.000173,24.017275,-0.0077,1.366
822.00,7.650578,25.01488,-0.000172,24.018191,-0.0077,1.366
824.00,7.650624,25.01558,-0.000173,24.017645,-0.0077,1.366
826.00,7.650809,25.01533,-0.000173,24.017003,-0.0077,1.366
828.00,7.651006,25.01476,-0.000174,24.018314,-0.0077,1.366
830.00,7.650533,25.01473,-0.000173,24.018251,-0.0077,1.366
832.00,7.649808,25.01455,-0.000174,24.017888,-0.0077,1.367
834.00,7.649616,25.01462,-0.000174,24.017513,-0.0077,1.366
836.00,7.649556,25.01444,-0.000174,24.017027,-0.0077,1.366
838.00,7.649840,25.01493,-0.000174,24.017843,-0.0077,1.366
840.00,7.648917,25.01426,-0.000174,24.018109,-0.0077,1.366
842.00,7.648010,25.01451,-0.000172,24.017683,-0.0078,1.366
844.00,7.648053,25.01408,-0.000173,24.017676,-0.0078,1.366
846.00,7.648214,25.01421,-0.000174,24.018169,-0.0077,1.367
848.00,7.649011,25.01390,-0.000174,24.017712,-0.0077,1.366
850.00,7.648465,25.01456,-0.000174,24.017812,-0.0077,1.366
852.00,7.648428,25.01417,-0.000174,24.017217,-0.0077,1.366
854.00,7.648120,25.01382,-0.000174,24.017665,-0.0077,1.366
856.00,7.647422,25.01441,-0.000174,24.018115,-0.0077,1.366
858.00,7.648000,25.01405,-0.000173,24.017502,-0.0077,1.365
860.00,7.648676,25.01368,-0.000173,24.017946,-0.0077,1.366
862.00,7.648271,25.01343,-0.000173,24.018051,-0.0077,1.366
864.00,7.648087,25.01403,-0.000173,24.017879,-0.0077,1.366
866.00,7.647240,25.01373,-0.000174,24.018392,-0.0077,1.366
868.00,7.646706,25.01399,-0.000173,24.018365,-0.0077,1.366
870.00,7.646680,25.01440,-0.000174,24.016856,-0.0077,1.366
872.00,7.646777,25.01348,-0.000174,24.017063,-0.0077,1.366
874.00,7.646550,25.01311,-0.000174,24.017547,-0.0077,1.366
876.00,7.646480,25.01349,-0.000173,24.017237,-0.0077,1.366
878.00,7.645620,25.01348,-0.000173,24.017670,-0.0077,1.366
880.00,7.646019,25.01380,-0.000173,24.017785,-0.0077,1.366
882.00,7.645857,25.01292,-0.000173,24.018037,-0.0077,1.366
884.00,7.645366,25.01348,-0.000174,24.018285,-0.0077,1.366
886.00,7.644612,25.01318,-0.000174,24.017563,-0.0077,1.366
888.00,7.645442,25.01253,-0.000173,24.017478,-0.0077,1.365
890.00,7.645958,25.01379,-0.000173,24.017872,-0.0077,1.366
892.00,7.646169,25.01403,-0.000173,24.017805,-0.0077,1.366
894.00,7.646719,25.01354,-0.000174,24.017573,-0.0078,1.366
896.00,7.645483,25.01318,-0.000174,24.017538,-0.0077,1.366
898.00,7.645028,25.01224,-0.000176,24.017141,-0.0077,1.366
900.00,7.645254,25.01218,-0.000175,24.017408,-0.0077,1.366
902.00,7.645317,25.01254,-0.000174,24.016911,-0.0078,1.367
904.00,7.644939,25.01224,-0.000174,24.017527,-0.0078,1.366
906.00,7.644170,25.01232,-0.000174,24.018133,-0.0077,1.365
908.00,7.644450,25.01252,-0.000174,24.018145,-0.0077,1.366
910.00,7.643905,25.01202,-0.000175,24.017353,-0.0077,1.367
912.00,7.644324,25.01163,-0.000173,24.017438,-0.0077,1.366
914.00,7.643409,25.01230,-0.000173,24.017663,-0.0077,1.366
916.00,7.642318,25.01179,-0.000173,24.017259,-0.0078,1.366
918.00,7.642418,25.01189,-0.000173,24.017835,-0.0077,1.365
920.00,7.642730,25.01167,-0.000175,24.017301,-0.0078,1.366
922.00,7.642255,25.01243,-0.000174,24.017480,-0.0077,1.366
924.00,7.642948,25.01182,-0.000174,24.017973,-0.0078,1.366
926.00,7.642859,25.01180,-0.000173,24.017719,-0.0077,1.366
928.00,7.642627,25.01205,-0.000173,24.017710,-0.0077,1.367
930.00,7.641787,25.01134,-0.000175,24.016998,-0.0077,1.366
932.00,7.641621,25.01124,-0.000175,24.017921,-0.0077,1.366
934.00,7.641589,25.01133,-0.000174,24.017406,-0.0077,1.366
936.00,7.641178,25.01210,-0.000174,24.018029,-0.0077,1.366
938.00,7.641061,25.01123,-0.000174,24.017902,-0.0077,1.366
940.00,7.641226,25.01203,-0.000174,24.016864,-0.0077,1.366
942.00,7.641085,25.01238,-0.000174,24.017473,-0.0077,1.366
944.00,7.640825,25.01222,-0.000173,24.017554,-0.0077,1.366
946.00,7.641530,25.01170,-0.000174,24.017515,-0.0078,1.366
948.00,7.641409,25.01187,-0.000173,24.018145,-0.0078,1.366
950.00,7.640494,25.01266,-0.000172,24.017515,-0.0077,1.366
952.00,7.639919,25.01285,-0.000172,24.017243,-0.0077,1.366
954.00,7.640079,25.01368,-0.000173,24.017951,-0.0077,1.366
956.00,7.639898,25.01257,-0.000174,24.017739,-0.0077,1.366
958.00,7.639847,25.01280,-0.000175,24.017703,-0.0077,1.367
960.00,7.640245,25.01309,-0.000175,24.017690,-0.0077,1.366
962.00,7.639986,25.01309,-0.000174,24.017975,-0.0077,1.365
964.00,7.639560,25.01382,-0.000172,24.017451,-0.0077,1.366
966.00,7.639037,25.01378,-0.000173,24.017935,-0.0077,1.366
968.00,7.639090,25.01386,-0.000174,24.018069,-0.0077,1.366
970.00,7.639002,25.01347,-0.000175,24.017457,-0.0077,1.366
972.00,7.639128,25.01303,-0.000175,24.017308,-0.0077,1.367
974.00,7.639269,25.01340,-0.000173,24.016989,-0.0077,1.366
976.00,7.637915,25.01312,-0.000174,24.017750,-0.0077,1.367
978.00,7.637545,25.01337,-0.000175,24.017759,-0.0077,1.366
980.00,7.638051,25.01332,-0.000175,24.017384,-0.0078,1.366
982.00,7.637936,25.01344,-0.000174,24.017609,-0.0077,1.366
984.00,7.638165,25.01293,-0.000173,24.017471,-0.0077,1.366
986.00,7.637816,25.01352,-0.000174,24.018243,-0.0077,1.367
988.00,7.638311,25.01361,-0.000174,24.017692,-0.0077,1.366
990.00,7.638618,25.01344,-0.000173,24.017924,-0.0077,1.366
992.00,7.637431,25.01327,-0.000174,24.017515,-0.0077,1.366
994.00,7.636475,25.01325,-0.000173,24.017509,-0.0077,1.366
996.00,7.636579,25.01282,-0.000173,24.017516,-0.0077,1.366
998.00,7.636892,25.01325,-0.000173,24.017708,-0.0077,1.366
1000.00,7.637241,25.01306,-0.000174,24.018105,-0.0077,1.366
1002.00,7.636893,25.01280,-0.000173,24.018009,-0.0077,1.365
1004.00,7.635871,25.01295,-0.000174,24.017578,-0.0078,1.366
1006.00,7.635734,25.01314,-0.000174,24.017527,-0.0077,1.366
1008.00,7.634759,25.01291,-0.000173,24.017881,-0.0077,1.366
1010.00,7.634369,25.01295,-0.000174,24.018269,-0.0077,1.366
1012.00,7.635093,25.01404,-0.000174,24.017248,-0.0078,1.367
1014.00,7.635043,25.01428,-0.000173,24.016826,-0.0077,1.366
1016.00,7.635245,25.01357,-0.000174,24.017953,-0.0077,1.366
1018.00,7.635344,25.01308,-0.000174,24.017629,-0.0077,1.367
1020.00,7.634856,25.01363,-0.000173,24.017391,-0.0077,1.366
1022.00,7.634379,25.01384,-0.000174,24.017650,-0.0077,1.366
1024.00,7.633584,25.01355,-0.000174,24.017518,-0.0077,1.366
1026.00,7.633650,25.01414,-0.000174,24.017899,-0.0077,1.366
1028.00,7.633520,25.01478,-0.000174,24.017660,-0.0077,1.366
1030.00,7.634206,25.01512,-0.000174,24.017099,-0.0077,1.367
1032.00,7.633801,25.01502,-0.000175,24.017335,-0.0077,1.366
1034.00,7.633185,25.01494,-0.000173,24.017908,-0.0077,1.366
1036.00,7.633179,25.01421,-0.000173,24.017652,-0.0077,1.366
1038.00,7.632857,25.01403,-0.000173,24.017569,-0.0077,1.365
1040.00,7.632857,25.01436,-0.000174,24.016762,-0.0077,1.366
1042.00,7.632560,25.01491,-0.000174,24.017063,-0.0077,1.366
1044.00,7.632459,25.01474,-0.000173,24.017364,-0.0077,1.366
1046.00,7.632181,25.01492,-0.000174,24.017085,-0.0078,1.366
1048.00,7.632114,25.01461,-0.000174,24.017699,-0.0078,1.366
1050.00,7.632416,25.01375,-0.000174,24.017658,-0.0077,1.366
1052.00,7.632114,25.01366,-0.000174,24.017540,-0.0077,1.366
1054.00,7.631857,25.01384,-0.000173,24.017781,-0.0077,1.366
1056.00,7.631517,25.01426,-0.000173,24.017600,-0.0077,1.366
1058.00,7.631026,25.01448,-0.000173,24.017560,-0.0077,1.366
1060.00,7.630957,25.01430,-0.000172,24.017683,-0.0077,1.366
1062.00,7.630330,25.01443,-0.000172,24.017765,-0.0077,1.366
1064.00,7.630893,25.01333,-0.000173,24.017415,-0.0077,1.366
1066.00,7.631189,25.01343,-0.000173,24.017621,-0.0077,1.366
1068.00,7.631243,25.01324,-0.000173,24.017812,-0.0077,1.367
1070.00,7.631106,25.01323,-0.000174,24.017614,-0.0078,1.366
1072.00,7.630712,25.01294,-0.000174,24.017275,-0.0077,1.366
1074.00,7.631268,25.01321,-0.000173,24.017226,-0.0077,1.366
1076.00,7.630695,25.01232,-0.000173,24.017556,-0.0077,1.367
1078.00,7.630601,25.01233,-0.000173,24.017540,-0.0077,1.366
1080.00,7.630323,25.01300,-0.000173,24.017351,-0.0077,1.366
1082.00,7.629700,25.01252,-0.000172,24.018307,-0.0077,1.366
1084.00,7.629552,25.01354,-0.000172,24.017790,-0.0077,1.366
1086.00,7.629871,25.01404,-0.000173,24.018198,-0.0077,1.366
1088.00,7.630125,25.01334,-0.000173,24.018071,-0.0077,1.366
1090.00,7.630769,25.01282,-0.000173,24.017942,-0.0077,1.367
1092.00,7.630666,25.01362,-0.000174,24.018189,-0.0077,1.366
1094.00,7.629388,25.01217,-0.000172,24.017534,-0.0077,1.366
1096.00,7.629204,25.01296,-0.000173,24.017792,-0.0077,1.367
1098.00,7.628890,25.01256,-0.000173,24.017808,-0.0077,1.366
1100.00,7.628675,25.01187,-0.000173,24.018361,-0.0077,1.366
1102.00,7.628913,25.01219,-0.000172,24.017721,-0.0077,1.366
1104.00,7.628247,25.01239,-0.000173,24.017913,-0.0077,1.366
1106.00,7.628865,25.01245,-0.000173,24.018309,-0.0077,1.366
1108.00,7.628141,25.01288,-0.000172,24.018290,-0.0077,1.366
1110.00,7.628103,25.01285,-0.000173,24.017741,-0.0077,1.366
1112.00,7.627811,25.01233,-0.000173,24.017449,-0.0077,1.366
1114.00,7.627911,25.01320,-0.000174,24.017944,-0.0077,1.366
1116.00,7.628237,25.01333,-0.000174,24.018238,-0.0077,1.366
1118.00,7.628123,25.01376,-0.000173,24.017598,-0.0077,1.366
1120.00,7.627368,25.01300,-0.000174,24.017785,-0.0077,1.367
1122.00,7.626684,25.01378,-0.000174,24.018330,-0.0078,1.367
1124.00,7.626446,25.01420,-0.000174,24.018365,-0.0077,1.366
1126.00,7.625812,25.01353,-0.000174,24.018002,-0.0077,1.365
1128.00,7.625535,25.01342,-0.000174,24.017832,-0.0077,1.366
1130.00,7.626279,25.01263,-0.000173,24.018111,-0.0077,1.366
1132.00,7.626557,25.01284,-0.000173,24.017696,-0.0077,1.366
1134.00,7.626933,25.01359,-0.000174,24.018383,-0.0077,1.366
1136.00,7.626423,25.01387,-0.000173,24.017667,-0.0077,1.365
1138.00,7.626039,25.01428,-0.000172,24.018144,-0.0077,1.366
1140.00,7.625888,25.01433,-0.000173,24.018028,-0.0077,1.366
1142.00,7.624717,25.01426,-0.000172,24.018241,-0.0077,1.366
1144.00,7.624794,25.01394,-0.000172,24.017498,-0.0077,1.366
1146.00,7.624900,25.01382,-0.000173,24.017884,-0.0077,1.366
1148.00,7.624991,25.01396,-0.000172,24.017970,-0.0077,1.367
1150.00,7.623632,25.01373,-0.000174,24.017645,-0.0077,1.366
1152.00,7.623711,25.01415,-0.000173,24.018154,-0.0077,1.365
1154.00,7.623367,25.01408,-0.000172,24.017910,-0.0077,1.366
1156.00,7.623791,25.01335,-0.000174,24.018026,-0.0077,1.366
1158.00,7.623423,25.01340,-0.000173,24.018225,-0.0076,1.367
1160.00,7.622648,25.01362,-0.000172,24.018274,-0.0077,1.366
1162.00,7.622637,25.01357,-0.000172,24.018015,-0.0077,1.366
1164.00,7.622891,25.01377,-0.000172,24.017108,-0.0077,1.366
1166.00,7.622591,25.01419,-0.000172,24.017855,-0.0078,1.366
1168.00,7.622294,25.01379,-0.000172,24.018015,-0.0077,1.366
1170.00,7.623003,25.01354,-0.000173,24.017377,-0.0077,1.366
1172.00,7.622963,25.01358,-0.000172,24.017538,-0.0077,1.366
1174.00,7.622862,25.01380,-0.000172,24.017290,-0.0077,1.366
1176.00,7.622792,25.01356,-0.000172,24.017663,-0.0077,1.366
1178.00,7.622665,25.01397,-0.000173,24.017993,-0.0077,1.367
1180.00,7.622269,25.01395,-0.000172,24.017922,-0.0077,1.366
1182.00,7.622117,25.01409,-0.000172,24.018495,-0.0077,1.366
1184.00,7.621454,25.01413,-0.000172,24.017728,-0.0077,1.366
1186.00,7.621299,25.01361,-0.000172,24.018189,-0.0077,1.366
1188.00,7.621000,25.01457,-0.000173,24.017995,-0.0077,1.366
1190.00,7.620533,25.01415,-0.000173,24.018338,-0.0077,1.366
1192.00,7.621132,25.01400,-0.000172,24.018185,-0.0077,1.367
1194.00,7.620754,25.01431,-0.000173,24.017266,-0.0078,1.366
1196.00,7.620508,25.01470,-0.000174,24.018009,-0.0077,1.366
1198.00,7.620747,25.01361,-0.000172,24.017734,-0.0077,1.366
1200.00,7.620777,25.01325,-0.000172,24.017765,-0.0077,1.366
@2,12.0000,24.0
1202.00,7.620592,25.01269,-0.000174,24.017763,-0.0077,1.366
1204.00,7.616980,25.01307,-0.000173,24.017815,-0.0077,1.366
1206.00,7.608078,25.01301,-0.000172,24.017417,-0.0077,1.365
1208.00,7.583587,25.01315,-0.000171,24.018038,-0.0078,1.365
1210.00,7.530753,25.01361,-0.000172,24.018038,-0.0077,1.365
1212.00,7.461772,25.01355,-0.000171,24.018055,-0.0077,1.366
1214.00,7.388305,25.01341,-0.000172,24.017790,-0.0077,1.367
1216.00,7.311758,25.01354,-0.000173,24.017279,-0.0077,1.367
1218.00,7.234685,25.01474,-0.000174,24.017549,-0.0077,1.367
1220.00,7.157772,25.01340,-0.000174,24.017857,-0.0077,1.367
1222.00,7.081749,25.01315,-0.000175,24.017544,-0.0077,1.367
1224.00,7.008395,25.01340,-0.000174,24.017960,-0.0077,1.368
1226.00,6.940229,25.01301,-0.000175,24.018352,-0.0077,1.368
1228.00,6.879611,25.01251,-0.000176,24.018131,-0.0077,1.368
1230.00,6.829997,25.01314,-0.000176,24.017883,-0.0077,1.368
1232.00,6.795873,25.01325,-0.000178,24.017498,-0.0077,1.368
1234.00,6.782330,25.01250,-0.000177,24.018098,-0.0077,1.369
1236.00,6.783588,25.01288,-0.000177,24.017834,-0.0078,1.368
1238.00,6.793599,25.01223,-0.000176,24.017482,-0.0078,1.367
1240.00,6.809761,25.01251,-0.000174,24.018347,-0.0077,1.367
1242.00,6.832353,25.01231,-0.000174,24.017669,-0.0077,1.366
1244.00,6.859236,25.01263,-0.000175,24.018220,-0.0077,1.366
1246.00,6.891212,25.01240,-0.000174,24.017522,-0.0077,1.366
1248.00,6.926771,25.01263,-0.000173,24.017574,-0.0078,1.366
1250.00,6.965618,25.01333,-0.000174,24.017821,-0.0077,1.366
1252.00,7.005965,25.01357,-0.000174,24.018265,-0.0077,1.366
1254.00,7.045513,25.01380,-0.000175,24.018651,-0.0077,1.366
1256.00,7.084705,25.01280,-0.000175,24.017712,-0.0077,1.367
1258.00,7.122781,25.01430,-0.000175,24.017873,-0.0077,1.366
1260.00,7.159672,25.01409,-0.000173,24.018071,-0.0077,1.366
1262.00,7.193880,25.01421,-0.000173,24.017986,-0.0077,1.366
1264.00,7.224901,25.01409,-0.000175,24.017431,-0.0077,1.367
1266.00,7.253541,25.01322,-0.000175,24.017235,-0.0077,1.367
1268.00,7.280168,25.01380,-0.000176,24.017828,-0.0077,1.366
1270.00,7.304221,25.01425,-0.000175,24.017864,-0.0077,1.367
1272.00,7.325527,25.01407,-0.000175,24.017960,-0.0077,1.366
1274.00,7.344279,25.01369,-0.000174,24.018220,-0.0077,1.366
1276.00,7.362006,25.01421,-0.000174,24.017636,-0.0077,1.366
1278.00,7.379194,25.01433,-0.000174,24.017701,-0.0077,1.366
1280.00,7.393653,25.01441,-0.000173,24.018018,-0.0077,1.367
1282.00,7.406795,25.01466,-0.000173,24.018232,-0.0077,1.367
1284.00,7.419012,25.01497,-0.000174,24.017690,-0.0077,1.366
1286.00,7.429723,25.01467,-0.000173,24.018191,-0.0077,1.366
1288.00,7.440423,25.01459,-0.000173,24.017997,-0.0077,1.366
1290.00,7.449952,25.01508,-0.000173,24.017145,-0.0077,1.366
1292.00,7.458511,25.01521,-0.000173,24.018287,-0.0077,1.366
1294.00,7.466454,25.01426,-0.000173,24.018299,-0.0077,1.366
1296.00,7.474695,25.01454,-0.000173,24.017681,-0.0077,1.366
1298.00,7.481772,25.01509,-0.000174,24.017710,-0.0077,1.366
1300.00,7.488447,25.01436,-0.000174,24.018241,-0.0077,1.367
1302.00,7.494470,25.01468,-0.000174,24.017611,-0.0077,1.366
1304.00,7.500473,25.01407,-0.000174,24.017948,-0.0077,1.366
1306.00,7.505702,25.01559,-0.000174,24.018093,-0.0077,1.366
1308.00,7.510259,25.01565,-0.000175,24.017661,-0.0077,1.366
1310.00,7.514618,25.01551,-0.000174,24.017928,-0.0077,1.366
1312.00,7.519088,25.01591,-0.000172,24.018305,-0.0077,1.366
1314.00,7.522593,25.01533,-0.000173,24.017547,-0.0077,1.366
1316.00,7.526331,25.01494,-0.000173,24.017772,-0.0077,1.366
1318.00,7.529365,25.01451,-0.000174,24.017734,-0.0077,1.366
1320.00,7.532409,25.01434,-0.000172,24.017518,-0.0077,1.366
1322.00,7.536188,25.01401,-0.000174,24.017511,-0.0077,1.366
1324.00,7.538056,25.01473,-0.000173,24.017562,-0.0077,1.366
1326.00,7.540755,25.01539,-0.000173,24.017941,-0.0077,1.366
1328.00,7.543261,25.01428,-0.000174,24.017899,-0.0077,1.366
1330.00,7.545770,25.01444,-0.000174,24.017533,-0.0077,1.366
1332.00,7.549034,25.01429,-0.000172,24.018049,-0.0077,1.366
1334.00,7.552486,25.01346,-0.000173,24.018287,-0.0077,1.366
1336.00,7.555055,25.01371,-0.000173,24.018145,-0.0077,1.366
1338.00,7.557143,25.01435,-0.000173,24.017962,-0.0077,1.366
1340.00,7.559246,25.01425,-0.000173,24.018483,-0.0077,1.366
1342.00,7.561236,25.01399,-0.000173,24.018100,-0.0077,1.366
1344.00,7.563577,25.01385,-0.000173,24.018249,-0.0077,1.366
1346.00,7.565345,25.01375,-0.000173,24.017767,-0.0077,1.366
1348.00,7.566912,25.01399,-0.000173,24.018138,-0.0077,1.366
1350.00,7.568770,25.01360,-0.000174,24.017779,-0.0077,1.367
1352.00,7.570529,25.01409,-0.000174,24.017244,-0.0077,1.366
1354.00,7.572524,25.01433,-0.000173,24.017585,-0.0077,1.367
1356.00,7.574668,25.01441,-0.000174,24.017641,-0.0077,1.366
1358.00,7.576037,25.01339,-0.000172,24.017870,-0.0077,1.366
1360.00,7.577513,25.01308,-0.000175,24.017814,-0.0077,1.366
1362.00,7.578843,25.01373,-0.000173,24.018283,-0.0077,1.367
1364.00,7.580237,25.01426,-0.000174,24.018013,-0.0077,1.366
1366.00,7.580752,25.01436,-0.000174,24.017721,-0.0077,1.367
1368.00,7.582944,25.01429,-0.000173,24.017462,-0.0077,1.366
1370.00,7.584251,25.01417,-0.000172,24.017114,-0.0077,1.366
1372.00,7.584881,25.01496,-0.000173,24.017912,-0.0077,1.366
1374.00,7.585760,25.01530,-0.000173,24.017534,-0.0077,1.366
1376.00,7.586343,25.01516,-0.000173,24.017783,-0.0077,1.366
1378.00,7.587613,25.01466,-0.000173,24.017774,-0.0078,1.366
1380.00,7.588953,25.01504,-0.000172,24.017634,-0.0077,1.367
1382.00,7.590276,25.01532,-0.000172,24.017868,-0.0077,1.367
1384.00,7.590454,25.01516,-0.000171,24.018009,-0.0077,1.367
1386.00,7.591159,25.01567,-0.000174,24.017500,-0.0077,1.366
1388.00,7.592444,25.01518,-0.000173,24.017496,-0.0077,1.366
1390.00,7.593176,25.01581,-0.000173,24.017855,-0.0077,1.366
1392.00,7.593649,25.01586,-0.000173,24.018800,-0.0077,1.367
1394.00,7.593750,25.01541,-0.000173,24.017846,-0.0077,1.366
1396.00,7.593989,25.01518,-0.000174,24.017710,-0.0077,1.366
1398.00,7.595101,25.01527,-0.000173,24.017649,-0.0077,1.366
1400.00,7.595777,25.01581,-0.000173,24.017235,-0.0077,1.366
1402.00,7.595436,25.01493,-0.000173,24.017172,-0.0078,1.366
1404.00,7.595204,25.01477,-0.000175,24.017255,-0.0077,1.367
1406.00,7.595881,25.01503,-0.000174,24.018125,-0.0077,1.366
1408.00,7.596874,25.01530,-0.000175,24.017625,-0.0077,1.366
1410.00,7.596639,25.01552,-0.000174,24.017185,-0.0077,1.366
1412.00,7.596259,25.01550,-0.000174,24.017054,-0.0077,1.367
1414.00,7.595450,25.01506,-0.000174,24.017790,-0.0078,1.366
1416.00,7.596789,25.01460,-0.000172,24.017573,-0.0077,1.366
1418.00,7.597431,25.01467,-0.000174,24.017453,-0.0077,1.366
1420.00,7.597602,25.01471,-0.000172,24.017466,-0.0077,1.367
1422.00,7.598884,25.01472,-0.000171,24.018298,-0.0078,1.365
1424.00,7.599625,25.01468,-0.000173,24.018194,-0.0078,1.367
1426.00,7.598697,25.01420,-0.000174,24.018026,-0.0077,1.367
1428.00,7.599011,25.01439,-0.000174,24.016775,-0.0077,1.366
1430.00,7.599654,25.01446,-0.000173,24.018339,-0.0077,1.366
1432.00,7.599273,25.01477,-0.000175,24.018076,-0.0077,1.367
1434.00,7.599198,25.01483,-0.000173,24.017458,-0.0078,1.366
1436.00,7.598835,25.01461,-0.000174,24.017542,-0.0077,1.366
1438.00,7.598923,25.01508,-0.000174,24.017596,-0.0077,1.367
1440.00,7.599053,25.01394,-0.000174,24.016788,-0.0078,1.366
1442.00,7.599180,25.01451,-0.000173,24.017063,-0.0078,1.366
1444.00,7.599077,25.01462,-0.000172,24.016945,-0.0077,1.366
1446.00,7.598747,25.01485,-0.000172,24.017473,-0.0077,1.366
1448.00,7.599515,25.01554,-0.000173,24.018076,-0.0077,1.366
1450.00,7.600119,25.01562,-0.000173,24.018109,-0.0077,1.366
1452.00,7.599682,25.01474,-0.000173,24.017960,-0.0077,1.366
1454.00,7.599172,25.01507,-0.000174,24.017058,-0.0077,1.367
1456.00,7.599375,25.01516,-0.000174,24.017353,-0.0077,1.367
1458.00,7.599639,25.01454,-0.000174,24.017409,-0.0077,1.366
1460.00,7.598840,25.01490,-0.000172,24.018278,-0.0077,1.366
1462.00,7.598331,25.01529,-0.000172,24.017883,-0.0077,1.366
1464.00,7.598800,25.01491,-0.000173,24.017515,-0.0077,1.366
1466.00,7.599138,25.01475,-0.000173,24.017979,-0.0077,1.366
1468.00,7.599664,25.01416,-0.000174,24.017718,-0.0077,1.367
1470.00,7.599282,25.01461,-0.000173,24.017279,-0.0077,1.367
1472.00,7.598018,25.01569,-0.000173,24.017500,-0.0077,1.366
1474.00,7.598574,25.01529,-0.000173,24.017902,-0.0077,1.366
1476.00,7.599479,25.01531,-0.000174,24.017886,-0.0077,1.366
1478.00,7.599910,25.01472,-0.000174,24.017738,-0.0077,1.366
1480.00,7.599969,25.01448,-0.000173,24.017368,-0.0078,1.367
1482.00,7.600182,25.01402,-0.000173,24.017261,-0.0077,1.366
1484.00,7.600638,25.01400,-0.000174,24.017647,-0.0077,1.366
1486.00,7.599916,25.01469,-0.000174,24.018009,-0.0077,1.366
1488.00,7.599038,25.01536,-0.000173,24.018444,-0.0077,1.367
1490.00,7.598836,25.01605,-0.000174,24.017850,-0.0078,1.367
1492.00,7.599645,25.01615,-0.000174,24.017819,-0.0078,1.366
1494.00,7.599177,25.01589,-0.000173,24.017873,-0.0077,1.366
1496.00,7.598543,25.01524,-0.000173,24.017893,-0.0077,1.367
1498.00,7.599376,25.01566,-0.000173,24.017634,-0.0077,1.367
1500.00,7.599592,25.01604,-0.000174,24.017404,-0.0077,1.367
1502.00,7.598656,25.01512,-0.000172,24.017835,-0.0077,1.366
1504.00,7.597797,25.01559,-0.000173,24.018142,-0.0077,1.367
1506.00,7.597400,25.01563,-0.000172,24.018241,-0.0077,1.367
1508.00,7.597292,25.01598,-0.000172,24.017612,-0.0077,1.366
1510.00,7.597387,25.01635,-0.000172,24.018013,-0.0077,1.366
1512.00,7.597326,25.01598,-0.000172,24.018265,-0.0077,1.366
1514.00,7.597727,25.01500,-0.000173,24.017473,-0.0077,1.366
1516.00,7.598936,25.01525,-0.000173,24.017518,-0.0077,1.367
1518.00,7.598506,25.01632,-0.000172,24.018450,-0.0077,1.367
1520.00,7.598580,25.01594,-0.000172,24.018290,-0.0077,1.366
1522.00,7.599314,25.01598,-0.000173,24.018347,-0.0077,1.366
1524.00,7.599076,25.01626,-0.000173,24.018325,-0.0077,1.366
1526.00,7.598244,25.01600,-0.000173,24.018000,-0.0077,1.366
1528.00,7.597554,25.01584,-0.000172,24.017696,-0.0077,1.367
1530.00,7.597746,25.01572,-0.000173,24.017457,-0.0077,1.367
1532.00,7.597092,25.01540,-0.000173,24.017846,-0.0077,1.367
1534.00,7.596439,25.01529,-0.000174,24.018033,-0.0077,1.366
1536.00,7.597562,25.01538,-0.000174,24.017701,-0.0077,1.367
1538.00,7.598021,25.01522,-0.000173,24.017534,-0.0077,1.367
1540.00,7.597334,25.01557,-0.000172,24.018167,-0.0077,1.367
1542.00,7.596719,25.01576,-0.000173,24.017902,-0.0077,1.366
1544.00,7.596619,25.01520,-0.000172,24.017897,-0.0077,1.366
1546.00,7.597289,25.01529,-0.000173,24.017888,-0.0077,1.366
1548.00,7.597072,25.01627,-0.000172,24.017828,-0.0077,1.366
1550.00,7.597131,25.01609,-0.000172,24.017935,-0.0077,1.367
1552.00,7.596482,25.01614,-0.000172,24.018231,-0.0077,1.367
1554.00,7.596334,25.01598,-0.000174,24.018301,-0.0077,1.367
1556.00,7.596325,25.01644,-0.000173,24.018519,-0.0077,1.366
1558.00,7.595513,25.01644,-0.000172,24.017908,-0.0076,1.366
1560.00,7.594808,25.01698,-0.000172,24.018089,-0.0077,1.366
1562.00,7.594815,25.01633,-0.000172,24.018483,-0.0077,1.367
1564.00,7.594934,25.01626,-0.000173,24.017973,-0.0077,1.367
1566.00,7.594753,25.01603,-0.000172,24.017306,-0.0077,1.367
1568.00,7.594054,25.01577,-0.000173,24.017612,-0.0077,1.367
1570.00,7.593709,25.01620,-0.000173,24.017476,-0.0077,1.367
1572.00,7.594765,25.01570,-0.000173,24.017846,-0.0078,1.367
1574.00,7.593963,25.01594,-0.000174,24.017355,-0.0077,1.366
1576.00,7.593289,25.01520,-0.000173,24.017937,-0.0077,1.366
1578.00,7.594054,25.01590,-0.000173,24.017252,-0.0077,1.366
1580.00,7.594599,25.01644,-0.000173,24.017549,-0.0077,1.366
1582.00,7.595147,25.01496,-0.000173,24.017941,-0.0077,1.366
1584.00,7.595065,25.01558,-0.000172,24.017812,-0.0077,1.366
1586.00,7.594579,25.01578,-0.000173,24.017730,-0.0077,1.367
1588.00,7.593942,25.01573,-0.000174,24.018107,-0.0077,1.368
1590.00,7.594611,25.01540,-0.000173,24.017672,-0.0077,1.367
1592.00,7.594555,25.01621,-0.000174,24.017658,-0.0078,1.366
1594.00,7.594325,25.01583,-0.000174,24.017478,-0.0077,1.366
1596.00,7.593638,25.01610,-0.000173,24.018325,-0.0077,1.367
1598.00,7.593107,25.01580,-0.000172,24.017879,-0.0077,1.367
1600.00,7.593070,25.01554,-0.000173,24.017112,-0.0077,1.367
1602.00,7.593107,25.01516,-0.000173,24.017553,-0.0077,1.367
1604.00,7.592642,25.01599,-0.000172,24.018073,-0.0078,1.366
1606.00,7.592977,25.01566,-0.000172,24.017618,-0.0077,1.366
1608.00,7.592554,25.01653,-0.000172,24.018260,-0.0077,1.366
1610.00,7.591861,25.01623,-0.000173,24.017835,-0.0077,1.367
1612.00,7.591797,25.01620,-0.000174,24.017544,-0.0077,1.367
1614.00,7.591981,25.01585,-0.000173,24.018087,-0.0078,1.368
1616.00,7.592588,25.01589,-0.000174,24.017792,-0.0078,1.367
1618.00,7.593386,25.01486,-0.000173,24.017621,-0.0077,1.366
1620.00,7.593194,25.01570,-0.000174,24.017350,-0.0077,1.367
1622.00,7.593108,25.01564,-0.000172,24.017328,-0.0077,1.367
1624.00,7.593704,25.01595,-0.000173,24.017515,-0.0077,1.367
1626.00,7.593661,25.01604,-0.000173,24.016887,-0.0077,1.367
1628.00,7.592680,25.01705,-0.000173,24.017605,-0.0077,1.367
1630.00,7.592928,25.01741,-0.000173,24.017453,-0.0077,1.367
1632.00,7.592651,25.01652,-0.000173,24.017612,-0.0078,1.367
1634.00,7.591908,25.01594,-0.000173,24.018071,-0.0077,1.367
1636.00,7.590861,25.01633,-0.000172,24.017988,-0.0077,1.367
1638.00,7.590275,25.01662,-0.000173,24.018029,-0.0077,1.367
1640.00,7.590652,25.01541,-0.000173,24.017643,-0.0077,1.366
1642.00,7.590090,25.01572,-0.000172,24.017902,-0.0077,1.366
1644.00,7.590668,25.01559,-0.000172,24.017988,-0.0077,1.367
1646.00,7.590867,25.01670,-0.000172,24.017188,-0.0077,1.367
1648.00,7.591237,25.01634,-0.000172,24.017487,-0.0077,1.367
1650.00,7.590369,25.01610,-0.000173,24.018178,-0.0077,1.367
1652.00,7.590051,25.01574,-0.000174,24.018009,-0.0077,1.366
1654.00,7.591000,25.01566,-0.000173,24.017803,-0.0077,1.367
1656.00,7.591780,25.01531,-0.000173,24.017919,-0.0077,1.367
1658.00,7.591572,25.01600,-0.000173,24.017912,-0.0077,1.367
1660.00,7.590547,25.01545,-0.000173,24.018289,-0.0078,1.367
1662.00,7.590592,25.01554,-0.000173,24.017848,-0.0077,1.367
1664.00,7.590804,25.01502,-0.000173,24.017141,-0.0077,1.366
1666.00,7.589858,25.01507,-0.000171,24.017629,-0.0077,1.367
1668.00,7.589191,25.01520,-0.000172,24.018011,-0.0077,1.367
1670.00,7.588967,25.01400,-0.000172,24.018229,-0.0077,1.366
1672.00,7.589146,25.01514,-0.000173,24.018232,-0.0077,1.367
1674.00,7.590109,25.01514,-0.000172,24.018602,-0.0077,1.367
1676.00,7.589974,25.01444,-0.000172,24.017371,-0.0077,1.366
1678.00,7.590349,25.01406,-0.000172,24.017846,-0.0077,1.367
1680.00,7.589810,25.01431,-0.000172,24.018260,-0.0077,1.367
1682.00,7.589592,25.01371,-0.000173,24.018156,-0.0077,1.367
1684.00,7.590447,25.01425,-0.000173,24.017884,-0.0077,1.367
1686.00,7.590107,25.01373,-0.000172,24.018386,-0.0077,1.367
1688.00,7.589237,25.01389,-0.000171,24.018481,-0.0077,1.366
1690.00,7.589381,25.01422,-0.000172,24.018258,-0.0077,1.366
1692.00,7.588545,25.01458,-0.000172,24.018327,-0.0077,1.366
1694.00,7.588211,25.01549,-0.000172,24.017861,-0.0077,1.367
1696.00,7.588240,25.01539,-0.000172,24.017553,-0.0076,1.367
1698.00,7.587755,25.01559,-0.000172,24.018238,-0.0077,1.367
1700.00,7.588117,25.01494,-0.000173,24.018096,-0.0077,1.367
1702.00,7.587981,25.01602,-0.000173,24.017511,-0.0077,1.367
1704.00,7.587768,25.01583,-0.000173,24.018319,-0.0077,1.366
1706.00,7.588313,25.01700,-0.000172,24.018493,-0.0077,1.367
1708.00,7.588171,25.01669,-0.000173,24.018336,-0.0077,1.367
1710.00,7.588477,25.01586,-0.000173,24.018305,-0.0077,1.367
1712.00,7.588650,25.01574,-0.000172,24.017850,-0.0077,1.366
1714.00,7.588231,25.01570,-0.000172,24.017540,-0.0077,1.367
1716.00,7.588459,25.01634,-0.000174,24.017670,-0.0077,1.367
1718.00,7.588510,25.01584,-0.000173,24.018129,-0.0077,1.367
1720.00,7.588915,25.01475,-0.000172,24.018038,-0.0077,1.367
1722.00,7.588633,25.01465,-0.000172,24.017966,-0.0077,1.366
1724.00,7.588714,25.01463,-0.000173,24.017524,-0.0077,1.367
1726.00,7.588269,25.01384,-0.000173,24.017989,-0.0077,1.368
1728.00,7.588126,25.01410,-0.000173,24.017750,-0.0077,1.367
1730.00,7.587278,25.01441,-0.000171,24.017770,-0.0077,1.367
1732.00,7.586673,25.01451,-0.000171,24.017725,-0.0077,1.367
1734.00,7.586676,25.01414,-0.000173,24.017799,-0.0077,1.367
1736.00,7.586708,25.01468,-0.000173,24.018100,-0.0077,1.366
1738.00,7.586618,25.01475,-0.000173,24.017841,-0.0077,1.367
1740.00,7.585366,25.01427,-0.000173,24.017855,-0.0077,1.367
1742.00,7.584755,25.01452,-0.000174,24.017663,-0.0077,1.367
1744.00,7.584680,25.01413,-0.000175,24.017319,-0.0077,1.368
1746.00,7.585513,25.01468,-0.000174,24.017843,-0.0077,1.367
1748.00,7.585435,25.01448,-0.000174,24.017741,-0.0077,1.367
1750.00,7.584604,25.01421,-0.000173,24.017576,-0.0077,1.367
1752.00,7.584074,25.01391,-0.000173,24.018319,-0.0077,1.366
1754.00,7.584162,25.01440,-0.000173,24.017754,-0.0077,1.367
1756.00,7.584102,25.01399,-0.000173,24.018434,-0.0077,1.367
1758.00,7.584794,25.01371,-0.000173,24.018243,-0.0077,1.367
1760.00,7.584263,25.01419,-0.000174,24.018082,-0.0077,1.367
1762.00,7.584594,25.01498,-0.000174,24.018470,-0.0077,1.367
1764.00,7.584717,25.01521,-0.000174,24.017921,-0.0077,1.367
1766.00,7.583804,25.01526,-0.000174,24.017683,-0.0077,1.367
1768.00,7.583798,25.01548,-0.000174,24.017732,-0.0077,1.367
1770.00,7.584042,25.01484,-0.000174,24.017598,-0.0077,1.367
1772.00,7.584083,25.01505,-0.000173,24.017188,-0.0077,1.367
1774.00,7.584423,25.01547,-0.000173,24.017823,-0.0077,1.367
1776.00,7.583986,25.01550,-0.000174,24.017962,-0.0077,1.368
1778.00,7.585300,25.01638,-0.000173,24.017458,-0.0077,1.367
1780.00,7.585043,25.01657,-0.000173,24.017214,-0.0077,1.367
1782.00,7.584415,25.01596,-0.000173,24.018345,-0.0078,1.367
1784.00,7.584686,25.01631,-0.000173,24.017785,-0.0077,1.366
1786.00,7.584627,25.01599,-0.000172,24.017063,-0.0077,1.367
1788.00,7.582636,25.01580,-0.000173,24.017186,-0.0077,1.367
1790.00,7.582434,25.01511,-0.000174,24.017989,-0.0077,1.367
1792.00,7.583770,25.01547,-0.000174,24.017801,-0.0077,1.368
1794.00,7.584059,25.01646,-0.000174,24.018086,-0.0077,1.367
1796.00,7.584478,25.01659,-0.000174,24.018144,-0.0077,1.368
1798.00,7.583805,25.01643,-0.000174,24.017190,-0.0077,1.367
1800.00,7.583528,25.01674,-0.000174,24.017995,-0.0077,1.367
@3,12.0000,24.0
1802.00,7.583796,25.01596,-0.000173,24.018354,-0.0077,1.367
1804.00,7.580393,25.01518,-0.000174,24.018089,-0.0077,1.367
1806.00,7.572868,25.01579,-0.000173,24.017868,-0.0077,1.366
1808.00,7.552735,25.01635,-0.000171,24.017783,-0.0077,1.366
1810.00,7.510744,25.01494,-0.000172,24.017627,-0.0077,1.366
1812.00,7.456617,25.01539,-0.000172,24.017670,-0.0077,1.366
1814.00,7.399694,25.01687,-0.000172,24.017879,-0.0077,1.367
1816.00,7.341845,25.01567,-0.000174,24.017692,-0.0077,1.368
1818.00,7.284258,25.01529,-0.000175,24.018281,-0.0077,1.368
1820.00,7.227433,25.01527,-0.000174,24.018269,-0.0077,1.369
1822.00,7.171939,25.01524,-0.000176,24.018245,-0.0077,1.368
1824.00,7.116883,25.01564,-0.000176,24.018541,-0.0077,1.368
1826.00,7.066366,25.01566,-0.000175,24.017284,-0.0077,1.368
1828.00,7.023896,25.01547,-0.000174,24.017931,-0.0077,1.368
1830.00,6.989964,25.01575,-0.000174,24.018015,-0.0077,1.369
1832.00,6.967595,25.01617,-0.000176,24.017165,-0.0077,1.370
1834.00,6.962407,25.01581,-0.000176,24.017799,-0.0077,1.369
1836.00,6.968938,25.01528,-0.000176,24.017913,-0.0077,1.368
1838.00,6.979653,25.01603,-0.000176,24.018276,-0.0077,1.368
1840.00,6.994664,25.01600,-0.000174,24.017698,-0.0077,1.367
1842.00,7.013210,25.01553,-0.000174,24.018448,-0.0077,1.367
1844.00,7.035938,25.01519,-0.000173,24.017960,-0.0077,1.367
1846.00,7.062133,25.01536,-0.000173,24.017962,-0.0077,1.368
1848.00,7.088643,25.01448,-0.000173,24.017873,-0.0077,1.367
1850.00,7.116277,25.01480,-0.000174,24.018434,-0.0077,1.367
1852.00,7.145869,25.01477,-0.000174,24.017928,-0.0077,1.367
1854.00,7.175464,25.01511,-0.000175,24.018191,-0.0077,1.367
1856.00,7.203345,25.01478,-0.000174,24.018258,-0.0078,1.367
1858.00,7.230513,25.01498,-0.000176,24.018040,-0.0077,1.368
1860.00,7.255435,25.01500,-0.000174,24.018133,-0.0077,1.367
1862.00,7.277340,25.01541,-0.000175,24.018024,-0.0078,1.368
1864.00,7.299150,25.01516,-0.000174,24.017839,-0.0077,1.367
1866.00,7.318002,25.01491,-0.000174,24.017904,-0.0077,1.366
1868.00,7.335226,25.01449,-0.000173,24.017132,-0.0077,1.367
1870.00,7.351235,25.01445,-0.000175,24.017919,-0.0077,1.367
1872.00,7.365333,25.01400,-0.000175,24.017371,-0.0078,1.367
1874.00,7.378517,25.01477,-0.000174,24.017504,-0.0077,1.367
1876.00,7.390029,25.01459,-0.000174,24.017618,-0.0077,1.367
1878.00,7.400258,25.01425,-0.000175,24.017438,-0.0077,1.367
1880.00,7.410299,25.01448,-0.000173,24.017828,-0.0078,1.367
1882.00,7.419140,25.01462,-0.000173,24.018037,-0.0077,1.367
1884.00,7.427662,25.01448,-0.000174,24.017759,-0.0077,1.367
1886.00,7.434988,25.01404,-0.000175,24.017699,-0.0077,1.367
1888.00,7.442361,25.01414,-0.000174,24.018309,-0.0078,1.368
1890.00,7.449081,25.01349,-0.000173,24.017143,-0.0077,1.367
1892.00,7.455325,25.01339,-0.000174,24.017935,-0.0077,1.367
1894.00,7.460926,25.01358,-0.000173,24.017752,-0.0077,1.367
1896.00,7.466417,25.01474,-0.000173,24.018412,-0.0077,1.367
1898.00,7.471088,25.01401,-0.000173,24.017993,-0.0077,1.367
1900.00,7.476201,25.01379,-0.000174,24.017701,-0.0077,1.367
1902.00,7.481338,25.01440,-0.000173,24.018069,-0.0078,1.367
1904.00,7.485726,25.01393,-0.000174,24.018076,-0.0077,1.368
1906.00,7.490580,25.01440,-0.000174,24.017855,-0.0077,1.367
1908.00,7.493632,25.01392,-0.000175,24.017362,-0.0078,1.367
1910.00,7.497774,25.01414,-0.000175,24.017400,-0.0077,1.368
1912.00,7.501616,25.01437,-0.000175,24.018098,-0.0077,1.367
1914.00,7.504515,25.01373,-0.000175,24.017574,-0.0077,1.367
1916.00,7.506667,25.01476,-0.000175,24.017389,-0.0077,1.367
1918.00,7.509259,25.01507,-0.000175,24.017583,-0.0078,1.367
1920.00,7.512132,25.01466,-0.000175,24.017966,-0.0077,1.367
1922.00,7.514838,25.01449,-0.000175,24.017569,-0.0078,1.367
1924.00,7.517300,25.01419,-0.000173,24.017899,-0.0078,1.367
1926.00,7.519518,25.01447,-0.000173,24.017783,-0.0077,1.367
1928.00,7.521202,25.01452,-0.000174,24.017835,-0.0077,1.367
1930.00,7.524010,25.01529,-0.000173,24.017922,-0.0077,1.367
1932.00,7.527004,25.01435,-0.000173,24.017301,-0.0077,1.367
1934.00,7.528791,25.01471,-0.000174,24.017243,-0.0077,1.368
1936.00,7.531108,25.01555,-0.000173,24.017317,-0.0077,1.367
1938.00,7.532164,25.01532,-0.000174,24.017230,-0.0077,1.368
1940.00,7.534103,25.01535,-0.000174,24.017341,-0.0077,1.367
1942.00,7.537673,25.01497,-0.000173,24.018076,-0.0077,1.367
1944.00,7.539485,25.01528,-0.000174,24.017063,-0.0077,1.367
1946.00,7.540525,25.01484,-0.000174,24.017315,-0.0077,1.367
1948.00,7.541471,25.01474,-0.000174,24.017881,-0.0077,1.367
1950.00,7.543118,25.01534,-0.000174,24.016887,-0.0077,1.367
1952.00,7.544697,25.01606,-0.000174,24.017942,-0.0077,1.367
1954.00,7.545893,25.01564,-0.000173,24.018165,-0.0077,1.367
1956.00,7.547185,25.01543,-0.000173,24.017714,-0.0078,1.367
1958.00,7.548033,25.01555,-0.000174,24.018365,-0.0078,1.368
1960.00,7.548584,25.01540,-0.000174,24.017788,-0.0077,1.367
1962.00,7.550473,25.01587,-0.000173,24.017776,-0.0077,1.367
1964.00,7.551393,25.01649,-0.000174,24.017592,-0.0077,1.367
1966.00,7.551907,25.01632,-0.000173,24.017866,-0.0077,1.367
1968.00,7.552436,25.01620,-0.000172,24.018414,-0.0077,1.368
1970.00,7.553948,25.01583,-0.000173,24.018270,-0.0077,1.367
1972.00,7.555354,25.01612,-0.000173,24.017612,-0.0077,1.367
1974.00,7.556948,25.01603,-0.000173,24.017563,-0.0077,1.368
1976.00,7.557370,25.01578,-0.000173,24.017640,-0.0077,1.367
1978.00,7.556760,25.01568,-0.000173,24.017734,-0.0077,1.367
1980.00,7.557107,25.01557,-0.000173,24.017582,-0.0078,1.368
1982.00,7.557776,25.01483,-0.000174,24.017756,-0.0077,1.368
1984.00,7.558543,25.01486,-0.000173,24.017544,-0.0077,1.367
1986.00,7.559124,25.01505,-0.000174,24.017399,-0.0077,1.367
1988.00,7.559648,25.01469,-0.000174,24.017139,-0.0077,1.367
1990.00,7.559231,25.01455,-0.000174,24.017993,-0.0077,1.367
1992.00,7.560289,25.01533,-0.000174,24.017884,-0.0077,1.367
1994.00,7.561119,25.01516,-0.000173,24.017649,-0.0077,1.367
1996.00,7.562277,25.01533,-0.000173,24.017953,-0.0078,1.367
1998.00,7.562585,25.01530,-0.000173,24.017910,-0.0077,1.367
2000.00,7.563289,25.01520,-0.000174,24.017368,-0.0077,1.367
2002.00,7.563832,25.01586,-0.000174,24.018051,-0.0077,1.368
2004.00,7.564659,25.01597,-0.000174,24.018096,-0.0077,1.368
2006.00,7.565415,25.01591,-0.000174,24.017728,-0.0078,1.368
2008.00,7.564101,25.01603,-0.000175,24.018314,-0.0078,1.367
2010.00,7.563497,25.01553,-0.000173,24.017708,-0.0077,1.367
2012.00,7.563206,25.01584,-0.000172,24.016905,-0.0077,1.367
2014.00,7.563643,25.01525,-0.000174,24.017790,-0.0077,1.367
2016.00,7.564118,25.01554,-0.000173,24.017730,-0.0077,1.368
2018.00,7.564023,25.01542,-0.000174,24.017047,-0.0077,1.368
2020.00,7.564226,25.01508,-0.000175,24.017676,-0.0077,1.367
2022.00,7.565288,25.01517,-0.000174,24.018105,-0.0078,1.367
2024.00,7.565966,25.01524,-0.000175,24.017284,-0.0077,1.367
2026.00,7.566563,25.01656,-0.000173,24.017475,-0.0077,1.367
2028.00,7.566114,25.01614,-0.000172,24.017518,-0.0077,1.366
2030.00,7.565856,25.01666,-0.000174,24.017344,-0.0078,1.368
2032.00,7.565532,25.01653,-0.000175,24.017553,-0.0077,1.368
2034.00,7.564684,25.01673,-0.000174,24.017944,-0.0077,1.367
2036.00,7.564870,25.01649,-0.000175,24.017252,-0.0077,1.367
2038.00,7.565058,25.01657,-0.000173,24.017888,-0.0077,1.367
2040.00,7.564688,25.01687,-0.000173,24.017484,-0.0078,1.367
2042.00,7.564886,25.01669,-0.000173,24.017366,-0.0077,1.367
2044.00,7.565948,25.01713,-0.000174,24.017616,-0.0077,1.367
2046.00,7.566838,25.01603,-0.000174,24.017137,-0.0077,1.368
2048.00,7.567079,25.01580,-0.000175,24.017199,-0.0077,1.368
2050.00,7.566234,25.01544,-0.000175,24.017933,-0.0077,1.367
2052.00,7.565879,25.01462,-0.000174,24.017873,-0.0077,1.367
2054.00,7.565603,25.01522,-0.000174,24.017457,-0.0078,1.368
2056.00,7.565117,25.01570,-0.000174,24.018109,-0.0078,1.368
2058.00,7.565488,25.01615,-0.000173,24.017801,-0.0077,1.368
2060.00,7.565674,25.01528,-0.000174,24.018212,-0.0077,1.367
2062.00,7.566244,25.01533,-0.000173,24.017834,-0.0078,1.367
2064.00,7.566147,25.01576,-0.000173,24.017631,-0.0078,1.367
2066.00,7.565637,25.01539,-0.000173,24.017714,-0.0077,1.368
2068.00,7.565351,25.01672,-0.000174,24.017879,-0.0077,1.368
2070.00,7.566375,25.01636,-0.000175,24.017703,-0.0077,1.367
2072.00,7.567220,25.01599,-0.000174,24.017505,-0.0077,1.367
2074.00,7.567209,25.01587,-0.000173,24.017734,-0.0077,1.367
2076.00,7.565799,25.01615,-0.000173,24.017433,-0.0077,1.368
2078.00,7.564375,25.01629,-0.000174,24.017306,-0.0077,1.368
2080.00,7.564172,25.01571,-0.000173,24.017835,-0.0077,1.368
2082.00,7.565005,25.01484,-0.000174,24.017399,-0.0077,1.367
2084.00,7.564881,25.01539,-0.000174,24.017727,-0.0077,1.368
2086.00,7.564417,25.01554,-0.000174,24.017647,-0.0077,1.367
2088.00,7.564584,25.01517,-0.000173,24.018149,-0.0077,1.368
2090.00,7.564058,25.01541,-0.000174,24.017971,-0.0077,1.368
2092.00,7.564940,25.01604,-0.000175,24.018013,-0.0077,1.368
2094.00,7.565892,25.01660,-0.000174,24.017723,-0.0077,1.368
2096.00,7.566265,25.01563,-0.000174,24.018115,-0.0077,1.368
2098.00,7.565856,25.01597,-0.000174,24.017253,-0.0077,1.367
2100.00,7.565482,25.01624,-0.000173,24.017632,-0.0077,1.367
2102.00,7.565183,25.01640,-0.000173,24.017785,-0.0078,1.368
2104.00,7.566260,25.01602,-0.000174,24.017322,-0.0077,1.368
2106.00,7.566428,25.01662,-0.000174,24.018287,-0.0077,1.368
2108.00,7.566602,25.01660,-0.000175,24.017422,-0.0077,1.368
2110.00,7.565785,25.01596,-0.000175,24.017754,-0.0078,1.368
2112.00,7.566433,25.01607,-0.000174,24.017754,-0.0077,1.368
2114.00,7.566443,25.01629,-0.000174,24.018158,-0.0077,1.368
2116.00,7.566006,25.01686,-0.000173,24.017643,-0.0077,1.368
2118.00,7.565337,25.01636,-0.000173,24.017132,-0.0078,1.368
2120.00,7.564664,25.01618,-0.000173,24.017081,-0.0078,1.368
2122.00,7.564569,25.01662,-0.000175,24.017339,-0.0077,1.368
2124.00,7.564292,25.01679,-0.000174,24.016648,-0.0078,1.368
2126.00,7.564004,25.01655,-0.000174,24.017670,-0.0077,1.368
2128.00,7.564182,25.01599,-0.000174,24.017357,-0.0077,1.368
2130.00,7.564619,25.01622,-0.000174,24.017553,-0.0077,1.368
2132.00,7.564178,25.01613,-0.000173,24.016552,-0.0077,1.367
2134.00,7.564591,25.01645,-0.000174,24.017041,-0.0077,1.368
2136.00,7.565018,25.01676,-0.000173,24.017618,-0.0078,1.368
2138.00,7.565001,25.01775,-0.000174,24.017496,-0.0077,1.368
2140.00,7.565193,25.01760,-0.000174,24.017921,-0.0077,1.368
2142.00,7.565895,25.01752,-0.000174,24.017854,-0.0077,1.368
2144.00,7.564865,25.01854,-0.000174,24.018258,-0.0077,1.368
2146.00,7.564328,25.01787,-0.000174,24.018118,-0.0077,1.368
2148.00,7.564562,25.01700,-0.000173,24.017574,-0.0077,1.368
2150.00,7.564696,25.01708,-0.000173,24.017788,-0.0077,1.368
2152.00,7.564007,25.01680,-0.000174,24.018165,-0.0077,1.368
2154.00,7.563625,25.01677,-0.000173,24.017003,-0.0077,1.368
2156.00,7.563857,25.01742,-0.000174,24.017699,-0.0077,1.368
2158.00,7.565363,25.01771,-0.000174,24.017172,-0.0077,1.368
2160.00,7.565254,25.01803,-0.000175,24.017341,-0.0077,1.369
2162.00,7.564497,25.01788,-0.000175,24.018298,-0.0077,1.368
2164.00,7.563210,25.01802,-0.000173,24.017973,-0.0077,1.368
2166.00,7.563914,25.01693,-0.000172,24.017212,-0.0078,1.368
2168.00,7.563732,25.01694,-0.000172,24.018283,-0.0077,1.368
2170.00,7.563295,25.01705,-0.000172,24.017389,-0.0077,1.368
2172.00,7.563442,25.01696,-0.000172,24.017719,-0.0077,1.367
2174.00,7.563072,25.01748,-0.000173,24.017357,-0.0077,1.369
2176.00,7.563461,25.01747,-0.000174,24.017600,-0.0077,1.368
2178.00,7.563217,25.01674,-0.000174,24.017879,-0.0077,1.368
2180.00,7.563748,25.01636,-0.000173,24.017435,-0.0077,1.368
2182.00,7.563635,25.01627,-0.000173,24.017698,-0.0077,1.368
2184.00,7.564467,25.01651,-0.000174,24.017618,-0.0078,1.368
2186.00,7.564467,25.01672,-0.000174,24.017549,-0.0078,1.368
2188.00,7.564112,25.01655,-0.000173,24.017297,-0.0077,1.368
2190.00,7.562804,25.01576,-0.000173,24.017854,-0.0077,1.368
2192.00,7.562772,25.01621,-0.000174,24.017948,-0.0077,1.368
2194.00,7.562297,25.01621,-0.000174,24.017397,-0.0078,1.367
2196.00,7.562465,25.01608,-0.000174,24.017705,-0.0077,1.368
2198.00,7.563889,25.01581,-0.000173,24.017745,-0.0078,1.368
2200.00,7.563473,25.01674,-0.000174,24.017993,-0.0077,1.368
2202.00,7.563072,25.01705,-0.000173,24.017440,-0.0077,1.368
2204.00,7.562922,25.01643,-0.000173,24.018162,-0.0077,1.368
2206.00,7.563214,25.01667,-0.000175,24.017199,-0.0077,1.368
2208.00,7.563088,25.01673,-0.000175,24.017348,-0.0077,1.368
2210.00,7.562312,25.01687,-0.000174,24.017473,-0.0077,1.369
2212.00,7.563131,25.01734,-0.000173,24.018122,-0.0078,1.368
2214.00,7.562927,25.01645,-0.000173,24.017708,-0.0077,1.368
2216.00,7.563175,25.01587,-0.000174,24.017089,-0.0077,1.368
2218.00,7.562612,25.01597,-0.000174,24.017112,-0.0077,1.368
2220.00,7.562279,25.01606,-0.000175,24.017070,-0.0077,1.369
2222.00,7.562385,25.01665,-0.000175,24.017611,-0.0077,1.369
2224.00,7.562276,25.01585,-0.000174,24.017734,-0.0077,1.369
2226.00,7.561106,25.01538,-0.000174,24.017428,-0.0077,1.369
2228.00,7.560206,25.01532,-0.000173,24.018013,-0.0077,1.368
2230.00,7.560559,25.01473,-0.000173,24.017533,-0.0077,1.368
2232.00,7.561768,25.01491,-0.000174,24.017917,-0.0077,1.368
2234.00,7.561711,25.01585,-0.000174,24.018635,-0.0077,1.368
2236.00,7.561671,25.01613,-0.000173,24.017444,-0.0078,1.369
2238.00,7.562444,25.01674,-0.000173,24.017293,-0.0077,1.369
2240.00,7.563053,25.01635,-0.000174,24.018555,-0.0077,1.368
2242.00,7.562834,25.01559,-0.000174,24.017964,-0.0077,1.368
2244.00,7.562100,25.01582,-0.000174,24.018203,-0.0077,1.369
2246.00,7.562322,25.01592,-0.000174,24.018187,-0.0077,1.369
2248.00,7.562208,25.01602,-0.000175,24.017734,-0.0077,1.368
2250.00,7.561846,25.01633,-0.000174,24.018298,-0.0077,1.368
2252.00,7.561899,25.01657,-0.000173,24.018055,-0.0077,1.368
2254.00,7.562059,25.01725,-0.000172,24.017210,-0.0077,1.369
2256.00,7.561559,25.01732,-0.000173,24.017825,-0.0077,1.369
2258.00,7.560932,25.01749,-0.000173,24.018539,-0.0077,1.369
2260.00,7.561168,25.01673,-0.000174,24.017899,-0.0077,1.368
2262.00,7.561516,25.01691,-0.000172,24.017219,-0.0077,1.369
2264.00,7.560800,25.01621,-0.000173,24.017389,-0.0077,1.368
2266.00,7.560928,25.01691,-0.000172,24.018352,-0.0077,1.368
2268.00,7.560554,25.01667,-0.000174,24.017857,-0.0077,1.368
2270.00,7.560519,25.01620,-0.000173,24.017696,-0.0077,1.368
2272.00,7.560670,25.01608,-0.000173,24.017331,-0.0077,1.369
2274.00,7.560904,25.01713,-0.000174,24.017652,-0.0077,1.369
2276.00,7.560111,25.01662,-0.000174,24.017089,-0.0077,1.368
2278.00,7.559179,25.01642,-0.000172,24.017326,-0.0077,1.368
2280.00,7.558387,25.01702,-0.000173,24.017725,-0.0077,1.369
2282.00,7.558423,25.01634,-0.000173,24.017676,-0.0077,1.369
2284.00,7.559424,25.01593,-0.000173,24.018310,-0.0077,1.369
2286.00,7.559226,25.01607,-0.000173,24.017948,-0.0077,1.369
2288.00,7.559101,25.01550,-0.000173,24.017750,-0.0077,1.369
2290.00,7.559594,25.01578,-0.000173,24.017745,-0.0077,1.369
2292.00,7.559885,25.01537,-0.000173,24.017799,-0.0077,1.368
2294.00,7.560054,25.01542,-0.000174,24.017444,-0.0077,1.368
2296.00,7.560955,25.01562,-0.000173,24.017607,-0.0077,1.369
2298.00,7.560056,25.01484,-0.000173,24.018004,-0.0077,1.368
2300.00,7.559756,25.01556,-0.000172,24.018004,-0.0077,1.369
2302.00,7.559883,25.01612,-0.000172,24.017520,-0.0077,1.369
2304.00,7.558844,25.01538,-0.000173,24.018310,-0.0077,1.369
2306.00,7.558560,25.01501,-0.000172,24.018118,-0.0077,1.369
2308.00,7.558646,25.01555,-0.000171,24.017866,-0.0077,1.369
2310.00,7.558506,25.01533,-0.000173,24.018207,-0.0077,1.368
2312.00,7.558902,25.01534,-0.000173,24.017779,-0.0077,1.369
2314.00,7.558629,25.01577,-0.000172,24.018227,-0.0077,1.369
2316.00,7.558698,25.01524,-0.000173,24.018100,-0.0077,1.369
2318.00,7.558583,25.01497,-0.000174,24.017777,-0.0077,1.369
2320.00,7.559076,25.01536,-0.000174,24.018008,-0.0077,1.369
2322.00,7.559367,25.01529,-0.000173,24.018115,-0.0077,1.369
2324.00,7.559391,25.01534,-0.000174,24.017774,-0.0077,1.369
2326.00,7.559296,25.01499,-0.000174,24.018066,-0.0077,1.369
2328.00,7.558591,25.01566,-0.000173,24.018183,-0.0077,1.369
2330.00,7.558179,25.01584,-0.000173,24.018062,-0.0077,1.369
2332.00,7.558278,25.01607,-0.000173,24.017873,-0.0077,1.368
2334.00,7.558134,25.01587,-0.000173,24.018229,-0.0077,1.368
2336.00,7.558223,25.01611,-0.000173,24.017716,-0.0077,1.369
2338.00,7.558517,25.01605,-0.000174,24.017930,-0.0077,1.369
2340.00,7.558096,25.01619,-0.000173,24.017408,-0.0077,1.368
2342.00,7.558139,25.01619,-0.000173,24.018051,-0.0077,1.369
2344.00,7.557901,25.01633,-0.000173,24.017719,-0.0077,1.369
2346.00,7.557216,25.01583,-0.000173,24.017767,-0.0077,1.368
2348.00,7.557859,25.01617,-0.000173,24.018194,-0.0077,1.368
2350.00,7.558079,25.01583,-0.000173,24.018038,-0.0077,1.369
2352.00,7.557901,25.01583,-0.000173,24.017531,-0.0077,1.369
2354.00,7.558017,25.01648,-0.000172,24.017375,-0.0077,1.369
2356.00,7.557542,25.01655,-0.000173,24.017707,-0.0077,1.369
2358.00,7.557602,25.01651,-0.000173,24.018265,-0.0077,1.369
2360.00,7.557671,25.01659,-0.000174,24.018211,-0.0077,1.368
2362.00,7.557711,25.01643,-0.000174,24.018305,-0.0077,1.368
2364.00,7.557368,25.01659,-0.000172,24.017834,-0.0077,1.369
2366.00,7.556996,25.01608,-0.000172,24.018348,-0.0077,1.369
2368.00,7.556606,25.01554,-0.000172,24.017534,-0.0077,1.369
2370.00,7.557009,25.01604,-0.000172,24.017832,-0.0077,1.369
2372.00,7.555751,25.01601,-0.000173,24.018033,-0.0077,1.368
2374.00,7.556047,25.01683,-0.000173,24.018343,-0.0077,1.369
2376.00,7.556135,25.01695,-0.000173,24.017304,-0.0077,1.369
2378.00,7.556359,25.01678,-0.000172,24.017678,-0.0077,1.368
2380.00,7.556206,25.01650,-0.000172,24.017730,-0.0077,1.369
2382.00,7.556954,25.01764,-0.000173,24.018303,-0.0077,1.369
2384.00,7.556613,25.01719,-0.000173,24.018116,-0.0077,1.369
2386.00,7.555934,25.01726,-0.000172,24.018377,-0.0077,1.369
2388.00,7.555031,25.01758,-0.000172,24.018013,-0.0077,1.369
2390.00,7.555746,25.01735,-0.000172,24.017922,-0.0077,1.369
2392.00,7.556739,25.01732,-0.000172,24.018080,-0.0077,1.369
2394.00,7.556659,25.01730,-0.000172,24.017919,-0.0077,1.368
2396.00,7.556858,25.01644,-0.000172,24.017855,-0.0077,1.369
2398.00,7.556621,25.01733,-0.000171,24.017944,-0.0077,1.368
2400.00,7.556656,25.01788,-0.000173,24.017411,-0.0077,1.369
@4,12.0000,24.0
2402.00,7.557533,25.01739,-0.000173,24.017890,-0.0077,1.369
2404.00,7.555214,25.01720,-0.000173,24.018570,-0.0077,1.369
2406.00,7.547488,25.01725,-0.000172,24.018831,-0.0077,1.368
2408.00,7.532009,25.01741,-0.000173,24.018060,-0.0077,1.368
2410.00,7.502258,25.01689,-0.000172,24.017959,-0.0077,1.367
2412.00,7.462538,25.01796,-0.000171,24.017966,-0.0077,1.368
2414.00,7.419929,25.01769,-0.000170,24.018423,-0.0077,1.368
2416.00,7.377419,25.01786,-0.000172,24.018222,-0.0077,1.369
2418.00,7.335076,25.01765,-0.000173,24.017825,-0.0077,1.370
2420.00,7.293553,25.01679,-0.000173,24.018252,-0.0077,1.370
2422.00,7.253080,25.01664,-0.000173,24.017950,-0.0077,1.370
2424.00,7.213072,25.01636,-0.000174,24.018214,-0.0077,1.370
2426.00,7.175781,25.01618,-0.000174,24.018753,-0.0077,1.370
2428.00,7.143217,25.01652,-0.000174,24.018932,-0.0076,1.370
2430.00,7.119444,25.01634,-0.000174,24.018361,-0.0076,1.371
2432.00,7.105138,25.01651,-0.000174,24.018689,-0.0076,1.371
2434.00,7.103486,25.01770,-0.000175,24.017995,-0.0077,1.371
2436.00,7.110397,25.01633,-0.000174,24.017605,-0.0077,1.370
2438.00,7.121649,25.01684,-0.000174,24.018339,-0.0076,1.370
2440.00,7.133979,25.01646,-0.000174,24.017696,-0.0077,1.369
2442.00,7.149947,25.01722,-0.000172,24.017727,-0.0077,1.370
2444.00,7.169126,25.01715,-0.000173,24.018484,-0.0077,1.370
2446.00,7.188895,25.01735,-0.000173,24.018434,-0.0077,1.369
2448.00,7.210352,25.01727,-0.000173,24.018154,-0.0077,1.369
2450.00,7.232422,25.01713,-0.000172,24.018276,-0.0076,1.370
2452.00,7.254772,25.01762,-0.000173,24.018704,-0.0077,1.369
2454.00,7.277270,25.01704,-0.000173,24.019175,-0.0077,1.369
2456.00,7.297219,25.01802,-0.000172,24.018202,-0.0077,1.369
2458.00,7.317665,25.01719,-0.000173,24.018510,-0.0077,1.368
2460.00,7.335829,25.01739,-0.000173,24.018276,-0.0077,1.368
2462.00,7.353237,25.01863,-0.000173,24.018365,-0.0077,1.369
2464.00,7.368896,25.01784,-0.000173,24.018038,-0.0076,1.369
2466.00,7.383248,25.01700,-0.000171,24.017803,-0.0076,1.370
2468.00,7.396606,25.01684,-0.000171,24.018082,-0.0077,1.369
2470.00,7.407745,25.01682,-0.000172,24.018254,-0.0076,1.369
2472.00,7.418422,25.01694,-0.000172,24.018350,-0.0077,1.369
2474.00,7.427619,25.01728,-0.000172,24.018666,-0.0077,1.369
2476.00,7.436051,25.01703,-0.000172,24.018031,-0.0077,1.369
2478.00,7.443281,25.01660,-0.000171,24.018898,-0.0076,1.369
2480.00,7.450005,25.01683,-0.000171,24.019001,-0.0077,1.369
2482.00,7.457002,25.01749,-0.000172,24.019117,-0.0077,1.370
2484.00,7.462898,25.01788,-0.000172,24.018677,-0.0077,1.369
2486.00,7.468000,25.01725,-0.000171,24.017875,-0.0077,1.369
2488.00,7.471950,25.01705,-0.000172,24.018638,-0.0077,1.369
2490.00,7.476219,25.01680,-0.000173,24.018791,-0.0076,1.369
2492.00,7.480370,25.01708,-0.000172,24.018927,-0.0076,1.369
2494.00,7.484353,25.01684,-0.000172,24.018774,-0.0076,1.369
2496.00,7.487624,25.01767,-0.000172,24.018606,-0.0076,1.368
2498.00,7.491375,25.01793,-0.000172,24.018359,-0.0077,1.369
2500.00,7.494281,25.01720,-0.000172,24.018537,-0.0077,1.369
2502.00,7.496530,25.01748,-0.000172,24.018765,-0.0076,1.368
2504.00,7.499064,25.01755,-0.000171,24.019242,-0.0076,1.369
2506.00,7.501937,25.01762,-0.000171,24.019037,-0.0076,1.369
2508.00,7.504430,25.01687,-0.000172,24.018653,-0.0076,1.368
2510.00,7.506282,25.01607,-0.000173,24.019382,-0.0076,1.369
2512.00,7.507858,25.01619,-0.000172,24.018943,-0.0076,1.369
2514.00,7.509961,25.01618,-0.000173,24.018448,-0.0077,1.368
2516.00,7.511875,25.01678,-0.000173,24.018635,-0.0077,1.369
2518.00,7.513696,25.01640,-0.000172,24.018227,-0.0076,1.369
2520.00,7.514635,25.01599,-0.000171,24.019017,-0.0077,1.369
2522.00,7.515297,25.01530,-0.000171,24.018183,-0.0076,1.369
2524.00,7.517040,25.01550,-0.000171,24.018805,-0.0077,1.368
2526.00,7.519555,25.01551,-0.000171,24.019119,-0.0077,1.369
2528.00,7.520891,25.01512,-0.000171,24.018738,-0.0077,1.369
2530.00,7.522051,25.01598,-0.000172,24.018029,-0.0077,1.370
2532.00,7.522893,25.01547,-0.000173,24.018372,-0.0077,1.369
2534.00,7.522991,25.01616,-0.000171,24.018437,-0.0077,1.369
2536.00,7.523796,25.01671,-0.000171,24.018606,-0.0077,1.369
2538.00,7.525629,25.01660,-0.000172,24.018406,-0.0077,1.369
2540.00,7.526192,25.01649,-0.000172,24.019257,-0.0077,1.369
2542.00,7.527406,25.01705,-0.000172,24.019077,-0.0077,1.370
2544.00,7.527873,25.01660,-0.000173,24.018950,-0.0077,1.369
2546.00,7.527944,25.01674,-0.000172,24.018336,-0.0076,1.369
2548.00,7.528765,25.01619,-0.000171,24.017917,-0.0077,1.368
2550.00,7.529919,25.01674,-0.000172,24.018252,-0.0077,1.369
2552.00,7.531256,25.01695,-0.000172,24.018187,-0.0077,1.369
2554.00,7.531855,25.01766,-0.000173,24.018662,-0.0077,1.369
2556.00,7.532257,25.01758,-0.000171,24.018526,-0.0077,1.368
2558.00,7.532041,25.01765,-0.000171,24.017533,-0.0077,1.369
2560.00,7.532387,25.01764,-0.000171,24.018479,-0.0077,1.369
2562.00,7.533477,25.01819,-0.000173,24.017991,-0.0077,1.370
2564.00,7.534031,25.01793,-0.000172,24.018397,-0.0077,1.369
2566.00,7.533697,25.01757,-0.000172,24.017683,-0.0077,1.369
2568.00,7.534488,25.01602,-0.000173,24.018524,-0.0076,1.369
2570.00,7.535960,25.01758,-0.000172,24.017745,-0.0077,1.369
2572.00,7.535845,25.01714,-0.000172,24.018098,-0.0077,1.369
2574.00,7.536147,25.01758,-0.000172,24.018582,-0.0077,1.369
2576.00,7.537062,25.01777,-0.000172,24.018339,-0.0077,1.370
2578.00,7.536888,25.01676,-0.000173,24.017739,-0.0077,1.369
2580.00,7.537600,25.01711,-0.000172,24.017350,-0.0077,1.369
2582.00,7.538694,25.01754,-0.000172,24.018419,-0.0077,1.369
2584.00,7.539024,25.01801,-0.000172,24.018423,-0.0077,1.369
2586.00,7.539349,25.01772,-0.000173,24.018049,-0.0077,1.370
2588.00,7.539955,25.01722,-0.000173,24.018546,-0.0077,1.370
2590.00,7.540543,25.01648,-0.000173,24.018689,-0.0077,1.369
2592.00,7.540782,25.01767,-0.000173,24.017658,-0.0077,1.369
2594.00,7.540503,25.01846,-0.000172,24.018183,-0.0077,1.369
2596.00,7.540583,25.01804,-0.000172,24.017596,-0.0077,1.369
2598.00,7.541038,25.01765,-0.000173,24.018171,-0.0077,1.369
2600.00,7.541701,25.01854,-0.000173,24.018519,-0.0077,1.369
2602.00,7.541416,25.01836,-0.000173,24.018425,-0.0077,1.369
2604.00,7.542408,25.01779,-0.000173,24.017705,-0.0077,1.369
2606.00,7.542416,25.01829,-0.000173,24.018557,-0.0077,1.368
2608.00,7.541643,25.01805,-0.000173,24.017886,-0.0077,1.369
2610.00,7.541282,25.01816,-0.000173,24.018270,-0.0077,1.369
2612.00,7.541931,25.01741,-0.000173,24.017585,-0.0077,1.369
2614.00,7.541663,25.01787,-0.000173,24.017886,-0.0077,1.370
2616.00,7.541432,25.01730,-0.000174,24.018622,-0.0077,1.369
2618.00,7.541135,25.01686,-0.000173,24.018461,-0.0077,1.369
2620.00,7.541272,25.01721,-0.000174,24.017661,-0.0077,1.369
2622.00,7.541291,25.01742,-0.000173,24.017239,-0.0077,1.369
2624.00,7.541703,25.01822,-0.000172,24.017598,-0.0077,1.369
2626.00,7.541780,25.01798,-0.000173,24.017991,-0.0077,1.369
2628.00,7.542086,25.01774,-0.000173,24.018702,-0.0077,1.370
2630.00,7.542660,25.01710,-0.000172,24.017846,-0.0077,1.369
2632.00,7.543392,25.01740,-0.000172,24.018154,-0.0077,1.369
2634.00,7.543500,25.01824,-0.000173,24.018260,-0.0077,1.369
2636.00,7.543219,25.01834,-0.000172,24.018571,-0.0077,1.369
2638.00,7.541675,25.01826,-0.000173,24.017721,-0.0077,1.369
2640.00,7.541716,25.01778,-0.000172,24.018303,-0.0077,1.369
2642.00,7.542296,25.01781,-0.000172,24.017547,-0.0077,1.370
2644.00,7.543062,25.01768,-0.000173,24.017652,-0.0077,1.370
2646.00,7.542375,25.01811,-0.000172,24.018457,-0.0077,1.369
2648.00,7.541986,25.01872,-0.000174,24.017935,-0.0077,1.369
2650.00,7.541708,25.01931,-0.000173,24.018553,-0.0077,1.370
2652.00,7.542083,25.01905,-0.000173,24.018006,-0.0077,1.369
2654.00,7.542636,25.01857,-0.000173,24.017640,-0.0077,1.369
2656.00,7.542722,25.01824,-0.000172,24.018365,-0.0077,1.369
2658.00,7.542149,25.01772,-0.000172,24.017621,-0.0077,1.369
2660.00,7.542192,25.01833,-0.000174,24.017493,-0.0077,1.369
2662.00,7.542632,25.01840,-0.000173,24.017500,-0.0077,1.369
2664.00,7.543163,25.01833,-0.000173,24.017837,-0.0077,1.369
2666.00,7.542696,25.01870,-0.000173,24.018414,-0.0077,1.370
2668.00,7.542338,25.01852,-0.000172,24.017848,-0.0077,1.369
2670.00,7.542746,25.01876,-0.000174,24.018363,-0.0077,1.369
2672.00,7.543137,25.01899,-0.000174,24.018292,-0.0077,1.369
2674.00,7.543190,25.01837,-0.000173,24.017678,-0.0077,1.369
2676.00,7.542546,25.01769,-0.000173,24.018053,-0.0077,1.369
2678.00,7.542362,25.01789,-0.000174,24.017792,-0.0077,1.369
2680.00,7.543075,25.01718,-0.000174,24.018330,-0.0077,1.370
2682.00,7.543972,25.01703,-0.000173,24.018301,-0.0077,1.370
2684.00,7.543659,25.01717,-0.000174,24.017928,-0.0077,1.370
2686.00,7.543788,25.01743,-0.000173,24.018183,-0.0077,1.370
2688.00,7.542466,25.01691,-0.000172,24.018229,-0.0077,1.369
2690.00,7.542187,25.01790,-0.000172,24.017538,-0.0077,1.369
2692.00,7.542142,25.01769,-0.000174,24.017484,-0.0077,1.370
2694.00,7.542395,25.01757,-0.000173,24.017727,-0.0077,1.370
2696.00,7.542793,25.01765,-0.000173,24.017194,-0.0077,1.370
2698.00,7.543230,25.01745,-0.000173,24.017997,-0.0077,1.369
2700.00,7.543058,25.01769,-0.000173,24.017817,-0.0077,1.370
2702.00,7.542648,25.01732,-0.000172,24.017634,-0.0077,1.370
2704.00,7.542202,25.01744,-0.000172,24.017578,-0.0077,1.369
2706.00,7.542129,25.01838,-0.000172,24.018198,-0.0077,1.369
2708.00,7.541783,25.01719,-0.000172,24.017389,-0.0077,1.369
2710.00,7.541851,25.01728,-0.000172,24.017857,-0.0077,1.370
2712.00,7.541886,25.01846,-0.000172,24.018018,-0.0077,1.370
2714.00,7.541432,25.01915,-0.000171,24.017968,-0.0077,1.370
2716.00,7.542389,25.01890,-0.000171,24.017930,-0.0077,1.369
2718.00,7.541904,25.01857,-0.000171,24.017699,-0.0077,1.369
2720.00,7.541506,25.01777,-0.000171,24.018314,-0.0077,1.369
2722.00,7.540900,25.01795,-0.000172,24.017979,-0.0077,1.369
2724.00,7.541372,25.01826,-0.000173,24.018397,-0.0077,1.369
2726.00,7.541975,25.01861,-0.000172,24.018455,-0.0077,1.369
2728.00,7.541783,25.01858,-0.000173,24.018524,-0.0077,1.370
2730.00,7.541136,25.01846,-0.000172,24.017960,-0.0077,1.369
2732.00,7.541053,25.01912,-0.000173,24.017776,-0.0077,1.369
2734.00,7.540695,25.01807,-0.000172,24.017656,-0.0077,1.369
2736.00,7.541172,25.01849,-0.000172,24.018559,-0.0077,1.369
2738.00,7.541538,25.01918,-0.000172,24.017901,-0.0077,1.369
2740.00,7.542342,25.01933,-0.000172,24.017872,-0.0077,1.370
2742.00,7.541942,25.01856,-0.000173,24.017326,-0.0077,1.370
2744.00,7.541444,25.01817,-0.000174,24.018066,-0.0077,1.370
2746.00,7.540698,25.01876,-0.000172,24.018084,-0.0077,1.369
2748.00,7.541499,25.01917,-0.000173,24.018446,-0.0077,1.369
2750.00,7.541292,25.01871,-0.000173,24.017864,-0.0077,1.370
2752.00,7.540347,25.01778,-0.000173,24.018075,-0.0077,1.370
2754.00,7.541104,25.01831,-0.000173,24.017897,-0.0077,1.370
2756.00,7.542001,25.01741,-0.000174,24.017493,-0.0077,1.370
2758.00,7.541833,25.01736,-0.000173,24.018292,-0.0077,1.369
2760.00,7.541934,25.01751,-0.000173,24.018240,-0.0077,1.369
2762.00,7.541737,25.01752,-0.000173,24.018140,-0.0077,1.369
2764.00,7.542037,25.01770,-0.000171,24.017475,-0.0077,1.369
2766.00,7.541462,25.01701,-0.000172,24.018709,-0.0077,1.370
2768.00,7.541463,25.01704,-0.000174,24.017752,-0.0077,1.370
2770.00,7.541707,25.01790,-0.000173,24.018078,-0.0077,1.369
2772.00,7.541736,25.01819,-0.000173,24.017785,-0.0077,1.369
2774.00,7.541799,25.01796,-0.000173,24.018294,-0.0078,1.370
2776.00,7.541003,25.01807,-0.000173,24.018185,-0.0077,1.370
2778.00,7.540657,25.01875,-0.000173,24.018033,-0.0077,1.370
2780.00,7.540745,25.01918,-0.000174,24.017418,-0.0077,1.370
2782.00,7.540762,25.01832,-0.000173,24.017738,-0.0077,1.370
2784.00,7.540429,25.01822,-0.000173,24.017250,-0.0078,1.369
2786.00,7.539775,25.01815,-0.000173,24.017665,-0.0077,1.370
2788.00,7.539790,25.01794,-0.000174,24.017616,-0.0077,1.370
2790.00,7.540703,25.01806,-0.000174,24.017603,-0.0077,1.370
2792.00,7.540598,25.01829,-0.000173,24.017679,-0.0077,1.369
2794.00,7.539471,25.01824,-0.000172,24.018236,-0.0077,1.369
2796.00,7.539505,25.01768,-0.000172,24.018144,-0.0077,1.369
2798.00,7.539372,25.01740,-0.000173,24.018165,-0.0077,1.370
2800.00,7.539178,25.01855,-0.000172,24.017687,-0.0077,1.370
2802.00,7.539318,25.01850,-0.000172,24.017767,-0.0077,1.370
2804.00,7.540150,25.01785,-0.000172,24.017850,-0.0077,1.370
2806.00,7.540345,25.01823,-0.000173,24.018096,-0.0077,1.370
2808.00,7.540182,25.01819,-0.000173,24.018488,-0.0077,1.369
2810.00,7.540248,25.01849,-0.000174,24.017650,-0.0077,1.370
2812.00,7.539619,25.01790,-0.000173,24.018260,-0.0077,1.369
2814.00,7.538662,25.01731,-0.000171,24.017618,-0.0077,1.369
2816.00,7.539318,25.01873,-0.000171,24.018098,-0.0077,1.370
2818.00,7.539441,25.01822,-0.000173,24.017707,-0.0078,1.370
2820.00,7.538753,25.01805,-0.000173,24.017444,-0.0078,1.370
2822.00,7.538921,25.01856,-0.000173,24.018055,-0.0078,1.370
2824.00,7.538344,25.01804,-0.000174,24.017672,-0.0077,1.370
2826.00,7.538650,25.01754,-0.000175,24.017703,-0.0078,1.370
2828.00,7.538711,25.01677,-0.000174,24.017562,-0.0077,1.370
2830.00,7.539063,25.01757,-0.000172,24.017536,-0.0077,1.370
2832.00,7.539355,25.01758,-0.000173,24.017609,-0.0077,1.369
2834.00,7.539933,25.01671,-0.000173,24.017681,-0.0077,1.370
2836.00,7.539929,25.01732,-0.000173,24.017913,-0.0077,1.370
2838.00,7.539938,25.01702,-0.000173,24.017863,-0.0077,1.369
2840.00,7.540150,25.01720,-0.000173,24.018038,-0.0077,1.369
2842.00,7.540122,25.01703,-0.000174,24.018167,-0.0077,1.370
2844.00,7.540320,25.01721,-0.000173,24.017562,-0.0077,1.370
2846.00,7.539941,25.01756,-0.000173,24.018218,-0.0077,1.370
2848.00,7.540074,25.01713,-0.000173,24.017679,-0.0077,1.370
2850.00,7.539951,25.01686,-0.000173,24.017520,-0.0077,1.370
2852.00,7.539765,25.01677,-0.000174,24.017493,-0.0077,1.370
2854.00,7.539268,25.01661,-0.000173,24.018042,-0.0077,1.369
2856.00,7.539460,25.01708,-0.000173,24.017335,-0.0077,1.370
2858.00,7.538967,25.01746,-0.000173,24.017563,-0.0077,1.370
2860.00,7.539186,25.01740,-0.000173,24.017553,-0.0077,1.370
2862.00,7.538941,25.01685,-0.000174,24.017910,-0.0077,1.370
2864.00,7.539292,25.01712,-0.000173,24.018309,-0.0077,1.370
2866.00,7.539460,25.01741,-0.000173,24.017353,-0.0078,1.370
2868.00,7.539936,25.01678,-0.000173,24.017246,-0.0077,1.370
2870.00,7.539883,25.01589,-0.000174,24.017553,-0.0077,1.369
2872.00,7.538119,25.01636,-0.000174,24.017848,-0.0077,1.370
2874.00,7.538282,25.01711,-0.000174,24.017261,-0.0077,1.370
2876.00,7.538923,25.01659,-0.000174,24.017719,-0.0078,1.370
2878.00,7.538242,25.01645,-0.000172,24.017801,-0.0077,1.370
2880.00,7.538122,25.01692,-0.000173,24.018754,-0.0077,1.370
2882.00,7.538422,25.01754,-0.000173,24.017636,-0.0077,1.370
2884.00,7.538340,25.01681,-0.000172,24.017676,-0.0077,1.370
2886.00,7.538464,25.01677,-0.000173,24.017554,-0.0077,1.370
2888.00,7.538242,25.01734,-0.000172,24.018008,-0.0078,1.370
2890.00,7.538209,25.01691,-0.000173,24.017261,-0.0078,1.370
2892.00,7.538084,25.01656,-0.000171,24.017486,-0.0077,1.370
2894.00,7.538042,25.01606,-0.000173,24.017525,-0.0077,1.369
2896.00,7.538538,25.01678,-0.000174,24.017812,-0.0077,1.370
2898.00,7.537878,25.01742,-0.000173,24.018026,-0.0077,1.370
2900.00,7.537940,25.01653,-0.000175,24.017330,-0.0077,1.371
2902.00,7.537347,25.01685,-0.000173,24.017591,-0.0077,1.370
2904.00,7.537584,25.01686,-0.000174,24.017837,-0.0078,1.370
2906.00,7.537461,25.01664,-0.000173,24.018066,-0.0077,1.369
2908.00,7.537674,25.01768,-0.000173,24.017487,-0.0077,1.370
2910.00,7.537756,25.01738,-0.000173,24.017426,-0.0077,1.370
2912.00,7.537468,25.01740,-0.000173,24.018227,-0.0077,1.369
2914.00,7.536331,25.01700,-0.000173,24.017989,-0.0077,1.370
2916.00,7.536531,25.01745,-0.000174,24.017678,-0.0077,1.370
2918.00,7.537948,25.01694,-0.000173,24.017825,-0.0077,1.370
2920.00,7.537864,25.01741,-0.000173,24.017281,-0.0077,1.370
2922.00,7.536962,25.01754,-0.000172,24.017826,-0.0077,1.369
2924.00,7.537095,25.01702,-0.000172,24.017571,-0.0077,1.370
2926.00,7.537643,25.01709,-0.000173,24.018122,-0.0077,1.370
2928.00,7.538086,25.01753,-0.000172,24.018093,-0.0077,1.370
2930.00,7.538169,25.01686,-0.000173,24.018089,-0.0077,1.370
2932.00,7.537234,25.01700,-0.000173,24.018046,-0.0077,1.370
2934.00,7.536949,25.01711,-0.000172,24.018294,-0.0077,1.369
2936.00,7.537175,25.01770,-0.000173,24.017910,-0.0077,1.370
2938.00,7.537088,25.01721,-0.000172,24.017694,-0.0077,1.369
2940.00,7.537453,25.01741,-0.000173,24.017504,-0.0077,1.370
2942.00,7.536746,25.01792,-0.000172,24.017076,-0.0077,1.370
2944.00,7.536615,25.01692,-0.000172,24.018096,-0.0077,1.370
2946.00,7.536769,25.01692,-0.000173,24.018374,-0.0077,1.371
2948.00,7.536631,25.01732,-0.000174,24.018018,-0.0077,1.371
2950.00,7.536676,25.01682,-0.000174,24.017757,-0.0078,1.369
2952.00,7.536313,25.01783,-0.000173,24.017912,-0.0077,1.369
2954.00,7.536511,25.01763,-0.000173,24.017899,-0.0077,1.370
2956.00,7.536403,25.01782,-0.000174,24.017603,-0.0077,1.370
2958.00,7.536482,25.01793,-0.000173,24.017491,-0.0078,1.369
2960.00,7.537025,25.01755,-0.000172,24.017942,-0.0077,1.370
2962.00,7.536490,25.01763,-0.000173,24.017453,-0.0077,1.370
2964.00,7.536456,25.01669,-0.000173,24.017350,-0.0077,1.370
2966.00,7.536643,25.01678,-0.000174,24.017928,-0.0077,1.370
2968.00,7.536986,25.01699,-0.000174,24.017886,-0.0077,1.370
2970.00,7.536966,25.01618,-0.000173,24.018118,-0.0077,1.370
2972.00,7.536694,25.01656,-0.000173,24.017984,-0.0077,1.370
2974.00,7.535925,25.01638,-0.000172,24.018392,-0.0077,1.370
2976.00,7.535913,25.01669,-0.000172,24.017429,-0.0077,1.370
2978.00,7.535253,25.01664,-0.000173,24.018138,-0.0077,1.370
2980.00,7.534799,25.01686,-0.000173,24.018372,-0.0077,1.370
2982.00,7.534096,25.01650,-0.000173,24.017716,-0.0077,1.370
2984.00,7.534298,25.01607,-0.000173,24.017547,-0.0077,1.370
2986.00,7.534169,25.01622,-0.000172,24.017774,-0.0077,1.370
2988.00,7.534389,25.01660,-0.000172,24.018033,-0.0077,1.370
2990.00,7.535781,25.01706,-0.000172,24.018075,-0.0077,1.370
2992.00,7.535147,25.01703,-0.000172,24.018129,-0.0077,1.369
2994.00,7.534490,25.01664,-0.000172,24.018468,-0.0077,1.369
2996.00,7.534500,25.01615,-0.000173,24.017761,-0.0077,1.370
2998.00,7.534797,25.01645,-0.000172,24.018254,-0.0078,1.371
3000.00,7.535378,25.01629,-0.000172,24.017524,-0.0078,1.370
@5,12.0000,24.0
3002.00,7.536082,25.01668,-0.000173,24.017302,-0.0077,1.370
3004.00,7.533674,25.01709,-0.000172,24.018096,-0.0077,1.370
3006.00,7.526648,25.01835,-0.000173,24.018075,-0.0077,1.370
3008.00,7.514164,25.01802,-0.000172,24.018151,-0.0077,1.369
3010.00,7.489832,25.01700,-0.000172,24.018031,-0.0077,1.369
3012.00,7.458441,25.01762,-0.000172,24.018372,-0.0077,1.370
3014.00,7.425957,25.01655,-0.000173,24.018260,-0.0077,1.370
3016.00,7.392940,25.01569,-0.000173,24.017643,-0.0077,1.371
3018.00,7.360690,25.01613,-0.000175,24.018100,-0.0078,1.371
3020.00,7.328129,25.01689,-0.000174,24.018008,-0.0077,1.372
3022.00,7.296075,25.01686,-0.000174,24.017718,-0.0077,1.372
3024.00,7.266467,25.01610,-0.000175,24.017899,-0.0077,1.372
3026.00,7.238372,25.01602,-0.000174,24.018004,-0.0077,1.371
3028.00,7.214306,25.01692,-0.000174,24.017739,-0.0077,1.372
3030.00,7.197426,25.01604,-0.000175,24.017444,-0.0078,1.372
3032.00,7.189018,25.01631,-0.000176,24.017447,-0.0078,1.372
3034.00,7.189536,25.01650,-0.000177,24.017587,-0.0077,1.373
3036.00,7.195133,25.01644,-0.000175,24.017420,-0.0077,1.372
3038.00,7.205330,25.01636,-0.000175,24.017875,-0.0077,1.372
3040.00,7.217103,25.01610,-0.000175,24.018017,-0.0077,1.371
3042.00,7.231028,25.01581,-0.000174,24.017821,-0.0077,1.371
3044.00,7.246013,25.01605,-0.000174,24.017511,-0.0077,1.370
3046.00,7.262797,25.01693,-0.000174,24.017540,-0.0077,1.371
3048.00,7.280262,25.01629,-0.000173,24.017788,-0.0078,1.370
3050.00,7.297911,25.01563,-0.000174,24.017875,-0.0077,1.370
3052.00,7.315544,25.01623,-0.000173,24.017694,-0.0077,1.370
3054.00,7.332050,25.01675,-0.000174,24.017600,-0.0077,1.371
3056.00,7.348615,25.01582,-0.000175,24.018254,-0.0077,1.371
3058.00,7.365226,25.01599,-0.000173,24.017288,-0.0077,1.370
3060.00,7.379294,25.01577,-0.000173,24.018354,-0.0077,1.370
3062.00,7.392028,25.01612,-0.000173,24.017549,-0.0077,1.370
3064.00,7.404811,25.01625,-0.000174,24.017926,-0.0077,1.370
3066.00,7.416102,25.01569,-0.000173,24.018365,-0.0077,1.370
3068.00,7.426215,25.01601,-0.000173,24.017946,-0.0077,1.370
3070.00,7.434696,25.01615,-0.000173,24.017319,-0.0077,1.371
3072.00,7.442465,25.01647,-0.000173,24.017669,-0.0077,1.370
3074.00,7.449360,25.01554,-0.000172,24.018593,-0.0077,1.370
3076.00,7.455711,25.01525,-0.000173,24.018125,-0.0077,1.370
3078.00,7.461972,25.01607,-0.000173,24.017924,-0.0077,1.371
3080.00,7.466390,25.01582,-0.000173,24.018069,-0.0077,1.371
3082.00,7.471694,25.01614,-0.000174,24.017388,-0.0077,1.370
3084.00,7.475846,25.01576,-0.000174,24.017605,-0.0077,1.370
3086.00,7.479088,25.01528,-0.000174,24.017926,-0.0077,1.370
3088.00,7.482809,25.01505,-0.000172,24.017446,-0.0077,1.370
3090.00,7.485805,25.01617,-0.000173,24.017578,-0.0077,1.370
3092.00,7.488624,25.01642,-0.000174,24.017652,-0.0077,1.370
3094.00,7.490981,25.01646,-0.000173,24.017645,-0.0077,1.370
3096.00,7.493032,25.01635,-0.000173,24.017897,-0.0077,1.370
3098.00,7.495560,25.01607,-0.000174,24.018261,-0.0077,1.370
3100.00,7.497421,25.01678,-0.000174,24.017634,-0.0077,1.370
3102.00,7.498451,25.01651,-0.000173,24.017330,-0.0077,1.370
3104.00,7.499752,25.01707,-0.000173,24.018136,-0.0077,1.370
3106.00,7.501907,25.01716,-0.000173,24.018225,-0.0077,1.370
3108.00,7.503865,25.01651,-0.000173,24.018116,-0.0077,1.370
3110.00,7.506398,25.01698,-0.000174,24.018004,-0.0077,1.370
3112.00,7.507796,25.01671,-0.000174,24.018189,-0.0077,1.370
3114.00,7.508600,25.01696,-0.000174,24.017835,-0.0077,1.371
3116.00,7.509621,25.01639,-0.000174,24.018334,-0.0077,1.371
3118.00,7.510839,25.01678,-0.000174,24.018107,-0.0077,1.371
3120.00,7.510908,25.01638,-0.000175,24.018448,-0.0077,1.371
3122.00,7.511971,25.01609,-0.000175,24.017995,-0.0077,1.371
3124.00,7.513048,25.01694,-0.000174,24.017913,-0.0077,1.370
3126.00,7.513262,25.01616,-0.000173,24.017457,-0.0077,1.370
3128.00,7.514103,25.01616,-0.000174,24.017948,-0.0077,1.370
3130.00,7.513762,25.01572,-0.000173,24.018437,-0.0077,1.370
3132.00,7.514069,25.01626,-0.000172,24.018033,-0.0077,1.370
3134.00,7.514970,25.01643,-0.000173,24.018430,-0.0077,1.371
3136.00,7.515214,25.01647,-0.000172,24.018189,-0.0077,1.370
3138.00,7.516105,25.01702,-0.000172,24.017353,-0.0077,1.371
3140.00,7.516642,25.01674,-0.000172,24.018318,-0.0077,1.371
3142.00,7.517509,25.01664,-0.000173,24.018256,-0.0077,1.370
3144.00,7.517759,25.01648,-0.000171,24.018080,-0.0077,1.370
3146.00,7.518516,25.01634,-0.000172,24.018450,-0.0077,1.370
3148.00,7.518527,25.01706,-0.000172,24.017348,-0.0077,1.370
3150.00,7.517738,25.01665,-0.000172,24.017993,-0.0077,1.371
3152.00,7.519328,25.01703,-0.000173,24.017910,-0.0077,1.370
3154.00,7.519715,25.01704,-0.000173,24.018309,-0.0077,1.370
3156.00,7.519899,25.01758,-0.000172,24.018232,-0.0077,1.371
3158.00,7.520936,25.01663,-0.000172,24.017774,-0.0077,1.371
3160.00,7.521685,25.01655,-0.000172,24.018193,-0.0077,1.370
3162.00,7.520557,25.01594,-0.000173,24.017886,-0.0077,1.370
3164.00,7.520459,25.01598,-0.000173,24.017825,-0.0077,1.370
3166.00,7.520854,25.01604,-0.000173,24.017716,-0.0077,1.370
3168.00,7.521101,25.01582,-0.000172,24.018307,-0.0077,1.371
3170.00,7.522136,25.01621,-0.000174,24.018087,-0.0077,1.371
3172.00,7.522561,25.01583,-0.000173,24.017145,-0.0077,1.371
3174.00,7.522450,25.01517,-0.000173,24.017563,-0.0077,1.371
3176.00,7.522237,25.01657,-0.000171,24.017641,-0.0077,1.370
3178.00,7.522700,25.01674,-0.000172,24.018497,-0.0077,1.371
3180.00,7.523909,25.01675,-0.000172,24.018243,-0.0077,1.371
3182.00,7.524253,25.01679,-0.000173,24.017970,-0.0077,1.370
3184.00,7.524359,25.01733,-0.000174,24.018089,-0.0077,1.371
3186.00,7.524444,25.01676,-0.000173,24.017942,-0.0077,1.371
3188.00,7.525066,25.01599,-0.000172,24.017652,-0.0077,1.371
3190.00,7.525804,25.01546,-0.000172,24.017672,-0.0077,1.371
3192.00,7.525094,25.01653,-0.000174,24.017881,-0.0077,1.370
3194.00,7.525033,25.01649,-0.000172,24.019008,-0.0077,1.371
3196.00,7.525021,25.01620,-0.000173,24.018276,-0.0077,1.371
3198.00,7.525409,25.01617,-0.000172,24.017950,-0.0077,1.371
3200.00,7.525619,25.01655,-0.000174,24.017591,-0.0077,1.371
3202.00,7.525384,25.01598,-0.000171,24.018292,-0.0077,1.370
3204.00,7.525220,25.01699,-0.000171,24.017873,-0.0077,1.371
3206.00,7.525585,25.01668,-0.000172,24.018397,-0.0077,1.371
3208.00,7.525567,25.01622,-0.000173,24.018180,-0.0077,1.371
3210.00,7.525524,25.01609,-0.000173,24.018455,-0.0077,1.371
3212.00,7.525368,25.01569,-0.000173,24.018140,-0.0077,1.371
3214.00,7.525748,25.01656,-0.000172,24.017830,-0.0077,1.371
3216.00,7.525975,25.01622,-0.000172,24.018243,-0.0077,1.370
3218.00,7.525674,25.01617,-0.000171,24.017371,-0.0077,1.371
3220.00,7.526366,25.01553,-0.000173,24.018392,-0.0077,1.371
3222.00,7.526339,25.01600,-0.000173,24.018658,-0.0077,1.371
3224.00,7.525361,25.01582,-0.000172,24.017926,-0.0077,1.370
3226.00,7.525491,25.01586,-0.000171,24.018162,-0.0077,1.370
3228.00,7.526583,25.01602,-0.000173,24.018236,-0.0077,1.371
3230.00,7.527717,25.01620,-0.000173,24.018115,-0.0077,1.371
3232.00,7.526852,25.01648,-0.000173,24.018080,-0.0077,1.371
3234.00,7.526350,25.01680,-0.000173,24.018225,-0.0077,1.371
3236.00,7.526861,25.01643,-0.000172,24.018009,-0.0077,1.371
3238.00,7.526671,25.01634,-0.000172,24.017699,-0.0077,1.371
3240.00,7.526646,25.01730,-0.000173,24.017993,-0.0077,1.371
3242.00,7.526663,25.01613,-0.000173,24.017960,-0.0077,1.371
3244.00,7.526672,25.01578,-0.000173,24.017839,-0.0077,1.370
3246.00,7.526692,25.01550,-0.000171,24.017756,-0.0077,1.370
3248.00,7.526971,25.01609,-0.000172,24.018254,-0.0077,1.371
3250.00,7.526389,25.01523,-0.000173,24.017750,-0.0077,1.370
3252.00,7.526263,25.01583,-0.000173,24.017665,-0.0077,1.371
3254.00,7.525834,25.01598,-0.000173,24.017973,-0.0077,1.370
3256.00,7.525782,25.01594,-0.000173,24.018356,-0.0077,1.371
3258.00,7.525742,25.01572,-0.000173,24.017328,-0.0077,1.371
3260.00,7.525004,25.01573,-0.000172,24.017712,-0.0077,1.371
3262.00,7.524806,25.01620,-0.000173,24.017904,-0.0077,1.371
3264.00,7.526267,25.01654,-0.000173,24.018466,-0.0077,1.370
3266.00,7.526225,25.01560,-0.000172,24.017933,-0.0077,1.371
3268.00,7.525691,25.01529,-0.000173,24.018212,-0.0077,1.371
3270.00,7.524980,25.01547,-0.000172,24.017719,-0.0077,1.371
3272.00,7.524537,25.01523,-0.000174,24.017957,-0.0077,1.371
3274.00,7.524991,25.01562,-0.000173,24.017790,-0.0077,1.371
3276.00,7.525389,25.01539,-0.000174,24.017632,-0.0077,1.371
3278.00,7.525511,25.01512,-0.000172,24.017852,-0.0077,1.371
3280.00,7.525579,25.01580,-0.000173,24.018118,-0.0077,1.371
3282.00,7.525953,25.01608,-0.000173,24.018136,-0.0077,1.371
3284.00,7.526803,25.01602,-0.000174,24.017083,-0.0078,1.371
3286.00,7.526554,25.01546,-0.000173,24.017578,-0.0077,1.371
3288.00,7.526055,25.01503,-0.000173,24.017854,-0.0077,1.371
3290.00,7.525562,25.01583,-0.000172,24.017955,-0.0077,1.371
3292.00,7.525388,25.01620,-0.000173,24.018017,-0.0077,1.371
3294.00,7.525467,25.01629,-0.000173,24.017549,-0.0077,1.370
3296.00,7.524728,25.01618,-0.000174,24.017852,-0.0077,1.371
3298.00,7.524668,25.01653,-0.000173,24.016900,-0.0078,1.371
3300.00,7.525273,25.01610,-0.000173,24.017087,-0.0078,1.371
3302.00,7.524316,25.01623,-0.000172,24.017777,-0.0078,1.371
3304.00,7.523402,25.01644,-0.000172,24.017774,-0.0077,1.371
3306.00,7.524768,25.01684,-0.000172,24.017078,-0.0077,1.371
3308.00,7.525199,25.01600,-0.000173,24.017759,-0.0077,1.371
3310.00,7.524458,25.01633,-0.000172,24.018100,-0.0077,1.370
3312.00,7.524414,25.01680,-0.000172,24.017772,-0.0077,1.370
3314.00,7.524451,25.01594,-0.000174,24.017649,-0.0077,1.371
3316.00,7.525120,25.01577,-0.000173,24.017864,-0.0077,1.371
3318.00,7.525948,25.01632,-0.000174,24.018408,-0.0078,1.371
3320.00,7.525949,25.01630,-0.000173,24.018124,-0.0077,1.371
3322.00,7.525585,25.01554,-0.000173,24.017937,-0.0077,1.371
3324.00,7.524914,25.01617,-0.000173,24.018608,-0.0077,1.371
3326.00,7.524665,25.01581,-0.000172,24.018408,-0.0077,1.371
3328.00,7.524493,25.01584,-0.000172,24.018144,-0.0077,1.371
3330.00,7.525408,25.01513,-0.000173,24.018183,-0.0077,1.371
3332.00,7.526049,25.01534,-0.000173,24.017701,-0.0077,1.371
3334.00,7.525574,25.01573,-0.000173,24.017422,-0.0077,1.371
3336.00,7.525823,25.01558,-0.000172,24.017915,-0.0077,1.370
3338.00,7.525313,25.01555,-0.000172,24.017902,-0.0077,1.370
3340.00,7.524715,25.01577,-0.000173,24.017592,-0.0077,1.371
3342.00,7.524679,25.01588,-0.000172,24.018446,-0.0077,1.371
3344.00,7.524964,25.01621,-0.000173,24.018544,-0.0076,1.371
3346.00,7.524613,25.01659,-0.000173,24.017763,-0.0077,1.372
3348.00,7.524643,25.01675,-0.000172,24.017991,-0.0077,1.371
3350.00,7.524107,25.01681,-0.000172,24.018307,-0.0077,1.371
3352.00,7.523906,25.01674,-0.000171,24.017863,-0.0077,1.371
3354.00,7.525338,25.01710,-0.000172,24.018570,-0.0077,1.372
3356.00,7.525303,25.01696,-0.000172,24.018084,-0.0077,1.372
3358.00,7.526026,25.01767,-0.000174,24.018033,-0.0077,1.371
3360.00,7.526530,25.01716,-0.000173,24.018435,-0.0077,1.371
3362.00,7.525892,25.01698,-0.000172,24.017997,-0.0077,1.371
3364.00,7.524994,25.01723,-0.000172,24.018383,-0.0077,1.371
3366.00,7.524699,25.01742,-0.000172,24.017640,-0.0077,1.371
3368.00,7.524961,25.01736,-0.000172,24.017562,-0.0077,1.371
3370.00,7.524915,25.01729,-0.000171,24.018183,-0.0077,1.371
3372.00,7.524626,25.01811,-0.000173,24.017738,-0.0077,1.372
3374.00,7.524456,25.01793,-0.000172,24.017718,-0.0077,1.371
3376.00,7.523979,25.01733,-0.000172,24.017799,-0.0077,1.371
3378.00,7.524687,25.01706,-0.000173,24.018363,-0.0077,1.372
3380.00,7.524853,25.01810,-0.000171,24.018921,-0.0077,1.370
3382.00,7.523941,25.01780,-0.000172,24.018339,-0.0077,1.371
3384.00,7.523687,25.01747,-0.000171,24.017672,-0.0077,1.371
3386.00,7.524064,25.01774,-0.000172,24.018562,-0.0077,1.370
3388.00,7.523958,25.01794,-0.000172,24.018597,-0.0077,1.371
3390.00,7.523897,25.01721,-0.000172,24.018218,-0.0077,1.372
3392.00,7.524298,25.01734,-0.000172,24.018423,-0.0077,1.372
3394.00,7.524229,25.01732,-0.000173,24.018348,-0.0077,1.371
3396.00,7.523561,25.01674,-0.000174,24.017473,-0.0077,1.372
3398.00,7.523103,25.01719,-0.000174,24.017716,-0.0077,1.371
3400.00,7.523478,25.01677,-0.000173,24.018493,-0.0077,1.371
3402.00,7.524014,25.01715,-0.000172,24.017739,-0.0077,1.371
3404.00,7.523994,25.01702,-0.000173,24.017962,-0.0077,1.372
3406.00,7.523715,25.01682,-0.000173,24.017859,-0.0077,1.371
3408.00,7.523941,25.01643,-0.000173,24.017725,-0.0077,1.371
3410.00,7.523659,25.01663,-0.000171,24.018260,-0.0077,1.371
3412.00,7.523151,25.01709,-0.000172,24.018073,-0.0077,1.371
3414.00,7.523326,25.01681,-0.000172,24.018194,-0.0077,1.371
3416.00,7.523744,25.01634,-0.000172,24.018706,-0.0077,1.371
3418.00,7.523650,25.01713,-0.000172,24.017941,-0.0077,1.371
3420.00,7.524111,25.01640,-0.000171,24.017973,-0.0077,1.371
3422.00,7.523551,25.01636,-0.000172,24.018390,-0.0077,1.372
3424.00,7.523015,25.01680,-0.000173,24.017678,-0.0077,1.372
3426.00,7.522839,25.01641,-0.000173,24.018260,-0.0077,1.371
3428.00,7.523345,25.01740,-0.000173,24.018051,-0.0077,1.371
3430.00,7.522701,25.01686,-0.000171,24.017839,-0.0077,1.371
3432.00,7.522036,25.01649,-0.000171,24.017968,-0.0077,1.372
3434.00,7.522035,25.01688,-0.000171,24.018047,-0.0077,1.371
3436.00,7.522926,25.01639,-0.000172,24.017012,-0.0077,1.371
3438.00,7.523333,25.01658,-0.000173,24.017714,-0.0077,1.372
3440.00,7.523972,25.01612,-0.000173,24.018058,-0.0077,1.372
3442.00,7.524036,25.01621,-0.000172,24.017875,-0.0077,1.371
3444.00,7.522836,25.01634,-0.000171,24.017471,-0.0077,1.371
3446.00,7.523012,25.01687,-0.000172,24.018435,-0.0077,1.372
3448.00,7.522896,25.01656,-0.000172,24.018174,-0.0077,1.371
3450.00,7.521962,25.01671,-0.000173,24.018405,-0.0077,1.371
3452.00,7.522582,25.01704,-0.000172,24.018171,-0.0077,1.371
3454.00,7.522649,25.01715,-0.000172,24.017915,-0.0077,1.371
3456.00,7.523040,25.01651,-0.000172,24.017806,-0.0077,1.371
3458.00,7.522953,25.01641,-0.000173,24.017832,-0.0077,1.371
3460.00,7.522842,25.01674,-0.000171,24.018513,-0.0077,1.371
3462.00,7.523403,25.01695,-0.000172,24.018689,-0.0077,1.371
3464.00,7.523618,25.01703,-0.000172,24.018173,-0.0077,1.371
3466.00,7.523554,25.01690,-0.000173,24.017732,-0.0077,1.372
3468.00,7.523140,25.01652,-0.000172,24.018087,-0.0077,1.372
3470.00,7.522693,25.01682,-0.000172,24.017979,-0.0077,1.371
3472.00,7.522963,25.01650,-0.000172,24.017478,-0.0077,1.371
3474.00,7.522527,25.01680,-0.000172,24.017808,-0.0077,1.372
3476.00,7.522923,25.01653,-0.000172,24.018252,-0.0077,1.371
3478.00,7.522029,25.01607,-0.000171,24.018042,-0.0077,1.371
3480.00,7.521927,25.01653,-0.000172,24.018619,-0.0077,1.371
3482.00,7.522843,25.01661,-0.000172,24.017971,-0.0077,1.372
3484.00,7.522209,25.01685,-0.000172,24.017957,-0.0077,1.372
3486.00,7.521820,25.01674,-0.000173,24.018475,-0.0077,1.371
3488.00,7.521922,25.01643,-0.000173,24.018388,-0.0077,1.372
3490.00,7.521507,25.01665,-0.000173,24.017777,-0.0077,1.372
3492.00,7.520819,25.01658,-0.000172,24.018446,-0.0077,1.372
3494.00,7.521136,25.01761,-0.000172,24.018202,-0.0077,1.372
3496.00,7.521431,25.01762,-0.000172,24.018067,-0.0077,1.371
3498.00,7.521315,25.01798,-0.000172,24.018365,-0.0077,1.371
3500.00,7.521164,25.01775,-0.000172,24.017892,-0.0077,1.371
3502.00,7.520561,25.01733,-0.000172,24.018035,-0.0077,1.372
3504.00,7.519985,25.01674,-0.000172,24.018417,-0.0077,1.372
3506.00,7.520616,25.01721,-0.000171,24.018330,-0.0077,1.371
3508.00,7.521124,25.01736,-0.000171,24.018301,-0.0077,1.372
3510.00,7.521551,25.01693,-0.000172,24.018018,-0.0077,1.372
3512.00,7.520762,25.01811,-0.000172,24.018544,-0.0077,1.371
3514.00,7.521046,25.01809,-0.000171,24.018454,-0.0076,1.371
3516.00,7.520761,25.01869,-0.000171,24.018258,-0.0076,1.372
3518.00,7.520443,25.01826,-0.000172,24.017754,-0.0077,1.371
3520.00,7.521457,25.01785,-0.000171,24.018729,-0.0076,1.371
3522.00,7.521151,25.01773,-0.000172,24.018749,-0.0077,1.372
3524.00,7.521058,25.01735,-0.000173,24.018588,-0.0077,1.372
3526.00,7.520502,25.01735,-0.000173,24.018031,-0.0077,1.372
3528.00,7.520665,25.01715,-0.000172,24.018151,-0.0077,1.372
3530.00,7.520447,25.01824,-0.000172,24.018058,-0.0077,1.372
3532.00,7.520782,25.01773,-0.000171,24.018611,-0.0077,1.372
3534.00,7.520282,25.01803,-0.000173,24.018251,-0.0077,1.372
3536.00,7.520261,25.01912,-0.000173,24.017921,-0.0077,1.372
3538.00,7.520527,25.01804,-0.000172,24.018332,-0.0077,1.372
3540.00,7.521064,25.01727,-0.000172,24.017708,-0.0076,1.372
3542.00,7.520904,25.01723,-0.000172,24.017708,-0.0077,1.371
3544.00,7.519608,25.01724,-0.000171,24.018831,-0.0077,1.372
3546.00,7.520542,25.01793,-0.000172,24.018156,-0.0077,1.371
3548.00,7.520899,25.01758,-0.000172,24.018057,-0.0077,1.372
3550.00,7.520557,25.01793,-0.000172,24.018194,-0.0077,1.373
3552.00,7.520579,25.01776,-0.000174,24.018174,-0.0077,1.371
3554.00,7.519097,25.01777,-0.000172,24.018301,-0.0077,1.371
3556.00,7.519301,25.01806,-0.000172,24.018223,-0.0077,1.372
3558.00,7.519887,25.01768,-0.000172,24.017964,-0.0077,1.371
3560.00,7.519922,25.01688,-0.000172,24.018644,-0.0077,1.372
3562.00,7.519997,25.01706,-0.000171,24.017904,-0.0077,1.372
3564.00,7.520554,25.01762,-0.000172,24.017732,-0.0077,1.372
3566.00,7.520169,25.01833,-0.000173,24.018961,-0.0076,1.372
3568.00,7.519756,25.01812,-0.000173,24.018504,-0.0077,1.372
3570.00,7.519710,25.01776,-0.000173,24.018696,-0.0077,1.371
3572.00,7.519289,25.01741,-0.000171,24.018022,-0.0077,1.371
3574.00,7.518578,25.01686,-0.000171,24.018289,-0.0077,1.372
3576.00,7.518804,25.01708,-0.000172,24.018156,-0.0077,1.371
3578.00,7.518392,25.01733,-0.000172,24.018071,-0.0077,1.371
3580.00,7.518121,25.01650,-0.000171,24.018057,-0.0077,1.371
3582.00,7.518546,25.01702,-0.000172,24.018301,-0.0077,1.372
3584.00,7.519138,25.01721,-0.000172,24.018278,-0.0077,1.372
3586.00,7.519417,25.01730,-0.000173,24.018011,-0.0077,1.372
3588.00,7.518552,25.01635,-0.000173,24.017279,-0.0077,1.372
3590.00,7.517655,25.01715,-0.000172,24.017906,-0.0077,1.372
3592.00,7.517260,25.01738,-0.000172,24.018385,-0.0077,1.372
3594.00,7.517666,25.01713,-0.000173,24.017973,-0.0077,1.372
3596.00,7.518446,25.01762,-0.000172,24.018301,-0.0077,1.372
3598.00,7.518300,25.01764,-0.000172,24.018359,-0.0077,1.372
3600.00,7.518046,25.01834,-0.000172,24.018361,-0.0077,1.372
3602.00,7.517502,25.01773,-0.000172,24.018847,-0.0077,1.372
@6,12.0000,24.0
3604.00,7.516400,25.01792,-0.000172,24.018477,-0.0076,1.372
3606.00,7.511533,25.01883,-0.000174,24.018423,-0.0077,1.371
3608.00,7.500858,25.01952,-0.000173,24.017980,-0.0077,1.370
3610.00,7.480957,25.01952,-0.000172,24.018444,-0.0077,1.370
3612.00,7.455070,25.01932,-0.000172,24.018191,-0.0077,1.371
3614.00,7.427292,25.01854,-0.000173,24.018542,-0.0077,1.371
3616.00,7.400245,25.01843,-0.000172,24.018370,-0.0077,1.372
3618.00,7.373848,25.01801,-0.000174,24.017886,-0.0077,1.373
3620.00,7.346621,25.01779,-0.000176,24.018321,-0.0077,1.373
3622.00,7.321218,25.01857,-0.000175,24.018038,-0.0077,1.373
3624.00,7.297692,25.01851,-0.000175,24.018408,-0.0077,1.373
3626.00,7.275092,25.01944,-0.000175,24.017957,-0.0077,1.373
3628.00,7.255615,25.01929,-0.000174,24.017950,-0.0077,1.372
3630.00,7.243626,25.01893,-0.000174,24.017518,-0.0077,1.373
3632.00,7.238554,25.01813,-0.000175,24.017437,-0.0077,1.374
3634.00,7.241108,25.01883,-0.000175,24.018551,-0.0077,1.374
3636.00,7.248100,25.01907,-0.000174,24.018669,-0.0077,1.374
3638.00,7.257270,25.01884,-0.000173,24.018260,-0.0077,1.373
3640.00,7.268135,25.01873,-0.000174,24.018359,-0.0077,1.372
3642.00,7.279567,25.01887,-0.000173,24.017915,-0.0077,1.372
3644.00,7.292293,25.01725,-0.000173,24.017883,-0.0077,1.372
3646.00,7.305811,25.01732,-0.000173,24.018071,-0.0077,1.372
3648.00,7.319321,25.01770,-0.000173,24.018015,-0.0077,1.372
3650.00,7.333700,25.01811,-0.000173,24.017788,-0.0077,1.372
3652.00,7.348168,25.01884,-0.000173,24.018548,-0.0077,1.371
3654.00,7.362131,25.01774,-0.000174,24.018113,-0.0077,1.372
3656.00,7.375781,25.01722,-0.000174,24.017850,-0.0077,1.372
3658.00,7.388044,25.01740,-0.000173,24.018586,-0.0077,1.372
3660.00,7.399952,25.01734,-0.000173,24.018075,-0.0077,1.372
3662.00,7.411296,25.01857,-0.000172,24.017859,-0.0077,1.372
3664.00,7.421040,25.01828,-0.000173,24.018638,-0.0077,1.372
3666.00,7.429943,25.01823,-0.000173,24.017823,-0.0077,1.372
3668.00,7.437784,25.01845,-0.000174,24.017640,-0.0077,1.372
3670.00,7.444803,25.01858,-0.000173,24.017690,-0.0077,1.372
3672.00,7.451304,25.01894,-0.000172,24.018497,-0.0077,1.372
3674.00,7.456086,25.01938,-0.000173,24.018323,-0.0077,1.372
3676.00,7.461415,25.01888,-0.000173,24.018203,-0.0077,1.372
3678.00,7.466263,25.01925,-0.000172,24.018037,-0.0077,1.371
3680.00,7.471185,25.01951,-0.000172,24.018035,-0.0077,1.372
3682.00,7.475261,25.01999,-0.000174,24.018406,-0.0077,1.372
3684.00,7.478542,25.01980,-0.000172,24.017964,-0.0077,1.371
3686.00,7.481593,25.01968,-0.000172,24.017487,-0.0077,1.372
3688.00,7.484175,25.01958,-0.000173,24.018414,-0.0077,1.372
3690.00,7.487087,25.01973,-0.000171,24.018086,-0.0077,1.372
3692.00,7.490005,25.02014,-0.000172,24.017835,-0.0077,1.372
3694.00,7.491661,25.01986,-0.000173,24.018425,-0.0077,1.372
3696.00,7.493427,25.01944,-0.000173,24.018807,-0.0077,1.372
3698.00,7.495019,25.02018,-0.000173,24.017641,-0.0077,1.372
3700.00,7.496402,25.01984,-0.000172,24.017636,-0.0077,1.372
3702.00,7.497336,25.01854,-0.000173,24.017698,-0.0077,1.372
3704.00,7.497508,25.01847,-0.000173,24.018437,-0.0077,1.372
3706.00,7.498219,25.01794,-0.000174,24.017754,-0.0077,1.372
3708.00,7.498954,25.01769,-0.000173,24.018122,-0.0077,1.372
3710.00,7.498934,25.01854,-0.000173,24.017959,-0.0077,1.372
3712.00,7.499641,25.01889,-0.000173,24.018171,-0.0077,1.372
3714.00,7.501956,25.01895,-0.000171,24.018319,-0.0077,1.372
3716.00,7.502870,25.01921,-0.000173,24.017922,-0.0077,1.372
3718.00,7.503303,25.01915,-0.000174,24.018419,-0.0076,1.372
3720.00,7.504168,25.01901,-0.000173,24.018096,-0.0077,1.372
3722.00,7.504415,25.01907,-0.000173,24.017890,-0.0077,1.372
3724.00,7.504423,25.01853,-0.000173,24.017895,-0.0077,1.373
3726.00,7.504821,25.01864,-0.000173,24.018301,-0.0077,1.372
3728.00,7.504329,25.01822,-0.000173,24.018265,-0.0077,1.372
3730.00,7.504466,25.01818,-0.000173,24.018473,-0.0077,1.372
3732.00,7.505327,25.01874,-0.000172,24.018127,-0.0077,1.372
3734.00,7.505731,25.01901,-0.000173,24.018209,-0.0077,1.372
3736.00,7.505991,25.01892,-0.000172,24.018164,-0.0077,1.372
3738.00,7.505878,25.01955,-0.000172,24.018771,-0.0077,1.371
3740.00,7.506666,25.01942,-0.000172,24.018330,-0.0077,1.372
3742.00,7.507504,25.01951,-0.000174,24.017881,-0.0077,1.372
3744.00,7.507739,25.01989,-0.000174,24.018555,-0.0077,1.372
3746.00,7.508341,25.01924,-0.000173,24.018180,-0.0077,1.372
3748.00,7.509795,25.01952,-0.000173,24.018343,-0.0077,1.372
3750.00,7.508900,25.01960,-0.000172,24.018147,-0.0076,1.372
3752.00,7.508676,25.01965,-0.000173,24.018135,-0.0077,1.373
3754.00,7.508880,25.02029,-0.000175,24.018695,-0.0077,1.372
3756.00,7.508784,25.02047,-0.000173,24.018537,-0.0077,1.372
3758.00,7.509109,25.02034,-0.000174,24.017738,-0.0077,1.372
3760.00,7.508431,25.01949,-0.000174,24.018521,-0.0077,1.372
3762.00,7.508648,25.02078,-0.000173,24.018571,-0.0077,1.372
3764.00,7.508976,25.02037,-0.000174,24.017984,-0.0077,1.372
3766.00,7.509714,25.02025,-0.000174,24.017810,-0.0077,1.373
3768.00,7.510674,25.02021,-0.000173,24.018504,-0.0077,1.372
3770.00,7.510832,25.02010,-0.000173,24.018430,-0.0077,1.372
3772.00,7.510735,25.02028,-0.000173,24.018350,-0.0077,1.372
3774.00,7.510818,25.02023,-0.000173,24.017886,-0.0077,1.373
3776.00,7.511105,25.02136,-0.000172,24.017986,-0.0077,1.372
3778.00,7.510584,25.02131,-0.000172,24.017864,-0.0077,1.372
3780.00,7.510271,25.02087,-0.000174,24.018352,-0.0077,1.372
3782.00,7.511041,25.02112,-0.000173,24.017906,-0.0077,1.372
3784.00,7.510342,25.02091,-0.000173,24.018216,-0.0077,1.372
3786.00,7.510085,25.02099,-0.000172,24.018504,-0.0077,1.372
3788.00,7.510436,25.02106,-0.000172,24.018211,-0.0077,1.372
3790.00,7.511063,25.02043,-0.000173,24.018749,-0.0077,1.372
3792.00,7.511429,25.02033,-0.000173,24.018466,-0.0077,1.372
3794.00,7.511227,25.02128,-0.000173,24.018584,-0.0077,1.372
3796.00,7.512169,25.02067,-0.000173,24.018660,-0.0077,1.373
3798.00,7.512155,25.02047,-0.000173,24.018622,-0.0077,1.373
3800.00,7.512129,25.02096,-0.000174,24.017959,-0.0076,1.372
3802.00,7.513103,25.02084,-0.000172,24.018718,-0.0077,1.372
3804.00,7.513010,25.02052,-0.000172,24.018464,-0.0077,1.372
3806.00,7.513025,25.02063,-0.000174,24.018626,-0.0077,1.373
3808.00,7.513078,25.02090,-0.000174,24.018894,-0.0077,1.372
3810.00,7.513773,25.02106,-0.000173,24.018437,-0.0077,1.372
3812.00,7.513161,25.02063,-0.000173,24.018051,-0.0077,1.372
3814.00,7.513038,25.02081,-0.000173,24.017636,-0.0077,1.372
3816.00,7.512697,25.02127,-0.000173,24.018428,-0.0077,1.372
3818.00,7.512125,25.02128,-0.000173,24.018437,-0.0077,1.372
3820.00,7.511961,25.02111,-0.000174,24.018156,-0.0077,1.373
3822.00,7.511754,25.02094,-0.000174,24.018490,-0.0077,1.373
3824.00,7.512002,25.02029,-0.000173,24.018131,-0.0077,1.373
3826.00,7.511938,25.02078,-0.000174,24.018285,-0.0077,1.373
3828.00,7.512669,25.02112,-0.000172,24.018970,-0.0077,1.372
3830.00,7.512376,25.02134,-0.000172,24.018254,-0.0077,1.372
3832.00,7.512334,25.02165,-0.000173,24.018294,-0.0077,1.373
3834.00,7.511972,25.02213,-0.000172,24.018733,-0.0076,1.373
3836.00,7.511658,25.02166,-0.000172,24.017835,-0.0077,1.372
3838.00,7.511124,25.02135,-0.000172,24.018477,-0.0077,1.372
3840.00,7.510794,25.02165,-0.000173,24.018457,-0.0077,1.372
3842.00,7.511996,25.02112,-0.000174,24.018018,-0.0077,1.373
3844.00,7.512153,25.02139,-0.000173,24.017955,-0.0077,1.372
3846.00,7.511509,25.02119,-0.000174,24.018878,-0.0077,1.373
3848.00,7.511092,25.02183,-0.000173,24.018318,-0.0077,1.373
3850.00,7.511868,25.02176,-0.000174,24.018343,-0.0076,1.372
3852.00,7.512601,25.02099,-0.000172,24.018135,-0.0077,1.372
3854.00,7.511600,25.02125,-0.000172,24.018617,-0.0077,1.372
3856.00,7.511590,25.02115,-0.000173,24.018397,-0.0077,1.372
3858.00,7.511096,25.02065,-0.000173,24.017645,-0.0077,1.372
3860.00,7.510484,25.02166,-0.000173,24.018196,-0.0077,1.373
3862.00,7.510906,25.02198,-0.000173,24.018087,-0.0077,1.372
3864.00,7.510810,25.02037,-0.000173,24.018053,-0.0077,1.372
3866.00,7.511738,25.02084,-0.000174,24.018629,-0.0077,1.373
3868.00,7.511405,25.02121,-0.000174,24.017669,-0.0077,1.372
3870.00,7.511546,25.02157,-0.000173,24.017883,-0.0077,1.372
3872.00,7.511966,25.02153,-0.000173,24.018348,-0.0077,1.373
3874.00,7.512028,25.02185,-0.000173,24.018497,-0.0077,1.373
3876.00,7.511277,25.02087,-0.000173,24.017834,-0.0077,1.372
3878.00,7.511019,25.02153,-0.000174,24.018664,-0.0077,1.373
3880.00,7.511027,25.02155,-0.000174,24.018316,-0.0077,1.372
3882.00,7.510940,25.02188,-0.000173,24.018470,-0.0077,1.373
3884.00,7.510705,25.02071,-0.000173,24.018310,-0.0077,1.373
3886.00,7.510700,25.02081,-0.000173,24.017982,-0.0076,1.372
3888.00,7.510555,25.01998,-0.000173,24.018727,-0.0076,1.373
3890.00,7.511387,25.02015,-0.000172,24.019229,-0.0077,1.373
3892.00,7.512106,25.02091,-0.000172,24.018622,-0.0077,1.373
3894.00,7.512331,25.02115,-0.000173,24.017707,-0.0077,1.373
3896.00,7.512242,25.02061,-0.000173,24.017821,-0.0077,1.373
3898.00,7.511357,25.02130,-0.000172,24.017571,-0.0077,1.372
3900.00,7.511368,25.02123,-0.000173,24.017892,-0.0077,1.373
3902.00,7.510583,25.02057,-0.000172,24.017926,-0.0077,1.373
3904.00,7.510687,25.02094,-0.000173,24.017977,-0.0076,1.373
3906.00,7.510872,25.02050,-0.000172,24.017754,-0.0077,1.372
3908.00,7.511254,25.02144,-0.000174,24.018323,-0.0077,1.372
3910.00,7.511066,25.02090,-0.000174,24.018231,-0.0076,1.372
3912.00,7.510591,25.02018,-0.000172,24.017942,-0.0077,1.373
3914.00,7.510168,25.02102,-0.000173,24.017886,-0.0077,1.373
3916.00,7.510417,25.02096,-0.000174,24.018049,-0.0077,1.373
3918.00,7.510259,25.02115,-0.000174,24.018303,-0.0077,1.372
3920.00,7.510835,25.02055,-0.000172,24.018638,-0.0076,1.373
3922.00,7.511418,25.02060,-0.000174,24.018584,-0.0077,1.373
3924.00,7.511035,25.02007,-0.000173,24.018332,-0.0077,1.373
3926.00,7.509974,25.01958,-0.000172,24.017846,-0.0077,1.372
3928.00,7.510562,25.01954,-0.000172,24.018028,-0.0077,1.372
3930.00,7.511779,25.01883,-0.000173,24.018410,-0.0077,1.373
3932.00,7.510997,25.01949,-0.000173,24.018191,-0.0077,1.373
3934.00,7.510237,25.01971,-0.000173,24.018385,-0.0077,1.373
3936.00,7.510441,25.02011,-0.000174,24.018125,-0.0077,1.373
3938.00,7.510251,25.02043,-0.000174,24.018020,-0.0077,1.373
3940.00,7.509779,25.02044,-0.000174,24.017792,-0.0077,1.373
3942.00,7.510270,25.02002,-0.000174,24.017913,-0.0077,1.373
3944.00,7.510584,25.02037,-0.000173,24.017964,-0.0077,1.373
3946.00,7.510997,25.02081,-0.000174,24.018323,-0.0077,1.373
3948.00,7.510227,25.02084,-0.000172,24.017979,-0.0077,1.373
3950.00,7.510420,25.01997,-0.000174,24.017643,-0.0077,1.373
3952.00,7.510874,25.01967,-0.000174,24.017970,-0.0077,1.373
3954.00,7.510526,25.01903,-0.000173,24.017547,-0.0077,1.372
3956.00,7.510736,25.01887,-0.000172,24.017973,-0.0077,1.372
3958.00,7.510649,25.01831,-0.000172,24.017821,-0.0077,1.373
3960.00,7.510217,25.01878,-0.000172,24.017944,-0.0077,1.372
3962.00,7.509462,25.01888,-0.000173,24.018015,-0.0077,1.373
3964.00,7.509607,25.01896,-0.000174,24.017839,-0.0077,1.373
3966.00,7.509681,25.01934,-0.000175,24.018058,-0.0077,1.373
3968.00,7.509416,25.01925,-0.000174,24.018802,-0.0077,1.373
3970.00,7.509431,25.02013,-0.000173,24.018272,-0.0077,1.373
3972.00,7.510620,25.01983,-0.000174,24.018513,-0.0077,1.372
3974.00,7.511273,25.01963,-0.000173,24.018124,-0.0077,1.372
3976.00,7.511289,25.01973,-0.000174,24.017449,-0.0077,1.373
3978.00,7.511206,25.01892,-0.000174,24.018095,-0.0077,1.373
3980.00,7.510544,25.01931,-0.000173,24.018124,-0.0077,1.373
3982.00,7.511160,25.01957,-0.000173,24.017944,-0.0077,1.373
3984.00,7.511139,25.01956,-0.000175,24.017507,-0.0077,1.373
3986.00,7.510549,25.02060,-0.000174,24.018408,-0.0077,1.373
3988.00,7.510342,25.02017,-0.000175,24.018162,-0.0077,1.373
3990.00,7.510802,25.01906,-0.000173,24.018057,-0.0077,1.373
3992.00,7.511102,25.01915,-0.000174,24.018212,-0.0077,1.373
3994.00,7.511293,25.01914,-0.000174,24.018178,-0.0077,1.373
3996.00,7.510818,25.02051,-0.000173,24.017799,-0.0077,1.373
3998.00,7.509954,25.02027,-0.000173,24.017239,-0.0077,1.373
4000.00,7.510097,25.01986,-0.000173,24.017841,-0.0077,1.373
4002.00,7.509348,25.01939,-0.000173,24.017661,-0.0077,1.373
4004.00,7.510011,25.01892,-0.000174,24.017583,-0.0077,1.374
4006.00,7.510016,25.01945,-0.000174,24.017814,-0.0077,1.372
4008.00,7.510041,25.01987,-0.000173,24.017486,-0.0077,1.373
4010.00,7.509207,25.01951,-0.000173,24.017540,-0.0077,1.374
4012.00,7.509580,25.01937,-0.000174,24.018171,-0.0077,1.374
4014.00,7.510066,25.01980,-0.000174,24.018506,-0.0077,1.373
4016.00,7.510480,25.01956,-0.000174,24.017301,-0.0077,1.373
4018.00,7.510076,25.01978,-0.000173,24.018185,-0.0077,1.373
4020.00,7.510115,25.01920,-0.000173,24.018153,-0.0077,1.373
4022.00,7.510422,25.01933,-0.000173,24.018153,-0.0077,1.373
4024.00,7.511228,25.01822,-0.000173,24.017495,-0.0077,1.372
4026.00,7.510885,25.01850,-0.000173,24.017496,-0.0077,1.373
4028.00,7.509608,25.01829,-0.000172,24.017563,-0.0077,1.373
4030.00,7.508877,25.01832,-0.000174,24.018029,-0.0077,1.373
4032.00,7.509455,25.01803,-0.000174,24.017707,-0.0077,1.373
4034.00,7.509460,25.01903,-0.000175,24.017823,-0.0077,1.373
4036.00,7.509020,25.01900,-0.000174,24.017489,-0.0077,1.372
4038.00,7.508746,25.01813,-0.000173,24.018136,-0.0077,1.373
4040.00,7.508440,25.01881,-0.000173,24.017852,-0.0077,1.373
4042.00,7.509376,25.01858,-0.000173,24.018628,-0.0077,1.373
4044.00,7.509871,25.01903,-0.000175,24.018426,-0.0077,1.373
4046.00,7.509198,25.01838,-0.000175,24.017567,-0.0077,1.373
4048.00,7.508991,25.01866,-0.000172,24.017765,-0.0077,1.373
4050.00,7.507829,25.01910,-0.000174,24.018183,-0.0077,1.373
4052.00,7.507954,25.01906,-0.000172,24.017995,-0.0077,1.373
4054.00,7.508642,25.01922,-0.000172,24.018758,-0.0077,1.373
4056.00,7.509748,25.01926,-0.000172,24.018925,-0.0077,1.373
4058.00,7.510153,25.01919,-0.000173,24.018555,-0.0077,1.373
4060.00,7.510047,25.01886,-0.000174,24.018341,-0.0077,1.373
4062.00,7.509343,25.01858,-0.000175,24.018773,-0.0077,1.373
4064.00,7.508760,25.01797,-0.000174,24.017542,-0.0077,1.373
4066.00,7.508019,25.01818,-0.000174,24.017511,-0.0077,1.373
4068.00,7.508232,25.01818,-0.000173,24.018000,-0.0077,1.373
4070.00,7.508229,25.01827,-0.000174,24.018104,-0.0077,1.373
4072.00,7.508324,25.01855,-0.000173,24.018660,-0.0077,1.373
4074.00,7.507956,25.01884,-0.000174,24.018076,-0.0077,1.373
4076.00,7.508480,25.01871,-0.000173,24.017846,-0.0077,1.373
4078.00,7.508053,25.01884,-0.000175,24.017665,-0.0077,1.374
4080.00,7.507760,25.01889,-0.000174,24.018129,-0.0077,1.373
4082.00,7.507360,25.01881,-0.000173,24.018042,-0.0077,1.373
4084.00,7.508605,25.01819,-0.000174,24.018002,-0.0077,1.373
4086.00,7.509319,25.01774,-0.000173,24.018020,-0.0077,1.374
4088.00,7.508773,25.01763,-0.000173,24.018269,-0.0077,1.374
4090.00,7.508152,25.01821,-0.000173,24.017772,-0.0077,1.374
4092.00,7.508065,25.01789,-0.000175,24.017915,-0.0077,1.374
4094.00,7.507591,25.01792,-0.000175,24.018147,-0.0077,1.373
4096.00,7.507572,25.01881,-0.000173,24.018370,-0.0077,1.374
4098.00,7.507577,25.01938,-0.000174,24.018115,-0.0077,1.373
4100.00,7.507858,25.01951,-0.000172,24.017899,-0.0077,1.373
4102.00,7.507649,25.01952,-0.000172,24.017725,-0.0077,1.374
4104.00,7.506626,25.01963,-0.000173,24.017745,-0.0077,1.374
4106.00,7.506613,25.01866,-0.000173,24.018125,-0.0077,1.374
4108.00,7.506865,25.01821,-0.000173,24.018151,-0.0077,1.373
4110.00,7.507558,25.01909,-0.000172,24.017658,-0.0077,1.373
4112.00,7.507395,25.01920,-0.000173,24.018580,-0.0077,1.373
4114.00,7.507688,25.01816,-0.000172,24.018033,-0.0077,1.373
4116.00,7.507889,25.01781,-0.000172,24.018454,-0.0077,1.374
4118.00,7.508165,25.01796,-0.000173,24.017745,-0.0077,1.374
4120.00,7.508334,25.01850,-0.000173,24.018269,-0.0077,1.373
4122.00,7.508519,25.01809,-0.000173,24.017776,-0.0077,1.373
4124.00,7.508494,25.01792,-0.000174,24.017460,-0.0077,1.373
4126.00,7.508434,25.01850,-0.000172,24.017886,-0.0077,1.373
4128.00,7.507792,25.01841,-0.000173,24.017892,-0.0077,1.373
4130.00,7.506546,25.01807,-0.000173,24.018107,-0.0077,1.373
4132.00,7.507190,25.01840,-0.000173,24.018691,-0.0077,1.373
4134.00,7.507758,25.01855,-0.000173,24.018104,-0.0077,1.373
4136.00,7.507154,25.01825,-0.000174,24.017919,-0.0077,1.374
4138.00,7.507140,25.01837,-0.000174,24.017540,-0.0077,1.373
4140.00,7.506908,25.01844,-0.000174,24.017493,-0.0077,1.373
4142.00,7.507634,25.01792,-0.000174,24.018303,-0.0078,1.373
4144.00,7.507160,25.01873,-0.000174,24.018238,-0.0077,1.374
4146.00,7.507292,25.01813,-0.000173,24.018125,-0.0077,1.373
4148.00,7.507830,25.01795,-0.000174,24.017785,-0.0077,1.374
4150.00,7.507427,25.01788,-0.000172,24.018116,-0.0077,1.373
4152.00,7.507348,25.01827,-0.000172,24.018212,-0.0077,1.373
4154.00,7.508218,25.01873,-0.000174,24.018486,-0.0077,1.374
4156.00,7.508331,25.01861,-0.000174,24.018200,-0.0077,1.374
4158.00,7.507760,25.01826,-0.000174,24.018118,-0.0077,1.374
4160.00,7.508159,25.01824,-0.000174,24.018426,-0.0077,1.374
4162.00,7.508264,25.01796,-0.000174,24.017832,-0.0077,1.374
4164.00,7.507460,25.01838,-0.000174,24.017868,-0.0077,1.374
4166.00,7.507258,25.01797,-0.000173,24.018020,-0.0077,1.373
4168.00,7.507518,25.01760,-0.000172,24.017641,-0.0077,1.373
4170.00,7.507468,25.01713,-0.000174,24.017872,-0.0077,1.374
4172.00,7.507007,25.01745,-0.000173,24.018410,-0.0077,1.374
4174.00,7.506833,25.01784,-0.000174,24.017678,-0.0077,1.374
4176.00,7.505687,25.01764,-0.000174,24.018307,-0.0077,1.373
4178.00,7.505421,25.01777,-0.000173,24.017931,-0.0077,1.374
4180.00,7.506611,25.01769,-0.000173,24.018129,-0.0077,1.373
4182.00,7.507128,25.01747,-0.000172,24.018214,-0.0077,1.374
4184.00,7.506253,25.01737,-0.000173,24.017623,-0.0077,1.374
4186.00,7.507893,25.01752,-0.000173,24.018628,-0.0077,1.373
4188.00,7.507892,25.01779,-0.000172,24.017785,-0.0077,1.373
4190.00,7.507967,25.01782,-0.000173,24.018638,-0.0077,1.374
4192.00,7.507837,25.01825,-0.000173,24.018711,-0.0077,1.374
4194.00,7.507517,25.01943,-0.000174,24.018412,-0.0077,1.374
4196.00,7.506566,25.01894,-0.000174,24.017627,-0.0077,1.374
4198.00,7.505824,25.01869,-0.000174,24.017864,-0.0077,1.374
4200.00,7.506310,25.01786,-0.000174,24.018136,-0.0077,1.374
4202.00,7.506278,25.01755,-0.000174,24.017933,-0.0077,1.374
@7,12.0000,24.0
4204.00,7.505146,25.01766,-0.000174,24.018164,-0.0077,1.374
4206.00,7.499990,25.01825,-0.000173,24.018316,-0.0077,1.373
4208.00,7.489896,25.01818,-0.000172,24.018421,-0.0077,1.373
4210.00,7.473219,25.01804,-0.000172,24.017966,-0.0077,1.372
4212.00,7.450050,25.01837,-0.000171,24.017870,-0.0077,1.373
4214.00,7.426422,25.01817,-0.000171,24.018321,-0.0077,1.374
4216.00,7.405200,25.01763,-0.000172,24.018865,-0.0077,1.374
4218.00,7.383173,25.01830,-0.000173,24.018669,-0.0077,1.375
4220.00,7.361049,25.01847,-0.000174,24.018749,-0.0077,1.375
4222.00,7.341183,25.01873,-0.000175,24.018640,-0.0077,1.375
4224.00,7.321139,25.01878,-0.000174,24.017830,-0.0077,1.375
4226.00,7.302048,25.01833,-0.000174,24.017944,-0.0077,1.375
4228.00,7.286854,25.01875,-0.000174,24.018078,-0.0077,1.375
4230.00,7.277574,25.01842,-0.000175,24.018047,-0.0077,1.376
4232.00,7.272434,25.01776,-0.000175,24.018678,-0.0077,1.376
4234.00,7.274949,25.01776,-0.000175,24.018330,-0.0077,1.376
4236.00,7.282530,25.01878,-0.000175,24.017732,-0.0077,1.375
4238.00,7.291882,25.01920,-0.000175,24.018562,-0.0077,1.375
4240.00,7.301837,25.01918,-0.000174,24.017805,-0.0077,1.375
4242.00,7.311927,25.01890,-0.000172,24.017324,-0.0077,1.374
4244.00,7.323224,25.01845,-0.000172,24.018638,-0.0076,1.374
4246.00,7.335650,25.01775,-0.000172,24.018470,-0.0077,1.374
4248.00,7.347884,25.01769,-0.000172,24.018481,-0.0077,1.374
4250.00,7.359560,25.01749,-0.000174,24.017805,-0.0077,1.374
4252.00,7.371639,25.01713,-0.000172,24.018968,-0.0077,1.374
4254.00,7.384628,25.01747,-0.000173,24.018437,-0.0077,1.375
4256.00,7.395501,25.01764,-0.000174,24.017832,-0.0077,1.374
4258.00,7.405957,25.01749,-0.000173,24.017480,-0.0077,1.374
4260.00,7.415427,25.01765,-0.000173,24.018135,-0.0077,1.374
4262.00,7.423624,25.01847,-0.000173,24.018062,-0.0077,1.374
4264.00,7.431915,25.01850,-0.000174,24.017631,-0.0077,1.374
4266.00,7.439280,25.01904,-0.000174,24.017895,-0.0077,1.374
4268.00,7.445977,25.01880,-0.000173,24.018140,-0.0077,1.374
4270.00,7.451952,25.01845,-0.000172,24.018149,-0.0077,1.374
4272.00,7.456873,25.01856,-0.000173,24.018706,-0.0078,1.374
4274.00,7.461070,25.01826,-0.000173,24.017750,-0.0077,1.374
4276.00,7.465201,25.01827,-0.000173,24.017883,-0.0077,1.375
4278.00,7.468125,25.01780,-0.000173,24.017803,-0.0077,1.374
4280.00,7.470855,25.01753,-0.000174,24.016911,-0.0077,1.373
4282.00,7.473984,25.01720,-0.000173,24.017926,-0.0077,1.374
4284.00,7.476666,25.01807,-0.000173,24.018294,-0.0077,1.374
4286.00,7.480305,25.01804,-0.000173,24.018104,-0.0077,1.374
4288.00,7.482409,25.01775,-0.000172,24.017806,-0.0077,1.374
4290.00,7.483920,25.01779,-0.000172,24.018209,-0.0077,1.373
4292.00,7.485307,25.01794,-0.000173,24.018125,-0.0077,1.374
4294.00,7.487058,25.01833,-0.000172,24.018060,-0.0077,1.374
4296.00,7.487926,25.01898,-0.000173,24.018878,-0.0077,1.374
4298.00,7.488181,25.01899,-0.000172,24.018528,-0.0077,1.374
4300.00,7.489440,25.01928,-0.000172,24.018339,-0.0077,1.373
4302.00,7.490377,25.01967,-0.000173,24.017975,-0.0077,1.374
4304.00,7.491898,25.01926,-0.000173,24.017897,-0.0077,1.373
4306.00,7.493433,25.01935,-0.000173,24.018178,-0.0077,1.374
4308.00,7.494067,25.01941,-0.000174,24.018122,-0.0077,1.374
4310.00,7.493825,25.01902,-0.000174,24.017970,-0.0077,1.375
4312.00,7.493002,25.01904,-0.000175,24.017690,-0.0077,1.375
4314.00,7.492623,25.01979,-0.000174,24.018140,-0.0077,1.375
4316.00,7.493089,25.01942,-0.000174,24.017805,-0.0077,1.374
4318.00,7.493835,25.01937,-0.000173,24.017886,-0.0077,1.374
4320.00,7.494537,25.01885,-0.000173,24.018136,-0.0077,1.374
4322.00,7.495786,25.01899,-0.000174,24.017895,-0.0077,1.374
4324.00,7.496319,25.01921,-0.000172,24.017587,-0.0077,1.374
4326.00,7.496585,25.01849,-0.000172,24.017881,-0.0077,1.374
4328.00,7.496753,25.01789,-0.000173,24.017458,-0.0077,1.374
4330.00,7.496578,25.01822,-0.000174,24.018339,-0.0077,1.374
4332.00,7.497282,25.01790,-0.000172,24.018000,-0.0077,1.374
4334.00,7.497862,25.01872,-0.000171,24.017866,-0.0077,1.374
4336.00,7.498036,25.01809,-0.000171,24.018687,-0.0077,1.374
4338.00,7.498583,25.01843,-0.000172,24.017955,-0.0077,1.374
4340.00,7.498843,25.01866,-0.000173,24.017618,-0.0077,1.374
4342.00,7.498254,25.01842,-0.000173,24.017852,-0.0077,1.374
4344.00,7.498797,25.01846,-0.000173,24.017549,-0.0077,1.374
4346.00,7.498975,25.01809,-0.000173,24.017567,-0.0077,1.374
4348.00,7.498639,25.01781,-0.000174,24.017953,-0.0077,1.374
4350.00,7.499124,25.01764,-0.000174,24.017823,-0.0077,1.374
4352.00,7.498863,25.01715,-0.000175,24.018207,-0.0077,1.374
4354.00,7.499336,25.01744,-0.000173,24.017888,-0.0077,1.374
4356.00,7.500080,25.01733,-0.000173,24.017863,-0.0077,1.374
4358.00,7.499844,25.01801,-0.000173,24.017540,-0.0078,1.373
4360.00,7.500101,25.01758,-0.000173,24.017707,-0.0077,1.373
4362.00,7.500284,25.01775,-0.000173,24.017855,-0.0077,1.374
4364.00,7.501084,25.01781,-0.000173,24.018370,-0.0077,1.374
4366.00,7.500575,25.01825,-0.000173,24.017556,-0.0077,1.374
4368.00,7.499720,25.01847,-0.000173,24.018202,-0.0077,1.374
4370.00,7.499562,25.01864,-0.000172,24.018142,-0.0077,1.373
4372.00,7.499261,25.01849,-0.000173,24.017835,-0.0077,1.374
4374.00,7.499235,25.01812,-0.000173,24.018133,-0.0077,1.375
4376.00,7.500412,25.01808,-0.000174,24.018432,-0.0077,1.375
4378.00,7.500851,25.01802,-0.000175,24.017843,-0.0077,1.374
4380.00,7.500643,25.01846,-0.000173,24.018015,-0.0077,1.375
4382.00,7.500961,25.01834,-0.000173,24.018084,-0.0077,1.374
4384.00,7.500797,25.01806,-0.000173,24.018437,-0.0077,1.374
4386.00,7.500790,25.01937,-0.000172,24.018599,-0.0077,1.374
4388.00,7.500825,25.01844,-0.000173,24.018231,-0.0077,1.374
4390.00,7.500739,25.01835,-0.000173,24.018631,-0.0076,1.374
4392.00,7.500495,25.01926,-0.000172,24.018423,-0.0077,1.374
4394.00,7.500458,25.01846,-0.000172,24.018129,-0.0077,1.374
4396.00,7.500959,25.01813,-0.000172,24.018002,-0.0077,1.375
4398.00,7.500232,25.01890,-0.000173,24.017999,-0.0077,1.374
4400.00,7.499326,25.01820,-0.000172,24.017999,-0.0077,1.374
4402.00,7.500334,25.01791,-0.000172,24.018064,-0.0076,1.374
4404.00,7.500232,25.01832,-0.000173,24.017830,-0.0077,1.374
4406.00,7.499364,25.01846,-0.000173,24.017825,-0.0077,1.374
4408.00,7.500097,25.01869,-0.000173,24.018832,-0.0077,1.374
4410.00,7.500757,25.01931,-0.000172,24.018035,-0.0077,1.374
4412.00,7.500366,25.01917,-0.000172,24.017796,-0.0077,1.374
4414.00,7.499408,25.01898,-0.000172,24.018415,-0.0077,1.373
4416.00,7.499857,25.01865,-0.000173,24.017953,-0.0077,1.374
4418.00,7.500701,25.01822,-0.000173,24.018232,-0.0077,1.374
4420.00,7.500751,25.01781,-0.000172,24.018104,-0.0077,1.374
4422.00,7.500299,25.01814,-0.000173,24.017799,-0.0077,1.375
4424.00,7.500398,25.01739,-0.000174,24.016942,-0.0077,1.375
4426.00,7.500286,25.01742,-0.000173,24.018604,-0.0077,1.374
4428.00,7.500645,25.01731,-0.000173,24.017902,-0.0077,1.374
4430.00,7.501031,25.01757,-0.000173,24.017939,-0.0077,1.375
4432.00,7.501231,25.01743,-0.000173,24.018285,-0.0077,1.375
4434.00,7.501445,25.01765,-0.000173,24.018677,-0.0077,1.374
4436.00,7.501737,25.01877,-0.000173,24.018822,-0.0077,1.374
4438.00,7.501103,25.01816,-0.000173,24.017921,-0.0077,1.374
4440.00,7.500523,25.01816,-0.000173,24.017279,-0.0077,1.374
4442.00,7.500108,25.01844,-0.000172,24.018477,-0.0077,1.375
4444.00,7.500574,25.01809,-0.000173,24.017777,-0.0077,1.375
4446.00,7.500818,25.01824,-0.000173,24.017966,-0.0077,1.375
4448.00,7.501005,25.01846,-0.000173,24.017346,-0.0077,1.374
4450.00,7.500691,25.01884,-0.000174,24.017647,-0.0077,1.374
4452.00,7.500461,25.01888,-0.000173,24.018102,-0.0077,1.374
4454.00,7.500988,25.01933,-0.000174,24.018455,-0.0077,1.375
4456.00,7.501345,25.01846,-0.000173,24.018008,-0.0077,1.375
4458.00,7.501170,25.01808,-0.000172,24.017719,-0.0077,1.374
4460.00,7.499317,25.01794,-0.000173,24.018497,-0.0077,1.375
4462.00,7.499564,25.01799,-0.000175,24.017743,-0.0077,1.374
4464.00,7.500030,25.01825,-0.000174,24.017705,-0.0077,1.375
4466.00,7.499861,25.01739,-0.000173,24.018046,-0.0077,1.374
4468.00,7.500368,25.01776,-0.000173,24.017877,-0.0077,1.375
4470.00,7.500509,25.01841,-0.000174,24.017701,-0.0077,1.375
4472.00,7.500405,25.01813,-0.000173,24.018566,-0.0077,1.374
4474.00,7.500620,25.01826,-0.000173,24.017852,-0.0077,1.374
4476.00,7.500875,25.01810,-0.000173,24.017424,-0.0077,1.375
4478.00,7.499668,25.01778,-0.000172,24.017362,-0.0077,1.374
4480.00,7.499264,25.01746,-0.000172,24.017968,-0.0077,1.374
4482.00,7.498661,25.01816,-0.000173,24.017716,-0.0077,1.374
4484.00,7.498861,25.01759,-0.000173,24.018544,-0.0077,1.374
4486.00,7.499427,25.01700,-0.000172,24.018165,-0.0077,1.374
4488.00,7.499251,25.01695,-0.000172,24.017515,-0.0077,1.374
4490.00,7.498917,25.01742,-0.000172,24.018225,-0.0077,1.375
4492.00,7.498933,25.01748,-0.000172,24.018448,-0.0077,1.375
4494.00,7.499301,25.01772,-0.000173,24.018120,-0.0077,1.375
4496.00,7.499343,25.01737,-0.000172,24.017988,-0.0077,1.374
4498.00,7.499516,25.01775,-0.000172,24.018357,-0.0077,1.374
4500.00,7.498760,25.01802,-0.000172,24.018089,-0.0077,1.374
4502.00,7.497998,25.01834,-0.000172,24.017879,-0.0077,1.375
4504.00,7.498177,25.01730,-0.000172,24.017683,-0.0077,1.375
4506.00,7.499561,25.01714,-0.000171,24.017747,-0.0077,1.375
4508.00,7.499103,25.01844,-0.000173,24.017950,-0.0077,1.375
4510.00,7.499054,25.01747,-0.000173,24.018611,-0.0077,1.374
4512.00,7.499150,25.01806,-0.000173,24.018318,-0.0077,1.375
4514.00,7.498905,25.01816,-0.000173,24.018468,-0.0077,1.374
4516.00,7.498643,25.01751,-0.000172,24.017821,-0.0077,1.375
4518.00,7.498812,25.01803,-0.000173,24.018785,-0.0077,1.375
4520.00,7.499785,25.01737,-0.000172,24.018814,-0.0077,1.374
4522.00,7.500110,25.01801,-0.000172,24.017698,-0.0077,1.375
4524.00,7.499875,25.01771,-0.000173,24.018080,-0.0077,1.375
4526.00,7.499611,25.01831,-0.000172,24.017797,-0.0077,1.375
4528.00,7.500557,25.01740,-0.000172,24.017774,-0.0077,1.375
4530.00,7.500421,25.01740,-0.000173,24.018135,-0.0077,1.375
4532.00,7.500128,25.01851,-0.000173,24.018211,-0.0077,1.375
4534.00,7.499389,25.01916,-0.000173,24.017915,-0.0077,1.374
4536.00,7.498804,25.01944,-0.000172,24.018086,-0.0077,1.374
4538.00,7.498991,25.01847,-0.000171,24.017873,-0.0077,1.375
4540.00,7.499218,25.01731,-0.000173,24.017991,-0.0077,1.375
4542.00,7.498633,25.01717,-0.000174,24.018678,-0.0076,1.375
4544.00,7.498408,25.01789,-0.000173,24.018488,-0.0076,1.375
4546.00,7.499248,25.01844,-0.000173,24.018450,-0.0076,1.374
4548.00,7.499838,25.01764,-0.000171,24.018339,-0.0077,1.374
4550.00,7.498709,25.01799,-0.000171,24.018417,-0.0077,1.375
4552.00,7.498261,25.01802,-0.000171,24.018421,-0.0077,1.375
4554.00,7.498491,25.01873,-0.000172,24.018671,-0.0076,1.375
4556.00,7.498395,25.01862,-0.000172,24.017935,-0.0077,1.375
4558.00,7.498735,25.01883,-0.000172,24.018687,-0.0077,1.375
4560.00,7.498370,25.01938,-0.000170,24.018865,-0.0076,1.375
4562.00,7.498277,25.01843,-0.000171,24.018240,-0.0076,1.375
4564.00,7.498562,25.01837,-0.000172,24.018296,-0.0077,1.375
4566.00,7.498901,25.01898,-0.000173,24.017913,-0.0077,1.375
4568.00,7.499007,25.01909,-0.000173,24.017738,-0.0077,1.375
4570.00,7.498898,25.01892,-0.000171,24.018154,-0.0076,1.374
4572.00,7.499416,25.01857,-0.000171,24.017745,-0.0077,1.375
4574.00,7.499646,25.01885,-0.000172,24.018093,-0.0077,1.375
4576.00,7.499036,25.01879,-0.000171,24.018173,-0.0077,1.375
4578.00,7.499233,25.01799,-0.000171,24.018171,-0.0076,1.375
4580.00,7.498358,25.01808,-0.000171,24.018778,-0.0077,1.374
4582.00,7.498037,25.01760,-0.000171,24.018339,-0.0077,1.375
4584.00,7.498642,25.01803,-0.000171,24.018619,-0.0077,1.375
4586.00,7.499277,25.01895,-0.000171,24.018084,-0.0077,1.375
4588.00,7.498780,25.01896,-0.000172,24.018211,-0.0077,1.375
4590.00,7.498203,25.01784,-0.000172,24.018452,-0.0077,1.375
4592.00,7.498550,25.01785,-0.000171,24.018211,-0.0077,1.375
4594.00,7.498407,25.01817,-0.000172,24.017620,-0.0077,1.375
4596.00,7.498802,25.01829,-0.000174,24.018336,-0.0077,1.376
4598.00,7.499006,25.01774,-0.000174,24.018093,-0.0077,1.375
4600.00,7.498454,25.01722,-0.000173,24.018684,-0.0077,1.375
4602.00,7.499042,25.01779,-0.000173,24.018343,-0.0077,1.375
4604.00,7.498993,25.01765,-0.000171,24.017808,-0.0077,1.375
4606.00,7.498641,25.01724,-0.000173,24.018098,-0.0077,1.375
4608.00,7.498783,25.01700,-0.000172,24.018283,-0.0077,1.374
4610.00,7.499322,25.01753,-0.000171,24.018232,-0.0077,1.375
4612.00,7.499242,25.01746,-0.000172,24.017031,-0.0077,1.375
4614.00,7.498658,25.01751,-0.000173,24.018301,-0.0077,1.375
4616.00,7.498722,25.01799,-0.000173,24.018870,-0.0077,1.375
4618.00,7.499244,25.01879,-0.000173,24.017988,-0.0077,1.375
4620.00,7.498420,25.01846,-0.000174,24.018236,-0.0077,1.375
4622.00,7.498382,25.01820,-0.000172,24.018006,-0.0077,1.375
4624.00,7.498863,25.01772,-0.000172,24.018229,-0.0077,1.375
4626.00,7.498300,25.01737,-0.000172,24.018348,-0.0077,1.375
4628.00,7.498189,25.01815,-0.000172,24.017732,-0.0077,1.375
4630.00,7.499571,25.01789,-0.000172,24.018408,-0.0077,1.375
4632.00,7.500139,25.01899,-0.000173,24.018463,-0.0077,1.375
4634.00,7.500097,25.01934,-0.000171,24.019151,-0.0076,1.376
4636.00,7.499699,25.01995,-0.000172,24.018522,-0.0077,1.375
4638.00,7.499362,25.01986,-0.000172,24.018731,-0.0077,1.375
4640.00,7.499617,25.01934,-0.000171,24.018617,-0.0077,1.374
4642.00,7.499033,25.01918,-0.000172,24.018131,-0.0077,1.375
4644.00,7.498465,25.01858,-0.000172,24.018727,-0.0077,1.375
4646.00,7.497831,25.01867,-0.000172,24.018289,-0.0077,1.376
4648.00,7.497691,25.02001,-0.000172,24.017948,-0.0077,1.375
4650.00,7.497916,25.01954,-0.000172,24.018432,-0.0077,1.375
4652.00,7.498680,25.01885,-0.000172,24.018555,-0.0077,1.375
4654.00,7.499159,25.01930,-0.000173,24.018446,-0.0077,1.375
4656.00,7.498695,25.01974,-0.000172,24.018367,-0.0077,1.375
4658.00,7.498185,25.02011,-0.000171,24.017953,-0.0077,1.375
4660.00,7.498481,25.01963,-0.000172,24.018232,-0.0076,1.375
4662.00,7.498396,25.01921,-0.000172,24.018223,-0.0077,1.375
4664.00,7.498142,25.01928,-0.000172,24.018497,-0.0077,1.375
4666.00,7.498249,25.01907,-0.000172,24.019074,-0.0076,1.375
4668.00,7.498056,25.01933,-0.000173,24.018492,-0.0077,1.375
4670.00,7.497678,25.01896,-0.000173,24.018735,-0.0077,1.375
4672.00,7.498568,25.01917,-0.000173,24.018573,-0.0077,1.375
4674.00,7.499238,25.01932,-0.000173,24.018385,-0.0077,1.375
4676.00,7.498750,25.01852,-0.000172,24.018867,-0.0077,1.376
4678.00,7.498227,25.01897,-0.000173,24.018553,-0.0077,1.376
4680.00,7.498243,25.01907,-0.000173,24.017931,-0.0077,1.375
4682.00,7.497379,25.01853,-0.000171,24.018377,-0.0076,1.374
4684.00,7.496635,25.01894,-0.000172,24.018582,-0.0077,1.375
4686.00,7.497349,25.01959,-0.000172,24.018561,-0.0077,1.376
4688.00,7.497806,25.02091,-0.000171,24.018615,-0.0076,1.375
4690.00,7.497568,25.02119,-0.000172,24.018787,-0.0076,1.375
4692.00,7.496962,25.02052,-0.000172,24.018109,-0.0077,1.375
4694.00,7.497568,25.01975,-0.000172,24.018203,-0.0077,1.375
4696.00,7.497744,25.01976,-0.000173,24.018448,-0.0077,1.376
4698.00,7.497746,25.02020,-0.000173,24.018789,-0.0077,1.375
4700.00,7.497385,25.01968,-0.000173,24.018142,-0.0077,1.375
4702.00,7.497102,25.02016,-0.000172,24.018455,-0.0077,1.375
4704.00,7.497208,25.02056,-0.000171,24.018693,-0.0077,1.375
4706.00,7.497472,25.02041,-0.000172,24.018463,-0.0077,1.375
4708.00,7.496953,25.02016,-0.000173,24.018020,-0.0077,1.375
4710.00,7.497157,25.02082,-0.000173,24.017946,-0.0077,1.375
4712.00,7.496817,25.02060,-0.000172,24.018669,-0.0077,1.375
4714.00,7.496836,25.02039,-0.000171,24.017982,-0.0077,1.375
4716.00,7.496504,25.02013,-0.000171,24.018468,-0.0077,1.375
4718.00,7.496256,25.02009,-0.000171,24.018276,-0.0077,1.375
4720.00,7.496292,25.02004,-0.000172,24.017814,-0.0077,1.375
4722.00,7.496401,25.01983,-0.000171,24.018292,-0.0077,1.375
4724.00,7.496497,25.01982,-0.000172,24.017970,-0.0077,1.375
4726.00,7.496420,25.01943,-0.000173,24.018762,-0.0077,1.375
4728.00,7.496960,25.01982,-0.000173,24.018093,-0.0077,1.375
4730.00,7.497695,25.01880,-0.000172,24.018345,-0.0077,1.376
4732.00,7.497921,25.01914,-0.000172,24.018067,-0.0077,1.375
4734.00,7.498267,25.02042,-0.000171,24.018031,-0.0077,1.375
4736.00,7.498166,25.02086,-0.000172,24.018678,-0.0077,1.375
4738.00,7.497126,25.02019,-0.000173,24.018463,-0.0077,1.376
4740.00,7.497166,25.02044,-0.000172,24.018203,-0.0077,1.375
4742.00,7.496913,25.01979,-0.000173,24.018406,-0.0077,1.374
4744.00,7.495890,25.01978,-0.000173,24.018535,-0.0077,1.375
4746.00,7.496412,25.02011,-0.000172,24.018461,-0.0077,1.375
4748.00,7.497338,25.02014,-0.000172,24.018080,-0.0076,1.376
4750.00,7.497437,25.02035,-0.000172,24.017881,-0.0076,1.375
4752.00,7.497568,25.01986,-0.000172,24.017884,-0.0077,1.375
4754.00,7.497106,25.01964,-0.000171,24.017933,-0.0077,1.375
4756.00,7.496972,25.01953,-0.000171,24.018069,-0.0077,1.375
4758.00,7.497960,25.01936,-0.000172,24.017861,-0.0077,1.375
4760.00,7.498186,25.01952,-0.000173,24.018203,-0.0077,1.375
4762.00,7.496916,25.01909,-0.000174,24.018885,-0.0076,1.375
4764.00,7.495797,25.01904,-0.000172,24.018392,-0.0077,1.375
4766.00,7.495631,25.01990,-0.000173,24.018156,-0.0077,1.375
4768.00,7.495559,25.01951,-0.000172,24.018261,-0.0077,1.375
4770.00,7.496366,25.01847,-0.000171,24.018080,-0.0077,1.375
4772.00,7.497301,25.01930,-0.000171,24.018009,-0.0077,1.375
4774.00,7.496206,25.01954,-0.000173,24.018852,-0.0077,1.376
4776.00,7.496323,25.01959,-0.000174,24.018657,-0.0076,1.375
4778.00,7.497186,25.01978,-0.000173,24.018796,-0.0076,1.375
4780.00,7.496874,25.01950,-0.000172,24.018325,-0.0077,1.375
4782.00,7.496376,25.01963,-0.000172,24.018691,-0.0077,1.375
4784.00,7.497027,25.01934,-0.000172,24.019028,-0.0076,1.375
4786.00,7.496650,25.01953,-0.000172,24.018785,-0.0077,1.375
4788.00,7.495744,25.02026,-0.000171,24.018783,-0.0077,1.375
4790.00,7.495334,25.01995,-0.000173,24.017868,-0.0076,1.376
4792.00,7.495665,25.01970,-0.000172,24.018499,-0.0077,1.376
4794.00,7.495479,25.01965,-0.000172,24.018762,-0.0077,1.375
4796.00,7.495145,25.02033,-0.000171,24.018193,-0.0077,1.375
4798.00,7.496574,25.02074,-0.000172,24.017774,-0.0077,1.375
4800.00,7.496568,25.02045,-0.000172,24.018510,-0.0077,1.376
4802.00,7.495547,25.02020,-0.000173,24.018934,-0.0076,1.376
@8,12.0000,24.0
4804.00,7.495278,25.02052,-0.000173,24.018541,-0.0077,1.375
4806.00,7.490647,25.02050,-0.000172,24.018122,-0.0076,1.374
4808.00,7.481773,25.02058,-0.000171,24.018113,-0.0077,1.374
4810.00,7.466875,25.02019,-0.000171,24.019077,-0.0077,1.374
4812.00,7.447419,25.02033,-0.000171,24.018774,-0.0076,1.374
4814.00,7.427760,25.02051,-0.000172,24.018426,-0.0077,1.375
4816.00,7.409965,25.01996,-0.000173,24.017906,-0.0077,1.376
4818.00,7.391841,25.01964,-0.000174,24.017899,-0.0077,1.376
4820.00,7.371519,25.01909,-0.000173,24.017647,-0.0077,1.376
4822.00,7.353160,25.01998,-0.000175,24.018367,-0.0077,1.377
4824.00,7.335455,25.02066,-0.000176,24.018193,-0.0077,1.376
4826.00,7.319489,25.02082,-0.000175,24.017576,-0.0077,1.377
4828.00,7.305355,25.01971,-0.000175,24.018568,-0.0077,1.376
4830.00,7.297816,25.01985,-0.000175,24.018165,-0.0077,1.377
4832.00,7.296002,25.02042,-0.000174,24.018000,-0.0077,1.378
4834.00,7.298722,25.01994,-0.000175,24.018203,-0.0077,1.378
4836.00,7.306491,25.01981,-0.000175,24.018158,-0.0077,1.377
4838.00,7.315142,25.02017,-0.000174,24.018055,-0.0077,1.377
4840.00,7.323671,25.01981,-0.000173,24.018533,-0.0077,1.376
4842.00,7.332936,25.01995,-0.000174,24.018298,-0.0077,1.376
4844.00,7.342835,25.02010,-0.000173,24.017915,-0.0077,1.376
4846.00,7.353895,25.01931,-0.000173,24.018207,-0.0077,1.376
4848.00,7.364050,25.02009,-0.000174,24.018417,-0.0077,1.376
4850.00,7.375183,25.02011,-0.000173,24.018142,-0.0077,1.376
4852.00,7.386995,25.01988,-0.000171,24.018385,-0.0077,1.375
4854.00,7.397741,25.02037,-0.000171,24.018593,-0.0077,1.376
4856.00,7.406955,25.02054,-0.000172,24.018174,-0.0076,1.375
4858.00,7.416066,25.02088,-0.000172,24.018707,-0.0077,1.375
4860.00,7.424162,25.02011,-0.000173,24.018296,-0.0076,1.375
4862.00,7.430903,25.02052,-0.000173,24.018533,-0.0077,1.375
4864.00,7.436799,25.02056,-0.000173,24.018533,-0.0077,1.376
4866.00,7.443106,25.02055,-0.000173,24.018309,-0.0077,1.376
4868.00,7.448567,25.02091,-0.000171,24.018241,-0.0077,1.375
4870.00,7.453022,25.02029,-0.000172,24.017883,-0.0077,1.375
4872.00,7.457728,25.02063,-0.000172,24.018412,-0.0077,1.375
4874.00,7.461781,25.02056,-0.000173,24.018823,-0.0076,1.375
4876.00,7.465578,25.01933,-0.000172,24.018591,-0.0077,1.376
4878.00,7.468770,25.02008,-0.000172,24.018261,-0.0077,1.376
4880.00,7.470764,25.02110,-0.000171,24.018832,-0.0077,1.376
4882.00,7.472830,25.02037,-0.000171,24.018823,-0.0077,1.375
4884.00,7.475511,25.02069,-0.000172,24.019108,-0.0077,1.376
4886.00,7.477738,25.02094,-0.000173,24.018481,-0.0077,1.375
4888.00,7.478519,25.02085,-0.000172,24.018305,-0.0077,1.375
4890.00,7.480545,25.02036,-0.000172,24.018332,-0.0077,1.375
4892.00,7.482129,25.02062,-0.000171,24.018843,-0.0076,1.376
4894.00,7.482764,25.01987,-0.000173,24.018575,-0.0077,1.376
4896.00,7.484146,25.02006,-0.000172,24.018504,-0.0077,1.375
4898.00,7.484169,25.02055,-0.000172,24.018519,-0.0076,1.376
4900.00,7.484612,25.02105,-0.000172,24.018385,-0.0077,1.375
4902.00,7.485730,25.02123,-0.000173,24.018187,-0.0076,1.375
4904.00,7.487085,25.02096,-0.000173,24.018499,-0.0076,1.375
4906.00,7.487457,25.02130,-0.000172,24.018158,-0.0077,1.376
4908.00,7.488260,25.02150,-0.000172,24.018941,-0.0076,1.375
4910.00,7.487533,25.02081,-0.000172,24.018840,-0.0077,1.376
4912.00,7.488331,25.02130,-0.000172,24.018260,-0.0077,1.375
4914.00,7.489268,25.02151,-0.000173,24.018336,-0.0077,1.376
4916.00,7.487822,25.02105,-0.000174,24.018209,-0.0077,1.375
4918.00,7.487535,25.02152,-0.000172,24.018439,-0.0077,1.375
4920.00,7.487884,25.02139,-0.000172,24.018388,-0.0077,1.375
4922.00,7.488123,25.02138,-0.000172,24.018347,-0.0077,1.375
4924.00,7.487286,25.02154,-0.000172,24.018484,-0.0077,1.376
4926.00,7.488030,25.02052,-0.000172,24.018539,-0.0077,1.375
4928.00,7.489017,25.02148,-0.000171,24.018927,-0.0077,1.375
4930.00,7.490195,25.02087,-0.000173,24.018241,-0.0077,1.375
4932.00,7.489274,25.02044,-0.000173,24.018858,-0.0077,1.375
4934.00,7.488598,25.02051,-0.000173,24.017600,-0.0077,1.375
4936.00,7.489803,25.02105,-0.000172,24.018493,-0.0076,1.375
4938.00,7.489894,25.02054,-0.000172,24.018870,-0.0076,1.375
4940.00,7.489940,25.02074,-0.000172,24.018852,-0.0077,1.376
4942.00,7.490556,25.02008,-0.000172,24.017997,-0.0077,1.375
4944.00,7.490385,25.01960,-0.000173,24.018305,-0.0077,1.375
4946.00,7.490279,25.01958,-0.000172,24.018515,-0.0077,1.375
4948.00,7.489718,25.01942,-0.000172,24.019092,-0.0077,1.376
4950.00,7.489959,25.01936,-0.000171,24.018412,-0.0077,1.375
4952.00,7.490185,25.01985,-0.000171,24.018432,-0.0077,1.375
4954.00,7.489657,25.01963,-0.000173,24.018236,-0.0077,1.376
4956.00,7.490828,25.01928,-0.000174,24.018495,-0.0077,1.376
4958.00,7.490677,25.02015,-0.000174,24.018551,-0.0077,1.376
4960.00,7.490998,25.01973,-0.000173,24.018236,-0.0077,1.375
4962.00,7.491181,25.02013,-0.000172,24.019037,-0.0076,1.375
4964.00,7.490815,25.01932,-0.000172,24.018191,-0.0077,1.375
4966.00,7.490885,25.01945,-0.000172,24.018129,-0.0077,1.375
4968.00,7.491280,25.01957,-0.000171,24.018359,-0.0077,1.375
4970.00,7.491156,25.01923,-0.000172,24.018698,-0.0077,1.376
4972.00,7.490506,25.01938,-0.000172,24.018310,-0.0077,1.375
4974.00,7.490739,25.01968,-0.000172,24.018196,-0.0077,1.376
4976.00,7.491248,25.01887,-0.000172,24.018644,-0.0077,1.376
4978.00,7.490967,25.01906,-0.000172,24.018769,-0.0077,1.376
4980.00,7.491011,25.01880,-0.000173,24.018183,-0.0077,1.376
4982.00,7.490915,25.01816,-0.000174,24.018236,-0.0077,1.375
4984.00,7.491595,25.01821,-0.000172,24.017848,-0.0077,1.375
4986.00,7.491392,25.01893,-0.000172,24.018822,-0.0077,1.375
4988.00,7.491116,25.01956,-0.000172,24.018341,-0.0077,1.376
4990.00,7.490169,25.01941,-0.000172,24.017710,-0.0077,1.375
4992.00,7.490562,25.01938,-0.000173,24.017542,-0.0077,1.375
4994.00,7.491043,25.01886,-0.000171,24.018089,-0.0076,1.375
4996.00,7.491310,25.01928,-0.000172,24.018399,-0.0076,1.376
4998.00,7.492367,25.01988,-0.000172,24.018396,-0.0077,1.375
5000.00,7.493371,25.01995,-0.000172,24.018562,-0.0077,1.375
5002.00,7.492663,25.02017,-0.000172,24.018051,-0.0077,1.376
5004.00,7.491238,25.02022,-0.000173,24.018176,-0.0077,1.376
5006.00,7.491240,25.01985,-0.000173,24.018240,-0.0077,1.376
5008.00,7.490870,25.02029,-0.000172,24.018026,-0.0077,1.376
5010.00,7.490315,25.02041,-0.000174,24.017989,-0.0077,1.376
5012.00,7.490447,25.01979,-0.000174,24.018260,-0.0077,1.376
5014.00,7.490898,25.01908,-0.000172,24.018551,-0.0077,1.375
5016.00,7.490536,25.01869,-0.000172,24.018149,-0.0077,1.375
5018.00,7.490646,25.01878,-0.000173,24.017792,-0.0077,1.376
5020.00,7.490245,25.01950,-0.000172,24.018510,-0.0077,1.376
5022.00,7.490725,25.01994,-0.000173,24.018591,-0.0077,1.376
5024.00,7.491131,25.01994,-0.000173,24.018013,-0.0077,1.376
5026.00,7.491046,25.01982,-0.000173,24.018113,-0.0077,1.376
5028.00,7.491696,25.01989,-0.000173,24.017759,-0.0077,1.375
5030.00,7.491869,25.01973,-0.000173,24.017975,-0.0077,1.375
5032.00,7.491303,25.01894,-0.000172,24.018800,-0.0077,1.375
5034.00,7.490339,25.01872,-0.000172,24.018035,-0.0077,1.376
5036.00,7.490349,25.01895,-0.000173,24.017993,-0.0077,1.376
5038.00,7.490830,25.01921,-0.000172,24.018528,-0.0077,1.375
5040.00,7.491900,25.01931,-0.000172,24.018287,-0.0077,1.376
5042.00,7.491212,25.01916,-0.000172,24.018049,-0.0077,1.375
5044.00,7.491009,25.01851,-0.000173,24.018379,-0.0077,1.375
5046.00,7.491621,25.01927,-0.000174,24.018218,-0.0076,1.375
5048.00,7.491069,25.01964,-0.000173,24.018227,-0.0077,1.375
5050.00,7.491499,25.01997,-0.000172,24.018595,-0.0077,1.375
5052.00,7.491717,25.01985,-0.000171,24.018305,-0.0076,1.375
5054.00,7.490705,25.01979,-0.000172,24.018437,-0.0077,1.375
5056.00,7.490389,25.02006,-0.000173,24.018818,-0.0077,1.376
5058.00,7.490918,25.02089,-0.000173,24.018825,-0.0076,1.376
5060.00,7.490694,25.02048,-0.000172,24.018309,-0.0076,1.375
5062.00,7.491550,25.01992,-0.000172,24.018263,-0.0076,1.375
5064.00,7.491490,25.02008,-0.000172,24.018318,-0.0076,1.375
5066.00,7.491185,25.02011,-0.000172,24.018577,-0.0077,1.375
5068.00,7.490733,25.02047,-0.000172,24.019110,-0.0077,1.375
5070.00,7.490537,25.02040,-0.000172,24.018800,-0.0077,1.376
5072.00,7.490242,25.01999,-0.000171,24.018145,-0.0076,1.375
5074.00,7.490948,25.02039,-0.000172,24.018109,-0.0077,1.375
5076.00,7.491798,25.02025,-0.000172,24.018289,-0.0076,1.375
5078.00,7.491314,25.01989,-0.000172,24.017641,-0.0077,1.375
5080.00,7.490666,25.02041,-0.000172,24.018497,-0.0077,1.375
5082.00,7.490865,25.02113,-0.000172,24.019150,-0.0077,1.376
5084.00,7.492300,25.02130,-0.000172,24.018359,-0.0077,1.375
5086.00,7.491480,25.02089,-0.000172,24.018628,-0.0077,1.376
5088.00,7.491388,25.02123,-0.000172,24.017710,-0.0077,1.375
5090.00,7.491361,25.02166,-0.000172,24.017757,-0.0077,1.375
5092.00,7.490944,25.02155,-0.000172,24.018044,-0.0077,1.375
5094.00,7.492101,25.02187,-0.000173,24.018419,-0.0077,1.375
5096.00,7.492589,25.02145,-0.000172,24.018512,-0.0077,1.375
5098.00,7.492708,25.02066,-0.000172,24.018180,-0.0077,1.375
5100.00,7.493051,25.02113,-0.000173,24.018386,-0.0077,1.376
5102.00,7.492440,25.02167,-0.000175,24.017924,-0.0077,1.376
5104.00,7.492486,25.02236,-0.000173,24.018064,-0.0077,1.375
5106.00,7.492069,25.02171,-0.000172,24.018187,-0.0077,1.375
5108.00,7.492424,25.02196,-0.000172,24.018162,-0.0076,1.376
5110.00,7.491888,25.02149,-0.000172,24.018200,-0.0076,1.375
5112.00,7.491107,25.02138,-0.000173,24.018814,-0.0077,1.375
5114.00,7.491207,25.02132,-0.000172,24.018151,-0.0077,1.376
5116.00,7.491466,25.02082,-0.000172,24.018265,-0.0077,1.375
5118.00,7.491441,25.02146,-0.000173,24.018780,-0.0077,1.376
5120.00,7.491129,25.02122,-0.000174,24.017941,-0.0077,1.376
5122.00,7.490191,25.02134,-0.000172,24.018807,-0.0077,1.376
5124.00,7.490514,25.02183,-0.000173,24.018194,-0.0077,1.375
5126.00,7.491204,25.02160,-0.000173,24.018185,-0.0077,1.376
5128.00,7.491466,25.02192,-0.000173,24.017913,-0.0077,1.375
5130.00,7.491686,25.02178,-0.000172,24.018508,-0.0076,1.375
5132.00,7.491692,25.02167,-0.000172,24.018347,-0.0077,1.375
5134.00,7.491425,25.02108,-0.000173,24.017837,-0.0077,1.376
5136.00,7.490224,25.02193,-0.000173,24.017991,-0.0077,1.375
5138.00,7.489828,25.02152,-0.000173,24.018341,-0.0077,1.375
5140.00,7.490575,25.02118,-0.000174,24.018508,-0.0077,1.375
5142.00,7.490337,25.02127,-0.000173,24.018111,-0.0077,1.375
5144.00,7.490095,25.02179,-0.000173,24.018180,-0.0077,1.376
5146.00,7.489573,25.02190,-0.000173,24.017641,-0.0077,1.375
5148.00,7.489431,25.02238,-0.000173,24.017779,-0.0077,1.375
5150.00,7.490275,25.02181,-0.000172,24.017707,-0.0077,1.375
5152.00,7.490383,25.02085,-0.000171,24.018533,-0.0077,1.375
5154.00,7.490587,25.02144,-0.000172,24.018316,-0.0077,1.375
5156.00,7.490112,25.02188,-0.000173,24.017825,-0.0077,1.375
5158.00,7.488863,25.02152,-0.000173,24.017767,-0.0077,1.375
5160.00,7.488536,25.02194,-0.000173,24.017886,-0.0077,1.375
5162.00,7.488287,25.02128,-0.000173,24.017879,-0.0077,1.376
5164.00,7.489068,25.02162,-0.000173,24.018124,-0.0077,1.376
5166.00,7.489823,25.02059,-0.000174,24.018635,-0.0077,1.375
5168.00,7.489757,25.02048,-0.000172,24.018332,-0.0077,1.375
5170.00,7.490578,25.02117,-0.000172,24.018011,-0.0077,1.375
5172.00,7.489833,25.02045,-0.000173,24.017886,-0.0077,1.375
5174.00,7.490483,25.02085,-0.000173,24.017846,-0.0077,1.376
5176.00,7.490749,25.02079,-0.000173,24.017676,-0.0077,1.376
5178.00,7.490170,25.02051,-0.000174,24.018238,-0.0077,1.376
5180.00,7.490852,25.02123,-0.000173,24.017806,-0.0077,1.376
5182.00,7.489963,25.02062,-0.000173,24.017741,-0.0077,1.375
5184.00,7.489356,25.02039,-0.000174,24.017457,-0.0077,1.375
5186.00,7.489529,25.02047,-0.000174,24.017538,-0.0077,1.376
5188.00,7.489793,25.02056,-0.000173,24.018269,-0.0077,1.375
5190.00,7.490275,25.02028,-0.000173,24.017893,-0.0078,1.375
5192.00,7.489994,25.02002,-0.000173,24.018209,-0.0077,1.376
5194.00,7.489504,25.01983,-0.000173,24.018176,-0.0077,1.376
5196.00,7.488895,25.02000,-0.000172,24.017955,-0.0077,1.375
5198.00,7.489036,25.02011,-0.000173,24.017498,-0.0077,1.376
5200.00,7.489867,25.01995,-0.000174,24.017912,-0.0077,1.375
5202.00,7.489723,25.02043,-0.000173,24.018468,-0.0077,1.375
5204.00,7.489747,25.02071,-0.000172,24.017843,-0.0077,1.376
5206.00,7.489589,25.02042,-0.000173,24.017223,-0.0077,1.375
5208.00,7.488761,25.01958,-0.000173,24.018169,-0.0078,1.375
5210.00,7.488953,25.01984,-0.000173,24.017056,-0.0077,1.375
5212.00,7.488861,25.02004,-0.000174,24.018443,-0.0077,1.376
5214.00,7.488896,25.01958,-0.000175,24.018281,-0.0077,1.376
5216.00,7.489568,25.01982,-0.000172,24.018675,-0.0077,1.375
5218.00,7.489863,25.01995,-0.000172,24.018689,-0.0077,1.375
5220.00,7.489318,25.02000,-0.000173,24.017912,-0.0077,1.376
5222.00,7.488255,25.01973,-0.000174,24.017224,-0.0076,1.376
5224.00,7.488311,25.01921,-0.000173,24.018314,-0.0077,1.376
5226.00,7.488510,25.01953,-0.000173,24.017386,-0.0077,1.375
5228.00,7.488577,25.01993,-0.000173,24.018062,-0.0077,1.376
5230.00,7.488896,25.02040,-0.000173,24.018124,-0.0077,1.375
5232.00,7.489132,25.02050,-0.000172,24.018368,-0.0077,1.375
5234.00,7.489529,25.01971,-0.000173,24.017660,-0.0077,1.376
5236.00,7.490340,25.02034,-0.000172,24.018116,-0.0077,1.376
5238.00,7.491178,25.02027,-0.000173,24.017906,-0.0077,1.376
5240.00,7.491910,25.02046,-0.000173,24.017721,-0.0076,1.375
5242.00,7.491416,25.02032,-0.000173,24.017980,-0.0077,1.375
5244.00,7.490342,25.02071,-0.000172,24.017901,-0.0077,1.375
5246.00,7.490238,25.02086,-0.000172,24.018327,-0.0077,1.376
5248.00,7.489838,25.02131,-0.000172,24.018399,-0.0077,1.376
5250.00,7.491060,25.02098,-0.000173,24.018486,-0.0077,1.375
5252.00,7.490584,25.02073,-0.000173,24.018270,-0.0077,1.376
5254.00,7.490803,25.02099,-0.000173,24.018334,-0.0077,1.376
5256.00,7.489712,25.02128,-0.000173,24.018352,-0.0077,1.376
5258.00,7.489538,25.02061,-0.000173,24.018171,-0.0077,1.376
5260.00,7.490059,25.02008,-0.000172,24.018229,-0.0077,1.375
5262.00,7.490344,25.02067,-0.000173,24.018176,-0.0077,1.376
5264.00,7.490263,25.02096,-0.000173,24.018289,-0.0077,1.376
5266.00,7.489607,25.02149,-0.000174,24.018089,-0.0077,1.376
5268.00,7.489201,25.02094,-0.000173,24.017922,-0.0077,1.375
5270.00,7.489219,25.02130,-0.000173,24.018046,-0.0077,1.375
5272.00,7.489078,25.02014,-0.000172,24.017464,-0.0077,1.376
5274.00,7.488532,25.02093,-0.000173,24.017525,-0.0077,1.376
5276.00,7.488672,25.02123,-0.000173,24.017632,-0.0077,1.376
5278.00,7.488777,25.02181,-0.000173,24.017166,-0.0077,1.376
5280.00,7.488468,25.02215,-0.000173,24.017843,-0.0077,1.376
5282.00,7.488185,25.02185,-0.000172,24.017719,-0.0077,1.376
5284.00,7.487681,25.02137,-0.000172,24.017953,-0.0077,1.375
5286.00,7.488344,25.02131,-0.000174,24.018058,-0.0077,1.375
5288.00,7.488487,25.02119,-0.000173,24.017884,-0.0077,1.375
5290.00,7.488867,25.02181,-0.000172,24.018276,-0.0077,1.375
5292.00,7.488585,25.02160,-0.000173,24.018533,-0.0077,1.375
5294.00,7.488545,25.02165,-0.000172,24.017937,-0.0077,1.375
5296.00,7.489426,25.02176,-0.000173,24.018657,-0.0077,1.376
5298.00,7.489421,25.02031,-0.000173,24.018396,-0.0077,1.376
5300.00,7.488748,25.02020,-0.000173,24.017913,-0.0077,1.376
5302.00,7.488948,25.02049,-0.000172,24.018495,-0.0077,1.376
5304.00,7.489429,25.01953,-0.000173,24.018428,-0.0076,1.376
5306.00,7.489426,25.01985,-0.000173,24.018205,-0.0077,1.375
5308.00,7.488958,25.01958,-0.000173,24.017999,-0.0077,1.375
5310.00,7.488465,25.01952,-0.000172,24.018568,-0.0077,1.376
5312.00,7.489491,25.02068,-0.000174,24.018316,-0.0077,1.375
5314.00,7.489241,25.01971,-0.000172,24.017959,-0.0077,1.376
5316.00,7.489928,25.01934,-0.000173,24.017899,-0.0077,1.376
5318.00,7.490055,25.01916,-0.000173,24.017863,-0.0077,1.376
5320.00,7.488523,25.01874,-0.000174,24.018057,-0.0077,1.376
5322.00,7.487929,25.01869,-0.000173,24.018241,-0.0077,1.376
5324.00,7.487527,25.01874,-0.000174,24.017767,-0.0077,1.376
5326.00,7.488817,25.01967,-0.000174,24.017621,-0.0077,1.376
5328.00,7.488557,25.01918,-0.000174,24.018086,-0.0077,1.375
5330.00,7.488313,25.01916,-0.000173,24.018762,-0.0077,1.376
5332.00,7.488540,25.01984,-0.000174,24.017533,-0.0078,1.376
5334.00,7.489384,25.01923,-0.000174,24.017563,-0.0077,1.376
5336.00,7.489298,25.01978,-0.000174,24.017928,-0.0077,1.376
5338.00,7.489341,25.01900,-0.000173,24.018234,-0.0077,1.376
5340.00,7.488770,25.01970,-0.000173,24.018265,-0.0077,1.376
5342.00,7.487963,25.01959,-0.000173,24.018649,-0.0077,1.376
5344.00,7.487899,25.01932,-0.000172,24.018852,-0.0077,1.376
5346.00,7.488210,25.01929,-0.000172,24.018626,-0.0077,1.376
5348.00,7.488321,25.01986,-0.000171,24.018568,-0.0077,1.375
5350.00,7.489009,25.01997,-0.000172,24.018232,-0.0077,1.376
5352.00,7.488702,25.02015,-0.000172,24.018638,-0.0077,1.376
5354.00,7.489123,25.02047,-0.000174,24.017937,-0.0077,1.376
5356.00,7.489442,25.01947,-0.000173,24.018247,-0.0077,1.376
5358.00,7.489153,25.01951,-0.000173,24.017993,-0.0077,1.376
5360.00,7.489240,25.02007,-0.000173,24.018325,-0.0077,1.376
5362.00,7.488748,25.02093,-0.000173,24.018473,-0.0077,1.376
5364.00,7.488502,25.02089,-0.000171,24.017912,-0.0077,1.376
5366.00,7.488759,25.02054,-0.000171,24.018682,-0.0077,1.377
5368.00,7.489037,25.02063,-0.000172,24.018241,-0.0077,1.376
5370.00,7.489101,25.01988,-0.000173,24.017906,-0.0077,1.376
5372.00,7.487879,25.01982,-0.000174,24.018430,-0.0077,1.376
5374.00,7.488051,25.02048,-0.000174,24.018336,-0.0077,1.376
5376.00,7.488683,25.02098,-0.000173,24.018042,-0.0077,1.376
5378.00,7.489340,25.01974,-0.000172,24.018091,-0.0077,1.376
5380.00,7.488600,25.02016,-0.000172,24.018934,-0.0076,1.376
5382.00,7.487736,25.01981,-0.000172,24.018341,-0.0077,1.376
5384.00,7.487347,25.01958,-0.000174,24.018225,-0.0077,1.376
5386.00,7.487309,25.01963,-0.000173,24.018138,-0.0077,1.376
5388.00,7.487332,25.02101,-0.000172,24.018240,-0.0077,1.376
5390.00,7.487155,25.02084,-0.000172,24.018278,-0.0077,1.376
5392.00,7.487031,25.02116,-0.000173,24.018261,-0.0077,1.375
5394.00,7.487671,25.02103,-0.000173,24.018069,-0.0077,1.375
5396.00,7.487772,25.02109,-0.000173,24.017823,-0.0077,1.376
5398.00,7.487527,25.02152,-0.000172,24.018575,-0.0077,1.376
5400.00,7.487687,25.02142,-0.000173,24.018370,-0.0077,1.376
5402.00,7.487793,25.02131,-0.000172,24.017741,-0.0077,1.376
@9,12.0000,24.0
5404.00,7.488062,25.02219,-0.000172,24.017933,-0.0077,1.376
5406.00,7.484127,25.02259,-0.000171,24.018504,-0.0077,1.376
5408.00,7.475248,25.02191,-0.000171,24.018294,-0.0076,1.375
5410.00,7.461849,25.02182,-0.000171,24.018218,-0.0077,1.375
5412.00,7.444642,25.02147,-0.000172,24.018189,-0.0077,1.375
5414.00,7.427739,25.02220,-0.000173,24.017921,-0.0077,1.376
5416.00,7.411294,25.02119,-0.000173,24.017977,-0.0077,1.376
5418.00,7.394982,25.02123,-0.000172,24.018321,-0.0077,1.376
5420.00,7.378044,25.02148,-0.000174,24.018370,-0.0076,1.377
5422.00,7.361781,25.02093,-0.000174,24.018691,-0.0077,1.377
5424.00,7.347014,25.02036,-0.000175,24.018852,-0.0077,1.378
5426.00,7.333022,25.02159,-0.000176,24.018238,-0.0077,1.378
5428.00,7.320413,25.02094,-0.000176,24.017906,-0.0077,1.377
5430.00,7.313286,25.02076,-0.000174,24.017553,-0.0077,1.378
5432.00,7.311814,25.02085,-0.000175,24.018312,-0.0076,1.378
5434.00,7.315220,25.02092,-0.000175,24.017930,-0.0076,1.379
5436.00,7.321975,25.02003,-0.000175,24.018319,-0.0077,1.378
5438.00,7.330340,25.01908,-0.000175,24.018948,-0.0076,1.378
5440.00,7.338899,25.02049,-0.000174,24.018506,-0.0077,1.377
5442.00,7.347103,25.02085,-0.000173,24.017859,-0.0077,1.377
5444.00,7.355154,25.02067,-0.000172,24.018332,-0.0077,1.376
5446.00,7.363596,25.02082,-0.000172,24.018254,-0.0077,1.376
5448.00,7.372662,25.02099,-0.000171,24.018631,-0.0077,1.376
5450.00,7.382588,25.02126,-0.000171,24.018684,-0.0077,1.377
5452.00,7.393220,25.02176,-0.000172,24.018073,-0.0077,1.376
5454.00,7.402167,25.02144,-0.000174,24.017984,-0.0077,1.376
5456.00,7.410449,25.02117,-0.000172,24.018067,-0.0077,1.376
5458.00,7.418166,25.02074,-0.000173,24.019066,-0.0076,1.376
5460.00,7.426234,25.02116,-0.000173,24.018582,-0.0077,1.376
5462.00,7.433337,25.02059,-0.000173,24.018249,-0.0077,1.376
5464.00,7.438437,25.02198,-0.000172,24.017951,-0.0077,1.376
5466.00,7.444613,25.02199,-0.000172,24.018098,-0.0077,1.377
5468.00,7.449712,25.02190,-0.000172,24.018548,-0.0077,1.377
5470.00,7.452864,25.02253,-0.000171,24.017843,-0.0076,1.376
5472.00,7.456151,25.02202,-0.000172,24.017558,-0.0077,1.376
5474.00,7.458781,25.02228,-0.000172,24.018450,-0.0077,1.376
5476.00,7.462525,25.02237,-0.000172,24.018504,-0.0077,1.376
5478.00,7.465191,25.02159,-0.000173,24.017312,-0.0077,1.376
5480.00,7.467561,25.02116,-0.000173,24.018357,-0.0077,1.376
5482.00,7.469931,25.02193,-0.000172,24.018303,-0.0077,1.376
5484.00,7.471803,25.02178,-0.000172,24.018522,-0.0077,1.377
5486.00,7.473055,25.02213,-0.000174,24.018189,-0.0077,1.377
5488.00,7.474940,25.02242,-0.000173,24.017718,-0.0077,1.376
5490.00,7.475972,25.02263,-0.000172,24.017953,-0.0077,1.376
5492.00,7.477896,25.02249,-0.000173,24.018410,-0.0077,1.377
5494.00,7.478666,25.02212,-0.000174,24.018058,-0.0077,1.377
5496.00,7.478811,25.02290,-0.000173,24.018305,-0.0077,1.376
5498.00,7.480076,25.02246,-0.000172,24.017801,-0.0077,1.376
5500.00,7.480534,25.02177,-0.000173,24.018861,-0.0077,1.376
5502.00,7.480563,25.02106,-0.000173,24.018401,-0.0077,1.376
5504.00,7.480827,25.02128,-0.000173,24.018267,-0.0077,1.376
5506.00,7.481934,25.02188,-0.000172,24.018441,-0.0077,1.376
5508.00,7.482477,25.02172,-0.000170,24.018269,-0.0077,1.376
5510.00,7.482331,25.02177,-0.000171,24.018145,-0.0077,1.376
5512.00,7.482514,25.02122,-0.000172,24.018448,-0.0077,1.377
5514.00,7.483020,25.02134,-0.000173,24.018521,-0.0077,1.377
5516.00,7.483547,25.02263,-0.000173,24.017933,-0.0076,1.376
5518.00,7.483605,25.02164,-0.000172,24.018425,-0.0077,1.376
5520.00,7.483009,25.02155,-0.000171,24.018620,-0.0077,1.376
5522.00,7.483222,25.02168,-0.000172,24.019394,-0.0077,1.376
5524.00,7.483992,25.02157,-0.000172,24.018118,-0.0077,1.376
5526.00,7.482955,25.02170,-0.000171,24.018100,-0.0077,1.376
5528.00,7.483209,25.02161,-0.000172,24.018338,-0.0077,1.377
5530.00,7.484142,25.02130,-0.000171,24.018147,-0.0077,1.376
5532.00,7.483878,25.02048,-0.000171,24.018318,-0.0077,1.376
5534.00,7.484255,25.02047,-0.000172,24.019028,-0.0077,1.377
5536.00,7.484171,25.02075,-0.000172,24.018075,-0.0077,1.376
5538.00,7.484229,25.02144,-0.000172,24.018361,-0.0077,1.376
5540.00,7.483779,25.02111,-0.000172,24.017660,-0.0076,1.376
5542.00,7.483905,25.02060,-0.000172,24.017585,-0.0077,1.376
5544.00,7.484288,25.02117,-0.000173,24.017790,-0.0077,1.376
5546.00,7.484786,25.02135,-0.000173,24.017779,-0.0077,1.377
5548.00,7.484273,25.02160,-0.000173,24.017679,-0.0076,1.377
5550.00,7.484060,25.02138,-0.000174,24.017716,-0.0077,1.377
5552.00,7.484366,25.02112,-0.000174,24.017781,-0.0077,1.376
5554.00,7.484226,25.02159,-0.000173,24.018049,-0.0077,1.377
5556.00,7.484667,25.02127,-0.000172,24.018577,-0.0077,1.377
5558.00,7.484708,25.02036,-0.000172,24.018673,-0.0077,1.377
5560.00,7.484902,25.02093,-0.000173,24.017975,-0.0077,1.376
5562.00,7.484778,25.02124,-0.000173,24.018153,-0.0077,1.377
5564.00,7.484871,25.02121,-0.000174,24.018038,-0.0077,1.377
5566.00,7.484579,25.02095,-0.000173,24.017442,-0.0077,1.377
5568.00,7.484487,25.01976,-0.000172,24.017879,-0.0077,1.376
5570.00,7.484391,25.02078,-0.000172,24.017977,-0.0077,1.376
5572.00,7.484268,25.02035,-0.000172,24.018017,-0.0077,1.376
5574.00,7.483589,25.02072,-0.000172,24.018691,-0.0077,1.377
5576.00,7.483679,25.02036,-0.000173,24.018443,-0.0077,1.376
5578.00,7.484050,25.02057,-0.000173,24.018214,-0.0077,1.377
5580.00,7.484223,25.02157,-0.000173,24.017685,-0.0077,1.377
5582.00,7.483826,25.02178,-0.000172,24.017768,-0.0077,1.377
5584.00,7.484129,25.02031,-0.000173,24.018996,-0.0077,1.377
5586.00,7.483428,25.02103,-0.000172,24.018577,-0.0077,1.376
5588.00,7.483335,25.02091,-0.000172,24.018060,-0.0077,1.377
5590.00,7.483672,25.02012,-0.000172,24.017881,-0.0077,1.376
5592.00,7.484445,25.02056,-0.000172,24.018347,-0.0077,1.376
5594.00,7.485166,25.02041,-0.000171,24.017870,-0.0077,1.376
5596.00,7.484383,25.02074,-0.000173,24.017645,-0.0077,1.376
5598.00,7.484811,25.02049,-0.000173,24.017850,-0.0077,1.377
5600.00,7.484506,25.02053,-0.000173,24.018617,-0.0077,1.377
5602.00,7.484417,25.02119,-0.000174,24.018744,-0.0077,1.377
5604.00,7.484226,25.02114,-0.000173,24.018004,-0.0077,1.376
5606.00,7.484560,25.02158,-0.000172,24.017475,-0.0077,1.377
5608.00,7.484076,25.02094,-0.000171,24.018803,-0.0077,1.376
5610.00,7.483233,25.02101,-0.000171,24.018227,-0.0077,1.376
5612.00,7.483244,25.02184,-0.000172,24.018029,-0.0077,1.377
5614.00,7.482763,25.02117,-0.000172,24.018357,-0.0077,1.377
5616.00,7.483111,25.02170,-0.000173,24.018531,-0.0077,1.376
5618.00,7.483807,25.02244,-0.000172,24.018261,-0.0077,1.377
5620.00,7.484068,25.02177,-0.000172,24.018026,-0.0077,1.377
5622.00,7.484471,25.02182,-0.000173,24.018153,-0.0077,1.377
5624.00,7.484158,25.02119,-0.000172,24.018298,-0.0077,1.376
5626.00,7.484012,25.02067,-0.000172,24.017710,-0.0076,1.377
5628.00,7.484453,25.02047,-0.000173,24.018502,-0.0077,1.376
5630.00,7.484962,25.02073,-0.000173,24.017796,-0.0077,1.377
5632.00,7.484652,25.02108,-0.000173,24.018185,-0.0077,1.377
5634.00,7.484654,25.02050,-0.000173,24.017848,-0.0077,1.376
5636.00,7.485412,25.02090,-0.000173,24.018470,-0.0077,1.377
5638.00,7.484848,25.02163,-0.000172,24.018376,-0.0077,1.376
5640.00,7.483802,25.02162,-0.000172,24.019052,-0.0077,1.376
5642.00,7.484366,25.02222,-0.000172,24.017812,-0.0077,1.376
5644.00,7.484832,25.02170,-0.000172,24.017955,-0.0076,1.377
5646.00,7.485647,25.02199,-0.000174,24.018702,-0.0076,1.377
5648.00,7.485740,25.02131,-0.000173,24.018709,-0.0077,1.376
5650.00,7.485141,25.02134,-0.000171,24.018017,-0.0077,1.376
5652.00,7.484713,25.02263,-0.000171,24.018220,-0.0077,1.376
5654.00,7.484465,25.02213,-0.000173,24.017971,-0.0077,1.376
5656.00,7.484807,25.02211,-0.000173,24.018067,-0.0077,1.377
5658.00,7.483498,25.02225,-0.000172,24.019282,-0.0077,1.377
5660.00,7.482860,25.02292,-0.000171,24.018144,-0.0077,1.376
5662.00,7.483553,25.02302,-0.000172,24.017638,-0.0077,1.376
5664.00,7.484584,25.02263,-0.000172,24.018544,-0.0077,1.377
5666.00,7.484680,25.02323,-0.000173,24.018464,-0.0077,1.376
5668.00,7.485463,25.02355,-0.000172,24.018967,-0.0077,1.377
5670.00,7.485303,25.02294,-0.000173,24.018463,-0.0077,1.377
5672.00,7.485787,25.02318,-0.000172,24.018194,-0.0077,1.377
5674.00,7.485051,25.02269,-0.000172,24.018352,-0.0077,1.377
5676.00,7.484034,25.02202,-0.000173,24.017924,-0.0077,1.377
5678.00,7.484080,25.02187,-0.000172,24.018216,-0.0077,1.376
5680.00,7.483842,25.02256,-0.000172,24.018495,-0.0077,1.377
5682.00,7.483912,25.02309,-0.000172,24.018287,-0.0077,1.377
5684.00,7.484154,25.02318,-0.000172,24.017828,-0.0077,1.377
5686.00,7.483956,25.02284,-0.000172,24.018559,-0.0077,1.376
5688.00,7.483750,25.02355,-0.000171,24.018131,-0.0077,1.376
5690.00,7.483450,25.02300,-0.000172,24.018086,-0.0077,1.377
5692.00,7.483153,25.02267,-0.000172,24.018227,-0.0077,1.376
5694.00,7.482926,25.02272,-0.000172,24.017902,-0.0077,1.377
5696.00,7.483813,25.02194,-0.000173,24.017545,-0.0077,1.377
5698.00,7.484026,25.02182,-0.000172,24.017852,-0.0077,1.376
5700.00,7.484345,25.02218,-0.000172,24.017999,-0.0077,1.376
5702.00,7.483980,25.02213,-0.000172,24.018256,-0.0077,1.377
5704.00,7.483872,25.02229,-0.000173,24.018082,-0.0077,1.377
5706.00,7.484685,25.02224,-0.000173,24.018042,-0.0077,1.376
5708.00,7.483979,25.02228,-0.000172,24.018609,-0.0077,1.376
5710.00,7.484372,25.02224,-0.000173,24.017870,-0.0077,1.377
5712.00,7.484299,25.02220,-0.000172,24.018386,-0.0077,1.376
5714.00,7.484530,25.02181,-0.000172,24.018113,-0.0077,1.377
5716.00,7.485137,25.02245,-0.000173,24.018666,-0.0077,1.377
5718.00,7.484716,25.02233,-0.000173,24.018408,-0.0076,1.377
5720.00,7.484068,25.02207,-0.000172,24.018425,-0.0077,1.377
5722.00,7.484423,25.02167,-0.000173,24.017569,-0.0077,1.377
5724.00,7.485020,25.02164,-0.000172,24.018182,-0.0077,1.377
5726.00,7.485256,25.02256,-0.000173,24.018251,-0.0077,1.377
5728.00,7.485124,25.02192,-0.000173,24.018867,-0.0077,1.376
5730.00,7.484824,25.02217,-0.000173,24.018379,-0.0077,1.376
5732.00,7.484700,25.02257,-0.000172,24.018501,-0.0077,1.377
5734.00,7.484199,25.02255,-0.000172,24.018026,-0.0077,1.377
5736.00,7.483772,25.02246,-0.000172,24.018096,-0.0077,1.377
5738.00,7.483016,25.02245,-0.000172,24.018241,-0.0077,1.377
5740.00,7.483426,25.02147,-0.000173,24.018287,-0.0077,1.377
5742.00,7.482998,25.02182,-0.000172,24.018930,-0.0077,1.376
5744.00,7.483681,25.02148,-0.000173,24.018022,-0.0077,1.377
5746.00,7.484255,25.02145,-0.000173,24.018406,-0.0076,1.377
5748.00,7.484769,25.02103,-0.000172,24.017935,-0.0077,1.376
5750.00,7.484867,25.02132,-0.000173,24.017835,-0.0077,1.377
5752.00,7.484939,25.02169,-0.000172,24.018104,-0.0077,1.377
5754.00,7.484729,25.02163,-0.000172,24.018209,-0.0077,1.376
5756.00,7.483746,25.02078,-0.000172,24.018272,-0.0077,1.377
5758.00,7.483634,25.02106,-0.000172,24.017921,-0.0077,1.377
5760.00,7.483429,25.02087,-0.000172,24.018414,-0.0077,1.378
5762.00,7.483353,25.02066,-0.000173,24.018316,-0.0077,1.378
5764.00,7.484078,25.02097,-0.000173,24.018557,-0.0077,1.377
5766.00,7.484560,25.02176,-0.000173,24.018278,-0.0077,1.377
5768.00,7.484448,25.02217,-0.000172,24.018156,-0.0077,1.377
5770.00,7.484636,25.02227,-0.000173,24.018307,-0.0077,1.377
5772.00,7.483740,25.02297,-0.000174,24.018437,-0.0077,1.377
5774.00,7.483381,25.02239,-0.000172,24.018167,-0.0076,1.376
5776.00,7.483878,25.02176,-0.000172,24.018745,-0.0076,1.376
5778.00,7.483259,25.02185,-0.000172,24.018383,-0.0077,1.377
5780.00,7.482628,25.02258,-0.000173,24.018223,-0.0077,1.378
5782.00,7.483341,25.02217,-0.000174,24.018100,-0.0077,1.377
5784.00,7.483420,25.02265,-0.000173,24.018049,-0.0077,1.376
5786.00,7.482763,25.02229,-0.000173,24.017835,-0.0077,1.377
5788.00,7.483669,25.02212,-0.000173,24.018394,-0.0077,1.377
5790.00,7.483529,25.02276,-0.000173,24.018174,-0.0077,1.378
5792.00,7.483698,25.02248,-0.000174,24.017714,-0.0077,1.377
5794.00,7.484204,25.02323,-0.000174,24.018229,-0.0077,1.377
5796.00,7.483795,25.02294,-0.000172,24.017964,-0.0077,1.377
5798.00,7.483020,25.02211,-0.000173,24.017621,-0.0077,1.377
5800.00,7.482567,25.02274,-0.000173,24.017415,-0.0077,1.377
5802.00,7.482586,25.02166,-0.000173,24.017582,-0.0077,1.378
5804.00,7.483012,25.02229,-0.000173,24.018299,-0.0077,1.377
5806.00,7.481987,25.02174,-0.000172,24.018597,-0.0077,1.377
5808.00,7.481800,25.02192,-0.000173,24.018115,-0.0077,1.377
5810.00,7.481901,25.02126,-0.000172,24.018537,-0.0077,1.377
5812.00,7.482203,25.02172,-0.000171,24.019119,-0.0077,1.377
5814.00,7.482905,25.02242,-0.000172,24.018684,-0.0077,1.377
5816.00,7.482878,25.02218,-0.000174,24.018582,-0.0077,1.377
5818.00,7.483699,25.02259,-0.000172,24.018332,-0.0077,1.377
5820.00,7.484059,25.02201,-0.000172,24.017707,-0.0077,1.377
5822.00,7.483659,25.02217,-0.000172,24.018109,-0.0077,1.377
5824.00,7.483588,25.02201,-0.000172,24.018635,-0.0077,1.378
5826.00,7.484891,25.02220,-0.000173,24.018559,-0.0077,1.378
5828.00,7.484903,25.02219,-0.000173,24.019045,-0.0077,1.378
5830.00,7.484397,25.02244,-0.000172,24.018463,-0.0077,1.377
5832.00,7.484356,25.02220,-0.000172,24.018104,-0.0077,1.377
5834.00,7.483858,25.02227,-0.000172,24.017926,-0.0077,1.377
5836.00,7.483116,25.02161,-0.000172,24.018388,-0.0077,1.377
5838.00,7.483123,25.02170,-0.000172,24.018403,-0.0077,1.378
5840.00,7.482370,25.02172,-0.000173,24.017980,-0.0077,1.378
5842.00,7.482476,25.02220,-0.000173,24.017877,-0.0077,1.377
5844.00,7.482776,25.02170,-0.000172,24.018116,-0.0077,1.377
5846.00,7.482746,25.02200,-0.000173,24.018555,-0.0077,1.378
5848.00,7.483153,25.02187,-0.000171,24.017991,-0.0077,1.377
5850.00,7.482611,25.02180,-0.000171,24.017846,-0.0077,1.378
5852.00,7.482187,25.02158,-0.000171,24.018363,-0.0077,1.377
5854.00,7.481859,25.02181,-0.000172,24.017563,-0.0077,1.378
5856.00,7.481442,25.02101,-0.000173,24.018493,-0.0077,1.377
5858.00,7.481547,25.02114,-0.000173,24.018345,-0.0077,1.377
5860.00,7.482275,25.02101,-0.000172,24.018247,-0.0077,1.377
5862.00,7.482401,25.02078,-0.000171,24.017888,-0.0077,1.377
5864.00,7.483208,25.02187,-0.000171,24.017386,-0.0076,1.377
5866.00,7.483465,25.02120,-0.000172,24.018055,-0.0077,1.377
5868.00,7.482639,25.02185,-0.000172,24.018464,-0.0077,1.377
5870.00,7.482240,25.02113,-0.000171,24.017536,-0.0077,1.378
5872.00,7.481824,25.02110,-0.000173,24.017074,-0.0077,1.377
5874.00,7.480903,25.02122,-0.000174,24.018017,-0.0077,1.378
5876.00,7.481370,25.02106,-0.000173,24.018307,-0.0077,1.377
5878.00,7.482028,25.02129,-0.000172,24.018651,-0.0077,1.377
5880.00,7.482022,25.02143,-0.000172,24.018454,-0.0077,1.377
5882.00,7.480758,25.02115,-0.000172,24.017910,-0.0077,1.377
5884.00,7.481158,25.02043,-0.000171,24.017975,-0.0077,1.377
5886.00,7.482481,25.02058,-0.000172,24.017719,-0.0077,1.377
5888.00,7.483085,25.02111,-0.000173,24.017883,-0.0077,1.378
5890.00,7.483082,25.02088,-0.000172,24.018093,-0.0077,1.378
5892.00,7.483132,25.02041,-0.000172,24.017739,-0.0077,1.378
5894.00,7.483307,25.02086,-0.000172,24.018359,-0.0077,1.377
5896.00,7.483185,25.02013,-0.000172,24.017808,-0.0077,1.378
5898.00,7.483498,25.01997,-0.000173,24.017980,-0.0077,1.378
5900.00,7.483425,25.01973,-0.000172,24.018426,-0.0077,1.377
5902.00,7.482750,25.01946,-0.000171,24.017341,-0.0077,1.376
5904.00,7.481266,25.01998,-0.000171,24.018133,-0.0077,1.377
5906.00,7.481919,25.02024,-0.000172,24.018742,-0.0077,1.377
5908.00,7.483238,25.01988,-0.000172,24.017919,-0.0077,1.377
5910.00,7.483180,25.01989,-0.000173,24.018240,-0.0077,1.378
5912.00,7.483139,25.02041,-0.000173,24.018109,-0.0077,1.377
5914.00,7.482822,25.01981,-0.000171,24.017999,-0.0077,1.377
5916.00,7.483420,25.02016,-0.000172,24.018334,-0.0077,1.377
5918.00,7.483638,25.02084,-0.000173,24.018519,-0.0077,1.378
5920.00,7.483072,25.02038,-0.000174,24.018149,-0.0077,1.378
5922.00,7.482026,25.02034,-0.000174,24.018419,-0.0077,1.378
5924.00,7.482355,25.02086,-0.000173,24.017779,-0.0077,1.377
5926.00,7.482816,25.02049,-0.000172,24.017877,-0.0077,1.377
5928.00,7.482801,25.02010,-0.000173,24.017946,-0.0077,1.378
5930.00,7.482077,25.02046,-0.000174,24.018299,-0.0077,1.378
5932.00,7.482138,25.02020,-0.000173,24.018631,-0.0077,1.377
5934.00,7.482060,25.02035,-0.000172,24.017821,-0.0077,1.378
5936.00,7.481982,25.02026,-0.000173,24.017872,-0.0077,1.377
5938.00,7.481983,25.02083,-0.000171,24.018745,-0.0077,1.378
5940.00,7.481379,25.02069,-0.000172,24.018695,-0.0077,1.377
5942.00,7.481541,25.02068,-0.000171,24.018403,-0.0077,1.378
5944.00,7.481254,25.02051,-0.000173,24.018227,-0.0077,1.377
5946.00,7.480926,25.02095,-0.000172,24.019054,-0.0077,1.377
5948.00,7.481811,25.02080,-0.000172,24.018178,-0.0077,1.377
5950.00,7.482677,25.02059,-0.000172,24.018588,-0.0077,1.377
5952.00,7.482597,25.02064,-0.000172,24.018791,-0.0077,1.378
5954.00,7.482727,25.02114,-0.000172,24.018314,-0.0077,1.378
5956.00,7.483091,25.02095,-0.000172,24.019130,-0.0077,1.377
5958.00,7.482244,25.02113,-0.000173,24.018827,-0.0077,1.377
5960.00,7.482199,25.02153,-0.000172,24.018207,-0.0077,1.377
5962.00,7.481708,25.02188,-0.000171,24.018392,-0.0077,1.378
5964.00,7.481619,25.02154,-0.000172,24.018646,-0.0077,1.377
5966.00,7.482537,25.02141,-0.000172,24.018657,-0.0077,1.377
5968.00,7.482533,25.02101,-0.000173,24.018374,-0.0077,1.378
5970.00,7.481801,25.02088,-0.000173,24.018557,-0.0077,1.378
5972.00,7.481234,25.02055,-0.000173,24.018691,-0.0077,1.378
5974.00,7.481674,25.02041,-0.000172,24.018310,-0.0077,1.377
5976.00,7.482205,25.02141,-0.000173,24.018421,-0.0077,1.377
5978.00,7.481496,25.02097,-0.000172,24.017748,-0.0077,1.377
5980.00,7.481460,25.02130,-0.000173,24.017776,-0.0077,1.378
5982.00,7.481708,25.02121,-0.000173,24.018124,-0.0077,1.378
5984.00,7.481817,25.02119,-0.000173,24.018836,-0.0077,1.377
5986.00,7.481871,25.02093,-0.000171,24.017971,-0.0077,1.377
5988.00,7.481250,25.02095,-0.000172,24.018009,-0.0077,1.378
5990.00,7.481026,25.02092,-0.000173,24.017888,-0.0077,1.378
5992.00,7.480623,25.02113,-0.000172,24.018283,-0.0077,1.378
5994.00,7.480465,25.02078,-0.000172,24.018361,-0.0077,1.378
5996.00,7.480286,25.02007,-0.000172,24.017689,-0.0077,1.378
5998.00,7.480373,25.02016,-0.000171,24.017660,-0.0077,1.377
6000.00,7.480678,25.01971,-0.000172,24.018018,-0.0077,1.377
6002.00,7.480769,25.02020,-0.000171,24.018136,-0.0077,1.378
@10,12.0000,24.0
6004.00,7.480606,25.02036,-0.000172,24.017750,-0.0077,1.378
6006.00,7.477139,25.02016,-0.000172,24.017718,-0.0077,1.378
6008.00,7.470155,25.02047,-0.000172,24.018145,-0.0077,1.377
6010.00,7.459330,25.01986,-0.000171,24.017908,-0.0077,1.376
6012.00,7.443643,25.02025,-0.000171,24.018347,-0.0077,1.378
6014.00,7.426875,25.02003,-0.000172,24.018185,-0.0078,1.377
6016.00,7.411806,25.02072,-0.000172,24.018347,-0.0077,1.377
6018.00,7.398138,25.02102,-0.000173,24.018220,-0.0077,1.379
6020.00,7.384199,25.02124,-0.000172,24.018040,-0.0077,1.379
6022.00,7.370072,25.02097,-0.000175,24.018396,-0.0077,1.379
6024.00,7.355557,25.02050,-0.000175,24.018716,-0.0077,1.379
6026.00,7.343430,25.02097,-0.000174,24.018091,-0.0077,1.379
6028.00,7.333080,25.02077,-0.000175,24.017977,-0.0077,1.379
6030.00,7.327707,25.02043,-0.000175,24.018013,-0.0077,1.379
6032.00,7.325760,25.02093,-0.000175,24.017870,-0.0077,1.380
6034.00,7.328562,25.02086,-0.000175,24.017910,-0.0077,1.380
6036.00,7.335895,25.02082,-0.000175,24.018613,-0.0077,1.380
6038.00,7.342702,25.02132,-0.000174,24.018182,-0.0077,1.380
6040.00,7.348827,25.02091,-0.000175,24.018383,-0.0077,1.379
6042.00,7.355905,25.02017,-0.000174,24.018037,-0.0077,1.379
6044.00,7.363729,25.02030,-0.000173,24.018588,-0.0077,1.379
6046.00,7.371432,25.02057,-0.000172,24.018345,-0.0077,1.378
6048.00,7.380053,25.02084,-0.000171,24.017960,-0.0077,1.378
6050.00,7.387814,25.02123,-0.000172,24.018553,-0.0077,1.378
6052.00,7.396112,25.02122,-0.000172,24.018791,-0.0077,1.378
6054.00,7.404816,25.02162,-0.000173,24.018414,-0.0077,1.378
6056.00,7.412995,25.02178,-0.000173,24.018053,-0.0077,1.378
6058.00,7.420079,25.02102,-0.000173,24.018470,-0.0077,1.379
6060.00,7.426575,25.02118,-0.000174,24.018287,-0.0077,1.378
6062.00,7.432575,25.02153,-0.000173,24.017794,-0.0077,1.378
6064.00,7.438774,25.02133,-0.000173,24.018753,-0.0077,1.378
6066.00,7.443313,25.02219,-0.000173,24.018292,-0.0077,1.379
6068.00,7.447577,25.02085,-0.000173,24.018385,-0.0077,1.378
6070.00,7.451177,25.02135,-0.000171,24.017679,-0.0077,1.378
6072.00,7.454571,25.02115,-0.000172,24.017841,-0.0077,1.378
6074.00,7.458227,25.02090,-0.000172,24.018096,-0.0077,1.378
6076.00,7.460895,25.02094,-0.000173,24.018570,-0.0077,1.379
6078.00,7.462749,25.02092,-0.000173,24.018513,-0.0077,1.379
6080.00,7.465398,25.02133,-0.000173,24.018231,-0.0077,1.378
6082.00,7.466914,25.02108,-0.000172,24.018698,-0.0077,1.378
6084.00,7.469419,25.02112,-0.000171,24.018356,-0.0076,1.378
6086.00,7.470676,25.02103,-0.000171,24.018399,-0.0076,1.378
6088.00,7.471608,25.02038,-0.000172,24.018559,-0.0077,1.377
6090.00,7.472394,25.02183,-0.000172,24.017893,-0.0077,1.379
6092.00,7.473207,25.02150,-0.000173,24.018348,-0.0077,1.379
6094.00,7.474442,25.02175,-0.000173,24.018274,-0.0077,1.378
6096.00,7.475264,25.02146,-0.000175,24.017855,-0.0077,1.378
6098.00,7.475037,25.02110,-0.000174,24.017979,-0.0076,1.378
6100.00,7.475515,25.02077,-0.000174,24.018203,-0.0077,1.378
6102.00,7.477074,25.02131,-0.000174,24.017660,-0.0077,1.378
6104.00,7.477654,25.02086,-0.000173,24.018492,-0.0077,1.378
6106.00,7.478312,25.02137,-0.000172,24.018260,-0.0076,1.378
6108.00,7.478205,25.02167,-0.000172,24.018261,-0.0076,1.378
6110.00,7.477932,25.02121,-0.000172,24.018377,-0.0077,1.379
6112.00,7.478148,25.02108,-0.000173,24.018113,-0.0077,1.379
6114.00,7.478441,25.02154,-0.000173,24.018216,-0.0077,1.378
6116.00,7.478188,25.02152,-0.000172,24.017672,-0.0077,1.378
6118.00,7.478025,25.02120,-0.000172,24.019021,-0.0077,1.378
6120.00,7.478339,25.02098,-0.000171,24.018397,-0.0077,1.378
6122.00,7.477913,25.02064,-0.000173,24.018513,-0.0077,1.378
6124.00,7.477741,25.02092,-0.000172,24.018390,-0.0077,1.378
6126.00,7.477387,25.02107,-0.000173,24.017941,-0.0076,1.378
6128.00,7.477643,25.02124,-0.000173,24.018214,-0.0076,1.378
6130.00,7.477475,25.02197,-0.000172,24.018240,-0.0077,1.378
6132.00,7.477785,25.02209,-0.000173,24.018272,-0.0077,1.378
6134.00,7.477523,25.02138,-0.000173,24.018388,-0.0077,1.379
6136.00,7.477329,25.02162,-0.000173,24.017534,-0.0077,1.378
6138.00,7.477273,25.02180,-0.000173,24.017774,-0.0077,1.378
6140.00,7.477318,25.02190,-0.000173,24.018390,-0.0077,1.378
6142.00,7.476847,25.02136,-0.000173,24.018332,-0.0077,1.378
6144.00,7.477112,25.02148,-0.000173,24.017433,-0.0077,1.378
6146.00,7.477330,25.02155,-0.000173,24.018515,-0.0077,1.378
6148.00,7.476774,25.02183,-0.000173,24.018310,-0.0077,1.378
6150.00,7.476830,25.02010,-0.000173,24.018038,-0.0077,1.378
6152.00,7.477700,25.02072,-0.000174,24.017902,-0.0077,1.378
6154.00,7.478036,25.02098,-0.000173,24.018512,-0.0077,1.378
6156.00,7.478409,25.02105,-0.000173,24.018401,-0.0077,1.379
6158.00,7.479314,25.02046,-0.000172,24.018080,-0.0077,1.378
6160.00,7.479447,25.02038,-0.000172,24.017942,-0.0077,1.378
6162.00,7.480190,25.02091,-0.000172,24.018038,-0.0077,1.378
6164.00,7.478967,25.02031,-0.000172,24.018495,-0.0077,1.379
6166.00,7.479073,25.02089,-0.000174,24.018345,-0.0077,1.379
6168.00,7.478836,25.02160,-0.000172,24.018555,-0.0077,1.378
6170.00,7.478542,25.02136,-0.000172,24.018432,-0.0077,1.379
6172.00,7.478648,25.02137,-0.000173,24.018258,-0.0077,1.379
6174.00,7.478406,25.02114,-0.000173,24.017977,-0.0077,1.378
6176.00,7.478067,25.02127,-0.000172,24.017649,-0.0077,1.379
6178.00,7.478527,25.02095,-0.000173,24.017928,-0.0077,1.378
6180.00,7.478492,25.02165,-0.000172,24.017935,-0.0077,1.378
6182.00,7.478491,25.02082,-0.000173,24.018742,-0.0077,1.378
6184.00,7.478649,25.02114,-0.000173,24.018829,-0.0077,1.378
6186.00,7.479783,25.02126,-0.000173,24.017864,-0.0077,1.378
6188.00,7.479014,25.02189,-0.000173,24.018066,-0.0077,1.379
6190.00,7.478890,25.02134,-0.000172,24.018334,-0.0077,1.378
6192.00,7.479118,25.02056,-0.000172,24.018655,-0.0077,1.378
6194.00,7.478729,25.02103,-0.000172,24.018660,-0.0077,1.378
6196.00,7.478672,25.02137,-0.000173,24.017681,-0.0077,1.379
6198.00,7.478643,25.02147,-0.000173,24.018173,-0.0077,1.379
6200.00,7.478282,25.02133,-0.000172,24.017747,-0.0077,1.378
6202.00,7.477352,25.02187,-0.000172,24.018450,-0.0077,1.378
6204.00,7.477220,25.02203,-0.000172,24.018472,-0.0077,1.379
6206.00,7.477577,25.02156,-0.000173,24.018459,-0.0076,1.378
6208.00,7.477856,25.02150,-0.000172,24.018372,-0.0077,1.378
6210.00,7.477533,25.02103,-0.000173,24.018374,-0.0077,1.378
6212.00,7.477696,25.02125,-0.000172,24.018205,-0.0077,1.378
6214.00,7.477797,25.02109,-0.000172,24.017893,-0.0077,1.378
6216.00,7.477806,25.02167,-0.000173,24.018811,-0.0076,1.378
6218.00,7.477658,25.02231,-0.000172,24.018551,-0.0077,1.379
6220.00,7.478173,25.02159,-0.000173,24.018096,-0.0076,1.379
6222.00,7.478168,25.02143,-0.000173,24.018818,-0.0076,1.378
6224.00,7.477982,25.02219,-0.000173,24.018149,-0.0077,1.378
6226.00,7.478074,25.02268,-0.000172,24.018135,-0.0077,1.378
6228.00,7.478237,25.02198,-0.000173,24.018434,-0.0077,1.379
6230.00,7.477668,25.02172,-0.000172,24.018805,-0.0077,1.378
6232.00,7.477472,25.02258,-0.000172,24.018591,-0.0077,1.378
6234.00,7.477592,25.02247,-0.000173,24.018936,-0.0077,1.379
6236.00,7.478541,25.02185,-0.000173,24.018800,-0.0077,1.378
6238.00,7.479641,25.02267,-0.000172,24.018290,-0.0077,1.378
6240.00,7.479852,25.02308,-0.000172,24.018597,-0.0077,1.378
6242.00,7.479706,25.02265,-0.000172,24.018542,-0.0077,1.379
6244.00,7.478867,25.02328,-0.000172,24.018265,-0.0077,1.379
6246.00,7.479046,25.02309,-0.000172,24.018089,-0.0077,1.378
6248.00,7.479220,25.02263,-0.000172,24.018686,-0.0077,1.379
6250.00,7.479387,25.02254,-0.000172,24.018243,-0.0077,1.378
6252.00,7.479421,25.02317,-0.000172,24.018729,-0.0077,1.378
6254.00,7.479666,25.02365,-0.000173,24.018125,-0.0077,1.378
6256.00,7.478870,25.02302,-0.000172,24.019086,-0.0077,1.378
6258.00,7.478415,25.02347,-0.000173,24.019298,-0.0077,1.378
6260.00,7.478740,25.02332,-0.000171,24.018754,-0.0077,1.378
6262.00,7.479066,25.02273,-0.000172,24.018968,-0.0077,1.378
6264.00,7.479480,25.02318,-0.000171,24.018432,-0.0076,1.378
6266.00,7.479501,25.02217,-0.000171,24.018800,-0.0076,1.379
6268.00,7.478526,25.02241,-0.000172,24.018522,-0.0076,1.378
6270.00,7.478717,25.02285,-0.000171,24.018711,-0.0077,1.378
6272.00,7.478458,25.02320,-0.000172,24.018314,-0.0077,1.378
6274.00,7.479266,25.02341,-0.000172,24.017875,-0.0077,1.379
6276.00,7.479192,25.02326,-0.000172,24.018298,-0.0077,1.379
6278.00,7.479189,25.02325,-0.000173,24.018742,-0.0076,1.379
6280.00,7.478720,25.02295,-0.000174,24.018526,-0.0077,1.379
6282.00,7.478704,25.02300,-0.000174,24.018613,-0.0077,1.379
6284.00,7.477879,25.02311,-0.000172,24.018218,-0.0077,1.378
6286.00,7.477701,25.02300,-0.000172,24.018512,-0.0076,1.379
6288.00,7.477269,25.02288,-0.000173,24.017730,-0.0077,1.378
6290.00,7.477926,25.02237,-0.000172,24.017765,-0.0077,1.379
6292.00,7.478222,25.02239,-0.000173,24.017585,-0.0077,1.379
6294.00,7.479105,25.02216,-0.000172,24.018173,-0.0077,1.379
6296.00,7.479218,25.02222,-0.000172,24.019001,-0.0077,1.379
6298.00,7.479187,25.02148,-0.000173,24.018310,-0.0077,1.378
6300.00,7.479868,25.02214,-0.000172,24.018751,-0.0077,1.378
6302.00,7.479549,25.02235,-0.000174,24.018394,-0.0077,1.379
6304.00,7.479310,25.02189,-0.000172,24.018009,-0.0077,1.378
6306.00,7.478705,25.02243,-0.000173,24.017810,-0.0076,1.379
6308.00,7.477700,25.02327,-0.000173,24.018356,-0.0077,1.379
6310.00,7.477060,25.02296,-0.000172,24.017839,-0.0077,1.378
6312.00,7.477724,25.02334,-0.000172,24.018359,-0.0077,1.379
6314.00,7.478106,25.02356,-0.000172,24.018432,-0.0077,1.379
6316.00,7.477546,25.02291,-0.000172,24.018711,-0.0077,1.378
6318.00,7.477727,25.02321,-0.000172,24.018381,-0.0077,1.378
6320.00,7.478443,25.02277,-0.000172,24.018551,-0.0077,1.379
6322.00,7.478332,25.02311,-0.000172,24.018725,-0.0077,1.379
6324.00,7.478444,25.02216,-0.000172,24.017875,-0.0077,1.378
6326.00,7.478836,25.02159,-0.000172,24.018408,-0.0077,1.379
6328.00,7.478699,25.02181,-0.000172,24.018145,-0.0077,1.378
6330.00,7.478677,25.02154,-0.000172,24.018178,-0.0077,1.378
6332.00,7.479416,25.02120,-0.000173,24.018834,-0.0077,1.379
6334.00,7.478755,25.02205,-0.000172,24.018512,-0.0076,1.379
6336.00,7.478043,25.02217,-0.000172,24.018332,-0.0077,1.379
6338.00,7.477450,25.02179,-0.000173,24.018675,-0.0076,1.379
6340.00,7.477140,25.02247,-0.000173,24.018258,-0.0077,1.378
6342.00,7.477503,25.02169,-0.000172,24.018024,-0.0076,1.379
6344.00,7.478532,25.02178,-0.000171,24.018388,-0.0077,1.378
6346.00,7.478294,25.02193,-0.000172,24.017989,-0.0077,1.379
6348.00,7.478001,25.02175,-0.000172,24.017632,-0.0077,1.378
6350.00,7.477992,25.02211,-0.000173,24.017669,-0.0077,1.379
6352.00,7.477686,25.02097,-0.000172,24.018124,-0.0077,1.379
6354.00,7.477697,25.02071,-0.000173,24.018521,-0.0077,1.379
6356.00,7.477380,25.02124,-0.000173,24.018372,-0.0077,1.379
6358.00,7.477361,25.02166,-0.000172,24.018299,-0.0077,1.379
6360.00,7.477637,25.02170,-0.000174,24.018118,-0.0077,1.379
6362.00,7.478026,25.02235,-0.000174,24.018207,-0.0076,1.378
6364.00,7.478178,25.02111,-0.000173,24.017803,-0.0077,1.379
6366.00,7.477312,25.02069,-0.000173,24.018154,-0.0076,1.379
6368.00,7.478673,25.02164,-0.000173,24.018334,-0.0076,1.379
6370.00,7.478599,25.02143,-0.000173,24.018252,-0.0077,1.378
6372.00,7.477812,25.02087,-0.000173,24.018158,-0.0076,1.379
6374.00,7.477824,25.02165,-0.000173,24.018011,-0.0077,1.379
6376.00,7.477671,25.02164,-0.000172,24.017794,-0.0077,1.379
6378.00,7.477361,25.02080,-0.000172,24.018314,-0.0077,1.379
6380.00,7.477047,25.02194,-0.000172,24.018167,-0.0077,1.379
6382.00,7.477780,25.02175,-0.000173,24.017743,-0.0077,1.379
6384.00,7.477767,25.02166,-0.000172,24.018151,-0.0077,1.379
6386.00,7.478101,25.02167,-0.000172,24.017948,-0.0077,1.379
6388.00,7.477957,25.02175,-0.000173,24.018343,-0.0077,1.379
6390.00,7.478663,25.02167,-0.000172,24.018662,-0.0077,1.379
6392.00,7.478518,25.02232,-0.000173,24.018153,-0.0077,1.379
6394.00,7.478733,25.02266,-0.000173,24.017756,-0.0077,1.379
6396.00,7.478415,25.02178,-0.000173,24.017973,-0.0076,1.379
6398.00,7.477093,25.02147,-0.000172,24.017819,-0.0077,1.379
6400.00,7.476227,25.02189,-0.000173,24.018294,-0.0077,1.379
6402.00,7.477245,25.02232,-0.000173,24.018459,-0.0077,1.378
6404.00,7.477043,25.02187,-0.000173,24.017777,-0.0077,1.379
6406.00,7.476925,25.02197,-0.000173,24.018191,-0.0077,1.379
6408.00,7.477531,25.02138,-0.000173,24.018231,-0.0077,1.379
6410.00,7.478083,25.02123,-0.000173,24.017875,-0.0077,1.379
6412.00,7.478014,25.02206,-0.000173,24.018247,-0.0077,1.379
6414.00,7.478169,25.02245,-0.000172,24.018561,-0.0077,1.379
6416.00,7.478593,25.02222,-0.000172,24.018600,-0.0076,1.379
6418.00,7.479022,25.02241,-0.000173,24.018421,-0.0076,1.379
6420.00,7.479193,25.02178,-0.000174,24.018914,-0.0076,1.380
6422.00,7.479178,25.02274,-0.000173,24.018223,-0.0077,1.379
6424.00,7.479093,25.02287,-0.000173,24.018744,-0.0077,1.379
6426.00,7.478628,25.02148,-0.000173,24.018635,-0.0077,1.379
6428.00,7.478782,25.02130,-0.000174,24.018151,-0.0077,1.379
6430.00,7.477615,25.02176,-0.000173,24.018822,-0.0077,1.379
6432.00,7.477778,25.02209,-0.000172,24.017921,-0.0077,1.379
6434.00,7.477238,25.02156,-0.000173,24.018408,-0.0077,1.379
6436.00,7.477302,25.02147,-0.000172,24.018339,-0.0077,1.379
6438.00,7.477379,25.02224,-0.000173,24.018836,-0.0076,1.379
6440.00,7.477345,25.02213,-0.000173,24.019088,-0.0076,1.379
6442.00,7.477866,25.02206,-0.000172,24.018787,-0.0076,1.379
6444.00,7.477435,25.02155,-0.000172,24.018961,-0.0076,1.379
6446.00,7.478130,25.02221,-0.000173,24.018406,-0.0076,1.379
6448.00,7.477379,25.02186,-0.000173,24.018367,-0.0077,1.380
6450.00,7.477181,25.02235,-0.000174,24.018963,-0.0077,1.379
6452.00,7.477040,25.02165,-0.000174,24.018455,-0.0076,1.379
6454.00,7.477138,25.02237,-0.000173,24.018294,-0.0076,1.379
6456.00,7.476629,25.02284,-0.000172,24.019045,-0.0077,1.379
6458.00,7.475989,25.02220,-0.000173,24.018666,-0.0077,1.378
6460.00,7.476273,25.02260,-0.000172,24.018229,-0.0077,1.379
6462.00,7.475689,25.02212,-0.000172,24.018706,-0.0076,1.379
6464.00,7.475198,25.02182,-0.000173,24.018675,-0.0077,1.379
6466.00,7.475791,25.02202,-0.000172,24.018961,-0.0077,1.379
6468.00,7.476263,25.02230,-0.000173,24.017997,-0.0077,1.379
6470.00,7.476658,25.02241,-0.000173,24.018816,-0.0076,1.379
6472.00,7.477079,25.02226,-0.000173,24.018869,-0.0077,1.379
6474.00,7.477184,25.02250,-0.000173,24.018767,-0.0076,1.379
6476.00,7.477052,25.02258,-0.000172,24.018707,-0.0076,1.379
6478.00,7.476770,25.02272,-0.000174,24.018473,-0.0076,1.379
6480.00,7.477147,25.02256,-0.000172,24.018269,-0.0077,1.379
6482.00,7.477535,25.02215,-0.000172,24.017728,-0.0077,1.380
6484.00,7.477341,25.02139,-0.000172,24.017669,-0.0077,1.379
6486.00,7.477002,25.02252,-0.000174,24.017884,-0.0077,1.379
6488.00,7.477279,25.02203,-0.000173,24.017950,-0.0077,1.379
6490.00,7.476399,25.02245,-0.000173,24.018441,-0.0077,1.380
6492.00,7.476016,25.02176,-0.000173,24.018252,-0.0077,1.379
6494.00,7.477433,25.02132,-0.000173,24.018965,-0.0077,1.379
6496.00,7.478611,25.02225,-0.000173,24.017781,-0.0077,1.379
6498.00,7.477647,25.02106,-0.000173,24.017745,-0.0077,1.379
6500.00,7.477567,25.02144,-0.000173,24.018789,-0.0077,1.379
6502.00,7.476726,25.02177,-0.000172,24.018695,-0.0077,1.379
6504.00,7.475987,25.02144,-0.000173,24.018216,-0.0077,1.379
6506.00,7.475935,25.02242,-0.000172,24.017941,-0.0077,1.379
6508.00,7.475281,25.02218,-0.000173,24.018006,-0.0077,1.379
6510.00,7.475281,25.02178,-0.000173,24.018131,-0.0077,1.379
6512.00,7.475674,25.02247,-0.000173,24.017843,-0.0077,1.379
6514.00,7.476974,25.02172,-0.000172,24.018780,-0.0077,1.380
6516.00,7.476954,25.02201,-0.000173,24.018430,-0.0077,1.380
6518.00,7.476928,25.02222,-0.000173,24.018135,-0.0076,1.380
6520.00,7.477508,25.02229,-0.000173,24.017817,-0.0077,1.380
6522.00,7.477262,25.02117,-0.000173,24.018573,-0.0077,1.379
6524.00,7.476950,25.02193,-0.000172,24.018907,-0.0077,1.379
6526.00,7.477123,25.02253,-0.000173,24.018421,-0.0076,1.380
6528.00,7.477483,25.02232,-0.000173,24.018539,-0.0077,1.380
6530.00,7.477494,25.02130,-0.000174,24.018889,-0.0077,1.379
6532.00,7.477476,25.02157,-0.000173,24.019683,-0.0077,1.379
6534.00,7.477092,25.02113,-0.000172,24.019124,-0.0077,1.380
6536.00,7.476780,25.02137,-0.000172,24.018127,-0.0077,1.379
6538.00,7.475882,25.02234,-0.000172,24.018629,-0.0076,1.379
6540.00,7.475813,25.02228,-0.000172,24.018807,-0.0076,1.379
6542.00,7.477300,25.02181,-0.000172,24.018519,-0.0076,1.379
6544.00,7.477408,25.02163,-0.000172,24.018910,-0.0076,1.379
6546.00,7.477328,25.02182,-0.000172,24.018894,-0.0076,1.380
6548.00,7.476822,25.02172,-0.000172,24.018227,-0.0077,1.380
6550.00,7.476484,25.02102,-0.000172,24.018845,-0.0077,1.379
6552.00,7.476900,25.02162,-0.000173,24.017988,-0.0077,1.379
6554.00,7.475964,25.02078,-0.000172,24.018463,-0.0076,1.379
6556.00,7.475788,25.02114,-0.000171,24.018116,-0.0077,1.379
6558.00,7.476336,25.02145,-0.000173,24.018856,-0.0077,1.380
6560.00,7.476225,25.02119,-0.000174,24.018762,-0.0077,1.380
6562.00,7.475622,25.02152,-0.000172,24.018334,-0.0076,1.379
6564.00,7.475138,25.02181,-0.000172,24.018488,-0.0077,1.379
6566.00,7.474894,25.02223,-0.000172,24.018359,-0.0077,1.380
6568.00,7.475056,25.02230,-0.000173,24.018178,-0.0077,1.379
6570.00,7.475243,25.02179,-0.000172,24.018109,-0.0077,1.380
6572.00,7.475316,25.02108,-0.000172,24.018693,-0.0077,1.380
6574.00,7.475351,25.02208,-0.000173,24.018037,-0.0077,1.380
6576.00,7.476253,25.02181,-0.000173,24.018602,-0.0077,1.379
6578.00,7.476670,25.02234,-0.000171,24.018463,-0.0077,1.380
6580.00,7.476532,25.02257,-0.000172,24.017984,-0.0077,1.380
6582.00,7.476445,25.02186,-0.000172,24.018892,-0.0077,1.380
6584.00,7.476066,25.02154,-0.000173,24.018455,-0.0077,1.380
6586.00,7.475813,25.02118,-0.000172,24.018490,-0.0077,1.380
6588.00,7.475482,25.02114,-0.000173,24.017650,-0.0077,1.380
6590.00,7.476231,25.02162,-0.000173,24.018434,-0.0076,1.380
6592.00,7.477436,25.02152,-0.000173,24.018434,-0.0077,1.380
6594.00,7.476852,25.02153,-0.000173,24.017681,-0.0077,1.380
6596.00,7.476166,25.02144,-0.000173,24.018158,-0.0077,1.379
6598.00,7.476986,25.02188,-0.000172,24.018443,-0.0077,1.380
6600.00,7.476943,25.02140,-0.000171,24.018220,-0.0077,1.380
6602.00,7.476747,25.02125,-0.000173,24.019048,-0.0077,1.379
@11,12.0000,24.0
6604.00,7.476476,25.02219,-0.000173,24.018709,-0.0076,1.379
6606.00,7.473081,25.02232,-0.000172,24.018579,-0.0077,1.379
6608.00,7.465110,25.02126,-0.000171,24.018602,-0.0076,1.379
6610.00,7.454162,25.02172,-0.000172,24.018454,-0.0077,1.379
6612.00,7.439932,25.02190,-0.000172,24.018497,-0.0077,1.378
6614.00,7.425687,25.02223,-0.000171,24.019083,-0.0076,1.379
6616.00,7.411947,25.02147,-0.000172,24.017808,-0.0076,1.380
6618.00,7.398393,25.02148,-0.000172,24.018383,-0.0077,1.380
6620.00,7.386443,25.02104,-0.000173,24.018561,-0.0077,1.381
6622.00,7.373768,25.02149,-0.000174,24.018229,-0.0077,1.381
6624.00,7.361274,25.02223,-0.000175,24.018851,-0.0076,1.381
6626.00,7.350430,25.02192,-0.000175,24.017962,-0.0077,1.381
6628.00,7.339492,25.02209,-0.000173,24.018274,-0.0077,1.381
6630.00,7.332580,25.02200,-0.000174,24.017902,-0.0077,1.381
6632.00,7.331231,25.02172,-0.000175,24.018214,-0.0077,1.382
6634.00,7.334170,25.02263,-0.000175,24.018459,-0.0076,1.382
6636.00,7.341637,25.02300,-0.000175,24.018249,-0.0077,1.382
6638.00,7.349263,25.02198,-0.000173,24.018200,-0.0077,1.381
6640.00,7.356688,25.02303,-0.000174,24.017955,-0.0077,1.380
6642.00,7.364023,25.02320,-0.000173,24.018760,-0.0077,1.381
6644.00,7.370853,25.02331,-0.000172,24.017554,-0.0077,1.380
6646.00,7.378596,25.02325,-0.000171,24.018473,-0.0077,1.380
6648.00,7.386761,25.02226,-0.000170,24.018956,-0.0076,1.380
6650.00,7.394565,25.02260,-0.000169,24.018586,-0.0076,1.380
6652.00,7.402059,25.02202,-0.000171,24.018820,-0.0077,1.381
6654.00,7.409100,25.02196,-0.000172,24.018328,-0.0077,1.381
6656.00,7.416755,25.02269,-0.000172,24.018635,-0.0076,1.380
6658.00,7.423451,25.02164,-0.000171,24.018707,-0.0077,1.380
6660.00,7.428864,25.02200,-0.000172,24.018613,-0.0076,1.380
6662.00,7.434664,25.02181,-0.000173,24.018289,-0.0077,1.380
6664.00,7.438559,25.02131,-0.000173,24.018889,-0.0077,1.380
6666.00,7.442110,25.02140,-0.000173,24.018147,-0.0077,1.380
6668.00,7.446879,25.02182,-0.000173,24.018820,-0.0077,1.380
6670.00,7.450281,25.02213,-0.000172,24.018018,-0.0076,1.381
6672.00,7.453443,25.02201,-0.000173,24.018408,-0.0077,1.381
6674.00,7.455567,25.02224,-0.000172,24.018551,-0.0077,1.380
6676.00,7.458055,25.02221,-0.000172,24.018713,-0.0077,1.380
6678.00,7.460364,25.02207,-0.000172,24.018267,-0.0077,1.380
6680.00,7.462234,25.02209,-0.000172,24.018660,-0.0076,1.380
6682.00,7.463456,25.02229,-0.000172,24.018539,-0.0077,1.379
6684.00,7.465345,25.02167,-0.000173,24.018423,-0.0077,1.380
6686.00,7.466330,25.02156,-0.000173,24.018624,-0.0076,1.381
6688.00,7.467388,25.02190,-0.000173,24.018421,-0.0076,1.381
6690.00,7.468412,25.02180,-0.000172,24.018905,-0.0077,1.381
6692.00,7.469813,25.02187,-0.000172,24.018528,-0.0076,1.380
6694.00,7.471103,25.02163,-0.000172,24.018537,-0.0077,1.380
6696.00,7.471763,25.02129,-0.000173,24.018860,-0.0077,1.380
6698.00,7.472086,25.02269,-0.000173,24.018180,-0.0077,1.380
6700.00,7.471778,25.02323,-0.000173,24.018499,-0.0077,1.380
6702.00,7.472319,25.02196,-0.000173,24.019055,-0.0076,1.380
6704.00,7.472545,25.02209,-0.000171,24.018530,-0.0076,1.380
6706.00,7.472992,25.02355,-0.000171,24.018896,-0.0076,1.380
6708.00,7.473443,25.02392,-0.000171,24.018504,-0.0076,1.380
6710.00,7.474493,25.02373,-0.000172,24.018992,-0.0076,1.380
6712.00,7.474822,25.02389,-0.000171,24.018948,-0.0076,1.380
6714.00,7.474209,25.02391,-0.000171,24.018309,-0.0077,1.380
6716.00,7.473867,25.02437,-0.000172,24.019177,-0.0077,1.380
6718.00,7.473413,25.02478,-0.000171,24.018571,-0.0077,1.379
6720.00,7.473597,25.02398,-0.000173,24.018713,-0.0076,1.380
6722.00,7.474183,25.02445,-0.000171,24.018783,-0.0076,1.380
6724.00,7.474237,25.02564,-0.000172,24.018484,-0.0077,1.380
6726.00,7.473452,25.02531,-0.000174,24.018849,-0.0076,1.380
6728.00,7.473283,25.02397,-0.000173,24.018716,-0.0076,1.380
6730.00,7.473391,25.02373,-0.000171,24.019041,-0.0076,1.380
6732.00,7.472916,25.02382,-0.000173,24.018841,-0.0076,1.381
6734.00,7.473889,25.02431,-0.000173,24.018740,-0.0077,1.380
6736.00,7.473963,25.02438,-0.000171,24.017614,-0.0076,1.380
6738.00,7.473586,25.02453,-0.000172,24.018571,-0.0076,1.380
6740.00,7.473632,25.02404,-0.000174,24.019077,-0.0076,1.380
6742.00,7.472743,25.02409,-0.000172,24.018125,-0.0077,1.380
6744.00,7.472958,25.02433,-0.000172,24.018669,-0.0076,1.380
6746.00,7.473030,25.02481,-0.000172,24.019229,-0.0077,1.380
6748.00,7.472802,25.02373,-0.000173,24.018180,-0.0077,1.380
6750.00,7.472688,25.02372,-0.000172,24.018183,-0.0076,1.380
6752.00,7.472918,25.02369,-0.000173,24.018745,-0.0076,1.380
6754.00,7.474119,25.02395,-0.000174,24.018885,-0.0077,1.380
6756.00,7.474931,25.02441,-0.000173,24.018793,-0.0076,1.380
6758.00,7.474332,25.02405,-0.000172,24.018381,-0.0077,1.380
6760.00,7.474883,25.02418,-0.000172,24.017540,-0.0077,1.380
6762.00,7.474597,25.02388,-0.000174,24.018483,-0.0077,1.380
6764.00,7.473629,25.02416,-0.000173,24.019070,-0.0077,1.380
6766.00,7.474040,25.02364,-0.000173,24.018963,-0.0077,1.381
6768.00,7.473334,25.02397,-0.000173,24.018285,-0.0077,1.380
6770.00,7.473404,25.02433,-0.000173,24.017689,-0.0076,1.380
6772.00,7.473580,25.02392,-0.000172,24.018633,-0.0076,1.380
6774.00,7.472985,25.02383,-0.000172,24.017883,-0.0077,1.380
6776.00,7.472213,25.02381,-0.000172,24.018443,-0.0076,1.380
6778.00,7.472858,25.02349,-0.000172,24.018580,-0.0077,1.380
6780.00,7.473454,25.02333,-0.000172,24.017725,-0.0077,1.380
6782.00,7.472997,25.02352,-0.000172,24.018336,-0.0077,1.381
6784.00,7.472895,25.02282,-0.000174,24.018064,-0.0077,1.381
6786.00,7.473324,25.02220,-0.000172,24.017759,-0.0077,1.381
6788.00,7.473825,25.02312,-0.000171,24.018205,-0.0077,1.380
6790.00,7.473608,25.02316,-0.000173,24.018082,-0.0077,1.380
6792.00,7.473230,25.02286,-0.000173,24.017971,-0.0077,1.381
6794.00,7.472648,25.02234,-0.000173,24.018890,-0.0077,1.380
6796.00,7.472824,25.02230,-0.000173,24.018200,-0.0076,1.381
6798.00,7.473507,25.02237,-0.000172,24.018153,-0.0076,1.380
6800.00,7.473478,25.02217,-0.000172,24.018479,-0.0077,1.381
6802.00,7.473567,25.02209,-0.000173,24.018069,-0.0077,1.380
6804.00,7.473384,25.02245,-0.000174,24.018934,-0.0077,1.380
6806.00,7.473959,25.02239,-0.000172,24.018675,-0.0076,1.380
6808.00,7.473890,25.02246,-0.000172,24.017951,-0.0076,1.380
6810.00,7.473071,25.02272,-0.000171,24.018515,-0.0077,1.380
6812.00,7.472758,25.02334,-0.000171,24.018459,-0.0077,1.380
6814.00,7.473332,25.02283,-0.000173,24.018352,-0.0077,1.380
6816.00,7.472909,25.02281,-0.000173,24.018600,-0.0077,1.380
6818.00,7.473447,25.02354,-0.000172,24.018463,-0.0077,1.380
6820.00,7.473799,25.02372,-0.000173,24.017776,-0.0077,1.380
6822.00,7.474555,25.02320,-0.000173,24.018098,-0.0077,1.380
6824.00,7.474228,25.02359,-0.000173,24.017919,-0.0077,1.380
6826.00,7.473910,25.02359,-0.000171,24.018704,-0.0077,1.380
6828.00,7.473348,25.02305,-0.000172,24.018562,-0.0077,1.380
6830.00,7.473362,25.02257,-0.000173,24.018187,-0.0077,1.381
6832.00,7.473852,25.02299,-0.000172,24.018194,-0.0077,1.381
6834.00,7.474114,25.02378,-0.000172,24.017580,-0.0077,1.380
6836.00,7.474281,25.02383,-0.000172,24.017794,-0.0077,1.380
6838.00,7.474266,25.02388,-0.000173,24.018009,-0.0077,1.380
6840.00,7.474549,25.02420,-0.000173,24.017957,-0.0077,1.381
6842.00,7.475074,25.02371,-0.000172,24.018207,-0.0077,1.381
6844.00,7.474946,25.02322,-0.000171,24.018147,-0.0076,1.381
6846.00,7.474098,25.02331,-0.000174,24.018945,-0.0077,1.381
6848.00,7.473701,25.02318,-0.000173,24.018657,-0.0077,1.380
6850.00,7.473960,25.02424,-0.000172,24.018316,-0.0077,1.380
6852.00,7.473580,25.02338,-0.000172,24.018597,-0.0077,1.381
6854.00,7.473123,25.02318,-0.000172,24.018600,-0.0076,1.380
6856.00,7.473778,25.02367,-0.000172,24.018283,-0.0077,1.380
6858.00,7.474223,25.02344,-0.000173,24.018448,-0.0077,1.380
6860.00,7.473764,25.02492,-0.000173,24.018479,-0.0077,1.380
6862.00,7.473358,25.02426,-0.000172,24.018577,-0.0077,1.381
6864.00,7.472862,25.02394,-0.000171,24.018439,-0.0077,1.381
6866.00,7.472679,25.02370,-0.000172,24.018281,-0.0076,1.381
6868.00,7.473132,25.02477,-0.000172,24.018205,-0.0077,1.380
6870.00,7.474275,25.02427,-0.000172,24.018216,-0.0077,1.380
6872.00,7.474360,25.02420,-0.000172,24.019014,-0.0076,1.381
6874.00,7.473697,25.02445,-0.000172,24.018396,-0.0076,1.381
6876.00,7.473482,25.02510,-0.000171,24.018698,-0.0076,1.380
6878.00,7.473697,25.02523,-0.000172,24.018439,-0.0077,1.381
6880.00,7.473565,25.02511,-0.000173,24.018120,-0.0076,1.381
6882.00,7.473935,25.02463,-0.000172,24.018472,-0.0077,1.381
6884.00,7.473957,25.02504,-0.000172,24.018820,-0.0077,1.381
6886.00,7.473905,25.02563,-0.000172,24.018945,-0.0077,1.380
6888.00,7.473759,25.02525,-0.000172,24.018666,-0.0076,1.380
6890.00,7.473497,25.02510,-0.000173,24.018653,-0.0077,1.381
6892.00,7.473629,25.02512,-0.000171,24.018735,-0.0077,1.381
6894.00,7.473623,25.02488,-0.000171,24.018234,-0.0077,1.382
6896.00,7.474237,25.02462,-0.000172,24.018169,-0.0077,1.381
6898.00,7.474532,25.02490,-0.000171,24.018390,-0.0077,1.380
6900.00,7.473967,25.02444,-0.000172,24.018448,-0.0077,1.381
6902.00,7.474028,25.02465,-0.000173,24.018183,-0.0076,1.380
6904.00,7.473850,25.02385,-0.000172,24.018811,-0.0076,1.381
6906.00,7.474181,25.02411,-0.000172,24.019411,-0.0076,1.380
6908.00,7.474689,25.02442,-0.000172,24.018718,-0.0076,1.381
6910.00,7.474266,25.02464,-0.000173,24.018280,-0.0076,1.381
6912.00,7.472932,25.02497,-0.000172,24.018254,-0.0076,1.381
6914.00,7.473067,25.02446,-0.000172,24.018318,-0.0077,1.382
6916.00,7.472997,25.02456,-0.000172,24.018312,-0.0077,1.381
6918.00,7.472936,25.02444,-0.000173,24.018185,-0.0077,1.380
6920.00,7.473582,25.02414,-0.000172,24.018754,-0.0077,1.380
6922.00,7.473946,25.02448,-0.000172,24.018662,-0.0077,1.381
6924.00,7.473630,25.02468,-0.000172,24.018211,-0.0076,1.381
6926.00,7.473989,25.02440,-0.000172,24.018637,-0.0076,1.381
6928.00,7.473632,25.02506,-0.000171,24.018577,-0.0077,1.380
6930.00,7.473053,25.02495,-0.000172,24.018111,-0.0077,1.380
6932.00,7.472862,25.02442,-0.000171,24.018430,-0.0077,1.381
6934.00,7.471785,25.02473,-0.000171,24.018537,-0.0077,1.381
6936.00,7.472666,25.02525,-0.000171,24.018584,-0.0076,1.381
6938.00,7.472883,25.02485,-0.000172,24.018348,-0.0077,1.381
6940.00,7.472963,25.02408,-0.000172,24.018136,-0.0077,1.381
6942.00,7.473294,25.02438,-0.000172,24.019304,-0.0077,1.381
6944.00,7.473462,25.02509,-0.000172,24.018896,-0.0076,1.381
6946.00,7.472943,25.02410,-0.000172,24.018439,-0.0077,1.381
6948.00,7.472944,25.02462,-0.000173,24.018617,-0.0077,1.381
6950.00,7.473207,25.02482,-0.000172,24.019315,-0.0077,1.381
6952.00,7.472929,25.02497,-0.000173,24.019095,-0.0077,1.381
6954.00,7.472552,25.02468,-0.000172,24.019023,-0.0076,1.381
6956.00,7.472218,25.02454,-0.000173,24.018435,-0.0076,1.381
6958.00,7.472362,25.02494,-0.000172,24.018269,-0.0077,1.381
6960.00,7.473443,25.02383,-0.000172,24.018539,-0.0077,1.381
6962.00,7.474100,25.02351,-0.000170,24.018528,-0.0076,1.380
6964.00,7.474115,25.02404,-0.000172,24.018564,-0.0076,1.381
6966.00,7.474084,25.02458,-0.000172,24.019103,-0.0077,1.381
6968.00,7.473949,25.02338,-0.000172,24.019017,-0.0076,1.381
6970.00,7.473441,25.02353,-0.000172,24.018910,-0.0076,1.381
6972.00,7.473370,25.02374,-0.000173,24.018359,-0.0077,1.382
6974.00,7.473035,25.02390,-0.000173,24.018570,-0.0076,1.381
6976.00,7.472288,25.02383,-0.000173,24.019244,-0.0077,1.381
6978.00,7.471324,25.02418,-0.000173,24.018649,-0.0077,1.381
6980.00,7.471272,25.02445,-0.000172,24.018727,-0.0076,1.381
6982.00,7.471798,25.02420,-0.000172,24.018579,-0.0076,1.381
6984.00,7.471773,25.02485,-0.000173,24.018934,-0.0077,1.381
6986.00,7.471708,25.02472,-0.000173,24.018477,-0.0077,1.381
6988.00,7.472530,25.02410,-0.000173,24.018506,-0.0076,1.381
6990.00,7.472752,25.02276,-0.000174,24.018513,-0.0076,1.381
6992.00,7.473305,25.02287,-0.000172,24.018909,-0.0076,1.381
6994.00,7.473459,25.02339,-0.000173,24.018539,-0.0077,1.381
6996.00,7.473954,25.02400,-0.000173,24.018076,-0.0077,1.381
6998.00,7.474387,25.02321,-0.000173,24.018153,-0.0077,1.381
7000.00,7.473980,25.02278,-0.000172,24.017839,-0.0077,1.381
7002.00,7.473466,25.02373,-0.000172,24.018196,-0.0076,1.381
7004.00,7.472698,25.02394,-0.000173,24.018526,-0.0077,1.381
7006.00,7.472013,25.02414,-0.000172,24.018466,-0.0077,1.382
7008.00,7.472102,25.02485,-0.000172,24.017797,-0.0077,1.381
7010.00,7.472246,25.02415,-0.000172,24.018564,-0.0077,1.380
7012.00,7.472194,25.02352,-0.000172,24.018258,-0.0076,1.381
7014.00,7.472269,25.02418,-0.000172,24.018591,-0.0076,1.381
7016.00,7.472047,25.02453,-0.000172,24.018153,-0.0076,1.381
7018.00,7.472083,25.02381,-0.000172,24.018370,-0.0077,1.382
7020.00,7.472772,25.02358,-0.000172,24.019016,-0.0077,1.382
7022.00,7.473282,25.02415,-0.000172,24.018499,-0.0077,1.381
7024.00,7.473593,25.02382,-0.000172,24.018954,-0.0077,1.381
7026.00,7.473174,25.02395,-0.000172,24.019148,-0.0076,1.381
7028.00,7.472737,25.02474,-0.000172,24.018903,-0.0077,1.381
7030.00,7.472621,25.02469,-0.000173,24.017759,-0.0077,1.381
7032.00,7.472600,25.02523,-0.000173,24.018274,-0.0077,1.382
7034.00,7.472689,25.02477,-0.000172,24.018526,-0.0077,1.381
7036.00,7.472295,25.02389,-0.000172,24.018238,-0.0076,1.381
7038.00,7.472456,25.02391,-0.000172,24.018189,-0.0077,1.381
7040.00,7.472358,25.02348,-0.000173,24.018013,-0.0077,1.381
7042.00,7.473147,25.02426,-0.000173,24.018530,-0.0077,1.381
7044.00,7.472960,25.02451,-0.000174,24.019175,-0.0077,1.382
7046.00,7.472820,25.02394,-0.000173,24.017942,-0.0077,1.381
7048.00,7.472572,25.02358,-0.000171,24.018093,-0.0077,1.381
7050.00,7.473346,25.02419,-0.000172,24.018796,-0.0077,1.381
7052.00,7.473287,25.02317,-0.000172,24.018666,-0.0077,1.381
7054.00,7.472367,25.02246,-0.000172,24.018682,-0.0077,1.381
7056.00,7.472236,25.02308,-0.000172,24.017734,-0.0077,1.381
7058.00,7.471788,25.02307,-0.000174,24.018515,-0.0077,1.382
7060.00,7.471648,25.02278,-0.000174,24.018325,-0.0077,1.382
7062.00,7.472857,25.02305,-0.000173,24.018446,-0.0076,1.381
7064.00,7.472764,25.02407,-0.000171,24.018858,-0.0077,1.381
7066.00,7.473449,25.02386,-0.000171,24.017783,-0.0077,1.381
7068.00,7.473914,25.02407,-0.000173,24.018187,-0.0077,1.382
7070.00,7.473065,25.02389,-0.000173,24.018252,-0.0077,1.382
7072.00,7.472984,25.02359,-0.000174,24.018443,-0.0077,1.382
7074.00,7.471867,25.02311,-0.000172,24.018472,-0.0077,1.381
7076.00,7.471561,25.02299,-0.000173,24.018425,-0.0077,1.381
7078.00,7.471946,25.02417,-0.000172,24.018466,-0.0077,1.382
7080.00,7.472797,25.02412,-0.000172,24.018328,-0.0077,1.382
7082.00,7.473155,25.02347,-0.000172,24.018720,-0.0077,1.382
7084.00,7.472522,25.02389,-0.000174,24.018417,-0.0077,1.381
7086.00,7.472927,25.02440,-0.000173,24.019452,-0.0076,1.381
7088.00,7.473673,25.02491,-0.000172,24.018571,-0.0076,1.381
7090.00,7.473142,25.02487,-0.000172,24.018976,-0.0076,1.381
7092.00,7.472409,25.02445,-0.000172,24.018390,-0.0077,1.381
7094.00,7.471751,25.02444,-0.000171,24.018626,-0.0076,1.382
7096.00,7.471739,25.02387,-0.000172,24.018782,-0.0077,1.382
7098.00,7.471982,25.02441,-0.000173,24.018684,-0.0076,1.382
7100.00,7.472203,25.02513,-0.000171,24.018029,-0.0076,1.381
7102.00,7.471998,25.02484,-0.000171,24.018675,-0.0077,1.381
7104.00,7.472226,25.02481,-0.000172,24.018696,-0.0077,1.382
7106.00,7.471475,25.02505,-0.000173,24.019213,-0.0077,1.381
7108.00,7.471500,25.02443,-0.000172,24.018579,-0.0076,1.381
7110.00,7.471509,25.02439,-0.000171,24.018338,-0.0076,1.381
7112.00,7.472676,25.02544,-0.000171,24.018896,-0.0076,1.381
7114.00,7.472367,25.02604,-0.000171,24.018542,-0.0076,1.381
7116.00,7.471506,25.02612,-0.000172,24.018776,-0.0076,1.382
7118.00,7.471860,25.02553,-0.000172,24.018180,-0.0076,1.382
7120.00,7.471938,25.02573,-0.000173,24.017989,-0.0077,1.382
7122.00,7.471030,25.02627,-0.000173,24.018649,-0.0077,1.382
7124.00,7.472028,25.02618,-0.000171,24.018361,-0.0077,1.381
7126.00,7.472235,25.02577,-0.000171,24.018531,-0.0077,1.382
7128.00,7.471838,25.02641,-0.000173,24.019418,-0.0077,1.382
7130.00,7.472077,25.02593,-0.000172,24.018501,-0.0077,1.382
7132.00,7.472243,25.02675,-0.000173,24.019108,-0.0076,1.382
7134.00,7.472509,25.02657,-0.000172,24.018521,-0.0077,1.381
7136.00,7.472985,25.02584,-0.000173,24.018713,-0.0076,1.382
7138.00,7.472829,25.02637,-0.000172,24.018524,-0.0076,1.382
7140.00,7.472509,25.02669,-0.000173,24.018669,-0.0077,1.382
7142.00,7.472902,25.02606,-0.000173,24.018541,-0.0077,1.381
7144.00,7.472738,25.02710,-0.000173,24.018954,-0.0077,1.381
7146.00,7.472945,25.02603,-0.000171,24.018147,-0.0077,1.382
7148.00,7.472063,25.02641,-0.000171,24.018851,-0.0077,1.381
7150.00,7.471222,25.02554,-0.000173,24.018727,-0.0077,1.382
7152.00,7.471252,25.02520,-0.000172,24.018863,-0.0076,1.381
7154.00,7.471281,25.02622,-0.000172,24.018551,-0.0077,1.382
7156.00,7.471304,25.02693,-0.000172,24.018537,-0.0077,1.382
7158.00,7.472261,25.02611,-0.000172,24.018140,-0.0077,1.381
7160.00,7.471892,25.02644,-0.000172,24.018528,-0.0077,1.381
7162.00,7.471764,25.02594,-0.000172,24.017451,-0.0077,1.381
7164.00,7.471997,25.02497,-0.000171,24.018561,-0.0077,1.381
7166.00,7.470880,25.02556,-0.000171,24.018573,-0.0077,1.381
7168.00,7.470755,25.02600,-0.000172,24.017897,-0.0077,1.382
7170.00,7.471971,25.02552,-0.000172,24.018162,-0.0077,1.382
7172.00,7.471903,25.02526,-0.000173,24.017696,-0.0077,1.382
7174.00,7.472447,25.02578,-0.000173,24.018305,-0.0077,1.383
7176.00,7.471995,25.02507,-0.000174,24.019066,-0.0077,1.382
7178.00,7.472340,25.02516,-0.000174,24.018196,-0.0077,1.382
7180.00,7.472848,25.02554,-0.000173,24.017830,-0.0077,1.381
7182.00,7.473226,25.02612,-0.000172,24.018287,-0.0077,1.382
7184.00,7.473257,25.02492,-0.000173,24.018477,-0.0077,1.382
7186.00,7.472807,25.02497,-0.000172,24.018696,-0.0077,1.382
7188.00,7.472387,25.02488,-0.000173,24.018002,-0.0076,1.382
7190.00,7.472722,25.02452,-0.000174,24.018510,-0.0077,1.382
7192.00,7.472442,25.02358,-0.000173,24.017556,-0.0077,1.382
7194.00,7.471350,25.02383,-0.000173,24.017790,-0.0077,1.382
7196.00,7.471057,25.02369,-0.000173,24.017629,-0.0077,1.381
7198.00,7.471699,25.02444,-0.000172,24.018042,-0.0077,1.382
7200.00,7.471402,25.02380,-0.000172,24.018006,-0.0077,1.381
7202.00,7.470900,25.02365,-0.000172,24.018000,-0.0077,1.382
@12,12.0000,24.0
7204.00,7.470388,25.02388,-0.000172,24.018582,-0.0077,1.382
7206.00,7.468286,25.02418,-0.000172,24.018292,-0.0077,1.382
7208.00,7.460662,25.02363,-0.000172,24.018280,-0.0077,1.381
7210.00,7.450857,25.02368,-0.000172,24.018203,-0.0077,1.381
7212.00,7.438763,25.02411,-0.000172,24.018198,-0.0077,1.381
7214.00,7.424204,25.02370,-0.000173,24.018590,-0.0077,1.381
7216.00,7.410737,25.02429,-0.000173,24.018363,-0.0077,1.381
7218.00,7.398942,25.02515,-0.000172,24.018357,-0.0077,1.382
7220.00,7.387312,25.02525,-0.000172,24.018029,-0.0077,1.383
7222.00,7.377044,25.02490,-0.000173,24.018479,-0.0077,1.384
7224.00,7.365876,25.02482,-0.000175,24.018051,-0.0077,1.383
7226.00,7.355488,25.02389,-0.000175,24.018696,-0.0077,1.383
7228.00,7.345908,25.02410,-0.000175,24.018541,-0.0077,1.383
7230.00,7.340011,25.02409,-0.000175,24.018198,-0.0077,1.383
7232.00,7.338901,25.02352,-0.000174,24.017866,-0.0077,1.384
7234.00,7.342428,25.02410,-0.000175,24.018270,-0.0077,1.384
7236.00,7.349202,25.02408,-0.000177,24.018473,-0.0077,1.384
7238.00,7.356725,25.02397,-0.000176,24.018158,-0.0077,1.384
7240.00,7.363279,25.02336,-0.000175,24.017471,-0.0077,1.383
7242.00,7.369417,25.02351,-0.000174,24.018332,-0.0077,1.383
7244.00,7.375927,25.02534,-0.000172,24.018202,-0.0077,1.382
7246.00,7.382389,25.02527,-0.000172,24.017611,-0.0077,1.383
7248.00,7.389135,25.02496,-0.000171,24.017723,-0.0077,1.382
7250.00,7.397002,25.02464,-0.000171,24.018490,-0.0077,1.382
7252.00,7.404995,25.02511,-0.000172,24.018696,-0.0077,1.382
7254.00,7.412012,25.02522,-0.000171,24.017330,-0.0077,1.381
7256.00,7.417750,25.02461,-0.000173,24.018205,-0.0077,1.382
7258.00,7.423269,25.02398,-0.000173,24.018164,-0.0077,1.382
7260.00,7.427996,25.02434,-0.000173,24.017944,-0.0077,1.382
7262.00,7.432980,25.02517,-0.000173,24.018372,-0.0077,1.382
7264.00,7.437992,25.02448,-0.000172,24.017948,-0.0077,1.382
7266.00,7.442323,25.02441,-0.000173,24.017589,-0.0077,1.382
7268.00,7.445401,25.02433,-0.000173,24.017736,-0.0077,1.382
7270.00,7.448916,25.02397,-0.000172,24.018185,-0.0077,1.382
7272.00,7.451686,25.02434,-0.000172,24.018562,-0.0077,1.383
7274.00,7.455207,25.02400,-0.000173,24.018310,-0.0077,1.382
7276.00,7.457470,25.02426,-0.000173,24.018504,-0.0077,1.382
7278.00,7.458328,25.02455,-0.000173,24.018309,-0.0077,1.382
7280.00,7.460108,25.02411,-0.000172,24.017645,-0.0078,1.382
7282.00,7.462600,25.02431,-0.000171,24.018138,-0.0077,1.383
7284.00,7.463889,25.02407,-0.000172,24.018678,-0.0077,1.382
7286.00,7.464772,25.02371,-0.000172,24.018024,-0.0077,1.382
7288.00,7.465553,25.02464,-0.000173,24.017966,-0.0077,1.382
7290.00,7.465845,25.02480,-0.000173,24.018254,-0.0077,1.382
7292.00,7.467024,25.02466,-0.000172,24.018276,-0.0077,1.382
7294.00,7.468082,25.02489,-0.000173,24.019079,-0.0077,1.382
7296.00,7.468287,25.02412,-0.000173,24.018231,-0.0077,1.382
7298.00,7.468523,25.02461,-0.000173,24.018347,-0.0077,1.382
7300.00,7.468596,25.02494,-0.000174,24.018100,-0.0077,1.382
7302.00,7.469463,25.02503,-0.000173,24.018261,-0.0077,1.382
7304.00,7.469000,25.02559,-0.000172,24.018515,-0.0077,1.382
7306.00,7.468938,25.02567,-0.000172,24.018905,-0.0077,1.382
7308.00,7.468173,25.02529,-0.000174,24.018049,-0.0077,1.382
7310.00,7.467872,25.02541,-0.000172,24.018390,-0.0077,1.382
7312.00,7.469206,25.02566,-0.000172,24.018321,-0.0077,1.382
7314.00,7.469623,25.02543,-0.000173,24.018604,-0.0077,1.382
7316.00,7.470245,25.02511,-0.000173,24.018492,-0.0077,1.382
7318.00,7.470431,25.02486,-0.000173,24.017864,-0.0077,1.382
7320.00,7.470423,25.02503,-0.000172,24.018401,-0.0077,1.382
7322.00,7.469561,25.02489,-0.000172,24.017955,-0.0077,1.382
7324.00,7.469567,25.02473,-0.000172,24.017667,-0.0077,1.382
7326.00,7.470616,25.02492,-0.000171,24.018894,-0.0076,1.382
7328.00,7.470078,25.02481,-0.000171,24.018399,-0.0077,1.382
7330.00,7.469723,25.02501,-0.000173,24.018504,-0.0077,1.382
7332.00,7.469063,25.02497,-0.000172,24.018151,-0.0077,1.382
7334.00,7.468257,25.02533,-0.000173,24.018153,-0.0077,1.382
7336.00,7.467695,25.02459,-0.000173,24.018076,-0.0077,1.382
7338.00,7.467394,25.02492,-0.000173,24.018401,-0.0077,1.382
7340.00,7.467730,25.02472,-0.000173,24.018454,-0.0077,1.381
7342.00,7.468320,25.02509,-0.000173,24.018880,-0.0077,1.382
7344.00,7.468563,25.02494,-0.000173,24.017970,-0.0077,1.382
7346.00,7.469060,25.02466,-0.000173,24.018220,-0.0077,1.382
7348.00,7.469909,25.02417,-0.000172,24.018212,-0.0077,1.382
7350.00,7.469663,25.02444,-0.000173,24.017971,-0.0077,1.382
7352.00,7.468681,25.02418,-0.000173,24.018539,-0.0077,1.382
7354.00,7.469438,25.02519,-0.000172,24.018299,-0.0077,1.382
7356.00,7.469559,25.02559,-0.000173,24.017718,-0.0077,1.382
7358.00,7.470330,25.02501,-0.000173,24.018814,-0.0077,1.382
7360.00,7.470229,25.02580,-0.000173,24.018020,-0.0077,1.382
7362.00,7.470343,25.02584,-0.000174,24.017302,-0.0077,1.382
7364.00,7.470560,25.02537,-0.000173,24.018415,-0.0077,1.382
7366.00,7.471088,25.02505,-0.000173,24.018553,-0.0077,1.381
7368.00,7.471489,25.02563,-0.000172,24.018183,-0.0077,1.382
7370.00,7.470822,25.02604,-0.000172,24.018550,-0.0077,1.382
7372.00,7.470095,25.02674,-0.000173,24.018006,-0.0077,1.383
7374.00,7.470122,25.02621,-0.000174,24.017942,-0.0077,1.382
7376.00,7.468993,25.02545,-0.000173,24.018718,-0.0077,1.382
7378.00,7.468143,25.02566,-0.000173,24.018338,-0.0077,1.382
7380.00,7.468105,25.02538,-0.000171,24.017491,-0.0077,1.382
7382.00,7.468057,25.02555,-0.000173,24.017681,-0.0077,1.382
7384.00,7.469127,25.02607,-0.000172,24.018298,-0.0077,1.382
7386.00,7.469008,25.02556,-0.000172,24.018207,-0.0077,1.381
7388.00,7.469051,25.02547,-0.000173,24.019113,-0.0077,1.382
7390.00,7.469100,25.02598,-0.000174,24.018541,-0.0077,1.382
7392.00,7.468668,25.02599,-0.000174,24.018524,-0.0077,1.382
7394.00,7.469754,25.02644,-0.000172,24.017696,-0.0077,1.382
7396.00,7.470291,25.02564,-0.000172,24.018386,-0.0077,1.382
7398.00,7.470818,25.02619,-0.000172,24.017734,-0.0077,1.382
7400.00,7.470641,25.02545,-0.000173,24.017640,-0.0077,1.382
7402.00,7.469747,25.02512,-0.000173,24.018053,-0.0077,1.382
7404.00,7.469554,25.02567,-0.000172,24.017373,-0.0077,1.382
7406.00,7.468802,25.02605,-0.000173,24.017768,-0.0077,1.382
7408.00,7.468837,25.02516,-0.000172,24.017928,-0.0077,1.382
7410.00,7.469482,25.02536,-0.000173,24.017908,-0.0077,1.382
7412.00,7.469492,25.02518,-0.000173,24.018193,-0.0077,1.383
7414.00,7.469844,25.02417,-0.000173,24.017870,-0.0077,1.382
7416.00,7.469651,25.02516,-0.000173,24.018386,-0.0077,1.382
7418.00,7.469254,25.02540,-0.000172,24.018555,-0.0077,1.382
7420.00,7.469217,25.02561,-0.000172,24.018124,-0.0077,1.381
7422.00,7.469675,25.02617,-0.000172,24.018415,-0.0077,1.382
7424.00,7.469044,25.02624,-0.000174,24.018026,-0.0077,1.382
7426.00,7.468836,25.02588,-0.000172,24.017359,-0.0077,1.382
7428.00,7.469735,25.02579,-0.000173,24.017821,-0.0077,1.383
7430.00,7.469413,25.02576,-0.000173,24.018367,-0.0077,1.383
7432.00,7.469081,25.02559,-0.000174,24.017667,-0.0077,1.383
7434.00,7.469810,25.02647,-0.000174,24.018091,-0.0077,1.382
7436.00,7.469362,25.02670,-0.000174,24.017846,-0.0077,1.382
7438.00,7.469809,25.02654,-0.000174,24.018038,-0.0077,1.383
7440.00,7.470119,25.02646,-0.000173,24.018350,-0.0076,1.382
7442.00,7.470002,25.02657,-0.000172,24.018502,-0.0077,1.382
7444.00,7.470197,25.02672,-0.000172,24.018116,-0.0077,1.382
7446.00,7.470155,25.02708,-0.000171,24.017863,-0.0077,1.382
7448.00,7.470138,25.02732,-0.000171,24.018415,-0.0077,1.382
7450.00,7.469507,25.02767,-0.000172,24.018035,-0.0077,1.382
7452.00,7.468912,25.02803,-0.000173,24.018328,-0.0077,1.382
7454.00,7.468954,25.02791,-0.000172,24.018851,-0.0077,1.381
7456.00,7.468866,25.02666,-0.000172,24.017910,-0.0077,1.382
7458.00,7.469951,25.02655,-0.000173,24.017861,-0.0077,1.382
7460.00,7.470904,25.02692,-0.000172,24.017631,-0.0077,1.382
7462.00,7.470097,25.02653,-0.000173,24.018528,-0.0077,1.382
7464.00,7.469863,25.02570,-0.000172,24.017571,-0.0077,1.382
7466.00,7.470001,25.02668,-0.000173,24.017563,-0.0077,1.382
7468.00,7.470165,25.02627,-0.000174,24.017728,-0.0077,1.382
7470.00,7.470065,25.02578,-0.000172,24.018118,-0.0077,1.382
7472.00,7.470536,25.02553,-0.000174,24.018069,-0.0077,1.382
7474.00,7.470554,25.02625,-0.000173,24.017910,-0.0077,1.382
7476.00,7.471318,25.02608,-0.000174,24.018205,-0.0077,1.382
7478.00,7.469663,25.02643,-0.000173,24.018040,-0.0077,1.382
7480.00,7.469153,25.02720,-0.000174,24.018675,-0.0077,1.382
7482.00,7.469501,25.02611,-0.000173,24.018258,-0.0077,1.382
7484.00,7.470774,25.02623,-0.000171,24.018093,-0.0077,1.381
7486.00,7.470528,25.02636,-0.000172,24.017959,-0.0077,1.382
7488.00,7.470305,25.02663,-0.000172,24.017917,-0.0077,1.382
7490.00,7.469768,25.02628,-0.000172,24.017640,-0.0077,1.381
7492.00,7.469628,25.02544,-0.000172,24.018256,-0.0077,1.382
7494.00,7.469101,25.02642,-0.000172,24.018783,-0.0077,1.382
7496.00,7.469109,25.02641,-0.000173,24.018434,-0.0077,1.382
7498.00,7.469192,25.02629,-0.000173,24.018231,-0.0077,1.382
7500.00,7.469181,25.02554,-0.000174,24.018185,-0.0077,1.383
7502.00,7.469572,25.02562,-0.000173,24.018680,-0.0077,1.382
7504.00,7.469685,25.02479,-0.000173,24.018009,-0.0077,1.382
7506.00,7.469405,25.02498,-0.000172,24.017872,-0.0077,1.382
7508.00,7.469746,25.02534,-0.000173,24.017362,-0.0077,1.382
7510.00,7.469987,25.02602,-0.000173,24.017600,-0.0077,1.383
7512.00,7.470097,25.02600,-0.000173,24.018664,-0.0077,1.382
7514.00,7.469953,25.02655,-0.000173,24.018803,-0.0077,1.382
7516.00,7.469953,25.02675,-0.000171,24.018328,-0.0077,1.382
7518.00,7.469849,25.02640,-0.000172,24.019090,-0.0077,1.381
7520.00,7.470340,25.02733,-0.000173,24.017616,-0.0077,1.382
7522.00,7.470677,25.02705,-0.000173,24.017835,-0.0077,1.382
7524.00,7.470247,25.02724,-0.000172,24.018276,-0.0077,1.382
7526.00,7.469673,25.02653,-0.000173,24.018544,-0.0077,1.383
7528.00,7.470030,25.02674,-0.000173,24.018136,-0.0077,1.382
7530.00,7.470172,25.02683,-0.000173,24.017854,-0.0077,1.381
7532.00,7.469393,25.02646,-0.000173,24.018211,-0.0077,1.382
7534.00,7.469210,25.02706,-0.000173,24.017580,-0.0077,1.382
7536.00,7.469859,25.02590,-0.000173,24.018276,-0.0077,1.382
7538.00,7.469275,25.02553,-0.000171,24.019043,-0.0077,1.381
7540.00,7.469194,25.02606,-0.000172,24.018318,-0.0077,1.383
7542.00,7.469216,25.02610,-0.000173,24.017841,-0.0077,1.382
7544.00,7.468694,25.02572,-0.000172,24.018169,-0.0077,1.382
7546.00,7.468271,25.02589,-0.000171,24.017774,-0.0077,1.382
7548.00,7.469063,25.02622,-0.000173,24.018185,-0.0077,1.382
7550.00,7.469531,25.02562,-0.000172,24.018118,-0.0077,1.382
7552.00,7.469100,25.02566,-0.000172,24.017790,-0.0077,1.382
7554.00,7.468940,25.02516,-0.000173,24.018260,-0.0077,1.382
7556.00,7.468775,25.02604,-0.000174,24.018488,-0.0077,1.382
7558.00,7.469002,25.02568,-0.000173,24.018542,-0.0077,1.382
7560.00,7.470058,25.02542,-0.000172,24.018559,-0.0077,1.382
7562.00,7.470564,25.02604,-0.000172,24.018932,-0.0077,1.382
7564.00,7.469517,25.02632,-0.000172,24.018526,-0.0077,1.382
7566.00,7.469170,25.02594,-0.000173,24.018209,-0.0077,1.382
7568.00,7.469115,25.02647,-0.000173,24.017962,-0.0077,1.382
7570.00,7.470021,25.02759,-0.000173,24.017999,-0.0077,1.382
7572.00,7.469415,25.02668,-0.000172,24.018780,-0.0077,1.382
7574.00,7.469443,25.02649,-0.000173,24.018461,-0.0077,1.382
7576.00,7.469266,25.02603,-0.000174,24.018486,-0.0077,1.382
7578.00,7.468465,25.02602,-0.000172,24.018182,-0.0077,1.382
7580.00,7.468341,25.02568,-0.000172,24.018356,-0.0077,1.382
7582.00,7.468468,25.02525,-0.000173,24.018546,-0.0077,1.382
7584.00,7.469446,25.02576,-0.000172,24.018171,-0.0077,1.381
7586.00,7.470061,25.02626,-0.000173,24.017359,-0.0077,1.382
7588.00,7.469715,25.02621,-0.000173,24.018312,-0.0077,1.382
7590.00,7.469981,25.02562,-0.000171,24.018990,-0.0077,1.382
7592.00,7.468973,25.02545,-0.000172,24.018147,-0.0077,1.382
7594.00,7.468661,25.02506,-0.000173,24.018858,-0.0077,1.382
7596.00,7.469019,25.02577,-0.000172,24.018642,-0.0077,1.382
7598.00,7.468393,25.02590,-0.000173,24.018709,-0.0077,1.382
7600.00,7.468288,25.02584,-0.000172,24.018377,-0.0077,1.382
7602.00,7.467956,25.02651,-0.000171,24.018735,-0.0076,1.382
7604.00,7.468679,25.02599,-0.000172,24.018223,-0.0077,1.381
7606.00,7.468860,25.02545,-0.000173,24.017904,-0.0077,1.382
7608.00,7.468268,25.02497,-0.000173,24.018441,-0.0077,1.382
7610.00,7.468154,25.02490,-0.000173,24.018075,-0.0077,1.382
7612.00,7.469159,25.02613,-0.000173,24.018533,-0.0077,1.382
7614.00,7.468748,25.02565,-0.000172,24.018686,-0.0077,1.382
7616.00,7.468767,25.02566,-0.000172,24.018178,-0.0077,1.381
7618.00,7.468330,25.02613,-0.000172,24.017843,-0.0077,1.382
7620.00,7.468246,25.02563,-0.000172,24.018046,-0.0077,1.383
7622.00,7.468444,25.02614,-0.000173,24.018852,-0.0077,1.382
7624.00,7.468826,25.02658,-0.000172,24.018584,-0.0077,1.382
7626.00,7.469723,25.02661,-0.000173,24.018571,-0.0076,1.382
7628.00,7.469036,25.02662,-0.000174,24.018193,-0.0077,1.382
7630.00,7.469337,25.02595,-0.000173,24.017870,-0.0077,1.382
7632.00,7.468691,25.02557,-0.000173,24.017446,-0.0077,1.382
7634.00,7.468282,25.02522,-0.000173,24.018057,-0.0077,1.382
7636.00,7.467982,25.02522,-0.000174,24.018622,-0.0077,1.382
7638.00,7.467345,25.02437,-0.000172,24.018280,-0.0077,1.382
7640.00,7.467512,25.02525,-0.000174,24.017721,-0.0077,1.382
7642.00,7.468058,25.02494,-0.000174,24.018312,-0.0077,1.382
7644.00,7.469305,25.02578,-0.000173,24.018553,-0.0077,1.382
7646.00,7.470094,25.02577,-0.000172,24.018575,-0.0077,1.381
7648.00,7.469255,25.02539,-0.000172,24.018165,-0.0077,1.381
7650.00,7.468936,25.02556,-0.000172,24.018252,-0.0077,1.382
7652.00,7.469384,25.02584,-0.000174,24.018348,-0.0077,1.382
7654.00,7.469681,25.02559,-0.000173,24.018138,-0.0077,1.382
7656.00,7.469269,25.02533,-0.000173,24.018109,-0.0077,1.383
7658.00,7.467688,25.02532,-0.000173,24.018145,-0.0077,1.383
7660.00,7.468234,25.02526,-0.000175,24.018412,-0.0077,1.382
7662.00,7.468147,25.02553,-0.000173,24.018191,-0.0077,1.382
7664.00,7.468351,25.02553,-0.000171,24.018361,-0.0077,1.381
7666.00,7.468338,25.02573,-0.000173,24.018575,-0.0077,1.382
7668.00,7.468338,25.02539,-0.000174,24.018115,-0.0077,1.383
7670.00,7.468084,25.02527,-0.000173,24.018189,-0.0077,1.382
7672.00,7.468220,25.02567,-0.000173,24.017786,-0.0077,1.382
7674.00,7.468646,25.02533,-0.000173,24.017948,-0.0077,1.382
7676.00,7.467362,25.02542,-0.000173,24.018352,-0.0077,1.382
7678.00,7.467430,25.02503,-0.000174,24.018423,-0.0077,1.383
7680.00,7.467576,25.02513,-0.000173,24.017973,-0.0077,1.382
7682.00,7.466891,25.02505,-0.000173,24.018171,-0.0077,1.381
7684.00,7.467165,25.02513,-0.000173,24.018263,-0.0077,1.381
7686.00,7.468389,25.02499,-0.000174,24.017328,-0.0077,1.382
7688.00,7.468391,25.02546,-0.000174,24.017647,-0.0077,1.383
7690.00,7.468532,25.02634,-0.000174,24.018281,-0.0077,1.383
7692.00,7.468878,25.02669,-0.000173,24.018455,-0.0077,1.382
7694.00,7.468722,25.02650,-0.000174,24.017921,-0.0077,1.382
7696.00,7.468329,25.02644,-0.000172,24.017964,-0.0077,1.381
7698.00,7.467946,25.02680,-0.000172,24.018557,-0.0077,1.382
7700.00,7.467870,25.02690,-0.000172,24.017993,-0.0077,1.382
7702.00,7.468074,25.02685,-0.000172,24.017930,-0.0077,1.382
7704.00,7.466902,25.02781,-0.000172,24.017823,-0.0077,1.382
7706.00,7.467757,25.02790,-0.000173,24.017765,-0.0077,1.382
7708.00,7.467096,25.02801,-0.000172,24.018803,-0.0077,1.382
7710.00,7.466669,25.02800,-0.000174,24.018561,-0.0077,1.382
7712.00,7.467424,25.02823,-0.000174,24.018154,-0.0077,1.382
7714.00,7.467423,25.02809,-0.000174,24.018008,-0.0077,1.382
7716.00,7.467237,25.02799,-0.000173,24.018394,-0.0077,1.382
7718.00,7.466817,25.02836,-0.000174,24.017884,-0.0077,1.382
7720.00,7.467780,25.02861,-0.000173,24.017973,-0.0077,1.382
7722.00,7.468066,25.02758,-0.000173,24.017730,-0.0077,1.382
7724.00,7.468209,25.02746,-0.000172,24.018136,-0.0076,1.382
7726.00,7.468322,25.02735,-0.000172,24.018392,-0.0077,1.382
7728.00,7.468283,25.02676,-0.000173,24.017955,-0.0077,1.382
7730.00,7.468543,25.02795,-0.000173,24.018961,-0.0077,1.382
7732.00,7.468975,25.02807,-0.000174,24.018296,-0.0076,1.382
7734.00,7.467777,25.02766,-0.000173,24.018412,-0.0077,1.382
7736.00,7.468336,25.02784,-0.000173,24.017636,-0.0076,1.382
7738.00,7.468542,25.02751,-0.000173,24.017855,-0.0077,1.382
7740.00,7.467803,25.02814,-0.000173,24.018423,-0.0077,1.382
7742.00,7.467519,25.02789,-0.000174,24.018562,-0.0077,1.382
7744.00,7.468186,25.02808,-0.000174,24.018448,-0.0077,1.382
7746.00,7.468604,25.02703,-0.000173,24.018258,-0.0077,1.382
7748.00,7.468575,25.02792,-0.000173,24.018439,-0.0077,1.383
7750.00,7.468408,25.02745,-0.000172,24.017913,-0.0077,1.383
7752.00,7.467698,25.02762,-0.000173,24.018037,-0.0077,1.382
7754.00,7.467280,25.02747,-0.000173,24.017921,-0.0077,1.382
7756.00,7.467197,25.02770,-0.000173,24.017600,-0.0077,1.382
7758.00,7.467740,25.02805,-0.000173,24.017370,-0.0077,1.382
7760.00,7.468076,25.02824,-0.000173,24.018439,-0.0077,1.382
7762.00,7.467640,25.02821,-0.000173,24.018448,-0.0077,1.382
7764.00,7.467983,25.02817,-0.000172,24.018013,-0.0077,1.382
7766.00,7.468614,25.02861,-0.000172,24.017971,-0.0077,1.382
7768.00,7.469419,25.02846,-0.000172,24.018682,-0.0077,1.382
7770.00,7.469512,25.02844,-0.000172,24.018078,-0.0077,1.382
7772.00,7.468777,25.02800,-0.000172,24.018542,-0.0077,1.382
7774.00,7.468647,25.02831,-0.000173,24.017964,-0.0077,1.382
7776.00,7.468490,25.02792,-0.000173,24.018087,-0.0077,1.382
7778.00,7.468266,25.02696,-0.000174,24.018105,-0.0076,1.383
7780.00,7.467481,25.02713,-0.000174,24.018011,-0.0077,1.382
7782.00,7.467646,25.02748,-0.000174,24.018178,-0.0077,1.382
7784.00,7.468230,25.02775,-0.000174,24.018533,-0.0076,1.382
7786.00,7.467789,25.02791,-0.000172,24.018519,-0.0077,1.382
7788.00,7.466945,25.02783,-0.000172,24.018115,-0.0077,1.382
7790.00,7.466891,25.02848,-0.000172,24.018205,-0.0077,1.382
7792.00,7.467466,25.02872,-0.000173,24.018419,-0.0077,1.382
7794.00,7.468494,25.02849,-0.000173,24.018028,-0.0077,1.382
7796.00,7.468566,25.02854,-0.000172,24.018553,-0.0077,1.382
7798.00,7.467832,25.02946,-0.000172,24.018443,-0.0077,1.381
7800.00,7.468616,25.02894,-0.000172,24.018472,-0.0077,1.382
7802.00,7.468390,25.02829,-0.000171,24.018073,-0.0077,1.381
@13,12.0000,24.0
7804.00,7.467960,25.02863,-0.000172,24.017919,-0.0077,1.382
7806.00,7.466136,25.02884,-0.000173,24.018426,-0.0077,1.382
7808.00,7.459308,25.02905,-0.000173,24.018071,-0.0077,1.382
7810.00,7.450209,25.02926,-0.000172,24.017830,-0.0077,1.381
7812.00,7.436624,25.02946,-0.000172,24.018907,-0.0077,1.381
7814.00,7.423388,25.02980,-0.000172,24.018443,-0.0077,1.382
7816.00,7.411462,25.03025,-0.000172,24.018028,-0.0077,1.382
7818.00,7.400752,25.02913,-0.000172,24.017763,-0.0077,1.383
7820.00,7.389570,25.02876,-0.000173,24.018550,-0.0077,1.383
7822.00,7.379780,25.02888,-0.000173,24.018127,-0.0077,1.382
7824.00,7.370292,25.02882,-0.000175,24.018082,-0.0077,1.383
7826.00,7.360579,25.02866,-0.000175,24.017337,-0.0077,1.383
7828.00,7.350893,25.02932,-0.000174,24.017449,-0.0077,1.383
7830.00,7.345823,25.02901,-0.000175,24.017979,-0.0077,1.383
7832.00,7.346231,25.02911,-0.000176,24.018359,-0.0077,1.384
7834.00,7.348905,25.02947,-0.000176,24.018316,-0.0077,1.384
7836.00,7.354920,25.02962,-0.000175,24.017846,-0.0077,1.384
7838.00,7.361283,25.02892,-0.000175,24.018466,-0.0077,1.384
7840.00,7.367874,25.02792,-0.000174,24.018401,-0.0077,1.384
7842.00,7.373739,25.02858,-0.000173,24.018359,-0.0077,1.383
7844.00,7.380196,25.02891,-0.000172,24.018446,-0.0077,1.382
7846.00,7.387296,25.02970,-0.000172,24.018348,-0.0077,1.383
7848.00,7.393791,25.02924,-0.000172,24.018209,-0.0077,1.382
7850.00,7.400290,25.02887,-0.000172,24.017538,-0.0077,1.382
7852.00,7.407256,25.02888,-0.000172,24.017962,-0.0077,1.382
7854.00,7.413371,25.02923,-0.000172,24.018024,-0.0077,1.382
7856.00,7.419028,25.02977,-0.000172,24.017810,-0.0077,1.382
7858.00,7.424821,25.02929,-0.000172,24.018122,-0.0077,1.381
7860.00,7.429642,25.02915,-0.000171,24.018272,-0.0077,1.382
7862.00,7.434075,25.02972,-0.000172,24.018173,-0.0077,1.383
7864.00,7.438915,25.03016,-0.000174,24.018004,-0.0077,1.383
7866.00,7.441914,25.03014,-0.000173,24.018327,-0.0077,1.382
7868.00,7.445061,25.02979,-0.000172,24.018562,-0.0077,1.382
7870.00,7.447915,25.02956,-0.000173,24.017634,-0.0077,1.382
7872.00,7.450965,25.02975,-0.000173,24.017649,-0.0077,1.382
7874.00,7.453023,25.03002,-0.000174,24.017611,-0.0077,1.382
7876.00,7.455056,25.02886,-0.000174,24.017739,-0.0077,1.382
7878.00,7.457649,25.02813,-0.000173,24.018138,-0.0077,1.382
7880.00,7.459425,25.02862,-0.000174,24.017620,-0.0077,1.382
7882.00,7.460511,25.02896,-0.000173,24.017103,-0.0077,1.382
7884.00,7.461306,25.02850,-0.000172,24.018055,-0.0077,1.382
7886.00,7.463190,25.02868,-0.000173,24.018087,-0.0077,1.382
7888.00,7.463952,25.02820,-0.000173,24.017933,-0.0077,1.381
7890.00,7.463743,25.02838,-0.000172,24.018089,-0.0077,1.382
7892.00,7.463975,25.02931,-0.000172,24.018776,-0.0077,1.382
7894.00,7.464698,25.02876,-0.000171,24.017895,-0.0077,1.382
7896.00,7.465593,25.02891,-0.000171,24.017364,-0.0077,1.382
7898.00,7.466520,25.02928,-0.000173,24.018330,-0.0077,1.382
7900.00,7.466753,25.02887,-0.000172,24.018278,-0.0077,1.382
7902.00,7.466339,25.02862,-0.000172,24.018251,-0.0077,1.383
7904.00,7.466606,25.02830,-0.000173,24.018180,-0.0077,1.381
7906.00,7.466067,25.02855,-0.000172,24.018238,-0.0077,1.381
7908.00,7.466715,25.02880,-0.000171,24.018684,-0.0077,1.382
7910.00,7.466233,25.02873,-0.000172,24.018823,-0.0077,1.382
7912.00,7.466309,25.02889,-0.000172,24.018218,-0.0077,1.382
7914.00,7.466165,25.02865,-0.000173,24.018031,-0.0077,1.382
7916.00,7.467362,25.02806,-0.000173,24.018261,-0.0077,1.382
7918.00,7.467299,25.02861,-0.000173,24.018294,-0.0077,1.382
7920.00,7.466501,25.02887,-0.000173,24.018129,-0.0077,1.382
7922.00,7.465734,25.02888,-0.000173,24.018013,-0.0077,1.382
7924.00,7.465622,25.02882,-0.000172,24.017814,-0.0077,1.382
7926.00,7.466376,25.02837,-0.000172,24.017866,-0.0076,1.382
7928.00,7.467106,25.02865,-0.000173,24.017580,-0.0078,1.382
7930.00,7.466946,25.02844,-0.000172,24.017718,-0.0077,1.382
7932.00,7.466826,25.02854,-0.000173,24.017834,-0.0077,1.381
7934.00,7.466120,25.02835,-0.000173,24.017991,-0.0078,1.382
7936.00,7.466093,25.02858,-0.000173,24.017426,-0.0077,1.382
7938.00,7.465592,25.02877,-0.000174,24.017290,-0.0077,1.382
7940.00,7.465194,25.02889,-0.000174,24.017442,-0.0078,1.383
7942.00,7.465430,25.02859,-0.000174,24.017127,-0.0077,1.382
7944.00,7.466074,25.02909,-0.000174,24.017518,-0.0077,1.382
7946.00,7.466830,25.02809,-0.000173,24.017246,-0.0077,1.382
7948.00,7.466680,25.02856,-0.000173,24.017821,-0.0077,1.382
7950.00,7.466304,25.02962,-0.000173,24.018430,-0.0077,1.382
7952.00,7.466059,25.02985,-0.000173,24.018154,-0.0077,1.382
7954.00,7.465731,25.02867,-0.000172,24.017962,-0.0077,1.382
7956.00,7.465825,25.02899,-0.000172,24.017933,-0.0077,1.382
7958.00,7.465766,25.02922,-0.000173,24.018194,-0.0076,1.382
7960.00,7.465937,25.02901,-0.000173,24.018176,-0.0077,1.382
7962.00,7.466345,25.02819,-0.000172,24.018127,-0.0077,1.382
7964.00,7.465797,25.02917,-0.000172,24.017951,-0.0077,1.382
7966.00,7.465051,25.02915,-0.000172,24.017922,-0.0077,1.382
7968.00,7.465678,25.02914,-0.000171,24.018590,-0.0077,1.382
7970.00,7.466335,25.02896,-0.000173,24.018305,-0.0077,1.382
7972.00,7.465974,25.02829,-0.000174,24.017487,-0.0077,1.382
7974.00,7.466019,25.02830,-0.000173,24.017756,-0.0077,1.382
7976.00,7.466554,25.02879,-0.000173,24.017763,-0.0077,1.382
7978.00,7.466520,25.02924,-0.000174,24.017261,-0.0077,1.382
7980.00,7.467459,25.02954,-0.000174,24.017855,-0.0077,1.382
7982.00,7.467778,25.02858,-0.000173,24.017710,-0.0077,1.382
7984.00,7.467910,25.02818,-0.000173,24.018526,-0.0077,1.382
7986.00,7.466692,25.02756,-0.000172,24.018310,-0.0077,1.383
7988.00,7.466698,25.02775,-0.000174,24.018566,-0.0077,1.382
7990.00,7.466454,25.02795,-0.000173,24.017861,-0.0077,1.381
7992.00,7.465886,25.02761,-0.000173,24.017502,-0.0077,1.382
7994.00,7.466348,25.02835,-0.000173,24.017493,-0.0077,1.382
7996.00,7.465659,25.02839,-0.000173,24.017589,-0.0077,1.382
7998.00,7.465642,25.02859,-0.000173,24.017835,-0.0077,1.382
8000.00,7.465058,25.02777,-0.000173,24.018104,-0.0077,1.383
8002.00,7.464558,25.02846,-0.000174,24.018348,-0.0077,1.382
8004.00,7.464195,25.02818,-0.000172,24.017734,-0.0077,1.382
8006.00,7.465314,25.02759,-0.000173,24.018144,-0.0077,1.382
8008.00,7.465918,25.02743,-0.000173,24.017683,-0.0077,1.382
8010.00,7.466118,25.02754,-0.000172,24.017636,-0.0078,1.382
8012.00,7.465695,25.02865,-0.000173,24.019195,-0.0077,1.382
8014.00,7.466165,25.02881,-0.000173,24.018361,-0.0077,1.382
8016.00,7.465879,25.02838,-0.000173,24.017968,-0.0077,1.382
8018.00,7.465560,25.02840,-0.000173,24.018528,-0.0077,1.382
8020.00,7.465652,25.02930,-0.000172,24.018472,-0.0077,1.382
8022.00,7.465627,25.02989,-0.000172,24.018153,-0.0077,1.382
8024.00,7.465785,25.02986,-0.000173,24.018629,-0.0077,1.382
8026.00,7.465153,25.02981,-0.000172,24.018470,-0.0077,1.382
8028.00,7.464932,25.02966,-0.000171,24.018357,-0.0077,1.381
8030.00,7.465153,25.02923,-0.000173,24.017596,-0.0077,1.382
8032.00,7.465780,25.02828,-0.000173,24.017835,-0.0077,1.382
8034.00,7.465413,25.02811,-0.000173,24.018274,-0.0077,1.382
8036.00,7.464422,25.02772,-0.000175,24.017505,-0.0077,1.382
8038.00,7.464519,25.02750,-0.000174,24.017899,-0.0077,1.382
8040.00,7.465632,25.02789,-0.000173,24.017763,-0.0077,1.381
8042.00,7.466410,25.02864,-0.000172,24.017631,-0.0077,1.382
8044.00,7.465484,25.02881,-0.000174,24.017487,-0.0077,1.381
8046.00,7.463982,25.02835,-0.000173,24.017808,-0.0077,1.382
8048.00,7.464034,25.02852,-0.000173,24.017955,-0.0077,1.382
8050.00,7.464500,25.02828,-0.000173,24.017999,-0.0077,1.381
8052.00,7.465152,25.02811,-0.000173,24.017451,-0.0077,1.382
8054.00,7.465383,25.02712,-0.000174,24.017743,-0.0077,1.382
8056.00,7.465853,25.02721,-0.000173,24.018156,-0.0077,1.382
8058.00,7.465763,25.02738,-0.000173,24.018024,-0.0077,1.382
8060.00,7.466552,25.02792,-0.000173,24.018539,-0.0077,1.382
8062.00,7.465701,25.02836,-0.000173,24.018590,-0.0077,1.382
8064.00,7.464986,25.02857,-0.000173,24.018107,-0.0077,1.382
8066.00,7.465263,25.02914,-0.000173,24.018834,-0.0077,1.382
8068.00,7.465781,25.02831,-0.000173,24.018582,-0.0077,1.382
8070.00,7.465342,25.02812,-0.000172,24.017745,-0.0077,1.382
8072.00,7.466372,25.02821,-0.000173,24.017944,-0.0077,1.382
8074.00,7.466886,25.02759,-0.000173,24.018227,-0.0077,1.382
8076.00,7.466615,25.02794,-0.000172,24.017640,-0.0077,1.382
8078.00,7.466692,25.02758,-0.000173,24.017380,-0.0077,1.383
8080.00,7.466688,25.02793,-0.000173,24.018022,-0.0077,1.383
8082.00,7.466834,25.02838,-0.000173,24.018502,-0.0077,1.382
8084.00,7.467277,25.02932,-0.000173,24.018178,-0.0077,1.382
8086.00,7.466547,25.02920,-0.000172,24.018251,-0.0077,1.382
8088.00,7.466216,25.02927,-0.000173,24.017718,-0.0077,1.382
8090.00,7.466957,25.02956,-0.000173,24.018481,-0.0077,1.382
8092.00,7.466798,25.02898,-0.000173,24.017542,-0.0077,1.382
8094.00,7.466778,25.02878,-0.000173,24.018562,-0.0077,1.382
8096.00,7.466792,25.02922,-0.000172,24.018401,-0.0077,1.382
8098.00,7.466293,25.02808,-0.000172,24.018435,-0.0077,1.383
8100.00,7.464733,25.02760,-0.000173,24.018666,-0.0077,1.382
8102.00,7.465024,25.02746,-0.000173,24.018316,-0.0077,1.382
8104.00,7.466098,25.02783,-0.000173,24.018178,-0.0077,1.383
8106.00,7.466528,25.02846,-0.000173,24.018348,-0.0077,1.382
8108.00,7.466195,25.02888,-0.000171,24.018359,-0.0077,1.382
8110.00,7.464951,25.02829,-0.000172,24.018542,-0.0077,1.381
8112.00,7.465110,25.02833,-0.000172,24.018490,-0.0077,1.382
8114.00,7.464693,25.02817,-0.000172,24.018187,-0.0076,1.382
8116.00,7.464595,25.02784,-0.000172,24.018047,-0.0077,1.381
8118.00,7.464810,25.02751,-0.000173,24.018289,-0.0077,1.382
8120.00,7.465458,25.02824,-0.000173,24.018055,-0.0077,1.383
8122.00,7.465869,25.02784,-0.000173,24.018220,-0.0077,1.382
8124.00,7.466091,25.02766,-0.000173,24.018111,-0.0077,1.382
8126.00,7.465324,25.02840,-0.000172,24.018296,-0.0077,1.382
8128.00,7.465956,25.02942,-0.000173,24.019099,-0.0077,1.382
8130.00,7.466168,25.02907,-0.000171,24.017837,-0.0077,1.382
8132.00,7.465998,25.02894,-0.000171,24.017999,-0.0077,1.382
8134.00,7.466002,25.02937,-0.000173,24.018561,-0.0077,1.382
8136.00,7.465644,25.02933,-0.000173,24.018225,-0.0077,1.382
8138.00,7.464704,25.02912,-0.000173,24.018011,-0.0077,1.382
8140.00,7.464898,25.02871,-0.000172,24.017957,-0.0077,1.382
8142.00,7.465866,25.02907,-0.000172,24.018105,-0.0077,1.382
8144.00,7.465383,25.02914,-0.000174,24.017890,-0.0077,1.382
8146.00,7.465067,25.02939,-0.000173,24.018187,-0.0077,1.383
8148.00,7.464819,25.02966,-0.000173,24.017569,-0.0077,1.382
8150.00,7.465844,25.02942,-0.000172,24.017806,-0.0077,1.382
8152.00,7.465939,25.02871,-0.000173,24.017779,-0.0077,1.382
8154.00,7.465987,25.02869,-0.000172,24.018158,-0.0077,1.382
8156.00,7.466805,25.02895,-0.000173,24.018220,-0.0077,1.382
8158.00,7.466825,25.02905,-0.000174,24.018194,-0.0076,1.383
8160.00,7.465974,25.02869,-0.000174,24.018160,-0.0077,1.382
8162.00,7.466877,25.02945,-0.000172,24.018223,-0.0077,1.382
8164.00,7.467344,25.02861,-0.000173,24.018339,-0.0077,1.383
8166.00,7.467839,25.02886,-0.000172,24.017738,-0.0077,1.383
8168.00,7.467362,25.02857,-0.000172,24.018252,-0.0076,1.383
8170.00,7.466624,25.02860,-0.000172,24.018006,-0.0076,1.383
8172.00,7.466166,25.02945,-0.000173,24.018428,-0.0077,1.382
8174.00,7.465527,25.02888,-0.000171,24.018187,-0.0077,1.382
8176.00,7.465982,25.02894,-0.000173,24.017585,-0.0077,1.382
8178.00,7.466921,25.02855,-0.000172,24.017580,-0.0077,1.382
8180.00,7.465426,25.02865,-0.000171,24.018584,-0.0077,1.382
8182.00,7.464982,25.02863,-0.000173,24.017391,-0.0077,1.383
8184.00,7.465646,25.02851,-0.000173,24.018338,-0.0077,1.382
8186.00,7.466603,25.02875,-0.000173,24.018829,-0.0077,1.382
8188.00,7.466764,25.02842,-0.000174,24.017892,-0.0077,1.382
8190.00,7.466438,25.02854,-0.000173,24.018158,-0.0077,1.383
8192.00,7.466119,25.02841,-0.000173,24.018343,-0.0077,1.382
8194.00,7.465895,25.02855,-0.000172,24.018531,-0.0077,1.383
8196.00,7.465823,25.02784,-0.000172,24.018492,-0.0077,1.382
8198.00,7.465386,25.02836,-0.000172,24.018249,-0.0077,1.382
8200.00,7.464884,25.02865,-0.000172,24.019104,-0.0077,1.382
8202.00,7.465593,25.02861,-0.000172,24.018515,-0.0077,1.382
8204.00,7.465757,25.02970,-0.000172,24.018388,-0.0077,1.382
8206.00,7.464829,25.02963,-0.000172,24.018385,-0.0077,1.382
8208.00,7.465700,25.02985,-0.000172,24.017899,-0.0077,1.382
8210.00,7.466478,25.02961,-0.000173,24.017678,-0.0077,1.382
8212.00,7.465994,25.02870,-0.000172,24.017850,-0.0077,1.382
8214.00,7.465269,25.02784,-0.000172,24.018577,-0.0077,1.383
8216.00,7.465743,25.02880,-0.000172,24.017513,-0.0077,1.383
8218.00,7.465122,25.02870,-0.000172,24.018064,-0.0077,1.382
8220.00,7.465019,25.02890,-0.000173,24.018160,-0.0077,1.382
8222.00,7.465285,25.02848,-0.000173,24.018018,-0.0077,1.382
8224.00,7.465212,25.02800,-0.000173,24.018475,-0.0077,1.382
8226.00,7.465056,25.02845,-0.000174,24.018455,-0.0077,1.382
8228.00,7.464875,25.02806,-0.000173,24.018269,-0.0077,1.382
8230.00,7.465124,25.02771,-0.000173,24.017792,-0.0077,1.383
8232.00,7.464842,25.02738,-0.000173,24.018187,-0.0077,1.383
8234.00,7.464877,25.02742,-0.000173,24.018406,-0.0077,1.382
8236.00,7.464552,25.02774,-0.000172,24.018049,-0.0077,1.382
8238.00,7.464239,25.02884,-0.000173,24.018493,-0.0077,1.382
8240.00,7.464319,25.02900,-0.000171,24.018348,-0.0077,1.382
8242.00,7.465462,25.02908,-0.000172,24.017797,-0.0077,1.382
8244.00,7.466635,25.02958,-0.000172,24.018265,-0.0076,1.382
8246.00,7.466097,25.02968,-0.000172,24.017997,-0.0076,1.382
8248.00,7.465830,25.02962,-0.000172,24.018225,-0.0077,1.382
8250.00,7.465059,25.02975,-0.000173,24.018174,-0.0077,1.383
8252.00,7.465314,25.02990,-0.000173,24.018695,-0.0077,1.383
8254.00,7.465523,25.03084,-0.000173,24.018812,-0.0077,1.382
8256.00,7.465829,25.03057,-0.000174,24.018370,-0.0077,1.382
8258.00,7.466585,25.02980,-0.000173,24.018194,-0.0077,1.383
8260.00,7.466315,25.02979,-0.000172,24.018191,-0.0077,1.383
8262.00,7.466435,25.02961,-0.000173,24.018222,-0.0077,1.382
8264.00,7.466306,25.02943,-0.000172,24.018334,-0.0077,1.382
8266.00,7.466238,25.02890,-0.000173,24.017942,-0.0077,1.383
8268.00,7.465866,25.02807,-0.000173,24.018441,-0.0077,1.383
8270.00,7.466412,25.02818,-0.000173,24.018046,-0.0077,1.382
8272.00,7.465464,25.02863,-0.000171,24.018120,-0.0077,1.382
8274.00,7.465981,25.02904,-0.000173,24.018372,-0.0077,1.382
8276.00,7.467140,25.02884,-0.000173,24.019050,-0.0077,1.383
8278.00,7.466755,25.02881,-0.000174,24.018559,-0.0077,1.382
8280.00,7.466257,25.03018,-0.000173,24.017777,-0.0077,1.382
8282.00,7.466646,25.03056,-0.000174,24.018035,-0.0077,1.383
8284.00,7.465773,25.02954,-0.000174,24.017761,-0.0077,1.383
8286.00,7.466073,25.02996,-0.000174,24.018290,-0.0077,1.382
8288.00,7.465786,25.03069,-0.000173,24.018258,-0.0077,1.382
8290.00,7.465606,25.03035,-0.000173,24.017913,-0.0077,1.382
8292.00,7.465584,25.03026,-0.000171,24.017904,-0.0077,1.382
8294.00,7.465614,25.02984,-0.000172,24.018214,-0.0077,1.383
8296.00,7.465350,25.03017,-0.000174,24.018084,-0.0077,1.383
8298.00,7.464860,25.03072,-0.000173,24.018225,-0.0077,1.383
8300.00,7.464643,25.03066,-0.000174,24.017741,-0.0077,1.383
8302.00,7.465715,25.03089,-0.000172,24.017902,-0.0077,1.382
8304.00,7.466385,25.03064,-0.000172,24.018260,-0.0077,1.382
8306.00,7.466421,25.03131,-0.000171,24.018301,-0.0077,1.383
8308.00,7.465278,25.03114,-0.000172,24.018000,-0.0077,1.382
8310.00,7.465511,25.03087,-0.000175,24.018397,-0.0077,1.383
8312.00,7.465526,25.03138,-0.000173,24.018671,-0.0077,1.383
8314.00,7.465025,25.03122,-0.000173,24.018269,-0.0077,1.382
8316.00,7.465046,25.03168,-0.000173,24.018504,-0.0077,1.383
8318.00,7.465362,25.03048,-0.000173,24.018800,-0.0076,1.382
8320.00,7.465623,25.03111,-0.000173,24.017507,-0.0077,1.382
8322.00,7.465605,25.03127,-0.000172,24.017859,-0.0077,1.382
8324.00,7.466037,25.03110,-0.000173,24.018477,-0.0077,1.383
8326.00,7.465528,25.03131,-0.000172,24.018497,-0.0077,1.382
8328.00,7.465253,25.03111,-0.000173,24.018281,-0.0077,1.382
8330.00,7.465149,25.03083,-0.000173,24.017690,-0.0077,1.383
8332.00,7.464840,25.03035,-0.000171,24.018144,-0.0077,1.382
8334.00,7.464697,25.02961,-0.000172,24.017861,-0.0077,1.382
8336.00,7.465270,25.02977,-0.000172,24.018185,-0.0077,1.382
8338.00,7.466362,25.03038,-0.000172,24.018582,-0.0077,1.382
8340.00,7.465935,25.03020,-0.000173,24.018004,-0.0077,1.382
8342.00,7.465327,25.03019,-0.000172,24.017993,-0.0077,1.382
8344.00,7.465285,25.02994,-0.000173,24.017966,-0.0077,1.383
8346.00,7.465103,25.03032,-0.000173,24.018047,-0.0077,1.383
8348.00,7.465124,25.03080,-0.000173,24.018091,-0.0077,1.382
8350.00,7.465288,25.03100,-0.000173,24.018236,-0.0077,1.382
8352.00,7.464887,25.03049,-0.000172,24.018078,-0.0077,1.382
8354.00,7.464312,25.03021,-0.000173,24.018318,-0.0077,1.383
8356.00,7.464293,25.02969,-0.000172,24.018443,-0.0077,1.381
8358.00,7.463887,25.02985,-0.000172,24.018448,-0.0077,1.382
8360.00,7.464406,25.02946,-0.000173,24.018002,-0.0077,1.382
8362.00,7.464703,25.02882,-0.000174,24.018443,-0.0077,1.382
8364.00,7.465736,25.02957,-0.000174,24.018292,-0.0077,1.383
8366.00,7.465741,25.02922,-0.000172,24.018367,-0.0077,1.382
8368.00,7.465271,25.02961,-0.000173,24.017821,-0.0077,1.382
8370.00,7.465055,25.02907,-0.000173,24.018055,-0.0077,1.382
8372.00,7.465919,25.02964,-0.000173,24.018832,-0.0077,1.382
8374.00,7.465560,25.02867,-0.000173,24.018410,-0.0077,1.382
8376.00,7.464999,25.02908,-0.000173,24.018316,-0.0077,1.382
8378.00,7.465862,25.02939,-0.000172,24.017837,-0.0077,1.382
8380.00,7.466282,25.02955,-0.000173,24.018542,-0.0077,1.382
8382.00,7.467035,25.02990,-0.000173,24.018718,-0.0077,1.382
8384.00,7.466400,25.02973,-0.000174,24.018437,-0.0077,1.382
8386.00,7.465965,25.02969,-0.000174,24.018207,-0.0077,1.382
8388.00,7.465463,25.02993,-0.000173,24.018528,-0.0077,1.383
8390.00,7.465348,25.03013,-0.000172,24.018644,-0.0077,1.382
8392.00,7.464934,25.02963,-0.000172,24.018276,-0.0077,1.382
8394.00,7.465443,25.02988,-0.000172,24.018057,-0.0077,1.382
8396.00,7.465317,25.02965,-0.000172,24.018553,-0.0077,1.383
8398.00,7.464387,25.02965,-0.000173,24.018602,-0.0077,1.383
8400.00,7.463945,25.03035,-0.000173,24.018115,-0.0077,1.383
8402.00,7.464750,25.02987,-0.000173,24.018604,-0.0077,1.383
@14,12.0000,24.0
8404.00,7.464662,25.02871,-0.000172,24.018428,-0.0077,1.383
8406.00,7.462267,25.02890,-0.000173,24.018776,-0.0077,1.382
8408.00,7.456501,25.02949,-0.000172,24.018597,-0.0077,1.381
8410.00,7.448525,25.02899,-0.000171,24.018107,-0.0076,1.381
8412.00,7.436819,25.02903,-0.000171,24.018269,-0.0077,1.382
8414.00,7.424377,25.02886,-0.000172,24.018394,-0.0077,1.382
8416.00,7.413144,25.02878,-0.000173,24.018555,-0.0077,1.383
8418.00,7.402827,25.02873,-0.000173,24.017634,-0.0076,1.383
8420.00,7.392250,25.02888,-0.000172,24.017701,-0.0077,1.383
8422.00,7.382951,25.02856,-0.000174,24.018332,-0.0077,1.384
8424.00,7.374371,25.02750,-0.000173,24.017828,-0.0077,1.384
8426.00,7.364860,25.02762,-0.000174,24.017788,-0.0077,1.384
8428.00,7.355758,25.02741,-0.000175,24.018483,-0.0077,1.383
8430.00,7.349375,25.02727,-0.000175,24.018669,-0.0077,1.384
8432.00,7.349989,25.02763,-0.000174,24.018463,-0.0077,1.385
8434.00,7.353606,25.02859,-0.000176,24.018521,-0.0077,1.385
8436.00,7.359246,25.02871,-0.000176,24.018466,-0.0077,1.385
8438.00,7.366934,25.02831,-0.000175,24.019161,-0.0076,1.384
8440.00,7.374110,25.02824,-0.000174,24.018243,-0.0076,1.384
8442.00,7.380777,25.02833,-0.000171,24.018477,-0.0077,1.383
8444.00,7.386366,25.02888,-0.000172,24.017875,-0.0077,1.382
8446.00,7.392486,25.02878,-0.000171,24.018484,-0.0077,1.383
8448.00,7.398550,25.02926,-0.000171,24.018793,-0.0076,1.383
8450.00,7.404637,25.02806,-0.000172,24.018299,-0.0077,1.383
8452.00,7.410407,25.02769,-0.000173,24.018660,-0.0077,1.383
8454.00,7.416992,25.02776,-0.000172,24.018595,-0.0077,1.383
8456.00,7.421999,25.02834,-0.000172,24.018057,-0.0077,1.383
8458.00,7.427344,25.02798,-0.000172,24.018832,-0.0077,1.383
8460.00,7.431815,25.02862,-0.000171,24.018299,-0.0077,1.383
8462.00,7.435398,25.02763,-0.000172,24.018423,-0.0077,1.382
8464.00,7.438637,25.02758,-0.000171,24.019112,-0.0077,1.383
8466.00,7.442293,25.02785,-0.000172,24.018638,-0.0077,1.383
8468.00,7.445922,25.02869,-0.000171,24.018851,-0.0077,1.383
8470.00,7.448630,25.02806,-0.000171,24.018294,-0.0077,1.382
8472.00,7.450838,25.02762,-0.000172,24.017863,-0.0076,1.383
8474.00,7.453075,25.02735,-0.000172,24.017870,-0.0077,1.383
8476.00,7.455827,25.02734,-0.000172,24.018492,-0.0077,1.383
8478.00,7.458473,25.02706,-0.000173,24.018176,-0.0077,1.383
8480.00,7.459684,25.02727,-0.000172,24.018303,-0.0076,1.383
8482.00,7.459991,25.02745,-0.000172,24.018653,-0.0076,1.383
8484.00,7.460865,25.02777,-0.000174,24.018229,-0.0077,1.383
8486.00,7.461284,25.02790,-0.000172,24.018289,-0.0077,1.383
8488.00,7.462129,25.02821,-0.000172,24.018082,-0.0077,1.383
8490.00,7.463403,25.02805,-0.000172,24.018024,-0.0077,1.382
8492.00,7.463556,25.02792,-0.000172,24.018595,-0.0077,1.383
8494.00,7.464395,25.02768,-0.000173,24.018593,-0.0077,1.383
8496.00,7.464061,25.02848,-0.000173,24.018473,-0.0077,1.382
8498.00,7.462920,25.02787,-0.000174,24.018724,-0.0077,1.383
8500.00,7.462568,25.02765,-0.000172,24.018484,-0.0077,1.383
8502.00,7.463096,25.02842,-0.000172,24.018254,-0.0076,1.383
8504.00,7.463848,25.02775,-0.000173,24.018376,-0.0076,1.383
8506.00,7.463898,25.02772,-0.000172,24.018860,-0.0076,1.383
8508.00,7.463761,25.02799,-0.000172,24.018037,-0.0076,1.383
8510.00,7.463978,25.02723,-0.000172,24.018336,-0.0077,1.383
8512.00,7.464013,25.02724,-0.000173,24.018437,-0.0077,1.383
8514.00,7.463775,25.02757,-0.000172,24.018512,-0.0077,1.383
8516.00,7.463633,25.02787,-0.000171,24.018066,-0.0077,1.382
8518.00,7.464820,25.02767,-0.000172,24.018167,-0.0077,1.383
8520.00,7.465142,25.02726,-0.000171,24.018695,-0.0077,1.383
8522.00,7.464558,25.02768,-0.000172,24.018185,-0.0076,1.382
8524.00,7.464733,25.02829,-0.000173,24.018301,-0.0077,1.383
8526.00,7.464389,25.02799,-0.000173,24.018272,-0.0077,1.383
8528.00,7.464637,25.02841,-0.000174,24.018437,-0.0077,1.383
8530.00,7.464177,25.02852,-0.000172,24.018553,-0.0077,1.382
8532.00,7.464271,25.02856,-0.000172,24.017554,-0.0077,1.382
8534.00,7.465016,25.02861,-0.000172,24.017915,-0.0077,1.383
8536.00,7.465092,25.02856,-0.000173,24.018367,-0.0076,1.383
8538.00,7.463551,25.02822,-0.000173,24.018270,-0.0076,1.383
8540.00,7.462505,25.02826,-0.000174,24.018450,-0.0077,1.383
8542.00,7.462493,25.02809,-0.000172,24.018283,-0.0076,1.383
8544.00,7.463251,25.02788,-0.000172,24.017922,-0.0077,1.383
8546.00,7.464184,25.02847,-0.000170,24.017910,-0.0077,1.383
8548.00,7.464392,25.02821,-0.000172,24.019101,-0.0076,1.383
8550.00,7.463947,25.02779,-0.000172,24.018590,-0.0077,1.383
8552.00,7.464054,25.02869,-0.000172,24.017897,-0.0077,1.383
8554.00,7.463683,25.02867,-0.000173,24.018038,-0.0077,1.383
8556.00,7.464002,25.02771,-0.000173,24.017738,-0.0077,1.383
8558.00,7.464426,25.02743,-0.000173,24.018628,-0.0076,1.383
8560.00,7.464039,25.02769,-0.000172,24.018515,-0.0077,1.383
8562.00,7.463491,25.02698,-0.000171,24.018548,-0.0076,1.383
8564.00,7.463332,25.02787,-0.000172,24.018595,-0.0077,1.384
8566.00,7.463189,25.02771,-0.000172,24.018789,-0.0077,1.383
8568.00,7.463295,25.02817,-0.000172,24.018280,-0.0076,1.383
8570.00,7.463125,25.02803,-0.000171,24.018376,-0.0076,1.383
8572.00,7.463556,25.02719,-0.000171,24.018113,-0.0076,1.383
8574.00,7.463206,25.02684,-0.000172,24.017654,-0.0077,1.383
8576.00,7.463596,25.02772,-0.000170,24.018533,-0.0077,1.383
8578.00,7.463620,25.02732,-0.000171,24.018472,-0.0076,1.383
8580.00,7.463289,25.02707,-0.000172,24.018954,-0.0077,1.383
8582.00,7.463482,25.02669,-0.000173,24.018794,-0.0077,1.382
8584.00,7.463590,25.02735,-0.000173,24.018434,-0.0076,1.383
8586.00,7.463477,25.02784,-0.000173,24.018887,-0.0077,1.384
8588.00,7.462850,25.02741,-0.000173,24.018278,-0.0077,1.383
8590.00,7.462729,25.02741,-0.000172,24.017794,-0.0077,1.383
8592.00,7.462499,25.02743,-0.000173,24.018845,-0.0077,1.383
8594.00,7.462361,25.02705,-0.000172,24.018120,-0.0077,1.383
8596.00,7.462486,25.02749,-0.000172,24.018635,-0.0077,1.383
8598.00,7.462413,25.02744,-0.000173,24.018606,-0.0077,1.383
8600.00,7.462077,25.02756,-0.000172,24.018597,-0.0077,1.383
8602.00,7.462759,25.02792,-0.000173,24.018327,-0.0077,1.383
8604.00,7.462837,25.02744,-0.000171,24.018100,-0.0077,1.383
8606.00,7.462634,25.02792,-0.000171,24.018470,-0.0077,1.383
8608.00,7.462383,25.02758,-0.000173,24.018466,-0.0077,1.383
8610.00,7.462934,25.02819,-0.000173,24.018439,-0.0077,1.383
8612.00,7.462968,25.02810,-0.000172,24.017988,-0.0077,1.383
8614.00,7.462897,25.02803,-0.000171,24.018399,-0.0076,1.383
8616.00,7.463586,25.02838,-0.000172,24.018167,-0.0077,1.383
8618.00,7.464097,25.02861,-0.000171,24.018635,-0.0077,1.382
8620.00,7.463762,25.02859,-0.000171,24.018463,-0.0076,1.383
8622.00,7.464294,25.02841,-0.000171,24.019413,-0.0077,1.383
8624.00,7.463998,25.02835,-0.000172,24.019286,-0.0076,1.383
8626.00,7.463701,25.02691,-0.000172,24.018053,-0.0076,1.384
8628.00,7.463832,25.02689,-0.000172,24.018577,-0.0077,1.384
8630.00,7.464222,25.02706,-0.000173,24.018477,-0.0077,1.384
8632.00,7.463410,25.02726,-0.000173,24.018858,-0.0076,1.383
8634.00,7.463181,25.02715,-0.000171,24.018988,-0.0077,1.382
8636.00,7.463433,25.02729,-0.000172,24.018602,-0.0076,1.383
8638.00,7.463160,25.02777,-0.000172,24.019005,-0.0077,1.383
8640.00,7.462720,25.02709,-0.000170,24.019093,-0.0076,1.383
8642.00,7.462584,25.02780,-0.000171,24.018457,-0.0077,1.383
8644.00,7.462603,25.02893,-0.000171,24.018256,-0.0077,1.383
8646.00,7.462251,25.02860,-0.000170,24.019186,-0.0076,1.383
8648.00,7.461460,25.02847,-0.000171,24.018193,-0.0076,1.383
8650.00,7.461701,25.02817,-0.000170,24.018082,-0.0076,1.384
8652.00,7.462309,25.02779,-0.000171,24.019028,-0.0077,1.383
8654.00,7.462034,25.02810,-0.000172,24.018332,-0.0076,1.383
8656.00,7.462118,25.02744,-0.000172,24.018046,-0.0076,1.383
8658.00,7.462378,25.02748,-0.000172,24.018537,-0.0077,1.383
8660.00,7.463360,25.02801,-0.000171,24.018410,-0.0077,1.383
8662.00,7.463386,25.02825,-0.000171,24.018870,-0.0076,1.384
8664.00,7.462954,25.02872,-0.000172,24.019104,-0.0077,1.383
8666.00,7.462492,25.02887,-0.000171,24.018852,-0.0077,1.383
8668.00,7.462529,25.02907,-0.000170,24.019074,-0.0076,1.383
8670.00,7.462808,25.02823,-0.000172,24.018115,-0.0076,1.383
8672.00,7.462788,25.02811,-0.000171,24.018600,-0.0076,1.384
8674.00,7.463168,25.02916,-0.000171,24.018238,-0.0077,1.383
8676.00,7.463491,25.02864,-0.000171,24.018160,-0.0077,1.383
8678.00,7.463351,25.02901,-0.000171,24.019208,-0.0077,1.384
8680.00,7.462828,25.02813,-0.000172,24.018756,-0.0077,1.384
8682.00,7.462681,25.02857,-0.000172,24.018566,-0.0077,1.384
8684.00,7.462588,25.02825,-0.000171,24.018067,-0.0077,1.383
8686.00,7.462487,25.02785,-0.000171,24.018617,-0.0076,1.383
8688.00,7.462777,25.02865,-0.000171,24.018321,-0.0076,1.383
8690.00,7.463187,25.02854,-0.000171,24.018827,-0.0077,1.383
8692.00,7.462826,25.02825,-0.000172,24.018499,-0.0077,1.384
8694.00,7.462715,25.02810,-0.000173,24.018281,-0.0077,1.383
8696.00,7.464041,25.02834,-0.000173,24.018281,-0.0077,1.383
8698.00,7.463666,25.02796,-0.000172,24.018454,-0.0077,1.383
8700.00,7.462606,25.02810,-0.000172,24.018365,-0.0077,1.383
8702.00,7.463257,25.02760,-0.000171,24.018240,-0.0077,1.384
8704.00,7.463053,25.02774,-0.000173,24.018049,-0.0077,1.383
8706.00,7.462803,25.02844,-0.000171,24.018488,-0.0076,1.383
8708.00,7.463361,25.02758,-0.000171,24.018392,-0.0077,1.383
8710.00,7.462758,25.02741,-0.000172,24.018392,-0.0076,1.384
8712.00,7.462249,25.02708,-0.000172,24.018251,-0.0077,1.383
8714.00,7.462903,25.02785,-0.000172,24.017462,-0.0077,1.383
8716.00,7.462648,25.02702,-0.000172,24.017864,-0.0077,1.384
8718.00,7.463175,25.02772,-0.000173,24.018767,-0.0077,1.383
8720.00,7.463213,25.02833,-0.000173,24.018330,-0.0077,1.383
8722.00,7.462809,25.02764,-0.000171,24.018154,-0.0077,1.383
8724.00,7.463199,25.02800,-0.000171,24.018706,-0.0077,1.384
8726.00,7.463963,25.02818,-0.000173,24.017429,-0.0077,1.384
8728.00,7.464162,25.02767,-0.000173,24.017834,-0.0077,1.384
8730.00,7.462792,25.02774,-0.000173,24.018751,-0.0076,1.383
8732.00,7.463557,25.02761,-0.000172,24.018345,-0.0076,1.384
8734.00,7.464041,25.02808,-0.000171,24.017946,-0.0077,1.383
8736.00,7.462441,25.02838,-0.000173,24.018415,-0.0077,1.383
8738.00,7.461859,25.02743,-0.000172,24.018542,-0.0076,1.383
8740.00,7.462802,25.02803,-0.000173,24.018024,-0.0077,1.383
8742.00,7.462395,25.02858,-0.000172,24.017602,-0.0077,1.384
8744.00,7.462814,25.02847,-0.000172,24.017930,-0.0077,1.383
8746.00,7.462337,25.02787,-0.000174,24.018470,-0.0077,1.383
8748.00,7.462401,25.02758,-0.000173,24.018352,-0.0077,1.384
8750.00,7.462284,25.02774,-0.000173,24.018205,-0.0077,1.383
8752.00,7.462704,25.02767,-0.000172,24.018029,-0.0077,1.384
8754.00,7.463491,25.02831,-0.000172,24.017716,-0.0077,1.383
8756.00,7.463550,25.02796,-0.000171,24.017991,-0.0077,1.383
8758.00,7.462856,25.02802,-0.000171,24.018227,-0.0077,1.384
8760.00,7.463162,25.02829,-0.000171,24.018642,-0.0077,1.383
8762.00,7.462837,25.02753,-0.000171,24.018241,-0.0076,1.384
8764.00,7.462537,25.02827,-0.000171,24.018829,-0.0077,1.383
8766.00,7.462488,25.02862,-0.000171,24.018838,-0.0077,1.383
8768.00,7.462485,25.02918,-0.000171,24.018240,-0.0076,1.383
8770.00,7.463293,25.02845,-0.000172,24.018154,-0.0076,1.383
8772.00,7.463252,25.02859,-0.000172,24.018430,-0.0077,1.384
8774.00,7.462900,25.02882,-0.000172,24.018740,-0.0077,1.383
8776.00,7.463385,25.02980,-0.000171,24.019208,-0.0077,1.383
8778.00,7.463121,25.03062,-0.000170,24.019146,-0.0077,1.383
8780.00,7.462510,25.03007,-0.000171,24.018318,-0.0077,1.384
8782.00,7.462562,25.02964,-0.000173,24.018586,-0.0077,1.384
8784.00,7.462582,25.02870,-0.000172,24.018854,-0.0077,1.384
8786.00,7.462627,25.02887,-0.000174,24.018568,-0.0077,1.384
8788.00,7.461872,25.02969,-0.000173,24.018343,-0.0077,1.384
8790.00,7.461269,25.02934,-0.000173,24.018234,-0.0076,1.383
8792.00,7.461541,25.02934,-0.000171,24.018193,-0.0076,1.383
8794.00,7.461974,25.02935,-0.000172,24.018352,-0.0077,1.384
8796.00,7.462209,25.02856,-0.000171,24.018131,-0.0077,1.384
8798.00,7.461888,25.02849,-0.000172,24.018405,-0.0077,1.384
8800.00,7.462188,25.02925,-0.000172,24.018127,-0.0077,1.384
8802.00,7.462248,25.03003,-0.000172,24.018519,-0.0077,1.384
8804.00,7.463073,25.02981,-0.000171,24.017941,-0.0077,1.384
8806.00,7.462716,25.02890,-0.000171,24.018557,-0.0077,1.384
8808.00,7.462671,25.02990,-0.000171,24.017839,-0.0077,1.383
8810.00,7.462535,25.02966,-0.000172,24.018405,-0.0077,1.383
8812.00,7.461666,25.02934,-0.000172,24.017982,-0.0077,1.384
8814.00,7.461822,25.02884,-0.000172,24.018388,-0.0077,1.383
8816.00,7.461660,25.02897,-0.000173,24.018501,-0.0077,1.384
8818.00,7.462505,25.02836,-0.000171,24.018608,-0.0077,1.383
8820.00,7.463145,25.02891,-0.000171,24.018354,-0.0077,1.384
8822.00,7.463387,25.02933,-0.000172,24.019035,-0.0077,1.384
8824.00,7.463546,25.02912,-0.000172,24.018907,-0.0076,1.383
8826.00,7.463838,25.02913,-0.000172,24.018138,-0.0076,1.383
8828.00,7.463464,25.02906,-0.000172,24.018550,-0.0077,1.383
8830.00,7.462876,25.02869,-0.000172,24.018753,-0.0077,1.384
8832.00,7.462604,25.02952,-0.000172,24.018379,-0.0077,1.384
8834.00,7.461623,25.02947,-0.000173,24.018289,-0.0077,1.384
8836.00,7.462457,25.02972,-0.000173,24.018760,-0.0077,1.383
8838.00,7.463647,25.02959,-0.000172,24.018127,-0.0077,1.383
8840.00,7.463102,25.02957,-0.000171,24.018388,-0.0077,1.384
8842.00,7.462350,25.02920,-0.000172,24.018695,-0.0077,1.384
8844.00,7.462806,25.03026,-0.000173,24.018555,-0.0077,1.384
8846.00,7.462969,25.02895,-0.000173,24.018363,-0.0077,1.384
8848.00,7.463150,25.02911,-0.000173,24.018936,-0.0076,1.384
8850.00,7.463616,25.02928,-0.000173,24.018735,-0.0076,1.384
8852.00,7.463787,25.02986,-0.000171,24.018760,-0.0076,1.383
8854.00,7.463194,25.02996,-0.000171,24.018292,-0.0076,1.384
8856.00,7.462522,25.03048,-0.000171,24.018125,-0.0076,1.384
8858.00,7.462450,25.02948,-0.000172,24.018606,-0.0077,1.384
8860.00,7.462376,25.02926,-0.000173,24.018439,-0.0076,1.384
8862.00,7.462653,25.02985,-0.000171,24.018762,-0.0076,1.384
8864.00,7.462345,25.02942,-0.000172,24.018910,-0.0076,1.384
8866.00,7.461914,25.02925,-0.000172,24.018513,-0.0077,1.383
8868.00,7.462399,25.02983,-0.000171,24.018530,-0.0077,1.383
8870.00,7.461667,25.02928,-0.000172,24.018680,-0.0077,1.383
8872.00,7.461439,25.02960,-0.000172,24.018205,-0.0077,1.384
8874.00,7.461844,25.02971,-0.000172,24.018234,-0.0077,1.384
8876.00,7.462703,25.02941,-0.000171,24.018557,-0.0076,1.383
8878.00,7.462930,25.03054,-0.000172,24.018686,-0.0077,1.384
8880.00,7.462658,25.03040,-0.000172,24.018591,-0.0077,1.384
8882.00,7.462682,25.03037,-0.000172,24.018831,-0.0076,1.383
8884.00,7.462743,25.03034,-0.000171,24.018557,-0.0076,1.384
8886.00,7.462303,25.02976,-0.000172,24.018956,-0.0077,1.384
8888.00,7.462651,25.02967,-0.000172,24.018461,-0.0076,1.383
8890.00,7.463308,25.03021,-0.000172,24.018363,-0.0076,1.384
8892.00,7.462480,25.02969,-0.000171,24.018116,-0.0077,1.384
8894.00,7.461753,25.02949,-0.000172,24.018111,-0.0077,1.383
8896.00,7.462198,25.02924,-0.000171,24.018506,-0.0077,1.384
8898.00,7.462037,25.02967,-0.000172,24.019133,-0.0076,1.384
8900.00,7.461601,25.02969,-0.000171,24.018805,-0.0077,1.384
8902.00,7.462232,25.02941,-0.000172,24.018564,-0.0076,1.384
8904.00,7.462254,25.02895,-0.000171,24.017913,-0.0076,1.384
8906.00,7.461792,25.02985,-0.000172,24.018464,-0.0077,1.383
8908.00,7.461907,25.02973,-0.000171,24.018562,-0.0077,1.384
8910.00,7.462213,25.02948,-0.000172,24.018852,-0.0076,1.384
8912.00,7.463116,25.03009,-0.000171,24.018950,-0.0076,1.384
8914.00,7.462789,25.03020,-0.000171,24.017975,-0.0076,1.384
8916.00,7.462447,25.02909,-0.000172,24.019057,-0.0077,1.384
8918.00,7.463223,25.02917,-0.000173,24.018602,-0.0077,1.384
8920.00,7.464057,25.02976,-0.000172,24.018296,-0.0076,1.383
8922.00,7.464017,25.03020,-0.000172,24.018776,-0.0077,1.384
8924.00,7.463302,25.03046,-0.000171,24.019133,-0.0076,1.384
8926.00,7.462536,25.02995,-0.000172,24.018669,-0.0077,1.384
8928.00,7.462340,25.03035,-0.000173,24.018580,-0.0077,1.384
8930.00,7.463212,25.03017,-0.000173,24.018812,-0.0076,1.384
8932.00,7.462521,25.03005,-0.000171,24.018967,-0.0076,1.384
8934.00,7.461958,25.03080,-0.000171,24.018628,-0.0077,1.384
8936.00,7.462321,25.03060,-0.000171,24.018263,-0.0076,1.383
8938.00,7.462701,25.03086,-0.000172,24.017707,-0.0076,1.384
8940.00,7.461942,25.03052,-0.000172,24.018243,-0.0076,1.385
8942.00,7.461984,25.02955,-0.000173,24.018791,-0.0077,1.385
8944.00,7.461878,25.02976,-0.000173,24.018301,-0.0077,1.384
8946.00,7.461744,25.03030,-0.000172,24.018550,-0.0077,1.384
8948.00,7.461820,25.03117,-0.000173,24.018115,-0.0076,1.384
8950.00,7.462149,25.03065,-0.000172,24.018657,-0.0077,1.384
8952.00,7.461562,25.03039,-0.000172,24.018367,-0.0077,1.384
8954.00,7.461226,25.03078,-0.000174,24.017890,-0.0077,1.384
8956.00,7.461797,25.03045,-0.000173,24.018116,-0.0077,1.384
8958.00,7.461199,25.02993,-0.000173,24.018682,-0.0077,1.384
8960.00,7.462038,25.03048,-0.000172,24.018091,-0.0077,1.384
8962.00,7.461738,25.02949,-0.000172,24.017993,-0.0077,1.384
8964.00,7.461527,25.02943,-0.000172,24.018579,-0.0077,1.384
8966.00,7.462266,25.02862,-0.000173,24.018301,-0.0077,1.385
8968.00,7.462459,25.02936,-0.000172,24.018338,-0.0077,1.384
8970.00,7.462475,25.02974,-0.000172,24.018994,-0.0077,1.384
8972.00,7.462344,25.02919,-0.000172,24.018231,-0.0076,1.384
8974.00,7.462863,25.02944,-0.000172,24.017859,-0.0077,1.384
8976.00,7.463242,25.02961,-0.000172,24.017725,-0.0077,1.385
8978.00,7.463649,25.02872,-0.000173,24.018539,-0.0076,1.385
8980.00,7.463389,25.02899,-0.000173,24.018463,-0.0077,1.385
8982.00,7.462682,25.02862,-0.000173,24.018124,-0.0077,1.385
8984.00,7.462249,25.02849,-0.000172,24.018528,-0.0077,1.385
8986.00,7.462569,25.02897,-0.000172,24.018669,-0.0077,1.384
8988.00,7.462835,25.02901,-0.000172,24.018399,-0.0076,1.384
8990.00,7.463013,25.02829,-0.000171,24.018020,-0.0077,1.385
8992.00,7.462830,25.02897,-0.000172,24.018919,-0.0077,1.384
8994.00,7.463575,25.02870,-0.000173,24.018575,-0.0077,1.385
8996.00,7.463625,25.02804,-0.000172,24.017904,-0.0076,1.384
8998.00,7.463638,25.02863,-0.000172,24.018575,-0.0077,1.384
9000.00,7.463473,25.02841,-0.000172,24.018457,-0.0077,1.385
9002.00,7.463613,25.02857,-0.000172,24.018002,-0.0077,1.384
9004.00,7.463869,25.02862,-0.000172,24.018385,-0.0077,1.384
@15,12.0000,24.0
9006.00,7.461819,25.02835,-0.000172,24.018608,-0.0077,1.384
9008.00,7.454598,25.02827,-0.000171,24.018251,-0.0077,1.384
9010.00,7.445898,25.02819,-0.000171,24.018370,-0.0077,1.383
9012.00,7.435018,25.02802,-0.000171,24.018515,-0.0077,1.383
9014.00,7.423079,25.02791,-0.000172,24.017977,-0.0077,1.384
9016.00,7.412034,25.02736,-0.000171,24.018073,-0.0077,1.385
9018.00,7.402601,25.02754,-0.000172,24.018521,-0.0077,1.385
9020.00,7.393773,25.02810,-0.000172,24.018702,-0.0077,1.385
9022.00,7.386179,25.02826,-0.000172,24.018006,-0.0077,1.385
9024.00,7.377663,25.02815,-0.000172,24.018782,-0.0077,1.385
9026.00,7.368709,25.02851,-0.000174,24.018501,-0.0077,1.385
9028.00,7.360021,25.02873,-0.000173,24.018356,-0.0076,1.386
9030.00,7.353662,25.02902,-0.000175,24.018341,-0.0077,1.386
9032.00,7.354453,25.02841,-0.000174,24.018365,-0.0076,1.385
9034.00,7.358139,25.02865,-0.000173,24.018260,-0.0077,1.386
9036.00,7.363498,25.02925,-0.000175,24.018666,-0.0077,1.386
9038.00,7.369972,25.02852,-0.000175,24.018127,-0.0077,1.386
9040.00,7.376333,25.02897,-0.000173,24.018283,-0.0077,1.386
9042.00,7.382311,25.02826,-0.000173,24.018356,-0.0077,1.386
9044.00,7.387826,25.02810,-0.000173,24.018707,-0.0077,1.385
9046.00,7.393835,25.02815,-0.000171,24.018096,-0.0077,1.385
9048.00,7.399476,25.02850,-0.000171,24.018004,-0.0077,1.385
9050.00,7.405697,25.02831,-0.000171,24.018227,-0.0077,1.384
9052.00,7.412053,25.02802,-0.000171,24.018415,-0.0077,1.385
9054.00,7.417194,25.02853,-0.000172,24.018553,-0.0077,1.385
9056.00,7.422570,25.02845,-0.000173,24.018303,-0.0077,1.385
9058.00,7.428107,25.02842,-0.000171,24.018809,-0.0076,1.385
9060.00,7.431492,25.02804,-0.000171,24.018180,-0.0077,1.384
9062.00,7.435213,25.02810,-0.000172,24.018047,-0.0077,1.385
9064.00,7.438935,25.02838,-0.000172,24.018914,-0.0076,1.384
9066.00,7.442209,25.02787,-0.000172,24.018609,-0.0077,1.385
9068.00,7.444201,25.02830,-0.000171,24.018171,-0.0077,1.385
9070.00,7.446730,25.02890,-0.000171,24.018031,-0.0077,1.384
9072.00,7.448280,25.02896,-0.000171,24.017832,-0.0076,1.384
9074.00,7.450983,25.02828,-0.000171,24.018898,-0.0076,1.384
9076.00,7.454321,25.02846,-0.000173,24.018923,-0.0077,1.384
9078.00,7.455648,25.02819,-0.000173,24.019327,-0.0077,1.385
9080.00,7.456174,25.02845,-0.000173,24.018368,-0.0077,1.385
9082.00,7.457329,25.02851,-0.000172,24.018285,-0.0077,1.385
9084.00,7.457906,25.02847,-0.000172,24.018341,-0.0077,1.384
9086.00,7.457422,25.02813,-0.000172,24.018909,-0.0077,1.384
9088.00,7.457808,25.02761,-0.000171,24.018405,-0.0077,1.384
9090.00,7.459273,25.02809,-0.000172,24.017924,-0.0077,1.384
9092.00,7.460020,25.02874,-0.000174,24.018531,-0.0077,1.385
9094.00,7.460389,25.02874,-0.000172,24.018535,-0.0077,1.384
9096.00,7.460986,25.02861,-0.000174,24.018435,-0.0076,1.385
9098.00,7.461021,25.02880,-0.000173,24.018430,-0.0077,1.384
9100.00,7.460595,25.02868,-0.000172,24.018149,-0.0077,1.385
9102.00,7.461882,25.02860,-0.000172,24.018173,-0.0077,1.385
9104.00,7.462157,25.02851,-0.000172,24.019249,-0.0077,1.385
9106.00,7.462510,25.02961,-0.000171,24.018406,-0.0076,1.384
9108.00,7.462151,25.02907,-0.000171,24.018084,-0.0077,1.384
9110.00,7.462170,25.02864,-0.000172,24.018428,-0.0077,1.385
9112.00,7.462086,25.02964,-0.000172,24.018851,-0.0077,1.384
9114.00,7.462192,25.02950,-0.000171,24.018742,-0.0077,1.385
9116.00,7.462410,25.02921,-0.000173,24.018336,-0.0077,1.385
9118.00,7.461778,25.03017,-0.000172,24.018390,-0.0077,1.385
9120.00,7.461137,25.02997,-0.000172,24.018740,-0.0077,1.384
9122.00,7.462525,25.03003,-0.000172,24.018082,-0.0077,1.384
9124.00,7.462472,25.02986,-0.000173,24.018154,-0.0077,1.385
9126.00,7.461244,25.02927,-0.000172,24.018771,-0.0077,1.385
9128.00,7.460769,25.02982,-0.000172,24.019095,-0.0077,1.385
9130.00,7.461905,25.02944,-0.000172,24.018423,-0.0077,1.385
9132.00,7.462315,25.02859,-0.000172,24.018328,-0.0077,1.384
9134.00,7.461915,25.02900,-0.000172,24.018417,-0.0077,1.384
9136.00,7.461562,25.02867,-0.000172,24.018457,-0.0077,1.385
9138.00,7.461860,25.02924,-0.000172,24.017941,-0.0076,1.384
9140.00,7.461230,25.02968,-0.000171,24.018473,-0.0076,1.385
9142.00,7.461574,25.02859,-0.000172,24.017921,-0.0077,1.385
9144.00,7.461763,25.02888,-0.000171,24.018174,-0.0077,1.384
9146.00,7.461544,25.02867,-0.000173,24.018441,-0.0077,1.385
9148.00,7.462068,25.02867,-0.000172,24.018731,-0.0077,1.385
9150.00,7.461885,25.02887,-0.000172,24.018785,-0.0077,1.385
9152.00,7.461238,25.02902,-0.000171,24.018941,-0.0077,1.384
9154.00,7.460610,25.02933,-0.000172,24.018648,-0.0077,1.385
9156.00,7.460144,25.02880,-0.000172,24.018473,-0.0077,1.384
9158.00,7.459854,25.02880,-0.000172,24.018193,-0.0077,1.384
9160.00,7.460489,25.02857,-0.000171,24.017912,-0.0076,1.385
9162.00,7.460983,25.02919,-0.000172,24.017975,-0.0077,1.385
9164.00,7.461534,25.02918,-0.000172,24.018305,-0.0077,1.385
9166.00,7.460464,25.02901,-0.000173,24.018637,-0.0077,1.385
9168.00,7.460507,25.02873,-0.000173,24.018617,-0.0077,1.385
9170.00,7.460705,25.02913,-0.000171,24.017805,-0.0077,1.385
9172.00,7.461074,25.02848,-0.000172,24.018263,-0.0077,1.385
9174.00,7.460545,25.02795,-0.000173,24.019132,-0.0077,1.385
9176.00,7.460115,25.02845,-0.000173,24.019311,-0.0077,1.385
9178.00,7.460268,25.02908,-0.000172,24.017814,-0.0077,1.385
9180.00,7.460349,25.02948,-0.000172,24.018058,-0.0077,1.385
9182.00,7.460481,25.02937,-0.000172,24.018018,-0.0077,1.385
9184.00,7.460757,25.02886,-0.000172,24.018135,-0.0077,1.384
9186.00,7.460687,25.02835,-0.000173,24.017819,-0.0077,1.385
9188.00,7.460323,25.02895,-0.000172,24.018158,-0.0076,1.385
9190.00,7.460344,25.02890,-0.000172,24.019072,-0.0077,1.385
9192.00,7.461174,25.02860,-0.000170,24.018435,-0.0077,1.385
9194.00,7.461739,25.02827,-0.000171,24.018396,-0.0077,1.385
9196.00,7.461226,25.02901,-0.000172,24.019306,-0.0076,1.385
9198.00,7.461389,25.02911,-0.000172,24.018731,-0.0077,1.385
9200.00,7.461371,25.02838,-0.000172,24.018096,-0.0077,1.384
9202.00,7.461107,25.02768,-0.000172,24.018414,-0.0077,1.385
9204.00,7.460473,25.02839,-0.000171,24.018118,-0.0077,1.385
9206.00,7.460821,25.02805,-0.000170,24.018051,-0.0077,1.385
9208.00,7.461239,25.02791,-0.000172,24.018207,-0.0077,1.385
9210.00,7.460720,25.02831,-0.000172,24.019019,-0.0076,1.385
9212.00,7.460242,25.02886,-0.000172,24.017835,-0.0077,1.385
9214.00,7.459924,25.02873,-0.000172,24.018392,-0.0077,1.385
9216.00,7.459921,25.02909,-0.000173,24.018562,-0.0077,1.385
9218.00,7.460869,25.02890,-0.000174,24.017716,-0.0077,1.385
9220.00,7.460486,25.02855,-0.000171,24.018415,-0.0077,1.385
9222.00,7.460306,25.02950,-0.000172,24.018338,-0.0077,1.384
9224.00,7.460632,25.02899,-0.000172,24.018379,-0.0077,1.385
9226.00,7.459870,25.02955,-0.000173,24.017632,-0.0077,1.385
9228.00,7.460221,25.02927,-0.000172,24.017968,-0.0077,1.385
9230.00,7.460070,25.02832,-0.000172,24.018328,-0.0077,1.385
9232.00,7.461013,25.02907,-0.000172,24.018216,-0.0076,1.385
9234.00,7.460880,25.02905,-0.000174,24.018272,-0.0077,1.384
9236.00,7.460034,25.02857,-0.000173,24.018764,-0.0077,1.385
9238.00,7.459816,25.02863,-0.000173,24.017669,-0.0077,1.385
9240.00,7.460775,25.02821,-0.000173,24.017670,-0.0077,1.386
9242.00,7.461625,25.02941,-0.000171,24.018522,-0.0077,1.385
9244.00,7.461515,25.02914,-0.000171,24.018444,-0.0077,1.385
9246.00,7.461831,25.02920,-0.000173,24.018646,-0.0077,1.386
9248.00,7.461084,25.02966,-0.000173,24.018147,-0.0077,1.385
9250.00,7.461842,25.02885,-0.000173,24.017968,-0.0076,1.385
9252.00,7.461896,25.02858,-0.000173,24.018310,-0.0077,1.385
9254.00,7.461791,25.02968,-0.000174,24.018167,-0.0076,1.385
9256.00,7.461964,25.03015,-0.000171,24.018508,-0.0077,1.385
9258.00,7.462262,25.02987,-0.000172,24.018667,-0.0077,1.385
9260.00,7.461536,25.02988,-0.000174,24.018086,-0.0077,1.385
9262.00,7.461496,25.02946,-0.000172,24.018247,-0.0077,1.385
9264.00,7.460653,25.02893,-0.000173,24.018423,-0.0077,1.385
9266.00,7.460767,25.02893,-0.000172,24.018448,-0.0077,1.385
9268.00,7.460435,25.02931,-0.000173,24.018254,-0.0077,1.385
9270.00,7.461438,25.02921,-0.000174,24.018386,-0.0077,1.385
9272.00,7.461276,25.02876,-0.000173,24.017960,-0.0077,1.385
9274.00,7.460612,25.02928,-0.000173,24.018225,-0.0077,1.385
9276.00,7.460962,25.03023,-0.000174,24.018042,-0.0077,1.385
9278.00,7.461122,25.03052,-0.000173,24.017747,-0.0077,1.385
9280.00,7.461429,25.02964,-0.000172,24.017897,-0.0077,1.385
9282.00,7.461009,25.03027,-0.000173,24.018840,-0.0077,1.385
9284.00,7.460524,25.03160,-0.000172,24.018466,-0.0077,1.385
9286.00,7.460560,25.03064,-0.000173,24.017728,-0.0077,1.385
9288.00,7.460866,25.03049,-0.000172,24.017632,-0.0077,1.385
9290.00,7.461006,25.03086,-0.000173,24.018225,-0.0077,1.385
9292.00,7.461153,25.03052,-0.000172,24.018363,-0.0077,1.385
9294.00,7.460396,25.03112,-0.000172,24.018301,-0.0077,1.385
9296.00,7.460011,25.03055,-0.000173,24.019228,-0.0077,1.384
9298.00,7.460236,25.03057,-0.000173,24.018691,-0.0077,1.385
9300.00,7.460190,25.03074,-0.000172,24.018758,-0.0077,1.385
9302.00,7.461116,25.03006,-0.000170,24.018359,-0.0077,1.385
9304.00,7.461653,25.03037,-0.000171,24.018066,-0.0077,1.385
9306.00,7.461586,25.03031,-0.000173,24.018707,-0.0076,1.386
9308.00,7.462303,25.03001,-0.000171,24.018223,-0.0076,1.385
9310.00,7.462597,25.03097,-0.000173,24.018617,-0.0077,1.385
9312.00,7.462559,25.03036,-0.000171,24.017977,-0.0077,1.385
9314.00,7.461868,25.03085,-0.000172,24.017607,-0.0077,1.385
9316.00,7.461957,25.03088,-0.000172,24.018805,-0.0076,1.385
9318.00,7.461459,25.03173,-0.000172,24.018318,-0.0077,1.385
9320.00,7.462948,25.03201,-0.000173,24.018135,-0.0077,1.385
9322.00,7.462146,25.03152,-0.000172,24.018383,-0.0077,1.385
9324.00,7.461013,25.03145,-0.000173,24.018570,-0.0077,1.385
9326.00,7.461035,25.03168,-0.000173,24.018033,-0.0076,1.385
9328.00,7.460865,25.03145,-0.000172,24.018301,-0.0077,1.385
9330.00,7.461038,25.03128,-0.000172,24.018408,-0.0077,1.386
9332.00,7.460863,25.03123,-0.000173,24.019115,-0.0077,1.385
9334.00,7.460469,25.03046,-0.000172,24.018309,-0.0076,1.385
9336.00,7.460388,25.03123,-0.000172,24.018403,-0.0077,1.385
9338.00,7.460111,25.03086,-0.000171,24.018176,-0.0077,1.384
9340.00,7.460793,25.03113,-0.000172,24.018751,-0.0077,1.385
9342.00,7.461294,25.03082,-0.000173,24.018530,-0.0077,1.385
9344.00,7.461007,25.03035,-0.000172,24.018439,-0.0076,1.385
9346.00,7.462194,25.02911,-0.000172,24.018722,-0.0076,1.385
9348.00,7.462441,25.02974,-0.000171,24.017743,-0.0077,1.385
9350.00,7.461817,25.02989,-0.000173,24.018720,-0.0077,1.385
9352.00,7.461957,25.03049,-0.000172,24.018773,-0.0077,1.385
9354.00,7.461549,25.03041,-0.000173,24.018223,-0.0077,1.385
9356.00,7.462212,25.02954,-0.000172,24.018370,-0.0077,1.385
9358.00,7.462489,25.03001,-0.000172,24.018571,-0.0077,1.385
9360.00,7.461230,25.03063,-0.000173,24.017335,-0.0077,1.385
9362.00,7.461154,25.03024,-0.000173,24.018310,-0.0077,1.386
9364.00,7.461340,25.03033,-0.000171,24.018537,-0.0077,1.385
9366.00,7.460849,25.02987,-0.000172,24.018637,-0.0077,1.385
9368.00,7.461056,25.03036,-0.000174,24.017870,-0.0077,1.385
9370.00,7.460313,25.03026,-0.000172,24.018363,-0.0077,1.384
9372.00,7.460947,25.03009,-0.000172,24.018473,-0.0076,1.385
9374.00,7.461480,25.02958,-0.000174,24.018231,-0.0077,1.385
9376.00,7.461897,25.02970,-0.000173,24.018158,-0.0077,1.385
9378.00,7.461178,25.02911,-0.000173,24.018374,-0.0077,1.384
9380.00,7.460936,25.02941,-0.000171,24.018102,-0.0077,1.385
9382.00,7.461208,25.02858,-0.000172,24.018542,-0.0077,1.385
9384.00,7.461717,25.02850,-0.000173,24.018251,-0.0077,1.385
9386.00,7.461430,25.02923,-0.000173,24.018544,-0.0077,1.385
9388.00,7.460727,25.02952,-0.000172,24.017928,-0.0077,1.385
9390.00,7.460944,25.02999,-0.000173,24.018321,-0.0077,1.385
9392.00,7.461070,25.03008,-0.000174,24.018245,-0.0077,1.385
9394.00,7.459929,25.02919,-0.000174,24.017799,-0.0076,1.385
9396.00,7.460041,25.02876,-0.000172,24.017563,-0.0077,1.385
9398.00,7.460495,25.02970,-0.000172,24.017745,-0.0077,1.385
9400.00,7.460459,25.02961,-0.000173,24.017603,-0.0077,1.386
9402.00,7.460542,25.02909,-0.000175,24.017939,-0.0077,1.385
9404.00,7.459634,25.02914,-0.000175,24.018309,-0.0077,1.385
9406.00,7.460138,25.02966,-0.000172,24.017953,-0.0077,1.385
9408.00,7.460524,25.02977,-0.000172,24.018080,-0.0077,1.385
9410.00,7.460224,25.02953,-0.000171,24.017988,-0.0077,1.385
9412.00,7.460515,25.02961,-0.000172,24.018439,-0.0077,1.385
9414.00,7.460926,25.02962,-0.000173,24.018249,-0.0077,1.386
9416.00,7.460419,25.02916,-0.000172,24.018325,-0.0077,1.386
9418.00,7.460508,25.02914,-0.000173,24.017790,-0.0076,1.386
9420.00,7.461380,25.02997,-0.000173,24.018544,-0.0076,1.386
9422.00,7.461082,25.02930,-0.000173,24.018348,-0.0076,1.386
9424.00,7.460468,25.02902,-0.000172,24.018497,-0.0077,1.385
9426.00,7.461110,25.02948,-0.000173,24.018227,-0.0076,1.386
9428.00,7.460499,25.02903,-0.000172,24.017922,-0.0077,1.385
9430.00,7.460007,25.02900,-0.000172,24.017988,-0.0077,1.385
9432.00,7.460060,25.02937,-0.000173,24.018499,-0.0077,1.385
9434.00,7.460821,25.03001,-0.000173,24.018131,-0.0077,1.386
9436.00,7.460431,25.02924,-0.000174,24.017263,-0.0077,1.385
9438.00,7.459472,25.02903,-0.000175,24.017339,-0.0077,1.386
9440.00,7.459138,25.02880,-0.000173,24.018312,-0.0077,1.385
9442.00,7.459410,25.02833,-0.000173,24.017971,-0.0077,1.385
9444.00,7.459425,25.02804,-0.000173,24.018067,-0.0077,1.385
9446.00,7.459053,25.02840,-0.000172,24.017783,-0.0077,1.385
9448.00,7.458658,25.02909,-0.000173,24.018397,-0.0077,1.385
9450.00,7.458578,25.02928,-0.000173,24.018744,-0.0076,1.385
9452.00,7.458734,25.02898,-0.000173,24.018196,-0.0077,1.385
9454.00,7.459708,25.02875,-0.000173,24.018009,-0.0077,1.386
9456.00,7.460281,25.02939,-0.000173,24.018461,-0.0077,1.386
9458.00,7.459979,25.02897,-0.000173,24.017960,-0.0077,1.386
9460.00,7.459488,25.02906,-0.000173,24.017993,-0.0077,1.385
9462.00,7.459770,25.02902,-0.000172,24.018637,-0.0076,1.386
9464.00,7.460642,25.03001,-0.000174,24.018715,-0.0077,1.385
9466.00,7.460915,25.02993,-0.000172,24.018343,-0.0077,1.385
9468.00,7.460317,25.02948,-0.000174,24.018263,-0.0077,1.385
9470.00,7.461016,25.02912,-0.000174,24.018822,-0.0077,1.385
9472.00,7.460783,25.02923,-0.000172,24.018167,-0.0077,1.385
9474.00,7.460830,25.02916,-0.000172,24.017797,-0.0077,1.386
9476.00,7.461381,25.02898,-0.000172,24.017516,-0.0077,1.386
9478.00,7.461459,25.02944,-0.000173,24.017859,-0.0077,1.385
9480.00,7.461143,25.02951,-0.000172,24.017792,-0.0077,1.386
9482.00,7.460955,25.02917,-0.000172,24.017957,-0.0077,1.385
9484.00,7.461096,25.02967,-0.000171,24.018251,-0.0077,1.385
9486.00,7.461084,25.02949,-0.000172,24.018049,-0.0077,1.385
9488.00,7.460853,25.03027,-0.000171,24.018026,-0.0077,1.385
9490.00,7.460930,25.02906,-0.000171,24.018165,-0.0077,1.385
9492.00,7.461049,25.02920,-0.000172,24.017625,-0.0077,1.385
9494.00,7.461287,25.02875,-0.000173,24.017650,-0.0076,1.385
9496.00,7.461086,25.02890,-0.000172,24.018372,-0.0076,1.386
9498.00,7.460240,25.02919,-0.000173,24.018341,-0.0077,1.385
9500.00,7.460072,25.02911,-0.000172,24.018018,-0.0077,1.385
9502.00,7.460608,25.02947,-0.000172,24.018631,-0.0076,1.386
9504.00,7.460775,25.02886,-0.000172,24.018419,-0.0077,1.385
9506.00,7.460608,25.02861,-0.000174,24.018037,-0.0077,1.386
9508.00,7.459589,25.02916,-0.000174,24.017730,-0.0077,1.386
9510.00,7.458934,25.02895,-0.000174,24.018116,-0.0076,1.385
9512.00,7.459615,25.02844,-0.000174,24.018854,-0.0076,1.385
9514.00,7.459994,25.02891,-0.000172,24.018573,-0.0076,1.385
9516.00,7.460185,25.02913,-0.000171,24.018479,-0.0077,1.385
9518.00,7.460022,25.02906,-0.000173,24.018486,-0.0077,1.385
9520.00,7.460233,25.02841,-0.000173,24.018388,-0.0077,1.385
9522.00,7.459701,25.02801,-0.000173,24.018361,-0.0077,1.385
9524.00,7.459660,25.02810,-0.000173,24.018406,-0.0077,1.386
9526.00,7.459916,25.02830,-0.000173,24.018156,-0.0077,1.386
9528.00,7.459438,25.02804,-0.000173,24.017516,-0.0077,1.385
9530.00,7.459319,25.02847,-0.000172,24.018129,-0.0077,1.385
9532.00,7.459527,25.02788,-0.000172,24.018696,-0.0076,1.386
9534.00,7.459583,25.02780,-0.000173,24.018617,-0.0076,1.385
9536.00,7.460246,25.02823,-0.000173,24.017910,-0.0076,1.385
9538.00,7.460239,25.02881,-0.000172,24.017973,-0.0077,1.385
9540.00,7.460602,25.02895,-0.000172,24.017837,-0.0077,1.385
9542.00,7.461366,25.02886,-0.000172,24.017759,-0.0077,1.386
9544.00,7.461138,25.02913,-0.000173,24.018658,-0.0076,1.386
9546.00,7.461181,25.02941,-0.000173,24.017380,-0.0077,1.385
9548.00,7.460525,25.02983,-0.000172,24.018517,-0.0077,1.385
9550.00,7.460969,25.02948,-0.000173,24.018018,-0.0077,1.385
9552.00,7.460733,25.02937,-0.000174,24.018430,-0.0077,1.386
9554.00,7.459872,25.02909,-0.000174,24.018312,-0.0077,1.386
9556.00,7.460103,25.02942,-0.000172,24.018776,-0.0077,1.386
9558.00,7.460204,25.02938,-0.000171,24.018475,-0.0077,1.386
9560.00,7.459687,25.02933,-0.000174,24.018243,-0.0077,1.385
9562.00,7.459587,25.02929,-0.000174,24.017605,-0.0077,1.386
9564.00,7.459224,25.02869,-0.000174,24.018194,-0.0077,1.386
9566.00,7.459534,25.02926,-0.000173,24.018553,-0.0077,1.385
9568.00,7.460236,25.02887,-0.000172,24.018174,-0.0077,1.385
9570.00,7.460557,25.02930,-0.000173,24.018046,-0.0077,1.386
9572.00,7.461277,25.02936,-0.000173,24.017986,-0.0077,1.385
9574.00,7.461112,25.02973,-0.000174,24.017970,-0.0077,1.386
9576.00,7.459711,25.02985,-0.000175,24.018336,-0.0077,1.386
9578.00,7.460085,25.02926,-0.000173,24.017400,-0.0077,1.386
9580.00,7.460286,25.02932,-0.000174,24.018095,-0.0077,1.385
9582.00,7.460871,25.02975,-0.000172,24.018127,-0.0077,1.385
9584.00,7.460565,25.03005,-0.000174,24.017886,-0.0077,1.385
9586.00,7.460439,25.03049,-0.000174,24.018136,-0.0077,1.386
9588.00,7.460677,25.03106,-0.000174,24.018187,-0.0077,1.386
9590.00,7.460831,25.03053,-0.000173,24.018356,-0.0077,1.385
9592.00,7.461004,25.02980,-0.000172,24.018167,-0.0077,1.385
9594.00,7.460980,25.02967,-0.000172,24.017810,-0.0077,1.385
9596.00,7.461343,25.02988,-0.000172,24.018408,-0.0076,1.386
9598.00,7.460456,25.02963,-0.000172,24.017924,-0.0077,1.386
9600.00,7.459475,25.03021,-0.000172,24.018444,-0.0077,1.386
9602.00,7.459237,25.02988,-0.000173,24.018883,-0.0077,1.386
9604.00,7.459328,25.02982,-0.000174,24.017979,-0.0077,1.386
@16,12.0000,24.0
9606.00,7.458377,25.03013,-0.000175,24.018820,-0.0077,1.385
9608.00,7.452763,25.03003,-0.000173,24.018062,-0.0077,1.385
9610.00,7.444869,25.02934,-0.000172,24.018328,-0.0077,1.384
9612.00,7.433992,25.02922,-0.000171,24.017933,-0.0077,1.384
9614.00,7.422928,25.02971,-0.000171,24.018212,-0.0077,1.385
9616.00,7.412364,25.02928,-0.000171,24.018512,-0.0077,1.386
9618.00,7.403769,25.02875,-0.000174,24.018274,-0.0077,1.386
9620.00,7.396082,25.02931,-0.000173,24.017478,-0.0077,1.387
9622.00,7.388513,25.02898,-0.000173,24.018446,-0.0076,1.387
9624.00,7.379629,25.02886,-0.000173,24.018606,-0.0077,1.387
9626.00,7.372280,25.02879,-0.000173,24.018541,-0.0077,1.387
9628.00,7.364377,25.02866,-0.000174,24.018258,-0.0077,1.387
9630.00,7.358776,25.02879,-0.000175,24.018008,-0.0077,1.387
9632.00,7.359682,25.02925,-0.000174,24.018100,-0.0077,1.387
9634.00,7.363310,25.02939,-0.000175,24.018095,-0.0077,1.388
9636.00,7.368597,25.02902,-0.000175,24.017950,-0.0077,1.388
9638.00,7.375402,25.02835,-0.000175,24.017995,-0.0077,1.388
9640.00,7.381215,25.02895,-0.000173,24.018600,-0.0076,1.387
9642.00,7.385739,25.02940,-0.000171,24.018410,-0.0077,1.386
9644.00,7.391354,25.02925,-0.000172,24.018488,-0.0077,1.387
9646.00,7.395865,25.02944,-0.000171,24.018415,-0.0077,1.386
9648.00,7.400681,25.02972,-0.000174,24.018834,-0.0077,1.386
9650.00,7.406475,25.02928,-0.000172,24.018327,-0.0077,1.386
9652.00,7.412507,25.03005,-0.000171,24.018265,-0.0077,1.386
9654.00,7.417633,25.03078,-0.000171,24.018348,-0.0076,1.385
9656.00,7.422233,25.02984,-0.000173,24.017982,-0.0077,1.386
9658.00,7.426422,25.03017,-0.000176,24.018104,-0.0077,1.386
9660.00,7.430166,25.03009,-0.000173,24.018481,-0.0077,1.386
9662.00,7.434048,25.02996,-0.000173,24.017913,-0.0077,1.386
9664.00,7.437431,25.03000,-0.000172,24.018035,-0.0077,1.385
9666.00,7.439872,25.03148,-0.000173,24.018472,-0.0077,1.386
9668.00,7.442703,25.03154,-0.000172,24.018140,-0.0077,1.386
9670.00,7.446269,25.03043,-0.000171,24.017609,-0.0077,1.386
9672.00,7.448748,25.03064,-0.000171,24.017913,-0.0076,1.386
9674.00,7.449707,25.03123,-0.000172,24.018345,-0.0077,1.386
9676.00,7.451700,25.03040,-0.000171,24.017727,-0.0077,1.385
9678.00,7.453322,25.03043,-0.000170,24.018602,-0.0077,1.385
9680.00,7.455630,25.03120,-0.000173,24.018272,-0.0076,1.386
9682.00,7.456322,25.03082,-0.000174,24.017921,-0.0076,1.386
9684.00,7.456789,25.03127,-0.000174,24.018345,-0.0077,1.386
9686.00,7.456921,25.03141,-0.000173,24.018194,-0.0077,1.386
9688.00,7.457181,25.03177,-0.000173,24.018026,-0.0076,1.386
9690.00,7.458944,25.03138,-0.000173,24.017598,-0.0077,1.386
9692.00,7.459770,25.03193,-0.000173,24.018502,-0.0077,1.386
9694.00,7.460601,25.03112,-0.000174,24.018289,-0.0077,1.386
9696.00,7.459764,25.03230,-0.000172,24.018341,-0.0077,1.386
9698.00,7.459201,25.03203,-0.000171,24.017509,-0.0077,1.386
9700.00,7.459386,25.03200,-0.000172,24.018071,-0.0076,1.385
9702.00,7.460319,25.03234,-0.000172,24.017699,-0.0077,1.386
9704.00,7.460843,25.03270,-0.000175,24.018151,-0.0077,1.386
9706.00,7.460140,25.03264,-0.000174,24.018524,-0.0077,1.385
9708.00,7.460520,25.03120,-0.000174,24.017476,-0.0077,1.386
9710.00,7.460178,25.03223,-0.000174,24.018544,-0.0077,1.386
9712.00,7.460317,25.03218,-0.000174,24.018401,-0.0077,1.385
9714.00,7.459891,25.03241,-0.000173,24.018415,-0.0077,1.385
9716.00,7.459944,25.03262,-0.000171,24.018214,-0.0077,1.385
9718.00,7.460959,25.03285,-0.000171,24.018423,-0.0076,1.386
9720.00,7.461232,25.03352,-0.000172,24.018773,-0.0077,1.386
9722.00,7.460915,25.03396,-0.000175,24.018396,-0.0077,1.386
9724.00,7.460052,25.03326,-0.000173,24.018153,-0.0077,1.385
9726.00,7.459267,25.03277,-0.000172,24.017921,-0.0077,1.385
9728.00,7.460283,25.03310,-0.000172,24.017582,-0.0077,1.385
9730.00,7.460419,25.03320,-0.000172,24.018588,-0.0077,1.386
9732.00,7.460462,25.03313,-0.000173,24.017895,-0.0077,1.386
9734.00,7.460859,25.03273,-0.000173,24.018022,-0.0077,1.386
9736.00,7.460874,25.03208,-0.000174,24.018044,-0.0077,1.386
9738.00,7.459610,25.03255,-0.000172,24.017696,-0.0077,1.385
9740.00,7.459234,25.03295,-0.000173,24.017883,-0.0077,1.385
9742.00,7.459535,25.03253,-0.000174,24.017799,-0.0077,1.386
9744.00,7.459183,25.03259,-0.000174,24.017980,-0.0077,1.386
9746.00,7.459042,25.03280,-0.000174,24.018454,-0.0077,1.386
9748.00,7.458034,25.03338,-0.000174,24.018223,-0.0077,1.386
9750.00,7.457870,25.03266,-0.000174,24.018325,-0.0077,1.386
9752.00,7.458821,25.03270,-0.000174,24.018454,-0.0077,1.385
9754.00,7.458834,25.03223,-0.000173,24.018359,-0.0077,1.385
9756.00,7.458426,25.03227,-0.000173,24.018203,-0.0077,1.386
9758.00,7.457943,25.03125,-0.000173,24.017799,-0.0077,1.386
9760.00,7.457031,25.03144,-0.000173,24.017884,-0.0077,1.385
9762.00,7.458100,25.03168,-0.000172,24.017676,-0.0077,1.386
9764.00,7.458270,25.03156,-0.000174,24.018968,-0.0077,1.386
9766.00,7.458153,25.03182,-0.000173,24.017738,-0.0077,1.386
9768.00,7.458819,25.03271,-0.000172,24.018470,-0.0077,1.386
9770.00,7.459213,25.03164,-0.000174,24.017814,-0.0077,1.386
9772.00,7.459362,25.03149,-0.000172,24.017868,-0.0077,1.385
9774.00,7.459649,25.03169,-0.000174,24.017953,-0.0077,1.386
9776.00,7.459503,25.03143,-0.000173,24.017844,-0.0077,1.386
9778.00,7.459036,25.03151,-0.000171,24.018015,-0.0077,1.386
9780.00,7.458901,25.03139,-0.000173,24.018209,-0.0077,1.386
9782.00,7.459086,25.03206,-0.000173,24.017839,-0.0077,1.386
9784.00,7.458641,25.03210,-0.000174,24.018379,-0.0077,1.385
9786.00,7.458496,25.03162,-0.000172,24.018035,-0.0077,1.386
9788.00,7.459050,25.03142,-0.000173,24.017857,-0.0077,1.386
9790.00,7.460004,25.03113,-0.000173,24.018133,-0.0077,1.386
9792.00,7.459875,25.03173,-0.000174,24.018501,-0.0077,1.386
9794.00,7.459434,25.03167,-0.000173,24.018015,-0.0077,1.385
9796.00,7.458841,25.03176,-0.000172,24.018084,-0.0077,1.385
9798.00,7.458165,25.03137,-0.000172,24.017583,-0.0077,1.386
9800.00,7.458457,25.03111,-0.000174,24.018276,-0.0077,1.386
9802.00,7.458451,25.03106,-0.000173,24.017922,-0.0077,1.386
9804.00,7.460077,25.03114,-0.000173,24.018057,-0.0077,1.386
9806.00,7.459969,25.03053,-0.000173,24.017460,-0.0077,1.385
9808.00,7.460577,25.03077,-0.000172,24.017796,-0.0077,1.386
9810.00,7.460396,25.03109,-0.000173,24.017788,-0.0077,1.386
9812.00,7.459966,25.03150,-0.000173,24.018147,-0.0077,1.386
9814.00,7.458779,25.03041,-0.000174,24.018131,-0.0077,1.385
9816.00,7.457910,25.03038,-0.000174,24.018283,-0.0077,1.385
9818.00,7.458365,25.03112,-0.000173,24.018265,-0.0077,1.386
9820.00,7.458423,25.03074,-0.000174,24.017515,-0.0077,1.385
9822.00,7.458811,25.03036,-0.000172,24.017991,-0.0077,1.385
9824.00,7.459085,25.03072,-0.000173,24.017808,-0.0077,1.386
9826.00,7.458547,25.03073,-0.000173,24.017924,-0.0077,1.386
9828.00,7.458755,25.02994,-0.000173,24.018000,-0.0078,1.386
9830.00,7.458541,25.03045,-0.000173,24.017959,-0.0077,1.386
9832.00,7.458079,25.03029,-0.000173,24.017573,-0.0077,1.386
9834.00,7.458934,25.03057,-0.000174,24.018702,-0.0077,1.386
9836.00,7.459850,25.03009,-0.000174,24.018357,-0.0077,1.387
9838.00,7.459878,25.03027,-0.000173,24.017835,-0.0077,1.386
9840.00,7.458725,25.03065,-0.000174,24.018483,-0.0077,1.385
9842.00,7.458883,25.03004,-0.000172,24.018785,-0.0077,1.385
9844.00,7.459473,25.03005,-0.000174,24.018599,-0.0077,1.386
9846.00,7.459921,25.03053,-0.000173,24.018484,-0.0077,1.385
9848.00,7.459364,25.03006,-0.000175,24.018896,-0.0076,1.386
9850.00,7.458499,25.03049,-0.000176,24.018018,-0.0077,1.386
9852.00,7.458306,25.03006,-0.000173,24.018267,-0.0077,1.386
9854.00,7.457461,25.02961,-0.000173,24.018105,-0.0077,1.385
9856.00,7.456638,25.02942,-0.000174,24.018321,-0.0077,1.386
9858.00,7.457206,25.03005,-0.000176,24.018898,-0.0077,1.386
9860.00,7.458187,25.02972,-0.000172,24.018870,-0.0077,1.386
9862.00,7.457931,25.03068,-0.000173,24.018898,-0.0076,1.386
9864.00,7.458097,25.02960,-0.000173,24.018359,-0.0076,1.386
9866.00,7.459240,25.02953,-0.000173,24.018318,-0.0076,1.386
9868.00,7.459567,25.02993,-0.000172,24.017910,-0.0077,1.386
9870.00,7.459312,25.03113,-0.000172,24.018240,-0.0077,1.386
9872.00,7.459946,25.03100,-0.000172,24.017513,-0.0077,1.386
9874.00,7.460206,25.03086,-0.000173,24.018401,-0.0077,1.386
9876.00,7.459777,25.03121,-0.000172,24.017796,-0.0077,1.385
9878.00,7.460011,25.03066,-0.000173,24.018151,-0.0077,1.386
9880.00,7.459567,25.02972,-0.000172,24.018461,-0.0076,1.385
9882.00,7.458868,25.02976,-0.000174,24.018087,-0.0076,1.386
9884.00,7.458981,25.03007,-0.000174,24.018334,-0.0077,1.386
9886.00,7.458934,25.02947,-0.000173,24.017928,-0.0077,1.386
9888.00,7.458867,25.02959,-0.000173,24.018738,-0.0076,1.386
9890.00,7.458419,25.02934,-0.000173,24.018403,-0.0076,1.386
9892.00,7.458093,25.02923,-0.000172,24.018680,-0.0077,1.386
9894.00,7.458126,25.02913,-0.000172,24.018009,-0.0077,1.385
9896.00,7.458227,25.02927,-0.000172,24.018374,-0.0077,1.386
9898.00,7.458995,25.03078,-0.000171,24.018281,-0.0077,1.387
9900.00,7.458686,25.02995,-0.000173,24.018283,-0.0077,1.385
9902.00,7.457971,25.03004,-0.000173,24.018089,-0.0077,1.386
9904.00,7.458789,25.03042,-0.000171,24.018428,-0.0076,1.386
9906.00,7.458952,25.03064,-0.000172,24.018296,-0.0076,1.386
9908.00,7.458135,25.03047,-0.000172,24.018628,-0.0076,1.386
9910.00,7.458822,25.03062,-0.000173,24.018787,-0.0076,1.386
9912.00,7.459341,25.02959,-0.000172,24.018414,-0.0076,1.386
9914.00,7.459063,25.03016,-0.000171,24.018519,-0.0076,1.386
9916.00,7.458526,25.03025,-0.000171,24.017814,-0.0077,1.385
9918.00,7.458292,25.03028,-0.000171,24.018209,-0.0077,1.386
9920.00,7.458897,25.03020,-0.000169,24.018896,-0.0076,1.386
9922.00,7.459425,25.03006,-0.000171,24.018541,-0.0076,1.386
9924.00,7.458372,25.02969,-0.000172,24.018535,-0.0077,1.386
9926.00,7.459402,25.02957,-0.000173,24.018872,-0.0076,1.387
9928.00,7.458839,25.03048,-0.000172,24.018573,-0.0077,1.387
9930.00,7.458745,25.03057,-0.000173,24.018539,-0.0077,1.386
9932.00,7.459061,25.02991,-0.000172,24.018464,-0.0077,1.386
9934.00,7.459280,25.02914,-0.000171,24.018301,-0.0077,1.386
9936.00,7.459217,25.02984,-0.000174,24.018865,-0.0077,1.386
9938.00,7.458830,25.02969,-0.000171,24.018749,-0.0076,1.386
9940.00,7.457991,25.02923,-0.000172,24.019219,-0.0077,1.386
9942.00,7.458420,25.02975,-0.000171,24.018367,-0.0076,1.386
9944.00,7.458103,25.02975,-0.000175,24.018593,-0.0077,1.386
9946.00,7.457851,25.02888,-0.000172,24.018167,-0.0076,1.386
9948.00,7.458915,25.02992,-0.000175,24.018571,-0.0077,1.387
9950.00,7.458888,25.03006,-0.000174,24.018318,-0.0077,1.386
9952.00,7.458702,25.02996,-0.000171,24.017846,-0.0077,1.386
9954.00,7.458785,25.02940,-0.000174,24.017777,-0.0077,1.387
9956.00,7.458961,25.02904,-0.000173,24.017756,-0.0077,1.386
9958.00,7.459152,25.02899,-0.000172,24.018006,-0.0077,1.386
9960.00,7.459600,25.02936,-0.000171,24.018963,-0.0077,1.386
9962.00,7.459087,25.02954,-0.000172,24.018622,-0.0077,1.386
9964.00,7.459601,25.02952,-0.000172,24.018745,-0.0077,1.386
9966.00,7.459746,25.02937,-0.000172,24.017975,-0.0077,1.386
9968.00,7.459948,25.02954,-0.000173,24.017917,-0.0077,1.386
9970.00,7.459743,25.02969,-0.000171,24.017899,-0.0077,1.386
9972.00,7.459574,25.02968,-0.000172,24.019104,-0.0077,1.386
9974.00,7.459710,25.02983,-0.000172,24.018307,-0.0077,1.385
9976.00,7.460044,25.02973,-0.000171,24.018417,-0.0077,1.386
9978.00,7.459190,25.02998,-0.000172,24.018459,-0.0076,1.386
9980.00,7.458838,25.02950,-0.000172,24.018289,-0.0077,1.386
9982.00,7.457991,25.02863,-0.000173,24.018840,-0.0077,1.386
9984.00,7.457988,25.02969,-0.000172,24.018075,-0.0077,1.386
9986.00,7.458163,25.02940,-0.000173,24.018499,-0.0077,1.386
9988.00,7.458203,25.02921,-0.000170,24.019035,-0.0077,1.386
9990.00,7.458122,25.02929,-0.000173,24.018501,-0.0077,1.387
9992.00,7.457919,25.02958,-0.000172,24.018599,-0.0077,1.386
9994.00,7.457956,25.02979,-0.000173,24.018127,-0.0077,1.386
9996.00,7.458179,25.02967,-0.000172,24.017919,-0.0076,1.386
9998.00,7.457106,25.02909,-0.000170,24.018684,-0.0076,1.387
10000.00,7.456625,25.02873,-0.000171,24.018571,-0.0077,1.387
10002.00,7.457709,25.02999,-0.000173,24.017796,-0.0077,1.387
10004.00,7.458167,25.02913,-0.000172,24.017132,-0.0077,1.386
10006.00,7.457740,25.02891,-0.000174,24.018189,-0.0077,1.386
10008.00,7.458010,25.02843,-0.000173,24.018459,-0.0077,1.386
10010.00,7.458470,25.02839,-0.000173,24.018236,-0.0076,1.387
10012.00,7.458062,25.02935,-0.000171,24.018760,-0.0077,1.386
10014.00,7.457395,25.02903,-0.000171,24.018450,-0.0077,1.387
10016.00,7.457404,25.02829,-0.000172,24.018501,-0.0077,1.387
10018.00,7.458234,25.02882,-0.000173,24.019240,-0.0077,1.386
10020.00,7.457850,25.02885,-0.000172,24.018638,-0.0077,1.386
10022.00,7.458460,25.02987,-0.000169,24.018764,-0.0077,1.386
10024.00,7.458085,25.02970,-0.000171,24.018169,-0.0076,1.386
10026.00,7.457561,25.02941,-0.000169,24.018996,-0.0076,1.386
10028.00,7.457593,25.02867,-0.000170,24.018689,-0.0077,1.386
10030.00,7.458638,25.02804,-0.000172,24.019064,-0.0077,1.387
10032.00,7.459059,25.02872,-0.000173,24.019021,-0.0076,1.387
10034.00,7.459418,25.02847,-0.000173,24.018655,-0.0077,1.387
10036.00,7.459263,25.02912,-0.000173,24.018745,-0.0077,1.387
10038.00,7.459531,25.02950,-0.000172,24.018443,-0.0076,1.386
10040.00,7.459239,25.02937,-0.000171,24.018680,-0.0076,1.386
10042.00,7.458944,25.02987,-0.000172,24.018147,-0.0077,1.387
10044.00,7.458548,25.02939,-0.000171,24.018412,-0.0077,1.387
10046.00,7.458245,25.02949,-0.000172,24.018225,-0.0077,1.387
10048.00,7.458038,25.02920,-0.000171,24.018515,-0.0077,1.386
10050.00,7.458344,25.02950,-0.000172,24.018852,-0.0077,1.386
10052.00,7.458432,25.02962,-0.000171,24.018479,-0.0077,1.386
10054.00,7.458768,25.02927,-0.000170,24.018887,-0.0076,1.386
10056.00,7.458209,25.02910,-0.000173,24.019318,-0.0077,1.386
10058.00,7.457912,25.02905,-0.000171,24.018878,-0.0076,1.386
10060.00,7.457968,25.02970,-0.000171,24.018849,-0.0076,1.386
10062.00,7.457519,25.02972,-0.000172,24.018129,-0.0076,1.386
10064.00,7.457432,25.02941,-0.000172,24.018178,-0.0077,1.387
10066.00,7.457735,25.02973,-0.000173,24.018301,-0.0077,1.387
10068.00,7.457873,25.03000,-0.000172,24.018861,-0.0077,1.387
10070.00,7.458792,25.03016,-0.000172,24.018405,-0.0076,1.386
10072.00,7.459030,25.03067,-0.000173,24.018352,-0.0076,1.386
10074.00,7.458493,25.02981,-0.000172,24.018561,-0.0077,1.387
10076.00,7.458434,25.02981,-0.000172,24.018303,-0.0076,1.387
10078.00,7.458245,25.03028,-0.000172,24.018004,-0.0077,1.387
10080.00,7.457835,25.02958,-0.000173,24.018105,-0.0077,1.387
10082.00,7.458068,25.02950,-0.000172,24.017863,-0.0076,1.387
10084.00,7.457776,25.02902,-0.000172,24.018493,-0.0077,1.387
10086.00,7.457675,25.02917,-0.000173,24.018548,-0.0077,1.386
10088.00,7.458735,25.02885,-0.000173,24.018029,-0.0077,1.386
10090.00,7.458158,25.02934,-0.000173,24.018046,-0.0077,1.387
10092.00,7.457738,25.02951,-0.000173,24.018015,-0.0077,1.387
10094.00,7.457782,25.02943,-0.000173,24.018615,-0.0076,1.386
10096.00,7.456703,25.02914,-0.000172,24.018702,-0.0076,1.386
10098.00,7.456752,25.02927,-0.000170,24.018348,-0.0076,1.386
10100.00,7.457203,25.02896,-0.000169,24.018080,-0.0076,1.386
10102.00,7.456968,25.02878,-0.000172,24.018956,-0.0076,1.387
10104.00,7.457697,25.02956,-0.000173,24.018512,-0.0077,1.387
10106.00,7.457435,25.02928,-0.000174,24.018363,-0.0077,1.387
10108.00,7.457662,25.02889,-0.000173,24.018252,-0.0077,1.387
10110.00,7.458838,25.02961,-0.000172,24.019059,-0.0077,1.386
10112.00,7.459083,25.02976,-0.000171,24.017959,-0.0077,1.387
10114.00,7.458797,25.02895,-0.000173,24.018051,-0.0077,1.387
10116.00,7.458495,25.02971,-0.000172,24.018336,-0.0077,1.387
10118.00,7.458904,25.03020,-0.000172,24.018887,-0.0076,1.387
10120.00,7.458290,25.02921,-0.000173,24.018111,-0.0077,1.386
10122.00,7.458264,25.02922,-0.000172,24.017850,-0.0077,1.386
10124.00,7.458981,25.03086,-0.000171,24.018573,-0.0076,1.387
10126.00,7.459472,25.02982,-0.000172,24.018341,-0.0077,1.387
10128.00,7.459459,25.02761,-0.000172,24.017210,-0.0077,1.387
10130.00,7.459321,25.02814,-0.000172,24.017596,-0.0077,1.387
10132.00,7.459162,25.02983,-0.000174,24.019014,-0.0077,1.386
10134.00,7.459328,25.03177,-0.000173,24.018586,-0.0077,1.386
10136.00,7.459183,25.03125,-0.000173,24.018600,-0.0076,1.388
10138.00,7.458652,25.03036,-0.000173,24.018135,-0.0077,1.388
10140.00,7.459570,25.02957,-0.000174,24.017810,-0.0077,1.387
10142.00,7.459222,25.03041,-0.000172,24.018628,-0.0077,1.387
10144.00,7.458952,25.02969,-0.000172,24.018281,-0.0077,1.386
10146.00,7.458636,25.02952,-0.000172,24.017582,-0.0077,1.387
10148.00,7.458456,25.02993,-0.000171,24.018336,-0.0077,1.387
10150.00,7.457761,25.02989,-0.000172,24.018613,-0.0077,1.387
10152.00,7.457465,25.03042,-0.000172,24.018330,-0.0077,1.387
10154.00,7.457866,25.02987,-0.000172,24.018276,-0.0077,1.387
10156.00,7.458369,25.02992,-0.000172,24.018327,-0.0076,1.387
10158.00,7.457900,25.03008,-0.000171,24.017422,-0.0077,1.387
10160.00,7.457398,25.02961,-0.000172,24.018247,-0.0077,1.387
10162.00,7.457060,25.02951,-0.000173,24.018071,-0.0077,1.387
10164.00,7.456779,25.02969,-0.000172,24.018236,-0.0077,1.386
10166.00,7.457247,25.02961,-0.000172,24.018455,-0.0077,1.387
10168.00,7.456850,25.02934,-0.000171,24.018330,-0.0076,1.387
10170.00,7.457392,25.02918,-0.000172,24.018220,-0.0076,1.387
10172.00,7.457836,25.02851,-0.000173,24.017681,-0.0077,1.386
10174.00,7.457254,25.02986,-0.000173,24.018444,-0.0077,1.387
10176.00,7.457473,25.02998,-0.000173,24.018410,-0.0076,1.387
10178.00,7.457485,25.02976,-0.000172,24.018124,-0.0077,1.387
10180.00,7.458279,25.02918,-0.000173,24.017765,-0.0077,1.387
10182.00,7.457779,25.03070,-0.000174,24.017455,-0.0077,1.386
10184.00,7.457935,25.03013,-0.000173,24.017779,-0.0077,1.386
10186.00,7.459066,25.03057,-0.000173,24.018709,-0.0077,1.387
10188.00,7.458821,25.03110,-0.000173,24.017832,-0.0077,1.386
10190.00,7.458152,25.03115,-0.000173,24.017777,-0.0077,1.387
10192.00,7.458124,25.03088,-0.000177,24.018182,-0.0077,1.387
10194.00,7.458737,25.03075,-0.000178,24.017745,-0.0077,1.387
10196.00,7.458727,25.03127,-0.000168,24.018294,-0.0077,1.387
10198.00,7.458739,25.03071,-0.000173,24.018310,-0.0077,1.386
10200.00,7.458549,25.03027,-0.000173,24.018909,-0.0077,1.386
10202.00,7.458595,25.03023,-0.000173,24.017837,-0.0077,1.387
10204.00,7.458938,25.02974,-0.000173,24.018067,-0.0077,1.386
@17,12.0000,24.0
10206.00,7.457559,25.02979,-0.000170,24.018406,-0.0077,1.387
10208.00,7.451773,25.02971,-0.000168,24.018591,-0.0077,1.387
10210.00,7.444246,25.02914,-0.000173,24.018410,-0.0077,1.386
10212.00,7.435624,25.02974,-0.000173,24.018399,-0.0077,1.385
10214.00,7.424129,25.02909,-0.000171,24.018577,-0.0077,1.386
10216.00,7.414115,25.02989,-0.000171,24.018620,-0.0077,1.386
10218.00,7.406059,25.03122,-0.000173,24.018649,-0.0077,1.387
10220.00,7.398111,25.03230,-0.000174,24.018611,-0.0077,1.388
10222.00,7.389933,25.03093,-0.000174,24.018133,-0.0077,1.388
10224.00,7.382814,25.03077,-0.000173,24.017375,-0.0077,1.388
10226.00,7.374715,25.03112,-0.000175,24.018658,-0.0076,1.388
10228.00,7.368298,25.03134,-0.000173,24.018586,-0.0077,1.388
10230.00,7.362049,25.03138,-0.000169,24.018535,-0.0077,1.388
10232.00,7.362372,25.03112,-0.000171,24.018744,-0.0077,1.388
10234.00,7.365597,25.03241,-0.000175,24.018223,-0.0076,1.389
10236.00,7.371136,25.03295,-0.000173,24.018580,-0.0076,1.389
10238.00,7.378895,25.02924,-0.000172,24.017475,-0.0077,1.389
10240.00,7.384596,25.03065,-0.000173,24.018446,-0.0077,1.389
10242.00,7.389217,25.03167,-0.000166,24.018232,-0.0077,1.388
10244.00,7.393740,25.03257,-0.000162,24.018064,-0.0077,1.388
10246.00,7.398195,25.03130,-0.000169,24.019150,-0.0077,1.387
10248.00,7.403792,25.03100,-0.000171,24.018910,-0.0076,1.387
10250.00,7.409166,25.03203,-0.000170,24.018907,-0.0076,1.387
10252.00,7.413401,25.03162,-0.000168,24.018504,-0.0077,1.387
10254.00,7.417395,25.03173,-0.000172,24.018318,-0.0077,1.387
10256.00,7.422430,25.03125,-0.000172,24.018211,-0.0077,1.388
10258.00,7.426109,25.03182,-0.000172,24.018336,-0.0076,1.387
10260.00,7.430674,25.03191,-0.000171,24.018662,-0.0077,1.387
10262.00,7.434660,25.03076,-0.000173,24.018890,-0.0076,1.387
10264.00,7.437035,25.03157,-0.000174,24.018310,-0.0077,1.388
10266.00,7.439570,25.03215,-0.000173,24.019043,-0.0077,1.387
10268.00,7.442645,25.03093,-0.000176,24.018245,-0.0077,1.386
10270.00,7.445201,25.03079,-0.000175,24.018448,-0.0077,1.387
10272.00,7.448050,25.03042,-0.000171,24.018455,-0.0077,1.387
10274.00,7.450007,25.03044,-0.000171,24.018649,-0.0077,1.387
10276.00,7.452060,25.03019,-0.000171,24.018261,-0.0076,1.387
10278.00,7.453361,25.03061,-0.000173,24.019017,-0.0077,1.387
10280.00,7.454226,25.03049,-0.000172,24.018357,-0.0077,1.387
10282.00,7.455267,25.03137,-0.000174,24.018312,-0.0077,1.387
10284.00,7.456226,25.03259,-0.000172,24.018464,-0.0076,1.387
10286.00,7.456723,25.03228,-0.000172,24.017908,-0.0076,1.387
10288.00,7.457475,25.03064,-0.000173,24.017913,-0.0077,1.387
10290.00,7.457832,25.03094,-0.000174,24.018287,-0.0076,1.387
10292.00,7.457585,25.03089,-0.000174,24.017658,-0.0077,1.387
10294.00,7.457360,25.03171,-0.000172,24.019282,-0.0077,1.387
10296.00,7.457449,25.03252,-0.000172,24.018140,-0.0077,1.387
10298.00,7.458355,25.03190,-0.000173,24.017373,-0.0077,1.387
10300.00,7.458852,25.03113,-0.000173,24.018548,-0.0077,1.387
10302.00,7.458940,25.03168,-0.000172,24.018194,-0.0077,1.387
10304.00,7.458707,25.03160,-0.000173,24.018153,-0.0077,1.387
10306.00,7.458141,25.03077,-0.000170,24.017883,-0.0077,1.387
10308.00,7.459109,25.03061,-0.000172,24.018760,-0.0077,1.387
10310.00,7.460065,25.03095,-0.000173,24.018367,-0.0076,1.388
10312.00,7.459506,25.03233,-0.000171,24.018715,-0.0076,1.387
10314.00,7.459128,25.03182,-0.000173,24.018932,-0.0077,1.388
10316.00,7.459306,25.03077,-0.000172,24.017917,-0.0077,1.387
10318.00,7.458793,25.03088,-0.000171,24.018443,-0.0076,1.387
10320.00,7.459547,25.03079,-0.000175,24.018205,-0.0076,1.387
10322.00,7.460098,25.03114,-0.000172,24.018662,-0.0076,1.387
10324.00,7.458864,25.03179,-0.000171,24.018932,-0.0077,1.387
10326.00,7.459310,25.03162,-0.000172,24.018974,-0.0077,1.387
10328.00,7.459627,25.03143,-0.000172,24.017973,-0.0077,1.387
10330.00,7.459778,25.03162,-0.000170,24.018546,-0.0076,1.387
10332.00,7.459517,25.03147,-0.000169,24.018553,-0.0077,1.388
10334.00,7.459275,25.03086,-0.000173,24.018450,-0.0077,1.387
10336.00,7.458763,25.03042,-0.000172,24.018238,-0.0077,1.387
10338.00,7.458306,25.03062,-0.000173,24.018158,-0.0077,1.387
10340.00,7.459005,25.03054,-0.000172,24.018533,-0.0077,1.387
10342.00,7.459131,25.03104,-0.000174,24.018243,-0.0077,1.387
10344.00,7.457681,25.03070,-0.000171,24.018406,-0.0077,1.387
10346.00,7.457215,25.03128,-0.000172,24.018394,-0.0076,1.387
10348.00,7.457959,25.03015,-0.000171,24.018066,-0.0077,1.387
10350.00,7.457501,25.03040,-0.000173,24.018709,-0.0077,1.387
10352.00,7.456972,25.03049,-0.000171,24.018470,-0.0077,1.387
10354.00,7.456729,25.03069,-0.000171,24.017776,-0.0077,1.387
10356.00,7.456990,25.03025,-0.000173,24.018374,-0.0077,1.387
10358.00,7.457379,25.03063,-0.000172,24.018211,-0.0077,1.387
10360.00,7.456745,25.03065,-0.000172,24.018682,-0.0077,1.387
10362.00,7.456180,25.03034,-0.000173,24.018243,-0.0077,1.387
10364.00,7.456283,25.03088,-0.000172,24.018860,-0.0077,1.387
10366.00,7.456678,25.03071,-0.000171,24.018684,-0.0077,1.387
10368.00,7.456666,25.03127,-0.000171,24.018046,-0.0077,1.388
10370.00,7.456475,25.03143,-0.000173,24.018343,-0.0077,1.387
10372.00,7.456637,25.03045,-0.000178,24.018773,-0.0077,1.387
10374.00,7.456651,25.03035,-0.000178,24.018633,-0.0077,1.387
10376.00,7.456841,25.03096,-0.000176,24.018425,-0.0077,1.387
10378.00,7.457000,25.03097,-0.000172,24.018149,-0.0077,1.387
10380.00,7.456424,25.03095,-0.000175,24.018430,-0.0077,1.387
10382.00,7.456104,25.03028,-0.000169,24.018551,-0.0077,1.388
10384.00,7.456556,25.03090,-0.000170,24.018713,-0.0077,1.387
10386.00,7.457224,25.03023,-0.000172,24.018490,-0.0076,1.387
10388.00,7.457960,25.03064,-0.000172,24.018776,-0.0077,1.388
10390.00,7.457749,25.03239,-0.000171,24.018662,-0.0077,1.388
10392.00,7.458063,25.03124,-0.000173,24.018338,-0.0077,1.387
10394.00,7.457016,25.03139,-0.000173,24.018390,-0.0077,1.388
10396.00,7.456092,25.03135,-0.000173,24.018885,-0.0077,1.387
10398.00,7.456969,25.03149,-0.000171,24.018457,-0.0077,1.387
10400.00,7.457217,25.03168,-0.000168,24.018149,-0.0076,1.387
10402.00,7.457729,25.03188,-0.000172,24.018669,-0.0077,1.388
10404.00,7.458412,25.03246,-0.000174,24.018530,-0.0077,1.388
10406.00,7.458174,25.03258,-0.000173,24.018689,-0.0076,1.388
10408.00,7.458742,25.03180,-0.000172,24.018798,-0.0077,1.388
10410.00,7.458633,25.03106,-0.000174,24.018405,-0.0076,1.388
10412.00,7.457723,25.03051,-0.000173,24.018318,-0.0077,1.387
10414.00,7.458311,25.03195,-0.000173,24.018889,-0.0077,1.387
10416.00,7.458576,25.03257,-0.000174,24.019043,-0.0077,1.388
10418.00,7.458462,25.03189,-0.000172,24.018767,-0.0077,1.387
10420.00,7.457609,25.03216,-0.000169,24.018495,-0.0077,1.387
10422.00,7.458161,25.03108,-0.000170,24.017721,-0.0077,1.387
10424.00,7.458628,25.03227,-0.000172,24.018849,-0.0077,1.387
10426.00,7.458548,25.03188,-0.000172,24.018013,-0.0077,1.388
10428.00,7.458719,25.03179,-0.000173,24.018677,-0.0076,1.388
10430.00,7.458700,25.03283,-0.000171,24.019128,-0.0076,1.387
10432.00,7.458382,25.03276,-0.000172,24.019032,-0.0076,1.387
10434.00,7.459159,25.03201,-0.000172,24.018706,-0.0076,1.387
10436.00,7.458486,25.03217,-0.000172,24.018764,-0.0077,1.388
10438.00,7.457651,25.03297,-0.000169,24.018588,-0.0077,1.388
10440.00,7.456647,25.03309,-0.000173,24.018531,-0.0076,1.388
10442.00,7.457019,25.03304,-0.000174,24.018522,-0.0076,1.387
10444.00,7.456933,25.03213,-0.000173,24.018479,-0.0077,1.388
10446.00,7.456669,25.03188,-0.000171,24.018408,-0.0077,1.388
10448.00,7.457112,25.03092,-0.000173,24.018327,-0.0077,1.387
10450.00,7.457752,25.03134,-0.000169,24.018194,-0.0077,1.388
10452.00,7.457556,25.03193,-0.000162,24.018535,-0.0076,1.388
10454.00,7.457949,25.03218,-0.000174,24.018229,-0.0076,1.387
10456.00,7.458497,25.03258,-0.000174,24.019264,-0.0077,1.387
10458.00,7.458215,25.03138,-0.000173,24.018423,-0.0077,1.387
10460.00,7.458397,25.03295,-0.000173,24.019282,-0.0077,1.388
10462.00,7.458103,25.03216,-0.000172,24.018328,-0.0077,1.387
10464.00,7.457515,25.03214,-0.000171,24.018515,-0.0077,1.388
10466.00,7.457183,25.03093,-0.000172,24.018570,-0.0076,1.388
10468.00,7.456581,25.03134,-0.000171,24.018579,-0.0077,1.388
10470.00,7.457611,25.03194,-0.000174,24.018031,-0.0076,1.388
10472.00,7.457644,25.03193,-0.000173,24.018403,-0.0077,1.388
10474.00,7.456860,25.03168,-0.000174,24.017812,-0.0077,1.388
10476.00,7.456756,25.03084,-0.000173,24.017888,-0.0076,1.388
10478.00,7.457058,25.03136,-0.000171,24.018425,-0.0077,1.388
10480.00,7.456618,25.03204,-0.000172,24.018691,-0.0077,1.387
10482.00,7.457004,25.03191,-0.000173,24.018220,-0.0076,1.388
10484.00,7.457679,25.03146,-0.000172,24.018771,-0.0077,1.387
10486.00,7.457432,25.03153,-0.000175,24.018896,-0.0077,1.388
10488.00,7.456920,25.03173,-0.000173,24.018553,-0.0077,1.388
10490.00,7.456773,25.03233,-0.000172,24.018880,-0.0076,1.388
10492.00,7.456168,25.03173,-0.000171,24.018483,-0.0077,1.388
10494.00,7.456329,25.03171,-0.000172,24.017652,-0.0077,1.388
10496.00,7.456422,25.03215,-0.000171,24.018970,-0.0076,1.387
10498.00,7.456882,25.03187,-0.000172,24.017877,-0.0077,1.387
10500.00,7.457282,25.03152,-0.000172,24.017930,-0.0076,1.388
10502.00,7.457189,25.03174,-0.000172,24.018620,-0.0076,1.388
10504.00,7.456986,25.03150,-0.000173,24.018631,-0.0077,1.387
10506.00,7.457021,25.03051,-0.000173,24.018528,-0.0077,1.387
10508.00,7.456714,25.03016,-0.000172,24.017970,-0.0077,1.387
10510.00,7.456849,25.03049,-0.000173,24.017612,-0.0077,1.388
10512.00,7.456911,25.03068,-0.000172,24.018454,-0.0077,1.388
10514.00,7.457212,25.03028,-0.000173,24.018042,-0.0077,1.388
10516.00,7.456555,25.03166,-0.000172,24.017890,-0.0077,1.388
10518.00,7.457310,25.03125,-0.000172,24.017732,-0.0077,1.387
10520.00,7.457465,25.03016,-0.000172,24.017428,-0.0077,1.388
10522.00,7.457333,25.03113,-0.000173,24.017785,-0.0076,1.388
10524.00,7.457303,25.03157,-0.000171,24.018548,-0.0076,1.387
10526.00,7.457718,25.03167,-0.000174,24.018595,-0.0076,1.388
10528.00,7.458071,25.03100,-0.000172,24.018858,-0.0077,1.387
10530.00,7.457018,25.03127,-0.000172,24.018475,-0.0076,1.388
10532.00,7.457150,25.03137,-0.000174,24.018314,-0.0077,1.388
10534.00,7.458230,25.03150,-0.000173,24.018997,-0.0077,1.387
10536.00,7.458387,25.03109,-0.000172,24.017864,-0.0077,1.387
10538.00,7.457789,25.03096,-0.000173,24.018541,-0.0077,1.388
10540.00,7.457119,25.03046,-0.000172,24.018706,-0.0077,1.388
10542.00,7.457394,25.03176,-0.000172,24.018084,-0.0077,1.388
10544.00,7.456524,25.03155,-0.000172,24.017518,-0.0077,1.388
10546.00,7.456014,25.03168,-0.000171,24.018595,-0.0077,1.388
10548.00,7.455910,25.03186,-0.000172,24.017745,-0.0077,1.387
10550.00,7.456155,25.03225,-0.000174,24.018296,-0.0077,1.387
10552.00,7.457012,25.03135,-0.000173,24.017848,-0.0077,1.387
10554.00,7.457576,25.03134,-0.000173,24.018377,-0.0077,1.388
10556.00,7.456987,25.03177,-0.000172,24.018343,-0.0077,1.388
10558.00,7.456596,25.03160,-0.000171,24.017971,-0.0076,1.387
10560.00,7.456671,25.03063,-0.000171,24.018062,-0.0077,1.388
10562.00,7.456764,25.03149,-0.000173,24.017895,-0.0077,1.387
10564.00,7.456740,25.03082,-0.000173,24.018267,-0.0077,1.388
10566.00,7.457227,25.03104,-0.000172,24.018113,-0.0076,1.388
10568.00,7.457721,25.03079,-0.000174,24.018339,-0.0077,1.387
10570.00,7.457653,25.03110,-0.000172,24.018570,-0.0077,1.388
10572.00,7.457565,25.03107,-0.000173,24.018907,-0.0077,1.388
10574.00,7.456719,25.03093,-0.000172,24.018807,-0.0077,1.388
10576.00,7.455993,25.03103,-0.000170,24.018033,-0.0077,1.388
10578.00,7.456522,25.03088,-0.000173,24.017803,-0.0077,1.388
10580.00,7.456546,25.03105,-0.000174,24.017959,-0.0076,1.388
10582.00,7.456430,25.03100,-0.000173,24.018018,-0.0076,1.388
10584.00,7.457031,25.03110,-0.000173,24.018211,-0.0076,1.388
10586.00,7.455849,25.03161,-0.000172,24.018615,-0.0077,1.388
10588.00,7.455772,25.03109,-0.000173,24.018880,-0.0077,1.388
10590.00,7.456888,25.03241,-0.000173,24.018557,-0.0077,1.388
10592.00,7.457188,25.03233,-0.000173,24.017941,-0.0076,1.387
10594.00,7.457102,25.03248,-0.000172,24.018299,-0.0076,1.388
10596.00,7.456686,25.03220,-0.000172,24.017174,-0.0077,1.388
10598.00,7.455959,25.03172,-0.000172,24.018154,-0.0077,1.388
10600.00,7.455612,25.03193,-0.000171,24.018280,-0.0076,1.387
10602.00,7.456123,25.03193,-0.000172,24.018417,-0.0076,1.388
10604.00,7.456518,25.03310,-0.000172,24.018031,-0.0077,1.388
10606.00,7.456654,25.03322,-0.000173,24.018597,-0.0077,1.388
10608.00,7.456577,25.03299,-0.000174,24.018289,-0.0077,1.388
10610.00,7.456484,25.03278,-0.000173,24.018105,-0.0077,1.388
10612.00,7.456469,25.03242,-0.000173,24.018116,-0.0077,1.388
10614.00,7.456154,25.03274,-0.000172,24.018878,-0.0077,1.388
10616.00,7.456015,25.03249,-0.000171,24.018443,-0.0077,1.388
10618.00,7.456207,25.03212,-0.000171,24.017786,-0.0076,1.388
10620.00,7.455861,25.03248,-0.000171,24.018414,-0.0077,1.388
10622.00,7.455878,25.03295,-0.000171,24.018357,-0.0077,1.388
10624.00,7.456318,25.03266,-0.000171,24.018000,-0.0077,1.388
10626.00,7.455651,25.03246,-0.000172,24.018401,-0.0076,1.388
10628.00,7.456509,25.03269,-0.000172,24.018396,-0.0077,1.388
10630.00,7.456256,25.03346,-0.000171,24.018086,-0.0076,1.388
10632.00,7.455847,25.03297,-0.000171,24.018528,-0.0077,1.388
10634.00,7.456452,25.03264,-0.000170,24.018836,-0.0076,1.387
10636.00,7.457144,25.03205,-0.000171,24.018638,-0.0077,1.387
10638.00,7.456978,25.03168,-0.000172,24.018376,-0.0077,1.388
10640.00,7.456843,25.03219,-0.000173,24.018559,-0.0077,1.388
10642.00,7.456653,25.03203,-0.000173,24.018379,-0.0077,1.388
10644.00,7.457553,25.03284,-0.000174,24.018020,-0.0077,1.388
10646.00,7.457632,25.03297,-0.000173,24.018657,-0.0077,1.388
10648.00,7.456895,25.03267,-0.000173,24.018002,-0.0076,1.389
10650.00,7.456202,25.03235,-0.000173,24.018265,-0.0077,1.388
10652.00,7.456705,25.03242,-0.000173,24.018415,-0.0077,1.388
10654.00,7.456851,25.03220,-0.000173,24.017547,-0.0077,1.388
10656.00,7.456514,25.03244,-0.000172,24.018406,-0.0077,1.388
10658.00,7.456653,25.03210,-0.000171,24.018245,-0.0077,1.388
10660.00,7.456735,25.03196,-0.000172,24.018526,-0.0077,1.388
10662.00,7.457090,25.03189,-0.000172,24.018076,-0.0077,1.388
10664.00,7.456683,25.03292,-0.000172,24.018822,-0.0077,1.388
10666.00,7.456593,25.03333,-0.000172,24.018102,-0.0077,1.388
10668.00,7.456228,25.03339,-0.000173,24.018914,-0.0077,1.388
10670.00,7.456363,25.03406,-0.000173,24.018994,-0.0077,1.388
10672.00,7.456639,25.03395,-0.000171,24.018022,-0.0077,1.388
10674.00,7.456037,25.03411,-0.000172,24.018241,-0.0077,1.388
10676.00,7.455480,25.03398,-0.000172,24.018638,-0.0077,1.389
10678.00,7.455495,25.03367,-0.000171,24.017799,-0.0076,1.388
10680.00,7.455372,25.03404,-0.000173,24.017870,-0.0076,1.388
10682.00,7.455341,25.03345,-0.000168,24.018579,-0.0077,1.387
10684.00,7.455495,25.03323,-0.000171,24.018086,-0.0077,1.388
10686.00,7.456129,25.03401,-0.000171,24.018802,-0.0077,1.388
10688.00,7.456964,25.03380,-0.000171,24.018704,-0.0077,1.388
10690.00,7.457101,25.03423,-0.000172,24.017866,-0.0077,1.388
10692.00,7.456988,25.03314,-0.000172,24.018961,-0.0077,1.388
10694.00,7.457536,25.03321,-0.000173,24.017997,-0.0077,1.388
10696.00,7.457862,25.03371,-0.000173,24.018341,-0.0077,1.388
10698.00,7.457992,25.03360,-0.000172,24.017921,-0.0077,1.388
10700.00,7.458153,25.03304,-0.000172,24.017645,-0.0077,1.388
10702.00,7.457701,25.03340,-0.000173,24.019237,-0.0076,1.388
10704.00,7.457781,25.03398,-0.000173,24.018372,-0.0077,1.388
10706.00,7.457540,25.03421,-0.000172,24.017750,-0.0077,1.388
10708.00,7.457121,25.03322,-0.000172,24.017913,-0.0077,1.388
10710.00,7.457011,25.03250,-0.000172,24.018588,-0.0077,1.388
10712.00,7.456784,25.03326,-0.000170,24.018448,-0.0076,1.389
10714.00,7.456655,25.03263,-0.000171,24.018669,-0.0076,1.388
10716.00,7.455969,25.03214,-0.000173,24.018615,-0.0076,1.388
10718.00,7.456302,25.03322,-0.000172,24.018698,-0.0076,1.388
10720.00,7.455601,25.03342,-0.000170,24.018183,-0.0077,1.388
10722.00,7.455323,25.03315,-0.000171,24.018695,-0.0077,1.388
10724.00,7.455460,25.03264,-0.000171,24.018816,-0.0077,1.388
10726.00,7.455548,25.03302,-0.000170,24.018609,-0.0076,1.388
10728.00,7.455400,25.03337,-0.000172,24.018600,-0.0077,1.388
10730.00,7.455891,25.03307,-0.000171,24.017868,-0.0077,1.388
10732.00,7.455483,25.03221,-0.000173,24.017995,-0.0076,1.388
10734.00,7.455643,25.03232,-0.000172,24.018936,-0.0076,1.388
10736.00,7.456040,25.03302,-0.000172,24.018557,-0.0077,1.388
10738.00,7.455383,25.03341,-0.000172,24.018773,-0.0077,1.388
10740.00,7.455235,25.03468,-0.000172,24.018185,-0.0077,1.388
10742.00,7.456323,25.03405,-0.000173,24.018553,-0.0076,1.388
10744.00,7.456712,25.03407,-0.000173,24.017844,-0.0076,1.389
10746.00,7.456679,25.03350,-0.000173,24.018526,-0.0077,1.388
10748.00,7.456105,25.03296,-0.000173,24.017993,-0.0077,1.388
10750.00,7.455334,25.03317,-0.000173,24.018637,-0.0077,1.388
10752.00,7.454734,25.03316,-0.000172,24.018691,-0.0077,1.388
10754.00,7.455123,25.03460,-0.000172,24.018751,-0.0077,1.388
10756.00,7.456018,25.03367,-0.000172,24.018357,-0.0077,1.388
10758.00,7.456258,25.03366,-0.000172,24.018363,-0.0077,1.388
10760.00,7.456537,25.03302,-0.000173,24.018967,-0.0077,1.388
10762.00,7.457023,25.03318,-0.000172,24.018573,-0.0077,1.388
10764.00,7.457050,25.03411,-0.000173,24.018704,-0.0077,1.389
10766.00,7.456138,25.03410,-0.000173,24.018292,-0.0077,1.388
10768.00,7.456274,25.03444,-0.000172,24.017877,-0.0077,1.389
10770.00,7.456190,25.03451,-0.000171,24.018620,-0.0077,1.388
10772.00,7.456432,25.03384,-0.000172,24.018421,-0.0077,1.388
10774.00,7.456468,25.03396,-0.000173,24.018207,-0.0077,1.388
10776.00,7.457029,25.03410,-0.000172,24.018488,-0.0077,1.389
10778.00,7.456310,25.03340,-0.000172,24.018526,-0.0077,1.389
10780.00,7.456201,25.03313,-0.000171,24.018386,-0.0077,1.388
10782.00,7.456077,25.03324,-0.000173,24.018008,-0.0077,1.388
10784.00,7.456623,25.03272,-0.000172,24.018657,-0.0077,1.388
10786.00,7.456600,25.03373,-0.000173,24.018561,-0.0077,1.388
10788.00,7.457239,25.03458,-0.000172,24.018564,-0.0077,1.389
10790.00,7.457182,25.03404,-0.000172,24.018430,-0.0077,1.389
10792.00,7.456397,25.03310,-0.000172,24.018633,-0.0076,1.388
10794.00,7.457123,25.03349,-0.000173,24.018463,-0.0077,1.388
10796.00,7.457744,25.03404,-0.000173,24.018330,-0.0077,1.388
10798.00,7.457563,25.03292,-0.000172,24.018735,-0.0077,1.388
10800.00,7.457208,25.03227,-0.000171,24.019017,-0.0077,1.388
10802.00,7.456339,25.03387,-0.000171,24.018452,-0.0076,1.388
10804.00,7.456873,25.03340,-0.000171,24.018319,-0.0076,1.389
@18,12.0000,24.0
10806.00,7.457157,25.03345,-0.000171,24.018706,-0.0076,1.389
10808.00,7.451729,25.03393,-0.000172,24.019054,-0.0076,1.388
10810.00,7.444221,25.03382,-0.000172,24.018539,-0.0077,1.387
10812.00,7.433927,25.03389,-0.000170,24.019050,-0.0076,1.387
10814.00,7.423986,25.03412,-0.000170,24.018608,-0.0077,1.387
10816.00,7.415217,25.03322,-0.000171,24.018367,-0.0077,1.388
10818.00,7.406720,25.03334,-0.000171,24.018401,-0.0077,1.389
10820.00,7.399208,25.03393,-0.000173,24.018470,-0.0076,1.389
10822.00,7.391453,25.03384,-0.000173,24.018551,-0.0077,1.389
10824.00,7.384644,25.03341,-0.000173,24.018448,-0.0076,1.390
10826.00,7.378115,25.03395,-0.000173,24.019222,-0.0077,1.389
10828.00,7.371284,25.03355,-0.000174,24.018211,-0.0076,1.390
10830.00,7.365381,25.03368,-0.000175,24.018377,-0.0076,1.390
10832.00,7.364561,25.03305,-0.000175,24.018600,-0.0077,1.390
10834.00,7.369159,25.03307,-0.000175,24.018524,-0.0076,1.390
10836.00,7.375630,25.03395,-0.000174,24.018988,-0.0077,1.391
10838.00,7.381230,25.03320,-0.000174,24.018243,-0.0076,1.390
10840.00,7.386428,25.03230,-0.000174,24.018323,-0.0076,1.390
10842.00,7.391315,25.03292,-0.000172,24.018488,-0.0077,1.389
10844.00,7.396261,25.03312,-0.000171,24.018831,-0.0077,1.389
10846.00,7.400598,25.03255,-0.000171,24.018116,-0.0077,1.389
10848.00,7.405254,25.03292,-0.000171,24.018468,-0.0077,1.389
10850.00,7.410015,25.03279,-0.000171,24.018162,-0.0077,1.389
10852.00,7.415171,25.03324,-0.000171,24.017587,-0.0077,1.389
10854.00,7.420565,25.03304,-0.000172,24.018624,-0.0077,1.389
10856.00,7.424576,25.03337,-0.000171,24.018595,-0.0076,1.389
10858.00,7.427921,25.03310,-0.000171,24.018760,-0.0076,1.388
10860.00,7.431831,25.03294,-0.000171,24.018154,-0.0077,1.389
10862.00,7.434619,25.03271,-0.000171,24.018671,-0.0076,1.389
10864.00,7.437695,25.03339,-0.000172,24.018564,-0.0077,1.389
10866.00,7.440834,25.03290,-0.000172,24.018321,-0.0077,1.389
10868.00,7.443216,25.03277,-0.000172,24.018022,-0.0076,1.388
10870.00,7.445319,25.03308,-0.000171,24.018753,-0.0077,1.389
10872.00,7.448227,25.03325,-0.000171,24.018294,-0.0077,1.389
10874.00,7.449779,25.03419,-0.000172,24.019074,-0.0077,1.389
10876.00,7.451663,25.03464,-0.000172,24.018600,-0.0076,1.389
10878.00,7.452949,25.03329,-0.000172,24.018276,-0.0076,1.389
10880.00,7.453544,25.03410,-0.000172,24.018390,-0.0077,1.389
10882.00,7.454267,25.03351,-0.000172,24.019146,-0.0077,1.389
10884.00,7.454788,25.03337,-0.000172,24.018504,-0.0077,1.388
10886.00,7.455791,25.03368,-0.000172,24.018138,-0.0077,1.388
10888.00,7.455970,25.03381,-0.000173,24.018144,-0.0076,1.389
10890.00,7.457100,25.03370,-0.000173,24.018881,-0.0077,1.389
10892.00,7.457596,25.03362,-0.000172,24.018408,-0.0077,1.389
10894.00,7.456867,25.03448,-0.000172,24.018738,-0.0077,1.389
10896.00,7.456806,25.03446,-0.000173,24.018483,-0.0076,1.389
10898.00,7.457428,25.03478,-0.000172,24.018000,-0.0076,1.389
10900.00,7.457910,25.03488,-0.000173,24.018158,-0.0076,1.389
10902.00,7.457991,25.03474,-0.000171,24.018332,-0.0076,1.389
10904.00,7.457937,25.03411,-0.000172,24.018584,-0.0077,1.389
10906.00,7.457923,25.03498,-0.000172,24.018999,-0.0077,1.389
10908.00,7.458028,25.03498,-0.000171,24.018066,-0.0077,1.389
10910.00,7.458555,25.03444,-0.000172,24.018622,-0.0077,1.389
10912.00,7.458669,25.03539,-0.000172,24.018521,-0.0077,1.388
10914.00,7.458023,25.03456,-0.000173,24.019331,-0.0077,1.389
10916.00,7.458148,25.03487,-0.000173,24.018515,-0.0077,1.390
10918.00,7.457890,25.03468,-0.000173,24.018193,-0.0076,1.389
10920.00,7.457161,25.03421,-0.000172,24.018452,-0.0077,1.389
10922.00,7.456990,25.03395,-0.000173,24.018454,-0.0077,1.389
10924.00,7.456871,25.03394,-0.000171,24.019030,-0.0076,1.389
10926.00,7.456726,25.03478,-0.000171,24.018968,-0.0076,1.388
10928.00,7.457309,25.03415,-0.000172,24.017863,-0.0077,1.388
10930.00,7.456802,25.03342,-0.000172,24.018303,-0.0077,1.389
10932.00,7.456586,25.03281,-0.000172,24.018796,-0.0077,1.389
10934.00,7.456211,25.03309,-0.000171,24.018472,-0.0077,1.388
10936.00,7.456727,25.03408,-0.000172,24.017913,-0.0077,1.388
10938.00,7.456828,25.03408,-0.000171,24.018542,-0.0076,1.389
10940.00,7.457426,25.03414,-0.000172,24.019030,-0.0077,1.389
10942.00,7.457188,25.03394,-0.000172,24.018454,-0.0077,1.389
10944.00,7.456366,25.03343,-0.000172,24.018686,-0.0077,1.389
10946.00,7.455622,25.03355,-0.000172,24.018999,-0.0076,1.388
10948.00,7.456236,25.03206,-0.000172,24.018537,-0.0077,1.389
10950.00,7.456305,25.03308,-0.000172,24.018318,-0.0077,1.389
10952.00,7.456563,25.03367,-0.000174,24.018651,-0.0077,1.389
10954.00,7.456355,25.03432,-0.000173,24.018314,-0.0077,1.389
10956.00,7.456053,25.03350,-0.000172,24.018428,-0.0077,1.388
10958.00,7.456229,25.03328,-0.000172,24.018573,-0.0077,1.389
10960.00,7.456184,25.03298,-0.000172,24.018136,-0.0077,1.389
10962.00,7.456093,25.03307,-0.000172,24.018461,-0.0077,1.389
10964.00,7.455565,25.03309,-0.000172,24.018689,-0.0077,1.389
10966.00,7.455703,25.03303,-0.000172,24.018169,-0.0077,1.389
10968.00,7.455593,25.03224,-0.000173,24.017734,-0.0077,1.389
10970.00,7.455022,25.03164,-0.000171,24.018000,-0.0077,1.388
10972.00,7.454812,25.03196,-0.000172,24.018053,-0.0077,1.389
10974.00,7.454765,25.03243,-0.000174,24.018292,-0.0077,1.389
10976.00,7.455425,25.03206,-0.000173,24.018269,-0.0077,1.389
10978.00,7.455946,25.03218,-0.000172,24.018399,-0.0077,1.389
10980.00,7.456772,25.03147,-0.000172,24.017846,-0.0077,1.389
10982.00,7.456308,25.03126,-0.000173,24.018142,-0.0076,1.389
10984.00,7.455691,25.03250,-0.000172,24.018185,-0.0077,1.389
10986.00,7.456139,25.03321,-0.000172,24.018343,-0.0076,1.389
10988.00,7.456450,25.03288,-0.000173,24.018798,-0.0077,1.389
10990.00,7.456300,25.03296,-0.000173,24.017679,-0.0077,1.389
10992.00,7.456346,25.03259,-0.000172,24.018631,-0.0077,1.389
10994.00,7.455758,25.03268,-0.000172,24.018682,-0.0077,1.389
10996.00,7.455680,25.03350,-0.000171,24.018154,-0.0076,1.389
10998.00,7.455909,25.03377,-0.000172,24.018542,-0.0077,1.389
11000.00,7.455880,25.03352,-0.000173,24.018796,-0.0076,1.389
11002.00,7.455227,25.03299,-0.000173,24.019302,-0.0076,1.389
11004.00,7.455395,25.03299,-0.000171,24.019318,-0.0077,1.389
11006.00,7.455144,25.03269,-0.000171,24.018771,-0.0077,1.389
11008.00,7.455638,25.03313,-0.000172,24.018673,-0.0077,1.389
11010.00,7.455734,25.03319,-0.000172,24.018196,-0.0077,1.389
11012.00,7.456087,25.03393,-0.000172,24.018118,-0.0077,1.389
11014.00,7.455898,25.03378,-0.000171,24.017790,-0.0077,1.389
11016.00,7.455785,25.03428,-0.000172,24.018046,-0.0077,1.389
11018.00,7.455722,25.03425,-0.000172,24.017966,-0.0077,1.389
11020.00,7.456457,25.03443,-0.000173,24.018002,-0.0076,1.389
11022.00,7.456367,25.03484,-0.000173,24.018318,-0.0077,1.389
11024.00,7.455834,25.03514,-0.000172,24.018446,-0.0077,1.389
11026.00,7.454454,25.03433,-0.000172,24.018508,-0.0076,1.389
11028.00,7.454858,25.03510,-0.000170,24.018158,-0.0077,1.388
11030.00,7.455943,25.03430,-0.000171,24.018169,-0.0077,1.389
11032.00,7.456080,25.03355,-0.000170,24.018609,-0.0077,1.389
11034.00,7.455692,25.03409,-0.000170,24.019088,-0.0077,1.389
11036.00,7.455485,25.03382,-0.000171,24.018591,-0.0076,1.390
11038.00,7.455205,25.03345,-0.000171,24.018343,-0.0076,1.390
11040.00,7.454666,25.03343,-0.000172,24.018965,-0.0076,1.389
11042.00,7.455429,25.03312,-0.000172,24.018858,-0.0077,1.389
11044.00,7.455930,25.03412,-0.000171,24.018357,-0.0076,1.389
11046.00,7.455681,25.03386,-0.000170,24.019021,-0.0077,1.389
11048.00,7.456089,25.03400,-0.000172,24.018675,-0.0076,1.389
11050.00,7.456493,25.03467,-0.000172,24.018261,-0.0076,1.389
11052.00,7.455966,25.03492,-0.000172,24.018831,-0.0076,1.390
11054.00,7.455984,25.03506,-0.000171,24.018869,-0.0076,1.390
11056.00,7.456310,25.03474,-0.000172,24.018870,-0.0076,1.389
11058.00,7.456100,25.03519,-0.000171,24.018787,-0.0076,1.389
11060.00,7.455173,25.03597,-0.000171,24.018814,-0.0076,1.390
11062.00,7.455130,25.03621,-0.000171,24.018486,-0.0076,1.390
11064.00,7.455228,25.03682,-0.000173,24.018559,-0.0077,1.389
11066.00,7.454825,25.03600,-0.000171,24.018147,-0.0076,1.389
11068.00,7.453739,25.03493,-0.000171,24.017951,-0.0076,1.390
11070.00,7.453765,25.03473,-0.000172,24.018305,-0.0077,1.389
11072.00,7.455127,25.03491,-0.000172,24.018020,-0.0077,1.389
11074.00,7.455504,25.03447,-0.000172,24.018015,-0.0077,1.389
11076.00,7.455614,25.03349,-0.000171,24.018542,-0.0077,1.389
11078.00,7.455836,25.03387,-0.000171,24.018841,-0.0076,1.390
11080.00,7.456458,25.03485,-0.000173,24.019025,-0.0077,1.390
11082.00,7.456589,25.03441,-0.000172,24.018769,-0.0077,1.390
11084.00,7.455730,25.03497,-0.000173,24.018475,-0.0077,1.389
11086.00,7.454757,25.03451,-0.000173,24.018510,-0.0077,1.389
11088.00,7.454948,25.03477,-0.000171,24.018013,-0.0077,1.389
11090.00,7.455479,25.03430,-0.000173,24.018463,-0.0077,1.389
11092.00,7.455477,25.03422,-0.000172,24.018051,-0.0077,1.390
11094.00,7.454700,25.03357,-0.000172,24.018421,-0.0077,1.390
11096.00,7.454542,25.03370,-0.000172,24.018100,-0.0077,1.389
11098.00,7.454765,25.03359,-0.000173,24.018385,-0.0077,1.390
11100.00,7.454561,25.03415,-0.000172,24.018838,-0.0077,1.390
11102.00,7.454608,25.03478,-0.000172,24.019074,-0.0077,1.389
11104.00,7.454842,25.03427,-0.000171,24.018218,-0.0076,1.389
11106.00,7.455223,25.03361,-0.000172,24.018591,-0.0077,1.389
11108.00,7.455981,25.03354,-0.000171,24.018673,-0.0076,1.389
11110.00,7.455651,25.03360,-0.000172,24.018182,-0.0077,1.390
11112.00,7.455696,25.03399,-0.000172,24.018512,-0.0076,1.390
11114.00,7.455824,25.03484,-0.000172,24.018207,-0.0076,1.389
11116.00,7.455181,25.03498,-0.000172,24.017507,-0.0076,1.389
11118.00,7.455202,25.03442,-0.000172,24.018022,-0.0077,1.389
11120.00,7.455892,25.03445,-0.000172,24.018531,-0.0077,1.389
11122.00,7.455852,25.03475,-0.000173,24.018843,-0.0076,1.390
11124.00,7.455787,25.03506,-0.000173,24.018528,-0.0077,1.390
11126.00,7.455627,25.03529,-0.000173,24.018401,-0.0077,1.389
11128.00,7.455450,25.03543,-0.000173,24.017957,-0.0076,1.389
11130.00,7.455530,25.03507,-0.000172,24.018412,-0.0076,1.389
11132.00,7.455760,25.03556,-0.000172,24.018814,-0.0077,1.390
11134.00,7.456056,25.03529,-0.000172,24.017801,-0.0077,1.389
11136.00,7.455112,25.03478,-0.000172,24.018153,-0.0076,1.389
11138.00,7.455755,25.03508,-0.000171,24.018691,-0.0077,1.389
11140.00,7.456615,25.03560,-0.000172,24.018412,-0.0077,1.390
11142.00,7.455852,25.03556,-0.000172,24.018156,-0.0077,1.390
11144.00,7.455397,25.03503,-0.000172,24.018671,-0.0077,1.389
11146.00,7.455430,25.03513,-0.000173,24.018941,-0.0077,1.390
11148.00,7.455712,25.03563,-0.000173,24.018526,-0.0077,1.390
11150.00,7.456316,25.03512,-0.000172,24.018169,-0.0077,1.389
11152.00,7.456440,25.03518,-0.000173,24.018133,-0.0077,1.390
11154.00,7.456031,25.03528,-0.000173,24.017991,-0.0076,1.389
11156.00,7.455418,25.03465,-0.000171,24.018564,-0.0077,1.390
11158.00,7.454813,25.03462,-0.000172,24.019345,-0.0076,1.389
11160.00,7.454758,25.03451,-0.000171,24.018602,-0.0077,1.390
11162.00,7.455514,25.03523,-0.000173,24.018912,-0.0077,1.390
11164.00,7.456240,25.03559,-0.000173,24.018425,-0.0077,1.390
11166.00,7.456810,25.03508,-0.000173,24.018417,-0.0077,1.390
11168.00,7.456602,25.03446,-0.000173,24.017692,-0.0077,1.389
11170.00,7.456122,25.03418,-0.000173,24.018700,-0.0077,1.389
11172.00,7.455673,25.03474,-0.000173,24.018368,-0.0077,1.390
11174.00,7.455718,25.03381,-0.000172,24.018254,-0.0077,1.390
11176.00,7.455912,25.03438,-0.000173,24.018359,-0.0077,1.390
11178.00,7.456152,25.03451,-0.000173,24.019449,-0.0077,1.390
11180.00,7.455955,25.03457,-0.000172,24.018568,-0.0077,1.390
11182.00,7.456185,25.03492,-0.000171,24.018401,-0.0077,1.389
11184.00,7.456467,25.03413,-0.000171,24.018100,-0.0077,1.389
11186.00,7.455690,25.03324,-0.000170,24.018390,-0.0077,1.390
11188.00,7.455583,25.03320,-0.000172,24.018941,-0.0077,1.390
11190.00,7.455264,25.03333,-0.000173,24.018847,-0.0077,1.390
11192.00,7.454935,25.03362,-0.000171,24.017941,-0.0076,1.390
11194.00,7.454283,25.03372,-0.000172,24.018385,-0.0076,1.390
11196.00,7.454382,25.03351,-0.000173,24.018508,-0.0077,1.390
11198.00,7.455899,25.03386,-0.000173,24.018256,-0.0077,1.390
11200.00,7.456773,25.03343,-0.000172,24.018285,-0.0077,1.389
11202.00,7.456382,25.03320,-0.000173,24.018553,-0.0077,1.390
11204.00,7.456339,25.03406,-0.000173,24.018793,-0.0077,1.390
11206.00,7.456542,25.03398,-0.000173,24.018885,-0.0077,1.389
11208.00,7.456275,25.03472,-0.000172,24.018272,-0.0076,1.389
11210.00,7.455447,25.03508,-0.000172,24.018263,-0.0077,1.390
11212.00,7.455983,25.03525,-0.000172,24.018827,-0.0077,1.390
11214.00,7.455655,25.03489,-0.000172,24.019146,-0.0077,1.390
11216.00,7.454649,25.03412,-0.000172,24.017770,-0.0076,1.389
11218.00,7.454642,25.03346,-0.000172,24.018194,-0.0077,1.390
11220.00,7.455261,25.03432,-0.000172,24.019151,-0.0077,1.390
11222.00,7.455286,25.03428,-0.000171,24.018421,-0.0077,1.390
11224.00,7.456114,25.03501,-0.000171,24.018067,-0.0076,1.390
11226.00,7.455698,25.03497,-0.000172,24.018169,-0.0076,1.390
11228.00,7.455355,25.03508,-0.000171,24.018713,-0.0077,1.390
11230.00,7.455652,25.03493,-0.000172,24.019373,-0.0076,1.390
11232.00,7.456252,25.03453,-0.000172,24.018521,-0.0076,1.390
11234.00,7.456961,25.03476,-0.000172,24.018113,-0.0076,1.390
11236.00,7.456423,25.03540,-0.000171,24.018031,-0.0076,1.390
11238.00,7.456572,25.03500,-0.000169,24.018698,-0.0077,1.389
11240.00,7.456999,25.03538,-0.000172,24.018881,-0.0076,1.390
11242.00,7.455352,25.03582,-0.000172,24.019012,-0.0076,1.390
11244.00,7.454907,25.03483,-0.000172,24.018222,-0.0076,1.390
11246.00,7.454484,25.03381,-0.000172,24.018695,-0.0077,1.390
11248.00,7.454724,25.03464,-0.000172,24.019177,-0.0077,1.390
11250.00,7.454897,25.03545,-0.000170,24.018633,-0.0077,1.389
11252.00,7.455439,25.03493,-0.000172,24.018127,-0.0076,1.389
11254.00,7.455452,25.03475,-0.000171,24.018702,-0.0077,1.390
11256.00,7.455796,25.03517,-0.000172,24.018526,-0.0076,1.390
11258.00,7.456319,25.03521,-0.000172,24.018600,-0.0077,1.390
11260.00,7.456239,25.03537,-0.000174,24.018642,-0.0076,1.390
11262.00,7.456178,25.03518,-0.000173,24.018383,-0.0077,1.391
11264.00,7.456459,25.03539,-0.000173,24.018635,-0.0077,1.390
11266.00,7.456390,25.03505,-0.000173,24.019267,-0.0077,1.390
11268.00,7.455870,25.03418,-0.000171,24.018435,-0.0076,1.390
11270.00,7.456392,25.03477,-0.000170,24.018473,-0.0076,1.390
11272.00,7.456412,25.03463,-0.000171,24.018898,-0.0077,1.390
11274.00,7.456962,25.03376,-0.000171,24.019050,-0.0077,1.390
11276.00,7.456425,25.03433,-0.000172,24.018637,-0.0077,1.390
11278.00,7.455721,25.03455,-0.000172,24.018919,-0.0077,1.390
11280.00,7.455928,25.03465,-0.000171,24.018454,-0.0076,1.390
11282.00,7.455706,25.03457,-0.000172,24.017855,-0.0077,1.391
11284.00,7.456564,25.03453,-0.000171,24.019079,-0.0077,1.390
11286.00,7.456206,25.03395,-0.000172,24.019387,-0.0076,1.390
11288.00,7.455969,25.03384,-0.000172,24.018162,-0.0076,1.390
11290.00,7.455956,25.03412,-0.000172,24.018339,-0.0077,1.390
11292.00,7.455853,25.03375,-0.000173,24.018472,-0.0076,1.390
11294.00,7.456403,25.03407,-0.000173,24.018379,-0.0076,1.390
11296.00,7.455900,25.03535,-0.000171,24.018162,-0.0077,1.390
11298.00,7.455370,25.03537,-0.000172,24.017843,-0.0076,1.390
11300.00,7.455875,25.03468,-0.000173,24.018557,-0.0076,1.390
11302.00,7.456084,25.03468,-0.000172,24.018269,-0.0077,1.390
11304.00,7.455169,25.03401,-0.000171,24.018145,-0.0077,1.390
11306.00,7.454323,25.03408,-0.000171,24.018053,-0.0077,1.391
11308.00,7.455836,25.03356,-0.000171,24.017953,-0.0077,1.390
11310.00,7.455770,25.03435,-0.000172,24.018454,-0.0077,1.390
11312.00,7.454757,25.03393,-0.000171,24.018677,-0.0077,1.390
11314.00,7.454780,25.03343,-0.000171,24.018522,-0.0077,1.390
11316.00,7.454973,25.03437,-0.000171,24.018756,-0.0077,1.390
11318.00,7.455324,25.03444,-0.000173,24.018483,-0.0076,1.390
11320.00,7.455882,25.03428,-0.000172,24.018677,-0.0077,1.390
11322.00,7.455931,25.03474,-0.000172,24.018869,-0.0076,1.390
11324.00,7.455711,25.03332,-0.000172,24.018633,-0.0076,1.390
11326.00,7.455711,25.03349,-0.000172,24.018702,-0.0076,1.390
11328.00,7.455922,25.03370,-0.000172,24.018073,-0.0076,1.390
11330.00,7.455797,25.03385,-0.000171,24.018932,-0.0077,1.390
11332.00,7.455338,25.03408,-0.000172,24.019311,-0.0077,1.390
11334.00,7.455493,25.03379,-0.000171,24.018105,-0.0076,1.390
11336.00,7.455954,25.03311,-0.000171,24.018660,-0.0076,1.390
11338.00,7.455480,25.03357,-0.000171,24.018225,-0.0077,1.390
11340.00,7.455686,25.03282,-0.000171,24.018472,-0.0077,1.390
11342.00,7.455477,25.03320,-0.000171,24.019293,-0.0076,1.390
11344.00,7.456216,25.03386,-0.000173,24.018849,-0.0077,1.391
11346.00,7.456293,25.03275,-0.000173,24.018620,-0.0077,1.390
11348.00,7.456376,25.03321,-0.000172,24.018405,-0.0076,1.389
11350.00,7.455650,25.03333,-0.000170,24.018559,-0.0076,1.390
11352.00,7.456124,25.03275,-0.000170,24.018109,-0.0077,1.390
11354.00,7.456589,25.03326,-0.000171,24.017959,-0.0077,1.390
11356.00,7.456200,25.03273,-0.000172,24.018706,-0.0077,1.390
11358.00,7.454907,25.03268,-0.000173,24.018038,-0.0077,1.391
11360.00,7.454602,25.03271,-0.000173,24.018463,-0.0077,1.389
11362.00,7.454773,25.03306,-0.000171,24.018018,-0.0077,1.390
11364.00,7.454368,25.03201,-0.000170,24.018715,-0.0076,1.391
11366.00,7.454743,25.03173,-0.000170,24.018727,-0.0076,1.390
11368.00,7.454099,25.03230,-0.000172,24.018823,-0.0076,1.390
11370.00,7.454429,25.03303,-0.000171,24.018905,-0.0076,1.390
11372.00,7.454105,25.03395,-0.000171,24.019318,-0.0076,1.390
11374.00,7.454839,25.03302,-0.000171,24.018927,-0.0076,1.389
11376.00,7.455357,25.03235,-0.000169,24.018869,-0.0076,1.389
11378.00,7.455822,25.03168,-0.000171,24.018125,-0.0076,1.389
11380.00,7.456041,25.03161,-0.000172,24.018832,-0.0077,1.390
11382.00,7.455486,25.03173,-0.000173,24.018910,-0.0076,1.390
11384.00,7.454490,25.03253,-0.000172,24.018921,-0.0076,1.391
11386.00,7.454924,25.03364,-0.000172,24.018613,-0.0076,1.390
11388.00,7.455642,25.03268,-0.000173,24.018851,-0.0076,1.390
11390.00,7.454136,25.03298,-0.000172,24.018686,-0.0076,1.390
11392.00,7.454668,25.03317,-0.000171,24.018062,-0.0077,1.390
11394.00,7.454776,25.03355,-0.000171,24.018185,-0.0077,1.390
11396.00,7.454655,25.03334,-0.000171,24.018040,-0.0077,1.390
11398.00,7.455356,25.03255,-0.000171,24.018798,-0.0076,1.390
11400.00,7.456115,25.03289,-0.000171,24.018517,-0.0076,1.390
11402.00,7.456299,25.03236,-0.000171,24.018535,-0.0076,1.390
11404.00,7.456019,25.03143,-0.000172,24.018950,-0.0077,1.390
@19,12.0000,24.0
11406.00,7.454822,25.03256,-0.000173,24.018751,-0.0077,1.390
11408.00,7.450303,25.03336,-0.000172,24.018229,-0.0077,1.390
11410.00,7.441946,25.03267,-0.000172,24.018225,-0.0077,1.389
11412.00,7.432938,25.03319,-0.000171,24.018548,-0.0077,1.389
11414.00,7.423718,25.03318,-0.000170,24.018990,-0.0077,1.389
11416.00,7.414630,25.03308,-0.000170,24.018280,-0.0077,1.389
11418.00,7.406861,25.03442,-0.000172,24.019240,-0.0077,1.390
11420.00,7.399723,25.03423,-0.000172,24.019338,-0.0076,1.391
11422.00,7.392769,25.03484,-0.000172,24.018660,-0.0077,1.392
11424.00,7.386813,25.03537,-0.000173,24.018162,-0.0077,1.392
11426.00,7.380665,25.03568,-0.000173,24.018292,-0.0077,1.391
11428.00,7.374598,25.03494,-0.000173,24.018637,-0.0076,1.391
11430.00,7.370157,25.03508,-0.000175,24.018546,-0.0076,1.392
11432.00,7.369822,25.03454,-0.000174,24.019003,-0.0076,1.391
11434.00,7.373834,25.03424,-0.000172,24.018916,-0.0077,1.392
11436.00,7.379795,25.03482,-0.000173,24.018590,-0.0076,1.394
11438.00,7.385722,25.03483,-0.000174,24.018638,-0.0076,1.392
11440.00,7.390312,25.03455,-0.000173,24.018392,-0.0076,1.391
11442.00,7.394069,25.03513,-0.000172,24.019597,-0.0076,1.391
11444.00,7.398515,25.03518,-0.000171,24.018135,-0.0077,1.391
11446.00,7.402988,25.03502,-0.000171,24.017993,-0.0077,1.391
11448.00,7.407220,25.03545,-0.000172,24.018245,-0.0077,1.390
11450.00,7.410965,25.03414,-0.000170,24.018367,-0.0077,1.390
11452.00,7.415701,25.03277,-0.000171,24.017948,-0.0077,1.391
11454.00,7.421131,25.03332,-0.000172,24.017513,-0.0076,1.390
11456.00,7.424807,25.03393,-0.000172,24.017966,-0.0076,1.390
11458.00,7.428063,25.03284,-0.000170,24.018713,-0.0076,1.390
11460.00,7.432803,25.03359,-0.000170,24.018033,-0.0076,1.390
11462.00,7.435187,25.03333,-0.000170,24.018408,-0.0076,1.391
11464.00,7.437432,25.03321,-0.000172,24.018446,-0.0076,1.391
11466.00,7.440565,25.03276,-0.000171,24.018678,-0.0076,1.391
11468.00,7.442515,25.03349,-0.000171,24.018954,-0.0076,1.390
11470.00,7.444804,25.03329,-0.000171,24.018707,-0.0077,1.390
11472.00,7.446019,25.03337,-0.000171,24.018916,-0.0077,1.390
11474.00,7.447468,25.03407,-0.000171,24.018281,-0.0077,1.391
11476.00,7.449333,25.03349,-0.000172,24.018251,-0.0077,1.391
11478.00,7.451921,25.03324,-0.000172,24.018642,-0.0076,1.390
11480.00,7.453477,25.03410,-0.000171,24.017645,-0.0076,1.391
11482.00,7.454204,25.03392,-0.000172,24.018220,-0.0077,1.390
11484.00,7.454688,25.03420,-0.000171,24.018740,-0.0076,1.390
11486.00,7.454973,25.03429,-0.000172,24.018169,-0.0077,1.391
11488.00,7.455020,25.03348,-0.000171,24.018544,-0.0076,1.390
11490.00,7.455698,25.03360,-0.000172,24.018789,-0.0076,1.390
11492.00,7.455506,25.03375,-0.000172,24.018531,-0.0077,1.390
11494.00,7.456593,25.03360,-0.000171,24.017962,-0.0077,1.390
11496.00,7.456813,25.03337,-0.000173,24.018178,-0.0077,1.390
11498.00,7.456592,25.03371,-0.000172,24.018162,-0.0077,1.390
11500.00,7.457260,25.03421,-0.000172,24.018957,-0.0076,1.391
11502.00,7.456755,25.03372,-0.000173,24.018693,-0.0077,1.391
11504.00,7.457003,25.03443,-0.000171,24.018903,-0.0077,1.390
11506.00,7.456866,25.03416,-0.000172,24.018573,-0.0077,1.390
11508.00,7.456243,25.03421,-0.000172,24.017962,-0.0077,1.391
11510.00,7.455800,25.03481,-0.000172,24.018604,-0.0077,1.391
11512.00,7.456117,25.03526,-0.000172,24.018241,-0.0077,1.390
11514.00,7.455521,25.03416,-0.000172,24.017620,-0.0076,1.391
11516.00,7.455352,25.03463,-0.000171,24.018678,-0.0076,1.391
11518.00,7.455546,25.03467,-0.000172,24.018725,-0.0077,1.390
11520.00,7.455165,25.03485,-0.000171,24.018428,-0.0077,1.390
11522.00,7.455554,25.03449,-0.000171,24.018426,-0.0077,1.391
11524.00,7.455384,25.03404,-0.000172,24.018432,-0.0076,1.391
11526.00,7.455510,25.03418,-0.000173,24.018936,-0.0076,1.391
11528.00,7.455305,25.03396,-0.000173,24.018452,-0.0076,1.391
11530.00,7.455383,25.03468,-0.000173,24.018533,-0.0077,1.390
11532.00,7.455327,25.03416,-0.000172,24.018631,-0.0077,1.390
11534.00,7.455218,25.03341,-0.000171,24.017772,-0.0077,1.390
11536.00,7.456379,25.03364,-0.000172,24.018281,-0.0077,1.391
11538.00,7.456598,25.03405,-0.000173,24.019025,-0.0077,1.391
11540.00,7.455900,25.03417,-0.000171,24.018655,-0.0077,1.390
11542.00,7.455134,25.03449,-0.000171,24.018330,-0.0076,1.390
11544.00,7.455554,25.03437,-0.000172,24.018548,-0.0077,1.390
11546.00,7.454210,25.03407,-0.000172,24.017875,-0.0076,1.390
11548.00,7.453426,25.03444,-0.000172,24.018695,-0.0077,1.390
11550.00,7.453568,25.03447,-0.000173,24.018410,-0.0077,1.391
11552.00,7.454738,25.03442,-0.000172,24.018533,-0.0077,1.391
11554.00,7.455004,25.03435,-0.000172,24.018258,-0.0077,1.391
11556.00,7.454912,25.03452,-0.000173,24.018484,-0.0076,1.391
11558.00,7.454569,25.03525,-0.000172,24.018785,-0.0077,1.390
11560.00,7.454529,25.03469,-0.000171,24.019048,-0.0077,1.390
11562.00,7.454789,25.03423,-0.000172,24.018116,-0.0076,1.391
11564.00,7.455369,25.03428,-0.000172,24.018548,-0.0077,1.390
11566.00,7.455095,25.03460,-0.000171,24.018145,-0.0077,1.391
11568.00,7.456015,25.03345,-0.000172,24.018182,-0.0077,1.390
11570.00,7.455363,25.03330,-0.000171,24.018713,-0.0076,1.390
11572.00,7.454318,25.03430,-0.000171,24.018606,-0.0076,1.390
11574.00,7.454738,25.03433,-0.000172,24.017989,-0.0077,1.391
11576.00,7.455013,25.03400,-0.000172,24.018089,-0.0077,1.391
11578.00,7.454752,25.03433,-0.000172,24.018551,-0.0077,1.391
11580.00,7.454789,25.03504,-0.000172,24.018483,-0.0077,1.390
11582.00,7.455028,25.03546,-0.000171,24.018693,-0.0076,1.390
11584.00,7.455089,25.03504,-0.000171,24.018638,-0.0076,1.391
11586.00,7.454423,25.03507,-0.000171,24.018397,-0.0077,1.390
11588.00,7.454169,25.03499,-0.000172,24.018959,-0.0076,1.391
11590.00,7.454349,25.03488,-0.000172,24.019074,-0.0077,1.391
11592.00,7.454569,25.03451,-0.000172,24.018517,-0.0076,1.391
11594.00,7.455628,25.03394,-0.000171,24.018883,-0.0077,1.391
11596.00,7.455586,25.03461,-0.000172,24.018499,-0.0077,1.390
11598.00,7.455318,25.03476,-0.000171,24.018606,-0.0077,1.391
11600.00,7.455066,25.03568,-0.000171,24.018111,-0.0076,1.391
11602.00,7.454688,25.03576,-0.000171,24.018954,-0.0076,1.391
11604.00,7.454877,25.03514,-0.000171,24.018894,-0.0077,1.390
11606.00,7.453673,25.03497,-0.000171,24.018702,-0.0076,1.391
11608.00,7.453266,25.03548,-0.000172,24.018809,-0.0077,1.390
11610.00,7.453789,25.03548,-0.000172,24.018122,-0.0076,1.390
11612.00,7.453827,25.03593,-0.000172,24.018290,-0.0077,1.391
11614.00,7.454206,25.03543,-0.000172,24.018171,-0.0077,1.391
11616.00,7.454331,25.03501,-0.000172,24.018475,-0.0077,1.391
11618.00,7.453757,25.03579,-0.000170,24.019124,-0.0076,1.391
11620.00,7.454601,25.03584,-0.000172,24.018283,-0.0077,1.390
11622.00,7.454479,25.03582,-0.000172,24.018272,-0.0077,1.391
11624.00,7.453750,25.03665,-0.000172,24.018910,-0.0076,1.391
11626.00,7.453555,25.03611,-0.000171,24.018450,-0.0076,1.391
11628.00,7.453912,25.03609,-0.000172,24.018829,-0.0077,1.390
11630.00,7.454863,25.03506,-0.000171,24.018263,-0.0077,1.390
11632.00,7.455298,25.03518,-0.000173,24.018664,-0.0077,1.391
11634.00,7.454986,25.03526,-0.000172,24.017883,-0.0077,1.391
11636.00,7.454155,25.03607,-0.000173,24.018082,-0.0077,1.391
11638.00,7.454989,25.03527,-0.000171,24.018524,-0.0076,1.391
11640.00,7.455810,25.03540,-0.000173,24.018977,-0.0076,1.391
11642.00,7.455400,25.03513,-0.000171,24.018294,-0.0077,1.390
11644.00,7.455223,25.03463,-0.000171,24.018318,-0.0077,1.391
11646.00,7.454979,25.03492,-0.000172,24.018174,-0.0077,1.391
11648.00,7.454851,25.03500,-0.000171,24.018062,-0.0077,1.391
11650.00,7.455032,25.03561,-0.000171,24.019142,-0.0077,1.391
11652.00,7.455475,25.03640,-0.000172,24.019005,-0.0077,1.391
11654.00,7.454751,25.03623,-0.000171,24.018214,-0.0076,1.390
11656.00,7.454850,25.03590,-0.000172,24.018247,-0.0077,1.391
11658.00,7.454420,25.03498,-0.000172,24.018428,-0.0077,1.391
11660.00,7.453676,25.03515,-0.000172,24.018992,-0.0076,1.391
11662.00,7.452900,25.03473,-0.000171,24.018490,-0.0077,1.391
11664.00,7.453010,25.03602,-0.000173,24.018488,-0.0077,1.390
11666.00,7.452790,25.03512,-0.000172,24.018040,-0.0076,1.390
11668.00,7.452530,25.03555,-0.000171,24.018622,-0.0076,1.391
11670.00,7.453715,25.03496,-0.000173,24.018571,-0.0077,1.391
11672.00,7.453854,25.03366,-0.000173,24.018274,-0.0077,1.391
11674.00,7.454061,25.03437,-0.000173,24.018417,-0.0077,1.391
11676.00,7.453985,25.03434,-0.000173,24.017890,-0.0077,1.391
11678.00,7.453576,25.03476,-0.000171,24.018484,-0.0077,1.391
11680.00,7.453299,25.03420,-0.000171,24.018965,-0.0076,1.391
11682.00,7.453764,25.03381,-0.000172,24.018425,-0.0077,1.391
11684.00,7.453776,25.03412,-0.000171,24.018189,-0.0077,1.391
11686.00,7.454190,25.03418,-0.000173,24.018095,-0.0077,1.391
11688.00,7.453805,25.03342,-0.000172,24.018216,-0.0077,1.391
11690.00,7.453475,25.03347,-0.000171,24.019043,-0.0077,1.390
11692.00,7.454423,25.03435,-0.000171,24.018423,-0.0077,1.391
11694.00,7.454651,25.03355,-0.000171,24.018497,-0.0076,1.391
11696.00,7.454141,25.03355,-0.000171,24.018428,-0.0076,1.391
11698.00,7.453667,25.03452,-0.000172,24.017841,-0.0077,1.391
11700.00,7.453939,25.03425,-0.000172,24.018104,-0.0077,1.391
11702.00,7.453767,25.03471,-0.000172,24.018653,-0.0077,1.391
11704.00,7.453591,25.03445,-0.000171,24.018602,-0.0076,1.391
11706.00,7.454493,25.03491,-0.000171,24.018626,-0.0077,1.390
11708.00,7.456350,25.03516,-0.000171,24.018640,-0.0077,1.390
11710.00,7.456696,25.03524,-0.000172,24.018742,-0.0076,1.391
11712.00,7.456564,25.03486,-0.000171,24.018660,-0.0077,1.391
11714.00,7.455568,25.03554,-0.000172,24.019550,-0.0077,1.392
11716.00,7.455482,25.03561,-0.000172,24.018550,-0.0077,1.391
11718.00,7.455875,25.03586,-0.000171,24.017808,-0.0077,1.391
11720.00,7.455950,25.03586,-0.000171,24.017912,-0.0076,1.391
11722.00,7.455175,25.03595,-0.000171,24.017991,-0.0076,1.391
11724.00,7.453699,25.03507,-0.000171,24.018412,-0.0077,1.390
11726.00,7.454390,25.03508,-0.000171,24.018907,-0.0077,1.390
11728.00,7.454271,25.03573,-0.000173,24.018432,-0.0076,1.391
11730.00,7.454621,25.03585,-0.000172,24.019034,-0.0076,1.391
11732.00,7.454342,25.03507,-0.000172,24.018096,-0.0077,1.391
11734.00,7.454944,25.03495,-0.000173,24.017616,-0.0077,1.391
11736.00,7.454855,25.03517,-0.000173,24.018283,-0.0076,1.391
11738.00,7.454557,25.03517,-0.000173,24.018124,-0.0077,1.391
11740.00,7.454722,25.03555,-0.000171,24.018695,-0.0077,1.391
11742.00,7.454326,25.03527,-0.000171,24.018798,-0.0077,1.390
11744.00,7.454100,25.03542,-0.000172,24.018178,-0.0077,1.390
11746.00,7.454907,25.03574,-0.000171,24.018559,-0.0076,1.391
11748.00,7.454994,25.03593,-0.000171,24.018278,-0.0077,1.391
11750.00,7.453545,25.03628,-0.000172,24.018357,-0.0076,1.392
11752.00,7.453538,25.03591,-0.000172,24.018967,-0.0077,1.391
11754.00,7.454261,25.03596,-0.000172,24.018646,-0.0076,1.391
11756.00,7.454312,25.03593,-0.000172,24.018635,-0.0076,1.391
11758.00,7.453966,25.03546,-0.000173,24.017788,-0.0076,1.391
11760.00,7.453395,25.03549,-0.000172,24.018753,-0.0077,1.391
11762.00,7.452955,25.03581,-0.000171,24.018593,-0.0077,1.391
11764.00,7.453292,25.03585,-0.000172,24.018684,-0.0076,1.391
11766.00,7.454112,25.03596,-0.000172,24.017823,-0.0077,1.391
11768.00,7.454932,25.03611,-0.000172,24.017868,-0.0077,1.391
11770.00,7.455428,25.03552,-0.000170,24.018216,-0.0076,1.391
11772.00,7.454815,25.03536,-0.000171,24.018649,-0.0076,1.391
11774.00,7.453888,25.03577,-0.000173,24.018319,-0.0076,1.391
11776.00,7.453244,25.03640,-0.000172,24.018379,-0.0076,1.391
11778.00,7.452675,25.03617,-0.000171,24.019226,-0.0076,1.391
11780.00,7.453309,25.03662,-0.000171,24.018997,-0.0076,1.391
11782.00,7.454007,25.03607,-0.000172,24.017915,-0.0077,1.391
11784.00,7.453611,25.03624,-0.000172,24.018029,-0.0076,1.391
11786.00,7.453370,25.03670,-0.000174,24.018120,-0.0077,1.392
11788.00,7.453867,25.03632,-0.000174,24.018015,-0.0077,1.392
11790.00,7.454861,25.03558,-0.000173,24.018586,-0.0077,1.391
11792.00,7.454654,25.03543,-0.000172,24.018419,-0.0077,1.391
11794.00,7.453887,25.03598,-0.000170,24.018591,-0.0077,1.391
11796.00,7.453538,25.03641,-0.000172,24.018138,-0.0077,1.391
11798.00,7.453152,25.03608,-0.000172,24.018082,-0.0077,1.391
11800.00,7.453618,25.03531,-0.000172,24.017747,-0.0076,1.391
11802.00,7.454226,25.03530,-0.000172,24.018446,-0.0076,1.391
11804.00,7.453781,25.03507,-0.000172,24.019083,-0.0077,1.391
11806.00,7.453504,25.03468,-0.000171,24.018631,-0.0077,1.391
11808.00,7.454216,25.03452,-0.000171,24.017988,-0.0077,1.391
11810.00,7.454015,25.03431,-0.000170,24.018887,-0.0076,1.391
11812.00,7.453099,25.03488,-0.000170,24.018794,-0.0077,1.391
11814.00,7.454260,25.03608,-0.000171,24.018365,-0.0077,1.391
11816.00,7.454014,25.03660,-0.000171,24.018934,-0.0076,1.391
11818.00,7.454349,25.03633,-0.000172,24.018493,-0.0077,1.392
11820.00,7.455096,25.03523,-0.000172,24.018058,-0.0076,1.392
11822.00,7.455587,25.03491,-0.000172,24.018898,-0.0077,1.392
11824.00,7.455255,25.03433,-0.000173,24.018800,-0.0077,1.391
11826.00,7.454645,25.03532,-0.000172,24.018426,-0.0076,1.392
11828.00,7.453406,25.03497,-0.000171,24.018352,-0.0076,1.391
11830.00,7.453938,25.03478,-0.000171,24.018093,-0.0076,1.391
11832.00,7.454618,25.03451,-0.000172,24.018267,-0.0077,1.391
11834.00,7.454960,25.03510,-0.000171,24.018693,-0.0077,1.391
11836.00,7.454611,25.03442,-0.000172,24.018628,-0.0076,1.391
11838.00,7.453895,25.03425,-0.000171,24.018013,-0.0076,1.391
11840.00,7.454537,25.03488,-0.000173,24.018298,-0.0077,1.391
11842.00,7.454595,25.03501,-0.000172,24.017968,-0.0077,1.391
11844.00,7.453367,25.03542,-0.000172,24.018644,-0.0077,1.392
11846.00,7.453372,25.03592,-0.000172,24.018484,-0.0077,1.392
11848.00,7.453415,25.03592,-0.000174,24.017973,-0.0077,1.392
11850.00,7.453050,25.03602,-0.000172,24.018162,-0.0076,1.391
11852.00,7.453397,25.03608,-0.000172,24.017761,-0.0077,1.391
11854.00,7.454050,25.03614,-0.000172,24.018580,-0.0077,1.392
11856.00,7.453917,25.03561,-0.000172,24.019097,-0.0076,1.391
11858.00,7.453970,25.03532,-0.000172,24.018867,-0.0076,1.391
11860.00,7.453524,25.03545,-0.000172,24.018405,-0.0077,1.391
11862.00,7.453525,25.03481,-0.000171,24.019115,-0.0076,1.391
11864.00,7.453679,25.03574,-0.000172,24.018193,-0.0076,1.391
11866.00,7.454815,25.03533,-0.000171,24.018756,-0.0077,1.391
11868.00,7.455499,25.03538,-0.000172,24.018807,-0.0077,1.391
11870.00,7.454768,25.03595,-0.000171,24.018493,-0.0077,1.391
11872.00,7.454483,25.03472,-0.000173,24.018760,-0.0077,1.391
11874.00,7.454847,25.03544,-0.000173,24.018479,-0.0077,1.391
11876.00,7.454817,25.03580,-0.000171,24.018164,-0.0076,1.391
11878.00,7.455053,25.03566,-0.000171,24.018956,-0.0076,1.391
11880.00,7.455989,25.03620,-0.000172,24.018747,-0.0076,1.391
11882.00,7.455293,25.03636,-0.000172,24.018160,-0.0076,1.391
11884.00,7.454599,25.03579,-0.000172,24.019035,-0.0077,1.391
11886.00,7.454816,25.03596,-0.000172,24.018423,-0.0077,1.391
11888.00,7.454876,25.03579,-0.000173,24.018923,-0.0077,1.391
11890.00,7.455154,25.03544,-0.000172,24.018426,-0.0076,1.390
11892.00,7.455441,25.03581,-0.000171,24.018437,-0.0077,1.391
11894.00,7.455707,25.03643,-0.000172,24.018307,-0.0077,1.392
11896.00,7.455579,25.03607,-0.000173,24.018551,-0.0077,1.391
11898.00,7.454892,25.03613,-0.000172,24.018318,-0.0077,1.392
11900.00,7.455046,25.03608,-0.000173,24.018390,-0.0077,1.392
11902.00,7.455082,25.03593,-0.000172,24.018396,-0.0076,1.392
11904.00,7.454505,25.03644,-0.000172,24.018617,-0.0076,1.391
11906.00,7.454188,25.03646,-0.000171,24.017790,-0.0076,1.392
11908.00,7.453709,25.03632,-0.000172,24.018363,-0.0077,1.391
11910.00,7.454525,25.03723,-0.000171,24.017999,-0.0077,1.392
11912.00,7.454689,25.03745,-0.000171,24.018289,-0.0077,1.391
11914.00,7.454589,25.03699,-0.000171,24.017970,-0.0076,1.391
11916.00,7.454498,25.03702,-0.000172,24.018472,-0.0076,1.392
11918.00,7.455484,25.03726,-0.000172,24.018296,-0.0077,1.391
11920.00,7.455333,25.03749,-0.000173,24.017855,-0.0077,1.392
11922.00,7.454916,25.03694,-0.000172,24.018860,-0.0077,1.391
11924.00,7.454962,25.03768,-0.000171,24.018354,-0.0077,1.391
11926.00,7.454601,25.03759,-0.000171,24.018439,-0.0077,1.391
11928.00,7.453653,25.03660,-0.000171,24.018412,-0.0077,1.391
11930.00,7.454281,25.03660,-0.000172,24.018684,-0.0077,1.391
11932.00,7.454439,25.03630,-0.000172,24.018341,-0.0077,1.391
11934.00,7.453857,25.03669,-0.000170,24.018733,-0.0077,1.391
11936.00,7.454346,25.03651,-0.000171,24.018588,-0.0077,1.391
11938.00,7.454219,25.03631,-0.000172,24.019251,-0.0077,1.392
11940.00,7.454090,25.03616,-0.000172,24.018428,-0.0077,1.392
11942.00,7.454097,25.03664,-0.000172,24.018591,-0.0077,1.392
11944.00,7.454728,25.03613,-0.000172,24.018397,-0.0077,1.391
11946.00,7.454827,25.03640,-0.000172,24.017854,-0.0076,1.391
11948.00,7.454566,25.03609,-0.000173,24.018341,-0.0076,1.391
11950.00,7.454172,25.03607,-0.000172,24.018401,-0.0076,1.392
11952.00,7.454774,25.03606,-0.000172,24.019061,-0.0077,1.391
11954.00,7.454598,25.03590,-0.000171,24.018303,-0.0077,1.392
11956.00,7.453991,25.03585,-0.000173,24.018076,-0.0077,1.391
11958.00,7.453560,25.03504,-0.000171,24.017788,-0.0077,1.391
11960.00,7.453462,25.03500,-0.000171,24.018338,-0.0077,1.391
11962.00,7.455289,25.03567,-0.000172,24.018729,-0.0076,1.391
11964.00,7.454854,25.03674,-0.000172,24.018463,-0.0077,1.392
11966.00,7.454319,25.03728,-0.000173,24.018559,-0.0076,1.392
11968.00,7.453850,25.03676,-0.000172,24.018604,-0.0077,1.392
11970.00,7.453623,25.03586,-0.000172,24.018425,-0.0077,1.391
11972.00,7.453545,25.03612,-0.000171,24.018832,-0.0076,1.392
11974.00,7.452422,25.03632,-0.000172,24.018352,-0.0076,1.392
11976.00,7.452461,25.03711,-0.000171,24.018803,-0.0077,1.391
11978.00,7.452830,25.03641,-0.000170,24.018898,-0.0076,1.391
11980.00,7.454087,25.03667,-0.000171,24.018517,-0.0077,1.391
11982.00,7.454370,25.03596,-0.000169,24.019217,-0.0076,1.392
11984.00,7.453623,25.03514,-0.000171,24.018785,-0.0076,1.392
11986.00,7.454009,25.03546,-0.000172,24.018205,-0.0076,1.392
11988.00,7.454923,25.03504,-0.000171,24.018145,-0.0077,1.391
11990.00,7.454406,25.03575,-0.000172,24.019132,-0.0076,1.391
11992.00,7.453349,25.03516,-0.000172,24.018428,-0.0076,1.391
11994.00,7.453773,25.03485,-0.000172,24.018401,-0.0076,1.391
11996.00,7.453642,25.03494,-0.000173,24.018104,-0.0077,1.392
11998.00,7.453863,25.03527,-0.000174,24.018292,-0.0077,1.392
12000.00,7.454881,25.03516,-0.000173,24.018060,-0.0077,1.391
12002.00,7.455045,25.03542,-0.000172,24.018874,-0.0076,1.391
12004.00,7.454829,25.03495,-0.000172,24.018753,-0.0076,1.392
@20,12.0000,24.0
12006.00,7.455062,25.03462,-0.000172,24.018173,-0.0077,1.391
12008.00,7.451569,25.03550,-0.000170,24.018677,-0.0076,1.391
12010.00,7.444081,25.03538,-0.000172,24.018377,-0.0076,1.391
12012.00,7.435125,25.03521,-0.000172,24.018252,-0.0076,1.390
12014.00,7.424752,25.03524,-0.000171,24.019278,-0.0076,1.390
12016.00,7.415122,25.03569,-0.000170,24.018620,-0.0076,1.391
12018.00,7.407869,25.03554,-0.000172,24.018604,-0.0077,1.391
12020.00,7.401789,25.03555,-0.000173,24.018651,-0.0077,1.392
12022.00,7.395578,25.03524,-0.000172,24.018677,-0.0077,1.392
12024.00,7.389150,25.03524,-0.000174,24.018020,-0.0077,1.393
12026.00,7.382470,25.03518,-0.000174,24.018841,-0.0076,1.393
12028.00,7.376126,25.03542,-0.000173,24.018455,-0.0076,1.393
12030.00,7.370798,25.03594,-0.000174,24.018124,-0.0077,1.393
12032.00,7.369907,25.03476,-0.000176,24.018602,-0.0077,1.393
12034.00,7.373881,25.03568,-0.000174,24.018715,-0.0077,1.394
12036.00,7.379488,25.03566,-0.000173,24.018961,-0.0077,1.394
12038.00,7.386077,25.03574,-0.000173,24.018263,-0.0076,1.393
12040.00,7.392396,25.03510,-0.000175,24.018191,-0.0077,1.393
12042.00,7.397342,25.03559,-0.000175,24.018870,-0.0077,1.393
12044.00,7.400828,25.03558,-0.000172,24.017612,-0.0077,1.392
12046.00,7.404311,25.03636,-0.000170,24.018211,-0.0077,1.392
12048.00,7.409132,25.03600,-0.000172,24.018584,-0.0077,1.391
12050.00,7.413191,25.03626,-0.000172,24.018212,-0.0077,1.392
12052.00,7.417027,25.03591,-0.000172,24.017979,-0.0077,1.392
12054.00,7.421729,25.03645,-0.000172,24.018336,-0.0077,1.392
12056.00,7.425962,25.03629,-0.000173,24.017960,-0.0076,1.391
12058.00,7.429143,25.03692,-0.000172,24.018401,-0.0077,1.392
12060.00,7.432405,25.03687,-0.000173,24.018049,-0.0077,1.392
12062.00,7.435195,25.03691,-0.000171,24.018338,-0.0077,1.391
12064.00,7.437556,25.03679,-0.000172,24.018885,-0.0077,1.391
12066.00,7.440416,25.03742,-0.000172,24.017988,-0.0077,1.391
12068.00,7.442395,25.03798,-0.000173,24.017941,-0.0077,1.392
12070.00,7.443995,25.03752,-0.000172,24.018633,-0.0077,1.391
12072.00,7.444785,25.03730,-0.000172,24.018827,-0.0077,1.392
12074.00,7.446463,25.03708,-0.000170,24.018981,-0.0077,1.392
12076.00,7.448730,25.03759,-0.000172,24.018113,-0.0077,1.391
12078.00,7.449689,25.03777,-0.000171,24.018270,-0.0077,1.391
12080.00,7.450905,25.03727,-0.000171,24.018309,-0.0077,1.391
12082.00,7.451860,25.03766,-0.000172,24.018348,-0.0077,1.392
12084.00,7.452492,25.03803,-0.000173,24.018950,-0.0077,1.392
12086.00,7.453163,25.03766,-0.000173,24.018619,-0.0077,1.391
12088.00,7.453658,25.03806,-0.000172,24.018410,-0.0077,1.391
12090.00,7.454491,25.03873,-0.000173,24.018631,-0.0077,1.391
12092.00,7.454376,25.03780,-0.000173,24.018327,-0.0077,1.392
12094.00,7.455274,25.03828,-0.000173,24.018557,-0.0077,1.392
12096.00,7.455715,25.03847,-0.000172,24.018379,-0.0077,1.392
12098.00,7.455787,25.03898,-0.000171,24.018624,-0.0077,1.392
12100.00,7.455152,25.03934,-0.000173,24.018455,-0.0076,1.392
12102.00,7.455392,25.03903,-0.000171,24.018347,-0.0076,1.391
12104.00,7.455983,25.03838,-0.000173,24.018686,-0.0077,1.391
12106.00,7.455970,25.03824,-0.000172,24.018843,-0.0077,1.392
12108.00,7.455966,25.03814,-0.000171,24.018778,-0.0077,1.392
12110.00,7.455512,25.03784,-0.000171,24.018604,-0.0077,1.392
12112.00,7.455611,25.03806,-0.000172,24.018635,-0.0077,1.392
12114.00,7.456082,25.03931,-0.000173,24.018557,-0.0076,1.392
12116.00,7.456412,25.03865,-0.000173,24.018066,-0.0077,1.392
12118.00,7.455802,25.03880,-0.000173,24.018022,-0.0077,1.392
12120.00,7.455535,25.03935,-0.000173,24.018522,-0.0077,1.391
12122.00,7.456129,25.03869,-0.000172,24.018519,-0.0076,1.391
12124.00,7.456307,25.03905,-0.000171,24.018475,-0.0076,1.392
12126.00,7.455319,25.03934,-0.000171,24.017950,-0.0076,1.392
12128.00,7.455025,25.03862,-0.000171,24.018865,-0.0077,1.392
12130.00,7.454804,25.03916,-0.000171,24.018678,-0.0077,1.392
12132.00,7.455088,25.03967,-0.000172,24.018575,-0.0077,1.392
12134.00,7.454417,25.03863,-0.000173,24.018102,-0.0076,1.392
12136.00,7.454311,25.03831,-0.000173,24.018709,-0.0077,1.391
12138.00,7.454737,25.03888,-0.000173,24.017565,-0.0077,1.391
12140.00,7.454850,25.03840,-0.000172,24.018229,-0.0077,1.391
12142.00,7.454632,25.03724,-0.000172,24.018024,-0.0077,1.392
12144.00,7.454180,25.03784,-0.000173,24.018002,-0.0077,1.392
12146.00,7.453830,25.03751,-0.000172,24.018495,-0.0077,1.392
12148.00,7.454420,25.03724,-0.000172,24.018870,-0.0077,1.391
12150.00,7.454445,25.03724,-0.000172,24.018865,-0.0077,1.391
12152.00,7.453944,25.03734,-0.000170,24.018829,-0.0077,1.392
12154.00,7.453804,25.03799,-0.000173,24.018517,-0.0077,1.392
12156.00,7.453816,25.03785,-0.000174,24.018345,-0.0077,1.391
12158.00,7.453456,25.03715,-0.000175,24.018550,-0.0077,1.392
12160.00,7.453163,25.03740,-0.000173,24.018216,-0.0077,1.392
12162.00,7.452331,25.03728,-0.000172,24.017770,-0.0077,1.392
12164.00,7.452352,25.03751,-0.000173,24.018303,-0.0077,1.392
12166.00,7.453256,25.03625,-0.000174,24.017453,-0.0077,1.392
12168.00,7.453192,25.03661,-0.000173,24.018261,-0.0077,1.392
12170.00,7.453170,25.03721,-0.000173,24.018735,-0.0077,1.391
12172.00,7.453122,25.03677,-0.000170,24.018173,-0.0076,1.391
12174.00,7.454035,25.03688,-0.000171,24.017939,-0.0077,1.392
12176.00,7.455477,25.03684,-0.000171,24.018051,-0.0077,1.392
12178.00,7.455823,25.03700,-0.000172,24.018519,-0.0076,1.392
12180.00,7.454492,25.03690,-0.000172,24.018838,-0.0077,1.392
12182.00,7.454672,25.03733,-0.000172,24.018437,-0.0077,1.392
12184.00,7.454593,25.03662,-0.000172,24.018459,-0.0076,1.392
12186.00,7.454998,25.03641,-0.000171,24.017975,-0.0076,1.392
12188.00,7.455138,25.03665,-0.000170,24.018129,-0.0076,1.391
12190.00,7.454843,25.03687,-0.000171,24.018642,-0.0077,1.391
12192.00,7.455230,25.03659,-0.000172,24.018254,-0.0076,1.392
12194.00,7.454690,25.03643,-0.000172,24.017600,-0.0077,1.392
12196.00,7.453398,25.03657,-0.000173,24.018901,-0.0076,1.392
12198.00,7.453732,25.03751,-0.000171,24.018707,-0.0076,1.391
12200.00,7.453650,25.03734,-0.000173,24.018414,-0.0077,1.392
12202.00,7.453874,25.03820,-0.000173,24.018513,-0.0077,1.391
12204.00,7.453830,25.03820,-0.000171,24.018127,-0.0077,1.391
12206.00,7.453464,25.03752,-0.000171,24.018432,-0.0077,1.392
12208.00,7.453604,25.03754,-0.000173,24.019014,-0.0077,1.392
12210.00,7.453299,25.03787,-0.000172,24.018522,-0.0076,1.392
12212.00,7.453940,25.03778,-0.000171,24.018597,-0.0077,1.392
12214.00,7.454457,25.03813,-0.000171,24.018539,-0.0077,1.391
12216.00,7.455089,25.03788,-0.000171,24.017576,-0.0077,1.392
12218.00,7.454115,25.03850,-0.000171,24.018575,-0.0077,1.392
12220.00,7.454137,25.03825,-0.000174,24.018901,-0.0077,1.392
12222.00,7.454382,25.03728,-0.000172,24.018385,-0.0077,1.392
12224.00,7.454440,25.03820,-0.000172,24.018234,-0.0077,1.392
12226.00,7.454267,25.03775,-0.000172,24.018789,-0.0077,1.392
12228.00,7.453558,25.03801,-0.000170,24.019048,-0.0076,1.392
12230.00,7.453242,25.03781,-0.000170,24.019275,-0.0077,1.392
12232.00,7.453201,25.03733,-0.000172,24.018444,-0.0077,1.392
12234.00,7.453858,25.03788,-0.000172,24.018831,-0.0077,1.392
12236.00,7.453797,25.03791,-0.000172,24.019126,-0.0077,1.392
12238.00,7.453915,25.03748,-0.000172,24.018711,-0.0076,1.391
12240.00,7.454156,25.03777,-0.000171,24.018667,-0.0077,1.391
12242.00,7.454061,25.03746,-0.000172,24.017694,-0.0077,1.391
12244.00,7.453975,25.03694,-0.000170,24.018318,-0.0076,1.392
12246.00,7.454504,25.03743,-0.000171,24.018062,-0.0077,1.392
12248.00,7.453819,25.03781,-0.000171,24.018008,-0.0076,1.392
12250.00,7.453576,25.03701,-0.000173,24.018319,-0.0076,1.393
12252.00,7.454275,25.03790,-0.000172,24.018455,-0.0077,1.392
12254.00,7.453963,25.03839,-0.000171,24.018959,-0.0076,1.392
12256.00,7.454111,25.03861,-0.000172,24.019025,-0.0076,1.391
12258.00,7.453123,25.03807,-0.000172,24.018522,-0.0077,1.392
12260.00,7.453553,25.03805,-0.000172,24.018608,-0.0077,1.392
12262.00,7.454595,25.03832,-0.000172,24.018657,-0.0076,1.392
12264.00,7.453937,25.03803,-0.000171,24.018508,-0.0077,1.391
12266.00,7.453470,25.03752,-0.000172,24.018593,-0.0077,1.392
12268.00,7.454126,25.03675,-0.000172,24.018809,-0.0076,1.392
12270.00,7.454901,25.03675,-0.000171,24.018874,-0.0076,1.392
12272.00,7.454933,25.03750,-0.000172,24.018749,-0.0076,1.392
12274.00,7.453457,25.03757,-0.000172,24.018392,-0.0077,1.392
12276.00,7.452731,25.03761,-0.000173,24.018720,-0.0076,1.392
12278.00,7.453157,25.03783,-0.000170,24.018876,-0.0077,1.391
12280.00,7.453769,25.03721,-0.000170,24.018541,-0.0076,1.392
12282.00,7.453508,25.03743,-0.000172,24.018644,-0.0077,1.392
12284.00,7.453075,25.03730,-0.000170,24.018925,-0.0077,1.391
12286.00,7.453557,25.03735,-0.000170,24.018662,-0.0076,1.392
12288.00,7.454096,25.03707,-0.000172,24.018863,-0.0076,1.391
12290.00,7.453916,25.03727,-0.000170,24.018310,-0.0076,1.392
12292.00,7.454018,25.03797,-0.000171,24.018794,-0.0076,1.392
12294.00,7.453736,25.03768,-0.000171,24.018379,-0.0077,1.392
12296.00,7.453176,25.03824,-0.000173,24.018321,-0.0076,1.392
12298.00,7.452976,25.03811,-0.000174,24.018067,-0.0077,1.392
12300.00,7.452897,25.03717,-0.000172,24.018439,-0.0077,1.392
12302.00,7.453225,25.03761,-0.000171,24.018492,-0.0077,1.392
12304.00,7.452533,25.03742,-0.000172,24.018619,-0.0077,1.392
12306.00,7.452941,25.03755,-0.000171,24.018319,-0.0077,1.391
12308.00,7.453065,25.03705,-0.000172,24.017973,-0.0077,1.392
12310.00,7.452594,25.03719,-0.000172,24.018822,-0.0077,1.392
12312.00,7.452492,25.03765,-0.000172,24.019213,-0.0076,1.392
12314.00,7.453221,25.03829,-0.000172,24.018901,-0.0076,1.392
12316.00,7.453519,25.03809,-0.000172,24.018561,-0.0076,1.391
12318.00,7.453468,25.03825,-0.000171,24.018154,-0.0077,1.391
12320.00,7.454138,25.03752,-0.000171,24.018764,-0.0076,1.392
12322.00,7.454699,25.03766,-0.000171,24.019041,-0.0077,1.392
12324.00,7.453438,25.03728,-0.000171,24.018965,-0.0076,1.392
12326.00,7.452743,25.03688,-0.000171,24.019128,-0.0076,1.393
12328.00,7.453945,25.03736,-0.000172,24.018463,-0.0076,1.392
12330.00,7.454501,25.03740,-0.000171,24.019074,-0.0076,1.392
12332.00,7.454330,25.03806,-0.000171,24.018782,-0.0076,1.392
12334.00,7.454404,25.03845,-0.000170,24.018582,-0.0076,1.391
12336.00,7.454183,25.03737,-0.000170,24.018977,-0.0076,1.392
12338.00,7.454453,25.03728,-0.000171,24.019532,-0.0077,1.392
12340.00,7.453381,25.03755,-0.000171,24.018987,-0.0076,1.392
12342.00,7.453705,25.03826,-0.000172,24.019041,-0.0076,1.392
12344.00,7.453717,25.03754,-0.000170,24.018570,-0.0076,1.392
12346.00,7.453752,25.03720,-0.000171,24.018704,-0.0077,1.392
12348.00,7.454253,25.03736,-0.000172,24.018495,-0.0076,1.392
12350.00,7.455375,25.03749,-0.000173,24.018854,-0.0077,1.392
12352.00,7.455306,25.03766,-0.000172,24.018653,-0.0077,1.391
12354.00,7.455015,25.03755,-0.000172,24.018602,-0.0077,1.391
12356.00,7.454698,25.03795,-0.000171,24.018637,-0.0076,1.391
12358.00,7.454183,25.03704,-0.000173,24.018709,-0.0076,1.392
12360.00,7.454451,25.03665,-0.000174,24.019188,-0.0076,1.393
12362.00,7.454987,25.03724,-0.000171,24.018385,-0.0076,1.392
12364.00,7.455727,25.03743,-0.000172,24.018629,-0.0077,1.392
12366.00,7.454770,25.03731,-0.000173,24.018658,-0.0077,1.392
12368.00,7.454258,25.03659,-0.000173,24.017830,-0.0077,1.392
12370.00,7.454978,25.03638,-0.000173,24.019432,-0.0076,1.392
12372.00,7.455434,25.03707,-0.000173,24.018488,-0.0077,1.392
12374.00,7.454924,25.03740,-0.000173,24.018477,-0.0076,1.391
12376.00,7.453811,25.03669,-0.000175,24.018622,-0.0076,1.392
12378.00,7.453875,25.03585,-0.000173,24.019197,-0.0077,1.392
12380.00,7.454313,25.03693,-0.000172,24.018535,-0.0076,1.391
12382.00,7.454538,25.03749,-0.000170,24.018316,-0.0076,1.391
12384.00,7.454376,25.03658,-0.000171,24.017893,-0.0077,1.392
12386.00,7.454364,25.03693,-0.000172,24.018176,-0.0077,1.392
12388.00,7.454640,25.03723,-0.000173,24.018497,-0.0077,1.393
12390.00,7.454466,25.03786,-0.000172,24.018932,-0.0077,1.392
12392.00,7.454205,25.03777,-0.000172,24.018519,-0.0077,1.392
12394.00,7.454266,25.03707,-0.000173,24.018207,-0.0077,1.392
12396.00,7.454917,25.03692,-0.000170,24.018561,-0.0077,1.393
12398.00,7.454792,25.03699,-0.000172,24.018677,-0.0076,1.392
12400.00,7.454220,25.03698,-0.000171,24.018673,-0.0077,1.392
12402.00,7.454317,25.03778,-0.000172,24.018646,-0.0076,1.392
12404.00,7.453766,25.03743,-0.000172,24.018537,-0.0077,1.393
12406.00,7.454152,25.03758,-0.000173,24.018352,-0.0077,1.392
12408.00,7.453892,25.03713,-0.000171,24.017879,-0.0077,1.392
12410.00,7.453436,25.03689,-0.000172,24.018811,-0.0077,1.392
12412.00,7.453952,25.03678,-0.000172,24.018258,-0.0076,1.391
12414.00,7.454322,25.03750,-0.000172,24.018756,-0.0077,1.392
12416.00,7.454450,25.03754,-0.000172,24.017620,-0.0077,1.392
12418.00,7.453866,25.03772,-0.000173,24.018182,-0.0077,1.392
12420.00,7.454545,25.03769,-0.000173,24.019427,-0.0077,1.392
12422.00,7.455401,25.03716,-0.000174,24.018584,-0.0077,1.392
12424.00,7.454853,25.03845,-0.000173,24.018450,-0.0077,1.392
12426.00,7.454357,25.03781,-0.000172,24.018515,-0.0077,1.392
12428.00,7.453706,25.03755,-0.000172,24.018506,-0.0077,1.392
12430.00,7.452799,25.03703,-0.000172,24.018147,-0.0077,1.392
12432.00,7.453618,25.03665,-0.000172,24.017904,-0.0077,1.392
12434.00,7.454151,25.03652,-0.000172,24.018283,-0.0077,1.392
12436.00,7.454513,25.03654,-0.000172,24.018550,-0.0077,1.393
12438.00,7.454802,25.03641,-0.000172,24.018018,-0.0077,1.392
12440.00,7.454087,25.03658,-0.000171,24.018115,-0.0077,1.392
12442.00,7.453520,25.03690,-0.000171,24.018232,-0.0077,1.392
12444.00,7.453682,25.03607,-0.000173,24.018834,-0.0076,1.392
12446.00,7.453633,25.03694,-0.000173,24.018874,-0.0077,1.393
12448.00,7.453394,25.03678,-0.000173,24.018530,-0.0077,1.392
12450.00,7.453229,25.03646,-0.000173,24.018459,-0.0077,1.392
12452.00,7.453185,25.03638,-0.000172,24.018492,-0.0077,1.392
12454.00,7.453761,25.03624,-0.000172,24.018231,-0.0077,1.392
12456.00,7.454062,25.03691,-0.000171,24.017458,-0.0077,1.392
12458.00,7.454120,25.03644,-0.000172,24.018160,-0.0077,1.392
12460.00,7.453542,25.03625,-0.000172,24.018243,-0.0077,1.392
12462.00,7.453155,25.03616,-0.000173,24.018013,-0.0077,1.392
12464.00,7.453487,25.03549,-0.000173,24.018377,-0.0077,1.392
12466.00,7.453575,25.03605,-0.000173,24.018289,-0.0077,1.392
12468.00,7.453093,25.03569,-0.000174,24.018173,-0.0077,1.393
12470.00,7.453056,25.03646,-0.000173,24.017855,-0.0077,1.392
12472.00,7.452713,25.03581,-0.000172,24.018067,-0.0077,1.393
12474.00,7.452195,25.03571,-0.000171,24.018662,-0.0076,1.392
12476.00,7.453011,25.03547,-0.000172,24.018338,-0.0077,1.392
12478.00,7.454177,25.03548,-0.000173,24.018042,-0.0076,1.392
12480.00,7.453777,25.03569,-0.000173,24.018147,-0.0076,1.392
12482.00,7.453977,25.03517,-0.000172,24.018662,-0.0077,1.392
12484.00,7.454003,25.03548,-0.000172,24.017890,-0.0077,1.392
12486.00,7.454163,25.03638,-0.000172,24.018579,-0.0077,1.392
12488.00,7.454146,25.03536,-0.000173,24.018479,-0.0077,1.393
12490.00,7.453809,25.03582,-0.000173,24.018421,-0.0077,1.392
12492.00,7.453668,25.03573,-0.000173,24.018205,-0.0077,1.392
12494.00,7.453761,25.03537,-0.000171,24.018707,-0.0077,1.392
12496.00,7.453967,25.03510,-0.000171,24.017877,-0.0077,1.393
12498.00,7.453770,25.03673,-0.000172,24.018673,-0.0076,1.393
12500.00,7.453995,25.03602,-0.000171,24.018729,-0.0076,1.392
12502.00,7.453383,25.03508,-0.000173,24.018526,-0.0076,1.392
12504.00,7.453380,25.03498,-0.000170,24.018202,-0.0077,1.392
12506.00,7.453103,25.03544,-0.000171,24.018644,-0.0077,1.392
12508.00,7.453245,25.03527,-0.000171,24.018744,-0.0077,1.392
12510.00,7.453419,25.03487,-0.000170,24.018397,-0.0076,1.392
12512.00,7.454108,25.03570,-0.000172,24.018965,-0.0076,1.393
12514.00,7.454041,25.03699,-0.000173,24.019005,-0.0076,1.392
12516.00,7.454549,25.03727,-0.000171,24.018222,-0.0076,1.392
12518.00,7.454665,25.03643,-0.000172,24.018608,-0.0077,1.393
12520.00,7.454149,25.03641,-0.000172,24.018247,-0.0077,1.392
12522.00,7.454334,25.03708,-0.000172,24.018390,-0.0077,1.391
12524.00,7.453911,25.03639,-0.000172,24.018544,-0.0077,1.392
12526.00,7.453828,25.03606,-0.000171,24.018843,-0.0077,1.392
12528.00,7.454312,25.03656,-0.000171,24.019144,-0.0077,1.393
12530.00,7.453800,25.03567,-0.000172,24.018606,-0.0077,1.392
12532.00,7.453743,25.03615,-0.000172,24.018608,-0.0076,1.392
12534.00,7.452738,25.03690,-0.000171,24.018843,-0.0077,1.391
12536.00,7.453267,25.03588,-0.000172,24.018272,-0.0076,1.393
12538.00,7.453360,25.03578,-0.000172,24.018638,-0.0077,1.393
12540.00,7.453732,25.03566,-0.000173,24.017886,-0.0077,1.392
12542.00,7.453710,25.03554,-0.000174,24.017835,-0.0076,1.392
12544.00,7.453564,25.03539,-0.000173,24.018541,-0.0076,1.392
12546.00,7.453835,25.03573,-0.000172,24.018319,-0.0076,1.392
12548.00,7.453837,25.03574,-0.000172,24.018749,-0.0077,1.393
12550.00,7.453874,25.03587,-0.000172,24.018472,-0.0077,1.392
12552.00,7.453186,25.03555,-0.000171,24.019046,-0.0076,1.392
12554.00,7.452753,25.03596,-0.000171,24.018434,-0.0077,1.392
12556.00,7.453840,25.03572,-0.000172,24.018234,-0.0077,1.392
12558.00,7.453274,25.03598,-0.000173,24.018225,-0.0077,1.392
12560.00,7.453127,25.03589,-0.000171,24.018377,-0.0077,1.393
12562.00,7.453155,25.03498,-0.000173,24.018696,-0.0077,1.393
12564.00,7.453023,25.03516,-0.000172,24.018822,-0.0077,1.392
12566.00,7.452973,25.03611,-0.000172,24.018803,-0.0076,1.392
12568.00,7.452971,25.03686,-0.000172,24.018441,-0.0077,1.393
12570.00,7.452964,25.03707,-0.000173,24.017810,-0.0077,1.393
12572.00,7.452449,25.03736,-0.000172,24.018107,-0.0077,1.392
12574.00,7.452221,25.03700,-0.000172,24.018706,-0.0077,1.392
12576.00,7.452805,25.03624,-0.000171,24.018403,-0.0077,1.392
12578.00,7.452766,25.03608,-0.000172,24.018829,-0.0077,1.393
12580.00,7.452913,25.03631,-0.000171,24.018408,-0.0076,1.393
12582.00,7.453295,25.03644,-0.000171,24.018142,-0.0077,1.393
12584.00,7.454190,25.03558,-0.000172,24.018696,-0.0077,1.392
12586.00,7.453415,25.03576,-0.000172,24.018377,-0.0077,1.392
12588.00,7.452915,25.03497,-0.000172,24.018481,-0.0077,1.393
12590.00,7.453305,25.03524,-0.000172,24.018287,-0.0076,1.392
12592.00,7.454137,25.03467,-0.000172,24.017747,-0.0077,1.392
12594.00,7.454420,25.03463,-0.000171,24.018531,-0.0077,1.393
12596.00,7.454610,25.03453,-0.000170,24.018443,-0.0077,1.392
12598.00,7.454178,25.03488,-0.000172,24.018716,-0.0077,1.392
12600.00,7.453519,25.03470,-0.000173,24.018115,-0.0077,1.393
12602.00,7.452966,25.03531,-0.000172,24.018501,-0.0077,1.392
12604.00,7.453288,25.03561,-0.000172,24.018952,-0.0077,1.393
@21,12.0000,24.0
12606.00,7.453514,25.03559,-0.000171,24.018403,-0.0076,1.393
12608.00,7.451436,25.03475,-0.000171,24.018314,-0.0077,1.393
12610.00,7.443930,25.03383,-0.000172,24.018619,-0.0077,1.392
12612.00,7.435313,25.03438,-0.000172,24.018125,-0.0077,1.391
12614.00,7.425338,25.03484,-0.000171,24.017931,-0.0077,1.391
12616.00,7.416599,25.03540,-0.000170,24.018488,-0.0077,1.392
12618.00,7.408940,25.03575,-0.000170,24.019409,-0.0077,1.392
12620.00,7.402540,25.03606,-0.000172,24.019063,-0.0077,1.393
12622.00,7.396963,25.03538,-0.000172,24.018318,-0.0076,1.394
12624.00,7.392412,25.03554,-0.000173,24.018702,-0.0076,1.394
12626.00,7.387146,25.03595,-0.000173,24.018357,-0.0077,1.393
12628.00,7.381256,25.03633,-0.000173,24.018379,-0.0077,1.394
12630.00,7.375813,25.03642,-0.000173,24.018898,-0.0076,1.394
12632.00,7.374554,25.03607,-0.000173,24.018907,-0.0077,1.394
12634.00,7.377460,25.03651,-0.000172,24.018869,-0.0077,1.395
12636.00,7.383913,25.03651,-0.000172,24.018278,-0.0076,1.395
12638.00,7.390903,25.03668,-0.000173,24.018749,-0.0076,1.395
12640.00,7.396157,25.03648,-0.000174,24.018559,-0.0076,1.394
12642.00,7.400532,25.03663,-0.000173,24.018479,-0.0076,1.393
12644.00,7.404906,25.03634,-0.000172,24.019219,-0.0077,1.394
12646.00,7.408121,25.03621,-0.000170,24.018909,-0.0076,1.393
12648.00,7.411031,25.03583,-0.000170,24.018791,-0.0076,1.393
12650.00,7.414234,25.03525,-0.000172,24.018439,-0.0076,1.392
12652.00,7.419272,25.03605,-0.000171,24.018232,-0.0076,1.393
12654.00,7.423917,25.03655,-0.000171,24.019084,-0.0076,1.393
12656.00,7.427003,25.03593,-0.000171,24.018968,-0.0076,1.393
12658.00,7.430959,25.03662,-0.000173,24.018357,-0.0076,1.393
12660.00,7.433633,25.03688,-0.000172,24.018622,-0.0076,1.393
12662.00,7.436126,25.03658,-0.000172,24.018439,-0.0076,1.393
12664.00,7.438604,25.03613,-0.000173,24.018693,-0.0076,1.393
12666.00,7.440448,25.03632,-0.000172,24.018470,-0.0076,1.392
12668.00,7.442264,25.03668,-0.000171,24.018035,-0.0076,1.393
12670.00,7.444434,25.03586,-0.000171,24.018468,-0.0077,1.393
12672.00,7.446191,25.03598,-0.000171,24.019151,-0.0077,1.393
12674.00,7.447301,25.03606,-0.000172,24.019006,-0.0077,1.393
12676.00,7.448939,25.03652,-0.000171,24.018147,-0.0077,1.393
12678.00,7.450498,25.03647,-0.000172,24.018276,-0.0076,1.394
12680.00,7.451452,25.03640,-0.000171,24.017841,-0.0076,1.393
12682.00,7.451891,25.03604,-0.000171,24.019054,-0.0076,1.393
12684.00,7.452115,25.03570,-0.000170,24.018541,-0.0076,1.393
12686.00,7.452877,25.03564,-0.000172,24.018319,-0.0077,1.393
12688.00,7.453628,25.03624,-0.000170,24.018548,-0.0077,1.393
12690.00,7.454249,25.03631,-0.000173,24.018602,-0.0076,1.394
12692.00,7.455172,25.03638,-0.000173,24.018566,-0.0076,1.393
12694.00,7.455898,25.03630,-0.000172,24.018825,-0.0076,1.393
12696.00,7.455530,25.03670,-0.000172,24.018655,-0.0076,1.392
12698.00,7.455909,25.03678,-0.000171,24.018492,-0.0076,1.392
12700.00,7.457103,25.03676,-0.000171,24.018696,-0.0076,1.393
12702.00,7.456694,25.03626,-0.000171,24.019195,-0.0076,1.393
12704.00,7.455832,25.03564,-0.000172,24.018967,-0.0077,1.394
12706.00,7.456194,25.03587,-0.000172,24.018649,-0.0076,1.393
12708.00,7.457187,25.03511,-0.000171,24.019170,-0.0076,1.393
12710.00,7.456905,25.03545,-0.000172,24.018941,-0.0076,1.393
12712.00,7.456470,25.03515,-0.000172,24.018780,-0.0076,1.393
12714.00,7.457033,25.03599,-0.000170,24.018394,-0.0077,1.393
12716.00,7.457126,25.03638,-0.000171,24.019021,-0.0077,1.393
12718.00,7.456067,25.03581,-0.000171,24.018974,-0.0077,1.393
12720.00,7.455957,25.03546,-0.000171,24.018700,-0.0076,1.393
12722.00,7.455512,25.03550,-0.000172,24.018977,-0.0076,1.393
12724.00,7.455175,25.03561,-0.000173,24.018602,-0.0077,1.393
12726.00,7.455571,25.03601,-0.000172,24.018125,-0.0076,1.392
12728.00,7.455362,25.03539,-0.000170,24.017825,-0.0077,1.393
12730.00,7.455223,25.03544,-0.000172,24.018232,-0.0077,1.393
12732.00,7.455700,25.03494,-0.000173,24.018343,-0.0076,1.393
12734.00,7.455149,25.03498,-0.000171,24.018455,-0.0077,1.393
12736.00,7.454784,25.03563,-0.000171,24.018771,-0.0076,1.393
12738.00,7.454433,25.03573,-0.000171,24.018015,-0.0076,1.393
12740.00,7.454082,25.03572,-0.000171,24.018508,-0.0076,1.393
12742.00,7.454099,25.03585,-0.000171,24.018947,-0.0077,1.393
12744.00,7.453901,25.03740,-0.000171,24.018495,-0.0076,1.393
12746.00,7.453278,25.03740,-0.000172,24.017696,-0.0076,1.392
12748.00,7.453241,25.03659,-0.000171,24.018892,-0.0076,1.393
12750.00,7.453389,25.03612,-0.000171,24.018667,-0.0076,1.394
12752.00,7.453165,25.03625,-0.000172,24.018454,-0.0077,1.394
12754.00,7.453281,25.03644,-0.000172,24.018841,-0.0077,1.393
12756.00,7.454100,25.03648,-0.000172,24.018744,-0.0077,1.393
12758.00,7.454036,25.03534,-0.000171,24.018682,-0.0077,1.393
12760.00,7.454046,25.03601,-0.000171,24.018522,-0.0076,1.393
12762.00,7.454486,25.03652,-0.000171,24.018345,-0.0076,1.393
12764.00,7.454061,25.03737,-0.000171,24.019084,-0.0076,1.392
12766.00,7.454090,25.03721,-0.000170,24.018932,-0.0076,1.393
12768.00,7.454677,25.03800,-0.000172,24.018849,-0.0076,1.394
12770.00,7.454068,25.03718,-0.000171,24.018388,-0.0076,1.393
12772.00,7.453603,25.03684,-0.000171,24.019050,-0.0077,1.393
12774.00,7.453906,25.03655,-0.000171,24.018831,-0.0076,1.393
12776.00,7.453781,25.03611,-0.000171,24.018196,-0.0076,1.393
12778.00,7.453743,25.03677,-0.000172,24.018649,-0.0076,1.393
12780.00,7.454384,25.03679,-0.000172,24.018479,-0.0077,1.394
12782.00,7.454236,25.03696,-0.000171,24.019563,-0.0076,1.392
12784.00,7.454344,25.03716,-0.000170,24.019296,-0.0077,1.393
12786.00,7.454292,25.03785,-0.000171,24.018976,-0.0077,1.393
12788.00,7.453519,25.03682,-0.000171,24.018909,-0.0076,1.393
12790.00,7.453199,25.03669,-0.000171,24.018725,-0.0076,1.393
12792.00,7.453663,25.03737,-0.000171,24.019099,-0.0076,1.393
12794.00,7.453669,25.03708,-0.000171,24.018435,-0.0076,1.394
12796.00,7.453707,25.03670,-0.000173,24.018724,-0.0076,1.393
12798.00,7.453220,25.03560,-0.000172,24.018419,-0.0076,1.393
12800.00,7.453762,25.03588,-0.000171,24.018044,-0.0076,1.392
12802.00,7.453291,25.03636,-0.000171,24.017810,-0.0076,1.393
12804.00,7.452809,25.03537,-0.000171,24.018276,-0.0076,1.392
12806.00,7.453568,25.03598,-0.000170,24.018493,-0.0077,1.392
12808.00,7.454012,25.03534,-0.000171,24.018977,-0.0077,1.393
12810.00,7.454717,25.03555,-0.000172,24.018444,-0.0077,1.393
12812.00,7.455315,25.03616,-0.000172,24.018548,-0.0076,1.393
12814.00,7.456274,25.03574,-0.000173,24.019119,-0.0077,1.393
12816.00,7.455895,25.03569,-0.000171,24.018368,-0.0077,1.393
12818.00,7.455243,25.03530,-0.000171,24.018535,-0.0076,1.393
12820.00,7.454742,25.03499,-0.000173,24.017989,-0.0076,1.393
12822.00,7.453988,25.03574,-0.000173,24.018588,-0.0077,1.393
12824.00,7.454487,25.03639,-0.000172,24.018356,-0.0076,1.393
12826.00,7.454254,25.03646,-0.000172,24.018816,-0.0076,1.393
12828.00,7.453796,25.03635,-0.000171,24.019306,-0.0077,1.393
12830.00,7.453494,25.03679,-0.000171,24.018870,-0.0077,1.393
12832.00,7.453609,25.03700,-0.000172,24.018691,-0.0077,1.393
12834.00,7.453738,25.03580,-0.000171,24.018280,-0.0077,1.393
12836.00,7.453920,25.03639,-0.000171,24.018876,-0.0077,1.393
12838.00,7.454259,25.03655,-0.000170,24.019092,-0.0076,1.394
12840.00,7.454853,25.03686,-0.000172,24.018977,-0.0077,1.394
12842.00,7.454945,25.03697,-0.000171,24.018880,-0.0077,1.394
12844.00,7.454509,25.03704,-0.000171,24.018680,-0.0076,1.392
12846.00,7.454296,25.03690,-0.000171,24.018559,-0.0076,1.393
12848.00,7.453976,25.03607,-0.000172,24.018314,-0.0076,1.394
12850.00,7.454331,25.03651,-0.000172,24.019338,-0.0076,1.394
12852.00,7.453677,25.03655,-0.000170,24.018385,-0.0076,1.393
12854.00,7.454103,25.03584,-0.000171,24.018504,-0.0077,1.393
12856.00,7.454602,25.03537,-0.000171,24.018715,-0.0077,1.393
12858.00,7.453581,25.03607,-0.000170,24.018049,-0.0077,1.393
12860.00,7.454707,25.03661,-0.000171,24.018629,-0.0077,1.393
12862.00,7.454022,25.03681,-0.000172,24.019017,-0.0076,1.394
12864.00,7.453862,25.03603,-0.000172,24.018580,-0.0076,1.393
12866.00,7.454333,25.03622,-0.000171,24.019148,-0.0077,1.393
12868.00,7.454052,25.03624,-0.000171,24.019099,-0.0076,1.393
12870.00,7.453379,25.03577,-0.000171,24.019157,-0.0076,1.393
12872.00,7.452991,25.03595,-0.000171,24.019034,-0.0076,1.394
12874.00,7.453409,25.03529,-0.000171,24.018604,-0.0076,1.394
12876.00,7.452939,25.03599,-0.000171,24.018847,-0.0077,1.394
12878.00,7.453117,25.03635,-0.000172,24.019652,-0.0076,1.394
12880.00,7.453384,25.03591,-0.000171,24.019258,-0.0076,1.394
12882.00,7.454245,25.03563,-0.000171,24.018849,-0.0076,1.394
12884.00,7.454219,25.03568,-0.000172,24.018762,-0.0076,1.393
12886.00,7.453989,25.03626,-0.000170,24.018359,-0.0076,1.393
12888.00,7.454352,25.03611,-0.000169,24.018791,-0.0076,1.393
12890.00,7.453932,25.03637,-0.000170,24.019271,-0.0076,1.393
12892.00,7.453855,25.03600,-0.000170,24.018735,-0.0076,1.393
12894.00,7.454314,25.03646,-0.000170,24.018677,-0.0076,1.394
12896.00,7.453575,25.03686,-0.000170,24.018872,-0.0076,1.394
12898.00,7.452895,25.03634,-0.000170,24.018811,-0.0076,1.394
12900.00,7.452591,25.03631,-0.000169,24.018771,-0.0077,1.393
12902.00,7.452796,25.03664,-0.000171,24.018526,-0.0077,1.393
12904.00,7.453223,25.03599,-0.000172,24.019039,-0.0077,1.393
12906.00,7.453372,25.03616,-0.000170,24.018379,-0.0076,1.394
12908.00,7.453680,25.03631,-0.000171,24.018638,-0.0076,1.393
12910.00,7.453164,25.03597,-0.000171,24.019157,-0.0076,1.393
12912.00,7.452926,25.03543,-0.000170,24.018519,-0.0076,1.393
12914.00,7.453474,25.03521,-0.000170,24.018807,-0.0076,1.393
12916.00,7.453119,25.03444,-0.000171,24.018870,-0.0076,1.394
12918.00,7.452916,25.03491,-0.000171,24.019722,-0.0076,1.393
12920.00,7.452950,25.03456,-0.000172,24.018365,-0.0076,1.394
12922.00,7.453675,25.03461,-0.000171,24.018428,-0.0076,1.393
12924.00,7.453283,25.03527,-0.000171,24.018102,-0.0076,1.393
12926.00,7.453558,25.03511,-0.000172,24.018535,-0.0076,1.394
12928.00,7.452870,25.03499,-0.000171,24.018528,-0.0076,1.394
12930.00,7.452598,25.03505,-0.000171,24.018501,-0.0077,1.394
12932.00,7.452422,25.03561,-0.000172,24.019543,-0.0077,1.394
12934.00,7.452480,25.03548,-0.000173,24.019064,-0.0077,1.393
12936.00,7.452581,25.03493,-0.000171,24.019280,-0.0077,1.393
12938.00,7.453347,25.03421,-0.000171,24.018212,-0.0076,1.393
12940.00,7.454485,25.03460,-0.000170,24.018733,-0.0076,1.393
12942.00,7.454368,25.03554,-0.000171,24.018287,-0.0076,1.394
12944.00,7.453684,25.03534,-0.000171,24.017997,-0.0076,1.394
12946.00,7.453020,25.03554,-0.000172,24.018212,-0.0076,1.394
12948.00,7.453061,25.03626,-0.000173,24.018678,-0.0076,1.394
12950.00,7.452600,25.03576,-0.000171,24.018628,-0.0076,1.393
12952.00,7.453110,25.03475,-0.000171,24.018414,-0.0076,1.393
12954.00,7.453460,25.03496,-0.000171,24.018658,-0.0076,1.394
12956.00,7.453500,25.03489,-0.000172,24.018620,-0.0076,1.394
12958.00,7.453599,25.03541,-0.000171,24.018831,-0.0077,1.393
12960.00,7.453010,25.03555,-0.000171,24.018999,-0.0076,1.394
12962.00,7.452346,25.03554,-0.000171,24.018414,-0.0076,1.394
12964.00,7.453666,25.03592,-0.000171,24.019090,-0.0077,1.393
12966.00,7.454676,25.03558,-0.000171,24.018847,-0.0076,1.393
12968.00,7.455097,25.03596,-0.000172,24.018541,-0.0076,1.393
12970.00,7.454209,25.03591,-0.000171,24.019280,-0.0076,1.394
12972.00,7.454271,25.03556,-0.000171,24.019055,-0.0076,1.394
12974.00,7.454394,25.03498,-0.000171,24.018740,-0.0076,1.394
12976.00,7.453658,25.03477,-0.000172,24.018597,-0.0077,1.394
12978.00,7.453336,25.03453,-0.000171,24.018526,-0.0076,1.394
12980.00,7.453705,25.03452,-0.000172,24.018388,-0.0076,1.394
12982.00,7.453863,25.03406,-0.000172,24.018760,-0.0076,1.393
12984.00,7.454000,25.03437,-0.000172,24.019318,-0.0076,1.394
12986.00,7.454173,25.03497,-0.000171,24.018706,-0.0076,1.393
12988.00,7.455047,25.03481,-0.000172,24.018441,-0.0077,1.393
12990.00,7.454889,25.03498,-0.000171,24.018744,-0.0076,1.394
12992.00,7.454645,25.03446,-0.000170,24.018428,-0.0076,1.394
12994.00,7.454708,25.03470,-0.000172,24.018704,-0.0076,1.394
12996.00,7.455207,25.03573,-0.000172,24.019331,-0.0076,1.394
12998.00,7.455079,25.03591,-0.000171,24.019278,-0.0076,1.394
13000.00,7.454806,25.03580,-0.000170,24.018800,-0.0076,1.394
13002.00,7.454419,25.03592,-0.000171,24.018872,-0.0076,1.393
13004.00,7.455285,25.03588,-0.000171,24.018633,-0.0076,1.393
13006.00,7.455573,25.03611,-0.000170,24.019405,-0.0076,1.394
13008.00,7.455969,25.03592,-0.000171,24.018869,-0.0076,1.394
13010.00,7.455268,25.03619,-0.000171,24.018588,-0.0076,1.394
13012.00,7.454989,25.03635,-0.000171,24.018802,-0.0077,1.394
13014.00,7.454561,25.03619,-0.000172,24.018655,-0.0077,1.393
13016.00,7.454387,25.03600,-0.000171,24.019012,-0.0077,1.393
13018.00,7.454099,25.03618,-0.000170,24.018914,-0.0076,1.394
13020.00,7.453798,25.03635,-0.000170,24.018936,-0.0076,1.395
13022.00,7.454420,25.03727,-0.000171,24.019030,-0.0076,1.394
13024.00,7.453760,25.03774,-0.000170,24.018907,-0.0077,1.394
13026.00,7.453652,25.03720,-0.000171,24.018628,-0.0076,1.394
13028.00,7.454089,25.03663,-0.000171,24.018938,-0.0076,1.393
13030.00,7.454579,25.03717,-0.000171,24.018776,-0.0076,1.393
13032.00,7.454595,25.03654,-0.000170,24.018898,-0.0076,1.394
13034.00,7.453938,25.03695,-0.000171,24.018439,-0.0076,1.394
13036.00,7.454224,25.03698,-0.000171,24.018938,-0.0076,1.394
13038.00,7.453168,25.03776,-0.000171,24.018686,-0.0076,1.394
13040.00,7.452445,25.03811,-0.000170,24.019228,-0.0076,1.394
13042.00,7.452001,25.03831,-0.000172,24.018510,-0.0076,1.394
13044.00,7.452593,25.03741,-0.000171,24.018379,-0.0076,1.394
13046.00,7.452447,25.03702,-0.000170,24.018176,-0.0076,1.394
13048.00,7.452996,25.03694,-0.000172,24.019296,-0.0076,1.394
13050.00,7.453416,25.03704,-0.000170,24.018222,-0.0076,1.394
13052.00,7.453188,25.03705,-0.000170,24.018602,-0.0076,1.394
13054.00,7.453436,25.03704,-0.000171,24.019128,-0.0076,1.394
13056.00,7.453946,25.03707,-0.000172,24.018836,-0.0076,1.394
13058.00,7.453910,25.03796,-0.000171,24.019039,-0.0076,1.394
13060.00,7.454974,25.03681,-0.000171,24.018686,-0.0076,1.394
13062.00,7.454421,25.03594,-0.000171,24.018026,-0.0077,1.394
13064.00,7.454411,25.03733,-0.000171,24.019258,-0.0077,1.394
13066.00,7.453994,25.03810,-0.000171,24.018892,-0.0076,1.394
13068.00,7.452957,25.03845,-0.000170,24.018769,-0.0076,1.393
13070.00,7.453383,25.03884,-0.000171,24.019354,-0.0076,1.394
13072.00,7.453768,25.03940,-0.000171,24.018566,-0.0076,1.394
13074.00,7.453532,25.03889,-0.000170,24.018591,-0.0076,1.394
13076.00,7.454536,25.03902,-0.000172,24.018720,-0.0076,1.394
13078.00,7.454697,25.03810,-0.000171,24.018677,-0.0076,1.394
13080.00,7.454578,25.03838,-0.000171,24.018528,-0.0076,1.394
13082.00,7.454204,25.03820,-0.000172,24.018165,-0.0076,1.394
13084.00,7.453738,25.03820,-0.000171,24.018695,-0.0076,1.393
13086.00,7.452623,25.03822,-0.000172,24.018881,-0.0076,1.393
13088.00,7.452906,25.03816,-0.000172,24.018756,-0.0077,1.394
13090.00,7.452976,25.03737,-0.000172,24.018086,-0.0077,1.394
13092.00,7.453342,25.03692,-0.000171,24.018606,-0.0076,1.394
13094.00,7.453353,25.03740,-0.000170,24.018591,-0.0076,1.394
13096.00,7.453725,25.03803,-0.000172,24.019282,-0.0076,1.393
13098.00,7.454146,25.03768,-0.000173,24.019153,-0.0076,1.393
13100.00,7.453985,25.03713,-0.000172,24.018252,-0.0076,1.394
13102.00,7.453442,25.03663,-0.000172,24.019099,-0.0076,1.394
13104.00,7.453807,25.03633,-0.000171,24.018444,-0.0076,1.393
13106.00,7.453687,25.03615,-0.000172,24.018541,-0.0077,1.394
13108.00,7.452873,25.03650,-0.000173,24.018332,-0.0076,1.394
13110.00,7.453340,25.03664,-0.000172,24.018573,-0.0076,1.394
13112.00,7.454175,25.03709,-0.000172,24.018441,-0.0076,1.393
13114.00,7.453941,25.03694,-0.000171,24.018947,-0.0076,1.393
13116.00,7.454167,25.03681,-0.000172,24.018649,-0.0076,1.394
13118.00,7.453860,25.03638,-0.000171,24.019021,-0.0077,1.394
13120.00,7.454189,25.03615,-0.000172,24.018452,-0.0076,1.393
13122.00,7.454842,25.03596,-0.000171,24.019159,-0.0076,1.394
13124.00,7.454174,25.03621,-0.000172,24.018459,-0.0077,1.394
13126.00,7.453933,25.03714,-0.000172,24.019075,-0.0077,1.394
13128.00,7.453130,25.03701,-0.000171,24.019110,-0.0076,1.394
13130.00,7.452844,25.03664,-0.000171,24.018923,-0.0076,1.394
13132.00,7.453136,25.03723,-0.000171,24.018751,-0.0076,1.394
13134.00,7.453861,25.03743,-0.000170,24.018740,-0.0076,1.394
13136.00,7.454067,25.03618,-0.000171,24.018912,-0.0076,1.393
13138.00,7.453742,25.03633,-0.000171,24.019545,-0.0076,1.394
13140.00,7.453309,25.03654,-0.000171,24.019543,-0.0076,1.394
13142.00,7.453778,25.03697,-0.000172,24.018957,-0.0076,1.394
13144.00,7.453289,25.03676,-0.000171,24.018791,-0.0076,1.394
13146.00,7.452477,25.03754,-0.000171,24.018950,-0.0076,1.394
13148.00,7.453250,25.03752,-0.000171,24.019101,-0.0076,1.394
13150.00,7.454626,25.03722,-0.000171,24.019001,-0.0076,1.393
13152.00,7.454433,25.03798,-0.000171,24.018869,-0.0076,1.393
13154.00,7.453967,25.03839,-0.000171,24.018841,-0.0076,1.394
13156.00,7.454480,25.03806,-0.000171,24.018247,-0.0076,1.394
13158.00,7.454168,25.03837,-0.000172,24.018193,-0.0077,1.394
13160.00,7.453959,25.03880,-0.000171,24.018947,-0.0076,1.394
13162.00,7.453657,25.03903,-0.000171,24.018504,-0.0076,1.395
13164.00,7.453352,25.03915,-0.000172,24.018637,-0.0077,1.394
13166.00,7.453905,25.03975,-0.000171,24.018698,-0.0077,1.394
13168.00,7.454159,25.03867,-0.000171,24.018707,-0.0077,1.394
13170.00,7.454438,25.03824,-0.000171,24.018609,-0.0077,1.394
13172.00,7.454287,25.03867,-0.000171,24.018793,-0.0077,1.394
13174.00,7.454207,25.03875,-0.000172,24.018252,-0.0076,1.394
13176.00,7.454604,25.03832,-0.000171,24.018047,-0.0077,1.393
13178.00,7.454371,25.03864,-0.000171,24.018818,-0.0077,1.395
13180.00,7.454231,25.03811,-0.000173,24.018909,-0.0076,1.394
13182.00,7.454933,25.03839,-0.000172,24.018171,-0.0076,1.394
13184.00,7.454248,25.03880,-0.000172,24.018316,-0.0077,1.394
13186.00,7.454298,25.03827,-0.000172,24.019159,-0.0077,1.393
13188.00,7.454389,25.03833,-0.000171,24.018477,-0.0077,1.394
13190.00,7.454369,25.03881,-0.000173,24.018470,-0.0077,1.394
13192.00,7.453869,25.03865,-0.000170,24.018722,-0.0077,1.393
13194.00,7.454231,25.03784,-0.000172,24.018026,-0.0077,1.394
13196.00,7.454252,25.03745,-0.000173,24.017645,-0.0077,1.394
13198.00,7.454063,25.03815,-0.000171,24.018767,-0.0077,1.394
13200.00,7.453859,25.03828,-0.000172,24.018617,-0.0077,1.394
13202.00,7.453313,25.03978,-0.000171,24.019023,-0.0077,1.395
13204.00,7.453320,25.03974,-0.000172,24.018807,-0.0076,1.394
@22,12.0000,24.0
13206.00,7.453444,25.03852,-0.000171,24.018363,-0.0076,1.393
13208.00,7.451584,25.03823,-0.000171,24.018561,-0.0077,1.393
13210.00,7.444704,25.03805,-0.000171,24.018078,-0.0077,1.393
13212.00,7.435886,25.03746,-0.000172,24.018564,-0.0076,1.393
13214.00,7.426197,25.03761,-0.000171,24.018539,-0.0077,1.393
13216.00,7.417753,25.03761,-0.000171,24.018412,-0.0077,1.393
13218.00,7.411163,25.03834,-0.000171,24.018260,-0.0076,1.393
13220.00,7.405785,25.03909,-0.000171,24.018359,-0.0076,1.394
13222.00,7.399883,25.03895,-0.000173,24.018396,-0.0077,1.396
13224.00,7.393852,25.03791,-0.000174,24.018089,-0.0077,1.395
13226.00,7.388793,25.03776,-0.000174,24.018394,-0.0077,1.395
13228.00,7.383458,25.03750,-0.000174,24.017819,-0.0077,1.396
13230.00,7.378266,25.03713,-0.000174,24.018328,-0.0077,1.396
13232.00,7.376393,25.03778,-0.000171,24.018423,-0.0077,1.395
13234.00,7.379851,25.03810,-0.000173,24.018635,-0.0077,1.396
13236.00,7.385188,25.03910,-0.000172,24.018361,-0.0077,1.396
13238.00,7.391975,25.03851,-0.000174,24.018160,-0.0077,1.396
13240.00,7.397304,25.03913,-0.000174,24.018648,-0.0077,1.395
13242.00,7.401897,25.03934,-0.000173,24.018383,-0.0077,1.395
13244.00,7.405492,25.03920,-0.000172,24.018296,-0.0076,1.395
13246.00,7.408652,25.03864,-0.000172,24.018550,-0.0077,1.395
13248.00,7.412837,25.03903,-0.000172,24.018227,-0.0077,1.394
13250.00,7.416334,25.03918,-0.000171,24.019148,-0.0076,1.394
13252.00,7.419678,25.03951,-0.000171,24.018325,-0.0076,1.394
[truncated: 53,532 more chars]
