# Supplementary material for: Hormonal steroids induce multidrug resistance and stress response genes in Neisseria gonorrhoeae by binding to MtrR
Source: Nat Commun. 2024 Feb 7;15:1153. doi: 10.1038/s41467-024-45195-1 (PMC10850145; doi:10.1038/s41467-024-45195-1)
Supplement: Supplementary file 6 — Source Data [file 41467_2024_45195_MOESM6_ESM.zip › Source Data/ITC/W136L/2P4MtrRW136L2022Aug14.itc]

$ITC
$ 25 
$NOT
$ 25 
$ 600 
$ 199 
$ 8 
$ 2 
$ADCGainCode:  3 
$False,True,True
$ 2 , 4 , 600 , 2 
$ 12 , 24 , 600 , 2 
$ 12 , 24 , 600 , 2 
$ 12 , 24 , 600 , 2 
$ 12 , 24 , 600 , 2 
$ 12 , 24 , 600 , 2 
$ 12 , 24 , 600 , 2 
$ 12 , 24 , 600 , 2 
$ 12 , 24 , 600 , 2 
$ 12 , 24 , 600 , 2 
$ 12 , 24 , 600 , 2 
$ 12 , 24 , 600 , 2 
$ 12 , 24 , 600 , 2 
$ 12 , 24 , 600 , 2 
$ 12 , 24 , 600 , 2 
$ 12 , 24 , 600 , 2 
$ 12 , 24 , 600 , 2 
$ 12 , 24 , 600 , 2 
$ 12 , 24 , 600 , 2 
$ 12 , 24 , 600 , 2 
$ 12 , 24 , 600 , 2 
$ 12 , 24 , 600 , 2 
$ 12 , 24 , 600 , 2 
$ 12 , 24 , 600 , 2 
$ 12 , 24 , 600 , 2 
# 0 
# 0.2 
# 0.02 
# 1.4485 
# 25 
# 28.9316 
# 15.91949 
?
% VPITC12.10.1003
% 1.4485 
% 28.9316 
%-1.096232 , 100.1901 
% 0.443748 , 95.77349 
% 0.2232 
% 124.02 , 123.95 
% 1 , 80 
%-0.001812 , 0.055139 
% 0 , 8 
% 0 , 18 
% 104422       320637 
% 101.8 
% 260 , 310 , 470 , 530 
% 0.08632 ,-0.00346 , 0.0000110163 , 0.000000290198 ,-0.0000000019883 
% VPViewer2000 Ver: 1.40.0
@0
2.00,7.783326,25.01157,-0.000178,24.016492,-0.0078,1.347
4.00,7.783355,25.01166,-0.000177,24.015867,-0.0079,1.347
6.00,7.782477,25.01228,-0.000175,24.016055,-0.0079,1.347
8.00,7.781812,25.01349,-0.000176,24.016191,-0.0079,1.348
10.00,7.782205,25.01319,-0.000178,24.015107,-0.0079,1.347
12.00,7.781430,25.01318,-0.000175,24.015123,-0.0079,1.347
14.00,7.779604,25.01322,-0.000175,24.015365,-0.0079,1.347
16.00,7.779978,25.01261,-0.000178,24.015535,-0.0079,1.347
18.00,7.780576,25.01211,-0.000175,24.016032,-0.0079,1.347
20.00,7.780117,25.01284,-0.000177,24.015319,-0.0079,1.347
22.00,7.779245,25.01308,-0.000177,24.015791,-0.0079,1.347
24.00,7.778938,25.01352,-0.000178,24.015662,-0.0079,1.347
26.00,7.778077,25.01280,-0.000178,24.015968,-0.0079,1.346
28.00,7.777508,25.01350,-0.000177,24.015569,-0.0079,1.347
30.00,7.776734,25.01360,-0.000178,24.014940,-0.0079,1.347
32.00,7.775940,25.01298,-0.000177,24.016197,-0.0079,1.347
34.00,7.775788,25.01286,-0.000176,24.015606,-0.0079,1.347
36.00,7.776196,25.01287,-0.000178,24.015816,-0.0079,1.347
38.00,7.775226,25.01345,-0.000179,24.015617,-0.0079,1.347
40.00,7.775340,25.01417,-0.000178,24.015907,-0.0079,1.346
42.00,7.775421,25.01406,-0.000176,24.015526,-0.0079,1.347
44.00,7.774374,25.01361,-0.000175,24.015647,-0.0079,1.347
46.00,7.774759,25.01354,-0.000178,24.015444,-0.0079,1.347
48.00,7.774856,25.01360,-0.000177,24.016247,-0.0079,1.347
50.00,7.774027,25.01334,-0.000175,24.016030,-0.0079,1.347
52.00,7.773480,25.01338,-0.000177,24.015965,-0.0079,1.347
54.00,7.773004,25.01322,-0.000178,24.015406,-0.0079,1.347
56.00,7.772581,25.01280,-0.000176,24.016469,-0.0079,1.347
58.00,7.771959,25.01268,-0.000175,24.016246,-0.0079,1.347
60.00,7.771985,25.01262,-0.000177,24.015250,-0.0079,1.347
62.00,7.771395,25.01366,-0.000177,24.015999,-0.0079,1.347
64.00,7.771598,25.01350,-0.000176,24.016043,-0.0079,1.347
66.00,7.771578,25.01402,-0.000176,24.016063,-0.0079,1.346
68.00,7.771706,25.01387,-0.000177,24.015943,-0.0079,1.347
70.00,7.771768,25.01315,-0.000178,24.015821,-0.0079,1.348
72.00,7.771328,25.01396,-0.000178,24.016409,-0.0079,1.348
74.00,7.771234,25.01485,-0.000178,24.015495,-0.0079,1.347
76.00,7.770155,25.01345,-0.000178,24.015553,-0.0079,1.347
78.00,7.770016,25.01390,-0.000178,24.014969,-0.0079,1.346
80.00,7.769307,25.01305,-0.000177,24.015586,-0.0079,1.347
82.00,7.768645,25.01266,-0.000177,24.015287,-0.0079,1.346
84.00,7.767614,25.01296,-0.000175,24.015646,-0.0079,1.347
86.00,7.766460,25.01208,-0.000175,24.015930,-0.0079,1.347
88.00,7.765774,25.01308,-0.000176,24.016166,-0.0078,1.347
90.00,7.765188,25.01366,-0.000176,24.015943,-0.0079,1.347
92.00,7.764976,25.01397,-0.000176,24.015433,-0.0079,1.346
94.00,7.764577,25.01331,-0.000176,24.015593,-0.0079,1.346
96.00,7.763650,25.01390,-0.000176,24.015968,-0.0079,1.347
98.00,7.762797,25.01401,-0.000180,24.015722,-0.0079,1.347
100.00,7.763792,25.01410,-0.000178,24.015874,-0.0079,1.347
102.00,7.763504,25.01400,-0.000177,24.015314,-0.0079,1.347
104.00,7.762895,25.01318,-0.000177,24.016039,-0.0079,1.347
106.00,7.762957,25.01342,-0.000177,24.015908,-0.0079,1.347
108.00,7.761816,25.01363,-0.000178,24.015470,-0.0079,1.347
110.00,7.761567,25.01350,-0.000178,24.015606,-0.0079,1.347
112.00,7.761513,25.01329,-0.000177,24.015071,-0.0079,1.347
114.00,7.761771,25.01365,-0.000177,24.015620,-0.0079,1.347
116.00,7.760897,25.01378,-0.000177,24.015979,-0.0079,1.347
118.00,7.761006,25.01432,-0.000177,24.015490,-0.0079,1.347
120.00,7.761087,25.01409,-0.000177,24.015027,-0.0079,1.347
122.00,7.760688,25.01310,-0.000179,24.015769,-0.0079,1.348
124.00,7.761068,25.01340,-0.000179,24.015548,-0.0079,1.348
126.00,7.760136,25.01310,-0.000178,24.015450,-0.0079,1.347
128.00,7.758600,25.01313,-0.000178,24.015363,-0.0079,1.346
130.00,7.759026,25.01346,-0.000176,24.016034,-0.0079,1.346
132.00,7.759368,25.01380,-0.000175,24.015986,-0.0079,1.347
134.00,7.759078,25.01360,-0.000177,24.015988,-0.0079,1.346
136.00,7.758713,25.01366,-0.000176,24.016139,-0.0079,1.346
138.00,7.757957,25.01446,-0.000176,24.015934,-0.0079,1.347
140.00,7.756440,25.01408,-0.000178,24.015954,-0.0079,1.346
142.00,7.756102,25.01440,-0.000178,24.015722,-0.0079,1.346
144.00,7.756621,25.01468,-0.000177,24.016072,-0.0079,1.347
146.00,7.755949,25.01477,-0.000178,24.016084,-0.0079,1.347
148.00,7.755005,25.01462,-0.000178,24.016015,-0.0079,1.347
150.00,7.755006,25.01546,-0.000177,24.015684,-0.0079,1.347
152.00,7.755341,25.01521,-0.000178,24.015675,-0.0079,1.346
154.00,7.754521,25.01534,-0.000179,24.015832,-0.0079,1.346
156.00,7.754642,25.01565,-0.000176,24.015658,-0.0079,1.347
158.00,7.754333,25.01546,-0.000175,24.015254,-0.0079,1.346
160.00,7.753769,25.01541,-0.000177,24.015638,-0.0078,1.347
162.00,7.752467,25.01532,-0.000178,24.016122,-0.0079,1.347
164.00,7.752663,25.01481,-0.000178,24.016039,-0.0079,1.347
166.00,7.752761,25.01504,-0.000177,24.015379,-0.0079,1.347
168.00,7.752146,25.01499,-0.000178,24.015849,-0.0079,1.346
170.00,7.751640,25.01521,-0.000177,24.015787,-0.0079,1.346
172.00,7.751155,25.01560,-0.000176,24.015675,-0.0079,1.346
174.00,7.750565,25.01563,-0.000175,24.015352,-0.0079,1.347
176.00,7.750228,25.01582,-0.000177,24.015430,-0.0079,1.347
178.00,7.750323,25.01558,-0.000178,24.015464,-0.0079,1.347
180.00,7.750718,25.01559,-0.000178,24.015553,-0.0079,1.347
182.00,7.750401,25.01572,-0.000178,24.015629,-0.0079,1.346
184.00,7.749378,25.01562,-0.000177,24.015569,-0.0079,1.347
186.00,7.747968,25.01546,-0.000177,24.015633,-0.0079,1.347
188.00,7.747850,25.01512,-0.000177,24.015765,-0.0079,1.347
190.00,7.747472,25.01510,-0.000177,24.015814,-0.0079,1.347
192.00,7.747118,25.01469,-0.000177,24.015734,-0.0079,1.347
194.00,7.747178,25.01487,-0.000177,24.016099,-0.0079,1.346
196.00,7.747090,25.01537,-0.000177,24.015406,-0.0079,1.347
198.00,7.746887,25.01425,-0.000178,24.015684,-0.0079,1.347
200.00,7.746511,25.01447,-0.000178,24.015569,-0.0079,1.347
202.00,7.746309,25.01493,-0.000177,24.015203,-0.0079,1.346
204.00,7.745997,25.01541,-0.000178,24.016246,-0.0078,1.346
206.00,7.745689,25.01573,-0.000176,24.016470,-0.0079,1.347
208.00,7.745602,25.01466,-0.000178,24.015753,-0.0079,1.347
210.00,7.745525,25.01446,-0.000177,24.015392,-0.0079,1.346
212.00,7.744984,25.01400,-0.000176,24.015274,-0.0079,1.347
214.00,7.745270,25.01367,-0.000178,24.015346,-0.0079,1.347
216.00,7.744996,25.01391,-0.000177,24.015462,-0.0079,1.347
218.00,7.744240,25.01361,-0.000177,24.014910,-0.0079,1.346
220.00,7.744845,25.01318,-0.000178,24.015317,-0.0079,1.347
222.00,7.744497,25.01348,-0.000177,24.015390,-0.0079,1.347
224.00,7.743534,25.01339,-0.000176,24.015308,-0.0079,1.346
226.00,7.742571,25.01453,-0.000178,24.015921,-0.0079,1.347
228.00,7.742349,25.01465,-0.000177,24.015946,-0.0079,1.347
230.00,7.741693,25.01431,-0.000177,24.015386,-0.0079,1.347
232.00,7.741473,25.01417,-0.000176,24.016184,-0.0079,1.347
234.00,7.740632,25.01466,-0.000177,24.015729,-0.0078,1.347
236.00,7.739719,25.01403,-0.000178,24.016050,-0.0079,1.347
238.00,7.738515,25.01404,-0.000178,24.015733,-0.0079,1.346
240.00,7.737897,25.01505,-0.000177,24.015642,-0.0079,1.346
242.00,7.737193,25.01434,-0.000177,24.016441,-0.0079,1.347
244.00,7.737095,25.01414,-0.000177,24.015845,-0.0079,1.347
246.00,7.736523,25.01462,-0.000176,24.015524,-0.0079,1.347
248.00,7.737106,25.01525,-0.000177,24.015258,-0.0078,1.346
250.00,7.736899,25.01491,-0.000177,24.015247,-0.0079,1.346
252.00,7.736861,25.01441,-0.000177,24.016115,-0.0079,1.346
254.00,7.736854,25.01396,-0.000177,24.014980,-0.0079,1.347
256.00,7.736512,25.01467,-0.000177,24.015221,-0.0079,1.347
258.00,7.736558,25.01449,-0.000178,24.015486,-0.0079,1.347
260.00,7.736648,25.01427,-0.000177,24.015783,-0.0079,1.347
262.00,7.736132,25.01443,-0.000178,24.015658,-0.0079,1.347
264.00,7.735850,25.01433,-0.000177,24.015666,-0.0079,1.347
266.00,7.736597,25.01406,-0.000176,24.015299,-0.0079,1.347
268.00,7.736787,25.01372,-0.000176,24.016070,-0.0079,1.346
270.00,7.736253,25.01399,-0.000177,24.015954,-0.0079,1.347
272.00,7.735184,25.01332,-0.000178,24.015954,-0.0079,1.347
274.00,7.733787,25.01414,-0.000178,24.016050,-0.0079,1.347
276.00,7.734138,25.01384,-0.000177,24.015375,-0.0079,1.347
278.00,7.734344,25.01393,-0.000177,24.015945,-0.0079,1.346
280.00,7.733876,25.01454,-0.000177,24.015433,-0.0079,1.347
282.00,7.733465,25.01381,-0.000176,24.015892,-0.0078,1.346
284.00,7.732666,25.01426,-0.000177,24.015684,-0.0079,1.346
286.00,7.733191,25.01477,-0.000176,24.016024,-0.0079,1.347
288.00,7.732527,25.01443,-0.000176,24.016035,-0.0079,1.347
290.00,7.732066,25.01427,-0.000177,24.015566,-0.0079,1.346
292.00,7.730477,25.01394,-0.000177,24.015584,-0.0079,1.346
294.00,7.729813,25.01346,-0.000175,24.015691,-0.0079,1.347
296.00,7.729686,25.01362,-0.000176,24.016153,-0.0079,1.347
298.00,7.729671,25.01360,-0.000178,24.015441,-0.0079,1.347
300.00,7.730054,25.01277,-0.000177,24.015056,-0.0079,1.347
302.00,7.730303,25.01247,-0.000178,24.015722,-0.0079,1.347
304.00,7.729997,25.01327,-0.000177,24.015433,-0.0079,1.346
306.00,7.729567,25.01376,-0.000176,24.016072,-0.0079,1.347
308.00,7.729154,25.01321,-0.000177,24.015598,-0.0079,1.346
310.00,7.729336,25.01310,-0.000177,24.015733,-0.0079,1.346
312.00,7.728920,25.01391,-0.000175,24.015709,-0.0079,1.347
314.00,7.728216,25.01496,-0.000175,24.015578,-0.0079,1.346
316.00,7.727557,25.01380,-0.000178,24.015443,-0.0079,1.346
318.00,7.727860,25.01399,-0.000177,24.015660,-0.0079,1.347
320.00,7.727751,25.01454,-0.000177,24.015174,-0.0079,1.348
322.00,7.727862,25.01475,-0.000177,24.015136,-0.0079,1.347
324.00,7.727215,25.01479,-0.000176,24.015747,-0.0079,1.347
326.00,7.725967,25.01379,-0.000177,24.016233,-0.0078,1.347
328.00,7.725337,25.01384,-0.000177,24.015488,-0.0079,1.346
330.00,7.726082,25.01384,-0.000179,24.015714,-0.0079,1.347
332.00,7.726179,25.01395,-0.000178,24.015916,-0.0079,1.347
334.00,7.725351,25.01377,-0.000177,24.015994,-0.0079,1.346
336.00,7.724462,25.01397,-0.000176,24.015867,-0.0079,1.346
338.00,7.724931,25.01389,-0.000177,24.016220,-0.0079,1.347
340.00,7.725052,25.01465,-0.000177,24.016382,-0.0079,1.346
342.00,7.724780,25.01508,-0.000177,24.015680,-0.0079,1.347
344.00,7.724513,25.01568,-0.000176,24.016108,-0.0079,1.346
346.00,7.724443,25.01505,-0.000178,24.015207,-0.0079,1.346
348.00,7.723122,25.01438,-0.000178,24.015279,-0.0079,1.346
350.00,7.723268,25.01458,-0.000179,24.016336,-0.0079,1.347
352.00,7.722685,25.01637,-0.000179,24.016001,-0.0079,1.346
354.00,7.721248,25.01673,-0.000177,24.015366,-0.0079,1.347
356.00,7.721925,25.01608,-0.000177,24.015423,-0.0079,1.347
358.00,7.721015,25.01496,-0.000178,24.015678,-0.0079,1.347
360.00,7.720959,25.01532,-0.000177,24.015448,-0.0079,1.347
362.00,7.720415,25.01539,-0.000176,24.015287,-0.0079,1.346
364.00,7.720664,25.01470,-0.000177,24.015890,-0.0079,1.346
366.00,7.719509,25.01459,-0.000178,24.016052,-0.0079,1.347
368.00,7.719223,25.01445,-0.000178,24.015546,-0.0079,1.347
370.00,7.718888,25.01519,-0.000177,24.016215,-0.0079,1.347
372.00,7.718889,25.01514,-0.000176,24.015903,-0.0079,1.346
374.00,7.718561,25.01412,-0.000176,24.015414,-0.0078,1.346
376.00,7.719137,25.01462,-0.000175,24.015666,-0.0078,1.346
378.00,7.718868,25.01474,-0.000177,24.015586,-0.0079,1.347
380.00,7.718672,25.01489,-0.000177,24.015899,-0.0079,1.347
382.00,7.718162,25.01454,-0.000176,24.015780,-0.0079,1.347
384.00,7.717454,25.01456,-0.000176,24.016050,-0.0078,1.346
386.00,7.717029,25.01435,-0.000176,24.015685,-0.0078,1.347
388.00,7.716401,25.01504,-0.000176,24.015731,-0.0079,1.347
390.00,7.716775,25.01455,-0.000177,24.016012,-0.0079,1.347
392.00,7.717275,25.01491,-0.000177,24.015791,-0.0079,1.346
394.00,7.716536,25.01541,-0.000176,24.015836,-0.0079,1.346
396.00,7.716153,25.01540,-0.000178,24.015727,-0.0079,1.347
398.00,7.715558,25.01521,-0.000178,24.016557,-0.0079,1.347
400.00,7.715055,25.01538,-0.000178,24.015957,-0.0078,1.347
402.00,7.715223,25.01453,-0.000177,24.015792,-0.0079,1.347
404.00,7.715235,25.01393,-0.000177,24.015453,-0.0079,1.347
406.00,7.714327,25.01497,-0.000178,24.015742,-0.0079,1.347
408.00,7.712463,25.01573,-0.000178,24.015990,-0.0079,1.346
410.00,7.712605,25.01604,-0.000176,24.015646,-0.0079,1.347
412.00,7.713790,25.01566,-0.000177,24.015731,-0.0079,1.346
414.00,7.713302,25.01522,-0.000178,24.016030,-0.0079,1.347
416.00,7.713025,25.01560,-0.000177,24.016628,-0.0079,1.347
418.00,7.712525,25.01585,-0.000177,24.015568,-0.0079,1.346
420.00,7.712294,25.01655,-0.000176,24.015876,-0.0078,1.346
422.00,7.712624,25.01538,-0.000176,24.015685,-0.0079,1.346
424.00,7.712217,25.01600,-0.000176,24.015738,-0.0079,1.347
426.00,7.711596,25.01620,-0.000177,24.016099,-0.0078,1.347
428.00,7.712385,25.01595,-0.000177,24.016077,-0.0078,1.347
430.00,7.712802,25.01585,-0.000177,24.015832,-0.0079,1.346
432.00,7.712310,25.01559,-0.000175,24.015753,-0.0079,1.346
434.00,7.712551,25.01606,-0.000175,24.015981,-0.0079,1.348
436.00,7.711871,25.01549,-0.000178,24.016146,-0.0079,1.347
438.00,7.711354,25.01539,-0.000176,24.016675,-0.0079,1.346
440.00,7.710392,25.01539,-0.000178,24.016227,-0.0078,1.346
442.00,7.709716,25.01570,-0.000178,24.016668,-0.0079,1.346
444.00,7.708880,25.01543,-0.000177,24.016256,-0.0079,1.346
446.00,7.708452,25.01507,-0.000176,24.016548,-0.0079,1.346
448.00,7.708835,25.01542,-0.000177,24.016309,-0.0079,1.347
450.00,7.708380,25.01483,-0.000177,24.016206,-0.0078,1.347
452.00,7.708168,25.01483,-0.000176,24.015861,-0.0078,1.346
454.00,7.707097,25.01451,-0.000177,24.015729,-0.0079,1.347
456.00,7.706370,25.01390,-0.000178,24.015629,-0.0079,1.347
458.00,7.706152,25.01433,-0.000179,24.015917,-0.0079,1.346
460.00,7.705514,25.01427,-0.000176,24.015388,-0.0079,1.346
462.00,7.706084,25.01406,-0.000178,24.016028,-0.0079,1.346
464.00,7.706355,25.01503,-0.000178,24.015881,-0.0079,1.347
466.00,7.705741,25.01497,-0.000177,24.015539,-0.0079,1.347
468.00,7.704816,25.01422,-0.000177,24.016164,-0.0078,1.347
470.00,7.704607,25.01456,-0.000178,24.016052,-0.0079,1.346
472.00,7.705389,25.01421,-0.000175,24.015495,-0.0079,1.347
474.00,7.704489,25.01416,-0.000178,24.016179,-0.0079,1.347
476.00,7.703850,25.01458,-0.000178,24.016271,-0.0079,1.347
478.00,7.703684,25.01467,-0.000177,24.016329,-0.0079,1.347
480.00,7.703010,25.01471,-0.000177,24.016342,-0.0078,1.347
482.00,7.703086,25.01456,-0.000178,24.015827,-0.0079,1.347
484.00,7.703547,25.01362,-0.000177,24.015361,-0.0079,1.347
486.00,7.703567,25.01415,-0.000177,24.015691,-0.0079,1.347
488.00,7.703163,25.01517,-0.000178,24.015520,-0.0079,1.347
490.00,7.702839,25.01485,-0.000178,24.015658,-0.0079,1.347
492.00,7.702305,25.01485,-0.000176,24.015876,-0.0079,1.347
494.00,7.701617,25.01557,-0.000177,24.015415,-0.0079,1.347
496.00,7.700994,25.01475,-0.000178,24.016173,-0.0079,1.346
498.00,7.700383,25.01476,-0.000177,24.015305,-0.0079,1.346
500.00,7.700426,25.01527,-0.000176,24.015361,-0.0079,1.347
502.00,7.700389,25.01429,-0.000178,24.015919,-0.0079,1.347
504.00,7.700051,25.01453,-0.000179,24.016262,-0.0079,1.347
506.00,7.699084,25.01486,-0.000177,24.015299,-0.0079,1.347
508.00,7.698451,25.01516,-0.000176,24.015530,-0.0079,1.346
510.00,7.698532,25.01502,-0.000178,24.015600,-0.0079,1.346
512.00,7.698794,25.01411,-0.000178,24.015903,-0.0079,1.347
514.00,7.698118,25.01379,-0.000178,24.015597,-0.0079,1.346
516.00,7.698163,25.01407,-0.000177,24.015131,-0.0079,1.346
518.00,7.698804,25.01460,-0.000177,24.015323,-0.0079,1.347
520.00,7.697984,25.01430,-0.000177,24.015328,-0.0079,1.347
522.00,7.697940,25.01410,-0.000178,24.015756,-0.0078,1.346
524.00,7.697678,25.01352,-0.000177,24.015834,-0.0079,1.347
526.00,7.697642,25.01370,-0.000178,24.015327,-0.0079,1.347
528.00,7.697131,25.01341,-0.000177,24.015740,-0.0079,1.346
530.00,7.697123,25.01330,-0.000176,24.015359,-0.0079,1.346
532.00,7.696885,25.01428,-0.000177,24.015720,-0.0079,1.346
534.00,7.697081,25.01372,-0.000177,24.015705,-0.0079,1.347
536.00,7.697176,25.01346,-0.000178,24.016057,-0.0079,1.346
538.00,7.696040,25.01296,-0.000179,24.015223,-0.0079,1.347
540.00,7.695246,25.01420,-0.000177,24.015820,-0.0079,1.347
542.00,7.695832,25.01489,-0.000177,24.015698,-0.0079,1.346
544.00,7.696369,25.01445,-0.000176,24.015834,-0.0079,1.346
546.00,7.695429,25.01415,-0.000177,24.015782,-0.0079,1.347
548.00,7.694758,25.01483,-0.000177,24.015644,-0.0079,1.346
550.00,7.693865,25.01468,-0.000175,24.016295,-0.0079,1.347
552.00,7.693918,25.01381,-0.000175,24.015977,-0.0079,1.346
554.00,7.694161,25.01407,-0.000176,24.015482,-0.0078,1.347
556.00,7.694944,25.01448,-0.000177,24.015539,-0.0079,1.346
558.00,7.694359,25.01378,-0.000177,24.015307,-0.0079,1.346
560.00,7.693380,25.01360,-0.000175,24.015734,-0.0079,1.346
562.00,7.693200,25.01440,-0.000178,24.016133,-0.0079,1.347
564.00,7.693180,25.01474,-0.000177,24.016068,-0.0079,1.347
566.00,7.693067,25.01373,-0.000178,24.015789,-0.0079,1.347
568.00,7.692641,25.01433,-0.000177,24.015627,-0.0079,1.347
570.00,7.691925,25.01475,-0.000178,24.015937,-0.0079,1.347
572.00,7.691066,25.01503,-0.000179,24.015896,-0.0079,1.346
574.00,7.691726,25.01419,-0.000175,24.015675,-0.0079,1.347
576.00,7.691117,25.01438,-0.000176,24.015838,-0.0079,1.347
578.00,7.691090,25.01426,-0.000177,24.015586,-0.0079,1.346
580.00,7.691113,25.01437,-0.000176,24.014785,-0.0078,1.347
582.00,7.690745,25.01520,-0.000177,24.015571,-0.0078,1.347
584.00,7.691442,25.01445,-0.000178,24.015908,-0.0079,1.347
586.00,7.690578,25.01445,-0.000178,24.015220,-0.0079,1.347
588.00,7.689244,25.01394,-0.000178,24.016159,-0.0079,1.347
590.00,7.688975,25.01391,-0.000176,24.015357,-0.0079,1.346
592.00,7.688502,25.01396,-0.000176,24.015332,-0.0078,1.347
594.00,7.688633,25.01347,-0.000177,24.015007,-0.0079,1.346
596.00,7.688229,25.01434,-0.000178,24.015762,-0.0079,1.346
598.00,7.688014,25.01415,-0.000178,24.015548,-0.0079,1.346
600.00,7.687495,25.01346,-0.000178,24.015954,-0.0079,1.346
@1,2.0000,4.0
602.00,7.687010,25.01328,-0.000178,24.015473,-0.0079,1.347
604.00,7.685681,25.01407,-0.000178,24.015698,-0.0079,1.348
606.00,7.678580,25.01455,-0.000179,24.015162,-0.0079,1.346
608.00,7.671185,25.01392,-0.000177,24.015937,-0.0079,1.346
610.00,7.664447,25.01378,-0.000175,24.015593,-0.0079,1.346
612.00,7.660684,25.01271,-0.000174,24.015863,-0.0079,1.347
614.00,7.663791,25.01302,-0.000177,24.016273,-0.0079,1.347
616.00,7.668588,25.01405,-0.000178,24.016108,-0.0078,1.347
618.00,7.671542,25.01355,-0.000177,24.015854,-0.0079,1.347
620.00,7.672455,25.01307,-0.000176,24.016757,-0.0079,1.347
622.00,7.673361,25.01340,-0.000177,24.015789,-0.0078,1.347
624.00,7.674090,25.01335,-0.000179,24.015285,-0.0079,1.347
626.00,7.674524,25.01397,-0.000178,24.015814,-0.0079,1.346
628.00,7.674647,25.01338,-0.000177,24.016211,-0.0078,1.347
630.00,7.674978,25.01361,-0.000177,24.014864,-0.0079,1.347
632.00,7.675263,25.01301,-0.000178,24.015821,-0.0079,1.347
634.00,7.675304,25.01361,-0.000177,24.015428,-0.0079,1.346
636.00,7.674853,25.01381,-0.000177,24.015887,-0.0079,1.347
638.00,7.674657,25.01353,-0.000176,24.015905,-0.0079,1.347
640.00,7.674640,25.01522,-0.000177,24.015832,-0.0079,1.347
642.00,7.675036,25.01434,-0.000177,24.015751,-0.0079,1.347
644.00,7.675005,25.01442,-0.000176,24.015932,-0.0079,1.346
646.00,7.675644,25.01383,-0.000176,24.016711,-0.0078,1.347
648.00,7.675407,25.01395,-0.000176,24.015841,-0.0079,1.346
650.00,7.675942,25.01366,-0.000176,24.016092,-0.0079,1.346
652.00,7.676869,25.01336,-0.000178,24.015943,-0.0079,1.347
654.00,7.677849,25.01394,-0.000177,24.015457,-0.0079,1.347
656.00,7.678751,25.01376,-0.000178,24.015548,-0.0079,1.347
658.00,7.678345,25.01281,-0.000178,24.016362,-0.0079,1.347
660.00,7.678781,25.01306,-0.000177,24.015845,-0.0079,1.347
662.00,7.679811,25.01311,-0.000177,24.015024,-0.0079,1.347
664.00,7.680221,25.01372,-0.000178,24.015267,-0.0079,1.347
666.00,7.679766,25.01396,-0.000178,24.015986,-0.0079,1.346
668.00,7.679872,25.01389,-0.000178,24.015963,-0.0079,1.347
670.00,7.680489,25.01343,-0.000180,24.016030,-0.0079,1.346
672.00,7.680780,25.01360,-0.000178,24.015963,-0.0079,1.347
674.00,7.680666,25.01320,-0.000176,24.015020,-0.0079,1.347
676.00,7.679691,25.01341,-0.000177,24.015475,-0.0079,1.346
678.00,7.678112,25.01274,-0.000177,24.015464,-0.0079,1.346
680.00,7.677449,25.01316,-0.000176,24.015520,-0.0078,1.346
682.00,7.677585,25.01304,-0.000177,24.015711,-0.0079,1.347
684.00,7.678451,25.01245,-0.000178,24.015181,-0.0079,1.347
686.00,7.677967,25.01300,-0.000177,24.016151,-0.0079,1.347
688.00,7.677470,25.01324,-0.000177,24.016043,-0.0079,1.346
690.00,7.676773,25.01358,-0.000177,24.016289,-0.0079,1.346
692.00,7.675946,25.01371,-0.000176,24.015888,-0.0079,1.347
694.00,7.675829,25.01285,-0.000176,24.016126,-0.0079,1.347
696.00,7.675943,25.01353,-0.000176,24.015970,-0.0079,1.346
698.00,7.675683,25.01403,-0.000178,24.015879,-0.0078,1.347
700.00,7.674817,25.01390,-0.000176,24.015513,-0.0079,1.346
702.00,7.674609,25.01397,-0.000175,24.015905,-0.0079,1.346
704.00,7.674943,25.01488,-0.000177,24.015791,-0.0079,1.347
706.00,7.674683,25.01417,-0.000176,24.016039,-0.0079,1.347
708.00,7.673786,25.01394,-0.000178,24.015896,-0.0079,1.347
710.00,7.673706,25.01509,-0.000178,24.016169,-0.0078,1.347
712.00,7.673283,25.01516,-0.000178,24.015845,-0.0079,1.347
714.00,7.674322,25.01482,-0.000176,24.016111,-0.0079,1.347
716.00,7.674336,25.01358,-0.000177,24.015361,-0.0079,1.346
718.00,7.674077,25.01461,-0.000178,24.016159,-0.0079,1.347
720.00,7.673149,25.01463,-0.000179,24.015156,-0.0078,1.347
722.00,7.672392,25.01476,-0.000178,24.015484,-0.0078,1.347
724.00,7.673406,25.01494,-0.000177,24.015977,-0.0079,1.346
726.00,7.673666,25.01488,-0.000178,24.016565,-0.0079,1.346
728.00,7.673722,25.01467,-0.000177,24.015165,-0.0079,1.347
730.00,7.673544,25.01536,-0.000176,24.016008,-0.0079,1.347
732.00,7.672578,25.01500,-0.000177,24.015462,-0.0079,1.347
734.00,7.672264,25.01532,-0.000177,24.015651,-0.0078,1.347
736.00,7.671581,25.01543,-0.000177,24.015767,-0.0079,1.347
738.00,7.670830,25.01483,-0.000177,24.015631,-0.0079,1.347
740.00,7.670364,25.01502,-0.000177,24.015863,-0.0079,1.347
742.00,7.669734,25.01413,-0.000176,24.016082,-0.0079,1.346
744.00,7.669970,25.01388,-0.000174,24.015682,-0.0079,1.346
746.00,7.670117,25.01381,-0.000177,24.016037,-0.0079,1.346
748.00,7.669644,25.01358,-0.000176,24.015640,-0.0079,1.347
750.00,7.668349,25.01397,-0.000176,24.015642,-0.0079,1.347
752.00,7.668484,25.01393,-0.000177,24.016371,-0.0079,1.347
754.00,7.668873,25.01467,-0.000178,24.015287,-0.0079,1.347
756.00,7.668906,25.01372,-0.000177,24.015531,-0.0078,1.347
758.00,7.669401,25.01420,-0.000178,24.015801,-0.0079,1.347
760.00,7.669525,25.01453,-0.000177,24.015287,-0.0079,1.346
762.00,7.667871,25.01482,-0.000176,24.015123,-0.0079,1.348
764.00,7.667951,25.01477,-0.000177,24.015714,-0.0079,1.347
766.00,7.668213,25.01543,-0.000176,24.015120,-0.0079,1.346
768.00,7.669161,25.01485,-0.000178,24.015658,-0.0079,1.347
770.00,7.668535,25.01510,-0.000178,24.015363,-0.0079,1.347
772.00,7.666905,25.01516,-0.000176,24.015575,-0.0079,1.347
774.00,7.666630,25.01573,-0.000178,24.016229,-0.0079,1.347
776.00,7.666926,25.01596,-0.000177,24.016090,-0.0079,1.346
778.00,7.666732,25.01637,-0.000175,24.015149,-0.0079,1.347
780.00,7.666872,25.01568,-0.000176,24.016184,-0.0079,1.347
782.00,7.665971,25.01534,-0.000177,24.015573,-0.0079,1.347
784.00,7.666540,25.01573,-0.000178,24.015847,-0.0079,1.346
786.00,7.666149,25.01558,-0.000177,24.015832,-0.0079,1.347
788.00,7.666293,25.01498,-0.000176,24.016298,-0.0079,1.347
790.00,7.665126,25.01503,-0.000177,24.015265,-0.0078,1.347
792.00,7.664975,25.01495,-0.000177,24.015586,-0.0079,1.347
794.00,7.664679,25.01427,-0.000177,24.016111,-0.0079,1.346
796.00,7.664236,25.01491,-0.000175,24.015783,-0.0079,1.347
798.00,7.664973,25.01554,-0.000175,24.015912,-0.0079,1.347
800.00,7.664533,25.01548,-0.000176,24.015990,-0.0079,1.347
802.00,7.665005,25.01588,-0.000176,24.015716,-0.0079,1.347
804.00,7.664262,25.01561,-0.000178,24.015466,-0.0079,1.347
806.00,7.663637,25.01531,-0.000177,24.016231,-0.0079,1.347
808.00,7.663969,25.01467,-0.000177,24.015513,-0.0079,1.347
810.00,7.663267,25.01446,-0.000178,24.015698,-0.0079,1.347
812.00,7.662873,25.01531,-0.000177,24.016032,-0.0079,1.347
814.00,7.663052,25.01502,-0.000177,24.016260,-0.0079,1.347
816.00,7.663257,25.01435,-0.000175,24.016479,-0.0079,1.347
818.00,7.662396,25.01539,-0.000174,24.015841,-0.0079,1.346
820.00,7.662245,25.01555,-0.000176,24.016133,-0.0078,1.347
822.00,7.661243,25.01487,-0.000176,24.016389,-0.0079,1.347
824.00,7.660983,25.01503,-0.000176,24.016251,-0.0079,1.347
826.00,7.659959,25.01504,-0.000176,24.015910,-0.0079,1.347
828.00,7.660621,25.01418,-0.000177,24.016447,-0.0079,1.347
830.00,7.661371,25.01468,-0.000174,24.015462,-0.0078,1.347
832.00,7.660829,25.01598,-0.000174,24.015258,-0.0079,1.347
834.00,7.660248,25.01533,-0.000177,24.015589,-0.0079,1.347
836.00,7.659530,25.01609,-0.000177,24.015091,-0.0079,1.346
838.00,7.660359,25.01615,-0.000177,24.016429,-0.0079,1.347
840.00,7.660645,25.01669,-0.000179,24.015673,-0.0078,1.347
842.00,7.660044,25.01637,-0.000179,24.016403,-0.0079,1.347
844.00,7.660018,25.01660,-0.000178,24.016117,-0.0079,1.347
846.00,7.660470,25.01680,-0.000176,24.015850,-0.0079,1.347
848.00,7.660577,25.01668,-0.000177,24.015925,-0.0079,1.347
850.00,7.660358,25.01564,-0.000177,24.015830,-0.0079,1.347
852.00,7.659239,25.01656,-0.000178,24.016057,-0.0079,1.347
854.00,7.659061,25.01646,-0.000176,24.016345,-0.0079,1.347
856.00,7.657833,25.01663,-0.000177,24.015798,-0.0079,1.347
858.00,7.657471,25.01741,-0.000178,24.016159,-0.0079,1.348
860.00,7.657793,25.01715,-0.000177,24.015365,-0.0079,1.347
862.00,7.657565,25.01686,-0.000178,24.016115,-0.0079,1.347
864.00,7.658066,25.01671,-0.000177,24.016198,-0.0079,1.347
866.00,7.657940,25.01596,-0.000177,24.015814,-0.0079,1.347
868.00,7.656059,25.01605,-0.000178,24.016519,-0.0079,1.347
870.00,7.655187,25.01603,-0.000177,24.015676,-0.0079,1.346
872.00,7.655865,25.01582,-0.000177,24.015876,-0.0079,1.347
874.00,7.656192,25.01592,-0.000175,24.016385,-0.0079,1.347
876.00,7.656507,25.01565,-0.000175,24.016144,-0.0079,1.347
878.00,7.656060,25.01647,-0.000177,24.015129,-0.0079,1.346
880.00,7.655875,25.01631,-0.000176,24.015890,-0.0079,1.346
882.00,7.654970,25.01604,-0.000178,24.015762,-0.0079,1.347
884.00,7.655184,25.01600,-0.000178,24.015537,-0.0078,1.347
886.00,7.656012,25.01597,-0.000177,24.016717,-0.0079,1.347
888.00,7.655806,25.01605,-0.000177,24.015608,-0.0079,1.347
890.00,7.655862,25.01675,-0.000178,24.016021,-0.0078,1.347
892.00,7.655474,25.01652,-0.000178,24.016179,-0.0078,1.347
894.00,7.654662,25.01737,-0.000177,24.016307,-0.0079,1.347
896.00,7.653384,25.01669,-0.000179,24.016372,-0.0079,1.347
898.00,7.653050,25.01666,-0.000178,24.015753,-0.0079,1.347
900.00,7.653174,25.01604,-0.000178,24.015892,-0.0079,1.347
902.00,7.653702,25.01641,-0.000177,24.016247,-0.0079,1.347
904.00,7.654571,25.01601,-0.000178,24.016180,-0.0079,1.347
906.00,7.654540,25.01615,-0.000177,24.016055,-0.0079,1.347
908.00,7.654208,25.01626,-0.000178,24.015945,-0.0079,1.346
910.00,7.654157,25.01580,-0.000177,24.016615,-0.0079,1.347
912.00,7.653181,25.01675,-0.000179,24.016269,-0.0079,1.347
914.00,7.652172,25.01757,-0.000179,24.016111,-0.0079,1.347
916.00,7.652046,25.01726,-0.000176,24.016159,-0.0078,1.347
918.00,7.651781,25.01788,-0.000177,24.016271,-0.0079,1.347
920.00,7.650980,25.01655,-0.000177,24.015426,-0.0079,1.347
922.00,7.650865,25.01634,-0.000178,24.015611,-0.0079,1.346
924.00,7.651356,25.01671,-0.000179,24.015763,-0.0079,1.347
926.00,7.651023,25.01577,-0.000178,24.016806,-0.0079,1.347
928.00,7.650390,25.01684,-0.000178,24.015986,-0.0079,1.347
930.00,7.650847,25.01597,-0.000178,24.016554,-0.0079,1.346
932.00,7.651227,25.01679,-0.000179,24.015794,-0.0079,1.347
934.00,7.650337,25.01632,-0.000177,24.015317,-0.0079,1.347
936.00,7.649849,25.01614,-0.000179,24.015713,-0.0079,1.347
938.00,7.650070,25.01688,-0.000179,24.015800,-0.0079,1.347
940.00,7.650081,25.01677,-0.000180,24.016030,-0.0079,1.347
942.00,7.650077,25.01679,-0.000180,24.015356,-0.0078,1.346
944.00,7.649788,25.01692,-0.000178,24.015946,-0.0079,1.347
946.00,7.648840,25.01630,-0.000179,24.015888,-0.0079,1.347
948.00,7.647646,25.01588,-0.000178,24.015729,-0.0079,1.347
950.00,7.647255,25.01651,-0.000179,24.015854,-0.0079,1.348
952.00,7.648338,25.01597,-0.000179,24.015887,-0.0079,1.347
954.00,7.647538,25.01664,-0.000178,24.016059,-0.0079,1.347
956.00,7.647647,25.01615,-0.000179,24.015638,-0.0079,1.347
958.00,7.648404,25.01674,-0.000177,24.015997,-0.0079,1.347
960.00,7.647984,25.01695,-0.000177,24.016052,-0.0079,1.347
962.00,7.647178,25.01704,-0.000178,24.015433,-0.0078,1.347
964.00,7.647221,25.01703,-0.000178,24.015566,-0.0079,1.347
966.00,7.648414,25.01672,-0.000178,24.015997,-0.0079,1.347
968.00,7.648128,25.01684,-0.000178,24.016244,-0.0078,1.347
970.00,7.646611,25.01687,-0.000177,24.015870,-0.0079,1.347
972.00,7.645938,25.01604,-0.000176,24.016021,-0.0079,1.347
974.00,7.646035,25.01566,-0.000177,24.015845,-0.0079,1.347
976.00,7.646414,25.01606,-0.000178,24.015812,-0.0079,1.347
978.00,7.646464,25.01643,-0.000178,24.015026,-0.0079,1.347
980.00,7.644993,25.01665,-0.000178,24.015957,-0.0079,1.347
982.00,7.643937,25.01637,-0.000177,24.015702,-0.0079,1.347
984.00,7.645165,25.01609,-0.000177,24.015336,-0.0079,1.346
986.00,7.645647,25.01569,-0.000178,24.015203,-0.0079,1.347
988.00,7.644064,25.01587,-0.000178,24.016130,-0.0079,1.347
990.00,7.643245,25.01624,-0.000177,24.015346,-0.0079,1.347
992.00,7.643792,25.01707,-0.000177,24.015733,-0.0079,1.347
994.00,7.643722,25.01730,-0.000179,24.016289,-0.0079,1.348
996.00,7.643671,25.01633,-0.000179,24.015727,-0.0079,1.347
998.00,7.643058,25.01611,-0.000178,24.015633,-0.0078,1.347
1000.00,7.642583,25.01631,-0.000177,24.015968,-0.0078,1.347
1002.00,7.642609,25.01607,-0.000176,24.016322,-0.0079,1.347
1004.00,7.643202,25.01674,-0.000178,24.015745,-0.0079,1.348
1006.00,7.643106,25.01714,-0.000178,24.016169,-0.0079,1.346
1008.00,7.642502,25.01704,-0.000178,24.015658,-0.0079,1.347
1010.00,7.641883,25.01747,-0.000177,24.016026,-0.0079,1.348
1012.00,7.642003,25.01710,-0.000177,24.015555,-0.0079,1.348
1014.00,7.641803,25.01675,-0.000177,24.016425,-0.0079,1.347
1016.00,7.641900,25.01582,-0.000177,24.015950,-0.0079,1.347
1018.00,7.641908,25.01567,-0.000178,24.015836,-0.0079,1.347
1020.00,7.641471,25.01633,-0.000177,24.016251,-0.0079,1.347
1022.00,7.640866,25.01586,-0.000178,24.015181,-0.0079,1.346
1024.00,7.641044,25.01541,-0.000178,24.016097,-0.0079,1.347
1026.00,7.640465,25.01578,-0.000178,24.015220,-0.0079,1.347
1028.00,7.639685,25.01580,-0.000176,24.015843,-0.0079,1.347
1030.00,7.639630,25.01565,-0.000178,24.015426,-0.0079,1.348
1032.00,7.639887,25.01571,-0.000178,24.016092,-0.0079,1.347
1034.00,7.640391,25.01712,-0.000178,24.015948,-0.0079,1.348
1036.00,7.640069,25.01713,-0.000179,24.015704,-0.0078,1.347
1038.00,7.639623,25.01648,-0.000177,24.015782,-0.0079,1.347
1040.00,7.638722,25.01602,-0.000177,24.016066,-0.0079,1.347
1042.00,7.638279,25.01522,-0.000178,24.016126,-0.0079,1.347
1044.00,7.637939,25.01552,-0.000179,24.015758,-0.0079,1.347
1046.00,7.637462,25.01663,-0.000179,24.016110,-0.0079,1.348
1048.00,7.638045,25.01658,-0.000179,24.015716,-0.0079,1.347
1050.00,7.637954,25.01613,-0.000178,24.015930,-0.0079,1.347
1052.00,7.637790,25.01548,-0.000178,24.016162,-0.0079,1.347
1054.00,7.637727,25.01565,-0.000177,24.015983,-0.0078,1.347
1056.00,7.637772,25.01637,-0.000178,24.016195,-0.0079,1.347
1058.00,7.638782,25.01683,-0.000179,24.016188,-0.0079,1.347
1060.00,7.639483,25.01729,-0.000178,24.015990,-0.0079,1.347
1062.00,7.637974,25.01659,-0.000177,24.015959,-0.0079,1.348
1064.00,7.637387,25.01617,-0.000180,24.015782,-0.0079,1.348
1066.00,7.637700,25.01658,-0.000179,24.015772,-0.0079,1.347
1068.00,7.637129,25.01699,-0.000180,24.015301,-0.0079,1.347
1070.00,7.636846,25.01711,-0.000177,24.015992,-0.0079,1.347
1072.00,7.636484,25.01601,-0.000178,24.015747,-0.0079,1.347
1074.00,7.636317,25.01625,-0.000178,24.015274,-0.0079,1.347
1076.00,7.636598,25.01765,-0.000179,24.016135,-0.0079,1.348
1078.00,7.636812,25.01685,-0.000177,24.016238,-0.0079,1.347
1080.00,7.636105,25.01687,-0.000178,24.015475,-0.0079,1.347
1082.00,7.635516,25.01706,-0.000177,24.016099,-0.0079,1.347
1084.00,7.634916,25.01641,-0.000178,24.015604,-0.0079,1.347
1086.00,7.635202,25.01599,-0.000178,24.015136,-0.0079,1.347
1088.00,7.635589,25.01579,-0.000179,24.015812,-0.0079,1.347
1090.00,7.634937,25.01624,-0.000178,24.015526,-0.0079,1.348
1092.00,7.635209,25.01588,-0.000178,24.014759,-0.0079,1.347
1094.00,7.634332,25.01558,-0.000179,24.015212,-0.0079,1.347
1096.00,7.633084,25.01670,-0.000179,24.015348,-0.0079,1.347
1098.00,7.633530,25.01688,-0.000178,24.014817,-0.0079,1.347
1100.00,7.633659,25.01624,-0.000178,24.015597,-0.0079,1.347
1102.00,7.633370,25.01579,-0.000180,24.015462,-0.0079,1.347
1104.00,7.632586,25.01565,-0.000179,24.015183,-0.0079,1.347
1106.00,7.631590,25.01592,-0.000178,24.015769,-0.0079,1.347
1108.00,7.631636,25.01556,-0.000178,24.015241,-0.0079,1.348
1110.00,7.632969,25.01618,-0.000179,24.015493,-0.0079,1.347
1112.00,7.632865,25.01644,-0.000178,24.015475,-0.0079,1.347
1114.00,7.631732,25.01622,-0.000178,24.015566,-0.0079,1.348
1116.00,7.631524,25.01542,-0.000177,24.015501,-0.0079,1.347
1118.00,7.630934,25.01490,-0.000178,24.015321,-0.0079,1.347
1120.00,7.631776,25.01600,-0.000177,24.015705,-0.0079,1.347
1122.00,7.631941,25.01657,-0.000178,24.016053,-0.0079,1.348
1124.00,7.631539,25.01642,-0.000177,24.015917,-0.0079,1.347
1126.00,7.630863,25.01549,-0.000178,24.015930,-0.0079,1.347
1128.00,7.630359,25.01605,-0.000177,24.016128,-0.0079,1.347
1130.00,7.628520,25.01605,-0.000178,24.016255,-0.0079,1.347
1132.00,7.628320,25.01558,-0.000178,24.015281,-0.0079,1.347
1134.00,7.629093,25.01539,-0.000178,24.014839,-0.0079,1.347
1136.00,7.628881,25.01480,-0.000177,24.015330,-0.0079,1.347
1138.00,7.628173,25.01574,-0.000178,24.016298,-0.0079,1.347
1140.00,7.629089,25.01638,-0.000178,24.015812,-0.0079,1.347
1142.00,7.630051,25.01591,-0.000178,24.015383,-0.0080,1.348
1144.00,7.630527,25.01591,-0.000177,24.015606,-0.0079,1.348
1146.00,7.630054,25.01609,-0.000177,24.015948,-0.0079,1.347
1148.00,7.629903,25.01599,-0.000178,24.016184,-0.0079,1.347
1150.00,7.629975,25.01573,-0.000176,24.015787,-0.0079,1.348
1152.00,7.630050,25.01611,-0.000178,24.015491,-0.0079,1.348
1154.00,7.629928,25.01635,-0.000178,24.016032,-0.0079,1.347
1156.00,7.629118,25.01646,-0.000178,24.015740,-0.0079,1.348
1158.00,7.628512,25.01651,-0.000177,24.015807,-0.0079,1.348
1160.00,7.628808,25.01661,-0.000177,24.015629,-0.0079,1.348
1162.00,7.628568,25.01804,-0.000179,24.015319,-0.0079,1.347
1164.00,7.627251,25.01807,-0.000179,24.015548,-0.0079,1.348
1166.00,7.627464,25.01773,-0.000179,24.015468,-0.0079,1.347
1168.00,7.627875,25.01770,-0.000179,24.015501,-0.0079,1.348
1170.00,7.627450,25.01748,-0.000178,24.015747,-0.0080,1.348
1172.00,7.627653,25.01772,-0.000177,24.015368,-0.0079,1.348
1174.00,7.627262,25.01793,-0.000179,24.015733,-0.0079,1.348
1176.00,7.626640,25.01816,-0.000180,24.015830,-0.0079,1.348
1178.00,7.627407,25.01831,-0.000180,24.015328,-0.0079,1.347
1180.00,7.627111,25.01726,-0.000179,24.015426,-0.0079,1.347
1182.00,7.627323,25.01722,-0.000178,24.015702,-0.0079,1.347
1184.00,7.627292,25.01715,-0.000177,24.015637,-0.0079,1.347
1186.00,7.627155,25.01728,-0.000177,24.015763,-0.0079,1.347
1188.00,7.626852,25.01779,-0.000177,24.015676,-0.0079,1.348
1190.00,7.626290,25.01728,-0.000179,24.016249,-0.0079,1.348
1192.00,7.625880,25.01752,-0.000178,24.016271,-0.0079,1.348
1194.00,7.626353,25.01614,-0.000178,24.015816,-0.0079,1.347
1196.00,7.625979,25.01575,-0.000177,24.015501,-0.0079,1.347
1198.00,7.625007,25.01630,-0.000177,24.015620,-0.0079,1.347
1200.00,7.624279,25.01653,-0.000177,24.015615,-0.0079,1.347
@2,12.0000,24.0
1202.00,7.624302,25.01685,-0.000179,24.015283,-0.0079,1.347
1204.00,7.622413,25.01658,-0.000179,24.015609,-0.0079,1.348
1206.00,7.615380,25.01670,-0.000178,24.015247,-0.0079,1.346
1208.00,7.604333,25.01793,-0.000177,24.014852,-0.0079,1.346
1210.00,7.587859,25.01753,-0.000177,24.015042,-0.0079,1.346
1212.00,7.571632,25.01742,-0.000175,24.015785,-0.0079,1.347
1214.00,7.558072,25.01740,-0.000178,24.015849,-0.0080,1.347
1216.00,7.548934,25.01704,-0.000179,24.015443,-0.0079,1.348
1218.00,7.542330,25.01685,-0.000177,24.015069,-0.0079,1.349
1220.00,7.536512,25.01753,-0.000178,24.015633,-0.0079,1.348
1222.00,7.529947,25.01705,-0.000178,24.015524,-0.0079,1.349
1224.00,7.523181,25.01693,-0.000179,24.015481,-0.0079,1.348
1226.00,7.518509,25.01709,-0.000179,24.015673,-0.0079,1.348
1228.00,7.516045,25.01730,-0.000180,24.015531,-0.0079,1.349
1230.00,7.518286,25.01848,-0.000178,24.015406,-0.0079,1.350
1232.00,7.525699,25.01847,-0.000180,24.015444,-0.0079,1.350
1234.00,7.536963,25.01796,-0.000179,24.015716,-0.0079,1.350
1236.00,7.547135,25.01756,-0.000179,24.015080,-0.0079,1.349
1238.00,7.554291,25.01719,-0.000178,24.015876,-0.0079,1.348
1240.00,7.558512,25.01645,-0.000179,24.016211,-0.0079,1.348
1242.00,7.561209,25.01668,-0.000178,24.015564,-0.0079,1.347
1244.00,7.562847,25.01652,-0.000177,24.015678,-0.0079,1.347
1246.00,7.564799,25.01554,-0.000176,24.015450,-0.0079,1.347
1248.00,7.565841,25.01562,-0.000177,24.015397,-0.0079,1.348
1250.00,7.568933,25.01650,-0.000177,24.015943,-0.0079,1.347
1252.00,7.572308,25.01698,-0.000177,24.015731,-0.0079,1.347
1254.00,7.575434,25.01671,-0.000177,24.015878,-0.0079,1.347
1256.00,7.578628,25.01612,-0.000178,24.015290,-0.0079,1.347
1258.00,7.582993,25.01619,-0.000179,24.015646,-0.0079,1.348
1260.00,7.588625,25.01602,-0.000178,24.015685,-0.0079,1.347
1262.00,7.593596,25.01560,-0.000178,24.015339,-0.0079,1.347
1264.00,7.598064,25.01661,-0.000177,24.016023,-0.0079,1.347
1266.00,7.602555,25.01713,-0.000177,24.015294,-0.0079,1.347
1268.00,7.607501,25.01632,-0.000177,24.015377,-0.0079,1.347
1270.00,7.612233,25.01649,-0.000178,24.016102,-0.0079,1.348
1272.00,7.616042,25.01758,-0.000179,24.015392,-0.0078,1.347
1274.00,7.619411,25.01758,-0.000178,24.015794,-0.0079,1.347
1276.00,7.622421,25.01654,-0.000177,24.015501,-0.0079,1.347
1278.00,7.623961,25.01590,-0.000178,24.015658,-0.0079,1.347
1280.00,7.624829,25.01620,-0.000178,24.015749,-0.0079,1.347
1282.00,7.625154,25.01559,-0.000177,24.014966,-0.0079,1.347
1284.00,7.624486,25.01527,-0.000178,24.016159,-0.0079,1.347
1286.00,7.623977,25.01545,-0.000178,24.015936,-0.0079,1.347
1288.00,7.623532,25.01510,-0.000177,24.014973,-0.0079,1.347
1290.00,7.622107,25.01508,-0.000176,24.016333,-0.0078,1.347
1292.00,7.620346,25.01552,-0.000178,24.016342,-0.0079,1.347
1294.00,7.618585,25.01572,-0.000178,24.015800,-0.0079,1.347
1296.00,7.617380,25.01650,-0.000177,24.015878,-0.0079,1.346
1298.00,7.615828,25.01632,-0.000177,24.015294,-0.0079,1.347
1300.00,7.614913,25.01554,-0.000178,24.015026,-0.0079,1.347
1302.00,7.614175,25.01532,-0.000178,24.015869,-0.0079,1.347
1304.00,7.612690,25.01555,-0.000178,24.015749,-0.0079,1.347
1306.00,7.612336,25.01605,-0.000178,24.015934,-0.0079,1.347
1308.00,7.612445,25.01584,-0.000177,24.015464,-0.0079,1.347
1310.00,7.613190,25.01501,-0.000178,24.015555,-0.0078,1.348
1312.00,7.612693,25.01665,-0.000179,24.015818,-0.0079,1.347
1314.00,7.612436,25.01684,-0.000177,24.015537,-0.0079,1.346
1316.00,7.612524,25.01667,-0.000177,24.015841,-0.0079,1.347
1318.00,7.612833,25.01646,-0.000176,24.015174,-0.0079,1.347
1320.00,7.613983,25.01642,-0.000178,24.015925,-0.0079,1.347
1322.00,7.613779,25.01712,-0.000178,24.015653,-0.0079,1.347
1324.00,7.613990,25.01666,-0.000177,24.015580,-0.0079,1.347
1326.00,7.614630,25.01664,-0.000179,24.015279,-0.0079,1.347
1328.00,7.614826,25.01678,-0.000177,24.016472,-0.0079,1.346
1330.00,7.615520,25.01640,-0.000177,24.015684,-0.0079,1.348
1332.00,7.615597,25.01686,-0.000178,24.015285,-0.0079,1.347
1334.00,7.615838,25.01756,-0.000179,24.015564,-0.0079,1.347
1336.00,7.615816,25.01722,-0.000178,24.015874,-0.0079,1.347
1338.00,7.615970,25.01727,-0.000177,24.015921,-0.0079,1.347
1340.00,7.615499,25.01709,-0.000179,24.015782,-0.0079,1.347
1342.00,7.615857,25.01683,-0.000178,24.015196,-0.0079,1.347
1344.00,7.615714,25.01637,-0.000178,24.015575,-0.0079,1.347
1346.00,7.615403,25.01737,-0.000178,24.016003,-0.0079,1.347
1348.00,7.614887,25.01747,-0.000178,24.015682,-0.0079,1.347
1350.00,7.614619,25.01644,-0.000178,24.016146,-0.0079,1.347
1352.00,7.614958,25.01699,-0.000177,24.015624,-0.0079,1.347
1354.00,7.614484,25.01726,-0.000176,24.015557,-0.0079,1.347
1356.00,7.613658,25.01745,-0.000177,24.015249,-0.0079,1.347
1358.00,7.613666,25.01652,-0.000178,24.015470,-0.0079,1.347
1360.00,7.612887,25.01653,-0.000178,24.016168,-0.0079,1.347
1362.00,7.611524,25.01661,-0.000178,24.015917,-0.0079,1.346
1364.00,7.611936,25.01738,-0.000178,24.015047,-0.0079,1.347
1366.00,7.612152,25.01653,-0.000179,24.015970,-0.0079,1.347
1368.00,7.611208,25.01556,-0.000178,24.016275,-0.0079,1.347
1370.00,7.610325,25.01605,-0.000178,24.015488,-0.0079,1.347
1372.00,7.609975,25.01577,-0.000179,24.015934,-0.0079,1.348
1374.00,7.609879,25.01572,-0.000178,24.016204,-0.0079,1.347
1376.00,7.610318,25.01617,-0.000177,24.016119,-0.0078,1.347
1378.00,7.610025,25.01660,-0.000177,24.016351,-0.0079,1.347
1380.00,7.610002,25.01645,-0.000177,24.015805,-0.0079,1.348
1382.00,7.610769,25.01582,-0.000178,24.015551,-0.0079,1.347
1384.00,7.610768,25.01530,-0.000178,24.016066,-0.0078,1.347
1386.00,7.611640,25.01555,-0.000177,24.016044,-0.0079,1.347
1388.00,7.611303,25.01502,-0.000177,24.015508,-0.0078,1.346
1390.00,7.610186,25.01578,-0.000178,24.015805,-0.0079,1.346
1392.00,7.609778,25.01627,-0.000178,24.015613,-0.0079,1.347
1394.00,7.610567,25.01586,-0.000177,24.015631,-0.0079,1.347
1396.00,7.610210,25.01571,-0.000177,24.015811,-0.0079,1.347
1398.00,7.609025,25.01529,-0.000177,24.016131,-0.0079,1.347
1400.00,7.609068,25.01643,-0.000178,24.015977,-0.0079,1.347
1402.00,7.609543,25.01576,-0.000177,24.015383,-0.0079,1.347
1404.00,7.609575,25.01610,-0.000178,24.016122,-0.0079,1.347
1406.00,7.608255,25.01642,-0.000177,24.015470,-0.0079,1.347
1408.00,7.608587,25.01609,-0.000177,24.015221,-0.0079,1.346
1410.00,7.608561,25.01520,-0.000180,24.015107,-0.0079,1.347
1412.00,7.607608,25.01587,-0.000178,24.015763,-0.0079,1.347
1414.00,7.607319,25.01577,-0.000178,24.016507,-0.0079,1.347
1416.00,7.607454,25.01604,-0.000179,24.015758,-0.0079,1.347
1418.00,7.606842,25.01551,-0.000177,24.015582,-0.0079,1.347
1420.00,7.607060,25.01632,-0.000178,24.016072,-0.0079,1.347
1422.00,7.607016,25.01648,-0.000177,24.015941,-0.0079,1.347
1424.00,7.607391,25.01642,-0.000178,24.016659,-0.0079,1.347
1426.00,7.607570,25.01636,-0.000177,24.015626,-0.0079,1.346
1428.00,7.608096,25.01581,-0.000177,24.015147,-0.0079,1.346
1430.00,7.607348,25.01606,-0.000178,24.015858,-0.0079,1.348
1432.00,7.607023,25.01559,-0.000177,24.015560,-0.0079,1.347
1434.00,7.607745,25.01513,-0.000176,24.015627,-0.0079,1.346
1436.00,7.608483,25.01495,-0.000177,24.016383,-0.0079,1.347
1438.00,7.607775,25.01472,-0.000178,24.015557,-0.0079,1.347
1440.00,7.606950,25.01502,-0.000177,24.015910,-0.0079,1.346
1442.00,7.606840,25.01508,-0.000177,24.015185,-0.0079,1.347
1444.00,7.606674,25.01513,-0.000178,24.015685,-0.0079,1.348
1446.00,7.606788,25.01570,-0.000178,24.016104,-0.0079,1.348
1448.00,7.607280,25.01603,-0.000179,24.016124,-0.0079,1.347
1450.00,7.607277,25.01535,-0.000178,24.015432,-0.0079,1.346
1452.00,7.606503,25.01585,-0.000177,24.015968,-0.0079,1.346
1454.00,7.605445,25.01617,-0.000177,24.016135,-0.0079,1.347
1456.00,7.604902,25.01538,-0.000176,24.015577,-0.0079,1.347
1458.00,7.605166,25.01517,-0.000178,24.015600,-0.0079,1.347
1460.00,7.605060,25.01541,-0.000179,24.016226,-0.0079,1.347
1462.00,7.604321,25.01577,-0.000178,24.015452,-0.0079,1.347
1464.00,7.604341,25.01565,-0.000178,24.015959,-0.0079,1.348
1466.00,7.604001,25.01607,-0.000178,24.016017,-0.0079,1.347
1468.00,7.603835,25.01616,-0.000178,24.015696,-0.0079,1.346
1470.00,7.604121,25.01615,-0.000176,24.015890,-0.0079,1.346
1472.00,7.604157,25.01630,-0.000177,24.016195,-0.0079,1.347
1474.00,7.603411,25.01681,-0.000177,24.016719,-0.0079,1.347
1476.00,7.604115,25.01603,-0.000177,24.015753,-0.0079,1.347
1478.00,7.604966,25.01595,-0.000177,24.016164,-0.0079,1.347
1480.00,7.603971,25.01695,-0.000177,24.015827,-0.0079,1.346
1482.00,7.603185,25.01642,-0.000178,24.016304,-0.0079,1.346
1484.00,7.602836,25.01651,-0.000177,24.015887,-0.0079,1.347
1486.00,7.603443,25.01669,-0.000177,24.015482,-0.0079,1.347
1488.00,7.603206,25.01637,-0.000178,24.015959,-0.0079,1.347
1490.00,7.602567,25.01713,-0.000178,24.015836,-0.0079,1.347
1492.00,7.602713,25.01662,-0.000178,24.015609,-0.0079,1.347
1494.00,7.603279,25.01614,-0.000178,24.015999,-0.0079,1.347
1496.00,7.603311,25.01679,-0.000177,24.016055,-0.0079,1.347
1498.00,7.602266,25.01749,-0.000177,24.015461,-0.0079,1.347
1500.00,7.602016,25.01621,-0.000176,24.015956,-0.0079,1.346
1502.00,7.602501,25.01688,-0.000177,24.015551,-0.0079,1.346
1504.00,7.602497,25.01699,-0.000176,24.015994,-0.0078,1.347
1506.00,7.602030,25.01740,-0.000178,24.016218,-0.0079,1.347
1508.00,7.601084,25.01725,-0.000178,24.016055,-0.0079,1.348
1510.00,7.601566,25.01598,-0.000178,24.015736,-0.0079,1.347
1512.00,7.601758,25.01620,-0.000178,24.015675,-0.0079,1.346
1514.00,7.601214,25.01630,-0.000177,24.015907,-0.0079,1.347
1516.00,7.599679,25.01654,-0.000177,24.015455,-0.0078,1.347
1518.00,7.599387,25.01589,-0.000179,24.015698,-0.0078,1.347
1520.00,7.599668,25.01630,-0.000177,24.016021,-0.0079,1.347
1522.00,7.599626,25.01643,-0.000177,24.016353,-0.0079,1.347
1524.00,7.599775,25.01681,-0.000177,24.015267,-0.0079,1.347
1526.00,7.599111,25.01681,-0.000178,24.015588,-0.0078,1.347
1528.00,7.598817,25.01646,-0.000177,24.016278,-0.0079,1.346
1530.00,7.599364,25.01762,-0.000178,24.015917,-0.0079,1.347
1532.00,7.599067,25.01774,-0.000178,24.016670,-0.0079,1.347
1534.00,7.599269,25.01762,-0.000177,24.016082,-0.0079,1.347
1536.00,7.600107,25.01754,-0.000177,24.016449,-0.0078,1.347
1538.00,7.599041,25.01812,-0.000177,24.015417,-0.0079,1.347
1540.00,7.598336,25.01703,-0.000177,24.015555,-0.0079,1.347
1542.00,7.599226,25.01753,-0.000177,24.016559,-0.0079,1.347
1544.00,7.599278,25.01803,-0.000177,24.015687,-0.0079,1.347
1546.00,7.599662,25.01780,-0.000178,24.015127,-0.0079,1.347
1548.00,7.598758,25.01718,-0.000178,24.016006,-0.0079,1.347
1550.00,7.598610,25.01762,-0.000177,24.016327,-0.0079,1.347
1552.00,7.599135,25.01784,-0.000177,24.015698,-0.0079,1.347
1554.00,7.598302,25.01762,-0.000177,24.015689,-0.0079,1.347
1556.00,7.597774,25.01758,-0.000177,24.016082,-0.0079,1.347
1558.00,7.598297,25.01785,-0.000177,24.015927,-0.0079,1.347
1560.00,7.597908,25.01691,-0.000177,24.015644,-0.0078,1.347
1562.00,7.596767,25.01679,-0.000177,24.016338,-0.0079,1.347
1564.00,7.596918,25.01746,-0.000177,24.015404,-0.0078,1.346
1566.00,7.596879,25.01734,-0.000177,24.016088,-0.0078,1.346
1568.00,7.596887,25.01702,-0.000177,24.015783,-0.0079,1.347
1570.00,7.596497,25.01829,-0.000176,24.016115,-0.0079,1.347
1572.00,7.596685,25.01851,-0.000178,24.015847,-0.0079,1.347
1574.00,7.595863,25.01918,-0.000176,24.015722,-0.0079,1.346
1576.00,7.595821,25.01874,-0.000176,24.015680,-0.0079,1.347
1578.00,7.596580,25.01787,-0.000177,24.015713,-0.0078,1.347
1580.00,7.596407,25.01873,-0.000177,24.015843,-0.0079,1.346
1582.00,7.596417,25.01780,-0.000177,24.015414,-0.0079,1.346
1584.00,7.595858,25.01774,-0.000177,24.016012,-0.0079,1.347
1586.00,7.595269,25.01840,-0.000177,24.015872,-0.0079,1.346
1588.00,7.595390,25.01807,-0.000178,24.015540,-0.0079,1.347
1590.00,7.595618,25.01839,-0.000177,24.015954,-0.0079,1.347
1592.00,7.596407,25.01801,-0.000176,24.015410,-0.0079,1.347
1594.00,7.596041,25.01795,-0.000178,24.015542,-0.0079,1.347
1596.00,7.595750,25.01766,-0.000178,24.015374,-0.0079,1.347
1598.00,7.595565,25.01874,-0.000177,24.016253,-0.0079,1.346
1600.00,7.595966,25.01862,-0.000178,24.016001,-0.0079,1.346
1602.00,7.596379,25.01897,-0.000178,24.015120,-0.0079,1.347
1604.00,7.595222,25.01892,-0.000178,24.015653,-0.0079,1.347
1606.00,7.595518,25.01897,-0.000178,24.015883,-0.0079,1.346
1608.00,7.594556,25.01780,-0.000178,24.016246,-0.0079,1.347
1610.00,7.594945,25.01748,-0.000177,24.015615,-0.0079,1.347
1612.00,7.595258,25.01781,-0.000178,24.015513,-0.0078,1.348
1614.00,7.594624,25.01768,-0.000177,24.015591,-0.0078,1.347
1616.00,7.593687,25.01798,-0.000177,24.015716,-0.0079,1.346
1618.00,7.593586,25.01822,-0.000176,24.015577,-0.0079,1.347
1620.00,7.594278,25.01670,-0.000177,24.015948,-0.0079,1.346
1622.00,7.595173,25.01714,-0.000177,24.015801,-0.0079,1.346
1624.00,7.595860,25.01756,-0.000177,24.015745,-0.0079,1.347
1626.00,7.594952,25.01732,-0.000178,24.015740,-0.0079,1.347
1628.00,7.594532,25.01769,-0.000177,24.016217,-0.0079,1.347
1630.00,7.594424,25.01758,-0.000177,24.015508,-0.0079,1.347
1632.00,7.593117,25.01809,-0.000176,24.016015,-0.0079,1.347
1634.00,7.592704,25.01804,-0.000176,24.015859,-0.0079,1.346
1636.00,7.593527,25.01807,-0.000177,24.015597,-0.0079,1.347
1638.00,7.593604,25.01790,-0.000177,24.016276,-0.0079,1.347
1640.00,7.592117,25.01777,-0.000178,24.015849,-0.0079,1.347
1642.00,7.592136,25.01702,-0.000177,24.015885,-0.0079,1.346
1644.00,7.592279,25.01713,-0.000177,24.016093,-0.0079,1.347
1646.00,7.592175,25.01719,-0.000178,24.016412,-0.0079,1.348
1648.00,7.590833,25.01758,-0.000177,24.015778,-0.0078,1.347
1650.00,7.590966,25.01712,-0.000176,24.016150,-0.0078,1.347
1652.00,7.591651,25.01760,-0.000175,24.015887,-0.0078,1.348
1654.00,7.591456,25.01779,-0.000176,24.015977,-0.0079,1.347
1656.00,7.591122,25.01683,-0.000176,24.015823,-0.0079,1.347
1658.00,7.591412,25.01686,-0.000176,24.015673,-0.0079,1.347
1660.00,7.591230,25.01718,-0.000177,24.016017,-0.0078,1.347
1662.00,7.590870,25.01770,-0.000176,24.015513,-0.0078,1.347
1664.00,7.589975,25.01764,-0.000177,24.015595,-0.0079,1.347
1666.00,7.589927,25.01717,-0.000178,24.015290,-0.0079,1.347
1668.00,7.590309,25.01730,-0.000178,24.015724,-0.0079,1.347
1670.00,7.590622,25.01707,-0.000177,24.015470,-0.0079,1.347
1672.00,7.590176,25.01632,-0.000177,24.015691,-0.0079,1.347
1674.00,7.589762,25.01591,-0.000178,24.015917,-0.0078,1.347
1676.00,7.589278,25.01647,-0.000177,24.015249,-0.0079,1.347
1678.00,7.589727,25.01645,-0.000179,24.015809,-0.0079,1.347
1680.00,7.589534,25.01578,-0.000176,24.016010,-0.0079,1.347
1682.00,7.589256,25.01546,-0.000177,24.016606,-0.0079,1.347
1684.00,7.588590,25.01648,-0.000178,24.016019,-0.0079,1.347
1686.00,7.588464,25.01614,-0.000177,24.015678,-0.0078,1.346
1688.00,7.588615,25.01576,-0.000176,24.015559,-0.0079,1.347
1690.00,7.588672,25.01682,-0.000176,24.016208,-0.0079,1.347
1692.00,7.588287,25.01683,-0.000177,24.016376,-0.0079,1.347
1694.00,7.588460,25.01666,-0.000176,24.016614,-0.0079,1.347
1696.00,7.588928,25.01638,-0.000177,24.015363,-0.0079,1.347
1698.00,7.588744,25.01655,-0.000177,24.015995,-0.0079,1.347
1700.00,7.587674,25.01678,-0.000176,24.015840,-0.0078,1.347
1702.00,7.586671,25.01697,-0.000177,24.015504,-0.0079,1.347
1704.00,7.586622,25.01762,-0.000177,24.015395,-0.0079,1.347
1706.00,7.587604,25.01683,-0.000177,24.015968,-0.0078,1.347
1708.00,7.588274,25.01612,-0.000176,24.015651,-0.0078,1.347
1710.00,7.588527,25.01701,-0.000177,24.016376,-0.0079,1.347
1712.00,7.587709,25.01686,-0.000176,24.016387,-0.0079,1.347
1714.00,7.587072,25.01704,-0.000176,24.016095,-0.0079,1.347
1716.00,7.586327,25.01698,-0.000177,24.015252,-0.0079,1.347
1718.00,7.587011,25.01674,-0.000177,24.016197,-0.0079,1.347
1720.00,7.587199,25.01698,-0.000176,24.015624,-0.0079,1.347
1722.00,7.586507,25.01638,-0.000175,24.015519,-0.0079,1.346
1724.00,7.586142,25.01679,-0.000176,24.016121,-0.0079,1.347
1726.00,7.586295,25.01781,-0.000177,24.016117,-0.0079,1.347
1728.00,7.586557,25.01690,-0.000176,24.015673,-0.0079,1.346
1730.00,7.586398,25.01636,-0.000176,24.015441,-0.0079,1.346
1732.00,7.586471,25.01740,-0.000177,24.016262,-0.0079,1.347
1734.00,7.586121,25.01669,-0.000178,24.016121,-0.0079,1.347
1736.00,7.585486,25.01616,-0.000176,24.015566,-0.0079,1.347
1738.00,7.585088,25.01695,-0.000176,24.015165,-0.0079,1.346
1740.00,7.584101,25.01711,-0.000178,24.015925,-0.0079,1.347
1742.00,7.583334,25.01663,-0.000178,24.015727,-0.0079,1.347
1744.00,7.583317,25.01620,-0.000178,24.015655,-0.0079,1.347
1746.00,7.584175,25.01572,-0.000177,24.016061,-0.0078,1.347
1748.00,7.584948,25.01712,-0.000178,24.016037,-0.0079,1.347
1750.00,7.585362,25.01663,-0.000178,24.015854,-0.0079,1.347
1752.00,7.585376,25.01709,-0.000178,24.016001,-0.0079,1.348
1754.00,7.585344,25.01708,-0.000177,24.016015,-0.0079,1.348
1756.00,7.584442,25.01660,-0.000178,24.015821,-0.0079,1.347
1758.00,7.583442,25.01710,-0.000177,24.015584,-0.0079,1.347
1760.00,7.583118,25.01651,-0.000179,24.015758,-0.0079,1.347
1762.00,7.584399,25.01598,-0.000178,24.015912,-0.0079,1.347
1764.00,7.584526,25.01569,-0.000177,24.015821,-0.0079,1.346
1766.00,7.584317,25.01624,-0.000178,24.015820,-0.0079,1.347
1768.00,7.584496,25.01605,-0.000178,24.015841,-0.0079,1.347
1770.00,7.583616,25.01662,-0.000178,24.016001,-0.0079,1.347
1772.00,7.583720,25.01661,-0.000177,24.015611,-0.0079,1.346
1774.00,7.583471,25.01700,-0.000178,24.016414,-0.0079,1.347
1776.00,7.583022,25.01736,-0.000178,24.016146,-0.0078,1.347
1778.00,7.583136,25.01647,-0.000176,24.016657,-0.0078,1.347
1780.00,7.582466,25.01689,-0.000178,24.016231,-0.0079,1.347
1782.00,7.581944,25.01750,-0.000179,24.015644,-0.0079,1.347
1784.00,7.582266,25.01757,-0.000179,24.015807,-0.0079,1.347
1786.00,7.581924,25.01759,-0.000178,24.015647,-0.0079,1.347
1788.00,7.581828,25.01711,-0.000178,24.015709,-0.0079,1.347
1790.00,7.581889,25.01709,-0.000178,24.015836,-0.0079,1.347
1792.00,7.582014,25.01641,-0.000177,24.015887,-0.0079,1.346
1794.00,7.582151,25.01664,-0.000177,24.016329,-0.0079,1.347
1796.00,7.582527,25.01728,-0.000177,24.015849,-0.0079,1.347
1798.00,7.582362,25.01731,-0.000179,24.015348,-0.0079,1.347
1800.00,7.581100,25.01719,-0.000178,24.016119,-0.0079,1.346
@3,12.0000,24.0
1802.00,7.580631,25.01739,-0.000178,24.015818,-0.0079,1.347
1804.00,7.578445,25.01710,-0.000177,24.015762,-0.0079,1.347
1806.00,7.572428,25.01732,-0.000176,24.015354,-0.0079,1.346
1808.00,7.562159,25.01695,-0.000176,24.016403,-0.0079,1.346
1810.00,7.546913,25.01700,-0.000175,24.015508,-0.0079,1.345
1812.00,7.530314,25.01642,-0.000176,24.016044,-0.0079,1.346
1814.00,7.516567,25.01655,-0.000176,24.016155,-0.0079,1.347
1816.00,7.507953,25.01743,-0.000178,24.016026,-0.0079,1.347
1818.00,7.501471,25.01619,-0.000179,24.016026,-0.0079,1.348
1820.00,7.497012,25.01618,-0.000179,24.016175,-0.0079,1.349
1822.00,7.491333,25.01616,-0.000179,24.015769,-0.0079,1.348
1824.00,7.486088,25.01615,-0.000178,24.016576,-0.0079,1.348
1826.00,7.482504,25.01607,-0.000178,24.016244,-0.0079,1.348
1828.00,7.480465,25.01552,-0.000178,24.016235,-0.0079,1.348
1830.00,7.483832,25.01628,-0.000177,24.015927,-0.0079,1.348
1832.00,7.491842,25.01612,-0.000178,24.015791,-0.0079,1.349
1834.00,7.502709,25.01646,-0.000180,24.015457,-0.0079,1.350
1836.00,7.514466,25.01638,-0.000179,24.016063,-0.0079,1.349
1838.00,7.522454,25.01681,-0.000178,24.015811,-0.0079,1.348
1840.00,7.525089,25.01651,-0.000178,24.016200,-0.0079,1.347
1842.00,7.525312,25.01715,-0.000178,24.016438,-0.0079,1.347
1844.00,7.526759,25.01754,-0.000177,24.016362,-0.0079,1.348
1846.00,7.528581,25.01723,-0.000177,24.016133,-0.0078,1.348
1848.00,7.530521,25.01735,-0.000178,24.015869,-0.0078,1.348
1850.00,7.531471,25.01595,-0.000176,24.015760,-0.0078,1.348
1852.00,7.533285,25.01616,-0.000177,24.015658,-0.0078,1.347
1854.00,7.536657,25.01626,-0.000178,24.015223,-0.0079,1.347
1856.00,7.539881,25.01580,-0.000178,24.015718,-0.0078,1.347
1858.00,7.543946,25.01586,-0.000179,24.015548,-0.0078,1.347
1860.00,7.548139,25.01651,-0.000178,24.015267,-0.0079,1.347
1862.00,7.553543,25.01724,-0.000176,24.015433,-0.0079,1.347
1864.00,7.559118,25.01671,-0.000177,24.015965,-0.0079,1.347
1866.00,7.564537,25.01617,-0.000178,24.015782,-0.0078,1.347
1868.00,7.570435,25.01618,-0.000178,24.016463,-0.0079,1.347
1870.00,7.574049,25.01625,-0.000178,24.015357,-0.0079,1.348
1872.00,7.577237,25.01626,-0.000176,24.015065,-0.0079,1.347
1874.00,7.579801,25.01712,-0.000177,24.015762,-0.0079,1.348
1876.00,7.583418,25.01632,-0.000178,24.015531,-0.0079,1.347
1878.00,7.586125,25.01718,-0.000178,24.016443,-0.0079,1.346
1880.00,7.587483,25.01745,-0.000177,24.015374,-0.0078,1.347
1882.00,7.587750,25.01734,-0.000177,24.016088,-0.0079,1.347
1884.00,7.587452,25.01761,-0.000177,24.015718,-0.0079,1.347
1886.00,7.586360,25.01794,-0.000177,24.015977,-0.0079,1.348
1888.00,7.584648,25.01826,-0.000177,24.015863,-0.0079,1.347
1890.00,7.582666,25.01749,-0.000178,24.015941,-0.0078,1.347
1892.00,7.581066,25.01846,-0.000177,24.016169,-0.0079,1.347
1894.00,7.580580,25.01850,-0.000178,24.016452,-0.0078,1.347
1896.00,7.579452,25.01831,-0.000179,24.016046,-0.0079,1.347
1898.00,7.577779,25.01778,-0.000178,24.016311,-0.0079,1.347
1900.00,7.576090,25.01790,-0.000176,24.015497,-0.0079,1.347
1902.00,7.575259,25.01752,-0.000176,24.015530,-0.0079,1.347
1904.00,7.574312,25.01801,-0.000178,24.015660,-0.0079,1.347
1906.00,7.573180,25.01752,-0.000177,24.016615,-0.0079,1.348
1908.00,7.572620,25.01766,-0.000178,24.015055,-0.0079,1.347
1910.00,7.572748,25.01795,-0.000178,24.015954,-0.0079,1.347
1912.00,7.572231,25.01802,-0.000178,24.015530,-0.0079,1.347
1914.00,7.572966,25.01724,-0.000177,24.015796,-0.0079,1.347
1916.00,7.573168,25.01638,-0.000177,24.016179,-0.0079,1.348
1918.00,7.573102,25.01593,-0.000178,24.015649,-0.0079,1.347
1920.00,7.573213,25.01624,-0.000176,24.015943,-0.0079,1.347
1922.00,7.573980,25.01660,-0.000178,24.015655,-0.0078,1.348
1924.00,7.574280,25.01753,-0.000177,24.016017,-0.0079,1.347
1926.00,7.574783,25.01772,-0.000178,24.015462,-0.0079,1.347
1928.00,7.575787,25.01676,-0.000178,24.015642,-0.0079,1.347
1930.00,7.576326,25.01789,-0.000177,24.015666,-0.0079,1.347
1932.00,7.576116,25.01751,-0.000176,24.015578,-0.0079,1.347
1934.00,7.574772,25.01756,-0.000178,24.016061,-0.0078,1.347
1936.00,7.575252,25.01733,-0.000178,24.016233,-0.0078,1.347
1938.00,7.576068,25.01809,-0.000178,24.016104,-0.0079,1.347
1940.00,7.575932,25.01925,-0.000178,24.016102,-0.0079,1.347
1942.00,7.575410,25.01862,-0.000177,24.015426,-0.0079,1.347
1944.00,7.574931,25.01820,-0.000178,24.015879,-0.0079,1.347
1946.00,7.575207,25.01774,-0.000177,24.016053,-0.0078,1.347
1948.00,7.576336,25.01836,-0.000177,24.015818,-0.0079,1.347
1950.00,7.575079,25.01818,-0.000177,24.015684,-0.0078,1.348
1952.00,7.574213,25.01781,-0.000177,24.016429,-0.0079,1.347
1954.00,7.574062,25.01706,-0.000177,24.016469,-0.0079,1.347
1956.00,7.574264,25.01801,-0.000178,24.016157,-0.0079,1.347
1958.00,7.573287,25.01829,-0.000177,24.016353,-0.0079,1.347
1960.00,7.573751,25.01784,-0.000178,24.015899,-0.0079,1.347
1962.00,7.574316,25.01753,-0.000178,24.016003,-0.0079,1.348
1964.00,7.574088,25.01829,-0.000177,24.015731,-0.0079,1.348
1966.00,7.573359,25.01924,-0.000178,24.015850,-0.0079,1.347
1968.00,7.572263,25.01918,-0.000176,24.016032,-0.0079,1.347
1970.00,7.573099,25.01891,-0.000177,24.015912,-0.0079,1.347
1972.00,7.573934,25.01841,-0.000177,24.015832,-0.0078,1.347
1974.00,7.573152,25.01776,-0.000176,24.015791,-0.0079,1.347
1976.00,7.572716,25.01864,-0.000178,24.015602,-0.0079,1.347
1978.00,7.571839,25.01808,-0.000177,24.015729,-0.0079,1.347
1980.00,7.571194,25.01755,-0.000176,24.015666,-0.0078,1.347
1982.00,7.571070,25.01790,-0.000176,24.015637,-0.0079,1.347
1984.00,7.571733,25.01798,-0.000176,24.016010,-0.0079,1.347
1986.00,7.571132,25.01772,-0.000177,24.015736,-0.0079,1.347
1988.00,7.571252,25.01754,-0.000177,24.015725,-0.0078,1.347
1990.00,7.570914,25.01869,-0.000178,24.016617,-0.0079,1.348
1992.00,7.571112,25.01855,-0.000178,24.016077,-0.0079,1.348
1994.00,7.571245,25.01786,-0.000177,24.015713,-0.0079,1.347
1996.00,7.569864,25.01739,-0.000177,24.016135,-0.0079,1.348
1998.00,7.570026,25.01740,-0.000177,24.015772,-0.0079,1.347
2000.00,7.570664,25.01792,-0.000177,24.015789,-0.0079,1.347
2002.00,7.571775,25.01828,-0.000177,24.015553,-0.0079,1.347
2004.00,7.571889,25.01812,-0.000177,24.015517,-0.0078,1.347
2006.00,7.570973,25.01765,-0.000177,24.015573,-0.0078,1.347
2008.00,7.570451,25.01783,-0.000177,24.015972,-0.0078,1.347
2010.00,7.571144,25.01836,-0.000178,24.016017,-0.0079,1.348
2012.00,7.571021,25.01855,-0.000178,24.015136,-0.0079,1.347
2014.00,7.570295,25.01747,-0.000178,24.015283,-0.0079,1.347
2016.00,7.570560,25.01733,-0.000178,24.015651,-0.0079,1.347
2018.00,7.570543,25.01719,-0.000177,24.015278,-0.0079,1.347
2020.00,7.570117,25.01826,-0.000178,24.015881,-0.0079,1.347
2022.00,7.569764,25.01763,-0.000179,24.016206,-0.0079,1.347
2024.00,7.569296,25.01792,-0.000178,24.016193,-0.0079,1.347
2026.00,7.569380,25.01797,-0.000177,24.014701,-0.0078,1.347
2028.00,7.570099,25.01762,-0.000176,24.015974,-0.0079,1.347
2030.00,7.569165,25.01787,-0.000178,24.015898,-0.0079,1.348
2032.00,7.568942,25.01839,-0.000178,24.015676,-0.0079,1.347
2034.00,7.568528,25.01716,-0.000179,24.015602,-0.0079,1.348
2036.00,7.568600,25.01734,-0.000178,24.015907,-0.0079,1.347
2038.00,7.568941,25.01861,-0.000178,24.015898,-0.0079,1.347
2040.00,7.568426,25.01883,-0.000177,24.015705,-0.0079,1.347
2042.00,7.568501,25.01834,-0.000176,24.015981,-0.0079,1.347
2044.00,7.568476,25.01853,-0.000178,24.015994,-0.0078,1.347
2046.00,7.568306,25.01924,-0.000178,24.016151,-0.0078,1.347
2048.00,7.568246,25.01927,-0.000178,24.015265,-0.0079,1.347
2050.00,7.568554,25.01912,-0.000178,24.015635,-0.0079,1.348
2052.00,7.568757,25.01837,-0.000180,24.015395,-0.0079,1.348
2054.00,7.568260,25.01908,-0.000178,24.015758,-0.0079,1.347
2056.00,7.568348,25.01898,-0.000179,24.016137,-0.0079,1.347
2058.00,7.568235,25.01936,-0.000180,24.015443,-0.0079,1.348
2060.00,7.567619,25.01916,-0.000178,24.016115,-0.0079,1.348
2062.00,7.567556,25.01876,-0.000177,24.016030,-0.0079,1.346
2064.00,7.567833,25.01911,-0.000176,24.015876,-0.0079,1.346
2066.00,7.567380,25.01896,-0.000176,24.015923,-0.0079,1.347
2068.00,7.566902,25.01978,-0.000178,24.015930,-0.0079,1.348
2070.00,7.567401,25.01908,-0.000178,24.016130,-0.0079,1.347
2072.00,7.566775,25.01887,-0.000178,24.015874,-0.0079,1.348
2074.00,7.566534,25.01924,-0.000177,24.015510,-0.0079,1.347
2076.00,7.566272,25.01834,-0.000178,24.015859,-0.0079,1.347
2078.00,7.566401,25.01846,-0.000178,24.015549,-0.0079,1.347
2080.00,7.566366,25.01824,-0.000179,24.015571,-0.0079,1.347
2082.00,7.565691,25.01898,-0.000180,24.016028,-0.0079,1.347
2084.00,7.565654,25.01884,-0.000179,24.015702,-0.0079,1.347
2086.00,7.565749,25.01846,-0.000178,24.015604,-0.0079,1.347
2088.00,7.566144,25.01896,-0.000177,24.015307,-0.0079,1.347
2090.00,7.565904,25.01982,-0.000178,24.015368,-0.0079,1.347
2092.00,7.565592,25.01868,-0.000179,24.015666,-0.0079,1.348
2094.00,7.566294,25.01883,-0.000179,24.016180,-0.0079,1.348
2096.00,7.566143,25.01902,-0.000179,24.016305,-0.0079,1.348
2098.00,7.565160,25.01864,-0.000178,24.015519,-0.0079,1.347
2100.00,7.564852,25.01926,-0.000177,24.015461,-0.0079,1.347
2102.00,7.564958,25.01860,-0.000177,24.015765,-0.0079,1.347
2104.00,7.564773,25.01925,-0.000177,24.015774,-0.0079,1.348
2106.00,7.564217,25.01991,-0.000177,24.015698,-0.0078,1.348
2108.00,7.564333,25.01919,-0.000177,24.015660,-0.0079,1.347
2110.00,7.565418,25.01845,-0.000178,24.016679,-0.0079,1.348
2112.00,7.565256,25.01858,-0.000178,24.016117,-0.0078,1.348
2114.00,7.564321,25.01866,-0.000178,24.015791,-0.0079,1.347
2116.00,7.564412,25.01893,-0.000179,24.016157,-0.0079,1.348
2118.00,7.563704,25.01861,-0.000178,24.015941,-0.0078,1.347
2120.00,7.563928,25.01815,-0.000178,24.015800,-0.0079,1.347
2122.00,7.562943,25.01882,-0.000178,24.015745,-0.0079,1.347
2124.00,7.562746,25.01856,-0.000177,24.015316,-0.0079,1.347
2126.00,7.562893,25.01844,-0.000179,24.015932,-0.0079,1.348
2128.00,7.563388,25.01791,-0.000178,24.016215,-0.0079,1.348
2130.00,7.564314,25.01750,-0.000179,24.016001,-0.0079,1.348
2132.00,7.564334,25.01798,-0.000179,24.015662,-0.0079,1.348
2134.00,7.564073,25.01821,-0.000179,24.015589,-0.0079,1.348
2136.00,7.563984,25.01823,-0.000178,24.015640,-0.0079,1.348
2138.00,7.563791,25.01906,-0.000179,24.016175,-0.0079,1.347
2140.00,7.564510,25.01866,-0.000178,24.015506,-0.0079,1.347
2142.00,7.564001,25.01863,-0.000178,24.015887,-0.0079,1.347
2144.00,7.564126,25.01852,-0.000178,24.015818,-0.0079,1.347
2146.00,7.563885,25.01824,-0.000179,24.014895,-0.0079,1.347
2148.00,7.562780,25.01811,-0.000179,24.015365,-0.0079,1.347
2150.00,7.562596,25.01772,-0.000178,24.016175,-0.0079,1.347
2152.00,7.562886,25.01744,-0.000178,24.015181,-0.0079,1.347
2154.00,7.562778,25.01733,-0.000177,24.015840,-0.0079,1.348
2156.00,7.561749,25.01816,-0.000179,24.016334,-0.0079,1.347
2158.00,7.561716,25.01886,-0.000178,24.015821,-0.0079,1.347
2160.00,7.561879,25.01934,-0.000178,24.016159,-0.0079,1.347
2162.00,7.560970,25.01822,-0.000178,24.015439,-0.0079,1.347
2164.00,7.561959,25.01803,-0.000178,24.015887,-0.0079,1.347
2166.00,7.562246,25.01783,-0.000178,24.015709,-0.0079,1.347
2168.00,7.562013,25.01850,-0.000179,24.015375,-0.0079,1.347
2170.00,7.562308,25.01803,-0.000178,24.015845,-0.0079,1.347
2172.00,7.562418,25.01856,-0.000179,24.015881,-0.0079,1.347
2174.00,7.562156,25.01883,-0.000178,24.015704,-0.0079,1.347
2176.00,7.562659,25.01838,-0.000178,24.015033,-0.0079,1.347
2178.00,7.562348,25.01831,-0.000177,24.015925,-0.0079,1.348
2180.00,7.561916,25.01878,-0.000177,24.015569,-0.0079,1.347
2182.00,7.561682,25.01908,-0.000178,24.016224,-0.0079,1.348
2184.00,7.561756,25.01902,-0.000178,24.015916,-0.0079,1.348
2186.00,7.561447,25.01884,-0.000179,24.015510,-0.0079,1.348
2188.00,7.560820,25.01794,-0.000178,24.016537,-0.0079,1.348
2190.00,7.559771,25.01779,-0.000178,24.015403,-0.0079,1.348
2192.00,7.559121,25.01745,-0.000178,24.015772,-0.0079,1.347
2194.00,7.559267,25.01834,-0.000178,24.015584,-0.0079,1.347
2196.00,7.559955,25.01866,-0.000178,24.015805,-0.0079,1.347
2198.00,7.560879,25.01872,-0.000178,24.015395,-0.0079,1.348
2200.00,7.560693,25.01831,-0.000178,24.015328,-0.0079,1.347
2202.00,7.560248,25.01845,-0.000176,24.015410,-0.0079,1.347
2204.00,7.560397,25.01867,-0.000178,24.014993,-0.0079,1.347
2206.00,7.560621,25.01804,-0.000178,24.015914,-0.0079,1.348
2208.00,7.561257,25.01835,-0.000178,24.016305,-0.0079,1.348
2210.00,7.561150,25.01772,-0.000178,24.015820,-0.0079,1.347
2212.00,7.559913,25.01817,-0.000178,24.014911,-0.0079,1.347
2214.00,7.560117,25.01876,-0.000177,24.015678,-0.0079,1.348
2216.00,7.560373,25.01863,-0.000178,24.015729,-0.0079,1.348
2218.00,7.559959,25.01778,-0.000178,24.014997,-0.0079,1.347
2220.00,7.559891,25.01857,-0.000179,24.015020,-0.0079,1.348
2222.00,7.560056,25.01915,-0.000179,24.015415,-0.0079,1.348
2224.00,7.559435,25.01863,-0.000177,24.015308,-0.0079,1.348
2226.00,7.559860,25.01741,-0.000177,24.016106,-0.0079,1.347
2228.00,7.559432,25.01810,-0.000178,24.015986,-0.0079,1.347
2230.00,7.559261,25.01823,-0.000177,24.015548,-0.0079,1.347
2232.00,7.558593,25.01770,-0.000178,24.015082,-0.0079,1.347
2234.00,7.557997,25.01732,-0.000177,24.015435,-0.0079,1.347
2236.00,7.557679,25.01765,-0.000178,24.015669,-0.0079,1.348
2238.00,7.557835,25.01778,-0.000178,24.015907,-0.0079,1.348
2240.00,7.557438,25.01726,-0.000178,24.015591,-0.0079,1.348
2242.00,7.557834,25.01816,-0.000178,24.015348,-0.0079,1.348
2244.00,7.557283,25.01834,-0.000178,24.015608,-0.0079,1.348
2246.00,7.557529,25.01717,-0.000179,24.015350,-0.0079,1.348
2248.00,7.557344,25.01709,-0.000178,24.015807,-0.0079,1.347
2250.00,7.557634,25.01839,-0.000177,24.016392,-0.0079,1.347
2252.00,7.557596,25.01825,-0.000178,24.015805,-0.0079,1.348
2254.00,7.557758,25.01850,-0.000179,24.016568,-0.0079,1.348
2256.00,7.558118,25.01806,-0.000177,24.016150,-0.0079,1.347
2258.00,7.557730,25.01770,-0.000177,24.015356,-0.0079,1.347
2260.00,7.557603,25.01771,-0.000178,24.015990,-0.0079,1.347
2262.00,7.557881,25.01813,-0.000178,24.016171,-0.0079,1.348
2264.00,7.557457,25.01817,-0.000179,24.015598,-0.0080,1.347
2266.00,7.556205,25.01766,-0.000179,24.015033,-0.0079,1.348
2268.00,7.555663,25.01732,-0.000179,24.015869,-0.0079,1.347
2270.00,7.556337,25.01775,-0.000179,24.015501,-0.0079,1.347
2272.00,7.556895,25.01879,-0.000178,24.015430,-0.0079,1.347
2274.00,7.556559,25.01875,-0.000178,24.015285,-0.0079,1.347
2276.00,7.556500,25.01835,-0.000178,24.016102,-0.0079,1.348
2278.00,7.555174,25.01911,-0.000179,24.015392,-0.0079,1.348
2280.00,7.554764,25.01923,-0.000178,24.015876,-0.0079,1.348
2282.00,7.555356,25.01877,-0.000179,24.015627,-0.0079,1.347
2284.00,7.555949,25.01907,-0.000179,24.015332,-0.0079,1.348
2286.00,7.555832,25.01932,-0.000178,24.015800,-0.0079,1.347
2288.00,7.556266,25.01931,-0.000177,24.015975,-0.0079,1.347
2290.00,7.556613,25.01862,-0.000178,24.015970,-0.0079,1.347
2292.00,7.555366,25.01874,-0.000178,24.015943,-0.0079,1.347
2294.00,7.555074,25.01859,-0.000178,24.015963,-0.0079,1.346
2296.00,7.555502,25.01931,-0.000177,24.015758,-0.0079,1.347
2298.00,7.555979,25.01896,-0.000178,24.015724,-0.0079,1.347
2300.00,7.554704,25.01916,-0.000178,24.015542,-0.0079,1.348
2302.00,7.554433,25.01832,-0.000178,24.015129,-0.0079,1.348
2304.00,7.555319,25.01822,-0.000178,24.015152,-0.0079,1.347
2306.00,7.555232,25.01790,-0.000178,24.016021,-0.0079,1.347
2308.00,7.554802,25.01786,-0.000178,24.015559,-0.0079,1.347
2310.00,7.554553,25.01785,-0.000177,24.015227,-0.0079,1.348
2312.00,7.555319,25.01840,-0.000179,24.015827,-0.0079,1.347
2314.00,7.554904,25.01848,-0.000177,24.015171,-0.0079,1.347
2316.00,7.554651,25.01826,-0.000178,24.015366,-0.0079,1.347
2318.00,7.554915,25.01809,-0.000178,24.015109,-0.0079,1.348
2320.00,7.554508,25.01770,-0.000177,24.015613,-0.0079,1.347
2322.00,7.555870,25.01781,-0.000178,24.015457,-0.0079,1.347
2324.00,7.555318,25.01753,-0.000179,24.016300,-0.0079,1.348
2326.00,7.554148,25.01823,-0.000178,24.015664,-0.0079,1.347
2328.00,7.553328,25.01835,-0.000178,24.015138,-0.0079,1.347
2330.00,7.553270,25.01876,-0.000178,24.014600,-0.0079,1.348
2332.00,7.553030,25.01960,-0.000178,24.015885,-0.0079,1.348
2334.00,7.552810,25.01981,-0.000178,24.015691,-0.0079,1.348
2336.00,7.553341,25.01923,-0.000178,24.015432,-0.0079,1.347
2338.00,7.552965,25.01967,-0.000177,24.015308,-0.0079,1.347
2340.00,7.552392,25.01850,-0.000178,24.015745,-0.0079,1.347
2342.00,7.552190,25.01793,-0.000178,24.015479,-0.0079,1.347
2344.00,7.552192,25.01768,-0.000177,24.015256,-0.0079,1.347
2346.00,7.552387,25.01818,-0.000178,24.014757,-0.0079,1.347
2348.00,7.552192,25.01856,-0.000177,24.015486,-0.0080,1.348
2350.00,7.552707,25.01870,-0.000176,24.015288,-0.0079,1.347
2352.00,7.552850,25.01904,-0.000177,24.015676,-0.0079,1.348
2354.00,7.553221,25.01813,-0.000178,24.016215,-0.0079,1.347
2356.00,7.553119,25.01795,-0.000178,24.015807,-0.0079,1.347
2358.00,7.552783,25.01824,-0.000177,24.015910,-0.0079,1.347
2360.00,7.552469,25.01789,-0.000177,24.015789,-0.0079,1.348
2362.00,7.552170,25.01766,-0.000179,24.015961,-0.0079,1.347
2364.00,7.552062,25.01872,-0.000178,24.016046,-0.0079,1.347
2366.00,7.551853,25.01939,-0.000178,24.015765,-0.0079,1.348
2368.00,7.551507,25.01891,-0.000178,24.016032,-0.0079,1.347
2370.00,7.551259,25.01786,-0.000178,24.015760,-0.0079,1.347
2372.00,7.551606,25.01833,-0.000178,24.016041,-0.0079,1.347
2374.00,7.551812,25.01853,-0.000178,24.015714,-0.0079,1.347
2376.00,7.552125,25.01866,-0.000177,24.015666,-0.0078,1.348
2378.00,7.551039,25.01816,-0.000177,24.015959,-0.0079,1.347
2380.00,7.550912,25.01839,-0.000178,24.015740,-0.0079,1.348
2382.00,7.550794,25.01881,-0.000177,24.015995,-0.0079,1.348
2384.00,7.550526,25.01905,-0.000177,24.016090,-0.0079,1.348
2386.00,7.549994,25.01846,-0.000178,24.015678,-0.0079,1.347
2388.00,7.550016,25.01876,-0.000178,24.016053,-0.0078,1.347
2390.00,7.550515,25.01887,-0.000178,24.015908,-0.0078,1.347
2392.00,7.550108,25.01917,-0.000178,24.015377,-0.0079,1.347
2394.00,7.550371,25.01920,-0.000178,24.015865,-0.0079,1.347
2396.00,7.550084,25.01851,-0.000176,24.015615,-0.0079,1.347
2398.00,7.549402,25.01872,-0.000176,24.015608,-0.0079,1.347
2400.00,7.549207,25.01862,-0.000178,24.015337,-0.0079,1.347
2402.00,7.550073,25.01887,-0.000178,24.015749,-0.0079,1.348
@4,12.0000,24.0
2404.00,7.548769,25.01819,-0.000179,24.015381,-0.0079,1.347
2406.00,7.541963,25.01825,-0.000179,24.015390,-0.0079,1.347
2408.00,7.531393,25.01869,-0.000177,24.015908,-0.0079,1.346
2410.00,7.517146,25.01844,-0.000177,24.015410,-0.0079,1.346
2412.00,7.501653,25.01771,-0.000178,24.015490,-0.0079,1.347
2414.00,7.489530,25.01777,-0.000178,24.015588,-0.0079,1.346
2416.00,7.480128,25.01791,-0.000177,24.015510,-0.0079,1.347
2418.00,7.473807,25.01694,-0.000178,24.015995,-0.0079,1.347
2420.00,7.469397,25.01665,-0.000179,24.015430,-0.0079,1.348
2422.00,7.465033,25.01684,-0.000180,24.014741,-0.0079,1.349
2424.00,7.461258,25.01650,-0.000179,24.015760,-0.0079,1.348
2426.00,7.458385,25.01790,-0.000179,24.015655,-0.0079,1.349
2428.00,7.456789,25.01717,-0.000179,24.015743,-0.0079,1.348
2430.00,7.460155,25.01754,-0.000179,24.015771,-0.0078,1.349
2432.00,7.467910,25.01763,-0.000180,24.015548,-0.0079,1.350
2434.00,7.479279,25.01749,-0.000180,24.015490,-0.0079,1.350
2436.00,7.489989,25.01671,-0.000179,24.014988,-0.0079,1.348
2438.00,7.497371,25.01739,-0.000178,24.015678,-0.0079,1.348
2440.00,7.500796,25.01702,-0.000179,24.015954,-0.0079,1.347
2442.00,7.502717,25.01678,-0.000179,24.015557,-0.0079,1.348
2444.00,7.504063,25.01704,-0.000177,24.015836,-0.0079,1.348
2446.00,7.504777,25.01693,-0.000177,24.015879,-0.0078,1.348
2448.00,7.506708,25.01651,-0.000177,24.015724,-0.0079,1.348
2450.00,7.509831,25.01650,-0.000178,24.015941,-0.0078,1.348
2452.00,7.513277,25.01710,-0.000178,24.016146,-0.0079,1.348
2454.00,7.514611,25.01763,-0.000178,24.016423,-0.0079,1.348
2456.00,7.516267,25.01817,-0.000176,24.016530,-0.0079,1.347
2458.00,7.520467,25.01757,-0.000176,24.016106,-0.0079,1.347
2460.00,7.524968,25.01731,-0.000177,24.015403,-0.0079,1.347
2462.00,7.528213,25.01695,-0.000177,24.016186,-0.0079,1.348
2464.00,7.533046,25.01739,-0.000176,24.015894,-0.0079,1.348
2466.00,7.538613,25.01732,-0.000178,24.016150,-0.0078,1.348
2468.00,7.542006,25.01602,-0.000178,24.015765,-0.0079,1.348
2470.00,7.545919,25.01674,-0.000179,24.016380,-0.0079,1.347
2472.00,7.549758,25.01726,-0.000177,24.015896,-0.0079,1.347
2474.00,7.553133,25.01672,-0.000177,24.015477,-0.0079,1.347
2476.00,7.555571,25.01695,-0.000177,24.015330,-0.0079,1.347
2478.00,7.557132,25.01634,-0.000176,24.015733,-0.0079,1.347
2480.00,7.557921,25.01626,-0.000177,24.015539,-0.0079,1.347
2482.00,7.557750,25.01710,-0.000179,24.015856,-0.0079,1.347
2484.00,7.556701,25.01709,-0.000177,24.015658,-0.0079,1.347
2486.00,7.555847,25.01752,-0.000177,24.016093,-0.0079,1.347
2488.00,7.555145,25.01757,-0.000176,24.016144,-0.0079,1.347
2490.00,7.553464,25.01746,-0.000177,24.016264,-0.0078,1.347
2492.00,7.551801,25.01785,-0.000176,24.015763,-0.0079,1.347
2494.00,7.550272,25.01894,-0.000177,24.015972,-0.0079,1.348
2496.00,7.548964,25.01798,-0.000178,24.015363,-0.0079,1.348
2498.00,7.547857,25.01750,-0.000179,24.015917,-0.0079,1.347
2500.00,7.546790,25.01778,-0.000179,24.015970,-0.0079,1.347
2502.00,7.545731,25.01720,-0.000178,24.015646,-0.0079,1.347
2504.00,7.545397,25.01813,-0.000178,24.015765,-0.0079,1.347
2506.00,7.544456,25.01788,-0.000177,24.016307,-0.0079,1.348
2508.00,7.544047,25.01802,-0.000177,24.016139,-0.0079,1.347
2510.00,7.543446,25.01782,-0.000177,24.015325,-0.0079,1.348
2512.00,7.543317,25.01797,-0.000177,24.014817,-0.0079,1.348
2514.00,7.544434,25.01850,-0.000179,24.015568,-0.0079,1.347
2516.00,7.544462,25.01772,-0.000178,24.015408,-0.0078,1.347
2518.00,7.544724,25.01732,-0.000178,24.015638,-0.0079,1.348
2520.00,7.545028,25.01724,-0.000177,24.016489,-0.0079,1.348
2522.00,7.544360,25.01728,-0.000178,24.015452,-0.0079,1.348
2524.00,7.544597,25.01696,-0.000178,24.016282,-0.0079,1.347
2526.00,7.545819,25.01842,-0.000179,24.015618,-0.0079,1.347
2528.00,7.545636,25.01860,-0.000178,24.015524,-0.0079,1.347
2530.00,7.546615,25.01826,-0.000176,24.015064,-0.0079,1.347
2532.00,7.548127,25.01802,-0.000178,24.015743,-0.0079,1.348
2534.00,7.547975,25.01759,-0.000178,24.015997,-0.0079,1.348
2536.00,7.548027,25.01724,-0.000177,24.015745,-0.0079,1.347
2538.00,7.547276,25.01777,-0.000176,24.015540,-0.0079,1.346
2540.00,7.546819,25.01776,-0.000178,24.016218,-0.0079,1.347
2542.00,7.546809,25.01792,-0.000177,24.015946,-0.0078,1.348
2544.00,7.546311,25.01835,-0.000177,24.015937,-0.0079,1.347
2546.00,7.546080,25.01888,-0.000177,24.015537,-0.0079,1.348
2548.00,7.545526,25.01971,-0.000178,24.015263,-0.0079,1.347
2550.00,7.544991,25.01825,-0.000178,24.015771,-0.0079,1.348
2552.00,7.543903,25.01774,-0.000177,24.015479,-0.0078,1.347
2554.00,7.544173,25.01816,-0.000177,24.015767,-0.0079,1.347
2556.00,7.543850,25.01819,-0.000177,24.015517,-0.0079,1.347
2558.00,7.543858,25.01794,-0.000176,24.015327,-0.0079,1.347
2560.00,7.543603,25.01816,-0.000177,24.015352,-0.0079,1.347
2562.00,7.543311,25.01802,-0.000178,24.015332,-0.0079,1.348
2564.00,7.543953,25.01847,-0.000178,24.016342,-0.0079,1.347
2566.00,7.544553,25.01815,-0.000178,24.016175,-0.0078,1.347
2568.00,7.544636,25.01712,-0.000178,24.015912,-0.0078,1.348
2570.00,7.544579,25.01741,-0.000178,24.016371,-0.0079,1.348
2572.00,7.543907,25.01771,-0.000177,24.015881,-0.0079,1.347
2574.00,7.543634,25.01787,-0.000177,24.015711,-0.0079,1.347
2576.00,7.544232,25.01711,-0.000177,24.016012,-0.0079,1.347
2578.00,7.544038,25.01742,-0.000177,24.014893,-0.0079,1.347
2580.00,7.542977,25.01837,-0.000177,24.016285,-0.0079,1.346
2582.00,7.543725,25.01836,-0.000177,24.016465,-0.0079,1.347
2584.00,7.543378,25.01793,-0.000178,24.016481,-0.0079,1.348
2586.00,7.543984,25.01900,-0.000177,24.016092,-0.0079,1.347
2588.00,7.543875,25.01956,-0.000179,24.015859,-0.0079,1.347
2590.00,7.543794,25.01906,-0.000177,24.015588,-0.0079,1.348
2592.00,7.542308,25.01825,-0.000177,24.015780,-0.0078,1.347
2594.00,7.541317,25.01783,-0.000177,24.015693,-0.0079,1.347
2596.00,7.541938,25.01861,-0.000177,24.015499,-0.0079,1.347
2598.00,7.542455,25.02002,-0.000177,24.016117,-0.0078,1.347
2600.00,7.542808,25.01902,-0.000177,24.016594,-0.0078,1.347
2602.00,7.542776,25.01874,-0.000177,24.015852,-0.0078,1.347
2604.00,7.542667,25.01793,-0.000178,24.016003,-0.0079,1.347
2606.00,7.542649,25.01840,-0.000177,24.016015,-0.0079,1.347
2608.00,7.542534,25.01847,-0.000177,24.015986,-0.0079,1.347
2610.00,7.542295,25.01780,-0.000177,24.016122,-0.0079,1.347
2612.00,7.541436,25.01784,-0.000176,24.016293,-0.0078,1.346
2614.00,7.541840,25.01883,-0.000176,24.015637,-0.0078,1.347
2616.00,7.542050,25.01820,-0.000178,24.015945,-0.0079,1.348
2618.00,7.541324,25.01740,-0.000177,24.015796,-0.0078,1.347
2620.00,7.540799,25.01805,-0.000178,24.015858,-0.0079,1.347
2622.00,7.540759,25.01822,-0.000178,24.016202,-0.0079,1.347
2624.00,7.541739,25.01831,-0.000177,24.016458,-0.0079,1.347
2626.00,7.541631,25.01796,-0.000178,24.015985,-0.0079,1.347
2628.00,7.541084,25.01895,-0.000177,24.015520,-0.0079,1.347
2630.00,7.540545,25.01900,-0.000178,24.015649,-0.0079,1.348
2632.00,7.541662,25.01883,-0.000178,24.016035,-0.0079,1.347
2634.00,7.542655,25.01882,-0.000178,24.015743,-0.0079,1.347
2636.00,7.542036,25.01868,-0.000177,24.015671,-0.0079,1.347
2638.00,7.541987,25.01871,-0.000177,24.016072,-0.0079,1.347
2640.00,7.542253,25.01918,-0.000177,24.015789,-0.0079,1.347
2642.00,7.542197,25.01895,-0.000178,24.015156,-0.0079,1.348
2644.00,7.542397,25.01895,-0.000177,24.015765,-0.0079,1.348
2646.00,7.541763,25.01853,-0.000178,24.016349,-0.0079,1.347
2648.00,7.540778,25.01820,-0.000178,24.015921,-0.0079,1.347
2650.00,7.540125,25.01882,-0.000178,24.016532,-0.0079,1.347
2652.00,7.540838,25.01987,-0.000178,24.015952,-0.0079,1.347
2654.00,7.540760,25.01986,-0.000177,24.015840,-0.0078,1.347
2656.00,7.541381,25.01901,-0.000178,24.016017,-0.0079,1.348
2658.00,7.540992,25.01884,-0.000179,24.015457,-0.0079,1.347
2660.00,7.539596,25.01886,-0.000177,24.016124,-0.0079,1.347
2662.00,7.539485,25.01937,-0.000178,24.016153,-0.0079,1.348
2664.00,7.539719,25.01923,-0.000178,24.015968,-0.0079,1.347
2666.00,7.539208,25.01972,-0.000177,24.015602,-0.0078,1.348
2668.00,7.539506,25.02003,-0.000177,24.016048,-0.0079,1.347
2670.00,7.539144,25.02043,-0.000177,24.015805,-0.0079,1.347
2672.00,7.539152,25.01992,-0.000177,24.016697,-0.0079,1.346
2674.00,7.539260,25.01977,-0.000177,24.015756,-0.0079,1.347
2676.00,7.539294,25.02040,-0.000178,24.016144,-0.0079,1.348
2678.00,7.539713,25.01999,-0.000178,24.015720,-0.0079,1.348
2680.00,7.539790,25.01961,-0.000178,24.015330,-0.0079,1.347
2682.00,7.539823,25.01923,-0.000178,24.015740,-0.0079,1.347
2684.00,7.539258,25.01826,-0.000177,24.015366,-0.0079,1.348
2686.00,7.538837,25.01804,-0.000177,24.016102,-0.0078,1.348
2688.00,7.539186,25.01908,-0.000179,24.016530,-0.0079,1.347
2690.00,7.539158,25.01923,-0.000177,24.015981,-0.0079,1.348
2692.00,7.539355,25.01815,-0.000178,24.015742,-0.0079,1.347
2694.00,7.539973,25.01848,-0.000178,24.016670,-0.0079,1.347
2696.00,7.540046,25.01800,-0.000177,24.015869,-0.0079,1.347
2698.00,7.539885,25.01793,-0.000177,24.016354,-0.0079,1.347
2700.00,7.538942,25.01847,-0.000177,24.015916,-0.0079,1.347
2702.00,7.538655,25.01888,-0.000177,24.015836,-0.0078,1.348
2704.00,7.538795,25.01866,-0.000178,24.016010,-0.0078,1.347
2706.00,7.539242,25.01725,-0.000177,24.016160,-0.0078,1.347
2708.00,7.537772,25.01894,-0.000176,24.015983,-0.0079,1.347
2710.00,7.538203,25.01997,-0.000176,24.016035,-0.0079,1.347
2712.00,7.538467,25.01998,-0.000177,24.015888,-0.0078,1.347
2714.00,7.538940,25.01955,-0.000177,24.016441,-0.0078,1.347
2716.00,7.538557,25.01871,-0.000179,24.015660,-0.0079,1.348
2718.00,7.537685,25.01875,-0.000178,24.015867,-0.0079,1.348
2720.00,7.537378,25.01886,-0.000177,24.015783,-0.0079,1.348
2722.00,7.537534,25.01861,-0.000178,24.015497,-0.0079,1.347
2724.00,7.538248,25.01877,-0.000178,24.015593,-0.0079,1.348
2726.00,7.538122,25.01899,-0.000179,24.015928,-0.0079,1.348
2728.00,7.538522,25.01880,-0.000179,24.016175,-0.0078,1.347
2730.00,7.538659,25.01840,-0.000177,24.015849,-0.0079,1.347
2732.00,7.538265,25.01855,-0.000178,24.015923,-0.0079,1.347
2734.00,7.538030,25.01904,-0.000175,24.015707,-0.0079,1.347
2736.00,7.538701,25.01939,-0.000177,24.015898,-0.0079,1.347
2738.00,7.538772,25.01926,-0.000177,24.015854,-0.0078,1.347
2740.00,7.538141,25.01875,-0.000176,24.015482,-0.0079,1.347
2742.00,7.537496,25.01816,-0.000178,24.016023,-0.0078,1.347
2744.00,7.538123,25.01881,-0.000178,24.015814,-0.0078,1.348
2746.00,7.538514,25.01900,-0.000178,24.015180,-0.0078,1.348
2748.00,7.538684,25.01895,-0.000178,24.016425,-0.0079,1.347
2750.00,7.537955,25.01861,-0.000177,24.015829,-0.0079,1.347
2752.00,7.537452,25.01832,-0.000178,24.016101,-0.0078,1.348
2754.00,7.536830,25.01858,-0.000178,24.015988,-0.0079,1.348
2756.00,7.535524,25.01890,-0.000177,24.015754,-0.0079,1.347
2758.00,7.535571,25.01794,-0.000177,24.016463,-0.0079,1.347
2760.00,7.536089,25.01706,-0.000177,24.016329,-0.0079,1.347
2762.00,7.536142,25.01714,-0.000177,24.016211,-0.0078,1.346
2764.00,7.536677,25.01725,-0.000176,24.016356,-0.0079,1.348
2766.00,7.536382,25.01687,-0.000178,24.016412,-0.0078,1.349
2768.00,7.535289,25.01710,-0.000178,24.015655,-0.0079,1.348
2770.00,7.535874,25.01689,-0.000177,24.015586,-0.0079,1.347
2772.00,7.536248,25.01799,-0.000176,24.016066,-0.0079,1.347
2774.00,7.536763,25.01713,-0.000177,24.016014,-0.0079,1.347
2776.00,7.536724,25.01702,-0.000177,24.015615,-0.0078,1.347
2778.00,7.536515,25.01805,-0.000177,24.016093,-0.0079,1.347
2780.00,7.537286,25.01740,-0.000177,24.015517,-0.0079,1.348
2782.00,7.537846,25.01793,-0.000177,24.016289,-0.0079,1.348
2784.00,7.536987,25.01837,-0.000177,24.016255,-0.0079,1.348
2786.00,7.536176,25.01828,-0.000179,24.016057,-0.0079,1.348
2788.00,7.535466,25.01787,-0.000178,24.015285,-0.0079,1.347
2790.00,7.534779,25.01825,-0.000178,24.015486,-0.0079,1.347
2792.00,7.535198,25.01841,-0.000176,24.016180,-0.0079,1.347
2794.00,7.535393,25.01817,-0.000176,24.015961,-0.0079,1.348
2796.00,7.535450,25.01811,-0.000176,24.016429,-0.0078,1.347
2798.00,7.535789,25.01806,-0.000177,24.016595,-0.0079,1.347
2800.00,7.534794,25.01798,-0.000178,24.015791,-0.0079,1.348
2802.00,7.535195,25.01877,-0.000177,24.015885,-0.0079,1.347
2804.00,7.534655,25.01928,-0.000178,24.016115,-0.0079,1.348
2806.00,7.533742,25.01888,-0.000176,24.016048,-0.0079,1.347
2808.00,7.534302,25.01869,-0.000175,24.016073,-0.0079,1.347
2810.00,7.534707,25.01818,-0.000176,24.016672,-0.0079,1.347
2812.00,7.534088,25.01800,-0.000176,24.015769,-0.0079,1.347
2814.00,7.534019,25.01781,-0.000176,24.016222,-0.0079,1.347
2816.00,7.533485,25.01835,-0.000177,24.015749,-0.0079,1.348
2818.00,7.534075,25.01884,-0.000177,24.016624,-0.0079,1.348
2820.00,7.533928,25.01897,-0.000176,24.015727,-0.0079,1.347
2822.00,7.533605,25.01851,-0.000176,24.016113,-0.0079,1.347
2824.00,7.534473,25.01845,-0.000176,24.016507,-0.0079,1.347
2826.00,7.534190,25.01826,-0.000175,24.016510,-0.0079,1.347
2828.00,7.533162,25.01834,-0.000176,24.016001,-0.0079,1.348
2830.00,7.533410,25.01886,-0.000176,24.016008,-0.0079,1.348
2832.00,7.533543,25.01894,-0.000177,24.016106,-0.0079,1.348
2834.00,7.533786,25.01875,-0.000177,24.016139,-0.0079,1.347
2836.00,7.533741,25.01790,-0.000175,24.015852,-0.0078,1.347
2838.00,7.533957,25.01793,-0.000176,24.015571,-0.0079,1.347
2840.00,7.534422,25.01754,-0.000177,24.016244,-0.0079,1.347
2842.00,7.533915,25.01782,-0.000177,24.016046,-0.0079,1.347
2844.00,7.532743,25.01830,-0.000177,24.016711,-0.0079,1.347
2846.00,7.532565,25.01798,-0.000177,24.015994,-0.0079,1.347
2848.00,7.532986,25.01759,-0.000176,24.015894,-0.0079,1.347
2850.00,7.533140,25.01841,-0.000176,24.015689,-0.0079,1.347
2852.00,7.533363,25.01785,-0.000176,24.015303,-0.0079,1.347
2854.00,7.533306,25.01816,-0.000177,24.016574,-0.0079,1.347
2856.00,7.532407,25.01766,-0.000177,24.015515,-0.0079,1.347
2858.00,7.533014,25.01736,-0.000178,24.015956,-0.0078,1.347
2860.00,7.533378,25.01798,-0.000176,24.016414,-0.0079,1.347
2862.00,7.532947,25.01856,-0.000177,24.016200,-0.0079,1.347
2864.00,7.532978,25.01822,-0.000176,24.015394,-0.0079,1.347
2866.00,7.532651,25.01755,-0.000177,24.015709,-0.0079,1.347
2868.00,7.531986,25.01753,-0.000178,24.015499,-0.0079,1.347
2870.00,7.532410,25.01886,-0.000177,24.015406,-0.0079,1.348
2872.00,7.532068,25.01918,-0.000177,24.015522,-0.0079,1.347
2874.00,7.531337,25.01853,-0.000178,24.016061,-0.0079,1.347
2876.00,7.532194,25.01866,-0.000177,24.016063,-0.0078,1.347
2878.00,7.531981,25.01840,-0.000176,24.015952,-0.0079,1.347
2880.00,7.532259,25.01838,-0.000177,24.016173,-0.0079,1.347
2882.00,7.532090,25.01811,-0.000177,24.015598,-0.0079,1.348
2884.00,7.532080,25.01782,-0.000176,24.015749,-0.0079,1.347
2886.00,7.532155,25.01856,-0.000177,24.015633,-0.0078,1.347
2888.00,7.532059,25.01859,-0.000179,24.016140,-0.0079,1.348
2890.00,7.531082,25.01837,-0.000178,24.016043,-0.0079,1.347
2892.00,7.530576,25.01771,-0.000178,24.016300,-0.0079,1.347
2894.00,7.531244,25.01820,-0.000177,24.016146,-0.0079,1.348
2896.00,7.531721,25.01787,-0.000178,24.014879,-0.0079,1.348
2898.00,7.532025,25.01794,-0.000177,24.015131,-0.0079,1.347
2900.00,7.531201,25.01878,-0.000177,24.016043,-0.0079,1.347
2902.00,7.530846,25.01954,-0.000176,24.016601,-0.0079,1.346
2904.00,7.530737,25.01900,-0.000177,24.015865,-0.0079,1.347
2906.00,7.530520,25.01928,-0.000177,24.016235,-0.0079,1.347
2908.00,7.530434,25.01874,-0.000178,24.016478,-0.0079,1.348
2910.00,7.530478,25.01841,-0.000178,24.016249,-0.0079,1.347
2912.00,7.530295,25.01840,-0.000176,24.015655,-0.0079,1.347
2914.00,7.531038,25.01756,-0.000178,24.015937,-0.0079,1.347
2916.00,7.531037,25.01762,-0.000178,24.015754,-0.0079,1.347
2918.00,7.530853,25.01720,-0.000178,24.015829,-0.0079,1.346
2920.00,7.531266,25.01698,-0.000177,24.015582,-0.0079,1.347
2922.00,7.531864,25.01722,-0.000177,24.016082,-0.0079,1.348
2924.00,7.531424,25.01715,-0.000177,24.015959,-0.0079,1.348
2926.00,7.530873,25.01677,-0.000177,24.015927,-0.0079,1.347
2928.00,7.530529,25.01630,-0.000177,24.016470,-0.0079,1.347
2930.00,7.530923,25.01717,-0.000177,24.016856,-0.0079,1.347
2932.00,7.530766,25.01799,-0.000177,24.015056,-0.0079,1.347
2934.00,7.530381,25.01802,-0.000177,24.015589,-0.0079,1.346
2936.00,7.530279,25.01740,-0.000177,24.016521,-0.0079,1.347
2938.00,7.529798,25.01736,-0.000178,24.015462,-0.0079,1.347
2940.00,7.528419,25.01698,-0.000178,24.015464,-0.0078,1.347
2942.00,7.528365,25.01846,-0.000177,24.015803,-0.0079,1.347
2944.00,7.528433,25.01893,-0.000179,24.016055,-0.0079,1.347
2946.00,7.528150,25.01857,-0.000178,24.016536,-0.0078,1.347
2948.00,7.528346,25.01881,-0.000177,24.015881,-0.0079,1.347
2950.00,7.529435,25.01883,-0.000177,24.015618,-0.0079,1.346
2952.00,7.529396,25.01860,-0.000177,24.016351,-0.0079,1.347
2954.00,7.529527,25.01908,-0.000176,24.016258,-0.0078,1.347
2956.00,7.528944,25.01888,-0.000177,24.015950,-0.0079,1.347
2958.00,7.528675,25.01875,-0.000177,24.015805,-0.0079,1.347
2960.00,7.529167,25.01830,-0.000178,24.015689,-0.0078,1.347
2962.00,7.529148,25.01816,-0.000177,24.015714,-0.0079,1.347
2964.00,7.529411,25.01727,-0.000178,24.015595,-0.0079,1.347
2966.00,7.530266,25.01832,-0.000177,24.016101,-0.0079,1.348
2968.00,7.529969,25.01946,-0.000176,24.016077,-0.0078,1.347
2970.00,7.529078,25.01951,-0.000177,24.016191,-0.0079,1.347
2972.00,7.528394,25.01933,-0.000176,24.016483,-0.0078,1.347
2974.00,7.528085,25.01933,-0.000177,24.016619,-0.0078,1.347
2976.00,7.528307,25.01964,-0.000178,24.015946,-0.0079,1.347
2978.00,7.528040,25.01934,-0.000177,24.016148,-0.0078,1.346
2980.00,7.528509,25.01877,-0.000178,24.015520,-0.0079,1.347
2982.00,7.528545,25.01836,-0.000178,24.016162,-0.0078,1.347
2984.00,7.528146,25.01879,-0.000178,24.015843,-0.0079,1.347
2986.00,7.527216,25.01897,-0.000177,24.015727,-0.0079,1.347
2988.00,7.527234,25.01918,-0.000178,24.016202,-0.0079,1.348
2990.00,7.527274,25.01929,-0.000179,24.015867,-0.0079,1.348
2992.00,7.527735,25.01890,-0.000178,24.016313,-0.0078,1.347
2994.00,7.527777,25.01938,-0.000177,24.015825,-0.0079,1.347
2996.00,7.529699,25.01918,-0.000176,24.015524,-0.0079,1.348
2998.00,7.528663,25.01830,-0.000177,24.015840,-0.0079,1.347
3000.00,7.527948,25.01799,-0.000177,24.015713,-0.0078,1.348
3002.00,7.527804,25.01807,-0.000177,24.016251,-0.0079,1.347
@5,12.0000,24.0
3004.00,7.526980,25.01877,-0.000176,24.015997,-0.0079,1.347
3006.00,7.520683,25.01863,-0.000176,24.016073,-0.0079,1.347
3008.00,7.510891,25.01779,-0.000177,24.015740,-0.0079,1.346
3010.00,7.497876,25.01770,-0.000177,24.015606,-0.0079,1.346
3012.00,7.482734,25.01736,-0.000176,24.015856,-0.0079,1.346
3014.00,7.469893,25.01797,-0.000176,24.016474,-0.0078,1.348
3016.00,7.461867,25.01914,-0.000176,24.016394,-0.0078,1.348
3018.00,7.456490,25.01977,-0.000176,24.015491,-0.0079,1.348
3020.00,7.451731,25.01899,-0.000178,24.015481,-0.0079,1.348
3022.00,7.448251,25.01858,-0.000177,24.016343,-0.0078,1.348
3024.00,7.443839,25.01978,-0.000178,24.016019,-0.0079,1.349
3026.00,7.440652,25.02013,-0.000179,24.015905,-0.0079,1.349
3028.00,7.438665,25.01907,-0.000179,24.015800,-0.0079,1.349
3030.00,7.441513,25.01931,-0.000178,24.015988,-0.0079,1.348
3032.00,7.449406,25.01945,-0.000179,24.015872,-0.0079,1.348
3034.00,7.460302,25.01911,-0.000178,24.015595,-0.0079,1.349
3036.00,7.471567,25.01876,-0.000179,24.015428,-0.0079,1.349
3038.00,7.479271,25.01880,-0.000179,24.015914,-0.0079,1.348
3040.00,7.483510,25.01938,-0.000178,24.015588,-0.0079,1.349
3042.00,7.485534,25.01974,-0.000179,24.016780,-0.0079,1.348
3044.00,7.486093,25.01939,-0.000176,24.016231,-0.0079,1.347
3046.00,7.487710,25.01992,-0.000176,24.016188,-0.0079,1.347
3048.00,7.488922,25.02021,-0.000177,24.015945,-0.0079,1.347
3050.00,7.490895,25.01976,-0.000176,24.016311,-0.0079,1.347
3052.00,7.493191,25.02015,-0.000176,24.016483,-0.0079,1.347
3054.00,7.496573,25.02032,-0.000176,24.015783,-0.0078,1.347
3056.00,7.499827,25.02040,-0.000177,24.016059,-0.0079,1.348
3058.00,7.502854,25.01981,-0.000177,24.016231,-0.0078,1.347
3060.00,7.506503,25.01913,-0.000177,24.015927,-0.0079,1.347
3062.00,7.510200,25.01995,-0.000177,24.016256,-0.0079,1.348
3064.00,7.514584,25.02055,-0.000176,24.015907,-0.0079,1.347
3066.00,7.518671,25.01940,-0.000176,24.016010,-0.0079,1.347
3068.00,7.522816,25.01933,-0.000177,24.016122,-0.0079,1.347
3070.00,7.527066,25.01976,-0.000177,24.016572,-0.0078,1.347
3072.00,7.530881,25.02016,-0.000177,24.016708,-0.0078,1.347
3074.00,7.533289,25.02025,-0.000176,24.015986,-0.0078,1.347
3076.00,7.535766,25.02002,-0.000176,24.016305,-0.0078,1.347
3078.00,7.537835,25.02093,-0.000177,24.016556,-0.0078,1.347
3080.00,7.538403,25.01981,-0.000176,24.017110,-0.0079,1.347
3082.00,7.538771,25.01983,-0.000176,24.016180,-0.0078,1.347
3084.00,7.537498,25.01990,-0.000178,24.015722,-0.0079,1.347
3086.00,7.535711,25.01931,-0.000178,24.015979,-0.0079,1.347
3088.00,7.534589,25.01857,-0.000177,24.015350,-0.0079,1.347
3090.00,7.533353,25.01876,-0.000178,24.016019,-0.0079,1.348
3092.00,7.532343,25.01939,-0.000177,24.015767,-0.0079,1.347
3094.00,7.529740,25.01983,-0.000177,24.015328,-0.0079,1.347
3096.00,7.528788,25.01921,-0.000176,24.015375,-0.0079,1.347
3098.00,7.528083,25.01857,-0.000177,24.015968,-0.0079,1.347
3100.00,7.526664,25.01991,-0.000177,24.015392,-0.0079,1.347
3102.00,7.525603,25.02012,-0.000178,24.015201,-0.0079,1.347
3104.00,7.524340,25.02003,-0.000177,24.015035,-0.0079,1.347
3106.00,7.523724,25.01971,-0.000176,24.015093,-0.0079,1.347
3108.00,7.524102,25.01978,-0.000176,24.016231,-0.0079,1.347
3110.00,7.523506,25.01977,-0.000178,24.016532,-0.0079,1.347
3112.00,7.523188,25.01999,-0.000178,24.016150,-0.0079,1.347
3114.00,7.523756,25.02043,-0.000177,24.015107,-0.0079,1.348
3116.00,7.524425,25.01975,-0.000177,24.015698,-0.0079,1.347
3118.00,7.525804,25.02021,-0.000176,24.016001,-0.0079,1.347
3120.00,7.525251,25.01995,-0.000177,24.016001,-0.0079,1.347
3122.00,7.524437,25.01919,-0.000177,24.015814,-0.0079,1.347
3124.00,7.524934,25.01936,-0.000177,24.015381,-0.0079,1.347
3126.00,7.525359,25.01919,-0.000176,24.015522,-0.0079,1.347
3128.00,7.525070,25.01909,-0.000177,24.015716,-0.0079,1.347
3130.00,7.525686,25.01935,-0.000177,24.015283,-0.0078,1.347
3132.00,7.526229,25.01931,-0.000178,24.015968,-0.0079,1.348
3134.00,7.525914,25.01885,-0.000177,24.016070,-0.0079,1.347
3136.00,7.526135,25.01905,-0.000177,24.016266,-0.0079,1.347
3138.00,7.525557,25.01982,-0.000178,24.016010,-0.0079,1.347
3140.00,7.525837,25.01993,-0.000178,24.015838,-0.0079,1.347
3142.00,7.526572,25.02000,-0.000178,24.015907,-0.0079,1.347
3144.00,7.526927,25.02030,-0.000178,24.015270,-0.0079,1.347
3146.00,7.526856,25.01995,-0.000177,24.015180,-0.0079,1.347
3148.00,7.527243,25.01994,-0.000177,24.015798,-0.0079,1.347
3150.00,7.525453,25.01947,-0.000177,24.016153,-0.0079,1.347
3152.00,7.525604,25.01895,-0.000177,24.015756,-0.0079,1.347
3154.00,7.525589,25.01898,-0.000177,24.015250,-0.0079,1.347
3156.00,7.525538,25.01993,-0.000177,24.016006,-0.0078,1.347
3158.00,7.524506,25.01982,-0.000178,24.015812,-0.0079,1.347
3160.00,7.523399,25.01968,-0.000178,24.015582,-0.0079,1.347
3162.00,7.522901,25.01954,-0.000178,24.015968,-0.0079,1.347
3164.00,7.523256,25.01954,-0.000178,24.015684,-0.0079,1.348
3166.00,7.522386,25.02012,-0.000178,24.015974,-0.0079,1.347
3168.00,7.522017,25.02006,-0.000177,24.015905,-0.0079,1.347
3170.00,7.522332,25.01983,-0.000176,24.016122,-0.0079,1.347
3172.00,7.523296,25.02040,-0.000177,24.016519,-0.0079,1.347
3174.00,7.523457,25.02108,-0.000177,24.015660,-0.0079,1.347
3176.00,7.523217,25.02071,-0.000176,24.015519,-0.0079,1.348
3178.00,7.522475,25.01985,-0.000177,24.015753,-0.0079,1.348
3180.00,7.522438,25.01985,-0.000176,24.015856,-0.0079,1.347
3182.00,7.522564,25.02068,-0.000177,24.016099,-0.0079,1.347
3184.00,7.522024,25.02030,-0.000176,24.015856,-0.0079,1.347
3186.00,7.521837,25.01874,-0.000176,24.016144,-0.0079,1.347
3188.00,7.522511,25.01875,-0.000177,24.016376,-0.0078,1.347
3190.00,7.522758,25.01930,-0.000178,24.015992,-0.0079,1.348
3192.00,7.522583,25.01886,-0.000178,24.015731,-0.0079,1.347
3194.00,7.522781,25.01791,-0.000178,24.015279,-0.0079,1.347
3196.00,7.522603,25.01812,-0.000178,24.015506,-0.0079,1.347
3198.00,7.522394,25.01856,-0.000179,24.015123,-0.0079,1.347
3200.00,7.522323,25.01916,-0.000178,24.015733,-0.0079,1.347
3202.00,7.522322,25.01956,-0.000177,24.015714,-0.0079,1.347
3204.00,7.522191,25.01866,-0.000176,24.016193,-0.0079,1.347
3206.00,7.522116,25.01911,-0.000178,24.015334,-0.0079,1.348
3208.00,7.521328,25.01842,-0.000178,24.015595,-0.0079,1.347
3210.00,7.521592,25.01823,-0.000178,24.015662,-0.0079,1.347
3212.00,7.521951,25.01898,-0.000177,24.016530,-0.0079,1.347
3214.00,7.521803,25.01857,-0.000178,24.015798,-0.0079,1.348
3216.00,7.521512,25.01874,-0.000178,24.015428,-0.0079,1.347
3218.00,7.520398,25.01894,-0.000178,24.015042,-0.0079,1.347
3220.00,7.520770,25.01860,-0.000178,24.015448,-0.0079,1.347
3222.00,7.521076,25.01891,-0.000178,24.015354,-0.0079,1.347
3224.00,7.520361,25.01887,-0.000177,24.014984,-0.0079,1.347
3226.00,7.519783,25.01872,-0.000178,24.015776,-0.0079,1.348
3228.00,7.519670,25.01880,-0.000178,24.015292,-0.0079,1.347
3230.00,7.520141,25.02001,-0.000179,24.015452,-0.0079,1.347
3232.00,7.520918,25.01891,-0.000177,24.015682,-0.0079,1.347
3234.00,7.520112,25.01893,-0.000178,24.015394,-0.0079,1.347
3236.00,7.519688,25.02004,-0.000176,24.015301,-0.0079,1.347
3238.00,7.520315,25.02023,-0.000176,24.015423,-0.0079,1.347
3240.00,7.521099,25.01983,-0.000177,24.015606,-0.0079,1.347
3242.00,7.521315,25.01931,-0.000177,24.015879,-0.0079,1.347
3244.00,7.521410,25.01938,-0.000178,24.016171,-0.0079,1.347
3246.00,7.521351,25.01948,-0.000178,24.015408,-0.0079,1.348
3248.00,7.520216,25.01982,-0.000177,24.015120,-0.0079,1.348
3250.00,7.519958,25.01929,-0.000177,24.015287,-0.0079,1.348
3252.00,7.520392,25.01931,-0.000178,24.014953,-0.0079,1.347
3254.00,7.520904,25.01918,-0.000178,24.015236,-0.0079,1.347
3256.00,7.521281,25.01911,-0.000177,24.015457,-0.0080,1.347
3258.00,7.520839,25.01888,-0.000177,24.015582,-0.0080,1.347
3260.00,7.520083,25.01861,-0.000177,24.015279,-0.0079,1.347
3262.00,7.521094,25.01921,-0.000177,24.016122,-0.0079,1.348
3264.00,7.521083,25.01958,-0.000178,24.015812,-0.0079,1.348
3266.00,7.520856,25.01898,-0.000178,24.016028,-0.0079,1.348
3268.00,7.521099,25.01938,-0.000178,24.015776,-0.0079,1.348
3270.00,7.520984,25.01897,-0.000177,24.015140,-0.0079,1.347
3272.00,7.520997,25.01883,-0.000178,24.016285,-0.0079,1.347
3274.00,7.521206,25.01856,-0.000178,24.015240,-0.0079,1.347
3276.00,7.521361,25.01864,-0.000178,24.016162,-0.0079,1.347
3278.00,7.520826,25.02030,-0.000176,24.016276,-0.0079,1.347
3280.00,7.520934,25.02058,-0.000178,24.015390,-0.0079,1.348
3282.00,7.521065,25.02032,-0.000178,24.015653,-0.0079,1.348
3284.00,7.520633,25.02025,-0.000178,24.015446,-0.0079,1.348
3286.00,7.519727,25.02044,-0.000177,24.015597,-0.0079,1.348
3288.00,7.518591,25.02101,-0.000177,24.015743,-0.0079,1.347
3290.00,7.518499,25.02005,-0.000177,24.016044,-0.0079,1.347
3292.00,7.519057,25.02015,-0.000177,24.015613,-0.0079,1.347
3294.00,7.518741,25.02043,-0.000179,24.015404,-0.0079,1.348
3296.00,7.518391,25.02075,-0.000178,24.015236,-0.0079,1.347
3298.00,7.518260,25.02067,-0.000178,24.014924,-0.0079,1.347
3300.00,7.518429,25.02061,-0.000179,24.015327,-0.0079,1.347
3302.00,7.518604,25.02016,-0.000178,24.014873,-0.0079,1.348
3304.00,7.517919,25.01936,-0.000179,24.016211,-0.0079,1.348
3306.00,7.518332,25.02025,-0.000179,24.015684,-0.0079,1.347
3308.00,7.518566,25.02088,-0.000178,24.016110,-0.0079,1.348
3310.00,7.518613,25.02109,-0.000177,24.015374,-0.0079,1.347
3312.00,7.517806,25.01971,-0.000178,24.015185,-0.0079,1.348
3314.00,7.518153,25.02006,-0.000178,24.015608,-0.0079,1.347
3316.00,7.517650,25.01991,-0.000178,24.015029,-0.0079,1.348
3318.00,7.517398,25.02120,-0.000179,24.015100,-0.0079,1.347
3320.00,7.517485,25.02108,-0.000178,24.015597,-0.0079,1.347
3322.00,7.518019,25.02134,-0.000177,24.014779,-0.0079,1.348
3324.00,7.517596,25.02070,-0.000178,24.014986,-0.0079,1.347
3326.00,7.517947,25.02015,-0.000178,24.016046,-0.0079,1.348
3328.00,7.517906,25.02160,-0.000177,24.015685,-0.0079,1.347
3330.00,7.517516,25.02079,-0.000177,24.015283,-0.0079,1.347
3332.00,7.517380,25.02069,-0.000178,24.015423,-0.0079,1.347
3334.00,7.517717,25.02086,-0.000178,24.016014,-0.0079,1.348
3336.00,7.517678,25.02053,-0.000177,24.015408,-0.0079,1.347
3338.00,7.518250,25.02031,-0.000177,24.015212,-0.0079,1.347
3340.00,7.519028,25.02019,-0.000178,24.015269,-0.0079,1.347
3342.00,7.519211,25.02026,-0.000178,24.015981,-0.0079,1.347
3344.00,7.517781,25.01987,-0.000178,24.014714,-0.0079,1.347
3346.00,7.517635,25.01949,-0.000178,24.015714,-0.0079,1.347
3348.00,7.517517,25.01966,-0.000177,24.015894,-0.0079,1.347
3350.00,7.518054,25.02011,-0.000178,24.015595,-0.0079,1.347
3352.00,7.518563,25.02009,-0.000179,24.015662,-0.0079,1.347
3354.00,7.517966,25.01996,-0.000179,24.015569,-0.0079,1.347
3356.00,7.518230,25.02021,-0.000177,24.015256,-0.0079,1.347
3358.00,7.518135,25.01964,-0.000177,24.015559,-0.0079,1.347
3360.00,7.517832,25.01965,-0.000178,24.015676,-0.0079,1.348
3362.00,7.517042,25.02086,-0.000178,24.015747,-0.0079,1.348
3364.00,7.516973,25.02070,-0.000178,24.015094,-0.0079,1.348
3366.00,7.517234,25.02015,-0.000177,24.015301,-0.0079,1.347
3368.00,7.516919,25.01964,-0.000176,24.015017,-0.0079,1.347
3370.00,7.516719,25.01983,-0.000179,24.015401,-0.0079,1.347
3372.00,7.516524,25.02007,-0.000178,24.015430,-0.0079,1.348
3374.00,7.515664,25.01939,-0.000178,24.015294,-0.0079,1.347
3376.00,7.515648,25.01912,-0.000177,24.014830,-0.0079,1.347
3378.00,7.516057,25.02011,-0.000178,24.015560,-0.0080,1.347
3380.00,7.516124,25.02047,-0.000177,24.015524,-0.0079,1.348
3382.00,7.515235,25.02013,-0.000179,24.014612,-0.0079,1.347
3384.00,7.515043,25.01966,-0.000179,24.015051,-0.0079,1.347
3386.00,7.515430,25.02019,-0.000179,24.015562,-0.0079,1.348
3388.00,7.515993,25.02058,-0.000178,24.015363,-0.0079,1.347
3390.00,7.517187,25.02034,-0.000179,24.015227,-0.0079,1.347
3392.00,7.517812,25.02000,-0.000179,24.015406,-0.0080,1.348
3394.00,7.517423,25.02006,-0.000179,24.014868,-0.0080,1.347
3396.00,7.517414,25.02030,-0.000177,24.015317,-0.0079,1.348
3398.00,7.517754,25.02021,-0.000177,24.015245,-0.0079,1.348
3400.00,7.517241,25.02054,-0.000178,24.015390,-0.0079,1.348
3402.00,7.517290,25.02017,-0.000177,24.014984,-0.0079,1.347
3404.00,7.517251,25.01986,-0.000178,24.015352,-0.0079,1.348
3406.00,7.516786,25.01927,-0.000178,24.014440,-0.0079,1.347
3408.00,7.516419,25.01943,-0.000177,24.015782,-0.0079,1.347
3410.00,7.516277,25.01959,-0.000177,24.015426,-0.0079,1.347
3412.00,7.515891,25.02005,-0.000177,24.015243,-0.0079,1.347
3414.00,7.515817,25.02022,-0.000178,24.015763,-0.0079,1.347
3416.00,7.514696,25.01991,-0.000178,24.015357,-0.0079,1.347
3418.00,7.514060,25.01982,-0.000179,24.016039,-0.0079,1.347
3420.00,7.515393,25.01894,-0.000179,24.015241,-0.0079,1.347
3422.00,7.515614,25.01852,-0.000178,24.014785,-0.0080,1.347
3424.00,7.515616,25.01991,-0.000179,24.015482,-0.0079,1.347
3426.00,7.515435,25.01951,-0.000179,24.015046,-0.0079,1.348
3428.00,7.513928,25.02046,-0.000179,24.015638,-0.0079,1.348
3430.00,7.514770,25.02059,-0.000179,24.015211,-0.0079,1.347
3432.00,7.514210,25.02038,-0.000178,24.015468,-0.0079,1.347
3434.00,7.514069,25.02028,-0.000178,24.015671,-0.0079,1.348
3436.00,7.514064,25.02023,-0.000178,24.015348,-0.0079,1.347
3438.00,7.513808,25.02009,-0.000178,24.015539,-0.0079,1.347
3440.00,7.513928,25.02115,-0.000178,24.016095,-0.0079,1.347
3442.00,7.513627,25.02158,-0.000179,24.015274,-0.0079,1.347
3444.00,7.513909,25.02130,-0.000178,24.015549,-0.0079,1.347
3446.00,7.514593,25.02153,-0.000177,24.015499,-0.0079,1.347
3448.00,7.514588,25.02117,-0.000178,24.014969,-0.0079,1.347
3450.00,7.514554,25.02045,-0.000179,24.015337,-0.0080,1.347
3452.00,7.513522,25.02095,-0.000179,24.015383,-0.0079,1.347
3454.00,7.513369,25.02068,-0.000178,24.015597,-0.0079,1.348
3456.00,7.513472,25.02106,-0.000179,24.015559,-0.0079,1.348
3458.00,7.514046,25.02072,-0.000178,24.015580,-0.0079,1.347
3460.00,7.514907,25.02000,-0.000178,24.015163,-0.0079,1.347
3462.00,7.514465,25.01990,-0.000178,24.015713,-0.0079,1.347
3464.00,7.514177,25.02013,-0.000179,24.015241,-0.0079,1.347
3466.00,7.514201,25.02146,-0.000179,24.014650,-0.0079,1.347
3468.00,7.513815,25.02164,-0.000179,24.015365,-0.0079,1.348
3470.00,7.513579,25.02084,-0.000179,24.014770,-0.0079,1.347
3472.00,7.514091,25.02097,-0.000178,24.014982,-0.0079,1.347
3474.00,7.513566,25.02057,-0.000178,24.015178,-0.0079,1.348
3476.00,7.512845,25.02033,-0.000179,24.015377,-0.0079,1.347
3478.00,7.512577,25.02081,-0.000180,24.015488,-0.0079,1.347
3480.00,7.512539,25.02102,-0.000178,24.015377,-0.0079,1.348
3482.00,7.512581,25.02169,-0.000179,24.015885,-0.0079,1.347
3484.00,7.512708,25.02122,-0.000180,24.014957,-0.0079,1.348
3486.00,7.512888,25.02122,-0.000179,24.015952,-0.0079,1.347
3488.00,7.513508,25.02093,-0.000178,24.015466,-0.0079,1.347
3490.00,7.513609,25.02100,-0.000178,24.015189,-0.0079,1.347
3492.00,7.512386,25.02075,-0.000179,24.014810,-0.0079,1.347
3494.00,7.512855,25.02136,-0.000180,24.015511,-0.0079,1.347
3496.00,7.513802,25.01965,-0.000179,24.015346,-0.0079,1.347
3498.00,7.513082,25.02036,-0.000179,24.015051,-0.0079,1.347
3500.00,7.513646,25.02064,-0.000179,24.015017,-0.0079,1.347
3502.00,7.513266,25.02079,-0.000180,24.014815,-0.0079,1.347
3504.00,7.512983,25.02070,-0.000179,24.016059,-0.0079,1.348
3506.00,7.513040,25.02126,-0.000179,24.015986,-0.0079,1.347
3508.00,7.513712,25.02074,-0.000179,24.015660,-0.0079,1.348
3510.00,7.513871,25.02001,-0.000179,24.015167,-0.0079,1.347
3512.00,7.513211,25.01913,-0.000180,24.015513,-0.0079,1.347
3514.00,7.512421,25.01973,-0.000180,24.016108,-0.0079,1.348
3516.00,7.512273,25.02073,-0.000180,24.015637,-0.0079,1.348
3518.00,7.513277,25.02115,-0.000179,24.015386,-0.0079,1.347
3520.00,7.512366,25.02035,-0.000178,24.015254,-0.0079,1.348
3522.00,7.512356,25.02103,-0.000179,24.015678,-0.0079,1.347
3524.00,7.512952,25.02124,-0.000179,24.015571,-0.0079,1.347
3526.00,7.512885,25.02080,-0.000179,24.014924,-0.0079,1.347
3528.00,7.512275,25.02034,-0.000179,24.014543,-0.0079,1.347
3530.00,7.511846,25.02019,-0.000179,24.015626,-0.0079,1.348
3532.00,7.511325,25.02069,-0.000180,24.015261,-0.0079,1.348
3534.00,7.512902,25.02135,-0.000179,24.015562,-0.0079,1.347
3536.00,7.512236,25.02132,-0.000179,24.014964,-0.0079,1.348
3538.00,7.512295,25.02168,-0.000179,24.015426,-0.0079,1.347
3540.00,7.511716,25.02201,-0.000179,24.014447,-0.0079,1.348
3542.00,7.510923,25.02161,-0.000179,24.015187,-0.0079,1.348
3544.00,7.510777,25.02155,-0.000179,24.015637,-0.0079,1.347
3546.00,7.510867,25.02149,-0.000181,24.015669,-0.0079,1.348
3548.00,7.511005,25.02132,-0.000180,24.015963,-0.0079,1.348
3550.00,7.511445,25.02138,-0.000180,24.014951,-0.0079,1.347
3552.00,7.510657,25.02213,-0.000178,24.015633,-0.0079,1.347
3554.00,7.510827,25.02233,-0.000178,24.015754,-0.0079,1.347
3556.00,7.510963,25.02194,-0.000179,24.015241,-0.0079,1.347
3558.00,7.512010,25.02211,-0.000180,24.015308,-0.0079,1.347
3560.00,7.512103,25.02112,-0.000180,24.015256,-0.0079,1.348
3562.00,7.511438,25.02138,-0.000180,24.014572,-0.0079,1.348
3564.00,7.510723,25.02142,-0.000180,24.014723,-0.0079,1.348
3566.00,7.510752,25.02119,-0.000179,24.015691,-0.0079,1.347
3568.00,7.511098,25.02154,-0.000179,24.015377,-0.0079,1.347
3570.00,7.511157,25.02085,-0.000179,24.015276,-0.0079,1.347
3572.00,7.511416,25.02046,-0.000179,24.015946,-0.0079,1.347
3574.00,7.511508,25.02067,-0.000179,24.015386,-0.0079,1.347
3576.00,7.510299,25.02101,-0.000179,24.014862,-0.0079,1.347
3578.00,7.510132,25.02012,-0.000179,24.015051,-0.0079,1.347
3580.00,7.510054,25.01960,-0.000178,24.015542,-0.0079,1.347
3582.00,7.510484,25.01979,-0.000178,24.015136,-0.0079,1.348
3584.00,7.510996,25.01994,-0.000179,24.015252,-0.0079,1.347
3586.00,7.510791,25.02026,-0.000178,24.015334,-0.0079,1.348
3588.00,7.510090,25.02035,-0.000179,24.014846,-0.0079,1.348
3590.00,7.509882,25.02036,-0.000179,24.015729,-0.0079,1.347
3592.00,7.510907,25.01966,-0.000179,24.015651,-0.0078,1.347
3594.00,7.511178,25.01962,-0.000179,24.015370,-0.0079,1.348
3596.00,7.510996,25.02017,-0.000178,24.015270,-0.0079,1.347
3598.00,7.511080,25.02049,-0.000179,24.014755,-0.0079,1.348
3600.00,7.510979,25.01982,-0.000179,24.015647,-0.0079,1.347
3602.00,7.510663,25.01933,-0.000179,24.015394,-0.0079,1.347
@6,12.0000,24.0
3604.00,7.510099,25.01942,-0.000179,24.015979,-0.0079,1.348
3606.00,7.504169,25.01989,-0.000179,24.015939,-0.0079,1.347
3608.00,7.494447,25.01991,-0.000176,24.015366,-0.0079,1.346
3610.00,7.482941,25.02092,-0.000176,24.015241,-0.0079,1.346
3612.00,7.468210,25.02058,-0.000178,24.015470,-0.0079,1.346
3614.00,7.455068,25.02033,-0.000177,24.015696,-0.0079,1.347
3616.00,7.446212,25.02018,-0.000177,24.015867,-0.0079,1.348
3618.00,7.441574,25.02026,-0.000179,24.015517,-0.0079,1.348
3620.00,7.438055,25.02006,-0.000181,24.015883,-0.0079,1.348
3622.00,7.434641,25.01951,-0.000181,24.015278,-0.0080,1.348
3624.00,7.431329,25.01995,-0.000180,24.015388,-0.0079,1.348
3626.00,7.428121,25.02008,-0.000179,24.015530,-0.0079,1.349
3628.00,7.425504,25.01963,-0.000180,24.015504,-0.0079,1.349
3630.00,7.427563,25.02044,-0.000180,24.015854,-0.0079,1.349
3632.00,7.434614,25.02104,-0.000180,24.015388,-0.0079,1.350
3634.00,7.444399,25.02039,-0.000180,24.015912,-0.0079,1.350
3636.00,7.455962,25.01982,-0.000180,24.015272,-0.0079,1.349
3638.00,7.463977,25.01969,-0.000180,24.015731,-0.0079,1.348
3640.00,7.468300,25.02017,-0.000179,24.015876,-0.0079,1.348
3642.00,7.469338,25.01935,-0.000179,24.015247,-0.0079,1.348
3644.00,7.469841,25.01975,-0.000178,24.014924,-0.0079,1.348
3646.00,7.471669,25.01942,-0.000178,24.014920,-0.0079,1.347
3648.00,7.472929,25.01969,-0.000178,24.015433,-0.0079,1.347
3650.00,7.475116,25.01897,-0.000178,24.015330,-0.0079,1.348
3652.00,7.476907,25.01951,-0.000178,24.015849,-0.0079,1.347
3654.00,7.479085,25.01942,-0.000178,24.015676,-0.0079,1.347
3656.00,7.482185,25.01885,-0.000178,24.015453,-0.0079,1.347
3658.00,7.486828,25.01903,-0.000178,24.015183,-0.0079,1.347
3660.00,7.490680,25.01881,-0.000177,24.015896,-0.0080,1.346
3662.00,7.494552,25.01811,-0.000177,24.015562,-0.0079,1.346
3664.00,7.499374,25.01945,-0.000177,24.015114,-0.0079,1.347
3666.00,7.504319,25.01946,-0.000178,24.015540,-0.0079,1.348
3668.00,7.509406,25.01915,-0.000180,24.015443,-0.0079,1.348
3670.00,7.514311,25.01926,-0.000179,24.015549,-0.0079,1.347
3672.00,7.518594,25.01947,-0.000177,24.015693,-0.0079,1.348
3674.00,7.521443,25.01925,-0.000178,24.015114,-0.0079,1.347
3676.00,7.523663,25.01975,-0.000177,24.015232,-0.0079,1.347
3678.00,7.524858,25.01929,-0.000176,24.015727,-0.0079,1.347
3680.00,7.524722,25.01987,-0.000177,24.014989,-0.0079,1.347
3682.00,7.524077,25.01990,-0.000178,24.015388,-0.0079,1.347
3684.00,7.522979,25.02025,-0.000177,24.015256,-0.0079,1.347
3686.00,7.521795,25.01999,-0.000177,24.015372,-0.0079,1.347
3688.00,7.521002,25.01946,-0.000178,24.015640,-0.0079,1.347
3690.00,7.519634,25.01983,-0.000178,24.015646,-0.0079,1.347
3692.00,7.516894,25.02054,-0.000177,24.015341,-0.0079,1.347
3694.00,7.515489,25.02073,-0.000178,24.015176,-0.0079,1.348
3696.00,7.513561,25.02086,-0.000179,24.016269,-0.0079,1.347
3698.00,7.511616,25.02062,-0.000179,24.015604,-0.0079,1.347
3700.00,7.510334,25.01971,-0.000179,24.015624,-0.0079,1.347
3702.00,7.508935,25.01963,-0.000179,24.016073,-0.0079,1.347
3704.00,7.508771,25.01926,-0.000179,24.015381,-0.0079,1.347
3706.00,7.508526,25.02001,-0.000178,24.015433,-0.0079,1.347
3708.00,7.507125,25.01975,-0.000177,24.015629,-0.0079,1.346
3710.00,7.506752,25.02001,-0.000176,24.015644,-0.0079,1.347
3712.00,7.506118,25.01960,-0.000176,24.015582,-0.0079,1.347
3714.00,7.506522,25.01940,-0.000178,24.015336,-0.0079,1.348
3716.00,7.506677,25.01991,-0.000179,24.014926,-0.0079,1.347
3718.00,7.506571,25.02011,-0.000179,24.015488,-0.0079,1.347
3720.00,7.507158,25.02054,-0.000179,24.015573,-0.0079,1.347
3722.00,7.507687,25.02041,-0.000178,24.015191,-0.0079,1.348
3724.00,7.508170,25.02092,-0.000178,24.016113,-0.0079,1.348
3726.00,7.508924,25.02087,-0.000179,24.015345,-0.0079,1.346
3728.00,7.509198,25.02104,-0.000179,24.015082,-0.0079,1.347
3730.00,7.509562,25.02059,-0.000178,24.015031,-0.0079,1.347
3732.00,7.509949,25.01988,-0.000178,24.015733,-0.0079,1.347
3734.00,7.509938,25.02023,-0.000178,24.015856,-0.0079,1.348
3736.00,7.510658,25.02118,-0.000179,24.015899,-0.0079,1.348
3738.00,7.510270,25.02057,-0.000179,24.015588,-0.0079,1.347
3740.00,7.510572,25.02013,-0.000178,24.015705,-0.0079,1.347
3742.00,7.509489,25.02048,-0.000178,24.015843,-0.0079,1.347
3744.00,7.509479,25.02060,-0.000178,24.015600,-0.0079,1.347
3746.00,7.509028,25.02114,-0.000179,24.016505,-0.0079,1.347
3748.00,7.508812,25.02127,-0.000178,24.016454,-0.0079,1.347
3750.00,7.508430,25.02148,-0.000179,24.016099,-0.0079,1.347
3752.00,7.507847,25.02197,-0.000178,24.015711,-0.0079,1.347
3754.00,7.509043,25.02113,-0.000178,24.015555,-0.0079,1.347
3756.00,7.508634,25.02110,-0.000178,24.015009,-0.0079,1.347
3758.00,7.508167,25.02043,-0.000178,24.015548,-0.0079,1.347
3760.00,7.507960,25.02051,-0.000178,24.015546,-0.0079,1.347
3762.00,7.507502,25.02121,-0.000179,24.014897,-0.0079,1.348
3764.00,7.506384,25.02050,-0.000178,24.014980,-0.0078,1.347
3766.00,7.506093,25.01983,-0.000178,24.015731,-0.0079,1.346
3768.00,7.506173,25.01999,-0.000179,24.015669,-0.0079,1.347
3770.00,7.506779,25.01994,-0.000179,24.015695,-0.0079,1.347
3772.00,7.507459,25.01993,-0.000179,24.015830,-0.0079,1.347
3774.00,7.507256,25.02057,-0.000178,24.015457,-0.0079,1.347
3776.00,7.506428,25.02049,-0.000179,24.015941,-0.0079,1.347
3778.00,7.506748,25.02085,-0.000178,24.015762,-0.0079,1.347
3780.00,7.505746,25.02014,-0.000177,24.015501,-0.0078,1.347
3782.00,7.505443,25.02074,-0.000178,24.015437,-0.0079,1.347
3784.00,7.506304,25.02088,-0.000179,24.015488,-0.0079,1.348
3786.00,7.506778,25.02099,-0.000179,24.015729,-0.0079,1.347
3788.00,7.507455,25.02106,-0.000179,24.016184,-0.0079,1.348
3790.00,7.506771,25.02024,-0.000180,24.015865,-0.0079,1.347
3792.00,7.505647,25.02146,-0.000178,24.016235,-0.0079,1.347
3794.00,7.505586,25.02107,-0.000178,24.015740,-0.0079,1.347
3796.00,7.505627,25.02099,-0.000177,24.015250,-0.0079,1.347
3798.00,7.505814,25.02044,-0.000178,24.015415,-0.0078,1.347
3800.00,7.506066,25.02000,-0.000179,24.016015,-0.0079,1.348
3802.00,7.506389,25.01994,-0.000179,24.015551,-0.0079,1.348
3804.00,7.506782,25.01935,-0.000178,24.015651,-0.0079,1.347
3806.00,7.505800,25.02017,-0.000177,24.015876,-0.0079,1.347
3808.00,7.505346,25.02050,-0.000177,24.015578,-0.0079,1.347
3810.00,7.505119,25.02019,-0.000179,24.015821,-0.0079,1.347
3812.00,7.505293,25.02035,-0.000178,24.016121,-0.0079,1.347
3814.00,7.505269,25.02090,-0.000177,24.015840,-0.0079,1.347
3816.00,7.505865,25.02070,-0.000178,24.015504,-0.0079,1.347
3818.00,7.505900,25.02124,-0.000177,24.015776,-0.0079,1.347
3820.00,7.506236,25.02201,-0.000178,24.016082,-0.0079,1.347
3822.00,7.506084,25.02180,-0.000178,24.015850,-0.0079,1.348
3824.00,7.505780,25.02114,-0.000177,24.015698,-0.0079,1.347
3826.00,7.506369,25.02119,-0.000178,24.016126,-0.0078,1.347
3828.00,7.506015,25.02173,-0.000178,24.016282,-0.0079,1.347
3830.00,7.505263,25.02209,-0.000178,24.015727,-0.0079,1.347
3832.00,7.504508,25.02259,-0.000178,24.015990,-0.0079,1.347
3834.00,7.505307,25.02274,-0.000178,24.015758,-0.0079,1.347
3836.00,7.506031,25.02215,-0.000177,24.016131,-0.0079,1.348
3838.00,7.506103,25.02216,-0.000178,24.015571,-0.0079,1.347
3840.00,7.506689,25.02248,-0.000177,24.015707,-0.0079,1.348
3842.00,7.505921,25.02220,-0.000178,24.016001,-0.0079,1.347
3844.00,7.505698,25.02182,-0.000178,24.015727,-0.0079,1.348
3846.00,7.505467,25.02145,-0.000178,24.015490,-0.0079,1.347
3848.00,7.505428,25.02205,-0.000178,24.015729,-0.0079,1.347
3850.00,7.505196,25.02166,-0.000178,24.015597,-0.0078,1.346
3852.00,7.505636,25.02151,-0.000179,24.016179,-0.0079,1.347
3854.00,7.506102,25.02128,-0.000177,24.015916,-0.0079,1.347
3856.00,7.505977,25.02125,-0.000178,24.015578,-0.0079,1.348
3858.00,7.505599,25.02121,-0.000178,24.016035,-0.0079,1.347
3860.00,7.505022,25.02156,-0.000177,24.016186,-0.0079,1.347
3862.00,7.504710,25.02081,-0.000177,24.015666,-0.0079,1.347
3864.00,7.503998,25.02171,-0.000178,24.016092,-0.0079,1.348
3866.00,7.504886,25.02136,-0.000179,24.016528,-0.0079,1.347
3868.00,7.505467,25.02219,-0.000178,24.015733,-0.0079,1.347
3870.00,7.505010,25.02168,-0.000179,24.015337,-0.0079,1.347
3872.00,7.505129,25.02203,-0.000178,24.015307,-0.0079,1.347
3874.00,7.505100,25.02133,-0.000177,24.015143,-0.0079,1.347
3876.00,7.505301,25.02152,-0.000176,24.015403,-0.0078,1.346
3878.00,7.504851,25.02198,-0.000177,24.015970,-0.0079,1.347
3880.00,7.504297,25.02243,-0.000179,24.016166,-0.0079,1.348
3882.00,7.504584,25.02125,-0.000179,24.015995,-0.0079,1.347
3884.00,7.504838,25.02108,-0.000180,24.014886,-0.0079,1.347
3886.00,7.504211,25.02175,-0.000178,24.015452,-0.0079,1.348
3888.00,7.504748,25.02182,-0.000178,24.015544,-0.0079,1.348
3890.00,7.503794,25.02159,-0.000178,24.015975,-0.0079,1.346
3892.00,7.504417,25.02095,-0.000178,24.015593,-0.0079,1.347
3894.00,7.504585,25.02094,-0.000178,24.015375,-0.0079,1.347
3896.00,7.504018,25.02019,-0.000179,24.015183,-0.0079,1.347
3898.00,7.504141,25.02053,-0.000179,24.015352,-0.0079,1.347
3900.00,7.503747,25.02062,-0.000178,24.015482,-0.0079,1.347
3902.00,7.503799,25.02152,-0.000179,24.015287,-0.0079,1.347
3904.00,7.503877,25.02186,-0.000178,24.015820,-0.0079,1.347
3906.00,7.503351,25.02153,-0.000179,24.015742,-0.0079,1.347
3908.00,7.502986,25.02005,-0.000178,24.015709,-0.0079,1.347
3910.00,7.502656,25.02024,-0.000178,24.015410,-0.0079,1.346
3912.00,7.503863,25.02009,-0.000178,24.014542,-0.0079,1.347
3914.00,7.504083,25.02053,-0.000179,24.015540,-0.0079,1.347
3916.00,7.503482,25.02027,-0.000178,24.016481,-0.0079,1.347
3918.00,7.503748,25.02023,-0.000179,24.015673,-0.0079,1.347
3920.00,7.504328,25.02053,-0.000178,24.015859,-0.0079,1.347
3922.00,7.504425,25.02075,-0.000178,24.015655,-0.0079,1.347
3924.00,7.504272,25.01988,-0.000178,24.015593,-0.0079,1.347
3926.00,7.503726,25.02018,-0.000177,24.015838,-0.0079,1.347
3928.00,7.503689,25.01985,-0.000178,24.015346,-0.0079,1.347
3930.00,7.503382,25.02114,-0.000178,24.015818,-0.0079,1.347
3932.00,7.502739,25.02115,-0.000178,24.015584,-0.0079,1.347
3934.00,7.503058,25.02104,-0.000178,24.015977,-0.0079,1.347
3936.00,7.502650,25.02041,-0.000179,24.014788,-0.0079,1.347
3938.00,7.502800,25.02054,-0.000178,24.015388,-0.0079,1.347
3940.00,7.503007,25.02002,-0.000178,24.015720,-0.0079,1.347
3942.00,7.503325,25.01967,-0.000178,24.015439,-0.0079,1.347
3944.00,7.503600,25.02014,-0.000178,24.015734,-0.0079,1.347
3946.00,7.503921,25.02031,-0.000178,24.015765,-0.0079,1.347
3948.00,7.503335,25.01962,-0.000178,24.015352,-0.0079,1.347
3950.00,7.502955,25.02057,-0.000178,24.015245,-0.0079,1.347
3952.00,7.502579,25.01993,-0.000179,24.015959,-0.0079,1.347
3954.00,7.503174,25.02045,-0.000178,24.016014,-0.0079,1.347
3956.00,7.503080,25.02071,-0.000178,24.014946,-0.0079,1.347
3958.00,7.502152,25.02092,-0.000178,24.015229,-0.0079,1.347
3960.00,7.502487,25.02061,-0.000178,24.015263,-0.0079,1.347
3962.00,7.502687,25.02056,-0.000178,24.015586,-0.0079,1.347
3964.00,7.502003,25.02109,-0.000179,24.015738,-0.0079,1.347
3966.00,7.502098,25.02129,-0.000177,24.015836,-0.0079,1.347
3968.00,7.502720,25.02132,-0.000177,24.015986,-0.0079,1.347
3970.00,7.502690,25.02134,-0.000179,24.015593,-0.0079,1.347
3972.00,7.503105,25.02057,-0.000179,24.014872,-0.0079,1.347
3974.00,7.502444,25.02044,-0.000178,24.016122,-0.0079,1.347
3976.00,7.502120,25.02048,-0.000179,24.015588,-0.0079,1.347
3978.00,7.502125,25.02032,-0.000177,24.015345,-0.0079,1.347
3980.00,7.502044,25.02079,-0.000179,24.015995,-0.0079,1.347
3982.00,7.501594,25.02063,-0.000178,24.015763,-0.0079,1.347
3984.00,7.501518,25.02109,-0.000179,24.015763,-0.0078,1.347
3986.00,7.502692,25.02115,-0.000178,24.016008,-0.0079,1.347
3988.00,7.502250,25.02042,-0.000178,24.015341,-0.0079,1.346
3990.00,7.501889,25.02173,-0.000179,24.015830,-0.0079,1.347
3992.00,7.501442,25.02142,-0.000179,24.015629,-0.0079,1.347
3994.00,7.500413,25.02234,-0.000178,24.015696,-0.0078,1.347
3996.00,7.500807,25.02176,-0.000179,24.015762,-0.0079,1.346
3998.00,7.500322,25.02136,-0.000178,24.015783,-0.0079,1.347
4000.00,7.500489,25.02139,-0.000178,24.015540,-0.0079,1.347
4002.00,7.500801,25.02120,-0.000178,24.016014,-0.0079,1.347
4004.00,7.500626,25.02214,-0.000179,24.015544,-0.0079,1.347
4006.00,7.500973,25.02136,-0.000178,24.015656,-0.0079,1.347
4008.00,7.501049,25.02086,-0.000177,24.015430,-0.0079,1.347
4010.00,7.500906,25.02160,-0.000177,24.015450,-0.0079,1.347
4012.00,7.499905,25.02216,-0.000178,24.015104,-0.0079,1.347
4014.00,7.500549,25.02263,-0.000178,24.015084,-0.0079,1.346
4016.00,7.500983,25.02148,-0.000178,24.015894,-0.0079,1.347
4018.00,7.500649,25.02172,-0.000178,24.015227,-0.0079,1.346
4020.00,7.500187,25.02153,-0.000178,24.015718,-0.0079,1.347
4022.00,7.500429,25.02089,-0.000178,24.015305,-0.0079,1.347
4024.00,7.501545,25.02033,-0.000177,24.015934,-0.0079,1.346
4026.00,7.501242,25.02110,-0.000177,24.015553,-0.0079,1.346
4028.00,7.500992,25.02144,-0.000177,24.015526,-0.0079,1.347
4030.00,7.501153,25.02239,-0.000178,24.016003,-0.0079,1.347
4032.00,7.500372,25.02208,-0.000177,24.015796,-0.0079,1.346
4034.00,7.501222,25.02187,-0.000178,24.016092,-0.0079,1.347
4036.00,7.501227,25.02206,-0.000179,24.015435,-0.0079,1.347
4038.00,7.500741,25.02237,-0.000177,24.015075,-0.0079,1.346
4040.00,7.500130,25.02277,-0.000178,24.015859,-0.0079,1.346
4042.00,7.499307,25.02213,-0.000178,24.015818,-0.0079,1.347
4044.00,7.499033,25.02209,-0.000178,24.015357,-0.0079,1.347
4046.00,7.499021,25.02199,-0.000179,24.015651,-0.0079,1.347
4048.00,7.499936,25.02142,-0.000179,24.015540,-0.0079,1.346
4050.00,7.499773,25.02087,-0.000179,24.015452,-0.0080,1.347
4052.00,7.499277,25.02164,-0.000178,24.015238,-0.0079,1.347
4054.00,7.499145,25.02193,-0.000178,24.015185,-0.0079,1.346
4056.00,7.499368,25.02178,-0.000178,24.015062,-0.0079,1.347
4058.00,7.499409,25.02115,-0.000179,24.015651,-0.0079,1.347
4060.00,7.498820,25.02109,-0.000179,24.015377,-0.0079,1.347
4062.00,7.498502,25.02095,-0.000179,24.015497,-0.0079,1.347
4064.00,7.498152,25.02141,-0.000178,24.015859,-0.0079,1.347
4066.00,7.498970,25.02060,-0.000178,24.015772,-0.0079,1.346
4068.00,7.499589,25.02144,-0.000178,24.015462,-0.0079,1.347
4070.00,7.499245,25.02209,-0.000178,24.015912,-0.0079,1.347
4072.00,7.499390,25.02228,-0.000178,24.015321,-0.0079,1.346
4074.00,7.500048,25.02221,-0.000178,24.015281,-0.0079,1.347
4076.00,7.500532,25.02289,-0.000179,24.015662,-0.0079,1.347
4078.00,7.499963,25.02273,-0.000179,24.015279,-0.0079,1.347
4080.00,7.499659,25.02174,-0.000178,24.015598,-0.0079,1.347
4082.00,7.499592,25.02158,-0.000177,24.015863,-0.0079,1.346
4084.00,7.499689,25.02144,-0.000178,24.015314,-0.0079,1.346
4086.00,7.498941,25.02168,-0.000178,24.015629,-0.0079,1.346
4088.00,7.499139,25.02200,-0.000178,24.015249,-0.0079,1.347
4090.00,7.499817,25.02245,-0.000179,24.015615,-0.0079,1.347
4092.00,7.500112,25.02311,-0.000178,24.015450,-0.0079,1.347
4094.00,7.500512,25.02144,-0.000178,24.015317,-0.0079,1.346
4096.00,7.500350,25.02110,-0.000177,24.016229,-0.0079,1.347
4098.00,7.499321,25.02098,-0.000178,24.015791,-0.0079,1.346
4100.00,7.499737,25.02177,-0.000177,24.015191,-0.0080,1.347
4102.00,7.499868,25.02244,-0.000177,24.015104,-0.0079,1.347
4104.00,7.499368,25.02136,-0.000179,24.015433,-0.0079,1.347
4106.00,7.498940,25.02214,-0.000178,24.015756,-0.0079,1.347
4108.00,7.498195,25.02237,-0.000178,24.015814,-0.0079,1.347
4110.00,7.498536,25.02126,-0.000177,24.015401,-0.0079,1.347
4112.00,7.498995,25.02144,-0.000178,24.015379,-0.0079,1.347
4114.00,7.498398,25.02190,-0.000179,24.015419,-0.0079,1.347
4116.00,7.498660,25.02239,-0.000179,24.015047,-0.0079,1.347
4118.00,7.498478,25.02211,-0.000178,24.015406,-0.0079,1.347
4120.00,7.498214,25.02152,-0.000178,24.015602,-0.0079,1.347
4122.00,7.498692,25.02162,-0.000177,24.015925,-0.0079,1.347
4124.00,7.498605,25.02110,-0.000177,24.015707,-0.0079,1.348
4126.00,7.498710,25.02054,-0.000178,24.015841,-0.0079,1.347
4128.00,7.497735,25.02093,-0.000178,24.016095,-0.0079,1.347
4130.00,7.498265,25.02145,-0.000178,24.015546,-0.0079,1.347
4132.00,7.499100,25.02157,-0.000179,24.015649,-0.0079,1.347
4134.00,7.499143,25.02121,-0.000179,24.015158,-0.0079,1.347
4136.00,7.498524,25.02149,-0.000178,24.015879,-0.0079,1.346
4138.00,7.498075,25.02175,-0.000178,24.015934,-0.0079,1.347
4140.00,7.498594,25.02146,-0.000178,24.015988,-0.0079,1.347
4142.00,7.498972,25.02148,-0.000178,24.015914,-0.0079,1.347
4144.00,7.499683,25.02105,-0.000179,24.015221,-0.0079,1.346
4146.00,7.499709,25.02092,-0.000179,24.015948,-0.0079,1.347
4148.00,7.498943,25.02050,-0.000178,24.015794,-0.0079,1.346
4150.00,7.498568,25.02056,-0.000179,24.016235,-0.0079,1.347
4152.00,7.497460,25.02089,-0.000178,24.016117,-0.0079,1.347
4154.00,7.497050,25.02169,-0.000179,24.015269,-0.0079,1.347
4156.00,7.497656,25.02154,-0.000178,24.015484,-0.0079,1.347
4158.00,7.498324,25.02142,-0.000178,24.016392,-0.0079,1.347
4160.00,7.497871,25.02139,-0.000178,24.016137,-0.0079,1.347
4162.00,7.497476,25.02198,-0.000177,24.016224,-0.0079,1.346
4164.00,7.497090,25.02118,-0.000178,24.016101,-0.0079,1.346
4166.00,7.497021,25.02157,-0.000177,24.015323,-0.0079,1.346
4168.00,7.496433,25.02177,-0.000177,24.015948,-0.0079,1.347
4170.00,7.496498,25.02106,-0.000179,24.015948,-0.0079,1.346
4172.00,7.496502,25.02134,-0.000178,24.016246,-0.0079,1.346
4174.00,7.495968,25.02118,-0.000178,24.015501,-0.0079,1.348
4176.00,7.495223,25.01989,-0.000179,24.015847,-0.0079,1.347
4178.00,7.495759,25.02141,-0.000178,24.015753,-0.0079,1.346
4180.00,7.495992,25.02188,-0.000177,24.015252,-0.0079,1.345
4182.00,7.496672,25.02141,-0.000177,24.015622,-0.0079,1.346
4184.00,7.496194,25.02068,-0.000178,24.016554,-0.0079,1.347
4186.00,7.496830,25.02038,-0.000179,24.015724,-0.0079,1.347
4188.00,7.496669,25.02032,-0.000180,24.015321,-0.0079,1.348
4190.00,7.497635,25.02116,-0.000178,24.014739,-0.0079,1.347
4192.00,7.498052,25.02079,-0.000178,24.015392,-0.0079,1.346
4194.00,7.497347,25.02104,-0.000180,24.014998,-0.0079,1.347
4196.00,7.497270,25.02131,-0.000178,24.015914,-0.0079,1.346
4198.00,7.496730,25.02048,-0.000178,24.015100,-0.0079,1.347
4200.00,7.497566,25.02062,-0.000178,24.015312,-0.0079,1.347
4202.00,7.497015,25.02083,-0.000179,24.015818,-0.0079,1.347
@7,12.0000,24.0
4204.00,7.496473,25.02041,-0.000178,24.016273,-0.0079,1.346
4206.00,7.491454,25.02103,-0.000178,24.015769,-0.0079,1.346
4208.00,7.482625,25.02071,-0.000177,24.016227,-0.0079,1.345
4210.00,7.470424,25.02142,-0.000176,24.016160,-0.0079,1.345
4212.00,7.456577,25.02180,-0.000177,24.015734,-0.0079,1.345
4214.00,7.444864,25.02161,-0.000177,24.015555,-0.0079,1.346
4216.00,7.436040,25.02141,-0.000178,24.015992,-0.0079,1.347
4218.00,7.430649,25.02101,-0.000178,24.015762,-0.0079,1.347
4220.00,7.427256,25.02065,-0.000178,24.015763,-0.0079,1.348
4222.00,7.424690,25.02150,-0.000179,24.015452,-0.0079,1.348
4224.00,7.422167,25.02235,-0.000180,24.015464,-0.0079,1.348
4226.00,7.420316,25.02258,-0.000180,24.015557,-0.0079,1.348
4228.00,7.418696,25.02185,-0.000179,24.014973,-0.0079,1.348
4230.00,7.422186,25.02173,-0.000179,24.015013,-0.0079,1.349
4232.00,7.429386,25.02213,-0.000181,24.015145,-0.0079,1.349
4234.00,7.439156,25.02223,-0.000180,24.016063,-0.0079,1.349
4236.00,7.450835,25.02244,-0.000179,24.015046,-0.0079,1.349
4238.00,7.459312,25.02201,-0.000180,24.015361,-0.0079,1.348
4240.00,7.463383,25.02261,-0.000178,24.015763,-0.0079,1.347
4242.00,7.465736,25.02173,-0.000179,24.015040,-0.0079,1.347
4244.00,7.466818,25.02202,-0.000178,24.014917,-0.0079,1.347
4246.00,7.467075,25.02205,-0.000177,24.015537,-0.0079,1.347
4248.00,7.468399,25.02212,-0.000178,24.014806,-0.0079,1.347
4250.00,7.468974,25.02167,-0.000177,24.014964,-0.0079,1.347
4252.00,7.469792,25.02195,-0.000178,24.015426,-0.0079,1.347
4254.00,7.471680,25.02179,-0.000179,24.015473,-0.0079,1.347
4256.00,7.473587,25.02158,-0.000179,24.015515,-0.0079,1.347
4258.00,7.475969,25.02134,-0.000178,24.015517,-0.0079,1.346
4260.00,7.478946,25.02173,-0.000179,24.016006,-0.0079,1.347
4262.00,7.482742,25.02174,-0.000178,24.015936,-0.0079,1.347
4264.00,7.485698,25.02134,-0.000177,24.015172,-0.0079,1.346
4266.00,7.489374,25.02208,-0.000178,24.015319,-0.0079,1.347
4268.00,7.493310,25.02230,-0.000179,24.015348,-0.0079,1.347
4270.00,7.498421,25.02207,-0.000177,24.015609,-0.0079,1.346
4272.00,7.501500,25.02181,-0.000177,24.015511,-0.0079,1.346
4274.00,7.505595,25.02130,-0.000178,24.015910,-0.0078,1.347
4276.00,7.508475,25.02204,-0.000178,24.015850,-0.0079,1.347
4278.00,7.509588,25.02256,-0.000178,24.016015,-0.0079,1.347
4280.00,7.509124,25.02178,-0.000178,24.016182,-0.0079,1.347
4282.00,7.509609,25.02284,-0.000177,24.015896,-0.0079,1.347
4284.00,7.510003,25.02316,-0.000178,24.015912,-0.0079,1.347
4286.00,7.507744,25.02374,-0.000178,24.015439,-0.0079,1.347
4288.00,7.506228,25.02279,-0.000178,24.015319,-0.0079,1.346
4290.00,7.504804,25.02286,-0.000178,24.014977,-0.0079,1.347
4292.00,7.503508,25.02174,-0.000180,24.015524,-0.0079,1.347
4294.00,7.502251,25.02174,-0.000178,24.016142,-0.0079,1.347
4296.00,7.500639,25.02218,-0.000178,24.015573,-0.0079,1.347
4298.00,7.498814,25.02268,-0.000178,24.015007,-0.0079,1.347
4300.00,7.497734,25.02223,-0.000179,24.015285,-0.0079,1.347
4302.00,7.497442,25.02339,-0.000179,24.016037,-0.0079,1.347
4304.00,7.496844,25.02259,-0.000179,24.014665,-0.0079,1.347
4306.00,7.495697,25.02260,-0.000179,24.015298,-0.0079,1.347
4308.00,7.495060,25.02281,-0.000179,24.015760,-0.0079,1.347
4310.00,7.494605,25.02249,-0.000179,24.015582,-0.0079,1.347
4312.00,7.495223,25.02288,-0.000179,24.015548,-0.0079,1.347
4314.00,7.496238,25.02317,-0.000179,24.015745,-0.0079,1.347
4316.00,7.497081,25.02393,-0.000179,24.015491,-0.0079,1.347
4318.00,7.497360,25.02416,-0.000179,24.015533,-0.0079,1.347
4320.00,7.497287,25.02348,-0.000179,24.015352,-0.0079,1.347
4322.00,7.496824,25.02226,-0.000180,24.015675,-0.0079,1.347
4324.00,7.496242,25.02223,-0.000180,24.015948,-0.0079,1.347
4326.00,7.496147,25.02226,-0.000179,24.016048,-0.0079,1.347
4328.00,7.497676,25.02224,-0.000177,24.015589,-0.0079,1.347
4330.00,7.498498,25.02203,-0.000179,24.015551,-0.0079,1.347
4332.00,7.498241,25.02280,-0.000178,24.015212,-0.0079,1.347
4334.00,7.499023,25.02234,-0.000178,24.016421,-0.0079,1.347
4336.00,7.500017,25.02229,-0.000178,24.015290,-0.0079,1.346
4338.00,7.499371,25.02264,-0.000178,24.015060,-0.0079,1.347
4340.00,7.498739,25.02243,-0.000178,24.015716,-0.0079,1.347
4342.00,7.499182,25.02268,-0.000179,24.014935,-0.0079,1.347
4344.00,7.499305,25.02223,-0.000179,24.015310,-0.0079,1.347
4346.00,7.497877,25.02237,-0.000179,24.015267,-0.0079,1.347
4348.00,7.498035,25.02262,-0.000178,24.015490,-0.0079,1.347
4350.00,7.498572,25.02293,-0.000179,24.015589,-0.0079,1.347
4352.00,7.498013,25.02241,-0.000177,24.016066,-0.0079,1.347
4354.00,7.497849,25.02213,-0.000178,24.015089,-0.0079,1.347
4356.00,7.497265,25.02218,-0.000178,24.015426,-0.0079,1.347
4358.00,7.496865,25.02251,-0.000178,24.016034,-0.0079,1.346
4360.00,7.496568,25.02278,-0.000177,24.015865,-0.0079,1.347
4362.00,7.496213,25.02217,-0.000178,24.015986,-0.0079,1.346
4364.00,7.495965,25.02184,-0.000178,24.015988,-0.0079,1.347
4366.00,7.495249,25.02243,-0.000179,24.015939,-0.0079,1.347
4368.00,7.495396,25.02211,-0.000180,24.016557,-0.0079,1.347
4370.00,7.495062,25.02305,-0.000180,24.015488,-0.0079,1.347
4372.00,7.495158,25.02270,-0.000180,24.015354,-0.0079,1.347
4374.00,7.494580,25.02259,-0.000180,24.015152,-0.0079,1.347
4376.00,7.494988,25.02326,-0.000179,24.015258,-0.0079,1.347
4378.00,7.494723,25.02252,-0.000179,24.015586,-0.0079,1.347
4380.00,7.494950,25.02339,-0.000178,24.016155,-0.0079,1.347
4382.00,7.495518,25.02262,-0.000179,24.015154,-0.0079,1.346
4384.00,7.494964,25.02250,-0.000177,24.015013,-0.0079,1.347
4386.00,7.494587,25.02366,-0.000178,24.016068,-0.0079,1.347
4388.00,7.494949,25.02374,-0.000179,24.014741,-0.0079,1.347
4390.00,7.494351,25.02249,-0.000180,24.015027,-0.0079,1.348
4392.00,7.494734,25.02301,-0.000180,24.015477,-0.0079,1.347
4394.00,7.494739,25.02302,-0.000180,24.015368,-0.0079,1.347
4396.00,7.494246,25.02360,-0.000179,24.015089,-0.0079,1.346
4398.00,7.493487,25.02366,-0.000179,24.014603,-0.0079,1.347
4400.00,7.492846,25.02337,-0.000178,24.014835,-0.0079,1.347
4402.00,7.493409,25.02320,-0.000178,24.014949,-0.0079,1.347
4404.00,7.493946,25.02286,-0.000179,24.015211,-0.0079,1.348
4406.00,7.493997,25.02375,-0.000179,24.015394,-0.0079,1.347
4408.00,7.494542,25.02304,-0.000179,24.014674,-0.0079,1.347
4410.00,7.495236,25.02265,-0.000179,24.014737,-0.0079,1.347
4412.00,7.495201,25.02236,-0.000179,24.015221,-0.0079,1.347
4414.00,7.495021,25.02312,-0.000178,24.014763,-0.0079,1.347
4416.00,7.494637,25.02270,-0.000179,24.014150,-0.0079,1.346
4418.00,7.494218,25.02308,-0.000179,24.015283,-0.0079,1.346
4420.00,7.494074,25.02295,-0.000180,24.015272,-0.0079,1.347
4422.00,7.494041,25.02247,-0.000179,24.015671,-0.0079,1.347
4424.00,7.492657,25.02259,-0.000179,24.015343,-0.0079,1.347
4426.00,7.492553,25.02240,-0.000179,24.015629,-0.0079,1.347
4428.00,7.492706,25.02275,-0.000178,24.015419,-0.0079,1.347
4430.00,7.492038,25.02285,-0.000178,24.014966,-0.0079,1.347
4432.00,7.492059,25.02273,-0.000178,24.014864,-0.0079,1.347
4434.00,7.492724,25.02295,-0.000178,24.015452,-0.0079,1.346
4436.00,7.493083,25.02275,-0.000177,24.015705,-0.0079,1.347
4438.00,7.493937,25.02310,-0.000180,24.015069,-0.0079,1.347
4440.00,7.493168,25.02230,-0.000179,24.015658,-0.0079,1.347
4442.00,7.493128,25.02285,-0.000179,24.015767,-0.0079,1.347
4444.00,7.493253,25.02174,-0.000180,24.015319,-0.0079,1.347
4446.00,7.492883,25.02265,-0.000180,24.015205,-0.0079,1.347
4448.00,7.492924,25.02327,-0.000178,24.015169,-0.0079,1.347
4450.00,7.493000,25.02281,-0.000179,24.014998,-0.0079,1.346
4452.00,7.493548,25.02273,-0.000179,24.016006,-0.0079,1.347
4454.00,7.493952,25.02312,-0.000180,24.015151,-0.0079,1.347
4456.00,7.493463,25.02252,-0.000180,24.014930,-0.0079,1.347
4458.00,7.492860,25.02230,-0.000179,24.014959,-0.0079,1.347
4460.00,7.493485,25.02326,-0.000178,24.015305,-0.0079,1.347
4462.00,7.493300,25.02233,-0.000179,24.015361,-0.0079,1.347
4464.00,7.492918,25.02186,-0.000179,24.016115,-0.0079,1.346
4466.00,7.493177,25.02281,-0.000180,24.015433,-0.0079,1.347
4468.00,7.493323,25.02318,-0.000179,24.015076,-0.0079,1.347
4470.00,7.493439,25.02312,-0.000179,24.015573,-0.0079,1.347
4472.00,7.493925,25.02276,-0.000178,24.015234,-0.0079,1.347
4474.00,7.494127,25.02274,-0.000179,24.015236,-0.0079,1.347
4476.00,7.493678,25.02343,-0.000181,24.015573,-0.0079,1.347
4478.00,7.493791,25.02270,-0.000179,24.015307,-0.0079,1.347
4480.00,7.493508,25.02300,-0.000179,24.015662,-0.0079,1.346
4482.00,7.492734,25.02297,-0.000179,24.015528,-0.0079,1.347
4484.00,7.492664,25.02221,-0.000178,24.015495,-0.0079,1.347
4486.00,7.492820,25.02350,-0.000178,24.015542,-0.0079,1.347
4488.00,7.492807,25.02393,-0.000178,24.015473,-0.0079,1.347
4490.00,7.492797,25.02320,-0.000179,24.015444,-0.0079,1.346
4492.00,7.491924,25.02280,-0.000179,24.014855,-0.0079,1.346
4494.00,7.492079,25.02356,-0.000178,24.015009,-0.0079,1.346
4496.00,7.491858,25.02299,-0.000179,24.015386,-0.0079,1.346
4498.00,7.491645,25.02359,-0.000178,24.015881,-0.0079,1.347
4500.00,7.492298,25.02404,-0.000178,24.015903,-0.0079,1.347
4502.00,7.492145,25.02267,-0.000179,24.014846,-0.0079,1.347
4504.00,7.491589,25.02282,-0.000180,24.015310,-0.0079,1.347
4506.00,7.491196,25.02304,-0.000179,24.014931,-0.0079,1.346
4508.00,7.492050,25.02325,-0.000179,24.015415,-0.0079,1.347
4510.00,7.491676,25.02358,-0.000180,24.014997,-0.0079,1.347
4512.00,7.491112,25.02402,-0.000178,24.014681,-0.0079,1.346
4514.00,7.490951,25.02371,-0.000178,24.014933,-0.0079,1.346
4516.00,7.491485,25.02335,-0.000178,24.014770,-0.0079,1.347
4518.00,7.491757,25.02378,-0.000179,24.014583,-0.0079,1.347
4520.00,7.492432,25.02333,-0.000179,24.015453,-0.0079,1.347
4522.00,7.492783,25.02265,-0.000180,24.015294,-0.0079,1.347
4524.00,7.492482,25.02313,-0.000179,24.015107,-0.0080,1.346
4526.00,7.491296,25.02289,-0.000179,24.015600,-0.0079,1.346
4528.00,7.492172,25.02315,-0.000179,24.014645,-0.0080,1.347
4530.00,7.492781,25.02300,-0.000179,24.015497,-0.0079,1.346
4532.00,7.492677,25.02291,-0.000178,24.015238,-0.0079,1.347
4534.00,7.492626,25.02310,-0.000179,24.015457,-0.0079,1.347
4536.00,7.491106,25.02318,-0.000179,24.015096,-0.0079,1.347
4538.00,7.491092,25.02351,-0.000179,24.015635,-0.0079,1.347
4540.00,7.491974,25.02276,-0.000179,24.015497,-0.0079,1.347
4542.00,7.492124,25.02286,-0.000179,24.014948,-0.0079,1.347
4544.00,7.492721,25.02287,-0.000179,24.014741,-0.0079,1.347
4546.00,7.492572,25.02332,-0.000179,24.014788,-0.0079,1.347
4548.00,7.492155,25.02260,-0.000179,24.014906,-0.0079,1.347
4550.00,7.491245,25.02254,-0.000180,24.014937,-0.0079,1.347
4552.00,7.491115,25.02209,-0.000180,24.015307,-0.0079,1.347
4554.00,7.491931,25.02167,-0.000180,24.014815,-0.0079,1.347
4556.00,7.492383,25.02209,-0.000180,24.015201,-0.0079,1.346
4558.00,7.491838,25.02251,-0.000178,24.015580,-0.0079,1.347
4560.00,7.491786,25.02216,-0.000179,24.015549,-0.0079,1.347
4562.00,7.492018,25.02118,-0.000179,24.014949,-0.0079,1.347
4564.00,7.491981,25.02198,-0.000179,24.015165,-0.0079,1.347
4566.00,7.491542,25.02231,-0.000179,24.014703,-0.0079,1.347
4568.00,7.490365,25.02219,-0.000179,24.014707,-0.0079,1.347
4570.00,7.491385,25.02190,-0.000180,24.015203,-0.0079,1.347
4572.00,7.491678,25.02200,-0.000180,24.015149,-0.0079,1.346
4574.00,7.492453,25.02192,-0.000180,24.015321,-0.0079,1.347
4576.00,7.492661,25.02215,-0.000178,24.015462,-0.0079,1.347
4578.00,7.492074,25.02242,-0.000179,24.015845,-0.0079,1.347
4580.00,7.490764,25.02215,-0.000180,24.014830,-0.0079,1.347
4582.00,7.490588,25.02163,-0.000179,24.014775,-0.0079,1.347
4584.00,7.490304,25.02205,-0.000180,24.015334,-0.0079,1.347
4586.00,7.489959,25.02158,-0.000180,24.014814,-0.0079,1.348
4588.00,7.489363,25.02222,-0.000179,24.015189,-0.0080,1.347
4590.00,7.489364,25.02192,-0.000178,24.015136,-0.0079,1.346
4592.00,7.489820,25.02203,-0.000178,24.015443,-0.0079,1.347
4594.00,7.490549,25.02115,-0.000178,24.014944,-0.0079,1.346
4596.00,7.491362,25.02152,-0.000179,24.015892,-0.0079,1.347
4598.00,7.491137,25.02218,-0.000178,24.015430,-0.0079,1.347
4600.00,7.489865,25.02183,-0.000180,24.015667,-0.0079,1.347
4602.00,7.491081,25.02215,-0.000179,24.015789,-0.0079,1.347
4604.00,7.490927,25.02246,-0.000179,24.015375,-0.0079,1.347
4606.00,7.490528,25.02241,-0.000179,24.015627,-0.0079,1.346
4608.00,7.490331,25.02209,-0.000179,24.015223,-0.0079,1.347
4610.00,7.490625,25.02185,-0.000179,24.014866,-0.0079,1.346
4612.00,7.490405,25.02126,-0.000178,24.015392,-0.0079,1.346
4614.00,7.488931,25.02146,-0.000179,24.015051,-0.0079,1.347
4616.00,7.488977,25.02111,-0.000178,24.014841,-0.0079,1.347
4618.00,7.489730,25.02073,-0.000179,24.015472,-0.0079,1.347
4620.00,7.490100,25.02167,-0.000179,24.015348,-0.0080,1.346
4622.00,7.489631,25.02145,-0.000179,24.015071,-0.0079,1.347
4624.00,7.488826,25.02261,-0.000179,24.015412,-0.0079,1.347
4626.00,7.488945,25.02235,-0.000178,24.015506,-0.0079,1.347
4628.00,7.489032,25.02315,-0.000178,24.014901,-0.0079,1.346
4630.00,7.488923,25.02282,-0.000179,24.015482,-0.0079,1.346
4632.00,7.489926,25.02155,-0.000179,24.016015,-0.0079,1.347
4634.00,7.489638,25.02150,-0.000178,24.015113,-0.0079,1.346
4636.00,7.488905,25.02145,-0.000178,24.015758,-0.0079,1.347
4638.00,7.488281,25.02170,-0.000178,24.015129,-0.0079,1.346
4640.00,7.487988,25.02153,-0.000178,24.014832,-0.0079,1.347
4642.00,7.488502,25.02214,-0.000177,24.016347,-0.0079,1.347
4644.00,7.488860,25.02255,-0.000177,24.015506,-0.0079,1.347
4646.00,7.488833,25.02192,-0.000178,24.015163,-0.0079,1.347
4648.00,7.489516,25.02279,-0.000179,24.015254,-0.0079,1.347
4650.00,7.489910,25.02202,-0.000178,24.015482,-0.0079,1.347
4652.00,7.488820,25.02259,-0.000178,24.015296,-0.0079,1.347
4654.00,7.488875,25.02245,-0.000179,24.015198,-0.0079,1.346
4656.00,7.488786,25.02259,-0.000178,24.014968,-0.0079,1.346
4658.00,7.488903,25.02355,-0.000177,24.015820,-0.0079,1.346
4660.00,7.488684,25.02341,-0.000177,24.015772,-0.0079,1.346
4662.00,7.489235,25.02249,-0.000178,24.015328,-0.0079,1.347
4664.00,7.488890,25.02279,-0.000180,24.015310,-0.0079,1.346
4666.00,7.487962,25.02302,-0.000179,24.014759,-0.0079,1.346
4668.00,7.487436,25.02289,-0.000178,24.015613,-0.0079,1.346
4670.00,7.487850,25.02375,-0.000178,24.015174,-0.0079,1.346
4672.00,7.488397,25.02386,-0.000179,24.015696,-0.0079,1.347
4674.00,7.489306,25.02329,-0.000179,24.015689,-0.0079,1.347
4676.00,7.488743,25.02307,-0.000180,24.015085,-0.0079,1.347
4678.00,7.489758,25.02331,-0.000180,24.015220,-0.0079,1.347
4680.00,7.489026,25.02325,-0.000179,24.015441,-0.0079,1.347
4682.00,7.489058,25.02331,-0.000178,24.014949,-0.0079,1.347
4684.00,7.489270,25.02374,-0.000179,24.015241,-0.0079,1.347
4686.00,7.489134,25.02430,-0.000179,24.015223,-0.0079,1.347
4688.00,7.489203,25.02370,-0.000180,24.015714,-0.0080,1.347
4690.00,7.489472,25.02351,-0.000179,24.014828,-0.0080,1.346
4692.00,7.489453,25.02360,-0.000178,24.015448,-0.0079,1.346
4694.00,7.489927,25.02368,-0.000179,24.015247,-0.0079,1.346
4696.00,7.489793,25.02314,-0.000178,24.015642,-0.0079,1.347
4698.00,7.489697,25.02323,-0.000178,24.015812,-0.0079,1.347
4700.00,7.489799,25.02322,-0.000180,24.015018,-0.0079,1.347
4702.00,7.490034,25.02322,-0.000180,24.015176,-0.0079,1.347
4704.00,7.490191,25.02281,-0.000179,24.015461,-0.0079,1.347
4706.00,7.489020,25.02231,-0.000178,24.015901,-0.0079,1.347
4708.00,7.488661,25.02270,-0.000178,24.015443,-0.0079,1.347
4710.00,7.489122,25.02324,-0.000178,24.015104,-0.0079,1.347
4712.00,7.489322,25.02322,-0.000178,24.015598,-0.0079,1.347
4714.00,7.489684,25.02334,-0.000179,24.015350,-0.0079,1.347
4716.00,7.488700,25.02320,-0.000178,24.015194,-0.0079,1.346
4718.00,7.488462,25.02365,-0.000177,24.015488,-0.0079,1.347
4720.00,7.488790,25.02308,-0.000178,24.015758,-0.0079,1.347
4722.00,7.488581,25.02274,-0.000179,24.015386,-0.0078,1.347
4724.00,7.488358,25.02321,-0.000178,24.015359,-0.0079,1.347
4726.00,7.487401,25.02291,-0.000178,24.014864,-0.0079,1.347
4728.00,7.486535,25.02301,-0.000178,24.015348,-0.0079,1.347
4730.00,7.486779,25.02337,-0.000178,24.016140,-0.0079,1.347
4732.00,7.487299,25.02309,-0.000178,24.015932,-0.0079,1.347
4734.00,7.487850,25.02233,-0.000178,24.015743,-0.0079,1.347
4736.00,7.487642,25.02294,-0.000179,24.016121,-0.0079,1.347
4738.00,7.488197,25.02369,-0.000177,24.015562,-0.0079,1.347
4740.00,7.488952,25.02304,-0.000178,24.015780,-0.0079,1.346
4742.00,7.488096,25.02318,-0.000179,24.015937,-0.0079,1.346
4744.00,7.486778,25.02314,-0.000178,24.016104,-0.0079,1.346
4746.00,7.486839,25.02287,-0.000178,24.015350,-0.0079,1.347
4748.00,7.487558,25.02327,-0.000178,24.014930,-0.0079,1.347
4750.00,7.487799,25.02392,-0.000178,24.015917,-0.0079,1.347
4752.00,7.487136,25.02374,-0.000178,24.015107,-0.0079,1.346
4754.00,7.486011,25.02374,-0.000178,24.015666,-0.0079,1.347
4756.00,7.486031,25.02343,-0.000178,24.015323,-0.0080,1.347
4758.00,7.486584,25.02331,-0.000178,24.015283,-0.0079,1.347
4760.00,7.485894,25.02295,-0.000178,24.015252,-0.0079,1.346
4762.00,7.486352,25.02244,-0.000177,24.015287,-0.0079,1.346
4764.00,7.486627,25.02259,-0.000178,24.015546,-0.0079,1.347
4766.00,7.486981,25.02285,-0.000180,24.015530,-0.0079,1.347
4768.00,7.487339,25.02309,-0.000178,24.015232,-0.0079,1.347
4770.00,7.487565,25.02295,-0.000178,24.015363,-0.0079,1.346
4772.00,7.487255,25.02364,-0.000178,24.015575,-0.0079,1.346
4774.00,7.486785,25.02311,-0.000178,24.015528,-0.0079,1.347
4776.00,7.487420,25.02324,-0.000178,24.014897,-0.0079,1.347
4778.00,7.487332,25.02325,-0.000179,24.015377,-0.0079,1.346
4780.00,7.487103,25.02396,-0.000177,24.015475,-0.0079,1.346
4782.00,7.486867,25.02446,-0.000178,24.015540,-0.0079,1.347
4784.00,7.487519,25.02385,-0.000179,24.015395,-0.0079,1.346
4786.00,7.487279,25.02430,-0.000178,24.015160,-0.0079,1.346
4788.00,7.487409,25.02398,-0.000178,24.015820,-0.0079,1.347
4790.00,7.487444,25.02421,-0.000181,24.015049,-0.0079,1.347
4792.00,7.486762,25.02358,-0.000179,24.015727,-0.0079,1.347
4794.00,7.487201,25.02341,-0.000177,24.015104,-0.0079,1.347
4796.00,7.487593,25.02397,-0.000180,24.015700,-0.0079,1.347
4798.00,7.486670,25.02416,-0.000179,24.015994,-0.0079,1.347
4800.00,7.486524,25.02407,-0.000179,24.014913,-0.0079,1.348
4802.00,7.486715,25.02406,-0.000178,24.015009,-0.0079,1.347
@8,12.0000,24.0
4804.00,7.486802,25.02344,-0.000178,24.015658,-0.0079,1.347
4806.00,7.482841,25.02375,-0.000179,24.015269,-0.0079,1.346
4808.00,7.474393,25.02360,-0.000177,24.015540,-0.0079,1.346
4810.00,7.463236,25.02300,-0.000176,24.016175,-0.0079,1.346
4812.00,7.450522,25.02329,-0.000177,24.015412,-0.0079,1.346
4814.00,7.437666,25.02393,-0.000178,24.015812,-0.0079,1.346
4816.00,7.429202,25.02385,-0.000177,24.016420,-0.0079,1.347
4818.00,7.424220,25.02415,-0.000178,24.016006,-0.0079,1.347
4820.00,7.421337,25.02370,-0.000177,24.015423,-0.0079,1.347
4822.00,7.419117,25.02319,-0.000178,24.015221,-0.0079,1.348
4824.00,7.416576,25.02402,-0.000180,24.014835,-0.0079,1.348
4826.00,7.414956,25.02271,-0.000180,24.015879,-0.0080,1.348
4828.00,7.412998,25.02253,-0.000179,24.015653,-0.0079,1.348
4830.00,7.414339,25.02259,-0.000179,24.015772,-0.0079,1.348
4832.00,7.421401,25.02223,-0.000181,24.015850,-0.0079,1.349
4834.00,7.431180,25.02274,-0.000180,24.015477,-0.0079,1.349
4836.00,7.443519,25.02270,-0.000180,24.015549,-0.0079,1.349
4838.00,7.453363,25.02315,-0.000180,24.015455,-0.0079,1.349
4840.00,7.458617,25.02306,-0.000180,24.015372,-0.0079,1.348
4842.00,7.459346,25.02379,-0.000179,24.015198,-0.0079,1.347
4844.00,7.459726,25.02329,-0.000178,24.014891,-0.0079,1.347
4846.00,7.460186,25.02293,-0.000178,24.016006,-0.0079,1.348
4848.00,7.460516,25.02284,-0.000179,24.015907,-0.0079,1.347
4850.00,7.460459,25.02329,-0.000178,24.015254,-0.0079,1.347
4852.00,7.461518,25.02246,-0.000179,24.015200,-0.0079,1.347
4854.00,7.463603,25.02209,-0.000178,24.015673,-0.0079,1.347
4856.00,7.465416,25.02247,-0.000178,24.015444,-0.0079,1.347
4858.00,7.467547,25.02194,-0.000177,24.015569,-0.0079,1.346
4860.00,7.470152,25.02297,-0.000177,24.015905,-0.0079,1.347
4862.00,7.473525,25.02326,-0.000178,24.015131,-0.0079,1.347
4864.00,7.478100,25.02312,-0.000179,24.014649,-0.0078,1.347
4866.00,7.482614,25.02369,-0.000177,24.015600,-0.0079,1.347
4868.00,7.486108,25.02319,-0.000177,24.015301,-0.0079,1.347
4870.00,7.489359,25.02266,-0.000178,24.015965,-0.0079,1.347
4872.00,7.492666,25.02289,-0.000179,24.015214,-0.0079,1.347
4874.00,7.495538,25.02223,-0.000180,24.014866,-0.0079,1.347
4876.00,7.497881,25.02275,-0.000178,24.015526,-0.0079,1.346
4878.00,7.499936,25.02324,-0.000177,24.015566,-0.0079,1.346
4880.00,7.501327,25.02375,-0.000178,24.015689,-0.0079,1.347
4882.00,7.501019,25.02382,-0.000177,24.015734,-0.0079,1.347
4884.00,7.499702,25.02441,-0.000177,24.015600,-0.0079,1.347
4886.00,7.498417,25.02406,-0.000177,24.015811,-0.0079,1.347
4888.00,7.498065,25.02286,-0.000179,24.015647,-0.0079,1.347
4890.00,7.496107,25.02249,-0.000179,24.016019,-0.0079,1.347
4892.00,7.494641,25.02238,-0.000179,24.015870,-0.0079,1.347
4894.00,7.493161,25.02240,-0.000177,24.015569,-0.0079,1.346
4896.00,7.492070,25.02301,-0.000178,24.015613,-0.0079,1.346
4898.00,7.490830,25.02339,-0.000178,24.015508,-0.0079,1.347
4900.00,7.489573,25.02299,-0.000178,24.015682,-0.0079,1.347
4902.00,7.487804,25.02218,-0.000178,24.015747,-0.0079,1.347
4904.00,7.486584,25.02256,-0.000178,24.015782,-0.0079,1.347
4906.00,7.485108,25.02301,-0.000178,24.015189,-0.0079,1.347
4908.00,7.484915,25.02221,-0.000179,24.015725,-0.0079,1.347
4910.00,7.485449,25.02288,-0.000178,24.015912,-0.0079,1.346
4912.00,7.485657,25.02262,-0.000177,24.015140,-0.0079,1.347
4914.00,7.485693,25.02325,-0.000179,24.015464,-0.0079,1.347
4916.00,7.486120,25.02323,-0.000179,24.015821,-0.0079,1.346
4918.00,7.485384,25.02259,-0.000178,24.015394,-0.0079,1.347
4920.00,7.485013,25.02310,-0.000178,24.015346,-0.0079,1.346
4922.00,7.486156,25.02346,-0.000178,24.015562,-0.0079,1.347
4924.00,7.486762,25.02374,-0.000179,24.015462,-0.0079,1.347
4926.00,7.487193,25.02364,-0.000178,24.015667,-0.0079,1.346
4928.00,7.487669,25.02355,-0.000177,24.015417,-0.0079,1.346
4930.00,7.487856,25.02392,-0.000178,24.014910,-0.0079,1.346
4932.00,7.488832,25.02335,-0.000178,24.015778,-0.0079,1.347
4934.00,7.488686,25.02352,-0.000179,24.015093,-0.0079,1.347
4936.00,7.487967,25.02356,-0.000179,24.015082,-0.0079,1.347
4938.00,7.488212,25.02393,-0.000178,24.016048,-0.0079,1.347
4940.00,7.488158,25.02362,-0.000178,24.015865,-0.0079,1.347
4942.00,7.489030,25.02367,-0.000179,24.015341,-0.0079,1.347
4944.00,7.488483,25.02342,-0.000178,24.015589,-0.0079,1.347
4946.00,7.488293,25.02365,-0.000178,24.015894,-0.0079,1.346
4948.00,7.488281,25.02317,-0.000177,24.015559,-0.0079,1.346
4950.00,7.488002,25.02387,-0.000178,24.015462,-0.0080,1.346
4952.00,7.487473,25.02470,-0.000178,24.015314,-0.0079,1.346
4954.00,7.487330,25.02437,-0.000178,24.015892,-0.0079,1.346
4956.00,7.486474,25.02407,-0.000178,24.015145,-0.0079,1.347
4958.00,7.486240,25.02397,-0.000179,24.015742,-0.0078,1.347
4960.00,7.486232,25.02387,-0.000178,24.015892,-0.0078,1.346
4962.00,7.486469,25.02353,-0.000179,24.016198,-0.0079,1.346
4964.00,7.486176,25.02312,-0.000179,24.016046,-0.0079,1.347
4966.00,7.485895,25.02295,-0.000178,24.015705,-0.0079,1.346
4968.00,7.484732,25.02285,-0.000178,24.016260,-0.0079,1.347
4970.00,7.484680,25.02337,-0.000178,24.015127,-0.0079,1.347
4972.00,7.485621,25.02300,-0.000181,24.015508,-0.0079,1.347
4974.00,7.484361,25.02296,-0.000178,24.015618,-0.0079,1.347
4976.00,7.483001,25.02297,-0.000177,24.015281,-0.0079,1.346
4978.00,7.483513,25.02353,-0.000177,24.015337,-0.0079,1.346
4980.00,7.484095,25.02316,-0.000178,24.015559,-0.0079,1.347
4982.00,7.484826,25.02268,-0.000177,24.015549,-0.0079,1.346
4984.00,7.484480,25.02323,-0.000179,24.014839,-0.0079,1.346
4986.00,7.483750,25.02318,-0.000179,24.015162,-0.0079,1.346
4988.00,7.483293,25.02359,-0.000179,24.015945,-0.0079,1.346
4990.00,7.482862,25.02357,-0.000178,24.016391,-0.0079,1.347
4992.00,7.482959,25.02325,-0.000178,24.015644,-0.0079,1.347
4994.00,7.483988,25.02327,-0.000178,24.015308,-0.0079,1.347
4996.00,7.484225,25.02338,-0.000179,24.015637,-0.0079,1.346
4998.00,7.484905,25.02344,-0.000180,24.015046,-0.0079,1.347
5000.00,7.484589,25.02338,-0.000180,24.015227,-0.0079,1.347
5002.00,7.485039,25.02338,-0.000178,24.015114,-0.0079,1.347
5004.00,7.484662,25.02366,-0.000178,24.015691,-0.0079,1.346
5006.00,7.484766,25.02303,-0.000178,24.014779,-0.0079,1.347
5008.00,7.484865,25.02259,-0.000178,24.015027,-0.0079,1.347
5010.00,7.485237,25.02279,-0.000178,24.015807,-0.0079,1.347
5012.00,7.485264,25.02197,-0.000178,24.016059,-0.0079,1.347
5014.00,7.484437,25.02186,-0.000178,24.015006,-0.0079,1.346
5016.00,7.483889,25.02232,-0.000178,24.015482,-0.0079,1.347
5018.00,7.483580,25.02185,-0.000178,24.015423,-0.0079,1.346
5020.00,7.484273,25.02174,-0.000178,24.015560,-0.0079,1.347
5022.00,7.484688,25.02154,-0.000178,24.015602,-0.0079,1.346
5024.00,7.483596,25.02167,-0.000178,24.015812,-0.0079,1.346
5026.00,7.484044,25.02182,-0.000178,24.015888,-0.0079,1.346
5028.00,7.484229,25.02196,-0.000177,24.015452,-0.0079,1.347
5030.00,7.483525,25.02175,-0.000179,24.015292,-0.0079,1.347
5032.00,7.483770,25.02151,-0.000179,24.014955,-0.0080,1.347
5034.00,7.483540,25.02152,-0.000178,24.015178,-0.0080,1.347
5036.00,7.483588,25.02150,-0.000180,24.014601,-0.0079,1.346
5038.00,7.483682,25.02139,-0.000179,24.015031,-0.0079,1.346
5040.00,7.483769,25.02044,-0.000179,24.015865,-0.0079,1.347
5042.00,7.483731,25.02029,-0.000178,24.015613,-0.0079,1.347
5044.00,7.483985,25.02072,-0.000180,24.015426,-0.0080,1.347
5046.00,7.483874,25.02096,-0.000179,24.015125,-0.0079,1.347
5048.00,7.484314,25.02089,-0.000179,24.015145,-0.0079,1.347
5050.00,7.483664,25.02059,-0.000179,24.015689,-0.0079,1.347
5052.00,7.483466,25.02074,-0.000180,24.015366,-0.0079,1.347
5054.00,7.483511,25.02084,-0.000178,24.015060,-0.0079,1.347
5056.00,7.483733,25.02049,-0.000178,24.015656,-0.0079,1.347
5058.00,7.484307,25.02085,-0.000179,24.015316,-0.0079,1.347
5060.00,7.484073,25.02093,-0.000179,24.015165,-0.0079,1.347
5062.00,7.483781,25.02132,-0.000178,24.015105,-0.0079,1.347
5064.00,7.484300,25.02098,-0.000179,24.014948,-0.0080,1.347
5066.00,7.484663,25.02050,-0.000179,24.015470,-0.0079,1.348
5068.00,7.484636,25.02022,-0.000180,24.015479,-0.0079,1.348
5070.00,7.485288,25.02108,-0.000179,24.015069,-0.0079,1.347
5072.00,7.484349,25.02068,-0.000178,24.014959,-0.0080,1.347
5074.00,7.483848,25.02032,-0.000179,24.015192,-0.0079,1.347
5076.00,7.483394,25.02014,-0.000180,24.015606,-0.0079,1.347
5078.00,7.482066,25.02122,-0.000180,24.015272,-0.0079,1.347
5080.00,7.482428,25.02135,-0.000179,24.014814,-0.0080,1.346
5082.00,7.482812,25.02075,-0.000179,24.015379,-0.0080,1.347
5084.00,7.482847,25.02060,-0.000178,24.015414,-0.0080,1.347
5086.00,7.483424,25.02182,-0.000180,24.015526,-0.0079,1.347
5088.00,7.484421,25.02228,-0.000179,24.014774,-0.0079,1.347
5090.00,7.484170,25.02096,-0.000179,24.015787,-0.0079,1.347
5092.00,7.483016,25.02058,-0.000179,24.015018,-0.0079,1.347
5094.00,7.483624,25.02089,-0.000178,24.014841,-0.0079,1.347
5096.00,7.483886,25.02080,-0.000177,24.015243,-0.0079,1.347
5098.00,7.483320,25.02034,-0.000179,24.014786,-0.0079,1.347
5100.00,7.482844,25.02122,-0.000178,24.014821,-0.0079,1.347
5102.00,7.483147,25.02125,-0.000179,24.015305,-0.0079,1.347
5104.00,7.483244,25.02074,-0.000179,24.015196,-0.0079,1.347
5106.00,7.482860,25.02016,-0.000179,24.015006,-0.0080,1.347
5108.00,7.483539,25.02028,-0.000179,24.015334,-0.0080,1.348
5110.00,7.482891,25.01994,-0.000180,24.015633,-0.0079,1.347
5112.00,7.482910,25.01985,-0.000179,24.015229,-0.0079,1.347
5114.00,7.483117,25.02046,-0.000179,24.014605,-0.0079,1.348
5116.00,7.482667,25.02095,-0.000179,24.015865,-0.0079,1.346
5118.00,7.482556,25.02079,-0.000178,24.015863,-0.0080,1.347
5120.00,7.482685,25.02019,-0.000178,24.015611,-0.0079,1.347
5122.00,7.483196,25.02038,-0.000178,24.014901,-0.0079,1.347
5124.00,7.484508,25.02028,-0.000179,24.015109,-0.0079,1.346
5126.00,7.484562,25.02026,-0.000178,24.015113,-0.0080,1.347
5128.00,7.483876,25.02044,-0.000179,24.014886,-0.0079,1.347
5130.00,7.483225,25.02040,-0.000178,24.015114,-0.0079,1.347
5132.00,7.482271,25.02070,-0.000178,24.015443,-0.0079,1.348
5134.00,7.481978,25.02016,-0.000179,24.015372,-0.0079,1.347
5136.00,7.482042,25.02031,-0.000179,24.014995,-0.0079,1.347
5138.00,7.481909,25.02109,-0.000178,24.015147,-0.0079,1.347
5140.00,7.481663,25.02128,-0.000178,24.014989,-0.0079,1.347
5142.00,7.482443,25.02075,-0.000178,24.015310,-0.0080,1.347
5144.00,7.482345,25.02030,-0.000179,24.015546,-0.0079,1.347
5146.00,7.482792,25.02090,-0.000181,24.014960,-0.0079,1.347
5148.00,7.482845,25.02062,-0.000179,24.015664,-0.0080,1.347
5150.00,7.482559,25.01992,-0.000179,24.014681,-0.0079,1.347
5152.00,7.482408,25.02014,-0.000179,24.015172,-0.0079,1.347
5154.00,7.482797,25.02039,-0.000179,24.014725,-0.0079,1.348
5156.00,7.482381,25.02053,-0.000178,24.014743,-0.0079,1.347
5158.00,7.481766,25.02098,-0.000180,24.015174,-0.0079,1.347
5160.00,7.481420,25.02131,-0.000179,24.015446,-0.0079,1.347
5162.00,7.481904,25.02108,-0.000179,24.015546,-0.0079,1.347
5164.00,7.481989,25.02160,-0.000179,24.015107,-0.0079,1.347
5166.00,7.482527,25.02124,-0.000178,24.014746,-0.0080,1.347
5168.00,7.483158,25.02093,-0.000179,24.015430,-0.0079,1.347
5170.00,7.482070,25.02015,-0.000178,24.015321,-0.0080,1.347
5172.00,7.481435,25.01958,-0.000179,24.015024,-0.0080,1.347
5174.00,7.481257,25.01982,-0.000178,24.015165,-0.0079,1.348
5176.00,7.480842,25.02018,-0.000181,24.014826,-0.0079,1.348
5178.00,7.481352,25.01988,-0.000180,24.015024,-0.0079,1.348
5180.00,7.480606,25.01957,-0.000179,24.015321,-0.0080,1.347
5182.00,7.480714,25.02037,-0.000179,24.014814,-0.0079,1.346
5184.00,7.481679,25.01952,-0.000178,24.015334,-0.0079,1.347
5186.00,7.482679,25.01995,-0.000179,24.015573,-0.0080,1.347
5188.00,7.482699,25.01993,-0.000179,24.015747,-0.0079,1.347
5190.00,7.482195,25.01967,-0.000179,24.015705,-0.0079,1.347
5192.00,7.482338,25.01981,-0.000179,24.014647,-0.0079,1.347
5194.00,7.481393,25.01962,-0.000180,24.015238,-0.0079,1.347
5196.00,7.480962,25.01949,-0.000179,24.014828,-0.0079,1.347
5198.00,7.480410,25.01958,-0.000178,24.014504,-0.0079,1.347
5200.00,7.480313,25.02048,-0.000179,24.014797,-0.0080,1.347
5202.00,7.481018,25.01978,-0.000179,24.014788,-0.0079,1.347
5204.00,7.481323,25.01960,-0.000178,24.015152,-0.0079,1.347
5206.00,7.481327,25.02019,-0.000179,24.015894,-0.0079,1.347
5208.00,7.481258,25.02017,-0.000179,24.015232,-0.0079,1.347
5210.00,7.481322,25.02064,-0.000178,24.014998,-0.0079,1.346
5212.00,7.480378,25.02072,-0.000178,24.015345,-0.0079,1.346
5214.00,7.480206,25.02014,-0.000179,24.015136,-0.0079,1.347
5216.00,7.480819,25.02056,-0.000178,24.015343,-0.0079,1.347
5218.00,7.481297,25.01977,-0.000178,24.014913,-0.0080,1.346
5220.00,7.481624,25.01928,-0.000179,24.014511,-0.0080,1.347
5222.00,7.482080,25.01959,-0.000179,24.015312,-0.0080,1.347
5224.00,7.482061,25.01934,-0.000180,24.015519,-0.0079,1.347
5226.00,7.481966,25.01970,-0.000178,24.014902,-0.0079,1.347
5228.00,7.481308,25.01983,-0.000177,24.015361,-0.0079,1.347
5230.00,7.481699,25.01989,-0.000178,24.015133,-0.0079,1.347
5232.00,7.481303,25.02035,-0.000179,24.014920,-0.0079,1.347
5234.00,7.480872,25.02030,-0.000180,24.015559,-0.0079,1.347
5236.00,7.481319,25.01981,-0.000178,24.014917,-0.0080,1.347
5238.00,7.481001,25.01910,-0.000180,24.015055,-0.0079,1.347
5240.00,7.480677,25.01992,-0.000178,24.015542,-0.0079,1.346
5242.00,7.480957,25.02069,-0.000179,24.014873,-0.0079,1.346
5244.00,7.482191,25.02072,-0.000179,24.015147,-0.0079,1.347
5246.00,7.481935,25.02050,-0.000179,24.015406,-0.0079,1.347
5248.00,7.481150,25.02024,-0.000178,24.015098,-0.0079,1.347
5250.00,7.480672,25.02068,-0.000178,24.015290,-0.0079,1.348
5252.00,7.481355,25.02060,-0.000179,24.014926,-0.0079,1.347
5254.00,7.482052,25.02062,-0.000177,24.015501,-0.0079,1.347
5256.00,7.481930,25.02008,-0.000178,24.015511,-0.0079,1.347
5258.00,7.481697,25.02039,-0.000180,24.014982,-0.0079,1.347
5260.00,7.481976,25.02034,-0.000180,24.015444,-0.0079,1.347
5262.00,7.481914,25.02054,-0.000180,24.015780,-0.0079,1.347
5264.00,7.481224,25.02057,-0.000179,24.015096,-0.0080,1.346
5266.00,7.481523,25.01977,-0.000178,24.015473,-0.0079,1.347
5268.00,7.481574,25.02024,-0.000179,24.014928,-0.0080,1.347
5270.00,7.480733,25.02040,-0.000182,24.014997,-0.0079,1.347
5272.00,7.480358,25.02049,-0.000181,24.015707,-0.0079,1.347
5274.00,7.480086,25.02038,-0.000178,24.015769,-0.0079,1.347
5276.00,7.480574,25.01972,-0.000179,24.015546,-0.0079,1.347
5278.00,7.480045,25.02005,-0.000179,24.015035,-0.0079,1.347
5280.00,7.479636,25.01939,-0.000179,24.014785,-0.0079,1.347
5282.00,7.480458,25.02001,-0.000181,24.015038,-0.0079,1.347
5284.00,7.480818,25.02021,-0.000180,24.015058,-0.0079,1.347
5286.00,7.481234,25.01934,-0.000178,24.014982,-0.0079,1.347
5288.00,7.481764,25.01894,-0.000181,24.014781,-0.0079,1.347
5290.00,7.481020,25.01887,-0.000181,24.015544,-0.0079,1.347
5292.00,7.480538,25.01938,-0.000178,24.015212,-0.0080,1.347
5294.00,7.480536,25.01901,-0.000178,24.015200,-0.0080,1.347
5296.00,7.479862,25.01989,-0.000180,24.015287,-0.0079,1.347
5298.00,7.479186,25.02037,-0.000180,24.014723,-0.0079,1.346
5300.00,7.480056,25.01967,-0.000178,24.015236,-0.0080,1.347
5302.00,7.479948,25.01994,-0.000178,24.014761,-0.0079,1.347
5304.00,7.480046,25.01938,-0.000177,24.015163,-0.0079,1.347
5306.00,7.480295,25.01993,-0.000178,24.015356,-0.0079,1.347
5308.00,7.480182,25.01995,-0.000178,24.015549,-0.0079,1.347
5310.00,7.480766,25.01984,-0.000176,24.014815,-0.0079,1.346
5312.00,7.480818,25.01951,-0.000178,24.015203,-0.0079,1.346
5314.00,7.481174,25.01951,-0.000179,24.015261,-0.0079,1.347
5316.00,7.481489,25.02015,-0.000179,24.015308,-0.0079,1.347
5318.00,7.481531,25.01968,-0.000179,24.014928,-0.0079,1.347
5320.00,7.482288,25.01972,-0.000180,24.015122,-0.0079,1.347
5322.00,7.481902,25.02007,-0.000180,24.015221,-0.0079,1.347
5324.00,7.481468,25.01941,-0.000179,24.014971,-0.0079,1.347
5326.00,7.481028,25.02037,-0.000178,24.015009,-0.0079,1.347
5328.00,7.479729,25.02032,-0.000178,24.015499,-0.0079,1.347
5330.00,7.478756,25.02023,-0.000180,24.015363,-0.0079,1.347
5332.00,7.479999,25.02044,-0.000178,24.014725,-0.0079,1.347
5334.00,7.480074,25.02043,-0.000178,24.015303,-0.0079,1.347
5336.00,7.479605,25.01975,-0.000181,24.015368,-0.0079,1.347
5338.00,7.479480,25.01949,-0.000179,24.015107,-0.0079,1.347
5340.00,7.480523,25.02067,-0.000178,24.015404,-0.0079,1.346
5342.00,7.480322,25.01975,-0.000178,24.014901,-0.0079,1.346
5344.00,7.479393,25.01981,-0.000181,24.015357,-0.0079,1.347
5346.00,7.479552,25.01946,-0.000180,24.015211,-0.0079,1.347
5348.00,7.479793,25.01892,-0.000178,24.015006,-0.0079,1.347
5350.00,7.479992,25.01872,-0.000178,24.014213,-0.0079,1.347
5352.00,7.479679,25.01926,-0.000178,24.015214,-0.0079,1.346
5354.00,7.479731,25.01872,-0.000178,24.015102,-0.0079,1.347
5356.00,7.479149,25.01939,-0.000180,24.014422,-0.0079,1.347
5358.00,7.479243,25.01985,-0.000179,24.015258,-0.0079,1.347
5360.00,7.478999,25.02019,-0.000180,24.014790,-0.0079,1.347
5362.00,7.478762,25.01982,-0.000180,24.014360,-0.0079,1.347
5364.00,7.479084,25.01910,-0.000180,24.014794,-0.0079,1.347
5366.00,7.479468,25.02036,-0.000178,24.015123,-0.0079,1.347
5368.00,7.480086,25.02046,-0.000178,24.015267,-0.0079,1.347
5370.00,7.480044,25.01922,-0.000179,24.015399,-0.0080,1.347
5372.00,7.479186,25.01986,-0.000178,24.015811,-0.0080,1.348
5374.00,7.480054,25.02027,-0.000179,24.014852,-0.0080,1.347
5376.00,7.481379,25.01964,-0.000176,24.016001,-0.0079,1.346
5378.00,7.481915,25.02053,-0.000179,24.015091,-0.0079,1.347
5380.00,7.481796,25.02031,-0.000179,24.015522,-0.0079,1.347
5382.00,7.480411,25.01986,-0.000178,24.015682,-0.0079,1.347
5384.00,7.480036,25.01998,-0.000178,24.015024,-0.0080,1.347
5386.00,7.480082,25.02019,-0.000180,24.014955,-0.0079,1.347
5388.00,7.480522,25.02013,-0.000180,24.015381,-0.0079,1.347
5390.00,7.480427,25.02074,-0.000180,24.014781,-0.0079,1.347
5392.00,7.479509,25.02000,-0.000179,24.015140,-0.0079,1.347
5394.00,7.479131,25.02078,-0.000179,24.015131,-0.0079,1.347
5396.00,7.479405,25.01934,-0.000179,24.015123,-0.0079,1.347
5398.00,7.479558,25.01986,-0.000179,24.014928,-0.0079,1.347
5400.00,7.479568,25.01981,-0.000178,24.015437,-0.0079,1.347
5402.00,7.479060,25.01959,-0.000179,24.015490,-0.0079,1.347
@9,12.0000,24.0
5404.00,7.479336,25.01969,-0.000180,24.015269,-0.0079,1.347
5406.00,7.475762,25.02079,-0.000179,24.015493,-0.0079,1.347
5408.00,7.467931,25.02010,-0.000178,24.015675,-0.0079,1.346
5410.00,7.457140,25.02059,-0.000178,24.015194,-0.0079,1.345
5412.00,7.444077,25.02090,-0.000177,24.014754,-0.0079,1.346
5414.00,7.431713,25.02030,-0.000176,24.014886,-0.0079,1.346
5416.00,7.422814,25.01967,-0.000178,24.014917,-0.0079,1.347
5418.00,7.418174,25.02009,-0.000178,24.015249,-0.0080,1.347
5420.00,7.415348,25.01910,-0.000178,24.015437,-0.0079,1.349
5422.00,7.414193,25.01941,-0.000179,24.015305,-0.0079,1.348
5424.00,7.412177,25.01992,-0.000179,24.015348,-0.0079,1.348
5426.00,7.410425,25.01974,-0.000180,24.014908,-0.0079,1.348
5428.00,7.408901,25.02014,-0.000181,24.015321,-0.0079,1.348
5430.00,7.411049,25.01973,-0.000180,24.014710,-0.0079,1.348
5432.00,7.418112,25.01975,-0.000182,24.015276,-0.0079,1.349
5434.00,7.428346,25.01970,-0.000182,24.015004,-0.0079,1.350
5436.00,7.440017,25.01975,-0.000181,24.015435,-0.0080,1.349
5438.00,7.449129,25.02004,-0.000180,24.014891,-0.0080,1.349
5440.00,7.454045,25.02039,-0.000179,24.015181,-0.0079,1.348
5442.00,7.454883,25.01946,-0.000178,24.014913,-0.0079,1.348
5444.00,7.455479,25.01954,-0.000178,24.015622,-0.0079,1.347
5446.00,7.454973,25.01996,-0.000177,24.015258,-0.0080,1.347
5448.00,7.454888,25.01972,-0.000179,24.014368,-0.0079,1.347
5450.00,7.455042,25.01937,-0.000178,24.014433,-0.0079,1.347
5452.00,7.455942,25.01990,-0.000179,24.014607,-0.0079,1.347
5454.00,7.457342,25.02047,-0.000178,24.015337,-0.0079,1.347
5456.00,7.458980,25.02025,-0.000177,24.015466,-0.0079,1.347
5458.00,7.461759,25.02043,-0.000177,24.015220,-0.0079,1.348
5460.00,7.464890,25.02052,-0.000178,24.015640,-0.0079,1.348
5462.00,7.468625,25.02070,-0.000179,24.014777,-0.0079,1.348
5464.00,7.471965,25.02044,-0.000179,24.015020,-0.0079,1.348
5466.00,7.475341,25.02074,-0.000179,24.014951,-0.0079,1.347
5468.00,7.479267,25.02102,-0.000179,24.015544,-0.0079,1.347
5470.00,7.483568,25.02126,-0.000178,24.014986,-0.0079,1.348
5472.00,7.486977,25.02019,-0.000180,24.015446,-0.0079,1.347
5474.00,7.489614,25.02024,-0.000180,24.015557,-0.0079,1.348
5476.00,7.491126,25.02095,-0.000178,24.015176,-0.0079,1.347
5478.00,7.492958,25.02066,-0.000178,24.014757,-0.0080,1.347
5480.00,7.495102,25.02106,-0.000179,24.015151,-0.0079,1.347
5482.00,7.495266,25.02168,-0.000180,24.014607,-0.0079,1.347
5484.00,7.494455,25.02038,-0.000179,24.014833,-0.0079,1.347
5486.00,7.492836,25.01929,-0.000179,24.015024,-0.0079,1.347
5488.00,7.491785,25.01979,-0.000179,24.014899,-0.0079,1.348
5490.00,7.490268,25.01950,-0.000180,24.015221,-0.0080,1.347
5492.00,7.488373,25.02040,-0.000180,24.015481,-0.0079,1.348
5494.00,7.487335,25.02069,-0.000179,24.014609,-0.0079,1.348
5496.00,7.485996,25.02052,-0.000179,24.015365,-0.0079,1.348
5498.00,7.484558,25.02000,-0.000179,24.015412,-0.0079,1.347
5500.00,7.483219,25.01976,-0.000179,24.015232,-0.0079,1.348
5502.00,7.482392,25.01998,-0.000179,24.014446,-0.0079,1.347
5504.00,7.481568,25.01992,-0.000178,24.014311,-0.0079,1.347
5506.00,7.480121,25.01872,-0.000178,24.015294,-0.0079,1.347
5508.00,7.479526,25.01944,-0.000179,24.015024,-0.0079,1.347
5510.00,7.479065,25.02010,-0.000178,24.014469,-0.0080,1.347
5512.00,7.478684,25.02077,-0.000179,24.014930,-0.0079,1.347
5514.00,7.478177,25.02040,-0.000178,24.015089,-0.0079,1.347
5516.00,7.478129,25.02075,-0.000179,24.015147,-0.0080,1.347
5518.00,7.478609,25.02099,-0.000178,24.015356,-0.0079,1.347
5520.00,7.477765,25.02144,-0.000178,24.015502,-0.0079,1.346
5522.00,7.478489,25.02160,-0.000179,24.015093,-0.0080,1.347
5524.00,7.479514,25.02123,-0.000179,24.014770,-0.0079,1.348
5526.00,7.480842,25.02149,-0.000179,24.015252,-0.0079,1.347
5528.00,7.480983,25.02156,-0.000180,24.015363,-0.0079,1.347
5530.00,7.480832,25.02069,-0.000179,24.015136,-0.0079,1.347
5532.00,7.480240,25.02134,-0.000179,24.015932,-0.0079,1.347
5534.00,7.480441,25.02112,-0.000178,24.015424,-0.0079,1.347
5536.00,7.480244,25.02053,-0.000179,24.015145,-0.0079,1.348
5538.00,7.480182,25.02087,-0.000179,24.014739,-0.0079,1.348
5540.00,7.481100,25.02130,-0.000179,24.015051,-0.0079,1.348
5542.00,7.481212,25.02076,-0.000178,24.015084,-0.0079,1.347
5544.00,7.481004,25.02029,-0.000179,24.014920,-0.0080,1.347
5546.00,7.481443,25.02045,-0.000180,24.014933,-0.0079,1.348
5548.00,7.481437,25.02034,-0.000179,24.014692,-0.0079,1.347
5550.00,7.481178,25.02063,-0.000179,24.014930,-0.0080,1.348
5552.00,7.480599,25.02058,-0.000178,24.015162,-0.0079,1.347
5554.00,7.480915,25.02071,-0.000179,24.014930,-0.0079,1.348
5556.00,7.480849,25.02124,-0.000179,24.014456,-0.0080,1.348
5558.00,7.480361,25.02070,-0.000180,24.014630,-0.0079,1.347
5560.00,7.479308,25.02043,-0.000180,24.015200,-0.0079,1.348
5562.00,7.480395,25.02064,-0.000179,24.014857,-0.0080,1.348
5564.00,7.480708,25.02034,-0.000180,24.015142,-0.0079,1.348
5566.00,7.479928,25.01953,-0.000179,24.014464,-0.0080,1.347
5568.00,7.478849,25.02043,-0.000178,24.014291,-0.0079,1.347
5570.00,7.479115,25.02071,-0.000179,24.015350,-0.0079,1.348
5572.00,7.479184,25.02115,-0.000179,24.015622,-0.0079,1.347
5574.00,7.479903,25.02098,-0.000178,24.015036,-0.0079,1.347
5576.00,7.479083,25.02046,-0.000179,24.015026,-0.0079,1.348
5578.00,7.478829,25.02015,-0.000180,24.014944,-0.0079,1.348
5580.00,7.479405,25.01990,-0.000180,24.014692,-0.0079,1.347
5582.00,7.479340,25.02092,-0.000179,24.015323,-0.0079,1.347
5584.00,7.478913,25.02017,-0.000179,24.015091,-0.0079,1.348
5586.00,7.477948,25.02087,-0.000179,24.015695,-0.0079,1.348
5588.00,7.477906,25.02114,-0.000179,24.014911,-0.0079,1.347
5590.00,7.478491,25.02110,-0.000180,24.015321,-0.0079,1.348
5592.00,7.478159,25.02095,-0.000180,24.014319,-0.0079,1.348
5594.00,7.478254,25.02029,-0.000180,24.015256,-0.0079,1.347
5596.00,7.478357,25.02111,-0.000179,24.015089,-0.0079,1.348
5598.00,7.478195,25.02051,-0.000178,24.014344,-0.0079,1.347
5600.00,7.477774,25.02010,-0.000180,24.015194,-0.0079,1.347
5602.00,7.478085,25.02046,-0.000180,24.015174,-0.0079,1.348
5604.00,7.478662,25.02023,-0.000179,24.015861,-0.0079,1.348
5606.00,7.478902,25.02060,-0.000180,24.015671,-0.0079,1.348
5608.00,7.478670,25.02070,-0.000180,24.015007,-0.0080,1.348
5610.00,7.478095,25.02068,-0.000179,24.014973,-0.0080,1.347
5612.00,7.478051,25.02071,-0.000180,24.015428,-0.0079,1.348
5614.00,7.478415,25.02062,-0.000179,24.015276,-0.0079,1.348
5616.00,7.477877,25.02045,-0.000179,24.015276,-0.0079,1.348
5618.00,7.477674,25.02071,-0.000180,24.014542,-0.0080,1.348
5620.00,7.477624,25.02048,-0.000180,24.015542,-0.0080,1.348
5622.00,7.477936,25.02108,-0.000180,24.016175,-0.0079,1.348
5624.00,7.478228,25.02094,-0.000180,24.015466,-0.0079,1.347
5626.00,7.477682,25.02074,-0.000178,24.015441,-0.0079,1.348
5628.00,7.478615,25.02121,-0.000179,24.015582,-0.0079,1.348
5630.00,7.478851,25.02192,-0.000179,24.015062,-0.0079,1.347
5632.00,7.477985,25.02161,-0.000179,24.015098,-0.0079,1.348
5634.00,7.478719,25.02095,-0.000179,24.015444,-0.0079,1.349
5636.00,7.478384,25.02147,-0.000179,24.014875,-0.0079,1.348
5638.00,7.478956,25.02085,-0.000179,24.014765,-0.0079,1.348
5640.00,7.478775,25.02168,-0.000179,24.015096,-0.0079,1.348
5642.00,7.478528,25.02195,-0.000179,24.015002,-0.0079,1.348
5644.00,7.478797,25.02123,-0.000179,24.015742,-0.0079,1.348
5646.00,7.479260,25.02145,-0.000180,24.014955,-0.0079,1.347
5648.00,7.479204,25.02077,-0.000179,24.014841,-0.0080,1.348
5650.00,7.478254,25.02084,-0.000180,24.014942,-0.0079,1.348
5652.00,7.477986,25.02032,-0.000180,24.015278,-0.0079,1.348
5654.00,7.478602,25.02012,-0.000180,24.015265,-0.0079,1.348
5656.00,7.477597,25.02106,-0.000180,24.014750,-0.0079,1.348
5658.00,7.477612,25.02105,-0.000180,24.015452,-0.0079,1.348
5660.00,7.477716,25.02093,-0.000180,24.014989,-0.0079,1.348
5662.00,7.477684,25.02134,-0.000180,24.015682,-0.0080,1.348
5664.00,7.477652,25.02160,-0.000180,24.015049,-0.0080,1.349
5666.00,7.477891,25.02172,-0.000180,24.014949,-0.0079,1.349
5668.00,7.477563,25.02185,-0.000180,24.015321,-0.0079,1.348
5670.00,7.476913,25.02178,-0.000180,24.014899,-0.0079,1.348
5672.00,7.476083,25.02146,-0.000181,24.015345,-0.0079,1.348
5674.00,7.476687,25.02132,-0.000181,24.015892,-0.0079,1.348
5676.00,7.476284,25.02144,-0.000179,24.014924,-0.0079,1.349
5678.00,7.475969,25.02189,-0.000179,24.015339,-0.0079,1.348
5680.00,7.475968,25.02201,-0.000179,24.015700,-0.0079,1.348
5682.00,7.476203,25.02203,-0.000179,24.015466,-0.0079,1.348
5684.00,7.476281,25.02196,-0.000180,24.015370,-0.0080,1.348
5686.00,7.476481,25.02201,-0.000179,24.014665,-0.0079,1.348
5688.00,7.477104,25.02225,-0.000179,24.015439,-0.0079,1.348
5690.00,7.476866,25.02190,-0.000178,24.015397,-0.0079,1.348
5692.00,7.476798,25.02166,-0.000178,24.015245,-0.0079,1.349
5694.00,7.476964,25.02130,-0.000180,24.015675,-0.0079,1.349
5696.00,7.476646,25.02076,-0.000180,24.014821,-0.0079,1.348
5698.00,7.476665,25.02074,-0.000179,24.015249,-0.0079,1.349
5700.00,7.476358,25.02120,-0.000179,24.015245,-0.0080,1.348
5702.00,7.476285,25.02113,-0.000181,24.015225,-0.0079,1.348
5704.00,7.476771,25.02096,-0.000180,24.014685,-0.0079,1.349
5706.00,7.477064,25.02108,-0.000179,24.014804,-0.0079,1.349
5708.00,7.476370,25.02110,-0.000179,24.015805,-0.0079,1.348
5710.00,7.476623,25.02090,-0.000180,24.015685,-0.0079,1.348
5712.00,7.477055,25.02099,-0.000179,24.014922,-0.0080,1.348
5714.00,7.477015,25.02041,-0.000178,24.015346,-0.0079,1.348
5716.00,7.476974,25.01986,-0.000178,24.015508,-0.0079,1.348
5718.00,7.477334,25.02039,-0.000179,24.015191,-0.0079,1.348
5720.00,7.477061,25.02060,-0.000179,24.015241,-0.0079,1.348
5722.00,7.476851,25.02036,-0.000180,24.015357,-0.0079,1.348
5724.00,7.476448,25.02028,-0.000179,24.015002,-0.0079,1.348
5726.00,7.476299,25.02011,-0.000179,24.015437,-0.0079,1.349
5728.00,7.476148,25.02061,-0.000180,24.015062,-0.0079,1.348
5730.00,7.476920,25.01988,-0.000181,24.014502,-0.0079,1.349
5732.00,7.476983,25.01986,-0.000180,24.015754,-0.0079,1.349
5734.00,7.476945,25.02043,-0.000180,24.015522,-0.0079,1.348
5736.00,7.477384,25.02047,-0.000178,24.015660,-0.0079,1.349
5738.00,7.477234,25.02028,-0.000179,24.015346,-0.0079,1.348
5740.00,7.477964,25.01949,-0.000179,24.015114,-0.0079,1.348
5742.00,7.477838,25.01941,-0.000180,24.014978,-0.0079,1.349
5744.00,7.477362,25.02031,-0.000181,24.014942,-0.0080,1.350
5746.00,7.476824,25.02068,-0.000181,24.015428,-0.0079,1.349
5748.00,7.476264,25.02108,-0.000179,24.014812,-0.0079,1.348
5750.00,7.476401,25.02050,-0.000178,24.014884,-0.0079,1.348
5752.00,7.476929,25.02076,-0.000179,24.015287,-0.0079,1.349
5754.00,7.477553,25.02066,-0.000180,24.015018,-0.0079,1.348
5756.00,7.476941,25.02062,-0.000179,24.015399,-0.0079,1.349
5758.00,7.476181,25.02059,-0.000180,24.015749,-0.0079,1.349
5760.00,7.475530,25.02123,-0.000179,24.015223,-0.0079,1.349
5762.00,7.475557,25.02136,-0.000180,24.015263,-0.0079,1.349
5764.00,7.476112,25.02078,-0.000179,24.016035,-0.0079,1.348
5766.00,7.476165,25.02109,-0.000179,24.015158,-0.0079,1.349
5768.00,7.476086,25.02056,-0.000178,24.014968,-0.0079,1.349
5770.00,7.476292,25.02039,-0.000178,24.015348,-0.0079,1.348
5772.00,7.475680,25.02033,-0.000178,24.015321,-0.0079,1.349
5774.00,7.475735,25.01960,-0.000178,24.015580,-0.0079,1.349
5776.00,7.475707,25.02055,-0.000179,24.015575,-0.0079,1.349
5778.00,7.475703,25.02060,-0.000179,24.015459,-0.0079,1.349
5780.00,7.475892,25.02137,-0.000179,24.015444,-0.0079,1.348
5782.00,7.476639,25.02152,-0.000180,24.015343,-0.0080,1.349
5784.00,7.476401,25.02060,-0.000180,24.015613,-0.0079,1.348
5786.00,7.476203,25.02033,-0.000179,24.015107,-0.0079,1.349
5788.00,7.475336,25.02038,-0.000179,24.016041,-0.0079,1.349
5790.00,7.475251,25.02026,-0.000178,24.015803,-0.0079,1.349
5792.00,7.475786,25.02069,-0.000178,24.015662,-0.0079,1.349
5794.00,7.476063,25.02061,-0.000179,24.015557,-0.0079,1.349
5796.00,7.475910,25.02112,-0.000178,24.015658,-0.0079,1.349
5798.00,7.474646,25.02194,-0.000179,24.015573,-0.0079,1.349
5800.00,7.475019,25.02119,-0.000179,24.015022,-0.0079,1.349
5802.00,7.475091,25.02083,-0.000179,24.015281,-0.0079,1.349
5804.00,7.474535,25.02179,-0.000178,24.014873,-0.0079,1.349
5806.00,7.475670,25.02148,-0.000177,24.015339,-0.0079,1.349
5808.00,7.475828,25.02097,-0.000178,24.015379,-0.0079,1.349
5810.00,7.475664,25.02044,-0.000180,24.015352,-0.0079,1.350
5812.00,7.475311,25.02069,-0.000179,24.015459,-0.0079,1.349
5814.00,7.475286,25.02034,-0.000180,24.015533,-0.0079,1.350
5816.00,7.475236,25.01969,-0.000180,24.015486,-0.0079,1.349
5818.00,7.475647,25.02018,-0.000179,24.015751,-0.0079,1.349
5820.00,7.475530,25.02012,-0.000178,24.015687,-0.0079,1.349
5822.00,7.475492,25.02059,-0.000179,24.015718,-0.0079,1.349
5824.00,7.475584,25.02031,-0.000178,24.015638,-0.0079,1.349
5826.00,7.474585,25.02080,-0.000178,24.015615,-0.0079,1.349
5828.00,7.474385,25.02021,-0.000178,24.015562,-0.0079,1.349
5830.00,7.474184,25.01995,-0.000180,24.015569,-0.0079,1.349
5832.00,7.475165,25.02104,-0.000179,24.015330,-0.0079,1.349
5834.00,7.474485,25.02018,-0.000180,24.015162,-0.0079,1.349
5836.00,7.474388,25.02087,-0.000180,24.014975,-0.0079,1.349
5838.00,7.475130,25.02133,-0.000179,24.014984,-0.0080,1.349
5840.00,7.474718,25.02111,-0.000180,24.015122,-0.0079,1.349
5842.00,7.474498,25.02039,-0.000180,24.015519,-0.0079,1.349
5844.00,7.473997,25.02100,-0.000179,24.015403,-0.0079,1.350
5846.00,7.474009,25.02113,-0.000179,24.015060,-0.0079,1.350
5848.00,7.473920,25.02160,-0.000178,24.015825,-0.0079,1.349
5850.00,7.474035,25.02164,-0.000178,24.015461,-0.0079,1.349
5852.00,7.474804,25.02182,-0.000179,24.015051,-0.0079,1.349
5854.00,7.474404,25.02180,-0.000179,24.015417,-0.0079,1.349
5856.00,7.474985,25.02130,-0.000179,24.015339,-0.0079,1.349
5858.00,7.475238,25.02059,-0.000178,24.014837,-0.0079,1.350
5860.00,7.474868,25.02042,-0.000179,24.015020,-0.0079,1.350
5862.00,7.474933,25.02050,-0.000179,24.015684,-0.0079,1.349
5864.00,7.474924,25.02110,-0.000179,24.014853,-0.0079,1.350
5866.00,7.474761,25.02080,-0.000179,24.015383,-0.0079,1.350
5868.00,7.474839,25.02086,-0.000179,24.015589,-0.0079,1.349
5870.00,7.474888,25.02123,-0.000179,24.015811,-0.0079,1.349
5872.00,7.474735,25.02059,-0.000178,24.015510,-0.0079,1.350
5874.00,7.474673,25.01964,-0.000179,24.014146,-0.0079,1.350
5876.00,7.475084,25.02018,-0.000179,24.014739,-0.0079,1.350
5878.00,7.474786,25.02058,-0.000179,24.015365,-0.0079,1.350
5880.00,7.474741,25.02019,-0.000179,24.015294,-0.0079,1.350
5882.00,7.474665,25.02030,-0.000179,24.014913,-0.0079,1.350
5884.00,7.474629,25.02092,-0.000179,24.015348,-0.0079,1.350
5886.00,7.474311,25.02072,-0.000179,24.015713,-0.0079,1.349
5888.00,7.473741,25.02028,-0.000179,24.015540,-0.0079,1.350
5890.00,7.474695,25.02004,-0.000179,24.014993,-0.0079,1.350
5892.00,7.474826,25.02077,-0.000180,24.015151,-0.0079,1.350
5894.00,7.473859,25.02082,-0.000179,24.015401,-0.0079,1.350
5896.00,7.473209,25.02086,-0.000179,24.015299,-0.0079,1.349
5898.00,7.472417,25.02107,-0.000178,24.015749,-0.0079,1.350
5900.00,7.472981,25.02146,-0.000178,24.015606,-0.0079,1.350
5902.00,7.473525,25.02089,-0.000180,24.015475,-0.0079,1.351
5904.00,7.473334,25.02095,-0.000180,24.015272,-0.0079,1.350
5906.00,7.473073,25.02079,-0.000180,24.014853,-0.0079,1.349
5908.00,7.473243,25.02053,-0.000179,24.015849,-0.0079,1.349
5910.00,7.473978,25.02051,-0.000179,24.015386,-0.0079,1.349
5912.00,7.474274,25.02066,-0.000179,24.015087,-0.0079,1.350
5914.00,7.473838,25.02070,-0.000180,24.015745,-0.0079,1.350
5916.00,7.473633,25.02076,-0.000179,24.015481,-0.0079,1.349
5918.00,7.474312,25.02084,-0.000179,24.014966,-0.0079,1.349
5920.00,7.474252,25.02133,-0.000179,24.015200,-0.0079,1.350
5922.00,7.473661,25.02082,-0.000179,24.015927,-0.0079,1.350
5924.00,7.474410,25.02119,-0.000180,24.015789,-0.0079,1.350
5926.00,7.474949,25.02088,-0.000179,24.015729,-0.0079,1.350
5928.00,7.475083,25.02049,-0.000179,24.015249,-0.0079,1.350
5930.00,7.475258,25.02104,-0.000179,24.015704,-0.0079,1.350
5932.00,7.475351,25.02102,-0.000180,24.014596,-0.0079,1.350
5934.00,7.474505,25.02047,-0.000179,24.015104,-0.0079,1.350
5936.00,7.473461,25.02078,-0.000179,24.014670,-0.0079,1.350
5938.00,7.473523,25.02064,-0.000180,24.014578,-0.0079,1.351
5940.00,7.473656,25.01989,-0.000180,24.015537,-0.0079,1.350
5942.00,7.474078,25.01977,-0.000180,24.014942,-0.0079,1.350
5944.00,7.474279,25.02057,-0.000179,24.015604,-0.0079,1.350
5946.00,7.474833,25.02091,-0.000180,24.015154,-0.0079,1.350
5948.00,7.474377,25.02098,-0.000181,24.015301,-0.0079,1.350
5950.00,7.474485,25.02041,-0.000180,24.014536,-0.0079,1.351
5952.00,7.474459,25.02115,-0.000180,24.015263,-0.0079,1.350
5954.00,7.474301,25.02078,-0.000178,24.015626,-0.0079,1.350
5956.00,7.473321,25.02106,-0.000179,24.014741,-0.0079,1.350
5958.00,7.473489,25.02075,-0.000179,24.015985,-0.0079,1.351
5960.00,7.473856,25.02081,-0.000180,24.015143,-0.0079,1.350
5962.00,7.474039,25.02063,-0.000179,24.015258,-0.0079,1.351
5964.00,7.473377,25.02049,-0.000178,24.015725,-0.0080,1.350
5966.00,7.473167,25.02042,-0.000179,24.015624,-0.0079,1.350
5968.00,7.473603,25.02084,-0.000180,24.015136,-0.0079,1.351
5970.00,7.474249,25.02058,-0.000180,24.014812,-0.0079,1.351
5972.00,7.475258,25.02086,-0.000181,24.015098,-0.0080,1.351
5974.00,7.474365,25.02109,-0.000180,24.015221,-0.0080,1.350
5976.00,7.474212,25.02074,-0.000179,24.014746,-0.0079,1.350
5978.00,7.473727,25.02063,-0.000180,24.014717,-0.0079,1.350
5980.00,7.473845,25.02066,-0.000180,24.014926,-0.0079,1.351
5982.00,7.474451,25.02065,-0.000180,24.015404,-0.0079,1.351
5984.00,7.473909,25.02023,-0.000179,24.016017,-0.0079,1.351
5986.00,7.472787,25.02107,-0.000179,24.015461,-0.0079,1.350
5988.00,7.471635,25.02144,-0.000179,24.014899,-0.0079,1.351
5990.00,7.472518,25.01998,-0.000179,24.015180,-0.0079,1.351
5992.00,7.473138,25.02053,-0.000178,24.014779,-0.0079,1.351
5994.00,7.472813,25.02091,-0.000179,24.014696,-0.0079,1.351
5996.00,7.473005,25.02097,-0.000180,24.014959,-0.0079,1.350
5998.00,7.473116,25.02064,-0.000179,24.015203,-0.0079,1.350
6000.00,7.473309,25.02064,-0.000178,24.015374,-0.0079,1.350
6002.00,7.473373,25.02032,-0.000179,24.015296,-0.0079,1.351
@10,12.0000,24.0
6004.00,7.472566,25.02113,-0.000179,24.015787,-0.0079,1.351
6006.00,7.469309,25.02010,-0.000180,24.015501,-0.0079,1.351
6008.00,7.461010,25.01970,-0.000178,24.015078,-0.0080,1.350
6010.00,7.450228,25.01991,-0.000178,24.015285,-0.0079,1.350
6012.00,7.437668,25.02059,-0.000178,24.015488,-0.0079,1.349
6014.00,7.426481,25.01929,-0.000178,24.014946,-0.0080,1.350
6016.00,7.418908,25.01966,-0.000178,24.015013,-0.0079,1.351
6018.00,7.414668,25.01963,-0.000178,24.014904,-0.0079,1.351
6020.00,7.412427,25.01977,-0.000179,24.015330,-0.0079,1.352
6022.00,7.410566,25.01990,-0.000180,24.015011,-0.0079,1.352
6024.00,7.409344,25.01979,-0.000180,24.015408,-0.0079,1.352
6026.00,7.408190,25.01957,-0.000180,24.015539,-0.0079,1.352
6028.00,7.406161,25.01895,-0.000180,24.015328,-0.0080,1.351
6030.00,7.407386,25.01918,-0.000180,24.016603,-0.0079,1.352
6032.00,7.414059,25.01989,-0.000179,24.014937,-0.0079,1.353
6034.00,7.423682,25.01975,-0.000181,24.014534,-0.0079,1.353
6036.00,7.435609,25.02017,-0.000181,24.015470,-0.0079,1.353
6038.00,7.445068,25.02033,-0.000180,24.014928,-0.0079,1.352
6040.00,7.449879,25.02041,-0.000179,24.015147,-0.0079,1.352
6042.00,7.451172,25.02054,-0.000179,24.015287,-0.0079,1.351
6044.00,7.450101,25.02020,-0.000179,24.015843,-0.0079,1.352
6046.00,7.448871,25.02058,-0.000177,24.015763,-0.0079,1.351
6048.00,7.449400,25.02081,-0.000179,24.015018,-0.0079,1.351
6050.00,7.449544,25.02029,-0.000179,24.015265,-0.0079,1.351
6052.00,7.450150,25.02005,-0.000178,24.015763,-0.0079,1.351
6054.00,7.450821,25.02025,-0.000178,24.015229,-0.0079,1.351
6056.00,7.452499,25.02105,-0.000179,24.014137,-0.0079,1.351
6058.00,7.455404,25.02058,-0.000178,24.014674,-0.0079,1.351
6060.00,7.458763,25.02121,-0.000178,24.015105,-0.0079,1.351
6062.00,7.461486,25.02052,-0.000177,24.015530,-0.0079,1.351
6064.00,7.463552,25.02081,-0.000178,24.014919,-0.0079,1.351
6066.00,7.467506,25.02056,-0.000179,24.015640,-0.0079,1.352
6068.00,7.472080,25.01993,-0.000179,24.015742,-0.0079,1.351
6070.00,7.475784,25.01982,-0.000179,24.014928,-0.0080,1.352
6072.00,7.479884,25.02010,-0.000179,24.015829,-0.0079,1.352
6074.00,7.483291,25.02083,-0.000180,24.014775,-0.0079,1.352
6076.00,7.484588,25.02026,-0.000179,24.015075,-0.0079,1.351
6078.00,7.486099,25.01946,-0.000180,24.015334,-0.0080,1.351
6080.00,7.487759,25.01901,-0.000179,24.014953,-0.0079,1.352
6082.00,7.488269,25.01919,-0.000179,24.015276,-0.0079,1.351
6084.00,7.487171,25.02006,-0.000179,24.014968,-0.0079,1.351
6086.00,7.486356,25.01968,-0.000180,24.014977,-0.0080,1.351
6088.00,7.486425,25.01911,-0.000178,24.015439,-0.0080,1.352
6090.00,7.485424,25.02016,-0.000178,24.015192,-0.0079,1.351
6092.00,7.484512,25.01966,-0.000178,24.014957,-0.0079,1.351
6094.00,7.482647,25.01858,-0.000178,24.015424,-0.0079,1.350
6096.00,7.480553,25.01912,-0.000178,24.015055,-0.0079,1.351
6098.00,7.478883,25.01952,-0.000179,24.015073,-0.0079,1.350
6100.00,7.476818,25.01974,-0.000180,24.014779,-0.0079,1.351
6102.00,7.476004,25.02080,-0.000178,24.015276,-0.0079,1.352
6104.00,7.474084,25.02032,-0.000179,24.014696,-0.0079,1.352
6106.00,7.472654,25.02005,-0.000179,24.014703,-0.0079,1.351
6108.00,7.472351,25.01960,-0.000179,24.014629,-0.0079,1.352
6110.00,7.472025,25.01985,-0.000178,24.015062,-0.0079,1.351
6112.00,7.471877,25.02035,-0.000178,24.015134,-0.0079,1.351
6114.00,7.472616,25.02015,-0.000179,24.015227,-0.0079,1.351
6116.00,7.473264,25.02066,-0.000178,24.015323,-0.0079,1.351
6118.00,7.472720,25.02065,-0.000178,24.015174,-0.0079,1.351
6120.00,7.472504,25.02003,-0.000178,24.016293,-0.0079,1.351
6122.00,7.473358,25.02068,-0.000178,24.015566,-0.0079,1.351
6124.00,7.474204,25.02067,-0.000179,24.015887,-0.0079,1.351
6126.00,7.474181,25.02075,-0.000180,24.014746,-0.0079,1.352
6128.00,7.474219,25.02019,-0.000180,24.015127,-0.0079,1.352
6130.00,7.473849,25.02041,-0.000179,24.015348,-0.0080,1.352
6132.00,7.474410,25.02008,-0.000179,24.015462,-0.0080,1.352
6134.00,7.475084,25.02062,-0.000180,24.015203,-0.0079,1.351
6136.00,7.476195,25.02096,-0.000180,24.015250,-0.0079,1.351
6138.00,7.477031,25.02139,-0.000179,24.015247,-0.0079,1.352
6140.00,7.477688,25.02133,-0.000179,24.015511,-0.0079,1.352
6142.00,7.477222,25.02051,-0.000179,24.014846,-0.0079,1.351
6144.00,7.476357,25.02091,-0.000180,24.015328,-0.0079,1.352
6146.00,7.476305,25.02169,-0.000179,24.015134,-0.0079,1.352
6148.00,7.475834,25.02150,-0.000180,24.015336,-0.0079,1.352
6150.00,7.475417,25.02067,-0.000179,24.015359,-0.0079,1.351
6152.00,7.475016,25.02198,-0.000178,24.015551,-0.0079,1.351
6154.00,7.474331,25.02178,-0.000178,24.015131,-0.0079,1.352
6156.00,7.473474,25.02186,-0.000180,24.014964,-0.0080,1.353
6158.00,7.473909,25.02161,-0.000181,24.015181,-0.0079,1.352
6160.00,7.473865,25.02121,-0.000179,24.014712,-0.0079,1.351
6162.00,7.473086,25.02232,-0.000179,24.014623,-0.0079,1.352
6164.00,7.473502,25.02268,-0.000179,24.015731,-0.0079,1.352
6166.00,7.473067,25.02184,-0.000178,24.015874,-0.0079,1.353
6168.00,7.473190,25.02196,-0.000179,24.015549,-0.0079,1.352
6170.00,7.473713,25.02168,-0.000179,24.014795,-0.0079,1.351
6172.00,7.473550,25.02078,-0.000179,24.015220,-0.0079,1.352
6174.00,7.473197,25.02188,-0.000179,24.015533,-0.0079,1.352
6176.00,7.472790,25.02156,-0.000179,24.015069,-0.0079,1.352
6178.00,7.472934,25.02141,-0.000179,24.015916,-0.0079,1.352
6180.00,7.472481,25.02219,-0.000179,24.015026,-0.0079,1.352
6182.00,7.473194,25.02165,-0.000179,24.014971,-0.0079,1.351
6184.00,7.472681,25.02088,-0.000179,24.016021,-0.0079,1.352
6186.00,7.472414,25.02143,-0.000179,24.014828,-0.0079,1.352
6188.00,7.471903,25.02129,-0.000180,24.015133,-0.0080,1.352
6190.00,7.472364,25.02094,-0.000180,24.015006,-0.0079,1.352
6192.00,7.472721,25.02110,-0.000180,24.014897,-0.0079,1.353
6194.00,7.473053,25.02121,-0.000180,24.014726,-0.0079,1.352
6196.00,7.472906,25.02135,-0.000179,24.014620,-0.0079,1.352
6198.00,7.472960,25.02031,-0.000179,24.015635,-0.0079,1.352
6200.00,7.473253,25.02125,-0.000178,24.015499,-0.0079,1.353
6202.00,7.473255,25.02155,-0.000179,24.015098,-0.0079,1.352
6204.00,7.473822,25.02142,-0.000179,24.015171,-0.0079,1.352
6206.00,7.473004,25.02230,-0.000178,24.015089,-0.0079,1.353
6208.00,7.472260,25.02263,-0.000179,24.015602,-0.0079,1.353
6210.00,7.472065,25.02187,-0.000180,24.015557,-0.0080,1.352
6212.00,7.472183,25.02226,-0.000179,24.014803,-0.0079,1.352
6214.00,7.471674,25.02166,-0.000179,24.015259,-0.0079,1.352
6216.00,7.471712,25.02101,-0.000180,24.015453,-0.0080,1.352
6218.00,7.471893,25.02220,-0.000179,24.015700,-0.0079,1.353
6220.00,7.472025,25.02218,-0.000178,24.015017,-0.0079,1.352
6222.00,7.472137,25.02254,-0.000179,24.015401,-0.0080,1.353
6224.00,7.472810,25.02157,-0.000178,24.015252,-0.0079,1.352
6226.00,7.472802,25.02156,-0.000178,24.015325,-0.0079,1.353
6228.00,7.472420,25.02204,-0.000178,24.015370,-0.0079,1.353
6230.00,7.471670,25.02160,-0.000178,24.015910,-0.0079,1.353
6232.00,7.471816,25.02110,-0.000178,24.015957,-0.0079,1.352
6234.00,7.471001,25.02129,-0.000179,24.015087,-0.0079,1.352
6236.00,7.470941,25.02126,-0.000179,24.015334,-0.0079,1.353
6238.00,7.470590,25.02133,-0.000180,24.015145,-0.0079,1.353
6240.00,7.470634,25.02099,-0.000180,24.014984,-0.0079,1.352
6242.00,7.471798,25.02114,-0.000179,24.015479,-0.0079,1.353
6244.00,7.471905,25.02071,-0.000179,24.015142,-0.0079,1.353
6246.00,7.471185,25.02095,-0.000179,24.014832,-0.0079,1.353
6248.00,7.471162,25.02041,-0.000179,24.014993,-0.0079,1.353
6250.00,7.470910,25.02111,-0.000178,24.015524,-0.0079,1.353
6252.00,7.470681,25.02095,-0.000178,24.015618,-0.0079,1.353
6254.00,7.470267,25.02083,-0.000178,24.014741,-0.0079,1.353
6256.00,7.469615,25.02067,-0.000178,24.015702,-0.0079,1.353
6258.00,7.470102,25.02079,-0.000179,24.014940,-0.0079,1.353
6260.00,7.471526,25.02116,-0.000178,24.015172,-0.0079,1.353
6262.00,7.471727,25.02127,-0.000180,24.015435,-0.0079,1.352
6264.00,7.470860,25.02087,-0.000178,24.015162,-0.0079,1.353
6266.00,7.471036,25.02124,-0.000179,24.015464,-0.0079,1.353
6268.00,7.470899,25.02084,-0.000180,24.015214,-0.0079,1.353
6270.00,7.471320,25.02112,-0.000178,24.015519,-0.0079,1.353
6272.00,7.471418,25.02115,-0.000179,24.014761,-0.0079,1.353
6274.00,7.471524,25.02012,-0.000180,24.015852,-0.0079,1.353
6276.00,7.471472,25.02078,-0.000179,24.015176,-0.0079,1.353
6278.00,7.471738,25.02162,-0.000178,24.015158,-0.0079,1.353
6280.00,7.472513,25.02111,-0.000179,24.015325,-0.0079,1.353
6282.00,7.473013,25.01999,-0.000180,24.015018,-0.0079,1.353
6284.00,7.471993,25.02078,-0.000178,24.014676,-0.0080,1.353
6286.00,7.471778,25.02017,-0.000179,24.015154,-0.0079,1.353
6288.00,7.471004,25.02084,-0.000178,24.015647,-0.0079,1.353
6290.00,7.470652,25.02115,-0.000179,24.015002,-0.0079,1.353
6292.00,7.470585,25.02125,-0.000179,24.014683,-0.0079,1.353
6294.00,7.470849,25.02025,-0.000179,24.015685,-0.0079,1.353
6296.00,7.471173,25.02057,-0.000179,24.015133,-0.0079,1.353
6298.00,7.470629,25.01971,-0.000180,24.014866,-0.0079,1.353
6300.00,7.471478,25.02067,-0.000179,24.015767,-0.0079,1.353
6302.00,7.471245,25.02012,-0.000178,24.015486,-0.0079,1.352
6304.00,7.470472,25.02048,-0.000178,24.015270,-0.0079,1.352
6306.00,7.470564,25.02036,-0.000178,24.015069,-0.0079,1.353
6308.00,7.470788,25.02083,-0.000178,24.015191,-0.0079,1.353
6310.00,7.470342,25.02062,-0.000180,24.015729,-0.0079,1.354
6312.00,7.469785,25.02010,-0.000179,24.015912,-0.0079,1.353
6314.00,7.470771,25.02014,-0.000179,24.015185,-0.0079,1.353
6316.00,7.470753,25.02038,-0.000179,24.015756,-0.0079,1.353
6318.00,7.470683,25.02156,-0.000179,24.015149,-0.0079,1.353
6320.00,7.470743,25.02073,-0.000179,24.014906,-0.0079,1.353
6322.00,7.470705,25.02077,-0.000179,24.014930,-0.0079,1.353
6324.00,7.469762,25.01998,-0.000178,24.015111,-0.0079,1.353
6326.00,7.469279,25.02016,-0.000179,24.015123,-0.0079,1.353
6328.00,7.469426,25.02144,-0.000178,24.015892,-0.0079,1.353
6330.00,7.470275,25.02152,-0.000178,24.015954,-0.0079,1.353
6332.00,7.470832,25.02124,-0.000179,24.015472,-0.0079,1.353
6334.00,7.470988,25.02126,-0.000178,24.015809,-0.0079,1.353
6336.00,7.470537,25.02134,-0.000178,24.015256,-0.0079,1.353
6338.00,7.470482,25.02086,-0.000178,24.014937,-0.0079,1.354
6340.00,7.470826,25.02131,-0.000178,24.015196,-0.0079,1.353
6342.00,7.470878,25.02101,-0.000180,24.015426,-0.0079,1.353
6344.00,7.470205,25.02107,-0.000179,24.015415,-0.0079,1.354
6346.00,7.470413,25.02121,-0.000180,24.014839,-0.0079,1.353
6348.00,7.471139,25.02115,-0.000178,24.015617,-0.0079,1.353
6350.00,7.470503,25.02072,-0.000179,24.015147,-0.0079,1.353
6352.00,7.470072,25.02123,-0.000179,24.015269,-0.0079,1.353
6354.00,7.470153,25.01987,-0.000180,24.015613,-0.0079,1.353
6356.00,7.470011,25.02060,-0.000179,24.014745,-0.0079,1.353
6358.00,7.470795,25.02119,-0.000179,24.015200,-0.0079,1.353
6360.00,7.470657,25.02177,-0.000179,24.015794,-0.0079,1.354
6362.00,7.470232,25.02111,-0.000179,24.015718,-0.0079,1.353
6364.00,7.469715,25.02098,-0.000180,24.015325,-0.0079,1.354
6366.00,7.469778,25.02066,-0.000179,24.015468,-0.0079,1.353
6368.00,7.470263,25.02125,-0.000179,24.015524,-0.0079,1.354
6370.00,7.469819,25.02067,-0.000179,24.015024,-0.0079,1.354
6372.00,7.469353,25.02101,-0.000180,24.015473,-0.0079,1.353
6374.00,7.469038,25.02138,-0.000178,24.015332,-0.0079,1.354
6376.00,7.470222,25.02216,-0.000179,24.015691,-0.0079,1.354
6378.00,7.470434,25.02118,-0.000178,24.015140,-0.0079,1.353
6380.00,7.468920,25.02143,-0.000178,24.014991,-0.0079,1.353
6382.00,7.468401,25.02097,-0.000179,24.015339,-0.0079,1.354
6384.00,7.468847,25.02154,-0.000179,24.015566,-0.0079,1.354
6386.00,7.470074,25.02193,-0.000178,24.016043,-0.0079,1.354
6388.00,7.469866,25.02207,-0.000179,24.015569,-0.0079,1.354
6390.00,7.470164,25.02107,-0.000179,24.015131,-0.0080,1.354
6392.00,7.469417,25.02096,-0.000179,24.015725,-0.0079,1.354
6394.00,7.469416,25.02144,-0.000179,24.015114,-0.0079,1.354
6396.00,7.469967,25.02163,-0.000179,24.015267,-0.0079,1.354
6398.00,7.471264,25.02109,-0.000180,24.015544,-0.0079,1.354
6400.00,7.470813,25.02115,-0.000179,24.015002,-0.0079,1.354
6402.00,7.469766,25.02085,-0.000178,24.015693,-0.0079,1.354
6404.00,7.469087,25.02145,-0.000179,24.015684,-0.0079,1.354
6406.00,7.469151,25.02160,-0.000178,24.014982,-0.0079,1.354
6408.00,7.469816,25.02273,-0.000178,24.015803,-0.0079,1.354
6410.00,7.469777,25.02200,-0.000179,24.015225,-0.0079,1.354
6412.00,7.470282,25.02114,-0.000179,24.015259,-0.0079,1.353
6414.00,7.470176,25.02061,-0.000179,24.015564,-0.0079,1.354
6416.00,7.469748,25.02079,-0.000180,24.015635,-0.0079,1.354
6418.00,7.470316,25.02152,-0.000179,24.015176,-0.0080,1.354
6420.00,7.470830,25.02111,-0.000179,24.015374,-0.0079,1.354
6422.00,7.470196,25.02092,-0.000178,24.014841,-0.0079,1.354
6424.00,7.470122,25.02172,-0.000178,24.015238,-0.0079,1.354
6426.00,7.469444,25.02202,-0.000178,24.015743,-0.0079,1.354
6428.00,7.469338,25.02228,-0.000178,24.015475,-0.0079,1.354
6430.00,7.468759,25.02171,-0.000178,24.014955,-0.0079,1.354
6432.00,7.469418,25.02237,-0.000178,24.015537,-0.0079,1.354
6434.00,7.469697,25.02199,-0.000178,24.016003,-0.0079,1.354
6436.00,7.469663,25.02235,-0.000179,24.014971,-0.0079,1.354
6438.00,7.470365,25.02175,-0.000179,24.015537,-0.0079,1.355
6440.00,7.469667,25.02139,-0.000179,24.014939,-0.0079,1.354
6442.00,7.470173,25.02089,-0.000179,24.014804,-0.0080,1.354
6444.00,7.470260,25.02149,-0.000179,24.015270,-0.0079,1.354
6446.00,7.470199,25.02145,-0.000180,24.015033,-0.0079,1.354
6448.00,7.470285,25.02159,-0.000179,24.015285,-0.0079,1.354
6450.00,7.470263,25.02186,-0.000179,24.015221,-0.0079,1.354
6452.00,7.470268,25.02222,-0.000178,24.015624,-0.0079,1.355
6454.00,7.469932,25.02191,-0.000179,24.015885,-0.0079,1.355
6456.00,7.469632,25.02160,-0.000178,24.015241,-0.0079,1.355
6458.00,7.468501,25.02189,-0.000179,24.015787,-0.0079,1.354
6460.00,7.469281,25.02138,-0.000180,24.014910,-0.0079,1.355
6462.00,7.468859,25.02133,-0.000179,24.015249,-0.0079,1.355
6464.00,7.468202,25.02147,-0.000177,24.015356,-0.0079,1.355
6466.00,7.467782,25.02244,-0.000179,24.015698,-0.0079,1.355
6468.00,7.467181,25.02207,-0.000179,24.015642,-0.0079,1.355
6470.00,7.467426,25.02192,-0.000179,24.015800,-0.0079,1.355
6472.00,7.467940,25.02122,-0.000179,24.014977,-0.0079,1.355
6474.00,7.468666,25.02198,-0.000179,24.015109,-0.0079,1.355
6476.00,7.469086,25.02219,-0.000179,24.015439,-0.0079,1.355
6478.00,7.469157,25.02222,-0.000180,24.015191,-0.0079,1.355
6480.00,7.468775,25.02152,-0.000180,24.015134,-0.0079,1.354
6482.00,7.468787,25.02171,-0.000180,24.015660,-0.0079,1.355
6484.00,7.469052,25.02250,-0.000178,24.015038,-0.0080,1.355
6486.00,7.469298,25.02220,-0.000179,24.015497,-0.0080,1.355
6488.00,7.468561,25.02196,-0.000180,24.015238,-0.0079,1.355
6490.00,7.467566,25.02166,-0.000179,24.014835,-0.0079,1.355
6492.00,7.466723,25.02218,-0.000180,24.014939,-0.0079,1.355
6494.00,7.466727,25.02164,-0.000180,24.015948,-0.0079,1.354
6496.00,7.467265,25.02204,-0.000180,24.015575,-0.0079,1.355
6498.00,7.466940,25.02229,-0.000179,24.014850,-0.0079,1.355
6500.00,7.467174,25.02274,-0.000177,24.015142,-0.0079,1.355
6502.00,7.468046,25.02243,-0.000178,24.015149,-0.0079,1.355
6504.00,7.467591,25.02207,-0.000178,24.015107,-0.0079,1.355
6506.00,7.467706,25.02210,-0.000178,24.015301,-0.0079,1.355
6508.00,7.467028,25.02171,-0.000179,24.015676,-0.0079,1.355
6510.00,7.467152,25.02198,-0.000180,24.015684,-0.0079,1.355
6512.00,7.467262,25.02123,-0.000179,24.015459,-0.0079,1.355
6514.00,7.467405,25.02153,-0.000180,24.015375,-0.0079,1.355
6516.00,7.466965,25.02189,-0.000179,24.015278,-0.0079,1.355
6518.00,7.466917,25.02088,-0.000179,24.015143,-0.0079,1.355
6520.00,7.466949,25.02107,-0.000178,24.016014,-0.0079,1.355
6522.00,7.466725,25.02148,-0.000178,24.015455,-0.0079,1.355
6524.00,7.466326,25.02145,-0.000178,24.014734,-0.0079,1.355
6526.00,7.466095,25.02162,-0.000179,24.015887,-0.0079,1.355
6528.00,7.466333,25.02170,-0.000178,24.015240,-0.0079,1.355
6530.00,7.467008,25.02160,-0.000178,24.014748,-0.0079,1.355
6532.00,7.468149,25.02149,-0.000180,24.015624,-0.0079,1.355
6534.00,7.468383,25.02120,-0.000179,24.015879,-0.0079,1.355
6536.00,7.468772,25.02192,-0.000179,24.015671,-0.0080,1.355
6538.00,7.467652,25.02166,-0.000179,24.014701,-0.0079,1.355
6540.00,7.466570,25.02251,-0.000179,24.015758,-0.0079,1.355
6542.00,7.467529,25.02214,-0.000179,24.016082,-0.0079,1.355
6544.00,7.468076,25.02257,-0.000180,24.015669,-0.0079,1.356
6546.00,7.467865,25.02175,-0.000180,24.015194,-0.0079,1.355
6548.00,7.467164,25.02093,-0.000180,24.015187,-0.0079,1.355
6550.00,7.466930,25.02139,-0.000179,24.015566,-0.0079,1.355
6552.00,7.466598,25.02199,-0.000179,24.015473,-0.0079,1.355
6554.00,7.467414,25.02162,-0.000179,24.015722,-0.0079,1.355
6556.00,7.467210,25.02178,-0.000178,24.015504,-0.0079,1.356
6558.00,7.466874,25.02112,-0.000179,24.015444,-0.0079,1.356
6560.00,7.467231,25.02135,-0.000179,24.015606,-0.0079,1.356
6562.00,7.468477,25.02154,-0.000178,24.015845,-0.0079,1.356
6564.00,7.467738,25.02132,-0.000179,24.014913,-0.0079,1.356
6566.00,7.467472,25.02146,-0.000179,24.015658,-0.0079,1.355
6568.00,7.468386,25.02234,-0.000179,24.014920,-0.0079,1.355
6570.00,7.468397,25.02221,-0.000177,24.015830,-0.0079,1.355
6572.00,7.468287,25.02230,-0.000177,24.015682,-0.0079,1.355
6574.00,7.467982,25.02181,-0.000179,24.015056,-0.0079,1.356
6576.00,7.467657,25.02090,-0.000179,24.015325,-0.0079,1.356
6578.00,7.467705,25.02104,-0.000179,24.014418,-0.0079,1.355
6580.00,7.466710,25.02148,-0.000179,24.014899,-0.0079,1.356
6582.00,7.465618,25.02234,-0.000178,24.014844,-0.0079,1.356
6584.00,7.466401,25.02165,-0.000179,24.015430,-0.0080,1.356
6586.00,7.466627,25.02187,-0.000179,24.015805,-0.0079,1.356
6588.00,7.466123,25.02171,-0.000179,24.015584,-0.0079,1.356
6590.00,7.466447,25.02168,-0.000180,24.015225,-0.0080,1.356
6592.00,7.467038,25.02240,-0.000179,24.015350,-0.0080,1.356
6594.00,7.467535,25.02201,-0.000179,24.015194,-0.0080,1.356
6596.00,7.466500,25.02186,-0.000180,24.014978,-0.0079,1.355
6598.00,7.467161,25.02174,-0.000178,24.014786,-0.0079,1.356
6600.00,7.467381,25.02141,-0.000180,24.015026,-0.0079,1.356
6602.00,7.467522,25.02148,-0.000180,24.015243,-0.0079,1.356
@11,12.0000,24.0
6604.00,7.467345,25.02113,-0.000180,24.015397,-0.0079,1.356
6606.00,7.464227,25.02109,-0.000178,24.016034,-0.0079,1.355
6608.00,7.456778,25.02191,-0.000178,24.015546,-0.0079,1.355
6610.00,7.446514,25.02177,-0.000178,24.015453,-0.0079,1.355
6612.00,7.435056,25.02171,-0.000177,24.015298,-0.0079,1.354
6614.00,7.423256,25.02275,-0.000178,24.015317,-0.0079,1.355
6616.00,7.414930,25.02242,-0.000178,24.015774,-0.0079,1.356
6618.00,7.409908,25.02174,-0.000179,24.015475,-0.0079,1.356
6620.00,7.407500,25.02240,-0.000180,24.015586,-0.0079,1.357
6622.00,7.406341,25.02218,-0.000180,24.015187,-0.0079,1.358
6624.00,7.404834,25.02194,-0.000181,24.015336,-0.0079,1.358
6626.00,7.403623,25.02148,-0.000181,24.015622,-0.0079,1.357
6628.00,7.402755,25.02084,-0.000181,24.015180,-0.0079,1.357
6630.00,7.403991,25.02149,-0.000180,24.016012,-0.0079,1.357
6632.00,7.410079,25.02238,-0.000179,24.015424,-0.0079,1.358
6634.00,7.419580,25.02134,-0.000181,24.014868,-0.0080,1.359
6636.00,7.431004,25.02102,-0.000181,24.014866,-0.0079,1.358
6638.00,7.440493,25.02076,-0.000179,24.015792,-0.0079,1.358
6640.00,7.445544,25.02143,-0.000180,24.015801,-0.0079,1.357
6642.00,7.447323,25.02122,-0.000178,24.015261,-0.0079,1.357
6644.00,7.446334,25.02111,-0.000179,24.015259,-0.0080,1.357
6646.00,7.445101,25.02172,-0.000178,24.015421,-0.0080,1.356
6648.00,7.445429,25.02158,-0.000178,24.015832,-0.0079,1.356
6650.00,7.445028,25.02178,-0.000178,24.015423,-0.0080,1.357
6652.00,7.446018,25.02124,-0.000178,24.016117,-0.0079,1.356
6654.00,7.446807,25.02124,-0.000178,24.014841,-0.0080,1.356
6656.00,7.448794,25.02118,-0.000179,24.015352,-0.0079,1.357
6658.00,7.451349,25.02262,-0.000178,24.014676,-0.0079,1.356
6660.00,7.453121,25.02229,-0.000179,24.014627,-0.0079,1.357
6662.00,7.455876,25.02127,-0.000180,24.015147,-0.0079,1.357
6664.00,7.459522,25.02159,-0.000179,24.015089,-0.0079,1.356
6666.00,7.463509,25.02162,-0.000178,24.015071,-0.0079,1.356
6668.00,7.467173,25.02106,-0.000178,24.015874,-0.0079,1.356
6670.00,7.470644,25.02075,-0.000179,24.015453,-0.0079,1.356
6672.00,7.474483,25.02123,-0.000179,24.015113,-0.0079,1.357
6674.00,7.477139,25.02091,-0.000180,24.015317,-0.0079,1.356
6676.00,7.478849,25.02082,-0.000178,24.015091,-0.0079,1.356
6678.00,7.480808,25.02151,-0.000179,24.015046,-0.0079,1.356
6680.00,7.482716,25.02052,-0.000180,24.015096,-0.0079,1.357
6682.00,7.483282,25.02133,-0.000179,24.015180,-0.0079,1.357
6684.00,7.482723,25.02159,-0.000178,24.015560,-0.0079,1.357
6686.00,7.482509,25.02068,-0.000178,24.015814,-0.0079,1.357
6688.00,7.480186,25.02082,-0.000178,24.015885,-0.0079,1.356
6690.00,7.477518,25.02168,-0.000180,24.015196,-0.0079,1.357
6692.00,7.476522,25.02111,-0.000180,24.014781,-0.0080,1.356
6694.00,7.475590,25.02148,-0.000179,24.015390,-0.0079,1.357
6696.00,7.474455,25.02113,-0.000179,24.015123,-0.0079,1.356
6698.00,7.472670,25.02138,-0.000179,24.015017,-0.0079,1.357
6700.00,7.470668,25.02106,-0.000181,24.014797,-0.0079,1.357
6702.00,7.469613,25.02150,-0.000180,24.015069,-0.0079,1.357
6704.00,7.468033,25.02065,-0.000179,24.015018,-0.0079,1.358
6706.00,7.467773,25.02111,-0.000180,24.015243,-0.0079,1.357
6708.00,7.467310,25.02083,-0.000178,24.015459,-0.0079,1.357
6710.00,7.466666,25.02097,-0.000179,24.015557,-0.0079,1.357
6712.00,7.467264,25.02143,-0.000179,24.015662,-0.0079,1.356
6714.00,7.467706,25.02115,-0.000180,24.015486,-0.0079,1.357
6716.00,7.466374,25.02087,-0.000180,24.014891,-0.0080,1.357
6718.00,7.466908,25.02062,-0.000180,24.014998,-0.0080,1.357
6720.00,7.469324,25.02057,-0.000179,24.015265,-0.0080,1.356
6722.00,7.469883,25.02066,-0.000180,24.015067,-0.0079,1.357
6724.00,7.469935,25.02100,-0.000181,24.014826,-0.0079,1.358
6726.00,7.469057,25.02006,-0.000180,24.014857,-0.0080,1.357
6728.00,7.468536,25.01984,-0.000179,24.015301,-0.0080,1.357
6730.00,7.469168,25.02145,-0.000180,24.015096,-0.0080,1.356
6732.00,7.470232,25.02100,-0.000180,24.015160,-0.0080,1.357
6734.00,7.470148,25.02155,-0.000180,24.015187,-0.0080,1.357
6736.00,7.470041,25.02092,-0.000179,24.015181,-0.0079,1.357
6738.00,7.470182,25.02230,-0.000180,24.014933,-0.0079,1.358
6740.00,7.469784,25.02174,-0.000180,24.014875,-0.0079,1.357
6742.00,7.469383,25.02201,-0.000178,24.014774,-0.0079,1.357
6744.00,7.469739,25.02208,-0.000177,24.016014,-0.0079,1.357
6746.00,7.469577,25.02217,-0.000179,24.015807,-0.0079,1.357
6748.00,7.469632,25.02153,-0.000179,24.014761,-0.0079,1.357
6750.00,7.469475,25.02216,-0.000178,24.015229,-0.0079,1.357
6752.00,7.468148,25.02216,-0.000180,24.015294,-0.0080,1.357
6754.00,7.468036,25.02250,-0.000180,24.014754,-0.0080,1.357
6756.00,7.467728,25.02180,-0.000180,24.014913,-0.0079,1.357
6758.00,7.467899,25.02190,-0.000180,24.015477,-0.0079,1.358
6760.00,7.467800,25.02226,-0.000180,24.015107,-0.0079,1.357
6762.00,7.467097,25.02264,-0.000179,24.015368,-0.0079,1.357
6764.00,7.467004,25.02141,-0.000179,24.015691,-0.0079,1.357
6766.00,7.466906,25.02230,-0.000179,24.014846,-0.0079,1.358
6768.00,7.467789,25.02243,-0.000180,24.015096,-0.0079,1.358
6770.00,7.468116,25.02276,-0.000179,24.015511,-0.0079,1.357
6772.00,7.467741,25.02182,-0.000180,24.015283,-0.0079,1.357
6774.00,7.466703,25.02190,-0.000180,24.014659,-0.0079,1.357
6776.00,7.466154,25.02129,-0.000179,24.015515,-0.0079,1.358
6778.00,7.466568,25.02200,-0.000179,24.015171,-0.0079,1.357
6780.00,7.466687,25.02137,-0.000179,24.014679,-0.0080,1.357
6782.00,7.466530,25.02121,-0.000179,24.014785,-0.0079,1.358
6784.00,7.466866,25.02149,-0.000179,24.014558,-0.0080,1.357
6786.00,7.467037,25.02211,-0.000179,24.015740,-0.0079,1.358
6788.00,7.467075,25.02242,-0.000180,24.014581,-0.0080,1.358
6790.00,7.467198,25.02211,-0.000179,24.015606,-0.0079,1.357
6792.00,7.467059,25.02286,-0.000179,24.014766,-0.0079,1.357
6794.00,7.467110,25.02235,-0.000178,24.015187,-0.0079,1.357
6796.00,7.467676,25.02285,-0.000179,24.016106,-0.0079,1.357
6798.00,7.468152,25.02331,-0.000180,24.014581,-0.0079,1.358
6800.00,7.467502,25.02270,-0.000180,24.014859,-0.0079,1.358
6802.00,7.467023,25.02318,-0.000181,24.014846,-0.0079,1.358
6804.00,7.466520,25.02268,-0.000179,24.014643,-0.0079,1.357
6806.00,7.466102,25.02306,-0.000180,24.015671,-0.0079,1.358
6808.00,7.466428,25.02332,-0.000179,24.015809,-0.0079,1.358
6810.00,7.466715,25.02304,-0.000180,24.015390,-0.0079,1.358
6812.00,7.467038,25.02193,-0.000180,24.015183,-0.0079,1.358
6814.00,7.466584,25.02157,-0.000180,24.015404,-0.0080,1.358
6816.00,7.465421,25.02251,-0.000179,24.015011,-0.0079,1.358
6818.00,7.465397,25.02249,-0.000179,24.015026,-0.0080,1.358
6820.00,7.465310,25.02181,-0.000180,24.015379,-0.0080,1.357
6822.00,7.464914,25.02164,-0.000179,24.014471,-0.0080,1.358
6824.00,7.465707,25.02172,-0.000179,24.015361,-0.0080,1.358
6826.00,7.466187,25.02239,-0.000179,24.015127,-0.0079,1.358
6828.00,7.465618,25.02242,-0.000179,24.015051,-0.0079,1.358
6830.00,7.465466,25.02265,-0.000180,24.014980,-0.0079,1.358
6832.00,7.465463,25.02306,-0.000180,24.015073,-0.0079,1.358
6834.00,7.465293,25.02257,-0.000179,24.015171,-0.0079,1.358
6836.00,7.465328,25.02197,-0.000179,24.015591,-0.0079,1.358
6838.00,7.464737,25.02204,-0.000179,24.014688,-0.0080,1.358
6840.00,7.465709,25.02148,-0.000179,24.014337,-0.0079,1.358
6842.00,7.465885,25.02218,-0.000179,24.015212,-0.0079,1.358
6844.00,7.465367,25.02260,-0.000178,24.014554,-0.0079,1.358
6846.00,7.465134,25.02205,-0.000179,24.014995,-0.0079,1.358
6848.00,7.464639,25.02233,-0.000179,24.015452,-0.0079,1.357
6850.00,7.464675,25.02305,-0.000178,24.015191,-0.0079,1.357
6852.00,7.464832,25.02250,-0.000178,24.015120,-0.0080,1.357
6854.00,7.464369,25.02276,-0.000179,24.014625,-0.0079,1.358
6856.00,7.465438,25.02304,-0.000179,24.015508,-0.0079,1.358
6858.00,7.465201,25.02342,-0.000180,24.015727,-0.0079,1.357
6860.00,7.465836,25.02341,-0.000179,24.015334,-0.0079,1.358
6862.00,7.466230,25.02299,-0.000180,24.014906,-0.0079,1.358
6864.00,7.465708,25.02309,-0.000179,24.015568,-0.0079,1.358
6866.00,7.465485,25.02299,-0.000179,24.015640,-0.0079,1.358
6868.00,7.465050,25.02256,-0.000179,24.015363,-0.0079,1.358
6870.00,7.465096,25.02211,-0.000179,24.015298,-0.0079,1.358
6872.00,7.464756,25.02256,-0.000181,24.014734,-0.0079,1.359
6874.00,7.464382,25.02224,-0.000180,24.015299,-0.0079,1.358
6876.00,7.463925,25.02246,-0.000179,24.015029,-0.0080,1.359
6878.00,7.464491,25.02233,-0.000179,24.015408,-0.0079,1.359
6880.00,7.465676,25.02186,-0.000178,24.015109,-0.0079,1.357
6882.00,7.466831,25.02231,-0.000178,24.015029,-0.0079,1.358
6884.00,7.465924,25.02219,-0.000178,24.015432,-0.0079,1.358
6886.00,7.465185,25.02200,-0.000179,24.015417,-0.0079,1.358
6888.00,7.465027,25.02152,-0.000180,24.015365,-0.0079,1.358
6890.00,7.464588,25.02257,-0.000179,24.015201,-0.0080,1.357
6892.00,7.464275,25.02247,-0.000178,24.015290,-0.0079,1.358
6894.00,7.464843,25.02293,-0.000178,24.015399,-0.0079,1.358
6896.00,7.465086,25.02329,-0.000177,24.015109,-0.0079,1.358
6898.00,7.464784,25.02233,-0.000179,24.014766,-0.0079,1.358
6900.00,7.464311,25.02210,-0.000179,24.014886,-0.0079,1.358
6902.00,7.463452,25.02237,-0.000180,24.014772,-0.0079,1.358
6904.00,7.463500,25.02238,-0.000179,24.015589,-0.0079,1.359
6906.00,7.463060,25.02267,-0.000178,24.016003,-0.0079,1.359
6908.00,7.462341,25.02321,-0.000178,24.014971,-0.0079,1.358
6910.00,7.463846,25.02248,-0.000179,24.015656,-0.0079,1.358
6912.00,7.465349,25.02283,-0.000179,24.015372,-0.0079,1.358
6914.00,7.465163,25.02245,-0.000179,24.015303,-0.0080,1.359
6916.00,7.465408,25.02286,-0.000180,24.014872,-0.0079,1.359
6918.00,7.465613,25.02263,-0.000180,24.014598,-0.0079,1.359
6920.00,7.466040,25.02261,-0.000179,24.015461,-0.0079,1.359
6922.00,7.465498,25.02288,-0.000180,24.015154,-0.0079,1.359
6924.00,7.465365,25.02256,-0.000178,24.015859,-0.0079,1.358
6926.00,7.465561,25.02256,-0.000178,24.015365,-0.0079,1.359
6928.00,7.465453,25.02239,-0.000178,24.014982,-0.0079,1.358
6930.00,7.465945,25.02186,-0.000179,24.015065,-0.0079,1.359
6932.00,7.466175,25.02245,-0.000178,24.015716,-0.0079,1.359
6934.00,7.465794,25.02288,-0.000179,24.015798,-0.0079,1.359
6936.00,7.465803,25.02266,-0.000178,24.015646,-0.0079,1.359
6938.00,7.465983,25.02290,-0.000178,24.016481,-0.0079,1.359
6940.00,7.465763,25.02281,-0.000178,24.015406,-0.0079,1.359
6942.00,7.464791,25.02337,-0.000179,24.015593,-0.0079,1.359
6944.00,7.464068,25.02310,-0.000178,24.015573,-0.0079,1.359
6946.00,7.463900,25.02208,-0.000177,24.015546,-0.0079,1.359
6948.00,7.463661,25.02063,-0.000178,24.015508,-0.0079,1.359
6950.00,7.464336,25.02127,-0.000180,24.015526,-0.0080,1.359
6952.00,7.465135,25.02161,-0.000179,24.014846,-0.0079,1.359
6954.00,7.464158,25.02257,-0.000180,24.015042,-0.0079,1.360
6956.00,7.464168,25.02244,-0.000179,24.015249,-0.0079,1.359
6958.00,7.464514,25.02229,-0.000178,24.014919,-0.0079,1.358
6960.00,7.464284,25.02118,-0.000178,24.016030,-0.0079,1.359
6962.00,7.464650,25.02137,-0.000177,24.014859,-0.0079,1.359
6964.00,7.464364,25.02092,-0.000178,24.014442,-0.0079,1.359
6966.00,7.464024,25.02129,-0.000178,24.015611,-0.0079,1.359
6968.00,7.464410,25.02162,-0.000177,24.015977,-0.0079,1.359
6970.00,7.464112,25.02196,-0.000178,24.015892,-0.0079,1.359
6972.00,7.463930,25.02167,-0.000178,24.015758,-0.0079,1.359
6974.00,7.463843,25.02167,-0.000178,24.015225,-0.0079,1.359
6976.00,7.463444,25.02152,-0.000178,24.015278,-0.0079,1.358
6978.00,7.463703,25.02155,-0.000178,24.015685,-0.0079,1.359
6980.00,7.464399,25.02146,-0.000177,24.015588,-0.0079,1.359
6982.00,7.464220,25.02141,-0.000179,24.015662,-0.0079,1.359
6984.00,7.464527,25.02253,-0.000178,24.015395,-0.0079,1.359
6986.00,7.463351,25.02169,-0.000178,24.015479,-0.0079,1.359
6988.00,7.462486,25.02097,-0.000179,24.015292,-0.0079,1.359
6990.00,7.463056,25.02082,-0.000179,24.015258,-0.0079,1.359
6992.00,7.464210,25.02090,-0.000177,24.015540,-0.0079,1.359
6994.00,7.464115,25.02085,-0.000178,24.016050,-0.0079,1.360
6996.00,7.463110,25.02078,-0.000179,24.015473,-0.0079,1.359
6998.00,7.463117,25.02159,-0.000178,24.015151,-0.0079,1.359
7000.00,7.463940,25.02206,-0.000178,24.015466,-0.0079,1.359
7002.00,7.464186,25.02185,-0.000179,24.015914,-0.0079,1.359
7004.00,7.464707,25.02123,-0.000179,24.015203,-0.0079,1.359
7006.00,7.464027,25.02209,-0.000179,24.015365,-0.0079,1.359
7008.00,7.464203,25.02111,-0.000179,24.014826,-0.0079,1.359
7010.00,7.464669,25.02068,-0.000179,24.015131,-0.0079,1.359
7012.00,7.464800,25.02175,-0.000179,24.015201,-0.0079,1.360
7014.00,7.464698,25.02191,-0.000179,24.015281,-0.0079,1.360
7016.00,7.464610,25.02197,-0.000179,24.014862,-0.0079,1.359
7018.00,7.464267,25.02209,-0.000178,24.015711,-0.0079,1.359
7020.00,7.463625,25.02180,-0.000178,24.015002,-0.0079,1.359
7022.00,7.464312,25.02128,-0.000178,24.015196,-0.0079,1.360
7024.00,7.463832,25.02182,-0.000179,24.015317,-0.0079,1.360
7026.00,7.464105,25.02135,-0.000178,24.015272,-0.0079,1.359
7028.00,7.463964,25.02195,-0.000178,24.015205,-0.0079,1.359
7030.00,7.463039,25.02250,-0.000179,24.015327,-0.0079,1.360
7032.00,7.463164,25.02233,-0.000178,24.015526,-0.0079,1.359
7034.00,7.464239,25.02190,-0.000178,24.015196,-0.0079,1.359
7036.00,7.464407,25.02089,-0.000180,24.015098,-0.0079,1.360
7038.00,7.463055,25.02098,-0.000180,24.015336,-0.0079,1.359
7040.00,7.464702,25.02062,-0.000179,24.015863,-0.0079,1.360
7042.00,7.465157,25.02126,-0.000179,24.015236,-0.0079,1.360
7044.00,7.465481,25.02116,-0.000180,24.015232,-0.0080,1.360
7046.00,7.464520,25.02094,-0.000179,24.015055,-0.0079,1.360
7048.00,7.463628,25.02117,-0.000178,24.015303,-0.0079,1.360
7050.00,7.464179,25.02174,-0.000178,24.015557,-0.0079,1.359
7052.00,7.464118,25.02211,-0.000178,24.015399,-0.0079,1.359
7054.00,7.463549,25.02209,-0.000177,24.015385,-0.0079,1.359
7056.00,7.463860,25.02252,-0.000177,24.014792,-0.0079,1.360
7058.00,7.463855,25.02237,-0.000178,24.015307,-0.0079,1.360
7060.00,7.462905,25.02186,-0.000179,24.014861,-0.0079,1.359
7062.00,7.462452,25.02152,-0.000178,24.015220,-0.0079,1.359
7064.00,7.462718,25.02182,-0.000178,24.015100,-0.0079,1.360
7066.00,7.463568,25.02103,-0.000179,24.014931,-0.0079,1.360
7068.00,7.464165,25.02127,-0.000178,24.015638,-0.0079,1.360
7070.00,7.463995,25.02231,-0.000179,24.015557,-0.0079,1.360
7072.00,7.463128,25.02247,-0.000179,24.015122,-0.0079,1.359
7074.00,7.463148,25.02206,-0.000178,24.015345,-0.0079,1.360
7076.00,7.462893,25.02130,-0.000179,24.015134,-0.0079,1.360
7078.00,7.462079,25.02217,-0.000178,24.015078,-0.0079,1.360
7080.00,7.462125,25.02281,-0.000178,24.014520,-0.0079,1.360
7082.00,7.463066,25.02167,-0.000178,24.015004,-0.0079,1.360
7084.00,7.463487,25.02092,-0.000178,24.015267,-0.0079,1.360
7086.00,7.463359,25.02093,-0.000179,24.014998,-0.0079,1.360
7088.00,7.463061,25.02106,-0.000178,24.015528,-0.0079,1.360
7090.00,7.464016,25.02114,-0.000180,24.015992,-0.0079,1.359
7092.00,7.462992,25.02151,-0.000179,24.015850,-0.0079,1.360
7094.00,7.462368,25.02134,-0.000179,24.015225,-0.0079,1.360
7096.00,7.463392,25.02121,-0.000179,24.014951,-0.0079,1.360
7098.00,7.463199,25.02189,-0.000178,24.015724,-0.0079,1.360
7100.00,7.462572,25.02239,-0.000179,24.015316,-0.0079,1.360
7102.00,7.462375,25.02243,-0.000180,24.015644,-0.0079,1.360
7104.00,7.462822,25.02234,-0.000179,24.015301,-0.0079,1.361
7106.00,7.463539,25.02171,-0.000179,24.015495,-0.0079,1.361
7108.00,7.463267,25.02223,-0.000179,24.015816,-0.0079,1.360
7110.00,7.463625,25.02273,-0.000177,24.015171,-0.0079,1.360
7112.00,7.463900,25.02267,-0.000178,24.015559,-0.0079,1.360
7114.00,7.463435,25.02316,-0.000179,24.015388,-0.0079,1.360
7116.00,7.462890,25.02320,-0.000180,24.014484,-0.0079,1.361
7118.00,7.462401,25.02338,-0.000179,24.015169,-0.0079,1.360
7120.00,7.463035,25.02326,-0.000179,24.015073,-0.0079,1.360
7122.00,7.462973,25.02277,-0.000179,24.015394,-0.0079,1.360
7124.00,7.463139,25.02304,-0.000179,24.014942,-0.0079,1.360
7126.00,7.462335,25.02278,-0.000180,24.015640,-0.0079,1.360
7128.00,7.462226,25.02265,-0.000179,24.015549,-0.0080,1.360
7130.00,7.462364,25.02238,-0.000178,24.015385,-0.0079,1.360
7132.00,7.462898,25.02345,-0.000178,24.015375,-0.0079,1.360
7134.00,7.462958,25.02287,-0.000178,24.015370,-0.0079,1.361
7136.00,7.463100,25.02278,-0.000178,24.015348,-0.0079,1.360
7138.00,7.462638,25.02252,-0.000179,24.014978,-0.0079,1.360
7140.00,7.462389,25.02326,-0.000177,24.015187,-0.0079,1.360
7142.00,7.462461,25.02301,-0.000179,24.014815,-0.0079,1.360
7144.00,7.461908,25.02334,-0.000179,24.015087,-0.0079,1.361
7146.00,7.461676,25.02277,-0.000179,24.015031,-0.0080,1.361
7148.00,7.460675,25.02293,-0.000180,24.014676,-0.0079,1.361
7150.00,7.460891,25.02332,-0.000179,24.015192,-0.0080,1.360
7152.00,7.462191,25.02210,-0.000179,24.015336,-0.0079,1.360
7154.00,7.462650,25.02285,-0.000178,24.015406,-0.0080,1.360
7156.00,7.462144,25.02280,-0.000177,24.015452,-0.0079,1.360
7158.00,7.462293,25.02311,-0.000179,24.015287,-0.0079,1.361
7160.00,7.461675,25.02279,-0.000179,24.015424,-0.0079,1.361
7162.00,7.462584,25.02275,-0.000179,24.015234,-0.0079,1.361
7164.00,7.462877,25.02311,-0.000180,24.015414,-0.0079,1.361
7166.00,7.462758,25.02264,-0.000179,24.015517,-0.0079,1.361
7168.00,7.462837,25.02226,-0.000178,24.015687,-0.0079,1.360
7170.00,7.462013,25.02154,-0.000178,24.015292,-0.0079,1.360
7172.00,7.462168,25.02158,-0.000179,24.015684,-0.0079,1.361
7174.00,7.462282,25.02184,-0.000180,24.015129,-0.0079,1.361
7176.00,7.462117,25.02228,-0.000179,24.014230,-0.0079,1.361
7178.00,7.462087,25.02333,-0.000179,24.015069,-0.0079,1.361
7180.00,7.462169,25.02287,-0.000179,24.015533,-0.0079,1.360
7182.00,7.462418,25.02265,-0.000179,24.015481,-0.0079,1.360
7184.00,7.462956,25.02311,-0.000178,24.015194,-0.0079,1.361
7186.00,7.462013,25.02303,-0.000179,24.015693,-0.0079,1.361
7188.00,7.461469,25.02293,-0.000179,24.015626,-0.0079,1.361
7190.00,7.461905,25.02263,-0.000179,24.015593,-0.0079,1.361
7192.00,7.462412,25.02274,-0.000180,24.015056,-0.0079,1.361
7194.00,7.462704,25.02342,-0.000180,24.014721,-0.0080,1.361
7196.00,7.463177,25.02301,-0.000180,24.015403,-0.0079,1.361
7198.00,7.462846,25.02309,-0.000180,24.015187,-0.0079,1.361
7200.00,7.462730,25.02286,-0.000179,24.015930,-0.0079,1.361
7202.00,7.462840,25.02293,-0.000179,24.015129,-0.0079,1.361
@12,12.0000,24.0
7204.00,7.462565,25.02315,-0.000180,24.015452,-0.0079,1.361
7206.00,7.460125,25.02361,-0.000179,24.015620,-0.0079,1.361
7208.00,7.453226,25.02383,-0.000179,24.014991,-0.0079,1.361
7210.00,7.443164,25.02330,-0.000179,24.015000,-0.0079,1.360
7212.00,7.431242,25.02306,-0.000178,24.015444,-0.0079,1.360
7214.00,7.420028,25.02284,-0.000178,24.015174,-0.0079,1.360
7216.00,7.411207,25.02260,-0.000178,24.015564,-0.0079,1.361
7218.00,7.406252,25.02326,-0.000179,24.015843,-0.0079,1.361
7220.00,7.404615,25.02279,-0.000179,24.015075,-0.0079,1.362
7222.00,7.403430,25.02241,-0.000180,24.015327,-0.0079,1.362
7224.00,7.401237,25.02216,-0.000179,24.015979,-0.0079,1.362
7226.00,7.399566,25.02301,-0.000179,24.015350,-0.0079,1.363
7228.00,7.398816,25.02313,-0.000179,24.015196,-0.0079,1.362
7230.00,7.400286,25.02350,-0.000179,24.015675,-0.0079,1.362
7232.00,7.406273,25.02357,-0.000180,24.015426,-0.0079,1.363
7234.00,7.416150,25.02355,-0.000180,24.015423,-0.0079,1.363
7236.00,7.427602,25.02296,-0.000181,24.015388,-0.0079,1.364
7238.00,7.437080,25.02298,-0.000182,24.015455,-0.0079,1.363
7240.00,7.442139,25.02316,-0.000179,24.015258,-0.0079,1.361
7242.00,7.444972,25.02277,-0.000178,24.015176,-0.0079,1.362
7244.00,7.444667,25.02362,-0.000178,24.015118,-0.0079,1.362
7246.00,7.444358,25.02295,-0.000178,24.015589,-0.0079,1.361
7248.00,7.444599,25.02327,-0.000177,24.016240,-0.0079,1.361
7250.00,7.445305,25.02378,-0.000177,24.015174,-0.0079,1.361
7252.00,7.445995,25.02351,-0.000178,24.015647,-0.0079,1.361
7254.00,7.446964,25.02272,-0.000178,24.015829,-0.0079,1.362
7256.00,7.448474,25.02287,-0.000178,24.015577,-0.0079,1.362
7258.00,7.449270,25.02271,-0.000178,24.015368,-0.0079,1.362
7260.00,7.450753,25.02274,-0.000180,24.015319,-0.0079,1.362
7262.00,7.453072,25.02255,-0.000179,24.014986,-0.0079,1.362
7264.00,7.456109,25.02264,-0.000178,24.015530,-0.0079,1.361
7266.00,7.459220,25.02224,-0.000177,24.015591,-0.0079,1.362
7268.00,7.462426,25.02227,-0.000178,24.015145,-0.0079,1.361
7270.00,7.466050,25.02231,-0.000179,24.015336,-0.0079,1.362
7272.00,7.467644,25.02238,-0.000178,24.016169,-0.0079,1.362
7274.00,7.470106,25.02277,-0.000178,24.015658,-0.0079,1.362
7276.00,7.472637,25.02341,-0.000178,24.015437,-0.0079,1.361
7278.00,7.473818,25.02376,-0.000178,24.015669,-0.0079,1.362
7280.00,7.474341,25.02264,-0.000180,24.015388,-0.0079,1.362
7282.00,7.475095,25.02323,-0.000180,24.015151,-0.0079,1.362
7284.00,7.475133,25.02315,-0.000181,24.015539,-0.0079,1.361
7286.00,7.474421,25.02389,-0.000179,24.015642,-0.0079,1.362
7288.00,7.472716,25.02356,-0.000179,24.015390,-0.0079,1.362
7290.00,7.471402,25.02268,-0.000179,24.015036,-0.0080,1.362
7292.00,7.470123,25.02272,-0.000179,24.015203,-0.0079,1.362
7294.00,7.468867,25.02238,-0.000179,24.015029,-0.0079,1.361
7296.00,7.467458,25.02222,-0.000178,24.015240,-0.0079,1.362
7298.00,7.466072,25.02249,-0.000178,24.015174,-0.0079,1.362
7300.00,7.464987,25.02244,-0.000179,24.014940,-0.0079,1.362
7302.00,7.464521,25.02251,-0.000179,24.015584,-0.0079,1.362
7304.00,7.463764,25.02263,-0.000179,24.015618,-0.0079,1.362
7306.00,7.463798,25.02354,-0.000177,24.015691,-0.0079,1.361
7308.00,7.463396,25.02336,-0.000178,24.015395,-0.0079,1.362
7310.00,7.463454,25.02249,-0.000178,24.014886,-0.0079,1.362
7312.00,7.463584,25.02252,-0.000179,24.015209,-0.0079,1.363
7314.00,7.462590,25.02232,-0.000180,24.016030,-0.0079,1.363
7316.00,7.463074,25.02202,-0.000180,24.015027,-0.0079,1.363
7318.00,7.463026,25.02242,-0.000178,24.015553,-0.0079,1.362
7320.00,7.463746,25.02258,-0.000179,24.015524,-0.0079,1.362
7322.00,7.464161,25.02285,-0.000179,24.014960,-0.0079,1.362
7324.00,7.463741,25.02274,-0.000178,24.015560,-0.0079,1.362
7326.00,7.463752,25.02224,-0.000178,24.015321,-0.0079,1.362
7328.00,7.464525,25.02253,-0.000179,24.015292,-0.0079,1.362
7330.00,7.464704,25.02267,-0.000179,24.015339,-0.0079,1.362
7332.00,7.465510,25.02284,-0.000178,24.014621,-0.0080,1.362
7334.00,7.465683,25.02242,-0.000178,24.014969,-0.0079,1.362
7336.00,7.465116,25.02238,-0.000177,24.015049,-0.0079,1.361
7338.00,7.464930,25.02243,-0.000180,24.015675,-0.0079,1.363
7340.00,7.465612,25.02244,-0.000179,24.015896,-0.0079,1.362
7342.00,7.465395,25.02195,-0.000178,24.015189,-0.0079,1.362
7344.00,7.465720,25.02318,-0.000178,24.014821,-0.0079,1.362
7346.00,7.465589,25.02235,-0.000179,24.015281,-0.0079,1.362
7348.00,7.464596,25.02272,-0.000179,24.015316,-0.0079,1.362
7350.00,7.464365,25.02260,-0.000178,24.015539,-0.0079,1.362
7352.00,7.464855,25.02278,-0.000179,24.015917,-0.0079,1.362
7354.00,7.464701,25.02282,-0.000179,24.015903,-0.0079,1.362
7356.00,7.465069,25.02293,-0.000179,24.016166,-0.0079,1.362
7358.00,7.463871,25.02265,-0.000179,24.015087,-0.0079,1.363
7360.00,7.462751,25.02232,-0.000179,24.014714,-0.0079,1.362
7362.00,7.463390,25.02270,-0.000179,24.015162,-0.0080,1.362
7364.00,7.463273,25.02256,-0.000177,24.016079,-0.0079,1.362
7366.00,7.463188,25.02287,-0.000178,24.016086,-0.0079,1.363
7368.00,7.464276,25.02233,-0.000179,24.015566,-0.0079,1.362
7370.00,7.464007,25.02223,-0.000179,24.014984,-0.0079,1.363
7372.00,7.463252,25.02235,-0.000179,24.015352,-0.0079,1.363
7374.00,7.462527,25.02260,-0.000179,24.015754,-0.0079,1.362
7376.00,7.463031,25.02259,-0.000180,24.015374,-0.0079,1.362
7378.00,7.462737,25.02268,-0.000178,24.014621,-0.0079,1.363
7380.00,7.461987,25.02240,-0.000179,24.015758,-0.0079,1.363
7382.00,7.462916,25.02169,-0.000179,24.015345,-0.0079,1.363
7384.00,7.462595,25.02245,-0.000179,24.015319,-0.0079,1.363
7386.00,7.462222,25.02209,-0.000178,24.015007,-0.0079,1.363
7388.00,7.462357,25.02244,-0.000178,24.015950,-0.0079,1.363
7390.00,7.463147,25.02257,-0.000178,24.015472,-0.0079,1.363
7392.00,7.462938,25.02316,-0.000179,24.015252,-0.0079,1.363
7394.00,7.462445,25.02285,-0.000179,24.015934,-0.0079,1.363
7396.00,7.461660,25.02183,-0.000179,24.015290,-0.0079,1.363
7398.00,7.461515,25.02257,-0.000179,24.015970,-0.0079,1.362
7400.00,7.462348,25.02262,-0.000178,24.015647,-0.0079,1.363
7402.00,7.463700,25.02326,-0.000179,24.015464,-0.0079,1.362
7404.00,7.463863,25.02258,-0.000178,24.015564,-0.0079,1.363
7406.00,7.463175,25.02271,-0.000177,24.014988,-0.0079,1.363
7408.00,7.462947,25.02296,-0.000180,24.015491,-0.0079,1.363
7410.00,7.462201,25.02285,-0.000179,24.015680,-0.0079,1.362
7412.00,7.461298,25.02283,-0.000178,24.015568,-0.0079,1.362
7414.00,7.462228,25.02337,-0.000178,24.015212,-0.0079,1.363
7416.00,7.463114,25.02319,-0.000179,24.015510,-0.0079,1.363
7418.00,7.462207,25.02304,-0.000178,24.015812,-0.0079,1.364
7420.00,7.461986,25.02228,-0.000178,24.015450,-0.0079,1.363
7422.00,7.462102,25.02293,-0.000179,24.014794,-0.0079,1.363
7424.00,7.462615,25.02265,-0.000177,24.015666,-0.0079,1.363
7426.00,7.462947,25.02287,-0.000179,24.015754,-0.0079,1.363
7428.00,7.463274,25.02356,-0.000178,24.015116,-0.0079,1.363
7430.00,7.463104,25.02336,-0.000179,24.016017,-0.0079,1.363
7432.00,7.462860,25.02267,-0.000178,24.015549,-0.0079,1.363
7434.00,7.463182,25.02295,-0.000177,24.015336,-0.0079,1.363
7436.00,7.463328,25.02348,-0.000179,24.015046,-0.0079,1.363
7438.00,7.462570,25.02291,-0.000178,24.015330,-0.0079,1.362
7440.00,7.461891,25.02293,-0.000178,24.015533,-0.0079,1.363
7442.00,7.461696,25.02315,-0.000179,24.015252,-0.0079,1.363
7444.00,7.461347,25.02293,-0.000179,24.015595,-0.0079,1.363
7446.00,7.462173,25.02269,-0.000179,24.015729,-0.0079,1.363
7448.00,7.463123,25.02276,-0.000179,24.015531,-0.0079,1.363
7450.00,7.462140,25.02297,-0.000179,24.015285,-0.0079,1.364
7452.00,7.461868,25.02332,-0.000179,24.015109,-0.0079,1.363
7454.00,7.462316,25.02342,-0.000179,24.015259,-0.0079,1.363
7456.00,7.462343,25.02325,-0.000178,24.015444,-0.0079,1.363
7458.00,7.462345,25.02314,-0.000178,24.015087,-0.0079,1.363
7460.00,7.462278,25.02348,-0.000178,24.015580,-0.0079,1.363
7462.00,7.462119,25.02331,-0.000178,24.015919,-0.0079,1.363
7464.00,7.461871,25.02379,-0.000179,24.015743,-0.0079,1.364
7466.00,7.461336,25.02332,-0.000180,24.014866,-0.0079,1.364
7468.00,7.461633,25.02344,-0.000178,24.015573,-0.0079,1.363
7470.00,7.462133,25.02289,-0.000178,24.015366,-0.0079,1.363
7472.00,7.462353,25.02338,-0.000178,24.015586,-0.0080,1.363
7474.00,7.461440,25.02269,-0.000178,24.015575,-0.0079,1.363
7476.00,7.461281,25.02292,-0.000178,24.014919,-0.0079,1.363
7478.00,7.461052,25.02310,-0.000179,24.015281,-0.0079,1.363
7480.00,7.460959,25.02248,-0.000179,24.015510,-0.0079,1.363
7482.00,7.461483,25.02270,-0.000178,24.015381,-0.0079,1.363
7484.00,7.461769,25.02230,-0.000178,24.015211,-0.0079,1.364
7486.00,7.462272,25.02280,-0.000178,24.014948,-0.0079,1.363
7488.00,7.461746,25.02296,-0.000179,24.015762,-0.0079,1.363
7490.00,7.462217,25.02285,-0.000179,24.015267,-0.0079,1.363
7492.00,7.462368,25.02251,-0.000180,24.014661,-0.0079,1.364
7494.00,7.462344,25.02209,-0.000179,24.015742,-0.0079,1.363
7496.00,7.462219,25.02271,-0.000178,24.015330,-0.0079,1.363
7498.00,7.461051,25.02354,-0.000178,24.015330,-0.0079,1.364
7500.00,7.461759,25.02306,-0.000180,24.016467,-0.0079,1.364
7502.00,7.461369,25.02369,-0.000179,24.015618,-0.0079,1.363
7504.00,7.461480,25.02304,-0.000179,24.015820,-0.0079,1.364
7506.00,7.462044,25.02274,-0.000179,24.015363,-0.0079,1.363
7508.00,7.461042,25.02283,-0.000179,24.015745,-0.0079,1.364
7510.00,7.461017,25.02337,-0.000179,24.015307,-0.0079,1.364
7512.00,7.461081,25.02230,-0.000180,24.015058,-0.0079,1.363
7514.00,7.461486,25.02237,-0.000179,24.015317,-0.0079,1.364
7516.00,7.461404,25.02302,-0.000179,24.015207,-0.0079,1.363
7518.00,7.460803,25.02343,-0.000179,24.014948,-0.0079,1.363
7520.00,7.460550,25.02402,-0.000179,24.015241,-0.0079,1.364
7522.00,7.460537,25.02400,-0.000179,24.015666,-0.0079,1.363
7524.00,7.460810,25.02339,-0.000178,24.015502,-0.0079,1.363
7526.00,7.460266,25.02346,-0.000177,24.015274,-0.0079,1.364
7528.00,7.459806,25.02337,-0.000179,24.015898,-0.0079,1.364
7530.00,7.460192,25.02359,-0.000179,24.015227,-0.0079,1.363
7532.00,7.460872,25.02341,-0.000179,24.015031,-0.0079,1.363
7534.00,7.461028,25.02363,-0.000178,24.014966,-0.0079,1.363
7536.00,7.460805,25.02337,-0.000179,24.015272,-0.0079,1.363
7538.00,7.460712,25.02325,-0.000179,24.015705,-0.0079,1.363
7540.00,7.461261,25.02358,-0.000179,24.015789,-0.0079,1.364
7542.00,7.461049,25.02356,-0.000180,24.015559,-0.0079,1.364
7544.00,7.461394,25.02450,-0.000180,24.015031,-0.0079,1.363
7546.00,7.461234,25.02442,-0.000179,24.014991,-0.0079,1.364
7548.00,7.461015,25.02395,-0.000179,24.015171,-0.0079,1.363
7550.00,7.461376,25.02405,-0.000179,24.015448,-0.0078,1.364
7552.00,7.461700,25.02308,-0.000179,24.015341,-0.0079,1.364
7554.00,7.461493,25.02433,-0.000179,24.015783,-0.0079,1.364
7556.00,7.461035,25.02426,-0.000179,24.015383,-0.0079,1.363
7558.00,7.461781,25.02334,-0.000178,24.014569,-0.0079,1.363
7560.00,7.462027,25.02391,-0.000177,24.015230,-0.0079,1.363
7562.00,7.461937,25.02356,-0.000178,24.015738,-0.0079,1.364
7564.00,7.461318,25.02371,-0.000178,24.015513,-0.0079,1.364
7566.00,7.460951,25.02379,-0.000179,24.014939,-0.0079,1.364
7568.00,7.461527,25.02422,-0.000179,24.015702,-0.0079,1.364
7570.00,7.461931,25.02391,-0.000179,24.015176,-0.0079,1.363
7572.00,7.461629,25.02373,-0.000179,24.014696,-0.0080,1.364
7574.00,7.461283,25.02322,-0.000179,24.015975,-0.0080,1.365
7576.00,7.460937,25.02295,-0.000179,24.015047,-0.0079,1.364
7578.00,7.461313,25.02268,-0.000180,24.015084,-0.0079,1.364
7580.00,7.461139,25.02269,-0.000179,24.015229,-0.0079,1.364
7582.00,7.459851,25.02329,-0.000178,24.015898,-0.0079,1.364
7584.00,7.460331,25.02414,-0.000179,24.016024,-0.0079,1.364
7586.00,7.461016,25.02359,-0.000178,24.015209,-0.0079,1.364
7588.00,7.460694,25.02297,-0.000178,24.014859,-0.0079,1.363
7590.00,7.460011,25.02321,-0.000177,24.015689,-0.0079,1.364
7592.00,7.460448,25.02269,-0.000180,24.016322,-0.0079,1.364
7594.00,7.460976,25.02308,-0.000179,24.015707,-0.0079,1.364
7596.00,7.461233,25.02354,-0.000179,24.015484,-0.0079,1.364
7598.00,7.461036,25.02272,-0.000178,24.015414,-0.0079,1.364
7600.00,7.460995,25.02287,-0.000179,24.015593,-0.0079,1.364
7602.00,7.460755,25.02246,-0.000178,24.015705,-0.0079,1.364
7604.00,7.460329,25.02283,-0.000178,24.015390,-0.0079,1.364
7606.00,7.459923,25.02294,-0.000178,24.015928,-0.0079,1.364
7608.00,7.460017,25.02269,-0.000179,24.015872,-0.0079,1.364
7610.00,7.460099,25.02291,-0.000178,24.015269,-0.0079,1.364
7612.00,7.460447,25.02302,-0.000179,24.015611,-0.0079,1.364
7614.00,7.460502,25.02277,-0.000178,24.015622,-0.0079,1.364
7616.00,7.460937,25.02239,-0.000179,24.015131,-0.0079,1.364
7618.00,7.461846,25.02252,-0.000180,24.015296,-0.0079,1.365
7620.00,7.461442,25.02236,-0.000179,24.015794,-0.0079,1.365
7622.00,7.461803,25.02288,-0.000179,24.015497,-0.0079,1.364
7624.00,7.461347,25.02274,-0.000178,24.015013,-0.0079,1.364
7626.00,7.461355,25.02290,-0.000179,24.015627,-0.0079,1.365
7628.00,7.461958,25.02285,-0.000179,24.015693,-0.0079,1.365
7630.00,7.461055,25.02275,-0.000180,24.015840,-0.0079,1.364
7632.00,7.459154,25.02289,-0.000179,24.015501,-0.0079,1.365
7634.00,7.459465,25.02277,-0.000179,24.015354,-0.0079,1.364
7636.00,7.459848,25.02274,-0.000179,24.015718,-0.0079,1.365
7638.00,7.460015,25.02231,-0.000179,24.015069,-0.0079,1.364
7640.00,7.459762,25.02251,-0.000179,24.015096,-0.0079,1.364
7642.00,7.461412,25.02286,-0.000178,24.016886,-0.0079,1.364
7644.00,7.461560,25.02338,-0.000178,24.016070,-0.0079,1.364
7646.00,7.461232,25.02326,-0.000179,24.015595,-0.0079,1.364
7648.00,7.460292,25.02307,-0.000178,24.015693,-0.0079,1.364
7650.00,7.459916,25.02287,-0.000179,24.015136,-0.0079,1.364
7652.00,7.460564,25.02237,-0.000179,24.015577,-0.0079,1.364
7654.00,7.460234,25.02286,-0.000178,24.015504,-0.0079,1.364
7656.00,7.460107,25.02306,-0.000177,24.015307,-0.0079,1.364
7658.00,7.459508,25.02370,-0.000178,24.015361,-0.0079,1.364
7660.00,7.460656,25.02339,-0.000179,24.014755,-0.0078,1.364
7662.00,7.460275,25.02281,-0.000179,24.015423,-0.0079,1.364
7664.00,7.460341,25.02277,-0.000179,24.015908,-0.0079,1.364
7666.00,7.460686,25.02352,-0.000179,24.015573,-0.0079,1.365
7668.00,7.460572,25.02353,-0.000179,24.015533,-0.0079,1.365
7670.00,7.460545,25.02361,-0.000179,24.015009,-0.0079,1.365
7672.00,7.460214,25.02336,-0.000180,24.015533,-0.0079,1.364
7674.00,7.460559,25.02311,-0.000180,24.015249,-0.0079,1.365
7676.00,7.460876,25.02314,-0.000179,24.015158,-0.0079,1.365
7678.00,7.461134,25.02411,-0.000179,24.016148,-0.0079,1.364
7680.00,7.461096,25.02355,-0.000179,24.015865,-0.0079,1.364
7682.00,7.461029,25.02318,-0.000179,24.015056,-0.0079,1.364
7684.00,7.460732,25.02357,-0.000178,24.014901,-0.0079,1.364
7686.00,7.460963,25.02282,-0.000178,24.015548,-0.0079,1.364
7688.00,7.461116,25.02267,-0.000178,24.015426,-0.0079,1.364
7690.00,7.461039,25.02269,-0.000178,24.015176,-0.0079,1.364
7692.00,7.461528,25.02290,-0.000178,24.015479,-0.0079,1.365
7694.00,7.461261,25.02330,-0.000179,24.015724,-0.0079,1.365
7696.00,7.460254,25.02388,-0.000179,24.015522,-0.0079,1.364
7698.00,7.459966,25.02333,-0.000179,24.015330,-0.0079,1.365
7700.00,7.459629,25.02254,-0.000179,24.014986,-0.0079,1.364
7702.00,7.459266,25.02255,-0.000179,24.014930,-0.0079,1.365
7704.00,7.459511,25.02338,-0.000179,24.015276,-0.0079,1.364
7706.00,7.459882,25.02312,-0.000179,24.015151,-0.0080,1.364
7708.00,7.460305,25.02319,-0.000179,24.015495,-0.0079,1.365
7710.00,7.460292,25.02278,-0.000178,24.015698,-0.0079,1.365
7712.00,7.459792,25.02390,-0.000179,24.015644,-0.0079,1.365
7714.00,7.459667,25.02366,-0.000179,24.015214,-0.0079,1.365
7716.00,7.460207,25.02358,-0.000178,24.015009,-0.0079,1.364
7718.00,7.459813,25.02364,-0.000178,24.015131,-0.0079,1.364
7720.00,7.458761,25.02350,-0.000178,24.014594,-0.0079,1.365
7722.00,7.459064,25.02338,-0.000179,24.015598,-0.0079,1.365
7724.00,7.458691,25.02358,-0.000179,24.015145,-0.0079,1.365
7726.00,7.458965,25.02467,-0.000179,24.015443,-0.0079,1.364
7728.00,7.458855,25.02459,-0.000179,24.015122,-0.0079,1.364
7730.00,7.459142,25.02473,-0.000179,24.015640,-0.0079,1.365
7732.00,7.459506,25.02434,-0.000178,24.015452,-0.0079,1.365
7734.00,7.459609,25.02442,-0.000179,24.015328,-0.0079,1.365
7736.00,7.459810,25.02425,-0.000179,24.015684,-0.0079,1.366
7738.00,7.459263,25.02444,-0.000179,24.015506,-0.0079,1.366
7740.00,7.458865,25.02489,-0.000179,24.015566,-0.0079,1.365
7742.00,7.458901,25.02399,-0.000179,24.015691,-0.0079,1.365
7744.00,7.459217,25.02337,-0.000179,24.015535,-0.0079,1.365
7746.00,7.459308,25.02283,-0.000178,24.015511,-0.0079,1.365
7748.00,7.459022,25.02285,-0.000178,24.015544,-0.0079,1.365
7750.00,7.458899,25.02244,-0.000178,24.015725,-0.0079,1.365
7752.00,7.458693,25.02297,-0.000178,24.016160,-0.0079,1.366
7754.00,7.458384,25.02296,-0.000177,24.015812,-0.0079,1.365
7756.00,7.458475,25.02234,-0.000177,24.014848,-0.0079,1.365
7758.00,7.458929,25.02276,-0.000178,24.015627,-0.0079,1.365
7760.00,7.459449,25.02277,-0.000178,24.015308,-0.0079,1.365
7762.00,7.459225,25.02301,-0.000180,24.015722,-0.0079,1.365
7764.00,7.458296,25.02295,-0.000178,24.014884,-0.0079,1.365
7766.00,7.458534,25.02292,-0.000180,24.015611,-0.0079,1.365
7768.00,7.459053,25.02341,-0.000178,24.015584,-0.0079,1.364
7770.00,7.459133,25.02399,-0.000178,24.015640,-0.0079,1.365
7772.00,7.459538,25.02376,-0.000179,24.015477,-0.0079,1.365
7774.00,7.459329,25.02325,-0.000180,24.015087,-0.0079,1.366
7776.00,7.459186,25.02256,-0.000179,24.015395,-0.0079,1.365
7778.00,7.459190,25.02284,-0.000179,24.016050,-0.0079,1.365
7780.00,7.459557,25.02299,-0.000178,24.016117,-0.0079,1.365
7782.00,7.460215,25.02311,-0.000179,24.015896,-0.0079,1.365
7784.00,7.459584,25.02360,-0.000178,24.015548,-0.0079,1.365
7786.00,7.458577,25.02377,-0.000177,24.015637,-0.0079,1.365
7788.00,7.457653,25.02350,-0.000177,24.015617,-0.0079,1.365
7790.00,7.458030,25.02300,-0.000178,24.015598,-0.0079,1.365
7792.00,7.458876,25.02380,-0.000178,24.015486,-0.0079,1.365
7794.00,7.458922,25.02335,-0.000179,24.015446,-0.0080,1.366
7796.00,7.459438,25.02368,-0.000179,24.015094,-0.0079,1.366
7798.00,7.459659,25.02301,-0.000179,24.015366,-0.0080,1.365
7800.00,7.458940,25.02248,-0.000179,24.015200,-0.0079,1.365
7802.00,7.458916,25.02305,-0.000178,24.015691,-0.0079,1.365
7804.00,7.458447,25.02309,-0.000180,24.015887,-0.0079,1.365
@13,12.0000,24.0
7806.00,7.457170,25.02301,-0.000178,24.014924,-0.0079,1.364
7808.00,7.451090,25.02336,-0.000177,24.015519,-0.0079,1.365
7810.00,7.441649,25.02359,-0.000178,24.016146,-0.0079,1.365
7812.00,7.430147,25.02372,-0.000177,24.015495,-0.0079,1.364
7814.00,7.418424,25.02287,-0.000177,24.014824,-0.0079,1.365
7816.00,7.408462,25.02275,-0.000177,24.015147,-0.0079,1.365
7818.00,7.403744,25.02232,-0.000178,24.016117,-0.0079,1.365
7820.00,7.402440,25.02269,-0.000180,24.015896,-0.0079,1.366
7822.00,7.401992,25.02268,-0.000180,24.015250,-0.0079,1.366
7824.00,7.401029,25.02284,-0.000180,24.015343,-0.0079,1.367
7826.00,7.399314,25.02296,-0.000180,24.015441,-0.0079,1.367
7828.00,7.397703,25.02269,-0.000179,24.015917,-0.0079,1.367
7830.00,7.397721,25.02297,-0.000179,24.015827,-0.0079,1.367
7832.00,7.403565,25.02338,-0.000181,24.015250,-0.0079,1.367
7834.00,7.412608,25.02324,-0.000180,24.015278,-0.0079,1.367
7836.00,7.424174,25.02296,-0.000180,24.015444,-0.0079,1.367
7838.00,7.434036,25.02256,-0.000181,24.015566,-0.0079,1.367
7840.00,7.439894,25.02315,-0.000180,24.015009,-0.0079,1.366
7842.00,7.441406,25.02356,-0.000180,24.016073,-0.0079,1.367
7844.00,7.441321,25.02357,-0.000180,24.015816,-0.0079,1.367
7846.00,7.440480,25.02338,-0.000179,24.015343,-0.0079,1.366
7848.00,7.440682,25.02320,-0.000178,24.015811,-0.0079,1.365
7850.00,7.439976,25.02289,-0.000178,24.014855,-0.0079,1.365
7852.00,7.439169,25.02308,-0.000177,24.015597,-0.0079,1.365
7854.00,7.439687,25.02284,-0.000178,24.015914,-0.0079,1.366
7856.00,7.441102,25.02285,-0.000179,24.015803,-0.0079,1.366
7858.00,7.443536,25.02298,-0.000180,24.015783,-0.0079,1.366
7860.00,7.446340,25.02293,-0.000179,24.015435,-0.0079,1.366
7862.00,7.448873,25.02322,-0.000178,24.015609,-0.0079,1.366
7864.00,7.451840,25.02371,-0.000178,24.015916,-0.0079,1.366
7866.00,7.454849,25.02407,-0.000178,24.015243,-0.0079,1.365
7868.00,7.458905,25.02414,-0.000177,24.015481,-0.0079,1.365
7870.00,7.462561,25.02363,-0.000177,24.015756,-0.0079,1.365
7872.00,7.465978,25.02258,-0.000179,24.015549,-0.0079,1.365
7874.00,7.469197,25.02336,-0.000178,24.015588,-0.0079,1.366
7876.00,7.471762,25.02383,-0.000178,24.016394,-0.0079,1.366
7878.00,7.474128,25.02441,-0.000179,24.015827,-0.0079,1.366
7880.00,7.475313,25.02473,-0.000180,24.015022,-0.0080,1.366
7882.00,7.475005,25.02407,-0.000179,24.015675,-0.0079,1.366
7884.00,7.475445,25.02445,-0.000179,24.015453,-0.0079,1.366
7886.00,7.474962,25.02389,-0.000178,24.015849,-0.0079,1.366
7888.00,7.473136,25.02341,-0.000179,24.015539,-0.0079,1.366
7890.00,7.471424,25.02369,-0.000179,24.015094,-0.0079,1.365
7892.00,7.469359,25.02364,-0.000178,24.015526,-0.0079,1.365
7894.00,7.467499,25.02366,-0.000179,24.015408,-0.0079,1.365
7896.00,7.466593,25.02359,-0.000177,24.015330,-0.0079,1.365
7898.00,7.464881,25.02389,-0.000178,24.016142,-0.0079,1.366
7900.00,7.463188,25.02495,-0.000179,24.015682,-0.0079,1.366
7902.00,7.461746,25.02460,-0.000179,24.015256,-0.0079,1.366
7904.00,7.461319,25.02456,-0.000178,24.015131,-0.0079,1.365
7906.00,7.459992,25.02369,-0.000180,24.015142,-0.0079,1.366
7908.00,7.458912,25.02321,-0.000180,24.015751,-0.0079,1.366
7910.00,7.459021,25.02319,-0.000179,24.015334,-0.0079,1.366
7912.00,7.459147,25.02296,-0.000179,24.015087,-0.0079,1.366
7914.00,7.459447,25.02315,-0.000179,24.015185,-0.0079,1.365
7916.00,7.459981,25.02334,-0.000179,24.015399,-0.0080,1.365
7918.00,7.460732,25.02327,-0.000178,24.015852,-0.0080,1.366
7920.00,7.459992,25.02345,-0.000179,24.015854,-0.0079,1.366
7922.00,7.460589,25.02399,-0.000179,24.015397,-0.0079,1.366
7924.00,7.460627,25.02372,-0.000179,24.015359,-0.0079,1.366
7926.00,7.460456,25.02366,-0.000178,24.016088,-0.0079,1.366
7928.00,7.461103,25.02452,-0.000177,24.016026,-0.0079,1.365
7930.00,7.461740,25.02438,-0.000179,24.015165,-0.0079,1.365
7932.00,7.462489,25.02415,-0.000178,24.014810,-0.0079,1.366
7934.00,7.462620,25.02358,-0.000178,24.015816,-0.0079,1.366
7936.00,7.463535,25.02406,-0.000177,24.015096,-0.0079,1.366
7938.00,7.462584,25.02421,-0.000179,24.015488,-0.0079,1.367
7940.00,7.462931,25.02380,-0.000178,24.015983,-0.0079,1.366
7942.00,7.462397,25.02348,-0.000179,24.015314,-0.0079,1.366
7944.00,7.463101,25.02380,-0.000177,24.015562,-0.0079,1.366
7946.00,7.462437,25.02368,-0.000179,24.015704,-0.0079,1.367
7948.00,7.462213,25.02456,-0.000179,24.015714,-0.0079,1.366
7950.00,7.463039,25.02383,-0.000178,24.014966,-0.0079,1.366
7952.00,7.461901,25.02386,-0.000179,24.015201,-0.0079,1.366
7954.00,7.461009,25.02435,-0.000178,24.015635,-0.0079,1.367
7956.00,7.461026,25.02438,-0.000179,24.015276,-0.0079,1.366
7958.00,7.460348,25.02462,-0.000179,24.015254,-0.0079,1.366
7960.00,7.460275,25.02498,-0.000179,24.015491,-0.0079,1.366
7962.00,7.460175,25.02453,-0.000180,24.015792,-0.0079,1.367
7964.00,7.460147,25.02386,-0.000179,24.015149,-0.0079,1.366
7966.00,7.460582,25.02451,-0.000179,24.015656,-0.0079,1.366
7968.00,7.460276,25.02446,-0.000179,24.014765,-0.0079,1.367
7970.00,7.459804,25.02374,-0.000179,24.014795,-0.0080,1.367
7972.00,7.459106,25.02417,-0.000179,24.015794,-0.0079,1.366
7974.00,7.458772,25.02427,-0.000179,24.015247,-0.0079,1.366
7976.00,7.459025,25.02440,-0.000179,24.014955,-0.0079,1.366
7978.00,7.459110,25.02398,-0.000179,24.015801,-0.0079,1.366
7980.00,7.458684,25.02458,-0.000178,24.015966,-0.0079,1.366
7982.00,7.458951,25.02494,-0.000178,24.015972,-0.0079,1.366
7984.00,7.458838,25.02473,-0.000179,24.014960,-0.0079,1.367
7986.00,7.458819,25.02496,-0.000178,24.015468,-0.0079,1.366
7988.00,7.459200,25.02503,-0.000179,24.015294,-0.0079,1.367
7990.00,7.458369,25.02518,-0.000179,24.015419,-0.0079,1.367
7992.00,7.459218,25.02425,-0.000180,24.015368,-0.0079,1.367
7994.00,7.459057,25.02407,-0.000179,24.015560,-0.0079,1.366
7996.00,7.459088,25.02464,-0.000179,24.015769,-0.0079,1.366
7998.00,7.459537,25.02486,-0.000178,24.015029,-0.0079,1.367
8000.00,7.459735,25.02497,-0.000179,24.015125,-0.0079,1.367
8002.00,7.459567,25.02512,-0.000178,24.015501,-0.0079,1.367
8004.00,7.458842,25.02509,-0.000177,24.015637,-0.0079,1.367
8006.00,7.458387,25.02463,-0.000179,24.015134,-0.0079,1.366
8008.00,7.458440,25.02495,-0.000179,24.014899,-0.0079,1.366
8010.00,7.459245,25.02498,-0.000178,24.015611,-0.0079,1.366
8012.00,7.459395,25.02528,-0.000178,24.016035,-0.0078,1.367
8014.00,7.459480,25.02517,-0.000178,24.015288,-0.0079,1.366
8016.00,7.458992,25.02520,-0.000179,24.015666,-0.0079,1.367
8018.00,7.457983,25.02532,-0.000178,24.015602,-0.0079,1.367
8020.00,7.458290,25.02521,-0.000178,24.015085,-0.0079,1.367
8022.00,7.458642,25.02451,-0.000178,24.015114,-0.0079,1.366
8024.00,7.458314,25.02437,-0.000179,24.015794,-0.0079,1.366
8026.00,7.457125,25.02432,-0.000180,24.015292,-0.0079,1.367
8028.00,7.456384,25.02466,-0.000179,24.015559,-0.0079,1.367
8030.00,7.457020,25.02491,-0.000177,24.016093,-0.0079,1.367
8032.00,7.456673,25.02508,-0.000178,24.015742,-0.0079,1.367
8034.00,7.456742,25.02557,-0.000178,24.015845,-0.0079,1.367
8036.00,7.456991,25.02549,-0.000178,24.015914,-0.0079,1.366
8038.00,7.456651,25.02457,-0.000179,24.015709,-0.0079,1.366
8040.00,7.457065,25.02442,-0.000179,24.015830,-0.0079,1.366
8042.00,7.457351,25.02414,-0.000179,24.015361,-0.0079,1.367
8044.00,7.458140,25.02513,-0.000179,24.015154,-0.0079,1.367
8046.00,7.458863,25.02552,-0.000180,24.015637,-0.0079,1.368
8048.00,7.458776,25.02563,-0.000179,24.015865,-0.0079,1.367
8050.00,7.458982,25.02594,-0.000178,24.015564,-0.0079,1.368
8052.00,7.458621,25.02578,-0.000179,24.016298,-0.0079,1.367
8054.00,7.458462,25.02512,-0.000178,24.015952,-0.0079,1.367
8056.00,7.458807,25.02566,-0.000178,24.016001,-0.0079,1.366
8058.00,7.459071,25.02481,-0.000177,24.015548,-0.0079,1.367
8060.00,7.458980,25.02481,-0.000178,24.016206,-0.0079,1.367
8062.00,7.458573,25.02499,-0.000177,24.016209,-0.0079,1.367
8064.00,7.459026,25.02487,-0.000178,24.015957,-0.0079,1.367
8066.00,7.459332,25.02522,-0.000178,24.015863,-0.0079,1.367
8068.00,7.458487,25.02459,-0.000179,24.015515,-0.0079,1.367
8070.00,7.458544,25.02473,-0.000179,24.015908,-0.0079,1.367
8072.00,7.459354,25.02464,-0.000179,24.015812,-0.0079,1.367
8074.00,7.460158,25.02472,-0.000179,24.015337,-0.0079,1.367
8076.00,7.459426,25.02542,-0.000179,24.015122,-0.0079,1.368
8078.00,7.458946,25.02553,-0.000179,24.015763,-0.0079,1.367
8080.00,7.458167,25.02447,-0.000178,24.016405,-0.0079,1.366
8082.00,7.458360,25.02548,-0.000177,24.015595,-0.0079,1.367
8084.00,7.458404,25.02544,-0.000178,24.015519,-0.0079,1.368
8086.00,7.458669,25.02560,-0.000178,24.015116,-0.0079,1.367
8088.00,7.458012,25.02638,-0.000179,24.015294,-0.0079,1.368
8090.00,7.457590,25.02635,-0.000179,24.015840,-0.0079,1.367
8092.00,7.458097,25.02621,-0.000177,24.015852,-0.0079,1.368
8094.00,7.458251,25.02587,-0.000178,24.015493,-0.0079,1.368
8096.00,7.458625,25.02550,-0.000179,24.015203,-0.0079,1.367
8098.00,7.458316,25.02560,-0.000178,24.015618,-0.0079,1.368
8100.00,7.458813,25.02544,-0.000179,24.015559,-0.0079,1.368
8102.00,7.458193,25.02525,-0.000179,24.016334,-0.0079,1.367
8104.00,7.458674,25.02578,-0.000177,24.016150,-0.0079,1.367
8106.00,7.458671,25.02619,-0.000177,24.016008,-0.0079,1.368
8108.00,7.458481,25.02480,-0.000178,24.015606,-0.0079,1.368
8110.00,7.457790,25.02511,-0.000179,24.015466,-0.0079,1.367
8112.00,7.457076,25.02521,-0.000179,24.015892,-0.0079,1.367
8114.00,7.457570,25.02461,-0.000180,24.015754,-0.0079,1.368
8116.00,7.457944,25.02477,-0.000178,24.015544,-0.0079,1.368
8118.00,7.458223,25.02562,-0.000177,24.015114,-0.0079,1.368
8120.00,7.457498,25.02592,-0.000179,24.015961,-0.0079,1.367
8122.00,7.457676,25.02494,-0.000178,24.015965,-0.0079,1.367
8124.00,7.457190,25.02535,-0.000178,24.015359,-0.0079,1.367
8126.00,7.457316,25.02515,-0.000178,24.015424,-0.0079,1.367
8128.00,7.457176,25.02456,-0.000179,24.015890,-0.0079,1.368
8130.00,7.457261,25.02472,-0.000178,24.015627,-0.0079,1.368
8132.00,7.457535,25.02447,-0.000179,24.015089,-0.0079,1.368
8134.00,7.457837,25.02481,-0.000179,24.015058,-0.0079,1.367
8136.00,7.457349,25.02513,-0.000178,24.015375,-0.0079,1.367
8138.00,7.457648,25.02474,-0.000179,24.015491,-0.0079,1.368
8140.00,7.458060,25.02395,-0.000178,24.015087,-0.0079,1.367
8142.00,7.457316,25.02329,-0.000178,24.015375,-0.0079,1.367
8144.00,7.457317,25.02356,-0.000179,24.015223,-0.0079,1.368
8146.00,7.457664,25.02389,-0.000178,24.015227,-0.0079,1.368
8148.00,7.458152,25.02346,-0.000179,24.015615,-0.0079,1.367
8150.00,7.458088,25.02371,-0.000178,24.016010,-0.0079,1.367
8152.00,7.457760,25.02340,-0.000176,24.015212,-0.0079,1.368
8154.00,7.456979,25.02331,-0.000178,24.015669,-0.0079,1.367
8156.00,7.457330,25.02378,-0.000178,24.015615,-0.0079,1.368
8158.00,7.457610,25.02299,-0.000178,24.015278,-0.0079,1.367
8160.00,7.457792,25.02318,-0.000178,24.015488,-0.0079,1.367
8162.00,7.458183,25.02303,-0.000178,24.015310,-0.0079,1.367
8164.00,7.458181,25.02324,-0.000180,24.015520,-0.0079,1.367
8166.00,7.458140,25.02379,-0.000178,24.015676,-0.0079,1.367
8168.00,7.457431,25.02383,-0.000178,24.016063,-0.0079,1.368
8170.00,7.456856,25.02319,-0.000177,24.016133,-0.0079,1.367
8172.00,7.456579,25.02302,-0.000178,24.015774,-0.0079,1.368
8174.00,7.456258,25.02265,-0.000177,24.015437,-0.0079,1.368
8176.00,7.456465,25.02273,-0.000178,24.015950,-0.0079,1.367
8178.00,7.456740,25.02317,-0.000178,24.015675,-0.0079,1.367
8180.00,7.455594,25.02267,-0.000176,24.015966,-0.0079,1.367
8182.00,7.455574,25.02331,-0.000178,24.015274,-0.0079,1.367
8184.00,7.456328,25.02274,-0.000178,24.015910,-0.0079,1.368
8186.00,7.456585,25.02223,-0.000179,24.015816,-0.0079,1.368
8188.00,7.456379,25.02308,-0.000179,24.015385,-0.0079,1.368
8190.00,7.456008,25.02272,-0.000178,24.015966,-0.0079,1.368
8192.00,7.456388,25.02230,-0.000178,24.015412,-0.0078,1.368
8194.00,7.456994,25.02315,-0.000178,24.015332,-0.0079,1.367
8196.00,7.457707,25.02326,-0.000178,24.015501,-0.0079,1.368
8198.00,7.458130,25.02301,-0.000179,24.016334,-0.0079,1.368
8200.00,7.457759,25.02351,-0.000179,24.015613,-0.0079,1.367
8202.00,7.456887,25.02403,-0.000177,24.015301,-0.0079,1.367
8204.00,7.456361,25.02363,-0.000178,24.015805,-0.0079,1.368
8206.00,7.456664,25.02245,-0.000179,24.015597,-0.0079,1.368
8208.00,7.456369,25.02277,-0.000179,24.015843,-0.0079,1.368
8210.00,7.456446,25.02267,-0.000179,24.015227,-0.0079,1.368
8212.00,7.457932,25.02298,-0.000178,24.015410,-0.0079,1.368
8214.00,7.458737,25.02298,-0.000178,24.015627,-0.0079,1.367
8216.00,7.457828,25.02283,-0.000177,24.015189,-0.0079,1.367
8218.00,7.457168,25.02270,-0.000177,24.015936,-0.0079,1.367
8220.00,7.456882,25.02322,-0.000179,24.015827,-0.0079,1.368
8222.00,7.456325,25.02346,-0.000178,24.016059,-0.0079,1.368
8224.00,7.456147,25.02364,-0.000178,24.015669,-0.0079,1.368
8226.00,7.455704,25.02330,-0.000178,24.015796,-0.0079,1.368
8228.00,7.456087,25.02330,-0.000176,24.016528,-0.0079,1.367
8230.00,7.456332,25.02331,-0.000177,24.015675,-0.0079,1.368
8232.00,7.456515,25.02303,-0.000178,24.015917,-0.0079,1.367
8234.00,7.455896,25.02330,-0.000178,24.015568,-0.0079,1.367
8236.00,7.456466,25.02313,-0.000178,24.016010,-0.0079,1.367
8238.00,7.457267,25.02235,-0.000179,24.015216,-0.0079,1.367
8240.00,7.456124,25.02358,-0.000178,24.016130,-0.0079,1.368
8242.00,7.456670,25.02397,-0.000178,24.015553,-0.0079,1.368
8244.00,7.456417,25.02427,-0.000179,24.014937,-0.0079,1.368
8246.00,7.456739,25.02360,-0.000179,24.016059,-0.0079,1.368
8248.00,7.456026,25.02400,-0.000178,24.015539,-0.0079,1.368
8250.00,7.455889,25.02370,-0.000178,24.014968,-0.0079,1.367
8252.00,7.457379,25.02371,-0.000179,24.015316,-0.0079,1.368
8254.00,7.456877,25.02402,-0.000179,24.015354,-0.0079,1.368
8256.00,7.456666,25.02366,-0.000178,24.014960,-0.0079,1.368
8258.00,7.457175,25.02436,-0.000178,24.015102,-0.0079,1.368
8260.00,7.456154,25.02441,-0.000179,24.015312,-0.0079,1.368
8262.00,7.457389,25.02351,-0.000180,24.015472,-0.0079,1.368
8264.00,7.458137,25.02342,-0.000179,24.015845,-0.0079,1.368
8266.00,7.458088,25.02273,-0.000179,24.015800,-0.0079,1.368
8268.00,7.458298,25.02303,-0.000179,24.015134,-0.0079,1.368
8270.00,7.457452,25.02274,-0.000179,24.016175,-0.0079,1.368
8272.00,7.456978,25.02282,-0.000178,24.015568,-0.0079,1.368
8274.00,7.456051,25.02321,-0.000180,24.015662,-0.0079,1.368
8276.00,7.454597,25.02361,-0.000179,24.015963,-0.0079,1.368
8278.00,7.455082,25.02344,-0.000179,24.015125,-0.0079,1.369
8280.00,7.455239,25.02294,-0.000180,24.015211,-0.0079,1.368
8282.00,7.454860,25.02277,-0.000179,24.015589,-0.0079,1.368
8284.00,7.455457,25.02329,-0.000178,24.015722,-0.0079,1.368
8286.00,7.455399,25.02306,-0.000178,24.015591,-0.0079,1.368
8288.00,7.455749,25.02310,-0.000179,24.015401,-0.0079,1.367
8290.00,7.455545,25.02374,-0.000178,24.016039,-0.0079,1.368
8292.00,7.455490,25.02353,-0.000178,24.014828,-0.0079,1.368
8294.00,7.455834,25.02370,-0.000178,24.015341,-0.0079,1.368
8296.00,7.456475,25.02372,-0.000178,24.016039,-0.0079,1.368
8298.00,7.455283,25.02353,-0.000178,24.015956,-0.0079,1.368
8300.00,7.455517,25.02362,-0.000178,24.015878,-0.0079,1.368
8302.00,7.456117,25.02308,-0.000178,24.015249,-0.0079,1.368
8304.00,7.456657,25.02340,-0.000178,24.015564,-0.0079,1.368
8306.00,7.456239,25.02374,-0.000178,24.015595,-0.0079,1.368
8308.00,7.455396,25.02326,-0.000178,24.015754,-0.0079,1.368
8310.00,7.455141,25.02301,-0.000177,24.015486,-0.0079,1.368
8312.00,7.454984,25.02337,-0.000179,24.015928,-0.0079,1.368
8314.00,7.455118,25.02281,-0.000179,24.015647,-0.0079,1.368
8316.00,7.455702,25.02333,-0.000178,24.015691,-0.0079,1.369
8318.00,7.455889,25.02365,-0.000179,24.016354,-0.0079,1.369
8320.00,7.456139,25.02377,-0.000179,24.015829,-0.0079,1.368
8322.00,7.455737,25.02331,-0.000178,24.015917,-0.0079,1.368
8324.00,7.455998,25.02358,-0.000178,24.015760,-0.0079,1.368
8326.00,7.455442,25.02361,-0.000177,24.015238,-0.0080,1.368
8328.00,7.455448,25.02488,-0.000178,24.015307,-0.0079,1.369
8330.00,7.455138,25.02485,-0.000179,24.015196,-0.0079,1.368
8332.00,7.456063,25.02380,-0.000179,24.015348,-0.0079,1.368
8334.00,7.456855,25.02354,-0.000179,24.015401,-0.0079,1.369
8336.00,7.456798,25.02420,-0.000179,24.015404,-0.0079,1.368
8338.00,7.456196,25.02427,-0.000179,24.015787,-0.0079,1.368
8340.00,7.456117,25.02433,-0.000179,24.015502,-0.0079,1.368
8342.00,7.456008,25.02411,-0.000180,24.015250,-0.0080,1.368
8344.00,7.455068,25.02408,-0.000180,24.015370,-0.0079,1.368
8346.00,7.454187,25.02351,-0.000178,24.015221,-0.0079,1.368
8348.00,7.454509,25.02360,-0.000179,24.015214,-0.0079,1.369
8350.00,7.455445,25.02381,-0.000179,24.015392,-0.0079,1.368
8352.00,7.455560,25.02393,-0.000179,24.015294,-0.0079,1.368
8354.00,7.455123,25.02350,-0.000178,24.015296,-0.0079,1.369
8356.00,7.455768,25.02346,-0.000178,24.015600,-0.0079,1.369
8358.00,7.456504,25.02337,-0.000178,24.015267,-0.0079,1.369
8360.00,7.456045,25.02407,-0.000178,24.014868,-0.0079,1.368
8362.00,7.455798,25.02397,-0.000180,24.015018,-0.0079,1.368
8364.00,7.456421,25.02347,-0.000180,24.015671,-0.0079,1.368
8366.00,7.456316,25.02346,-0.000179,24.015615,-0.0079,1.369
8368.00,7.455456,25.02381,-0.000178,24.016398,-0.0079,1.368
8370.00,7.455294,25.02301,-0.000178,24.016063,-0.0079,1.368
8372.00,7.455781,25.02338,-0.000180,24.015685,-0.0079,1.368
8374.00,7.455508,25.02327,-0.000178,24.015537,-0.0079,1.369
8376.00,7.455867,25.02291,-0.000179,24.015713,-0.0079,1.369
8378.00,7.455633,25.02260,-0.000179,24.015700,-0.0079,1.369
8380.00,7.455407,25.02274,-0.000178,24.016044,-0.0079,1.368
8382.00,7.454951,25.02301,-0.000177,24.015584,-0.0079,1.368
8384.00,7.455790,25.02269,-0.000179,24.015637,-0.0079,1.369
8386.00,7.456565,25.02281,-0.000179,24.016052,-0.0079,1.369
8388.00,7.456290,25.02362,-0.000179,24.015754,-0.0079,1.370
8390.00,7.456134,25.02375,-0.000179,24.016108,-0.0079,1.369
8392.00,7.456105,25.02371,-0.000178,24.015676,-0.0079,1.369
8394.00,7.456374,25.02298,-0.000178,24.015606,-0.0079,1.369
8396.00,7.456129,25.02304,-0.000177,24.015537,-0.0079,1.369
8398.00,7.455535,25.02270,-0.000178,24.015499,-0.0079,1.369
8400.00,7.456026,25.02417,-0.000179,24.015477,-0.0079,1.369
8402.00,7.456561,25.02399,-0.000179,24.015577,-0.0079,1.369
8404.00,7.456506,25.02362,-0.000179,24.015649,-0.0079,1.369
@14,12.0000,24.0
8406.00,7.455889,25.02348,-0.000177,24.014848,-0.0079,1.368
8408.00,7.449381,25.02334,-0.000178,24.015288,-0.0079,1.369
8410.00,7.440111,25.02310,-0.000178,24.015589,-0.0079,1.368
8412.00,7.428309,25.02377,-0.000178,24.015236,-0.0079,1.367
8414.00,7.416835,25.02460,-0.000177,24.015269,-0.0079,1.368
8416.00,7.407804,25.02398,-0.000178,24.015459,-0.0079,1.369
8418.00,7.402575,25.02484,-0.000179,24.015894,-0.0079,1.369
8420.00,7.399695,25.02422,-0.000180,24.015756,-0.0079,1.369
8422.00,7.398690,25.02337,-0.000180,24.015497,-0.0079,1.371
8424.00,7.397126,25.02394,-0.000180,24.015952,-0.0079,1.370
8426.00,7.395863,25.02409,-0.000179,24.015383,-0.0079,1.370
8428.00,7.394774,25.02359,-0.000180,24.015689,-0.0079,1.371
8430.00,7.395392,25.02388,-0.000179,24.015651,-0.0079,1.370
8432.00,7.401400,25.02290,-0.000180,24.015881,-0.0079,1.370
8434.00,7.410640,25.02239,-0.000181,24.015475,-0.0079,1.372
8436.00,7.421507,25.02368,-0.000180,24.015883,-0.0079,1.371
8438.00,7.430733,25.02317,-0.000180,24.015466,-0.0079,1.371
8440.00,7.437722,25.02307,-0.000180,24.015283,-0.0079,1.370
8442.00,7.440284,25.02391,-0.000179,24.016148,-0.0079,1.369
8444.00,7.440182,25.02367,-0.000178,24.015908,-0.0079,1.369
8446.00,7.439358,25.02504,-0.000179,24.015758,-0.0079,1.369
8448.00,7.438458,25.02477,-0.000178,24.015542,-0.0079,1.370
8450.00,7.437357,25.02474,-0.000179,24.015105,-0.0079,1.369
8452.00,7.437402,25.02455,-0.000178,24.014837,-0.0079,1.369
8454.00,7.439041,25.02375,-0.000178,24.016008,-0.0079,1.369
8456.00,7.440781,25.02445,-0.000179,24.015988,-0.0079,1.370
8458.00,7.442118,25.02395,-0.000179,24.015566,-0.0079,1.370
8460.00,7.443853,25.02367,-0.000178,24.015618,-0.0079,1.369
8462.00,7.446471,25.02419,-0.000177,24.015823,-0.0079,1.369
8464.00,7.449370,25.02294,-0.000177,24.016032,-0.0079,1.369
8466.00,7.452212,25.02352,-0.000175,24.015675,-0.0079,1.369
8468.00,7.455918,25.02391,-0.000177,24.015448,-0.0079,1.369
8470.00,7.459700,25.02326,-0.000178,24.015725,-0.0079,1.370
8472.00,7.463373,25.02408,-0.000177,24.015548,-0.0079,1.370
8474.00,7.466071,25.02392,-0.000178,24.015466,-0.0079,1.369
8476.00,7.467747,25.02339,-0.000179,24.015738,-0.0079,1.370
8478.00,7.469204,25.02353,-0.000179,24.015287,-0.0079,1.369
8480.00,7.470016,25.02417,-0.000178,24.015337,-0.0079,1.370
8482.00,7.470780,25.02424,-0.000179,24.016061,-0.0078,1.370
8484.00,7.470454,25.02480,-0.000179,24.015522,-0.0079,1.369
8486.00,7.470058,25.02459,-0.000178,24.015336,-0.0079,1.369
8488.00,7.469020,25.02452,-0.000178,24.015573,-0.0079,1.369
8490.00,7.467339,25.02413,-0.000179,24.015243,-0.0079,1.370
8492.00,7.465756,25.02352,-0.000179,24.015843,-0.0079,1.369
8494.00,7.464775,25.02367,-0.000178,24.015327,-0.0079,1.369
8496.00,7.463574,25.02306,-0.000178,24.015591,-0.0079,1.370
8498.00,7.461764,25.02325,-0.000178,24.016169,-0.0079,1.370
8500.00,7.460222,25.02377,-0.000180,24.015885,-0.0079,1.370
8502.00,7.459370,25.02419,-0.000178,24.015133,-0.0079,1.370
8504.00,7.458550,25.02347,-0.000179,24.015830,-0.0079,1.370
8506.00,7.457372,25.02306,-0.000178,24.015622,-0.0079,1.369
8508.00,7.456620,25.02372,-0.000178,24.015339,-0.0079,1.369
8510.00,7.456319,25.02255,-0.000178,24.015160,-0.0079,1.369
8512.00,7.456158,25.02312,-0.000178,24.014804,-0.0079,1.369
8514.00,7.456264,25.02388,-0.000178,24.015388,-0.0079,1.370
8516.00,7.456726,25.02295,-0.000179,24.015595,-0.0079,1.370
8518.00,7.456754,25.02387,-0.000179,24.015470,-0.0079,1.370
8520.00,7.457042,25.02428,-0.000177,24.015522,-0.0079,1.370
8522.00,7.457395,25.02340,-0.000177,24.015896,-0.0079,1.369
8524.00,7.457116,25.02375,-0.000178,24.015845,-0.0079,1.370
8526.00,7.457767,25.02380,-0.000178,24.015956,-0.0079,1.370
8528.00,7.457951,25.02373,-0.000178,24.015820,-0.0079,1.369
8530.00,7.458032,25.02504,-0.000177,24.015298,-0.0079,1.370
8532.00,7.459181,25.02500,-0.000178,24.015791,-0.0079,1.369
8534.00,7.458928,25.02469,-0.000179,24.015613,-0.0079,1.370
8536.00,7.458785,25.02450,-0.000178,24.014984,-0.0079,1.370
8538.00,7.458975,25.02374,-0.000177,24.016271,-0.0079,1.369
8540.00,7.459104,25.02368,-0.000176,24.015613,-0.0079,1.369
8542.00,7.459304,25.02451,-0.000177,24.015408,-0.0079,1.370
8544.00,7.458824,25.02379,-0.000179,24.015482,-0.0079,1.370
8546.00,7.459002,25.02381,-0.000179,24.015339,-0.0079,1.370
8548.00,7.459089,25.02380,-0.000179,24.015823,-0.0079,1.370
8550.00,7.459432,25.02346,-0.000179,24.015700,-0.0079,1.369
8552.00,7.459043,25.02372,-0.000178,24.015850,-0.0079,1.369
8554.00,7.458917,25.02330,-0.000178,24.015303,-0.0079,1.370
8556.00,7.459090,25.02360,-0.000178,24.015540,-0.0079,1.370
8558.00,7.459816,25.02311,-0.000178,24.015869,-0.0079,1.369
8560.00,7.459231,25.02394,-0.000177,24.015780,-0.0079,1.369
8562.00,7.459028,25.02458,-0.000179,24.015457,-0.0079,1.370
8564.00,7.457661,25.02352,-0.000178,24.016128,-0.0079,1.369
8566.00,7.457423,25.02303,-0.000179,24.015952,-0.0079,1.370
8568.00,7.457504,25.02301,-0.000178,24.015356,-0.0079,1.369
8570.00,7.457174,25.02274,-0.000178,24.015531,-0.0079,1.369
8572.00,7.456695,25.02296,-0.000179,24.015308,-0.0079,1.370
8574.00,7.456792,25.02345,-0.000178,24.015863,-0.0079,1.370
8576.00,7.456145,25.02396,-0.000178,24.016088,-0.0079,1.370
8578.00,7.455734,25.02358,-0.000177,24.015713,-0.0079,1.370
8580.00,7.456698,25.02312,-0.000178,24.015660,-0.0079,1.370
8582.00,7.456603,25.02295,-0.000178,24.015800,-0.0079,1.370
8584.00,7.456371,25.02370,-0.000178,24.015169,-0.0079,1.370
8586.00,7.456933,25.02294,-0.000179,24.015283,-0.0079,1.370
8588.00,7.456391,25.02328,-0.000178,24.015395,-0.0079,1.370
8590.00,7.456218,25.02288,-0.000179,24.016006,-0.0079,1.370
8592.00,7.456492,25.02331,-0.000178,24.015927,-0.0079,1.370
8594.00,7.456817,25.02443,-0.000177,24.016392,-0.0079,1.370
8596.00,7.455804,25.02327,-0.000178,24.015753,-0.0079,1.370
8598.00,7.455789,25.02330,-0.000179,24.015745,-0.0079,1.370
8600.00,7.456215,25.02377,-0.000178,24.015564,-0.0079,1.369
8602.00,7.455920,25.02289,-0.000177,24.015883,-0.0079,1.370
8604.00,7.456366,25.02203,-0.000177,24.015849,-0.0079,1.371
8606.00,7.456484,25.02260,-0.000178,24.016004,-0.0079,1.370
8608.00,7.456163,25.02376,-0.000179,24.015776,-0.0079,1.370
8610.00,7.457248,25.02374,-0.000178,24.015649,-0.0079,1.370
8612.00,7.457175,25.02284,-0.000178,24.015631,-0.0079,1.370
8614.00,7.456449,25.02329,-0.000179,24.015792,-0.0079,1.370
8616.00,7.456483,25.02414,-0.000178,24.015843,-0.0079,1.369
8618.00,7.456365,25.02346,-0.000178,24.015725,-0.0079,1.370
8620.00,7.455557,25.02324,-0.000179,24.014962,-0.0079,1.370
8622.00,7.456319,25.02285,-0.000178,24.015878,-0.0079,1.370
8624.00,7.456412,25.02277,-0.000179,24.015350,-0.0079,1.370
8626.00,7.455899,25.02301,-0.000179,24.015229,-0.0079,1.369
8628.00,7.454971,25.02271,-0.000177,24.015316,-0.0079,1.370
8630.00,7.454900,25.02316,-0.000178,24.016130,-0.0079,1.370
8632.00,7.455828,25.02323,-0.000178,24.016289,-0.0079,1.370
8634.00,7.455776,25.02296,-0.000177,24.015613,-0.0079,1.370
8636.00,7.455893,25.02325,-0.000178,24.016233,-0.0079,1.370
8638.00,7.455763,25.02333,-0.000177,24.015613,-0.0079,1.370
8640.00,7.455177,25.02253,-0.000178,24.015649,-0.0079,1.370
8642.00,7.455005,25.02269,-0.000178,24.015466,-0.0079,1.370
8644.00,7.455044,25.02385,-0.000178,24.015656,-0.0079,1.371
8646.00,7.455134,25.02351,-0.000177,24.015983,-0.0079,1.370
8648.00,7.455545,25.02340,-0.000177,24.015337,-0.0079,1.370
8650.00,7.455822,25.02363,-0.000179,24.015899,-0.0079,1.371
8652.00,7.456176,25.02294,-0.000178,24.015466,-0.0079,1.370
8654.00,7.455935,25.02319,-0.000178,24.015838,-0.0079,1.370
8656.00,7.454938,25.02338,-0.000179,24.015240,-0.0079,1.370
8658.00,7.454468,25.02300,-0.000179,24.015424,-0.0079,1.371
8660.00,7.455781,25.02326,-0.000179,24.015729,-0.0079,1.370
8662.00,7.455343,25.02410,-0.000178,24.016209,-0.0079,1.371
8664.00,7.455066,25.02420,-0.000178,24.016701,-0.0079,1.371
8666.00,7.455560,25.02403,-0.000178,24.016072,-0.0079,1.369
8668.00,7.456537,25.02389,-0.000177,24.015600,-0.0079,1.369
8670.00,7.455749,25.02400,-0.000177,24.015540,-0.0079,1.370
8672.00,7.455628,25.02397,-0.000178,24.016267,-0.0078,1.370
8674.00,7.455980,25.02340,-0.000178,24.015928,-0.0079,1.370
8676.00,7.455707,25.02351,-0.000178,24.015259,-0.0079,1.370
8678.00,7.455568,25.02460,-0.000178,24.014902,-0.0079,1.370
8680.00,7.455353,25.02400,-0.000179,24.015588,-0.0079,1.370
8682.00,7.454972,25.02391,-0.000179,24.015559,-0.0079,1.371
8684.00,7.455712,25.02439,-0.000178,24.015249,-0.0079,1.370
8686.00,7.455489,25.02400,-0.000177,24.015419,-0.0079,1.370
8688.00,7.456079,25.02433,-0.000177,24.016363,-0.0079,1.370
8690.00,7.455890,25.02363,-0.000177,24.014893,-0.0079,1.370
8692.00,7.456092,25.02411,-0.000178,24.015901,-0.0079,1.370
8694.00,7.455841,25.02420,-0.000177,24.016251,-0.0079,1.370
8696.00,7.456059,25.02404,-0.000177,24.015426,-0.0079,1.371
8698.00,7.455910,25.02367,-0.000177,24.015189,-0.0079,1.370
8700.00,7.456522,25.02305,-0.000178,24.015608,-0.0079,1.370
8702.00,7.455859,25.02390,-0.000177,24.015867,-0.0079,1.370
8704.00,7.455661,25.02430,-0.000177,24.016144,-0.0079,1.370
8706.00,7.455488,25.02446,-0.000178,24.016135,-0.0079,1.370
8708.00,7.454579,25.02346,-0.000177,24.016171,-0.0079,1.371
8710.00,7.454425,25.02333,-0.000178,24.016208,-0.0079,1.371
8712.00,7.454200,25.02384,-0.000177,24.015359,-0.0079,1.370
8714.00,7.454245,25.02389,-0.000179,24.015646,-0.0079,1.370
8716.00,7.454279,25.02332,-0.000178,24.015084,-0.0079,1.370
8718.00,7.455234,25.02290,-0.000178,24.016121,-0.0079,1.370
8720.00,7.454823,25.02308,-0.000178,24.015919,-0.0079,1.370
8722.00,7.454634,25.02328,-0.000177,24.015551,-0.0079,1.371
8724.00,7.454935,25.02346,-0.000178,24.016041,-0.0079,1.370
8726.00,7.455034,25.02418,-0.000178,24.015408,-0.0079,1.371
8728.00,7.455299,25.02396,-0.000178,24.015573,-0.0079,1.371
8730.00,7.455620,25.02437,-0.000178,24.015743,-0.0079,1.371
8732.00,7.455311,25.02367,-0.000179,24.015234,-0.0079,1.371
8734.00,7.454417,25.02343,-0.000178,24.015531,-0.0079,1.371
8736.00,7.454465,25.02329,-0.000177,24.015589,-0.0079,1.371
8738.00,7.454880,25.02335,-0.000178,24.015905,-0.0079,1.370
8740.00,7.454656,25.02384,-0.000177,24.015885,-0.0079,1.370
8742.00,7.454723,25.02348,-0.000177,24.015874,-0.0079,1.370
8744.00,7.455801,25.02362,-0.000177,24.015783,-0.0079,1.370
8746.00,7.455820,25.02395,-0.000177,24.015526,-0.0079,1.370
8748.00,7.456474,25.02460,-0.000177,24.015999,-0.0079,1.371
8750.00,7.456254,25.02411,-0.000179,24.016467,-0.0079,1.371
8752.00,7.456404,25.02377,-0.000177,24.016244,-0.0078,1.371
8754.00,7.456154,25.02387,-0.000177,24.015388,-0.0079,1.370
8756.00,7.455399,25.02419,-0.000176,24.015339,-0.0079,1.370
8758.00,7.455972,25.02402,-0.000178,24.015948,-0.0079,1.371
8760.00,7.455852,25.02412,-0.000178,24.016119,-0.0079,1.370
8762.00,7.455597,25.02424,-0.000176,24.015468,-0.0079,1.370
8764.00,7.455567,25.02395,-0.000178,24.015586,-0.0079,1.370
8766.00,7.455986,25.02379,-0.000179,24.015299,-0.0079,1.371
8768.00,7.455455,25.02300,-0.000178,24.015930,-0.0079,1.370
8770.00,7.455661,25.02315,-0.000176,24.015294,-0.0079,1.370
8772.00,7.455612,25.02314,-0.000177,24.015941,-0.0079,1.371
8774.00,7.455678,25.02367,-0.000178,24.016037,-0.0079,1.371
8776.00,7.454644,25.02330,-0.000179,24.015319,-0.0079,1.371
8778.00,7.454093,25.02409,-0.000178,24.015725,-0.0079,1.371
8780.00,7.454763,25.02422,-0.000178,24.015684,-0.0079,1.371
8782.00,7.455052,25.02357,-0.000178,24.015459,-0.0079,1.370
8784.00,7.454552,25.02372,-0.000178,24.015789,-0.0079,1.371
8786.00,7.453892,25.02397,-0.000178,24.015542,-0.0079,1.370
8788.00,7.454181,25.02397,-0.000179,24.016291,-0.0079,1.371
8790.00,7.454216,25.02367,-0.000178,24.016142,-0.0079,1.371
8792.00,7.452951,25.02343,-0.000177,24.015758,-0.0079,1.371
8794.00,7.451742,25.02333,-0.000177,24.016347,-0.0079,1.370
8796.00,7.451055,25.02457,-0.000178,24.015985,-0.0079,1.370
8798.00,7.451183,25.02458,-0.000178,24.016180,-0.0079,1.371
8800.00,7.451756,25.02478,-0.000177,24.015627,-0.0078,1.370
8802.00,7.451951,25.02435,-0.000179,24.015769,-0.0078,1.371
8804.00,7.452197,25.02463,-0.000179,24.015214,-0.0079,1.370
8806.00,7.453023,25.02406,-0.000178,24.015627,-0.0079,1.370
8808.00,7.454018,25.02425,-0.000177,24.015894,-0.0078,1.371
8810.00,7.453802,25.02456,-0.000178,24.015709,-0.0078,1.371
8812.00,7.454361,25.02356,-0.000179,24.015720,-0.0079,1.371
8814.00,7.454710,25.02329,-0.000178,24.016082,-0.0078,1.370
8816.00,7.454217,25.02322,-0.000177,24.015946,-0.0079,1.371
8818.00,7.453631,25.02336,-0.000177,24.015310,-0.0079,1.371
8820.00,7.454127,25.02356,-0.000177,24.014953,-0.0079,1.371
8822.00,7.454388,25.02372,-0.000178,24.016032,-0.0079,1.370
8824.00,7.454572,25.02395,-0.000178,24.016122,-0.0079,1.370
8826.00,7.454204,25.02456,-0.000178,24.016004,-0.0078,1.371
8828.00,7.453264,25.02494,-0.000178,24.016195,-0.0079,1.370
8830.00,7.452790,25.02417,-0.000177,24.015240,-0.0079,1.370
8832.00,7.454009,25.02433,-0.000177,24.015923,-0.0079,1.371
8834.00,7.454376,25.02411,-0.000177,24.015713,-0.0079,1.371
8836.00,7.454013,25.02431,-0.000177,24.015782,-0.0079,1.371
8838.00,7.454159,25.02458,-0.000178,24.015952,-0.0079,1.371
8840.00,7.454342,25.02455,-0.000178,24.015859,-0.0079,1.370
8842.00,7.454206,25.02335,-0.000179,24.016240,-0.0079,1.371
8844.00,7.454085,25.02402,-0.000178,24.016101,-0.0079,1.371
8846.00,7.454284,25.02334,-0.000178,24.015033,-0.0078,1.371
8848.00,7.454331,25.02337,-0.000179,24.016111,-0.0079,1.371
8850.00,7.454143,25.02313,-0.000178,24.016197,-0.0079,1.371
8852.00,7.453965,25.02317,-0.000176,24.015916,-0.0079,1.370
8854.00,7.454077,25.02403,-0.000178,24.015495,-0.0079,1.370
8856.00,7.454020,25.02463,-0.000178,24.015807,-0.0078,1.371
8858.00,7.454151,25.02425,-0.000179,24.015557,-0.0078,1.371
8860.00,7.454679,25.02379,-0.000179,24.015952,-0.0078,1.371
8862.00,7.455022,25.02410,-0.000179,24.016612,-0.0079,1.371
8864.00,7.454933,25.02431,-0.000178,24.015497,-0.0079,1.371
8866.00,7.454913,25.02474,-0.000176,24.016066,-0.0079,1.370
8868.00,7.454489,25.02530,-0.000178,24.015082,-0.0079,1.370
8870.00,7.453874,25.02492,-0.000177,24.015443,-0.0079,1.370
8872.00,7.453510,25.02484,-0.000177,24.016256,-0.0079,1.371
8874.00,7.453462,25.02474,-0.000177,24.015089,-0.0079,1.371
8876.00,7.453039,25.02488,-0.000178,24.015582,-0.0078,1.371
8878.00,7.452793,25.02432,-0.000177,24.016621,-0.0079,1.371
8880.00,7.453276,25.02525,-0.000178,24.016356,-0.0079,1.371
8882.00,7.454044,25.02510,-0.000178,24.015780,-0.0079,1.372
8884.00,7.454460,25.02430,-0.000177,24.016251,-0.0078,1.371
8886.00,7.454775,25.02426,-0.000177,24.016650,-0.0079,1.371
8888.00,7.454715,25.02470,-0.000177,24.016204,-0.0079,1.371
8890.00,7.454532,25.02436,-0.000177,24.016565,-0.0079,1.371
8892.00,7.454575,25.02382,-0.000177,24.016425,-0.0079,1.372
8894.00,7.453998,25.02415,-0.000178,24.015287,-0.0079,1.371
8896.00,7.454176,25.02416,-0.000177,24.016220,-0.0079,1.371
8898.00,7.454953,25.02363,-0.000178,24.015716,-0.0078,1.372
8900.00,7.455409,25.02410,-0.000177,24.016180,-0.0079,1.371
8902.00,7.454687,25.02482,-0.000178,24.015756,-0.0079,1.371
8904.00,7.454420,25.02408,-0.000178,24.016052,-0.0079,1.371
8906.00,7.453958,25.02412,-0.000176,24.016287,-0.0079,1.371
8908.00,7.454243,25.02429,-0.000177,24.016518,-0.0079,1.372
8910.00,7.454306,25.02497,-0.000177,24.016650,-0.0078,1.372
8912.00,7.454747,25.02521,-0.000177,24.016289,-0.0078,1.371
8914.00,7.455116,25.02572,-0.000176,24.016376,-0.0079,1.371
8916.00,7.454693,25.02512,-0.000178,24.015890,-0.0079,1.372
8918.00,7.453638,25.02471,-0.000178,24.016541,-0.0079,1.372
8920.00,7.453273,25.02461,-0.000177,24.015620,-0.0079,1.372
8922.00,7.452846,25.02434,-0.000178,24.015537,-0.0078,1.371
8924.00,7.453656,25.02431,-0.000177,24.016673,-0.0079,1.371
8926.00,7.454387,25.02405,-0.000177,24.015693,-0.0079,1.371
8928.00,7.455238,25.02306,-0.000177,24.016082,-0.0079,1.371
8930.00,7.454647,25.02407,-0.000177,24.015975,-0.0079,1.371
8932.00,7.454960,25.02406,-0.000178,24.015981,-0.0079,1.372
8934.00,7.454427,25.02374,-0.000178,24.015879,-0.0079,1.371
8936.00,7.454810,25.02433,-0.000177,24.015524,-0.0079,1.371
8938.00,7.454267,25.02434,-0.000178,24.015765,-0.0079,1.372
8940.00,7.454242,25.02389,-0.000178,24.015288,-0.0078,1.371
8942.00,7.454316,25.02428,-0.000178,24.015374,-0.0079,1.371
8944.00,7.455023,25.02405,-0.000178,24.015497,-0.0079,1.371
8946.00,7.455661,25.02351,-0.000178,24.015916,-0.0079,1.371
8948.00,7.455460,25.02318,-0.000178,24.015805,-0.0078,1.371
8950.00,7.454524,25.02258,-0.000177,24.015615,-0.0079,1.372
8952.00,7.453868,25.02365,-0.000178,24.015559,-0.0079,1.372
8954.00,7.453106,25.02315,-0.000178,24.016485,-0.0079,1.371
8956.00,7.453035,25.02330,-0.000177,24.016024,-0.0079,1.372
8958.00,7.454956,25.02334,-0.000178,24.015809,-0.0079,1.372
8960.00,7.454538,25.02405,-0.000178,24.015800,-0.0079,1.371
8962.00,7.453686,25.02329,-0.000176,24.015771,-0.0079,1.371
8964.00,7.453113,25.02313,-0.000177,24.015510,-0.0079,1.372
8966.00,7.452647,25.02377,-0.000178,24.015261,-0.0079,1.372
8968.00,7.452346,25.02413,-0.000179,24.015711,-0.0079,1.372
8970.00,7.452560,25.02374,-0.000179,24.015910,-0.0079,1.372
8972.00,7.453750,25.02370,-0.000178,24.015867,-0.0079,1.372
8974.00,7.454445,25.02363,-0.000178,24.015910,-0.0079,1.372
8976.00,7.454223,25.02456,-0.000177,24.015796,-0.0079,1.372
8978.00,7.454239,25.02435,-0.000177,24.015337,-0.0079,1.372
8980.00,7.453994,25.02387,-0.000178,24.015896,-0.0078,1.372
8982.00,7.453468,25.02428,-0.000178,24.016135,-0.0079,1.372
8984.00,7.452962,25.02442,-0.000178,24.015600,-0.0079,1.371
8986.00,7.453594,25.02484,-0.000178,24.015932,-0.0079,1.372
8988.00,7.453490,25.02443,-0.000178,24.015785,-0.0079,1.372
8990.00,7.453376,25.02433,-0.000179,24.016095,-0.0079,1.372
8992.00,7.454208,25.02490,-0.000178,24.016304,-0.0079,1.372
8994.00,7.454566,25.02441,-0.000177,24.016465,-0.0079,1.372
8996.00,7.453435,25.02379,-0.000178,24.015656,-0.0079,1.372
8998.00,7.452887,25.02484,-0.000178,24.015548,-0.0079,1.372
9000.00,7.452569,25.02464,-0.000177,24.016583,-0.0079,1.372
9002.00,7.452583,25.02375,-0.000177,24.015805,-0.0079,1.372
9004.00,7.452817,25.02442,-0.000177,24.015863,-0.0079,1.372
@15,12.0000,24.0
9006.00,7.453200,25.02411,-0.000177,24.015519,-0.0079,1.372
9008.00,7.447551,25.02436,-0.000177,24.015178,-0.0079,1.371
9010.00,7.438282,25.02407,-0.000177,24.015201,-0.0079,1.370
9012.00,7.426320,25.02440,-0.000176,24.016202,-0.0079,1.370
9014.00,7.414036,25.02459,-0.000176,24.015606,-0.0079,1.371
9016.00,7.405458,25.02437,-0.000177,24.015689,-0.0079,1.372
9018.00,7.399754,25.02378,-0.000178,24.015292,-0.0079,1.372
9020.00,7.397402,25.02401,-0.000179,24.015671,-0.0079,1.373
9022.00,7.396910,25.02427,-0.000179,24.015816,-0.0079,1.373
9024.00,7.395550,25.02337,-0.000179,24.016318,-0.0079,1.373
9026.00,7.394528,25.02396,-0.000178,24.016139,-0.0079,1.373
9028.00,7.393947,25.02440,-0.000178,24.015214,-0.0079,1.373
9030.00,7.394588,25.02403,-0.000179,24.015475,-0.0079,1.373
9032.00,7.400263,25.02400,-0.000179,24.015606,-0.0079,1.373
9034.00,7.409393,25.02423,-0.000179,24.016305,-0.0078,1.374
9036.00,7.420525,25.02395,-0.000179,24.016117,-0.0079,1.375
9038.00,7.430614,25.02344,-0.000179,24.015180,-0.0079,1.375
9040.00,7.437439,25.02366,-0.000180,24.015691,-0.0079,1.374
9042.00,7.439208,25.02397,-0.000179,24.015961,-0.0079,1.373
9044.00,7.438982,25.02337,-0.000178,24.015388,-0.0079,1.373
9046.00,7.438187,25.02329,-0.000178,24.015473,-0.0079,1.372
9048.00,7.437587,25.02332,-0.000177,24.016498,-0.0079,1.372
9050.00,7.437193,25.02414,-0.000177,24.016753,-0.0078,1.372
9052.00,7.436083,25.02360,-0.000177,24.015473,-0.0079,1.372
9054.00,7.437036,25.02414,-0.000176,24.015562,-0.0078,1.372
9056.00,7.438309,25.02407,-0.000176,24.015479,-0.0079,1.372
9058.00,7.439343,25.02324,-0.000178,24.016014,-0.0079,1.372
9060.00,7.442243,25.02411,-0.000177,24.016378,-0.0079,1.372
9062.00,7.445730,25.02383,-0.000176,24.016041,-0.0079,1.372
9064.00,7.447780,25.02370,-0.000177,24.015811,-0.0079,1.372
9066.00,7.450939,25.02338,-0.000178,24.015798,-0.0078,1.372
9068.00,7.453597,25.02350,-0.000176,24.016095,-0.0079,1.371
9070.00,7.456179,25.02381,-0.000177,24.015843,-0.0079,1.372
9072.00,7.459677,25.02402,-0.000179,24.015660,-0.0079,1.372
9074.00,7.463188,25.02363,-0.000177,24.015863,-0.0079,1.372
9076.00,7.465777,25.02305,-0.000177,24.016115,-0.0079,1.372
9078.00,7.467573,25.02303,-0.000177,24.015689,-0.0079,1.373
9080.00,7.469206,25.02344,-0.000178,24.015604,-0.0079,1.373
9082.00,7.469921,25.02311,-0.000177,24.016307,-0.0079,1.372
9084.00,7.470292,25.02359,-0.000177,24.016035,-0.0079,1.372
9086.00,7.469424,25.02333,-0.000179,24.015200,-0.0079,1.372
9088.00,7.467899,25.02317,-0.000178,24.015412,-0.0079,1.372
9090.00,7.466439,25.02326,-0.000178,24.015921,-0.0079,1.372
9092.00,7.465557,25.02355,-0.000178,24.015936,-0.0079,1.372
9094.00,7.464093,25.02334,-0.000177,24.016467,-0.0078,1.372
9096.00,7.462306,25.02347,-0.000177,24.015836,-0.0079,1.372
9098.00,7.461622,25.02301,-0.000177,24.015718,-0.0079,1.372
9100.00,7.460159,25.02289,-0.000177,24.015816,-0.0079,1.372
9102.00,7.458730,25.02241,-0.000178,24.015919,-0.0079,1.373
9104.00,7.457574,25.02300,-0.000179,24.015820,-0.0079,1.372
9106.00,7.455677,25.02351,-0.000177,24.015216,-0.0079,1.372
9108.00,7.454668,25.02357,-0.000177,24.016220,-0.0079,1.372
9110.00,7.454974,25.02339,-0.000177,24.015720,-0.0079,1.372
9112.00,7.454711,25.02336,-0.000177,24.016179,-0.0079,1.373
9114.00,7.453658,25.02438,-0.000178,24.015838,-0.0079,1.373
9116.00,7.453563,25.02441,-0.000178,24.016039,-0.0079,1.373
9118.00,7.453906,25.02366,-0.000178,24.015731,-0.0079,1.373
9120.00,7.455337,25.02435,-0.000179,24.015388,-0.0079,1.372
9122.00,7.455807,25.02400,-0.000178,24.015838,-0.0078,1.372
9124.00,7.455854,25.02443,-0.000178,24.016423,-0.0079,1.372
9126.00,7.455853,25.02507,-0.000178,24.015638,-0.0079,1.373
9128.00,7.455645,25.02454,-0.000178,24.015250,-0.0079,1.372
9130.00,7.455721,25.02387,-0.000177,24.015966,-0.0079,1.372
9132.00,7.455357,25.02459,-0.000178,24.016102,-0.0079,1.373
9134.00,7.456594,25.02487,-0.000178,24.015794,-0.0079,1.373
9136.00,7.457797,25.02489,-0.000177,24.015613,-0.0078,1.372
9138.00,7.457466,25.02478,-0.000176,24.016523,-0.0078,1.372
9140.00,7.457420,25.02457,-0.000178,24.016081,-0.0079,1.373
9142.00,7.457684,25.02559,-0.000178,24.015535,-0.0079,1.373
9144.00,7.458004,25.02559,-0.000177,24.015925,-0.0079,1.372
9146.00,7.458046,25.02535,-0.000176,24.016150,-0.0079,1.372
9148.00,7.458533,25.02527,-0.000178,24.014911,-0.0079,1.373
9150.00,7.458399,25.02543,-0.000178,24.015792,-0.0079,1.373
9152.00,7.457878,25.02520,-0.000177,24.015733,-0.0079,1.373
9154.00,7.457269,25.02404,-0.000177,24.015995,-0.0079,1.373
9156.00,7.456318,25.02414,-0.000177,24.016144,-0.0079,1.372
9158.00,7.457328,25.02425,-0.000177,24.015821,-0.0079,1.373
9160.00,7.456048,25.02410,-0.000179,24.015898,-0.0079,1.373
9162.00,7.455520,25.02336,-0.000178,24.015767,-0.0079,1.373
9164.00,7.454799,25.02343,-0.000178,24.016374,-0.0079,1.373
9166.00,7.455449,25.02363,-0.000178,24.015517,-0.0079,1.373
9168.00,7.456388,25.02319,-0.000178,24.015508,-0.0079,1.373
9170.00,7.455485,25.02283,-0.000178,24.015702,-0.0079,1.373
9172.00,7.455091,25.02397,-0.000179,24.016412,-0.0079,1.373
9174.00,7.454020,25.02417,-0.000177,24.015305,-0.0079,1.373
9176.00,7.453054,25.02300,-0.000178,24.015598,-0.0079,1.373
9178.00,7.452826,25.02322,-0.000177,24.015859,-0.0079,1.373
9180.00,7.453876,25.02332,-0.000178,24.015930,-0.0079,1.373
9182.00,7.454667,25.02307,-0.000177,24.016343,-0.0079,1.372
9184.00,7.454631,25.02307,-0.000177,24.016124,-0.0079,1.373
9186.00,7.453717,25.02310,-0.000177,24.016360,-0.0079,1.373
9188.00,7.453407,25.02234,-0.000177,24.015919,-0.0079,1.372
9190.00,7.452851,25.02200,-0.000178,24.015932,-0.0079,1.373
9192.00,7.453169,25.02211,-0.000177,24.015854,-0.0079,1.373
9194.00,7.453889,25.02350,-0.000178,24.015946,-0.0079,1.373
9196.00,7.454707,25.02288,-0.000178,24.015667,-0.0079,1.373
9198.00,7.455293,25.02260,-0.000177,24.015051,-0.0079,1.373
9200.00,7.455402,25.02268,-0.000178,24.016380,-0.0078,1.373
9202.00,7.454851,25.02217,-0.000177,24.016421,-0.0078,1.373
9204.00,7.454138,25.02263,-0.000177,24.015874,-0.0079,1.373
9206.00,7.454077,25.02317,-0.000176,24.015981,-0.0079,1.373
9208.00,7.454711,25.02381,-0.000177,24.016200,-0.0079,1.373
9210.00,7.455009,25.02276,-0.000177,24.015896,-0.0078,1.373
9212.00,7.454313,25.02332,-0.000177,24.015443,-0.0079,1.373
9214.00,7.453968,25.02363,-0.000178,24.016124,-0.0079,1.373
9216.00,7.453726,25.02441,-0.000179,24.016650,-0.0079,1.373
9218.00,7.452952,25.02299,-0.000178,24.015705,-0.0078,1.372
9220.00,7.453118,25.02304,-0.000177,24.016280,-0.0079,1.373
9222.00,7.453092,25.02345,-0.000178,24.015539,-0.0079,1.373
9224.00,7.452873,25.02371,-0.000178,24.015858,-0.0079,1.373
9226.00,7.452599,25.02352,-0.000178,24.015671,-0.0079,1.372
9228.00,7.453333,25.02334,-0.000178,24.015845,-0.0079,1.373
9230.00,7.453709,25.02372,-0.000176,24.016507,-0.0079,1.373
9232.00,7.453641,25.02315,-0.000178,24.016416,-0.0079,1.373
9234.00,7.452920,25.02359,-0.000178,24.016088,-0.0079,1.373
9236.00,7.453231,25.02478,-0.000178,24.015758,-0.0079,1.373
9238.00,7.452380,25.02485,-0.000177,24.016072,-0.0079,1.373
9240.00,7.452533,25.02486,-0.000177,24.015350,-0.0079,1.373
9242.00,7.451886,25.02463,-0.000178,24.016082,-0.0078,1.373
9244.00,7.451248,25.02459,-0.000177,24.016070,-0.0078,1.373
9246.00,7.451340,25.02389,-0.000177,24.015876,-0.0079,1.373
9248.00,7.451973,25.02436,-0.000178,24.015818,-0.0079,1.373
9250.00,7.451637,25.02430,-0.000179,24.015720,-0.0079,1.373
9252.00,7.452482,25.02448,-0.000178,24.015729,-0.0079,1.373
9254.00,7.453021,25.02433,-0.000179,24.015430,-0.0079,1.374
9256.00,7.453989,25.02550,-0.000178,24.015762,-0.0079,1.374
9258.00,7.454178,25.02533,-0.000177,24.015830,-0.0079,1.373
9260.00,7.454368,25.02451,-0.000179,24.015725,-0.0079,1.373
9262.00,7.454532,25.02376,-0.000176,24.015259,-0.0078,1.373
9264.00,7.455089,25.02342,-0.000178,24.015626,-0.0079,1.374
9266.00,7.454970,25.02400,-0.000178,24.015832,-0.0079,1.373
9268.00,7.454539,25.02442,-0.000177,24.016001,-0.0079,1.373
9270.00,7.454262,25.02443,-0.000178,24.015656,-0.0079,1.373
9272.00,7.453510,25.02433,-0.000177,24.015113,-0.0079,1.373
9274.00,7.453602,25.02422,-0.000178,24.015899,-0.0079,1.374
9276.00,7.454596,25.02398,-0.000178,24.015044,-0.0079,1.373
9278.00,7.455477,25.02394,-0.000178,24.015346,-0.0079,1.373
9280.00,7.454879,25.02386,-0.000178,24.016324,-0.0079,1.373
9282.00,7.453952,25.02430,-0.000178,24.015925,-0.0079,1.373
9284.00,7.453820,25.02424,-0.000178,24.015896,-0.0079,1.373
9286.00,7.454625,25.02422,-0.000176,24.016095,-0.0079,1.373
9288.00,7.454956,25.02470,-0.000177,24.016119,-0.0079,1.373
9290.00,7.454770,25.02485,-0.000178,24.016115,-0.0078,1.373
9292.00,7.454862,25.02546,-0.000177,24.015691,-0.0079,1.373
9294.00,7.454421,25.02541,-0.000177,24.015747,-0.0079,1.373
9296.00,7.454132,25.02555,-0.000178,24.015919,-0.0079,1.374
9298.00,7.453524,25.02581,-0.000177,24.015240,-0.0079,1.373
9300.00,7.453621,25.02541,-0.000177,24.015316,-0.0079,1.373
9302.00,7.453970,25.02523,-0.000178,24.016004,-0.0079,1.374
9304.00,7.454709,25.02509,-0.000178,24.016142,-0.0079,1.374
9306.00,7.455280,25.02500,-0.000178,24.016389,-0.0079,1.374
9308.00,7.455281,25.02496,-0.000178,24.015818,-0.0079,1.373
9310.00,7.453928,25.02475,-0.000177,24.016099,-0.0079,1.372
9312.00,7.453796,25.02507,-0.000177,24.016322,-0.0078,1.373
9314.00,7.453920,25.02500,-0.000178,24.015927,-0.0079,1.374
9316.00,7.453276,25.02417,-0.000178,24.016273,-0.0078,1.373
9318.00,7.454024,25.02439,-0.000177,24.015375,-0.0079,1.374
9320.00,7.452967,25.02411,-0.000178,24.015820,-0.0079,1.374
9322.00,7.452813,25.02403,-0.000177,24.016463,-0.0079,1.373
9324.00,7.453923,25.02402,-0.000177,24.016483,-0.0079,1.373
9326.00,7.454735,25.02381,-0.000177,24.016231,-0.0079,1.374
9328.00,7.454406,25.02442,-0.000178,24.015812,-0.0079,1.374
9330.00,7.454106,25.02346,-0.000177,24.016055,-0.0079,1.373
9332.00,7.454200,25.02400,-0.000176,24.016284,-0.0079,1.373
9334.00,7.454676,25.02505,-0.000177,24.016343,-0.0079,1.373
9336.00,7.455018,25.02503,-0.000177,24.016401,-0.0079,1.374
9338.00,7.454555,25.02412,-0.000178,24.015573,-0.0079,1.374
9340.00,7.454205,25.02498,-0.000178,24.015104,-0.0079,1.374
9342.00,7.454506,25.02568,-0.000178,24.015352,-0.0079,1.373
9344.00,7.453553,25.02486,-0.000177,24.015807,-0.0079,1.374
9346.00,7.453354,25.02414,-0.000176,24.016144,-0.0079,1.374
9348.00,7.454286,25.02414,-0.000177,24.015985,-0.0079,1.373
9350.00,7.454129,25.02422,-0.000177,24.015950,-0.0079,1.373
9352.00,7.453673,25.02409,-0.000177,24.016070,-0.0079,1.373
9354.00,7.453815,25.02450,-0.000178,24.016246,-0.0079,1.374
9356.00,7.453783,25.02478,-0.000178,24.015345,-0.0079,1.373
9358.00,7.453593,25.02378,-0.000178,24.015401,-0.0079,1.374
9360.00,7.454488,25.02393,-0.000178,24.015655,-0.0079,1.374
9362.00,7.455053,25.02504,-0.000178,24.016597,-0.0079,1.374
9364.00,7.454281,25.02503,-0.000179,24.016416,-0.0079,1.374
9366.00,7.453839,25.02398,-0.000178,24.015517,-0.0079,1.374
9368.00,7.453980,25.02411,-0.000178,24.015975,-0.0079,1.374
9370.00,7.454226,25.02398,-0.000177,24.015546,-0.0079,1.373
9372.00,7.454488,25.02426,-0.000177,24.015647,-0.0078,1.374
9374.00,7.454042,25.02439,-0.000177,24.016626,-0.0079,1.374
9376.00,7.453605,25.02420,-0.000177,24.016021,-0.0079,1.373
9378.00,7.453293,25.02464,-0.000177,24.016295,-0.0078,1.374
9380.00,7.452700,25.02555,-0.000178,24.016240,-0.0079,1.374
9382.00,7.452206,25.02446,-0.000177,24.015140,-0.0079,1.374
9384.00,7.452956,25.02482,-0.000176,24.015901,-0.0078,1.374
9386.00,7.453135,25.02456,-0.000177,24.015995,-0.0079,1.374
9388.00,7.452888,25.02489,-0.000178,24.015950,-0.0079,1.374
9390.00,7.452407,25.02412,-0.000178,24.015963,-0.0078,1.374
9392.00,7.452199,25.02401,-0.000177,24.015932,-0.0079,1.374
9394.00,7.452403,25.02404,-0.000177,24.016284,-0.0079,1.374
9396.00,7.453486,25.02441,-0.000177,24.016153,-0.0079,1.374
9398.00,7.453749,25.02392,-0.000179,24.016028,-0.0079,1.374
9400.00,7.453780,25.02429,-0.000177,24.016144,-0.0079,1.374
9402.00,7.454134,25.02478,-0.000178,24.016641,-0.0079,1.374
9404.00,7.453477,25.02508,-0.000178,24.015990,-0.0079,1.374
9406.00,7.453290,25.02472,-0.000178,24.015658,-0.0079,1.375
9408.00,7.452764,25.02445,-0.000178,24.015896,-0.0079,1.375
9410.00,7.451460,25.02500,-0.000178,24.015809,-0.0079,1.374
9412.00,7.451465,25.02427,-0.000178,24.016184,-0.0078,1.373
9414.00,7.452790,25.02444,-0.000177,24.016133,-0.0079,1.374
9416.00,7.453158,25.02412,-0.000177,24.016133,-0.0079,1.374
9418.00,7.453476,25.02465,-0.000176,24.016351,-0.0079,1.374
9420.00,7.453336,25.02430,-0.000177,24.016119,-0.0078,1.374
9422.00,7.452931,25.02385,-0.000176,24.015743,-0.0079,1.374
9424.00,7.452488,25.02351,-0.000178,24.016246,-0.0078,1.375
9426.00,7.453026,25.02370,-0.000177,24.016035,-0.0078,1.374
9428.00,7.452801,25.02275,-0.000177,24.015662,-0.0079,1.374
9430.00,7.452999,25.02323,-0.000177,24.016644,-0.0079,1.375
9432.00,7.452998,25.02374,-0.000178,24.016238,-0.0078,1.374
9434.00,7.452600,25.02311,-0.000178,24.016093,-0.0079,1.375
9436.00,7.453291,25.02321,-0.000178,24.015836,-0.0079,1.374
9438.00,7.452590,25.02287,-0.000177,24.015769,-0.0079,1.374
9440.00,7.452236,25.02245,-0.000178,24.016008,-0.0079,1.375
9442.00,7.452901,25.02252,-0.000177,24.016197,-0.0079,1.374
9444.00,7.453146,25.02376,-0.000178,24.016314,-0.0079,1.375
9446.00,7.453414,25.02393,-0.000177,24.016213,-0.0079,1.375
9448.00,7.453032,25.02445,-0.000177,24.016289,-0.0079,1.374
9450.00,7.453239,25.02455,-0.000177,24.015836,-0.0079,1.374
9452.00,7.453032,25.02448,-0.000177,24.016044,-0.0078,1.375
9454.00,7.453116,25.02399,-0.000177,24.015582,-0.0079,1.373
9456.00,7.452451,25.02425,-0.000177,24.016409,-0.0079,1.373
9458.00,7.452293,25.02397,-0.000177,24.016372,-0.0079,1.374
9460.00,7.452558,25.02440,-0.000177,24.015608,-0.0078,1.374
9462.00,7.453133,25.02447,-0.000179,24.016887,-0.0078,1.374
9464.00,7.453238,25.02439,-0.000178,24.016255,-0.0078,1.375
9466.00,7.453810,25.02486,-0.000177,24.015792,-0.0079,1.375
9468.00,7.452934,25.02511,-0.000177,24.015408,-0.0079,1.375
9470.00,7.452353,25.02512,-0.000177,24.016285,-0.0079,1.375
9472.00,7.452679,25.02576,-0.000177,24.016244,-0.0079,1.374
9474.00,7.453316,25.02473,-0.000176,24.015968,-0.0079,1.374
9476.00,7.452976,25.02469,-0.000176,24.016082,-0.0078,1.375
9478.00,7.452617,25.02533,-0.000177,24.016137,-0.0078,1.375
9480.00,7.453059,25.02445,-0.000177,24.015956,-0.0079,1.375
9482.00,7.453882,25.02470,-0.000177,24.015658,-0.0079,1.375
9484.00,7.453914,25.02506,-0.000178,24.015912,-0.0078,1.375
9486.00,7.453143,25.02500,-0.000177,24.016226,-0.0078,1.375
9488.00,7.453115,25.02501,-0.000177,24.015544,-0.0078,1.375
9490.00,7.452088,25.02483,-0.000177,24.015939,-0.0079,1.375
9492.00,7.452057,25.02533,-0.000177,24.015874,-0.0079,1.375
9494.00,7.452210,25.02434,-0.000178,24.015704,-0.0078,1.375
9496.00,7.452339,25.02435,-0.000178,24.015829,-0.0079,1.375
9498.00,7.451787,25.02456,-0.000177,24.015939,-0.0078,1.374
9500.00,7.452435,25.02449,-0.000178,24.016276,-0.0078,1.375
9502.00,7.452266,25.02411,-0.000177,24.016102,-0.0078,1.375
9504.00,7.452088,25.02425,-0.000176,24.015919,-0.0078,1.375
9506.00,7.452085,25.02409,-0.000177,24.016108,-0.0078,1.376
9508.00,7.452820,25.02350,-0.000177,24.016282,-0.0078,1.375
9510.00,7.453300,25.02337,-0.000178,24.016418,-0.0078,1.374
9512.00,7.452814,25.02450,-0.000179,24.016311,-0.0078,1.375
9514.00,7.453124,25.02388,-0.000177,24.015928,-0.0078,1.375
9516.00,7.452885,25.02454,-0.000177,24.016441,-0.0079,1.375
9518.00,7.452217,25.02419,-0.000177,24.016217,-0.0079,1.376
9520.00,7.451926,25.02424,-0.000178,24.016028,-0.0079,1.375
9522.00,7.451746,25.02434,-0.000178,24.016391,-0.0078,1.375
9524.00,7.451608,25.02473,-0.000177,24.016093,-0.0079,1.375
9526.00,7.452167,25.02462,-0.000177,24.015519,-0.0079,1.374
9528.00,7.451943,25.02444,-0.000178,24.015653,-0.0079,1.375
9530.00,7.451661,25.02483,-0.000177,24.015901,-0.0079,1.376
9532.00,7.452130,25.02615,-0.000178,24.016140,-0.0078,1.375
9534.00,7.452368,25.02517,-0.000178,24.016605,-0.0079,1.375
9536.00,7.452391,25.02459,-0.000176,24.016159,-0.0079,1.375
9538.00,7.452572,25.02550,-0.000176,24.015912,-0.0078,1.375
9540.00,7.452672,25.02475,-0.000177,24.016101,-0.0079,1.374
9542.00,7.453234,25.02496,-0.000177,24.015943,-0.0078,1.375
9544.00,7.453360,25.02475,-0.000178,24.016088,-0.0079,1.375
9546.00,7.453386,25.02573,-0.000177,24.016053,-0.0079,1.375
9548.00,7.453384,25.02545,-0.000178,24.016302,-0.0079,1.376
9550.00,7.454088,25.02459,-0.000178,24.015468,-0.0079,1.375
9552.00,7.453354,25.02501,-0.000177,24.015743,-0.0078,1.375
9554.00,7.452583,25.02466,-0.000177,24.015530,-0.0079,1.375
9556.00,7.451869,25.02571,-0.000177,24.016070,-0.0078,1.375
9558.00,7.452948,25.02617,-0.000176,24.016015,-0.0079,1.374
9560.00,7.452393,25.02534,-0.000177,24.015640,-0.0079,1.375
9562.00,7.451234,25.02544,-0.000179,24.015992,-0.0079,1.375
9564.00,7.451296,25.02521,-0.000177,24.015894,-0.0078,1.375
9566.00,7.451568,25.02623,-0.000178,24.016142,-0.0078,1.375
9568.00,7.451559,25.02552,-0.000178,24.016206,-0.0078,1.375
9570.00,7.451740,25.02549,-0.000177,24.016053,-0.0078,1.375
9572.00,7.452402,25.02607,-0.000177,24.015531,-0.0079,1.376
9574.00,7.452419,25.02586,-0.000178,24.016775,-0.0079,1.376
9576.00,7.452562,25.02420,-0.000177,24.016730,-0.0078,1.375
9578.00,7.453073,25.02485,-0.000177,24.015557,-0.0078,1.375
9580.00,7.453102,25.02450,-0.000176,24.015899,-0.0079,1.375
9582.00,7.452762,25.02412,-0.000176,24.016032,-0.0078,1.375
9584.00,7.452706,25.02482,-0.000177,24.016044,-0.0079,1.376
9586.00,7.453038,25.02534,-0.000177,24.016244,-0.0079,1.376
9588.00,7.453171,25.02502,-0.000177,24.015979,-0.0079,1.375
9590.00,7.452863,25.02553,-0.000177,24.015713,-0.0079,1.375
9592.00,7.452342,25.02596,-0.000177,24.016311,-0.0079,1.375
9594.00,7.452597,25.02589,-0.000177,24.016329,-0.0079,1.375
9596.00,7.452985,25.02588,-0.000176,24.015557,-0.0079,1.375
9598.00,7.453357,25.02526,-0.000178,24.015800,-0.0079,1.375
9600.00,7.452900,25.02542,-0.000178,24.016130,-0.0079,1.376
9602.00,7.452626,25.02582,-0.000177,24.016510,-0.0079,1.376
9604.00,7.452743,25.02616,-0.000177,24.015811,-0.0079,1.375
@16,12.0000,24.0
9606.00,7.451579,25.02597,-0.000177,24.016278,-0.0079,1.375
9608.00,7.445833,25.02585,-0.000176,24.015878,-0.0079,1.375
9610.00,7.436797,25.02687,-0.000177,24.015825,-0.0079,1.374
9612.00,7.426376,25.02597,-0.000177,24.016146,-0.0079,1.375
9614.00,7.415315,25.02606,-0.000178,24.016548,-0.0079,1.375
9616.00,7.406558,25.02588,-0.000177,24.016443,-0.0079,1.375
9618.00,7.400494,25.02496,-0.000177,24.016235,-0.0079,1.376
9620.00,7.397963,25.02460,-0.000178,24.016398,-0.0078,1.377
9622.00,7.396294,25.02514,-0.000179,24.016235,-0.0079,1.377
9624.00,7.395881,25.02496,-0.000179,24.016392,-0.0079,1.377
9626.00,7.395553,25.02516,-0.000179,24.016278,-0.0079,1.377
9628.00,7.394926,25.02438,-0.000179,24.015887,-0.0079,1.378
9630.00,7.395012,25.02528,-0.000179,24.016148,-0.0079,1.377
9632.00,7.399356,25.02529,-0.000180,24.015695,-0.0079,1.377
9634.00,7.407510,25.02494,-0.000180,24.016052,-0.0079,1.378
9636.00,7.418121,25.02406,-0.000179,24.016247,-0.0079,1.378
9638.00,7.428289,25.02491,-0.000179,24.016672,-0.0079,1.377
9640.00,7.435028,25.02528,-0.000178,24.016403,-0.0078,1.377
9642.00,7.437681,25.02568,-0.000177,24.015941,-0.0079,1.377
9644.00,7.438318,25.02563,-0.000177,24.016314,-0.0078,1.377
9646.00,7.438101,25.02523,-0.000176,24.015805,-0.0078,1.376
9648.00,7.437217,25.02518,-0.000178,24.015702,-0.0078,1.376
9650.00,7.436864,25.02558,-0.000177,24.015767,-0.0078,1.376
9652.00,7.436635,25.02582,-0.000176,24.016166,-0.0078,1.376
9654.00,7.437843,25.02591,-0.000177,24.016503,-0.0079,1.376
9656.00,7.439825,25.02665,-0.000177,24.015120,-0.0078,1.376
9658.00,7.440496,25.02592,-0.000177,24.015901,-0.0078,1.376
9660.00,7.442028,25.02535,-0.000177,24.016597,-0.0078,1.376
9662.00,7.443997,25.02507,-0.000176,24.015522,-0.0079,1.376
9664.00,7.446331,25.02535,-0.000175,24.016061,-0.0078,1.376
9666.00,7.449423,25.02598,-0.000176,24.015836,-0.0079,1.376
9668.00,7.452855,25.02571,-0.000176,24.015977,-0.0079,1.376
9670.00,7.456671,25.02645,-0.000177,24.016425,-0.0079,1.377
9672.00,7.460071,25.02609,-0.000178,24.016211,-0.0079,1.376
9674.00,7.462461,25.02546,-0.000177,24.016430,-0.0078,1.375
9676.00,7.464636,25.02484,-0.000176,24.016463,-0.0078,1.375
9678.00,7.466108,25.02567,-0.000175,24.015923,-0.0079,1.375
9680.00,7.466122,25.02555,-0.000176,24.015796,-0.0079,1.376
9682.00,7.467094,25.02478,-0.000178,24.016601,-0.0079,1.377
9684.00,7.467340,25.02507,-0.000178,24.015787,-0.0078,1.376
9686.00,7.466315,25.02590,-0.000176,24.015859,-0.0078,1.376
9688.00,7.465748,25.02603,-0.000177,24.016131,-0.0078,1.376
9690.00,7.464548,25.02580,-0.000176,24.016342,-0.0078,1.374
9692.00,7.463115,25.02586,-0.000176,24.016066,-0.0078,1.375
9694.00,7.461200,25.02575,-0.000175,24.016099,-0.0078,1.376
9696.00,7.458803,25.02480,-0.000176,24.016525,-0.0079,1.375
9698.00,7.456969,25.02561,-0.000176,24.015209,-0.0079,1.375
9700.00,7.455577,25.02542,-0.000178,24.015540,-0.0079,1.376
9702.00,7.454646,25.02591,-0.000178,24.016231,-0.0079,1.375
9704.00,7.453701,25.02586,-0.000177,24.016342,-0.0079,1.375
9706.00,7.453331,25.02632,-0.000177,24.016160,-0.0078,1.376
9708.00,7.453236,25.02604,-0.000177,24.015769,-0.0078,1.376
9710.00,7.452213,25.02575,-0.000178,24.016514,-0.0078,1.376
9712.00,7.451633,25.02605,-0.000177,24.016108,-0.0078,1.376
9714.00,7.452389,25.02634,-0.000176,24.015827,-0.0078,1.375
9716.00,7.453390,25.02637,-0.000177,24.015452,-0.0078,1.376
9718.00,7.453369,25.02664,-0.000178,24.016612,-0.0079,1.375
9720.00,7.454363,25.02567,-0.000178,24.016565,-0.0078,1.376
9722.00,7.454706,25.02598,-0.000177,24.015718,-0.0078,1.376
9724.00,7.454838,25.02624,-0.000177,24.015943,-0.0078,1.376
9726.00,7.454749,25.02608,-0.000177,24.016226,-0.0078,1.375
9728.00,7.454800,25.02568,-0.000176,24.016358,-0.0078,1.375
9730.00,7.455113,25.02629,-0.000177,24.016003,-0.0079,1.376
9732.00,7.454743,25.02604,-0.000178,24.015725,-0.0079,1.376
9734.00,7.454335,25.02593,-0.000176,24.016398,-0.0078,1.375
9736.00,7.453510,25.02610,-0.000176,24.016130,-0.0078,1.376
9738.00,7.453624,25.02597,-0.000177,24.016532,-0.0078,1.375
9740.00,7.454243,25.02565,-0.000177,24.016565,-0.0079,1.376
9742.00,7.453856,25.02476,-0.000178,24.015921,-0.0078,1.376
9744.00,7.453336,25.02536,-0.000177,24.015816,-0.0079,1.376
9746.00,7.454082,25.02593,-0.000178,24.016197,-0.0079,1.376
9748.00,7.454073,25.02635,-0.000177,24.016235,-0.0079,1.376
9750.00,7.454297,25.02571,-0.000177,24.015874,-0.0079,1.375
9752.00,7.454224,25.02544,-0.000177,24.015925,-0.0079,1.376
9754.00,7.453616,25.02530,-0.000177,24.016211,-0.0079,1.376
9756.00,7.453487,25.02518,-0.000177,24.016030,-0.0079,1.376
9758.00,7.453177,25.02544,-0.000176,24.016191,-0.0079,1.376
9760.00,7.452819,25.02457,-0.000177,24.016242,-0.0079,1.377
9762.00,7.452847,25.02507,-0.000178,24.015698,-0.0079,1.376
9764.00,7.452529,25.02625,-0.000177,24.015515,-0.0079,1.376
9766.00,7.453039,25.02545,-0.000177,24.015667,-0.0079,1.375
9768.00,7.453565,25.02571,-0.000178,24.015205,-0.0079,1.377
9770.00,7.453483,25.02589,-0.000178,24.015879,-0.0079,1.377
9772.00,7.453493,25.02626,-0.000178,24.015985,-0.0079,1.376
9774.00,7.454149,25.02620,-0.000177,24.015725,-0.0079,1.376
9776.00,7.454008,25.02587,-0.000177,24.015729,-0.0079,1.376
9778.00,7.453047,25.02621,-0.000177,24.016670,-0.0079,1.376
9780.00,7.453111,25.02703,-0.000177,24.015972,-0.0079,1.376
9782.00,7.453416,25.02679,-0.000177,24.015988,-0.0078,1.376
9784.00,7.453022,25.02699,-0.000178,24.016166,-0.0079,1.376
9786.00,7.453666,25.02718,-0.000178,24.016382,-0.0079,1.376
9788.00,7.453443,25.02711,-0.000179,24.016041,-0.0079,1.376
9790.00,7.453573,25.02614,-0.000177,24.016374,-0.0078,1.376
9792.00,7.453534,25.02606,-0.000177,24.016131,-0.0078,1.377
9794.00,7.453680,25.02633,-0.000178,24.016275,-0.0079,1.377
9796.00,7.454250,25.02544,-0.000178,24.015559,-0.0079,1.376
9798.00,7.454077,25.02605,-0.000178,24.015698,-0.0078,1.376
9800.00,7.453603,25.02642,-0.000176,24.016030,-0.0079,1.376
9802.00,7.454263,25.02640,-0.000177,24.014993,-0.0078,1.376
9804.00,7.453878,25.02695,-0.000177,24.015925,-0.0078,1.377
9806.00,7.453916,25.02671,-0.000177,24.016104,-0.0079,1.376
9808.00,7.453315,25.02655,-0.000177,24.015669,-0.0079,1.377
9810.00,7.452935,25.02595,-0.000177,24.015629,-0.0079,1.376
9812.00,7.452254,25.02623,-0.000177,24.015350,-0.0078,1.376
9814.00,7.453495,25.02579,-0.000178,24.016610,-0.0079,1.377
9816.00,7.454332,25.02601,-0.000177,24.015695,-0.0079,1.376
9818.00,7.454252,25.02604,-0.000177,24.015580,-0.0079,1.376
9820.00,7.453670,25.02579,-0.000177,24.016106,-0.0079,1.377
9822.00,7.453399,25.02518,-0.000178,24.016474,-0.0079,1.376
9824.00,7.453150,25.02529,-0.000177,24.016164,-0.0079,1.377
9826.00,7.451996,25.02454,-0.000177,24.016150,-0.0079,1.377
9828.00,7.451390,25.02560,-0.000177,24.015414,-0.0079,1.377
9830.00,7.451969,25.02604,-0.000177,24.016447,-0.0079,1.377
9832.00,7.452876,25.02546,-0.000178,24.015479,-0.0079,1.376
9834.00,7.452663,25.02534,-0.000178,24.015388,-0.0079,1.376
9836.00,7.453024,25.02638,-0.000177,24.016104,-0.0079,1.376
9838.00,7.452995,25.02637,-0.000177,24.015584,-0.0079,1.376
9840.00,7.453090,25.02657,-0.000178,24.016133,-0.0079,1.377
9842.00,7.452783,25.02641,-0.000178,24.016082,-0.0079,1.377
9844.00,7.452465,25.02587,-0.000178,24.015925,-0.0079,1.376
9846.00,7.452637,25.02611,-0.000178,24.015765,-0.0079,1.377
9848.00,7.452275,25.02629,-0.000177,24.015705,-0.0078,1.376
9850.00,7.452206,25.02668,-0.000177,24.016137,-0.0078,1.377
9852.00,7.451701,25.02605,-0.000178,24.015948,-0.0078,1.377
9854.00,7.451986,25.02617,-0.000178,24.016400,-0.0079,1.377
9856.00,7.452075,25.02591,-0.000178,24.016081,-0.0079,1.377
9858.00,7.452539,25.02647,-0.000177,24.015950,-0.0079,1.377
9860.00,7.453020,25.02574,-0.000178,24.016389,-0.0079,1.377
9862.00,7.453135,25.02637,-0.000177,24.015377,-0.0079,1.377
9864.00,7.453102,25.02526,-0.000178,24.015818,-0.0078,1.377
9866.00,7.453873,25.02529,-0.000178,24.015912,-0.0079,1.377
9868.00,7.454506,25.02542,-0.000177,24.015941,-0.0078,1.377
9870.00,7.454067,25.02620,-0.000178,24.016327,-0.0079,1.377
9872.00,7.453586,25.02610,-0.000179,24.015488,-0.0079,1.377
9874.00,7.453122,25.02584,-0.000178,24.015789,-0.0079,1.377
9876.00,7.453340,25.02558,-0.000177,24.016447,-0.0078,1.377
9878.00,7.453066,25.02569,-0.000177,24.016519,-0.0078,1.377
9880.00,7.451831,25.02636,-0.000177,24.016193,-0.0078,1.377
9882.00,7.452141,25.02600,-0.000176,24.016093,-0.0078,1.377
9884.00,7.452547,25.02546,-0.000177,24.016389,-0.0079,1.376
9886.00,7.453265,25.02515,-0.000176,24.016599,-0.0078,1.377
9888.00,7.453353,25.02556,-0.000177,24.015714,-0.0078,1.377
9890.00,7.453132,25.02576,-0.000178,24.016383,-0.0079,1.377
9892.00,7.453204,25.02527,-0.000178,24.016541,-0.0079,1.377
9894.00,7.452585,25.02570,-0.000178,24.016525,-0.0079,1.377
9896.00,7.452526,25.02582,-0.000177,24.015827,-0.0079,1.377
9898.00,7.452034,25.02535,-0.000177,24.016309,-0.0079,1.377
9900.00,7.450968,25.02588,-0.000177,24.016046,-0.0079,1.377
9902.00,7.451183,25.02472,-0.000176,24.015718,-0.0078,1.377
9904.00,7.451971,25.02578,-0.000176,24.015890,-0.0078,1.376
9906.00,7.452068,25.02573,-0.000176,24.015232,-0.0079,1.377
9908.00,7.452693,25.02492,-0.000176,24.016090,-0.0079,1.377
9910.00,7.452194,25.02533,-0.000177,24.015695,-0.0079,1.377
9912.00,7.451694,25.02557,-0.000177,24.016713,-0.0079,1.377
9914.00,7.451978,25.02505,-0.000177,24.015533,-0.0078,1.377
9916.00,7.451782,25.02603,-0.000176,24.016369,-0.0078,1.377
9918.00,7.451280,25.02592,-0.000177,24.016458,-0.0078,1.377
9920.00,7.451043,25.02615,-0.000177,24.015760,-0.0079,1.377
9922.00,7.451299,25.02566,-0.000176,24.016186,-0.0078,1.377
9924.00,7.451632,25.02526,-0.000177,24.016151,-0.0078,1.376
9926.00,7.452084,25.02554,-0.000178,24.016780,-0.0078,1.377
9928.00,7.452512,25.02626,-0.000177,24.016358,-0.0078,1.377
9930.00,7.452125,25.02573,-0.000176,24.016690,-0.0079,1.377
9932.00,7.451911,25.02527,-0.000177,24.016284,-0.0078,1.377
9934.00,7.451959,25.02468,-0.000177,24.016324,-0.0078,1.377
9936.00,7.451519,25.02417,-0.000177,24.016273,-0.0078,1.378
9938.00,7.451735,25.02480,-0.000177,24.015762,-0.0078,1.377
9940.00,7.451676,25.02472,-0.000177,24.015997,-0.0078,1.377
9942.00,7.451938,25.02461,-0.000178,24.016512,-0.0079,1.377
9944.00,7.452867,25.02434,-0.000178,24.015693,-0.0078,1.377
9946.00,7.452350,25.02473,-0.000177,24.015943,-0.0078,1.377
9948.00,7.452608,25.02432,-0.000177,24.016099,-0.0079,1.377
9950.00,7.452818,25.02459,-0.000177,24.016079,-0.0078,1.377
9952.00,7.452496,25.02466,-0.000176,24.016846,-0.0079,1.377
9954.00,7.452716,25.02462,-0.000177,24.016463,-0.0078,1.377
9956.00,7.452951,25.02598,-0.000177,24.016362,-0.0079,1.377
9958.00,7.452220,25.02538,-0.000177,24.016282,-0.0079,1.377
9960.00,7.451634,25.02614,-0.000177,24.016336,-0.0079,1.377
9962.00,7.451808,25.02569,-0.000176,24.016363,-0.0079,1.377
9964.00,7.451848,25.02532,-0.000177,24.015394,-0.0079,1.377
9966.00,7.451823,25.02574,-0.000177,24.016164,-0.0079,1.377
9968.00,7.451694,25.02620,-0.000177,24.015995,-0.0079,1.377
9970.00,7.452144,25.02616,-0.000177,24.015695,-0.0078,1.377
9972.00,7.452091,25.02492,-0.000177,24.015216,-0.0078,1.377
9974.00,7.452242,25.02533,-0.000177,24.016476,-0.0079,1.377
9976.00,7.453068,25.02658,-0.000176,24.016237,-0.0078,1.377
9978.00,7.452123,25.02623,-0.000177,24.015948,-0.0079,1.377
9980.00,7.451579,25.02615,-0.000176,24.016503,-0.0079,1.377
9982.00,7.451044,25.02678,-0.000177,24.016478,-0.0078,1.378
9984.00,7.451680,25.02636,-0.000176,24.015720,-0.0079,1.378
9986.00,7.451088,25.02593,-0.000177,24.016465,-0.0078,1.377
9988.00,7.451312,25.02587,-0.000177,24.016217,-0.0079,1.377
9990.00,7.451103,25.02578,-0.000176,24.016162,-0.0079,1.377
9992.00,7.451161,25.02583,-0.000177,24.015872,-0.0079,1.377
9994.00,7.451326,25.02599,-0.000177,24.016385,-0.0078,1.377
9996.00,7.450849,25.02513,-0.000177,24.015863,-0.0079,1.378
9998.00,7.451273,25.02572,-0.000177,24.016153,-0.0079,1.378
10000.00,7.451091,25.02629,-0.000176,24.016628,-0.0079,1.377
10002.00,7.452039,25.02648,-0.000176,24.016084,-0.0078,1.377
10004.00,7.451259,25.02594,-0.000177,24.015876,-0.0078,1.377
10006.00,7.451052,25.02652,-0.000176,24.016166,-0.0078,1.378
10008.00,7.450633,25.02606,-0.000178,24.016115,-0.0078,1.377
10010.00,7.450894,25.02572,-0.000178,24.016251,-0.0079,1.377
10012.00,7.451663,25.02576,-0.000177,24.016039,-0.0078,1.377
10014.00,7.451703,25.02658,-0.000177,24.016372,-0.0078,1.377
10016.00,7.451234,25.02648,-0.000177,24.015992,-0.0078,1.378
10018.00,7.451859,25.02677,-0.000177,24.015854,-0.0078,1.378
10020.00,7.452272,25.02742,-0.000176,24.015849,-0.0079,1.378
10022.00,7.451982,25.02719,-0.000177,24.016137,-0.0078,1.377
10024.00,7.451998,25.02710,-0.000177,24.015916,-0.0079,1.377
10026.00,7.451859,25.02623,-0.000177,24.016053,-0.0078,1.377
10028.00,7.451348,25.02639,-0.000177,24.016316,-0.0078,1.377
10030.00,7.450794,25.02664,-0.000177,24.016452,-0.0078,1.378
10032.00,7.450964,25.02654,-0.000176,24.016429,-0.0078,1.378
10034.00,7.450476,25.02619,-0.000177,24.016545,-0.0078,1.378
10036.00,7.450462,25.02677,-0.000177,24.015359,-0.0078,1.378
10038.00,7.451041,25.02687,-0.000177,24.016122,-0.0078,1.378
10040.00,7.450942,25.02617,-0.000177,24.015834,-0.0078,1.377
10042.00,7.450724,25.02632,-0.000177,24.016318,-0.0079,1.378
10044.00,7.451371,25.02685,-0.000177,24.016028,-0.0078,1.378
10046.00,7.451503,25.02624,-0.000177,24.015814,-0.0078,1.378
10048.00,7.451996,25.02616,-0.000177,24.015928,-0.0078,1.377
10050.00,7.452953,25.02626,-0.000176,24.015896,-0.0079,1.377
10052.00,7.453222,25.02656,-0.000176,24.015432,-0.0078,1.377
10054.00,7.452187,25.02595,-0.000176,24.016227,-0.0078,1.377
10056.00,7.451666,25.02543,-0.000176,24.016275,-0.0078,1.378
10058.00,7.451606,25.02567,-0.000177,24.016148,-0.0079,1.377
10060.00,7.452008,25.02550,-0.000177,24.016518,-0.0078,1.377
10062.00,7.451085,25.02524,-0.000178,24.017070,-0.0078,1.378
10064.00,7.450569,25.02516,-0.000177,24.016715,-0.0078,1.378
10066.00,7.450742,25.02505,-0.000177,24.016057,-0.0078,1.378
10068.00,7.450581,25.02458,-0.000177,24.016385,-0.0078,1.377
10070.00,7.450576,25.02481,-0.000177,24.016599,-0.0078,1.377
10072.00,7.450901,25.02582,-0.000177,24.016334,-0.0078,1.378
10074.00,7.451683,25.02600,-0.000177,24.016530,-0.0079,1.378
10076.00,7.451692,25.02519,-0.000177,24.016563,-0.0079,1.378
10078.00,7.450855,25.02575,-0.000177,24.016733,-0.0079,1.378
10080.00,7.451839,25.02535,-0.000177,24.015867,-0.0079,1.378
10082.00,7.452000,25.02502,-0.000178,24.016269,-0.0078,1.378
10084.00,7.451043,25.02554,-0.000178,24.015502,-0.0078,1.378
10086.00,7.450853,25.02405,-0.000178,24.015540,-0.0078,1.378
10088.00,7.451061,25.02469,-0.000177,24.015658,-0.0078,1.378
10090.00,7.451208,25.02521,-0.000178,24.016117,-0.0078,1.378
10092.00,7.451722,25.02470,-0.000177,24.015919,-0.0079,1.378
10094.00,7.451635,25.02473,-0.000176,24.016126,-0.0079,1.377
10096.00,7.451358,25.02523,-0.000176,24.015787,-0.0079,1.378
10098.00,7.450939,25.02444,-0.000177,24.015903,-0.0079,1.378
10100.00,7.451130,25.02431,-0.000177,24.015691,-0.0078,1.378
10102.00,7.451168,25.02457,-0.000177,24.016202,-0.0078,1.378
10104.00,7.451211,25.02515,-0.000177,24.015843,-0.0079,1.378
10106.00,7.451286,25.02549,-0.000177,24.016093,-0.0079,1.377
10108.00,7.450821,25.02536,-0.000176,24.016612,-0.0078,1.377
10110.00,7.451281,25.02475,-0.000176,24.016479,-0.0078,1.378
10112.00,7.451441,25.02478,-0.000176,24.015789,-0.0079,1.378
10114.00,7.451604,25.02488,-0.000176,24.015876,-0.0079,1.377
10116.00,7.451021,25.02495,-0.000176,24.016835,-0.0078,1.377
10118.00,7.450782,25.02562,-0.000177,24.015945,-0.0079,1.378
10120.00,7.449354,25.02573,-0.000177,24.015713,-0.0079,1.379
10122.00,7.448851,25.02609,-0.000177,24.015666,-0.0079,1.378
10124.00,7.449897,25.02608,-0.000177,24.016189,-0.0079,1.377
10126.00,7.450755,25.02633,-0.000176,24.015682,-0.0079,1.377
10128.00,7.451065,25.02512,-0.000176,24.016066,-0.0079,1.378
10130.00,7.450761,25.02517,-0.000177,24.016217,-0.0079,1.378
10132.00,7.450371,25.02533,-0.000177,24.016070,-0.0078,1.378
10134.00,7.450353,25.02588,-0.000178,24.016423,-0.0078,1.378
10136.00,7.450188,25.02643,-0.000177,24.016458,-0.0079,1.378
10138.00,7.450629,25.02628,-0.000176,24.015874,-0.0079,1.378
10140.00,7.451360,25.02607,-0.000177,24.016438,-0.0078,1.378
10142.00,7.451445,25.02694,-0.000177,24.016055,-0.0078,1.378
10144.00,7.451421,25.02655,-0.000177,24.016195,-0.0078,1.378
10146.00,7.451095,25.02585,-0.000176,24.016229,-0.0078,1.378
10148.00,7.450669,25.02534,-0.000176,24.016418,-0.0079,1.378
10150.00,7.451246,25.02574,-0.000176,24.016128,-0.0078,1.378
10152.00,7.451073,25.02567,-0.000177,24.015999,-0.0078,1.378
10154.00,7.450627,25.02566,-0.000178,24.016907,-0.0078,1.378
10156.00,7.450870,25.02599,-0.000178,24.016487,-0.0079,1.378
10158.00,7.451073,25.02581,-0.000178,24.015925,-0.0078,1.379
10160.00,7.452151,25.02578,-0.000177,24.015760,-0.0078,1.378
10162.00,7.451834,25.02538,-0.000177,24.016113,-0.0078,1.378
10164.00,7.452474,25.02547,-0.000177,24.016169,-0.0079,1.378
10166.00,7.452110,25.02589,-0.000176,24.015571,-0.0079,1.379
10168.00,7.451445,25.02618,-0.000177,24.015760,-0.0078,1.378
10170.00,7.450489,25.02560,-0.000178,24.015504,-0.0078,1.378
10172.00,7.450472,25.02515,-0.000177,24.015923,-0.0078,1.378
10174.00,7.450322,25.02459,-0.000176,24.016093,-0.0078,1.378
10176.00,7.450465,25.02517,-0.000177,24.016461,-0.0078,1.378
10178.00,7.450939,25.02564,-0.000177,24.016169,-0.0078,1.379
10180.00,7.451008,25.02598,-0.000177,24.016576,-0.0078,1.378
10182.00,7.451384,25.02607,-0.000177,24.016612,-0.0078,1.378
10184.00,7.450928,25.02678,-0.000177,24.015684,-0.0079,1.379
10186.00,7.451617,25.02624,-0.000176,24.016450,-0.0079,1.379
10188.00,7.452212,25.02599,-0.000176,24.015669,-0.0079,1.378
10190.00,7.451900,25.02652,-0.000177,24.015823,-0.0078,1.378
10192.00,7.451266,25.02597,-0.000178,24.016537,-0.0078,1.378
10194.00,7.451256,25.02634,-0.000178,24.016175,-0.0079,1.378
10196.00,7.451808,25.02617,-0.000178,24.016313,-0.0079,1.378
10198.00,7.451411,25.02608,-0.000178,24.016322,-0.0079,1.379
10200.00,7.451513,25.02600,-0.000177,24.016004,-0.0079,1.378
10202.00,7.452589,25.02637,-0.000177,24.015992,-0.0079,1.379
10204.00,7.452317,25.02625,-0.000178,24.016251,-0.0079,1.378
@17,12.0000,24.0
10206.00,7.452265,25.02599,-0.000177,24.015743,-0.0078,1.378
10208.00,7.448206,25.02589,-0.000178,24.016356,-0.0079,1.378
10210.00,7.438584,25.02551,-0.000177,24.015956,-0.0078,1.378
10212.00,7.427065,25.02543,-0.000176,24.016463,-0.0079,1.377
10214.00,7.414151,25.02606,-0.000176,24.016217,-0.0079,1.377
10216.00,7.404627,25.02613,-0.000176,24.016702,-0.0079,1.377
10218.00,7.398873,25.02683,-0.000177,24.016280,-0.0079,1.379
10220.00,7.396764,25.02637,-0.000177,24.016046,-0.0078,1.378
10222.00,7.395891,25.02611,-0.000177,24.016101,-0.0078,1.380
10224.00,7.394815,25.02581,-0.000178,24.015444,-0.0079,1.380
10226.00,7.394107,25.02650,-0.000178,24.016362,-0.0079,1.380
10228.00,7.393452,25.02638,-0.000179,24.016387,-0.0078,1.380
10230.00,7.393330,25.02716,-0.000179,24.016434,-0.0079,1.379
10232.00,7.398264,25.02681,-0.000179,24.016421,-0.0079,1.380
10234.00,7.406886,25.02699,-0.000179,24.015852,-0.0078,1.380
10236.00,7.418909,25.02690,-0.000179,24.015910,-0.0079,1.381
10238.00,7.429674,25.02715,-0.000179,24.016242,-0.0078,1.380
10240.00,7.436202,25.02560,-0.000177,24.016358,-0.0079,1.380
10242.00,7.439378,25.02546,-0.000177,24.015843,-0.0079,1.379
10244.00,7.439865,25.02713,-0.000177,24.016300,-0.0078,1.379
10246.00,7.438666,25.02756,-0.000177,24.016150,-0.0078,1.379
10248.00,7.437931,25.02699,-0.000176,24.015986,-0.0078,1.378
10250.00,7.437688,25.02594,-0.000176,24.015858,-0.0078,1.379
10252.00,7.436939,25.02602,-0.000176,24.015956,-0.0078,1.379
10254.00,7.436614,25.02655,-0.000177,24.016543,-0.0079,1.378
10256.00,7.437116,25.02647,-0.000176,24.016409,-0.0078,1.379
10258.00,7.439226,25.02595,-0.000177,24.016246,-0.0078,1.378
10260.00,7.440886,25.02632,-0.000177,24.016282,-0.0078,1.378
10262.00,7.442087,25.02598,-0.000176,24.016572,-0.0079,1.379
10264.00,7.443691,25.02598,-0.000175,24.016001,-0.0079,1.379
10266.00,7.446755,25.02657,-0.000175,24.016139,-0.0078,1.379
10268.00,7.450973,25.02651,-0.000177,24.016487,-0.0079,1.379
10270.00,7.454338,25.02702,-0.000177,24.016469,-0.0079,1.379
10272.00,7.457082,25.02674,-0.000177,24.016253,-0.0078,1.379
10274.00,7.459543,25.02664,-0.000177,24.016374,-0.0078,1.379
10276.00,7.461585,25.02697,-0.000176,24.015638,-0.0078,1.379
10278.00,7.462932,25.02623,-0.000176,24.017179,-0.0078,1.379
10280.00,7.464285,25.02580,-0.000177,24.016347,-0.0078,1.378
10282.00,7.465293,25.02653,-0.000178,24.015687,-0.0078,1.379
10284.00,7.465607,25.02635,-0.000177,24.016322,-0.0078,1.379
10286.00,7.465477,25.02606,-0.000176,24.016353,-0.0078,1.379
10288.00,7.464705,25.02651,-0.000177,24.015974,-0.0078,1.378
10290.00,7.463202,25.02684,-0.000175,24.016403,-0.0079,1.379
10292.00,7.462290,25.02678,-0.000176,24.016458,-0.0078,1.379
10294.00,7.461147,25.02634,-0.000176,24.016059,-0.0078,1.379
10296.00,7.459206,25.02677,-0.000176,24.016630,-0.0079,1.379
10298.00,7.457595,25.02697,-0.000178,24.016396,-0.0079,1.380
10300.00,7.456694,25.02639,-0.000178,24.016106,-0.0078,1.379
10302.00,7.456012,25.02713,-0.000177,24.016117,-0.0078,1.379
10304.00,7.454823,25.02735,-0.000177,24.015930,-0.0078,1.378
10306.00,7.454063,25.02684,-0.000176,24.016046,-0.0079,1.379
10308.00,7.453726,25.02653,-0.000177,24.016675,-0.0078,1.379
10310.00,7.452824,25.02576,-0.000176,24.016008,-0.0079,1.379
10312.00,7.452253,25.02642,-0.000176,24.016015,-0.0079,1.379
10314.00,7.453260,25.02730,-0.000177,24.016735,-0.0078,1.379
10316.00,7.452630,25.02744,-0.000177,24.016514,-0.0078,1.378
10318.00,7.451860,25.02766,-0.000176,24.016530,-0.0078,1.379
10320.00,7.451847,25.02687,-0.000176,24.016050,-0.0078,1.379
10322.00,7.452524,25.02643,-0.000176,24.015658,-0.0079,1.379
10324.00,7.453065,25.02598,-0.000176,24.016198,-0.0078,1.379
10326.00,7.453859,25.02637,-0.000178,24.016693,-0.0078,1.379
10328.00,7.454336,25.02597,-0.000177,24.016273,-0.0079,1.379
10330.00,7.454368,25.02575,-0.000176,24.016206,-0.0079,1.378
10332.00,7.454291,25.02598,-0.000177,24.016095,-0.0078,1.379
10334.00,7.454321,25.02575,-0.000178,24.016606,-0.0079,1.379
10336.00,7.454912,25.02549,-0.000177,24.017002,-0.0078,1.379
10338.00,7.455380,25.02586,-0.000177,24.015979,-0.0078,1.379
10340.00,7.455106,25.02589,-0.000177,24.016247,-0.0079,1.379
10342.00,7.454732,25.02642,-0.000177,24.015836,-0.0078,1.379
10344.00,7.455254,25.02665,-0.000177,24.016309,-0.0079,1.379
10346.00,7.455303,25.02657,-0.000177,24.015957,-0.0079,1.379
10348.00,7.454469,25.02671,-0.000176,24.015995,-0.0079,1.379
10350.00,7.454265,25.02642,-0.000176,24.015658,-0.0078,1.379
10352.00,7.454457,25.02611,-0.000176,24.016452,-0.0078,1.380
10354.00,7.453890,25.02606,-0.000177,24.016432,-0.0078,1.380
10356.00,7.454148,25.02649,-0.000177,24.016153,-0.0079,1.380
10358.00,7.453916,25.02687,-0.000177,24.016358,-0.0079,1.379
10360.00,7.453037,25.02663,-0.000177,24.015874,-0.0079,1.379
10362.00,7.452367,25.02714,-0.000178,24.016420,-0.0078,1.379
10364.00,7.452917,25.02744,-0.000177,24.015604,-0.0079,1.379
10366.00,7.453575,25.02819,-0.000176,24.015517,-0.0078,1.379
10368.00,7.453192,25.02819,-0.000177,24.016160,-0.0079,1.380
10370.00,7.452989,25.02739,-0.000177,24.016171,-0.0078,1.379
10372.00,7.453442,25.02696,-0.000177,24.016019,-0.0078,1.379
10374.00,7.453630,25.02682,-0.000176,24.016414,-0.0079,1.379
10376.00,7.453127,25.02673,-0.000177,24.016226,-0.0078,1.379
10378.00,7.452106,25.02577,-0.000177,24.017188,-0.0078,1.380
10380.00,7.452054,25.02578,-0.000177,24.016818,-0.0078,1.380
10382.00,7.451892,25.02613,-0.000177,24.015733,-0.0079,1.379
10384.00,7.451305,25.02581,-0.000177,24.016566,-0.0078,1.380
10386.00,7.450694,25.02555,-0.000177,24.015946,-0.0078,1.379
10388.00,7.450776,25.02555,-0.000176,24.016663,-0.0078,1.379
10390.00,7.451288,25.02526,-0.000177,24.016746,-0.0078,1.379
10392.00,7.450750,25.02630,-0.000177,24.015838,-0.0079,1.379
10394.00,7.450287,25.02599,-0.000176,24.015747,-0.0078,1.379
10396.00,7.451490,25.02659,-0.000177,24.015850,-0.0079,1.379
10398.00,7.452157,25.02731,-0.000177,24.016122,-0.0078,1.379
10400.00,7.451539,25.02693,-0.000176,24.016177,-0.0079,1.380
10402.00,7.452070,25.02724,-0.000178,24.015811,-0.0079,1.380
10404.00,7.452034,25.02713,-0.000177,24.015426,-0.0078,1.380
10406.00,7.452407,25.02732,-0.000177,24.016084,-0.0078,1.379
10408.00,7.452791,25.02780,-0.000178,24.016255,-0.0079,1.380
10410.00,7.452773,25.02669,-0.000178,24.015990,-0.0079,1.380
10412.00,7.451990,25.02698,-0.000177,24.015975,-0.0078,1.379
10414.00,7.451399,25.02659,-0.000177,24.015281,-0.0078,1.380
10416.00,7.451690,25.02724,-0.000177,24.016024,-0.0078,1.380
10418.00,7.452087,25.02713,-0.000177,24.016179,-0.0079,1.380
10420.00,7.451958,25.02605,-0.000177,24.016084,-0.0079,1.380
10422.00,7.451373,25.02523,-0.000177,24.016068,-0.0079,1.379
10424.00,7.452120,25.02583,-0.000177,24.016224,-0.0078,1.379
10426.00,7.452218,25.02639,-0.000176,24.016298,-0.0078,1.379
10428.00,7.451977,25.02634,-0.000176,24.016849,-0.0079,1.380
10430.00,7.451861,25.02717,-0.000177,24.015811,-0.0078,1.380
10432.00,7.451589,25.02728,-0.000176,24.016276,-0.0078,1.380
10434.00,7.450766,25.02723,-0.000176,24.016106,-0.0078,1.380
10436.00,7.451567,25.02671,-0.000177,24.016162,-0.0079,1.380
10438.00,7.452143,25.02603,-0.000176,24.016389,-0.0079,1.380
10440.00,7.451087,25.02629,-0.000177,24.016081,-0.0078,1.379
10442.00,7.451379,25.02712,-0.000176,24.016077,-0.0078,1.379
10444.00,7.451525,25.02646,-0.000177,24.016262,-0.0078,1.379
10446.00,7.451475,25.02691,-0.000177,24.015437,-0.0078,1.379
10448.00,7.452206,25.02664,-0.000176,24.015658,-0.0079,1.379
10450.00,7.451196,25.02674,-0.000177,24.016278,-0.0078,1.379
10452.00,7.450944,25.02708,-0.000176,24.016960,-0.0078,1.379
10454.00,7.451272,25.02672,-0.000177,24.016048,-0.0079,1.380
10456.00,7.450863,25.02713,-0.000177,24.016534,-0.0078,1.380
10458.00,7.450443,25.02740,-0.000178,24.016378,-0.0078,1.380
10460.00,7.451594,25.02690,-0.000177,24.015898,-0.0079,1.380
10462.00,7.452286,25.02676,-0.000176,24.015850,-0.0079,1.380
10464.00,7.451406,25.02714,-0.000177,24.016320,-0.0079,1.379
10466.00,7.451566,25.02769,-0.000177,24.016343,-0.0079,1.379
10468.00,7.452055,25.02787,-0.000177,24.016117,-0.0078,1.380
10470.00,7.452248,25.02701,-0.000178,24.015508,-0.0078,1.380
10472.00,7.451427,25.02685,-0.000177,24.016586,-0.0079,1.380
10474.00,7.450095,25.02712,-0.000177,24.016169,-0.0079,1.380
10476.00,7.450341,25.02726,-0.000177,24.016189,-0.0078,1.379
10478.00,7.450030,25.02770,-0.000178,24.015914,-0.0078,1.379
10480.00,7.450085,25.02823,-0.000177,24.015374,-0.0079,1.379
10482.00,7.450121,25.02784,-0.000176,24.016264,-0.0079,1.379
10484.00,7.450245,25.02790,-0.000176,24.016478,-0.0078,1.379
10486.00,7.449404,25.02794,-0.000177,24.016653,-0.0078,1.380
10488.00,7.450117,25.02738,-0.000178,24.016224,-0.0079,1.380
10490.00,7.451071,25.02837,-0.000177,24.016445,-0.0078,1.380
10492.00,7.450602,25.02854,-0.000176,24.016806,-0.0078,1.379
10494.00,7.450751,25.02764,-0.000176,24.016376,-0.0079,1.379
10496.00,7.450570,25.02776,-0.000176,24.016106,-0.0078,1.379
10498.00,7.450963,25.02756,-0.000176,24.016530,-0.0078,1.379
10500.00,7.451079,25.02798,-0.000176,24.016675,-0.0078,1.379
10502.00,7.450379,25.02841,-0.000176,24.016362,-0.0078,1.380
10504.00,7.450628,25.02829,-0.000176,24.016673,-0.0079,1.380
10506.00,7.450652,25.02842,-0.000176,24.016416,-0.0079,1.379
10508.00,7.450786,25.02815,-0.000177,24.016653,-0.0079,1.379
10510.00,7.450949,25.02728,-0.000177,24.016084,-0.0078,1.380
10512.00,7.451179,25.02811,-0.000175,24.015977,-0.0078,1.379
10514.00,7.451381,25.02779,-0.000175,24.016318,-0.0078,1.379
10516.00,7.451663,25.02932,-0.000176,24.016494,-0.0078,1.379
10518.00,7.451267,25.02957,-0.000176,24.016634,-0.0078,1.380
10520.00,7.451946,25.02828,-0.000176,24.016316,-0.0078,1.380
10522.00,7.452482,25.02881,-0.000177,24.016577,-0.0078,1.379
10524.00,7.451825,25.02898,-0.000177,24.015985,-0.0079,1.380
10526.00,7.452092,25.02898,-0.000176,24.016142,-0.0078,1.379
10528.00,7.451339,25.02878,-0.000176,24.016211,-0.0078,1.380
10530.00,7.451177,25.02936,-0.000176,24.016467,-0.0078,1.379
10532.00,7.451591,25.02930,-0.000177,24.016668,-0.0078,1.379
10534.00,7.451090,25.02884,-0.000176,24.015936,-0.0078,1.380
10536.00,7.450563,25.02815,-0.000176,24.016240,-0.0078,1.379
10538.00,7.450802,25.02874,-0.000177,24.016394,-0.0078,1.380
10540.00,7.451273,25.02858,-0.000177,24.015705,-0.0078,1.380
10542.00,7.451194,25.02767,-0.000177,24.016113,-0.0078,1.380
10544.00,7.451043,25.02738,-0.000178,24.016354,-0.0078,1.380
10546.00,7.450520,25.02763,-0.000177,24.015691,-0.0079,1.380
10548.00,7.450867,25.02803,-0.000176,24.016541,-0.0078,1.380
10550.00,7.452053,25.02733,-0.000177,24.016387,-0.0078,1.379
10552.00,7.452417,25.02795,-0.000176,24.016111,-0.0078,1.379
10554.00,7.452876,25.02792,-0.000176,24.016400,-0.0079,1.380
10556.00,7.452402,25.02800,-0.000177,24.015994,-0.0078,1.380
10558.00,7.451406,25.02820,-0.000177,24.016191,-0.0078,1.380
10560.00,7.451860,25.02784,-0.000177,24.016601,-0.0078,1.380
10562.00,7.451667,25.02849,-0.000177,24.016068,-0.0079,1.381
10564.00,7.451656,25.02792,-0.000177,24.015979,-0.0078,1.380
10566.00,7.451914,25.02856,-0.000177,24.016200,-0.0078,1.380
10568.00,7.451657,25.02867,-0.000176,24.016117,-0.0078,1.379
10570.00,7.451213,25.02808,-0.000176,24.016590,-0.0078,1.380
10572.00,7.451571,25.02830,-0.000176,24.015919,-0.0079,1.380
10574.00,7.452333,25.02759,-0.000177,24.016296,-0.0079,1.380
10576.00,7.452083,25.02873,-0.000176,24.016949,-0.0078,1.380
10578.00,7.451618,25.02779,-0.000176,24.016206,-0.0078,1.380
10580.00,7.450338,25.02773,-0.000176,24.015916,-0.0078,1.380
10582.00,7.449861,25.02714,-0.000177,24.015593,-0.0078,1.380
10584.00,7.450059,25.02781,-0.000177,24.015937,-0.0078,1.380
10586.00,7.450649,25.02782,-0.000176,24.016004,-0.0078,1.381
10588.00,7.451553,25.02794,-0.000178,24.016179,-0.0078,1.380
10590.00,7.451809,25.02793,-0.000177,24.016557,-0.0078,1.380
10592.00,7.451556,25.02736,-0.000176,24.016267,-0.0079,1.379
10594.00,7.452211,25.02815,-0.000176,24.016184,-0.0078,1.380
10596.00,7.451199,25.02883,-0.000179,24.016160,-0.0078,1.380
10598.00,7.450315,25.02878,-0.000177,24.016454,-0.0078,1.380
10600.00,7.451296,25.02910,-0.000176,24.016180,-0.0078,1.381
10602.00,7.452032,25.02914,-0.000177,24.016492,-0.0079,1.380
10604.00,7.451511,25.02888,-0.000178,24.015624,-0.0079,1.380
10606.00,7.451121,25.02839,-0.000178,24.016363,-0.0079,1.380
10608.00,7.450425,25.02804,-0.000176,24.016135,-0.0079,1.380
10610.00,7.450226,25.02850,-0.000176,24.016262,-0.0079,1.380
10612.00,7.450491,25.02894,-0.000176,24.016777,-0.0078,1.380
10614.00,7.450300,25.02863,-0.000178,24.016117,-0.0079,1.380
10616.00,7.450699,25.02902,-0.000179,24.016077,-0.0078,1.381
10618.00,7.451313,25.02791,-0.000177,24.016507,-0.0078,1.380
10620.00,7.451013,25.02754,-0.000179,24.016130,-0.0078,1.380
10622.00,7.450237,25.02814,-0.000178,24.015830,-0.0078,1.380
10624.00,7.450065,25.02849,-0.000177,24.015859,-0.0079,1.380
10626.00,7.450296,25.02755,-0.000177,24.015530,-0.0079,1.380
10628.00,7.450232,25.02690,-0.000177,24.016320,-0.0078,1.380
10630.00,7.450784,25.02640,-0.000177,24.015586,-0.0078,1.379
10632.00,7.450828,25.02745,-0.000176,24.015812,-0.0078,1.380
10634.00,7.450244,25.02786,-0.000176,24.016213,-0.0079,1.380
10636.00,7.450581,25.02766,-0.000177,24.015368,-0.0078,1.380
10638.00,7.451440,25.02756,-0.000177,24.016284,-0.0079,1.380
10640.00,7.451707,25.02655,-0.000177,24.016447,-0.0078,1.380
10642.00,7.450600,25.02704,-0.000177,24.016217,-0.0079,1.380
10644.00,7.450655,25.02796,-0.000177,24.015845,-0.0079,1.380
10646.00,7.450195,25.02715,-0.000177,24.016211,-0.0079,1.380
10648.00,7.450436,25.02673,-0.000175,24.016108,-0.0079,1.380
10650.00,7.449861,25.02722,-0.000176,24.015696,-0.0079,1.380
10652.00,7.449549,25.02775,-0.000177,24.015725,-0.0079,1.380
10654.00,7.448807,25.02746,-0.000177,24.015818,-0.0078,1.380
10656.00,7.449236,25.02767,-0.000177,24.015919,-0.0078,1.380
10658.00,7.449662,25.02819,-0.000177,24.015745,-0.0079,1.380
10660.00,7.449376,25.02801,-0.000176,24.015874,-0.0078,1.380
10662.00,7.449357,25.02765,-0.000178,24.016345,-0.0078,1.381
10664.00,7.449860,25.02767,-0.000178,24.016195,-0.0079,1.381
10666.00,7.449892,25.02785,-0.000177,24.016115,-0.0078,1.380
10668.00,7.449970,25.02839,-0.000177,24.015604,-0.0078,1.380
10670.00,7.450821,25.02768,-0.000178,24.015562,-0.0079,1.380
10672.00,7.450906,25.02774,-0.000178,24.016510,-0.0079,1.380
10674.00,7.450109,25.02809,-0.000177,24.016949,-0.0079,1.380
10676.00,7.450088,25.02788,-0.000177,24.016405,-0.0078,1.380
10678.00,7.450231,25.02661,-0.000177,24.015970,-0.0078,1.380
10680.00,7.450684,25.02697,-0.000177,24.016704,-0.0078,1.380
10682.00,7.450728,25.02654,-0.000178,24.016055,-0.0078,1.380
10684.00,7.449787,25.02682,-0.000178,24.016148,-0.0078,1.381
10686.00,7.449643,25.02770,-0.000178,24.015843,-0.0078,1.380
10688.00,7.450272,25.02716,-0.000177,24.015624,-0.0078,1.380
10690.00,7.450686,25.02710,-0.000177,24.016171,-0.0078,1.380
10692.00,7.450782,25.02735,-0.000178,24.015448,-0.0079,1.380
10694.00,7.450364,25.02730,-0.000177,24.015912,-0.0079,1.380
10696.00,7.449771,25.02741,-0.000178,24.015753,-0.0079,1.381
10698.00,7.451067,25.02762,-0.000178,24.016536,-0.0079,1.380
10700.00,7.451453,25.02827,-0.000179,24.016231,-0.0079,1.380
10702.00,7.451148,25.02835,-0.000178,24.015887,-0.0078,1.380
10704.00,7.451317,25.02707,-0.000177,24.016338,-0.0079,1.380
10706.00,7.450544,25.02795,-0.000176,24.016064,-0.0078,1.381
10708.00,7.450952,25.02767,-0.000177,24.016275,-0.0078,1.381
10710.00,7.451128,25.02746,-0.000177,24.016191,-0.0079,1.380
10712.00,7.451623,25.02820,-0.000177,24.016044,-0.0079,1.380
10714.00,7.451329,25.02825,-0.000176,24.015832,-0.0078,1.380
10716.00,7.450881,25.02768,-0.000177,24.016034,-0.0079,1.380
10718.00,7.451196,25.02743,-0.000177,24.015883,-0.0079,1.380
10720.00,7.450939,25.02767,-0.000176,24.016380,-0.0078,1.380
10722.00,7.450446,25.02741,-0.000177,24.015845,-0.0078,1.380
10724.00,7.449821,25.02784,-0.000178,24.016450,-0.0078,1.381
10726.00,7.449549,25.02796,-0.000177,24.016460,-0.0078,1.380
10728.00,7.449292,25.02711,-0.000177,24.015905,-0.0079,1.380
10730.00,7.450316,25.02745,-0.000175,24.015307,-0.0078,1.381
10732.00,7.450160,25.02762,-0.000176,24.016372,-0.0078,1.380
10734.00,7.449896,25.02713,-0.000177,24.015696,-0.0079,1.381
10736.00,7.450293,25.02705,-0.000177,24.016066,-0.0078,1.380
10738.00,7.449810,25.02682,-0.000177,24.015820,-0.0078,1.380
10740.00,7.449456,25.02750,-0.000177,24.016003,-0.0078,1.380
10742.00,7.449675,25.02816,-0.000177,24.016601,-0.0078,1.381
10744.00,7.449594,25.02725,-0.000176,24.015961,-0.0078,1.380
10746.00,7.449968,25.02671,-0.000176,24.015421,-0.0078,1.380
10748.00,7.449995,25.02754,-0.000176,24.016391,-0.0079,1.380
10750.00,7.449979,25.02773,-0.000177,24.015682,-0.0079,1.380
10752.00,7.449904,25.02721,-0.000177,24.015653,-0.0079,1.381
10754.00,7.449947,25.02747,-0.000176,24.017079,-0.0079,1.380
10756.00,7.449653,25.02799,-0.000176,24.016556,-0.0079,1.381
10758.00,7.449885,25.02779,-0.000177,24.016873,-0.0078,1.380
10760.00,7.449871,25.02834,-0.000177,24.016072,-0.0078,1.380
10762.00,7.450445,25.02868,-0.000177,24.016650,-0.0078,1.380
10764.00,7.451011,25.02817,-0.000177,24.016679,-0.0078,1.380
10766.00,7.451416,25.02708,-0.000177,24.016474,-0.0078,1.381
10768.00,7.451733,25.02878,-0.000178,24.016309,-0.0078,1.381
10770.00,7.451023,25.02838,-0.000177,24.016171,-0.0078,1.380
10772.00,7.451052,25.02785,-0.000176,24.016343,-0.0078,1.380
10774.00,7.451500,25.02828,-0.000176,24.016023,-0.0079,1.381
10776.00,7.449755,25.02813,-0.000177,24.015499,-0.0078,1.380
10778.00,7.449691,25.02836,-0.000177,24.015932,-0.0079,1.380
10780.00,7.449881,25.02893,-0.000175,24.016566,-0.0078,1.380
10782.00,7.450600,25.02881,-0.000175,24.016374,-0.0078,1.381
10784.00,7.451250,25.02895,-0.000176,24.015870,-0.0078,1.381
10786.00,7.451282,25.02827,-0.000177,24.016372,-0.0079,1.380
10788.00,7.451020,25.02848,-0.000177,24.015765,-0.0078,1.381
10790.00,7.450360,25.02863,-0.000177,24.015615,-0.0079,1.381
10792.00,7.450393,25.02873,-0.000178,24.016503,-0.0078,1.380
10794.00,7.450304,25.02881,-0.000177,24.017215,-0.0078,1.380
10796.00,7.449503,25.02883,-0.000177,24.016318,-0.0079,1.381
10798.00,7.449156,25.02935,-0.000177,24.015791,-0.0078,1.381
10800.00,7.449877,25.02972,-0.000178,24.016396,-0.0078,1.381
10802.00,7.450260,25.02928,-0.000178,24.015879,-0.0079,1.380
10804.00,7.450918,25.02945,-0.000178,24.015927,-0.0079,1.381
@18,12.0000,24.0
10806.00,7.451680,25.02890,-0.000178,24.016498,-0.0079,1.381
10808.00,7.448027,25.02798,-0.000178,24.016789,-0.0079,1.381
10810.00,7.440084,25.02836,-0.000177,24.016075,-0.0079,1.380
10812.00,7.429782,25.02835,-0.000176,24.015664,-0.0079,1.380
10814.00,7.418425,25.02913,-0.000176,24.016753,-0.0078,1.379
10816.00,7.408928,25.02880,-0.000176,24.016400,-0.0078,1.380
10818.00,7.401925,25.02854,-0.000176,24.015653,-0.0079,1.380
10820.00,7.399458,25.02891,-0.000177,24.016719,-0.0078,1.382
10822.00,7.398084,25.02831,-0.000177,24.016198,-0.0079,1.382
10824.00,7.397398,25.02825,-0.000178,24.016576,-0.0079,1.382
10826.00,7.397427,25.02787,-0.000180,24.016358,-0.0079,1.383
10828.00,7.396387,25.02763,-0.000180,24.015879,-0.0079,1.382
10830.00,7.395653,25.02844,-0.000178,24.016595,-0.0078,1.382
10832.00,7.399559,25.02878,-0.000178,24.015872,-0.0078,1.382
10834.00,7.408288,25.02766,-0.000178,24.015591,-0.0078,1.383
10836.00,7.418462,25.02767,-0.000180,24.016304,-0.0078,1.383
10838.00,7.428858,25.02846,-0.000179,24.016046,-0.0078,1.383
10840.00,7.436063,25.02841,-0.000179,24.016722,-0.0078,1.383
10842.00,7.440362,25.02752,-0.000179,24.016110,-0.0078,1.382
10844.00,7.441566,25.02843,-0.000178,24.016077,-0.0079,1.381
10846.00,7.441434,25.02825,-0.000176,24.016320,-0.0078,1.381
10848.00,7.440161,25.02828,-0.000175,24.015733,-0.0078,1.381
10850.00,7.439520,25.02898,-0.000176,24.016552,-0.0078,1.381
10852.00,7.438728,25.02725,-0.000177,24.016345,-0.0079,1.381
10854.00,7.438676,25.02700,-0.000177,24.016305,-0.0079,1.381
10856.00,7.439297,25.02749,-0.000176,24.015970,-0.0079,1.381
10858.00,7.441060,25.02738,-0.000175,24.016481,-0.0078,1.381
10860.00,7.443115,25.02700,-0.000176,24.016253,-0.0079,1.381
10862.00,7.444616,25.02759,-0.000176,24.016246,-0.0078,1.381
10864.00,7.447042,25.02798,-0.000176,24.016217,-0.0079,1.381
10866.00,7.448806,25.02789,-0.000176,24.016159,-0.0079,1.381
10868.00,7.450128,25.02759,-0.000177,24.016788,-0.0079,1.382
10870.00,7.452792,25.02787,-0.000178,24.016389,-0.0079,1.381
10872.00,7.456541,25.02727,-0.000177,24.016322,-0.0078,1.381
10874.00,7.458318,25.02747,-0.000177,24.015711,-0.0078,1.381
10876.00,7.460691,25.02661,-0.000177,24.016514,-0.0078,1.381
10878.00,7.462108,25.02672,-0.000176,24.015914,-0.0078,1.382
10880.00,7.463101,25.02700,-0.000177,24.016293,-0.0078,1.381
10882.00,7.463718,25.02726,-0.000176,24.016037,-0.0078,1.380
10884.00,7.464186,25.02817,-0.000176,24.016472,-0.0078,1.382
10886.00,7.463663,25.02807,-0.000177,24.016037,-0.0078,1.382
10888.00,7.462226,25.02828,-0.000177,24.016180,-0.0078,1.381
10890.00,7.461755,25.02758,-0.000176,24.016160,-0.0078,1.381
10892.00,7.460623,25.02751,-0.000177,24.015945,-0.0079,1.381
10894.00,7.459005,25.02700,-0.000178,24.016545,-0.0079,1.381
10896.00,7.457336,25.02660,-0.000177,24.016092,-0.0079,1.381
10898.00,7.456426,25.02721,-0.000177,24.016012,-0.0079,1.381
10900.00,7.455789,25.02667,-0.000178,24.016242,-0.0078,1.381
10902.00,7.455301,25.02668,-0.000178,24.016093,-0.0078,1.381
10904.00,7.454859,25.02654,-0.000177,24.015758,-0.0079,1.381
10906.00,7.453353,25.02656,-0.000177,24.015758,-0.0078,1.381
10908.00,7.452076,25.02640,-0.000177,24.016304,-0.0079,1.381
10910.00,7.452211,25.02718,-0.000176,24.016044,-0.0078,1.381
10912.00,7.452632,25.02676,-0.000177,24.016092,-0.0079,1.382
10914.00,7.453192,25.02712,-0.000177,24.016688,-0.0079,1.382
10916.00,7.452470,25.02746,-0.000177,24.016148,-0.0079,1.381
10918.00,7.452262,25.02740,-0.000177,24.016507,-0.0078,1.381
10920.00,7.452204,25.02810,-0.000176,24.017186,-0.0078,1.381
10922.00,7.452326,25.02733,-0.000177,24.016340,-0.0078,1.381
10924.00,7.453353,25.02742,-0.000176,24.015820,-0.0078,1.381
10926.00,7.453882,25.02778,-0.000177,24.016643,-0.0079,1.381
10928.00,7.454183,25.02657,-0.000178,24.016334,-0.0078,1.382
10930.00,7.454534,25.02610,-0.000176,24.016380,-0.0078,1.382
10932.00,7.454108,25.02730,-0.000175,24.016160,-0.0079,1.381
10934.00,7.454164,25.02755,-0.000176,24.015608,-0.0078,1.381
10936.00,7.454027,25.02753,-0.000176,24.015883,-0.0079,1.382
10938.00,7.453745,25.02824,-0.000176,24.015763,-0.0078,1.381
10940.00,7.453404,25.02836,-0.000176,24.015876,-0.0078,1.381
10942.00,7.452868,25.02845,-0.000176,24.016822,-0.0079,1.381
10944.00,7.452844,25.02770,-0.000177,24.016284,-0.0079,1.382
10946.00,7.452670,25.02692,-0.000176,24.016376,-0.0078,1.381
10948.00,7.452261,25.02765,-0.000176,24.015562,-0.0078,1.381
10950.00,7.453098,25.02809,-0.000176,24.016777,-0.0078,1.381
10952.00,7.453628,25.02855,-0.000177,24.016677,-0.0079,1.381
10954.00,7.452926,25.02814,-0.000176,24.016318,-0.0079,1.381
10956.00,7.453295,25.02814,-0.000177,24.016759,-0.0079,1.382
10958.00,7.453327,25.02875,-0.000177,24.016490,-0.0079,1.381
10960.00,7.453119,25.02859,-0.000177,24.016026,-0.0079,1.381
10962.00,7.452898,25.02805,-0.000177,24.015937,-0.0079,1.381
10964.00,7.453111,25.02753,-0.000176,24.016432,-0.0078,1.382
10966.00,7.453121,25.02722,-0.000176,24.015977,-0.0079,1.382
10968.00,7.452699,25.02817,-0.000176,24.016329,-0.0078,1.382
10970.00,7.452829,25.02759,-0.000178,24.016579,-0.0079,1.382
10972.00,7.452810,25.02780,-0.000177,24.016324,-0.0078,1.381
10974.00,7.452614,25.02787,-0.000175,24.016516,-0.0078,1.381
10976.00,7.452042,25.02810,-0.000176,24.016530,-0.0079,1.381
10978.00,7.451167,25.02745,-0.000176,24.015582,-0.0079,1.381
10980.00,7.451521,25.02678,-0.000176,24.015725,-0.0079,1.382
10982.00,7.451515,25.02738,-0.000177,24.015546,-0.0078,1.381
10984.00,7.452324,25.02771,-0.000177,24.015622,-0.0079,1.382
10986.00,7.451789,25.02791,-0.000177,24.015952,-0.0079,1.382
10988.00,7.451462,25.02727,-0.000176,24.016017,-0.0079,1.382
10990.00,7.451786,25.02743,-0.000177,24.016338,-0.0079,1.382
10992.00,7.451929,25.02752,-0.000178,24.016684,-0.0079,1.382
10994.00,7.451900,25.02694,-0.000177,24.015818,-0.0079,1.381
10996.00,7.450881,25.02696,-0.000176,24.016186,-0.0078,1.381
10998.00,7.451046,25.02704,-0.000177,24.016441,-0.0079,1.382
11000.00,7.450903,25.02750,-0.000178,24.016117,-0.0078,1.382
11002.00,7.451190,25.02784,-0.000178,24.016490,-0.0079,1.382
11004.00,7.451116,25.02767,-0.000177,24.016072,-0.0078,1.381
11006.00,7.451080,25.02778,-0.000176,24.016180,-0.0078,1.382
11008.00,7.451073,25.02873,-0.000177,24.016432,-0.0078,1.381
11010.00,7.451388,25.02876,-0.000176,24.016719,-0.0078,1.382
11012.00,7.451180,25.02857,-0.000177,24.015357,-0.0079,1.381
11014.00,7.451571,25.02876,-0.000176,24.015542,-0.0078,1.381
11016.00,7.451750,25.02932,-0.000176,24.016193,-0.0078,1.382
11018.00,7.451754,25.02850,-0.000176,24.016006,-0.0078,1.382
11020.00,7.452159,25.02879,-0.000177,24.016728,-0.0079,1.382
11022.00,7.451320,25.02883,-0.000177,24.016014,-0.0078,1.382
11024.00,7.450758,25.02902,-0.000178,24.015858,-0.0078,1.382
11026.00,7.450465,25.02865,-0.000178,24.016050,-0.0078,1.382
11028.00,7.450805,25.02896,-0.000177,24.016347,-0.0079,1.381
11030.00,7.451319,25.02960,-0.000176,24.016706,-0.0078,1.381
11032.00,7.451367,25.02940,-0.000177,24.016278,-0.0078,1.381
11034.00,7.452257,25.02926,-0.000177,24.016688,-0.0078,1.382
11036.00,7.451845,25.02902,-0.000177,24.016494,-0.0078,1.382
11038.00,7.451148,25.02884,-0.000178,24.015013,-0.0078,1.382
11040.00,7.450984,25.02821,-0.000178,24.015656,-0.0078,1.382
11042.00,7.450652,25.02895,-0.000176,24.016637,-0.0078,1.381
11044.00,7.450663,25.02872,-0.000176,24.016724,-0.0078,1.382
11046.00,7.450375,25.03016,-0.000176,24.015916,-0.0078,1.382
11048.00,7.450677,25.02940,-0.000176,24.015919,-0.0078,1.381
11050.00,7.450610,25.02967,-0.000176,24.015881,-0.0078,1.381
11052.00,7.450666,25.02901,-0.000177,24.016550,-0.0078,1.382
11054.00,7.450250,25.02900,-0.000176,24.015678,-0.0078,1.382
11056.00,7.450286,25.02870,-0.000176,24.015450,-0.0079,1.381
11058.00,7.450922,25.02947,-0.000176,24.016383,-0.0078,1.382
11060.00,7.450425,25.02996,-0.000177,24.016028,-0.0079,1.382
11062.00,7.450111,25.02988,-0.000177,24.015879,-0.0079,1.382
11064.00,7.450599,25.02970,-0.000177,24.016180,-0.0079,1.381
11066.00,7.450592,25.02904,-0.000177,24.016048,-0.0078,1.382
11068.00,7.450394,25.02980,-0.000177,24.016479,-0.0078,1.382
11070.00,7.449985,25.02965,-0.000176,24.016619,-0.0078,1.382
11072.00,7.450240,25.02846,-0.000177,24.016481,-0.0079,1.382
11074.00,7.450093,25.02920,-0.000176,24.016409,-0.0079,1.381
11076.00,7.450391,25.02937,-0.000175,24.017018,-0.0078,1.381
11078.00,7.451237,25.02839,-0.000175,24.016666,-0.0078,1.382
11080.00,7.450553,25.02862,-0.000177,24.016197,-0.0078,1.382
11082.00,7.450111,25.02932,-0.000178,24.016423,-0.0078,1.382
11084.00,7.450370,25.02847,-0.000177,24.016445,-0.0078,1.382
11086.00,7.450405,25.02891,-0.000177,24.015424,-0.0079,1.382
11088.00,7.450820,25.02803,-0.000177,24.016420,-0.0078,1.382
11090.00,7.451542,25.02777,-0.000176,24.016568,-0.0078,1.382
11092.00,7.451127,25.02853,-0.000177,24.015890,-0.0079,1.382
11094.00,7.451091,25.02849,-0.000177,24.015743,-0.0079,1.382
11096.00,7.451155,25.02869,-0.000177,24.016447,-0.0078,1.382
11098.00,7.450865,25.02870,-0.000177,24.016246,-0.0079,1.382
11100.00,7.450287,25.02827,-0.000177,24.016586,-0.0079,1.381
11102.00,7.450295,25.02857,-0.000177,24.016487,-0.0078,1.382
11104.00,7.450118,25.02857,-0.000176,24.015820,-0.0078,1.382
11106.00,7.450963,25.02895,-0.000177,24.016460,-0.0078,1.382
11108.00,7.450808,25.02920,-0.000176,24.016111,-0.0078,1.382
11110.00,7.451221,25.02844,-0.000177,24.016097,-0.0078,1.382
11112.00,7.450131,25.02769,-0.000177,24.016256,-0.0079,1.382
11114.00,7.449737,25.02821,-0.000177,24.016302,-0.0078,1.382
11116.00,7.450510,25.02743,-0.000176,24.016258,-0.0078,1.382
11118.00,7.450368,25.02700,-0.000177,24.015446,-0.0079,1.382
11120.00,7.449735,25.02837,-0.000176,24.016019,-0.0079,1.382
11122.00,7.449965,25.02846,-0.000177,24.016186,-0.0078,1.382
11124.00,7.449487,25.02793,-0.000177,24.016476,-0.0078,1.382
11126.00,7.450046,25.02854,-0.000178,24.015876,-0.0078,1.383
11128.00,7.450389,25.02873,-0.000178,24.016012,-0.0079,1.383
11130.00,7.450399,25.02785,-0.000176,24.015776,-0.0079,1.382
11132.00,7.449951,25.02843,-0.000176,24.015832,-0.0078,1.382
11134.00,7.450448,25.02814,-0.000176,24.016916,-0.0078,1.381
11136.00,7.450141,25.02781,-0.000176,24.016160,-0.0078,1.382
11138.00,7.450571,25.02804,-0.000177,24.016043,-0.0079,1.382
11140.00,7.451189,25.02727,-0.000177,24.017032,-0.0078,1.383
11142.00,7.450792,25.02747,-0.000177,24.016487,-0.0078,1.383
11144.00,7.450918,25.02828,-0.000177,24.015966,-0.0079,1.382
11146.00,7.450862,25.02759,-0.000177,24.016463,-0.0079,1.382
11148.00,7.450298,25.02737,-0.000176,24.016133,-0.0078,1.382
11150.00,7.449294,25.02816,-0.000176,24.015772,-0.0078,1.382
11152.00,7.449426,25.02839,-0.000175,24.016264,-0.0078,1.382
11154.00,7.450580,25.02797,-0.000176,24.015917,-0.0078,1.382
11156.00,7.450869,25.02783,-0.000177,24.015992,-0.0078,1.382
11158.00,7.451212,25.02764,-0.000177,24.016472,-0.0078,1.382
11160.00,7.451075,25.02770,-0.000176,24.016407,-0.0078,1.382
11162.00,7.449928,25.02777,-0.000176,24.016102,-0.0078,1.382
11164.00,7.449626,25.02815,-0.000176,24.017050,-0.0078,1.382
11166.00,7.449515,25.02802,-0.000177,24.016035,-0.0078,1.382
11168.00,7.449557,25.02837,-0.000176,24.016037,-0.0078,1.382
11170.00,7.448740,25.02722,-0.000176,24.015841,-0.0078,1.382
11172.00,7.450647,25.02833,-0.000178,24.015678,-0.0079,1.383
11174.00,7.451415,25.02755,-0.000179,24.016193,-0.0078,1.383
11176.00,7.450615,25.02773,-0.000178,24.016318,-0.0079,1.382
11178.00,7.450365,25.02744,-0.000177,24.016001,-0.0078,1.382
11180.00,7.450750,25.02832,-0.000176,24.015578,-0.0078,1.382
11182.00,7.451243,25.02783,-0.000177,24.015734,-0.0079,1.382
11184.00,7.450328,25.02848,-0.000175,24.016414,-0.0078,1.382
11186.00,7.450734,25.02815,-0.000177,24.016342,-0.0078,1.382
11188.00,7.450731,25.02869,-0.000176,24.016392,-0.0078,1.383
11190.00,7.449865,25.02909,-0.000176,24.016053,-0.0078,1.382
11192.00,7.449637,25.02867,-0.000176,24.015908,-0.0078,1.382
11194.00,7.451022,25.02755,-0.000177,24.016039,-0.0078,1.382
11196.00,7.450587,25.02793,-0.000177,24.015807,-0.0079,1.382
11198.00,7.449927,25.02800,-0.000177,24.016441,-0.0079,1.382
11200.00,7.449365,25.02796,-0.000177,24.015928,-0.0078,1.382
11202.00,7.448490,25.02832,-0.000177,24.016084,-0.0078,1.382
11204.00,7.448449,25.02829,-0.000177,24.016017,-0.0079,1.383
11206.00,7.449326,25.02860,-0.000176,24.016287,-0.0078,1.382
11208.00,7.450003,25.02837,-0.000175,24.016249,-0.0078,1.382
11210.00,7.450050,25.02851,-0.000175,24.016015,-0.0078,1.382
11212.00,7.449826,25.02845,-0.000176,24.016481,-0.0079,1.382
11214.00,7.451363,25.02946,-0.000177,24.016744,-0.0078,1.383
11216.00,7.451541,25.02901,-0.000177,24.016469,-0.0078,1.382
11218.00,7.450787,25.02868,-0.000177,24.016191,-0.0078,1.382
11220.00,7.450308,25.02794,-0.000177,24.016768,-0.0079,1.383
11222.00,7.449903,25.02838,-0.000177,24.016197,-0.0078,1.382
11224.00,7.449564,25.02854,-0.000176,24.016590,-0.0078,1.382
11226.00,7.449583,25.02900,-0.000176,24.016456,-0.0078,1.382
11228.00,7.450181,25.02816,-0.000176,24.015825,-0.0079,1.383
11230.00,7.450505,25.02828,-0.000177,24.015727,-0.0078,1.382
11232.00,7.449967,25.02803,-0.000177,24.015876,-0.0079,1.381
11234.00,7.450219,25.02867,-0.000178,24.015908,-0.0079,1.382
11236.00,7.450818,25.02893,-0.000178,24.016523,-0.0078,1.383
11238.00,7.450778,25.02884,-0.000177,24.016191,-0.0078,1.382
11240.00,7.450580,25.02819,-0.000178,24.016653,-0.0078,1.382
11242.00,7.450042,25.02730,-0.000177,24.016061,-0.0078,1.383
11244.00,7.449407,25.02755,-0.000177,24.016262,-0.0078,1.383
11246.00,7.450029,25.02809,-0.000178,24.016035,-0.0078,1.383
11248.00,7.450598,25.02741,-0.000177,24.015736,-0.0078,1.383
11250.00,7.450226,25.02748,-0.000177,24.016664,-0.0079,1.382
11252.00,7.449969,25.02748,-0.000177,24.016405,-0.0078,1.383
11254.00,7.450036,25.02828,-0.000177,24.015908,-0.0078,1.383
11256.00,7.450106,25.02818,-0.000177,24.016068,-0.0078,1.383
11258.00,7.450158,25.02769,-0.000177,24.016467,-0.0079,1.383
11260.00,7.451277,25.02773,-0.000176,24.016403,-0.0079,1.382
11262.00,7.450266,25.02789,-0.000176,24.016478,-0.0079,1.383
11264.00,7.450203,25.02787,-0.000177,24.016421,-0.0078,1.382
11266.00,7.450171,25.02795,-0.000176,24.016837,-0.0078,1.382
11268.00,7.449735,25.02784,-0.000176,24.016329,-0.0078,1.383
11270.00,7.449825,25.02776,-0.000178,24.016115,-0.0078,1.383
11272.00,7.449442,25.02697,-0.000177,24.015495,-0.0078,1.382
11274.00,7.450184,25.02758,-0.000176,24.015827,-0.0078,1.383
11276.00,7.450306,25.02795,-0.000176,24.016166,-0.0078,1.382
11278.00,7.450418,25.02686,-0.000176,24.016023,-0.0079,1.383
11280.00,7.450324,25.02702,-0.000176,24.016711,-0.0078,1.383
11282.00,7.450697,25.02672,-0.000177,24.015986,-0.0078,1.383
11284.00,7.450786,25.02836,-0.000176,24.016104,-0.0078,1.383
11286.00,7.450262,25.02893,-0.000176,24.016313,-0.0079,1.383
11288.00,7.450493,25.02860,-0.000177,24.016400,-0.0079,1.383
11290.00,7.450621,25.02851,-0.000177,24.015930,-0.0078,1.382
11292.00,7.449078,25.02828,-0.000176,24.016670,-0.0079,1.383
11294.00,7.448753,25.02877,-0.000176,24.016333,-0.0078,1.383
11296.00,7.449779,25.02885,-0.000176,24.015925,-0.0079,1.383
11298.00,7.450268,25.02899,-0.000176,24.016345,-0.0078,1.382
11300.00,7.450517,25.02840,-0.000175,24.015765,-0.0079,1.383
11302.00,7.449534,25.02815,-0.000174,24.016824,-0.0078,1.383
11304.00,7.449377,25.02832,-0.000176,24.016285,-0.0078,1.383
11306.00,7.449765,25.02895,-0.000177,24.016818,-0.0078,1.383
11308.00,7.450590,25.02920,-0.000177,24.016601,-0.0079,1.383
11310.00,7.450629,25.02956,-0.000176,24.015968,-0.0078,1.382
11312.00,7.450418,25.02947,-0.000175,24.016541,-0.0079,1.383
11314.00,7.450804,25.02935,-0.000176,24.016019,-0.0078,1.383
11316.00,7.449969,25.02907,-0.000176,24.016307,-0.0078,1.383
11318.00,7.449646,25.02887,-0.000177,24.016188,-0.0079,1.383
11320.00,7.449201,25.02897,-0.000177,24.016324,-0.0079,1.383
11322.00,7.449567,25.02878,-0.000177,24.016218,-0.0079,1.383
11324.00,7.449980,25.02875,-0.000176,24.015798,-0.0079,1.383
11326.00,7.450831,25.02959,-0.000176,24.016347,-0.0079,1.383
11328.00,7.451151,25.02946,-0.000177,24.015990,-0.0078,1.383
11330.00,7.450847,25.02985,-0.000177,24.016097,-0.0078,1.384
11332.00,7.450751,25.03002,-0.000177,24.015667,-0.0079,1.383
11334.00,7.450836,25.02967,-0.000177,24.016135,-0.0079,1.383
11336.00,7.451196,25.02929,-0.000177,24.017079,-0.0079,1.383
11338.00,7.451127,25.02912,-0.000177,24.016266,-0.0079,1.383
11340.00,7.450553,25.02856,-0.000177,24.015812,-0.0078,1.383
11342.00,7.450880,25.02996,-0.000176,24.016043,-0.0079,1.383
11344.00,7.451522,25.02986,-0.000177,24.016139,-0.0079,1.383
11346.00,7.451312,25.02945,-0.000177,24.016099,-0.0078,1.384
11348.00,7.451184,25.02948,-0.000178,24.015798,-0.0079,1.384
11350.00,7.450896,25.02975,-0.000177,24.015811,-0.0079,1.383
11352.00,7.450974,25.02944,-0.000177,24.015580,-0.0078,1.383
11354.00,7.451223,25.02990,-0.000177,24.015861,-0.0079,1.383
11356.00,7.450421,25.03057,-0.000176,24.016320,-0.0079,1.383
11358.00,7.450707,25.02957,-0.000176,24.015869,-0.0078,1.384
11360.00,7.450374,25.02928,-0.000178,24.016465,-0.0078,1.384
11362.00,7.450016,25.02962,-0.000178,24.016264,-0.0078,1.383
11364.00,7.450971,25.02951,-0.000177,24.016793,-0.0078,1.383
11366.00,7.450811,25.02985,-0.000176,24.016481,-0.0078,1.383
11368.00,7.450197,25.02999,-0.000176,24.016104,-0.0079,1.383
11370.00,7.449745,25.03036,-0.000177,24.015499,-0.0079,1.384
11372.00,7.448981,25.03031,-0.000178,24.015850,-0.0078,1.383
11374.00,7.448948,25.03000,-0.000177,24.016004,-0.0079,1.383
11376.00,7.449179,25.03002,-0.000178,24.016345,-0.0078,1.383
11378.00,7.449447,25.03038,-0.000179,24.016269,-0.0079,1.383
11380.00,7.449818,25.02972,-0.000177,24.015577,-0.0079,1.383
11382.00,7.450443,25.02936,-0.000178,24.015785,-0.0079,1.384
11384.00,7.450617,25.02927,-0.000178,24.015961,-0.0079,1.384
11386.00,7.450743,25.02924,-0.000178,24.016104,-0.0078,1.384
11388.00,7.450788,25.02913,-0.000178,24.015586,-0.0079,1.384
11390.00,7.450820,25.02869,-0.000179,24.015901,-0.0079,1.383
11392.00,7.450217,25.02871,-0.000177,24.015881,-0.0079,1.383
11394.00,7.449085,25.02933,-0.000177,24.015410,-0.0079,1.383
11396.00,7.449632,25.02890,-0.000176,24.015869,-0.0078,1.383
11398.00,7.448879,25.02931,-0.000177,24.015816,-0.0078,1.384
11400.00,7.448427,25.02903,-0.000176,24.016235,-0.0079,1.384
11402.00,7.448556,25.02894,-0.000177,24.016110,-0.0079,1.384
11404.00,7.449011,25.02816,-0.000177,24.016378,-0.0078,1.383
@19,12.0000,24.0
11406.00,7.449790,25.02806,-0.000177,24.015693,-0.0078,1.383
11408.00,7.446929,25.02876,-0.000177,24.016570,-0.0078,1.384
11410.00,7.437810,25.02828,-0.000177,24.016249,-0.0078,1.383
11412.00,7.427535,25.02880,-0.000176,24.016198,-0.0078,1.382
11414.00,7.416627,25.02876,-0.000176,24.016849,-0.0078,1.382
11416.00,7.407251,25.02964,-0.000176,24.015946,-0.0078,1.383
11418.00,7.401084,25.02950,-0.000176,24.016121,-0.0079,1.384
11420.00,7.397688,25.02833,-0.000178,24.016191,-0.0079,1.384
11422.00,7.396405,25.02861,-0.000179,24.015635,-0.0078,1.385
11424.00,7.396796,25.02938,-0.000179,24.015983,-0.0079,1.385
11426.00,7.396430,25.02925,-0.000178,24.016421,-0.0079,1.384
11428.00,7.395291,25.02911,-0.000179,24.016117,-0.0079,1.385
11430.00,7.394672,25.02924,-0.000179,24.016547,-0.0078,1.385
11432.00,7.397511,25.02886,-0.000178,24.016465,-0.0078,1.384
11434.00,7.405103,25.02900,-0.000178,24.016280,-0.0078,1.386
11436.00,7.416305,25.02975,-0.000179,24.016188,-0.0078,1.386
11438.00,7.426866,25.02962,-0.000178,24.016235,-0.0079,1.385
11440.00,7.435103,25.02901,-0.000178,24.016222,-0.0079,1.385
11442.00,7.439710,25.02836,-0.000178,24.015426,-0.0079,1.384
11444.00,7.440512,25.02935,-0.000178,24.015718,-0.0079,1.384
11446.00,7.439544,25.02933,-0.000177,24.016677,-0.0079,1.384
11448.00,7.438201,25.02867,-0.000177,24.016463,-0.0078,1.383
11450.00,7.437762,25.02872,-0.000176,24.016021,-0.0079,1.384
11452.00,7.437156,25.02834,-0.000177,24.016416,-0.0079,1.384
11454.00,7.436676,25.02797,-0.000177,24.015937,-0.0078,1.384
11456.00,7.436955,25.02914,-0.000177,24.016432,-0.0078,1.384
11458.00,7.438448,25.03021,-0.000177,24.016356,-0.0079,1.384
11460.00,7.440034,25.02957,-0.000177,24.016291,-0.0079,1.383
11462.00,7.441302,25.02885,-0.000177,24.016046,-0.0079,1.383
11464.00,7.442942,25.02883,-0.000177,24.015852,-0.0078,1.384
11466.00,7.445768,25.02906,-0.000177,24.015343,-0.0079,1.384
11468.00,7.449702,25.02852,-0.000177,24.016713,-0.0079,1.384
11470.00,7.452604,25.02806,-0.000176,24.016291,-0.0079,1.384
11472.00,7.455025,25.02843,-0.000177,24.016264,-0.0078,1.384
11474.00,7.457622,25.02848,-0.000177,24.016374,-0.0079,1.384
11476.00,7.459362,25.02907,-0.000178,24.016208,-0.0078,1.383
11478.00,7.460037,25.02920,-0.000176,24.016461,-0.0078,1.383
11480.00,7.461594,25.02846,-0.000177,24.015803,-0.0078,1.384
11482.00,7.462228,25.02856,-0.000177,24.016817,-0.0079,1.384
11484.00,7.462539,25.02864,-0.000178,24.016650,-0.0079,1.384
11486.00,7.463229,25.02880,-0.000177,24.016541,-0.0079,1.383
11488.00,7.463174,25.02929,-0.000176,24.016280,-0.0078,1.383
11490.00,7.462304,25.02905,-0.000176,24.016902,-0.0078,1.384
11492.00,7.460221,25.02924,-0.000176,24.015707,-0.0078,1.383
11494.00,7.458999,25.02891,-0.000176,24.016122,-0.0079,1.383
11496.00,7.458409,25.02834,-0.000176,24.015908,-0.0079,1.384
11498.00,7.456213,25.02848,-0.000178,24.016171,-0.0078,1.384
11500.00,7.454642,25.02857,-0.000178,24.015250,-0.0078,1.384
11502.00,7.453424,25.02840,-0.000178,24.015573,-0.0078,1.384
11504.00,7.452941,25.02859,-0.000178,24.016347,-0.0078,1.384
11506.00,7.452372,25.02796,-0.000178,24.015412,-0.0079,1.384
11508.00,7.451701,25.02859,-0.000177,24.016407,-0.0079,1.383
11510.00,7.450532,25.02938,-0.000177,24.015986,-0.0079,1.383
11512.00,7.449934,25.02943,-0.000178,24.015792,-0.0078,1.384
11514.00,7.451104,25.02942,-0.000178,24.015992,-0.0079,1.384
11516.00,7.451209,25.02959,-0.000178,24.016414,-0.0079,1.384
11518.00,7.450651,25.02922,-0.000178,24.015985,-0.0079,1.384
11520.00,7.450753,25.02959,-0.000177,24.015883,-0.0079,1.384
11522.00,7.450860,25.02886,-0.000178,24.016140,-0.0079,1.384
11524.00,7.451516,25.02871,-0.000178,24.016518,-0.0079,1.384
11526.00,7.452230,25.02885,-0.000177,24.016166,-0.0079,1.384
11528.00,7.452058,25.02874,-0.000177,24.015818,-0.0078,1.384
11530.00,7.451087,25.02866,-0.000177,24.015975,-0.0079,1.384
11532.00,7.451753,25.02897,-0.000177,24.016053,-0.0079,1.384
11534.00,7.452943,25.02930,-0.000177,24.016017,-0.0078,1.384
11536.00,7.452953,25.03009,-0.000178,24.015872,-0.0079,1.384
11538.00,7.453195,25.02975,-0.000178,24.016150,-0.0079,1.384
11540.00,7.453599,25.02990,-0.000177,24.016142,-0.0078,1.384
11542.00,7.453679,25.02875,-0.000177,24.016093,-0.0079,1.384
11544.00,7.453306,25.02854,-0.000178,24.016420,-0.0079,1.384
11546.00,7.453465,25.02870,-0.000177,24.016512,-0.0079,1.384
11548.00,7.453832,25.02870,-0.000177,24.016155,-0.0079,1.384
11550.00,7.453969,25.02925,-0.000177,24.015927,-0.0079,1.384
11552.00,7.453709,25.02938,-0.000177,24.015946,-0.0079,1.384
11554.00,7.453066,25.02849,-0.000177,24.016068,-0.0079,1.384
11556.00,7.452649,25.02821,-0.000176,24.015615,-0.0079,1.384
11558.00,7.453258,25.02861,-0.000176,24.016280,-0.0079,1.384
11560.00,7.453137,25.02869,-0.000177,24.016106,-0.0079,1.383
11562.00,7.452155,25.02826,-0.000179,24.016570,-0.0078,1.384
11564.00,7.451527,25.02858,-0.000179,24.015907,-0.0079,1.384
11566.00,7.450403,25.02870,-0.000179,24.015992,-0.0079,1.384
11568.00,7.450802,25.02896,-0.000179,24.015792,-0.0079,1.385
11570.00,7.450409,25.02890,-0.000178,24.015925,-0.0078,1.384
11572.00,7.449919,25.02936,-0.000179,24.015230,-0.0079,1.384
11574.00,7.450432,25.02929,-0.000177,24.016001,-0.0079,1.384
11576.00,7.450349,25.02927,-0.000177,24.015979,-0.0078,1.384
11578.00,7.450726,25.02925,-0.000177,24.015771,-0.0079,1.384
11580.00,7.451498,25.02952,-0.000176,24.016630,-0.0079,1.384
11582.00,7.451338,25.02905,-0.000177,24.016144,-0.0079,1.384
11584.00,7.450444,25.02900,-0.000177,24.015888,-0.0079,1.384
11586.00,7.450821,25.02876,-0.000177,24.015898,-0.0079,1.384
11588.00,7.450847,25.02819,-0.000178,24.015667,-0.0079,1.384
11590.00,7.450751,25.02884,-0.000178,24.016416,-0.0079,1.384
11592.00,7.450382,25.02851,-0.000179,24.015825,-0.0079,1.384
11594.00,7.451031,25.02857,-0.000178,24.016215,-0.0079,1.385
11596.00,7.451241,25.02910,-0.000178,24.016376,-0.0079,1.384
11598.00,7.450845,25.02909,-0.000178,24.015923,-0.0079,1.384
11600.00,7.451292,25.02900,-0.000178,24.016449,-0.0079,1.384
11602.00,7.452080,25.02899,-0.000178,24.015513,-0.0079,1.384
11604.00,7.451727,25.02928,-0.000177,24.016282,-0.0079,1.384
11606.00,7.451501,25.02906,-0.000177,24.015959,-0.0078,1.384
11608.00,7.450722,25.02870,-0.000177,24.016436,-0.0078,1.384
11610.00,7.450343,25.02868,-0.000177,24.015473,-0.0079,1.384
11612.00,7.450558,25.02898,-0.000177,24.016041,-0.0079,1.384
11614.00,7.450208,25.02833,-0.000177,24.015908,-0.0078,1.384
11616.00,7.450743,25.02942,-0.000177,24.015207,-0.0079,1.384
11618.00,7.451068,25.02911,-0.000177,24.015832,-0.0079,1.384
11620.00,7.451374,25.02869,-0.000179,24.015501,-0.0078,1.384
11622.00,7.451434,25.02835,-0.000178,24.015722,-0.0079,1.384
11624.00,7.450259,25.02874,-0.000178,24.016362,-0.0079,1.384
11626.00,7.450531,25.02858,-0.000177,24.015546,-0.0078,1.385
11628.00,7.450742,25.02810,-0.000178,24.015865,-0.0079,1.384
11630.00,7.451018,25.02799,-0.000178,24.016151,-0.0078,1.384
11632.00,7.450598,25.02801,-0.000177,24.015637,-0.0079,1.384
11634.00,7.450668,25.02790,-0.000178,24.015655,-0.0079,1.385
11636.00,7.451211,25.02865,-0.000178,24.015667,-0.0079,1.384
11638.00,7.450393,25.02869,-0.000177,24.016229,-0.0079,1.384
11640.00,7.450135,25.02891,-0.000178,24.016258,-0.0078,1.384
11642.00,7.449545,25.02946,-0.000177,24.015693,-0.0079,1.384
11644.00,7.449792,25.02929,-0.000178,24.016184,-0.0079,1.384
11646.00,7.450057,25.02897,-0.000178,24.016059,-0.0079,1.384
11648.00,7.450092,25.02924,-0.000177,24.015283,-0.0079,1.384
11650.00,7.450203,25.02873,-0.000176,24.016227,-0.0079,1.384
11652.00,7.450036,25.02903,-0.000177,24.015905,-0.0079,1.384
11654.00,7.449331,25.02927,-0.000177,24.015936,-0.0079,1.384
11656.00,7.448939,25.02919,-0.000177,24.016012,-0.0079,1.385
11658.00,7.449200,25.02911,-0.000179,24.015658,-0.0079,1.385
11660.00,7.450212,25.02866,-0.000178,24.015803,-0.0078,1.384
11662.00,7.450287,25.02857,-0.000178,24.015626,-0.0078,1.384
11664.00,7.450948,25.02804,-0.000177,24.015669,-0.0079,1.384
11666.00,7.450618,25.02830,-0.000178,24.015223,-0.0079,1.384
11668.00,7.450785,25.02836,-0.000177,24.015932,-0.0078,1.385
11670.00,7.450786,25.02796,-0.000177,24.016180,-0.0078,1.385
11672.00,7.450626,25.02789,-0.000178,24.015999,-0.0079,1.385
11674.00,7.450830,25.02793,-0.000179,24.015772,-0.0079,1.385
11676.00,7.450572,25.02750,-0.000178,24.015455,-0.0079,1.384
11678.00,7.450142,25.02818,-0.000177,24.015972,-0.0078,1.384
11680.00,7.449728,25.02805,-0.000177,24.015932,-0.0079,1.384
11682.00,7.449108,25.02877,-0.000177,24.015888,-0.0079,1.384
11684.00,7.449565,25.02823,-0.000178,24.015281,-0.0079,1.385
11686.00,7.450078,25.02794,-0.000176,24.015107,-0.0079,1.384
11688.00,7.450296,25.02817,-0.000177,24.016253,-0.0079,1.385
11690.00,7.450332,25.02898,-0.000177,24.016282,-0.0079,1.385
11692.00,7.449992,25.02865,-0.000178,24.015859,-0.0078,1.385
11694.00,7.448956,25.02885,-0.000177,24.016557,-0.0078,1.385
11696.00,7.448975,25.02911,-0.000177,24.016398,-0.0079,1.385
11698.00,7.449488,25.02855,-0.000177,24.015602,-0.0079,1.385
11700.00,7.449737,25.02820,-0.000176,24.016186,-0.0079,1.385
11702.00,7.449554,25.02799,-0.000177,24.016139,-0.0079,1.384
11704.00,7.449593,25.02781,-0.000177,24.015716,-0.0079,1.384
11706.00,7.449711,25.02787,-0.000177,24.016169,-0.0079,1.384
11708.00,7.450353,25.02875,-0.000177,24.015994,-0.0078,1.385
11710.00,7.450820,25.02754,-0.000178,24.015928,-0.0078,1.385
11712.00,7.449757,25.02780,-0.000176,24.015622,-0.0078,1.385
11714.00,7.449293,25.02762,-0.000177,24.015595,-0.0078,1.385
11716.00,7.448956,25.02811,-0.000177,24.017069,-0.0078,1.385
11718.00,7.450123,25.02835,-0.000177,24.016050,-0.0079,1.385
11720.00,7.449701,25.02793,-0.000177,24.015865,-0.0078,1.385
11722.00,7.449263,25.02759,-0.000177,24.016334,-0.0079,1.385
11724.00,7.450148,25.02803,-0.000177,24.016508,-0.0079,1.385
11726.00,7.449394,25.02811,-0.000176,24.015995,-0.0078,1.385
11728.00,7.449119,25.02754,-0.000176,24.016003,-0.0078,1.384
11730.00,7.449082,25.02710,-0.000176,24.015986,-0.0079,1.385
11732.00,7.449177,25.02775,-0.000176,24.015682,-0.0079,1.385
11734.00,7.448936,25.02802,-0.000177,24.015921,-0.0079,1.385
11736.00,7.449901,25.02750,-0.000178,24.015372,-0.0079,1.385
11738.00,7.450457,25.02772,-0.000178,24.015695,-0.0079,1.385
11740.00,7.449532,25.02786,-0.000177,24.016044,-0.0079,1.385
11742.00,7.448425,25.02820,-0.000177,24.016681,-0.0078,1.385
11744.00,7.448894,25.02897,-0.000177,24.015600,-0.0079,1.384
11746.00,7.448800,25.02872,-0.000175,24.015916,-0.0078,1.385
11748.00,7.448455,25.02842,-0.000176,24.016193,-0.0078,1.385
11750.00,7.448702,25.02941,-0.000177,24.015704,-0.0078,1.384
11752.00,7.449267,25.02865,-0.000176,24.016211,-0.0078,1.385
11754.00,7.449936,25.02869,-0.000177,24.016213,-0.0079,1.385
11756.00,7.450658,25.02955,-0.000177,24.015714,-0.0079,1.385
11758.00,7.450726,25.03005,-0.000178,24.015684,-0.0078,1.385
11760.00,7.450240,25.02937,-0.000177,24.015937,-0.0078,1.385
11762.00,7.449925,25.02986,-0.000177,24.016081,-0.0078,1.385
11764.00,7.449962,25.02969,-0.000177,24.016525,-0.0078,1.385
11766.00,7.450071,25.02940,-0.000177,24.016053,-0.0079,1.384
11768.00,7.450471,25.02916,-0.000176,24.015896,-0.0078,1.384
11770.00,7.451145,25.02929,-0.000177,24.015823,-0.0078,1.385
11772.00,7.450621,25.02898,-0.000176,24.015981,-0.0079,1.385
11774.00,7.449404,25.02980,-0.000176,24.015515,-0.0079,1.385
11776.00,7.449005,25.02966,-0.000177,24.015769,-0.0078,1.385
11778.00,7.449183,25.02966,-0.000177,24.015863,-0.0078,1.385
11780.00,7.448375,25.02931,-0.000176,24.016688,-0.0078,1.385
11782.00,7.447994,25.02954,-0.000178,24.016530,-0.0079,1.385
11784.00,7.447954,25.02900,-0.000178,24.015966,-0.0078,1.385
11786.00,7.449211,25.02873,-0.000176,24.015859,-0.0078,1.385
11788.00,7.450565,25.02866,-0.000177,24.016592,-0.0078,1.385
11790.00,7.450842,25.02892,-0.000177,24.015680,-0.0079,1.385
11792.00,7.450442,25.02902,-0.000177,24.015800,-0.0078,1.385
11794.00,7.449898,25.02872,-0.000176,24.015120,-0.0078,1.384
11796.00,7.449579,25.02876,-0.000177,24.015441,-0.0079,1.385
11798.00,7.449095,25.02888,-0.000178,24.016064,-0.0079,1.385
11800.00,7.448970,25.02832,-0.000177,24.016324,-0.0078,1.385
11802.00,7.448920,25.02812,-0.000178,24.015762,-0.0079,1.385
11804.00,7.449128,25.02926,-0.000178,24.015506,-0.0079,1.385
11806.00,7.449797,25.02929,-0.000177,24.015941,-0.0079,1.385
11808.00,7.449933,25.02872,-0.000176,24.015671,-0.0078,1.385
11810.00,7.449379,25.02872,-0.000177,24.015725,-0.0079,1.385
11812.00,7.449363,25.02923,-0.000177,24.016211,-0.0079,1.385
11814.00,7.449668,25.02942,-0.000178,24.016255,-0.0079,1.385
11816.00,7.449566,25.02903,-0.000178,24.015762,-0.0079,1.385
11818.00,7.448903,25.02869,-0.000177,24.015276,-0.0078,1.385
11820.00,7.448858,25.02891,-0.000178,24.016543,-0.0079,1.385
11822.00,7.449329,25.02886,-0.000178,24.015747,-0.0079,1.385
11824.00,7.449905,25.02882,-0.000177,24.016421,-0.0079,1.385
11826.00,7.449429,25.02902,-0.000176,24.016086,-0.0079,1.385
11828.00,7.450598,25.02939,-0.000176,24.016135,-0.0079,1.385
11830.00,7.450421,25.03005,-0.000177,24.016547,-0.0078,1.385
11832.00,7.449678,25.02990,-0.000177,24.016090,-0.0079,1.384
11834.00,7.449901,25.02845,-0.000176,24.015832,-0.0079,1.385
11836.00,7.449121,25.02902,-0.000177,24.015861,-0.0079,1.385
11838.00,7.449098,25.02966,-0.000177,24.015279,-0.0079,1.385
11840.00,7.449461,25.02912,-0.000177,24.015488,-0.0079,1.385
11842.00,7.449630,25.02919,-0.000178,24.015937,-0.0079,1.385
11844.00,7.449807,25.02958,-0.000178,24.016409,-0.0079,1.385
11846.00,7.449627,25.02962,-0.000179,24.015366,-0.0079,1.385
11848.00,7.450457,25.02902,-0.000178,24.015811,-0.0079,1.385
11850.00,7.450557,25.02956,-0.000178,24.016068,-0.0078,1.385
11852.00,7.449685,25.02939,-0.000177,24.015666,-0.0078,1.385
11854.00,7.450434,25.02899,-0.000177,24.015939,-0.0078,1.386
11856.00,7.450428,25.02883,-0.000177,24.016657,-0.0079,1.385
11858.00,7.450087,25.02927,-0.000177,24.016769,-0.0079,1.386
11860.00,7.449088,25.02862,-0.000178,24.015760,-0.0079,1.385
11862.00,7.449140,25.02846,-0.000178,24.016247,-0.0078,1.385
11864.00,7.449306,25.02892,-0.000177,24.016605,-0.0078,1.385
11866.00,7.448959,25.02911,-0.000177,24.016222,-0.0079,1.385
11868.00,7.449183,25.02914,-0.000177,24.016530,-0.0079,1.385
11870.00,7.449253,25.02828,-0.000177,24.016489,-0.0079,1.385
11872.00,7.449449,25.02828,-0.000177,24.015762,-0.0079,1.386
11874.00,7.449922,25.02779,-0.000179,24.016314,-0.0079,1.386
11876.00,7.450223,25.02877,-0.000177,24.015840,-0.0079,1.385
11878.00,7.449925,25.02837,-0.000177,24.015635,-0.0079,1.385
11880.00,7.449618,25.02886,-0.000177,24.016717,-0.0079,1.385
11882.00,7.449751,25.02878,-0.000177,24.015917,-0.0078,1.385
11884.00,7.450638,25.02851,-0.000176,24.016081,-0.0079,1.385
11886.00,7.449986,25.02819,-0.000177,24.015825,-0.0079,1.385
11888.00,7.449290,25.02855,-0.000178,24.015731,-0.0079,1.386
11890.00,7.450025,25.02848,-0.000177,24.016068,-0.0078,1.385
11892.00,7.450173,25.02807,-0.000177,24.015622,-0.0079,1.385
11894.00,7.451017,25.02759,-0.000178,24.016280,-0.0079,1.386
11896.00,7.450715,25.02849,-0.000178,24.015798,-0.0078,1.386
11898.00,7.449833,25.02871,-0.000177,24.015896,-0.0079,1.386
11900.00,7.449570,25.02893,-0.000178,24.015954,-0.0079,1.385
11902.00,7.449750,25.02902,-0.000177,24.015428,-0.0079,1.385
11904.00,7.450698,25.02866,-0.000177,24.015934,-0.0079,1.385
11906.00,7.449999,25.02851,-0.000176,24.016226,-0.0079,1.385
11908.00,7.449859,25.02843,-0.000176,24.016030,-0.0078,1.385
11910.00,7.449428,25.02865,-0.000177,24.015613,-0.0079,1.385
11912.00,7.449533,25.02878,-0.000178,24.015464,-0.0079,1.386
11914.00,7.449929,25.02858,-0.000177,24.016269,-0.0079,1.385
11916.00,7.450411,25.02806,-0.000178,24.016095,-0.0079,1.385
11918.00,7.450228,25.02791,-0.000177,24.015390,-0.0079,1.385
11920.00,7.449372,25.02872,-0.000178,24.016233,-0.0079,1.385
11922.00,7.449471,25.02885,-0.000178,24.015743,-0.0079,1.385
11924.00,7.449564,25.02883,-0.000177,24.016121,-0.0079,1.385
11926.00,7.449442,25.02880,-0.000177,24.016249,-0.0079,1.385
11928.00,7.449205,25.02870,-0.000179,24.016258,-0.0079,1.385
11930.00,7.448881,25.02867,-0.000178,24.015771,-0.0079,1.386
11932.00,7.449331,25.02792,-0.000178,24.015569,-0.0079,1.385
11934.00,7.449115,25.02848,-0.000178,24.015849,-0.0079,1.386
11936.00,7.449667,25.02826,-0.000177,24.016537,-0.0079,1.386
11938.00,7.448692,25.02851,-0.000178,24.015763,-0.0078,1.386
11940.00,7.448270,25.02849,-0.000176,24.016097,-0.0079,1.385
11942.00,7.448424,25.02832,-0.000176,24.015658,-0.0078,1.385
11944.00,7.449271,25.02728,-0.000176,24.015336,-0.0079,1.385
11946.00,7.449292,25.02750,-0.000177,24.015615,-0.0078,1.386
11948.00,7.448792,25.02797,-0.000177,24.015972,-0.0078,1.386
11950.00,7.449332,25.02805,-0.000177,24.015649,-0.0079,1.386
11952.00,7.450461,25.02857,-0.000177,24.015995,-0.0079,1.386
11954.00,7.450573,25.02876,-0.000176,24.016213,-0.0079,1.386
11956.00,7.450779,25.02914,-0.000177,24.016015,-0.0078,1.386
11958.00,7.449858,25.02922,-0.000177,24.016251,-0.0079,1.386
11960.00,7.449622,25.02863,-0.000178,24.015932,-0.0078,1.385
11962.00,7.450492,25.02879,-0.000176,24.016235,-0.0079,1.386
11964.00,7.450908,25.02889,-0.000176,24.016150,-0.0079,1.386
11966.00,7.450840,25.02879,-0.000177,24.016481,-0.0079,1.386
11968.00,7.450559,25.02883,-0.000176,24.016394,-0.0079,1.385
11970.00,7.449699,25.02848,-0.000176,24.015308,-0.0079,1.386
11972.00,7.450112,25.02889,-0.000177,24.015921,-0.0078,1.386
11974.00,7.450883,25.02943,-0.000176,24.016405,-0.0078,1.386
11976.00,7.450119,25.02947,-0.000177,24.015600,-0.0078,1.386
11978.00,7.450228,25.02920,-0.000177,24.015789,-0.0078,1.385
11980.00,7.450110,25.02902,-0.000177,24.016260,-0.0079,1.386
11982.00,7.449267,25.02897,-0.000177,24.015970,-0.0078,1.386
11984.00,7.448997,25.02824,-0.000179,24.015298,-0.0079,1.386
11986.00,7.449718,25.02863,-0.000178,24.016082,-0.0078,1.386
11988.00,7.449765,25.02859,-0.000177,24.016256,-0.0079,1.385
11990.00,7.449552,25.02845,-0.000178,24.015506,-0.0078,1.385
11992.00,7.449320,25.02872,-0.000178,24.015695,-0.0078,1.386
11994.00,7.449633,25.02933,-0.000177,24.016010,-0.0078,1.386
11996.00,7.449552,25.02967,-0.000176,24.015995,-0.0079,1.385
11998.00,7.449614,25.02946,-0.000177,24.015954,-0.0079,1.386
12000.00,7.449282,25.02892,-0.000177,24.015261,-0.0079,1.386
12002.00,7.449510,25.02928,-0.000177,24.015756,-0.0079,1.387
12004.00,7.449836,25.02989,-0.000178,24.016217,-0.0079,1.386
@20,12.0000,24.0
12006.00,7.448982,25.02979,-0.000178,24.016169,-0.0079,1.386
12008.00,7.446438,25.03027,-0.000177,24.016360,-0.0078,1.386
12010.00,7.439009,25.02987,-0.000177,24.016574,-0.0078,1.384
12012.00,7.428437,25.02928,-0.000176,24.015921,-0.0078,1.384
12014.00,7.416681,25.02919,-0.000176,24.015881,-0.0079,1.385
12016.00,7.405927,25.02949,-0.000177,24.015499,-0.0079,1.385
12018.00,7.400278,25.02939,-0.000176,24.016547,-0.0078,1.386
12020.00,7.397721,25.03004,-0.000178,24.016068,-0.0078,1.386
12022.00,7.396686,25.03023,-0.000178,24.015678,-0.0078,1.387
12024.00,7.396616,25.02967,-0.000179,24.015791,-0.0079,1.387
12026.00,7.395917,25.03029,-0.000178,24.015584,-0.0079,1.387
12028.00,7.395667,25.02920,-0.000177,24.015883,-0.0079,1.387
12030.00,7.395464,25.02906,-0.000179,24.016193,-0.0079,1.388
12032.00,7.396748,25.03016,-0.000178,24.016240,-0.0079,1.388
12034.00,7.404688,25.02987,-0.000178,24.016086,-0.0079,1.388
12036.00,7.414694,25.02912,-0.000178,24.016873,-0.0078,1.389
12038.00,7.425110,25.02965,-0.000180,24.015691,-0.0078,1.388
12040.00,7.433430,25.02886,-0.000179,24.015635,-0.0079,1.388
12042.00,7.437718,25.02914,-0.000178,24.015578,-0.0079,1.387
12044.00,7.438340,25.02908,-0.000176,24.015874,-0.0079,1.386
12046.00,7.437609,25.02936,-0.000177,24.015591,-0.0079,1.386
12048.00,7.437377,25.03004,-0.000176,24.016182,-0.0078,1.387
12050.00,7.436548,25.02878,-0.000177,24.015316,-0.0079,1.386
12052.00,7.436164,25.02793,-0.000175,24.016088,-0.0078,1.386
12054.00,7.435471,25.02825,-0.000176,24.016461,-0.0079,1.386
12056.00,7.435530,25.02848,-0.000177,24.015821,-0.0079,1.386
12058.00,7.437826,25.02832,-0.000177,24.015698,-0.0079,1.386
12060.00,7.439114,25.02777,-0.000177,24.015250,-0.0079,1.387
12062.00,7.440716,25.02801,-0.000178,24.015974,-0.0078,1.386
12064.00,7.443043,25.02781,-0.000177,24.015713,-0.0078,1.387
12066.00,7.446821,25.02842,-0.000177,24.016458,-0.0078,1.386
12068.00,7.450039,25.02872,-0.000177,24.015912,-0.0079,1.386
12070.00,7.453185,25.02865,-0.000177,24.015776,-0.0079,1.386
12072.00,7.456008,25.02815,-0.000177,24.016235,-0.0079,1.386
12074.00,7.458411,25.02834,-0.000177,24.015867,-0.0079,1.386
12076.00,7.460824,25.02858,-0.000178,24.015123,-0.0079,1.386
12078.00,7.462238,25.02833,-0.000177,24.015892,-0.0079,1.386
12080.00,7.463833,25.02859,-0.000178,24.016227,-0.0079,1.386
12082.00,7.464217,25.02919,-0.000177,24.015903,-0.0079,1.386
12084.00,7.463660,25.03000,-0.000177,24.015986,-0.0079,1.387
12086.00,7.463119,25.02938,-0.000178,24.016160,-0.0079,1.387
12088.00,7.462400,25.02955,-0.000177,24.015611,-0.0078,1.386
12090.00,7.461523,25.02956,-0.000178,24.015513,-0.0079,1.386
12092.00,7.460231,25.02924,-0.000177,24.015216,-0.0079,1.386
12094.00,7.458735,25.02945,-0.000177,24.016106,-0.0079,1.387
12096.00,7.457392,25.02943,-0.000177,24.015945,-0.0079,1.386
12098.00,7.456130,25.02982,-0.000177,24.015551,-0.0079,1.386
12100.00,7.455811,25.03011,-0.000177,24.015943,-0.0079,1.386
12102.00,7.454104,25.03093,-0.000177,24.016084,-0.0078,1.386
12104.00,7.452285,25.03050,-0.000176,24.016541,-0.0079,1.386
12106.00,7.451631,25.02976,-0.000176,24.016396,-0.0078,1.386
12108.00,7.452079,25.02929,-0.000178,24.016037,-0.0079,1.386
12110.00,7.451535,25.02822,-0.000179,24.015923,-0.0079,1.386
12112.00,7.451172,25.02819,-0.000178,24.016432,-0.0079,1.387
12114.00,7.450777,25.02890,-0.000178,24.016449,-0.0079,1.386
12116.00,7.450714,25.02922,-0.000177,24.015983,-0.0079,1.386
12118.00,7.450461,25.02881,-0.000177,24.016039,-0.0079,1.386
12120.00,7.450464,25.02839,-0.000177,24.016345,-0.0079,1.387
12122.00,7.451184,25.02983,-0.000178,24.015932,-0.0078,1.387
12124.00,7.451769,25.02935,-0.000177,24.016206,-0.0079,1.386
12126.00,7.451650,25.02918,-0.000178,24.016061,-0.0079,1.386
12128.00,7.451509,25.02952,-0.000178,24.014801,-0.0079,1.387
12130.00,7.451862,25.02932,-0.000178,24.015569,-0.0079,1.386
12132.00,7.452316,25.02891,-0.000177,24.016010,-0.0079,1.386
12134.00,7.452705,25.02872,-0.000177,24.015948,-0.0079,1.386
12136.00,7.452959,25.02901,-0.000176,24.016095,-0.0079,1.386
12138.00,7.452835,25.02932,-0.000177,24.015796,-0.0079,1.386
12140.00,7.452979,25.02977,-0.000177,24.015879,-0.0079,1.387
12142.00,7.453973,25.03019,-0.000178,24.015700,-0.0079,1.387
12144.00,7.453717,25.02996,-0.000177,24.016472,-0.0078,1.386
12146.00,7.452988,25.02923,-0.000177,24.016351,-0.0079,1.386
12148.00,7.452840,25.02918,-0.000177,24.015946,-0.0079,1.387
12150.00,7.452798,25.02953,-0.000177,24.015642,-0.0079,1.387
12152.00,7.452820,25.03014,-0.000178,24.016365,-0.0078,1.387
12154.00,7.452529,25.02920,-0.000177,24.016160,-0.0079,1.386
12156.00,7.452646,25.02929,-0.000176,24.016068,-0.0079,1.387
12158.00,7.452861,25.03019,-0.000177,24.016070,-0.0079,1.387
12160.00,7.453077,25.03017,-0.000178,24.015838,-0.0079,1.387
12162.00,7.452163,25.03070,-0.000178,24.016064,-0.0078,1.386
12164.00,7.451310,25.02992,-0.000177,24.016309,-0.0079,1.386
12166.00,7.451405,25.02994,-0.000177,24.016153,-0.0079,1.386
12168.00,7.451192,25.02961,-0.000176,24.015847,-0.0079,1.387
12170.00,7.450750,25.03040,-0.000178,24.015867,-0.0079,1.387
12172.00,7.451086,25.03001,-0.000179,24.015502,-0.0079,1.386
12174.00,7.451349,25.02992,-0.000178,24.015965,-0.0079,1.387
12176.00,7.451943,25.03030,-0.000177,24.015994,-0.0079,1.386
12178.00,7.451859,25.02960,-0.000177,24.015994,-0.0079,1.386
12180.00,7.450791,25.03007,-0.000177,24.015526,-0.0078,1.387
12182.00,7.450429,25.03067,-0.000177,24.015065,-0.0078,1.386
12184.00,7.450462,25.03008,-0.000178,24.015096,-0.0079,1.386
12186.00,7.450970,25.02938,-0.000178,24.016081,-0.0079,1.387
12188.00,7.451229,25.02924,-0.000179,24.015689,-0.0079,1.387
12190.00,7.451306,25.02996,-0.000178,24.015696,-0.0079,1.387
12192.00,7.450476,25.02940,-0.000178,24.015459,-0.0079,1.386
12194.00,7.450654,25.03029,-0.000178,24.015954,-0.0079,1.386
12196.00,7.450072,25.02990,-0.000178,24.015395,-0.0079,1.387
12198.00,7.449941,25.03017,-0.000178,24.015638,-0.0079,1.387
12200.00,7.449795,25.02985,-0.000178,24.015685,-0.0078,1.387
12202.00,7.449050,25.02972,-0.000177,24.016015,-0.0079,1.387
12204.00,7.449154,25.03007,-0.000178,24.016235,-0.0078,1.388
12206.00,7.450035,25.03022,-0.000176,24.015917,-0.0078,1.386
12208.00,7.451685,25.02959,-0.000177,24.015696,-0.0078,1.386
12210.00,7.452096,25.02971,-0.000176,24.016416,-0.0079,1.386
12212.00,7.452434,25.03012,-0.000178,24.016305,-0.0079,1.387
12214.00,7.452053,25.02965,-0.000177,24.016519,-0.0079,1.386
12216.00,7.451885,25.02953,-0.000176,24.016226,-0.0079,1.387
12218.00,7.450956,25.03023,-0.000177,24.016079,-0.0079,1.386
12220.00,7.451112,25.02965,-0.000178,24.015564,-0.0079,1.387
12222.00,7.450435,25.02939,-0.000177,24.016111,-0.0078,1.386
12224.00,7.450434,25.02905,-0.000177,24.016525,-0.0078,1.387
12226.00,7.450590,25.02964,-0.000178,24.015669,-0.0078,1.387
12228.00,7.450280,25.02928,-0.000178,24.015693,-0.0078,1.387
12230.00,7.449902,25.02980,-0.000178,24.015919,-0.0078,1.387
12232.00,7.450017,25.02967,-0.000176,24.016101,-0.0079,1.386
12234.00,7.450440,25.03047,-0.000176,24.016492,-0.0078,1.386
12236.00,7.450450,25.03037,-0.000177,24.016224,-0.0078,1.386
12238.00,7.450582,25.02988,-0.000177,24.016528,-0.0078,1.387
12240.00,7.450254,25.02966,-0.000177,24.015896,-0.0079,1.387
12242.00,7.450242,25.02947,-0.000178,24.015937,-0.0079,1.387
12244.00,7.450694,25.02866,-0.000177,24.015794,-0.0079,1.387
12246.00,7.450674,25.02977,-0.000176,24.016004,-0.0078,1.386
12248.00,7.451235,25.03001,-0.000176,24.016053,-0.0079,1.386
12250.00,7.451813,25.02985,-0.000176,24.016307,-0.0079,1.387
12252.00,7.450537,25.02976,-0.000177,24.016467,-0.0078,1.387
12254.00,7.449262,25.02975,-0.000177,24.015762,-0.0078,1.387
12256.00,7.449445,25.02929,-0.000177,24.016235,-0.0079,1.387
12258.00,7.450160,25.02933,-0.000177,24.016597,-0.0079,1.387
12260.00,7.450245,25.02977,-0.000177,24.016126,-0.0079,1.387
12262.00,7.450686,25.03008,-0.000177,24.016220,-0.0079,1.386
12264.00,7.450561,25.02983,-0.000175,24.015927,-0.0078,1.387
12266.00,7.450617,25.02975,-0.000176,24.016088,-0.0079,1.386
12268.00,7.450289,25.03026,-0.000176,24.016155,-0.0078,1.387
12270.00,7.449104,25.03069,-0.000176,24.016474,-0.0078,1.386
12272.00,7.448887,25.03009,-0.000177,24.015876,-0.0079,1.387
12274.00,7.448960,25.02941,-0.000177,24.016552,-0.0078,1.387
12276.00,7.449347,25.02955,-0.000177,24.016291,-0.0079,1.387
12278.00,7.449910,25.03004,-0.000177,24.016476,-0.0079,1.387
12280.00,7.450343,25.02912,-0.000177,24.016701,-0.0078,1.386
12282.00,7.449928,25.02917,-0.000176,24.015986,-0.0079,1.386
12284.00,7.450467,25.02967,-0.000176,24.015533,-0.0078,1.387
12286.00,7.450626,25.02991,-0.000178,24.015560,-0.0078,1.387
12288.00,7.450375,25.02983,-0.000177,24.016354,-0.0078,1.387
12290.00,7.450369,25.02954,-0.000177,24.016193,-0.0079,1.386
12292.00,7.450097,25.02954,-0.000177,24.015943,-0.0078,1.387
12294.00,7.450035,25.02904,-0.000177,24.016287,-0.0078,1.386
12296.00,7.449477,25.02818,-0.000177,24.016255,-0.0078,1.386
12298.00,7.450097,25.02863,-0.000176,24.015796,-0.0078,1.386
12300.00,7.449885,25.02878,-0.000177,24.016586,-0.0078,1.387
12302.00,7.449833,25.02836,-0.000177,24.016305,-0.0078,1.387
12304.00,7.450543,25.02849,-0.000177,24.016206,-0.0078,1.387
12306.00,7.450460,25.02844,-0.000177,24.015805,-0.0079,1.387
12308.00,7.450065,25.02823,-0.000177,24.016481,-0.0079,1.387
12310.00,7.451121,25.02880,-0.000178,24.016173,-0.0079,1.387
12312.00,7.451814,25.02946,-0.000178,24.015549,-0.0079,1.387
12314.00,7.450768,25.02981,-0.000177,24.016256,-0.0079,1.387
12316.00,7.450380,25.03012,-0.000177,24.016266,-0.0079,1.387
12318.00,7.449943,25.02986,-0.000177,24.015994,-0.0079,1.387
12320.00,7.449950,25.03018,-0.000177,24.016421,-0.0079,1.387
12322.00,7.449729,25.02932,-0.000177,24.015629,-0.0079,1.386
12324.00,7.449176,25.02969,-0.000176,24.016249,-0.0079,1.387
12326.00,7.448600,25.02963,-0.000176,24.015675,-0.0079,1.387
12328.00,7.450100,25.02936,-0.000177,24.016287,-0.0079,1.387
12330.00,7.450104,25.02999,-0.000178,24.016267,-0.0079,1.387
12332.00,7.449773,25.02980,-0.000177,24.016128,-0.0079,1.387
12334.00,7.450496,25.02994,-0.000177,24.016296,-0.0079,1.387
12336.00,7.449458,25.03049,-0.000177,24.015600,-0.0078,1.387
12338.00,7.448876,25.02988,-0.000177,24.015725,-0.0078,1.387
12340.00,7.448958,25.03003,-0.000177,24.015762,-0.0078,1.387
12342.00,7.449739,25.03079,-0.000176,24.015983,-0.0078,1.387
12344.00,7.450397,25.03113,-0.000178,24.015791,-0.0078,1.387
12346.00,7.450335,25.02992,-0.000178,24.016367,-0.0078,1.387
12348.00,7.449483,25.02982,-0.000177,24.016768,-0.0078,1.387
12350.00,7.449401,25.03053,-0.000177,24.016146,-0.0079,1.387
12352.00,7.449731,25.03000,-0.000177,24.016436,-0.0078,1.387
12354.00,7.450057,25.02954,-0.000178,24.016635,-0.0078,1.387
12356.00,7.449941,25.02985,-0.000177,24.016492,-0.0078,1.387
12358.00,7.450342,25.03053,-0.000177,24.016989,-0.0078,1.387
12360.00,7.450299,25.03083,-0.000177,24.016086,-0.0079,1.388
12362.00,7.450609,25.03077,-0.000177,24.016028,-0.0079,1.387
12364.00,7.451159,25.03060,-0.000177,24.016382,-0.0079,1.387
12366.00,7.450546,25.02993,-0.000176,24.015956,-0.0079,1.386
12368.00,7.450692,25.02986,-0.000177,24.015751,-0.0078,1.387
12370.00,7.449977,25.02988,-0.000177,24.016478,-0.0078,1.387
12372.00,7.449830,25.03054,-0.000177,24.016396,-0.0079,1.387
12374.00,7.450118,25.02960,-0.000177,24.015975,-0.0078,1.387
12376.00,7.450714,25.02925,-0.000176,24.016750,-0.0078,1.387
12378.00,7.451264,25.03006,-0.000177,24.016672,-0.0079,1.387
12380.00,7.450745,25.02962,-0.000177,24.015885,-0.0079,1.387
12382.00,7.450374,25.02987,-0.000178,24.016235,-0.0078,1.387
12384.00,7.450694,25.03082,-0.000177,24.016043,-0.0078,1.387
12386.00,7.449996,25.03076,-0.000176,24.016128,-0.0078,1.387
12388.00,7.449848,25.03009,-0.000177,24.016070,-0.0078,1.387
12390.00,7.449430,25.02967,-0.000176,24.016340,-0.0078,1.387
12392.00,7.450181,25.02900,-0.000176,24.015930,-0.0078,1.387
12394.00,7.450424,25.02851,-0.000177,24.016383,-0.0078,1.387
12396.00,7.449970,25.03039,-0.000176,24.016572,-0.0078,1.387
12398.00,7.449901,25.03075,-0.000177,24.016140,-0.0079,1.387
12400.00,7.449589,25.02922,-0.000177,24.016093,-0.0079,1.387
12402.00,7.449354,25.02999,-0.000177,24.015861,-0.0079,1.387
12404.00,7.449745,25.03039,-0.000177,24.016478,-0.0079,1.387
12406.00,7.449302,25.03051,-0.000177,24.016318,-0.0079,1.388
12408.00,7.448963,25.03068,-0.000177,24.016043,-0.0079,1.387
12410.00,7.449571,25.03080,-0.000177,24.016073,-0.0079,1.387
12412.00,7.449657,25.03139,-0.000176,24.015247,-0.0078,1.386
12414.00,7.449559,25.03117,-0.000176,24.016095,-0.0078,1.387
12416.00,7.449195,25.03160,-0.000177,24.016322,-0.0078,1.388
12418.00,7.449064,25.03080,-0.000177,24.016740,-0.0078,1.387
12420.00,7.448893,25.03053,-0.000177,24.016737,-0.0078,1.387
12422.00,7.450101,25.03013,-0.000176,24.016623,-0.0078,1.387
12424.00,7.450956,25.03012,-0.000177,24.017011,-0.0078,1.387
12426.00,7.450281,25.03009,-0.000176,24.016307,-0.0078,1.387
12428.00,7.449602,25.02985,-0.000177,24.016403,-0.0079,1.387
12430.00,7.449485,25.02999,-0.000177,24.015977,-0.0079,1.387
12432.00,7.449487,25.03009,-0.000177,24.016106,-0.0078,1.387
12434.00,7.449121,25.03044,-0.000177,24.016023,-0.0079,1.387
12436.00,7.449376,25.03085,-0.000176,24.015821,-0.0079,1.387
12438.00,7.449270,25.03033,-0.000176,24.015801,-0.0079,1.386
12440.00,7.448121,25.02957,-0.000176,24.015834,-0.0078,1.387
12442.00,7.448256,25.03072,-0.000176,24.016391,-0.0079,1.387
12444.00,7.448159,25.03039,-0.000177,24.015751,-0.0079,1.387
12446.00,7.447231,25.03004,-0.000177,24.016075,-0.0079,1.387
12448.00,7.447577,25.02909,-0.000176,24.016269,-0.0079,1.387
12450.00,7.448175,25.02832,-0.000175,24.016028,-0.0078,1.386
12452.00,7.448027,25.02944,-0.000175,24.016565,-0.0078,1.387
12454.00,7.447476,25.02965,-0.000178,24.015582,-0.0079,1.387
12456.00,7.447741,25.02963,-0.000177,24.015807,-0.0078,1.387
12458.00,7.449871,25.02904,-0.000178,24.016358,-0.0079,1.387
12460.00,7.449613,25.02960,-0.000177,24.016358,-0.0079,1.387
12462.00,7.449182,25.02956,-0.000177,24.016447,-0.0079,1.387
12464.00,7.449438,25.03040,-0.000176,24.015934,-0.0079,1.387
12466.00,7.449935,25.02965,-0.000177,24.016008,-0.0078,1.387
12468.00,7.450102,25.03047,-0.000176,24.015874,-0.0078,1.387
12470.00,7.449968,25.02977,-0.000176,24.016298,-0.0078,1.386
12472.00,7.449880,25.02976,-0.000176,24.016246,-0.0079,1.386
12474.00,7.450904,25.03037,-0.000177,24.015689,-0.0079,1.387
12476.00,7.449883,25.03020,-0.000178,24.016505,-0.0078,1.387
12478.00,7.449759,25.03005,-0.000177,24.016479,-0.0078,1.387
12480.00,7.449863,25.03002,-0.000177,24.016441,-0.0079,1.387
12482.00,7.449665,25.02987,-0.000176,24.015713,-0.0079,1.387
12484.00,7.449724,25.02961,-0.000177,24.016336,-0.0079,1.388
12486.00,7.449759,25.03015,-0.000176,24.015588,-0.0078,1.387
12488.00,7.449714,25.03033,-0.000177,24.016166,-0.0078,1.387
12490.00,7.448719,25.03105,-0.000177,24.016374,-0.0078,1.387
12492.00,7.449100,25.03079,-0.000176,24.016222,-0.0078,1.387
12494.00,7.449770,25.03108,-0.000178,24.016311,-0.0078,1.387
12496.00,7.449610,25.03142,-0.000177,24.016247,-0.0079,1.387
12498.00,7.449727,25.03021,-0.000177,24.015916,-0.0079,1.387
12500.00,7.449190,25.03062,-0.000177,24.016478,-0.0078,1.386
12502.00,7.449035,25.03142,-0.000176,24.015907,-0.0078,1.387
12504.00,7.448710,25.03094,-0.000177,24.016229,-0.0079,1.387
12506.00,7.448240,25.03120,-0.000176,24.016269,-0.0079,1.387
12508.00,7.447567,25.03144,-0.000177,24.016082,-0.0078,1.387
12510.00,7.447476,25.03075,-0.000176,24.016492,-0.0078,1.388
12512.00,7.448518,25.03106,-0.000177,24.016351,-0.0078,1.388
12514.00,7.449124,25.03087,-0.000177,24.016081,-0.0078,1.388
12516.00,7.448418,25.03050,-0.000177,24.016298,-0.0078,1.388
12518.00,7.447564,25.03007,-0.000177,24.015934,-0.0079,1.387
12520.00,7.447310,25.03011,-0.000177,24.016813,-0.0079,1.387
12522.00,7.447321,25.03031,-0.000177,24.016389,-0.0079,1.387
12524.00,7.446787,25.03029,-0.000177,24.015481,-0.0078,1.387
12526.00,7.448079,25.02986,-0.000176,24.015733,-0.0079,1.387
12528.00,7.449438,25.02971,-0.000177,24.016851,-0.0079,1.387
12530.00,7.448914,25.03048,-0.000177,24.016470,-0.0078,1.388
12532.00,7.449531,25.03023,-0.000177,24.016566,-0.0078,1.388
12534.00,7.449645,25.03083,-0.000177,24.016213,-0.0078,1.387
12536.00,7.448687,25.03090,-0.000177,24.016249,-0.0078,1.388
12538.00,7.449103,25.03080,-0.000177,24.016478,-0.0078,1.388
12540.00,7.449021,25.03100,-0.000177,24.015832,-0.0078,1.387
12542.00,7.448857,25.03080,-0.000177,24.016276,-0.0078,1.388
12544.00,7.449347,25.03077,-0.000178,24.015713,-0.0078,1.388
12546.00,7.448918,25.03006,-0.000177,24.015417,-0.0078,1.387
12548.00,7.448357,25.03057,-0.000176,24.016282,-0.0078,1.387
12550.00,7.448473,25.03070,-0.000177,24.016313,-0.0079,1.387
12552.00,7.448551,25.02959,-0.000177,24.016363,-0.0078,1.387
12554.00,7.448878,25.02938,-0.000176,24.016670,-0.0078,1.388
12556.00,7.449761,25.03002,-0.000175,24.016896,-0.0078,1.388
12558.00,7.450661,25.03028,-0.000176,24.015874,-0.0079,1.387
12560.00,7.450144,25.03105,-0.000177,24.015952,-0.0079,1.387
12562.00,7.449034,25.03118,-0.000177,24.016052,-0.0079,1.387
12564.00,7.449336,25.03055,-0.000176,24.016182,-0.0078,1.388
12566.00,7.450603,25.03069,-0.000177,24.016322,-0.0078,1.387
12568.00,7.450455,25.03014,-0.000176,24.016175,-0.0078,1.387
12570.00,7.449817,25.02985,-0.000177,24.015923,-0.0079,1.388
12572.00,7.449910,25.03046,-0.000177,24.015894,-0.0078,1.388
12574.00,7.449733,25.03068,-0.000176,24.015689,-0.0078,1.387
12576.00,7.449254,25.03077,-0.000176,24.016227,-0.0079,1.387
12578.00,7.448940,25.03050,-0.000177,24.015555,-0.0079,1.387
12580.00,7.448533,25.03087,-0.000176,24.015671,-0.0078,1.387
12582.00,7.448676,25.03045,-0.000175,24.015687,-0.0078,1.388
12584.00,7.448892,25.03018,-0.000176,24.016362,-0.0078,1.387
12586.00,7.449082,25.03027,-0.000177,24.015722,-0.0079,1.388
12588.00,7.449010,25.03056,-0.000177,24.016615,-0.0079,1.388
12590.00,7.448645,25.03190,-0.000177,24.016253,-0.0078,1.387
12592.00,7.448945,25.03151,-0.000177,24.015618,-0.0078,1.387
12594.00,7.448858,25.03063,-0.000178,24.015736,-0.0078,1.387
12596.00,7.448427,25.03102,-0.000177,24.016059,-0.0079,1.388
12598.00,7.447675,25.03112,-0.000178,24.016037,-0.0079,1.388
12600.00,7.448213,25.03088,-0.000177,24.016351,-0.0078,1.388
12602.00,7.448394,25.03192,-0.000177,24.016081,-0.0079,1.387
12604.00,7.448892,25.03238,-0.000177,24.016557,-0.0079,1.387
@21,12.0000,24.0
12606.00,7.449337,25.03162,-0.000178,24.016117,-0.0079,1.387
12608.00,7.447617,25.03159,-0.000177,24.015821,-0.0078,1.387
12610.00,7.440055,25.03108,-0.000177,24.016362,-0.0079,1.386
12612.00,7.429809,25.02988,-0.000177,24.016012,-0.0079,1.386
12614.00,7.418586,25.03013,-0.000175,24.016528,-0.0079,1.387
12616.00,7.409245,25.02980,-0.000175,24.016597,-0.0079,1.386
12618.00,7.402951,25.03086,-0.000177,24.016489,-0.0079,1.387
12620.00,7.398838,25.03094,-0.000177,24.016113,-0.0079,1.389
12622.00,7.397200,25.03047,-0.000178,24.015424,-0.0079,1.389
12624.00,7.397038,25.02993,-0.000178,24.016634,-0.0078,1.389
12626.00,7.397018,25.03010,-0.000179,24.016583,-0.0079,1.389
12628.00,7.395844,25.03007,-0.000179,24.016449,-0.0078,1.389
12630.00,7.395409,25.02962,-0.000179,24.016110,-0.0078,1.389
12632.00,7.395746,25.03015,-0.000178,24.016006,-0.0078,1.389
12634.00,7.402344,25.03118,-0.000178,24.016421,-0.0078,1.390
12636.00,7.412986,25.03112,-0.000179,24.016461,-0.0078,1.389
12638.00,7.423900,25.03057,-0.000179,24.016536,-0.0078,1.389
12640.00,7.432778,25.03059,-0.000180,24.016465,-0.0078,1.389
12642.00,7.437555,25.03108,-0.000179,24.015997,-0.0079,1.389
12644.00,7.438408,25.03107,-0.000177,24.016369,-0.0078,1.389
12646.00,7.437858,25.03116,-0.000177,24.016605,-0.0079,1.388
12648.00,7.435734,25.03166,-0.000177,24.016247,-0.0078,1.387
12650.00,7.434161,25.03059,-0.000176,24.015734,-0.0078,1.387
12652.00,7.433546,25.03060,-0.000176,24.016014,-0.0078,1.387
12654.00,7.434244,25.03090,-0.000176,24.015760,-0.0078,1.388
12656.00,7.434250,25.03019,-0.000176,24.015450,-0.0079,1.388
12658.00,7.435259,25.03022,-0.000177,24.016144,-0.0078,1.388
12660.00,7.437166,25.03094,-0.000176,24.016246,-0.0078,1.387
12662.00,7.439164,25.03063,-0.000178,24.015992,-0.0078,1.388
12664.00,7.441209,25.03124,-0.000177,24.016325,-0.0079,1.388
12666.00,7.444610,25.03131,-0.000178,24.016333,-0.0079,1.388
12668.00,7.447527,25.03073,-0.000176,24.016182,-0.0078,1.388
12670.00,7.450664,25.03114,-0.000176,24.016664,-0.0078,1.387
12672.00,7.453463,25.03157,-0.000176,24.016238,-0.0079,1.388
12674.00,7.456322,25.03183,-0.000176,24.016458,-0.0078,1.387
12676.00,7.459776,25.03231,-0.000175,24.016793,-0.0078,1.387
12678.00,7.462253,25.03122,-0.000176,24.015994,-0.0079,1.388
12680.00,7.463268,25.03185,-0.000177,24.016420,-0.0078,1.388
12682.00,7.464594,25.03120,-0.000178,24.016139,-0.0078,1.387
12684.00,7.464141,25.03111,-0.000177,24.016276,-0.0078,1.388
12686.00,7.464165,25.03165,-0.000176,24.016394,-0.0079,1.388
12688.00,7.463136,25.03095,-0.000178,24.015847,-0.0079,1.388
12690.00,7.461734,25.03131,-0.000177,24.016556,-0.0078,1.388
12692.00,7.460710,25.03078,-0.000177,24.016081,-0.0079,1.388
12694.00,7.458796,25.03160,-0.000176,24.016771,-0.0078,1.387
12696.00,7.457946,25.03127,-0.000177,24.016441,-0.0078,1.387
12698.00,7.456533,25.03151,-0.000178,24.017099,-0.0078,1.388
12700.00,7.454562,25.03220,-0.000178,24.016342,-0.0078,1.388
12702.00,7.452715,25.03209,-0.000176,24.016188,-0.0078,1.387
12704.00,7.452291,25.03198,-0.000176,24.016177,-0.0078,1.387
12706.00,7.451390,25.03145,-0.000177,24.016811,-0.0079,1.388
12708.00,7.449764,25.03250,-0.000177,24.016202,-0.0078,1.387
12710.00,7.449247,25.03226,-0.000177,24.016905,-0.0078,1.387
12712.00,7.449016,25.03250,-0.000177,24.016231,-0.0079,1.387
12714.00,7.448703,25.03265,-0.000177,24.016701,-0.0079,1.388
12716.00,7.448915,25.03286,-0.000176,24.015907,-0.0079,1.387
12718.00,7.449988,25.03332,-0.000176,24.016432,-0.0079,1.387
12720.00,7.450877,25.03289,-0.000177,24.016634,-0.0079,1.387
12722.00,7.450721,25.03167,-0.000176,24.016465,-0.0079,1.388
12724.00,7.450607,25.03220,-0.000177,24.016057,-0.0079,1.387
12726.00,7.450276,25.03149,-0.000177,24.016334,-0.0079,1.387
12728.00,7.450941,25.03118,-0.000178,24.016211,-0.0079,1.388
12730.00,7.451368,25.03148,-0.000178,24.016146,-0.0079,1.388
12732.00,7.452416,25.03221,-0.000178,24.016644,-0.0078,1.388
12734.00,7.453164,25.03145,-0.000178,24.016382,-0.0078,1.388
12736.00,7.453589,25.03163,-0.000177,24.015972,-0.0078,1.388
12738.00,7.453647,25.03250,-0.000176,24.016061,-0.0078,1.387
12740.00,7.453128,25.03313,-0.000176,24.015977,-0.0078,1.387
12742.00,7.453761,25.03233,-0.000176,24.016258,-0.0078,1.387
12744.00,7.453759,25.03194,-0.000177,24.016050,-0.0078,1.388
12746.00,7.452857,25.03282,-0.000178,24.015927,-0.0079,1.388
12748.00,7.452667,25.03199,-0.000178,24.015903,-0.0078,1.388
12750.00,7.452135,25.03203,-0.000178,24.015580,-0.0078,1.388
12752.00,7.450709,25.03136,-0.000177,24.016106,-0.0079,1.388
12754.00,7.451506,25.03182,-0.000176,24.015919,-0.0078,1.388
12756.00,7.452360,25.03297,-0.000177,24.015656,-0.0079,1.387
12758.00,7.452487,25.03198,-0.000177,24.015885,-0.0078,1.387
12760.00,7.451479,25.03226,-0.000177,24.016052,-0.0078,1.388
12762.00,7.451341,25.03223,-0.000177,24.015898,-0.0078,1.388
12764.00,7.451431,25.03215,-0.000177,24.016150,-0.0078,1.388
12766.00,7.450868,25.03305,-0.000176,24.016304,-0.0079,1.387
12768.00,7.450311,25.03213,-0.000177,24.015292,-0.0079,1.388
12770.00,7.450133,25.03226,-0.000176,24.015167,-0.0079,1.388
12772.00,7.450578,25.03234,-0.000177,24.016483,-0.0078,1.388
12774.00,7.450655,25.03225,-0.000177,24.015803,-0.0078,1.388
12776.00,7.449929,25.03241,-0.000176,24.015840,-0.0078,1.387
12778.00,7.449870,25.03192,-0.000176,24.016621,-0.0079,1.387
12780.00,7.450472,25.03227,-0.000175,24.016353,-0.0079,1.388
12782.00,7.449283,25.03273,-0.000176,24.016684,-0.0079,1.388
12784.00,7.449521,25.03341,-0.000177,24.016220,-0.0079,1.387
12786.00,7.449689,25.03220,-0.000176,24.016902,-0.0078,1.387
12788.00,7.449708,25.03228,-0.000177,24.016663,-0.0078,1.388
12790.00,7.449968,25.03303,-0.000177,24.016305,-0.0078,1.388
12792.00,7.449317,25.03347,-0.000176,24.016086,-0.0078,1.387
12794.00,7.449108,25.03375,-0.000176,24.016269,-0.0078,1.387
12796.00,7.449064,25.03289,-0.000176,24.015870,-0.0079,1.388
12798.00,7.449259,25.03319,-0.000177,24.016077,-0.0079,1.388
12800.00,7.449605,25.03353,-0.000178,24.016523,-0.0078,1.388
12802.00,7.449863,25.03254,-0.000177,24.016401,-0.0078,1.388
12804.00,7.450223,25.03236,-0.000178,24.016634,-0.0078,1.388
12806.00,7.450203,25.03183,-0.000176,24.016186,-0.0079,1.388
12808.00,7.450059,25.03234,-0.000176,24.016077,-0.0079,1.388
12810.00,7.449321,25.03133,-0.000177,24.016271,-0.0079,1.387
12812.00,7.449221,25.03163,-0.000177,24.015582,-0.0078,1.387
12814.00,7.449339,25.03176,-0.000177,24.016110,-0.0079,1.387
12816.00,7.449297,25.03222,-0.000177,24.015919,-0.0079,1.387
12818.00,7.449647,25.03280,-0.000176,24.016663,-0.0078,1.387
12820.00,7.450045,25.03277,-0.000178,24.016215,-0.0079,1.388
12822.00,7.449502,25.03268,-0.000178,24.015678,-0.0079,1.387
12824.00,7.449828,25.03238,-0.000178,24.016115,-0.0079,1.388
12826.00,7.449499,25.03311,-0.000177,24.016470,-0.0079,1.387
12828.00,7.449205,25.03229,-0.000177,24.016499,-0.0078,1.388
12830.00,7.449726,25.03248,-0.000178,24.016151,-0.0078,1.388
12832.00,7.449664,25.03261,-0.000176,24.016421,-0.0079,1.388
12834.00,7.449827,25.03338,-0.000176,24.016055,-0.0079,1.388
12836.00,7.449608,25.03229,-0.000176,24.016220,-0.0079,1.388
12838.00,7.449550,25.03175,-0.000178,24.016235,-0.0079,1.388
12840.00,7.449321,25.03185,-0.000178,24.016059,-0.0079,1.388
12842.00,7.448643,25.03240,-0.000178,24.016231,-0.0079,1.388
12844.00,7.448253,25.03221,-0.000178,24.016343,-0.0078,1.388
12846.00,7.448139,25.03193,-0.000178,24.016179,-0.0079,1.388
12848.00,7.449048,25.03219,-0.000177,24.015952,-0.0079,1.388
12850.00,7.449335,25.03297,-0.000177,24.015673,-0.0079,1.388
12852.00,7.448647,25.03283,-0.000178,24.016329,-0.0079,1.388
12854.00,7.449580,25.03301,-0.000177,24.016258,-0.0078,1.388
12856.00,7.449806,25.03246,-0.000176,24.015841,-0.0079,1.387
12858.00,7.449981,25.03246,-0.000177,24.016276,-0.0078,1.387
12860.00,7.449478,25.03222,-0.000177,24.016342,-0.0079,1.387
12862.00,7.449790,25.03270,-0.000176,24.015974,-0.0079,1.388
12864.00,7.449055,25.03213,-0.000177,24.016311,-0.0078,1.388
12866.00,7.448586,25.03281,-0.000178,24.016057,-0.0078,1.388
12868.00,7.448787,25.03236,-0.000178,24.016603,-0.0079,1.388
12870.00,7.448263,25.03291,-0.000178,24.016182,-0.0078,1.388
12872.00,7.448071,25.03243,-0.000176,24.015765,-0.0079,1.388
12874.00,7.448449,25.03206,-0.000177,24.016206,-0.0078,1.388
12876.00,7.447864,25.03237,-0.000178,24.016536,-0.0079,1.388
12878.00,7.447837,25.03212,-0.000178,24.015845,-0.0079,1.387
12880.00,7.449146,25.03177,-0.000177,24.016130,-0.0079,1.388
12882.00,7.449915,25.03161,-0.000177,24.016191,-0.0079,1.388
12884.00,7.449416,25.03231,-0.000177,24.016269,-0.0079,1.388
12886.00,7.448756,25.03269,-0.000177,24.016030,-0.0078,1.388
12888.00,7.448328,25.03257,-0.000177,24.016209,-0.0078,1.388
12890.00,7.449643,25.03385,-0.000176,24.016336,-0.0078,1.388
12892.00,7.450012,25.03305,-0.000178,24.016372,-0.0079,1.388
12894.00,7.449043,25.03336,-0.000178,24.016550,-0.0079,1.387
12896.00,7.449220,25.03324,-0.000177,24.016197,-0.0079,1.388
12898.00,7.449353,25.03342,-0.000176,24.016032,-0.0078,1.386
12900.00,7.448929,25.03315,-0.000175,24.015693,-0.0078,1.388
12902.00,7.449047,25.03257,-0.000177,24.016405,-0.0079,1.388
12904.00,7.449122,25.03279,-0.000177,24.016193,-0.0078,1.388
12906.00,7.448532,25.03298,-0.000176,24.016255,-0.0079,1.388
12908.00,7.449714,25.03333,-0.000176,24.016032,-0.0079,1.388
12910.00,7.449483,25.03294,-0.000176,24.016516,-0.0078,1.388
12912.00,7.448889,25.03293,-0.000177,24.016001,-0.0079,1.388
12914.00,7.449293,25.03301,-0.000177,24.016148,-0.0079,1.388
12916.00,7.449671,25.03354,-0.000178,24.016119,-0.0078,1.388
12918.00,7.448953,25.03352,-0.000178,24.015874,-0.0078,1.388
12920.00,7.448383,25.03312,-0.000178,24.015999,-0.0079,1.389
12922.00,7.448886,25.03371,-0.000177,24.016285,-0.0079,1.388
12924.00,7.448518,25.03396,-0.000177,24.016193,-0.0078,1.388
12926.00,7.448030,25.03368,-0.000177,24.015823,-0.0079,1.388
12928.00,7.447837,25.03377,-0.000178,24.016258,-0.0079,1.389
12930.00,7.448062,25.03339,-0.000178,24.015524,-0.0078,1.388
12932.00,7.448178,25.03271,-0.000177,24.016260,-0.0079,1.388
12934.00,7.447976,25.03306,-0.000177,24.016412,-0.0078,1.388
12936.00,7.447975,25.03354,-0.000177,24.016198,-0.0079,1.388
12938.00,7.448735,25.03298,-0.000176,24.016010,-0.0079,1.388
12940.00,7.448399,25.03310,-0.000177,24.016233,-0.0078,1.389
12942.00,7.448934,25.03351,-0.000177,24.015836,-0.0078,1.388
12944.00,7.449113,25.03289,-0.000177,24.016496,-0.0078,1.388
12946.00,7.449418,25.03283,-0.000177,24.016077,-0.0078,1.388
12948.00,7.448762,25.03270,-0.000176,24.016489,-0.0078,1.388
12950.00,7.448966,25.03319,-0.000176,24.016728,-0.0079,1.387
12952.00,7.449141,25.03340,-0.000176,24.016844,-0.0079,1.388
12954.00,7.449642,25.03292,-0.000177,24.015896,-0.0079,1.388
12956.00,7.449358,25.03355,-0.000177,24.015374,-0.0079,1.388
12958.00,7.449204,25.03286,-0.000177,24.016532,-0.0079,1.388
12960.00,7.449311,25.03275,-0.000177,24.016659,-0.0079,1.388
12962.00,7.449379,25.03296,-0.000177,24.016052,-0.0079,1.388
12964.00,7.448582,25.03326,-0.000177,24.015881,-0.0078,1.388
12966.00,7.448737,25.03343,-0.000176,24.015981,-0.0078,1.388
12968.00,7.448481,25.03343,-0.000178,24.016394,-0.0078,1.388
12970.00,7.447926,25.03416,-0.000178,24.016434,-0.0079,1.388
12972.00,7.448085,25.03429,-0.000176,24.015896,-0.0079,1.389
12974.00,7.448614,25.03344,-0.000176,24.016030,-0.0079,1.388
12976.00,7.448463,25.03322,-0.000177,24.016469,-0.0078,1.388
12978.00,7.449332,25.03329,-0.000178,24.016092,-0.0078,1.389
12980.00,7.450198,25.03391,-0.000177,24.016191,-0.0079,1.388
12982.00,7.450274,25.03392,-0.000176,24.015519,-0.0079,1.388
12984.00,7.450165,25.03364,-0.000176,24.016365,-0.0079,1.388
12986.00,7.450152,25.03311,-0.000176,24.016739,-0.0078,1.387
12988.00,7.449451,25.03301,-0.000176,24.016518,-0.0079,1.388
12990.00,7.449223,25.03368,-0.000176,24.016180,-0.0079,1.388
12992.00,7.449490,25.03333,-0.000177,24.016063,-0.0079,1.389
12994.00,7.449188,25.03303,-0.000177,24.015896,-0.0079,1.388
12996.00,7.448527,25.03310,-0.000177,24.016478,-0.0079,1.388
12998.00,7.448794,25.03360,-0.000177,24.015999,-0.0079,1.388
13000.00,7.448538,25.03360,-0.000177,24.015185,-0.0079,1.388
13002.00,7.448200,25.03379,-0.000177,24.016166,-0.0079,1.388
13004.00,7.449420,25.03339,-0.000176,24.015618,-0.0079,1.388
13006.00,7.450235,25.03368,-0.000176,24.016101,-0.0079,1.388
13008.00,7.449748,25.03415,-0.000178,24.016148,-0.0079,1.388
13010.00,7.449418,25.03394,-0.000177,24.016229,-0.0079,1.388
13012.00,7.448897,25.03427,-0.000177,24.016333,-0.0078,1.389
13014.00,7.447633,25.03349,-0.000176,24.015832,-0.0079,1.388
13016.00,7.447783,25.03264,-0.000178,24.015615,-0.0079,1.388
13018.00,7.447951,25.03335,-0.000177,24.016117,-0.0078,1.388
13020.00,7.447808,25.03414,-0.000176,24.016218,-0.0079,1.388
13022.00,7.448252,25.03429,-0.000177,24.016595,-0.0079,1.388
13024.00,7.449605,25.03443,-0.000177,24.016273,-0.0078,1.388
13026.00,7.448786,25.03468,-0.000176,24.016420,-0.0079,1.388
13028.00,7.448860,25.03484,-0.000178,24.016440,-0.0079,1.388
13030.00,7.448730,25.03467,-0.000176,24.016398,-0.0079,1.388
13032.00,7.448176,25.03407,-0.000178,24.015575,-0.0079,1.389
13034.00,7.448175,25.03418,-0.000176,24.015830,-0.0079,1.389
13036.00,7.448998,25.03432,-0.000178,24.016338,-0.0079,1.389
13038.00,7.449149,25.03436,-0.000178,24.016702,-0.0079,1.388
13040.00,7.449060,25.03415,-0.000177,24.015861,-0.0078,1.388
13042.00,7.449249,25.03454,-0.000176,24.015997,-0.0079,1.388
13044.00,7.449811,25.03431,-0.000178,24.016289,-0.0079,1.388
13046.00,7.449223,25.03410,-0.000178,24.015243,-0.0079,1.389
13048.00,7.449499,25.03388,-0.000178,24.016639,-0.0079,1.388
13050.00,7.449418,25.03359,-0.000178,24.016987,-0.0079,1.388
13052.00,7.448138,25.03384,-0.000178,24.016300,-0.0079,1.389
13054.00,7.448504,25.03253,-0.000176,24.016171,-0.0079,1.389
13056.00,7.448017,25.03197,-0.000178,24.015637,-0.0079,1.388
13058.00,7.447692,25.03263,-0.000177,24.016282,-0.0078,1.388
13060.00,7.448114,25.03247,-0.000177,24.016581,-0.0079,1.389
13062.00,7.447983,25.03207,-0.000177,24.015765,-0.0078,1.389
13064.00,7.447663,25.03216,-0.000178,24.015849,-0.0079,1.389
13066.00,7.449136,25.03298,-0.000178,24.016715,-0.0078,1.389
13068.00,7.449507,25.03373,-0.000178,24.016262,-0.0079,1.389
13070.00,7.449939,25.03348,-0.000178,24.016188,-0.0079,1.388
13072.00,7.449443,25.03429,-0.000177,24.016204,-0.0079,1.389
13074.00,7.448112,25.03465,-0.000177,24.016222,-0.0079,1.389
13076.00,7.448263,25.03524,-0.000177,24.015888,-0.0078,1.389
13078.00,7.448264,25.03470,-0.000177,24.016624,-0.0079,1.389
13080.00,7.448962,25.03370,-0.000177,24.016628,-0.0079,1.389
13082.00,7.448795,25.03421,-0.000177,24.016177,-0.0079,1.389
13084.00,7.449370,25.03438,-0.000177,24.015608,-0.0079,1.388
13086.00,7.448885,25.03365,-0.000176,24.016501,-0.0079,1.389
13088.00,7.448890,25.03348,-0.000176,24.015948,-0.0078,1.389
13090.00,7.448624,25.03350,-0.000177,24.015444,-0.0078,1.389
13092.00,7.448052,25.03462,-0.000176,24.015869,-0.0079,1.389
13094.00,7.448059,25.03323,-0.000177,24.015838,-0.0079,1.389
13096.00,7.449391,25.03332,-0.000177,24.016628,-0.0078,1.389
13098.00,7.448953,25.03283,-0.000178,24.015771,-0.0079,1.389
13100.00,7.448887,25.03288,-0.000176,24.015762,-0.0079,1.388
13102.00,7.448361,25.03302,-0.000176,24.015388,-0.0079,1.389
13104.00,7.448268,25.03304,-0.000176,24.015876,-0.0079,1.389
13106.00,7.447885,25.03318,-0.000176,24.016284,-0.0079,1.388
13108.00,7.448290,25.03420,-0.000177,24.015421,-0.0078,1.389
13110.00,7.448713,25.03418,-0.000177,24.015754,-0.0079,1.389
13112.00,7.448777,25.03370,-0.000177,24.015941,-0.0079,1.389
13114.00,7.448748,25.03386,-0.000176,24.016247,-0.0078,1.388
13116.00,7.449669,25.03462,-0.000176,24.016528,-0.0078,1.389
13118.00,7.449519,25.03460,-0.000176,24.016180,-0.0079,1.388
13120.00,7.448241,25.03428,-0.000176,24.016586,-0.0078,1.389
13122.00,7.447580,25.03468,-0.000176,24.016291,-0.0078,1.388
13124.00,7.447073,25.03507,-0.000176,24.016269,-0.0078,1.389
13126.00,7.447824,25.03502,-0.000178,24.016360,-0.0078,1.389
13128.00,7.448133,25.03408,-0.000178,24.016938,-0.0079,1.388
13130.00,7.446892,25.03348,-0.000177,24.016090,-0.0079,1.389
13132.00,7.446577,25.03375,-0.000176,24.016570,-0.0079,1.388
13134.00,7.447672,25.03380,-0.000177,24.015803,-0.0079,1.389
13136.00,7.447722,25.03430,-0.000177,24.016512,-0.0078,1.389
13138.00,7.448199,25.03418,-0.000177,24.015974,-0.0079,1.389
13140.00,7.448177,25.03418,-0.000178,24.016360,-0.0079,1.389
13142.00,7.448410,25.03441,-0.000177,24.016010,-0.0079,1.389
13144.00,7.449389,25.03456,-0.000177,24.015568,-0.0079,1.389
13146.00,7.449281,25.03441,-0.000178,24.016182,-0.0079,1.389
13148.00,7.448305,25.03436,-0.000177,24.016628,-0.0078,1.389
13150.00,7.448588,25.03364,-0.000177,24.016177,-0.0078,1.388
13152.00,7.449100,25.03345,-0.000176,24.016391,-0.0079,1.388
13154.00,7.449117,25.03351,-0.000177,24.016329,-0.0079,1.388
13156.00,7.448852,25.03370,-0.000176,24.016331,-0.0079,1.388
13158.00,7.448998,25.03410,-0.000177,24.017141,-0.0078,1.389
13160.00,7.448911,25.03375,-0.000177,24.015803,-0.0078,1.389
13162.00,7.449484,25.03302,-0.000178,24.015948,-0.0079,1.389
13164.00,7.449304,25.03424,-0.000177,24.016574,-0.0078,1.389
13166.00,7.449283,25.03473,-0.000177,24.016313,-0.0079,1.388
13168.00,7.449019,25.03384,-0.000177,24.015850,-0.0079,1.388
13170.00,7.448988,25.03388,-0.000177,24.015669,-0.0078,1.388
13172.00,7.448967,25.03359,-0.000177,24.015727,-0.0079,1.388
13174.00,7.448778,25.03358,-0.000176,24.016329,-0.0079,1.389
13176.00,7.448478,25.03390,-0.000176,24.015874,-0.0079,1.389
13178.00,7.448507,25.03373,-0.000177,24.015459,-0.0078,1.389
13180.00,7.449051,25.03393,-0.000178,24.015821,-0.0079,1.389
13182.00,7.449758,25.03361,-0.000177,24.016492,-0.0079,1.389
13184.00,7.449288,25.03332,-0.000177,24.015827,-0.0079,1.388
13186.00,7.449196,25.03357,-0.000178,24.015684,-0.0079,1.389
13188.00,7.449069,25.03433,-0.000176,24.015780,-0.0078,1.389
13190.00,7.448954,25.03429,-0.000175,24.016630,-0.0078,1.389
13192.00,7.448447,25.03382,-0.000176,24.015774,-0.0079,1.389
13194.00,7.448484,25.03389,-0.000178,24.016208,-0.0079,1.389
13196.00,7.448674,25.03414,-0.000178,24.015591,-0.0078,1.389
13198.00,7.448238,25.03494,-0.000177,24.015627,-0.0079,1.389
13200.00,7.447453,25.03424,-0.000177,24.015724,-0.0079,1.389
13202.00,7.446883,25.03351,-0.000177,24.016155,-0.0079,1.388
13204.00,7.446970,25.03355,-0.000176,24.016458,-0.0079,1.388
13206.00,7.446844,25.03382,-0.000177,24.015809,-0.0079,1.389
@22,12.0000,24.0
13208.00,7.445765,25.03392,-0.000175,24.016151,-0.0078,1.389
13210.00,7.439219,25.03395,-0.000176,24.016675,-0.0078,1.388
13212.00,7.430463,25.03342,-0.000175,24.016360,-0.0079,1.387
13214.00,7.419570,25.03320,-0.000175,24.016256,-0.0078,1.387
13216.00,7.409096,25.03333,-0.000176,24.016679,-0.0079,1.388
13218.00,7.403035,25.03317,-0.000178,24.016175,-0.0078,1.388
13220.00,7.399693,25.03296,-0.000176,24.016313,-0.0078,1.388
13222.00,7.398164,25.03430,-0.000177,24.016391,-0.0079,1.389
13224.00,7.397749,25.03362,-0.000178,24.016383,-0.0079,1.390
13226.00,7.397356,25.03342,-0.000179,24.016097,-0.0079,1.390
13228.00,7.396546,25.03329,-0.000178,24.016594,-0.0079,1.390
13230.00,7.396234,25.03352,-0.000179,24.016436,-0.0078,1.390
13232.00,7.396524,25.03398,-0.000179,24.016666,-0.0078,1.389
13234.00,7.403269,25.03415,-0.000177,24.016200,-0.0078,1.390
13236.00,7.413179,25.03443,-0.000178,24.016541,-0.0079,1.390
13238.00,7.423359,25.03430,-0.000178,24.015751,-0.0079,1.390
13240.00,7.432129,25.03398,-0.000179,24.015564,-0.0079,1.391
13242.00,7.438014,25.03461,-0.000178,24.016358,-0.0079,1.390
13244.00,7.439053,25.03463,-0.000178,24.016566,-0.0079,1.389
13246.00,7.438032,25.03430,-0.000177,24.015647,-0.0079,1.389
13248.00,7.436858,25.03383,-0.000178,24.015490,-0.0079,1.389
13250.00,7.436408,25.03417,-0.000177,24.016093,-0.0079,1.389
13252.00,7.436969,25.03402,-0.000177,24.016421,-0.0078,1.390
[truncated: 53,532 more chars]
