# Supplementary material for: Hormonal steroids induce multidrug resistance and stress response genes in Neisseria gonorrhoeae by binding to MtrR
Source: Nat Commun. 2024 Feb 7;15:1153. doi: 10.1038/s41467-024-45195-1 (PMC10850145; doi:10.1038/s41467-024-45195-1)
Supplement: Supplementary file 6 — Source Data [file 41467_2024_45195_MOESM6_ESM.zip › Source Data/ITC/W136L/2TMtrRW136LAug1322.itc]

$ITC
$ 25 
$NOT
$ 25 
$ 600 
$ 199 
$ 8 
$ 2 
$ADCGainCode:  3 
$True,True,True
$ 2 , 4 , 600 , 2 
$ 12 , 24 , 600 , 2 
$ 12 , 24 , 600 , 2 
$ 12 , 24 , 600 , 2 
$ 12 , 24 , 600 , 2 
$ 12 , 24 , 600 , 2 
$ 12 , 24 , 600 , 2 
$ 12 , 24 , 600 , 2 
$ 12 , 24 , 600 , 2 
$ 12 , 24 , 600 , 2 
$ 12 , 24 , 600 , 2 
$ 12 , 24 , 600 , 2 
$ 12 , 24 , 600 , 2 
$ 12 , 24 , 600 , 2 
$ 12 , 24 , 600 , 2 
$ 12 , 24 , 600 , 2 
$ 12 , 24 , 600 , 2 
$ 12 , 24 , 600 , 2 
$ 12 , 24 , 600 , 2 
$ 12 , 24 , 600 , 2 
$ 12 , 24 , 600 , 2 
$ 12 , 24 , 600 , 2 
$ 12 , 24 , 600 , 2 
$ 12 , 24 , 600 , 2 
$ 12 , 24 , 600 , 2 
# 0 
# 0.5 
# 0.02 
# 1.436 
# 25 
# 29.0035 
# 14.64618 
?
% VPITC03.11.1013
% 1.436 
% 29.0035 
%-1.310173 , 100.568017 
%-0.021015 , 96.054492 
% 0.2232 
% 127.69 , 127.96 
% 1 , 80 
% 0.018449 , 0.054871 
% 0 , 8 
% 0 , 18 
% 104422       319212 
% 101.8 
% 260 , 310 , 470 , 530 
% 0.08777 ,-0.00347 , 0.0000197388 ,-0.0000000384634 , 0.000000000436023 
% VPViewer2000 Ver: 1.40.0
@0
2.00,7.938137,24.89402,0.000041,24.041290,0.0006,1.299
4.00,7.937793,24.89247,0.000040,24.040970,0.0006,1.299
6.00,7.937303,24.89347,0.000040,24.041008,0.0006,1.299
8.00,7.936375,24.89374,0.000041,24.040608,0.0006,1.299
10.00,7.936244,24.89375,0.000041,24.039888,0.0006,1.299
12.00,7.935557,24.89401,0.000041,24.040552,0.0006,1.299
14.00,7.934467,24.89461,0.000041,24.041443,0.0006,1.299
16.00,7.934092,24.89421,0.000041,24.040630,0.0006,1.299
18.00,7.934144,24.89449,0.000041,24.040503,0.0006,1.299
20.00,7.933929,24.89456,0.000041,24.040823,0.0006,1.299
22.00,7.933602,24.89471,0.000040,24.040648,0.0006,1.300
24.00,7.933101,24.89416,0.000041,24.040988,0.0006,1.299
26.00,7.932216,24.89462,0.000040,24.041219,0.0006,1.300
28.00,7.930578,24.89419,0.000039,24.040366,0.0006,1.300
30.00,7.930130,24.89484,0.000040,24.040734,0.0006,1.300
32.00,7.928561,24.89448,0.000039,24.041068,0.0006,1.300
34.00,7.928651,24.89467,0.000039,24.040628,0.0006,1.300
36.00,7.928683,24.89481,0.000041,24.040408,0.0005,1.300
38.00,7.927578,24.89489,0.000039,24.041368,0.0006,1.300
40.00,7.927649,24.89470,0.000039,24.040506,0.0006,1.299
42.00,7.926397,24.89495,0.000040,24.040817,0.0006,1.300
44.00,7.926044,24.89581,0.000040,24.040890,0.0006,1.300
46.00,7.925792,24.89552,0.000040,24.040879,0.0006,1.300
48.00,7.924995,24.89561,0.000040,24.041030,0.0006,1.300
50.00,7.924678,24.89669,0.000040,24.040663,0.0006,1.300
52.00,7.923655,24.89827,0.000039,24.040132,0.0006,1.300
54.00,7.923666,24.89749,0.000041,24.040819,0.0006,1.300
56.00,7.923779,24.89675,0.000040,24.040321,0.0006,1.300
58.00,7.922786,24.89672,0.000040,24.040885,0.0006,1.301
60.00,7.922771,24.89677,0.000042,24.040203,0.0006,1.300
62.00,7.920866,24.89693,0.000040,24.040254,0.0006,1.300
64.00,7.919894,24.89672,0.000040,24.040997,0.0006,1.301
66.00,7.919367,24.89724,0.000040,24.040383,0.0006,1.301
68.00,7.918370,24.89736,0.000041,24.040064,0.0006,1.300
70.00,7.917401,24.89635,0.000041,24.040377,0.0006,1.300
72.00,7.916519,24.89637,0.000040,24.040932,0.0006,1.300
74.00,7.915829,24.89649,0.000040,24.040559,0.0006,1.301
76.00,7.914671,24.89692,0.000040,24.041019,0.0006,1.300
78.00,7.914187,24.89719,0.000040,24.039479,0.0005,1.300
80.00,7.913413,24.89753,0.000041,24.039695,0.0005,1.301
82.00,7.911633,24.89658,0.000040,24.040339,0.0005,1.300
84.00,7.911840,24.89667,0.000041,24.040259,0.0006,1.300
86.00,7.912456,24.89686,0.000041,24.040734,0.0006,1.300
88.00,7.912096,24.89702,0.000041,24.040628,0.0006,1.300
90.00,7.911773,24.89746,0.000039,24.041105,0.0006,1.301
92.00,7.912193,24.89716,0.000040,24.041326,0.0006,1.300
94.00,7.911393,24.89719,0.000039,24.040295,0.0006,1.300
96.00,7.910570,24.89671,0.000040,24.040125,0.0006,1.301
98.00,7.910145,24.89628,0.000040,24.039619,0.0006,1.300
100.00,7.908861,24.89584,0.000039,24.040830,0.0005,1.301
102.00,7.907600,24.89627,0.000039,24.040274,0.0006,1.300
104.00,7.907473,24.89634,0.000041,24.040941,0.0006,1.299
106.00,7.907408,24.89578,0.000041,24.041126,0.0006,1.300
108.00,7.907164,24.89623,0.000040,24.040426,0.0006,1.300
110.00,7.906506,24.89654,0.000040,24.040606,0.0006,1.301
112.00,7.906476,24.89562,0.000040,24.041306,0.0006,1.301
114.00,7.906248,24.89563,0.000041,24.040188,0.0006,1.301
116.00,7.905740,24.89570,0.000040,24.041092,0.0006,1.302
118.00,7.905459,24.89647,0.000040,24.040830,0.0006,1.300
120.00,7.904433,24.89552,0.000041,24.041157,0.0006,1.301
122.00,7.903283,24.89558,0.000040,24.040972,0.0006,1.300
124.00,7.902777,24.89523,0.000041,24.040486,0.0006,1.300
126.00,7.902718,24.89606,0.000041,24.040668,0.0006,1.301
128.00,7.902236,24.89581,0.000041,24.040750,0.0006,1.301
130.00,7.901918,24.89669,0.000041,24.039735,0.0006,1.301
132.00,7.901080,24.89671,0.000040,24.040643,0.0006,1.302
134.00,7.900507,24.89653,0.000040,24.040757,0.0006,1.301
136.00,7.899712,24.89688,0.000040,24.040563,0.0006,1.301
138.00,7.898856,24.89696,0.000039,24.040477,0.0006,1.301
140.00,7.897834,24.89731,0.000040,24.039924,0.0006,1.301
142.00,7.897946,24.89789,0.000040,24.040039,0.0006,1.301
144.00,7.897528,24.89725,0.000041,24.040666,0.0006,1.301
146.00,7.897081,24.89880,0.000041,24.041028,0.0006,1.301
148.00,7.896375,24.89915,0.000040,24.041070,0.0006,1.302
150.00,7.896323,24.89900,0.000040,24.040983,0.0006,1.301
152.00,7.895873,24.89834,0.000041,24.040955,0.0006,1.301
154.00,7.894498,24.89885,0.000040,24.040561,0.0006,1.301
156.00,7.893444,24.89810,0.000041,24.040197,0.0006,1.300
158.00,7.893218,24.89876,0.000040,24.040766,0.0006,1.301
160.00,7.893290,24.89894,0.000041,24.040652,0.0006,1.301
162.00,7.893156,24.89911,0.000041,24.040999,0.0006,1.301
164.00,7.891705,24.89871,0.000040,24.041501,0.0006,1.301
166.00,7.891301,24.89783,0.000039,24.040910,0.0006,1.301
168.00,7.891704,24.89742,0.000040,24.040472,0.0006,1.302
170.00,7.890956,24.89660,0.000040,24.040039,0.0006,1.301
172.00,7.890746,24.89697,0.000039,24.040706,0.0006,1.301
174.00,7.890264,24.89753,0.000040,24.041021,0.0006,1.301
176.00,7.889791,24.89741,0.000040,24.040846,0.0005,1.301
178.00,7.889305,24.89749,0.000040,24.040723,0.0006,1.301
180.00,7.888730,24.89879,0.000040,24.040381,0.0006,1.301
182.00,7.888572,24.89950,0.000041,24.040426,0.0006,1.302
184.00,7.888163,24.89918,0.000039,24.040385,0.0006,1.301
186.00,7.887397,24.89934,0.000040,24.041063,0.0006,1.301
188.00,7.887205,24.89890,0.000040,24.040979,0.0006,1.301
190.00,7.886550,24.89859,0.000041,24.040899,0.0006,1.302
192.00,7.885877,24.89782,0.000040,24.040986,0.0005,1.302
194.00,7.885620,24.89784,0.000041,24.040626,0.0005,1.301
196.00,7.884938,24.89794,0.000041,24.039915,0.0006,1.303
198.00,7.884219,24.89760,0.000040,24.040872,0.0006,1.302
200.00,7.882480,24.89744,0.000040,24.040312,0.0006,1.302
202.00,7.882424,24.89740,0.000038,24.040663,0.0006,1.302
204.00,7.882445,24.89686,0.000039,24.040999,0.0005,1.303
206.00,7.882784,24.89650,0.000040,24.040754,0.0006,1.302
208.00,7.882538,24.89659,0.000040,24.041045,0.0005,1.301
210.00,7.881591,24.89636,0.000040,24.040365,0.0006,1.302
212.00,7.880831,24.89618,0.000040,24.040679,0.0006,1.302
214.00,7.880247,24.89628,0.000039,24.040650,0.0006,1.302
216.00,7.879243,24.89708,0.000041,24.041214,0.0005,1.302
218.00,7.878560,24.89682,0.000040,24.040919,0.0006,1.302
220.00,7.879147,24.89668,0.000039,24.040857,0.0006,1.302
222.00,7.878538,24.89651,0.000040,24.040186,0.0006,1.302
224.00,7.877699,24.89660,0.000040,24.040339,0.0006,1.303
226.00,7.877621,24.89676,0.000040,24.040563,0.0006,1.302
228.00,7.877645,24.89682,0.000041,24.040768,0.0006,1.302
230.00,7.877021,24.89671,0.000041,24.040175,0.0006,1.302
232.00,7.875481,24.89711,0.000041,24.040854,0.0006,1.302
234.00,7.874717,24.89643,0.000040,24.041377,0.0006,1.302
236.00,7.874801,24.89630,0.000040,24.041143,0.0006,1.301
238.00,7.873579,24.89686,0.000039,24.040839,0.0006,1.302
240.00,7.872364,24.89701,0.000039,24.039941,0.0005,1.303
242.00,7.871661,24.89719,0.000040,24.040812,0.0006,1.303
244.00,7.871461,24.89701,0.000039,24.041143,0.0006,1.303
246.00,7.872497,24.89611,0.000040,24.040439,0.0006,1.303
248.00,7.872255,24.89561,0.000040,24.039977,0.0006,1.303
250.00,7.872416,24.89576,0.000040,24.040928,0.0006,1.302
252.00,7.872444,24.89610,0.000039,24.040175,0.0006,1.303
254.00,7.871492,24.89733,0.000039,24.040412,0.0006,1.303
256.00,7.870833,24.89704,0.000040,24.041023,0.0006,1.303
258.00,7.871668,24.89736,0.000039,24.040479,0.0006,1.303
260.00,7.870081,24.89786,0.000039,24.040788,0.0006,1.303
262.00,7.869301,24.89841,0.000039,24.040335,0.0005,1.303
264.00,7.868648,24.89780,0.000040,24.040550,0.0005,1.303
266.00,7.868254,24.89850,0.000040,24.040995,0.0005,1.303
268.00,7.867697,24.89831,0.000040,24.040192,0.0005,1.303
270.00,7.868457,24.89697,0.000040,24.040152,0.0006,1.304
272.00,7.867968,24.89663,0.000040,24.040290,0.0006,1.303
274.00,7.866487,24.89690,0.000040,24.039795,0.0006,1.303
276.00,7.866149,24.89753,0.000039,24.040814,0.0006,1.304
278.00,7.865997,24.89622,0.000039,24.040834,0.0006,1.304
280.00,7.864580,24.89625,0.000039,24.040614,0.0006,1.304
282.00,7.864169,24.89616,0.000040,24.040414,0.0006,1.303
284.00,7.863701,24.89665,0.000041,24.041612,0.0006,1.303
286.00,7.862739,24.89691,0.000041,24.041005,0.0005,1.303
288.00,7.861692,24.89634,0.000040,24.040075,0.0005,1.304
290.00,7.861380,24.89624,0.000041,24.040190,0.0005,1.304
292.00,7.861191,24.89733,0.000039,24.039815,0.0006,1.304
294.00,7.860696,24.89692,0.000039,24.040774,0.0005,1.304
296.00,7.859888,24.89680,0.000040,24.040757,0.0006,1.304
298.00,7.860249,24.89599,0.000040,24.040112,0.0006,1.303
300.00,7.861014,24.89578,0.000040,24.040446,0.0006,1.304
302.00,7.861030,24.89666,0.000040,24.040939,0.0005,1.304
304.00,7.860432,24.89677,0.000040,24.040086,0.0006,1.304
306.00,7.859091,24.89659,0.000040,24.040725,0.0006,1.304
308.00,7.857604,24.89716,0.000040,24.040737,0.0006,1.305
310.00,7.856853,24.89595,0.000040,24.039950,0.0006,1.304
312.00,7.855844,24.89724,0.000040,24.040601,0.0006,1.304
314.00,7.855090,24.89652,0.000039,24.041434,0.0006,1.304
316.00,7.854989,24.89732,0.000039,24.041185,0.0006,1.304
318.00,7.854845,24.89730,0.000040,24.041361,0.0005,1.305
320.00,7.854266,24.89677,0.000039,24.041350,0.0006,1.305
322.00,7.853870,24.89655,0.000040,24.041001,0.0006,1.304
324.00,7.854587,24.89688,0.000039,24.040477,0.0006,1.304
326.00,7.854987,24.89580,0.000039,24.040097,0.0006,1.305
328.00,7.854529,24.89591,0.000040,24.040514,0.0006,1.305
330.00,7.853923,24.89597,0.000040,24.040828,0.0006,1.304
332.00,7.854295,24.89562,0.000040,24.040275,0.0006,1.305
334.00,7.853928,24.89528,0.000040,24.041170,0.0006,1.305
336.00,7.853542,24.89636,0.000039,24.041043,0.0006,1.305
338.00,7.851949,24.89700,0.000040,24.040383,0.0006,1.305
340.00,7.851727,24.89708,0.000041,24.040757,0.0006,1.304
342.00,7.850969,24.89646,0.000040,24.041032,0.0006,1.304
344.00,7.850262,24.89668,0.000041,24.040452,0.0006,1.305
346.00,7.850183,24.89617,0.000041,24.040683,0.0006,1.305
348.00,7.849024,24.89672,0.000039,24.040497,0.0006,1.305
350.00,7.847798,24.89639,0.000040,24.040145,0.0006,1.305
352.00,7.848053,24.89677,0.000040,24.040986,0.0006,1.305
354.00,7.847939,24.89699,0.000040,24.040637,0.0006,1.305
356.00,7.848325,24.89685,0.000039,24.040114,0.0006,1.306
358.00,7.847501,24.89616,0.000042,24.041339,0.0006,1.304
360.00,7.846726,24.89661,0.000041,24.040423,0.0006,1.305
362.00,7.847682,24.89703,0.000041,24.040590,0.0006,1.305
364.00,7.847675,24.89693,0.000041,24.041188,0.0006,1.304
366.00,7.847226,24.89703,0.000041,24.041741,0.0006,1.304
368.00,7.846189,24.89777,0.000041,24.040775,0.0006,1.305
370.00,7.845506,24.89706,0.000041,24.040477,0.0006,1.305
372.00,7.844329,24.89829,0.000040,24.041321,0.0006,1.306
374.00,7.844052,24.89830,0.000041,24.040545,0.0006,1.305
376.00,7.843226,24.89796,0.000040,24.040441,0.0006,1.305
378.00,7.842548,24.89780,0.000041,24.040512,0.0006,1.305
380.00,7.842873,24.89832,0.000041,24.040732,0.0006,1.306
382.00,7.842323,24.89833,0.000042,24.040825,0.0006,1.305
384.00,7.841039,24.89850,0.000041,24.040626,0.0006,1.304
386.00,7.840861,24.89811,0.000040,24.041468,0.0006,1.305
388.00,7.841175,24.89802,0.000041,24.040979,0.0006,1.306
390.00,7.841322,24.89805,0.000041,24.040126,0.0006,1.305
392.00,7.840858,24.89807,0.000040,24.040761,0.0006,1.305
394.00,7.840955,24.89836,0.000041,24.040314,0.0006,1.305
396.00,7.840093,24.89754,0.000040,24.041541,0.0006,1.306
398.00,7.840442,24.89671,0.000040,24.041137,0.0006,1.305
400.00,7.840908,24.89635,0.000040,24.040625,0.0006,1.305
402.00,7.840415,24.89644,0.000041,24.040512,0.0006,1.306
404.00,7.839973,24.89583,0.000041,24.040655,0.0006,1.306
406.00,7.839509,24.89521,0.000040,24.040977,0.0006,1.305
408.00,7.838964,24.89627,0.000040,24.040930,0.0006,1.305
410.00,7.838730,24.89685,0.000041,24.040768,0.0006,1.305
412.00,7.838748,24.89662,0.000041,24.041345,0.0006,1.306
414.00,7.837134,24.89717,0.000040,24.041005,0.0006,1.306
416.00,7.835539,24.89668,0.000042,24.041174,0.0006,1.306
418.00,7.834599,24.89669,0.000040,24.040594,0.0006,1.305
420.00,7.834261,24.89730,0.000040,24.041066,0.0006,1.306
422.00,7.833275,24.89789,0.000040,24.041676,0.0006,1.306
424.00,7.831941,24.89742,0.000040,24.040712,0.0006,1.305
426.00,7.831393,24.89745,0.000041,24.040739,0.0006,1.306
428.00,7.831342,24.89699,0.000042,24.040488,0.0006,1.305
430.00,7.831954,24.89594,0.000041,24.040801,0.0006,1.305
432.00,7.831965,24.89654,0.000041,24.040837,0.0006,1.306
434.00,7.831538,24.89704,0.000040,24.041130,0.0006,1.306
436.00,7.832007,24.89683,0.000041,24.041436,0.0006,1.306
438.00,7.830911,24.89778,0.000040,24.041201,0.0006,1.306
440.00,7.830026,24.89761,0.000040,24.040572,0.0006,1.306
442.00,7.830023,24.89678,0.000039,24.041199,0.0006,1.306
444.00,7.830251,24.89745,0.000041,24.041019,0.0006,1.305
446.00,7.829363,24.89797,0.000041,24.041356,0.0006,1.305
448.00,7.829449,24.89812,0.000040,24.040512,0.0006,1.306
450.00,7.829800,24.89859,0.000041,24.040250,0.0006,1.306
452.00,7.827853,24.89877,0.000041,24.041281,0.0006,1.305
454.00,7.826177,24.89898,0.000041,24.040983,0.0006,1.306
456.00,7.825633,24.89913,0.000041,24.040981,0.0006,1.306
458.00,7.826418,24.89840,0.000041,24.040643,0.0006,1.306
460.00,7.826454,24.89957,0.000041,24.040943,0.0006,1.306
462.00,7.825046,24.90070,0.000040,24.040385,0.0005,1.306
464.00,7.824915,24.89893,0.000040,24.040372,0.0005,1.306
466.00,7.823853,24.89871,0.000039,24.040439,0.0006,1.305
468.00,7.824397,24.89986,0.000041,24.040145,0.0005,1.305
470.00,7.825808,24.89997,0.000041,24.040463,0.0006,1.306
472.00,7.825888,24.89903,0.000041,24.040028,0.0006,1.306
474.00,7.825012,24.89863,0.000040,24.040928,0.0006,1.306
476.00,7.823205,24.89837,0.000041,24.040919,0.0006,1.305
478.00,7.823106,24.89854,0.000042,24.041490,0.0006,1.305
480.00,7.822382,24.89758,0.000041,24.041143,0.0006,1.306
482.00,7.820743,24.89762,0.000040,24.040101,0.0006,1.306
484.00,7.820584,24.89766,0.000040,24.040737,0.0006,1.306
486.00,7.821300,24.89767,0.000039,24.040570,0.0006,1.306
488.00,7.822218,24.89720,0.000039,24.040775,0.0005,1.306
490.00,7.821462,24.89792,0.000038,24.041445,0.0006,1.306
492.00,7.820730,24.89785,0.000040,24.041157,0.0006,1.306
494.00,7.819742,24.89722,0.000042,24.041292,0.0006,1.306
496.00,7.819795,24.89756,0.000040,24.041135,0.0006,1.306
498.00,7.818641,24.89711,0.000040,24.040903,0.0006,1.306
500.00,7.818365,24.89809,0.000041,24.040595,0.0006,1.306
502.00,7.819289,24.89801,0.000041,24.041221,0.0006,1.306
504.00,7.818276,24.89793,0.000039,24.042063,0.0006,1.306
506.00,7.816399,24.89690,0.000039,24.040694,0.0006,1.306
508.00,7.816495,24.89738,0.000040,24.040314,0.0006,1.306
510.00,7.817849,24.89799,0.000040,24.039930,0.0006,1.307
512.00,7.817948,24.89865,0.000038,24.040064,0.0006,1.306
514.00,7.817098,24.89943,0.000039,24.040512,0.0006,1.306
516.00,7.816316,24.89956,0.000040,24.039744,0.0006,1.307
518.00,7.814540,24.89932,0.000041,24.041037,0.0006,1.306
520.00,7.813160,24.89836,0.000040,24.041785,0.0006,1.306
522.00,7.813640,24.89818,0.000041,24.041141,0.0006,1.306
524.00,7.814710,24.89950,0.000038,24.040579,0.0006,1.307
526.00,7.813678,24.89942,0.000038,24.040246,0.0006,1.307
528.00,7.812584,24.89895,0.000039,24.040966,0.0006,1.307
530.00,7.812610,24.89844,0.000040,24.040765,0.0006,1.306
532.00,7.812284,24.89791,0.000041,24.040459,0.0006,1.306
534.00,7.811526,24.89878,0.000041,24.040617,0.0006,1.307
536.00,7.810912,24.89929,0.000040,24.040683,0.0006,1.307
538.00,7.811188,24.89805,0.000041,24.041266,0.0006,1.306
540.00,7.809950,24.89889,0.000043,24.041674,0.0006,1.306
542.00,7.810401,24.89840,0.000040,24.041077,0.0006,1.306
544.00,7.811106,24.89891,0.000039,24.040406,0.0006,1.307
546.00,7.811293,24.89847,0.000040,24.041510,0.0006,1.307
548.00,7.811864,24.89922,0.000040,24.041466,0.0006,1.307
550.00,7.811090,24.89967,0.000041,24.040068,0.0006,1.307
552.00,7.809582,24.89993,0.000039,24.041192,0.0005,1.307
554.00,7.808838,24.89949,0.000040,24.040114,0.0006,1.307
556.00,7.809221,24.89955,0.000040,24.040826,0.0005,1.307
558.00,7.809009,24.89879,0.000040,24.041559,0.0005,1.307
560.00,7.808318,24.89823,0.000041,24.040732,0.0005,1.307
562.00,7.808517,24.89803,0.000039,24.040841,0.0006,1.307
564.00,7.807915,24.89827,0.000039,24.041521,0.0006,1.306
566.00,7.806931,24.89867,0.000040,24.041266,0.0006,1.306
568.00,7.807267,24.89821,0.000040,24.041170,0.0005,1.306
570.00,7.807922,24.89800,0.000040,24.040599,0.0006,1.307
572.00,7.807024,24.89782,0.000041,24.039643,0.0006,1.307
574.00,7.805557,24.89870,0.000041,24.040610,0.0006,1.307
576.00,7.805619,24.89872,0.000040,24.040483,0.0006,1.307
578.00,7.805174,24.89833,0.000039,24.040685,0.0006,1.307
580.00,7.804130,24.89816,0.000038,24.040641,0.0006,1.306
582.00,7.804369,24.89796,0.000039,24.040583,0.0006,1.307
584.00,7.803344,24.89738,0.000038,24.040228,0.0006,1.307
586.00,7.801481,24.89717,0.000039,24.041319,0.0006,1.308
588.00,7.801776,24.89736,0.000039,24.041259,0.0005,1.307
590.00,7.802014,24.89748,0.000039,24.040546,0.0006,1.307
592.00,7.801811,24.89811,0.000040,24.040881,0.0006,1.307
594.00,7.801012,24.89825,0.000040,24.041301,0.0006,1.306
596.00,7.801149,24.89757,0.000039,24.040899,0.0005,1.307
598.00,7.801429,24.89791,0.000040,24.040994,0.0006,1.307
600.00,7.801540,24.89743,0.000040,24.040921,0.0006,1.307
@1,2.0000,4.0
602.00,7.801563,24.89779,0.000038,24.040261,0.0006,1.307
604.00,7.800479,24.89721,0.000040,24.040735,0.0006,1.307
606.00,7.799167,24.89846,0.000041,24.040986,0.0006,1.307
608.00,7.798117,24.89732,0.000040,24.040643,0.0006,1.307
610.00,7.797645,24.89754,0.000040,24.040672,0.0005,1.307
612.00,7.797374,24.89717,0.000040,24.040748,0.0006,1.307
614.00,7.796413,24.89669,0.000040,24.040675,0.0006,1.307
616.00,7.796934,24.89608,0.000040,24.041097,0.0006,1.306
618.00,7.797818,24.89676,0.000041,24.041188,0.0006,1.307
620.00,7.797726,24.89575,0.000040,24.041008,0.0006,1.307
622.00,7.797156,24.89630,0.000040,24.040921,0.0006,1.307
624.00,7.796792,24.89593,0.000041,24.040528,0.0006,1.307
626.00,7.795991,24.89576,0.000042,24.041074,0.0006,1.307
628.00,7.795902,24.89601,0.000040,24.041141,0.0006,1.306
630.00,7.795825,24.89661,0.000039,24.040394,0.0006,1.307
632.00,7.793986,24.89711,0.000040,24.041015,0.0006,1.307
634.00,7.793022,24.89676,0.000041,24.041777,0.0005,1.307
636.00,7.792297,24.89654,0.000040,24.040952,0.0006,1.307
638.00,7.792353,24.89582,0.000040,24.042068,0.0006,1.307
640.00,7.791450,24.89648,0.000040,24.040408,0.0005,1.307
642.00,7.792072,24.89740,0.000040,24.040777,0.0006,1.307
644.00,7.791233,24.89785,0.000040,24.041014,0.0006,1.307
646.00,7.790274,24.89719,0.000040,24.040703,0.0006,1.307
648.00,7.791184,24.89728,0.000041,24.041668,0.0006,1.307
650.00,7.791337,24.89792,0.000040,24.041146,0.0006,1.307
652.00,7.791989,24.89750,0.000041,24.041094,0.0006,1.306
654.00,7.792076,24.89681,0.000040,24.040475,0.0005,1.306
656.00,7.791821,24.89623,0.000040,24.041166,0.0006,1.307
658.00,7.791153,24.89664,0.000040,24.040619,0.0006,1.307
660.00,7.790754,24.89689,0.000041,24.041139,0.0006,1.307
662.00,7.790808,24.89637,0.000039,24.041365,0.0006,1.308
664.00,7.790819,24.89642,0.000040,24.040521,0.0006,1.307
666.00,7.790270,24.89637,0.000040,24.040861,0.0005,1.307
668.00,7.789754,24.89669,0.000040,24.041070,0.0005,1.307
670.00,7.788931,24.89686,0.000040,24.040419,0.0006,1.307
672.00,7.789184,24.89684,0.000039,24.040972,0.0006,1.306
674.00,7.788445,24.89672,0.000040,24.040474,0.0005,1.306
676.00,7.787549,24.89779,0.000039,24.040563,0.0006,1.307
678.00,7.787720,24.89735,0.000040,24.040788,0.0006,1.307
680.00,7.787155,24.89741,0.000040,24.040115,0.0006,1.307
682.00,7.786692,24.89817,0.000039,24.041739,0.0006,1.307
684.00,7.786549,24.89784,0.000040,24.040494,0.0006,1.307
686.00,7.786615,24.89758,0.000040,24.040365,0.0005,1.307
688.00,7.786985,24.89724,0.000040,24.041263,0.0005,1.306
690.00,7.786053,24.89780,0.000040,24.041023,0.0005,1.307
692.00,7.785047,24.89772,0.000040,24.041088,0.0006,1.307
694.00,7.785176,24.89692,0.000040,24.040501,0.0006,1.307
696.00,7.785422,24.89713,0.000040,24.040743,0.0006,1.307
698.00,7.784913,24.89668,0.000042,24.041128,0.0006,1.307
700.00,7.784350,24.89656,0.000040,24.041034,0.0005,1.307
702.00,7.784225,24.89667,0.000041,24.040894,0.0006,1.307
704.00,7.783709,24.89635,0.000038,24.040405,0.0006,1.307
706.00,7.782872,24.89670,0.000040,24.040617,0.0006,1.307
708.00,7.781939,24.89614,0.000039,24.040725,0.0006,1.307
710.00,7.782790,24.89619,0.000040,24.039330,0.0006,1.307
712.00,7.783787,24.89709,0.000040,24.039684,0.0006,1.307
714.00,7.783261,24.89608,0.000040,24.040634,0.0006,1.307
716.00,7.782551,24.89693,0.000039,24.041759,0.0006,1.307
718.00,7.782504,24.89651,0.000040,24.041403,0.0006,1.307
720.00,7.781994,24.89675,0.000040,24.041712,0.0006,1.307
722.00,7.781068,24.89672,0.000041,24.040965,0.0006,1.307
724.00,7.780775,24.89765,0.000041,24.040408,0.0006,1.307
726.00,7.781828,24.89729,0.000039,24.040668,0.0006,1.307
728.00,7.782448,24.89783,0.000040,24.040648,0.0006,1.307
730.00,7.782362,24.89834,0.000040,24.040406,0.0005,1.306
732.00,7.780783,24.89765,0.000040,24.041568,0.0005,1.307
734.00,7.781293,24.89714,0.000040,24.040865,0.0006,1.306
736.00,7.781348,24.89663,0.000040,24.040939,0.0006,1.306
738.00,7.780907,24.89764,0.000039,24.040899,0.0006,1.306
740.00,7.780322,24.89896,0.000039,24.040777,0.0005,1.307
742.00,7.779809,24.89721,0.000040,24.041112,0.0006,1.307
744.00,7.779699,24.89683,0.000040,24.040988,0.0006,1.307
746.00,7.778912,24.89707,0.000040,24.041077,0.0005,1.307
748.00,7.777305,24.89679,0.000041,24.042079,0.0006,1.307
750.00,7.776449,24.89660,0.000040,24.041410,0.0005,1.306
752.00,7.775691,24.89611,0.000040,24.041157,0.0006,1.306
754.00,7.775891,24.89667,0.000041,24.040879,0.0006,1.306
756.00,7.775982,24.89716,0.000041,24.041092,0.0005,1.307
758.00,7.774888,24.89645,0.000040,24.040437,0.0005,1.307
760.00,7.774492,24.89561,0.000040,24.040732,0.0006,1.307
762.00,7.774177,24.89640,0.000039,24.040279,0.0006,1.306
764.00,7.774058,24.89625,0.000039,24.041503,0.0006,1.307
766.00,7.773937,24.89743,0.000041,24.041077,0.0006,1.306
768.00,7.773137,24.89803,0.000041,24.041055,0.0006,1.307
770.00,7.772457,24.89716,0.000040,24.040610,0.0006,1.307
772.00,7.772920,24.89766,0.000039,24.040321,0.0006,1.307
774.00,7.773597,24.89709,0.000040,24.040915,0.0006,1.306
776.00,7.774048,24.89667,0.000040,24.041486,0.0006,1.306
778.00,7.773799,24.89537,0.000040,24.040670,0.0005,1.306
780.00,7.772967,24.89712,0.000040,24.040623,0.0005,1.306
782.00,7.773008,24.89611,0.000043,24.040985,0.0006,1.306
784.00,7.773123,24.89644,0.000039,24.041652,0.0006,1.306
786.00,7.772927,24.89633,0.000040,24.040790,0.0005,1.307
788.00,7.771387,24.89670,0.000040,24.040872,0.0006,1.306
790.00,7.770427,24.89667,0.000039,24.040405,0.0006,1.306
792.00,7.769756,24.89666,0.000039,24.042205,0.0006,1.306
794.00,7.769110,24.89649,0.000041,24.041474,0.0005,1.306
796.00,7.770524,24.89560,0.000040,24.040612,0.0005,1.306
798.00,7.770293,24.89552,0.000040,24.040688,0.0006,1.306
800.00,7.769805,24.89563,0.000039,24.041463,0.0005,1.307
802.00,7.769904,24.89681,0.000039,24.041074,0.0006,1.307
804.00,7.770061,24.89702,0.000040,24.041130,0.0005,1.306
806.00,7.769509,24.89630,0.000040,24.040737,0.0005,1.307
808.00,7.768004,24.89637,0.000039,24.041828,0.0005,1.306
810.00,7.767545,24.89634,0.000039,24.040066,0.0005,1.306
812.00,7.767191,24.89625,0.000040,24.041085,0.0005,1.307
814.00,7.766795,24.89665,0.000039,24.041316,0.0005,1.306
816.00,7.765975,24.89662,0.000039,24.039968,0.0006,1.306
818.00,7.766161,24.89584,0.000038,24.040370,0.0006,1.306
820.00,7.765926,24.89626,0.000038,24.040914,0.0005,1.306
822.00,7.764602,24.89699,0.000039,24.040934,0.0006,1.307
824.00,7.764130,24.89748,0.000038,24.041321,0.0006,1.307
826.00,7.763373,24.89848,0.000039,24.040719,0.0005,1.307
828.00,7.763179,24.89875,0.000038,24.040734,0.0005,1.306
830.00,7.763663,24.89853,0.000038,24.040637,0.0005,1.306
832.00,7.763263,24.89814,0.000039,24.040359,0.0006,1.306
834.00,7.763052,24.89858,0.000039,24.039963,0.0006,1.307
836.00,7.762689,24.89808,0.000039,24.040879,0.0006,1.306
838.00,7.763449,24.89659,0.000040,24.040683,0.0005,1.306
840.00,7.762852,24.89652,0.000039,24.040354,0.0005,1.307
842.00,7.763120,24.89613,0.000038,24.040008,0.0005,1.307
844.00,7.763543,24.89638,0.000038,24.041257,0.0006,1.307
846.00,7.763310,24.89487,0.000039,24.040625,0.0005,1.307
848.00,7.762566,24.89527,0.000038,24.040459,0.0006,1.306
850.00,7.762835,24.89688,0.000040,24.040514,0.0005,1.306
852.00,7.761481,24.89723,0.000040,24.040408,0.0005,1.306
854.00,7.761472,24.89738,0.000039,24.040134,0.0005,1.306
856.00,7.761329,24.89789,0.000039,24.040114,0.0005,1.306
858.00,7.760987,24.89823,0.000040,24.041297,0.0005,1.306
860.00,7.761825,24.89870,0.000041,24.040757,0.0005,1.306
862.00,7.762028,24.89831,0.000040,24.039884,0.0005,1.306
864.00,7.761099,24.89801,0.000039,24.040994,0.0005,1.306
866.00,7.760077,24.89855,0.000040,24.040717,0.0005,1.306
868.00,7.759457,24.89866,0.000039,24.040619,0.0006,1.307
870.00,7.759188,24.89963,0.000039,24.041095,0.0006,1.306
872.00,7.758450,24.89939,0.000039,24.040168,0.0006,1.306
874.00,7.758104,24.89814,0.000040,24.040443,0.0006,1.306
876.00,7.758193,24.89750,0.000041,24.039894,0.0005,1.306
878.00,7.759131,24.89755,0.000041,24.040879,0.0005,1.306
880.00,7.758267,24.89709,0.000039,24.040110,0.0005,1.306
882.00,7.757826,24.89642,0.000040,24.039915,0.0006,1.306
884.00,7.757683,24.89689,0.000040,24.041034,0.0005,1.306
886.00,7.757052,24.89692,0.000041,24.040894,0.0005,1.306
888.00,7.756322,24.89635,0.000040,24.040417,0.0005,1.306
890.00,7.755956,24.89655,0.000039,24.041110,0.0006,1.306
892.00,7.755086,24.89703,0.000040,24.040706,0.0005,1.306
894.00,7.755623,24.89625,0.000039,24.040619,0.0005,1.306
896.00,7.755819,24.89633,0.000040,24.040361,0.0005,1.306
898.00,7.755197,24.89727,0.000039,24.040730,0.0006,1.305
900.00,7.754886,24.89731,0.000040,24.040570,0.0006,1.305
902.00,7.754405,24.89679,0.000040,24.040941,0.0005,1.306
904.00,7.754929,24.89626,0.000040,24.040090,0.0006,1.306
906.00,7.755221,24.89655,0.000040,24.040795,0.0006,1.306
908.00,7.754699,24.89786,0.000041,24.040854,0.0005,1.306
910.00,7.753669,24.89789,0.000040,24.040388,0.0005,1.306
912.00,7.753774,24.89764,0.000041,24.041259,0.0006,1.305
914.00,7.753858,24.89746,0.000041,24.040850,0.0006,1.305
916.00,7.753602,24.89728,0.000041,24.040897,0.0006,1.306
918.00,7.752810,24.89647,0.000041,24.040285,0.0006,1.306
920.00,7.751359,24.89610,0.000040,24.040903,0.0006,1.305
922.00,7.750859,24.89565,0.000039,24.041456,0.0006,1.305
924.00,7.750797,24.89549,0.000039,24.040841,0.0006,1.306
926.00,7.750720,24.89571,0.000039,24.040657,0.0005,1.306
928.00,7.750381,24.89637,0.000040,24.041074,0.0005,1.306
930.00,7.749463,24.89672,0.000039,24.040974,0.0005,1.306
932.00,7.749506,24.89663,0.000039,24.040834,0.0005,1.306
934.00,7.749782,24.89651,0.000040,24.040354,0.0006,1.305
936.00,7.748895,24.89577,0.000040,24.040868,0.0006,1.306
938.00,7.749316,24.89657,0.000039,24.040510,0.0005,1.305
940.00,7.748366,24.89789,0.000039,24.040434,0.0005,1.306
942.00,7.748056,24.89673,0.000038,24.041305,0.0005,1.305
944.00,7.749193,24.89659,0.000038,24.040674,0.0005,1.305
946.00,7.749717,24.89650,0.000039,24.040494,0.0005,1.306
948.00,7.749026,24.89606,0.000040,24.041377,0.0005,1.305
950.00,7.749345,24.89690,0.000040,24.041196,0.0005,1.306
952.00,7.749583,24.89591,0.000038,24.040959,0.0005,1.306
954.00,7.749513,24.89665,0.000038,24.040665,0.0005,1.305
956.00,7.748910,24.89716,0.000039,24.040677,0.0005,1.305
958.00,7.748534,24.89705,0.000040,24.040783,0.0005,1.305
960.00,7.748809,24.89696,0.000039,24.040574,0.0005,1.305
962.00,7.748516,24.89617,0.000039,24.040797,0.0005,1.305
964.00,7.747631,24.89787,0.000039,24.040746,0.0005,1.305
966.00,7.747118,24.89776,0.000040,24.040408,0.0005,1.306
968.00,7.745993,24.89855,0.000039,24.040808,0.0005,1.305
970.00,7.744399,24.89858,0.000039,24.041381,0.0005,1.306
972.00,7.743592,24.89796,0.000039,24.040628,0.0006,1.305
974.00,7.744094,24.89735,0.000039,24.039939,0.0006,1.305
976.00,7.743892,24.89764,0.000039,24.040855,0.0006,1.305
978.00,7.743453,24.89745,0.000039,24.040734,0.0006,1.306
980.00,7.743790,24.89822,0.000039,24.040697,0.0005,1.305
982.00,7.743727,24.89710,0.000039,24.040825,0.0005,1.305
984.00,7.744145,24.89794,0.000038,24.040543,0.0005,1.306
986.00,7.743722,24.89770,0.000037,24.040312,0.0005,1.306
988.00,7.743366,24.89654,0.000037,24.040525,0.0005,1.305
990.00,7.743815,24.89696,0.000038,24.040459,0.0005,1.305
992.00,7.743774,24.89653,0.000039,24.040914,0.0005,1.304
994.00,7.743518,24.89616,0.000040,24.040626,0.0005,1.304
996.00,7.743430,24.89682,0.000041,24.041361,0.0005,1.304
998.00,7.742862,24.89544,0.000039,24.040561,0.0005,1.305
1000.00,7.741770,24.89622,0.000039,24.040626,0.0005,1.306
1002.00,7.741170,24.89595,0.000038,24.041186,0.0005,1.305
1004.00,7.741775,24.89697,0.000040,24.040845,0.0005,1.304
1006.00,7.741185,24.89680,0.000040,24.041017,0.0005,1.305
1008.00,7.742373,24.89654,0.000040,24.040597,0.0005,1.304
1010.00,7.742436,24.89618,0.000039,24.040757,0.0005,1.305
1012.00,7.742100,24.89669,0.000039,24.040939,0.0005,1.305
1014.00,7.742087,24.89706,0.000038,24.040592,0.0005,1.305
1016.00,7.742080,24.89651,0.000039,24.040012,0.0005,1.304
1018.00,7.741438,24.89701,0.000038,24.040295,0.0005,1.304
1020.00,7.740761,24.89616,0.000039,24.040701,0.0005,1.305
1022.00,7.739842,24.89506,0.000039,24.040732,0.0005,1.305
1024.00,7.739729,24.89619,0.000040,24.040397,0.0005,1.304
1026.00,7.739251,24.89558,0.000039,24.040044,0.0005,1.304
1028.00,7.739044,24.89570,0.000039,24.040934,0.0005,1.304
1030.00,7.738378,24.89525,0.000038,24.040143,0.0006,1.305
1032.00,7.738626,24.89433,0.000038,24.039784,0.0005,1.304
1034.00,7.739014,24.89468,0.000040,24.040488,0.0005,1.303
1036.00,7.738634,24.89511,0.000040,24.040454,0.0005,1.304
1038.00,7.737164,24.89624,0.000040,24.040488,0.0005,1.304
1040.00,7.736620,24.89759,0.000039,24.041086,0.0006,1.304
1042.00,7.736419,24.89687,0.000040,24.041030,0.0005,1.304
1044.00,7.735842,24.89662,0.000040,24.039994,0.0005,1.304
1046.00,7.734985,24.89652,0.000039,24.040825,0.0005,1.304
1048.00,7.734795,24.89617,0.000038,24.040888,0.0005,1.304
1050.00,7.734464,24.89600,0.000039,24.040592,0.0005,1.304
1052.00,7.734116,24.89670,0.000039,24.040497,0.0005,1.304
1054.00,7.735057,24.89711,0.000039,24.039541,0.0005,1.303
1056.00,7.735629,24.89668,0.000039,24.040310,0.0005,1.304
1058.00,7.735624,24.89668,0.000038,24.040819,0.0005,1.304
1060.00,7.735424,24.89583,0.000038,24.040661,0.0005,1.304
1062.00,7.734793,24.89708,0.000038,24.040308,0.0006,1.304
1064.00,7.734774,24.89762,0.000039,24.040319,0.0005,1.303
1066.00,7.733796,24.89712,0.000039,24.040328,0.0005,1.303
1068.00,7.732380,24.89644,0.000039,24.041072,0.0005,1.304
1070.00,7.733083,24.89750,0.000038,24.040014,0.0005,1.303
1072.00,7.734181,24.89774,0.000039,24.040401,0.0005,1.304
1074.00,7.734235,24.89870,0.000038,24.040575,0.0005,1.303
1076.00,7.733557,24.89713,0.000039,24.040665,0.0005,1.303
1078.00,7.734373,24.89734,0.000038,24.040881,0.0005,1.303
1080.00,7.735140,24.89712,0.000038,24.040510,0.0005,1.304
1082.00,7.735216,24.89796,0.000039,24.040306,0.0006,1.304
1084.00,7.735101,24.89723,0.000039,24.040563,0.0005,1.303
1086.00,7.734762,24.89758,0.000039,24.040948,0.0005,1.303
1088.00,7.734620,24.89795,0.000039,24.040219,0.0005,1.303
1090.00,7.735237,24.89728,0.000038,24.041206,0.0005,1.303
1092.00,7.735563,24.89704,0.000039,24.041146,0.0005,1.303
1094.00,7.735302,24.89698,0.000039,24.040479,0.0005,1.303
1096.00,7.733851,24.89803,0.000038,24.040325,0.0005,1.303
1098.00,7.731270,24.89680,0.000039,24.040743,0.0005,1.303
1100.00,7.730540,24.89685,0.000038,24.040381,0.0005,1.303
1102.00,7.731292,24.89733,0.000039,24.040741,0.0005,1.302
1104.00,7.730304,24.89776,0.000040,24.040385,0.0005,1.303
1106.00,7.730800,24.89727,0.000039,24.040243,0.0005,1.304
1108.00,7.730819,24.89810,0.000037,24.040034,0.0005,1.303
1110.00,7.730045,24.89805,0.000038,24.040255,0.0005,1.303
1112.00,7.728512,24.89735,0.000037,24.039692,0.0005,1.303
1114.00,7.728823,24.89717,0.000037,24.039912,0.0005,1.303
1116.00,7.729516,24.89706,0.000040,24.040332,0.0005,1.302
1118.00,7.728729,24.89711,0.000039,24.039541,0.0005,1.302
1120.00,7.728712,24.89807,0.000039,24.040410,0.0005,1.303
1122.00,7.728159,24.89804,0.000037,24.041174,0.0005,1.303
1124.00,7.728538,24.89851,0.000038,24.040888,0.0005,1.303
1126.00,7.728682,24.89762,0.000037,24.040503,0.0005,1.303
1128.00,7.728628,24.89729,0.000038,24.040666,0.0005,1.302
1130.00,7.728715,24.89654,0.000039,24.040657,0.0005,1.303
1132.00,7.728615,24.89682,0.000038,24.040839,0.0005,1.303
1134.00,7.727706,24.89735,0.000039,24.040252,0.0005,1.302
1136.00,7.727013,24.89651,0.000039,24.040617,0.0005,1.302
1138.00,7.727431,24.89680,0.000040,24.040612,0.0005,1.303
1140.00,7.726480,24.89745,0.000040,24.040294,0.0005,1.303
1142.00,7.725402,24.89652,0.000039,24.040406,0.0005,1.303
1144.00,7.725135,24.89685,0.000037,24.040817,0.0005,1.303
1146.00,7.725907,24.89671,0.000038,24.040330,0.0005,1.302
1148.00,7.725787,24.89752,0.000039,24.039912,0.0005,1.302
1150.00,7.725519,24.89725,0.000040,24.040846,0.0005,1.302
1152.00,7.725992,24.89808,0.000038,24.040975,0.0005,1.302
1154.00,7.725310,24.89744,0.000039,24.040446,0.0005,1.303
1156.00,7.725332,24.89815,0.000039,24.040997,0.0005,1.302
1158.00,7.726109,24.89708,0.000038,24.040759,0.0005,1.302
1160.00,7.725046,24.89666,0.000038,24.039344,0.0005,1.302
1162.00,7.724409,24.89668,0.000039,24.041132,0.0005,1.302
1164.00,7.724606,24.89619,0.000038,24.040639,0.0004,1.302
1166.00,7.724245,24.89619,0.000039,24.041586,0.0005,1.302
1168.00,7.724015,24.89643,0.000038,24.039903,0.0005,1.302
1170.00,7.723621,24.89661,0.000039,24.040223,0.0005,1.302
1172.00,7.723484,24.89601,0.000039,24.040743,0.0005,1.302
1174.00,7.723013,24.89566,0.000039,24.040586,0.0005,1.302
1176.00,7.722842,24.89550,0.000039,24.040688,0.0005,1.302
1178.00,7.724177,24.89562,0.000040,24.040897,0.0005,1.302
1180.00,7.724270,24.89540,0.000038,24.040312,0.0005,1.302
1182.00,7.723288,24.89629,0.000038,24.040699,0.0005,1.302
1184.00,7.723783,24.89641,0.000038,24.040414,0.0005,1.302
1186.00,7.723823,24.89599,0.000040,24.040777,0.0005,1.301
1188.00,7.724102,24.89687,0.000039,24.040839,0.0005,1.302
1190.00,7.724873,24.89679,0.000038,24.040808,0.0005,1.302
1192.00,7.724330,24.89488,0.000038,24.040014,0.0005,1.302
1194.00,7.723257,24.89547,0.000039,24.040719,0.0005,1.301
1196.00,7.722836,24.89602,0.000039,24.040552,0.0005,1.302
1198.00,7.723043,24.89629,0.000039,24.041108,0.0005,1.302
1200.00,7.723037,24.89515,0.000038,24.040443,0.0005,1.302
@2,12.0000,24.0
1202.00,7.722689,24.89520,0.000039,24.040781,0.0005,1.301
1204.00,7.721439,24.89552,0.000038,24.040737,0.0005,1.302
1206.00,7.718607,24.89501,0.000038,24.040590,0.0005,1.302
1208.00,7.712176,24.89533,0.000039,24.040648,0.0005,1.301
1210.00,7.691182,24.89554,0.000038,24.040466,0.0005,1.301
1212.00,7.634344,24.89527,0.000040,24.040021,0.0005,1.301
1214.00,7.553938,24.89497,0.000039,24.040617,0.0005,1.301
1216.00,7.471303,24.89566,0.000039,24.040426,0.0005,1.301
1218.00,7.394325,24.89686,0.000039,24.040174,0.0005,1.302
1220.00,7.321824,24.89647,0.000038,24.040657,0.0005,1.302
1222.00,7.252251,24.89689,0.000039,24.041165,0.0005,1.302
1224.00,7.185092,24.89694,0.000037,24.040794,0.0005,1.302
1226.00,7.122066,24.89580,0.000038,24.040435,0.0005,1.302
1228.00,7.068496,24.89599,0.000037,24.039921,0.0005,1.303
1230.00,7.026810,24.89677,0.000036,24.040841,0.0005,1.303
1232.00,7.001383,24.89564,0.000037,24.040805,0.0005,1.303
1234.00,7.002574,24.89572,0.000036,24.039906,0.0005,1.302
1236.00,7.021551,24.89696,0.000037,24.040701,0.0005,1.302
1238.00,7.048481,24.89653,0.000037,24.040048,0.0005,1.302
1240.00,7.078642,24.89650,0.000038,24.041019,0.0005,1.301
1242.00,7.112930,24.89720,0.000039,24.039824,0.0005,1.301
1244.00,7.153365,24.89674,0.000040,24.040261,0.0005,1.301
1246.00,7.196192,24.89721,0.000039,24.040619,0.0005,1.301
1248.00,7.239231,24.89653,0.000039,24.040266,0.0005,1.300
1250.00,7.283006,24.89663,0.000040,24.040752,0.0005,1.300
1252.00,7.323629,24.89591,0.000039,24.040037,0.0005,1.300
1254.00,7.360768,24.89585,0.000039,24.040295,0.0005,1.300
1256.00,7.394796,24.89515,0.000038,24.040439,0.0005,1.301
1258.00,7.425366,24.89532,0.000037,24.040554,0.0005,1.301
1260.00,7.453396,24.89627,0.000037,24.039875,0.0005,1.300
1262.00,7.478543,24.89567,0.000037,24.040486,0.0005,1.301
1264.00,7.501325,24.89610,0.000038,24.040572,0.0005,1.300
1266.00,7.521034,24.89563,0.000038,24.041052,0.0005,1.300
1268.00,7.538828,24.89495,0.000038,24.040177,0.0005,1.300
1270.00,7.552998,24.89579,0.000038,24.040157,0.0005,1.300
1272.00,7.565293,24.89603,0.000037,24.040615,0.0005,1.300
1274.00,7.576110,24.89616,0.000038,24.040221,0.0005,1.301
1276.00,7.586254,24.89605,0.000038,24.040465,0.0005,1.300
1278.00,7.593978,24.89589,0.000038,24.040157,0.0005,1.300
1280.00,7.600687,24.89603,0.000037,24.039715,0.0005,1.299
1282.00,7.607525,24.89558,0.000038,24.040166,0.0005,1.300
1284.00,7.613255,24.89608,0.000039,24.040375,0.0005,1.300
1286.00,7.618383,24.89649,0.000039,24.039801,0.0005,1.300
1288.00,7.622805,24.89640,0.000039,24.040255,0.0005,1.300
1290.00,7.626990,24.89739,0.000039,24.039923,0.0005,1.300
1292.00,7.630458,24.89620,0.000038,24.040135,0.0005,1.300
1294.00,7.633828,24.89550,0.000038,24.040052,0.0005,1.300
1296.00,7.635355,24.89666,0.000038,24.040426,0.0005,1.300
1298.00,7.638318,24.89675,0.000039,24.040623,0.0005,1.300
1300.00,7.641593,24.89727,0.000039,24.039690,0.0005,1.299
1302.00,7.644339,24.89685,0.000037,24.040024,0.0005,1.299
1304.00,7.647479,24.89772,0.000038,24.040512,0.0005,1.300
1306.00,7.650685,24.89727,0.000037,24.040285,0.0005,1.300
1308.00,7.652687,24.89745,0.000039,24.040534,0.0005,1.299
1310.00,7.655508,24.89727,0.000040,24.040617,0.0005,1.299
1312.00,7.658218,24.89762,0.000039,24.040297,0.0005,1.299
1314.00,7.659905,24.89734,0.000038,24.040599,0.0006,1.299
1316.00,7.662072,24.89767,0.000037,24.040534,0.0005,1.299
1318.00,7.664563,24.89815,0.000038,24.040468,0.0005,1.299
1320.00,7.665505,24.89838,0.000039,24.040348,0.0005,1.299
1322.00,7.667184,24.89802,0.000039,24.039686,0.0005,1.299
1324.00,7.668881,24.89886,0.000038,24.040343,0.0005,1.299
1326.00,7.670862,24.89792,0.000038,24.040537,0.0005,1.299
1328.00,7.672240,24.89892,0.000038,24.040630,0.0005,1.299
1330.00,7.673759,24.89860,0.000038,24.040395,0.0005,1.299
1332.00,7.676162,24.89857,0.000038,24.040770,0.0005,1.299
1334.00,7.677282,24.89798,0.000038,24.040668,0.0005,1.299
1336.00,7.678111,24.89856,0.000039,24.040119,0.0005,1.298
1338.00,7.679423,24.89869,0.000038,24.040092,0.0005,1.298
1340.00,7.680527,24.89860,0.000038,24.040041,0.0005,1.298
1342.00,7.681054,24.89893,0.000039,24.040523,0.0005,1.299
1344.00,7.681702,24.89932,0.000040,24.040077,0.0005,1.299
1346.00,7.682036,24.89989,0.000039,24.038824,0.0005,1.300
1348.00,7.682831,24.89975,0.000039,24.039850,0.0005,1.299
1350.00,7.683762,24.89930,0.000040,24.040159,0.0005,1.298
1352.00,7.684529,24.89905,0.000039,24.039575,0.0005,1.298
1354.00,7.684766,24.89878,0.000039,24.040708,0.0005,1.298
1356.00,7.685200,24.89890,0.000039,24.040885,0.0005,1.299
1358.00,7.685259,24.89904,0.000039,24.040386,0.0005,1.298
1360.00,7.686995,24.89947,0.000039,24.039546,0.0005,1.298
1362.00,7.688183,24.89925,0.000039,24.039341,0.0005,1.298
1364.00,7.686867,24.89905,0.000040,24.040945,0.0005,1.298
1366.00,7.686669,24.89904,0.000039,24.040046,0.0005,1.298
1368.00,7.687322,24.89992,0.000039,24.040812,0.0005,1.299
1370.00,7.687621,24.89937,0.000039,24.040372,0.0005,1.298
1372.00,7.688541,24.89999,0.000039,24.040106,0.0005,1.298
1374.00,7.689184,24.90004,0.000039,24.039737,0.0005,1.298
1376.00,7.689904,24.90011,0.000039,24.040128,0.0005,1.298
1378.00,7.689885,24.90029,0.000039,24.039790,0.0005,1.298
1380.00,7.690137,24.90099,0.000038,24.039584,0.0005,1.299
1382.00,7.689578,24.90045,0.000037,24.040628,0.0005,1.298
1384.00,7.689727,24.90044,0.000038,24.040175,0.0005,1.298
1386.00,7.690909,24.90109,0.000039,24.040268,0.0005,1.298
1388.00,7.690595,24.90074,0.000039,24.040217,0.0005,1.298
1390.00,7.688965,24.89994,0.000039,24.040001,0.0005,1.298
1392.00,7.689221,24.89927,0.000039,24.040317,0.0005,1.297
1394.00,7.689619,24.89937,0.000040,24.040577,0.0005,1.297
1396.00,7.689029,24.90011,0.000039,24.040454,0.0005,1.297
1398.00,7.688806,24.89945,0.000040,24.040083,0.0005,1.298
1400.00,7.689533,24.89905,0.000038,24.040272,0.0005,1.297
1402.00,7.690650,24.89898,0.000039,24.040488,0.0005,1.298
1404.00,7.690867,24.89946,0.000037,24.040368,0.0005,1.297
1406.00,7.690740,24.89911,0.000038,24.040710,0.0005,1.297
1408.00,7.690506,24.89909,0.000038,24.039841,0.0005,1.297
1410.00,7.691258,24.89934,0.000039,24.039750,0.0005,1.297
1412.00,7.690662,24.89905,0.000039,24.040255,0.0005,1.297
1414.00,7.690467,24.89841,0.000039,24.040683,0.0005,1.298
1416.00,7.689961,24.89841,0.000039,24.040106,0.0005,1.298
1418.00,7.690382,24.89910,0.000038,24.040192,0.0005,1.297
1420.00,7.690205,24.89875,0.000039,24.040495,0.0005,1.297
1422.00,7.690219,24.89843,0.000039,24.040215,0.0005,1.297
1424.00,7.690755,24.89877,0.000039,24.040303,0.0005,1.298
1426.00,7.690837,24.89877,0.000038,24.040285,0.0005,1.297
1428.00,7.690272,24.89873,0.000038,24.040619,0.0005,1.297
1430.00,7.690138,24.89867,0.000039,24.039844,0.0005,1.297
1432.00,7.689291,24.89822,0.000040,24.040015,0.0006,1.296
1434.00,7.689375,24.89926,0.000039,24.040050,0.0006,1.297
1436.00,7.689156,24.89919,0.000038,24.039446,0.0005,1.297
1438.00,7.688733,24.89893,0.000038,24.040014,0.0005,1.297
1440.00,7.688122,24.89882,0.000037,24.040028,0.0005,1.297
1442.00,7.688343,24.89958,0.000038,24.040023,0.0005,1.297
1444.00,7.688664,24.89844,0.000039,24.040799,0.0005,1.297
1446.00,7.689550,24.89773,0.000039,24.040225,0.0006,1.297
1448.00,7.689046,24.89844,0.000039,24.040521,0.0005,1.297
1450.00,7.688573,24.89800,0.000037,24.040084,0.0005,1.297
1452.00,7.687945,24.89802,0.000038,24.041010,0.0005,1.297
1454.00,7.688387,24.89814,0.000039,24.040246,0.0005,1.297
1456.00,7.688510,24.89836,0.000039,24.040012,0.0005,1.296
1458.00,7.688301,24.89749,0.000040,24.039670,0.0005,1.297
1460.00,7.688705,24.89780,0.000040,24.040408,0.0005,1.297
1462.00,7.688822,24.89727,0.000039,24.040166,0.0005,1.297
1464.00,7.688921,24.89684,0.000039,24.040055,0.0005,1.297
1466.00,7.689246,24.89762,0.000040,24.040577,0.0005,1.297
1468.00,7.689335,24.89929,0.000039,24.040495,0.0005,1.298
1470.00,7.688449,24.89859,0.000038,24.041026,0.0005,1.297
1472.00,7.688961,24.89866,0.000038,24.040203,0.0005,1.297
1474.00,7.688898,24.89789,0.000039,24.040855,0.0005,1.296
1476.00,7.688628,24.89932,0.000039,24.041010,0.0005,1.296
1478.00,7.688315,24.89886,0.000039,24.040474,0.0005,1.297
1480.00,7.687288,24.89817,0.000038,24.039988,0.0005,1.297
1482.00,7.687498,24.89819,0.000039,24.040465,0.0005,1.297
1484.00,7.687852,24.89821,0.000039,24.040583,0.0006,1.296
1486.00,7.687696,24.89858,0.000040,24.039637,0.0005,1.297
1488.00,7.688138,24.89852,0.000039,24.040452,0.0006,1.296
1490.00,7.687170,24.89780,0.000039,24.040457,0.0005,1.296
1492.00,7.686910,24.89700,0.000040,24.040243,0.0005,1.296
1494.00,7.686820,24.89738,0.000039,24.040670,0.0005,1.297
1496.00,7.686396,24.89831,0.000038,24.040312,0.0005,1.297
1498.00,7.687104,24.89792,0.000038,24.040757,0.0005,1.297
1500.00,7.687322,24.89780,0.000038,24.040715,0.0005,1.297
1502.00,7.687572,24.89818,0.000038,24.041157,0.0005,1.296
1504.00,7.686656,24.89879,0.000040,24.040450,0.0005,1.295
1506.00,7.687368,24.89919,0.000040,24.039977,0.0005,1.296
1508.00,7.686724,24.90051,0.000040,24.040957,0.0005,1.296
1510.00,7.686240,24.89951,0.000040,24.040792,0.0005,1.296
1512.00,7.686068,24.89838,0.000039,24.040246,0.0005,1.297
1514.00,7.685206,24.89899,0.000040,24.040148,0.0005,1.297
1516.00,7.685252,24.89945,0.000038,24.040399,0.0005,1.296
1518.00,7.686014,24.89838,0.000039,24.040910,0.0005,1.296
1520.00,7.686122,24.89883,0.000039,24.040048,0.0005,1.296
1522.00,7.686189,24.89881,0.000038,24.040686,0.0006,1.296
1524.00,7.685919,24.89941,0.000038,24.040401,0.0005,1.296
1526.00,7.684995,24.89978,0.000039,24.040594,0.0005,1.296
1528.00,7.685076,24.89839,0.000041,24.040685,0.0005,1.296
1530.00,7.685538,24.89851,0.000041,24.040919,0.0005,1.296
1532.00,7.685722,24.89767,0.000040,24.040590,0.0005,1.295
1534.00,7.684874,24.89843,0.000040,24.040617,0.0006,1.295
1536.00,7.685035,24.89878,0.000040,24.040685,0.0005,1.296
1538.00,7.685854,24.89824,0.000039,24.040697,0.0005,1.296
1540.00,7.684881,24.89802,0.000038,24.040550,0.0005,1.296
1542.00,7.685076,24.89821,0.000039,24.040459,0.0005,1.296
1544.00,7.685807,24.89884,0.000039,24.040863,0.0005,1.296
1546.00,7.685973,24.89940,0.000040,24.040126,0.0005,1.296
1548.00,7.685822,24.89959,0.000040,24.041079,0.0005,1.296
1550.00,7.685980,24.89988,0.000039,24.040830,0.0005,1.296
1552.00,7.685767,24.89911,0.000039,24.040325,0.0005,1.295
1554.00,7.685888,24.89871,0.000039,24.040832,0.0005,1.296
1556.00,7.685716,24.89874,0.000040,24.040279,0.0005,1.296
1558.00,7.684436,24.89813,0.000040,24.040635,0.0005,1.296
1560.00,7.684436,24.89799,0.000040,24.040434,0.0005,1.295
1562.00,7.684649,24.89863,0.000039,24.040512,0.0005,1.295
1564.00,7.683796,24.89891,0.000039,24.040312,0.0005,1.296
1566.00,7.683462,24.89898,0.000040,24.040728,0.0005,1.295
1568.00,7.683177,24.89937,0.000040,24.040494,0.0005,1.295
1570.00,7.683197,24.89935,0.000040,24.041563,0.0005,1.295
1572.00,7.682797,24.89913,0.000041,24.040854,0.0006,1.295
1574.00,7.684324,24.89982,0.000040,24.040423,0.0005,1.295
1576.00,7.684119,24.89947,0.000039,24.040843,0.0005,1.296
1578.00,7.683947,24.89822,0.000040,24.040434,0.0006,1.295
1580.00,7.683383,24.89764,0.000040,24.041230,0.0006,1.295
1582.00,7.683580,24.89768,0.000040,24.040725,0.0005,1.295
1584.00,7.683057,24.89809,0.000040,24.040217,0.0005,1.295
1586.00,7.682793,24.89856,0.000040,24.041077,0.0005,1.295
1588.00,7.683268,24.89863,0.000042,24.040957,0.0005,1.295
1590.00,7.683434,24.89866,0.000040,24.040452,0.0005,1.295
1592.00,7.683871,24.89826,0.000039,24.040783,0.0005,1.295
1594.00,7.683915,24.89876,0.000039,24.040968,0.0006,1.295
1596.00,7.683455,24.89849,0.000039,24.040472,0.0005,1.295
1598.00,7.684022,24.89823,0.000040,24.040530,0.0006,1.295
1600.00,7.684679,24.89793,0.000041,24.040241,0.0006,1.294
1602.00,7.683610,24.89732,0.000039,24.040572,0.0006,1.295
1604.00,7.682727,24.89825,0.000039,24.040937,0.0005,1.295
1606.00,7.682846,24.89776,0.000039,24.040112,0.0005,1.295
1608.00,7.683387,24.89851,0.000040,24.040601,0.0006,1.295
1610.00,7.682817,24.89791,0.000040,24.040399,0.0005,1.295
1612.00,7.682301,24.89715,0.000040,24.040441,0.0005,1.295
1614.00,7.681307,24.89740,0.000040,24.040688,0.0005,1.295
1616.00,7.682202,24.89734,0.000040,24.040205,0.0005,1.295
1618.00,7.682889,24.89678,0.000039,24.040668,0.0006,1.295
1620.00,7.683000,24.89779,0.000039,24.041025,0.0006,1.295
1622.00,7.682857,24.89903,0.000038,24.040681,0.0005,1.295
1624.00,7.683616,24.89937,0.000039,24.040808,0.0005,1.295
1626.00,7.682948,24.89832,0.000041,24.040223,0.0005,1.295
1628.00,7.681635,24.89769,0.000039,24.040064,0.0005,1.294
1630.00,7.681073,24.89815,0.000038,24.040343,0.0005,1.294
1632.00,7.680606,24.89736,0.000038,24.040501,0.0005,1.295
1634.00,7.680820,24.89697,0.000039,24.040410,0.0005,1.294
1636.00,7.681272,24.89736,0.000039,24.040845,0.0005,1.295
1638.00,7.681011,24.89779,0.000037,24.040577,0.0005,1.296
1640.00,7.680175,24.89750,0.000038,24.040143,0.0005,1.295
1642.00,7.680914,24.89813,0.000038,24.040032,0.0005,1.295
1644.00,7.680534,24.89815,0.000038,24.040694,0.0005,1.295
1646.00,7.680008,24.89819,0.000038,24.040532,0.0005,1.295
1648.00,7.680546,24.89789,0.000039,24.040166,0.0006,1.294
1650.00,7.679915,24.89837,0.000038,24.040350,0.0006,1.294
1652.00,7.681101,24.89778,0.000040,24.040735,0.0005,1.295
1654.00,7.681326,24.89774,0.000040,24.040483,0.0005,1.294
1656.00,7.681197,24.89736,0.000040,24.040799,0.0005,1.294
1658.00,7.681329,24.89657,0.000040,24.040995,0.0006,1.294
1660.00,7.681810,24.89696,0.000040,24.040575,0.0005,1.295
1662.00,7.681670,24.89746,0.000039,24.040070,0.0005,1.295
1664.00,7.680784,24.89753,0.000038,24.041074,0.0005,1.294
1666.00,7.680813,24.89835,0.000038,24.040037,0.0005,1.294
1668.00,7.679715,24.89823,0.000039,24.040143,0.0006,1.294
1670.00,7.679654,24.89829,0.000039,24.040548,0.0005,1.294
1672.00,7.678829,24.89738,0.000038,24.040435,0.0006,1.295
1674.00,7.677826,24.89642,0.000038,24.040552,0.0006,1.295
1676.00,7.676970,24.89665,0.000038,24.040052,0.0005,1.294
1678.00,7.677918,24.89660,0.000039,24.040868,0.0005,1.294
1680.00,7.678555,24.89651,0.000039,24.040514,0.0005,1.294
1682.00,7.678489,24.89700,0.000039,24.040417,0.0005,1.295
1684.00,7.677582,24.89699,0.000039,24.040714,0.0005,1.295
1686.00,7.678569,24.89655,0.000038,24.039772,0.0005,1.295
1688.00,7.679235,24.89686,0.000038,24.040501,0.0005,1.295
1690.00,7.678919,24.89700,0.000038,24.040794,0.0005,1.295
1692.00,7.678748,24.89710,0.000039,24.040817,0.0005,1.296
1694.00,7.678470,24.89611,0.000039,24.040750,0.0006,1.295
1696.00,7.678197,24.89711,0.000038,24.040363,0.0005,1.295
1698.00,7.677159,24.89695,0.000038,24.040697,0.0006,1.294
1700.00,7.677808,24.89691,0.000038,24.039750,0.0005,1.295
1702.00,7.678845,24.89590,0.000038,24.040426,0.0005,1.295
1704.00,7.679466,24.89467,0.000039,24.039684,0.0005,1.294
1706.00,7.680004,24.89559,0.000040,24.040297,0.0005,1.295
1708.00,7.680900,24.89662,0.000039,24.039946,0.0005,1.295
1710.00,7.679467,24.89594,0.000040,24.040735,0.0005,1.294
1712.00,7.678187,24.89562,0.000039,24.040641,0.0005,1.295
1714.00,7.677613,24.89583,0.000038,24.040641,0.0005,1.295
1716.00,7.677299,24.89664,0.000038,24.040188,0.0005,1.294
1718.00,7.675757,24.89701,0.000040,24.040385,0.0005,1.294
1720.00,7.674939,24.89754,0.000039,24.040705,0.0005,1.295
1722.00,7.674776,24.89749,0.000038,24.040075,0.0005,1.295
1724.00,7.675200,24.89662,0.000039,24.040557,0.0005,1.294
1726.00,7.676112,24.89612,0.000037,24.040003,0.0005,1.295
1728.00,7.675560,24.89564,0.000038,24.040917,0.0006,1.295
1730.00,7.675592,24.89641,0.000039,24.040875,0.0005,1.294
1732.00,7.675362,24.89649,0.000038,24.040214,0.0005,1.295
1734.00,7.675372,24.89614,0.000040,24.040690,0.0005,1.294
1736.00,7.675105,24.89584,0.000039,24.040372,0.0006,1.295
1738.00,7.675707,24.89678,0.000039,24.040726,0.0006,1.295
1740.00,7.675814,24.89600,0.000038,24.040930,0.0005,1.295
1742.00,7.675791,24.89531,0.000039,24.041097,0.0006,1.295
1744.00,7.676408,24.89493,0.000040,24.040728,0.0006,1.294
1746.00,7.677037,24.89489,0.000039,24.040443,0.0005,1.295
1748.00,7.676910,24.89491,0.000040,24.041048,0.0006,1.294
1750.00,7.675974,24.89477,0.000039,24.040675,0.0006,1.294
1752.00,7.676382,24.89592,0.000038,24.040006,0.0006,1.295
1754.00,7.676712,24.89627,0.000038,24.040119,0.0005,1.295
1756.00,7.675929,24.89652,0.000039,24.041366,0.0006,1.295
1758.00,7.676241,24.89587,0.000038,24.041350,0.0005,1.294
1760.00,7.675594,24.89615,0.000039,24.040830,0.0006,1.295
1762.00,7.674833,24.89598,0.000039,24.040815,0.0006,1.295
1764.00,7.673954,24.89568,0.000039,24.040914,0.0005,1.295
1766.00,7.674307,24.89650,0.000040,24.040310,0.0005,1.294
1768.00,7.673627,24.89619,0.000040,24.040441,0.0006,1.294
1770.00,7.673810,24.89649,0.000039,24.040945,0.0005,1.294
1772.00,7.673927,24.89636,0.000040,24.040372,0.0005,1.294
1774.00,7.673231,24.89605,0.000040,24.040835,0.0005,1.295
1776.00,7.673567,24.89594,0.000040,24.040919,0.0005,1.295
1778.00,7.674514,24.89616,0.000040,24.040863,0.0005,1.294
1780.00,7.675247,24.89589,0.000038,24.040479,0.0005,1.295
1782.00,7.674882,24.89582,0.000038,24.040463,0.0006,1.295
1784.00,7.674297,24.89601,0.000040,24.040359,0.0006,1.295
1786.00,7.674402,24.89586,0.000039,24.040690,0.0006,1.294
1788.00,7.673852,24.89644,0.000040,24.040934,0.0006,1.294
1790.00,7.673252,24.89742,0.000040,24.040126,0.0006,1.295
1792.00,7.673669,24.89778,0.000039,24.040554,0.0005,1.295
1794.00,7.673877,24.89788,0.000038,24.040572,0.0005,1.295
1796.00,7.674995,24.89745,0.000038,24.040917,0.0006,1.295
1798.00,7.675703,24.89743,0.000038,24.040323,0.0006,1.294
1800.00,7.675237,24.89724,0.000039,24.040375,0.0006,1.295
1802.00,7.674587,24.89832,0.000040,24.040241,0.0005,1.294
@3,12.0000,24.0
1804.00,7.672364,24.89798,0.000040,24.040419,0.0005,1.295
1806.00,7.667625,24.89832,0.000040,24.040917,0.0006,1.295
1808.00,7.652584,24.89910,0.000041,24.041266,0.0006,1.294
1810.00,7.609590,24.89831,0.000041,24.040175,0.0006,1.294
1812.00,7.544295,24.89805,0.000040,24.040172,0.0006,1.294
1814.00,7.475051,24.89847,0.000040,24.040608,0.0006,1.295
1816.00,7.408059,24.89912,0.000040,24.040097,0.0006,1.296
1818.00,7.343895,24.89886,0.000039,24.041588,0.0006,1.296
1820.00,7.283762,24.89875,0.000038,24.040214,0.0006,1.296
1822.00,7.225907,24.89923,0.000037,24.041135,0.0006,1.295
1824.00,7.172716,24.89881,0.000039,24.040777,0.0006,1.295
1826.00,7.125603,24.89831,0.000039,24.041072,0.0005,1.295
1828.00,7.085981,24.89905,0.000037,24.041205,0.0005,1.296
1830.00,7.057265,24.89934,0.000038,24.040788,0.0005,1.296
1832.00,7.042257,24.89876,0.000037,24.040303,0.0006,1.297
1834.00,7.047611,24.89922,0.000037,24.040814,0.0006,1.297
1836.00,7.069906,24.89939,0.000038,24.039799,0.0005,1.296
1838.00,7.098641,24.89969,0.000038,24.040768,0.0006,1.296
1840.00,7.129613,24.89929,0.000038,24.040943,0.0005,1.296
1842.00,7.161953,24.90020,0.000038,24.040625,0.0006,1.295
1844.00,7.196191,24.90000,0.000040,24.040585,0.0005,1.294
1846.00,7.233725,24.89976,0.000040,24.041132,0.0006,1.294
1848.00,7.271213,24.89966,0.000040,24.040841,0.0006,1.294
1850.00,7.306991,24.89990,0.000042,24.040459,0.0006,1.294
1852.00,7.340857,24.90064,0.000041,24.040915,0.0006,1.295
1854.00,7.373330,24.90016,0.000040,24.040817,0.0005,1.295
1856.00,7.403016,24.90079,0.000039,24.041525,0.0006,1.295
1858.00,7.429697,24.90107,0.000040,24.041205,0.0006,1.294
1860.00,7.454518,24.90018,0.000041,24.040661,0.0006,1.294
1862.00,7.475054,24.90110,0.000040,24.040837,0.0006,1.294
1864.00,7.493406,24.90071,0.000039,24.040775,0.0006,1.294
1866.00,7.509881,24.90066,0.000039,24.040319,0.0005,1.294
1868.00,7.522990,24.90045,0.000040,24.041203,0.0005,1.295
1870.00,7.535086,24.90124,0.000040,24.041228,0.0006,1.295
1872.00,7.546072,24.90138,0.000039,24.040519,0.0006,1.295
1874.00,7.554653,24.90178,0.000038,24.040626,0.0005,1.295
1876.00,7.561795,24.90182,0.000037,24.040510,0.0005,1.295
1878.00,7.569124,24.90199,0.000038,24.041523,0.0005,1.295
1880.00,7.573966,24.90163,0.000040,24.040910,0.0006,1.295
1882.00,7.578894,24.90208,0.000040,24.040466,0.0006,1.294
1884.00,7.582937,24.90209,0.000039,24.040946,0.0005,1.294
1886.00,7.586185,24.90182,0.000041,24.040114,0.0006,1.295
1888.00,7.589596,24.90100,0.000040,24.040825,0.0006,1.295
1890.00,7.592852,24.90003,0.000039,24.040690,0.0005,1.296
1892.00,7.596530,24.90054,0.000038,24.040599,0.0006,1.295
1894.00,7.599394,24.90066,0.000039,24.040795,0.0006,1.295
1896.00,7.601178,24.90086,0.000038,24.040859,0.0006,1.295
1898.00,7.602925,24.90104,0.000039,24.040952,0.0006,1.295
1900.00,7.605663,24.90184,0.000038,24.040128,0.0005,1.296
1902.00,7.607033,24.90079,0.000038,24.040934,0.0006,1.295
1904.00,7.610109,24.90125,0.000039,24.040961,0.0005,1.295
1906.00,7.613613,24.90046,0.000042,24.039683,0.0005,1.295
1908.00,7.615692,24.90082,0.000040,24.040452,0.0006,1.296
1910.00,7.617368,24.90132,0.000039,24.040743,0.0006,1.295
1912.00,7.619476,24.90104,0.000039,24.039897,0.0006,1.295
1914.00,7.621385,24.90051,0.000038,24.040385,0.0006,1.296
1916.00,7.622958,24.90113,0.000039,24.040559,0.0006,1.296
1918.00,7.625556,24.90200,0.000040,24.040443,0.0006,1.295
1920.00,7.627742,24.90241,0.000040,24.041135,0.0006,1.295
1922.00,7.629728,24.90158,0.000040,24.041797,0.0006,1.295
1924.00,7.630986,24.90161,0.000040,24.041363,0.0006,1.296
1926.00,7.631575,24.90122,0.000039,24.040750,0.0006,1.296
1928.00,7.633591,24.90193,0.000039,24.040432,0.0006,1.295
1930.00,7.635013,24.90074,0.000040,24.040452,0.0005,1.295
1932.00,7.636038,24.90178,0.000040,24.040725,0.0006,1.295
1934.00,7.636787,24.90227,0.000038,24.040683,0.0005,1.295
1936.00,7.637813,24.90212,0.000040,24.040481,0.0005,1.296
1938.00,7.638693,24.90139,0.000041,24.040919,0.0006,1.295
1940.00,7.639436,24.90175,0.000041,24.040459,0.0006,1.295
1942.00,7.640169,24.90112,0.000041,24.040903,0.0006,1.295
1944.00,7.640611,24.90094,0.000039,24.040481,0.0006,1.295
1946.00,7.641655,24.90077,0.000040,24.041134,0.0006,1.296
1948.00,7.642401,24.90171,0.000038,24.040390,0.0006,1.296
1950.00,7.643622,24.90235,0.000039,24.041348,0.0006,1.296
1952.00,7.644115,24.90190,0.000040,24.040845,0.0006,1.295
1954.00,7.643880,24.90189,0.000040,24.041348,0.0006,1.295
1956.00,7.644757,24.90026,0.000040,24.040546,0.0006,1.295
1958.00,7.646352,24.90120,0.000040,24.041157,0.0005,1.295
1960.00,7.646790,24.90079,0.000040,24.040903,0.0006,1.295
1962.00,7.647894,24.90053,0.000039,24.040932,0.0006,1.296
1964.00,7.648129,24.89980,0.000039,24.039763,0.0006,1.296
1966.00,7.647750,24.90050,0.000039,24.040755,0.0005,1.295
1968.00,7.648355,24.90026,0.000039,24.040870,0.0006,1.295
1970.00,7.648412,24.90003,0.000041,24.040612,0.0005,1.295
1972.00,7.647959,24.89965,0.000040,24.041501,0.0005,1.295
1974.00,7.648442,24.89954,0.000040,24.040543,0.0006,1.296
1976.00,7.648531,24.90035,0.000040,24.040574,0.0006,1.296
1978.00,7.648602,24.90120,0.000039,24.041203,0.0005,1.296
1980.00,7.648908,24.90048,0.000040,24.040730,0.0005,1.296
1982.00,7.649102,24.90056,0.000039,24.041012,0.0005,1.295
1984.00,7.650136,24.90200,0.000038,24.040846,0.0006,1.295
1986.00,7.650920,24.90150,0.000040,24.041388,0.0006,1.296
1988.00,7.649776,24.90098,0.000039,24.040850,0.0006,1.295
1990.00,7.650776,24.90040,0.000041,24.040497,0.0005,1.296
1992.00,7.650834,24.90110,0.000040,24.040825,0.0005,1.295
1994.00,7.650040,24.90139,0.000041,24.040794,0.0006,1.295
1996.00,7.650199,24.90017,0.000041,24.040990,0.0006,1.295
1998.00,7.651260,24.90001,0.000040,24.040901,0.0006,1.296
2000.00,7.652324,24.90106,0.000040,24.040454,0.0006,1.295
2002.00,7.652300,24.90055,0.000039,24.041121,0.0006,1.296
2004.00,7.652099,24.90012,0.000039,24.040172,0.0006,1.295
2006.00,7.652523,24.90002,0.000040,24.040255,0.0006,1.295
2008.00,7.652548,24.89976,0.000039,24.040806,0.0006,1.296
2010.00,7.651311,24.89999,0.000039,24.041059,0.0006,1.296
2012.00,7.651196,24.90015,0.000039,24.040781,0.0006,1.296
2014.00,7.651382,24.90045,0.000038,24.040437,0.0006,1.296
2016.00,7.650721,24.89981,0.000039,24.040412,0.0006,1.296
2018.00,7.650372,24.90037,0.000039,24.040354,0.0006,1.296
2020.00,7.650323,24.90099,0.000039,24.040908,0.0006,1.295
2022.00,7.650670,24.90098,0.000039,24.040554,0.0006,1.296
2024.00,7.651437,24.89995,0.000040,24.040961,0.0006,1.296
2026.00,7.651872,24.90038,0.000039,24.040848,0.0006,1.296
2028.00,7.652196,24.90046,0.000040,24.040510,0.0006,1.296
2030.00,7.653169,24.90146,0.000040,24.040099,0.0006,1.296
2032.00,7.653711,24.90027,0.000040,24.040799,0.0006,1.296
2034.00,7.653008,24.89945,0.000039,24.041521,0.0006,1.296
2036.00,7.652076,24.89999,0.000039,24.040645,0.0006,1.296
2038.00,7.651632,24.90064,0.000040,24.040795,0.0006,1.296
2040.00,7.652385,24.89939,0.000040,24.041656,0.0006,1.296
2042.00,7.651962,24.89934,0.000039,24.040875,0.0006,1.296
2044.00,7.651588,24.89996,0.000039,24.040432,0.0006,1.296
2046.00,7.651601,24.90025,0.000039,24.039941,0.0006,1.296
2048.00,7.651217,24.89982,0.000042,24.040145,0.0005,1.296
2050.00,7.651148,24.90147,0.000040,24.040199,0.0005,1.296
2052.00,7.651913,24.90365,0.000040,24.040815,0.0005,1.296
2054.00,7.652438,24.90344,0.000039,24.040832,0.0006,1.297
2056.00,7.652634,24.90385,0.000039,24.040690,0.0006,1.297
2058.00,7.652527,24.90486,0.000039,24.041221,0.0006,1.296
2060.00,7.652500,24.90488,0.000040,24.041352,0.0006,1.296
2062.00,7.653041,24.90431,0.000040,24.040628,0.0006,1.297
2064.00,7.654251,24.90420,0.000040,24.040292,0.0006,1.297
2066.00,7.654211,24.90499,0.000040,24.040645,0.0006,1.297
2068.00,7.653023,24.90565,0.000040,24.040441,0.0006,1.297
2070.00,7.653262,24.90586,0.000040,24.040783,0.0006,1.296
2072.00,7.653777,24.90483,0.000040,24.040563,0.0006,1.296
2074.00,7.652923,24.90412,0.000040,24.040357,0.0006,1.297
2076.00,7.653348,24.90504,0.000039,24.040972,0.0006,1.297
2078.00,7.653452,24.90365,0.000039,24.040385,0.0006,1.297
2080.00,7.652306,24.90405,0.000039,24.040377,0.0006,1.297
2082.00,7.651693,24.90432,0.000040,24.041314,0.0006,1.297
2084.00,7.651801,24.90419,0.000040,24.040586,0.0006,1.296
2086.00,7.652589,24.90417,0.000040,24.040465,0.0006,1.297
2088.00,7.652998,24.90343,0.000040,24.040772,0.0006,1.297
2090.00,7.653461,24.90310,0.000040,24.040423,0.0006,1.297
2092.00,7.653475,24.90196,0.000041,24.040781,0.0006,1.296
2094.00,7.653397,24.90188,0.000041,24.041086,0.0006,1.297
2096.00,7.653288,24.90183,0.000040,24.041257,0.0006,1.297
2098.00,7.653183,24.90217,0.000040,24.041141,0.0006,1.297
2100.00,7.653429,24.90238,0.000040,24.040761,0.0006,1.297
2102.00,7.652545,24.90206,0.000039,24.041188,0.0006,1.297
2104.00,7.653234,24.90176,0.000040,24.040386,0.0006,1.297
2106.00,7.653636,24.90175,0.000040,24.040875,0.0006,1.297
2108.00,7.653992,24.90176,0.000041,24.040028,0.0005,1.297
2110.00,7.653741,24.90141,0.000039,24.040285,0.0006,1.297
2112.00,7.652715,24.90163,0.000039,24.040548,0.0006,1.297
2114.00,7.652824,24.90162,0.000040,24.040855,0.0006,1.297
2116.00,7.652819,24.90154,0.000038,24.040581,0.0006,1.297
2118.00,7.653683,24.90145,0.000039,24.040552,0.0006,1.297
2120.00,7.653558,24.90119,0.000040,24.040659,0.0006,1.297
2122.00,7.653751,24.90124,0.000040,24.040419,0.0006,1.297
2124.00,7.653348,24.90231,0.000041,24.040290,0.0006,1.297
2126.00,7.653190,24.90312,0.000040,24.040412,0.0006,1.297
2128.00,7.653109,24.90269,0.000040,24.041008,0.0006,1.297
2130.00,7.653239,24.90276,0.000041,24.040439,0.0006,1.297
2132.00,7.653176,24.90223,0.000041,24.040455,0.0006,1.297
2134.00,7.653612,24.90248,0.000040,24.041083,0.0006,1.297
2136.00,7.653631,24.90301,0.000041,24.040730,0.0006,1.297
2138.00,7.653953,24.90256,0.000040,24.041039,0.0006,1.297
2140.00,7.653670,24.90260,0.000040,24.041172,0.0006,1.296
2142.00,7.653893,24.90272,0.000040,24.040250,0.0006,1.297
2144.00,7.653232,24.90232,0.000039,24.040706,0.0006,1.298
2146.00,7.652830,24.90282,0.000039,24.041290,0.0006,1.297
2148.00,7.652334,24.90270,0.000040,24.040834,0.0006,1.297
2150.00,7.652903,24.90163,0.000040,24.040905,0.0005,1.297
2152.00,7.653636,24.90223,0.000039,24.040712,0.0006,1.297
2154.00,7.653146,24.90191,0.000040,24.041094,0.0006,1.297
2156.00,7.653026,24.90117,0.000039,24.040054,0.0006,1.297
2158.00,7.652977,24.90108,0.000040,24.040348,0.0006,1.298
2160.00,7.652656,24.90222,0.000039,24.040443,0.0006,1.298
2162.00,7.652011,24.90211,0.000038,24.040706,0.0006,1.298
2164.00,7.651535,24.90223,0.000038,24.041145,0.0006,1.297
2166.00,7.651959,24.90230,0.000039,24.040268,0.0006,1.297
2168.00,7.652376,24.90248,0.000040,24.040794,0.0006,1.298
2170.00,7.652527,24.90176,0.000039,24.040950,0.0006,1.297
2172.00,7.651455,24.90127,0.000040,24.041181,0.0006,1.297
2174.00,7.651385,24.90141,0.000040,24.040354,0.0006,1.298
2176.00,7.651805,24.90187,0.000040,24.040321,0.0006,1.298
2178.00,7.651371,24.90232,0.000040,24.041554,0.0006,1.298
2180.00,7.651663,24.90116,0.000040,24.040806,0.0006,1.297
2182.00,7.651970,24.90124,0.000040,24.040801,0.0006,1.298
2184.00,7.652800,24.90179,0.000041,24.040583,0.0006,1.298
2186.00,7.651967,24.90232,0.000040,24.040821,0.0006,1.297
2188.00,7.652098,24.90164,0.000041,24.040646,0.0006,1.298
2190.00,7.652165,24.90136,0.000041,24.040994,0.0006,1.298
2192.00,7.652446,24.90108,0.000039,24.041228,0.0006,1.298
2194.00,7.653005,24.90222,0.000039,24.041965,0.0006,1.298
2196.00,7.653681,24.90203,0.000039,24.040652,0.0006,1.299
2198.00,7.653368,24.90212,0.000040,24.040928,0.0006,1.298
2200.00,7.653179,24.90095,0.000040,24.040517,0.0006,1.298
2202.00,7.653723,24.90118,0.000039,24.040635,0.0006,1.298
2204.00,7.652613,24.90250,0.000041,24.040799,0.0006,1.298
2206.00,7.651752,24.90297,0.000040,24.040979,0.0006,1.298
2208.00,7.652569,24.90291,0.000039,24.041326,0.0006,1.298
2210.00,7.652262,24.90264,0.000040,24.041739,0.0006,1.299
2212.00,7.652618,24.90290,0.000040,24.041661,0.0006,1.298
2214.00,7.652520,24.90329,0.000039,24.040410,0.0006,1.298
2216.00,7.652117,24.90305,0.000041,24.040619,0.0006,1.298
2218.00,7.651451,24.90275,0.000040,24.041510,0.0006,1.298
2220.00,7.651275,24.90270,0.000040,24.040935,0.0006,1.299
2222.00,7.650830,24.90335,0.000040,24.040881,0.0006,1.299
2224.00,7.650048,24.90360,0.000040,24.040955,0.0006,1.299
2226.00,7.650854,24.90337,0.000040,24.040957,0.0005,1.299
2228.00,7.651671,24.90316,0.000040,24.041046,0.0005,1.298
2230.00,7.651865,24.90186,0.000040,24.040810,0.0006,1.298
2232.00,7.652378,24.90173,0.000040,24.041334,0.0006,1.298
2234.00,7.651931,24.90142,0.000041,24.041668,0.0006,1.298
2236.00,7.651732,24.90142,0.000040,24.041063,0.0006,1.298
2238.00,7.651345,24.90145,0.000040,24.040297,0.0006,1.299
2240.00,7.651393,24.90098,0.000040,24.041232,0.0006,1.298
2242.00,7.651841,24.89988,0.000040,24.040465,0.0006,1.299
2244.00,7.652258,24.90049,0.000039,24.040746,0.0006,1.300
2246.00,7.652447,24.90186,0.000040,24.040679,0.0006,1.299
2248.00,7.651409,24.90136,0.000040,24.040605,0.0006,1.299
2250.00,7.650427,24.90100,0.000041,24.040334,0.0006,1.298
2252.00,7.649873,24.90093,0.000040,24.041256,0.0006,1.299
2254.00,7.650463,24.90071,0.000040,24.040745,0.0006,1.299
2256.00,7.650312,24.90091,0.000039,24.041217,0.0006,1.299
2258.00,7.650676,24.90107,0.000039,24.041345,0.0006,1.299
2260.00,7.651067,24.90104,0.000041,24.040183,0.0006,1.299
2262.00,7.650772,24.90145,0.000040,24.040765,0.0006,1.299
2264.00,7.651044,24.90071,0.000040,24.041372,0.0006,1.299
2266.00,7.651034,24.90054,0.000041,24.041614,0.0005,1.299
2268.00,7.651640,24.90088,0.000040,24.041143,0.0006,1.299
2270.00,7.651614,24.90162,0.000040,24.041141,0.0005,1.299
2272.00,7.650655,24.90172,0.000041,24.040417,0.0006,1.298
2274.00,7.650702,24.90148,0.000040,24.040354,0.0006,1.299
2276.00,7.650929,24.90112,0.000038,24.040868,0.0006,1.299
2278.00,7.650543,24.90202,0.000039,24.040603,0.0005,1.300
2280.00,7.650531,24.90175,0.000039,24.040352,0.0006,1.299
2282.00,7.650031,24.90134,0.000039,24.041383,0.0006,1.299
2284.00,7.649323,24.90144,0.000041,24.040445,0.0005,1.300
2286.00,7.649849,24.90187,0.000040,24.040725,0.0006,1.299
2288.00,7.649101,24.90050,0.000041,24.040646,0.0006,1.299
2290.00,7.650105,24.90131,0.000041,24.040832,0.0006,1.300
2292.00,7.649692,24.90088,0.000040,24.041241,0.0006,1.299
2294.00,7.649677,24.90078,0.000040,24.040852,0.0006,1.299
2296.00,7.649716,24.90117,0.000041,24.040541,0.0006,1.299
2298.00,7.651565,24.89971,0.000040,24.041536,0.0006,1.298
2300.00,7.652403,24.89984,0.000041,24.040572,0.0006,1.299
2302.00,7.651496,24.90088,0.000041,24.040906,0.0006,1.299
2304.00,7.651734,24.90096,0.000041,24.041005,0.0006,1.300
2306.00,7.651053,24.90042,0.000040,24.040745,0.0006,1.299
2308.00,7.650379,24.90127,0.000040,24.041526,0.0006,1.299
2310.00,7.651001,24.90088,0.000040,24.040675,0.0006,1.300
2312.00,7.652227,24.90107,0.000040,24.040975,0.0006,1.300
2314.00,7.652105,24.90016,0.000040,24.041075,0.0006,1.300
2316.00,7.650717,24.90120,0.000040,24.041021,0.0006,1.299
2318.00,7.650528,24.90046,0.000041,24.040926,0.0005,1.299
2320.00,7.650105,24.90054,0.000041,24.041243,0.0006,1.299
2322.00,7.649644,24.90191,0.000041,24.040359,0.0006,1.299
2324.00,7.650383,24.90044,0.000040,24.040497,0.0006,1.300
2326.00,7.650355,24.90094,0.000040,24.040708,0.0006,1.300
2328.00,7.649654,24.90248,0.000040,24.040594,0.0006,1.300
2330.00,7.648799,24.90354,0.000040,24.040330,0.0006,1.300
2332.00,7.647768,24.90247,0.000040,24.041492,0.0006,1.300
2334.00,7.648649,24.90305,0.000039,24.041392,0.0006,1.300
2336.00,7.649733,24.90204,0.000039,24.040772,0.0006,1.300
2338.00,7.649678,24.90141,0.000039,24.040905,0.0006,1.300
2340.00,7.649509,24.90211,0.000039,24.040597,0.0006,1.300
2342.00,7.649053,24.90255,0.000042,24.040781,0.0006,1.299
2344.00,7.649380,24.90240,0.000041,24.040746,0.0006,1.300
2346.00,7.649411,24.90271,0.000040,24.041163,0.0006,1.300
2348.00,7.649113,24.90224,0.000040,24.041563,0.0006,1.300
2350.00,7.649816,24.90179,0.000040,24.040314,0.0006,1.300
2352.00,7.650104,24.90189,0.000040,24.040799,0.0006,1.300
2354.00,7.649563,24.90162,0.000040,24.040463,0.0006,1.300
2356.00,7.649709,24.90173,0.000038,24.040786,0.0006,1.301
2358.00,7.649676,24.90130,0.000039,24.040763,0.0006,1.301
2360.00,7.649257,24.90131,0.000040,24.041150,0.0006,1.301
2362.00,7.648409,24.90090,0.000039,24.041061,0.0006,1.300
2364.00,7.648132,24.90146,0.000040,24.040792,0.0006,1.300
2366.00,7.648042,24.90217,0.000041,24.040608,0.0006,1.300
2368.00,7.648155,24.90222,0.000042,24.040408,0.0006,1.301
2370.00,7.648701,24.90220,0.000040,24.041361,0.0006,1.300
2372.00,7.648341,24.90205,0.000039,24.040588,0.0006,1.301
2374.00,7.648003,24.90138,0.000041,24.040603,0.0006,1.300
2376.00,7.648314,24.90041,0.000042,24.041068,0.0006,1.300
2378.00,7.649384,24.90107,0.000041,24.041114,0.0006,1.300
2380.00,7.649490,24.90166,0.000040,24.041225,0.0006,1.300
2382.00,7.649464,24.90102,0.000040,24.041230,0.0006,1.300
2384.00,7.649312,24.90163,0.000040,24.040772,0.0006,1.301
2386.00,7.649185,24.90098,0.000041,24.041826,0.0006,1.301
2388.00,7.648340,24.90041,0.000041,24.040797,0.0006,1.300
2390.00,7.647383,24.90104,0.000039,24.040699,0.0006,1.301
2392.00,7.646941,24.90142,0.000040,24.040439,0.0006,1.301
2394.00,7.647711,24.90103,0.000040,24.040737,0.0006,1.301
2396.00,7.647850,24.90158,0.000040,24.040728,0.0005,1.301
2398.00,7.648289,24.90030,0.000040,24.040806,0.0006,1.300
2400.00,7.648193,24.90008,0.000040,24.040970,0.0006,1.301
2402.00,7.647522,24.90113,0.000041,24.040486,0.0007,1.301
@4,12.0000,24.0
2404.00,7.645915,24.90017,0.000041,24.040894,0.0006,1.300
2406.00,7.640589,24.89988,0.000041,24.041021,0.0006,1.301
2408.00,7.627796,24.90031,0.000040,24.041094,0.0005,1.300
2410.00,7.593240,24.89979,0.000041,24.040705,0.0006,1.300
2412.00,7.538091,24.90053,0.000042,24.040514,0.0006,1.301
2414.00,7.478393,24.90111,0.000041,24.040386,0.0006,1.301
2416.00,7.420578,24.90112,0.000040,24.041216,0.0006,1.301
2418.00,7.366363,24.90178,0.000040,24.040279,0.0006,1.302
2420.00,7.313979,24.90106,0.000039,24.040514,0.0006,1.302
2422.00,7.264963,24.89967,0.000037,24.041117,0.0006,1.302
2424.00,7.219955,24.89964,0.000038,24.040954,0.0006,1.302
2426.00,7.180449,24.90067,0.000037,24.041125,0.0006,1.302
2428.00,7.147157,24.90029,0.000038,24.040790,0.0006,1.303
2430.00,7.123680,24.90200,0.000040,24.040974,0.0006,1.303
2432.00,7.110742,24.90156,0.000039,24.041566,0.0006,1.304
2434.00,7.114642,24.90163,0.000038,24.040915,0.0006,1.304
2436.00,7.132585,24.90048,0.000038,24.040688,0.0006,1.303
2438.00,7.158843,24.90027,0.000039,24.041045,0.0006,1.303
2440.00,7.185893,24.90145,0.000040,24.040239,0.0006,1.302
2442.00,7.213785,24.90093,0.000039,24.040628,0.0006,1.302
2444.00,7.245298,24.90029,0.000040,24.040143,0.0006,1.302
2446.00,7.278379,24.90074,0.000041,24.040794,0.0006,1.301
2448.00,7.310752,24.89998,0.000040,24.041028,0.0006,1.301
2450.00,7.341977,24.90078,0.000040,24.041006,0.0005,1.302
2452.00,7.371429,24.90192,0.000040,24.040881,0.0005,1.302
2454.00,7.397924,24.90106,0.000040,24.040739,0.0006,1.302
2456.00,7.421949,24.90041,0.000040,24.040530,0.0006,1.302
2458.00,7.444616,24.90143,0.000040,24.040575,0.0005,1.301
2460.00,7.465290,24.90091,0.000041,24.040837,0.0006,1.301
2462.00,7.483749,24.90134,0.000040,24.040588,0.0006,1.302
2464.00,7.499212,24.90088,0.000040,24.040781,0.0006,1.302
2466.00,7.512407,24.90083,0.000039,24.040923,0.0006,1.302
2468.00,7.522482,24.90073,0.000040,24.040425,0.0006,1.302
2470.00,7.532491,24.90190,0.000040,24.040848,0.0006,1.302
2472.00,7.542632,24.90147,0.000041,24.040715,0.0006,1.301
2474.00,7.550344,24.90193,0.000040,24.041095,0.0006,1.302
2476.00,7.556077,24.90194,0.000040,24.041668,0.0005,1.302
2478.00,7.560300,24.90274,0.000041,24.041130,0.0006,1.302
2480.00,7.564597,24.90130,0.000040,24.040914,0.0006,1.301
2482.00,7.569520,24.90225,0.000040,24.039983,0.0006,1.302
2484.00,7.572924,24.90191,0.000040,24.040050,0.0006,1.302
2486.00,7.575876,24.90198,0.000041,24.040234,0.0006,1.302
2488.00,7.577670,24.90182,0.000040,24.040625,0.0006,1.303
2490.00,7.580686,24.90189,0.000040,24.040343,0.0006,1.302
2492.00,7.582496,24.90295,0.000041,24.041150,0.0006,1.302
2494.00,7.584519,24.90353,0.000039,24.040359,0.0006,1.302
2496.00,7.587866,24.90406,0.000040,24.040241,0.0006,1.302
2498.00,7.590009,24.90353,0.000040,24.040423,0.0006,1.302
2500.00,7.591622,24.90405,0.000040,24.041443,0.0006,1.302
2502.00,7.593449,24.90471,0.000038,24.041330,0.0006,1.303
2504.00,7.595643,24.90476,0.000040,24.041221,0.0006,1.303
2506.00,7.596544,24.90460,0.000041,24.040901,0.0006,1.303
2508.00,7.598329,24.90338,0.000041,24.040661,0.0006,1.302
2510.00,7.600035,24.90316,0.000039,24.040423,0.0006,1.302
2512.00,7.601792,24.90292,0.000041,24.040794,0.0006,1.302
2514.00,7.603298,24.90294,0.000040,24.041214,0.0006,1.302
2516.00,7.605626,24.90340,0.000041,24.041214,0.0006,1.303
2518.00,7.606768,24.90321,0.000040,24.040399,0.0006,1.303
2520.00,7.608003,24.90319,0.000040,24.041343,0.0006,1.303
2522.00,7.608913,24.90374,0.000041,24.040117,0.0006,1.303
2524.00,7.609733,24.90394,0.000041,24.041597,0.0006,1.303
2526.00,7.611047,24.90247,0.000040,24.040866,0.0006,1.303
2528.00,7.612824,24.90314,0.000039,24.040641,0.0006,1.303
2530.00,7.614400,24.90308,0.000040,24.040830,0.0006,1.303
2532.00,7.616129,24.90301,0.000040,24.041057,0.0006,1.303
2534.00,7.617648,24.90353,0.000040,24.040970,0.0006,1.303
2536.00,7.618410,24.90220,0.000040,24.041223,0.0006,1.303
2538.00,7.619111,24.90235,0.000040,24.040905,0.0006,1.303
2540.00,7.619103,24.90171,0.000041,24.040846,0.0006,1.303
2542.00,7.620234,24.90258,0.000040,24.040697,0.0006,1.303
2544.00,7.621049,24.90394,0.000040,24.041079,0.0006,1.303
2546.00,7.621893,24.90340,0.000040,24.040608,0.0006,1.303
2548.00,7.622837,24.90405,0.000040,24.040752,0.0006,1.303
2550.00,7.622453,24.90341,0.000039,24.041174,0.0006,1.304
2552.00,7.621811,24.90410,0.000039,24.041037,0.0006,1.303
2554.00,7.623140,24.90419,0.000039,24.040639,0.0006,1.304
2556.00,7.623984,24.90411,0.000039,24.040637,0.0006,1.303
2558.00,7.624785,24.90356,0.000040,24.040052,0.0006,1.304
2560.00,7.626216,24.90375,0.000040,24.040077,0.0006,1.304
2562.00,7.626697,24.90460,0.000040,24.041274,0.0006,1.304
2564.00,7.625975,24.90385,0.000040,24.040874,0.0006,1.304
2566.00,7.626865,24.90311,0.000041,24.040994,0.0006,1.304
2568.00,7.627719,24.90331,0.000040,24.041041,0.0006,1.304
2570.00,7.627546,24.90357,0.000040,24.040290,0.0006,1.304
2572.00,7.628027,24.90360,0.000040,24.040446,0.0006,1.303
2574.00,7.628826,24.90347,0.000040,24.040965,0.0006,1.304
2576.00,7.628778,24.90369,0.000040,24.040575,0.0006,1.304
2578.00,7.629847,24.90410,0.000041,24.041246,0.0006,1.304
2580.00,7.630164,24.90419,0.000041,24.041134,0.0006,1.304
2582.00,7.629237,24.90324,0.000040,24.041075,0.0006,1.304
2584.00,7.628643,24.90388,0.000041,24.040826,0.0006,1.304
2586.00,7.628690,24.90420,0.000042,24.040715,0.0006,1.304
2588.00,7.629657,24.90364,0.000040,24.040399,0.0006,1.304
2590.00,7.630417,24.90353,0.000042,24.040434,0.0006,1.303
2592.00,7.630609,24.90453,0.000041,24.040677,0.0006,1.303
2594.00,7.629562,24.90431,0.000040,24.040926,0.0006,1.304
2596.00,7.630120,24.90420,0.000040,24.040655,0.0006,1.304
2598.00,7.629497,24.90356,0.000039,24.040892,0.0006,1.305
2600.00,7.628386,24.90297,0.000040,24.040606,0.0006,1.305
2602.00,7.628417,24.90305,0.000041,24.040872,0.0006,1.304
2604.00,7.629409,24.90309,0.000041,24.040948,0.0006,1.304
2606.00,7.629283,24.90369,0.000041,24.040692,0.0006,1.305
2608.00,7.629607,24.90415,0.000040,24.040841,0.0006,1.304
2610.00,7.630070,24.90418,0.000040,24.041334,0.0006,1.304
2612.00,7.631329,24.90317,0.000040,24.041005,0.0006,1.304
2614.00,7.631905,24.90438,0.000041,24.040321,0.0006,1.304
2616.00,7.631870,24.90405,0.000041,24.040746,0.0006,1.304
2618.00,7.631338,24.90404,0.000041,24.040934,0.0006,1.304
2620.00,7.631076,24.90289,0.000040,24.039799,0.0006,1.305
2622.00,7.630874,24.90375,0.000040,24.040805,0.0006,1.305
2624.00,7.631417,24.90323,0.000040,24.040919,0.0006,1.305
2626.00,7.631679,24.90289,0.000039,24.040883,0.0006,1.306
2628.00,7.631147,24.90344,0.000039,24.040761,0.0006,1.305
2630.00,7.631342,24.90352,0.000040,24.040710,0.0006,1.306
2632.00,7.631421,24.90345,0.000040,24.041086,0.0006,1.305
2634.00,7.631602,24.90280,0.000040,24.039661,0.0006,1.305
2636.00,7.631229,24.90254,0.000041,24.040523,0.0006,1.305
2638.00,7.632006,24.90185,0.000040,24.041250,0.0006,1.305
2640.00,7.632746,24.90116,0.000040,24.040790,0.0006,1.304
2642.00,7.633403,24.90187,0.000041,24.040446,0.0006,1.305
2644.00,7.633434,24.90168,0.000041,24.040905,0.0006,1.305
2646.00,7.633237,24.90253,0.000041,24.041699,0.0006,1.305
2648.00,7.633246,24.90171,0.000041,24.040610,0.0006,1.305
2650.00,7.633383,24.90170,0.000041,24.040932,0.0006,1.305
2652.00,7.632650,24.90143,0.000041,24.041012,0.0006,1.305
2654.00,7.632525,24.90096,0.000040,24.040321,0.0006,1.305
2656.00,7.632464,24.90091,0.000041,24.041256,0.0006,1.305
2658.00,7.632664,24.90037,0.000039,24.041085,0.0006,1.306
2660.00,7.634031,24.90120,0.000039,24.040961,0.0006,1.307
2662.00,7.633675,24.90175,0.000039,24.040648,0.0006,1.305
2664.00,7.633804,24.90185,0.000040,24.040363,0.0006,1.305
2666.00,7.634072,24.90210,0.000039,24.040719,0.0006,1.306
2668.00,7.634484,24.90171,0.000040,24.041817,0.0006,1.305
2670.00,7.634696,24.90067,0.000040,24.041570,0.0006,1.306
2672.00,7.634024,24.90086,0.000040,24.041243,0.0006,1.305
2674.00,7.633503,24.90023,0.000041,24.041486,0.0006,1.305
2676.00,7.632726,24.90189,0.000041,24.041161,0.0006,1.306
2678.00,7.633090,24.90268,0.000040,24.040925,0.0006,1.307
2680.00,7.633429,24.90274,0.000039,24.040761,0.0006,1.306
2682.00,7.634372,24.90329,0.000039,24.040834,0.0006,1.305
2684.00,7.633353,24.90303,0.000041,24.041137,0.0006,1.305
2686.00,7.633579,24.90312,0.000041,24.040792,0.0006,1.305
2688.00,7.634220,24.90214,0.000041,24.041079,0.0006,1.305
2690.00,7.634003,24.90202,0.000042,24.041305,0.0006,1.306
2692.00,7.633568,24.90170,0.000041,24.040730,0.0006,1.306
2694.00,7.633940,24.90121,0.000041,24.040425,0.0006,1.306
2696.00,7.633697,24.90158,0.000040,24.040921,0.0006,1.306
2698.00,7.633110,24.90102,0.000039,24.040535,0.0006,1.306
2700.00,7.632369,24.90224,0.000041,24.040772,0.0006,1.305
2702.00,7.633046,24.90222,0.000042,24.042019,0.0006,1.306
2704.00,7.632634,24.90287,0.000042,24.041417,0.0006,1.306
2706.00,7.632873,24.90274,0.000039,24.040865,0.0007,1.307
2708.00,7.632758,24.90116,0.000039,24.040455,0.0006,1.306
2710.00,7.634178,24.90133,0.000039,24.041290,0.0006,1.306
2712.00,7.634624,24.90134,0.000040,24.040959,0.0006,1.306
2714.00,7.634020,24.90141,0.000038,24.041141,0.0006,1.307
2716.00,7.633894,24.90192,0.000040,24.041223,0.0006,1.306
2718.00,7.635044,24.90236,0.000040,24.041186,0.0006,1.306
2720.00,7.634965,24.90066,0.000040,24.040548,0.0006,1.306
2722.00,7.635120,24.90166,0.000039,24.040788,0.0006,1.307
2724.00,7.635344,24.90123,0.000039,24.041223,0.0006,1.306
2726.00,7.635835,24.90113,0.000040,24.040215,0.0006,1.306
2728.00,7.635935,24.90144,0.000041,24.040766,0.0006,1.306
2730.00,7.635900,24.90215,0.000042,24.040432,0.0006,1.306
2732.00,7.636357,24.90202,0.000040,24.040585,0.0006,1.307
2734.00,7.635186,24.90235,0.000040,24.040861,0.0006,1.307
2736.00,7.634876,24.90240,0.000040,24.041221,0.0006,1.307
2738.00,7.635623,24.90180,0.000039,24.040892,0.0006,1.306
2740.00,7.635863,24.90179,0.000040,24.040228,0.0006,1.307
2742.00,7.635301,24.90213,0.000041,24.040959,0.0006,1.306
2744.00,7.635578,24.90120,0.000040,24.041405,0.0006,1.306
2746.00,7.635753,24.90162,0.000041,24.040946,0.0006,1.306
2748.00,7.634855,24.90194,0.000041,24.040499,0.0006,1.307
2750.00,7.635068,24.90209,0.000041,24.041057,0.0006,1.307
2752.00,7.634373,24.90121,0.000040,24.041281,0.0006,1.307
2754.00,7.634126,24.90257,0.000040,24.040841,0.0006,1.307
2756.00,7.633798,24.90227,0.000041,24.040525,0.0005,1.307
2758.00,7.633719,24.90254,0.000040,24.040610,0.0006,1.307
2760.00,7.633509,24.90213,0.000040,24.040410,0.0006,1.307
2762.00,7.632787,24.90216,0.000040,24.040494,0.0006,1.307
2764.00,7.632700,24.90184,0.000040,24.041259,0.0006,1.307
2766.00,7.631728,24.90141,0.000040,24.041392,0.0006,1.307
2768.00,7.632077,24.90112,0.000040,24.040966,0.0006,1.307
2770.00,7.632034,24.90155,0.000040,24.041086,0.0006,1.307
2772.00,7.633311,24.90159,0.000040,24.040926,0.0006,1.307
2774.00,7.633360,24.90212,0.000041,24.041066,0.0006,1.307
2776.00,7.632289,24.90141,0.000040,24.040635,0.0006,1.307
2778.00,7.632360,24.90240,0.000040,24.040950,0.0006,1.308
2780.00,7.632100,24.90224,0.000041,24.041277,0.0006,1.307
2782.00,7.632687,24.90195,0.000040,24.041570,0.0006,1.307
2784.00,7.633033,24.90297,0.000039,24.041221,0.0006,1.307
2786.00,7.632661,24.90142,0.000040,24.040823,0.0006,1.307
2788.00,7.633049,24.90210,0.000040,24.040379,0.0006,1.307
2790.00,7.633477,24.90256,0.000041,24.039715,0.0006,1.308
2792.00,7.633235,24.90190,0.000041,24.041095,0.0006,1.308
2794.00,7.633976,24.90155,0.000040,24.041141,0.0006,1.308
2796.00,7.635274,24.90170,0.000040,24.040674,0.0006,1.308
2798.00,7.634445,24.90125,0.000039,24.039926,0.0006,1.308
2800.00,7.632718,24.90174,0.000039,24.041756,0.0006,1.308
2802.00,7.632297,24.90203,0.000039,24.041312,0.0006,1.308
2804.00,7.633423,24.90312,0.000040,24.040501,0.0006,1.307
2806.00,7.634506,24.90436,0.000041,24.041205,0.0006,1.308
2808.00,7.633876,24.90433,0.000041,24.041659,0.0006,1.307
2810.00,7.633974,24.90425,0.000041,24.041397,0.0006,1.308
2812.00,7.633711,24.90412,0.000041,24.040845,0.0006,1.308
2814.00,7.634454,24.90340,0.000042,24.040799,0.0006,1.308
2816.00,7.634183,24.90309,0.000041,24.040081,0.0006,1.307
2818.00,7.634363,24.90221,0.000039,24.039804,0.0006,1.308
2820.00,7.634849,24.90293,0.000040,24.040899,0.0006,1.308
2822.00,7.634272,24.90399,0.000042,24.041326,0.0006,1.308
2824.00,7.634268,24.90421,0.000041,24.040346,0.0006,1.308
2826.00,7.634829,24.90332,0.000040,24.040919,0.0006,1.308
2828.00,7.634979,24.90391,0.000041,24.040517,0.0006,1.307
2830.00,7.635404,24.90256,0.000042,24.040514,0.0006,1.308
2832.00,7.634414,24.90222,0.000040,24.040812,0.0006,1.308
2834.00,7.633906,24.90308,0.000039,24.040672,0.0006,1.308
2836.00,7.634790,24.90370,0.000041,24.040470,0.0006,1.308
2838.00,7.635406,24.90359,0.000039,24.040437,0.0006,1.308
2840.00,7.635564,24.90344,0.000039,24.039808,0.0006,1.308
2842.00,7.635970,24.90335,0.000041,24.040675,0.0006,1.308
2844.00,7.634490,24.90298,0.000040,24.040532,0.0005,1.309
2846.00,7.633838,24.90338,0.000041,24.041268,0.0006,1.308
2848.00,7.634504,24.90334,0.000041,24.040885,0.0006,1.308
2850.00,7.634233,24.90364,0.000040,24.040974,0.0006,1.309
2852.00,7.633907,24.90307,0.000041,24.041994,0.0006,1.309
2854.00,7.634792,24.90235,0.000040,24.040695,0.0006,1.309
2856.00,7.635052,24.90199,0.000040,24.039795,0.0006,1.308
2858.00,7.635730,24.90270,0.000040,24.040765,0.0006,1.308
2860.00,7.634999,24.90280,0.000041,24.041717,0.0006,1.308
2862.00,7.634675,24.90282,0.000040,24.040839,0.0006,1.308
2864.00,7.634844,24.90183,0.000039,24.040595,0.0006,1.309
2866.00,7.634821,24.90140,0.000040,24.040954,0.0006,1.308
2868.00,7.633712,24.90174,0.000043,24.040766,0.0006,1.308
2870.00,7.633204,24.90093,0.000043,24.041050,0.0006,1.308
2872.00,7.632419,24.90140,0.000038,24.041536,0.0006,1.308
2874.00,7.632055,24.90225,0.000039,24.040292,0.0006,1.309
2876.00,7.632092,24.90253,0.000040,24.041194,0.0006,1.308
2878.00,7.632826,24.90358,0.000040,24.040908,0.0006,1.308
2880.00,7.632546,24.90271,0.000039,24.041794,0.0006,1.308
2882.00,7.631844,24.90276,0.000040,24.040803,0.0006,1.308
2884.00,7.631920,24.90223,0.000040,24.040188,0.0006,1.309
2886.00,7.632200,24.90249,0.000040,24.040050,0.0006,1.309
2888.00,7.632705,24.90337,0.000039,24.040865,0.0006,1.308
2890.00,7.632479,24.90249,0.000041,24.041306,0.0006,1.309
2892.00,7.633277,24.90257,0.000039,24.041332,0.0006,1.308
2894.00,7.632937,24.90265,0.000041,24.040715,0.0006,1.308
2896.00,7.632998,24.90191,0.000042,24.041228,0.0006,1.308
2898.00,7.633304,24.90262,0.000041,24.041654,0.0006,1.308
2900.00,7.633365,24.90269,0.000039,24.041514,0.0006,1.309
2902.00,7.634044,24.90342,0.000039,24.041226,0.0006,1.308
2904.00,7.633914,24.90302,0.000041,24.041008,0.0006,1.309
2906.00,7.634042,24.90284,0.000040,24.040961,0.0006,1.309
2908.00,7.633434,24.90318,0.000039,24.041519,0.0006,1.309
2910.00,7.632154,24.90217,0.000040,24.041274,0.0006,1.308
2912.00,7.631356,24.90252,0.000040,24.041052,0.0006,1.308
2914.00,7.631320,24.90249,0.000038,24.040708,0.0006,1.308
2916.00,7.632098,24.90257,0.000040,24.039506,0.0005,1.309
2918.00,7.632604,24.90243,0.000040,24.040526,0.0006,1.309
2920.00,7.631948,24.90289,0.000040,24.040699,0.0006,1.309
2922.00,7.631584,24.90270,0.000042,24.040559,0.0006,1.308
2924.00,7.631933,24.90280,0.000039,24.039686,0.0006,1.308
2926.00,7.632923,24.90243,0.000039,24.040528,0.0006,1.308
2928.00,7.633089,24.90208,0.000038,24.040919,0.0006,1.309
2930.00,7.632878,24.90311,0.000040,24.041052,0.0006,1.309
2932.00,7.632962,24.90238,0.000041,24.039599,0.0006,1.309
2934.00,7.632869,24.90270,0.000039,24.041363,0.0006,1.309
2936.00,7.633696,24.90230,0.000040,24.040026,0.0005,1.308
2938.00,7.634112,24.90226,0.000041,24.041179,0.0006,1.309
2940.00,7.633919,24.90177,0.000042,24.040808,0.0006,1.308
2942.00,7.634135,24.90266,0.000043,24.040346,0.0006,1.308
2944.00,7.634062,24.90233,0.000039,24.041266,0.0006,1.309
2946.00,7.633912,24.90202,0.000040,24.040994,0.0005,1.309
2948.00,7.633942,24.90193,0.000040,24.042026,0.0006,1.309
2950.00,7.633647,24.90217,0.000039,24.041365,0.0006,1.309
2952.00,7.632187,24.90244,0.000041,24.040234,0.0006,1.308
2954.00,7.631315,24.90194,0.000040,24.040583,0.0006,1.308
2956.00,7.632194,24.90208,0.000040,24.040746,0.0006,1.308
2958.00,7.631900,24.90215,0.000042,24.042074,0.0006,1.308
2960.00,7.632455,24.90091,0.000040,24.039834,0.0006,1.309
2962.00,7.632959,24.90175,0.000040,24.041350,0.0006,1.308
2964.00,7.633860,24.90240,0.000040,24.040903,0.0006,1.309
2966.00,7.634091,24.90270,0.000038,24.040572,0.0006,1.309
2968.00,7.634376,24.90229,0.000043,24.042014,0.0006,1.308
2970.00,7.634539,24.90284,0.000040,24.041601,0.0006,1.308
2972.00,7.634631,24.90149,0.000041,24.041354,0.0005,1.308
2974.00,7.634117,24.90255,0.000040,24.041254,0.0006,1.308
2976.00,7.633305,24.90193,0.000040,24.040670,0.0006,1.309
2978.00,7.633635,24.90245,0.000040,24.040285,0.0006,1.310
2980.00,7.634339,24.90285,0.000039,24.040679,0.0006,1.309
2982.00,7.634120,24.90352,0.000040,24.041379,0.0006,1.308
2984.00,7.633373,24.90311,0.000040,24.040039,0.0006,1.308
2986.00,7.632797,24.90292,0.000041,24.040217,0.0006,1.309
2988.00,7.633408,24.90321,0.000040,24.041316,0.0005,1.309
2990.00,7.633566,24.90369,0.000041,24.040741,0.0006,1.308
2992.00,7.635104,24.90396,0.000041,24.040928,0.0006,1.308
2994.00,7.634834,24.90440,0.000041,24.040630,0.0006,1.308
2996.00,7.634064,24.90460,0.000039,24.040699,0.0006,1.309
2998.00,7.634954,24.90411,0.000039,24.042065,0.0006,1.310
3000.00,7.636052,24.90463,0.000040,24.041628,0.0006,1.308
3002.00,7.635297,24.90303,0.000039,24.042576,0.0006,1.308
@5,12.0000,24.0
3004.00,7.634199,24.90406,0.000042,24.040105,0.0006,1.308
3006.00,7.630734,24.90303,0.000041,24.041763,0.0006,1.308
3008.00,7.619980,24.90333,0.000041,24.041485,0.0006,1.308
3010.00,7.590967,24.90337,0.000041,24.042397,0.0006,1.308
3012.00,7.543355,24.90313,0.000040,24.041512,0.0006,1.308
3014.00,7.489538,24.90399,0.000039,24.041477,0.0006,1.309
3016.00,7.438891,24.90362,0.000039,24.042472,0.0006,1.309
3018.00,7.391589,24.90414,0.000038,24.041403,0.0006,1.309
3020.00,7.346963,24.90359,0.000038,24.041408,0.0006,1.310
3022.00,7.305083,24.90310,0.000039,24.041057,0.0006,1.310
3024.00,7.265211,24.90271,0.000040,24.040517,0.0006,1.310
3026.00,7.230357,24.90218,0.000039,24.040974,0.0006,1.310
3028.00,7.201742,24.90186,0.000039,24.041092,0.0006,1.309
3030.00,7.181208,24.90221,0.000037,24.041181,0.0006,1.309
3032.00,7.170296,24.90175,0.000040,24.040419,0.0006,1.310
3034.00,7.173262,24.90223,0.000042,24.041261,0.0006,1.310
3036.00,7.189150,24.90197,0.000039,24.040148,0.0006,1.310
3038.00,7.212412,24.90140,0.000040,24.041132,0.0006,1.309
3040.00,7.237086,24.90089,0.000040,24.041374,0.0006,1.310
3042.00,7.261849,24.90165,0.000040,24.040303,0.0006,1.309
3044.00,7.287584,24.90068,0.000038,24.040483,0.0006,1.310
3046.00,7.315972,24.90094,0.000038,24.042088,0.0005,1.310
3048.00,7.344838,24.90153,0.000038,24.041266,0.0006,1.309
3050.00,7.373276,24.90158,0.000039,24.041261,0.0006,1.309
3052.00,7.400252,24.90034,0.000041,24.040586,0.0006,1.309
3054.00,7.423901,24.90121,0.000041,24.040806,0.0006,1.308
3056.00,7.444625,24.90215,0.000043,24.040261,0.0006,1.309
3058.00,7.464152,24.90353,0.000040,24.039430,0.0006,1.309
3060.00,7.481699,24.90168,0.000040,24.040905,0.0006,1.309
3062.00,7.496674,24.90205,0.000040,24.040614,0.0006,1.309
3064.00,7.509759,24.90213,0.000039,24.041043,0.0006,1.309
3066.00,7.520079,24.90259,0.000039,24.040881,0.0006,1.310
3068.00,7.529703,24.90223,0.000040,24.041581,0.0006,1.310
3070.00,7.538343,24.90180,0.000039,24.041150,0.0006,1.309
3072.00,7.545940,24.90180,0.000041,24.040637,0.0006,1.308
3074.00,7.551945,24.90334,0.000040,24.040472,0.0006,1.309
3076.00,7.557402,24.90308,0.000040,24.039490,0.0005,1.308
3078.00,7.561372,24.90318,0.000040,24.040646,0.0006,1.309
3080.00,7.563700,24.90126,0.000040,24.042101,0.0006,1.309
3082.00,7.567571,24.90066,0.000040,24.040805,0.0006,1.309
3084.00,7.569766,24.90195,0.000039,24.040246,0.0006,1.309
3086.00,7.571797,24.90201,0.000038,24.040919,0.0006,1.309
3088.00,7.573925,24.90266,0.000039,24.041319,0.0006,1.309
3090.00,7.575515,24.90259,0.000039,24.041568,0.0006,1.309
3092.00,7.576810,24.90270,0.000038,24.040632,0.0006,1.309
3094.00,7.578441,24.90338,0.000040,24.040901,0.0006,1.309
3096.00,7.580738,24.90278,0.000039,24.040699,0.0006,1.310
3098.00,7.582064,24.90190,0.000039,24.041259,0.0006,1.309
3100.00,7.584314,24.90202,0.000039,24.041074,0.0006,1.309
3102.00,7.586026,24.90190,0.000039,24.040608,0.0006,1.309
3104.00,7.587184,24.90225,0.000039,24.040172,0.0006,1.308
3106.00,7.588130,24.90271,0.000039,24.041130,0.0005,1.309
3108.00,7.588747,24.90177,0.000039,24.040948,0.0005,1.309
3110.00,7.589831,24.90254,0.000040,24.041446,0.0005,1.309
3112.00,7.591557,24.90285,0.000040,24.040028,0.0006,1.309
3114.00,7.593815,24.90285,0.000038,24.040803,0.0006,1.309
3116.00,7.595041,24.90234,0.000038,24.040972,0.0006,1.309
3118.00,7.596252,24.90308,0.000039,24.040366,0.0006,1.309
3120.00,7.597411,24.90203,0.000040,24.041159,0.0006,1.309
3122.00,7.598237,24.90173,0.000039,24.040805,0.0005,1.309
3124.00,7.598832,24.90165,0.000040,24.040137,0.0006,1.309
3126.00,7.599930,24.90115,0.000039,24.040150,0.0006,1.309
3128.00,7.602909,24.90134,0.000038,24.040735,0.0006,1.309
3130.00,7.605543,24.90152,0.000040,24.040746,0.0006,1.309
3132.00,7.605714,24.90131,0.000040,24.041299,0.0005,1.309
3134.00,7.606770,24.90132,0.000041,24.041428,0.0005,1.309
3136.00,7.607049,24.90115,0.000040,24.041677,0.0006,1.309
3138.00,7.608256,24.90234,0.000039,24.040745,0.0006,1.310
3140.00,7.608812,24.90263,0.000039,24.039006,0.0006,1.309
3142.00,7.608805,24.90332,0.000041,24.039903,0.0005,1.309
3144.00,7.608882,24.90326,0.000040,24.041094,0.0006,1.309
3146.00,7.609837,24.90251,0.000039,24.041396,0.0005,1.310
3148.00,7.609622,24.90262,0.000038,24.041117,0.0005,1.310
3150.00,7.610356,24.90262,0.000039,24.040926,0.0006,1.310
3152.00,7.611168,24.90278,0.000040,24.040401,0.0006,1.309
3154.00,7.612053,24.90278,0.000038,24.040666,0.0005,1.310
3156.00,7.612244,24.90253,0.000039,24.040868,0.0005,1.310
3158.00,7.612744,24.90282,0.000039,24.040605,0.0006,1.309
3160.00,7.612013,24.90178,0.000041,24.041617,0.0006,1.309
3162.00,7.612106,24.90185,0.000041,24.041401,0.0006,1.309
3164.00,7.612307,24.90171,0.000041,24.041006,0.0006,1.309
3166.00,7.613055,24.90188,0.000041,24.040170,0.0006,1.310
3168.00,7.612823,24.90206,0.000039,24.040915,0.0005,1.309
3170.00,7.613320,24.90218,0.000039,24.040515,0.0005,1.309
3172.00,7.613625,24.90294,0.000040,24.041088,0.0005,1.309
3174.00,7.613840,24.90299,0.000041,24.040665,0.0006,1.309
3176.00,7.614670,24.90334,0.000041,24.040888,0.0006,1.309
3178.00,7.615213,24.90347,0.000040,24.040714,0.0005,1.310
3180.00,7.615731,24.90291,0.000039,24.040064,0.0006,1.310
3182.00,7.615429,24.90231,0.000038,24.040241,0.0006,1.309
3184.00,7.615604,24.90230,0.000039,24.040483,0.0006,1.310
3186.00,7.615615,24.90307,0.000039,24.041154,0.0006,1.310
3188.00,7.616092,24.90301,0.000040,24.040181,0.0006,1.309
3190.00,7.615881,24.90209,0.000039,24.040337,0.0006,1.309
3192.00,7.615828,24.90192,0.000039,24.040228,0.0005,1.309
3194.00,7.615811,24.90215,0.000040,24.041374,0.0005,1.309
3196.00,7.616224,24.90228,0.000039,24.040375,0.0005,1.309
3198.00,7.616636,24.90181,0.000040,24.040874,0.0005,1.309
3200.00,7.616785,24.90133,0.000040,24.041090,0.0006,1.309
3202.00,7.616406,24.90260,0.000041,24.040774,0.0005,1.309
3204.00,7.615592,24.90191,0.000041,24.040368,0.0006,1.309
3206.00,7.615191,24.90244,0.000040,24.040830,0.0006,1.309
3208.00,7.616038,24.90300,0.000041,24.041041,0.0006,1.308
3210.00,7.615722,24.90311,0.000041,24.040275,0.0005,1.308
3212.00,7.615731,24.90331,0.000039,24.040479,0.0005,1.309
3214.00,7.617194,24.90283,0.000040,24.040612,0.0006,1.310
3216.00,7.616371,24.90336,0.000039,24.040061,0.0005,1.310
3218.00,7.616321,24.90255,0.000039,24.040785,0.0006,1.309
3220.00,7.617353,24.90204,0.000039,24.040470,0.0006,1.309
3222.00,7.617772,24.90181,0.000039,24.040034,0.0006,1.309
3224.00,7.616331,24.90185,0.000040,24.040550,0.0006,1.309
3226.00,7.616313,24.90118,0.000038,24.040983,0.0006,1.309
3228.00,7.617595,24.90120,0.000039,24.040172,0.0006,1.308
3230.00,7.618065,24.90154,0.000040,24.040590,0.0005,1.309
3232.00,7.617062,24.90176,0.000038,24.040392,0.0006,1.309
3234.00,7.616478,24.90049,0.000038,24.041159,0.0005,1.309
3236.00,7.616999,24.90102,0.000039,24.040059,0.0005,1.309
3238.00,7.617776,24.90113,0.000040,24.040954,0.0005,1.308
3240.00,7.617860,24.90160,0.000039,24.041566,0.0006,1.309
3242.00,7.618157,24.90199,0.000040,24.040874,0.0005,1.309
3244.00,7.618911,24.90154,0.000040,24.040319,0.0006,1.309
3246.00,7.620122,24.90199,0.000039,24.040895,0.0006,1.309
3248.00,7.619689,24.90104,0.000039,24.040935,0.0005,1.309
3250.00,7.619918,24.90128,0.000040,24.041166,0.0005,1.309
3252.00,7.620753,24.90179,0.000040,24.040735,0.0005,1.309
3254.00,7.620339,24.90078,0.000039,24.040705,0.0005,1.309
3256.00,7.620279,24.90027,0.000040,24.041414,0.0006,1.308
3258.00,7.620447,24.90087,0.000041,24.041041,0.0006,1.308
3260.00,7.621039,24.90012,0.000040,24.040874,0.0006,1.309
3262.00,7.621527,24.90041,0.000038,24.041181,0.0005,1.308
3264.00,7.620132,24.90041,0.000038,24.041483,0.0005,1.309
3266.00,7.620455,24.90098,0.000039,24.040565,0.0006,1.308
3268.00,7.620547,24.90078,0.000040,24.040494,0.0006,1.309
3270.00,7.620760,24.90137,0.000039,24.041410,0.0005,1.309
3272.00,7.621147,24.90063,0.000039,24.040765,0.0005,1.309
3274.00,7.621365,24.90211,0.000040,24.041059,0.0005,1.308
3276.00,7.620526,24.90307,0.000040,24.041035,0.0006,1.308
3278.00,7.619734,24.90195,0.000040,24.040659,0.0005,1.309
3280.00,7.620088,24.90169,0.000040,24.040006,0.0005,1.308
3282.00,7.619304,24.90095,0.000040,24.040506,0.0006,1.308
3284.00,7.619132,24.90162,0.000039,24.040401,0.0006,1.309
3286.00,7.619820,24.90145,0.000039,24.040441,0.0006,1.308
3288.00,7.620209,24.90076,0.000038,24.040044,0.0005,1.308
3290.00,7.620359,24.90144,0.000038,24.040905,0.0005,1.309
3292.00,7.620656,24.90128,0.000038,24.040706,0.0005,1.308
3294.00,7.620195,24.90032,0.000040,24.040485,0.0005,1.308
3296.00,7.620151,24.90087,0.000039,24.041068,0.0005,1.308
3298.00,7.620877,24.90032,0.000041,24.040463,0.0005,1.307
3300.00,7.621678,24.89947,0.000041,24.040612,0.0005,1.308
3302.00,7.622466,24.90012,0.000039,24.041350,0.0006,1.308
3304.00,7.621920,24.90140,0.000039,24.040334,0.0005,1.308
3306.00,7.620949,24.90067,0.000040,24.039970,0.0005,1.309
3308.00,7.620999,24.90067,0.000038,24.040154,0.0006,1.308
3310.00,7.621039,24.90088,0.000039,24.040425,0.0006,1.308
3312.00,7.621574,24.90075,0.000039,24.041376,0.0005,1.308
3314.00,7.621108,24.90082,0.000038,24.040948,0.0005,1.309
3316.00,7.621103,24.90091,0.000039,24.040166,0.0005,1.309
3318.00,7.621435,24.89938,0.000039,24.040066,0.0005,1.308
3320.00,7.621344,24.89909,0.000039,24.040519,0.0006,1.308
3322.00,7.621973,24.90084,0.000038,24.040361,0.0005,1.307
3324.00,7.622887,24.90089,0.000039,24.040901,0.0005,1.308
3326.00,7.622439,24.90237,0.000041,24.040566,0.0006,1.308
3328.00,7.621924,24.90178,0.000040,24.039948,0.0005,1.308
3330.00,7.622551,24.90196,0.000038,24.041163,0.0005,1.308
3332.00,7.621736,24.90182,0.000037,24.040519,0.0005,1.307
3334.00,7.621553,24.90110,0.000039,24.040630,0.0005,1.308
3336.00,7.621355,24.90015,0.000038,24.040752,0.0005,1.308
3338.00,7.622104,24.90003,0.000042,24.040397,0.0005,1.308
3340.00,7.622211,24.90051,0.000040,24.040894,0.0005,1.308
3342.00,7.622407,24.90148,0.000040,24.040352,0.0005,1.308
3344.00,7.622192,24.90224,0.000039,24.041006,0.0005,1.307
3346.00,7.621643,24.90161,0.000038,24.041206,0.0005,1.308
3348.00,7.621012,24.90218,0.000038,24.041148,0.0005,1.308
3350.00,7.620902,24.90201,0.000039,24.040297,0.0005,1.307
3352.00,7.620548,24.90157,0.000039,24.040261,0.0005,1.308
3354.00,7.619249,24.90130,0.000040,24.040825,0.0005,1.308
3356.00,7.618968,24.90124,0.000039,24.040568,0.0005,1.308
3358.00,7.619619,24.90125,0.000039,24.040581,0.0005,1.307
3360.00,7.619974,24.90127,0.000039,24.040366,0.0005,1.307
3362.00,7.619535,24.90041,0.000040,24.040646,0.0005,1.307
3364.00,7.620640,24.90074,0.000039,24.040661,0.0005,1.308
3366.00,7.622068,24.90116,0.000039,24.040565,0.0005,1.307
3368.00,7.622241,24.90008,0.000040,24.041061,0.0005,1.307
3370.00,7.622266,24.90080,0.000039,24.040646,0.0005,1.307
3372.00,7.621752,24.90160,0.000039,24.040339,0.0005,1.307
3374.00,7.621875,24.90249,0.000038,24.039834,0.0005,1.307
3376.00,7.623119,24.90169,0.000039,24.041486,0.0005,1.307
3378.00,7.623177,24.90239,0.000038,24.040775,0.0005,1.307
3380.00,7.622954,24.90218,0.000038,24.040895,0.0005,1.308
3382.00,7.623017,24.90248,0.000038,24.041088,0.0005,1.307
3384.00,7.623507,24.90249,0.000039,24.041095,0.0005,1.307
3386.00,7.623598,24.90248,0.000039,24.039846,0.0006,1.307
3388.00,7.622078,24.90265,0.000040,24.040183,0.0006,1.307
3390.00,7.620910,24.90304,0.000040,24.040623,0.0006,1.307
3392.00,7.620572,24.90243,0.000039,24.040590,0.0006,1.307
3394.00,7.620386,24.90370,0.000039,24.040406,0.0005,1.307
3396.00,7.620814,24.90438,0.000038,24.040926,0.0006,1.307
3398.00,7.621350,24.90291,0.000039,24.040201,0.0006,1.307
3400.00,7.621688,24.90353,0.000039,24.039868,0.0006,1.307
3402.00,7.621837,24.90428,0.000037,24.040170,0.0006,1.307
3404.00,7.622798,24.90369,0.000039,24.040523,0.0005,1.307
3406.00,7.622145,24.90410,0.000038,24.040317,0.0006,1.307
3408.00,7.622497,24.90333,0.000039,24.040850,0.0005,1.307
3410.00,7.623050,24.90305,0.000038,24.040308,0.0006,1.306
3412.00,7.622185,24.90307,0.000040,24.040346,0.0006,1.307
3414.00,7.621760,24.90308,0.000038,24.039981,0.0005,1.308
3416.00,7.621639,24.90215,0.000039,24.040917,0.0006,1.307
3418.00,7.620669,24.90193,0.000040,24.041108,0.0005,1.307
3420.00,7.621256,24.90138,0.000039,24.039583,0.0005,1.307
3422.00,7.622150,24.90275,0.000038,24.040588,0.0005,1.307
3424.00,7.621519,24.90350,0.000038,24.040537,0.0005,1.306
3426.00,7.620811,24.90290,0.000039,24.040288,0.0005,1.307
3428.00,7.621203,24.90280,0.000039,24.040521,0.0005,1.307
3430.00,7.621696,24.90302,0.000039,24.041126,0.0005,1.307
3432.00,7.621849,24.90226,0.000037,24.040905,0.0006,1.307
3434.00,7.621222,24.90288,0.000037,24.041019,0.0005,1.307
3436.00,7.621696,24.90320,0.000039,24.040394,0.0005,1.307
3438.00,7.622074,24.90232,0.000038,24.040472,0.0005,1.307
3440.00,7.622362,24.90266,0.000039,24.040903,0.0006,1.306
3442.00,7.622503,24.90255,0.000040,24.040472,0.0005,1.306
3444.00,7.623703,24.90343,0.000039,24.041443,0.0005,1.307
3446.00,7.623888,24.90338,0.000037,24.040386,0.0005,1.307
3448.00,7.624445,24.90342,0.000036,24.041226,0.0006,1.307
3450.00,7.624940,24.90309,0.000038,24.040774,0.0006,1.307
3452.00,7.625052,24.90229,0.000038,24.040428,0.0005,1.307
3454.00,7.625373,24.90292,0.000038,24.040206,0.0005,1.306
3456.00,7.624615,24.90235,0.000038,24.040763,0.0006,1.307
3458.00,7.623650,24.90335,0.000038,24.040266,0.0005,1.306
3460.00,7.624185,24.90413,0.000039,24.040428,0.0005,1.305
3462.00,7.624185,24.90387,0.000040,24.040977,0.0006,1.305
3464.00,7.624065,24.90324,0.000040,24.040683,0.0005,1.306
3466.00,7.623188,24.90357,0.000040,24.040203,0.0006,1.307
3468.00,7.622957,24.90384,0.000039,24.040559,0.0005,1.307
3470.00,7.623235,24.90355,0.000038,24.040195,0.0005,1.306
3472.00,7.622525,24.90266,0.000037,24.040426,0.0005,1.306
3474.00,7.621896,24.90295,0.000037,24.040217,0.0005,1.306
3476.00,7.621592,24.90239,0.000039,24.041095,0.0005,1.306
3478.00,7.621886,24.90160,0.000038,24.040283,0.0005,1.306
3480.00,7.621966,24.90145,0.000040,24.040010,0.0005,1.306
3482.00,7.622309,24.90145,0.000038,24.040474,0.0005,1.306
3484.00,7.622794,24.90154,0.000038,24.040523,0.0005,1.306
3486.00,7.622492,24.90179,0.000039,24.040139,0.0005,1.305
3488.00,7.622635,24.90143,0.000038,24.039988,0.0005,1.306
3490.00,7.622108,24.90191,0.000038,24.040135,0.0005,1.306
3492.00,7.621589,24.90215,0.000038,24.040599,0.0005,1.305
3494.00,7.621599,24.90148,0.000040,24.040308,0.0005,1.305
3496.00,7.622720,24.90120,0.000039,24.040968,0.0005,1.305
3498.00,7.622387,24.90128,0.000038,24.040950,0.0005,1.306
3500.00,7.621975,24.90129,0.000038,24.040792,0.0005,1.306
3502.00,7.621835,24.90242,0.000038,24.040426,0.0005,1.306
3504.00,7.621730,24.90244,0.000039,24.040319,0.0005,1.305
3506.00,7.620759,24.90178,0.000038,24.040821,0.0005,1.306
3508.00,7.620400,24.90174,0.000038,24.040654,0.0005,1.305
3510.00,7.620919,24.90224,0.000038,24.040732,0.0005,1.305
3512.00,7.621467,24.90167,0.000039,24.040659,0.0005,1.305
3514.00,7.620976,24.90158,0.000038,24.041101,0.0005,1.306
3516.00,7.621964,24.90173,0.000039,24.040754,0.0005,1.306
3518.00,7.622414,24.90119,0.000037,24.040190,0.0005,1.306
3520.00,7.623563,24.90192,0.000037,24.040505,0.0005,1.305
3522.00,7.623012,24.90223,0.000038,24.040488,0.0005,1.305
3524.00,7.623262,24.90241,0.000038,24.040777,0.0005,1.306
3526.00,7.623036,24.90184,0.000038,24.040215,0.0005,1.305
3528.00,7.622962,24.90220,0.000039,24.040639,0.0005,1.304
3530.00,7.623055,24.90264,0.000038,24.040661,0.0005,1.305
3532.00,7.622283,24.90171,0.000038,24.040603,0.0005,1.305
3534.00,7.621154,24.90182,0.000039,24.039939,0.0005,1.305
3536.00,7.621041,24.90208,0.000039,24.040541,0.0005,1.305
3538.00,7.621112,24.90182,0.000039,24.040532,0.0005,1.304
3540.00,7.621435,24.90142,0.000039,24.040675,0.0005,1.304
3542.00,7.621396,24.90236,0.000039,24.040705,0.0005,1.305
3544.00,7.622133,24.90299,0.000038,24.040417,0.0005,1.305
3546.00,7.622473,24.90217,0.000039,24.039908,0.0005,1.304
3548.00,7.621392,24.90149,0.000038,24.040410,0.0005,1.305
3550.00,7.621667,24.90221,0.000039,24.040066,0.0005,1.304
3552.00,7.622279,24.90212,0.000039,24.040466,0.0005,1.305
3554.00,7.622418,24.90247,0.000038,24.040375,0.0005,1.305
3556.00,7.621049,24.90167,0.000039,24.041121,0.0005,1.304
3558.00,7.621016,24.90131,0.000039,24.040526,0.0005,1.304
3560.00,7.621426,24.90194,0.000039,24.041806,0.0005,1.305
3562.00,7.621541,24.90216,0.000040,24.040679,0.0005,1.305
3564.00,7.621239,24.90257,0.000040,24.040612,0.0006,1.304
3566.00,7.621876,24.90278,0.000039,24.040706,0.0005,1.304
3568.00,7.622248,24.90260,0.000040,24.041385,0.0005,1.304
3570.00,7.622318,24.90161,0.000038,24.040477,0.0006,1.304
3572.00,7.621513,24.90177,0.000039,24.040970,0.0005,1.304
3574.00,7.621749,24.90170,0.000038,24.040983,0.0005,1.304
3576.00,7.621789,24.90203,0.000038,24.041234,0.0005,1.305
3578.00,7.621212,24.90172,0.000039,24.040303,0.0005,1.304
3580.00,7.622062,24.90183,0.000039,24.040321,0.0005,1.304
3582.00,7.622337,24.90271,0.000039,24.040350,0.0005,1.304
3584.00,7.621880,24.90232,0.000040,24.040699,0.0005,1.304
3586.00,7.621998,24.90272,0.000039,24.040219,0.0005,1.304
3588.00,7.622459,24.90189,0.000038,24.041086,0.0005,1.304
3590.00,7.622070,24.90278,0.000038,24.040299,0.0005,1.304
3592.00,7.622165,24.90240,0.000038,24.040365,0.0005,1.304
3594.00,7.622798,24.90208,0.000038,24.040881,0.0005,1.304
3596.00,7.623449,24.90262,0.000038,24.040197,0.0005,1.304
3598.00,7.622915,24.90262,0.000039,24.040654,0.0005,1.304
3600.00,7.622276,24.90190,0.000039,24.040741,0.0006,1.304
3602.00,7.621174,24.90212,0.000040,24.039986,0.0005,1.304
@6,12.0000,24.0
3604.00,7.621520,24.90273,0.000041,24.040459,0.0005,1.304
3606.00,7.618919,24.90198,0.000039,24.040721,0.0005,1.305
3608.00,7.609839,24.90188,0.000039,24.040703,0.0005,1.303
3610.00,7.585658,24.90246,0.000039,24.040385,0.0005,1.303
3612.00,7.543878,24.90247,0.000039,24.039341,0.0005,1.303
3614.00,7.496464,24.90256,0.000039,24.040637,0.0005,1.303
3616.00,7.451637,24.90228,0.000038,24.041026,0.0005,1.304
3618.00,7.410551,24.90265,0.000038,24.040370,0.0006,1.304
3620.00,7.372801,24.90201,0.000038,24.040486,0.0005,1.304
3622.00,7.336368,24.90150,0.000038,24.040415,0.0005,1.305
3624.00,7.303569,24.90217,0.000037,24.040030,0.0005,1.305
3626.00,7.273879,24.90134,0.000037,24.041406,0.0005,1.305
3628.00,7.248575,24.90156,0.000036,24.040794,0.0006,1.305
3630.00,7.230343,24.90156,0.000038,24.040666,0.0005,1.305
3632.00,7.221540,24.90230,0.000038,24.040034,0.0005,1.304
3634.00,7.224268,24.90263,0.000037,24.040574,0.0005,1.305
3636.00,7.239522,24.90189,0.000036,24.040675,0.0005,1.305
3638.00,7.260693,24.90150,0.000037,24.040628,0.0005,1.304
3640.00,7.283065,24.90206,0.000037,24.040028,0.0005,1.304
3642.00,7.305507,24.90263,0.000038,24.040792,0.0005,1.303
3644.00,7.329568,24.90231,0.000038,24.040377,0.0006,1.304
3646.00,7.355068,24.90211,0.000038,24.040277,0.0005,1.303
3648.00,7.379798,24.90303,0.000039,24.040603,0.0005,1.303
3650.00,7.403212,24.90379,0.000040,24.040372,0.0005,1.303
3652.00,7.426419,24.90383,0.000039,24.040850,0.0005,1.303
3654.00,7.448363,24.90316,0.000038,24.040921,0.0005,1.303
3656.00,7.466776,24.90278,0.000039,24.040830,0.0005,1.303
3658.00,7.483450,24.90259,0.000039,24.039821,0.0005,1.303
3660.00,7.497804,24.90274,0.000039,24.040215,0.0005,1.303
3662.00,7.511275,24.90230,0.000038,24.039715,0.0005,1.303
3664.00,7.522100,24.90216,0.000039,24.040708,0.0005,1.304
3666.00,7.530386,24.90252,0.000039,24.040919,0.0005,1.303
3668.00,7.537360,24.90341,0.000038,24.040439,0.0006,1.303
3670.00,7.545077,24.90313,0.000039,24.040757,0.0005,1.303
3672.00,7.552138,24.90329,0.000039,24.040675,0.0005,1.303
3674.00,7.557387,24.90321,0.000037,24.040414,0.0005,1.303
3676.00,7.561843,24.90281,0.000038,24.040239,0.0005,1.303
3678.00,7.565670,24.90311,0.000039,24.039835,0.0006,1.302
3680.00,7.567961,24.90354,0.000037,24.040152,0.0005,1.303
3682.00,7.570506,24.90327,0.000038,24.039628,0.0005,1.302
3684.00,7.573249,24.90303,0.000039,24.039903,0.0005,1.302
3686.00,7.574476,24.90304,0.000038,24.040097,0.0005,1.302
3688.00,7.575746,24.90211,0.000038,24.040117,0.0005,1.302
3690.00,7.577905,24.90191,0.000038,24.040232,0.0005,1.302
3692.00,7.579138,24.90163,0.000038,24.040037,0.0005,1.303
3694.00,7.579661,24.90144,0.000038,24.039537,0.0005,1.303
3696.00,7.580394,24.90278,0.000038,24.040728,0.0005,1.303
3698.00,7.581806,24.90268,0.000038,24.040350,0.0005,1.302
3700.00,7.583317,24.90220,0.000039,24.040254,0.0005,1.302
3702.00,7.584893,24.90237,0.000038,24.040490,0.0005,1.302
3704.00,7.585894,24.90246,0.000038,24.039675,0.0005,1.302
3706.00,7.585993,24.90267,0.000038,24.040097,0.0005,1.303
3708.00,7.586756,24.90236,0.000039,24.040174,0.0005,1.302
3710.00,7.588857,24.90246,0.000037,24.040203,0.0005,1.302
3712.00,7.590385,24.90233,0.000038,24.039937,0.0005,1.302
3714.00,7.590556,24.90210,0.000039,24.040466,0.0005,1.303
3716.00,7.591402,24.90179,0.000038,24.039577,0.0005,1.302
3718.00,7.593376,24.90212,0.000038,24.039759,0.0005,1.301
3720.00,7.595426,24.90225,0.000038,24.040457,0.0005,1.302
3722.00,7.596549,24.90230,0.000039,24.040150,0.0005,1.302
3724.00,7.596435,24.90164,0.000038,24.040192,0.0005,1.302
3726.00,7.596426,24.90081,0.000037,24.040537,0.0005,1.302
3728.00,7.597997,24.89995,0.000038,24.040137,0.0005,1.302
3730.00,7.599073,24.90054,0.000038,24.040548,0.0005,1.302
3732.00,7.599660,24.90071,0.000037,24.040374,0.0005,1.302
3734.00,7.600828,24.90266,0.000037,24.039979,0.0005,1.302
3736.00,7.602310,24.90255,0.000037,24.040068,0.0005,1.302
3738.00,7.602466,24.90286,0.000039,24.039748,0.0005,1.301
3740.00,7.603054,24.90205,0.000038,24.040474,0.0005,1.302
3742.00,7.603333,24.90274,0.000038,24.041072,0.0005,1.302
3744.00,7.603465,24.90158,0.000038,24.041150,0.0005,1.302
3746.00,7.603036,24.90214,0.000037,24.039859,0.0005,1.302
3748.00,7.603310,24.90254,0.000039,24.040505,0.0005,1.302
3750.00,7.603507,24.90245,0.000039,24.039764,0.0005,1.302
3752.00,7.604071,24.90201,0.000038,24.039739,0.0005,1.302
3754.00,7.604317,24.90232,0.000038,24.040446,0.0005,1.302
3756.00,7.605278,24.90208,0.000039,24.040981,0.0005,1.302
3758.00,7.605756,24.90192,0.000038,24.039704,0.0005,1.302
3760.00,7.605632,24.90215,0.000037,24.040024,0.0005,1.302
3762.00,7.606051,24.90245,0.000037,24.040044,0.0005,1.302
3764.00,7.605684,24.90289,0.000039,24.039694,0.0005,1.301
3766.00,7.606402,24.90414,0.000039,24.040399,0.0005,1.302
3768.00,7.605299,24.90269,0.000038,24.040465,0.0005,1.302
3770.00,7.605208,24.90309,0.000038,24.040792,0.0005,1.302
3772.00,7.607101,24.90268,0.000037,24.040548,0.0005,1.302
3774.00,7.608606,24.90353,0.000037,24.040565,0.0005,1.301
3776.00,7.608771,24.90342,0.000039,24.040395,0.0005,1.301
3778.00,7.608665,24.90277,0.000038,24.039643,0.0005,1.301
3780.00,7.608565,24.90336,0.000038,24.040497,0.0005,1.302
3782.00,7.608393,24.90337,0.000037,24.040417,0.0005,1.301
3784.00,7.608210,24.90363,0.000038,24.039941,0.0005,1.301
3786.00,7.609088,24.90303,0.000039,24.040834,0.0005,1.301
3788.00,7.609487,24.90205,0.000038,24.040188,0.0005,1.302
3790.00,7.610182,24.90270,0.000038,24.039752,0.0005,1.301
3792.00,7.610097,24.90283,0.000038,24.040654,0.0005,1.302
3794.00,7.610551,24.90262,0.000038,24.040446,0.0005,1.302
3796.00,7.611063,24.90256,0.000039,24.040217,0.0005,1.301
3798.00,7.611571,24.90250,0.000039,24.041126,0.0005,1.301
3800.00,7.611070,24.90281,0.000038,24.040839,0.0005,1.301
3802.00,7.611036,24.90224,0.000038,24.041446,0.0005,1.301
3804.00,7.611699,24.90162,0.000038,24.041121,0.0005,1.301
3806.00,7.611734,24.90226,0.000038,24.040128,0.0005,1.301
3808.00,7.611622,24.90197,0.000038,24.040050,0.0006,1.301
3810.00,7.611192,24.90131,0.000039,24.041070,0.0005,1.302
3812.00,7.610737,24.90227,0.000037,24.040626,0.0005,1.301
3814.00,7.611205,24.90185,0.000039,24.040785,0.0005,1.302
3816.00,7.611949,24.90153,0.000038,24.040505,0.0005,1.301
3818.00,7.611520,24.90176,0.000039,24.040648,0.0005,1.301
3820.00,7.611991,24.90192,0.000039,24.040272,0.0005,1.301
3822.00,7.612095,24.90203,0.000038,24.039710,0.0005,1.302
3824.00,7.612304,24.90266,0.000038,24.040017,0.0005,1.302
3826.00,7.611892,24.90280,0.000038,24.040490,0.0005,1.301
3828.00,7.612213,24.90224,0.000038,24.040615,0.0005,1.301
3830.00,7.612804,24.90190,0.000039,24.040435,0.0005,1.301
3832.00,7.613362,24.90264,0.000038,24.040754,0.0005,1.301
3834.00,7.613432,24.90313,0.000039,24.040941,0.0005,1.301
3836.00,7.613050,24.90317,0.000039,24.040481,0.0005,1.301
3838.00,7.613161,24.90265,0.000039,24.040059,0.0005,1.301
3840.00,7.613257,24.90241,0.000039,24.040508,0.0005,1.301
3842.00,7.613031,24.90151,0.000040,24.041050,0.0005,1.301
3844.00,7.612936,24.90172,0.000039,24.040066,0.0006,1.301
3846.00,7.613290,24.90197,0.000038,24.039808,0.0005,1.301
3848.00,7.612989,24.90188,0.000038,24.040575,0.0005,1.301
3850.00,7.613134,24.90171,0.000039,24.040263,0.0005,1.301
3852.00,7.613123,24.90285,0.000038,24.039968,0.0006,1.302
3854.00,7.612154,24.90274,0.000039,24.040481,0.0005,1.302
3856.00,7.612421,24.90322,0.000038,24.040728,0.0005,1.302
3858.00,7.613605,24.90313,0.000038,24.040445,0.0005,1.301
3860.00,7.613730,24.90351,0.000037,24.040814,0.0005,1.301
3862.00,7.614078,24.90229,0.000039,24.040165,0.0005,1.301
3864.00,7.614244,24.90371,0.000040,24.040017,0.0005,1.301
3866.00,7.614769,24.90384,0.000040,24.040532,0.0005,1.300
3868.00,7.614774,24.90384,0.000038,24.040810,0.0005,1.301
3870.00,7.614370,24.90456,0.000038,24.040375,0.0006,1.301
3872.00,7.615168,24.90335,0.000039,24.040514,0.0005,1.301
3874.00,7.615211,24.90346,0.000039,24.039932,0.0005,1.301
3876.00,7.614170,24.90263,0.000039,24.041110,0.0005,1.300
3878.00,7.613539,24.90292,0.000039,24.040972,0.0005,1.300
3880.00,7.613850,24.90325,0.000039,24.040044,0.0005,1.301
3882.00,7.614436,24.90366,0.000037,24.039977,0.0005,1.301
3884.00,7.614651,24.90410,0.000038,24.040314,0.0005,1.301
3886.00,7.614394,24.90427,0.000039,24.039848,0.0005,1.300
3888.00,7.613752,24.90461,0.000038,24.040559,0.0006,1.301
3890.00,7.614488,24.90418,0.000039,24.040465,0.0005,1.300
3892.00,7.614572,24.90348,0.000039,24.040352,0.0005,1.301
3894.00,7.615928,24.90469,0.000040,24.041032,0.0005,1.300
3896.00,7.615723,24.90411,0.000039,24.041121,0.0005,1.300
3898.00,7.613861,24.90465,0.000040,24.040430,0.0005,1.300
3900.00,7.614670,24.90471,0.000040,24.040143,0.0006,1.300
3902.00,7.615104,24.90460,0.000038,24.040757,0.0005,1.301
3904.00,7.615037,24.90452,0.000038,24.040428,0.0005,1.301
3906.00,7.614251,24.90534,0.000039,24.040990,0.0006,1.301
3908.00,7.614138,24.90542,0.000039,24.040034,0.0005,1.301
3910.00,7.615043,24.90597,0.000039,24.040170,0.0005,1.300
3912.00,7.615206,24.90614,0.000039,24.040923,0.0005,1.300
3914.00,7.614677,24.90605,0.000039,24.040279,0.0005,1.301
3916.00,7.614812,24.90524,0.000040,24.039926,0.0005,1.300
3918.00,7.615113,24.90491,0.000040,24.040703,0.0006,1.300
3920.00,7.616499,24.90515,0.000039,24.040621,0.0005,1.301
3922.00,7.617309,24.90598,0.000038,24.040212,0.0005,1.301
3924.00,7.616877,24.90779,0.000039,24.039761,0.0005,1.301
3926.00,7.616851,24.90765,0.000038,24.040837,0.0006,1.301
3928.00,7.616873,24.90754,0.000040,24.039944,0.0005,1.300
3930.00,7.617014,24.90625,0.000039,24.040112,0.0005,1.299
3932.00,7.616543,24.90716,0.000040,24.040006,0.0005,1.301
3934.00,7.615528,24.90739,0.000038,24.040654,0.0006,1.301
3936.00,7.615602,24.90702,0.000038,24.041021,0.0005,1.301
3938.00,7.614899,24.90646,0.000038,24.040854,0.0005,1.301
3940.00,7.615026,24.90686,0.000038,24.040245,0.0005,1.301
3942.00,7.615213,24.90616,0.000039,24.040310,0.0005,1.300
3944.00,7.615509,24.90518,0.000039,24.040448,0.0006,1.300
3946.00,7.616115,24.90584,0.000041,24.040750,0.0005,1.300
3948.00,7.616287,24.90675,0.000040,24.039964,0.0005,1.300
3950.00,7.616107,24.90612,0.000039,24.040105,0.0005,1.300
3952.00,7.616082,24.90595,0.000039,24.040703,0.0005,1.300
3954.00,7.615556,24.90551,0.000039,24.039979,0.0005,1.301
3956.00,7.614681,24.90581,0.000039,24.040666,0.0006,1.300
3958.00,7.615726,24.90510,0.000040,24.040826,0.0006,1.300
3960.00,7.615475,24.90415,0.000039,24.041099,0.0005,1.300
3962.00,7.615116,24.90391,0.000040,24.040815,0.0005,1.301
3964.00,7.614949,24.90440,0.000040,24.039803,0.0005,1.300
3966.00,7.615883,24.90468,0.000038,24.040683,0.0005,1.300
3968.00,7.616803,24.90433,0.000040,24.041168,0.0006,1.300
3970.00,7.616742,24.90401,0.000040,24.040339,0.0006,1.300
3972.00,7.616096,24.90513,0.000040,24.040332,0.0005,1.300
3974.00,7.615878,24.90498,0.000039,24.040817,0.0006,1.301
3976.00,7.615868,24.90585,0.000039,24.040246,0.0005,1.301
3978.00,7.617040,24.90523,0.000038,24.040172,0.0005,1.301
3980.00,7.617513,24.90618,0.000039,24.040937,0.0005,1.300
3982.00,7.617056,24.90542,0.000038,24.040552,0.0005,1.300
3984.00,7.617188,24.90609,0.000038,24.040154,0.0006,1.300
3986.00,7.617201,24.90578,0.000038,24.040988,0.0006,1.300
3988.00,7.616407,24.90559,0.000039,24.040008,0.0005,1.300
3990.00,7.616306,24.90574,0.000039,24.040332,0.0006,1.300
3992.00,7.616475,24.90547,0.000038,24.040243,0.0005,1.300
3994.00,7.617569,24.90450,0.000039,24.040210,0.0005,1.300
3996.00,7.618368,24.90478,0.000040,24.041317,0.0005,1.300
3998.00,7.616967,24.90509,0.000039,24.040810,0.0006,1.301
4000.00,7.616605,24.90509,0.000038,24.040899,0.0005,1.301
4002.00,7.617241,24.90473,0.000040,24.040610,0.0006,1.300
4004.00,7.617731,24.90484,0.000040,24.039903,0.0005,1.300
4006.00,7.617660,24.90583,0.000040,24.040237,0.0005,1.300
4008.00,7.617598,24.90556,0.000039,24.040281,0.0005,1.300
4010.00,7.618017,24.90502,0.000039,24.040621,0.0005,1.300
4012.00,7.618731,24.90493,0.000038,24.040805,0.0006,1.300
4014.00,7.618446,24.90451,0.000040,24.040701,0.0006,1.300
4016.00,7.617380,24.90472,0.000039,24.040990,0.0005,1.300
4018.00,7.616808,24.90449,0.000039,24.040665,0.0006,1.300
4020.00,7.616788,24.90526,0.000039,24.040594,0.0005,1.300
4022.00,7.615812,24.90424,0.000040,24.040346,0.0006,1.300
4024.00,7.615754,24.90421,0.000040,24.040717,0.0006,1.300
4026.00,7.616381,24.90518,0.000040,24.040826,0.0006,1.300
4028.00,7.616526,24.90536,0.000039,24.040786,0.0005,1.300
4030.00,7.616544,24.90499,0.000040,24.040623,0.0005,1.301
4032.00,7.617372,24.90542,0.000039,24.041092,0.0005,1.300
4034.00,7.617379,24.90606,0.000040,24.040512,0.0005,1.300
4036.00,7.617007,24.90582,0.000040,24.040143,0.0006,1.301
4038.00,7.616302,24.90531,0.000037,24.040466,0.0005,1.301
4040.00,7.616465,24.90547,0.000039,24.040314,0.0005,1.300
4042.00,7.617750,24.90625,0.000039,24.040630,0.0006,1.300
4044.00,7.617924,24.90636,0.000039,24.040788,0.0005,1.299
4046.00,7.617114,24.90551,0.000040,24.040406,0.0006,1.300
4048.00,7.617587,24.90529,0.000040,24.040497,0.0006,1.300
4050.00,7.617447,24.90543,0.000040,24.040295,0.0005,1.300
4052.00,7.617473,24.90497,0.000040,24.041025,0.0005,1.300
4054.00,7.616811,24.90431,0.000039,24.040341,0.0005,1.300
4056.00,7.617629,24.90465,0.000039,24.039728,0.0005,1.301
4058.00,7.617823,24.90483,0.000039,24.039992,0.0005,1.300
4060.00,7.617083,24.90492,0.000039,24.040688,0.0005,1.300
4062.00,7.617726,24.90593,0.000038,24.041054,0.0005,1.299
4064.00,7.618107,24.90467,0.000040,24.040857,0.0005,1.300
4066.00,7.617924,24.90467,0.000039,24.041266,0.0006,1.301
4068.00,7.617194,24.90532,0.000039,24.040530,0.0005,1.301
4070.00,7.616519,24.90545,0.000039,24.040057,0.0006,1.300
4072.00,7.616191,24.90613,0.000038,24.041097,0.0006,1.301
4074.00,7.616634,24.90591,0.000039,24.040170,0.0006,1.300
4076.00,7.616715,24.90555,0.000040,24.040806,0.0006,1.299
4078.00,7.617377,24.90606,0.000040,24.040483,0.0006,1.300
4080.00,7.617560,24.90636,0.000039,24.039928,0.0005,1.300
4082.00,7.617575,24.90603,0.000038,24.040674,0.0006,1.300
4084.00,7.618218,24.90677,0.000040,24.040592,0.0006,1.300
4086.00,7.618469,24.90828,0.000039,24.041150,0.0006,1.301
4088.00,7.617814,24.90872,0.000039,24.041823,0.0006,1.300
4090.00,7.617685,24.90772,0.000038,24.040797,0.0005,1.300
4092.00,7.617629,24.90770,0.000039,24.040257,0.0005,1.300
4094.00,7.617050,24.90787,0.000039,24.040448,0.0005,1.301
4096.00,7.617279,24.90774,0.000039,24.040494,0.0005,1.301
4098.00,7.617629,24.90829,0.000039,24.040335,0.0005,1.301
4100.00,7.618325,24.90767,0.000039,24.040737,0.0005,1.300
4102.00,7.618058,24.90677,0.000040,24.041206,0.0006,1.300
4104.00,7.617242,24.90629,0.000040,24.041317,0.0005,1.300
4106.00,7.618093,24.90681,0.000040,24.041061,0.0006,1.300
4108.00,7.619284,24.90701,0.000039,24.040645,0.0006,1.300
4110.00,7.618407,24.90697,0.000039,24.040483,0.0006,1.301
4112.00,7.618521,24.90729,0.000039,24.039974,0.0005,1.300
4114.00,7.619541,24.90699,0.000039,24.040259,0.0005,1.300
4116.00,7.620170,24.90644,0.000040,24.041079,0.0006,1.301
4118.00,7.619276,24.90629,0.000039,24.040572,0.0006,1.300
4120.00,7.618954,24.90727,0.000041,24.040450,0.0005,1.300
4122.00,7.619647,24.90665,0.000039,24.040825,0.0005,1.301
4124.00,7.619652,24.90677,0.000039,24.040806,0.0006,1.300
4126.00,7.619349,24.90681,0.000039,24.040966,0.0006,1.300
4128.00,7.619186,24.90634,0.000039,24.040052,0.0006,1.301
4130.00,7.618717,24.90616,0.000038,24.040106,0.0006,1.301
4132.00,7.618796,24.90672,0.000038,24.040719,0.0005,1.301
4134.00,7.619276,24.90601,0.000039,24.040645,0.0005,1.301
4136.00,7.619587,24.90587,0.000037,24.040652,0.0006,1.301
4138.00,7.618973,24.90640,0.000038,24.040748,0.0006,1.300
4140.00,7.619479,24.90520,0.000039,24.040452,0.0006,1.300
4142.00,7.619607,24.90619,0.000040,24.040146,0.0006,1.301
4144.00,7.619882,24.90732,0.000039,24.039668,0.0006,1.301
4146.00,7.619242,24.90686,0.000040,24.040388,0.0006,1.301
4148.00,7.618929,24.90659,0.000039,24.039899,0.0006,1.301
4150.00,7.618312,24.90581,0.000039,24.039901,0.0006,1.301
4152.00,7.619395,24.90692,0.000039,24.040883,0.0005,1.300
4154.00,7.619181,24.90576,0.000039,24.040526,0.0005,1.301
4156.00,7.619113,24.90661,0.000038,24.040357,0.0005,1.300
4158.00,7.618452,24.90590,0.000038,24.040488,0.0006,1.300
4160.00,7.618435,24.90597,0.000039,24.040850,0.0006,1.301
4162.00,7.618201,24.90554,0.000039,24.040157,0.0005,1.301
4164.00,7.618529,24.90510,0.000039,24.041103,0.0005,1.300
4166.00,7.617636,24.90547,0.000037,24.040592,0.0005,1.300
4168.00,7.617591,24.90528,0.000039,24.040339,0.0006,1.300
4170.00,7.617872,24.90495,0.000039,24.040588,0.0006,1.301
4172.00,7.618213,24.90598,0.000037,24.040630,0.0005,1.301
4174.00,7.618333,24.90530,0.000039,24.040354,0.0005,1.301
4176.00,7.618629,24.90564,0.000039,24.040937,0.0005,1.301
4178.00,7.619065,24.90537,0.000038,24.040779,0.0005,1.301
4180.00,7.619181,24.90508,0.000038,24.040212,0.0006,1.301
4182.00,7.619103,24.90511,0.000039,24.040994,0.0006,1.301
4184.00,7.619036,24.90475,0.000038,24.040721,0.0006,1.301
4186.00,7.619068,24.90461,0.000039,24.040054,0.0006,1.300
4188.00,7.618286,24.90505,0.000040,24.040521,0.0005,1.300
4190.00,7.618015,24.90420,0.000040,24.040117,0.0005,1.301
4192.00,7.617995,24.90371,0.000039,24.039908,0.0005,1.301
4194.00,7.618706,24.90448,0.000040,24.040537,0.0006,1.300
4196.00,7.619014,24.90500,0.000041,24.040995,0.0006,1.301
4198.00,7.618475,24.90524,0.000039,24.040266,0.0006,1.301
4200.00,7.618679,24.90450,0.000039,24.040505,0.0006,1.301
4202.00,7.619575,24.90437,0.000040,24.040379,0.0006,1.301
@7,12.0000,24.0
4204.00,7.619135,24.90433,0.000041,24.040605,0.0006,1.301
4206.00,7.615909,24.90560,0.000040,24.040070,0.0006,1.301
4208.00,7.608192,24.90559,0.000041,24.039712,0.0005,1.301
4210.00,7.590264,24.90503,0.000041,24.040686,0.0006,1.300
4212.00,7.555738,24.90587,0.000040,24.040752,0.0005,1.300
4214.00,7.514919,24.90601,0.000040,24.040359,0.0005,1.301
4216.00,7.474652,24.90550,0.000039,24.039915,0.0006,1.302
4218.00,7.436803,24.90417,0.000038,24.039521,0.0006,1.301
4220.00,7.402228,24.90336,0.000037,24.040004,0.0006,1.301
4222.00,7.370452,24.90393,0.000037,24.040257,0.0005,1.302
4224.00,7.340598,24.90366,0.000037,24.039843,0.0005,1.302
4226.00,7.313990,24.90303,0.000039,24.041252,0.0005,1.302
4228.00,7.292245,24.90298,0.000039,24.041283,0.0005,1.302
4230.00,7.275304,24.90407,0.000038,24.040021,0.0006,1.302
4232.00,7.266496,24.90406,0.000037,24.040337,0.0005,1.302
4234.00,7.268116,24.90446,0.000037,24.040737,0.0006,1.303
4236.00,7.282763,24.90388,0.000038,24.040806,0.0005,1.302
4238.00,7.303884,24.90427,0.000037,24.040337,0.0005,1.303
4240.00,7.324465,24.90405,0.000038,24.040386,0.0005,1.302
4242.00,7.345227,24.90516,0.000038,24.040470,0.0005,1.302
4244.00,7.366914,24.90455,0.000039,24.041030,0.0006,1.302
4246.00,7.389643,24.90434,0.000039,24.040077,0.0006,1.301
4248.00,7.411273,24.90419,0.000039,24.040275,0.0005,1.301
4250.00,7.431379,24.90452,0.000040,24.040537,0.0006,1.301
4252.00,7.451523,24.90459,0.000039,24.040781,0.0006,1.301
4254.00,7.470044,24.90549,0.000039,24.040535,0.0006,1.301
4256.00,7.485505,24.90579,0.000039,24.040286,0.0006,1.302
4258.00,7.500888,24.90508,0.000039,24.040517,0.0005,1.302
4260.00,7.514777,24.90499,0.000039,24.040315,0.0006,1.301
4262.00,7.525755,24.90510,0.000039,24.040566,0.0005,1.302
4264.00,7.534944,24.90587,0.000039,24.040646,0.0005,1.301
4266.00,7.543492,24.90640,0.000040,24.040228,0.0005,1.301
4268.00,7.550940,24.90609,0.000038,24.040286,0.0005,1.301
4270.00,7.555737,24.90650,0.000038,24.040554,0.0006,1.301
4272.00,7.560985,24.90629,0.000038,24.040488,0.0006,1.302
4274.00,7.565905,24.90564,0.000039,24.040679,0.0006,1.301
4276.00,7.569531,24.90545,0.000040,24.039734,0.0006,1.301
4278.00,7.572070,24.90405,0.000038,24.039961,0.0006,1.301
4280.00,7.575363,24.90361,0.000038,24.040399,0.0006,1.302
4282.00,7.577128,24.90443,0.000038,24.040441,0.0005,1.302
4284.00,7.578265,24.90457,0.000039,24.040323,0.0005,1.302
4286.00,7.579659,24.90551,0.000039,24.040608,0.0006,1.301
4288.00,7.581087,24.90595,0.000039,24.040399,0.0006,1.302
4290.00,7.581746,24.90600,0.000037,24.040594,0.0006,1.302
4292.00,7.582822,24.90543,0.000039,24.039339,0.0006,1.301
4294.00,7.584943,24.90532,0.000039,24.040121,0.0006,1.301
4296.00,7.585535,24.90541,0.000039,24.040581,0.0006,1.301
4298.00,7.585866,24.90508,0.000040,24.039881,0.0006,1.301
4300.00,7.586761,24.90507,0.000039,24.040788,0.0005,1.301
4302.00,7.587378,24.90482,0.000039,24.040608,0.0006,1.302
4304.00,7.588300,24.90348,0.000039,24.040461,0.0005,1.302
4306.00,7.589619,24.90353,0.000039,24.040466,0.0005,1.301
4308.00,7.590946,24.90429,0.000039,24.039795,0.0005,1.302
4310.00,7.591908,24.90389,0.000038,24.040079,0.0006,1.301
4312.00,7.592835,24.90499,0.000039,24.040226,0.0006,1.301
4314.00,7.592962,24.90507,0.000039,24.040390,0.0005,1.301
4316.00,7.593956,24.90487,0.000038,24.039703,0.0005,1.301
4318.00,7.595759,24.90488,0.000038,24.040541,0.0006,1.302
4320.00,7.596148,24.90494,0.000040,24.041105,0.0005,1.302
4322.00,7.596500,24.90501,0.000039,24.040205,0.0006,1.302
4324.00,7.596052,24.90559,0.000038,24.040417,0.0005,1.302
4326.00,7.596936,24.90496,0.000039,24.040612,0.0005,1.302
4328.00,7.597406,24.90524,0.000039,24.040294,0.0006,1.302
4330.00,7.598338,24.90482,0.000039,24.041066,0.0005,1.301
4332.00,7.599213,24.90449,0.000040,24.040561,0.0005,1.301
4334.00,7.600008,24.90470,0.000040,24.040975,0.0006,1.301
4336.00,7.600434,24.90493,0.000040,24.040421,0.0006,1.302
4338.00,7.601557,24.90493,0.000040,24.040854,0.0005,1.301
4340.00,7.601814,24.90523,0.000040,24.039612,0.0005,1.301
4342.00,7.602541,24.90518,0.000040,24.039061,0.0005,1.301
4344.00,7.602597,24.90400,0.000040,24.040281,0.0006,1.302
4346.00,7.602446,24.90430,0.000039,24.040719,0.0005,1.302
4348.00,7.602673,24.90386,0.000041,24.040888,0.0006,1.301
4350.00,7.603151,24.90381,0.000039,24.040514,0.0006,1.301
4352.00,7.603481,24.90425,0.000039,24.040899,0.0006,1.301
4354.00,7.603400,24.90507,0.000040,24.040395,0.0006,1.301
4356.00,7.603666,24.90432,0.000040,24.040539,0.0005,1.301
4358.00,7.604587,24.90440,0.000039,24.040601,0.0006,1.302
4360.00,7.605091,24.90502,0.000039,24.040695,0.0006,1.302
4362.00,7.604617,24.90373,0.000038,24.040283,0.0006,1.302
4364.00,7.604836,24.90520,0.000040,24.040208,0.0005,1.302
4366.00,7.605534,24.90598,0.000041,24.040859,0.0006,1.302
4368.00,7.606779,24.90555,0.000040,24.041448,0.0006,1.302
4370.00,7.606861,24.90544,0.000040,24.040535,0.0006,1.302
4372.00,7.605675,24.90531,0.000040,24.040654,0.0005,1.302
4374.00,7.605577,24.90539,0.000040,24.041206,0.0006,1.302
4376.00,7.606887,24.90541,0.000039,24.040099,0.0006,1.302
4378.00,7.606272,24.90510,0.000039,24.040875,0.0006,1.302
4380.00,7.607222,24.90566,0.000040,24.040659,0.0006,1.302
4382.00,7.607971,24.90501,0.000041,24.040395,0.0006,1.302
4384.00,7.608866,24.90440,0.000040,24.041237,0.0006,1.302
4386.00,7.609111,24.90345,0.000040,24.040208,0.0006,1.302
4388.00,7.608706,24.90382,0.000039,24.039766,0.0006,1.302
4390.00,7.608049,24.90546,0.000039,24.039570,0.0006,1.302
4392.00,7.608579,24.90585,0.000040,24.040566,0.0006,1.302
4394.00,7.608893,24.90585,0.000040,24.041083,0.0006,1.301
4396.00,7.609244,24.90565,0.000041,24.040081,0.0006,1.302
4398.00,7.608586,24.90521,0.000041,24.040441,0.0006,1.302
4400.00,7.608378,24.90609,0.000040,24.040646,0.0006,1.302
4402.00,7.608791,24.90514,0.000041,24.040297,0.0006,1.302
4404.00,7.610427,24.90528,0.000041,24.040585,0.0005,1.302
4406.00,7.610836,24.90412,0.000040,24.039970,0.0005,1.302
4408.00,7.610912,24.90510,0.000040,24.041266,0.0005,1.303
4410.00,7.611091,24.90436,0.000040,24.040172,0.0006,1.303
4412.00,7.611249,24.90490,0.000039,24.039746,0.0006,1.302
4414.00,7.611033,24.90462,0.000040,24.040299,0.0006,1.302
4416.00,7.611376,24.90495,0.000041,24.040230,0.0006,1.302
4418.00,7.611422,24.90472,0.000040,24.041265,0.0006,1.302
4420.00,7.611589,24.90447,0.000041,24.041517,0.0006,1.303
4422.00,7.611439,24.90437,0.000041,24.040208,0.0006,1.303
4424.00,7.612474,24.90454,0.000040,24.041243,0.0006,1.302
4426.00,7.612198,24.90451,0.000040,24.041374,0.0006,1.303
4428.00,7.611567,24.90453,0.000040,24.040648,0.0006,1.303
4430.00,7.611721,24.90494,0.000040,24.039964,0.0006,1.303
4432.00,7.611569,24.90395,0.000039,24.040765,0.0006,1.302
4434.00,7.611186,24.90346,0.000040,24.040355,0.0006,1.302
4436.00,7.610540,24.90432,0.000039,24.040084,0.0006,1.303
4438.00,7.610405,24.90461,0.000039,24.040835,0.0006,1.302
4440.00,7.610113,24.90460,0.000040,24.041132,0.0006,1.303
4442.00,7.610287,24.90471,0.000040,24.040650,0.0006,1.303
4444.00,7.610490,24.90499,0.000040,24.040559,0.0006,1.303
4446.00,7.611154,24.90434,0.000040,24.040855,0.0006,1.303
4448.00,7.610847,24.90466,0.000040,24.040665,0.0006,1.303
4450.00,7.611286,24.90431,0.000040,24.040486,0.0006,1.303
4452.00,7.611088,24.90420,0.000040,24.040501,0.0006,1.303
4454.00,7.611731,24.90447,0.000039,24.040668,0.0006,1.303
4456.00,7.612681,24.90611,0.000041,24.040852,0.0006,1.303
4458.00,7.612832,24.90578,0.000040,24.041257,0.0006,1.303
4460.00,7.612703,24.90522,0.000040,24.040725,0.0006,1.303
4462.00,7.612507,24.90454,0.000040,24.041336,0.0006,1.303
4464.00,7.611663,24.90468,0.000039,24.041001,0.0006,1.304
4466.00,7.611845,24.90572,0.000040,24.040495,0.0006,1.304
4468.00,7.612393,24.90575,0.000040,24.040948,0.0006,1.304
4470.00,7.612368,24.90559,0.000040,24.041125,0.0006,1.303
4472.00,7.611763,24.90511,0.000039,24.040319,0.0006,1.303
4474.00,7.611526,24.90606,0.000040,24.040128,0.0006,1.303
4476.00,7.612232,24.90655,0.000040,24.040919,0.0006,1.303
4478.00,7.612094,24.90591,0.000040,24.040517,0.0006,1.303
4480.00,7.612742,24.90675,0.000040,24.040610,0.0006,1.303
4482.00,7.612735,24.90625,0.000040,24.040643,0.0006,1.303
4484.00,7.611474,24.90562,0.000039,24.040394,0.0006,1.303
4486.00,7.611836,24.90628,0.000040,24.040850,0.0006,1.304
4488.00,7.611806,24.90676,0.000040,24.040566,0.0006,1.303
4490.00,7.612286,24.90702,0.000039,24.040510,0.0006,1.303
4492.00,7.612195,24.90785,0.000040,24.040505,0.0006,1.304
4494.00,7.612613,24.90847,0.000040,24.041881,0.0006,1.304
4496.00,7.612634,24.90799,0.000039,24.041223,0.0006,1.303
4498.00,7.613616,24.90828,0.000040,24.040885,0.0006,1.303
4500.00,7.613231,24.90676,0.000040,24.040919,0.0006,1.303
4502.00,7.612857,24.90692,0.000041,24.040408,0.0006,1.304
4504.00,7.612796,24.90604,0.000038,24.040345,0.0006,1.304
4506.00,7.612811,24.90621,0.000039,24.040257,0.0006,1.304
4508.00,7.612624,24.90643,0.000040,24.041097,0.0006,1.304
4510.00,7.612696,24.90592,0.000042,24.040979,0.0006,1.304
4512.00,7.612252,24.90628,0.000039,24.041286,0.0006,1.304
4514.00,7.612565,24.90591,0.000039,24.041074,0.0006,1.304
4516.00,7.613058,24.90618,0.000039,24.039963,0.0006,1.304
4518.00,7.613257,24.90614,0.000040,24.040654,0.0006,1.303
4520.00,7.612597,24.90679,0.000040,24.041152,0.0006,1.304
4522.00,7.612439,24.90633,0.000040,24.041299,0.0006,1.304
4524.00,7.613238,24.90745,0.000040,24.039988,0.0006,1.304
4526.00,7.612722,24.90761,0.000041,24.040412,0.0006,1.304
4528.00,7.613091,24.90791,0.000040,24.040790,0.0006,1.304
4530.00,7.612331,24.90730,0.000040,24.040759,0.0006,1.304
4532.00,7.611480,24.90601,0.000039,24.041019,0.0006,1.304
4534.00,7.611824,24.90596,0.000040,24.041168,0.0006,1.305
4536.00,7.612007,24.90630,0.000040,24.040366,0.0005,1.304
4538.00,7.611967,24.90599,0.000039,24.040599,0.0006,1.304
4540.00,7.612001,24.90691,0.000040,24.041161,0.0006,1.304
4542.00,7.612135,24.90640,0.000039,24.040490,0.0005,1.305
4544.00,7.612921,24.90715,0.000039,24.039948,0.0006,1.304
4546.00,7.612985,24.90653,0.000039,24.040975,0.0006,1.304
4548.00,7.612205,24.90661,0.000039,24.041396,0.0006,1.304
4550.00,7.612956,24.90621,0.000040,24.041070,0.0006,1.305
4552.00,7.612844,24.90608,0.000040,24.041681,0.0006,1.305
4554.00,7.612723,24.90555,0.000040,24.041332,0.0006,1.305
4556.00,7.612494,24.90572,0.000039,24.040499,0.0005,1.305
4558.00,7.613653,24.90583,0.000039,24.040819,0.0006,1.305
4560.00,7.614722,24.90604,0.000040,24.040715,0.0006,1.305
4562.00,7.613720,24.90604,0.000041,24.040445,0.0005,1.305
4564.00,7.614441,24.90629,0.000040,24.040546,0.0006,1.305
4566.00,7.615686,24.90564,0.000040,24.040174,0.0006,1.305
4568.00,7.614866,24.90609,0.000040,24.039801,0.0006,1.305
4570.00,7.614457,24.90625,0.000039,24.040639,0.0006,1.304
4572.00,7.613923,24.90619,0.000041,24.039783,0.0005,1.305
4574.00,7.614333,24.90598,0.000040,24.040928,0.0006,1.305
4576.00,7.614506,24.90612,0.000038,24.040126,0.0006,1.305
4578.00,7.613511,24.90581,0.000039,24.040592,0.0005,1.305
4580.00,7.612606,24.90584,0.000040,24.040675,0.0006,1.305
4582.00,7.612290,24.90589,0.000041,24.040495,0.0006,1.305
4584.00,7.613147,24.90464,0.000041,24.040126,0.0006,1.305
4586.00,7.613885,24.90493,0.000039,24.040917,0.0006,1.305
4588.00,7.613867,24.90568,0.000040,24.040537,0.0006,1.305
4590.00,7.612792,24.90540,0.000041,24.040237,0.0006,1.305
4592.00,7.613527,24.90623,0.000042,24.041146,0.0006,1.305
4594.00,7.613337,24.90601,0.000040,24.040843,0.0006,1.305
4596.00,7.613285,24.90686,0.000039,24.040032,0.0006,1.305
4598.00,7.613501,24.90659,0.000040,24.039921,0.0006,1.306
4600.00,7.613181,24.90659,0.000038,24.040312,0.0005,1.305
4602.00,7.614384,24.90761,0.000040,24.041252,0.0006,1.305
4604.00,7.614763,24.90800,0.000039,24.040428,0.0006,1.305
4606.00,7.615464,24.90761,0.000039,24.040761,0.0005,1.306
4608.00,7.615140,24.90686,0.000039,24.040892,0.0006,1.305
4610.00,7.615537,24.90650,0.000040,24.041228,0.0005,1.305
4612.00,7.616542,24.90586,0.000041,24.039846,0.0006,1.305
4614.00,7.616809,24.90551,0.000039,24.039490,0.0006,1.305
4616.00,7.616319,24.90556,0.000039,24.040310,0.0006,1.306
4618.00,7.616211,24.90570,0.000039,24.040725,0.0006,1.306
4620.00,7.615433,24.90710,0.000039,24.040561,0.0006,1.306
4622.00,7.615519,24.90775,0.000039,24.040183,0.0006,1.306
4624.00,7.615009,24.90754,0.000041,24.040577,0.0005,1.305
4626.00,7.614796,24.90711,0.000040,24.040950,0.0006,1.306
4628.00,7.614786,24.90701,0.000039,24.040426,0.0006,1.306
4630.00,7.614319,24.90584,0.000041,24.040468,0.0006,1.306
4632.00,7.615048,24.90581,0.000039,24.039701,0.0005,1.306
4634.00,7.615440,24.90700,0.000038,24.040974,0.0005,1.306
4636.00,7.615105,24.90662,0.000039,24.040821,0.0006,1.305
4638.00,7.615506,24.90583,0.000040,24.041057,0.0006,1.305
4640.00,7.615493,24.90664,0.000040,24.041216,0.0006,1.306
4642.00,7.614587,24.90583,0.000039,24.039532,0.0006,1.306
4644.00,7.613994,24.90626,0.000041,24.040237,0.0006,1.305
4646.00,7.615173,24.90550,0.000040,24.040434,0.0006,1.305
4648.00,7.615414,24.90548,0.000040,24.040366,0.0005,1.306
4650.00,7.615277,24.90602,0.000040,24.039935,0.0005,1.306
4652.00,7.615246,24.90624,0.000038,24.040475,0.0005,1.307
4654.00,7.615253,24.90614,0.000039,24.040828,0.0006,1.306
4656.00,7.615269,24.90582,0.000040,24.041456,0.0005,1.306
4658.00,7.614519,24.90588,0.000039,24.041061,0.0006,1.305
4660.00,7.614750,24.90578,0.000041,24.040999,0.0005,1.305
4662.00,7.614527,24.90609,0.000040,24.040690,0.0006,1.306
4664.00,7.614036,24.90655,0.000040,24.039959,0.0006,1.306
4666.00,7.614607,24.90610,0.000040,24.040403,0.0006,1.306
4668.00,7.615311,24.90482,0.000039,24.040552,0.0006,1.306
4670.00,7.615415,24.90562,0.000039,24.040359,0.0006,1.306
4672.00,7.615307,24.90622,0.000040,24.040206,0.0006,1.306
4674.00,7.615568,24.90541,0.000040,24.040721,0.0006,1.306
4676.00,7.614800,24.90533,0.000039,24.040763,0.0006,1.307
4678.00,7.614621,24.90588,0.000039,24.041657,0.0006,1.307
4680.00,7.614984,24.90516,0.000039,24.040908,0.0005,1.307
4682.00,7.615416,24.90515,0.000040,24.039932,0.0006,1.306
4684.00,7.615360,24.90528,0.000039,24.040697,0.0006,1.307
4686.00,7.615498,24.90533,0.000038,24.040001,0.0005,1.307
4688.00,7.615825,24.90586,0.000040,24.040043,0.0005,1.306
4690.00,7.615740,24.90570,0.000040,24.040179,0.0006,1.306
4692.00,7.616234,24.90596,0.000040,24.041314,0.0005,1.307
4694.00,7.616425,24.90491,0.000040,24.040234,0.0006,1.307
4696.00,7.616317,24.90529,0.000039,24.040745,0.0006,1.307
4698.00,7.615763,24.90477,0.000038,24.040835,0.0006,1.306
4700.00,7.615778,24.90510,0.000040,24.041094,0.0006,1.307
4702.00,7.615192,24.90555,0.000040,24.040183,0.0006,1.307
4704.00,7.616165,24.90693,0.000041,24.041105,0.0006,1.307
4706.00,7.616385,24.90537,0.000040,24.039695,0.0006,1.307
4708.00,7.616055,24.90614,0.000039,24.040168,0.0006,1.308
4710.00,7.616813,24.90612,0.000039,24.041190,0.0006,1.307
4712.00,7.616906,24.90655,0.000038,24.040283,0.0006,1.307
4714.00,7.616862,24.90690,0.000039,24.040872,0.0006,1.307
4716.00,7.616485,24.90788,0.000039,24.040377,0.0006,1.307
4718.00,7.615840,24.90710,0.000039,24.041208,0.0006,1.307
4720.00,7.615959,24.90625,0.000038,24.040112,0.0006,1.307
4722.00,7.615705,24.90572,0.000039,24.039530,0.0006,1.308
4724.00,7.616221,24.90607,0.000041,24.040759,0.0006,1.307
4726.00,7.615261,24.90733,0.000040,24.039659,0.0006,1.307
4728.00,7.615667,24.90654,0.000041,24.040725,0.0006,1.307
4730.00,7.615917,24.90684,0.000040,24.041174,0.0006,1.307
4732.00,7.615911,24.90779,0.000039,24.040503,0.0006,1.307
4734.00,7.615537,24.90674,0.000039,24.040621,0.0006,1.308
4736.00,7.614887,24.90737,0.000039,24.040461,0.0006,1.307
4738.00,7.615380,24.90739,0.000039,24.040377,0.0006,1.308
4740.00,7.616299,24.90776,0.000039,24.039870,0.0006,1.308
4742.00,7.616944,24.90810,0.000039,24.040983,0.0006,1.308
4744.00,7.616903,24.90819,0.000040,24.040235,0.0006,1.307
4746.00,7.616804,24.90728,0.000040,24.040517,0.0006,1.307
4748.00,7.616749,24.90751,0.000040,24.041192,0.0006,1.307
4750.00,7.616978,24.90647,0.000039,24.040768,0.0006,1.308
4752.00,7.616407,24.90621,0.000039,24.040421,0.0006,1.308
4754.00,7.616319,24.90717,0.000038,24.039817,0.0005,1.308
4756.00,7.615402,24.90759,0.000039,24.040350,0.0006,1.308
4758.00,7.615304,24.90676,0.000038,24.040646,0.0006,1.308
4760.00,7.615761,24.90604,0.000041,24.041003,0.0006,1.309
4762.00,7.616300,24.90643,0.000039,24.040488,0.0006,1.309
4764.00,7.616792,24.90616,0.000039,24.040024,0.0006,1.307
4766.00,7.617132,24.90606,0.000039,24.040972,0.0006,1.308
4768.00,7.616864,24.90560,0.000040,24.040381,0.0005,1.308
4770.00,7.617046,24.90611,0.000040,24.040528,0.0006,1.309
4772.00,7.617488,24.90521,0.000040,24.040645,0.0006,1.308
4774.00,7.616759,24.90546,0.000039,24.040208,0.0006,1.308
4776.00,7.617153,24.90572,0.000038,24.040548,0.0005,1.308
4778.00,7.617074,24.90549,0.000039,24.039708,0.0006,1.308
4780.00,7.616732,24.90467,0.000039,24.040714,0.0006,1.308
4782.00,7.616507,24.90498,0.000040,24.040081,0.0006,1.308
4784.00,7.616744,24.90538,0.000040,24.040285,0.0006,1.308
4786.00,7.616358,24.90653,0.000040,24.040263,0.0006,1.308
4788.00,7.615813,24.90640,0.000039,24.040023,0.0006,1.308
4790.00,7.616549,24.90752,0.000040,24.041101,0.0005,1.308
4792.00,7.616231,24.90713,0.000039,24.040910,0.0006,1.308
4794.00,7.616051,24.90674,0.000041,24.040772,0.0005,1.308
4796.00,7.616791,24.90612,0.000040,24.041703,0.0006,1.308
4798.00,7.617012,24.90659,0.000040,24.039724,0.0006,1.309
4800.00,7.616786,24.90695,0.000040,24.040490,0.0006,1.308
4802.00,7.617251,24.90734,0.000039,24.040510,0.0006,1.309
@8,12.0000,24.0
4804.00,7.617917,24.90727,0.000040,24.041299,0.0006,1.308
4806.00,7.615563,24.90819,0.000040,24.040792,0.0006,1.308
4808.00,7.607456,24.90803,0.000041,24.040881,0.0006,1.308
4810.00,7.590492,24.90748,0.000041,24.040523,0.0005,1.308
4812.00,7.559312,24.90694,0.000040,24.040059,0.0006,1.308
4814.00,7.522526,24.90734,0.000040,24.040459,0.0006,1.308
4816.00,7.486702,24.90767,0.000039,24.040650,0.0006,1.309
4818.00,7.454618,24.90801,0.000039,24.040475,0.0006,1.309
4820.00,7.424234,24.90760,0.000040,24.038990,0.0006,1.310
4822.00,7.395092,24.90637,0.000040,24.040914,0.0006,1.310
4824.00,7.369655,24.90630,0.000038,24.040083,0.0006,1.310
4826.00,7.346853,24.90683,0.000039,24.040248,0.0006,1.309
4828.00,7.326912,24.90631,0.000039,24.040859,0.0006,1.310
4830.00,7.312786,24.90810,0.000038,24.039924,0.0006,1.310
4832.00,7.306265,24.90856,0.000039,24.041003,0.0006,1.310
4834.00,7.309705,24.90829,0.000039,24.040686,0.0006,1.310
4836.00,7.322271,24.90864,0.000038,24.040901,0.0006,1.310
4838.00,7.340085,24.90837,0.000039,24.040579,0.0006,1.310
4840.00,7.359879,24.90772,0.000039,24.039435,0.0006,1.310
4842.00,7.378818,24.90771,0.000040,24.040826,0.0006,1.310
4844.00,7.398090,24.90793,0.000040,24.041015,0.0006,1.309
4846.00,7.417913,24.90767,0.000041,24.040605,0.0006,1.309
4848.00,7.437816,24.90819,0.000041,24.040810,0.0006,1.310
4850.00,7.455627,24.90797,0.000041,24.040941,0.0006,1.309
4852.00,7.472741,24.90698,0.000040,24.041048,0.0006,1.309
4854.00,7.488814,24.90677,0.000041,24.040446,0.0006,1.309
4856.00,7.504456,24.90553,0.000041,24.041985,0.0006,1.309
4858.00,7.517199,24.90625,0.000039,24.041112,0.0006,1.310
4860.00,7.527547,24.90690,0.000040,24.040161,0.0006,1.309
4862.00,7.537750,24.90625,0.000040,24.040746,0.0006,1.309
4864.00,7.546628,24.90622,0.000040,24.040323,0.0006,1.309
4866.00,7.554112,24.90637,0.000041,24.040555,0.0006,1.309
4868.00,7.560083,24.90716,0.000040,24.040726,0.0006,1.309
4870.00,7.565360,24.90783,0.000039,24.040555,0.0006,1.309
4872.00,7.568605,24.90729,0.000040,24.040726,0.0006,1.310
4874.00,7.571476,24.90687,0.000040,24.040428,0.0006,1.309
4876.00,7.574367,24.90700,0.000040,24.040623,0.0006,1.310
4878.00,7.576500,24.90696,0.000039,24.040568,0.0006,1.310
4880.00,7.577743,24.90636,0.000039,24.041648,0.0006,1.310
4882.00,7.580056,24.90681,0.000040,24.040959,0.0006,1.310
4884.00,7.582171,24.90652,0.000041,24.039401,0.0006,1.310
4886.00,7.584105,24.90755,0.000039,24.040577,0.0006,1.310
4888.00,7.586086,24.90724,0.000039,24.040877,0.0006,1.310
4890.00,7.587182,24.90723,0.000039,24.040894,0.0006,1.310
4892.00,7.587680,24.90745,0.000041,24.040814,0.0006,1.310
4894.00,7.588056,24.90771,0.000039,24.040452,0.0006,1.310
4896.00,7.587007,24.90819,0.000039,24.040737,0.0006,1.309
4898.00,7.587269,24.90833,0.000039,24.040477,0.0006,1.310
4900.00,7.587457,24.90909,0.000038,24.040388,0.0006,1.310
4902.00,7.588853,24.90810,0.000039,24.040765,0.0006,1.310
4904.00,7.589079,24.90851,0.000039,24.040141,0.0006,1.310
4906.00,7.589725,24.90897,0.000041,24.040612,0.0006,1.309
4908.00,7.590567,24.90899,0.000041,24.040499,0.0006,1.309
4910.00,7.591549,24.90878,0.000041,24.040555,0.0006,1.310
4912.00,7.592987,24.90957,0.000041,24.040995,0.0006,1.310
4914.00,7.594197,24.91033,0.000039,24.040028,0.0006,1.311
4916.00,7.594325,24.91004,0.000038,24.039941,0.0006,1.310
4918.00,7.595866,24.91002,0.000039,24.039804,0.0006,1.310
4920.00,7.595793,24.91082,0.000040,24.040532,0.0006,1.311
4922.00,7.596173,24.91010,0.000040,24.041579,0.0007,1.310
4924.00,7.596451,24.90911,0.000040,24.040992,0.0006,1.310
4926.00,7.597081,24.90716,0.000040,24.040112,0.0006,1.310
4928.00,7.598994,24.90807,0.000041,24.040830,0.0006,1.310
4930.00,7.600428,24.90925,0.000042,24.040585,0.0005,1.310
4932.00,7.599978,24.91000,0.000038,24.039854,0.0006,1.310
4934.00,7.600173,24.90959,0.000039,24.040835,0.0006,1.310
4936.00,7.601526,24.90900,0.000039,24.040377,0.0006,1.311
4938.00,7.601792,24.90874,0.000040,24.039215,0.0006,1.310
4940.00,7.600982,24.90907,0.000039,24.039864,0.0006,1.311
4942.00,7.600893,24.90937,0.000040,24.041075,0.0006,1.311
4944.00,7.601063,24.90955,0.000040,24.041548,0.0006,1.310
4946.00,7.601075,24.90914,0.000041,24.040810,0.0006,1.310
4948.00,7.601457,24.90860,0.000039,24.040035,0.0006,1.311
4950.00,7.601985,24.91037,0.000040,24.039890,0.0006,1.310
4952.00,7.602698,24.91006,0.000042,24.041330,0.0006,1.311
4954.00,7.602796,24.91025,0.000040,24.040583,0.0006,1.311
4956.00,7.602881,24.91038,0.000040,24.041486,0.0006,1.310
4958.00,7.602801,24.91002,0.000041,24.041356,0.0006,1.310
4960.00,7.604124,24.90935,0.000040,24.040250,0.0006,1.311
4962.00,7.605213,24.91077,0.000039,24.040965,0.0006,1.311
4964.00,7.604931,24.90957,0.000040,24.041483,0.0006,1.311
4966.00,7.604181,24.90984,0.000040,24.041568,0.0006,1.311
4968.00,7.605037,24.90882,0.000040,24.040819,0.0006,1.310
4970.00,7.605389,24.90868,0.000040,24.040525,0.0006,1.310
4972.00,7.605822,24.90904,0.000039,24.041128,0.0006,1.311
4974.00,7.606049,24.90866,0.000038,24.039823,0.0006,1.311
4976.00,7.606087,24.90847,0.000042,24.041568,0.0006,1.311
4978.00,7.606245,24.90833,0.000040,24.041803,0.0006,1.311
4980.00,7.605344,24.90724,0.000040,24.040623,0.0006,1.311
4982.00,7.605937,24.90792,0.000041,24.040135,0.0006,1.310
4984.00,7.606410,24.90895,0.000040,24.040914,0.0006,1.311
4986.00,7.606206,24.90888,0.000039,24.040588,0.0006,1.312
4988.00,7.606265,24.90851,0.000040,24.040759,0.0006,1.312
4990.00,7.606554,24.90840,0.000039,24.041083,0.0006,1.311
4992.00,7.607016,24.90830,0.000039,24.041766,0.0006,1.311
4994.00,7.607189,24.90807,0.000038,24.039744,0.0006,1.311
4996.00,7.606275,24.90747,0.000041,24.040512,0.0006,1.311
4998.00,7.606364,24.90789,0.000041,24.040668,0.0006,1.311
5000.00,7.607577,24.90775,0.000039,24.041045,0.0006,1.312
5002.00,7.608020,24.90758,0.000040,24.040285,0.0006,1.311
5004.00,7.608010,24.90756,0.000040,24.040903,0.0006,1.311
5006.00,7.608943,24.90697,0.000040,24.039612,0.0006,1.311
5008.00,7.609407,24.90727,0.000038,24.039674,0.0006,1.311
5010.00,7.608501,24.90834,0.000039,24.040665,0.0006,1.311
5012.00,7.608195,24.90650,0.000039,24.040677,0.0006,1.312
5014.00,7.608349,24.90593,0.000040,24.041428,0.0007,1.312
5016.00,7.608434,24.90694,0.000040,24.041965,0.0007,1.312
5018.00,7.608465,24.90773,0.000040,24.040850,0.0006,1.311
5020.00,7.608695,24.90648,0.000041,24.040499,0.0006,1.312
5022.00,7.608950,24.90768,0.000041,24.040481,0.0006,1.312
5024.00,7.608160,24.90759,0.000040,24.041372,0.0006,1.312
5026.00,7.608484,24.90702,0.000039,24.040541,0.0006,1.312
5028.00,7.608581,24.90632,0.000040,24.041172,0.0006,1.312
5030.00,7.608656,24.90742,0.000038,24.039741,0.0007,1.312
5032.00,7.608168,24.90810,0.000040,24.040614,0.0006,1.312
5034.00,7.608323,24.90655,0.000041,24.041159,0.0006,1.312
5036.00,7.608247,24.90630,0.000040,24.041037,0.0006,1.312
5038.00,7.609321,24.90691,0.000040,24.041161,0.0006,1.312
5040.00,7.610203,24.90849,0.000042,24.041034,0.0006,1.312
5042.00,7.609664,24.90761,0.000040,24.040888,0.0006,1.312
5044.00,7.609533,24.90838,0.000044,24.041412,0.0006,1.312
5046.00,7.609719,24.90714,0.000040,24.040874,0.0006,1.312
5048.00,7.610537,24.90638,0.000040,24.041263,0.0006,1.312
5050.00,7.610842,24.90665,0.000037,24.041979,0.0007,1.312
5052.00,7.610207,24.90667,0.000036,24.038077,0.0006,1.312
5054.00,7.609636,24.90925,0.000040,24.040808,0.0006,1.312
5056.00,7.609883,24.90717,0.000041,24.041503,0.0007,1.312
5058.00,7.610513,24.90680,0.000040,24.041959,0.0006,1.312
5060.00,7.610571,24.90703,0.000042,24.041337,0.0006,1.312
5062.00,7.609687,24.90503,0.000040,24.041196,0.0006,1.312
5064.00,7.609591,24.90682,0.000035,24.037435,0.0006,1.312
5066.00,7.609938,24.90566,0.000041,24.039303,0.0006,1.312
5068.00,7.610478,24.90653,0.000041,24.040619,0.0006,1.313
5070.00,7.610165,24.90602,0.000043,24.040648,0.0006,1.312
5072.00,7.609868,24.90463,0.000039,24.041086,0.0006,1.312
5074.00,7.609721,24.90592,0.000039,24.039734,0.0006,1.312
5076.00,7.609519,24.90604,0.000041,24.041185,0.0006,1.313
5078.00,7.609492,24.90569,0.000040,24.041323,0.0006,1.312
5080.00,7.610998,24.90560,0.000041,24.040395,0.0006,1.313
5082.00,7.612067,24.90705,0.000044,24.039712,0.0006,1.312
5084.00,7.612045,24.90665,0.000039,24.041710,0.0006,1.313
5086.00,7.612036,24.90688,0.000040,24.040914,0.0006,1.313
5088.00,7.612540,24.90539,0.000040,24.041494,0.0005,1.313
5090.00,7.612756,24.90687,0.000039,24.043514,0.0006,1.313
5092.00,7.612042,24.90749,0.000042,24.040935,0.0006,1.313
5094.00,7.611676,24.90752,0.000048,24.041105,0.0006,1.313
5096.00,7.611723,24.90649,0.000039,24.040990,0.0006,1.313
5098.00,7.611867,24.90646,0.000039,24.040568,0.0006,1.312
5100.00,7.611958,24.90604,0.000042,24.040228,0.0006,1.313
5102.00,7.611510,24.90579,0.000042,24.040435,0.0006,1.313
5104.00,7.610980,24.90646,0.000040,24.040499,0.0006,1.313
5106.00,7.610725,24.90646,0.000037,24.042205,0.0006,1.314
5108.00,7.610907,24.90719,0.000048,24.040830,0.0005,1.313
5110.00,7.611039,24.90647,0.000042,24.042161,0.0006,1.313
5112.00,7.611458,24.90643,0.000041,24.040270,0.0006,1.313
5114.00,7.611924,24.90482,0.000041,24.040481,0.0005,1.314
5116.00,7.612254,24.90639,0.000040,24.040937,0.0006,1.313
5118.00,7.611433,24.90697,0.000040,24.041483,0.0006,1.313
5120.00,7.610942,24.90749,0.000041,24.044003,0.0006,1.313
5122.00,7.610636,24.90747,0.000039,24.041974,0.0006,1.313
5124.00,7.611865,24.90834,0.000039,24.043261,0.0006,1.313
5126.00,7.612607,24.90681,0.000038,24.039441,0.0006,1.313
5128.00,7.611426,24.90686,0.000040,24.041968,0.0006,1.313
5130.00,7.611535,24.90745,0.000040,24.043659,0.0006,1.313
5132.00,7.612612,24.90718,0.000043,24.040921,0.0006,1.313
5134.00,7.611733,24.90552,0.000042,24.040714,0.0005,1.313
5136.00,7.612326,24.90705,0.000042,24.041370,0.0005,1.313
5138.00,7.612442,24.90778,0.000040,24.039686,0.0006,1.314
5140.00,7.612497,24.90774,0.000035,24.039855,0.0006,1.314
5142.00,7.612311,24.90628,0.000039,24.041143,0.0006,1.314
5144.00,7.612604,24.90476,0.000040,24.040352,0.0006,1.314
5146.00,7.612348,24.90757,0.000040,24.040272,0.0006,1.313
5148.00,7.611985,24.90664,0.000036,24.037759,0.0006,1.313
5150.00,7.611664,24.90647,0.000039,24.042277,0.0005,1.314
5152.00,7.611818,24.90536,0.000041,24.041268,0.0006,1.314
5154.00,7.611727,24.90523,0.000041,24.040935,0.0006,1.314
5156.00,7.611515,24.90589,0.000042,24.040886,0.0005,1.313
5158.00,7.611399,24.90593,0.000038,24.040959,0.0006,1.313
5160.00,7.611668,24.90499,0.000040,24.041819,0.0006,1.314
5162.00,7.611691,24.90397,0.000040,24.039381,0.0006,1.314
5164.00,7.611543,24.90628,0.000042,24.040645,0.0006,1.313
5166.00,7.610681,24.90441,0.000037,24.038273,0.0005,1.314
5168.00,7.611406,24.90444,0.000033,24.036062,0.0006,1.313
5170.00,7.611164,24.90453,0.000037,24.040532,0.0006,1.313
5172.00,7.611935,24.90470,0.000041,24.041541,0.0006,1.314
5174.00,7.611887,24.90485,0.000040,24.040265,0.0006,1.314
5176.00,7.610546,24.90479,0.000037,24.039357,0.0006,1.314
5178.00,7.610323,24.90429,0.000040,24.040668,0.0006,1.314
5180.00,7.610775,24.90396,0.000040,24.041117,0.0006,1.314
5182.00,7.611323,24.90445,0.000042,24.040388,0.0006,1.313
5184.00,7.612627,24.90429,0.000038,24.040119,0.0005,1.314
5186.00,7.612268,24.90466,0.000037,24.040306,0.0006,1.314
5188.00,7.612183,24.90546,0.000040,24.040815,0.0006,1.313
5190.00,7.611985,24.90556,0.000038,24.039144,0.0006,1.313
5192.00,7.612439,24.90469,0.000040,24.040837,0.0006,1.315
5194.00,7.613209,24.90400,0.000039,24.041123,0.0006,1.314
5196.00,7.612719,24.90609,0.000040,24.040534,0.0006,1.314
5198.00,7.611712,24.90522,0.000041,24.041026,0.0006,1.313
5200.00,7.611956,24.90572,0.000040,24.041196,0.0006,1.313
5202.00,7.611635,24.90493,0.000040,24.040543,0.0006,1.314
5204.00,7.611470,24.90551,0.000042,24.040659,0.0006,1.314
5206.00,7.611646,24.90451,0.000041,24.040946,0.0006,1.314
5208.00,7.611388,24.90515,0.000039,24.040821,0.0006,1.314
5210.00,7.610830,24.90442,0.000040,24.039944,0.0006,1.314
5212.00,7.611972,24.90378,0.000042,24.039855,0.0006,1.314
5214.00,7.612155,24.90478,0.000040,24.041499,0.0006,1.314
5216.00,7.611649,24.90559,0.000042,24.040646,0.0006,1.314
5218.00,7.611159,24.90532,0.000041,24.040410,0.0005,1.314
5220.00,7.611306,24.90558,0.000040,24.041015,0.0006,1.314
5222.00,7.611466,24.90517,0.000040,24.040937,0.0006,1.314
5224.00,7.611705,24.90510,0.000040,24.040739,0.0006,1.314
5226.00,7.611918,24.90593,0.000039,24.040115,0.0006,1.314
5228.00,7.613241,24.90550,0.000039,24.040579,0.0006,1.314
5230.00,7.613732,24.90553,0.000041,24.040775,0.0006,1.314
5232.00,7.613167,24.90536,0.000040,24.039997,0.0006,1.314
5234.00,7.612603,24.90527,0.000039,24.040319,0.0006,1.314
5236.00,7.612180,24.90508,0.000040,24.039946,0.0005,1.314
5238.00,7.612011,24.90607,0.000042,24.040961,0.0006,1.314
5240.00,7.612134,24.90568,0.000040,24.040426,0.0006,1.314
5242.00,7.610778,24.90572,0.000040,24.040070,0.0006,1.314
5244.00,7.610451,24.90588,0.000039,24.040501,0.0006,1.314
5246.00,7.610978,24.90528,0.000040,24.040066,0.0005,1.314
5248.00,7.611371,24.90512,0.000038,24.039921,0.0006,1.314
5250.00,7.611467,24.90452,0.000041,24.040575,0.0006,1.313
5252.00,7.612127,24.90529,0.000042,24.040845,0.0006,1.314
5254.00,7.611542,24.90489,0.000039,24.040208,0.0006,1.314
5256.00,7.611215,24.90522,0.000041,24.040012,0.0006,1.314
5258.00,7.611435,24.90484,0.000042,24.040745,0.0006,1.313
5260.00,7.611016,24.90514,0.000040,24.040514,0.0005,1.314
5262.00,7.611934,24.90487,0.000039,24.040128,0.0005,1.315
5264.00,7.612282,24.90519,0.000039,24.040861,0.0006,1.314
5266.00,7.612409,24.90542,0.000039,24.041148,0.0006,1.314
5268.00,7.611837,24.90535,0.000041,24.040715,0.0006,1.314
5270.00,7.611950,24.90643,0.000040,24.040717,0.0006,1.314
5272.00,7.612300,24.90640,0.000040,24.040539,0.0006,1.314
5274.00,7.612391,24.90538,0.000042,24.040543,0.0006,1.314
5276.00,7.611739,24.90528,0.000039,24.040719,0.0006,1.314
5278.00,7.611144,24.90619,0.000040,24.041145,0.0006,1.314
5280.00,7.612072,24.90687,0.000040,24.041559,0.0005,1.314
5282.00,7.611851,24.90573,0.000038,24.041416,0.0005,1.314
5284.00,7.610748,24.90640,0.000040,24.041176,0.0005,1.314
5286.00,7.610839,24.90696,0.000039,24.041568,0.0005,1.315
5288.00,7.611790,24.90687,0.000038,24.040668,0.0005,1.314
5290.00,7.612029,24.90683,0.000039,24.039550,0.0006,1.314
5292.00,7.612752,24.90553,0.000040,24.040825,0.0005,1.314
5294.00,7.612921,24.90588,0.000040,24.041097,0.0006,1.315
5296.00,7.612913,24.90625,0.000039,24.040839,0.0005,1.314
5298.00,7.612378,24.90557,0.000041,24.040852,0.0005,1.314
5300.00,7.611715,24.90551,0.000041,24.040606,0.0006,1.314
5302.00,7.612042,24.90570,0.000041,24.040234,0.0005,1.314
5304.00,7.612691,24.90531,0.000040,24.040988,0.0006,1.314
5306.00,7.613707,24.90616,0.000040,24.040485,0.0006,1.314
5308.00,7.614872,24.90651,0.000038,24.040877,0.0006,1.314
5310.00,7.614753,24.90616,0.000039,24.041019,0.0006,1.315
5312.00,7.614960,24.90591,0.000039,24.040759,0.0006,1.314
5314.00,7.614526,24.90627,0.000040,24.041017,0.0006,1.314
5316.00,7.614536,24.90562,0.000040,24.041005,0.0006,1.314
5318.00,7.613751,24.90558,0.000038,24.040059,0.0006,1.314
5320.00,7.613791,24.90542,0.000038,24.039910,0.0006,1.315
5322.00,7.613203,24.90486,0.000039,24.040088,0.0006,1.314
5324.00,7.612560,24.90496,0.000040,24.040606,0.0006,1.313
5326.00,7.612395,24.90451,0.000042,24.041152,0.0006,1.314
5328.00,7.612253,24.90345,0.000040,24.041557,0.0005,1.314
5330.00,7.612760,24.90390,0.000040,24.041099,0.0006,1.314
5332.00,7.612587,24.90526,0.000041,24.040237,0.0006,1.314
5334.00,7.612506,24.90484,0.000040,24.039424,0.0006,1.314
5336.00,7.611913,24.90471,0.000039,24.040410,0.0005,1.314
5338.00,7.611509,24.90577,0.000041,24.040697,0.0005,1.314
5340.00,7.612168,24.90580,0.000042,24.040263,0.0005,1.313
5342.00,7.612772,24.90498,0.000040,24.041221,0.0006,1.313
5344.00,7.613768,24.90541,0.000039,24.041752,0.0006,1.314
5346.00,7.613756,24.90560,0.000039,24.040663,0.0006,1.314
5348.00,7.613422,24.90702,0.000040,24.040892,0.0006,1.314
5350.00,7.613085,24.90664,0.000041,24.041637,0.0006,1.314
5352.00,7.614011,24.90674,0.000040,24.041150,0.0006,1.314
5354.00,7.612793,24.90737,0.000039,24.041536,0.0006,1.315
5356.00,7.611748,24.90689,0.000040,24.040463,0.0006,1.314
5358.00,7.611583,24.90639,0.000039,24.040237,0.0006,1.313
5360.00,7.612204,24.90582,0.000040,24.040872,0.0006,1.314
5362.00,7.612449,24.90468,0.000041,24.040646,0.0006,1.314
5364.00,7.612028,24.90579,0.000040,24.040621,0.0005,1.314
5366.00,7.612051,24.90475,0.000038,24.040230,0.0005,1.315
5368.00,7.612494,24.90503,0.000039,24.039935,0.0006,1.314
5370.00,7.612793,24.90600,0.000037,24.040425,0.0006,1.314
5372.00,7.611940,24.90717,0.000041,24.040183,0.0005,1.314
5374.00,7.611680,24.90597,0.000040,24.040294,0.0006,1.315
5376.00,7.612550,24.90620,0.000038,24.041537,0.0006,1.314
5378.00,7.612765,24.90543,0.000041,24.042392,0.0006,1.314
5380.00,7.612921,24.90553,0.000041,24.040659,0.0005,1.314
5382.00,7.612156,24.90511,0.000034,24.039163,0.0005,1.314
5384.00,7.611656,24.90367,0.000036,24.041796,0.0005,1.315
5386.00,7.611526,24.90500,0.000039,24.040552,0.0006,1.314
5388.00,7.611465,24.90436,0.000037,24.039126,0.0006,1.315
5390.00,7.611743,24.90421,0.000037,24.040608,0.0006,1.315
5392.00,7.611956,24.90455,0.000040,24.040215,0.0006,1.315
5394.00,7.612252,24.90499,0.000041,24.040410,0.0006,1.314
5396.00,7.612425,24.90424,0.000039,24.040914,0.0006,1.314
5398.00,7.612763,24.90399,0.000040,24.041066,0.0006,1.315
5400.00,7.612683,24.90504,0.000039,24.041139,0.0006,1.314
5402.00,7.613347,24.90520,0.000041,24.041426,0.0006,1.313
@9,12.0000,24.0
5404.00,7.613522,24.90501,0.000041,24.041128,0.0006,1.314
5406.00,7.611254,24.90477,0.000039,24.041319,0.0006,1.314
5408.00,7.603200,24.90576,0.000039,24.041465,0.0005,1.314
5410.00,7.587937,24.90487,0.000040,24.039954,0.0005,1.313
5412.00,7.561405,24.90444,0.000040,24.040115,0.0006,1.313
5414.00,7.528065,24.90640,0.000040,24.041454,0.0006,1.313
5416.00,7.495264,24.90525,0.000041,24.040514,0.0006,1.314
5418.00,7.465825,24.90606,0.000040,24.041412,0.0005,1.315
5420.00,7.439816,24.90619,0.000040,24.040866,0.0006,1.315
5422.00,7.414480,24.90579,0.000038,24.039650,0.0006,1.315
5424.00,7.390015,24.90538,0.000039,24.040648,0.0006,1.315
5426.00,7.370085,24.90461,0.000037,24.040154,0.0006,1.316
5428.00,7.353586,24.90534,0.000037,24.040263,0.0006,1.315
5430.00,7.342059,24.90578,0.000038,24.040837,0.0006,1.315
5432.00,7.337015,24.90522,0.000038,24.041310,0.0006,1.316
5434.00,7.339477,24.90547,0.000038,24.040581,0.0006,1.316
5436.00,7.350657,24.90433,0.000038,24.041157,0.0005,1.316
5438.00,7.367260,24.90485,0.000040,24.041445,0.0006,1.315
5440.00,7.385252,24.90512,0.000041,24.040888,0.0006,1.314
5442.00,7.403676,24.90559,0.000040,24.040779,0.0006,1.315
5444.00,7.420737,24.90572,0.000039,24.039761,0.0006,1.314
5446.00,7.439069,24.90544,0.000039,24.040906,0.0005,1.314
5448.00,7.456936,24.90543,0.000039,24.041537,0.0006,1.314
5450.00,7.473638,24.90503,0.000039,24.040921,0.0006,1.314
5452.00,7.489595,24.90414,0.000039,24.040790,0.0006,1.314
5454.00,7.504388,24.90520,0.000041,24.040650,0.0006,1.314
5456.00,7.516817,24.90560,0.000040,24.041095,0.0005,1.314
5458.00,7.527771,24.90608,0.000039,24.040217,0.0005,1.314
5460.00,7.537680,24.90585,0.000039,24.039057,0.0005,1.314
5462.00,7.546910,24.90572,0.000040,24.040437,0.0006,1.314
5464.00,7.553369,24.90499,0.000040,24.040523,0.0006,1.313
5466.00,7.559696,24.90475,0.000041,24.040808,0.0005,1.314
5468.00,7.565500,24.90549,0.000039,24.041376,0.0005,1.314
5470.00,7.569420,24.90465,0.000039,24.039954,0.0006,1.314
5472.00,7.573103,24.90526,0.000038,24.039339,0.0006,1.314
5474.00,7.576124,24.90533,0.000040,24.040150,0.0005,1.315
5476.00,7.578839,24.90611,0.000039,24.040612,0.0006,1.315
5478.00,7.580514,24.90574,0.000040,24.041365,0.0006,1.314
5480.00,7.582836,24.90554,0.000039,24.041486,0.0006,1.314
5482.00,7.584529,24.90626,0.000041,24.042110,0.0006,1.314
5484.00,7.584758,24.90510,0.000039,24.041946,0.0006,1.314
5486.00,7.584623,24.90572,0.000036,24.039275,0.0005,1.314
5488.00,7.584368,24.90492,0.000039,24.039874,0.0006,1.315
5490.00,7.585716,24.90525,0.000040,24.040730,0.0005,1.314
5492.00,7.586764,24.90458,0.000040,24.040643,0.0006,1.314
5494.00,7.586937,24.90394,0.000040,24.041288,0.0005,1.313
5496.00,7.587504,24.90397,0.000043,24.041519,0.0006,1.314
5498.00,7.589195,24.90429,0.000039,24.041832,0.0006,1.314
5500.00,7.590414,24.90316,0.000041,24.040754,0.0006,1.314
5502.00,7.590884,24.90508,0.000039,24.039759,0.0005,1.314
5504.00,7.591641,24.90511,0.000039,24.040872,0.0006,1.314
5506.00,7.591869,24.90590,0.000040,24.041850,0.0006,1.314
5508.00,7.592119,24.90522,0.000039,24.041603,0.0006,1.314
5510.00,7.592385,24.90594,0.000037,24.039752,0.0006,1.314
5512.00,7.592526,24.90623,0.000038,24.039914,0.0006,1.314
5514.00,7.592263,24.90691,0.000039,24.040506,0.0006,1.313
5516.00,7.592779,24.90705,0.000039,24.039701,0.0006,1.313
5518.00,7.593549,24.90620,0.000041,24.041425,0.0006,1.314
5520.00,7.594040,24.90642,0.000040,24.042601,0.0006,1.314
5522.00,7.593883,24.90647,0.000039,24.040663,0.0005,1.314
5524.00,7.593569,24.90736,0.000043,24.041208,0.0006,1.314
5526.00,7.594027,24.90683,0.000040,24.041810,0.0006,1.314
5528.00,7.595822,24.90736,0.000039,24.041166,0.0005,1.314
5530.00,7.596438,24.90706,0.000037,24.039272,0.0005,1.314
5532.00,7.596691,24.90702,0.000039,24.041756,0.0005,1.313
5534.00,7.596997,24.90764,0.000040,24.042548,0.0005,1.314
5536.00,7.597676,24.90592,0.000040,24.040530,0.0005,1.314
5538.00,7.597501,24.90808,0.000041,24.040934,0.0005,1.314
5540.00,7.597984,24.90798,0.000041,24.040763,0.0006,1.314
5542.00,7.599940,24.90895,0.000040,24.040974,0.0006,1.314
5544.00,7.601337,24.90865,0.000046,24.040808,0.0006,1.313
5546.00,7.601316,24.90835,0.000042,24.040999,0.0006,1.313
5548.00,7.600942,24.90894,0.000040,24.040321,0.0005,1.314
5550.00,7.600724,24.90693,0.000040,24.040883,0.0006,1.313
5552.00,7.601300,24.90667,0.000035,24.040703,0.0006,1.314
5554.00,7.601783,24.90600,0.000032,24.034811,0.0006,1.313
5556.00,7.602702,24.90586,0.000037,24.036555,0.0006,1.314
5558.00,7.603007,24.90548,0.000039,24.040654,0.0005,1.314
5560.00,7.602307,24.90626,0.000043,24.041059,0.0006,1.313
5562.00,7.601652,24.90560,0.000040,24.041634,0.0006,1.313
5564.00,7.601009,24.90587,0.000040,24.042099,0.0005,1.314
5566.00,7.601301,24.90669,0.000041,24.040532,0.0005,1.314
5568.00,7.601665,24.90690,0.000039,24.040912,0.0005,1.313
5570.00,7.601426,24.90724,0.000038,24.039926,0.0005,1.313
5572.00,7.600988,24.90694,0.000039,24.041250,0.0005,1.314
5574.00,7.601521,24.90646,0.000040,24.041381,0.0006,1.313
5576.00,7.602263,24.90618,0.000039,24.040183,0.0006,1.314
5578.00,7.602408,24.90538,0.000039,24.040057,0.0005,1.314
5580.00,7.602074,24.90552,0.000038,24.040392,0.0006,1.314
5582.00,7.601033,24.90611,0.000036,24.038795,0.0006,1.313
5584.00,7.601154,24.90675,0.000038,24.040828,0.0005,1.313
5586.00,7.601605,24.90690,0.000039,24.041003,0.0005,1.313
5588.00,7.602434,24.90577,0.000040,24.040915,0.0005,1.313
5590.00,7.603461,24.90592,0.000040,24.040266,0.0005,1.314
5592.00,7.603916,24.90671,0.000037,24.040117,0.0005,1.314
5594.00,7.604576,24.90545,0.000039,24.040152,0.0006,1.314
5596.00,7.604387,24.90608,0.000041,24.040221,0.0006,1.313
5598.00,7.605272,24.90485,0.000039,24.041052,0.0006,1.313
5600.00,7.605810,24.90567,0.000038,24.039499,0.0006,1.313
5602.00,7.605269,24.90613,0.000039,24.040099,0.0006,1.314
5604.00,7.605020,24.90640,0.000037,24.040032,0.0006,1.313
5606.00,7.605155,24.90624,0.000039,24.041377,0.0006,1.313
5608.00,7.605990,24.90610,0.000042,24.041350,0.0006,1.314
5610.00,7.606014,24.90580,0.000037,24.040134,0.0005,1.314
5612.00,7.606517,24.90698,0.000040,24.040639,0.0006,1.313
5614.00,7.606245,24.90615,0.000038,24.040401,0.0006,1.314
5616.00,7.606096,24.90605,0.000040,24.040586,0.0005,1.314
5618.00,7.606303,24.90691,0.000039,24.040850,0.0006,1.313
5620.00,7.606967,24.90658,0.000037,24.040194,0.0006,1.314
5622.00,7.606933,24.90618,0.000037,24.039966,0.0005,1.313
5624.00,7.606269,24.90543,0.000038,24.040446,0.0005,1.314
5626.00,7.605913,24.90550,0.000039,24.040808,0.0006,1.313
5628.00,7.606269,24.90582,0.000038,24.040726,0.0006,1.313
5630.00,7.607009,24.90638,0.000040,24.041399,0.0006,1.313
5632.00,7.607269,24.90562,0.000037,24.040359,0.0005,1.313
5634.00,7.606009,24.90658,0.000039,24.040970,0.0006,1.313
5636.00,7.605817,24.90573,0.000041,24.040859,0.0006,1.313
5638.00,7.605644,24.90536,0.000039,24.041179,0.0005,1.314
5640.00,7.605902,24.90507,0.000038,24.040283,0.0006,1.314
5642.00,7.606585,24.90579,0.000037,24.040995,0.0006,1.313
5644.00,7.605793,24.90524,0.000037,24.041341,0.0006,1.313
5646.00,7.605347,24.90571,0.000038,24.040785,0.0006,1.313
5648.00,7.605352,24.90556,0.000041,24.040575,0.0005,1.313
5650.00,7.605340,24.90501,0.000041,24.040303,0.0005,1.313
5652.00,7.605493,24.90486,0.000038,24.040772,0.0005,1.314
5654.00,7.605827,24.90434,0.000038,24.041566,0.0006,1.313
5656.00,7.604913,24.90522,0.000039,24.040519,0.0005,1.313
5658.00,7.605293,24.90527,0.000038,24.039630,0.0006,1.313
5660.00,7.606405,24.90351,0.000039,24.040286,0.0006,1.313
5662.00,7.606836,24.90428,0.000039,24.040808,0.0006,1.313
5664.00,7.607645,24.90511,0.000039,24.041190,0.0005,1.313
5666.00,7.607940,24.90436,0.000039,24.040926,0.0005,1.313
5668.00,7.608707,24.90357,0.000039,24.041234,0.0006,1.313
5670.00,7.608378,24.90417,0.000039,24.041205,0.0005,1.313
5672.00,7.607354,24.90512,0.000038,24.040588,0.0006,1.313
5674.00,7.607097,24.90467,0.000039,24.040119,0.0006,1.313
5676.00,7.606546,24.90406,0.000039,24.041196,0.0006,1.312
5678.00,7.607241,24.90421,0.000039,24.040401,0.0006,1.313
5680.00,7.607198,24.90429,0.000040,24.040788,0.0005,1.313
5682.00,7.607518,24.90470,0.000040,24.040955,0.0005,1.313
5684.00,7.607327,24.90485,0.000038,24.040974,0.0005,1.313
5686.00,7.606012,24.90542,0.000039,24.041577,0.0005,1.313
5688.00,7.605788,24.90495,0.000039,24.041232,0.0005,1.313
5690.00,7.606296,24.90619,0.000040,24.041132,0.0006,1.313
5692.00,7.606594,24.90547,0.000038,24.040928,0.0006,1.312
5694.00,7.606492,24.90574,0.000039,24.040854,0.0006,1.312
5696.00,7.606711,24.90621,0.000040,24.041208,0.0005,1.312
5698.00,7.607711,24.90621,0.000039,24.040470,0.0005,1.313
5700.00,7.608273,24.90563,0.000039,24.039794,0.0005,1.313
5702.00,7.608234,24.90478,0.000038,24.040106,0.0005,1.312
5704.00,7.608031,24.90585,0.000040,24.041081,0.0006,1.312
5706.00,7.608440,24.90521,0.000040,24.041483,0.0005,1.313
5708.00,7.608323,24.90382,0.000039,24.040292,0.0005,1.313
5710.00,7.608993,24.90508,0.000039,24.041159,0.0006,1.313
5712.00,7.609333,24.90540,0.000040,24.040537,0.0005,1.312
5714.00,7.608501,24.90599,0.000040,24.040906,0.0005,1.312
5716.00,7.608904,24.90658,0.000041,24.040906,0.0005,1.312
5718.00,7.609257,24.90715,0.000039,24.040348,0.0005,1.313
5720.00,7.609109,24.90725,0.000039,24.040039,0.0005,1.312
5722.00,7.608537,24.90678,0.000040,24.040737,0.0005,1.312
5724.00,7.608724,24.90819,0.000039,24.041470,0.0006,1.313
5726.00,7.608385,24.90831,0.000039,24.041339,0.0005,1.313
5728.00,7.608835,24.90871,0.000038,24.040434,0.0006,1.313
5730.00,7.609036,24.90809,0.000036,24.040019,0.0005,1.312
5732.00,7.609326,24.90810,0.000038,24.040570,0.0005,1.312
5734.00,7.610140,24.90761,0.000039,24.040470,0.0005,1.312
5736.00,7.610578,24.90846,0.000039,24.040855,0.0006,1.312
5738.00,7.610843,24.90850,0.000038,24.040630,0.0006,1.313
5740.00,7.609446,24.90812,0.000038,24.040377,0.0005,1.312
5742.00,7.608526,24.90843,0.000037,24.041161,0.0005,1.312
5744.00,7.607447,24.90865,0.000037,24.041030,0.0005,1.312
5746.00,7.607617,24.90860,0.000039,24.041190,0.0005,1.312
5748.00,7.608185,24.91003,0.000038,24.041008,0.0005,1.313
5750.00,7.608720,24.91076,0.000039,24.040950,0.0005,1.312
5752.00,7.609564,24.90984,0.000040,24.041077,0.0005,1.312
5754.00,7.609159,24.91060,0.000039,24.040379,0.0005,1.312
5756.00,7.608685,24.90995,0.000037,24.040977,0.0005,1.312
5758.00,7.609554,24.90971,0.000039,24.040235,0.0005,1.312
5760.00,7.610130,24.90969,0.000039,24.040408,0.0005,1.312
5762.00,7.609644,24.90963,0.000039,24.040774,0.0005,1.312
5764.00,7.609676,24.90979,0.000038,24.040394,0.0005,1.312
5766.00,7.609033,24.90943,0.000039,24.040165,0.0005,1.312
5768.00,7.608749,24.90946,0.000037,24.040297,0.0006,1.312
5770.00,7.609961,24.90932,0.000039,24.040586,0.0005,1.312
5772.00,7.609817,24.90840,0.000040,24.040121,0.0006,1.311
5774.00,7.609086,24.90748,0.000040,24.040441,0.0006,1.311
5776.00,7.609243,24.90805,0.000040,24.040977,0.0005,1.312
5778.00,7.609627,24.90758,0.000039,24.041306,0.0005,1.312
5780.00,7.609696,24.90958,0.000040,24.040894,0.0006,1.311
5782.00,7.608994,24.90903,0.000038,24.040366,0.0005,1.311
5784.00,7.608910,24.90947,0.000040,24.041135,0.0005,1.310
5786.00,7.608702,24.90835,0.000040,24.040819,0.0005,1.312
5788.00,7.608558,24.90868,0.000040,24.040681,0.0006,1.312
5790.00,7.608678,24.90909,0.000038,24.040619,0.0005,1.312
5792.00,7.608801,24.90894,0.000039,24.041130,0.0005,1.311
5794.00,7.608667,24.90854,0.000040,24.040663,0.0005,1.310
5796.00,7.608406,24.90819,0.000039,24.040957,0.0005,1.311
5798.00,7.608394,24.90689,0.000039,24.040385,0.0005,1.311
5800.00,7.608373,24.90741,0.000040,24.041097,0.0006,1.312
5802.00,7.608980,24.90732,0.000039,24.040466,0.0006,1.311
5804.00,7.610666,24.90727,0.000039,24.040112,0.0005,1.311
5806.00,7.611512,24.90724,0.000038,24.040519,0.0005,1.311
5808.00,7.611178,24.90699,0.000039,24.039948,0.0005,1.311
5810.00,7.610251,24.90787,0.000039,24.041479,0.0005,1.311
5812.00,7.610883,24.90797,0.000039,24.040090,0.0005,1.311
5814.00,7.610335,24.90775,0.000038,24.039806,0.0005,1.311
5816.00,7.610276,24.90822,0.000038,24.040557,0.0005,1.312
5818.00,7.610813,24.90759,0.000038,24.040843,0.0005,1.311
5820.00,7.610342,24.90724,0.000040,24.041026,0.0005,1.311
5822.00,7.609292,24.90783,0.000039,24.040788,0.0005,1.311
5824.00,7.609732,24.90807,0.000039,24.040445,0.0005,1.310
5826.00,7.609898,24.90761,0.000039,24.040277,0.0005,1.311
5828.00,7.610346,24.90907,0.000040,24.040023,0.0005,1.311
5830.00,7.610010,24.90878,0.000038,24.040385,0.0005,1.310
5832.00,7.610458,24.90878,0.000039,24.039983,0.0005,1.310
5834.00,7.610232,24.90937,0.000039,24.041385,0.0005,1.310
5836.00,7.609680,24.90953,0.000039,24.040852,0.0005,1.311
5838.00,7.610043,24.90936,0.000037,24.040414,0.0005,1.310
5840.00,7.609593,24.90832,0.000037,24.040583,0.0005,1.310
5842.00,7.609078,24.90874,0.000037,24.040695,0.0005,1.311
5844.00,7.608861,24.90802,0.000036,24.040430,0.0005,1.310
5846.00,7.609172,24.90787,0.000037,24.040377,0.0005,1.310
5848.00,7.609902,24.90835,0.000039,24.040548,0.0005,1.309
5850.00,7.609957,24.90892,0.000040,24.041350,0.0005,1.310
5852.00,7.609095,24.90953,0.000037,24.041443,0.0006,1.310
5854.00,7.609743,24.91036,0.000038,24.040668,0.0006,1.310
5856.00,7.610202,24.90925,0.000039,24.040088,0.0005,1.310
5858.00,7.610428,24.90934,0.000039,24.040826,0.0005,1.311
5860.00,7.609910,24.90864,0.000038,24.040561,0.0005,1.310
5862.00,7.609607,24.90833,0.000037,24.040530,0.0005,1.310
5864.00,7.608610,24.90929,0.000038,24.040626,0.0005,1.310
5866.00,7.608749,24.90963,0.000038,24.041008,0.0005,1.310
5868.00,7.609379,24.90852,0.000038,24.040752,0.0005,1.310
5870.00,7.609340,24.90861,0.000039,24.040566,0.0005,1.310
5872.00,7.608856,24.90907,0.000039,24.041085,0.0005,1.310
5874.00,7.608808,24.90913,0.000038,24.040890,0.0005,1.310
5876.00,7.608251,24.90935,0.000039,24.040845,0.0005,1.310
5878.00,7.608338,24.90903,0.000038,24.040288,0.0005,1.310
5880.00,7.608106,24.90899,0.000037,24.040115,0.0005,1.310
5882.00,7.607606,24.90946,0.000038,24.040550,0.0005,1.311
5884.00,7.607941,24.90909,0.000039,24.040652,0.0005,1.310
5886.00,7.607754,24.90768,0.000040,24.040575,0.0005,1.310
5888.00,7.607711,24.90808,0.000039,24.040041,0.0005,1.310
5890.00,7.608511,24.90833,0.000038,24.040881,0.0005,1.309
5892.00,7.608812,24.90890,0.000039,24.041019,0.0005,1.310
5894.00,7.609915,24.90898,0.000039,24.041297,0.0005,1.310
5896.00,7.609436,24.90959,0.000040,24.041512,0.0005,1.310
5898.00,7.610043,24.90852,0.000038,24.040735,0.0006,1.310
5900.00,7.610540,24.90887,0.000038,24.040810,0.0005,1.310
5902.00,7.610357,24.90842,0.000038,24.040252,0.0005,1.310
5904.00,7.610468,24.90843,0.000039,24.040483,0.0005,1.310
5906.00,7.610593,24.90865,0.000039,24.040630,0.0005,1.310
5908.00,7.609739,24.90869,0.000039,24.040348,0.0005,1.310
5910.00,7.609907,24.90843,0.000038,24.040525,0.0005,1.309
5912.00,7.610528,24.90850,0.000038,24.040603,0.0005,1.309
5914.00,7.610045,24.90760,0.000038,24.041052,0.0006,1.309
5916.00,7.609886,24.90796,0.000040,24.039875,0.0005,1.309
5918.00,7.609816,24.90814,0.000038,24.041135,0.0005,1.309
5920.00,7.609254,24.90898,0.000039,24.040654,0.0005,1.309
5922.00,7.608928,24.90879,0.000038,24.041021,0.0005,1.309
5924.00,7.609001,24.90846,0.000038,24.041105,0.0005,1.310
5926.00,7.608766,24.90814,0.000038,24.041192,0.0005,1.309
5928.00,7.608978,24.90856,0.000038,24.040214,0.0005,1.309
5930.00,7.609533,24.90772,0.000038,24.040879,0.0005,1.309
5932.00,7.610438,24.90690,0.000037,24.040761,0.0005,1.309
5934.00,7.610275,24.90650,0.000038,24.040712,0.0006,1.309
5936.00,7.609878,24.90596,0.000040,24.040452,0.0005,1.309
5938.00,7.609402,24.90592,0.000038,24.040628,0.0005,1.309
5940.00,7.610129,24.90674,0.000037,24.040912,0.0005,1.309
5942.00,7.609793,24.90651,0.000038,24.040826,0.0005,1.308
5944.00,7.609891,24.90701,0.000039,24.040306,0.0005,1.309
5946.00,7.610104,24.90625,0.000038,24.040179,0.0005,1.310
5948.00,7.609818,24.90588,0.000037,24.039906,0.0005,1.309
5950.00,7.609856,24.90562,0.000039,24.040228,0.0005,1.309
5952.00,7.610552,24.90645,0.000039,24.039926,0.0005,1.309
5954.00,7.609933,24.90632,0.000039,24.039526,0.0005,1.309
5956.00,7.609882,24.90595,0.000038,24.041130,0.0005,1.309
5958.00,7.608798,24.90735,0.000038,24.040506,0.0005,1.309
5960.00,7.608670,24.90779,0.000038,24.040946,0.0005,1.309
5962.00,7.609086,24.90750,0.000039,24.040935,0.0005,1.308
5964.00,7.609457,24.90740,0.000038,24.040381,0.0005,1.308
5966.00,7.609918,24.90768,0.000038,24.040526,0.0005,1.309
5968.00,7.609694,24.90730,0.000037,24.040446,0.0005,1.308
5970.00,7.609755,24.90792,0.000039,24.040781,0.0005,1.308
5972.00,7.610378,24.90832,0.000039,24.040063,0.0005,1.309
5974.00,7.609806,24.90917,0.000038,24.041146,0.0006,1.308
5976.00,7.609846,24.90832,0.000039,24.040190,0.0005,1.308
5978.00,7.610968,24.90873,0.000041,24.040663,0.0006,1.308
5980.00,7.611717,24.90883,0.000039,24.040743,0.0005,1.309
5982.00,7.611100,24.90799,0.000038,24.041565,0.0005,1.309
5984.00,7.610499,24.90807,0.000037,24.040892,0.0005,1.308
5986.00,7.610320,24.90812,0.000039,24.040557,0.0005,1.308
5988.00,7.609979,24.90780,0.000039,24.040463,0.0005,1.308
5990.00,7.610060,24.90724,0.000040,24.040143,0.0005,1.308
5992.00,7.609901,24.90768,0.000038,24.040665,0.0005,1.307
5994.00,7.608583,24.90707,0.000037,24.039726,0.0005,1.308
5996.00,7.608067,24.90772,0.000038,24.039675,0.0005,1.308
5998.00,7.608023,24.90831,0.000038,24.040926,0.0005,1.307
6000.00,7.608790,24.90769,0.000038,24.040239,0.0005,1.308
6002.00,7.608121,24.90718,0.000038,24.039859,0.0005,1.308
@10,12.0000,24.0
6004.00,7.608599,24.90796,0.000038,24.041403,0.0005,1.309
6006.00,7.607711,24.90760,0.000037,24.039013,0.0005,1.308
6008.00,7.600971,24.90750,0.000037,24.039852,0.0005,1.307
6010.00,7.588605,24.90829,0.000039,24.040232,0.0005,1.307
6012.00,7.566305,24.90831,0.000040,24.040050,0.0005,1.307
6014.00,7.536999,24.90836,0.000039,24.040497,0.0006,1.307
6016.00,7.507580,24.90926,0.000039,24.040265,0.0006,1.307
6018.00,7.481617,24.90735,0.000038,24.040526,0.0005,1.308
6020.00,7.458842,24.90727,0.000038,24.040441,0.0005,1.308
6022.00,7.436807,24.90770,0.000038,24.040277,0.0005,1.309
6024.00,7.415888,24.90745,0.000036,24.039526,0.0005,1.309
6026.00,7.397122,24.90792,0.000038,24.040534,0.0005,1.308
6028.00,7.380473,24.90744,0.000036,24.040832,0.0005,1.309
6030.00,7.367388,24.90777,0.000038,24.040363,0.0005,1.309
6032.00,7.362497,24.90723,0.000037,24.040499,0.0005,1.309
6034.00,7.363427,24.90768,0.000037,24.040159,0.0005,1.309
6036.00,7.373482,24.90771,0.000038,24.040308,0.0005,1.308
6038.00,7.389294,24.90715,0.000038,24.041130,0.0006,1.308
6040.00,7.405084,24.90739,0.000038,24.040545,0.0006,1.308
6042.00,7.421900,24.90726,0.000039,24.040359,0.0005,1.307
6044.00,7.438725,24.90719,0.000039,24.040452,0.0005,1.307
6046.00,7.454182,24.90691,0.000039,24.040194,0.0005,1.307
6048.00,7.470812,24.90675,0.000039,24.039923,0.0005,1.307
6050.00,7.486329,24.90629,0.000039,24.040466,0.0005,1.307
6052.00,7.500762,24.90560,0.000040,24.040214,0.0005,1.307
6054.00,7.514199,24.90659,0.000040,24.040752,0.0005,1.307
6056.00,7.526236,24.90557,0.000039,24.039884,0.0005,1.307
6058.00,7.537011,24.90457,0.000038,24.039810,0.0005,1.307
6060.00,7.545982,24.90413,0.000039,24.039635,0.0005,1.307
6062.00,7.554586,24.90591,0.000039,24.040161,0.0005,1.306
6064.00,7.560572,24.90677,0.000039,24.040670,0.0005,1.306
6066.00,7.565870,24.90696,0.000039,24.039932,0.0005,1.306
6068.00,7.570083,24.90705,0.000038,24.039957,0.0005,1.306
6070.00,7.573440,24.90650,0.000039,24.040848,0.0005,1.306
6072.00,7.577142,24.90770,0.000037,24.039972,0.0005,1.307
6074.00,7.579976,24.90809,0.000037,24.039861,0.0005,1.307
6076.00,7.581797,24.90833,0.000038,24.040414,0.0005,1.307
6078.00,7.583962,24.90761,0.000038,24.040790,0.0005,1.306
6080.00,7.585104,24.90751,0.000039,24.040579,0.0005,1.307
6082.00,7.586194,24.90735,0.000038,24.039948,0.0005,1.306
6084.00,7.587565,24.90765,0.000038,24.039379,0.0005,1.307
6086.00,7.589342,24.90799,0.000038,24.040305,0.0005,1.306
6088.00,7.589410,24.90803,0.000040,24.040823,0.0006,1.306
6090.00,7.589767,24.90827,0.000040,24.041216,0.0005,1.306
6092.00,7.590527,24.90887,0.000040,24.040741,0.0005,1.306
6094.00,7.590813,24.90817,0.000037,24.040317,0.0005,1.307
6096.00,7.590977,24.90841,0.000038,24.039619,0.0005,1.306
6098.00,7.591789,24.90740,0.000040,24.039808,0.0005,1.306
6100.00,7.591489,24.90736,0.000039,24.040663,0.0006,1.306
6102.00,7.591356,24.90683,0.000038,24.040819,0.0005,1.306
6104.00,7.592494,24.90716,0.000038,24.040850,0.0005,1.307
6106.00,7.592110,24.90804,0.000037,24.040232,0.0005,1.307
6108.00,7.592274,24.90825,0.000038,24.040234,0.0005,1.306
6110.00,7.592215,24.90777,0.000039,24.040468,0.0005,1.306
6112.00,7.592697,24.90736,0.000040,24.040143,0.0005,1.306
6114.00,7.593894,24.90805,0.000039,24.039583,0.0004,1.306
6116.00,7.594506,24.90801,0.000038,24.040257,0.0005,1.306
6118.00,7.594319,24.90829,0.000037,24.040554,0.0005,1.306
6120.00,7.594784,24.90815,0.000038,24.040528,0.0005,1.306
6122.00,7.595694,24.90797,0.000039,24.040054,0.0005,1.306
6124.00,7.596323,24.90702,0.000038,24.040270,0.0005,1.306
6126.00,7.595960,24.90743,0.000037,24.040115,0.0005,1.306
6128.00,7.595707,24.90821,0.000037,24.040668,0.0005,1.306
6130.00,7.596298,24.90820,0.000038,24.041095,0.0005,1.306
6132.00,7.597847,24.90848,0.000039,24.040730,0.0005,1.306
6134.00,7.598871,24.90823,0.000038,24.040488,0.0005,1.305
6136.00,7.599229,24.90826,0.000040,24.040199,0.0005,1.305
6138.00,7.599196,24.90852,0.000040,24.039923,0.0005,1.305
6140.00,7.598856,24.90820,0.000039,24.039759,0.0005,1.305
6142.00,7.598726,24.90796,0.000039,24.039859,0.0005,1.305
6144.00,7.598931,24.90736,0.000039,24.040334,0.0005,1.305
6146.00,7.599248,24.90831,0.000038,24.040221,0.0005,1.306
6148.00,7.599680,24.90796,0.000038,24.039752,0.0005,1.305
6150.00,7.599526,24.90856,0.000037,24.040028,0.0005,1.306
6152.00,7.599520,24.90791,0.000038,24.040165,0.0005,1.306
6154.00,7.600066,24.90839,0.000038,24.040508,0.0005,1.305
6156.00,7.600203,24.90875,0.000040,24.040648,0.0005,1.305
6158.00,7.600610,24.90837,0.000038,24.040455,0.0005,1.305
6160.00,7.600935,24.90847,0.000038,24.039803,0.0005,1.305
6162.00,7.600386,24.90812,0.000039,24.039775,0.0005,1.305
6164.00,7.600936,24.90731,0.000038,24.040654,0.0005,1.305
6166.00,7.601356,24.90929,0.000038,24.040145,0.0005,1.304
6168.00,7.601522,24.90868,0.000039,24.040690,0.0005,1.304
6170.00,7.601839,24.90877,0.000038,24.039875,0.0005,1.305
6172.00,7.601583,24.90780,0.000038,24.040355,0.0006,1.305
6174.00,7.600983,24.90802,0.000039,24.040785,0.0005,1.305
6176.00,7.601600,24.90696,0.000039,24.040392,0.0005,1.305
6178.00,7.601341,24.90662,0.000038,24.039959,0.0005,1.305
6180.00,7.600938,24.90618,0.000038,24.040423,0.0005,1.304
6182.00,7.601069,24.90640,0.000039,24.040350,0.0005,1.305
6184.00,7.601171,24.90657,0.000039,24.041272,0.0005,1.305
6186.00,7.602641,24.90641,0.000038,24.040870,0.0005,1.305
6188.00,7.603034,24.90603,0.000037,24.040592,0.0005,1.304
6190.00,7.603000,24.90665,0.000037,24.040103,0.0005,1.305
6192.00,7.602854,24.90710,0.000038,24.039646,0.0005,1.305
6194.00,7.602621,24.90753,0.000038,24.040052,0.0005,1.305
6196.00,7.602166,24.90674,0.000038,24.039261,0.0005,1.304
6198.00,7.601793,24.90699,0.000039,24.039557,0.0005,1.304
6200.00,7.602138,24.90648,0.000038,24.040774,0.0005,1.304
6202.00,7.602330,24.90601,0.000038,24.040388,0.0005,1.304
6204.00,7.601911,24.90604,0.000039,24.040537,0.0005,1.304
6206.00,7.601908,24.90517,0.000039,24.039714,0.0006,1.305
6208.00,7.602197,24.90629,0.000040,24.040246,0.0005,1.304
6210.00,7.602818,24.90544,0.000038,24.040781,0.0006,1.305
6212.00,7.603379,24.90626,0.000039,24.040639,0.0005,1.304
6214.00,7.601779,24.90719,0.000039,24.040419,0.0005,1.303
6216.00,7.601136,24.90584,0.000040,24.039668,0.0005,1.304
6218.00,7.602421,24.90631,0.000039,24.040486,0.0005,1.304
6220.00,7.602433,24.90637,0.000039,24.041095,0.0005,1.304
6222.00,7.601454,24.90790,0.000040,24.040254,0.0005,1.304
6224.00,7.602926,24.90787,0.000038,24.040759,0.0005,1.304
6226.00,7.603766,24.90826,0.000039,24.039821,0.0005,1.303
6228.00,7.603288,24.90816,0.000039,24.039879,0.0005,1.304
6230.00,7.603365,24.90883,0.000038,24.040772,0.0005,1.303
6232.00,7.603338,24.90879,0.000039,24.040799,0.0006,1.304
6234.00,7.602867,24.90804,0.000039,24.040406,0.0006,1.304
6236.00,7.602765,24.90768,0.000039,24.040483,0.0005,1.304
6238.00,7.603931,24.90751,0.000038,24.040937,0.0006,1.304
6240.00,7.603449,24.90681,0.000039,24.040543,0.0006,1.304
6242.00,7.603452,24.90670,0.000039,24.040412,0.0006,1.304
6244.00,7.604404,24.90676,0.000039,24.039815,0.0005,1.303
6246.00,7.604739,24.90732,0.000037,24.039766,0.0005,1.304
6248.00,7.604644,24.90722,0.000038,24.040565,0.0006,1.305
6250.00,7.604415,24.90661,0.000038,24.040330,0.0005,1.304
6252.00,7.605378,24.90645,0.000038,24.041441,0.0005,1.304
6254.00,7.605081,24.90724,0.000038,24.040788,0.0006,1.304
6256.00,7.605611,24.90712,0.000039,24.040008,0.0006,1.304
6258.00,7.606605,24.90668,0.000038,24.040394,0.0005,1.304
6260.00,7.606825,24.90640,0.000038,24.040970,0.0005,1.304
6262.00,7.606779,24.90690,0.000039,24.040037,0.0006,1.304
6264.00,7.606655,24.90758,0.000038,24.040497,0.0006,1.304
6266.00,7.607512,24.90764,0.000039,24.040725,0.0005,1.304
6268.00,7.607254,24.90749,0.000040,24.041239,0.0006,1.303
6270.00,7.607112,24.90765,0.000039,24.041001,0.0005,1.303
6272.00,7.606604,24.90708,0.000039,24.039623,0.0005,1.304
6274.00,7.606590,24.90716,0.000039,24.040568,0.0006,1.304
6276.00,7.607041,24.90753,0.000038,24.040972,0.0006,1.304
6278.00,7.606802,24.90849,0.000039,24.040468,0.0005,1.304
6280.00,7.606892,24.90791,0.000038,24.039924,0.0005,1.304
6282.00,7.607922,24.90847,0.000037,24.040450,0.0005,1.304
6284.00,7.607131,24.90822,0.000039,24.039637,0.0005,1.304
6286.00,7.606659,24.90841,0.000039,24.040930,0.0006,1.304
6288.00,7.606519,24.90870,0.000039,24.040574,0.0005,1.303
6290.00,7.606377,24.90905,0.000040,24.040932,0.0005,1.303
6292.00,7.606106,24.90855,0.000040,24.041179,0.0006,1.303
6294.00,7.606241,24.90894,0.000039,24.040265,0.0005,1.304
6296.00,7.605096,24.90863,0.000038,24.040326,0.0005,1.304
6298.00,7.605246,24.90856,0.000038,24.040043,0.0005,1.304
6300.00,7.605939,24.90789,0.000039,24.040039,0.0005,1.304
6302.00,7.605643,24.90777,0.000039,24.040301,0.0005,1.304
6304.00,7.606195,24.90787,0.000039,24.041030,0.0006,1.303
6306.00,7.606745,24.90785,0.000039,24.041290,0.0005,1.303
6308.00,7.606643,24.90830,0.000039,24.040034,0.0005,1.303
6310.00,7.606939,24.90879,0.000039,24.040817,0.0006,1.303
6312.00,7.607991,24.90858,0.000038,24.040292,0.0005,1.304
6314.00,7.608246,24.90957,0.000039,24.040266,0.0005,1.303
6316.00,7.607989,24.90853,0.000038,24.040094,0.0005,1.303
6318.00,7.607889,24.90921,0.000039,24.040181,0.0005,1.303
6320.00,7.608246,24.90951,0.000039,24.040415,0.0006,1.303
6322.00,7.607877,24.90897,0.000038,24.041099,0.0006,1.303
6324.00,7.607628,24.90839,0.000039,24.040986,0.0005,1.304
6326.00,7.607947,24.90816,0.000039,24.040417,0.0006,1.303
6328.00,7.608885,24.90898,0.000040,24.040837,0.0005,1.303
6330.00,7.608794,24.90826,0.000037,24.040355,0.0005,1.303
6332.00,7.608345,24.90820,0.000039,24.040579,0.0005,1.303
6334.00,7.607338,24.90732,0.000039,24.040510,0.0006,1.302
6336.00,7.607625,24.90789,0.000039,24.040363,0.0005,1.303
6338.00,7.607910,24.90779,0.000039,24.040315,0.0005,1.303
6340.00,7.607336,24.90790,0.000039,24.040232,0.0005,1.304
6342.00,7.606337,24.90773,0.000038,24.040825,0.0005,1.303
6344.00,7.606779,24.90751,0.000040,24.039701,0.0005,1.303
6346.00,7.607287,24.90814,0.000039,24.040670,0.0005,1.303
6348.00,7.606905,24.90768,0.000038,24.040590,0.0005,1.303
6350.00,7.605823,24.90858,0.000038,24.041166,0.0005,1.303
6352.00,7.606373,24.90782,0.000038,24.040817,0.0005,1.303
6354.00,7.608151,24.90807,0.000039,24.040392,0.0006,1.303
6356.00,7.607930,24.90776,0.000038,24.041130,0.0006,1.303
6358.00,7.607239,24.90868,0.000039,24.041143,0.0005,1.303
6360.00,7.607523,24.90804,0.000039,24.039654,0.0005,1.303
6362.00,7.608473,24.90791,0.000039,24.040585,0.0006,1.302
6364.00,7.609388,24.90761,0.000039,24.040601,0.0005,1.303
6366.00,7.609234,24.90778,0.000040,24.040008,0.0005,1.303
6368.00,7.608638,24.90736,0.000038,24.039968,0.0005,1.303
6370.00,7.608823,24.90725,0.000038,24.040283,0.0006,1.303
6372.00,7.608804,24.90874,0.000039,24.039879,0.0006,1.303
6374.00,7.609322,24.90896,0.000039,24.041161,0.0005,1.303
6376.00,7.610407,24.90898,0.000039,24.040595,0.0006,1.303
6378.00,7.609757,24.90844,0.000038,24.040472,0.0006,1.303
6380.00,7.608990,24.90911,0.000040,24.040726,0.0006,1.303
6382.00,7.608584,24.90808,0.000039,24.040792,0.0006,1.303
6384.00,7.608789,24.90787,0.000039,24.040443,0.0005,1.303
6386.00,7.608168,24.90789,0.000038,24.040621,0.0006,1.303
6388.00,7.607661,24.90753,0.000039,24.040335,0.0006,1.303
6390.00,7.609196,24.90857,0.000041,24.040639,0.0005,1.303
6392.00,7.610007,24.90880,0.000040,24.040495,0.0005,1.303
6394.00,7.609569,24.90903,0.000039,24.040390,0.0006,1.303
6396.00,7.608343,24.90787,0.000038,24.040450,0.0005,1.303
6398.00,7.607667,24.90779,0.000038,24.040457,0.0005,1.303
6400.00,7.608114,24.90849,0.000038,24.040977,0.0006,1.303
6402.00,7.608778,24.90892,0.000040,24.040230,0.0005,1.303
6404.00,7.608696,24.90910,0.000038,24.040421,0.0005,1.303
6406.00,7.609063,24.90892,0.000038,24.040588,0.0005,1.303
6408.00,7.608772,24.90904,0.000039,24.041334,0.0006,1.303
6410.00,7.609131,24.90830,0.000040,24.040654,0.0006,1.303
6412.00,7.609650,24.90871,0.000041,24.040306,0.0006,1.303
6414.00,7.610557,24.90907,0.000040,24.040297,0.0006,1.303
6416.00,7.610659,24.90906,0.000038,24.040990,0.0006,1.303
6418.00,7.609777,24.90869,0.000039,24.040430,0.0005,1.304
6420.00,7.609805,24.90872,0.000038,24.040905,0.0005,1.303
6422.00,7.609090,24.90841,0.000040,24.040785,0.0005,1.303
6424.00,7.608954,24.90781,0.000038,24.040443,0.0006,1.303
6426.00,7.609283,24.90813,0.000039,24.040405,0.0006,1.302
6428.00,7.609236,24.90827,0.000040,24.040528,0.0006,1.303
6430.00,7.610039,24.90861,0.000039,24.040755,0.0006,1.303
6432.00,7.609719,24.90843,0.000038,24.040759,0.0006,1.302
6434.00,7.609196,24.90745,0.000039,24.040337,0.0005,1.302
6436.00,7.610131,24.90811,0.000041,24.040614,0.0005,1.303
6438.00,7.609849,24.90755,0.000040,24.040843,0.0005,1.303
6440.00,7.609403,24.90724,0.000041,24.041048,0.0006,1.303
6442.00,7.610044,24.90710,0.000040,24.040545,0.0006,1.303
6444.00,7.609427,24.90732,0.000040,24.040581,0.0006,1.303
6446.00,7.609297,24.90662,0.000040,24.040561,0.0005,1.302
6448.00,7.608758,24.90656,0.000040,24.040605,0.0006,1.303
6450.00,7.609288,24.90728,0.000038,24.041048,0.0006,1.303
6452.00,7.610122,24.90741,0.000039,24.041017,0.0006,1.303
6454.00,7.611139,24.90776,0.000040,24.040272,0.0005,1.303
6456.00,7.611260,24.90754,0.000040,24.040830,0.0005,1.303
6458.00,7.610514,24.90780,0.000039,24.040794,0.0005,1.303
6460.00,7.609691,24.90851,0.000039,24.039628,0.0005,1.303
6462.00,7.608750,24.90770,0.000039,24.040412,0.0005,1.303
6464.00,7.608874,24.90748,0.000039,24.041236,0.0005,1.303
6466.00,7.610064,24.90822,0.000040,24.040888,0.0006,1.304
6468.00,7.611284,24.90816,0.000039,24.040341,0.0006,1.303
6470.00,7.610835,24.90835,0.000039,24.041297,0.0006,1.302
6472.00,7.610388,24.90871,0.000039,24.041155,0.0006,1.303
6474.00,7.610600,24.90844,0.000040,24.041416,0.0006,1.302
6476.00,7.611546,24.90882,0.000041,24.040675,0.0006,1.303
6478.00,7.612105,24.90984,0.000040,24.041421,0.0006,1.303
6480.00,7.611762,24.90993,0.000040,24.040883,0.0006,1.303
6482.00,7.611224,24.90998,0.000040,24.041361,0.0006,1.302
6484.00,7.611460,24.90880,0.000041,24.041057,0.0006,1.303
6486.00,7.611079,24.90940,0.000040,24.041015,0.0006,1.303
6488.00,7.611257,24.90938,0.000039,24.040212,0.0006,1.303
6490.00,7.611508,24.90968,0.000039,24.041530,0.0006,1.303
6492.00,7.611308,24.91010,0.000039,24.040852,0.0005,1.304
6494.00,7.611639,24.90984,0.000039,24.040179,0.0006,1.303
6496.00,7.611724,24.91118,0.000040,24.041323,0.0006,1.303
6498.00,7.612143,24.91025,0.000040,24.041276,0.0006,1.303
6500.00,7.612279,24.91014,0.000040,24.040910,0.0005,1.303
6502.00,7.612185,24.90984,0.000040,24.040632,0.0006,1.303
6504.00,7.611132,24.90900,0.000040,24.040855,0.0006,1.303
6506.00,7.610908,24.91060,0.000038,24.040895,0.0006,1.304
6508.00,7.610139,24.91008,0.000039,24.040401,0.0006,1.303
6510.00,7.610174,24.91006,0.000040,24.040865,0.0006,1.303
6512.00,7.610690,24.91026,0.000040,24.041566,0.0006,1.303
6514.00,7.611271,24.90882,0.000040,24.040757,0.0006,1.303
6516.00,7.611128,24.90889,0.000037,24.041114,0.0006,1.303
6518.00,7.610490,24.90837,0.000038,24.040992,0.0006,1.303
6520.00,7.610693,24.90871,0.000040,24.040970,0.0006,1.302
6522.00,7.611254,24.90851,0.000040,24.040526,0.0006,1.304
6524.00,7.611369,24.90872,0.000040,24.040839,0.0006,1.303
6526.00,7.610110,24.90977,0.000040,24.040681,0.0006,1.304
6528.00,7.609728,24.90916,0.000040,24.040406,0.0006,1.303
6530.00,7.609696,24.90991,0.000039,24.041054,0.0006,1.303
6532.00,7.610102,24.91034,0.000040,24.040661,0.0005,1.303
6534.00,7.610229,24.91029,0.000042,24.040754,0.0006,1.303
6536.00,7.610093,24.91069,0.000040,24.040912,0.0005,1.303
6538.00,7.610623,24.90988,0.000039,24.040154,0.0005,1.303
6540.00,7.610781,24.90978,0.000040,24.040608,0.0006,1.303
6542.00,7.610081,24.91037,0.000039,24.041139,0.0005,1.303
6544.00,7.610426,24.91059,0.000039,24.040357,0.0006,1.304
6546.00,7.610965,24.91063,0.000039,24.040570,0.0006,1.303
6548.00,7.611501,24.91050,0.000039,24.041241,0.0006,1.303
6550.00,7.611454,24.91154,0.000039,24.040126,0.0006,1.304
6552.00,7.611918,24.91112,0.000039,24.040694,0.0006,1.303
6554.00,7.612191,24.91099,0.000040,24.040450,0.0006,1.303
6556.00,7.612009,24.91074,0.000039,24.040395,0.0006,1.303
6558.00,7.611983,24.91141,0.000040,24.040263,0.0006,1.303
6560.00,7.611294,24.91195,0.000039,24.040432,0.0006,1.303
6562.00,7.611664,24.91110,0.000038,24.040219,0.0005,1.304
6564.00,7.611932,24.91002,0.000039,24.039674,0.0005,1.303
6566.00,7.610617,24.91063,0.000040,24.040474,0.0006,1.303
6568.00,7.610894,24.91097,0.000039,24.040088,0.0006,1.303
6570.00,7.611540,24.91114,0.000038,24.040750,0.0006,1.303
6572.00,7.611947,24.91084,0.000040,24.040575,0.0006,1.303
6574.00,7.611925,24.91091,0.000040,24.040406,0.0005,1.303
6576.00,7.611581,24.91160,0.000039,24.040768,0.0006,1.304
6578.00,7.612514,24.91118,0.000039,24.040610,0.0006,1.303
6580.00,7.612861,24.91196,0.000039,24.040672,0.0006,1.303
6582.00,7.612151,24.91130,0.000039,24.040172,0.0006,1.303
6584.00,7.612332,24.91124,0.000041,24.040830,0.0005,1.303
6586.00,7.613202,24.91107,0.000041,24.040786,0.0005,1.303
6588.00,7.612157,24.91085,0.000040,24.040961,0.0006,1.304
6590.00,7.610912,24.91034,0.000039,24.039997,0.0006,1.304
6592.00,7.612054,24.91047,0.000039,24.040490,0.0006,1.304
6594.00,7.611497,24.91077,0.000040,24.041683,0.0006,1.304
6596.00,7.611325,24.91073,0.000039,24.040488,0.0006,1.304
6598.00,7.611123,24.91082,0.000039,24.040848,0.0006,1.304
6600.00,7.610137,24.91028,0.000041,24.040603,0.0006,1.304
6602.00,7.609640,24.91034,0.000040,24.041079,0.0006,1.304
6604.00,7.610786,24.91031,0.000039,24.040968,0.0006,1.304
@11,12.0000,24.0
6606.00,7.610058,24.91044,0.000038,24.040828,0.0006,1.305
6608.00,7.604766,24.91057,0.000038,24.039992,0.0006,1.304
6610.00,7.594611,24.91000,0.000039,24.040165,0.0006,1.303
6612.00,7.574658,24.90993,0.000040,24.041105,0.0007,1.303
6614.00,7.549413,24.91022,0.000040,24.040766,0.0006,1.303
6616.00,7.522822,24.91074,0.000040,24.040426,0.0006,1.304
6618.00,7.497983,24.91041,0.000040,24.041115,0.0006,1.305
6620.00,7.475786,24.91028,0.000039,24.041161,0.0006,1.305
6622.00,7.455787,24.91058,0.000039,24.040250,0.0005,1.305
6624.00,7.437414,24.91127,0.000038,24.040612,0.0005,1.305
6626.00,7.420069,24.91163,0.000038,24.040777,0.0006,1.304
6628.00,7.404109,24.91055,0.000041,24.041077,0.0006,1.305
6630.00,7.392947,24.91136,0.000038,24.041143,0.0006,1.306
6632.00,7.389168,24.91180,0.000038,24.040926,0.0006,1.306
6634.00,7.390639,24.91164,0.000038,24.040443,0.0006,1.307
6636.00,7.398899,24.91170,0.000038,24.040505,0.0006,1.306
6638.00,7.412535,24.91149,0.000037,24.040599,0.0006,1.306
6640.00,7.428092,24.91166,0.000038,24.041408,0.0006,1.305
6642.00,7.442902,24.91148,0.000039,24.040843,0.0006,1.305
6644.00,7.458530,24.91148,0.000039,24.040977,0.0006,1.304
6646.00,7.474483,24.91043,0.000041,24.040661,0.0006,1.305
6648.00,7.489621,24.91053,0.000039,24.040110,0.0006,1.304
6650.00,7.504450,24.91059,0.000042,24.040468,0.0006,1.303
6652.00,7.516354,24.91197,0.000042,24.040308,0.0006,1.304
6654.00,7.526225,24.91241,0.000041,24.040912,0.0005,1.304
6656.00,7.537208,24.91184,0.000040,24.041032,0.0006,1.305
6658.00,7.547470,24.91113,0.000039,24.041101,0.0006,1.305
6660.00,7.555745,24.91180,0.000041,24.040703,0.0006,1.305
6662.00,7.562334,24.91244,0.000040,24.040732,0.0006,1.305
6664.00,7.568018,24.91234,0.000041,24.040385,0.0006,1.305
6666.00,7.572942,24.91245,0.000040,24.040715,0.0006,1.304
6668.00,7.577691,24.91188,0.000041,24.041188,0.0006,1.304
6670.00,7.581357,24.91217,0.000039,24.040226,0.0006,1.304
6672.00,7.584630,24.91172,0.000041,24.040795,0.0005,1.305
6674.00,7.586970,24.91271,0.000040,24.040288,0.0005,1.305
6676.00,7.589470,24.91333,0.000039,24.040585,0.0005,1.304
6678.00,7.590974,24.91194,0.000041,24.040348,0.0006,1.305
6680.00,7.591462,24.91195,0.000040,24.040879,0.0006,1.305
6682.00,7.593009,24.91307,0.000041,24.040634,0.0006,1.305
6684.00,7.594216,24.91347,0.000040,24.040386,0.0006,1.304
6686.00,7.594769,24.91319,0.000039,24.040321,0.0006,1.305
6688.00,7.595187,24.91259,0.000042,24.041101,0.0006,1.305
6690.00,7.595082,24.91209,0.000040,24.040837,0.0006,1.305
6692.00,7.594391,24.91226,0.000040,24.040721,0.0006,1.304
6694.00,7.595194,24.91225,0.000039,24.039914,0.0006,1.305
6696.00,7.595713,24.91317,0.000039,24.040472,0.0006,1.305
6698.00,7.596085,24.91244,0.000038,24.040963,0.0006,1.305
6700.00,7.596541,24.91227,0.000039,24.040410,0.0006,1.305
6702.00,7.596558,24.91137,0.000041,24.040228,0.0006,1.305
6704.00,7.595988,24.91151,0.000041,24.040850,0.0006,1.305
6706.00,7.596939,24.91182,0.000040,24.040599,0.0006,1.305
6708.00,7.597320,24.91090,0.000040,24.040325,0.0006,1.305
6710.00,7.596836,24.91094,0.000039,24.041377,0.0006,1.304
6712.00,7.596988,24.91125,0.000039,24.041237,0.0006,1.305
6714.00,7.596374,24.91136,0.000040,24.041021,0.0006,1.305
6716.00,7.597052,24.91062,0.000040,24.041868,0.0006,1.306
6718.00,7.597519,24.91058,0.000039,24.040792,0.0006,1.305
6720.00,7.597993,24.91064,0.000038,24.041068,0.0006,1.305
6722.00,7.598037,24.91098,0.000040,24.041508,0.0006,1.306
6724.00,7.598591,24.91082,0.000039,24.041265,0.0006,1.305
6726.00,7.599019,24.91051,0.000039,24.040068,0.0005,1.305
6728.00,7.599015,24.91118,0.000040,24.039699,0.0006,1.305
6730.00,7.599716,24.91118,0.000040,24.040528,0.0006,1.305
6732.00,7.600534,24.91073,0.000041,24.041077,0.0006,1.305
6734.00,7.601943,24.91148,0.000040,24.040548,0.0006,1.305
6736.00,7.601585,24.91014,0.000040,24.040934,0.0006,1.305
6738.00,7.601536,24.91024,0.000042,24.040803,0.0006,1.305
6740.00,7.601432,24.91186,0.000041,24.040774,0.0006,1.305
6742.00,7.600952,24.91179,0.000039,24.040310,0.0006,1.306
6744.00,7.601752,24.91169,0.000040,24.040265,0.0006,1.305
6746.00,7.602324,24.91208,0.000039,24.040348,0.0006,1.306
6748.00,7.601940,24.91136,0.000040,24.040555,0.0006,1.306
6750.00,7.601425,24.91105,0.000039,24.040841,0.0006,1.306
6752.00,7.601598,24.91105,0.000039,24.040534,0.0006,1.306
6754.00,7.600789,24.91151,0.000039,24.040683,0.0006,1.306
6756.00,7.601681,24.91180,0.000040,24.041006,0.0006,1.305
6758.00,7.602075,24.91230,0.000040,24.041334,0.0006,1.305
6760.00,7.601185,24.91223,0.000041,24.041514,0.0006,1.306
6762.00,7.601067,24.91206,0.000040,24.040955,0.0006,1.306
6764.00,7.602035,24.91237,0.000040,24.041519,0.0006,1.306
6766.00,7.601737,24.91097,0.000039,24.040821,0.0006,1.306
6768.00,7.602368,24.91132,0.000039,24.040603,0.0006,1.305
6770.00,7.602601,24.91155,0.000038,24.040377,0.0006,1.306
6772.00,7.603713,24.91118,0.000039,24.040434,0.0006,1.306
6774.00,7.604491,24.91264,0.000040,24.039535,0.0005,1.306
6776.00,7.604959,24.91169,0.000038,24.039950,0.0006,1.306
6778.00,7.604898,24.91065,0.000040,24.040390,0.0006,1.306
6780.00,7.604858,24.91131,0.000039,24.040206,0.0006,1.306
6782.00,7.606117,24.91132,0.000038,24.040121,0.0006,1.306
6784.00,7.606566,24.91119,0.000038,24.040779,0.0005,1.306
6786.00,7.606561,24.91098,0.000038,24.041510,0.0006,1.306
6788.00,7.606825,24.91079,0.000040,24.040854,0.0005,1.306
6790.00,7.606901,24.90993,0.000040,24.041577,0.0005,1.306
6792.00,7.606674,24.91113,0.000040,24.041514,0.0006,1.306
6794.00,7.606520,24.91081,0.000039,24.040652,0.0006,1.307
6796.00,7.605658,24.91115,0.000039,24.040883,0.0006,1.306
6798.00,7.604529,24.91277,0.000039,24.040521,0.0006,1.307
6800.00,7.605431,24.91258,0.000039,24.040128,0.0006,1.307
6802.00,7.605349,24.91334,0.000040,24.040295,0.0006,1.306
6804.00,7.605917,24.91271,0.000040,24.040959,0.0006,1.307
6806.00,7.605564,24.91342,0.000039,24.040255,0.0006,1.306
6808.00,7.605208,24.91284,0.000041,24.041237,0.0006,1.306
6810.00,7.605693,24.91196,0.000038,24.040735,0.0006,1.306
6812.00,7.605807,24.91235,0.000041,24.040485,0.0006,1.305
6814.00,7.605768,24.91265,0.000040,24.040390,0.0006,1.306
6816.00,7.606340,24.91252,0.000039,24.041030,0.0006,1.306
6818.00,7.606261,24.91225,0.000040,24.040212,0.0006,1.307
6820.00,7.606556,24.91218,0.000041,24.040468,0.0006,1.307
6822.00,7.606565,24.91103,0.000040,24.041003,0.0006,1.307
6824.00,7.606304,24.91051,0.000039,24.040054,0.0006,1.307
6826.00,7.606831,24.91053,0.000038,24.039310,0.0005,1.307
6828.00,7.606046,24.91000,0.000039,24.041048,0.0006,1.306
6830.00,7.605784,24.91076,0.000039,24.041821,0.0006,1.306
6832.00,7.606099,24.91008,0.000040,24.040948,0.0006,1.306
6834.00,7.606666,24.91099,0.000040,24.040386,0.0006,1.306
6836.00,7.606988,24.91109,0.000040,24.040523,0.0006,1.307
6838.00,7.607353,24.91148,0.000041,24.040165,0.0006,1.306
6840.00,7.608438,24.91116,0.000040,24.041143,0.0006,1.307
6842.00,7.608282,24.91102,0.000039,24.040790,0.0006,1.307
6844.00,7.608327,24.91129,0.000040,24.040465,0.0006,1.307
6846.00,7.608756,24.91171,0.000040,24.040092,0.0006,1.307
6848.00,7.608656,24.91182,0.000039,24.041203,0.0006,1.307
6850.00,7.609376,24.91234,0.000040,24.040094,0.0005,1.307
6852.00,7.609134,24.91297,0.000039,24.041197,0.0006,1.307
6854.00,7.608590,24.91222,0.000041,24.041015,0.0006,1.307
6856.00,7.608486,24.91211,0.000039,24.040174,0.0006,1.307
6858.00,7.608566,24.91307,0.000039,24.040972,0.0006,1.307
6860.00,7.608420,24.91098,0.000039,24.040657,0.0006,1.308
6862.00,7.607634,24.91281,0.000038,24.040057,0.0006,1.307
6864.00,7.607712,24.91206,0.000039,24.039579,0.0006,1.306
6866.00,7.607099,24.91067,0.000041,24.040403,0.0006,1.307
6868.00,7.606230,24.91114,0.000041,24.039295,0.0006,1.308
6870.00,7.606074,24.91155,0.000041,24.040441,0.0006,1.308
6872.00,7.606326,24.91137,0.000038,24.039463,0.0006,1.308
6874.00,7.606072,24.91212,0.000040,24.040999,0.0005,1.308
6876.00,7.606854,24.91308,0.000041,24.040872,0.0006,1.308
6878.00,7.606876,24.91254,0.000037,24.039826,0.0006,1.308
6880.00,7.606806,24.91236,0.000041,24.039884,0.0006,1.307
6882.00,7.606156,24.91281,0.000039,24.040385,0.0006,1.308
6884.00,7.605967,24.91245,0.000040,24.039823,0.0006,1.307
6886.00,7.605616,24.91297,0.000039,24.041346,0.0006,1.307
6888.00,7.606219,24.91203,0.000040,24.040415,0.0006,1.308
6890.00,7.607414,24.91218,0.000041,24.040363,0.0006,1.308
6892.00,7.607776,24.91219,0.000040,24.040663,0.0006,1.308
6894.00,7.607606,24.91182,0.000039,24.040265,0.0006,1.308
6896.00,7.607606,24.91228,0.000040,24.040695,0.0006,1.308
6898.00,7.607746,24.91273,0.000041,24.041337,0.0006,1.308
6900.00,7.607937,24.91320,0.000040,24.040621,0.0006,1.308
6902.00,7.608564,24.91237,0.000039,24.040525,0.0006,1.309
6904.00,7.607780,24.91262,0.000040,24.040555,0.0006,1.307
6906.00,7.607052,24.91305,0.000039,24.041226,0.0006,1.308
6908.00,7.606263,24.91280,0.000041,24.040345,0.0006,1.307
6910.00,7.607554,24.91216,0.000039,24.040888,0.0006,1.307
6912.00,7.607037,24.91114,0.000041,24.040125,0.0006,1.308
6914.00,7.606246,24.91133,0.000039,24.040141,0.0006,1.308
6916.00,7.606230,24.91149,0.000040,24.041774,0.0006,1.308
6918.00,7.606587,24.91190,0.000040,24.040223,0.0006,1.309
6920.00,7.606724,24.91251,0.000038,24.040710,0.0006,1.308
6922.00,7.607752,24.91466,0.000040,24.041128,0.0006,1.309
6924.00,7.607942,24.91281,0.000040,24.040877,0.0006,1.308
6926.00,7.608281,24.91332,0.000038,24.037901,0.0006,1.308
6928.00,7.608160,24.91388,0.000041,24.040885,0.0006,1.308
6930.00,7.608041,24.91313,0.000041,24.040859,0.0006,1.308
6932.00,7.607195,24.91477,0.000040,24.041505,0.0006,1.308
6934.00,7.607043,24.91378,0.000039,24.040728,0.0006,1.308
6936.00,7.607848,24.91288,0.000038,24.040474,0.0006,1.308
6938.00,7.608128,24.91337,0.000041,24.040141,0.0006,1.308
6940.00,7.608387,24.91434,0.000041,24.040277,0.0006,1.308
6942.00,7.609489,24.91411,0.000040,24.040619,0.0006,1.308
6944.00,7.609849,24.91362,0.000040,24.042310,0.0006,1.309
6946.00,7.610049,24.91384,0.000038,24.041899,0.0006,1.309
6948.00,7.610020,24.91328,0.000039,24.039814,0.0006,1.309
6950.00,7.608894,24.91242,0.000040,24.040672,0.0006,1.309
6952.00,7.609525,24.91250,0.000040,24.039330,0.0006,1.309
6954.00,7.609138,24.91248,0.000040,24.040775,0.0006,1.309
6956.00,7.609112,24.91333,0.000040,24.041588,0.0006,1.308
6958.00,7.608672,24.91327,0.000041,24.041666,0.0006,1.309
6960.00,7.609052,24.91225,0.000038,24.037753,0.0006,1.308
6962.00,7.609522,24.91315,0.000044,24.040375,0.0006,1.308
6964.00,7.609297,24.91244,0.000039,24.043405,0.0006,1.309
6966.00,7.609145,24.91397,0.000039,24.039610,0.0006,1.309
6968.00,7.609924,24.91314,0.000039,24.040219,0.0006,1.309
6970.00,7.609403,24.91187,0.000040,24.040677,0.0005,1.309
6972.00,7.609965,24.91053,0.000039,24.041626,0.0005,1.309
6974.00,7.610433,24.91149,0.000039,24.041166,0.0006,1.309
6976.00,7.609833,24.91223,0.000041,24.040885,0.0006,1.309
6978.00,7.608812,24.91254,0.000040,24.040643,0.0005,1.309
6980.00,7.608857,24.91347,0.000040,24.042259,0.0006,1.309
6982.00,7.608176,24.91424,0.000042,24.041545,0.0006,1.309
6984.00,7.607591,24.91384,0.000041,24.041532,0.0006,1.308
6986.00,7.608318,24.91375,0.000041,24.042365,0.0006,1.309
6988.00,7.607816,24.91374,0.000042,24.041025,0.0006,1.309
6990.00,7.608425,24.91423,0.000040,24.042507,0.0007,1.309
6992.00,7.608732,24.91519,0.000041,24.040945,0.0006,1.309
6994.00,7.608175,24.91545,0.000042,24.040428,0.0006,1.309
6996.00,7.607262,24.91641,0.000042,24.039968,0.0006,1.309
6998.00,7.608641,24.91637,0.000039,24.040494,0.0006,1.310
7000.00,7.609326,24.91557,0.000037,24.040519,0.0006,1.310
7002.00,7.609477,24.91535,0.000039,24.039839,0.0006,1.310
7004.00,7.609415,24.91472,0.000039,24.040995,0.0006,1.310
7006.00,7.609757,24.91314,0.000039,24.040499,0.0006,1.310
7008.00,7.609259,24.91318,0.000035,24.038875,0.0006,1.309
7010.00,7.609628,24.91349,0.000041,24.041290,0.0006,1.309
7012.00,7.609498,24.91480,0.000041,24.040237,0.0006,1.309
7014.00,7.609890,24.91499,0.000041,24.039363,0.0006,1.310
7016.00,7.610082,24.91496,0.000042,24.040377,0.0006,1.310
7018.00,7.610045,24.91469,0.000038,24.039304,0.0006,1.309
7020.00,7.608901,24.91424,0.000040,24.040503,0.0006,1.310
7022.00,7.609324,24.91457,0.000040,24.040321,0.0006,1.310
7024.00,7.608953,24.91384,0.000038,24.040986,0.0006,1.310
7026.00,7.609041,24.91307,0.000043,24.040568,0.0006,1.310
7028.00,7.609529,24.91248,0.000040,24.040548,0.0006,1.309
7030.00,7.609793,24.91289,0.000039,24.041354,0.0005,1.310
7032.00,7.609580,24.91291,0.000038,24.040055,0.0006,1.310
7034.00,7.608575,24.91375,0.000037,24.037848,0.0006,1.310
7036.00,7.609351,24.91219,0.000039,24.040108,0.0006,1.310
7038.00,7.610267,24.91317,0.000039,24.037377,0.0006,1.310
7040.00,7.610030,24.91170,0.000041,24.039026,0.0006,1.310
7042.00,7.608770,24.91241,0.000038,24.039095,0.0006,1.310
7044.00,7.608801,24.91159,0.000041,24.041061,0.0006,1.310
7046.00,7.609156,24.91144,0.000037,24.040617,0.0006,1.310
7048.00,7.609413,24.91202,0.000042,24.040152,0.0006,1.310
7050.00,7.609242,24.91239,0.000042,24.042788,0.0006,1.311
7052.00,7.609346,24.91140,0.000046,24.041021,0.0006,1.310
7054.00,7.608978,24.91222,0.000041,24.041219,0.0006,1.311
7056.00,7.609318,24.91166,0.000041,24.040397,0.0006,1.311
7058.00,7.609687,24.91293,0.000039,24.040279,0.0006,1.311
7060.00,7.608831,24.91282,0.000037,24.041314,0.0006,1.311
7062.00,7.609041,24.91325,0.000039,24.039777,0.0006,1.311
7064.00,7.608757,24.91241,0.000039,24.040415,0.0006,1.310
7066.00,7.608666,24.91338,0.000038,24.041199,0.0006,1.311
7068.00,7.608574,24.91447,0.000039,24.040606,0.0006,1.311
7070.00,7.608692,24.91338,0.000039,24.041276,0.0006,1.311
7072.00,7.609350,24.91349,0.000042,24.039432,0.0006,1.310
7074.00,7.609627,24.91349,0.000040,24.041325,0.0006,1.310
7076.00,7.609110,24.91548,0.000042,24.040963,0.0006,1.311
7078.00,7.609357,24.91327,0.000041,24.040643,0.0006,1.311
7080.00,7.609616,24.91365,0.000040,24.039155,0.0006,1.311
7082.00,7.609992,24.91513,0.000042,24.040606,0.0006,1.311
7084.00,7.609401,24.91269,0.000039,24.040745,0.0006,1.311
7086.00,7.610262,24.91225,0.000039,24.040559,0.0006,1.311
7088.00,7.610420,24.91271,0.000042,24.040195,0.0006,1.311
7090.00,7.609918,24.91066,0.000040,24.041959,0.0006,1.311
7092.00,7.609463,24.91216,0.000038,24.039201,0.0006,1.311
7094.00,7.609254,24.91173,0.000039,24.040106,0.0006,1.311
7096.00,7.609749,24.91110,0.000043,24.040597,0.0006,1.311
7098.00,7.610568,24.91321,0.000043,24.041017,0.0006,1.311
7100.00,7.611367,24.91133,0.000041,24.041048,0.0006,1.311
7102.00,7.611311,24.91239,0.000043,24.041748,0.0006,1.311
7104.00,7.611431,24.91285,0.000042,24.040852,0.0006,1.312
7106.00,7.610265,24.91226,0.000040,24.042032,0.0006,1.311
7108.00,7.609465,24.91220,0.000042,24.040199,0.0006,1.310
7110.00,7.609227,24.91167,0.000041,24.039988,0.0006,1.311
7112.00,7.609057,24.91167,0.000041,24.040888,0.0006,1.312
7114.00,7.609604,24.91299,0.000039,24.040766,0.0006,1.312
7116.00,7.610134,24.91354,0.000040,24.042657,0.0006,1.312
7118.00,7.610334,24.91431,0.000040,24.040692,0.0006,1.312
7120.00,7.610918,24.91445,0.000038,24.040061,0.0005,1.312
7122.00,7.610530,24.91522,0.000040,24.040128,0.0006,1.311
7124.00,7.610569,24.91438,0.000042,24.041354,0.0006,1.312
7126.00,7.611113,24.91396,0.000038,24.040370,0.0006,1.312
7128.00,7.611432,24.91441,0.000038,24.038692,0.0006,1.312
7130.00,7.611541,24.91523,0.000040,24.042014,0.0006,1.312
7132.00,7.610979,24.91647,0.000040,24.040310,0.0006,1.312
7134.00,7.610319,24.91510,0.000039,24.040734,0.0006,1.311
7136.00,7.610530,24.91539,0.000039,24.039715,0.0006,1.312
7138.00,7.610263,24.91532,0.000040,24.040410,0.0006,1.312
7140.00,7.610421,24.91536,0.000041,24.040725,0.0006,1.312
7142.00,7.610637,24.91474,0.000041,24.041525,0.0006,1.312
7144.00,7.609485,24.91524,0.000040,24.040401,0.0006,1.312
7146.00,7.609421,24.91495,0.000037,24.039217,0.0006,1.312
7148.00,7.608316,24.91448,0.000040,24.041161,0.0006,1.312
7150.00,7.608261,24.91543,0.000040,24.040646,0.0006,1.312
7152.00,7.609426,24.91477,0.000039,24.040903,0.0006,1.312
7154.00,7.609467,24.91501,0.000041,24.040955,0.0006,1.312
7156.00,7.608614,24.91494,0.000039,24.041206,0.0006,1.312
7158.00,7.608582,24.91504,0.000040,24.040074,0.0005,1.313
7160.00,7.608176,24.91357,0.000039,24.041997,0.0006,1.312
7162.00,7.608651,24.91300,0.000039,24.040817,0.0006,1.312
7164.00,7.609159,24.91230,0.000039,24.040630,0.0006,1.313
7166.00,7.608715,24.91347,0.000039,24.041856,0.0006,1.313
7168.00,7.608322,24.91611,0.000041,24.040685,0.0006,1.312
7170.00,7.608714,24.91452,0.000042,24.040606,0.0006,1.312
7172.00,7.608980,24.91382,0.000040,24.041774,0.0006,1.313
7174.00,7.609828,24.91473,0.000040,24.042236,0.0006,1.313
7176.00,7.610876,24.91468,0.000042,24.041376,0.0006,1.313
7178.00,7.611674,24.91285,0.000040,24.040257,0.0006,1.313
7180.00,7.612019,24.91483,0.000041,24.039881,0.0006,1.313
7182.00,7.611454,24.91310,0.000040,24.040479,0.0006,1.313
7184.00,7.610484,24.91376,0.000038,24.040641,0.0006,1.313
7186.00,7.610807,24.91432,0.000043,24.041970,0.0006,1.313
7188.00,7.611406,24.91334,0.000040,24.041159,0.0006,1.313
7190.00,7.611300,24.91412,0.000042,24.040603,0.0006,1.313
7192.00,7.611221,24.91356,0.000039,24.041152,0.0006,1.313
7194.00,7.611156,24.91257,0.000039,24.040739,0.0006,1.313
7196.00,7.611138,24.91301,0.000040,24.041105,0.0006,1.313
7198.00,7.611522,24.91134,0.000040,24.040492,0.0006,1.314
7200.00,7.611617,24.91057,0.000041,24.040606,0.0006,1.313
7202.00,7.610916,24.91433,0.000040,24.040057,0.0005,1.313
7204.00,7.609644,24.91371,0.000040,24.040459,0.0006,1.313
@12,12.0000,24.0
7206.00,7.608082,24.91315,0.000036,24.040048,0.0006,1.314
7208.00,7.602627,24.91348,0.000039,24.040010,0.0006,1.313
7210.00,7.593098,24.91215,0.000040,24.042114,0.0006,1.312
7212.00,7.577373,24.91362,0.000041,24.042396,0.0006,1.313
7214.00,7.555219,24.91325,0.000037,24.039919,0.0006,1.312
7216.00,7.529941,24.91314,0.000035,24.036639,0.0006,1.313
7218.00,7.507062,24.91342,0.000037,24.037884,0.0006,1.314
7220.00,7.487600,24.91275,0.000039,24.040301,0.0006,1.314
7222.00,7.470076,24.91306,0.000037,24.040875,0.0006,1.314
7224.00,7.452639,24.91362,0.000038,24.040481,0.0006,1.314
7226.00,7.436721,24.91338,0.000033,24.039441,0.0006,1.314
7228.00,7.422335,24.91241,0.000035,24.042068,0.0006,1.315
7230.00,7.411921,24.91123,0.000038,24.043385,0.0006,1.315
7232.00,7.407872,24.91150,0.000040,24.040286,0.0006,1.315
7234.00,7.408615,24.91180,0.000039,24.040119,0.0006,1.316
7236.00,7.417522,24.91102,0.000039,24.041012,0.0006,1.316
7238.00,7.430960,24.91046,0.000040,24.040745,0.0006,1.315
7240.00,7.445473,24.90959,0.000039,24.040157,0.0006,1.315
7242.00,7.458375,24.90878,0.000040,24.040143,0.0006,1.315
7244.00,7.472121,24.90947,0.000041,24.040603,0.0005,1.314
7246.00,7.486160,24.91038,0.000042,24.039934,0.0006,1.314
7248.00,7.500462,24.91232,0.000046,24.041085,0.0006,1.314
7250.00,7.513384,24.91110,0.000037,24.039897,0.0006,1.314
7252.00,7.525541,24.91093,0.000039,24.040803,0.0006,1.313
7254.00,7.536987,24.91277,0.000041,24.040295,0.0006,1.314
7256.00,7.546356,24.91325,0.000042,24.040352,0.0005,1.313
7258.00,7.555095,24.91292,0.000046,24.040165,0.0006,1.314
7260.00,7.562102,24.91276,0.000041,24.040497,0.0006,1.314
7262.00,7.568359,24.91136,0.000040,24.040192,0.0006,1.314
7264.00,7.574151,24.91107,0.000039,24.041143,0.0006,1.314
7266.00,7.578659,24.91131,0.000036,24.038826,0.0006,1.314
7268.00,7.582868,24.91176,0.000041,24.040401,0.0006,1.314
7270.00,7.585634,24.90974,0.000042,24.039941,0.0006,1.315
7272.00,7.587730,24.91199,0.000041,24.040928,0.0005,1.314
7274.00,7.589171,24.91276,0.000041,24.041225,0.0006,1.313
7276.00,7.591064,24.91184,0.000041,24.039908,0.0006,1.314
7278.00,7.592913,24.91244,0.000041,24.039746,0.0006,1.314
7280.00,7.594378,24.91381,0.000040,24.041126,0.0006,1.315
7282.00,7.595226,24.91321,0.000047,24.040488,0.0006,1.315
7284.00,7.595083,24.91311,0.000042,24.041459,0.0006,1.314
7286.00,7.594709,24.91331,0.000040,24.041561,0.0006,1.314
7288.00,7.595897,24.91385,0.000041,24.040230,0.0006,1.314
7290.00,7.595812,24.91360,0.000040,24.041270,0.0006,1.314
7292.00,7.596461,24.91388,0.000041,24.040665,0.0006,1.314
7294.00,7.596833,24.91209,0.000041,24.041581,0.0006,1.315
7296.00,7.597356,24.91254,0.000041,24.041223,0.0006,1.315
7298.00,7.598164,24.91263,0.000040,24.041568,0.0007,1.315
7300.00,7.597745,24.91275,0.000041,24.040266,0.0006,1.314
7302.00,7.597987,24.91209,0.000040,24.041423,0.0006,1.314
7304.00,7.598545,24.91206,0.000039,24.040721,0.0006,1.315
7306.00,7.597960,24.91260,0.000041,24.041001,0.0006,1.315
7308.00,7.597368,24.91214,0.000039,24.041776,0.0006,1.315
7310.00,7.597851,24.91327,0.000042,24.041256,0.0006,1.315
7312.00,7.597832,24.91196,0.000041,24.040837,0.0006,1.315
7314.00,7.598545,24.91251,0.000041,24.041106,0.0006,1.314
7316.00,7.598905,24.91166,0.000041,24.040084,0.0006,1.314
7318.00,7.599015,24.91154,0.000039,24.041068,0.0006,1.315
7320.00,7.598356,24.91157,0.000038,24.040677,0.0006,1.315
7322.00,7.599034,24.91232,0.000038,24.040103,0.0005,1.315
7324.00,7.599450,24.91329,0.000040,24.040855,0.0006,1.314
7326.00,7.599304,24.91250,0.000040,24.040681,0.0006,1.315
7328.00,7.598762,24.91161,0.000039,24.040934,0.0006,1.315
7330.00,7.599524,24.91212,0.000039,24.041516,0.0006,1.315
7332.00,7.600517,24.91267,0.000041,24.040983,0.0005,1.315
7334.00,7.600655,24.91496,0.000039,24.040852,0.0005,1.315
7336.00,7.600681,24.91536,0.000040,24.040483,0.0006,1.315
7338.00,7.600729,24.91443,0.000039,24.040217,0.0006,1.315
7340.00,7.601034,24.91356,0.000038,24.038764,0.0005,1.315
7342.00,7.601464,24.91480,0.000039,24.040305,0.0006,1.315
7344.00,7.601924,24.91461,0.000041,24.041205,0.0006,1.315
7346.00,7.601601,24.91397,0.000042,24.040648,0.0006,1.315
7348.00,7.601708,24.91422,0.000040,24.040865,0.0006,1.316
7350.00,7.601551,24.91309,0.000039,24.040410,0.0006,1.315
7352.00,7.602557,24.91348,0.000040,24.040777,0.0006,1.314
7354.00,7.603754,24.91415,0.000041,24.041041,0.0006,1.315
7356.00,7.603009,24.91320,0.000041,24.040641,0.0005,1.315
7358.00,7.603431,24.91324,0.000040,24.040063,0.0006,1.315
7360.00,7.603050,24.91304,0.000039,24.039375,0.0006,1.315
7362.00,7.602781,24.91310,0.000040,24.040545,0.0006,1.316
7364.00,7.602870,24.91306,0.000040,24.041003,0.0006,1.316
7366.00,7.602695,24.91313,0.000040,24.040774,0.0006,1.316
7368.00,7.601966,24.91300,0.000041,24.040652,0.0006,1.316
7370.00,7.602492,24.91269,0.000041,24.040286,0.0006,1.315
7372.00,7.603129,24.91240,0.000040,24.041512,0.0006,1.316
7374.00,7.603715,24.91233,0.000040,24.041088,0.0006,1.315
7376.00,7.603654,24.91155,0.000040,24.041081,0.0006,1.316
7378.00,7.604079,24.91167,0.000040,24.040572,0.0006,1.315
7380.00,7.604147,24.91078,0.000041,24.041050,0.0006,1.315
7382.00,7.604511,24.91105,0.000039,24.040068,0.0006,1.316
7384.00,7.604969,24.91026,0.000038,24.040595,0.0006,1.317
7386.00,7.604096,24.91082,0.000039,24.041077,0.0006,1.316
7388.00,7.604747,24.91126,0.000040,24.041516,0.0006,1.316
7390.00,7.603994,24.91179,0.000040,24.040526,0.0006,1.315
7392.00,7.604445,24.91162,0.000041,24.040272,0.0006,1.316
7394.00,7.604818,24.91126,0.000040,24.041241,0.0005,1.316
7396.00,7.604518,24.91154,0.000040,24.040970,0.0006,1.316
7398.00,7.605347,24.91157,0.000040,24.040321,0.0006,1.315
7400.00,7.605430,24.91202,0.000040,24.040781,0.0006,1.316
7402.00,7.605520,24.91238,0.000039,24.040681,0.0006,1.316
7404.00,7.606586,24.91174,0.000040,24.040508,0.0006,1.317
7406.00,7.606403,24.91284,0.000040,24.040937,0.0006,1.316
7408.00,7.605828,24.91289,0.000040,24.040368,0.0006,1.316
7410.00,7.605878,24.91262,0.000039,24.041632,0.0006,1.316
7412.00,7.605172,24.91249,0.000040,24.040041,0.0006,1.316
7414.00,7.604558,24.91144,0.000040,24.040841,0.0006,1.315
7416.00,7.603947,24.91142,0.000039,24.040503,0.0006,1.316
7418.00,7.603662,24.91103,0.000039,24.040450,0.0006,1.316
7420.00,7.604299,24.91046,0.000040,24.040615,0.0006,1.316
7422.00,7.604264,24.91178,0.000040,24.040235,0.0006,1.316
7424.00,7.603886,24.91141,0.000040,24.040215,0.0006,1.317
7426.00,7.604937,24.91119,0.000039,24.040115,0.0006,1.316
7428.00,7.606566,24.91195,0.000039,24.039961,0.0006,1.317
7430.00,7.606889,24.90964,0.000040,24.040517,0.0006,1.316
7432.00,7.606879,24.90983,0.000041,24.040541,0.0006,1.317
7434.00,7.606956,24.91049,0.000040,24.041299,0.0006,1.316
7436.00,7.606768,24.91015,0.000041,24.040014,0.0006,1.316
7438.00,7.606458,24.90987,0.000040,24.041048,0.0006,1.317
7440.00,7.605670,24.91050,0.000040,24.040848,0.0006,1.317
7442.00,7.605017,24.91150,0.000039,24.040485,0.0006,1.316
7444.00,7.604582,24.91162,0.000040,24.041017,0.0006,1.317
7446.00,7.604916,24.91169,0.000039,24.040277,0.0006,1.317
7448.00,7.605227,24.91178,0.000039,24.040865,0.0006,1.317
7450.00,7.604476,24.91171,0.000039,24.040945,0.0006,1.317
7452.00,7.604633,24.91079,0.000038,24.040199,0.0006,1.317
7454.00,7.605727,24.91016,0.000039,24.040334,0.0005,1.316
7456.00,7.607103,24.91022,0.000041,24.041326,0.0006,1.317
7458.00,7.606548,24.91083,0.000039,24.040323,0.0006,1.317
7460.00,7.606872,24.91093,0.000039,24.040765,0.0006,1.317
7462.00,7.606450,24.91109,0.000039,24.040850,0.0006,1.317
7464.00,7.606526,24.91048,0.000039,24.040092,0.0005,1.317
7466.00,7.607405,24.91024,0.000040,24.039997,0.0006,1.316
7468.00,7.606658,24.91091,0.000042,24.040081,0.0006,1.317
7470.00,7.607250,24.91113,0.000040,24.041217,0.0006,1.318
7472.00,7.606839,24.91045,0.000039,24.040226,0.0006,1.317
7474.00,7.606699,24.91145,0.000038,24.040348,0.0006,1.317
7476.00,7.606849,24.91189,0.000039,24.040679,0.0005,1.317
7478.00,7.607516,24.91204,0.000039,24.040726,0.0005,1.317
7480.00,7.607191,24.91097,0.000039,24.040217,0.0005,1.317
7482.00,7.607575,24.91181,0.000040,24.040279,0.0006,1.317
7484.00,7.607608,24.91156,0.000041,24.041323,0.0006,1.317
7486.00,7.607362,24.91328,0.000039,24.041314,0.0006,1.317
7488.00,7.607336,24.91261,0.000040,24.040621,0.0006,1.318
7490.00,7.607096,24.91166,0.000039,24.040923,0.0006,1.318
7492.00,7.608285,24.91258,0.000039,24.039846,0.0006,1.317
7494.00,7.608516,24.91258,0.000040,24.039661,0.0006,1.318
7496.00,7.608921,24.91225,0.000040,24.040186,0.0006,1.318
7498.00,7.609788,24.91197,0.000039,24.039806,0.0006,1.318
7500.00,7.608694,24.91158,0.000039,24.040208,0.0006,1.317
7502.00,7.608953,24.91167,0.000041,24.040808,0.0006,1.317
7504.00,7.610660,24.91172,0.000041,24.040441,0.0006,1.317
7506.00,7.610018,24.91110,0.000040,24.040632,0.0006,1.317
7508.00,7.609983,24.91014,0.000040,24.040428,0.0006,1.318
7510.00,7.609478,24.91101,0.000040,24.040266,0.0006,1.318
7512.00,7.608613,24.91115,0.000039,24.040619,0.0006,1.318
7514.00,7.608069,24.91155,0.000040,24.040385,0.0006,1.317
7516.00,7.607166,24.91169,0.000040,24.041048,0.0006,1.318
7518.00,7.607355,24.91259,0.000039,24.040432,0.0006,1.318
7520.00,7.608831,24.91226,0.000038,24.040245,0.0006,1.317
7522.00,7.608423,24.91169,0.000039,24.040286,0.0006,1.318
7524.00,7.608429,24.91242,0.000039,24.040423,0.0006,1.318
7526.00,7.609374,24.91180,0.000039,24.040257,0.0006,1.318
7528.00,7.609251,24.91222,0.000040,24.040868,0.0006,1.318
7530.00,7.609379,24.91243,0.000040,24.040063,0.0006,1.318
7532.00,7.609024,24.91191,0.000040,24.040565,0.0006,1.318
7534.00,7.609210,24.91232,0.000042,24.040635,0.0006,1.318
7536.00,7.609565,24.91292,0.000040,24.040312,0.0006,1.317
7538.00,7.609855,24.91217,0.000041,24.041305,0.0006,1.318
7540.00,7.609770,24.91218,0.000041,24.041799,0.0005,1.317
7542.00,7.609230,24.91235,0.000041,24.040619,0.0006,1.317
7544.00,7.608423,24.91275,0.000041,24.040506,0.0006,1.318
7546.00,7.607806,24.91307,0.000040,24.040810,0.0006,1.318
7548.00,7.607574,24.91307,0.000039,24.040668,0.0006,1.318
7550.00,7.607332,24.91336,0.000039,24.040394,0.0006,1.318
7552.00,7.608045,24.91260,0.000040,24.040594,0.0006,1.318
7554.00,7.608334,24.91191,0.000039,24.041041,0.0006,1.318
7556.00,7.608772,24.91240,0.000039,24.040703,0.0006,1.318
7558.00,7.608693,24.91271,0.000040,24.040061,0.0006,1.317
7560.00,7.609061,24.91261,0.000041,24.040826,0.0006,1.318
7562.00,7.608988,24.91293,0.000039,24.041035,0.0005,1.318
7564.00,7.608048,24.91235,0.000039,24.040608,0.0006,1.318
7566.00,7.607844,24.91311,0.000040,24.040494,0.0006,1.318
7568.00,7.608423,24.91264,0.000040,24.041425,0.0006,1.318
7570.00,7.609887,24.91232,0.000039,24.041612,0.0006,1.318
7572.00,7.610993,24.91219,0.000039,24.040386,0.0006,1.317
7574.00,7.612024,24.91242,0.000041,24.041146,0.0006,1.318
7576.00,7.611826,24.91189,0.000041,24.041445,0.0006,1.318
7578.00,7.611194,24.91196,0.000039,24.040443,0.0006,1.318
7580.00,7.609950,24.91183,0.000038,24.039866,0.0006,1.318
7582.00,7.609023,24.91243,0.000038,24.040805,0.0006,1.319
7584.00,7.608059,24.91202,0.000038,24.040906,0.0006,1.318
7586.00,7.606970,24.91223,0.000039,24.040148,0.0006,1.319
7588.00,7.607817,24.91144,0.000038,24.040757,0.0006,1.319
7590.00,7.607993,24.91203,0.000040,24.041125,0.0006,1.319
7592.00,7.608370,24.91206,0.000039,24.040899,0.0006,1.318
7594.00,7.608257,24.91149,0.000040,24.040217,0.0006,1.318
7596.00,7.607941,24.91221,0.000040,24.040881,0.0006,1.318
7598.00,7.609276,24.91179,0.000040,24.040850,0.0006,1.318
7600.00,7.608989,24.91175,0.000040,24.040799,0.0006,1.319
7602.00,7.610052,24.91205,0.000040,24.040505,0.0006,1.319
7604.00,7.611437,24.91226,0.000041,24.040503,0.0006,1.318
7606.00,7.611491,24.91349,0.000041,24.040163,0.0006,1.318
7608.00,7.610332,24.91333,0.000040,24.040915,0.0006,1.318
7610.00,7.610903,24.91267,0.000041,24.041092,0.0006,1.319
7612.00,7.610021,24.91370,0.000039,24.040441,0.0006,1.319
7614.00,7.609897,24.91329,0.000040,24.041059,0.0006,1.319
7616.00,7.609515,24.91374,0.000039,24.040590,0.0006,1.318
7618.00,7.609514,24.91386,0.000039,24.041117,0.0006,1.319
7620.00,7.608683,24.91349,0.000039,24.041176,0.0006,1.319
7622.00,7.608087,24.91274,0.000039,24.041117,0.0006,1.319
7624.00,7.608438,24.91365,0.000039,24.041254,0.0006,1.318
7626.00,7.607692,24.91475,0.000040,24.040546,0.0006,1.318
7628.00,7.606443,24.91429,0.000041,24.040839,0.0006,1.318
7630.00,7.606494,24.91332,0.000041,24.041059,0.0006,1.318
7632.00,7.607100,24.91368,0.000040,24.040663,0.0006,1.320
7634.00,7.606883,24.91436,0.000040,24.040345,0.0006,1.319
7636.00,7.606470,24.91382,0.000040,24.041257,0.0006,1.319
7638.00,7.607073,24.91359,0.000040,24.041374,0.0006,1.318
7640.00,7.607783,24.91347,0.000040,24.040725,0.0006,1.318
7642.00,7.608619,24.91404,0.000040,24.040621,0.0006,1.319
7644.00,7.608781,24.91376,0.000040,24.040841,0.0006,1.319
7646.00,7.608049,24.91417,0.000041,24.041586,0.0005,1.319
7648.00,7.605950,24.91472,0.000039,24.041246,0.0006,1.318
7650.00,7.606239,24.91439,0.000040,24.040572,0.0006,1.319
7652.00,7.606784,24.91460,0.000041,24.041714,0.0006,1.319
7654.00,7.607549,24.91406,0.000039,24.041030,0.0006,1.319
7656.00,7.607575,24.91499,0.000039,24.040828,0.0006,1.318
7658.00,7.607432,24.91568,0.000040,24.040890,0.0005,1.319
7660.00,7.607310,24.91573,0.000040,24.041641,0.0006,1.319
7662.00,7.606842,24.91584,0.000039,24.040626,0.0006,1.319
7664.00,7.606667,24.91515,0.000039,24.040943,0.0006,1.319
7666.00,7.606657,24.91500,0.000039,24.041239,0.0006,1.319
7668.00,7.607221,24.91435,0.000040,24.041155,0.0006,1.319
7670.00,7.607511,24.91495,0.000038,24.040663,0.0006,1.319
7672.00,7.607761,24.91504,0.000041,24.040614,0.0006,1.318
7674.00,7.607785,24.91494,0.000041,24.040265,0.0006,1.318
7676.00,7.607815,24.91494,0.000040,24.041199,0.0006,1.319
7678.00,7.608384,24.91441,0.000040,24.041265,0.0006,1.319
7680.00,7.607857,24.91445,0.000040,24.040570,0.0006,1.319
7682.00,7.608132,24.91393,0.000039,24.040994,0.0006,1.319
7684.00,7.608282,24.91384,0.000040,24.041661,0.0006,1.318
7686.00,7.608521,24.91401,0.000040,24.040943,0.0006,1.319
7688.00,7.609808,24.91402,0.000039,24.040474,0.0006,1.319
7690.00,7.610465,24.91353,0.000039,24.041196,0.0006,1.320
7692.00,7.610461,24.91261,0.000038,24.040917,0.0006,1.320
7694.00,7.611432,24.91291,0.000039,24.041179,0.0006,1.319
7696.00,7.610832,24.91261,0.000040,24.040994,0.0006,1.319
7698.00,7.609885,24.91295,0.000042,24.040499,0.0006,1.319
7700.00,7.610131,24.91232,0.000040,24.040883,0.0006,1.319
7702.00,7.610474,24.91228,0.000041,24.041461,0.0005,1.319
7704.00,7.609604,24.91257,0.000042,24.041155,0.0005,1.319
7706.00,7.609953,24.91238,0.000040,24.041474,0.0006,1.319
7708.00,7.610252,24.91269,0.000040,24.041239,0.0006,1.319
7710.00,7.610279,24.91350,0.000041,24.040748,0.0006,1.319
7712.00,7.610264,24.91314,0.000040,24.041026,0.0006,1.320
7714.00,7.609119,24.91269,0.000040,24.040610,0.0006,1.319
7716.00,7.608438,24.91314,0.000039,24.039944,0.0006,1.320
7718.00,7.608512,24.91334,0.000040,24.039512,0.0006,1.319
7720.00,7.608548,24.91339,0.000039,24.040528,0.0006,1.320
7722.00,7.608920,24.91336,0.000038,24.040637,0.0006,1.319
7724.00,7.609640,24.91255,0.000038,24.039837,0.0006,1.320
7726.00,7.609431,24.91314,0.000039,24.040474,0.0005,1.320
7728.00,7.609347,24.91361,0.000039,24.040908,0.0005,1.319
7730.00,7.608739,24.91498,0.000039,24.040392,0.0005,1.319
7732.00,7.608716,24.91467,0.000040,24.039754,0.0005,1.319
7734.00,7.609128,24.91458,0.000039,24.039992,0.0006,1.319
7736.00,7.608929,24.91429,0.000039,24.040826,0.0005,1.320
7738.00,7.608383,24.91434,0.000038,24.040701,0.0006,1.321
7740.00,7.607842,24.91433,0.000039,24.041003,0.0006,1.320
7742.00,7.608120,24.91490,0.000039,24.041012,0.0006,1.320
7744.00,7.608443,24.91448,0.000040,24.041296,0.0006,1.320
7746.00,7.608477,24.91506,0.000039,24.040299,0.0006,1.319
7748.00,7.608525,24.91518,0.000040,24.040890,0.0005,1.319
7750.00,7.609260,24.91476,0.000041,24.040614,0.0005,1.319
7752.00,7.608629,24.91556,0.000040,24.041128,0.0006,1.319
7754.00,7.608149,24.91530,0.000040,24.040275,0.0006,1.319
7756.00,7.608240,24.91429,0.000040,24.041661,0.0006,1.319
7758.00,7.607451,24.91418,0.000038,24.041025,0.0006,1.319
7760.00,7.606671,24.91470,0.000038,24.040279,0.0006,1.320
7762.00,7.607297,24.91520,0.000039,24.040994,0.0005,1.320
7764.00,7.608489,24.91418,0.000040,24.040488,0.0005,1.320
7766.00,7.608800,24.91457,0.000039,24.040574,0.0006,1.320
7768.00,7.608965,24.91498,0.000039,24.041054,0.0006,1.319
7770.00,7.608333,24.91367,0.000041,24.041216,0.0006,1.319
7772.00,7.607838,24.91456,0.000039,24.040714,0.0006,1.319
7774.00,7.608392,24.91433,0.000041,24.040528,0.0006,1.319
7776.00,7.609123,24.91402,0.000038,24.040270,0.0006,1.320
7778.00,7.609597,24.91354,0.000039,24.040552,0.0005,1.320
7780.00,7.610203,24.91318,0.000040,24.040554,0.0006,1.320
7782.00,7.610937,24.91291,0.000040,24.041161,0.0006,1.319
7784.00,7.610540,24.91423,0.000040,24.041512,0.0006,1.319
7786.00,7.610394,24.91384,0.000039,24.041186,0.0005,1.320
7788.00,7.610076,24.91409,0.000039,24.040879,0.0005,1.319
7790.00,7.609072,24.91361,0.000040,24.040552,0.0006,1.319
7792.00,7.609586,24.91324,0.000040,24.040303,0.0005,1.320
7794.00,7.609836,24.91380,0.000039,24.041337,0.0006,1.319
7796.00,7.609251,24.91320,0.000039,24.041012,0.0006,1.319
7798.00,7.609153,24.91435,0.000038,24.040370,0.0006,1.319
7800.00,7.608661,24.91441,0.000039,24.040665,0.0006,1.319
7802.00,7.608935,24.91492,0.000039,24.040705,0.0005,1.320
7804.00,7.608146,24.91336,0.000039,24.040903,0.0006,1.320
@13,12.0000,24.0
7806.00,7.607434,24.91367,0.000039,24.040070,0.0006,1.319
7808.00,7.602969,24.91316,0.000039,24.040301,0.0006,1.319
7810.00,7.592571,24.91183,0.000041,24.040872,0.0006,1.319
7812.00,7.577084,24.91264,0.000042,24.040623,0.0006,1.318
7814.00,7.555402,24.91255,0.000040,24.041217,0.0005,1.319
7816.00,7.533235,24.91424,0.000040,24.041210,0.0005,1.320
7818.00,7.512677,24.91383,0.000039,24.040875,0.0006,1.320
7820.00,7.494275,24.91260,0.000040,24.040975,0.0005,1.320
7822.00,7.477712,24.91303,0.000038,24.040857,0.0006,1.321
7824.00,7.462290,24.91329,0.000038,24.040472,0.0006,1.320
7826.00,7.449007,24.91275,0.000039,24.041157,0.0005,1.320
7828.00,7.437002,24.91355,0.000039,24.040008,0.0006,1.321
7830.00,7.427069,24.91264,0.000039,24.040592,0.0006,1.321
7832.00,7.422257,24.91260,0.000038,24.040903,0.0005,1.321
7834.00,7.424205,24.91339,0.000039,24.040852,0.0006,1.321
7836.00,7.433059,24.91301,0.000038,24.040645,0.0006,1.322
7838.00,7.446667,24.91300,0.000039,24.040363,0.0006,1.320
7840.00,7.460704,24.91352,0.000040,24.040901,0.0006,1.319
7842.00,7.474824,24.91316,0.000041,24.041019,0.0006,1.320
7844.00,7.488842,24.91358,0.000040,24.040448,0.0006,1.320
7846.00,7.501184,24.91353,0.000039,24.040975,0.0006,1.320
7848.00,7.512915,24.91427,0.000039,24.040203,0.0006,1.320
7850.00,7.524102,24.91290,0.000038,24.040490,0.0006,1.319
7852.00,7.535046,24.91233,0.000042,24.040368,0.0006,1.319
7854.00,7.544909,24.91442,0.000041,24.040808,0.0006,1.319
7856.00,7.554066,24.91357,0.000039,24.040734,0.0005,1.319
7858.00,7.561288,24.91213,0.000038,24.041243,0.0005,1.319
7860.00,7.567042,24.91198,0.000040,24.040843,0.0006,1.319
7862.00,7.572821,24.91240,0.000040,24.040374,0.0006,1.319
7864.00,7.577667,24.91237,0.000039,24.040081,0.0006,1.319
7866.00,7.581960,24.91204,0.000039,24.039983,0.0006,1.319
7868.00,7.585212,24.91182,0.000039,24.040777,0.0006,1.319
7870.00,7.588117,24.91139,0.000040,24.041010,0.0006,1.319
7872.00,7.591078,24.91118,0.000039,24.039683,0.0006,1.319
7874.00,7.593185,24.91135,0.000040,24.041006,0.0005,1.319
7876.00,7.594729,24.91092,0.000039,24.040197,0.0005,1.319
7878.00,7.595831,24.91134,0.000039,24.041003,0.0005,1.319
7880.00,7.596515,24.91218,0.000039,24.040685,0.0005,1.319
7882.00,7.597032,24.91186,0.000039,24.039259,0.0005,1.319
7884.00,7.596907,24.91285,0.000039,24.040415,0.0005,1.319
7886.00,7.596482,24.91190,0.000039,24.040570,0.0006,1.319
7888.00,7.596240,24.91192,0.000040,24.041081,0.0006,1.319
7890.00,7.595555,24.91189,0.000040,24.041234,0.0005,1.319
7892.00,7.595894,24.91154,0.000039,24.040361,0.0005,1.319
7894.00,7.595685,24.91112,0.000040,24.040335,0.0005,1.320
7896.00,7.595282,24.91131,0.000040,24.040588,0.0005,1.319
7898.00,7.595271,24.91128,0.000039,24.041463,0.0006,1.319
7900.00,7.595762,24.91062,0.000039,24.040701,0.0006,1.319
7902.00,7.595962,24.90998,0.000039,24.041419,0.0005,1.318
7904.00,7.596488,24.91025,0.000039,24.040699,0.0006,1.318
7906.00,7.596038,24.91016,0.000039,24.041010,0.0005,1.318
7908.00,7.596173,24.90980,0.000040,24.040497,0.0006,1.319
7910.00,7.596405,24.91005,0.000039,24.040257,0.0006,1.319
7912.00,7.598531,24.90934,0.000039,24.040526,0.0005,1.319
7914.00,7.598372,24.90897,0.000041,24.040395,0.0005,1.319
7916.00,7.598653,24.91053,0.000041,24.040128,0.0005,1.319
7918.00,7.599041,24.91020,0.000039,24.039383,0.0005,1.319
7920.00,7.598688,24.91101,0.000039,24.039579,0.0006,1.319
7922.00,7.598249,24.91039,0.000040,24.040954,0.0005,1.319
7924.00,7.599361,24.91182,0.000038,24.040817,0.0005,1.319
7926.00,7.599316,24.91159,0.000040,24.040512,0.0006,1.318
7928.00,7.599306,24.91107,0.000041,24.041132,0.0006,1.318
7930.00,7.599826,24.91095,0.000039,24.040479,0.0006,1.318
7932.00,7.600617,24.90997,0.000038,24.040048,0.0005,1.319
7934.00,7.600721,24.91161,0.000038,24.041234,0.0005,1.319
7936.00,7.600786,24.91096,0.000038,24.040817,0.0006,1.318
7938.00,7.600822,24.91021,0.000038,24.040663,0.0006,1.318
7940.00,7.600168,24.91046,0.000038,24.040668,0.0005,1.319
7942.00,7.599909,24.91117,0.000039,24.041010,0.0006,1.318
7944.00,7.600880,24.91173,0.000038,24.040774,0.0005,1.319
7946.00,7.601174,24.91201,0.000039,24.040812,0.0005,1.318
7948.00,7.601046,24.91224,0.000040,24.040706,0.0006,1.318
7950.00,7.600813,24.91214,0.000040,24.039674,0.0006,1.319
7952.00,7.601407,24.91155,0.000040,24.042170,0.0006,1.319
7954.00,7.602173,24.91123,0.000039,24.040685,0.0006,1.318
7956.00,7.601944,24.91189,0.000040,24.040563,0.0005,1.318
7958.00,7.602539,24.91232,0.000039,24.040861,0.0006,1.318
7960.00,7.602847,24.91235,0.000039,24.040701,0.0006,1.318
7962.00,7.602585,24.91154,0.000038,24.041537,0.0006,1.319
7964.00,7.602745,24.91122,0.000039,24.041212,0.0006,1.318
7966.00,7.602946,24.91052,0.000039,24.041210,0.0006,1.318
7968.00,7.603014,24.91070,0.000039,24.041372,0.0006,1.318
7970.00,7.603188,24.91134,0.000038,24.039699,0.0005,1.318
7972.00,7.604403,24.91185,0.000040,24.041246,0.0006,1.317
7974.00,7.603882,24.91125,0.000037,24.038757,0.0005,1.318
7976.00,7.602874,24.91145,0.000039,24.040597,0.0005,1.318
7978.00,7.602556,24.91169,0.000039,24.042014,0.0006,1.319
7980.00,7.602541,24.91110,0.000039,24.041145,0.0006,1.318
7982.00,7.602365,24.91051,0.000040,24.040925,0.0005,1.318
7984.00,7.602278,24.91062,0.000037,24.041505,0.0005,1.318
7986.00,7.601439,24.91100,0.000039,24.041643,0.0006,1.318
7988.00,7.602029,24.90908,0.000041,24.041926,0.0005,1.317
7990.00,7.602297,24.91015,0.000043,24.040054,0.0006,1.318
7992.00,7.603258,24.90991,0.000039,24.040272,0.0005,1.318
7994.00,7.603891,24.91049,0.000039,24.040488,0.0005,1.318
7996.00,7.603686,24.90995,0.000038,24.041092,0.0006,1.318
7998.00,7.601887,24.91090,0.000037,24.040748,0.0005,1.319
8000.00,7.602660,24.91110,0.000038,24.041052,0.0005,1.318
8002.00,7.603815,24.91114,0.000039,24.041741,0.0005,1.318
8004.00,7.603854,24.91231,0.000039,24.040530,0.0005,1.318
8006.00,7.604308,24.91060,0.000038,24.041701,0.0006,1.318
8008.00,7.604692,24.91053,0.000039,24.043048,0.0006,1.318
8010.00,7.605223,24.91060,0.000039,24.044621,0.0006,1.317
8012.00,7.605264,24.91090,0.000039,24.041281,0.0005,1.317
8014.00,7.605564,24.91081,0.000037,24.041872,0.0006,1.318
8016.00,7.605266,24.91113,0.000039,24.040437,0.0006,1.318
8018.00,7.604285,24.91057,0.000040,24.040397,0.0005,1.317
8020.00,7.604233,24.91130,0.000039,24.040785,0.0006,1.318
8022.00,7.604886,24.91105,0.000037,24.039568,0.0006,1.318
8024.00,7.605455,24.90995,0.000040,24.041094,0.0005,1.317
8026.00,7.605056,24.91027,0.000039,24.040719,0.0006,1.318
8028.00,7.605458,24.90940,0.000039,24.040475,0.0005,1.318
8030.00,7.604610,24.90917,0.000045,24.040035,0.0005,1.318
8032.00,7.603447,24.90897,0.000037,24.042523,0.0006,1.317
8034.00,7.603831,24.91070,0.000034,24.040623,0.0006,1.317
8036.00,7.604197,24.91038,0.000030,24.034409,0.0005,1.318
8038.00,7.604117,24.91083,0.000031,24.036830,0.0005,1.318
8040.00,7.604229,24.91000,0.000038,24.042032,0.0005,1.318
8042.00,7.603933,24.91041,0.000038,24.043254,0.0006,1.318
8044.00,7.605114,24.91071,0.000037,24.041961,0.0006,1.317
8046.00,7.604715,24.91093,0.000039,24.039921,0.0005,1.318
8048.00,7.604496,24.91031,0.000038,24.039632,0.0005,1.318
8050.00,7.604176,24.91191,0.000039,24.040288,0.0005,1.317
8052.00,7.604573,24.91115,0.000039,24.040052,0.0005,1.317
8054.00,7.604783,24.91245,0.000040,24.039632,0.0005,1.318
8056.00,7.604671,24.91105,0.000038,24.040385,0.0005,1.318
8058.00,7.604695,24.91203,0.000036,24.039043,0.0005,1.318
8060.00,7.603994,24.91173,0.000038,24.040150,0.0005,1.318
8062.00,7.604734,24.91187,0.000038,24.041783,0.0005,1.317
8064.00,7.605017,24.91233,0.000041,24.040075,0.0005,1.317
8066.00,7.604855,24.91117,0.000039,24.040932,0.0005,1.317
8068.00,7.605888,24.91071,0.000039,24.039790,0.0005,1.317
8070.00,7.606451,24.91138,0.000037,24.039852,0.0005,1.317
8072.00,7.606601,24.91263,0.000038,24.041325,0.0005,1.317
8074.00,7.606509,24.91182,0.000040,24.040535,0.0006,1.317
8076.00,7.605952,24.91188,0.000039,24.039794,0.0005,1.317
8078.00,7.605052,24.91162,0.000039,24.040721,0.0005,1.317
8080.00,7.605541,24.91195,0.000039,24.040339,0.0005,1.317
8082.00,7.606632,24.91269,0.000039,24.041286,0.0005,1.317
8084.00,7.606436,24.91396,0.000038,24.040790,0.0005,1.317
8086.00,7.606659,24.91335,0.000036,24.039814,0.0005,1.317
8088.00,7.606025,24.91277,0.000038,24.041490,0.0006,1.317
8090.00,7.606014,24.91397,0.000040,24.040255,0.0006,1.317
8092.00,7.605838,24.91335,0.000038,24.040015,0.0005,1.318
8094.00,7.605350,24.91468,0.000038,24.040685,0.0005,1.318
8096.00,7.605955,24.91606,0.000042,24.040666,0.0005,1.317
8098.00,7.605263,24.91495,0.000039,24.041030,0.0005,1.317
8100.00,7.604839,24.91395,0.000039,24.041830,0.0005,1.316
8102.00,7.605979,24.91341,0.000039,24.040652,0.0005,1.317
8104.00,7.606179,24.91280,0.000039,24.040619,0.0005,1.317
8106.00,7.605584,24.91398,0.000038,24.040585,0.0005,1.317
8108.00,7.606533,24.91287,0.000040,24.041206,0.0005,1.317
8110.00,7.606852,24.91365,0.000041,24.041021,0.0005,1.317
8112.00,7.606766,24.91315,0.000040,24.040455,0.0005,1.317
8114.00,7.606565,24.91325,0.000037,24.038593,0.0005,1.317
8116.00,7.606671,24.91429,0.000040,24.040259,0.0005,1.317
8118.00,7.606293,24.91318,0.000040,24.041581,0.0005,1.316
8120.00,7.605919,24.91339,0.000040,24.040232,0.0005,1.317
8122.00,7.606178,24.91417,0.000039,24.040994,0.0005,1.317
8124.00,7.606545,24.91535,0.000038,24.041594,0.0005,1.317
8126.00,7.605321,24.91500,0.000038,24.040959,0.0005,1.317
8128.00,7.604787,24.91376,0.000038,24.039512,0.0005,1.317
8130.00,7.606246,24.91328,0.000039,24.039997,0.0005,1.316
8132.00,7.607320,24.91360,0.000039,24.039946,0.0005,1.317
8134.00,7.607441,24.91376,0.000037,24.040203,0.0005,1.317
8136.00,7.607402,24.91342,0.000039,24.040732,0.0005,1.316
8138.00,7.607060,24.91371,0.000038,24.040870,0.0006,1.316
8140.00,7.606759,24.91336,0.000038,24.040188,0.0006,1.317
8142.00,7.606575,24.91468,0.000038,24.039515,0.0005,1.316
8144.00,7.607255,24.91477,0.000039,24.040541,0.0005,1.316
8146.00,7.607081,24.91420,0.000039,24.040232,0.0006,1.317
8148.00,7.606493,24.91403,0.000040,24.040901,0.0005,1.317
8150.00,7.606666,24.91421,0.000037,24.040415,0.0005,1.317
8152.00,7.606570,24.91496,0.000038,24.039879,0.0006,1.317
8154.00,7.607473,24.91613,0.000039,24.039884,0.0005,1.316
8156.00,7.607300,24.91593,0.000039,24.040026,0.0005,1.317
8158.00,7.606976,24.91475,0.000038,24.040488,0.0005,1.317
8160.00,7.606488,24.91474,0.000037,24.040525,0.0005,1.317
8162.00,7.604963,24.91490,0.000037,24.039890,0.0005,1.316
8164.00,7.605947,24.91472,0.000039,24.040325,0.0005,1.316
8166.00,7.606419,24.91461,0.000040,24.040405,0.0005,1.316
8168.00,7.606106,24.91483,0.000039,24.039837,0.0005,1.316
8170.00,7.605488,24.91461,0.000039,24.040512,0.0006,1.316
8172.00,7.605613,24.91439,0.000039,24.039964,0.0005,1.316
8174.00,7.606491,24.91426,0.000039,24.040821,0.0005,1.316
8176.00,7.606256,24.91422,0.000037,24.040166,0.0005,1.316
8178.00,7.605704,24.91342,0.000037,24.040557,0.0005,1.316
8180.00,7.605909,24.91381,0.000039,24.040854,0.0005,1.316
8182.00,7.605822,24.91408,0.000040,24.040334,0.0005,1.315
8184.00,7.605523,24.91393,0.000039,24.041305,0.0005,1.316
8186.00,7.605773,24.91366,0.000038,24.040317,0.0005,1.316
8188.00,7.606089,24.91492,0.000039,24.040112,0.0006,1.315
8190.00,7.606174,24.91541,0.000039,24.040517,0.0006,1.315
8192.00,7.604970,24.91436,0.000039,24.041328,0.0005,1.315
8194.00,7.605382,24.91411,0.000040,24.040561,0.0005,1.316
8196.00,7.605916,24.91391,0.000039,24.040695,0.0005,1.316
8198.00,7.605828,24.91396,0.000039,24.040201,0.0005,1.316
8200.00,7.605409,24.91481,0.000038,24.039861,0.0005,1.315
8202.00,7.605829,24.91477,0.000037,24.040992,0.0005,1.315
8204.00,7.606163,24.91420,0.000039,24.040766,0.0005,1.316
8206.00,7.605637,24.91362,0.000039,24.040739,0.0005,1.315
8208.00,7.606004,24.91410,0.000037,24.041046,0.0005,1.316
8210.00,7.606732,24.91456,0.000037,24.040768,0.0005,1.315
8212.00,7.606829,24.91425,0.000038,24.040817,0.0005,1.315
8214.00,7.606726,24.91427,0.000037,24.040679,0.0005,1.315
8216.00,7.606017,24.91459,0.000037,24.040266,0.0005,1.316
8218.00,7.606015,24.91414,0.000038,24.040132,0.0005,1.315
8220.00,7.606113,24.91355,0.000037,24.040272,0.0005,1.315
8222.00,7.606049,24.91428,0.000038,24.040166,0.0006,1.314
8224.00,7.605962,24.91379,0.000037,24.040570,0.0005,1.316
8226.00,7.605610,24.91309,0.000036,24.040677,0.0005,1.316
8228.00,7.605900,24.91269,0.000038,24.040726,0.0005,1.315
8230.00,7.605754,24.91264,0.000039,24.041161,0.0005,1.314
8232.00,7.606709,24.91298,0.000038,24.040385,0.0005,1.315
8234.00,7.607345,24.91325,0.000039,24.041043,0.0005,1.315
8236.00,7.607175,24.91376,0.000039,24.039917,0.0006,1.315
8238.00,7.606812,24.91257,0.000037,24.040650,0.0005,1.315
8240.00,7.606484,24.91300,0.000040,24.040235,0.0005,1.315
8242.00,7.607615,24.91242,0.000039,24.040335,0.0005,1.315
8244.00,7.608487,24.91273,0.000038,24.040694,0.0005,1.315
8246.00,7.608595,24.91296,0.000039,24.041272,0.0005,1.314
8248.00,7.607361,24.91281,0.000040,24.040914,0.0005,1.315
8250.00,7.606848,24.91218,0.000038,24.040579,0.0005,1.315
8252.00,7.606551,24.91244,0.000039,24.040477,0.0005,1.314
8254.00,7.605880,24.91189,0.000038,24.041055,0.0005,1.314
8256.00,7.605883,24.91144,0.000039,24.040937,0.0005,1.314
8258.00,7.606584,24.91241,0.000039,24.040183,0.0006,1.314
8260.00,7.606840,24.91326,0.000039,24.040726,0.0005,1.315
8262.00,7.606864,24.91277,0.000038,24.040177,0.0005,1.314
8264.00,7.607320,24.91183,0.000038,24.039999,0.0005,1.314
8266.00,7.607311,24.91217,0.000038,24.040032,0.0005,1.314
8268.00,7.607240,24.91241,0.000038,24.039844,0.0005,1.314
8270.00,7.606626,24.91298,0.000038,24.040770,0.0005,1.314
8272.00,7.606910,24.91334,0.000038,24.040641,0.0005,1.314
8274.00,7.607459,24.91351,0.000039,24.039874,0.0005,1.314
8276.00,7.607178,24.91420,0.000038,24.041097,0.0005,1.314
8278.00,7.607730,24.91412,0.000038,24.041088,0.0005,1.314
8280.00,7.608495,24.91488,0.000038,24.040252,0.0005,1.315
8282.00,7.607264,24.91451,0.000039,24.039612,0.0005,1.313
8284.00,7.606654,24.91475,0.000038,24.039823,0.0005,1.314
8286.00,7.607684,24.91467,0.000038,24.040579,0.0005,1.313
8288.00,7.608323,24.91508,0.000039,24.041314,0.0005,1.314
8290.00,7.608266,24.91378,0.000037,24.040394,0.0006,1.314
8292.00,7.608460,24.91331,0.000037,24.040826,0.0005,1.314
8294.00,7.608345,24.91344,0.000038,24.040154,0.0005,1.315
8296.00,7.608715,24.91404,0.000037,24.039443,0.0005,1.314
8298.00,7.608530,24.91465,0.000038,24.040197,0.0005,1.313
8300.00,7.607823,24.91467,0.000037,24.041115,0.0005,1.314
8302.00,7.607614,24.91321,0.000038,24.040068,0.0005,1.314
8304.00,7.607330,24.91285,0.000040,24.040466,0.0005,1.314
8306.00,7.607442,24.91434,0.000039,24.040932,0.0005,1.313
8308.00,7.607555,24.91384,0.000039,24.040443,0.0005,1.313
8310.00,7.607008,24.91290,0.000038,24.040786,0.0005,1.313
8312.00,7.607582,24.91291,0.000037,24.040048,0.0005,1.314
8314.00,7.607671,24.91311,0.000037,24.040808,0.0005,1.314
8316.00,7.607860,24.91374,0.000037,24.040934,0.0005,1.314
8318.00,7.607564,24.91316,0.000037,24.039963,0.0005,1.314
8320.00,7.607672,24.91314,0.000038,24.040790,0.0005,1.313
8322.00,7.607899,24.91329,0.000038,24.040695,0.0005,1.314
8324.00,7.608498,24.91248,0.000038,24.040410,0.0005,1.314
8326.00,7.607942,24.91246,0.000039,24.040055,0.0005,1.314
8328.00,7.606399,24.91182,0.000039,24.040206,0.0005,1.314
8330.00,7.606494,24.91258,0.000039,24.040595,0.0005,1.313
8332.00,7.606436,24.91293,0.000040,24.041095,0.0005,1.314
8334.00,7.606447,24.91193,0.000040,24.039850,0.0005,1.314
8336.00,7.606508,24.91181,0.000038,24.040663,0.0005,1.313
8338.00,7.606224,24.91194,0.000038,24.040475,0.0005,1.313
8340.00,7.606392,24.91203,0.000039,24.040794,0.0005,1.313
8342.00,7.605907,24.91202,0.000037,24.040554,0.0005,1.314
8344.00,7.606115,24.91122,0.000038,24.040379,0.0005,1.313
8346.00,7.607053,24.91198,0.000038,24.040894,0.0006,1.313
8348.00,7.607257,24.91187,0.000038,24.040521,0.0005,1.313
8350.00,7.607514,24.91236,0.000039,24.040519,0.0005,1.313
8352.00,7.607576,24.91280,0.000039,24.041037,0.0005,1.312
8354.00,7.607050,24.91278,0.000038,24.040428,0.0005,1.313
8356.00,7.606708,24.91187,0.000038,24.040588,0.0005,1.313
8358.00,7.607022,24.91241,0.000038,24.040715,0.0005,1.314
8360.00,7.606861,24.91220,0.000038,24.040414,0.0005,1.313
8362.00,7.605944,24.91232,0.000038,24.040905,0.0005,1.313
8364.00,7.605471,24.91156,0.000037,24.040881,0.0005,1.313
8366.00,7.604767,24.91203,0.000038,24.040457,0.0005,1.312
8368.00,7.604917,24.91224,0.000039,24.040741,0.0005,1.313
8370.00,7.604754,24.91225,0.000038,24.040394,0.0005,1.313
8372.00,7.605504,24.91223,0.000037,24.040425,0.0005,1.313
8374.00,7.605414,24.91246,0.000037,24.040137,0.0005,1.313
8376.00,7.604907,24.91268,0.000037,24.040368,0.0005,1.313
8378.00,7.605622,24.91298,0.000037,24.040406,0.0005,1.313
8380.00,7.606004,24.91288,0.000037,24.040681,0.0005,1.312
8382.00,7.606705,24.91218,0.000039,24.039761,0.0005,1.312
8384.00,7.607238,24.91277,0.000039,24.040299,0.0005,1.313
8386.00,7.607096,24.91287,0.000038,24.041055,0.0005,1.312
8388.00,7.607713,24.91325,0.000038,24.040057,0.0005,1.312
8390.00,7.607618,24.91308,0.000037,24.040355,0.0006,1.312
8392.00,7.607530,24.91186,0.000037,24.039606,0.0005,1.313
8394.00,7.607360,24.91102,0.000040,24.039381,0.0005,1.313
8396.00,7.607333,24.91176,0.000038,24.039212,0.0005,1.312
8398.00,7.607378,24.91221,0.000036,24.040546,0.0005,1.313
8400.00,7.607060,24.91243,0.000037,24.040510,0.0005,1.312
8402.00,7.606426,24.91303,0.000038,24.040839,0.0005,1.312
8404.00,7.606771,24.91243,0.000037,24.040883,0.0005,1.312
@14,12.0000,24.0
8406.00,7.607471,24.91359,0.000038,24.039715,0.0005,1.312
8408.00,7.603651,24.91402,0.000038,24.039877,0.0005,1.312
8410.00,7.595374,24.91387,0.000039,24.040637,0.0004,1.312
8412.00,7.581849,24.91339,0.000039,24.040066,0.0005,1.311
8414.00,7.564118,24.91348,0.000038,24.040041,0.0005,1.311
8416.00,7.542722,24.91327,0.000038,24.040441,0.0005,1.311
8418.00,7.523644,24.91285,0.000037,24.041075,0.0005,1.312
8420.00,7.507069,24.91265,0.000038,24.040966,0.0005,1.312
8422.00,7.491711,24.91322,0.000037,24.039230,0.0005,1.313
8424.00,7.477542,24.91393,0.000038,24.040241,0.0005,1.313
8426.00,7.464501,24.91292,0.000036,24.040292,0.0005,1.312
8428.00,7.452626,24.91369,0.000036,24.040050,0.0005,1.312
8430.00,7.443115,24.91385,0.000037,24.041277,0.0005,1.312
8432.00,7.439337,24.91377,0.000036,24.040601,0.0005,1.312
8434.00,7.441565,24.91368,0.000037,24.040732,0.0005,1.313
8436.00,7.447497,24.91344,0.000036,24.040035,0.0005,1.314
8438.00,7.457887,24.91373,0.000036,24.039892,0.0005,1.313
8440.00,7.469668,24.91441,0.000036,24.040077,0.0005,1.313
8442.00,7.481621,24.91444,0.000036,24.040252,0.0005,1.312
8444.00,7.493221,24.91334,0.000038,24.040446,0.0005,1.312
8446.00,7.504061,24.91323,0.000039,24.041354,0.0005,1.311
8448.00,7.515416,24.91324,0.000038,24.040745,0.0005,1.311
8450.00,7.527023,24.91327,0.000038,24.040092,0.0005,1.311
8452.00,7.537622,24.91363,0.000040,24.040265,0.0005,1.311
8454.00,7.546741,24.91336,0.000038,24.040368,0.0005,1.311
8456.00,7.555187,24.91424,0.000038,24.040330,0.0005,1.311
8458.00,7.562540,24.91358,0.000039,24.040437,0.0005,1.311
8460.00,7.568484,24.91325,0.000038,24.040385,0.0005,1.311
8462.00,7.573612,24.91253,0.000036,24.040861,0.0005,1.311
8464.00,7.577872,24.91328,0.000039,24.041154,0.0005,1.310
8466.00,7.582656,24.91306,0.000038,24.040855,0.0005,1.310
8468.00,7.586362,24.91252,0.000037,24.040426,0.0005,1.310
8470.00,7.588534,24.91209,0.000037,24.039984,0.0005,1.311
8472.00,7.589803,24.91241,0.000037,24.040143,0.0005,1.310
8474.00,7.592266,24.91203,0.000037,24.040612,0.0005,1.310
8476.00,7.594103,24.91211,0.000036,24.040119,0.0005,1.311
8478.00,7.594456,24.91216,0.000035,24.040437,0.0005,1.311
8480.00,7.595194,24.91221,0.000037,24.040577,0.0005,1.311
8482.00,7.595138,24.91167,0.000038,24.039886,0.0005,1.311
8484.00,7.595839,24.91177,0.000037,24.040552,0.0005,1.311
8486.00,7.596760,24.91287,0.000037,24.038992,0.0005,1.310
8488.00,7.596706,24.91248,0.000039,24.040183,0.0005,1.310
8490.00,7.596007,24.91100,0.000040,24.040295,0.0005,1.310
8492.00,7.596137,24.91178,0.000041,24.040035,0.0005,1.310
8494.00,7.596051,24.91117,0.000038,24.040004,0.0005,1.310
8496.00,7.596014,24.91146,0.000038,24.040843,0.0005,1.310
8498.00,7.595331,24.91124,0.000037,24.041174,0.0005,1.310
8500.00,7.596157,24.91086,0.000039,24.040057,0.0005,1.310
8502.00,7.596456,24.91079,0.000038,24.040174,0.0005,1.310
8504.00,7.595889,24.91172,0.000039,24.040339,0.0005,1.310
8506.00,7.595754,24.91192,0.000039,24.040323,0.0004,1.310
8508.00,7.596962,24.91183,0.000038,24.041141,0.0004,1.310
8510.00,7.596680,24.91214,0.000038,24.041285,0.0005,1.310
8512.00,7.596636,24.91241,0.000037,24.040421,0.0005,1.310
8514.00,7.597372,24.91186,0.000038,24.040554,0.0005,1.310
8516.00,7.597434,24.91318,0.000040,24.040557,0.0005,1.310
8518.00,7.597597,24.91215,0.000039,24.039930,0.0004,1.309
8520.00,7.597560,24.91220,0.000037,24.039810,0.0005,1.310
8522.00,7.598394,24.91254,0.000039,24.041105,0.0005,1.310
8524.00,7.599406,24.91305,0.000038,24.040579,0.0005,1.310
8526.00,7.598976,24.91232,0.000038,24.040834,0.0005,1.309
8528.00,7.599332,24.91196,0.000038,24.040614,0.0005,1.310
8530.00,7.599814,24.91159,0.000038,24.039595,0.0005,1.310
8532.00,7.600096,24.91201,0.000037,24.039404,0.0005,1.309
8534.00,7.600050,24.91206,0.000037,24.040632,0.0005,1.309
8536.00,7.599521,24.91170,0.000038,24.040686,0.0005,1.309
8538.00,7.600566,24.91179,0.000036,24.040119,0.0006,1.310
8540.00,7.601196,24.91183,0.000036,24.040506,0.0005,1.310
8542.00,7.600056,24.91228,0.000037,24.040295,0.0005,1.309
8544.00,7.599319,24.91302,0.000039,24.040548,0.0005,1.309
8546.00,7.599091,24.91359,0.000038,24.041234,0.0005,1.309
8548.00,7.599584,24.91413,0.000038,24.039937,0.0005,1.310
8550.00,7.599520,24.91352,0.000037,24.039788,0.0005,1.308
8552.00,7.599665,24.91390,0.000039,24.040288,0.0005,1.309
8554.00,7.599576,24.91313,0.000038,24.040125,0.0005,1.308
8556.00,7.600423,24.91387,0.000039,24.039990,0.0005,1.308
8558.00,7.601216,24.91348,0.000039,24.039708,0.0005,1.309
8560.00,7.601052,24.91381,0.000037,24.040665,0.0005,1.310
8562.00,7.600952,24.91371,0.000037,24.041292,0.0005,1.309
8564.00,7.600774,24.91337,0.000038,24.040537,0.0005,1.309
8566.00,7.601114,24.91312,0.000039,24.040274,0.0005,1.309
8568.00,7.601953,24.91379,0.000039,24.040485,0.0005,1.308
8570.00,7.601364,24.91407,0.000038,24.040526,0.0005,1.308
8572.00,7.600708,24.91457,0.000039,24.040074,0.0005,1.308
8574.00,7.600532,24.91371,0.000039,24.040315,0.0005,1.309
8576.00,7.600998,24.91342,0.000038,24.039970,0.0005,1.308
8578.00,7.601819,24.91469,0.000039,24.040746,0.0005,1.308
8580.00,7.601156,24.91467,0.000038,24.041148,0.0005,1.308
8582.00,7.601252,24.91378,0.000038,24.040090,0.0005,1.308
8584.00,7.601547,24.91386,0.000038,24.041026,0.0005,1.308
8586.00,7.601213,24.91391,0.000038,24.040988,0.0005,1.308
8588.00,7.602171,24.91334,0.000038,24.040357,0.0005,1.308
8590.00,7.602829,24.91257,0.000037,24.040559,0.0005,1.308
8592.00,7.602960,24.91364,0.000037,24.040575,0.0005,1.309
8594.00,7.602995,24.91339,0.000036,24.039908,0.0005,1.308
8596.00,7.602703,24.91349,0.000037,24.040405,0.0005,1.308
8598.00,7.602279,24.91347,0.000039,24.040588,0.0005,1.308
8600.00,7.603155,24.91348,0.000038,24.040325,0.0005,1.309
8602.00,7.602594,24.91328,0.000037,24.040295,0.0005,1.308
8604.00,7.603550,24.91365,0.000039,24.040394,0.0005,1.308
8606.00,7.603315,24.91377,0.000039,24.040759,0.0005,1.307
8608.00,7.602486,24.91358,0.000038,24.041068,0.0005,1.308
8610.00,7.601452,24.91277,0.000038,24.040605,0.0005,1.308
8612.00,7.601076,24.91348,0.000038,24.039983,0.0005,1.308
8614.00,7.602049,24.91264,0.000039,24.039690,0.0005,1.308
8616.00,7.602419,24.91363,0.000037,24.040361,0.0005,1.307
8618.00,7.602519,24.91422,0.000037,24.041008,0.0005,1.308
8620.00,7.602741,24.91452,0.000036,24.040563,0.0004,1.307
8622.00,7.602510,24.91435,0.000038,24.040577,0.0005,1.308
8624.00,7.601722,24.91470,0.000037,24.040212,0.0005,1.308
8626.00,7.602298,24.91418,0.000038,24.040319,0.0005,1.308
8628.00,7.602357,24.91401,0.000038,24.039997,0.0005,1.308
8630.00,7.602757,24.91407,0.000037,24.040008,0.0005,1.308
8632.00,7.602824,24.91295,0.000038,24.040319,0.0005,1.308
8634.00,7.603017,24.91339,0.000038,24.039919,0.0005,1.307
8636.00,7.602985,24.91404,0.000036,24.040754,0.0005,1.308
8638.00,7.604530,24.91343,0.000036,24.039764,0.0005,1.308
8640.00,7.603928,24.91287,0.000041,24.039635,0.0005,1.307
8642.00,7.604044,24.91278,0.000041,24.040126,0.0004,1.307
8644.00,7.604048,24.91201,0.000038,24.039723,0.0005,1.307
8646.00,7.603746,24.91218,0.000039,24.039068,0.0004,1.307
8648.00,7.604019,24.91295,0.000037,24.040030,0.0005,1.307
8650.00,7.603298,24.91343,0.000037,24.039955,0.0005,1.307
8652.00,7.602791,24.91270,0.000038,24.040408,0.0005,1.307
8654.00,7.602936,24.91354,0.000038,24.040619,0.0005,1.307
8656.00,7.602622,24.91428,0.000037,24.040103,0.0005,1.307
8658.00,7.602381,24.91361,0.000038,24.040157,0.0005,1.307
8660.00,7.603027,24.91337,0.000038,24.040270,0.0005,1.307
8662.00,7.602767,24.91345,0.000038,24.039999,0.0005,1.307
8664.00,7.602889,24.91365,0.000039,24.040170,0.0005,1.306
8666.00,7.602686,24.91437,0.000040,24.039888,0.0005,1.306
8668.00,7.602821,24.91461,0.000038,24.040423,0.0005,1.307
8670.00,7.602436,24.91444,0.000038,24.040930,0.0005,1.307
8672.00,7.603273,24.91368,0.000037,24.040048,0.0005,1.306
8674.00,7.603790,24.91329,0.000038,24.040499,0.0004,1.307
8676.00,7.603723,24.91299,0.000038,24.040548,0.0005,1.307
8678.00,7.602916,24.91317,0.000037,24.040645,0.0005,1.307
8680.00,7.603329,24.91389,0.000036,24.040677,0.0005,1.306
8682.00,7.604208,24.91448,0.000038,24.040799,0.0005,1.307
8684.00,7.604195,24.91461,0.000038,24.040717,0.0005,1.307
8686.00,7.604207,24.91545,0.000039,24.040330,0.0005,1.307
8688.00,7.605195,24.91492,0.000038,24.039301,0.0005,1.307
8690.00,7.605614,24.91460,0.000037,24.039106,0.0005,1.307
8692.00,7.605946,24.91519,0.000038,24.040521,0.0005,1.307
8694.00,7.605472,24.91557,0.000038,24.041166,0.0005,1.306
8696.00,7.605597,24.91604,0.000036,24.040023,0.0005,1.306
8698.00,7.605155,24.91644,0.000038,24.039672,0.0005,1.306
8700.00,7.604861,24.91610,0.000039,24.039706,0.0005,1.306
8702.00,7.604797,24.91669,0.000040,24.040417,0.0005,1.306
8704.00,7.605380,24.91746,0.000038,24.040457,0.0005,1.306
8706.00,7.605132,24.91596,0.000037,24.041097,0.0004,1.306
8708.00,7.605480,24.91614,0.000036,24.040928,0.0005,1.307
8710.00,7.606115,24.91585,0.000038,24.039626,0.0005,1.306
8712.00,7.606542,24.91615,0.000037,24.040270,0.0005,1.306
8714.00,7.607165,24.91597,0.000039,24.040154,0.0005,1.306
8716.00,7.605786,24.91515,0.000038,24.040795,0.0005,1.306
8718.00,7.604671,24.91611,0.000039,24.039914,0.0005,1.306
8720.00,7.605107,24.91594,0.000039,24.040194,0.0005,1.306
8722.00,7.605641,24.91508,0.000038,24.040445,0.0005,1.306
8724.00,7.606426,24.91437,0.000037,24.040826,0.0005,1.306
8726.00,7.606310,24.91430,0.000039,24.040603,0.0005,1.305
8728.00,7.605699,24.91493,0.000040,24.040077,0.0005,1.305
8730.00,7.605610,24.91472,0.000039,24.040570,0.0005,1.306
8732.00,7.605662,24.91478,0.000038,24.040128,0.0005,1.305
8734.00,7.606552,24.91437,0.000038,24.039826,0.0005,1.306
8736.00,7.606498,24.91409,0.000039,24.040230,0.0005,1.306
8738.00,7.605997,24.91431,0.000037,24.040415,0.0005,1.306
8740.00,7.605524,24.91508,0.000038,24.040388,0.0005,1.305
8742.00,7.605589,24.91457,0.000039,24.040537,0.0005,1.305
8744.00,7.605976,24.91357,0.000038,24.040728,0.0005,1.305
8746.00,7.606508,24.91377,0.000038,24.040774,0.0005,1.305
8748.00,7.607161,24.91377,0.000037,24.039419,0.0005,1.305
8750.00,7.606363,24.91480,0.000038,24.040457,0.0005,1.305
8752.00,7.606109,24.91485,0.000038,24.040165,0.0005,1.305
8754.00,7.606926,24.91547,0.000037,24.040965,0.0006,1.305
8756.00,7.607821,24.91616,0.000037,24.040319,0.0005,1.305
8758.00,7.607703,24.91536,0.000037,24.040455,0.0005,1.305
8760.00,7.606709,24.91449,0.000036,24.040790,0.0005,1.306
8762.00,7.606254,24.91449,0.000038,24.041021,0.0005,1.305
8764.00,7.606536,24.91555,0.000039,24.040805,0.0005,1.304
8766.00,7.606270,24.91478,0.000038,24.039639,0.0005,1.304
8768.00,7.606133,24.91448,0.000038,24.039826,0.0005,1.305
8770.00,7.606408,24.91466,0.000039,24.040974,0.0005,1.305
8772.00,7.605949,24.91479,0.000038,24.041063,0.0005,1.305
8774.00,7.606295,24.91512,0.000037,24.040668,0.0005,1.305
8776.00,7.606183,24.91506,0.000038,24.040219,0.0005,1.305
8778.00,7.606248,24.91508,0.000038,24.040206,0.0005,1.305
8780.00,7.605342,24.91650,0.000039,24.040685,0.0005,1.305
8782.00,7.604637,24.91555,0.000039,24.040715,0.0006,1.304
8784.00,7.604338,24.91640,0.000039,24.039879,0.0005,1.304
8786.00,7.604276,24.91620,0.000037,24.040237,0.0005,1.305
8788.00,7.604541,24.91560,0.000036,24.039923,0.0005,1.305
8790.00,7.604414,24.91555,0.000037,24.040610,0.0005,1.304
8792.00,7.605136,24.91522,0.000037,24.040084,0.0005,1.304
8794.00,7.605842,24.91556,0.000038,24.040106,0.0005,1.305
8796.00,7.606354,24.91567,0.000037,24.040568,0.0005,1.304
8798.00,7.605766,24.91557,0.000037,24.040210,0.0005,1.304
8800.00,7.605476,24.91569,0.000038,24.041041,0.0005,1.304
8802.00,7.606444,24.91544,0.000037,24.040461,0.0005,1.305
8804.00,7.607295,24.91584,0.000038,24.040392,0.0005,1.304
8806.00,7.606543,24.91574,0.000037,24.039934,0.0005,1.305
8808.00,7.606062,24.91540,0.000039,24.040519,0.0005,1.304
8810.00,7.605947,24.91615,0.000039,24.040365,0.0005,1.304
8812.00,7.606089,24.91524,0.000037,24.040048,0.0005,1.304
8814.00,7.606540,24.91460,0.000037,24.040603,0.0005,1.304
8816.00,7.606650,24.91500,0.000040,24.040619,0.0005,1.303
8818.00,7.606046,24.91504,0.000038,24.040546,0.0005,1.304
8820.00,7.604628,24.91542,0.000037,24.040390,0.0005,1.304
8822.00,7.604714,24.91620,0.000037,24.040477,0.0005,1.304
8824.00,7.605237,24.91540,0.000037,24.039748,0.0005,1.304
8826.00,7.604333,24.91560,0.000037,24.039995,0.0005,1.304
8828.00,7.604340,24.91579,0.000038,24.039852,0.0005,1.304
8830.00,7.604192,24.91569,0.000038,24.039397,0.0005,1.304
8832.00,7.603169,24.91561,0.000038,24.040226,0.0005,1.304
8834.00,7.604519,24.91544,0.000038,24.039759,0.0005,1.304
8836.00,7.605104,24.91479,0.000038,24.039939,0.0005,1.304
8838.00,7.605806,24.91567,0.000038,24.040815,0.0005,1.304
8840.00,7.605972,24.91444,0.000037,24.040392,0.0004,1.304
8842.00,7.606079,24.91437,0.000038,24.039881,0.0005,1.304
8844.00,7.605901,24.91417,0.000038,24.040275,0.0005,1.304
8846.00,7.606357,24.91404,0.000037,24.039886,0.0005,1.304
8848.00,7.605944,24.91467,0.000038,24.039826,0.0005,1.303
8850.00,7.605993,24.91546,0.000037,24.040064,0.0005,1.304
8852.00,7.606130,24.91471,0.000036,24.040341,0.0005,1.303
8854.00,7.606768,24.91457,0.000037,24.039854,0.0005,1.303
8856.00,7.607029,24.91480,0.000037,24.040168,0.0005,1.303
8858.00,7.607086,24.91654,0.000037,24.039930,0.0005,1.303
8860.00,7.606522,24.91559,0.000039,24.040072,0.0005,1.303
8862.00,7.606210,24.91576,0.000038,24.040319,0.0005,1.303
8864.00,7.606602,24.91511,0.000037,24.039821,0.0005,1.303
8866.00,7.606872,24.91585,0.000039,24.039501,0.0005,1.303
8868.00,7.606899,24.91664,0.000038,24.039837,0.0004,1.304
8870.00,7.606644,24.91667,0.000036,24.040019,0.0005,1.303
8872.00,7.605692,24.91659,0.000037,24.040650,0.0005,1.303
8874.00,7.605351,24.91559,0.000037,24.040717,0.0005,1.303
8876.00,7.606455,24.91539,0.000037,24.040317,0.0005,1.303
8878.00,7.606504,24.91494,0.000038,24.040159,0.0005,1.303
8880.00,7.607007,24.91549,0.000037,24.040699,0.0005,1.303
8882.00,7.607017,24.91513,0.000037,24.040699,0.0005,1.303
8884.00,7.606065,24.91535,0.000037,24.040246,0.0005,1.303
8886.00,7.605334,24.91530,0.000038,24.040315,0.0005,1.303
8888.00,7.605499,24.91532,0.000038,24.039912,0.0005,1.303
8890.00,7.605900,24.91502,0.000038,24.040541,0.0005,1.303
8892.00,7.605947,24.91538,0.000039,24.040492,0.0004,1.303
8894.00,7.606801,24.91538,0.000036,24.039846,0.0005,1.303
8896.00,7.606356,24.91606,0.000037,24.040334,0.0005,1.302
8898.00,7.605931,24.91521,0.000038,24.040352,0.0005,1.302
8900.00,7.606880,24.91466,0.000039,24.040190,0.0005,1.303
8902.00,7.607592,24.91519,0.000037,24.040195,0.0005,1.303
8904.00,7.607502,24.91473,0.000037,24.039794,0.0005,1.302
8906.00,7.606616,24.91508,0.000038,24.040966,0.0005,1.302
8908.00,7.606788,24.91528,0.000038,24.041012,0.0005,1.303
8910.00,7.607473,24.91503,0.000037,24.040083,0.0005,1.304
8912.00,7.607951,24.91427,0.000037,24.040428,0.0005,1.303
8914.00,7.607480,24.91384,0.000036,24.040301,0.0005,1.303
8916.00,7.607270,24.91391,0.000037,24.039995,0.0005,1.302
8918.00,7.607931,24.91378,0.000037,24.040168,0.0005,1.303
8920.00,7.608084,24.91261,0.000038,24.039917,0.0005,1.303
8922.00,7.607806,24.91304,0.000038,24.040028,0.0005,1.303
8924.00,7.607559,24.91194,0.000037,24.040459,0.0005,1.303
8926.00,7.607586,24.91113,0.000038,24.040494,0.0005,1.302
8928.00,7.606976,24.91174,0.000038,24.040521,0.0005,1.302
8930.00,7.606774,24.91241,0.000038,24.040174,0.0005,1.303
8932.00,7.607079,24.91291,0.000037,24.039719,0.0005,1.303
8934.00,7.606200,24.91369,0.000037,24.040341,0.0005,1.302
8936.00,7.607202,24.91417,0.000037,24.040406,0.0005,1.303
8938.00,7.607239,24.91405,0.000037,24.040592,0.0005,1.303
8940.00,7.606360,24.91389,0.000036,24.040926,0.0005,1.303
8942.00,7.605968,24.91403,0.000037,24.040761,0.0005,1.302
8944.00,7.606258,24.91358,0.000038,24.040785,0.0005,1.302
8946.00,7.606074,24.91305,0.000039,24.040701,0.0005,1.301
8948.00,7.606178,24.91307,0.000039,24.040639,0.0005,1.302
8950.00,7.607220,24.91396,0.000038,24.040754,0.0005,1.304
8952.00,7.607064,24.91363,0.000037,24.040954,0.0005,1.303
8954.00,7.607505,24.91348,0.000037,24.040815,0.0005,1.303
8956.00,7.607128,24.91393,0.000036,24.040675,0.0005,1.302
8958.00,7.607030,24.91402,0.000037,24.040263,0.0005,1.302
8960.00,7.606888,24.91427,0.000037,24.040806,0.0005,1.302
8962.00,7.607795,24.91469,0.000038,24.040081,0.0005,1.302
8964.00,7.607860,24.91481,0.000038,24.040621,0.0005,1.303
8966.00,7.606177,24.91511,0.000038,24.040797,0.0005,1.302
8968.00,7.606317,24.91433,0.000038,24.040312,0.0005,1.302
8970.00,7.606876,24.91521,0.000038,24.040748,0.0005,1.301
8972.00,7.606775,24.91539,0.000038,24.040217,0.0005,1.302
8974.00,7.607068,24.91539,0.000037,24.040372,0.0005,1.303
8976.00,7.607910,24.91586,0.000037,24.040339,0.0005,1.302
8978.00,7.607992,24.91529,0.000038,24.040705,0.0005,1.302
8980.00,7.607368,24.91469,0.000038,24.040010,0.0005,1.302
8982.00,7.607723,24.91416,0.000037,24.039272,0.0005,1.302
8984.00,7.607519,24.91383,0.000038,24.039523,0.0005,1.302
8986.00,7.606552,24.91352,0.000040,24.039454,0.0005,1.302
8988.00,7.606390,24.91443,0.000037,24.039848,0.0005,1.303
8990.00,7.607292,24.91459,0.000037,24.039581,0.0005,1.302
8992.00,7.607811,24.91412,0.000041,24.040215,0.0005,1.302
8994.00,7.607718,24.91525,0.000038,24.040339,0.0005,1.302
8996.00,7.607682,24.91603,0.000038,24.040086,0.0005,1.302
8998.00,7.607284,24.91616,0.000039,24.040366,0.0005,1.302
9000.00,7.607370,24.91624,0.000037,24.040394,0.0005,1.302
9002.00,7.607560,24.91603,0.000037,24.040214,0.0005,1.302
9004.00,7.607897,24.91680,0.000038,24.040259,0.0005,1.302
@15,12.0000,24.0
9006.00,7.608176,24.91585,0.000039,24.040083,0.0005,1.301
9008.00,7.604969,24.91640,0.000039,24.040490,0.0005,1.302
9010.00,7.597370,24.91737,0.000038,24.040679,0.0005,1.301
9012.00,7.585278,24.91665,0.000039,24.040895,0.0005,1.301
9014.00,7.567127,24.91553,0.000038,24.041061,0.0005,1.301
9016.00,7.547937,24.91561,0.000038,24.040410,0.0005,1.301
9018.00,7.530698,24.91596,0.000037,24.040099,0.0004,1.302
9020.00,7.514448,24.91649,0.000038,24.040903,0.0005,1.302
9022.00,7.499268,24.91567,0.000038,24.040150,0.0006,1.302
9024.00,7.485248,24.91495,0.000037,24.040561,0.0005,1.302
9026.00,7.472710,24.91483,0.000034,24.040565,0.0005,1.303
9028.00,7.462406,24.91487,0.000036,24.039637,0.0005,1.303
9030.00,7.453826,24.91376,0.000037,24.039986,0.0005,1.303
9032.00,7.450899,24.91449,0.000036,24.040232,0.0005,1.303
9034.00,7.453521,24.91433,0.000037,24.040370,0.0005,1.303
9036.00,7.459726,24.91408,0.000036,24.040974,0.0005,1.304
9038.00,7.470069,24.91415,0.000036,24.040366,0.0005,1.304
9040.00,7.482243,24.91404,0.000036,24.040535,0.0005,1.303
9042.00,7.494038,24.91441,0.000036,24.040286,0.0005,1.302
9044.00,7.505448,24.91363,0.000037,24.040766,0.0005,1.302
9046.00,7.516874,24.91352,0.000037,24.040295,0.0005,1.301
9048.00,7.527965,24.91386,0.000039,24.039795,0.0005,1.301
9050.00,7.538068,24.91473,0.000039,24.039917,0.0005,1.301
9052.00,7.546933,24.91495,0.000038,24.040326,0.0005,1.302
9054.00,7.555885,24.91506,0.000038,24.039712,0.0005,1.301
9056.00,7.563201,24.91526,0.000038,24.040672,0.0005,1.301
9058.00,7.569893,24.91426,0.000038,24.039246,0.0004,1.302
9060.00,7.574981,24.91395,0.000038,24.040448,0.0005,1.302
9062.00,7.579459,24.91414,0.000038,24.040108,0.0005,1.302
9064.00,7.583784,24.91430,0.000037,24.040050,0.0005,1.302
9066.00,7.586719,24.91341,0.000037,24.040857,0.0005,1.301
9068.00,7.588906,24.91299,0.000037,24.040083,0.0005,1.301
9070.00,7.591414,24.91361,0.000037,24.040646,0.0004,1.302
9072.00,7.593335,24.91350,0.000038,24.039275,0.0004,1.301
9074.00,7.595285,24.91381,0.000038,24.040299,0.0005,1.301
9076.00,7.596681,24.91375,0.000038,24.041003,0.0005,1.301
9078.00,7.597706,24.91338,0.000037,24.040181,0.0005,1.301
9080.00,7.598227,24.91334,0.000038,24.039870,0.0005,1.301
9082.00,7.598006,24.91376,0.000037,24.040474,0.0005,1.301
9084.00,7.598054,24.91440,0.000038,24.039974,0.0005,1.302
9086.00,7.597779,24.91375,0.000037,24.040450,0.0005,1.301
9088.00,7.598721,24.91368,0.000038,24.040625,0.0005,1.301
9090.00,7.599170,24.91363,0.000038,24.040312,0.0005,1.301
9092.00,7.597911,24.91364,0.000038,24.039454,0.0005,1.302
9094.00,7.597412,24.91479,0.000037,24.040230,0.0004,1.301
9096.00,7.598122,24.91426,0.000038,24.039074,0.0005,1.301
9098.00,7.598115,24.91364,0.000039,24.040179,0.0005,1.301
9100.00,7.597837,24.91445,0.000037,24.040306,0.0005,1.301
9102.00,7.597642,24.91504,0.000038,24.039810,0.0005,1.301
9104.00,7.597718,24.91588,0.000036,24.040619,0.0005,1.301
9106.00,7.597466,24.91603,0.000036,24.039886,0.0005,1.301
9108.00,7.598002,24.91527,0.000037,24.040215,0.0005,1.301
9110.00,7.597532,24.91528,0.000038,24.040426,0.0004,1.301
9112.00,7.597051,24.91566,0.000037,24.040201,0.0005,1.301
9114.00,7.597335,24.91631,0.000037,24.040699,0.0004,1.301
9116.00,7.597035,24.91743,0.000038,24.040343,0.0005,1.302
9118.00,7.597835,24.91651,0.000037,24.040614,0.0004,1.302
9120.00,7.599196,24.91573,0.000037,24.040334,0.0005,1.301
9122.00,7.600126,24.91693,0.000037,24.040726,0.0005,1.301
9124.00,7.600598,24.91656,0.000037,24.040319,0.0005,1.301
9126.00,7.600650,24.91640,0.000037,24.041008,0.0005,1.301
9128.00,7.600601,24.91731,0.000039,24.040728,0.0005,1.300
9130.00,7.601051,24.91636,0.000038,24.040108,0.0005,1.301
9132.00,7.600290,24.91691,0.000038,24.040670,0.0005,1.301
9134.00,7.600484,24.91691,0.000039,24.040281,0.0005,1.301
9136.00,7.600661,24.91609,0.000039,24.039588,0.0004,1.302
9138.00,7.600881,24.91710,0.000037,24.040186,0.0005,1.301
9140.00,7.600453,24.91733,0.000038,24.040486,0.0005,1.301
9142.00,7.600004,24.91716,0.000037,24.040423,0.0005,1.301
9144.00,7.600794,24.91696,0.000037,24.041068,0.0005,1.301
9146.00,7.601559,24.91577,0.000036,24.039783,0.0006,1.300
9148.00,7.600117,24.91658,0.000036,24.039581,0.0005,1.300
9150.00,7.600244,24.91645,0.000038,24.039648,0.0005,1.301
9152.00,7.600636,24.91602,0.000037,24.040037,0.0005,1.301
9154.00,7.601216,24.91606,0.000038,24.040183,0.0004,1.301
9156.00,7.601747,24.91597,0.000038,24.040408,0.0005,1.301
9158.00,7.600912,24.91702,0.000037,24.040230,0.0004,1.301
9160.00,7.600588,24.91705,0.000038,24.040368,0.0005,1.300
9162.00,7.600643,24.91746,0.000037,24.039859,0.0005,1.300
9164.00,7.599954,24.91773,0.000037,24.040272,0.0005,1.301
9166.00,7.599278,24.91688,0.000037,24.039834,0.0005,1.301
9168.00,7.598690,24.91706,0.000037,24.040048,0.0005,1.301
9170.00,7.599788,24.91825,0.000037,24.040223,0.0005,1.301
9172.00,7.600408,24.91852,0.000038,24.040786,0.0005,1.300
9174.00,7.600966,24.91741,0.000037,24.039559,0.0005,1.301
9176.00,7.601168,24.91816,0.000038,24.040261,0.0005,1.301
9178.00,7.601301,24.91684,0.000037,24.040721,0.0005,1.301
9180.00,7.601313,24.91745,0.000037,24.040728,0.0005,1.300
9182.00,7.602344,24.91772,0.000036,24.040548,0.0005,1.301
9184.00,7.603289,24.91791,0.000038,24.040592,0.0005,1.300
9186.00,7.604037,24.91878,0.000038,24.040323,0.0005,1.301
9188.00,7.604856,24.91780,0.000038,24.040212,0.0005,1.300
9190.00,7.605162,24.91780,0.000037,24.040501,0.0005,1.301
9192.00,7.604351,24.91716,0.000037,24.040550,0.0004,1.301
9194.00,7.603865,24.91762,0.000037,24.040605,0.0005,1.301
9196.00,7.602574,24.91812,0.000036,24.040330,0.0004,1.301
9198.00,7.602516,24.91842,0.000035,24.039617,0.0005,1.301
9200.00,7.603212,24.91790,0.000037,24.040301,0.0005,1.301
9202.00,7.603059,24.91836,0.000036,24.039903,0.0005,1.301
9204.00,7.602980,24.91719,0.000036,24.041050,0.0005,1.301
9206.00,7.602475,24.91718,0.000037,24.040623,0.0005,1.301
9208.00,7.602876,24.91728,0.000038,24.040186,0.0005,1.301
9210.00,7.604074,24.91754,0.000039,24.039897,0.0005,1.300
9212.00,7.603928,24.91773,0.000038,24.039639,0.0005,1.301
9214.00,7.603632,24.91757,0.000037,24.039817,0.0005,1.301
9216.00,7.603929,24.91721,0.000036,24.040008,0.0004,1.301
9218.00,7.603866,24.91704,0.000038,24.040548,0.0005,1.300
9220.00,7.604443,24.91598,0.000038,24.039828,0.0005,1.300
9222.00,7.605234,24.91695,0.000037,24.040281,0.0005,1.301
9224.00,7.604809,24.91716,0.000037,24.040625,0.0005,1.301
9226.00,7.603859,24.91656,0.000037,24.039708,0.0005,1.301
9228.00,7.603505,24.91785,0.000038,24.039792,0.0005,1.301
9230.00,7.604045,24.91753,0.000036,24.040228,0.0005,1.301
9232.00,7.603808,24.91585,0.000036,24.039859,0.0005,1.300
9234.00,7.603772,24.91651,0.000036,24.039715,0.0004,1.300
9236.00,7.603600,24.91700,0.000039,24.040619,0.0005,1.300
9238.00,7.602988,24.91787,0.000038,24.040121,0.0005,1.301
9240.00,7.602577,24.91756,0.000038,24.040317,0.0004,1.300
9242.00,7.603741,24.91774,0.000039,24.041186,0.0005,1.300
9244.00,7.603166,24.91677,0.000037,24.040061,0.0005,1.300
9246.00,7.602382,24.91769,0.000037,24.040523,0.0005,1.300
9248.00,7.601464,24.91891,0.000038,24.041790,0.0005,1.301
9250.00,7.601329,24.91678,0.000039,24.039599,0.0005,1.300
9252.00,7.602463,24.91639,0.000038,24.039348,0.0004,1.301
9254.00,7.603297,24.91727,0.000037,24.041748,0.0004,1.301
9256.00,7.603572,24.91688,0.000036,24.040992,0.0005,1.300
9258.00,7.602846,24.91732,0.000036,24.040548,0.0005,1.300
9260.00,7.603445,24.91635,0.000036,24.040372,0.0005,1.300
9262.00,7.604639,24.91623,0.000037,24.039819,0.0005,1.300
9264.00,7.603868,24.91558,0.000037,24.040312,0.0005,1.300
9266.00,7.604246,24.91657,0.000039,24.041385,0.0005,1.299
9268.00,7.604380,24.91594,0.000038,24.040588,0.0005,1.300
9270.00,7.604098,24.91611,0.000038,24.040381,0.0005,1.300
9272.00,7.604701,24.91596,0.000037,24.040221,0.0005,1.300
9274.00,7.604937,24.91681,0.000037,24.039870,0.0005,1.301
9276.00,7.603914,24.91626,0.000037,24.040565,0.0005,1.300
9278.00,7.604040,24.91616,0.000036,24.040312,0.0005,1.300
9280.00,7.603960,24.91699,0.000037,24.040677,0.0005,1.301
9282.00,7.603467,24.91647,0.000037,24.041321,0.0005,1.300
9284.00,7.603642,24.91574,0.000037,24.039748,0.0005,1.301
9286.00,7.603861,24.91656,0.000038,24.040294,0.0005,1.300
9288.00,7.603479,24.91680,0.000037,24.040368,0.0005,1.300
9290.00,7.603558,24.91564,0.000038,24.039695,0.0005,1.300
9292.00,7.603783,24.91589,0.000038,24.040128,0.0005,1.300
9294.00,7.604609,24.91603,0.000037,24.040146,0.0005,1.300
9296.00,7.605461,24.91569,0.000037,24.040190,0.0005,1.300
9298.00,7.605491,24.91638,0.000036,24.040859,0.0005,1.300
9300.00,7.604594,24.91571,0.000037,24.040255,0.0005,1.300
9302.00,7.604159,24.91550,0.000037,24.040466,0.0005,1.301
9304.00,7.603937,24.91553,0.000036,24.040465,0.0005,1.300
9306.00,7.604488,24.91529,0.000036,24.039935,0.0005,1.300
9308.00,7.605774,24.91631,0.000037,24.040346,0.0005,1.300
9310.00,7.605166,24.91605,0.000036,24.040915,0.0005,1.301
9312.00,7.605182,24.91777,0.000037,24.040659,0.0004,1.300
9314.00,7.606122,24.91558,0.000036,24.040463,0.0005,1.300
9316.00,7.605935,24.91623,0.000039,24.040125,0.0005,1.300
9318.00,7.605627,24.91579,0.000039,24.040352,0.0005,1.299
9320.00,7.605879,24.91540,0.000035,24.040243,0.0005,1.300
9322.00,7.605617,24.91663,0.000035,24.040110,0.0005,1.300
9324.00,7.604464,24.91488,0.000036,24.040250,0.0005,1.300
9326.00,7.603569,24.91629,0.000035,24.040459,0.0005,1.301
9328.00,7.603495,24.91536,0.000036,24.040648,0.0005,1.300
9330.00,7.603639,24.91526,0.000038,24.040530,0.0006,1.300
9332.00,7.604571,24.91465,0.000037,24.040879,0.0005,1.300
9334.00,7.605099,24.91496,0.000037,24.040325,0.0005,1.300
9336.00,7.605121,24.91524,0.000037,24.040337,0.0005,1.300
9338.00,7.604624,24.91359,0.000036,24.039977,0.0005,1.300
9340.00,7.605024,24.91397,0.000035,24.039832,0.0005,1.300
9342.00,7.605169,24.91424,0.000037,24.040421,0.0005,1.300
9344.00,7.603888,24.91434,0.000037,24.040455,0.0005,1.300
9346.00,7.603669,24.91497,0.000037,24.040730,0.0005,1.300
9348.00,7.605335,24.91449,0.000037,24.041266,0.0005,1.300
9350.00,7.606420,24.91339,0.000037,24.040325,0.0007,1.299
9352.00,7.604775,24.91427,0.000038,24.040706,0.0005,1.300
9354.00,7.604806,24.91466,0.000037,24.040643,0.0005,1.301
9356.00,7.605061,24.91545,0.000037,24.040550,0.0005,1.300
9358.00,7.605207,24.91553,0.000036,24.040714,0.0005,1.300
9360.00,7.605327,24.91566,0.000036,24.041145,0.0005,1.300
9362.00,7.605196,24.91564,0.000036,24.040985,0.0005,1.300
9364.00,7.604940,24.91610,0.000037,24.040334,0.0005,1.300
9366.00,7.605070,24.91650,0.000038,24.041072,0.0005,1.299
9368.00,7.604612,24.91645,0.000038,24.040339,0.0005,1.300
9370.00,7.604709,24.91562,0.000037,24.040946,0.0005,1.300
9372.00,7.605666,24.91540,0.000038,24.040550,0.0005,1.300
9374.00,7.606128,24.91516,0.000037,24.040166,0.0005,1.300
9376.00,7.605903,24.91512,0.000037,24.040512,0.0005,1.300
9378.00,7.606211,24.91476,0.000037,24.040910,0.0005,1.300
9380.00,7.605180,24.91497,0.000038,24.041376,0.0005,1.300
9382.00,7.604984,24.91452,0.000036,24.040435,0.0005,1.300
9384.00,7.605110,24.91494,0.000038,24.040630,0.0005,1.300
9386.00,7.604912,24.91431,0.000038,24.040799,0.0005,1.300
9388.00,7.604837,24.91407,0.000038,24.040388,0.0005,1.300
9390.00,7.606118,24.91460,0.000038,24.041323,0.0005,1.300
9392.00,7.606443,24.91455,0.000037,24.041025,0.0005,1.301
9394.00,7.605050,24.91470,0.000036,24.040341,0.0005,1.300
9396.00,7.605673,24.91439,0.000036,24.040395,0.0005,1.300
9398.00,7.606233,24.91441,0.000037,24.039959,0.0005,1.300
9400.00,7.605304,24.91437,0.000038,24.040365,0.0005,1.299
9402.00,7.605808,24.91437,0.000038,24.040957,0.0005,1.300
9404.00,7.606003,24.91455,0.000038,24.040546,0.0005,1.299
9406.00,7.606946,24.91442,0.000038,24.041317,0.0005,1.300
9408.00,7.607099,24.91453,0.000038,24.040386,0.0005,1.300
9410.00,7.606072,24.91509,0.000037,24.039734,0.0005,1.300
9412.00,7.605948,24.91590,0.000037,24.039981,0.0005,1.300
9414.00,7.606042,24.91437,0.000038,24.040639,0.0005,1.300
9416.00,7.605643,24.91487,0.000038,24.040965,0.0005,1.300
9418.00,7.606323,24.91401,0.000038,24.040183,0.0004,1.300
9420.00,7.606382,24.91439,0.000038,24.040797,0.0005,1.300
9422.00,7.606404,24.91415,0.000039,24.040348,0.0005,1.300
9424.00,7.606936,24.91474,0.000037,24.040766,0.0005,1.300
9426.00,7.606768,24.91438,0.000037,24.040365,0.0005,1.299
9428.00,7.606338,24.91384,0.000037,24.039855,0.0005,1.300
9430.00,7.606306,24.91358,0.000037,24.040044,0.0005,1.301
9432.00,7.606142,24.91322,0.000037,24.040206,0.0005,1.300
9434.00,7.606622,24.91275,0.000037,24.040126,0.0005,1.300
9436.00,7.606205,24.91295,0.000037,24.040554,0.0005,1.300
9438.00,7.605288,24.91419,0.000038,24.040525,0.0005,1.300
9440.00,7.605488,24.91360,0.000038,24.040970,0.0005,1.300
9442.00,7.605715,24.91318,0.000038,24.039879,0.0005,1.299
9444.00,7.605590,24.91393,0.000039,24.040412,0.0005,1.300
9446.00,7.606522,24.91419,0.000039,24.040048,0.0005,1.300
9448.00,7.606429,24.91345,0.000038,24.040548,0.0005,1.300
9450.00,7.606271,24.91285,0.000038,24.040483,0.0005,1.300
9452.00,7.606218,24.91310,0.000038,24.040212,0.0005,1.300
9454.00,7.605792,24.91304,0.000038,24.040299,0.0005,1.300
9456.00,7.605266,24.91345,0.000038,24.040235,0.0005,1.300
9458.00,7.605770,24.91390,0.000038,24.040674,0.0005,1.300
9460.00,7.606348,24.91476,0.000038,24.040870,0.0005,1.300
9462.00,7.605711,24.91402,0.000038,24.040648,0.0005,1.300
9464.00,7.605778,24.91381,0.000039,24.040717,0.0005,1.300
9466.00,7.606665,24.91428,0.000039,24.040879,0.0005,1.299
9468.00,7.606709,24.91390,0.000038,24.040479,0.0005,1.300
9470.00,7.605942,24.91437,0.000038,24.040708,0.0005,1.301
9472.00,7.607003,24.91473,0.000037,24.040039,0.0005,1.300
9474.00,7.606447,24.91410,0.000036,24.041192,0.0005,1.300
9476.00,7.606026,24.91374,0.000036,24.040368,0.0005,1.300
9478.00,7.605686,24.91374,0.000038,24.040370,0.0005,1.300
9480.00,7.606058,24.91377,0.000038,24.040541,0.0005,1.300
9482.00,7.606735,24.91405,0.000038,24.039286,0.0005,1.300
9484.00,7.606225,24.91335,0.000038,24.040154,0.0005,1.300
9486.00,7.605286,24.91343,0.000038,24.040770,0.0005,1.300
9488.00,7.605385,24.91318,0.000039,24.040550,0.0005,1.300
9490.00,7.605818,24.91248,0.000038,24.040112,0.0005,1.300
9492.00,7.606665,24.91330,0.000037,24.039992,0.0005,1.300
9494.00,7.606632,24.91222,0.000037,24.039874,0.0005,1.300
9496.00,7.605931,24.91218,0.000037,24.040337,0.0005,1.300
9498.00,7.606426,24.91226,0.000038,24.040345,0.0005,1.300
9500.00,7.607449,24.91211,0.000038,24.040612,0.0005,1.299
9502.00,7.607605,24.91208,0.000037,24.040088,0.0005,1.300
9504.00,7.607890,24.91300,0.000038,24.040194,0.0005,1.300
9506.00,7.607449,24.91263,0.000038,24.040792,0.0005,1.300
9508.00,7.606604,24.91258,0.000038,24.040561,0.0005,1.300
9510.00,7.607094,24.91248,0.000038,24.040455,0.0005,1.300
9512.00,7.607533,24.91170,0.000036,24.040128,0.0005,1.300
9514.00,7.607922,24.91295,0.000036,24.039770,0.0005,1.300
9516.00,7.607983,24.91292,0.000038,24.039730,0.0005,1.300
9518.00,7.608526,24.91337,0.000039,24.040205,0.0005,1.300
9520.00,7.608928,24.91358,0.000038,24.040359,0.0005,1.300
9522.00,7.607950,24.91348,0.000037,24.040155,0.0005,1.301
9524.00,7.608241,24.91315,0.000037,24.040270,0.0005,1.300
9526.00,7.608433,24.91332,0.000038,24.040621,0.0005,1.300
9528.00,7.608371,24.91285,0.000038,24.040550,0.0005,1.300
9530.00,7.609115,24.91281,0.000037,24.039821,0.0005,1.300
9532.00,7.609248,24.91436,0.000038,24.040201,0.0005,1.300
9534.00,7.608903,24.91338,0.000038,24.040021,0.0005,1.300
9536.00,7.608919,24.91396,0.000038,24.040355,0.0005,1.300
9538.00,7.608682,24.91292,0.000039,24.040166,0.0005,1.300
9540.00,7.609142,24.91367,0.000038,24.040946,0.0005,1.300
9542.00,7.608564,24.91435,0.000038,24.039804,0.0005,1.300
9544.00,7.608241,24.91399,0.000039,24.040326,0.0005,1.300
9546.00,7.608571,24.91429,0.000038,24.040412,0.0005,1.300
9548.00,7.609251,24.91441,0.000038,24.040365,0.0005,1.300
9550.00,7.608395,24.91422,0.000038,24.041285,0.0005,1.300
9552.00,7.607773,24.91364,0.000038,24.040472,0.0005,1.300
9554.00,7.608305,24.91531,0.000038,24.040495,0.0005,1.300
9556.00,7.608775,24.91468,0.000037,24.041276,0.0005,1.300
9558.00,7.608923,24.91548,0.000038,24.040714,0.0005,1.300
9560.00,7.608949,24.91445,0.000037,24.039872,0.0005,1.301
9562.00,7.608745,24.91436,0.000037,24.040761,0.0005,1.300
9564.00,7.609079,24.91501,0.000038,24.040443,0.0005,1.300
9566.00,7.609760,24.91461,0.000038,24.040566,0.0005,1.301
9568.00,7.609928,24.91562,0.000037,24.040294,0.0005,1.300
9570.00,7.609018,24.91614,0.000037,24.040503,0.0005,1.300
9572.00,7.609511,24.91637,0.000039,24.040430,0.0005,1.299
9574.00,7.609221,24.91673,0.000038,24.040703,0.0005,1.300
9576.00,7.609155,24.91703,0.000038,24.040103,0.0005,1.300
9578.00,7.608889,24.91666,0.000037,24.040683,0.0005,1.300
9580.00,7.608838,24.91691,0.000037,24.040114,0.0005,1.300
9582.00,7.609406,24.91615,0.000038,24.040815,0.0005,1.300
9584.00,7.608696,24.91632,0.000036,24.040534,0.0005,1.300
9586.00,7.607265,24.91721,0.000037,24.039910,0.0005,1.300
9588.00,7.606675,24.91663,0.000038,24.040510,0.0005,1.299
9590.00,7.606622,24.91704,0.000038,24.040688,0.0005,1.300
9592.00,7.607493,24.91622,0.000037,24.040190,0.0005,1.300
9594.00,7.608361,24.91624,0.000038,24.039986,0.0005,1.301
9596.00,7.609304,24.91621,0.000039,24.039881,0.0005,1.300
9598.00,7.609207,24.91564,0.000039,24.039381,0.0005,1.300
9600.00,7.609612,24.91591,0.000038,24.040217,0.0005,1.300
9602.00,7.609715,24.91682,0.000038,24.040084,0.0006,1.301
9604.00,7.610168,24.91552,0.000037,24.040654,0.0005,1.301
@16,12.0000,24.0
9606.00,7.610256,24.91557,0.000038,24.040539,0.0005,1.300
9608.00,7.607717,24.91550,0.000039,24.039979,0.0005,1.300
9610.00,7.601254,24.91564,0.000040,24.040750,0.0005,1.299
9612.00,7.590350,24.91556,0.000038,24.039919,0.0005,1.299
9614.00,7.574107,24.91513,0.000039,24.040863,0.0005,1.299
9616.00,7.555560,24.91469,0.000039,24.040514,0.0005,1.300
9618.00,7.539348,24.91492,0.000039,24.039897,0.0005,1.301
9620.00,7.524317,24.91540,0.000039,24.039790,0.0005,1.301
9622.00,7.510273,24.91588,0.000039,24.041230,0.0005,1.301
9624.00,7.498154,24.91489,0.000037,24.040741,0.0005,1.301
9626.00,7.486793,24.91523,0.000038,24.040674,0.0005,1.301
9628.00,7.476803,24.91533,0.000038,24.040643,0.0005,1.301
9630.00,7.468574,24.91537,0.000037,24.040461,0.0005,1.302
9632.00,7.465381,24.91606,0.000037,24.039890,0.0005,1.302
9634.00,7.466696,24.91589,0.000037,24.040044,0.0005,1.302
9636.00,7.471580,24.91588,0.000038,24.040010,0.0005,1.301
9638.00,7.480852,24.91489,0.000038,24.040375,0.0005,1.301
9640.00,7.491640,24.91515,0.000037,24.041154,0.0006,1.301
9642.00,7.503385,24.91554,0.000037,24.040554,0.0006,1.300
9644.00,7.514409,24.91575,0.000039,24.041048,0.0005,1.300
9646.00,7.524441,24.91494,0.000039,24.040434,0.0005,1.300
9648.00,7.534533,24.91560,0.000039,24.040725,0.0005,1.300
9650.00,7.543340,24.91390,0.000040,24.039594,0.0005,1.300
9652.00,7.552574,24.91460,0.000039,24.041083,0.0005,1.300
9654.00,7.560774,24.91525,0.000039,24.040459,0.0005,1.299
9656.00,7.567952,24.91524,0.000040,24.040259,0.0005,1.299
9658.00,7.573463,24.91511,0.000039,24.040879,0.0005,1.300
9660.00,7.579199,24.91516,0.000039,24.041035,0.0005,1.301
9662.00,7.582972,24.91492,0.000038,24.039672,0.0006,1.300
9664.00,7.585858,24.91462,0.000037,24.040292,0.0005,1.300
9666.00,7.589377,24.91504,0.000037,24.040739,0.0005,1.299
9668.00,7.592741,24.91513,0.000038,24.040275,0.0005,1.300
9670.00,7.595116,24.91570,0.000039,24.040434,0.0005,1.300
9672.00,7.597643,24.91494,0.000039,24.040094,0.0005,1.300
9674.00,7.598452,24.91506,0.000038,24.040577,0.0005,1.300
9676.00,7.599146,24.91576,0.000038,24.039770,0.0005,1.300
9678.00,7.600226,24.91617,0.000038,24.039274,0.0005,1.300
9680.00,7.600494,24.91649,0.000038,24.040139,0.0005,1.300
9682.00,7.600706,24.91592,0.000038,24.040170,0.0005,1.300
9684.00,7.601036,24.91622,0.000037,24.040090,0.0005,1.300
9686.00,7.601395,24.91685,0.000038,24.040483,0.0005,1.300
9688.00,7.601383,24.91590,0.000039,24.040161,0.0005,1.300
9690.00,7.601366,24.91547,0.000039,24.040875,0.0005,1.299
9692.00,7.601331,24.91517,0.000039,24.040795,0.0005,1.300
9694.00,7.600684,24.91583,0.000037,24.039899,0.0005,1.301
9696.00,7.600577,24.91556,0.000037,24.040725,0.0005,1.300
9698.00,7.600929,24.91565,0.000038,24.040377,0.0005,1.301
9700.00,7.601233,24.91579,0.000038,24.039546,0.0005,1.301
9702.00,7.600328,24.91587,0.000037,24.040234,0.0005,1.300
9704.00,7.599515,24.91569,0.000039,24.039928,0.0005,1.300
9706.00,7.598958,24.91519,0.000038,24.040101,0.0005,1.300
9708.00,7.599460,24.91503,0.000037,24.040441,0.0005,1.300
9710.00,7.600151,24.91468,0.000037,24.039937,0.0005,1.300
9712.00,7.599885,24.91570,0.000039,24.039884,0.0005,1.300
9714.00,7.599893,24.91507,0.000038,24.040795,0.0005,1.300
9716.00,7.600424,24.91552,0.000038,24.041019,0.0005,1.300
9718.00,7.600714,24.91521,0.000038,24.040448,0.0005,1.300
9720.00,7.600931,24.91468,0.000037,24.040639,0.0005,1.301
9722.00,7.599833,24.91462,0.000039,24.040521,0.0005,1.300
9724.00,7.598889,24.91569,0.000038,24.040299,0.0005,1.300
9726.00,7.598412,24.91526,0.000036,24.040348,0.0005,1.300
9728.00,7.598980,24.91491,0.000038,24.039797,0.0005,1.299
9730.00,7.598892,24.91635,0.000039,24.040159,0.0005,1.300
9732.00,7.599116,24.91694,0.000038,24.040919,0.0005,1.300
9734.00,7.599589,24.91696,0.000037,24.041092,0.0005,1.301
9736.00,7.600995,24.91718,0.000037,24.040155,0.0005,1.300
9738.00,7.601781,24.91737,0.000038,24.040257,0.0005,1.300
9740.00,7.601245,24.91801,0.000038,24.040323,0.0005,1.300
9742.00,7.601329,24.91908,0.000038,24.040419,0.0005,1.300
9744.00,7.602300,24.91884,0.000038,24.041154,0.0005,1.300
9746.00,7.601869,24.91788,0.000039,24.040486,0.0005,1.301
9748.00,7.600791,24.91690,0.000037,24.039872,0.0005,1.301
9750.00,7.600942,24.91646,0.000036,24.040623,0.0005,1.300
9752.00,7.601936,24.91740,0.000037,24.040014,0.0005,1.301
9754.00,7.601793,24.91687,0.000038,24.040474,0.0005,1.301
9756.00,7.601496,24.91771,0.000038,24.040170,0.0006,1.299
9758.00,7.602608,24.91771,0.000039,24.040490,0.0005,1.300
9760.00,7.602940,24.91789,0.000039,24.039955,0.0005,1.300
9762.00,7.603662,24.91664,0.000038,24.040363,0.0005,1.300
9764.00,7.604120,24.91770,0.000039,24.040068,0.0005,1.301
9766.00,7.603625,24.91697,0.000038,24.040019,0.0005,1.301
9768.00,7.603032,24.91676,0.000038,24.039854,0.0005,1.300
9770.00,7.603527,24.91646,0.000039,24.040448,0.0005,1.300
9772.00,7.603695,24.91708,0.000039,24.040174,0.0005,1.300
9774.00,7.604102,24.91704,0.000038,24.040163,0.0005,1.301
9776.00,7.603738,24.91658,0.000037,24.040737,0.0005,1.301
9778.00,7.603077,24.91632,0.000037,24.040403,0.0005,1.301
9780.00,7.602973,24.91713,0.000037,24.040448,0.0005,1.301
9782.00,7.603481,24.91730,0.000037,24.040274,0.0005,1.301
9784.00,7.603494,24.91803,0.000037,24.041388,0.0005,1.300
9786.00,7.603245,24.91843,0.000038,24.040714,0.0005,1.301
9788.00,7.603791,24.91902,0.000039,24.040401,0.0005,1.300
9790.00,7.604446,24.91905,0.000038,24.040766,0.0005,1.300
9792.00,7.604379,24.91962,0.000037,24.040537,0.0005,1.301
9794.00,7.603969,24.91965,0.000038,24.041134,0.0005,1.301
9796.00,7.603139,24.92016,0.000039,24.040870,0.0005,1.301
9798.00,7.602783,24.92001,0.000039,24.040163,0.0006,1.300
9800.00,7.604044,24.92041,0.000039,24.040945,0.0005,1.300
9802.00,7.603094,24.92010,0.000038,24.040601,0.0005,1.300
9804.00,7.603150,24.91983,0.000037,24.040997,0.0006,1.301
9806.00,7.603725,24.92056,0.000037,24.040634,0.0005,1.300
9808.00,7.604201,24.92077,0.000038,24.040339,0.0005,1.301
9810.00,7.604302,24.92037,0.000038,24.041059,0.0005,1.301
9812.00,7.604873,24.91933,0.000038,24.040406,0.0005,1.301
9814.00,7.604527,24.91902,0.000038,24.040937,0.0005,1.301
9816.00,7.605022,24.91865,0.000039,24.040339,0.0005,1.301
9818.00,7.606585,24.91895,0.000039,24.040714,0.0006,1.300
9820.00,7.606340,24.91878,0.000038,24.040637,0.0005,1.301
9822.00,7.606456,24.91891,0.000037,24.040561,0.0005,1.301
9824.00,7.606218,24.91876,0.000038,24.040230,0.0005,1.301
9826.00,7.606911,24.91865,0.000039,24.040912,0.0005,1.301
9828.00,7.606739,24.91892,0.000039,24.040288,0.0006,1.301
9830.00,7.606877,24.91858,0.000038,24.040921,0.0006,1.301
9832.00,7.606755,24.91911,0.000039,24.040374,0.0005,1.301
9834.00,7.606798,24.91911,0.000039,24.040659,0.0005,1.301
9836.00,7.605795,24.91727,0.000038,24.040163,0.0005,1.301
9838.00,7.604841,24.91724,0.000038,24.040454,0.0005,1.301
9840.00,7.605957,24.91844,0.000038,24.040746,0.0005,1.302
9842.00,7.606169,24.91802,0.000037,24.040306,0.0006,1.301
9844.00,7.605602,24.91898,0.000038,24.040105,0.0006,1.302
9846.00,7.605743,24.91816,0.000039,24.040365,0.0006,1.302
9848.00,7.605257,24.91776,0.000038,24.041228,0.0006,1.301
9850.00,7.605400,24.91847,0.000039,24.041174,0.0006,1.302
9852.00,7.606045,24.91827,0.000040,24.040372,0.0006,1.301
9854.00,7.605798,24.91883,0.000039,24.041236,0.0006,1.301
9856.00,7.605807,24.91802,0.000039,24.041317,0.0006,1.301
9858.00,7.606768,24.91717,0.000040,24.040354,0.0006,1.301
9860.00,7.606516,24.91707,0.000039,24.040826,0.0005,1.301
9862.00,7.605816,24.91699,0.000040,24.041517,0.0006,1.302
9864.00,7.605039,24.91801,0.000040,24.040917,0.0005,1.301
9866.00,7.604719,24.91830,0.000039,24.040477,0.0005,1.302
9868.00,7.604111,24.91838,0.000038,24.040274,0.0005,1.302
9870.00,7.604724,24.91724,0.000038,24.040926,0.0005,1.300
9872.00,7.604582,24.91767,0.000038,24.040701,0.0005,1.302
9874.00,7.605393,24.91764,0.000039,24.040072,0.0006,1.302
9876.00,7.605296,24.91769,0.000037,24.040595,0.0006,1.301
9878.00,7.605683,24.91813,0.000039,24.040386,0.0006,1.301
9880.00,7.605050,24.91780,0.000039,24.039859,0.0006,1.301
9882.00,7.604840,24.91710,0.000040,24.041219,0.0006,1.301
9884.00,7.606077,24.91589,0.000039,24.040306,0.0005,1.301
9886.00,7.606906,24.91662,0.000039,24.040648,0.0006,1.302
9888.00,7.606789,24.91676,0.000039,24.041068,0.0006,1.302
9890.00,7.606229,24.91661,0.000039,24.040835,0.0006,1.301
9892.00,7.606231,24.91613,0.000039,24.040579,0.0006,1.302
9894.00,7.606984,24.91615,0.000040,24.040921,0.0006,1.301
9896.00,7.606774,24.91657,0.000039,24.040215,0.0006,1.302
9898.00,7.606714,24.91600,0.000039,24.040883,0.0005,1.302
9900.00,7.606369,24.91598,0.000039,24.040986,0.0005,1.302
9902.00,7.606056,24.91609,0.000038,24.040685,0.0006,1.302
9904.00,7.606820,24.91662,0.000039,24.040343,0.0005,1.302
9906.00,7.607580,24.91785,0.000039,24.040585,0.0006,1.302
9908.00,7.607389,24.91797,0.000037,24.040350,0.0005,1.302
9910.00,7.607436,24.91851,0.000038,24.041328,0.0005,1.303
9912.00,7.608325,24.91810,0.000038,24.040608,0.0005,1.303
9914.00,7.608872,24.91795,0.000038,24.040603,0.0006,1.303
9916.00,7.607469,24.91741,0.000036,24.040426,0.0006,1.302
9918.00,7.606946,24.91687,0.000038,24.040581,0.0005,1.302
9920.00,7.606829,24.91775,0.000039,24.040252,0.0005,1.302
9922.00,7.606468,24.91747,0.000038,24.040937,0.0005,1.302
9924.00,7.606976,24.91710,0.000039,24.040817,0.0005,1.302
9926.00,7.607067,24.91747,0.000038,24.040765,0.0005,1.302
9928.00,7.607250,24.91701,0.000040,24.040539,0.0005,1.302
9930.00,7.608007,24.91766,0.000038,24.040285,0.0006,1.302
9932.00,7.607603,24.91851,0.000038,24.040279,0.0006,1.303
9934.00,7.606675,24.91747,0.000038,24.040892,0.0005,1.302
9936.00,7.607449,24.91644,0.000038,24.041636,0.0005,1.303
9938.00,7.607571,24.91724,0.000038,24.041250,0.0005,1.303
9940.00,7.606754,24.91748,0.000037,24.041028,0.0005,1.303
9942.00,7.606200,24.91728,0.000038,24.040785,0.0005,1.303
9944.00,7.606657,24.91842,0.000039,24.040763,0.0006,1.302
9946.00,7.607274,24.91753,0.000039,24.040634,0.0006,1.302
9948.00,7.606844,24.91663,0.000039,24.040068,0.0006,1.302
9950.00,7.606414,24.91744,0.000039,24.039932,0.0006,1.302
9952.00,7.606808,24.91719,0.000038,24.041350,0.0006,1.303
9954.00,7.607612,24.91614,0.000039,24.040795,0.0006,1.303
9956.00,7.607542,24.91689,0.000038,24.040819,0.0005,1.303
9958.00,7.607876,24.91729,0.000037,24.039923,0.0005,1.303
9960.00,7.607279,24.91799,0.000037,24.040843,0.0005,1.303
9962.00,7.607660,24.91648,0.000038,24.040641,0.0006,1.303
9964.00,7.607092,24.91722,0.000039,24.040730,0.0006,1.303
9966.00,7.606799,24.91735,0.000037,24.040355,0.0005,1.303
9968.00,7.606767,24.91681,0.000038,24.040274,0.0006,1.303
9970.00,7.607007,24.91823,0.000040,24.040894,0.0006,1.303
9972.00,7.606620,24.91856,0.000038,24.040217,0.0005,1.303
9974.00,7.606940,24.91835,0.000040,24.040717,0.0005,1.302
9976.00,7.607721,24.91809,0.000040,24.040732,0.0006,1.303
9978.00,7.607440,24.91819,0.000039,24.040359,0.0006,1.303
9980.00,7.607171,24.91809,0.000039,24.040390,0.0005,1.302
9982.00,7.606607,24.91835,0.000040,24.039890,0.0005,1.302
9984.00,7.607379,24.91811,0.000039,24.041017,0.0006,1.303
9986.00,7.607704,24.91772,0.000039,24.041145,0.0005,1.303
9988.00,7.608018,24.91701,0.000040,24.041068,0.0005,1.302
9990.00,7.607398,24.91654,0.000039,24.040721,0.0005,1.303
9992.00,7.607633,24.91804,0.000038,24.040574,0.0006,1.303
9994.00,7.607490,24.91803,0.000037,24.040448,0.0006,1.304
9996.00,7.606899,24.91851,0.000037,24.041634,0.0006,1.303
9998.00,7.607295,24.91801,0.000038,24.040339,0.0005,1.303
10000.00,7.608163,24.91818,0.000038,24.040599,0.0005,1.303
10002.00,7.609483,24.91791,0.000039,24.040514,0.0005,1.303
10004.00,7.609483,24.91810,0.000039,24.041108,0.0005,1.303
10006.00,7.609500,24.91900,0.000038,24.040625,0.0005,1.303
10008.00,7.609932,24.91938,0.000039,24.040659,0.0005,1.303
10010.00,7.609762,24.91977,0.000039,24.040121,0.0005,1.303
10012.00,7.609258,24.91999,0.000039,24.040481,0.0006,1.303
10014.00,7.608654,24.91946,0.000040,24.041041,0.0006,1.303
10016.00,7.608161,24.91933,0.000039,24.040894,0.0005,1.304
10018.00,7.608137,24.91911,0.000038,24.040401,0.0005,1.303
10020.00,7.608187,24.91919,0.000039,24.039755,0.0005,1.303
10022.00,7.607536,24.91988,0.000039,24.040595,0.0005,1.303
10024.00,7.607779,24.91982,0.000039,24.041336,0.0005,1.303
10026.00,7.606975,24.91934,0.000039,24.041137,0.0005,1.303
10028.00,7.606910,24.91896,0.000038,24.040786,0.0006,1.304
10030.00,7.606571,24.91962,0.000038,24.040465,0.0006,1.304
10032.00,7.607182,24.92006,0.000038,24.041085,0.0005,1.304
10034.00,7.607487,24.92014,0.000038,24.040866,0.0005,1.304
10036.00,7.608023,24.92068,0.000037,24.040679,0.0005,1.304
10038.00,7.608703,24.92068,0.000038,24.039777,0.0005,1.303
10040.00,7.609015,24.91910,0.000039,24.040430,0.0006,1.304
10042.00,7.608385,24.91895,0.000038,24.040390,0.0005,1.303
10044.00,7.608060,24.91978,0.000040,24.040526,0.0005,1.303
10046.00,7.607725,24.92047,0.000040,24.040268,0.0005,1.304
10048.00,7.606916,24.92146,0.000039,24.041286,0.0005,1.303
10050.00,7.607569,24.92116,0.000039,24.040708,0.0005,1.303
10052.00,7.607273,24.92026,0.000039,24.040963,0.0006,1.303
10054.00,7.607269,24.91993,0.000040,24.040397,0.0006,1.303
10056.00,7.608026,24.92009,0.000039,24.041226,0.0006,1.304
10058.00,7.609152,24.91954,0.000039,24.041135,0.0005,1.304
10060.00,7.609222,24.92057,0.000038,24.040777,0.0006,1.304
10062.00,7.608469,24.91981,0.000038,24.040492,0.0006,1.304
10064.00,7.608400,24.91987,0.000039,24.040846,0.0006,1.303
10066.00,7.608991,24.92022,0.000039,24.041426,0.0005,1.303
10068.00,7.609521,24.92044,0.000038,24.040465,0.0006,1.303
10070.00,7.609564,24.92074,0.000039,24.040285,0.0006,1.304
10072.00,7.609556,24.92120,0.000039,24.040194,0.0006,1.304
10074.00,7.609386,24.92020,0.000038,24.040639,0.0005,1.303
10076.00,7.608182,24.92091,0.000038,24.041161,0.0005,1.304
10078.00,7.608157,24.92008,0.000039,24.041112,0.0006,1.303
10080.00,7.608925,24.91997,0.000039,24.040788,0.0006,1.303
10082.00,7.609050,24.92106,0.000039,24.040928,0.0006,1.304
10084.00,7.609816,24.92011,0.000039,24.041325,0.0006,1.303
10086.00,7.610153,24.91952,0.000039,24.041346,0.0005,1.303
10088.00,7.610490,24.92094,0.000041,24.040866,0.0005,1.304
10090.00,7.610562,24.92061,0.000039,24.040555,0.0006,1.304
10092.00,7.610878,24.92040,0.000039,24.040861,0.0006,1.304
10094.00,7.609521,24.91949,0.000040,24.040817,0.0005,1.304
10096.00,7.608871,24.91945,0.000039,24.040908,0.0006,1.304
10098.00,7.609478,24.91918,0.000038,24.041115,0.0006,1.304
10100.00,7.609696,24.91901,0.000038,24.040726,0.0006,1.304
10102.00,7.609755,24.91906,0.000039,24.040330,0.0005,1.304
10104.00,7.609899,24.91926,0.000038,24.040077,0.0005,1.304
10106.00,7.609596,24.91986,0.000039,24.040395,0.0005,1.304
10108.00,7.608754,24.91952,0.000039,24.040483,0.0005,1.303
10110.00,7.609110,24.91913,0.000039,24.041390,0.0005,1.303
10112.00,7.609718,24.91941,0.000038,24.040737,0.0006,1.304
10114.00,7.609556,24.91893,0.000039,24.040265,0.0006,1.304
10116.00,7.608721,24.91813,0.000039,24.040715,0.0005,1.304
10118.00,7.608592,24.91906,0.000039,24.040835,0.0006,1.304
10120.00,7.608943,24.91895,0.000040,24.040901,0.0006,1.304
10122.00,7.609221,24.91953,0.000039,24.041015,0.0005,1.304
10124.00,7.609395,24.91858,0.000038,24.041450,0.0005,1.304
10126.00,7.608825,24.91872,0.000039,24.040448,0.0006,1.304
10128.00,7.608909,24.91929,0.000039,24.041534,0.0005,1.303
10130.00,7.609005,24.91855,0.000039,24.040745,0.0005,1.304
10132.00,7.609243,24.91921,0.000039,24.040084,0.0006,1.304
10134.00,7.608621,24.91944,0.000038,24.040621,0.0006,1.304
10136.00,7.608329,24.91903,0.000038,24.040668,0.0005,1.304
10138.00,7.608807,24.91931,0.000038,24.040446,0.0006,1.304
10140.00,7.609365,24.91909,0.000038,24.040457,0.0006,1.304
10142.00,7.609985,24.91978,0.000039,24.040390,0.0006,1.304
10144.00,7.609797,24.91880,0.000038,24.040319,0.0005,1.304
10146.00,7.609066,24.91934,0.000038,24.040215,0.0005,1.304
10148.00,7.608950,24.91973,0.000040,24.041366,0.0006,1.305
10150.00,7.609350,24.91891,0.000039,24.041517,0.0006,1.304
10152.00,7.609891,24.91841,0.000039,24.040850,0.0006,1.304
10154.00,7.608680,24.91811,0.000039,24.040872,0.0005,1.304
10156.00,7.608907,24.91831,0.000039,24.040743,0.0005,1.304
10158.00,7.609464,24.91928,0.000038,24.040959,0.0005,1.304
10160.00,7.609217,24.91972,0.000039,24.040339,0.0005,1.304
10162.00,7.609448,24.91896,0.000040,24.040505,0.0005,1.304
10164.00,7.610437,24.91788,0.000040,24.041450,0.0005,1.304
10166.00,7.610318,24.91804,0.000039,24.041023,0.0005,1.304
10168.00,7.609645,24.91792,0.000039,24.040719,0.0005,1.304
10170.00,7.608750,24.91806,0.000039,24.040463,0.0006,1.304
10172.00,7.608455,24.91868,0.000038,24.040706,0.0005,1.304
10174.00,7.608901,24.91863,0.000038,24.040881,0.0006,1.305
10176.00,7.609189,24.91834,0.000039,24.040614,0.0005,1.304
10178.00,7.609154,24.91897,0.000039,24.040054,0.0006,1.305
10180.00,7.608102,24.91889,0.000039,24.040883,0.0005,1.305
10182.00,7.608638,24.91891,0.000038,24.041014,0.0006,1.305
10184.00,7.608823,24.91869,0.000039,24.040806,0.0006,1.305
10186.00,7.608961,24.91894,0.000038,24.040828,0.0006,1.304
10188.00,7.608546,24.92010,0.000038,24.040897,0.0005,1.304
10190.00,7.608700,24.92079,0.000038,24.040525,0.0005,1.305
10192.00,7.608461,24.92074,0.000039,24.040572,0.0006,1.305
10194.00,7.608264,24.91899,0.000037,24.040528,0.0005,1.306
10196.00,7.608053,24.91806,0.000038,24.040917,0.0005,1.305
10198.00,7.607909,24.91755,0.000038,24.041148,0.0005,1.306
10200.00,7.607854,24.91783,0.000039,24.041172,0.0005,1.306
10202.00,7.608363,24.91850,0.000039,24.040186,0.0006,1.305
10204.00,7.608479,24.91848,0.000039,24.040641,0.0005,1.304
@17,12.0000,24.0
10206.00,7.608438,24.91775,0.000040,24.040785,0.0005,1.304
10208.00,7.607264,24.91849,0.000038,24.041059,0.0005,1.304
10210.00,7.601027,24.91809,0.000040,24.040590,0.0005,1.304
10212.00,7.590888,24.91815,0.000040,24.040897,0.0005,1.304
10214.00,7.576459,24.91821,0.000040,24.040925,0.0006,1.305
10216.00,7.560866,24.91696,0.000038,24.041259,0.0006,1.305
10218.00,7.545547,24.91811,0.000039,24.040837,0.0005,1.306
10220.00,7.530616,24.91879,0.000038,24.040255,0.0005,1.306
10222.00,7.517783,24.91860,0.000037,24.040561,0.0005,1.306
10224.00,7.505631,24.91798,0.000038,24.041183,0.0005,1.306
10226.00,7.494586,24.91798,0.000038,24.040263,0.0005,1.306
10228.00,7.485118,24.91845,0.000037,24.040946,0.0006,1.307
10230.00,7.478149,24.91813,0.000037,24.041294,0.0006,1.306
10232.00,7.475265,24.91888,0.000038,24.040921,0.0006,1.305
10234.00,7.477641,24.91855,0.000038,24.040474,0.0005,1.306
10236.00,7.482566,24.91938,0.000037,24.040750,0.0005,1.307
10238.00,7.491125,24.91878,0.000038,24.040877,0.0006,1.307
10240.00,7.502056,24.91966,0.000039,24.040379,0.0005,1.307
10242.00,7.512437,24.91920,0.000038,24.040574,0.0006,1.307
10244.00,7.521920,24.91843,0.000038,24.041041,0.0006,1.306
10246.00,7.531708,24.91935,0.000039,24.040968,0.0005,1.306
10248.00,7.542054,24.91917,0.000039,24.040226,0.0006,1.305
10250.00,7.550826,24.91970,0.000038,24.040734,0.0005,1.306
10252.00,7.559501,24.92005,0.000040,24.040472,0.0006,1.306
10254.00,7.565835,24.91950,0.000039,24.040012,0.0006,1.305
10256.00,7.573475,24.92017,0.000039,24.040506,0.0006,1.306
10258.00,7.579359,24.92046,0.000039,24.040868,0.0005,1.306
10260.00,7.584525,24.92001,0.000039,24.040230,0.0005,1.306
10262.00,7.588419,24.91955,0.000038,24.041045,0.0005,1.306
10264.00,7.591593,24.92014,0.000039,24.040863,0.0005,1.306
10266.00,7.594551,24.91967,0.000040,24.040915,0.0005,1.306
10268.00,7.596612,24.92032,0.000039,24.041046,0.0005,1.306
10270.00,7.598716,24.92194,0.000039,24.041203,0.0006,1.305
10272.00,7.600941,24.92174,0.000039,24.041526,0.0005,1.305
10274.00,7.602015,24.92156,0.000040,24.040370,0.0005,1.305
10276.00,7.601726,24.92135,0.000039,24.041396,0.0005,1.306
10278.00,7.601282,24.92201,0.000037,24.040599,0.0005,1.306
10280.00,7.601253,24.92109,0.000037,24.040817,0.0006,1.305
10282.00,7.601629,24.92059,0.000039,24.040455,0.0005,1.306
10284.00,7.601300,24.92071,0.000041,24.039832,0.0005,1.306
10286.00,7.601192,24.92166,0.000039,24.039797,0.0005,1.306
10288.00,7.601822,24.92030,0.000039,24.041094,0.0005,1.306
10290.00,7.601407,24.92041,0.000038,24.040239,0.0006,1.306
10292.00,7.601070,24.92098,0.000039,24.041519,0.0005,1.305
10294.00,7.601032,24.91996,0.000040,24.041212,0.0005,1.306
10296.00,7.600128,24.92110,0.000040,24.040461,0.0005,1.306
10298.00,7.599462,24.92078,0.000039,24.041001,0.0005,1.306
10300.00,7.600803,24.92122,0.000038,24.040194,0.0005,1.306
10302.00,7.600994,24.92119,0.000040,24.040397,0.0006,1.305
10304.00,7.600169,24.92209,0.000039,24.039950,0.0005,1.305
10306.00,7.599931,24.92277,0.000040,24.041083,0.0005,1.306
10308.00,7.599536,24.92196,0.000039,24.041154,0.0005,1.307
10310.00,7.599870,24.92152,0.000038,24.040483,0.0005,1.306
10312.00,7.599858,24.92196,0.000037,24.040521,0.0006,1.307
10314.00,7.600047,24.92069,0.000037,24.040961,0.0005,1.306
10316.00,7.600365,24.92065,0.000038,24.041208,0.0005,1.306
10318.00,7.600578,24.92103,0.000037,24.040990,0.0005,1.306
10320.00,7.600933,24.92057,0.000038,24.040470,0.0005,1.306
10322.00,7.601178,24.92044,0.000038,24.040995,0.0005,1.306
10324.00,7.600762,24.92045,0.000039,24.040255,0.0005,1.306
10326.00,7.601565,24.92106,0.000038,24.040328,0.0005,1.306
10328.00,7.600366,24.92121,0.000039,24.041121,0.0005,1.305
10330.00,7.600829,24.92046,0.000038,24.041188,0.0005,1.306
10332.00,7.602155,24.92095,0.000038,24.040850,0.0005,1.306
10334.00,7.602056,24.92112,0.000038,24.041086,0.0005,1.306
10336.00,7.601778,24.92024,0.000038,24.040439,0.0005,1.306
10338.00,7.601656,24.92005,0.000037,24.040526,0.0005,1.306
10340.00,7.601701,24.91974,0.000037,24.039810,0.0005,1.306
10342.00,7.601858,24.91988,0.000039,24.040712,0.0005,1.306
10344.00,7.602608,24.91936,0.000038,24.041721,0.0005,1.306
10346.00,7.603486,24.91728,0.000038,24.041015,0.0005,1.305
10348.00,7.603443,24.91905,0.000039,24.040466,0.0005,1.306
10350.00,7.603531,24.91911,0.000039,24.040375,0.0005,1.306
10352.00,7.603408,24.91898,0.000039,24.040037,0.0005,1.306
10354.00,7.603246,24.91835,0.000037,24.040123,0.0005,1.306
10356.00,7.603601,24.91851,0.000037,24.040848,0.0006,1.306
10358.00,7.603846,24.91816,0.000039,24.040024,0.0006,1.306
10360.00,7.603839,24.91760,0.000039,24.040245,0.0006,1.307
10362.00,7.603681,24.91852,0.000038,24.040305,0.0005,1.306
10364.00,7.603416,24.91894,0.000038,24.040859,0.0005,1.306
10366.00,7.602732,24.91738,0.000038,24.040255,0.0005,1.306
10368.00,7.602961,24.91733,0.000038,24.041150,0.0005,1.306
10370.00,7.603540,24.91798,0.000039,24.040697,0.0005,1.306
10372.00,7.603231,24.91928,0.000038,24.040655,0.0005,1.306
10374.00,7.602668,24.91855,0.000038,24.040819,0.0005,1.306
10376.00,7.602365,24.91836,0.000036,24.040866,0.0005,1.306
10378.00,7.602275,24.91930,0.000037,24.040777,0.0005,1.307
10380.00,7.603036,24.91753,0.000036,24.040970,0.0005,1.306
10382.00,7.603346,24.91789,0.000038,24.040523,0.0005,1.305
10384.00,7.603443,24.91739,0.000037,24.040406,0.0005,1.306
10386.00,7.603381,24.91825,0.000038,24.040566,0.0005,1.306
10388.00,7.603286,24.91802,0.000038,24.040479,0.0005,1.307
10390.00,7.602711,24.91713,0.000038,24.040619,0.0005,1.306
10392.00,7.602977,24.91770,0.000038,24.041499,0.0005,1.306
10394.00,7.602785,24.91797,0.000038,24.040683,0.0005,1.306
10396.00,7.603123,24.91727,0.000037,24.041199,0.0005,1.306
10398.00,7.604083,24.91790,0.000037,24.039979,0.0005,1.306
10400.00,7.604391,24.91764,0.000039,24.040959,0.0005,1.306
10402.00,7.604645,24.91789,0.000038,24.040859,0.0005,1.306
10404.00,7.604032,24.91716,0.000037,24.039597,0.0005,1.307
10406.00,7.603640,24.91716,0.000037,24.040863,0.0005,1.306
10408.00,7.604132,24.91775,0.000036,24.040081,0.0005,1.306
10410.00,7.605481,24.91828,0.000038,24.041025,0.0005,1.306
10412.00,7.604595,24.91776,0.000040,24.040670,0.0005,1.306
10414.00,7.603958,24.91958,0.000039,24.040563,0.0005,1.306
10416.00,7.604568,24.91923,0.000038,24.040626,0.0005,1.306
10418.00,7.605225,24.91877,0.000038,24.040545,0.0005,1.306
10420.00,7.605729,24.91946,0.000038,24.040495,0.0005,1.307
10422.00,7.605415,24.91885,0.000036,24.039981,0.0005,1.307
10424.00,7.604721,24.91816,0.000038,24.041128,0.0005,1.306
10426.00,7.604295,24.91869,0.000038,24.040777,0.0005,1.307
10428.00,7.604841,24.91814,0.000037,24.041030,0.0005,1.306
10430.00,7.605048,24.91713,0.000036,24.041054,0.0006,1.306
10432.00,7.604358,24.91850,0.000038,24.040581,0.0005,1.307
10434.00,7.604243,24.91810,0.000037,24.039930,0.0005,1.306
10436.00,7.605004,24.91805,0.000038,24.040795,0.0005,1.307
10438.00,7.605311,24.91838,0.000037,24.040490,0.0005,1.306
10440.00,7.604661,24.91813,0.000039,24.041068,0.0005,1.306
10442.00,7.604702,24.91739,0.000038,24.040615,0.0005,1.307
10444.00,7.605172,24.91753,0.000039,24.040681,0.0005,1.306
10446.00,7.604978,24.91731,0.000039,24.040145,0.0005,1.306
10448.00,7.604913,24.91760,0.000038,24.040454,0.0005,1.307
10450.00,7.604631,24.91777,0.000037,24.040392,0.0005,1.307
10452.00,7.605287,24.91706,0.000037,24.039906,0.0005,1.306
10454.00,7.605612,24.91757,0.000038,24.040792,0.0005,1.307
10456.00,7.604037,24.91853,0.000039,24.039886,0.0005,1.306
10458.00,7.603954,24.91901,0.000038,24.040450,0.0005,1.306
10460.00,7.605377,24.91807,0.000038,24.040630,0.0005,1.306
10462.00,7.605910,24.91729,0.000039,24.040243,0.0005,1.306
10464.00,7.605295,24.91792,0.000037,24.040159,0.0005,1.307
10466.00,7.604874,24.91829,0.000038,24.040175,0.0005,1.307
10468.00,7.605550,24.91843,0.000037,24.040414,0.0005,1.307
10470.00,7.605015,24.91829,0.000038,24.040597,0.0005,1.307
10472.00,7.604761,24.91803,0.000037,24.040259,0.0005,1.307
10474.00,7.604785,24.91914,0.000038,24.039926,0.0005,1.306
10476.00,7.605950,24.91889,0.000039,24.040074,0.0005,1.306
10478.00,7.605333,24.91881,0.000040,24.040125,0.0005,1.306
10480.00,7.604083,24.91874,0.000039,24.040181,0.0005,1.306
10482.00,7.603838,24.91797,0.000038,24.040139,0.0005,1.306
10484.00,7.604670,24.91850,0.000038,24.040255,0.0005,1.307
10486.00,7.603736,24.91906,0.000037,24.040239,0.0005,1.307
10488.00,7.603461,24.91978,0.000038,24.040412,0.0005,1.306
10490.00,7.603853,24.92054,0.000038,24.039954,0.0005,1.307
10492.00,7.604527,24.91986,0.000037,24.040395,0.0005,1.307
10494.00,7.604508,24.91894,0.000037,24.041110,0.0005,1.307
10496.00,7.604126,24.91883,0.000037,24.039866,0.0004,1.306
10498.00,7.604418,24.91855,0.000038,24.040210,0.0005,1.306
10500.00,7.604327,24.91846,0.000038,24.040603,0.0005,1.307
10502.00,7.604279,24.91886,0.000038,24.040703,0.0005,1.307
10504.00,7.604976,24.91873,0.000036,24.040875,0.0005,1.307
10506.00,7.604701,24.91984,0.000038,24.040941,0.0005,1.306
10508.00,7.604832,24.91958,0.000038,24.040534,0.0005,1.307
10510.00,7.605100,24.91972,0.000038,24.040199,0.0005,1.306
10512.00,7.604495,24.91982,0.000038,24.040563,0.0005,1.306
10514.00,7.604505,24.91898,0.000038,24.040612,0.0005,1.306
10516.00,7.605287,24.91918,0.000038,24.040630,0.0005,1.306
10518.00,7.605528,24.91927,0.000038,24.040506,0.0005,1.306
10520.00,7.604945,24.91930,0.000038,24.040603,0.0005,1.306
10522.00,7.604422,24.91829,0.000039,24.040150,0.0005,1.306
10524.00,7.605354,24.91947,0.000039,24.040083,0.0005,1.306
10526.00,7.605383,24.92055,0.000037,24.040743,0.0005,1.307
10528.00,7.605180,24.92025,0.000037,24.040399,0.0005,1.306
10530.00,7.606136,24.91898,0.000038,24.040277,0.0005,1.306
10532.00,7.606434,24.91914,0.000038,24.040426,0.0005,1.307
10534.00,7.606127,24.91980,0.000037,24.040501,0.0005,1.306
10536.00,7.606140,24.91843,0.000038,24.040321,0.0005,1.306
10538.00,7.605263,24.91893,0.000038,24.040134,0.0005,1.306
10540.00,7.605644,24.91931,0.000038,24.040257,0.0005,1.306
10542.00,7.606015,24.91926,0.000037,24.040608,0.0005,1.307
10544.00,7.606006,24.91895,0.000038,24.041110,0.0005,1.306
10546.00,7.606118,24.91892,0.000038,24.041281,0.0005,1.306
10548.00,7.606575,24.91948,0.000037,24.040828,0.0005,1.306
10550.00,7.605589,24.91938,0.000038,24.041114,0.0005,1.306
10552.00,7.605149,24.91836,0.000039,24.040866,0.0005,1.306
10554.00,7.605731,24.91849,0.000039,24.040468,0.0005,1.306
10556.00,7.605272,24.91876,0.000039,24.040112,0.0005,1.306
10558.00,7.604835,24.91880,0.000037,24.040285,0.0005,1.306
10560.00,7.605655,24.91899,0.000038,24.040192,0.0005,1.306
10562.00,7.606083,24.91938,0.000039,24.039546,0.0004,1.306
10564.00,7.606332,24.92071,0.000038,24.040786,0.0005,1.306
10566.00,7.606336,24.92032,0.000038,24.041205,0.0005,1.306
10568.00,7.606677,24.91968,0.000037,24.040415,0.0005,1.306
10570.00,7.606594,24.92016,0.000038,24.039995,0.0005,1.306
10572.00,7.607255,24.92017,0.000037,24.039935,0.0005,1.306
10574.00,7.606278,24.91935,0.000038,24.040072,0.0005,1.306
10576.00,7.605481,24.91947,0.000038,24.041161,0.0005,1.306
10578.00,7.605588,24.91991,0.000037,24.040106,0.0005,1.306
10580.00,7.606129,24.92002,0.000038,24.039586,0.0005,1.306
10582.00,7.605896,24.92028,0.000036,24.040485,0.0005,1.306
10584.00,7.605778,24.92005,0.000037,24.040075,0.0005,1.306
10586.00,7.605954,24.91986,0.000037,24.040019,0.0005,1.305
10588.00,7.605370,24.91949,0.000037,24.040255,0.0005,1.305
10590.00,7.604450,24.91938,0.000037,24.040070,0.0005,1.306
10592.00,7.604234,24.91960,0.000037,24.040190,0.0005,1.305
10594.00,7.604127,24.92020,0.000037,24.040243,0.0005,1.305
10596.00,7.604401,24.91997,0.000038,24.040615,0.0005,1.306
10598.00,7.604945,24.92019,0.000037,24.040508,0.0005,1.306
10600.00,7.604763,24.91907,0.000037,24.040468,0.0005,1.305
10602.00,7.604172,24.91859,0.000037,24.039157,0.0005,1.306
10604.00,7.605341,24.91962,0.000037,24.041463,0.0004,1.305
10606.00,7.605361,24.91929,0.000036,24.041083,0.0004,1.306
10608.00,7.605385,24.91891,0.000037,24.041017,0.0005,1.305
10610.00,7.606063,24.91771,0.000038,24.038990,0.0005,1.306
10612.00,7.606035,24.91823,0.000039,24.039583,0.0005,1.306
10614.00,7.605666,24.91810,0.000038,24.040488,0.0005,1.306
10616.00,7.605395,24.91817,0.000039,24.040410,0.0005,1.305
10618.00,7.606154,24.91898,0.000038,24.040312,0.0005,1.306
10620.00,7.606720,24.91925,0.000037,24.040735,0.0005,1.305
10622.00,7.607202,24.91911,0.000038,24.040641,0.0005,1.305
10624.00,7.607025,24.91909,0.000038,24.039957,0.0005,1.305
10626.00,7.607022,24.91824,0.000038,24.040014,0.0005,1.306
10628.00,7.606947,24.91868,0.000038,24.040968,0.0005,1.306
10630.00,7.606415,24.91731,0.000037,24.040723,0.0005,1.305
10632.00,7.606611,24.91671,0.000037,24.040425,0.0005,1.305
10634.00,7.606951,24.91708,0.000037,24.039464,0.0005,1.306
10636.00,7.607685,24.91701,0.000037,24.040952,0.0005,1.305
10638.00,7.607373,24.91760,0.000038,24.040906,0.0005,1.305
10640.00,7.607170,24.91874,0.000038,24.040172,0.0005,1.305
10642.00,7.608091,24.91851,0.000038,24.040263,0.0005,1.305
10644.00,7.607951,24.91897,0.000037,24.040299,0.0005,1.306
10646.00,7.607896,24.91842,0.000037,24.040152,0.0005,1.305
10648.00,7.607957,24.91883,0.000037,24.040221,0.0005,1.306
10650.00,7.607153,24.91800,0.000037,24.040283,0.0005,1.305
10652.00,7.605921,24.91767,0.000038,24.040321,0.0005,1.306
10654.00,7.605641,24.91771,0.000038,24.039743,0.0005,1.305
10656.00,7.605282,24.91649,0.000039,24.039952,0.0005,1.305
10658.00,7.606036,24.91686,0.000039,24.040175,0.0005,1.304
10660.00,7.605962,24.91783,0.000037,24.040057,0.0005,1.305
10662.00,7.605748,24.91763,0.000038,24.040774,0.0005,1.305
10664.00,7.606342,24.91825,0.000038,24.040628,0.0005,1.305
10666.00,7.607261,24.91773,0.000037,24.039803,0.0005,1.306
10668.00,7.607404,24.91755,0.000036,24.040737,0.0005,1.306
10670.00,7.606521,24.91745,0.000036,24.040592,0.0005,1.305
10672.00,7.606239,24.91858,0.000036,24.040425,0.0005,1.306
10674.00,7.606781,24.91772,0.000036,24.040701,0.0005,1.306
10676.00,7.607207,24.91699,0.000036,24.039983,0.0005,1.305
10678.00,7.608074,24.91652,0.000039,24.040592,0.0005,1.305
10680.00,7.608106,24.91660,0.000038,24.040195,0.0005,1.305
10682.00,7.607980,24.91663,0.000038,24.040432,0.0005,1.305
10684.00,7.607883,24.91583,0.000037,24.040603,0.0005,1.305
10686.00,7.607545,24.91452,0.000037,24.040734,0.0005,1.306
10688.00,7.608016,24.91605,0.000038,24.041015,0.0005,1.305
10690.00,7.608414,24.91618,0.000038,24.040599,0.0005,1.305
10692.00,7.607748,24.91561,0.000037,24.039697,0.0004,1.306
10694.00,7.608170,24.91561,0.000036,24.040703,0.0005,1.306
10696.00,7.608328,24.91582,0.000037,24.039897,0.0005,1.306
10698.00,7.607718,24.91639,0.000038,24.040823,0.0005,1.306
10700.00,7.608462,24.91650,0.000038,24.040594,0.0005,1.306
10702.00,7.608785,24.91571,0.000038,24.040485,0.0005,1.306
10704.00,7.608118,24.91571,0.000038,24.040297,0.0004,1.305
10706.00,7.609038,24.91597,0.000037,24.039423,0.0005,1.306
10708.00,7.609670,24.91666,0.000037,24.039675,0.0005,1.305
10710.00,7.609520,24.91639,0.000037,24.040461,0.0005,1.305
10712.00,7.608765,24.91647,0.000037,24.040014,0.0005,1.305
10714.00,7.608066,24.91633,0.000037,24.039888,0.0005,1.306
10716.00,7.607509,24.91722,0.000037,24.039944,0.0005,1.305
10718.00,7.608538,24.91625,0.000038,24.041077,0.0005,1.305
10720.00,7.608873,24.91681,0.000037,24.040941,0.0005,1.305
10722.00,7.607601,24.91698,0.000037,24.040314,0.0005,1.305
10724.00,7.607491,24.91636,0.000037,24.039892,0.0005,1.305
10726.00,7.607644,24.91711,0.000038,24.039970,0.0005,1.305
10728.00,7.607606,24.91766,0.000038,24.040545,0.0005,1.305
10730.00,7.607914,24.91708,0.000037,24.040083,0.0005,1.306
10732.00,7.607964,24.91704,0.000038,24.039650,0.0005,1.305
10734.00,7.607664,24.91666,0.000038,24.039792,0.0005,1.305
10736.00,7.607442,24.91678,0.000037,24.040441,0.0005,1.306
10738.00,7.607201,24.91659,0.000037,24.039824,0.0005,1.305
10740.00,7.606610,24.91632,0.000038,24.040088,0.0005,1.305
10742.00,7.606277,24.91705,0.000038,24.040079,0.0005,1.304
10744.00,7.606650,24.91683,0.000038,24.040132,0.0005,1.305
10746.00,7.606996,24.91791,0.000038,24.040486,0.0005,1.305
10748.00,7.606653,24.91777,0.000038,24.040090,0.0005,1.305
10750.00,7.607378,24.91708,0.000038,24.040150,0.0005,1.305
10752.00,7.607381,24.91795,0.000038,24.041090,0.0005,1.305
10754.00,7.606886,24.91737,0.000039,24.040145,0.0005,1.305
10756.00,7.606432,24.91780,0.000038,24.039997,0.0005,1.306
10758.00,7.607689,24.91811,0.000036,24.039677,0.0005,1.305
10760.00,7.607696,24.91842,0.000037,24.040165,0.0005,1.305
10762.00,7.607457,24.91810,0.000037,24.040148,0.0005,1.305
10764.00,7.607182,24.91705,0.000037,24.040048,0.0005,1.305
10766.00,7.607082,24.91627,0.000038,24.040285,0.0005,1.305
10768.00,7.607202,24.91659,0.000038,24.040397,0.0005,1.305
10770.00,7.607713,24.91699,0.000038,24.040241,0.0005,1.305
10772.00,7.607930,24.91690,0.000037,24.040383,0.0005,1.305
10774.00,7.607718,24.91698,0.000038,24.040806,0.0005,1.304
10776.00,7.606986,24.91719,0.000038,24.040012,0.0005,1.305
10778.00,7.607216,24.91740,0.000037,24.040261,0.0004,1.305
10780.00,7.607079,24.91673,0.000037,24.040386,0.0005,1.305
10782.00,7.606737,24.91783,0.000037,24.040394,0.0005,1.305
10784.00,7.606989,24.91834,0.000038,24.040265,0.0005,1.305
10786.00,7.607061,24.91756,0.000038,24.040321,0.0005,1.305
10788.00,7.607190,24.91762,0.000037,24.040661,0.0005,1.305
10790.00,7.608027,24.91763,0.000038,24.039643,0.0005,1.305
10792.00,7.609232,24.91805,0.000038,24.039670,0.0005,1.304
10794.00,7.609531,24.91790,0.000038,24.040250,0.0005,1.305
10796.00,7.609176,24.91823,0.000038,24.040157,0.0005,1.305
10798.00,7.608866,24.91868,0.000037,24.040663,0.0005,1.304
10800.00,7.608963,24.91799,0.000038,24.040703,0.0005,1.304
10802.00,7.608098,24.91813,0.000037,24.040268,0.0005,1.304
10804.00,7.607744,24.91868,0.000037,24.040235,0.0005,1.305
@18,12.0000,24.0
10806.00,7.607800,24.91875,0.000037,24.040352,0.0005,1.304
10808.00,7.607160,24.91942,0.000038,24.040846,0.0005,1.305
10810.00,7.601536,24.91887,0.000038,24.040977,0.0005,1.304
10812.00,7.593363,24.91895,0.000039,24.039881,0.0005,1.304
10814.00,7.579403,24.91817,0.000038,24.039732,0.0005,1.304
10816.00,7.563609,24.91792,0.000039,24.040808,0.0005,1.304
10818.00,7.548535,24.91763,0.000038,24.040868,0.0005,1.305
10820.00,7.535317,24.91770,0.000037,24.040615,0.0005,1.305
10822.00,7.523078,24.91759,0.000037,24.040688,0.0005,1.304
10824.00,7.511531,24.91783,0.000038,24.040261,0.0005,1.305
10826.00,7.502833,24.91835,0.000037,24.039968,0.0005,1.305
10828.00,7.494459,24.91959,0.000038,24.039415,0.0005,1.306
10830.00,7.486283,24.91898,0.000037,24.039903,0.0005,1.306
10832.00,7.482450,24.91879,0.000037,24.040379,0.0005,1.305
10834.00,7.484098,24.91851,0.000037,24.041015,0.0005,1.306
10836.00,7.490312,24.91906,0.000037,24.040406,0.0005,1.306
10838.00,7.498179,24.91769,0.000038,24.040826,0.0005,1.306
10840.00,7.507829,24.91868,0.000038,24.040895,0.0005,1.306
10842.00,7.517879,24.91918,0.000038,24.040079,0.0005,1.305
10844.00,7.527256,24.91971,0.000039,24.040277,0.0005,1.305
10846.00,7.537053,24.91986,0.000039,24.040675,0.0005,1.304
10848.00,7.546894,24.92020,0.000038,24.040550,0.0005,1.305
10850.00,7.555807,24.91939,0.000039,24.040070,0.0005,1.305
10852.00,7.562913,24.91905,0.000039,24.040828,0.0005,1.304
10854.00,7.570106,24.91917,0.000038,24.040337,0.0005,1.304
10856.00,7.575776,24.91902,0.000039,24.040430,0.0005,1.304
10858.00,7.580019,24.92024,0.000038,24.040075,0.0005,1.304
10860.00,7.583975,24.91922,0.000038,24.040183,0.0005,1.304
10862.00,7.587584,24.91854,0.000039,24.040354,0.0005,1.304
10864.00,7.591670,24.91931,0.000039,24.040539,0.0005,1.304
10866.00,7.595150,24.91876,0.000038,24.039406,0.0005,1.304
10868.00,7.597507,24.91876,0.000038,24.040185,0.0005,1.304
10870.00,7.598983,24.91870,0.000038,24.039730,0.0005,1.305
10872.00,7.600944,24.91786,0.000038,24.040535,0.0005,1.304
10874.00,7.601231,24.91811,0.000038,24.040926,0.0005,1.304
10876.00,7.601531,24.91832,0.000038,24.040185,0.0005,1.304
10878.00,7.601340,24.91737,0.000039,24.040194,0.0005,1.304
10880.00,7.602307,24.91791,0.000040,24.040461,0.0005,1.304
10882.00,7.602437,24.91774,0.000038,24.040466,0.0005,1.304
10884.00,7.602319,24.91706,0.000038,24.040506,0.0005,1.304
10886.00,7.601649,24.91721,0.000038,24.039623,0.0005,1.304
10888.00,7.600915,24.91830,0.000038,24.040468,0.0005,1.305
10890.00,7.601458,24.91838,0.000038,24.040068,0.0005,1.304
10892.00,7.601527,24.91866,0.000037,24.040285,0.0005,1.304
10894.00,7.600496,24.91905,0.000038,24.040532,0.0005,1.304
10896.00,7.601174,24.91972,0.000037,24.040463,0.0005,1.304
10898.00,7.601960,24.91938,0.000038,24.040457,0.0005,1.304
10900.00,7.601235,24.91911,0.000039,24.040477,0.0005,1.304
10902.00,7.601662,24.91934,0.000039,24.039795,0.0005,1.304
10904.00,7.601363,24.91987,0.000038,24.039639,0.0005,1.304
10906.00,7.600743,24.92008,0.000038,24.040512,0.0005,1.305
10908.00,7.600405,24.91989,0.000038,24.040123,0.0005,1.304
10910.00,7.600134,24.91939,0.000038,24.039879,0.0005,1.304
10912.00,7.599832,24.91890,0.000038,24.039992,0.0005,1.303
10914.00,7.600128,24.91884,0.000038,24.041141,0.0005,1.304
10916.00,7.600859,24.91884,0.000038,24.040865,0.0005,1.304
10918.00,7.600802,24.91840,0.000037,24.040759,0.0005,1.304
10920.00,7.600824,24.91853,0.000037,24.040179,0.0005,1.304
10922.00,7.600478,24.91811,0.000038,24.040268,0.0005,1.303
10924.00,7.600512,24.91844,0.000038,24.040254,0.0005,1.304
10926.00,7.600383,24.91833,0.000038,24.040832,0.0005,1.304
10928.00,7.600810,24.91896,0.000039,24.040492,0.0005,1.304
10930.00,7.600775,24.91897,0.000039,24.040761,0.0005,1.304
10932.00,7.601419,24.91931,0.000039,24.040328,0.0005,1.303
10934.00,7.601413,24.91949,0.000038,24.039074,0.0005,1.304
10936.00,7.601125,24.91813,0.000039,24.039766,0.0005,1.304
10938.00,7.600378,24.91813,0.000039,24.040546,0.0005,1.303
10940.00,7.600932,24.91807,0.000038,24.039595,0.0005,1.303
10942.00,7.601739,24.91850,0.000038,24.040674,0.0005,1.303
10944.00,7.602005,24.91813,0.000038,24.040623,0.0005,1.304
10946.00,7.601770,24.91804,0.000038,24.040530,0.0005,1.304
10948.00,7.602597,24.91818,0.000038,24.040254,0.0005,1.304
10950.00,7.602891,24.91791,0.000037,24.039972,0.0005,1.304
10952.00,7.603275,24.91745,0.000037,24.040168,0.0005,1.304
10954.00,7.603884,24.91734,0.000037,24.039824,0.0005,1.304
10956.00,7.603901,24.91727,0.000037,24.040606,0.0005,1.304
10958.00,7.604299,24.91685,0.000038,24.040654,0.0005,1.304
10960.00,7.605080,24.91674,0.000038,24.040019,0.0005,1.304
10962.00,7.605546,24.91663,0.000038,24.040003,0.0005,1.303
10964.00,7.606748,24.91681,0.000037,24.040163,0.0005,1.303
10966.00,7.606277,24.91668,0.000038,24.039603,0.0005,1.304
10968.00,7.605108,24.91659,0.000038,24.039677,0.0005,1.304
10970.00,7.604368,24.91704,0.000038,24.039679,0.0005,1.304
10972.00,7.603986,24.91722,0.000039,24.039435,0.0005,1.304
10974.00,7.603958,24.91730,0.000038,24.039494,0.0005,1.303
10976.00,7.603552,24.91833,0.000037,24.039244,0.0005,1.304
10978.00,7.603611,24.91818,0.000038,24.039663,0.0005,1.303
10980.00,7.603764,24.91794,0.000038,24.040254,0.0005,1.303
10982.00,7.604357,24.91752,0.000038,24.040810,0.0005,1.304
10984.00,7.604820,24.91787,0.000038,24.039992,0.0005,1.303
10986.00,7.605080,24.91789,0.000038,24.040412,0.0005,1.303
10988.00,7.604111,24.91809,0.000038,24.040110,0.0005,1.304
10990.00,7.603651,24.91753,0.000037,24.039868,0.0005,1.304
10992.00,7.604453,24.91805,0.000040,24.040305,0.0005,1.304
10994.00,7.604752,24.91931,0.000038,24.039470,0.0005,1.304
10996.00,7.606020,24.91837,0.000038,24.039568,0.0005,1.303
10998.00,7.605961,24.91978,0.000038,24.040857,0.0005,1.304
11000.00,7.604894,24.91943,0.000038,24.040215,0.0006,1.303
11002.00,7.605697,24.91970,0.000037,24.040112,0.0005,1.304
11004.00,7.606182,24.91908,0.000037,24.040195,0.0005,1.304
11006.00,7.605497,24.91839,0.000037,24.040466,0.0005,1.304
11008.00,7.605374,24.91906,0.000038,24.040512,0.0004,1.303
11010.00,7.605416,24.91863,0.000037,24.039939,0.0005,1.304
11012.00,7.604964,24.91827,0.000038,24.040548,0.0005,1.303
11014.00,7.605191,24.91907,0.000039,24.040332,0.0005,1.303
11016.00,7.605804,24.91918,0.000040,24.039675,0.0005,1.302
11018.00,7.605324,24.91903,0.000039,24.040199,0.0005,1.303
11020.00,7.605195,24.91894,0.000037,24.040165,0.0005,1.303
11022.00,7.605908,24.91857,0.000037,24.040523,0.0005,1.304
11024.00,7.606489,24.91880,0.000036,24.040677,0.0005,1.303
11026.00,7.605273,24.91848,0.000037,24.040308,0.0005,1.304
11028.00,7.605289,24.91896,0.000037,24.040205,0.0005,1.304
11030.00,7.606353,24.91880,0.000036,24.040012,0.0005,1.304
11032.00,7.605969,24.91822,0.000038,24.040154,0.0005,1.303
11034.00,7.605034,24.91923,0.000039,24.040245,0.0005,1.303
11036.00,7.605060,24.91846,0.000039,24.039992,0.0005,1.303
11038.00,7.605275,24.91873,0.000038,24.039697,0.0005,1.304
11040.00,7.605466,24.91904,0.000037,24.040117,0.0005,1.303
11042.00,7.605904,24.91801,0.000039,24.041015,0.0006,1.303
11044.00,7.606793,24.91847,0.000039,24.040830,0.0005,1.303
11046.00,7.607618,24.91927,0.000039,24.040417,0.0005,1.303
11048.00,7.607009,24.91976,0.000038,24.040670,0.0006,1.304
11050.00,7.606038,24.91885,0.000039,24.040846,0.0005,1.303
11052.00,7.605416,24.91863,0.000037,24.040141,0.0005,1.303
11054.00,7.605609,24.91877,0.000039,24.040370,0.0005,1.304
11056.00,7.606157,24.91937,0.000037,24.040470,0.0005,1.304
11058.00,7.606348,24.92001,0.000037,24.039868,0.0005,1.303
11060.00,7.605933,24.92082,0.000037,24.039674,0.0005,1.304
11062.00,7.606132,24.92110,0.000037,24.040059,0.0005,1.304
11064.00,7.606640,24.92058,0.000039,24.039695,0.0005,1.303
11066.00,7.606609,24.92006,0.000039,24.040024,0.0005,1.303
11068.00,7.606636,24.92072,0.000038,24.040315,0.0005,1.304
11070.00,7.605951,24.92010,0.000038,24.039812,0.0005,1.304
11072.00,7.604716,24.91937,0.000038,24.040705,0.0006,1.303
11074.00,7.604816,24.91846,0.000038,24.041014,0.0006,1.303
11076.00,7.605190,24.91899,0.000039,24.040346,0.0005,1.304
11078.00,7.605248,24.91901,0.000038,24.040435,0.0005,1.303
11080.00,7.605580,24.91907,0.000038,24.040672,0.0005,1.303
11082.00,7.605474,24.92052,0.000038,24.040445,0.0005,1.303
11084.00,7.605479,24.91953,0.000039,24.040575,0.0005,1.303
11086.00,7.605169,24.91876,0.000039,24.040352,0.0006,1.303
11088.00,7.605186,24.91858,0.000037,24.040428,0.0005,1.304
11090.00,7.605160,24.91839,0.000037,24.040332,0.0005,1.303
11092.00,7.605488,24.91963,0.000037,24.039959,0.0005,1.304
11094.00,7.605155,24.91889,0.000038,24.040545,0.0005,1.304
11096.00,7.604795,24.91786,0.000038,24.040019,0.0005,1.303
11098.00,7.604837,24.91826,0.000038,24.040165,0.0005,1.304
11100.00,7.604777,24.91919,0.000038,24.040381,0.0005,1.304
11102.00,7.605038,24.91850,0.000038,24.040334,0.0005,1.303
11104.00,7.605587,24.91844,0.000038,24.040554,0.0006,1.304
11106.00,7.605478,24.91868,0.000037,24.040201,0.0006,1.304
11108.00,7.605579,24.91828,0.000037,24.040845,0.0005,1.304
11110.00,7.605609,24.91762,0.000038,24.040503,0.0005,1.303
11112.00,7.606434,24.91827,0.000039,24.040394,0.0006,1.303
11114.00,7.607028,24.91794,0.000038,24.040683,0.0006,1.304
11116.00,7.606468,24.91730,0.000038,24.040135,0.0005,1.303
11118.00,7.606264,24.91822,0.000037,24.040519,0.0005,1.303
11120.00,7.607013,24.91740,0.000037,24.040883,0.0005,1.303
11122.00,7.607588,24.91796,0.000039,24.039501,0.0005,1.303
11124.00,7.608090,24.91946,0.000040,24.039634,0.0005,1.303
11126.00,7.607809,24.92005,0.000040,24.040637,0.0005,1.303
11128.00,7.607004,24.92095,0.000038,24.039928,0.0005,1.304
11130.00,7.606294,24.92022,0.000038,24.041110,0.0005,1.304
11132.00,7.606332,24.91964,0.000038,24.040370,0.0005,1.304
11134.00,7.606719,24.91905,0.000037,24.040477,0.0005,1.303
11136.00,7.606195,24.92055,0.000038,24.040365,0.0006,1.303
11138.00,7.607122,24.91967,0.000040,24.041336,0.0006,1.303
11140.00,7.608142,24.92003,0.000040,24.040075,0.0006,1.303
11142.00,7.606684,24.91973,0.000039,24.040217,0.0006,1.304
11144.00,7.607285,24.91960,0.000038,24.040326,0.0006,1.303
11146.00,7.607439,24.92057,0.000039,24.040214,0.0005,1.304
11148.00,7.606619,24.91918,0.000039,24.039908,0.0006,1.303
11150.00,7.606729,24.91949,0.000039,24.040321,0.0005,1.304
11152.00,7.607182,24.92139,0.000037,24.040001,0.0005,1.304
11154.00,7.607687,24.92206,0.000038,24.040699,0.0005,1.303
11156.00,7.608076,24.92148,0.000039,24.040084,0.0005,1.304
11158.00,7.608313,24.92130,0.000039,24.040017,0.0005,1.303
11160.00,7.608836,24.92274,0.000037,24.040106,0.0005,1.304
11162.00,7.607953,24.92190,0.000038,24.040257,0.0006,1.303
11164.00,7.607275,24.92141,0.000039,24.040590,0.0006,1.303
11166.00,7.607583,24.92189,0.000038,24.040379,0.0005,1.304
11168.00,7.607665,24.92174,0.000039,24.041186,0.0006,1.303
11170.00,7.608137,24.92115,0.000039,24.039879,0.0006,1.303
11172.00,7.608369,24.92242,0.000039,24.040768,0.0006,1.303
11174.00,7.607611,24.92147,0.000038,24.041068,0.0006,1.304
11176.00,7.607143,24.92216,0.000038,24.040263,0.0005,1.304
11178.00,7.606900,24.92114,0.000039,24.040288,0.0005,1.303
11180.00,7.606948,24.92060,0.000038,24.040566,0.0005,1.304
11182.00,7.607215,24.92108,0.000038,24.040752,0.0006,1.304
11184.00,7.607991,24.92168,0.000038,24.041405,0.0006,1.304
11186.00,7.608772,24.92230,0.000039,24.040737,0.0005,1.303
11188.00,7.608469,24.92159,0.000039,24.040577,0.0006,1.303
11190.00,7.608461,24.92191,0.000039,24.040063,0.0006,1.304
11192.00,7.608629,24.92166,0.000039,24.040181,0.0006,1.305
11194.00,7.608774,24.92255,0.000039,24.040737,0.0005,1.305
11196.00,7.608795,24.92225,0.000040,24.041405,0.0005,1.304
11198.00,7.608909,24.92233,0.000039,24.041066,0.0005,1.303
11200.00,7.608303,24.92255,0.000039,24.040666,0.0005,1.304
11202.00,7.607779,24.92235,0.000039,24.040517,0.0006,1.305
11204.00,7.607368,24.92329,0.000039,24.040499,0.0005,1.304
11206.00,7.607673,24.92336,0.000038,24.040175,0.0005,1.304
11208.00,7.608376,24.92239,0.000039,24.040983,0.0006,1.304
11210.00,7.608416,24.92297,0.000039,24.041103,0.0006,1.303
11212.00,7.608328,24.92248,0.000039,24.040501,0.0006,1.304
11214.00,7.608154,24.92223,0.000039,24.039937,0.0006,1.304
11216.00,7.607860,24.92201,0.000039,24.040648,0.0006,1.305
11218.00,7.607976,24.92223,0.000040,24.041021,0.0005,1.304
11220.00,7.609000,24.92166,0.000039,24.040923,0.0005,1.304
11222.00,7.608046,24.92162,0.000038,24.040659,0.0005,1.304
11224.00,7.606796,24.92106,0.000037,24.040221,0.0005,1.304
11226.00,7.607753,24.92087,0.000038,24.040334,0.0005,1.304
11228.00,7.608310,24.92109,0.000040,24.041676,0.0005,1.304
11230.00,7.608268,24.92178,0.000039,24.041336,0.0005,1.304
11232.00,7.608130,24.92257,0.000037,24.040145,0.0005,1.305
11234.00,7.608205,24.92147,0.000038,24.040325,0.0005,1.304
11236.00,7.608096,24.92152,0.000039,24.040605,0.0005,1.304
11238.00,7.608123,24.92109,0.000039,24.040708,0.0006,1.304
11240.00,7.607967,24.92129,0.000040,24.040985,0.0006,1.304
11242.00,7.608401,24.92155,0.000040,24.040390,0.0005,1.304
11244.00,7.607755,24.92090,0.000039,24.040632,0.0005,1.304
11246.00,7.607569,24.92112,0.000038,24.040114,0.0005,1.304
11248.00,7.608618,24.92152,0.000038,24.040781,0.0005,1.304
11250.00,7.609053,24.92162,0.000039,24.040637,0.0006,1.305
11252.00,7.608595,24.92110,0.000038,24.040659,0.0006,1.304
11254.00,7.607563,24.92226,0.000039,24.041128,0.0006,1.304
11256.00,7.607375,24.92187,0.000039,24.040495,0.0005,1.305
11258.00,7.608777,24.92150,0.000038,24.040768,0.0005,1.304
11260.00,7.609789,24.92137,0.000039,24.039924,0.0006,1.304
11262.00,7.609656,24.92104,0.000038,24.040165,0.0005,1.304
11264.00,7.608387,24.92207,0.000038,24.040252,0.0005,1.305
11266.00,7.608199,24.92296,0.000037,24.040599,0.0005,1.306
11268.00,7.608402,24.92355,0.000038,24.040545,0.0005,1.306
11270.00,7.608592,24.92280,0.000038,24.040979,0.0006,1.305
11272.00,7.608956,24.92241,0.000038,24.040512,0.0005,1.304
11274.00,7.609292,24.92239,0.000040,24.040443,0.0006,1.305
11276.00,7.609015,24.92088,0.000040,24.040666,0.0006,1.305
11278.00,7.610106,24.92055,0.000039,24.040017,0.0006,1.305
11280.00,7.610316,24.92208,0.000039,24.040583,0.0005,1.305
11282.00,7.609649,24.92129,0.000040,24.040270,0.0005,1.305
11284.00,7.609828,24.92055,0.000038,24.040363,0.0005,1.305
11286.00,7.610033,24.92110,0.000039,24.040392,0.0006,1.305
11288.00,7.609060,24.92090,0.000038,24.040217,0.0006,1.305
11290.00,7.609700,24.92113,0.000038,24.041305,0.0005,1.305
11292.00,7.609801,24.92137,0.000038,24.040335,0.0005,1.304
11294.00,7.609282,24.92101,0.000038,24.039997,0.0005,1.305
11296.00,7.608510,24.92104,0.000040,24.040652,0.0005,1.305
11298.00,7.608732,24.92119,0.000038,24.040895,0.0005,1.304
11300.00,7.608617,24.92109,0.000040,24.040435,0.0005,1.305
11302.00,7.609349,24.92130,0.000039,24.040086,0.0006,1.305
11304.00,7.609712,24.92142,0.000039,24.040101,0.0005,1.305
11306.00,7.610061,24.92115,0.000040,24.040814,0.0005,1.305
11308.00,7.609637,24.92221,0.000040,24.039932,0.0005,1.305
11310.00,7.609225,24.92133,0.000039,24.040183,0.0005,1.305
11312.00,7.609286,24.92098,0.000039,24.040695,0.0005,1.305
11314.00,7.609427,24.92215,0.000039,24.040510,0.0005,1.305
11316.00,7.609222,24.92182,0.000039,24.040286,0.0005,1.305
11318.00,7.608656,24.92130,0.000038,24.040617,0.0005,1.305
11320.00,7.609607,24.92043,0.000039,24.040174,0.0005,1.305
11322.00,7.610597,24.92114,0.000040,24.040630,0.0005,1.305
11324.00,7.610935,24.92080,0.000039,24.040352,0.0005,1.306
11326.00,7.610946,24.92004,0.000038,24.039886,0.0005,1.306
11328.00,7.609229,24.91989,0.000038,24.039884,0.0006,1.305
11330.00,7.609125,24.91943,0.000039,24.040717,0.0006,1.305
11332.00,7.609088,24.91963,0.000039,24.040781,0.0006,1.305
11334.00,7.608587,24.91978,0.000040,24.040675,0.0005,1.305
11336.00,7.607552,24.92117,0.000040,24.040386,0.0005,1.306
11338.00,7.609270,24.92073,0.000040,24.040419,0.0005,1.306
11340.00,7.609508,24.92030,0.000039,24.041048,0.0005,1.305
11342.00,7.609690,24.92044,0.000038,24.040225,0.0005,1.306
11344.00,7.608653,24.92002,0.000039,24.040088,0.0006,1.305
11346.00,7.608339,24.91906,0.000039,24.040441,0.0006,1.305
11348.00,7.608980,24.91967,0.000039,24.039923,0.0005,1.306
11350.00,7.609808,24.91962,0.000038,24.040526,0.0006,1.306
11352.00,7.609852,24.92006,0.000038,24.040225,0.0005,1.306
11354.00,7.609631,24.92056,0.000038,24.040508,0.0005,1.306
11356.00,7.609593,24.92034,0.000038,24.040679,0.0006,1.306
11358.00,7.609393,24.91902,0.000038,24.040415,0.0005,1.306
11360.00,7.609734,24.92011,0.000038,24.040597,0.0005,1.306
11362.00,7.609173,24.92060,0.000039,24.040557,0.0005,1.306
11364.00,7.608620,24.92085,0.000039,24.040090,0.0005,1.306
11366.00,7.608874,24.91991,0.000038,24.040399,0.0005,1.305
11368.00,7.608961,24.92043,0.000040,24.040057,0.0005,1.305
11370.00,7.609363,24.92156,0.000040,24.041006,0.0006,1.305
11372.00,7.609859,24.92046,0.000039,24.041301,0.0005,1.306
11374.00,7.609277,24.91997,0.000040,24.040512,0.0006,1.306
11376.00,7.608390,24.92050,0.000038,24.040972,0.0006,1.306
11378.00,7.608904,24.91999,0.000038,24.041054,0.0005,1.305
11380.00,7.609324,24.92125,0.000040,24.040455,0.0006,1.305
11382.00,7.609562,24.92067,0.000039,24.041192,0.0005,1.306
11384.00,7.609444,24.92227,0.000038,24.041025,0.0005,1.306
11386.00,7.609291,24.92208,0.000037,24.040014,0.0005,1.306
11388.00,7.608474,24.92201,0.000037,24.040135,0.0006,1.306
11390.00,7.609246,24.92151,0.000038,24.040674,0.0005,1.306
11392.00,7.609570,24.92097,0.000040,24.040437,0.0006,1.307
11394.00,7.610003,24.92119,0.000039,24.040963,0.0005,1.306
11396.00,7.610153,24.92240,0.000040,24.040685,0.0005,1.306
11398.00,7.609793,24.92272,0.000039,24.041141,0.0006,1.306
11400.00,7.609550,24.92235,0.000039,24.040254,0.0006,1.306
11402.00,7.610026,24.92271,0.000038,24.041157,0.0006,1.306
11404.00,7.610833,24.92328,0.000039,24.040415,0.0006,1.306
11406.00,7.611342,24.92355,0.000038,24.040923,0.0005,1.307
@19,12.0000,24.0
11408.00,7.610670,24.92321,0.000039,24.040088,0.0006,1.306
11410.00,7.606002,24.92276,0.000039,24.040032,0.0006,1.305
11412.00,7.596426,24.92347,0.000040,24.040408,0.0006,1.306
11414.00,7.585145,24.92310,0.000039,24.040481,0.0005,1.305
11416.00,7.571281,24.92256,0.000039,24.041026,0.0006,1.305
11418.00,7.556015,24.92181,0.000039,24.041305,0.0005,1.306
11420.00,7.543115,24.92201,0.000038,24.040770,0.0005,1.307
11422.00,7.531055,24.92327,0.000037,24.040706,0.0005,1.307
11424.00,7.521325,24.92339,0.000038,24.040437,0.0006,1.308
11426.00,7.513059,24.92270,0.000037,24.040105,0.0005,1.308
11428.00,7.505314,24.92360,0.000037,24.040690,0.0005,1.307
11430.00,7.498595,24.92481,0.000037,24.040655,0.0005,1.308
11432.00,7.494038,24.92390,0.000038,24.040730,0.0006,1.308
11434.00,7.495292,24.92377,0.000037,24.040059,0.0005,1.308
11436.00,7.500101,24.92259,0.000037,24.041146,0.0006,1.309
11438.00,7.507572,24.92249,0.000037,24.040275,0.0005,1.308
11440.00,7.516322,24.92152,0.000037,24.040583,0.0005,1.308
11442.00,7.526472,24.92217,0.000038,24.040339,0.0005,1.308
11444.00,7.535717,24.92322,0.000038,24.040532,0.0005,1.307
11446.00,7.544136,24.92287,0.000040,24.039692,0.0005,1.308
11448.00,7.551481,24.92148,0.000039,24.040555,0.0005,1.307
11450.00,7.559293,24.92265,0.000039,24.040139,0.0005,1.307
11452.00,7.567737,24.92434,0.000039,24.040106,0.0005,1.307
11454.00,7.573589,24.92385,0.000039,24.040601,0.0005,1.307
11456.00,7.578771,24.92283,0.000039,24.040064,0.0006,1.307
11458.00,7.584156,24.92282,0.000039,24.040825,0.0005,1.307
11460.00,7.588666,24.92183,0.000039,24.041117,0.0005,1.307
11462.00,7.591629,24.92264,0.000039,24.040194,0.0005,1.307
11464.00,7.594974,24.92256,0.000040,24.040305,0.0005,1.307
11466.00,7.598413,24.92249,0.000039,24.040026,0.0005,1.307
11468.00,7.601838,24.92258,0.000038,24.040248,0.0005,1.306
11470.00,7.603729,24.92175,0.000037,24.040683,0.0005,1.307
11472.00,7.605094,24.92255,0.000039,24.040401,0.0005,1.307
11474.00,7.606109,24.92189,0.000039,24.040348,0.0006,1.307
11476.00,7.605155,24.92115,0.000040,24.040246,0.0005,1.307
11478.00,7.605704,24.92171,0.000039,24.039968,0.0005,1.308
11480.00,7.606381,24.92212,0.000038,24.040799,0.0005,1.308
11482.00,7.606132,24.92221,0.000037,24.040655,0.0005,1.308
11484.00,7.606004,24.92271,0.000038,24.040252,0.0005,1.307
11486.00,7.605602,24.92220,0.000040,24.040274,0.0006,1.307
11488.00,7.605812,24.92187,0.000039,24.040457,0.0005,1.307
11490.00,7.605945,24.92284,0.000037,24.040410,0.0005,1.308
11492.00,7.605837,24.92295,0.000037,24.040263,0.0005,1.307
11494.00,7.605299,24.92261,0.000038,24.040861,0.0005,1.307
11496.00,7.605218,24.92274,0.000038,24.040841,0.0005,1.308
11498.00,7.604869,24.92178,0.000038,24.039614,0.0005,1.308
11500.00,7.603647,24.92215,0.000039,24.040857,0.0005,1.307
11502.00,7.603143,24.92252,0.000039,24.040397,0.0005,1.307
11504.00,7.603875,24.92256,0.000038,24.040290,0.0006,1.307
11506.00,7.605077,24.92246,0.000039,24.039894,0.0005,1.307
11508.00,7.605306,24.92207,0.000038,24.040617,0.0005,1.307
11510.00,7.604774,24.92182,0.000039,24.040335,0.0005,1.307
11512.00,7.603922,24.92081,0.000039,24.040894,0.0005,1.308
11514.00,7.603552,24.92188,0.000038,24.040319,0.0005,1.308
11516.00,7.603767,24.92200,0.000038,24.039746,0.0005,1.308
11518.00,7.603547,24.92193,0.000037,24.039559,0.0006,1.307
11520.00,7.603719,24.92192,0.000038,24.040905,0.0006,1.308
11522.00,7.604419,24.92269,0.000038,24.039984,0.0005,1.308
11524.00,7.604391,24.92224,0.000037,24.040870,0.0005,1.308
11526.00,7.603965,24.92342,0.000038,24.040432,0.0005,1.308
11528.00,7.604245,24.92254,0.000038,24.040017,0.0006,1.308
11530.00,7.604833,24.92271,0.000039,24.040130,0.0005,1.308
11532.00,7.604788,24.92296,0.000039,24.039452,0.0005,1.308
11534.00,7.604588,24.92305,0.000038,24.040037,0.0005,1.308
11536.00,7.605192,24.92315,0.000038,24.040357,0.0006,1.308
11538.00,7.605181,24.92283,0.000038,24.040555,0.0005,1.307
11540.00,7.605382,24.92410,0.000038,24.040726,0.0005,1.308
11542.00,7.605246,24.92308,0.000040,24.040677,0.0005,1.308
11544.00,7.605011,24.92365,0.000039,24.041359,0.0005,1.307
11546.00,7.605792,24.92288,0.000039,24.040650,0.0005,1.308
11548.00,7.605502,24.92273,0.000038,24.040679,0.0005,1.308
11550.00,7.605218,24.92248,0.000037,24.040012,0.0005,1.308
11552.00,7.604973,24.92312,0.000037,24.039792,0.0005,1.308
11554.00,7.605271,24.92264,0.000037,24.040648,0.0005,1.308
11556.00,7.604482,24.92254,0.000038,24.040185,0.0005,1.308
11558.00,7.604450,24.92293,0.000038,24.039839,0.0005,1.308
11560.00,7.604329,24.92283,0.000038,24.039872,0.0005,1.308
11562.00,7.604785,24.92354,0.000039,24.040435,0.0005,1.309
11564.00,7.605180,24.92299,0.000038,24.040046,0.0005,1.308
11566.00,7.604844,24.92294,0.000038,24.040432,0.0006,1.308
11568.00,7.605028,24.92325,0.000038,24.040266,0.0005,1.308
11570.00,7.605496,24.92259,0.000038,24.040110,0.0005,1.309
11572.00,7.605266,24.92249,0.000039,24.040037,0.0005,1.309
11574.00,7.605135,24.92383,0.000037,24.040403,0.0005,1.309
11576.00,7.605646,24.92432,0.000038,24.040665,0.0005,1.309
11578.00,7.605494,24.92422,0.000038,24.040066,0.0005,1.308
11580.00,7.605829,24.92460,0.000038,24.040115,0.0005,1.308
11582.00,7.605783,24.92401,0.000038,24.040705,0.0005,1.309
11584.00,7.605837,24.92266,0.000038,24.040510,0.0006,1.308
11586.00,7.605930,24.92275,0.000038,24.041054,0.0005,1.308
11588.00,7.606791,24.92244,0.000038,24.040292,0.0005,1.308
11590.00,7.606636,24.92266,0.000039,24.039641,0.0005,1.309
11592.00,7.605736,24.92139,0.000038,24.040597,0.0005,1.309
11594.00,7.605281,24.92094,0.000038,24.039574,0.0005,1.309
11596.00,7.605465,24.92159,0.000038,24.039923,0.0005,1.309
11598.00,7.604918,24.92079,0.000037,24.040305,0.0005,1.309
11600.00,7.604487,24.92194,0.000038,24.040730,0.0006,1.309
11602.00,7.605378,24.92164,0.000037,24.040783,0.0005,1.309
11604.00,7.606419,24.92287,0.000038,24.040461,0.0005,1.309
11606.00,7.606021,24.92183,0.000039,24.040534,0.0005,1.309
11608.00,7.605496,24.92261,0.000038,24.040750,0.0005,1.308
11610.00,7.605698,24.92256,0.000038,24.040283,0.0005,1.309
11612.00,7.606729,24.92209,0.000038,24.040024,0.0005,1.309
11614.00,7.607197,24.92153,0.000038,24.039852,0.0005,1.309
11616.00,7.606135,24.92010,0.000039,24.039926,0.0005,1.309
11618.00,7.606159,24.92021,0.000038,24.039924,0.0005,1.309
11620.00,7.606796,24.92023,0.000039,24.040315,0.0005,1.309
11622.00,7.606093,24.92061,0.000038,24.039850,0.0005,1.309
11624.00,7.606095,24.92156,0.000037,24.039575,0.0006,1.310
11626.00,7.606725,24.92182,0.000038,24.040641,0.0005,1.309
11628.00,7.607013,24.92279,0.000038,24.040157,0.0005,1.309
11630.00,7.607143,24.92221,0.000038,24.040848,0.0005,1.310
11632.00,7.606463,24.92225,0.000037,24.041350,0.0005,1.310
11634.00,7.606331,24.92386,0.000038,24.040605,0.0005,1.309
11636.00,7.606784,24.92425,0.000038,24.040130,0.0005,1.309
11638.00,7.607255,24.92345,0.000039,24.040234,0.0005,1.309
11640.00,7.607509,24.92355,0.000039,24.040305,0.0005,1.309
11642.00,7.607889,24.92348,0.000037,24.040221,0.0005,1.309
11644.00,7.607891,24.92318,0.000039,24.039643,0.0005,1.309
11646.00,7.607870,24.92367,0.000040,24.040157,0.0005,1.309
11648.00,7.608145,24.92360,0.000039,24.040459,0.0005,1.310
11650.00,7.608181,24.92275,0.000038,24.039639,0.0005,1.310
11652.00,7.608496,24.92203,0.000037,24.040363,0.0005,1.310
11654.00,7.608483,24.92288,0.000039,24.041114,0.0005,1.309
11656.00,7.608327,24.92275,0.000039,24.040641,0.0005,1.310
11658.00,7.609547,24.92290,0.000039,24.039757,0.0006,1.310
11660.00,7.610437,24.92287,0.000038,24.040254,0.0006,1.309
11662.00,7.610183,24.92386,0.000040,24.040788,0.0005,1.310
11664.00,7.610073,24.92368,0.000039,24.040090,0.0005,1.310
11666.00,7.609465,24.92340,0.000038,24.040786,0.0006,1.310
11668.00,7.608707,24.92450,0.000039,24.040370,0.0006,1.310
11670.00,7.609329,24.92380,0.000038,24.041068,0.0005,1.310
11672.00,7.610214,24.92308,0.000039,24.040899,0.0005,1.310
11674.00,7.609255,24.92297,0.000039,24.040352,0.0006,1.310
11676.00,7.608814,24.92240,0.000039,24.040419,0.0006,1.310
11678.00,7.608587,24.92320,0.000039,24.039786,0.0006,1.310
11680.00,7.608289,24.92292,0.000039,24.040799,0.0005,1.309
11682.00,7.608966,24.92260,0.000038,24.040586,0.0005,1.310
11684.00,7.608572,24.92258,0.000039,24.039710,0.0005,1.310
11686.00,7.608249,24.92257,0.000037,24.040517,0.0006,1.310
11688.00,7.607594,24.92199,0.000038,24.040285,0.0006,1.310
11690.00,7.606722,24.92293,0.000037,24.039943,0.0006,1.311
11692.00,7.607525,24.92237,0.000039,24.040388,0.0005,1.310
11694.00,7.607332,24.92306,0.000038,24.040808,0.0006,1.310
11696.00,7.607010,24.92217,0.000039,24.040888,0.0006,1.310
11698.00,7.607894,24.92329,0.000039,24.040441,0.0006,1.311
11700.00,7.607038,24.92283,0.000038,24.040737,0.0006,1.310
11702.00,7.607305,24.92291,0.000039,24.041035,0.0006,1.310
11704.00,7.606821,24.92280,0.000039,24.040955,0.0006,1.311
11706.00,7.607011,24.92231,0.000040,24.041236,0.0006,1.311
11708.00,7.607878,24.92192,0.000039,24.041505,0.0006,1.311
11710.00,7.608458,24.92126,0.000038,24.041017,0.0005,1.310
11712.00,7.609169,24.92190,0.000040,24.040257,0.0006,1.310
11714.00,7.610355,24.92198,0.000039,24.040735,0.0005,1.311
11716.00,7.610132,24.92186,0.000038,24.040221,0.0006,1.312
11718.00,7.609511,24.92168,0.000038,24.040610,0.0006,1.311
11720.00,7.608956,24.92240,0.000039,24.041092,0.0005,1.311
11722.00,7.608310,24.92306,0.000040,24.040608,0.0005,1.311
11724.00,7.608498,24.92216,0.000039,24.040581,0.0006,1.311
11726.00,7.609588,24.92322,0.000039,24.040952,0.0006,1.311
11728.00,7.609952,24.92285,0.000040,24.040912,0.0005,1.311
11730.00,7.609957,24.92328,0.000040,24.040137,0.0005,1.311
11732.00,7.609860,24.92345,0.000039,24.040612,0.0006,1.311
11734.00,7.609563,24.92318,0.000039,24.040339,0.0006,1.311
11736.00,7.608843,24.92332,0.000040,24.040430,0.0006,1.311
11738.00,7.609124,24.92318,0.000040,24.040690,0.0006,1.311
11740.00,7.609775,24.92298,0.000039,24.040465,0.0006,1.311
11742.00,7.610095,24.92270,0.000039,24.040294,0.0006,1.311
11744.00,7.609201,24.92231,0.000040,24.040361,0.0006,1.311
11746.00,7.608457,24.92211,0.000037,24.040215,0.0006,1.311
11748.00,7.609068,24.92202,0.000038,24.040981,0.0005,1.312
11750.00,7.608724,24.92219,0.000038,24.040415,0.0005,1.311
11752.00,7.608709,24.92246,0.000040,24.040677,0.0006,1.311
11754.00,7.607850,24.92225,0.000040,24.040557,0.0006,1.311
11756.00,7.608434,24.92277,0.000041,24.040125,0.0005,1.311
11758.00,7.609229,24.92157,0.000039,24.039946,0.0006,1.311
11760.00,7.609279,24.92170,0.000039,24.040645,0.0005,1.312
11762.00,7.608532,24.92128,0.000037,24.040570,0.0005,1.312
11764.00,7.608197,24.92166,0.000038,24.040383,0.0005,1.312
11766.00,7.609178,24.92122,0.000038,24.040286,0.0006,1.311
11768.00,7.608998,24.92158,0.000038,24.040575,0.0005,1.311
11770.00,7.608349,24.92210,0.000040,24.040510,0.0006,1.311
11772.00,7.608506,24.92181,0.000039,24.040061,0.0005,1.312
11774.00,7.609003,24.92142,0.000038,24.041066,0.0006,1.312
11776.00,7.609306,24.92119,0.000039,24.040910,0.0006,1.312
11778.00,7.608471,24.92122,0.000038,24.039906,0.0006,1.312
11780.00,7.608953,24.92157,0.000039,24.040748,0.0006,1.312
11782.00,7.609076,24.92121,0.000039,24.040672,0.0006,1.312
11784.00,7.609157,24.92027,0.000041,24.040255,0.0006,1.312
11786.00,7.608717,24.92154,0.000040,24.040632,0.0005,1.312
11788.00,7.608710,24.92092,0.000039,24.040710,0.0005,1.312
11790.00,7.609321,24.92001,0.000040,24.040106,0.0005,1.312
11792.00,7.609588,24.92020,0.000040,24.040495,0.0006,1.312
11794.00,7.609429,24.91982,0.000039,24.041292,0.0006,1.312
11796.00,7.608920,24.92033,0.000039,24.041499,0.0005,1.312
11798.00,7.608826,24.92106,0.000040,24.041028,0.0005,1.312
11800.00,7.608730,24.92110,0.000040,24.041043,0.0005,1.312
11802.00,7.608103,24.92114,0.000040,24.040290,0.0005,1.312
11804.00,7.608399,24.92098,0.000039,24.040657,0.0006,1.312
11806.00,7.608380,24.92070,0.000038,24.041628,0.0006,1.313
11808.00,7.608887,24.92187,0.000038,24.041403,0.0006,1.313
11810.00,7.609560,24.92105,0.000039,24.040203,0.0005,1.312
11812.00,7.609917,24.92074,0.000039,24.040457,0.0005,1.312
11814.00,7.609793,24.92085,0.000040,24.040657,0.0006,1.312
11816.00,7.609230,24.92111,0.000040,24.040359,0.0006,1.312
11818.00,7.609190,24.92043,0.000038,24.041030,0.0006,1.312
11820.00,7.608970,24.91974,0.000038,24.040783,0.0006,1.312
11822.00,7.608748,24.92170,0.000038,24.039784,0.0005,1.312
11824.00,7.609061,24.92133,0.000039,24.040923,0.0006,1.312
11826.00,7.608948,24.92108,0.000038,24.040261,0.0006,1.312
11828.00,7.608523,24.92093,0.000039,24.040501,0.0005,1.312
11830.00,7.608622,24.92209,0.000040,24.040472,0.0005,1.312
11832.00,7.608744,24.92236,0.000039,24.039890,0.0006,1.312
11834.00,7.609665,24.92274,0.000039,24.041155,0.0006,1.313
11836.00,7.609575,24.92351,0.000039,24.041052,0.0006,1.313
11838.00,7.609065,24.92315,0.000039,24.040170,0.0005,1.312
11840.00,7.608903,24.92334,0.000039,24.040826,0.0006,1.312
11842.00,7.608694,24.92332,0.000040,24.041317,0.0006,1.312
11844.00,7.608900,24.92308,0.000039,24.040746,0.0006,1.313
11846.00,7.608713,24.92366,0.000039,24.040546,0.0006,1.312
11848.00,7.609792,24.92431,0.000039,24.040815,0.0006,1.313
11850.00,7.609570,24.92346,0.000039,24.040674,0.0006,1.313
11852.00,7.609989,24.92380,0.000039,24.040079,0.0006,1.313
11854.00,7.610208,24.92473,0.000039,24.040603,0.0005,1.312
11856.00,7.609448,24.92466,0.000040,24.041692,0.0006,1.313
11858.00,7.609368,24.92430,0.000039,24.040545,0.0006,1.313
11860.00,7.608774,24.92365,0.000039,24.040812,0.0006,1.313
11862.00,7.609097,24.92288,0.000039,24.041234,0.0006,1.312
11864.00,7.609257,24.92269,0.000040,24.040266,0.0006,1.313
11866.00,7.608793,24.92326,0.000040,24.039419,0.0005,1.313
11868.00,7.608518,24.92401,0.000039,24.040857,0.0006,1.313
11870.00,7.607793,24.92345,0.000039,24.040990,0.0006,1.313
11872.00,7.608683,24.92334,0.000039,24.040908,0.0006,1.313
11874.00,7.609622,24.92292,0.000041,24.040741,0.0006,1.313
11876.00,7.608771,24.92266,0.000038,24.041446,0.0006,1.313
11878.00,7.609042,24.92364,0.000038,24.039914,0.0006,1.313
11880.00,7.608801,24.92366,0.000039,24.040245,0.0006,1.313
11882.00,7.608846,24.92347,0.000040,24.041115,0.0006,1.313
11884.00,7.609135,24.92395,0.000040,24.041245,0.0006,1.313
11886.00,7.608953,24.92401,0.000040,24.040586,0.0006,1.313
11888.00,7.609931,24.92419,0.000040,24.040972,0.0006,1.314
11890.00,7.609133,24.92342,0.000039,24.040839,0.0006,1.313
11892.00,7.608887,24.92447,0.000039,24.040866,0.0006,1.314
11894.00,7.609615,24.92378,0.000039,24.040775,0.0005,1.313
11896.00,7.608743,24.92341,0.000039,24.040710,0.0006,1.314
11898.00,7.608712,24.92369,0.000040,24.040999,0.0006,1.314
11900.00,7.609287,24.92330,0.000040,24.040723,0.0006,1.313
11902.00,7.608794,24.92450,0.000040,24.041376,0.0006,1.314
11904.00,7.608638,24.92339,0.000039,24.040321,0.0006,1.314
11906.00,7.609074,24.92384,0.000038,24.040512,0.0006,1.313
11908.00,7.609370,24.92437,0.000040,24.041316,0.0006,1.313
11910.00,7.608531,24.92394,0.000039,24.040968,0.0006,1.314
11912.00,7.607629,24.92356,0.000039,24.040808,0.0006,1.314
11914.00,7.608069,24.92258,0.000039,24.041108,0.0005,1.314
11916.00,7.607860,24.92284,0.000039,24.040334,0.0006,1.314
11918.00,7.608148,24.92328,0.000039,24.040426,0.0006,1.314
11920.00,7.608365,24.92466,0.000039,24.040575,0.0006,1.314
11922.00,7.609269,24.92482,0.000040,24.040975,0.0006,1.314
11924.00,7.611274,24.92541,0.000040,24.040415,0.0006,1.313
11926.00,7.611004,24.92460,0.000039,24.040830,0.0006,1.314
11928.00,7.610095,24.92565,0.000040,24.040737,0.0006,1.314
11930.00,7.610397,24.92596,0.000040,24.041421,0.0005,1.313
11932.00,7.610280,24.92560,0.000040,24.040970,0.0006,1.314
11934.00,7.609911,24.92566,0.000038,24.040554,0.0005,1.315
11936.00,7.609890,24.92503,0.000039,24.041374,0.0005,1.314
11938.00,7.609447,24.92449,0.000040,24.040177,0.0006,1.314
11940.00,7.609017,24.92477,0.000039,24.040603,0.0006,1.314
11942.00,7.609117,24.92394,0.000039,24.040810,0.0006,1.315
11944.00,7.609344,24.92381,0.000038,24.040174,0.0006,1.314
11946.00,7.609843,24.92349,0.000039,24.040661,0.0006,1.315
11948.00,7.609099,24.92451,0.000040,24.041021,0.0006,1.314
11950.00,7.609728,24.92460,0.000039,24.041177,0.0006,1.314
11952.00,7.609085,24.92448,0.000040,24.041394,0.0006,1.314
11954.00,7.609773,24.92475,0.000040,24.040361,0.0006,1.314
11956.00,7.610105,24.92484,0.000041,24.040706,0.0006,1.314
11958.00,7.610092,24.92441,0.000041,24.040639,0.0006,1.314
11960.00,7.609798,24.92426,0.000039,24.040406,0.0006,1.315
11962.00,7.610676,24.92436,0.000039,24.040212,0.0005,1.315
11964.00,7.611081,24.92547,0.000039,24.040063,0.0006,1.314
11966.00,7.610459,24.92478,0.000040,24.040526,0.0006,1.315
11968.00,7.610209,24.92460,0.000040,24.040935,0.0006,1.315
11970.00,7.610594,24.92475,0.000040,24.040703,0.0006,1.315
11972.00,7.610146,24.92610,0.000039,24.040455,0.0006,1.316
11974.00,7.609598,24.92510,0.000039,24.040523,0.0006,1.315
11976.00,7.609381,24.92538,0.000039,24.040381,0.0006,1.315
11978.00,7.609382,24.92626,0.000038,24.040566,0.0006,1.315
11980.00,7.610225,24.92577,0.000038,24.040575,0.0006,1.315
11982.00,7.609706,24.92515,0.000039,24.040795,0.0005,1.315
11984.00,7.609260,24.92492,0.000038,24.039974,0.0006,1.315
11986.00,7.609015,24.92464,0.000039,24.040255,0.0006,1.315
11988.00,7.609335,24.92516,0.000039,24.040457,0.0006,1.315
11990.00,7.608873,24.92513,0.000039,24.039594,0.0006,1.315
11992.00,7.608685,24.92456,0.000040,24.040145,0.0006,1.315
11994.00,7.609089,24.92471,0.000039,24.040661,0.0006,1.315
11996.00,7.609445,24.92544,0.000039,24.041294,0.0005,1.316
11998.00,7.609141,24.92540,0.000037,24.040610,0.0006,1.316
12000.00,7.609506,24.92521,0.000038,24.040937,0.0006,1.316
12002.00,7.610520,24.92452,0.000039,24.041083,0.0006,1.316
12004.00,7.611132,24.92432,0.000039,24.041388,0.0006,1.316
12006.00,7.610866,24.92281,0.000039,24.040119,0.0006,1.315
@20,12.0000,24.0
12008.00,7.609374,24.92337,0.000040,24.040515,0.0006,1.316
12010.00,7.605696,24.92461,0.000040,24.040977,0.0006,1.316
12012.00,7.597785,24.92414,0.000040,24.040763,0.0005,1.314
12014.00,7.587217,24.92426,0.000041,24.040745,0.0006,1.314
12016.00,7.573476,24.92342,0.000041,24.040819,0.0006,1.315
12018.00,7.559520,24.92365,0.000041,24.041059,0.0006,1.315
12020.00,7.547365,24.92326,0.000039,24.040257,0.0006,1.317
12022.00,7.534981,24.92308,0.000039,24.041032,0.0006,1.317
12024.00,7.525023,24.92306,0.000038,24.040837,0.0006,1.316
12026.00,7.517021,24.92231,0.000039,24.040706,0.0006,1.316
12028.00,7.509135,24.92251,0.000037,24.040690,0.0006,1.317
12030.00,7.503206,24.92271,0.000037,24.040992,0.0005,1.317
12032.00,7.499734,24.92377,0.000039,24.040479,0.0006,1.317
12034.00,7.500905,24.92322,0.000038,24.040468,0.0006,1.318
12036.00,7.506106,24.92312,0.000038,24.040559,0.0005,1.318
12038.00,7.513973,24.92386,0.000038,24.040537,0.0006,1.318
12040.00,7.522951,24.92402,0.000039,24.041345,0.0006,1.317
12042.00,7.531801,24.92302,0.000039,24.041316,0.0005,1.317
12044.00,7.541145,24.92311,0.000040,24.040535,0.0006,1.316
12046.00,7.550536,24.92437,0.000039,24.040074,0.0006,1.317
12048.00,7.558814,24.92405,0.000039,24.040288,0.0006,1.316
12050.00,7.566403,24.92397,0.000039,24.040225,0.0005,1.316
12052.00,7.572553,24.92436,0.000040,24.039859,0.0006,1.317
12054.00,7.578681,24.92453,0.000040,24.040345,0.0005,1.316
12056.00,7.584018,24.92345,0.000041,24.039797,0.0005,1.316
12058.00,7.587951,24.92419,0.000039,24.040230,0.0006,1.316
12060.00,7.591562,24.92348,0.000040,24.040417,0.0006,1.316
12062.00,7.594546,24.92373,0.000041,24.039921,0.0005,1.316
12064.00,7.596442,24.92418,0.000040,24.041232,0.0005,1.316
12066.00,7.598480,24.92371,0.000041,24.040794,0.0006,1.317
12068.00,7.600201,24.92379,0.000039,24.040779,0.0006,1.317
12070.00,7.601763,24.92376,0.000039,24.041236,0.0006,1.316
12072.00,7.603831,24.92379,0.000040,24.040812,0.0006,1.317
12074.00,7.604552,24.92384,0.000040,24.040254,0.0005,1.316
12076.00,7.604479,24.92437,0.000040,24.040597,0.0006,1.317
12078.00,7.604855,24.92362,0.000040,24.041075,0.0006,1.317
12080.00,7.604912,24.92505,0.000040,24.040552,0.0006,1.316
12082.00,7.606038,24.92546,0.000040,24.040117,0.0006,1.316
12084.00,7.606487,24.92518,0.000040,24.040703,0.0006,1.317
12086.00,7.606609,24.92479,0.000039,24.040677,0.0006,1.317
12088.00,7.605695,24.92540,0.000040,24.040810,0.0006,1.317
12090.00,7.605479,24.92559,0.000039,24.040346,0.0006,1.317
12092.00,7.606220,24.92583,0.000039,24.040805,0.0006,1.317
12094.00,7.606334,24.92528,0.000040,24.040214,0.0006,1.317
12096.00,7.605792,24.92473,0.000039,24.040743,0.0006,1.318
12098.00,7.605370,24.92526,0.000039,24.040995,0.0006,1.317
12100.00,7.605076,24.92581,0.000040,24.040497,0.0006,1.317
12102.00,7.604951,24.92556,0.000041,24.040817,0.0006,1.316
12104.00,7.603525,24.92503,0.000040,24.040621,0.0006,1.317
12106.00,7.603771,24.92415,0.000040,24.040088,0.0006,1.317
12108.00,7.604255,24.92436,0.000039,24.039924,0.0006,1.317
12110.00,7.604069,24.92358,0.000039,24.040643,0.0006,1.317
12112.00,7.604363,24.92450,0.000039,24.041066,0.0006,1.317
12114.00,7.603971,24.92440,0.000040,24.040203,0.0006,1.316
12116.00,7.603776,24.92330,0.000040,24.040481,0.0006,1.317
12118.00,7.604563,24.92358,0.000041,24.041159,0.0006,1.316
12120.00,7.603821,24.92384,0.000040,24.040777,0.0006,1.318
12122.00,7.603599,24.92303,0.000040,24.039990,0.0006,1.317
12124.00,7.603096,24.92395,0.000040,24.039457,0.0006,1.318
12126.00,7.602673,24.92422,0.000038,24.041250,0.0006,1.317
12128.00,7.603615,24.92574,0.000039,24.040732,0.0006,1.318
12130.00,7.603202,24.92537,0.000039,24.040848,0.0005,1.318
12132.00,7.603584,24.92571,0.000038,24.040355,0.0006,1.317
12134.00,7.603461,24.92556,0.000039,24.039997,0.0006,1.318
12136.00,7.603645,24.92549,0.000039,24.040843,0.0006,1.318
12138.00,7.604008,24.92619,0.000041,24.040968,0.0006,1.318
12140.00,7.604092,24.92623,0.000041,24.041114,0.0006,1.317
12142.00,7.604354,24.92633,0.000039,24.040986,0.0006,1.317
12144.00,7.604314,24.92620,0.000040,24.040868,0.0006,1.318
12146.00,7.605243,24.92688,0.000040,24.041214,0.0006,1.317
12148.00,7.605056,24.92684,0.000040,24.040941,0.0006,1.318
12150.00,7.605110,24.92541,0.000038,24.039779,0.0006,1.318
12152.00,7.605150,24.92550,0.000039,24.040194,0.0006,1.318
12154.00,7.605391,24.92487,0.000040,24.040206,0.0006,1.317
12156.00,7.605167,24.92504,0.000040,24.040650,0.0006,1.318
12158.00,7.605575,24.92461,0.000040,24.040315,0.0006,1.318
12160.00,7.606295,24.92424,0.000041,24.040888,0.0006,1.317
12162.00,7.606062,24.92464,0.000041,24.040999,0.0006,1.318
12164.00,7.605147,24.92424,0.000039,24.040857,0.0006,1.318
12166.00,7.604372,24.92448,0.000039,24.040392,0.0006,1.318
12168.00,7.603683,24.92500,0.000039,24.040721,0.0006,1.318
12170.00,7.603614,24.92510,0.000040,24.040746,0.0006,1.318
12172.00,7.604837,24.92419,0.000040,24.041377,0.0006,1.319
12174.00,7.605061,24.92367,0.000039,24.040488,0.0006,1.318
12176.00,7.603797,24.92482,0.000040,24.041225,0.0006,1.318
12178.00,7.603626,24.92363,0.000040,24.040546,0.0006,1.318
12180.00,7.605009,24.92276,0.000040,24.040301,0.0006,1.318
12182.00,7.605580,24.92337,0.000040,24.041003,0.0006,1.318
12184.00,7.605731,24.92396,0.000038,24.041172,0.0006,1.318
12186.00,7.606269,24.92461,0.000038,24.041179,0.0006,1.318
12188.00,7.606389,24.92454,0.000039,24.041112,0.0006,1.318
12190.00,7.606683,24.92439,0.000039,24.039704,0.0006,1.318
12192.00,7.606722,24.92403,0.000039,24.040474,0.0006,1.319
12194.00,7.606450,24.92328,0.000039,24.041126,0.0006,1.319
12196.00,7.607630,24.92304,0.000038,24.040768,0.0006,1.318
12198.00,7.607207,24.92385,0.000039,24.040926,0.0006,1.318
12200.00,7.606885,24.92425,0.000040,24.041308,0.0006,1.318
12202.00,7.607368,24.92416,0.000039,24.041059,0.0006,1.318
12204.00,7.608268,24.92384,0.000039,24.040326,0.0006,1.319
12206.00,7.608784,24.92429,0.000039,24.040501,0.0006,1.319
12208.00,7.608283,24.92486,0.000040,24.040510,0.0006,1.318
12210.00,7.607719,24.92411,0.000039,24.040626,0.0006,1.319
12212.00,7.606922,24.92491,0.000038,24.040237,0.0006,1.318
12214.00,7.606698,24.92422,0.000039,24.040634,0.0006,1.318
12216.00,7.607288,24.92587,0.000040,24.040626,0.0006,1.319
12218.00,7.607560,24.92629,0.000039,24.040528,0.0006,1.319
12220.00,7.606825,24.92632,0.000039,24.041108,0.0006,1.318
12222.00,7.605746,24.92545,0.000041,24.040972,0.0006,1.318
12224.00,7.606847,24.92468,0.000040,24.041376,0.0006,1.318
12226.00,7.607198,24.92470,0.000041,24.041165,0.0006,1.318
12228.00,7.607059,24.92516,0.000041,24.040105,0.0006,1.319
12230.00,7.607337,24.92534,0.000039,24.040430,0.0006,1.318
12232.00,7.608012,24.92430,0.000040,24.041296,0.0006,1.319
12234.00,7.608700,24.92340,0.000039,24.040748,0.0006,1.319
12236.00,7.608321,24.92348,0.000040,24.040992,0.0006,1.319
12238.00,7.608341,24.92426,0.000039,24.040839,0.0006,1.320
12240.00,7.608545,24.92489,0.000039,24.041286,0.0006,1.319
12242.00,7.608762,24.92319,0.000040,24.040212,0.0006,1.319
12244.00,7.608849,24.92338,0.000040,24.040285,0.0006,1.319
12246.00,7.608768,24.92289,0.000040,24.040366,0.0006,1.319
12248.00,7.607935,24.92356,0.000039,24.040586,0.0005,1.319
12250.00,7.607741,24.92310,0.000040,24.040050,0.0006,1.319
12252.00,7.607006,24.92288,0.000040,24.040628,0.0006,1.319
12254.00,7.607038,24.92329,0.000039,24.040126,0.0006,1.320
12256.00,7.606779,24.92332,0.000039,24.040688,0.0005,1.319
12258.00,7.607461,24.92221,0.000040,24.040817,0.0006,1.319
12260.00,7.606863,24.92256,0.000040,24.040499,0.0006,1.320
12262.00,7.606949,24.92237,0.000040,24.040261,0.0005,1.319
12264.00,7.608065,24.92319,0.000040,24.040314,0.0005,1.319
12266.00,7.608843,24.92366,0.000039,24.041021,0.0006,1.319
12268.00,7.609089,24.92335,0.000040,24.040837,0.0005,1.319
12270.00,7.609089,24.92326,0.000040,24.040163,0.0005,1.320
12272.00,7.608880,24.92400,0.000040,24.040412,0.0005,1.319
12274.00,7.608778,24.92284,0.000041,24.039710,0.0006,1.319
12276.00,7.609623,24.92259,0.000040,24.040715,0.0006,1.319
12278.00,7.609611,24.92364,0.000040,24.040837,0.0006,1.320
12280.00,7.609118,24.92421,0.000040,24.040790,0.0005,1.320
12282.00,7.608530,24.92341,0.000040,24.040668,0.0006,1.319
12284.00,7.608273,24.92315,0.000038,24.040923,0.0006,1.320
12286.00,7.608581,24.92234,0.000040,24.040375,0.0005,1.319
12288.00,7.608768,24.92375,0.000039,24.040145,0.0005,1.320
12290.00,7.608907,24.92350,0.000040,24.040359,0.0006,1.320
12292.00,7.609160,24.92305,0.000038,24.040886,0.0006,1.320
12294.00,7.608749,24.92297,0.000038,24.041188,0.0005,1.320
12296.00,7.608174,24.92344,0.000040,24.041257,0.0005,1.320
12298.00,7.608705,24.92316,0.000038,24.040823,0.0005,1.319
12300.00,7.608566,24.92271,0.000039,24.039870,0.0006,1.320
12302.00,7.609539,24.92272,0.000039,24.040795,0.0005,1.320
12304.00,7.608918,24.92293,0.000039,24.040775,0.0006,1.320
12306.00,7.608419,24.92243,0.000039,24.041354,0.0005,1.320
12308.00,7.608836,24.92258,0.000039,24.040028,0.0006,1.320
12310.00,7.609007,24.92264,0.000039,24.040183,0.0006,1.320
12312.00,7.608615,24.92299,0.000038,24.040165,0.0006,1.320
12314.00,7.608558,24.92272,0.000038,24.039437,0.0006,1.320
12316.00,7.608749,24.92229,0.000038,24.040174,0.0005,1.320
12318.00,7.608459,24.92224,0.000039,24.040823,0.0006,1.320
12320.00,7.608703,24.92353,0.000039,24.040197,0.0005,1.320
12322.00,7.608478,24.92299,0.000039,24.040250,0.0005,1.320
12324.00,7.608381,24.92238,0.000039,24.040730,0.0005,1.320
12326.00,7.609385,24.92209,0.000040,24.041317,0.0006,1.320
12328.00,7.609245,24.92388,0.000039,24.040441,0.0005,1.320
12330.00,7.608100,24.92352,0.000039,24.040657,0.0006,1.320
12332.00,7.607352,24.92438,0.000037,24.040234,0.0006,1.321
12334.00,7.607567,24.92526,0.000038,24.041068,0.0006,1.320
12336.00,7.606995,24.92450,0.000039,24.040163,0.0005,1.321
12338.00,7.607608,24.92503,0.000039,24.039943,0.0006,1.321
12340.00,7.608613,24.92482,0.000039,24.040745,0.0005,1.321
12342.00,7.607870,24.92507,0.000039,24.040570,0.0006,1.320
12344.00,7.606972,24.92588,0.000039,24.040617,0.0006,1.320
12346.00,7.606961,24.92551,0.000040,24.040926,0.0005,1.320
12348.00,7.607189,24.92561,0.000040,24.040766,0.0006,1.320
12350.00,7.607276,24.92498,0.000040,24.041345,0.0006,1.321
12352.00,7.608671,24.92437,0.000038,24.040581,0.0006,1.321
12354.00,7.608908,24.92465,0.000039,24.040270,0.0006,1.321
12356.00,7.608652,24.92513,0.000039,24.039806,0.0006,1.320
12358.00,7.609197,24.92605,0.000040,24.040968,0.0006,1.320
12360.00,7.610092,24.92671,0.000040,24.040688,0.0006,1.321
12362.00,7.609793,24.92571,0.000039,24.040895,0.0006,1.321
12364.00,7.609888,24.92506,0.000039,24.040290,0.0006,1.321
12366.00,7.610143,24.92549,0.000038,24.040355,0.0006,1.321
12368.00,7.609688,24.92574,0.000040,24.040214,0.0006,1.320
12370.00,7.609343,24.92552,0.000040,24.040185,0.0006,1.320
12372.00,7.610348,24.92707,0.000040,24.040215,0.0006,1.320
12374.00,7.611228,24.92726,0.000039,24.040990,0.0006,1.321
12376.00,7.610554,24.92563,0.000040,24.040590,0.0006,1.321
12378.00,7.608693,24.92463,0.000039,24.040492,0.0006,1.320
12380.00,7.608798,24.92526,0.000039,24.041065,0.0005,1.320
12382.00,7.608441,24.92536,0.000039,24.041054,0.0006,1.321
12384.00,7.607963,24.92475,0.000038,24.040381,0.0006,1.321
12386.00,7.608442,24.92659,0.000038,24.040388,0.0006,1.321
12388.00,7.608816,24.92603,0.000040,24.040992,0.0006,1.321
12390.00,7.609103,24.92599,0.000040,24.041254,0.0006,1.321
12392.00,7.608874,24.92560,0.000038,24.040954,0.0006,1.321
12394.00,7.608864,24.92446,0.000038,24.040526,0.0006,1.321
12396.00,7.609122,24.92519,0.000039,24.040081,0.0005,1.320
12398.00,7.609228,24.92543,0.000041,24.040694,0.0006,1.321
12400.00,7.608491,24.92525,0.000041,24.039901,0.0006,1.321
12402.00,7.608332,24.92511,0.000040,24.040759,0.0006,1.321
12404.00,7.607683,24.92555,0.000039,24.039799,0.0006,1.321
12406.00,7.606582,24.92441,0.000040,24.040706,0.0006,1.321
12408.00,7.607723,24.92485,0.000040,24.041019,0.0005,1.321
12410.00,7.608147,24.92440,0.000040,24.040577,0.0005,1.320
12412.00,7.608765,24.92407,0.000039,24.040586,0.0006,1.320
12414.00,7.610440,24.92459,0.000040,24.040334,0.0005,1.321
12416.00,7.610491,24.92509,0.000040,24.040570,0.0005,1.321
12418.00,7.609604,24.92626,0.000040,24.040926,0.0006,1.321
12420.00,7.608851,24.92650,0.000039,24.040959,0.0006,1.321
12422.00,7.609130,24.92644,0.000038,24.040730,0.0006,1.321
12424.00,7.609543,24.92655,0.000038,24.040537,0.0006,1.321
12426.00,7.608869,24.92613,0.000039,24.040899,0.0006,1.321
12428.00,7.608851,24.92560,0.000038,24.040674,0.0005,1.321
12430.00,7.608881,24.92510,0.000037,24.039804,0.0005,1.321
12432.00,7.608048,24.92538,0.000038,24.040948,0.0005,1.321
12434.00,7.608769,24.92543,0.000037,24.041019,0.0006,1.322
12436.00,7.609330,24.92570,0.000038,24.040506,0.0005,1.321
12438.00,7.609106,24.92555,0.000040,24.040537,0.0005,1.321
12440.00,7.608585,24.92571,0.000039,24.040646,0.0005,1.321
12442.00,7.609000,24.92650,0.000039,24.040959,0.0006,1.321
12444.00,7.608583,24.92642,0.000039,24.040823,0.0006,1.321
12446.00,7.608306,24.92646,0.000039,24.040725,0.0005,1.321
12448.00,7.608976,24.92628,0.000040,24.041505,0.0006,1.322
12450.00,7.609528,24.92549,0.000038,24.040263,0.0006,1.321
12452.00,7.609522,24.92622,0.000039,24.039990,0.0005,1.322
12454.00,7.608667,24.92615,0.000039,24.040115,0.0005,1.322
12456.00,7.608790,24.92588,0.000038,24.040597,0.0005,1.321
12458.00,7.608600,24.92656,0.000038,24.040639,0.0005,1.321
12460.00,7.609522,24.92633,0.000039,24.040581,0.0005,1.321
12462.00,7.609883,24.92551,0.000039,24.040710,0.0006,1.321
12464.00,7.609606,24.92501,0.000039,24.040266,0.0006,1.322
12466.00,7.609464,24.92593,0.000038,24.040803,0.0005,1.322
12468.00,7.609366,24.92654,0.000039,24.040290,0.0005,1.322
12470.00,7.609457,24.92561,0.000040,24.040774,0.0006,1.321
12472.00,7.609597,24.92650,0.000039,24.040548,0.0005,1.321
12474.00,7.609649,24.92649,0.000040,24.040765,0.0005,1.321
12476.00,7.609962,24.92648,0.000040,24.041097,0.0006,1.321
12478.00,7.610323,24.92526,0.000040,24.041579,0.0006,1.321
12480.00,7.610090,24.92489,0.000039,24.040535,0.0006,1.321
12482.00,7.609127,24.92442,0.000038,24.040279,0.0005,1.322
12484.00,7.609160,24.92553,0.000039,24.041090,0.0006,1.321
12486.00,7.609860,24.92585,0.000039,24.040441,0.0006,1.321
12488.00,7.610370,24.92551,0.000039,24.041386,0.0006,1.321
12490.00,7.610305,24.92495,0.000039,24.040761,0.0006,1.322
12492.00,7.609092,24.92469,0.000039,24.040172,0.0006,1.321
12494.00,7.608995,24.92422,0.000040,24.040832,0.0006,1.322
12496.00,7.609273,24.92409,0.000039,24.040650,0.0006,1.322
12498.00,7.608822,24.92412,0.000040,24.040619,0.0005,1.321
12500.00,7.608753,24.92372,0.000038,24.041112,0.0006,1.321
12502.00,7.609277,24.92418,0.000040,24.041163,0.0006,1.321
12504.00,7.609694,24.92350,0.000039,24.040635,0.0006,1.323
12506.00,7.609031,24.92276,0.000038,24.040517,0.0005,1.322
12508.00,7.608793,24.92409,0.000039,24.040799,0.0005,1.321
12510.00,7.608992,24.92314,0.000041,24.040381,0.0005,1.321
12512.00,7.608847,24.92371,0.000040,24.040163,0.0005,1.321
12514.00,7.609879,24.92356,0.000041,24.040563,0.0006,1.321
12516.00,7.610545,24.92450,0.000039,24.040086,0.0006,1.321
12518.00,7.610024,24.92399,0.000040,24.040419,0.0006,1.322
12520.00,7.610267,24.92430,0.000039,24.040594,0.0006,1.322
12522.00,7.609519,24.92550,0.000038,24.040703,0.0006,1.321
12524.00,7.608689,24.92532,0.000038,24.040605,0.0006,1.321
12526.00,7.609324,24.92328,0.000039,24.040217,0.0006,1.321
12528.00,7.609930,24.92346,0.000040,24.040665,0.0005,1.321
12530.00,7.610575,24.92313,0.000041,24.040630,0.0006,1.321
12532.00,7.610022,24.92271,0.000040,24.041479,0.0006,1.321
12534.00,7.609172,24.92294,0.000039,24.040541,0.0006,1.322
12536.00,7.609648,24.92367,0.000039,24.040566,0.0006,1.321
12538.00,7.609771,24.92346,0.000038,24.040517,0.0006,1.322
12540.00,7.609130,24.92340,0.000040,24.040906,0.0006,1.322
12542.00,7.609022,24.92316,0.000038,24.041025,0.0005,1.322
12544.00,7.608816,24.92361,0.000039,24.040019,0.0005,1.321
12546.00,7.609199,24.92341,0.000039,24.040823,0.0006,1.321
12548.00,7.609334,24.92417,0.000039,24.040626,0.0006,1.321
12550.00,7.608613,24.92388,0.000040,24.040894,0.0006,1.321
12552.00,7.608050,24.92484,0.000039,24.040295,0.0006,1.322
12554.00,7.608173,24.92407,0.000039,24.040452,0.0005,1.321
12556.00,7.607992,24.92449,0.000039,24.040135,0.0006,1.322
12558.00,7.608686,24.92391,0.000039,24.040455,0.0006,1.321
12560.00,7.608377,24.92416,0.000038,24.041250,0.0006,1.321
12562.00,7.607608,24.92364,0.000039,24.041032,0.0005,1.322
12564.00,7.608559,24.92408,0.000038,24.040448,0.0006,1.322
12566.00,7.609286,24.92362,0.000037,24.040034,0.0005,1.322
12568.00,7.608404,24.92420,0.000038,24.040445,0.0005,1.321
12570.00,7.608578,24.92378,0.000039,24.041046,0.0006,1.321
12572.00,7.608844,24.92358,0.000039,24.040628,0.0005,1.321
12574.00,7.608345,24.92325,0.000039,24.040274,0.0005,1.321
12576.00,7.608494,24.92344,0.000040,24.040063,0.0005,1.321
12578.00,7.609377,24.92344,0.000039,24.040865,0.0006,1.322
12580.00,7.609870,24.92369,0.000037,24.040101,0.0005,1.322
12582.00,7.609636,24.92379,0.000038,24.040659,0.0005,1.321
12584.00,7.608852,24.92418,0.000039,24.040663,0.0006,1.322
12586.00,7.608782,24.92458,0.000038,24.040992,0.0005,1.321
12588.00,7.609464,24.92448,0.000039,24.041350,0.0005,1.321
12590.00,7.608713,24.92382,0.000039,24.041426,0.0005,1.321
12592.00,7.608340,24.92384,0.000039,24.040406,0.0006,1.321
12594.00,7.607933,24.92483,0.000039,24.040243,0.0005,1.321
12596.00,7.608030,24.92483,0.000039,24.040535,0.0006,1.321
12598.00,7.607835,24.92482,0.000039,24.041346,0.0006,1.321
12600.00,7.608206,24.92524,0.000039,24.041003,0.0005,1.321
12602.00,7.608035,24.92436,0.000039,24.040495,0.0005,1.322
12604.00,7.607968,24.92461,0.000038,24.041028,0.0006,1.322
12606.00,7.607535,24.92499,0.000038,24.040968,0.0005,1.321
@21,12.0000,24.0
12608.00,7.606929,24.92547,0.000039,24.040943,0.0005,1.321
12610.00,7.602694,24.92561,0.000037,24.040794,0.0005,1.321
12612.00,7.595593,24.92509,0.000040,24.040548,0.0006,1.321
12614.00,7.585384,24.92536,0.000040,24.040986,0.0006,1.321
12616.00,7.572851,24.92528,0.000041,24.040197,0.0006,1.320
12618.00,7.560235,24.92485,0.000039,24.040125,0.0005,1.321
12620.00,7.548601,24.92576,0.000039,24.040717,0.0006,1.322
12622.00,7.538284,24.92594,0.000039,24.040668,0.0005,1.322
12624.00,7.529094,24.92552,0.000038,24.040734,0.0006,1.322
12626.00,7.520901,24.92499,0.000038,24.040728,0.0005,1.323
12628.00,7.514754,24.92539,0.000038,24.040561,0.0006,1.322
12630.00,7.508898,24.92523,0.000037,24.040348,0.0005,1.322
12632.00,7.504982,24.92529,0.000039,24.040434,0.0005,1.323
12634.00,7.507020,24.92485,0.000039,24.040503,0.0006,1.323
12636.00,7.512040,24.92467,0.000038,24.040712,0.0006,1.324
12638.00,7.518358,24.92509,0.000036,24.040112,0.0006,1.324
12640.00,7.527596,24.92475,0.000037,24.040077,0.0006,1.323
12642.00,7.536680,24.92474,0.000038,24.040750,0.0006,1.322
12644.00,7.544677,24.92434,0.000038,24.040172,0.0005,1.322
12646.00,7.553045,24.92433,0.000040,24.040939,0.0005,1.322
12648.00,7.560468,24.92428,0.000040,24.040495,0.0005,1.322
12650.00,7.567495,24.92455,0.000039,24.040670,0.0005,1.322
12652.00,7.574306,24.92527,0.000039,24.040686,0.0005,1.321
12654.00,7.580206,24.92456,0.000039,24.040239,0.0005,1.322
12656.00,7.585710,24.92357,0.000040,24.040408,0.0006,1.322
12658.00,7.589509,24.92418,0.000040,24.040497,0.0006,1.322
12660.00,7.593035,24.92470,0.000040,24.040617,0.0005,1.322
12662.00,7.596227,24.92430,0.000039,24.040486,0.0006,1.322
12664.00,7.599004,24.92351,0.000039,24.040706,0.0005,1.322
12666.00,7.600700,24.92388,0.000040,24.040930,0.0005,1.322
12668.00,7.601990,24.92307,0.000040,24.040488,0.0006,1.321
12670.00,7.603386,24.92311,0.000040,24.041585,0.0006,1.322
12672.00,7.604409,24.92255,0.000041,24.040815,0.0006,1.321
12674.00,7.604444,24.92201,0.000040,24.040637,0.0006,1.321
12676.00,7.605322,24.92216,0.000039,24.040992,0.0006,1.321
12678.00,7.606698,24.92216,0.000039,24.040872,0.0005,1.321
12680.00,7.607328,24.92191,0.000038,24.040812,0.0005,1.321
12682.00,7.607618,24.92161,0.000039,24.040845,0.0005,1.322
12684.00,7.606927,24.92296,0.000039,24.040968,0.0005,1.322
12686.00,7.606536,24.92388,0.000038,24.040530,0.0006,1.321
12688.00,7.605829,24.92341,0.000038,24.040941,0.0005,1.321
12690.00,7.604987,24.92374,0.000039,24.040739,0.0006,1.321
12692.00,7.604664,24.92301,0.000038,24.040985,0.0005,1.321
12694.00,7.604471,24.92347,0.000039,24.040261,0.0006,1.321
12696.00,7.603673,24.92311,0.000040,24.040285,0.0006,1.321
12698.00,7.603049,24.92381,0.000039,24.040768,0.0006,1.322
12700.00,7.602954,24.92418,0.000038,24.040723,0.0006,1.322
12702.00,7.603652,24.92402,0.000036,24.040621,0.0005,1.322
12704.00,7.603432,24.92345,0.000039,24.040414,0.0005,1.321
12706.00,7.602955,24.92297,0.000040,24.040226,0.0006,1.321
12708.00,7.603313,24.92246,0.000039,24.040448,0.0006,1.322
12710.00,7.603250,24.92282,0.000040,24.041363,0.0005,1.322
12712.00,7.603354,24.92224,0.000039,24.040692,0.0005,1.322
12714.00,7.602360,24.92312,0.000038,24.040670,0.0006,1.322
12716.00,7.602907,24.92302,0.000039,24.040690,0.0006,1.321
12718.00,7.602913,24.92260,0.000039,24.040966,0.0005,1.321
12720.00,7.602855,24.92185,0.000040,24.040163,0.0005,1.321
12722.00,7.603442,24.92192,0.000039,24.040908,0.0006,1.322
12724.00,7.602461,24.92229,0.000039,24.040937,0.0005,1.322
12726.00,7.602168,24.92257,0.000039,24.040988,0.0006,1.322
12728.00,7.602507,24.92378,0.000039,24.040574,0.0006,1.321
12730.00,7.602945,24.92297,0.000039,24.040250,0.0006,1.321
12732.00,7.603190,24.92367,0.000039,24.041350,0.0006,1.322
12734.00,7.603449,24.92325,0.000039,24.041145,0.0005,1.321
12736.00,7.603695,24.92314,0.000038,24.041159,0.0005,1.322
12738.00,7.604154,24.92310,0.000038,24.041481,0.0005,1.322
12740.00,7.604199,24.92284,0.000039,24.042023,0.0006,1.321
12742.00,7.603813,24.92290,0.000039,24.040572,0.0006,1.322
12744.00,7.603810,24.92392,0.000040,24.041130,0.0006,1.322
12746.00,7.604194,24.92331,0.000039,24.040472,0.0006,1.321
12748.00,7.604327,24.92295,0.000039,24.040505,0.0006,1.322
12750.00,7.604302,24.92292,0.000039,24.040937,0.0005,1.321
12752.00,7.604460,24.92312,0.000039,24.041350,0.0005,1.322
12754.00,7.604324,24.92300,0.000040,24.040348,0.0005,1.322
12756.00,7.604302,24.92363,0.000040,24.041185,0.0006,1.321
12758.00,7.604444,24.92377,0.000041,24.041075,0.0005,1.321
12760.00,7.604263,24.92408,0.000041,24.040952,0.0005,1.321
12762.00,7.604729,24.92431,0.000041,24.040874,0.0006,1.321
12764.00,7.605346,24.92362,0.000039,24.040766,0.0006,1.322
12766.00,7.604933,24.92449,0.000038,24.042074,0.0006,1.322
12768.00,7.604261,24.92327,0.000038,24.041039,0.0005,1.321
12770.00,7.604604,24.92386,0.000039,24.040419,0.0006,1.322
12772.00,7.604925,24.92413,0.000038,24.041476,0.0006,1.322
12774.00,7.604873,24.92396,0.000038,24.041119,0.0006,1.322
12776.00,7.604829,24.92421,0.000038,24.041070,0.0006,1.322
12778.00,7.605652,24.92399,0.000039,24.040585,0.0006,1.322
12780.00,7.605285,24.92495,0.000039,24.039984,0.0005,1.321
12782.00,7.604978,24.92523,0.000040,24.041148,0.0006,1.322
12784.00,7.605272,24.92446,0.000039,24.041370,0.0005,1.321
12786.00,7.605542,24.92439,0.000040,24.040270,0.0005,1.321
12788.00,7.605272,24.92420,0.000039,24.039630,0.0005,1.321
12790.00,7.604473,24.92331,0.000040,24.040285,0.0005,1.322
12792.00,7.605830,24.92365,0.000039,24.040234,0.0005,1.322
12794.00,7.605790,24.92470,0.000039,24.040306,0.0005,1.322
12796.00,7.605510,24.92451,0.000038,24.040021,0.0006,1.321
12798.00,7.605401,24.92452,0.000038,24.040508,0.0006,1.322
12800.00,7.604844,24.92540,0.000037,24.040955,0.0005,1.321
12802.00,7.605140,24.92580,0.000038,24.040515,0.0005,1.321
12804.00,7.605160,24.92615,0.000039,24.040408,0.0005,1.321
12806.00,7.605109,24.92492,0.000039,24.040585,0.0005,1.321
12808.00,7.605926,24.92564,0.000038,24.040488,0.0005,1.322
12810.00,7.607003,24.92533,0.000038,24.040666,0.0006,1.321
12812.00,7.608035,24.92530,0.000040,24.040708,0.0005,1.321
12814.00,7.606996,24.92518,0.000039,24.039692,0.0006,1.321
12816.00,7.605997,24.92579,0.000039,24.040503,0.0005,1.321
12818.00,7.606327,24.92457,0.000037,24.040734,0.0005,1.322
12820.00,7.606863,24.92484,0.000038,24.040670,0.0005,1.321
12822.00,7.606023,24.92540,0.000040,24.040828,0.0005,1.321
12824.00,7.605636,24.92564,0.000039,24.041161,0.0006,1.321
12826.00,7.605700,24.92656,0.000039,24.040661,0.0005,1.321
12828.00,7.605766,24.92619,0.000039,24.040350,0.0006,1.321
12830.00,7.606128,24.92666,0.000039,24.039835,0.0006,1.321
12832.00,7.605874,24.92619,0.000040,24.040845,0.0006,1.321
12834.00,7.606113,24.92652,0.000038,24.040832,0.0006,1.321
12836.00,7.605884,24.92760,0.000039,24.040672,0.0005,1.321
12838.00,7.605942,24.92692,0.000038,24.040386,0.0005,1.321
12840.00,7.605867,24.92740,0.000039,24.040921,0.0006,1.321
12842.00,7.605303,24.92707,0.000040,24.041006,0.0005,1.320
12844.00,7.605235,24.92629,0.000039,24.040857,0.0005,1.321
12846.00,7.604767,24.92536,0.000039,24.040868,0.0005,1.321
12848.00,7.606220,24.92551,0.000039,24.041074,0.0005,1.320
12850.00,7.606991,24.92601,0.000038,24.040677,0.0006,1.321
12852.00,7.606303,24.92563,0.000039,24.040714,0.0005,1.320
12854.00,7.606059,24.92499,0.000040,24.040921,0.0005,1.320
12856.00,7.605636,24.92496,0.000039,24.040746,0.0006,1.320
12858.00,7.605034,24.92383,0.000039,24.040532,0.0006,1.321
12860.00,7.605174,24.92451,0.000039,24.040526,0.0005,1.320
12862.00,7.605582,24.92527,0.000038,24.040992,0.0006,1.321
12864.00,7.605951,24.92511,0.000037,24.040639,0.0006,1.321
12866.00,7.605808,24.92487,0.000038,24.040475,0.0006,1.321
12868.00,7.605513,24.92473,0.000038,24.039999,0.0006,1.322
12870.00,7.606303,24.92495,0.000038,24.040710,0.0005,1.321
12872.00,7.606888,24.92508,0.000038,24.040310,0.0006,1.322
12874.00,7.606274,24.92397,0.000038,24.040639,0.0005,1.321
12876.00,7.605139,24.92547,0.000039,24.041159,0.0006,1.320
12878.00,7.604985,24.92468,0.000039,24.040959,0.0005,1.321
12880.00,7.605818,24.92550,0.000039,24.040297,0.0005,1.321
12882.00,7.605806,24.92611,0.000038,24.040235,0.0006,1.321
12884.00,7.606327,24.92644,0.000039,24.040099,0.0005,1.321
12886.00,7.605471,24.92680,0.000039,24.040945,0.0005,1.320
12888.00,7.605555,24.92727,0.000039,24.040345,0.0006,1.320
12890.00,7.605925,24.92621,0.000038,24.040106,0.0005,1.321
12892.00,7.605579,24.92665,0.000039,24.041166,0.0005,1.321
12894.00,7.606526,24.92644,0.000040,24.041252,0.0005,1.321
12896.00,7.607184,24.92582,0.000039,24.041236,0.0005,1.320
12898.00,7.606760,24.92608,0.000038,24.040252,0.0005,1.320
12900.00,7.607314,24.92678,0.000039,24.040305,0.0005,1.321
12902.00,7.607306,24.92635,0.000038,24.040368,0.0005,1.320
12904.00,7.606748,24.92649,0.000039,24.040605,0.0005,1.321
12906.00,7.606787,24.92691,0.000040,24.041003,0.0005,1.320
12908.00,7.607062,24.92650,0.000039,24.040688,0.0005,1.320
12910.00,7.607120,24.92641,0.000039,24.040079,0.0005,1.320
12912.00,7.607539,24.92588,0.000039,24.041154,0.0005,1.320
12914.00,7.607651,24.92739,0.000037,24.041125,0.0005,1.320
12916.00,7.606124,24.92758,0.000038,24.041061,0.0006,1.321
12918.00,7.606114,24.92703,0.000039,24.040530,0.0005,1.320
12920.00,7.605703,24.92827,0.000038,24.040701,0.0005,1.320
12922.00,7.605779,24.92854,0.000039,24.041065,0.0005,1.320
12924.00,7.605894,24.92760,0.000039,24.040697,0.0005,1.320
12926.00,7.606104,24.92639,0.000038,24.040485,0.0005,1.320
12928.00,7.605907,24.92590,0.000038,24.040830,0.0005,1.319
12930.00,7.606344,24.92606,0.000039,24.039997,0.0005,1.320
12932.00,7.605488,24.92566,0.000040,24.040372,0.0005,1.320
12934.00,7.606139,24.92542,0.000041,24.040819,0.0005,1.319
12936.00,7.607050,24.92524,0.000040,24.040221,0.0005,1.319
12938.00,7.606708,24.92555,0.000038,24.040297,0.0005,1.319
12940.00,7.606992,24.92562,0.000039,24.040685,0.0005,1.320
12942.00,7.607324,24.92514,0.000038,24.040165,0.0006,1.320
12944.00,7.606492,24.92438,0.000039,24.040648,0.0005,1.320
12946.00,7.606525,24.92552,0.000040,24.040979,0.0005,1.320
12948.00,7.606599,24.92568,0.000038,24.041043,0.0005,1.320
12950.00,7.606470,24.92541,0.000039,24.040357,0.0006,1.319
12952.00,7.606608,24.92510,0.000039,24.040094,0.0006,1.319
12954.00,7.607150,24.92516,0.000040,24.040315,0.0006,1.319
12956.00,7.606855,24.92487,0.000039,24.041099,0.0005,1.320
12958.00,7.607323,24.92529,0.000039,24.040757,0.0005,1.319
12960.00,7.608361,24.92570,0.000040,24.040395,0.0005,1.319
12962.00,7.608027,24.92547,0.000039,24.040443,0.0005,1.319
12964.00,7.607660,24.92481,0.000039,24.040608,0.0005,1.319
12966.00,7.606553,24.92465,0.000038,24.040066,0.0006,1.320
12968.00,7.606524,24.92589,0.000039,24.040474,0.0005,1.319
12970.00,7.606456,24.92574,0.000040,24.040677,0.0005,1.319
12972.00,7.606495,24.92415,0.000040,24.041183,0.0005,1.319
12974.00,7.605362,24.92368,0.000039,24.040679,0.0005,1.319
12976.00,7.605865,24.92418,0.000039,24.040734,0.0005,1.319
12978.00,7.605970,24.92455,0.000038,24.041014,0.0005,1.319
12980.00,7.606933,24.92485,0.000038,24.040015,0.0005,1.319
12982.00,7.606723,24.92388,0.000039,24.040477,0.0005,1.319
12984.00,7.606677,24.92368,0.000039,24.039890,0.0005,1.319
12986.00,7.606247,24.92386,0.000038,24.040479,0.0005,1.319
12988.00,7.606626,24.92509,0.000038,24.040834,0.0005,1.319
12990.00,7.607103,24.92419,0.000039,24.040677,0.0005,1.319
12992.00,7.606802,24.92342,0.000038,24.040794,0.0005,1.319
12994.00,7.606377,24.92372,0.000039,24.040810,0.0005,1.319
12996.00,7.605854,24.92423,0.000039,24.040514,0.0005,1.319
12998.00,7.606028,24.92406,0.000038,24.040861,0.0005,1.318
13000.00,7.606089,24.92458,0.000039,24.041263,0.0005,1.318
13002.00,7.605986,24.92425,0.000039,24.040794,0.0005,1.320
13004.00,7.607095,24.92403,0.000038,24.040666,0.0005,1.319
13006.00,7.606829,24.92489,0.000038,24.040512,0.0005,1.319
13008.00,7.607364,24.92493,0.000038,24.040488,0.0005,1.318
13010.00,7.607821,24.92526,0.000037,24.041148,0.0005,1.318
13012.00,7.607675,24.92510,0.000038,24.040252,0.0005,1.318
13014.00,7.607483,24.92476,0.000039,24.040106,0.0005,1.318
13016.00,7.606917,24.92528,0.000038,24.041225,0.0005,1.318
13018.00,7.606230,24.92493,0.000037,24.040695,0.0005,1.318
13020.00,7.605884,24.92468,0.000037,24.040703,0.0005,1.319
13022.00,7.605710,24.92484,0.000038,24.039557,0.0005,1.318
13024.00,7.605468,24.92505,0.000038,24.040574,0.0005,1.319
13026.00,7.606477,24.92460,0.000037,24.040910,0.0005,1.318
13028.00,7.606354,24.92487,0.000039,24.040281,0.0005,1.318
13030.00,7.606275,24.92434,0.000037,24.040066,0.0005,1.318
13032.00,7.605269,24.92411,0.000039,24.040601,0.0005,1.318
13034.00,7.606157,24.92451,0.000039,24.040459,0.0005,1.318
13036.00,7.606075,24.92403,0.000037,24.041176,0.0005,1.318
13038.00,7.606127,24.92423,0.000037,24.040983,0.0005,1.318
13040.00,7.606219,24.92472,0.000038,24.040692,0.0005,1.318
13042.00,7.606342,24.92433,0.000039,24.040895,0.0006,1.318
13044.00,7.606439,24.92514,0.000038,24.041006,0.0005,1.318
13046.00,7.605971,24.92521,0.000038,24.041043,0.0005,1.318
13048.00,7.606289,24.92452,0.000038,24.040245,0.0005,1.318
13050.00,7.607060,24.92436,0.000038,24.040090,0.0005,1.318
13052.00,7.606044,24.92530,0.000039,24.040414,0.0005,1.318
13054.00,7.606581,24.92489,0.000038,24.039932,0.0005,1.318
13056.00,7.606813,24.92455,0.000038,24.040265,0.0005,1.318
13058.00,7.605514,24.92421,0.000038,24.040228,0.0005,1.319
13060.00,7.605603,24.92457,0.000037,24.040352,0.0005,1.318
13062.00,7.605713,24.92449,0.000037,24.040603,0.0005,1.318
13064.00,7.605740,24.92433,0.000036,24.040561,0.0005,1.318
13066.00,7.605202,24.92447,0.000038,24.040377,0.0005,1.318
13068.00,7.605799,24.92520,0.000038,24.040041,0.0005,1.318
13070.00,7.606917,24.92540,0.000038,24.040110,0.0005,1.318
13072.00,7.606189,24.92605,0.000038,24.040486,0.0005,1.318
13074.00,7.607001,24.92484,0.000038,24.040448,0.0005,1.318
13076.00,7.607900,24.92480,0.000038,24.041070,0.0005,1.317
13078.00,7.607077,24.92523,0.000039,24.040621,0.0005,1.317
13080.00,7.607758,24.92519,0.000039,24.040044,0.0005,1.317
13082.00,7.607084,24.92497,0.000038,24.040999,0.0005,1.318
13084.00,7.606480,24.92526,0.000037,24.041179,0.0005,1.318
13086.00,7.606415,24.92429,0.000037,24.039774,0.0005,1.318
13088.00,7.606987,24.92517,0.000038,24.040472,0.0005,1.317
13090.00,7.607154,24.92480,0.000037,24.040866,0.0005,1.318
13092.00,7.606487,24.92441,0.000038,24.040257,0.0005,1.317
13094.00,7.606144,24.92423,0.000038,24.040501,0.0005,1.317
13096.00,7.606670,24.92446,0.000039,24.040388,0.0005,1.318
13098.00,7.606404,24.92449,0.000038,24.040597,0.0005,1.318
13100.00,7.606778,24.92420,0.000038,24.040648,0.0005,1.318
13102.00,7.607681,24.92328,0.000039,24.040297,0.0005,1.317
13104.00,7.607178,24.92338,0.000039,24.040655,0.0005,1.318
13106.00,7.606508,24.92406,0.000038,24.040010,0.0005,1.317
13108.00,7.606938,24.92492,0.000039,24.040341,0.0005,1.317
13110.00,7.606882,24.92489,0.000038,24.040465,0.0005,1.318
13112.00,7.605828,24.92468,0.000038,24.040612,0.0005,1.317
13114.00,7.606056,24.92451,0.000038,24.040023,0.0005,1.316
13116.00,7.606415,24.92459,0.000039,24.040294,0.0005,1.317
13118.00,7.606727,24.92570,0.000038,24.040588,0.0005,1.318
13120.00,7.607833,24.92590,0.000037,24.040352,0.0005,1.317
13122.00,7.608398,24.92632,0.000037,24.040286,0.0005,1.317
13124.00,7.607830,24.92540,0.000038,24.040217,0.0005,1.317
13126.00,7.607907,24.92534,0.000039,24.040432,0.0005,1.317
13128.00,7.606783,24.92535,0.000040,24.040235,0.0005,1.317
13130.00,7.605978,24.92530,0.000038,24.040717,0.0005,1.318
13132.00,7.607054,24.92498,0.000037,24.040237,0.0005,1.317
13134.00,7.607249,24.92472,0.000039,24.039981,0.0005,1.316
13136.00,7.607512,24.92428,0.000039,24.040350,0.0005,1.317
13138.00,7.606510,24.92463,0.000038,24.040815,0.0005,1.317
13140.00,7.605983,24.92369,0.000038,24.040285,0.0006,1.317
13142.00,7.605497,24.92334,0.000039,24.040641,0.0006,1.317
13144.00,7.606063,24.92367,0.000038,24.040595,0.0005,1.317
13146.00,7.606794,24.92409,0.000038,24.039677,0.0005,1.317
13148.00,7.607220,24.92425,0.000038,24.039557,0.0005,1.316
13150.00,7.607802,24.92484,0.000038,24.039724,0.0005,1.317
13152.00,7.607393,24.92417,0.000037,24.041075,0.0005,1.317
13154.00,7.606789,24.92370,0.000037,24.041059,0.0005,1.317
13156.00,7.607227,24.92369,0.000037,24.040837,0.0005,1.317
13158.00,7.607625,24.92318,0.000037,24.040510,0.0005,1.317
13160.00,7.607634,24.92327,0.000038,24.040774,0.0005,1.316
13162.00,7.606973,24.92294,0.000038,24.041055,0.0005,1.316
13164.00,7.607802,24.92366,0.000039,24.040146,0.0005,1.316
13166.00,7.607388,24.92306,0.000039,24.040263,0.0005,1.316
13168.00,7.607154,24.92306,0.000037,24.040241,0.0005,1.316
13170.00,7.606779,24.92277,0.000038,24.040132,0.0005,1.316
13172.00,7.606718,24.92362,0.000038,24.040186,0.0005,1.317
13174.00,7.607029,24.92343,0.000038,24.040041,0.0005,1.317
13176.00,7.607239,24.92394,0.000038,24.040263,0.0005,1.317
13178.00,7.607745,24.92411,0.000038,24.040425,0.0005,1.316
13180.00,7.606647,24.92343,0.000039,24.041188,0.0005,1.316
13182.00,7.606540,24.92338,0.000038,24.040477,0.0005,1.316
13184.00,7.606076,24.92400,0.000038,24.039686,0.0004,1.317
13186.00,7.605682,24.92432,0.000038,24.040837,0.0005,1.316
13188.00,7.606117,24.92438,0.000038,24.040225,0.0005,1.316
13190.00,7.606575,24.92439,0.000039,24.040905,0.0005,1.316
13192.00,7.606766,24.92364,0.000039,24.040530,0.0005,1.316
13194.00,7.606663,24.92391,0.000037,24.040366,0.0005,1.317
13196.00,7.605924,24.92386,0.000037,24.040552,0.0005,1.316
13198.00,7.606481,24.92408,0.000038,24.041086,0.0005,1.316
13200.00,7.607027,24.92412,0.000038,24.039939,0.0005,1.316
13202.00,7.606960,24.92388,0.000038,24.040001,0.0005,1.316
13204.00,7.606930,24.92357,0.000039,24.040548,0.0005,1.316
13206.00,7.606850,24.92429,0.000038,24.040441,0.0005,1.317
@22,12.0000,24.0
13208.00,7.606434,24.92348,0.000037,24.040055,0.0005,1.316
13210.00,7.602976,24.92383,0.000038,24.040572,0.0005,1.315
13212.00,7.595603,24.92439,0.000039,24.039837,0.0006,1.314
13214.00,7.584981,24.92353,0.000039,24.040585,0.0006,1.315
13216.00,7.572524,24.92385,0.000040,24.041037,0.0005,1.315
13218.00,7.561286,24.92425,0.000041,24.040379,0.0005,1.315
13220.00,7.550847,24.92560,0.000040,24.041368,0.0005,1.316
13222.00,7.540462,24.92514,0.000038,24.040388,0.0005,1.316
13224.00,7.531492,24.92400,0.000037,24.040468,0.0005,1.316
13226.00,7.524446,24.92378,0.000037,24.040026,0.0005,1.317
13228.00,7.517117,24.92525,0.000037,24.040134,0.0005,1.317
13230.00,7.510886,24.92580,0.000037,24.040106,0.0005,1.317
13232.00,7.507377,24.92574,0.000035,24.040515,0.0005,1.317
13234.00,7.509402,24.92554,0.000036,24.040981,0.0005,1.317
13236.00,7.514596,24.92500,0.000037,24.040254,0.0005,1.316
13238.00,7.521749,24.92420,0.000037,24.040730,0.0005,1.317
13240.00,7.529209,24.92315,0.000037,24.040339,0.0005,1.317
13242.00,7.538463,24.92329,0.000038,24.039961,0.0005,1.316
13244.00,7.547379,24.92464,0.000036,24.040348,0.0005,1.316
13246.00,7.554456,24.92405,0.000039,24.040472,0.0005,1.316
13248.00,7.561483,24.92398,0.000039,24.040592,0.0006,1.316
13250.00,7.569381,24.92413,0.000040,24.040555,0.0005,1.315
13252.00,7.574482,24.92438,0.000039,24.040961,0.0005,1.315
13254.00,7.579871,24.92451,0.000040,24.040232,0.0005,1.315
13256.00,7.585717,24.92509,0.000039,24.040268,0.0005,1.315
13258.00,7.589665,24.92411,0.000039,24.040050,0.0005,1.315
13260.00,7.593381,24.92362,0.000039,24.040752,0.0005,1.314
13262.00,7.596048,24.92447,0.000040,24.039966,0.0005,1.315
13264.00,7.597964,24.92354,0.000039,24.040114,0.0005,1.315
13266.00,7.600704,24.92359,0.000038,24.039430,0.0005,1.315
13268.00,7.602427,24.92492,0.000039,24.040108,0.0005,1.315
13270.00,7.604619,24.92421,0.000039,24.040594,0.0005,1.314
13272.00,7.605161,24.92370,0.000039,24.039663,0.0006,1.315
13274.00,7.605124,24.92398,0.000038,24.040839,0.0005,1.315
13276.00,7.605611,24.92382,0.000039,24.040401,0.0005,1.314
13278.00,7.605043,24.92411,0.000039,24.039795,0.0005,1.314
13280.00,7.604525,24.92481,0.000038,24.040728,0.0006,1.315
13282.00,7.604187,24.92411,0.000039,24.040966,0.0006,1.314
13284.00,7.603852,24.92564,0.000040,24.040225,0.0005,1.314
13286.00,7.603318,24.92522,0.000039,24.040385,0.0005,1.315
13288.00,7.603163,24.92521,0.000039,24.040568,0.0005,1.315
13290.00,7.603306,24.92471,0.000038,24.040986,0.0005,1.314
13292.00,7.603219,24.92544,0.000039,24.040592,0.0005,1.314
13294.00,7.603029,24.92493,0.000038,24.040474,0.0005,1.314
13296.00,7.602618,24.92487,0.000038,24.040675,0.0005,1.314
13298.00,7.602156,24.92504,0.000038,24.040134,0.0005,1.314
13300.00,7.602360,24.92528,0.000038,24.039806,0.0005,1.315
13302.00,7.602704,24.92539,0.000037,24.039897,0.0004,1.315
13304.00,7.601475,24.92528,0.000038,24.040285,0.0005,1.315
13306.00,7.600874,24.92460,0.000038,24.039639,0.0005,1.314
13308.00,7.601039,24.92478,0.000038,24.040035,0.0005,1.314
13310.00,7.601018,24.92536,0.000038,24.039430,0.0005,1.314
13312.00,7.600263,24.92599,0.000038,24.039732,0.0005,1.315
13314.00,7.601231,24.92625,0.000038,24.039995,0.0005,1.314
13316.00,7.601749,24.92639,0.000039,24.040552,0.0005,1.314
13318.00,7.602415,24.92495,0.000037,24.040383,0.0005,1.314
13320.00,7.601628,24.92514,0.000038,24.040055,0.0005,1.315
13322.00,7.600987,24.92537,0.000039,24.040597,0.0005,1.314
13324.00,7.602222,24.92539,0.000039,24.040070,0.0005,1.314
13326.00,7.601743,24.92579,0.000039,24.040721,0.0005,1.314
13328.00,7.601619,24.92538,0.000039,24.041486,0.0005,1.315
13330.00,7.601029,24.92473,0.000038,24.040497,0.0005,1.314
13332.00,7.601240,24.92582,0.000038,24.040628,0.0005,1.314
13334.00,7.601645,24.92510,0.000037,24.040941,0.0006,1.314
13336.00,7.602324,24.92555,0.000039,24.040048,0.0005,1.314
13338.00,7.602454,24.92483,0.000038,24.040475,0.0005,1.314
13340.00,7.601797,24.92503,0.000038,24.040341,0.0005,1.314
13342.00,7.601984,24.92536,0.000038,24.040372,0.0005,1.314
13344.00,7.602571,24.92573,0.000039,24.040135,0.0005,1.314
13346.00,7.602831,24.92511,0.000039,24.041019,0.0005,1.314
13348.00,7.602793,24.92475,0.000039,24.040283,0.0005,1.314
13350.00,7.603164,24.92483,0.000038,24.039746,0.0005,1.314
13352.00,7.603877,24.92385,0.000039,24.040532,0.0005,1.313
13354.00,7.604066,24.92352,0.000038,24.040024,0.0005,1.314
13356.00,7.604490,24.92373,0.000039,24.040143,0.0005,1.314
13358.00,7.603353,24.92396,0.000039,24.041185,0.0005,1.314
13360.00,7.602527,24.92429,0.000039,24.040617,0.0005,1.314
13362.00,7.603380,24.92473,0.000038,24.040345,0.0005,1.314
13364.00,7.603861,24.92514,0.000038,24.039928,0.0005,1.313
13366.00,7.603519,24.92528,0.000037,24.040459,0.0005,1.313
13368.00,7.604567,24.92532,0.000038,24.040423,0.0005,1.313
13370.00,7.604304,24.92633,0.000038,24.040024,0.0005,1.313
13372.00,7.604022,24.92592,0.000038,24.040817,0.0005,1.314
13374.00,7.603582,24.92686,0.000038,24.040559,0.0005,1.314
13376.00,7.603640,24.92630,0.000039,24.040485,0.0005,1.314
13378.00,7.603971,24.92665,0.000038,24.039977,0.0005,1.313
13380.00,7.603719,24.92695,0.000038,24.039908,0.0005,1.313
13382.00,7.602817,24.92706,0.000039,24.040683,0.0005,1.313
13384.00,7.603192,24.92711,0.000038,24.040503,0.0005,1.314
13386.00,7.604112,24.92606,0.000039,24.039863,0.0005,1.313
13388.00,7.603352,24.92612,0.000038,24.040014,0.0005,1.313
13390.00,7.602303,24.92551,0.000039,24.040523,0.0005,1.313
13392.00,7.603149,24.92627,0.000039,24.039919,0.0005,1.313
13394.00,7.603372,24.92589,0.000039,24.040181,0.0005,1.313
13396.00,7.603830,24.92526,0.000038,24.040597,0.0005,1.313
13398.00,7.604354,24.92515,0.000038,24.040703,0.0005,1.313
13400.00,7.604788,24.92559,0.000038,24.040905,0.0005,1.313
13402.00,7.605229,24.92483,0.000038,24.040577,0.0005,1.313
13404.00,7.605281,24.92557,0.000038,24.039981,0.0005,1.313
13406.00,7.604866,24.92605,0.000037,24.039623,0.0005,1.313
13408.00,7.605016,24.92613,0.000037,24.039090,0.0005,1.313
13410.00,7.604537,24.92470,0.000039,24.039981,0.0005,1.313
13412.00,7.604432,24.92654,0.000037,24.040406,0.0005,1.313
13414.00,7.603613,24.92659,0.000038,24.040354,0.0005,1.313
13416.00,7.603458,24.92575,0.000038,24.040574,0.0005,1.313
13418.00,7.603653,24.92562,0.000036,24.040370,0.0005,1.313
13420.00,7.604010,24.92688,0.000038,24.040054,0.0005,1.312
13422.00,7.604485,24.92690,0.000039,24.040270,0.0005,1.313
13424.00,7.604894,24.92692,0.000039,24.040415,0.0005,1.313
13426.00,7.604916,24.92612,0.000038,24.040277,0.0006,1.313
13428.00,7.604832,24.92593,0.000037,24.040292,0.0006,1.314
13430.00,7.604116,24.92589,0.000037,24.040146,0.0005,1.313
13432.00,7.604209,24.92629,0.000038,24.040205,0.0005,1.313
13434.00,7.604748,24.92657,0.000039,24.040405,0.0005,1.312
13436.00,7.604483,24.92523,0.000037,24.040530,0.0006,1.313
13438.00,7.604850,24.92508,0.000037,24.039952,0.0005,1.313
13440.00,7.604794,24.92561,0.000037,24.040166,0.0005,1.312
13442.00,7.604880,24.92588,0.000037,24.040075,0.0005,1.312
13444.00,7.604986,24.92674,0.000038,24.039659,0.0005,1.313
13446.00,7.605704,24.92579,0.000038,24.039708,0.0005,1.313
13448.00,7.605877,24.92624,0.000037,24.039383,0.0005,1.313
13450.00,7.605500,24.92583,0.000036,24.040712,0.0005,1.313
13452.00,7.605312,24.92580,0.000037,24.040634,0.0005,1.313
13454.00,7.605711,24.92544,0.000038,24.039961,0.0005,1.313
13456.00,7.605619,24.92511,0.000037,24.040077,0.0005,1.313
13458.00,7.605461,24.92589,0.000037,24.040154,0.0005,1.313
13460.00,7.605727,24.92612,0.000039,24.041194,0.0005,1.313
13462.00,7.604293,24.92626,0.000038,24.040414,0.0005,1.313
13464.00,7.604554,24.92652,0.000037,24.039694,0.0005,1.313
13466.00,7.605008,24.92657,0.000038,24.040066,0.0005,1.312
13468.00,7.604915,24.92601,0.000038,24.040601,0.0005,1.313
13470.00,7.604300,24.92605,0.000038,24.040974,0.0005,1.313
13472.00,7.604858,24.92492,0.000037,24.040508,0.0005,1.313
13474.00,7.604562,24.92553,0.000038,24.040086,0.0005,1.312
13476.00,7.604567,24.92649,0.000038,24.040405,0.0005,1.312
13478.00,7.605194,24.92672,0.000038,24.039672,0.0005,1.313
13480.00,7.605205,24.92648,0.000038,24.039895,0.0005,1.312
13482.00,7.605601,24.92708,0.000037,24.040675,0.0005,1.313
13484.00,7.604332,24.92612,0.000037,24.039808,0.0005,1.312
13486.00,7.604962,24.92600,0.000038,24.039995,0.0005,1.312
13488.00,7.605895,24.92657,0.000038,24.040683,0.0005,1.312
13490.00,7.606232,24.92662,0.000038,24.040754,0.0005,1.313
13492.00,7.606223,24.92609,0.000038,24.040081,0.0005,1.313
13494.00,7.605932,24.92624,0.000039,24.040550,0.0005,1.312
13496.00,7.606342,24.92613,0.000040,24.041274,0.0005,1.312
13498.00,7.606641,24.92638,0.000039,24.040461,0.0005,1.312
13500.00,7.605359,24.92679,0.000039,24.040632,0.0005,1.312
13502.00,7.604357,24.92590,0.000038,24.040044,0.0005,1.312
13504.00,7.604367,24.92738,0.000038,24.040081,0.0005,1.312
13506.00,7.605462,24.92664,0.000038,24.040228,0.0005,1.312
13508.00,7.605556,24.92651,0.000039,24.039815,0.0005,1.312
13510.00,7.605627,24.92710,0.000038,24.040112,0.0005,1.312
13512.00,7.606140,24.92615,0.000038,24.039772,0.0005,1.312
13514.00,7.606221,24.92742,0.000038,24.040132,0.0005,1.312
13516.00,7.606257,24.92759,0.000038,24.040145,0.0005,1.312
13518.00,7.606185,24.92671,0.000038,24.040024,0.0005,1.312
13520.00,7.606121,24.92716,0.000037,24.040614,0.0005,1.312
13522.00,7.605424,24.92815,0.000036,24.039968,0.0005,1.312
13524.00,7.605490,24.92874,0.000038,24.040314,0.0005,1.312
13526.00,7.605750,24.92829,0.000039,24.040410,0.0005,1.312
13528.00,7.604775,24.92818,0.000038,24.040032,0.0005,1.312
13530.00,7.604045,24.92739,0.000038,24.039470,0.0005,1.312
13532.00,7.604776,24.92779,0.000037,24.040323,0.0005,1.313
13534.00,7.604084,24.92704,0.000037,24.040097,0.0005,1.312
13536.00,7.605192,24.92564,0.000038,24.040077,0.0005,1.312
13538.00,7.605257,24.92671,0.000036,24.039815,0.0005,1.313
13540.00,7.605455,24.92683,0.000036,24.039566,0.0005,1.312
13542.00,7.606124,24.92681,0.000037,24.040497,0.0005,1.311
13544.00,7.606240,24.92649,0.000038,24.039839,0.0005,1.312
13546.00,7.605949,24.92633,0.000037,24.040330,0.0005,1.312
13548.00,7.605974,24.92676,0.000037,24.040466,0.0005,1.312
13550.00,7.606760,24.92615,0.000038,24.040090,0.0004,1.312
13552.00,7.606967,24.92606,0.000038,24.039648,0.0005,1.312
13554.00,7.606974,24.92520,0.000039,24.040275,0.0005,1.312
13556.00,7.607148,24.92466,0.000038,24.040295,0.0005,1.313
13558.00,7.606766,24.92477,0.000037,24.039348,0.0005,1.312
13560.00,7.606475,24.92427,0.000039,24.040199,0.0005,1.312
13562.00,7.606218,24.92407,0.000039,24.040677,0.0005,1.311
13564.00,7.606181,24.92439,0.000039,24.039990,0.0005,1.312
13566.00,7.605825,24.92424,0.000038,24.039546,0.0006,1.312
13568.00,7.605156,24.92496,0.000037,24.040857,0.0005,1.312
13570.00,7.604683,24.92503,0.000039,24.041203,0.0005,1.311
13572.00,7.604600,24.92480,0.000039,24.039955,0.0005,1.311
13574.00,7.605043,24.92523,0.000039,24.039801,0.0005,1.311
13576.00,7.604924,24.92530,0.000039,24.040395,0.0005,1.312
13578.00,7.604624,24.92415,0.000038,24.039626,0.0005,1.312
13580.00,7.605147,24.92426,0.000039,24.040499,0.0005,1.312
13582.00,7.606515,24.92522,0.000038,24.039768,0.0005,1.312
13584.00,7.606887,24.92622,0.000037,24.040126,0.0005,1.312
13586.00,7.606916,24.92543,0.000037,24.040692,0.0005,1.311
13588.00,7.607117,24.92526,0.000038,24.039901,0.0005,1.311
13590.00,7.606867,24.92613,0.000038,24.039717,0.0005,1.312
13592.00,7.606599,24.92631,0.000038,24.040386,0.0005,1.312
13594.00,7.607434,24.92641,0.000038,24.040355,0.0005,1.312
13596.00,7.606968,24.92607,0.000039,24.040121,0.0005,1.312
13598.00,7.606082,24.92633,0.000038,24.040010,0.0005,1.311
13600.00,7.605631,24.92573,0.000038,24.040886,0.0005,1.311
13602.00,7.605540,24.92591,0.000038,24.040201,0.0005,1.312
13604.00,7.605177,24.92680,0.000039,24.040066,0.0005,1.312
13606.00,7.605602,24.92682,0.000039,24.040734,0.0005,1.311
13608.00,7.605220,24.92703,0.000039,24.039997,0.0005,1.311
13610.00,7.605672,24.92677,0.000038,24.040046,0.0005,1.311
13612.00,7.605967,24.92613,0.000038,24.040290,0.0006,1.312
13614.00,7.606251,24.92591,0.000038,24.041363,0.0005,1.311
13616.00,7.606346,24.92459,0.000038,24.040315,0.0005,1.312
13618.00,7.606326,24.92521,0.000037,24.039886,0.0005,1.311
13620.00,7.606639,24.92587,0.000039,24.040754,0.0005,1.311
13622.00,7.607395,24.92590,0.000037,24.040594,0.0005,1.311
13624.00,7.607229,24.92634,0.000038,24.040083,0.0005,1.311
13626.00,7.607028,24.92582,0.000038,24.040443,0.0005,1.312
13628.00,7.606947,24.92560,0.000038,24.040645,0.0005,1.311
13630.00,7.606927,24.92628,0.000038,24.040099,0.0005,1.311
13632.00,7.607315,24.92617,0.000038,24.040543,0.0005,1.311
13634.00,7.608138,24.92524,0.000039,24.040250,0.0005,1.311
13636.00,7.608382,24.92511,0.000038,24.039921,0.0005,1.311
13638.00,7.608194,24.92581,0.000037,24.040028,0.0005,1.312
13640.00,7.608008,24.92583,0.000038,24.040890,0.0005,1.312
13642.00,7.608594,24.92542,0.000038,24.040057,0.0005,1.312
13644.00,7.608573,24.92515,0.000038,24.040157,0.0005,1.311
13646.00,7.607598,24.92565,0.000037,24.039570,0.0005,1.312
13648.00,7.607396,24.92469,0.000037,24.039912,0.0005,1.312
13650.00,7.607620,24.92498,0.000037,24.040381,0.0005,1.312
13652.00,7.606768,24.92461,0.000038,24.040599,0.0005,1.312
13654.00,7.607047,24.92567,0.000037,24.040383,0.0005,1.312
13656.00,7.608005,24.92549,0.000038,24.039768,0.0005,1.312
13658.00,7.607611,24.92599,0.000038,24.040172,0.0005,1.312
13660.00,7.606805,24.92503,0.000039,24.039523,0.0005,1.311
13662.00,7.607481,24.92603,0.000037,24.040470,0.0005,1.312
13664.00,7.608651,24.92612,0.000037,24.040024,0.0005,1.312
13666.00,7.607655,24.92665,0.000037,24.039877,0.0005,1.313
13668.00,7.606942,24.92580,0.000037,24.040654,0.0005,1.312
13670.00,7.606360,24.92583,0.000037,24.040568,0.0005,1.312
13672.00,7.605484,24.92555,0.000039,24.039703,0.0005,1.312
13674.00,7.606657,24.92592,0.000038,24.039544,0.0005,1.312
13676.00,7.606339,24.92674,0.000038,24.039883,0.0005,1.312
13678.00,7.606665,24.92607,0.000038,24.040317,0.0005,1.312
13680.00,7.607519,24.92589,0.000038,24.040412,0.0005,1.312
13682.00,7.607225,24.92511,0.000038,24.039639,0.0005,1.312
13684.00,7.606680,24.92583,0.000038,24.039874,0.0005,1.312
13686.00,7.607112,24.92562,0.000037,24.039957,0.0005,1.313
13688.00,7.607687,24.92619,0.000038,24.040188,0.0005,1.312
13690.00,7.607468,24.92614,0.000038,24.040152,0.0005,1.312
13692.00,7.607794,24.92572,0.000039,24.040212,0.0005,1.312
13694.00,7.607868,24.92570,0.000038,24.040341,0.0005,1.312
13696.00,7.607491,24.92645,0.000039,24.040645,0.0005,1.311
13698.00,7.607126,24.92681,0.000039,24.040532,0.0005,1.312
13700.00,7.607636,24.92741,0.000037,24.040255,0.0005,1.312
[truncated: 38,562 more chars]
