# Supplementary material for: Hormonal steroids induce multidrug resistance and stress response genes in Neisseria gonorrhoeae by binding to MtrR
Source: Nat Commun. 2024 Feb 7;15:1153. doi: 10.1038/s41467-024-45195-1 (PMC10850145; doi:10.1038/s41467-024-45195-1)
Supplement: Supplementary file 6 — Source Data [file 41467_2024_45195_MOESM6_ESM.zip › Source Data/ITC/W136L/3P4MtrRW136LAug1422.itc]

$ITC
$ 25 
$NOT
$ 25 
$ 600 
$ 199 
$ 8 
$ 2 
$ADCGainCode:  3 
$True,True,True
$ 2 , 4 , 600 , 2 
$ 12 , 24 , 600 , 2 
$ 12 , 24 , 600 , 2 
$ 12 , 24 , 600 , 2 
$ 12 , 24 , 600 , 2 
$ 12 , 24 , 600 , 2 
$ 12 , 24 , 600 , 2 
$ 12 , 24 , 600 , 2 
$ 12 , 24 , 600 , 2 
$ 12 , 24 , 600 , 2 
$ 12 , 24 , 600 , 2 
$ 12 , 24 , 600 , 2 
$ 12 , 24 , 600 , 2 
$ 12 , 24 , 600 , 2 
$ 12 , 24 , 600 , 2 
$ 12 , 24 , 600 , 2 
$ 12 , 24 , 600 , 2 
$ 12 , 24 , 600 , 2 
$ 12 , 24 , 600 , 2 
$ 12 , 24 , 600 , 2 
$ 12 , 24 , 600 , 2 
$ 12 , 24 , 600 , 2 
$ 12 , 24 , 600 , 2 
$ 12 , 24 , 600 , 2 
$ 12 , 24 , 600 , 2 
# 0 
# 0.2 
# 0.02 
# 1.436 
# 25 
# 29.0035 
# 14.64618 
?
% VPITC03.11.1013
% 1.436 
% 29.0035 
%-1.310173 , 100.568017 
%-0.021015 , 96.054492 
% 0.2232 
% 127.69 , 127.96 
% 1 , 80 
% 0.018449 , 0.054871 
% 0 , 8 
% 0 , 18 
% 104422       319212 
% 101.8 
% 260 , 310 , 470 , 530 
% 0.08777 ,-0.00347 , 0.0000197388 ,-0.0000000384634 , 0.000000000436023 
% VPViewer2000 Ver: 1.40.0
@0
2.00,7.674462,24.91601,0.000040,24.040757,0.0005,1.324
4.00,7.673896,24.91634,0.000040,24.040966,0.0005,1.324
6.00,7.673680,24.91662,0.000043,24.039703,0.0005,1.324
8.00,7.673463,24.91667,0.000038,24.039775,0.0006,1.324
10.00,7.673377,24.91669,0.000039,24.040590,0.0005,1.324
12.00,7.673138,24.91632,0.000040,24.040446,0.0005,1.324
14.00,7.672375,24.91763,0.000040,24.041394,0.0005,1.323
16.00,7.671255,24.91928,0.000040,24.040643,0.0005,1.324
18.00,7.671896,24.91855,0.000044,24.041057,0.0005,1.324
20.00,7.671243,24.91651,0.000045,24.040121,0.0006,1.324
22.00,7.670548,24.91790,0.000044,24.039284,0.0006,1.324
24.00,7.671731,24.91970,0.000041,24.040872,0.0005,1.323
26.00,7.671546,24.91895,0.000039,24.040350,0.0005,1.324
28.00,7.671507,24.91887,0.000040,24.040084,0.0005,1.324
30.00,7.671211,24.91930,0.000042,24.040625,0.0006,1.324
32.00,7.670664,24.91811,0.000037,24.039415,0.0005,1.323
34.00,7.670706,24.91718,0.000039,24.040610,0.0005,1.324
36.00,7.670512,24.91698,0.000039,24.039981,0.0005,1.324
38.00,7.670704,24.91722,0.000039,24.040403,0.0005,1.324
40.00,7.670682,24.91791,0.000037,24.039299,0.0006,1.324
42.00,7.669982,24.91897,0.000034,24.037592,0.0006,1.323
44.00,7.669809,24.91833,0.000036,24.040048,0.0005,1.323
46.00,7.669226,24.91865,0.000043,24.039799,0.0006,1.323
48.00,7.669039,24.91852,0.000040,24.040770,0.0006,1.323
50.00,7.669489,24.91945,0.000039,24.039992,0.0005,1.324
52.00,7.668329,24.91688,0.000045,24.040672,0.0006,1.324
54.00,7.667687,24.91660,0.000040,24.040941,0.0006,1.323
56.00,7.668545,24.91765,0.000036,24.038023,0.0006,1.323
58.00,7.668680,24.91682,0.000040,24.042725,0.0006,1.323
60.00,7.668009,24.91816,0.000040,24.040241,0.0006,1.323
62.00,7.666980,24.91721,0.000035,24.038892,0.0006,1.323
64.00,7.667010,24.91802,0.000039,24.040714,0.0005,1.323
66.00,7.667392,24.91703,0.000038,24.039219,0.0005,1.323
68.00,7.667148,24.91588,0.000040,24.040341,0.0006,1.323
70.00,7.666781,24.91769,0.000039,24.040645,0.0005,1.324
72.00,7.666740,24.91724,0.000039,24.040128,0.0005,1.323
74.00,7.666133,24.91621,0.000039,24.040432,0.0005,1.323
76.00,7.665847,24.91834,0.000037,24.039703,0.0006,1.322
78.00,7.666322,24.91638,0.000038,24.039972,0.0005,1.323
80.00,7.666885,24.91706,0.000040,24.038435,0.0006,1.322
82.00,7.667104,24.91720,0.000039,24.039523,0.0006,1.323
84.00,7.666914,24.91788,0.000037,24.039079,0.0006,1.323
86.00,7.665934,24.91779,0.000040,24.041263,0.0005,1.323
88.00,7.666140,24.91755,0.000039,24.040588,0.0006,1.323
90.00,7.665786,24.91718,0.000041,24.040443,0.0006,1.323
92.00,7.665120,24.91738,0.000044,24.040972,0.0005,1.323
94.00,7.664750,24.91587,0.000041,24.040990,0.0005,1.322
96.00,7.665133,24.91632,0.000039,24.040506,0.0005,1.322
98.00,7.665789,24.91745,0.000042,24.040452,0.0005,1.323
100.00,7.665849,24.91681,0.000034,24.037944,0.0006,1.323
102.00,7.665479,24.91761,0.000034,24.038606,0.0005,1.322
104.00,7.665103,24.91730,0.000038,24.041348,0.0005,1.323
106.00,7.665747,24.91602,0.000039,24.040401,0.0005,1.323
108.00,7.665755,24.91422,0.000039,24.039984,0.0005,1.323
110.00,7.665801,24.91627,0.000039,24.041063,0.0005,1.322
112.00,7.665352,24.91734,0.000040,24.041836,0.0005,1.322
114.00,7.664794,24.91718,0.000041,24.041112,0.0005,1.322
116.00,7.664991,24.91788,0.000040,24.041508,0.0005,1.323
118.00,7.664776,24.91821,0.000040,24.042570,0.0006,1.322
120.00,7.666158,24.91683,0.000039,24.042907,0.0006,1.322
122.00,7.666111,24.91535,0.000040,24.040343,0.0006,1.322
124.00,7.664975,24.91604,0.000043,24.040139,0.0006,1.322
126.00,7.664270,24.91634,0.000048,24.040725,0.0005,1.322
128.00,7.663931,24.91572,0.000045,24.039921,0.0006,1.322
130.00,7.663571,24.91677,0.000047,24.039912,0.0006,1.322
132.00,7.663753,24.91831,0.000041,24.040250,0.0005,1.322
134.00,7.663869,24.91682,0.000039,24.042505,0.0006,1.322
136.00,7.663213,24.91727,0.000041,24.039641,0.0006,1.322
138.00,7.663299,24.91801,0.000038,24.039890,0.0005,1.322
140.00,7.662430,24.91681,0.000040,24.040681,0.0005,1.322
142.00,7.662491,24.91722,0.000041,24.043368,0.0006,1.321
144.00,7.662001,24.91813,0.000038,24.042243,0.0006,1.321
146.00,7.661406,24.91735,0.000034,24.038863,0.0005,1.322
148.00,7.661832,24.91588,0.000039,24.041094,0.0005,1.322
150.00,7.661982,24.91711,0.000036,24.038835,0.0006,1.322
152.00,7.661791,24.91689,0.000038,24.041115,0.0005,1.322
154.00,7.660850,24.91547,0.000038,24.040859,0.0005,1.321
156.00,7.660466,24.91469,0.000039,24.039830,0.0005,1.322
158.00,7.659637,24.91578,0.000039,24.040668,0.0005,1.321
160.00,7.659794,24.91731,0.000040,24.041463,0.0005,1.321
162.00,7.660486,24.91850,0.000037,24.040145,0.0005,1.322
164.00,7.661513,24.91998,0.000041,24.040019,0.0005,1.322
166.00,7.661010,24.91915,0.000040,24.039944,0.0005,1.322
168.00,7.661142,24.91792,0.000038,24.041139,0.0005,1.321
170.00,7.661344,24.91780,0.000036,24.041959,0.0005,1.321
172.00,7.661306,24.91753,0.000040,24.040875,0.0005,1.322
174.00,7.661355,24.91743,0.000040,24.042883,0.0006,1.322
176.00,7.660668,24.91744,0.000035,24.039884,0.0005,1.322
178.00,7.659692,24.91676,0.000034,24.038324,0.0006,1.322
180.00,7.659118,24.91696,0.000039,24.041256,0.0005,1.321
182.00,7.658830,24.91617,0.000039,24.042821,0.0006,1.322
184.00,7.659285,24.91593,0.000038,24.042377,0.0005,1.322
186.00,7.658923,24.91701,0.000040,24.040568,0.0005,1.321
188.00,7.659180,24.91771,0.000041,24.039879,0.0005,1.321
190.00,7.659448,24.91711,0.000038,24.037881,0.0005,1.321
192.00,7.660099,24.91757,0.000037,24.042614,0.0006,1.321
194.00,7.659682,24.91661,0.000040,24.041679,0.0005,1.322
196.00,7.658796,24.91800,0.000044,24.040630,0.0005,1.321
198.00,7.658328,24.91776,0.000045,24.039626,0.0005,1.322
200.00,7.658448,24.91735,0.000040,24.039092,0.0005,1.322
202.00,7.658863,24.91674,0.000030,24.035870,0.0005,1.322
204.00,7.658824,24.91642,0.000039,24.039432,0.0006,1.321
206.00,7.658948,24.91594,0.000041,24.040939,0.0005,1.322
208.00,7.658303,24.91898,0.000040,24.040325,0.0005,1.322
210.00,7.658170,24.91759,0.000039,24.040112,0.0005,1.321
212.00,7.658066,24.91672,0.000038,24.041245,0.0005,1.322
214.00,7.658254,24.91672,0.000041,24.040555,0.0006,1.321
216.00,7.658806,24.91620,0.000040,24.040952,0.0005,1.321
218.00,7.659423,24.91350,0.000039,24.040610,0.0005,1.322
220.00,7.658982,24.91639,0.000038,24.041434,0.0005,1.321
222.00,7.658482,24.91757,0.000044,24.040172,0.0006,1.320
224.00,7.657833,24.91717,0.000042,24.040515,0.0006,1.321
226.00,7.657680,24.91696,0.000045,24.039657,0.0006,1.321
228.00,7.658007,24.91647,0.000040,24.040381,0.0005,1.321
230.00,7.656995,24.91632,0.000039,24.040952,0.0005,1.321
232.00,7.655630,24.91700,0.000039,24.041088,0.0005,1.321
234.00,7.656088,24.91624,0.000039,24.041223,0.0006,1.321
236.00,7.656834,24.91663,0.000042,24.040786,0.0005,1.321
238.00,7.656928,24.91693,0.000038,24.040103,0.0006,1.321
240.00,7.656471,24.91717,0.000040,24.040919,0.0006,1.321
242.00,7.656865,24.91633,0.000039,24.041739,0.0006,1.321
244.00,7.657284,24.91661,0.000039,24.041048,0.0005,1.321
246.00,7.656241,24.91706,0.000038,24.040485,0.0006,1.321
248.00,7.655963,24.91592,0.000039,24.040061,0.0006,1.320
250.00,7.656238,24.91746,0.000038,24.040106,0.0005,1.320
252.00,7.656088,24.91647,0.000040,24.040794,0.0005,1.321
254.00,7.655159,24.91612,0.000041,24.041206,0.0005,1.321
256.00,7.655258,24.91583,0.000042,24.040875,0.0005,1.320
258.00,7.654566,24.91650,0.000039,24.040788,0.0005,1.321
260.00,7.654567,24.91596,0.000040,24.041114,0.0005,1.320
262.00,7.654574,24.91599,0.000041,24.041210,0.0006,1.320
264.00,7.654249,24.91682,0.000041,24.040939,0.0005,1.321
266.00,7.653992,24.91660,0.000040,24.040152,0.0006,1.320
268.00,7.654370,24.91634,0.000040,24.041066,0.0005,1.320
270.00,7.655020,24.91650,0.000040,24.041221,0.0005,1.321
272.00,7.655030,24.91755,0.000039,24.040026,0.0006,1.321
274.00,7.654917,24.91693,0.000038,24.040574,0.0006,1.320
276.00,7.655161,24.91673,0.000038,24.040574,0.0005,1.320
278.00,7.654644,24.91674,0.000037,24.040328,0.0005,1.321
280.00,7.654268,24.91745,0.000038,24.040555,0.0005,1.321
282.00,7.654178,24.91788,0.000038,24.040141,0.0006,1.321
284.00,7.654527,24.91847,0.000038,24.040323,0.0005,1.320
286.00,7.654951,24.91835,0.000039,24.040574,0.0006,1.320
288.00,7.655006,24.91841,0.000040,24.040781,0.0006,1.320
290.00,7.654600,24.91783,0.000040,24.041428,0.0005,1.320
292.00,7.654878,24.91733,0.000038,24.041308,0.0005,1.320
294.00,7.653564,24.91776,0.000039,24.040965,0.0006,1.320
296.00,7.653615,24.91712,0.000039,24.040326,0.0006,1.320
298.00,7.654549,24.91693,0.000040,24.041352,0.0005,1.320
300.00,7.654763,24.91752,0.000039,24.040661,0.0005,1.320
302.00,7.654825,24.91865,0.000041,24.040379,0.0005,1.320
304.00,7.654016,24.91775,0.000041,24.040337,0.0005,1.320
306.00,7.654469,24.91674,0.000039,24.040270,0.0005,1.320
308.00,7.654432,24.91704,0.000039,24.041052,0.0005,1.320
310.00,7.653838,24.91707,0.000039,24.041559,0.0005,1.320
312.00,7.652759,24.91683,0.000038,24.040935,0.0005,1.320
314.00,7.653114,24.91507,0.000039,24.040594,0.0005,1.320
316.00,7.652445,24.91681,0.000039,24.040634,0.0006,1.320
318.00,7.651856,24.91705,0.000039,24.040472,0.0005,1.320
320.00,7.652112,24.91693,0.000038,24.040308,0.0005,1.319
322.00,7.652129,24.91751,0.000039,24.039703,0.0005,1.320
324.00,7.652354,24.91902,0.000039,24.040439,0.0005,1.320
326.00,7.652259,24.91927,0.000038,24.040315,0.0005,1.319
328.00,7.650898,24.91862,0.000039,24.040997,0.0005,1.319
330.00,7.651126,24.91810,0.000039,24.039861,0.0006,1.320
332.00,7.651601,24.91758,0.000039,24.040348,0.0005,1.320
334.00,7.651422,24.91771,0.000039,24.041326,0.0005,1.319
336.00,7.651754,24.91722,0.000039,24.040150,0.0005,1.319
338.00,7.652362,24.91773,0.000038,24.039755,0.0005,1.320
340.00,7.652796,24.91776,0.000039,24.041252,0.0005,1.319
342.00,7.652382,24.91783,0.000039,24.041399,0.0005,1.319
344.00,7.651465,24.91779,0.000038,24.040435,0.0006,1.319
346.00,7.651820,24.91873,0.000039,24.041079,0.0005,1.319
348.00,7.650967,24.91818,0.000039,24.040574,0.0005,1.319
350.00,7.650845,24.91795,0.000039,24.040666,0.0006,1.319
352.00,7.650948,24.91923,0.000041,24.039966,0.0005,1.319
354.00,7.650461,24.91898,0.000040,24.040308,0.0005,1.319
356.00,7.650165,24.91920,0.000039,24.040106,0.0005,1.319
358.00,7.650341,24.91973,0.000039,24.040103,0.0005,1.319
360.00,7.650157,24.91951,0.000039,24.039979,0.0005,1.319
362.00,7.650487,24.91853,0.000039,24.040359,0.0005,1.319
364.00,7.651068,24.91896,0.000037,24.040115,0.0005,1.319
366.00,7.650781,24.91944,0.000038,24.041086,0.0005,1.319
368.00,7.650014,24.91888,0.000038,24.040439,0.0005,1.318
370.00,7.650239,24.91828,0.000039,24.039908,0.0005,1.319
372.00,7.650682,24.91879,0.000039,24.040485,0.0005,1.319
374.00,7.650143,24.91840,0.000039,24.040634,0.0005,1.319
376.00,7.649242,24.91818,0.000040,24.040172,0.0006,1.319
378.00,7.649157,24.91978,0.000038,24.040415,0.0005,1.319
380.00,7.650434,24.92038,0.000040,24.040868,0.0006,1.318
382.00,7.649985,24.91890,0.000039,24.039741,0.0005,1.318
384.00,7.648349,24.91839,0.000039,24.040585,0.0005,1.319
386.00,7.648259,24.91835,0.000039,24.041188,0.0005,1.319
388.00,7.648718,24.91889,0.000040,24.041019,0.0006,1.319
390.00,7.647886,24.91805,0.000040,24.041032,0.0005,1.319
392.00,7.648059,24.91783,0.000039,24.040014,0.0005,1.318
394.00,7.648372,24.91787,0.000040,24.040097,0.0005,1.318
396.00,7.647579,24.91795,0.000040,24.040208,0.0005,1.318
398.00,7.647234,24.91910,0.000040,24.040279,0.0006,1.318
400.00,7.647949,24.91918,0.000039,24.040230,0.0005,1.318
402.00,7.647751,24.91835,0.000039,24.040792,0.0005,1.318
404.00,7.647494,24.91895,0.000037,24.039459,0.0005,1.317
406.00,7.646799,24.91943,0.000039,24.039837,0.0005,1.319
408.00,7.645420,24.91951,0.000038,24.039477,0.0005,1.319
410.00,7.646886,24.91993,0.000038,24.040103,0.0006,1.318
412.00,7.647384,24.91943,0.000039,24.039670,0.0005,1.319
414.00,7.646823,24.91896,0.000037,24.040115,0.0006,1.319
416.00,7.646124,24.91869,0.000039,24.040928,0.0005,1.318
418.00,7.646682,24.91903,0.000039,24.040434,0.0005,1.318
420.00,7.648246,24.91895,0.000038,24.040143,0.0005,1.319
422.00,7.651956,24.91889,0.000038,24.040714,0.0005,1.318
424.00,7.652648,24.91876,0.000039,24.040777,0.0005,1.318
426.00,7.652608,24.91848,0.000037,24.040505,0.0005,1.318
428.00,7.653419,24.91852,0.000038,24.039895,0.0005,1.318
430.00,7.653734,24.91763,0.000039,24.040850,0.0005,1.317
432.00,7.652946,24.91770,0.000040,24.040477,0.0005,1.318
434.00,7.653128,24.91829,0.000041,24.040485,0.0005,1.318
436.00,7.652105,24.91818,0.000039,24.040230,0.0005,1.317
438.00,7.651545,24.91809,0.000038,24.040195,0.0005,1.318
440.00,7.650234,24.91794,0.000037,24.039723,0.0005,1.318
442.00,7.650268,24.91765,0.000038,24.040172,0.0005,1.317
444.00,7.649194,24.91805,0.000039,24.040097,0.0005,1.317
446.00,7.648656,24.91737,0.000038,24.040530,0.0005,1.318
448.00,7.647735,24.91724,0.000038,24.040057,0.0005,1.318
450.00,7.647749,24.91751,0.000039,24.040399,0.0005,1.318
452.00,7.647636,24.91850,0.000038,24.040603,0.0005,1.318
454.00,7.647238,24.91827,0.000039,24.040474,0.0005,1.317
456.00,7.646559,24.91819,0.000039,24.040435,0.0005,1.317
458.00,7.647113,24.91716,0.000038,24.040168,0.0005,1.317
460.00,7.646459,24.91730,0.000038,24.039479,0.0005,1.317
462.00,7.646312,24.91713,0.000039,24.041083,0.0005,1.317
464.00,7.646464,24.91668,0.000039,24.039366,0.0005,1.317
466.00,7.646165,24.91664,0.000038,24.040166,0.0005,1.317
468.00,7.645716,24.91616,0.000038,24.039606,0.0005,1.317
470.00,7.645567,24.91685,0.000038,24.039275,0.0005,1.317
472.00,7.645691,24.91748,0.000038,24.039648,0.0005,1.317
474.00,7.645948,24.91824,0.000038,24.041217,0.0005,1.317
476.00,7.645566,24.91776,0.000038,24.040910,0.0005,1.317
478.00,7.644968,24.91742,0.000038,24.039837,0.0005,1.317
480.00,7.644110,24.91732,0.000038,24.040412,0.0005,1.317
482.00,7.643718,24.91623,0.000038,24.040545,0.0005,1.317
484.00,7.643989,24.91797,0.000039,24.040405,0.0005,1.317
486.00,7.644717,24.91823,0.000038,24.040646,0.0005,1.317
488.00,7.644368,24.91791,0.000038,24.040952,0.0005,1.317
490.00,7.643921,24.91767,0.000039,24.040475,0.0005,1.316
492.00,7.643813,24.91729,0.000037,24.040590,0.0005,1.316
494.00,7.644275,24.91764,0.000037,24.040132,0.0005,1.316
496.00,7.643973,24.91800,0.000037,24.039881,0.0005,1.317
498.00,7.643442,24.91862,0.000037,24.040203,0.0005,1.317
500.00,7.644075,24.91757,0.000039,24.040450,0.0005,1.316
502.00,7.643689,24.91694,0.000039,24.041003,0.0005,1.316
504.00,7.643245,24.91699,0.000039,24.040979,0.0005,1.317
506.00,7.643288,24.91698,0.000039,24.040834,0.0005,1.316
508.00,7.642012,24.91661,0.000041,24.040883,0.0005,1.316
510.00,7.641695,24.91678,0.000039,24.039779,0.0005,1.316
512.00,7.642835,24.91729,0.000038,24.040072,0.0005,1.317
514.00,7.642927,24.91727,0.000038,24.040277,0.0005,1.317
516.00,7.642265,24.91715,0.000038,24.040795,0.0005,1.316
518.00,7.642104,24.91619,0.000038,24.040235,0.0005,1.316
520.00,7.642598,24.91651,0.000038,24.040672,0.0005,1.316
522.00,7.642853,24.91674,0.000039,24.040288,0.0005,1.316
524.00,7.643382,24.91730,0.000038,24.040597,0.0005,1.317
526.00,7.642785,24.91738,0.000037,24.039834,0.0005,1.317
528.00,7.642709,24.91634,0.000037,24.040603,0.0005,1.316
530.00,7.643205,24.91679,0.000038,24.040252,0.0005,1.316
532.00,7.642987,24.91694,0.000038,24.040812,0.0005,1.316
534.00,7.642744,24.91662,0.000038,24.040010,0.0005,1.316
536.00,7.643060,24.91720,0.000039,24.039866,0.0005,1.316
538.00,7.643668,24.91701,0.000038,24.040397,0.0005,1.316
540.00,7.643526,24.91748,0.000038,24.040066,0.0005,1.316
542.00,7.642719,24.91764,0.000038,24.040321,0.0005,1.316
544.00,7.642324,24.91716,0.000037,24.040815,0.0005,1.317
546.00,7.641660,24.91755,0.000037,24.040579,0.0005,1.315
548.00,7.642565,24.91826,0.000038,24.040048,0.0005,1.316
550.00,7.642266,24.91951,0.000040,24.040674,0.0005,1.315
552.00,7.641215,24.91931,0.000039,24.040895,0.0005,1.316
554.00,7.641488,24.91857,0.000039,24.040905,0.0005,1.316
556.00,7.641663,24.91979,0.000039,24.040281,0.0005,1.316
558.00,7.642122,24.91963,0.000039,24.040517,0.0005,1.315
560.00,7.641756,24.91938,0.000039,24.040275,0.0005,1.315
562.00,7.641572,24.91832,0.000038,24.039912,0.0005,1.315
564.00,7.640887,24.91936,0.000039,24.040552,0.0005,1.315
566.00,7.640857,24.91926,0.000038,24.040246,0.0005,1.315
568.00,7.640378,24.91909,0.000038,24.040512,0.0006,1.315
570.00,7.640519,24.91867,0.000039,24.041276,0.0005,1.315
572.00,7.640901,24.91862,0.000039,24.040661,0.0005,1.315
574.00,7.640043,24.91875,0.000037,24.041112,0.0005,1.316
576.00,7.640652,24.91914,0.000038,24.041017,0.0005,1.315
578.00,7.640704,24.91883,0.000038,24.040706,0.0005,1.315
580.00,7.640567,24.91869,0.000039,24.040655,0.0005,1.314
582.00,7.640503,24.91861,0.000039,24.039772,0.0005,1.315
584.00,7.640829,24.91912,0.000038,24.040137,0.0006,1.315
586.00,7.640721,24.91905,0.000038,24.040761,0.0005,1.315
588.00,7.639552,24.91926,0.000039,24.040346,0.0005,1.315
590.00,7.639563,24.92030,0.000039,24.040472,0.0005,1.315
592.00,7.639065,24.92080,0.000039,24.040659,0.0005,1.315
594.00,7.639137,24.92029,0.000039,24.039910,0.0005,1.314
596.00,7.639634,24.91980,0.000039,24.040252,0.0005,1.314
598.00,7.640321,24.92024,0.000038,24.041323,0.0005,1.315
600.00,7.640764,24.92044,0.000039,24.040872,0.0005,1.314
@1,2.0000,4.0
602.00,7.640653,24.91989,0.000040,24.040605,0.0005,1.315
604.00,7.640229,24.92033,0.000039,24.040559,0.0005,1.315
606.00,7.639269,24.92034,0.000039,24.041048,0.0005,1.315
608.00,7.640401,24.91979,0.000038,24.041230,0.0005,1.315
610.00,7.640440,24.91958,0.000039,24.039835,0.0006,1.314
612.00,7.640925,24.92004,0.000040,24.040219,0.0005,1.313
614.00,7.640981,24.92104,0.000039,24.040539,0.0005,1.314
616.00,7.641196,24.92005,0.000038,24.040361,0.0005,1.314
618.00,7.640849,24.92000,0.000038,24.040510,0.0005,1.314
620.00,7.640858,24.92004,0.000038,24.040335,0.0005,1.314
622.00,7.640366,24.91978,0.000038,24.040852,0.0005,1.314
624.00,7.640392,24.92012,0.000038,24.041252,0.0005,1.315
626.00,7.640172,24.91969,0.000038,24.040892,0.0005,1.314
628.00,7.639497,24.91986,0.000038,24.040905,0.0005,1.313
630.00,7.639037,24.91951,0.000038,24.040266,0.0006,1.314
632.00,7.638700,24.91985,0.000038,24.041152,0.0006,1.314
634.00,7.639153,24.91978,0.000038,24.040381,0.0005,1.314
636.00,7.639562,24.91945,0.000039,24.039857,0.0005,1.314
638.00,7.639481,24.91918,0.000039,24.040259,0.0006,1.314
640.00,7.638674,24.91891,0.000038,24.040230,0.0005,1.314
642.00,7.638339,24.91940,0.000039,24.039623,0.0005,1.314
644.00,7.638320,24.91968,0.000038,24.040092,0.0005,1.314
646.00,7.638374,24.91995,0.000038,24.040725,0.0005,1.314
648.00,7.638444,24.92031,0.000038,24.040206,0.0005,1.313
650.00,7.639269,24.91909,0.000039,24.040241,0.0005,1.314
652.00,7.639315,24.91898,0.000039,24.040626,0.0005,1.314
654.00,7.638695,24.91999,0.000038,24.040623,0.0005,1.314
656.00,7.638889,24.91998,0.000038,24.040775,0.0005,1.314
658.00,7.638727,24.91998,0.000038,24.040455,0.0005,1.314
660.00,7.638342,24.91923,0.000037,24.039694,0.0005,1.314
662.00,7.638780,24.92006,0.000038,24.040992,0.0005,1.314
664.00,7.639037,24.91983,0.000039,24.040734,0.0006,1.313
666.00,7.638516,24.91968,0.000040,24.040285,0.0005,1.313
668.00,7.637867,24.91939,0.000039,24.040554,0.0006,1.314
670.00,7.637802,24.91850,0.000039,24.040108,0.0006,1.314
672.00,7.637757,24.91902,0.000038,24.040132,0.0005,1.314
674.00,7.637529,24.91972,0.000039,24.040655,0.0005,1.313
676.00,7.637247,24.91983,0.000039,24.040959,0.0005,1.314
678.00,7.636991,24.91907,0.000038,24.040194,0.0005,1.313
680.00,7.637189,24.91979,0.000038,24.040432,0.0005,1.313
682.00,7.637180,24.92026,0.000039,24.040394,0.0005,1.313
684.00,7.636533,24.91988,0.000039,24.039679,0.0005,1.313
686.00,7.636557,24.91931,0.000039,24.040021,0.0006,1.313
688.00,7.636664,24.91901,0.000039,24.040434,0.0005,1.313
690.00,7.636913,24.91939,0.000040,24.040303,0.0006,1.313
692.00,7.636028,24.91978,0.000038,24.040672,0.0005,1.313
694.00,7.635579,24.91937,0.000039,24.041108,0.0005,1.313
696.00,7.635960,24.91884,0.000038,24.040586,0.0006,1.313
698.00,7.636884,24.91954,0.000038,24.040070,0.0005,1.312
700.00,7.637363,24.91880,0.000039,24.039684,0.0005,1.312
702.00,7.637775,24.91799,0.000039,24.039904,0.0005,1.312
704.00,7.637429,24.91842,0.000039,24.040183,0.0005,1.313
706.00,7.635732,24.91785,0.000039,24.040428,0.0005,1.314
708.00,7.635772,24.91861,0.000038,24.039726,0.0005,1.313
710.00,7.635765,24.91891,0.000039,24.039664,0.0005,1.313
712.00,7.635094,24.91840,0.000038,24.040092,0.0006,1.313
714.00,7.635981,24.91883,0.000038,24.040535,0.0005,1.312
716.00,7.636255,24.91921,0.000040,24.039766,0.0005,1.312
718.00,7.635851,24.91902,0.000039,24.040445,0.0005,1.312
720.00,7.635962,24.91981,0.000040,24.041476,0.0005,1.312
722.00,7.636391,24.92007,0.000039,24.040481,0.0005,1.312
724.00,7.636995,24.91985,0.000039,24.040445,0.0005,1.312
726.00,7.638067,24.91923,0.000039,24.040423,0.0005,1.312
728.00,7.637928,24.91932,0.000038,24.040766,0.0005,1.313
730.00,7.636682,24.91906,0.000039,24.040492,0.0005,1.313
732.00,7.637038,24.91879,0.000040,24.040245,0.0005,1.312
734.00,7.637179,24.91807,0.000038,24.040855,0.0005,1.313
736.00,7.637427,24.91814,0.000040,24.039963,0.0006,1.312
738.00,7.637988,24.91834,0.000039,24.041232,0.0005,1.312
740.00,7.637321,24.91887,0.000039,24.040272,0.0005,1.311
742.00,7.637356,24.91961,0.000040,24.039826,0.0005,1.312
744.00,7.637225,24.91934,0.000038,24.040315,0.0005,1.313
746.00,7.637792,24.91956,0.000037,24.040815,0.0005,1.312
748.00,7.636931,24.91927,0.000038,24.041061,0.0005,1.312
750.00,7.637046,24.91889,0.000038,24.041143,0.0006,1.312
752.00,7.636436,24.91881,0.000038,24.040972,0.0005,1.312
754.00,7.636587,24.91874,0.000038,24.040566,0.0005,1.311
756.00,7.636343,24.91878,0.000040,24.040759,0.0005,1.312
758.00,7.635165,24.91838,0.000038,24.040645,0.0005,1.311
760.00,7.634687,24.91790,0.000038,24.040254,0.0005,1.312
762.00,7.634505,24.91912,0.000039,24.040185,0.0005,1.312
764.00,7.634808,24.91943,0.000039,24.040615,0.0005,1.312
766.00,7.635001,24.91935,0.000038,24.039855,0.0005,1.312
768.00,7.634279,24.91891,0.000040,24.039374,0.0005,1.311
770.00,7.634574,24.91887,0.000040,24.041001,0.0006,1.311
772.00,7.634812,24.91917,0.000040,24.040483,0.0006,1.311
774.00,7.634746,24.92005,0.000040,24.040012,0.0005,1.311
776.00,7.634540,24.92037,0.000038,24.040183,0.0005,1.311
778.00,7.635218,24.91959,0.000039,24.040270,0.0005,1.311
780.00,7.635755,24.92028,0.000040,24.039659,0.0005,1.311
782.00,7.635271,24.91949,0.000039,24.040090,0.0005,1.312
784.00,7.634422,24.91935,0.000039,24.039983,0.0005,1.311
786.00,7.633695,24.91891,0.000037,24.040397,0.0005,1.312
788.00,7.634049,24.91719,0.000039,24.039935,0.0005,1.311
790.00,7.634011,24.91700,0.000039,24.039695,0.0005,1.311
792.00,7.634474,24.91812,0.000040,24.040024,0.0005,1.311
794.00,7.634814,24.91916,0.000040,24.040270,0.0005,1.311
796.00,7.634496,24.91907,0.000038,24.040685,0.0005,1.311
798.00,7.633811,24.91858,0.000039,24.040503,0.0005,1.311
800.00,7.633884,24.91839,0.000038,24.040886,0.0005,1.311
802.00,7.633507,24.91995,0.000040,24.040255,0.0005,1.311
804.00,7.633998,24.92019,0.000039,24.041039,0.0006,1.311
806.00,7.634488,24.91982,0.000038,24.040310,0.0005,1.311
808.00,7.634683,24.91956,0.000040,24.039904,0.0005,1.310
810.00,7.634177,24.91995,0.000040,24.040412,0.0005,1.311
812.00,7.634444,24.91999,0.000040,24.040399,0.0005,1.310
814.00,7.634746,24.91967,0.000039,24.039914,0.0005,1.311
816.00,7.634914,24.92002,0.000039,24.040199,0.0005,1.311
818.00,7.634548,24.92110,0.000038,24.040508,0.0005,1.311
820.00,7.634169,24.92043,0.000039,24.040623,0.0005,1.309
822.00,7.634673,24.92008,0.000039,24.040423,0.0005,1.311
824.00,7.634533,24.92018,0.000039,24.040306,0.0005,1.311
826.00,7.633472,24.91962,0.000039,24.040426,0.0005,1.311
828.00,7.632339,24.91921,0.000038,24.040537,0.0005,1.311
830.00,7.631411,24.91967,0.000038,24.040995,0.0005,1.312
832.00,7.631274,24.92032,0.000037,24.040306,0.0006,1.311
834.00,7.631057,24.92149,0.000038,24.039963,0.0005,1.311
836.00,7.631258,24.92145,0.000038,24.040123,0.0006,1.311
838.00,7.630984,24.92079,0.000040,24.040672,0.0005,1.311
840.00,7.631560,24.92061,0.000040,24.040535,0.0006,1.310
842.00,7.631664,24.92001,0.000040,24.040263,0.0005,1.310
844.00,7.630599,24.92063,0.000039,24.040365,0.0005,1.310
846.00,7.631556,24.92044,0.000039,24.040243,0.0005,1.310
848.00,7.631975,24.92013,0.000038,24.040685,0.0005,1.310
850.00,7.632658,24.92047,0.000039,24.040450,0.0005,1.310
852.00,7.632581,24.92051,0.000039,24.040606,0.0005,1.310
854.00,7.632661,24.92063,0.000039,24.040266,0.0005,1.311
856.00,7.634460,24.92049,0.000038,24.040168,0.0005,1.311
858.00,7.635134,24.91998,0.000039,24.041050,0.0005,1.311
860.00,7.634749,24.91914,0.000038,24.040246,0.0006,1.311
862.00,7.634275,24.91943,0.000039,24.040166,0.0005,1.310
864.00,7.633015,24.91975,0.000039,24.040994,0.0005,1.310
866.00,7.633418,24.91973,0.000039,24.039855,0.0005,1.311
868.00,7.633301,24.92028,0.000039,24.040701,0.0005,1.310
870.00,7.633273,24.92109,0.000038,24.039868,0.0006,1.311
872.00,7.633184,24.92065,0.000039,24.040654,0.0005,1.310
874.00,7.633194,24.91960,0.000039,24.040832,0.0005,1.310
876.00,7.632789,24.91971,0.000038,24.040066,0.0005,1.310
878.00,7.632442,24.91891,0.000040,24.040399,0.0005,1.310
880.00,7.632449,24.91946,0.000040,24.039803,0.0005,1.310
882.00,7.633193,24.91947,0.000039,24.040417,0.0005,1.310
884.00,7.632528,24.91912,0.000038,24.040635,0.0005,1.311
886.00,7.631650,24.91977,0.000039,24.040197,0.0005,1.310
888.00,7.631495,24.91938,0.000040,24.040761,0.0005,1.310
890.00,7.632125,24.92007,0.000039,24.040521,0.0006,1.311
892.00,7.631659,24.91978,0.000039,24.040683,0.0005,1.310
894.00,7.630437,24.92026,0.000039,24.039792,0.0005,1.310
896.00,7.630555,24.92053,0.000038,24.039710,0.0005,1.310
898.00,7.631678,24.92045,0.000038,24.039944,0.0005,1.310
900.00,7.632558,24.92059,0.000040,24.040401,0.0005,1.309
902.00,7.632456,24.91976,0.000039,24.041052,0.0005,1.310
904.00,7.632146,24.91940,0.000039,24.040337,0.0005,1.310
906.00,7.632315,24.92022,0.000038,24.040652,0.0006,1.310
908.00,7.631754,24.91910,0.000040,24.040305,0.0006,1.310
910.00,7.630641,24.91986,0.000039,24.040163,0.0005,1.310
912.00,7.631342,24.91975,0.000039,24.040245,0.0005,1.310
914.00,7.631403,24.92007,0.000038,24.040385,0.0005,1.310
916.00,7.629756,24.92084,0.000039,24.041252,0.0005,1.310
918.00,7.630712,24.92031,0.000040,24.041030,0.0006,1.310
920.00,7.631069,24.92201,0.000039,24.040826,0.0005,1.310
922.00,7.631051,24.92170,0.000040,24.040341,0.0005,1.310
924.00,7.631161,24.92194,0.000040,24.040152,0.0005,1.310
926.00,7.630963,24.92196,0.000039,24.039899,0.0005,1.311
928.00,7.630123,24.92144,0.000039,24.040512,0.0006,1.311
930.00,7.631192,24.92216,0.000039,24.041416,0.0005,1.310
932.00,7.631938,24.92277,0.000040,24.040610,0.0006,1.310
934.00,7.632195,24.92164,0.000040,24.040475,0.0006,1.309
936.00,7.631583,24.92206,0.000040,24.040874,0.0006,1.310
938.00,7.631813,24.92285,0.000039,24.040232,0.0006,1.310
940.00,7.631325,24.92260,0.000040,24.040203,0.0006,1.310
942.00,7.631013,24.92166,0.000039,24.040770,0.0006,1.310
944.00,7.631570,24.92203,0.000039,24.040634,0.0005,1.310
946.00,7.630716,24.92292,0.000040,24.040370,0.0006,1.310
948.00,7.630916,24.92222,0.000039,24.041021,0.0005,1.310
950.00,7.631447,24.92179,0.000040,24.040874,0.0005,1.310
952.00,7.630754,24.92120,0.000039,24.040181,0.0005,1.310
954.00,7.631446,24.92174,0.000039,24.040872,0.0006,1.310
956.00,7.631888,24.92258,0.000039,24.040781,0.0006,1.310
958.00,7.631714,24.92211,0.000039,24.039868,0.0005,1.310
960.00,7.631111,24.92213,0.000039,24.040195,0.0005,1.310
962.00,7.630575,24.92143,0.000039,24.041341,0.0005,1.310
964.00,7.629554,24.92057,0.000040,24.039999,0.0005,1.310
966.00,7.630540,24.92142,0.000039,24.040290,0.0005,1.310
968.00,7.630889,24.92151,0.000038,24.040259,0.0005,1.310
970.00,7.630238,24.92095,0.000040,24.039997,0.0005,1.310
972.00,7.629121,24.92177,0.000040,24.040139,0.0005,1.309
974.00,7.630007,24.92201,0.000039,24.040661,0.0005,1.310
976.00,7.630890,24.92217,0.000039,24.040406,0.0006,1.311
978.00,7.631026,24.92264,0.000038,24.040197,0.0005,1.311
980.00,7.630515,24.92194,0.000038,24.040334,0.0005,1.310
982.00,7.630200,24.92038,0.000038,24.039888,0.0005,1.310
984.00,7.630567,24.92144,0.000040,24.040577,0.0006,1.310
986.00,7.630994,24.92156,0.000039,24.040790,0.0005,1.310
988.00,7.630758,24.92146,0.000040,24.040739,0.0006,1.310
990.00,7.629212,24.92153,0.000039,24.040044,0.0005,1.310
992.00,7.629063,24.92129,0.000039,24.040628,0.0005,1.311
994.00,7.629770,24.92174,0.000038,24.041105,0.0005,1.310
996.00,7.629850,24.92244,0.000039,24.040599,0.0005,1.310
998.00,7.630496,24.92215,0.000039,24.040723,0.0005,1.310
1000.00,7.630480,24.92179,0.000039,24.040630,0.0006,1.310
1002.00,7.630505,24.92205,0.000039,24.041296,0.0006,1.310
1004.00,7.630600,24.92239,0.000040,24.040559,0.0005,1.310
1006.00,7.629962,24.92289,0.000039,24.039964,0.0005,1.310
1008.00,7.630104,24.92315,0.000038,24.040917,0.0006,1.310
1010.00,7.629846,24.92284,0.000038,24.040537,0.0005,1.310
1012.00,7.629603,24.92206,0.000040,24.040459,0.0006,1.310
1014.00,7.629427,24.92197,0.000039,24.041001,0.0006,1.310
1016.00,7.629240,24.92214,0.000041,24.040877,0.0006,1.310
1018.00,7.629496,24.92231,0.000039,24.040595,0.0006,1.310
1020.00,7.629740,24.92293,0.000039,24.040215,0.0006,1.310
1022.00,7.629719,24.92372,0.000040,24.040037,0.0006,1.310
1024.00,7.628748,24.92317,0.000040,24.040979,0.0006,1.310
1026.00,7.628044,24.92388,0.000040,24.040666,0.0006,1.310
1028.00,7.628210,24.92325,0.000040,24.039870,0.0006,1.310
1030.00,7.629310,24.92340,0.000039,24.040137,0.0006,1.310
1032.00,7.628687,24.92360,0.000039,24.041210,0.0005,1.310
1034.00,7.628417,24.92405,0.000040,24.040281,0.0006,1.309
1036.00,7.628701,24.92345,0.000040,24.040966,0.0006,1.310
1038.00,7.628849,24.92289,0.000039,24.040817,0.0005,1.310
1040.00,7.629150,24.92264,0.000038,24.040566,0.0005,1.310
1042.00,7.629363,24.92284,0.000038,24.040319,0.0005,1.310
1044.00,7.628901,24.92276,0.000039,24.040374,0.0006,1.310
1046.00,7.628517,24.92198,0.000040,24.040163,0.0005,1.310
1048.00,7.628493,24.92148,0.000039,24.040321,0.0005,1.310
1050.00,7.628548,24.92174,0.000039,24.040679,0.0005,1.310
1052.00,7.628264,24.92238,0.000041,24.040863,0.0006,1.309
1054.00,7.629125,24.92259,0.000040,24.040286,0.0006,1.309
1056.00,7.628994,24.92303,0.000040,24.039961,0.0005,1.310
1058.00,7.629126,24.92272,0.000039,24.040535,0.0006,1.310
1060.00,7.629588,24.92304,0.000040,24.040986,0.0006,1.310
1062.00,7.630407,24.92287,0.000039,24.040828,0.0006,1.311
1064.00,7.628923,24.92360,0.000039,24.041303,0.0006,1.311
1066.00,7.627668,24.92352,0.000039,24.040874,0.0005,1.310
1068.00,7.627295,24.92360,0.000039,24.041085,0.0005,1.309
1070.00,7.628714,24.92408,0.000039,24.040810,0.0005,1.309
1072.00,7.628914,24.92339,0.000042,24.040457,0.0005,1.310
1074.00,7.629150,24.92385,0.000040,24.040906,0.0005,1.310
1076.00,7.628987,24.92328,0.000039,24.041303,0.0005,1.310
1078.00,7.629142,24.92270,0.000040,24.040699,0.0006,1.310
1080.00,7.629042,24.92137,0.000040,24.040421,0.0006,1.310
1082.00,7.628424,24.92209,0.000040,24.040788,0.0006,1.310
1084.00,7.628234,24.92282,0.000041,24.041174,0.0006,1.310
1086.00,7.628756,24.92330,0.000040,24.040586,0.0005,1.310
1088.00,7.628445,24.92350,0.000041,24.040501,0.0005,1.310
1090.00,7.629457,24.92426,0.000041,24.041326,0.0006,1.310
1092.00,7.628986,24.92423,0.000041,24.040681,0.0005,1.310
1094.00,7.628504,24.92474,0.000040,24.040855,0.0005,1.310
1096.00,7.628676,24.92418,0.000041,24.040732,0.0006,1.310
1098.00,7.629425,24.92371,0.000039,24.040194,0.0006,1.310
1100.00,7.628734,24.92357,0.000039,24.040448,0.0005,1.310
1102.00,7.628426,24.92388,0.000040,24.040330,0.0005,1.309
1104.00,7.628833,24.92433,0.000040,24.040765,0.0006,1.310
1106.00,7.628721,24.92452,0.000039,24.040790,0.0006,1.310
1108.00,7.628496,24.92437,0.000039,24.040535,0.0006,1.310
1110.00,7.627823,24.92415,0.000038,24.040272,0.0006,1.311
1112.00,7.628041,24.92399,0.000039,24.040579,0.0005,1.311
1114.00,7.627775,24.92335,0.000039,24.040977,0.0006,1.310
1116.00,7.627970,24.92380,0.000039,24.041043,0.0006,1.310
1118.00,7.628429,24.92566,0.000040,24.040355,0.0006,1.311
1120.00,7.628827,24.92474,0.000041,24.040861,0.0006,1.310
1122.00,7.628421,24.92463,0.000039,24.040979,0.0006,1.310
1124.00,7.628119,24.92429,0.000038,24.040174,0.0005,1.310
1126.00,7.628530,24.92428,0.000039,24.040361,0.0006,1.311
1128.00,7.628928,24.92396,0.000039,24.040094,0.0006,1.310
1130.00,7.627700,24.92359,0.000040,24.040392,0.0006,1.310
1132.00,7.627724,24.92390,0.000041,24.040394,0.0006,1.310
1134.00,7.627163,24.92339,0.000040,24.041190,0.0006,1.310
1136.00,7.626604,24.92321,0.000039,24.041194,0.0006,1.310
1138.00,7.626106,24.92387,0.000039,24.040174,0.0006,1.310
1140.00,7.625959,24.92294,0.000040,24.040557,0.0006,1.311
1142.00,7.626700,24.92213,0.000040,24.041068,0.0005,1.311
1144.00,7.626708,24.92276,0.000040,24.040623,0.0006,1.310
1146.00,7.626636,24.92194,0.000039,24.040423,0.0006,1.311
1148.00,7.627076,24.92244,0.000039,24.041216,0.0006,1.311
1150.00,7.627477,24.92277,0.000039,24.040863,0.0006,1.310
1152.00,7.626614,24.92284,0.000039,24.040194,0.0005,1.310
1154.00,7.625963,24.92284,0.000039,24.040817,0.0006,1.311
1156.00,7.625980,24.92233,0.000039,24.040326,0.0006,1.311
1158.00,7.625921,24.92206,0.000040,24.040292,0.0006,1.311
1160.00,7.625541,24.92222,0.000038,24.041252,0.0006,1.311
1162.00,7.625728,24.92297,0.000041,24.040914,0.0006,1.310
1164.00,7.626364,24.92319,0.000039,24.041223,0.0006,1.311
1166.00,7.626007,24.92241,0.000039,24.040859,0.0006,1.312
1168.00,7.625357,24.92220,0.000038,24.040565,0.0006,1.311
1170.00,7.626011,24.92254,0.000039,24.040115,0.0006,1.311
1172.00,7.626024,24.92238,0.000040,24.040655,0.0006,1.311
1174.00,7.626438,24.92247,0.000040,24.040699,0.0005,1.310
1176.00,7.626635,24.92254,0.000040,24.040403,0.0006,1.311
1178.00,7.626691,24.92197,0.000040,24.040615,0.0006,1.311
1180.00,7.627545,24.92248,0.000039,24.040392,0.0005,1.311
1182.00,7.627999,24.92239,0.000039,24.040323,0.0006,1.312
1184.00,7.627783,24.92220,0.000038,24.039968,0.0006,1.311
1186.00,7.627277,24.92303,0.000040,24.040952,0.0005,1.310
1188.00,7.627628,24.92345,0.000041,24.040977,0.0005,1.310
1190.00,7.627256,24.92310,0.000039,24.040999,0.0006,1.310
1192.00,7.627091,24.92278,0.000039,24.040399,0.0006,1.311
1194.00,7.627019,24.92158,0.000040,24.040319,0.0006,1.311
1196.00,7.626806,24.92142,0.000039,24.040605,0.0006,1.311
1198.00,7.626073,24.92216,0.000039,24.040841,0.0006,1.311
1200.00,7.625718,24.92289,0.000040,24.040755,0.0006,1.311
1202.00,7.625964,24.92253,0.000040,24.040261,0.0005,1.311
@2,12.0000,24.0
1204.00,7.626875,24.92230,0.000040,24.041256,0.0005,1.311
1206.00,7.625490,24.92192,0.000040,24.041005,0.0005,1.311
1208.00,7.619327,24.92178,0.000040,24.040279,0.0006,1.310
1210.00,7.610706,24.92253,0.000041,24.040066,0.0006,1.310
1212.00,7.600091,24.92245,0.000041,24.040228,0.0006,1.310
1214.00,7.587886,24.92134,0.000041,24.041356,0.0006,1.310
1216.00,7.576514,24.92123,0.000041,24.039950,0.0005,1.311
1218.00,7.565354,24.92265,0.000040,24.040177,0.0006,1.311
1220.00,7.557297,24.92350,0.000039,24.040785,0.0006,1.312
1222.00,7.550601,24.92285,0.000039,24.040579,0.0006,1.312
1224.00,7.544059,24.92297,0.000039,24.041345,0.0006,1.311
1226.00,7.539465,24.92310,0.000039,24.041406,0.0006,1.312
1228.00,7.537571,24.92250,0.000039,24.040926,0.0006,1.312
1230.00,7.541141,24.92237,0.000040,24.040826,0.0006,1.312
1232.00,7.549342,24.92282,0.000039,24.040546,0.0006,1.313
1234.00,7.559303,24.92286,0.000038,24.041432,0.0006,1.313
1236.00,7.571027,24.92307,0.000039,24.040517,0.0006,1.312
1238.00,7.582857,24.92264,0.000039,24.040717,0.0006,1.312
1240.00,7.592725,24.92235,0.000039,24.041428,0.0006,1.311
1242.00,7.600426,24.92210,0.000040,24.041223,0.0006,1.311
1244.00,7.604988,24.92215,0.000041,24.040875,0.0006,1.311
1246.00,7.609219,24.92151,0.000041,24.040239,0.0006,1.311
1248.00,7.614262,24.92153,0.000041,24.040657,0.0006,1.311
1250.00,7.619197,24.92222,0.000041,24.041003,0.0006,1.311
1252.00,7.623541,24.92177,0.000041,24.041148,0.0005,1.311
1254.00,7.627038,24.92145,0.000040,24.040915,0.0006,1.311
1256.00,7.630890,24.92167,0.000041,24.040990,0.0006,1.311
1258.00,7.633353,24.92201,0.000041,24.041545,0.0006,1.311
1260.00,7.635414,24.92160,0.000040,24.040546,0.0006,1.312
1262.00,7.637048,24.92193,0.000040,24.040463,0.0006,1.311
1264.00,7.638726,24.92187,0.000040,24.040812,0.0006,1.311
1266.00,7.639694,24.92245,0.000039,24.040963,0.0006,1.312
1268.00,7.639817,24.92226,0.000040,24.040623,0.0006,1.310
1270.00,7.640068,24.92142,0.000041,24.040768,0.0005,1.311
1272.00,7.639712,24.92200,0.000041,24.040515,0.0006,1.312
1274.00,7.638188,24.92173,0.000040,24.040337,0.0005,1.311
1276.00,7.636271,24.92121,0.000041,24.040892,0.0006,1.311
1278.00,7.635083,24.92099,0.000040,24.041110,0.0006,1.311
1280.00,7.634604,24.92117,0.000040,24.041137,0.0006,1.311
1282.00,7.633688,24.92145,0.000040,24.040635,0.0006,1.311
1284.00,7.633410,24.92174,0.000041,24.041157,0.0006,1.312
1286.00,7.632017,24.92145,0.000039,24.040695,0.0006,1.311
1288.00,7.631205,24.92181,0.000040,24.041010,0.0006,1.311
1290.00,7.630766,24.92207,0.000041,24.041014,0.0006,1.312
1292.00,7.630712,24.92200,0.000040,24.040934,0.0006,1.311
1294.00,7.630168,24.92216,0.000039,24.040261,0.0006,1.311
1296.00,7.630123,24.92173,0.000040,24.040954,0.0006,1.312
1298.00,7.630135,24.92243,0.000040,24.041241,0.0006,1.311
1300.00,7.630029,24.92269,0.000039,24.040872,0.0005,1.311
1302.00,7.627967,24.92326,0.000041,24.041503,0.0006,1.311
1304.00,7.627559,24.92339,0.000041,24.041670,0.0006,1.311
1306.00,7.626648,24.92309,0.000040,24.040754,0.0006,1.311
1308.00,7.626293,24.92243,0.000040,24.041105,0.0006,1.311
1310.00,7.626493,24.92320,0.000041,24.041037,0.0006,1.311
1312.00,7.625687,24.92284,0.000040,24.041179,0.0006,1.312
1314.00,7.624958,24.92240,0.000041,24.040601,0.0006,1.311
1316.00,7.624310,24.92282,0.000040,24.040899,0.0006,1.311
1318.00,7.625205,24.92234,0.000040,24.040715,0.0006,1.312
1320.00,7.624382,24.92295,0.000038,24.040483,0.0006,1.311
1322.00,7.623588,24.92252,0.000040,24.040941,0.0005,1.311
1324.00,7.624117,24.92279,0.000040,24.041075,0.0006,1.312
1326.00,7.624130,24.92382,0.000040,24.040390,0.0006,1.311
1328.00,7.624467,24.92338,0.000040,24.041063,0.0006,1.312
1330.00,7.625129,24.92349,0.000040,24.041676,0.0006,1.311
1332.00,7.624303,24.92399,0.000040,24.041028,0.0006,1.312
1334.00,7.624841,24.92432,0.000039,24.041083,0.0005,1.312
1336.00,7.624825,24.92447,0.000040,24.041192,0.0005,1.312
1338.00,7.625372,24.92464,0.000040,24.040283,0.0006,1.312
1340.00,7.625503,24.92473,0.000040,24.040279,0.0006,1.312
1342.00,7.624410,24.92433,0.000039,24.041074,0.0006,1.312
1344.00,7.624091,24.92529,0.000041,24.040594,0.0006,1.312
1346.00,7.624021,24.92610,0.000040,24.040095,0.0006,1.312
1348.00,7.624872,24.92512,0.000040,24.040679,0.0006,1.312
1350.00,7.624765,24.92472,0.000039,24.041199,0.0006,1.313
1352.00,7.624722,24.92448,0.000039,24.040803,0.0006,1.312
1354.00,7.624801,24.92468,0.000039,24.040272,0.0005,1.313
1356.00,7.624244,24.92483,0.000041,24.040108,0.0006,1.312
1358.00,7.624485,24.92393,0.000041,24.041186,0.0006,1.312
1360.00,7.623498,24.92425,0.000039,24.040572,0.0006,1.313
1362.00,7.622788,24.92461,0.000039,24.041316,0.0006,1.312
1364.00,7.622538,24.92441,0.000039,24.040546,0.0006,1.313
1366.00,7.623320,24.92357,0.000040,24.041248,0.0006,1.313
1368.00,7.624448,24.92303,0.000041,24.041639,0.0006,1.313
1370.00,7.623481,24.92300,0.000040,24.040385,0.0006,1.312
1372.00,7.623720,24.92170,0.000041,24.040246,0.0006,1.313
1374.00,7.624687,24.92258,0.000040,24.040941,0.0006,1.313
1376.00,7.623414,24.92225,0.000041,24.040519,0.0006,1.313
1378.00,7.623181,24.92315,0.000040,24.040452,0.0006,1.312
1380.00,7.623463,24.92225,0.000039,24.040585,0.0006,1.313
1382.00,7.622829,24.92219,0.000039,24.039766,0.0006,1.313
1384.00,7.622487,24.92252,0.000039,24.039757,0.0005,1.313
1386.00,7.623017,24.92302,0.000040,24.040632,0.0006,1.313
1388.00,7.623264,24.92206,0.000040,24.041135,0.0005,1.314
1390.00,7.623250,24.92187,0.000040,24.040894,0.0006,1.313
1392.00,7.623419,24.92144,0.000039,24.040252,0.0006,1.313
1394.00,7.623853,24.92147,0.000039,24.040895,0.0006,1.313
1396.00,7.623668,24.92229,0.000040,24.040223,0.0006,1.312
1398.00,7.623703,24.92336,0.000040,24.040655,0.0006,1.313
1400.00,7.623931,24.92309,0.000039,24.040686,0.0005,1.314
1402.00,7.623852,24.92261,0.000039,24.040268,0.0005,1.314
1404.00,7.624084,24.92154,0.000039,24.040370,0.0005,1.314
1406.00,7.623983,24.92280,0.000039,24.040501,0.0006,1.313
1408.00,7.623182,24.92199,0.000040,24.040737,0.0006,1.313
1410.00,7.622962,24.92235,0.000041,24.040506,0.0006,1.313
1412.00,7.622581,24.92194,0.000040,24.040614,0.0006,1.313
1414.00,7.622593,24.92291,0.000041,24.040817,0.0006,1.313
1416.00,7.623499,24.92268,0.000040,24.041832,0.0006,1.313
1418.00,7.623674,24.92297,0.000040,24.040934,0.0005,1.313
1420.00,7.624160,24.92305,0.000040,24.040899,0.0006,1.312
1422.00,7.624410,24.92284,0.000041,24.040352,0.0006,1.313
1424.00,7.623935,24.92257,0.000040,24.041126,0.0005,1.314
1426.00,7.623917,24.92277,0.000039,24.041261,0.0006,1.314
1428.00,7.623300,24.92365,0.000039,24.039915,0.0006,1.314
1430.00,7.622457,24.92386,0.000039,24.040781,0.0006,1.314
1432.00,7.621907,24.92462,0.000039,24.041254,0.0006,1.314
1434.00,7.621659,24.92471,0.000039,24.041014,0.0006,1.314
1436.00,7.621570,24.92461,0.000039,24.041081,0.0006,1.314
1438.00,7.621842,24.92484,0.000040,24.040654,0.0006,1.314
1440.00,7.622223,24.92380,0.000040,24.039794,0.0006,1.314
1442.00,7.622190,24.92405,0.000041,24.040179,0.0006,1.314
1444.00,7.622440,24.92519,0.000039,24.040366,0.0006,1.315
1446.00,7.622166,24.92517,0.000038,24.040377,0.0006,1.314
1448.00,7.622462,24.92522,0.000038,24.040946,0.0006,1.314
1450.00,7.622627,24.92528,0.000039,24.039950,0.0006,1.314
1452.00,7.622194,24.92547,0.000039,24.040774,0.0006,1.314
1454.00,7.622606,24.92532,0.000040,24.041179,0.0005,1.313
1456.00,7.623048,24.92487,0.000040,24.041197,0.0006,1.314
1458.00,7.622864,24.92536,0.000040,24.040183,0.0006,1.314
1460.00,7.621717,24.92560,0.000041,24.040986,0.0006,1.315
1462.00,7.621528,24.92544,0.000040,24.040617,0.0006,1.314
1464.00,7.621618,24.92620,0.000040,24.040986,0.0005,1.315
1466.00,7.621295,24.92589,0.000039,24.040421,0.0006,1.315
1468.00,7.621732,24.92604,0.000041,24.040974,0.0006,1.314
1470.00,7.621634,24.92578,0.000040,24.040395,0.0006,1.314
1472.00,7.621770,24.92552,0.000040,24.040643,0.0006,1.314
1474.00,7.621471,24.92639,0.000039,24.040161,0.0006,1.314
1476.00,7.622348,24.92674,0.000040,24.040514,0.0006,1.314
1478.00,7.623072,24.92639,0.000040,24.041323,0.0006,1.314
1480.00,7.622141,24.92693,0.000040,24.040135,0.0006,1.314
1482.00,7.622073,24.92704,0.000040,24.040175,0.0006,1.314
1484.00,7.622361,24.92619,0.000040,24.040108,0.0006,1.315
1486.00,7.622850,24.92644,0.000042,24.040483,0.0006,1.314
1488.00,7.622300,24.92638,0.000040,24.040799,0.0006,1.314
1490.00,7.622077,24.92526,0.000040,24.040386,0.0006,1.314
1492.00,7.621840,24.92557,0.000040,24.041474,0.0006,1.315
1494.00,7.621282,24.92489,0.000040,24.040268,0.0006,1.315
1496.00,7.621600,24.92680,0.000040,24.041288,0.0006,1.315
1498.00,7.622049,24.92707,0.000039,24.041221,0.0006,1.315
1500.00,7.621810,24.92749,0.000039,24.040137,0.0006,1.315
1502.00,7.621746,24.92784,0.000040,24.040345,0.0006,1.315
1504.00,7.622538,24.92688,0.000040,24.040683,0.0006,1.314
1506.00,7.622533,24.92688,0.000040,24.040737,0.0006,1.315
1508.00,7.622028,24.92595,0.000040,24.041055,0.0006,1.315
1510.00,7.621585,24.92682,0.000040,24.040654,0.0006,1.315
1512.00,7.622409,24.92732,0.000041,24.040826,0.0006,1.315
1514.00,7.622511,24.92755,0.000039,24.040857,0.0006,1.315
1516.00,7.622289,24.92716,0.000039,24.040508,0.0006,1.315
1518.00,7.621500,24.92728,0.000040,24.040583,0.0006,1.315
1520.00,7.621112,24.92691,0.000039,24.041115,0.0006,1.315
1522.00,7.620980,24.92656,0.000039,24.040485,0.0006,1.315
1524.00,7.621245,24.92593,0.000039,24.040641,0.0006,1.316
1526.00,7.621218,24.92641,0.000040,24.041194,0.0006,1.316
1528.00,7.621304,24.92665,0.000040,24.041057,0.0006,1.315
1530.00,7.620620,24.92604,0.000039,24.040235,0.0006,1.315
1532.00,7.620633,24.92575,0.000039,24.040908,0.0006,1.315
1534.00,7.620047,24.92607,0.000040,24.041477,0.0006,1.315
1536.00,7.620513,24.92599,0.000040,24.040294,0.0006,1.316
1538.00,7.620906,24.92583,0.000039,24.040294,0.0006,1.316
1540.00,7.622047,24.92592,0.000039,24.040712,0.0006,1.316
1542.00,7.622032,24.92575,0.000039,24.041472,0.0005,1.316
1544.00,7.621509,24.92572,0.000040,24.040677,0.0006,1.316
1546.00,7.621145,24.92581,0.000041,24.040263,0.0006,1.316
1548.00,7.620283,24.92614,0.000040,24.041434,0.0006,1.316
1550.00,7.620258,24.92520,0.000040,24.041277,0.0006,1.316
1552.00,7.620242,24.92515,0.000040,24.041090,0.0006,1.316
1554.00,7.620214,24.92531,0.000040,24.040883,0.0006,1.315
1556.00,7.619856,24.92503,0.000040,24.040270,0.0006,1.316
1558.00,7.620249,24.92566,0.000040,24.040112,0.0006,1.316
1560.00,7.620170,24.92490,0.000041,24.040479,0.0006,1.316
1562.00,7.621011,24.92498,0.000040,24.040579,0.0006,1.315
1564.00,7.619816,24.92577,0.000041,24.040745,0.0006,1.316
1566.00,7.619130,24.92591,0.000040,24.040461,0.0006,1.316
1568.00,7.619906,24.92558,0.000039,24.041183,0.0006,1.317
1570.00,7.620460,24.92540,0.000039,24.040801,0.0006,1.316
1572.00,7.620815,24.92530,0.000039,24.041001,0.0006,1.316
1574.00,7.620118,24.92488,0.000039,24.040972,0.0006,1.316
1576.00,7.618490,24.92514,0.000039,24.041716,0.0006,1.316
1578.00,7.618707,24.92445,0.000040,24.040694,0.0006,1.316
1580.00,7.618965,24.92498,0.000042,24.040048,0.0005,1.316
1582.00,7.619194,24.92394,0.000040,24.040746,0.0006,1.316
1584.00,7.619492,24.92350,0.000039,24.040597,0.0006,1.317
1586.00,7.619747,24.92402,0.000040,24.040850,0.0006,1.316
1588.00,7.619618,24.92443,0.000040,24.041261,0.0006,1.316
1590.00,7.619297,24.92392,0.000041,24.040654,0.0006,1.316
1592.00,7.620221,24.92441,0.000041,24.039959,0.0006,1.316
1594.00,7.620705,24.92408,0.000039,24.040670,0.0006,1.316
1596.00,7.620344,24.92392,0.000041,24.041899,0.0006,1.316
1598.00,7.621437,24.92357,0.000039,24.041661,0.0006,1.317
1600.00,7.620698,24.92407,0.000040,24.041185,0.0006,1.316
1602.00,7.621161,24.92422,0.000040,24.040532,0.0006,1.317
1604.00,7.621568,24.92413,0.000040,24.040319,0.0006,1.317
1606.00,7.621164,24.92407,0.000041,24.040557,0.0006,1.317
1608.00,7.620767,24.92415,0.000040,24.040965,0.0006,1.316
1610.00,7.621399,24.92383,0.000039,24.040454,0.0006,1.316
1612.00,7.620267,24.92287,0.000040,24.040674,0.0006,1.316
1614.00,7.619582,24.92165,0.000041,24.040357,0.0006,1.317
1616.00,7.619451,24.92238,0.000041,24.040841,0.0006,1.317
1618.00,7.619908,24.92259,0.000039,24.040985,0.0006,1.317
1620.00,7.620597,24.92326,0.000039,24.041143,0.0006,1.317
1622.00,7.620532,24.92304,0.000040,24.041641,0.0006,1.317
1624.00,7.621132,24.92393,0.000040,24.040781,0.0006,1.317
1626.00,7.621020,24.92447,0.000040,24.041154,0.0006,1.317
1628.00,7.620915,24.92300,0.000041,24.040368,0.0006,1.317
1630.00,7.621355,24.92297,0.000042,24.041541,0.0006,1.316
1632.00,7.620723,24.92312,0.000041,24.040428,0.0006,1.316
1634.00,7.619991,24.92336,0.000041,24.040977,0.0006,1.317
1636.00,7.620084,24.92263,0.000040,24.040706,0.0006,1.317
1638.00,7.620330,24.92224,0.000040,24.040343,0.0006,1.317
1640.00,7.619194,24.92186,0.000041,24.041452,0.0006,1.317
1642.00,7.619779,24.92253,0.000042,24.041237,0.0006,1.317
1644.00,7.620912,24.92271,0.000041,24.040459,0.0006,1.317
1646.00,7.620563,24.92292,0.000040,24.040954,0.0006,1.317
1648.00,7.620394,24.92341,0.000040,24.041126,0.0006,1.317
1650.00,7.619799,24.92388,0.000040,24.041074,0.0006,1.317
1652.00,7.618374,24.92389,0.000040,24.040972,0.0006,1.317
1654.00,7.618417,24.92383,0.000040,24.041337,0.0006,1.317
1656.00,7.618634,24.92357,0.000041,24.041570,0.0006,1.317
1658.00,7.618253,24.92345,0.000041,24.040505,0.0006,1.317
1660.00,7.618794,24.92415,0.000041,24.040690,0.0006,1.317
1662.00,7.618997,24.92326,0.000040,24.041354,0.0006,1.318
1664.00,7.619394,24.92308,0.000039,24.041194,0.0006,1.318
1666.00,7.619436,24.92257,0.000040,24.040343,0.0006,1.318
1668.00,7.619331,24.92318,0.000041,24.040843,0.0006,1.317
1670.00,7.618566,24.92298,0.000040,24.040357,0.0006,1.318
1672.00,7.618342,24.92282,0.000041,24.040548,0.0006,1.318
1674.00,7.618796,24.92277,0.000039,24.040517,0.0006,1.318
1676.00,7.620137,24.92286,0.000040,24.040781,0.0006,1.318
1678.00,7.620351,24.92319,0.000041,24.040694,0.0006,1.318
1680.00,7.620083,24.92298,0.000040,24.040605,0.0006,1.318
1682.00,7.619389,24.92319,0.000041,24.040908,0.0006,1.318
1684.00,7.619246,24.92412,0.000039,24.040666,0.0006,1.318
1686.00,7.620344,24.92477,0.000040,24.040635,0.0006,1.317
1688.00,7.620003,24.92516,0.000040,24.040986,0.0006,1.318
1690.00,7.620149,24.92459,0.000040,24.040610,0.0006,1.318
1692.00,7.619406,24.92439,0.000040,24.040423,0.0006,1.318
1694.00,7.619449,24.92365,0.000041,24.040788,0.0006,1.318
1696.00,7.618712,24.92397,0.000039,24.041574,0.0006,1.318
1698.00,7.617691,24.92384,0.000040,24.040939,0.0006,1.318
1700.00,7.617838,24.92355,0.000039,24.041305,0.0006,1.318
1702.00,7.617643,24.92462,0.000040,24.040652,0.0006,1.318
1704.00,7.618561,24.92361,0.000040,24.041285,0.0006,1.318
1706.00,7.618069,24.92373,0.000040,24.040248,0.0006,1.318
1708.00,7.617486,24.92392,0.000040,24.040103,0.0006,1.319
1710.00,7.617823,24.92404,0.000040,24.041017,0.0006,1.318
1712.00,7.617588,24.92423,0.000040,24.041476,0.0006,1.319
1714.00,7.617488,24.92421,0.000039,24.040997,0.0006,1.318
1716.00,7.617891,24.92461,0.000040,24.040848,0.0006,1.317
1718.00,7.617818,24.92516,0.000041,24.041232,0.0006,1.318
1720.00,7.617305,24.92521,0.000040,24.041212,0.0006,1.318
1722.00,7.617332,24.92498,0.000041,24.040639,0.0006,1.318
1724.00,7.617518,24.92412,0.000040,24.040777,0.0006,1.319
1726.00,7.618023,24.92355,0.000040,24.040932,0.0006,1.319
1728.00,7.618368,24.92386,0.000039,24.040979,0.0006,1.318
1730.00,7.618211,24.92357,0.000041,24.041621,0.0007,1.318
1732.00,7.617934,24.92290,0.000040,24.041399,0.0006,1.318
1734.00,7.617388,24.92324,0.000040,24.040895,0.0006,1.318
1736.00,7.617225,24.92383,0.000040,24.041388,0.0006,1.319
1738.00,7.617449,24.92430,0.000040,24.040677,0.0006,1.319
1740.00,7.616791,24.92347,0.000041,24.041012,0.0006,1.318
1742.00,7.616707,24.92357,0.000040,24.040606,0.0006,1.318
1744.00,7.616937,24.92246,0.000040,24.040546,0.0006,1.318
1746.00,7.616752,24.92371,0.000039,24.041277,0.0006,1.319
1748.00,7.616572,24.92447,0.000040,24.040505,0.0006,1.319
1750.00,7.616967,24.92381,0.000041,24.040961,0.0006,1.319
1752.00,7.617433,24.92324,0.000040,24.040645,0.0006,1.318
1754.00,7.618268,24.92305,0.000041,24.041243,0.0006,1.319
1756.00,7.617445,24.92390,0.000040,24.041055,0.0006,1.318
1758.00,7.617416,24.92355,0.000040,24.041166,0.0006,1.319
1760.00,7.617063,24.92353,0.000041,24.040914,0.0006,1.319
1762.00,7.617555,24.92353,0.000041,24.040465,0.0006,1.320
1764.00,7.617431,24.92361,0.000039,24.041205,0.0005,1.320
1766.00,7.617776,24.92434,0.000039,24.041061,0.0006,1.319
1768.00,7.617914,24.92337,0.000040,24.041654,0.0006,1.319
1770.00,7.618471,24.92357,0.000039,24.040257,0.0006,1.320
1772.00,7.619137,24.92317,0.000039,24.040988,0.0006,1.319
1774.00,7.619271,24.92284,0.000041,24.041557,0.0006,1.319
1776.00,7.618978,24.92346,0.000041,24.040739,0.0006,1.319
1778.00,7.618755,24.92320,0.000041,24.040595,0.0006,1.320
1780.00,7.619046,24.92429,0.000041,24.041450,0.0006,1.320
1782.00,7.618911,24.92373,0.000041,24.040268,0.0006,1.319
1784.00,7.618269,24.92337,0.000039,24.040814,0.0006,1.320
1786.00,7.618148,24.92386,0.000040,24.041263,0.0006,1.320
1788.00,7.617954,24.92380,0.000040,24.041072,0.0006,1.319
1790.00,7.617260,24.92233,0.000041,24.040575,0.0006,1.320
1792.00,7.617532,24.92286,0.000041,24.041132,0.0006,1.319
1794.00,7.617619,24.92420,0.000040,24.041517,0.0006,1.319
1796.00,7.617000,24.92402,0.000041,24.040899,0.0006,1.319
1798.00,7.617003,24.92450,0.000041,24.041134,0.0006,1.320
1800.00,7.617529,24.92473,0.000040,24.040992,0.0006,1.320
1802.00,7.617535,24.92496,0.000040,24.040659,0.0006,1.320
@3,12.0000,24.0
1804.00,7.616897,24.92503,0.000041,24.041081,0.0006,1.320
1806.00,7.612542,24.92486,0.000040,24.040650,0.0006,1.319
1808.00,7.605809,24.92399,0.000042,24.041514,0.0006,1.319
1810.00,7.596253,24.92444,0.000041,24.041179,0.0006,1.318
1812.00,7.584154,24.92416,0.000041,24.040401,0.0006,1.319
1814.00,7.571702,24.92419,0.000041,24.040748,0.0006,1.320
1816.00,7.560781,24.92304,0.000041,24.041505,0.0006,1.320
1818.00,7.554201,24.92368,0.000038,24.041097,0.0006,1.320
1820.00,7.550131,24.92440,0.000038,24.040579,0.0006,1.320
1822.00,7.546026,24.92317,0.000039,24.040868,0.0006,1.321
1824.00,7.541975,24.92277,0.000039,24.041148,0.0006,1.321
1826.00,7.538080,24.92356,0.000040,24.040863,0.0006,1.321
1828.00,7.535236,24.92347,0.000038,24.040834,0.0006,1.321
1830.00,7.539039,24.92326,0.000040,24.041352,0.0006,1.322
1832.00,7.546953,24.92297,0.000040,24.041436,0.0006,1.322
1834.00,7.556709,24.92350,0.000039,24.040114,0.0006,1.322
1836.00,7.567473,24.92345,0.000039,24.041357,0.0006,1.321
1838.00,7.579429,24.92355,0.000040,24.041223,0.0006,1.321
1840.00,7.590805,24.92378,0.000040,24.040386,0.0006,1.321
1842.00,7.598154,24.92345,0.000040,24.040761,0.0006,1.320
1844.00,7.602111,24.92304,0.000040,24.040154,0.0006,1.320
1846.00,7.605521,24.92470,0.000041,24.040906,0.0005,1.320
1848.00,7.608951,24.92409,0.000042,24.040974,0.0006,1.320
1850.00,7.613318,24.92360,0.000041,24.040108,0.0006,1.321
1852.00,7.616353,24.92341,0.000039,24.041006,0.0006,1.321
1854.00,7.619566,24.92333,0.000040,24.040550,0.0006,1.321
1856.00,7.622875,24.92391,0.000040,24.040477,0.0006,1.320
1858.00,7.625497,24.92427,0.000041,24.041332,0.0006,1.320
1860.00,7.627460,24.92444,0.000041,24.040843,0.0006,1.321
1862.00,7.629849,24.92485,0.000042,24.040870,0.0006,1.320
1864.00,7.631455,24.92503,0.000042,24.041345,0.0006,1.320
1866.00,7.633382,24.92520,0.000041,24.041545,0.0007,1.320
1868.00,7.633426,24.92508,0.000042,24.041130,0.0006,1.320
1870.00,7.633368,24.92457,0.000041,24.041221,0.0006,1.321
1872.00,7.632932,24.92433,0.000041,24.040981,0.0006,1.321
1874.00,7.632881,24.92463,0.000040,24.040748,0.0006,1.321
1876.00,7.631114,24.92384,0.000040,24.041092,0.0006,1.321
1878.00,7.628987,24.92308,0.000041,24.041826,0.0006,1.321
1880.00,7.627280,24.92318,0.000041,24.040781,0.0006,1.320
1882.00,7.626353,24.92369,0.000041,24.040941,0.0005,1.321
1884.00,7.625880,24.92439,0.000040,24.041643,0.0006,1.322
1886.00,7.625131,24.92365,0.000040,24.041323,0.0006,1.321
1888.00,7.624551,24.92449,0.000040,24.041141,0.0006,1.321
1890.00,7.623577,24.92574,0.000041,24.040766,0.0006,1.320
1892.00,7.623140,24.92542,0.000042,24.041208,0.0006,1.321
1894.00,7.623148,24.92467,0.000041,24.041001,0.0006,1.321
1896.00,7.622403,24.92504,0.000040,24.041203,0.0006,1.322
1898.00,7.621593,24.92497,0.000041,24.041274,0.0006,1.321
1900.00,7.620546,24.92531,0.000040,24.040777,0.0006,1.321
1902.00,7.620765,24.92528,0.000039,24.041103,0.0006,1.321
1904.00,7.620240,24.92568,0.000040,24.041134,0.0007,1.321
1906.00,7.619678,24.92597,0.000040,24.041274,0.0007,1.322
1908.00,7.620329,24.92552,0.000040,24.040883,0.0006,1.321
1910.00,7.620647,24.92527,0.000041,24.040594,0.0006,1.321
1912.00,7.620621,24.92449,0.000040,24.040990,0.0006,1.322
1914.00,7.619788,24.92423,0.000040,24.040414,0.0006,1.322
1916.00,7.618824,24.92406,0.000040,24.040603,0.0006,1.320
1918.00,7.619219,24.92432,0.000042,24.040321,0.0006,1.321
1920.00,7.619849,24.92358,0.000041,24.040195,0.0006,1.321
1922.00,7.619832,24.92335,0.000041,24.040521,0.0006,1.321
1924.00,7.619238,24.92355,0.000041,24.040770,0.0006,1.321
1926.00,7.619234,24.92401,0.000041,24.040865,0.0006,1.322
1928.00,7.619696,24.92359,0.000041,24.040290,0.0006,1.321
1930.00,7.619703,24.92378,0.000040,24.040661,0.0006,1.322
1932.00,7.618489,24.92416,0.000041,24.040721,0.0006,1.322
1934.00,7.618998,24.92438,0.000039,24.041032,0.0006,1.322
1936.00,7.619502,24.92536,0.000040,24.041019,0.0006,1.321
1938.00,7.620038,24.92582,0.000041,24.040515,0.0006,1.322
1940.00,7.620119,24.92577,0.000040,24.040785,0.0006,1.321
1942.00,7.619770,24.92409,0.000041,24.041196,0.0006,1.322
1944.00,7.619815,24.92457,0.000040,24.041456,0.0006,1.322
1946.00,7.620319,24.92441,0.000040,24.040825,0.0006,1.322
1948.00,7.620801,24.92480,0.000040,24.040477,0.0006,1.322
1950.00,7.619723,24.92450,0.000040,24.041245,0.0006,1.322
1952.00,7.619819,24.92420,0.000040,24.041508,0.0006,1.322
1954.00,7.619459,24.92451,0.000041,24.041454,0.0006,1.322
1956.00,7.620453,24.92489,0.000041,24.040490,0.0006,1.322
1958.00,7.620524,24.92459,0.000041,24.041070,0.0006,1.321
1960.00,7.620055,24.92480,0.000041,24.040490,0.0006,1.322
1962.00,7.619349,24.92440,0.000041,24.041083,0.0006,1.322
1964.00,7.619133,24.92492,0.000041,24.042154,0.0006,1.322
1966.00,7.618411,24.92506,0.000041,24.041761,0.0006,1.322
1968.00,7.617043,24.92494,0.000040,24.041186,0.0006,1.322
1970.00,7.616442,24.92468,0.000040,24.041176,0.0006,1.323
1972.00,7.615929,24.92465,0.000040,24.040585,0.0006,1.322
1974.00,7.616547,24.92520,0.000040,24.040628,0.0006,1.323
1976.00,7.616756,24.92525,0.000039,24.041039,0.0006,1.322
1978.00,7.617099,24.92585,0.000039,24.040961,0.0006,1.322
1980.00,7.617137,24.92617,0.000040,24.040763,0.0006,1.322
1982.00,7.617441,24.92544,0.000040,24.040417,0.0006,1.323
1984.00,7.617764,24.92546,0.000040,24.040632,0.0006,1.322
1986.00,7.618087,24.92537,0.000041,24.040474,0.0006,1.323
1988.00,7.617936,24.92577,0.000040,24.040343,0.0006,1.323
1990.00,7.617096,24.92575,0.000040,24.040465,0.0006,1.323
1992.00,7.617361,24.92643,0.000041,24.040288,0.0006,1.323
1994.00,7.617423,24.92582,0.000041,24.041237,0.0006,1.322
1996.00,7.617735,24.92538,0.000040,24.040935,0.0006,1.323
1998.00,7.618382,24.92540,0.000041,24.040881,0.0006,1.323
2000.00,7.618121,24.92505,0.000041,24.041321,0.0006,1.323
2002.00,7.617049,24.92414,0.000041,24.041777,0.0006,1.322
2004.00,7.616823,24.92429,0.000041,24.040543,0.0006,1.322
2006.00,7.617249,24.92433,0.000042,24.041063,0.0006,1.322
2008.00,7.616927,24.92515,0.000041,24.040537,0.0006,1.323
2010.00,7.616658,24.92433,0.000041,24.041121,0.0006,1.323
2012.00,7.616945,24.92466,0.000039,24.041734,0.0006,1.324
2014.00,7.615937,24.92395,0.000040,24.041296,0.0006,1.323
2016.00,7.615456,24.92388,0.000041,24.041281,0.0006,1.322
2018.00,7.615607,24.92434,0.000040,24.040537,0.0006,1.322
2020.00,7.615558,24.92476,0.000041,24.041261,0.0006,1.323
2022.00,7.616054,24.92528,0.000041,24.040650,0.0006,1.323
2024.00,7.616261,24.92462,0.000042,24.040290,0.0006,1.323
2026.00,7.615897,24.92495,0.000040,24.041035,0.0006,1.324
2028.00,7.615607,24.92569,0.000041,24.041159,0.0006,1.323
2030.00,7.614998,24.92620,0.000040,24.040285,0.0006,1.323
2032.00,7.615854,24.92550,0.000039,24.040468,0.0006,1.323
2034.00,7.616097,24.92559,0.000040,24.041317,0.0006,1.323
2036.00,7.616089,24.92646,0.000039,24.040505,0.0006,1.323
2038.00,7.616910,24.92569,0.000039,24.041068,0.0006,1.323
2040.00,7.615788,24.92556,0.000040,24.040805,0.0006,1.323
2042.00,7.614489,24.92605,0.000041,24.040528,0.0006,1.323
2044.00,7.614757,24.92487,0.000041,24.040810,0.0006,1.323
2046.00,7.615193,24.92475,0.000041,24.040930,0.0006,1.323
2048.00,7.615022,24.92636,0.000042,24.040377,0.0006,1.323
2050.00,7.614625,24.92625,0.000040,24.041103,0.0006,1.323
2052.00,7.615068,24.92656,0.000042,24.040648,0.0006,1.323
2054.00,7.616155,24.92548,0.000042,24.040590,0.0006,1.323
2056.00,7.615454,24.92558,0.000041,24.041119,0.0006,1.324
2058.00,7.616208,24.92510,0.000040,24.040934,0.0006,1.324
2060.00,7.616512,24.92518,0.000040,24.040614,0.0006,1.323
2062.00,7.616531,24.92564,0.000041,24.041536,0.0006,1.323
2064.00,7.616421,24.92483,0.000041,24.041383,0.0006,1.323
2066.00,7.615683,24.92442,0.000042,24.041032,0.0006,1.323
2068.00,7.614781,24.92445,0.000040,24.040817,0.0006,1.324
2070.00,7.615088,24.92482,0.000040,24.041203,0.0006,1.324
2072.00,7.614769,24.92441,0.000041,24.041432,0.0006,1.324
2074.00,7.615205,24.92574,0.000040,24.040730,0.0006,1.324
2076.00,7.615402,24.92568,0.000039,24.040988,0.0006,1.324
2078.00,7.615097,24.92496,0.000040,24.040425,0.0006,1.323
2080.00,7.615119,24.92503,0.000039,24.041026,0.0006,1.324
2082.00,7.614873,24.92409,0.000039,24.040985,0.0006,1.324
2084.00,7.615849,24.92378,0.000041,24.040575,0.0006,1.324
2086.00,7.616294,24.92377,0.000039,24.040703,0.0006,1.324
2088.00,7.616057,24.92438,0.000039,24.040970,0.0006,1.324
2090.00,7.614183,24.92462,0.000040,24.040772,0.0006,1.324
2092.00,7.614874,24.92466,0.000040,24.041050,0.0006,1.325
2094.00,7.615583,24.92440,0.000040,24.041385,0.0006,1.324
2096.00,7.616143,24.92408,0.000040,24.040797,0.0006,1.324
2098.00,7.616048,24.92404,0.000042,24.040254,0.0006,1.324
2100.00,7.615852,24.92469,0.000041,24.040512,0.0006,1.324
2102.00,7.615364,24.92436,0.000042,24.040630,0.0006,1.324
2104.00,7.615126,24.92449,0.000042,24.041205,0.0006,1.324
2106.00,7.614916,24.92437,0.000041,24.040368,0.0006,1.324
2108.00,7.614153,24.92488,0.000040,24.040708,0.0006,1.324
2110.00,7.613889,24.92467,0.000041,24.040321,0.0006,1.324
2112.00,7.614283,24.92414,0.000042,24.041365,0.0006,1.325
2114.00,7.614917,24.92358,0.000041,24.040870,0.0006,1.325
2116.00,7.614726,24.92340,0.000040,24.040725,0.0006,1.324
2118.00,7.614745,24.92283,0.000042,24.041063,0.0006,1.324
2120.00,7.615903,24.92320,0.000040,24.040214,0.0006,1.325
2122.00,7.615752,24.92363,0.000040,24.040139,0.0006,1.325
2124.00,7.615706,24.92378,0.000040,24.041917,0.0006,1.325
2126.00,7.615608,24.92383,0.000040,24.040755,0.0006,1.324
2128.00,7.614882,24.92394,0.000041,24.040672,0.0006,1.324
2130.00,7.614855,24.92437,0.000041,24.040694,0.0006,1.324
2132.00,7.614956,24.92318,0.000041,24.040959,0.0006,1.324
2134.00,7.615807,24.92389,0.000041,24.041155,0.0006,1.324
2136.00,7.615603,24.92423,0.000040,24.040930,0.0006,1.324
2138.00,7.615490,24.92425,0.000041,24.041168,0.0006,1.325
2140.00,7.614955,24.92384,0.000041,24.040295,0.0006,1.325
2142.00,7.614755,24.92393,0.000041,24.041070,0.0006,1.324
2144.00,7.614101,24.92406,0.000041,24.040548,0.0006,1.324
2146.00,7.614465,24.92422,0.000041,24.040348,0.0006,1.325
2148.00,7.615070,24.92373,0.000041,24.040830,0.0006,1.325
2150.00,7.615067,24.92386,0.000040,24.040790,0.0006,1.325
2152.00,7.614830,24.92435,0.000041,24.040812,0.0006,1.324
2154.00,7.614291,24.92428,0.000042,24.041256,0.0006,1.324
2156.00,7.614695,24.92341,0.000041,24.041026,0.0006,1.325
2158.00,7.614667,24.92320,0.000041,24.041488,0.0006,1.325
2160.00,7.615155,24.92340,0.000042,24.039974,0.0006,1.324
2162.00,7.613713,24.92342,0.000043,24.040597,0.0006,1.325
2164.00,7.613759,24.92333,0.000042,24.040243,0.0006,1.325
2166.00,7.615146,24.92250,0.000042,24.040972,0.0005,1.325
2168.00,7.615282,24.92216,0.000041,24.041743,0.0006,1.325
2170.00,7.615084,24.92232,0.000040,24.040670,0.0006,1.325
2172.00,7.614821,24.92253,0.000041,24.041119,0.0006,1.325
2174.00,7.614745,24.92354,0.000040,24.040872,0.0006,1.325
2176.00,7.614475,24.92397,0.000040,24.041176,0.0006,1.325
2178.00,7.614216,24.92370,0.000040,24.040901,0.0006,1.325
2180.00,7.614742,24.92372,0.000041,24.040610,0.0006,1.325
2182.00,7.615011,24.92305,0.000040,24.040425,0.0006,1.325
2184.00,7.615410,24.92376,0.000042,24.041390,0.0006,1.325
2186.00,7.615361,24.92388,0.000042,24.040908,0.0006,1.325
2188.00,7.614269,24.92353,0.000041,24.040679,0.0006,1.325
2190.00,7.614482,24.92452,0.000039,24.040672,0.0006,1.326
2192.00,7.615146,24.92441,0.000040,24.040868,0.0006,1.325
2194.00,7.614945,24.92408,0.000041,24.041252,0.0006,1.325
2196.00,7.614125,24.92422,0.000041,24.041099,0.0006,1.325
2198.00,7.613939,24.92428,0.000042,24.040481,0.0006,1.325
2200.00,7.615168,24.92367,0.000041,24.040997,0.0006,1.325
2202.00,7.614840,24.92399,0.000041,24.040939,0.0006,1.325
2204.00,7.615507,24.92283,0.000041,24.041065,0.0006,1.325
2206.00,7.615038,24.92374,0.000041,24.041172,0.0006,1.325
2208.00,7.614260,24.92406,0.000042,24.040650,0.0006,1.325
2210.00,7.614473,24.92345,0.000041,24.040474,0.0006,1.325
2212.00,7.614690,24.92385,0.000041,24.040735,0.0006,1.326
2214.00,7.613969,24.92338,0.000041,24.040781,0.0007,1.326
2216.00,7.613570,24.92393,0.000041,24.041690,0.0007,1.326
2218.00,7.613612,24.92347,0.000041,24.040659,0.0006,1.325
2220.00,7.614492,24.92328,0.000042,24.040883,0.0007,1.325
2222.00,7.614402,24.92362,0.000043,24.040617,0.0007,1.325
2224.00,7.615117,24.92425,0.000041,24.041176,0.0006,1.326
2226.00,7.615063,24.92472,0.000040,24.041525,0.0006,1.325
2228.00,7.615244,24.92330,0.000040,24.041577,0.0007,1.325
2230.00,7.614816,24.92203,0.000041,24.041148,0.0006,1.325
2232.00,7.615800,24.92281,0.000040,24.041483,0.0006,1.326
2234.00,7.616980,24.92341,0.000041,24.040779,0.0006,1.326
2236.00,7.615973,24.92412,0.000040,24.041277,0.0006,1.326
2238.00,7.615413,24.92398,0.000040,24.041383,0.0006,1.326
2240.00,7.615202,24.92440,0.000040,24.040888,0.0006,1.325
2242.00,7.614791,24.92458,0.000041,24.040965,0.0006,1.325
2244.00,7.614595,24.92371,0.000040,24.040781,0.0006,1.326
2246.00,7.613751,24.92425,0.000041,24.041050,0.0006,1.326
2248.00,7.613619,24.92326,0.000038,24.041385,0.0006,1.327
2250.00,7.613339,24.92332,0.000040,24.040935,0.0006,1.326
2252.00,7.612991,24.92460,0.000040,24.040855,0.0006,1.326
2254.00,7.613340,24.92426,0.000041,24.040226,0.0006,1.326
2256.00,7.613720,24.92496,0.000040,24.040837,0.0006,1.326
2258.00,7.614249,24.92410,0.000041,24.040730,0.0006,1.326
2260.00,7.614584,24.92429,0.000041,24.041470,0.0006,1.326
2262.00,7.613288,24.92477,0.000040,24.040592,0.0006,1.326
2264.00,7.613592,24.92499,0.000040,24.040295,0.0006,1.326
2266.00,7.613057,24.92429,0.000040,24.040588,0.0006,1.326
2268.00,7.613261,24.92425,0.000040,24.041112,0.0006,1.327
2270.00,7.614541,24.92463,0.000039,24.040366,0.0006,1.326
2272.00,7.614704,24.92389,0.000039,24.040826,0.0006,1.326
2274.00,7.615071,24.92407,0.000041,24.041337,0.0006,1.326
2276.00,7.615296,24.92432,0.000041,24.040990,0.0006,1.326
2278.00,7.614758,24.92431,0.000042,24.040550,0.0006,1.326
2280.00,7.614635,24.92459,0.000042,24.040919,0.0006,1.326
2282.00,7.614039,24.92434,0.000041,24.040592,0.0006,1.326
2284.00,7.614252,24.92417,0.000041,24.040981,0.0006,1.326
2286.00,7.614120,24.92461,0.000040,24.040292,0.0006,1.326
2288.00,7.614653,24.92421,0.000041,24.041476,0.0006,1.326
2290.00,7.615039,24.92486,0.000041,24.040701,0.0006,1.326
2292.00,7.613739,24.92429,0.000041,24.040388,0.0006,1.326
2294.00,7.613327,24.92464,0.000040,24.040695,0.0006,1.326
2296.00,7.612905,24.92428,0.000041,24.041403,0.0006,1.326
2298.00,7.613245,24.92483,0.000041,24.041316,0.0006,1.326
2300.00,7.613552,24.92367,0.000041,24.040886,0.0006,1.326
2302.00,7.613434,24.92402,0.000041,24.041017,0.0006,1.326
2304.00,7.613659,24.92377,0.000043,24.040848,0.0006,1.326
2306.00,7.612877,24.92353,0.000042,24.041639,0.0006,1.327
2308.00,7.612378,24.92338,0.000041,24.040941,0.0006,1.326
2310.00,7.612857,24.92380,0.000042,24.040474,0.0006,1.326
2312.00,7.612702,24.92365,0.000042,24.040177,0.0006,1.327
2314.00,7.612232,24.92408,0.000040,24.041083,0.0006,1.326
2316.00,7.612298,24.92372,0.000040,24.041470,0.0006,1.327
2318.00,7.613153,24.92357,0.000040,24.040963,0.0006,1.326
2320.00,7.613001,24.92377,0.000042,24.040952,0.0006,1.326
2322.00,7.612618,24.92375,0.000041,24.040917,0.0006,1.326
2324.00,7.612553,24.92324,0.000041,24.040097,0.0006,1.326
2326.00,7.613217,24.92216,0.000042,24.040859,0.0006,1.327
2328.00,7.613314,24.92181,0.000041,24.040770,0.0006,1.327
2330.00,7.613232,24.92255,0.000041,24.040921,0.0006,1.327
2332.00,7.613916,24.92333,0.000041,24.041659,0.0006,1.326
2334.00,7.613721,24.92302,0.000041,24.041746,0.0006,1.326
2336.00,7.612971,24.92341,0.000041,24.040799,0.0006,1.326
2338.00,7.613653,24.92317,0.000040,24.040988,0.0006,1.326
2340.00,7.612445,24.92385,0.000041,24.040188,0.0006,1.327
2342.00,7.612476,24.92337,0.000039,24.041188,0.0006,1.327
2344.00,7.612825,24.92378,0.000039,24.041352,0.0006,1.326
2346.00,7.612912,24.92381,0.000040,24.040570,0.0006,1.326
2348.00,7.613489,24.92413,0.000040,24.041430,0.0006,1.326
2350.00,7.613096,24.92457,0.000041,24.041297,0.0006,1.327
2352.00,7.613218,24.92439,0.000040,24.041196,0.0006,1.327
2354.00,7.612927,24.92410,0.000040,24.040737,0.0006,1.327
2356.00,7.612934,24.92388,0.000041,24.041530,0.0006,1.327
2358.00,7.613100,24.92433,0.000040,24.040675,0.0006,1.327
2360.00,7.613600,24.92612,0.000041,24.042070,0.0006,1.327
2362.00,7.613828,24.92539,0.000040,24.041405,0.0006,1.328
2364.00,7.612982,24.92423,0.000039,24.040737,0.0006,1.327
2366.00,7.614002,24.92416,0.000041,24.040543,0.0006,1.327
2368.00,7.614053,24.92267,0.000040,24.040941,0.0006,1.328
2370.00,7.614233,24.92375,0.000039,24.041310,0.0006,1.328
2372.00,7.614977,24.92396,0.000040,24.040905,0.0006,1.327
2374.00,7.614547,24.92392,0.000041,24.041225,0.0006,1.327
2376.00,7.613627,24.92438,0.000041,24.041019,0.0006,1.327
2378.00,7.613437,24.92377,0.000040,24.040814,0.0006,1.327
2380.00,7.613486,24.92396,0.000040,24.041210,0.0006,1.327
2382.00,7.614093,24.92366,0.000041,24.041328,0.0006,1.328
2384.00,7.614487,24.92418,0.000042,24.040561,0.0006,1.327
2386.00,7.614819,24.92418,0.000042,24.041277,0.0006,1.327
2388.00,7.614761,24.92358,0.000042,24.041237,0.0005,1.327
2390.00,7.613561,24.92370,0.000041,24.040905,0.0006,1.327
2392.00,7.613248,24.92454,0.000042,24.040883,0.0006,1.327
2394.00,7.613670,24.92444,0.000042,24.040561,0.0007,1.328
2396.00,7.614554,24.92391,0.000041,24.040508,0.0006,1.328
2398.00,7.614396,24.92392,0.000040,24.041148,0.0006,1.328
2400.00,7.613930,24.92424,0.000041,24.041054,0.0006,1.328
2402.00,7.614005,24.92406,0.000041,24.041019,0.0006,1.328
@4,12.0000,24.0
2404.00,7.612887,24.92429,0.000041,24.040735,0.0006,1.327
2406.00,7.607554,24.92459,0.000041,24.040379,0.0006,1.327
2408.00,7.600412,24.92411,0.000040,24.040414,0.0006,1.327
2410.00,7.592008,24.92393,0.000041,24.041761,0.0006,1.327
2412.00,7.582402,24.92470,0.000042,24.040694,0.0006,1.327
2414.00,7.572291,24.92440,0.000042,24.040435,0.0006,1.326
2416.00,7.563170,24.92510,0.000040,24.040514,0.0006,1.328
2418.00,7.556944,24.92621,0.000039,24.039810,0.0006,1.329
2420.00,7.553944,24.92514,0.000039,24.040172,0.0006,1.329
2422.00,7.551101,24.92472,0.000038,24.040845,0.0006,1.329
2424.00,7.548900,24.92575,0.000039,24.040555,0.0006,1.329
2426.00,7.546555,24.92597,0.000039,24.040365,0.0006,1.329
2428.00,7.544054,24.92511,0.000039,24.040397,0.0006,1.329
2430.00,7.546119,24.92457,0.000040,24.040128,0.0006,1.329
2432.00,7.553278,24.92488,0.000040,24.040981,0.0006,1.330
2434.00,7.562422,24.92390,0.000040,24.041101,0.0006,1.330
2436.00,7.572002,24.92413,0.000040,24.041216,0.0006,1.330
2438.00,7.581396,24.92388,0.000039,24.040686,0.0006,1.329
2440.00,7.588056,24.92397,0.000040,24.040465,0.0006,1.329
2442.00,7.592173,24.92406,0.000041,24.040897,0.0006,1.329
2444.00,7.594573,24.92484,0.000041,24.040421,0.0006,1.329
2446.00,7.597284,24.92457,0.000041,24.040632,0.0006,1.328
2448.00,7.600412,24.92543,0.000041,24.041125,0.0006,1.329
2450.00,7.603497,24.92613,0.000040,24.040497,0.0006,1.329
2452.00,7.605584,24.92554,0.000040,24.040921,0.0006,1.328
2454.00,7.608506,24.92546,0.000041,24.041085,0.0006,1.328
2456.00,7.610524,24.92604,0.000041,24.041463,0.0006,1.328
2458.00,7.613104,24.92609,0.000040,24.041174,0.0006,1.328
2460.00,7.615553,24.92604,0.000042,24.041454,0.0006,1.328
2462.00,7.617596,24.92463,0.000040,24.040914,0.0006,1.329
2464.00,7.617841,24.92416,0.000041,24.040537,0.0006,1.328
2466.00,7.618634,24.92461,0.000041,24.040788,0.0006,1.329
2468.00,7.620895,24.92498,0.000040,24.040652,0.0006,1.329
2470.00,7.622980,24.92492,0.000041,24.040430,0.0006,1.329
2472.00,7.623649,24.92521,0.000039,24.040555,0.0006,1.329
2474.00,7.623476,24.92512,0.000039,24.041774,0.0006,1.329
2476.00,7.623109,24.92451,0.000040,24.041310,0.0006,1.328
2478.00,7.622850,24.92422,0.000041,24.041430,0.0006,1.329
2480.00,7.622632,24.92389,0.000041,24.041383,0.0006,1.328
2482.00,7.622438,24.92456,0.000041,24.040155,0.0006,1.329
2484.00,7.622239,24.92517,0.000041,24.041083,0.0006,1.329
2486.00,7.622289,24.92480,0.000041,24.042308,0.0007,1.328
2488.00,7.621933,24.92463,0.000042,24.041003,0.0006,1.329
2490.00,7.620732,24.92454,0.000041,24.040275,0.0006,1.329
2492.00,7.619117,24.92557,0.000042,24.040590,0.0006,1.329
2494.00,7.618263,24.92585,0.000041,24.040737,0.0006,1.330
2496.00,7.617459,24.92591,0.000039,24.040306,0.0006,1.329
2498.00,7.617328,24.92549,0.000040,24.041286,0.0006,1.329
2500.00,7.616787,24.92592,0.000041,24.040705,0.0006,1.330
2502.00,7.616496,24.92527,0.000040,24.040826,0.0006,1.330
2504.00,7.616669,24.92596,0.000040,24.041015,0.0006,1.329
2506.00,7.615608,24.92533,0.000040,24.041148,0.0006,1.329
2508.00,7.615713,24.92484,0.000041,24.040912,0.0006,1.329
2510.00,7.616637,24.92511,0.000042,24.040961,0.0006,1.329
2512.00,7.615739,24.92662,0.000042,24.041303,0.0006,1.329
2514.00,7.615322,24.92633,0.000040,24.040961,0.0006,1.329
2516.00,7.615545,24.92604,0.000041,24.041217,0.0006,1.330
2518.00,7.615378,24.92653,0.000040,24.041443,0.0006,1.329
2520.00,7.615703,24.92624,0.000040,24.040890,0.0006,1.330
2522.00,7.615898,24.92661,0.000041,24.040830,0.0006,1.330
2524.00,7.615987,24.92569,0.000041,24.041241,0.0006,1.329
2526.00,7.616038,24.92584,0.000041,24.040435,0.0006,1.329
2528.00,7.614763,24.92530,0.000042,24.041523,0.0007,1.329
2530.00,7.613758,24.92543,0.000039,24.041095,0.0006,1.330
2532.00,7.613785,24.92514,0.000039,24.040930,0.0006,1.330
2534.00,7.615199,24.92532,0.000040,24.040837,0.0006,1.329
2536.00,7.614436,24.92472,0.000041,24.039734,0.0006,1.330
2538.00,7.614393,24.92437,0.000040,24.040350,0.0006,1.330
2540.00,7.614271,24.92417,0.000040,24.040034,0.0006,1.330
2542.00,7.613801,24.92418,0.000041,24.041039,0.0007,1.330
2544.00,7.613194,24.92494,0.000041,24.040266,0.0006,1.330
2546.00,7.613783,24.92467,0.000040,24.040594,0.0006,1.329
2548.00,7.614785,24.92529,0.000041,24.040995,0.0006,1.330
2550.00,7.614557,24.92568,0.000039,24.040494,0.0006,1.330
2552.00,7.614295,24.92546,0.000039,24.040550,0.0006,1.330
2554.00,7.614164,24.92614,0.000040,24.040901,0.0006,1.330
2556.00,7.614040,24.92578,0.000040,24.040550,0.0006,1.330
2558.00,7.613180,24.92489,0.000041,24.039968,0.0006,1.330
2560.00,7.614236,24.92427,0.000040,24.040646,0.0006,1.330
2562.00,7.614542,24.92428,0.000041,24.039941,0.0006,1.330
2564.00,7.613728,24.92504,0.000041,24.040775,0.0006,1.330
2566.00,7.613662,24.92446,0.000041,24.040761,0.0006,1.329
2568.00,7.613124,24.92544,0.000042,24.040812,0.0006,1.330
2570.00,7.613031,24.92595,0.000039,24.040228,0.0006,1.331
2572.00,7.612843,24.92494,0.000039,24.040357,0.0006,1.330
2574.00,7.612947,24.92421,0.000039,24.041217,0.0006,1.330
2576.00,7.612929,24.92371,0.000040,24.041281,0.0006,1.330
2578.00,7.613269,24.92396,0.000039,24.041436,0.0006,1.330
2580.00,7.613445,24.92408,0.000041,24.040819,0.0006,1.331
2582.00,7.612776,24.92371,0.000041,24.041612,0.0005,1.330
2584.00,7.612963,24.92381,0.000040,24.041041,0.0006,1.330
2586.00,7.613440,24.92380,0.000040,24.040999,0.0006,1.330
2588.00,7.613329,24.92468,0.000041,24.040388,0.0006,1.331
2590.00,7.613412,24.92461,0.000039,24.040161,0.0006,1.330
2592.00,7.612654,24.92535,0.000041,24.041168,0.0006,1.330
2594.00,7.612664,24.92535,0.000040,24.041054,0.0006,1.331
2596.00,7.613072,24.92516,0.000040,24.040941,0.0006,1.330
2598.00,7.612483,24.92496,0.000041,24.041108,0.0006,1.330
2600.00,7.612794,24.92500,0.000041,24.040561,0.0006,1.330
2602.00,7.612244,24.92500,0.000039,24.040243,0.0006,1.330
2604.00,7.611952,24.92544,0.000040,24.040554,0.0006,1.330
2606.00,7.613200,24.92568,0.000040,24.040741,0.0006,1.331
2608.00,7.613488,24.92483,0.000040,24.040372,0.0006,1.330
2610.00,7.614154,24.92509,0.000040,24.040203,0.0006,1.330
2612.00,7.614164,24.92558,0.000041,24.041061,0.0006,1.330
2614.00,7.613643,24.92664,0.000041,24.041105,0.0006,1.330
2616.00,7.613023,24.92472,0.000039,24.041074,0.0006,1.331
2618.00,7.612207,24.92566,0.000039,24.041088,0.0006,1.331
2620.00,7.611771,24.92653,0.000040,24.041099,0.0006,1.331
2622.00,7.611595,24.92651,0.000040,24.040414,0.0006,1.331
2624.00,7.612065,24.92620,0.000040,24.040365,0.0006,1.331
2626.00,7.612608,24.92558,0.000040,24.040459,0.0006,1.331
2628.00,7.612021,24.92594,0.000040,24.040661,0.0006,1.330
2630.00,7.612872,24.92524,0.000042,24.040254,0.0006,1.330
2632.00,7.613018,24.92536,0.000040,24.040272,0.0006,1.331
2634.00,7.612269,24.92574,0.000041,24.041621,0.0006,1.331
2636.00,7.612332,24.92468,0.000039,24.040274,0.0006,1.331
2638.00,7.612209,24.92465,0.000040,24.040945,0.0006,1.331
2640.00,7.612384,24.92484,0.000040,24.040626,0.0006,1.330
2642.00,7.612995,24.92534,0.000041,24.041270,0.0006,1.330
2644.00,7.613061,24.92499,0.000039,24.040821,0.0006,1.330
2646.00,7.612468,24.92390,0.000041,24.041165,0.0006,1.331
2648.00,7.611825,24.92317,0.000039,24.040779,0.0006,1.330
2650.00,7.611722,24.92347,0.000040,24.040539,0.0006,1.330
2652.00,7.612087,24.92470,0.000040,24.040774,0.0006,1.330
2654.00,7.611976,24.92395,0.000040,24.041014,0.0006,1.331
2656.00,7.612430,24.92375,0.000040,24.041126,0.0006,1.331
2658.00,7.611485,24.92351,0.000040,24.040415,0.0006,1.331
2660.00,7.611144,24.92373,0.000040,24.040937,0.0006,1.331
2662.00,7.610676,24.92452,0.000041,24.040635,0.0006,1.331
2664.00,7.610965,24.92353,0.000040,24.040646,0.0006,1.330
2666.00,7.611119,24.92359,0.000040,24.040335,0.0006,1.330
2668.00,7.610927,24.92299,0.000041,24.040237,0.0006,1.330
2670.00,7.611381,24.92286,0.000040,24.041428,0.0006,1.330
2672.00,7.611943,24.92345,0.000040,24.040626,0.0006,1.331
2674.00,7.611637,24.92280,0.000039,24.040863,0.0006,1.331
2676.00,7.612448,24.92253,0.000040,24.041143,0.0006,1.331
2678.00,7.612139,24.92378,0.000040,24.040939,0.0006,1.331
2680.00,7.612495,24.92281,0.000039,24.040974,0.0006,1.331
2682.00,7.612189,24.92270,0.000039,24.040479,0.0006,1.331
2684.00,7.612418,24.92214,0.000040,24.040283,0.0006,1.331
2686.00,7.611862,24.92310,0.000040,24.040759,0.0006,1.331
2688.00,7.612213,24.92294,0.000040,24.040132,0.0006,1.330
2690.00,7.612094,24.92294,0.000041,24.040408,0.0006,1.332
2692.00,7.611264,24.92421,0.000041,24.040548,0.0006,1.331
2694.00,7.611425,24.92394,0.000040,24.040806,0.0006,1.331
2696.00,7.611899,24.92425,0.000039,24.040765,0.0006,1.331
2698.00,7.611543,24.92245,0.000040,24.040828,0.0006,1.331
2700.00,7.610847,24.92247,0.000038,24.040668,0.0006,1.331
2702.00,7.610931,24.92308,0.000038,24.040555,0.0006,1.331
2704.00,7.611325,24.92398,0.000039,24.040715,0.0006,1.331
2706.00,7.611355,24.92429,0.000039,24.040610,0.0006,1.331
2708.00,7.612895,24.92344,0.000040,24.040423,0.0006,1.330
2710.00,7.613688,24.92356,0.000039,24.040890,0.0005,1.331
2712.00,7.613325,24.92391,0.000039,24.041556,0.0006,1.331
2714.00,7.612424,24.92296,0.000040,24.041219,0.0006,1.331
2716.00,7.612757,24.92377,0.000039,24.041206,0.0005,1.330
2718.00,7.612019,24.92466,0.000040,24.041692,0.0006,1.331
2720.00,7.610852,24.92498,0.000040,24.040465,0.0006,1.331
2722.00,7.611743,24.92527,0.000041,24.040681,0.0006,1.331
2724.00,7.611668,24.92520,0.000042,24.041041,0.0006,1.331
2726.00,7.611467,24.92528,0.000039,24.041539,0.0006,1.331
2728.00,7.609943,24.92514,0.000040,24.040710,0.0006,1.330
2730.00,7.610592,24.92502,0.000041,24.041041,0.0006,1.331
2732.00,7.610324,24.92443,0.000040,24.041148,0.0005,1.331
2734.00,7.609605,24.92451,0.000041,24.040935,0.0006,1.331
2736.00,7.608598,24.92417,0.000039,24.040441,0.0006,1.331
2738.00,7.609285,24.92487,0.000041,24.040579,0.0006,1.331
2740.00,7.610191,24.92499,0.000040,24.040245,0.0006,1.331
2742.00,7.610606,24.92448,0.000041,24.041139,0.0005,1.331
2744.00,7.610126,24.92511,0.000041,24.040441,0.0006,1.331
2746.00,7.610126,24.92492,0.000040,24.041290,0.0006,1.332
2748.00,7.610605,24.92417,0.000039,24.040601,0.0005,1.332
2750.00,7.610554,24.92404,0.000039,24.040975,0.0006,1.331
2752.00,7.609780,24.92488,0.000040,24.040408,0.0006,1.331
2754.00,7.609842,24.92478,0.000040,24.040179,0.0006,1.331
2756.00,7.610924,24.92412,0.000039,24.041559,0.0006,1.331
2758.00,7.611526,24.92501,0.000039,24.039946,0.0006,1.331
2760.00,7.611608,24.92534,0.000040,24.039755,0.0006,1.331
2762.00,7.611798,24.92465,0.000040,24.041314,0.0006,1.331
2764.00,7.611463,24.92398,0.000040,24.040074,0.0006,1.331
2766.00,7.611677,24.92365,0.000039,24.040310,0.0006,1.332
2768.00,7.612027,24.92446,0.000040,24.041177,0.0006,1.331
2770.00,7.611635,24.92392,0.000042,24.040599,0.0005,1.332
2772.00,7.611454,24.92382,0.000040,24.041057,0.0006,1.331
2774.00,7.611466,24.92541,0.000039,24.040361,0.0006,1.331
2776.00,7.612035,24.92508,0.000041,24.039864,0.0006,1.331
2778.00,7.611265,24.92542,0.000041,24.040255,0.0005,1.331
2780.00,7.611472,24.92651,0.000040,24.040399,0.0006,1.330
2782.00,7.611986,24.92567,0.000039,24.040534,0.0006,1.331
2784.00,7.611795,24.92514,0.000040,24.040934,0.0006,1.331
2786.00,7.610653,24.92472,0.000040,24.041683,0.0006,1.331
2788.00,7.610576,24.92389,0.000040,24.040923,0.0006,1.331
2790.00,7.610486,24.92444,0.000041,24.040463,0.0006,1.331
2792.00,7.611011,24.92445,0.000040,24.039810,0.0006,1.332
2794.00,7.611742,24.92419,0.000040,24.040106,0.0006,1.331
2796.00,7.611562,24.92502,0.000041,24.041661,0.0006,1.331
2798.00,7.610695,24.92548,0.000040,24.041179,0.0006,1.331
2800.00,7.610848,24.92542,0.000039,24.041125,0.0006,1.332
2802.00,7.611404,24.92572,0.000040,24.041139,0.0006,1.331
2804.00,7.611782,24.92611,0.000041,24.040772,0.0006,1.330
2806.00,7.612637,24.92598,0.000042,24.040554,0.0006,1.331
2808.00,7.611192,24.92655,0.000041,24.041094,0.0006,1.331
2810.00,7.610466,24.92628,0.000040,24.041381,0.0006,1.331
2812.00,7.610170,24.92476,0.000040,24.041032,0.0006,1.331
2814.00,7.610773,24.92632,0.000040,24.040517,0.0006,1.331
2816.00,7.610862,24.92614,0.000039,24.041257,0.0006,1.331
2818.00,7.610972,24.92630,0.000042,24.040232,0.0006,1.331
2820.00,7.610891,24.92638,0.000041,24.040455,0.0006,1.332
2822.00,7.610485,24.92698,0.000038,24.040490,0.0006,1.331
2824.00,7.611004,24.92648,0.000040,24.041070,0.0006,1.331
2826.00,7.611321,24.92603,0.000041,24.041423,0.0006,1.331
2828.00,7.610949,24.92661,0.000040,24.041230,0.0006,1.331
2830.00,7.610060,24.92607,0.000040,24.040405,0.0006,1.331
2832.00,7.610468,24.92632,0.000040,24.040537,0.0006,1.331
2834.00,7.610875,24.92674,0.000041,24.041288,0.0005,1.331
2836.00,7.610808,24.92657,0.000040,24.040775,0.0005,1.331
2838.00,7.611386,24.92646,0.000037,24.039123,0.0006,1.331
2840.00,7.612134,24.92509,0.000039,24.041350,0.0005,1.331
2842.00,7.611511,24.92520,0.000040,24.040528,0.0006,1.330
2844.00,7.611876,24.92569,0.000041,24.040990,0.0006,1.330
2846.00,7.611886,24.92558,0.000040,24.041466,0.0006,1.331
2848.00,7.611780,24.92552,0.000039,24.041297,0.0006,1.331
2850.00,7.611127,24.92585,0.000040,24.041508,0.0006,1.331
2852.00,7.610986,24.92553,0.000040,24.040523,0.0006,1.331
2854.00,7.612128,24.92623,0.000039,24.041005,0.0006,1.331
2856.00,7.611991,24.92541,0.000039,24.041146,0.0006,1.331
2858.00,7.612307,24.92569,0.000040,24.041870,0.0006,1.331
2860.00,7.611539,24.92626,0.000041,24.040539,0.0006,1.330
2862.00,7.611329,24.92596,0.000041,24.041410,0.0006,1.330
2864.00,7.610838,24.92533,0.000040,24.041456,0.0006,1.331
2866.00,7.610964,24.92618,0.000041,24.040859,0.0006,1.331
2868.00,7.610270,24.92610,0.000040,24.040212,0.0005,1.331
2870.00,7.610307,24.92562,0.000039,24.040425,0.0006,1.331
2872.00,7.609983,24.92671,0.000040,24.040526,0.0005,1.331
2874.00,7.610167,24.92764,0.000041,24.040563,0.0006,1.330
2876.00,7.609989,24.92607,0.000039,24.041645,0.0006,1.330
2878.00,7.610669,24.92626,0.000041,24.040355,0.0006,1.330
2880.00,7.610620,24.92616,0.000040,24.040577,0.0006,1.331
2882.00,7.609749,24.92555,0.000040,24.040325,0.0006,1.331
2884.00,7.610311,24.92549,0.000038,24.040497,0.0006,1.331
2886.00,7.610992,24.92679,0.000040,24.041301,0.0005,1.331
2888.00,7.610996,24.92636,0.000039,24.041503,0.0006,1.331
2890.00,7.611111,24.92622,0.000040,24.040979,0.0005,1.331
2892.00,7.610804,24.92485,0.000039,24.040326,0.0005,1.331
2894.00,7.611293,24.92567,0.000040,24.041101,0.0006,1.331
2896.00,7.611464,24.92590,0.000040,24.040446,0.0005,1.331
2898.00,7.611605,24.92563,0.000041,24.040601,0.0005,1.330
2900.00,7.611215,24.92658,0.000041,24.039892,0.0006,1.331
2902.00,7.611366,24.92656,0.000040,24.040732,0.0006,1.330
2904.00,7.611779,24.92552,0.000040,24.040961,0.0006,1.330
2906.00,7.612044,24.92361,0.000039,24.040061,0.0005,1.330
2908.00,7.611515,24.92380,0.000039,24.040363,0.0006,1.330
2910.00,7.610808,24.92477,0.000040,24.040308,0.0006,1.330
2912.00,7.610688,24.92502,0.000040,24.040521,0.0005,1.330
2914.00,7.611038,24.92535,0.000039,24.040415,0.0006,1.331
2916.00,7.609590,24.92417,0.000039,24.040975,0.0006,1.330
2918.00,7.609421,24.92530,0.000039,24.040355,0.0006,1.330
2920.00,7.609067,24.92572,0.000040,24.040777,0.0006,1.331
2922.00,7.608494,24.92485,0.000039,24.040743,0.0006,1.330
2924.00,7.608140,24.92598,0.000039,24.040272,0.0005,1.331
2926.00,7.609148,24.92518,0.000040,24.040163,0.0006,1.331
2928.00,7.610016,24.92435,0.000039,24.040974,0.0006,1.330
2930.00,7.610846,24.92544,0.000040,24.040335,0.0006,1.331
2932.00,7.611245,24.92580,0.000039,24.040903,0.0006,1.330
2934.00,7.611701,24.92530,0.000040,24.040846,0.0005,1.330
2936.00,7.610268,24.92489,0.000040,24.040963,0.0006,1.330
2938.00,7.609450,24.92542,0.000040,24.040821,0.0006,1.331
2940.00,7.609321,24.92424,0.000039,24.040641,0.0006,1.330
2942.00,7.609506,24.92468,0.000039,24.041121,0.0006,1.331
2944.00,7.609469,24.92592,0.000039,24.040750,0.0006,1.330
2946.00,7.609782,24.92541,0.000040,24.040405,0.0006,1.330
2948.00,7.609642,24.92495,0.000040,24.040445,0.0006,1.331
2950.00,7.609579,24.92594,0.000039,24.041232,0.0006,1.331
2952.00,7.610293,24.92506,0.000039,24.040874,0.0006,1.331
2954.00,7.610518,24.92408,0.000040,24.040648,0.0006,1.330
2956.00,7.609968,24.92412,0.000041,24.041057,0.0006,1.330
2958.00,7.609461,24.92414,0.000040,24.040301,0.0006,1.330
2960.00,7.610054,24.92369,0.000040,24.040001,0.0006,1.330
2962.00,7.610528,24.92412,0.000039,24.040628,0.0006,1.331
2964.00,7.610185,24.92483,0.000040,24.039948,0.0006,1.330
2966.00,7.610376,24.92547,0.000041,24.040146,0.0006,1.330
2968.00,7.610370,24.92495,0.000041,24.039824,0.0005,1.330
2970.00,7.610584,24.92546,0.000041,24.040514,0.0005,1.330
2972.00,7.609988,24.92584,0.000039,24.040668,0.0005,1.330
2974.00,7.609754,24.92673,0.000039,24.041090,0.0006,1.330
2976.00,7.609730,24.92518,0.000038,24.041421,0.0006,1.331
2978.00,7.609394,24.92490,0.000039,24.040572,0.0006,1.331
2980.00,7.610261,24.92552,0.000040,24.040390,0.0005,1.330
2982.00,7.610519,24.92510,0.000039,24.041456,0.0005,1.330
2984.00,7.610611,24.92532,0.000039,24.041088,0.0005,1.329
2986.00,7.610523,24.92463,0.000039,24.040721,0.0005,1.330
2988.00,7.611234,24.92502,0.000040,24.040146,0.0005,1.330
2990.00,7.611508,24.92521,0.000039,24.040852,0.0006,1.330
2992.00,7.611337,24.92522,0.000039,24.040441,0.0005,1.330
2994.00,7.611545,24.92419,0.000039,24.040283,0.0006,1.330
2996.00,7.611495,24.92495,0.000040,24.040328,0.0005,1.330
2998.00,7.610271,24.92471,0.000040,24.040114,0.0005,1.330
3000.00,7.608980,24.92436,0.000039,24.040017,0.0005,1.329
3002.00,7.608354,24.92328,0.000039,24.040921,0.0005,1.330
@5,12.0000,24.0
3004.00,7.608240,24.92353,0.000039,24.040521,0.0005,1.330
3006.00,7.606926,24.92392,0.000038,24.041159,0.0006,1.330
3008.00,7.600584,24.92500,0.000039,24.041385,0.0005,1.329
3010.00,7.591351,24.92494,0.000040,24.040721,0.0005,1.329
3012.00,7.580798,24.92465,0.000040,24.040441,0.0006,1.329
3014.00,7.571042,24.92449,0.000039,24.040050,0.0005,1.329
3016.00,7.562657,24.92430,0.000040,24.040474,0.0005,1.329
3018.00,7.555949,24.92422,0.000038,24.040319,0.0006,1.331
3020.00,7.552409,24.92399,0.000038,24.040585,0.0005,1.331
3022.00,7.550063,24.92341,0.000037,24.040610,0.0005,1.331
3024.00,7.547039,24.92322,0.000037,24.040848,0.0005,1.331
3026.00,7.544331,24.92530,0.000038,24.040497,0.0006,1.331
3028.00,7.542466,24.92444,0.000037,24.040966,0.0006,1.331
3030.00,7.544467,24.92493,0.000038,24.040450,0.0005,1.331
3032.00,7.550052,24.92553,0.000039,24.040641,0.0006,1.331
3034.00,7.559475,24.92602,0.000038,24.040310,0.0006,1.331
3036.00,7.570087,24.92462,0.000038,24.040514,0.0005,1.331
3038.00,7.578739,24.92497,0.000038,24.040823,0.0006,1.332
3040.00,7.585776,24.92490,0.000038,24.040403,0.0006,1.331
3042.00,7.590455,24.92433,0.000039,24.040181,0.0005,1.330
3044.00,7.592686,24.92482,0.000039,24.040705,0.0006,1.330
3046.00,7.593467,24.92564,0.000038,24.040303,0.0005,1.330
3048.00,7.595047,24.92575,0.000040,24.040737,0.0006,1.329
3050.00,7.597586,24.92597,0.000041,24.040572,0.0006,1.329
3052.00,7.599940,24.92522,0.000042,24.041046,0.0005,1.329
3054.00,7.603039,24.92556,0.000041,24.040477,0.0006,1.329
3056.00,7.606732,24.92545,0.000039,24.040165,0.0006,1.329
3058.00,7.609180,24.92406,0.000039,24.041106,0.0005,1.329
3060.00,7.611617,24.92369,0.000038,24.040465,0.0005,1.330
3062.00,7.613724,24.92518,0.000039,24.040397,0.0005,1.329
3064.00,7.615401,24.92529,0.000039,24.041043,0.0006,1.329
3066.00,7.616634,24.92484,0.000039,24.041326,0.0006,1.329
3068.00,7.618760,24.92519,0.000039,24.040906,0.0005,1.329
3070.00,7.620363,24.92485,0.000039,24.040019,0.0005,1.329
3072.00,7.621912,24.92472,0.000038,24.040248,0.0006,1.329
3074.00,7.622679,24.92426,0.000039,24.040128,0.0006,1.329
3076.00,7.622634,24.92473,0.000038,24.040150,0.0005,1.330
3078.00,7.622297,24.92448,0.000037,24.040726,0.0005,1.329
3080.00,7.621007,24.92466,0.000040,24.040612,0.0005,1.329
3082.00,7.619269,24.92366,0.000040,24.040808,0.0005,1.329
3084.00,7.617572,24.92395,0.000040,24.040817,0.0005,1.329
3086.00,7.617438,24.92315,0.000038,24.039779,0.0005,1.330
3088.00,7.617437,24.92321,0.000038,24.040594,0.0006,1.330
3090.00,7.617800,24.92261,0.000040,24.040490,0.0005,1.329
3092.00,7.617508,24.92284,0.000038,24.040475,0.0005,1.329
3094.00,7.617391,24.92293,0.000040,24.039954,0.0005,1.329
3096.00,7.616536,24.92330,0.000038,24.040226,0.0006,1.330
3098.00,7.615616,24.92379,0.000039,24.040894,0.0006,1.329
3100.00,7.615588,24.92305,0.000039,24.040635,0.0005,1.329
3102.00,7.614756,24.92308,0.000040,24.039863,0.0005,1.329
3104.00,7.614486,24.92393,0.000039,24.040779,0.0005,1.329
3106.00,7.613901,24.92475,0.000039,24.040581,0.0005,1.329
3108.00,7.614064,24.92454,0.000038,24.041641,0.0005,1.329
3110.00,7.613725,24.92410,0.000038,24.040128,0.0005,1.329
3112.00,7.613690,24.92437,0.000039,24.040037,0.0005,1.329
3114.00,7.613147,24.92525,0.000039,24.040841,0.0005,1.329
3116.00,7.612792,24.92540,0.000040,24.040581,0.0005,1.329
3118.00,7.612733,24.92473,0.000040,24.040821,0.0005,1.329
3120.00,7.612906,24.92418,0.000039,24.040392,0.0005,1.329
3122.00,7.612944,24.92420,0.000040,24.041017,0.0005,1.328
3124.00,7.612837,24.92539,0.000041,24.040670,0.0006,1.329
3126.00,7.612674,24.92570,0.000041,24.040959,0.0006,1.329
3128.00,7.613495,24.92603,0.000040,24.040230,0.0005,1.328
3130.00,7.613234,24.92523,0.000039,24.040710,0.0005,1.328
3132.00,7.612681,24.92670,0.000040,24.040570,0.0005,1.328
3134.00,7.612681,24.92700,0.000040,24.039563,0.0006,1.329
3136.00,7.612423,24.92624,0.000040,24.040101,0.0005,1.328
3138.00,7.611856,24.92629,0.000041,24.040723,0.0005,1.329
3140.00,7.611208,24.92602,0.000039,24.040415,0.0005,1.329
3142.00,7.611189,24.92550,0.000038,24.040408,0.0005,1.328
3144.00,7.611440,24.92560,0.000040,24.040428,0.0006,1.329
3146.00,7.611372,24.92532,0.000040,24.040015,0.0005,1.329
3148.00,7.610779,24.92516,0.000039,24.039834,0.0005,1.329
3150.00,7.611348,24.92528,0.000038,24.039786,0.0006,1.328
3152.00,7.611194,24.92563,0.000040,24.040052,0.0005,1.329
3154.00,7.610150,24.92588,0.000040,24.041134,0.0006,1.329
3156.00,7.609460,24.92559,0.000038,24.040868,0.0005,1.329
3158.00,7.610328,24.92465,0.000037,24.040834,0.0005,1.329
3160.00,7.611195,24.92457,0.000040,24.040345,0.0005,1.328
3162.00,7.611263,24.92464,0.000041,24.040539,0.0005,1.328
3164.00,7.611104,24.92444,0.000039,24.039761,0.0005,1.328
3166.00,7.610637,24.92386,0.000039,24.041197,0.0005,1.329
3168.00,7.611622,24.92450,0.000039,24.039746,0.0005,1.328
3170.00,7.611881,24.92473,0.000038,24.041172,0.0005,1.328
3172.00,7.611558,24.92493,0.000038,24.040283,0.0005,1.328
3174.00,7.610978,24.92474,0.000038,24.041172,0.0005,1.328
3176.00,7.611207,24.92446,0.000039,24.041270,0.0006,1.328
3178.00,7.612119,24.92300,0.000040,24.040937,0.0005,1.328
3180.00,7.610545,24.92263,0.000039,24.041161,0.0006,1.328
3182.00,7.609616,24.92315,0.000040,24.040595,0.0005,1.328
3184.00,7.609233,24.92273,0.000039,24.040545,0.0005,1.328
3186.00,7.609479,24.92257,0.000038,24.040657,0.0005,1.327
3188.00,7.610525,24.92308,0.000040,24.041530,0.0006,1.328
3190.00,7.611646,24.92524,0.000039,24.041115,0.0005,1.328
3192.00,7.611785,24.92507,0.000038,24.040874,0.0005,1.328
3194.00,7.611625,24.92425,0.000039,24.040201,0.0005,1.328
3196.00,7.611927,24.92421,0.000038,24.040825,0.0005,1.327
3198.00,7.612371,24.92437,0.000038,24.039672,0.0005,1.328
3200.00,7.612287,24.92380,0.000038,24.040195,0.0005,1.328
3202.00,7.611867,24.92451,0.000038,24.040623,0.0005,1.328
3204.00,7.611507,24.92450,0.000040,24.040494,0.0005,1.327
3206.00,7.610773,24.92373,0.000039,24.039935,0.0005,1.328
3208.00,7.610564,24.92305,0.000038,24.040512,0.0005,1.328
3210.00,7.610466,24.92329,0.000039,24.040261,0.0005,1.328
3212.00,7.610328,24.92354,0.000040,24.040363,0.0005,1.327
3214.00,7.610091,24.92346,0.000038,24.040839,0.0005,1.327
3216.00,7.610384,24.92333,0.000039,24.040079,0.0005,1.327
3218.00,7.611075,24.92442,0.000039,24.041066,0.0005,1.327
3220.00,7.610886,24.92478,0.000038,24.040457,0.0005,1.327
3222.00,7.611054,24.92418,0.000040,24.040810,0.0005,1.327
3224.00,7.610334,24.92415,0.000039,24.040703,0.0005,1.328
3226.00,7.610198,24.92457,0.000039,24.039914,0.0005,1.327
3228.00,7.609156,24.92481,0.000039,24.040474,0.0005,1.327
3230.00,7.609676,24.92432,0.000038,24.040608,0.0005,1.327
3232.00,7.610537,24.92452,0.000039,24.040177,0.0005,1.327
3234.00,7.610100,24.92390,0.000039,24.040179,0.0005,1.327
3236.00,7.610286,24.92386,0.000039,24.040357,0.0005,1.327
3238.00,7.611173,24.92471,0.000038,24.040395,0.0006,1.328
3240.00,7.610698,24.92513,0.000039,24.040454,0.0005,1.327
3242.00,7.610376,24.92505,0.000039,24.041079,0.0005,1.326
3244.00,7.609873,24.92436,0.000040,24.041179,0.0005,1.327
3246.00,7.610197,24.92386,0.000041,24.040197,0.0006,1.327
3248.00,7.610715,24.92394,0.000040,24.040281,0.0006,1.327
3250.00,7.611874,24.92356,0.000039,24.040401,0.0006,1.326
3252.00,7.611718,24.92380,0.000039,24.040495,0.0005,1.327
3254.00,7.610933,24.92357,0.000039,24.040114,0.0005,1.327
3256.00,7.610395,24.92350,0.000039,24.040079,0.0005,1.327
3258.00,7.610301,24.92353,0.000040,24.040623,0.0005,1.326
3260.00,7.610255,24.92375,0.000039,24.040810,0.0006,1.326
3262.00,7.609450,24.92365,0.000039,24.040808,0.0005,1.327
3264.00,7.609811,24.92395,0.000038,24.041212,0.0005,1.326
3266.00,7.610407,24.92408,0.000039,24.040534,0.0005,1.326
3268.00,7.610443,24.92320,0.000039,24.041043,0.0005,1.326
3270.00,7.610371,24.92368,0.000039,24.040226,0.0005,1.327
3272.00,7.610698,24.92405,0.000040,24.040621,0.0005,1.327
3274.00,7.609735,24.92367,0.000039,24.040461,0.0005,1.326
3276.00,7.610061,24.92389,0.000039,24.040712,0.0005,1.326
3278.00,7.610503,24.92397,0.000040,24.040063,0.0005,1.326
3280.00,7.610766,24.92447,0.000040,24.040028,0.0006,1.326
3282.00,7.610744,24.92559,0.000038,24.040252,0.0005,1.326
3284.00,7.611179,24.92488,0.000039,24.040301,0.0005,1.326
3286.00,7.611589,24.92524,0.000040,24.040281,0.0005,1.326
3288.00,7.610702,24.92532,0.000039,24.041154,0.0005,1.327
3290.00,7.610113,24.92434,0.000040,24.040685,0.0005,1.326
3292.00,7.610106,24.92398,0.000039,24.040428,0.0005,1.326
3294.00,7.610648,24.92422,0.000038,24.040319,0.0006,1.326
3296.00,7.610551,24.92396,0.000039,24.040223,0.0005,1.326
3298.00,7.610391,24.92576,0.000039,24.040768,0.0005,1.326
3300.00,7.610861,24.92612,0.000040,24.040825,0.0005,1.325
3302.00,7.611648,24.92543,0.000040,24.040412,0.0005,1.326
3304.00,7.610856,24.92615,0.000040,24.040217,0.0005,1.326
3306.00,7.611072,24.92599,0.000038,24.040694,0.0006,1.326
3308.00,7.611078,24.92568,0.000039,24.041006,0.0006,1.326
3310.00,7.610922,24.92548,0.000040,24.040830,0.0005,1.326
3312.00,7.610600,24.92549,0.000040,24.039735,0.0005,1.325
3314.00,7.610777,24.92585,0.000040,24.039988,0.0005,1.325
3316.00,7.610865,24.92744,0.000039,24.040039,0.0006,1.326
3318.00,7.610954,24.92686,0.000038,24.039779,0.0005,1.325
3320.00,7.611037,24.92662,0.000039,24.040094,0.0005,1.325
3322.00,7.610269,24.92625,0.000039,24.040841,0.0005,1.326
3324.00,7.609591,24.92699,0.000038,24.040626,0.0005,1.326
3326.00,7.609724,24.92743,0.000038,24.040079,0.0005,1.326
3328.00,7.609764,24.92706,0.000037,24.040350,0.0005,1.326
3330.00,7.609838,24.92576,0.000038,24.040585,0.0005,1.325
3332.00,7.609813,24.92454,0.000037,24.039792,0.0005,1.325
3334.00,7.609457,24.92531,0.000039,24.040024,0.0005,1.325
3336.00,7.609642,24.92505,0.000039,24.040526,0.0005,1.325
3338.00,7.609728,24.92556,0.000039,24.040105,0.0005,1.325
3340.00,7.610020,24.92587,0.000040,24.040179,0.0005,1.325
3342.00,7.609863,24.92613,0.000039,24.040157,0.0005,1.325
3344.00,7.609996,24.92643,0.000039,24.040265,0.0005,1.325
3346.00,7.610345,24.92689,0.000039,24.040654,0.0005,1.325
3348.00,7.609200,24.92511,0.000039,24.040525,0.0005,1.325
3350.00,7.609832,24.92546,0.000038,24.039683,0.0005,1.325
3352.00,7.610665,24.92609,0.000038,24.041172,0.0005,1.325
3354.00,7.610603,24.92567,0.000038,24.040281,0.0005,1.325
3356.00,7.610469,24.92574,0.000038,24.039626,0.0005,1.325
3358.00,7.608840,24.92645,0.000039,24.040748,0.0005,1.325
3360.00,7.608269,24.92560,0.000038,24.040697,0.0005,1.324
3362.00,7.609493,24.92566,0.000040,24.040408,0.0005,1.324
3364.00,7.610134,24.92598,0.000040,24.040574,0.0005,1.325
3366.00,7.610249,24.92525,0.000038,24.040365,0.0005,1.325
3368.00,7.609408,24.92554,0.000038,24.040259,0.0005,1.325
3370.00,7.609173,24.92638,0.000038,24.039886,0.0005,1.325
3372.00,7.609369,24.92660,0.000038,24.039243,0.0005,1.325
3374.00,7.609311,24.92586,0.000039,24.040592,0.0005,1.325
3376.00,7.608758,24.92572,0.000037,24.040350,0.0005,1.325
3378.00,7.608300,24.92558,0.000039,24.039786,0.0005,1.325
3380.00,7.608930,24.92465,0.000037,24.040465,0.0005,1.324
3382.00,7.609743,24.92533,0.000039,24.040414,0.0005,1.324
3384.00,7.609024,24.92544,0.000039,24.040645,0.0006,1.324
3386.00,7.609446,24.92546,0.000038,24.040012,0.0005,1.324
3388.00,7.609488,24.92469,0.000039,24.041055,0.0005,1.324
3390.00,7.608864,24.92474,0.000038,24.040314,0.0005,1.324
3392.00,7.608598,24.92449,0.000039,24.040095,0.0004,1.324
3394.00,7.608901,24.92476,0.000038,24.040345,0.0005,1.324
3396.00,7.609101,24.92466,0.000037,24.040970,0.0005,1.324
3398.00,7.608828,24.92459,0.000037,24.040819,0.0006,1.324
3400.00,7.609308,24.92461,0.000038,24.040006,0.0005,1.324
3402.00,7.608784,24.92459,0.000037,24.040105,0.0005,1.323
3404.00,7.608729,24.92574,0.000038,24.040210,0.0005,1.323
3406.00,7.608393,24.92357,0.000038,24.040981,0.0005,1.323
3408.00,7.608820,24.92386,0.000037,24.039817,0.0005,1.324
3410.00,7.609459,24.92516,0.000038,24.040003,0.0005,1.324
3412.00,7.609722,24.92451,0.000039,24.040139,0.0005,1.323
3414.00,7.608845,24.92429,0.000037,24.040503,0.0005,1.323
3416.00,7.609378,24.92469,0.000038,24.041010,0.0005,1.323
3418.00,7.609033,24.92369,0.000039,24.039888,0.0005,1.324
3420.00,7.608918,24.92280,0.000039,24.040925,0.0005,1.323
3422.00,7.608315,24.92472,0.000039,24.040114,0.0005,1.323
3424.00,7.608332,24.92397,0.000039,24.040414,0.0005,1.323
3426.00,7.608562,24.92358,0.000038,24.040219,0.0005,1.323
3428.00,7.609300,24.92474,0.000038,24.040597,0.0006,1.323
3430.00,7.609453,24.92581,0.000039,24.040415,0.0005,1.323
3432.00,7.609145,24.92474,0.000038,24.040321,0.0005,1.324
3434.00,7.609165,24.92508,0.000038,24.040090,0.0005,1.323
3436.00,7.608351,24.92400,0.000038,24.040763,0.0005,1.323
3438.00,7.607481,24.92482,0.000038,24.040486,0.0005,1.323
3440.00,7.607737,24.92305,0.000038,24.040337,0.0005,1.323
3442.00,7.609194,24.92355,0.000038,24.040383,0.0005,1.324
3444.00,7.609441,24.92524,0.000038,24.040430,0.0005,1.323
3446.00,7.608571,24.92554,0.000038,24.041528,0.0005,1.323
3448.00,7.608937,24.92572,0.000039,24.040595,0.0005,1.322
3450.00,7.609118,24.92620,0.000040,24.040323,0.0005,1.323
3452.00,7.608557,24.92666,0.000038,24.040545,0.0006,1.323
3454.00,7.608318,24.92555,0.000039,24.040723,0.0005,1.323
3456.00,7.608799,24.92548,0.000038,24.040252,0.0005,1.323
3458.00,7.609080,24.92480,0.000038,24.040603,0.0005,1.323
3460.00,7.609259,24.92527,0.000038,24.040150,0.0005,1.323
3462.00,7.609875,24.92524,0.000039,24.041146,0.0005,1.322
3464.00,7.609512,24.92617,0.000038,24.040895,0.0005,1.323
3466.00,7.609325,24.92492,0.000038,24.040746,0.0005,1.322
3468.00,7.609188,24.92532,0.000040,24.040495,0.0006,1.322
3470.00,7.608826,24.92540,0.000040,24.040823,0.0005,1.322
3472.00,7.608625,24.92545,0.000039,24.040454,0.0005,1.322
3474.00,7.609179,24.92611,0.000039,24.041026,0.0005,1.322
3476.00,7.608878,24.92539,0.000040,24.040508,0.0005,1.322
3478.00,7.609124,24.92551,0.000038,24.040397,0.0005,1.323
3480.00,7.608637,24.92674,0.000038,24.040446,0.0005,1.323
3482.00,7.608623,24.92611,0.000038,24.040579,0.0005,1.322
3484.00,7.608631,24.92560,0.000038,24.040168,0.0005,1.322
3486.00,7.609083,24.92656,0.000038,24.040626,0.0005,1.322
3488.00,7.609443,24.92658,0.000038,24.040083,0.0005,1.321
3490.00,7.609941,24.92546,0.000038,24.040512,0.0005,1.322
3492.00,7.609212,24.92610,0.000039,24.039964,0.0005,1.322
3494.00,7.609734,24.92575,0.000038,24.040550,0.0005,1.322
3496.00,7.609969,24.92524,0.000038,24.039668,0.0005,1.322
3498.00,7.609329,24.92429,0.000037,24.039963,0.0005,1.322
3500.00,7.609053,24.92317,0.000038,24.040395,0.0005,1.322
3502.00,7.609922,24.92342,0.000038,24.040486,0.0005,1.322
3504.00,7.610889,24.92362,0.000038,24.040363,0.0005,1.321
3506.00,7.609808,24.92330,0.000039,24.040532,0.0005,1.321
3508.00,7.609272,24.92300,0.000038,24.040881,0.0005,1.322
3510.00,7.608412,24.92303,0.000037,24.040532,0.0005,1.322
3512.00,7.607804,24.92352,0.000037,24.040297,0.0005,1.322
3514.00,7.607581,24.92464,0.000039,24.040525,0.0005,1.321
3516.00,7.608122,24.92578,0.000039,24.040725,0.0005,1.321
3518.00,7.608399,24.92566,0.000039,24.039690,0.0005,1.321
3520.00,7.607817,24.92567,0.000039,24.040166,0.0006,1.321
3522.00,7.606919,24.92570,0.000039,24.040101,0.0005,1.321
3524.00,7.608059,24.92459,0.000037,24.040226,0.0005,1.322
3526.00,7.609125,24.92507,0.000037,24.040499,0.0005,1.321
3528.00,7.609390,24.92534,0.000038,24.039877,0.0005,1.321
3530.00,7.608224,24.92443,0.000039,24.039574,0.0005,1.321
3532.00,7.608059,24.92417,0.000037,24.040485,0.0005,1.321
3534.00,7.607778,24.92420,0.000037,24.040710,0.0005,1.321
3536.00,7.608223,24.92447,0.000038,24.040406,0.0005,1.321
3538.00,7.607801,24.92391,0.000040,24.040359,0.0005,1.320
3540.00,7.607392,24.92484,0.000038,24.039701,0.0005,1.321
3542.00,7.608001,24.92602,0.000037,24.040094,0.0005,1.320
3544.00,7.608134,24.92583,0.000037,24.040177,0.0005,1.321
3546.00,7.609343,24.92439,0.000037,24.040019,0.0005,1.321
3548.00,7.609764,24.92454,0.000040,24.039854,0.0005,1.320
3550.00,7.609953,24.92531,0.000040,24.039848,0.0005,1.320
3552.00,7.610085,24.92546,0.000039,24.040886,0.0005,1.320
3554.00,7.610225,24.92527,0.000039,24.039888,0.0005,1.320
3556.00,7.610285,24.92492,0.000038,24.040421,0.0005,1.320
3558.00,7.610849,24.92361,0.000038,24.040135,0.0005,1.321
3560.00,7.610546,24.92346,0.000038,24.040026,0.0005,1.321
3562.00,7.610680,24.92414,0.000038,24.040663,0.0005,1.320
3564.00,7.610873,24.92510,0.000038,24.039964,0.0005,1.320
3566.00,7.610949,24.92441,0.000038,24.040621,0.0005,1.321
3568.00,7.610488,24.92401,0.000037,24.040243,0.0005,1.321
3570.00,7.609947,24.92457,0.000037,24.039943,0.0005,1.319
3572.00,7.609488,24.92539,0.000038,24.039788,0.0005,1.320
3574.00,7.608778,24.92576,0.000039,24.039963,0.0005,1.320
3576.00,7.609001,24.92467,0.000038,24.039710,0.0005,1.320
3578.00,7.609158,24.92361,0.000039,24.040450,0.0005,1.320
3580.00,7.608774,24.92423,0.000039,24.040523,0.0005,1.320
3582.00,7.608744,24.92385,0.000038,24.040226,0.0005,1.320
3584.00,7.608678,24.92465,0.000038,24.040979,0.0005,1.319
3586.00,7.608281,24.92467,0.000039,24.039559,0.0005,1.319
3588.00,7.608601,24.92464,0.000038,24.040057,0.0005,1.320
3590.00,7.608907,24.92441,0.000039,24.040163,0.0005,1.319
3592.00,7.608154,24.92486,0.000039,24.040303,0.0005,1.319
3594.00,7.607929,24.92448,0.000039,24.040535,0.0005,1.320
3596.00,7.608380,24.92411,0.000038,24.040314,0.0005,1.320
3598.00,7.608904,24.92475,0.000037,24.039930,0.0005,1.320
3600.00,7.609878,24.92514,0.000039,24.040665,0.0005,1.320
3602.00,7.610402,24.92470,0.000038,24.039517,0.0005,1.320
@6,12.0000,24.0
3604.00,7.610086,24.92500,0.000036,24.040248,0.0005,1.319
3606.00,7.605861,24.92467,0.000036,24.040426,0.0005,1.319
3608.00,7.598892,24.92453,0.000038,24.039017,0.0005,1.319
3610.00,7.590204,24.92450,0.000039,24.040037,0.0005,1.318
3612.00,7.580620,24.92415,0.000040,24.040084,0.0005,1.319
3614.00,7.571343,24.92500,0.000039,24.040645,0.0006,1.319
3616.00,7.563337,24.92372,0.000039,24.040397,0.0005,1.319
3618.00,7.558002,24.92492,0.000039,24.039532,0.0005,1.319
3620.00,7.553868,24.92530,0.000039,24.040230,0.0005,1.319
3622.00,7.550800,24.92601,0.000038,24.039834,0.0005,1.320
3624.00,7.548003,24.92678,0.000038,24.039966,0.0005,1.320
3626.00,7.545746,24.92697,0.000037,24.039959,0.0005,1.321
3628.00,7.543378,24.92598,0.000037,24.039901,0.0005,1.320
3630.00,7.545035,24.92579,0.000037,24.038928,0.0005,1.320
3632.00,7.551213,24.92551,0.000035,24.040043,0.0005,1.321
3634.00,7.559921,24.92573,0.000036,24.040150,0.0005,1.321
3636.00,7.568331,24.92498,0.000036,24.040214,0.0005,1.321
3638.00,7.575801,24.92469,0.000038,24.039430,0.0005,1.320
3640.00,7.582699,24.92387,0.000038,24.040261,0.0005,1.319
3642.00,7.588158,24.92420,0.000039,24.040548,0.0005,1.319
3644.00,7.590657,24.92446,0.000040,24.040341,0.0005,1.319
3646.00,7.591914,24.92477,0.000040,24.040652,0.0005,1.318
3648.00,7.593970,24.92411,0.000039,24.040592,0.0005,1.318
3650.00,7.597948,24.92471,0.000040,24.040366,0.0005,1.318
3652.00,7.602115,24.92483,0.000039,24.040257,0.0005,1.318
3654.00,7.604665,24.92514,0.000039,24.040694,0.0005,1.318
3656.00,7.608057,24.92448,0.000037,24.040468,0.0005,1.319
3658.00,7.611015,24.92401,0.000038,24.039932,0.0005,1.318
3660.00,7.613515,24.92397,0.000040,24.039637,0.0005,1.318
3662.00,7.615366,24.92394,0.000039,24.040999,0.0005,1.318
3664.00,7.617225,24.92446,0.000040,24.040386,0.0005,1.318
3666.00,7.618184,24.92468,0.000040,24.039655,0.0005,1.318
3668.00,7.620192,24.92502,0.000040,24.040325,0.0005,1.318
3670.00,7.621903,24.92484,0.000038,24.040177,0.0005,1.318
3672.00,7.622381,24.92540,0.000039,24.039999,0.0005,1.318
3674.00,7.622311,24.92557,0.000039,24.040241,0.0005,1.318
3676.00,7.621075,24.92541,0.000040,24.039943,0.0005,1.318
3678.00,7.620793,24.92574,0.000039,24.039932,0.0005,1.318
3680.00,7.619950,24.92584,0.000037,24.040297,0.0005,1.318
3682.00,7.619331,24.92615,0.000038,24.040021,0.0005,1.318
3684.00,7.619187,24.92662,0.000039,24.040454,0.0005,1.317
3686.00,7.619401,24.92535,0.000039,24.040283,0.0005,1.317
3688.00,7.618500,24.92601,0.000039,24.040825,0.0005,1.318
3690.00,7.619162,24.92651,0.000040,24.039808,0.0005,1.318
3692.00,7.618686,24.92747,0.000039,24.039781,0.0005,1.318
3694.00,7.618232,24.92663,0.000039,24.039674,0.0006,1.317
3696.00,7.617804,24.92700,0.000039,24.039984,0.0005,1.317
3698.00,7.617312,24.92702,0.000039,24.040075,0.0005,1.317
3700.00,7.617390,24.92667,0.000040,24.040635,0.0005,1.318
3702.00,7.615669,24.92545,0.000039,24.040332,0.0005,1.317
3704.00,7.614372,24.92563,0.000039,24.040841,0.0005,1.317
3706.00,7.614082,24.92602,0.000039,24.040474,0.0005,1.318
3708.00,7.614214,24.92612,0.000040,24.040703,0.0005,1.317
3710.00,7.613513,24.92688,0.000039,24.040706,0.0005,1.317
3712.00,7.613095,24.92655,0.000039,24.041161,0.0005,1.317
3714.00,7.613778,24.92569,0.000039,24.039832,0.0005,1.317
3716.00,7.614185,24.92534,0.000039,24.040794,0.0005,1.317
3718.00,7.612949,24.92541,0.000038,24.040617,0.0005,1.317
3720.00,7.612282,24.92536,0.000039,24.041001,0.0006,1.317
3722.00,7.613285,24.92468,0.000040,24.040432,0.0005,1.316
3724.00,7.613633,24.92505,0.000039,24.040646,0.0005,1.316
3726.00,7.613567,24.92588,0.000040,24.040621,0.0005,1.316
3728.00,7.613178,24.92644,0.000039,24.040723,0.0005,1.317
3730.00,7.612317,24.92618,0.000039,24.040465,0.0005,1.317
3732.00,7.613258,24.92625,0.000039,24.040361,0.0005,1.316
3734.00,7.613874,24.92659,0.000039,24.040097,0.0005,1.317
3736.00,7.613282,24.92679,0.000040,24.040845,0.0005,1.316
3738.00,7.613552,24.92608,0.000038,24.041061,0.0006,1.317
3740.00,7.613759,24.92641,0.000038,24.040683,0.0006,1.317
3742.00,7.613224,24.92710,0.000039,24.040265,0.0005,1.316
3744.00,7.612985,24.92673,0.000039,24.040699,0.0005,1.316
3746.00,7.612837,24.92675,0.000038,24.041186,0.0005,1.317
3748.00,7.612607,24.92572,0.000039,24.040394,0.0005,1.316
3750.00,7.612246,24.92474,0.000038,24.040545,0.0005,1.317
3752.00,7.611713,24.92570,0.000039,24.039939,0.0005,1.316
3754.00,7.612089,24.92628,0.000039,24.040579,0.0005,1.315
3756.00,7.611806,24.92715,0.000039,24.039943,0.0005,1.316
3758.00,7.611068,24.92706,0.000039,24.039944,0.0005,1.316
3760.00,7.612101,24.92724,0.000038,24.040221,0.0005,1.316
3762.00,7.612541,24.92607,0.000038,24.040470,0.0005,1.316
3764.00,7.611623,24.92582,0.000039,24.040390,0.0006,1.317
3766.00,7.611536,24.92609,0.000040,24.039643,0.0005,1.316
3768.00,7.610423,24.92536,0.000039,24.040510,0.0006,1.316
3770.00,7.610199,24.92562,0.000038,24.041148,0.0005,1.316
3772.00,7.610595,24.92618,0.000040,24.040354,0.0005,1.316
3774.00,7.610925,24.92674,0.000040,24.040239,0.0005,1.316
3776.00,7.610883,24.92587,0.000040,24.040030,0.0005,1.316
3778.00,7.610419,24.92549,0.000040,24.040339,0.0005,1.316
3780.00,7.610712,24.92463,0.000040,24.040354,0.0006,1.315
3782.00,7.610372,24.92442,0.000040,24.040288,0.0006,1.315
3784.00,7.610173,24.92462,0.000040,24.040783,0.0005,1.316
3786.00,7.609855,24.92588,0.000038,24.040448,0.0005,1.315
3788.00,7.610717,24.92602,0.000039,24.040119,0.0006,1.315
3790.00,7.610674,24.92590,0.000039,24.040483,0.0005,1.316
3792.00,7.611122,24.92736,0.000039,24.040146,0.0005,1.316
3794.00,7.611524,24.92851,0.000038,24.040055,0.0005,1.316
3796.00,7.611065,24.92819,0.000038,24.040535,0.0005,1.316
3798.00,7.611274,24.92722,0.000040,24.040254,0.0005,1.315
3800.00,7.611440,24.92698,0.000039,24.041172,0.0005,1.316
3802.00,7.610794,24.92750,0.000039,24.040590,0.0005,1.316
3804.00,7.611147,24.92734,0.000038,24.040445,0.0005,1.315
3806.00,7.611283,24.92596,0.000038,24.040163,0.0005,1.315
3808.00,7.611549,24.92772,0.000040,24.040494,0.0005,1.316
3810.00,7.611805,24.92817,0.000039,24.040552,0.0005,1.316
3812.00,7.611505,24.92793,0.000039,24.040470,0.0006,1.315
3814.00,7.611488,24.92701,0.000038,24.040010,0.0006,1.315
3816.00,7.611574,24.92823,0.000038,24.040477,0.0006,1.316
3818.00,7.612031,24.92803,0.000039,24.039986,0.0005,1.315
3820.00,7.611683,24.92872,0.000039,24.039795,0.0005,1.316
3822.00,7.611463,24.92820,0.000039,24.039844,0.0005,1.315
3824.00,7.611946,24.92855,0.000039,24.040401,0.0005,1.315
3826.00,7.611622,24.92904,0.000040,24.040105,0.0005,1.315
3828.00,7.611554,24.92880,0.000038,24.039774,0.0005,1.316
3830.00,7.612256,24.92817,0.000038,24.040915,0.0006,1.315
3832.00,7.611872,24.92920,0.000037,24.040883,0.0005,1.316
3834.00,7.612540,24.92914,0.000039,24.040988,0.0005,1.315
3836.00,7.612848,24.92898,0.000039,24.039801,0.0005,1.316
3838.00,7.612314,24.92945,0.000038,24.040568,0.0005,1.316
3840.00,7.611207,24.92913,0.000039,24.040412,0.0005,1.315
3842.00,7.611233,24.92854,0.000039,24.040545,0.0005,1.315
3844.00,7.611369,24.92833,0.000039,24.040205,0.0006,1.316
3846.00,7.612460,24.92816,0.000039,24.040425,0.0005,1.315
3848.00,7.612739,24.92760,0.000038,24.041296,0.0006,1.315
3850.00,7.612491,24.92858,0.000038,24.040757,0.0006,1.316
3852.00,7.612542,24.92892,0.000040,24.040215,0.0006,1.315
3854.00,7.612882,24.92898,0.000039,24.040261,0.0006,1.315
3856.00,7.612475,24.92842,0.000039,24.040481,0.0005,1.315
3858.00,7.612081,24.92778,0.000039,24.040117,0.0005,1.315
3860.00,7.611136,24.92680,0.000040,24.039386,0.0005,1.315
3862.00,7.611377,24.92751,0.000038,24.040548,0.0005,1.315
3864.00,7.611541,24.92752,0.000038,24.040875,0.0005,1.315
3866.00,7.610548,24.92778,0.000038,24.040272,0.0005,1.315
3868.00,7.609812,24.92658,0.000040,24.040132,0.0005,1.315
3870.00,7.608929,24.92733,0.000039,24.040594,0.0005,1.315
3872.00,7.609222,24.92727,0.000039,24.040712,0.0005,1.315
3874.00,7.608576,24.92779,0.000040,24.039835,0.0005,1.315
3876.00,7.609224,24.92814,0.000039,24.040686,0.0005,1.315
3878.00,7.609973,24.92767,0.000040,24.040990,0.0005,1.315
3880.00,7.610863,24.92839,0.000039,24.040468,0.0006,1.316
3882.00,7.611024,24.92828,0.000038,24.040350,0.0005,1.316
3884.00,7.610691,24.92853,0.000038,24.039901,0.0005,1.315
3886.00,7.611212,24.92830,0.000039,24.039894,0.0005,1.315
3888.00,7.611852,24.92833,0.000038,24.040332,0.0005,1.315
3890.00,7.612711,24.92906,0.000040,24.040777,0.0006,1.314
3892.00,7.612656,24.92888,0.000040,24.040235,0.0006,1.315
3894.00,7.611849,24.92977,0.000039,24.040232,0.0005,1.314
3896.00,7.610782,24.92970,0.000040,24.040408,0.0005,1.315
3898.00,7.611432,24.92907,0.000040,24.040679,0.0005,1.315
3900.00,7.611488,24.92937,0.000040,24.040986,0.0005,1.315
3902.00,7.610740,24.92998,0.000039,24.041272,0.0005,1.315
3904.00,7.610538,24.93037,0.000040,24.040421,0.0005,1.315
3906.00,7.609775,24.92992,0.000038,24.039923,0.0005,1.315
3908.00,7.609906,24.92974,0.000039,24.040645,0.0005,1.315
3910.00,7.609935,24.93011,0.000038,24.040543,0.0006,1.315
3912.00,7.610048,24.93021,0.000039,24.040346,0.0005,1.315
3914.00,7.610440,24.92915,0.000039,24.039474,0.0005,1.315
3916.00,7.611012,24.92920,0.000040,24.039750,0.0005,1.315
3918.00,7.610596,24.92920,0.000038,24.040490,0.0005,1.315
3920.00,7.610076,24.92822,0.000038,24.040470,0.0005,1.314
3922.00,7.610095,24.92854,0.000039,24.040865,0.0005,1.315
3924.00,7.610237,24.92849,0.000039,24.040303,0.0005,1.315
3926.00,7.610379,24.92864,0.000039,24.040084,0.0006,1.314
3928.00,7.611152,24.92863,0.000039,24.040155,0.0005,1.314
3930.00,7.611671,24.92782,0.000038,24.040819,0.0005,1.315
3932.00,7.610817,24.92792,0.000038,24.040103,0.0005,1.315
3934.00,7.610840,24.92814,0.000038,24.039579,0.0005,1.315
3936.00,7.611404,24.92815,0.000037,24.040781,0.0005,1.315
3938.00,7.611497,24.92857,0.000037,24.040679,0.0005,1.315
3940.00,7.611584,24.92896,0.000038,24.040401,0.0005,1.315
3942.00,7.611457,24.92761,0.000039,24.039759,0.0005,1.314
3944.00,7.611827,24.92747,0.000039,24.039755,0.0005,1.315
3946.00,7.612090,24.92802,0.000039,24.039968,0.0005,1.315
3948.00,7.612694,24.92867,0.000039,24.040206,0.0005,1.315
3950.00,7.612028,24.92817,0.000039,24.040592,0.0005,1.315
3952.00,7.612066,24.92819,0.000038,24.040512,0.0005,1.315
3954.00,7.611453,24.92769,0.000039,24.040672,0.0005,1.315
3956.00,7.611403,24.92824,0.000039,24.041105,0.0005,1.314
3958.00,7.611298,24.92754,0.000039,24.040004,0.0005,1.315
3960.00,7.610999,24.92747,0.000039,24.039964,0.0005,1.314
3962.00,7.611205,24.92833,0.000039,24.039790,0.0005,1.314
3964.00,7.611972,24.92867,0.000038,24.039763,0.0006,1.315
3966.00,7.611478,24.92909,0.000038,24.040083,0.0006,1.315
3968.00,7.611011,24.92952,0.000039,24.039970,0.0005,1.315
3970.00,7.610982,24.92845,0.000039,24.039961,0.0005,1.315
3972.00,7.611526,24.92796,0.000039,24.040014,0.0006,1.315
3974.00,7.611402,24.92767,0.000038,24.040879,0.0006,1.315
3976.00,7.611260,24.92740,0.000039,24.040297,0.0006,1.314
3978.00,7.611523,24.92673,0.000040,24.039974,0.0006,1.315
3980.00,7.610957,24.92743,0.000038,24.040779,0.0006,1.315
3982.00,7.610685,24.92821,0.000039,24.040992,0.0005,1.314
3984.00,7.611176,24.92715,0.000040,24.040257,0.0005,1.314
3986.00,7.610710,24.92710,0.000039,24.040597,0.0005,1.314
3988.00,7.609735,24.92741,0.000040,24.040526,0.0006,1.315
3990.00,7.610780,24.92720,0.000040,24.040821,0.0005,1.314
3992.00,7.610728,24.92676,0.000040,24.040574,0.0006,1.314
3994.00,7.610739,24.92757,0.000040,24.040926,0.0006,1.315
3996.00,7.611094,24.92705,0.000040,24.040517,0.0006,1.315
3998.00,7.610964,24.92721,0.000038,24.040845,0.0005,1.315
4000.00,7.611207,24.92692,0.000039,24.040919,0.0005,1.315
4002.00,7.611642,24.92772,0.000040,24.041421,0.0006,1.315
4004.00,7.612341,24.92700,0.000039,24.040077,0.0006,1.315
4006.00,7.613303,24.92799,0.000039,24.039794,0.0005,1.314
4008.00,7.612819,24.92838,0.000039,24.040330,0.0005,1.315
4010.00,7.612376,24.92795,0.000040,24.040161,0.0006,1.315
4012.00,7.612849,24.92726,0.000040,24.039939,0.0005,1.314
4014.00,7.612534,24.92698,0.000039,24.040648,0.0005,1.315
4016.00,7.612979,24.92752,0.000040,24.040695,0.0005,1.314
4018.00,7.611984,24.92783,0.000039,24.040388,0.0005,1.315
4020.00,7.611370,24.92875,0.000039,24.040245,0.0006,1.315
4022.00,7.610862,24.92792,0.000038,24.040528,0.0005,1.315
4024.00,7.610884,24.92747,0.000038,24.040521,0.0006,1.315
4026.00,7.610790,24.92795,0.000040,24.040315,0.0005,1.315
4028.00,7.610983,24.92786,0.000040,24.040130,0.0005,1.315
4030.00,7.611573,24.92649,0.000039,24.041025,0.0005,1.314
4032.00,7.611915,24.92670,0.000040,24.040603,0.0006,1.314
4034.00,7.611567,24.92716,0.000041,24.039950,0.0005,1.314
4036.00,7.611757,24.92714,0.000040,24.040044,0.0005,1.315
4038.00,7.611534,24.92735,0.000039,24.039792,0.0005,1.315
4040.00,7.611314,24.92727,0.000039,24.040217,0.0005,1.315
4042.00,7.611387,24.92625,0.000039,24.039854,0.0006,1.315
4044.00,7.610721,24.92656,0.000040,24.040139,0.0005,1.314
4046.00,7.610747,24.92683,0.000040,24.041625,0.0005,1.314
4048.00,7.611398,24.92634,0.000039,24.040568,0.0005,1.315
4050.00,7.611548,24.92660,0.000040,24.040879,0.0005,1.314
4052.00,7.611508,24.92771,0.000039,24.040004,0.0005,1.314
4054.00,7.612012,24.92726,0.000040,24.040423,0.0006,1.315
4056.00,7.611664,24.92683,0.000038,24.040439,0.0005,1.315
4058.00,7.611386,24.92667,0.000040,24.041081,0.0005,1.314
4060.00,7.612195,24.92623,0.000039,24.040410,0.0005,1.314
4062.00,7.611760,24.92654,0.000039,24.040961,0.0006,1.314
4064.00,7.611360,24.92633,0.000038,24.040434,0.0005,1.314
4066.00,7.611787,24.92651,0.000039,24.040968,0.0005,1.315
4068.00,7.612097,24.92699,0.000039,24.040894,0.0005,1.315
4070.00,7.612004,24.92662,0.000038,24.040863,0.0005,1.315
4072.00,7.612059,24.92747,0.000038,24.040465,0.0006,1.314
4074.00,7.612246,24.92819,0.000038,24.040465,0.0006,1.314
4076.00,7.611725,24.92882,0.000038,24.041045,0.0005,1.315
4078.00,7.610891,24.92782,0.000039,24.040346,0.0005,1.315
4080.00,7.610887,24.92829,0.000040,24.040379,0.0005,1.314
4082.00,7.611287,24.92860,0.000040,24.039890,0.0005,1.315
4084.00,7.611480,24.92960,0.000041,24.040363,0.0005,1.314
4086.00,7.611953,24.92895,0.000040,24.040601,0.0005,1.314
4088.00,7.612420,24.92963,0.000041,24.039799,0.0006,1.314
4090.00,7.612850,24.92945,0.000040,24.039697,0.0006,1.315
4092.00,7.612382,24.92925,0.000040,24.040894,0.0006,1.314
4094.00,7.612435,24.92862,0.000039,24.040617,0.0005,1.314
4096.00,7.612133,24.92807,0.000040,24.040628,0.0006,1.314
4098.00,7.612081,24.92891,0.000039,24.040955,0.0006,1.315
4100.00,7.612081,24.92771,0.000039,24.040072,0.0006,1.314
4102.00,7.612569,24.92716,0.000041,24.040181,0.0006,1.314
4104.00,7.612419,24.92695,0.000039,24.040479,0.0005,1.315
4106.00,7.612944,24.92648,0.000039,24.040843,0.0006,1.315
4108.00,7.612822,24.92691,0.000038,24.040745,0.0006,1.315
4110.00,7.612258,24.92590,0.000039,24.040952,0.0006,1.315
4112.00,7.611984,24.92615,0.000039,24.040392,0.0005,1.315
4114.00,7.612304,24.92602,0.000038,24.041377,0.0005,1.315
4116.00,7.612003,24.92639,0.000039,24.041081,0.0005,1.315
4118.00,7.612505,24.92639,0.000040,24.040743,0.0006,1.315
4120.00,7.611730,24.92706,0.000040,24.040686,0.0006,1.314
4122.00,7.611764,24.92693,0.000039,24.040254,0.0006,1.315
4124.00,7.612355,24.92692,0.000038,24.041310,0.0006,1.315
4126.00,7.611944,24.92731,0.000040,24.040926,0.0005,1.314
4128.00,7.611566,24.92729,0.000040,24.040903,0.0005,1.314
4130.00,7.611630,24.92819,0.000041,24.041157,0.0005,1.315
4132.00,7.610603,24.92792,0.000040,24.040212,0.0005,1.315
4134.00,7.611494,24.92748,0.000040,24.040039,0.0006,1.314
4136.00,7.612604,24.92780,0.000041,24.041196,0.0006,1.314
4138.00,7.612371,24.92838,0.000042,24.040974,0.0005,1.314
4140.00,7.611986,24.92706,0.000040,24.040097,0.0006,1.315
4142.00,7.611910,24.92697,0.000039,24.040881,0.0006,1.314
4144.00,7.612488,24.92803,0.000038,24.041339,0.0005,1.315
4146.00,7.612704,24.92816,0.000039,24.040912,0.0006,1.315
4148.00,7.612068,24.92781,0.000040,24.040930,0.0006,1.315
4150.00,7.611499,24.92826,0.000040,24.040555,0.0005,1.315
4152.00,7.612264,24.92875,0.000039,24.040805,0.0006,1.315
4154.00,7.612441,24.92854,0.000040,24.040679,0.0006,1.314
4156.00,7.612002,24.92939,0.000041,24.040405,0.0005,1.315
4158.00,7.611748,24.92934,0.000040,24.040479,0.0005,1.315
4160.00,7.611985,24.92941,0.000038,24.040261,0.0006,1.316
4162.00,7.611008,24.92871,0.000039,24.040457,0.0005,1.315
4164.00,7.610844,24.92884,0.000039,24.040797,0.0005,1.315
4166.00,7.611427,24.92873,0.000039,24.041483,0.0006,1.315
4168.00,7.611944,24.92869,0.000041,24.040808,0.0005,1.314
4170.00,7.612473,24.92879,0.000041,24.040285,0.0005,1.315
4172.00,7.612350,24.92837,0.000040,24.041517,0.0006,1.315
4174.00,7.611860,24.92843,0.000040,24.040628,0.0006,1.315
4176.00,7.611762,24.92935,0.000040,24.040694,0.0006,1.315
4178.00,7.611489,24.92948,0.000039,24.040392,0.0006,1.315
4180.00,7.611413,24.93014,0.000040,24.040866,0.0006,1.315
4182.00,7.611262,24.93005,0.000039,24.040692,0.0006,1.314
4184.00,7.610783,24.92977,0.000040,24.040525,0.0006,1.315
4186.00,7.611177,24.93050,0.000039,24.040635,0.0005,1.315
4188.00,7.612064,24.93076,0.000040,24.040968,0.0006,1.315
4190.00,7.612334,24.93104,0.000038,24.040819,0.0006,1.316
4192.00,7.612401,24.93094,0.000039,24.039764,0.0005,1.315
4194.00,7.612234,24.93110,0.000039,24.040854,0.0005,1.315
4196.00,7.612765,24.93145,0.000039,24.040659,0.0005,1.315
4198.00,7.613165,24.93133,0.000040,24.040826,0.0006,1.316
4200.00,7.612828,24.93066,0.000041,24.040635,0.0005,1.315
4202.00,7.612345,24.92985,0.000040,24.040334,0.0006,1.315
@7,12.0000,24.0
4204.00,7.612301,24.93074,0.000039,24.040697,0.0005,1.315
4206.00,7.610431,24.93145,0.000039,24.040657,0.0006,1.315
4208.00,7.604361,24.93085,0.000040,24.041050,0.0005,1.315
4210.00,7.595457,24.93107,0.000038,24.040863,0.0005,1.314
4212.00,7.585084,24.93209,0.000039,24.040186,0.0005,1.315
4214.00,7.576387,24.93078,0.000040,24.040723,0.0006,1.315
4216.00,7.568234,24.93090,0.000041,24.040505,0.0005,1.314
4218.00,7.561109,24.93100,0.000039,24.040874,0.0005,1.316
4220.00,7.556949,24.93004,0.000039,24.040575,0.0005,1.316
4222.00,7.553360,24.92951,0.000037,24.039952,0.0005,1.316
4224.00,7.550560,24.93066,0.000038,24.040515,0.0006,1.317
4226.00,7.548189,24.93171,0.000038,24.040248,0.0006,1.316
4228.00,7.547063,24.93182,0.000039,24.039977,0.0006,1.316
4230.00,7.547518,24.93194,0.000038,24.040868,0.0006,1.317
4232.00,7.553434,24.93126,0.000039,24.040021,0.0006,1.317
4234.00,7.561825,24.93167,0.000037,24.040506,0.0006,1.318
4236.00,7.571521,24.93156,0.000036,24.040686,0.0006,1.317
4238.00,7.579522,24.93100,0.000038,24.040532,0.0006,1.317
4240.00,7.586761,24.93087,0.000039,24.040495,0.0006,1.316
4242.00,7.591591,24.93046,0.000040,24.041434,0.0006,1.316
4244.00,7.594621,24.92993,0.000040,24.040923,0.0006,1.316
4246.00,7.597167,24.93044,0.000040,24.041223,0.0006,1.315
4248.00,7.600125,24.93067,0.000039,24.040686,0.0006,1.316
4250.00,7.602462,24.93040,0.000040,24.039954,0.0006,1.316
4252.00,7.604418,24.93041,0.000039,24.040119,0.0005,1.316
4254.00,7.607259,24.93058,0.000040,24.041017,0.0005,1.316
4256.00,7.610418,24.93089,0.000040,24.040646,0.0005,1.317
4258.00,7.612876,24.93168,0.000040,24.040419,0.0006,1.316
4260.00,7.615850,24.93119,0.000040,24.040675,0.0005,1.316
4262.00,7.618333,24.93171,0.000039,24.040205,0.0005,1.316
4264.00,7.621107,24.93183,0.000040,24.040490,0.0006,1.315
4266.00,7.623460,24.93154,0.000040,24.040372,0.0005,1.315
4268.00,7.625190,24.93098,0.000039,24.041157,0.0006,1.316
4270.00,7.625660,24.93167,0.000039,24.039959,0.0006,1.317
4272.00,7.626623,24.93191,0.000039,24.040392,0.0006,1.316
4274.00,7.627125,24.93216,0.000039,24.041332,0.0006,1.316
4276.00,7.626554,24.93244,0.000039,24.040479,0.0006,1.316
4278.00,7.625377,24.93202,0.000040,24.040846,0.0006,1.316
4280.00,7.624876,24.93148,0.000039,24.040437,0.0006,1.316
4282.00,7.624507,24.93190,0.000039,24.040352,0.0006,1.316
4284.00,7.623258,24.93036,0.000038,24.040286,0.0006,1.316
4286.00,7.621792,24.93042,0.000039,24.039966,0.0006,1.316
4288.00,7.620490,24.93095,0.000040,24.040421,0.0006,1.316
4290.00,7.620006,24.93063,0.000040,24.040821,0.0005,1.316
4292.00,7.621381,24.93018,0.000040,24.040312,0.0005,1.317
4294.00,7.620798,24.92936,0.000039,24.040235,0.0006,1.316
4296.00,7.619486,24.92887,0.000040,24.040328,0.0006,1.316
4298.00,7.619002,24.92908,0.000040,24.040719,0.0006,1.316
4300.00,7.619701,24.92903,0.000039,24.040366,0.0006,1.316
4302.00,7.618349,24.92866,0.000039,24.040617,0.0006,1.316
4304.00,7.617714,24.92861,0.000039,24.041119,0.0006,1.316
4306.00,7.618200,24.92912,0.000040,24.040665,0.0006,1.316
4308.00,7.617404,24.93033,0.000040,24.040795,0.0006,1.316
4310.00,7.617075,24.93046,0.000039,24.041072,0.0005,1.317
4312.00,7.616378,24.92955,0.000039,24.040485,0.0005,1.316
4314.00,7.615802,24.92949,0.000039,24.040435,0.0006,1.317
4316.00,7.615289,24.93099,0.000038,24.040312,0.0005,1.316
4318.00,7.615511,24.93086,0.000039,24.040603,0.0006,1.316
4320.00,7.615845,24.93057,0.000040,24.041085,0.0006,1.317
4322.00,7.615568,24.93077,0.000040,24.040572,0.0006,1.316
4324.00,7.615327,24.93103,0.000040,24.040390,0.0006,1.317
4326.00,7.615234,24.93090,0.000039,24.041035,0.0006,1.317
4328.00,7.614807,24.93082,0.000039,24.040450,0.0006,1.317
4330.00,7.615465,24.93166,0.000039,24.041050,0.0005,1.317
4332.00,7.615885,24.93216,0.000039,24.040546,0.0005,1.317
4334.00,7.615354,24.93245,0.000038,24.040554,0.0005,1.317
4336.00,7.614846,24.93279,0.000039,24.040550,0.0005,1.317
4338.00,7.615023,24.93271,0.000039,24.040910,0.0006,1.316
4340.00,7.614876,24.93250,0.000039,24.040474,0.0005,1.317
4342.00,7.614369,24.93249,0.000038,24.040579,0.0006,1.317
4344.00,7.614448,24.93238,0.000039,24.040414,0.0006,1.317
4346.00,7.614396,24.93233,0.000039,24.040086,0.0005,1.317
4348.00,7.615248,24.93154,0.000039,24.040979,0.0005,1.317
4350.00,7.615217,24.93104,0.000040,24.041256,0.0006,1.316
4352.00,7.614758,24.93100,0.000041,24.040672,0.0006,1.316
4354.00,7.614408,24.93189,0.000040,24.040010,0.0006,1.317
4356.00,7.614534,24.93147,0.000039,24.040834,0.0006,1.317
4358.00,7.615478,24.93204,0.000039,24.040079,0.0006,1.317
4360.00,7.615199,24.93213,0.000040,24.040141,0.0006,1.317
4362.00,7.615057,24.93188,0.000039,24.040905,0.0006,1.317
4364.00,7.615455,24.93121,0.000039,24.040064,0.0006,1.317
4366.00,7.616531,24.93094,0.000039,24.040379,0.0005,1.317
4368.00,7.616065,24.93089,0.000039,24.040859,0.0006,1.317
4370.00,7.616083,24.93050,0.000038,24.040423,0.0006,1.318
4372.00,7.615576,24.93030,0.000040,24.039863,0.0005,1.317
4374.00,7.615593,24.93072,0.000040,24.040905,0.0006,1.317
4376.00,7.615057,24.93015,0.000040,24.041139,0.0006,1.316
4378.00,7.614779,24.93017,0.000040,24.040750,0.0006,1.317
4380.00,7.613591,24.93113,0.000041,24.040563,0.0006,1.317
4382.00,7.613808,24.93146,0.000040,24.041108,0.0006,1.317
4384.00,7.613364,24.93125,0.000039,24.040635,0.0006,1.317
4386.00,7.613904,24.93061,0.000039,24.040639,0.0006,1.317
4388.00,7.614009,24.93216,0.000039,24.040295,0.0006,1.318
4390.00,7.614095,24.93196,0.000038,24.039637,0.0005,1.318
4392.00,7.613852,24.93181,0.000039,24.040715,0.0005,1.318
4394.00,7.613276,24.93161,0.000039,24.040366,0.0006,1.317
4396.00,7.612995,24.93127,0.000039,24.040534,0.0006,1.318
4398.00,7.612969,24.93102,0.000039,24.040950,0.0005,1.318
4400.00,7.612365,24.93073,0.000039,24.040030,0.0006,1.318
4402.00,7.612988,24.93143,0.000040,24.040892,0.0005,1.318
4404.00,7.612887,24.93079,0.000040,24.040566,0.0005,1.318
4406.00,7.613046,24.93124,0.000039,24.040608,0.0006,1.317
4408.00,7.613891,24.93049,0.000040,24.041314,0.0006,1.317
4410.00,7.612791,24.93108,0.000040,24.040848,0.0006,1.318
4412.00,7.612320,24.93136,0.000040,24.040459,0.0006,1.318
4414.00,7.612734,24.93238,0.000040,24.040534,0.0005,1.318
4416.00,7.613711,24.93168,0.000040,24.040710,0.0006,1.318
4418.00,7.613805,24.93212,0.000040,24.040854,0.0006,1.318
4420.00,7.613322,24.93115,0.000040,24.041043,0.0005,1.318
4422.00,7.612901,24.93137,0.000040,24.040966,0.0005,1.318
4424.00,7.613512,24.93136,0.000039,24.040201,0.0005,1.319
4426.00,7.612835,24.93198,0.000039,24.040348,0.0005,1.318
4428.00,7.612319,24.93158,0.000040,24.041232,0.0005,1.318
4430.00,7.611132,24.93080,0.000040,24.040643,0.0005,1.318
4432.00,7.612017,24.93069,0.000040,24.040232,0.0006,1.318
4434.00,7.612799,24.93105,0.000040,24.040717,0.0006,1.318
4436.00,7.613200,24.93163,0.000039,24.040495,0.0006,1.319
4438.00,7.613705,24.93196,0.000040,24.040628,0.0006,1.318
4440.00,7.613301,24.93228,0.000040,24.040814,0.0006,1.318
4442.00,7.614186,24.93220,0.000041,24.040550,0.0006,1.318
4444.00,7.614362,24.93282,0.000041,24.040699,0.0006,1.318
4446.00,7.613176,24.93233,0.000040,24.041115,0.0006,1.318
4448.00,7.613170,24.93229,0.000041,24.040745,0.0006,1.318
4450.00,7.612908,24.93190,0.000040,24.040194,0.0006,1.318
4452.00,7.613883,24.93311,0.000038,24.040534,0.0005,1.319
4454.00,7.613492,24.93326,0.000039,24.040841,0.0006,1.319
4456.00,7.613131,24.93418,0.000039,24.040501,0.0006,1.318
4458.00,7.613060,24.93275,0.000039,24.040637,0.0006,1.319
4460.00,7.613443,24.93331,0.000039,24.041148,0.0006,1.318
4462.00,7.613748,24.93313,0.000040,24.039948,0.0005,1.318
4464.00,7.612894,24.93248,0.000039,24.040528,0.0006,1.319
4466.00,7.612742,24.93239,0.000039,24.041081,0.0006,1.318
4468.00,7.612713,24.93305,0.000039,24.040272,0.0006,1.318
4470.00,7.613225,24.93258,0.000041,24.040030,0.0006,1.318
4472.00,7.614045,24.93229,0.000040,24.040466,0.0006,1.318
4474.00,7.614731,24.93216,0.000040,24.040694,0.0006,1.319
4476.00,7.614326,24.93134,0.000041,24.040586,0.0006,1.318
4478.00,7.613366,24.93166,0.000040,24.040428,0.0006,1.319
4480.00,7.613031,24.93178,0.000038,24.040652,0.0006,1.319
4482.00,7.613019,24.93330,0.000038,24.040475,0.0006,1.319
4484.00,7.612564,24.93325,0.000040,24.040955,0.0005,1.318
4486.00,7.613099,24.93221,0.000040,24.040897,0.0005,1.318
4488.00,7.612916,24.93322,0.000041,24.040303,0.0006,1.319
4490.00,7.612492,24.93350,0.000041,24.040432,0.0006,1.319
4492.00,7.611590,24.93387,0.000040,24.040801,0.0006,1.319
4494.00,7.611018,24.93410,0.000039,24.041132,0.0006,1.319
4496.00,7.611503,24.93429,0.000039,24.040725,0.0006,1.319
4498.00,7.611828,24.93479,0.000039,24.040530,0.0006,1.319
4500.00,7.612252,24.93356,0.000040,24.040917,0.0005,1.319
4502.00,7.612660,24.93362,0.000039,24.040488,0.0006,1.318
4504.00,7.612682,24.93372,0.000039,24.040283,0.0006,1.319
4506.00,7.613404,24.93423,0.000040,24.040545,0.0006,1.319
4508.00,7.613396,24.93279,0.000039,24.040532,0.0006,1.320
4510.00,7.612920,24.93302,0.000038,24.040310,0.0005,1.319
4512.00,7.613033,24.93340,0.000039,24.040612,0.0006,1.319
4514.00,7.613441,24.93183,0.000040,24.039879,0.0006,1.319
4516.00,7.613484,24.93136,0.000039,24.040734,0.0006,1.319
4518.00,7.614204,24.93133,0.000039,24.041037,0.0006,1.320
4520.00,7.613870,24.93117,0.000038,24.040775,0.0006,1.320
4522.00,7.613844,24.93156,0.000039,24.040692,0.0006,1.319
4524.00,7.613594,24.93145,0.000040,24.040350,0.0006,1.319
4526.00,7.614096,24.93212,0.000040,24.039950,0.0006,1.319
4528.00,7.613733,24.93230,0.000039,24.040214,0.0006,1.320
4530.00,7.613719,24.93167,0.000039,24.040752,0.0006,1.319
4532.00,7.613321,24.93106,0.000039,24.040023,0.0006,1.319
4534.00,7.612722,24.93153,0.000040,24.040363,0.0006,1.319
4536.00,7.612463,24.93070,0.000040,24.040741,0.0006,1.319
4538.00,7.613301,24.93041,0.000040,24.040201,0.0006,1.319
4540.00,7.612990,24.93179,0.000041,24.041026,0.0006,1.319
4542.00,7.612061,24.93137,0.000040,24.041057,0.0006,1.319
4544.00,7.611998,24.93170,0.000040,24.040299,0.0005,1.319
4546.00,7.611414,24.93170,0.000041,24.040454,0.0005,1.320
4548.00,7.611943,24.93227,0.000039,24.040928,0.0006,1.320
4550.00,7.612806,24.93140,0.000039,24.040375,0.0006,1.320
4552.00,7.612100,24.93258,0.000038,24.040205,0.0005,1.320
4554.00,7.611985,24.93272,0.000039,24.040463,0.0005,1.320
4556.00,7.612096,24.93225,0.000041,24.040934,0.0006,1.320
4558.00,7.612992,24.93204,0.000040,24.040734,0.0006,1.320
4560.00,7.613601,24.93281,0.000040,24.040983,0.0006,1.320
4562.00,7.613929,24.93350,0.000040,24.040972,0.0006,1.320
4564.00,7.613343,24.93375,0.000038,24.040557,0.0006,1.320
4566.00,7.613653,24.93255,0.000039,24.040297,0.0006,1.319
4568.00,7.613516,24.93460,0.000040,24.040843,0.0005,1.320
4570.00,7.613266,24.93450,0.000040,24.040715,0.0005,1.320
4572.00,7.612789,24.93399,0.000040,24.040230,0.0005,1.320
4574.00,7.612450,24.93228,0.000039,24.040963,0.0006,1.320
4576.00,7.612747,24.93251,0.000039,24.040785,0.0006,1.320
4578.00,7.613095,24.93230,0.000039,24.040004,0.0006,1.320
4580.00,7.612856,24.93350,0.000039,24.040425,0.0005,1.320
4582.00,7.613067,24.93316,0.000039,24.039895,0.0006,1.320
4584.00,7.613077,24.93302,0.000039,24.041357,0.0005,1.319
4586.00,7.612871,24.93336,0.000039,24.039961,0.0005,1.321
4588.00,7.612916,24.93371,0.000039,24.040135,0.0006,1.320
4590.00,7.612918,24.93329,0.000039,24.040288,0.0006,1.321
4592.00,7.613402,24.93282,0.000039,24.040034,0.0006,1.320
4594.00,7.613357,24.93310,0.000039,24.041154,0.0005,1.320
4596.00,7.612690,24.93160,0.000040,24.040714,0.0005,1.320
4598.00,7.612459,24.93282,0.000039,24.040361,0.0005,1.320
4600.00,7.612230,24.93296,0.000039,24.040503,0.0006,1.321
4602.00,7.612344,24.93372,0.000039,24.041188,0.0006,1.320
4604.00,7.611891,24.93309,0.000039,24.040794,0.0006,1.321
4606.00,7.612083,24.93316,0.000039,24.040217,0.0006,1.321
4608.00,7.612589,24.93369,0.000040,24.040494,0.0005,1.320
4610.00,7.611650,24.93362,0.000040,24.040226,0.0006,1.321
4612.00,7.611854,24.93307,0.000041,24.041028,0.0006,1.321
4614.00,7.612887,24.93298,0.000040,24.040932,0.0006,1.320
4616.00,7.613656,24.93309,0.000041,24.040466,0.0006,1.320
4618.00,7.614769,24.93182,0.000039,24.040372,0.0005,1.321
4620.00,7.614054,24.93198,0.000040,24.040866,0.0006,1.320
4622.00,7.613583,24.93300,0.000040,24.040565,0.0006,1.321
4624.00,7.614206,24.93392,0.000039,24.040914,0.0006,1.321
4626.00,7.614494,24.93339,0.000038,24.040405,0.0006,1.321
4628.00,7.615097,24.93337,0.000039,24.040092,0.0006,1.321
4630.00,7.615741,24.93411,0.000040,24.040810,0.0006,1.321
4632.00,7.615151,24.93350,0.000039,24.040541,0.0006,1.321
4634.00,7.614434,24.93378,0.000039,24.040745,0.0006,1.320
4636.00,7.615300,24.93393,0.000041,24.040521,0.0006,1.321
4638.00,7.615029,24.93277,0.000039,24.040830,0.0006,1.321
4640.00,7.613978,24.93296,0.000040,24.040546,0.0006,1.321
4642.00,7.612535,24.93317,0.000039,24.041170,0.0006,1.320
4644.00,7.612462,24.93279,0.000041,24.041814,0.0006,1.321
4646.00,7.611941,24.93196,0.000039,24.040785,0.0006,1.321
4648.00,7.611649,24.93202,0.000039,24.040821,0.0006,1.320
4650.00,7.612389,24.93185,0.000039,24.040970,0.0006,1.321
4652.00,7.612386,24.93282,0.000040,24.041183,0.0006,1.321
4654.00,7.612231,24.93229,0.000040,24.040666,0.0006,1.321
4656.00,7.613087,24.93231,0.000041,24.040463,0.0006,1.321
4658.00,7.613015,24.93268,0.000041,24.040475,0.0006,1.321
4660.00,7.612254,24.93233,0.000041,24.041432,0.0006,1.321
4662.00,7.611771,24.93163,0.000040,24.040994,0.0005,1.321
4664.00,7.612221,24.93102,0.000041,24.040645,0.0006,1.321
4666.00,7.613053,24.93125,0.000039,24.040461,0.0006,1.322
4668.00,7.612544,24.93086,0.000039,24.041405,0.0006,1.322
4670.00,7.612734,24.93048,0.000039,24.041141,0.0006,1.321
4672.00,7.612811,24.93060,0.000041,24.040486,0.0006,1.321
4674.00,7.612621,24.93021,0.000040,24.041352,0.0006,1.322
4676.00,7.613182,24.93102,0.000039,24.040390,0.0006,1.322
4678.00,7.613552,24.93118,0.000039,24.040763,0.0006,1.321
4680.00,7.613904,24.93091,0.000039,24.041590,0.0006,1.321
4682.00,7.613507,24.93083,0.000040,24.040894,0.0005,1.321
4684.00,7.613256,24.93168,0.000041,24.040675,0.0006,1.321
4686.00,7.612788,24.93225,0.000040,24.040594,0.0006,1.323
4688.00,7.613787,24.93267,0.000039,24.040534,0.0006,1.322
4690.00,7.613784,24.93250,0.000039,24.041261,0.0006,1.322
4692.00,7.613240,24.93307,0.000038,24.039768,0.0006,1.322
4694.00,7.612221,24.93192,0.000038,24.040899,0.0006,1.323
4696.00,7.612550,24.93123,0.000039,24.040723,0.0006,1.322
4698.00,7.612279,24.93239,0.000039,24.041090,0.0006,1.322
4700.00,7.612351,24.93267,0.000040,24.040535,0.0006,1.322
4702.00,7.612938,24.93182,0.000040,24.041026,0.0006,1.322
4704.00,7.613290,24.93165,0.000040,24.040705,0.0006,1.323
4706.00,7.612473,24.93242,0.000040,24.041181,0.0006,1.323
4708.00,7.612737,24.93121,0.000039,24.041392,0.0006,1.322
4710.00,7.613470,24.93143,0.000040,24.040735,0.0006,1.322
4712.00,7.614161,24.93200,0.000040,24.039670,0.0006,1.322
4714.00,7.613589,24.93260,0.000040,24.040139,0.0006,1.323
4716.00,7.613232,24.93131,0.000041,24.040863,0.0006,1.322
4718.00,7.612929,24.93074,0.000040,24.040846,0.0006,1.323
4720.00,7.612837,24.93175,0.000039,24.040557,0.0006,1.323
4722.00,7.614031,24.93170,0.000039,24.040855,0.0006,1.323
4724.00,7.614004,24.93236,0.000040,24.040983,0.0006,1.323
4726.00,7.614050,24.93219,0.000040,24.040325,0.0005,1.323
4728.00,7.612977,24.93110,0.000040,24.040517,0.0006,1.322
4730.00,7.611685,24.93245,0.000041,24.040999,0.0006,1.322
4732.00,7.611482,24.93164,0.000040,24.040485,0.0006,1.323
4734.00,7.611952,24.93080,0.000040,24.040845,0.0006,1.323
4736.00,7.611782,24.93129,0.000039,24.041065,0.0006,1.323
4738.00,7.611651,24.93070,0.000040,24.040557,0.0006,1.323
4740.00,7.612164,24.93179,0.000040,24.041063,0.0006,1.322
4742.00,7.612608,24.93250,0.000039,24.040154,0.0006,1.323
4744.00,7.613188,24.93096,0.000039,24.040725,0.0006,1.323
4746.00,7.612512,24.93031,0.000039,24.041148,0.0006,1.323
4748.00,7.611968,24.92975,0.000040,24.040765,0.0006,1.323
4750.00,7.611513,24.92957,0.000039,24.040475,0.0006,1.323
4752.00,7.611997,24.93039,0.000039,24.041183,0.0006,1.323
4754.00,7.613223,24.93026,0.000040,24.040559,0.0006,1.323
4756.00,7.613362,24.93003,0.000040,24.041061,0.0005,1.323
4758.00,7.613972,24.93052,0.000041,24.040497,0.0005,1.323
4760.00,7.614152,24.93085,0.000041,24.041505,0.0006,1.323
4762.00,7.614609,24.92950,0.000039,24.041035,0.0006,1.323
4764.00,7.614284,24.93030,0.000039,24.040405,0.0006,1.323
4766.00,7.614809,24.93114,0.000040,24.041045,0.0006,1.323
4768.00,7.614668,24.93073,0.000041,24.040561,0.0006,1.323
4770.00,7.613810,24.93156,0.000041,24.041741,0.0006,1.322
4772.00,7.613621,24.93136,0.000040,24.040663,0.0006,1.323
4774.00,7.613372,24.93212,0.000040,24.041137,0.0006,1.323
4776.00,7.612497,24.93316,0.000039,24.041181,0.0006,1.323
4778.00,7.612532,24.93210,0.000039,24.041432,0.0006,1.323
4780.00,7.613764,24.93208,0.000041,24.040914,0.0006,1.323
4782.00,7.614224,24.93259,0.000041,24.040632,0.0006,1.324
4784.00,7.613436,24.93279,0.000039,24.040797,0.0006,1.323
4786.00,7.613355,24.93336,0.000039,24.040501,0.0006,1.323
4788.00,7.613675,24.93259,0.000039,24.040397,0.0006,1.323
4790.00,7.613487,24.93297,0.000040,24.040717,0.0006,1.324
4792.00,7.613602,24.93214,0.000041,24.040694,0.0006,1.324
4794.00,7.613967,24.93271,0.000040,24.041034,0.0006,1.324
4796.00,7.614551,24.93378,0.000040,24.041299,0.0007,1.324
4798.00,7.613954,24.93361,0.000042,24.041055,0.0006,1.323
4800.00,7.613772,24.93361,0.000042,24.041097,0.0006,1.324
4802.00,7.613416,24.93396,0.000039,24.041374,0.0006,1.324
@8,12.0000,24.0
4804.00,7.613092,24.93344,0.000040,24.041365,0.0006,1.324
4806.00,7.612002,24.93369,0.000041,24.041181,0.0006,1.323
4808.00,7.606086,24.93287,0.000042,24.040766,0.0006,1.323
4810.00,7.597085,24.93253,0.000041,24.040048,0.0006,1.323
4812.00,7.586928,24.93222,0.000041,24.040310,0.0006,1.323
4814.00,7.577844,24.93308,0.000041,24.040655,0.0006,1.322
4816.00,7.569322,24.93290,0.000041,24.041128,0.0006,1.323
4818.00,7.561764,24.93420,0.000041,24.041803,0.0006,1.324
4820.00,7.557695,24.93272,0.000040,24.041186,0.0006,1.324
4822.00,7.556254,24.93226,0.000040,24.041634,0.0006,1.325
4824.00,7.553546,24.93222,0.000039,24.041037,0.0006,1.325
4826.00,7.551748,24.93305,0.000038,24.041186,0.0006,1.325
4828.00,7.548900,24.93241,0.000039,24.040901,0.0006,1.325
4830.00,7.549854,24.93249,0.000039,24.040935,0.0006,1.325
4832.00,7.555609,24.93392,0.000038,24.040632,0.0006,1.325
4834.00,7.565107,24.93436,0.000038,24.040455,0.0006,1.326
4836.00,7.576163,24.93376,0.000039,24.041294,0.0006,1.326
4838.00,7.584287,24.93254,0.000038,24.040839,0.0006,1.325
4840.00,7.591535,24.93222,0.000039,24.040514,0.0006,1.325
4842.00,7.596992,24.93297,0.000041,24.040243,0.0006,1.325
4844.00,7.599658,24.93275,0.000040,24.040886,0.0006,1.325
4846.00,7.600767,24.93314,0.000041,24.041123,0.0006,1.325
4848.00,7.602838,24.93260,0.000041,24.040872,0.0006,1.325
4850.00,7.605054,24.93243,0.000040,24.040977,0.0006,1.324
4852.00,7.606767,24.93283,0.000039,24.040412,0.0006,1.324
4854.00,7.608798,24.93391,0.000041,24.040274,0.0006,1.324
4856.00,7.610108,24.93335,0.000042,24.041754,0.0006,1.324
4858.00,7.612545,24.93237,0.000041,24.040785,0.0006,1.325
4860.00,7.614509,24.93303,0.000041,24.040694,0.0006,1.324
4862.00,7.617821,24.93262,0.000040,24.040234,0.0005,1.324
4864.00,7.619569,24.93284,0.000039,24.041155,0.0005,1.324
4866.00,7.622504,24.93303,0.000041,24.040523,0.0006,1.324
4868.00,7.624596,24.93262,0.000042,24.041212,0.0006,1.324
4870.00,7.624758,24.93125,0.000042,24.040874,0.0006,1.324
4872.00,7.624290,24.93150,0.000041,24.041061,0.0006,1.325
4874.00,7.624105,24.93248,0.000040,24.040499,0.0006,1.324
4876.00,7.624603,24.93243,0.000040,24.040134,0.0006,1.324
4878.00,7.624667,24.93390,0.000040,24.040465,0.0007,1.325
4880.00,7.623122,24.93364,0.000038,24.040168,0.0006,1.325
4882.00,7.621605,24.93369,0.000039,24.040625,0.0006,1.325
4884.00,7.621527,24.93353,0.000040,24.040339,0.0006,1.324
4886.00,7.621661,24.93266,0.000041,24.040812,0.0006,1.324
4888.00,7.621140,24.93271,0.000040,24.041070,0.0006,1.324
4890.00,7.620987,24.93313,0.000041,24.040685,0.0006,1.324
4892.00,7.621057,24.93306,0.000040,24.040665,0.0006,1.325
4894.00,7.620892,24.93280,0.000040,24.041123,0.0006,1.325
4896.00,7.620338,24.93190,0.000041,24.040865,0.0006,1.325
4898.00,7.618699,24.93195,0.000039,24.041354,0.0006,1.325
4900.00,7.618413,24.93128,0.000040,24.041032,0.0006,1.324
4902.00,7.618401,24.93084,0.000040,24.040645,0.0006,1.325
4904.00,7.617822,24.93188,0.000040,24.040790,0.0006,1.325
4906.00,7.617711,24.93123,0.000041,24.040959,0.0006,1.324
4908.00,7.617452,24.93142,0.000040,24.040348,0.0006,1.325
4910.00,7.617259,24.93202,0.000041,24.040506,0.0006,1.325
4912.00,7.617157,24.93215,0.000040,24.040655,0.0006,1.325
4914.00,7.616715,24.93282,0.000040,24.040810,0.0006,1.325
4916.00,7.616822,24.93227,0.000040,24.040663,0.0006,1.325
4918.00,7.617234,24.93221,0.000040,24.040941,0.0006,1.325
4920.00,7.617819,24.93197,0.000041,24.040863,0.0006,1.325
4922.00,7.617354,24.93154,0.000041,24.040963,0.0006,1.325
4924.00,7.618540,24.93108,0.000041,24.041690,0.0006,1.325
4926.00,7.618727,24.93104,0.000039,24.041719,0.0006,1.325
4928.00,7.618550,24.93166,0.000041,24.041077,0.0006,1.325
4930.00,7.617279,24.93205,0.000042,24.041296,0.0006,1.326
4932.00,7.617174,24.93126,0.000040,24.040981,0.0006,1.325
4934.00,7.616984,24.92985,0.000041,24.040386,0.0006,1.326
4936.00,7.616174,24.93060,0.000041,24.040497,0.0006,1.325
4938.00,7.616283,24.93107,0.000041,24.040735,0.0006,1.325
4940.00,7.615914,24.93174,0.000039,24.040888,0.0006,1.326
4942.00,7.616064,24.93188,0.000039,24.040266,0.0006,1.326
4944.00,7.616084,24.93205,0.000039,24.040552,0.0006,1.325
4946.00,7.615272,24.93226,0.000040,24.040488,0.0006,1.325
4948.00,7.614430,24.93176,0.000041,24.041279,0.0006,1.325
4950.00,7.614824,24.93120,0.000040,24.040663,0.0006,1.325
4952.00,7.615724,24.93118,0.000040,24.040350,0.0006,1.325
4954.00,7.615545,24.93123,0.000040,24.039904,0.0006,1.326
4956.00,7.615676,24.93126,0.000039,24.040152,0.0006,1.325
4958.00,7.614645,24.93090,0.000039,24.040630,0.0006,1.325
4960.00,7.614705,24.93118,0.000040,24.041008,0.0006,1.326
4962.00,7.615549,24.93076,0.000040,24.040730,0.0006,1.326
4964.00,7.615101,24.93089,0.000040,24.041068,0.0005,1.326
4966.00,7.614463,24.93233,0.000040,24.040328,0.0006,1.326
4968.00,7.615102,24.93217,0.000039,24.040366,0.0006,1.326
4970.00,7.616558,24.93241,0.000039,24.040161,0.0006,1.326
4972.00,7.617169,24.93304,0.000040,24.040881,0.0006,1.327
4974.00,7.616238,24.93218,0.000040,24.040925,0.0006,1.327
4976.00,7.615455,24.93237,0.000040,24.041390,0.0006,1.325
4978.00,7.615708,24.93188,0.000040,24.040512,0.0006,1.326
4980.00,7.616052,24.93200,0.000040,24.041150,0.0006,1.326
4982.00,7.616701,24.93235,0.000041,24.040752,0.0006,1.326
4984.00,7.616082,24.93244,0.000040,24.040686,0.0006,1.327
4986.00,7.615029,24.93235,0.000040,24.041236,0.0006,1.326
4988.00,7.613819,24.93163,0.000041,24.040546,0.0006,1.326
4990.00,7.612711,24.93231,0.000042,24.041272,0.0006,1.326
4992.00,7.612765,24.93382,0.000042,24.040734,0.0006,1.326
4994.00,7.613371,24.93273,0.000041,24.040081,0.0006,1.326
4996.00,7.614039,24.93377,0.000039,24.040555,0.0006,1.326
4998.00,7.614222,24.93372,0.000041,24.040366,0.0006,1.326
5000.00,7.614485,24.93256,0.000040,24.041236,0.0006,1.326
5002.00,7.615277,24.93293,0.000041,24.040935,0.0006,1.327
5004.00,7.614654,24.93297,0.000040,24.040857,0.0006,1.326
5006.00,7.614422,24.93298,0.000040,24.040828,0.0006,1.326
5008.00,7.613653,24.93192,0.000042,24.040775,0.0006,1.326
5010.00,7.612690,24.93245,0.000041,24.040752,0.0006,1.327
5012.00,7.613176,24.93292,0.000040,24.040979,0.0006,1.326
5014.00,7.614095,24.93383,0.000041,24.041230,0.0006,1.326
5016.00,7.614642,24.93432,0.000041,24.040746,0.0006,1.326
5018.00,7.614031,24.93382,0.000040,24.041436,0.0006,1.326
5020.00,7.614513,24.93245,0.000040,24.041297,0.0006,1.326
5022.00,7.614037,24.93213,0.000040,24.041025,0.0006,1.326
5024.00,7.614413,24.93202,0.000041,24.040712,0.0006,1.327
5026.00,7.615483,24.93299,0.000041,24.040530,0.0006,1.327
5028.00,7.615666,24.93279,0.000041,24.040486,0.0006,1.327
5030.00,7.615963,24.93295,0.000041,24.040843,0.0006,1.326
5032.00,7.615444,24.93301,0.000039,24.040783,0.0006,1.327
5034.00,7.615123,24.93299,0.000040,24.041265,0.0006,1.327
5036.00,7.615438,24.93302,0.000040,24.040935,0.0006,1.326
5038.00,7.614878,24.93259,0.000040,24.040983,0.0006,1.327
5040.00,7.614970,24.93262,0.000041,24.041150,0.0006,1.327
5042.00,7.614755,24.93310,0.000041,24.040675,0.0006,1.327
5044.00,7.614705,24.93230,0.000040,24.040845,0.0006,1.326
5046.00,7.614598,24.93298,0.000041,24.041088,0.0006,1.326
5048.00,7.614122,24.93240,0.000040,24.040852,0.0006,1.327
5050.00,7.614483,24.93288,0.000040,24.040950,0.0006,1.326
5052.00,7.614138,24.93386,0.000040,24.041301,0.0006,1.327
5054.00,7.613213,24.93350,0.000040,24.040894,0.0006,1.327
5056.00,7.614286,24.93389,0.000041,24.041057,0.0006,1.326
5058.00,7.614139,24.93334,0.000041,24.040137,0.0006,1.327
5060.00,7.613810,24.93294,0.000039,24.040797,0.0006,1.327
5062.00,7.612997,24.93291,0.000040,24.041137,0.0006,1.327
5064.00,7.613661,24.93418,0.000040,24.040095,0.0006,1.326
5066.00,7.614243,24.93408,0.000040,24.040972,0.0006,1.327
5068.00,7.614675,24.93349,0.000040,24.040725,0.0006,1.328
5070.00,7.615054,24.93358,0.000040,24.040515,0.0006,1.327
5072.00,7.614753,24.93316,0.000041,24.040948,0.0006,1.327
5074.00,7.615597,24.93333,0.000040,24.040641,0.0006,1.327
5076.00,7.615727,24.93193,0.000040,24.040875,0.0006,1.327
5078.00,7.615811,24.93321,0.000040,24.040595,0.0006,1.327
5080.00,7.615478,24.93250,0.000041,24.041152,0.0006,1.327
5082.00,7.614903,24.93295,0.000041,24.041274,0.0006,1.327
5084.00,7.614869,24.93271,0.000041,24.041105,0.0006,1.327
5086.00,7.614001,24.93309,0.000041,24.040974,0.0006,1.327
5088.00,7.612854,24.93363,0.000040,24.040952,0.0006,1.328
5090.00,7.614108,24.93299,0.000040,24.041203,0.0006,1.327
5092.00,7.614121,24.93177,0.000040,24.040332,0.0006,1.328
5094.00,7.614304,24.93158,0.000041,24.040941,0.0006,1.327
5096.00,7.614174,24.93168,0.000041,24.040590,0.0006,1.327
5098.00,7.613595,24.93227,0.000042,24.041408,0.0006,1.327
5100.00,7.612999,24.93197,0.000040,24.041354,0.0006,1.327
5102.00,7.612363,24.93165,0.000040,24.040303,0.0006,1.327
5104.00,7.612716,24.93157,0.000041,24.040905,0.0006,1.327
5106.00,7.612409,24.93148,0.000040,24.040961,0.0006,1.328
5108.00,7.612491,24.93085,0.000040,24.041005,0.0006,1.328
5110.00,7.613175,24.93232,0.000040,24.040361,0.0006,1.327
5112.00,7.612474,24.93207,0.000042,24.040459,0.0007,1.327
5114.00,7.613291,24.93157,0.000040,24.041381,0.0006,1.328
5116.00,7.613859,24.93166,0.000039,24.040974,0.0006,1.328
5118.00,7.613206,24.93245,0.000039,24.040937,0.0006,1.328
5120.00,7.613778,24.93180,0.000040,24.040623,0.0006,1.328
5122.00,7.613684,24.93162,0.000042,24.040781,0.0006,1.328
5124.00,7.613547,24.93154,0.000041,24.041055,0.0006,1.328
5126.00,7.613372,24.93213,0.000040,24.040408,0.0005,1.328
5128.00,7.613454,24.93137,0.000040,24.041265,0.0006,1.327
5130.00,7.613069,24.93205,0.000040,24.040992,0.0006,1.328
5132.00,7.612853,24.93154,0.000040,24.040874,0.0006,1.328
5134.00,7.613061,24.93090,0.000039,24.040999,0.0006,1.328
5136.00,7.614219,24.93153,0.000040,24.041061,0.0006,1.328
5138.00,7.613719,24.93188,0.000040,24.040455,0.0006,1.327
5140.00,7.612952,24.93246,0.000040,24.041181,0.0006,1.328
5142.00,7.613587,24.93196,0.000040,24.040570,0.0006,1.328
5144.00,7.614360,24.93122,0.000041,24.040790,0.0006,1.329
5146.00,7.614739,24.93178,0.000039,24.041281,0.0006,1.329
5148.00,7.614678,24.93151,0.000039,24.040890,0.0006,1.329
5150.00,7.614335,24.93160,0.000039,24.040979,0.0006,1.328
5152.00,7.614991,24.93225,0.000041,24.041357,0.0006,1.328
5154.00,7.613759,24.93200,0.000040,24.040703,0.0006,1.328
5156.00,7.613352,24.93165,0.000041,24.040988,0.0006,1.328
5158.00,7.613507,24.93117,0.000041,24.040354,0.0006,1.329
5160.00,7.613375,24.93097,0.000040,24.040601,0.0006,1.328
5162.00,7.613791,24.93095,0.000041,24.040797,0.0006,1.329
5164.00,7.614011,24.93143,0.000039,24.040468,0.0006,1.328
5166.00,7.613948,24.93134,0.000041,24.041330,0.0006,1.328
5168.00,7.613859,24.93136,0.000041,24.040274,0.0006,1.328
5170.00,7.614228,24.93198,0.000040,24.040059,0.0006,1.329
5172.00,7.613368,24.93143,0.000040,24.040174,0.0006,1.328
5174.00,7.613695,24.93168,0.000040,24.041301,0.0006,1.328
5176.00,7.613969,24.93067,0.000040,24.041075,0.0006,1.329
5178.00,7.613641,24.93091,0.000040,24.040699,0.0006,1.329
5180.00,7.613739,24.93214,0.000040,24.040645,0.0006,1.329
5182.00,7.614401,24.93049,0.000039,24.040632,0.0006,1.329
5184.00,7.613849,24.92990,0.000038,24.040877,0.0006,1.329
5186.00,7.613976,24.93090,0.000039,24.040783,0.0006,1.329
5188.00,7.614250,24.93096,0.000040,24.041172,0.0006,1.328
5190.00,7.613776,24.92978,0.000041,24.041137,0.0006,1.329
5192.00,7.613350,24.93135,0.000041,24.040505,0.0006,1.329
5194.00,7.614238,24.93078,0.000040,24.041194,0.0006,1.329
5196.00,7.614071,24.93116,0.000039,24.040519,0.0006,1.329
5198.00,7.614380,24.93169,0.000040,24.041610,0.0006,1.328
5200.00,7.613472,24.93099,0.000040,24.041021,0.0006,1.328
5202.00,7.613418,24.93028,0.000040,24.041006,0.0006,1.328
5204.00,7.613190,24.93004,0.000041,24.041497,0.0006,1.329
5206.00,7.612676,24.92951,0.000040,24.041157,0.0006,1.329
5208.00,7.612756,24.93007,0.000040,24.040405,0.0006,1.329
5210.00,7.612958,24.92955,0.000041,24.040064,0.0006,1.329
5212.00,7.613263,24.93012,0.000040,24.040863,0.0006,1.329
5214.00,7.613704,24.92966,0.000040,24.040525,0.0006,1.329
5216.00,7.613833,24.92974,0.000040,24.040770,0.0006,1.329
5218.00,7.613506,24.92953,0.000040,24.041054,0.0006,1.329
5220.00,7.614430,24.93038,0.000040,24.041266,0.0006,1.328
5222.00,7.615181,24.93061,0.000039,24.040781,0.0006,1.329
5224.00,7.615253,24.93224,0.000041,24.041461,0.0006,1.330
5226.00,7.614264,24.93178,0.000041,24.041183,0.0005,1.329
5228.00,7.613808,24.93191,0.000039,24.040957,0.0006,1.328
5230.00,7.613600,24.93121,0.000040,24.040934,0.0006,1.329
5232.00,7.612680,24.93079,0.000040,24.042023,0.0006,1.329
5234.00,7.614037,24.92945,0.000041,24.041374,0.0006,1.329
5236.00,7.614624,24.92902,0.000040,24.041252,0.0006,1.329
5238.00,7.613794,24.92938,0.000039,24.041072,0.0006,1.330
5240.00,7.613248,24.92903,0.000039,24.040012,0.0006,1.329
5242.00,7.613436,24.92969,0.000039,24.040735,0.0006,1.329
5244.00,7.614114,24.93002,0.000039,24.041661,0.0006,1.329
5246.00,7.614684,24.93032,0.000040,24.040286,0.0006,1.329
5248.00,7.614799,24.93082,0.000040,24.039755,0.0006,1.329
5250.00,7.614415,24.92999,0.000040,24.039854,0.0006,1.329
5252.00,7.614820,24.93030,0.000040,24.040646,0.0006,1.329
5254.00,7.614421,24.93022,0.000040,24.040783,0.0006,1.329
5256.00,7.614686,24.92955,0.000039,24.040859,0.0006,1.329
5258.00,7.614759,24.92992,0.000041,24.041476,0.0006,1.330
5260.00,7.613538,24.93007,0.000040,24.040390,0.0006,1.330
5262.00,7.613235,24.93042,0.000040,24.040463,0.0006,1.329
5264.00,7.612519,24.93014,0.000040,24.040430,0.0006,1.329
5266.00,7.612100,24.92912,0.000039,24.039819,0.0006,1.329
5268.00,7.611659,24.92961,0.000040,24.040612,0.0006,1.330
5270.00,7.611646,24.93130,0.000040,24.040388,0.0006,1.330
5272.00,7.613088,24.93196,0.000040,24.040599,0.0006,1.330
5274.00,7.613802,24.93029,0.000039,24.041063,0.0006,1.330
5276.00,7.613784,24.92982,0.000039,24.040806,0.0006,1.330
5278.00,7.614199,24.93043,0.000040,24.040750,0.0006,1.330
5280.00,7.614064,24.93085,0.000040,24.040494,0.0006,1.330
5282.00,7.613790,24.93047,0.000040,24.040677,0.0006,1.330
5284.00,7.613804,24.92998,0.000040,24.040363,0.0006,1.330
5286.00,7.613236,24.93023,0.000041,24.040685,0.0006,1.330
5288.00,7.613631,24.93121,0.000041,24.040741,0.0006,1.330
5290.00,7.613483,24.93015,0.000040,24.041066,0.0006,1.330
5292.00,7.612750,24.93055,0.000040,24.041703,0.0005,1.330
5294.00,7.612682,24.93067,0.000040,24.040655,0.0006,1.330
5296.00,7.612929,24.93131,0.000040,24.040679,0.0006,1.331
5298.00,7.614267,24.93162,0.000040,24.040359,0.0006,1.330
5300.00,7.614408,24.93099,0.000042,24.040472,0.0006,1.330
5302.00,7.614130,24.93038,0.000040,24.040875,0.0006,1.330
5304.00,7.614484,24.93091,0.000041,24.040628,0.0006,1.331
5306.00,7.613770,24.93106,0.000041,24.040452,0.0006,1.330
5308.00,7.614581,24.93047,0.000040,24.040328,0.0006,1.331
5310.00,7.614661,24.93075,0.000040,24.039886,0.0006,1.330
5312.00,7.613849,24.93087,0.000040,24.040219,0.0006,1.330
5314.00,7.613816,24.93014,0.000040,24.040806,0.0006,1.330
5316.00,7.613301,24.93009,0.000041,24.041790,0.0006,1.331
5318.00,7.612040,24.93084,0.000040,24.040761,0.0006,1.331
5320.00,7.612083,24.93036,0.000039,24.041392,0.0006,1.330
5322.00,7.612991,24.92987,0.000041,24.040372,0.0006,1.330
5324.00,7.613694,24.93028,0.000040,24.040883,0.0006,1.330
5326.00,7.613459,24.93148,0.000039,24.041005,0.0006,1.331
5328.00,7.613340,24.93146,0.000040,24.040486,0.0006,1.331
5330.00,7.613590,24.93085,0.000041,24.040326,0.0006,1.331
5332.00,7.613676,24.93036,0.000040,24.041356,0.0006,1.331
5334.00,7.614216,24.92991,0.000040,24.041083,0.0006,1.330
5336.00,7.613334,24.92985,0.000040,24.040528,0.0006,1.330
5338.00,7.612754,24.92913,0.000041,24.040837,0.0006,1.330
5340.00,7.612868,24.92982,0.000041,24.041332,0.0006,1.330
5342.00,7.613440,24.92984,0.000040,24.041501,0.0006,1.330
5344.00,7.613545,24.93045,0.000040,24.040730,0.0006,1.331
5346.00,7.613322,24.93157,0.000040,24.040888,0.0005,1.331
5348.00,7.613636,24.93149,0.000042,24.040614,0.0006,1.330
5350.00,7.613858,24.93128,0.000041,24.041026,0.0006,1.330
5352.00,7.613551,24.93079,0.000040,24.041088,0.0006,1.331
5354.00,7.613607,24.93087,0.000039,24.041285,0.0006,1.331
5356.00,7.612689,24.93187,0.000040,24.041677,0.0006,1.330
5358.00,7.612630,24.93129,0.000041,24.041383,0.0006,1.330
5360.00,7.613096,24.93175,0.000041,24.040590,0.0006,1.331
5362.00,7.612519,24.93125,0.000040,24.040926,0.0006,1.330
5364.00,7.612670,24.93103,0.000041,24.040941,0.0006,1.330
5366.00,7.613846,24.93007,0.000040,24.041441,0.0006,1.330
5368.00,7.613753,24.93064,0.000039,24.040928,0.0006,1.330
5370.00,7.613474,24.93071,0.000040,24.041366,0.0006,1.331
5372.00,7.613142,24.92868,0.000039,24.040610,0.0006,1.330
5374.00,7.612982,24.92880,0.000040,24.041186,0.0006,1.331
5376.00,7.613327,24.92917,0.000041,24.041114,0.0005,1.330
5378.00,7.613019,24.92858,0.000039,24.040741,0.0006,1.331
5380.00,7.613723,24.92956,0.000039,24.040523,0.0006,1.331
5382.00,7.614590,24.92991,0.000039,24.040585,0.0006,1.331
5384.00,7.614276,24.92992,0.000040,24.041474,0.0006,1.331
5386.00,7.614184,24.93034,0.000040,24.041106,0.0006,1.331
5388.00,7.614382,24.92971,0.000040,24.041392,0.0006,1.331
5390.00,7.614141,24.93065,0.000040,24.041537,0.0006,1.331
5392.00,7.612923,24.93151,0.000040,24.040532,0.0006,1.330
5394.00,7.613118,24.93101,0.000041,24.041125,0.0006,1.331
5396.00,7.614026,24.93057,0.000041,24.040692,0.0006,1.331
5398.00,7.614136,24.93045,0.000040,24.040326,0.0006,1.331
5400.00,7.612850,24.93102,0.000039,24.041343,0.0006,1.332
5402.00,7.612172,24.93182,0.000039,24.041159,0.0006,1.331
@9,12.0000,24.0
5404.00,7.612372,24.93071,0.000041,24.040057,0.0006,1.331
5406.00,7.611294,24.93102,0.000040,24.040534,0.0006,1.331
5408.00,7.606613,24.92985,0.000042,24.041285,0.0006,1.331
5410.00,7.598433,24.92898,0.000040,24.041128,0.0006,1.330
5412.00,7.587917,24.92997,0.000040,24.040728,0.0006,1.330
5414.00,7.578125,24.92941,0.000041,24.041497,0.0006,1.330
5416.00,7.570620,24.93009,0.000040,24.041152,0.0006,1.331
5418.00,7.563311,24.93024,0.000041,24.040897,0.0006,1.331
5420.00,7.558419,24.93025,0.000041,24.040837,0.0006,1.332
5422.00,7.556233,24.93004,0.000039,24.041061,0.0006,1.332
5424.00,7.554246,24.92974,0.000038,24.040574,0.0006,1.332
5426.00,7.552192,24.92951,0.000040,24.041376,0.0006,1.332
5428.00,7.550280,24.92910,0.000039,24.041034,0.0006,1.332
5430.00,7.551771,24.92908,0.000039,24.040588,0.0006,1.332
5432.00,7.557363,24.93033,0.000039,24.041397,0.0006,1.332
5434.00,7.565502,24.92959,0.000038,24.041125,0.0006,1.333
5436.00,7.574689,24.92880,0.000039,24.041325,0.0006,1.333
5438.00,7.584356,24.92992,0.000039,24.041466,0.0006,1.332
5440.00,7.591369,24.93024,0.000039,24.040788,0.0006,1.332
5442.00,7.596015,24.93089,0.000040,24.040214,0.0006,1.332
5444.00,7.598112,24.93022,0.000040,24.040706,0.0006,1.331
5446.00,7.599641,24.92984,0.000040,24.039972,0.0006,1.331
5448.00,7.602063,24.92939,0.000042,24.041057,0.0005,1.331
5450.00,7.604528,24.92984,0.000040,24.041577,0.0006,1.332
5452.00,7.606076,24.93074,0.000041,24.041563,0.0006,1.331
5454.00,7.608259,24.93082,0.000041,24.041274,0.0006,1.331
5456.00,7.610299,24.93007,0.000041,24.040374,0.0006,1.331
5458.00,7.612193,24.92986,0.000042,24.041270,0.0006,1.331
5460.00,7.614431,24.93086,0.000041,24.040805,0.0006,1.332
5462.00,7.617243,24.93082,0.000041,24.041261,0.0006,1.331
5464.00,7.619718,24.93018,0.000040,24.040466,0.0006,1.331
5466.00,7.621166,24.93071,0.000040,24.040579,0.0006,1.332
5468.00,7.623066,24.93090,0.000040,24.041110,0.0006,1.331
5470.00,7.624832,24.93130,0.000039,24.040574,0.0006,1.331
5472.00,7.625485,24.93127,0.000042,24.041099,0.0006,1.330
5474.00,7.625111,24.93093,0.000042,24.040839,0.0006,1.331
5476.00,7.623907,24.93141,0.000038,24.040403,0.0006,1.331
5478.00,7.623730,24.93169,0.000039,24.040161,0.0006,1.332
5480.00,7.623667,24.93135,0.000038,24.040743,0.0005,1.332
5482.00,7.622831,24.93078,0.000040,24.040601,0.0005,1.331
5484.00,7.621160,24.93108,0.000040,24.040848,0.0006,1.331
5486.00,7.620681,24.93148,0.000040,24.040726,0.0006,1.331
5488.00,7.620245,24.93095,0.000040,24.041288,0.0006,1.332
5490.00,7.620734,24.93050,0.000040,24.040670,0.0005,1.331
5492.00,7.620890,24.93049,0.000039,24.040719,0.0006,1.331
5494.00,7.620150,24.92979,0.000040,24.041112,0.0006,1.331
5496.00,7.619331,24.93034,0.000040,24.040565,0.0006,1.332
5498.00,7.618854,24.93080,0.000039,24.041155,0.0006,1.332
5500.00,7.618271,24.93086,0.000040,24.040379,0.0006,1.332
5502.00,7.617461,24.93107,0.000040,24.040437,0.0006,1.332
5504.00,7.616899,24.93065,0.000039,24.041361,0.0006,1.332
5506.00,7.617806,24.93061,0.000039,24.040832,0.0006,1.331
5508.00,7.618587,24.93042,0.000040,24.041015,0.0006,1.331
5510.00,7.618161,24.93060,0.000040,24.040988,0.0006,1.332
5512.00,7.618805,24.93103,0.000039,24.039515,0.0006,1.332
5514.00,7.619529,24.93079,0.000041,24.040617,0.0006,1.332
5516.00,7.619326,24.93151,0.000039,24.041070,0.0005,1.332
5518.00,7.618754,24.92995,0.000041,24.040654,0.0006,1.331
5520.00,7.618530,24.93000,0.000041,24.040581,0.0006,1.332
5522.00,7.617716,24.92994,0.000040,24.040979,0.0006,1.331
5524.00,7.617445,24.92943,0.000040,24.040830,0.0005,1.331
5526.00,7.617360,24.92847,0.000040,24.040128,0.0006,1.332
5528.00,7.617473,24.92937,0.000040,24.040261,0.0006,1.332
5530.00,7.617352,24.92920,0.000039,24.040923,0.0006,1.332
5532.00,7.616970,24.92857,0.000039,24.041019,0.0006,1.331
5534.00,7.616592,24.92874,0.000040,24.040063,0.0005,1.331
5536.00,7.615505,24.92870,0.000041,24.040743,0.0005,1.331
5538.00,7.614917,24.92890,0.000040,24.040545,0.0005,1.332
5540.00,7.615856,24.93110,0.000039,24.041343,0.0006,1.331
5542.00,7.615437,24.93030,0.000039,24.040986,0.0006,1.331
5544.00,7.615754,24.92974,0.000041,24.040908,0.0005,1.331
5546.00,7.616048,24.93002,0.000040,24.040992,0.0006,1.331
5548.00,7.615785,24.93031,0.000041,24.041263,0.0006,1.332
5550.00,7.615123,24.93009,0.000041,24.040957,0.0006,1.332
5552.00,7.614968,24.93007,0.000041,24.041055,0.0006,1.331
5554.00,7.615784,24.93052,0.000040,24.041394,0.0006,1.331
5556.00,7.615555,24.92976,0.000040,24.040590,0.0006,1.331
5558.00,7.615247,24.92968,0.000041,24.040088,0.0006,1.331
5560.00,7.613552,24.92963,0.000040,24.040875,0.0006,1.331
5562.00,7.613848,24.92989,0.000040,24.040617,0.0006,1.332
5564.00,7.613448,24.92944,0.000039,24.040677,0.0006,1.332
5566.00,7.613655,24.92933,0.000039,24.040497,0.0006,1.331
5568.00,7.613896,24.92988,0.000039,24.040288,0.0006,1.331
5570.00,7.613441,24.93002,0.000040,24.040977,0.0006,1.331
5572.00,7.613523,24.93002,0.000040,24.040939,0.0005,1.331
5574.00,7.613440,24.93212,0.000040,24.040894,0.0006,1.332
5576.00,7.614004,24.93186,0.000039,24.039944,0.0006,1.332
5578.00,7.614619,24.93187,0.000039,24.040355,0.0006,1.331
5580.00,7.615166,24.93223,0.000039,24.041041,0.0005,1.330
5582.00,7.615446,24.93262,0.000041,24.040205,0.0006,1.332
5584.00,7.615718,24.93331,0.000040,24.041285,0.0006,1.332
5586.00,7.615246,24.93275,0.000039,24.041092,0.0006,1.332
5588.00,7.615247,24.93257,0.000040,24.041074,0.0006,1.331
5590.00,7.614658,24.93226,0.000040,24.040543,0.0005,1.331
5592.00,7.614751,24.93198,0.000040,24.040583,0.0005,1.331
5594.00,7.614137,24.93220,0.000040,24.040306,0.0006,1.331
5596.00,7.613763,24.93192,0.000039,24.040755,0.0006,1.332
5598.00,7.613594,24.93159,0.000039,24.040986,0.0005,1.331
5600.00,7.613757,24.93151,0.000040,24.039948,0.0005,1.332
5602.00,7.614426,24.93078,0.000039,24.040419,0.0006,1.332
5604.00,7.614688,24.93088,0.000038,24.040252,0.0006,1.332
5606.00,7.614275,24.93076,0.000039,24.040501,0.0006,1.331
5608.00,7.613791,24.93094,0.000039,24.040857,0.0006,1.331
5610.00,7.613603,24.93093,0.000040,24.040750,0.0006,1.331
5612.00,7.613928,24.93174,0.000040,24.041141,0.0006,1.331
5614.00,7.613831,24.93087,0.000038,24.041288,0.0006,1.332
5616.00,7.613669,24.93122,0.000039,24.040574,0.0005,1.331
5618.00,7.613224,24.93058,0.000040,24.041001,0.0005,1.331
5620.00,7.612628,24.92920,0.000040,24.040717,0.0005,1.332
5622.00,7.613249,24.93066,0.000040,24.040070,0.0006,1.332
5624.00,7.612468,24.93089,0.000040,24.041108,0.0006,1.331
5626.00,7.612131,24.93097,0.000040,24.041334,0.0006,1.331
5628.00,7.612289,24.93186,0.000041,24.040548,0.0006,1.331
5630.00,7.611519,24.93172,0.000040,24.041290,0.0005,1.332
5632.00,7.611340,24.93176,0.000040,24.040901,0.0006,1.331
5634.00,7.611046,24.93296,0.000040,24.041228,0.0005,1.331
5636.00,7.610975,24.93325,0.000039,24.040486,0.0006,1.331
5638.00,7.611432,24.93227,0.000039,24.041072,0.0006,1.331
5640.00,7.611650,24.93248,0.000039,24.041388,0.0005,1.331
5642.00,7.611519,24.93241,0.000040,24.040730,0.0006,1.331
5644.00,7.611775,24.93213,0.000040,24.039988,0.0006,1.331
5646.00,7.613506,24.93231,0.000040,24.040810,0.0006,1.331
5648.00,7.613833,24.93205,0.000040,24.041032,0.0006,1.331
5650.00,7.613453,24.93186,0.000040,24.041128,0.0006,1.332
5652.00,7.613833,24.93189,0.000039,24.040874,0.0006,1.332
5654.00,7.614407,24.93114,0.000040,24.041152,0.0006,1.331
5656.00,7.612687,24.93198,0.000040,24.040314,0.0006,1.331
5658.00,7.612033,24.93282,0.000039,24.041579,0.0006,1.331
5660.00,7.612116,24.93278,0.000040,24.041450,0.0006,1.331
5662.00,7.614188,24.93266,0.000040,24.041214,0.0006,1.330
5664.00,7.615101,24.93339,0.000040,24.040572,0.0005,1.331
5666.00,7.614929,24.93288,0.000040,24.040888,0.0006,1.331
5668.00,7.614244,24.93290,0.000039,24.040766,0.0005,1.331
5670.00,7.614766,24.93269,0.000040,24.040966,0.0006,1.331
5672.00,7.614699,24.93158,0.000040,24.041272,0.0005,1.331
5674.00,7.613916,24.93146,0.000039,24.041221,0.0006,1.331
5676.00,7.613223,24.93240,0.000040,24.040394,0.0006,1.331
5678.00,7.612964,24.93247,0.000039,24.040730,0.0006,1.331
5680.00,7.612162,24.93155,0.000039,24.040986,0.0006,1.331
5682.00,7.612426,24.93202,0.000040,24.040555,0.0005,1.331
5684.00,7.612769,24.93175,0.000040,24.041054,0.0006,1.331
5686.00,7.612957,24.93220,0.000040,24.041176,0.0006,1.331
5688.00,7.612599,24.93247,0.000039,24.040855,0.0006,1.331
5690.00,7.612662,24.93306,0.000039,24.041812,0.0006,1.331
5692.00,7.612978,24.93279,0.000039,24.041854,0.0006,1.331
5694.00,7.613226,24.93380,0.000040,24.040594,0.0005,1.331
5696.00,7.613062,24.93413,0.000040,24.041045,0.0006,1.331
5698.00,7.613341,24.93341,0.000039,24.040870,0.0006,1.331
5700.00,7.613582,24.93253,0.000039,24.040650,0.0005,1.331
5702.00,7.613757,24.93235,0.000039,24.040910,0.0006,1.331
5704.00,7.613043,24.93329,0.000040,24.041394,0.0005,1.330
5706.00,7.614172,24.93358,0.000040,24.040837,0.0006,1.330
5708.00,7.614498,24.93160,0.000041,24.040574,0.0006,1.330
5710.00,7.613815,24.93220,0.000042,24.040463,0.0006,1.330
5712.00,7.612842,24.93307,0.000040,24.040614,0.0006,1.331
5714.00,7.612790,24.93277,0.000039,24.040999,0.0006,1.331
5716.00,7.612868,24.93202,0.000040,24.041276,0.0006,1.331
5718.00,7.612537,24.93158,0.000039,24.041006,0.0005,1.331
5720.00,7.612140,24.93301,0.000039,24.040048,0.0005,1.331
5722.00,7.612012,24.93311,0.000039,24.040446,0.0005,1.331
5724.00,7.613199,24.93261,0.000039,24.040674,0.0006,1.330
5726.00,7.613453,24.93273,0.000039,24.040754,0.0006,1.331
5728.00,7.612680,24.93281,0.000038,24.040352,0.0006,1.331
5730.00,7.612489,24.93274,0.000038,24.040803,0.0005,1.331
5732.00,7.611676,24.93232,0.000039,24.041008,0.0005,1.330
5734.00,7.611896,24.93347,0.000040,24.040157,0.0005,1.330
5736.00,7.611716,24.93413,0.000039,24.040428,0.0006,1.330
5738.00,7.612254,24.93370,0.000040,24.040837,0.0006,1.330
5740.00,7.611910,24.93445,0.000041,24.039972,0.0006,1.330
5742.00,7.611766,24.93443,0.000039,24.041528,0.0006,1.330
5744.00,7.611456,24.93464,0.000039,24.040666,0.0006,1.331
5746.00,7.611066,24.93354,0.000037,24.040905,0.0005,1.331
5748.00,7.610758,24.93347,0.000039,24.040368,0.0006,1.330
5750.00,7.610567,24.93428,0.000039,24.041170,0.0006,1.330
5752.00,7.611227,24.93422,0.000040,24.041086,0.0006,1.330
5754.00,7.611010,24.93389,0.000038,24.040195,0.0006,1.331
5756.00,7.610614,24.93316,0.000038,24.041012,0.0006,1.330
5758.00,7.610940,24.93289,0.000038,24.040499,0.0006,1.331
5760.00,7.611574,24.93283,0.000040,24.040681,0.0006,1.331
5762.00,7.612108,24.93308,0.000039,24.040474,0.0005,1.331
5764.00,7.612304,24.93475,0.000039,24.040546,0.0006,1.330
5766.00,7.611605,24.93433,0.000038,24.041037,0.0006,1.331
5768.00,7.611372,24.93453,0.000039,24.040932,0.0006,1.330
5770.00,7.611370,24.93394,0.000040,24.040915,0.0006,1.330
5772.00,7.612072,24.93405,0.000040,24.040994,0.0006,1.330
5774.00,7.612344,24.93402,0.000041,24.040810,0.0006,1.330
5776.00,7.612260,24.93408,0.000041,24.041323,0.0005,1.330
5778.00,7.612501,24.93239,0.000040,24.040668,0.0006,1.331
5780.00,7.611981,24.93224,0.000039,24.040755,0.0006,1.330
5782.00,7.612454,24.93327,0.000039,24.040654,0.0006,1.331
5784.00,7.613001,24.93239,0.000040,24.040572,0.0005,1.330
5786.00,7.612579,24.93287,0.000040,24.040783,0.0005,1.330
5788.00,7.612521,24.93329,0.000040,24.041225,0.0005,1.330
5790.00,7.613481,24.93324,0.000040,24.041165,0.0005,1.330
5792.00,7.613919,24.93365,0.000040,24.040615,0.0006,1.330
5794.00,7.614547,24.93362,0.000040,24.040879,0.0006,1.330
5796.00,7.614012,24.93369,0.000039,24.041399,0.0006,1.330
5798.00,7.613570,24.93426,0.000041,24.040521,0.0005,1.330
5800.00,7.613148,24.93411,0.000040,24.040523,0.0005,1.330
5802.00,7.612725,24.93425,0.000039,24.040379,0.0005,1.330
5804.00,7.611789,24.93310,0.000039,24.040930,0.0006,1.330
5806.00,7.612522,24.93292,0.000039,24.040559,0.0006,1.329
5808.00,7.612859,24.93372,0.000039,24.041376,0.0006,1.329
5810.00,7.611800,24.93363,0.000041,24.040588,0.0005,1.330
5812.00,7.612604,24.93429,0.000040,24.040794,0.0005,1.330
5814.00,7.613380,24.93441,0.000039,24.040659,0.0006,1.330
5816.00,7.613290,24.93301,0.000038,24.040690,0.0006,1.330
5818.00,7.612867,24.93284,0.000038,24.041323,0.0005,1.330
5820.00,7.612890,24.93303,0.000039,24.040486,0.0005,1.330
5822.00,7.613107,24.93213,0.000039,24.040639,0.0006,1.329
5824.00,7.612634,24.93232,0.000039,24.040752,0.0005,1.329
5826.00,7.611789,24.93283,0.000040,24.040781,0.0006,1.330
5828.00,7.611246,24.93249,0.000040,24.040555,0.0006,1.330
5830.00,7.610998,24.93218,0.000040,24.041019,0.0006,1.330
5832.00,7.611422,24.93303,0.000039,24.040452,0.0005,1.330
5834.00,7.611405,24.93266,0.000039,24.040870,0.0005,1.330
5836.00,7.611037,24.93259,0.000039,24.041376,0.0006,1.330
5838.00,7.611348,24.93244,0.000039,24.040757,0.0006,1.330
5840.00,7.611099,24.93206,0.000039,24.040906,0.0006,1.330
5842.00,7.611499,24.93220,0.000039,24.040666,0.0006,1.330
5844.00,7.612621,24.93289,0.000039,24.040521,0.0006,1.329
5846.00,7.611753,24.93289,0.000039,24.040585,0.0005,1.329
5848.00,7.611139,24.93316,0.000039,24.040686,0.0005,1.329
5850.00,7.612142,24.93277,0.000039,24.041203,0.0005,1.330
5852.00,7.612661,24.93290,0.000040,24.040397,0.0006,1.330
5854.00,7.612255,24.93346,0.000040,24.040839,0.0005,1.330
5856.00,7.611868,24.93279,0.000039,24.040777,0.0006,1.330
5858.00,7.612408,24.93334,0.000038,24.040770,0.0006,1.330
5860.00,7.612509,24.93226,0.000039,24.040883,0.0005,1.330
5862.00,7.612378,24.93249,0.000039,24.041201,0.0006,1.329
5864.00,7.612178,24.93241,0.000038,24.041050,0.0006,1.329
5866.00,7.612688,24.93232,0.000039,24.039672,0.0006,1.330
5868.00,7.612778,24.93273,0.000039,24.040405,0.0006,1.329
5870.00,7.612577,24.93157,0.000040,24.041185,0.0005,1.329
5872.00,7.612357,24.93070,0.000039,24.040606,0.0006,1.329
5874.00,7.612275,24.93051,0.000040,24.041421,0.0005,1.329
5876.00,7.611674,24.93095,0.000040,24.040574,0.0006,1.329
5878.00,7.611590,24.93146,0.000039,24.040619,0.0006,1.330
5880.00,7.612444,24.93138,0.000039,24.040785,0.0006,1.330
5882.00,7.612682,24.93119,0.000040,24.040674,0.0006,1.329
5884.00,7.613239,24.93161,0.000041,24.040577,0.0005,1.329
5886.00,7.613311,24.93098,0.000040,24.040115,0.0005,1.329
5888.00,7.613073,24.93110,0.000039,24.040219,0.0005,1.329
5890.00,7.612418,24.93206,0.000038,24.040826,0.0006,1.330
5892.00,7.612652,24.93242,0.000040,24.041150,0.0005,1.329
5894.00,7.612298,24.93153,0.000038,24.040517,0.0005,1.329
5896.00,7.612102,24.93100,0.000039,24.040881,0.0005,1.329
5898.00,7.611546,24.93187,0.000040,24.040857,0.0005,1.329
5900.00,7.611622,24.93116,0.000040,24.041259,0.0006,1.328
5902.00,7.611478,24.93118,0.000040,24.040201,0.0006,1.329
5904.00,7.611106,24.93079,0.000038,24.040786,0.0005,1.329
5906.00,7.611764,24.93074,0.000038,24.040812,0.0005,1.328
5908.00,7.611885,24.93137,0.000040,24.041106,0.0005,1.329
5910.00,7.612598,24.93158,0.000039,24.041014,0.0005,1.329
5912.00,7.612207,24.93192,0.000040,24.040939,0.0005,1.328
5914.00,7.611166,24.93204,0.000039,24.040677,0.0005,1.328
5916.00,7.611288,24.93179,0.000041,24.040728,0.0005,1.328
5918.00,7.611584,24.93135,0.000040,24.041263,0.0005,1.328
5920.00,7.612947,24.93241,0.000040,24.039832,0.0005,1.329
5922.00,7.612837,24.93212,0.000039,24.040368,0.0005,1.329
5924.00,7.612583,24.93158,0.000038,24.040945,0.0006,1.329
5926.00,7.612580,24.93150,0.000039,24.040334,0.0005,1.329
5928.00,7.612513,24.93068,0.000039,24.040294,0.0006,1.329
5930.00,7.613435,24.93160,0.000038,24.040295,0.0005,1.329
5932.00,7.612339,24.93198,0.000038,24.040221,0.0006,1.329
5934.00,7.613151,24.93183,0.000039,24.040086,0.0005,1.329
5936.00,7.613041,24.93228,0.000039,24.040621,0.0006,1.328
5938.00,7.612967,24.93167,0.000038,24.040197,0.0005,1.328
5940.00,7.612669,24.93137,0.000038,24.039863,0.0005,1.328
5942.00,7.612380,24.93140,0.000038,24.040012,0.0005,1.328
5944.00,7.612238,24.93175,0.000038,24.040330,0.0005,1.328
5946.00,7.612921,24.93193,0.000038,24.040910,0.0006,1.329
5948.00,7.612804,24.93222,0.000039,24.040141,0.0005,1.328
5950.00,7.612589,24.93236,0.000038,24.040397,0.0005,1.328
5952.00,7.611967,24.93233,0.000039,24.040806,0.0005,1.329
5954.00,7.611503,24.93324,0.000038,24.040154,0.0005,1.328
5956.00,7.612806,24.93332,0.000040,24.040905,0.0005,1.328
5958.00,7.612948,24.93345,0.000040,24.039643,0.0005,1.328
5960.00,7.612172,24.93305,0.000039,24.039815,0.0005,1.329
5962.00,7.611988,24.93227,0.000038,24.040390,0.0005,1.329
5964.00,7.612069,24.93316,0.000038,24.039795,0.0005,1.329
5966.00,7.612054,24.93387,0.000037,24.040543,0.0005,1.328
5968.00,7.612298,24.93334,0.000038,24.040295,0.0005,1.328
5970.00,7.611340,24.93219,0.000037,24.040315,0.0005,1.328
5972.00,7.611585,24.93226,0.000039,24.039850,0.0005,1.327
5974.00,7.611427,24.93125,0.000040,24.040232,0.0005,1.328
5976.00,7.612122,24.93122,0.000039,24.040805,0.0005,1.328
5978.00,7.612360,24.93122,0.000039,24.040677,0.0005,1.328
5980.00,7.612837,24.93210,0.000039,24.040283,0.0005,1.328
5982.00,7.612845,24.93109,0.000039,24.041185,0.0005,1.328
5984.00,7.612793,24.93056,0.000040,24.039732,0.0005,1.328
5986.00,7.613168,24.93000,0.000039,24.040854,0.0005,1.328
5988.00,7.613060,24.93080,0.000038,24.040754,0.0005,1.329
5990.00,7.613633,24.93052,0.000040,24.040125,0.0005,1.328
5992.00,7.613857,24.92979,0.000038,24.040490,0.0005,1.328
5994.00,7.613304,24.92992,0.000039,24.040583,0.0005,1.327
5996.00,7.612366,24.93063,0.000039,24.040830,0.0005,1.327
5998.00,7.612814,24.93148,0.000039,24.040603,0.0004,1.328
6000.00,7.612706,24.93004,0.000038,24.040235,0.0005,1.327
6002.00,7.612629,24.93034,0.000039,24.040063,0.0005,1.328
@10,12.0000,24.0
6004.00,7.612428,24.93125,0.000039,24.040506,0.0005,1.328
6006.00,7.611260,24.93125,0.000038,24.040517,0.0005,1.329
6008.00,7.605907,24.93150,0.000038,24.040410,0.0005,1.328
6010.00,7.597375,24.93117,0.000039,24.040715,0.0005,1.327
6012.00,7.587616,24.92991,0.000039,24.040779,0.0005,1.326
6014.00,7.578687,24.93034,0.000040,24.040910,0.0005,1.327
6016.00,7.571115,24.93101,0.000040,24.041077,0.0005,1.327
6018.00,7.564432,24.93175,0.000039,24.041281,0.0005,1.327
6020.00,7.558973,24.93085,0.000039,24.040465,0.0005,1.328
6022.00,7.555791,24.93004,0.000038,24.040968,0.0005,1.328
6024.00,7.553388,24.93044,0.000037,24.040739,0.0005,1.329
6026.00,7.551025,24.93058,0.000036,24.040175,0.0005,1.329
6028.00,7.550198,24.93078,0.000037,24.040354,0.0005,1.328
6030.00,7.550854,24.93252,0.000038,24.040761,0.0005,1.328
6032.00,7.556400,24.93207,0.000038,24.040421,0.0005,1.328
6034.00,7.564402,24.93236,0.000037,24.040214,0.0005,1.329
6036.00,7.573479,24.93292,0.000037,24.040308,0.0006,1.329
6038.00,7.582645,24.93179,0.000037,24.040197,0.0005,1.329
6040.00,7.589847,24.93155,0.000038,24.040755,0.0005,1.327
6042.00,7.595602,24.93216,0.000038,24.040361,0.0005,1.327
6044.00,7.598913,24.93212,0.000040,24.040534,0.0005,1.327
6046.00,7.601805,24.93239,0.000039,24.040135,0.0005,1.327
6048.00,7.604204,24.93248,0.000040,24.039861,0.0006,1.327
6050.00,7.606277,24.93259,0.000040,24.039624,0.0005,1.327
6052.00,7.609006,24.93277,0.000039,24.040755,0.0005,1.328
6054.00,7.611491,24.93247,0.000038,24.040181,0.0006,1.327
6056.00,7.612976,24.93233,0.000039,24.040174,0.0005,1.327
6058.00,7.614773,24.93277,0.000040,24.041405,0.0005,1.326
6060.00,7.616668,24.93189,0.000040,24.040110,0.0005,1.326
6062.00,7.617906,24.93203,0.000039,24.040072,0.0005,1.327
6064.00,7.620137,24.93255,0.000039,24.039914,0.0006,1.326
6066.00,7.621005,24.93415,0.000039,24.040452,0.0005,1.326
6068.00,7.622341,24.93366,0.000039,24.041023,0.0005,1.327
6070.00,7.623362,24.93345,0.000038,24.041616,0.0005,1.326
6072.00,7.625191,24.93327,0.000039,24.041292,0.0005,1.326
6074.00,7.625770,24.93215,0.000040,24.041223,0.0005,1.325
6076.00,7.624997,24.93190,0.000040,24.041168,0.0005,1.326
6078.00,7.623832,24.93227,0.000039,24.040628,0.0005,1.326
6080.00,7.623275,24.93256,0.000040,24.040101,0.0005,1.326
6082.00,7.621102,24.93241,0.000039,24.040426,0.0005,1.326
6084.00,7.620468,24.93194,0.000039,24.040206,0.0005,1.326
6086.00,7.620798,24.93248,0.000039,24.040710,0.0005,1.325
6088.00,7.619984,24.93263,0.000039,24.040174,0.0005,1.326
6090.00,7.619788,24.93185,0.000038,24.040661,0.0005,1.326
6092.00,7.619859,24.93145,0.000038,24.040548,0.0005,1.326
6094.00,7.619470,24.93132,0.000038,24.040299,0.0005,1.325
6096.00,7.619037,24.93163,0.000040,24.040205,0.0005,1.326
6098.00,7.619259,24.93172,0.000039,24.039630,0.0005,1.325
6100.00,7.618862,24.93170,0.000040,24.040237,0.0006,1.326
6102.00,7.619103,24.93195,0.000039,24.040414,0.0005,1.326
6104.00,7.619110,24.93210,0.000038,24.040385,0.0005,1.325
6106.00,7.618155,24.93195,0.000039,24.041201,0.0005,1.325
6108.00,7.617749,24.93310,0.000040,24.040294,0.0005,1.325
6110.00,7.617434,24.93320,0.000038,24.040708,0.0005,1.325
6112.00,7.617521,24.93221,0.000039,24.040885,0.0006,1.324
6114.00,7.617543,24.93252,0.000039,24.040534,0.0005,1.326
6116.00,7.617337,24.93298,0.000037,24.040668,0.0005,1.325
6118.00,7.616079,24.93202,0.000038,24.040115,0.0005,1.326
6120.00,7.615644,24.93328,0.000039,24.040652,0.0005,1.325
6122.00,7.616205,24.93363,0.000039,24.041125,0.0005,1.325
6124.00,7.615613,24.93280,0.000038,24.039728,0.0005,1.325
6126.00,7.614989,24.93300,0.000039,24.039897,0.0006,1.325
6128.00,7.615371,24.93385,0.000040,24.040112,0.0005,1.325
6130.00,7.615703,24.93329,0.000039,24.040634,0.0005,1.325
6132.00,7.614887,24.93383,0.000038,24.040397,0.0005,1.325
6134.00,7.615042,24.93327,0.000040,24.040114,0.0005,1.324
6136.00,7.614887,24.93340,0.000040,24.040352,0.0005,1.324
6138.00,7.614549,24.93343,0.000039,24.040917,0.0005,1.325
6140.00,7.614697,24.93468,0.000038,24.040348,0.0005,1.325
6142.00,7.614384,24.93400,0.000038,24.040766,0.0005,1.325
6144.00,7.613724,24.93294,0.000038,24.041059,0.0005,1.325
6146.00,7.613662,24.93340,0.000038,24.040301,0.0005,1.325
6148.00,7.613245,24.93366,0.000040,24.040506,0.0005,1.325
6150.00,7.613757,24.93353,0.000040,24.040663,0.0005,1.325
6152.00,7.613623,24.93407,0.000040,24.040063,0.0006,1.324
6154.00,7.613203,24.93357,0.000040,24.041065,0.0006,1.325
6156.00,7.613136,24.93239,0.000039,24.041168,0.0005,1.324
6158.00,7.613781,24.93245,0.000037,24.040743,0.0006,1.324
6160.00,7.614869,24.93268,0.000038,24.039850,0.0005,1.324
6162.00,7.614709,24.93298,0.000039,24.040706,0.0005,1.324
6164.00,7.614109,24.93216,0.000039,24.041046,0.0005,1.324
6166.00,7.613926,24.93147,0.000039,24.040605,0.0005,1.324
6168.00,7.613750,24.93220,0.000038,24.040615,0.0005,1.324
6170.00,7.613098,24.93275,0.000040,24.040335,0.0005,1.323
6172.00,7.613429,24.93203,0.000040,24.040643,0.0005,1.324
6174.00,7.614545,24.93190,0.000039,24.040495,0.0005,1.324
6176.00,7.614827,24.93132,0.000039,24.040232,0.0005,1.324
6178.00,7.614531,24.93160,0.000039,24.039648,0.0005,1.324
6180.00,7.613520,24.93309,0.000039,24.039830,0.0005,1.325
6182.00,7.612472,24.93245,0.000038,24.040383,0.0005,1.324
6184.00,7.612095,24.93210,0.000038,24.040681,0.0005,1.324
6186.00,7.612940,24.93176,0.000039,24.040417,0.0005,1.324
6188.00,7.612845,24.93292,0.000038,24.040548,0.0005,1.324
6190.00,7.611672,24.93281,0.000039,24.040785,0.0006,1.324
6192.00,7.613144,24.93314,0.000039,24.040961,0.0005,1.323
6194.00,7.613657,24.93362,0.000041,24.040885,0.0005,1.323
6196.00,7.614228,24.93279,0.000039,24.041194,0.0005,1.324
6198.00,7.614936,24.93332,0.000038,24.040650,0.0005,1.324
6200.00,7.614596,24.93315,0.000037,24.040250,0.0005,1.324
6202.00,7.613262,24.93209,0.000038,24.040543,0.0005,1.324
6204.00,7.613128,24.93226,0.000037,24.040203,0.0005,1.324
6206.00,7.613291,24.93160,0.000037,24.040512,0.0005,1.324
6208.00,7.613212,24.93123,0.000038,24.040597,0.0006,1.323
6210.00,7.612471,24.93131,0.000038,24.040172,0.0005,1.323
6212.00,7.612113,24.93110,0.000039,24.040590,0.0005,1.324
6214.00,7.612737,24.93035,0.000039,24.040401,0.0005,1.324
6216.00,7.612163,24.93076,0.000038,24.040906,0.0005,1.323
6218.00,7.612346,24.93045,0.000039,24.040752,0.0005,1.323
6220.00,7.612111,24.93146,0.000039,24.040068,0.0005,1.323
6222.00,7.612110,24.93192,0.000038,24.041165,0.0005,1.323
6224.00,7.612455,24.93260,0.000038,24.039912,0.0006,1.323
6226.00,7.613249,24.93310,0.000038,24.040519,0.0005,1.323
6228.00,7.612890,24.93341,0.000039,24.040539,0.0005,1.323
6230.00,7.612216,24.93249,0.000039,24.040488,0.0005,1.324
6232.00,7.612270,24.93238,0.000039,24.040086,0.0006,1.323
6234.00,7.612884,24.93289,0.000038,24.040372,0.0005,1.323
6236.00,7.613565,24.93259,0.000039,24.040172,0.0005,1.322
6238.00,7.613722,24.93326,0.000039,24.040430,0.0005,1.323
6240.00,7.613205,24.93237,0.000039,24.040152,0.0005,1.323
6242.00,7.612979,24.93236,0.000040,24.040306,0.0005,1.323
6244.00,7.613069,24.93296,0.000040,24.040441,0.0005,1.323
6246.00,7.612431,24.93234,0.000039,24.040334,0.0005,1.322
6248.00,7.612072,24.93273,0.000039,24.040339,0.0005,1.322
6250.00,7.612306,24.93363,0.000040,24.039904,0.0005,1.322
6252.00,7.611314,24.93276,0.000039,24.039777,0.0005,1.323
6254.00,7.612494,24.93189,0.000038,24.039863,0.0005,1.323
6256.00,7.613320,24.93226,0.000039,24.040557,0.0005,1.323
6258.00,7.613724,24.93257,0.000039,24.040486,0.0006,1.323
6260.00,7.613988,24.93179,0.000038,24.040263,0.0005,1.322
6262.00,7.613574,24.93223,0.000039,24.040686,0.0005,1.322
6264.00,7.613422,24.93271,0.000038,24.039763,0.0005,1.323
6266.00,7.613821,24.93174,0.000038,24.039792,0.0005,1.323
6268.00,7.614183,24.93110,0.000038,24.040323,0.0005,1.322
6270.00,7.613925,24.93120,0.000039,24.040299,0.0005,1.323
6272.00,7.613680,24.93192,0.000037,24.040365,0.0005,1.322
6274.00,7.614290,24.93221,0.000039,24.040145,0.0005,1.322
6276.00,7.613947,24.93098,0.000038,24.040319,0.0006,1.322
6278.00,7.613696,24.93204,0.000038,24.039790,0.0005,1.323
6280.00,7.613512,24.93279,0.000039,24.040348,0.0005,1.322
6282.00,7.614759,24.93351,0.000039,24.040686,0.0005,1.322
6284.00,7.614445,24.93331,0.000040,24.039897,0.0005,1.322
6286.00,7.613944,24.93336,0.000040,24.040492,0.0005,1.322
6288.00,7.613549,24.93427,0.000038,24.040595,0.0005,1.322
6290.00,7.613981,24.93402,0.000039,24.040243,0.0006,1.321
6292.00,7.614067,24.93436,0.000039,24.040948,0.0005,1.321
6294.00,7.613521,24.93433,0.000040,24.040270,0.0005,1.321
6296.00,7.614529,24.93392,0.000040,24.040345,0.0005,1.322
6298.00,7.614726,24.93395,0.000039,24.040635,0.0005,1.322
6300.00,7.614350,24.93412,0.000039,24.040992,0.0005,1.322
6302.00,7.613253,24.93316,0.000039,24.040488,0.0005,1.321
6304.00,7.613306,24.93160,0.000040,24.040110,0.0006,1.321
6306.00,7.613946,24.93136,0.000039,24.040501,0.0005,1.321
6308.00,7.613998,24.93231,0.000039,24.039974,0.0005,1.321
6310.00,7.613741,24.93388,0.000038,24.040545,0.0005,1.322
6312.00,7.613076,24.93414,0.000038,24.039943,0.0005,1.322
6314.00,7.611592,24.93561,0.000038,24.039019,0.0005,1.322
6316.00,7.611066,24.93447,0.000037,24.039808,0.0005,1.321
6318.00,7.612018,24.93426,0.000039,24.040385,0.0005,1.321
6320.00,7.612581,24.93484,0.000039,24.040810,0.0005,1.321
6322.00,7.612485,24.93513,0.000039,24.040650,0.0005,1.321
6324.00,7.611503,24.93539,0.000039,24.040328,0.0005,1.321
6326.00,7.613287,24.93604,0.000039,24.040517,0.0005,1.322
6328.00,7.613618,24.93503,0.000038,24.040812,0.0006,1.322
6330.00,7.613811,24.93548,0.000038,24.040474,0.0005,1.322
6332.00,7.614297,24.93533,0.000038,24.040030,0.0006,1.321
6334.00,7.614387,24.93444,0.000038,24.040732,0.0005,1.321
6336.00,7.615522,24.93510,0.000038,24.039664,0.0005,1.321
6338.00,7.615165,24.93524,0.000038,24.040132,0.0005,1.322
6340.00,7.615588,24.93527,0.000038,24.039841,0.0005,1.322
6342.00,7.615713,24.93584,0.000039,24.039941,0.0005,1.321
6344.00,7.615436,24.93568,0.000038,24.041208,0.0005,1.321
6346.00,7.615485,24.93563,0.000038,24.040675,0.0005,1.321
6348.00,7.614646,24.93541,0.000039,24.040852,0.0005,1.321
6350.00,7.613922,24.93504,0.000039,24.040297,0.0005,1.321
6352.00,7.614525,24.93435,0.000038,24.039883,0.0005,1.322
6354.00,7.614213,24.93495,0.000040,24.041146,0.0005,1.321
6356.00,7.614404,24.93392,0.000039,24.041236,0.0005,1.321
6358.00,7.614509,24.93420,0.000039,24.039963,0.0005,1.321
6360.00,7.613412,24.93440,0.000040,24.040588,0.0005,1.321
6362.00,7.613085,24.93387,0.000039,24.040499,0.0005,1.321
6364.00,7.612883,24.93472,0.000039,24.040008,0.0005,1.321
6366.00,7.612508,24.93469,0.000038,24.039892,0.0005,1.321
6368.00,7.613715,24.93515,0.000038,24.040301,0.0005,1.321
6370.00,7.614202,24.93488,0.000038,24.040514,0.0005,1.321
6372.00,7.614047,24.93570,0.000039,24.040381,0.0005,1.321
6374.00,7.614130,24.93522,0.000038,24.040361,0.0005,1.321
6376.00,7.614318,24.93507,0.000038,24.040559,0.0005,1.321
6378.00,7.613977,24.93515,0.000038,24.039846,0.0005,1.320
6380.00,7.613496,24.93468,0.000040,24.040575,0.0004,1.321
6382.00,7.613841,24.93535,0.000039,24.040668,0.0005,1.321
6384.00,7.613747,24.93432,0.000039,24.039864,0.0005,1.321
6386.00,7.613560,24.93563,0.000039,24.040650,0.0005,1.321
6388.00,7.613467,24.93564,0.000040,24.040655,0.0005,1.321
6390.00,7.614110,24.93429,0.000038,24.040125,0.0005,1.321
6392.00,7.614768,24.93467,0.000038,24.040181,0.0005,1.322
6394.00,7.614709,24.93411,0.000038,24.040337,0.0005,1.321
6396.00,7.615627,24.93369,0.000038,24.040906,0.0005,1.320
6398.00,7.614660,24.93487,0.000039,24.040157,0.0005,1.320
6400.00,7.613975,24.93417,0.000040,24.040570,0.0005,1.320
6402.00,7.613270,24.93439,0.000039,24.041312,0.0005,1.320
6404.00,7.613085,24.93464,0.000039,24.040603,0.0005,1.321
6406.00,7.613571,24.93451,0.000040,24.040412,0.0005,1.320
6408.00,7.613798,24.93491,0.000039,24.040346,0.0005,1.321
6410.00,7.614169,24.93476,0.000039,24.039848,0.0006,1.321
6412.00,7.614074,24.93566,0.000039,24.039046,0.0005,1.321
6414.00,7.614701,24.93580,0.000039,24.040530,0.0006,1.321
6416.00,7.615529,24.93568,0.000038,24.040388,0.0006,1.321
6418.00,7.615558,24.93492,0.000038,24.040245,0.0006,1.320
6420.00,7.615337,24.93483,0.000038,24.040875,0.0005,1.320
6422.00,7.614551,24.93420,0.000039,24.040039,0.0006,1.320
6424.00,7.614125,24.93425,0.000039,24.040770,0.0006,1.320
6426.00,7.613624,24.93487,0.000039,24.040410,0.0005,1.320
6428.00,7.613974,24.93493,0.000039,24.040292,0.0005,1.320
6430.00,7.613938,24.93451,0.000039,24.039854,0.0005,1.321
6432.00,7.614501,24.93496,0.000039,24.040412,0.0005,1.321
6434.00,7.614811,24.93461,0.000038,24.040161,0.0005,1.321
6436.00,7.615163,24.93465,0.000037,24.041028,0.0005,1.320
6438.00,7.614902,24.93505,0.000040,24.040975,0.0005,1.321
6440.00,7.613946,24.93530,0.000039,24.040668,0.0006,1.320
6442.00,7.614817,24.93476,0.000040,24.040414,0.0005,1.320
6444.00,7.615053,24.93470,0.000040,24.040515,0.0005,1.319
6446.00,7.614581,24.93541,0.000040,24.040064,0.0006,1.320
6448.00,7.615034,24.93515,0.000041,24.040650,0.0005,1.320
6450.00,7.615719,24.93486,0.000039,24.040994,0.0006,1.320
6452.00,7.615592,24.93482,0.000038,24.040350,0.0006,1.321
6454.00,7.614729,24.93468,0.000038,24.040403,0.0005,1.320
6456.00,7.614755,24.93427,0.000039,24.040521,0.0006,1.320
6458.00,7.614876,24.93334,0.000039,24.040165,0.0005,1.320
6460.00,7.615386,24.93406,0.000038,24.039794,0.0005,1.320
6462.00,7.615120,24.93417,0.000038,24.041046,0.0005,1.320
6464.00,7.614121,24.93561,0.000039,24.040995,0.0006,1.321
6466.00,7.614159,24.93560,0.000039,24.039934,0.0005,1.320
6468.00,7.614453,24.93565,0.000040,24.040212,0.0005,1.319
6470.00,7.614120,24.93522,0.000040,24.040415,0.0006,1.319
6472.00,7.614205,24.93505,0.000039,24.040425,0.0005,1.320
6474.00,7.613402,24.93493,0.000039,24.040735,0.0006,1.319
6476.00,7.613848,24.93510,0.000041,24.040326,0.0006,1.320
6478.00,7.613757,24.93559,0.000040,24.040570,0.0005,1.321
6480.00,7.613414,24.93521,0.000039,24.040886,0.0005,1.320
6482.00,7.613781,24.93558,0.000038,24.039692,0.0006,1.320
6484.00,7.613870,24.93600,0.000039,24.040397,0.0005,1.320
6486.00,7.613733,24.93628,0.000039,24.040590,0.0005,1.320
6488.00,7.614212,24.93655,0.000039,24.040332,0.0006,1.319
6490.00,7.614435,24.93732,0.000040,24.040950,0.0006,1.319
6492.00,7.615237,24.93674,0.000040,24.039879,0.0006,1.320
6494.00,7.615000,24.93752,0.000040,24.040450,0.0006,1.320
6496.00,7.614774,24.93632,0.000039,24.040168,0.0006,1.320
6498.00,7.615128,24.93643,0.000039,24.040003,0.0006,1.320
6500.00,7.615210,24.93535,0.000038,24.040717,0.0005,1.320
6502.00,7.616018,24.93422,0.000039,24.040157,0.0005,1.320
6504.00,7.616006,24.93352,0.000039,24.040745,0.0005,1.319
6506.00,7.615500,24.93429,0.000040,24.040761,0.0006,1.320
6508.00,7.615141,24.93450,0.000040,24.040786,0.0005,1.320
6510.00,7.614918,24.93474,0.000040,24.040075,0.0005,1.320
6512.00,7.615681,24.93468,0.000039,24.040239,0.0005,1.319
6514.00,7.616345,24.93476,0.000039,24.040137,0.0006,1.320
6516.00,7.614713,24.93424,0.000039,24.040314,0.0006,1.319
6518.00,7.614605,24.93434,0.000039,24.040463,0.0006,1.320
6520.00,7.614255,24.93425,0.000040,24.040552,0.0005,1.319
6522.00,7.614343,24.93452,0.000040,24.039834,0.0006,1.319
6524.00,7.614300,24.93444,0.000041,24.040348,0.0006,1.320
6526.00,7.613488,24.93483,0.000040,24.040439,0.0005,1.320
6528.00,7.613459,24.93505,0.000039,24.040281,0.0005,1.319
6530.00,7.613420,24.93420,0.000040,24.040721,0.0005,1.319
6532.00,7.614484,24.93476,0.000038,24.040041,0.0005,1.320
6534.00,7.614872,24.93454,0.000039,24.040621,0.0005,1.319
6536.00,7.614254,24.93480,0.000039,24.040452,0.0006,1.320
6538.00,7.614220,24.93408,0.000038,24.040857,0.0006,1.321
6540.00,7.614841,24.93438,0.000039,24.040841,0.0006,1.320
6542.00,7.614561,24.93521,0.000039,24.040468,0.0005,1.319
6544.00,7.614732,24.93516,0.000039,24.040592,0.0005,1.319
6546.00,7.615218,24.93644,0.000039,24.039968,0.0005,1.319
6548.00,7.615709,24.93512,0.000040,24.041001,0.0005,1.319
6550.00,7.614733,24.93504,0.000041,24.040788,0.0005,1.319
6552.00,7.614622,24.93450,0.000039,24.040315,0.0006,1.320
6554.00,7.614208,24.93599,0.000040,24.040057,0.0005,1.319
6556.00,7.613625,24.93504,0.000039,24.039888,0.0005,1.320
6558.00,7.613653,24.93505,0.000039,24.040215,0.0006,1.320
6560.00,7.613503,24.93446,0.000039,24.040426,0.0006,1.320
6562.00,7.613625,24.93417,0.000039,24.040110,0.0005,1.319
6564.00,7.614019,24.93528,0.000039,24.039697,0.0005,1.319
6566.00,7.614750,24.93615,0.000039,24.040077,0.0006,1.320
6568.00,7.615368,24.93579,0.000037,24.039921,0.0006,1.320
6570.00,7.615051,24.93559,0.000039,24.039495,0.0006,1.320
6572.00,7.614856,24.93502,0.000039,24.040283,0.0005,1.319
6574.00,7.615012,24.93637,0.000039,24.039755,0.0006,1.319
6576.00,7.615254,24.93688,0.000040,24.040346,0.0006,1.319
6578.00,7.614592,24.93681,0.000039,24.040494,0.0006,1.320
6580.00,7.614299,24.93588,0.000038,24.040439,0.0006,1.319
6582.00,7.614819,24.93635,0.000040,24.040132,0.0006,1.320
6584.00,7.615908,24.93573,0.000039,24.040746,0.0006,1.320
6586.00,7.615903,24.93545,0.000039,24.040857,0.0005,1.319
6588.00,7.615389,24.93655,0.000040,24.040661,0.0006,1.319
6590.00,7.615140,24.93646,0.000039,24.040588,0.0006,1.320
6592.00,7.615327,24.93552,0.000038,24.039890,0.0006,1.320
6594.00,7.614870,24.93642,0.000040,24.040514,0.0006,1.319
6596.00,7.614866,24.93611,0.000039,24.039990,0.0005,1.319
6598.00,7.614836,24.93544,0.000038,24.039864,0.0005,1.319
6600.00,7.615300,24.93639,0.000039,24.039981,0.0005,1.319
6602.00,7.615404,24.93641,0.000040,24.040794,0.0005,1.318
6604.00,7.615625,24.93534,0.000041,24.040883,0.0006,1.318
@11,12.0000,24.0
6606.00,7.614472,24.93437,0.000040,24.040954,0.0006,1.319
6608.00,7.608123,24.93509,0.000040,24.040392,0.0006,1.319
6610.00,7.600288,24.93368,0.000039,24.040594,0.0005,1.319
6612.00,7.592191,24.93390,0.000040,24.040475,0.0006,1.319
6614.00,7.584195,24.93476,0.000040,24.040383,0.0006,1.318
6616.00,7.576231,24.93448,0.000041,24.040332,0.0005,1.320
6618.00,7.568660,24.93387,0.000039,24.040528,0.0005,1.320
6620.00,7.563348,24.93316,0.000038,24.040445,0.0006,1.320
6622.00,7.560697,24.93410,0.000038,24.040941,0.0006,1.319
6624.00,7.558428,24.93468,0.000039,24.040614,0.0005,1.319
6626.00,7.556401,24.93432,0.000039,24.040139,0.0006,1.320
6628.00,7.554821,24.93318,0.000039,24.040583,0.0005,1.320
6630.00,7.554580,24.93401,0.000039,24.040850,0.0006,1.320
6632.00,7.558566,24.93470,0.000039,24.040757,0.0005,1.321
6634.00,7.565316,24.93428,0.000039,24.041221,0.0006,1.321
6636.00,7.575560,24.93461,0.000038,24.041008,0.0006,1.321
6638.00,7.586007,24.93521,0.000039,24.039477,0.0006,1.320
6640.00,7.593164,24.93495,0.000039,24.040668,0.0005,1.320
6642.00,7.598013,24.93573,0.000039,24.040721,0.0006,1.320
6644.00,7.601210,24.93574,0.000039,24.040881,0.0006,1.319
6646.00,7.603549,24.93496,0.000039,24.041666,0.0006,1.319
6648.00,7.606227,24.93494,0.000039,24.040795,0.0006,1.319
6650.00,7.608748,24.93488,0.000040,24.040392,0.0005,1.319
6652.00,7.610462,24.93531,0.000041,24.041525,0.0005,1.319
6654.00,7.612610,24.93551,0.000042,24.040106,0.0005,1.319
6656.00,7.615297,24.93500,0.000041,24.040355,0.0006,1.319
6658.00,7.617458,24.93527,0.000039,24.040563,0.0006,1.319
6660.00,7.619149,24.93528,0.000041,24.041283,0.0005,1.319
6662.00,7.621763,24.93531,0.000040,24.040848,0.0005,1.320
6664.00,7.623379,24.93597,0.000039,24.041088,0.0006,1.319
6666.00,7.625598,24.93552,0.000041,24.040421,0.0006,1.319
6668.00,7.626836,24.93558,0.000040,24.040583,0.0006,1.319
6670.00,7.627385,24.93488,0.000040,24.040059,0.0006,1.319
6672.00,7.628444,24.93477,0.000039,24.040090,0.0005,1.319
6674.00,7.628291,24.93498,0.000040,24.041977,0.0006,1.319
6676.00,7.629179,24.93464,0.000041,24.040343,0.0006,1.319
6678.00,7.628490,24.93524,0.000041,24.041277,0.0006,1.319
6680.00,7.627302,24.93499,0.000039,24.040677,0.0005,1.319
6682.00,7.625743,24.93517,0.000038,24.040683,0.0006,1.320
6684.00,7.625307,24.93496,0.000039,24.040925,0.0005,1.319
6686.00,7.623595,24.93518,0.000040,24.041388,0.0006,1.319
6688.00,7.622431,24.93418,0.000039,24.040186,0.0006,1.319
6690.00,7.621873,24.93420,0.000039,24.040857,0.0005,1.319
6692.00,7.622392,24.93499,0.000039,24.041066,0.0005,1.320
6694.00,7.621462,24.93334,0.000039,24.041017,0.0006,1.319
6696.00,7.620751,24.93446,0.000040,24.041097,0.0005,1.320
6698.00,7.619655,24.93488,0.000040,24.040212,0.0006,1.320
6700.00,7.619598,24.93531,0.000040,24.040210,0.0006,1.320
6702.00,7.619899,24.93401,0.000039,24.040617,0.0006,1.319
6704.00,7.619386,24.93340,0.000039,24.040168,0.0005,1.319
6706.00,7.619993,24.93559,0.000040,24.040486,0.0006,1.320
6708.00,7.619672,24.93463,0.000042,24.040910,0.0006,1.319
6710.00,7.618818,24.93499,0.000040,24.040328,0.0006,1.319
6712.00,7.619837,24.93620,0.000039,24.040625,0.0006,1.319
6714.00,7.620370,24.93520,0.000039,24.040639,0.0006,1.320
6716.00,7.620751,24.93561,0.000039,24.040817,0.0006,1.319
6718.00,7.619933,24.93450,0.000039,24.040894,0.0005,1.320
6720.00,7.618887,24.93406,0.000038,24.040134,0.0006,1.320
6722.00,7.618819,24.93589,0.000039,24.040535,0.0006,1.320
6724.00,7.618632,24.93643,0.000039,24.039595,0.0006,1.319
6726.00,7.618611,24.93601,0.000040,24.040739,0.0006,1.319
6728.00,7.617841,24.93619,0.000040,24.040808,0.0006,1.319
6730.00,7.616875,24.93641,0.000041,24.040945,0.0006,1.320
6732.00,7.616857,24.93571,0.000040,24.040808,0.0005,1.320
6734.00,7.616279,24.93602,0.000039,24.040795,0.0005,1.320
6736.00,7.617302,24.93608,0.000040,24.041288,0.0006,1.320
6738.00,7.617905,24.93635,0.000040,24.040919,0.0006,1.321
6740.00,7.618352,24.93630,0.000039,24.040046,0.0006,1.320
6742.00,7.618981,24.93574,0.000039,24.041385,0.0006,1.320
6744.00,7.619165,24.93637,0.000040,24.040761,0.0006,1.319
6746.00,7.618394,24.93657,0.000040,24.040641,0.0006,1.320
6748.00,7.617046,24.93708,0.000040,24.040046,0.0006,1.320
6750.00,7.617011,24.93747,0.000041,24.040395,0.0006,1.320
6752.00,7.617683,24.93674,0.000040,24.040366,0.0006,1.321
6754.00,7.617709,24.93568,0.000039,24.040137,0.0006,1.321
6756.00,7.616755,24.93667,0.000040,24.040725,0.0006,1.320
6758.00,7.617339,24.93657,0.000040,24.040739,0.0005,1.320
6760.00,7.617262,24.93586,0.000040,24.040479,0.0006,1.319
6762.00,7.617080,24.93552,0.000040,24.040708,0.0006,1.320
6764.00,7.617882,24.93584,0.000040,24.041528,0.0005,1.320
6766.00,7.617223,24.93588,0.000040,24.040428,0.0005,1.320
6768.00,7.616412,24.93699,0.000038,24.041205,0.0005,1.320
6770.00,7.616937,24.93736,0.000040,24.041285,0.0005,1.320
6772.00,7.617231,24.93673,0.000040,24.040828,0.0006,1.320
6774.00,7.616536,24.93628,0.000040,24.040823,0.0006,1.321
6776.00,7.616845,24.93676,0.000039,24.041086,0.0006,1.321
6778.00,7.617996,24.93653,0.000039,24.040917,0.0006,1.320
6780.00,7.618655,24.93689,0.000040,24.040414,0.0006,1.320
6782.00,7.618736,24.93662,0.000040,24.040786,0.0006,1.320
6784.00,7.619218,24.93664,0.000040,24.040066,0.0006,1.320
6786.00,7.618672,24.93622,0.000041,24.040084,0.0006,1.321
6788.00,7.619044,24.93591,0.000040,24.040823,0.0006,1.320
6790.00,7.618471,24.93771,0.000041,24.041095,0.0006,1.321
6792.00,7.617230,24.93752,0.000040,24.041139,0.0006,1.320
6794.00,7.617170,24.93617,0.000039,24.040754,0.0005,1.320
6796.00,7.616302,24.93607,0.000039,24.040192,0.0006,1.320
6798.00,7.616241,24.93657,0.000039,24.040401,0.0006,1.320
6800.00,7.616072,24.93736,0.000039,24.041281,0.0006,1.320
6802.00,7.616699,24.93744,0.000039,24.040917,0.0006,1.320
6804.00,7.615851,24.93659,0.000040,24.040126,0.0006,1.321
6806.00,7.616618,24.93547,0.000040,24.040128,0.0006,1.321
6808.00,7.616413,24.93556,0.000039,24.040286,0.0006,1.320
6810.00,7.615191,24.93595,0.000040,24.039954,0.0006,1.321
6812.00,7.614950,24.93546,0.000039,24.041388,0.0005,1.320
6814.00,7.615859,24.93515,0.000041,24.039832,0.0005,1.320
6816.00,7.616599,24.93564,0.000041,24.040043,0.0006,1.321
6818.00,7.616753,24.93558,0.000041,24.040146,0.0006,1.321
6820.00,7.617097,24.93515,0.000039,24.040019,0.0006,1.321
6822.00,7.616312,24.93626,0.000038,24.040650,0.0006,1.321
6824.00,7.616031,24.93571,0.000039,24.040577,0.0006,1.321
6826.00,7.616797,24.93585,0.000040,24.040528,0.0006,1.321
6828.00,7.617295,24.93569,0.000040,24.040837,0.0006,1.320
6830.00,7.617151,24.93601,0.000040,24.040032,0.0006,1.321
6832.00,7.616882,24.93655,0.000039,24.041065,0.0006,1.321
6834.00,7.617497,24.93547,0.000039,24.040550,0.0006,1.321
6836.00,7.617223,24.93590,0.000039,24.040545,0.0006,1.321
6838.00,7.616816,24.93582,0.000039,24.040243,0.0006,1.321
6840.00,7.616763,24.93592,0.000038,24.040534,0.0005,1.321
6842.00,7.616708,24.93576,0.000039,24.040465,0.0006,1.321
6844.00,7.616510,24.93575,0.000039,24.040603,0.0006,1.321
6846.00,7.616491,24.93678,0.000039,24.040503,0.0006,1.322
6848.00,7.616519,24.93657,0.000039,24.040374,0.0006,1.320
6850.00,7.616772,24.93736,0.000040,24.040701,0.0006,1.321
6852.00,7.615998,24.93706,0.000039,24.040772,0.0006,1.321
6854.00,7.616403,24.93756,0.000038,24.040455,0.0006,1.321
6856.00,7.616742,24.93754,0.000037,24.039628,0.0006,1.321
6858.00,7.616938,24.93717,0.000040,24.041206,0.0005,1.320
6860.00,7.616910,24.93625,0.000039,24.040590,0.0006,1.321
6862.00,7.616793,24.93609,0.000039,24.040612,0.0006,1.321
6864.00,7.616658,24.93659,0.000039,24.040721,0.0006,1.321
6866.00,7.616933,24.93708,0.000039,24.041101,0.0006,1.321
6868.00,7.617347,24.93663,0.000039,24.040012,0.0006,1.321
6870.00,7.617053,24.93600,0.000039,24.041163,0.0006,1.322
6872.00,7.615914,24.93643,0.000040,24.040023,0.0006,1.322
6874.00,7.615398,24.93711,0.000039,24.040274,0.0006,1.321
6876.00,7.616131,24.93721,0.000039,24.040399,0.0006,1.321
6878.00,7.615358,24.93676,0.000041,24.041208,0.0006,1.321
6880.00,7.615534,24.93744,0.000040,24.040619,0.0006,1.321
6882.00,7.615811,24.93795,0.000039,24.040437,0.0006,1.321
6884.00,7.615319,24.93916,0.000042,24.040815,0.0006,1.321
6886.00,7.615763,24.93807,0.000040,24.040672,0.0006,1.321
6888.00,7.615998,24.93763,0.000040,24.040701,0.0006,1.321
6890.00,7.615579,24.93716,0.000040,24.041570,0.0006,1.321
6892.00,7.615406,24.93605,0.000039,24.040368,0.0006,1.321
6894.00,7.615253,24.93702,0.000040,24.039819,0.0006,1.321
6896.00,7.615750,24.93796,0.000040,24.040399,0.0005,1.321
6898.00,7.614774,24.93755,0.000039,24.040465,0.0006,1.322
6900.00,7.614834,24.93796,0.000038,24.040668,0.0006,1.321
6902.00,7.614932,24.93844,0.000039,24.041034,0.0006,1.321
6904.00,7.615182,24.93828,0.000040,24.040359,0.0006,1.321
6906.00,7.615606,24.93880,0.000041,24.040212,0.0006,1.321
6908.00,7.615383,24.93863,0.000039,24.040032,0.0006,1.321
6910.00,7.616012,24.93812,0.000039,24.041239,0.0006,1.322
6912.00,7.616133,24.93762,0.000040,24.040795,0.0006,1.322
6914.00,7.616226,24.93832,0.000039,24.040339,0.0006,1.321
6916.00,7.616221,24.93863,0.000039,24.041003,0.0006,1.322
6918.00,7.617047,24.93807,0.000039,24.040888,0.0006,1.322
6920.00,7.615591,24.93864,0.000040,24.041021,0.0006,1.321
6922.00,7.614587,24.93879,0.000040,24.040735,0.0006,1.322
6924.00,7.615404,24.93813,0.000040,24.041066,0.0006,1.322
6926.00,7.616264,24.93841,0.000040,24.040874,0.0006,1.322
6928.00,7.617300,24.93807,0.000040,24.041192,0.0005,1.322
6930.00,7.617872,24.93815,0.000040,24.040825,0.0005,1.322
6932.00,7.617556,24.93883,0.000039,24.040819,0.0006,1.322
6934.00,7.617713,24.93873,0.000039,24.041035,0.0006,1.322
6936.00,7.617595,24.93954,0.000040,24.040485,0.0006,1.322
6938.00,7.616643,24.93865,0.000040,24.040543,0.0006,1.322
6940.00,7.616177,24.93955,0.000039,24.040297,0.0006,1.322
6942.00,7.615347,24.93943,0.000041,24.040074,0.0005,1.322
6944.00,7.615562,24.94014,0.000040,24.040757,0.0006,1.322
6946.00,7.615256,24.94063,0.000040,24.040412,0.0006,1.322
6948.00,7.615546,24.94020,0.000040,24.040992,0.0006,1.322
6950.00,7.616496,24.93933,0.000039,24.040435,0.0006,1.322
6952.00,7.615958,24.93788,0.000039,24.040701,0.0006,1.322
6954.00,7.615803,24.93778,0.000040,24.041168,0.0006,1.322
6956.00,7.616318,24.93712,0.000039,24.040783,0.0006,1.323
6958.00,7.616759,24.93722,0.000040,24.041330,0.0006,1.323
6960.00,7.617322,24.93843,0.000040,24.040288,0.0006,1.322
6962.00,7.616321,24.93824,0.000041,24.039941,0.0005,1.322
6964.00,7.615319,24.93857,0.000040,24.040330,0.0005,1.323
6966.00,7.615490,24.93823,0.000040,24.040152,0.0006,1.323
6968.00,7.615674,24.93853,0.000039,24.040939,0.0006,1.322
6970.00,7.616084,24.93908,0.000040,24.040674,0.0005,1.322
6972.00,7.615015,24.93829,0.000040,24.041388,0.0006,1.323
6974.00,7.615133,24.93891,0.000039,24.041601,0.0006,1.323
6976.00,7.615196,24.93880,0.000039,24.041061,0.0006,1.322
6978.00,7.615877,24.93824,0.000041,24.040908,0.0006,1.322
6980.00,7.615823,24.93795,0.000040,24.040883,0.0006,1.322
6982.00,7.615743,24.93764,0.000041,24.039824,0.0006,1.322
6984.00,7.615728,24.93701,0.000039,24.040974,0.0006,1.323
6986.00,7.616138,24.93764,0.000040,24.040699,0.0006,1.322
6988.00,7.615929,24.93670,0.000041,24.040612,0.0006,1.322
6990.00,7.615890,24.93620,0.000040,24.041576,0.0006,1.323
6992.00,7.615380,24.93656,0.000040,24.041115,0.0006,1.323
6994.00,7.615275,24.93718,0.000040,24.040719,0.0006,1.323
6996.00,7.615199,24.93744,0.000040,24.040895,0.0006,1.323
6998.00,7.615251,24.93794,0.000040,24.040946,0.0006,1.322
7000.00,7.615378,24.93687,0.000041,24.040801,0.0006,1.323
7002.00,7.616161,24.93780,0.000039,24.041030,0.0006,1.324
7004.00,7.616608,24.93837,0.000041,24.040768,0.0006,1.323
7006.00,7.616265,24.93750,0.000041,24.041183,0.0006,1.322
7008.00,7.615581,24.93762,0.000040,24.040639,0.0006,1.323
7010.00,7.616061,24.93852,0.000040,24.040899,0.0006,1.322
7012.00,7.616164,24.93849,0.000040,24.041026,0.0006,1.323
7014.00,7.615126,24.93828,0.000040,24.041088,0.0006,1.323
7016.00,7.615430,24.93888,0.000039,24.040935,0.0006,1.323
7018.00,7.616225,24.93918,0.000040,24.040494,0.0006,1.323
7020.00,7.616780,24.93854,0.000041,24.041146,0.0005,1.323
7022.00,7.616427,24.93873,0.000040,24.040805,0.0005,1.323
7024.00,7.615889,24.93786,0.000039,24.041179,0.0005,1.324
7026.00,7.615648,24.93728,0.000040,24.040515,0.0006,1.323
7028.00,7.615585,24.93806,0.000042,24.040928,0.0005,1.323
7030.00,7.615099,24.93774,0.000039,24.040928,0.0006,1.323
7032.00,7.614404,24.93755,0.000039,24.040839,0.0006,1.323
7034.00,7.614587,24.93773,0.000039,24.040925,0.0006,1.324
7036.00,7.614965,24.93670,0.000039,24.040814,0.0006,1.323
7038.00,7.615209,24.93712,0.000038,24.040645,0.0006,1.323
7040.00,7.615395,24.93783,0.000040,24.040979,0.0006,1.324
7042.00,7.616216,24.93841,0.000039,24.040719,0.0006,1.324
7044.00,7.616210,24.93798,0.000040,24.040406,0.0006,1.323
7046.00,7.616440,24.93753,0.000041,24.040497,0.0006,1.323
7048.00,7.617017,24.93801,0.000040,24.040695,0.0006,1.324
7050.00,7.618071,24.93796,0.000040,24.040597,0.0006,1.324
7052.00,7.617753,24.93766,0.000040,24.039994,0.0006,1.324
7054.00,7.617067,24.93816,0.000040,24.040899,0.0006,1.324
7056.00,7.616492,24.93751,0.000040,24.041134,0.0006,1.324
7058.00,7.616470,24.93775,0.000039,24.040666,0.0006,1.323
7060.00,7.616018,24.93766,0.000040,24.040926,0.0006,1.323
7062.00,7.616285,24.93768,0.000040,24.040983,0.0006,1.324
7064.00,7.616742,24.93754,0.000038,24.040708,0.0006,1.324
7066.00,7.616750,24.93775,0.000040,24.040930,0.0006,1.324
7068.00,7.615672,24.93734,0.000040,24.040670,0.0006,1.324
7070.00,7.615300,24.93761,0.000041,24.040806,0.0005,1.323
7072.00,7.615779,24.93722,0.000040,24.040661,0.0005,1.324
7074.00,7.617612,24.93699,0.000040,24.042036,0.0006,1.324
7076.00,7.617969,24.93673,0.000041,24.040006,0.0006,1.323
7078.00,7.617396,24.93797,0.000040,24.039655,0.0005,1.324
7080.00,7.616664,24.93765,0.000041,24.040388,0.0006,1.324
7082.00,7.616801,24.93827,0.000039,24.040701,0.0006,1.323
7084.00,7.615747,24.93911,0.000038,24.040821,0.0006,1.324
7086.00,7.615660,24.93889,0.000040,24.040841,0.0006,1.324
7088.00,7.615848,24.93963,0.000040,24.040757,0.0006,1.324
7090.00,7.616433,24.93890,0.000040,24.040745,0.0006,1.324
7092.00,7.616110,24.93797,0.000040,24.040648,0.0006,1.324
7094.00,7.616000,24.93764,0.000039,24.041145,0.0006,1.325
7096.00,7.615781,24.93665,0.000039,24.040877,0.0006,1.324
7098.00,7.615787,24.93666,0.000040,24.040517,0.0006,1.324
7100.00,7.615002,24.93668,0.000041,24.039890,0.0006,1.324
7102.00,7.615032,24.93719,0.000040,24.040341,0.0006,1.324
7104.00,7.616260,24.93775,0.000040,24.041454,0.0006,1.324
7106.00,7.616326,24.93718,0.000041,24.040399,0.0006,1.324
7108.00,7.616001,24.93801,0.000041,24.040539,0.0006,1.324
7110.00,7.615317,24.93788,0.000040,24.040521,0.0006,1.324
7112.00,7.615145,24.93775,0.000041,24.040461,0.0006,1.325
7114.00,7.614881,24.93795,0.000040,24.040612,0.0006,1.325
7116.00,7.615036,24.93803,0.000040,24.040739,0.0006,1.324
7118.00,7.615749,24.93603,0.000040,24.039846,0.0006,1.324
7120.00,7.614769,24.93542,0.000041,24.041085,0.0006,1.324
7122.00,7.614496,24.93595,0.000040,24.040283,0.0006,1.324
7124.00,7.615119,24.93660,0.000040,24.040470,0.0006,1.325
7126.00,7.615586,24.93600,0.000041,24.040668,0.0006,1.325
7128.00,7.616799,24.93676,0.000041,24.040955,0.0006,1.325
7130.00,7.616366,24.93590,0.000040,24.041088,0.0006,1.325
7132.00,7.615916,24.93601,0.000040,24.040859,0.0006,1.325
7134.00,7.615574,24.93658,0.000041,24.040506,0.0006,1.325
7136.00,7.615601,24.93718,0.000041,24.040534,0.0006,1.325
7138.00,7.616251,24.93720,0.000039,24.040905,0.0006,1.325
7140.00,7.615761,24.93612,0.000040,24.040777,0.0006,1.325
7142.00,7.616684,24.93548,0.000040,24.040450,0.0006,1.325
7144.00,7.617007,24.93640,0.000039,24.040597,0.0006,1.325
7146.00,7.616225,24.93651,0.000038,24.040659,0.0006,1.325
7148.00,7.616396,24.93672,0.000039,24.040614,0.0007,1.325
7150.00,7.616555,24.93637,0.000040,24.041492,0.0006,1.325
7152.00,7.615959,24.93609,0.000040,24.040994,0.0005,1.326
7154.00,7.616438,24.93560,0.000041,24.041259,0.0006,1.324
7156.00,7.616172,24.93510,0.000041,24.041166,0.0006,1.325
7158.00,7.616353,24.93460,0.000041,24.040566,0.0006,1.325
7160.00,7.616343,24.93499,0.000040,24.041115,0.0006,1.325
7162.00,7.616191,24.93459,0.000040,24.040550,0.0006,1.324
7164.00,7.617265,24.93504,0.000041,24.040057,0.0006,1.324
7166.00,7.617072,24.93508,0.000041,24.040883,0.0006,1.325
7168.00,7.616840,24.93522,0.000040,24.041394,0.0006,1.325
7170.00,7.615969,24.93500,0.000040,24.040335,0.0006,1.325
7172.00,7.615121,24.93528,0.000041,24.040397,0.0006,1.325
7174.00,7.615923,24.93562,0.000039,24.041419,0.0006,1.325
7176.00,7.616186,24.93564,0.000039,24.040865,0.0006,1.326
7178.00,7.615982,24.93617,0.000040,24.040290,0.0006,1.325
7180.00,7.615482,24.93791,0.000041,24.040250,0.0006,1.325
7182.00,7.616217,24.93755,0.000041,24.041019,0.0006,1.325
7184.00,7.616499,24.93750,0.000040,24.040903,0.0006,1.325
7186.00,7.616797,24.93770,0.000040,24.041061,0.0006,1.325
7188.00,7.617224,24.93741,0.000039,24.041303,0.0006,1.325
7190.00,7.617654,24.93823,0.000040,24.040650,0.0006,1.326
7192.00,7.617372,24.93832,0.000040,24.040766,0.0006,1.325
7194.00,7.617140,24.93888,0.000040,24.040466,0.0006,1.325
7196.00,7.616226,24.93936,0.000040,24.040966,0.0006,1.325
7198.00,7.616005,24.93970,0.000041,24.040999,0.0006,1.325
7200.00,7.616125,24.93915,0.000041,24.041286,0.0006,1.325
7202.00,7.616566,24.94046,0.000041,24.040881,0.0006,1.325
7204.00,7.617281,24.93990,0.000041,24.040761,0.0006,1.325
@12,12.0000,24.0
7206.00,7.617089,24.93982,0.000041,24.040692,0.0006,1.326
7208.00,7.612460,24.93959,0.000040,24.041356,0.0006,1.326
7210.00,7.604644,24.93951,0.000042,24.041399,0.0006,1.325
7212.00,7.594551,24.93909,0.000042,24.040903,0.0006,1.324
7214.00,7.585572,24.93849,0.000041,24.039892,0.0006,1.324
7216.00,7.577088,24.93931,0.000042,24.041043,0.0006,1.325
7218.00,7.570821,24.93969,0.000041,24.040965,0.0006,1.326
7220.00,7.566165,24.93935,0.000040,24.039977,0.0006,1.326
7222.00,7.562900,24.93870,0.000039,24.041117,0.0006,1.327
7224.00,7.560781,24.93788,0.000039,24.041332,0.0006,1.327
7226.00,7.558548,24.93730,0.000039,24.040652,0.0006,1.327
7228.00,7.556912,24.93698,0.000040,24.040385,0.0006,1.327
7230.00,7.555779,24.93774,0.000040,24.040915,0.0006,1.327
7232.00,7.559416,24.93785,0.000040,24.040770,0.0006,1.327
7234.00,7.566153,24.93833,0.000039,24.040719,0.0006,1.328
7236.00,7.575533,24.93861,0.000039,24.040395,0.0006,1.327
7238.00,7.583663,24.93967,0.000039,24.040305,0.0006,1.328
7240.00,7.591566,24.93849,0.000039,24.040550,0.0006,1.327
7242.00,7.597289,24.93818,0.000041,24.040950,0.0006,1.326
7244.00,7.602081,24.93786,0.000040,24.040403,0.0006,1.326
7246.00,7.603597,24.93831,0.000038,24.040846,0.0006,1.327
7248.00,7.605952,24.93848,0.000040,24.041346,0.0006,1.326
7250.00,7.609286,24.93836,0.000041,24.040697,0.0006,1.326
7252.00,7.613369,24.93762,0.000041,24.041041,0.0005,1.326
7254.00,7.616222,24.93782,0.000041,24.041741,0.0006,1.326
7256.00,7.618287,24.93819,0.000042,24.040739,0.0006,1.326
7258.00,7.620803,24.93823,0.000041,24.041394,0.0006,1.326
7260.00,7.621870,24.93760,0.000040,24.040721,0.0006,1.326
7262.00,7.622535,24.93709,0.000040,24.041399,0.0006,1.326
7264.00,7.623718,24.93760,0.000041,24.041081,0.0006,1.326
7266.00,7.625329,24.93781,0.000041,24.040763,0.0006,1.326
7268.00,7.626540,24.93763,0.000041,24.040785,0.0006,1.326
7270.00,7.628434,24.93795,0.000041,24.040986,0.0006,1.326
7272.00,7.628789,24.93774,0.000041,24.040872,0.0006,1.326
7274.00,7.628859,24.93800,0.000041,24.041363,0.0006,1.326
7276.00,7.629348,24.93655,0.000041,24.040261,0.0006,1.326
7278.00,7.629109,24.93673,0.000040,24.040132,0.0006,1.327
7280.00,7.628241,24.93711,0.000039,24.041441,0.0006,1.327
7282.00,7.627828,24.93828,0.000040,24.041232,0.0006,1.327
7284.00,7.626971,24.93832,0.000040,24.040557,0.0006,1.327
7286.00,7.626206,24.93834,0.000040,24.041086,0.0006,1.326
7288.00,7.625733,24.93867,0.000040,24.040234,0.0006,1.326
7290.00,7.624387,24.93741,0.000040,24.040254,0.0006,1.327
7292.00,7.623820,24.93695,0.000040,24.040510,0.0006,1.327
7294.00,7.622817,24.93856,0.000040,24.040635,0.0006,1.327
7296.00,7.622695,24.93807,0.000040,24.040908,0.0006,1.327
7298.00,7.621449,24.93767,0.000040,24.040754,0.0006,1.327
7300.00,7.621543,24.93806,0.000040,24.041461,0.0006,1.326
7302.00,7.620971,24.93835,0.000040,24.040581,0.0006,1.327
7304.00,7.620423,24.93792,0.000039,24.040803,0.0005,1.327
7306.00,7.619892,24.93719,0.000039,24.039974,0.0005,1.327
7308.00,7.619695,24.93724,0.000039,24.040497,0.0006,1.327
7310.00,7.619700,24.93790,0.000039,24.040201,0.0005,1.327
7312.00,7.619440,24.93783,0.000039,24.041461,0.0006,1.326
7314.00,7.619484,24.93729,0.000041,24.040945,0.0006,1.327
7316.00,7.620110,24.93663,0.000040,24.040663,0.0006,1.326
7318.00,7.619484,24.93645,0.000040,24.040041,0.0006,1.327
7320.00,7.619195,24.93650,0.000040,24.040866,0.0006,1.327
7322.00,7.619912,24.93678,0.000039,24.040432,0.0006,1.328
7324.00,7.619156,24.93535,0.000040,24.040934,0.0006,1.328
7326.00,7.618833,24.93536,0.000040,24.040963,0.0005,1.327
7328.00,7.618158,24.93584,0.000040,24.040254,0.0006,1.326
7330.00,7.618753,24.93641,0.000040,24.041075,0.0006,1.328
7332.00,7.619245,24.93691,0.000039,24.040861,0.0006,1.327
7334.00,7.619608,24.93570,0.000039,24.040810,0.0006,1.327
7336.00,7.619972,24.93706,0.000039,24.040297,0.0006,1.327
7338.00,7.619999,24.93723,0.000040,24.040414,0.0005,1.327
7340.00,7.619415,24.93806,0.000038,24.040725,0.0006,1.328
7342.00,7.618660,24.93811,0.000040,24.040770,0.0006,1.327
7344.00,7.618734,24.93851,0.000041,24.040001,0.0006,1.328
7346.00,7.618164,24.93815,0.000040,24.040366,0.0006,1.328
7348.00,7.618443,24.93784,0.000039,24.040303,0.0006,1.328
7350.00,7.619724,24.93840,0.000040,24.040448,0.0006,1.328
7352.00,7.619960,24.93843,0.000040,24.040977,0.0006,1.328
7354.00,7.619534,24.93901,0.000040,24.040703,0.0006,1.328
7356.00,7.618870,24.93825,0.000039,24.040441,0.0006,1.328
7358.00,7.618191,24.93939,0.000038,24.040426,0.0006,1.328
7360.00,7.617921,24.93976,0.000039,24.040532,0.0006,1.327
7362.00,7.618055,24.93976,0.000041,24.041121,0.0006,1.328
7364.00,7.617845,24.93885,0.000040,24.041132,0.0006,1.328
7366.00,7.616979,24.93989,0.000040,24.041132,0.0006,1.327
7368.00,7.616590,24.94018,0.000040,24.040248,0.0006,1.328
7370.00,7.616867,24.94041,0.000040,24.040852,0.0006,1.329
7372.00,7.617393,24.93993,0.000040,24.040710,0.0006,1.328
7374.00,7.617769,24.93895,0.000039,24.040148,0.0006,1.328
7376.00,7.617361,24.93901,0.000039,24.040819,0.0006,1.328
7378.00,7.617578,24.94012,0.000039,24.039468,0.0006,1.328
7380.00,7.617640,24.93947,0.000041,24.040246,0.0006,1.328
7382.00,7.617084,24.93908,0.000041,24.040639,0.0006,1.328
7384.00,7.617573,24.93815,0.000039,24.040877,0.0006,1.328
7386.00,7.618764,24.93857,0.000040,24.040943,0.0006,1.328
7388.00,7.619027,24.93892,0.000040,24.041246,0.0006,1.328
7390.00,7.618495,24.93928,0.000041,24.040508,0.0006,1.328
7392.00,7.617268,24.93994,0.000040,24.040386,0.0006,1.329
7394.00,7.617378,24.94009,0.000040,24.040677,0.0006,1.328
7396.00,7.618714,24.93888,0.000040,24.040621,0.0006,1.328
7398.00,7.618440,24.93944,0.000041,24.041212,0.0006,1.328
7400.00,7.618484,24.93785,0.000041,24.040679,0.0006,1.328
7402.00,7.617791,24.93868,0.000040,24.041123,0.0006,1.328
7404.00,7.617178,24.93804,0.000041,24.041150,0.0006,1.329
7406.00,7.617173,24.93836,0.000040,24.039772,0.0006,1.329
7408.00,7.617014,24.93883,0.000040,24.040770,0.0006,1.329
7410.00,7.615783,24.93905,0.000039,24.040883,0.0006,1.328
7412.00,7.615624,24.93825,0.000040,24.041035,0.0006,1.329
7414.00,7.617581,24.93819,0.000041,24.040743,0.0006,1.328
7416.00,7.617583,24.93967,0.000041,24.040488,0.0006,1.328
7418.00,7.617273,24.93905,0.000041,24.039635,0.0006,1.328
7420.00,7.616485,24.93878,0.000041,24.039868,0.0006,1.328
7422.00,7.616872,24.93857,0.000041,24.040323,0.0006,1.328
7424.00,7.617339,24.93796,0.000040,24.040608,0.0006,1.328
7426.00,7.616255,24.93905,0.000039,24.041088,0.0006,1.328
7428.00,7.615970,24.93880,0.000041,24.041139,0.0006,1.329
7430.00,7.616457,24.93881,0.000040,24.040250,0.0006,1.328
7432.00,7.617101,24.93857,0.000040,24.040666,0.0006,1.328
7434.00,7.617283,24.93834,0.000040,24.040586,0.0006,1.328
7436.00,7.617511,24.93832,0.000040,24.041245,0.0006,1.328
7438.00,7.617100,24.93970,0.000040,24.040830,0.0006,1.329
7440.00,7.616181,24.93814,0.000040,24.040546,0.0006,1.329
7442.00,7.616082,24.93808,0.000040,24.040775,0.0006,1.328
7444.00,7.616481,24.93882,0.000039,24.040345,0.0006,1.329
7446.00,7.617285,24.93934,0.000040,24.040821,0.0006,1.329
7448.00,7.616886,24.93905,0.000040,24.040432,0.0006,1.329
7450.00,7.616026,24.93906,0.000040,24.040599,0.0006,1.329
7452.00,7.616963,24.93920,0.000040,24.041006,0.0005,1.329
7454.00,7.617039,24.93952,0.000041,24.041646,0.0006,1.329
7456.00,7.617484,24.93944,0.000040,24.040792,0.0005,1.328
7458.00,7.616574,24.93985,0.000039,24.040734,0.0005,1.329
7460.00,7.616861,24.94102,0.000039,24.040868,0.0006,1.329
7462.00,7.616305,24.94098,0.000040,24.040690,0.0006,1.329
7464.00,7.616419,24.94069,0.000040,24.041079,0.0005,1.329
7466.00,7.616037,24.94074,0.000040,24.040623,0.0006,1.329
7468.00,7.616786,24.94187,0.000039,24.040943,0.0006,1.329
7470.00,7.616642,24.94118,0.000040,24.041105,0.0006,1.329
7472.00,7.616504,24.94035,0.000039,24.039921,0.0006,1.329
7474.00,7.616529,24.94079,0.000040,24.039897,0.0006,1.329
7476.00,7.616779,24.94145,0.000040,24.040614,0.0006,1.329
7478.00,7.616426,24.94114,0.000040,24.041190,0.0006,1.329
7480.00,7.615975,24.94045,0.000041,24.040750,0.0006,1.329
7482.00,7.616022,24.93954,0.000040,24.040550,0.0006,1.329
7484.00,7.615978,24.94090,0.000040,24.040032,0.0005,1.328
7486.00,7.615306,24.93937,0.000040,24.040392,0.0006,1.329
7488.00,7.615840,24.93937,0.000040,24.040317,0.0006,1.329
7490.00,7.616858,24.93800,0.000040,24.040457,0.0006,1.329
7492.00,7.617649,24.93900,0.000039,24.040761,0.0006,1.330
7494.00,7.617180,24.93916,0.000040,24.040606,0.0006,1.329
7496.00,7.616793,24.93910,0.000040,24.040845,0.0006,1.329
7498.00,7.616593,24.93949,0.000041,24.040650,0.0006,1.329
7500.00,7.617011,24.93885,0.000041,24.040088,0.0006,1.329
7502.00,7.617334,24.93851,0.000041,24.040125,0.0006,1.329
7504.00,7.617009,24.93823,0.000041,24.041106,0.0006,1.330
7506.00,7.617574,24.93781,0.000040,24.040192,0.0006,1.330
7508.00,7.617573,24.93831,0.000040,24.040843,0.0006,1.330
7510.00,7.615993,24.93812,0.000040,24.040479,0.0006,1.330
7512.00,7.615687,24.93819,0.000039,24.040808,0.0006,1.330
7514.00,7.616505,24.93844,0.000040,24.040425,0.0006,1.329
7516.00,7.616476,24.93811,0.000041,24.040877,0.0006,1.329
7518.00,7.616850,24.93864,0.000041,24.041177,0.0006,1.329
7520.00,7.616724,24.93845,0.000041,24.041005,0.0006,1.329
7522.00,7.616757,24.93880,0.000040,24.041339,0.0006,1.330
7524.00,7.616858,24.93901,0.000042,24.041319,0.0006,1.330
7526.00,7.617102,24.93964,0.000041,24.040848,0.0006,1.330
7528.00,7.616801,24.94063,0.000040,24.041176,0.0006,1.330
7530.00,7.616942,24.94046,0.000041,24.041259,0.0006,1.329
7532.00,7.616570,24.94051,0.000040,24.040825,0.0006,1.330
7534.00,7.617164,24.94029,0.000040,24.041174,0.0006,1.329
7536.00,7.617018,24.94017,0.000040,24.040812,0.0006,1.330
7538.00,7.617040,24.93991,0.000040,24.040466,0.0006,1.330
7540.00,7.617310,24.93913,0.000039,24.040619,0.0006,1.330
7542.00,7.616421,24.93890,0.000039,24.040757,0.0006,1.330
7544.00,7.615381,24.93821,0.000041,24.041341,0.0006,1.330
7546.00,7.614924,24.93869,0.000041,24.040270,0.0006,1.330
7548.00,7.616331,24.93857,0.000040,24.041068,0.0006,1.330
7550.00,7.616630,24.93821,0.000040,24.041321,0.0006,1.330
7552.00,7.615970,24.93870,0.000042,24.040972,0.0006,1.330
7554.00,7.616047,24.93842,0.000040,24.040906,0.0005,1.330
7556.00,7.616608,24.93824,0.000040,24.040390,0.0006,1.331
7558.00,7.615687,24.93828,0.000039,24.040925,0.0006,1.331
7560.00,7.615725,24.93836,0.000038,24.040315,0.0006,1.331
7562.00,7.616238,24.93752,0.000038,24.041197,0.0006,1.330
7564.00,7.615800,24.93763,0.000039,24.040343,0.0006,1.330
7566.00,7.615972,24.93789,0.000040,24.040552,0.0006,1.331
7568.00,7.616548,24.93698,0.000040,24.041117,0.0006,1.330
7570.00,7.616988,24.93653,0.000041,24.040770,0.0005,1.329
7572.00,7.616866,24.93621,0.000041,24.040463,0.0006,1.330
7574.00,7.616657,24.93511,0.000040,24.040401,0.0006,1.330
7576.00,7.616984,24.93561,0.000041,24.040448,0.0006,1.331
7578.00,7.616919,24.93648,0.000040,24.041226,0.0006,1.331
7580.00,7.617296,24.93721,0.000040,24.041117,0.0006,1.330
7582.00,7.617529,24.93718,0.000041,24.040801,0.0006,1.331
7584.00,7.616960,24.93680,0.000039,24.040846,0.0006,1.330
7586.00,7.617013,24.93645,0.000040,24.040483,0.0006,1.330
7588.00,7.616364,24.93641,0.000041,24.040135,0.0006,1.330
7590.00,7.616936,24.93659,0.000041,24.040443,0.0006,1.330
7592.00,7.617328,24.93681,0.000040,24.040179,0.0006,1.331
7594.00,7.617590,24.93690,0.000040,24.041121,0.0006,1.330
7596.00,7.617316,24.93652,0.000039,24.040679,0.0006,1.330
7598.00,7.617191,24.93689,0.000039,24.041114,0.0006,1.331
7600.00,7.617188,24.93570,0.000039,24.040295,0.0006,1.331
7602.00,7.616710,24.93594,0.000040,24.040250,0.0006,1.331
7604.00,7.616456,24.93623,0.000040,24.040535,0.0006,1.331
7606.00,7.616300,24.93793,0.000040,24.040750,0.0006,1.330
7608.00,7.616637,24.93788,0.000040,24.040425,0.0006,1.331
7610.00,7.615943,24.93795,0.000039,24.040701,0.0006,1.331
7612.00,7.616030,24.93692,0.000039,24.040732,0.0006,1.331
7614.00,7.616219,24.93711,0.000040,24.041190,0.0006,1.331
7616.00,7.615548,24.93726,0.000041,24.040675,0.0006,1.331
7618.00,7.615558,24.93748,0.000041,24.040650,0.0006,1.331
7620.00,7.614915,24.93696,0.000041,24.040230,0.0006,1.331
7622.00,7.615751,24.93584,0.000040,24.040488,0.0006,1.331
7624.00,7.616247,24.93656,0.000040,24.040610,0.0006,1.331
7626.00,7.616082,24.93703,0.000039,24.040410,0.0006,1.331
7628.00,7.615851,24.93697,0.000040,24.039952,0.0006,1.330
7630.00,7.615603,24.93796,0.000041,24.040183,0.0006,1.331
7632.00,7.616294,24.93774,0.000042,24.040830,0.0006,1.331
7634.00,7.616716,24.93833,0.000041,24.041146,0.0006,1.331
7636.00,7.616526,24.93788,0.000041,24.040161,0.0006,1.331
7638.00,7.616150,24.93778,0.000040,24.040752,0.0006,1.331
7640.00,7.616465,24.93785,0.000040,24.040990,0.0006,1.331
7642.00,7.616976,24.93765,0.000040,24.040961,0.0006,1.331
7644.00,7.617441,24.93703,0.000040,24.040772,0.0006,1.331
7646.00,7.617357,24.93655,0.000040,24.040175,0.0006,1.331
7648.00,7.616808,24.93637,0.000041,24.040630,0.0006,1.331
7650.00,7.616302,24.93684,0.000041,24.040403,0.0006,1.331
7652.00,7.616665,24.93745,0.000040,24.040546,0.0006,1.332
7654.00,7.617090,24.93935,0.000040,24.040735,0.0006,1.332
7656.00,7.617305,24.93900,0.000039,24.040705,0.0006,1.332
7658.00,7.616666,24.93871,0.000040,24.040305,0.0006,1.332
7660.00,7.616615,24.93883,0.000040,24.040004,0.0006,1.332
7662.00,7.617286,24.93862,0.000039,24.041381,0.0006,1.332
7664.00,7.618138,24.93794,0.000039,24.040477,0.0006,1.332
7666.00,7.618272,24.93830,0.000040,24.040517,0.0006,1.332
7668.00,7.618288,24.93803,0.000040,24.039844,0.0006,1.332
7670.00,7.618313,24.93735,0.000040,24.040666,0.0006,1.331
7672.00,7.617169,24.93695,0.000040,24.040870,0.0006,1.332
7674.00,7.616718,24.93706,0.000040,24.040946,0.0006,1.332
7676.00,7.615916,24.93628,0.000041,24.040030,0.0006,1.332
7678.00,7.615702,24.93741,0.000041,24.040706,0.0006,1.332
7680.00,7.616395,24.93699,0.000038,24.040530,0.0005,1.332
7682.00,7.616889,24.93579,0.000040,24.040757,0.0006,1.332
7684.00,7.616504,24.93586,0.000040,24.041334,0.0006,1.332
7686.00,7.616534,24.93576,0.000041,24.040983,0.0006,1.332
7688.00,7.616758,24.93659,0.000041,24.040848,0.0006,1.332
7690.00,7.616872,24.93632,0.000039,24.039995,0.0006,1.332
7692.00,7.616195,24.93705,0.000039,24.040681,0.0005,1.333
7694.00,7.614873,24.93660,0.000039,24.040674,0.0006,1.332
7696.00,7.614385,24.93640,0.000038,24.040568,0.0006,1.332
7698.00,7.615171,24.93687,0.000039,24.040330,0.0006,1.333
7700.00,7.615682,24.93587,0.000041,24.040761,0.0006,1.332
7702.00,7.615822,24.93590,0.000041,24.041199,0.0006,1.333
7704.00,7.616081,24.93656,0.000039,24.040757,0.0006,1.333
7706.00,7.616241,24.93695,0.000040,24.040195,0.0006,1.332
7708.00,7.616199,24.93688,0.000040,24.040468,0.0006,1.332
7710.00,7.616347,24.93675,0.000040,24.040741,0.0006,1.332
7712.00,7.615994,24.93696,0.000040,24.040305,0.0006,1.332
7714.00,7.616509,24.93800,0.000040,24.040557,0.0006,1.332
7716.00,7.616540,24.93734,0.000040,24.040095,0.0006,1.333
7718.00,7.616011,24.93692,0.000041,24.040292,0.0006,1.332
7720.00,7.615772,24.93675,0.000039,24.040317,0.0005,1.333
7722.00,7.616243,24.93728,0.000040,24.040821,0.0005,1.332
7724.00,7.617219,24.93708,0.000039,24.041035,0.0005,1.332
7726.00,7.616872,24.93684,0.000039,24.040814,0.0006,1.333
7728.00,7.616380,24.93706,0.000040,24.040190,0.0006,1.332
7730.00,7.616416,24.93702,0.000040,24.040812,0.0006,1.333
7732.00,7.616428,24.93712,0.000038,24.040801,0.0006,1.333
7734.00,7.615833,24.93753,0.000040,24.041039,0.0006,1.332
7736.00,7.615432,24.93774,0.000040,24.041326,0.0006,1.332
7738.00,7.615335,24.93688,0.000041,24.041154,0.0006,1.332
7740.00,7.615662,24.93721,0.000041,24.041481,0.0006,1.332
7742.00,7.616441,24.93793,0.000040,24.039999,0.0006,1.332
7744.00,7.616246,24.93815,0.000041,24.040650,0.0006,1.333
7746.00,7.615876,24.93838,0.000040,24.040603,0.0006,1.333
7748.00,7.616752,24.93927,0.000039,24.040215,0.0006,1.333
7750.00,7.616890,24.93937,0.000040,24.041463,0.0006,1.332
7752.00,7.616681,24.93970,0.000041,24.041017,0.0006,1.332
7754.00,7.616691,24.93907,0.000042,24.040995,0.0006,1.332
7756.00,7.616513,24.93893,0.000041,24.041070,0.0006,1.332
7758.00,7.616666,24.93837,0.000041,24.040946,0.0006,1.333
7760.00,7.616244,24.93833,0.000041,24.041832,0.0006,1.333
7762.00,7.616232,24.93724,0.000039,24.040688,0.0006,1.333
7764.00,7.615264,24.93745,0.000039,24.040455,0.0006,1.333
7766.00,7.615638,24.93769,0.000039,24.041026,0.0006,1.333
7768.00,7.615381,24.93790,0.000038,24.040626,0.0006,1.334
7770.00,7.616172,24.93722,0.000038,24.040426,0.0006,1.333
7772.00,7.616659,24.93660,0.000039,24.040946,0.0006,1.334
7774.00,7.616407,24.93641,0.000040,24.040063,0.0006,1.334
7776.00,7.616206,24.93684,0.000039,24.039972,0.0006,1.333
7778.00,7.615638,24.93739,0.000039,24.039899,0.0006,1.333
7780.00,7.616299,24.93741,0.000039,24.040588,0.0006,1.333
7782.00,7.616904,24.93772,0.000040,24.040445,0.0006,1.333
7784.00,7.615943,24.93677,0.000041,24.041110,0.0006,1.333
7786.00,7.615272,24.93606,0.000039,24.040435,0.0006,1.333
7788.00,7.615651,24.93653,0.000041,24.040530,0.0006,1.333
7790.00,7.616723,24.93664,0.000040,24.041252,0.0006,1.333
7792.00,7.617003,24.93661,0.000041,24.040632,0.0006,1.333
7794.00,7.617052,24.93751,0.000041,24.040128,0.0005,1.333
7796.00,7.616970,24.93811,0.000039,24.040826,0.0006,1.334
7798.00,7.617023,24.93729,0.000040,24.040234,0.0006,1.334
7800.00,7.616623,24.93634,0.000041,24.041068,0.0006,1.334
7802.00,7.617345,24.93676,0.000040,24.040134,0.0006,1.334
7804.00,7.617953,24.93624,0.000040,24.040084,0.0006,1.333
@13,12.0000,24.0
7806.00,7.616984,24.93799,0.000040,24.040792,0.0006,1.334
7808.00,7.612318,24.93836,0.000040,24.041343,0.0006,1.334
7810.00,7.604378,24.93869,0.000040,24.041545,0.0006,1.333
7812.00,7.595844,24.93827,0.000041,24.040861,0.0005,1.332
7814.00,7.586940,24.93779,0.000040,24.040714,0.0005,1.333
7816.00,7.578512,24.93824,0.000040,24.040906,0.0006,1.333
7818.00,7.571524,24.93756,0.000040,24.041050,0.0006,1.334
7820.00,7.566236,24.93709,0.000039,24.040777,0.0005,1.334
7822.00,7.564045,24.93737,0.000040,24.040683,0.0006,1.335
7824.00,7.562160,24.93786,0.000039,24.040103,0.0006,1.335
7826.00,7.560104,24.93742,0.000038,24.041472,0.0006,1.335
7828.00,7.558850,24.93787,0.000038,24.039763,0.0006,1.335
7830.00,7.557982,24.93743,0.000038,24.040754,0.0005,1.335
7832.00,7.560537,24.93731,0.000039,24.041119,0.0006,1.335
7834.00,7.568696,24.93723,0.000039,24.040043,0.0006,1.335
7836.00,7.578687,24.93667,0.000039,24.040970,0.0006,1.336
7838.00,7.587204,24.93633,0.000039,24.040541,0.0006,1.335
7840.00,7.594427,24.93642,0.000039,24.040621,0.0006,1.335
7842.00,7.600739,24.93696,0.000039,24.040837,0.0006,1.334
7844.00,7.604763,24.93663,0.000039,24.040052,0.0006,1.334
7846.00,7.606751,24.93632,0.000038,24.041534,0.0006,1.334
7848.00,7.608585,24.93674,0.000040,24.040970,0.0006,1.334
7850.00,7.610195,24.93761,0.000041,24.040474,0.0006,1.335
7852.00,7.612319,24.93814,0.000041,24.040923,0.0006,1.334
7854.00,7.613788,24.93800,0.000042,24.040510,0.0006,1.334
7856.00,7.615800,24.93708,0.000041,24.041352,0.0006,1.334
7858.00,7.617466,24.93725,0.000040,24.041639,0.0006,1.334
7860.00,7.620671,24.93617,0.000041,24.040819,0.0006,1.335
7862.00,7.622857,24.93706,0.000041,24.041421,0.0006,1.334
7864.00,7.624289,24.93859,0.000041,24.041223,0.0006,1.333
7866.00,7.626290,24.93864,0.000041,24.040781,0.0006,1.333
7868.00,7.628059,24.93880,0.000040,24.041277,0.0006,1.333
7870.00,7.628984,24.93824,0.000039,24.041443,0.0006,1.334
7872.00,7.628987,24.93872,0.000039,24.040728,0.0006,1.333
7874.00,7.628648,24.93750,0.000040,24.040717,0.0006,1.334
7876.00,7.628541,24.93778,0.000040,24.040779,0.0006,1.334
7878.00,7.628008,24.93847,0.000040,24.040635,0.0006,1.333
7880.00,7.626523,24.93911,0.000040,24.041648,0.0006,1.334
7882.00,7.625959,24.93913,0.000040,24.040348,0.0006,1.334
7884.00,7.625999,24.93973,0.000040,24.039932,0.0006,1.334
7886.00,7.623890,24.93920,0.000039,24.040899,0.0006,1.334
7888.00,7.623232,24.93903,0.000039,24.040921,0.0006,1.335
7890.00,7.623342,24.93912,0.000039,24.040868,0.0006,1.334
7892.00,7.624649,24.93936,0.000040,24.040594,0.0006,1.335
7894.00,7.624112,24.93959,0.000040,24.040192,0.0006,1.334
7896.00,7.623225,24.93974,0.000039,24.041152,0.0006,1.335
7898.00,7.622200,24.93885,0.000039,24.041385,0.0006,1.334
7900.00,7.621146,24.93905,0.000039,24.040635,0.0006,1.334
7902.00,7.621663,24.93942,0.000040,24.040746,0.0006,1.334
7904.00,7.621419,24.93985,0.000039,24.041139,0.0006,1.335
7906.00,7.621688,24.93925,0.000040,24.040361,0.0006,1.334
7908.00,7.621223,24.93969,0.000039,24.039884,0.0006,1.333
7910.00,7.620240,24.93908,0.000040,24.040225,0.0005,1.334
7912.00,7.620684,24.93827,0.000040,24.040475,0.0006,1.335
7914.00,7.620502,24.93854,0.000040,24.040706,0.0006,1.335
7916.00,7.619521,24.93889,0.000039,24.040830,0.0006,1.335
7918.00,7.619889,24.93818,0.000040,24.039917,0.0006,1.335
7920.00,7.619733,24.93818,0.000039,24.040690,0.0006,1.335
7922.00,7.619781,24.93949,0.000040,24.041297,0.0006,1.335
7924.00,7.619759,24.93928,0.000039,24.041474,0.0006,1.335
7926.00,7.619510,24.93869,0.000039,24.040795,0.0006,1.334
7928.00,7.618694,24.93831,0.000039,24.041079,0.0006,1.334
7930.00,7.619394,24.93848,0.000039,24.040534,0.0006,1.334
7932.00,7.619021,24.93759,0.000039,24.040672,0.0006,1.335
7934.00,7.618453,24.93815,0.000039,24.040595,0.0006,1.334
7936.00,7.618542,24.93760,0.000040,24.040577,0.0006,1.334
7938.00,7.617374,24.93795,0.000040,24.041039,0.0006,1.334
7940.00,7.617581,24.93840,0.000040,24.040859,0.0006,1.334
7942.00,7.618247,24.93884,0.000040,24.040463,0.0006,1.334
7944.00,7.618910,24.93880,0.000041,24.039963,0.0006,1.335
7946.00,7.618855,24.93819,0.000039,24.040612,0.0006,1.334
7948.00,7.618342,24.93763,0.000039,24.040975,0.0006,1.335
7950.00,7.618065,24.93761,0.000039,24.040892,0.0006,1.335
7952.00,7.617848,24.93815,0.000039,24.041257,0.0005,1.335
7954.00,7.618906,24.93829,0.000040,24.041052,0.0005,1.334
7956.00,7.619207,24.93770,0.000041,24.040077,0.0006,1.334
7958.00,7.619119,24.93762,0.000041,24.040688,0.0006,1.335
7960.00,7.619787,24.93735,0.000039,24.041079,0.0006,1.335
7962.00,7.620411,24.93774,0.000039,24.040628,0.0005,1.335
7964.00,7.620039,24.93634,0.000039,24.040521,0.0006,1.335
7966.00,7.619837,24.93709,0.000040,24.040081,0.0006,1.335
7968.00,7.618975,24.93626,0.000040,24.041090,0.0006,1.335
7970.00,7.618983,24.93709,0.000040,24.040455,0.0006,1.335
7972.00,7.619256,24.93744,0.000040,24.039723,0.0006,1.335
7974.00,7.618558,24.93822,0.000039,24.040545,0.0006,1.334
7976.00,7.618319,24.93913,0.000040,24.041074,0.0006,1.334
7978.00,7.618053,24.93894,0.000040,24.040235,0.0005,1.334
7980.00,7.618688,24.93898,0.000040,24.040752,0.0005,1.335
7982.00,7.618097,24.93906,0.000041,24.040890,0.0006,1.335
7984.00,7.616969,24.93946,0.000040,24.040721,0.0006,1.335
7986.00,7.617015,24.93819,0.000039,24.041579,0.0006,1.335
7988.00,7.617138,24.93842,0.000039,24.040365,0.0005,1.335
7990.00,7.616904,24.93902,0.000040,24.040435,0.0006,1.335
7992.00,7.616861,24.93804,0.000040,24.040910,0.0006,1.334
7994.00,7.617677,24.93861,0.000040,24.040968,0.0006,1.335
7996.00,7.617741,24.93827,0.000039,24.040446,0.0005,1.335
7998.00,7.617389,24.93743,0.000039,24.041146,0.0006,1.335
8000.00,7.617160,24.93743,0.000040,24.040265,0.0006,1.336
8002.00,7.616557,24.93779,0.000037,24.040561,0.0006,1.336
8004.00,7.616149,24.93807,0.000038,24.039835,0.0006,1.336
8006.00,7.616081,24.93821,0.000039,24.040337,0.0006,1.336
8008.00,7.616558,24.93841,0.000039,24.040815,0.0005,1.336
8010.00,7.616204,24.93854,0.000040,24.040725,0.0006,1.336
8012.00,7.615567,24.93853,0.000041,24.040565,0.0006,1.335
8014.00,7.616509,24.93779,0.000039,24.040554,0.0006,1.335
8016.00,7.616902,24.93780,0.000039,24.039999,0.0006,1.335
8018.00,7.616888,24.93830,0.000041,24.040814,0.0005,1.335
8020.00,7.616611,24.93758,0.000040,24.041065,0.0006,1.337
8022.00,7.616680,24.93827,0.000040,24.040432,0.0005,1.336
8024.00,7.616889,24.93879,0.000040,24.041752,0.0006,1.335
8026.00,7.617071,24.93873,0.000038,24.041141,0.0006,1.335
8028.00,7.615903,24.93757,0.000040,24.040894,0.0006,1.336
8030.00,7.615454,24.93924,0.000041,24.040186,0.0006,1.335
8032.00,7.616040,24.93824,0.000041,24.040465,0.0006,1.335
8034.00,7.616986,24.93860,0.000039,24.040634,0.0006,1.336
8036.00,7.617314,24.93822,0.000039,24.040481,0.0006,1.336
8038.00,7.615928,24.93764,0.000040,24.040812,0.0006,1.336
8040.00,7.616283,24.93756,0.000039,24.041034,0.0005,1.336
8042.00,7.616102,24.93803,0.000039,24.040692,0.0006,1.336
8044.00,7.616412,24.93788,0.000040,24.040232,0.0006,1.336
8046.00,7.616077,24.93916,0.000039,24.040619,0.0006,1.337
8048.00,7.616212,24.93883,0.000038,24.040623,0.0006,1.336
8050.00,7.616180,24.93857,0.000039,24.040525,0.0006,1.336
8052.00,7.616376,24.93867,0.000039,24.040641,0.0006,1.335
8054.00,7.616683,24.93914,0.000041,24.040174,0.0006,1.336
8056.00,7.616675,24.93811,0.000039,24.040641,0.0006,1.336
8058.00,7.616308,24.93836,0.000039,24.040783,0.0006,1.336
8060.00,7.616636,24.93875,0.000040,24.040161,0.0006,1.336
8062.00,7.616929,24.93775,0.000039,24.041297,0.0005,1.336
8064.00,7.617216,24.93821,0.000038,24.040712,0.0006,1.336
8066.00,7.617396,24.93855,0.000039,24.040825,0.0005,1.336
8068.00,7.617048,24.93858,0.000039,24.040459,0.0005,1.336
8070.00,7.617452,24.93809,0.000040,24.040554,0.0005,1.336
8072.00,7.617927,24.93828,0.000041,24.040557,0.0006,1.336
8074.00,7.617771,24.93830,0.000039,24.040675,0.0005,1.336
8076.00,7.616561,24.93784,0.000039,24.040163,0.0005,1.336
8078.00,7.616259,24.93793,0.000040,24.041130,0.0005,1.336
8080.00,7.616923,24.93763,0.000040,24.040885,0.0006,1.336
8082.00,7.616754,24.93782,0.000038,24.040543,0.0005,1.336
8084.00,7.616547,24.93772,0.000039,24.040094,0.0005,1.336
8086.00,7.616607,24.93803,0.000039,24.040410,0.0006,1.336
8088.00,7.616986,24.93823,0.000039,24.040855,0.0006,1.336
8090.00,7.617174,24.93749,0.000040,24.040321,0.0005,1.337
8092.00,7.617314,24.93595,0.000039,24.041041,0.0006,1.337
8094.00,7.617063,24.93617,0.000038,24.041057,0.0006,1.336
8096.00,7.616619,24.93624,0.000039,24.040708,0.0006,1.336
8098.00,7.617068,24.93744,0.000038,24.040588,0.0006,1.336
8100.00,7.617120,24.93685,0.000039,24.039872,0.0006,1.336
8102.00,7.617238,24.93791,0.000040,24.040203,0.0006,1.336
8104.00,7.616761,24.93724,0.000039,24.040537,0.0006,1.336
8106.00,7.616933,24.93530,0.000040,24.039963,0.0006,1.335
8108.00,7.616961,24.93598,0.000039,24.040194,0.0006,1.336
8110.00,7.616598,24.93627,0.000040,24.040639,0.0005,1.336
8112.00,7.617262,24.93696,0.000040,24.040423,0.0006,1.336
8114.00,7.616429,24.93737,0.000040,24.040226,0.0006,1.337
8116.00,7.615407,24.93664,0.000039,24.040937,0.0006,1.336
8118.00,7.614951,24.93539,0.000039,24.040625,0.0005,1.335
8120.00,7.615142,24.93635,0.000039,24.040666,0.0006,1.337
8122.00,7.614695,24.93747,0.000039,24.040101,0.0005,1.337
8124.00,7.615152,24.93777,0.000039,24.040872,0.0005,1.336
8126.00,7.615079,24.93809,0.000039,24.040606,0.0006,1.336
8128.00,7.615398,24.93892,0.000038,24.040075,0.0006,1.336
8130.00,7.615323,24.93932,0.000039,24.040317,0.0006,1.336
8132.00,7.615628,24.93817,0.000040,24.040070,0.0006,1.336
8134.00,7.616762,24.93842,0.000040,24.041456,0.0006,1.337
8136.00,7.617669,24.93933,0.000040,24.041974,0.0006,1.336
8138.00,7.617154,24.93903,0.000040,24.040659,0.0005,1.337
8140.00,7.616681,24.93966,0.000040,24.041201,0.0005,1.337
8142.00,7.615734,24.93870,0.000040,24.040868,0.0006,1.336
8144.00,7.616929,24.93943,0.000040,24.041159,0.0006,1.337
8146.00,7.617950,24.93900,0.000040,24.040572,0.0006,1.337
8148.00,7.617286,24.93839,0.000039,24.040101,0.0005,1.337
8150.00,7.617907,24.93905,0.000041,24.041257,0.0005,1.336
8152.00,7.616888,24.93828,0.000040,24.041597,0.0005,1.336
8154.00,7.616653,24.93777,0.000040,24.040308,0.0006,1.335
8156.00,7.616226,24.93793,0.000041,24.040535,0.0006,1.336
8158.00,7.616495,24.93814,0.000041,24.040259,0.0006,1.336
8160.00,7.617257,24.93724,0.000040,24.040488,0.0006,1.336
8162.00,7.617152,24.93699,0.000039,24.040983,0.0005,1.337
8164.00,7.616638,24.93707,0.000040,24.041163,0.0005,1.337
8166.00,7.616127,24.93711,0.000039,24.039823,0.0005,1.336
8168.00,7.615828,24.93672,0.000040,24.040370,0.0005,1.336
8170.00,7.616190,24.93709,0.000040,24.040390,0.0006,1.336
8172.00,7.616767,24.93684,0.000041,24.040854,0.0005,1.336
8174.00,7.617176,24.93705,0.000039,24.040457,0.0006,1.336
8176.00,7.617301,24.93745,0.000040,24.040628,0.0006,1.336
8178.00,7.616655,24.93730,0.000040,24.041072,0.0006,1.337
8180.00,7.616211,24.93841,0.000039,24.041312,0.0006,1.336
8182.00,7.616971,24.93737,0.000039,24.041130,0.0006,1.337
8184.00,7.617170,24.93751,0.000039,24.040843,0.0006,1.336
8186.00,7.617752,24.93876,0.000040,24.040792,0.0006,1.336
8188.00,7.616340,24.93844,0.000040,24.040765,0.0006,1.335
8190.00,7.615851,24.93732,0.000039,24.040339,0.0006,1.336
8192.00,7.615083,24.93791,0.000040,24.041008,0.0006,1.336
8194.00,7.614914,24.93825,0.000039,24.040361,0.0005,1.336
8196.00,7.615672,24.93840,0.000039,24.040192,0.0005,1.336
8198.00,7.615886,24.93794,0.000039,24.041194,0.0006,1.336
8200.00,7.616298,24.93800,0.000040,24.041055,0.0005,1.337
8202.00,7.615955,24.93774,0.000039,24.040425,0.0006,1.336
8204.00,7.615353,24.93829,0.000039,24.040450,0.0005,1.336
8206.00,7.615363,24.93722,0.000039,24.040390,0.0006,1.336
8208.00,7.616084,24.93795,0.000038,24.040441,0.0005,1.337
8210.00,7.615700,24.93756,0.000039,24.040663,0.0006,1.336
8212.00,7.615602,24.93755,0.000040,24.040663,0.0006,1.336
8214.00,7.616159,24.93799,0.000040,24.040821,0.0006,1.336
8216.00,7.617156,24.93745,0.000040,24.040990,0.0006,1.335
8218.00,7.617265,24.93644,0.000041,24.041154,0.0005,1.335
8220.00,7.616540,24.93700,0.000040,24.040481,0.0005,1.336
8222.00,7.617507,24.93733,0.000040,24.041061,0.0005,1.336
8224.00,7.617737,24.93777,0.000038,24.040794,0.0006,1.336
8226.00,7.616793,24.93750,0.000038,24.040686,0.0005,1.336
8228.00,7.616428,24.93829,0.000039,24.040715,0.0006,1.336
8230.00,7.616414,24.93720,0.000038,24.039748,0.0005,1.336
8232.00,7.616494,24.93849,0.000038,24.040281,0.0005,1.335
8234.00,7.615215,24.93784,0.000040,24.040797,0.0005,1.335
8236.00,7.614344,24.93797,0.000039,24.040852,0.0005,1.336
8238.00,7.614776,24.93782,0.000039,24.040785,0.0006,1.337
8240.00,7.615075,24.93720,0.000038,24.040974,0.0006,1.336
8242.00,7.615037,24.93711,0.000039,24.040988,0.0005,1.336
8244.00,7.615003,24.93716,0.000040,24.040735,0.0005,1.336
8246.00,7.615642,24.93681,0.000040,24.040332,0.0005,1.336
8248.00,7.615382,24.93704,0.000037,24.040554,0.0005,1.336
8250.00,7.614909,24.93749,0.000039,24.041057,0.0006,1.336
8252.00,7.615936,24.93795,0.000039,24.041221,0.0006,1.336
8254.00,7.616707,24.93829,0.000039,24.040857,0.0005,1.336
8256.00,7.616204,24.93775,0.000039,24.040172,0.0005,1.337
8258.00,7.615880,24.93806,0.000039,24.041308,0.0005,1.336
8260.00,7.616320,24.93935,0.000040,24.039550,0.0006,1.335
8262.00,7.616458,24.93936,0.000040,24.039859,0.0006,1.336
8264.00,7.616582,24.93856,0.000039,24.041159,0.0006,1.336
8266.00,7.616306,24.93760,0.000040,24.040414,0.0006,1.336
8268.00,7.616647,24.93819,0.000039,24.040066,0.0005,1.336
8270.00,7.617093,24.93884,0.000038,24.040814,0.0005,1.336
8272.00,7.616488,24.93875,0.000039,24.040570,0.0006,1.336
8274.00,7.616320,24.93924,0.000039,24.040657,0.0005,1.336
8276.00,7.616830,24.93851,0.000039,24.039477,0.0005,1.337
8278.00,7.615883,24.93845,0.000038,24.040341,0.0005,1.336
8280.00,7.615992,24.93776,0.000038,24.040790,0.0005,1.336
8282.00,7.616247,24.93765,0.000038,24.040886,0.0005,1.336
8284.00,7.616931,24.93704,0.000040,24.040734,0.0005,1.335
8286.00,7.616655,24.93686,0.000040,24.040626,0.0006,1.336
8288.00,7.616353,24.93757,0.000040,24.040832,0.0006,1.336
8290.00,7.616071,24.93805,0.000038,24.039706,0.0005,1.335
8292.00,7.616040,24.93810,0.000039,24.040381,0.0005,1.336
8294.00,7.615382,24.93805,0.000040,24.040634,0.0006,1.335
8296.00,7.615765,24.93851,0.000040,24.040312,0.0005,1.335
8298.00,7.615851,24.93811,0.000040,24.039857,0.0006,1.336
8300.00,7.616653,24.93872,0.000041,24.040977,0.0006,1.335
8302.00,7.616257,24.93782,0.000040,24.040748,0.0005,1.336
8304.00,7.616169,24.93835,0.000039,24.040710,0.0005,1.336
8306.00,7.616106,24.93840,0.000038,24.040283,0.0005,1.336
8308.00,7.616515,24.93869,0.000038,24.041166,0.0005,1.335
8310.00,7.615999,24.93980,0.000039,24.039819,0.0005,1.335
8312.00,7.616497,24.93968,0.000040,24.040923,0.0005,1.335
8314.00,7.616824,24.93889,0.000038,24.040459,0.0005,1.336
8316.00,7.618032,24.93880,0.000039,24.040743,0.0006,1.336
8318.00,7.618118,24.93823,0.000039,24.040434,0.0006,1.336
8320.00,7.617377,24.93870,0.000038,24.040206,0.0006,1.336
8322.00,7.616614,24.93812,0.000039,24.040439,0.0006,1.336
8324.00,7.616578,24.93821,0.000040,24.041135,0.0006,1.336
8326.00,7.615634,24.93773,0.000039,24.040408,0.0005,1.337
8328.00,7.615656,24.93816,0.000038,24.041219,0.0006,1.336
8330.00,7.616577,24.93810,0.000039,24.041436,0.0006,1.336
8332.00,7.616789,24.93885,0.000040,24.040861,0.0005,1.335
8334.00,7.615832,24.93930,0.000039,24.040095,0.0005,1.336
8336.00,7.614954,24.93863,0.000038,24.040125,0.0005,1.335
8338.00,7.614369,24.93811,0.000040,24.040712,0.0005,1.336
8340.00,7.614620,24.93775,0.000038,24.040594,0.0006,1.336
8342.00,7.614252,24.93820,0.000038,24.040205,0.0006,1.336
8344.00,7.614006,24.93876,0.000038,24.040175,0.0005,1.335
8346.00,7.614633,24.93819,0.000039,24.040745,0.0005,1.335
8348.00,7.615247,24.93754,0.000039,24.039981,0.0006,1.335
8350.00,7.616159,24.93721,0.000040,24.040817,0.0006,1.335
8352.00,7.616063,24.93809,0.000038,24.040239,0.0006,1.336
8354.00,7.615367,24.93766,0.000039,24.040523,0.0005,1.336
8356.00,7.616261,24.93757,0.000039,24.040219,0.0005,1.336
8358.00,7.615333,24.93815,0.000039,24.040383,0.0006,1.335
8360.00,7.615828,24.93829,0.000039,24.040690,0.0005,1.335
8362.00,7.616156,24.93841,0.000038,24.041197,0.0005,1.335
8364.00,7.615710,24.93829,0.000039,24.040717,0.0006,1.335
8366.00,7.615191,24.93911,0.000039,24.040325,0.0005,1.336
8368.00,7.615577,24.93874,0.000038,24.041141,0.0006,1.336
8370.00,7.615459,24.93830,0.000039,24.040941,0.0005,1.335
8372.00,7.615177,24.93804,0.000040,24.040168,0.0006,1.336
8374.00,7.615511,24.93858,0.000038,24.041034,0.0005,1.336
8376.00,7.615464,24.93863,0.000039,24.041183,0.0005,1.335
8378.00,7.615539,24.93820,0.000039,24.041643,0.0005,1.335
8380.00,7.616785,24.93746,0.000039,24.040670,0.0006,1.335
8382.00,7.617152,24.93759,0.000039,24.040594,0.0005,1.335
8384.00,7.616122,24.93756,0.000040,24.041115,0.0005,1.335
8386.00,7.615112,24.93795,0.000040,24.040277,0.0005,1.335
8388.00,7.615275,24.93807,0.000039,24.040294,0.0005,1.336
8390.00,7.615954,24.93838,0.000039,24.040997,0.0005,1.335
8392.00,7.616290,24.93949,0.000040,24.040863,0.0006,1.336
8394.00,7.615790,24.93855,0.000039,24.040432,0.0006,1.335
8396.00,7.616298,24.93806,0.000039,24.041350,0.0006,1.335
8398.00,7.616005,24.93925,0.000039,24.041316,0.0005,1.335
8400.00,7.615942,24.93988,0.000040,24.040797,0.0005,1.335
8402.00,7.615775,24.93934,0.000040,24.041446,0.0005,1.335
8404.00,7.616009,24.93845,0.000039,24.041074,0.0006,1.335
@14,12.0000,24.0
8406.00,7.615716,24.93839,0.000040,24.039974,0.0006,1.336
8408.00,7.611645,24.93843,0.000039,24.040254,0.0005,1.336
8410.00,7.604417,24.93738,0.000040,24.040699,0.0006,1.334
8412.00,7.596012,24.93763,0.000039,24.040485,0.0006,1.335
8414.00,7.586555,24.93833,0.000041,24.041008,0.0005,1.334
8416.00,7.577657,24.93833,0.000042,24.040781,0.0006,1.334
8418.00,7.570412,24.93825,0.000040,24.040370,0.0006,1.335
8420.00,7.565008,24.93767,0.000039,24.039997,0.0005,1.336
8422.00,7.562380,24.93824,0.000037,24.041266,0.0006,1.336
8424.00,7.560940,24.93818,0.000038,24.040594,0.0005,1.336
8426.00,7.558194,24.93820,0.000039,24.040732,0.0005,1.335
8428.00,7.557028,24.93752,0.000040,24.041045,0.0006,1.336
8430.00,7.556457,24.93711,0.000039,24.040985,0.0005,1.336
8432.00,7.559520,24.93714,0.000039,24.040981,0.0005,1.336
8434.00,7.566239,24.93809,0.000039,24.040775,0.0006,1.336
8436.00,7.575233,24.93865,0.000039,24.040381,0.0005,1.336
8438.00,7.585382,24.93893,0.000038,24.041550,0.0005,1.336
8440.00,7.592593,24.93802,0.000039,24.041388,0.0005,1.336
8442.00,7.597936,24.93828,0.000040,24.040750,0.0005,1.335
8444.00,7.602687,24.93794,0.000039,24.040846,0.0005,1.335
8446.00,7.605914,24.93786,0.000039,24.040710,0.0006,1.335
8448.00,7.606975,24.93856,0.000040,24.041021,0.0005,1.335
8450.00,7.608368,24.93910,0.000039,24.040417,0.0006,1.335
8452.00,7.610159,24.93973,0.000041,24.040695,0.0005,1.335
8454.00,7.612779,24.93941,0.000040,24.041172,0.0006,1.335
8456.00,7.615511,24.93771,0.000040,24.040741,0.0006,1.335
8458.00,7.615974,24.93713,0.000039,24.041419,0.0005,1.335
8460.00,7.618781,24.93679,0.000039,24.040945,0.0005,1.334
8462.00,7.621646,24.93842,0.000040,24.040059,0.0006,1.334
8464.00,7.624336,24.93874,0.000040,24.041417,0.0006,1.335
8466.00,7.625712,24.93917,0.000038,24.040863,0.0006,1.335
8468.00,7.626383,24.93815,0.000040,24.040343,0.0006,1.335
8470.00,7.627416,24.93756,0.000039,24.040186,0.0005,1.335
8472.00,7.628922,24.93823,0.000039,24.040545,0.0006,1.334
8474.00,7.628471,24.93957,0.000039,24.040630,0.0005,1.334
8476.00,7.627407,24.93962,0.000039,24.040815,0.0005,1.334
8478.00,7.627453,24.93873,0.000038,24.040648,0.0005,1.334
8480.00,7.626538,24.93803,0.000038,24.039559,0.0005,1.334
8482.00,7.625421,24.93726,0.000038,24.040657,0.0005,1.334
8484.00,7.625611,24.93773,0.000039,24.040392,0.0005,1.334
8486.00,7.624244,24.93915,0.000039,24.040246,0.0005,1.334
8488.00,7.622869,24.93915,0.000039,24.040395,0.0006,1.334
8490.00,7.621546,24.93855,0.000038,24.040437,0.0005,1.335
8492.00,7.621079,24.93802,0.000038,24.040325,0.0006,1.334
8494.00,7.621156,24.93743,0.000040,24.040441,0.0006,1.334
8496.00,7.620595,24.93792,0.000038,24.040050,0.0005,1.334
8498.00,7.620741,24.93840,0.000037,24.039961,0.0005,1.335
8500.00,7.620974,24.93810,0.000038,24.040103,0.0006,1.334
8502.00,7.621556,24.93831,0.000039,24.040139,0.0006,1.334
8504.00,7.620782,24.93770,0.000039,24.041428,0.0005,1.334
8506.00,7.619991,24.93752,0.000039,24.041083,0.0005,1.333
8508.00,7.619706,24.93842,0.000039,24.041306,0.0005,1.334
8510.00,7.618995,24.93840,0.000039,24.040061,0.0006,1.333
8512.00,7.619786,24.93804,0.000041,24.040974,0.0005,1.334
8514.00,7.619252,24.93696,0.000038,24.040594,0.0005,1.335
8516.00,7.618958,24.93719,0.000037,24.040023,0.0005,1.334
8518.00,7.618783,24.93698,0.000039,24.040248,0.0005,1.333
8520.00,7.618631,24.93618,0.000039,24.040599,0.0006,1.333
8522.00,7.617873,24.93624,0.000038,24.040837,0.0005,1.334
8524.00,7.617620,24.93655,0.000038,24.040741,0.0005,1.334
8526.00,7.618601,24.93627,0.000039,24.040581,0.0005,1.334
8528.00,7.618597,24.93686,0.000039,24.040448,0.0005,1.334
8530.00,7.617668,24.93772,0.000039,24.040821,0.0005,1.334
8532.00,7.617662,24.93725,0.000039,24.040568,0.0005,1.333
8534.00,7.617841,24.93605,0.000040,24.040866,0.0005,1.333
8536.00,7.618268,24.93554,0.000040,24.040332,0.0005,1.333
8538.00,7.618133,24.93562,0.000040,24.041021,0.0005,1.333
8540.00,7.617427,24.93669,0.000039,24.041070,0.0005,1.333
8542.00,7.618092,24.93594,0.000039,24.040201,0.0005,1.333
8544.00,7.617927,24.93615,0.000038,24.040634,0.0005,1.334
8546.00,7.617110,24.93624,0.000038,24.040206,0.0005,1.334
8548.00,7.617441,24.93698,0.000039,24.040643,0.0005,1.333
8550.00,7.616941,24.93626,0.000039,24.040428,0.0005,1.333
8552.00,7.616965,24.93629,0.000039,24.040457,0.0005,1.333
8554.00,7.617637,24.93671,0.000039,24.040703,0.0006,1.333
8556.00,7.617720,24.93758,0.000038,24.040503,0.0005,1.333
8558.00,7.617914,24.93814,0.000038,24.040521,0.0006,1.333
8560.00,7.618340,24.93757,0.000039,24.040610,0.0005,1.333
8562.00,7.619219,24.93772,0.000041,24.040174,0.0006,1.333
8564.00,7.618481,24.93857,0.000039,24.040094,0.0006,1.333
8566.00,7.617989,24.93799,0.000039,24.040975,0.0005,1.333
8568.00,7.617313,24.93737,0.000039,24.040752,0.0006,1.334
8570.00,7.616725,24.93810,0.000038,24.040259,0.0006,1.333
8572.00,7.616840,24.93877,0.000037,24.039724,0.0005,1.333
8574.00,7.616636,24.93901,0.000038,24.040881,0.0005,1.333
8576.00,7.616122,24.93821,0.000040,24.040690,0.0005,1.332
8578.00,7.615237,24.93811,0.000039,24.040143,0.0005,1.333
8580.00,7.615663,24.93873,0.000039,24.040654,0.0005,1.333
8582.00,7.615154,24.93764,0.000038,24.040728,0.0005,1.333
8584.00,7.615680,24.93835,0.000039,24.041537,0.0005,1.333
8586.00,7.616503,24.93906,0.000039,24.041108,0.0005,1.333
8588.00,7.615600,24.93902,0.000039,24.040461,0.0005,1.333
8590.00,7.616075,24.94019,0.000039,24.039834,0.0005,1.333
8592.00,7.616050,24.93907,0.000039,24.040108,0.0005,1.333
8594.00,7.616150,24.93932,0.000039,24.040721,0.0005,1.333
8596.00,7.615768,24.93892,0.000039,24.040317,0.0005,1.333
8598.00,7.615688,24.93822,0.000038,24.040646,0.0006,1.332
8600.00,7.615784,24.93856,0.000039,24.041050,0.0005,1.333
8602.00,7.615433,24.93906,0.000039,24.040637,0.0005,1.333
8604.00,7.615608,24.93757,0.000039,24.040759,0.0005,1.332
8606.00,7.615891,24.93780,0.000039,24.040790,0.0005,1.332
8608.00,7.615907,24.93789,0.000039,24.039868,0.0005,1.333
8610.00,7.616557,24.93766,0.000039,24.040377,0.0006,1.333
8612.00,7.616306,24.93805,0.000039,24.040405,0.0005,1.333
8614.00,7.617012,24.93868,0.000039,24.040706,0.0005,1.332
8616.00,7.617578,24.93827,0.000039,24.040035,0.0005,1.332
8618.00,7.617410,24.93812,0.000038,24.040670,0.0005,1.332
8620.00,7.616366,24.93811,0.000039,24.040681,0.0005,1.332
8622.00,7.616527,24.93821,0.000038,24.039574,0.0005,1.332
8624.00,7.615927,24.93851,0.000039,24.040348,0.0005,1.332
8626.00,7.615250,24.93791,0.000039,24.040086,0.0006,1.332
8628.00,7.614772,24.93742,0.000039,24.040610,0.0005,1.332
8630.00,7.614766,24.93759,0.000038,24.040675,0.0005,1.333
8632.00,7.614911,24.93752,0.000038,24.040577,0.0005,1.332
8634.00,7.615439,24.93733,0.000038,24.040550,0.0005,1.332
8636.00,7.615733,24.93782,0.000038,24.041292,0.0005,1.332
8638.00,7.614686,24.93797,0.000038,24.040317,0.0005,1.331
8640.00,7.614489,24.93718,0.000037,24.040355,0.0005,1.331
8642.00,7.614274,24.93787,0.000038,24.040257,0.0005,1.331
8644.00,7.614515,24.93779,0.000039,24.040310,0.0005,1.331
8646.00,7.615017,24.93920,0.000039,24.040437,0.0005,1.331
8648.00,7.614820,24.93889,0.000040,24.041079,0.0005,1.331
8650.00,7.614284,24.93863,0.000040,24.040046,0.0005,1.332
8652.00,7.614913,24.93827,0.000038,24.040032,0.0005,1.332
8654.00,7.616295,24.93820,0.000039,24.040457,0.0005,1.332
8656.00,7.616303,24.93766,0.000039,24.040170,0.0005,1.331
8658.00,7.616332,24.93782,0.000039,24.039846,0.0005,1.331
8660.00,7.616084,24.93711,0.000040,24.040355,0.0005,1.331
8662.00,7.615591,24.93701,0.000039,24.040285,0.0005,1.332
8664.00,7.615032,24.93817,0.000038,24.040639,0.0005,1.332
8666.00,7.614551,24.93854,0.000038,24.040361,0.0005,1.331
8668.00,7.616016,24.93748,0.000038,24.039863,0.0006,1.331
8670.00,7.616058,24.93684,0.000039,24.040815,0.0005,1.332
8672.00,7.616463,24.93796,0.000038,24.040190,0.0005,1.331
8674.00,7.616144,24.93942,0.000040,24.040272,0.0005,1.331
8676.00,7.615438,24.93825,0.000039,24.040294,0.0005,1.332
8678.00,7.615388,24.93869,0.000039,24.040712,0.0005,1.331
8680.00,7.615547,24.93765,0.000039,24.040479,0.0004,1.331
8682.00,7.614753,24.93792,0.000039,24.040070,0.0005,1.331
8684.00,7.615076,24.93803,0.000037,24.040763,0.0006,1.331
8686.00,7.615668,24.93762,0.000039,24.041176,0.0005,1.330
8688.00,7.615789,24.93750,0.000039,24.039875,0.0005,1.331
8690.00,7.616301,24.93781,0.000038,24.040088,0.0005,1.331
8692.00,7.616186,24.93784,0.000039,24.040637,0.0005,1.331
8694.00,7.615972,24.93695,0.000039,24.041143,0.0005,1.331
8696.00,7.615592,24.93723,0.000039,24.040957,0.0005,1.331
8698.00,7.615232,24.93711,0.000038,24.040505,0.0005,1.331
8700.00,7.614932,24.93882,0.000037,24.040668,0.0005,1.331
8702.00,7.614423,24.93875,0.000039,24.041301,0.0005,1.331
8704.00,7.614825,24.93875,0.000038,24.040592,0.0006,1.331
8706.00,7.615469,24.93883,0.000039,24.040177,0.0005,1.331
8708.00,7.615633,24.93890,0.000039,24.041123,0.0005,1.331
8710.00,7.617088,24.93835,0.000039,24.041492,0.0005,1.330
8712.00,7.617323,24.93863,0.000039,24.040668,0.0005,1.330
8714.00,7.615973,24.93863,0.000039,24.040208,0.0005,1.330
8716.00,7.615690,24.93835,0.000040,24.040614,0.0005,1.330
8718.00,7.614545,24.93893,0.000040,24.041028,0.0005,1.331
8720.00,7.613988,24.93811,0.000039,24.040983,0.0005,1.331
8722.00,7.614568,24.93716,0.000038,24.040879,0.0005,1.331
8724.00,7.614033,24.93729,0.000038,24.040421,0.0005,1.331
8726.00,7.614129,24.93766,0.000038,24.040399,0.0005,1.331
8728.00,7.614271,24.93752,0.000039,24.040886,0.0005,1.331
8730.00,7.614321,24.93784,0.000039,24.041046,0.0006,1.330
8732.00,7.614644,24.93814,0.000039,24.040703,0.0005,1.329
8734.00,7.614659,24.93790,0.000039,24.040774,0.0005,1.330
8736.00,7.613871,24.93687,0.000037,24.040868,0.0005,1.330
8738.00,7.613897,24.93763,0.000037,24.040526,0.0005,1.330
8740.00,7.614663,24.93863,0.000039,24.040217,0.0005,1.330
8742.00,7.615268,24.93872,0.000039,24.040170,0.0005,1.330
8744.00,7.615689,24.93956,0.000038,24.040877,0.0005,1.330
8746.00,7.616101,24.93931,0.000039,24.040561,0.0005,1.330
8748.00,7.616678,24.93970,0.000039,24.040406,0.0005,1.329
8750.00,7.617036,24.93876,0.000040,24.040988,0.0005,1.330
8752.00,7.616964,24.93958,0.000039,24.040663,0.0005,1.330
8754.00,7.616228,24.93875,0.000039,24.040506,0.0005,1.330
8756.00,7.615576,24.93825,0.000039,24.040486,0.0005,1.330
8758.00,7.614895,24.93820,0.000037,24.040243,0.0005,1.330
8760.00,7.614969,24.93799,0.000037,24.040577,0.0005,1.330
8762.00,7.614296,24.93771,0.000038,24.041025,0.0006,1.329
8764.00,7.613551,24.93812,0.000038,24.040743,0.0005,1.330
8766.00,7.614368,24.93924,0.000038,24.040288,0.0005,1.330
8768.00,7.615038,24.93902,0.000038,24.040603,0.0005,1.329
8770.00,7.615702,24.93915,0.000039,24.040674,0.0006,1.330
8772.00,7.614834,24.93916,0.000038,24.040748,0.0005,1.330
8774.00,7.614890,24.93807,0.000038,24.040601,0.0005,1.330
8776.00,7.614688,24.93840,0.000038,24.040290,0.0005,1.330
8778.00,7.614841,24.93784,0.000038,24.040708,0.0005,1.329
8780.00,7.614668,24.93735,0.000037,24.041345,0.0005,1.329
8782.00,7.614592,24.93797,0.000039,24.041392,0.0006,1.329
8784.00,7.614584,24.93686,0.000039,24.041161,0.0005,1.329
8786.00,7.614553,24.93624,0.000039,24.041312,0.0005,1.329
8788.00,7.614943,24.93682,0.000039,24.040225,0.0005,1.329
8790.00,7.614938,24.93653,0.000040,24.040214,0.0005,1.329
8792.00,7.615640,24.93644,0.000039,24.040534,0.0005,1.329
8794.00,7.616091,24.93764,0.000039,24.040261,0.0005,1.329
8796.00,7.616546,24.93744,0.000038,24.040114,0.0005,1.329
8798.00,7.617090,24.93767,0.000037,24.041145,0.0005,1.328
8800.00,7.616908,24.93759,0.000039,24.040905,0.0005,1.328
8802.00,7.616858,24.93789,0.000040,24.040530,0.0005,1.329
8804.00,7.615733,24.93954,0.000039,24.040645,0.0005,1.329
8806.00,7.615820,24.93949,0.000039,24.040195,0.0005,1.329
8808.00,7.615189,24.93865,0.000039,24.040832,0.0006,1.328
8810.00,7.614141,24.93821,0.000040,24.040586,0.0005,1.329
8812.00,7.614896,24.93877,0.000039,24.040108,0.0005,1.329
8814.00,7.615281,24.93848,0.000038,24.040723,0.0006,1.329
8816.00,7.615302,24.93838,0.000038,24.040332,0.0006,1.329
8818.00,7.615882,24.93860,0.000038,24.040317,0.0005,1.329
8820.00,7.616083,24.93780,0.000037,24.040037,0.0005,1.329
8822.00,7.615020,24.93820,0.000037,24.040094,0.0005,1.328
8824.00,7.614632,24.93803,0.000038,24.040283,0.0005,1.329
8826.00,7.614827,24.93787,0.000039,24.041170,0.0005,1.328
8828.00,7.615451,24.93799,0.000039,24.040250,0.0005,1.329
8830.00,7.614992,24.93862,0.000039,24.040330,0.0005,1.328
8832.00,7.614173,24.93860,0.000039,24.040052,0.0005,1.328
8834.00,7.613362,24.93870,0.000039,24.040092,0.0005,1.329
8836.00,7.612521,24.93899,0.000039,24.040343,0.0005,1.328
8838.00,7.612846,24.93922,0.000038,24.040350,0.0005,1.328
8840.00,7.614893,24.93962,0.000038,24.040352,0.0005,1.329
8842.00,7.615162,24.93984,0.000038,24.040550,0.0005,1.329
8844.00,7.614415,24.94143,0.000039,24.040861,0.0005,1.328
8846.00,7.613987,24.94107,0.000038,24.041034,0.0005,1.329
8848.00,7.615496,24.94009,0.000038,24.040737,0.0005,1.328
8850.00,7.615036,24.94011,0.000039,24.040608,0.0005,1.327
8852.00,7.615222,24.93963,0.000039,24.040537,0.0005,1.328
8854.00,7.614431,24.94030,0.000039,24.040759,0.0005,1.328
8856.00,7.613833,24.94010,0.000039,24.040665,0.0005,1.328
8858.00,7.613624,24.93985,0.000037,24.040366,0.0005,1.328
8860.00,7.614330,24.94058,0.000037,24.040205,0.0005,1.329
8862.00,7.614786,24.94138,0.000039,24.039997,0.0005,1.328
8864.00,7.614752,24.94200,0.000038,24.040177,0.0005,1.328
8866.00,7.614192,24.94092,0.000038,24.039708,0.0005,1.328
8868.00,7.614138,24.93993,0.000039,24.040126,0.0005,1.328
8870.00,7.614433,24.94096,0.000038,24.040350,0.0005,1.328
8872.00,7.614740,24.94093,0.000038,24.039950,0.0005,1.328
8874.00,7.614483,24.94000,0.000038,24.039854,0.0005,1.327
8876.00,7.614883,24.94062,0.000038,24.040821,0.0006,1.327
8878.00,7.615288,24.94000,0.000039,24.040026,0.0005,1.328
8880.00,7.614892,24.94009,0.000039,24.040452,0.0005,1.328
8882.00,7.614352,24.93948,0.000039,24.040626,0.0005,1.327
8884.00,7.613848,24.93906,0.000038,24.040106,0.0005,1.327
8886.00,7.614050,24.93991,0.000039,24.040163,0.0005,1.327
8888.00,7.614461,24.93994,0.000039,24.040068,0.0005,1.328
8890.00,7.615439,24.93938,0.000038,24.040639,0.0005,1.327
8892.00,7.615396,24.93891,0.000037,24.040037,0.0005,1.328
8894.00,7.615177,24.93909,0.000038,24.040246,0.0005,1.328
8896.00,7.614513,24.94026,0.000038,24.039864,0.0005,1.328
8898.00,7.614535,24.93927,0.000038,24.039644,0.0005,1.327
8900.00,7.615165,24.94075,0.000039,24.040084,0.0005,1.327
8902.00,7.614622,24.94018,0.000038,24.040270,0.0005,1.327
8904.00,7.614136,24.93947,0.000037,24.039974,0.0005,1.327
8906.00,7.615075,24.93990,0.000038,24.040054,0.0005,1.327
8908.00,7.614884,24.94021,0.000039,24.039534,0.0005,1.327
8910.00,7.613910,24.93978,0.000039,24.040123,0.0005,1.327
8912.00,7.613808,24.93965,0.000038,24.040532,0.0005,1.327
8914.00,7.613826,24.93970,0.000038,24.040054,0.0005,1.327
8916.00,7.614575,24.93844,0.000039,24.041163,0.0005,1.327
8918.00,7.615280,24.93856,0.000038,24.040768,0.0005,1.327
8920.00,7.615233,24.93962,0.000038,24.039932,0.0005,1.326
8922.00,7.615402,24.94005,0.000038,24.040235,0.0006,1.327
8924.00,7.614904,24.93961,0.000038,24.040290,0.0005,1.327
8926.00,7.613521,24.93981,0.000039,24.040006,0.0005,1.327
8928.00,7.613947,24.93954,0.000039,24.040355,0.0005,1.327
8930.00,7.614758,24.93906,0.000039,24.040326,0.0005,1.327
8932.00,7.615340,24.93915,0.000038,24.040461,0.0005,1.326
8934.00,7.615403,24.93893,0.000038,24.039875,0.0005,1.326
8936.00,7.615568,24.93907,0.000037,24.040123,0.0005,1.326
8938.00,7.616079,24.93981,0.000040,24.040583,0.0005,1.326
8940.00,7.615836,24.93969,0.000039,24.040535,0.0005,1.327
8942.00,7.615286,24.93949,0.000038,24.039864,0.0005,1.327
8944.00,7.615689,24.94041,0.000037,24.040105,0.0005,1.327
8946.00,7.616334,24.94028,0.000037,24.040390,0.0006,1.327
8948.00,7.615319,24.94020,0.000038,24.041172,0.0005,1.327
8950.00,7.615840,24.94014,0.000038,24.040137,0.0005,1.327
8952.00,7.614996,24.93999,0.000040,24.040475,0.0006,1.326
8954.00,7.614672,24.93995,0.000039,24.040305,0.0006,1.326
8956.00,7.615224,24.93926,0.000039,24.040323,0.0005,1.326
8958.00,7.615477,24.93962,0.000039,24.040688,0.0005,1.326
8960.00,7.614855,24.93973,0.000038,24.040145,0.0005,1.326
8962.00,7.614609,24.94013,0.000039,24.040205,0.0005,1.326
8964.00,7.615230,24.94027,0.000039,24.040385,0.0005,1.326
8966.00,7.615452,24.93989,0.000039,24.040341,0.0005,1.326
8968.00,7.616353,24.94012,0.000039,24.040248,0.0005,1.326
8970.00,7.616370,24.94121,0.000039,24.040737,0.0005,1.326
8972.00,7.615669,24.94148,0.000038,24.040261,0.0005,1.326
8974.00,7.615381,24.94080,0.000039,24.040770,0.0005,1.326
8976.00,7.614936,24.94130,0.000038,24.040879,0.0005,1.326
8978.00,7.614099,24.94172,0.000039,24.040052,0.0005,1.326
8980.00,7.614331,24.93974,0.000039,24.039817,0.0005,1.327
8982.00,7.615059,24.94023,0.000038,24.040357,0.0005,1.326
8984.00,7.615841,24.94065,0.000038,24.040197,0.0005,1.325
8986.00,7.615831,24.94079,0.000038,24.039837,0.0005,1.326
8988.00,7.615058,24.94086,0.000038,24.039921,0.0005,1.325
8990.00,7.614884,24.93957,0.000040,24.040448,0.0005,1.326
8992.00,7.615679,24.93948,0.000038,24.040081,0.0005,1.326
8994.00,7.615126,24.94041,0.000039,24.039990,0.0004,1.326
8996.00,7.615860,24.94060,0.000040,24.040535,0.0005,1.326
8998.00,7.616101,24.94017,0.000039,24.040599,0.0005,1.326
9000.00,7.615891,24.94026,0.000038,24.040403,0.0005,1.326
9002.00,7.615585,24.94077,0.000039,24.040279,0.0005,1.326
9004.00,7.615390,24.94190,0.000038,24.040068,0.0005,1.326
@15,12.0000,24.0
9006.00,7.615109,24.94213,0.000039,24.039855,0.0005,1.326
9008.00,7.612868,24.94161,0.000039,24.040123,0.0005,1.325
9010.00,7.605802,24.94269,0.000040,24.039946,0.0005,1.325
9012.00,7.597100,24.94203,0.000039,24.040759,0.0005,1.324
9014.00,7.587908,24.94083,0.000039,24.040041,0.0005,1.325
9016.00,7.580575,24.94106,0.000039,24.040245,0.0005,1.325
9018.00,7.574187,24.94105,0.000039,24.039995,0.0005,1.326
9020.00,7.568668,24.94025,0.000038,24.040246,0.0005,1.325
9022.00,7.565709,24.94110,0.000038,24.039926,0.0005,1.326
9024.00,7.563362,24.94066,0.000037,24.039864,0.0005,1.327
9026.00,7.561385,24.94100,0.000037,24.040601,0.0005,1.327
9028.00,7.559798,24.94030,0.000037,24.040468,0.0005,1.326
9030.00,7.558658,24.94039,0.000037,24.040534,0.0006,1.326
9032.00,7.561000,24.94165,0.000038,24.040485,0.0006,1.326
9034.00,7.566984,24.94111,0.000039,24.040468,0.0005,1.327
9036.00,7.575555,24.93969,0.000038,24.041159,0.0005,1.327
9038.00,7.585594,24.94008,0.000037,24.040112,0.0005,1.327
9040.00,7.593812,24.93988,0.000037,24.040399,0.0005,1.326
9042.00,7.599890,24.93989,0.000038,24.040179,0.0005,1.325
9044.00,7.605193,24.93929,0.000040,24.040368,0.0005,1.326
9046.00,7.607488,24.94015,0.000038,24.040295,0.0005,1.325
9048.00,7.608443,24.93958,0.000039,24.040745,0.0005,1.324
9050.00,7.609878,24.94092,0.000039,24.039841,0.0005,1.325
9052.00,7.612272,24.94072,0.000041,24.040090,0.0005,1.324
9054.00,7.614870,24.94144,0.000040,24.040697,0.0006,1.325
9056.00,7.617150,24.94064,0.000040,24.040666,0.0005,1.325
9058.00,7.619882,24.94091,0.000040,24.040579,0.0006,1.325
9060.00,7.620808,24.94144,0.000040,24.040394,0.0005,1.325
9062.00,7.622438,24.94139,0.000040,24.040585,0.0005,1.325
9064.00,7.624319,24.94111,0.000037,24.039752,0.0005,1.325
9066.00,7.625393,24.93897,0.000039,24.040774,0.0005,1.325
9068.00,7.626214,24.93920,0.000038,24.040486,0.0005,1.325
9070.00,7.627384,24.93930,0.000039,24.040705,0.0005,1.325
9072.00,7.627537,24.93954,0.000038,24.041083,0.0005,1.325
9074.00,7.628270,24.94048,0.000038,24.040766,0.0005,1.326
9076.00,7.628218,24.93971,0.000039,24.040159,0.0005,1.325
9078.00,7.627172,24.94116,0.000039,24.040110,0.0005,1.324
9080.00,7.626863,24.94163,0.000040,24.040834,0.0005,1.325
9082.00,7.626688,24.94029,0.000037,24.041397,0.0005,1.325
9084.00,7.625891,24.94018,0.000038,24.040445,0.0005,1.324
9086.00,7.624846,24.94031,0.000038,24.041337,0.0005,1.324
9088.00,7.624062,24.94104,0.000040,24.040619,0.0005,1.324
9090.00,7.624412,24.94017,0.000040,24.040952,0.0005,1.325
9092.00,7.624672,24.93961,0.000038,24.041074,0.0005,1.326
9094.00,7.623283,24.93934,0.000039,24.040510,0.0005,1.324
9096.00,7.622776,24.93897,0.000038,24.040546,0.0006,1.325
9098.00,7.622406,24.93921,0.000038,24.040303,0.0005,1.325
9100.00,7.622716,24.94033,0.000039,24.040419,0.0005,1.324
9102.00,7.622694,24.94018,0.000039,24.039881,0.0005,1.325
9104.00,7.622363,24.93924,0.000038,24.040161,0.0005,1.325
9106.00,7.621770,24.94023,0.000038,24.040555,0.0005,1.324
9108.00,7.621177,24.94077,0.000039,24.039986,0.0005,1.324
9110.00,7.621020,24.93982,0.000039,24.040986,0.0005,1.325
9112.00,7.620068,24.93994,0.000039,24.040343,0.0006,1.325
9114.00,7.619965,24.93969,0.000039,24.040279,0.0006,1.324
9116.00,7.620868,24.93978,0.000039,24.039903,0.0006,1.324
9118.00,7.621049,24.93958,0.000040,24.040832,0.0006,1.324
9120.00,7.620972,24.93951,0.000039,24.040761,0.0005,1.324
9122.00,7.621642,24.94043,0.000038,24.040763,0.0006,1.324
9124.00,7.621321,24.94100,0.000038,24.040832,0.0005,1.325
9126.00,7.620996,24.94144,0.000038,24.039850,0.0006,1.325
9128.00,7.621019,24.94138,0.000038,24.040892,0.0006,1.324
9130.00,7.620549,24.94084,0.000038,24.040466,0.0005,1.324
9132.00,7.619835,24.94069,0.000038,24.040412,0.0005,1.325
9134.00,7.619217,24.94000,0.000039,24.040657,0.0005,1.325
9136.00,7.619073,24.94146,0.000039,24.040412,0.0005,1.325
9138.00,7.617973,24.94187,0.000039,24.040510,0.0005,1.325
9140.00,7.616698,24.94169,0.000039,24.040774,0.0006,1.325
9142.00,7.616779,24.94185,0.000039,24.041026,0.0005,1.325
9144.00,7.616744,24.94148,0.000039,24.040421,0.0005,1.325
9146.00,7.617829,24.94130,0.000038,24.039788,0.0005,1.325
9148.00,7.618689,24.94127,0.000038,24.040930,0.0005,1.324
9150.00,7.617591,24.94128,0.000039,24.040114,0.0006,1.325
9152.00,7.618140,24.94142,0.000039,24.040243,0.0005,1.324
9154.00,7.618571,24.94122,0.000039,24.040501,0.0005,1.324
9156.00,7.617532,24.94062,0.000039,24.040552,0.0005,1.324
9158.00,7.616786,24.94061,0.000039,24.040666,0.0005,1.324
9160.00,7.616635,24.94153,0.000038,24.040499,0.0005,1.324
9162.00,7.617980,24.94150,0.000038,24.040046,0.0005,1.325
9164.00,7.620152,24.94118,0.000037,24.040046,0.0005,1.325
9166.00,7.620219,24.94127,0.000038,24.039899,0.0005,1.325
9168.00,7.619154,24.94089,0.000039,24.039881,0.0006,1.324
9170.00,7.619351,24.94085,0.000038,24.040090,0.0005,1.324
9172.00,7.618323,24.94030,0.000039,24.040495,0.0005,1.324
9174.00,7.618193,24.94000,0.000038,24.039919,0.0005,1.324
9176.00,7.618659,24.94065,0.000037,24.039397,0.0005,1.324
9178.00,7.618983,24.94060,0.000039,24.040294,0.0005,1.325
9180.00,7.618350,24.94168,0.000040,24.040343,0.0006,1.324
9182.00,7.618372,24.94216,0.000039,24.040583,0.0005,1.324
9184.00,7.618003,24.94168,0.000039,24.041163,0.0005,1.324
9186.00,7.617457,24.94046,0.000038,24.039681,0.0005,1.324
9188.00,7.617225,24.94102,0.000039,24.040595,0.0005,1.324
9190.00,7.616656,24.94143,0.000039,24.040383,0.0005,1.324
9192.00,7.616711,24.94214,0.000039,24.041334,0.0005,1.324
9194.00,7.616910,24.94197,0.000040,24.040659,0.0005,1.324
9196.00,7.617531,24.94214,0.000038,24.039757,0.0005,1.324
9198.00,7.617993,24.94216,0.000039,24.040083,0.0005,1.323
9200.00,7.618328,24.94182,0.000039,24.040494,0.0005,1.324
9202.00,7.618640,24.94155,0.000041,24.040128,0.0005,1.324
9204.00,7.618778,24.94167,0.000040,24.040197,0.0005,1.325
9206.00,7.618397,24.94260,0.000038,24.040185,0.0005,1.324
9208.00,7.617912,24.94298,0.000039,24.040697,0.0005,1.324
9210.00,7.617828,24.94181,0.000038,24.039892,0.0005,1.324
9212.00,7.617785,24.94297,0.000039,24.040079,0.0005,1.325
9214.00,7.617540,24.94332,0.000039,24.040588,0.0005,1.324
9216.00,7.617056,24.94358,0.000038,24.039895,0.0005,1.324
9218.00,7.617664,24.94245,0.000039,24.040066,0.0005,1.324
9220.00,7.618516,24.94232,0.000038,24.040490,0.0005,1.324
9222.00,7.618232,24.94310,0.000038,24.040935,0.0005,1.325
9224.00,7.618236,24.94306,0.000038,24.041166,0.0005,1.325
9226.00,7.618126,24.94257,0.000039,24.040815,0.0005,1.325
9228.00,7.618359,24.94269,0.000039,24.039830,0.0005,1.324
9230.00,7.618421,24.94380,0.000038,24.040485,0.0005,1.324
9232.00,7.617664,24.94409,0.000039,24.040454,0.0005,1.324
9234.00,7.617881,24.94315,0.000039,24.040735,0.0006,1.324
9236.00,7.618500,24.94384,0.000040,24.040834,0.0005,1.324
9238.00,7.617882,24.94476,0.000038,24.040003,0.0005,1.324
9240.00,7.617301,24.94427,0.000038,24.040701,0.0005,1.325
9242.00,7.617182,24.94397,0.000038,24.040612,0.0005,1.324
9244.00,7.616798,24.94390,0.000039,24.040574,0.0005,1.324
9246.00,7.616140,24.94346,0.000040,24.040099,0.0005,1.323
9248.00,7.616545,24.94304,0.000040,24.040579,0.0006,1.324
9250.00,7.616286,24.94254,0.000039,24.041254,0.0005,1.324
9252.00,7.617255,24.94242,0.000040,24.040461,0.0006,1.324
9254.00,7.617291,24.94192,0.000040,24.040430,0.0006,1.324
9256.00,7.617644,24.94211,0.000038,24.040897,0.0006,1.324
9258.00,7.618019,24.94249,0.000039,24.041250,0.0005,1.324
9260.00,7.617767,24.94309,0.000039,24.040721,0.0005,1.324
9262.00,7.617408,24.94318,0.000040,24.040525,0.0005,1.324
9264.00,7.617363,24.94315,0.000039,24.040039,0.0005,1.324
9266.00,7.617062,24.94300,0.000039,24.040248,0.0005,1.324
9268.00,7.617370,24.94270,0.000037,24.040432,0.0005,1.324
9270.00,7.617233,24.94296,0.000038,24.039555,0.0005,1.324
9272.00,7.617071,24.94430,0.000038,24.040912,0.0005,1.324
9274.00,7.617568,24.94361,0.000038,24.040488,0.0005,1.325
9276.00,7.618322,24.94304,0.000039,24.040035,0.0005,1.324
9278.00,7.618129,24.94311,0.000040,24.040905,0.0005,1.324
9280.00,7.617129,24.94242,0.000039,24.040228,0.0005,1.324
9282.00,7.617361,24.94261,0.000039,24.041865,0.0005,1.324
9284.00,7.618306,24.94322,0.000039,24.040490,0.0005,1.324
9286.00,7.617050,24.94362,0.000039,24.040199,0.0005,1.324
9288.00,7.617591,24.94291,0.000039,24.040405,0.0005,1.324
9290.00,7.617769,24.94391,0.000040,24.040623,0.0005,1.324
9292.00,7.617979,24.94348,0.000039,24.039779,0.0005,1.324
9294.00,7.617322,24.94345,0.000038,24.040643,0.0005,1.324
9296.00,7.617252,24.94403,0.000038,24.039786,0.0005,1.324
9298.00,7.618378,24.94361,0.000039,24.040135,0.0005,1.324
9300.00,7.617795,24.94473,0.000038,24.039872,0.0005,1.324
9302.00,7.616732,24.94528,0.000039,24.039612,0.0005,1.325
9304.00,7.616586,24.94357,0.000038,24.040526,0.0005,1.325
9306.00,7.616477,24.94263,0.000037,24.040303,0.0005,1.325
9308.00,7.615950,24.94230,0.000037,24.040114,0.0005,1.324
9310.00,7.616251,24.94280,0.000039,24.040628,0.0005,1.324
9312.00,7.616483,24.94239,0.000039,24.040403,0.0005,1.324
9314.00,7.616856,24.94183,0.000040,24.040997,0.0005,1.324
9316.00,7.617098,24.94226,0.000038,24.040997,0.0005,1.324
9318.00,7.616278,24.94246,0.000039,24.040497,0.0005,1.325
9320.00,7.615904,24.94297,0.000038,24.040901,0.0006,1.325
9322.00,7.616220,24.94276,0.000037,24.040417,0.0006,1.324
9324.00,7.616108,24.94355,0.000038,24.039966,0.0005,1.324
9326.00,7.615127,24.94405,0.000039,24.040101,0.0005,1.324
9328.00,7.615981,24.94260,0.000038,24.040623,0.0005,1.324
9330.00,7.617860,24.94244,0.000040,24.040483,0.0005,1.324
9332.00,7.618083,24.94253,0.000039,24.039523,0.0005,1.325
9334.00,7.617998,24.94209,0.000037,24.040345,0.0005,1.325
9336.00,7.617696,24.94203,0.000039,24.040599,0.0005,1.324
9338.00,7.617370,24.94182,0.000038,24.040845,0.0005,1.325
9340.00,7.617458,24.94179,0.000038,24.040021,0.0005,1.324
9342.00,7.618683,24.94288,0.000039,24.040134,0.0005,1.325
9344.00,7.618587,24.94379,0.000040,24.039666,0.0005,1.324
9346.00,7.617856,24.94316,0.000040,24.040355,0.0005,1.324
9348.00,7.616757,24.94310,0.000038,24.039804,0.0005,1.325
9350.00,7.616097,24.94225,0.000038,24.040341,0.0005,1.325
9352.00,7.616199,24.94337,0.000037,24.040497,0.0005,1.325
9354.00,7.616627,24.94425,0.000040,24.040445,0.0005,1.324
9356.00,7.616980,24.94410,0.000040,24.040468,0.0005,1.324
9358.00,7.617174,24.94274,0.000040,24.040594,0.0005,1.324
9360.00,7.617739,24.94203,0.000039,24.040023,0.0005,1.325
9362.00,7.617939,24.94166,0.000038,24.040072,0.0005,1.324
9364.00,7.617818,24.94283,0.000038,24.040064,0.0005,1.325
9366.00,7.617467,24.94367,0.000039,24.040346,0.0005,1.324
9368.00,7.617627,24.94350,0.000039,24.040201,0.0005,1.324
9370.00,7.617953,24.94440,0.000038,24.040341,0.0005,1.325
9372.00,7.616985,24.94488,0.000037,24.040872,0.0006,1.325
9374.00,7.616571,24.94434,0.000039,24.040808,0.0006,1.324
9376.00,7.616698,24.94493,0.000039,24.040306,0.0006,1.324
9378.00,7.616627,24.94482,0.000039,24.040361,0.0006,1.325
9380.00,7.616180,24.94409,0.000039,24.040310,0.0005,1.325
9382.00,7.616500,24.94472,0.000038,24.040441,0.0005,1.325
9384.00,7.616464,24.94268,0.000039,24.040737,0.0005,1.325
9386.00,7.616826,24.94340,0.000040,24.040586,0.0006,1.325
9388.00,7.617393,24.94398,0.000041,24.040665,0.0005,1.325
9390.00,7.617648,24.94388,0.000039,24.041365,0.0005,1.325
9392.00,7.618478,24.94400,0.000040,24.040645,0.0005,1.324
9394.00,7.619201,24.94500,0.000040,24.040703,0.0005,1.325
9396.00,7.619341,24.94415,0.000038,24.040641,0.0006,1.325
9398.00,7.619400,24.94436,0.000040,24.040335,0.0006,1.324
9400.00,7.619061,24.94311,0.000040,24.040912,0.0005,1.324
9402.00,7.618873,24.94320,0.000040,24.040265,0.0005,1.324
9404.00,7.618193,24.94381,0.000039,24.040423,0.0006,1.324
9406.00,7.617309,24.94409,0.000039,24.040261,0.0006,1.325
9408.00,7.616925,24.94368,0.000038,24.040465,0.0005,1.325
9410.00,7.616752,24.94397,0.000039,24.041541,0.0006,1.324
9412.00,7.616706,24.94424,0.000040,24.040503,0.0006,1.325
9414.00,7.616370,24.94424,0.000038,24.040252,0.0006,1.326
9416.00,7.616024,24.94448,0.000038,24.040637,0.0006,1.325
9418.00,7.616142,24.94401,0.000039,24.041043,0.0006,1.325
9420.00,7.616648,24.94411,0.000040,24.040479,0.0006,1.325
9422.00,7.616863,24.94343,0.000040,24.040961,0.0006,1.325
9424.00,7.617060,24.94469,0.000039,24.040488,0.0005,1.325
9426.00,7.617066,24.94348,0.000038,24.040961,0.0006,1.324
9428.00,7.617739,24.94318,0.000040,24.040985,0.0005,1.325
9430.00,7.618104,24.94304,0.000038,24.041319,0.0005,1.325
9432.00,7.617615,24.94390,0.000038,24.040701,0.0006,1.325
9434.00,7.617710,24.94317,0.000040,24.040270,0.0006,1.325
9436.00,7.618210,24.94334,0.000038,24.040594,0.0005,1.325
9438.00,7.619474,24.94266,0.000039,24.041205,0.0006,1.326
9440.00,7.619489,24.94453,0.000038,24.040086,0.0005,1.325
9442.00,7.620072,24.94460,0.000039,24.040763,0.0005,1.325
9444.00,7.619246,24.94347,0.000039,24.041430,0.0005,1.325
9446.00,7.618442,24.94354,0.000039,24.040163,0.0006,1.325
9448.00,7.618602,24.94458,0.000039,24.040626,0.0006,1.325
9450.00,7.617492,24.94400,0.000039,24.040432,0.0005,1.325
9452.00,7.616315,24.94409,0.000039,24.041039,0.0006,1.325
9454.00,7.616651,24.94288,0.000041,24.040892,0.0006,1.325
9456.00,7.616997,24.94270,0.000039,24.040012,0.0006,1.325
9458.00,7.617996,24.94236,0.000038,24.040597,0.0006,1.325
9460.00,7.618231,24.94228,0.000039,24.040881,0.0006,1.325
9462.00,7.617890,24.94256,0.000039,24.041359,0.0006,1.326
9464.00,7.616349,24.94244,0.000038,24.040885,0.0006,1.326
9466.00,7.617277,24.94198,0.000037,24.041052,0.0005,1.325
9468.00,7.617961,24.94301,0.000039,24.040577,0.0006,1.326
9470.00,7.617981,24.94230,0.000038,24.040254,0.0006,1.326
9472.00,7.618260,24.94241,0.000040,24.040241,0.0006,1.326
9474.00,7.618118,24.94319,0.000040,24.040263,0.0005,1.326
9476.00,7.618661,24.94224,0.000039,24.040723,0.0005,1.325
9478.00,7.618791,24.94192,0.000039,24.040275,0.0005,1.325
9480.00,7.618923,24.94290,0.000039,24.040179,0.0005,1.325
9482.00,7.619312,24.94161,0.000040,24.040177,0.0006,1.325
9484.00,7.618417,24.94193,0.000039,24.040954,0.0005,1.326
9486.00,7.618555,24.94235,0.000037,24.040743,0.0005,1.325
9488.00,7.618295,24.94257,0.000039,24.040510,0.0006,1.326
9490.00,7.617976,24.94187,0.000040,24.040206,0.0005,1.326
9492.00,7.617837,24.94162,0.000039,24.040899,0.0005,1.326
9494.00,7.618094,24.94166,0.000040,24.040995,0.0006,1.326
9496.00,7.617927,24.94177,0.000039,24.040345,0.0006,1.325
9498.00,7.617322,24.94202,0.000040,24.041043,0.0005,1.326
9500.00,7.617337,24.94095,0.000039,24.040621,0.0006,1.326
9502.00,7.618333,24.94124,0.000039,24.040908,0.0006,1.325
9504.00,7.618562,24.94199,0.000040,24.040928,0.0006,1.325
9506.00,7.618335,24.94245,0.000040,24.040375,0.0005,1.325
9508.00,7.618123,24.94256,0.000039,24.040594,0.0006,1.325
9510.00,7.618034,24.94313,0.000039,24.040445,0.0006,1.326
9512.00,7.617006,24.94265,0.000038,24.040441,0.0006,1.326
9514.00,7.616991,24.94302,0.000039,24.040666,0.0006,1.326
9516.00,7.616492,24.94308,0.000039,24.039517,0.0005,1.325
9518.00,7.616646,24.94306,0.000040,24.040645,0.0005,1.325
9520.00,7.616429,24.94206,0.000040,24.039903,0.0005,1.326
9522.00,7.617555,24.94203,0.000040,24.040626,0.0006,1.325
9524.00,7.617496,24.94241,0.000040,24.040686,0.0006,1.326
9526.00,7.617692,24.94269,0.000039,24.040459,0.0006,1.326
9528.00,7.617924,24.94193,0.000039,24.040448,0.0006,1.327
9530.00,7.618493,24.94241,0.000039,24.039924,0.0006,1.327
9532.00,7.617820,24.94242,0.000037,24.040432,0.0005,1.327
9534.00,7.617444,24.94282,0.000038,24.040974,0.0006,1.326
9536.00,7.617402,24.94226,0.000039,24.041159,0.0005,1.326
9538.00,7.617850,24.94283,0.000040,24.040601,0.0005,1.326
9540.00,7.617593,24.94351,0.000040,24.039986,0.0006,1.326
9542.00,7.617273,24.94316,0.000040,24.040677,0.0006,1.326
9544.00,7.617514,24.94429,0.000039,24.040595,0.0006,1.326
9546.00,7.617041,24.94512,0.000039,24.040994,0.0006,1.326
9548.00,7.617212,24.94526,0.000039,24.040925,0.0006,1.325
9550.00,7.617828,24.94476,0.000040,24.040565,0.0005,1.326
9552.00,7.617317,24.94429,0.000040,24.040950,0.0006,1.326
9554.00,7.618081,24.94416,0.000039,24.040477,0.0006,1.326
9556.00,7.618772,24.94420,0.000040,24.040525,0.0006,1.326
9558.00,7.618735,24.94403,0.000039,24.040375,0.0006,1.326
9560.00,7.619231,24.94411,0.000039,24.040728,0.0005,1.326
9562.00,7.618783,24.94481,0.000039,24.040205,0.0006,1.326
9564.00,7.618996,24.94498,0.000039,24.040288,0.0005,1.325
9566.00,7.618830,24.94449,0.000041,24.040695,0.0005,1.326
9568.00,7.619401,24.94397,0.000039,24.040454,0.0005,1.326
9570.00,7.618696,24.94372,0.000039,24.040044,0.0006,1.327
9572.00,7.618608,24.94407,0.000039,24.040548,0.0005,1.327
9574.00,7.618015,24.94394,0.000039,24.040501,0.0006,1.327
9576.00,7.616877,24.94318,0.000039,24.040694,0.0006,1.326
9578.00,7.617591,24.94312,0.000040,24.040115,0.0006,1.326
9580.00,7.618210,24.94444,0.000040,24.040615,0.0005,1.326
9582.00,7.617251,24.94470,0.000040,24.039903,0.0006,1.327
9584.00,7.618020,24.94466,0.000039,24.040605,0.0005,1.327
9586.00,7.618770,24.94335,0.000037,24.040110,0.0006,1.327
9588.00,7.618937,24.94450,0.000039,24.039946,0.0006,1.326
9590.00,7.618642,24.94524,0.000040,24.040508,0.0006,1.326
9592.00,7.618416,24.94507,0.000041,24.040312,0.0006,1.326
9594.00,7.618356,24.94484,0.000041,24.040270,0.0005,1.327
9596.00,7.617987,24.94453,0.000040,24.039561,0.0006,1.326
9598.00,7.617836,24.94493,0.000039,24.041075,0.0006,1.327
9600.00,7.616788,24.94405,0.000039,24.039955,0.0005,1.327
9602.00,7.618059,24.94432,0.000038,24.039977,0.0005,1.327
9604.00,7.617736,24.94471,0.000040,24.040372,0.0006,1.327
@16,12.0000,24.0
9606.00,7.617436,24.94494,0.000040,24.040405,0.0006,1.327
9608.00,7.615966,24.94519,0.000038,24.040134,0.0005,1.327
9610.00,7.610563,24.94526,0.000041,24.040319,0.0006,1.326
9612.00,7.602240,24.94396,0.000039,24.040543,0.0005,1.327
9614.00,7.593185,24.94435,0.000041,24.040328,0.0006,1.326
9616.00,7.584535,24.94486,0.000040,24.040645,0.0006,1.326
9618.00,7.577007,24.94466,0.000039,24.041072,0.0006,1.327
9620.00,7.571524,24.94397,0.000038,24.040379,0.0005,1.328
9622.00,7.567585,24.94367,0.000039,24.041152,0.0006,1.327
9624.00,7.565592,24.94381,0.000039,24.040741,0.0006,1.328
9626.00,7.564288,24.94467,0.000039,24.040608,0.0006,1.328
9628.00,7.562466,24.94454,0.000038,24.041163,0.0006,1.329
9630.00,7.561683,24.94446,0.000037,24.040355,0.0006,1.329
9632.00,7.563672,24.94516,0.000038,24.040841,0.0006,1.328
9634.00,7.569527,24.94505,0.000039,24.040366,0.0006,1.329
9636.00,7.577757,24.94508,0.000039,24.041128,0.0006,1.329
9638.00,7.585466,24.94490,0.000038,24.040285,0.0006,1.329
9640.00,7.593027,24.94484,0.000039,24.040745,0.0005,1.328
9642.00,7.599410,24.94434,0.000039,24.040801,0.0005,1.328
9644.00,7.604576,24.94532,0.000040,24.041143,0.0006,1.328
9646.00,7.608058,24.94557,0.000041,24.041072,0.0006,1.328
9648.00,7.609228,24.94561,0.000040,24.040992,0.0006,1.328
9650.00,7.611450,24.94571,0.000040,24.041159,0.0006,1.328
9652.00,7.613205,24.94607,0.000040,24.041254,0.0006,1.327
9654.00,7.614991,24.94491,0.000041,24.040854,0.0006,1.328
9656.00,7.616791,24.94521,0.000041,24.041234,0.0006,1.328
9658.00,7.618293,24.94514,0.000041,24.041130,0.0006,1.328
9660.00,7.621419,24.94605,0.000041,24.040206,0.0006,1.327
9662.00,7.623577,24.94546,0.000040,24.040877,0.0006,1.327
9664.00,7.625685,24.94616,0.000041,24.040501,0.0006,1.328
9666.00,7.627484,24.94595,0.000040,24.041197,0.0006,1.328
9668.00,7.628507,24.94525,0.000040,24.040488,0.0006,1.327
9670.00,7.630317,24.94417,0.000041,24.040272,0.0006,1.328
9672.00,7.631637,24.94371,0.000040,24.040370,0.0006,1.327
9674.00,7.631973,24.94431,0.000040,24.039917,0.0005,1.328
9676.00,7.631913,24.94421,0.000041,24.040574,0.0006,1.328
9678.00,7.632167,24.94329,0.000040,24.040808,0.0006,1.328
9680.00,7.630505,24.94324,0.000041,24.040672,0.0006,1.327
9682.00,7.629363,24.94306,0.000041,24.040599,0.0006,1.327
9684.00,7.628661,24.94391,0.000040,24.041117,0.0006,1.328
9686.00,7.628604,24.94479,0.000040,24.040852,0.0006,1.328
9688.00,7.626988,24.94445,0.000040,24.041303,0.0006,1.328
9690.00,7.625577,24.94487,0.000039,24.041168,0.0006,1.328
9692.00,7.624948,24.94484,0.000041,24.040592,0.0006,1.328
9694.00,7.624712,24.94512,0.000040,24.040119,0.0006,1.328
9696.00,7.624763,24.94425,0.000041,24.040563,0.0005,1.327
9698.00,7.624385,24.94552,0.000041,24.040677,0.0006,1.328
9700.00,7.623946,24.94459,0.000039,24.040759,0.0006,1.328
9702.00,7.622351,24.94491,0.000040,24.040283,0.0006,1.328
9704.00,7.622659,24.94501,0.000040,24.040503,0.0006,1.328
9706.00,7.622482,24.94545,0.000040,24.040517,0.0006,1.328
9708.00,7.623020,24.94556,0.000039,24.040261,0.0006,1.328
9710.00,7.623409,24.94498,0.000039,24.039123,0.0006,1.328
9712.00,7.623573,24.94566,0.000040,24.040370,0.0006,1.329
9714.00,7.622877,24.94553,0.000040,24.040252,0.0005,1.328
9716.00,7.623314,24.94466,0.000040,24.040421,0.0006,1.328
9718.00,7.623110,24.94531,0.000039,24.040608,0.0006,1.329
9720.00,7.622527,24.94639,0.000039,24.041079,0.0005,1.328
9722.00,7.621774,24.94591,0.000040,24.040752,0.0006,1.328
9724.00,7.621299,24.94449,0.000040,24.040721,0.0006,1.328
9726.00,7.621455,24.94465,0.000041,24.040557,0.0006,1.328
9728.00,7.621417,24.94495,0.000040,24.040961,0.0006,1.329
9730.00,7.620622,24.94612,0.000040,24.040977,0.0006,1.328
9732.00,7.620413,24.94611,0.000040,24.040823,0.0006,1.328
9734.00,7.620757,24.94532,0.000040,24.040839,0.0005,1.329
9736.00,7.620670,24.94586,0.000040,24.040743,0.0006,1.329
9738.00,7.619443,24.94608,0.000041,24.041356,0.0006,1.328
9740.00,7.619598,24.94600,0.000041,24.040974,0.0006,1.328
9742.00,7.620405,24.94579,0.000040,24.040586,0.0006,1.329
9744.00,7.619836,24.94583,0.000040,24.040606,0.0006,1.328
9746.00,7.620550,24.94528,0.000040,24.040868,0.0005,1.328
9748.00,7.620625,24.94512,0.000040,24.039834,0.0006,1.328
9750.00,7.622015,24.94505,0.000040,24.040510,0.0006,1.329
9752.00,7.622677,24.94499,0.000040,24.040512,0.0006,1.329
9754.00,7.621285,24.94534,0.000040,24.040199,0.0006,1.329
9756.00,7.621037,24.94468,0.000039,24.040986,0.0006,1.329
9758.00,7.620675,24.94507,0.000040,24.040368,0.0006,1.328
9760.00,7.619937,24.94435,0.000040,24.041321,0.0006,1.329
9762.00,7.619963,24.94448,0.000039,24.040845,0.0006,1.330
9764.00,7.620635,24.94387,0.000039,24.040619,0.0006,1.329
9766.00,7.620075,24.94380,0.000039,24.041521,0.0006,1.329
9768.00,7.619621,24.94421,0.000039,24.040034,0.0006,1.328
9770.00,7.619432,24.94436,0.000041,24.040786,0.0006,1.328
9772.00,7.619777,24.94433,0.000040,24.040892,0.0005,1.329
9774.00,7.620132,24.94457,0.000040,24.040757,0.0006,1.329
9776.00,7.619663,24.94458,0.000040,24.040579,0.0006,1.329
9778.00,7.619768,24.94446,0.000039,24.041179,0.0006,1.329
9780.00,7.620759,24.94432,0.000040,24.040588,0.0006,1.329
9782.00,7.621713,24.94464,0.000040,24.040750,0.0006,1.329
9784.00,7.621918,24.94546,0.000039,24.040432,0.0006,1.329
9786.00,7.621023,24.94515,0.000040,24.040163,0.0006,1.330
9788.00,7.620911,24.94569,0.000040,24.041212,0.0006,1.330
9790.00,7.619496,24.94529,0.000039,24.041370,0.0005,1.330
9792.00,7.618643,24.94581,0.000039,24.040472,0.0005,1.330
9794.00,7.618711,24.94613,0.000039,24.040059,0.0006,1.330
9796.00,7.618875,24.94610,0.000040,24.040821,0.0006,1.329
9798.00,7.618250,24.94601,0.000040,24.041256,0.0006,1.329
9800.00,7.618660,24.94522,0.000039,24.041017,0.0006,1.329
9802.00,7.618556,24.94560,0.000040,24.040855,0.0006,1.329
9804.00,7.617920,24.94568,0.000039,24.039821,0.0005,1.330
9806.00,7.618229,24.94686,0.000038,24.040274,0.0006,1.330
9808.00,7.618852,24.94752,0.000039,24.040715,0.0006,1.330
9810.00,7.619289,24.94724,0.000040,24.040301,0.0006,1.329
9812.00,7.619348,24.94610,0.000040,24.040725,0.0006,1.330
9814.00,7.618802,24.94670,0.000039,24.040674,0.0006,1.330
9816.00,7.619227,24.94681,0.000039,24.040725,0.0006,1.330
9818.00,7.618915,24.94660,0.000040,24.041075,0.0006,1.329
9820.00,7.618245,24.94647,0.000040,24.040945,0.0006,1.330
9822.00,7.618184,24.94625,0.000040,24.041572,0.0006,1.330
9824.00,7.617884,24.94670,0.000040,24.040885,0.0006,1.330
9826.00,7.617932,24.94666,0.000040,24.040666,0.0006,1.330
9828.00,7.618152,24.94635,0.000040,24.041046,0.0006,1.330
9830.00,7.617732,24.94644,0.000040,24.041454,0.0006,1.330
9832.00,7.618522,24.94614,0.000041,24.041039,0.0006,1.330
9834.00,7.618948,24.94604,0.000040,24.040090,0.0006,1.330
9836.00,7.619131,24.94648,0.000040,24.040643,0.0006,1.331
9838.00,7.619040,24.94596,0.000040,24.040325,0.0006,1.330
9840.00,7.619622,24.94612,0.000039,24.040301,0.0006,1.330
9842.00,7.620077,24.94651,0.000040,24.040566,0.0006,1.330
9844.00,7.619724,24.94603,0.000039,24.040737,0.0006,1.330
9846.00,7.618780,24.94627,0.000039,24.040108,0.0006,1.330
9848.00,7.618399,24.94595,0.000040,24.040534,0.0006,1.330
9850.00,7.618736,24.94580,0.000039,24.040848,0.0006,1.331
9852.00,7.618382,24.94509,0.000039,24.040223,0.0006,1.330
9854.00,7.618701,24.94484,0.000040,24.040212,0.0006,1.330
9856.00,7.619740,24.94610,0.000039,24.041332,0.0006,1.331
9858.00,7.620000,24.94647,0.000039,24.040654,0.0006,1.331
9860.00,7.619987,24.94615,0.000040,24.040741,0.0005,1.331
9862.00,7.619764,24.94566,0.000040,24.041166,0.0006,1.331
9864.00,7.619649,24.94546,0.000040,24.040990,0.0006,1.331
9866.00,7.619229,24.94601,0.000040,24.040525,0.0006,1.332
9868.00,7.619559,24.94539,0.000039,24.040439,0.0006,1.332
9870.00,7.620095,24.94541,0.000040,24.041012,0.0006,1.331
9872.00,7.619110,24.94454,0.000041,24.040428,0.0006,1.331
9874.00,7.618461,24.94425,0.000040,24.041230,0.0006,1.331
9876.00,7.619114,24.94447,0.000040,24.040628,0.0006,1.331
9878.00,7.619510,24.94310,0.000041,24.041159,0.0006,1.331
9880.00,7.619095,24.94355,0.000039,24.041425,0.0006,1.331
9882.00,7.618617,24.94451,0.000040,24.041001,0.0006,1.331
9884.00,7.618530,24.94377,0.000038,24.040806,0.0006,1.331
9886.00,7.618930,24.94378,0.000040,24.041436,0.0006,1.331
9888.00,7.618388,24.94299,0.000041,24.040428,0.0006,1.331
9890.00,7.618090,24.94309,0.000041,24.040914,0.0006,1.331
9892.00,7.619657,24.94296,0.000040,24.040925,0.0006,1.332
9894.00,7.619931,24.94306,0.000040,24.041368,0.0006,1.332
9896.00,7.619245,24.94368,0.000040,24.040732,0.0006,1.331
9898.00,7.619646,24.94362,0.000041,24.041157,0.0006,1.331
9900.00,7.619419,24.94317,0.000040,24.041114,0.0006,1.332
9902.00,7.619483,24.94266,0.000041,24.041035,0.0006,1.331
9904.00,7.619314,24.94435,0.000040,24.040857,0.0006,1.332
9906.00,7.618256,24.94438,0.000040,24.040817,0.0006,1.332
9908.00,7.617785,24.94372,0.000039,24.040259,0.0006,1.332
9910.00,7.617925,24.94477,0.000039,24.041179,0.0006,1.332
9912.00,7.618376,24.94482,0.000040,24.040281,0.0006,1.332
9914.00,7.619397,24.94434,0.000040,24.041250,0.0006,1.332
9916.00,7.618083,24.94432,0.000040,24.041092,0.0006,1.332
9918.00,7.618483,24.94432,0.000040,24.041068,0.0006,1.332
9920.00,7.618848,24.94364,0.000040,24.040468,0.0006,1.332
9922.00,7.619144,24.94434,0.000040,24.041572,0.0006,1.332
9924.00,7.620431,24.94499,0.000041,24.040786,0.0006,1.332
9926.00,7.620721,24.94548,0.000040,24.040703,0.0006,1.333
9928.00,7.620917,24.94555,0.000039,24.040792,0.0006,1.332
9930.00,7.620304,24.94480,0.000040,24.040866,0.0006,1.332
9932.00,7.619932,24.94522,0.000040,24.040705,0.0006,1.332
9934.00,7.618999,24.94461,0.000041,24.040752,0.0006,1.333
9936.00,7.618148,24.94544,0.000040,24.040828,0.0006,1.333
9938.00,7.618591,24.94544,0.000040,24.040450,0.0006,1.332
9940.00,7.619822,24.94434,0.000040,24.040539,0.0006,1.333
9942.00,7.620017,24.94458,0.000039,24.041186,0.0006,1.332
9944.00,7.619525,24.94448,0.000041,24.041276,0.0006,1.332
9946.00,7.619398,24.94550,0.000040,24.040428,0.0006,1.332
9948.00,7.619124,24.94621,0.000039,24.040397,0.0006,1.332
9950.00,7.618413,24.94526,0.000040,24.041190,0.0006,1.332
9952.00,7.619251,24.94618,0.000040,24.040425,0.0006,1.333
9954.00,7.618802,24.94530,0.000040,24.041266,0.0006,1.332
9956.00,7.619514,24.94501,0.000041,24.040777,0.0006,1.333
9958.00,7.619974,24.94441,0.000041,24.040768,0.0006,1.332
9960.00,7.619585,24.94506,0.000041,24.040788,0.0006,1.332
9962.00,7.618072,24.94462,0.000041,24.040212,0.0006,1.332
9964.00,7.618431,24.94410,0.000039,24.040561,0.0006,1.333
9966.00,7.617703,24.94404,0.000039,24.041079,0.0006,1.333
9968.00,7.617628,24.94313,0.000039,24.040795,0.0006,1.333
9970.00,7.618192,24.94354,0.000040,24.040643,0.0006,1.333
9972.00,7.618579,24.94419,0.000040,24.041143,0.0006,1.333
9974.00,7.617621,24.94471,0.000039,24.041405,0.0006,1.333
9976.00,7.617730,24.94480,0.000039,24.040841,0.0006,1.332
9978.00,7.618094,24.94402,0.000039,24.040137,0.0006,1.332
9980.00,7.618392,24.94399,0.000039,24.040908,0.0006,1.333
9982.00,7.618779,24.94336,0.000040,24.040481,0.0006,1.334
9984.00,7.618519,24.94308,0.000040,24.040374,0.0006,1.334
9986.00,7.618755,24.94314,0.000039,24.039584,0.0006,1.334
9988.00,7.618394,24.94384,0.000038,24.040815,0.0006,1.333
9990.00,7.619214,24.94347,0.000039,24.040472,0.0006,1.333
9992.00,7.619216,24.94468,0.000041,24.040234,0.0006,1.333
9994.00,7.619294,24.94501,0.000041,24.040646,0.0005,1.333
9996.00,7.619113,24.94410,0.000039,24.040541,0.0006,1.333
9998.00,7.618733,24.94475,0.000039,24.040455,0.0006,1.334
10000.00,7.618322,24.94596,0.000039,24.041479,0.0006,1.334
10002.00,7.617946,24.94610,0.000039,24.040732,0.0006,1.333
10004.00,7.617978,24.94588,0.000040,24.040485,0.0006,1.333
10006.00,7.617706,24.94523,0.000039,24.040677,0.0006,1.337
10008.00,7.617835,24.94485,0.000037,24.040846,0.0006,1.335
10010.00,7.617676,24.94379,0.000039,24.040837,0.0006,1.333
10012.00,7.616912,24.94460,0.000040,24.041028,0.0006,1.333
10014.00,7.617100,24.94567,0.000041,24.041410,0.0006,1.333
10016.00,7.617473,24.94519,0.000039,24.041525,0.0006,1.334
10018.00,7.617987,24.94497,0.000039,24.041021,0.0006,1.334
10020.00,7.617393,24.94554,0.000041,24.040730,0.0006,1.334
10022.00,7.617841,24.94484,0.000042,24.040546,0.0006,1.334
10024.00,7.618442,24.94539,0.000039,24.040854,0.0006,1.334
10026.00,7.617891,24.94559,0.000039,24.040550,0.0006,1.334
10028.00,7.617592,24.94626,0.000041,24.040599,0.0006,1.334
10030.00,7.617499,24.94630,0.000040,24.040739,0.0006,1.334
10032.00,7.617341,24.94504,0.000040,24.040659,0.0006,1.334
10034.00,7.617644,24.94553,0.000040,24.040555,0.0006,1.335
10036.00,7.617752,24.94594,0.000040,24.041150,0.0006,1.335
10038.00,7.618175,24.94598,0.000039,24.040755,0.0006,1.334
10040.00,7.618210,24.94536,0.000041,24.040223,0.0006,1.334
10042.00,7.618281,24.94466,0.000041,24.040679,0.0006,1.335
10044.00,7.618633,24.94442,0.000040,24.040890,0.0006,1.335
10046.00,7.618044,24.94477,0.000039,24.040734,0.0006,1.334
10048.00,7.617840,24.94516,0.000039,24.039726,0.0006,1.334
10050.00,7.617906,24.94479,0.000039,24.041117,0.0006,1.335
10052.00,7.617787,24.94459,0.000039,24.040908,0.0006,1.334
10054.00,7.619017,24.94495,0.000040,24.040445,0.0006,1.334
10056.00,7.619538,24.94524,0.000041,24.040421,0.0005,1.334
10058.00,7.619278,24.94456,0.000041,24.040537,0.0006,1.335
10060.00,7.619100,24.94474,0.000040,24.040610,0.0006,1.335
10062.00,7.619060,24.94400,0.000039,24.040832,0.0006,1.335
10064.00,7.618052,24.94451,0.000039,24.041392,0.0006,1.334
10066.00,7.618446,24.94337,0.000039,24.041452,0.0006,1.334
10068.00,7.619265,24.94373,0.000041,24.041301,0.0006,1.335
10070.00,7.619009,24.94431,0.000040,24.040857,0.0006,1.335
10072.00,7.619457,24.94461,0.000039,24.040288,0.0006,1.335
10074.00,7.619748,24.94469,0.000040,24.040615,0.0006,1.335
10076.00,7.618987,24.94453,0.000039,24.040825,0.0006,1.335
10078.00,7.619424,24.94491,0.000040,24.041299,0.0006,1.335
10080.00,7.619548,24.94546,0.000040,24.040415,0.0006,1.335
10082.00,7.619524,24.94464,0.000040,24.041055,0.0006,1.335
10084.00,7.619842,24.94480,0.000041,24.041090,0.0006,1.335
10086.00,7.620214,24.94436,0.000040,24.040443,0.0006,1.335
10088.00,7.620387,24.94522,0.000039,24.040254,0.0006,1.335
10090.00,7.618615,24.94522,0.000042,24.040745,0.0006,1.334
10092.00,7.617792,24.94527,0.000042,24.040514,0.0006,1.335
10094.00,7.618109,24.94501,0.000041,24.041174,0.0006,1.335
10096.00,7.618105,24.94473,0.000040,24.041077,0.0006,1.335
10098.00,7.618159,24.94526,0.000041,24.040628,0.0006,1.335
10100.00,7.618244,24.94545,0.000040,24.040768,0.0006,1.335
10102.00,7.618584,24.94588,0.000041,24.040539,0.0006,1.335
10104.00,7.617751,24.94513,0.000039,24.040361,0.0006,1.335
10106.00,7.618013,24.94426,0.000040,24.040885,0.0006,1.336
10108.00,7.618846,24.94482,0.000039,24.040408,0.0006,1.335
10110.00,7.619160,24.94541,0.000040,24.040821,0.0006,1.335
10112.00,7.619100,24.94449,0.000040,24.040625,0.0006,1.335
10114.00,7.619173,24.94384,0.000039,24.040070,0.0006,1.335
10116.00,7.618394,24.94449,0.000040,24.041366,0.0006,1.335
10118.00,7.617759,24.94384,0.000040,24.040883,0.0006,1.335
10120.00,7.617233,24.94427,0.000040,24.041343,0.0006,1.335
10122.00,7.617919,24.94474,0.000039,24.041019,0.0006,1.335
10124.00,7.618562,24.94428,0.000040,24.040645,0.0006,1.335
10126.00,7.618770,24.94487,0.000040,24.040903,0.0006,1.336
10128.00,7.618005,24.94504,0.000040,24.040683,0.0006,1.336
10130.00,7.617656,24.94495,0.000040,24.040450,0.0006,1.335
10132.00,7.618135,24.94460,0.000042,24.041445,0.0007,1.335
10134.00,7.617922,24.94450,0.000041,24.041999,0.0006,1.335
10136.00,7.618204,24.94507,0.000041,24.041512,0.0006,1.335
10138.00,7.618320,24.94517,0.000042,24.041603,0.0006,1.335
10140.00,7.617635,24.94484,0.000041,24.040330,0.0006,1.335
10142.00,7.618066,24.94408,0.000041,24.040874,0.0006,1.335
10144.00,7.618706,24.94442,0.000041,24.041256,0.0006,1.335
10146.00,7.618196,24.94399,0.000041,24.041066,0.0006,1.336
10148.00,7.618254,24.94401,0.000041,24.040968,0.0006,1.336
10150.00,7.618047,24.94398,0.000040,24.040701,0.0006,1.336
10152.00,7.617110,24.94435,0.000040,24.041305,0.0006,1.336
10154.00,7.617007,24.94449,0.000040,24.041390,0.0006,1.336
10156.00,7.618317,24.94516,0.000040,24.041095,0.0006,1.336
10158.00,7.619326,24.94473,0.000041,24.041066,0.0006,1.336
10160.00,7.619572,24.94525,0.000040,24.042159,0.0006,1.336
10162.00,7.618993,24.94476,0.000041,24.040952,0.0006,1.336
10164.00,7.618697,24.94434,0.000039,24.040683,0.0006,1.336
10166.00,7.617976,24.94565,0.000039,24.040830,0.0006,1.336
10168.00,7.617532,24.94620,0.000040,24.041283,0.0006,1.336
10170.00,7.618200,24.94486,0.000041,24.041366,0.0006,1.336
10172.00,7.619192,24.94419,0.000041,24.041570,0.0006,1.336
10174.00,7.618456,24.94472,0.000042,24.041401,0.0007,1.336
10176.00,7.619187,24.94418,0.000040,24.041574,0.0006,1.336
10178.00,7.618937,24.94468,0.000041,24.041357,0.0006,1.336
10180.00,7.618927,24.94517,0.000041,24.040575,0.0006,1.337
10182.00,7.618962,24.94582,0.000040,24.040725,0.0006,1.337
10184.00,7.618495,24.94576,0.000041,24.040661,0.0006,1.336
10186.00,7.618034,24.94474,0.000041,24.041288,0.0006,1.336
10188.00,7.617563,24.94539,0.000040,24.041883,0.0006,1.336
10190.00,7.617529,24.94645,0.000041,24.041166,0.0006,1.336
10192.00,7.617376,24.94648,0.000041,24.040625,0.0006,1.337
10194.00,7.618127,24.94596,0.000039,24.040683,0.0006,1.338
10196.00,7.618562,24.94593,0.000040,24.040665,0.0006,1.337
10198.00,7.617695,24.94641,0.000039,24.041545,0.0006,1.337
10200.00,7.617408,24.94527,0.000041,24.041212,0.0006,1.337
10202.00,7.618467,24.94540,0.000041,24.040772,0.0006,1.337
10204.00,7.618460,24.94609,0.000041,24.040788,0.0006,1.337
@17,12.0000,24.0
10206.00,7.618301,24.94542,0.000040,24.041137,0.0006,1.336
10208.00,7.616065,24.94507,0.000041,24.040828,0.0006,1.336
10210.00,7.609884,24.94444,0.000041,24.041381,0.0006,1.336
10212.00,7.601947,24.94572,0.000042,24.041114,0.0006,1.336
10214.00,7.593650,24.94572,0.000041,24.041248,0.0006,1.336
10216.00,7.586493,24.94553,0.000040,24.041421,0.0006,1.337
10218.00,7.579879,24.94502,0.000040,24.040201,0.0006,1.338
10220.00,7.573453,24.94511,0.000039,24.041026,0.0006,1.338
10222.00,7.569155,24.94417,0.000039,24.041121,0.0006,1.338
10224.00,7.567756,24.94370,0.000039,24.040994,0.0006,1.338
10226.00,7.566582,24.94447,0.000039,24.041081,0.0006,1.339
10228.00,7.565113,24.94469,0.000039,24.040295,0.0006,1.339
10230.00,7.563399,24.94493,0.000039,24.040708,0.0006,1.338
10232.00,7.564277,24.94558,0.000038,24.040992,0.0006,1.339
10234.00,7.569588,24.94504,0.000039,24.040779,0.0006,1.339
10236.00,7.577906,24.94475,0.000039,24.041050,0.0006,1.339
10238.00,7.586748,24.94541,0.000039,24.040814,0.0006,1.339
10240.00,7.595073,24.94552,0.000039,24.040768,0.0006,1.339
10242.00,7.601324,24.94510,0.000039,24.041066,0.0006,1.339
10244.00,7.606731,24.94466,0.000039,24.040192,0.0006,1.338
10246.00,7.609512,24.94325,0.000040,24.041203,0.0006,1.338
10248.00,7.610988,24.94375,0.000041,24.040674,0.0006,1.337
10250.00,7.612696,24.94359,0.000041,24.040937,0.0006,1.338
10252.00,7.614774,24.94294,0.000040,24.040468,0.0006,1.338
10254.00,7.616344,24.94394,0.000041,24.040670,0.0006,1.337
10256.00,7.617359,24.94407,0.000042,24.040345,0.0006,1.338
10258.00,7.619317,24.94399,0.000040,24.040688,0.0006,1.338
10260.00,7.621287,24.94418,0.000041,24.041365,0.0006,1.338
10262.00,7.623532,24.94338,0.000041,24.041066,0.0006,1.338
10264.00,7.625439,24.94329,0.000040,24.041090,0.0006,1.338
10266.00,7.626515,24.94372,0.000042,24.040995,0.0006,1.338
10268.00,7.628192,24.94441,0.000041,24.040985,0.0006,1.338
10270.00,7.629473,24.94539,0.000040,24.041119,0.0006,1.338
10272.00,7.630490,24.94474,0.000040,24.040775,0.0006,1.338
10274.00,7.630707,24.94456,0.000041,24.040685,0.0006,1.338
10276.00,7.630972,24.94479,0.000041,24.041166,0.0006,1.338
10278.00,7.629835,24.94423,0.000040,24.040783,0.0006,1.338
10280.00,7.628997,24.94387,0.000040,24.040619,0.0006,1.338
10282.00,7.627895,24.94494,0.000040,24.040666,0.0006,1.338
10284.00,7.626972,24.94531,0.000039,24.040675,0.0006,1.339
10286.00,7.626191,24.94515,0.000039,24.040759,0.0006,1.339
10288.00,7.625095,24.94497,0.000040,24.041316,0.0006,1.339
10290.00,7.625098,24.94464,0.000039,24.041039,0.0006,1.338
10292.00,7.624952,24.94497,0.000040,24.040970,0.0006,1.339
10294.00,7.623935,24.94512,0.000041,24.040514,0.0006,1.338
10296.00,7.623223,24.94485,0.000041,24.041017,0.0006,1.339
10298.00,7.622888,24.94482,0.000040,24.040686,0.0007,1.339
10300.00,7.622547,24.94432,0.000041,24.040526,0.0006,1.338
10302.00,7.622995,24.94420,0.000042,24.041083,0.0006,1.338
10304.00,7.623337,24.94298,0.000040,24.040735,0.0006,1.338
10306.00,7.624288,24.94358,0.000040,24.040908,0.0006,1.339
10308.00,7.624085,24.94350,0.000040,24.040952,0.0006,1.339
10310.00,7.624018,24.94450,0.000040,24.040486,0.0006,1.338
10312.00,7.624484,24.94378,0.000040,24.040290,0.0006,1.339
10314.00,7.624117,24.94318,0.000040,24.041030,0.0006,1.339
10316.00,7.622929,24.94384,0.000040,24.040674,0.0006,1.339
10318.00,7.622477,24.94341,0.000040,24.040475,0.0006,1.339
10320.00,7.622150,24.94282,0.000040,24.040503,0.0006,1.339
10322.00,7.622492,24.94337,0.000040,24.041456,0.0006,1.338
10324.00,7.622170,24.94242,0.000040,24.040955,0.0006,1.339
10326.00,7.620897,24.94155,0.000040,24.040937,0.0006,1.339
10328.00,7.622490,24.94214,0.000040,24.041688,0.0006,1.339
10330.00,7.621795,24.94273,0.000040,24.040735,0.0006,1.339
10332.00,7.620916,24.94211,0.000041,24.040786,0.0006,1.339
10334.00,7.621973,24.94182,0.000040,24.040041,0.0006,1.339
10336.00,7.623304,24.94295,0.000041,24.040841,0.0006,1.340
10338.00,7.622364,24.94405,0.000039,24.040546,0.0006,1.340
10340.00,7.620745,24.94404,0.000039,24.040463,0.0006,1.339
10342.00,7.620556,24.94423,0.000042,24.040785,0.0006,1.339
10344.00,7.621631,24.94306,0.000042,24.041603,0.0006,1.339
10346.00,7.621489,24.94321,0.000040,24.040623,0.0006,1.339
10348.00,7.621966,24.94305,0.000040,24.040252,0.0006,1.339
10350.00,7.621246,24.94332,0.000041,24.040814,0.0006,1.339
10352.00,7.620254,24.94324,0.000040,24.040703,0.0006,1.340
10354.00,7.620406,24.94413,0.000041,24.040985,0.0006,1.339
10356.00,7.621257,24.94418,0.000040,24.041330,0.0006,1.339
10358.00,7.621909,24.94362,0.000039,24.041139,0.0006,1.339
10360.00,7.621101,24.94369,0.000041,24.041185,0.0006,1.339
10362.00,7.619854,24.94396,0.000040,24.041188,0.0006,1.339
10364.00,7.620292,24.94373,0.000041,24.040695,0.0006,1.339
10366.00,7.620589,24.94429,0.000040,24.041021,0.0006,1.339
10368.00,7.620071,24.94430,0.000040,24.040985,0.0006,1.340
10370.00,7.619190,24.94394,0.000040,24.041385,0.0006,1.340
10372.00,7.618984,24.94356,0.000040,24.040957,0.0006,1.339
10374.00,7.619147,24.94372,0.000040,24.040346,0.0006,1.340
10376.00,7.618610,24.94437,0.000039,24.040474,0.0006,1.340
10378.00,7.618247,24.94334,0.000040,24.040819,0.0006,1.340
10380.00,7.619088,24.94306,0.000040,24.040505,0.0006,1.339
10382.00,7.619824,24.94344,0.000042,24.040912,0.0006,1.339
10384.00,7.619752,24.94390,0.000041,24.040283,0.0006,1.340
10386.00,7.619138,24.94380,0.000039,24.039837,0.0006,1.340
10388.00,7.618896,24.94358,0.000041,24.040083,0.0006,1.340
10390.00,7.618662,24.94381,0.000042,24.040863,0.0006,1.340
10392.00,7.618239,24.94360,0.000041,24.041077,0.0006,1.340
10394.00,7.617280,24.94365,0.000041,24.041008,0.0007,1.340
10396.00,7.617296,24.94368,0.000041,24.040814,0.0006,1.339
10398.00,7.617364,24.94331,0.000041,24.040585,0.0006,1.340
10400.00,7.617665,24.94444,0.000041,24.040712,0.0006,1.340
10402.00,7.618455,24.94439,0.000041,24.040734,0.0006,1.340
10404.00,7.617899,24.94384,0.000041,24.041194,0.0006,1.340
10406.00,7.618341,24.94410,0.000040,24.041306,0.0006,1.340
10408.00,7.618774,24.94371,0.000040,24.041205,0.0006,1.340
10410.00,7.619044,24.94434,0.000040,24.040637,0.0006,1.340
10412.00,7.619884,24.94405,0.000041,24.041252,0.0006,1.340
10414.00,7.619011,24.94366,0.000040,24.040259,0.0006,1.340
10416.00,7.618244,24.94342,0.000041,24.040614,0.0006,1.340
10418.00,7.617467,24.94260,0.000040,24.040777,0.0006,1.341
10420.00,7.616234,24.94251,0.000039,24.040410,0.0006,1.340
10422.00,7.617050,24.94286,0.000040,24.041401,0.0006,1.340
10424.00,7.617696,24.94345,0.000039,24.040835,0.0006,1.341
10426.00,7.617293,24.94426,0.000039,24.041139,0.0006,1.340
10428.00,7.617951,24.94527,0.000040,24.040674,0.0006,1.340
10430.00,7.618102,24.94439,0.000039,24.040470,0.0006,1.340
10432.00,7.618429,24.94442,0.000040,24.041517,0.0006,1.340
10434.00,7.618397,24.94550,0.000039,24.040705,0.0006,1.341
10436.00,7.618549,24.94453,0.000041,24.040672,0.0006,1.340
10438.00,7.618592,24.94306,0.000041,24.041448,0.0006,1.340
10440.00,7.617510,24.94401,0.000041,24.041128,0.0006,1.340
10442.00,7.616897,24.94358,0.000040,24.040248,0.0006,1.340
10444.00,7.617315,24.94410,0.000041,24.040995,0.0005,1.340
10446.00,7.617610,24.94464,0.000040,24.040737,0.0005,1.341
10448.00,7.618395,24.94481,0.000039,24.040572,0.0006,1.341
10450.00,7.618025,24.94342,0.000040,24.040232,0.0006,1.341
10452.00,7.617009,24.94304,0.000040,24.040343,0.0006,1.340
10454.00,7.617074,24.94338,0.000039,24.041021,0.0006,1.341
10456.00,7.617905,24.94308,0.000040,24.040459,0.0006,1.340
10458.00,7.618567,24.94272,0.000041,24.040483,0.0006,1.341
10460.00,7.618222,24.94173,0.000039,24.041676,0.0006,1.341
10462.00,7.618099,24.94197,0.000040,24.040395,0.0006,1.341
10464.00,7.617576,24.94161,0.000040,24.040617,0.0006,1.340
10466.00,7.617265,24.94270,0.000041,24.040363,0.0006,1.341
10468.00,7.617343,24.94178,0.000040,24.040954,0.0006,1.341
10470.00,7.617917,24.94303,0.000040,24.041106,0.0005,1.341
10472.00,7.617785,24.94177,0.000039,24.040957,0.0006,1.341
10474.00,7.617603,24.94172,0.000039,24.040825,0.0006,1.340
10476.00,7.618096,24.94282,0.000040,24.041425,0.0006,1.341
10478.00,7.618718,24.94294,0.000039,24.040675,0.0006,1.340
10480.00,7.618115,24.94314,0.000041,24.041125,0.0006,1.341
10482.00,7.618644,24.94376,0.000042,24.041019,0.0006,1.341
10484.00,7.619444,24.94215,0.000039,24.041390,0.0006,1.341
10486.00,7.619252,24.94223,0.000039,24.040981,0.0006,1.341
10488.00,7.618221,24.94300,0.000040,24.041452,0.0006,1.340
10490.00,7.618255,24.94341,0.000041,24.040812,0.0006,1.340
10492.00,7.619115,24.94292,0.000040,24.040735,0.0006,1.340
10494.00,7.618999,24.94224,0.000041,24.041486,0.0006,1.341
10496.00,7.619533,24.94253,0.000040,24.040692,0.0006,1.341
10498.00,7.619182,24.94266,0.000040,24.040394,0.0006,1.341
10500.00,7.619562,24.94215,0.000041,24.041365,0.0006,1.340
10502.00,7.619395,24.94197,0.000041,24.040723,0.0006,1.340
10504.00,7.619571,24.94256,0.000040,24.040190,0.0006,1.340
10506.00,7.618926,24.94346,0.000040,24.040492,0.0006,1.341
10508.00,7.618539,24.94274,0.000042,24.041112,0.0006,1.341
10510.00,7.618172,24.94310,0.000040,24.041250,0.0006,1.341
10512.00,7.617536,24.94232,0.000041,24.040621,0.0006,1.340
10514.00,7.617856,24.94241,0.000041,24.041316,0.0006,1.341
10516.00,7.618005,24.94385,0.000041,24.041570,0.0006,1.341
10518.00,7.617504,24.94355,0.000039,24.041046,0.0006,1.341
10520.00,7.617770,24.94426,0.000039,24.041443,0.0006,1.340
10522.00,7.617278,24.94396,0.000041,24.040779,0.0006,1.340
10524.00,7.618053,24.94412,0.000041,24.040274,0.0006,1.341
10526.00,7.617584,24.94431,0.000040,24.041379,0.0006,1.341
10528.00,7.617600,24.94436,0.000039,24.041681,0.0006,1.341
10530.00,7.617394,24.94352,0.000039,24.040663,0.0006,1.341
10532.00,7.617045,24.94326,0.000040,24.040745,0.0006,1.341
10534.00,7.617189,24.94312,0.000039,24.040217,0.0006,1.341
10536.00,7.617941,24.94424,0.000040,24.040683,0.0006,1.340
10538.00,7.619229,24.94388,0.000040,24.039955,0.0006,1.341
10540.00,7.619097,24.94352,0.000041,24.041263,0.0006,1.341
10542.00,7.618383,24.94374,0.000040,24.041135,0.0006,1.341
10544.00,7.618951,24.94277,0.000039,24.040761,0.0006,1.341
10546.00,7.618732,24.94269,0.000040,24.040843,0.0006,1.341
10548.00,7.618285,24.94243,0.000040,24.040874,0.0006,1.340
10550.00,7.617890,24.94226,0.000040,24.041556,0.0006,1.341
10552.00,7.618457,24.94187,0.000039,24.040934,0.0006,1.341
10554.00,7.617577,24.94198,0.000041,24.040874,0.0006,1.340
10556.00,7.617216,24.94226,0.000040,24.040921,0.0006,1.341
10558.00,7.616290,24.94265,0.000040,24.040335,0.0006,1.341
10560.00,7.616320,24.94354,0.000040,24.039675,0.0006,1.341
10562.00,7.617047,24.94337,0.000038,24.041112,0.0006,1.341
10564.00,7.617038,24.94296,0.000040,24.041250,0.0006,1.342
10566.00,7.616948,24.94303,0.000040,24.040626,0.0006,1.341
10568.00,7.617898,24.94326,0.000040,24.041023,0.0006,1.341
10570.00,7.618703,24.94341,0.000040,24.040728,0.0006,1.341
10572.00,7.617768,24.94269,0.000040,24.041426,0.0006,1.341
10574.00,7.616445,24.94250,0.000040,24.040872,0.0006,1.341
10576.00,7.616170,24.94190,0.000040,24.040117,0.0006,1.342
10578.00,7.616921,24.94202,0.000040,24.040275,0.0006,1.342
10580.00,7.617970,24.94208,0.000039,24.040699,0.0006,1.342
10582.00,7.617792,24.94269,0.000039,24.041163,0.0006,1.342
10584.00,7.617977,24.94320,0.000039,24.040641,0.0006,1.341
10586.00,7.618648,24.94403,0.000039,24.040597,0.0006,1.341
10588.00,7.619168,24.94409,0.000039,24.040966,0.0006,1.341
10590.00,7.618263,24.94316,0.000040,24.040208,0.0006,1.341
10592.00,7.617154,24.94267,0.000040,24.040615,0.0005,1.341
10594.00,7.617761,24.94305,0.000039,24.040966,0.0006,1.342
10596.00,7.617689,24.94378,0.000040,24.041403,0.0006,1.342
10598.00,7.617112,24.94382,0.000040,24.041208,0.0006,1.342
10600.00,7.616935,24.94361,0.000039,24.040630,0.0006,1.342
10602.00,7.617175,24.94369,0.000040,24.040872,0.0006,1.341
10604.00,7.615944,24.94349,0.000039,24.041428,0.0006,1.341
10606.00,7.616637,24.94261,0.000039,24.040886,0.0006,1.341
10608.00,7.617701,24.94323,0.000040,24.040826,0.0006,1.342
10610.00,7.617954,24.94285,0.000041,24.040972,0.0006,1.341
10612.00,7.617230,24.94243,0.000040,24.040959,0.0006,1.341
10614.00,7.617728,24.94320,0.000039,24.040252,0.0006,1.341
10616.00,7.617788,24.94295,0.000039,24.040510,0.0005,1.342
10618.00,7.618027,24.94265,0.000039,24.040925,0.0005,1.342
10620.00,7.617943,24.94293,0.000039,24.041074,0.0006,1.341
10622.00,7.617448,24.94241,0.000040,24.040172,0.0006,1.341
10624.00,7.617544,24.94250,0.000039,24.040350,0.0006,1.342
10626.00,7.618205,24.94312,0.000039,24.040486,0.0006,1.342
10628.00,7.618081,24.94238,0.000039,24.040965,0.0005,1.342
10630.00,7.618165,24.94174,0.000040,24.041281,0.0006,1.342
10632.00,7.617598,24.94210,0.000039,24.041028,0.0006,1.341
10634.00,7.617492,24.94364,0.000040,24.040492,0.0006,1.341
10636.00,7.618338,24.94379,0.000040,24.039335,0.0005,1.341
10638.00,7.618767,24.94420,0.000041,24.041203,0.0006,1.341
10640.00,7.617820,24.94475,0.000040,24.041519,0.0006,1.341
10642.00,7.618003,24.94491,0.000040,24.041396,0.0006,1.342
10644.00,7.617938,24.94405,0.000039,24.040566,0.0006,1.342
10646.00,7.616450,24.94428,0.000040,24.040579,0.0006,1.342
10648.00,7.616740,24.94476,0.000041,24.040341,0.0006,1.341
10650.00,7.616878,24.94480,0.000040,24.040954,0.0006,1.341
10652.00,7.616489,24.94390,0.000040,24.040603,0.0006,1.342
10654.00,7.616541,24.94444,0.000040,24.040510,0.0005,1.341
10656.00,7.615644,24.94408,0.000039,24.040810,0.0006,1.341
10658.00,7.615397,24.94315,0.000039,24.040466,0.0006,1.342
10660.00,7.615672,24.94277,0.000040,24.040281,0.0006,1.341
10662.00,7.615940,24.94383,0.000041,24.040954,0.0006,1.341
10664.00,7.615765,24.94409,0.000040,24.040505,0.0006,1.341
10666.00,7.615579,24.94433,0.000039,24.040572,0.0005,1.342
10668.00,7.616014,24.94411,0.000039,24.041328,0.0005,1.342
10670.00,7.615944,24.94387,0.000041,24.040957,0.0005,1.341
10672.00,7.616245,24.94347,0.000040,24.041019,0.0006,1.342
10674.00,7.617125,24.94381,0.000039,24.040861,0.0005,1.342
10676.00,7.617259,24.94417,0.000040,24.041054,0.0005,1.341
10678.00,7.618132,24.94382,0.000040,24.040428,0.0006,1.341
10680.00,7.618908,24.94314,0.000040,24.040248,0.0006,1.341
10682.00,7.618116,24.94289,0.000041,24.040779,0.0006,1.341
10684.00,7.618110,24.94280,0.000039,24.040399,0.0006,1.342
10686.00,7.618311,24.94257,0.000039,24.040999,0.0005,1.342
10688.00,7.618458,24.94210,0.000039,24.040354,0.0005,1.341
10690.00,7.617983,24.94296,0.000039,24.040552,0.0005,1.342
10692.00,7.617537,24.94366,0.000040,24.040501,0.0006,1.342
10694.00,7.618459,24.94355,0.000038,24.040177,0.0005,1.342
10696.00,7.617534,24.94237,0.000039,24.040030,0.0006,1.342
10698.00,7.616226,24.94284,0.000039,24.039992,0.0005,1.342
10700.00,7.616628,24.94214,0.000039,24.040841,0.0006,1.342
10702.00,7.616365,24.94142,0.000040,24.040585,0.0006,1.341
10704.00,7.615455,24.94229,0.000040,24.040566,0.0006,1.341
10706.00,7.615998,24.94229,0.000040,24.041105,0.0005,1.341
10708.00,7.615591,24.94272,0.000041,24.041199,0.0005,1.341
10710.00,7.614492,24.94388,0.000040,24.040695,0.0005,1.341
10712.00,7.615162,24.94225,0.000040,24.040381,0.0006,1.342
10714.00,7.616885,24.94115,0.000038,24.039892,0.0005,1.342
10716.00,7.617677,24.94288,0.000040,24.040628,0.0006,1.341
10718.00,7.616921,24.94259,0.000040,24.040192,0.0005,1.341
10720.00,7.617023,24.94198,0.000039,24.039726,0.0006,1.342
10722.00,7.617572,24.94168,0.000038,24.040477,0.0006,1.342
10724.00,7.616718,24.94122,0.000038,24.041146,0.0006,1.341
10726.00,7.616555,24.94178,0.000039,24.040903,0.0005,1.341
10728.00,7.616816,24.94150,0.000041,24.040434,0.0005,1.342
10730.00,7.616983,24.94011,0.000039,24.040666,0.0006,1.342
10732.00,7.617258,24.94049,0.000040,24.041106,0.0006,1.341
10734.00,7.617272,24.94107,0.000040,24.041317,0.0006,1.341
10736.00,7.616892,24.94129,0.000040,24.041008,0.0006,1.341
10738.00,7.616414,24.94283,0.000040,24.040506,0.0006,1.342
10740.00,7.616092,24.94340,0.000040,24.041414,0.0006,1.341
10742.00,7.616204,24.94370,0.000039,24.040695,0.0006,1.342
10744.00,7.616627,24.94306,0.000039,24.041348,0.0006,1.341
10746.00,7.616772,24.94442,0.000040,24.040937,0.0006,1.341
10748.00,7.616714,24.94352,0.000040,24.040632,0.0005,1.341
10750.00,7.616687,24.94224,0.000039,24.041183,0.0005,1.341
10752.00,7.616844,24.94240,0.000040,24.041410,0.0005,1.341
10754.00,7.615934,24.94263,0.000040,24.040995,0.0006,1.341
10756.00,7.616253,24.94281,0.000040,24.041015,0.0006,1.341
10758.00,7.616254,24.94217,0.000039,24.040857,0.0005,1.342
10760.00,7.616562,24.94235,0.000038,24.040443,0.0005,1.341
10762.00,7.616958,24.94424,0.000039,24.041072,0.0006,1.342
10764.00,7.617015,24.94323,0.000039,24.040201,0.0006,1.342
10766.00,7.616277,24.94403,0.000039,24.040021,0.0006,1.342
10768.00,7.615521,24.94394,0.000039,24.040855,0.0006,1.341
10770.00,7.615101,24.94432,0.000040,24.041308,0.0006,1.341
10772.00,7.616022,24.94301,0.000039,24.041537,0.0006,1.341
10774.00,7.616381,24.94354,0.000040,24.040321,0.0006,1.341
10776.00,7.617043,24.94441,0.000040,24.040319,0.0006,1.341
10778.00,7.617123,24.94367,0.000038,24.040495,0.0005,1.342
10780.00,7.617605,24.94359,0.000039,24.040872,0.0005,1.342
10782.00,7.617281,24.94340,0.000038,24.040515,0.0006,1.342
10784.00,7.616632,24.94333,0.000039,24.040779,0.0006,1.342
10786.00,7.617190,24.94331,0.000040,24.040475,0.0005,1.341
10788.00,7.617027,24.94358,0.000039,24.039961,0.0006,1.341
10790.00,7.616934,24.94309,0.000038,24.040110,0.0005,1.341
10792.00,7.616913,24.94333,0.000040,24.040717,0.0006,1.341
10794.00,7.615763,24.94232,0.000040,24.041139,0.0006,1.342
10796.00,7.614877,24.94306,0.000040,24.040705,0.0006,1.341
10798.00,7.615850,24.94318,0.000038,24.041125,0.0006,1.342
10800.00,7.617001,24.94349,0.000038,24.040655,0.0006,1.342
10802.00,7.617257,24.94290,0.000040,24.040697,0.0006,1.342
10804.00,7.616871,24.94262,0.000039,24.040930,0.0006,1.342
@18,12.0000,24.0
10806.00,7.616387,24.94213,0.000038,24.039774,0.0006,1.342
10808.00,7.614847,24.94204,0.000038,24.039755,0.0006,1.341
10810.00,7.610407,24.94315,0.000040,24.040415,0.0006,1.340
10812.00,7.603589,24.94303,0.000040,24.040799,0.0005,1.340
10814.00,7.595098,24.94338,0.000041,24.040419,0.0005,1.340
10816.00,7.586614,24.94340,0.000040,24.041230,0.0005,1.341
10818.00,7.579695,24.94293,0.000039,24.040485,0.0005,1.342
10820.00,7.573136,24.94352,0.000040,24.041134,0.0005,1.342
10822.00,7.569045,24.94337,0.000038,24.040539,0.0005,1.342
10824.00,7.567178,24.94355,0.000038,24.040254,0.0006,1.342
10826.00,7.565260,24.94404,0.000037,24.040377,0.0005,1.343
10828.00,7.562542,24.94342,0.000037,24.040526,0.0006,1.343
10830.00,7.560673,24.94414,0.000038,24.040306,0.0005,1.342
10832.00,7.561876,24.94373,0.000038,24.040943,0.0006,1.342
10834.00,7.567247,24.94348,0.000038,24.040319,0.0005,1.343
10836.00,7.575687,24.94282,0.000038,24.039943,0.0005,1.344
10838.00,7.585472,24.94218,0.000037,24.040470,0.0005,1.343
10840.00,7.593029,24.94206,0.000039,24.040175,0.0005,1.342
10842.00,7.599257,24.94235,0.000040,24.040706,0.0006,1.342
10844.00,7.604671,24.94259,0.000039,24.040581,0.0006,1.341
10846.00,7.608049,24.94261,0.000040,24.040992,0.0006,1.341
10848.00,7.609170,24.94256,0.000041,24.039941,0.0005,1.341
10850.00,7.611277,24.94270,0.000041,24.040043,0.0006,1.341
10852.00,7.612757,24.94289,0.000040,24.040470,0.0005,1.341
10854.00,7.615110,24.94217,0.000040,24.040681,0.0006,1.341
10856.00,7.618324,24.94290,0.000040,24.041090,0.0006,1.341
10858.00,7.621026,24.94195,0.000040,24.040463,0.0006,1.341
10860.00,7.622622,24.94105,0.000040,24.040994,0.0005,1.341
10862.00,7.623251,24.94082,0.000040,24.040728,0.0006,1.341
10864.00,7.624531,24.94067,0.000039,24.040630,0.0005,1.341
10866.00,7.626380,24.94074,0.000040,24.040257,0.0005,1.341
10868.00,7.627452,24.94137,0.000038,24.040975,0.0005,1.341
10870.00,7.628486,24.94183,0.000039,24.040455,0.0005,1.341
10872.00,7.628067,24.94139,0.000038,24.040405,0.0005,1.341
10874.00,7.628223,24.94190,0.000039,24.041345,0.0005,1.341
10876.00,7.628402,24.94039,0.000039,24.040355,0.0006,1.340
10878.00,7.628288,24.94118,0.000040,24.040401,0.0005,1.340
10880.00,7.628944,24.94273,0.000039,24.040946,0.0005,1.341
10882.00,7.628563,24.94237,0.000039,24.040388,0.0005,1.341
10884.00,7.627462,24.94157,0.000039,24.040808,0.0005,1.341
10886.00,7.626954,24.94167,0.000038,24.040041,0.0005,1.341
10888.00,7.625635,24.94151,0.000038,24.040186,0.0006,1.341
10890.00,7.624503,24.94272,0.000038,24.040359,0.0005,1.341
10892.00,7.623348,24.94264,0.000038,24.040770,0.0005,1.341
10894.00,7.622431,24.94316,0.000038,24.040406,0.0005,1.341
10896.00,7.622802,24.94382,0.000038,24.040503,0.0005,1.341
10898.00,7.622456,24.94272,0.000039,24.040017,0.0005,1.341
10900.00,7.621721,24.94253,0.000039,24.039541,0.0006,1.341
10902.00,7.621824,24.94252,0.000040,24.040261,0.0006,1.340
10904.00,7.621348,24.94291,0.000039,24.040537,0.0005,1.340
10906.00,7.621037,24.94213,0.000038,24.040392,0.0005,1.341
10908.00,7.620547,24.94196,0.000038,24.040268,0.0005,1.341
10910.00,7.619799,24.94327,0.000039,24.040852,0.0005,1.341
10912.00,7.619569,24.94321,0.000038,24.039948,0.0006,1.341
10914.00,7.619586,24.94187,0.000037,24.040785,0.0006,1.341
10916.00,7.619567,24.94224,0.000039,24.041314,0.0005,1.340
10918.00,7.620189,24.94209,0.000039,24.040239,0.0005,1.340
10920.00,7.619582,24.94254,0.000039,24.040626,0.0005,1.341
10922.00,7.620062,24.94244,0.000038,24.040161,0.0005,1.341
10924.00,7.620530,24.94223,0.000037,24.041121,0.0005,1.340
10926.00,7.621024,24.94132,0.000037,24.040059,0.0005,1.341
10928.00,7.620453,24.94144,0.000038,24.040648,0.0005,1.340
10930.00,7.619711,24.94088,0.000038,24.040699,0.0005,1.341
10932.00,7.619571,24.94077,0.000039,24.040579,0.0005,1.340
10934.00,7.618520,24.94073,0.000039,24.040572,0.0005,1.340
10936.00,7.618779,24.94222,0.000040,24.039574,0.0005,1.340
10938.00,7.618541,24.94123,0.000039,24.040037,0.0005,1.340
10940.00,7.618467,24.94104,0.000040,24.039926,0.0005,1.341
10942.00,7.619246,24.94136,0.000039,24.040077,0.0005,1.341
10944.00,7.619139,24.94161,0.000040,24.040014,0.0005,1.340
10946.00,7.618647,24.94134,0.000039,24.040026,0.0005,1.341
10948.00,7.617962,24.94172,0.000038,24.040472,0.0005,1.340
10950.00,7.618305,24.94192,0.000039,24.039150,0.0005,1.340
10952.00,7.618054,24.94297,0.000039,24.039344,0.0005,1.340
10954.00,7.618725,24.94305,0.000040,24.040977,0.0005,1.340
10956.00,7.618789,24.94188,0.000040,24.041168,0.0005,1.340
10958.00,7.617875,24.94218,0.000039,24.040405,0.0006,1.340
10960.00,7.618141,24.94199,0.000038,24.040854,0.0006,1.341
10962.00,7.618210,24.94131,0.000037,24.039537,0.0005,1.340
10964.00,7.617762,24.94133,0.000039,24.040179,0.0006,1.340
10966.00,7.617563,24.94204,0.000039,24.040674,0.0006,1.341
10968.00,7.618477,24.94265,0.000039,24.040077,0.0005,1.340
10970.00,7.619878,24.94232,0.000038,24.039974,0.0005,1.340
10972.00,7.620394,24.94251,0.000038,24.041155,0.0005,1.340
10974.00,7.619864,24.94374,0.000038,24.040808,0.0005,1.340
10976.00,7.618860,24.94350,0.000039,24.040099,0.0005,1.340
10978.00,7.619247,24.94353,0.000040,24.040263,0.0005,1.340
10980.00,7.619561,24.94379,0.000038,24.039835,0.0006,1.340
10982.00,7.618601,24.94410,0.000038,24.040686,0.0006,1.340
10984.00,7.617644,24.94348,0.000038,24.040581,0.0005,1.340
10986.00,7.617870,24.94283,0.000038,24.040419,0.0006,1.341
10988.00,7.617896,24.94324,0.000038,24.040272,0.0006,1.340
10990.00,7.617679,24.94421,0.000038,24.040494,0.0005,1.340
10992.00,7.617076,24.94313,0.000038,24.040690,0.0005,1.340
10994.00,7.617174,24.94319,0.000038,24.040559,0.0006,1.340
10996.00,7.616869,24.94365,0.000040,24.040130,0.0006,1.339
10998.00,7.616222,24.94415,0.000039,24.039783,0.0005,1.339
11000.00,7.615769,24.94410,0.000040,24.040521,0.0005,1.339
11002.00,7.615784,24.94397,0.000040,24.040306,0.0005,1.340
11004.00,7.616184,24.94389,0.000039,24.039524,0.0005,1.340
11006.00,7.616884,24.94362,0.000039,24.040901,0.0006,1.340
11008.00,7.616887,24.94336,0.000038,24.040608,0.0005,1.341
11010.00,7.616152,24.94301,0.000038,24.040759,0.0005,1.340
11012.00,7.616627,24.94289,0.000037,24.040423,0.0005,1.340
11014.00,7.616914,24.94333,0.000038,24.040365,0.0005,1.340
11016.00,7.616441,24.94440,0.000038,24.040634,0.0005,1.339
11018.00,7.615996,24.94494,0.000038,24.040746,0.0005,1.340
11020.00,7.615518,24.94445,0.000038,24.040863,0.0005,1.339
11022.00,7.616038,24.94437,0.000039,24.040425,0.0005,1.340
11024.00,7.615411,24.94412,0.000039,24.040263,0.0005,1.340
11026.00,7.615121,24.94433,0.000039,24.040450,0.0005,1.340
11028.00,7.615569,24.94389,0.000040,24.040617,0.0005,1.339
11030.00,7.615831,24.94453,0.000039,24.039970,0.0005,1.340
11032.00,7.616740,24.94475,0.000037,24.040192,0.0005,1.340
11034.00,7.616649,24.94450,0.000037,24.040439,0.0005,1.340
11036.00,7.616401,24.94412,0.000038,24.040815,0.0005,1.339
11038.00,7.616890,24.94356,0.000039,24.040774,0.0005,1.339
11040.00,7.617340,24.94397,0.000038,24.040823,0.0005,1.340
11042.00,7.616020,24.94374,0.000039,24.039710,0.0006,1.339
11044.00,7.615797,24.94341,0.000039,24.040254,0.0005,1.339
11046.00,7.616444,24.94296,0.000039,24.040672,0.0005,1.339
11048.00,7.617285,24.94281,0.000040,24.040059,0.0005,1.340
11050.00,7.617146,24.94232,0.000039,24.040044,0.0005,1.340
11052.00,7.617220,24.94235,0.000038,24.040275,0.0005,1.340
11054.00,7.618050,24.94263,0.000038,24.040130,0.0005,1.340
11056.00,7.617268,24.94198,0.000038,24.039792,0.0005,1.339
11058.00,7.617450,24.94273,0.000039,24.040521,0.0006,1.340
11060.00,7.617608,24.94411,0.000038,24.040092,0.0005,1.340
11062.00,7.617630,24.94399,0.000039,24.040092,0.0005,1.340
11064.00,7.617055,24.94383,0.000039,24.040601,0.0006,1.339
11066.00,7.617845,24.94404,0.000039,24.040305,0.0005,1.339
11068.00,7.617043,24.94459,0.000039,24.040686,0.0005,1.339
11070.00,7.616787,24.94364,0.000039,24.040774,0.0005,1.339
11072.00,7.617438,24.94302,0.000039,24.040479,0.0005,1.339
11074.00,7.616776,24.94387,0.000040,24.040263,0.0005,1.339
11076.00,7.616627,24.94477,0.000037,24.039972,0.0005,1.340
11078.00,7.616636,24.94537,0.000039,24.039977,0.0005,1.339
11080.00,7.617692,24.94507,0.000039,24.040352,0.0006,1.339
11082.00,7.617538,24.94500,0.000039,24.039421,0.0006,1.339
11084.00,7.617696,24.94577,0.000039,24.040094,0.0005,1.339
11086.00,7.617426,24.94556,0.000039,24.040595,0.0005,1.339
11088.00,7.616919,24.94530,0.000040,24.040494,0.0005,1.339
11090.00,7.616610,24.94551,0.000038,24.040555,0.0005,1.339
11092.00,7.617176,24.94519,0.000039,24.040366,0.0005,1.339
11094.00,7.616666,24.94558,0.000039,24.040334,0.0005,1.339
11096.00,7.616622,24.94524,0.000038,24.040728,0.0005,1.339
11098.00,7.615803,24.94453,0.000039,24.040801,0.0006,1.339
11100.00,7.615078,24.94455,0.000039,24.040395,0.0005,1.339
11102.00,7.616225,24.94452,0.000039,24.040546,0.0005,1.339
11104.00,7.616613,24.94524,0.000039,24.040426,0.0005,1.338
11106.00,7.615703,24.94569,0.000039,24.040263,0.0006,1.339
11108.00,7.615913,24.94641,0.000039,24.040903,0.0005,1.339
11110.00,7.616258,24.94523,0.000040,24.040517,0.0005,1.338
11112.00,7.617118,24.94540,0.000040,24.040125,0.0006,1.338
11114.00,7.616844,24.94612,0.000039,24.040703,0.0005,1.339
11116.00,7.616760,24.94572,0.000039,24.040806,0.0005,1.339
11118.00,7.616117,24.94640,0.000040,24.040532,0.0006,1.339
11120.00,7.616294,24.94499,0.000039,24.040194,0.0005,1.339
11122.00,7.616664,24.94515,0.000038,24.040655,0.0005,1.339
11124.00,7.616021,24.94447,0.000040,24.040188,0.0005,1.338
11126.00,7.616393,24.94501,0.000040,24.040248,0.0005,1.338
11128.00,7.615941,24.94453,0.000039,24.040937,0.0005,1.339
11130.00,7.616042,24.94456,0.000040,24.040341,0.0005,1.338
11132.00,7.615875,24.94475,0.000038,24.040845,0.0005,1.339
11134.00,7.615406,24.94531,0.000038,24.041308,0.0005,1.339
11136.00,7.614917,24.94603,0.000038,24.041106,0.0005,1.339
11138.00,7.615608,24.94611,0.000039,24.039672,0.0005,1.338
11140.00,7.615884,24.94601,0.000039,24.040868,0.0005,1.339
11142.00,7.615831,24.94554,0.000038,24.040797,0.0005,1.338
11144.00,7.615867,24.94590,0.000039,24.039684,0.0005,1.338
11146.00,7.614919,24.94700,0.000038,24.039790,0.0005,1.339
11148.00,7.615190,24.94725,0.000038,24.040475,0.0005,1.338
11150.00,7.615663,24.94704,0.000039,24.040177,0.0005,1.338
11152.00,7.614751,24.94714,0.000039,24.040414,0.0005,1.338
11154.00,7.614826,24.94727,0.000039,24.040439,0.0005,1.338
11156.00,7.614360,24.94603,0.000040,24.040303,0.0005,1.338
11158.00,7.613781,24.94647,0.000041,24.040074,0.0005,1.338
11160.00,7.613803,24.94741,0.000040,24.040412,0.0005,1.338
11162.00,7.614850,24.94779,0.000038,24.039877,0.0005,1.338
11164.00,7.615593,24.94747,0.000038,24.039574,0.0005,1.338
11166.00,7.616416,24.94651,0.000037,24.040359,0.0005,1.338
11168.00,7.616754,24.94564,0.000039,24.040166,0.0005,1.337
11170.00,7.616528,24.94621,0.000040,24.040394,0.0005,1.337
11172.00,7.616190,24.94630,0.000040,24.040499,0.0005,1.337
11174.00,7.616231,24.94631,0.000039,24.040755,0.0005,1.338
11176.00,7.615892,24.94576,0.000039,24.040679,0.0006,1.338
11178.00,7.615999,24.94626,0.000038,24.040274,0.0005,1.338
11180.00,7.615700,24.94637,0.000039,24.040288,0.0005,1.338
11182.00,7.616256,24.94705,0.000039,24.040072,0.0005,1.338
11184.00,7.616392,24.94625,0.000038,24.040430,0.0005,1.337
11186.00,7.616096,24.94672,0.000039,24.039897,0.0005,1.337
11188.00,7.616440,24.94701,0.000040,24.040539,0.0005,1.337
11190.00,7.615519,24.94668,0.000038,24.040625,0.0005,1.338
11192.00,7.614818,24.94588,0.000036,24.040310,0.0005,1.338
11194.00,7.614752,24.94662,0.000038,24.040419,0.0005,1.337
11196.00,7.614886,24.94718,0.000039,24.040059,0.0005,1.337
11198.00,7.615651,24.94889,0.000039,24.040499,0.0006,1.337
11200.00,7.616046,24.94763,0.000039,24.041019,0.0005,1.337
11202.00,7.615705,24.94736,0.000039,24.040743,0.0005,1.337
11204.00,7.615948,24.94698,0.000040,24.040434,0.0005,1.337
11206.00,7.616764,24.94722,0.000039,24.040619,0.0005,1.337
11208.00,7.616077,24.94666,0.000039,24.040810,0.0005,1.338
11210.00,7.616099,24.94604,0.000039,24.039921,0.0005,1.337
11212.00,7.616730,24.94645,0.000038,24.040761,0.0005,1.337
11214.00,7.616669,24.94581,0.000039,24.040214,0.0005,1.337
11216.00,7.616070,24.94581,0.000038,24.040019,0.0005,1.337
11218.00,7.616080,24.94513,0.000038,24.040115,0.0005,1.336
11220.00,7.616405,24.94475,0.000039,24.040130,0.0005,1.336
11222.00,7.616210,24.94477,0.000039,24.040657,0.0005,1.337
11224.00,7.616539,24.94497,0.000039,24.040274,0.0005,1.336
11226.00,7.616982,24.94585,0.000038,24.040081,0.0005,1.336
11228.00,7.616455,24.94570,0.000039,24.040628,0.0005,1.336
11230.00,7.615852,24.94493,0.000039,24.040348,0.0005,1.336
11232.00,7.615566,24.94500,0.000037,24.039732,0.0005,1.336
11234.00,7.615164,24.94489,0.000037,24.039703,0.0005,1.337
11236.00,7.615529,24.94488,0.000038,24.040786,0.0005,1.336
11238.00,7.616279,24.94555,0.000038,24.040977,0.0005,1.336
11240.00,7.615843,24.94462,0.000038,24.041039,0.0005,1.337
11242.00,7.615890,24.94346,0.000038,24.040195,0.0005,1.336
11244.00,7.616266,24.94405,0.000038,24.040779,0.0005,1.336
11246.00,7.616914,24.94432,0.000038,24.040497,0.0005,1.336
11248.00,7.616308,24.94341,0.000039,24.040443,0.0005,1.336
11250.00,7.615940,24.94338,0.000038,24.040305,0.0005,1.336
11252.00,7.615713,24.94418,0.000039,24.039823,0.0005,1.335
11254.00,7.615769,24.94369,0.000039,24.040241,0.0005,1.336
11256.00,7.615719,24.94432,0.000038,24.040481,0.0006,1.336
11258.00,7.615325,24.94399,0.000039,24.040059,0.0005,1.336
11260.00,7.615275,24.94445,0.000040,24.040221,0.0006,1.335
11262.00,7.616566,24.94401,0.000039,24.039946,0.0005,1.336
11264.00,7.617143,24.94345,0.000039,24.040281,0.0005,1.336
11266.00,7.616153,24.94343,0.000038,24.040268,0.0005,1.335
11268.00,7.616602,24.94175,0.000037,24.039955,0.0005,1.336
11270.00,7.617298,24.94215,0.000037,24.040435,0.0005,1.336
11272.00,7.616986,24.94289,0.000037,24.039879,0.0005,1.336
11274.00,7.616355,24.94354,0.000039,24.040039,0.0005,1.336
11276.00,7.615296,24.94354,0.000038,24.040325,0.0005,1.335
11278.00,7.615571,24.94306,0.000039,24.040748,0.0005,1.335
11280.00,7.615485,24.94344,0.000038,24.039617,0.0005,1.335
11282.00,7.614722,24.94316,0.000038,24.040617,0.0005,1.335
11284.00,7.614752,24.94383,0.000040,24.039837,0.0005,1.335
11286.00,7.614904,24.94451,0.000038,24.040272,0.0005,1.335
11288.00,7.614988,24.94409,0.000039,24.040077,0.0005,1.335
11290.00,7.614969,24.94457,0.000039,24.040159,0.0005,1.335
11292.00,7.614489,24.94529,0.000039,24.040754,0.0005,1.335
11294.00,7.616002,24.94452,0.000038,24.041057,0.0005,1.335
11296.00,7.615733,24.94503,0.000038,24.040437,0.0005,1.335
11298.00,7.615602,24.94576,0.000038,24.040281,0.0005,1.335
11300.00,7.616158,24.94553,0.000038,24.040454,0.0005,1.336
11302.00,7.616302,24.94488,0.000037,24.040332,0.0005,1.335
11304.00,7.615450,24.94500,0.000038,24.040246,0.0005,1.335
11306.00,7.614969,24.94498,0.000038,24.040392,0.0005,1.335
11308.00,7.616108,24.94443,0.000038,24.040221,0.0005,1.334
11310.00,7.616657,24.94448,0.000038,24.040301,0.0005,1.335
11312.00,7.616797,24.94497,0.000038,24.041366,0.0005,1.335
11314.00,7.616606,24.94463,0.000039,24.040388,0.0005,1.335
11316.00,7.616785,24.94473,0.000038,24.040894,0.0005,1.335
11318.00,7.616983,24.94549,0.000038,24.040648,0.0005,1.336
11320.00,7.616904,24.94536,0.000037,24.039859,0.0005,1.335
11322.00,7.616212,24.94516,0.000039,24.040805,0.0005,1.334
11324.00,7.616951,24.94506,0.000039,24.040001,0.0005,1.335
11326.00,7.617415,24.94438,0.000038,24.040470,0.0005,1.335
11328.00,7.617217,24.94419,0.000038,24.039966,0.0005,1.335
11330.00,7.615885,24.94496,0.000038,24.040743,0.0005,1.334
11332.00,7.615469,24.94401,0.000038,24.039715,0.0005,1.334
11334.00,7.615673,24.94382,0.000039,24.040932,0.0005,1.335
11336.00,7.615847,24.94303,0.000038,24.039992,0.0005,1.335
11338.00,7.616944,24.94297,0.000038,24.040679,0.0005,1.334
11340.00,7.615759,24.94341,0.000039,24.040312,0.0005,1.334
11342.00,7.615196,24.94347,0.000039,24.040657,0.0005,1.334
11344.00,7.616095,24.94345,0.000038,24.040821,0.0005,1.334
11346.00,7.616722,24.94305,0.000039,24.040099,0.0005,1.334
11348.00,7.615714,24.94258,0.000039,24.040445,0.0005,1.335
11350.00,7.615426,24.94145,0.000038,24.041279,0.0005,1.335
11352.00,7.614271,24.94212,0.000039,24.040228,0.0005,1.334
11354.00,7.613553,24.94301,0.000038,24.040292,0.0005,1.333
11356.00,7.614170,24.94275,0.000039,24.040306,0.0006,1.333
11358.00,7.614747,24.94270,0.000038,24.040325,0.0005,1.334
11360.00,7.615947,24.94333,0.000038,24.040014,0.0005,1.333
11362.00,7.616327,24.94237,0.000037,24.040250,0.0005,1.334
11364.00,7.616766,24.94209,0.000038,24.040572,0.0005,1.333
11366.00,7.615816,24.94253,0.000039,24.040084,0.0004,1.333
11368.00,7.615343,24.94179,0.000038,24.041405,0.0005,1.334
11370.00,7.615865,24.94186,0.000038,24.040472,0.0005,1.334
11372.00,7.615930,24.94282,0.000038,24.040095,0.0005,1.334
11374.00,7.615701,24.94269,0.000038,24.039577,0.0005,1.334
11376.00,7.615912,24.94281,0.000038,24.040514,0.0005,1.333
11378.00,7.615617,24.94375,0.000038,24.040525,0.0005,1.333
11380.00,7.614952,24.94238,0.000038,24.040508,0.0005,1.333
11382.00,7.615483,24.94160,0.000039,24.040586,0.0005,1.334
11384.00,7.615416,24.94198,0.000038,24.041230,0.0005,1.334
11386.00,7.616003,24.94297,0.000038,24.039812,0.0005,1.334
11388.00,7.616139,24.94225,0.000037,24.039724,0.0005,1.333
11390.00,7.617118,24.94354,0.000038,24.040186,0.0005,1.333
11392.00,7.616399,24.94509,0.000039,24.040315,0.0005,1.333
11394.00,7.615602,24.94421,0.000038,24.040534,0.0005,1.334
11396.00,7.615543,24.94312,0.000039,24.040228,0.0005,1.333
11398.00,7.615593,24.94283,0.000039,24.040685,0.0005,1.333
11400.00,7.615633,24.94277,0.000039,24.040308,0.0005,1.334
11402.00,7.615785,24.94342,0.000038,24.039892,0.0005,1.334
11404.00,7.616161,24.94410,0.000038,24.040857,0.0005,1.334
11406.00,7.616112,24.94424,0.000037,24.040337,0.0005,1.334
@19,12.0000,24.0
11408.00,7.614172,24.94396,0.000035,24.040223,0.0005,1.334
11410.00,7.609955,24.94439,0.000037,24.040581,0.0005,1.332
11412.00,7.602962,24.94382,0.000039,24.039715,0.0005,1.332
11414.00,7.594097,24.94271,0.000039,24.039457,0.0005,1.332
11416.00,7.585328,24.94310,0.000040,24.039834,0.0005,1.332
11418.00,7.578371,24.94423,0.000039,24.040303,0.0005,1.333
11420.00,7.572413,24.94395,0.000039,24.040361,0.0005,1.334
11422.00,7.568472,24.94377,0.000037,24.040452,0.0005,1.334
11424.00,7.567090,24.94333,0.000037,24.039783,0.0005,1.334
11426.00,7.564840,24.94389,0.000037,24.040199,0.0005,1.334
11428.00,7.563395,24.94430,0.000037,24.040126,0.0005,1.334
11430.00,7.562215,24.94418,0.000038,24.039799,0.0005,1.333
11432.00,7.561972,24.94399,0.000037,24.040432,0.0005,1.333
11434.00,7.566338,24.94373,0.000038,24.040083,0.0005,1.334
11436.00,7.574280,24.94302,0.000037,24.040154,0.0005,1.335
11438.00,7.583763,24.94288,0.000036,24.040572,0.0005,1.335
11440.00,7.591026,24.94306,0.000036,24.040179,0.0005,1.334
11442.00,7.597315,24.94373,0.000037,24.040854,0.0005,1.333
11444.00,7.602333,24.94316,0.000038,24.040865,0.0005,1.333
11446.00,7.605305,24.94335,0.000037,24.040374,0.0005,1.333
11448.00,7.608123,24.94353,0.000037,24.040739,0.0005,1.333
11450.00,7.610454,24.94281,0.000039,24.040094,0.0005,1.333
11452.00,7.613867,24.94355,0.000040,24.040168,0.0005,1.332
11454.00,7.615515,24.94351,0.000038,24.040606,0.0005,1.332
11456.00,7.617791,24.94359,0.000040,24.040090,0.0005,1.331
11458.00,7.620441,24.94418,0.000040,24.040470,0.0005,1.332
11460.00,7.621925,24.94412,0.000039,24.040223,0.0005,1.332
11462.00,7.622304,24.94371,0.000039,24.040814,0.0005,1.332
11464.00,7.623737,24.94402,0.000039,24.040626,0.0005,1.332
11466.00,7.625490,24.94470,0.000038,24.041132,0.0005,1.332
11468.00,7.627112,24.94419,0.000037,24.040135,0.0005,1.331
11470.00,7.627964,24.94411,0.000039,24.040181,0.0005,1.332
11472.00,7.628558,24.94338,0.000038,24.040505,0.0005,1.332
11474.00,7.629440,24.94304,0.000038,24.040108,0.0005,1.333
11476.00,7.628550,24.94354,0.000039,24.040632,0.0005,1.332
11478.00,7.628611,24.94364,0.000038,24.040955,0.0005,1.332
11480.00,7.628692,24.94422,0.000038,24.040166,0.0005,1.331
11482.00,7.627738,24.94417,0.000039,24.040392,0.0005,1.332
11484.00,7.627465,24.94360,0.000040,24.040599,0.0005,1.331
11486.00,7.626378,24.94336,0.000037,24.040788,0.0005,1.332
11488.00,7.625069,24.94360,0.000037,24.040088,0.0005,1.332
11490.00,7.624493,24.94368,0.000037,24.040646,0.0004,1.332
11492.00,7.623500,24.94311,0.000038,24.039564,0.0005,1.332
11494.00,7.621962,24.94282,0.000038,24.039510,0.0005,1.331
11496.00,7.621101,24.94306,0.000038,24.040115,0.0005,1.332
11498.00,7.621267,24.94350,0.000038,24.040026,0.0005,1.331
11500.00,7.620823,24.94402,0.000038,24.040379,0.0005,1.331
11502.00,7.620030,24.94555,0.000039,24.040585,0.0005,1.332
11504.00,7.619611,24.94588,0.000039,24.040157,0.0005,1.331
11506.00,7.618690,24.94697,0.000039,24.039395,0.0006,1.332
11508.00,7.618398,24.94657,0.000038,24.040059,0.0005,1.331
11510.00,7.618716,24.94665,0.000037,24.039757,0.0005,1.332
11512.00,7.619166,24.94612,0.000036,24.040283,0.0004,1.332
11514.00,7.619228,24.94538,0.000038,24.040235,0.0005,1.331
11516.00,7.618461,24.94631,0.000038,24.040574,0.0005,1.331
11518.00,7.619133,24.94654,0.000039,24.041241,0.0005,1.331
11520.00,7.619671,24.94586,0.000040,24.040177,0.0005,1.331
11522.00,7.620229,24.94672,0.000038,24.040586,0.0005,1.331
11524.00,7.619380,24.94635,0.000038,24.040721,0.0005,1.331
11526.00,7.618957,24.94692,0.000038,24.040194,0.0005,1.331
11528.00,7.618677,24.94614,0.000039,24.039546,0.0005,1.331
11530.00,7.618520,24.94561,0.000038,24.040715,0.0005,1.331
11532.00,7.618628,24.94614,0.000039,24.040155,0.0005,1.330
11534.00,7.618338,24.94562,0.000039,24.039639,0.0005,1.331
11536.00,7.617156,24.94567,0.000039,24.040597,0.0005,1.331
11538.00,7.618372,24.94655,0.000040,24.040512,0.0006,1.331
11540.00,7.619182,24.94619,0.000039,24.040474,0.0005,1.331
11542.00,7.618906,24.94552,0.000039,24.040195,0.0005,1.330
11544.00,7.619612,24.94489,0.000039,24.041014,0.0005,1.331
11546.00,7.619820,24.94533,0.000039,24.040494,0.0005,1.330
11548.00,7.619818,24.94593,0.000039,24.040250,0.0005,1.330
11550.00,7.619141,24.94588,0.000038,24.041068,0.0006,1.331
11552.00,7.619566,24.94570,0.000037,24.040770,0.0005,1.331
11554.00,7.619795,24.94635,0.000037,24.040599,0.0005,1.330
11556.00,7.619824,24.94635,0.000039,24.040035,0.0005,1.331
11558.00,7.618615,24.94626,0.000038,24.040172,0.0005,1.331
11560.00,7.619198,24.94649,0.000037,24.040421,0.0005,1.330
11562.00,7.619570,24.94637,0.000038,24.039515,0.0005,1.330
11564.00,7.619171,24.94664,0.000037,24.040615,0.0005,1.330
11566.00,7.618854,24.94747,0.000038,24.040366,0.0005,1.330
11568.00,7.617228,24.94812,0.000039,24.040265,0.0006,1.330
11570.00,7.617384,24.94701,0.000038,24.040215,0.0006,1.330
11572.00,7.617456,24.94696,0.000038,24.040928,0.0006,1.330
11574.00,7.617664,24.94709,0.000038,24.040815,0.0005,1.330
11576.00,7.617464,24.94587,0.000038,24.040488,0.0005,1.330
11578.00,7.617419,24.94556,0.000038,24.040623,0.0005,1.330
11580.00,7.616639,24.94562,0.000039,24.040228,0.0005,1.330
11582.00,7.616605,24.94615,0.000038,24.039777,0.0005,1.329
11584.00,7.616934,24.94625,0.000038,24.039603,0.0005,1.331
11586.00,7.617645,24.94598,0.000038,24.040523,0.0005,1.330
11588.00,7.617251,24.94614,0.000038,24.040375,0.0005,1.330
11590.00,7.617813,24.94588,0.000039,24.040614,0.0005,1.330
11592.00,7.616473,24.94602,0.000040,24.040377,0.0005,1.329
11594.00,7.616647,24.94667,0.000040,24.040117,0.0005,1.329
11596.00,7.617388,24.94684,0.000041,24.040044,0.0005,1.329
11598.00,7.617411,24.94633,0.000039,24.040474,0.0005,1.330
11600.00,7.616776,24.94615,0.000038,24.040343,0.0005,1.329
11602.00,7.616328,24.94638,0.000038,24.040468,0.0005,1.330
11604.00,7.617305,24.94634,0.000039,24.041008,0.0005,1.329
11606.00,7.616986,24.94540,0.000039,24.040361,0.0005,1.329
11608.00,7.617248,24.94493,0.000039,24.040375,0.0005,1.330
11610.00,7.616892,24.94478,0.000038,24.040421,0.0005,1.330
11612.00,7.616860,24.94506,0.000039,24.040001,0.0005,1.329
11614.00,7.616676,24.94511,0.000039,24.040166,0.0005,1.329
11616.00,7.616641,24.94569,0.000038,24.040637,0.0005,1.329
11618.00,7.616944,24.94467,0.000039,24.039715,0.0005,1.329
11620.00,7.616478,24.94473,0.000039,24.039517,0.0005,1.329
11622.00,7.616585,24.94495,0.000039,24.040146,0.0005,1.329
11624.00,7.616837,24.94566,0.000039,24.040470,0.0005,1.329
11626.00,7.617368,24.94568,0.000038,24.041294,0.0005,1.329
11628.00,7.617291,24.94525,0.000038,24.040681,0.0006,1.329
11630.00,7.617700,24.94438,0.000039,24.040725,0.0005,1.329
11632.00,7.616881,24.94493,0.000039,24.040786,0.0005,1.328
11634.00,7.616675,24.94487,0.000039,24.040652,0.0005,1.328
11636.00,7.616631,24.94495,0.000039,24.040605,0.0005,1.328
11638.00,7.617055,24.94536,0.000038,24.040074,0.0005,1.329
11640.00,7.617426,24.94631,0.000039,24.040748,0.0005,1.329
11642.00,7.616636,24.94572,0.000039,24.041417,0.0005,1.329
11644.00,7.616917,24.94561,0.000037,24.040525,0.0005,1.328
11646.00,7.615689,24.94712,0.000038,24.039972,0.0005,1.329
11648.00,7.615932,24.94665,0.000039,24.040123,0.0005,1.329
11650.00,7.616223,24.94512,0.000039,24.040248,0.0005,1.329
11652.00,7.616228,24.94586,0.000039,24.040488,0.0005,1.329
11654.00,7.615966,24.94504,0.000039,24.040074,0.0005,1.328
11656.00,7.616151,24.94533,0.000038,24.040057,0.0005,1.328
11658.00,7.615953,24.94615,0.000037,24.040181,0.0005,1.329
11660.00,7.616425,24.94672,0.000038,24.039964,0.0005,1.328
11662.00,7.616471,24.94700,0.000038,24.041112,0.0005,1.329
11664.00,7.617134,24.94727,0.000038,24.040241,0.0005,1.329
11666.00,7.617465,24.94642,0.000038,24.040885,0.0005,1.328
11668.00,7.617293,24.94678,0.000039,24.041025,0.0005,1.328
11670.00,7.616320,24.94701,0.000039,24.039874,0.0005,1.328
11672.00,7.616373,24.94685,0.000039,24.039346,0.0005,1.329
11674.00,7.616131,24.94654,0.000039,24.039626,0.0005,1.328
11676.00,7.616038,24.94861,0.000038,24.039908,0.0005,1.329
11678.00,7.615950,24.94842,0.000037,24.039854,0.0005,1.328
11680.00,7.615055,24.94868,0.000038,24.039390,0.0005,1.328
11682.00,7.616584,24.94810,0.000039,24.041166,0.0005,1.327
11684.00,7.616740,24.94822,0.000040,24.040032,0.0005,1.328
11686.00,7.616527,24.94847,0.000038,24.039597,0.0005,1.328
11688.00,7.615639,24.94646,0.000038,24.040097,0.0006,1.328
11690.00,7.615902,24.94605,0.000038,24.040752,0.0005,1.328
11692.00,7.616334,24.94691,0.000039,24.040375,0.0005,1.328
11694.00,7.616475,24.94686,0.000038,24.039839,0.0005,1.329
11696.00,7.615459,24.94812,0.000038,24.040863,0.0005,1.328
11698.00,7.615750,24.94740,0.000038,24.040497,0.0005,1.328
11700.00,7.616421,24.94665,0.000039,24.040763,0.0005,1.327
11702.00,7.615936,24.94699,0.000040,24.040603,0.0005,1.328
11704.00,7.616301,24.94668,0.000039,24.040917,0.0005,1.328
11706.00,7.616706,24.94643,0.000038,24.039770,0.0005,1.328
11708.00,7.616223,24.94581,0.000039,24.040185,0.0005,1.328
11710.00,7.615953,24.94680,0.000040,24.040459,0.0005,1.328
11712.00,7.616549,24.94628,0.000038,24.039570,0.0005,1.327
11714.00,7.616895,24.94705,0.000038,24.039270,0.0005,1.328
11716.00,7.616607,24.94763,0.000038,24.039704,0.0005,1.328
11718.00,7.616654,24.94775,0.000037,24.040146,0.0005,1.328
11720.00,7.617042,24.94747,0.000037,24.039586,0.0005,1.328
11722.00,7.617048,24.94720,0.000038,24.040174,0.0005,1.328
11724.00,7.616732,24.94773,0.000039,24.040372,0.0005,1.328
11726.00,7.615818,24.94754,0.000039,24.040150,0.0005,1.328
11728.00,7.616683,24.94793,0.000040,24.040752,0.0005,1.327
11730.00,7.617104,24.94793,0.000038,24.040230,0.0005,1.327
11732.00,7.616926,24.94754,0.000037,24.040341,0.0005,1.328
11734.00,7.616891,24.94728,0.000038,24.039363,0.0005,1.328
11736.00,7.616769,24.94676,0.000038,24.040046,0.0005,1.328
11738.00,7.616901,24.94642,0.000038,24.040277,0.0005,1.328
11740.00,7.617508,24.94599,0.000038,24.039984,0.0005,1.329
11742.00,7.616954,24.94630,0.000037,24.040630,0.0005,1.328
11744.00,7.616405,24.94568,0.000039,24.040632,0.0005,1.328
11746.00,7.615615,24.94533,0.000038,24.040370,0.0006,1.328
11748.00,7.615666,24.94560,0.000038,24.040194,0.0006,1.327
11750.00,7.616460,24.94587,0.000039,24.040374,0.0005,1.327
11752.00,7.616651,24.94584,0.000039,24.040097,0.0005,1.328
11754.00,7.617267,24.94585,0.000040,24.040245,0.0005,1.328
11756.00,7.617780,24.94627,0.000038,24.040121,0.0005,1.328
11758.00,7.617593,24.94563,0.000038,24.040281,0.0005,1.327
11760.00,7.616820,24.94542,0.000038,24.039884,0.0005,1.327
11762.00,7.617304,24.94554,0.000038,24.039846,0.0005,1.327
11764.00,7.617498,24.94560,0.000038,24.040490,0.0005,1.328
11766.00,7.616678,24.94557,0.000038,24.040205,0.0005,1.328
11768.00,7.616561,24.94529,0.000037,24.040348,0.0005,1.327
11770.00,7.616507,24.94572,0.000038,24.039414,0.0005,1.327
11772.00,7.616604,24.94540,0.000038,24.040301,0.0005,1.327
11774.00,7.616964,24.94530,0.000038,24.040752,0.0005,1.327
11776.00,7.617338,24.94631,0.000039,24.040385,0.0005,1.326
11778.00,7.616403,24.94564,0.000040,24.040614,0.0005,1.327
11780.00,7.616022,24.94596,0.000038,24.040677,0.0005,1.327
11782.00,7.616759,24.94684,0.000039,24.040174,0.0005,1.327
11784.00,7.616632,24.94654,0.000038,24.040490,0.0005,1.328
11786.00,7.617741,24.94703,0.000037,24.040206,0.0005,1.327
11788.00,7.617773,24.94706,0.000037,24.040992,0.0005,1.327
11790.00,7.617689,24.94654,0.000038,24.040521,0.0005,1.326
11792.00,7.617003,24.94633,0.000039,24.040074,0.0005,1.327
11794.00,7.616580,24.94668,0.000038,24.040385,0.0005,1.328
11796.00,7.616813,24.94622,0.000039,24.040217,0.0005,1.327
11798.00,7.616467,24.94641,0.000039,24.040070,0.0005,1.326
11800.00,7.617628,24.94667,0.000039,24.040679,0.0005,1.326
11802.00,7.617407,24.94803,0.000040,24.039519,0.0005,1.326
11804.00,7.617494,24.94769,0.000040,24.039746,0.0005,1.327
11806.00,7.617925,24.94620,0.000039,24.040557,0.0006,1.327
11808.00,7.618010,24.94685,0.000039,24.040495,0.0005,1.327
11810.00,7.617270,24.94605,0.000040,24.040641,0.0005,1.327
11812.00,7.616670,24.94547,0.000038,24.039937,0.0005,1.327
11814.00,7.616502,24.94612,0.000038,24.040366,0.0005,1.327
11816.00,7.615919,24.94523,0.000038,24.040503,0.0005,1.327
11818.00,7.616601,24.94516,0.000037,24.040599,0.0005,1.327
11820.00,7.617967,24.94535,0.000038,24.040115,0.0005,1.327
11822.00,7.618486,24.94458,0.000039,24.039995,0.0005,1.326
11824.00,7.617938,24.94460,0.000039,24.040345,0.0005,1.327
11826.00,7.617526,24.94564,0.000036,24.040163,0.0005,1.327
11828.00,7.618158,24.94564,0.000038,24.040379,0.0005,1.327
11830.00,7.617727,24.94523,0.000038,24.039886,0.0005,1.327
11832.00,7.617810,24.94554,0.000038,24.040612,0.0005,1.327
11834.00,7.617914,24.94552,0.000039,24.040066,0.0005,1.327
11836.00,7.617224,24.94556,0.000038,24.040779,0.0005,1.327
11838.00,7.616554,24.94551,0.000038,24.040454,0.0005,1.326
11840.00,7.616459,24.94516,0.000039,24.039984,0.0005,1.327
11842.00,7.617264,24.94444,0.000038,24.039934,0.0005,1.327
11844.00,7.617963,24.94405,0.000039,24.039844,0.0005,1.326
11846.00,7.617651,24.94397,0.000039,24.040561,0.0005,1.327
11848.00,7.617353,24.94412,0.000038,24.040141,0.0005,1.327
11850.00,7.617736,24.94433,0.000038,24.040423,0.0005,1.327
11852.00,7.618034,24.94437,0.000039,24.039935,0.0005,1.326
11854.00,7.617275,24.94379,0.000038,24.040485,0.0005,1.326
11856.00,7.617254,24.94357,0.000039,24.040565,0.0005,1.327
11858.00,7.616696,24.94357,0.000040,24.040510,0.0005,1.327
11860.00,7.616542,24.94324,0.000039,24.040590,0.0005,1.327
11862.00,7.616866,24.94409,0.000039,24.040472,0.0005,1.327
11864.00,7.616555,24.94391,0.000037,24.040263,0.0005,1.326
11866.00,7.616718,24.94420,0.000039,24.041068,0.0005,1.326
11868.00,7.616568,24.94445,0.000039,24.040095,0.0006,1.327
11870.00,7.616346,24.94554,0.000038,24.040155,0.0005,1.327
11872.00,7.616327,24.94563,0.000038,24.040230,0.0005,1.326
11874.00,7.616816,24.94463,0.000038,24.040512,0.0005,1.326
11876.00,7.617512,24.94534,0.000039,24.040199,0.0006,1.327
11878.00,7.616752,24.94525,0.000040,24.040830,0.0005,1.326
11880.00,7.615767,24.94499,0.000038,24.040539,0.0005,1.326
11882.00,7.616620,24.94478,0.000038,24.039864,0.0006,1.327
11884.00,7.617074,24.94624,0.000038,24.040221,0.0005,1.327
11886.00,7.617314,24.94534,0.000039,24.040635,0.0005,1.326
11888.00,7.616929,24.94478,0.000038,24.041181,0.0005,1.328
11890.00,7.616947,24.94513,0.000038,24.040641,0.0005,1.327
11892.00,7.616841,24.94570,0.000037,24.040004,0.0005,1.327
11894.00,7.616920,24.94573,0.000038,24.040546,0.0005,1.327
11896.00,7.617339,24.94596,0.000039,24.040899,0.0005,1.326
11898.00,7.616785,24.94641,0.000039,24.039984,0.0005,1.327
11900.00,7.617076,24.94583,0.000039,24.040572,0.0005,1.327
11902.00,7.617207,24.94578,0.000039,24.040588,0.0005,1.327
11904.00,7.616929,24.94463,0.000039,24.040423,0.0006,1.327
11906.00,7.617475,24.94624,0.000037,24.040312,0.0005,1.327
11908.00,7.618207,24.94684,0.000037,24.040381,0.0005,1.327
11910.00,7.618081,24.94665,0.000038,24.040306,0.0005,1.326
11912.00,7.618736,24.94757,0.000039,24.040986,0.0005,1.326
11914.00,7.618706,24.94755,0.000039,24.040157,0.0005,1.326
11916.00,7.618979,24.94758,0.000039,24.039675,0.0005,1.326
11918.00,7.618124,24.94778,0.000040,24.039963,0.0005,1.327
11920.00,7.618239,24.94713,0.000040,24.039766,0.0005,1.327
11922.00,7.618282,24.94675,0.000037,24.040763,0.0005,1.328
11924.00,7.617617,24.94677,0.000038,24.040214,0.0005,1.327
11926.00,7.617715,24.94610,0.000038,24.039870,0.0005,1.327
11928.00,7.617690,24.94568,0.000039,24.039775,0.0006,1.327
11930.00,7.617012,24.94611,0.000040,24.040430,0.0005,1.327
11932.00,7.617141,24.94651,0.000038,24.040248,0.0005,1.327
11934.00,7.617258,24.94585,0.000038,24.040445,0.0005,1.327
11936.00,7.618176,24.94550,0.000037,24.039755,0.0005,1.327
11938.00,7.617488,24.94549,0.000039,24.039559,0.0005,1.327
11940.00,7.616047,24.94553,0.000039,24.039972,0.0005,1.327
11942.00,7.615966,24.94561,0.000040,24.040325,0.0005,1.327
11944.00,7.616700,24.94487,0.000038,24.040521,0.0005,1.327
11946.00,7.617741,24.94453,0.000038,24.040841,0.0005,1.327
11948.00,7.617058,24.94610,0.000038,24.040532,0.0005,1.327
11950.00,7.617397,24.94640,0.000038,24.040719,0.0005,1.327
11952.00,7.619078,24.94606,0.000039,24.039375,0.0005,1.327
11954.00,7.619085,24.94668,0.000039,24.040585,0.0005,1.327
11956.00,7.618635,24.94703,0.000038,24.040448,0.0005,1.326
11958.00,7.617823,24.94767,0.000039,24.039932,0.0005,1.326
11960.00,7.618456,24.94821,0.000038,24.040057,0.0005,1.327
11962.00,7.618882,24.94809,0.000038,24.039701,0.0005,1.327
11964.00,7.618054,24.94752,0.000038,24.039739,0.0005,1.327
11966.00,7.617219,24.94762,0.000037,24.040234,0.0005,1.327
11968.00,7.616333,24.94763,0.000039,24.040139,0.0005,1.327
11970.00,7.616923,24.94681,0.000039,24.039957,0.0006,1.326
11972.00,7.616794,24.94688,0.000038,24.039904,0.0006,1.327
11974.00,7.616655,24.94604,0.000038,24.039926,0.0006,1.327
11976.00,7.617419,24.94544,0.000038,24.040408,0.0005,1.327
11978.00,7.617467,24.94541,0.000038,24.040199,0.0005,1.326
11980.00,7.617602,24.94535,0.000039,24.039428,0.0005,1.326
11982.00,7.617265,24.94532,0.000039,24.039734,0.0005,1.326
11984.00,7.617058,24.94606,0.000038,24.040628,0.0006,1.327
11986.00,7.617606,24.94646,0.000037,24.040292,0.0005,1.327
11988.00,7.617125,24.94613,0.000038,24.040150,0.0005,1.326
11990.00,7.616888,24.94627,0.000039,24.040217,0.0005,1.326
11992.00,7.616765,24.94657,0.000038,24.039788,0.0005,1.327
11994.00,7.616788,24.94687,0.000039,24.040579,0.0006,1.327
11996.00,7.617555,24.94633,0.000038,24.040072,0.0005,1.326
11998.00,7.618198,24.94584,0.000039,24.040217,0.0005,1.327
12000.00,7.619047,24.94573,0.000038,24.041254,0.0005,1.327
12002.00,7.619110,24.94685,0.000039,24.040561,0.0005,1.327
12004.00,7.620242,24.94674,0.000039,24.040715,0.0006,1.327
12006.00,7.620434,24.94630,0.000039,24.039884,0.0006,1.326
@20,12.0000,24.0
12008.00,7.619176,24.94687,0.000038,24.040132,0.0005,1.327
12010.00,7.613217,24.94770,0.000039,24.040079,0.0005,1.327
12012.00,7.605838,24.94634,0.000037,24.040146,0.0005,1.326
12014.00,7.596549,24.94609,0.000039,24.040214,0.0005,1.326
12016.00,7.588625,24.94655,0.000040,24.040210,0.0005,1.326
12018.00,7.581811,24.94647,0.000039,24.039915,0.0005,1.327
12020.00,7.575655,24.94654,0.000038,24.040243,0.0006,1.327
12022.00,7.571162,24.94605,0.000038,24.040354,0.0005,1.328
12024.00,7.568630,24.94636,0.000037,24.040619,0.0005,1.328
12026.00,7.567195,24.94584,0.000036,24.039586,0.0005,1.328
12028.00,7.565229,24.94627,0.000037,24.040314,0.0006,1.328
12030.00,7.563636,24.94616,0.000037,24.040605,0.0005,1.328
12032.00,7.563030,24.94692,0.000037,24.040472,0.0005,1.328
12034.00,7.567885,24.94609,0.000037,24.039972,0.0006,1.329
12036.00,7.575423,24.94647,0.000036,24.040163,0.0006,1.329
12038.00,7.584914,24.94690,0.000037,24.040319,0.0005,1.328
12040.00,7.593095,24.94707,0.000038,24.040225,0.0005,1.328
12042.00,7.600582,24.94643,0.000037,24.040188,0.0005,1.327
12044.00,7.606569,24.94618,0.000038,24.039948,0.0005,1.327
12046.00,7.610272,24.94666,0.000038,24.039864,0.0005,1.328
12048.00,7.611813,24.94698,0.000039,24.040910,0.0005,1.327
12050.00,7.613451,24.94652,0.000039,24.040665,0.0005,1.327
12052.00,7.614425,24.94665,0.000039,24.040270,0.0005,1.328
12054.00,7.615058,24.94716,0.000039,24.040006,0.0005,1.328
12056.00,7.616539,24.94717,0.000039,24.040448,0.0005,1.327
12058.00,7.617660,24.94760,0.000040,24.040044,0.0005,1.327
12060.00,7.619369,24.94740,0.000040,24.040666,0.0005,1.328
12062.00,7.621863,24.94674,0.000038,24.040539,0.0005,1.328
12064.00,7.623252,24.94692,0.000038,24.040746,0.0005,1.328
12066.00,7.625126,24.94703,0.000039,24.040486,0.0005,1.327
12068.00,7.627083,24.94677,0.000039,24.039510,0.0005,1.327
12070.00,7.628200,24.94715,0.000039,24.040805,0.0005,1.327
12072.00,7.628981,24.94871,0.000039,24.040754,0.0005,1.327
12074.00,7.629710,24.94866,0.000039,24.039577,0.0005,1.327
12076.00,7.629685,24.94771,0.000038,24.039770,0.0005,1.327
12078.00,7.629803,24.94688,0.000039,24.040635,0.0005,1.327
12080.00,7.629186,24.94785,0.000038,24.040948,0.0005,1.327
12082.00,7.628820,24.94788,0.000037,24.040657,0.0005,1.327
12084.00,7.628866,24.94731,0.000039,24.040132,0.0005,1.327
12086.00,7.629327,24.94683,0.000038,24.040414,0.0005,1.327
12088.00,7.629332,24.94674,0.000040,24.040088,0.0005,1.327
12090.00,7.626849,24.94703,0.000038,24.040321,0.0005,1.327
12092.00,7.626017,24.94668,0.000039,24.040706,0.0005,1.327
12094.00,7.625690,24.94672,0.000039,24.040299,0.0005,1.327
12096.00,7.626031,24.94763,0.000039,24.039375,0.0005,1.327
12098.00,7.625088,24.94783,0.000037,24.040468,0.0005,1.327
12100.00,7.624729,24.94785,0.000038,24.040728,0.0005,1.327
12102.00,7.623657,24.94853,0.000037,24.039879,0.0005,1.327
12104.00,7.622931,24.94748,0.000038,24.040123,0.0005,1.328
12106.00,7.622462,24.94670,0.000038,24.040695,0.0005,1.328
12108.00,7.622088,24.94692,0.000038,24.040852,0.0005,1.327
12110.00,7.622008,24.94823,0.000038,24.040317,0.0005,1.327
12112.00,7.621862,24.94921,0.000038,24.040692,0.0005,1.327
12114.00,7.622520,24.94920,0.000038,24.040235,0.0005,1.327
12116.00,7.621467,24.94809,0.000038,24.040721,0.0006,1.327
12118.00,7.621739,24.94717,0.000038,24.040177,0.0006,1.328
12120.00,7.621009,24.94679,0.000038,24.040092,0.0005,1.327
12122.00,7.619981,24.94661,0.000038,24.040677,0.0005,1.327
12124.00,7.620207,24.94646,0.000038,24.040585,0.0005,1.327
12126.00,7.620819,24.94621,0.000038,24.040546,0.0005,1.327
12128.00,7.621165,24.94688,0.000038,24.039770,0.0005,1.327
12130.00,7.621757,24.94662,0.000038,24.040083,0.0005,1.328
12132.00,7.621445,24.94740,0.000038,24.040246,0.0006,1.327
12134.00,7.621381,24.94674,0.000038,24.040401,0.0005,1.327
12136.00,7.621842,24.94685,0.000039,24.040534,0.0005,1.328
12138.00,7.621133,24.94731,0.000039,24.040254,0.0005,1.328
12140.00,7.620798,24.94732,0.000038,24.040783,0.0006,1.327
12142.00,7.620771,24.94728,0.000038,24.040472,0.0006,1.328
12144.00,7.619895,24.94677,0.000038,24.040139,0.0005,1.328
12146.00,7.620425,24.94657,0.000038,24.039966,0.0006,1.328
12148.00,7.620101,24.94787,0.000037,24.040090,0.0005,1.328
12150.00,7.620543,24.94755,0.000038,24.039677,0.0005,1.328
12152.00,7.619912,24.94797,0.000039,24.039677,0.0005,1.328
12154.00,7.619590,24.94801,0.000038,24.040254,0.0005,1.327
12156.00,7.620039,24.94713,0.000038,24.040508,0.0005,1.328
12158.00,7.619850,24.94683,0.000038,24.040546,0.0006,1.328
12160.00,7.618568,24.94741,0.000039,24.040543,0.0006,1.328
12162.00,7.619021,24.94710,0.000039,24.040357,0.0005,1.328
12164.00,7.618925,24.94691,0.000038,24.040417,0.0005,1.328
12166.00,7.618431,24.94600,0.000040,24.040083,0.0005,1.327
12168.00,7.617918,24.94517,0.000040,24.039766,0.0005,1.327
12170.00,7.618167,24.94595,0.000037,24.039943,0.0005,1.328
12172.00,7.618357,24.94607,0.000038,24.040445,0.0005,1.328
12174.00,7.619415,24.94617,0.000040,24.040081,0.0006,1.327
12176.00,7.618935,24.94639,0.000038,24.040641,0.0006,1.328
12178.00,7.619558,24.94696,0.000038,24.040494,0.0005,1.328
12180.00,7.620124,24.94650,0.000037,24.040492,0.0005,1.327
12182.00,7.619934,24.94597,0.000037,24.039950,0.0006,1.328
12184.00,7.619642,24.94641,0.000039,24.039688,0.0005,1.327
12186.00,7.620097,24.94730,0.000039,24.039810,0.0005,1.328
12188.00,7.619666,24.94697,0.000040,24.040403,0.0005,1.328
12190.00,7.619487,24.94673,0.000039,24.040935,0.0005,1.328
12192.00,7.619353,24.94608,0.000038,24.040603,0.0005,1.328
12194.00,7.619288,24.94663,0.000038,24.040283,0.0005,1.328
12196.00,7.618576,24.94766,0.000038,24.040699,0.0005,1.329
12198.00,7.618812,24.94757,0.000037,24.040679,0.0006,1.328
12200.00,7.619860,24.94695,0.000038,24.040890,0.0005,1.328
12202.00,7.619368,24.94752,0.000038,24.040445,0.0005,1.328
12204.00,7.618644,24.94859,0.000039,24.040066,0.0005,1.328
12206.00,7.618030,24.94793,0.000039,24.039934,0.0005,1.328
12208.00,7.618627,24.94794,0.000038,24.040612,0.0006,1.328
12210.00,7.618092,24.94716,0.000038,24.040770,0.0005,1.328
12212.00,7.618026,24.94814,0.000039,24.040681,0.0005,1.328
12214.00,7.618258,24.94952,0.000039,24.040459,0.0005,1.328
12216.00,7.618406,24.94943,0.000039,24.041048,0.0005,1.328
12218.00,7.618611,24.94867,0.000039,24.041090,0.0006,1.328
12220.00,7.619499,24.94878,0.000038,24.039963,0.0005,1.329
12222.00,7.619741,24.94835,0.000038,24.040126,0.0005,1.329
12224.00,7.619778,24.94889,0.000037,24.040428,0.0006,1.328
12226.00,7.619749,24.94922,0.000038,24.040026,0.0005,1.328
12228.00,7.620090,24.94946,0.000038,24.040614,0.0005,1.328
12230.00,7.620262,24.94850,0.000038,24.040566,0.0005,1.329
12232.00,7.620115,24.94827,0.000038,24.040455,0.0005,1.329
12234.00,7.620552,24.94810,0.000037,24.040386,0.0005,1.329
12236.00,7.619652,24.94846,0.000038,24.040674,0.0005,1.328
12238.00,7.618550,24.94875,0.000039,24.040046,0.0005,1.328
12240.00,7.618245,24.94845,0.000038,24.040272,0.0005,1.329
12242.00,7.617923,24.94872,0.000039,24.041565,0.0005,1.329
12244.00,7.618462,24.94822,0.000039,24.040875,0.0005,1.329
12246.00,7.617893,24.94809,0.000039,24.040165,0.0005,1.328
12248.00,7.616918,24.94838,0.000039,24.040641,0.0005,1.328
12250.00,7.616374,24.94814,0.000039,24.039852,0.0005,1.328
12252.00,7.616084,24.94731,0.000039,24.040308,0.0005,1.328
12254.00,7.615782,24.94809,0.000038,24.041357,0.0005,1.328
12256.00,7.616291,24.94772,0.000039,24.040643,0.0005,1.329
12258.00,7.616972,24.94695,0.000038,24.040432,0.0005,1.329
12260.00,7.617737,24.94637,0.000039,24.040641,0.0005,1.328
12262.00,7.617092,24.94637,0.000040,24.040394,0.0006,1.329
12264.00,7.616711,24.94689,0.000039,24.039777,0.0006,1.328
12266.00,7.615248,24.94729,0.000039,24.040825,0.0005,1.329
12268.00,7.615674,24.94720,0.000039,24.039964,0.0005,1.329
12270.00,7.616896,24.94802,0.000038,24.039886,0.0005,1.329
12272.00,7.617848,24.94747,0.000039,24.040510,0.0005,1.329
12274.00,7.617702,24.94759,0.000040,24.040252,0.0005,1.329
12276.00,7.617422,24.94871,0.000039,24.039886,0.0005,1.328
12278.00,7.617695,24.94895,0.000039,24.039604,0.0005,1.329
12280.00,7.617556,24.94875,0.000039,24.040785,0.0005,1.329
12282.00,7.617259,24.94935,0.000039,24.040446,0.0005,1.329
12284.00,7.617131,24.94884,0.000038,24.039519,0.0005,1.329
12286.00,7.618175,24.94892,0.000037,24.040119,0.0006,1.329
12288.00,7.618190,24.94901,0.000038,24.040477,0.0006,1.329
12290.00,7.617250,24.94860,0.000040,24.040717,0.0006,1.329
12292.00,7.617089,24.94804,0.000039,24.040399,0.0006,1.329
12294.00,7.617082,24.94723,0.000039,24.040361,0.0005,1.329
12296.00,7.617050,24.94927,0.000039,24.041328,0.0005,1.329
12298.00,7.617621,24.94921,0.000039,24.040299,0.0005,1.329
12300.00,7.616740,24.94903,0.000040,24.040170,0.0006,1.329
12302.00,7.616219,24.94779,0.000039,24.040923,0.0006,1.330
12304.00,7.616343,24.94807,0.000040,24.040741,0.0005,1.328
12306.00,7.617179,24.94817,0.000039,24.040634,0.0006,1.329
12308.00,7.617431,24.94754,0.000039,24.039986,0.0006,1.329
12310.00,7.617054,24.94761,0.000040,24.039883,0.0006,1.328
12312.00,7.616516,24.94808,0.000038,24.040008,0.0006,1.330
12314.00,7.616826,24.94838,0.000038,24.040103,0.0005,1.329
12316.00,7.617796,24.94836,0.000039,24.040379,0.0006,1.329
12318.00,7.618745,24.94823,0.000039,24.041206,0.0006,1.328
12320.00,7.617557,24.94855,0.000039,24.040530,0.0006,1.329
12322.00,7.617953,24.94870,0.000039,24.040766,0.0006,1.329
12324.00,7.618956,24.94814,0.000038,24.040064,0.0005,1.329
12326.00,7.619212,24.94826,0.000039,24.040874,0.0006,1.329
12328.00,7.618167,24.94869,0.000039,24.040721,0.0006,1.328
12330.00,7.618236,24.94927,0.000040,24.040123,0.0006,1.328
12332.00,7.618663,24.94889,0.000040,24.040128,0.0005,1.329
12334.00,7.618864,24.94799,0.000039,24.040099,0.0005,1.329
12336.00,7.618820,24.94816,0.000038,24.040152,0.0005,1.329
12338.00,7.618849,24.94793,0.000038,24.040032,0.0005,1.329
12340.00,7.618719,24.94838,0.000039,24.040388,0.0005,1.329
12342.00,7.618349,24.94884,0.000040,24.040041,0.0006,1.328
12344.00,7.617520,24.94827,0.000039,24.040210,0.0005,1.329
12346.00,7.617453,24.94856,0.000038,24.040952,0.0005,1.329
12348.00,7.617430,24.94840,0.000037,24.040075,0.0006,1.329
12350.00,7.617854,24.94880,0.000038,24.040412,0.0005,1.328
12352.00,7.617913,24.94891,0.000040,24.040350,0.0005,1.329
12354.00,7.617564,24.94851,0.000040,24.039894,0.0005,1.329
12356.00,7.618525,24.94901,0.000039,24.039819,0.0005,1.330
12358.00,7.617620,24.94907,0.000038,24.040961,0.0005,1.329
12360.00,7.617336,24.94883,0.000039,24.039610,0.0005,1.329
12362.00,7.616947,24.95025,0.000038,24.041223,0.0006,1.330
12364.00,7.617440,24.94915,0.000038,24.040097,0.0005,1.329
12366.00,7.618214,24.94864,0.000039,24.040765,0.0006,1.329
12368.00,7.618384,24.94995,0.000038,24.040515,0.0005,1.329
12370.00,7.617879,24.94919,0.000038,24.040734,0.0005,1.329
12372.00,7.618861,24.94890,0.000038,24.040219,0.0005,1.330
12374.00,7.619644,24.94967,0.000038,24.040286,0.0005,1.330
12376.00,7.619408,24.94999,0.000039,24.040577,0.0005,1.329
12378.00,7.618735,24.94915,0.000040,24.039714,0.0006,1.329
12380.00,7.619134,24.94776,0.000039,24.040037,0.0005,1.329
12382.00,7.619538,24.94807,0.000038,24.040175,0.0006,1.331
12384.00,7.619233,24.94787,0.000039,24.040494,0.0005,1.330
12386.00,7.619543,24.94785,0.000039,24.040690,0.0005,1.330
12388.00,7.619820,24.94799,0.000038,24.040435,0.0005,1.330
12390.00,7.618655,24.94796,0.000038,24.040405,0.0005,1.329
12392.00,7.617674,24.94964,0.000039,24.040310,0.0005,1.330
12394.00,7.618058,24.94930,0.000039,24.040274,0.0006,1.330
12396.00,7.617436,24.94927,0.000038,24.041514,0.0005,1.330
12398.00,7.617842,24.94811,0.000039,24.040606,0.0005,1.329
12400.00,7.618507,24.94850,0.000039,24.040859,0.0005,1.329
12402.00,7.618493,24.94785,0.000039,24.040997,0.0005,1.330
12404.00,7.618604,24.94842,0.000039,24.039926,0.0005,1.330
12406.00,7.618361,24.94851,0.000040,24.040645,0.0005,1.330
12408.00,7.617708,24.94968,0.000040,24.040908,0.0005,1.330
12410.00,7.617386,24.94942,0.000039,24.040212,0.0005,1.330
12412.00,7.616667,24.94959,0.000038,24.039864,0.0006,1.330
12414.00,7.616651,24.94917,0.000039,24.040861,0.0005,1.330
12416.00,7.617110,24.94826,0.000038,24.040452,0.0005,1.330
12418.00,7.617804,24.94787,0.000039,24.041172,0.0005,1.330
12420.00,7.618963,24.94786,0.000038,24.040310,0.0005,1.330
12422.00,7.619319,24.94948,0.000038,24.040545,0.0005,1.330
12424.00,7.618728,24.94910,0.000040,24.040012,0.0005,1.330
12426.00,7.618949,24.94866,0.000039,24.040268,0.0005,1.330
12428.00,7.618407,24.94819,0.000038,24.040028,0.0005,1.330
12430.00,7.617918,24.94914,0.000039,24.041023,0.0006,1.330
12432.00,7.618624,24.94862,0.000039,24.040392,0.0006,1.330
12434.00,7.618402,24.94817,0.000040,24.040179,0.0005,1.330
12436.00,7.618197,24.94836,0.000039,24.039997,0.0005,1.330
12438.00,7.618368,24.94759,0.000038,24.040474,0.0005,1.330
12440.00,7.619859,24.94726,0.000038,24.040512,0.0006,1.330
12442.00,7.620968,24.94652,0.000039,24.040488,0.0005,1.330
12444.00,7.620347,24.94742,0.000039,24.040699,0.0005,1.330
12446.00,7.619751,24.94760,0.000039,24.040645,0.0005,1.330
12448.00,7.618884,24.94806,0.000038,24.040779,0.0005,1.330
12450.00,7.618918,24.94951,0.000038,24.040123,0.0005,1.330
12452.00,7.619203,24.94916,0.000039,24.039957,0.0005,1.331
12454.00,7.619693,24.94955,0.000038,24.040406,0.0006,1.330
12456.00,7.619975,24.94868,0.000038,24.041003,0.0006,1.330
12458.00,7.619855,24.94897,0.000039,24.041097,0.0006,1.330
12460.00,7.619758,24.94929,0.000040,24.040519,0.0005,1.330
12462.00,7.620153,24.94910,0.000039,24.039983,0.0005,1.330
12464.00,7.619054,24.94831,0.000040,24.040599,0.0005,1.329
12466.00,7.618672,24.94850,0.000039,24.039901,0.0005,1.330
12468.00,7.618831,24.94878,0.000040,24.039546,0.0005,1.330
12470.00,7.618377,24.94881,0.000040,24.040654,0.0005,1.330
12472.00,7.616299,24.94786,0.000040,24.040763,0.0005,1.330
12474.00,7.616069,24.94866,0.000038,24.039934,0.0005,1.331
12476.00,7.617558,24.94863,0.000038,24.040339,0.0005,1.330
12478.00,7.618748,24.94904,0.000039,24.040530,0.0006,1.330
12480.00,7.618418,24.94848,0.000040,24.040641,0.0006,1.331
12482.00,7.617656,24.94884,0.000039,24.039923,0.0005,1.330
12484.00,7.617542,24.94912,0.000039,24.040697,0.0006,1.331
12486.00,7.617561,24.94818,0.000038,24.040185,0.0006,1.331
12488.00,7.617597,24.94764,0.000039,24.040446,0.0006,1.329
12490.00,7.617850,24.94874,0.000039,24.040225,0.0005,1.331
12492.00,7.617301,24.94952,0.000039,24.040425,0.0005,1.331
12494.00,7.617030,24.94963,0.000039,24.039850,0.0005,1.331
12496.00,7.617597,24.94887,0.000039,24.040554,0.0005,1.331
12498.00,7.617890,24.94858,0.000039,24.041068,0.0006,1.331
12500.00,7.618248,24.94955,0.000039,24.040732,0.0005,1.330
12502.00,7.618911,24.94873,0.000039,24.040192,0.0005,1.330
12504.00,7.619456,24.94863,0.000039,24.040921,0.0006,1.330
12506.00,7.619173,24.94977,0.000039,24.041250,0.0005,1.330
12508.00,7.619163,24.94901,0.000039,24.040075,0.0006,1.331
12510.00,7.619229,24.94823,0.000039,24.039872,0.0006,1.331
12512.00,7.618467,24.94950,0.000039,24.040010,0.0006,1.331
12514.00,7.619253,24.94944,0.000039,24.040381,0.0005,1.330
12516.00,7.619221,24.94870,0.000039,24.041005,0.0005,1.331
12518.00,7.619342,24.94872,0.000040,24.039548,0.0005,1.330
12520.00,7.619418,24.94913,0.000040,24.041041,0.0005,1.330
12522.00,7.619459,24.94994,0.000040,24.041023,0.0006,1.331
12524.00,7.619034,24.94998,0.000040,24.041321,0.0006,1.331
12526.00,7.618270,24.95006,0.000038,24.041356,0.0006,1.331
12528.00,7.618652,24.94979,0.000038,24.040405,0.0006,1.330
12530.00,7.619847,24.94958,0.000039,24.040623,0.0006,1.331
12532.00,7.620387,24.95046,0.000041,24.040541,0.0006,1.330
12534.00,7.620202,24.95115,0.000041,24.039841,0.0005,1.331
12536.00,7.619863,24.95150,0.000039,24.040554,0.0006,1.331
12538.00,7.619050,24.95079,0.000039,24.040314,0.0006,1.331
12540.00,7.619197,24.95004,0.000039,24.040919,0.0006,1.330
12542.00,7.617886,24.95053,0.000040,24.039799,0.0006,1.330
12544.00,7.617464,24.94951,0.000039,24.040288,0.0005,1.331
12546.00,7.617329,24.94905,0.000040,24.040654,0.0006,1.331
12548.00,7.618233,24.95028,0.000039,24.040974,0.0006,1.331
12550.00,7.618459,24.95061,0.000039,24.040345,0.0006,1.332
12552.00,7.617474,24.94893,0.000039,24.040875,0.0005,1.331
12554.00,7.618384,24.94923,0.000040,24.040737,0.0006,1.331
12556.00,7.619186,24.94957,0.000041,24.040857,0.0006,1.331
12558.00,7.618801,24.94915,0.000040,24.041048,0.0006,1.332
12560.00,7.619577,24.94944,0.000039,24.040455,0.0005,1.332
12562.00,7.619191,24.94992,0.000038,24.040617,0.0006,1.331
12564.00,7.619339,24.95072,0.000038,24.041061,0.0006,1.331
12566.00,7.619682,24.95025,0.000038,24.040325,0.0005,1.331
12568.00,7.619281,24.95006,0.000040,24.039870,0.0005,1.331
12570.00,7.619482,24.94933,0.000040,24.041336,0.0006,1.331
12572.00,7.619574,24.94976,0.000040,24.041035,0.0005,1.331
12574.00,7.619771,24.94994,0.000039,24.040701,0.0005,1.331
12576.00,7.619399,24.95056,0.000039,24.040070,0.0006,1.331
12578.00,7.619533,24.95081,0.000040,24.040308,0.0006,1.330
12580.00,7.619124,24.95098,0.000039,24.040074,0.0006,1.331
12582.00,7.619367,24.95100,0.000039,24.040599,0.0006,1.332
12584.00,7.619600,24.95033,0.000039,24.040821,0.0006,1.331
12586.00,7.619579,24.95073,0.000041,24.040755,0.0005,1.331
12588.00,7.619870,24.95109,0.000040,24.040970,0.0006,1.331
12590.00,7.619629,24.95125,0.000040,24.040895,0.0006,1.331
12592.00,7.618730,24.95167,0.000039,24.040645,0.0006,1.332
12594.00,7.618279,24.95114,0.000038,24.040652,0.0006,1.332
12596.00,7.617956,24.95087,0.000038,24.040292,0.0006,1.332
12598.00,7.617783,24.95047,0.000039,24.040799,0.0005,1.331
12600.00,7.617804,24.95077,0.000039,24.041090,0.0005,1.332
12602.00,7.617823,24.95042,0.000039,24.040459,0.0005,1.332
12604.00,7.618445,24.95110,0.000039,24.040999,0.0006,1.332
12606.00,7.619259,24.95039,0.000040,24.039835,0.0006,1.332
@21,12.0000,24.0
12608.00,7.619067,24.94954,0.000040,24.039804,0.0005,1.331
12610.00,7.615096,24.94953,0.000040,24.040517,0.0006,1.332
12612.00,7.607519,24.94991,0.000040,24.040772,0.0006,1.332
12614.00,7.598661,24.94974,0.000039,24.040575,0.0005,1.331
12616.00,7.590554,24.94997,0.000039,24.041135,0.0005,1.331
12618.00,7.583193,24.95018,0.000040,24.041141,0.0005,1.332
12620.00,7.576431,24.95044,0.000039,24.041241,0.0006,1.332
12622.00,7.572719,24.95019,0.000038,24.040475,0.0006,1.332
12624.00,7.570203,24.94914,0.000038,24.040279,0.0006,1.333
12626.00,7.569051,24.94840,0.000038,24.040670,0.0005,1.333
12628.00,7.567339,24.94867,0.000037,24.041015,0.0006,1.332
12630.00,7.565321,24.94955,0.000039,24.040670,0.0006,1.333
12632.00,7.564338,24.94870,0.000038,24.040314,0.0006,1.333
12634.00,7.567895,24.94809,0.000039,24.040632,0.0006,1.334
12636.00,7.574509,24.94914,0.000037,24.041039,0.0006,1.333
12638.00,7.583015,24.94963,0.000037,24.040768,0.0006,1.334
12640.00,7.592059,24.94864,0.000037,24.040919,0.0006,1.333
12642.00,7.600070,24.94783,0.000038,24.039781,0.0006,1.333
12644.00,7.606614,24.94861,0.000039,24.040445,0.0005,1.333
12646.00,7.610588,24.94922,0.000039,24.040701,0.0006,1.333
12648.00,7.613264,24.94857,0.000039,24.040288,0.0005,1.332
12650.00,7.614473,24.94941,0.000040,24.040579,0.0006,1.332
12652.00,7.616983,24.94986,0.000040,24.040403,0.0006,1.332
12654.00,7.619442,24.94953,0.000039,24.040143,0.0006,1.332
12656.00,7.620748,24.95011,0.000039,24.040410,0.0005,1.333
12658.00,7.621713,24.95098,0.000040,24.041090,0.0005,1.332
12660.00,7.622052,24.94993,0.000041,24.041372,0.0006,1.332
12662.00,7.623012,24.94934,0.000040,24.040497,0.0006,1.332
12664.00,7.625096,24.94958,0.000040,24.040957,0.0006,1.332
12666.00,7.627246,24.95022,0.000039,24.041017,0.0005,1.332
12668.00,7.627704,24.95045,0.000038,24.039672,0.0005,1.332
12670.00,7.627620,24.95127,0.000040,24.040306,0.0005,1.332
12672.00,7.628726,24.95237,0.000039,24.040610,0.0006,1.333
12674.00,7.628773,24.95155,0.000039,24.040194,0.0005,1.332
12676.00,7.629645,24.95027,0.000041,24.040163,0.0006,1.331
12678.00,7.629880,24.94964,0.000040,24.040590,0.0005,1.332
12680.00,7.629420,24.95101,0.000040,24.040692,0.0006,1.332
12682.00,7.628960,24.95130,0.000040,24.040888,0.0006,1.332
12684.00,7.628275,24.95076,0.000041,24.040670,0.0006,1.332
12686.00,7.627158,24.94999,0.000040,24.041263,0.0006,1.332
12688.00,7.627023,24.95034,0.000040,24.040383,0.0005,1.332
12690.00,7.626269,24.95012,0.000038,24.040863,0.0005,1.332
12692.00,7.626414,24.95038,0.000039,24.040363,0.0006,1.333
12694.00,7.626141,24.95041,0.000038,24.040999,0.0006,1.333
12696.00,7.625351,24.95009,0.000039,24.041143,0.0006,1.333
12698.00,7.624931,24.94997,0.000040,24.040777,0.0006,1.332
12700.00,7.624378,24.95102,0.000039,24.040748,0.0005,1.333
12702.00,7.623459,24.95137,0.000039,24.040112,0.0006,1.332
12704.00,7.623730,24.94943,0.000039,24.040697,0.0006,1.333
12706.00,7.623643,24.94936,0.000039,24.040274,0.0005,1.333
12708.00,7.623750,24.95037,0.000039,24.040935,0.0005,1.332
12710.00,7.623225,24.95048,0.000040,24.041197,0.0005,1.332
12712.00,7.622897,24.95098,0.000039,24.040143,0.0005,1.333
12714.00,7.622150,24.95106,0.000039,24.039983,0.0006,1.333
12716.00,7.622194,24.95198,0.000039,24.041043,0.0005,1.333
12718.00,7.623311,24.95191,0.000039,24.041077,0.0006,1.333
12720.00,7.623189,24.95166,0.000039,24.041114,0.0006,1.333
12722.00,7.623123,24.95072,0.000039,24.040285,0.0006,1.332
12724.00,7.623510,24.95031,0.000039,24.040692,0.0005,1.333
12726.00,7.623955,24.95105,0.000038,24.040594,0.0005,1.333
12728.00,7.623955,24.95152,0.000038,24.040943,0.0006,1.333
12730.00,7.624108,24.95089,0.000039,24.040528,0.0006,1.333
12732.00,7.623686,24.95048,0.000039,24.040675,0.0006,1.333
12734.00,7.622693,24.95100,0.000039,24.040859,0.0005,1.333
12736.00,7.621110,24.95033,0.000038,24.040401,0.0005,1.334
12738.00,7.621724,24.95070,0.000039,24.040590,0.0006,1.333
12740.00,7.621768,24.95126,0.000039,24.040359,0.0005,1.333
12742.00,7.621374,24.95129,0.000038,24.040119,0.0005,1.333
12744.00,7.622451,24.95212,0.000037,24.040670,0.0005,1.333
12746.00,7.622366,24.95135,0.000038,24.040726,0.0005,1.333
12748.00,7.621333,24.95139,0.000040,24.040270,0.0005,1.333
12750.00,7.620333,24.95120,0.000040,24.041092,0.0006,1.334
12752.00,7.620156,24.95025,0.000039,24.040748,0.0006,1.333
12754.00,7.619784,24.95018,0.000039,24.040745,0.0006,1.333
12756.00,7.619147,24.95091,0.000040,24.040037,0.0006,1.334
12758.00,7.618658,24.95089,0.000039,24.040712,0.0006,1.334
12760.00,7.618938,24.95018,0.000039,24.039652,0.0006,1.333
12762.00,7.618962,24.95046,0.000039,24.041714,0.0005,1.334
12764.00,7.619683,24.95080,0.000039,24.041245,0.0005,1.334
12766.00,7.619481,24.95038,0.000040,24.040325,0.0006,1.333
12768.00,7.619753,24.95058,0.000040,24.041025,0.0006,1.333
12770.00,7.619384,24.95038,0.000041,24.039468,0.0006,1.333
12772.00,7.619679,24.95058,0.000040,24.040386,0.0006,1.334
12774.00,7.619709,24.95084,0.000039,24.041074,0.0006,1.333
12776.00,7.619505,24.95172,0.000040,24.040663,0.0005,1.333
12778.00,7.618553,24.95115,0.000040,24.039928,0.0005,1.333
12780.00,7.618323,24.95058,0.000039,24.040561,0.0005,1.334
12782.00,7.618887,24.95135,0.000039,24.040286,0.0006,1.333
12784.00,7.620248,24.95119,0.000040,24.040703,0.0006,1.333
12786.00,7.619194,24.95124,0.000042,24.040612,0.0005,1.334
12788.00,7.618482,24.95113,0.000040,24.040430,0.0005,1.334
12790.00,7.618853,24.95113,0.000039,24.040850,0.0005,1.334
12792.00,7.617854,24.95121,0.000039,24.040865,0.0005,1.333
12794.00,7.618450,24.95156,0.000040,24.040448,0.0006,1.333
12796.00,7.619455,24.95080,0.000040,24.040585,0.0006,1.333
12798.00,7.620024,24.95043,0.000039,24.041319,0.0006,1.334
12800.00,7.620513,24.95061,0.000040,24.040881,0.0006,1.334
12802.00,7.620906,24.95185,0.000040,24.040754,0.0005,1.334
12804.00,7.621078,24.95062,0.000039,24.040679,0.0005,1.334
12806.00,7.620441,24.95030,0.000039,24.041025,0.0005,1.333
12808.00,7.620570,24.95052,0.000039,24.040917,0.0005,1.333
12810.00,7.620522,24.95014,0.000040,24.041239,0.0005,1.333
12812.00,7.619742,24.95045,0.000039,24.040761,0.0005,1.334
12814.00,7.620040,24.95054,0.000040,24.039854,0.0005,1.334
12816.00,7.619556,24.94986,0.000038,24.040081,0.0005,1.334
12818.00,7.619003,24.95007,0.000039,24.040077,0.0005,1.333
12820.00,7.618914,24.95013,0.000039,24.041121,0.0006,1.333
12822.00,7.618464,24.95062,0.000039,24.040748,0.0005,1.334
12824.00,7.618560,24.95045,0.000039,24.040237,0.0006,1.333
12826.00,7.618506,24.95011,0.000039,24.040272,0.0006,1.334
12828.00,7.619407,24.94994,0.000039,24.040339,0.0006,1.334
12830.00,7.620354,24.94942,0.000038,24.040646,0.0006,1.334
12832.00,7.620100,24.94983,0.000039,24.040830,0.0006,1.334
12834.00,7.619871,24.94951,0.000039,24.040470,0.0006,1.333
12836.00,7.620123,24.94998,0.000039,24.040630,0.0006,1.334
12838.00,7.620799,24.95068,0.000039,24.040026,0.0005,1.334
12840.00,7.620516,24.94997,0.000039,24.040397,0.0006,1.333
12842.00,7.619598,24.94937,0.000040,24.040505,0.0005,1.334
12844.00,7.619953,24.94907,0.000038,24.040523,0.0005,1.334
12846.00,7.619945,24.94813,0.000039,24.040841,0.0006,1.334
12848.00,7.619585,24.94791,0.000040,24.040024,0.0006,1.333
12850.00,7.618253,24.94944,0.000039,24.040621,0.0006,1.334
12852.00,7.617171,24.95005,0.000039,24.041154,0.0005,1.334
12854.00,7.618201,24.94937,0.000040,24.040574,0.0006,1.333
12856.00,7.619661,24.94863,0.000040,24.040977,0.0005,1.334
12858.00,7.618709,24.94805,0.000040,24.040037,0.0006,1.334
12860.00,7.618222,24.94821,0.000039,24.040003,0.0005,1.334
12862.00,7.618677,24.94828,0.000037,24.041057,0.0006,1.334
12864.00,7.618260,24.94761,0.000038,24.041001,0.0005,1.334
12866.00,7.618235,24.94767,0.000040,24.040677,0.0006,1.333
12868.00,7.618036,24.94803,0.000040,24.039481,0.0005,1.334
12870.00,7.618638,24.94793,0.000040,24.040779,0.0005,1.333
12872.00,7.618875,24.94875,0.000039,24.040634,0.0005,1.334
12874.00,7.618213,24.94824,0.000039,24.041017,0.0005,1.334
12876.00,7.618138,24.94811,0.000039,24.040095,0.0005,1.334
12878.00,7.618024,24.94838,0.000039,24.040892,0.0005,1.334
12880.00,7.618685,24.94857,0.000039,24.041101,0.0005,1.334
12882.00,7.618225,24.94947,0.000039,24.041148,0.0006,1.334
12884.00,7.617867,24.94946,0.000038,24.040721,0.0006,1.333
12886.00,7.618770,24.94927,0.000040,24.039835,0.0005,1.334
12888.00,7.617923,24.95062,0.000039,24.040359,0.0005,1.334
12890.00,7.618179,24.94953,0.000039,24.041101,0.0006,1.334
12892.00,7.617979,24.94934,0.000040,24.040912,0.0006,1.334
12894.00,7.618033,24.94940,0.000039,24.040674,0.0006,1.333
12896.00,7.618483,24.94967,0.000039,24.040192,0.0005,1.333
12898.00,7.618115,24.95003,0.000039,24.041219,0.0005,1.334
12900.00,7.617626,24.94952,0.000040,24.040599,0.0005,1.334
12902.00,7.617548,24.94834,0.000039,24.040675,0.0005,1.334
12904.00,7.617504,24.94880,0.000039,24.040857,0.0006,1.334
12906.00,7.618090,24.94891,0.000040,24.040872,0.0006,1.334
12908.00,7.617998,24.94887,0.000039,24.041106,0.0005,1.334
12910.00,7.618165,24.94866,0.000038,24.040243,0.0006,1.335
12912.00,7.618333,24.94906,0.000038,24.040626,0.0006,1.334
12914.00,7.619148,24.94869,0.000039,24.040614,0.0006,1.334
12916.00,7.618874,24.94826,0.000039,24.040337,0.0006,1.334
12918.00,7.618858,24.94831,0.000039,24.040146,0.0006,1.333
12920.00,7.618594,24.94789,0.000040,24.040861,0.0006,1.334
12922.00,7.618343,24.94767,0.000040,24.041259,0.0005,1.335
12924.00,7.618039,24.94807,0.000039,24.040766,0.0006,1.334
12926.00,7.618708,24.94735,0.000041,24.040701,0.0005,1.334
12928.00,7.619716,24.94856,0.000040,24.040626,0.0006,1.335
12930.00,7.619886,24.94855,0.000040,24.040064,0.0005,1.334
12932.00,7.619103,24.94839,0.000040,24.040326,0.0006,1.334
12934.00,7.617606,24.94859,0.000039,24.040925,0.0006,1.334
12936.00,7.617157,24.94817,0.000039,24.040799,0.0005,1.334
12938.00,7.616779,24.94757,0.000039,24.040755,0.0006,1.334
12940.00,7.617324,24.94743,0.000039,24.040230,0.0006,1.334
12942.00,7.618262,24.94840,0.000039,24.040574,0.0005,1.334
12944.00,7.617402,24.94894,0.000039,24.040335,0.0005,1.334
12946.00,7.616568,24.94922,0.000039,24.039521,0.0005,1.334
12948.00,7.617109,24.94792,0.000039,24.040661,0.0006,1.333
12950.00,7.617151,24.94781,0.000040,24.041419,0.0005,1.334
12952.00,7.616652,24.94857,0.000039,24.040755,0.0006,1.334
12954.00,7.616971,24.94785,0.000038,24.040388,0.0005,1.334
12956.00,7.617171,24.94816,0.000040,24.040719,0.0005,1.334
12958.00,7.618001,24.94767,0.000039,24.040479,0.0005,1.334
12960.00,7.618960,24.94817,0.000039,24.040159,0.0005,1.334
12962.00,7.619333,24.94826,0.000038,24.040472,0.0006,1.334
12964.00,7.619071,24.94817,0.000038,24.040099,0.0005,1.335
12966.00,7.618322,24.94791,0.000038,24.041057,0.0005,1.334
12968.00,7.617654,24.94833,0.000039,24.040552,0.0005,1.334
12970.00,7.617653,24.94879,0.000039,24.040730,0.0006,1.334
12972.00,7.618506,24.94799,0.000038,24.040619,0.0006,1.334
12974.00,7.618527,24.94802,0.000039,24.040132,0.0006,1.335
12976.00,7.618701,24.94784,0.000040,24.040632,0.0005,1.335
12978.00,7.618555,24.94825,0.000039,24.040241,0.0005,1.335
12980.00,7.618551,24.94795,0.000038,24.041030,0.0005,1.334
12982.00,7.618813,24.94790,0.000040,24.040657,0.0005,1.334
12984.00,7.617745,24.94895,0.000039,24.040592,0.0005,1.334
12986.00,7.617009,24.94820,0.000039,24.040746,0.0006,1.334
12988.00,7.616920,24.94828,0.000039,24.040388,0.0006,1.335
12990.00,7.616805,24.94958,0.000038,24.040572,0.0005,1.335
12992.00,7.618791,24.94948,0.000038,24.040041,0.0005,1.334
12994.00,7.618724,24.94907,0.000038,24.039974,0.0005,1.333
12996.00,7.618696,24.94911,0.000039,24.040192,0.0005,1.335
12998.00,7.618817,24.95042,0.000038,24.040983,0.0006,1.335
13000.00,7.618857,24.95001,0.000039,24.040550,0.0006,1.334
13002.00,7.619813,24.94842,0.000039,24.039824,0.0006,1.334
13004.00,7.619594,24.94849,0.000039,24.040434,0.0005,1.334
13006.00,7.619044,24.94813,0.000038,24.040472,0.0006,1.335
13008.00,7.618671,24.94720,0.000038,24.040552,0.0005,1.334
13010.00,7.618440,24.94778,0.000039,24.041075,0.0005,1.334
13012.00,7.618142,24.94657,0.000039,24.040997,0.0005,1.335
13014.00,7.618299,24.94649,0.000039,24.040326,0.0005,1.335
13016.00,7.618799,24.94688,0.000038,24.040726,0.0005,1.335
13018.00,7.619178,24.94626,0.000039,24.040426,0.0005,1.334
13020.00,7.618819,24.94686,0.000040,24.040394,0.0006,1.334
13022.00,7.617621,24.94710,0.000040,24.040590,0.0006,1.334
13024.00,7.617634,24.94701,0.000040,24.040086,0.0006,1.334
13026.00,7.617940,24.94692,0.000038,24.040203,0.0005,1.334
13028.00,7.617688,24.94690,0.000039,24.040897,0.0006,1.334
13030.00,7.616849,24.94634,0.000039,24.040439,0.0005,1.335
13032.00,7.617147,24.94710,0.000038,24.040508,0.0006,1.335
13034.00,7.617405,24.94754,0.000038,24.040512,0.0006,1.335
13036.00,7.617968,24.94807,0.000038,24.040557,0.0005,1.334
13038.00,7.617960,24.94762,0.000040,24.040175,0.0005,1.334
13040.00,7.618523,24.94694,0.000040,24.041065,0.0006,1.335
13042.00,7.618180,24.94733,0.000039,24.040339,0.0005,1.334
13044.00,7.618031,24.94762,0.000038,24.040212,0.0006,1.334
13046.00,7.617326,24.94827,0.000038,24.040883,0.0006,1.334
13048.00,7.618174,24.94859,0.000039,24.040077,0.0006,1.334
13050.00,7.617953,24.94775,0.000038,24.040983,0.0005,1.334
13052.00,7.618080,24.94837,0.000040,24.041090,0.0006,1.334
13054.00,7.618021,24.94813,0.000040,24.040915,0.0006,1.334
13056.00,7.618753,24.94813,0.000039,24.040530,0.0005,1.334
13058.00,7.618940,24.94810,0.000039,24.041121,0.0005,1.334
13060.00,7.620272,24.94850,0.000038,24.040699,0.0006,1.335
13062.00,7.620648,24.94861,0.000038,24.040990,0.0006,1.334
13064.00,7.620328,24.94830,0.000038,24.040843,0.0005,1.334
13066.00,7.620474,24.94723,0.000039,24.040623,0.0006,1.334
13068.00,7.620412,24.94672,0.000038,24.039952,0.0006,1.334
13070.00,7.620008,24.94794,0.000039,24.040901,0.0005,1.334
13072.00,7.620113,24.94830,0.000039,24.040417,0.0006,1.335
13074.00,7.619016,24.94782,0.000038,24.040283,0.0005,1.335
13076.00,7.618974,24.94759,0.000038,24.040210,0.0005,1.335
13078.00,7.618756,24.94737,0.000038,24.040726,0.0005,1.334
13080.00,7.618938,24.94731,0.000039,24.040746,0.0005,1.334
13082.00,7.618877,24.94707,0.000039,24.041063,0.0005,1.335
13084.00,7.618773,24.94810,0.000038,24.040915,0.0006,1.335
13086.00,7.618413,24.94832,0.000038,24.040004,0.0006,1.334
13088.00,7.618885,24.94831,0.000038,24.040054,0.0006,1.335
13090.00,7.618875,24.94977,0.000037,24.040372,0.0005,1.334
13092.00,7.617751,24.94869,0.000038,24.040645,0.0005,1.334
13094.00,7.617407,24.94995,0.000040,24.040312,0.0005,1.334
13096.00,7.617162,24.94909,0.000039,24.040619,0.0005,1.335
13098.00,7.617128,24.94845,0.000038,24.040692,0.0005,1.334
13100.00,7.617627,24.94858,0.000039,24.040641,0.0005,1.335
13102.00,7.617183,24.94955,0.000038,24.040319,0.0005,1.335
13104.00,7.616670,24.94952,0.000036,24.040668,0.0005,1.335
13106.00,7.616290,24.95020,0.000039,24.040335,0.0005,1.335
13108.00,7.616440,24.94995,0.000038,24.040345,0.0005,1.335
13110.00,7.616683,24.95032,0.000038,24.039954,0.0005,1.335
13112.00,7.617798,24.94947,0.000038,24.041017,0.0005,1.335
13114.00,7.617667,24.94877,0.000038,24.040828,0.0006,1.335
13116.00,7.618413,24.94966,0.000039,24.040586,0.0005,1.335
13118.00,7.618474,24.94994,0.000039,24.040381,0.0005,1.334
13120.00,7.617961,24.94941,0.000040,24.040255,0.0006,1.335
13122.00,7.617941,24.94973,0.000039,24.040123,0.0006,1.335
13124.00,7.618039,24.94993,0.000039,24.040357,0.0005,1.335
13126.00,7.617966,24.94972,0.000039,24.040937,0.0005,1.335
13128.00,7.617340,24.94981,0.000039,24.040785,0.0005,1.334
13130.00,7.616904,24.95009,0.000039,24.040063,0.0005,1.335
13132.00,7.616982,24.94980,0.000038,24.040495,0.0005,1.334
13134.00,7.616914,24.94990,0.000039,24.040395,0.0005,1.335
13136.00,7.616914,24.94933,0.000039,24.040790,0.0005,1.335
13138.00,7.617203,24.94986,0.000038,24.039083,0.0005,1.335
13140.00,7.616754,24.94930,0.000039,24.040548,0.0005,1.335
13142.00,7.616957,24.94974,0.000038,24.040777,0.0005,1.334
13144.00,7.617102,24.94969,0.000038,24.040752,0.0005,1.334
13146.00,7.618453,24.95002,0.000039,24.040108,0.0005,1.335
13148.00,7.619101,24.94995,0.000038,24.040014,0.0005,1.334
13150.00,7.618185,24.95138,0.000040,24.040268,0.0005,1.334
13152.00,7.618402,24.95040,0.000039,24.040301,0.0005,1.334
13154.00,7.618822,24.95097,0.000039,24.041043,0.0005,1.335
13156.00,7.617490,24.95106,0.000037,24.040248,0.0005,1.335
13158.00,7.618818,24.95138,0.000038,24.040263,0.0006,1.336
13160.00,7.619762,24.95084,0.000039,24.039810,0.0005,1.335
13162.00,7.618182,24.94985,0.000038,24.039726,0.0005,1.335
13164.00,7.617255,24.95031,0.000038,24.039666,0.0005,1.334
13166.00,7.618248,24.94961,0.000038,24.040535,0.0006,1.335
13168.00,7.618795,24.94975,0.000039,24.040292,0.0005,1.335
13170.00,7.617924,24.94985,0.000039,24.040619,0.0005,1.336
13172.00,7.617834,24.94976,0.000037,24.040455,0.0005,1.335
13174.00,7.617588,24.95000,0.000037,24.041616,0.0005,1.335
13176.00,7.618109,24.94993,0.000039,24.041174,0.0005,1.335
13178.00,7.618342,24.94880,0.000039,24.040305,0.0005,1.334
13180.00,7.618651,24.94943,0.000038,24.040901,0.0005,1.335
13182.00,7.619799,24.95009,0.000038,24.040230,0.0005,1.335
13184.00,7.620368,24.95013,0.000037,24.039497,0.0005,1.334
13186.00,7.620353,24.94921,0.000039,24.039895,0.0005,1.334
13188.00,7.620033,24.94939,0.000039,24.040699,0.0006,1.334
13190.00,7.618975,24.94964,0.000039,24.040123,0.0005,1.335
13192.00,7.619079,24.94977,0.000039,24.040326,0.0005,1.335
13194.00,7.618290,24.94951,0.000038,24.040054,0.0005,1.336
13196.00,7.617052,24.94942,0.000037,24.039924,0.0005,1.335
13198.00,7.618053,24.95011,0.000038,24.040785,0.0005,1.335
13200.00,7.617641,24.95112,0.000039,24.040599,0.0005,1.335
13202.00,7.617368,24.95056,0.000038,24.040405,0.0005,1.335
13204.00,7.616897,24.94931,0.000039,24.039910,0.0005,1.335
13206.00,7.616570,24.94971,0.000037,24.039937,0.0005,1.335
@22,12.0000,24.0
13208.00,7.616730,24.94939,0.000038,24.040819,0.0005,1.335
13210.00,7.613771,24.94986,0.000039,24.040645,0.0005,1.334
13212.00,7.606920,24.95010,0.000039,24.040283,0.0005,1.334
13214.00,7.598667,24.94904,0.000039,24.040466,0.0005,1.334
13216.00,7.590512,24.94914,0.000039,24.040410,0.0005,1.334
13218.00,7.583293,24.94938,0.000038,24.040601,0.0005,1.335
13220.00,7.577413,24.94922,0.000039,24.039883,0.0005,1.334
13222.00,7.572826,24.94925,0.000038,24.040579,0.0005,1.335
13224.00,7.569004,24.94936,0.000039,24.040755,0.0006,1.335
13226.00,7.567867,24.94835,0.000037,24.040885,0.0006,1.336
13228.00,7.566952,24.94849,0.000038,24.040450,0.0005,1.336
13230.00,7.565989,24.94885,0.000038,24.040561,0.0005,1.336
13232.00,7.565978,24.94859,0.000038,24.040943,0.0005,1.336
13234.00,7.570131,24.94875,0.000037,24.041074,0.0005,1.336
13236.00,7.577558,24.94849,0.000038,24.041296,0.0005,1.336
13238.00,7.586599,24.94738,0.000037,24.040139,0.0005,1.337
13240.00,7.596344,24.94920,0.000038,24.040275,0.0005,1.336
13242.00,7.602584,24.94978,0.000037,24.040645,0.0005,1.336
13244.00,7.607967,24.94938,0.000037,24.040350,0.0005,1.336
13246.00,7.610678,24.94887,0.000038,24.040583,0.0005,1.335
13248.00,7.611245,24.94870,0.000039,24.040235,0.0005,1.335
13250.00,7.612050,24.94821,0.000039,24.040486,0.0005,1.334
13252.00,7.612394,24.94895,0.000039,24.039826,0.0005,1.335
13254.00,7.613381,24.94911,0.000041,24.040926,0.0005,1.335
13256.00,7.614714,24.94891,0.000039,24.040635,0.0005,1.335
13258.00,7.616181,24.94898,0.000039,24.040181,0.0006,1.335
13260.00,7.617393,24.94890,0.000038,24.040474,0.0006,1.335
13262.00,7.619313,24.94945,0.000039,24.040345,0.0005,1.334
13264.00,7.621926,24.94848,0.000039,24.039868,0.0006,1.334
13266.00,7.623312,24.94892,0.000040,24.040315,0.0005,1.334
13268.00,7.625123,24.95000,0.000040,24.040490,0.0005,1.335
13270.00,7.626962,24.94973,0.000040,24.040494,0.0005,1.335
13272.00,7.627739,24.94898,0.000039,24.040694,0.0005,1.335
13274.00,7.627501,24.94964,0.000039,24.040614,0.0005,1.334
13276.00,7.627294,24.94975,0.000039,24.040705,0.0005,1.334
13278.00,7.626892,24.94974,0.000038,24.040374,0.0005,1.335
13280.00,7.627584,24.94976,0.000038,24.040770,0.0005,1.335
13282.00,7.627470,24.94969,0.000040,24.040205,0.0005,1.334
13284.00,7.626732,24.95020,0.000041,24.041006,0.0005,1.334
13286.00,7.626880,24.95131,0.000040,24.041054,0.0005,1.334
13288.00,7.625896,24.95072,0.000040,24.040661,0.0006,1.334
13290.00,7.625270,24.95121,0.000039,24.040492,0.0005,1.334
13292.00,7.624601,24.95128,0.000038,24.040094,0.0005,1.334
13294.00,7.623899,24.94982,0.000039,24.040008,0.0005,1.334
13296.00,7.623336,24.94965,0.000038,24.040546,0.0005,1.334
13298.00,7.623311,24.95088,0.000038,24.040865,0.0005,1.334
13300.00,7.623271,24.95075,0.000038,24.040692,0.0005,1.335
13302.00,7.622889,24.95106,0.000039,24.040857,0.0005,1.334
13304.00,7.622261,24.95052,0.000039,24.039846,0.0005,1.335
13306.00,7.622050,24.95106,0.000039,24.040592,0.0005,1.334
13308.00,7.621954,24.95141,0.000039,24.039741,0.0005,1.333
13310.00,7.621972,24.95070,0.000039,24.039775,0.0005,1.334
13312.00,7.621417,24.95073,0.000037,24.040359,0.0005,1.334
13314.00,7.621734,24.95030,0.000037,24.040679,0.0005,1.334
13316.00,7.621494,24.95071,0.000038,24.040455,0.0005,1.334
13318.00,7.620780,24.95051,0.000039,24.039901,0.0005,1.334
13320.00,7.619853,24.95092,0.000038,24.041257,0.0005,1.334
13322.00,7.619381,24.95051,0.000039,24.040537,0.0005,1.334
13324.00,7.619174,24.95072,0.000038,24.040052,0.0005,1.334
13326.00,7.618970,24.95061,0.000037,24.040552,0.0005,1.334
13328.00,7.617944,24.95007,0.000038,24.040385,0.0005,1.334
13330.00,7.618383,24.94995,0.000039,24.040019,0.0005,1.333
13332.00,7.618892,24.94948,0.000038,24.040037,0.0005,1.334
13334.00,7.619111,24.94989,0.000039,24.040357,0.0005,1.334
13336.00,7.619381,24.94909,0.000039,24.040990,0.0005,1.334
13338.00,7.619045,24.94956,0.000039,24.040788,0.0005,1.334
13340.00,7.619907,24.94968,0.000039,24.040854,0.0005,1.334
13342.00,7.619821,24.94975,0.000038,24.041385,0.0005,1.334
13344.00,7.619791,24.94969,0.000040,24.041045,0.0005,1.333
13346.00,7.620853,24.94920,0.000039,24.040821,0.0005,1.334
13348.00,7.620007,24.94826,0.000039,24.040381,0.0005,1.333
13350.00,7.618730,24.94890,0.000039,24.040701,0.0005,1.334
13352.00,7.618060,24.94893,0.000038,24.040728,0.0005,1.334
13354.00,7.618051,24.94871,0.000038,24.040726,0.0005,1.333
13356.00,7.618223,24.94844,0.000038,24.040930,0.0005,1.333
13358.00,7.618328,24.94969,0.000038,24.040372,0.0005,1.333
13360.00,7.619316,24.94913,0.000039,24.040281,0.0005,1.333
13362.00,7.618947,24.94819,0.000040,24.041155,0.0005,1.334
13364.00,7.618254,24.94889,0.000039,24.040452,0.0005,1.334
13366.00,7.619195,24.94935,0.000038,24.040672,0.0005,1.334
13368.00,7.619573,24.95023,0.000038,24.040837,0.0005,1.334
13370.00,7.620027,24.95003,0.000039,24.040392,0.0005,1.334
13372.00,7.620105,24.94938,0.000039,24.039977,0.0005,1.333
13374.00,7.619422,24.94933,0.000038,24.039999,0.0005,1.333
13376.00,7.619743,24.94922,0.000039,24.039977,0.0005,1.333
13378.00,7.619819,24.95049,0.000040,24.040019,0.0005,1.333
13380.00,7.619856,24.95004,0.000039,24.040561,0.0005,1.334
13382.00,7.619716,24.94933,0.000039,24.040412,0.0005,1.334
13384.00,7.619736,24.95081,0.000037,24.040917,0.0005,1.333
13386.00,7.619410,24.95000,0.000039,24.040026,0.0005,1.333
13388.00,7.619128,24.94989,0.000039,24.040610,0.0005,1.333
13390.00,7.618548,24.94937,0.000039,24.041055,0.0005,1.334
13392.00,7.617910,24.95027,0.000039,24.039710,0.0005,1.333
13394.00,7.617994,24.95060,0.000039,24.039874,0.0005,1.333
13396.00,7.618006,24.95031,0.000039,24.040925,0.0005,1.333
13398.00,7.618093,24.95033,0.000038,24.040626,0.0005,1.333
13400.00,7.617357,24.95106,0.000038,24.040619,0.0005,1.333
13402.00,7.617046,24.95108,0.000038,24.040048,0.0005,1.333
13404.00,7.617955,24.94963,0.000037,24.039734,0.0005,1.333
13406.00,7.618051,24.95003,0.000037,24.040201,0.0005,1.333
13408.00,7.617547,24.94993,0.000038,24.039955,0.0005,1.334
13410.00,7.617279,24.94925,0.000038,24.040445,0.0005,1.333
13412.00,7.616878,24.94967,0.000038,24.040481,0.0005,1.333
13414.00,7.617389,24.94935,0.000038,24.039744,0.0005,1.333
13416.00,7.617437,24.94916,0.000038,24.040139,0.0005,1.333
13418.00,7.617255,24.94857,0.000037,24.040075,0.0005,1.333
13420.00,7.616920,24.94850,0.000037,24.039755,0.0005,1.333
13422.00,7.617156,24.94894,0.000037,24.040297,0.0005,1.333
13424.00,7.617852,24.94939,0.000038,24.040752,0.0005,1.333
13426.00,7.616989,24.94974,0.000038,24.040190,0.0005,1.333
13428.00,7.616622,24.95023,0.000037,24.040068,0.0005,1.333
13430.00,7.617004,24.95003,0.000037,24.040286,0.0005,1.333
13432.00,7.617905,24.94991,0.000038,24.039814,0.0006,1.333
13434.00,7.619043,24.95040,0.000038,24.040412,0.0005,1.333
13436.00,7.619027,24.95011,0.000038,24.040126,0.0005,1.333
13438.00,7.619439,24.95013,0.000040,24.040026,0.0005,1.333
13440.00,7.617860,24.95092,0.000039,24.040879,0.0005,1.332
13442.00,7.617189,24.94944,0.000039,24.039994,0.0005,1.332
13444.00,7.617069,24.94943,0.000038,24.039603,0.0005,1.333
13446.00,7.616481,24.94882,0.000038,24.040412,0.0005,1.333
13448.00,7.616592,24.94943,0.000039,24.040099,0.0005,1.332
13450.00,7.616880,24.94908,0.000037,24.040064,0.0005,1.333
13452.00,7.615836,24.94880,0.000038,24.040605,0.0005,1.333
13454.00,7.615596,24.94780,0.000038,24.039752,0.0005,1.333
13456.00,7.615567,24.94881,0.000038,24.040219,0.0005,1.333
13458.00,7.615475,24.94853,0.000037,24.040114,0.0005,1.333
13460.00,7.615973,24.94866,0.000037,24.039924,0.0005,1.333
13462.00,7.615313,24.94881,0.000038,24.040188,0.0005,1.332
13464.00,7.616238,24.94904,0.000038,24.040257,0.0005,1.332
13466.00,7.617476,24.94831,0.000038,24.040679,0.0005,1.333
13468.00,7.617603,24.94913,0.000039,24.040285,0.0005,1.332
13470.00,7.617980,24.94841,0.000039,24.040152,0.0005,1.332
13472.00,7.617503,24.94862,0.000039,24.040448,0.0005,1.332
13474.00,7.617566,24.94886,0.000038,24.040337,0.0005,1.333
13476.00,7.617965,24.94988,0.000037,24.040024,0.0005,1.332
13478.00,7.618072,24.94993,0.000038,24.040452,0.0005,1.333
13480.00,7.616962,24.95037,0.000037,24.040634,0.0005,1.332
13482.00,7.615951,24.95015,0.000038,24.040494,0.0005,1.333
13484.00,7.615851,24.95061,0.000038,24.040001,0.0005,1.332
13486.00,7.616085,24.94994,0.000038,24.040648,0.0005,1.332
13488.00,7.616274,24.95018,0.000038,24.040101,0.0005,1.333
13490.00,7.616824,24.94938,0.000038,24.040739,0.0005,1.333
13492.00,7.617061,24.94952,0.000038,24.039817,0.0005,1.332
13494.00,7.618192,24.94905,0.000039,24.039615,0.0005,1.332
13496.00,7.618232,24.94980,0.000039,24.040094,0.0005,1.332
13498.00,7.619266,24.95016,0.000038,24.039752,0.0005,1.332
13500.00,7.618864,24.95028,0.000038,24.040401,0.0004,1.332
13502.00,7.618935,24.95042,0.000037,24.040750,0.0005,1.332
13504.00,7.618884,24.95058,0.000037,24.039941,0.0005,1.333
13506.00,7.618487,24.95013,0.000037,24.040405,0.0006,1.333
13508.00,7.618703,24.94990,0.000037,24.040759,0.0005,1.332
13510.00,7.618255,24.94956,0.000037,24.040715,0.0005,1.333
13512.00,7.617602,24.94907,0.000037,24.040388,0.0006,1.332
13514.00,7.617081,24.94909,0.000038,24.040174,0.0005,1.331
13516.00,7.617391,24.94850,0.000039,24.040625,0.0005,1.331
13518.00,7.618477,24.94874,0.000039,24.039855,0.0005,1.332
13520.00,7.618669,24.94919,0.000039,24.040935,0.0005,1.331
13522.00,7.617160,24.95071,0.000039,24.040374,0.0005,1.332
13524.00,7.616203,24.95061,0.000039,24.040283,0.0005,1.332
13526.00,7.616187,24.95097,0.000039,24.040086,0.0005,1.332
13528.00,7.616890,24.95053,0.000038,24.041010,0.0005,1.332
13530.00,7.616781,24.95036,0.000037,24.040412,0.0005,1.332
13532.00,7.617355,24.95048,0.000038,24.039788,0.0005,1.331
13534.00,7.616534,24.95108,0.000039,24.039888,0.0005,1.332
13536.00,7.616251,24.95137,0.000038,24.040343,0.0005,1.332
13538.00,7.617028,24.95127,0.000037,24.039684,0.0005,1.331
13540.00,7.616610,24.95063,0.000039,24.040746,0.0005,1.331
13542.00,7.616904,24.95085,0.000040,24.040357,0.0005,1.332
13544.00,7.616780,24.95019,0.000039,24.040494,0.0005,1.332
13546.00,7.617061,24.95061,0.000038,24.040501,0.0005,1.331
13548.00,7.617747,24.95036,0.000038,24.040605,0.0005,1.332
13550.00,7.617931,24.95048,0.000038,24.040695,0.0006,1.331
13552.00,7.617365,24.95045,0.000037,24.040112,0.0005,1.331
13554.00,7.617736,24.94960,0.000039,24.040288,0.0005,1.331
13556.00,7.617803,24.94944,0.000039,24.040081,0.0005,1.331
13558.00,7.617606,24.94952,0.000039,24.039597,0.0005,1.331
13560.00,7.617079,24.95045,0.000038,24.040265,0.0005,1.332
13562.00,7.616638,24.95093,0.000037,24.040366,0.0005,1.332
13564.00,7.617520,24.95108,0.000037,24.039912,0.0005,1.332
13566.00,7.617328,24.94934,0.000039,24.040081,0.0005,1.331
13568.00,7.616888,24.94961,0.000039,24.040177,0.0005,1.331
13570.00,7.615752,24.94892,0.000038,24.039323,0.0005,1.331
13572.00,7.615287,24.94919,0.000037,24.040148,0.0005,1.331
13574.00,7.615148,24.94985,0.000039,24.040475,0.0005,1.331
13576.00,7.615271,24.94874,0.000039,24.039559,0.0005,1.331
13578.00,7.615869,24.94992,0.000038,24.039839,0.0005,1.331
13580.00,7.615470,24.95033,0.000037,24.039403,0.0005,1.331
13582.00,7.614954,24.95115,0.000038,24.039884,0.0005,1.331
13584.00,7.615999,24.95110,0.000039,24.039606,0.0005,1.332
13586.00,7.616018,24.95061,0.000039,24.040870,0.0005,1.330
13588.00,7.616121,24.95036,0.000039,24.040014,0.0005,1.330
13590.00,7.616570,24.94985,0.000038,24.040494,0.0005,1.331
13592.00,7.616012,24.94983,0.000037,24.040548,0.0005,1.331
13594.00,7.615479,24.94938,0.000038,24.039715,0.0005,1.330
13596.00,7.616287,24.94915,0.000039,24.039894,0.0005,1.330
13598.00,7.616450,24.94933,0.000038,24.039944,0.0005,1.331
13600.00,7.616318,24.94885,0.000038,24.040014,0.0005,1.331
13602.00,7.616162,24.94971,0.000037,24.039948,0.0005,1.331
13604.00,7.616078,24.95042,0.000037,24.040143,0.0005,1.331
13606.00,7.616235,24.94905,0.000039,24.039895,0.0005,1.330
13608.00,7.617067,24.94855,0.000039,24.040295,0.0005,1.330
13610.00,7.617819,24.94849,0.000039,24.040943,0.0005,1.331
13612.00,7.618011,24.94781,0.000038,24.040163,0.0005,1.331
13614.00,7.618601,24.94869,0.000039,24.040052,0.0005,1.331
13616.00,7.618658,24.94796,0.000038,24.040232,0.0005,1.331
13618.00,7.618323,24.94865,0.000038,24.040319,0.0005,1.331
13620.00,7.618127,24.94927,0.000038,24.040514,0.0005,1.330
13622.00,7.617410,24.94903,0.000039,24.040445,0.0005,1.330
13624.00,7.617322,24.94947,0.000040,24.040979,0.0005,1.329
13626.00,7.618221,24.94920,0.000039,24.041017,0.0005,1.330
13628.00,7.618870,24.94994,0.000039,24.040859,0.0005,1.330
13630.00,7.619690,24.94971,0.000040,24.040185,0.0005,1.330
13632.00,7.620559,24.94963,0.000038,24.040750,0.0006,1.331
13634.00,7.620532,24.94970,0.000038,24.040232,0.0005,1.330
13636.00,7.619724,24.94985,0.000038,24.040708,0.0005,1.330
13638.00,7.619438,24.94971,0.000039,24.039892,0.0005,1.330
13640.00,7.618726,24.94992,0.000037,24.040275,0.0005,1.330
13642.00,7.618872,24.95115,0.000038,24.040434,0.0005,1.330
13644.00,7.618808,24.95102,0.000038,24.040423,0.0005,1.330
13646.00,7.619095,24.95050,0.000038,24.040201,0.0005,1.331
13648.00,7.619557,24.95128,0.000037,24.040337,0.0006,1.330
13650.00,7.619157,24.95182,0.000038,24.039744,0.0005,1.330
13652.00,7.618467,24.95068,0.000038,24.039610,0.0005,1.330
13654.00,7.618030,24.95101,0.000038,24.040888,0.0005,1.330
13656.00,7.617449,24.95123,0.000039,24.040821,0.0005,1.330
13658.00,7.617429,24.95014,0.000038,24.040570,0.0005,1.329
13660.00,7.617009,24.95096,0.000038,24.039659,0.0005,1.331
13662.00,7.616965,24.95061,0.000038,24.040397,0.0005,1.330
13664.00,7.617701,24.95040,0.000036,24.040626,0.0005,1.330
13666.00,7.617600,24.94955,0.000039,24.040139,0.0005,1.330
13668.00,7.617398,24.94964,0.000038,24.039935,0.0005,1.330
13670.00,7.617103,24.95077,0.000038,24.039666,0.0005,1.330
13672.00,7.616650,24.94967,0.000038,24.040105,0.0005,1.330
13674.00,7.616944,24.94948,0.000038,24.039788,0.0005,1.330
13676.00,7.617523,24.94989,0.000039,24.040337,0.0006,1.330
13678.00,7.618110,24.94952,0.000040,24.039934,0.0005,1.330
13680.00,7.617603,24.94997,0.000039,24.040312,0.0005,1.331
13682.00,7.617424,24.95082,0.000038,24.040183,0.0005,1.331
13684.00,7.617802,24.95083,0.000038,24.039901,0.0005,1.331
13686.00,7.617364,24.95032,0.000039,24.040423,0.0005,1.330
13688.00,7.616518,24.95063,0.000039,24.040499,0.0005,1.331
13690.00,7.617327,24.95154,0.000039,24.040141,0.0005,1.331
13692.00,7.617780,24.95080,0.000038,24.040450,0.0005,1.331
13694.00,7.617786,24.95196,0.000039,24.040221,0.0006,1.330
13696.00,7.618071,24.95178,0.000039,24.040026,0.0005,1.330
13698.00,7.617959,24.95206,0.000040,24.040068,0.0005,1.330
13700.00,7.617921,24.95197,0.000039,24.040677,0.0005,1.330
[truncated: 38,562 more chars]
