# Supplementary material for: Hormonal steroids induce multidrug resistance and stress response genes in Neisseria gonorrhoeae by binding to MtrR
Source: Nat Commun. 2024 Feb 7;15:1153. doi: 10.1038/s41467-024-45195-1 (PMC10850145; doi:10.1038/s41467-024-45195-1)
Supplement: Supplementary file 6 — Source Data [file 41467_2024_45195_MOESM6_ESM.zip › Source Data/ITC/W136L/1P4MtrRW136LAug1222.itc]

$ITC
$ 25 
$NOT
$ 25 
$ 600 
$ 199 
$ 8 
$ 2 
$ADCGainCode:  3 
$True,True,True
$ 2 , 4 , 600 , 2 
$ 12 , 24 , 600 , 2 
$ 12 , 24 , 600 , 2 
$ 12 , 24 , 600 , 2 
$ 12 , 24 , 600 , 2 
$ 12 , 24 , 600 , 2 
$ 12 , 24 , 600 , 2 
$ 12 , 24 , 600 , 2 
$ 12 , 24 , 600 , 2 
$ 12 , 24 , 600 , 2 
$ 12 , 24 , 600 , 2 
$ 12 , 24 , 600 , 2 
$ 12 , 24 , 600 , 2 
$ 12 , 24 , 600 , 2 
$ 12 , 24 , 600 , 2 
$ 12 , 24 , 600 , 2 
$ 12 , 24 , 600 , 2 
$ 12 , 24 , 600 , 2 
$ 12 , 24 , 600 , 2 
$ 12 , 24 , 600 , 2 
$ 12 , 24 , 600 , 2 
$ 12 , 24 , 600 , 2 
$ 12 , 24 , 600 , 2 
$ 12 , 24 , 600 , 2 
$ 12 , 24 , 600 , 2 
# 0 
# 0.5 
# 0.02 
# 1.436 
# 25 
# 29.0035 
# 14.64618 
?
% VPITC03.11.1013
% 1.436 
% 29.0035 
%-1.310173 , 100.568017 
%-0.021015 , 96.054492 
% 0.2232 
% 127.69 , 127.96 
% 1 , 80 
% 0.018449 , 0.054871 
% 0 , 8 
% 0 , 18 
% 104422       319212 
% 101.8 
% 260 , 310 , 470 , 530 
% 0.08777 ,-0.00347 , 0.0000197388 ,-0.0000000384634 , 0.000000000436023 
% VPViewer2000 Ver: 1.40.0
@0
2.00,8.026661,24.92548,0.000038,24.040599,0.0005,1.308
4.00,8.025533,24.92437,0.000038,24.039999,0.0005,1.308
6.00,8.025631,24.92373,0.000038,24.039915,0.0005,1.308
8.00,8.025246,24.92458,0.000038,24.040286,0.0005,1.308
10.00,8.024341,24.92412,0.000038,24.040084,0.0005,1.308
12.00,8.023015,24.92362,0.000038,24.039830,0.0005,1.308
14.00,8.022135,24.92389,0.000038,24.039710,0.0004,1.308
16.00,8.020887,24.92415,0.000039,24.039995,0.0005,1.308
18.00,8.020419,24.92401,0.000038,24.039881,0.0005,1.308
20.00,8.020113,24.92452,0.000038,24.040270,0.0005,1.308
22.00,8.019287,24.92482,0.000038,24.039670,0.0005,1.308
24.00,8.018535,24.92592,0.000037,24.039964,0.0005,1.308
26.00,8.017778,24.92481,0.000038,24.040030,0.0005,1.308
28.00,8.017389,24.92557,0.000039,24.039755,0.0005,1.308
30.00,8.016448,24.92582,0.000039,24.039744,0.0005,1.308
32.00,8.016328,24.92557,0.000038,24.039248,0.0005,1.309
34.00,8.015875,24.92511,0.000038,24.039808,0.0005,1.308
36.00,8.015803,24.92517,0.000038,24.040305,0.0005,1.308
38.00,8.014091,24.92519,0.000038,24.040555,0.0005,1.308
40.00,8.012880,24.92455,0.000038,24.039764,0.0005,1.308
42.00,8.012992,24.92459,0.000038,24.039606,0.0005,1.308
44.00,8.012651,24.92466,0.000038,24.040185,0.0005,1.308
46.00,8.012107,24.92501,0.000038,24.040185,0.0005,1.308
48.00,8.011107,24.92584,0.000037,24.039734,0.0005,1.308
50.00,8.009609,24.92555,0.000039,24.039574,0.0005,1.308
52.00,8.008403,24.92442,0.000039,24.039364,0.0005,1.308
54.00,8.008001,24.92500,0.000039,24.040274,0.0005,1.308
56.00,8.008090,24.92492,0.000038,24.040541,0.0005,1.308
58.00,8.008018,24.92501,0.000037,24.038992,0.0004,1.308
60.00,8.006588,24.92503,0.000038,24.040106,0.0005,1.308
62.00,8.006178,24.92629,0.000038,24.039864,0.0005,1.308
64.00,8.005750,24.92506,0.000039,24.040010,0.0005,1.308
66.00,8.004226,24.92455,0.000040,24.040308,0.0005,1.307
68.00,8.003859,24.92578,0.000039,24.040490,0.0005,1.308
70.00,8.004134,24.92634,0.000038,24.039683,0.0005,1.308
72.00,8.003623,24.92584,0.000038,24.041181,0.0005,1.308
74.00,8.002663,24.92520,0.000039,24.039928,0.0005,1.307
76.00,8.001506,24.92528,0.000038,24.039659,0.0005,1.308
78.00,8.001827,24.92459,0.000038,24.039370,0.0005,1.308
80.00,8.002040,24.92520,0.000039,24.040021,0.0004,1.308
82.00,8.001390,24.92580,0.000038,24.039359,0.0005,1.308
84.00,8.000519,24.92506,0.000038,24.040346,0.0005,1.308
86.00,7.999328,24.92508,0.000038,24.040370,0.0005,1.307
88.00,7.998292,24.92448,0.000038,24.040485,0.0005,1.307
90.00,7.997310,24.92505,0.000038,24.040277,0.0005,1.308
92.00,7.996189,24.92503,0.000038,24.039861,0.0005,1.308
94.00,7.995521,24.92437,0.000039,24.040205,0.0005,1.309
96.00,7.994811,24.92583,0.000038,24.040268,0.0005,1.309
98.00,7.994419,24.92558,0.000038,24.040512,0.0005,1.308
100.00,7.993662,24.92540,0.000039,24.039761,0.0005,1.308
102.00,7.993300,24.92526,0.000040,24.040461,0.0005,1.308
104.00,7.992967,24.92634,0.000040,24.039941,0.0005,1.308
106.00,7.993734,24.92590,0.000039,24.040481,0.0005,1.309
108.00,7.993272,24.92573,0.000039,24.040270,0.0005,1.308
110.00,7.991440,24.92614,0.000039,24.039879,0.0005,1.308
112.00,7.990853,24.92588,0.000039,24.039870,0.0006,1.308
114.00,7.990395,24.92601,0.000040,24.040594,0.0005,1.308
116.00,7.989734,24.92580,0.000039,24.040988,0.0005,1.308
118.00,7.988851,24.92606,0.000039,24.040268,0.0005,1.308
120.00,7.988732,24.92479,0.000039,24.039817,0.0005,1.308
122.00,7.987846,24.92479,0.000039,24.040408,0.0005,1.308
124.00,7.987273,24.92483,0.000039,24.040026,0.0005,1.308
126.00,7.987031,24.92547,0.000040,24.040381,0.0005,1.308
128.00,7.986686,24.92493,0.000040,24.040461,0.0005,1.308
130.00,7.986218,24.92493,0.000039,24.039608,0.0005,1.308
132.00,7.985301,24.92509,0.000039,24.040659,0.0005,1.308
134.00,7.983770,24.92520,0.000039,24.040557,0.0005,1.308
136.00,7.983992,24.92466,0.000039,24.039428,0.0005,1.307
138.00,7.984707,24.92439,0.000040,24.040326,0.0005,1.308
140.00,7.983805,24.92422,0.000040,24.039994,0.0005,1.308
142.00,7.981587,24.92368,0.000039,24.040255,0.0005,1.308
144.00,7.980487,24.92453,0.000037,24.041165,0.0005,1.309
146.00,7.980212,24.92425,0.000039,24.040325,0.0005,1.308
148.00,7.979474,24.92457,0.000038,24.040577,0.0005,1.308
150.00,7.978287,24.92483,0.000039,24.040399,0.0005,1.308
152.00,7.978244,24.92482,0.000039,24.040175,0.0005,1.308
154.00,7.978134,24.92526,0.000038,24.039868,0.0005,1.308
156.00,7.976938,24.92543,0.000038,24.040481,0.0005,1.308
158.00,7.977500,24.92652,0.000038,24.039886,0.0005,1.308
160.00,7.977854,24.92626,0.000038,24.040219,0.0005,1.308
162.00,7.976865,24.92614,0.000039,24.040306,0.0005,1.308
164.00,7.975627,24.92638,0.000038,24.039886,0.0005,1.309
166.00,7.974048,24.92562,0.000040,24.039852,0.0005,1.308
168.00,7.973613,24.92514,0.000039,24.040094,0.0005,1.308
170.00,7.973262,24.92534,0.000039,24.040083,0.0005,1.308
172.00,7.973464,24.92448,0.000039,24.040172,0.0005,1.308
174.00,7.973135,24.92631,0.000040,24.040665,0.0005,1.308
176.00,7.971402,24.92612,0.000038,24.040044,0.0005,1.308
178.00,7.971275,24.92617,0.000039,24.040094,0.0005,1.309
180.00,7.970798,24.92616,0.000039,24.040315,0.0005,1.308
182.00,7.970313,24.92580,0.000039,24.040243,0.0005,1.308
184.00,7.969663,24.92647,0.000040,24.040512,0.0005,1.308
186.00,7.969157,24.92660,0.000041,24.040514,0.0005,1.308
188.00,7.967829,24.92581,0.000040,24.040381,0.0005,1.307
190.00,7.967675,24.92582,0.000040,24.040265,0.0005,1.308
192.00,7.967003,24.92632,0.000039,24.040586,0.0005,1.309
194.00,7.966813,24.92645,0.000039,24.040214,0.0006,1.309
196.00,7.966116,24.92739,0.000039,24.041086,0.0005,1.308
198.00,7.965031,24.92771,0.000040,24.040286,0.0005,1.308
200.00,7.963947,24.92755,0.000039,24.040201,0.0005,1.308
202.00,7.964511,24.92705,0.000038,24.039883,0.0005,1.308
204.00,7.963996,24.92759,0.000038,24.040079,0.0005,1.308
206.00,7.962913,24.92723,0.000038,24.040663,0.0005,1.309
208.00,7.962974,24.92629,0.000038,24.039954,0.0005,1.309
210.00,7.962365,24.92634,0.000037,24.040641,0.0005,1.308
212.00,7.961453,24.92593,0.000038,24.040068,0.0005,1.308
214.00,7.959875,24.92611,0.000040,24.039646,0.0005,1.308
216.00,7.960159,24.92683,0.000040,24.040486,0.0005,1.308
218.00,7.960646,24.92657,0.000040,24.040112,0.0006,1.308
220.00,7.959976,24.92690,0.000039,24.040997,0.0005,1.308
222.00,7.959469,24.92636,0.000039,24.040659,0.0005,1.309
224.00,7.958582,24.92697,0.000038,24.040346,0.0006,1.309
226.00,7.958409,24.92666,0.000037,24.040623,0.0005,1.308
228.00,7.957193,24.92562,0.000037,24.040446,0.0005,1.308
230.00,7.956304,24.92513,0.000039,24.040828,0.0005,1.308
232.00,7.955965,24.92548,0.000040,24.040485,0.0006,1.308
234.00,7.955344,24.92527,0.000040,24.039988,0.0006,1.308
236.00,7.953964,24.92511,0.000039,24.041159,0.0005,1.308
238.00,7.952997,24.92525,0.000039,24.040763,0.0005,1.308
240.00,7.953746,24.92472,0.000038,24.040492,0.0005,1.308
242.00,7.953102,24.92515,0.000039,24.040872,0.0005,1.308
244.00,7.952673,24.92653,0.000039,24.040537,0.0005,1.308
246.00,7.951755,24.92573,0.000037,24.039992,0.0005,1.309
248.00,7.951490,24.92538,0.000038,24.040115,0.0005,1.309
250.00,7.950941,24.92556,0.000037,24.039703,0.0005,1.309
252.00,7.950265,24.92632,0.000038,24.040084,0.0005,1.309
254.00,7.950242,24.92596,0.000037,24.039877,0.0005,1.309
256.00,7.949990,24.92723,0.000038,24.040203,0.0005,1.308
258.00,7.949400,24.92662,0.000038,24.040485,0.0005,1.308
260.00,7.948902,24.92675,0.000038,24.041005,0.0005,1.309
262.00,7.947421,24.92598,0.000038,24.039715,0.0005,1.308
264.00,7.946783,24.92584,0.000039,24.039677,0.0005,1.308
266.00,7.946490,24.92602,0.000038,24.040015,0.0005,1.308
268.00,7.946171,24.92657,0.000038,24.040279,0.0005,1.308
270.00,7.946542,24.92634,0.000039,24.040701,0.0005,1.308
272.00,7.945540,24.92519,0.000038,24.040266,0.0005,1.309
274.00,7.945061,24.92477,0.000040,24.040099,0.0006,1.309
276.00,7.944603,24.92586,0.000038,24.039979,0.0005,1.308
278.00,7.944085,24.92568,0.000038,24.041075,0.0005,1.309
280.00,7.943148,24.92638,0.000039,24.039944,0.0005,1.308
282.00,7.942694,24.92537,0.000039,24.040188,0.0005,1.308
284.00,7.941804,24.92416,0.000039,24.040405,0.0005,1.309
286.00,7.940771,24.92500,0.000039,24.039899,0.0005,1.309
288.00,7.940085,24.92436,0.000039,24.039977,0.0005,1.309
290.00,7.939717,24.92498,0.000038,24.039968,0.0005,1.309
292.00,7.939320,24.92435,0.000038,24.040084,0.0005,1.308
294.00,7.938670,24.92365,0.000038,24.040385,0.0005,1.309
296.00,7.938219,24.92399,0.000039,24.040105,0.0005,1.308
298.00,7.937582,24.92350,0.000038,24.040337,0.0005,1.309
300.00,7.937894,24.92394,0.000037,24.040001,0.0005,1.309
302.00,7.937130,24.92369,0.000037,24.040754,0.0005,1.309
304.00,7.936290,24.92449,0.000039,24.040228,0.0005,1.308
306.00,7.935208,24.92450,0.000040,24.039801,0.0005,1.308
308.00,7.934904,24.92481,0.000039,24.039681,0.0005,1.309
310.00,7.934513,24.92582,0.000039,24.039777,0.0005,1.309
312.00,7.933847,24.92631,0.000039,24.039799,0.0005,1.309
314.00,7.932665,24.92616,0.000040,24.040039,0.0006,1.309
316.00,7.931739,24.92585,0.000039,24.040794,0.0005,1.309
318.00,7.932105,24.92612,0.000038,24.041466,0.0005,1.309
320.00,7.932632,24.92601,0.000038,24.039977,0.0005,1.309
322.00,7.932543,24.92431,0.000039,24.040339,0.0005,1.309
324.00,7.931071,24.92454,0.000037,24.040105,0.0005,1.309
326.00,7.930152,24.92474,0.000039,24.040097,0.0005,1.308
328.00,7.930854,24.92396,0.000040,24.039870,0.0005,1.309
330.00,7.930596,24.92422,0.000038,24.040314,0.0005,1.309
332.00,7.930222,24.92472,0.000039,24.040259,0.0005,1.309
334.00,7.930530,24.92469,0.000039,24.039984,0.0005,1.310
336.00,7.930584,24.92441,0.000038,24.040345,0.0005,1.309
338.00,7.929843,24.92397,0.000038,24.040139,0.0005,1.309
340.00,7.929236,24.92438,0.000038,24.040799,0.0005,1.309
342.00,7.928252,24.92520,0.000038,24.040445,0.0005,1.309
344.00,7.928177,24.92465,0.000037,24.040254,0.0005,1.310
346.00,7.926803,24.92435,0.000036,24.040265,0.0005,1.310
348.00,7.925913,24.92460,0.000038,24.040281,0.0005,1.309
350.00,7.925644,24.92505,0.000040,24.041086,0.0005,1.309
352.00,7.925354,24.92426,0.000040,24.040746,0.0005,1.309
354.00,7.923793,24.92463,0.000038,24.040714,0.0005,1.309
356.00,7.923201,24.92419,0.000039,24.040150,0.0005,1.308
358.00,7.923065,24.92445,0.000039,24.040775,0.0005,1.309
360.00,7.923068,24.92600,0.000039,24.040265,0.0005,1.310
362.00,7.922891,24.92612,0.000038,24.040261,0.0005,1.310
364.00,7.922372,24.92597,0.000040,24.040145,0.0005,1.310
366.00,7.921124,24.92657,0.000040,24.040734,0.0005,1.310
368.00,7.920150,24.92580,0.000039,24.039757,0.0005,1.310
370.00,7.919724,24.92615,0.000039,24.040419,0.0005,1.310
372.00,7.919564,24.92574,0.000037,24.041075,0.0005,1.310
374.00,7.919570,24.92596,0.000039,24.040452,0.0005,1.310
376.00,7.918527,24.92514,0.000038,24.040195,0.0005,1.310
378.00,7.918244,24.92566,0.000038,24.040190,0.0005,1.310
380.00,7.917928,24.92527,0.000038,24.040095,0.0005,1.310
382.00,7.916860,24.92505,0.000038,24.040061,0.0005,1.310
384.00,7.916420,24.92626,0.000038,24.039323,0.0005,1.310
386.00,7.916936,24.92542,0.000039,24.040188,0.0006,1.309
388.00,7.916732,24.92626,0.000039,24.040503,0.0005,1.310
390.00,7.916315,24.92575,0.000039,24.040130,0.0005,1.310
392.00,7.916347,24.92694,0.000039,24.040023,0.0005,1.310
394.00,7.915540,24.92631,0.000039,24.040297,0.0005,1.309
396.00,7.913748,24.92591,0.000040,24.039534,0.0005,1.310
398.00,7.913930,24.92675,0.000039,24.039554,0.0005,1.310
400.00,7.913391,24.92600,0.000040,24.040335,0.0006,1.310
402.00,7.912822,24.92644,0.000039,24.040190,0.0006,1.310
404.00,7.912633,24.92695,0.000038,24.040854,0.0006,1.310
406.00,7.912001,24.92590,0.000038,24.040688,0.0005,1.310
408.00,7.911016,24.92541,0.000039,24.040043,0.0005,1.310
410.00,7.909452,24.92596,0.000038,24.040461,0.0005,1.310
412.00,7.909456,24.92612,0.000040,24.040265,0.0005,1.310
414.00,7.909764,24.92567,0.000039,24.040443,0.0005,1.309
416.00,7.908993,24.92615,0.000039,24.040432,0.0005,1.310
418.00,7.908380,24.92564,0.000038,24.040090,0.0005,1.310
420.00,7.907752,24.92602,0.000038,24.039766,0.0005,1.310
422.00,7.907107,24.92597,0.000038,24.040921,0.0005,1.310
424.00,7.907565,24.92537,0.000037,24.040230,0.0005,1.310
426.00,7.907046,24.92600,0.000038,24.039970,0.0005,1.310
428.00,7.906866,24.92646,0.000038,24.039783,0.0005,1.310
430.00,7.907281,24.92630,0.000039,24.040499,0.0005,1.310
432.00,7.905997,24.92615,0.000039,24.040139,0.0005,1.310
434.00,7.906175,24.92646,0.000040,24.039968,0.0005,1.310
436.00,7.905926,24.92582,0.000039,24.039784,0.0005,1.310
438.00,7.905387,24.92572,0.000038,24.040734,0.0005,1.311
440.00,7.904792,24.92639,0.000039,24.040628,0.0005,1.310
442.00,7.903814,24.92714,0.000039,24.039961,0.0006,1.310
444.00,7.903222,24.92751,0.000040,24.040368,0.0005,1.310
446.00,7.902965,24.92772,0.000039,24.040234,0.0005,1.310
448.00,7.903233,24.92779,0.000039,24.041239,0.0005,1.311
450.00,7.902243,24.92852,0.000038,24.040519,0.0005,1.310
452.00,7.901646,24.92794,0.000037,24.040195,0.0005,1.310
454.00,7.901161,24.92836,0.000039,24.040466,0.0005,1.311
456.00,7.901481,24.92793,0.000037,24.039754,0.0005,1.311
458.00,7.901173,24.92820,0.000039,24.040146,0.0005,1.310
460.00,7.900592,24.92823,0.000039,24.039968,0.0005,1.310
462.00,7.899660,24.92797,0.000038,24.040326,0.0005,1.310
464.00,7.898883,24.92832,0.000039,24.040057,0.0005,1.311
466.00,7.897639,24.92784,0.000038,24.040583,0.0005,1.311
468.00,7.897924,24.92738,0.000039,24.040734,0.0005,1.311
470.00,7.897043,24.92740,0.000038,24.039883,0.0005,1.311
472.00,7.897001,24.92745,0.000038,24.040126,0.0005,1.311
474.00,7.897023,24.92769,0.000038,24.040723,0.0005,1.310
476.00,7.896324,24.92715,0.000039,24.040350,0.0005,1.310
478.00,7.895495,24.92706,0.000039,24.039677,0.0005,1.311
480.00,7.895977,24.92775,0.000038,24.040845,0.0005,1.311
482.00,7.897191,24.92809,0.000038,24.039859,0.0005,1.310
484.00,7.896164,24.92753,0.000039,24.039990,0.0005,1.311
486.00,7.895302,24.92787,0.000038,24.040586,0.0005,1.311
488.00,7.895342,24.92742,0.000038,24.039892,0.0005,1.311
490.00,7.894080,24.92778,0.000038,24.040146,0.0005,1.311
492.00,7.893547,24.92834,0.000039,24.039735,0.0005,1.310
494.00,7.893203,24.92820,0.000038,24.039575,0.0005,1.311
496.00,7.893346,24.92850,0.000038,24.040352,0.0005,1.310
498.00,7.891517,24.92871,0.000039,24.040295,0.0005,1.311
500.00,7.890452,24.92937,0.000039,24.040123,0.0006,1.311
502.00,7.891187,24.92880,0.000038,24.040475,0.0005,1.310
504.00,7.891324,24.92911,0.000039,24.040248,0.0005,1.311
506.00,7.889241,24.92879,0.000039,24.039588,0.0005,1.311
508.00,7.889237,24.92864,0.000038,24.039846,0.0005,1.311
510.00,7.889377,24.92766,0.000038,24.040463,0.0005,1.311
512.00,7.888701,24.92843,0.000038,24.040243,0.0005,1.311
514.00,7.887465,24.92825,0.000037,24.040445,0.0005,1.311
516.00,7.887728,24.92775,0.000039,24.040901,0.0005,1.311
518.00,7.886879,24.92788,0.000038,24.040245,0.0005,1.311
520.00,7.886814,24.92821,0.000039,24.039904,0.0005,1.311
522.00,7.886971,24.92895,0.000038,24.040223,0.0005,1.311
524.00,7.886259,24.92858,0.000038,24.040219,0.0005,1.310
526.00,7.885909,24.92957,0.000039,24.039864,0.0005,1.310
528.00,7.884475,24.92997,0.000038,24.040439,0.0005,1.310
530.00,7.884158,24.92909,0.000039,24.039879,0.0005,1.311
532.00,7.883664,24.92933,0.000038,24.039095,0.0005,1.311
534.00,7.883277,24.92888,0.000038,24.040057,0.0005,1.311
536.00,7.883249,24.92802,0.000039,24.040663,0.0005,1.311
538.00,7.883201,24.92733,0.000038,24.040090,0.0005,1.311
540.00,7.881552,24.92777,0.000039,24.040603,0.0005,1.310
542.00,7.881088,24.92826,0.000038,24.039586,0.0005,1.310
544.00,7.881289,24.92838,0.000039,24.039392,0.0005,1.311
546.00,7.881138,24.92699,0.000039,24.039797,0.0005,1.311
548.00,7.881076,24.92690,0.000039,24.040023,0.0005,1.312
550.00,7.881482,24.92702,0.000039,24.040294,0.0005,1.311
552.00,7.880858,24.92715,0.000038,24.040063,0.0005,1.311
554.00,7.880236,24.92810,0.000038,24.040394,0.0006,1.311
556.00,7.880408,24.92768,0.000038,24.040090,0.0005,1.311
558.00,7.879880,24.92755,0.000039,24.040579,0.0005,1.311
560.00,7.880240,24.92691,0.000038,24.040044,0.0005,1.311
562.00,7.879646,24.92674,0.000039,24.040285,0.0005,1.311
564.00,7.877780,24.92830,0.000039,24.040917,0.0005,1.311
566.00,7.877390,24.92771,0.000039,24.040637,0.0005,1.311
568.00,7.876853,24.92700,0.000037,24.039939,0.0005,1.312
570.00,7.876307,24.92726,0.000038,24.039930,0.0005,1.311
572.00,7.875714,24.92747,0.000039,24.040004,0.0005,1.311
574.00,7.874846,24.92704,0.000039,24.040452,0.0005,1.311
576.00,7.874905,24.92590,0.000038,24.040830,0.0004,1.311
578.00,7.875162,24.92642,0.000039,24.039666,0.0005,1.311
580.00,7.874345,24.92678,0.000039,24.040046,0.0005,1.311
582.00,7.874340,24.92674,0.000039,24.039804,0.0005,1.311
584.00,7.873738,24.92723,0.000039,24.040390,0.0005,1.311
586.00,7.872998,24.92750,0.000039,24.040077,0.0006,1.311
588.00,7.872021,24.92697,0.000038,24.040575,0.0005,1.312
590.00,7.871920,24.92722,0.000037,24.039328,0.0005,1.312
592.00,7.872720,24.92844,0.000038,24.040430,0.0005,1.311
594.00,7.872356,24.92826,0.000038,24.040772,0.0005,1.311
596.00,7.871986,24.92827,0.000040,24.040135,0.0006,1.312
598.00,7.871451,24.92879,0.000039,24.040017,0.0005,1.312
600.00,7.870497,24.92755,0.000038,24.040357,0.0005,1.311
@1,2.0000,4.0
602.00,7.869913,24.92775,0.000039,24.039819,0.0005,1.311
604.00,7.869852,24.92882,0.000038,24.040137,0.0005,1.311
606.00,7.869638,24.92857,0.000038,24.040266,0.0005,1.312
608.00,7.869238,24.92859,0.000038,24.039884,0.0005,1.311
610.00,7.868746,24.92839,0.000038,24.040024,0.0005,1.312
612.00,7.868879,24.92855,0.000038,24.040194,0.0005,1.312
614.00,7.868812,24.92859,0.000038,24.039483,0.0006,1.312
616.00,7.868421,24.92863,0.000039,24.040392,0.0005,1.312
618.00,7.867237,24.92814,0.000039,24.040230,0.0005,1.311
620.00,7.866254,24.92779,0.000038,24.040468,0.0006,1.311
622.00,7.866184,24.92686,0.000038,24.040141,0.0005,1.313
624.00,7.865911,24.92721,0.000037,24.040479,0.0005,1.312
626.00,7.865941,24.92767,0.000037,24.040270,0.0005,1.311
628.00,7.866145,24.92795,0.000040,24.040275,0.0005,1.312
630.00,7.865688,24.92750,0.000039,24.039826,0.0005,1.312
632.00,7.865430,24.92741,0.000039,24.039912,0.0005,1.312
634.00,7.865381,24.92754,0.000038,24.040197,0.0005,1.312
636.00,7.864988,24.92728,0.000038,24.040335,0.0005,1.312
638.00,7.864291,24.92693,0.000038,24.040165,0.0005,1.312
640.00,7.863224,24.92791,0.000037,24.040052,0.0005,1.312
642.00,7.862409,24.92851,0.000039,24.040326,0.0005,1.311
644.00,7.861144,24.92875,0.000040,24.040339,0.0006,1.313
646.00,7.861119,24.92782,0.000039,24.040052,0.0005,1.312
648.00,7.861514,24.92845,0.000038,24.040461,0.0005,1.312
650.00,7.860877,24.92789,0.000038,24.039706,0.0005,1.313
652.00,7.860098,24.92830,0.000038,24.040337,0.0005,1.312
654.00,7.859633,24.92800,0.000038,24.040643,0.0005,1.312
656.00,7.859433,24.92871,0.000038,24.039910,0.0005,1.312
658.00,7.859246,24.92811,0.000038,24.040181,0.0005,1.312
660.00,7.858844,24.92773,0.000040,24.040381,0.0005,1.312
662.00,7.858051,24.92740,0.000039,24.040192,0.0005,1.312
664.00,7.857734,24.92794,0.000039,24.040155,0.0005,1.312
666.00,7.858124,24.92837,0.000039,24.039699,0.0005,1.312
668.00,7.856897,24.92828,0.000038,24.040279,0.0005,1.313
670.00,7.856263,24.92815,0.000039,24.039499,0.0005,1.313
672.00,7.856141,24.92799,0.000039,24.039748,0.0005,1.313
674.00,7.856728,24.92801,0.000039,24.039772,0.0005,1.312
676.00,7.856618,24.92797,0.000039,24.039783,0.0005,1.313
678.00,7.856011,24.92737,0.000038,24.039837,0.0005,1.313
680.00,7.855092,24.92746,0.000038,24.041046,0.0005,1.313
682.00,7.853905,24.92620,0.000039,24.040925,0.0005,1.312
684.00,7.853783,24.92604,0.000039,24.040115,0.0005,1.312
686.00,7.854080,24.92765,0.000039,24.040452,0.0005,1.312
688.00,7.853928,24.92724,0.000039,24.040181,0.0005,1.313
690.00,7.853178,24.92665,0.000038,24.039986,0.0005,1.313
692.00,7.852609,24.92682,0.000037,24.040446,0.0005,1.313
694.00,7.853019,24.92725,0.000039,24.040172,0.0005,1.313
696.00,7.853015,24.92749,0.000038,24.040074,0.0005,1.313
698.00,7.851940,24.92736,0.000038,24.040259,0.0005,1.312
700.00,7.851539,24.92642,0.000038,24.040254,0.0006,1.312
702.00,7.851583,24.92581,0.000038,24.040839,0.0005,1.312
704.00,7.850853,24.92676,0.000039,24.040325,0.0005,1.313
706.00,7.851050,24.92662,0.000037,24.040168,0.0005,1.313
708.00,7.850958,24.92780,0.000038,24.040328,0.0005,1.312
710.00,7.850557,24.92789,0.000040,24.040715,0.0005,1.313
712.00,7.850027,24.92747,0.000039,24.040286,0.0005,1.313
714.00,7.849899,24.92672,0.000039,24.040128,0.0005,1.312
716.00,7.848782,24.92638,0.000038,24.040079,0.0005,1.312
718.00,7.847817,24.92713,0.000039,24.039559,0.0005,1.313
720.00,7.847965,24.92678,0.000039,24.040495,0.0005,1.313
722.00,7.848721,24.92804,0.000038,24.040586,0.0005,1.313
724.00,7.847847,24.92821,0.000038,24.041101,0.0006,1.313
726.00,7.846972,24.92911,0.000038,24.040128,0.0005,1.313
728.00,7.846830,24.92959,0.000039,24.040581,0.0005,1.312
730.00,7.846729,24.92907,0.000038,24.040052,0.0006,1.313
732.00,7.846549,24.92936,0.000038,24.040677,0.0006,1.313
734.00,7.846046,24.92900,0.000040,24.040368,0.0005,1.313
736.00,7.845231,24.92872,0.000040,24.039675,0.0006,1.312
738.00,7.844016,24.92902,0.000039,24.040368,0.0005,1.313
740.00,7.844477,24.93035,0.000038,24.040177,0.0005,1.313
742.00,7.844275,24.93006,0.000038,24.040526,0.0005,1.313
744.00,7.844919,24.92989,0.000038,24.040074,0.0005,1.313
746.00,7.844662,24.92958,0.000038,24.039399,0.0005,1.313
748.00,7.843990,24.92946,0.000038,24.040283,0.0005,1.313
750.00,7.842785,24.93133,0.000039,24.040197,0.0005,1.313
752.00,7.842720,24.93191,0.000039,24.040581,0.0005,1.313
754.00,7.842002,24.93220,0.000039,24.040950,0.0006,1.313
756.00,7.841941,24.93224,0.000039,24.039846,0.0006,1.312
758.00,7.841933,24.93206,0.000039,24.040686,0.0005,1.313
760.00,7.841169,24.93162,0.000039,24.040199,0.0005,1.314
762.00,7.841055,24.93048,0.000039,24.040845,0.0005,1.314
764.00,7.841537,24.93115,0.000040,24.040181,0.0005,1.313
766.00,7.841024,24.93212,0.000039,24.040714,0.0005,1.314
768.00,7.840331,24.93233,0.000039,24.040450,0.0005,1.313
770.00,7.840001,24.93233,0.000039,24.039857,0.0005,1.313
772.00,7.839182,24.93318,0.000040,24.040546,0.0005,1.313
774.00,7.838361,24.93266,0.000039,24.040292,0.0006,1.313
776.00,7.837912,24.93218,0.000038,24.040710,0.0005,1.313
778.00,7.837464,24.93212,0.000037,24.039684,0.0005,1.313
780.00,7.837647,24.93153,0.000038,24.040634,0.0005,1.314
782.00,7.838270,24.93052,0.000038,24.040768,0.0005,1.314
784.00,7.838414,24.93009,0.000039,24.040708,0.0005,1.313
786.00,7.837641,24.92996,0.000038,24.040668,0.0005,1.313
788.00,7.836228,24.93106,0.000038,24.040237,0.0005,1.313
790.00,7.835769,24.93134,0.000039,24.039683,0.0005,1.313
792.00,7.835412,24.93078,0.000040,24.040246,0.0005,1.313
794.00,7.835046,24.93037,0.000039,24.040123,0.0005,1.314
796.00,7.835225,24.93008,0.000038,24.040121,0.0005,1.313
798.00,7.835817,24.92920,0.000038,24.039815,0.0005,1.313
800.00,7.835241,24.92919,0.000038,24.040775,0.0005,1.313
802.00,7.835180,24.92951,0.000039,24.040088,0.0005,1.314
804.00,7.834576,24.92967,0.000039,24.040405,0.0005,1.314
806.00,7.833677,24.92968,0.000038,24.040401,0.0005,1.314
808.00,7.834365,24.92877,0.000039,24.040299,0.0005,1.313
810.00,7.835016,24.92804,0.000039,24.040508,0.0005,1.314
812.00,7.834090,24.92926,0.000039,24.040195,0.0005,1.314
814.00,7.834053,24.92930,0.000038,24.040774,0.0005,1.314
816.00,7.833484,24.92950,0.000039,24.040308,0.0005,1.313
818.00,7.832239,24.92953,0.000039,24.040177,0.0005,1.314
820.00,7.832227,24.92978,0.000039,24.040272,0.0005,1.313
822.00,7.832693,24.92911,0.000038,24.040699,0.0005,1.314
824.00,7.832050,24.92937,0.000039,24.040417,0.0005,1.314
826.00,7.831738,24.92976,0.000038,24.039546,0.0005,1.313
828.00,7.831614,24.92888,0.000039,24.039584,0.0005,1.313
830.00,7.830683,24.92881,0.000039,24.040525,0.0005,1.313
832.00,7.830973,24.92955,0.000040,24.040801,0.0005,1.313
834.00,7.830036,24.92844,0.000038,24.040510,0.0006,1.313
836.00,7.829655,24.92935,0.000038,24.040641,0.0005,1.314
838.00,7.829581,24.92912,0.000038,24.040572,0.0005,1.314
840.00,7.828794,24.92932,0.000039,24.039674,0.0005,1.313
842.00,7.827749,24.92999,0.000039,24.040370,0.0005,1.314
844.00,7.827317,24.92850,0.000041,24.040245,0.0005,1.313
846.00,7.827419,24.92825,0.000040,24.040168,0.0005,1.314
848.00,7.827577,24.92851,0.000037,24.040183,0.0005,1.314
850.00,7.827359,24.92903,0.000038,24.040094,0.0005,1.314
852.00,7.826815,24.92907,0.000039,24.040512,0.0005,1.314
854.00,7.826972,24.92903,0.000039,24.040912,0.0005,1.315
856.00,7.826271,24.92853,0.000038,24.040348,0.0005,1.313
858.00,7.826390,24.92905,0.000039,24.040252,0.0005,1.313
860.00,7.826159,24.92893,0.000039,24.040619,0.0005,1.314
862.00,7.826292,24.92817,0.000039,24.040814,0.0005,1.314
864.00,7.825867,24.92875,0.000040,24.040048,0.0005,1.314
866.00,7.825325,24.92955,0.000040,24.040295,0.0005,1.314
868.00,7.825009,24.92931,0.000038,24.040892,0.0005,1.314
870.00,7.824142,24.92963,0.000039,24.039870,0.0005,1.314
872.00,7.823678,24.93023,0.000038,24.040099,0.0005,1.314
874.00,7.823405,24.92972,0.000038,24.040228,0.0005,1.315
876.00,7.822942,24.92949,0.000038,24.040408,0.0005,1.314
878.00,7.822439,24.93043,0.000037,24.040259,0.0005,1.314
880.00,7.823066,24.93027,0.000039,24.040046,0.0005,1.314
882.00,7.821978,24.92924,0.000039,24.040181,0.0005,1.314
884.00,7.821234,24.92910,0.000038,24.040655,0.0005,1.314
886.00,7.821950,24.92951,0.000038,24.040110,0.0005,1.314
888.00,7.821697,24.92846,0.000037,24.040459,0.0005,1.314
890.00,7.822476,24.92925,0.000039,24.039852,0.0005,1.314
892.00,7.821937,24.92897,0.000039,24.040257,0.0005,1.314
894.00,7.820898,24.92993,0.000038,24.039775,0.0005,1.314
896.00,7.820369,24.92916,0.000039,24.040419,0.0005,1.314
898.00,7.819434,24.92890,0.000038,24.040390,0.0005,1.314
900.00,7.819467,24.92887,0.000037,24.039941,0.0006,1.315
902.00,7.819445,24.92991,0.000037,24.040712,0.0005,1.315
904.00,7.819324,24.93047,0.000038,24.040105,0.0006,1.314
906.00,7.818757,24.93035,0.000037,24.040026,0.0005,1.314
908.00,7.818023,24.92916,0.000038,24.040645,0.0005,1.314
910.00,7.817331,24.92933,0.000038,24.040937,0.0005,1.314
912.00,7.816943,24.92889,0.000039,24.040792,0.0005,1.314
914.00,7.816934,24.92794,0.000038,24.039904,0.0005,1.314
916.00,7.817608,24.92794,0.000037,24.040095,0.0005,1.314
918.00,7.817534,24.92889,0.000038,24.040532,0.0006,1.314
920.00,7.817110,24.92862,0.000038,24.039486,0.0005,1.315
922.00,7.816760,24.92833,0.000038,24.040057,0.0005,1.314
924.00,7.816126,24.92779,0.000037,24.040201,0.0005,1.314
926.00,7.815430,24.92824,0.000038,24.039886,0.0005,1.314
928.00,7.814477,24.92837,0.000039,24.040372,0.0006,1.314
930.00,7.815030,24.92799,0.000039,24.040197,0.0005,1.315
932.00,7.815919,24.92686,0.000038,24.040063,0.0005,1.315
934.00,7.815640,24.92715,0.000037,24.040472,0.0005,1.314
936.00,7.815256,24.92822,0.000037,24.040754,0.0005,1.315
938.00,7.814189,24.92814,0.000037,24.040377,0.0005,1.314
940.00,7.814093,24.92695,0.000038,24.040463,0.0005,1.314
942.00,7.814003,24.92747,0.000040,24.040392,0.0005,1.314
944.00,7.812889,24.92774,0.000039,24.040921,0.0005,1.314
946.00,7.812533,24.92758,0.000040,24.040301,0.0005,1.314
948.00,7.813030,24.92720,0.000039,24.039441,0.0005,1.315
950.00,7.812650,24.92820,0.000038,24.040279,0.0005,1.315
952.00,7.812945,24.92855,0.000038,24.040548,0.0005,1.315
954.00,7.812718,24.92790,0.000038,24.040012,0.0005,1.315
956.00,7.811875,24.92764,0.000040,24.039988,0.0005,1.314
958.00,7.811144,24.92798,0.000039,24.040314,0.0005,1.314
960.00,7.811220,24.92685,0.000039,24.039897,0.0005,1.315
962.00,7.810418,24.92695,0.000039,24.039446,0.0006,1.315
964.00,7.810985,24.92692,0.000038,24.039226,0.0006,1.314
966.00,7.811544,24.92645,0.000038,24.039935,0.0005,1.314
968.00,7.810934,24.92666,0.000039,24.040968,0.0005,1.315
970.00,7.810538,24.92787,0.000037,24.040190,0.0005,1.315
972.00,7.810131,24.92841,0.000038,24.039886,0.0005,1.314
974.00,7.808608,24.92877,0.000039,24.040004,0.0005,1.315
976.00,7.807349,24.92923,0.000039,24.040243,0.0005,1.315
978.00,7.807956,24.92912,0.000038,24.040206,0.0005,1.315
980.00,7.808267,24.92850,0.000038,24.039630,0.0005,1.315
982.00,7.808770,24.92806,0.000039,24.040145,0.0005,1.314
984.00,7.808479,24.92853,0.000039,24.040292,0.0005,1.315
986.00,7.807509,24.92844,0.000038,24.040226,0.0005,1.314
988.00,7.806913,24.92882,0.000037,24.040301,0.0005,1.315
990.00,7.806221,24.92903,0.000038,24.039508,0.0005,1.315
992.00,7.806541,24.92842,0.000037,24.039670,0.0005,1.315
994.00,7.806669,24.92931,0.000039,24.040283,0.0005,1.315
996.00,7.806415,24.92858,0.000039,24.039884,0.0005,1.315
998.00,7.805762,24.92774,0.000037,24.039328,0.0005,1.315
1000.00,7.804909,24.92773,0.000039,24.040015,0.0005,1.315
1002.00,7.805423,24.92687,0.000039,24.039726,0.0005,1.315
1004.00,7.804794,24.92717,0.000039,24.040006,0.0005,1.315
1006.00,7.804078,24.92733,0.000039,24.039948,0.0005,1.315
1008.00,7.804546,24.92782,0.000039,24.039814,0.0005,1.315
1010.00,7.805233,24.92775,0.000038,24.039681,0.0005,1.315
1012.00,7.804291,24.92730,0.000038,24.040095,0.0005,1.315
1014.00,7.804861,24.92694,0.000038,24.040365,0.0005,1.315
1016.00,7.805727,24.92657,0.000038,24.040350,0.0005,1.315
1018.00,7.804477,24.92785,0.000038,24.040610,0.0006,1.315
1020.00,7.802531,24.92755,0.000039,24.040215,0.0006,1.315
1022.00,7.801640,24.92718,0.000038,24.040948,0.0006,1.315
1024.00,7.801743,24.92713,0.000038,24.039334,0.0005,1.315
1026.00,7.800973,24.92839,0.000039,24.040023,0.0005,1.315
1028.00,7.801175,24.92855,0.000037,24.040010,0.0005,1.316
1030.00,7.800989,24.92879,0.000038,24.040261,0.0005,1.316
1032.00,7.800508,24.92911,0.000039,24.040526,0.0005,1.315
1034.00,7.800845,24.92790,0.000040,24.040166,0.0005,1.315
1036.00,7.801147,24.92802,0.000040,24.040094,0.0005,1.315
1038.00,7.800589,24.92813,0.000039,24.041088,0.0005,1.315
1040.00,7.800288,24.92785,0.000037,24.040881,0.0005,1.316
1042.00,7.799362,24.92811,0.000038,24.040052,0.0005,1.316
1044.00,7.798917,24.92757,0.000039,24.039901,0.0006,1.315
1046.00,7.799183,24.92857,0.000038,24.040532,0.0006,1.315
1048.00,7.798111,24.92994,0.000038,24.039837,0.0005,1.315
1050.00,7.798077,24.92996,0.000037,24.039768,0.0005,1.315
1052.00,7.797738,24.92965,0.000038,24.040590,0.0005,1.316
1054.00,7.797450,24.93024,0.000038,24.040123,0.0005,1.315
1056.00,7.796368,24.93004,0.000038,24.040294,0.0005,1.316
1058.00,7.796796,24.93030,0.000038,24.040521,0.0005,1.315
1060.00,7.797093,24.93058,0.000038,24.039390,0.0005,1.315
1062.00,7.797459,24.93070,0.000038,24.039515,0.0006,1.315
1064.00,7.797978,24.93110,0.000039,24.040339,0.0005,1.315
1066.00,7.798981,24.92997,0.000038,24.040661,0.0005,1.316
1068.00,7.798814,24.93040,0.000039,24.040437,0.0005,1.316
1070.00,7.798758,24.93049,0.000038,24.039774,0.0005,1.315
1072.00,7.797700,24.92950,0.000039,24.040314,0.0005,1.316
1074.00,7.797461,24.92998,0.000040,24.040026,0.0005,1.315
1076.00,7.797361,24.92990,0.000039,24.039892,0.0005,1.316
1078.00,7.796888,24.92990,0.000038,24.040301,0.0005,1.316
1080.00,7.796386,24.93022,0.000037,24.040201,0.0005,1.316
1082.00,7.796114,24.92980,0.000038,24.039374,0.0005,1.315
1084.00,7.795598,24.92979,0.000039,24.040290,0.0005,1.315
1086.00,7.794324,24.92998,0.000038,24.040286,0.0005,1.316
1088.00,7.794060,24.93007,0.000038,24.039646,0.0005,1.316
1090.00,7.794040,24.93030,0.000037,24.040199,0.0005,1.316
1092.00,7.793502,24.92896,0.000038,24.040050,0.0005,1.316
1094.00,7.791821,24.92957,0.000037,24.040265,0.0006,1.316
1096.00,7.792126,24.92968,0.000038,24.040497,0.0005,1.316
1098.00,7.792529,24.92860,0.000039,24.039726,0.0005,1.316
1100.00,7.792891,24.92904,0.000038,24.040781,0.0005,1.316
1102.00,7.793163,24.92969,0.000038,24.040126,0.0005,1.316
1104.00,7.792542,24.92867,0.000038,24.040686,0.0005,1.316
1106.00,7.791806,24.92916,0.000038,24.040290,0.0006,1.316
1108.00,7.791475,24.92949,0.000039,24.040019,0.0005,1.316
1110.00,7.790852,24.92949,0.000038,24.039748,0.0005,1.316
1112.00,7.790710,24.92985,0.000038,24.040859,0.0005,1.316
1114.00,7.791045,24.92957,0.000038,24.040246,0.0005,1.316
1116.00,7.791571,24.92934,0.000039,24.039757,0.0005,1.316
1118.00,7.790559,24.93021,0.000039,24.040714,0.0005,1.316
1120.00,7.790042,24.93115,0.000039,24.040521,0.0005,1.316
1122.00,7.790146,24.93019,0.000039,24.040163,0.0005,1.317
1124.00,7.790230,24.92963,0.000039,24.040143,0.0005,1.316
1126.00,7.788428,24.92931,0.000039,24.040297,0.0005,1.316
1128.00,7.787749,24.92875,0.000039,24.039955,0.0005,1.316
1130.00,7.787867,24.92963,0.000038,24.040272,0.0005,1.316
1132.00,7.788317,24.92930,0.000039,24.039994,0.0005,1.316
1134.00,7.788192,24.92950,0.000038,24.040721,0.0005,1.317
1136.00,7.788407,24.92925,0.000039,24.040448,0.0005,1.317
1138.00,7.788393,24.92861,0.000039,24.040270,0.0005,1.317
1140.00,7.788511,24.92819,0.000039,24.039903,0.0005,1.316
1142.00,7.787488,24.92871,0.000038,24.040239,0.0005,1.317
1144.00,7.786752,24.92830,0.000038,24.040026,0.0005,1.317
1146.00,7.787160,24.92765,0.000040,24.040143,0.0006,1.316
1148.00,7.787086,24.92757,0.000040,24.039761,0.0005,1.316
1150.00,7.786046,24.92777,0.000041,24.039419,0.0005,1.316
1152.00,7.785813,24.92892,0.000039,24.040006,0.0005,1.316
1154.00,7.785943,24.92890,0.000038,24.040579,0.0005,1.316
1156.00,7.785578,24.92884,0.000039,24.040323,0.0005,1.316
1158.00,7.784892,24.92885,0.000039,24.039772,0.0005,1.316
1160.00,7.784696,24.92822,0.000040,24.040339,0.0005,1.316
1162.00,7.785154,24.92902,0.000040,24.039335,0.0005,1.316
1164.00,7.785882,24.92989,0.000039,24.040655,0.0005,1.317
1166.00,7.785016,24.92913,0.000038,24.040388,0.0005,1.317
1168.00,7.785096,24.92981,0.000038,24.040206,0.0005,1.316
1170.00,7.784910,24.93087,0.000038,24.039815,0.0005,1.317
1172.00,7.784177,24.93060,0.000039,24.040064,0.0005,1.316
1174.00,7.783929,24.93076,0.000036,24.039417,0.0005,1.317
1176.00,7.783850,24.93034,0.000037,24.039972,0.0005,1.317
1178.00,7.784561,24.92984,0.000038,24.040575,0.0005,1.316
1180.00,7.784724,24.93141,0.000039,24.039766,0.0005,1.316
1182.00,7.784653,24.93175,0.000038,24.040152,0.0005,1.316
1184.00,7.783710,24.93133,0.000040,24.040445,0.0005,1.316
1186.00,7.782871,24.93142,0.000040,24.039454,0.0006,1.316
1188.00,7.783105,24.93135,0.000040,24.041165,0.0005,1.316
1190.00,7.783239,24.93202,0.000038,24.039977,0.0005,1.316
1192.00,7.783180,24.93112,0.000038,24.039912,0.0005,1.316
1194.00,7.782678,24.93054,0.000038,24.039539,0.0005,1.317
1196.00,7.782307,24.93031,0.000038,24.040357,0.0005,1.317
1198.00,7.781665,24.93036,0.000038,24.040295,0.0005,1.317
1200.00,7.780895,24.93094,0.000038,24.039790,0.0005,1.317
1202.00,7.780755,24.93184,0.000038,24.039799,0.0005,1.317
@2,12.0000,24.0
1204.00,7.780655,24.93244,0.000040,24.039972,0.0005,1.316
1206.00,7.777808,24.93070,0.000040,24.040166,0.0006,1.316
1208.00,7.769424,24.93069,0.000040,24.040088,0.0006,1.316
1210.00,7.755190,24.93063,0.000040,24.039779,0.0005,1.316
1212.00,7.729042,24.92951,0.000039,24.040079,0.0006,1.316
1214.00,7.696990,24.93017,0.000040,24.039892,0.0006,1.316
1216.00,7.668818,24.93097,0.000039,24.040497,0.0005,1.317
1218.00,7.644062,24.93062,0.000037,24.040612,0.0005,1.318
1220.00,7.622388,24.92977,0.000037,24.040172,0.0006,1.318
1222.00,7.603227,24.93018,0.000038,24.040165,0.0005,1.318
1224.00,7.587132,24.93084,0.000037,24.040357,0.0005,1.318
1226.00,7.575382,24.93017,0.000037,24.040441,0.0005,1.318
1228.00,7.568608,24.92963,0.000037,24.039595,0.0005,1.318
1230.00,7.572063,24.92885,0.000037,24.039941,0.0005,1.318
1232.00,7.590495,24.92919,0.000037,24.040335,0.0005,1.319
1234.00,7.621333,24.92992,0.000036,24.040392,0.0005,1.319
1236.00,7.650582,24.92944,0.000037,24.040163,0.0005,1.318
1238.00,7.669830,24.92974,0.000040,24.040443,0.0005,1.317
1240.00,7.683748,24.92930,0.000038,24.040270,0.0005,1.317
1242.00,7.695830,24.92921,0.000039,24.040435,0.0005,1.317
1244.00,7.708795,24.93060,0.000038,24.040401,0.0005,1.317
1246.00,7.720754,24.93051,0.000039,24.041005,0.0006,1.317
1248.00,7.730336,24.93022,0.000039,24.040503,0.0006,1.317
1250.00,7.738546,24.92958,0.000039,24.039543,0.0005,1.317
1252.00,7.744129,24.92910,0.000038,24.039570,0.0005,1.318
1254.00,7.747637,24.92911,0.000038,24.039921,0.0005,1.317
1256.00,7.750550,24.92837,0.000039,24.040059,0.0005,1.317
1258.00,7.753080,24.92853,0.000039,24.040823,0.0005,1.317
1260.00,7.753520,24.92931,0.000038,24.040834,0.0005,1.317
1262.00,7.754474,24.92943,0.000039,24.039997,0.0006,1.317
1264.00,7.756227,24.92880,0.000040,24.040195,0.0006,1.317
1266.00,7.757114,24.92909,0.000038,24.039752,0.0005,1.317
1268.00,7.756771,24.92961,0.000039,24.039797,0.0005,1.317
1270.00,7.755707,24.92895,0.000041,24.040399,0.0005,1.317
1272.00,7.755745,24.92864,0.000040,24.040557,0.0006,1.318
1274.00,7.755691,24.92796,0.000039,24.039995,0.0005,1.318
1276.00,7.756158,24.92798,0.000038,24.040072,0.0005,1.318
1278.00,7.756973,24.92883,0.000039,24.039781,0.0005,1.317
1280.00,7.757388,24.92920,0.000039,24.039924,0.0005,1.317
1282.00,7.759901,24.92793,0.000040,24.040674,0.0006,1.317
1284.00,7.761752,24.92899,0.000039,24.040570,0.0005,1.318
1286.00,7.762910,24.92931,0.000039,24.040146,0.0005,1.317
1288.00,7.764621,24.92782,0.000038,24.040501,0.0005,1.317
1290.00,7.765643,24.92886,0.000040,24.040154,0.0006,1.317
1292.00,7.767016,24.92926,0.000040,24.040706,0.0005,1.318
1294.00,7.768999,24.92924,0.000039,24.040865,0.0005,1.317
1296.00,7.770739,24.92968,0.000039,24.040825,0.0005,1.317
1298.00,7.771023,24.92908,0.000039,24.040206,0.0005,1.317
1300.00,7.771446,24.92895,0.000039,24.040192,0.0005,1.317
1302.00,7.771742,24.92844,0.000038,24.040205,0.0005,1.317
1304.00,7.773386,24.92828,0.000039,24.039881,0.0005,1.317
1306.00,7.774248,24.92898,0.000039,24.040639,0.0005,1.317
1308.00,7.774131,24.92810,0.000039,24.040997,0.0005,1.317
1310.00,7.773697,24.92826,0.000040,24.040463,0.0005,1.317
1312.00,7.773660,24.92854,0.000039,24.040737,0.0005,1.318
1314.00,7.773116,24.92820,0.000039,24.040352,0.0005,1.317
1316.00,7.772391,24.92850,0.000040,24.039872,0.0005,1.317
1318.00,7.772026,24.92850,0.000039,24.040406,0.0005,1.318
1320.00,7.772180,24.92861,0.000039,24.040274,0.0005,1.318
1322.00,7.771675,24.92822,0.000039,24.040306,0.0005,1.317
1324.00,7.770142,24.92864,0.000038,24.040235,0.0005,1.318
1326.00,7.768812,24.92899,0.000037,24.039957,0.0005,1.318
1328.00,7.767787,24.92950,0.000040,24.040788,0.0005,1.317
1330.00,7.767503,24.92943,0.000039,24.040168,0.0005,1.318
1332.00,7.767360,24.92927,0.000039,24.040206,0.0005,1.318
1334.00,7.767131,24.92897,0.000039,24.040335,0.0006,1.318
1336.00,7.766259,24.92943,0.000039,24.039788,0.0006,1.318
1338.00,7.767044,24.92916,0.000039,24.039726,0.0005,1.317
1340.00,7.767172,24.92831,0.000039,24.040457,0.0005,1.317
1342.00,7.766798,24.92741,0.000038,24.040612,0.0005,1.318
1344.00,7.766808,24.92676,0.000038,24.040037,0.0005,1.317
1346.00,7.767109,24.92821,0.000039,24.040559,0.0005,1.317
1348.00,7.767459,24.92810,0.000040,24.040570,0.0005,1.318
1350.00,7.767898,24.92783,0.000039,24.040585,0.0005,1.318
1352.00,7.767881,24.92883,0.000039,24.040848,0.0006,1.318
1354.00,7.767107,24.92842,0.000039,24.039739,0.0005,1.318
1356.00,7.766622,24.92748,0.000039,24.041134,0.0005,1.317
1358.00,7.768076,24.92798,0.000039,24.040386,0.0005,1.317
1360.00,7.768754,24.92839,0.000039,24.039703,0.0005,1.317
1362.00,7.768183,24.92845,0.000039,24.040405,0.0005,1.317
1364.00,7.767114,24.92819,0.000038,24.040048,0.0005,1.318
1366.00,7.767504,24.92818,0.000038,24.040645,0.0005,1.318
1368.00,7.768157,24.92753,0.000038,24.041572,0.0006,1.318
1370.00,7.767695,24.92812,0.000039,24.040190,0.0005,1.318
1372.00,7.767299,24.92811,0.000038,24.040165,0.0006,1.318
1374.00,7.767215,24.92845,0.000038,24.040370,0.0005,1.318
1376.00,7.767634,24.92819,0.000039,24.040583,0.0005,1.318
1378.00,7.767179,24.92794,0.000040,24.040823,0.0005,1.318
1380.00,7.766230,24.92787,0.000039,24.040532,0.0005,1.317
1382.00,7.766259,24.92944,0.000038,24.039834,0.0005,1.318
1384.00,7.767313,24.92985,0.000038,24.040332,0.0006,1.318
1386.00,7.767359,24.92933,0.000037,24.040608,0.0005,1.319
1388.00,7.765773,24.92890,0.000038,24.040126,0.0005,1.318
1390.00,7.765976,24.92904,0.000038,24.040532,0.0005,1.318
1392.00,7.765891,24.92958,0.000038,24.040259,0.0005,1.318
1394.00,7.764966,24.92932,0.000038,24.040252,0.0005,1.318
1396.00,7.764590,24.92839,0.000039,24.040054,0.0005,1.318
1398.00,7.763516,24.92872,0.000039,24.040723,0.0005,1.318
1400.00,7.764132,24.92920,0.000039,24.041674,0.0005,1.318
1402.00,7.763948,24.92779,0.000038,24.041141,0.0005,1.318
1404.00,7.764493,24.92919,0.000039,24.040228,0.0005,1.318
1406.00,7.764040,24.92938,0.000039,24.040115,0.0005,1.318
1408.00,7.763767,24.92931,0.000039,24.039895,0.0005,1.318
1410.00,7.763427,24.92936,0.000040,24.040099,0.0006,1.318
1412.00,7.762419,24.92921,0.000039,24.040132,0.0005,1.317
1414.00,7.761916,24.92955,0.000039,24.040821,0.0005,1.318
1416.00,7.761211,24.93039,0.000038,24.041401,0.0005,1.318
1418.00,7.761534,24.92930,0.000039,24.040425,0.0005,1.318
1420.00,7.761152,24.92889,0.000039,24.040130,0.0005,1.318
1422.00,7.761073,24.92944,0.000040,24.040594,0.0005,1.317
1424.00,7.760692,24.92874,0.000040,24.039939,0.0005,1.318
1426.00,7.760403,24.92889,0.000039,24.040570,0.0005,1.318
1428.00,7.760363,24.92827,0.000039,24.040665,0.0005,1.318
1430.00,7.760111,24.92854,0.000039,24.039608,0.0005,1.318
1432.00,7.759965,24.92826,0.000040,24.040995,0.0006,1.317
1434.00,7.759736,24.92809,0.000039,24.040845,0.0006,1.318
1436.00,7.759049,24.92907,0.000039,24.040239,0.0005,1.318
1438.00,7.758351,24.92948,0.000039,24.040199,0.0006,1.317
1440.00,7.757258,24.92980,0.000039,24.040375,0.0006,1.318
1442.00,7.755990,24.92914,0.000040,24.040588,0.0005,1.318
1444.00,7.756602,24.92802,0.000040,24.040377,0.0006,1.318
1446.00,7.756917,24.92930,0.000039,24.040952,0.0005,1.319
1448.00,7.756514,24.92932,0.000038,24.040434,0.0006,1.318
1450.00,7.756978,24.92981,0.000039,24.040214,0.0006,1.318
1452.00,7.756846,24.92882,0.000039,24.040070,0.0005,1.318
1454.00,7.755846,24.92895,0.000039,24.040323,0.0006,1.318
1456.00,7.756269,24.92959,0.000039,24.040532,0.0006,1.318
1458.00,7.756602,24.92862,0.000040,24.040148,0.0005,1.318
1460.00,7.756305,24.92794,0.000040,24.040157,0.0005,1.318
1462.00,7.757438,24.92811,0.000040,24.040905,0.0006,1.318
1464.00,7.756463,24.92780,0.000039,24.040785,0.0005,1.318
1466.00,7.754792,24.92904,0.000039,24.040879,0.0005,1.318
1468.00,7.753943,24.92973,0.000040,24.041081,0.0005,1.318
1470.00,7.752946,24.92877,0.000038,24.040786,0.0005,1.317
1472.00,7.752465,24.92791,0.000039,24.040277,0.0006,1.318
1474.00,7.751905,24.92847,0.000039,24.039946,0.0006,1.318
1476.00,7.752648,24.92854,0.000039,24.040517,0.0005,1.318
1478.00,7.753510,24.92916,0.000038,24.040017,0.0005,1.319
1480.00,7.752512,24.92855,0.000038,24.040897,0.0005,1.318
1482.00,7.753276,24.92856,0.000039,24.041095,0.0005,1.318
1484.00,7.752770,24.92961,0.000039,24.040652,0.0005,1.318
1486.00,7.751652,24.93025,0.000039,24.040495,0.0005,1.318
1488.00,7.752163,24.92951,0.000039,24.040737,0.0005,1.318
1490.00,7.752671,24.92840,0.000039,24.040432,0.0005,1.318
1492.00,7.752949,24.92838,0.000039,24.041610,0.0006,1.318
1494.00,7.752069,24.92876,0.000039,24.040548,0.0006,1.318
1496.00,7.751719,24.92856,0.000039,24.040328,0.0005,1.317
1498.00,7.751236,24.92869,0.000040,24.040899,0.0005,1.318
1500.00,7.749848,24.92781,0.000038,24.040410,0.0005,1.318
1502.00,7.749574,24.92922,0.000038,24.041072,0.0005,1.318
1504.00,7.749576,24.92970,0.000038,24.040790,0.0005,1.318
1506.00,7.748822,24.92937,0.000037,24.039895,0.0005,1.318
1508.00,7.749230,24.92870,0.000039,24.040650,0.0005,1.318
1510.00,7.749685,24.92904,0.000039,24.040519,0.0005,1.318
1512.00,7.749695,24.92897,0.000038,24.040372,0.0005,1.319
1514.00,7.749253,24.92898,0.000037,24.040786,0.0005,1.318
1516.00,7.748456,24.92971,0.000037,24.040439,0.0005,1.319
1518.00,7.748599,24.93027,0.000037,24.039743,0.0005,1.318
1520.00,7.747207,24.93003,0.000038,24.040703,0.0005,1.318
1522.00,7.747384,24.92986,0.000039,24.040097,0.0005,1.318
1524.00,7.748279,24.92926,0.000038,24.040346,0.0005,1.318
1526.00,7.748014,24.92922,0.000039,24.040299,0.0005,1.319
1528.00,7.748452,24.92956,0.000038,24.040077,0.0005,1.318
1530.00,7.748062,24.93023,0.000039,24.040432,0.0005,1.318
1532.00,7.747079,24.92906,0.000039,24.039919,0.0005,1.318
1534.00,7.747340,24.92903,0.000039,24.040375,0.0005,1.319
1536.00,7.747189,24.92989,0.000037,24.040515,0.0005,1.319
1538.00,7.746496,24.92991,0.000038,24.040834,0.0005,1.318
1540.00,7.745550,24.92976,0.000040,24.040715,0.0006,1.318
1542.00,7.746064,24.93031,0.000038,24.041316,0.0005,1.319
1544.00,7.746134,24.93178,0.000038,24.040363,0.0005,1.318
1546.00,7.745905,24.93095,0.000038,24.041094,0.0005,1.318
1548.00,7.745529,24.92985,0.000038,24.039943,0.0006,1.318
1550.00,7.745405,24.92991,0.000038,24.039812,0.0006,1.319
1552.00,7.745563,24.92858,0.000038,24.040541,0.0005,1.318
1554.00,7.745483,24.92843,0.000038,24.040714,0.0005,1.318
1556.00,7.745367,24.92869,0.000038,24.040586,0.0005,1.318
1558.00,7.745024,24.92925,0.000039,24.040819,0.0005,1.318
1560.00,7.744939,24.92935,0.000039,24.041186,0.0006,1.319
1562.00,7.744500,24.92963,0.000038,24.040494,0.0006,1.319
1564.00,7.744129,24.93017,0.000038,24.040470,0.0005,1.318
1566.00,7.743682,24.93003,0.000039,24.039897,0.0005,1.318
1568.00,7.744066,24.92968,0.000040,24.040239,0.0005,1.317
1570.00,7.744933,24.92915,0.000040,24.040099,0.0005,1.318
1572.00,7.744172,24.92879,0.000038,24.040714,0.0005,1.318
1574.00,7.743064,24.92830,0.000038,24.040739,0.0005,1.319
1576.00,7.743261,24.92819,0.000037,24.040888,0.0005,1.318
1578.00,7.742836,24.92806,0.000039,24.040786,0.0006,1.318
1580.00,7.742970,24.92926,0.000038,24.040119,0.0005,1.318
1582.00,7.742798,24.92917,0.000040,24.040228,0.0005,1.317
1584.00,7.742140,24.92900,0.000040,24.039921,0.0005,1.318
1586.00,7.741657,24.93000,0.000038,24.040761,0.0005,1.318
1588.00,7.741212,24.92966,0.000039,24.041341,0.0005,1.318
1590.00,7.740567,24.92967,0.000041,24.040988,0.0005,1.317
1592.00,7.740045,24.92954,0.000039,24.040004,0.0005,1.318
1594.00,7.740211,24.92947,0.000039,24.040166,0.0005,1.318
1596.00,7.740323,24.93010,0.000039,24.040281,0.0005,1.318
1598.00,7.740505,24.92963,0.000038,24.040394,0.0005,1.318
1600.00,7.740949,24.92999,0.000039,24.040497,0.0005,1.318
1602.00,7.740349,24.93018,0.000036,24.040397,0.0005,1.318
1604.00,7.740248,24.93020,0.000038,24.041001,0.0005,1.318
1606.00,7.740563,24.92982,0.000038,24.041412,0.0005,1.317
1608.00,7.740507,24.93034,0.000039,24.040806,0.0005,1.318
1610.00,7.740001,24.93067,0.000038,24.039534,0.0005,1.319
1612.00,7.740173,24.93050,0.000038,24.040343,0.0005,1.319
1614.00,7.740119,24.92973,0.000038,24.040966,0.0005,1.319
1616.00,7.739967,24.92983,0.000038,24.040379,0.0005,1.318
1618.00,7.740616,24.92965,0.000037,24.040608,0.0005,1.318
1620.00,7.740335,24.92936,0.000039,24.040290,0.0005,1.318
1622.00,7.738779,24.92967,0.000038,24.041119,0.0005,1.318
1624.00,7.737336,24.92988,0.000039,24.040677,0.0005,1.318
1626.00,7.737008,24.92916,0.000039,24.039932,0.0005,1.318
1628.00,7.736951,24.92938,0.000038,24.040514,0.0005,1.318
1630.00,7.737337,24.92814,0.000039,24.040690,0.0005,1.319
1632.00,7.736590,24.92791,0.000038,24.040110,0.0005,1.319
1634.00,7.737428,24.92768,0.000039,24.040252,0.0005,1.318
1636.00,7.737649,24.92776,0.000038,24.039690,0.0005,1.319
1638.00,7.737569,24.92872,0.000038,24.041114,0.0005,1.318
1640.00,7.737410,24.92853,0.000037,24.040915,0.0005,1.319
1642.00,7.736363,24.92961,0.000040,24.040428,0.0005,1.319
1644.00,7.736749,24.92913,0.000038,24.040510,0.0006,1.318
1646.00,7.737083,24.92852,0.000038,24.040181,0.0006,1.318
1648.00,7.737285,24.92839,0.000038,24.040481,0.0005,1.319
1650.00,7.736960,24.92886,0.000038,24.040686,0.0006,1.318
1652.00,7.735988,24.92938,0.000039,24.040261,0.0005,1.318
1654.00,7.735712,24.93037,0.000039,24.040165,0.0005,1.318
1656.00,7.736585,24.93105,0.000038,24.040499,0.0005,1.318
1658.00,7.736649,24.93082,0.000038,24.040868,0.0005,1.318
1660.00,7.735800,24.93052,0.000038,24.039861,0.0005,1.319
1662.00,7.735336,24.93002,0.000039,24.040577,0.0005,1.319
1664.00,7.735768,24.93008,0.000038,24.039704,0.0005,1.319
1666.00,7.736105,24.92963,0.000039,24.040819,0.0005,1.318
1668.00,7.735533,24.93050,0.000039,24.041146,0.0006,1.319
1670.00,7.735004,24.93080,0.000038,24.040739,0.0005,1.318
1672.00,7.735077,24.93084,0.000037,24.040325,0.0005,1.319
1674.00,7.735088,24.93099,0.000039,24.039657,0.0006,1.319
1676.00,7.734871,24.93006,0.000039,24.040535,0.0006,1.319
1678.00,7.734179,24.92953,0.000038,24.041045,0.0005,1.319
1680.00,7.733587,24.92902,0.000039,24.039923,0.0005,1.319
1682.00,7.733359,24.92871,0.000038,24.040152,0.0005,1.319
1684.00,7.733700,24.92973,0.000039,24.040495,0.0005,1.318
1686.00,7.733233,24.92972,0.000040,24.040103,0.0005,1.318
1688.00,7.734189,24.92934,0.000039,24.040421,0.0005,1.318
1690.00,7.734653,24.92942,0.000039,24.040617,0.0005,1.319
1692.00,7.734813,24.92903,0.000039,24.039757,0.0005,1.318
1694.00,7.734200,24.92822,0.000039,24.041041,0.0005,1.318
1696.00,7.733688,24.92842,0.000039,24.041086,0.0005,1.318
1698.00,7.732957,24.92870,0.000039,24.040290,0.0005,1.318
1700.00,7.732832,24.92914,0.000038,24.040519,0.0005,1.318
1702.00,7.732752,24.92875,0.000038,24.040281,0.0005,1.318
1704.00,7.732004,24.92789,0.000036,24.040034,0.0005,1.319
1706.00,7.731311,24.92850,0.000038,24.040050,0.0005,1.319
1708.00,7.730935,24.92904,0.000039,24.041030,0.0005,1.318
1710.00,7.731314,24.92975,0.000038,24.041137,0.0005,1.318
1712.00,7.732177,24.92945,0.000038,24.040194,0.0005,1.319
1714.00,7.731932,24.92899,0.000039,24.040815,0.0005,1.318
1716.00,7.731657,24.92982,0.000039,24.040270,0.0005,1.318
1718.00,7.731795,24.93075,0.000039,24.040515,0.0005,1.318
1720.00,7.731551,24.93082,0.000038,24.040295,0.0005,1.319
1722.00,7.731591,24.93004,0.000038,24.039868,0.0005,1.319
1724.00,7.731472,24.93091,0.000039,24.040452,0.0005,1.318
1726.00,7.730763,24.93151,0.000039,24.040237,0.0005,1.318
1728.00,7.730132,24.93158,0.000038,24.040352,0.0005,1.318
1730.00,7.730165,24.93214,0.000038,24.040417,0.0005,1.318
1732.00,7.729756,24.93176,0.000037,24.039697,0.0005,1.318
1734.00,7.730253,24.93177,0.000039,24.040632,0.0005,1.318
1736.00,7.729481,24.93086,0.000038,24.040426,0.0005,1.318
1738.00,7.728632,24.93111,0.000038,24.040123,0.0005,1.319
1740.00,7.729100,24.93082,0.000037,24.040006,0.0005,1.318
1742.00,7.729252,24.93054,0.000039,24.040186,0.0005,1.318
1744.00,7.729217,24.92997,0.000039,24.040577,0.0005,1.318
1746.00,7.729524,24.92932,0.000038,24.040583,0.0005,1.318
1748.00,7.729768,24.92987,0.000039,24.040685,0.0005,1.318
1750.00,7.729850,24.93026,0.000039,24.040399,0.0005,1.318
1752.00,7.729288,24.93081,0.000037,24.040228,0.0005,1.318
1754.00,7.728596,24.93085,0.000038,24.040301,0.0005,1.318
1756.00,7.728430,24.93083,0.000039,24.039894,0.0005,1.318
1758.00,7.727702,24.93066,0.000039,24.040115,0.0005,1.317
1760.00,7.728243,24.92966,0.000039,24.040363,0.0005,1.317
1762.00,7.727750,24.92879,0.000038,24.040301,0.0005,1.317
1764.00,7.727541,24.92825,0.000038,24.039790,0.0005,1.317
1766.00,7.727479,24.92903,0.000039,24.040897,0.0005,1.317
1768.00,7.727351,24.92890,0.000039,24.040508,0.0005,1.317
1770.00,7.727876,24.92856,0.000039,24.039924,0.0005,1.318
1772.00,7.727945,24.92872,0.000039,24.040579,0.0005,1.318
1774.00,7.728965,24.92903,0.000039,24.040428,0.0005,1.318
1776.00,7.728075,24.92860,0.000038,24.040321,0.0005,1.318
1778.00,7.727107,24.92825,0.000036,24.040557,0.0005,1.318
1780.00,7.726248,24.92894,0.000037,24.040932,0.0006,1.318
1782.00,7.726528,24.92952,0.000039,24.040086,0.0005,1.318
1784.00,7.727158,24.92948,0.000038,24.040566,0.0005,1.318
1786.00,7.726596,24.92943,0.000038,24.040035,0.0005,1.318
1788.00,7.725955,24.92943,0.000037,24.040354,0.0005,1.318
1790.00,7.726415,24.92806,0.000039,24.039563,0.0004,1.317
1792.00,7.727460,24.92821,0.000038,24.040063,0.0005,1.317
1794.00,7.726719,24.92804,0.000039,24.040405,0.0005,1.317
1796.00,7.726228,24.92817,0.000038,24.040434,0.0005,1.318
1798.00,7.726660,24.92786,0.000039,24.040126,0.0005,1.318
1800.00,7.726192,24.92857,0.000038,24.040321,0.0005,1.318
1802.00,7.725555,24.92881,0.000038,24.040068,0.0005,1.317
@3,12.0000,24.0
1804.00,7.723812,24.92724,0.000037,24.040063,0.0005,1.317
1806.00,7.716856,24.92773,0.000038,24.039783,0.0005,1.317
1808.00,7.704415,24.92871,0.000039,24.039803,0.0005,1.317
1810.00,7.680410,24.92923,0.000039,24.040210,0.0005,1.317
1812.00,7.651619,24.92896,0.000039,24.040046,0.0005,1.317
1814.00,7.629681,24.92866,0.000041,24.040565,0.0005,1.318
1816.00,7.613837,24.92823,0.000039,24.040372,0.0005,1.318
1818.00,7.600422,24.92846,0.000037,24.040795,0.0005,1.318
1820.00,7.588243,24.92814,0.000037,24.040312,0.0005,1.318
1822.00,7.577541,24.92715,0.000036,24.039764,0.0005,1.319
1824.00,7.569399,24.92770,0.000037,24.040095,0.0005,1.319
1826.00,7.563944,24.92816,0.000037,24.040608,0.0005,1.319
1828.00,7.560721,24.92894,0.000036,24.040523,0.0005,1.319
1830.00,7.564800,24.92892,0.000036,24.040479,0.0005,1.319
1832.00,7.579286,24.92926,0.000036,24.040246,0.0005,1.319
1834.00,7.605161,24.92891,0.000036,24.040883,0.0005,1.319
1836.00,7.629900,24.92836,0.000037,24.040030,0.0005,1.318
1838.00,7.646505,24.92855,0.000037,24.039672,0.0005,1.318
1840.00,7.657952,24.92923,0.000039,24.040059,0.0005,1.318
1842.00,7.668849,24.92990,0.000039,24.039406,0.0005,1.318
1844.00,7.678856,24.92942,0.000039,24.040885,0.0004,1.317
1846.00,7.689097,24.92944,0.000040,24.040681,0.0004,1.317
1848.00,7.697055,24.92859,0.000040,24.039683,0.0004,1.318
1850.00,7.703462,24.92989,0.000038,24.040341,0.0005,1.318
1852.00,7.707645,24.92973,0.000038,24.040374,0.0005,1.317
1854.00,7.709056,24.92940,0.000039,24.039817,0.0004,1.317
1856.00,7.710289,24.92905,0.000037,24.039979,0.0004,1.318
1858.00,7.710838,24.92937,0.000038,24.039668,0.0005,1.317
1860.00,7.711427,24.92916,0.000038,24.039286,0.0005,1.317
1862.00,7.711052,24.92801,0.000038,24.040232,0.0005,1.318
1864.00,7.709470,24.92818,0.000038,24.039986,0.0005,1.317
1866.00,7.709236,24.92840,0.000038,24.040225,0.0005,1.317
1868.00,7.709363,24.92778,0.000038,24.040474,0.0005,1.317
1870.00,7.709385,24.92788,0.000038,24.040037,0.0005,1.316
1872.00,7.709209,24.92869,0.000038,24.040363,0.0005,1.316
1874.00,7.707762,24.92815,0.000038,24.039617,0.0005,1.316
1876.00,7.706848,24.92959,0.000038,24.042028,0.0004,1.317
1878.00,7.707193,24.92941,0.000038,24.041108,0.0005,1.317
1880.00,7.707153,24.92788,0.000038,24.040605,0.0005,1.317
1882.00,7.708364,24.92746,0.000037,24.040250,0.0005,1.317
1884.00,7.710157,24.92775,0.000037,24.040392,0.0005,1.317
1886.00,7.711798,24.92821,0.000038,24.040854,0.0004,1.316
1888.00,7.712481,24.92824,0.000039,24.040068,0.0005,1.317
1890.00,7.714221,24.92844,0.000038,24.039248,0.0005,1.317
1892.00,7.715831,24.92747,0.000039,24.039988,0.0005,1.317
1894.00,7.717927,24.92774,0.000036,24.040503,0.0005,1.317
1896.00,7.719471,24.92837,0.000038,24.040648,0.0005,1.317
1898.00,7.720357,24.92721,0.000039,24.041006,0.0005,1.317
1900.00,7.721415,24.92659,0.000041,24.039543,0.0005,1.317
1902.00,7.721673,24.92597,0.000038,24.040206,0.0005,1.317
1904.00,7.722443,24.92792,0.000037,24.039986,0.0005,1.316
1906.00,7.722904,24.92858,0.000038,24.040032,0.0005,1.317
1908.00,7.723227,24.92858,0.000037,24.040095,0.0005,1.316
1910.00,7.723376,24.92897,0.000037,24.040285,0.0005,1.317
1912.00,7.723123,24.92853,0.000038,24.040519,0.0005,1.316
1914.00,7.724128,24.92821,0.000037,24.040132,0.0005,1.317
1916.00,7.724499,24.92859,0.000037,24.039619,0.0005,1.317
1918.00,7.723246,24.93006,0.000039,24.040830,0.0005,1.316
1920.00,7.722687,24.92840,0.000039,24.040650,0.0005,1.316
1922.00,7.723268,24.92943,0.000039,24.040199,0.0005,1.316
1924.00,7.723695,24.92867,0.000039,24.039890,0.0005,1.316
1926.00,7.722265,24.92833,0.000040,24.040754,0.0005,1.316
1928.00,7.722268,24.92836,0.000039,24.039670,0.0005,1.316
1930.00,7.722937,24.92776,0.000038,24.040263,0.0005,1.317
1932.00,7.722044,24.92893,0.000038,24.040410,0.0005,1.316
1934.00,7.721316,24.92817,0.000038,24.039763,0.0005,1.316
1936.00,7.721862,24.92888,0.000038,24.039710,0.0005,1.316
1938.00,7.721378,24.92835,0.000039,24.040235,0.0005,1.316
1940.00,7.720691,24.92909,0.000038,24.039703,0.0005,1.316
1942.00,7.720376,24.92791,0.000039,24.040366,0.0005,1.315
1944.00,7.719817,24.92786,0.000038,24.040325,0.0005,1.316
1946.00,7.720379,24.92763,0.000039,24.040072,0.0005,1.316
1948.00,7.721847,24.92710,0.000040,24.039564,0.0005,1.316
1950.00,7.720728,24.92801,0.000039,24.040786,0.0005,1.316
1952.00,7.720184,24.92918,0.000039,24.040115,0.0005,1.316
1954.00,7.721318,24.92834,0.000039,24.040194,0.0005,1.315
1956.00,7.721866,24.92836,0.000039,24.039868,0.0005,1.316
1958.00,7.720860,24.92851,0.000038,24.040185,0.0005,1.316
1960.00,7.720212,24.92752,0.000038,24.040557,0.0005,1.315
1962.00,7.720354,24.92756,0.000037,24.040523,0.0005,1.316
1964.00,7.720069,24.92758,0.000039,24.040225,0.0005,1.315
1966.00,7.720603,24.92852,0.000038,24.040105,0.0005,1.315
1968.00,7.720407,24.92868,0.000039,24.040501,0.0005,1.315
1970.00,7.720322,24.92875,0.000038,24.040197,0.0005,1.316
1972.00,7.721651,24.92862,0.000038,24.039612,0.0005,1.316
1974.00,7.721844,24.92779,0.000038,24.039528,0.0005,1.315
1976.00,7.721517,24.92852,0.000037,24.040748,0.0005,1.316
1978.00,7.721885,24.92949,0.000038,24.040937,0.0005,1.316
1980.00,7.721164,24.92870,0.000037,24.040017,0.0005,1.316
1982.00,7.720794,24.92884,0.000039,24.040526,0.0005,1.315
1984.00,7.720456,24.92922,0.000038,24.041146,0.0005,1.315
1986.00,7.720862,24.92987,0.000038,24.040657,0.0005,1.315
1988.00,7.720093,24.92942,0.000039,24.040257,0.0005,1.315
1990.00,7.720453,24.92942,0.000038,24.040157,0.0005,1.315
1992.00,7.720419,24.92930,0.000038,24.041501,0.0004,1.315
1994.00,7.719762,24.92795,0.000038,24.040630,0.0005,1.316
1996.00,7.718942,24.92772,0.000039,24.039501,0.0004,1.316
1998.00,7.719196,24.92912,0.000038,24.039586,0.0005,1.315
2000.00,7.719829,24.92864,0.000038,24.040119,0.0005,1.315
2002.00,7.719713,24.92888,0.000037,24.040290,0.0006,1.315
2004.00,7.718242,24.92821,0.000040,24.039804,0.0005,1.316
2006.00,7.717780,24.92937,0.000037,24.039675,0.0005,1.315
2008.00,7.718032,24.92903,0.000037,24.040195,0.0005,1.315
2010.00,7.717781,24.92991,0.000037,24.039944,0.0005,1.315
2012.00,7.718352,24.93030,0.000037,24.040021,0.0005,1.315
2014.00,7.717835,24.93012,0.000037,24.040208,0.0004,1.316
2016.00,7.717545,24.93031,0.000037,24.039957,0.0005,1.315
2018.00,7.716902,24.93029,0.000038,24.039414,0.0005,1.315
2020.00,7.716010,24.93173,0.000038,24.039921,0.0005,1.315
2022.00,7.716347,24.93129,0.000038,24.040290,0.0004,1.315
2024.00,7.716330,24.93101,0.000037,24.040155,0.0004,1.315
2026.00,7.715809,24.93241,0.000037,24.039754,0.0005,1.315
2028.00,7.715137,24.93123,0.000038,24.039559,0.0005,1.315
2030.00,7.715121,24.93116,0.000038,24.040061,0.0005,1.315
2032.00,7.714893,24.93174,0.000038,24.039964,0.0005,1.315
2034.00,7.715800,24.93173,0.000038,24.040395,0.0005,1.316
2036.00,7.714914,24.93133,0.000036,24.040077,0.0004,1.316
2038.00,7.714166,24.93040,0.000036,24.040024,0.0005,1.315
2040.00,7.715062,24.92955,0.000036,24.040314,0.0005,1.315
2042.00,7.715066,24.93025,0.000037,24.040023,0.0004,1.315
2044.00,7.714314,24.93054,0.000038,24.040374,0.0005,1.315
2046.00,7.714123,24.93006,0.000039,24.040570,0.0005,1.314
2048.00,7.713702,24.92963,0.000039,24.040441,0.0005,1.315
2050.00,7.714705,24.92978,0.000038,24.039739,0.0005,1.315
2052.00,7.714036,24.93058,0.000037,24.039679,0.0005,1.315
2054.00,7.712579,24.93109,0.000038,24.040370,0.0005,1.315
2056.00,7.712412,24.93085,0.000038,24.039599,0.0005,1.315
2058.00,7.712404,24.92950,0.000038,24.040190,0.0005,1.316
2060.00,7.712290,24.93051,0.000037,24.040188,0.0005,1.315
2062.00,7.712559,24.93074,0.000038,24.039574,0.0005,1.314
2064.00,7.713190,24.93093,0.000038,24.039688,0.0005,1.314
2066.00,7.712674,24.92978,0.000038,24.040315,0.0005,1.314
2068.00,7.712282,24.92901,0.000038,24.040606,0.0005,1.315
2070.00,7.711567,24.92976,0.000038,24.040297,0.0005,1.315
2072.00,7.710850,24.92976,0.000039,24.040312,0.0005,1.314
2074.00,7.710774,24.92929,0.000039,24.040152,0.0005,1.315
2076.00,7.710860,24.92978,0.000037,24.040594,0.0005,1.315
2078.00,7.711137,24.93134,0.000037,24.040168,0.0004,1.314
2080.00,7.711327,24.93220,0.000038,24.040479,0.0005,1.314
2082.00,7.711245,24.93153,0.000038,24.039510,0.0005,1.314
2084.00,7.710220,24.93174,0.000038,24.039704,0.0005,1.314
2086.00,7.710855,24.93194,0.000036,24.040775,0.0005,1.315
2088.00,7.711348,24.93264,0.000036,24.040286,0.0005,1.315
2090.00,7.710937,24.93318,0.000038,24.040217,0.0005,1.315
2092.00,7.710979,24.93180,0.000039,24.040361,0.0005,1.314
2094.00,7.711199,24.93125,0.000037,24.039839,0.0005,1.314
2096.00,7.710824,24.93080,0.000036,24.039908,0.0004,1.314
2098.00,7.710268,24.93131,0.000037,24.041014,0.0004,1.314
2100.00,7.710753,24.93075,0.000037,24.040365,0.0005,1.314
2102.00,7.710324,24.93018,0.000038,24.039532,0.0004,1.314
2104.00,7.709645,24.93100,0.000038,24.040272,0.0005,1.314
2106.00,7.709572,24.93150,0.000038,24.040008,0.0005,1.315
2108.00,7.709221,24.93138,0.000039,24.040690,0.0004,1.314
2110.00,7.709416,24.93027,0.000038,24.039457,0.0005,1.314
2112.00,7.708781,24.93054,0.000037,24.038961,0.0005,1.314
2114.00,7.708504,24.93088,0.000038,24.040403,0.0005,1.315
2116.00,7.708227,24.93087,0.000036,24.039775,0.0005,1.314
2118.00,7.707304,24.93117,0.000037,24.039492,0.0004,1.313
2120.00,7.707271,24.93202,0.000038,24.040170,0.0004,1.314
2122.00,7.707960,24.93215,0.000039,24.040774,0.0005,1.314
2124.00,7.708571,24.93236,0.000037,24.040139,0.0004,1.314
2126.00,7.708591,24.93197,0.000038,24.040026,0.0004,1.314
2128.00,7.707901,24.93131,0.000037,24.040283,0.0005,1.314
2130.00,7.707461,24.93077,0.000037,24.040170,0.0005,1.314
2132.00,7.708165,24.93090,0.000038,24.040237,0.0005,1.314
2134.00,7.708468,24.93078,0.000038,24.040292,0.0005,1.314
2136.00,7.707790,24.93058,0.000037,24.039846,0.0005,1.314
2138.00,7.707549,24.92977,0.000037,24.040090,0.0005,1.314
2140.00,7.708066,24.92971,0.000037,24.040115,0.0005,1.314
2142.00,7.708590,24.93007,0.000038,24.040232,0.0005,1.313
2144.00,7.708019,24.93016,0.000038,24.039859,0.0005,1.314
2146.00,7.707746,24.93059,0.000037,24.039552,0.0004,1.314
2148.00,7.707680,24.93153,0.000037,24.039264,0.0004,1.314
2150.00,7.707567,24.93183,0.000038,24.040052,0.0004,1.313
2152.00,7.707310,24.93195,0.000038,24.040330,0.0005,1.313
2154.00,7.706646,24.93178,0.000038,24.039781,0.0005,1.313
2156.00,7.707164,24.93172,0.000038,24.040614,0.0005,1.314
2158.00,7.706291,24.93109,0.000037,24.040361,0.0004,1.314
2160.00,7.706392,24.93163,0.000037,24.039470,0.0005,1.314
2162.00,7.706865,24.93175,0.000037,24.039792,0.0005,1.313
2164.00,7.707435,24.93184,0.000038,24.040441,0.0005,1.313
2166.00,7.707085,24.93199,0.000038,24.039744,0.0005,1.313
2168.00,7.706088,24.93136,0.000038,24.039875,0.0005,1.314
2170.00,7.706331,24.93051,0.000038,24.040512,0.0005,1.313
2172.00,7.705818,24.93239,0.000038,24.040575,0.0005,1.313
2174.00,7.705475,24.93184,0.000038,24.039881,0.0005,1.313
2176.00,7.704828,24.93105,0.000039,24.039721,0.0004,1.313
2178.00,7.704245,24.93068,0.000038,24.039903,0.0004,1.314
2180.00,7.704297,24.93083,0.000037,24.039019,0.0005,1.314
2182.00,7.703674,24.93119,0.000037,24.039950,0.0005,1.314
2184.00,7.703458,24.93201,0.000036,24.039866,0.0005,1.314
2186.00,7.705027,24.93219,0.000037,24.040615,0.0005,1.314
2188.00,7.704696,24.93165,0.000037,24.039741,0.0005,1.313
2190.00,7.704992,24.93200,0.000038,24.039384,0.0004,1.313
2192.00,7.705360,24.93239,0.000038,24.040488,0.0004,1.313
2194.00,7.705299,24.93240,0.000038,24.039732,0.0005,1.313
2196.00,7.704976,24.93293,0.000036,24.040032,0.0005,1.313
2198.00,7.705107,24.93266,0.000038,24.039654,0.0005,1.313
2200.00,7.705159,24.93114,0.000038,24.039755,0.0005,1.313
2202.00,7.705517,24.93051,0.000037,24.040612,0.0005,1.313
2204.00,7.705333,24.93062,0.000038,24.039654,0.0005,1.313
2206.00,7.705255,24.93029,0.000038,24.040237,0.0005,1.313
2208.00,7.705438,24.93018,0.000037,24.040655,0.0005,1.313
2210.00,7.705525,24.93138,0.000038,24.040230,0.0005,1.313
2212.00,7.705358,24.93076,0.000038,24.039563,0.0005,1.313
2214.00,7.705411,24.92981,0.000038,24.040219,0.0005,1.313
2216.00,7.704725,24.93011,0.000037,24.040228,0.0005,1.313
2218.00,7.704239,24.93015,0.000037,24.040028,0.0005,1.313
2220.00,7.704578,24.93036,0.000037,24.040255,0.0005,1.313
2222.00,7.704305,24.92997,0.000038,24.040359,0.0005,1.313
2224.00,7.704260,24.93066,0.000038,24.040490,0.0005,1.312
2226.00,7.704103,24.92994,0.000038,24.039775,0.0005,1.313
2228.00,7.703416,24.93011,0.000038,24.040305,0.0005,1.313
2230.00,7.703376,24.93064,0.000038,24.039923,0.0005,1.313
2232.00,7.703175,24.93073,0.000039,24.040635,0.0005,1.313
2234.00,7.703531,24.93036,0.000037,24.039890,0.0005,1.313
2236.00,7.703015,24.93015,0.000037,24.039359,0.0005,1.312
2238.00,7.702737,24.93005,0.000038,24.040035,0.0005,1.313
2240.00,7.702599,24.92926,0.000038,24.039888,0.0005,1.312
2242.00,7.701642,24.92962,0.000037,24.039697,0.0005,1.312
2244.00,7.700989,24.92859,0.000037,24.040041,0.0005,1.312
2246.00,7.701936,24.92844,0.000037,24.039824,0.0005,1.313
2248.00,7.702593,24.92837,0.000037,24.040019,0.0005,1.313
2250.00,7.701833,24.92942,0.000037,24.040183,0.0004,1.312
2252.00,7.701438,24.92865,0.000038,24.040128,0.0005,1.312
2254.00,7.701081,24.92828,0.000038,24.040532,0.0005,1.312
2256.00,7.701783,24.92959,0.000038,24.040855,0.0005,1.312
2258.00,7.702391,24.93024,0.000037,24.039481,0.0005,1.313
2260.00,7.701849,24.92964,0.000038,24.040485,0.0005,1.312
2262.00,7.700865,24.92891,0.000038,24.040703,0.0005,1.312
2264.00,7.701394,24.92794,0.000038,24.040428,0.0005,1.312
2266.00,7.701885,24.92782,0.000039,24.040595,0.0005,1.312
2268.00,7.702418,24.92941,0.000038,24.040106,0.0005,1.312
2270.00,7.703258,24.92894,0.000037,24.040037,0.0005,1.313
2272.00,7.703676,24.92909,0.000036,24.040185,0.0005,1.312
2274.00,7.703655,24.92931,0.000037,24.039904,0.0005,1.312
2276.00,7.704070,24.92899,0.000037,24.039995,0.0005,1.312
2278.00,7.703630,24.92893,0.000037,24.040872,0.0005,1.312
2280.00,7.703108,24.92920,0.000038,24.040105,0.0005,1.313
2282.00,7.702196,24.92983,0.000037,24.040532,0.0005,1.312
2284.00,7.701102,24.92995,0.000039,24.039877,0.0005,1.313
2286.00,7.700942,24.93024,0.000038,24.039926,0.0005,1.313
2288.00,7.700854,24.93082,0.000037,24.040374,0.0005,1.312
2290.00,7.699680,24.93032,0.000037,24.040563,0.0005,1.312
2292.00,7.699009,24.93041,0.000038,24.040543,0.0005,1.312
2294.00,7.698159,24.92944,0.000037,24.040428,0.0005,1.313
2296.00,7.697895,24.92782,0.000037,24.039943,0.0005,1.312
2298.00,7.698101,24.92896,0.000038,24.040339,0.0005,1.312
2300.00,7.698707,24.92943,0.000039,24.039294,0.0005,1.312
2302.00,7.698457,24.92954,0.000040,24.040470,0.0005,1.313
2304.00,7.698140,24.92960,0.000039,24.039481,0.0005,1.312
2306.00,7.697444,24.93077,0.000039,24.039826,0.0004,1.313
2308.00,7.697414,24.93001,0.000038,24.040386,0.0004,1.312
2310.00,7.697649,24.92935,0.000038,24.040357,0.0005,1.312
2312.00,7.697691,24.92936,0.000038,24.039770,0.0005,1.312
2314.00,7.697764,24.92808,0.000038,24.039934,0.0005,1.312
2316.00,7.698297,24.92823,0.000038,24.040850,0.0005,1.312
2318.00,7.697889,24.92825,0.000038,24.040201,0.0005,1.312
2320.00,7.697925,24.92814,0.000038,24.040070,0.0005,1.312
2322.00,7.697711,24.92781,0.000038,24.039804,0.0005,1.312
2324.00,7.697283,24.92792,0.000038,24.039859,0.0005,1.312
2326.00,7.697232,24.92882,0.000038,24.040248,0.0005,1.312
2328.00,7.698170,24.92954,0.000039,24.039786,0.0005,1.312
2330.00,7.698315,24.92948,0.000038,24.040150,0.0005,1.311
2332.00,7.698752,24.92973,0.000037,24.040417,0.0005,1.312
2334.00,7.698777,24.93046,0.000039,24.040323,0.0005,1.311
2336.00,7.698994,24.92966,0.000038,24.039459,0.0004,1.312
2338.00,7.698637,24.92895,0.000037,24.039995,0.0005,1.313
2340.00,7.699085,24.92885,0.000037,24.040701,0.0005,1.312
2342.00,7.699766,24.92969,0.000037,24.039832,0.0005,1.312
2344.00,7.699293,24.93018,0.000037,24.040374,0.0005,1.312
2346.00,7.698210,24.92970,0.000039,24.039728,0.0005,1.312
2348.00,7.698189,24.93005,0.000037,24.039424,0.0005,1.312
2350.00,7.698520,24.92950,0.000038,24.040205,0.0005,1.312
2352.00,7.698268,24.93067,0.000037,24.039992,0.0005,1.313
2354.00,7.696972,24.93057,0.000036,24.040557,0.0005,1.312
2356.00,7.696476,24.93034,0.000038,24.039659,0.0005,1.312
2358.00,7.697191,24.92899,0.000038,24.040721,0.0005,1.312
2360.00,7.697881,24.92875,0.000039,24.040434,0.0005,1.311
2362.00,7.697746,24.92899,0.000038,24.040310,0.0005,1.311
2364.00,7.697538,24.92856,0.000038,24.040239,0.0005,1.312
2366.00,7.697569,24.92828,0.000038,24.040623,0.0005,1.312
2368.00,7.696624,24.92856,0.000037,24.040057,0.0005,1.312
2370.00,7.696277,24.92855,0.000038,24.039214,0.0005,1.312
2372.00,7.696420,24.92897,0.000037,24.039548,0.0004,1.313
2374.00,7.695930,24.92785,0.000037,24.040281,0.0005,1.312
2376.00,7.695943,24.92848,0.000037,24.040821,0.0005,1.312
2378.00,7.695997,24.92810,0.000037,24.040645,0.0005,1.312
2380.00,7.695761,24.92798,0.000037,24.039815,0.0005,1.312
2382.00,7.695058,24.92940,0.000037,24.039452,0.0004,1.311
2384.00,7.695919,24.92913,0.000037,24.040195,0.0005,1.312
2386.00,7.696870,24.92983,0.000038,24.040750,0.0005,1.312
2388.00,7.696698,24.92998,0.000037,24.040021,0.0005,1.312
2390.00,7.697461,24.92905,0.000038,24.040166,0.0005,1.313
2392.00,7.696385,24.92926,0.000037,24.039863,0.0005,1.312
2394.00,7.695784,24.93024,0.000037,24.039997,0.0005,1.312
2396.00,7.696148,24.93004,0.000037,24.039830,0.0005,1.312
2398.00,7.696486,24.93014,0.000038,24.040219,0.0005,1.312
2400.00,7.696462,24.93042,0.000038,24.039955,0.0005,1.312
2402.00,7.695996,24.93010,0.000037,24.040254,0.0005,1.312
@4,12.0000,24.0
2404.00,7.695371,24.93034,0.000038,24.039679,0.0005,1.312
2406.00,7.690047,24.93025,0.000038,24.040445,0.0005,1.312
2408.00,7.678150,24.92972,0.000037,24.039701,0.0005,1.311
2410.00,7.657067,24.93045,0.000038,24.040665,0.0005,1.312
2412.00,7.632097,24.93035,0.000038,24.039284,0.0004,1.311
2414.00,7.612951,24.93011,0.000039,24.039563,0.0005,1.312
2416.00,7.599401,24.92984,0.000038,24.040283,0.0005,1.311
2418.00,7.588621,24.93014,0.000038,24.039403,0.0005,1.312
2420.00,7.579092,24.92956,0.000038,24.040266,0.0005,1.313
2422.00,7.569257,24.93024,0.000037,24.040503,0.0005,1.313
2424.00,7.561033,24.92953,0.000036,24.040930,0.0005,1.313
2426.00,7.556230,24.92971,0.000038,24.040725,0.0005,1.313
2428.00,7.553713,24.93067,0.000036,24.039857,0.0005,1.313
2430.00,7.555985,24.92974,0.000037,24.040183,0.0005,1.313
2432.00,7.567582,24.93051,0.000037,24.040610,0.0005,1.314
2434.00,7.588926,24.93014,0.000036,24.040425,0.0005,1.314
2436.00,7.610382,24.92976,0.000036,24.039939,0.0005,1.313
2438.00,7.622955,24.93024,0.000037,24.040319,0.0005,1.313
2440.00,7.630749,24.92993,0.000037,24.040366,0.0005,1.313
2442.00,7.637004,24.93063,0.000038,24.040064,0.0005,1.312
2444.00,7.643849,24.93047,0.000037,24.040306,0.0005,1.312
2446.00,7.652347,24.93086,0.000039,24.040290,0.0005,1.312
2448.00,7.659917,24.93076,0.000039,24.040026,0.0005,1.312
2450.00,7.664080,24.93090,0.000039,24.040175,0.0005,1.311
2452.00,7.665906,24.93082,0.000039,24.041123,0.0005,1.312
2454.00,7.668673,24.93060,0.000039,24.040088,0.0005,1.312
2456.00,7.671462,24.92904,0.000039,24.039930,0.0005,1.311
2458.00,7.671876,24.92980,0.000039,24.039863,0.0005,1.312
2460.00,7.672942,24.93033,0.000038,24.040234,0.0005,1.313
2462.00,7.674682,24.93047,0.000036,24.040068,0.0005,1.312
2464.00,7.675207,24.93055,0.000036,24.039492,0.0005,1.311
2466.00,7.674419,24.92942,0.000038,24.040152,0.0005,1.312
2468.00,7.674993,24.92980,0.000039,24.039323,0.0005,1.312
2470.00,7.675399,24.93075,0.000039,24.040063,0.0005,1.311
2472.00,7.675262,24.93156,0.000038,24.039690,0.0005,1.311
2474.00,7.675353,24.93113,0.000039,24.039737,0.0005,1.311
2476.00,7.675721,24.93039,0.000037,24.040557,0.0005,1.312
2478.00,7.675368,24.93060,0.000037,24.040837,0.0005,1.312
2480.00,7.676029,24.93090,0.000037,24.039890,0.0005,1.311
2482.00,7.677550,24.93029,0.000038,24.040174,0.0005,1.311
2484.00,7.679212,24.93010,0.000038,24.040445,0.0005,1.312
2486.00,7.680482,24.92989,0.000038,24.040023,0.0005,1.312
2488.00,7.682740,24.92971,0.000038,24.040192,0.0005,1.312
2490.00,7.683845,24.93018,0.000037,24.039821,0.0005,1.312
2492.00,7.684729,24.92940,0.000037,24.039984,0.0005,1.311
2494.00,7.686342,24.92987,0.000037,24.040035,0.0005,1.311
2496.00,7.688635,24.93043,0.000038,24.039781,0.0005,1.312
2498.00,7.691149,24.93068,0.000038,24.039604,0.0005,1.311
2500.00,7.693657,24.93055,0.000038,24.039934,0.0005,1.311
2502.00,7.695286,24.92930,0.000037,24.039030,0.0005,1.312
2504.00,7.697419,24.92950,0.000037,24.039917,0.0004,1.311
2506.00,7.699303,24.92945,0.000037,24.040043,0.0005,1.312
2508.00,7.700924,24.92981,0.000038,24.039624,0.0005,1.312
2510.00,7.702662,24.92967,0.000037,24.039030,0.0005,1.312
2512.00,7.704828,24.93027,0.000037,24.040064,0.0005,1.311
2514.00,7.705976,24.93019,0.000037,24.040172,0.0005,1.311
2516.00,7.708057,24.93002,0.000037,24.039743,0.0005,1.311
2518.00,7.708460,24.93092,0.000038,24.039952,0.0005,1.311
2520.00,7.708102,24.93080,0.000037,24.039648,0.0005,1.312
2522.00,7.707930,24.93051,0.000038,24.039715,0.0005,1.312
2524.00,7.708022,24.92999,0.000038,24.040257,0.0005,1.311
2526.00,7.707909,24.93038,0.000037,24.040014,0.0005,1.311
2528.00,7.707524,24.93087,0.000038,24.039608,0.0005,1.312
2530.00,7.706203,24.93158,0.000037,24.039864,0.0005,1.312
2532.00,7.704782,24.93242,0.000037,24.040041,0.0005,1.311
2534.00,7.703432,24.93181,0.000038,24.039948,0.0005,1.312
2536.00,7.703368,24.93124,0.000036,24.040385,0.0005,1.312
2538.00,7.702779,24.93122,0.000038,24.039572,0.0005,1.311
2540.00,7.702464,24.93197,0.000038,24.039443,0.0005,1.311
2542.00,7.701530,24.93116,0.000039,24.039890,0.0005,1.311
2544.00,7.701473,24.93170,0.000039,24.040195,0.0005,1.311
2546.00,7.701588,24.93152,0.000038,24.040632,0.0005,1.311
2548.00,7.700800,24.93090,0.000038,24.039674,0.0005,1.311
2550.00,7.700306,24.93150,0.000036,24.038746,0.0005,1.312
2552.00,7.699417,24.93063,0.000036,24.039472,0.0005,1.311
2554.00,7.697851,24.92998,0.000036,24.040301,0.0005,1.311
2556.00,7.697360,24.93031,0.000037,24.039241,0.0005,1.311
2558.00,7.697068,24.93061,0.000038,24.040086,0.0005,1.312
2560.00,7.695852,24.93038,0.000036,24.039790,0.0005,1.311
2562.00,7.695610,24.93086,0.000037,24.039521,0.0005,1.312
2564.00,7.694921,24.93097,0.000036,24.039777,0.0005,1.312
2566.00,7.695784,24.93023,0.000037,24.039297,0.0005,1.311
2568.00,7.695052,24.93069,0.000038,24.040157,0.0005,1.311
2570.00,7.694658,24.93081,0.000038,24.040015,0.0005,1.311
2572.00,7.694829,24.93069,0.000037,24.039994,0.0005,1.311
2574.00,7.695073,24.93201,0.000039,24.040197,0.0005,1.311
2576.00,7.695023,24.93175,0.000039,24.040043,0.0005,1.311
2578.00,7.694473,24.93140,0.000038,24.040254,0.0004,1.312
2580.00,7.693458,24.93099,0.000038,24.040346,0.0005,1.312
2582.00,7.693729,24.93079,0.000038,24.039708,0.0005,1.311
2584.00,7.693843,24.93229,0.000037,24.039563,0.0005,1.311
2586.00,7.692976,24.93173,0.000037,24.040044,0.0005,1.312
2588.00,7.693269,24.93142,0.000037,24.040303,0.0005,1.311
2590.00,7.693524,24.93131,0.000036,24.039757,0.0005,1.312
2592.00,7.693992,24.93158,0.000037,24.040383,0.0005,1.311
2594.00,7.694005,24.93098,0.000037,24.039992,0.0005,1.311
2596.00,7.693863,24.93040,0.000039,24.039266,0.0005,1.312
2598.00,7.694288,24.93055,0.000038,24.040126,0.0005,1.311
2600.00,7.692603,24.93052,0.000037,24.040579,0.0005,1.311
2602.00,7.692423,24.93005,0.000037,24.040694,0.0005,1.311
2604.00,7.692716,24.93039,0.000036,24.040283,0.0005,1.311
2606.00,7.692275,24.93128,0.000037,24.039974,0.0005,1.312
2608.00,7.692334,24.93106,0.000037,24.040041,0.0005,1.312
2610.00,7.691763,24.93051,0.000036,24.040552,0.0005,1.312
2612.00,7.690608,24.93047,0.000037,24.041075,0.0005,1.311
2614.00,7.690344,24.93096,0.000037,24.040972,0.0005,1.311
2616.00,7.690997,24.93161,0.000038,24.040305,0.0005,1.312
2618.00,7.691432,24.93030,0.000037,24.040248,0.0005,1.312
2620.00,7.691924,24.92960,0.000037,24.040092,0.0005,1.312
2622.00,7.691337,24.93026,0.000038,24.039254,0.0005,1.311
2624.00,7.691232,24.92984,0.000038,24.039259,0.0005,1.311
2626.00,7.690880,24.93026,0.000039,24.039354,0.0005,1.312
2628.00,7.690432,24.93084,0.000037,24.040261,0.0005,1.312
2630.00,7.690393,24.93092,0.000037,24.039806,0.0005,1.311
2632.00,7.690202,24.92994,0.000038,24.040648,0.0005,1.312
2634.00,7.689070,24.93069,0.000037,24.039950,0.0005,1.311
2636.00,7.689601,24.93037,0.000038,24.039577,0.0005,1.312
2638.00,7.690565,24.93005,0.000037,24.039817,0.0005,1.312
2640.00,7.690038,24.92991,0.000037,24.039472,0.0005,1.312
2642.00,7.690435,24.92986,0.000036,24.039979,0.0005,1.312
2644.00,7.690676,24.93054,0.000037,24.041386,0.0005,1.312
2646.00,7.689274,24.93093,0.000038,24.040612,0.0005,1.312
2648.00,7.688698,24.93046,0.000037,24.039934,0.0005,1.312
2650.00,7.689657,24.93016,0.000037,24.040443,0.0005,1.312
2652.00,7.689348,24.92938,0.000037,24.040275,0.0005,1.312
2654.00,7.689003,24.92935,0.000037,24.039906,0.0005,1.312
2656.00,7.688277,24.92931,0.000037,24.039408,0.0004,1.311
2658.00,7.687792,24.92874,0.000039,24.040094,0.0005,1.311
2660.00,7.687991,24.92949,0.000039,24.040590,0.0005,1.312
2662.00,7.687928,24.92918,0.000038,24.040079,0.0004,1.312
2664.00,7.688047,24.92867,0.000037,24.040370,0.0005,1.312
2666.00,7.688071,24.92859,0.000038,24.040234,0.0005,1.311
2668.00,7.688337,24.92909,0.000039,24.039624,0.0005,1.311
2670.00,7.688151,24.92886,0.000039,24.040430,0.0005,1.311
2672.00,7.688285,24.92888,0.000036,24.040083,0.0005,1.312
2674.00,7.688573,24.92803,0.000037,24.039906,0.0005,1.312
2676.00,7.688423,24.92931,0.000037,24.039677,0.0005,1.312
2678.00,7.689598,24.93003,0.000037,24.040103,0.0005,1.312
2680.00,7.689744,24.92974,0.000038,24.040877,0.0006,1.312
2682.00,7.689342,24.92927,0.000037,24.039783,0.0005,1.311
2684.00,7.688743,24.92902,0.000038,24.040623,0.0005,1.311
2686.00,7.688466,24.92937,0.000038,24.039363,0.0005,1.311
2688.00,7.688485,24.92934,0.000038,24.039021,0.0005,1.312
2690.00,7.688558,24.93013,0.000037,24.040675,0.0005,1.312
2692.00,7.687766,24.93013,0.000037,24.040546,0.0005,1.312
2694.00,7.686833,24.93008,0.000036,24.040966,0.0004,1.312
2696.00,7.686806,24.93121,0.000037,24.040452,0.0005,1.312
2698.00,7.687222,24.93019,0.000038,24.040201,0.0005,1.312
2700.00,7.687701,24.92934,0.000038,24.040259,0.0004,1.312
2702.00,7.688090,24.92963,0.000038,24.040241,0.0005,1.312
2704.00,7.687006,24.92942,0.000038,24.039864,0.0005,1.311
2706.00,7.686753,24.93064,0.000038,24.039723,0.0005,1.312
2708.00,7.687088,24.93056,0.000037,24.039914,0.0005,1.312
2710.00,7.687428,24.93100,0.000038,24.040435,0.0005,1.312
2712.00,7.686966,24.93127,0.000038,24.039988,0.0005,1.312
2714.00,7.686983,24.93193,0.000037,24.039875,0.0005,1.312
2716.00,7.686959,24.93181,0.000037,24.039930,0.0005,1.311
2718.00,7.687375,24.93152,0.000037,24.040608,0.0005,1.311
2720.00,7.687263,24.93065,0.000037,24.039592,0.0005,1.312
2722.00,7.687246,24.93065,0.000038,24.039043,0.0005,1.312
2724.00,7.687337,24.93149,0.000037,24.039926,0.0005,1.312
2726.00,7.686464,24.93134,0.000037,24.040281,0.0005,1.312
2728.00,7.686231,24.93117,0.000037,24.040474,0.0005,1.312
2730.00,7.685384,24.93116,0.000036,24.040177,0.0005,1.312
2732.00,7.685829,24.93185,0.000037,24.039941,0.0005,1.312
2734.00,7.686153,24.93189,0.000038,24.039292,0.0005,1.312
2736.00,7.686547,24.93091,0.000038,24.039321,0.0005,1.312
2738.00,7.686862,24.93104,0.000038,24.039674,0.0005,1.312
2740.00,7.687532,24.93049,0.000038,24.040017,0.0005,1.313
2742.00,7.687643,24.93090,0.000037,24.039761,0.0005,1.312
2744.00,7.687954,24.93118,0.000037,24.039108,0.0005,1.312
2746.00,7.688294,24.93113,0.000038,24.039106,0.0005,1.312
2748.00,7.687853,24.93111,0.000037,24.039417,0.0005,1.312
2750.00,7.686719,24.93169,0.000037,24.040628,0.0005,1.312
2752.00,7.686798,24.93105,0.000037,24.040626,0.0005,1.312
2754.00,7.686186,24.93201,0.000038,24.039699,0.0005,1.312
2756.00,7.685910,24.93160,0.000038,24.040739,0.0005,1.312
2758.00,7.686896,24.93092,0.000039,24.040535,0.0005,1.312
2760.00,7.686706,24.93030,0.000039,24.040117,0.0005,1.313
2762.00,7.686930,24.93042,0.000038,24.040095,0.0005,1.312
2764.00,7.686288,24.93094,0.000038,24.039403,0.0005,1.312
2766.00,7.684798,24.93049,0.000038,24.040523,0.0005,1.313
2768.00,7.685268,24.93105,0.000038,24.040175,0.0005,1.313
2770.00,7.684864,24.93189,0.000039,24.039128,0.0005,1.313
2772.00,7.685231,24.93226,0.000038,24.040346,0.0005,1.312
2774.00,7.685546,24.93183,0.000038,24.040123,0.0005,1.312
2776.00,7.685212,24.93131,0.000038,24.039943,0.0005,1.313
2778.00,7.685504,24.93186,0.000039,24.040648,0.0005,1.312
2780.00,7.685848,24.93250,0.000039,24.040459,0.0005,1.312
2782.00,7.684696,24.93268,0.000038,24.040606,0.0005,1.313
2784.00,7.683766,24.93203,0.000039,24.040223,0.0005,1.313
2786.00,7.684676,24.93262,0.000038,24.039734,0.0005,1.313
2788.00,7.684571,24.93191,0.000037,24.041123,0.0005,1.313
2790.00,7.684886,24.93240,0.000038,24.040417,0.0005,1.313
2792.00,7.685492,24.93368,0.000038,24.040357,0.0005,1.313
2794.00,7.685480,24.93312,0.000038,24.040739,0.0005,1.313
2796.00,7.684717,24.93292,0.000037,24.040021,0.0004,1.312
2798.00,7.685022,24.93315,0.000037,24.040548,0.0005,1.313
2800.00,7.685388,24.93207,0.000038,24.039752,0.0005,1.312
2802.00,7.685083,24.93169,0.000038,24.040492,0.0005,1.312
2804.00,7.685547,24.93306,0.000038,24.040890,0.0005,1.313
2806.00,7.685269,24.93398,0.000038,24.040705,0.0005,1.313
2808.00,7.685200,24.93433,0.000038,24.040515,0.0005,1.313
2810.00,7.685190,24.93328,0.000038,24.040259,0.0005,1.313
2812.00,7.684865,24.93239,0.000038,24.040119,0.0005,1.313
2814.00,7.684367,24.93253,0.000038,24.039575,0.0005,1.313
2816.00,7.683585,24.93208,0.000037,24.039988,0.0005,1.313
2818.00,7.683600,24.93211,0.000037,24.040255,0.0005,1.313
2820.00,7.683565,24.93246,0.000037,24.039979,0.0005,1.313
2822.00,7.684649,24.93261,0.000038,24.040566,0.0005,1.313
2824.00,7.684232,24.93329,0.000038,24.040477,0.0005,1.312
2826.00,7.684256,24.93263,0.000039,24.040175,0.0005,1.313
2828.00,7.683834,24.93187,0.000039,24.040019,0.0005,1.313
2830.00,7.682921,24.93227,0.000037,24.039834,0.0005,1.314
2832.00,7.682287,24.93186,0.000037,24.040383,0.0005,1.313
2834.00,7.682908,24.93207,0.000037,24.040099,0.0005,1.312
2836.00,7.683800,24.93260,0.000038,24.040059,0.0005,1.313
2838.00,7.684148,24.93351,0.000038,24.039115,0.0005,1.313
2840.00,7.683673,24.93295,0.000037,24.040966,0.0005,1.313
2842.00,7.683470,24.93291,0.000037,24.040439,0.0005,1.314
2844.00,7.683335,24.93155,0.000038,24.039819,0.0005,1.313
2846.00,7.683854,24.93094,0.000039,24.039946,0.0005,1.313
2848.00,7.684276,24.93146,0.000039,24.040490,0.0005,1.313
2850.00,7.684418,24.93186,0.000038,24.039443,0.0005,1.313
2852.00,7.684994,24.93124,0.000038,24.039255,0.0005,1.314
2854.00,7.685250,24.93120,0.000037,24.039726,0.0005,1.313
2856.00,7.684635,24.93146,0.000038,24.039959,0.0005,1.313
2858.00,7.684638,24.93256,0.000038,24.039944,0.0005,1.313
2860.00,7.683949,24.93315,0.000038,24.040115,0.0005,1.313
2862.00,7.683318,24.93295,0.000039,24.039986,0.0005,1.313
2864.00,7.683325,24.93317,0.000038,24.039984,0.0005,1.313
2866.00,7.683394,24.93287,0.000039,24.040508,0.0005,1.313
2868.00,7.683588,24.93260,0.000038,24.039719,0.0005,1.313
2870.00,7.683349,24.93265,0.000037,24.040454,0.0005,1.313
2872.00,7.683750,24.93303,0.000039,24.040459,0.0005,1.313
2874.00,7.684477,24.93289,0.000037,24.040339,0.0005,1.314
2876.00,7.683740,24.93390,0.000036,24.040537,0.0005,1.314
2878.00,7.684181,24.93319,0.000038,24.040334,0.0005,1.313
2880.00,7.684593,24.93298,0.000038,24.040323,0.0004,1.313
2882.00,7.683735,24.93273,0.000037,24.040126,0.0005,1.313
2884.00,7.683301,24.93266,0.000038,24.039383,0.0005,1.314
2886.00,7.683058,24.93315,0.000038,24.040457,0.0005,1.313
2888.00,7.682400,24.93245,0.000039,24.039908,0.0005,1.313
2890.00,7.681474,24.93222,0.000038,24.039739,0.0005,1.314
2892.00,7.682288,24.93260,0.000037,24.039326,0.0005,1.314
2894.00,7.682332,24.93230,0.000037,24.039821,0.0005,1.314
2896.00,7.681718,24.93244,0.000037,24.040292,0.0005,1.314
2898.00,7.682303,24.93211,0.000037,24.039781,0.0005,1.313
2900.00,7.683301,24.93235,0.000037,24.039974,0.0005,1.314
2902.00,7.681654,24.93287,0.000038,24.040079,0.0005,1.314
2904.00,7.681410,24.93257,0.000038,24.040625,0.0005,1.313
2906.00,7.681276,24.93287,0.000038,24.040674,0.0005,1.313
2908.00,7.681332,24.93244,0.000038,24.039630,0.0005,1.313
2910.00,7.681155,24.93269,0.000038,24.039312,0.0005,1.314
2912.00,7.681849,24.93239,0.000037,24.040297,0.0005,1.314
2914.00,7.681944,24.93162,0.000037,24.039686,0.0005,1.314
2916.00,7.682373,24.93243,0.000039,24.039790,0.0005,1.313
2918.00,7.682275,24.93256,0.000040,24.039870,0.0005,1.313
2920.00,7.682184,24.93284,0.000038,24.039386,0.0005,1.314
2922.00,7.681537,24.93226,0.000037,24.039875,0.0005,1.314
2924.00,7.681237,24.93269,0.000038,24.039728,0.0005,1.314
2926.00,7.681038,24.93266,0.000038,24.039639,0.0005,1.314
2928.00,7.680616,24.93353,0.000038,24.039804,0.0005,1.314
2930.00,7.680757,24.93359,0.000038,24.040217,0.0005,1.313
2932.00,7.681217,24.93339,0.000037,24.039899,0.0005,1.314
2934.00,7.681799,24.93369,0.000038,24.039917,0.0005,1.314
2936.00,7.681833,24.93312,0.000038,24.039424,0.0005,1.313
2938.00,7.680977,24.93273,0.000038,24.040370,0.0005,1.314
2940.00,7.680674,24.93304,0.000038,24.040868,0.0005,1.314
2942.00,7.680953,24.93369,0.000039,24.040250,0.0005,1.314
2944.00,7.681658,24.93362,0.000038,24.040701,0.0005,1.314
2946.00,7.682178,24.93286,0.000039,24.040194,0.0005,1.314
2948.00,7.682740,24.93278,0.000039,24.039744,0.0005,1.313
2950.00,7.683045,24.93321,0.000039,24.039674,0.0005,1.314
2952.00,7.682603,24.93383,0.000038,24.040119,0.0005,1.314
2954.00,7.681910,24.93481,0.000039,24.039803,0.0005,1.314
2956.00,7.680909,24.93506,0.000039,24.040443,0.0005,1.314
2958.00,7.680392,24.93531,0.000038,24.040368,0.0005,1.314
2960.00,7.680405,24.93481,0.000037,24.040432,0.0005,1.314
2962.00,7.680333,24.93560,0.000038,24.040024,0.0005,1.313
2964.00,7.680784,24.93520,0.000038,24.040281,0.0005,1.313
2966.00,7.681002,24.93580,0.000037,24.039961,0.0005,1.314
2968.00,7.681723,24.93547,0.000038,24.040497,0.0005,1.314
2970.00,7.681598,24.93531,0.000038,24.040385,0.0005,1.314
2972.00,7.680958,24.93448,0.000039,24.040414,0.0005,1.313
2974.00,7.681828,24.93397,0.000039,24.039977,0.0005,1.314
2976.00,7.681296,24.93332,0.000038,24.040819,0.0005,1.314
2978.00,7.681199,24.93421,0.000038,24.040894,0.0005,1.314
2980.00,7.680628,24.93452,0.000037,24.040185,0.0005,1.314
2982.00,7.680594,24.93348,0.000037,24.040032,0.0005,1.314
2984.00,7.679642,24.93369,0.000038,24.039341,0.0005,1.314
2986.00,7.679700,24.93436,0.000039,24.039699,0.0005,1.314
2988.00,7.679973,24.93471,0.000038,24.040134,0.0005,1.314
2990.00,7.680609,24.93437,0.000038,24.040761,0.0005,1.314
2992.00,7.680414,24.93334,0.000037,24.039959,0.0005,1.314
2994.00,7.680757,24.93340,0.000038,24.039857,0.0005,1.315
2996.00,7.681520,24.93365,0.000038,24.039583,0.0005,1.314
2998.00,7.681702,24.93339,0.000037,24.040188,0.0005,1.314
3000.00,7.680807,24.93305,0.000037,24.039817,0.0005,1.314
3002.00,7.680622,24.93340,0.000037,24.039117,0.0005,1.314
@5,12.0000,24.0
3004.00,7.680772,24.93351,0.000038,24.040432,0.0005,1.314
3006.00,7.675558,24.93317,0.000038,24.040175,0.0005,1.314
3008.00,7.664779,24.93365,0.000038,24.040003,0.0005,1.314
3010.00,7.645418,24.93419,0.000038,24.040439,0.0005,1.313
3012.00,7.619060,24.93448,0.000039,24.039601,0.0005,1.314
3014.00,7.598408,24.93374,0.000038,24.039812,0.0005,1.315
3016.00,7.585091,24.93350,0.000038,24.040137,0.0005,1.315
3018.00,7.575091,24.93331,0.000038,24.040325,0.0005,1.314
3020.00,7.563997,24.93275,0.000038,24.039948,0.0005,1.315
3022.00,7.553804,24.93374,0.000038,24.040614,0.0005,1.315
3024.00,7.545411,24.93465,0.000037,24.040817,0.0005,1.316
3026.00,7.540465,24.93415,0.000035,24.039952,0.0005,1.316
3028.00,7.537125,24.93398,0.000035,24.039941,0.0005,1.316
3030.00,7.539998,24.93480,0.000036,24.040708,0.0005,1.315
3032.00,7.551619,24.93472,0.000036,24.040857,0.0005,1.317
3034.00,7.572720,24.93321,0.000036,24.039768,0.0005,1.316
3036.00,7.594380,24.93420,0.000036,24.040075,0.0005,1.316
3038.00,7.609487,24.93504,0.000038,24.040265,0.0005,1.316
3040.00,7.618889,24.93393,0.000037,24.039946,0.0005,1.316
3042.00,7.626605,24.93356,0.000038,24.040312,0.0005,1.315
3044.00,7.634315,24.93394,0.000040,24.039677,0.0005,1.314
3046.00,7.642274,24.93429,0.000038,24.040110,0.0005,1.315
3048.00,7.649145,24.93413,0.000038,24.040012,0.0005,1.314
3050.00,7.653228,24.93371,0.000039,24.040632,0.0005,1.314
3052.00,7.655478,24.93427,0.000038,24.039992,0.0005,1.315
3054.00,7.658090,24.93478,0.000038,24.040352,0.0005,1.315
3056.00,7.659296,24.93470,0.000038,24.040861,0.0005,1.315
3058.00,7.660381,24.93349,0.000038,24.040066,0.0005,1.315
3060.00,7.661291,24.93289,0.000037,24.040035,0.0005,1.314
3062.00,7.660912,24.93248,0.000039,24.040535,0.0005,1.314
3064.00,7.661889,24.93238,0.000038,24.040170,0.0005,1.315
3066.00,7.662491,24.93264,0.000039,24.040179,0.0005,1.314
3068.00,7.661436,24.93237,0.000038,24.039932,0.0004,1.314
3070.00,7.660973,24.93216,0.000039,24.040215,0.0005,1.314
3072.00,7.658425,24.93248,0.000038,24.039643,0.0005,1.315
3074.00,7.657014,24.93265,0.000037,24.040028,0.0005,1.316
3076.00,7.657610,24.93205,0.000037,24.040272,0.0005,1.314
3078.00,7.658677,24.93135,0.000038,24.040375,0.0005,1.315
3080.00,7.660118,24.93285,0.000037,24.038903,0.0005,1.315
3082.00,7.661962,24.93324,0.000038,24.039994,0.0005,1.315
3084.00,7.662671,24.93375,0.000038,24.039828,0.0005,1.314
3086.00,7.664523,24.93459,0.000038,24.040232,0.0005,1.314
3088.00,7.665229,24.93483,0.000039,24.039861,0.0005,1.314
3090.00,7.665898,24.93497,0.000038,24.039652,0.0005,1.315
3092.00,7.667480,24.93429,0.000038,24.039784,0.0005,1.315
3094.00,7.668222,24.93416,0.000036,24.039870,0.0005,1.315
3096.00,7.669023,24.93482,0.000038,24.040094,0.0005,1.315
3098.00,7.669209,24.93469,0.000038,24.040266,0.0005,1.315
3100.00,7.671219,24.93413,0.000037,24.040394,0.0005,1.315
3102.00,7.672839,24.93416,0.000039,24.040037,0.0005,1.315
3104.00,7.675312,24.93357,0.000038,24.039614,0.0005,1.315
3106.00,7.677662,24.93310,0.000038,24.040374,0.0005,1.314
3108.00,7.679492,24.93280,0.000037,24.040608,0.0005,1.314
3110.00,7.682793,24.93259,0.000038,24.039924,0.0005,1.314
3112.00,7.685733,24.93309,0.000040,24.040510,0.0005,1.315
3114.00,7.686666,24.93250,0.000039,24.040245,0.0005,1.314
3116.00,7.687626,24.93145,0.000038,24.040168,0.0005,1.315
3118.00,7.688825,24.93193,0.000039,24.039439,0.0005,1.315
3120.00,7.689210,24.93249,0.000039,24.039574,0.0005,1.315
3122.00,7.689254,24.93220,0.000038,24.040114,0.0005,1.316
3124.00,7.690152,24.93207,0.000038,24.039952,0.0005,1.315
3126.00,7.690653,24.93206,0.000038,24.040535,0.0005,1.315
3128.00,7.688800,24.93148,0.000038,24.039788,0.0005,1.315
3130.00,7.688087,24.93230,0.000039,24.039821,0.0005,1.315
3132.00,7.687871,24.93350,0.000038,24.040014,0.0005,1.314
3134.00,7.687835,24.93308,0.000039,24.039904,0.0005,1.314
3136.00,7.687629,24.93276,0.000038,24.040114,0.0005,1.315
3138.00,7.687300,24.93267,0.000039,24.039930,0.0005,1.315
3140.00,7.687236,24.93345,0.000038,24.040054,0.0005,1.316
3142.00,7.685095,24.93266,0.000037,24.040466,0.0005,1.315
3144.00,7.684074,24.93226,0.000038,24.040321,0.0005,1.315
3146.00,7.683787,24.93123,0.000038,24.039650,0.0005,1.315
3148.00,7.684120,24.93128,0.000038,24.040639,0.0005,1.315
3150.00,7.684030,24.93169,0.000038,24.040092,0.0005,1.314
3152.00,7.683041,24.93122,0.000038,24.039930,0.0005,1.315
3154.00,7.682445,24.93158,0.000039,24.039292,0.0005,1.315
3156.00,7.681928,24.93150,0.000038,24.040574,0.0005,1.315
3158.00,7.681918,24.93194,0.000038,24.039983,0.0005,1.315
3160.00,7.681586,24.93196,0.000038,24.040595,0.0005,1.315
3162.00,7.681344,24.93207,0.000038,24.040128,0.0005,1.316
3164.00,7.680878,24.93144,0.000038,24.040074,0.0005,1.315
3166.00,7.679437,24.93071,0.000038,24.039479,0.0005,1.315
3168.00,7.679847,24.93065,0.000037,24.039754,0.0005,1.316
3170.00,7.679369,24.93075,0.000038,24.039804,0.0005,1.315
3172.00,7.679926,24.93141,0.000038,24.040030,0.0005,1.316
3174.00,7.679733,24.93178,0.000038,24.039704,0.0005,1.315
3176.00,7.679437,24.93126,0.000037,24.040521,0.0005,1.316
3178.00,7.679589,24.93116,0.000036,24.040035,0.0005,1.315
3180.00,7.679504,24.93113,0.000038,24.039715,0.0005,1.315
3182.00,7.678875,24.93151,0.000038,24.038941,0.0005,1.315
3184.00,7.679545,24.93118,0.000038,24.040288,0.0005,1.315
3186.00,7.679913,24.93081,0.000037,24.040337,0.0005,1.315
3188.00,7.680256,24.93088,0.000038,24.039872,0.0005,1.315
3190.00,7.679686,24.93153,0.000038,24.040301,0.0005,1.316
3192.00,7.679035,24.93036,0.000036,24.040006,0.0005,1.316
3194.00,7.679670,24.92976,0.000038,24.039512,0.0005,1.315
3196.00,7.680240,24.93112,0.000038,24.040108,0.0005,1.315
3198.00,7.680561,24.93131,0.000039,24.040105,0.0005,1.315
3200.00,7.680716,24.93144,0.000039,24.039812,0.0005,1.315
3202.00,7.680040,24.93201,0.000039,24.040143,0.0005,1.316
3204.00,7.679167,24.93217,0.000036,24.039917,0.0005,1.315
3206.00,7.679129,24.93211,0.000036,24.040090,0.0005,1.316
3208.00,7.678784,24.93258,0.000037,24.040208,0.0005,1.316
3210.00,7.678798,24.93212,0.000037,24.040832,0.0005,1.315
3212.00,7.678704,24.93237,0.000038,24.040819,0.0005,1.315
3214.00,7.678821,24.93257,0.000038,24.039894,0.0005,1.316
3216.00,7.679047,24.93154,0.000037,24.040197,0.0005,1.316
3218.00,7.679528,24.93169,0.000037,24.039912,0.0005,1.315
3220.00,7.679099,24.93218,0.000039,24.039094,0.0005,1.315
3222.00,7.679106,24.93284,0.000038,24.039881,0.0005,1.316
3224.00,7.679830,24.93242,0.000037,24.040403,0.0005,1.316
3226.00,7.679999,24.93263,0.000037,24.039919,0.0005,1.315
3228.00,7.679971,24.93319,0.000038,24.040375,0.0005,1.316
3230.00,7.679380,24.93332,0.000038,24.040163,0.0005,1.316
3232.00,7.679109,24.93412,0.000038,24.039943,0.0005,1.316
3234.00,7.679026,24.93472,0.000038,24.039781,0.0005,1.316
3236.00,7.677690,24.93496,0.000038,24.040490,0.0005,1.316
3238.00,7.677659,24.93504,0.000038,24.040634,0.0005,1.315
3240.00,7.677372,24.93436,0.000039,24.039624,0.0005,1.316
3242.00,7.677842,24.93389,0.000039,24.040325,0.0006,1.316
3244.00,7.677341,24.93334,0.000038,24.040834,0.0005,1.316
3246.00,7.677517,24.93221,0.000037,24.040272,0.0005,1.315
3248.00,7.678262,24.93164,0.000039,24.039890,0.0005,1.316
3250.00,7.677616,24.93135,0.000037,24.040010,0.0005,1.316
3252.00,7.676560,24.93260,0.000037,24.040063,0.0005,1.317
3254.00,7.677055,24.93232,0.000037,24.040214,0.0005,1.316
3256.00,7.676505,24.93216,0.000037,24.040512,0.0005,1.316
3258.00,7.675868,24.93296,0.000038,24.040183,0.0005,1.316
3260.00,7.676771,24.93213,0.000037,24.040148,0.0005,1.316
3262.00,7.676141,24.93192,0.000038,24.039641,0.0005,1.316
3264.00,7.675759,24.93242,0.000038,24.040166,0.0005,1.315
3266.00,7.676126,24.93326,0.000038,24.040499,0.0005,1.315
3268.00,7.676881,24.93242,0.000038,24.039668,0.0005,1.316
3270.00,7.677373,24.93316,0.000039,24.039641,0.0005,1.316
3272.00,7.677120,24.93257,0.000039,24.040741,0.0005,1.317
3274.00,7.676328,24.93301,0.000037,24.040297,0.0005,1.316
3276.00,7.676655,24.93340,0.000037,24.040212,0.0005,1.316
3278.00,7.675971,24.93447,0.000038,24.040199,0.0005,1.316
3280.00,7.675643,24.93428,0.000038,24.040975,0.0005,1.316
3282.00,7.676164,24.93377,0.000038,24.039764,0.0006,1.316
3284.00,7.676255,24.93429,0.000039,24.039904,0.0005,1.316
3286.00,7.675598,24.93471,0.000038,24.040475,0.0005,1.316
3288.00,7.675578,24.93436,0.000039,24.040337,0.0005,1.316
3290.00,7.674852,24.93403,0.000037,24.040485,0.0005,1.317
3292.00,7.674353,24.93442,0.000038,24.040743,0.0005,1.316
3294.00,7.674495,24.93385,0.000037,24.040205,0.0006,1.316
3296.00,7.673861,24.93367,0.000037,24.040094,0.0005,1.316
3298.00,7.674424,24.93414,0.000038,24.039724,0.0005,1.317
3300.00,7.675275,24.93420,0.000038,24.039995,0.0005,1.317
3302.00,7.675269,24.93406,0.000038,24.040574,0.0005,1.316
3304.00,7.674693,24.93428,0.000039,24.040128,0.0005,1.317
3306.00,7.674879,24.93445,0.000037,24.039981,0.0005,1.317
3308.00,7.674159,24.93496,0.000037,24.039334,0.0005,1.316
3310.00,7.674387,24.93433,0.000039,24.040050,0.0005,1.317
3312.00,7.674103,24.93440,0.000040,24.040041,0.0005,1.317
3314.00,7.673686,24.93469,0.000039,24.040261,0.0005,1.316
3316.00,7.673964,24.93417,0.000039,24.040492,0.0005,1.317
3318.00,7.673959,24.93432,0.000038,24.039890,0.0005,1.317
3320.00,7.673804,24.93328,0.000039,24.039486,0.0005,1.316
3322.00,7.674320,24.93423,0.000039,24.039723,0.0005,1.316
3324.00,7.674551,24.93400,0.000039,24.040645,0.0005,1.317
3326.00,7.675304,24.93384,0.000037,24.040534,0.0005,1.317
3328.00,7.674839,24.93357,0.000037,24.039992,0.0006,1.316
3330.00,7.674189,24.93187,0.000039,24.040332,0.0005,1.316
3332.00,7.674013,24.93229,0.000039,24.040141,0.0005,1.316
3334.00,7.674645,24.93261,0.000037,24.040268,0.0006,1.317
3336.00,7.673860,24.93247,0.000037,24.040250,0.0005,1.317
3338.00,7.673486,24.93330,0.000038,24.040546,0.0005,1.316
3340.00,7.674372,24.93401,0.000038,24.039666,0.0005,1.317
3342.00,7.675105,24.93411,0.000038,24.039928,0.0005,1.317
3344.00,7.674252,24.93356,0.000039,24.040761,0.0005,1.317
3346.00,7.673438,24.93276,0.000038,24.041128,0.0005,1.316
3348.00,7.673270,24.93300,0.000037,24.040450,0.0005,1.317
3350.00,7.673296,24.93300,0.000038,24.039954,0.0005,1.317
3352.00,7.673039,24.93352,0.000038,24.040399,0.0005,1.317
3354.00,7.674057,24.93326,0.000037,24.040265,0.0005,1.317
3356.00,7.673263,24.93353,0.000038,24.040021,0.0005,1.317
3358.00,7.672841,24.93311,0.000039,24.040026,0.0006,1.317
3360.00,7.672862,24.93355,0.000039,24.040277,0.0005,1.317
3362.00,7.673091,24.93351,0.000038,24.039659,0.0005,1.318
3364.00,7.673022,24.93351,0.000038,24.039975,0.0005,1.317
3366.00,7.672605,24.93360,0.000039,24.040728,0.0006,1.317
3368.00,7.671633,24.93269,0.000038,24.039781,0.0005,1.317
3370.00,7.671871,24.93296,0.000038,24.039730,0.0005,1.317
3372.00,7.672067,24.93346,0.000038,24.039883,0.0005,1.317
3374.00,7.673398,24.93343,0.000039,24.040201,0.0005,1.318
3376.00,7.673027,24.93327,0.000038,24.040775,0.0006,1.318
3378.00,7.673244,24.93328,0.000038,24.041285,0.0006,1.318
3380.00,7.673488,24.93361,0.000038,24.040503,0.0006,1.318
3382.00,7.673384,24.93298,0.000039,24.040866,0.0005,1.317
3384.00,7.672872,24.93300,0.000039,24.040414,0.0005,1.317
3386.00,7.672483,24.93330,0.000039,24.039988,0.0005,1.317
3388.00,7.672865,24.93366,0.000039,24.039974,0.0005,1.318
3390.00,7.673659,24.93433,0.000038,24.040699,0.0005,1.318
3392.00,7.674487,24.93396,0.000039,24.041025,0.0006,1.317
3394.00,7.674907,24.93402,0.000039,24.040323,0.0005,1.317
3396.00,7.673561,24.93427,0.000038,24.040794,0.0005,1.317
3398.00,7.673033,24.93406,0.000038,24.040686,0.0005,1.317
3400.00,7.672453,24.93485,0.000039,24.040099,0.0005,1.318
3402.00,7.673280,24.93479,0.000041,24.039986,0.0005,1.318
3404.00,7.673800,24.93499,0.000040,24.039857,0.0006,1.317
3406.00,7.673182,24.93413,0.000038,24.040475,0.0005,1.318
3408.00,7.672128,24.93529,0.000040,24.039895,0.0005,1.318
3410.00,7.672286,24.93509,0.000040,24.040423,0.0005,1.318
3412.00,7.672660,24.93475,0.000039,24.040208,0.0005,1.318
3414.00,7.672732,24.93481,0.000039,24.040174,0.0006,1.318
3416.00,7.673130,24.93462,0.000038,24.040459,0.0005,1.317
3418.00,7.673254,24.93426,0.000039,24.041012,0.0005,1.317
3420.00,7.672496,24.93408,0.000039,24.040746,0.0005,1.317
3422.00,7.672058,24.93376,0.000039,24.039932,0.0005,1.317
3424.00,7.672310,24.93475,0.000039,24.040039,0.0005,1.317
3426.00,7.672194,24.93421,0.000039,24.039801,0.0005,1.317
3428.00,7.672507,24.93451,0.000038,24.039794,0.0005,1.317
3430.00,7.671746,24.93417,0.000038,24.039972,0.0006,1.318
3432.00,7.672482,24.93408,0.000037,24.039692,0.0006,1.318
3434.00,7.672744,24.93282,0.000038,24.040028,0.0005,1.318
3436.00,7.671458,24.93239,0.000037,24.039772,0.0005,1.318
3438.00,7.670223,24.93245,0.000038,24.040301,0.0006,1.318
3440.00,7.671545,24.93309,0.000038,24.040925,0.0005,1.317
3442.00,7.672113,24.93236,0.000038,24.039983,0.0005,1.318
3444.00,7.671493,24.93313,0.000038,24.040385,0.0005,1.318
3446.00,7.671266,24.93356,0.000037,24.040406,0.0005,1.318
3448.00,7.672308,24.93280,0.000039,24.040214,0.0005,1.318
3450.00,7.673125,24.93257,0.000038,24.040812,0.0005,1.317
3452.00,7.672671,24.93194,0.000039,24.040321,0.0005,1.317
3454.00,7.672552,24.93239,0.000038,24.040115,0.0005,1.317
3456.00,7.672013,24.93304,0.000038,24.040366,0.0005,1.318
3458.00,7.671557,24.93231,0.000039,24.040268,0.0005,1.318
3460.00,7.672085,24.93146,0.000037,24.039794,0.0005,1.319
3462.00,7.671615,24.93137,0.000040,24.040330,0.0005,1.318
3464.00,7.671710,24.93187,0.000039,24.040146,0.0005,1.317
3466.00,7.672005,24.93210,0.000039,24.040326,0.0005,1.317
3468.00,7.671134,24.93163,0.000039,24.040188,0.0005,1.318
3470.00,7.671234,24.93241,0.000039,24.040968,0.0005,1.318
3472.00,7.670764,24.93291,0.000039,24.040419,0.0005,1.318
3474.00,7.670024,24.93225,0.000039,24.040125,0.0005,1.318
3476.00,7.670545,24.93291,0.000038,24.040299,0.0005,1.318
3478.00,7.671233,24.93320,0.000038,24.040865,0.0005,1.318
3480.00,7.671299,24.93212,0.000040,24.039837,0.0005,1.318
3482.00,7.671365,24.93169,0.000039,24.039946,0.0005,1.318
3484.00,7.672326,24.93113,0.000039,24.040190,0.0005,1.318
3486.00,7.673115,24.93140,0.000038,24.040123,0.0005,1.318
3488.00,7.672277,24.93061,0.000038,24.040252,0.0006,1.318
3490.00,7.670940,24.93127,0.000038,24.040848,0.0005,1.318
3492.00,7.670721,24.93163,0.000038,24.040875,0.0005,1.318
3494.00,7.670700,24.93112,0.000037,24.040534,0.0005,1.318
3496.00,7.671092,24.93083,0.000038,24.039703,0.0005,1.318
3498.00,7.670467,24.93120,0.000038,24.039963,0.0005,1.318
3500.00,7.670129,24.93154,0.000038,24.039924,0.0005,1.318
3502.00,7.670456,24.93167,0.000039,24.040183,0.0005,1.318
3504.00,7.671427,24.93134,0.000038,24.040323,0.0005,1.318
3506.00,7.671805,24.93175,0.000038,24.039497,0.0005,1.318
3508.00,7.672080,24.93269,0.000037,24.040610,0.0005,1.318
3510.00,7.671878,24.93211,0.000038,24.040034,0.0005,1.319
3512.00,7.671123,24.93187,0.000037,24.039841,0.0005,1.318
3514.00,7.670563,24.93160,0.000038,24.040272,0.0005,1.319
3516.00,7.670650,24.93172,0.000037,24.039883,0.0005,1.319
3518.00,7.670438,24.93158,0.000040,24.040248,0.0006,1.318
3520.00,7.669652,24.93179,0.000039,24.040512,0.0005,1.318
3522.00,7.669550,24.93151,0.000037,24.040439,0.0005,1.318
3524.00,7.669839,24.93268,0.000038,24.039663,0.0005,1.318
3526.00,7.670151,24.93401,0.000038,24.040237,0.0005,1.318
3528.00,7.670209,24.93364,0.000038,24.040843,0.0005,1.318
3530.00,7.670244,24.93320,0.000037,24.041456,0.0005,1.319
3532.00,7.669575,24.93398,0.000038,24.039941,0.0005,1.319
3534.00,7.669099,24.93326,0.000037,24.040088,0.0005,1.319
3536.00,7.669508,24.93333,0.000038,24.039975,0.0005,1.319
3538.00,7.669757,24.93376,0.000039,24.040372,0.0005,1.319
3540.00,7.670539,24.93348,0.000039,24.040692,0.0005,1.319
3542.00,7.670693,24.93296,0.000038,24.040568,0.0005,1.319
3544.00,7.671031,24.93248,0.000038,24.040148,0.0005,1.319
3546.00,7.671526,24.93254,0.000039,24.040668,0.0005,1.318
3548.00,7.671768,24.93266,0.000039,24.040695,0.0005,1.319
3550.00,7.671234,24.93361,0.000039,24.040268,0.0005,1.319
3552.00,7.670272,24.93417,0.000040,24.040514,0.0005,1.319
3554.00,7.670416,24.93486,0.000038,24.040006,0.0005,1.319
3556.00,7.670367,24.93496,0.000037,24.040501,0.0005,1.319
3558.00,7.670016,24.93427,0.000039,24.040483,0.0005,1.319
3560.00,7.669782,24.93389,0.000037,24.040495,0.0005,1.319
3562.00,7.669825,24.93526,0.000038,24.040603,0.0005,1.319
3564.00,7.669811,24.93428,0.000039,24.041721,0.0005,1.319
3566.00,7.669916,24.93367,0.000038,24.041230,0.0005,1.319
3568.00,7.669961,24.93385,0.000040,24.041006,0.0005,1.318
3570.00,7.669366,24.93445,0.000039,24.040345,0.0005,1.319
3572.00,7.667976,24.93539,0.000039,24.040234,0.0005,1.319
3574.00,7.668595,24.93534,0.000039,24.040166,0.0006,1.319
3576.00,7.668952,24.93492,0.000039,24.040290,0.0005,1.319
3578.00,7.669503,24.93479,0.000040,24.040263,0.0005,1.319
3580.00,7.669449,24.93630,0.000039,24.040055,0.0005,1.319
3582.00,7.670148,24.93663,0.000038,24.040283,0.0005,1.319
3584.00,7.669340,24.93690,0.000038,24.040570,0.0005,1.319
3586.00,7.669848,24.93679,0.000039,24.040046,0.0005,1.319
3588.00,7.670028,24.93702,0.000039,24.040399,0.0005,1.319
3590.00,7.669917,24.93618,0.000038,24.040003,0.0005,1.319
3592.00,7.669744,24.93562,0.000038,24.040299,0.0005,1.318
3594.00,7.670034,24.93549,0.000039,24.040808,0.0005,1.319
3596.00,7.670148,24.93469,0.000038,24.040126,0.0005,1.320
3598.00,7.669658,24.93490,0.000037,24.040523,0.0005,1.320
3600.00,7.669621,24.93590,0.000038,24.040623,0.0005,1.319
3602.00,7.668469,24.93516,0.000039,24.040174,0.0005,1.318
@6,12.0000,24.0
3604.00,7.668291,24.93424,0.000038,24.040294,0.0005,1.319
3606.00,7.665222,24.93478,0.000038,24.039806,0.0006,1.319
3608.00,7.655942,24.93497,0.000039,24.040801,0.0005,1.318
3610.00,7.637657,24.93537,0.000040,24.039943,0.0005,1.318
3612.00,7.610517,24.93515,0.000040,24.040081,0.0005,1.318
3614.00,7.588966,24.93478,0.000040,24.040768,0.0005,1.319
3616.00,7.575009,24.93458,0.000038,24.040050,0.0005,1.320
3618.00,7.563551,24.93493,0.000038,24.039724,0.0005,1.320
3620.00,7.553294,24.93486,0.000038,24.039946,0.0005,1.320
3622.00,7.544363,24.93543,0.000037,24.040470,0.0005,1.320
3624.00,7.535696,24.93480,0.000037,24.040601,0.0005,1.320
3626.00,7.529468,24.93507,0.000036,24.040201,0.0005,1.321
3628.00,7.525858,24.93488,0.000037,24.040292,0.0005,1.321
3630.00,7.528553,24.93500,0.000037,24.039957,0.0005,1.321
3632.00,7.541100,24.93467,0.000037,24.039883,0.0005,1.320
3634.00,7.563532,24.93380,0.000038,24.040066,0.0005,1.321
3636.00,7.588395,24.93457,0.000037,24.040032,0.0005,1.321
3638.00,7.605013,24.93354,0.000036,24.039895,0.0005,1.321
3640.00,7.615253,24.93317,0.000038,24.039823,0.0005,1.321
3642.00,7.622638,24.93356,0.000038,24.039688,0.0005,1.320
3644.00,7.630157,24.93322,0.000037,24.040505,0.0005,1.320
3646.00,7.637241,24.93416,0.000038,24.040301,0.0005,1.320
3648.00,7.642876,24.93434,0.000038,24.040312,0.0005,1.320
3650.00,7.646425,24.93425,0.000038,24.039368,0.0005,1.319
3652.00,7.648172,24.93488,0.000039,24.039752,0.0005,1.320
3654.00,7.649196,24.93480,0.000039,24.041239,0.0006,1.320
3656.00,7.648524,24.93497,0.000038,24.039688,0.0005,1.320
3658.00,7.647228,24.93465,0.000038,24.039677,0.0005,1.319
3660.00,7.645982,24.93549,0.000038,24.039721,0.0005,1.320
3662.00,7.645536,24.93608,0.000038,24.039817,0.0005,1.321
3664.00,7.645459,24.93592,0.000039,24.040545,0.0005,1.320
3666.00,7.644612,24.93573,0.000038,24.039850,0.0005,1.320
3668.00,7.643712,24.93654,0.000038,24.040399,0.0005,1.320
3670.00,7.644169,24.93620,0.000039,24.040732,0.0005,1.320
3672.00,7.644298,24.93503,0.000040,24.040159,0.0005,1.320
3674.00,7.645629,24.93457,0.000039,24.040772,0.0005,1.320
3676.00,7.646743,24.93488,0.000038,24.039779,0.0005,1.320
3678.00,7.647886,24.93470,0.000039,24.040228,0.0005,1.320
3680.00,7.650050,24.93518,0.000038,24.040081,0.0005,1.320
3682.00,7.650909,24.93513,0.000038,24.040432,0.0006,1.320
3684.00,7.651970,24.93441,0.000039,24.040335,0.0005,1.320
3686.00,7.653962,24.93497,0.000039,24.039964,0.0005,1.320
3688.00,7.656023,24.93509,0.000038,24.040239,0.0005,1.320
3690.00,7.657998,24.93560,0.000038,24.040548,0.0005,1.320
3692.00,7.659999,24.93546,0.000037,24.040835,0.0005,1.320
3694.00,7.662185,24.93550,0.000039,24.040390,0.0005,1.320
3696.00,7.665856,24.93477,0.000040,24.040466,0.0005,1.320
3698.00,7.667349,24.93515,0.000038,24.040115,0.0005,1.320
3700.00,7.667859,24.93623,0.000039,24.040241,0.0005,1.320
3702.00,7.669029,24.93588,0.000038,24.039877,0.0005,1.320
3704.00,7.670965,24.93551,0.000039,24.040472,0.0005,1.319
3706.00,7.672583,24.93420,0.000039,24.040105,0.0005,1.320
3708.00,7.674209,24.93363,0.000039,24.040868,0.0005,1.320
3710.00,7.675752,24.93373,0.000037,24.039372,0.0005,1.320
3712.00,7.675589,24.93290,0.000037,24.040146,0.0005,1.320
3714.00,7.675583,24.93299,0.000037,24.040008,0.0005,1.320
3716.00,7.675728,24.93327,0.000038,24.040261,0.0005,1.320
3718.00,7.676020,24.93381,0.000038,24.040212,0.0005,1.319
3720.00,7.676416,24.93405,0.000038,24.039266,0.0005,1.320
3722.00,7.676150,24.93317,0.000038,24.040028,0.0005,1.320
3724.00,7.675343,24.93282,0.000039,24.040555,0.0005,1.320
3726.00,7.674971,24.93332,0.000038,24.040052,0.0005,1.320
3728.00,7.674741,24.93386,0.000039,24.040225,0.0005,1.320
3730.00,7.674145,24.93337,0.000039,24.039726,0.0005,1.319
3732.00,7.674308,24.93437,0.000039,24.040543,0.0005,1.320
3734.00,7.673380,24.93435,0.000038,24.039859,0.0005,1.320
3736.00,7.673117,24.93417,0.000039,24.040508,0.0005,1.320
3738.00,7.673000,24.93482,0.000038,24.040434,0.0005,1.320
3740.00,7.672936,24.93484,0.000038,24.040688,0.0005,1.320
3742.00,7.672545,24.93429,0.000039,24.040019,0.0005,1.320
3744.00,7.671756,24.93398,0.000039,24.040195,0.0005,1.321
3746.00,7.671871,24.93484,0.000038,24.040441,0.0005,1.320
3748.00,7.671746,24.93494,0.000038,24.040461,0.0005,1.320
3750.00,7.671498,24.93499,0.000038,24.039977,0.0005,1.320
3752.00,7.671634,24.93532,0.000038,24.040148,0.0005,1.320
3754.00,7.671417,24.93407,0.000039,24.040145,0.0005,1.321
3756.00,7.671411,24.93297,0.000037,24.039950,0.0005,1.321
3758.00,7.672133,24.93375,0.000037,24.040445,0.0005,1.320
3760.00,7.671548,24.93412,0.000038,24.039801,0.0005,1.320
3762.00,7.671123,24.93346,0.000038,24.039403,0.0006,1.320
3764.00,7.671280,24.93333,0.000039,24.039888,0.0005,1.320
3766.00,7.671606,24.93249,0.000038,24.040641,0.0005,1.320
3768.00,7.671203,24.93257,0.000038,24.040026,0.0005,1.321
3770.00,7.670573,24.93346,0.000038,24.040657,0.0006,1.321
3772.00,7.669191,24.93335,0.000040,24.039679,0.0006,1.320
3774.00,7.668303,24.93305,0.000039,24.040032,0.0005,1.320
3776.00,7.668877,24.93256,0.000039,24.040617,0.0005,1.320
3778.00,7.669490,24.93365,0.000039,24.040208,0.0005,1.320
3780.00,7.669266,24.93377,0.000038,24.040695,0.0006,1.320
3782.00,7.669864,24.93323,0.000039,24.040425,0.0005,1.320
3784.00,7.670067,24.93257,0.000038,24.040532,0.0005,1.320
3786.00,7.671178,24.93230,0.000038,24.040685,0.0005,1.320
3788.00,7.671302,24.93267,0.000038,24.041154,0.0005,1.321
3790.00,7.671002,24.93257,0.000038,24.040686,0.0005,1.320
3792.00,7.669896,24.93313,0.000038,24.040752,0.0005,1.320
3794.00,7.669234,24.93345,0.000038,24.039952,0.0005,1.320
3796.00,7.669340,24.93382,0.000039,24.040575,0.0005,1.320
3798.00,7.668875,24.93320,0.000039,24.040505,0.0005,1.321
3800.00,7.669864,24.93352,0.000037,24.039879,0.0005,1.321
3802.00,7.669380,24.93348,0.000038,24.040024,0.0005,1.321
3804.00,7.669698,24.93351,0.000039,24.040357,0.0005,1.321
3806.00,7.670293,24.93301,0.000038,24.040146,0.0005,1.320
3808.00,7.670213,24.93374,0.000038,24.040265,0.0005,1.320
3810.00,7.669839,24.93352,0.000039,24.040630,0.0005,1.320
3812.00,7.669688,24.93351,0.000039,24.040141,0.0005,1.320
3814.00,7.669670,24.93433,0.000040,24.039968,0.0005,1.321
3816.00,7.669322,24.93422,0.000039,24.040881,0.0005,1.320
3818.00,7.669035,24.93392,0.000040,24.040117,0.0005,1.321
3820.00,7.668121,24.93366,0.000037,24.040268,0.0006,1.320
3822.00,7.667084,24.93309,0.000039,24.040406,0.0005,1.321
3824.00,7.666552,24.93301,0.000039,24.039826,0.0005,1.321
3826.00,7.667356,24.93259,0.000037,24.039535,0.0006,1.321
3828.00,7.667444,24.93316,0.000037,24.039904,0.0005,1.321
3830.00,7.667226,24.93292,0.000037,24.039601,0.0005,1.320
3832.00,7.667502,24.93299,0.000038,24.040361,0.0006,1.320
3834.00,7.667749,24.93265,0.000039,24.040208,0.0005,1.320
3836.00,7.667555,24.93360,0.000037,24.040015,0.0005,1.321
3838.00,7.667418,24.93356,0.000038,24.039583,0.0005,1.320
3840.00,7.667972,24.93428,0.000038,24.040410,0.0005,1.321
3842.00,7.668613,24.93465,0.000038,24.040572,0.0005,1.321
3844.00,7.668010,24.93414,0.000038,24.039997,0.0005,1.320
3846.00,7.667262,24.93452,0.000038,24.040525,0.0005,1.321
3848.00,7.667273,24.93487,0.000038,24.040230,0.0006,1.321
3850.00,7.666202,24.93366,0.000039,24.040181,0.0005,1.321
3852.00,7.666130,24.93230,0.000038,24.040810,0.0005,1.321
3854.00,7.666000,24.93304,0.000039,24.040121,0.0005,1.320
3856.00,7.666849,24.93296,0.000038,24.040585,0.0005,1.321
3858.00,7.667588,24.93340,0.000037,24.040419,0.0005,1.321
3860.00,7.667830,24.93378,0.000038,24.040334,0.0006,1.320
3862.00,7.667286,24.93404,0.000039,24.040175,0.0005,1.321
3864.00,7.666638,24.93397,0.000038,24.040915,0.0005,1.321
3866.00,7.665144,24.93344,0.000037,24.040301,0.0005,1.321
3868.00,7.665449,24.93425,0.000038,24.040681,0.0005,1.321
3870.00,7.665084,24.93374,0.000038,24.040712,0.0006,1.321
3872.00,7.664577,24.93436,0.000039,24.040419,0.0005,1.321
3874.00,7.665177,24.93457,0.000038,24.040090,0.0005,1.321
3876.00,7.665513,24.93467,0.000038,24.040674,0.0005,1.321
3878.00,7.666221,24.93508,0.000038,24.040266,0.0005,1.321
3880.00,7.666351,24.93404,0.000038,24.039484,0.0005,1.321
3882.00,7.665765,24.93452,0.000039,24.041045,0.0005,1.320
3884.00,7.665417,24.93469,0.000040,24.040361,0.0005,1.321
3886.00,7.665244,24.93388,0.000039,24.040143,0.0005,1.321
3888.00,7.664862,24.93301,0.000038,24.040957,0.0005,1.321
3890.00,7.665781,24.93366,0.000038,24.040066,0.0005,1.321
3892.00,7.666080,24.93459,0.000040,24.040177,0.0005,1.321
3894.00,7.665000,24.93393,0.000039,24.040688,0.0005,1.321
3896.00,7.664432,24.93391,0.000039,24.040081,0.0005,1.321
3898.00,7.665430,24.93337,0.000039,24.039834,0.0005,1.320
3900.00,7.664887,24.93374,0.000040,24.040943,0.0005,1.321
3902.00,7.665081,24.93373,0.000039,24.041628,0.0005,1.321
3904.00,7.665763,24.93429,0.000039,24.040835,0.0005,1.321
3906.00,7.666238,24.93466,0.000037,24.040694,0.0005,1.322
3908.00,7.665194,24.93480,0.000037,24.040837,0.0005,1.321
3910.00,7.664425,24.93414,0.000038,24.040315,0.0005,1.321
3912.00,7.664445,24.93366,0.000038,24.040994,0.0006,1.321
3914.00,7.664350,24.93420,0.000039,24.040661,0.0005,1.321
3916.00,7.664281,24.93414,0.000038,24.041212,0.0005,1.321
3918.00,7.664292,24.93393,0.000038,24.039895,0.0005,1.321
3920.00,7.664404,24.93436,0.000039,24.041017,0.0005,1.321
3922.00,7.665108,24.93352,0.000039,24.041046,0.0005,1.321
3924.00,7.665543,24.93349,0.000038,24.040077,0.0006,1.321
3926.00,7.665129,24.93315,0.000038,24.040430,0.0005,1.321
3928.00,7.666052,24.93239,0.000038,24.040615,0.0005,1.321
3930.00,7.665862,24.93176,0.000038,24.041365,0.0005,1.321
3932.00,7.665407,24.93191,0.000038,24.040066,0.0005,1.321
3934.00,7.664973,24.93285,0.000037,24.040177,0.0005,1.322
3936.00,7.664491,24.93240,0.000039,24.040945,0.0005,1.321
3938.00,7.664896,24.93287,0.000039,24.040835,0.0005,1.321
3940.00,7.664830,24.93206,0.000039,24.040545,0.0006,1.321
3942.00,7.663712,24.93211,0.000039,24.040719,0.0006,1.321
3944.00,7.663598,24.93236,0.000038,24.039954,0.0005,1.321
3946.00,7.663430,24.93171,0.000038,24.040499,0.0005,1.322
3948.00,7.662990,24.93265,0.000037,24.040515,0.0005,1.321
3950.00,7.663080,24.93313,0.000038,24.040952,0.0005,1.321
3952.00,7.663012,24.93226,0.000038,24.040434,0.0005,1.320
3954.00,7.663342,24.93182,0.000038,24.040590,0.0005,1.321
3956.00,7.663613,24.93067,0.000038,24.039774,0.0005,1.321
3958.00,7.663074,24.93111,0.000037,24.039472,0.0005,1.321
3960.00,7.662908,24.93197,0.000037,24.040008,0.0005,1.321
3962.00,7.663050,24.93205,0.000037,24.040585,0.0005,1.322
3964.00,7.663429,24.93187,0.000038,24.041305,0.0006,1.322
3966.00,7.663025,24.93123,0.000038,24.040543,0.0006,1.322
3968.00,7.663631,24.93179,0.000038,24.039494,0.0006,1.322
3970.00,7.663819,24.93178,0.000037,24.040308,0.0005,1.321
3972.00,7.664097,24.93356,0.000038,24.040024,0.0005,1.321
3974.00,7.664286,24.93214,0.000039,24.039959,0.0005,1.322
3976.00,7.664310,24.93170,0.000038,24.041159,0.0005,1.322
3978.00,7.663777,24.93184,0.000039,24.040512,0.0005,1.321
3980.00,7.663164,24.93121,0.000038,24.039715,0.0005,1.322
3982.00,7.663708,24.93186,0.000038,24.040508,0.0005,1.322
3984.00,7.663951,24.93164,0.000038,24.040370,0.0005,1.321
3986.00,7.663102,24.93142,0.000037,24.040485,0.0005,1.322
3988.00,7.662837,24.93155,0.000038,24.039654,0.0005,1.321
3990.00,7.662774,24.93218,0.000038,24.040212,0.0006,1.321
3992.00,7.662814,24.93275,0.000039,24.040525,0.0005,1.322
3994.00,7.663160,24.93377,0.000040,24.040677,0.0005,1.322
3996.00,7.663736,24.93390,0.000039,24.040066,0.0005,1.322
3998.00,7.663843,24.93349,0.000038,24.040061,0.0005,1.322
4000.00,7.664948,24.93332,0.000039,24.040608,0.0005,1.322
4002.00,7.665447,24.93246,0.000039,24.040466,0.0005,1.321
4004.00,7.664674,24.93219,0.000039,24.039948,0.0005,1.321
4006.00,7.664083,24.93215,0.000039,24.040230,0.0006,1.322
4008.00,7.663678,24.93289,0.000038,24.039995,0.0005,1.322
4010.00,7.663967,24.93261,0.000037,24.040090,0.0005,1.321
4012.00,7.663262,24.93184,0.000038,24.040063,0.0005,1.322
4014.00,7.662770,24.93173,0.000037,24.040328,0.0005,1.321
4016.00,7.663065,24.93289,0.000037,24.040263,0.0005,1.321
4018.00,7.663314,24.93245,0.000038,24.040565,0.0005,1.322
4020.00,7.662500,24.93182,0.000037,24.040883,0.0005,1.321
4022.00,7.662183,24.93199,0.000037,24.040310,0.0005,1.322
4024.00,7.662106,24.93229,0.000038,24.040708,0.0005,1.322
4026.00,7.662714,24.93301,0.000038,24.040832,0.0005,1.322
4028.00,7.663338,24.93319,0.000038,24.040323,0.0005,1.321
4030.00,7.663697,24.93285,0.000037,24.040385,0.0005,1.322
4032.00,7.663302,24.93290,0.000038,24.040415,0.0005,1.321
4034.00,7.662977,24.93285,0.000039,24.039934,0.0005,1.322
4036.00,7.662650,24.93234,0.000038,24.040132,0.0006,1.321
4038.00,7.662592,24.93223,0.000038,24.040972,0.0005,1.321
4040.00,7.662209,24.93224,0.000039,24.040528,0.0005,1.321
4042.00,7.662861,24.93251,0.000036,24.039972,0.0005,1.322
4044.00,7.664289,24.93235,0.000038,24.040308,0.0005,1.321
4046.00,7.663631,24.93215,0.000038,24.041259,0.0005,1.321
4048.00,7.664367,24.93337,0.000038,24.040099,0.0005,1.321
4050.00,7.665070,24.93416,0.000039,24.040745,0.0005,1.321
4052.00,7.664977,24.93302,0.000039,24.040597,0.0005,1.321
4054.00,7.664578,24.93247,0.000038,24.040641,0.0005,1.321
4056.00,7.664165,24.93287,0.000039,24.040212,0.0005,1.321
4058.00,7.663783,24.93298,0.000039,24.040545,0.0005,1.322
4060.00,7.663264,24.93348,0.000038,24.040832,0.0005,1.322
4062.00,7.661761,24.93336,0.000037,24.040445,0.0005,1.321
4064.00,7.661754,24.93286,0.000037,24.040915,0.0005,1.321
4066.00,7.661734,24.93322,0.000038,24.040779,0.0005,1.321
4068.00,7.661400,24.93415,0.000038,24.040152,0.0005,1.321
4070.00,7.661536,24.93364,0.000038,24.040752,0.0005,1.321
4072.00,7.662158,24.93386,0.000038,24.039850,0.0005,1.322
4074.00,7.662214,24.93479,0.000038,24.040786,0.0005,1.321
4076.00,7.662750,24.93419,0.000039,24.040265,0.0005,1.320
4078.00,7.663080,24.93448,0.000039,24.040754,0.0005,1.321
4080.00,7.663370,24.93368,0.000038,24.040774,0.0005,1.322
4082.00,7.662337,24.93380,0.000038,24.040492,0.0005,1.321
4084.00,7.660722,24.93460,0.000037,24.040643,0.0005,1.321
4086.00,7.660003,24.93445,0.000038,24.040228,0.0005,1.321
4088.00,7.661147,24.93399,0.000038,24.040379,0.0005,1.321
4090.00,7.662021,24.93384,0.000037,24.040514,0.0005,1.321
4092.00,7.662692,24.93366,0.000039,24.040399,0.0005,1.321
4094.00,7.662046,24.93374,0.000038,24.039941,0.0005,1.321
4096.00,7.661312,24.93320,0.000038,24.040795,0.0005,1.321
4098.00,7.661318,24.93268,0.000038,24.040114,0.0005,1.321
4100.00,7.662262,24.93294,0.000038,24.039410,0.0005,1.321
4102.00,7.662320,24.93411,0.000038,24.040645,0.0005,1.322
4104.00,7.662550,24.93337,0.000038,24.040479,0.0005,1.322
4106.00,7.661875,24.93263,0.000038,24.040668,0.0005,1.322
4108.00,7.661701,24.93352,0.000037,24.040639,0.0005,1.321
4110.00,7.662218,24.93442,0.000038,24.040359,0.0005,1.321
4112.00,7.662208,24.93436,0.000038,24.040886,0.0005,1.321
4114.00,7.661280,24.93361,0.000039,24.040437,0.0005,1.321
4116.00,7.660499,24.93345,0.000038,24.039915,0.0005,1.322
4118.00,7.660487,24.93240,0.000038,24.040259,0.0005,1.322
4120.00,7.660926,24.93369,0.000038,24.039794,0.0005,1.321
4122.00,7.661699,24.93389,0.000038,24.040070,0.0005,1.321
4124.00,7.661335,24.93398,0.000038,24.040377,0.0005,1.321
4126.00,7.660917,24.93289,0.000038,24.040112,0.0005,1.322
4128.00,7.661487,24.93140,0.000037,24.040270,0.0005,1.322
4130.00,7.662274,24.93261,0.000037,24.041085,0.0005,1.322
4132.00,7.661737,24.93310,0.000038,24.039835,0.0005,1.321
4134.00,7.661952,24.93305,0.000038,24.040321,0.0005,1.321
4136.00,7.661572,24.93274,0.000038,24.039601,0.0005,1.321
4138.00,7.661725,24.93347,0.000037,24.039835,0.0005,1.321
4140.00,7.661345,24.93296,0.000038,24.040246,0.0005,1.322
4142.00,7.660551,24.93253,0.000038,24.039834,0.0005,1.321
4144.00,7.660246,24.93255,0.000038,24.040719,0.0005,1.321
4146.00,7.660300,24.93254,0.000038,24.040374,0.0005,1.321
4148.00,7.660910,24.93339,0.000039,24.040394,0.0005,1.321
4150.00,7.660757,24.93353,0.000039,24.040397,0.0005,1.321
4152.00,7.660454,24.93310,0.000038,24.040063,0.0005,1.321
4154.00,7.661187,24.93362,0.000040,24.040661,0.0006,1.321
4156.00,7.660750,24.93259,0.000038,24.040095,0.0005,1.321
4158.00,7.661051,24.93206,0.000037,24.040072,0.0005,1.321
4160.00,7.660607,24.93305,0.000038,24.040468,0.0005,1.321
4162.00,7.660826,24.93291,0.000037,24.040321,0.0005,1.321
4164.00,7.660689,24.93382,0.000038,24.040957,0.0005,1.321
4166.00,7.660356,24.93359,0.000038,24.039788,0.0005,1.321
4168.00,7.660340,24.93340,0.000037,24.039930,0.0005,1.321
4170.00,7.660772,24.93300,0.000037,24.039828,0.0005,1.320
4172.00,7.660186,24.93264,0.000040,24.040443,0.0006,1.320
4174.00,7.659873,24.93317,0.000039,24.040619,0.0005,1.321
4176.00,7.660635,24.93265,0.000038,24.040714,0.0005,1.321
4178.00,7.660595,24.93251,0.000038,24.040288,0.0005,1.321
4180.00,7.660786,24.93206,0.000038,24.039663,0.0005,1.321
4182.00,7.660393,24.93277,0.000039,24.040346,0.0005,1.320
4184.00,7.661563,24.93224,0.000038,24.039892,0.0005,1.321
4186.00,7.661270,24.93241,0.000039,24.040006,0.0005,1.320
4188.00,7.661153,24.93174,0.000038,24.040546,0.0005,1.321
4190.00,7.660273,24.93155,0.000039,24.040494,0.0005,1.321
4192.00,7.659660,24.93206,0.000037,24.041015,0.0005,1.321
4194.00,7.659492,24.93194,0.000038,24.040217,0.0005,1.320
4196.00,7.658451,24.93159,0.000038,24.039168,0.0005,1.321
4198.00,7.658523,24.93253,0.000038,24.040379,0.0005,1.321
4200.00,7.658360,24.93155,0.000038,24.040252,0.0005,1.321
4202.00,7.659041,24.93128,0.000037,24.040741,0.0005,1.321
@7,12.0000,24.0
4204.00,7.660304,24.93164,0.000039,24.040359,0.0005,1.320
4206.00,7.658373,24.93210,0.000036,24.040097,0.0005,1.321
4208.00,7.650947,24.93288,0.000037,24.040075,0.0005,1.320
4210.00,7.632180,24.93292,0.000039,24.041059,0.0005,1.320
4212.00,7.605637,24.93274,0.000039,24.040461,0.0005,1.320
4214.00,7.582351,24.93221,0.000040,24.040037,0.0005,1.320
4216.00,7.566209,24.93275,0.000040,24.040625,0.0005,1.320
4218.00,7.555878,24.93325,0.000039,24.040250,0.0005,1.321
4220.00,7.545538,24.93204,0.000038,24.041185,0.0005,1.322
4222.00,7.534122,24.93125,0.000037,24.040130,0.0005,1.322
4224.00,7.525614,24.93289,0.000037,24.039906,0.0005,1.322
4226.00,7.520714,24.93326,0.000036,24.040485,0.0005,1.322
4228.00,7.517652,24.93293,0.000037,24.040535,0.0005,1.322
4230.00,7.520173,24.93201,0.000038,24.039648,0.0005,1.322
4232.00,7.530614,24.93242,0.000037,24.040163,0.0005,1.322
4234.00,7.551034,24.93236,0.000037,24.040166,0.0005,1.323
4236.00,7.575399,24.93261,0.000037,24.040199,0.0005,1.323
4238.00,7.594869,24.93280,0.000037,24.040735,0.0005,1.322
4240.00,7.607463,24.93320,0.000039,24.041479,0.0005,1.320
4242.00,7.615398,24.93363,0.000039,24.040875,0.0005,1.321
4244.00,7.623980,24.93310,0.000040,24.040034,0.0005,1.320
4246.00,7.631660,24.93342,0.000038,24.040121,0.0005,1.321
4248.00,7.637281,24.93319,0.000037,24.040748,0.0005,1.320
4250.00,7.642406,24.93172,0.000038,24.040455,0.0005,1.320
4252.00,7.645335,24.93265,0.000039,24.040992,0.0005,1.320
4254.00,7.645959,24.93216,0.000039,24.039692,0.0005,1.321
4256.00,7.645146,24.93256,0.000041,24.039848,0.0005,1.320
4258.00,7.644451,24.93194,0.000039,24.040094,0.0005,1.320
4260.00,7.643027,24.93274,0.000038,24.040741,0.0005,1.320
4262.00,7.642158,24.93296,0.000038,24.040888,0.0005,1.320
4264.00,7.640933,24.93299,0.000039,24.040317,0.0005,1.320
4266.00,7.639155,24.93338,0.000039,24.040410,0.0005,1.320
4268.00,7.639071,24.93321,0.000039,24.040619,0.0005,1.320
4270.00,7.638764,24.93288,0.000037,24.040126,0.0005,1.320
4272.00,7.638909,24.93209,0.000038,24.040088,0.0005,1.320
4274.00,7.638834,24.93290,0.000038,24.040335,0.0005,1.320
4276.00,7.638977,24.93325,0.000038,24.040435,0.0005,1.320
4278.00,7.640139,24.93161,0.000038,24.041057,0.0005,1.320
4280.00,7.641041,24.93238,0.000038,24.040319,0.0005,1.319
4282.00,7.642174,24.93289,0.000039,24.040415,0.0005,1.320
4284.00,7.643102,24.93224,0.000039,24.040279,0.0005,1.320
4286.00,7.645113,24.93178,0.000039,24.040172,0.0005,1.320
4288.00,7.647367,24.93205,0.000039,24.040512,0.0005,1.320
4290.00,7.649480,24.93185,0.000038,24.040221,0.0005,1.320
4292.00,7.651233,24.93172,0.000038,24.041023,0.0005,1.320
4294.00,7.653396,24.93272,0.000038,24.040690,0.0005,1.320
4296.00,7.656334,24.93228,0.000037,24.040061,0.0004,1.320
4298.00,7.659315,24.93251,0.000038,24.040310,0.0005,1.320
4300.00,7.661607,24.93217,0.000039,24.040830,0.0005,1.319
4302.00,7.662992,24.93178,0.000039,24.040410,0.0005,1.319
4304.00,7.664671,24.93202,0.000039,24.040023,0.0005,1.320
4306.00,7.665937,24.93239,0.000038,24.040012,0.0005,1.320
4308.00,7.667865,24.93220,0.000038,24.040197,0.0005,1.320
4310.00,7.668417,24.93263,0.000039,24.040708,0.0005,1.319
4312.00,7.669778,24.93199,0.000038,24.040432,0.0005,1.320
4314.00,7.670008,24.93209,0.000037,24.040828,0.0005,1.320
4316.00,7.669070,24.93291,0.000038,24.040186,0.0005,1.320
4318.00,7.669223,24.93232,0.000038,24.040503,0.0005,1.320
4320.00,7.669527,24.93255,0.000038,24.040552,0.0005,1.320
4322.00,7.669393,24.93181,0.000038,24.040306,0.0005,1.320
4324.00,7.669745,24.93183,0.000039,24.040095,0.0005,1.319
4326.00,7.668492,24.93152,0.000039,24.040495,0.0005,1.319
4328.00,7.666749,24.93153,0.000038,24.040172,0.0005,1.319
4330.00,7.666697,24.93152,0.000038,24.040223,0.0005,1.320
4332.00,7.667281,24.93237,0.000038,24.040774,0.0005,1.320
4334.00,7.666797,24.93224,0.000037,24.040852,0.0005,1.320
4336.00,7.665782,24.93204,0.000037,24.040446,0.0005,1.320
4338.00,7.666196,24.93245,0.000037,24.040214,0.0005,1.319
4340.00,7.665704,24.93253,0.000038,24.040472,0.0005,1.319
4342.00,7.665453,24.93253,0.000038,24.040652,0.0005,1.319
4344.00,7.665161,24.93286,0.000038,24.039928,0.0005,1.319
4346.00,7.664729,24.93331,0.000039,24.040226,0.0005,1.319
4348.00,7.663779,24.93346,0.000037,24.040455,0.0005,1.320
4350.00,7.664311,24.93333,0.000037,24.040034,0.0005,1.320
4352.00,7.664381,24.93368,0.000037,24.040699,0.0005,1.320
4354.00,7.663808,24.93304,0.000036,24.040512,0.0005,1.320
4356.00,7.662973,24.93343,0.000036,24.040015,0.0005,1.319
4358.00,7.663437,24.93362,0.000037,24.040572,0.0005,1.319
4360.00,7.663570,24.93505,0.000037,24.041388,0.0005,1.319
4362.00,7.662386,24.93451,0.000037,24.039894,0.0005,1.319
4364.00,7.662273,24.93432,0.000038,24.040203,0.0005,1.319
4366.00,7.663157,24.93396,0.000038,24.040903,0.0005,1.319
4368.00,7.663275,24.93448,0.000039,24.040277,0.0005,1.320
4370.00,7.662360,24.93461,0.000039,24.039817,0.0005,1.320
4372.00,7.662686,24.93479,0.000039,24.040470,0.0005,1.319
4374.00,7.663315,24.93516,0.000038,24.040606,0.0005,1.320
4376.00,7.663768,24.93428,0.000037,24.040623,0.0005,1.319
4378.00,7.664751,24.93363,0.000039,24.040565,0.0005,1.319
4380.00,7.665799,24.93342,0.000037,24.039894,0.0005,1.319
4382.00,7.665790,24.93463,0.000037,24.040523,0.0005,1.319
4384.00,7.666257,24.93336,0.000038,24.040243,0.0005,1.320
4386.00,7.666567,24.93336,0.000037,24.040119,0.0005,1.319
4388.00,7.665507,24.93404,0.000037,24.039414,0.0005,1.319
4390.00,7.664275,24.93374,0.000037,24.040428,0.0005,1.319
4392.00,7.664566,24.93274,0.000038,24.039890,0.0006,1.319
4394.00,7.663876,24.93347,0.000037,24.040254,0.0005,1.319
4396.00,7.663152,24.93466,0.000038,24.040574,0.0005,1.319
4398.00,7.663285,24.93543,0.000038,24.040392,0.0005,1.319
4400.00,7.662324,24.93406,0.000038,24.040743,0.0005,1.320
4402.00,7.661993,24.93320,0.000039,24.040617,0.0005,1.319
4404.00,7.661460,24.93280,0.000038,24.040386,0.0005,1.318
4406.00,7.661285,24.93232,0.000038,24.040394,0.0005,1.318
4408.00,7.661031,24.93236,0.000038,24.039955,0.0005,1.319
4410.00,7.660804,24.93285,0.000037,24.040581,0.0005,1.320
4412.00,7.660900,24.93391,0.000037,24.040134,0.0005,1.319
4414.00,7.660237,24.93305,0.000041,24.039895,0.0005,1.318
4416.00,7.659203,24.93458,0.000039,24.039752,0.0005,1.319
4418.00,7.659195,24.93472,0.000037,24.040059,0.0005,1.319
4420.00,7.660164,24.93412,0.000037,24.040210,0.0005,1.319
4422.00,7.660129,24.93422,0.000038,24.039603,0.0005,1.319
4424.00,7.660034,24.93443,0.000037,24.040315,0.0005,1.319
4426.00,7.660611,24.93426,0.000038,24.040494,0.0005,1.318
4428.00,7.660896,24.93536,0.000039,24.040054,0.0005,1.318
4430.00,7.661304,24.93511,0.000038,24.039870,0.0005,1.318
4432.00,7.660495,24.93409,0.000038,24.040021,0.0005,1.319
4434.00,7.659758,24.93348,0.000039,24.040675,0.0005,1.319
4436.00,7.659865,24.93413,0.000036,24.040114,0.0005,1.318
4438.00,7.659805,24.93342,0.000039,24.040119,0.0005,1.319
4440.00,7.660207,24.93414,0.000039,24.040137,0.0005,1.319
4442.00,7.658758,24.93425,0.000038,24.040866,0.0005,1.318
4444.00,7.659030,24.93379,0.000038,24.040935,0.0005,1.318
4446.00,7.660584,24.93382,0.000037,24.039797,0.0005,1.319
4448.00,7.659910,24.93452,0.000037,24.040410,0.0005,1.318
4450.00,7.659474,24.93414,0.000038,24.040095,0.0005,1.318
4452.00,7.660167,24.93356,0.000039,24.040650,0.0005,1.318
4454.00,7.660111,24.93305,0.000039,24.039934,0.0005,1.319
4456.00,7.659551,24.93256,0.000040,24.039624,0.0005,1.319
4458.00,7.660041,24.93409,0.000038,24.040641,0.0004,1.318
4460.00,7.660111,24.93362,0.000039,24.040806,0.0005,1.318
4462.00,7.660084,24.93386,0.000038,24.040486,0.0005,1.318
4464.00,7.659007,24.93367,0.000038,24.039895,0.0005,1.318
4466.00,7.659704,24.93370,0.000038,24.040719,0.0004,1.318
4468.00,7.659971,24.93397,0.000039,24.040815,0.0005,1.318
4470.00,7.659922,24.93438,0.000037,24.040475,0.0005,1.318
4472.00,7.659455,24.93498,0.000038,24.040477,0.0005,1.318
4474.00,7.658329,24.93504,0.000039,24.040450,0.0005,1.318
4476.00,7.658384,24.93393,0.000038,24.040785,0.0005,1.319
4478.00,7.658392,24.93465,0.000037,24.039857,0.0005,1.319
4480.00,7.658900,24.93434,0.000037,24.039463,0.0006,1.318
4482.00,7.659486,24.93321,0.000037,24.039944,0.0005,1.318
4484.00,7.659509,24.93410,0.000036,24.039686,0.0005,1.318
4486.00,7.659301,24.93448,0.000038,24.039739,0.0005,1.318
4488.00,7.658971,24.93512,0.000038,24.039924,0.0005,1.318
4490.00,7.660009,24.93509,0.000036,24.040043,0.0005,1.318
4492.00,7.660152,24.93410,0.000038,24.040532,0.0004,1.318
4494.00,7.660125,24.93434,0.000038,24.040914,0.0006,1.318
4496.00,7.660079,24.93488,0.000037,24.040825,0.0005,1.318
4498.00,7.659462,24.93528,0.000038,24.039783,0.0005,1.317
4500.00,7.659087,24.93510,0.000037,24.040585,0.0005,1.318
4502.00,7.659156,24.93424,0.000037,24.040475,0.0005,1.318
4504.00,7.658480,24.93377,0.000037,24.040024,0.0005,1.317
4506.00,7.658275,24.93405,0.000037,24.039372,0.0005,1.318
4508.00,7.658469,24.93427,0.000038,24.040699,0.0005,1.317
4510.00,7.658563,24.93333,0.000038,24.040826,0.0005,1.318
4512.00,7.657398,24.93459,0.000036,24.040686,0.0005,1.319
4514.00,7.657083,24.93389,0.000036,24.040157,0.0004,1.318
4516.00,7.657545,24.93308,0.000037,24.040134,0.0005,1.317
4518.00,7.657602,24.93265,0.000036,24.040414,0.0005,1.317
4520.00,7.657911,24.93314,0.000036,24.040174,0.0005,1.317
4522.00,7.658575,24.93410,0.000038,24.040459,0.0005,1.318
4524.00,7.659721,24.93401,0.000039,24.039812,0.0005,1.317
4526.00,7.660537,24.93377,0.000037,24.039557,0.0004,1.317
4528.00,7.659290,24.93450,0.000038,24.040890,0.0005,1.317
4530.00,7.659467,24.93399,0.000038,24.040432,0.0005,1.318
4532.00,7.659130,24.93374,0.000038,24.039937,0.0005,1.318
4534.00,7.659022,24.93375,0.000038,24.040057,0.0004,1.318
4536.00,7.658854,24.93499,0.000038,24.040021,0.0005,1.317
4538.00,7.658263,24.93415,0.000038,24.039366,0.0004,1.317
4540.00,7.658712,24.93418,0.000038,24.040386,0.0005,1.317
4542.00,7.659368,24.93517,0.000038,24.040232,0.0005,1.317
4544.00,7.659326,24.93490,0.000039,24.040092,0.0005,1.318
4546.00,7.658555,24.93493,0.000038,24.039815,0.0005,1.317
4548.00,7.657755,24.93550,0.000038,24.040408,0.0005,1.316
4550.00,7.658982,24.93509,0.000038,24.041012,0.0005,1.318
4552.00,7.659324,24.93585,0.000037,24.040392,0.0005,1.318
4554.00,7.658334,24.93560,0.000037,24.039917,0.0005,1.317
4556.00,7.658461,24.93435,0.000038,24.040619,0.0005,1.317
4558.00,7.658344,24.93401,0.000037,24.039843,0.0005,1.317
4560.00,7.658089,24.93421,0.000038,24.040321,0.0005,1.317
4562.00,7.658322,24.93489,0.000038,24.040106,0.0005,1.316
4564.00,7.658057,24.93446,0.000037,24.039455,0.0005,1.317
4566.00,7.657812,24.93523,0.000037,24.040063,0.0005,1.317
4568.00,7.657932,24.93373,0.000038,24.039875,0.0005,1.316
4570.00,7.657383,24.93355,0.000037,24.040268,0.0005,1.316
4572.00,7.657792,24.93366,0.000037,24.040279,0.0005,1.317
4574.00,7.658141,24.93420,0.000037,24.040115,0.0005,1.317
4576.00,7.657624,24.93477,0.000037,24.040375,0.0005,1.316
4578.00,7.657718,24.93505,0.000038,24.040239,0.0005,1.316
4580.00,7.657823,24.93530,0.000037,24.040719,0.0005,1.316
4582.00,7.657971,24.93595,0.000037,24.040370,0.0005,1.316
4584.00,7.658815,24.93587,0.000038,24.040015,0.0005,1.316
4586.00,7.658388,24.93538,0.000038,24.040643,0.0005,1.317
4588.00,7.658776,24.93523,0.000038,24.040064,0.0005,1.317
4590.00,7.658414,24.93575,0.000037,24.040252,0.0005,1.316
4592.00,7.657517,24.93648,0.000037,24.039739,0.0005,1.316
4594.00,7.656912,24.93642,0.000037,24.040494,0.0005,1.316
4596.00,7.656730,24.93601,0.000037,24.040212,0.0005,1.316
4598.00,7.656854,24.93606,0.000037,24.039323,0.0005,1.316
4600.00,7.656267,24.93600,0.000037,24.039630,0.0005,1.316
4602.00,7.656367,24.93597,0.000037,24.039901,0.0005,1.317
4604.00,7.656453,24.93607,0.000038,24.039895,0.0005,1.317
4606.00,7.655585,24.93648,0.000037,24.040226,0.0005,1.317
4608.00,7.655987,24.93634,0.000037,24.040170,0.0005,1.316
4610.00,7.656142,24.93628,0.000038,24.039610,0.0005,1.316
4612.00,7.656327,24.93680,0.000038,24.040008,0.0005,1.316
4614.00,7.657144,24.93644,0.000038,24.039741,0.0004,1.316
4616.00,7.656914,24.93655,0.000037,24.039568,0.0005,1.316
4618.00,7.657423,24.93675,0.000037,24.040306,0.0005,1.317
4620.00,7.657547,24.93676,0.000037,24.040272,0.0004,1.317
4622.00,7.657633,24.93661,0.000036,24.039948,0.0004,1.316
4624.00,7.656543,24.93637,0.000038,24.040497,0.0005,1.316
4626.00,7.655982,24.93580,0.000038,24.039384,0.0005,1.316
4628.00,7.655811,24.93521,0.000037,24.039706,0.0005,1.316
4630.00,7.656279,24.93514,0.000036,24.040441,0.0005,1.316
4632.00,7.656476,24.93387,0.000037,24.039239,0.0005,1.316
4634.00,7.656296,24.93400,0.000038,24.040130,0.0005,1.316
4636.00,7.656540,24.93462,0.000037,24.040768,0.0005,1.316
4638.00,7.656225,24.93467,0.000036,24.040495,0.0005,1.316
4640.00,7.656763,24.93461,0.000037,24.039764,0.0005,1.317
4642.00,7.656822,24.93446,0.000037,24.039306,0.0004,1.316
4644.00,7.656790,24.93371,0.000038,24.040559,0.0005,1.316
4646.00,7.657600,24.93484,0.000038,24.039492,0.0005,1.316
4648.00,7.658225,24.93425,0.000037,24.040059,0.0005,1.316
4650.00,7.657764,24.93364,0.000038,24.040246,0.0005,1.316
4652.00,7.656910,24.93420,0.000037,24.040337,0.0004,1.316
4654.00,7.657449,24.93403,0.000038,24.040352,0.0005,1.316
4656.00,7.657495,24.93347,0.000036,24.040165,0.0005,1.316
4658.00,7.657692,24.93331,0.000037,24.039775,0.0004,1.316
4660.00,7.657159,24.93426,0.000038,24.039935,0.0005,1.316
4662.00,7.657225,24.93400,0.000038,24.040439,0.0005,1.316
4664.00,7.657995,24.93400,0.000037,24.040434,0.0005,1.315
4666.00,7.657473,24.93321,0.000037,24.040628,0.0005,1.316
4668.00,7.657437,24.93337,0.000036,24.039794,0.0005,1.316
4670.00,7.656753,24.93312,0.000037,24.040126,0.0005,1.316
4672.00,7.656907,24.93267,0.000039,24.039683,0.0005,1.316
4674.00,7.657091,24.93335,0.000037,24.039735,0.0005,1.316
4676.00,7.656435,24.93346,0.000038,24.039894,0.0005,1.315
4678.00,7.656354,24.93406,0.000039,24.039903,0.0005,1.316
4680.00,7.656730,24.93458,0.000038,24.040343,0.0005,1.315
4682.00,7.656188,24.93502,0.000037,24.039783,0.0005,1.316
4684.00,7.657184,24.93500,0.000037,24.040621,0.0005,1.316
4686.00,7.657604,24.93400,0.000037,24.040815,0.0005,1.315
4688.00,7.656244,24.93422,0.000038,24.040485,0.0005,1.315
4690.00,7.656238,24.93406,0.000037,24.039535,0.0005,1.315
4692.00,7.656457,24.93435,0.000038,24.040294,0.0005,1.316
4694.00,7.656129,24.93419,0.000038,24.040192,0.0005,1.316
4696.00,7.656426,24.93456,0.000037,24.040399,0.0005,1.315
4698.00,7.657173,24.93490,0.000038,24.040339,0.0005,1.316
4700.00,7.657380,24.93507,0.000037,24.040397,0.0005,1.315
4702.00,7.657736,24.93519,0.000039,24.039475,0.0005,1.316
4704.00,7.657463,24.93399,0.000038,24.039719,0.0005,1.315
4706.00,7.658147,24.93418,0.000037,24.039957,0.0005,1.315
4708.00,7.657551,24.93418,0.000038,24.039935,0.0005,1.315
4710.00,7.657039,24.93368,0.000037,24.040330,0.0005,1.315
4712.00,7.657511,24.93322,0.000038,24.040154,0.0005,1.315
4714.00,7.656638,24.93367,0.000037,24.038746,0.0005,1.316
4716.00,7.656927,24.93421,0.000037,24.040035,0.0005,1.315
4718.00,7.657627,24.93455,0.000037,24.039466,0.0005,1.315
4720.00,7.657785,24.93465,0.000037,24.039955,0.0005,1.315
4722.00,7.656901,24.93530,0.000038,24.039819,0.0005,1.315
4724.00,7.657421,24.93495,0.000038,24.040634,0.0005,1.315
4726.00,7.657301,24.93563,0.000038,24.040157,0.0005,1.315
4728.00,7.657455,24.93517,0.000037,24.040357,0.0005,1.315
4730.00,7.656553,24.93536,0.000036,24.041221,0.0005,1.315
4732.00,7.655866,24.93559,0.000037,24.040199,0.0005,1.315
4734.00,7.656407,24.93614,0.000037,24.040377,0.0005,1.315
4736.00,7.656324,24.93619,0.000038,24.039248,0.0005,1.315
4738.00,7.656071,24.93592,0.000038,24.039535,0.0005,1.315
4740.00,7.655665,24.93547,0.000037,24.040526,0.0005,1.315
4742.00,7.655969,24.93622,0.000038,24.040134,0.0005,1.315
4744.00,7.657101,24.93572,0.000039,24.040583,0.0005,1.314
4746.00,7.657915,24.93547,0.000039,24.040781,0.0005,1.315
4748.00,7.657295,24.93521,0.000038,24.040972,0.0005,1.315
4750.00,7.656691,24.93583,0.000037,24.040695,0.0005,1.315
4752.00,7.656821,24.93597,0.000038,24.040603,0.0005,1.315
4754.00,7.657417,24.93548,0.000039,24.039879,0.0005,1.315
4756.00,7.659002,24.93480,0.000039,24.040679,0.0005,1.315
4758.00,7.658136,24.93432,0.000038,24.040186,0.0005,1.314
4760.00,7.657642,24.93457,0.000037,24.040292,0.0005,1.315
4762.00,7.657210,24.93558,0.000037,24.040075,0.0005,1.315
4764.00,7.657445,24.93555,0.000038,24.040688,0.0005,1.314
4766.00,7.657284,24.93585,0.000037,24.039921,0.0005,1.314
4768.00,7.656303,24.93595,0.000038,24.040670,0.0005,1.315
4770.00,7.656466,24.93601,0.000036,24.039263,0.0005,1.314
4772.00,7.656614,24.93618,0.000038,24.039384,0.0004,1.314
4774.00,7.656939,24.93593,0.000039,24.039688,0.0005,1.314
4776.00,7.656622,24.93560,0.000039,24.040019,0.0005,1.314
4778.00,7.656741,24.93471,0.000038,24.040783,0.0005,1.315
4780.00,7.656873,24.93414,0.000037,24.040685,0.0005,1.315
4782.00,7.656705,24.93429,0.000037,24.040170,0.0005,1.315
4784.00,7.657045,24.93347,0.000037,24.040314,0.0005,1.314
4786.00,7.656022,24.93318,0.000037,24.039732,0.0005,1.314
4788.00,7.656435,24.93312,0.000038,24.039790,0.0005,1.315
4790.00,7.657196,24.93405,0.000038,24.039835,0.0005,1.315
4792.00,7.657327,24.93444,0.000038,24.039861,0.0005,1.315
4794.00,7.657176,24.93395,0.000039,24.040239,0.0005,1.314
4796.00,7.657111,24.93421,0.000039,24.040357,0.0004,1.314
4798.00,7.657309,24.93426,0.000038,24.040550,0.0005,1.314
4800.00,7.657633,24.93378,0.000037,24.040432,0.0005,1.314
4802.00,7.657498,24.93336,0.000036,24.039690,0.0005,1.314
@8,12.0000,24.0
4804.00,7.656871,24.93381,0.000036,24.040406,0.0005,1.314
4806.00,7.653720,24.93435,0.000037,24.040285,0.0005,1.314
4808.00,7.646138,24.93322,0.000038,24.040626,0.0005,1.314
4810.00,7.631482,24.93244,0.000037,24.040255,0.0005,1.313
4812.00,7.607097,24.93329,0.000039,24.040103,0.0005,1.314
4814.00,7.584733,24.93346,0.000039,24.040339,0.0005,1.314
4816.00,7.569590,24.93407,0.000038,24.040668,0.0005,1.314
4818.00,7.559028,24.93396,0.000038,24.040326,0.0005,1.314
4820.00,7.549983,24.93507,0.000038,24.040917,0.0005,1.315
4822.00,7.541054,24.93476,0.000038,24.040355,0.0005,1.314
4824.00,7.533646,24.93433,0.000038,24.040185,0.0005,1.315
4826.00,7.527826,24.93279,0.000036,24.040626,0.0005,1.314
4828.00,7.525088,24.93317,0.000036,24.040515,0.0005,1.314
4830.00,7.526104,24.93329,0.000038,24.040992,0.0005,1.316
4832.00,7.534580,24.93381,0.000037,24.040257,0.0005,1.315
4834.00,7.554949,24.93413,0.000036,24.039679,0.0005,1.316
4836.00,7.579918,24.93377,0.000036,24.039424,0.0005,1.316
4838.00,7.597689,24.93302,0.000036,24.040072,0.0005,1.315
4840.00,7.607988,24.93261,0.000037,24.040634,0.0005,1.315
4842.00,7.613895,24.93249,0.000038,24.040275,0.0005,1.315
4844.00,7.621121,24.93353,0.000038,24.040024,0.0005,1.315
4846.00,7.627332,24.93447,0.000039,24.039844,0.0005,1.314
4848.00,7.633002,24.93497,0.000039,24.039939,0.0005,1.314
4850.00,7.637236,24.93524,0.000039,24.039608,0.0005,1.314
4852.00,7.640044,24.93608,0.000039,24.040266,0.0005,1.314
4854.00,7.640681,24.93479,0.000038,24.040097,0.0005,1.314
4856.00,7.639727,24.93412,0.000038,24.040572,0.0005,1.314
4858.00,7.638645,24.93412,0.000039,24.040294,0.0005,1.314
4860.00,7.637902,24.93399,0.000038,24.039644,0.0005,1.314
4862.00,7.637054,24.93422,0.000039,24.039934,0.0005,1.314
4864.00,7.635877,24.93445,0.000038,24.039883,0.0005,1.314
4866.00,7.634445,24.93346,0.000038,24.040215,0.0005,1.313
4868.00,7.632112,24.93347,0.000039,24.040226,0.0005,1.314
4870.00,7.631060,24.93430,0.000039,24.039788,0.0005,1.314
4872.00,7.631303,24.93432,0.000039,24.040135,0.0004,1.314
4874.00,7.631983,24.93421,0.000037,24.040163,0.0005,1.314
4876.00,7.631940,24.93381,0.000038,24.039801,0.0005,1.314
4878.00,7.631863,24.93476,0.000037,24.040072,0.0005,1.314
4880.00,7.632151,24.93540,0.000037,24.040410,0.0005,1.314
4882.00,7.634019,24.93499,0.000038,24.040254,0.0005,1.313
4884.00,7.635583,24.93476,0.000038,24.040275,0.0005,1.313
4886.00,7.638465,24.93358,0.000038,24.040055,0.0005,1.314
4888.00,7.640396,24.93384,0.000037,24.039970,0.0005,1.314
4890.00,7.642790,24.93405,0.000039,24.040228,0.0005,1.314
4892.00,7.644502,24.93404,0.000039,24.040052,0.0005,1.314
4894.00,7.647107,24.93504,0.000038,24.040308,0.0005,1.313
4896.00,7.649859,24.93572,0.000038,24.039994,0.0005,1.313
4898.00,7.652480,24.93597,0.000039,24.039970,0.0005,1.313
4900.00,7.654903,24.93592,0.000037,24.040874,0.0005,1.314
4902.00,7.657125,24.93627,0.000037,24.040130,0.0005,1.314
4904.00,7.658355,24.93635,0.000038,24.040385,0.0005,1.314
4906.00,7.658994,24.93637,0.000038,24.040048,0.0005,1.314
4908.00,7.659624,24.93615,0.000037,24.039510,0.0005,1.314
4910.00,7.660340,24.93520,0.000038,24.040926,0.0005,1.314
4912.00,7.661997,24.93509,0.000037,24.039621,0.0005,1.314
4914.00,7.663609,24.93603,0.000037,24.039934,0.0005,1.314
4916.00,7.665058,24.93668,0.000037,24.040850,0.0005,1.314
4918.00,7.665725,24.93626,0.000037,24.040814,0.0005,1.314
4920.00,7.665063,24.93634,0.000038,24.040250,0.0005,1.313
4922.00,7.664991,24.93590,0.000036,24.040226,0.0005,1.314
4924.00,7.664132,24.93557,0.000038,24.040437,0.0005,1.314
4926.00,7.664127,24.93608,0.000038,24.040279,0.0005,1.314
4928.00,7.664750,24.93638,0.000038,24.040145,0.0005,1.314
4930.00,7.664313,24.93683,0.000038,24.040341,0.0005,1.314
4932.00,7.662813,24.93668,0.000037,24.039628,0.0005,1.315
4934.00,7.662317,24.93721,0.000038,24.040681,0.0006,1.314
4936.00,7.663033,24.93724,0.000038,24.040768,0.0005,1.314
4938.00,7.663269,24.93702,0.000038,24.039970,0.0005,1.313
4940.00,7.663457,24.93771,0.000039,24.040730,0.0005,1.313
4942.00,7.662356,24.93741,0.000039,24.040468,0.0005,1.313
4944.00,7.661658,24.93661,0.000038,24.039990,0.0005,1.313
4946.00,7.660997,24.93700,0.000039,24.040597,0.0005,1.314
4948.00,7.661920,24.93623,0.000038,24.040199,0.0005,1.314
4950.00,7.661209,24.93662,0.000038,24.040252,0.0005,1.314
4952.00,7.661576,24.93540,0.000038,24.040446,0.0005,1.314
4954.00,7.662093,24.93543,0.000038,24.041119,0.0005,1.314
4956.00,7.661008,24.93569,0.000038,24.040274,0.0006,1.313
4958.00,7.660933,24.93500,0.000037,24.040937,0.0005,1.313
4960.00,7.662258,24.93491,0.000038,24.040752,0.0005,1.314
4962.00,7.661827,24.93509,0.000038,24.040826,0.0005,1.314
4964.00,7.661029,24.93520,0.000039,24.040392,0.0005,1.314
4966.00,7.660106,24.93464,0.000038,24.039923,0.0005,1.313
4968.00,7.660303,24.93504,0.000038,24.040492,0.0005,1.313
4970.00,7.660789,24.93441,0.000038,24.040274,0.0005,1.314
4972.00,7.659623,24.93401,0.000038,24.040532,0.0005,1.314
4974.00,7.659786,24.93436,0.000037,24.040032,0.0005,1.314
4976.00,7.660376,24.93480,0.000038,24.040210,0.0005,1.313
4978.00,7.660284,24.93549,0.000039,24.040534,0.0005,1.313
4980.00,7.660827,24.93535,0.000039,24.040337,0.0005,1.313
4982.00,7.660487,24.93441,0.000037,24.040135,0.0005,1.315
4984.00,7.659703,24.93479,0.000037,24.039966,0.0006,1.314
4986.00,7.660151,24.93433,0.000037,24.040434,0.0005,1.313
4988.00,7.660815,24.93478,0.000037,24.040117,0.0005,1.313
4990.00,7.660135,24.93481,0.000038,24.040328,0.0005,1.314
4992.00,7.659638,24.93357,0.000038,24.040894,0.0006,1.314
4994.00,7.659402,24.93407,0.000038,24.040930,0.0005,1.314
4996.00,7.659993,24.93432,0.000038,24.040152,0.0005,1.313
4998.00,7.660593,24.93414,0.000039,24.040497,0.0005,1.314
5000.00,7.660359,24.93524,0.000039,24.040995,0.0005,1.314
5002.00,7.660388,24.93539,0.000038,24.039883,0.0005,1.314
5004.00,7.660612,24.93517,0.000038,24.040792,0.0005,1.314
5006.00,7.660674,24.93440,0.000039,24.040881,0.0005,1.314
5008.00,7.660035,24.93470,0.000039,24.040623,0.0005,1.314
5010.00,7.659223,24.93422,0.000038,24.040992,0.0005,1.314
5012.00,7.659379,24.93454,0.000038,24.040695,0.0005,1.314
5014.00,7.660832,24.93368,0.000038,24.040277,0.0006,1.314
5016.00,7.660833,24.93377,0.000038,24.040546,0.0005,1.314
5018.00,7.659199,24.93365,0.000038,24.041023,0.0006,1.314
5020.00,7.658144,24.93383,0.000039,24.040290,0.0005,1.314
5022.00,7.658388,24.93419,0.000038,24.040059,0.0005,1.314
5024.00,7.658441,24.93468,0.000038,24.040246,0.0005,1.313
5026.00,7.658317,24.93439,0.000038,24.040503,0.0005,1.314
5028.00,7.658617,24.93399,0.000038,24.040465,0.0005,1.314
5030.00,7.659246,24.93353,0.000039,24.040345,0.0005,1.314
5032.00,7.659629,24.93426,0.000039,24.040941,0.0005,1.314
5034.00,7.658881,24.93471,0.000039,24.040288,0.0005,1.314
5036.00,7.658881,24.93540,0.000038,24.040417,0.0005,1.315
5038.00,7.658478,24.93533,0.000037,24.040597,0.0005,1.314
5040.00,7.657075,24.93535,0.000038,24.040006,0.0005,1.313
5042.00,7.657938,24.93495,0.000038,24.040788,0.0005,1.314
5044.00,7.658085,24.93600,0.000039,24.040741,0.0005,1.314
5046.00,7.657998,24.93485,0.000037,24.040277,0.0005,1.314
5048.00,7.658255,24.93495,0.000038,24.040514,0.0005,1.314
5050.00,7.657843,24.93494,0.000039,24.040817,0.0006,1.314
5052.00,7.657478,24.93597,0.000038,24.040015,0.0005,1.314
5054.00,7.657064,24.93644,0.000039,24.040274,0.0005,1.314
5056.00,7.656139,24.93604,0.000039,24.040806,0.0005,1.314
5058.00,7.655137,24.93644,0.000039,24.041130,0.0005,1.314
5060.00,7.655424,24.93689,0.000038,24.040435,0.0005,1.314
5062.00,7.655161,24.93690,0.000038,24.040268,0.0005,1.314
5064.00,7.656205,24.93676,0.000038,24.040508,0.0005,1.314
5066.00,7.656940,24.93682,0.000039,24.040705,0.0005,1.314
5068.00,7.656783,24.93681,0.000039,24.040697,0.0005,1.314
5070.00,7.657115,24.93710,0.000037,24.040155,0.0005,1.314
5072.00,7.657468,24.93773,0.000039,24.040621,0.0005,1.314
5074.00,7.657159,24.93793,0.000039,24.040106,0.0005,1.314
5076.00,7.656842,24.93859,0.000039,24.040803,0.0006,1.313
5078.00,7.656781,24.93833,0.000040,24.039248,0.0005,1.314
5080.00,7.657476,24.93776,0.000038,24.040174,0.0005,1.314
5082.00,7.657613,24.93801,0.000038,24.040535,0.0005,1.314
5084.00,7.657856,24.93770,0.000038,24.040586,0.0005,1.314
5086.00,7.657833,24.93797,0.000038,24.040877,0.0005,1.314
5088.00,7.657165,24.93864,0.000039,24.040394,0.0005,1.314
5090.00,7.656862,24.94005,0.000038,24.040044,0.0005,1.314
5092.00,7.657026,24.93936,0.000038,24.040694,0.0005,1.314
5094.00,7.656833,24.93837,0.000038,24.040715,0.0005,1.314
5096.00,7.656883,24.93814,0.000037,24.041115,0.0005,1.314
5098.00,7.657160,24.93761,0.000038,24.039459,0.0005,1.314
5100.00,7.656752,24.93737,0.000038,24.040666,0.0005,1.314
5102.00,7.657574,24.93795,0.000038,24.040768,0.0005,1.314
5104.00,7.657530,24.93807,0.000038,24.040194,0.0006,1.314
5106.00,7.656129,24.93687,0.000039,24.040686,0.0005,1.314
5108.00,7.656942,24.93774,0.000039,24.040343,0.0005,1.315
5110.00,7.656262,24.93814,0.000038,24.040652,0.0005,1.314
5112.00,7.655675,24.93751,0.000038,24.040017,0.0005,1.314
5114.00,7.656466,24.93701,0.000038,24.040537,0.0005,1.313
5116.00,7.655825,24.93689,0.000038,24.040679,0.0005,1.314
5118.00,7.655193,24.93725,0.000038,24.040390,0.0005,1.314
5120.00,7.656216,24.93811,0.000038,24.040408,0.0005,1.314
5122.00,7.656039,24.93816,0.000038,24.040154,0.0005,1.314
5124.00,7.655495,24.93776,0.000038,24.039704,0.0005,1.314
5126.00,7.655990,24.93765,0.000038,24.039963,0.0005,1.314
5128.00,7.656722,24.93724,0.000038,24.040150,0.0005,1.314
5130.00,7.656069,24.93732,0.000038,24.040370,0.0005,1.314
5132.00,7.655900,24.93836,0.000038,24.040177,0.0005,1.314
5134.00,7.656014,24.93913,0.000038,24.040161,0.0005,1.315
5136.00,7.655966,24.93840,0.000038,24.041376,0.0005,1.314
5138.00,7.656123,24.93791,0.000038,24.040457,0.0005,1.314
5140.00,7.655930,24.93729,0.000038,24.040912,0.0005,1.314
5142.00,7.656402,24.93631,0.000039,24.040574,0.0006,1.314
5144.00,7.656771,24.93663,0.000039,24.040019,0.0005,1.314
5146.00,7.656375,24.93637,0.000038,24.040077,0.0005,1.315
5148.00,7.655577,24.93590,0.000038,24.039828,0.0005,1.314
5150.00,7.655011,24.93683,0.000038,24.040741,0.0005,1.314
5152.00,7.655249,24.93697,0.000038,24.040359,0.0005,1.314
5154.00,7.654386,24.93703,0.000037,24.040286,0.0005,1.314
5156.00,7.655133,24.93637,0.000038,24.040555,0.0005,1.314
5158.00,7.655602,24.93587,0.000039,24.040688,0.0005,1.314
5160.00,7.655494,24.93636,0.000038,24.040606,0.0005,1.315
5162.00,7.655501,24.93715,0.000037,24.040223,0.0005,1.315
5164.00,7.656402,24.93756,0.000037,24.040315,0.0005,1.314
5166.00,7.657025,24.93780,0.000036,24.040461,0.0005,1.314
5168.00,7.655801,24.93730,0.000038,24.040637,0.0005,1.315
5170.00,7.655626,24.93633,0.000038,24.039566,0.0005,1.315
5172.00,7.655035,24.93640,0.000037,24.039679,0.0005,1.315
5174.00,7.654761,24.93672,0.000038,24.040895,0.0005,1.315
5176.00,7.655183,24.93784,0.000037,24.040610,0.0005,1.314
5178.00,7.654881,24.93868,0.000038,24.039963,0.0005,1.315
5180.00,7.654876,24.93863,0.000039,24.039979,0.0005,1.314
5182.00,7.655111,24.93861,0.000038,24.040215,0.0005,1.315
5184.00,7.655157,24.93942,0.000038,24.040392,0.0005,1.315
5186.00,7.655498,24.93973,0.000037,24.040806,0.0005,1.315
5188.00,7.656094,24.93940,0.000038,24.040001,0.0005,1.314
5190.00,7.656390,24.93991,0.000039,24.040561,0.0005,1.315
5192.00,7.656970,24.93905,0.000039,24.040532,0.0005,1.315
5194.00,7.657261,24.93861,0.000038,24.040363,0.0005,1.314
5196.00,7.657216,24.93902,0.000039,24.040637,0.0005,1.314
5198.00,7.656224,24.93789,0.000038,24.040890,0.0005,1.315
5200.00,7.655674,24.93820,0.000038,24.040221,0.0005,1.315
5202.00,7.656520,24.93778,0.000037,24.040528,0.0005,1.315
5204.00,7.655566,24.93882,0.000037,24.040497,0.0005,1.315
5206.00,7.655211,24.93851,0.000038,24.040394,0.0005,1.315
5208.00,7.653923,24.93781,0.000038,24.040715,0.0005,1.315
5210.00,7.654227,24.93759,0.000038,24.040395,0.0005,1.315
5212.00,7.654390,24.93883,0.000038,24.040052,0.0005,1.314
5214.00,7.654528,24.93844,0.000038,24.040430,0.0005,1.314
5216.00,7.654380,24.93730,0.000038,24.040781,0.0005,1.315
5218.00,7.654055,24.93771,0.000038,24.040423,0.0005,1.315
5220.00,7.654593,24.93644,0.000037,24.040252,0.0005,1.315
5222.00,7.654575,24.93756,0.000037,24.040261,0.0005,1.315
5224.00,7.655114,24.93858,0.000037,24.040465,0.0005,1.315
5226.00,7.654788,24.93967,0.000037,24.040554,0.0005,1.315
5228.00,7.655391,24.93844,0.000036,24.040021,0.0005,1.315
5230.00,7.656489,24.93788,0.000039,24.039848,0.0005,1.315
5232.00,7.656295,24.93775,0.000038,24.040312,0.0005,1.315
5234.00,7.656155,24.93791,0.000039,24.040050,0.0005,1.314
5236.00,7.656272,24.93769,0.000039,24.039943,0.0005,1.314
5238.00,7.655642,24.93860,0.000039,24.040301,0.0005,1.315
5240.00,7.655256,24.93811,0.000040,24.040948,0.0005,1.315
5242.00,7.655136,24.93765,0.000039,24.040054,0.0005,1.314
5244.00,7.655635,24.93728,0.000039,24.040290,0.0005,1.315
5246.00,7.655262,24.93713,0.000038,24.040674,0.0006,1.315
5248.00,7.655827,24.93733,0.000038,24.040323,0.0005,1.315
5250.00,7.655119,24.93632,0.000038,24.040770,0.0005,1.315
5252.00,7.654167,24.93738,0.000038,24.040875,0.0006,1.315
5254.00,7.653972,24.93766,0.000039,24.040932,0.0006,1.315
5256.00,7.654878,24.93719,0.000038,24.040152,0.0006,1.315
5258.00,7.654689,24.93758,0.000038,24.040263,0.0006,1.316
5260.00,7.655087,24.93693,0.000038,24.040999,0.0005,1.315
5262.00,7.655879,24.93657,0.000037,24.040321,0.0005,1.315
5264.00,7.655205,24.93710,0.000037,24.040585,0.0006,1.316
5266.00,7.654908,24.93828,0.000038,24.040199,0.0005,1.315
5268.00,7.655657,24.93805,0.000038,24.039628,0.0005,1.315
5270.00,7.655576,24.93707,0.000038,24.039588,0.0005,1.315
5272.00,7.655065,24.93769,0.000038,24.039275,0.0005,1.315
5274.00,7.654459,24.93807,0.000037,24.040655,0.0005,1.316
5276.00,7.654893,24.93798,0.000037,24.040754,0.0005,1.315
5278.00,7.654987,24.93827,0.000038,24.040641,0.0005,1.315
5280.00,7.656243,24.93761,0.000037,24.040592,0.0005,1.316
5282.00,7.655330,24.93740,0.000037,24.039930,0.0005,1.315
5284.00,7.655271,24.93634,0.000037,24.040223,0.0005,1.315
5286.00,7.655010,24.93671,0.000038,24.040837,0.0005,1.315
5288.00,7.654011,24.93674,0.000039,24.040181,0.0005,1.315
5290.00,7.654017,24.93590,0.000037,24.040414,0.0005,1.316
5292.00,7.654283,24.93626,0.000037,24.040221,0.0005,1.315
5294.00,7.653938,24.93668,0.000037,24.039557,0.0005,1.314
5296.00,7.654422,24.93686,0.000038,24.039977,0.0005,1.315
5298.00,7.655010,24.93707,0.000038,24.040392,0.0005,1.315
5300.00,7.654674,24.93642,0.000039,24.039650,0.0005,1.315
5302.00,7.653878,24.93698,0.000039,24.040395,0.0005,1.315
5304.00,7.654664,24.93762,0.000037,24.040728,0.0005,1.316
5306.00,7.654114,24.93754,0.000036,24.040730,0.0005,1.316
5308.00,7.654765,24.93745,0.000036,24.039617,0.0005,1.315
5310.00,7.655245,24.93793,0.000038,24.039661,0.0005,1.315
5312.00,7.656155,24.93745,0.000039,24.040381,0.0005,1.315
5314.00,7.656021,24.93727,0.000039,24.040395,0.0005,1.315
5316.00,7.654808,24.93760,0.000037,24.040317,0.0005,1.316
5318.00,7.654589,24.93822,0.000038,24.040494,0.0005,1.315
5320.00,7.654825,24.93807,0.000038,24.041008,0.0005,1.316
5322.00,7.655264,24.93704,0.000038,24.040357,0.0005,1.316
5324.00,7.655746,24.93681,0.000039,24.040163,0.0005,1.316
5326.00,7.654879,24.93666,0.000039,24.039859,0.0005,1.316
5328.00,7.654679,24.93704,0.000039,24.040517,0.0005,1.315
5330.00,7.653782,24.93801,0.000039,24.040521,0.0005,1.316
5332.00,7.653831,24.93717,0.000038,24.040012,0.0006,1.316
5334.00,7.653895,24.93688,0.000038,24.040303,0.0005,1.316
5336.00,7.654421,24.93720,0.000038,24.040263,0.0005,1.315
5338.00,7.655330,24.93801,0.000038,24.040146,0.0005,1.316
5340.00,7.654603,24.93804,0.000038,24.041055,0.0005,1.316
5342.00,7.653856,24.93810,0.000037,24.040166,0.0005,1.315
5344.00,7.654227,24.93738,0.000039,24.040812,0.0005,1.315
5346.00,7.654703,24.93758,0.000037,24.039690,0.0005,1.315
5348.00,7.653760,24.93833,0.000038,24.040177,0.0006,1.316
5350.00,7.654057,24.93803,0.000038,24.040908,0.0005,1.316
5352.00,7.654306,24.93796,0.000038,24.039603,0.0005,1.316
5354.00,7.653450,24.93798,0.000038,24.040015,0.0005,1.315
5356.00,7.652974,24.93746,0.000038,24.040125,0.0005,1.316
5358.00,7.653743,24.93863,0.000037,24.040057,0.0005,1.317
5360.00,7.653719,24.93869,0.000036,24.040014,0.0005,1.316
5362.00,7.654265,24.93763,0.000038,24.040292,0.0005,1.316
5364.00,7.653804,24.93743,0.000039,24.041086,0.0005,1.316
5366.00,7.653348,24.93716,0.000037,24.040648,0.0005,1.316
5368.00,7.653451,24.93751,0.000038,24.040481,0.0005,1.316
5370.00,7.654041,24.93793,0.000038,24.040774,0.0005,1.315
5372.00,7.654791,24.93904,0.000038,24.039934,0.0005,1.316
5374.00,7.654404,24.93844,0.000038,24.039832,0.0005,1.316
5376.00,7.653995,24.93787,0.000038,24.040386,0.0006,1.316
5378.00,7.654577,24.93752,0.000038,24.040688,0.0005,1.316
5380.00,7.655177,24.93752,0.000038,24.040986,0.0005,1.317
5382.00,7.654949,24.93818,0.000038,24.039915,0.0006,1.317
5384.00,7.654238,24.93859,0.000037,24.040299,0.0005,1.317
5386.00,7.654780,24.93878,0.000038,24.040688,0.0005,1.316
5388.00,7.654772,24.93864,0.000038,24.040159,0.0005,1.316
5390.00,7.654579,24.93821,0.000037,24.040026,0.0005,1.316
5392.00,7.654990,24.93856,0.000038,24.039886,0.0005,1.317
5394.00,7.654951,24.93835,0.000038,24.040175,0.0005,1.317
5396.00,7.655728,24.93840,0.000037,24.041025,0.0006,1.317
5398.00,7.654748,24.93853,0.000038,24.040328,0.0005,1.317
5400.00,7.654671,24.93820,0.000037,24.040623,0.0005,1.316
5402.00,7.655073,24.93854,0.000038,24.040494,0.0005,1.317
@9,12.0000,24.0
5404.00,7.655135,24.93838,0.000038,24.040228,0.0005,1.317
5406.00,7.652308,24.93959,0.000038,24.039732,0.0005,1.316
5408.00,7.644592,24.93837,0.000038,24.040401,0.0005,1.316
5410.00,7.630035,24.93792,0.000037,24.040397,0.0005,1.315
5412.00,7.606437,24.93838,0.000039,24.039359,0.0005,1.316
5414.00,7.582141,24.93936,0.000040,24.040386,0.0005,1.316
5416.00,7.565613,24.93917,0.000039,24.040064,0.0005,1.316
5418.00,7.554994,24.93922,0.000039,24.040201,0.0006,1.318
5420.00,7.544920,24.93878,0.000037,24.040679,0.0005,1.318
5422.00,7.534627,24.93996,0.000036,24.039844,0.0005,1.318
5424.00,7.526128,24.93970,0.000037,24.040812,0.0005,1.318
5426.00,7.519177,24.93821,0.000037,24.040366,0.0005,1.317
5428.00,7.514418,24.93855,0.000037,24.040363,0.0005,1.318
5430.00,7.514535,24.93907,0.000036,24.040895,0.0005,1.319
5432.00,7.522082,24.94030,0.000036,24.040190,0.0005,1.319
5434.00,7.540076,24.93995,0.000036,24.040270,0.0005,1.319
5436.00,7.565053,24.93950,0.000037,24.040941,0.0005,1.319
5438.00,7.585280,24.93929,0.000037,24.040241,0.0005,1.317
5440.00,7.597846,24.93966,0.000039,24.040545,0.0005,1.317
5442.00,7.607677,24.93942,0.000040,24.041025,0.0005,1.317
5444.00,7.616551,24.94071,0.000040,24.041028,0.0005,1.317
5446.00,7.624287,24.94012,0.000039,24.041157,0.0005,1.318
5448.00,7.630544,24.94030,0.000039,24.040603,0.0005,1.318
5450.00,7.635039,24.93969,0.000040,24.040094,0.0006,1.317
5452.00,7.637706,24.93897,0.000038,24.041085,0.0005,1.317
5454.00,7.638822,24.93942,0.000038,24.040134,0.0005,1.318
5456.00,7.639299,24.93977,0.000038,24.039966,0.0005,1.318
5458.00,7.639372,24.94021,0.000039,24.039944,0.0005,1.318
5460.00,7.639292,24.93953,0.000039,24.040550,0.0005,1.317
5462.00,7.639081,24.93868,0.000038,24.040530,0.0005,1.317
5464.00,7.637800,24.93801,0.000038,24.040043,0.0005,1.317
5466.00,7.636665,24.93857,0.000039,24.040490,0.0005,1.317
5468.00,7.634916,24.93864,0.000038,24.040297,0.0005,1.317
5470.00,7.633358,24.93834,0.000039,24.040537,0.0006,1.317
5472.00,7.632881,24.93848,0.000039,24.040477,0.0005,1.317
5474.00,7.632637,24.93752,0.000038,24.039954,0.0005,1.318
5476.00,7.632173,24.93753,0.000038,24.040723,0.0005,1.317
5478.00,7.632234,24.93847,0.000038,24.040417,0.0005,1.317
5480.00,7.632070,24.93903,0.000039,24.039994,0.0005,1.317
5482.00,7.633358,24.93823,0.000039,24.040157,0.0005,1.317
5484.00,7.635283,24.93827,0.000036,24.039652,0.0005,1.318
5486.00,7.637111,24.93936,0.000037,24.040046,0.0005,1.318
5488.00,7.638382,24.93902,0.000038,24.040519,0.0005,1.318
5490.00,7.640817,24.93888,0.000037,24.040583,0.0005,1.317
5492.00,7.643163,24.93841,0.000038,24.039932,0.0005,1.317
5494.00,7.646018,24.93895,0.000038,24.040808,0.0005,1.317
5496.00,7.649193,24.93887,0.000038,24.041025,0.0005,1.317
5498.00,7.650555,24.93961,0.000039,24.040574,0.0005,1.318
5500.00,7.653404,24.93965,0.000038,24.040317,0.0005,1.317
5502.00,7.655090,24.93878,0.000037,24.040239,0.0005,1.319
5504.00,7.656910,24.93859,0.000038,24.039750,0.0005,1.318
5506.00,7.660270,24.93887,0.000038,24.040203,0.0005,1.317
5508.00,7.662952,24.93819,0.000039,24.040908,0.0005,1.317
5510.00,7.662981,24.93853,0.000037,24.040428,0.0005,1.318
5512.00,7.664003,24.93842,0.000038,24.040239,0.0005,1.318
5514.00,7.665266,24.93894,0.000039,24.040648,0.0005,1.318
5516.00,7.666169,24.93992,0.000037,24.040599,0.0005,1.318
5518.00,7.666910,24.94048,0.000038,24.040285,0.0005,1.318
5520.00,7.666558,24.93961,0.000039,24.040494,0.0005,1.318
5522.00,7.665929,24.94007,0.000039,24.040441,0.0005,1.318
5524.00,7.665742,24.93882,0.000039,24.040326,0.0005,1.318
5526.00,7.665957,24.93944,0.000038,24.040475,0.0005,1.318
5528.00,7.665257,24.93937,0.000038,24.040254,0.0005,1.318
5530.00,7.666171,24.93908,0.000037,24.040534,0.0005,1.318
5532.00,7.665732,24.93879,0.000038,24.040412,0.0005,1.318
5534.00,7.665270,24.93913,0.000038,24.040448,0.0005,1.318
5536.00,7.664674,24.93904,0.000037,24.040857,0.0005,1.318
5538.00,7.664264,24.93806,0.000037,24.040388,0.0005,1.318
5540.00,7.663440,24.93759,0.000038,24.040443,0.0005,1.318
5542.00,7.662292,24.93785,0.000037,24.040757,0.0005,1.317
5544.00,7.661051,24.93912,0.000039,24.040288,0.0005,1.318
5546.00,7.660564,24.93880,0.000039,24.039444,0.0005,1.318
5548.00,7.659743,24.93867,0.000036,24.040048,0.0005,1.319
5550.00,7.658842,24.93905,0.000038,24.040406,0.0005,1.319
5552.00,7.658880,24.93857,0.000038,24.040430,0.0005,1.318
5554.00,7.658634,24.93822,0.000037,24.040592,0.0005,1.319
5556.00,7.658429,24.93831,0.000038,24.040832,0.0005,1.318
5558.00,7.657696,24.93938,0.000039,24.039914,0.0005,1.318
5560.00,7.656927,24.93824,0.000039,24.040150,0.0005,1.318
5562.00,7.656802,24.93882,0.000039,24.040835,0.0005,1.318
5564.00,7.656838,24.94003,0.000039,24.040937,0.0005,1.318
5566.00,7.655990,24.93947,0.000038,24.040230,0.0005,1.319
5568.00,7.655679,24.93852,0.000037,24.041005,0.0005,1.319
5570.00,7.655662,24.93921,0.000038,24.040428,0.0005,1.318
5572.00,7.655752,24.93850,0.000038,24.040386,0.0006,1.319
5574.00,7.656279,24.93853,0.000037,24.040512,0.0006,1.318
5576.00,7.657627,24.93796,0.000038,24.040874,0.0005,1.319
5578.00,7.658162,24.93793,0.000038,24.041239,0.0005,1.319
5580.00,7.657564,24.93834,0.000038,24.040263,0.0005,1.319
5582.00,7.658220,24.93842,0.000037,24.040175,0.0005,1.319
5584.00,7.658050,24.93871,0.000039,24.040288,0.0005,1.319
5586.00,7.657263,24.93794,0.000038,24.039912,0.0005,1.319
5588.00,7.656179,24.93834,0.000038,24.040024,0.0005,1.319
5590.00,7.655888,24.93803,0.000038,24.040415,0.0005,1.319
5592.00,7.656720,24.93722,0.000038,24.040490,0.0005,1.319
5594.00,7.657073,24.93762,0.000039,24.040115,0.0005,1.319
5596.00,7.657589,24.93919,0.000039,24.040354,0.0005,1.319
5598.00,7.657120,24.93918,0.000038,24.040412,0.0005,1.319
5600.00,7.656340,24.93870,0.000038,24.040672,0.0005,1.319
5602.00,7.656674,24.93847,0.000038,24.039943,0.0005,1.318
5604.00,7.656966,24.93806,0.000039,24.039772,0.0005,1.319
5606.00,7.655675,24.93752,0.000038,24.040588,0.0005,1.318
5608.00,7.655251,24.93785,0.000038,24.039901,0.0005,1.319
5610.00,7.655287,24.93821,0.000038,24.039904,0.0005,1.319
5612.00,7.655723,24.93862,0.000038,24.039944,0.0005,1.319
5614.00,7.655573,24.93752,0.000038,24.039875,0.0005,1.319
5616.00,7.655378,24.93694,0.000039,24.039770,0.0005,1.320
5618.00,7.655795,24.93688,0.000037,24.039652,0.0005,1.320
5620.00,7.655715,24.93673,0.000037,24.039708,0.0005,1.320
5622.00,7.655269,24.93624,0.000037,24.039977,0.0005,1.319
5624.00,7.655662,24.93660,0.000039,24.040312,0.0005,1.319
5626.00,7.655384,24.93660,0.000037,24.041015,0.0005,1.319
5628.00,7.655319,24.93621,0.000038,24.039868,0.0005,1.319
5630.00,7.655868,24.93584,0.000038,24.040134,0.0005,1.319
5632.00,7.655610,24.93727,0.000038,24.039834,0.0005,1.319
5634.00,7.655124,24.93701,0.000039,24.040525,0.0005,1.319
5636.00,7.655113,24.93709,0.000038,24.040475,0.0005,1.319
5638.00,7.655071,24.93751,0.000039,24.039995,0.0005,1.319
5640.00,7.655509,24.93752,0.000038,24.040748,0.0005,1.319
5642.00,7.654853,24.93740,0.000038,24.040715,0.0005,1.319
5644.00,7.654413,24.93755,0.000038,24.040805,0.0005,1.319
5646.00,7.654426,24.93717,0.000038,24.039683,0.0005,1.319
5648.00,7.654599,24.93671,0.000038,24.040363,0.0005,1.320
5650.00,7.653816,24.93672,0.000039,24.040192,0.0005,1.320
5652.00,7.654137,24.93745,0.000039,24.040063,0.0005,1.319
5654.00,7.654254,24.93708,0.000038,24.039941,0.0005,1.319
5656.00,7.654420,24.93648,0.000037,24.040294,0.0005,1.319
5658.00,7.654743,24.93678,0.000038,24.040119,0.0005,1.320
5660.00,7.654817,24.93753,0.000039,24.040181,0.0005,1.320
5662.00,7.655262,24.93721,0.000039,24.039652,0.0005,1.320
5664.00,7.654818,24.93710,0.000038,24.040741,0.0005,1.320
5666.00,7.655084,24.93737,0.000037,24.040205,0.0005,1.319
5668.00,7.655777,24.93755,0.000038,24.040095,0.0005,1.320
5670.00,7.656186,24.93789,0.000038,24.040561,0.0005,1.319
5672.00,7.656154,24.93785,0.000038,24.040015,0.0005,1.320
5674.00,7.655453,24.93722,0.000037,24.040097,0.0005,1.320
5676.00,7.654908,24.93704,0.000038,24.039297,0.0005,1.319
5678.00,7.654696,24.93704,0.000039,24.040252,0.0005,1.320
5680.00,7.654283,24.93656,0.000038,24.039832,0.0006,1.320
5682.00,7.653988,24.93622,0.000038,24.040506,0.0005,1.319
5684.00,7.654995,24.93669,0.000039,24.040721,0.0006,1.319
5686.00,7.655172,24.93702,0.000039,24.040601,0.0005,1.319
5688.00,7.655310,24.93783,0.000038,24.040265,0.0005,1.320
5690.00,7.655059,24.93810,0.000039,24.040550,0.0005,1.320
5692.00,7.654123,24.93823,0.000038,24.039634,0.0005,1.319
5694.00,7.653409,24.93802,0.000039,24.040470,0.0005,1.320
5696.00,7.654203,24.93743,0.000039,24.039863,0.0005,1.319
5698.00,7.655051,24.93821,0.000040,24.039804,0.0005,1.320
5700.00,7.654463,24.93759,0.000039,24.039888,0.0005,1.320
5702.00,7.653948,24.93747,0.000038,24.040483,0.0005,1.319
5704.00,7.653917,24.93897,0.000040,24.040494,0.0006,1.319
5706.00,7.653881,24.93881,0.000039,24.040079,0.0005,1.319
5708.00,7.653204,24.93854,0.000038,24.040685,0.0005,1.320
5710.00,7.652811,24.93910,0.000039,24.040630,0.0005,1.320
5712.00,7.653575,24.93924,0.000039,24.040350,0.0005,1.320
5714.00,7.654040,24.93855,0.000039,24.040777,0.0006,1.320
5716.00,7.654019,24.93914,0.000038,24.040295,0.0005,1.319
5718.00,7.654162,24.93958,0.000039,24.040895,0.0006,1.319
5720.00,7.653626,24.93881,0.000038,24.040352,0.0005,1.320
5722.00,7.653737,24.93920,0.000037,24.040028,0.0005,1.321
5724.00,7.653813,24.93893,0.000038,24.040168,0.0005,1.320
5726.00,7.654346,24.93777,0.000038,24.040112,0.0005,1.319
5728.00,7.654902,24.93785,0.000038,24.040515,0.0005,1.320
5730.00,7.654854,24.93833,0.000039,24.040434,0.0006,1.319
5732.00,7.654387,24.93853,0.000040,24.040141,0.0005,1.319
5734.00,7.653583,24.93818,0.000038,24.040001,0.0005,1.320
5736.00,7.652823,24.93836,0.000038,24.040321,0.0005,1.319
5738.00,7.653979,24.93835,0.000040,24.040521,0.0005,1.320
5740.00,7.652776,24.93847,0.000039,24.040490,0.0005,1.320
5742.00,7.653065,24.93858,0.000039,24.040425,0.0005,1.320
5744.00,7.653570,24.93770,0.000039,24.040815,0.0006,1.320
5746.00,7.652056,24.93862,0.000040,24.040394,0.0005,1.320
5748.00,7.651775,24.93808,0.000037,24.039963,0.0005,1.320
5750.00,7.651982,24.93904,0.000036,24.040205,0.0006,1.320
5752.00,7.653056,24.93815,0.000038,24.040679,0.0006,1.320
5754.00,7.653055,24.93801,0.000039,24.040463,0.0006,1.320
5756.00,7.652929,24.93769,0.000037,24.040566,0.0006,1.321
5758.00,7.652887,24.93801,0.000039,24.040117,0.0005,1.321
5760.00,7.651794,24.93772,0.000040,24.040539,0.0005,1.321
5762.00,7.652201,24.93795,0.000039,24.040441,0.0005,1.320
5764.00,7.652135,24.93744,0.000038,24.039804,0.0005,1.320
5766.00,7.653447,24.93833,0.000038,24.040097,0.0005,1.321
5768.00,7.653807,24.93737,0.000039,24.039877,0.0005,1.320
5770.00,7.653324,24.93704,0.000038,24.040235,0.0005,1.320
5772.00,7.653403,24.93835,0.000037,24.040405,0.0005,1.320
5774.00,7.652701,24.93850,0.000040,24.040710,0.0005,1.320
5776.00,7.651878,24.93918,0.000039,24.039961,0.0006,1.320
5778.00,7.653447,24.93874,0.000039,24.040172,0.0005,1.320
5780.00,7.654091,24.93781,0.000038,24.040794,0.0005,1.320
5782.00,7.653398,24.93779,0.000038,24.040201,0.0005,1.321
5784.00,7.652598,24.93903,0.000037,24.039501,0.0005,1.321
5786.00,7.652963,24.93956,0.000039,24.040292,0.0005,1.320
5788.00,7.653067,24.93891,0.000038,24.040421,0.0005,1.321
5790.00,7.653712,24.93940,0.000038,24.040665,0.0005,1.320
5792.00,7.653305,24.93910,0.000037,24.039830,0.0005,1.321
5794.00,7.653428,24.93914,0.000038,24.040081,0.0005,1.321
5796.00,7.653648,24.93839,0.000038,24.040726,0.0005,1.320
5798.00,7.653565,24.93911,0.000038,24.039652,0.0005,1.321
5800.00,7.652956,24.93994,0.000038,24.040121,0.0005,1.321
5802.00,7.652724,24.93909,0.000037,24.040410,0.0005,1.320
5804.00,7.652891,24.93964,0.000038,24.040515,0.0006,1.321
5806.00,7.652827,24.93924,0.000040,24.040263,0.0006,1.320
5808.00,7.652291,24.93987,0.000038,24.039964,0.0005,1.321
5810.00,7.653394,24.94039,0.000037,24.040206,0.0005,1.321
5812.00,7.652816,24.93980,0.000039,24.040110,0.0005,1.321
5814.00,7.651597,24.93966,0.000038,24.040197,0.0005,1.321
5816.00,7.651865,24.94007,0.000038,24.040719,0.0005,1.321
5818.00,7.653025,24.94071,0.000038,24.040508,0.0005,1.321
5820.00,7.652963,24.94027,0.000038,24.040315,0.0005,1.322
5822.00,7.653506,24.94120,0.000038,24.040023,0.0005,1.321
5824.00,7.653343,24.94224,0.000038,24.040855,0.0006,1.321
5826.00,7.653276,24.94158,0.000039,24.041070,0.0005,1.321
5828.00,7.653060,24.94146,0.000039,24.040214,0.0005,1.321
5830.00,7.653656,24.94102,0.000039,24.040026,0.0005,1.321
5832.00,7.653527,24.94152,0.000039,24.039679,0.0005,1.321
5834.00,7.652704,24.94177,0.000038,24.039923,0.0006,1.321
5836.00,7.653087,24.94152,0.000038,24.040715,0.0005,1.321
5838.00,7.652942,24.94138,0.000038,24.041414,0.0005,1.321
5840.00,7.652435,24.94169,0.000039,24.040643,0.0005,1.321
5842.00,7.652915,24.94250,0.000039,24.040654,0.0005,1.321
5844.00,7.653709,24.94160,0.000038,24.039950,0.0005,1.321
5846.00,7.653363,24.94150,0.000037,24.040994,0.0005,1.321
5848.00,7.653264,24.94181,0.000038,24.040899,0.0005,1.321
5850.00,7.653258,24.94114,0.000039,24.040355,0.0006,1.321
5852.00,7.652319,24.94115,0.000039,24.040265,0.0005,1.321
5854.00,7.652319,24.94117,0.000039,24.040054,0.0005,1.321
5856.00,7.653072,24.94052,0.000039,24.040985,0.0005,1.321
5858.00,7.653204,24.94060,0.000038,24.040752,0.0005,1.321
5860.00,7.652521,24.93996,0.000038,24.040075,0.0005,1.321
5862.00,7.652185,24.94019,0.000039,24.040523,0.0005,1.321
5864.00,7.652114,24.93982,0.000040,24.039872,0.0005,1.322
5866.00,7.652223,24.94017,0.000040,24.039912,0.0005,1.321
5868.00,7.651990,24.94009,0.000038,24.041028,0.0005,1.322
5870.00,7.652693,24.93947,0.000037,24.040154,0.0005,1.322
5872.00,7.653290,24.93924,0.000039,24.039808,0.0006,1.322
5874.00,7.651953,24.93931,0.000039,24.040375,0.0005,1.321
5876.00,7.651879,24.93913,0.000040,24.039992,0.0005,1.321
5878.00,7.651892,24.93898,0.000040,24.039964,0.0005,1.321
5880.00,7.651638,24.93827,0.000040,24.040597,0.0005,1.322
5882.00,7.652461,24.93873,0.000039,24.040463,0.0005,1.322
5884.00,7.653014,24.93943,0.000038,24.041561,0.0005,1.322
5886.00,7.653072,24.93891,0.000039,24.040639,0.0005,1.322
5888.00,7.652267,24.93858,0.000039,24.039824,0.0005,1.322
5890.00,7.651629,24.93841,0.000039,24.040461,0.0006,1.322
5892.00,7.651446,24.93802,0.000038,24.040001,0.0006,1.321
5894.00,7.651638,24.93793,0.000037,24.040055,0.0006,1.322
5896.00,7.651737,24.93887,0.000039,24.040705,0.0006,1.322
5898.00,7.652083,24.93894,0.000040,24.040237,0.0006,1.321
5900.00,7.652674,24.93909,0.000038,24.040410,0.0005,1.322
5902.00,7.653094,24.93926,0.000039,24.040594,0.0005,1.322
5904.00,7.652924,24.93860,0.000038,24.039714,0.0006,1.322
5906.00,7.651992,24.93872,0.000038,24.040057,0.0006,1.323
5908.00,7.651677,24.93994,0.000038,24.040206,0.0005,1.323
5910.00,7.651726,24.94008,0.000039,24.040563,0.0005,1.322
5912.00,7.652456,24.93935,0.000039,24.040679,0.0005,1.321
5914.00,7.653078,24.93806,0.000039,24.040637,0.0005,1.321
5916.00,7.651855,24.93929,0.000039,24.040346,0.0005,1.322
5918.00,7.651121,24.93916,0.000039,24.040803,0.0005,1.322
5920.00,7.652406,24.93986,0.000038,24.041130,0.0005,1.322
5922.00,7.653359,24.93923,0.000038,24.040530,0.0005,1.322
5924.00,7.652070,24.93873,0.000039,24.040772,0.0005,1.322
5926.00,7.652970,24.93914,0.000038,24.040732,0.0005,1.322
5928.00,7.653338,24.94000,0.000039,24.041130,0.0006,1.322
5930.00,7.652671,24.93911,0.000038,24.040474,0.0006,1.322
5932.00,7.652518,24.93918,0.000039,24.040055,0.0006,1.323
5934.00,7.653074,24.93982,0.000037,24.040526,0.0005,1.322
5936.00,7.652819,24.93906,0.000039,24.040743,0.0006,1.322
5938.00,7.652299,24.94025,0.000040,24.040077,0.0005,1.322
5940.00,7.652678,24.94070,0.000039,24.040710,0.0005,1.322
5942.00,7.652375,24.94032,0.000039,24.040450,0.0005,1.323
5944.00,7.650976,24.94081,0.000038,24.040410,0.0006,1.323
5946.00,7.651884,24.94004,0.000038,24.040815,0.0006,1.322
5948.00,7.651771,24.94090,0.000038,24.039864,0.0005,1.323
5950.00,7.652829,24.94028,0.000039,24.040766,0.0005,1.323
5952.00,7.652909,24.94081,0.000040,24.040274,0.0005,1.322
5954.00,7.652914,24.94018,0.000039,24.041410,0.0005,1.323
5956.00,7.653016,24.93966,0.000038,24.040999,0.0006,1.323
5958.00,7.653020,24.94037,0.000038,24.040868,0.0005,1.323
5960.00,7.652726,24.94029,0.000038,24.039726,0.0006,1.323
5962.00,7.652557,24.94086,0.000038,24.040395,0.0006,1.323
5964.00,7.652664,24.94066,0.000039,24.040275,0.0005,1.323
5966.00,7.652286,24.94053,0.000039,24.040972,0.0006,1.323
5968.00,7.652022,24.93956,0.000039,24.040615,0.0005,1.322
5970.00,7.651734,24.93996,0.000040,24.040385,0.0005,1.323
5972.00,7.652428,24.94051,0.000038,24.040892,0.0005,1.323
5974.00,7.653156,24.93941,0.000037,24.040152,0.0005,1.323
5976.00,7.651603,24.93830,0.000038,24.040601,0.0006,1.323
5978.00,7.651430,24.93870,0.000039,24.039964,0.0005,1.322
5980.00,7.651753,24.93842,0.000040,24.041706,0.0005,1.322
5982.00,7.651700,24.93823,0.000039,24.040999,0.0005,1.323
5984.00,7.651411,24.93906,0.000039,24.040983,0.0005,1.323
5986.00,7.651973,24.93955,0.000039,24.040166,0.0005,1.323
5988.00,7.652389,24.93959,0.000039,24.040735,0.0005,1.323
5990.00,7.652419,24.93883,0.000039,24.040610,0.0005,1.323
5992.00,7.651795,24.93830,0.000040,24.040548,0.0005,1.323
5994.00,7.651839,24.93833,0.000038,24.041005,0.0005,1.324
5996.00,7.651290,24.93860,0.000039,24.040832,0.0005,1.323
5998.00,7.650967,24.93846,0.000039,24.040695,0.0005,1.323
6000.00,7.651735,24.93932,0.000038,24.040186,0.0005,1.324
6002.00,7.652051,24.93957,0.000038,24.040641,0.0005,1.323
@10,12.0000,24.0
6004.00,7.652028,24.93956,0.000039,24.040435,0.0006,1.323
6006.00,7.650347,24.93947,0.000039,24.040174,0.0005,1.323
6008.00,7.643221,24.93962,0.000039,24.041161,0.0005,1.323
6010.00,7.629959,24.94022,0.000041,24.040186,0.0006,1.322
6012.00,7.607465,24.94098,0.000041,24.040383,0.0006,1.322
6014.00,7.584695,24.94068,0.000041,24.040681,0.0006,1.322
6016.00,7.568038,24.94126,0.000039,24.040641,0.0006,1.324
6018.00,7.556286,24.94221,0.000039,24.040854,0.0005,1.323
6020.00,7.547201,24.94217,0.000038,24.041588,0.0006,1.324
6022.00,7.538318,24.94124,0.000038,24.040408,0.0006,1.324
6024.00,7.529305,24.94151,0.000038,24.039619,0.0006,1.324
6026.00,7.523496,24.94169,0.000037,24.040548,0.0005,1.325
6028.00,7.520722,24.94091,0.000037,24.040952,0.0005,1.324
6030.00,7.520676,24.94002,0.000038,24.040635,0.0006,1.324
6032.00,7.528170,24.93967,0.000038,24.040785,0.0006,1.325
6034.00,7.544997,24.93954,0.000038,24.040368,0.0006,1.325
6036.00,7.570349,24.94047,0.000038,24.040805,0.0006,1.325
6038.00,7.591803,24.93970,0.000038,24.040195,0.0005,1.325
6040.00,7.606435,24.93962,0.000039,24.039812,0.0006,1.324
6042.00,7.616403,24.94044,0.000039,24.040557,0.0006,1.324
6044.00,7.624396,24.94059,0.000040,24.040554,0.0005,1.323
6046.00,7.631179,24.94049,0.000040,24.040084,0.0005,1.324
6048.00,7.637676,24.94026,0.000039,24.040137,0.0006,1.324
6050.00,7.640861,24.94018,0.000039,24.040159,0.0006,1.323
6052.00,7.642554,24.94026,0.000041,24.040397,0.0006,1.323
6054.00,7.642867,24.94074,0.000041,24.040639,0.0006,1.323
6056.00,7.641412,24.94052,0.000040,24.040963,0.0005,1.323
6058.00,7.639873,24.94117,0.000040,24.040886,0.0006,1.323
6060.00,7.637670,24.94091,0.000040,24.040985,0.0006,1.324
6062.00,7.635252,24.94035,0.000039,24.040041,0.0005,1.323
6064.00,7.632346,24.94015,0.000041,24.040366,0.0005,1.323
6066.00,7.630545,24.93990,0.000040,24.040145,0.0005,1.324
6068.00,7.629143,24.93982,0.000040,24.041066,0.0005,1.324
6070.00,7.627218,24.93939,0.000039,24.040766,0.0006,1.324
6072.00,7.625552,24.93948,0.000038,24.040526,0.0006,1.323
6074.00,7.625399,24.93936,0.000039,24.040992,0.0006,1.324
6076.00,7.626501,24.93879,0.000038,24.040770,0.0006,1.324
6078.00,7.627172,24.93946,0.000039,24.040170,0.0006,1.323
6080.00,7.627986,24.93875,0.000039,24.041374,0.0005,1.323
6082.00,7.628846,24.93830,0.000040,24.040632,0.0005,1.324
6084.00,7.630007,24.93865,0.000039,24.040188,0.0006,1.323
6086.00,7.631480,24.93933,0.000040,24.039663,0.0006,1.323
6088.00,7.633676,24.94020,0.000040,24.040363,0.0006,1.324
6090.00,7.636013,24.94004,0.000040,24.040932,0.0005,1.323
6092.00,7.637559,24.94015,0.000039,24.040161,0.0006,1.324
6094.00,7.640549,24.93937,0.000038,24.040261,0.0005,1.323
6096.00,7.643580,24.93831,0.000038,24.041261,0.0005,1.324
6098.00,7.646273,24.93874,0.000039,24.040606,0.0006,1.323
6100.00,7.648054,24.93891,0.000039,24.041177,0.0005,1.324
6102.00,7.650134,24.93903,0.000037,24.040079,0.0005,1.325
6104.00,7.653113,24.93841,0.000039,24.040926,0.0005,1.324
6106.00,7.655493,24.93821,0.000039,24.040246,0.0005,1.324
6108.00,7.656927,24.93818,0.000039,24.040306,0.0005,1.324
6110.00,7.658420,24.93851,0.000038,24.039764,0.0005,1.323
6112.00,7.659888,24.93942,0.000039,24.039988,0.0005,1.324
6114.00,7.660547,24.93953,0.000039,24.040875,0.0005,1.324
6116.00,7.660986,24.93950,0.000039,24.039754,0.0005,1.324
6118.00,7.661678,24.93923,0.000038,24.039543,0.0005,1.324
6120.00,7.661823,24.93930,0.000038,24.040141,0.0005,1.324
6122.00,7.663326,24.93894,0.000038,24.041092,0.0005,1.324
6124.00,7.663175,24.93838,0.000039,24.040841,0.0005,1.324
6126.00,7.661980,24.93939,0.000040,24.040906,0.0006,1.325
6128.00,7.660850,24.93998,0.000039,24.039975,0.0006,1.325
6130.00,7.660308,24.93895,0.000039,24.040694,0.0005,1.324
6132.00,7.659713,24.93798,0.000038,24.040415,0.0005,1.324
6134.00,7.659447,24.93807,0.000038,24.040030,0.0005,1.324
6136.00,7.659098,24.93879,0.000039,24.040535,0.0006,1.324
6138.00,7.657449,24.93843,0.000039,24.040646,0.0005,1.324
6140.00,7.656808,24.93859,0.000037,24.041081,0.0005,1.325
6142.00,7.657182,24.93865,0.000037,24.040495,0.0006,1.324
6144.00,7.656811,24.93907,0.000038,24.039870,0.0005,1.324
6146.00,7.657178,24.93842,0.000039,24.040223,0.0005,1.324
6148.00,7.656526,24.93755,0.000039,24.040012,0.0006,1.324
6150.00,7.655937,24.93712,0.000039,24.040683,0.0005,1.325
6152.00,7.656128,24.93729,0.000038,24.040243,0.0005,1.325
6154.00,7.656417,24.93814,0.000039,24.040346,0.0005,1.324
6156.00,7.655928,24.93867,0.000038,24.040135,0.0005,1.324
6158.00,7.656094,24.93813,0.000040,24.041672,0.0005,1.325
6160.00,7.656613,24.93842,0.000039,24.040905,0.0006,1.325
6162.00,7.655863,24.93866,0.000038,24.040425,0.0006,1.324
6164.00,7.655576,24.93925,0.000039,24.040197,0.0006,1.324
6166.00,7.655424,24.93963,0.000039,24.040846,0.0005,1.324
6168.00,7.655376,24.93877,0.000038,24.040339,0.0006,1.325
6170.00,7.655860,24.93839,0.000038,24.040266,0.0006,1.325
6172.00,7.655210,24.93970,0.000037,24.040841,0.0005,1.324
6174.00,7.655970,24.94000,0.000038,24.041046,0.0005,1.325
6176.00,7.656370,24.93956,0.000039,24.040975,0.0005,1.325
6178.00,7.655998,24.93867,0.000037,24.040581,0.0006,1.324
6180.00,7.656125,24.93862,0.000039,24.040006,0.0006,1.324
6182.00,7.655934,24.93839,0.000039,24.040735,0.0005,1.325
6184.00,7.655546,24.94012,0.000039,24.040494,0.0005,1.325
6186.00,7.655765,24.93940,0.000038,24.040219,0.0006,1.324
6188.00,7.655328,24.93882,0.000040,24.041330,0.0006,1.325
6190.00,7.654930,24.93832,0.000038,24.041048,0.0006,1.325
6192.00,7.656679,24.93835,0.000039,24.040883,0.0005,1.325
6194.00,7.657332,24.93943,0.000039,24.040528,0.0005,1.325
6196.00,7.656215,24.93969,0.000039,24.040505,0.0006,1.325
6198.00,7.654931,24.93952,0.000039,24.040577,0.0006,1.325
6200.00,7.654960,24.93875,0.000038,24.040583,0.0006,1.325
6202.00,7.654945,24.93820,0.000038,24.040661,0.0006,1.325
6204.00,7.655203,24.93881,0.000039,24.040172,0.0006,1.325
6206.00,7.655404,24.94022,0.000039,24.040623,0.0005,1.324
6208.00,7.655420,24.93904,0.000040,24.040826,0.0005,1.325
6210.00,7.654646,24.93963,0.000039,24.040665,0.0005,1.324
6212.00,7.655089,24.93961,0.000040,24.040332,0.0006,1.325
6214.00,7.655512,24.93854,0.000039,24.040145,0.0006,1.325
6216.00,7.654867,24.93934,0.000039,24.040605,0.0006,1.325
6218.00,7.654495,24.93892,0.000039,24.040485,0.0005,1.324
6220.00,7.655779,24.93767,0.000038,24.040457,0.0005,1.325
6222.00,7.655479,24.93766,0.000038,24.040743,0.0005,1.325
6224.00,7.654695,24.93888,0.000038,24.041345,0.0005,1.325
6226.00,7.654965,24.93869,0.000038,24.040592,0.0005,1.325
6228.00,7.654038,24.93787,0.000039,24.040277,0.0005,1.325
6230.00,7.654021,24.93748,0.000039,24.040435,0.0005,1.325
6232.00,7.653305,24.93823,0.000039,24.040390,0.0005,1.325
6234.00,7.652832,24.93826,0.000039,24.040008,0.0005,1.326
6236.00,7.651978,24.93751,0.000038,24.039895,0.0005,1.325
6238.00,7.652897,24.93763,0.000038,24.039677,0.0005,1.325
6240.00,7.654078,24.93745,0.000038,24.040639,0.0005,1.325
6242.00,7.654553,24.93723,0.000037,24.040239,0.0005,1.326
6244.00,7.654608,24.93681,0.000038,24.040717,0.0006,1.325
6246.00,7.654435,24.93655,0.000038,24.040545,0.0005,1.325
6248.00,7.654169,24.93739,0.000039,24.040323,0.0005,1.325
6250.00,7.653323,24.93769,0.000038,24.040946,0.0005,1.326
6252.00,7.653484,24.93840,0.000038,24.040406,0.0005,1.325
6254.00,7.653144,24.93863,0.000038,24.040328,0.0006,1.326
6256.00,7.653000,24.93864,0.000038,24.040545,0.0005,1.326
6258.00,7.653302,24.93795,0.000038,24.039861,0.0006,1.326
6260.00,7.653030,24.93695,0.000039,24.040545,0.0005,1.326
6262.00,7.653165,24.93683,0.000039,24.040479,0.0005,1.325
6264.00,7.653246,24.93780,0.000039,24.041086,0.0005,1.325
6266.00,7.652969,24.93814,0.000038,24.040821,0.0005,1.326
6268.00,7.652805,24.93836,0.000039,24.040739,0.0005,1.325
6270.00,7.651489,24.93922,0.000038,24.040626,0.0005,1.325
6272.00,7.651827,24.93817,0.000039,24.040434,0.0005,1.325
6274.00,7.652142,24.93928,0.000039,24.040323,0.0005,1.326
6276.00,7.651780,24.93888,0.000040,24.039875,0.0005,1.326
6278.00,7.651739,24.93886,0.000038,24.040659,0.0005,1.326
6280.00,7.651018,24.93886,0.000038,24.039508,0.0006,1.326
6282.00,7.651068,24.93968,0.000038,24.040574,0.0006,1.326
6284.00,7.651295,24.93930,0.000038,24.040497,0.0005,1.325
6286.00,7.652512,24.94003,0.000039,24.040557,0.0005,1.325
6288.00,7.652520,24.93955,0.000039,24.040690,0.0006,1.326
6290.00,7.652523,24.93954,0.000038,24.040788,0.0006,1.326
6292.00,7.653393,24.93838,0.000038,24.040786,0.0005,1.326
6294.00,7.652853,24.93968,0.000038,24.040017,0.0006,1.326
6296.00,7.651932,24.93855,0.000038,24.040646,0.0005,1.326
6298.00,7.652633,24.93836,0.000037,24.039888,0.0005,1.326
6300.00,7.651558,24.93878,0.000037,24.040328,0.0005,1.326
6302.00,7.650285,24.93893,0.000037,24.040386,0.0005,1.326
6304.00,7.650597,24.93852,0.000038,24.040286,0.0005,1.326
6306.00,7.650059,24.93906,0.000039,24.040064,0.0005,1.325
6308.00,7.650468,24.93909,0.000040,24.041161,0.0005,1.325
6310.00,7.651741,24.93904,0.000039,24.040654,0.0005,1.325
6312.00,7.651713,24.93930,0.000039,24.041257,0.0005,1.326
6314.00,7.651585,24.93915,0.000039,24.039806,0.0006,1.326
6316.00,7.651426,24.93898,0.000039,24.040812,0.0006,1.326
6318.00,7.650654,24.93878,0.000039,24.040397,0.0005,1.326
6320.00,7.651148,24.93932,0.000039,24.040599,0.0005,1.327
6322.00,7.651400,24.93928,0.000038,24.040685,0.0005,1.326
6324.00,7.650870,24.93931,0.000038,24.040692,0.0005,1.326
6326.00,7.650576,24.93820,0.000037,24.040266,0.0005,1.326
6328.00,7.650436,24.93732,0.000039,24.040574,0.0005,1.325
6330.00,7.650618,24.93770,0.000040,24.040163,0.0005,1.326
6332.00,7.651120,24.93766,0.000038,24.040765,0.0005,1.326
6334.00,7.651077,24.93696,0.000038,24.040932,0.0005,1.326
6336.00,7.649730,24.93670,0.000039,24.040650,0.0005,1.325
6338.00,7.649392,24.93704,0.000040,24.040525,0.0006,1.326
6340.00,7.649163,24.93669,0.000038,24.040726,0.0005,1.326
6342.00,7.650537,24.93723,0.000037,24.040583,0.0005,1.327
6344.00,7.650953,24.93797,0.000038,24.040294,0.0006,1.325
6346.00,7.651466,24.93791,0.000038,24.041057,0.0005,1.326
6348.00,7.650522,24.93840,0.000037,24.040394,0.0005,1.326
6350.00,7.649944,24.93755,0.000039,24.040755,0.0005,1.326
6352.00,7.650015,24.93740,0.000039,24.039046,0.0005,1.326
6354.00,7.650045,24.93796,0.000038,24.040199,0.0005,1.326
6356.00,7.650045,24.93715,0.000038,24.040425,0.0005,1.326
6358.00,7.650419,24.93744,0.000037,24.041003,0.0005,1.326
6360.00,7.650811,24.93716,0.000037,24.040683,0.0005,1.327
6362.00,7.650958,24.93722,0.000037,24.040488,0.0005,1.326
6364.00,7.651422,24.93738,0.000038,24.040377,0.0005,1.326
6366.00,7.650361,24.93732,0.000039,24.039937,0.0005,1.326
6368.00,7.649650,24.93783,0.000040,24.040741,0.0005,1.326
6370.00,7.649001,24.93815,0.000039,24.041206,0.0005,1.326
6372.00,7.649858,24.93835,0.000039,24.040774,0.0005,1.326
6374.00,7.650645,24.93890,0.000038,24.040743,0.0005,1.326
6376.00,7.649491,24.93842,0.000037,24.040343,0.0005,1.326
6378.00,7.648798,24.93828,0.000039,24.040601,0.0005,1.326
6380.00,7.650355,24.93834,0.000038,24.040490,0.0005,1.326
6382.00,7.651067,24.93862,0.000039,24.039681,0.0005,1.326
6384.00,7.650122,24.93913,0.000038,24.039694,0.0005,1.326
6386.00,7.649789,24.93902,0.000039,24.039566,0.0005,1.326
6388.00,7.649834,24.93901,0.000039,24.040485,0.0005,1.326
6390.00,7.649510,24.93920,0.000039,24.041026,0.0005,1.326
6392.00,7.649467,24.93959,0.000040,24.040274,0.0005,1.326
6394.00,7.649509,24.94051,0.000039,24.040877,0.0005,1.326
6396.00,7.650068,24.93999,0.000039,24.041310,0.0005,1.326
6398.00,7.649902,24.94051,0.000038,24.040228,0.0005,1.326
6400.00,7.650237,24.94007,0.000038,24.040561,0.0005,1.326
6402.00,7.650285,24.94013,0.000038,24.039912,0.0005,1.326
6404.00,7.650758,24.93952,0.000039,24.040521,0.0006,1.326
6406.00,7.650066,24.93959,0.000039,24.040559,0.0005,1.326
6408.00,7.649370,24.93938,0.000038,24.039774,0.0005,1.327
6410.00,7.649967,24.93845,0.000037,24.040188,0.0005,1.327
6412.00,7.650378,24.93843,0.000037,24.040803,0.0006,1.326
6414.00,7.649793,24.93861,0.000038,24.040119,0.0006,1.326
6416.00,7.648983,24.93876,0.000039,24.040857,0.0005,1.326
6418.00,7.649474,24.93937,0.000039,24.041048,0.0005,1.326
6420.00,7.650648,24.93943,0.000038,24.040121,0.0005,1.326
6422.00,7.651730,24.93939,0.000038,24.040634,0.0006,1.326
6424.00,7.652287,24.93918,0.000038,24.040210,0.0005,1.326
6426.00,7.651570,24.93915,0.000038,24.040666,0.0005,1.326
6428.00,7.651072,24.93943,0.000039,24.040539,0.0006,1.327
6430.00,7.651032,24.93942,0.000038,24.040234,0.0005,1.326
6432.00,7.650526,24.94011,0.000039,24.040023,0.0005,1.326
6434.00,7.650794,24.94036,0.000038,24.040297,0.0005,1.326
6436.00,7.650903,24.94082,0.000038,24.040090,0.0005,1.327
6438.00,7.649857,24.94075,0.000038,24.040623,0.0006,1.326
6440.00,7.650667,24.94038,0.000038,24.040141,0.0005,1.326
6442.00,7.651123,24.94014,0.000039,24.040759,0.0005,1.326
6444.00,7.651083,24.94020,0.000037,24.040495,0.0005,1.327
6446.00,7.650128,24.94046,0.000039,24.040517,0.0005,1.326
6448.00,7.650273,24.93994,0.000038,24.039974,0.0005,1.326
6450.00,7.649787,24.94002,0.000038,24.041192,0.0005,1.326
6452.00,7.649814,24.93977,0.000039,24.041001,0.0005,1.326
6454.00,7.650717,24.94027,0.000039,24.040170,0.0005,1.327
6456.00,7.650684,24.93997,0.000038,24.040212,0.0005,1.326
6458.00,7.650198,24.93986,0.000039,24.040603,0.0005,1.326
6460.00,7.649906,24.94003,0.000038,24.040881,0.0005,1.326
6462.00,7.649060,24.93987,0.000038,24.040677,0.0005,1.325
6464.00,7.649403,24.93977,0.000038,24.041385,0.0005,1.326
6466.00,7.649268,24.93954,0.000038,24.039863,0.0005,1.327
6468.00,7.650160,24.94077,0.000039,24.039770,0.0005,1.326
6470.00,7.649256,24.94110,0.000038,24.040466,0.0005,1.327
6472.00,7.649269,24.94127,0.000039,24.040823,0.0005,1.327
6474.00,7.649407,24.94096,0.000039,24.040004,0.0005,1.326
6476.00,7.649034,24.94066,0.000038,24.040545,0.0005,1.326
6478.00,7.649324,24.94046,0.000039,24.040950,0.0005,1.326
6480.00,7.649512,24.94112,0.000039,24.040821,0.0005,1.326
6482.00,7.648703,24.93946,0.000039,24.040439,0.0005,1.326
6484.00,7.648557,24.94046,0.000038,24.040425,0.0005,1.327
6486.00,7.649527,24.93963,0.000039,24.039995,0.0005,1.327
6488.00,7.650213,24.93915,0.000039,24.039988,0.0005,1.327
6490.00,7.650639,24.93944,0.000037,24.040323,0.0005,1.326
6492.00,7.650301,24.93844,0.000037,24.039979,0.0006,1.327
6494.00,7.650655,24.93854,0.000038,24.040588,0.0005,1.327
6496.00,7.650853,24.93949,0.000038,24.039946,0.0005,1.326
6498.00,7.650719,24.94004,0.000038,24.040601,0.0005,1.326
6500.00,7.650048,24.94006,0.000039,24.041165,0.0005,1.326
6502.00,7.649760,24.93951,0.000038,24.040546,0.0005,1.326
6504.00,7.649682,24.93896,0.000038,24.040675,0.0006,1.327
6506.00,7.649664,24.93906,0.000038,24.040672,0.0005,1.327
6508.00,7.649389,24.93990,0.000039,24.040066,0.0005,1.326
6510.00,7.649949,24.94004,0.000038,24.040310,0.0005,1.327
6512.00,7.650131,24.93902,0.000039,24.040012,0.0005,1.327
6514.00,7.649314,24.93875,0.000039,24.040537,0.0005,1.327
6516.00,7.650123,24.93842,0.000039,24.040645,0.0005,1.326
6518.00,7.650133,24.93856,0.000038,24.040372,0.0005,1.326
6520.00,7.650329,24.93910,0.000038,24.040068,0.0005,1.326
6522.00,7.650334,24.93970,0.000038,24.040212,0.0005,1.327
6524.00,7.649616,24.94029,0.000038,24.041137,0.0005,1.327
6526.00,7.649001,24.93912,0.000038,24.040545,0.0005,1.326
6528.00,7.648787,24.93964,0.000039,24.039863,0.0005,1.326
6530.00,7.649088,24.93952,0.000038,24.039503,0.0005,1.327
6532.00,7.648834,24.93975,0.000038,24.040241,0.0005,1.326
6534.00,7.649162,24.94011,0.000039,24.040432,0.0005,1.326
6536.00,7.649341,24.93995,0.000039,24.040594,0.0005,1.326
6538.00,7.648985,24.94050,0.000038,24.040095,0.0005,1.326
6540.00,7.648619,24.94095,0.000037,24.040017,0.0005,1.327
6542.00,7.648845,24.94035,0.000036,24.040530,0.0006,1.327
6544.00,7.649321,24.94042,0.000038,24.040848,0.0005,1.327
6546.00,7.648832,24.94060,0.000038,24.039810,0.0005,1.326
6548.00,7.648665,24.94015,0.000038,24.039912,0.0005,1.326
6550.00,7.648911,24.93993,0.000037,24.040306,0.0005,1.326
6552.00,7.648530,24.94060,0.000037,24.040001,0.0005,1.326
6554.00,7.648840,24.94043,0.000038,24.039912,0.0005,1.327
6556.00,7.649039,24.94100,0.000038,24.040105,0.0005,1.326
6558.00,7.649794,24.94075,0.000038,24.040199,0.0005,1.326
6560.00,7.649785,24.94060,0.000038,24.040219,0.0005,1.326
6562.00,7.649712,24.94012,0.000039,24.039550,0.0005,1.326
6564.00,7.649963,24.93980,0.000038,24.040154,0.0005,1.326
6566.00,7.650105,24.93965,0.000038,24.040277,0.0006,1.326
6568.00,7.650438,24.93960,0.000038,24.039899,0.0005,1.326
6570.00,7.649848,24.94036,0.000038,24.039906,0.0005,1.327
6572.00,7.649780,24.93982,0.000039,24.040157,0.0005,1.326
6574.00,7.649478,24.93964,0.000038,24.040892,0.0005,1.326
6576.00,7.649468,24.94045,0.000039,24.040217,0.0005,1.327
6578.00,7.649664,24.93992,0.000038,24.040126,0.0005,1.326
6580.00,7.649942,24.94040,0.000038,24.039779,0.0005,1.327
6582.00,7.650045,24.94007,0.000038,24.040101,0.0005,1.327
6584.00,7.648879,24.94050,0.000037,24.040283,0.0005,1.326
6586.00,7.649256,24.94057,0.000039,24.040712,0.0005,1.326
6588.00,7.649674,24.94045,0.000038,24.040475,0.0005,1.327
6590.00,7.649476,24.94042,0.000039,24.040043,0.0005,1.326
6592.00,7.648490,24.94060,0.000040,24.039908,0.0005,1.326
6594.00,7.648526,24.94157,0.000039,24.040370,0.0005,1.326
6596.00,7.648702,24.94138,0.000038,24.040035,0.0005,1.326
6598.00,7.648828,24.94192,0.000037,24.039790,0.0005,1.327
6600.00,7.649481,24.94172,0.000038,24.040119,0.0005,1.327
6602.00,7.649655,24.94132,0.000038,24.040710,0.0005,1.326
6604.00,7.649671,24.94032,0.000038,24.040925,0.0005,1.326
@11,12.0000,24.0
6606.00,7.649194,24.94114,0.000038,24.040754,0.0005,1.326
6608.00,7.642202,24.94043,0.000039,24.040061,0.0005,1.326
6610.00,7.629636,24.94033,0.000039,24.040010,0.0005,1.325
6612.00,7.607468,24.94049,0.000040,24.040428,0.0005,1.325
6614.00,7.583595,24.93991,0.000038,24.040457,0.0005,1.325
6616.00,7.567100,24.93976,0.000039,24.040199,0.0005,1.326
6618.00,7.557013,24.93880,0.000038,24.040666,0.0005,1.327
6620.00,7.548529,24.93950,0.000036,24.040194,0.0005,1.327
6622.00,7.542096,24.94057,0.000037,24.040146,0.0005,1.328
6624.00,7.534519,24.93938,0.000036,24.040432,0.0005,1.328
6626.00,7.528913,24.93925,0.000036,24.040492,0.0005,1.327
6628.00,7.525460,24.93981,0.000037,24.040612,0.0005,1.327
6630.00,7.524316,24.93925,0.000037,24.041205,0.0005,1.327
6632.00,7.530980,24.93931,0.000037,24.040357,0.0005,1.327
6634.00,7.546461,24.94064,0.000037,24.040319,0.0005,1.328
6636.00,7.571817,24.93982,0.000037,24.040481,0.0005,1.328
6638.00,7.591979,24.94010,0.000037,24.040094,0.0005,1.327
6640.00,7.602504,24.94091,0.000038,24.040815,0.0005,1.327
6642.00,7.609272,24.93976,0.000038,24.040921,0.0005,1.327
6644.00,7.614889,24.93948,0.000039,24.039868,0.0004,1.326
6646.00,7.620594,24.93940,0.000039,24.041090,0.0005,1.326
6648.00,7.625689,24.93960,0.000039,24.040219,0.0005,1.326
6650.00,7.629407,24.93909,0.000039,24.039970,0.0005,1.326
6652.00,7.631913,24.93903,0.000039,24.040694,0.0005,1.326
6654.00,7.632802,24.93939,0.000039,24.040486,0.0005,1.325
6656.00,7.632849,24.93984,0.000039,24.039948,0.0005,1.326
6658.00,7.630746,24.94008,0.000038,24.040572,0.0005,1.327
6660.00,7.629319,24.93984,0.000038,24.040365,0.0005,1.326
6662.00,7.627649,24.93928,0.000039,24.040321,0.0005,1.325
6664.00,7.626844,24.94037,0.000039,24.040465,0.0005,1.325
6666.00,7.625367,24.94044,0.000039,24.040910,0.0005,1.326
6668.00,7.623613,24.93912,0.000038,24.041039,0.0005,1.327
6670.00,7.623362,24.93897,0.000039,24.040619,0.0005,1.326
6672.00,7.622369,24.93974,0.000040,24.040688,0.0005,1.326
6674.00,7.622174,24.93958,0.000038,24.039841,0.0005,1.325
6676.00,7.622974,24.93978,0.000038,24.040650,0.0005,1.326
6678.00,7.624446,24.94048,0.000038,24.041108,0.0005,1.326
6680.00,7.623850,24.94065,0.000038,24.040848,0.0005,1.326
6682.00,7.624807,24.94076,0.000037,24.040030,0.0005,1.326
6684.00,7.627377,24.94095,0.000039,24.040074,0.0005,1.326
6686.00,7.628987,24.94042,0.000040,24.040079,0.0005,1.326
6688.00,7.631493,24.94098,0.000039,24.039226,0.0005,1.326
6690.00,7.633915,24.94128,0.000038,24.039994,0.0005,1.326
6692.00,7.636152,24.94042,0.000037,24.040614,0.0005,1.326
6694.00,7.638932,24.94039,0.000038,24.040681,0.0005,1.326
6696.00,7.641854,24.94044,0.000037,24.040577,0.0005,1.326
6698.00,7.644239,24.94002,0.000038,24.040783,0.0005,1.326
6700.00,7.647522,24.94005,0.000037,24.040534,0.0005,1.326
6702.00,7.649033,24.93962,0.000038,24.040541,0.0005,1.326
6704.00,7.650733,24.93929,0.000038,24.041097,0.0005,1.326
6706.00,7.652358,24.93947,0.000038,24.040068,0.0005,1.326
6708.00,7.653992,24.93893,0.000039,24.040103,0.0005,1.325
6710.00,7.655101,24.93900,0.000038,24.040917,0.0005,1.325
6712.00,7.656253,24.93859,0.000039,24.040357,0.0005,1.326
6714.00,7.657514,24.93917,0.000038,24.040605,0.0005,1.325
6716.00,7.657687,24.93862,0.000038,24.039779,0.0005,1.326
6718.00,7.658526,24.93899,0.000038,24.040437,0.0005,1.325
6720.00,7.659196,24.93937,0.000037,24.041419,0.0005,1.326
6722.00,7.658776,24.94042,0.000039,24.041079,0.0005,1.325
6724.00,7.658892,24.94055,0.000039,24.040259,0.0005,1.326
6726.00,7.658913,24.94037,0.000038,24.039935,0.0005,1.325
6728.00,7.659026,24.94100,0.000037,24.040541,0.0005,1.326
6730.00,7.659068,24.94088,0.000039,24.040561,0.0005,1.325
6732.00,7.658576,24.93962,0.000037,24.040039,0.0005,1.326
6734.00,7.658442,24.93930,0.000037,24.040770,0.0005,1.325
6736.00,7.657459,24.94001,0.000038,24.040295,0.0005,1.326
6738.00,7.657311,24.93964,0.000039,24.040010,0.0005,1.326
6740.00,7.656516,24.93876,0.000038,24.040692,0.0005,1.325
6742.00,7.655448,24.93901,0.000038,24.039828,0.0005,1.325
6744.00,7.655145,24.93861,0.000039,24.040157,0.0005,1.325
6746.00,7.655305,24.93817,0.000039,24.040886,0.0005,1.326
6748.00,7.655422,24.93922,0.000038,24.039668,0.0005,1.325
6750.00,7.654644,24.93901,0.000038,24.040197,0.0005,1.325
6752.00,7.654145,24.93936,0.000038,24.040281,0.0005,1.326
6754.00,7.654395,24.93837,0.000038,24.040737,0.0005,1.325
6756.00,7.654444,24.93773,0.000038,24.040750,0.0005,1.326
6758.00,7.653780,24.93813,0.000038,24.040170,0.0005,1.325
6760.00,7.652883,24.93809,0.000039,24.041532,0.0005,1.325
6762.00,7.653239,24.93884,0.000038,24.041216,0.0005,1.326
6764.00,7.652912,24.93882,0.000038,24.040579,0.0005,1.325
6766.00,7.652594,24.93985,0.000040,24.039964,0.0005,1.325
6768.00,7.651743,24.94012,0.000037,24.040395,0.0005,1.326
6770.00,7.651465,24.93990,0.000037,24.040865,0.0005,1.325
6772.00,7.652238,24.94026,0.000038,24.040565,0.0005,1.325
6774.00,7.651498,24.93902,0.000039,24.040012,0.0005,1.325
6776.00,7.651218,24.93869,0.000038,24.040950,0.0005,1.325
6778.00,7.650786,24.93854,0.000039,24.040154,0.0005,1.325
6780.00,7.650844,24.93816,0.000038,24.040474,0.0005,1.325
6782.00,7.650744,24.93869,0.000038,24.040726,0.0005,1.325
6784.00,7.650927,24.93929,0.000038,24.040012,0.0005,1.325
6786.00,7.651525,24.93896,0.000038,24.040381,0.0005,1.325
6788.00,7.651774,24.93936,0.000039,24.040766,0.0005,1.325
6790.00,7.651266,24.93840,0.000038,24.040770,0.0005,1.325
6792.00,7.650977,24.93913,0.000038,24.040359,0.0005,1.326
6794.00,7.650763,24.94002,0.000038,24.041123,0.0005,1.325
6796.00,7.650514,24.93974,0.000038,24.040372,0.0005,1.325
6798.00,7.650347,24.93929,0.000039,24.040381,0.0005,1.325
6800.00,7.650120,24.93873,0.000039,24.040203,0.0005,1.325
6802.00,7.650391,24.93897,0.000039,24.040319,0.0005,1.325
6804.00,7.650305,24.93908,0.000039,24.040326,0.0005,1.326
6806.00,7.651019,24.93891,0.000038,24.040443,0.0005,1.325
6808.00,7.651233,24.93798,0.000038,24.040394,0.0005,1.325
6810.00,7.650552,24.93796,0.000040,24.040588,0.0005,1.324
6812.00,7.650098,24.93898,0.000039,24.040370,0.0005,1.325
6814.00,7.649601,24.93996,0.000039,24.040192,0.0005,1.325
6816.00,7.649672,24.93942,0.000039,24.040414,0.0005,1.325
6818.00,7.650669,24.93854,0.000039,24.040517,0.0005,1.324
6820.00,7.650703,24.93915,0.000039,24.041072,0.0005,1.324
6822.00,7.649327,24.93878,0.000041,24.040168,0.0005,1.324
6824.00,7.649271,24.93849,0.000039,24.040577,0.0006,1.324
6826.00,7.648741,24.93854,0.000040,24.040783,0.0006,1.324
6828.00,7.649430,24.93894,0.000039,24.040888,0.0005,1.324
6830.00,7.648823,24.93874,0.000037,24.040370,0.0005,1.325
6832.00,7.648756,24.93956,0.000038,24.039995,0.0005,1.325
6834.00,7.649857,24.93955,0.000037,24.040426,0.0005,1.325
6836.00,7.649555,24.94027,0.000038,24.040043,0.0005,1.324
6838.00,7.648884,24.93995,0.000038,24.040330,0.0005,1.324
6840.00,7.648194,24.93939,0.000039,24.040788,0.0005,1.324
6842.00,7.648352,24.93899,0.000038,24.040832,0.0005,1.324
6844.00,7.647658,24.94030,0.000038,24.040652,0.0005,1.324
6846.00,7.648772,24.94074,0.000038,24.040517,0.0005,1.325
6848.00,7.648973,24.93967,0.000040,24.040479,0.0005,1.324
6850.00,7.649197,24.93986,0.000039,24.040143,0.0005,1.325
6852.00,7.649029,24.93964,0.000038,24.039701,0.0005,1.324
6854.00,7.648851,24.93942,0.000038,24.041354,0.0005,1.323
6856.00,7.649255,24.93925,0.000038,24.040981,0.0006,1.324
6858.00,7.648748,24.93923,0.000039,24.041410,0.0005,1.324
6860.00,7.647968,24.93974,0.000037,24.040579,0.0005,1.324
6862.00,7.648104,24.94005,0.000038,24.040606,0.0005,1.324
6864.00,7.648849,24.94002,0.000038,24.039492,0.0005,1.324
6866.00,7.649483,24.93976,0.000039,24.040523,0.0005,1.324
6868.00,7.648320,24.93972,0.000039,24.040257,0.0005,1.324
6870.00,7.647834,24.93913,0.000039,24.040466,0.0005,1.324
6872.00,7.648296,24.93872,0.000038,24.040679,0.0005,1.324
6874.00,7.647826,24.93822,0.000038,24.040557,0.0005,1.324
6876.00,7.647118,24.93825,0.000038,24.039950,0.0005,1.324
6878.00,7.647086,24.93748,0.000038,24.040106,0.0005,1.324
6880.00,7.647627,24.93798,0.000036,24.040459,0.0004,1.324
6882.00,7.647091,24.93915,0.000038,24.040266,0.0005,1.324
6884.00,7.647376,24.93839,0.000038,24.040641,0.0005,1.324
6886.00,7.648233,24.93873,0.000039,24.040717,0.0005,1.324
6888.00,7.649093,24.93779,0.000038,24.040714,0.0005,1.324
6890.00,7.649389,24.93821,0.000038,24.040046,0.0005,1.324
6892.00,7.648474,24.93838,0.000039,24.039777,0.0005,1.324
6894.00,7.647966,24.93825,0.000038,24.039475,0.0005,1.324
6896.00,7.647474,24.93835,0.000039,24.039750,0.0005,1.324
6898.00,7.647189,24.93854,0.000039,24.040034,0.0005,1.323
6900.00,7.647499,24.93794,0.000039,24.040530,0.0005,1.323
6902.00,7.647970,24.93880,0.000039,24.040501,0.0005,1.324
6904.00,7.648536,24.93913,0.000038,24.039624,0.0005,1.324
6906.00,7.648052,24.93946,0.000038,24.040479,0.0005,1.324
6908.00,7.647589,24.93948,0.000038,24.040272,0.0005,1.323
6910.00,7.647345,24.93863,0.000037,24.039581,0.0005,1.324
6912.00,7.648400,24.93812,0.000037,24.039690,0.0005,1.324
6914.00,7.648516,24.93808,0.000037,24.040315,0.0005,1.324
6916.00,7.647797,24.93831,0.000037,24.039830,0.0005,1.324
6918.00,7.647672,24.93858,0.000039,24.040412,0.0005,1.324
6920.00,7.648728,24.93935,0.000038,24.040934,0.0005,1.324
6922.00,7.648114,24.93949,0.000038,24.039810,0.0005,1.324
6924.00,7.647898,24.93921,0.000038,24.040355,0.0005,1.324
6926.00,7.648015,24.93844,0.000038,24.040499,0.0005,1.323
6928.00,7.647627,24.93856,0.000039,24.039697,0.0005,1.323
6930.00,7.647988,24.93898,0.000040,24.039841,0.0005,1.323
6932.00,7.648068,24.93950,0.000038,24.040168,0.0005,1.324
6934.00,7.648193,24.93940,0.000037,24.040397,0.0005,1.324
6936.00,7.647999,24.93899,0.000038,24.040314,0.0005,1.324
6938.00,7.647765,24.93852,0.000037,24.040781,0.0005,1.324
6940.00,7.647633,24.93880,0.000037,24.040410,0.0005,1.324
6942.00,7.647364,24.93855,0.000037,24.039852,0.0005,1.323
6944.00,7.647090,24.93928,0.000039,24.039750,0.0005,1.323
6946.00,7.647539,24.93941,0.000039,24.040366,0.0005,1.324
6948.00,7.647655,24.93990,0.000039,24.040537,0.0005,1.323
6950.00,7.648504,24.93931,0.000039,24.041081,0.0005,1.322
6952.00,7.646814,24.93948,0.000039,24.039986,0.0005,1.324
6954.00,7.646368,24.94032,0.000039,24.040295,0.0005,1.324
6956.00,7.646602,24.94147,0.000039,24.040623,0.0005,1.324
6958.00,7.646529,24.94042,0.000038,24.040337,0.0005,1.324
6960.00,7.647003,24.93927,0.000037,24.040024,0.0005,1.324
6962.00,7.646859,24.93909,0.000038,24.039934,0.0005,1.324
6964.00,7.646709,24.93919,0.000038,24.040325,0.0005,1.323
6966.00,7.646683,24.94004,0.000039,24.039874,0.0005,1.322
6968.00,7.647186,24.94047,0.000038,24.039930,0.0005,1.322
6970.00,7.647607,24.93933,0.000037,24.039939,0.0005,1.323
6972.00,7.646975,24.94025,0.000037,24.040295,0.0005,1.323
6974.00,7.647074,24.93980,0.000037,24.041183,0.0005,1.323
6976.00,7.647333,24.93936,0.000037,24.040077,0.0005,1.324
6978.00,7.647147,24.94053,0.000037,24.040388,0.0005,1.324
6980.00,7.647357,24.94117,0.000038,24.040621,0.0005,1.324
6982.00,7.647540,24.93954,0.000038,24.039388,0.0005,1.323
6984.00,7.647062,24.94010,0.000038,24.039957,0.0005,1.323
6986.00,7.647139,24.93975,0.000037,24.039966,0.0005,1.323
6988.00,7.647477,24.93994,0.000038,24.039964,0.0005,1.324
6990.00,7.648291,24.93970,0.000037,24.040877,0.0005,1.323
6992.00,7.648318,24.93941,0.000039,24.040266,0.0005,1.322
6994.00,7.647572,24.93942,0.000038,24.040757,0.0005,1.323
6996.00,7.647416,24.94012,0.000040,24.039870,0.0005,1.323
6998.00,7.647333,24.93921,0.000039,24.039781,0.0005,1.324
7000.00,7.647209,24.93918,0.000038,24.040483,0.0005,1.323
7002.00,7.647656,24.93976,0.000039,24.039608,0.0005,1.323
7004.00,7.647049,24.93954,0.000038,24.039103,0.0005,1.323
7006.00,7.647675,24.93943,0.000038,24.040341,0.0005,1.323
7008.00,7.647984,24.93976,0.000038,24.039961,0.0005,1.323
7010.00,7.648192,24.93955,0.000038,24.039574,0.0005,1.322
7012.00,7.647667,24.94083,0.000038,24.039788,0.0005,1.322
7014.00,7.648047,24.94112,0.000037,24.040583,0.0005,1.322
7016.00,7.648581,24.94022,0.000038,24.039935,0.0005,1.322
7018.00,7.648458,24.94018,0.000039,24.039514,0.0005,1.322
7020.00,7.647728,24.94018,0.000038,24.040483,0.0005,1.322
7022.00,7.646767,24.94031,0.000037,24.040405,0.0005,1.323
7024.00,7.646488,24.94160,0.000037,24.040190,0.0005,1.322
7026.00,7.647466,24.94149,0.000038,24.040192,0.0005,1.322
7028.00,7.648415,24.94052,0.000039,24.039757,0.0005,1.322
7030.00,7.648952,24.94057,0.000039,24.040281,0.0004,1.323
7032.00,7.648073,24.94085,0.000037,24.040946,0.0005,1.323
7034.00,7.648068,24.94087,0.000037,24.040637,0.0005,1.323
7036.00,7.648698,24.94109,0.000038,24.040163,0.0005,1.323
7038.00,7.647560,24.94092,0.000038,24.039817,0.0005,1.322
7040.00,7.646554,24.94080,0.000039,24.040081,0.0005,1.322
7042.00,7.647241,24.94021,0.000039,24.040970,0.0005,1.322
7044.00,7.647036,24.94055,0.000038,24.040448,0.0005,1.322
7046.00,7.646351,24.94031,0.000038,24.040412,0.0005,1.322
7048.00,7.646476,24.94112,0.000038,24.040126,0.0005,1.323
7050.00,7.647281,24.94085,0.000038,24.039963,0.0005,1.322
7052.00,7.646694,24.94101,0.000039,24.040106,0.0005,1.321
7054.00,7.646369,24.94075,0.000038,24.040537,0.0005,1.323
7056.00,7.646805,24.94017,0.000038,24.040174,0.0005,1.322
7058.00,7.646461,24.94085,0.000037,24.039834,0.0005,1.322
7060.00,7.646717,24.94026,0.000038,24.040186,0.0005,1.322
7062.00,7.646788,24.94037,0.000038,24.040290,0.0005,1.322
7064.00,7.646290,24.93998,0.000038,24.041114,0.0005,1.322
7066.00,7.647254,24.94074,0.000039,24.040077,0.0005,1.322
7068.00,7.646971,24.94078,0.000038,24.040366,0.0005,1.322
7070.00,7.647398,24.94031,0.000037,24.040555,0.0005,1.322
7072.00,7.647811,24.94068,0.000037,24.040343,0.0005,1.322
7074.00,7.648257,24.94170,0.000038,24.039834,0.0005,1.322
7076.00,7.648891,24.94119,0.000039,24.040299,0.0005,1.322
7078.00,7.648455,24.94146,0.000039,24.039894,0.0005,1.322
7080.00,7.647874,24.94147,0.000038,24.040559,0.0005,1.322
7082.00,7.648397,24.94192,0.000038,24.040097,0.0005,1.322
7084.00,7.647802,24.94199,0.000037,24.040355,0.0005,1.323
7086.00,7.648182,24.94157,0.000037,24.040355,0.0005,1.323
7088.00,7.647804,24.94080,0.000037,24.040321,0.0005,1.322
7090.00,7.646611,24.94207,0.000038,24.040275,0.0005,1.322
7092.00,7.646562,24.94232,0.000039,24.040652,0.0005,1.321
7094.00,7.646652,24.94211,0.000039,24.040150,0.0005,1.322
7096.00,7.646836,24.94261,0.000039,24.039852,0.0005,1.322
7098.00,7.646837,24.94230,0.000038,24.040286,0.0005,1.322
7100.00,7.646945,24.94110,0.000039,24.040112,0.0005,1.322
7102.00,7.646707,24.94116,0.000038,24.040301,0.0005,1.323
7104.00,7.647333,24.94084,0.000038,24.039452,0.0005,1.322
7106.00,7.647369,24.93993,0.000039,24.040519,0.0005,1.322
7108.00,7.647306,24.93999,0.000038,24.040263,0.0005,1.321
7110.00,7.647071,24.94022,0.000038,24.040595,0.0005,1.323
7112.00,7.646790,24.94112,0.000038,24.040821,0.0005,1.322
7114.00,7.646485,24.94192,0.000039,24.040272,0.0005,1.321
7116.00,7.646280,24.94100,0.000037,24.040041,0.0005,1.322
7118.00,7.646761,24.94079,0.000036,24.040852,0.0005,1.321
7120.00,7.646607,24.94022,0.000038,24.040703,0.0005,1.322
7122.00,7.646825,24.94065,0.000038,24.040064,0.0005,1.322
7124.00,7.646688,24.94063,0.000038,24.040361,0.0005,1.322
7126.00,7.646980,24.94037,0.000038,24.039837,0.0005,1.321
7128.00,7.647077,24.94060,0.000038,24.039766,0.0005,1.321
7130.00,7.647030,24.94147,0.000039,24.040366,0.0005,1.322
7132.00,7.647098,24.94132,0.000038,24.040539,0.0005,1.322
7134.00,7.646889,24.94111,0.000038,24.040657,0.0005,1.321
7136.00,7.646483,24.94126,0.000038,24.039461,0.0005,1.321
7138.00,7.647603,24.94135,0.000038,24.039928,0.0005,1.321
7140.00,7.648143,24.94116,0.000038,24.040654,0.0005,1.322
7142.00,7.648192,24.94129,0.000037,24.039943,0.0005,1.322
7144.00,7.648881,24.94063,0.000037,24.040492,0.0005,1.322
7146.00,7.648478,24.94074,0.000038,24.040330,0.0005,1.322
7148.00,7.648649,24.94047,0.000038,24.040503,0.0005,1.322
7150.00,7.648086,24.94066,0.000038,24.039657,0.0005,1.321
7152.00,7.647012,24.94074,0.000036,24.040319,0.0005,1.322
7154.00,7.647654,24.94026,0.000037,24.040121,0.0005,1.321
7156.00,7.647256,24.94074,0.000038,24.039492,0.0005,1.321
7158.00,7.647102,24.93998,0.000038,24.040866,0.0004,1.321
7160.00,7.647317,24.94098,0.000039,24.040485,0.0005,1.321
7162.00,7.646483,24.94079,0.000038,24.039819,0.0005,1.321
7164.00,7.647211,24.94016,0.000038,24.040083,0.0005,1.322
7166.00,7.648448,24.94042,0.000036,24.040846,0.0005,1.321
7168.00,7.648213,24.94046,0.000038,24.039866,0.0005,1.321
7170.00,7.647708,24.94058,0.000037,24.039908,0.0005,1.321
7172.00,7.646976,24.94242,0.000037,24.039830,0.0005,1.321
7174.00,7.647502,24.94175,0.000038,24.039681,0.0005,1.322
7176.00,7.647409,24.94104,0.000038,24.040195,0.0005,1.321
7178.00,7.646766,24.94095,0.000038,24.040959,0.0005,1.321
7180.00,7.647636,24.94146,0.000039,24.039877,0.0005,1.321
7182.00,7.647700,24.94195,0.000038,24.040028,0.0005,1.322
7184.00,7.646712,24.94098,0.000037,24.040426,0.0005,1.321
7186.00,7.647205,24.94070,0.000038,24.040657,0.0005,1.322
7188.00,7.647339,24.94084,0.000038,24.039726,0.0005,1.322
7190.00,7.647013,24.94133,0.000037,24.039806,0.0005,1.322
7192.00,7.647884,24.94213,0.000038,24.039764,0.0005,1.321
7194.00,7.648156,24.94199,0.000037,24.040619,0.0005,1.321
7196.00,7.648176,24.94267,0.000038,24.040446,0.0005,1.321
7198.00,7.648558,24.94276,0.000038,24.040010,0.0005,1.321
7200.00,7.648075,24.94203,0.000037,24.040239,0.0005,1.321
7202.00,7.648397,24.94137,0.000038,24.039386,0.0005,1.321
7204.00,7.647542,24.94125,0.000038,24.039872,0.0005,1.321
@12,12.0000,24.0
7206.00,7.646495,24.94252,0.000039,24.039555,0.0005,1.321
7208.00,7.641924,24.94151,0.000037,24.040079,0.0004,1.321
7210.00,7.630445,24.94237,0.000038,24.039846,0.0005,1.320
7212.00,7.608807,24.94204,0.000039,24.040003,0.0005,1.319
7214.00,7.585978,24.94206,0.000039,24.039486,0.0005,1.321
7216.00,7.569494,24.94202,0.000038,24.039890,0.0005,1.321
7218.00,7.557844,24.94210,0.000037,24.040099,0.0005,1.321
7220.00,7.548651,24.94217,0.000037,24.040064,0.0005,1.322
7222.00,7.540741,24.94199,0.000037,24.040239,0.0005,1.322
7224.00,7.532757,24.94364,0.000036,24.040719,0.0005,1.322
7226.00,7.527202,24.94281,0.000036,24.040577,0.0005,1.321
7228.00,7.524076,24.94128,0.000037,24.039988,0.0005,1.322
7230.00,7.521316,24.94097,0.000037,24.040485,0.0005,1.321
7232.00,7.525902,24.94274,0.000037,24.039979,0.0005,1.322
7234.00,7.539637,24.94228,0.000037,24.039972,0.0005,1.323
7236.00,7.562942,24.94202,0.000036,24.039886,0.0005,1.323
7238.00,7.583042,24.94297,0.000036,24.040379,0.0005,1.322
7240.00,7.597445,24.94330,0.000038,24.040346,0.0005,1.321
7242.00,7.606088,24.94330,0.000037,24.040834,0.0005,1.322
7244.00,7.612973,24.94263,0.000039,24.040155,0.0005,1.321
7246.00,7.621096,24.94340,0.000039,24.040706,0.0005,1.321
7248.00,7.627145,24.94261,0.000039,24.040594,0.0005,1.321
7250.00,7.631215,24.94300,0.000040,24.039854,0.0005,1.321
7252.00,7.633818,24.94245,0.000039,24.039966,0.0005,1.321
7254.00,7.635056,24.94230,0.000038,24.040232,0.0005,1.321
7256.00,7.635015,24.94260,0.000039,24.039084,0.0005,1.320
7258.00,7.634183,24.94210,0.000038,24.039943,0.0005,1.320
7260.00,7.632325,24.94205,0.000037,24.040475,0.0005,1.320
7262.00,7.629478,24.94160,0.000039,24.039890,0.0005,1.320
7264.00,7.627790,24.94097,0.000039,24.040141,0.0005,1.321
7266.00,7.625914,24.94065,0.000038,24.039368,0.0005,1.321
7268.00,7.624029,24.94089,0.000038,24.040372,0.0005,1.321
7270.00,7.622491,24.94009,0.000039,24.040310,0.0005,1.321
7272.00,7.622387,24.94076,0.000037,24.040626,0.0004,1.321
7274.00,7.620616,24.94051,0.000038,24.040114,0.0005,1.320
7276.00,7.619644,24.94073,0.000038,24.039768,0.0005,1.320
7278.00,7.620539,24.94110,0.000039,24.040028,0.0005,1.321
7280.00,7.621065,24.94166,0.000036,24.040717,0.0005,1.321
7282.00,7.622077,24.94205,0.000038,24.040177,0.0005,1.320
7284.00,7.623821,24.94269,0.000038,24.039977,0.0005,1.320
7286.00,7.625904,24.94202,0.000039,24.040241,0.0005,1.321
7288.00,7.627886,24.94198,0.000038,24.039599,0.0005,1.321
7290.00,7.630499,24.94205,0.000038,24.040139,0.0005,1.320
7292.00,7.633448,24.94217,0.000038,24.040721,0.0005,1.321
7294.00,7.636957,24.94216,0.000038,24.040137,0.0005,1.321
7296.00,7.639461,24.94165,0.000037,24.040332,0.0005,1.322
7298.00,7.641639,24.94214,0.000037,24.040346,0.0004,1.321
7300.00,7.644606,24.94251,0.000037,24.040405,0.0005,1.321
7302.00,7.647792,24.94268,0.000038,24.040608,0.0005,1.320
7304.00,7.649298,24.94353,0.000039,24.039410,0.0005,1.321
7306.00,7.651233,24.94364,0.000037,24.040225,0.0005,1.320
7308.00,7.653770,24.94296,0.000038,24.040399,0.0005,1.321
7310.00,7.655373,24.94237,0.000038,24.039406,0.0005,1.321
7312.00,7.657696,24.94132,0.000038,24.040154,0.0005,1.321
7314.00,7.658952,24.94165,0.000037,24.040739,0.0005,1.322
7316.00,7.659577,24.94225,0.000036,24.040294,0.0005,1.321
7318.00,7.660774,24.94224,0.000038,24.040397,0.0005,1.321
7320.00,7.661335,24.94146,0.000038,24.040452,0.0005,1.321
7322.00,7.661213,24.94200,0.000038,24.039917,0.0005,1.321
7324.00,7.661003,24.94253,0.000038,24.039794,0.0005,1.320
7326.00,7.661195,24.94232,0.000039,24.040048,0.0005,1.320
7328.00,7.660219,24.94226,0.000039,24.040303,0.0005,1.321
7330.00,7.658602,24.94244,0.000037,24.040874,0.0005,1.321
7332.00,7.657831,24.94283,0.000037,24.040212,0.0005,1.321
7334.00,7.658339,24.94297,0.000036,24.040426,0.0005,1.321
7336.00,7.658136,24.94196,0.000038,24.040465,0.0005,1.321
7338.00,7.657204,24.94248,0.000038,24.040257,0.0005,1.321
7340.00,7.656171,24.94180,0.000037,24.039952,0.0005,1.320
7342.00,7.655010,24.94207,0.000038,24.039704,0.0005,1.321
7344.00,7.653977,24.94172,0.000038,24.040390,0.0005,1.320
7346.00,7.653511,24.94079,0.000038,24.039857,0.0005,1.321
7348.00,7.653495,24.94173,0.000037,24.039570,0.0005,1.321
7350.00,7.652840,24.94106,0.000037,24.040381,0.0005,1.321
7352.00,7.653253,24.94120,0.000037,24.040359,0.0005,1.321
7354.00,7.652690,24.94173,0.000037,24.040395,0.0005,1.321
7356.00,7.651450,24.94281,0.000039,24.039923,0.0005,1.320
7358.00,7.651846,24.94278,0.000039,24.040354,0.0005,1.320
7360.00,7.651744,24.94211,0.000038,24.040286,0.0005,1.320
7362.00,7.651502,24.94286,0.000039,24.040799,0.0005,1.320
7364.00,7.651672,24.94207,0.000038,24.040455,0.0005,1.321
7366.00,7.651363,24.94168,0.000038,24.040581,0.0005,1.321
7368.00,7.651296,24.94122,0.000039,24.039917,0.0005,1.321
7370.00,7.651305,24.94101,0.000038,24.041052,0.0005,1.321
7372.00,7.651514,24.94152,0.000039,24.041159,0.0005,1.320
7374.00,7.651363,24.94221,0.000038,24.040126,0.0005,1.321
7376.00,7.651987,24.94226,0.000038,24.040334,0.0005,1.321
7378.00,7.652553,24.94152,0.000039,24.039884,0.0005,1.321
7380.00,7.652319,24.94231,0.000038,24.040432,0.0005,1.320
7382.00,7.651862,24.94229,0.000037,24.041245,0.0005,1.321
7384.00,7.650969,24.94177,0.000038,24.039597,0.0005,1.321
7386.00,7.650774,24.94165,0.000039,24.040137,0.0005,1.321
7388.00,7.650072,24.94196,0.000039,24.041063,0.0005,1.321
7390.00,7.650554,24.94176,0.000038,24.040710,0.0005,1.321
7392.00,7.651368,24.94226,0.000037,24.041137,0.0005,1.320
7394.00,7.650752,24.94158,0.000038,24.040254,0.0005,1.320
7396.00,7.650879,24.94134,0.000038,24.039379,0.0005,1.321
7398.00,7.650726,24.94076,0.000039,24.040281,0.0005,1.321
7400.00,7.650123,24.94114,0.000038,24.040483,0.0005,1.320
7402.00,7.650157,24.94069,0.000038,24.040672,0.0005,1.321
7404.00,7.650462,24.94040,0.000039,24.039579,0.0005,1.321
7406.00,7.650042,24.93973,0.000037,24.040526,0.0005,1.322
7408.00,7.650364,24.94083,0.000037,24.040003,0.0005,1.321
7410.00,7.650232,24.94060,0.000037,24.040454,0.0005,1.321
7412.00,7.649309,24.94125,0.000038,24.040679,0.0005,1.321
7414.00,7.648796,24.94178,0.000038,24.040343,0.0005,1.320
7416.00,7.649023,24.94137,0.000039,24.039892,0.0005,1.321
7418.00,7.649880,24.94071,0.000038,24.039912,0.0005,1.321
7420.00,7.649910,24.94151,0.000038,24.040534,0.0005,1.321
7422.00,7.649443,24.94119,0.000038,24.040230,0.0005,1.321
7424.00,7.649330,24.94183,0.000038,24.039552,0.0005,1.321
7426.00,7.649146,24.94154,0.000037,24.040752,0.0005,1.321
7428.00,7.649149,24.94190,0.000037,24.040968,0.0005,1.321
7430.00,7.649338,24.94170,0.000038,24.039879,0.0005,1.321
7432.00,7.649993,24.94092,0.000037,24.040445,0.0005,1.321
7434.00,7.649485,24.94201,0.000038,24.040252,0.0006,1.321
7436.00,7.649048,24.94246,0.000038,24.040261,0.0005,1.321
7438.00,7.648164,24.94271,0.000040,24.040632,0.0005,1.321
7440.00,7.647429,24.94276,0.000038,24.040614,0.0005,1.321
7442.00,7.648592,24.94308,0.000038,24.039950,0.0005,1.321
7444.00,7.649131,24.94243,0.000038,24.040501,0.0005,1.321
7446.00,7.648633,24.94257,0.000039,24.040974,0.0005,1.322
7448.00,7.648477,24.94375,0.000039,24.040345,0.0005,1.321
7450.00,7.649312,24.94349,0.000038,24.040495,0.0005,1.322
7452.00,7.648788,24.94369,0.000039,24.040219,0.0005,1.321
7454.00,7.648767,24.94318,0.000039,24.040048,0.0005,1.321
7456.00,7.648326,24.94442,0.000041,24.039854,0.0006,1.321
7458.00,7.648194,24.94327,0.000039,24.040715,0.0005,1.321
7460.00,7.648073,24.94350,0.000038,24.040874,0.0005,1.321
7462.00,7.648223,24.94392,0.000037,24.040234,0.0005,1.321
7464.00,7.648370,24.94495,0.000038,24.040606,0.0006,1.321
7466.00,7.647660,24.94430,0.000038,24.041010,0.0006,1.321
7468.00,7.647938,24.94476,0.000038,24.040223,0.0005,1.321
7470.00,7.648618,24.94406,0.000038,24.040803,0.0005,1.321
7472.00,7.648782,24.94456,0.000038,24.040328,0.0006,1.321
7474.00,7.648114,24.94431,0.000039,24.040565,0.0005,1.321
7476.00,7.648065,24.94379,0.000039,24.040386,0.0005,1.321
7478.00,7.647731,24.94370,0.000039,24.040350,0.0005,1.322
7480.00,7.647698,24.94419,0.000037,24.040272,0.0005,1.321
7482.00,7.648408,24.94404,0.000038,24.040014,0.0005,1.321
7484.00,7.648240,24.94421,0.000039,24.040099,0.0005,1.321
7486.00,7.648078,24.94387,0.000039,24.039723,0.0005,1.321
7488.00,7.647925,24.94399,0.000037,24.039795,0.0005,1.322
7490.00,7.648186,24.94453,0.000038,24.040665,0.0005,1.322
7492.00,7.648626,24.94410,0.000037,24.039750,0.0005,1.321
7494.00,7.648352,24.94334,0.000038,24.040748,0.0005,1.321
7496.00,7.648657,24.94313,0.000039,24.040323,0.0005,1.322
7498.00,7.648129,24.94332,0.000039,24.039588,0.0005,1.321
7500.00,7.647852,24.94325,0.000039,24.040772,0.0005,1.321
7502.00,7.648504,24.94299,0.000038,24.040114,0.0005,1.321
7504.00,7.648086,24.94358,0.000038,24.040212,0.0005,1.322
7506.00,7.647362,24.94225,0.000037,24.040263,0.0005,1.321
7508.00,7.647251,24.94129,0.000038,24.039663,0.0005,1.321
7510.00,7.646639,24.94041,0.000039,24.040450,0.0005,1.321
7512.00,7.647190,24.94093,0.000040,24.040334,0.0005,1.322
7514.00,7.646812,24.94054,0.000038,24.039523,0.0005,1.321
7516.00,7.647421,24.94177,0.000038,24.040181,0.0005,1.321
7518.00,7.647732,24.94139,0.000038,24.040686,0.0005,1.322
7520.00,7.647268,24.94255,0.000038,24.040366,0.0005,1.321
7522.00,7.646516,24.94253,0.000039,24.040214,0.0005,1.321
7524.00,7.646744,24.94237,0.000038,24.041077,0.0005,1.321
7526.00,7.647745,24.94233,0.000038,24.040541,0.0005,1.322
7528.00,7.647505,24.94197,0.000038,24.040417,0.0005,1.321
7530.00,7.648025,24.94263,0.000038,24.039912,0.0005,1.322
7532.00,7.648037,24.94297,0.000038,24.040054,0.0005,1.321
7534.00,7.648560,24.94322,0.000039,24.040481,0.0005,1.321
7536.00,7.648928,24.94315,0.000039,24.039714,0.0005,1.321
7538.00,7.648760,24.94441,0.000039,24.039737,0.0005,1.321
7540.00,7.648387,24.94348,0.000037,24.040161,0.0005,1.321
7542.00,7.648044,24.94427,0.000040,24.040348,0.0005,1.321
7544.00,7.647708,24.94486,0.000039,24.040355,0.0005,1.322
7546.00,7.647648,24.94429,0.000039,24.040572,0.0005,1.321
7548.00,7.647781,24.94332,0.000039,24.040201,0.0005,1.322
7550.00,7.647767,24.94297,0.000037,24.039772,0.0005,1.322
7552.00,7.646373,24.94292,0.000037,24.039959,0.0005,1.322
7554.00,7.646373,24.94415,0.000038,24.040521,0.0005,1.321
7556.00,7.647264,24.94435,0.000039,24.039828,0.0005,1.322
7558.00,7.648206,24.94535,0.000038,24.039772,0.0005,1.322
7560.00,7.648508,24.94533,0.000038,24.040083,0.0005,1.322
7562.00,7.648209,24.94578,0.000038,24.039790,0.0005,1.322
7564.00,7.648051,24.94513,0.000039,24.039988,0.0005,1.322
7566.00,7.647228,24.94430,0.000037,24.040190,0.0005,1.321
7568.00,7.648377,24.94440,0.000037,24.040032,0.0005,1.322
7570.00,7.648317,24.94433,0.000038,24.039850,0.0005,1.322
7572.00,7.648036,24.94452,0.000037,24.040012,0.0005,1.323
7574.00,7.647003,24.94377,0.000037,24.040017,0.0005,1.322
7576.00,7.647256,24.94455,0.000037,24.039926,0.0005,1.322
7578.00,7.647411,24.94360,0.000037,24.040430,0.0005,1.322
7580.00,7.647059,24.94434,0.000037,24.040619,0.0005,1.322
7582.00,7.647594,24.94411,0.000038,24.039874,0.0005,1.322
7584.00,7.648509,24.94266,0.000038,24.040057,0.0005,1.322
7586.00,7.648737,24.94331,0.000039,24.039734,0.0005,1.322
7588.00,7.648412,24.94271,0.000038,24.039959,0.0005,1.322
7590.00,7.647850,24.94340,0.000039,24.039790,0.0005,1.322
7592.00,7.647352,24.94354,0.000039,24.039974,0.0005,1.322
7594.00,7.647066,24.94329,0.000038,24.040346,0.0005,1.322
7596.00,7.647266,24.94318,0.000038,24.039703,0.0005,1.323
7598.00,7.646596,24.94326,0.000038,24.040255,0.0005,1.322
7600.00,7.647404,24.94331,0.000039,24.040228,0.0005,1.322
7602.00,7.648121,24.94394,0.000039,24.039912,0.0005,1.322
7604.00,7.648535,24.94354,0.000037,24.040032,0.0005,1.322
7606.00,7.648064,24.94385,0.000037,24.039679,0.0005,1.322
7608.00,7.647607,24.94425,0.000038,24.040274,0.0005,1.322
7610.00,7.647609,24.94332,0.000037,24.039574,0.0005,1.322
7612.00,7.647145,24.94348,0.000038,24.040434,0.0005,1.322
7614.00,7.647292,24.94379,0.000039,24.040175,0.0005,1.322
7616.00,7.646914,24.94421,0.000039,24.040339,0.0005,1.322
7618.00,7.646254,24.94421,0.000038,24.040186,0.0005,1.322
7620.00,7.646422,24.94507,0.000038,24.040034,0.0005,1.322
7622.00,7.645658,24.94460,0.000037,24.040295,0.0005,1.322
7624.00,7.645522,24.94414,0.000037,24.040132,0.0005,1.321
7626.00,7.645990,24.94361,0.000039,24.040355,0.0005,1.322
7628.00,7.645767,24.94352,0.000038,24.040128,0.0005,1.322
7630.00,7.646112,24.94363,0.000038,24.040328,0.0005,1.322
7632.00,7.646686,24.94322,0.000038,24.040439,0.0005,1.322
7634.00,7.646533,24.94277,0.000038,24.040250,0.0005,1.322
7636.00,7.647172,24.94288,0.000037,24.040017,0.0005,1.321
7638.00,7.647396,24.94258,0.000038,24.040648,0.0005,1.322
7640.00,7.647056,24.94218,0.000038,24.040525,0.0005,1.322
7642.00,7.646454,24.94221,0.000039,24.040799,0.0005,1.322
7644.00,7.646714,24.94197,0.000037,24.040014,0.0005,1.322
7646.00,7.646704,24.94203,0.000038,24.040141,0.0005,1.322
7648.00,7.646756,24.94156,0.000038,24.040515,0.0005,1.322
7650.00,7.647207,24.94145,0.000038,24.040266,0.0005,1.321
7652.00,7.646689,24.94082,0.000038,24.040581,0.0006,1.322
7654.00,7.646615,24.94074,0.000039,24.040915,0.0005,1.323
7656.00,7.646761,24.94155,0.000038,24.039295,0.0005,1.322
7658.00,7.645649,24.94148,0.000038,24.040435,0.0005,1.322
7660.00,7.645762,24.94197,0.000038,24.040848,0.0005,1.323
7662.00,7.645636,24.94229,0.000037,24.040550,0.0005,1.322
7664.00,7.646366,24.94256,0.000038,24.039472,0.0005,1.322
7666.00,7.645964,24.94202,0.000038,24.040337,0.0005,1.322
7668.00,7.645526,24.94243,0.000038,24.040752,0.0005,1.322
7670.00,7.646535,24.94313,0.000038,24.039894,0.0005,1.322
7672.00,7.646724,24.94226,0.000039,24.040094,0.0005,1.323
7674.00,7.646812,24.94228,0.000038,24.040454,0.0005,1.322
7676.00,7.646876,24.94293,0.000038,24.040230,0.0005,1.322
7678.00,7.647562,24.94264,0.000037,24.040485,0.0005,1.322
7680.00,7.647691,24.94323,0.000037,24.040910,0.0005,1.323
7682.00,7.647630,24.94240,0.000036,24.040626,0.0005,1.323
7684.00,7.648350,24.94301,0.000038,24.040099,0.0005,1.323
7686.00,7.648307,24.94306,0.000037,24.039930,0.0005,1.323
7688.00,7.648185,24.94210,0.000037,24.040334,0.0005,1.323
7690.00,7.648021,24.94244,0.000035,24.039328,0.0005,1.323
7692.00,7.647310,24.94256,0.000037,24.040274,0.0005,1.323
7694.00,7.648147,24.94369,0.000037,24.040063,0.0004,1.323
7696.00,7.648285,24.94269,0.000037,24.040281,0.0005,1.322
7698.00,7.647905,24.94356,0.000038,24.039921,0.0005,1.322
7700.00,7.647780,24.94410,0.000038,24.040014,0.0005,1.322
7702.00,7.647424,24.94486,0.000037,24.040488,0.0005,1.323
7704.00,7.647737,24.94523,0.000038,24.040628,0.0005,1.323
7706.00,7.648523,24.94499,0.000037,24.039744,0.0005,1.323
7708.00,7.648681,24.94367,0.000038,24.040039,0.0005,1.323
7710.00,7.648620,24.94328,0.000038,24.040570,0.0005,1.322
7712.00,7.648074,24.94288,0.000038,24.040023,0.0005,1.322
7714.00,7.647858,24.94182,0.000037,24.039554,0.0005,1.323
7716.00,7.647355,24.94254,0.000038,24.040235,0.0005,1.323
7718.00,7.647341,24.94233,0.000037,24.040201,0.0005,1.323
7720.00,7.647812,24.94334,0.000037,24.039595,0.0005,1.323
7722.00,7.647563,24.94263,0.000038,24.039255,0.0006,1.322
7724.00,7.647669,24.94199,0.000037,24.040339,0.0005,1.323
7726.00,7.647514,24.94226,0.000038,24.039508,0.0005,1.323
7728.00,7.647441,24.94250,0.000038,24.039677,0.0005,1.323
7730.00,7.646736,24.94298,0.000038,24.040826,0.0005,1.323
7732.00,7.646322,24.94320,0.000038,24.039706,0.0006,1.323
7734.00,7.646264,24.94285,0.000038,24.039861,0.0005,1.323
7736.00,7.647073,24.94281,0.000037,24.039701,0.0005,1.323
7738.00,7.647544,24.94253,0.000037,24.040712,0.0005,1.323
7740.00,7.646744,24.94231,0.000039,24.040255,0.0005,1.323
7742.00,7.646425,24.94216,0.000040,24.039735,0.0005,1.323
7744.00,7.646263,24.94149,0.000038,24.040075,0.0005,1.323
7746.00,7.645980,24.94201,0.000038,24.039659,0.0005,1.323
7748.00,7.646327,24.94151,0.000038,24.040463,0.0005,1.323
7750.00,7.646360,24.94230,0.000039,24.040205,0.0005,1.324
7752.00,7.646453,24.94299,0.000039,24.039777,0.0005,1.323
7754.00,7.646795,24.94263,0.000039,24.039875,0.0005,1.323
7756.00,7.646850,24.94206,0.000038,24.040781,0.0005,1.323
7758.00,7.646874,24.94224,0.000038,24.040263,0.0005,1.323
7760.00,7.647299,24.94318,0.000036,24.039450,0.0005,1.323
7762.00,7.647358,24.94374,0.000038,24.039688,0.0005,1.323
7764.00,7.647777,24.94385,0.000038,24.039734,0.0005,1.323
7766.00,7.646224,24.94418,0.000039,24.040319,0.0005,1.323
7768.00,7.646419,24.94429,0.000037,24.040610,0.0005,1.323
7770.00,7.647110,24.94419,0.000038,24.040166,0.0005,1.323
7772.00,7.647630,24.94463,0.000038,24.039961,0.0005,1.322
7774.00,7.647586,24.94533,0.000039,24.040895,0.0005,1.322
7776.00,7.647305,24.94510,0.000039,24.040390,0.0005,1.323
7778.00,7.646675,24.94396,0.000038,24.040881,0.0005,1.323
7780.00,7.646782,24.94298,0.000038,24.040079,0.0005,1.323
7782.00,7.647290,24.94309,0.000038,24.040094,0.0005,1.323
7784.00,7.648236,24.94290,0.000037,24.040548,0.0005,1.323
7786.00,7.648034,24.94281,0.000037,24.039514,0.0006,1.323
7788.00,7.648072,24.94315,0.000039,24.039908,0.0005,1.323
7790.00,7.647968,24.94311,0.000037,24.040705,0.0005,1.323
7792.00,7.647974,24.94327,0.000038,24.039995,0.0005,1.324
7794.00,7.648201,24.94298,0.000037,24.040106,0.0005,1.324
7796.00,7.647152,24.94248,0.000038,24.040788,0.0005,1.323
7798.00,7.647350,24.94215,0.000039,24.040043,0.0005,1.323
7800.00,7.648550,24.94268,0.000038,24.040094,0.0005,1.323
7802.00,7.649596,24.94318,0.000037,24.040219,0.0005,1.324
7804.00,7.649078,24.94377,0.000037,24.040721,0.0005,1.323
@13,12.0000,24.0
7806.00,7.647898,24.94324,0.000036,24.039604,0.0005,1.323
7808.00,7.643787,24.94249,0.000038,24.040006,0.0005,1.323
7810.00,7.632562,24.94269,0.000039,24.040406,0.0005,1.323
7812.00,7.613406,24.94432,0.000039,24.039614,0.0005,1.322
7814.00,7.590092,24.94434,0.000039,24.040265,0.0005,1.322
7816.00,7.572747,24.94424,0.000039,24.039470,0.0005,1.323
7818.00,7.561255,24.94436,0.000038,24.040479,0.0005,1.323
7820.00,7.552234,24.94400,0.000036,24.040334,0.0005,1.324
7822.00,7.543859,24.94372,0.000036,24.039810,0.0006,1.324
7824.00,7.537252,24.94342,0.000037,24.040252,0.0005,1.325
7826.00,7.531273,24.94403,0.000038,24.039908,0.0005,1.325
7828.00,7.526872,24.94313,0.000037,24.039692,0.0005,1.324
7830.00,7.525198,24.94250,0.000037,24.039784,0.0005,1.324
7832.00,7.529104,24.94246,0.000036,24.040792,0.0005,1.324
7834.00,7.541971,24.94345,0.000036,24.040323,0.0005,1.325
7836.00,7.564893,24.94297,0.000037,24.040057,0.0005,1.325
7838.00,7.585426,24.94355,0.000037,24.039959,0.0005,1.325
7840.00,7.599199,24.94324,0.000038,24.040068,0.0006,1.325
7842.00,7.607752,24.94262,0.000037,24.039930,0.0005,1.324
7844.00,7.613437,24.94298,0.000040,24.040026,0.0005,1.323
7846.00,7.619236,24.94374,0.000039,24.040250,0.0005,1.323
7848.00,7.625018,24.94347,0.000040,24.039810,0.0005,1.323
7850.00,7.629596,24.94445,0.000039,24.040663,0.0005,1.323
7852.00,7.632636,24.94451,0.000038,24.040410,0.0005,1.323
7854.00,7.633634,24.94408,0.000038,24.040734,0.0005,1.323
7856.00,7.633563,24.94404,0.000039,24.040763,0.0005,1.323
7858.00,7.632622,24.94435,0.000040,24.040386,0.0005,1.323
7860.00,7.630643,24.94478,0.000039,24.040357,0.0005,1.324
7862.00,7.628522,24.94611,0.000038,24.040259,0.0005,1.324
7864.00,7.627170,24.94525,0.000037,24.040610,0.0005,1.324
7866.00,7.625000,24.94493,0.000037,24.039617,0.0005,1.323
7868.00,7.623582,24.94428,0.000038,24.040030,0.0005,1.324
7870.00,7.623456,24.94474,0.000038,24.039821,0.0005,1.323
7872.00,7.622909,24.94394,0.000039,24.039815,0.0005,1.323
7874.00,7.622644,24.94347,0.000037,24.040145,0.0005,1.323
7876.00,7.622998,24.94422,0.000037,24.040032,0.0005,1.324
7878.00,7.622448,24.94452,0.000036,24.040014,0.0005,1.324
7880.00,7.623126,24.94464,0.000037,24.040763,0.0005,1.324
7882.00,7.624693,24.94377,0.000039,24.039524,0.0005,1.323
7884.00,7.626987,24.94398,0.000039,24.040057,0.0005,1.323
7886.00,7.628458,24.94446,0.000039,24.040277,0.0005,1.323
7888.00,7.630113,24.94461,0.000038,24.040079,0.0005,1.324
7890.00,7.631906,24.94457,0.000038,24.039648,0.0005,1.324
7892.00,7.633568,24.94430,0.000038,24.040548,0.0005,1.323
7894.00,7.635300,24.94577,0.000038,24.040321,0.0005,1.323
7896.00,7.637751,24.94536,0.000038,24.040755,0.0005,1.323
7898.00,7.640914,24.94468,0.000037,24.039832,0.0005,1.323
7900.00,7.643602,24.94498,0.000037,24.039986,0.0005,1.323
7902.00,7.646605,24.94513,0.000038,24.039661,0.0005,1.324
7904.00,7.648627,24.94592,0.000038,24.039334,0.0005,1.324
7906.00,7.650582,24.94508,0.000038,24.039892,0.0005,1.324
7908.00,7.653243,24.94493,0.000036,24.040157,0.0005,1.324
7910.00,7.654914,24.94564,0.000036,24.040619,0.0005,1.324
7912.00,7.655853,24.94665,0.000037,24.040006,0.0005,1.323
7914.00,7.656580,24.94572,0.000037,24.039990,0.0005,1.324
7916.00,7.658142,24.94538,0.000037,24.039804,0.0005,1.324
7918.00,7.657880,24.94589,0.000038,24.040179,0.0005,1.323
7920.00,7.658059,24.94557,0.000038,24.040457,0.0005,1.324
7922.00,7.658515,24.94609,0.000039,24.040188,0.0005,1.324
7924.00,7.658285,24.94568,0.000037,24.039917,0.0005,1.324
7926.00,7.657505,24.94553,0.000038,24.039335,0.0005,1.323
7928.00,7.657869,24.94684,0.000036,24.039770,0.0005,1.324
7930.00,7.657210,24.94605,0.000037,24.039497,0.0005,1.324
7932.00,7.655914,24.94525,0.000038,24.040021,0.0005,1.324
7934.00,7.656120,24.94496,0.000039,24.040512,0.0005,1.323
7936.00,7.655928,24.94537,0.000038,24.039941,0.0005,1.324
7938.00,7.655853,24.94453,0.000038,24.040112,0.0005,1.323
7940.00,7.655870,24.94560,0.000037,24.040385,0.0005,1.324
7942.00,7.655432,24.94559,0.000037,24.040428,0.0005,1.324
7944.00,7.655227,24.94536,0.000038,24.040666,0.0005,1.325
7946.00,7.654451,24.94501,0.000037,24.039828,0.0004,1.324
7948.00,7.654727,24.94576,0.000037,24.040412,0.0005,1.324
7950.00,7.653796,24.94465,0.000038,24.040430,0.0005,1.324
7952.00,7.653449,24.94405,0.000037,24.040294,0.0005,1.324
7954.00,7.652775,24.94427,0.000037,24.040455,0.0005,1.324
7956.00,7.652213,24.94365,0.000038,24.040161,0.0005,1.324
7958.00,7.652402,24.94347,0.000037,24.040215,0.0005,1.324
7960.00,7.652568,24.94356,0.000037,24.039952,0.0005,1.324
7962.00,7.652535,24.94388,0.000039,24.039737,0.0005,1.324
7964.00,7.652065,24.94373,0.000037,24.039663,0.0005,1.325
7966.00,7.652632,24.94338,0.000039,24.040690,0.0005,1.324
7968.00,7.652399,24.94300,0.000038,24.039448,0.0005,1.324
7970.00,7.652547,24.94349,0.000038,24.040024,0.0005,1.325
7972.00,7.651389,24.94332,0.000038,24.040283,0.0005,1.324
7974.00,7.650417,24.94332,0.000037,24.040472,0.0005,1.325
7976.00,7.651100,24.94300,0.000038,24.040812,0.0005,1.325
7978.00,7.651588,24.94264,0.000038,24.040497,0.0005,1.324
7980.00,7.650882,24.94258,0.000039,24.039694,0.0005,1.323
7982.00,7.650516,24.94309,0.000039,24.040474,0.0005,1.324
7984.00,7.649831,24.94347,0.000041,24.039781,0.0005,1.324
7986.00,7.649028,24.94334,0.000038,24.040090,0.0005,1.325
7988.00,7.649443,24.94299,0.000038,24.040395,0.0005,1.325
7990.00,7.650586,24.94318,0.000038,24.039921,0.0005,1.325
7992.00,7.650360,24.94323,0.000038,24.039835,0.0005,1.324
7994.00,7.649510,24.94289,0.000038,24.039970,0.0005,1.325
7996.00,7.649039,24.94255,0.000039,24.039266,0.0005,1.324
7998.00,7.648751,24.94256,0.000038,24.039732,0.0005,1.325
8000.00,7.649123,24.94241,0.000038,24.039857,0.0005,1.325
8002.00,7.649677,24.94422,0.000038,24.040677,0.0005,1.324
8004.00,7.648874,24.94506,0.000038,24.039888,0.0005,1.325
8006.00,7.648081,24.94429,0.000039,24.040194,0.0005,1.324
8008.00,7.648087,24.94470,0.000039,24.039844,0.0005,1.325
8010.00,7.649260,24.94477,0.000038,24.039992,0.0005,1.324
8012.00,7.649031,24.94381,0.000038,24.040103,0.0005,1.325
8014.00,7.648668,24.94424,0.000038,24.040103,0.0005,1.325
8016.00,7.649456,24.94335,0.000039,24.040068,0.0005,1.325
8018.00,7.649372,24.94380,0.000038,24.039434,0.0005,1.325
8020.00,7.649852,24.94453,0.000039,24.040348,0.0005,1.325
8022.00,7.649608,24.94452,0.000038,24.040425,0.0005,1.325
8024.00,7.649456,24.94467,0.000038,24.041012,0.0005,1.324
8026.00,7.648632,24.94437,0.000038,24.040399,0.0004,1.325
8028.00,7.648954,24.94468,0.000038,24.040514,0.0005,1.324
8030.00,7.649312,24.94506,0.000037,24.039906,0.0005,1.325
8032.00,7.648783,24.94526,0.000037,24.040306,0.0005,1.325
8034.00,7.648351,24.94616,0.000037,24.041035,0.0005,1.325
8036.00,7.647652,24.94560,0.000039,24.040806,0.0005,1.325
8038.00,7.647999,24.94479,0.000037,24.040706,0.0005,1.325
8040.00,7.648347,24.94550,0.000038,24.040108,0.0005,1.325
8042.00,7.649060,24.94409,0.000037,24.040217,0.0005,1.325
8044.00,7.648745,24.94508,0.000037,24.040797,0.0005,1.324
8046.00,7.649100,24.94561,0.000039,24.040050,0.0005,1.325
8048.00,7.648892,24.94588,0.000038,24.039932,0.0005,1.325
8050.00,7.647528,24.94473,0.000038,24.040474,0.0005,1.325
8052.00,7.647097,24.94387,0.000037,24.040285,0.0005,1.325
8054.00,7.647009,24.94307,0.000038,24.040157,0.0005,1.325
8056.00,7.648086,24.94344,0.000038,24.039559,0.0005,1.324
8058.00,7.649012,24.94482,0.000039,24.040488,0.0005,1.325
8060.00,7.648057,24.94614,0.000039,24.041230,0.0005,1.325
8062.00,7.647599,24.94655,0.000038,24.039657,0.0005,1.325
8064.00,7.647685,24.94557,0.000039,24.040223,0.0005,1.325
8066.00,7.648271,24.94539,0.000038,24.040908,0.0005,1.325
8068.00,7.647557,24.94486,0.000040,24.040077,0.0005,1.325
8070.00,7.646868,24.94445,0.000038,24.039715,0.0005,1.325
8072.00,7.647457,24.94489,0.000038,24.040172,0.0005,1.325
8074.00,7.647619,24.94420,0.000038,24.040230,0.0005,1.325
8076.00,7.647163,24.94428,0.000038,24.039854,0.0005,1.325
8078.00,7.647118,24.94468,0.000037,24.040375,0.0005,1.325
8080.00,7.647007,24.94465,0.000038,24.040195,0.0005,1.324
8082.00,7.647772,24.94529,0.000038,24.040012,0.0005,1.324
8084.00,7.647860,24.94493,0.000038,24.039803,0.0005,1.325
8086.00,7.647698,24.94458,0.000039,24.040101,0.0005,1.326
8088.00,7.647373,24.94512,0.000038,24.040834,0.0005,1.325
8090.00,7.646603,24.94528,0.000038,24.039904,0.0005,1.325
8092.00,7.646256,24.94447,0.000038,24.040125,0.0005,1.325
8094.00,7.646141,24.94468,0.000037,24.041037,0.0005,1.325
8096.00,7.646277,24.94502,0.000038,24.040050,0.0005,1.325
8098.00,7.647554,24.94525,0.000039,24.040235,0.0005,1.325
8100.00,7.647937,24.94562,0.000038,24.040201,0.0005,1.325
8102.00,7.648393,24.94619,0.000038,24.040437,0.0005,1.325
8104.00,7.647630,24.94676,0.000038,24.039935,0.0005,1.325
8106.00,7.646930,24.94637,0.000038,24.040039,0.0005,1.326
8108.00,7.646499,24.94579,0.000038,24.040537,0.0005,1.325
8110.00,7.646692,24.94662,0.000038,24.040701,0.0005,1.325
8112.00,7.646958,24.94718,0.000037,24.040555,0.0005,1.325
8114.00,7.647149,24.94683,0.000039,24.041528,0.0005,1.325
8116.00,7.646420,24.94630,0.000039,24.041246,0.0005,1.325
8118.00,7.646864,24.94695,0.000040,24.040257,0.0005,1.325
8120.00,7.646924,24.94576,0.000040,24.040699,0.0005,1.326
8122.00,7.646467,24.94551,0.000039,24.041257,0.0005,1.325
8124.00,7.646580,24.94546,0.000039,24.040026,0.0005,1.325
8126.00,7.646460,24.94542,0.000038,24.039426,0.0005,1.325
8128.00,7.646280,24.94612,0.000038,24.040766,0.0005,1.325
8130.00,7.646590,24.94577,0.000039,24.040781,0.0005,1.325
8132.00,7.647531,24.94590,0.000038,24.039917,0.0005,1.326
8134.00,7.647232,24.94657,0.000039,24.040492,0.0005,1.325
8136.00,7.646947,24.94613,0.000039,24.040663,0.0005,1.325
8138.00,7.647071,24.94538,0.000037,24.040303,0.0005,1.325
8140.00,7.648236,24.94525,0.000040,24.041095,0.0005,1.325
8142.00,7.647608,24.94496,0.000040,24.040974,0.0005,1.326
8144.00,7.647788,24.94393,0.000039,24.040692,0.0005,1.325
8146.00,7.647777,24.94522,0.000039,24.039421,0.0005,1.325
8148.00,7.647920,24.94414,0.000040,24.040223,0.0005,1.325
8150.00,7.647172,24.94425,0.000039,24.040559,0.0005,1.325
8152.00,7.647487,24.94531,0.000038,24.040410,0.0005,1.325
8154.00,7.646945,24.94446,0.000037,24.040643,0.0005,1.325
8156.00,7.646823,24.94441,0.000037,24.040135,0.0005,1.325
8158.00,7.647791,24.94458,0.000039,24.040526,0.0005,1.325
8160.00,7.647897,24.94441,0.000038,24.040488,0.0005,1.325
8162.00,7.647936,24.94451,0.000038,24.040375,0.0005,1.325
8164.00,7.646815,24.94346,0.000039,24.039952,0.0005,1.325
8166.00,7.646511,24.94293,0.000039,24.040357,0.0005,1.325
8168.00,7.646926,24.94304,0.000039,24.039821,0.0006,1.325
8170.00,7.647204,24.94311,0.000039,24.040366,0.0006,1.325
8172.00,7.647110,24.94310,0.000038,24.040688,0.0005,1.325
8174.00,7.647133,24.94376,0.000038,24.040397,0.0005,1.325
8176.00,7.647186,24.94465,0.000039,24.040834,0.0005,1.325
8178.00,7.646195,24.94419,0.000038,24.040574,0.0005,1.325
8180.00,7.645806,24.94402,0.000038,24.039683,0.0005,1.326
8182.00,7.646025,24.94440,0.000038,24.039950,0.0005,1.326
8184.00,7.647839,24.94417,0.000039,24.039866,0.0005,1.325
8186.00,7.646860,24.94458,0.000039,24.040686,0.0005,1.325
8188.00,7.645736,24.94504,0.000039,24.040683,0.0005,1.326
8190.00,7.645918,24.94460,0.000038,24.039881,0.0005,1.327
8192.00,7.646782,24.94590,0.000038,24.040355,0.0005,1.326
8194.00,7.647334,24.94583,0.000038,24.040399,0.0005,1.326
8196.00,7.646876,24.94639,0.000037,24.040217,0.0005,1.326
8198.00,7.646673,24.94698,0.000038,24.039910,0.0005,1.325
8200.00,7.646277,24.94761,0.000038,24.040899,0.0005,1.326
8202.00,7.647145,24.94794,0.000039,24.040690,0.0005,1.326
8204.00,7.646365,24.94749,0.000039,24.040994,0.0005,1.326
8206.00,7.645706,24.94698,0.000038,24.040657,0.0005,1.326
8208.00,7.645842,24.94673,0.000038,24.040726,0.0005,1.326
8210.00,7.646283,24.94736,0.000038,24.040137,0.0005,1.326
8212.00,7.646503,24.94640,0.000039,24.040452,0.0005,1.325
8214.00,7.645711,24.94564,0.000039,24.040348,0.0005,1.326
8216.00,7.646149,24.94648,0.000040,24.040615,0.0005,1.326
8218.00,7.645139,24.94653,0.000038,24.039994,0.0005,1.325
8220.00,7.645163,24.94723,0.000039,24.040034,0.0006,1.325
8222.00,7.645766,24.94809,0.000038,24.039499,0.0005,1.326
8224.00,7.646253,24.94751,0.000038,24.040194,0.0006,1.326
8226.00,7.646330,24.94803,0.000039,24.041034,0.0005,1.326
8228.00,7.646285,24.94829,0.000039,24.040363,0.0005,1.326
8230.00,7.645015,24.94797,0.000039,24.039474,0.0005,1.325
8232.00,7.644468,24.94764,0.000039,24.039501,0.0005,1.326
8234.00,7.645240,24.94697,0.000038,24.040877,0.0005,1.325
8236.00,7.646104,24.94615,0.000039,24.040775,0.0006,1.326
8238.00,7.645781,24.94606,0.000039,24.040161,0.0005,1.326
8240.00,7.645564,24.94682,0.000039,24.040726,0.0006,1.325
8242.00,7.645946,24.94571,0.000040,24.040437,0.0005,1.326
8244.00,7.646599,24.94628,0.000039,24.040044,0.0006,1.326
8246.00,7.646982,24.94603,0.000037,24.039959,0.0005,1.326
8248.00,7.646307,24.94621,0.000039,24.040190,0.0005,1.326
8250.00,7.645972,24.94601,0.000039,24.039723,0.0005,1.325
8252.00,7.646246,24.94612,0.000039,24.041032,0.0005,1.325
8254.00,7.646260,24.94643,0.000037,24.040594,0.0005,1.326
8256.00,7.646314,24.94644,0.000038,24.040141,0.0005,1.326
8258.00,7.646419,24.94562,0.000038,24.040799,0.0005,1.326
8260.00,7.647054,24.94552,0.000038,24.040934,0.0005,1.326
8262.00,7.646530,24.94550,0.000038,24.040090,0.0005,1.326
8264.00,7.645404,24.94543,0.000038,24.040739,0.0005,1.325
8266.00,7.644785,24.94581,0.000039,24.040139,0.0006,1.325
8268.00,7.644802,24.94554,0.000038,24.040168,0.0006,1.326
8270.00,7.645752,24.94596,0.000038,24.041032,0.0005,1.327
8272.00,7.646820,24.94680,0.000038,24.040734,0.0005,1.326
8274.00,7.646327,24.94611,0.000038,24.040674,0.0005,1.326
8276.00,7.645846,24.94646,0.000039,24.040645,0.0005,1.326
8278.00,7.645779,24.94690,0.000038,24.040343,0.0006,1.326
8280.00,7.645064,24.94701,0.000039,24.040945,0.0006,1.326
8282.00,7.645301,24.94769,0.000037,24.040925,0.0005,1.327
8284.00,7.645261,24.94798,0.000039,24.040295,0.0005,1.326
8286.00,7.646232,24.94726,0.000039,24.040094,0.0005,1.327
8288.00,7.646796,24.94716,0.000038,24.040750,0.0005,1.326
8290.00,7.646928,24.94761,0.000037,24.040288,0.0005,1.326
8292.00,7.646765,24.94787,0.000039,24.039835,0.0005,1.326
8294.00,7.645785,24.94701,0.000038,24.040588,0.0005,1.326
8296.00,7.646040,24.94746,0.000038,24.040225,0.0005,1.326
8298.00,7.646866,24.94666,0.000039,24.040832,0.0005,1.326
8300.00,7.646781,24.94656,0.000038,24.040405,0.0006,1.326
8302.00,7.646386,24.94667,0.000039,24.040894,0.0006,1.326
8304.00,7.647006,24.94657,0.000037,24.041152,0.0005,1.326
8306.00,7.645986,24.94593,0.000037,24.039926,0.0006,1.326
8308.00,7.645917,24.94507,0.000038,24.040110,0.0005,1.326
8310.00,7.645713,24.94569,0.000039,24.040845,0.0006,1.326
8312.00,7.646493,24.94535,0.000038,24.040374,0.0005,1.326
8314.00,7.647100,24.94564,0.000038,24.040270,0.0005,1.326
8316.00,7.646738,24.94543,0.000039,24.040606,0.0005,1.326
8318.00,7.645800,24.94474,0.000039,24.040495,0.0006,1.326
8320.00,7.646196,24.94550,0.000038,24.040357,0.0005,1.327
8322.00,7.646967,24.94500,0.000038,24.040672,0.0005,1.327
8324.00,7.645897,24.94514,0.000039,24.039468,0.0005,1.327
8326.00,7.645516,24.94519,0.000038,24.040423,0.0006,1.327
8328.00,7.645860,24.94493,0.000038,24.040348,0.0005,1.327
8330.00,7.646144,24.94501,0.000040,24.040012,0.0005,1.327
8332.00,7.645700,24.94412,0.000038,24.039779,0.0005,1.326
8334.00,7.645254,24.94492,0.000038,24.040819,0.0005,1.326
8336.00,7.645698,24.94602,0.000039,24.039644,0.0006,1.326
8338.00,7.645266,24.94555,0.000040,24.039799,0.0005,1.326
8340.00,7.645376,24.94558,0.000039,24.040399,0.0005,1.327
8342.00,7.644494,24.94609,0.000038,24.040772,0.0005,1.327
8344.00,7.643609,24.94585,0.000038,24.040301,0.0005,1.327
8346.00,7.643873,24.94595,0.000039,24.040350,0.0005,1.327
8348.00,7.645620,24.94529,0.000038,24.041394,0.0006,1.327
8350.00,7.645557,24.94567,0.000036,24.040105,0.0006,1.327
8352.00,7.645144,24.94538,0.000037,24.039835,0.0005,1.327
8354.00,7.646393,24.94526,0.000037,24.039839,0.0005,1.327
8356.00,7.647175,24.94484,0.000039,24.040126,0.0005,1.326
8358.00,7.646316,24.94507,0.000040,24.040166,0.0005,1.326
8360.00,7.645299,24.94415,0.000040,24.040535,0.0005,1.327
8362.00,7.645035,24.94529,0.000039,24.040717,0.0005,1.327
8364.00,7.645790,24.94598,0.000038,24.040454,0.0005,1.327
8366.00,7.645901,24.94566,0.000038,24.040755,0.0005,1.327
8368.00,7.646391,24.94531,0.000039,24.040099,0.0006,1.327
8370.00,7.646378,24.94578,0.000038,24.040959,0.0005,1.327
8372.00,7.646148,24.94552,0.000039,24.040454,0.0005,1.327
8374.00,7.646080,24.94519,0.000039,24.040795,0.0005,1.327
8376.00,7.646103,24.94543,0.000039,24.040695,0.0005,1.326
8378.00,7.646758,24.94625,0.000040,24.040674,0.0005,1.326
8380.00,7.647715,24.94524,0.000039,24.040157,0.0005,1.327
8382.00,7.647447,24.94440,0.000038,24.040235,0.0005,1.327
8384.00,7.646983,24.94479,0.000038,24.040561,0.0005,1.327
8386.00,7.646167,24.94562,0.000039,24.040339,0.0005,1.326
8388.00,7.646246,24.94534,0.000040,24.040043,0.0005,1.327
8390.00,7.645601,24.94633,0.000039,24.040775,0.0005,1.327
8392.00,7.645111,24.94677,0.000039,24.040190,0.0005,1.327
8394.00,7.645072,24.94653,0.000038,24.040219,0.0005,1.327
8396.00,7.645127,24.94652,0.000038,24.040774,0.0006,1.327
8398.00,7.645975,24.94689,0.000038,24.041146,0.0006,1.327
8400.00,7.646357,24.94674,0.000038,24.040875,0.0006,1.326
8402.00,7.647062,24.94647,0.000039,24.040901,0.0005,1.326
8404.00,7.646205,24.94782,0.000041,24.040721,0.0005,1.327
@14,12.0000,24.0
8406.00,7.646204,24.94763,0.000040,24.040792,0.0006,1.327
8408.00,7.643188,24.94734,0.000039,24.041261,0.0006,1.327
8410.00,7.631780,24.94732,0.000039,24.040341,0.0005,1.327
8412.00,7.614066,24.94717,0.000040,24.040485,0.0005,1.326
8414.00,7.591856,24.94658,0.000040,24.040735,0.0006,1.326
8416.00,7.574285,24.94550,0.000039,24.040508,0.0006,1.327
8418.00,7.563030,24.94590,0.000039,24.039990,0.0006,1.327
8420.00,7.554950,24.94711,0.000038,24.040692,0.0005,1.327
8422.00,7.547224,24.94728,0.000037,24.040534,0.0005,1.328
8424.00,7.539293,24.94773,0.000037,24.040490,0.0005,1.328
8426.00,7.531420,24.94795,0.000037,24.040608,0.0005,1.328
8428.00,7.526769,24.94759,0.000038,24.040221,0.0006,1.328
8430.00,7.524273,24.94802,0.000037,24.040414,0.0005,1.328
8432.00,7.528734,24.94802,0.000039,24.040814,0.0005,1.328
8434.00,7.541121,24.94824,0.000037,24.040263,0.0005,1.329
8436.00,7.562798,24.94774,0.000036,24.040766,0.0005,1.329
8438.00,7.586018,24.94725,0.000035,24.040639,0.0006,1.329
8440.00,7.600807,24.94593,0.000037,24.040552,0.0005,1.329
8442.00,7.609767,24.94609,0.000038,24.041026,0.0005,1.328
8444.00,7.616196,24.94554,0.000039,24.039946,0.0005,1.327
8446.00,7.622060,24.94615,0.000040,24.040228,0.0006,1.327
8448.00,7.627493,24.94561,0.000040,24.040225,0.0006,1.327
8450.00,7.631134,24.94499,0.000039,24.040428,0.0006,1.328
8452.00,7.633477,24.94440,0.000038,24.040103,0.0006,1.327
8454.00,7.634914,24.94467,0.000040,24.040650,0.0005,1.327
8456.00,7.634736,24.94527,0.000039,24.040263,0.0006,1.327
8458.00,7.633023,24.94486,0.000039,24.041088,0.0005,1.327
8460.00,7.630770,24.94531,0.000040,24.041394,0.0005,1.327
8462.00,7.628276,24.94621,0.000040,24.040521,0.0005,1.327
8464.00,7.625196,24.94648,0.000040,24.040099,0.0005,1.326
8466.00,7.623397,24.94530,0.000039,24.040552,0.0006,1.327
8468.00,7.621829,24.94548,0.000039,24.041135,0.0006,1.327
8470.00,7.620706,24.94536,0.000040,24.041201,0.0006,1.327
8472.00,7.619023,24.94557,0.000039,24.040475,0.0006,1.327
8474.00,7.618937,24.94524,0.000038,24.040555,0.0005,1.327
8476.00,7.618834,24.94528,0.000038,24.041350,0.0005,1.327
8478.00,7.619055,24.94554,0.000038,24.040770,0.0005,1.327
8480.00,7.619614,24.94613,0.000038,24.040225,0.0005,1.328
8482.00,7.620177,24.94626,0.000037,24.040377,0.0006,1.328
8484.00,7.622016,24.94593,0.000038,24.040552,0.0005,1.328
8486.00,7.625028,24.94580,0.000037,24.041070,0.0005,1.327
8488.00,7.627572,24.94527,0.000039,24.040659,0.0005,1.327
8490.00,7.629991,24.94466,0.000039,24.039986,0.0005,1.327
8492.00,7.633178,24.94505,0.000039,24.040855,0.0005,1.328
8494.00,7.635534,24.94591,0.000038,24.040043,0.0005,1.328
8496.00,7.637727,24.94699,0.000039,24.040565,0.0006,1.328
8498.00,7.640078,24.94656,0.000038,24.040928,0.0005,1.327
8500.00,7.642003,24.94609,0.000039,24.039783,0.0005,1.327
8502.00,7.643049,24.94590,0.000038,24.039772,0.0006,1.327
8504.00,7.645441,24.94603,0.000039,24.040581,0.0006,1.327
8506.00,7.646871,24.94492,0.000040,24.040879,0.0005,1.327
8508.00,7.648744,24.94507,0.000039,24.040439,0.0005,1.328
8510.00,7.650878,24.94604,0.000039,24.039914,0.0005,1.328
8512.00,7.652219,24.94676,0.000039,24.040426,0.0005,1.327
8514.00,7.652684,24.94660,0.000039,24.040743,0.0005,1.327
8516.00,7.653133,24.94670,0.000039,24.040545,0.0005,1.328
8518.00,7.653270,24.94586,0.000039,24.040688,0.0005,1.328
8520.00,7.653567,24.94579,0.000039,24.039832,0.0005,1.328
8522.00,7.654447,24.94684,0.000039,24.040554,0.0005,1.327
8524.00,7.655025,24.94708,0.000039,24.040539,0.0006,1.327
8526.00,7.655545,24.94789,0.000039,24.039839,0.0005,1.327
8528.00,7.655072,24.94712,0.000039,24.039894,0.0005,1.327
8530.00,7.655026,24.94689,0.000039,24.040395,0.0005,1.328
8532.00,7.654964,24.94561,0.000038,24.039904,0.0005,1.328
8534.00,7.654754,24.94561,0.000038,24.040879,0.0005,1.328
8536.00,7.654699,24.94589,0.000038,24.039961,0.0005,1.328
8538.00,7.655322,24.94619,0.000038,24.040370,0.0005,1.328
8540.00,7.655105,24.94636,0.000039,24.040235,0.0005,1.328
8542.00,7.654491,24.94619,0.000039,24.040254,0.0006,1.327
8544.00,7.653057,24.94598,0.000039,24.040097,0.0006,1.328
8546.00,7.652497,24.94575,0.000039,24.039850,0.0006,1.327
8548.00,7.653229,24.94619,0.000038,24.040472,0.0005,1.327
8550.00,7.652734,24.94514,0.000037,24.040415,0.0006,1.328
8552.00,7.651765,24.94471,0.000038,24.039984,0.0005,1.328
8554.00,7.650684,24.94432,0.000037,24.039877,0.0005,1.327
8556.00,7.650026,24.94477,0.000037,24.040306,0.0005,1.328
8558.00,7.650163,24.94473,0.000039,24.039646,0.0005,1.328
8560.00,7.651071,24.94544,0.000039,24.039941,0.0005,1.327
8562.00,7.651256,24.94591,0.000038,24.040126,0.0005,1.328
8564.00,7.650253,24.94527,0.000037,24.039992,0.0005,1.328
8566.00,7.650611,24.94487,0.000038,24.040241,0.0005,1.328
8568.00,7.649920,24.94471,0.000040,24.040755,0.0005,1.328
8570.00,7.649602,24.94431,0.000039,24.040957,0.0005,1.328
8572.00,7.649810,24.94450,0.000038,24.040165,0.0005,1.328
8574.00,7.648338,24.94401,0.000038,24.040946,0.0005,1.327
8576.00,7.648782,24.94385,0.000038,24.039903,0.0006,1.328
8578.00,7.649368,24.94400,0.000037,24.040763,0.0006,1.328
8580.00,7.649664,24.94395,0.000039,24.040437,0.0005,1.328
8582.00,7.649584,24.94470,0.000039,24.040003,0.0005,1.328
8584.00,7.649648,24.94537,0.000039,24.040297,0.0005,1.328
8586.00,7.649982,24.94558,0.000040,24.040001,0.0005,1.328
8588.00,7.649364,24.94609,0.000039,24.040512,0.0005,1.328
8590.00,7.650054,24.94492,0.000039,24.040861,0.0005,1.327
8592.00,7.650356,24.94566,0.000038,24.040992,0.0005,1.328
8594.00,7.650859,24.94412,0.000039,24.040861,0.0005,1.328
8596.00,7.651467,24.94400,0.000039,24.040574,0.0005,1.328
8598.00,7.650834,24.94477,0.000038,24.040590,0.0005,1.328
8600.00,7.649912,24.94473,0.000037,24.040561,0.0005,1.328
8602.00,7.649691,24.94541,0.000038,24.040352,0.0005,1.328
8604.00,7.650208,24.94569,0.000037,24.039692,0.0005,1.328
8606.00,7.650325,24.94555,0.000039,24.040737,0.0005,1.328
8608.00,7.650196,24.94641,0.000040,24.040206,0.0005,1.328
8610.00,7.649040,24.94557,0.000038,24.040435,0.0005,1.328
8612.00,7.649353,24.94577,0.000038,24.040006,0.0005,1.328
8614.00,7.649646,24.94503,0.000039,24.039681,0.0005,1.328
8616.00,7.649140,24.94443,0.000038,24.040090,0.0005,1.328
8618.00,7.649141,24.94572,0.000038,24.040061,0.0005,1.328
8620.00,7.648849,24.94651,0.000039,24.040268,0.0005,1.328
8622.00,7.648422,24.94580,0.000038,24.040526,0.0005,1.328
8624.00,7.647526,24.94571,0.000039,24.039854,0.0005,1.328
8626.00,7.647711,24.94627,0.000039,24.040059,0.0006,1.328
8628.00,7.647976,24.94623,0.000039,24.040046,0.0005,1.328
8630.00,7.648053,24.94560,0.000039,24.040139,0.0005,1.328
8632.00,7.648685,24.94544,0.000039,24.041361,0.0005,1.328
8634.00,7.649214,24.94496,0.000040,24.040694,0.0006,1.328
8636.00,7.648730,24.94508,0.000039,24.039937,0.0005,1.328
8638.00,7.648370,24.94633,0.000038,24.040734,0.0005,1.328
8640.00,7.647558,24.94626,0.000038,24.040326,0.0005,1.328
8642.00,7.646271,24.94585,0.000039,24.040325,0.0005,1.328
8644.00,7.647106,24.94559,0.000038,24.040250,0.0005,1.328
8646.00,7.647963,24.94558,0.000038,24.041256,0.0005,1.328
8648.00,7.647389,24.94659,0.000040,24.039739,0.0005,1.328
8650.00,7.647558,24.94735,0.000040,24.040206,0.0005,1.328
8652.00,7.648588,24.94795,0.000039,24.040597,0.0005,1.328
8654.00,7.648802,24.94756,0.000040,24.040719,0.0005,1.329
8656.00,7.647797,24.94727,0.000039,24.040963,0.0005,1.328
8658.00,7.647675,24.94678,0.000040,24.040212,0.0006,1.328
8660.00,7.646893,24.94665,0.000039,24.040543,0.0005,1.329
8662.00,7.647843,24.94614,0.000041,24.040135,0.0005,1.329
8664.00,7.648528,24.94635,0.000039,24.040295,0.0005,1.328
8666.00,7.647853,24.94605,0.000039,24.040061,0.0005,1.328
8668.00,7.648038,24.94672,0.000039,24.040097,0.0005,1.329
8670.00,7.648312,24.94606,0.000037,24.041008,0.0005,1.329
8672.00,7.647472,24.94675,0.000038,24.040521,0.0005,1.328
8674.00,7.647160,24.94758,0.000039,24.040095,0.0005,1.328
8676.00,7.647038,24.94674,0.000040,24.040430,0.0005,1.328
8678.00,7.646738,24.94646,0.000040,24.040152,0.0005,1.329
8680.00,7.646805,24.94611,0.000038,24.040023,0.0005,1.328
8682.00,7.646898,24.94651,0.000039,24.040870,0.0005,1.328
8684.00,7.646573,24.94592,0.000039,24.039863,0.0005,1.328
8686.00,7.645976,24.94668,0.000040,24.040126,0.0005,1.329
8688.00,7.646273,24.94716,0.000039,24.039886,0.0005,1.329
8690.00,7.646824,24.94628,0.000038,24.039950,0.0005,1.328
8692.00,7.646377,24.94550,0.000039,24.040414,0.0006,1.328
8694.00,7.646112,24.94604,0.000039,24.040835,0.0005,1.329
8696.00,7.645980,24.94627,0.000038,24.040985,0.0005,1.329
8698.00,7.646097,24.94651,0.000039,24.040450,0.0005,1.328
8700.00,7.646291,24.94598,0.000039,24.040841,0.0005,1.328
8702.00,7.646748,24.94555,0.000040,24.040635,0.0005,1.329
8704.00,7.646157,24.94563,0.000039,24.040425,0.0005,1.329
8706.00,7.645669,24.94596,0.000040,24.040445,0.0005,1.329
8708.00,7.645624,24.94529,0.000040,24.040675,0.0005,1.329
8710.00,7.645347,24.94569,0.000039,24.040794,0.0006,1.328
8712.00,7.644588,24.94596,0.000039,24.040823,0.0005,1.329
8714.00,7.644761,24.94530,0.000038,24.040295,0.0006,1.329
8716.00,7.645042,24.94628,0.000038,24.039928,0.0005,1.328
8718.00,7.646398,24.94641,0.000040,24.041099,0.0006,1.328
8720.00,7.647403,24.94660,0.000040,24.041070,0.0006,1.328
8722.00,7.646544,24.94635,0.000040,24.040825,0.0005,1.329
8724.00,7.646243,24.94495,0.000039,24.040461,0.0005,1.329
8726.00,7.645470,24.94527,0.000039,24.039988,0.0005,1.329
8728.00,7.645537,24.94567,0.000040,24.041105,0.0006,1.329
8730.00,7.645968,24.94544,0.000040,24.040454,0.0005,1.329
8732.00,7.645276,24.94625,0.000039,24.040084,0.0005,1.329
8734.00,7.644442,24.94714,0.000040,24.040785,0.0005,1.329
8736.00,7.645430,24.94711,0.000039,24.040548,0.0005,1.329
8738.00,7.646757,24.94740,0.000039,24.040581,0.0005,1.329
8740.00,7.646607,24.94717,0.000038,24.040225,0.0005,1.330
8742.00,7.645873,24.94640,0.000039,24.040539,0.0005,1.329
8744.00,7.645350,24.94599,0.000038,24.040983,0.0005,1.330
8746.00,7.645258,24.94607,0.000039,24.040861,0.0006,1.329
8748.00,7.645048,24.94697,0.000040,24.040550,0.0006,1.328
8750.00,7.646150,24.94690,0.000039,24.040350,0.0005,1.328
8752.00,7.646154,24.94697,0.000040,24.041023,0.0006,1.328
8754.00,7.646095,24.94642,0.000040,24.041097,0.0006,1.329
8756.00,7.646568,24.94637,0.000039,24.040806,0.0006,1.328
8758.00,7.645906,24.94689,0.000039,24.040655,0.0005,1.329
8760.00,7.644829,24.94695,0.000038,24.040943,0.0006,1.329
8762.00,7.645377,24.94677,0.000038,24.041034,0.0005,1.329
8764.00,7.645737,24.94571,0.000039,24.040555,0.0006,1.328
8766.00,7.645920,24.94579,0.000039,24.039943,0.0005,1.329
8768.00,7.645758,24.94630,0.000039,24.040183,0.0005,1.328
8770.00,7.646367,24.94581,0.000039,24.040375,0.0005,1.329
8772.00,7.646908,24.94622,0.000039,24.039664,0.0005,1.329
8774.00,7.646519,24.94588,0.000038,24.040568,0.0005,1.329
8776.00,7.646134,24.94565,0.000038,24.041199,0.0005,1.329
8778.00,7.645489,24.94640,0.000040,24.040690,0.0005,1.329
8780.00,7.644477,24.94711,0.000039,24.040024,0.0005,1.329
8782.00,7.644386,24.94627,0.000040,24.040881,0.0005,1.329
8784.00,7.645328,24.94636,0.000039,24.040361,0.0006,1.329
8786.00,7.646339,24.94668,0.000038,24.040468,0.0005,1.329
8788.00,7.646548,24.94684,0.000038,24.040777,0.0005,1.329
8790.00,7.646471,24.94716,0.000039,24.040775,0.0005,1.329
8792.00,7.646453,24.94827,0.000039,24.040761,0.0005,1.329
8794.00,7.646344,24.94739,0.000039,24.040712,0.0005,1.329
8796.00,7.646042,24.94666,0.000040,24.040535,0.0005,1.329
8798.00,7.645829,24.94754,0.000039,24.040761,0.0005,1.329
8800.00,7.645218,24.94736,0.000039,24.040655,0.0005,1.329
8802.00,7.644628,24.94654,0.000039,24.040319,0.0005,1.329
8804.00,7.645073,24.94654,0.000039,24.040405,0.0005,1.329
8806.00,7.644846,24.94588,0.000039,24.040325,0.0005,1.329
8808.00,7.644932,24.94678,0.000039,24.040850,0.0006,1.329
8810.00,7.645187,24.94604,0.000039,24.041274,0.0005,1.329
8812.00,7.645101,24.94670,0.000038,24.040965,0.0005,1.329
8814.00,7.644279,24.94731,0.000038,24.040625,0.0005,1.329
8816.00,7.643923,24.94680,0.000039,24.040568,0.0005,1.329
8818.00,7.644092,24.94655,0.000039,24.040786,0.0006,1.328
8820.00,7.644378,24.94588,0.000039,24.040552,0.0005,1.329
8822.00,7.644659,24.94660,0.000040,24.040535,0.0005,1.329
8824.00,7.644063,24.94710,0.000039,24.040899,0.0005,1.329
8826.00,7.644175,24.94708,0.000039,24.041110,0.0006,1.328
8828.00,7.644370,24.94702,0.000038,24.040623,0.0005,1.329
8830.00,7.644550,24.94731,0.000039,24.040339,0.0005,1.329
8832.00,7.644249,24.94774,0.000038,24.041245,0.0005,1.329
8834.00,7.645093,24.94683,0.000038,24.040899,0.0005,1.329
8836.00,7.644769,24.94681,0.000040,24.040743,0.0006,1.329
8838.00,7.645368,24.94708,0.000040,24.040488,0.0006,1.329
8840.00,7.645101,24.94685,0.000040,24.040155,0.0006,1.328
8842.00,7.645301,24.94682,0.000039,24.040599,0.0005,1.329
8844.00,7.644788,24.94672,0.000040,24.040432,0.0005,1.329
8846.00,7.645189,24.94658,0.000040,24.039990,0.0005,1.329
8848.00,7.644972,24.94752,0.000038,24.040485,0.0005,1.329
8850.00,7.644251,24.94805,0.000038,24.040797,0.0005,1.329
8852.00,7.644021,24.94716,0.000038,24.040554,0.0005,1.329
8854.00,7.644496,24.94595,0.000038,24.040581,0.0005,1.329
8856.00,7.645024,24.94581,0.000039,24.039970,0.0005,1.329
8858.00,7.644808,24.94517,0.000040,24.040126,0.0006,1.329
8860.00,7.644034,24.94577,0.000038,24.040906,0.0005,1.329
8862.00,7.644803,24.94564,0.000038,24.040472,0.0005,1.329
8864.00,7.645006,24.94519,0.000038,24.040806,0.0005,1.329
8866.00,7.645548,24.94593,0.000038,24.040706,0.0005,1.329
8868.00,7.645941,24.94571,0.000037,24.040619,0.0005,1.329
8870.00,7.645693,24.94573,0.000038,24.040774,0.0005,1.328
8872.00,7.644874,24.94563,0.000039,24.039652,0.0005,1.329
8874.00,7.645038,24.94553,0.000038,24.040084,0.0005,1.329
8876.00,7.645390,24.94533,0.000038,24.040488,0.0005,1.328
8878.00,7.644945,24.94536,0.000039,24.040601,0.0006,1.329
8880.00,7.645453,24.94610,0.000038,24.040092,0.0005,1.329
8882.00,7.645146,24.94694,0.000038,24.040272,0.0006,1.329
8884.00,7.644072,24.94669,0.000038,24.040263,0.0005,1.329
8886.00,7.643221,24.94660,0.000038,24.040625,0.0005,1.329
8888.00,7.643413,24.94652,0.000038,24.041090,0.0005,1.328
8890.00,7.643485,24.94658,0.000037,24.041132,0.0005,1.328
8892.00,7.643795,24.94627,0.000038,24.040299,0.0005,1.329
8894.00,7.644904,24.94635,0.000038,24.040305,0.0005,1.329
8896.00,7.644713,24.94557,0.000039,24.040352,0.0005,1.329
8898.00,7.643973,24.94526,0.000039,24.040679,0.0005,1.329
8900.00,7.643371,24.94574,0.000039,24.040828,0.0005,1.329
8902.00,7.642831,24.94563,0.000037,24.040372,0.0005,1.328
8904.00,7.642832,24.94538,0.000038,24.040090,0.0005,1.329
8906.00,7.643460,24.94551,0.000039,24.040455,0.0005,1.328
8908.00,7.643599,24.94532,0.000039,24.040075,0.0005,1.329
8910.00,7.644103,24.94508,0.000039,24.040397,0.0005,1.329
8912.00,7.644024,24.94464,0.000039,24.040097,0.0005,1.329
8914.00,7.644117,24.94487,0.000038,24.040415,0.0005,1.328
8916.00,7.644207,24.94552,0.000039,24.039844,0.0005,1.328
8918.00,7.644599,24.94540,0.000038,24.040301,0.0005,1.329
8920.00,7.644828,24.94420,0.000038,24.040072,0.0005,1.329
8922.00,7.644808,24.94420,0.000039,24.040950,0.0005,1.328
8924.00,7.644503,24.94416,0.000038,24.040188,0.0005,1.329
8926.00,7.644565,24.94476,0.000037,24.040979,0.0005,1.329
8928.00,7.644606,24.94436,0.000038,24.040577,0.0005,1.328
8930.00,7.644033,24.94458,0.000038,24.040566,0.0005,1.328
8932.00,7.643401,24.94405,0.000039,24.040057,0.0005,1.329
8934.00,7.642939,24.94361,0.000038,24.039966,0.0005,1.328
8936.00,7.642881,24.94478,0.000039,24.040839,0.0005,1.328
8938.00,7.642227,24.94438,0.000039,24.040177,0.0005,1.329
8940.00,7.642171,24.94399,0.000039,24.040335,0.0005,1.329
8942.00,7.643367,24.94531,0.000038,24.040770,0.0005,1.329
8944.00,7.644247,24.94572,0.000037,24.041299,0.0005,1.329
8946.00,7.644234,24.94515,0.000039,24.040754,0.0005,1.329
8948.00,7.644251,24.94475,0.000038,24.040923,0.0006,1.329
8950.00,7.643872,24.94531,0.000038,24.040752,0.0005,1.329
8952.00,7.643807,24.94633,0.000037,24.040277,0.0005,1.329
8954.00,7.644246,24.94602,0.000038,24.040834,0.0005,1.329
8956.00,7.644082,24.94568,0.000039,24.040497,0.0005,1.329
8958.00,7.643613,24.94562,0.000039,24.040563,0.0005,1.329
8960.00,7.643676,24.94599,0.000039,24.040734,0.0005,1.328
8962.00,7.644038,24.94632,0.000039,24.040795,0.0005,1.328
8964.00,7.644667,24.94566,0.000039,24.040350,0.0005,1.329
8966.00,7.645689,24.94574,0.000039,24.040152,0.0005,1.329
8968.00,7.645334,24.94577,0.000038,24.040897,0.0005,1.329
8970.00,7.644116,24.94570,0.000038,24.040655,0.0005,1.329
8972.00,7.644068,24.94517,0.000038,24.040281,0.0005,1.328
8974.00,7.643796,24.94492,0.000038,24.040652,0.0005,1.329
8976.00,7.643668,24.94541,0.000039,24.040986,0.0005,1.328
8978.00,7.643932,24.94499,0.000038,24.039959,0.0005,1.328
8980.00,7.643762,24.94480,0.000039,24.040126,0.0005,1.328
8982.00,7.643740,24.94447,0.000040,24.041141,0.0005,1.328
8984.00,7.643687,24.94453,0.000040,24.040845,0.0005,1.328
8986.00,7.643716,24.94523,0.000039,24.040883,0.0005,1.328
8988.00,7.643998,24.94491,0.000038,24.040637,0.0005,1.328
8990.00,7.644154,24.94564,0.000039,24.040775,0.0005,1.329
8992.00,7.644509,24.94601,0.000039,24.040755,0.0005,1.329
8994.00,7.644350,24.94585,0.000038,24.040690,0.0005,1.329
8996.00,7.644187,24.94539,0.000038,24.040359,0.0005,1.328
8998.00,7.643773,24.94596,0.000038,24.040174,0.0005,1.328
9000.00,7.643592,24.94576,0.000039,24.040521,0.0005,1.328
9002.00,7.644078,24.94590,0.000040,24.040661,0.0005,1.328
9004.00,7.643847,24.94640,0.000039,24.040443,0.0005,1.329
@15,12.0000,24.0
9006.00,7.642830,24.94717,0.000038,24.040926,0.0005,1.328
9008.00,7.639673,24.94684,0.000038,24.041157,0.0005,1.328
9010.00,7.631757,24.94588,0.000039,24.040917,0.0005,1.328
9012.00,7.615342,24.94507,0.000039,24.040914,0.0006,1.327
9014.00,7.592629,24.94569,0.000039,24.040330,0.0006,1.327
9016.00,7.572777,24.94676,0.000039,24.040581,0.0005,1.327
9018.00,7.559775,24.94637,0.000039,24.041537,0.0005,1.328
9020.00,7.550861,24.94545,0.000039,24.040525,0.0005,1.328
9022.00,7.543210,24.94512,0.000038,24.039639,0.0005,1.329
9024.00,7.535446,24.94577,0.000038,24.040683,0.0005,1.329
9026.00,7.528912,24.94635,0.000037,24.040223,0.0006,1.329
9028.00,7.524240,24.94544,0.000036,24.040084,0.0005,1.329
9030.00,7.523291,24.94490,0.000038,24.039908,0.0005,1.329
9032.00,7.526888,24.94441,0.000037,24.040621,0.0005,1.330
9034.00,7.537862,24.94494,0.000036,24.040885,0.0005,1.330
9036.00,7.557360,24.94525,0.000036,24.040648,0.0005,1.330
9038.00,7.580206,24.94548,0.000038,24.040370,0.0005,1.329
9040.00,7.596495,24.94543,0.000037,24.039574,0.0005,1.329
9042.00,7.606126,24.94520,0.000037,24.039708,0.0005,1.330
9044.00,7.613487,24.94523,0.000037,24.040843,0.0005,1.329
9046.00,7.619302,24.94425,0.000038,24.040381,0.0005,1.329
9048.00,7.624138,24.94394,0.000039,24.039952,0.0005,1.329
9050.00,7.628787,24.94429,0.000038,24.040808,0.0005,1.328
9052.00,7.631912,24.94439,0.000039,24.040406,0.0005,1.328
9054.00,7.632591,24.94421,0.000040,24.039670,0.0005,1.327
9056.00,7.632734,24.94400,0.000039,24.039826,0.0006,1.327
9058.00,7.632078,24.94504,0.000039,24.040326,0.0005,1.328
9060.00,7.629518,24.94500,0.000039,24.040534,0.0005,1.328
9062.00,7.627335,24.94648,0.000040,24.040677,0.0005,1.328
9064.00,7.625668,24.94584,0.000038,24.040950,0.0005,1.329
9066.00,7.623847,24.94529,0.000038,24.041003,0.0005,1.329
9068.00,7.621834,24.94541,0.000039,24.040288,0.0005,1.328
9070.00,7.619570,24.94495,0.000039,24.040486,0.0005,1.328
9072.00,7.618173,24.94559,0.000040,24.040257,0.0005,1.328
9074.00,7.617888,24.94560,0.000040,24.040024,0.0005,1.328
9076.00,7.617161,24.94545,0.000039,24.040752,0.0005,1.328
9078.00,7.617100,24.94488,0.000039,24.040830,0.0005,1.328
9080.00,7.618293,24.94433,0.000038,24.040883,0.0005,1.328
9082.00,7.619730,24.94568,0.000039,24.040799,0.0005,1.328
9084.00,7.621629,24.94455,0.000039,24.040875,0.0005,1.328
9086.00,7.624877,24.94478,0.000037,24.040981,0.0005,1.328
9088.00,7.626929,24.94505,0.000039,24.040203,0.0005,1.328
9090.00,7.629146,24.94493,0.000039,24.040537,0.0005,1.327
9092.00,7.631632,24.94516,0.000038,24.040779,0.0006,1.327
9094.00,7.633427,24.94386,0.000041,24.039277,0.0005,1.328
9096.00,7.636030,24.94368,0.000040,24.039259,0.0004,1.328
9098.00,7.639049,24.94545,0.000039,24.040550,0.0004,1.328
9100.00,7.640965,24.94532,0.000039,24.039948,0.0005,1.327
9102.00,7.642398,24.94473,0.000039,24.040166,0.0005,1.328
9104.00,7.644783,24.94530,0.000038,24.040004,0.0005,1.329
9106.00,7.645887,24.94517,0.000038,24.039574,0.0005,1.328
9108.00,7.647750,24.94509,0.000038,24.040345,0.0005,1.328
9110.00,7.649261,24.94430,0.000037,24.039570,0.0005,1.328
9112.00,7.651005,24.94541,0.000037,24.039975,0.0005,1.328
9114.00,7.651788,24.94374,0.000039,24.040323,0.0005,1.328
9116.00,7.652034,24.94315,0.000039,24.040514,0.0005,1.327
9118.00,7.652402,24.94457,0.000039,24.040555,0.0005,1.327
9120.00,7.651988,24.94449,0.000039,24.040855,0.0005,1.328
9122.00,7.652009,24.94441,0.000038,24.041143,0.0005,1.328
9124.00,7.652504,24.94327,0.000039,24.040135,0.0005,1.328
9126.00,7.652399,24.94371,0.000038,24.040135,0.0005,1.327
9128.00,7.652781,24.94382,0.000038,24.040243,0.0005,1.328
9130.00,7.652958,24.94447,0.000038,24.040174,0.0005,1.328
9132.00,7.652251,24.94498,0.000037,24.040708,0.0005,1.327
9134.00,7.651411,24.94548,0.000038,24.040675,0.0005,1.327
9136.00,7.650655,24.94576,0.000038,24.039984,0.0005,1.328
9138.00,7.650635,24.94528,0.000038,24.040388,0.0005,1.327
9140.00,7.650171,24.94484,0.000038,24.040226,0.0005,1.328
9142.00,7.649998,24.94447,0.000038,24.040663,0.0005,1.327
9144.00,7.649864,24.94418,0.000037,24.040703,0.0005,1.328
9146.00,7.649209,24.94327,0.000038,24.040470,0.0005,1.327
9148.00,7.648917,24.94231,0.000038,24.040063,0.0004,1.327
9150.00,7.647868,24.94269,0.000039,24.039894,0.0005,1.327
9152.00,7.647283,24.94282,0.000039,24.041297,0.0005,1.327
9154.00,7.647342,24.94339,0.000038,24.040315,0.0005,1.327
9156.00,7.646961,24.94425,0.000038,24.040517,0.0005,1.327
9158.00,7.647778,24.94405,0.000038,24.040621,0.0005,1.327
9160.00,7.649241,24.94462,0.000038,24.040806,0.0005,1.327
9162.00,7.648988,24.94397,0.000037,24.040561,0.0005,1.327
9164.00,7.648266,24.94325,0.000038,24.040454,0.0005,1.327
9166.00,7.648036,24.94439,0.000037,24.040586,0.0005,1.327
9168.00,7.647510,24.94420,0.000038,24.040208,0.0005,1.326
9170.00,7.647072,24.94412,0.000039,24.039935,0.0005,1.327
9172.00,7.647185,24.94336,0.000038,24.040361,0.0005,1.326
9174.00,7.645949,24.94332,0.000038,24.040815,0.0005,1.327
9176.00,7.646097,24.94383,0.000038,24.041050,0.0005,1.327
9178.00,7.646130,24.94254,0.000037,24.040706,0.0005,1.326
9180.00,7.646403,24.94342,0.000039,24.040108,0.0005,1.327
9182.00,7.646797,24.94341,0.000039,24.040281,0.0005,1.327
9184.00,7.646794,24.94435,0.000037,24.039988,0.0006,1.326
9186.00,7.646449,24.94479,0.000037,24.040659,0.0005,1.326
9188.00,7.645970,24.94577,0.000038,24.041225,0.0005,1.327
9190.00,7.645759,24.94446,0.000037,24.040492,0.0005,1.327
9192.00,7.646430,24.94471,0.000037,24.040541,0.0005,1.327
9194.00,7.645533,24.94449,0.000036,24.040375,0.0005,1.327
9196.00,7.645530,24.94373,0.000037,24.040805,0.0005,1.327
9198.00,7.645672,24.94479,0.000037,24.041206,0.0005,1.327
9200.00,7.645708,24.94463,0.000038,24.040965,0.0005,1.326
9202.00,7.646396,24.94481,0.000039,24.040814,0.0005,1.326
9204.00,7.646575,24.94577,0.000038,24.040188,0.0005,1.326
9206.00,7.646717,24.94521,0.000038,24.040268,0.0005,1.325
9208.00,7.646037,24.94626,0.000038,24.040777,0.0005,1.326
9210.00,7.646431,24.94523,0.000038,24.040826,0.0006,1.326
9212.00,7.646793,24.94562,0.000037,24.040226,0.0006,1.327
9214.00,7.646108,24.94505,0.000037,24.040074,0.0005,1.327
9216.00,7.645923,24.94455,0.000038,24.040472,0.0005,1.327
9218.00,7.646041,24.94497,0.000037,24.040577,0.0004,1.327
9220.00,7.646403,24.94471,0.000037,24.040194,0.0005,1.327
9222.00,7.645682,24.94449,0.000037,24.039815,0.0005,1.327
9224.00,7.645328,24.94389,0.000038,24.040861,0.0006,1.327
9226.00,7.645629,24.94482,0.000039,24.040179,0.0005,1.326
9228.00,7.645298,24.94379,0.000039,24.039706,0.0005,1.326
9230.00,7.645895,24.94464,0.000039,24.040794,0.0005,1.326
9232.00,7.645968,24.94409,0.000037,24.040774,0.0005,1.326
9234.00,7.645380,24.94367,0.000038,24.040185,0.0005,1.326
9236.00,7.645211,24.94328,0.000039,24.040626,0.0005,1.326
9238.00,7.644877,24.94366,0.000037,24.040394,0.0005,1.327
9240.00,7.645495,24.94390,0.000038,24.040954,0.0005,1.326
9242.00,7.645621,24.94400,0.000037,24.040357,0.0005,1.326
9244.00,7.644654,24.94367,0.000039,24.040159,0.0005,1.326
9246.00,7.644919,24.94418,0.000038,24.040412,0.0006,1.326
9248.00,7.644529,24.94420,0.000034,24.040494,0.0006,1.326
9250.00,7.644387,24.94537,0.000038,24.040410,0.0005,1.326
9252.00,7.644508,24.94484,0.000039,24.040064,0.0005,1.326
9254.00,7.643282,24.94481,0.000039,24.040246,0.0005,1.326
9256.00,7.643201,24.94579,0.000038,24.040530,0.0005,1.326
9258.00,7.644229,24.94492,0.000037,24.040455,0.0004,1.326
9260.00,7.643859,24.94575,0.000037,24.039959,0.0005,1.326
9262.00,7.643458,24.94595,0.000037,24.040648,0.0005,1.326
9264.00,7.643223,24.94524,0.000037,24.040566,0.0005,1.326
9266.00,7.642580,24.94509,0.000037,24.040499,0.0005,1.326
9268.00,7.643616,24.94475,0.000038,24.040457,0.0005,1.326
9270.00,7.643989,24.94390,0.000038,24.040283,0.0005,1.325
9272.00,7.644276,24.94401,0.000038,24.040723,0.0005,1.326
9274.00,7.643804,24.94360,0.000038,24.040375,0.0005,1.326
9276.00,7.644774,24.94426,0.000037,24.040459,0.0005,1.326
9278.00,7.644548,24.94503,0.000036,24.040975,0.0005,1.326
9280.00,7.643783,24.94431,0.000037,24.040306,0.0005,1.325
9282.00,7.643413,24.94420,0.000038,24.039781,0.0005,1.326
9284.00,7.643747,24.94452,0.000038,24.041110,0.0005,1.325
9286.00,7.643778,24.94509,0.000038,24.040265,0.0005,1.326
9288.00,7.643275,24.94491,0.000038,24.039723,0.0005,1.326
9290.00,7.643694,24.94471,0.000038,24.040728,0.0005,1.326
9292.00,7.643819,24.94494,0.000037,24.039906,0.0005,1.326
9294.00,7.643281,24.94528,0.000038,24.040128,0.0004,1.326
9296.00,7.643838,24.94555,0.000037,24.039841,0.0005,1.325
9298.00,7.643307,24.94604,0.000037,24.040535,0.0005,1.326
9300.00,7.644230,24.94585,0.000037,24.039899,0.0005,1.325
9302.00,7.644224,24.94577,0.000039,24.040397,0.0005,1.326
9304.00,7.643846,24.94478,0.000037,24.040583,0.0005,1.325
9306.00,7.643826,24.94483,0.000037,24.040459,0.0004,1.325
9308.00,7.643772,24.94513,0.000039,24.040283,0.0004,1.326
9310.00,7.643899,24.94566,0.000037,24.039870,0.0005,1.326
9312.00,7.643800,24.94572,0.000038,24.040406,0.0005,1.325
9314.00,7.643721,24.94436,0.000038,24.039514,0.0005,1.325
9316.00,7.642832,24.94426,0.000036,24.040259,0.0005,1.325
9318.00,7.643041,24.94454,0.000037,24.040363,0.0005,1.325
9320.00,7.642894,24.94455,0.000037,24.040454,0.0005,1.325
9322.00,7.643344,24.94439,0.000036,24.040814,0.0005,1.325
9324.00,7.643249,24.94458,0.000038,24.040326,0.0005,1.326
9326.00,7.643776,24.94364,0.000037,24.040099,0.0005,1.326
9328.00,7.643788,24.94401,0.000037,24.039763,0.0005,1.326
9330.00,7.642576,24.94521,0.000036,24.040112,0.0005,1.325
9332.00,7.642424,24.94462,0.000037,24.040574,0.0005,1.325
9334.00,7.643165,24.94475,0.000037,24.039697,0.0005,1.325
9336.00,7.643602,24.94508,0.000036,24.040146,0.0005,1.325
9338.00,7.643695,24.94545,0.000037,24.039581,0.0005,1.325
9340.00,7.643430,24.94600,0.000037,24.040994,0.0005,1.325
9342.00,7.642772,24.94597,0.000038,24.040354,0.0005,1.324
9344.00,7.642855,24.94728,0.000037,24.039804,0.0005,1.325
9346.00,7.642496,24.94725,0.000037,24.039794,0.0005,1.325
9348.00,7.641470,24.94661,0.000037,24.039523,0.0004,1.325
9350.00,7.641636,24.94582,0.000037,24.039710,0.0005,1.324
9352.00,7.642740,24.94603,0.000037,24.039399,0.0004,1.325
9354.00,7.642521,24.94670,0.000038,24.040381,0.0005,1.325
9356.00,7.642716,24.94718,0.000036,24.040417,0.0005,1.326
9358.00,7.643452,24.94639,0.000036,24.039848,0.0005,1.325
9360.00,7.643632,24.94587,0.000036,24.039783,0.0005,1.326
9362.00,7.643411,24.94573,0.000037,24.040517,0.0005,1.325
9364.00,7.642389,24.94526,0.000038,24.040359,0.0004,1.325
9366.00,7.642250,24.94575,0.000039,24.040054,0.0005,1.325
9368.00,7.642903,24.94624,0.000038,24.040217,0.0005,1.325
9370.00,7.644127,24.94667,0.000037,24.040365,0.0005,1.325
9372.00,7.643603,24.94663,0.000036,24.039632,0.0005,1.325
9374.00,7.642649,24.94645,0.000036,24.039617,0.0005,1.324
9376.00,7.642105,24.94659,0.000038,24.040414,0.0005,1.325
9378.00,7.642184,24.94643,0.000039,24.039803,0.0005,1.325
9380.00,7.642010,24.94725,0.000038,24.039992,0.0005,1.324
9382.00,7.642419,24.94700,0.000038,24.040615,0.0005,1.324
9384.00,7.642246,24.94742,0.000037,24.039766,0.0005,1.325
9386.00,7.642692,24.94777,0.000037,24.040810,0.0005,1.325
9388.00,7.642565,24.94822,0.000038,24.041648,0.0005,1.325
9390.00,7.642221,24.94696,0.000037,24.040554,0.0005,1.325
9392.00,7.642254,24.94751,0.000036,24.040634,0.0005,1.325
9394.00,7.643174,24.94723,0.000037,24.039919,0.0005,1.325
9396.00,7.642916,24.94582,0.000038,24.039272,0.0005,1.325
9398.00,7.643847,24.94654,0.000039,24.039761,0.0005,1.325
9400.00,7.643997,24.94716,0.000037,24.040339,0.0005,1.324
9402.00,7.643469,24.94704,0.000037,24.040417,0.0005,1.325
9404.00,7.644003,24.94757,0.000038,24.040328,0.0005,1.324
9406.00,7.643478,24.94813,0.000038,24.040943,0.0005,1.325
9408.00,7.643569,24.94796,0.000038,24.040004,0.0005,1.324
9410.00,7.643868,24.94840,0.000038,24.040272,0.0005,1.324
9412.00,7.644130,24.94807,0.000038,24.039610,0.0005,1.324
9414.00,7.644434,24.94779,0.000038,24.040170,0.0005,1.324
9416.00,7.644130,24.94697,0.000038,24.040337,0.0005,1.323
9418.00,7.643759,24.94638,0.000037,24.040217,0.0005,1.324
9420.00,7.643748,24.94667,0.000037,24.040099,0.0004,1.325
9422.00,7.643847,24.94633,0.000037,24.039701,0.0004,1.324
9424.00,7.644089,24.94607,0.000038,24.040361,0.0005,1.324
9426.00,7.643658,24.94524,0.000036,24.040585,0.0005,1.324
9428.00,7.643218,24.94637,0.000037,24.040199,0.0005,1.325
9430.00,7.643743,24.94637,0.000037,24.039775,0.0005,1.324
9432.00,7.643759,24.94530,0.000035,24.040295,0.0005,1.324
9434.00,7.642952,24.94561,0.000037,24.040495,0.0005,1.324
9436.00,7.643071,24.94632,0.000038,24.040503,0.0005,1.324
9438.00,7.643931,24.94686,0.000038,24.040306,0.0005,1.324
9440.00,7.643473,24.94748,0.000038,24.040434,0.0005,1.324
9442.00,7.643064,24.94851,0.000037,24.040035,0.0005,1.324
9444.00,7.643080,24.94750,0.000039,24.040014,0.0005,1.324
9446.00,7.642445,24.94722,0.000038,24.040830,0.0005,1.324
9448.00,7.642496,24.94698,0.000038,24.040032,0.0005,1.323
9450.00,7.643244,24.94660,0.000038,24.039984,0.0005,1.324
9452.00,7.642972,24.94689,0.000037,24.040601,0.0005,1.325
9454.00,7.643143,24.94733,0.000038,24.040688,0.0005,1.324
9456.00,7.643306,24.94767,0.000037,24.040394,0.0005,1.324
9458.00,7.643223,24.94872,0.000037,24.040552,0.0005,1.323
9460.00,7.643112,24.94802,0.000039,24.040545,0.0005,1.323
9462.00,7.642919,24.94717,0.000039,24.040223,0.0005,1.323
9464.00,7.643415,24.94748,0.000039,24.040494,0.0005,1.323
9466.00,7.642660,24.94764,0.000039,24.040730,0.0005,1.324
9468.00,7.643088,24.94837,0.000040,24.039795,0.0005,1.324
9470.00,7.642893,24.94876,0.000038,24.040130,0.0004,1.324
9472.00,7.643124,24.94842,0.000037,24.040337,0.0005,1.323
9474.00,7.643277,24.94875,0.000037,24.040463,0.0005,1.323
9476.00,7.643330,24.94878,0.000039,24.040428,0.0005,1.323
9478.00,7.642863,24.94890,0.000037,24.040434,0.0005,1.324
9480.00,7.642239,24.94959,0.000037,24.041172,0.0005,1.324
9482.00,7.642123,24.94953,0.000037,24.042121,0.0004,1.324
9484.00,7.642134,24.94858,0.000037,24.040726,0.0005,1.323
9486.00,7.642618,24.94873,0.000037,24.040817,0.0005,1.323
9488.00,7.643700,24.94707,0.000038,24.039903,0.0005,1.323
9490.00,7.643570,24.94696,0.000039,24.039826,0.0005,1.323
9492.00,7.643711,24.94727,0.000038,24.040410,0.0005,1.323
9494.00,7.643621,24.94783,0.000037,24.039921,0.0005,1.324
9496.00,7.643213,24.94764,0.000037,24.040105,0.0005,1.324
9498.00,7.643370,24.94688,0.000038,24.040363,0.0005,1.323
9500.00,7.642889,24.94689,0.000038,24.039952,0.0005,1.323
9502.00,7.642796,24.94649,0.000039,24.040119,0.0005,1.323
9504.00,7.642517,24.94699,0.000039,24.040101,0.0005,1.324
9506.00,7.642831,24.94779,0.000037,24.040114,0.0005,1.323
9508.00,7.643224,24.94783,0.000036,24.040252,0.0005,1.323
9510.00,7.643381,24.94892,0.000038,24.040654,0.0005,1.323
9512.00,7.643184,24.94843,0.000038,24.040472,0.0004,1.322
9514.00,7.642483,24.94795,0.000037,24.040179,0.0004,1.323
9516.00,7.642178,24.94831,0.000037,24.040125,0.0004,1.323
9518.00,7.642527,24.94786,0.000037,24.040030,0.0005,1.323
9520.00,7.643408,24.94866,0.000036,24.040432,0.0005,1.323
9522.00,7.642331,24.94905,0.000037,24.040052,0.0005,1.322
9524.00,7.643009,24.94891,0.000037,24.040750,0.0004,1.322
9526.00,7.643579,24.94843,0.000037,24.040299,0.0005,1.323
9528.00,7.644981,24.94828,0.000038,24.039397,0.0005,1.323
9530.00,7.645043,24.94806,0.000037,24.040152,0.0005,1.323
9532.00,7.644627,24.94767,0.000039,24.040681,0.0004,1.322
9534.00,7.644068,24.94823,0.000039,24.040421,0.0005,1.323
9536.00,7.643355,24.94911,0.000038,24.040114,0.0005,1.323
9538.00,7.643103,24.94875,0.000039,24.039895,0.0005,1.323
9540.00,7.643358,24.94870,0.000037,24.039910,0.0005,1.322
9542.00,7.643134,24.94918,0.000037,24.040050,0.0005,1.322
9544.00,7.642412,24.94951,0.000038,24.040790,0.0005,1.322
9546.00,7.642664,24.94873,0.000037,24.040272,0.0005,1.322
9548.00,7.643599,24.94916,0.000037,24.039023,0.0004,1.322
9550.00,7.644515,24.94949,0.000038,24.039863,0.0005,1.323
9552.00,7.643773,24.94961,0.000037,24.039961,0.0005,1.323
9554.00,7.644028,24.94952,0.000037,24.039754,0.0005,1.322
9556.00,7.644160,24.94935,0.000037,24.039657,0.0005,1.322
9558.00,7.643981,24.94878,0.000037,24.039955,0.0005,1.323
9560.00,7.644135,24.94865,0.000036,24.040381,0.0005,1.322
9562.00,7.643907,24.94890,0.000037,24.040252,0.0005,1.322
9564.00,7.643536,24.94900,0.000037,24.040477,0.0005,1.323
9566.00,7.643668,24.94797,0.000038,24.040574,0.0005,1.323
9568.00,7.642674,24.94845,0.000037,24.040152,0.0005,1.322
9570.00,7.642359,24.94874,0.000038,24.040275,0.0005,1.323
9572.00,7.643171,24.94860,0.000037,24.040392,0.0005,1.323
9574.00,7.644338,24.94825,0.000037,24.040194,0.0004,1.322
9576.00,7.643695,24.94813,0.000039,24.040414,0.0004,1.322
9578.00,7.644039,24.94806,0.000038,24.039881,0.0005,1.322
9580.00,7.644444,24.94796,0.000038,24.040030,0.0004,1.322
9582.00,7.643812,24.94838,0.000038,24.039808,0.0004,1.322
9584.00,7.643638,24.94832,0.000037,24.040606,0.0005,1.322
9586.00,7.642785,24.94714,0.000036,24.039583,0.0005,1.322
9588.00,7.643030,24.94819,0.000037,24.040139,0.0005,1.322
9590.00,7.643001,24.94759,0.000038,24.040799,0.0005,1.322
9592.00,7.643348,24.94747,0.000038,24.040241,0.0005,1.322
9594.00,7.643566,24.94758,0.000036,24.039572,0.0005,1.322
9596.00,7.643005,24.94699,0.000037,24.040595,0.0005,1.322
9598.00,7.643273,24.94755,0.000037,24.040652,0.0005,1.322
9600.00,7.642874,24.94809,0.000037,24.040379,0.0005,1.322
9602.00,7.643824,24.94867,0.000037,24.040341,0.0005,1.322
9604.00,7.644466,24.94789,0.000037,24.040752,0.0005,1.322
@16,12.0000,24.0
9606.00,7.643889,24.94737,0.000038,24.039672,0.0006,1.322
9608.00,7.641084,24.94729,0.000038,24.039523,0.0005,1.322
9610.00,7.632741,24.94808,0.000038,24.039761,0.0005,1.321
9612.00,7.616447,24.94782,0.000038,24.040077,0.0005,1.321
9614.00,7.594912,24.94757,0.000038,24.039214,0.0005,1.321
9616.00,7.576521,24.94782,0.000038,24.039701,0.0005,1.321
9618.00,7.563631,24.94807,0.000037,24.040974,0.0005,1.322
9620.00,7.554690,24.94824,0.000037,24.040794,0.0005,1.323
9622.00,7.546012,24.94763,0.000038,24.039706,0.0005,1.323
9624.00,7.536657,24.94785,0.000037,24.040585,0.0005,1.323
9626.00,7.528458,24.94690,0.000036,24.040674,0.0005,1.323
9628.00,7.522046,24.94706,0.000038,24.039704,0.0005,1.323
9630.00,7.517550,24.94532,0.000039,24.039339,0.0005,1.323
9632.00,7.517644,24.94741,0.000036,24.040170,0.0005,1.323
9634.00,7.526568,24.94800,0.000036,24.039795,0.0005,1.323
9636.00,7.544234,24.94807,0.000036,24.040597,0.0005,1.323
9638.00,7.565886,24.94755,0.000035,24.040006,0.0005,1.323
9640.00,7.582924,24.94755,0.000037,24.039761,0.0004,1.323
9642.00,7.594353,24.94768,0.000036,24.039903,0.0005,1.322
9644.00,7.601703,24.94844,0.000038,24.039450,0.0005,1.322
9646.00,7.608956,24.94886,0.000037,24.039590,0.0005,1.322
9648.00,7.616209,24.94812,0.000038,24.040252,0.0005,1.322
9650.00,7.623891,24.94744,0.000038,24.039788,0.0005,1.321
9652.00,7.628482,24.94818,0.000038,24.040297,0.0005,1.322
9654.00,7.630515,24.94811,0.000039,24.039643,0.0005,1.322
9656.00,7.632009,24.94785,0.000039,24.040150,0.0005,1.322
9658.00,7.632628,24.94772,0.000038,24.040321,0.0005,1.321
9660.00,7.632118,24.94788,0.000039,24.040715,0.0005,1.321
9662.00,7.631300,24.94791,0.000038,24.040597,0.0005,1.322
9664.00,7.629920,24.94804,0.000038,24.040003,0.0005,1.322
9666.00,7.628136,24.94786,0.000039,24.040228,0.0005,1.321
9668.00,7.626776,24.94770,0.000037,24.040481,0.0005,1.322
9670.00,7.625577,24.94692,0.000037,24.040579,0.0005,1.321
9672.00,7.623544,24.94690,0.000037,24.040230,0.0005,1.321
9674.00,7.622891,24.94662,0.000039,24.040052,0.0005,1.321
9676.00,7.623342,24.94669,0.000038,24.039812,0.0005,1.321
9678.00,7.623282,24.94746,0.000039,24.040055,0.0005,1.322
9680.00,7.623833,24.94828,0.000039,24.039714,0.0005,1.322
9682.00,7.624540,24.94773,0.000037,24.040214,0.0004,1.321
9684.00,7.624889,24.94823,0.000038,24.040074,0.0005,1.321
9686.00,7.626343,24.94855,0.000039,24.040425,0.0005,1.321
9688.00,7.629902,24.94815,0.000037,24.039926,0.0005,1.321
9690.00,7.631636,24.94858,0.000037,24.040410,0.0005,1.322
9692.00,7.633022,24.94762,0.000037,24.039390,0.0005,1.321
9694.00,7.635191,24.94863,0.000038,24.039990,0.0005,1.321
9696.00,7.637341,24.94815,0.000038,24.040841,0.0005,1.321
9698.00,7.640457,24.94817,0.000039,24.040410,0.0005,1.321
9700.00,7.643493,24.94886,0.000038,24.039906,0.0005,1.321
9702.00,7.644762,24.94849,0.000038,24.040317,0.0005,1.321
9704.00,7.645928,24.94803,0.000038,24.040052,0.0005,1.321
9706.00,7.647336,24.94882,0.000039,24.040077,0.0005,1.321
9708.00,7.648616,24.94815,0.000038,24.040163,0.0005,1.321
9710.00,7.650231,24.94782,0.000038,24.040381,0.0005,1.321
9712.00,7.650893,24.94672,0.000038,24.039695,0.0005,1.321
9714.00,7.650550,24.94676,0.000037,24.040901,0.0005,1.321
9716.00,7.650612,24.94691,0.000036,24.040128,0.0005,1.321
9718.00,7.651553,24.94693,0.000037,24.040072,0.0005,1.321
9720.00,7.652272,24.94681,0.000037,24.039828,0.0004,1.322
9722.00,7.652378,24.94711,0.000038,24.039823,0.0005,1.321
9724.00,7.652666,24.94826,0.000038,24.039937,0.0005,1.321
9726.00,7.653223,24.94772,0.000038,24.040239,0.0005,1.321
9728.00,7.652709,24.94791,0.000038,24.040223,0.0004,1.321
9730.00,7.651963,24.94744,0.000037,24.040054,0.0005,1.321
9732.00,7.651778,24.94781,0.000038,24.040475,0.0004,1.320
9734.00,7.650875,24.94867,0.000038,24.040512,0.0005,1.321
9736.00,7.649886,24.94910,0.000039,24.039597,0.0005,1.321
9738.00,7.649241,24.94840,0.000038,24.040319,0.0005,1.321
9740.00,7.649910,24.94870,0.000039,24.039804,0.0004,1.321
9742.00,7.648581,24.94811,0.000038,24.040079,0.0005,1.321
9744.00,7.648115,24.94914,0.000038,24.041017,0.0005,1.322
9746.00,7.648279,24.94907,0.000037,24.039790,0.0005,1.321
9748.00,7.647821,24.94874,0.000037,24.040395,0.0005,1.320
9750.00,7.647587,24.94852,0.000038,24.039843,0.0005,1.320
9752.00,7.646952,24.94981,0.000038,24.039248,0.0005,1.320
9754.00,7.646299,24.95035,0.000038,24.039712,0.0005,1.321
9756.00,7.645611,24.95060,0.000038,24.040785,0.0005,1.321
9758.00,7.645302,24.94912,0.000036,24.040026,0.0005,1.321
9760.00,7.645208,24.94849,0.000037,24.040417,0.0005,1.321
9762.00,7.645027,24.94943,0.000037,24.039912,0.0005,1.322
9764.00,7.644524,24.94924,0.000036,24.039439,0.0005,1.321
9766.00,7.645011,24.94945,0.000039,24.039637,0.0005,1.320
9768.00,7.645742,24.94920,0.000038,24.040001,0.0005,1.321
9770.00,7.646103,24.94924,0.000039,24.040010,0.0005,1.321
9772.00,7.646765,24.94912,0.000038,24.039894,0.0005,1.321
9774.00,7.646239,24.94923,0.000037,24.040568,0.0005,1.321
9776.00,7.646000,24.95014,0.000038,24.039826,0.0005,1.321
9778.00,7.645571,24.94967,0.000037,24.039641,0.0005,1.321
9780.00,7.646083,24.94931,0.000037,24.039552,0.0005,1.321
9782.00,7.647362,24.94966,0.000036,24.039790,0.0005,1.321
9784.00,7.646029,24.94989,0.000037,24.040650,0.0005,1.321
9786.00,7.645485,24.94912,0.000038,24.040599,0.0005,1.321
9788.00,7.646243,24.94972,0.000038,24.039975,0.0005,1.320
9790.00,7.647298,24.94996,0.000039,24.039441,0.0005,1.320
9792.00,7.646996,24.94934,0.000039,24.039794,0.0005,1.321
9794.00,7.646547,24.95118,0.000038,24.040092,0.0005,1.321
9796.00,7.646577,24.95052,0.000038,24.039810,0.0005,1.321
9798.00,7.646459,24.94975,0.000037,24.040368,0.0004,1.321
9800.00,7.647415,24.95123,0.000037,24.040283,0.0005,1.320
9802.00,7.646171,24.95061,0.000039,24.040774,0.0005,1.321
9804.00,7.645429,24.94919,0.000038,24.039808,0.0005,1.321
9806.00,7.645226,24.94953,0.000038,24.039377,0.0005,1.320
9808.00,7.646686,24.95027,0.000039,24.039317,0.0005,1.320
9810.00,7.647833,24.94924,0.000038,24.039934,0.0005,1.321
9812.00,7.648096,24.94813,0.000038,24.039952,0.0005,1.320
9814.00,7.647123,24.94902,0.000038,24.040194,0.0005,1.321
9816.00,7.646680,24.94812,0.000039,24.040235,0.0005,1.321
9818.00,7.646712,24.94818,0.000037,24.040499,0.0005,1.320
9820.00,7.647657,24.94818,0.000037,24.040037,0.0005,1.320
9822.00,7.648251,24.94860,0.000037,24.040615,0.0005,1.320
9824.00,7.648196,24.94784,0.000038,24.039966,0.0005,1.320
9826.00,7.647622,24.94848,0.000037,24.040514,0.0005,1.321
9828.00,7.647055,24.94888,0.000038,24.040646,0.0005,1.321
9830.00,7.646802,24.94829,0.000039,24.040234,0.0005,1.320
9832.00,7.647206,24.94889,0.000038,24.040205,0.0005,1.320
9834.00,7.646553,24.94980,0.000037,24.039975,0.0005,1.321
9836.00,7.646771,24.94899,0.000037,24.040726,0.0005,1.320
9838.00,7.646289,24.94845,0.000037,24.039446,0.0005,1.321
9840.00,7.645584,24.94883,0.000037,24.039423,0.0005,1.320
9842.00,7.645621,24.94887,0.000039,24.040372,0.0005,1.320
9844.00,7.645614,24.94857,0.000039,24.040310,0.0005,1.320
9846.00,7.645326,24.94809,0.000037,24.040730,0.0005,1.321
9848.00,7.645292,24.94681,0.000036,24.040090,0.0005,1.320
9850.00,7.644729,24.94800,0.000037,24.040246,0.0005,1.320
9852.00,7.644624,24.94852,0.000039,24.040510,0.0005,1.320
9854.00,7.644888,24.94819,0.000038,24.039923,0.0005,1.320
9856.00,7.645372,24.94856,0.000037,24.039623,0.0005,1.321
9858.00,7.644589,24.94830,0.000038,24.041303,0.0005,1.320
9860.00,7.643800,24.94739,0.000038,24.040743,0.0005,1.320
9862.00,7.643423,24.94801,0.000038,24.040077,0.0005,1.320
9864.00,7.643691,24.94839,0.000038,24.039784,0.0005,1.320
9866.00,7.643782,24.94861,0.000038,24.040044,0.0005,1.321
9868.00,7.643927,24.94840,0.000037,24.040092,0.0005,1.320
9870.00,7.644169,24.94773,0.000038,24.039999,0.0005,1.320
9872.00,7.643601,24.94882,0.000037,24.040190,0.0005,1.321
9874.00,7.643758,24.94988,0.000037,24.039734,0.0005,1.321
9876.00,7.643297,24.94911,0.000037,24.039564,0.0005,1.321
9878.00,7.643555,24.94911,0.000038,24.039774,0.0005,1.320
9880.00,7.644060,24.95009,0.000037,24.040430,0.0005,1.320
9882.00,7.644906,24.94989,0.000037,24.040274,0.0005,1.321
9884.00,7.644431,24.95044,0.000038,24.040095,0.0005,1.321
9886.00,7.644572,24.95088,0.000040,24.040997,0.0005,1.320
9888.00,7.644910,24.95098,0.000038,24.041079,0.0005,1.320
9890.00,7.645223,24.95096,0.000038,24.040215,0.0005,1.321
9892.00,7.644927,24.95068,0.000038,24.040374,0.0005,1.321
9894.00,7.643917,24.95022,0.000038,24.040008,0.0005,1.321
9896.00,7.644600,24.95002,0.000039,24.040110,0.0005,1.321
9898.00,7.644452,24.95022,0.000037,24.039990,0.0005,1.321
9900.00,7.644392,24.95014,0.000038,24.040817,0.0005,1.320
9902.00,7.644713,24.95051,0.000039,24.040217,0.0005,1.321
9904.00,7.645313,24.95097,0.000038,24.040115,0.0005,1.321
9906.00,7.644831,24.95066,0.000037,24.040052,0.0005,1.320
9908.00,7.643139,24.94922,0.000038,24.040050,0.0005,1.320
9910.00,7.642867,24.94967,0.000037,24.039823,0.0005,1.321
9912.00,7.644039,24.94940,0.000038,24.040370,0.0005,1.321
9914.00,7.645039,24.94925,0.000038,24.040515,0.0005,1.321
9916.00,7.644683,24.94979,0.000039,24.040008,0.0005,1.321
9918.00,7.643959,24.95015,0.000039,24.040084,0.0005,1.321
9920.00,7.643553,24.94953,0.000037,24.040172,0.0005,1.321
9922.00,7.643004,24.95016,0.000038,24.039423,0.0005,1.321
9924.00,7.643239,24.94998,0.000037,24.040745,0.0005,1.321
9926.00,7.644118,24.94989,0.000038,24.040494,0.0005,1.321
9928.00,7.644010,24.94896,0.000037,24.040681,0.0005,1.321
9930.00,7.643841,24.94890,0.000038,24.039872,0.0005,1.320
9932.00,7.643394,24.94792,0.000039,24.040499,0.0005,1.320
9934.00,7.644241,24.94718,0.000038,24.039988,0.0005,1.321
9936.00,7.644412,24.94652,0.000038,24.040503,0.0005,1.320
9938.00,7.643042,24.94655,0.000038,24.039304,0.0005,1.320
9940.00,7.643152,24.94764,0.000038,24.039888,0.0005,1.321
9942.00,7.642979,24.94644,0.000039,24.040541,0.0005,1.321
9944.00,7.643353,24.94716,0.000039,24.040854,0.0005,1.321
9946.00,7.644109,24.94795,0.000039,24.040775,0.0005,1.320
9948.00,7.643568,24.94754,0.000040,24.040159,0.0005,1.321
9950.00,7.644982,24.94790,0.000038,24.039750,0.0005,1.321
9952.00,7.644710,24.94776,0.000039,24.040032,0.0005,1.321
9954.00,7.644065,24.94857,0.000039,24.041123,0.0005,1.321
9956.00,7.643912,24.94835,0.000039,24.041023,0.0005,1.320
9958.00,7.642958,24.94831,0.000038,24.040759,0.0005,1.320
9960.00,7.643194,24.94844,0.000038,24.039775,0.0005,1.320
9962.00,7.642756,24.94923,0.000038,24.040219,0.0005,1.320
9964.00,7.642596,24.94941,0.000038,24.039944,0.0005,1.320
9966.00,7.642753,24.94910,0.000038,24.040097,0.0005,1.321
9968.00,7.642696,24.94914,0.000038,24.040779,0.0005,1.321
9970.00,7.642566,24.94912,0.000039,24.040501,0.0005,1.321
9972.00,7.642844,24.94901,0.000039,24.040832,0.0005,1.320
9974.00,7.643127,24.94926,0.000038,24.040761,0.0005,1.320
9976.00,7.643921,24.94888,0.000039,24.039199,0.0005,1.321
9978.00,7.644368,24.94933,0.000039,24.040277,0.0005,1.321
9980.00,7.643619,24.95001,0.000038,24.039634,0.0005,1.321
9982.00,7.643826,24.94849,0.000038,24.040472,0.0005,1.320
9984.00,7.643688,24.94772,0.000037,24.039970,0.0005,1.321
9986.00,7.642951,24.94767,0.000037,24.040395,0.0005,1.321
9988.00,7.643549,24.94741,0.000037,24.039934,0.0005,1.320
9990.00,7.643107,24.94796,0.000037,24.040123,0.0005,1.320
9992.00,7.642833,24.94771,0.000037,24.040510,0.0005,1.321
9994.00,7.643850,24.94844,0.000035,24.040288,0.0005,1.321
9996.00,7.643723,24.94835,0.000038,24.040094,0.0005,1.321
9998.00,7.643130,24.94743,0.000038,24.039301,0.0005,1.321
10000.00,7.643424,24.94759,0.000037,24.040548,0.0005,1.321
10002.00,7.642778,24.94738,0.000037,24.039899,0.0005,1.321
10004.00,7.642502,24.94800,0.000037,24.039783,0.0005,1.320
10006.00,7.642370,24.94889,0.000037,24.040625,0.0005,1.321
10008.00,7.642502,24.94831,0.000039,24.040266,0.0005,1.320
10010.00,7.642477,24.94844,0.000039,24.040803,0.0005,1.321
10012.00,7.642674,24.94903,0.000038,24.040195,0.0005,1.321
10014.00,7.642734,24.94968,0.000038,24.040523,0.0005,1.320
10016.00,7.643098,24.94856,0.000038,24.040114,0.0005,1.320
10018.00,7.642317,24.94808,0.000037,24.040126,0.0005,1.321
10020.00,7.641494,24.94870,0.000038,24.040408,0.0005,1.320
10022.00,7.642100,24.94753,0.000038,24.039806,0.0005,1.321
10024.00,7.642626,24.94827,0.000039,24.039830,0.0005,1.320
10026.00,7.642148,24.94792,0.000038,24.039924,0.0005,1.321
10028.00,7.642511,24.94878,0.000038,24.039939,0.0005,1.321
10030.00,7.642862,24.94903,0.000038,24.040195,0.0005,1.321
10032.00,7.643171,24.94983,0.000039,24.041001,0.0005,1.321
10034.00,7.644122,24.94944,0.000039,24.040726,0.0005,1.321
10036.00,7.644329,24.94856,0.000039,24.040837,0.0005,1.321
10038.00,7.644485,24.94909,0.000038,24.039834,0.0005,1.321
10040.00,7.643891,24.94936,0.000038,24.040245,0.0005,1.320
10042.00,7.644167,24.94867,0.000038,24.040641,0.0006,1.321
10044.00,7.643736,24.94838,0.000038,24.040039,0.0005,1.321
10046.00,7.643856,24.94759,0.000039,24.040272,0.0005,1.321
10048.00,7.643934,24.94725,0.000038,24.040163,0.0005,1.320
10050.00,7.643396,24.94771,0.000038,24.040541,0.0005,1.321
10052.00,7.643088,24.94788,0.000037,24.040394,0.0005,1.321
10054.00,7.642504,24.94884,0.000038,24.040568,0.0006,1.321
10056.00,7.642681,24.94839,0.000037,24.040125,0.0005,1.321
10058.00,7.643168,24.94822,0.000037,24.039841,0.0005,1.321
10060.00,7.643044,24.94861,0.000038,24.040246,0.0005,1.321
10062.00,7.642794,24.94794,0.000038,24.041090,0.0005,1.321
10064.00,7.643317,24.94896,0.000038,24.040743,0.0005,1.321
10066.00,7.643303,24.94852,0.000039,24.040486,0.0005,1.321
10068.00,7.642897,24.94913,0.000037,24.040319,0.0005,1.321
10070.00,7.643018,24.94812,0.000038,24.040508,0.0005,1.321
10072.00,7.642761,24.94820,0.000038,24.040830,0.0005,1.321
10074.00,7.643766,24.94815,0.000038,24.039763,0.0005,1.321
10076.00,7.643716,24.94793,0.000038,24.040710,0.0005,1.321
10078.00,7.644074,24.94775,0.000038,24.040190,0.0005,1.320
10080.00,7.644108,24.94826,0.000038,24.040461,0.0005,1.321
10082.00,7.643858,24.94860,0.000039,24.041172,0.0005,1.321
10084.00,7.643762,24.94905,0.000038,24.040559,0.0005,1.321
10086.00,7.643406,24.94755,0.000037,24.041326,0.0005,1.321
10088.00,7.643727,24.94738,0.000038,24.040815,0.0005,1.321
10090.00,7.643522,24.94742,0.000039,24.040710,0.0005,1.321
10092.00,7.643420,24.94733,0.000038,24.040054,0.0005,1.321
10094.00,7.643682,24.94792,0.000038,24.039804,0.0005,1.322
10096.00,7.642948,24.94799,0.000039,24.040308,0.0005,1.321
10098.00,7.642462,24.94636,0.000038,24.040686,0.0005,1.321
10100.00,7.643106,24.94663,0.000038,24.041030,0.0005,1.321
10102.00,7.642811,24.94632,0.000038,24.040154,0.0005,1.321
10104.00,7.642635,24.94707,0.000038,24.040381,0.0005,1.321
10106.00,7.642661,24.94801,0.000038,24.039692,0.0005,1.321
10108.00,7.642565,24.94788,0.000038,24.039861,0.0005,1.321
10110.00,7.642177,24.94754,0.000038,24.040014,0.0005,1.321
10112.00,7.642268,24.94681,0.000039,24.040459,0.0005,1.321
10114.00,7.642372,24.94769,0.000037,24.039841,0.0005,1.321
10116.00,7.642983,24.94756,0.000038,24.040130,0.0005,1.321
10118.00,7.643545,24.94744,0.000039,24.040412,0.0005,1.321
10120.00,7.642636,24.94768,0.000038,24.040277,0.0005,1.321
10122.00,7.642675,24.94708,0.000037,24.039326,0.0004,1.321
10124.00,7.642374,24.94691,0.000039,24.040232,0.0005,1.321
10126.00,7.643526,24.94790,0.000038,24.040223,0.0005,1.321
10128.00,7.643600,24.94774,0.000038,24.040488,0.0005,1.321
10130.00,7.643477,24.94743,0.000039,24.040179,0.0005,1.321
10132.00,7.643055,24.94786,0.000039,24.040050,0.0005,1.321
10134.00,7.643207,24.94715,0.000039,24.040223,0.0005,1.321
10136.00,7.643619,24.94736,0.000037,24.040057,0.0005,1.321
10138.00,7.643787,24.94699,0.000037,24.040948,0.0005,1.321
10140.00,7.643884,24.94725,0.000038,24.040434,0.0005,1.321
10142.00,7.644324,24.94778,0.000038,24.040652,0.0005,1.321
10144.00,7.643846,24.94689,0.000039,24.041212,0.0005,1.321
10146.00,7.643984,24.94728,0.000037,24.040465,0.0005,1.321
10148.00,7.643519,24.94699,0.000038,24.041005,0.0005,1.321
10150.00,7.643954,24.94777,0.000038,24.040454,0.0005,1.321
10152.00,7.643799,24.94784,0.000039,24.039874,0.0006,1.321
10154.00,7.643544,24.94851,0.000038,24.040106,0.0005,1.321
10156.00,7.642818,24.94852,0.000037,24.040032,0.0005,1.321
10158.00,7.642746,24.94898,0.000037,24.039921,0.0005,1.322
10160.00,7.643073,24.94872,0.000038,24.041105,0.0005,1.321
10162.00,7.642742,24.94877,0.000038,24.039874,0.0005,1.321
10164.00,7.643179,24.94885,0.000037,24.039814,0.0005,1.321
10166.00,7.643085,24.94862,0.000037,24.039750,0.0005,1.321
10168.00,7.643282,24.94908,0.000037,24.039812,0.0005,1.320
10170.00,7.642744,24.94851,0.000038,24.040479,0.0005,1.321
10172.00,7.642569,24.94767,0.000039,24.040643,0.0005,1.320
10174.00,7.642950,24.94799,0.000039,24.039521,0.0005,1.321
10176.00,7.642900,24.94732,0.000038,24.039726,0.0005,1.321
10178.00,7.642695,24.94669,0.000038,24.040819,0.0005,1.322
10180.00,7.642865,24.94774,0.000037,24.040254,0.0005,1.321
10182.00,7.642644,24.94766,0.000039,24.040119,0.0005,1.321
10184.00,7.642656,24.94690,0.000038,24.040430,0.0005,1.321
10186.00,7.642426,24.94700,0.000039,24.040177,0.0005,1.321
10188.00,7.643932,24.94763,0.000038,24.040674,0.0005,1.321
10190.00,7.644283,24.94797,0.000038,24.040217,0.0005,1.321
10192.00,7.643390,24.94908,0.000037,24.039724,0.0005,1.321
10194.00,7.643126,24.94913,0.000038,24.040235,0.0005,1.321
10196.00,7.642341,24.94812,0.000038,24.039995,0.0005,1.322
10198.00,7.642240,24.94815,0.000038,24.039977,0.0005,1.321
10200.00,7.641988,24.94812,0.000036,24.039779,0.0005,1.321
10202.00,7.642360,24.94859,0.000038,24.039608,0.0005,1.321
10204.00,7.643055,24.94902,0.000038,24.040259,0.0005,1.322
@17,12.0000,24.0
10206.00,7.643164,24.94847,0.000038,24.040252,0.0005,1.322
10208.00,7.640314,24.94821,0.000038,24.040386,0.0005,1.321
10210.00,7.632410,24.94822,0.000039,24.040805,0.0005,1.321
10212.00,7.619352,24.94832,0.000038,24.040281,0.0005,1.321
10214.00,7.598675,24.94913,0.000039,24.040375,0.0005,1.320
10216.00,7.579265,24.94881,0.000040,24.040470,0.0005,1.321
10218.00,7.567724,24.94889,0.000039,24.039930,0.0005,1.322
10220.00,7.559612,24.94871,0.000038,24.040948,0.0005,1.322
10222.00,7.552058,24.94933,0.000038,24.040832,0.0005,1.323
10224.00,7.544162,24.94959,0.000036,24.041066,0.0005,1.322
10226.00,7.537072,24.94911,0.000036,24.039872,0.0005,1.323
10228.00,7.531384,24.94925,0.000035,24.040006,0.0005,1.323
10230.00,7.527704,24.94914,0.000036,24.040128,0.0005,1.323
10232.00,7.528830,24.94943,0.000037,24.040730,0.0005,1.323
10234.00,7.535751,24.94986,0.000037,24.040803,0.0005,1.323
10236.00,7.553875,24.94941,0.000036,24.040292,0.0006,1.323
10238.00,7.577116,24.94960,0.000037,24.040108,0.0005,1.323
10240.00,7.593751,24.94875,0.000038,24.040346,0.0005,1.323
10242.00,7.603431,24.94924,0.000037,24.040630,0.0005,1.323
10244.00,7.610500,24.94981,0.000038,24.039935,0.0005,1.322
10246.00,7.617600,24.95040,0.000039,24.040486,0.0005,1.322
10248.00,7.623183,24.94973,0.000040,24.040554,0.0006,1.323
10250.00,7.627032,24.94961,0.000039,24.040599,0.0005,1.322
10252.00,7.630405,24.94935,0.000040,24.040441,0.0005,1.322
10254.00,7.631466,24.94923,0.000040,24.040159,0.0005,1.322
10256.00,7.630432,24.94876,0.000041,24.040630,0.0006,1.322
10258.00,7.629064,24.94881,0.000040,24.040746,0.0005,1.322
10260.00,7.626984,24.94872,0.000038,24.040343,0.0005,1.322
10262.00,7.625159,24.94901,0.000038,24.040014,0.0005,1.322
10264.00,7.623715,24.94949,0.000038,24.040954,0.0005,1.322
10266.00,7.621392,24.94895,0.000040,24.040783,0.0005,1.321
10268.00,7.619592,24.94847,0.000040,24.040439,0.0005,1.321
10270.00,7.618147,24.94873,0.000039,24.041034,0.0005,1.322
10272.00,7.616500,24.94959,0.000038,24.040163,0.0005,1.322
10274.00,7.616659,24.95013,0.000039,24.040772,0.0005,1.322
10276.00,7.616300,24.94969,0.000038,24.040865,0.0005,1.322
10278.00,7.615702,24.94998,0.000038,24.040446,0.0005,1.322
10280.00,7.616269,24.95072,0.000039,24.040746,0.0005,1.323
10282.00,7.617329,24.95177,0.000038,24.040823,0.0005,1.323
10284.00,7.619181,24.95215,0.000038,24.041068,0.0005,1.322
10286.00,7.621365,24.95230,0.000038,24.040795,0.0005,1.322
10288.00,7.623973,24.95141,0.000039,24.040241,0.0005,1.323
10290.00,7.625945,24.95194,0.000038,24.040670,0.0005,1.323
10292.00,7.628236,24.95128,0.000039,24.040272,0.0005,1.322
10294.00,7.630406,24.95070,0.000038,24.040072,0.0005,1.322
10296.00,7.632514,24.95071,0.000038,24.040201,0.0005,1.322
10298.00,7.634990,24.95080,0.000039,24.041001,0.0005,1.322
10300.00,7.638312,24.95112,0.000038,24.040972,0.0005,1.322
10302.00,7.641339,24.95074,0.000039,24.040290,0.0005,1.321
10304.00,7.643789,24.95081,0.000039,24.040474,0.0005,1.322
10306.00,7.645974,24.95099,0.000039,24.040297,0.0005,1.322
10308.00,7.647929,24.95009,0.000039,24.040699,0.0005,1.322
10310.00,7.649735,24.94959,0.000039,24.040934,0.0005,1.323
10312.00,7.651917,24.95033,0.000040,24.040286,0.0005,1.322
10314.00,7.653588,24.94885,0.000039,24.040001,0.0005,1.322
10316.00,7.654832,24.94887,0.000038,24.040654,0.0005,1.322
10318.00,7.655595,24.94928,0.000037,24.040141,0.0005,1.322
10320.00,7.656112,24.95022,0.000038,24.039921,0.0005,1.322
10322.00,7.655328,24.94997,0.000040,24.039892,0.0005,1.322
10324.00,7.655948,24.94999,0.000038,24.041145,0.0005,1.323
10326.00,7.656343,24.95039,0.000038,24.040588,0.0005,1.323
10328.00,7.655426,24.94967,0.000037,24.039543,0.0005,1.322
10330.00,7.654970,24.95045,0.000037,24.040532,0.0005,1.322
10332.00,7.655824,24.94954,0.000038,24.040250,0.0006,1.322
10334.00,7.655736,24.94946,0.000037,24.040141,0.0005,1.322
10336.00,7.654430,24.94998,0.000039,24.040034,0.0005,1.323
10338.00,7.653628,24.94967,0.000039,24.041132,0.0005,1.322
10340.00,7.651937,24.95051,0.000038,24.039924,0.0005,1.322
10342.00,7.651717,24.95113,0.000039,24.039890,0.0005,1.323
10344.00,7.651235,24.95094,0.000039,24.040066,0.0005,1.323
10346.00,7.651422,24.95081,0.000039,24.040834,0.0005,1.322
10348.00,7.650893,24.95013,0.000037,24.041155,0.0005,1.323
10350.00,7.650920,24.95077,0.000037,24.041097,0.0005,1.324
10352.00,7.650156,24.95133,0.000038,24.041025,0.0005,1.323
10354.00,7.648491,24.95121,0.000039,24.040646,0.0005,1.323
10356.00,7.648525,24.95137,0.000039,24.040703,0.0005,1.322
10358.00,7.647823,24.95153,0.000039,24.040745,0.0005,1.322
10360.00,7.647407,24.95147,0.000038,24.039708,0.0005,1.323
10362.00,7.647288,24.95023,0.000037,24.040201,0.0005,1.323
10364.00,7.647813,24.95086,0.000039,24.040355,0.0005,1.322
10366.00,7.647208,24.95128,0.000038,24.040548,0.0005,1.323
10368.00,7.646224,24.95070,0.000037,24.040777,0.0005,1.323
10370.00,7.645762,24.95023,0.000037,24.039884,0.0005,1.322
10372.00,7.646810,24.95052,0.000039,24.040470,0.0005,1.322
10374.00,7.646312,24.95032,0.000039,24.040188,0.0005,1.322
10376.00,7.645575,24.95017,0.000038,24.040685,0.0005,1.323
10378.00,7.646291,24.94928,0.000038,24.040203,0.0005,1.323
10380.00,7.645990,24.94904,0.000038,24.040024,0.0005,1.323
10382.00,7.645721,24.94911,0.000037,24.040026,0.0005,1.323
10384.00,7.644715,24.94895,0.000039,24.039859,0.0005,1.323
10386.00,7.643974,24.94989,0.000040,24.039728,0.0005,1.323
10388.00,7.644325,24.94987,0.000039,24.041181,0.0005,1.322
10390.00,7.644085,24.95075,0.000039,24.040592,0.0005,1.322
10392.00,7.643231,24.95109,0.000039,24.040228,0.0005,1.323
10394.00,7.642983,24.95083,0.000038,24.040608,0.0005,1.323
10396.00,7.644060,24.94981,0.000038,24.040697,0.0005,1.323
10398.00,7.643939,24.94920,0.000037,24.040112,0.0005,1.323
10400.00,7.644255,24.94943,0.000037,24.040746,0.0005,1.323
10402.00,7.644364,24.95010,0.000039,24.040194,0.0005,1.323
10404.00,7.644330,24.95011,0.000039,24.040806,0.0005,1.323
10406.00,7.645175,24.94974,0.000039,24.040217,0.0005,1.323
10408.00,7.645561,24.94932,0.000038,24.040261,0.0005,1.323
10410.00,7.645585,24.94980,0.000038,24.039846,0.0005,1.323
10412.00,7.645284,24.95036,0.000039,24.041146,0.0005,1.323
10414.00,7.644520,24.95038,0.000039,24.040677,0.0005,1.323
10416.00,7.644745,24.95043,0.000037,24.040354,0.0005,1.323
10418.00,7.645633,24.95115,0.000038,24.040354,0.0005,1.323
10420.00,7.646011,24.95033,0.000038,24.041079,0.0006,1.323
10422.00,7.645955,24.95004,0.000038,24.040588,0.0005,1.323
10424.00,7.645839,24.95111,0.000039,24.040868,0.0005,1.322
10426.00,7.646117,24.95135,0.000039,24.040548,0.0005,1.323
10428.00,7.645784,24.95219,0.000039,24.040386,0.0006,1.323
10430.00,7.644854,24.95280,0.000038,24.040575,0.0005,1.323
10432.00,7.644554,24.95175,0.000038,24.039994,0.0005,1.323
10434.00,7.644280,24.95232,0.000038,24.040701,0.0006,1.323
10436.00,7.644785,24.95129,0.000038,24.040766,0.0006,1.323
10438.00,7.643868,24.95066,0.000038,24.040006,0.0005,1.323
10440.00,7.644565,24.95072,0.000038,24.040370,0.0005,1.324
10442.00,7.644463,24.95062,0.000038,24.040381,0.0005,1.323
10444.00,7.644289,24.95034,0.000039,24.041059,0.0005,1.323
10446.00,7.644064,24.95017,0.000039,24.040015,0.0005,1.323
10448.00,7.644222,24.95096,0.000039,24.039974,0.0005,1.323
10450.00,7.644334,24.95095,0.000038,24.040350,0.0005,1.323
10452.00,7.644145,24.95093,0.000038,24.040872,0.0005,1.323
10454.00,7.642992,24.95064,0.000038,24.040257,0.0005,1.323
10456.00,7.643148,24.95123,0.000038,24.040794,0.0005,1.323
10458.00,7.644115,24.95103,0.000039,24.040381,0.0005,1.323
10460.00,7.644748,24.95064,0.000039,24.039677,0.0005,1.323
10462.00,7.643715,24.95059,0.000038,24.040406,0.0005,1.323
10464.00,7.643160,24.95037,0.000039,24.040443,0.0005,1.323
10466.00,7.643676,24.95034,0.000038,24.040274,0.0005,1.323
10468.00,7.643869,24.95004,0.000039,24.040759,0.0005,1.324
10470.00,7.643765,24.94926,0.000038,24.040030,0.0005,1.323
10472.00,7.643417,24.94914,0.000038,24.041239,0.0005,1.323
10474.00,7.643914,24.94887,0.000038,24.040797,0.0005,1.323
10476.00,7.643378,24.94961,0.000038,24.040366,0.0005,1.323
10478.00,7.643176,24.95007,0.000039,24.040090,0.0005,1.323
10480.00,7.643511,24.95073,0.000038,24.040097,0.0005,1.324
10482.00,7.643222,24.95000,0.000038,24.040461,0.0005,1.323
10484.00,7.642884,24.94941,0.000038,24.041359,0.0005,1.323
10486.00,7.642866,24.94968,0.000040,24.040270,0.0006,1.323
10488.00,7.643733,24.94953,0.000040,24.040254,0.0005,1.323
10490.00,7.643595,24.94955,0.000039,24.040359,0.0005,1.323
10492.00,7.643622,24.94981,0.000038,24.039863,0.0005,1.323
10494.00,7.643088,24.94926,0.000039,24.040245,0.0005,1.323
10496.00,7.642954,24.94887,0.000039,24.040688,0.0005,1.324
10498.00,7.642409,24.94865,0.000038,24.040646,0.0005,1.323
10500.00,7.642970,24.94987,0.000039,24.040479,0.0005,1.323
10502.00,7.643313,24.94973,0.000039,24.040377,0.0005,1.323
10504.00,7.642864,24.94927,0.000039,24.041028,0.0006,1.323
10506.00,7.642606,24.94962,0.000039,24.040274,0.0006,1.323
10508.00,7.642929,24.94952,0.000039,24.040594,0.0006,1.323
10510.00,7.643476,24.95011,0.000040,24.041081,0.0005,1.324
10512.00,7.644457,24.95080,0.000038,24.040661,0.0005,1.323
10514.00,7.643931,24.95110,0.000038,24.040159,0.0005,1.323
10516.00,7.644348,24.95086,0.000038,24.040475,0.0005,1.323
10518.00,7.643760,24.95134,0.000038,24.040921,0.0005,1.323
10520.00,7.644316,24.95056,0.000039,24.040545,0.0005,1.323
10522.00,7.644075,24.95032,0.000039,24.040999,0.0005,1.323
10524.00,7.643524,24.95083,0.000040,24.040903,0.0005,1.323
10526.00,7.643686,24.95069,0.000040,24.040843,0.0005,1.323
10528.00,7.642671,24.94939,0.000040,24.040672,0.0005,1.323
10530.00,7.642070,24.94926,0.000038,24.040285,0.0005,1.323
10532.00,7.641274,24.94970,0.000039,24.040275,0.0005,1.324
10534.00,7.641778,24.95032,0.000037,24.039692,0.0005,1.323
10536.00,7.641683,24.95017,0.000038,24.040899,0.0005,1.323
10538.00,7.642406,24.95014,0.000039,24.041346,0.0005,1.323
10540.00,7.642356,24.94938,0.000039,24.040517,0.0005,1.323
10542.00,7.641709,24.95088,0.000037,24.040717,0.0005,1.324
10544.00,7.641672,24.95117,0.000038,24.040585,0.0005,1.323
10546.00,7.641182,24.95078,0.000038,24.040103,0.0006,1.323
10548.00,7.641480,24.94963,0.000038,24.040145,0.0005,1.323
10550.00,7.641539,24.95042,0.000040,24.040355,0.0006,1.323
10552.00,7.641285,24.94953,0.000039,24.040281,0.0005,1.324
10554.00,7.641803,24.94818,0.000038,24.040599,0.0005,1.324
10556.00,7.641776,24.94938,0.000039,24.040428,0.0005,1.324
10558.00,7.641667,24.94909,0.000039,24.040763,0.0005,1.323
10560.00,7.641575,24.94866,0.000039,24.040768,0.0005,1.324
10562.00,7.641445,24.94943,0.000040,24.039792,0.0005,1.323
10564.00,7.641784,24.94911,0.000040,24.040908,0.0005,1.324
10566.00,7.642472,24.95055,0.000038,24.040432,0.0005,1.324
10568.00,7.643192,24.95072,0.000039,24.040359,0.0005,1.324
10570.00,7.643443,24.94979,0.000039,24.040628,0.0005,1.324
10572.00,7.643539,24.94949,0.000038,24.040870,0.0005,1.323
10574.00,7.643030,24.95072,0.000038,24.039950,0.0005,1.323
10576.00,7.643060,24.95058,0.000039,24.041323,0.0005,1.324
10578.00,7.643057,24.95031,0.000039,24.040703,0.0005,1.323
10580.00,7.643337,24.95005,0.000039,24.040057,0.0006,1.323
10582.00,7.643494,24.94982,0.000040,24.040923,0.0006,1.324
10584.00,7.642849,24.94963,0.000039,24.040465,0.0005,1.324
10586.00,7.643042,24.94881,0.000039,24.040246,0.0005,1.324
10588.00,7.643051,24.94900,0.000038,24.040312,0.0005,1.324
10590.00,7.643055,24.94911,0.000039,24.040657,0.0006,1.324
10592.00,7.643109,24.94962,0.000039,24.040745,0.0005,1.323
10594.00,7.642749,24.94848,0.000038,24.040906,0.0005,1.324
10596.00,7.643256,24.94918,0.000039,24.040655,0.0005,1.323
10598.00,7.642859,24.95044,0.000039,24.040595,0.0005,1.323
10600.00,7.642961,24.94938,0.000040,24.040779,0.0005,1.323
10602.00,7.642233,24.94920,0.000040,24.040952,0.0005,1.323
10604.00,7.641825,24.95021,0.000040,24.040297,0.0005,1.324
10606.00,7.641925,24.95088,0.000038,24.040697,0.0005,1.324
10608.00,7.641638,24.95134,0.000038,24.039859,0.0006,1.324
10610.00,7.643090,24.95118,0.000039,24.040635,0.0005,1.324
10612.00,7.642902,24.95131,0.000039,24.041072,0.0005,1.324
10614.00,7.642508,24.95224,0.000038,24.041232,0.0005,1.324
10616.00,7.642724,24.95178,0.000039,24.040592,0.0005,1.325
10618.00,7.643002,24.95136,0.000038,24.040570,0.0005,1.324
10620.00,7.642350,24.95178,0.000038,24.040343,0.0006,1.324
10622.00,7.642550,24.95189,0.000039,24.040070,0.0006,1.324
10624.00,7.642970,24.95154,0.000038,24.040445,0.0005,1.324
10626.00,7.642790,24.95039,0.000038,24.040161,0.0005,1.324
10628.00,7.643048,24.94982,0.000037,24.040152,0.0006,1.325
10630.00,7.643152,24.95012,0.000038,24.040315,0.0005,1.324
10632.00,7.642845,24.94996,0.000037,24.040245,0.0006,1.325
10634.00,7.642326,24.95073,0.000038,24.040515,0.0005,1.324
10636.00,7.642800,24.95044,0.000038,24.040554,0.0005,1.324
10638.00,7.642608,24.94987,0.000039,24.040435,0.0005,1.324
10640.00,7.642387,24.95008,0.000039,24.040437,0.0005,1.324
10642.00,7.642832,24.94906,0.000039,24.040657,0.0005,1.324
10644.00,7.642651,24.94939,0.000039,24.040823,0.0005,1.325
10646.00,7.641855,24.94945,0.000038,24.040635,0.0005,1.324
10648.00,7.641769,24.94930,0.000037,24.039903,0.0005,1.324
10650.00,7.641953,24.94916,0.000038,24.040701,0.0006,1.324
10652.00,7.641509,24.94975,0.000040,24.040692,0.0005,1.324
10654.00,7.640988,24.95035,0.000040,24.040223,0.0006,1.325
10656.00,7.641377,24.94974,0.000039,24.040812,0.0006,1.324
10658.00,7.641724,24.94969,0.000038,24.040250,0.0005,1.325
10660.00,7.642653,24.94892,0.000040,24.040766,0.0005,1.325
10662.00,7.642990,24.94942,0.000039,24.040541,0.0005,1.325
10664.00,7.643076,24.95042,0.000038,24.040241,0.0005,1.325
10666.00,7.642361,24.95096,0.000038,24.040828,0.0005,1.325
10668.00,7.642011,24.95083,0.000039,24.040335,0.0006,1.325
10670.00,7.643112,24.95060,0.000038,24.040035,0.0006,1.324
10672.00,7.643010,24.95069,0.000040,24.040583,0.0005,1.324
10674.00,7.643296,24.95031,0.000039,24.040003,0.0005,1.325
10676.00,7.642929,24.94964,0.000038,24.040881,0.0005,1.325
10678.00,7.642330,24.94984,0.000039,24.040354,0.0006,1.325
10680.00,7.642700,24.94983,0.000039,24.040355,0.0006,1.325
10682.00,7.642599,24.95005,0.000038,24.040326,0.0006,1.325
10684.00,7.642185,24.95008,0.000039,24.040728,0.0005,1.325
10686.00,7.642056,24.95032,0.000038,24.040506,0.0005,1.325
10688.00,7.642578,24.95084,0.000039,24.040621,0.0005,1.324
10690.00,7.642653,24.94990,0.000039,24.041072,0.0005,1.325
10692.00,7.642258,24.94979,0.000038,24.040923,0.0005,1.326
10694.00,7.643424,24.95039,0.000038,24.040719,0.0006,1.325
10696.00,7.643073,24.95035,0.000037,24.040503,0.0005,1.325
10698.00,7.642507,24.94998,0.000037,24.040490,0.0005,1.325
10700.00,7.642220,24.95078,0.000037,24.039604,0.0005,1.325
10702.00,7.642279,24.95082,0.000039,24.040328,0.0005,1.325
10704.00,7.642523,24.95019,0.000038,24.041026,0.0005,1.325
10706.00,7.642660,24.94963,0.000037,24.040106,0.0005,1.325
10708.00,7.641681,24.95057,0.000038,24.040743,0.0005,1.325
10710.00,7.642291,24.94927,0.000037,24.040241,0.0005,1.325
10712.00,7.642860,24.94869,0.000038,24.040366,0.0006,1.325
10714.00,7.642735,24.94927,0.000038,24.040425,0.0005,1.325
10716.00,7.643123,24.94945,0.000038,24.040248,0.0006,1.326
10718.00,7.643079,24.94956,0.000039,24.039855,0.0005,1.325
10720.00,7.642323,24.95042,0.000040,24.040846,0.0005,1.325
10722.00,7.642002,24.95104,0.000038,24.040043,0.0005,1.325
10724.00,7.642927,24.95105,0.000038,24.040441,0.0006,1.326
10726.00,7.642841,24.95173,0.000038,24.040846,0.0005,1.325
10728.00,7.642502,24.95148,0.000038,24.040223,0.0005,1.326
10730.00,7.643129,24.95120,0.000038,24.040223,0.0005,1.326
10732.00,7.642221,24.95256,0.000039,24.041043,0.0005,1.326
10734.00,7.641865,24.95278,0.000037,24.040108,0.0005,1.325
10736.00,7.642541,24.95345,0.000038,24.040263,0.0006,1.325
10738.00,7.642771,24.95337,0.000039,24.040939,0.0005,1.325
10740.00,7.641917,24.95217,0.000039,24.040597,0.0006,1.325
10742.00,7.641710,24.95154,0.000039,24.040726,0.0005,1.326
10744.00,7.642648,24.95169,0.000038,24.039855,0.0005,1.326
10746.00,7.642969,24.95210,0.000039,24.040115,0.0005,1.325
10748.00,7.642680,24.95191,0.000038,24.040148,0.0005,1.325
10750.00,7.643322,24.95104,0.000039,24.039855,0.0006,1.326
10752.00,7.642879,24.95180,0.000038,24.040103,0.0005,1.326
10754.00,7.641490,24.95136,0.000037,24.040552,0.0005,1.326
10756.00,7.640795,24.95123,0.000038,24.040319,0.0005,1.326
10758.00,7.641870,24.95192,0.000039,24.041236,0.0005,1.326
10760.00,7.642423,24.95163,0.000039,24.040348,0.0005,1.326
10762.00,7.642063,24.95072,0.000038,24.039692,0.0005,1.325
10764.00,7.642450,24.95177,0.000038,24.040577,0.0005,1.325
10766.00,7.641914,24.95178,0.000039,24.040550,0.0006,1.326
10768.00,7.641483,24.95114,0.000038,24.040619,0.0005,1.327
10770.00,7.642109,24.95126,0.000038,24.040683,0.0005,1.326
10772.00,7.642995,24.95166,0.000038,24.039826,0.0006,1.326
10774.00,7.643145,24.95079,0.000038,24.040937,0.0006,1.325
10776.00,7.642893,24.95152,0.000039,24.040930,0.0006,1.326
10778.00,7.643588,24.95090,0.000038,24.040155,0.0005,1.326
10780.00,7.643686,24.95178,0.000037,24.041439,0.0006,1.325
10782.00,7.643476,24.95093,0.000038,24.039652,0.0005,1.326
10784.00,7.642942,24.95010,0.000039,24.041166,0.0006,1.325
10786.00,7.642405,24.95137,0.000039,24.040610,0.0006,1.326
10788.00,7.642818,24.95052,0.000039,24.039883,0.0006,1.326
10790.00,7.641975,24.95195,0.000038,24.040686,0.0006,1.326
10792.00,7.642081,24.95129,0.000039,24.041017,0.0005,1.326
10794.00,7.642438,24.95036,0.000037,24.040350,0.0005,1.326
10796.00,7.641561,24.95209,0.000038,24.039686,0.0005,1.326
10798.00,7.641856,24.95201,0.000038,24.040301,0.0005,1.326
10800.00,7.642059,24.95166,0.000039,24.041454,0.0005,1.326
10802.00,7.642355,24.95296,0.000037,24.040430,0.0005,1.326
10804.00,7.642758,24.95268,0.000038,24.041070,0.0005,1.326
@18,12.0000,24.0
10806.00,7.643065,24.95294,0.000039,24.040385,0.0005,1.326
10808.00,7.642240,24.95247,0.000040,24.040401,0.0005,1.326
10810.00,7.636455,24.95135,0.000039,24.040370,0.0006,1.325
10812.00,7.624075,24.95270,0.000039,24.040299,0.0005,1.326
10814.00,7.603499,24.95248,0.000039,24.040812,0.0005,1.325
10816.00,7.582864,24.95204,0.000040,24.040534,0.0005,1.325
10818.00,7.567167,24.95183,0.000039,24.040352,0.0005,1.325
10820.00,7.556500,24.95149,0.000038,24.040266,0.0006,1.326
10822.00,7.548532,24.95242,0.000038,24.040521,0.0005,1.327
10824.00,7.540586,24.95286,0.000038,24.041021,0.0005,1.327
10826.00,7.534165,24.95315,0.000037,24.040672,0.0005,1.327
10828.00,7.527265,24.95269,0.000038,24.040775,0.0005,1.328
10830.00,7.523111,24.95202,0.000038,24.040317,0.0005,1.328
10832.00,7.522937,24.95207,0.000037,24.040452,0.0005,1.328
10834.00,7.530447,24.95138,0.000037,24.040079,0.0005,1.328
10836.00,7.547082,24.95113,0.000036,24.040763,0.0005,1.328
10838.00,7.570212,24.95130,0.000036,24.039994,0.0005,1.328
10840.00,7.587698,24.95129,0.000036,24.040850,0.0005,1.328
10842.00,7.598811,24.95093,0.000038,24.040925,0.0005,1.327
10844.00,7.607273,24.95083,0.000039,24.040366,0.0006,1.327
10846.00,7.615053,24.95114,0.000040,24.040385,0.0006,1.327
10848.00,7.622287,24.95206,0.000039,24.040626,0.0005,1.327
10850.00,7.628109,24.95269,0.000039,24.039814,0.0005,1.326
10852.00,7.632102,24.95343,0.000039,24.040386,0.0005,1.327
10854.00,7.634808,24.95201,0.000038,24.040590,0.0005,1.327
10856.00,7.634100,24.95196,0.000039,24.039590,0.0005,1.327
10858.00,7.632787,24.95085,0.000039,24.040452,0.0005,1.327
10860.00,7.630698,24.95137,0.000040,24.040419,0.0005,1.327
10862.00,7.629424,24.95226,0.000041,24.040674,0.0006,1.326
10864.00,7.628069,24.95240,0.000039,24.041183,0.0005,1.326
10866.00,7.624921,24.95195,0.000039,24.040452,0.0005,1.327
10868.00,7.622745,24.95224,0.000039,24.040501,0.0005,1.327
10870.00,7.620510,24.95182,0.000039,24.039954,0.0005,1.327
10872.00,7.619383,24.95067,0.000038,24.040354,0.0005,1.326
10874.00,7.618560,24.95164,0.000039,24.039964,0.0005,1.326
10876.00,7.618365,24.95198,0.000039,24.040192,0.0005,1.327
10878.00,7.618631,24.95179,0.000037,24.040485,0.0005,1.327
10880.00,7.618670,24.95172,0.000038,24.040768,0.0005,1.326
10882.00,7.619760,24.95115,0.000039,24.039877,0.0005,1.327
10884.00,7.620880,24.95194,0.000039,24.040492,0.0006,1.327
10886.00,7.622891,24.95129,0.000039,24.040770,0.0005,1.327
10888.00,7.625082,24.95181,0.000039,24.039543,0.0005,1.327
10890.00,7.627113,24.95190,0.000038,24.040017,0.0005,1.326
10892.00,7.629058,24.95106,0.000039,24.039779,0.0005,1.327
10894.00,7.631480,24.95138,0.000038,24.039566,0.0005,1.327
10896.00,7.633595,24.95108,0.000036,24.040195,0.0005,1.327
10898.00,7.636133,24.95144,0.000038,24.039901,0.0005,1.326
10900.00,7.637316,24.95186,0.000039,24.040403,0.0005,1.326
10902.00,7.639648,24.95185,0.000038,24.040559,0.0005,1.327
10904.00,7.641141,24.95174,0.000038,24.040914,0.0005,1.327
10906.00,7.642673,24.95189,0.000038,24.040303,0.0005,1.327
10908.00,7.645694,24.95239,0.000038,24.040425,0.0005,1.327
10910.00,7.647956,24.95217,0.000039,24.040359,0.0005,1.327
10912.00,7.649031,24.95099,0.000038,24.040281,0.0005,1.327
10914.00,7.649690,24.95158,0.000039,24.040630,0.0005,1.326
10916.00,7.650743,24.95130,0.000039,24.040906,0.0005,1.327
10918.00,7.651336,24.95269,0.000038,24.040115,0.0005,1.327
10920.00,7.652154,24.95162,0.000038,24.039506,0.0005,1.327
10922.00,7.653283,24.95126,0.000038,24.040454,0.0005,1.327
10924.00,7.652561,24.95148,0.000038,24.040819,0.0005,1.327
10926.00,7.653535,24.95257,0.000038,24.040168,0.0005,1.327
10928.00,7.653657,24.95289,0.000038,24.040508,0.0005,1.327
10930.00,7.652834,24.95353,0.000039,24.040128,0.0005,1.326
10932.00,7.652511,24.95324,0.000040,24.040830,0.0005,1.327
10934.00,7.652255,24.95292,0.000039,24.040714,0.0005,1.327
10936.00,7.652202,24.95237,0.000036,24.040066,0.0005,1.327
10938.00,7.651238,24.95364,0.000038,24.040019,0.0005,1.327
10940.00,7.650056,24.95363,0.000039,24.040688,0.0006,1.327
10942.00,7.649311,24.95306,0.000039,24.040895,0.0006,1.327
10944.00,7.649163,24.95296,0.000039,24.040554,0.0006,1.327
10946.00,7.648888,24.95172,0.000038,24.040205,0.0005,1.327
10948.00,7.648047,24.95282,0.000039,24.040839,0.0005,1.328
10950.00,7.647698,24.95322,0.000039,24.040128,0.0005,1.328
10952.00,7.646744,24.95250,0.000038,24.040665,0.0005,1.327
10954.00,7.645868,24.95280,0.000038,24.040568,0.0005,1.327
10956.00,7.645989,24.95266,0.000039,24.040214,0.0005,1.327
10958.00,7.645366,24.95214,0.000038,24.040001,0.0005,1.327
10960.00,7.645348,24.95175,0.000038,24.039390,0.0005,1.327
10962.00,7.645618,24.95129,0.000039,24.039754,0.0005,1.327
10964.00,7.645182,24.95141,0.000039,24.040963,0.0005,1.327
10966.00,7.644205,24.95085,0.000039,24.040463,0.0005,1.327
10968.00,7.644755,24.95036,0.000039,24.039532,0.0005,1.327
10970.00,7.644384,24.95071,0.000037,24.040086,0.0005,1.328
10972.00,7.644184,24.95110,0.000037,24.039870,0.0005,1.328
10974.00,7.645225,24.95297,0.000036,24.039637,0.0005,1.328
10976.00,7.645428,24.95287,0.000036,24.040175,0.0005,1.328
10978.00,7.645042,24.95221,0.000038,24.039855,0.0005,1.328
10980.00,7.644695,24.95210,0.000038,24.040563,0.0005,1.328
10982.00,7.644883,24.95254,0.000039,24.039784,0.0005,1.328
10984.00,7.646213,24.95269,0.000038,24.040306,0.0005,1.327
10986.00,7.646506,24.95238,0.000039,24.040430,0.0005,1.327
10988.00,7.646552,24.95201,0.000039,24.040323,0.0005,1.328
10990.00,7.646000,24.95226,0.000038,24.040377,0.0005,1.328
10992.00,7.645882,24.95228,0.000039,24.039948,0.0005,1.327
10994.00,7.646125,24.95311,0.000039,24.039863,0.0005,1.328
10996.00,7.645326,24.95291,0.000037,24.039781,0.0005,1.328
10998.00,7.644556,24.95199,0.000037,24.039757,0.0005,1.328
11000.00,7.644551,24.95230,0.000038,24.040908,0.0005,1.328
11002.00,7.644761,24.95182,0.000038,24.040445,0.0005,1.328
11004.00,7.645237,24.95150,0.000038,24.039930,0.0005,1.328
11006.00,7.644444,24.95189,0.000039,24.040077,0.0006,1.327
11008.00,7.643399,24.95255,0.000039,24.039830,0.0005,1.327
11010.00,7.643148,24.95264,0.000037,24.040121,0.0005,1.328
11012.00,7.642444,24.95297,0.000038,24.040494,0.0006,1.328
11014.00,7.643063,24.95184,0.000038,24.040179,0.0005,1.328
11016.00,7.643655,24.95148,0.000038,24.040517,0.0005,1.328
11018.00,7.643434,24.95178,0.000039,24.040361,0.0005,1.328
11020.00,7.643401,24.95213,0.000038,24.040401,0.0006,1.328
11022.00,7.643069,24.95194,0.000039,24.040832,0.0006,1.328
11024.00,7.642448,24.95263,0.000039,24.040135,0.0005,1.328
11026.00,7.642617,24.95253,0.000038,24.040325,0.0005,1.327
11028.00,7.642739,24.95281,0.000039,24.041077,0.0005,1.328
11030.00,7.642913,24.95212,0.000037,24.040677,0.0005,1.328
11032.00,7.642927,24.95239,0.000037,24.040106,0.0005,1.328
11034.00,7.642421,24.95224,0.000037,24.040014,0.0005,1.329
11036.00,7.643562,24.95157,0.000038,24.040397,0.0005,1.328
11038.00,7.644460,24.95201,0.000039,24.040554,0.0005,1.328
11040.00,7.644696,24.95269,0.000039,24.041081,0.0005,1.328
11042.00,7.643831,24.95264,0.000039,24.041206,0.0005,1.328
11044.00,7.644452,24.95200,0.000038,24.040774,0.0005,1.328
11046.00,7.644634,24.95242,0.000039,24.040957,0.0005,1.328
11048.00,7.644907,24.95289,0.000039,24.040168,0.0006,1.328
11050.00,7.644846,24.95312,0.000039,24.040366,0.0006,1.328
11052.00,7.645570,24.95263,0.000038,24.039537,0.0005,1.329
11054.00,7.644847,24.95175,0.000037,24.040314,0.0005,1.329
11056.00,7.643641,24.95225,0.000037,24.041034,0.0006,1.329
11058.00,7.643419,24.95292,0.000038,24.040654,0.0005,1.328
11060.00,7.644684,24.95166,0.000039,24.040863,0.0005,1.329
11062.00,7.645757,24.95228,0.000039,24.039775,0.0005,1.329
11064.00,7.645320,24.95277,0.000038,24.039832,0.0005,1.328
11066.00,7.645294,24.95299,0.000037,24.040208,0.0005,1.328
11068.00,7.645833,24.95361,0.000037,24.040485,0.0005,1.328
11070.00,7.645411,24.95295,0.000038,24.040714,0.0005,1.329
11072.00,7.645114,24.95353,0.000038,24.040786,0.0005,1.329
11074.00,7.644056,24.95326,0.000039,24.039797,0.0006,1.328
11076.00,7.644154,24.95318,0.000040,24.040003,0.0006,1.328
11078.00,7.643618,24.95339,0.000039,24.038966,0.0005,1.328
11080.00,7.642993,24.95373,0.000039,24.040126,0.0005,1.328
11082.00,7.642533,24.95450,0.000039,24.040126,0.0005,1.329
11084.00,7.642829,24.95461,0.000038,24.040357,0.0005,1.329
11086.00,7.643672,24.95285,0.000037,24.040439,0.0006,1.329
11088.00,7.643845,24.95308,0.000038,24.040510,0.0005,1.328
11090.00,7.644112,24.95266,0.000038,24.040508,0.0005,1.328
11092.00,7.644174,24.95365,0.000038,24.040134,0.0004,1.329
11094.00,7.644446,24.95314,0.000039,24.040663,0.0005,1.329
11096.00,7.644406,24.95316,0.000038,24.040765,0.0005,1.329
11098.00,7.645345,24.95320,0.000038,24.040294,0.0005,1.328
11100.00,7.644476,24.95140,0.000037,24.040708,0.0005,1.329
11102.00,7.643869,24.95199,0.000038,24.040830,0.0005,1.328
11104.00,7.644022,24.95169,0.000038,24.040477,0.0005,1.329
11106.00,7.643085,24.95090,0.000037,24.040177,0.0005,1.329
11108.00,7.643346,24.95128,0.000038,24.040208,0.0005,1.329
11110.00,7.642882,24.94991,0.000038,24.040870,0.0005,1.329
11112.00,7.642222,24.94960,0.000038,24.040339,0.0005,1.329
11114.00,7.643142,24.95038,0.000038,24.040303,0.0005,1.329
11116.00,7.643661,24.94952,0.000039,24.040055,0.0006,1.329
11118.00,7.643152,24.94917,0.000039,24.040577,0.0005,1.328
11120.00,7.643358,24.94994,0.000039,24.040074,0.0005,1.329
11122.00,7.642836,24.95039,0.000039,24.040175,0.0005,1.329
11124.00,7.643780,24.95015,0.000038,24.039764,0.0005,1.329
11126.00,7.643180,24.95002,0.000038,24.040450,0.0006,1.329
11128.00,7.643095,24.95097,0.000037,24.039568,0.0005,1.329
11130.00,7.643096,24.95095,0.000037,24.040106,0.0005,1.328
11132.00,7.642924,24.95142,0.000039,24.040066,0.0005,1.329
11134.00,7.643384,24.95061,0.000040,24.040755,0.0006,1.329
11136.00,7.644215,24.94990,0.000039,24.040275,0.0005,1.329
11138.00,7.644476,24.94918,0.000037,24.039663,0.0006,1.330
11140.00,7.642901,24.94894,0.000037,24.040366,0.0006,1.330
11142.00,7.642970,24.95016,0.000038,24.040946,0.0005,1.330
11144.00,7.643124,24.95042,0.000038,24.040579,0.0005,1.329
11146.00,7.641836,24.95029,0.000038,24.040288,0.0005,1.329
11148.00,7.642746,24.95062,0.000039,24.040966,0.0005,1.329
11150.00,7.643242,24.95011,0.000039,24.040695,0.0005,1.330
11152.00,7.643487,24.95039,0.000039,24.040083,0.0005,1.330
11154.00,7.643263,24.95095,0.000038,24.040195,0.0005,1.330
11156.00,7.643721,24.95086,0.000038,24.040405,0.0005,1.329
11158.00,7.643075,24.95148,0.000039,24.039868,0.0006,1.329
11160.00,7.642689,24.95243,0.000039,24.040452,0.0006,1.329
11162.00,7.641442,24.95160,0.000039,24.041274,0.0006,1.330
11164.00,7.641043,24.95227,0.000039,24.040881,0.0005,1.330
11166.00,7.641696,24.95255,0.000038,24.040557,0.0005,1.330
11168.00,7.641903,24.95244,0.000038,24.040654,0.0005,1.330
11170.00,7.641828,24.95305,0.000038,24.039817,0.0006,1.330
11172.00,7.641705,24.95202,0.000038,24.040084,0.0005,1.329
11174.00,7.641280,24.95021,0.000040,24.039915,0.0005,1.329
11176.00,7.641189,24.95037,0.000038,24.040492,0.0005,1.329
11178.00,7.642220,24.95046,0.000038,24.040608,0.0006,1.329
11180.00,7.642644,24.95146,0.000038,24.040325,0.0006,1.330
11182.00,7.642000,24.95174,0.000038,24.040155,0.0005,1.329
11184.00,7.642053,24.95186,0.000037,24.040175,0.0005,1.330
11186.00,7.642294,24.95158,0.000036,24.040492,0.0005,1.330
11188.00,7.641706,24.95118,0.000038,24.040705,0.0006,1.330
11190.00,7.641870,24.95161,0.000037,24.039955,0.0005,1.330
11192.00,7.641760,24.95159,0.000039,24.040339,0.0005,1.330
11194.00,7.641904,24.95251,0.000037,24.040330,0.0005,1.330
11196.00,7.642469,24.95288,0.000038,24.040701,0.0005,1.330
11198.00,7.642535,24.95228,0.000039,24.040995,0.0005,1.329
11200.00,7.642824,24.95283,0.000037,24.040917,0.0005,1.330
11202.00,7.643281,24.95241,0.000038,24.040552,0.0005,1.330
11204.00,7.642985,24.95197,0.000038,24.040266,0.0005,1.330
11206.00,7.643203,24.95187,0.000038,24.040492,0.0005,1.329
11208.00,7.643519,24.95105,0.000039,24.039868,0.0005,1.330
11210.00,7.644102,24.95248,0.000039,24.039977,0.0005,1.330
11212.00,7.643885,24.95301,0.000040,24.040430,0.0005,1.329
11214.00,7.643485,24.95276,0.000041,24.040530,0.0005,1.329
11216.00,7.643842,24.95313,0.000039,24.041010,0.0005,1.330
11218.00,7.643704,24.95316,0.000038,24.040245,0.0006,1.330
11220.00,7.642946,24.95256,0.000037,24.040406,0.0006,1.330
11222.00,7.643180,24.95209,0.000038,24.040210,0.0006,1.330
11224.00,7.643115,24.95285,0.000040,24.040625,0.0006,1.330
11226.00,7.642315,24.95248,0.000040,24.040845,0.0005,1.330
11228.00,7.642217,24.95242,0.000039,24.040292,0.0005,1.330
11230.00,7.642316,24.95274,0.000040,24.040463,0.0005,1.329
11232.00,7.641978,24.95197,0.000039,24.040885,0.0005,1.330
11234.00,7.641906,24.95146,0.000038,24.041401,0.0005,1.330
11236.00,7.642586,24.95110,0.000039,24.040910,0.0005,1.330
11238.00,7.642431,24.95079,0.000039,24.040635,0.0005,1.330
11240.00,7.642482,24.95111,0.000040,24.040754,0.0005,1.330
11242.00,7.642949,24.95118,0.000039,24.040110,0.0005,1.331
11244.00,7.643835,24.95167,0.000038,24.039943,0.0005,1.330
11246.00,7.643364,24.95146,0.000038,24.039968,0.0005,1.330
11248.00,7.643233,24.95171,0.000038,24.039330,0.0005,1.330
11250.00,7.643305,24.95186,0.000037,24.040039,0.0005,1.330
11252.00,7.642422,24.95110,0.000037,24.040874,0.0005,1.331
11254.00,7.642600,24.95216,0.000037,24.040519,0.0005,1.330
11256.00,7.641934,24.95184,0.000038,24.040021,0.0005,1.330
11258.00,7.641759,24.95229,0.000038,24.041095,0.0005,1.331
11260.00,7.641577,24.95289,0.000037,24.040310,0.0005,1.331
11262.00,7.641786,24.95268,0.000037,24.039935,0.0005,1.331
11264.00,7.641556,24.95231,0.000038,24.039921,0.0005,1.330
11266.00,7.641606,24.95216,0.000040,24.040537,0.0005,1.330
11268.00,7.640795,24.95271,0.000039,24.039741,0.0005,1.330
11270.00,7.641254,24.95274,0.000038,24.039741,0.0005,1.330
11272.00,7.641364,24.95181,0.000038,24.040895,0.0005,1.331
11274.00,7.641270,24.95264,0.000037,24.040863,0.0006,1.331
11276.00,7.642082,24.95164,0.000038,24.040221,0.0005,1.331
11278.00,7.642107,24.95124,0.000039,24.040654,0.0005,1.330
11280.00,7.641539,24.95235,0.000038,24.040806,0.0005,1.330
11282.00,7.641442,24.95216,0.000038,24.040077,0.0005,1.330
11284.00,7.641319,24.95126,0.000040,24.040332,0.0006,1.330
11286.00,7.640887,24.95051,0.000038,24.040268,0.0005,1.331
11288.00,7.640833,24.94996,0.000038,24.040301,0.0005,1.331
11290.00,7.641324,24.95113,0.000039,24.040110,0.0005,1.331
11292.00,7.641461,24.95198,0.000039,24.040490,0.0005,1.330
11294.00,7.641494,24.95115,0.000039,24.040603,0.0005,1.330
11296.00,7.641051,24.95071,0.000038,24.040654,0.0005,1.331
11298.00,7.640526,24.95027,0.000037,24.040525,0.0005,1.331
11300.00,7.641124,24.94952,0.000037,24.040228,0.0005,1.330
11302.00,7.641579,24.94911,0.000038,24.040210,0.0005,1.331
11304.00,7.640992,24.94924,0.000038,24.039366,0.0006,1.331
11306.00,7.641521,24.94998,0.000038,24.040350,0.0005,1.331
11308.00,7.642054,24.94978,0.000039,24.039974,0.0005,1.331
11310.00,7.642089,24.95015,0.000039,24.040265,0.0005,1.331
11312.00,7.642283,24.95100,0.000037,24.040361,0.0005,1.331
11314.00,7.642237,24.95077,0.000038,24.039954,0.0005,1.331
11316.00,7.642644,24.95035,0.000039,24.040585,0.0006,1.331
11318.00,7.641792,24.94994,0.000039,24.039814,0.0005,1.332
11320.00,7.642308,24.95004,0.000038,24.040850,0.0005,1.331
11322.00,7.642592,24.95025,0.000039,24.040590,0.0005,1.330
11324.00,7.642115,24.95003,0.000039,24.040605,0.0005,1.330
11326.00,7.642073,24.95034,0.000038,24.040526,0.0005,1.331
11328.00,7.640591,24.95024,0.000038,24.040874,0.0006,1.331
11330.00,7.641032,24.95014,0.000038,24.040970,0.0005,1.331
11332.00,7.641519,24.95083,0.000037,24.040414,0.0006,1.331
11334.00,7.641188,24.95098,0.000037,24.040226,0.0005,1.331
11336.00,7.640645,24.95142,0.000038,24.040208,0.0005,1.331
11338.00,7.640844,24.95077,0.000037,24.040517,0.0005,1.331
11340.00,7.641343,24.95027,0.000037,24.040681,0.0005,1.331
11342.00,7.640758,24.95007,0.000038,24.040459,0.0005,1.331
11344.00,7.640898,24.95000,0.000038,24.040766,0.0005,1.331
11346.00,7.641475,24.95022,0.000039,24.040374,0.0005,1.331
11348.00,7.641300,24.95005,0.000038,24.040779,0.0005,1.330
11350.00,7.641135,24.95027,0.000039,24.040152,0.0005,1.331
11352.00,7.641110,24.95105,0.000039,24.040139,0.0005,1.330
11354.00,7.641834,24.95101,0.000037,24.040790,0.0005,1.332
11356.00,7.641873,24.94997,0.000038,24.040392,0.0005,1.331
11358.00,7.641226,24.95022,0.000038,24.040712,0.0005,1.331
11360.00,7.641569,24.95075,0.000039,24.040215,0.0005,1.331
11362.00,7.640558,24.95122,0.000040,24.040628,0.0005,1.331
11364.00,7.639810,24.95048,0.000038,24.040459,0.0005,1.331
11366.00,7.640740,24.95041,0.000037,24.040374,0.0006,1.331
11368.00,7.642090,24.95118,0.000037,24.040348,0.0006,1.331
11370.00,7.641678,24.95058,0.000037,24.040861,0.0005,1.331
11372.00,7.641301,24.94999,0.000039,24.041261,0.0005,1.330
11374.00,7.641321,24.95037,0.000039,24.040755,0.0005,1.330
11376.00,7.641390,24.95109,0.000038,24.040750,0.0005,1.331
11378.00,7.641171,24.95170,0.000037,24.040721,0.0005,1.332
11380.00,7.641073,24.95214,0.000038,24.040175,0.0006,1.332
11382.00,7.640778,24.95219,0.000038,24.040950,0.0005,1.331
11384.00,7.641363,24.95081,0.000038,24.040355,0.0005,1.331
11386.00,7.640640,24.95075,0.000038,24.040219,0.0005,1.331
11388.00,7.640673,24.95057,0.000037,24.041150,0.0005,1.330
11390.00,7.640698,24.95014,0.000038,24.040281,0.0005,1.330
11392.00,7.641077,24.94965,0.000038,24.039801,0.0005,1.330
11394.00,7.641058,24.94982,0.000038,24.040525,0.0005,1.330
11396.00,7.640568,24.95062,0.000038,24.040468,0.0005,1.331
11398.00,7.639753,24.95116,0.000038,24.040397,0.0005,1.331
11400.00,7.641210,24.95106,0.000037,24.040861,0.0005,1.332
11402.00,7.641770,24.95180,0.000039,24.040608,0.0005,1.331
11404.00,7.641488,24.95193,0.000040,24.040630,0.0005,1.331
@19,12.0000,24.0
11406.00,7.641384,24.95251,0.000038,24.040566,0.0005,1.331
11408.00,7.639981,24.95218,0.000038,24.039599,0.0005,1.331
11410.00,7.633806,24.95294,0.000039,24.040654,0.0006,1.331
11412.00,7.621614,24.95246,0.000038,24.040690,0.0005,1.330
11414.00,7.602938,24.95199,0.000040,24.040254,0.0005,1.330
11416.00,7.582714,24.95194,0.000040,24.040499,0.0005,1.330
11418.00,7.568970,24.95243,0.000039,24.039917,0.0005,1.331
11420.00,7.561044,24.95103,0.000038,24.040019,0.0005,1.331
11422.00,7.554042,24.95064,0.000037,24.039884,0.0005,1.331
11424.00,7.546498,24.95091,0.000036,24.040197,0.0005,1.332
11426.00,7.539697,24.95117,0.000038,24.040392,0.0005,1.332
11428.00,7.534077,24.95097,0.000037,24.040403,0.0005,1.332
11430.00,7.530752,24.95124,0.000036,24.041032,0.0005,1.332
11432.00,7.530727,24.95224,0.000037,24.040785,0.0005,1.332
11434.00,7.535751,24.95201,0.000037,24.040495,0.0005,1.332
11436.00,7.549113,24.95208,0.000038,24.040694,0.0005,1.333
11438.00,7.571315,24.95232,0.000038,24.040786,0.0005,1.332
11440.00,7.590786,24.95204,0.000038,24.040335,0.0005,1.332
11442.00,7.602516,24.95111,0.000038,24.040277,0.0005,1.331
11444.00,7.609504,24.95183,0.000039,24.040574,0.0005,1.331
11446.00,7.614781,24.95176,0.000039,24.039972,0.0005,1.331
11448.00,7.619549,24.95129,0.000037,24.039799,0.0005,1.331
11450.00,7.624413,24.95085,0.000037,24.040154,0.0005,1.331
11452.00,7.626345,24.95118,0.000038,24.040643,0.0005,1.331
11454.00,7.627166,24.95155,0.000037,24.040885,0.0005,1.331
11456.00,7.627615,24.95126,0.000039,24.040534,0.0005,1.330
11458.00,7.625594,24.95104,0.000040,24.040110,0.0005,1.331
11460.00,7.623049,24.95117,0.000039,24.039790,0.0005,1.331
11462.00,7.621088,24.95104,0.000038,24.040225,0.0005,1.330
11464.00,7.619629,24.95077,0.000039,24.040485,0.0005,1.330
11466.00,7.617516,24.95067,0.000039,24.040554,0.0005,1.331
11468.00,7.615752,24.95038,0.000038,24.040408,0.0005,1.331
11470.00,7.614494,24.95053,0.000038,24.040526,0.0005,1.331
11472.00,7.614229,24.95064,0.000037,24.040903,0.0005,1.330
11474.00,7.614142,24.95138,0.000038,24.039721,0.0005,1.331
11476.00,7.614312,24.95218,0.000039,24.039864,0.0005,1.330
11478.00,7.614663,24.95119,0.000038,24.040583,0.0005,1.330
11480.00,7.615222,24.95123,0.000038,24.039914,0.0006,1.330
11482.00,7.616409,24.95111,0.000039,24.039968,0.0006,1.330
11484.00,7.617522,24.95069,0.000038,24.039712,0.0005,1.331
11486.00,7.619352,24.95141,0.000038,24.040299,0.0005,1.330
11488.00,7.621787,24.95165,0.000038,24.040234,0.0005,1.331
11490.00,7.624576,24.95102,0.000038,24.040826,0.0005,1.330
11492.00,7.626250,24.95168,0.000038,24.040419,0.0005,1.331
11494.00,7.628504,24.95167,0.000039,24.040263,0.0005,1.331
11496.00,7.631021,24.95178,0.000038,24.040332,0.0005,1.331
11498.00,7.633317,24.95258,0.000038,24.040468,0.0005,1.330
11500.00,7.635740,24.95225,0.000036,24.040290,0.0004,1.331
11502.00,7.638988,24.95284,0.000037,24.040235,0.0005,1.331
11504.00,7.641353,24.95150,0.000037,24.039954,0.0005,1.331
11506.00,7.643038,24.95222,0.000038,24.040555,0.0005,1.330
11508.00,7.645156,24.95248,0.000040,24.040154,0.0005,1.330
11510.00,7.647123,24.95281,0.000039,24.039835,0.0005,1.330
11512.00,7.648945,24.95359,0.000038,24.039781,0.0005,1.331
11514.00,7.650543,24.95219,0.000038,24.040237,0.0005,1.331
11516.00,7.651967,24.95164,0.000038,24.039957,0.0005,1.331
11518.00,7.652335,24.95056,0.000039,24.040495,0.0005,1.330
11520.00,7.652622,24.95114,0.000039,24.040086,0.0005,1.330
11522.00,7.651982,24.95086,0.000038,24.039717,0.0005,1.331
11524.00,7.651921,24.95011,0.000037,24.040654,0.0005,1.331
11526.00,7.651846,24.95120,0.000037,24.040588,0.0005,1.331
11528.00,7.651637,24.95098,0.000037,24.040252,0.0005,1.330
11530.00,7.651505,24.95050,0.000038,24.040252,0.0005,1.330
11532.00,7.651274,24.95130,0.000038,24.040265,0.0005,1.331
11534.00,7.650543,24.95162,0.000038,24.040412,0.0005,1.330
11536.00,7.651032,24.95189,0.000038,24.040334,0.0005,1.330
11538.00,7.649971,24.95186,0.000038,24.040728,0.0005,1.330
11540.00,7.650021,24.95165,0.000038,24.040634,0.0005,1.330
11542.00,7.649294,24.95165,0.000038,24.040828,0.0005,1.330
11544.00,7.648546,24.95090,0.000039,24.040785,0.0005,1.330
11546.00,7.647887,24.95222,0.000038,24.039852,0.0005,1.331
11548.00,7.647437,24.95202,0.000038,24.040401,0.0005,1.330
11550.00,7.647335,24.95145,0.000037,24.040490,0.0005,1.330
11552.00,7.646599,24.95144,0.000038,24.040919,0.0005,1.330
11554.00,7.645696,24.95153,0.000038,24.040263,0.0005,1.330
11556.00,7.644699,24.95222,0.000038,24.039954,0.0005,1.331
11558.00,7.644968,24.95178,0.000037,24.040225,0.0005,1.331
11560.00,7.644272,24.95150,0.000038,24.040925,0.0005,1.330
11562.00,7.644288,24.95108,0.000038,24.040492,0.0005,1.330
11564.00,7.644050,24.95182,0.000039,24.040374,0.0005,1.330
11566.00,7.643425,24.95250,0.000038,24.039668,0.0005,1.330
11568.00,7.643038,24.95254,0.000038,24.039792,0.0005,1.329
11570.00,7.643619,24.95209,0.000038,24.040743,0.0005,1.330
11572.00,7.644243,24.95183,0.000038,24.040748,0.0005,1.331
11574.00,7.644689,24.95169,0.000037,24.040581,0.0005,1.330
11576.00,7.643319,24.95131,0.000038,24.040808,0.0005,1.331
11578.00,7.643044,24.95170,0.000038,24.040121,0.0005,1.331
11580.00,7.643829,24.95129,0.000037,24.040212,0.0005,1.330
11582.00,7.644014,24.95102,0.000038,24.040266,0.0005,1.330
11584.00,7.643756,24.95100,0.000038,24.040637,0.0005,1.330
11586.00,7.643265,24.95063,0.000037,24.040026,0.0005,1.331
11588.00,7.643960,24.95050,0.000036,24.039543,0.0004,1.330
11590.00,7.644308,24.94963,0.000038,24.040428,0.0005,1.330
11592.00,7.643368,24.94952,0.000037,24.040332,0.0005,1.330
11594.00,7.643206,24.94970,0.000037,24.040099,0.0005,1.331
11596.00,7.643726,24.94921,0.000037,24.040299,0.0005,1.330
11598.00,7.643378,24.94952,0.000037,24.039230,0.0005,1.330
11600.00,7.642898,24.94942,0.000036,24.040370,0.0005,1.331
11602.00,7.643182,24.94894,0.000037,24.040357,0.0005,1.330
11604.00,7.643713,24.94914,0.000037,24.040425,0.0005,1.331
11606.00,7.644203,24.94964,0.000037,24.039790,0.0005,1.330
11608.00,7.643915,24.95017,0.000038,24.040530,0.0005,1.331
11610.00,7.643977,24.95132,0.000037,24.040730,0.0005,1.330
11612.00,7.643495,24.95109,0.000038,24.039824,0.0005,1.330
11614.00,7.644051,24.95163,0.000037,24.040055,0.0005,1.331
11616.00,7.643657,24.95064,0.000038,24.040332,0.0005,1.331
11618.00,7.644238,24.95055,0.000037,24.040801,0.0005,1.330
11620.00,7.643086,24.94978,0.000038,24.040477,0.0005,1.330
11622.00,7.642866,24.95011,0.000038,24.040077,0.0005,1.330
11624.00,7.643158,24.95031,0.000038,24.040203,0.0005,1.330
11626.00,7.642928,24.95074,0.000039,24.040145,0.0005,1.331
11628.00,7.642064,24.95112,0.000038,24.039424,0.0005,1.331
11630.00,7.641225,24.95141,0.000036,24.039343,0.0005,1.330
11632.00,7.641175,24.95059,0.000037,24.040488,0.0005,1.330
11634.00,7.641291,24.95119,0.000039,24.040226,0.0005,1.330
11636.00,7.641544,24.95149,0.000038,24.040012,0.0005,1.330
11638.00,7.641117,24.95119,0.000038,24.040474,0.0005,1.330
11640.00,7.641337,24.95050,0.000037,24.040103,0.0005,1.331
11642.00,7.640223,24.95027,0.000037,24.040485,0.0005,1.330
11644.00,7.639785,24.95073,0.000038,24.040410,0.0005,1.330
11646.00,7.639967,24.95031,0.000039,24.039986,0.0005,1.330
11648.00,7.639793,24.95017,0.000038,24.040083,0.0005,1.330
11650.00,7.639843,24.94997,0.000037,24.040695,0.0005,1.330
11652.00,7.639703,24.95055,0.000037,24.039843,0.0005,1.330
11654.00,7.639881,24.95150,0.000036,24.040590,0.0005,1.330
11656.00,7.640219,24.95044,0.000038,24.040452,0.0005,1.331
11658.00,7.640714,24.94985,0.000037,24.040501,0.0005,1.330
11660.00,7.640886,24.95042,0.000036,24.040034,0.0005,1.329
11662.00,7.640445,24.94964,0.000038,24.040812,0.0005,1.330
11664.00,7.640874,24.95034,0.000038,24.040759,0.0005,1.330
11666.00,7.640507,24.95132,0.000039,24.040383,0.0005,1.329
11668.00,7.640613,24.95124,0.000038,24.040677,0.0005,1.329
11670.00,7.641172,24.95093,0.000038,24.040395,0.0005,1.329
11672.00,7.641325,24.95054,0.000038,24.040368,0.0005,1.330
11674.00,7.640945,24.94984,0.000038,24.039834,0.0005,1.330
11676.00,7.640769,24.94985,0.000038,24.040714,0.0005,1.329
11678.00,7.640726,24.95034,0.000038,24.040875,0.0005,1.329
11680.00,7.640407,24.95081,0.000038,24.040572,0.0005,1.330
11682.00,7.641011,24.95075,0.000038,24.040397,0.0005,1.329
11684.00,7.640720,24.95106,0.000038,24.040470,0.0005,1.330
11686.00,7.640395,24.95107,0.000038,24.040343,0.0005,1.330
11688.00,7.640728,24.95075,0.000038,24.040245,0.0005,1.331
11690.00,7.641118,24.95002,0.000039,24.040743,0.0005,1.329
11692.00,7.640269,24.95062,0.000038,24.040121,0.0005,1.330
11694.00,7.640006,24.95130,0.000039,24.039817,0.0005,1.330
11696.00,7.640582,24.95102,0.000038,24.040103,0.0005,1.330
11698.00,7.640456,24.95169,0.000039,24.039930,0.0005,1.329
11700.00,7.640220,24.95140,0.000039,24.039814,0.0005,1.329
11702.00,7.639952,24.95153,0.000037,24.039974,0.0005,1.330
11704.00,7.640082,24.95112,0.000037,24.040310,0.0005,1.329
11706.00,7.640408,24.95103,0.000037,24.039710,0.0005,1.330
11708.00,7.640210,24.95092,0.000036,24.040277,0.0005,1.330
11710.00,7.640630,24.95103,0.000038,24.039584,0.0005,1.329
11712.00,7.640444,24.95044,0.000038,24.040006,0.0005,1.330
11714.00,7.640533,24.95041,0.000039,24.039966,0.0005,1.329
11716.00,7.640749,24.95080,0.000040,24.039817,0.0005,1.330
11718.00,7.640965,24.95045,0.000038,24.039884,0.0005,1.329
11720.00,7.641342,24.95017,0.000039,24.040628,0.0005,1.329
11722.00,7.640873,24.95098,0.000038,24.040581,0.0005,1.330
11724.00,7.640920,24.95147,0.000037,24.040490,0.0005,1.329
11726.00,7.640772,24.95137,0.000038,24.040483,0.0005,1.329
11728.00,7.640592,24.95173,0.000037,24.040526,0.0005,1.329
11730.00,7.640190,24.95136,0.000038,24.040210,0.0005,1.329
11732.00,7.640183,24.95077,0.000039,24.039937,0.0005,1.329
11734.00,7.641306,24.95100,0.000038,24.039843,0.0005,1.329
11736.00,7.641201,24.95142,0.000038,24.040277,0.0005,1.329
11738.00,7.640850,24.95071,0.000038,24.040181,0.0005,1.330
11740.00,7.640705,24.95034,0.000037,24.040414,0.0006,1.330
11742.00,7.640286,24.95107,0.000037,24.040625,0.0005,1.329
11744.00,7.640256,24.95146,0.000038,24.039855,0.0005,1.329
11746.00,7.640730,24.95152,0.000038,24.040337,0.0005,1.329
11748.00,7.640930,24.95176,0.000038,24.040234,0.0005,1.329
11750.00,7.640129,24.95170,0.000039,24.041039,0.0005,1.329
11752.00,7.639924,24.95183,0.000038,24.040663,0.0005,1.329
11754.00,7.640728,24.95216,0.000037,24.040286,0.0005,1.329
11756.00,7.640169,24.95084,0.000037,24.039944,0.0005,1.329
11758.00,7.640516,24.95070,0.000037,24.040825,0.0005,1.329
11760.00,7.640937,24.95058,0.000037,24.040203,0.0006,1.329
11762.00,7.640645,24.95074,0.000038,24.040290,0.0005,1.329
11764.00,7.640120,24.95118,0.000039,24.040028,0.0005,1.328
11766.00,7.640369,24.95103,0.000037,24.040281,0.0005,1.330
11768.00,7.640260,24.95118,0.000038,24.040443,0.0005,1.330
11770.00,7.639762,24.95116,0.000038,24.039968,0.0005,1.329
11772.00,7.639520,24.95170,0.000039,24.040263,0.0005,1.329
11774.00,7.640080,24.95053,0.000038,24.040339,0.0005,1.328
11776.00,7.640232,24.95039,0.000037,24.039426,0.0005,1.329
11778.00,7.640428,24.95037,0.000037,24.040452,0.0005,1.329
11780.00,7.640230,24.95166,0.000037,24.040177,0.0005,1.329
11782.00,7.640478,24.95128,0.000037,24.039914,0.0005,1.329
11784.00,7.639727,24.95115,0.000036,24.039635,0.0005,1.329
11786.00,7.639513,24.95168,0.000038,24.039610,0.0005,1.329
11788.00,7.639577,24.95282,0.000038,24.039634,0.0005,1.329
11790.00,7.640132,24.95238,0.000037,24.040421,0.0005,1.329
11792.00,7.639952,24.95180,0.000037,24.040174,0.0005,1.330
11794.00,7.639420,24.95212,0.000037,24.040179,0.0005,1.329
11796.00,7.640069,24.95199,0.000038,24.040019,0.0005,1.329
11798.00,7.640657,24.95136,0.000037,24.040506,0.0005,1.330
11800.00,7.640382,24.95115,0.000037,24.039899,0.0005,1.329
11802.00,7.640105,24.95149,0.000037,24.040746,0.0005,1.329
11804.00,7.639880,24.95148,0.000037,24.040277,0.0005,1.329
11806.00,7.639630,24.95033,0.000037,24.040146,0.0005,1.329
11808.00,7.640346,24.94984,0.000037,24.040361,0.0005,1.329
11810.00,7.640414,24.95047,0.000038,24.039906,0.0004,1.328
11812.00,7.641168,24.95057,0.000038,24.039812,0.0005,1.329
11814.00,7.640319,24.95077,0.000038,24.040688,0.0005,1.329
11816.00,7.640410,24.95137,0.000038,24.040706,0.0005,1.329
11818.00,7.640634,24.95109,0.000037,24.039584,0.0005,1.329
11820.00,7.640057,24.95139,0.000036,24.040292,0.0005,1.329
11822.00,7.639378,24.95043,0.000037,24.040788,0.0005,1.329
11824.00,7.639407,24.95055,0.000038,24.040372,0.0005,1.329
11826.00,7.638960,24.95008,0.000038,24.040843,0.0005,1.328
11828.00,7.638990,24.95038,0.000039,24.039659,0.0005,1.328
11830.00,7.640333,24.95039,0.000038,24.040014,0.0006,1.329
11832.00,7.639421,24.95084,0.000038,24.040330,0.0005,1.329
11834.00,7.638596,24.95118,0.000038,24.040121,0.0006,1.329
11836.00,7.639154,24.95019,0.000038,24.040181,0.0005,1.328
11838.00,7.639277,24.95068,0.000039,24.040086,0.0005,1.328
11840.00,7.639156,24.95172,0.000038,24.040463,0.0005,1.329
11842.00,7.639612,24.95182,0.000037,24.040219,0.0005,1.329
11844.00,7.638433,24.95157,0.000036,24.040486,0.0005,1.329
11846.00,7.636682,24.95291,0.000037,24.040935,0.0005,1.329
11848.00,7.637337,24.95304,0.000037,24.040574,0.0005,1.329
11850.00,7.637927,24.95271,0.000038,24.040359,0.0005,1.328
11852.00,7.638954,24.95290,0.000039,24.040417,0.0005,1.328
11854.00,7.639501,24.95201,0.000039,24.039494,0.0005,1.328
11856.00,7.639856,24.95155,0.000038,24.040679,0.0005,1.328
11858.00,7.640373,24.95077,0.000037,24.040328,0.0005,1.329
11860.00,7.640433,24.95048,0.000037,24.040526,0.0005,1.328
11862.00,7.640447,24.95140,0.000038,24.040635,0.0005,1.328
11864.00,7.640637,24.95134,0.000038,24.040395,0.0005,1.329
11866.00,7.640201,24.95086,0.000038,24.040501,0.0005,1.328
11868.00,7.639953,24.95065,0.000038,24.040401,0.0005,1.329
11870.00,7.640371,24.95069,0.000037,24.040077,0.0005,1.329
11872.00,7.640321,24.95148,0.000038,24.040568,0.0005,1.328
11874.00,7.639556,24.95168,0.000038,24.040548,0.0005,1.328
11876.00,7.639282,24.95131,0.000038,24.040450,0.0005,1.329
11878.00,7.639912,24.95171,0.000038,24.040583,0.0005,1.329
11880.00,7.639966,24.95133,0.000038,24.040625,0.0005,1.329
11882.00,7.639494,24.95135,0.000038,24.040623,0.0005,1.328
11884.00,7.640181,24.95095,0.000038,24.040155,0.0005,1.328
11886.00,7.640752,24.95153,0.000039,24.040441,0.0005,1.328
11888.00,7.639696,24.95170,0.000038,24.040323,0.0005,1.328
11890.00,7.639446,24.95176,0.000039,24.040414,0.0005,1.327
11892.00,7.639494,24.95235,0.000038,24.040119,0.0005,1.328
11894.00,7.639817,24.95213,0.000038,24.040525,0.0005,1.329
11896.00,7.640519,24.95150,0.000039,24.040303,0.0005,1.328
11898.00,7.640880,24.95148,0.000037,24.040228,0.0005,1.328
11900.00,7.640424,24.95186,0.000038,24.041079,0.0005,1.328
11902.00,7.639973,24.95170,0.000039,24.039899,0.0005,1.328
11904.00,7.639930,24.95133,0.000038,24.040084,0.0004,1.328
11906.00,7.640539,24.95143,0.000038,24.040114,0.0005,1.329
11908.00,7.640655,24.95154,0.000037,24.039428,0.0005,1.328
11910.00,7.639206,24.95223,0.000038,24.039721,0.0005,1.329
11912.00,7.638571,24.95130,0.000037,24.040848,0.0005,1.328
11914.00,7.638656,24.95076,0.000038,24.040192,0.0005,1.328
11916.00,7.639067,24.95092,0.000037,24.039755,0.0005,1.327
11918.00,7.639659,24.95075,0.000037,24.039901,0.0005,1.327
11920.00,7.639485,24.95131,0.000037,24.039986,0.0005,1.328
11922.00,7.638975,24.95137,0.000037,24.040739,0.0005,1.328
11924.00,7.639103,24.95208,0.000037,24.040155,0.0005,1.328
11926.00,7.638976,24.95231,0.000038,24.039955,0.0005,1.328
11928.00,7.639781,24.95299,0.000037,24.040094,0.0005,1.329
11930.00,7.639393,24.95325,0.000038,24.039924,0.0005,1.329
11932.00,7.639672,24.95226,0.000038,24.040983,0.0005,1.328
11934.00,7.639962,24.95205,0.000038,24.039906,0.0005,1.328
11936.00,7.640079,24.95195,0.000038,24.039552,0.0005,1.328
11938.00,7.639902,24.95159,0.000038,24.040010,0.0005,1.328
11940.00,7.639418,24.95187,0.000038,24.040352,0.0005,1.328
11942.00,7.638639,24.95260,0.000038,24.040234,0.0005,1.327
11944.00,7.639039,24.95265,0.000038,24.040052,0.0005,1.328
11946.00,7.639210,24.95222,0.000037,24.039674,0.0005,1.328
11948.00,7.638401,24.95265,0.000039,24.040863,0.0005,1.328
11950.00,7.639429,24.95301,0.000038,24.040961,0.0004,1.328
11952.00,7.639035,24.95288,0.000038,24.040223,0.0005,1.328
11954.00,7.638216,24.95301,0.000038,24.039884,0.0005,1.328
11956.00,7.638938,24.95312,0.000038,24.040195,0.0005,1.328
11958.00,7.639374,24.95252,0.000037,24.040779,0.0005,1.328
11960.00,7.639484,24.95218,0.000037,24.040074,0.0005,1.328
11962.00,7.639733,24.95285,0.000036,24.039870,0.0005,1.327
11964.00,7.639698,24.95373,0.000039,24.040263,0.0005,1.327
11966.00,7.639646,24.95297,0.000039,24.040541,0.0005,1.328
11968.00,7.639653,24.95345,0.000039,24.040155,0.0005,1.328
11970.00,7.639076,24.95274,0.000038,24.040726,0.0005,1.328
11972.00,7.638553,24.95310,0.000039,24.040059,0.0005,1.327
11974.00,7.638651,24.95379,0.000038,24.039877,0.0005,1.327
11976.00,7.639192,24.95262,0.000037,24.040112,0.0005,1.328
11978.00,7.638790,24.95295,0.000038,24.039774,0.0005,1.327
11980.00,7.639542,24.95216,0.000038,24.040470,0.0005,1.327
11982.00,7.640195,24.95332,0.000038,24.040805,0.0005,1.328
11984.00,7.639865,24.95430,0.000039,24.040270,0.0005,1.327
11986.00,7.639904,24.95321,0.000037,24.040315,0.0005,1.327
11988.00,7.640141,24.95255,0.000038,24.039790,0.0005,1.327
11990.00,7.639290,24.95133,0.000037,24.040565,0.0005,1.328
11992.00,7.638662,24.95192,0.000038,24.040261,0.0005,1.327
11994.00,7.639000,24.95227,0.000039,24.040292,0.0005,1.326
11996.00,7.638515,24.95366,0.000040,24.040290,0.0005,1.327
11998.00,7.638549,24.95351,0.000040,24.040888,0.0005,1.327
12000.00,7.638081,24.95362,0.000037,24.041601,0.0005,1.328
12002.00,7.638164,24.95392,0.000037,24.039974,0.0005,1.327
12004.00,7.638466,24.95376,0.000037,24.040203,0.0005,1.327
12006.00,7.639214,24.95367,0.000037,24.040530,0.0005,1.327
@20,12.0000,24.0
12008.00,7.638751,24.95275,0.000037,24.040508,0.0004,1.327
12010.00,7.634314,24.95292,0.000039,24.040006,0.0005,1.327
12012.00,7.624322,24.95368,0.000038,24.039915,0.0005,1.326
12014.00,7.606105,24.95383,0.000038,24.039764,0.0004,1.326
12016.00,7.586808,24.95292,0.000038,24.040421,0.0005,1.327
12018.00,7.571536,24.95366,0.000038,24.039903,0.0005,1.327
12020.00,7.561451,24.95469,0.000038,24.040388,0.0005,1.328
12022.00,7.553631,24.95420,0.000037,24.039948,0.0005,1.328
12024.00,7.546681,24.95348,0.000037,24.040279,0.0005,1.328
12026.00,7.538891,24.95495,0.000037,24.040112,0.0005,1.328
12028.00,7.533478,24.95484,0.000036,24.040405,0.0005,1.329
12030.00,7.529919,24.95395,0.000035,24.040492,0.0005,1.329
12032.00,7.528194,24.95296,0.000035,24.040077,0.0005,1.328
12034.00,7.532105,24.95285,0.000038,24.041103,0.0005,1.328
12036.00,7.543858,24.95284,0.000037,24.040723,0.0005,1.329
12038.00,7.564099,24.95279,0.000036,24.040250,0.0005,1.329
12040.00,7.582143,24.95330,0.000037,24.040044,0.0006,1.329
12042.00,7.593608,24.95342,0.000036,24.040386,0.0005,1.329
12044.00,7.600887,24.95307,0.000037,24.040703,0.0005,1.328
12046.00,7.607275,24.95298,0.000038,24.040066,0.0005,1.327
12048.00,7.614806,24.95397,0.000038,24.040308,0.0005,1.327
12050.00,7.621263,24.95393,0.000038,24.040568,0.0004,1.327
12052.00,7.626145,24.95321,0.000038,24.040577,0.0005,1.327
12054.00,7.628764,24.95307,0.000038,24.039992,0.0005,1.327
12056.00,7.629383,24.95353,0.000039,24.040414,0.0005,1.328
12058.00,7.629238,24.95350,0.000038,24.040159,0.0005,1.328
12060.00,7.627514,24.95359,0.000039,24.040112,0.0005,1.328
12062.00,7.625092,24.95303,0.000037,24.039699,0.0005,1.328
12064.00,7.622959,24.95279,0.000037,24.039850,0.0005,1.327
12066.00,7.621203,24.95197,0.000039,24.039526,0.0005,1.327
12068.00,7.619380,24.95281,0.000038,24.039139,0.0005,1.327
12070.00,7.618188,24.95425,0.000038,24.040852,0.0005,1.327
12072.00,7.616768,24.95377,0.000039,24.040365,0.0005,1.327
12074.00,7.615955,24.95466,0.000040,24.040241,0.0005,1.328
12076.00,7.615417,24.95497,0.000038,24.039770,0.0005,1.327
12078.00,7.615295,24.95404,0.000038,24.040939,0.0005,1.327
12080.00,7.615349,24.95308,0.000040,24.040752,0.0005,1.327
12082.00,7.616331,24.95275,0.000039,24.040001,0.0005,1.327
12084.00,7.618274,24.95338,0.000039,24.040699,0.0005,1.327
12086.00,7.619838,24.95299,0.000038,24.040241,0.0005,1.327
12088.00,7.621864,24.95313,0.000038,24.040143,0.0005,1.327
12090.00,7.625050,24.95291,0.000038,24.040145,0.0005,1.327
12092.00,7.628814,24.95324,0.000037,24.040064,0.0005,1.327
12094.00,7.631274,24.95309,0.000037,24.040043,0.0005,1.328
12096.00,7.633717,24.95311,0.000037,24.039857,0.0005,1.327
12098.00,7.636144,24.95315,0.000037,24.040374,0.0004,1.327
12100.00,7.637990,24.95326,0.000037,24.040314,0.0005,1.328
12102.00,7.639082,24.95432,0.000038,24.039588,0.0005,1.327
12104.00,7.640951,24.95333,0.000037,24.040168,0.0005,1.327
12106.00,7.642954,24.95350,0.000037,24.040008,0.0005,1.327
12108.00,7.643798,24.95385,0.000037,24.039590,0.0005,1.327
12110.00,7.645245,24.95366,0.000037,24.040094,0.0005,1.327
12112.00,7.646940,24.95509,0.000039,24.040008,0.0005,1.327
12114.00,7.648397,24.95509,0.000037,24.039894,0.0004,1.326
12116.00,7.650861,24.95438,0.000039,24.040646,0.0005,1.327
12118.00,7.651871,24.95396,0.000038,24.040234,0.0005,1.327
12120.00,7.651868,24.95336,0.000038,24.040412,0.0005,1.327
12122.00,7.652489,24.95427,0.000036,24.039806,0.0005,1.327
12124.00,7.652726,24.95395,0.000037,24.040239,0.0005,1.327
12126.00,7.652909,24.95469,0.000037,24.039994,0.0005,1.327
12128.00,7.653506,24.95442,0.000037,24.039910,0.0005,1.327
12130.00,7.653476,24.95373,0.000038,24.039655,0.0005,1.327
12132.00,7.652514,24.95434,0.000037,24.039988,0.0005,1.326
12134.00,7.651504,24.95430,0.000037,24.039679,0.0005,1.327
12136.00,7.649669,24.95369,0.000037,24.040295,0.0005,1.327
12138.00,7.648844,24.95383,0.000039,24.039997,0.0005,1.327
12140.00,7.647881,24.95344,0.000038,24.040639,0.0005,1.327
12142.00,7.647346,24.95343,0.000037,24.039937,0.0005,1.327
12144.00,7.646312,24.95327,0.000036,24.041128,0.0005,1.327
12146.00,7.645488,24.95281,0.000037,24.040730,0.0005,1.327
12148.00,7.645070,24.95321,0.000037,24.040059,0.0005,1.326
12150.00,7.644995,24.95344,0.000038,24.040885,0.0005,1.326
12152.00,7.644709,24.95254,0.000039,24.040710,0.0005,1.327
12154.00,7.645219,24.95158,0.000038,24.039894,0.0005,1.327
12156.00,7.645220,24.95337,0.000037,24.040670,0.0005,1.327
12158.00,7.644890,24.95315,0.000037,24.040479,0.0005,1.327
12160.00,7.644530,24.95286,0.000037,24.039954,0.0005,1.327
12162.00,7.643288,24.95309,0.000038,24.040006,0.0005,1.327
12164.00,7.643100,24.95257,0.000036,24.040075,0.0005,1.327
12166.00,7.642749,24.95277,0.000038,24.040234,0.0005,1.327
12168.00,7.642151,24.95255,0.000038,24.040730,0.0005,1.327
12170.00,7.642077,24.95212,0.000037,24.040568,0.0005,1.327
12172.00,7.641910,24.95237,0.000037,24.040128,0.0005,1.326
12174.00,7.642670,24.95301,0.000037,24.040074,0.0005,1.327
12176.00,7.642716,24.95392,0.000038,24.039983,0.0005,1.327
12178.00,7.642693,24.95418,0.000040,24.039917,0.0005,1.327
12180.00,7.642712,24.95390,0.000037,24.040235,0.0005,1.327
12182.00,7.643033,24.95400,0.000037,24.039692,0.0005,1.327
12184.00,7.643052,24.95443,0.000038,24.040094,0.0005,1.327
12186.00,7.642554,24.95420,0.000038,24.040039,0.0005,1.327
12188.00,7.642573,24.95410,0.000037,24.039663,0.0005,1.326
12190.00,7.642590,24.95496,0.000037,24.039855,0.0005,1.327
12192.00,7.641929,24.95479,0.000039,24.040437,0.0005,1.327
12194.00,7.641299,24.95473,0.000038,24.040215,0.0005,1.326
12196.00,7.641036,24.95488,0.000039,24.039741,0.0005,1.326
12198.00,7.641557,24.95474,0.000038,24.040172,0.0005,1.327
12200.00,7.641864,24.95411,0.000037,24.040337,0.0005,1.327
12202.00,7.642491,24.95436,0.000036,24.040683,0.0005,1.327
12204.00,7.642174,24.95424,0.000038,24.040099,0.0004,1.327
12206.00,7.642680,24.95433,0.000037,24.039579,0.0005,1.326
12208.00,7.642639,24.95389,0.000036,24.039890,0.0005,1.326
12210.00,7.642708,24.95357,0.000037,24.040752,0.0005,1.327
12212.00,7.642533,24.95350,0.000037,24.040083,0.0005,1.327
12214.00,7.642525,24.95416,0.000036,24.040030,0.0005,1.327
12216.00,7.642323,24.95489,0.000038,24.039926,0.0005,1.326
12218.00,7.642126,24.95541,0.000037,24.039841,0.0005,1.326
12220.00,7.642577,24.95594,0.000038,24.040034,0.0005,1.327
12222.00,7.641904,24.95570,0.000037,24.040570,0.0005,1.327
12224.00,7.641940,24.95584,0.000037,24.040479,0.0005,1.326
12226.00,7.641426,24.95502,0.000037,24.040301,0.0005,1.326
12228.00,7.642164,24.95425,0.000038,24.040157,0.0004,1.327
12230.00,7.642025,24.95429,0.000037,24.040370,0.0005,1.327
12232.00,7.641837,24.95413,0.000036,24.040732,0.0005,1.327
12234.00,7.641354,24.95411,0.000037,24.039724,0.0005,1.327
12236.00,7.641462,24.95360,0.000038,24.040228,0.0004,1.327
12238.00,7.641492,24.95375,0.000038,24.039648,0.0005,1.327
12240.00,7.641996,24.95384,0.000038,24.040345,0.0005,1.326
12242.00,7.641835,24.95347,0.000038,24.039804,0.0005,1.327
12244.00,7.642671,24.95424,0.000037,24.039610,0.0005,1.328
12246.00,7.642667,24.95417,0.000038,24.040212,0.0005,1.327
12248.00,7.641948,24.95360,0.000038,24.040552,0.0005,1.327
12250.00,7.641709,24.95323,0.000038,24.039879,0.0005,1.327
12252.00,7.641219,24.95323,0.000038,24.039488,0.0005,1.326
12254.00,7.640955,24.95228,0.000038,24.040014,0.0005,1.327
12256.00,7.641669,24.95273,0.000037,24.040057,0.0005,1.327
12258.00,7.642406,24.95357,0.000037,24.039615,0.0005,1.327
12260.00,7.642735,24.95447,0.000037,24.039224,0.0005,1.326
12262.00,7.642724,24.95349,0.000038,24.039781,0.0005,1.327
12264.00,7.641853,24.95370,0.000037,24.039614,0.0005,1.327
12266.00,7.640614,24.95475,0.000038,24.038979,0.0005,1.327
12268.00,7.640545,24.95482,0.000036,24.040279,0.0005,1.327
12270.00,7.640999,24.95490,0.000037,24.040250,0.0005,1.327
12272.00,7.640912,24.95377,0.000037,24.039639,0.0005,1.327
12274.00,7.640794,24.95248,0.000036,24.039708,0.0004,1.327
12276.00,7.641727,24.95268,0.000037,24.040235,0.0005,1.327
12278.00,7.641916,24.95307,0.000037,24.040523,0.0005,1.327
12280.00,7.641187,24.95346,0.000037,24.039959,0.0005,1.326
12282.00,7.641254,24.95388,0.000037,24.039915,0.0004,1.327
12284.00,7.641987,24.95406,0.000036,24.039724,0.0005,1.327
12286.00,7.641172,24.95371,0.000038,24.039739,0.0005,1.327
12288.00,7.641562,24.95397,0.000038,24.040805,0.0005,1.327
12290.00,7.642531,24.95393,0.000037,24.040125,0.0005,1.327
12292.00,7.641866,24.95439,0.000037,24.040250,0.0005,1.327
12294.00,7.641459,24.95428,0.000037,24.040148,0.0005,1.327
12296.00,7.642147,24.95411,0.000037,24.039708,0.0005,1.327
12298.00,7.642137,24.95372,0.000037,24.039988,0.0005,1.327
12300.00,7.642150,24.95358,0.000038,24.040064,0.0005,1.327
12302.00,7.641747,24.95363,0.000038,24.039730,0.0005,1.326
12304.00,7.641380,24.95321,0.000038,24.040568,0.0005,1.327
12306.00,7.641685,24.95301,0.000038,24.040281,0.0005,1.327
12308.00,7.641932,24.95378,0.000038,24.039712,0.0005,1.327
12310.00,7.641302,24.95437,0.000038,24.040055,0.0005,1.326
12312.00,7.640162,24.95461,0.000037,24.041014,0.0005,1.327
12314.00,7.639335,24.95514,0.000037,24.039401,0.0005,1.327
12316.00,7.639542,24.95429,0.000037,24.039817,0.0005,1.327
12318.00,7.639927,24.95365,0.000037,24.039919,0.0005,1.326
12320.00,7.640403,24.95354,0.000038,24.039930,0.0005,1.328
12322.00,7.640034,24.95401,0.000037,24.039719,0.0005,1.328
12324.00,7.640281,24.95427,0.000036,24.040490,0.0005,1.327
12326.00,7.640265,24.95347,0.000038,24.040225,0.0005,1.327
12328.00,7.640814,24.95306,0.000038,24.039944,0.0004,1.327
12330.00,7.641307,24.95392,0.000038,24.040074,0.0005,1.327
12332.00,7.641781,24.95432,0.000037,24.039441,0.0005,1.327
12334.00,7.641115,24.95450,0.000038,24.040463,0.0005,1.327
12336.00,7.640827,24.95468,0.000037,24.040628,0.0005,1.327
12338.00,7.640585,24.95437,0.000037,24.040288,0.0005,1.327
12340.00,7.640504,24.95520,0.000039,24.040512,0.0005,1.327
12342.00,7.639837,24.95575,0.000037,24.040395,0.0005,1.328
12344.00,7.639854,24.95531,0.000037,24.039494,0.0005,1.327
12346.00,7.640999,24.95563,0.000038,24.039995,0.0005,1.327
12348.00,7.641199,24.95580,0.000038,24.040001,0.0005,1.327
12350.00,7.641344,24.95606,0.000039,24.039514,0.0005,1.326
12352.00,7.641055,24.95607,0.000039,24.040132,0.0005,1.328
12354.00,7.640943,24.95640,0.000037,24.040226,0.0005,1.327
12356.00,7.640803,24.95681,0.000037,24.040006,0.0005,1.327
12358.00,7.640218,24.95692,0.000039,24.040785,0.0005,1.327
12360.00,7.639192,24.95640,0.000039,24.040812,0.0005,1.327
12362.00,7.639204,24.95524,0.000037,24.040506,0.0005,1.327
12364.00,7.639324,24.95413,0.000037,24.039388,0.0005,1.327
12366.00,7.638767,24.95498,0.000037,24.039528,0.0005,1.327
12368.00,7.638738,24.95520,0.000037,24.040168,0.0005,1.327
12370.00,7.639503,24.95433,0.000036,24.039610,0.0005,1.327
12372.00,7.639755,24.95471,0.000037,24.040548,0.0005,1.327
12374.00,7.639358,24.95454,0.000037,24.040586,0.0005,1.327
12376.00,7.639771,24.95413,0.000037,24.039799,0.0005,1.327
12378.00,7.640275,24.95521,0.000038,24.040134,0.0005,1.327
12380.00,7.640309,24.95532,0.000038,24.040475,0.0005,1.327
12382.00,7.640675,24.95555,0.000037,24.040041,0.0005,1.327
12384.00,7.641108,24.95573,0.000037,24.040097,0.0005,1.327
12386.00,7.640075,24.95469,0.000038,24.040283,0.0005,1.327
12388.00,7.640795,24.95472,0.000037,24.040074,0.0004,1.327
12390.00,7.640890,24.95477,0.000038,24.039888,0.0005,1.327
12392.00,7.640432,24.95461,0.000038,24.040024,0.0005,1.327
12394.00,7.640532,24.95477,0.000038,24.039539,0.0005,1.327
12396.00,7.641345,24.95492,0.000037,24.040163,0.0005,1.327
12398.00,7.641643,24.95460,0.000037,24.040063,0.0005,1.327
12400.00,7.641470,24.95500,0.000037,24.040475,0.0005,1.327
12402.00,7.641558,24.95467,0.000037,24.040181,0.0005,1.327
12404.00,7.641382,24.95481,0.000038,24.040115,0.0005,1.327
12406.00,7.641385,24.95441,0.000039,24.040366,0.0005,1.327
12408.00,7.641645,24.95450,0.000038,24.039775,0.0005,1.328
12410.00,7.641812,24.95507,0.000037,24.040812,0.0005,1.327
12412.00,7.641616,24.95428,0.000038,24.040381,0.0005,1.327
12414.00,7.643153,24.95390,0.000038,24.040037,0.0005,1.328
12416.00,7.643053,24.95461,0.000037,24.040454,0.0005,1.327
12418.00,7.641948,24.95494,0.000037,24.039975,0.0005,1.327
12420.00,7.641493,24.95450,0.000038,24.040034,0.0006,1.328
12422.00,7.641366,24.95420,0.000037,24.040079,0.0005,1.328
12424.00,7.641688,24.95394,0.000036,24.040132,0.0005,1.327
12426.00,7.641185,24.95370,0.000037,24.040383,0.0005,1.328
12428.00,7.641039,24.95455,0.000038,24.039955,0.0005,1.327
12430.00,7.640702,24.95493,0.000038,24.040294,0.0005,1.327
12432.00,7.640650,24.95501,0.000039,24.040043,0.0005,1.327
12434.00,7.641058,24.95627,0.000038,24.040357,0.0005,1.327
12436.00,7.641012,24.95601,0.000038,24.040881,0.0005,1.327
12438.00,7.640760,24.95573,0.000037,24.039919,0.0005,1.328
12440.00,7.639975,24.95508,0.000039,24.040154,0.0005,1.328
12442.00,7.640836,24.95486,0.000038,24.040646,0.0005,1.328
12444.00,7.639888,24.95477,0.000037,24.040625,0.0005,1.327
12446.00,7.639773,24.95490,0.000038,24.040475,0.0005,1.327
12448.00,7.639240,24.95566,0.000036,24.039986,0.0005,1.328
12450.00,7.638605,24.95512,0.000037,24.039590,0.0005,1.328
12452.00,7.639059,24.95436,0.000038,24.040234,0.0005,1.327
12454.00,7.639376,24.95480,0.000039,24.041283,0.0005,1.327
12456.00,7.639549,24.95457,0.000037,24.040370,0.0005,1.328
12458.00,7.640071,24.95401,0.000039,24.040581,0.0005,1.328
12460.00,7.639830,24.95463,0.000038,24.040574,0.0006,1.327
12462.00,7.640087,24.95450,0.000037,24.040295,0.0005,1.327
12464.00,7.639486,24.95413,0.000038,24.040501,0.0005,1.326
12466.00,7.639490,24.95364,0.000039,24.040312,0.0005,1.327
12468.00,7.640621,24.95262,0.000039,24.039761,0.0005,1.328
12470.00,7.640276,24.95278,0.000036,24.040217,0.0005,1.328
12472.00,7.639477,24.95273,0.000036,24.040197,0.0005,1.328
12474.00,7.638998,24.95356,0.000038,24.040561,0.0005,1.328
12476.00,7.638754,24.95418,0.000037,24.039659,0.0005,1.328
12478.00,7.638727,24.95390,0.000039,24.039997,0.0005,1.327
12480.00,7.638435,24.95360,0.000038,24.040017,0.0005,1.328
12482.00,7.638693,24.95446,0.000038,24.039752,0.0005,1.327
12484.00,7.638392,24.95397,0.000038,24.040197,0.0005,1.327
12486.00,7.637884,24.95399,0.000038,24.039766,0.0005,1.328
12488.00,7.637827,24.95469,0.000038,24.040112,0.0005,1.328
12490.00,7.638277,24.95431,0.000038,24.039883,0.0005,1.328
12492.00,7.638000,24.95549,0.000038,24.040006,0.0005,1.327
12494.00,7.638444,24.95600,0.000038,24.040466,0.0005,1.328
12496.00,7.639082,24.95538,0.000037,24.040381,0.0005,1.328
12498.00,7.639776,24.95540,0.000038,24.040072,0.0005,1.327
12500.00,7.639992,24.95531,0.000038,24.039972,0.0005,1.327
12502.00,7.638842,24.95563,0.000037,24.040154,0.0005,1.328
12504.00,7.639126,24.95607,0.000038,24.040852,0.0005,1.327
12506.00,7.639287,24.95513,0.000039,24.040543,0.0005,1.328
12508.00,7.639274,24.95476,0.000038,24.039604,0.0005,1.328
12510.00,7.639506,24.95401,0.000039,24.040585,0.0005,1.328
12512.00,7.638878,24.95467,0.000038,24.040186,0.0005,1.328
12514.00,7.639191,24.95482,0.000038,24.039724,0.0005,1.328
12516.00,7.639536,24.95396,0.000039,24.040383,0.0005,1.328
12518.00,7.639254,24.95373,0.000038,24.040732,0.0005,1.328
12520.00,7.639314,24.95402,0.000038,24.040201,0.0005,1.328
12522.00,7.639255,24.95442,0.000038,24.040408,0.0005,1.328
12524.00,7.639278,24.95443,0.000038,24.040330,0.0005,1.328
12526.00,7.638859,24.95377,0.000038,24.040670,0.0005,1.328
12528.00,7.639012,24.95435,0.000037,24.040310,0.0005,1.328
12530.00,7.639304,24.95381,0.000037,24.040154,0.0005,1.328
12532.00,7.638837,24.95389,0.000038,24.040705,0.0005,1.328
12534.00,7.639445,24.95421,0.000038,24.040610,0.0005,1.328
12536.00,7.639115,24.95389,0.000038,24.040768,0.0005,1.328
12538.00,7.639844,24.95333,0.000038,24.040095,0.0005,1.328
12540.00,7.640474,24.95386,0.000038,24.039623,0.0005,1.328
12542.00,7.640428,24.95364,0.000039,24.039555,0.0005,1.328
12544.00,7.639683,24.95312,0.000037,24.040077,0.0005,1.328
12546.00,7.639068,24.95383,0.000038,24.040206,0.0005,1.327
12548.00,7.639057,24.95389,0.000039,24.039677,0.0005,1.328
12550.00,7.639379,24.95443,0.000038,24.040572,0.0005,1.328
12552.00,7.639719,24.95518,0.000038,24.041230,0.0005,1.327
12554.00,7.640043,24.95532,0.000038,24.040506,0.0005,1.328
12556.00,7.640364,24.95560,0.000037,24.040152,0.0005,1.328
12558.00,7.640132,24.95537,0.000037,24.040106,0.0005,1.328
12560.00,7.639813,24.95462,0.000037,24.040241,0.0005,1.328
12562.00,7.639301,24.95425,0.000038,24.040163,0.0005,1.328
12564.00,7.639326,24.95415,0.000039,24.039670,0.0005,1.328
12566.00,7.640944,24.95472,0.000038,24.040195,0.0005,1.328
12568.00,7.640348,24.95614,0.000038,24.040477,0.0005,1.328
12570.00,7.640277,24.95571,0.000038,24.040683,0.0005,1.328
12572.00,7.640299,24.95580,0.000038,24.040832,0.0005,1.328
12574.00,7.639916,24.95573,0.000038,24.040852,0.0005,1.328
12576.00,7.638521,24.95528,0.000039,24.040037,0.0005,1.328
12578.00,7.639379,24.95529,0.000038,24.040206,0.0005,1.328
12580.00,7.639349,24.95576,0.000039,24.040015,0.0005,1.328
12582.00,7.639627,24.95452,0.000038,24.040245,0.0005,1.328
12584.00,7.640667,24.95477,0.000039,24.040754,0.0005,1.328
12586.00,7.641148,24.95582,0.000037,24.040068,0.0005,1.328
12588.00,7.641888,24.95401,0.000037,24.039806,0.0005,1.327
12590.00,7.641474,24.95349,0.000038,24.039874,0.0005,1.328
12592.00,7.640587,24.95428,0.000039,24.040210,0.0005,1.328
12594.00,7.640027,24.95300,0.000037,24.040341,0.0005,1.328
12596.00,7.639171,24.95343,0.000037,24.040141,0.0005,1.328
12598.00,7.639401,24.95414,0.000037,24.039695,0.0005,1.328
12600.00,7.640647,24.95328,0.000038,24.041261,0.0005,1.328
12602.00,7.640606,24.95341,0.000037,24.039959,0.0005,1.329
12604.00,7.640035,24.95321,0.000037,24.040566,0.0005,1.329
12606.00,7.639600,24.95363,0.000038,24.039801,0.0005,1.328
@21,12.0000,24.0
12608.00,7.638709,24.95415,0.000038,24.040365,0.0005,1.328
12610.00,7.635412,24.95333,0.000039,24.041270,0.0005,1.328
12612.00,7.625828,24.95392,0.000038,24.040565,0.0005,1.328
12614.00,7.607915,24.95383,0.000040,24.039790,0.0006,1.327
12616.00,7.586428,24.95355,0.000040,24.040066,0.0005,1.327
12618.00,7.570871,24.95298,0.000038,24.040266,0.0005,1.328
12620.00,7.561257,24.95330,0.000038,24.040465,0.0005,1.328
12622.00,7.554355,24.95361,0.000037,24.040535,0.0005,1.329
12624.00,7.547901,24.95256,0.000037,24.040425,0.0005,1.329
12626.00,7.541600,24.95305,0.000036,24.040834,0.0006,1.329
12628.00,7.536407,24.95306,0.000038,24.040337,0.0005,1.330
12630.00,7.532555,24.95261,0.000036,24.040512,0.0005,1.330
12632.00,7.531432,24.95367,0.000037,24.040639,0.0005,1.329
12634.00,7.535183,24.95332,0.000038,24.040474,0.0005,1.329
12636.00,7.547815,24.95360,0.000038,24.039850,0.0005,1.330
12638.00,7.567983,24.95409,0.000038,24.040443,0.0005,1.330
12640.00,7.586981,24.95369,0.000036,24.040743,0.0005,1.330
12642.00,7.598721,24.95376,0.000037,24.039803,0.0005,1.329
12644.00,7.605403,24.95300,0.000038,24.040617,0.0005,1.329
12646.00,7.610248,24.95292,0.000038,24.040514,0.0005,1.329
12648.00,7.614468,24.95280,0.000039,24.040117,0.0005,1.328
12650.00,7.618063,24.95347,0.000040,24.040337,0.0005,1.328
12652.00,7.621453,24.95394,0.000039,24.040408,0.0005,1.328
12654.00,7.624588,24.95304,0.000038,24.039943,0.0005,1.328
12656.00,7.624348,24.95399,0.000038,24.039926,0.0005,1.328
12658.00,7.623715,24.95361,0.000039,24.039759,0.0005,1.329
12660.00,7.622324,24.95347,0.000038,24.040992,0.0005,1.328
12662.00,7.622273,24.95331,0.000039,24.039835,0.0005,1.328
12664.00,7.621575,24.95382,0.000039,24.039748,0.0005,1.329
12666.00,7.620483,24.95402,0.000037,24.040734,0.0006,1.329
12668.00,7.618362,24.95437,0.000037,24.039877,0.0006,1.328
12670.00,7.618134,24.95404,0.000038,24.040395,0.0005,1.328
12672.00,7.618340,24.95358,0.000039,24.040281,0.0005,1.328
12674.00,7.617686,24.95394,0.000040,24.040437,0.0005,1.329
12676.00,7.617904,24.95436,0.000038,24.040581,0.0005,1.328
12678.00,7.619040,24.95352,0.000038,24.040457,0.0005,1.328
12680.00,7.620093,24.95281,0.000039,24.039646,0.0005,1.328
12682.00,7.621114,24.95376,0.000038,24.040437,0.0005,1.329
12684.00,7.623081,24.95394,0.000037,24.040515,0.0005,1.329
12686.00,7.624017,24.95402,0.000038,24.040445,0.0005,1.329
12688.00,7.625887,24.95398,0.000039,24.040934,0.0005,1.328
12690.00,7.627215,24.95394,0.000039,24.040454,0.0005,1.328
12692.00,7.629527,24.95329,0.000039,24.040734,0.0005,1.329
12694.00,7.631366,24.95454,0.000039,24.040854,0.0006,1.329
12696.00,7.632600,24.95515,0.000038,24.039608,0.0005,1.328
12698.00,7.634678,24.95439,0.000038,24.040095,0.0005,1.329
12700.00,7.636213,24.95405,0.000038,24.040106,0.0005,1.328
12702.00,7.638474,24.95523,0.000038,24.040503,0.0005,1.329
12704.00,7.639175,24.95576,0.000039,24.040639,0.0005,1.328
12706.00,7.640707,24.95603,0.000038,24.040555,0.0006,1.329
12708.00,7.641802,24.95620,0.000039,24.040012,0.0005,1.329
12710.00,7.643225,24.95593,0.000038,24.039944,0.0005,1.329
12712.00,7.644473,24.95637,0.000038,24.039886,0.0006,1.329
12714.00,7.645458,24.95665,0.000038,24.039857,0.0005,1.329
12716.00,7.646713,24.95570,0.000037,24.040108,0.0005,1.328
12718.00,7.647509,24.95597,0.000038,24.040455,0.0005,1.328
12720.00,7.647073,24.95596,0.000039,24.040565,0.0005,1.328
12722.00,7.647273,24.95495,0.000037,24.040399,0.0005,1.329
12724.00,7.648095,24.95401,0.000038,24.040354,0.0006,1.329
12726.00,7.648858,24.95399,0.000037,24.040219,0.0005,1.329
12728.00,7.648542,24.95353,0.000039,24.039588,0.0005,1.328
12730.00,7.647957,24.95375,0.000038,24.040568,0.0005,1.329
12732.00,7.648007,24.95493,0.000038,24.039728,0.0005,1.329
12734.00,7.647557,24.95394,0.000038,24.039859,0.0005,1.328
12736.00,7.647018,24.95305,0.000041,24.039794,0.0005,1.328
12738.00,7.646499,24.95401,0.000039,24.039872,0.0005,1.329
12740.00,7.646041,24.95504,0.000038,24.040923,0.0005,1.329
12742.00,7.645236,24.95434,0.000039,24.040641,0.0005,1.329
12744.00,7.644743,24.95397,0.000038,24.039686,0.0005,1.329
12746.00,7.645058,24.95490,0.000038,24.040372,0.0005,1.329
12748.00,7.644570,24.95452,0.000037,24.040101,0.0005,1.329
12750.00,7.643890,24.95505,0.000038,24.040825,0.0005,1.329
12752.00,7.643814,24.95637,0.000038,24.040014,0.0005,1.328
12754.00,7.643371,24.95595,0.000039,24.040028,0.0005,1.329
12756.00,7.643494,24.95651,0.000039,24.039734,0.0005,1.329
12758.00,7.644020,24.95685,0.000039,24.040135,0.0005,1.329
12760.00,7.644019,24.95599,0.000038,24.040339,0.0005,1.328
12762.00,7.643839,24.95577,0.000039,24.040179,0.0006,1.329
12764.00,7.644118,24.95624,0.000037,24.040943,0.0006,1.329
12766.00,7.643716,24.95572,0.000038,24.040095,0.0005,1.329
12768.00,7.643175,24.95631,0.000038,24.040481,0.0005,1.329
12770.00,7.642766,24.95528,0.000038,24.040206,0.0005,1.328
12772.00,7.643462,24.95479,0.000039,24.040090,0.0005,1.329
12774.00,7.644996,24.95501,0.000039,24.039963,0.0005,1.329
12776.00,7.644317,24.95539,0.000038,24.040397,0.0005,1.330
12778.00,7.642597,24.95513,0.000037,24.040097,0.0005,1.329
12780.00,7.642792,24.95510,0.000038,24.040161,0.0005,1.329
12782.00,7.642686,24.95582,0.000039,24.040606,0.0005,1.329
12784.00,7.642110,24.95581,0.000038,24.041085,0.0005,1.329
12786.00,7.641884,24.95477,0.000038,24.041132,0.0005,1.329
12788.00,7.642141,24.95450,0.000038,24.040654,0.0005,1.329
12790.00,7.642848,24.95529,0.000038,24.040403,0.0005,1.328
12792.00,7.642943,24.95427,0.000038,24.040174,0.0005,1.329
12794.00,7.642883,24.95359,0.000040,24.040795,0.0005,1.329
12796.00,7.642877,24.95357,0.000038,24.040539,0.0005,1.330
12798.00,7.642888,24.95371,0.000037,24.040084,0.0005,1.330
12800.00,7.642598,24.95385,0.000038,24.040323,0.0005,1.329
12802.00,7.642523,24.95433,0.000037,24.040079,0.0005,1.329
12804.00,7.642245,24.95471,0.000038,24.040252,0.0005,1.330
12806.00,7.642818,24.95446,0.000038,24.040470,0.0005,1.329
12808.00,7.642076,24.95437,0.000037,24.039641,0.0005,1.329
12810.00,7.642625,24.95410,0.000038,24.040563,0.0005,1.329
12812.00,7.641797,24.95402,0.000038,24.040835,0.0005,1.330
12814.00,7.641376,24.95481,0.000038,24.040485,0.0005,1.329
12816.00,7.641454,24.95540,0.000038,24.039781,0.0005,1.330
12818.00,7.642322,24.95575,0.000037,24.040143,0.0005,1.330
12820.00,7.641952,24.95605,0.000039,24.040679,0.0005,1.330
12822.00,7.642827,24.95613,0.000038,24.040557,0.0005,1.330
12824.00,7.643584,24.95686,0.000038,24.040655,0.0005,1.329
12826.00,7.642636,24.95567,0.000039,24.041274,0.0005,1.329
12828.00,7.641975,24.95534,0.000040,24.040295,0.0005,1.329
12830.00,7.641917,24.95611,0.000038,24.040643,0.0006,1.330
12832.00,7.641573,24.95531,0.000038,24.040023,0.0005,1.330
12834.00,7.641720,24.95545,0.000038,24.041061,0.0005,1.329
12836.00,7.641775,24.95624,0.000039,24.039774,0.0005,1.329
12838.00,7.641061,24.95621,0.000038,24.040272,0.0005,1.330
12840.00,7.641500,24.95560,0.000038,24.040341,0.0005,1.329
12842.00,7.641604,24.95548,0.000037,24.040245,0.0005,1.329
12844.00,7.641686,24.95532,0.000038,24.040205,0.0005,1.329
12846.00,7.642012,24.95517,0.000039,24.040046,0.0005,1.329
12848.00,7.641305,24.95480,0.000038,24.039881,0.0005,1.329
12850.00,7.641666,24.95540,0.000038,24.040301,0.0005,1.330
12852.00,7.641896,24.95610,0.000037,24.039968,0.0005,1.330
12854.00,7.640116,24.95518,0.000038,24.039908,0.0005,1.330
12856.00,7.639410,24.95621,0.000038,24.040506,0.0005,1.330
12858.00,7.639743,24.95603,0.000038,24.040755,0.0005,1.330
12860.00,7.640068,24.95546,0.000037,24.040221,0.0005,1.329
12862.00,7.640875,24.95536,0.000038,24.040250,0.0005,1.330
12864.00,7.641318,24.95466,0.000038,24.039632,0.0005,1.330
12866.00,7.640851,24.95459,0.000038,24.039312,0.0005,1.330
12868.00,7.640615,24.95415,0.000038,24.039634,0.0005,1.329
12870.00,7.639997,24.95461,0.000038,24.040505,0.0005,1.329
12872.00,7.639265,24.95500,0.000038,24.039383,0.0005,1.329
12874.00,7.639648,24.95474,0.000039,24.039926,0.0005,1.330
12876.00,7.640096,24.95489,0.000038,24.040615,0.0005,1.330
12878.00,7.640444,24.95475,0.000038,24.040470,0.0005,1.330
12880.00,7.640250,24.95540,0.000038,24.040463,0.0005,1.329
12882.00,7.640225,24.95435,0.000039,24.040415,0.0005,1.330
12884.00,7.640052,24.95368,0.000039,24.040688,0.0005,1.330
12886.00,7.640685,24.95392,0.000038,24.040566,0.0005,1.331
12888.00,7.640799,24.95380,0.000037,24.040372,0.0005,1.330
12890.00,7.640527,24.95420,0.000037,24.040283,0.0005,1.330
12892.00,7.640535,24.95477,0.000038,24.040152,0.0005,1.330
12894.00,7.640585,24.95510,0.000038,24.040174,0.0005,1.330
12896.00,7.640814,24.95596,0.000038,24.040797,0.0005,1.330
12898.00,7.640381,24.95691,0.000038,24.040886,0.0005,1.330
12900.00,7.639683,24.95651,0.000038,24.040543,0.0005,1.330
12902.00,7.639824,24.95646,0.000039,24.040630,0.0005,1.330
12904.00,7.640488,24.95626,0.000039,24.040586,0.0006,1.330
12906.00,7.640959,24.95624,0.000039,24.041259,0.0005,1.330
12908.00,7.640716,24.95556,0.000038,24.041348,0.0005,1.330
12910.00,7.640349,24.95595,0.000037,24.040859,0.0005,1.330
12912.00,7.640083,24.95706,0.000037,24.040554,0.0005,1.331
12914.00,7.640703,24.95600,0.000037,24.040648,0.0005,1.330
12916.00,7.641230,24.95679,0.000039,24.040330,0.0005,1.330
12918.00,7.641892,24.95739,0.000039,24.040617,0.0005,1.330
12920.00,7.640323,24.95628,0.000040,24.040490,0.0005,1.330
12922.00,7.639846,24.95661,0.000040,24.040281,0.0006,1.330
12924.00,7.639316,24.95709,0.000039,24.039497,0.0005,1.330
12926.00,7.639146,24.95668,0.000038,24.040121,0.0005,1.330
12928.00,7.639874,24.95736,0.000039,24.040817,0.0005,1.330
12930.00,7.640289,24.95795,0.000039,24.040808,0.0006,1.330
12932.00,7.640373,24.95741,0.000038,24.040577,0.0005,1.330
12934.00,7.641052,24.95763,0.000038,24.041025,0.0005,1.330
12936.00,7.640312,24.95834,0.000039,24.040212,0.0005,1.330
12938.00,7.639219,24.95769,0.000039,24.039884,0.0005,1.330
12940.00,7.639663,24.95754,0.000038,24.040052,0.0006,1.331
12942.00,7.639386,24.95684,0.000037,24.040246,0.0005,1.330
12944.00,7.639601,24.95740,0.000037,24.040499,0.0005,1.330
12946.00,7.638798,24.95664,0.000039,24.040494,0.0005,1.330
12948.00,7.638288,24.95562,0.000039,24.040299,0.0005,1.330
12950.00,7.638679,24.95603,0.000040,24.040859,0.0005,1.330
12952.00,7.639562,24.95666,0.000039,24.039726,0.0005,1.330
12954.00,7.639423,24.95658,0.000038,24.040879,0.0005,1.331
12956.00,7.640232,24.95692,0.000037,24.040208,0.0005,1.331
12958.00,7.639575,24.95673,0.000039,24.040721,0.0005,1.330
12960.00,7.639726,24.95599,0.000039,24.040934,0.0005,1.330
12962.00,7.640227,24.95559,0.000037,24.040557,0.0005,1.330
12964.00,7.640526,24.95631,0.000038,24.039748,0.0005,1.331
12966.00,7.639794,24.95610,0.000039,24.040777,0.0005,1.330
12968.00,7.639674,24.95575,0.000039,24.040555,0.0006,1.330
12970.00,7.640319,24.95528,0.000039,24.040197,0.0005,1.331
12972.00,7.639819,24.95569,0.000038,24.040952,0.0005,1.331
12974.00,7.639306,24.95466,0.000039,24.040070,0.0006,1.331
12976.00,7.639193,24.95504,0.000039,24.040906,0.0006,1.331
12978.00,7.639722,24.95529,0.000038,24.040992,0.0005,1.331
12980.00,7.640051,24.95529,0.000038,24.040977,0.0005,1.331
12982.00,7.639736,24.95610,0.000037,24.040015,0.0005,1.331
12984.00,7.638831,24.95603,0.000037,24.040301,0.0005,1.331
12986.00,7.638794,24.95618,0.000038,24.040774,0.0005,1.330
12988.00,7.639587,24.95431,0.000039,24.040432,0.0005,1.331
12990.00,7.639329,24.95481,0.000040,24.040563,0.0005,1.331
12992.00,7.639329,24.95518,0.000039,24.040308,0.0005,1.330
12994.00,7.638797,24.95599,0.000039,24.041179,0.0006,1.331
12996.00,7.638742,24.95602,0.000039,24.040566,0.0005,1.331
12998.00,7.638162,24.95498,0.000040,24.041117,0.0006,1.330
13000.00,7.638529,24.95529,0.000039,24.040352,0.0006,1.331
13002.00,7.639363,24.95455,0.000039,24.040052,0.0005,1.331
13004.00,7.639707,24.95446,0.000038,24.039775,0.0005,1.332
13006.00,7.639826,24.95455,0.000037,24.040568,0.0005,1.331
13008.00,7.639828,24.95502,0.000038,24.040863,0.0005,1.331
13010.00,7.638466,24.95547,0.000038,24.039679,0.0005,1.331
13012.00,7.638919,24.95544,0.000039,24.039870,0.0005,1.331
13014.00,7.638972,24.95513,0.000038,24.040646,0.0005,1.331
13016.00,7.638295,24.95507,0.000039,24.040135,0.0005,1.331
13018.00,7.638872,24.95576,0.000038,24.040739,0.0006,1.332
13020.00,7.639085,24.95672,0.000038,24.040919,0.0005,1.331
13022.00,7.639381,24.95634,0.000039,24.040155,0.0005,1.331
13024.00,7.639269,24.95628,0.000039,24.040035,0.0005,1.331
13026.00,7.639074,24.95597,0.000038,24.040283,0.0005,1.331
13028.00,7.639295,24.95707,0.000039,24.040219,0.0005,1.331
13030.00,7.639965,24.95755,0.000038,24.040695,0.0005,1.332
13032.00,7.639934,24.95712,0.000038,24.040532,0.0005,1.332
13034.00,7.639898,24.95705,0.000040,24.039843,0.0006,1.332
13036.00,7.639636,24.95787,0.000038,24.040306,0.0005,1.332
13038.00,7.639478,24.95724,0.000038,24.040194,0.0006,1.331
13040.00,7.638994,24.95772,0.000038,24.040070,0.0005,1.330
13042.00,7.638551,24.95765,0.000039,24.040110,0.0005,1.330
13044.00,7.639141,24.95781,0.000039,24.040725,0.0005,1.331
13046.00,7.639617,24.95806,0.000038,24.040501,0.0006,1.331
13048.00,7.640147,24.95785,0.000037,24.040614,0.0006,1.331
13050.00,7.640185,24.95896,0.000038,24.040446,0.0005,1.332
13052.00,7.640167,24.95806,0.000037,24.040768,0.0005,1.332
13054.00,7.639258,24.95722,0.000038,24.040955,0.0005,1.331
13056.00,7.638674,24.95726,0.000039,24.040886,0.0005,1.331
13058.00,7.638999,24.95744,0.000040,24.040606,0.0005,1.331
13060.00,7.639356,24.95781,0.000039,24.041057,0.0005,1.331
13062.00,7.639158,24.95720,0.000039,24.040426,0.0005,1.331
13064.00,7.638082,24.95734,0.000040,24.040172,0.0005,1.331
13066.00,7.638320,24.95756,0.000040,24.040879,0.0006,1.331
13068.00,7.638784,24.95818,0.000039,24.041212,0.0006,1.332
13070.00,7.638729,24.95769,0.000037,24.040517,0.0006,1.332
13072.00,7.638807,24.95811,0.000038,24.040190,0.0005,1.331
13074.00,7.638616,24.95727,0.000038,24.040485,0.0005,1.331
13076.00,7.638945,24.95728,0.000039,24.040545,0.0005,1.331
13078.00,7.638183,24.95689,0.000039,24.040663,0.0005,1.332
13080.00,7.639458,24.95692,0.000039,24.039928,0.0006,1.332
13082.00,7.639771,24.95668,0.000040,24.040754,0.0005,1.331
13084.00,7.639961,24.95769,0.000038,24.041090,0.0005,1.331
13086.00,7.639307,24.95674,0.000039,24.040919,0.0006,1.332
13088.00,7.639490,24.95760,0.000039,24.040637,0.0006,1.331
13090.00,7.639618,24.95787,0.000039,24.040303,0.0006,1.331
13092.00,7.638743,24.95808,0.000040,24.040492,0.0005,1.332
13094.00,7.639032,24.95750,0.000040,24.040932,0.0006,1.331
13096.00,7.639028,24.95820,0.000039,24.040786,0.0005,1.331
13098.00,7.639804,24.95936,0.000038,24.040852,0.0006,1.331
13100.00,7.639207,24.95781,0.000040,24.041119,0.0005,1.331
13102.00,7.639411,24.95818,0.000039,24.040612,0.0005,1.332
13104.00,7.639601,24.95931,0.000039,24.041041,0.0006,1.332
13106.00,7.639431,24.95857,0.000039,24.040119,0.0006,1.332
13108.00,7.638899,24.95861,0.000037,24.040748,0.0005,1.332
13110.00,7.639031,24.95949,0.000039,24.040755,0.0005,1.332
13112.00,7.639237,24.95865,0.000039,24.040043,0.0006,1.331
13114.00,7.639132,24.95851,0.000039,24.040685,0.0006,1.332
13116.00,7.638499,24.95855,0.000038,24.039824,0.0005,1.332
13118.00,7.638886,24.95829,0.000038,24.040030,0.0006,1.332
13120.00,7.639840,24.95653,0.000039,24.040863,0.0006,1.332
13122.00,7.639589,24.95692,0.000039,24.040685,0.0005,1.331
13124.00,7.639694,24.95673,0.000039,24.040946,0.0005,1.332
13126.00,7.640080,24.95582,0.000038,24.040152,0.0005,1.332
13128.00,7.640427,24.95551,0.000039,24.040006,0.0005,1.332
13130.00,7.639532,24.95610,0.000039,24.041396,0.0005,1.332
13132.00,7.639826,24.95661,0.000038,24.040815,0.0006,1.332
13134.00,7.640916,24.95708,0.000037,24.039688,0.0005,1.331
13136.00,7.639647,24.95614,0.000038,24.039866,0.0005,1.333
13138.00,7.639018,24.95642,0.000037,24.040577,0.0006,1.332
13140.00,7.638795,24.95652,0.000039,24.040235,0.0006,1.331
13142.00,7.639094,24.95604,0.000038,24.040506,0.0005,1.332
13144.00,7.639104,24.95619,0.000038,24.040223,0.0005,1.332
13146.00,7.639230,24.95598,0.000039,24.040477,0.0006,1.332
13148.00,7.639298,24.95641,0.000038,24.041443,0.0006,1.332
13150.00,7.639362,24.95684,0.000038,24.040568,0.0005,1.332
13152.00,7.639195,24.95674,0.000038,24.040603,0.0006,1.332
13154.00,7.638920,24.95633,0.000039,24.041097,0.0005,1.332
13156.00,7.638764,24.95668,0.000038,24.040225,0.0005,1.332
13158.00,7.638679,24.95669,0.000038,24.040492,0.0005,1.332
13160.00,7.639128,24.95677,0.000039,24.040739,0.0005,1.332
13162.00,7.639269,24.95696,0.000039,24.040686,0.0005,1.332
13164.00,7.639793,24.95728,0.000039,24.040555,0.0005,1.332
13166.00,7.639537,24.95721,0.000040,24.041155,0.0005,1.332
13168.00,7.638825,24.95738,0.000040,24.040601,0.0005,1.332
13170.00,7.638504,24.95779,0.000039,24.040266,0.0005,1.332
13172.00,7.639341,24.95725,0.000038,24.040732,0.0005,1.332
13174.00,7.639014,24.95612,0.000038,24.040221,0.0006,1.332
13176.00,7.638720,24.95619,0.000039,24.040603,0.0005,1.332
13178.00,7.638336,24.95684,0.000038,24.040823,0.0005,1.332
13180.00,7.639212,24.95651,0.000038,24.039950,0.0005,1.332
13182.00,7.639830,24.95580,0.000038,24.040232,0.0005,1.332
13184.00,7.639850,24.95562,0.000038,24.041077,0.0005,1.332
13186.00,7.639348,24.95582,0.000039,24.041457,0.0005,1.331
13188.00,7.639689,24.95568,0.000039,24.040515,0.0005,1.331
13190.00,7.638994,24.95475,0.000039,24.040946,0.0006,1.332
13192.00,7.638104,24.95417,0.000039,24.040155,0.0006,1.332
13194.00,7.638429,24.95412,0.000039,24.040552,0.0006,1.333
13196.00,7.639811,24.95590,0.000038,24.040354,0.0005,1.333
13198.00,7.639358,24.95500,0.000039,24.041181,0.0006,1.332
13200.00,7.638797,24.95523,0.000039,24.040566,0.0006,1.332
13202.00,7.639243,24.95413,0.000039,24.040568,0.0004,1.333
13204.00,7.639354,24.95406,0.000039,24.040554,0.0005,1.332
13206.00,7.639540,24.95433,0.000039,24.041066,0.0006,1.332
@22,12.0000,24.0
13208.00,7.639427,24.95458,0.000040,24.040457,0.0005,1.332
13210.00,7.635838,24.95527,0.000039,24.040421,0.0005,1.332
13212.00,7.626897,24.95525,0.000040,24.040783,0.0005,1.331
13214.00,7.610630,24.95467,0.000040,24.041094,0.0005,1.331
13216.00,7.590388,24.95449,0.000041,24.040325,0.0006,1.331
13218.00,7.575468,24.95550,0.000041,24.040161,0.0006,1.333
13220.00,7.567341,24.95517,0.000041,24.039735,0.0005,1.333
13222.00,7.561754,24.95534,0.000039,24.040626,0.0005,1.333
13224.00,7.554509,24.95597,0.000038,24.040350,0.0006,1.334
13226.00,7.548103,24.95598,0.000039,24.040446,0.0006,1.333
13228.00,7.542731,24.95541,0.000038,24.040054,0.0005,1.334
13230.00,7.538855,24.95579,0.000037,24.040505,0.0005,1.333
13232.00,7.537043,24.95622,0.000038,24.041283,0.0006,1.333
13234.00,7.539183,24.95625,0.000038,24.041074,0.0006,1.334
13236.00,7.547976,24.95645,0.000037,24.040681,0.0005,1.335
13238.00,7.565870,24.95600,0.000036,24.040726,0.0005,1.335
13240.00,7.583895,24.95532,0.000038,24.040801,0.0005,1.334
13242.00,7.596945,24.95641,0.000037,24.040621,0.0005,1.334
13244.00,7.604458,24.95667,0.000039,24.040465,0.0006,1.333
13246.00,7.609442,24.95545,0.000039,24.041217,0.0005,1.333
13248.00,7.613164,24.95564,0.000040,24.040910,0.0005,1.333
13250.00,7.619005,24.95537,0.000040,24.040961,0.0005,1.333
13252.00,7.623024,24.95583,0.000040,24.040608,0.0006,1.333
13254.00,7.625770,24.95517,0.000040,24.039908,0.0005,1.333
13256.00,7.625877,24.95540,0.000040,24.040506,0.0005,1.333
13258.00,7.624866,24.95449,0.000040,24.040221,0.0006,1.333
13260.00,7.624258,24.95490,0.000040,24.040510,0.0006,1.333
13262.00,7.623036,24.95555,0.000039,24.040383,0.0005,1.333
13264.00,7.621223,24.95525,0.000039,24.041034,0.0005,1.333
13266.00,7.619993,24.95455,0.000039,24.040135,0.0006,1.333
13268.00,7.618489,24.95513,0.000040,24.040685,0.0006,1.333
13270.00,7.617280,24.95581,0.000041,24.040715,0.0005,1.333
13272.00,7.616213,24.95545,0.000040,24.040325,0.0005,1.333
13274.00,7.615516,24.95524,0.000039,24.040499,0.0005,1.333
13276.00,7.614921,24.95520,0.000039,24.039886,0.0006,1.333
13278.00,7.614100,24.95519,0.000039,24.040874,0.0006,1.332
13280.00,7.613841,24.95426,0.000040,24.040628,0.0006,1.333
13282.00,7.615159,24.95494,0.000038,24.040605,0.0005,1.333
13284.00,7.616218,24.95536,0.000039,24.039448,0.0005,1.332
13286.00,7.619198,24.95511,0.000039,24.040275,0.0005,1.333
13288.00,7.620937,24.95522,0.000039,24.040932,0.0005,1.333
13290.00,7.622184,24.95496,0.000038,24.040466,0.0006,1.333
13292.00,7.624234,24.95559,0.000038,24.040974,0.0005,1.333
13294.00,7.625959,24.95508,0.000040,24.040795,0.0005,1.333
13296.00,7.628604,24.95447,0.000040,24.040581,0.0005,1.333
13298.00,7.631926,24.95482,0.000040,24.040970,0.0005,1.333
13300.00,7.634940,24.95566,0.000039,24.040064,0.0006,1.333
13302.00,7.638119,24.95455,0.000039,24.040466,0.0006,1.333
13304.00,7.641015,24.95481,0.000040,24.041170,0.0006,1.333
13306.00,7.642787,24.95469,0.000039,24.041112,0.0006,1.333
13308.00,7.644539,24.95599,0.000040,24.039504,0.0006,1.333
13310.00,7.646380,24.95540,0.000039,24.040679,0.0006,1.333
13312.00,7.647746,24.95444,0.000038,24.041161,0.0005,1.333
13314.00,7.648775,24.95516,0.000039,24.041161,0.0005,1.333
13316.00,7.650007,24.95485,0.000040,24.040541,0.0005,1.332
13318.00,7.651340,24.95671,0.000039,24.040523,0.0006,1.333
13320.00,7.651960,24.95687,0.000039,24.040517,0.0006,1.333
13322.00,7.652466,24.95668,0.000039,24.041190,0.0005,1.333
13324.00,7.652176,24.95701,0.000039,24.040186,0.0005,1.333
13326.00,7.652168,24.95635,0.000038,24.040574,0.0005,1.333
13328.00,7.652067,24.95534,0.000038,24.040188,0.0005,1.333
13330.00,7.651922,24.95634,0.000038,24.041150,0.0005,1.333
13332.00,7.651457,24.95599,0.000038,24.039997,0.0005,1.333
13334.00,7.650424,24.95584,0.000039,24.040357,0.0005,1.333
13336.00,7.649428,24.95562,0.000039,24.040385,0.0006,1.334
13338.00,7.648862,24.95656,0.000039,24.040237,0.0006,1.333
13340.00,7.648805,24.95622,0.000039,24.040739,0.0006,1.333
13342.00,7.648238,24.95626,0.000039,24.041376,0.0005,1.333
13344.00,7.647102,24.95672,0.000039,24.040401,0.0006,1.333
13346.00,7.645772,24.95713,0.000039,24.040646,0.0006,1.333
13348.00,7.645610,24.95658,0.000039,24.040570,0.0006,1.333
13350.00,7.644349,24.95699,0.000039,24.040134,0.0006,1.333
13352.00,7.643454,24.95714,0.000038,24.039974,0.0006,1.333
13354.00,7.642934,24.95691,0.000038,24.039972,0.0005,1.333
13356.00,7.642889,24.95728,0.000039,24.040754,0.0005,1.334
13358.00,7.643059,24.95683,0.000039,24.040501,0.0005,1.334
13360.00,7.642987,24.95636,0.000038,24.040446,0.0005,1.334
13362.00,7.642495,24.95699,0.000038,24.040388,0.0006,1.334
13364.00,7.641055,24.95770,0.000038,24.040881,0.0005,1.333
13366.00,7.640481,24.95832,0.000038,24.040955,0.0005,1.333
13368.00,7.642124,24.95753,0.000038,24.040114,0.0005,1.334
13370.00,7.642852,24.95717,0.000038,24.039894,0.0005,1.334
13372.00,7.642381,24.95643,0.000038,24.040035,0.0005,1.333
13374.00,7.641086,24.95677,0.000038,24.039855,0.0005,1.334
13376.00,7.640884,24.95868,0.000039,24.040492,0.0006,1.334
13378.00,7.640680,24.95826,0.000039,24.040872,0.0005,1.334
13380.00,7.640595,24.95809,0.000039,24.040648,0.0006,1.334
13382.00,7.641035,24.95824,0.000038,24.040128,0.0005,1.334
13384.00,7.641930,24.95753,0.000038,24.039715,0.0006,1.334
13386.00,7.641567,24.95705,0.000038,24.041034,0.0005,1.333
13388.00,7.641655,24.95710,0.000038,24.039981,0.0005,1.334
13390.00,7.641075,24.95737,0.000036,24.039821,0.0005,1.335
13392.00,7.641390,24.95660,0.000037,24.039541,0.0005,1.335
13394.00,7.641607,24.95664,0.000038,24.040694,0.0006,1.334
13396.00,7.640951,24.95770,0.000039,24.041357,0.0005,1.334
13398.00,7.641759,24.95764,0.000039,24.040677,0.0005,1.334
13400.00,7.641972,24.95715,0.000038,24.040086,0.0005,1.334
13402.00,7.640981,24.95654,0.000038,24.040639,0.0005,1.334
13404.00,7.640549,24.95645,0.000039,24.039739,0.0005,1.334
13406.00,7.640050,24.95742,0.000039,24.040397,0.0005,1.334
13408.00,7.640368,24.95696,0.000038,24.040243,0.0006,1.334
13410.00,7.640051,24.95732,0.000039,24.039986,0.0006,1.334
13412.00,7.639333,24.95718,0.000039,24.041174,0.0006,1.334
13414.00,7.640320,24.95711,0.000038,24.040994,0.0005,1.334
13416.00,7.640930,24.95643,0.000038,24.040977,0.0005,1.334
13418.00,7.642023,24.95567,0.000039,24.041446,0.0005,1.334
13420.00,7.641278,24.95642,0.000039,24.039703,0.0005,1.334
13422.00,7.640548,24.95656,0.000039,24.040417,0.0006,1.334
13424.00,7.639822,24.95521,0.000038,24.041294,0.0005,1.334
13426.00,7.640726,24.95645,0.000039,24.040792,0.0005,1.334
13428.00,7.641590,24.95753,0.000038,24.040485,0.0005,1.334
13430.00,7.641690,24.95709,0.000039,24.040263,0.0005,1.334
13432.00,7.641718,24.95772,0.000040,24.040932,0.0005,1.334
13434.00,7.641462,24.95743,0.000039,24.041114,0.0005,1.334
13436.00,7.641989,24.95768,0.000039,24.041214,0.0005,1.334
13438.00,7.641727,24.95827,0.000039,24.040441,0.0006,1.334
13440.00,7.641669,24.95695,0.000039,24.040719,0.0005,1.334
13442.00,7.641196,24.95687,0.000039,24.040332,0.0005,1.334
13444.00,7.641121,24.95737,0.000040,24.040341,0.0005,1.334
13446.00,7.641926,24.95790,0.000039,24.040810,0.0006,1.333
13448.00,7.642582,24.95705,0.000039,24.040274,0.0005,1.334
13450.00,7.642232,24.95813,0.000039,24.040054,0.0005,1.334
13452.00,7.640877,24.95856,0.000039,24.041319,0.0005,1.334
13454.00,7.641071,24.95780,0.000039,24.040199,0.0005,1.334
13456.00,7.640724,24.95898,0.000038,24.040317,0.0006,1.335
13458.00,7.641125,24.95853,0.000038,24.040157,0.0005,1.334
13460.00,7.640851,24.95814,0.000038,24.040465,0.0005,1.334
13462.00,7.641236,24.95850,0.000040,24.040234,0.0006,1.334
13464.00,7.641753,24.95729,0.000039,24.040046,0.0006,1.334
13466.00,7.642154,24.95802,0.000038,24.040965,0.0006,1.334
13468.00,7.641455,24.95829,0.000038,24.041075,0.0005,1.335
13470.00,7.641100,24.95784,0.000038,24.040721,0.0006,1.334
13472.00,7.642319,24.95739,0.000037,24.040599,0.0006,1.335
13474.00,7.642153,24.95752,0.000038,24.040743,0.0005,1.335
13476.00,7.641807,24.95710,0.000039,24.040248,0.0005,1.335
13478.00,7.641914,24.95652,0.000039,24.039897,0.0006,1.335
13480.00,7.641602,24.95611,0.000039,24.040308,0.0005,1.334
13482.00,7.641062,24.95627,0.000039,24.039919,0.0005,1.335
13484.00,7.640486,24.95502,0.000039,24.040743,0.0005,1.335
13486.00,7.639429,24.95552,0.000039,24.040186,0.0005,1.334
13488.00,7.638909,24.95576,0.000038,24.040541,0.0006,1.334
13490.00,7.639491,24.95596,0.000038,24.040405,0.0005,1.335
13492.00,7.639563,24.95646,0.000038,24.040421,0.0005,1.335
13494.00,7.639459,24.95680,0.000037,24.039950,0.0005,1.335
13496.00,7.639556,24.95619,0.000038,24.040726,0.0005,1.335
13498.00,7.638577,24.95613,0.000039,24.040145,0.0006,1.334
13500.00,7.638871,24.95684,0.000040,24.040415,0.0006,1.334
13502.00,7.638939,24.95608,0.000039,24.040561,0.0006,1.335
13504.00,7.639270,24.95631,0.000038,24.040950,0.0005,1.335
13506.00,7.638621,24.95709,0.000038,24.040699,0.0005,1.335
13508.00,7.639532,24.95638,0.000039,24.040235,0.0005,1.335
13510.00,7.639802,24.95600,0.000039,24.040325,0.0005,1.335
13512.00,7.638636,24.95582,0.000039,24.040601,0.0005,1.334
13514.00,7.639435,24.95648,0.000039,24.040195,0.0005,1.335
13516.00,7.639681,24.95640,0.000038,24.040330,0.0005,1.335
13518.00,7.639782,24.95587,0.000039,24.040081,0.0005,1.335
13520.00,7.640531,24.95501,0.000038,24.040881,0.0005,1.335
13522.00,7.639200,24.95534,0.000039,24.040039,0.0006,1.335
13524.00,7.638017,24.95566,0.000038,24.039895,0.0005,1.336
13526.00,7.638420,24.95601,0.000038,24.040612,0.0005,1.335
13528.00,7.638129,24.95536,0.000039,24.040648,0.0005,1.335
13530.00,7.638890,24.95564,0.000039,24.040721,0.0005,1.335
13532.00,7.639267,24.95518,0.000038,24.041023,0.0005,1.335
13534.00,7.638824,24.95584,0.000038,24.040634,0.0006,1.335
13536.00,7.638742,24.95590,0.000038,24.040452,0.0005,1.335
13538.00,7.639200,24.95603,0.000037,24.040537,0.0005,1.335
13540.00,7.638695,24.95646,0.000039,24.040632,0.0005,1.335
13542.00,7.638760,24.95610,0.000038,24.040543,0.0005,1.335
13544.00,7.638598,24.95623,0.000038,24.040123,0.0006,1.335
13546.00,7.638457,24.95638,0.000038,24.039784,0.0005,1.335
13548.00,7.638403,24.95660,0.000038,24.039679,0.0005,1.335
13550.00,7.638013,24.95609,0.000039,24.040355,0.0005,1.335
13552.00,7.637751,24.95585,0.000039,24.040139,0.0006,1.335
13554.00,7.638715,24.95606,0.000038,24.040106,0.0005,1.335
13556.00,7.639225,24.95699,0.000038,24.040285,0.0005,1.335
13558.00,7.638533,24.95706,0.000038,24.041023,0.0005,1.336
13560.00,7.638036,24.95666,0.000038,24.039944,0.0005,1.335
13562.00,7.637365,24.95610,0.000039,24.039848,0.0005,1.336
13564.00,7.637502,24.95571,0.000037,24.040759,0.0005,1.335
13566.00,7.638147,24.95572,0.000038,24.040106,0.0005,1.336
13568.00,7.638459,24.95623,0.000038,24.041370,0.0005,1.335
13570.00,7.637868,24.95616,0.000038,24.040939,0.0005,1.335
13572.00,7.637872,24.95667,0.000039,24.040332,0.0005,1.335
13574.00,7.638333,24.95711,0.000039,24.040881,0.0005,1.336
13576.00,7.638533,24.95771,0.000037,24.040599,0.0005,1.336
13578.00,7.638667,24.95887,0.000037,24.040601,0.0005,1.336
13580.00,7.638692,24.95828,0.000037,24.040886,0.0005,1.335
13582.00,7.639164,24.95828,0.000038,24.040195,0.0005,1.335
13584.00,7.639085,24.95747,0.000038,24.039897,0.0005,1.335
13586.00,7.639064,24.95619,0.000037,24.040039,0.0005,1.335
13588.00,7.638452,24.95676,0.000039,24.040166,0.0005,1.335
13590.00,7.639308,24.95576,0.000039,24.040537,0.0005,1.336
13592.00,7.639643,24.95577,0.000038,24.040099,0.0005,1.336
13594.00,7.639392,24.95532,0.000037,24.039619,0.0005,1.336
13596.00,7.638764,24.95547,0.000037,24.040139,0.0005,1.335
13598.00,7.638149,24.95626,0.000037,24.040377,0.0005,1.336
13600.00,7.638735,24.95602,0.000038,24.040595,0.0005,1.335
13602.00,7.638866,24.95607,0.000039,24.040579,0.0005,1.335
13604.00,7.638474,24.95683,0.000037,24.041068,0.0005,1.336
13606.00,7.637087,24.95584,0.000038,24.040306,0.0005,1.336
13608.00,7.637666,24.95479,0.000037,24.040655,0.0005,1.335
13610.00,7.637508,24.95548,0.000037,24.040610,0.0005,1.335
13612.00,7.637438,24.95496,0.000038,24.040197,0.0005,1.336
13614.00,7.636859,24.95542,0.000038,24.040072,0.0005,1.336
13616.00,7.636188,24.95620,0.000036,24.040474,0.0005,1.336
13618.00,7.637086,24.95609,0.000037,24.040797,0.0005,1.336
13620.00,7.637328,24.95663,0.000037,24.040092,0.0005,1.335
13622.00,7.637673,24.95660,0.000038,24.039884,0.0005,1.335
13624.00,7.639264,24.95567,0.000039,24.040812,0.0005,1.336
13626.00,7.639914,24.95544,0.000037,24.039937,0.0005,1.336
13628.00,7.639582,24.95553,0.000038,24.039628,0.0005,1.336
13630.00,7.639180,24.95644,0.000039,24.040203,0.0005,1.336
13632.00,7.638032,24.95565,0.000039,24.040512,0.0005,1.336
13634.00,7.637916,24.95605,0.000039,24.039528,0.0005,1.336
13636.00,7.638344,24.95592,0.000037,24.039812,0.0005,1.336
13638.00,7.638450,24.95572,0.000038,24.040686,0.0005,1.335
13640.00,7.638604,24.95655,0.000039,24.040206,0.0005,1.336
13642.00,7.639151,24.95773,0.000038,24.040190,0.0005,1.336
13644.00,7.638597,24.95681,0.000037,24.039983,0.0005,1.336
13646.00,7.637991,24.95716,0.000037,24.040117,0.0005,1.336
13648.00,7.637872,24.95668,0.000038,24.040388,0.0006,1.336
13650.00,7.638457,24.95576,0.000038,24.039779,0.0005,1.335
13652.00,7.638623,24.95633,0.000038,24.039748,0.0005,1.336
13654.00,7.638936,24.95589,0.000038,24.039719,0.0005,1.336
13656.00,7.639562,24.95471,0.000037,24.041145,0.0005,1.336
13658.00,7.638384,24.95511,0.000038,24.040259,0.0005,1.336
13660.00,7.638385,24.95552,0.000039,24.040185,0.0005,1.335
13662.00,7.638519,24.95546,0.000038,24.040290,0.0005,1.335
13664.00,7.639005,24.95592,0.000038,24.040301,0.0005,1.336
13666.00,7.638375,24.95592,0.000038,24.041157,0.0005,1.336
13668.00,7.636950,24.95666,0.000038,24.040252,0.0005,1.336
13670.00,7.637185,24.95684,0.000038,24.039266,0.0004,1.336
13672.00,7.637020,24.95683,0.000038,24.040499,0.0005,1.336
13674.00,7.636645,24.95728,0.000039,24.041334,0.0005,1.335
13676.00,7.637435,24.95618,0.000039,24.040168,0.0005,1.336
13678.00,7.638126,24.95597,0.000039,24.040592,0.0005,1.336
13680.00,7.638059,24.95520,0.000040,24.040126,0.0005,1.336
13682.00,7.637942,24.95605,0.000038,24.040110,0.0005,1.336
13684.00,7.638608,24.95550,0.000039,24.039721,0.0005,1.336
13686.00,7.638104,24.95565,0.000038,24.040155,0.0005,1.336
13688.00,7.637593,24.95575,0.000037,24.040101,0.0005,1.336
13690.00,7.637456,24.95524,0.000036,24.040865,0.0005,1.336
13692.00,7.638309,24.95483,0.000038,24.040605,0.0005,1.336
13694.00,7.637951,24.95542,0.000038,24.040779,0.0005,1.336
13696.00,7.637482,24.95585,0.000038,24.039988,0.0005,1.336
13698.00,7.638061,24.95576,0.000037,24.040226,0.0005,1.336
13700.00,7.637774,24.95641,0.000038,24.039661,0.0004,1.336
[truncated: 38,562 more chars]
