# Supplementary material for: Hormonal steroids induce multidrug resistance and stress response genes in Neisseria gonorrhoeae by binding to MtrR
Source: Nat Commun. 2024 Feb 7;15:1153. doi: 10.1038/s41467-024-45195-1 (PMC10850145; doi:10.1038/s41467-024-45195-1)
Supplement: Supplementary file 6 — Source Data [file 41467_2024_45195_MOESM6_ESM.zip › Source Data/ITC/W136L/2E2MtrRW136L2022Aug14.itc]

$ITC
$ 25 
$NOT
$ 25 
$ 600 
$ 199 
$ 8 
$ 2 
$ADCGainCode:  3 
$False,True,True
$ 2 , 4 , 600 , 2 
$ 12 , 24 , 600 , 2 
$ 12 , 24 , 600 , 2 
$ 12 , 24 , 600 , 2 
$ 12 , 24 , 600 , 2 
$ 12 , 24 , 600 , 2 
$ 12 , 24 , 600 , 2 
$ 12 , 24 , 600 , 2 
$ 12 , 24 , 600 , 2 
$ 12 , 24 , 600 , 2 
$ 12 , 24 , 600 , 2 
$ 12 , 24 , 600 , 2 
$ 12 , 24 , 600 , 2 
$ 12 , 24 , 600 , 2 
$ 12 , 24 , 600 , 2 
$ 12 , 24 , 600 , 2 
$ 12 , 24 , 600 , 2 
$ 12 , 24 , 600 , 2 
$ 12 , 24 , 600 , 2 
$ 12 , 24 , 600 , 2 
$ 12 , 24 , 600 , 2 
$ 12 , 24 , 600 , 2 
$ 12 , 24 , 600 , 2 
$ 12 , 24 , 600 , 2 
$ 12 , 24 , 600 , 2 
# 0 
# 0.125 
# 0.005 
# 1.4485 
# 25 
# 28.9316 
# 15.91949 
?
% VPITC12.10.1003
% 1.4485 
% 28.9316 
%-1.096232 , 100.1901 
% 0.443748 , 95.77349 
% 0.2232 
% 124.02 , 123.95 
% 1 , 80 
%-0.001812 , 0.055139 
% 0 , 8 
% 0 , 18 
% 104422       320637 
% 101.8 
% 260 , 310 , 470 , 530 
% 0.08632 ,-0.00346 , 0.0000110163 , 0.000000290198 ,-0.0000000019883 
% VPViewer2000 Ver: 1.40.0
@0
2.00,7.619374,25.14459,-0.000183,24.014090,-0.0081,1.407
4.00,7.619442,25.14404,-0.000182,24.013679,-0.0080,1.407
6.00,7.618551,25.14391,-0.000183,24.013296,-0.0080,1.407
8.00,7.618083,25.14410,-0.000184,24.013893,-0.0081,1.407
10.00,7.617839,25.14391,-0.000184,24.014326,-0.0081,1.407
12.00,7.617957,25.14407,-0.000183,24.014081,-0.0081,1.407
14.00,7.618302,25.14415,-0.000184,24.013907,-0.0080,1.407
16.00,7.617753,25.14371,-0.000184,24.013494,-0.0081,1.407
18.00,7.617889,25.14458,-0.000183,24.014335,-0.0080,1.407
20.00,7.618109,25.14461,-0.000183,24.013976,-0.0080,1.407
22.00,7.618249,25.14411,-0.000184,24.014244,-0.0080,1.407
24.00,7.618506,25.14458,-0.000184,24.013561,-0.0080,1.407
26.00,7.617706,25.14498,-0.000183,24.013682,-0.0080,1.407
28.00,7.617130,25.14450,-0.000185,24.013568,-0.0080,1.407
30.00,7.616877,25.14438,-0.000184,24.013347,-0.0081,1.407
32.00,7.616267,25.14480,-0.000183,24.014168,-0.0081,1.407
34.00,7.616240,25.14487,-0.000184,24.013584,-0.0081,1.407
36.00,7.616656,25.14434,-0.000184,24.013309,-0.0081,1.406
38.00,7.615831,25.14502,-0.000184,24.013550,-0.0081,1.407
40.00,7.615608,25.14448,-0.000185,24.014097,-0.0081,1.407
42.00,7.615230,25.14428,-0.000184,24.013503,-0.0081,1.407
44.00,7.614762,25.14400,-0.000185,24.013782,-0.0081,1.407
46.00,7.615089,25.14407,-0.000185,24.014210,-0.0081,1.407
48.00,7.615019,25.14431,-0.000184,24.014012,-0.0081,1.407
50.00,7.614494,25.14431,-0.000184,24.013492,-0.0081,1.407
52.00,7.613952,25.14403,-0.000185,24.013978,-0.0080,1.408
54.00,7.614038,25.14429,-0.000185,24.013334,-0.0081,1.407
56.00,7.613661,25.14478,-0.000185,24.013923,-0.0081,1.407
58.00,7.613916,25.14481,-0.000184,24.013711,-0.0081,1.407
60.00,7.613815,25.14426,-0.000184,24.013452,-0.0081,1.407
62.00,7.613281,25.14401,-0.000185,24.014186,-0.0081,1.407
64.00,7.613566,25.14474,-0.000182,24.014388,-0.0081,1.407
66.00,7.613360,25.14486,-0.000183,24.013826,-0.0081,1.406
68.00,7.613827,25.14474,-0.000184,24.013905,-0.0081,1.406
70.00,7.614319,25.14466,-0.000183,24.014567,-0.0081,1.407
72.00,7.613921,25.14404,-0.000183,24.013853,-0.0080,1.407
74.00,7.613276,25.14520,-0.000183,24.014371,-0.0080,1.407
76.00,7.612130,25.14507,-0.000183,24.014174,-0.0081,1.407
78.00,7.613004,25.14469,-0.000183,24.014326,-0.0081,1.407
80.00,7.612703,25.14515,-0.000183,24.014056,-0.0081,1.407
82.00,7.611764,25.14608,-0.000183,24.013409,-0.0080,1.408
84.00,7.612058,25.14634,-0.000184,24.013525,-0.0080,1.407
86.00,7.612330,25.14625,-0.000184,24.014531,-0.0081,1.407
88.00,7.611435,25.14592,-0.000183,24.013972,-0.0081,1.407
90.00,7.610689,25.14531,-0.000182,24.013711,-0.0081,1.407
92.00,7.610465,25.14589,-0.000184,24.013447,-0.0081,1.407
94.00,7.610114,25.14566,-0.000184,24.013583,-0.0081,1.407
96.00,7.610365,25.14569,-0.000184,24.013864,-0.0081,1.407
98.00,7.610354,25.14510,-0.000183,24.013815,-0.0081,1.407
100.00,7.609895,25.14521,-0.000184,24.014273,-0.0081,1.407
102.00,7.609620,25.14521,-0.000183,24.013748,-0.0080,1.407
104.00,7.609584,25.14532,-0.000182,24.013991,-0.0080,1.407
106.00,7.609744,25.14565,-0.000183,24.013684,-0.0081,1.407
108.00,7.610202,25.14544,-0.000183,24.013412,-0.0081,1.406
110.00,7.610429,25.14560,-0.000184,24.013728,-0.0081,1.407
112.00,7.610077,25.14533,-0.000184,24.013566,-0.0081,1.407
114.00,7.609586,25.14451,-0.000183,24.014355,-0.0081,1.407
116.00,7.609333,25.14435,-0.000184,24.013528,-0.0081,1.407
118.00,7.609228,25.14452,-0.000184,24.013962,-0.0081,1.407
120.00,7.609065,25.14385,-0.000184,24.013447,-0.0081,1.407
122.00,7.609408,25.14465,-0.000184,24.013211,-0.0081,1.407
124.00,7.609043,25.14468,-0.000185,24.013673,-0.0081,1.407
126.00,7.607583,25.14443,-0.000184,24.013820,-0.0081,1.406
128.00,7.606855,25.14395,-0.000183,24.014576,-0.0080,1.407
130.00,7.606667,25.14484,-0.000185,24.013963,-0.0081,1.407
132.00,7.607177,25.14465,-0.000184,24.013769,-0.0081,1.407
134.00,7.607647,25.14441,-0.000184,24.014150,-0.0081,1.407
136.00,7.607522,25.14428,-0.000185,24.014150,-0.0080,1.407
138.00,7.606936,25.14399,-0.000184,24.013530,-0.0081,1.407
140.00,7.606553,25.14367,-0.000183,24.013499,-0.0080,1.407
142.00,7.607544,25.14328,-0.000184,24.013853,-0.0080,1.407
144.00,7.607770,25.14383,-0.000183,24.014097,-0.0081,1.407
146.00,7.608021,25.14440,-0.000183,24.013472,-0.0081,1.407
148.00,7.607506,25.14322,-0.000183,24.013956,-0.0081,1.407
150.00,7.607214,25.14399,-0.000183,24.013933,-0.0081,1.407
152.00,7.606724,25.14411,-0.000184,24.013751,-0.0081,1.407
154.00,7.606491,25.14377,-0.000183,24.013951,-0.0080,1.407
156.00,7.606253,25.14416,-0.000183,24.013862,-0.0080,1.407
158.00,7.605283,25.14363,-0.000184,24.013565,-0.0081,1.407
160.00,7.604310,25.14457,-0.000183,24.013887,-0.0081,1.407
162.00,7.604910,25.14449,-0.000184,24.014000,-0.0080,1.407
164.00,7.604364,25.14474,-0.000183,24.012999,-0.0081,1.407
166.00,7.604841,25.14526,-0.000184,24.013184,-0.0081,1.407
168.00,7.605386,25.14533,-0.000183,24.013195,-0.0081,1.407
170.00,7.605009,25.14439,-0.000183,24.013804,-0.0081,1.406
172.00,7.604770,25.14418,-0.000183,24.014232,-0.0081,1.407
174.00,7.604709,25.14357,-0.000182,24.013722,-0.0081,1.407
176.00,7.604685,25.14425,-0.000184,24.013539,-0.0081,1.407
178.00,7.604714,25.14508,-0.000183,24.014393,-0.0080,1.407
180.00,7.603939,25.14532,-0.000183,24.014203,-0.0080,1.407
182.00,7.604240,25.14586,-0.000183,24.014261,-0.0080,1.407
184.00,7.603548,25.14499,-0.000183,24.014288,-0.0081,1.407
186.00,7.602775,25.14463,-0.000182,24.014025,-0.0081,1.407
188.00,7.603165,25.14479,-0.000183,24.013898,-0.0080,1.407
190.00,7.603121,25.14485,-0.000182,24.014163,-0.0080,1.407
192.00,7.602791,25.14432,-0.000183,24.014736,-0.0080,1.407
194.00,7.602625,25.14440,-0.000183,24.014520,-0.0081,1.407
196.00,7.603287,25.14569,-0.000182,24.014047,-0.0081,1.407
198.00,7.603545,25.14615,-0.000183,24.013922,-0.0081,1.407
200.00,7.602866,25.14559,-0.000183,24.013809,-0.0081,1.407
202.00,7.601927,25.14571,-0.000183,24.014533,-0.0080,1.407
204.00,7.601663,25.14609,-0.000183,24.014505,-0.0081,1.407
206.00,7.601672,25.14561,-0.000183,24.013963,-0.0081,1.407
208.00,7.602200,25.14494,-0.000184,24.013706,-0.0081,1.407
210.00,7.602051,25.14598,-0.000184,24.014058,-0.0081,1.408
212.00,7.601573,25.14564,-0.000183,24.014070,-0.0081,1.407
214.00,7.602168,25.14527,-0.000183,24.014014,-0.0081,1.407
216.00,7.602603,25.14489,-0.000182,24.013853,-0.0080,1.407
218.00,7.602328,25.14539,-0.000182,24.013588,-0.0080,1.407
220.00,7.602410,25.14521,-0.000182,24.013813,-0.0081,1.407
222.00,7.601374,25.14543,-0.000182,24.014148,-0.0081,1.407
224.00,7.601081,25.14603,-0.000183,24.014632,-0.0081,1.408
226.00,7.601136,25.14583,-0.000184,24.013777,-0.0081,1.407
228.00,7.601216,25.14613,-0.000183,24.013519,-0.0080,1.407
230.00,7.600796,25.14610,-0.000183,24.013775,-0.0080,1.407
232.00,7.599687,25.14602,-0.000183,24.013099,-0.0081,1.407
234.00,7.599496,25.14581,-0.000183,24.013739,-0.0081,1.407
236.00,7.599228,25.14625,-0.000183,24.014059,-0.0081,1.407
238.00,7.599328,25.14624,-0.000183,24.014085,-0.0080,1.407
240.00,7.599496,25.14568,-0.000183,24.013766,-0.0081,1.407
242.00,7.599931,25.14501,-0.000182,24.013786,-0.0081,1.407
244.00,7.599360,25.14528,-0.000183,24.013710,-0.0080,1.407
246.00,7.599213,25.14530,-0.000183,24.014061,-0.0081,1.407
248.00,7.599958,25.14502,-0.000183,24.014300,-0.0081,1.407
250.00,7.599785,25.14494,-0.000184,24.013923,-0.0081,1.407
252.00,7.598935,25.14602,-0.000183,24.013934,-0.0081,1.407
254.00,7.598258,25.14629,-0.000183,24.013956,-0.0080,1.406
256.00,7.599033,25.14552,-0.000183,24.013325,-0.0080,1.407
258.00,7.599501,25.14536,-0.000183,24.013675,-0.0080,1.407
260.00,7.598675,25.14482,-0.000182,24.014317,-0.0081,1.406
262.00,7.597902,25.14580,-0.000182,24.013840,-0.0081,1.407
264.00,7.597891,25.14521,-0.000182,24.013838,-0.0081,1.407
266.00,7.598329,25.14556,-0.000184,24.013996,-0.0080,1.407
268.00,7.597529,25.14559,-0.000183,24.014560,-0.0080,1.407
270.00,7.596871,25.14485,-0.000183,24.014107,-0.0080,1.407
272.00,7.596638,25.14418,-0.000183,24.013356,-0.0080,1.406
274.00,7.597127,25.14414,-0.000182,24.013742,-0.0081,1.407
276.00,7.597255,25.14456,-0.000182,24.013545,-0.0081,1.407
278.00,7.596429,25.14489,-0.000182,24.013813,-0.0081,1.406
280.00,7.595879,25.14458,-0.000183,24.013755,-0.0080,1.407
282.00,7.595212,25.14331,-0.000184,24.014348,-0.0080,1.407
284.00,7.595206,25.14431,-0.000184,24.013945,-0.0081,1.407
286.00,7.595603,25.14395,-0.000182,24.014136,-0.0080,1.407
288.00,7.595833,25.14389,-0.000183,24.013913,-0.0080,1.407
290.00,7.595745,25.14416,-0.000183,24.014514,-0.0081,1.406
292.00,7.595585,25.14314,-0.000183,24.012854,-0.0081,1.406
294.00,7.594960,25.14337,-0.000182,24.013789,-0.0080,1.407
296.00,7.594949,25.14356,-0.000183,24.013818,-0.0081,1.407
298.00,7.595629,25.14449,-0.000183,24.014039,-0.0080,1.407
300.00,7.595902,25.14447,-0.000183,24.014364,-0.0080,1.407
302.00,7.596051,25.14436,-0.000182,24.014139,-0.0080,1.406
304.00,7.596628,25.14409,-0.000183,24.013820,-0.0081,1.407
306.00,7.595824,25.14452,-0.000184,24.013155,-0.0081,1.407
308.00,7.595228,25.14550,-0.000182,24.013981,-0.0080,1.407
310.00,7.595144,25.14551,-0.000182,24.013976,-0.0080,1.407
312.00,7.594867,25.14442,-0.000184,24.014446,-0.0080,1.407
314.00,7.593694,25.14414,-0.000183,24.013998,-0.0081,1.407
316.00,7.594177,25.14406,-0.000183,24.013702,-0.0081,1.407
318.00,7.594194,25.14466,-0.000182,24.014204,-0.0080,1.406
320.00,7.594691,25.14454,-0.000182,24.014326,-0.0080,1.406
322.00,7.594743,25.14443,-0.000183,24.014021,-0.0080,1.407
324.00,7.594366,25.14508,-0.000182,24.013952,-0.0080,1.407
326.00,7.593166,25.14436,-0.000183,24.013597,-0.0081,1.407
328.00,7.592741,25.14376,-0.000183,24.014482,-0.0080,1.407
330.00,7.592966,25.14433,-0.000183,24.014549,-0.0080,1.407
332.00,7.593220,25.14364,-0.000182,24.014059,-0.0080,1.406
334.00,7.592486,25.14414,-0.000183,24.014226,-0.0081,1.406
336.00,7.591725,25.14324,-0.000181,24.013740,-0.0081,1.406
338.00,7.591683,25.14380,-0.000183,24.013735,-0.0081,1.406
340.00,7.591471,25.14402,-0.000182,24.014320,-0.0080,1.407
342.00,7.591074,25.14432,-0.000182,24.014380,-0.0080,1.407
344.00,7.591514,25.14483,-0.000182,24.013891,-0.0080,1.406
346.00,7.591750,25.14435,-0.000183,24.013898,-0.0081,1.407
348.00,7.591953,25.14494,-0.000182,24.013684,-0.0080,1.406
350.00,7.592322,25.14525,-0.000182,24.013693,-0.0081,1.406
352.00,7.591608,25.14470,-0.000182,24.014041,-0.0080,1.407
354.00,7.591016,25.14436,-0.000183,24.013992,-0.0080,1.406
356.00,7.590467,25.14428,-0.000182,24.014322,-0.0081,1.407
358.00,7.590013,25.14487,-0.000182,24.013430,-0.0080,1.407
360.00,7.588923,25.14468,-0.000183,24.014029,-0.0080,1.407
362.00,7.589942,25.14463,-0.000183,24.014027,-0.0080,1.406
364.00,7.590279,25.14449,-0.000182,24.013952,-0.0080,1.406
366.00,7.589590,25.14465,-0.000181,24.013885,-0.0081,1.407
368.00,7.589704,25.14523,-0.000182,24.013884,-0.0081,1.407
370.00,7.589616,25.14451,-0.000183,24.013914,-0.0081,1.407
372.00,7.589494,25.14586,-0.000182,24.013624,-0.0081,1.406
374.00,7.589274,25.14549,-0.000182,24.014213,-0.0081,1.406
376.00,7.589078,25.14488,-0.000182,24.014076,-0.0081,1.406
378.00,7.588748,25.14541,-0.000183,24.013836,-0.0081,1.407
380.00,7.588880,25.14630,-0.000183,24.013981,-0.0081,1.407
382.00,7.588628,25.14691,-0.000183,24.014384,-0.0081,1.406
384.00,7.588471,25.14655,-0.000181,24.014556,-0.0080,1.406
386.00,7.589491,25.14673,-0.000182,24.014533,-0.0081,1.406
388.00,7.589273,25.14610,-0.000183,24.013343,-0.0081,1.407
390.00,7.588002,25.14585,-0.000183,24.014070,-0.0080,1.406
392.00,7.587498,25.14571,-0.000183,24.013851,-0.0081,1.407
394.00,7.587237,25.14480,-0.000183,24.013778,-0.0081,1.407
396.00,7.586593,25.14428,-0.000181,24.013873,-0.0081,1.407
398.00,7.587605,25.14460,-0.000181,24.013963,-0.0081,1.406
400.00,7.588432,25.14450,-0.000182,24.014475,-0.0081,1.407
402.00,7.587694,25.14439,-0.000183,24.013202,-0.0081,1.406
404.00,7.587269,25.14508,-0.000182,24.013704,-0.0080,1.406
406.00,7.586658,25.14490,-0.000182,24.014862,-0.0081,1.406
408.00,7.586446,25.14500,-0.000182,24.013931,-0.0080,1.406
410.00,7.586112,25.14506,-0.000182,24.013483,-0.0081,1.406
412.00,7.585965,25.14500,-0.000183,24.013820,-0.0081,1.407
414.00,7.586490,25.14509,-0.000184,24.014217,-0.0081,1.407
416.00,7.586415,25.14517,-0.000182,24.013488,-0.0081,1.406
418.00,7.587017,25.14497,-0.000184,24.013418,-0.0081,1.406
420.00,7.587296,25.14613,-0.000183,24.013158,-0.0081,1.406
422.00,7.585881,25.14493,-0.000183,24.012872,-0.0081,1.407
424.00,7.585143,25.14551,-0.000183,24.013760,-0.0081,1.407
426.00,7.585493,25.14613,-0.000182,24.014125,-0.0080,1.407
428.00,7.585623,25.14614,-0.000183,24.013686,-0.0080,1.407
430.00,7.586023,25.14589,-0.000184,24.014007,-0.0080,1.407
432.00,7.584963,25.14537,-0.000184,24.013724,-0.0081,1.406
434.00,7.584909,25.14547,-0.000183,24.014152,-0.0081,1.406
436.00,7.585040,25.14594,-0.000182,24.014371,-0.0081,1.406
438.00,7.584976,25.14497,-0.000182,24.014183,-0.0080,1.407
440.00,7.585323,25.14483,-0.000182,24.013816,-0.0080,1.406
442.00,7.584812,25.14547,-0.000182,24.013764,-0.0081,1.407
444.00,7.584485,25.14523,-0.000184,24.013804,-0.0080,1.407
446.00,7.584910,25.14551,-0.000184,24.013684,-0.0081,1.406
448.00,7.585076,25.14490,-0.000183,24.014014,-0.0081,1.407
450.00,7.584740,25.14550,-0.000183,24.014212,-0.0081,1.406
452.00,7.585190,25.14628,-0.000183,24.013835,-0.0081,1.406
454.00,7.585576,25.14605,-0.000182,24.013510,-0.0080,1.406
456.00,7.584953,25.14531,-0.000183,24.014039,-0.0080,1.406
458.00,7.584996,25.14548,-0.000183,24.013294,-0.0080,1.406
460.00,7.585172,25.14518,-0.000183,24.013487,-0.0081,1.406
462.00,7.585097,25.14545,-0.000183,24.013487,-0.0080,1.407
464.00,7.583891,25.14585,-0.000184,24.013816,-0.0080,1.406
466.00,7.584073,25.14545,-0.000183,24.013755,-0.0081,1.406
468.00,7.584078,25.14577,-0.000182,24.013849,-0.0081,1.406
470.00,7.583762,25.14592,-0.000182,24.014117,-0.0081,1.407
472.00,7.583456,25.14687,-0.000184,24.014757,-0.0080,1.407
474.00,7.583083,25.14625,-0.000183,24.014380,-0.0081,1.407
476.00,7.583346,25.14670,-0.000183,24.013798,-0.0081,1.406
478.00,7.583476,25.14657,-0.000184,24.013400,-0.0081,1.407
480.00,7.583574,25.14656,-0.000183,24.013610,-0.0081,1.407
482.00,7.583798,25.14690,-0.000183,24.013871,-0.0080,1.407
484.00,7.583637,25.14694,-0.000183,24.013753,-0.0081,1.406
486.00,7.583049,25.14742,-0.000183,24.013789,-0.0081,1.406
488.00,7.582327,25.14685,-0.000183,24.013933,-0.0081,1.406
490.00,7.582305,25.14724,-0.000183,24.013657,-0.0080,1.407
492.00,7.581882,25.14804,-0.000184,24.013559,-0.0081,1.407
494.00,7.582030,25.14700,-0.000184,24.013568,-0.0081,1.407
496.00,7.582574,25.14664,-0.000185,24.013536,-0.0081,1.407
498.00,7.582776,25.14643,-0.000184,24.014052,-0.0081,1.406
500.00,7.582628,25.14665,-0.000183,24.014058,-0.0080,1.406
502.00,7.582013,25.14739,-0.000182,24.014027,-0.0081,1.406
504.00,7.582196,25.14686,-0.000183,24.014388,-0.0080,1.406
506.00,7.581735,25.14654,-0.000183,24.014505,-0.0080,1.406
508.00,7.581574,25.14680,-0.000183,24.013952,-0.0081,1.406
510.00,7.580868,25.14682,-0.000184,24.013916,-0.0081,1.406
512.00,7.580208,25.14731,-0.000184,24.014038,-0.0081,1.407
514.00,7.580617,25.14761,-0.000184,24.013949,-0.0080,1.407
516.00,7.580976,25.14722,-0.000184,24.013893,-0.0080,1.406
518.00,7.580264,25.14710,-0.000184,24.013976,-0.0081,1.407
520.00,7.580335,25.14668,-0.000184,24.013262,-0.0080,1.406
522.00,7.579988,25.14611,-0.000183,24.013742,-0.0081,1.407
524.00,7.579744,25.14709,-0.000184,24.014074,-0.0081,1.406
526.00,7.580091,25.14722,-0.000183,24.013777,-0.0081,1.406
528.00,7.580805,25.14658,-0.000183,24.013936,-0.0080,1.406
530.00,7.580019,25.14698,-0.000183,24.013726,-0.0081,1.407
532.00,7.579825,25.14626,-0.000184,24.013688,-0.0081,1.406
534.00,7.579114,25.14666,-0.000183,24.013827,-0.0080,1.406
536.00,7.579567,25.14630,-0.000182,24.014154,-0.0080,1.406
538.00,7.579554,25.14551,-0.000182,24.013842,-0.0081,1.406
540.00,7.578967,25.14493,-0.000182,24.014056,-0.0080,1.406
542.00,7.578494,25.14542,-0.000182,24.014094,-0.0080,1.407
544.00,7.578420,25.14566,-0.000183,24.013980,-0.0081,1.406
546.00,7.578731,25.14507,-0.000183,24.014047,-0.0081,1.406
548.00,7.578664,25.14562,-0.000182,24.013470,-0.0080,1.406
550.00,7.577994,25.14529,-0.000182,24.014545,-0.0080,1.406
552.00,7.577976,25.14592,-0.000184,24.014476,-0.0080,1.406
554.00,7.577476,25.14599,-0.000184,24.014649,-0.0080,1.406
556.00,7.577296,25.14620,-0.000184,24.014168,-0.0080,1.406
558.00,7.577760,25.14529,-0.000183,24.013746,-0.0080,1.406
560.00,7.577541,25.14507,-0.000182,24.014233,-0.0080,1.406
562.00,7.576897,25.14599,-0.000182,24.013806,-0.0080,1.406
564.00,7.577374,25.14517,-0.000184,24.014226,-0.0080,1.407
566.00,7.578432,25.14443,-0.000183,24.013969,-0.0080,1.406
568.00,7.578037,25.14418,-0.000184,24.013595,-0.0081,1.406
570.00,7.578154,25.14444,-0.000184,24.014233,-0.0081,1.407
572.00,7.577763,25.14512,-0.000182,24.013820,-0.0080,1.406
574.00,7.577552,25.14553,-0.000182,24.014652,-0.0081,1.406
576.00,7.577716,25.14526,-0.000184,24.014223,-0.0081,1.407
578.00,7.576963,25.14451,-0.000183,24.013840,-0.0081,1.405
580.00,7.577313,25.14485,-0.000183,24.014072,-0.0080,1.406
582.00,7.577492,25.14482,-0.000183,24.014179,-0.0080,1.406
584.00,7.577246,25.14534,-0.000184,24.014221,-0.0080,1.406
586.00,7.577206,25.14389,-0.000183,24.013936,-0.0081,1.406
588.00,7.577405,25.14466,-0.000183,24.013369,-0.0081,1.406
590.00,7.576764,25.14505,-0.000184,24.013503,-0.0081,1.406
592.00,7.576046,25.14522,-0.000183,24.013240,-0.0081,1.406
594.00,7.575901,25.14537,-0.000183,24.014079,-0.0081,1.406
596.00,7.575089,25.14540,-0.000184,24.013536,-0.0081,1.406
598.00,7.575252,25.14495,-0.000184,24.013628,-0.0080,1.407
600.00,7.575729,25.14543,-0.000183,24.013697,-0.0081,1.407
@1,2.0000,4.0
602.00,7.575612,25.14626,-0.000182,24.013787,-0.0081,1.406
604.00,7.571203,25.14630,-0.000183,24.013809,-0.0080,1.406
606.00,7.562679,25.14666,-0.000181,24.013568,-0.0080,1.405
608.00,7.552419,25.14585,-0.000181,24.013706,-0.0081,1.404
610.00,7.540080,25.14568,-0.000182,24.013066,-0.0080,1.406
612.00,7.535222,25.14481,-0.000182,24.013639,-0.0080,1.407
614.00,7.536835,25.14511,-0.000184,24.013670,-0.0080,1.407
616.00,7.540252,25.14531,-0.000184,24.013914,-0.0081,1.407
618.00,7.542312,25.14568,-0.000184,24.013802,-0.0080,1.407
620.00,7.541527,25.14537,-0.000185,24.013142,-0.0080,1.406
622.00,7.540424,25.14589,-0.000184,24.013477,-0.0080,1.406
624.00,7.540544,25.14557,-0.000183,24.014036,-0.0080,1.406
626.00,7.541905,25.14557,-0.000182,24.014029,-0.0080,1.406
628.00,7.543260,25.14541,-0.000182,24.013432,-0.0080,1.406
630.00,7.543658,25.14531,-0.000183,24.013762,-0.0081,1.406
632.00,7.543919,25.14410,-0.000183,24.014058,-0.0081,1.406
634.00,7.545646,25.14473,-0.000183,24.013965,-0.0081,1.406
636.00,7.546284,25.14446,-0.000183,24.014310,-0.0080,1.407
638.00,7.546299,25.14446,-0.000183,24.014371,-0.0081,1.406
640.00,7.547645,25.14444,-0.000183,24.013916,-0.0080,1.406
642.00,7.549007,25.14585,-0.000182,24.014359,-0.0081,1.406
644.00,7.550158,25.14623,-0.000182,24.013445,-0.0081,1.406
646.00,7.551558,25.14579,-0.000183,24.013728,-0.0081,1.406
648.00,7.552254,25.14562,-0.000183,24.013827,-0.0080,1.406
650.00,7.554320,25.14564,-0.000182,24.014228,-0.0080,1.406
652.00,7.556237,25.14543,-0.000183,24.013247,-0.0080,1.406
654.00,7.558389,25.14554,-0.000183,24.013831,-0.0080,1.406
656.00,7.560892,25.14603,-0.000183,24.014134,-0.0080,1.406
658.00,7.561442,25.14611,-0.000184,24.013581,-0.0081,1.406
660.00,7.560921,25.14626,-0.000183,24.013713,-0.0080,1.406
662.00,7.561445,25.14536,-0.000184,24.014032,-0.0080,1.406
664.00,7.563108,25.14610,-0.000183,24.014212,-0.0081,1.405
666.00,7.563655,25.14561,-0.000183,24.014186,-0.0080,1.406
668.00,7.564430,25.14543,-0.000184,24.013933,-0.0080,1.406
670.00,7.565433,25.14570,-0.000183,24.013652,-0.0080,1.406
672.00,7.566186,25.14508,-0.000183,24.014146,-0.0081,1.406
674.00,7.565840,25.14561,-0.000184,24.014157,-0.0080,1.406
676.00,7.565150,25.14641,-0.000184,24.013954,-0.0081,1.406
678.00,7.566324,25.14596,-0.000183,24.013708,-0.0081,1.406
680.00,7.565801,25.14584,-0.000182,24.013269,-0.0081,1.406
682.00,7.565481,25.14609,-0.000183,24.013704,-0.0081,1.406
684.00,7.566664,25.14444,-0.000183,24.013599,-0.0081,1.407
686.00,7.566046,25.14432,-0.000184,24.013798,-0.0080,1.406
688.00,7.566527,25.14464,-0.000184,24.013931,-0.0080,1.405
690.00,7.567349,25.14549,-0.000183,24.014239,-0.0081,1.405
692.00,7.567294,25.14528,-0.000183,24.013293,-0.0081,1.406
694.00,7.567063,25.14433,-0.000183,24.013594,-0.0081,1.406
696.00,7.568509,25.14474,-0.000183,24.014010,-0.0080,1.406
698.00,7.568617,25.14488,-0.000183,24.014273,-0.0081,1.405
700.00,7.567726,25.14460,-0.000184,24.013323,-0.0080,1.406
702.00,7.567402,25.14577,-0.000182,24.013641,-0.0080,1.405
704.00,7.566888,25.14489,-0.000184,24.014186,-0.0081,1.406
706.00,7.567444,25.14520,-0.000183,24.013394,-0.0081,1.406
708.00,7.567867,25.14491,-0.000182,24.013325,-0.0081,1.407
710.00,7.568334,25.14538,-0.000183,24.014924,-0.0080,1.407
712.00,7.568223,25.14544,-0.000183,24.013996,-0.0080,1.407
714.00,7.567983,25.14632,-0.000183,24.014001,-0.0081,1.406
716.00,7.569049,25.14613,-0.000182,24.013942,-0.0080,1.405
718.00,7.569605,25.14567,-0.000182,24.013340,-0.0080,1.406
720.00,7.569574,25.14607,-0.000182,24.013583,-0.0080,1.406
722.00,7.568756,25.14603,-0.000181,24.014518,-0.0081,1.406
724.00,7.568674,25.14624,-0.000182,24.013519,-0.0081,1.406
726.00,7.568416,25.14606,-0.000183,24.013766,-0.0081,1.406
728.00,7.568133,25.14664,-0.000183,24.013719,-0.0080,1.406
730.00,7.567931,25.14708,-0.000183,24.013380,-0.0080,1.406
732.00,7.567521,25.14595,-0.000183,24.013838,-0.0081,1.406
734.00,7.567918,25.14646,-0.000183,24.013864,-0.0081,1.406
736.00,7.567297,25.14678,-0.000183,24.013240,-0.0081,1.407
738.00,7.567232,25.14596,-0.000184,24.013579,-0.0080,1.406
740.00,7.566647,25.14616,-0.000184,24.014068,-0.0080,1.406
742.00,7.567359,25.14599,-0.000183,24.014034,-0.0080,1.405
744.00,7.567591,25.14620,-0.000182,24.013847,-0.0081,1.406
746.00,7.567215,25.14578,-0.000182,24.014342,-0.0080,1.406
748.00,7.566905,25.14567,-0.000183,24.013497,-0.0081,1.406
750.00,7.566178,25.14581,-0.000185,24.014052,-0.0080,1.406
752.00,7.565795,25.14547,-0.000184,24.013933,-0.0080,1.406
754.00,7.566638,25.14585,-0.000184,24.013666,-0.0081,1.406
756.00,7.567127,25.14564,-0.000182,24.014701,-0.0081,1.406
758.00,7.567348,25.14587,-0.000182,24.014194,-0.0081,1.406
760.00,7.566980,25.14580,-0.000183,24.013829,-0.0081,1.406
762.00,7.566288,25.14559,-0.000182,24.014389,-0.0080,1.406
764.00,7.566338,25.14563,-0.000184,24.013635,-0.0081,1.406
766.00,7.565439,25.14519,-0.000183,24.013887,-0.0081,1.406
768.00,7.565446,25.14559,-0.000184,24.013516,-0.0081,1.406
770.00,7.565767,25.14622,-0.000184,24.013891,-0.0081,1.406
772.00,7.565961,25.14537,-0.000184,24.014143,-0.0081,1.406
774.00,7.565599,25.14565,-0.000184,24.012758,-0.0081,1.407
776.00,7.565450,25.14586,-0.000183,24.013791,-0.0081,1.406
778.00,7.565775,25.14586,-0.000182,24.014121,-0.0081,1.406
780.00,7.565789,25.14589,-0.000184,24.013898,-0.0081,1.406
782.00,7.565675,25.14671,-0.000183,24.013666,-0.0081,1.406
784.00,7.565228,25.14615,-0.000183,24.014375,-0.0081,1.406
786.00,7.565109,25.14637,-0.000184,24.013468,-0.0080,1.407
788.00,7.565422,25.14627,-0.000183,24.013554,-0.0080,1.406
790.00,7.565581,25.14654,-0.000184,24.014342,-0.0080,1.405
792.00,7.565289,25.14614,-0.000183,24.013758,-0.0080,1.406
794.00,7.565599,25.14593,-0.000184,24.013396,-0.0080,1.406
796.00,7.565159,25.14681,-0.000184,24.013238,-0.0081,1.407
798.00,7.564818,25.14713,-0.000184,24.013492,-0.0080,1.407
800.00,7.565237,25.14635,-0.000184,24.014563,-0.0081,1.406
802.00,7.565239,25.14608,-0.000185,24.014529,-0.0081,1.406
804.00,7.564801,25.14607,-0.000183,24.014426,-0.0081,1.406
806.00,7.564410,25.14596,-0.000183,24.013282,-0.0081,1.406
808.00,7.564159,25.14617,-0.000183,24.013632,-0.0081,1.406
810.00,7.563900,25.14670,-0.000183,24.013639,-0.0081,1.406
812.00,7.564093,25.14598,-0.000182,24.013543,-0.0080,1.405
814.00,7.564276,25.14609,-0.000183,24.013800,-0.0081,1.406
816.00,7.563880,25.14657,-0.000183,24.013885,-0.0080,1.406
818.00,7.563656,25.14746,-0.000185,24.013896,-0.0081,1.406
820.00,7.564133,25.14688,-0.000183,24.013597,-0.0081,1.406
822.00,7.564375,25.14641,-0.000184,24.013479,-0.0081,1.407
824.00,7.563799,25.14670,-0.000184,24.014259,-0.0081,1.406
826.00,7.562989,25.14747,-0.000182,24.013994,-0.0080,1.405
828.00,7.563363,25.14719,-0.000183,24.014823,-0.0080,1.405
830.00,7.563110,25.14720,-0.000183,24.014108,-0.0081,1.406
832.00,7.562660,25.14649,-0.000183,24.014462,-0.0081,1.406
834.00,7.562340,25.14646,-0.000182,24.013688,-0.0080,1.405
836.00,7.562665,25.14645,-0.000183,24.014357,-0.0081,1.406
838.00,7.562308,25.14653,-0.000183,24.014380,-0.0080,1.406
840.00,7.561097,25.14637,-0.000183,24.013876,-0.0081,1.406
842.00,7.561662,25.14687,-0.000183,24.013273,-0.0081,1.406
844.00,7.562332,25.14650,-0.000183,24.013942,-0.0080,1.406
846.00,7.562031,25.14697,-0.000182,24.013927,-0.0080,1.406
848.00,7.562438,25.14710,-0.000183,24.014143,-0.0081,1.406
850.00,7.562086,25.14675,-0.000183,24.013844,-0.0081,1.406
852.00,7.561015,25.14672,-0.000183,24.013619,-0.0080,1.405
854.00,7.561388,25.14642,-0.000182,24.013528,-0.0081,1.406
856.00,7.562067,25.14632,-0.000183,24.013501,-0.0080,1.406
858.00,7.561403,25.14634,-0.000183,24.013744,-0.0081,1.405
860.00,7.560779,25.14569,-0.000182,24.013947,-0.0081,1.406
862.00,7.561608,25.14581,-0.000182,24.014304,-0.0081,1.406
864.00,7.561267,25.14656,-0.000184,24.014344,-0.0080,1.406
866.00,7.561439,25.14562,-0.000183,24.013980,-0.0080,1.406
868.00,7.561528,25.14583,-0.000183,24.013702,-0.0080,1.406
870.00,7.561106,25.14560,-0.000183,24.013827,-0.0081,1.406
872.00,7.560933,25.14664,-0.000183,24.014384,-0.0081,1.407
874.00,7.560543,25.14593,-0.000183,24.013914,-0.0080,1.406
876.00,7.561106,25.14620,-0.000182,24.013795,-0.0081,1.406
878.00,7.561575,25.14649,-0.000184,24.013577,-0.0080,1.406
880.00,7.560659,25.14624,-0.000183,24.014322,-0.0081,1.406
882.00,7.560776,25.14638,-0.000182,24.013552,-0.0081,1.406
884.00,7.560930,25.14545,-0.000182,24.013588,-0.0080,1.406
886.00,7.560441,25.14626,-0.000183,24.013855,-0.0080,1.407
888.00,7.560055,25.14647,-0.000183,24.013773,-0.0081,1.406
890.00,7.559356,25.14628,-0.000182,24.014192,-0.0081,1.406
892.00,7.560133,25.14634,-0.000181,24.014244,-0.0081,1.406
894.00,7.561160,25.14617,-0.000181,24.014034,-0.0081,1.406
896.00,7.560734,25.14653,-0.000183,24.013762,-0.0081,1.406
898.00,7.560296,25.14654,-0.000183,24.014835,-0.0081,1.406
900.00,7.560090,25.14577,-0.000183,24.014273,-0.0080,1.406
902.00,7.559738,25.14581,-0.000183,24.013434,-0.0080,1.406
904.00,7.559469,25.14621,-0.000183,24.014088,-0.0080,1.406
906.00,7.559002,25.14599,-0.000182,24.014139,-0.0080,1.406
908.00,7.558832,25.14675,-0.000184,24.013574,-0.0080,1.406
910.00,7.558810,25.14613,-0.000182,24.013639,-0.0080,1.406
912.00,7.559280,25.14585,-0.000181,24.013349,-0.0081,1.406
914.00,7.559320,25.14601,-0.000182,24.014398,-0.0080,1.406
916.00,7.559294,25.14674,-0.000181,24.014467,-0.0081,1.406
918.00,7.559010,25.14683,-0.000182,24.013876,-0.0080,1.406
920.00,7.559271,25.14521,-0.000182,24.013987,-0.0080,1.406
922.00,7.558924,25.14593,-0.000184,24.013737,-0.0080,1.406
924.00,7.558475,25.14675,-0.000182,24.013880,-0.0080,1.406
926.00,7.558405,25.14636,-0.000181,24.014442,-0.0080,1.405
928.00,7.557691,25.14640,-0.000182,24.013733,-0.0081,1.406
930.00,7.558369,25.14662,-0.000181,24.013947,-0.0080,1.406
932.00,7.558539,25.14665,-0.000181,24.014366,-0.0080,1.406
934.00,7.558738,25.14677,-0.000182,24.014224,-0.0081,1.406
936.00,7.558077,25.14710,-0.000182,24.013822,-0.0081,1.406
938.00,7.557423,25.14796,-0.000182,24.014223,-0.0080,1.406
940.00,7.557537,25.14768,-0.000182,24.013668,-0.0080,1.406
942.00,7.556447,25.14710,-0.000182,24.013604,-0.0080,1.406
944.00,7.557261,25.14786,-0.000183,24.014217,-0.0080,1.405
946.00,7.557251,25.14755,-0.000182,24.014458,-0.0081,1.405
948.00,7.556888,25.14708,-0.000182,24.014328,-0.0080,1.406
950.00,7.556983,25.14636,-0.000183,24.014159,-0.0080,1.406
952.00,7.556830,25.14631,-0.000183,24.013762,-0.0080,1.406
954.00,7.556720,25.14681,-0.000182,24.014288,-0.0081,1.405
956.00,7.556730,25.14618,-0.000181,24.014422,-0.0080,1.406
958.00,7.555893,25.14688,-0.000182,24.013806,-0.0080,1.406
960.00,7.555767,25.14731,-0.000182,24.013722,-0.0081,1.406
962.00,7.556761,25.14799,-0.000183,24.014059,-0.0081,1.406
964.00,7.557081,25.14781,-0.000181,24.014208,-0.0081,1.406
966.00,7.557281,25.14780,-0.000182,24.013831,-0.0080,1.406
968.00,7.557097,25.14782,-0.000182,24.014329,-0.0080,1.406
970.00,7.557026,25.14852,-0.000183,24.014188,-0.0080,1.406
972.00,7.555343,25.14795,-0.000182,24.013855,-0.0080,1.405
974.00,7.555693,25.14785,-0.000181,24.014397,-0.0080,1.405
976.00,7.556107,25.14806,-0.000182,24.014010,-0.0080,1.406
978.00,7.555595,25.14798,-0.000183,24.013412,-0.0080,1.405
980.00,7.555869,25.14827,-0.000183,24.013668,-0.0081,1.406
982.00,7.555849,25.14897,-0.000183,24.014340,-0.0080,1.407
984.00,7.555709,25.14881,-0.000183,24.013737,-0.0081,1.406
986.00,7.556436,25.14876,-0.000182,24.014204,-0.0080,1.406
988.00,7.556554,25.14880,-0.000184,24.014290,-0.0080,1.406
990.00,7.556071,25.14867,-0.000183,24.014072,-0.0080,1.406
992.00,7.555654,25.14857,-0.000183,24.014085,-0.0080,1.406
994.00,7.555283,25.14750,-0.000182,24.014101,-0.0080,1.405
996.00,7.555626,25.14674,-0.000181,24.013545,-0.0081,1.405
998.00,7.555122,25.14697,-0.000181,24.014232,-0.0080,1.406
1000.00,7.555385,25.14592,-0.000182,24.014580,-0.0080,1.406
1002.00,7.554821,25.14715,-0.000182,24.014375,-0.0080,1.406
1004.00,7.553808,25.14813,-0.000183,24.014788,-0.0081,1.406
1006.00,7.553961,25.14677,-0.000182,24.014337,-0.0080,1.406
1008.00,7.553952,25.14699,-0.000184,24.014328,-0.0080,1.406
1010.00,7.553695,25.14712,-0.000183,24.013358,-0.0080,1.406
1012.00,7.553966,25.14768,-0.000183,24.013476,-0.0080,1.405
1014.00,7.555010,25.14694,-0.000182,24.013517,-0.0081,1.405
1016.00,7.554408,25.14670,-0.000182,24.013666,-0.0081,1.406
1018.00,7.554553,25.14717,-0.000181,24.013838,-0.0080,1.407
1020.00,7.554827,25.14696,-0.000181,24.014786,-0.0080,1.406
1022.00,7.554497,25.14702,-0.000182,24.014630,-0.0080,1.405
1024.00,7.554484,25.14724,-0.000182,24.014284,-0.0080,1.405
1026.00,7.553703,25.14666,-0.000182,24.013947,-0.0080,1.406
1028.00,7.553340,25.14639,-0.000182,24.014014,-0.0080,1.406
1030.00,7.553476,25.14688,-0.000183,24.013836,-0.0080,1.406
1032.00,7.554083,25.14652,-0.000183,24.013820,-0.0080,1.406
1034.00,7.553805,25.14611,-0.000182,24.013934,-0.0080,1.406
1036.00,7.553435,25.14565,-0.000183,24.014674,-0.0080,1.406
1038.00,7.552920,25.14593,-0.000183,24.014159,-0.0081,1.406
1040.00,7.553579,25.14630,-0.000182,24.013766,-0.0080,1.405
1042.00,7.553784,25.14626,-0.000182,24.013971,-0.0081,1.406
1044.00,7.554005,25.14636,-0.000182,24.013806,-0.0080,1.406
1046.00,7.553272,25.14605,-0.000183,24.014165,-0.0080,1.406
1048.00,7.552589,25.14647,-0.000183,24.014389,-0.0080,1.406
1050.00,7.552964,25.14700,-0.000184,24.013969,-0.0081,1.406
1052.00,7.553288,25.14677,-0.000182,24.014023,-0.0080,1.405
1054.00,7.552876,25.14703,-0.000183,24.013771,-0.0081,1.406
1056.00,7.552678,25.14628,-0.000183,24.013369,-0.0081,1.406
1058.00,7.553385,25.14683,-0.000182,24.013744,-0.0080,1.406
1060.00,7.553365,25.14702,-0.000181,24.013597,-0.0081,1.405
1062.00,7.552400,25.14673,-0.000182,24.013621,-0.0081,1.406
1064.00,7.552231,25.14595,-0.000181,24.014074,-0.0081,1.406
1066.00,7.551875,25.14651,-0.000182,24.013844,-0.0080,1.406
1068.00,7.551392,25.14646,-0.000182,24.014038,-0.0080,1.406
1070.00,7.551329,25.14593,-0.000182,24.013902,-0.0081,1.405
1072.00,7.550986,25.14701,-0.000182,24.013943,-0.0081,1.405
1074.00,7.551321,25.14602,-0.000183,24.013456,-0.0081,1.406
1076.00,7.551442,25.14624,-0.000183,24.013958,-0.0081,1.406
1078.00,7.551473,25.14607,-0.000182,24.013690,-0.0081,1.406
1080.00,7.550986,25.14655,-0.000184,24.013407,-0.0081,1.406
1082.00,7.551376,25.14675,-0.000183,24.013729,-0.0081,1.406
1084.00,7.552175,25.14563,-0.000183,24.013385,-0.0081,1.406
1086.00,7.552438,25.14579,-0.000183,24.013432,-0.0081,1.406
1088.00,7.552207,25.14613,-0.000184,24.013521,-0.0080,1.406
1090.00,7.552573,25.14511,-0.000183,24.014096,-0.0080,1.406
1092.00,7.551828,25.14641,-0.000182,24.013746,-0.0081,1.405
1094.00,7.550919,25.14626,-0.000182,24.013740,-0.0081,1.406
1096.00,7.550529,25.14579,-0.000182,24.014482,-0.0081,1.405
1098.00,7.550624,25.14627,-0.000182,24.014197,-0.0081,1.406
1100.00,7.550411,25.14525,-0.000183,24.014219,-0.0081,1.406
1102.00,7.550432,25.14588,-0.000183,24.013889,-0.0081,1.406
1104.00,7.549769,25.14618,-0.000183,24.014232,-0.0080,1.406
1106.00,7.549201,25.14544,-0.000182,24.014005,-0.0080,1.406
1108.00,7.549569,25.14638,-0.000183,24.014181,-0.0080,1.406
1110.00,7.549852,25.14644,-0.000182,24.014112,-0.0080,1.406
1112.00,7.549720,25.14709,-0.000183,24.013989,-0.0080,1.406
1114.00,7.550270,25.14673,-0.000182,24.014480,-0.0080,1.406
1116.00,7.550451,25.14633,-0.000181,24.015207,-0.0080,1.405
1118.00,7.549609,25.14651,-0.000182,24.013858,-0.0081,1.406
1120.00,7.549542,25.14592,-0.000181,24.013260,-0.0080,1.406
1122.00,7.549406,25.14592,-0.000182,24.013594,-0.0081,1.406
1124.00,7.548857,25.14614,-0.000184,24.013561,-0.0080,1.406
1126.00,7.548622,25.14654,-0.000183,24.013976,-0.0080,1.406
1128.00,7.549841,25.14688,-0.000182,24.013661,-0.0080,1.406
1130.00,7.549701,25.14630,-0.000182,24.014146,-0.0081,1.406
1132.00,7.549912,25.14651,-0.000182,24.014444,-0.0081,1.406
1134.00,7.549280,25.14602,-0.000182,24.013626,-0.0081,1.405
1136.00,7.549391,25.14599,-0.000181,24.013831,-0.0080,1.406
1138.00,7.548732,25.14705,-0.000183,24.013671,-0.0080,1.406
1140.00,7.548628,25.14702,-0.000184,24.014103,-0.0081,1.406
1142.00,7.549202,25.14670,-0.000184,24.014003,-0.0081,1.406
1144.00,7.549506,25.14630,-0.000183,24.014210,-0.0080,1.406
1146.00,7.548932,25.14577,-0.000183,24.013809,-0.0080,1.406
1148.00,7.549313,25.14529,-0.000182,24.013704,-0.0080,1.406
1150.00,7.550120,25.14625,-0.000184,24.013983,-0.0081,1.406
1152.00,7.548712,25.14612,-0.000183,24.014418,-0.0080,1.406
1154.00,7.548093,25.14601,-0.000183,24.013925,-0.0081,1.406
1156.00,7.548639,25.14694,-0.000183,24.013739,-0.0080,1.406
1158.00,7.548605,25.14772,-0.000183,24.013389,-0.0081,1.406
1160.00,7.548311,25.14749,-0.000182,24.014083,-0.0080,1.406
1162.00,7.548697,25.14796,-0.000183,24.014299,-0.0081,1.406
1164.00,7.548435,25.14689,-0.000183,24.013786,-0.0080,1.406
1166.00,7.547889,25.14696,-0.000184,24.013528,-0.0080,1.406
1168.00,7.548069,25.14731,-0.000183,24.013597,-0.0081,1.406
1170.00,7.548173,25.14732,-0.000184,24.013731,-0.0080,1.406
1172.00,7.547874,25.14633,-0.000183,24.013739,-0.0080,1.406
1174.00,7.548627,25.14652,-0.000183,24.014009,-0.0081,1.406
1176.00,7.548241,25.14711,-0.000183,24.015093,-0.0081,1.406
1178.00,7.548405,25.14682,-0.000183,24.014319,-0.0081,1.406
1180.00,7.548100,25.14683,-0.000182,24.013898,-0.0080,1.406
1182.00,7.547374,25.14684,-0.000181,24.013445,-0.0080,1.405
1184.00,7.547863,25.14802,-0.000181,24.013894,-0.0081,1.405
1186.00,7.547627,25.14744,-0.000182,24.013655,-0.0081,1.406
1188.00,7.547488,25.14815,-0.000183,24.013227,-0.0081,1.406
1190.00,7.546589,25.14810,-0.000184,24.013390,-0.0081,1.406
1192.00,7.547096,25.14738,-0.000183,24.014139,-0.0081,1.406
1194.00,7.546819,25.14751,-0.000185,24.013813,-0.0081,1.406
1196.00,7.546332,25.14840,-0.000184,24.013347,-0.0081,1.406
1198.00,7.546511,25.14732,-0.000182,24.014264,-0.0080,1.406
1200.00,7.546884,25.14685,-0.000183,24.014036,-0.0080,1.406
@2,12.0000,24.0
1202.00,7.545015,25.14724,-0.000182,24.013831,-0.0080,1.406
1204.00,7.539575,25.14650,-0.000182,24.014279,-0.0080,1.405
1206.00,7.529998,25.14636,-0.000182,24.014034,-0.0081,1.404
1208.00,7.512471,25.14726,-0.000181,24.013782,-0.0080,1.404
1210.00,7.488421,25.14681,-0.000181,24.013269,-0.0080,1.405
1212.00,7.465360,25.14716,-0.000182,24.013733,-0.0080,1.406
1214.00,7.443846,25.14679,-0.000182,24.014469,-0.0081,1.406
1216.00,7.423840,25.14776,-0.000183,24.014172,-0.0081,1.407
1218.00,7.403547,25.14819,-0.000183,24.013918,-0.0080,1.407
1220.00,7.383817,25.14750,-0.000183,24.014348,-0.0080,1.407
1222.00,7.364527,25.14829,-0.000185,24.013954,-0.0080,1.407
1224.00,7.346772,25.14846,-0.000185,24.013976,-0.0080,1.407
1226.00,7.330521,25.14830,-0.000185,24.013401,-0.0081,1.407
1228.00,7.320134,25.14814,-0.000184,24.014268,-0.0081,1.407
1230.00,7.314666,25.14742,-0.000184,24.014190,-0.0081,1.408
1232.00,7.317469,25.14722,-0.000184,24.013653,-0.0081,1.408
1234.00,7.327146,25.14700,-0.000186,24.013550,-0.0080,1.408
1236.00,7.337389,25.14692,-0.000184,24.014003,-0.0081,1.407
1238.00,7.344795,25.14654,-0.000184,24.013855,-0.0081,1.407
1240.00,7.350631,25.14659,-0.000184,24.013940,-0.0081,1.406
1242.00,7.357290,25.14662,-0.000184,24.013715,-0.0081,1.406
1244.00,7.363900,25.14696,-0.000184,24.013922,-0.0080,1.406
1246.00,7.371703,25.14707,-0.000183,24.013180,-0.0081,1.405
1248.00,7.380384,25.14691,-0.000181,24.013880,-0.0080,1.406
1250.00,7.387689,25.14669,-0.000182,24.014418,-0.0081,1.406
1252.00,7.396241,25.14701,-0.000182,24.015031,-0.0081,1.406
1254.00,7.403684,25.14637,-0.000181,24.014373,-0.0081,1.406
1256.00,7.410817,25.14683,-0.000182,24.013954,-0.0080,1.405
1258.00,7.418556,25.14637,-0.000183,24.013762,-0.0081,1.405
1260.00,7.425250,25.14677,-0.000182,24.013804,-0.0081,1.406
1262.00,7.432319,25.14697,-0.000183,24.013057,-0.0081,1.407
1264.00,7.438765,25.14660,-0.000184,24.014317,-0.0080,1.406
1266.00,7.444787,25.14656,-0.000182,24.014489,-0.0081,1.406
1268.00,7.451202,25.14664,-0.000182,24.014136,-0.0080,1.406
1270.00,7.456398,25.14672,-0.000182,24.014123,-0.0081,1.406
1272.00,7.461472,25.14628,-0.000183,24.014030,-0.0081,1.405
1274.00,7.465924,25.14572,-0.000183,24.013853,-0.0081,1.406
1276.00,7.470163,25.14564,-0.000182,24.013512,-0.0081,1.406
1278.00,7.474528,25.14574,-0.000183,24.014096,-0.0081,1.406
1280.00,7.478044,25.14617,-0.000182,24.013588,-0.0081,1.405
1282.00,7.480558,25.14628,-0.000183,24.013778,-0.0080,1.406
1284.00,7.483551,25.14562,-0.000182,24.014105,-0.0081,1.406
1286.00,7.486221,25.14639,-0.000183,24.014529,-0.0081,1.406
1288.00,7.489642,25.14673,-0.000183,24.014170,-0.0080,1.406
1290.00,7.492449,25.14594,-0.000184,24.013552,-0.0080,1.406
1292.00,7.495572,25.14638,-0.000182,24.013445,-0.0081,1.406
1294.00,7.499510,25.14647,-0.000182,24.013334,-0.0080,1.406
1296.00,7.502074,25.14667,-0.000183,24.013554,-0.0081,1.405
1298.00,7.503659,25.14712,-0.000183,24.013909,-0.0080,1.406
1300.00,7.505870,25.14694,-0.000184,24.014346,-0.0080,1.406
1302.00,7.507184,25.14709,-0.000184,24.014034,-0.0081,1.406
1304.00,7.508938,25.14719,-0.000184,24.013942,-0.0081,1.406
1306.00,7.511061,25.14693,-0.000184,24.013954,-0.0080,1.407
1308.00,7.513958,25.14662,-0.000184,24.013838,-0.0081,1.406
1310.00,7.516102,25.14678,-0.000183,24.014159,-0.0081,1.406
1312.00,7.518997,25.14719,-0.000181,24.014259,-0.0080,1.406
1314.00,7.520113,25.14655,-0.000182,24.013905,-0.0080,1.406
1316.00,7.520907,25.14637,-0.000182,24.013949,-0.0081,1.406
1318.00,7.522796,25.14672,-0.000182,24.014204,-0.0080,1.406
1320.00,7.525217,25.14643,-0.000181,24.014250,-0.0080,1.406
1322.00,7.525787,25.14625,-0.000182,24.013726,-0.0080,1.406
1324.00,7.526646,25.14683,-0.000183,24.014061,-0.0080,1.406
1326.00,7.528622,25.14709,-0.000183,24.013532,-0.0080,1.406
1328.00,7.529287,25.14607,-0.000183,24.013985,-0.0080,1.406
1330.00,7.530211,25.14712,-0.000182,24.014264,-0.0080,1.407
1332.00,7.531761,25.14753,-0.000183,24.013543,-0.0080,1.406
1334.00,7.532822,25.14747,-0.000183,24.013985,-0.0081,1.407
1336.00,7.532870,25.14728,-0.000183,24.014020,-0.0080,1.406
1338.00,7.533128,25.14753,-0.000181,24.014210,-0.0080,1.406
1340.00,7.533571,25.14753,-0.000182,24.013487,-0.0080,1.406
1342.00,7.533325,25.14758,-0.000180,24.013780,-0.0080,1.406
1344.00,7.534089,25.14780,-0.000182,24.014230,-0.0081,1.406
1346.00,7.534569,25.14786,-0.000183,24.014159,-0.0080,1.405
1348.00,7.534647,25.14765,-0.000182,24.014384,-0.0080,1.406
1350.00,7.534617,25.14680,-0.000183,24.013458,-0.0080,1.406
1352.00,7.535049,25.14705,-0.000182,24.013905,-0.0080,1.406
1354.00,7.535985,25.14671,-0.000182,24.014371,-0.0080,1.406
1356.00,7.536167,25.14659,-0.000181,24.014096,-0.0080,1.405
1358.00,7.535626,25.14647,-0.000181,24.013949,-0.0080,1.405
1360.00,7.535132,25.14695,-0.000182,24.013764,-0.0080,1.407
1362.00,7.535069,25.14663,-0.000182,24.013949,-0.0081,1.406
1364.00,7.534720,25.14715,-0.000183,24.014324,-0.0081,1.406
1366.00,7.534508,25.14710,-0.000183,24.013885,-0.0080,1.406
1368.00,7.535633,25.14725,-0.000183,24.013686,-0.0081,1.406
1370.00,7.535726,25.14689,-0.000182,24.013769,-0.0081,1.406
1372.00,7.535587,25.14734,-0.000183,24.014320,-0.0080,1.406
1374.00,7.535263,25.14803,-0.000182,24.014018,-0.0081,1.406
1376.00,7.535872,25.14858,-0.000182,24.014092,-0.0081,1.406
1378.00,7.536067,25.14874,-0.000181,24.013874,-0.0080,1.405
1380.00,7.536410,25.14838,-0.000181,24.013648,-0.0081,1.406
1382.00,7.537229,25.14806,-0.000183,24.013639,-0.0081,1.405
1384.00,7.537512,25.14777,-0.000183,24.013530,-0.0081,1.405
1386.00,7.537749,25.14760,-0.000182,24.013855,-0.0080,1.406
1388.00,7.536556,25.14738,-0.000182,24.014003,-0.0080,1.406
1390.00,7.535700,25.14728,-0.000182,24.013855,-0.0080,1.406
1392.00,7.536559,25.14793,-0.000183,24.013891,-0.0081,1.406
1394.00,7.536202,25.14714,-0.000183,24.013777,-0.0081,1.406
1396.00,7.535356,25.14749,-0.000184,24.013091,-0.0081,1.406
1398.00,7.536053,25.14795,-0.000183,24.013673,-0.0081,1.406
1400.00,7.535723,25.14780,-0.000182,24.013376,-0.0081,1.406
1402.00,7.535759,25.14736,-0.000184,24.013294,-0.0081,1.406
1404.00,7.536376,25.14710,-0.000184,24.014003,-0.0080,1.406
1406.00,7.536836,25.14691,-0.000183,24.013670,-0.0081,1.405
1408.00,7.537603,25.14704,-0.000183,24.013911,-0.0081,1.406
1410.00,7.537572,25.14614,-0.000183,24.013893,-0.0081,1.406
1412.00,7.537448,25.14557,-0.000184,24.013623,-0.0081,1.406
1414.00,7.537606,25.14553,-0.000184,24.013778,-0.0081,1.406
1416.00,7.537874,25.14625,-0.000183,24.013898,-0.0081,1.406
1418.00,7.537294,25.14576,-0.000183,24.013840,-0.0080,1.406
1420.00,7.537358,25.14588,-0.000183,24.013898,-0.0080,1.406
1422.00,7.536986,25.14656,-0.000183,24.013650,-0.0081,1.406
1424.00,7.537131,25.14621,-0.000182,24.013378,-0.0080,1.406
1426.00,7.537676,25.14631,-0.000183,24.013251,-0.0080,1.406
1428.00,7.537053,25.14655,-0.000183,24.013445,-0.0081,1.406
1430.00,7.536732,25.14689,-0.000183,24.013670,-0.0081,1.406
1432.00,7.536083,25.14675,-0.000183,24.013787,-0.0080,1.406
1434.00,7.535726,25.14794,-0.000183,24.013329,-0.0080,1.405
1436.00,7.536065,25.14747,-0.000182,24.013309,-0.0081,1.406
1438.00,7.535623,25.14806,-0.000184,24.013811,-0.0081,1.406
1440.00,7.536032,25.14763,-0.000183,24.012946,-0.0081,1.406
1442.00,7.536827,25.14814,-0.000182,24.013943,-0.0081,1.406
1444.00,7.536915,25.14859,-0.000182,24.013436,-0.0081,1.406
1446.00,7.536156,25.14783,-0.000182,24.013706,-0.0080,1.406
1448.00,7.536348,25.14773,-0.000183,24.014010,-0.0080,1.406
1450.00,7.536496,25.14821,-0.000182,24.013806,-0.0080,1.405
1452.00,7.535916,25.14743,-0.000182,24.013693,-0.0080,1.406
1454.00,7.535596,25.14766,-0.000184,24.013396,-0.0080,1.406
1456.00,7.535514,25.14701,-0.000183,24.014304,-0.0080,1.406
1458.00,7.535341,25.14699,-0.000182,24.014079,-0.0081,1.406
1460.00,7.536157,25.14738,-0.000181,24.014136,-0.0080,1.406
1462.00,7.536498,25.14741,-0.000183,24.014076,-0.0080,1.406
1464.00,7.536472,25.14702,-0.000182,24.013942,-0.0080,1.405
1466.00,7.536468,25.14704,-0.000182,24.014389,-0.0080,1.406
1468.00,7.536495,25.14652,-0.000183,24.013795,-0.0080,1.406
1470.00,7.536853,25.14748,-0.000182,24.013943,-0.0080,1.406
1472.00,7.536222,25.14709,-0.000183,24.013836,-0.0080,1.406
1474.00,7.534964,25.14792,-0.000182,24.013675,-0.0080,1.405
1476.00,7.534684,25.14829,-0.000182,24.013994,-0.0080,1.405
1478.00,7.535040,25.14769,-0.000182,24.014175,-0.0081,1.405
1480.00,7.535550,25.14747,-0.000183,24.014032,-0.0081,1.406
1482.00,7.536210,25.14780,-0.000183,24.013623,-0.0080,1.406
1484.00,7.536412,25.14809,-0.000182,24.014029,-0.0080,1.406
1486.00,7.535956,25.14663,-0.000183,24.013766,-0.0081,1.406
1488.00,7.535707,25.14794,-0.000183,24.014233,-0.0081,1.406
1490.00,7.535677,25.14840,-0.000182,24.013409,-0.0081,1.406
1492.00,7.535234,25.14891,-0.000183,24.014540,-0.0081,1.406
1494.00,7.534583,25.14903,-0.000183,24.014146,-0.0080,1.406
1496.00,7.534341,25.14846,-0.000182,24.013293,-0.0081,1.406
1498.00,7.535975,25.14796,-0.000182,24.013813,-0.0081,1.406
1500.00,7.536941,25.14838,-0.000183,24.014596,-0.0081,1.405
1502.00,7.536986,25.15005,-0.000183,24.013851,-0.0080,1.405
1504.00,7.537253,25.14962,-0.000182,24.013644,-0.0080,1.405
1506.00,7.537271,25.14933,-0.000182,24.013479,-0.0080,1.405
1508.00,7.536955,25.14891,-0.000183,24.014005,-0.0081,1.406
1510.00,7.535848,25.14921,-0.000183,24.013922,-0.0080,1.406
1512.00,7.535157,25.14965,-0.000183,24.014402,-0.0080,1.406
1514.00,7.534250,25.14961,-0.000183,24.014232,-0.0080,1.406
1516.00,7.534846,25.15037,-0.000182,24.012993,-0.0081,1.406
1518.00,7.535601,25.15061,-0.000183,24.013778,-0.0081,1.405
1520.00,7.534527,25.15064,-0.000182,24.013809,-0.0081,1.405
1522.00,7.534715,25.15039,-0.000182,24.013601,-0.0081,1.406
1524.00,7.535262,25.15079,-0.000183,24.014516,-0.0080,1.406
1526.00,7.535406,25.15144,-0.000182,24.014523,-0.0081,1.406
1528.00,7.535201,25.15119,-0.000181,24.014683,-0.0080,1.406
1530.00,7.534755,25.15110,-0.000181,24.013737,-0.0080,1.406
1532.00,7.534086,25.15005,-0.000181,24.014319,-0.0081,1.406
1534.00,7.533711,25.15054,-0.000182,24.013865,-0.0081,1.406
1536.00,7.534349,25.14981,-0.000183,24.013931,-0.0080,1.406
1538.00,7.534369,25.14902,-0.000182,24.013894,-0.0080,1.406
1540.00,7.534060,25.14970,-0.000183,24.013869,-0.0081,1.406
1542.00,7.533705,25.14984,-0.000183,24.014107,-0.0081,1.405
1544.00,7.534664,25.14906,-0.000183,24.014302,-0.0081,1.406
1546.00,7.535314,25.14941,-0.000182,24.014313,-0.0081,1.406
1548.00,7.534601,25.14850,-0.000183,24.013331,-0.0080,1.406
1550.00,7.533456,25.14895,-0.000183,24.014170,-0.0080,1.406
1552.00,7.532975,25.14820,-0.000182,24.014257,-0.0080,1.406
1554.00,7.532613,25.14784,-0.000183,24.013742,-0.0081,1.405
1556.00,7.531520,25.14822,-0.000183,24.013768,-0.0081,1.406
1558.00,7.532777,25.14874,-0.000182,24.014315,-0.0081,1.406
1560.00,7.532874,25.14928,-0.000182,24.014429,-0.0080,1.406
1562.00,7.531286,25.14786,-0.000181,24.013757,-0.0080,1.405
1564.00,7.531457,25.14826,-0.000182,24.013856,-0.0080,1.405
1566.00,7.532399,25.14791,-0.000183,24.013414,-0.0080,1.406
1568.00,7.532302,25.14763,-0.000183,24.013615,-0.0080,1.406
1570.00,7.532334,25.14831,-0.000183,24.013434,-0.0080,1.407
1572.00,7.532440,25.14804,-0.000183,24.013568,-0.0080,1.406
1574.00,7.532697,25.14921,-0.000183,24.013247,-0.0080,1.406
1576.00,7.532059,25.14917,-0.000182,24.014114,-0.0080,1.405
1578.00,7.532247,25.14762,-0.000181,24.014097,-0.0081,1.405
1580.00,7.532085,25.14783,-0.000180,24.014148,-0.0081,1.406
1582.00,7.531604,25.14833,-0.000182,24.013816,-0.0081,1.406
1584.00,7.531602,25.14811,-0.000183,24.013753,-0.0081,1.406
1586.00,7.531870,25.14807,-0.000182,24.013258,-0.0081,1.406
1588.00,7.531585,25.14823,-0.000183,24.013885,-0.0080,1.406
1590.00,7.532594,25.14897,-0.000182,24.013555,-0.0080,1.406
1592.00,7.531773,25.14888,-0.000182,24.013918,-0.0080,1.406
1594.00,7.531985,25.14878,-0.000181,24.014014,-0.0081,1.406
1596.00,7.532070,25.14808,-0.000183,24.013708,-0.0081,1.406
1598.00,7.531520,25.14858,-0.000183,24.013632,-0.0081,1.406
1600.00,7.531412,25.14938,-0.000183,24.013342,-0.0081,1.406
1602.00,7.531389,25.14866,-0.000182,24.013572,-0.0081,1.406
1604.00,7.532035,25.14899,-0.000183,24.014232,-0.0081,1.406
1606.00,7.531498,25.14906,-0.000183,24.014714,-0.0080,1.405
1608.00,7.530679,25.14942,-0.000183,24.013894,-0.0081,1.405
1610.00,7.531159,25.14877,-0.000183,24.014001,-0.0080,1.406
1612.00,7.530695,25.14916,-0.000182,24.013541,-0.0081,1.406
1614.00,7.530331,25.14930,-0.000182,24.012792,-0.0080,1.406
1616.00,7.529642,25.14896,-0.000183,24.013641,-0.0080,1.406
1618.00,7.530383,25.14877,-0.000182,24.014395,-0.0081,1.406
1620.00,7.530592,25.14919,-0.000181,24.013940,-0.0081,1.405
1622.00,7.530435,25.14872,-0.000181,24.013646,-0.0080,1.406
1624.00,7.531420,25.14907,-0.000181,24.014029,-0.0081,1.406
1626.00,7.531692,25.14931,-0.000182,24.014074,-0.0081,1.405
1628.00,7.532316,25.14866,-0.000182,24.013642,-0.0080,1.406
1630.00,7.531981,25.14863,-0.000183,24.013938,-0.0080,1.406
1632.00,7.530569,25.14819,-0.000182,24.013610,-0.0081,1.406
1634.00,7.530015,25.14850,-0.000184,24.013468,-0.0081,1.406
1636.00,7.530713,25.14895,-0.000183,24.013856,-0.0081,1.406
1638.00,7.531075,25.14966,-0.000181,24.014121,-0.0081,1.405
1640.00,7.530605,25.15004,-0.000182,24.013954,-0.0080,1.406
1642.00,7.531099,25.15019,-0.000182,24.014464,-0.0080,1.406
1644.00,7.530791,25.15009,-0.000183,24.013807,-0.0080,1.406
1646.00,7.530244,25.14955,-0.000184,24.013394,-0.0080,1.406
1648.00,7.530358,25.14907,-0.000184,24.013655,-0.0080,1.406
1650.00,7.529819,25.14945,-0.000184,24.013398,-0.0081,1.406
1652.00,7.529896,25.14848,-0.000184,24.014349,-0.0081,1.406
1654.00,7.529284,25.14883,-0.000183,24.014081,-0.0080,1.406
1656.00,7.529275,25.14856,-0.000182,24.013951,-0.0080,1.406
1658.00,7.529929,25.14887,-0.000183,24.013862,-0.0081,1.406
1660.00,7.530921,25.14899,-0.000183,24.013787,-0.0081,1.406
1662.00,7.530608,25.14900,-0.000183,24.014475,-0.0081,1.406
1664.00,7.530386,25.14896,-0.000183,24.013586,-0.0081,1.406
1666.00,7.529947,25.14817,-0.000183,24.013715,-0.0081,1.405
1668.00,7.530966,25.14816,-0.000182,24.014170,-0.0081,1.406
1670.00,7.530694,25.14825,-0.000183,24.013146,-0.0081,1.405
1672.00,7.530775,25.14878,-0.000183,24.013731,-0.0081,1.406
1674.00,7.530971,25.14855,-0.000183,24.014264,-0.0081,1.406
1676.00,7.530393,25.14902,-0.000183,24.014172,-0.0081,1.405
1678.00,7.529485,25.14866,-0.000183,24.013566,-0.0081,1.406
1680.00,7.529887,25.14811,-0.000183,24.014005,-0.0081,1.406
1682.00,7.529968,25.14773,-0.000184,24.013931,-0.0081,1.406
1684.00,7.530553,25.14861,-0.000183,24.013815,-0.0080,1.406
1686.00,7.529977,25.14914,-0.000182,24.014460,-0.0080,1.406
1688.00,7.530097,25.14813,-0.000182,24.013913,-0.0081,1.406
1690.00,7.529297,25.14910,-0.000182,24.013323,-0.0081,1.406
1692.00,7.529185,25.14891,-0.000182,24.013702,-0.0081,1.406
1694.00,7.529125,25.14829,-0.000184,24.014001,-0.0081,1.406
1696.00,7.529064,25.14799,-0.000182,24.013847,-0.0081,1.405
1698.00,7.529129,25.14819,-0.000184,24.013764,-0.0080,1.406
1700.00,7.528567,25.14829,-0.000182,24.013561,-0.0080,1.406
1702.00,7.528435,25.14742,-0.000183,24.013757,-0.0080,1.405
1704.00,7.528223,25.14691,-0.000182,24.013699,-0.0080,1.406
1706.00,7.528315,25.14699,-0.000183,24.013789,-0.0080,1.406
1708.00,7.529306,25.14838,-0.000183,24.013983,-0.0081,1.406
1710.00,7.529583,25.14833,-0.000184,24.013976,-0.0081,1.406
1712.00,7.529367,25.14840,-0.000183,24.013962,-0.0081,1.406
1714.00,7.528776,25.14773,-0.000183,24.013615,-0.0081,1.406
1716.00,7.528789,25.14856,-0.000183,24.014219,-0.0080,1.406
1718.00,7.529149,25.14889,-0.000184,24.013849,-0.0080,1.405
1720.00,7.528590,25.14896,-0.000183,24.014045,-0.0080,1.405
1722.00,7.528100,25.14840,-0.000182,24.013425,-0.0081,1.406
1724.00,7.528145,25.14843,-0.000183,24.013668,-0.0080,1.406
1726.00,7.528169,25.14791,-0.000183,24.014076,-0.0080,1.407
1728.00,7.528587,25.14791,-0.000183,24.013951,-0.0080,1.406
1730.00,7.528535,25.14813,-0.000183,24.013797,-0.0081,1.406
1732.00,7.528205,25.14848,-0.000183,24.014010,-0.0080,1.405
1734.00,7.528600,25.14814,-0.000184,24.013700,-0.0080,1.405
1736.00,7.529606,25.14745,-0.000182,24.014335,-0.0080,1.406
1738.00,7.528684,25.14739,-0.000181,24.013949,-0.0081,1.406
1740.00,7.528341,25.14776,-0.000183,24.013816,-0.0081,1.406
1742.00,7.528425,25.14874,-0.000183,24.014360,-0.0080,1.406
1744.00,7.527811,25.14824,-0.000182,24.014279,-0.0080,1.406
1746.00,7.527840,25.14750,-0.000181,24.013905,-0.0080,1.406
1748.00,7.527775,25.14784,-0.000183,24.013916,-0.0081,1.406
1750.00,7.528041,25.14790,-0.000183,24.014522,-0.0081,1.406
1752.00,7.527902,25.14819,-0.000184,24.013603,-0.0081,1.406
1754.00,7.527927,25.14781,-0.000183,24.013943,-0.0081,1.406
1756.00,7.527536,25.14801,-0.000184,24.014221,-0.0081,1.405
1758.00,7.527906,25.14875,-0.000183,24.013782,-0.0080,1.405
1760.00,7.528333,25.14860,-0.000182,24.014288,-0.0080,1.406
1762.00,7.528314,25.14952,-0.000183,24.014014,-0.0080,1.406
1764.00,7.528408,25.14945,-0.000184,24.013432,-0.0081,1.406
1766.00,7.527953,25.14942,-0.000184,24.014023,-0.0081,1.406
1768.00,7.527939,25.14930,-0.000183,24.013563,-0.0081,1.405
1770.00,7.527563,25.14923,-0.000181,24.013758,-0.0081,1.405
1772.00,7.527398,25.14923,-0.000182,24.013318,-0.0081,1.406
1774.00,7.525968,25.14920,-0.000183,24.013510,-0.0081,1.406
1776.00,7.526298,25.14929,-0.000183,24.013488,-0.0081,1.406
1778.00,7.526183,25.14926,-0.000183,24.013922,-0.0081,1.406
1780.00,7.526173,25.14979,-0.000184,24.013994,-0.0080,1.405
1782.00,7.525939,25.14938,-0.000183,24.014244,-0.0080,1.406
1784.00,7.526204,25.14893,-0.000183,24.014105,-0.0080,1.405
1786.00,7.526470,25.14760,-0.000182,24.014507,-0.0081,1.406
1788.00,7.525973,25.14947,-0.000183,24.014366,-0.0081,1.406
1790.00,7.526037,25.14969,-0.000183,24.014271,-0.0081,1.406
1792.00,7.526397,25.15020,-0.000183,24.013864,-0.0080,1.406
1794.00,7.526487,25.14917,-0.000182,24.013575,-0.0080,1.406
1796.00,7.527019,25.14900,-0.000182,24.013864,-0.0081,1.406
1798.00,7.527481,25.14974,-0.000183,24.013472,-0.0080,1.406
1800.00,7.526538,25.15040,-0.000184,24.013898,-0.0080,1.406
@3,12.0000,24.0
1802.00,7.526310,25.15071,-0.000182,24.013994,-0.0081,1.406
1804.00,7.522438,25.15012,-0.000183,24.013733,-0.0081,1.406
1806.00,7.512029,25.15019,-0.000182,24.013905,-0.0080,1.405
1808.00,7.495706,25.14953,-0.000181,24.013922,-0.0080,1.404
1810.00,7.473516,25.14986,-0.000181,24.014527,-0.0080,1.405
1812.00,7.452375,25.15009,-0.000181,24.013497,-0.0081,1.406
1814.00,7.433853,25.15036,-0.000181,24.014130,-0.0081,1.406
1816.00,7.417474,25.15058,-0.000183,24.014391,-0.0080,1.407
1818.00,7.401891,25.15070,-0.000184,24.013390,-0.0080,1.406
1820.00,7.387174,25.15044,-0.000183,24.014270,-0.0080,1.407
1822.00,7.372757,25.15007,-0.000184,24.014161,-0.0080,1.408
1824.00,7.357273,25.14939,-0.000186,24.013688,-0.0081,1.408
1826.00,7.344649,25.14937,-0.000185,24.014270,-0.0080,1.407
1828.00,7.338484,25.14961,-0.000184,24.014163,-0.0081,1.407
1830.00,7.337502,25.14906,-0.000184,24.013987,-0.0081,1.408
1832.00,7.343695,25.14932,-0.000185,24.014242,-0.0081,1.408
1834.00,7.353072,25.14976,-0.000185,24.014400,-0.0080,1.408
1836.00,7.362044,25.15054,-0.000185,24.014241,-0.0081,1.408
1838.00,7.369317,25.15061,-0.000184,24.014496,-0.0081,1.406
1840.00,7.374627,25.15052,-0.000183,24.013987,-0.0080,1.406
1842.00,7.379381,25.15098,-0.000182,24.014148,-0.0080,1.406
1844.00,7.384657,25.15061,-0.000180,24.014369,-0.0081,1.405
1846.00,7.389622,25.15056,-0.000182,24.014092,-0.0081,1.406
1848.00,7.394375,25.15004,-0.000181,24.014253,-0.0080,1.406
1850.00,7.398681,25.15026,-0.000181,24.014242,-0.0081,1.406
1852.00,7.403267,25.15003,-0.000182,24.013893,-0.0081,1.406
1854.00,7.408540,25.14989,-0.000181,24.013942,-0.0081,1.406
1856.00,7.414078,25.15024,-0.000182,24.014068,-0.0081,1.406
1858.00,7.419122,25.15039,-0.000182,24.013816,-0.0081,1.406
1860.00,7.425771,25.15095,-0.000182,24.014186,-0.0080,1.406
1862.00,7.431612,25.14947,-0.000181,24.013954,-0.0080,1.407
1864.00,7.437590,25.14877,-0.000182,24.014175,-0.0080,1.406
1866.00,7.443943,25.14939,-0.000182,24.013541,-0.0081,1.406
1868.00,7.449125,25.14918,-0.000182,24.014052,-0.0080,1.406
1870.00,7.453379,25.14980,-0.000182,24.013621,-0.0080,1.406
1872.00,7.457469,25.14886,-0.000182,24.013894,-0.0080,1.406
1874.00,7.460339,25.14857,-0.000182,24.014154,-0.0081,1.405
1876.00,7.463716,25.14819,-0.000181,24.014273,-0.0080,1.406
1878.00,7.466911,25.14846,-0.000182,24.014451,-0.0080,1.406
1880.00,7.469101,25.14882,-0.000183,24.013903,-0.0080,1.406
1882.00,7.471410,25.14866,-0.000183,24.013806,-0.0080,1.406
1884.00,7.474416,25.14910,-0.000183,24.013760,-0.0080,1.406
1886.00,7.477109,25.14899,-0.000182,24.013813,-0.0081,1.406
1888.00,7.479797,25.14987,-0.000182,24.014203,-0.0081,1.406
1890.00,7.481340,25.14935,-0.000182,24.014284,-0.0081,1.406
1892.00,7.483398,25.14926,-0.000182,24.013994,-0.0080,1.406
1894.00,7.485166,25.15004,-0.000183,24.014043,-0.0081,1.406
1896.00,7.485990,25.14928,-0.000182,24.014676,-0.0080,1.406
1898.00,7.488234,25.14893,-0.000182,24.013925,-0.0081,1.406
1900.00,7.490205,25.14932,-0.000182,24.014058,-0.0080,1.406
1902.00,7.491267,25.14928,-0.000182,24.014335,-0.0081,1.406
1904.00,7.492762,25.14970,-0.000184,24.014331,-0.0080,1.406
1906.00,7.495177,25.14974,-0.000182,24.013909,-0.0080,1.406
1908.00,7.495468,25.14992,-0.000183,24.013526,-0.0081,1.406
1910.00,7.496547,25.14971,-0.000182,24.014070,-0.0080,1.406
1912.00,7.498012,25.14923,-0.000182,24.014230,-0.0081,1.406
1914.00,7.499485,25.14977,-0.000183,24.013887,-0.0080,1.405
1916.00,7.501262,25.14953,-0.000183,24.013722,-0.0080,1.406
1918.00,7.502841,25.14975,-0.000182,24.014194,-0.0081,1.405
1920.00,7.504943,25.15043,-0.000183,24.014329,-0.0080,1.406
1922.00,7.506021,25.15001,-0.000183,24.014879,-0.0081,1.406
1924.00,7.506714,25.15003,-0.000183,24.014886,-0.0081,1.406
1926.00,7.506976,25.14930,-0.000183,24.015047,-0.0080,1.406
1928.00,7.507422,25.14933,-0.000183,24.014373,-0.0080,1.405
1930.00,7.508820,25.14858,-0.000182,24.013936,-0.0080,1.406
1932.00,7.509351,25.14894,-0.000183,24.014206,-0.0080,1.406
1934.00,7.509824,25.14861,-0.000183,24.013758,-0.0080,1.406
1936.00,7.511054,25.14948,-0.000184,24.014068,-0.0080,1.406
1938.00,7.511653,25.14978,-0.000184,24.013742,-0.0080,1.405
1940.00,7.512185,25.14880,-0.000183,24.014145,-0.0081,1.406
1942.00,7.512139,25.14976,-0.000182,24.014473,-0.0080,1.406
1944.00,7.512678,25.14978,-0.000184,24.014170,-0.0080,1.407
1946.00,7.513068,25.14950,-0.000183,24.014317,-0.0080,1.406
1948.00,7.513433,25.15030,-0.000183,24.014556,-0.0080,1.406
1950.00,7.514158,25.15046,-0.000181,24.013606,-0.0081,1.406
1952.00,7.514742,25.15153,-0.000181,24.013711,-0.0080,1.405
1954.00,7.515143,25.15072,-0.000182,24.013963,-0.0080,1.405
1956.00,7.514949,25.14998,-0.000181,24.014103,-0.0080,1.406
1958.00,7.515132,25.15089,-0.000182,24.013960,-0.0080,1.406
1960.00,7.515560,25.15028,-0.000183,24.014306,-0.0080,1.406
1962.00,7.516102,25.15102,-0.000182,24.014264,-0.0080,1.406
1964.00,7.516318,25.15063,-0.000184,24.014161,-0.0081,1.406
1966.00,7.516848,25.15070,-0.000182,24.014281,-0.0081,1.406
1968.00,7.516347,25.15071,-0.000182,24.014116,-0.0081,1.405
1970.00,7.516399,25.15113,-0.000182,24.014186,-0.0080,1.406
1972.00,7.516661,25.15192,-0.000182,24.014047,-0.0081,1.406
1974.00,7.517213,25.15158,-0.000181,24.014484,-0.0081,1.407
1976.00,7.517453,25.15203,-0.000182,24.014201,-0.0080,1.407
1978.00,7.517145,25.15127,-0.000181,24.014634,-0.0081,1.406
1980.00,7.516658,25.15099,-0.000182,24.014317,-0.0081,1.406
1982.00,7.516185,25.15160,-0.000183,24.013954,-0.0081,1.406
1984.00,7.516902,25.15134,-0.000183,24.014873,-0.0080,1.406
1986.00,7.517367,25.15058,-0.000182,24.014177,-0.0081,1.405
1988.00,7.517890,25.15103,-0.000182,24.014326,-0.0080,1.406
1990.00,7.518145,25.14982,-0.000181,24.013813,-0.0081,1.405
1992.00,7.516976,25.14974,-0.000180,24.014244,-0.0080,1.406
1994.00,7.516465,25.15018,-0.000182,24.014478,-0.0080,1.406
1996.00,7.516102,25.15093,-0.000183,24.013865,-0.0080,1.406
1998.00,7.515991,25.14984,-0.000182,24.014123,-0.0080,1.406
2000.00,7.515684,25.15060,-0.000181,24.014340,-0.0080,1.406
2002.00,7.515876,25.14991,-0.000182,24.014359,-0.0080,1.406
2004.00,7.516518,25.15000,-0.000182,24.014505,-0.0081,1.406
2006.00,7.516413,25.15064,-0.000182,24.014107,-0.0080,1.405
2008.00,7.516525,25.15009,-0.000182,24.013925,-0.0080,1.405
2010.00,7.516405,25.14951,-0.000181,24.013822,-0.0080,1.405
2012.00,7.516080,25.14985,-0.000182,24.013557,-0.0080,1.406
2014.00,7.517106,25.15084,-0.000183,24.014097,-0.0080,1.407
2016.00,7.517946,25.15022,-0.000183,24.014692,-0.0080,1.406
2018.00,7.517604,25.15001,-0.000181,24.014085,-0.0081,1.405
2020.00,7.516969,25.14986,-0.000181,24.014175,-0.0080,1.405
2022.00,7.516130,25.14908,-0.000182,24.013557,-0.0080,1.405
2024.00,7.516883,25.14912,-0.000181,24.013646,-0.0081,1.406
2026.00,7.517231,25.14996,-0.000182,24.014085,-0.0080,1.406
2028.00,7.516136,25.14956,-0.000183,24.014128,-0.0080,1.406
2030.00,7.516073,25.14977,-0.000183,24.014159,-0.0081,1.406
2032.00,7.516199,25.14994,-0.000180,24.013795,-0.0081,1.405
2034.00,7.517115,25.15019,-0.000181,24.013885,-0.0080,1.406
2036.00,7.516795,25.15096,-0.000181,24.014529,-0.0081,1.406
2038.00,7.516788,25.14998,-0.000181,24.014009,-0.0081,1.405
2040.00,7.516523,25.15097,-0.000182,24.013158,-0.0080,1.406
2042.00,7.516691,25.15108,-0.000183,24.013987,-0.0080,1.406
2044.00,7.516601,25.15184,-0.000181,24.014155,-0.0080,1.406
2046.00,7.516379,25.15182,-0.000182,24.014656,-0.0080,1.406
2048.00,7.517196,25.15119,-0.000182,24.014576,-0.0080,1.406
2050.00,7.517271,25.15155,-0.000181,24.014340,-0.0080,1.406
2052.00,7.516728,25.15158,-0.000181,24.013816,-0.0081,1.405
2054.00,7.517063,25.15112,-0.000182,24.013762,-0.0081,1.406
2056.00,7.517685,25.15067,-0.000181,24.013287,-0.0081,1.406
2058.00,7.517068,25.14983,-0.000183,24.014175,-0.0081,1.406
2060.00,7.516964,25.14982,-0.000182,24.014010,-0.0081,1.406
2062.00,7.516951,25.15066,-0.000182,24.014571,-0.0081,1.406
2064.00,7.515491,25.14987,-0.000182,24.014003,-0.0080,1.405
2066.00,7.515196,25.14957,-0.000181,24.013559,-0.0080,1.406
2068.00,7.515164,25.15005,-0.000181,24.014233,-0.0080,1.406
2070.00,7.515439,25.15046,-0.000180,24.014533,-0.0080,1.406
2072.00,7.515684,25.15017,-0.000181,24.014203,-0.0081,1.406
2074.00,7.515763,25.14984,-0.000182,24.014009,-0.0081,1.405
2076.00,7.515583,25.14997,-0.000181,24.013617,-0.0080,1.405
2078.00,7.516190,25.14993,-0.000183,24.013831,-0.0080,1.406
2080.00,7.516721,25.14957,-0.000182,24.013913,-0.0080,1.406
2082.00,7.516194,25.14972,-0.000182,24.013458,-0.0080,1.407
2084.00,7.515985,25.15031,-0.000181,24.013920,-0.0080,1.406
2086.00,7.516381,25.14997,-0.000181,24.014166,-0.0081,1.406
2088.00,7.516359,25.14978,-0.000182,24.014268,-0.0080,1.406
2090.00,7.516807,25.15002,-0.000181,24.013711,-0.0080,1.405
2092.00,7.516551,25.14998,-0.000182,24.013699,-0.0080,1.405
2094.00,7.516753,25.14979,-0.000182,24.013824,-0.0080,1.405
2096.00,7.516486,25.15009,-0.000181,24.014563,-0.0081,1.406
2098.00,7.516255,25.15029,-0.000182,24.015006,-0.0080,1.407
2100.00,7.515643,25.15024,-0.000181,24.014708,-0.0080,1.406
2102.00,7.514969,25.15018,-0.000182,24.014373,-0.0081,1.406
2104.00,7.515450,25.15003,-0.000181,24.013878,-0.0081,1.406
2106.00,7.516403,25.15003,-0.000180,24.014288,-0.0080,1.405
2108.00,7.516867,25.15025,-0.000181,24.014384,-0.0080,1.405
2110.00,7.516964,25.15126,-0.000181,24.014179,-0.0081,1.406
2112.00,7.515768,25.15098,-0.000182,24.014339,-0.0080,1.406
2114.00,7.515141,25.15107,-0.000183,24.014322,-0.0080,1.406
2116.00,7.515078,25.15078,-0.000183,24.014549,-0.0080,1.406
2118.00,7.514409,25.15059,-0.000183,24.014299,-0.0081,1.406
2120.00,7.514661,25.15020,-0.000183,24.014023,-0.0080,1.405
2122.00,7.514336,25.15012,-0.000182,24.013849,-0.0080,1.406
2124.00,7.515179,25.15050,-0.000181,24.013572,-0.0081,1.405
2126.00,7.515057,25.15068,-0.000181,24.013006,-0.0081,1.405
2128.00,7.514384,25.15062,-0.000182,24.013632,-0.0081,1.406
2130.00,7.514047,25.15072,-0.000183,24.014003,-0.0081,1.406
2132.00,7.514477,25.15072,-0.000183,24.013443,-0.0081,1.406
2134.00,7.514558,25.15042,-0.000183,24.014357,-0.0081,1.405
2136.00,7.515059,25.15072,-0.000182,24.014351,-0.0081,1.405
2138.00,7.515947,25.15021,-0.000182,24.014068,-0.0081,1.405
2140.00,7.516448,25.14987,-0.000182,24.014090,-0.0081,1.405
2142.00,7.515287,25.14931,-0.000183,24.013898,-0.0080,1.406
2144.00,7.514416,25.14879,-0.000183,24.014101,-0.0080,1.406
2146.00,7.515315,25.14932,-0.000182,24.014435,-0.0081,1.406
2148.00,7.516351,25.14977,-0.000182,24.014391,-0.0080,1.406
2150.00,7.516548,25.14987,-0.000182,24.014518,-0.0081,1.406
2152.00,7.515994,25.14994,-0.000182,24.014250,-0.0080,1.405
2154.00,7.515809,25.14970,-0.000182,24.014012,-0.0080,1.405
2156.00,7.515336,25.14891,-0.000182,24.013537,-0.0080,1.406
2158.00,7.516249,25.14968,-0.000183,24.014032,-0.0080,1.406
2160.00,7.515376,25.14949,-0.000182,24.014534,-0.0081,1.406
2162.00,7.515652,25.14940,-0.000181,24.013681,-0.0080,1.406
2164.00,7.515734,25.14939,-0.000181,24.013855,-0.0080,1.406
2166.00,7.515619,25.14912,-0.000182,24.014125,-0.0080,1.406
2168.00,7.515912,25.14879,-0.000180,24.014061,-0.0081,1.406
2170.00,7.514908,25.14854,-0.000182,24.014175,-0.0081,1.406
2172.00,7.514649,25.14823,-0.000181,24.013934,-0.0080,1.405
2174.00,7.514274,25.14847,-0.000181,24.013958,-0.0081,1.406
2176.00,7.514452,25.14894,-0.000181,24.013833,-0.0080,1.406
2178.00,7.514282,25.14890,-0.000181,24.014204,-0.0081,1.406
2180.00,7.514343,25.14969,-0.000181,24.014435,-0.0081,1.406
2182.00,7.514694,25.14911,-0.000181,24.013998,-0.0081,1.406
2184.00,7.514584,25.14921,-0.000181,24.014255,-0.0081,1.406
2186.00,7.515514,25.14920,-0.000182,24.013971,-0.0080,1.406
2188.00,7.514711,25.14914,-0.000183,24.014853,-0.0081,1.406
2190.00,7.514836,25.14984,-0.000183,24.014136,-0.0081,1.406
2192.00,7.513851,25.15011,-0.000183,24.014230,-0.0081,1.406
2194.00,7.513703,25.15042,-0.000183,24.014676,-0.0080,1.405
2196.00,7.514175,25.15032,-0.000181,24.014504,-0.0080,1.405
2198.00,7.514476,25.15006,-0.000181,24.013648,-0.0081,1.406
2200.00,7.514020,25.15027,-0.000183,24.013954,-0.0080,1.406
2202.00,7.514019,25.14955,-0.000182,24.014572,-0.0080,1.406
2204.00,7.513588,25.15004,-0.000183,24.014165,-0.0080,1.406
2206.00,7.513860,25.15106,-0.000183,24.013690,-0.0080,1.406
2208.00,7.514050,25.15064,-0.000182,24.014217,-0.0081,1.406
2210.00,7.515676,25.15017,-0.000181,24.013889,-0.0081,1.406
2212.00,7.516449,25.14947,-0.000181,24.013684,-0.0080,1.406
2214.00,7.515582,25.14968,-0.000181,24.014563,-0.0080,1.405
2216.00,7.515522,25.14914,-0.000181,24.014513,-0.0080,1.406
2218.00,7.514978,25.14882,-0.000182,24.013648,-0.0080,1.406
2220.00,7.513815,25.14887,-0.000183,24.013548,-0.0081,1.406
2222.00,7.513428,25.14854,-0.000182,24.014349,-0.0080,1.406
2224.00,7.512725,25.14913,-0.000182,24.014398,-0.0081,1.406
2226.00,7.513963,25.14976,-0.000182,24.013898,-0.0081,1.406
2228.00,7.514595,25.14818,-0.000182,24.014616,-0.0080,1.406
2230.00,7.513949,25.14780,-0.000181,24.013907,-0.0080,1.406
2232.00,7.513687,25.14822,-0.000182,24.013782,-0.0080,1.406
2234.00,7.514016,25.14838,-0.000181,24.013623,-0.0080,1.406
2236.00,7.514375,25.14807,-0.000181,24.013960,-0.0080,1.406
2238.00,7.514596,25.14845,-0.000182,24.014313,-0.0080,1.406
2240.00,7.514352,25.14838,-0.000182,24.014545,-0.0080,1.406
2242.00,7.514474,25.14836,-0.000182,24.014250,-0.0080,1.406
2244.00,7.514191,25.14817,-0.000183,24.014551,-0.0081,1.405
2246.00,7.514452,25.14827,-0.000182,24.014286,-0.0080,1.406
2248.00,7.514689,25.14881,-0.000182,24.014297,-0.0080,1.406
2250.00,7.514375,25.14875,-0.000181,24.013898,-0.0080,1.406
2252.00,7.513695,25.14825,-0.000182,24.013604,-0.0080,1.406
2254.00,7.514401,25.14759,-0.000182,24.013907,-0.0080,1.406
2256.00,7.515145,25.14773,-0.000182,24.014442,-0.0081,1.406
2258.00,7.514367,25.14905,-0.000182,24.014025,-0.0081,1.406
2260.00,7.513505,25.14848,-0.000182,24.014184,-0.0080,1.406
2262.00,7.513096,25.14817,-0.000182,24.014368,-0.0081,1.406
2264.00,7.511863,25.14813,-0.000182,24.014351,-0.0080,1.406
2266.00,7.512667,25.14869,-0.000183,24.013849,-0.0080,1.406
2268.00,7.512540,25.14915,-0.000183,24.014723,-0.0080,1.406
2270.00,7.512437,25.14992,-0.000183,24.013864,-0.0080,1.406
2272.00,7.513394,25.14874,-0.000182,24.014250,-0.0080,1.406
2274.00,7.514145,25.15039,-0.000182,24.014174,-0.0080,1.406
2276.00,7.513582,25.14988,-0.000182,24.014103,-0.0080,1.406
2278.00,7.513656,25.14940,-0.000182,24.014282,-0.0080,1.405
2280.00,7.513336,25.14973,-0.000183,24.014741,-0.0080,1.406
2282.00,7.513128,25.14989,-0.000183,24.014108,-0.0080,1.406
2284.00,7.513957,25.14893,-0.000183,24.014068,-0.0081,1.406
2286.00,7.513917,25.14840,-0.000183,24.014471,-0.0080,1.406
2288.00,7.513536,25.14878,-0.000183,24.014105,-0.0080,1.406
2290.00,7.512444,25.14824,-0.000182,24.014154,-0.0080,1.405
2292.00,7.512732,25.14818,-0.000182,24.014322,-0.0081,1.405
2294.00,7.513056,25.14783,-0.000183,24.014388,-0.0081,1.406
2296.00,7.512625,25.14772,-0.000183,24.013751,-0.0080,1.405
2298.00,7.513954,25.14819,-0.000182,24.014058,-0.0080,1.406
2300.00,7.514908,25.14837,-0.000183,24.014145,-0.0080,1.406
2302.00,7.515089,25.14798,-0.000183,24.013954,-0.0081,1.406
2304.00,7.514965,25.14749,-0.000182,24.014078,-0.0080,1.406
2306.00,7.513929,25.14803,-0.000182,24.013758,-0.0081,1.406
2308.00,7.512631,25.14866,-0.000182,24.014262,-0.0080,1.406
2310.00,7.511900,25.14861,-0.000182,24.014000,-0.0080,1.405
2312.00,7.512039,25.14889,-0.000183,24.014032,-0.0081,1.406
2314.00,7.512553,25.14880,-0.000183,24.014342,-0.0080,1.406
2316.00,7.512451,25.14891,-0.000183,24.014688,-0.0080,1.406
2318.00,7.511887,25.14871,-0.000182,24.014322,-0.0081,1.406
2320.00,7.512044,25.14836,-0.000182,24.014768,-0.0080,1.406
2322.00,7.512153,25.14880,-0.000184,24.013983,-0.0080,1.406
2324.00,7.511860,25.14824,-0.000182,24.013400,-0.0081,1.406
2326.00,7.511770,25.14922,-0.000182,24.014242,-0.0080,1.406
2328.00,7.512032,25.14866,-0.000182,24.014281,-0.0081,1.405
2330.00,7.512386,25.14798,-0.000181,24.014346,-0.0081,1.405
2332.00,7.512822,25.14889,-0.000183,24.014563,-0.0081,1.405
2334.00,7.513157,25.14807,-0.000181,24.014699,-0.0081,1.405
2336.00,7.513141,25.14847,-0.000182,24.013940,-0.0080,1.405
2338.00,7.513429,25.14866,-0.000183,24.014884,-0.0080,1.407
2340.00,7.513655,25.14855,-0.000183,24.014968,-0.0080,1.407
2342.00,7.513335,25.14759,-0.000182,24.014141,-0.0080,1.406
2344.00,7.513471,25.14813,-0.000182,24.014480,-0.0081,1.405
2346.00,7.512555,25.14837,-0.000183,24.014505,-0.0081,1.405
2348.00,7.512442,25.14823,-0.000182,24.014023,-0.0081,1.405
2350.00,7.511939,25.14832,-0.000183,24.013401,-0.0081,1.406
2352.00,7.511536,25.14806,-0.000184,24.014101,-0.0080,1.406
2354.00,7.512402,25.14850,-0.000184,24.013528,-0.0080,1.406
2356.00,7.513400,25.14835,-0.000183,24.013539,-0.0080,1.407
2358.00,7.513026,25.14880,-0.000183,24.013735,-0.0080,1.406
2360.00,7.512696,25.14905,-0.000183,24.014255,-0.0081,1.406
2362.00,7.512071,25.14878,-0.000182,24.013936,-0.0080,1.405
2364.00,7.512262,25.14799,-0.000182,24.014099,-0.0081,1.406
2366.00,7.511590,25.14897,-0.000184,24.013878,-0.0080,1.406
2368.00,7.511534,25.14805,-0.000183,24.013586,-0.0080,1.406
2370.00,7.511421,25.14770,-0.000183,24.014123,-0.0080,1.405
2372.00,7.511282,25.14786,-0.000183,24.014478,-0.0080,1.406
2374.00,7.511314,25.14744,-0.000184,24.014440,-0.0081,1.406
2376.00,7.511498,25.14769,-0.000184,24.013787,-0.0080,1.406
2378.00,7.511560,25.14837,-0.000183,24.014096,-0.0081,1.405
2380.00,7.512010,25.14784,-0.000183,24.014052,-0.0081,1.405
2382.00,7.511903,25.14840,-0.000184,24.013918,-0.0081,1.406
2384.00,7.510514,25.14818,-0.000183,24.013931,-0.0081,1.406
2386.00,7.510355,25.14808,-0.000183,24.013907,-0.0081,1.405
2388.00,7.509757,25.14850,-0.000182,24.013769,-0.0080,1.405
2390.00,7.510602,25.14868,-0.000182,24.013987,-0.0080,1.406
2392.00,7.510506,25.14866,-0.000183,24.014308,-0.0081,1.407
2394.00,7.510878,25.14791,-0.000184,24.013599,-0.0081,1.406
2396.00,7.511460,25.14919,-0.000185,24.014049,-0.0081,1.406
2398.00,7.510351,25.14817,-0.000182,24.013800,-0.0081,1.406
2400.00,7.510181,25.14870,-0.000182,24.014179,-0.0081,1.406
@4,12.0000,24.0
2402.00,7.510044,25.14848,-0.000182,24.013891,-0.0081,1.406
2404.00,7.506280,25.14910,-0.000184,24.014145,-0.0080,1.406
2406.00,7.498103,25.14977,-0.000182,24.013735,-0.0081,1.405
2408.00,7.484005,25.14862,-0.000182,24.014099,-0.0081,1.404
2410.00,7.464088,25.14833,-0.000181,24.013448,-0.0081,1.404
2412.00,7.443953,25.14764,-0.000181,24.014058,-0.0080,1.406
2414.00,7.427198,25.14785,-0.000183,24.013381,-0.0081,1.406
2416.00,7.414325,25.14769,-0.000183,24.013274,-0.0080,1.406
2418.00,7.402909,25.14818,-0.000184,24.013581,-0.0080,1.407
2420.00,7.391416,25.14746,-0.000184,24.014348,-0.0081,1.407
2422.00,7.380739,25.14727,-0.000185,24.013894,-0.0080,1.408
2424.00,7.370089,25.14757,-0.000185,24.013844,-0.0080,1.408
2426.00,7.361140,25.14680,-0.000185,24.014150,-0.0080,1.408
2428.00,7.357117,25.14690,-0.000186,24.013907,-0.0080,1.408
2430.00,7.358450,25.14760,-0.000186,24.013884,-0.0080,1.408
2432.00,7.364936,25.14658,-0.000186,24.014317,-0.0081,1.409
2434.00,7.376870,25.14669,-0.000183,24.013860,-0.0081,1.408
2436.00,7.388122,25.14727,-0.000183,24.014426,-0.0081,1.407
2438.00,7.396360,25.14740,-0.000182,24.014052,-0.0081,1.407
2440.00,7.402327,25.14698,-0.000182,24.013704,-0.0081,1.406
2442.00,7.406261,25.14687,-0.000183,24.014134,-0.0080,1.406
2444.00,7.409496,25.14705,-0.000181,24.013505,-0.0080,1.406
2446.00,7.413270,25.14721,-0.000181,24.013653,-0.0081,1.406
2448.00,7.417929,25.14704,-0.000182,24.013637,-0.0081,1.406
2450.00,7.421791,25.14713,-0.000182,24.013269,-0.0081,1.406
2452.00,7.424613,25.14706,-0.000182,24.013858,-0.0081,1.406
2454.00,7.426910,25.14669,-0.000182,24.013945,-0.0081,1.406
2456.00,7.430290,25.14687,-0.000182,24.014197,-0.0081,1.406
2458.00,7.434690,25.14695,-0.000181,24.014281,-0.0081,1.406
2460.00,7.438686,25.14650,-0.000182,24.014058,-0.0081,1.406
2462.00,7.443117,25.14800,-0.000182,24.014132,-0.0080,1.405
2464.00,7.447799,25.14771,-0.000182,24.013958,-0.0080,1.406
2466.00,7.451547,25.14819,-0.000183,24.013697,-0.0081,1.406
2468.00,7.455396,25.14817,-0.000184,24.013617,-0.0081,1.406
2470.00,7.459757,25.14808,-0.000182,24.014056,-0.0081,1.406
2472.00,7.462584,25.14834,-0.000182,24.013913,-0.0080,1.406
2474.00,7.464017,25.14863,-0.000183,24.014315,-0.0081,1.406
2476.00,7.466179,25.14791,-0.000183,24.014300,-0.0081,1.406
2478.00,7.468398,25.14751,-0.000183,24.014157,-0.0081,1.406
2480.00,7.468767,25.14762,-0.000184,24.013836,-0.0081,1.406
2482.00,7.469419,25.14727,-0.000184,24.013949,-0.0081,1.406
2484.00,7.471713,25.14814,-0.000183,24.013981,-0.0080,1.406
2486.00,7.473397,25.14839,-0.000183,24.014123,-0.0080,1.406
2488.00,7.474182,25.14829,-0.000184,24.013632,-0.0081,1.406
2490.00,7.475440,25.14777,-0.000184,24.013753,-0.0081,1.406
2492.00,7.476314,25.14837,-0.000182,24.013479,-0.0080,1.405
2494.00,7.477244,25.14846,-0.000183,24.014656,-0.0080,1.406
2496.00,7.478582,25.14865,-0.000182,24.014629,-0.0080,1.406
2498.00,7.479509,25.14816,-0.000182,24.014208,-0.0080,1.406
2500.00,7.480546,25.14834,-0.000182,24.013497,-0.0080,1.405
2502.00,7.481392,25.14839,-0.000181,24.013898,-0.0080,1.406
2504.00,7.482099,25.14820,-0.000182,24.013681,-0.0080,1.406
2506.00,7.483254,25.14796,-0.000184,24.013934,-0.0080,1.406
2508.00,7.485552,25.14831,-0.000182,24.014217,-0.0081,1.405
2510.00,7.486483,25.14849,-0.000182,24.014351,-0.0081,1.406
2512.00,7.487305,25.14857,-0.000183,24.013903,-0.0081,1.406
2514.00,7.487673,25.14810,-0.000183,24.014166,-0.0081,1.405
2516.00,7.488039,25.14860,-0.000183,24.013249,-0.0080,1.406
2518.00,7.488873,25.14902,-0.000184,24.013436,-0.0080,1.407
2520.00,7.489854,25.14958,-0.000183,24.013322,-0.0081,1.406
2522.00,7.490896,25.14947,-0.000184,24.014449,-0.0081,1.405
2524.00,7.492893,25.14949,-0.000183,24.013862,-0.0081,1.405
2526.00,7.493877,25.14916,-0.000183,24.013827,-0.0081,1.406
2528.00,7.494585,25.14982,-0.000182,24.014163,-0.0081,1.406
2530.00,7.494753,25.14931,-0.000182,24.014210,-0.0081,1.406
2532.00,7.495554,25.15010,-0.000183,24.014261,-0.0081,1.406
2534.00,7.496011,25.15000,-0.000184,24.013501,-0.0081,1.406
2536.00,7.496915,25.15099,-0.000183,24.013820,-0.0081,1.406
2538.00,7.498386,25.15074,-0.000183,24.013847,-0.0081,1.406
2540.00,7.498664,25.15003,-0.000184,24.013891,-0.0081,1.405
2542.00,7.498377,25.14935,-0.000183,24.013824,-0.0081,1.406
2544.00,7.499058,25.14899,-0.000182,24.013918,-0.0080,1.406
2546.00,7.498775,25.14860,-0.000182,24.014536,-0.0080,1.406
2548.00,7.499906,25.14997,-0.000182,24.014188,-0.0081,1.406
2550.00,7.501023,25.14974,-0.000182,24.013849,-0.0080,1.406
2552.00,7.501314,25.14989,-0.000183,24.014431,-0.0080,1.406
2554.00,7.501156,25.15066,-0.000183,24.014306,-0.0080,1.406
2556.00,7.501393,25.15008,-0.000184,24.014253,-0.0080,1.406
2558.00,7.500372,25.14972,-0.000184,24.014424,-0.0080,1.406
2560.00,7.500460,25.14862,-0.000183,24.014194,-0.0081,1.405
2562.00,7.500755,25.14928,-0.000184,24.013865,-0.0081,1.405
2564.00,7.501018,25.14912,-0.000182,24.013804,-0.0080,1.406
2566.00,7.501515,25.14909,-0.000183,24.013951,-0.0081,1.407
2568.00,7.501682,25.14990,-0.000184,24.014036,-0.0081,1.407
2570.00,7.501660,25.15006,-0.000184,24.014020,-0.0081,1.406
2572.00,7.502241,25.14981,-0.000183,24.014172,-0.0081,1.406
2574.00,7.502386,25.14991,-0.000184,24.013423,-0.0080,1.406
2576.00,7.502382,25.15052,-0.000183,24.013626,-0.0080,1.405
2578.00,7.502696,25.15065,-0.000184,24.014241,-0.0080,1.406
2580.00,7.503100,25.14993,-0.000184,24.013670,-0.0081,1.406
2582.00,7.502494,25.14943,-0.000183,24.013905,-0.0081,1.405
2584.00,7.502140,25.15002,-0.000183,24.014059,-0.0081,1.406
2586.00,7.502636,25.14940,-0.000183,24.012892,-0.0081,1.406
2588.00,7.502171,25.14892,-0.000184,24.013893,-0.0080,1.406
2590.00,7.501612,25.14889,-0.000183,24.013758,-0.0080,1.405
2592.00,7.500912,25.14890,-0.000182,24.013998,-0.0080,1.405
2594.00,7.501542,25.14989,-0.000181,24.014085,-0.0080,1.406
2596.00,7.502568,25.14926,-0.000183,24.014500,-0.0081,1.406
2598.00,7.502310,25.14920,-0.000184,24.013371,-0.0081,1.406
2600.00,7.502625,25.14973,-0.000183,24.013827,-0.0080,1.406
2602.00,7.503549,25.15008,-0.000184,24.013876,-0.0080,1.406
2604.00,7.503034,25.14969,-0.000182,24.013971,-0.0080,1.406
2606.00,7.502715,25.15006,-0.000183,24.013789,-0.0080,1.406
2608.00,7.502496,25.15018,-0.000182,24.013862,-0.0081,1.405
2610.00,7.502752,25.14991,-0.000183,24.014592,-0.0081,1.406
2612.00,7.502985,25.14969,-0.000183,24.014368,-0.0081,1.406
2614.00,7.502869,25.15006,-0.000184,24.013900,-0.0081,1.406
2616.00,7.503072,25.14947,-0.000184,24.014270,-0.0080,1.406
2618.00,7.502816,25.14939,-0.000183,24.013891,-0.0081,1.406
2620.00,7.503191,25.14961,-0.000182,24.014148,-0.0081,1.405
2622.00,7.503377,25.14990,-0.000182,24.014835,-0.0080,1.406
2624.00,7.503665,25.15005,-0.000183,24.014560,-0.0081,1.406
2626.00,7.504173,25.15027,-0.000183,24.014755,-0.0081,1.406
2628.00,7.504064,25.15041,-0.000182,24.014001,-0.0081,1.405
2630.00,7.503339,25.15057,-0.000182,24.014444,-0.0081,1.405
2632.00,7.502712,25.15018,-0.000182,24.014221,-0.0081,1.406
2634.00,7.502220,25.15107,-0.000183,24.013559,-0.0080,1.406
2636.00,7.502602,25.15032,-0.000184,24.013244,-0.0081,1.406
2638.00,7.502019,25.15007,-0.000183,24.013284,-0.0081,1.406
2640.00,7.501838,25.15094,-0.000183,24.014081,-0.0081,1.407
2642.00,7.502037,25.15070,-0.000184,24.013494,-0.0081,1.406
2644.00,7.502388,25.15051,-0.000183,24.014333,-0.0081,1.406
2646.00,7.501813,25.15009,-0.000182,24.013838,-0.0081,1.406
2648.00,7.501746,25.15086,-0.000183,24.013784,-0.0081,1.406
2650.00,7.501804,25.15099,-0.000183,24.013414,-0.0081,1.406
2652.00,7.502700,25.15050,-0.000183,24.013905,-0.0081,1.406
2654.00,7.502582,25.15029,-0.000183,24.014230,-0.0080,1.406
2656.00,7.502449,25.15002,-0.000183,24.014014,-0.0081,1.406
2658.00,7.501990,25.15060,-0.000182,24.013557,-0.0081,1.406
2660.00,7.501522,25.15029,-0.000183,24.014201,-0.0080,1.407
2662.00,7.501055,25.15095,-0.000184,24.013976,-0.0081,1.406
2664.00,7.501918,25.15082,-0.000183,24.013802,-0.0080,1.406
2666.00,7.502288,25.14986,-0.000183,24.013603,-0.0081,1.406
2668.00,7.503167,25.14935,-0.000181,24.013131,-0.0080,1.406
2670.00,7.502899,25.14940,-0.000182,24.013726,-0.0080,1.406
2672.00,7.503255,25.14979,-0.000182,24.014134,-0.0080,1.406
2674.00,7.503374,25.14929,-0.000184,24.013682,-0.0080,1.406
2676.00,7.503071,25.15003,-0.000184,24.014029,-0.0081,1.405
2678.00,7.502383,25.15043,-0.000183,24.013996,-0.0081,1.406
2680.00,7.502796,25.15027,-0.000182,24.013633,-0.0081,1.406
2682.00,7.503174,25.15021,-0.000183,24.013633,-0.0081,1.406
2684.00,7.503424,25.14956,-0.000183,24.014328,-0.0080,1.406
2686.00,7.503549,25.14929,-0.000183,24.013996,-0.0081,1.405
2688.00,7.503470,25.14945,-0.000182,24.014056,-0.0081,1.405
2690.00,7.503722,25.14953,-0.000183,24.014148,-0.0081,1.406
2692.00,7.503732,25.14958,-0.000182,24.014070,-0.0081,1.406
2694.00,7.503517,25.14964,-0.000183,24.013751,-0.0081,1.406
2696.00,7.503573,25.14986,-0.000183,24.013313,-0.0080,1.406
2698.00,7.503206,25.14957,-0.000184,24.013960,-0.0081,1.406
2700.00,7.503870,25.14974,-0.000183,24.013632,-0.0081,1.406
2702.00,7.504124,25.14967,-0.000184,24.013719,-0.0081,1.406
2704.00,7.503864,25.14966,-0.000183,24.014108,-0.0080,1.406
2706.00,7.503667,25.14957,-0.000183,24.013314,-0.0080,1.406
2708.00,7.502643,25.14991,-0.000182,24.013798,-0.0080,1.406
2710.00,7.502398,25.14936,-0.000182,24.014027,-0.0080,1.406
2712.00,7.502437,25.14911,-0.000182,24.013517,-0.0080,1.406
2714.00,7.502344,25.14877,-0.000183,24.014141,-0.0080,1.406
2716.00,7.501920,25.14939,-0.000183,24.013110,-0.0080,1.406
2718.00,7.501741,25.14944,-0.000184,24.013739,-0.0080,1.406
2720.00,7.502021,25.14918,-0.000184,24.014099,-0.0081,1.406
2722.00,7.502467,25.14958,-0.000183,24.014393,-0.0080,1.406
2724.00,7.502437,25.14947,-0.000183,24.013927,-0.0080,1.405
2726.00,7.503317,25.14927,-0.000184,24.014239,-0.0081,1.406
2728.00,7.502931,25.14920,-0.000184,24.014112,-0.0081,1.406
2730.00,7.503592,25.14964,-0.000184,24.014371,-0.0081,1.406
2732.00,7.503910,25.14936,-0.000183,24.014126,-0.0080,1.406
2734.00,7.502985,25.14955,-0.000183,24.013294,-0.0080,1.406
2736.00,7.502832,25.14978,-0.000184,24.014076,-0.0081,1.406
2738.00,7.502675,25.14964,-0.000183,24.013590,-0.0080,1.406
2740.00,7.502691,25.14897,-0.000183,24.013035,-0.0081,1.406
2742.00,7.502220,25.14862,-0.000183,24.013642,-0.0081,1.406
2744.00,7.501132,25.14876,-0.000183,24.014378,-0.0081,1.406
2746.00,7.502461,25.14921,-0.000183,24.013325,-0.0081,1.406
2748.00,7.502702,25.14949,-0.000183,24.013972,-0.0080,1.406
2750.00,7.502460,25.14980,-0.000183,24.013836,-0.0080,1.406
2752.00,7.503132,25.14937,-0.000184,24.014061,-0.0080,1.405
2754.00,7.502239,25.14873,-0.000184,24.013991,-0.0081,1.405
2756.00,7.501630,25.14843,-0.000183,24.013662,-0.0081,1.406
2758.00,7.500997,25.14886,-0.000183,24.013668,-0.0081,1.406
2760.00,7.500920,25.14931,-0.000184,24.014469,-0.0081,1.406
2762.00,7.501431,25.14903,-0.000183,24.013354,-0.0080,1.406
2764.00,7.501541,25.14919,-0.000183,24.014020,-0.0081,1.406
2766.00,7.501843,25.14900,-0.000184,24.013710,-0.0081,1.406
2768.00,7.502677,25.14890,-0.000183,24.013508,-0.0081,1.405
2770.00,7.502767,25.14947,-0.000183,24.013385,-0.0081,1.405
2772.00,7.501372,25.14919,-0.000184,24.013608,-0.0080,1.406
2774.00,7.501848,25.14924,-0.000183,24.014360,-0.0080,1.406
2776.00,7.502694,25.14939,-0.000183,24.014556,-0.0080,1.406
2778.00,7.502418,25.14992,-0.000183,24.014340,-0.0081,1.406
2780.00,7.501930,25.14939,-0.000183,24.013956,-0.0080,1.406
2782.00,7.502260,25.14882,-0.000183,24.014194,-0.0081,1.407
2784.00,7.502143,25.14887,-0.000183,24.013624,-0.0081,1.406
2786.00,7.502238,25.14953,-0.000183,24.014745,-0.0080,1.406
2788.00,7.501276,25.15017,-0.000183,24.013575,-0.0081,1.405
2790.00,7.500956,25.15042,-0.000183,24.013497,-0.0080,1.406
2792.00,7.500722,25.15040,-0.000182,24.014136,-0.0080,1.406
2794.00,7.501311,25.14923,-0.000183,24.014255,-0.0081,1.406
2796.00,7.501192,25.14933,-0.000183,24.013642,-0.0080,1.405
2798.00,7.501347,25.14931,-0.000182,24.013554,-0.0081,1.406
2800.00,7.501080,25.14915,-0.000183,24.014010,-0.0081,1.406
2802.00,7.500837,25.14961,-0.000182,24.013510,-0.0081,1.406
2804.00,7.501278,25.15124,-0.000182,24.014248,-0.0081,1.406
2806.00,7.501936,25.15143,-0.000183,24.013869,-0.0080,1.405
2808.00,7.502375,25.15149,-0.000183,24.013679,-0.0081,1.406
2810.00,7.501926,25.15072,-0.000184,24.013992,-0.0080,1.405
2812.00,7.501381,25.15051,-0.000183,24.013918,-0.0081,1.406
2814.00,7.501825,25.15048,-0.000183,24.014230,-0.0080,1.406
2816.00,7.501640,25.15150,-0.000183,24.014634,-0.0080,1.405
2818.00,7.501418,25.15102,-0.000182,24.013693,-0.0080,1.406
2820.00,7.501594,25.15061,-0.000182,24.013552,-0.0080,1.406
2822.00,7.501784,25.15053,-0.000182,24.013795,-0.0081,1.406
2824.00,7.501711,25.15118,-0.000182,24.014194,-0.0081,1.406
2826.00,7.500136,25.15159,-0.000183,24.013806,-0.0081,1.406
2828.00,7.499502,25.15149,-0.000182,24.013940,-0.0080,1.405
2830.00,7.500201,25.15131,-0.000182,24.013755,-0.0081,1.406
2832.00,7.501262,25.15170,-0.000184,24.014554,-0.0080,1.406
2834.00,7.501678,25.15197,-0.000182,24.013878,-0.0080,1.405
2836.00,7.501855,25.15180,-0.000182,24.013838,-0.0080,1.405
2838.00,7.501436,25.15102,-0.000183,24.013807,-0.0081,1.406
2840.00,7.501325,25.15017,-0.000183,24.013650,-0.0081,1.406
2842.00,7.500745,25.15076,-0.000182,24.013235,-0.0080,1.406
2844.00,7.500257,25.15173,-0.000182,24.013570,-0.0080,1.405
2846.00,7.500388,25.15190,-0.000183,24.013699,-0.0081,1.406
2848.00,7.500430,25.15071,-0.000183,24.013780,-0.0081,1.406
2850.00,7.501086,25.15060,-0.000183,24.014054,-0.0080,1.406
2852.00,7.501135,25.15067,-0.000182,24.014355,-0.0080,1.406
2854.00,7.501748,25.15107,-0.000183,24.014186,-0.0081,1.406
2856.00,7.501670,25.15078,-0.000183,24.013831,-0.0080,1.407
2858.00,7.500392,25.15169,-0.000183,24.014400,-0.0080,1.406
2860.00,7.501272,25.15109,-0.000183,24.014311,-0.0080,1.405
2862.00,7.501566,25.15140,-0.000181,24.014174,-0.0080,1.405
2864.00,7.501794,25.15130,-0.000181,24.014139,-0.0081,1.405
2866.00,7.502439,25.15093,-0.000182,24.014407,-0.0080,1.406
2868.00,7.502023,25.15180,-0.000184,24.014107,-0.0080,1.406
2870.00,7.502332,25.15117,-0.000183,24.014313,-0.0080,1.406
2872.00,7.502094,25.15097,-0.000182,24.013293,-0.0081,1.405
2874.00,7.500520,25.15121,-0.000182,24.013911,-0.0080,1.406
2876.00,7.499964,25.15148,-0.000182,24.014170,-0.0080,1.406
2878.00,7.500147,25.15315,-0.000183,24.014277,-0.0080,1.406
2880.00,7.500301,25.15222,-0.000182,24.014001,-0.0080,1.405
2882.00,7.500666,25.15090,-0.000183,24.014054,-0.0080,1.406
2884.00,7.500645,25.15070,-0.000183,24.013758,-0.0080,1.407
2886.00,7.501654,25.15043,-0.000183,24.013599,-0.0081,1.406
2888.00,7.501744,25.15161,-0.000182,24.013546,-0.0080,1.406
2890.00,7.500774,25.15088,-0.000183,24.013610,-0.0080,1.406
2892.00,7.500791,25.15056,-0.000182,24.014567,-0.0080,1.406
2894.00,7.500561,25.15100,-0.000182,24.014148,-0.0081,1.407
2896.00,7.500826,25.15132,-0.000183,24.014386,-0.0080,1.406
2898.00,7.501104,25.15069,-0.000183,24.013530,-0.0081,1.406
2900.00,7.500669,25.15053,-0.000182,24.014067,-0.0081,1.406
2902.00,7.500751,25.15036,-0.000182,24.013447,-0.0081,1.406
2904.00,7.500405,25.15066,-0.000183,24.013514,-0.0081,1.406
2906.00,7.499794,25.15017,-0.000182,24.014424,-0.0081,1.406
2908.00,7.499743,25.15085,-0.000182,24.013662,-0.0080,1.405
2910.00,7.500495,25.15017,-0.000182,24.014184,-0.0080,1.406
2912.00,7.500614,25.15035,-0.000183,24.013468,-0.0081,1.406
2914.00,7.500460,25.14981,-0.000182,24.013552,-0.0081,1.406
2916.00,7.500725,25.15011,-0.000182,24.014192,-0.0081,1.406
2918.00,7.500266,25.15012,-0.000183,24.013695,-0.0081,1.406
2920.00,7.499639,25.15006,-0.000182,24.014424,-0.0081,1.406
2922.00,7.499928,25.15163,-0.000182,24.014112,-0.0081,1.405
2924.00,7.500644,25.15125,-0.000182,24.013784,-0.0081,1.406
2926.00,7.500918,25.15074,-0.000182,24.014052,-0.0080,1.406
2928.00,7.500501,25.15036,-0.000182,24.013691,-0.0081,1.406
2930.00,7.500985,25.15039,-0.000183,24.014446,-0.0080,1.406
2932.00,7.500935,25.15038,-0.000183,24.013666,-0.0081,1.406
2934.00,7.501044,25.15040,-0.000184,24.013575,-0.0081,1.406
2936.00,7.499975,25.15016,-0.000182,24.013909,-0.0080,1.406
2938.00,7.499781,25.14987,-0.000182,24.013671,-0.0080,1.406
2940.00,7.500397,25.15088,-0.000183,24.013749,-0.0080,1.405
2942.00,7.500684,25.15083,-0.000182,24.014201,-0.0081,1.406
2944.00,7.500607,25.15062,-0.000182,24.013739,-0.0081,1.406
2946.00,7.501182,25.15092,-0.000184,24.014324,-0.0081,1.406
2948.00,7.501245,25.15155,-0.000184,24.014282,-0.0081,1.406
2950.00,7.500457,25.15150,-0.000184,24.013780,-0.0080,1.406
2952.00,7.499463,25.15187,-0.000183,24.014536,-0.0080,1.406
2954.00,7.499168,25.15168,-0.000182,24.013655,-0.0081,1.406
2956.00,7.500185,25.15198,-0.000182,24.013584,-0.0081,1.406
2958.00,7.499925,25.15166,-0.000182,24.013869,-0.0081,1.407
2960.00,7.500277,25.15124,-0.000183,24.014342,-0.0081,1.406
2962.00,7.499658,25.15086,-0.000184,24.013642,-0.0081,1.406
2964.00,7.499759,25.15044,-0.000183,24.014003,-0.0081,1.406
2966.00,7.500230,25.15050,-0.000183,24.014404,-0.0080,1.406
2968.00,7.500539,25.15159,-0.000182,24.014288,-0.0081,1.405
2970.00,7.499775,25.15140,-0.000181,24.014395,-0.0081,1.406
2972.00,7.499419,25.15104,-0.000182,24.014340,-0.0080,1.405
2974.00,7.499378,25.15039,-0.000183,24.013606,-0.0080,1.406
2976.00,7.500069,25.15024,-0.000182,24.013942,-0.0080,1.406
2978.00,7.500356,25.15041,-0.000183,24.014262,-0.0080,1.407
2980.00,7.499966,25.15023,-0.000183,24.013381,-0.0081,1.406
2982.00,7.499916,25.15039,-0.000183,24.013862,-0.0081,1.406
2984.00,7.500388,25.15026,-0.000182,24.013137,-0.0081,1.406
2986.00,7.500351,25.15050,-0.000181,24.014291,-0.0080,1.406
2988.00,7.500393,25.15131,-0.000183,24.013956,-0.0081,1.406
2990.00,7.499365,25.15113,-0.000183,24.014612,-0.0080,1.406
2992.00,7.498860,25.15051,-0.000182,24.014388,-0.0080,1.406
2994.00,7.498993,25.15074,-0.000181,24.013826,-0.0081,1.406
2996.00,7.499767,25.15033,-0.000182,24.014023,-0.0080,1.406
2998.00,7.500071,25.15072,-0.000183,24.014125,-0.0081,1.406
3000.00,7.499789,25.15024,-0.000184,24.013722,-0.0081,1.406
@5,12.0000,24.0
3002.00,7.499912,25.15031,-0.000183,24.013827,-0.0080,1.406
3004.00,7.496190,25.15008,-0.000182,24.014351,-0.0081,1.405
3006.00,7.487814,25.15027,-0.000183,24.013793,-0.0080,1.405
3008.00,7.475400,25.15042,-0.000183,24.013405,-0.0081,1.405
3010.00,7.457560,25.15075,-0.000182,24.013722,-0.0081,1.405
3012.00,7.440333,25.15074,-0.000182,24.014101,-0.0081,1.405
3014.00,7.426970,25.14964,-0.000183,24.014447,-0.0081,1.406
3016.00,7.416020,25.14960,-0.000183,24.013789,-0.0081,1.406
3018.00,7.406384,25.15019,-0.000183,24.013764,-0.0080,1.406
3020.00,7.399267,25.14970,-0.000184,24.013802,-0.0081,1.406
3022.00,7.391960,25.14923,-0.000183,24.013222,-0.0080,1.407
3024.00,7.384059,25.14941,-0.000183,24.014464,-0.0081,1.407
3026.00,7.377477,25.14970,-0.000184,24.013755,-0.0081,1.407
3028.00,7.374335,25.14952,-0.000184,24.014023,-0.0080,1.407
3030.00,7.378046,25.14952,-0.000184,24.013550,-0.0081,1.409
3032.00,7.387730,25.14917,-0.000183,24.014346,-0.0081,1.408
3034.00,7.400206,25.14933,-0.000183,24.013855,-0.0080,1.408
3036.00,7.411339,25.14962,-0.000184,24.014241,-0.0080,1.407
3038.00,7.418720,25.14931,-0.000183,24.014320,-0.0081,1.407
3040.00,7.424261,25.14914,-0.000183,24.013945,-0.0081,1.407
3042.00,7.429214,25.14947,-0.000182,24.014455,-0.0081,1.406
3044.00,7.434377,25.14977,-0.000181,24.014001,-0.0080,1.406
3046.00,7.438350,25.14994,-0.000182,24.014333,-0.0080,1.406
3048.00,7.441968,25.15020,-0.000180,24.013675,-0.0080,1.405
3050.00,7.444652,25.14950,-0.000181,24.013902,-0.0081,1.406
3052.00,7.446555,25.15022,-0.000182,24.013603,-0.0081,1.405
3054.00,7.449755,25.15052,-0.000182,24.013688,-0.0081,1.406
3056.00,7.451503,25.15052,-0.000182,24.014090,-0.0081,1.407
3058.00,7.452777,25.15093,-0.000183,24.014023,-0.0081,1.406
3060.00,7.456201,25.15105,-0.000183,24.014478,-0.0081,1.405
3062.00,7.459515,25.15121,-0.000182,24.013931,-0.0081,1.406
3064.00,7.462640,25.15090,-0.000181,24.014226,-0.0081,1.406
3066.00,7.465297,25.15079,-0.000181,24.014246,-0.0081,1.406
3068.00,7.467543,25.15040,-0.000182,24.013938,-0.0080,1.406
3070.00,7.470287,25.15059,-0.000181,24.013628,-0.0080,1.406
3072.00,7.472468,25.15042,-0.000182,24.015013,-0.0080,1.406
3074.00,7.473695,25.14955,-0.000182,24.013911,-0.0080,1.406
3076.00,7.474556,25.15016,-0.000183,24.013710,-0.0080,1.406
3078.00,7.474720,25.15064,-0.000183,24.013715,-0.0081,1.406
3080.00,7.474556,25.15131,-0.000184,24.014076,-0.0080,1.406
3082.00,7.475190,25.15112,-0.000184,24.014121,-0.0081,1.407
3084.00,7.475297,25.15155,-0.000184,24.013256,-0.0081,1.406
3086.00,7.475771,25.15024,-0.000183,24.014163,-0.0080,1.406
3088.00,7.476650,25.15062,-0.000183,24.013693,-0.0080,1.406
3090.00,7.477114,25.15058,-0.000182,24.014329,-0.0080,1.406
3092.00,7.477569,25.15020,-0.000183,24.014112,-0.0081,1.406
3094.00,7.477830,25.15092,-0.000183,24.014246,-0.0081,1.406
3096.00,7.478075,25.15161,-0.000181,24.014320,-0.0080,1.406
3098.00,7.478071,25.15133,-0.000180,24.014012,-0.0081,1.406
3100.00,7.477957,25.15138,-0.000181,24.014409,-0.0080,1.406
3102.00,7.478475,25.15083,-0.000181,24.013815,-0.0081,1.405
3104.00,7.478406,25.15087,-0.000183,24.013599,-0.0080,1.406
3106.00,7.477963,25.15140,-0.000183,24.014027,-0.0080,1.406
3108.00,7.478271,25.15042,-0.000182,24.013557,-0.0081,1.405
3110.00,7.478770,25.15039,-0.000183,24.013293,-0.0080,1.406
3112.00,7.479528,25.15087,-0.000182,24.014899,-0.0080,1.407
3114.00,7.479859,25.15135,-0.000182,24.014116,-0.0080,1.406
3116.00,7.480953,25.15113,-0.000182,24.014340,-0.0080,1.406
3118.00,7.481535,25.15071,-0.000183,24.014638,-0.0080,1.406
3120.00,7.482219,25.15125,-0.000183,24.013668,-0.0081,1.406
3122.00,7.483504,25.15017,-0.000182,24.013962,-0.0081,1.406
3124.00,7.484245,25.14964,-0.000181,24.014630,-0.0080,1.406
3126.00,7.484630,25.15014,-0.000182,24.014125,-0.0080,1.406
3128.00,7.485420,25.15047,-0.000183,24.013778,-0.0080,1.406
3130.00,7.486270,25.14990,-0.000183,24.013775,-0.0080,1.406
3132.00,7.486281,25.15006,-0.000183,24.013708,-0.0081,1.406
3134.00,7.486662,25.15056,-0.000182,24.013115,-0.0080,1.406
3136.00,7.488416,25.15052,-0.000182,24.014326,-0.0080,1.406
3138.00,7.489330,25.15027,-0.000183,24.013938,-0.0080,1.406
3140.00,7.489904,25.14994,-0.000181,24.013824,-0.0080,1.406
3142.00,7.490158,25.14995,-0.000182,24.014639,-0.0081,1.406
3144.00,7.490615,25.15004,-0.000182,24.014471,-0.0080,1.406
3146.00,7.491224,25.15027,-0.000183,24.013844,-0.0081,1.406
3148.00,7.491654,25.14988,-0.000184,24.014195,-0.0080,1.407
3150.00,7.492354,25.15009,-0.000183,24.013969,-0.0080,1.405
3152.00,7.492087,25.15039,-0.000182,24.014375,-0.0080,1.406
3154.00,7.491210,25.14999,-0.000182,24.014201,-0.0081,1.406
3156.00,7.491259,25.15051,-0.000183,24.014041,-0.0080,1.407
3158.00,7.491350,25.15117,-0.000183,24.013690,-0.0081,1.407
3160.00,7.490766,25.15155,-0.000183,24.013826,-0.0080,1.406
3162.00,7.490713,25.15137,-0.000182,24.013795,-0.0080,1.406
3164.00,7.491451,25.15094,-0.000182,24.014157,-0.0080,1.406
3166.00,7.492279,25.15079,-0.000183,24.013893,-0.0080,1.406
3168.00,7.491989,25.15045,-0.000183,24.014293,-0.0080,1.406
3170.00,7.491221,25.15127,-0.000184,24.013416,-0.0080,1.407
3172.00,7.491593,25.15092,-0.000184,24.014079,-0.0080,1.407
3174.00,7.491903,25.15145,-0.000183,24.014406,-0.0080,1.406
3176.00,7.492262,25.15102,-0.000183,24.013418,-0.0080,1.406
3178.00,7.492099,25.15107,-0.000183,24.013584,-0.0081,1.406
3180.00,7.491156,25.15082,-0.000182,24.014090,-0.0081,1.406
3182.00,7.491490,25.15159,-0.000183,24.014219,-0.0080,1.406
3184.00,7.492334,25.15143,-0.000183,24.014208,-0.0080,1.406
3186.00,7.492011,25.15180,-0.000182,24.013191,-0.0081,1.406
3188.00,7.492138,25.15168,-0.000183,24.014074,-0.0080,1.406
3190.00,7.492088,25.15091,-0.000183,24.014036,-0.0081,1.406
3192.00,7.491198,25.15116,-0.000182,24.013976,-0.0080,1.406
3194.00,7.490524,25.15107,-0.000182,24.014230,-0.0081,1.407
3196.00,7.491006,25.15128,-0.000183,24.014409,-0.0080,1.406
3198.00,7.490120,25.15091,-0.000183,24.014911,-0.0080,1.406
3200.00,7.489987,25.15001,-0.000183,24.014252,-0.0080,1.406
3202.00,7.490994,25.15039,-0.000182,24.014112,-0.0080,1.406
3204.00,7.491057,25.15087,-0.000182,24.014442,-0.0080,1.406
3206.00,7.491835,25.15202,-0.000182,24.014581,-0.0080,1.406
3208.00,7.493527,25.15253,-0.000184,24.013588,-0.0080,1.407
3210.00,7.492995,25.15157,-0.000184,24.013327,-0.0080,1.406
3212.00,7.492386,25.15185,-0.000182,24.014464,-0.0080,1.406
3214.00,7.491094,25.15136,-0.000184,24.014315,-0.0080,1.407
3216.00,7.491777,25.15133,-0.000183,24.013775,-0.0081,1.406
3218.00,7.491743,25.15155,-0.000182,24.013873,-0.0081,1.406
3220.00,7.491370,25.15101,-0.000183,24.013967,-0.0081,1.406
3222.00,7.491494,25.15076,-0.000181,24.014159,-0.0080,1.406
3224.00,7.491025,25.15106,-0.000182,24.013858,-0.0080,1.406
3226.00,7.491822,25.15142,-0.000182,24.013784,-0.0080,1.406
3228.00,7.492954,25.15131,-0.000184,24.013628,-0.0081,1.407
3230.00,7.491538,25.15159,-0.000183,24.014542,-0.0080,1.406
3232.00,7.490872,25.15229,-0.000183,24.014121,-0.0080,1.406
3234.00,7.491212,25.15189,-0.000183,24.014344,-0.0080,1.407
3236.00,7.491605,25.15078,-0.000184,24.014446,-0.0080,1.406
3238.00,7.491181,25.15066,-0.000184,24.013313,-0.0080,1.406
3240.00,7.491207,25.15133,-0.000183,24.013652,-0.0081,1.407
3242.00,7.491683,25.15121,-0.000183,24.014306,-0.0080,1.406
3244.00,7.492864,25.15087,-0.000181,24.013963,-0.0081,1.406
3246.00,7.492980,25.15095,-0.000181,24.014212,-0.0081,1.406
3248.00,7.492560,25.15238,-0.000183,24.014136,-0.0081,1.406
3250.00,7.491660,25.15186,-0.000183,24.014016,-0.0080,1.406
3252.00,7.491565,25.15097,-0.000182,24.014788,-0.0080,1.406
3254.00,7.491991,25.15101,-0.000182,24.014429,-0.0080,1.407
3256.00,7.491388,25.15161,-0.000182,24.013577,-0.0080,1.406
3258.00,7.491513,25.15213,-0.000182,24.014068,-0.0080,1.405
3260.00,7.492543,25.15147,-0.000182,24.014333,-0.0080,1.406
3262.00,7.492901,25.15185,-0.000184,24.014155,-0.0080,1.407
3264.00,7.493063,25.15179,-0.000183,24.013884,-0.0080,1.407
3266.00,7.493170,25.15169,-0.000184,24.014601,-0.0081,1.407
3268.00,7.492753,25.15206,-0.000183,24.014052,-0.0081,1.406
3270.00,7.492468,25.15177,-0.000182,24.014139,-0.0081,1.406
3272.00,7.491946,25.15108,-0.000182,24.013885,-0.0081,1.406
3274.00,7.492048,25.15031,-0.000183,24.014333,-0.0081,1.406
3276.00,7.492298,25.15031,-0.000182,24.014259,-0.0081,1.407
3278.00,7.492068,25.15003,-0.000182,24.013360,-0.0081,1.406
3280.00,7.492982,25.15106,-0.000183,24.014094,-0.0080,1.406
3282.00,7.493343,25.15042,-0.000183,24.014141,-0.0081,1.406
3284.00,7.493088,25.15112,-0.000183,24.013601,-0.0080,1.406
3286.00,7.492651,25.15031,-0.000183,24.014433,-0.0081,1.407
3288.00,7.492253,25.15080,-0.000183,24.013952,-0.0081,1.406
3290.00,7.492095,25.15012,-0.000182,24.013991,-0.0080,1.406
3292.00,7.492436,25.14982,-0.000183,24.014123,-0.0080,1.406
3294.00,7.492365,25.14985,-0.000182,24.014279,-0.0081,1.407
3296.00,7.492927,25.14979,-0.000182,24.013838,-0.0080,1.407
3298.00,7.492929,25.14973,-0.000182,24.013849,-0.0080,1.406
3300.00,7.492263,25.14998,-0.000181,24.013894,-0.0080,1.406
3302.00,7.491781,25.15058,-0.000183,24.013332,-0.0081,1.406
3304.00,7.491541,25.14991,-0.000183,24.013855,-0.0081,1.406
3306.00,7.492266,25.15023,-0.000183,24.014380,-0.0081,1.407
3308.00,7.492817,25.15009,-0.000184,24.013307,-0.0081,1.406
3310.00,7.493328,25.14964,-0.000184,24.013477,-0.0081,1.407
3312.00,7.492867,25.15000,-0.000184,24.013954,-0.0081,1.406
3314.00,7.492500,25.15032,-0.000183,24.013652,-0.0081,1.406
3316.00,7.492737,25.15029,-0.000184,24.014143,-0.0081,1.407
3318.00,7.492201,25.15025,-0.000183,24.013927,-0.0081,1.407
3320.00,7.491913,25.15079,-0.000183,24.013981,-0.0081,1.407
3322.00,7.492341,25.15127,-0.000183,24.013378,-0.0081,1.406
3324.00,7.492157,25.15075,-0.000182,24.013896,-0.0080,1.407
3326.00,7.492061,25.15083,-0.000183,24.014299,-0.0080,1.406
3328.00,7.492034,25.15024,-0.000182,24.013798,-0.0081,1.406
3330.00,7.492708,25.14947,-0.000182,24.013137,-0.0081,1.406
3332.00,7.492807,25.15033,-0.000183,24.013974,-0.0081,1.407
3334.00,7.493344,25.15020,-0.000183,24.014382,-0.0081,1.407
3336.00,7.493243,25.15011,-0.000182,24.013497,-0.0080,1.406
3338.00,7.492129,25.14938,-0.000184,24.014034,-0.0081,1.406
3340.00,7.492461,25.15007,-0.000182,24.014045,-0.0081,1.407
3342.00,7.492710,25.14972,-0.000183,24.014257,-0.0081,1.406
3344.00,7.492673,25.14897,-0.000182,24.014349,-0.0081,1.407
3346.00,7.492746,25.14924,-0.000182,24.014152,-0.0081,1.406
3348.00,7.493181,25.14971,-0.000183,24.014255,-0.0080,1.405
3350.00,7.493597,25.15029,-0.000183,24.014174,-0.0080,1.407
3352.00,7.493822,25.15059,-0.000183,24.013713,-0.0081,1.407
3354.00,7.493166,25.15099,-0.000183,24.014101,-0.0080,1.407
3356.00,7.493059,25.15074,-0.000183,24.014313,-0.0081,1.407
3358.00,7.492266,25.14998,-0.000183,24.013554,-0.0081,1.406
3360.00,7.492436,25.15089,-0.000183,24.013818,-0.0081,1.406
3362.00,7.492926,25.15051,-0.000183,24.013887,-0.0081,1.407
3364.00,7.493081,25.15096,-0.000184,24.014324,-0.0081,1.407
3366.00,7.492916,25.15082,-0.000184,24.014068,-0.0080,1.407
3368.00,7.493216,25.15117,-0.000184,24.014244,-0.0080,1.406
3370.00,7.492832,25.15173,-0.000182,24.013858,-0.0081,1.406
3372.00,7.492717,25.15129,-0.000183,24.013519,-0.0080,1.406
3374.00,7.492802,25.15141,-0.000183,24.013342,-0.0081,1.406
3376.00,7.493323,25.15158,-0.000183,24.013742,-0.0081,1.407
3378.00,7.492908,25.15184,-0.000183,24.013505,-0.0080,1.406
3380.00,7.492640,25.15263,-0.000183,24.015033,-0.0080,1.406
3382.00,7.493035,25.15250,-0.000183,24.014897,-0.0080,1.406
3384.00,7.492836,25.15277,-0.000183,24.013980,-0.0080,1.407
3386.00,7.492670,25.15213,-0.000183,24.014676,-0.0080,1.407
3388.00,7.492774,25.15239,-0.000183,24.014043,-0.0081,1.406
3390.00,7.492335,25.15232,-0.000184,24.014224,-0.0080,1.406
3392.00,7.491487,25.15294,-0.000182,24.013900,-0.0080,1.407
3394.00,7.492132,25.15221,-0.000183,24.013088,-0.0081,1.406
3396.00,7.492690,25.15186,-0.000183,24.013352,-0.0080,1.406
3398.00,7.492092,25.15143,-0.000183,24.013746,-0.0081,1.406
3400.00,7.491368,25.15095,-0.000183,24.013989,-0.0081,1.406
3402.00,7.491304,25.15098,-0.000183,24.014297,-0.0080,1.406
3404.00,7.491539,25.15126,-0.000184,24.013639,-0.0081,1.406
3406.00,7.491337,25.15193,-0.000184,24.014154,-0.0081,1.407
3408.00,7.492191,25.15178,-0.000184,24.013885,-0.0080,1.407
3410.00,7.492172,25.15091,-0.000184,24.014009,-0.0080,1.406
3412.00,7.492837,25.15181,-0.000184,24.013459,-0.0080,1.406
3414.00,7.493177,25.15128,-0.000182,24.013668,-0.0080,1.407
3416.00,7.492724,25.15167,-0.000184,24.013472,-0.0080,1.406
3418.00,7.492726,25.15119,-0.000183,24.013565,-0.0081,1.407
3420.00,7.492092,25.15144,-0.000184,24.013459,-0.0081,1.407
3422.00,7.491696,25.15172,-0.000184,24.013840,-0.0081,1.406
3424.00,7.491729,25.15082,-0.000184,24.013608,-0.0081,1.407
3426.00,7.491687,25.15063,-0.000185,24.013695,-0.0081,1.407
3428.00,7.491712,25.15122,-0.000183,24.013302,-0.0081,1.406
3430.00,7.491937,25.15179,-0.000183,24.013637,-0.0081,1.406
3432.00,7.491985,25.15231,-0.000184,24.013985,-0.0080,1.406
3434.00,7.491857,25.15112,-0.000185,24.013880,-0.0080,1.407
3436.00,7.492146,25.15142,-0.000185,24.013914,-0.0081,1.407
3438.00,7.491293,25.15133,-0.000183,24.014141,-0.0081,1.406
3440.00,7.491917,25.15156,-0.000182,24.014226,-0.0081,1.407
3442.00,7.492293,25.15223,-0.000182,24.013800,-0.0080,1.406
3444.00,7.492409,25.15249,-0.000182,24.013450,-0.0081,1.407
3446.00,7.492070,25.15212,-0.000183,24.014188,-0.0080,1.406
3448.00,7.491410,25.15087,-0.000183,24.013735,-0.0081,1.406
3450.00,7.491112,25.15090,-0.000184,24.013947,-0.0081,1.406
3452.00,7.491484,25.15174,-0.000181,24.014273,-0.0081,1.406
3454.00,7.491547,25.15185,-0.000181,24.013833,-0.0081,1.407
3456.00,7.491895,25.15252,-0.000183,24.013037,-0.0081,1.407
3458.00,7.492489,25.15156,-0.000184,24.013595,-0.0081,1.406
3460.00,7.491928,25.15137,-0.000183,24.013829,-0.0081,1.406
3462.00,7.491418,25.15111,-0.000183,24.014152,-0.0080,1.407
3464.00,7.491324,25.15092,-0.000183,24.014105,-0.0081,1.406
3466.00,7.491687,25.15123,-0.000183,24.013972,-0.0080,1.406
3468.00,7.491480,25.15106,-0.000182,24.013971,-0.0080,1.406
3470.00,7.491801,25.15105,-0.000183,24.013856,-0.0081,1.407
3472.00,7.491846,25.15137,-0.000183,24.014116,-0.0081,1.407
3474.00,7.491949,25.15108,-0.000184,24.013849,-0.0081,1.407
3476.00,7.491058,25.15111,-0.000184,24.013980,-0.0081,1.406
3478.00,7.490336,25.15061,-0.000183,24.014005,-0.0081,1.406
3480.00,7.490741,25.15129,-0.000182,24.014485,-0.0081,1.406
3482.00,7.490184,25.15107,-0.000183,24.014068,-0.0081,1.406
3484.00,7.490273,25.15181,-0.000182,24.013896,-0.0080,1.407
3486.00,7.490745,25.15152,-0.000182,24.014217,-0.0081,1.407
3488.00,7.491370,25.15175,-0.000183,24.014105,-0.0081,1.406
3490.00,7.491870,25.15136,-0.000182,24.013630,-0.0081,1.406
3492.00,7.491334,25.15076,-0.000183,24.013367,-0.0081,1.406
3494.00,7.491350,25.15144,-0.000182,24.014264,-0.0081,1.406
3496.00,7.491560,25.15151,-0.000183,24.014404,-0.0081,1.407
3498.00,7.491579,25.15196,-0.000184,24.013561,-0.0081,1.407
3500.00,7.492369,25.15201,-0.000183,24.013960,-0.0081,1.406
3502.00,7.492846,25.15230,-0.000183,24.014150,-0.0081,1.406
3504.00,7.492525,25.15266,-0.000182,24.013798,-0.0080,1.406
3506.00,7.492191,25.15356,-0.000183,24.014020,-0.0081,1.406
3508.00,7.492019,25.15311,-0.000184,24.013806,-0.0081,1.407
3510.00,7.492098,25.15332,-0.000183,24.013753,-0.0080,1.407
3512.00,7.491328,25.15239,-0.000182,24.014397,-0.0081,1.407
3514.00,7.491209,25.15229,-0.000181,24.013940,-0.0081,1.407
3516.00,7.491003,25.15086,-0.000183,24.014576,-0.0081,1.407
3518.00,7.490474,25.15017,-0.000182,24.014395,-0.0081,1.407
3520.00,7.490740,25.15077,-0.000182,24.013780,-0.0081,1.407
3522.00,7.490983,25.15147,-0.000183,24.014308,-0.0081,1.406
3524.00,7.490720,25.15078,-0.000184,24.013829,-0.0081,1.407
3526.00,7.491531,25.15074,-0.000183,24.013472,-0.0081,1.407
3528.00,7.492005,25.15088,-0.000183,24.013650,-0.0081,1.406
3530.00,7.492623,25.15034,-0.000182,24.014049,-0.0081,1.406
3532.00,7.491991,25.15086,-0.000183,24.014121,-0.0081,1.406
3534.00,7.490776,25.15177,-0.000182,24.013171,-0.0081,1.406
3536.00,7.490437,25.15142,-0.000183,24.012919,-0.0080,1.407
3538.00,7.490093,25.15083,-0.000184,24.013581,-0.0080,1.407
3540.00,7.490123,25.15076,-0.000183,24.013661,-0.0081,1.407
3542.00,7.489500,25.15069,-0.000181,24.013722,-0.0080,1.406
3544.00,7.490828,25.15107,-0.000181,24.013563,-0.0080,1.406
3546.00,7.490605,25.15080,-0.000182,24.013332,-0.0080,1.407
3548.00,7.491091,25.15108,-0.000185,24.014012,-0.0081,1.406
3550.00,7.491138,25.15167,-0.000184,24.014237,-0.0081,1.407
3552.00,7.490632,25.15113,-0.000183,24.014449,-0.0080,1.407
3554.00,7.490077,25.15091,-0.000182,24.014275,-0.0080,1.407
3556.00,7.490425,25.15175,-0.000184,24.013639,-0.0080,1.407
3558.00,7.490937,25.15221,-0.000183,24.013106,-0.0080,1.406
3560.00,7.490929,25.15201,-0.000182,24.014291,-0.0081,1.406
3562.00,7.490039,25.15201,-0.000182,24.013623,-0.0080,1.406
3564.00,7.490588,25.15187,-0.000183,24.013628,-0.0081,1.407
3566.00,7.490229,25.15144,-0.000182,24.013949,-0.0080,1.407
3568.00,7.489963,25.15150,-0.000183,24.013670,-0.0080,1.407
3570.00,7.490403,25.15138,-0.000183,24.013954,-0.0081,1.407
3572.00,7.489744,25.15162,-0.000182,24.013791,-0.0081,1.406
3574.00,7.489576,25.15182,-0.000182,24.014143,-0.0080,1.407
3576.00,7.490311,25.15201,-0.000181,24.013958,-0.0080,1.406
3578.00,7.490739,25.15211,-0.000181,24.014291,-0.0080,1.407
3580.00,7.490722,25.15252,-0.000183,24.013452,-0.0081,1.406
3582.00,7.490754,25.15217,-0.000182,24.013713,-0.0081,1.407
3584.00,7.489775,25.15116,-0.000183,24.013791,-0.0080,1.407
3586.00,7.489470,25.15087,-0.000182,24.013713,-0.0081,1.406
3588.00,7.489576,25.15103,-0.000181,24.014123,-0.0080,1.407
3590.00,7.489637,25.15122,-0.000183,24.014087,-0.0080,1.406
3592.00,7.490142,25.15101,-0.000183,24.014083,-0.0080,1.407
3594.00,7.490051,25.15099,-0.000182,24.013632,-0.0080,1.407
3596.00,7.490310,25.15099,-0.000181,24.014025,-0.0080,1.407
3598.00,7.490671,25.15090,-0.000182,24.013994,-0.0080,1.406
3600.00,7.490629,25.15071,-0.000181,24.013597,-0.0081,1.406
@6,12.0000,24.0
3602.00,7.490139,25.15088,-0.000182,24.014148,-0.0080,1.407
3604.00,7.487016,25.14984,-0.000181,24.014112,-0.0081,1.406
3606.00,7.479274,25.14990,-0.000183,24.014007,-0.0081,1.406
3608.00,7.468252,25.15014,-0.000182,24.014313,-0.0081,1.406
3610.00,7.452483,25.15021,-0.000182,24.013947,-0.0081,1.404
3612.00,7.437141,25.15053,-0.000181,24.013789,-0.0080,1.406
3614.00,7.425051,25.15074,-0.000183,24.014429,-0.0080,1.407
3616.00,7.415891,25.15058,-0.000183,24.013813,-0.0081,1.407
3618.00,7.409159,25.15093,-0.000184,24.014206,-0.0080,1.407
3620.00,7.402720,25.15181,-0.000184,24.014137,-0.0081,1.408
3622.00,7.396538,25.15155,-0.000184,24.013992,-0.0080,1.408
3624.00,7.391519,25.15089,-0.000184,24.013902,-0.0080,1.408
3626.00,7.387271,25.15199,-0.000183,24.014061,-0.0081,1.408
3628.00,7.387571,25.15272,-0.000183,24.013543,-0.0081,1.408
3630.00,7.392775,25.15258,-0.000184,24.014049,-0.0080,1.409
3632.00,7.403113,25.15252,-0.000184,24.013922,-0.0080,1.408
3634.00,7.416539,25.15157,-0.000184,24.013559,-0.0080,1.408
3636.00,7.429289,25.15244,-0.000184,24.013532,-0.0080,1.408
3638.00,7.437713,25.15209,-0.000182,24.013710,-0.0080,1.407
3640.00,7.443677,25.15209,-0.000182,24.014195,-0.0080,1.407
3642.00,7.448112,25.15184,-0.000181,24.013354,-0.0080,1.408
3644.00,7.452274,25.15220,-0.000181,24.014556,-0.0081,1.407
3646.00,7.456787,25.15239,-0.000180,24.013691,-0.0080,1.407
3648.00,7.460414,25.15289,-0.000180,24.014431,-0.0081,1.407
3650.00,7.463374,25.15253,-0.000182,24.014638,-0.0080,1.407
3652.00,7.465789,25.15162,-0.000182,24.014728,-0.0080,1.406
3654.00,7.468662,25.15214,-0.000180,24.013952,-0.0080,1.407
3656.00,7.471294,25.15198,-0.000181,24.014460,-0.0080,1.407
3658.00,7.474368,25.15220,-0.000183,24.013867,-0.0080,1.407
3660.00,7.476315,25.15236,-0.000182,24.014799,-0.0080,1.407
3662.00,7.477675,25.15243,-0.000181,24.014701,-0.0080,1.407
3664.00,7.479259,25.15228,-0.000181,24.013989,-0.0080,1.407
3666.00,7.480688,25.15283,-0.000182,24.014195,-0.0080,1.407
3668.00,7.482724,25.15245,-0.000182,24.014134,-0.0080,1.407
3670.00,7.484407,25.15135,-0.000183,24.013681,-0.0080,1.407
3672.00,7.485306,25.15198,-0.000183,24.013914,-0.0080,1.406
3674.00,7.486286,25.15255,-0.000182,24.013958,-0.0080,1.406
3676.00,7.485047,25.15263,-0.000182,24.013971,-0.0081,1.407
3678.00,7.484540,25.15235,-0.000181,24.013856,-0.0081,1.407
3680.00,7.483951,25.15180,-0.000183,24.014255,-0.0081,1.406
3682.00,7.483633,25.15252,-0.000181,24.013991,-0.0080,1.406
3684.00,7.482445,25.15193,-0.000182,24.014108,-0.0080,1.407
3686.00,7.481347,25.15210,-0.000182,24.014121,-0.0081,1.407
3688.00,7.480274,25.15279,-0.000182,24.013878,-0.0081,1.406
3690.00,7.479753,25.15223,-0.000181,24.013586,-0.0081,1.407
3692.00,7.479789,25.15156,-0.000182,24.013699,-0.0080,1.407
3694.00,7.479341,25.15126,-0.000181,24.014221,-0.0081,1.406
3696.00,7.478580,25.15169,-0.000181,24.014478,-0.0081,1.406
3698.00,7.477537,25.15180,-0.000182,24.014166,-0.0080,1.407
3700.00,7.476645,25.15144,-0.000183,24.013742,-0.0080,1.406
3702.00,7.477812,25.15193,-0.000182,24.014036,-0.0080,1.406
3704.00,7.478348,25.15029,-0.000183,24.013485,-0.0080,1.406
3706.00,7.478695,25.15065,-0.000182,24.013893,-0.0080,1.407
3708.00,7.478180,25.15048,-0.000181,24.014112,-0.0080,1.407
3710.00,7.477466,25.15075,-0.000183,24.014560,-0.0081,1.406
3712.00,7.476943,25.15072,-0.000182,24.014612,-0.0081,1.406
3714.00,7.477288,25.15099,-0.000181,24.014719,-0.0080,1.407
3716.00,7.477485,25.15087,-0.000183,24.013617,-0.0080,1.407
3718.00,7.477899,25.15183,-0.000182,24.013969,-0.0080,1.407
3720.00,7.478021,25.15220,-0.000182,24.014165,-0.0080,1.407
3722.00,7.478491,25.15119,-0.000181,24.014065,-0.0080,1.406
3724.00,7.478491,25.15102,-0.000181,24.013896,-0.0080,1.406
3726.00,7.479112,25.15124,-0.000181,24.014857,-0.0080,1.406
3728.00,7.479418,25.15157,-0.000182,24.014380,-0.0081,1.406
3730.00,7.478746,25.15234,-0.000183,24.014574,-0.0081,1.407
3732.00,7.479016,25.15230,-0.000184,24.013282,-0.0080,1.407
3734.00,7.479743,25.15225,-0.000183,24.013768,-0.0080,1.406
3736.00,7.481110,25.15249,-0.000182,24.014228,-0.0080,1.406
3738.00,7.480239,25.15195,-0.000181,24.014215,-0.0080,1.406
3740.00,7.480493,25.15187,-0.000182,24.013717,-0.0080,1.407
3742.00,7.480782,25.15270,-0.000182,24.014014,-0.0080,1.406
3744.00,7.480822,25.15217,-0.000182,24.013632,-0.0080,1.406
3746.00,7.481551,25.15174,-0.000181,24.013720,-0.0080,1.407
3748.00,7.482669,25.15158,-0.000182,24.013503,-0.0080,1.406
3750.00,7.482114,25.15198,-0.000183,24.014261,-0.0080,1.406
3752.00,7.481853,25.15221,-0.000183,24.014295,-0.0080,1.407
3754.00,7.482109,25.15170,-0.000183,24.014315,-0.0080,1.407
3756.00,7.482391,25.15167,-0.000183,24.014297,-0.0080,1.406
3758.00,7.482873,25.15196,-0.000182,24.014016,-0.0080,1.406
3760.00,7.483236,25.15227,-0.000180,24.013287,-0.0081,1.406
3762.00,7.483348,25.15084,-0.000182,24.013903,-0.0080,1.406
3764.00,7.482981,25.15140,-0.000182,24.014625,-0.0080,1.407
3766.00,7.481914,25.15243,-0.000181,24.014331,-0.0080,1.407
3768.00,7.482144,25.15192,-0.000182,24.013438,-0.0080,1.407
3770.00,7.481856,25.15193,-0.000183,24.013612,-0.0081,1.406
3772.00,7.482529,25.15189,-0.000183,24.014456,-0.0081,1.406
3774.00,7.482958,25.15176,-0.000181,24.014145,-0.0080,1.407
3776.00,7.482949,25.15285,-0.000180,24.014288,-0.0080,1.406
3778.00,7.482527,25.15250,-0.000181,24.014045,-0.0080,1.407
3780.00,7.481790,25.15139,-0.000182,24.014239,-0.0080,1.407
3782.00,7.481774,25.15109,-0.000181,24.014295,-0.0080,1.406
3784.00,7.481332,25.15158,-0.000181,24.014261,-0.0080,1.407
3786.00,7.481590,25.15145,-0.000182,24.014609,-0.0080,1.407
3788.00,7.483033,25.15187,-0.000182,24.013657,-0.0080,1.407
3790.00,7.482651,25.15183,-0.000182,24.014126,-0.0080,1.407
3792.00,7.482827,25.15068,-0.000181,24.014514,-0.0080,1.406
3794.00,7.483086,25.15107,-0.000181,24.014531,-0.0080,1.406
3796.00,7.483554,25.15152,-0.000181,24.013853,-0.0080,1.407
3798.00,7.483135,25.15152,-0.000181,24.013525,-0.0080,1.407
3800.00,7.482531,25.15167,-0.000180,24.014514,-0.0080,1.407
3802.00,7.482323,25.15122,-0.000181,24.014571,-0.0080,1.407
3804.00,7.481730,25.15061,-0.000181,24.013991,-0.0080,1.407
3806.00,7.481871,25.15102,-0.000182,24.014320,-0.0080,1.407
3808.00,7.483111,25.15171,-0.000182,24.014248,-0.0080,1.407
3810.00,7.483923,25.15226,-0.000183,24.014427,-0.0080,1.407
3812.00,7.483835,25.15175,-0.000182,24.014212,-0.0080,1.407
3814.00,7.484672,25.15168,-0.000182,24.014429,-0.0080,1.407
3816.00,7.484767,25.15233,-0.000182,24.014672,-0.0080,1.408
3818.00,7.484266,25.15267,-0.000182,24.013860,-0.0081,1.407
3820.00,7.484011,25.15253,-0.000181,24.014716,-0.0080,1.406
3822.00,7.483720,25.15267,-0.000181,24.014427,-0.0080,1.406
3824.00,7.483399,25.15259,-0.000182,24.013557,-0.0080,1.407
3826.00,7.483757,25.15261,-0.000181,24.014161,-0.0080,1.407
3828.00,7.483382,25.15271,-0.000182,24.014748,-0.0080,1.407
3830.00,7.484267,25.15307,-0.000182,24.014357,-0.0080,1.407
3832.00,7.484200,25.15258,-0.000182,24.013981,-0.0080,1.407
3834.00,7.483465,25.15214,-0.000182,24.013978,-0.0080,1.407
3836.00,7.482492,25.15209,-0.000184,24.014407,-0.0080,1.407
3838.00,7.483382,25.15186,-0.000182,24.014232,-0.0080,1.407
3840.00,7.483896,25.15184,-0.000182,24.013595,-0.0080,1.406
3842.00,7.483423,25.15145,-0.000181,24.014554,-0.0080,1.407
3844.00,7.483714,25.15117,-0.000182,24.014108,-0.0080,1.407
3846.00,7.483559,25.15090,-0.000181,24.014484,-0.0080,1.407
3848.00,7.483268,25.15141,-0.000181,24.014681,-0.0080,1.407
3850.00,7.483487,25.15194,-0.000181,24.013954,-0.0080,1.407
3852.00,7.483820,25.15197,-0.000181,24.013360,-0.0080,1.406
3854.00,7.483245,25.15251,-0.000181,24.013833,-0.0080,1.407
3856.00,7.482982,25.15288,-0.000182,24.015116,-0.0080,1.407
3858.00,7.483333,25.15278,-0.000181,24.014440,-0.0080,1.407
3860.00,7.483138,25.15239,-0.000182,24.013891,-0.0081,1.407
3862.00,7.482730,25.15300,-0.000181,24.013608,-0.0081,1.407
3864.00,7.483085,25.15333,-0.000182,24.014032,-0.0080,1.407
3866.00,7.483756,25.15360,-0.000181,24.014737,-0.0080,1.407
3868.00,7.483411,25.15271,-0.000181,24.014605,-0.0080,1.407
3870.00,7.482693,25.15370,-0.000182,24.014496,-0.0080,1.406
3872.00,7.482476,25.15239,-0.000182,24.014833,-0.0080,1.407
3874.00,7.483035,25.15229,-0.000182,24.014400,-0.0080,1.406
3876.00,7.483463,25.15303,-0.000181,24.014393,-0.0080,1.406
3878.00,7.484032,25.15214,-0.000181,24.014594,-0.0080,1.407
3880.00,7.484338,25.15226,-0.000182,24.014150,-0.0080,1.407
3882.00,7.483320,25.15203,-0.000182,24.014337,-0.0080,1.407
3884.00,7.482707,25.15238,-0.000182,24.014451,-0.0080,1.407
3886.00,7.483881,25.15221,-0.000183,24.014491,-0.0080,1.406
3888.00,7.484288,25.15272,-0.000182,24.014150,-0.0080,1.406
3890.00,7.483883,25.15249,-0.000182,24.013929,-0.0080,1.407
3892.00,7.484411,25.15312,-0.000182,24.014400,-0.0080,1.406
3894.00,7.483578,25.15363,-0.000182,24.013989,-0.0080,1.407
3896.00,7.483284,25.15329,-0.000181,24.014435,-0.0080,1.407
3898.00,7.483115,25.15333,-0.000182,24.014652,-0.0080,1.407
3900.00,7.483124,25.15263,-0.000182,24.014652,-0.0080,1.407
3902.00,7.483908,25.15279,-0.000183,24.013998,-0.0080,1.407
3904.00,7.484325,25.15270,-0.000183,24.014172,-0.0080,1.407
3906.00,7.484441,25.15199,-0.000183,24.013374,-0.0080,1.407
3908.00,7.484169,25.15193,-0.000182,24.013773,-0.0080,1.407
3910.00,7.482945,25.15178,-0.000181,24.014567,-0.0080,1.407
3912.00,7.483899,25.15256,-0.000181,24.014440,-0.0081,1.406
3914.00,7.484164,25.15252,-0.000180,24.014707,-0.0081,1.406
3916.00,7.484931,25.15331,-0.000180,24.014121,-0.0080,1.406
3918.00,7.485024,25.15315,-0.000182,24.014297,-0.0080,1.407
3920.00,7.484235,25.15267,-0.000182,24.013913,-0.0080,1.407
3922.00,7.483804,25.15268,-0.000182,24.013688,-0.0081,1.406
3924.00,7.483636,25.15300,-0.000181,24.013679,-0.0080,1.407
3926.00,7.483014,25.15348,-0.000181,24.014148,-0.0080,1.406
3928.00,7.483742,25.15377,-0.000180,24.014641,-0.0081,1.406
3930.00,7.483654,25.15372,-0.000181,24.014654,-0.0080,1.406
3932.00,7.483295,25.15351,-0.000181,24.014469,-0.0080,1.406
3934.00,7.483099,25.15362,-0.000182,24.014103,-0.0080,1.407
3936.00,7.482727,25.15377,-0.000182,24.014050,-0.0080,1.407
3938.00,7.482692,25.15350,-0.000182,24.014658,-0.0080,1.407
3940.00,7.483631,25.15290,-0.000182,24.013695,-0.0080,1.407
3942.00,7.483469,25.15345,-0.000182,24.014226,-0.0080,1.406
3944.00,7.483110,25.15398,-0.000181,24.014349,-0.0081,1.406
3946.00,7.483101,25.15392,-0.000181,24.014145,-0.0080,1.406
3948.00,7.482662,25.15316,-0.000182,24.014502,-0.0080,1.407
3950.00,7.482405,25.15336,-0.000182,24.014859,-0.0080,1.407
3952.00,7.482776,25.15349,-0.000183,24.014641,-0.0080,1.407
3954.00,7.483887,25.15408,-0.000181,24.014165,-0.0080,1.406
3956.00,7.484387,25.15417,-0.000181,24.014911,-0.0081,1.406
3958.00,7.484361,25.15372,-0.000181,24.014516,-0.0080,1.407
3960.00,7.484341,25.15324,-0.000181,24.014001,-0.0080,1.407
3962.00,7.483949,25.15374,-0.000181,24.014348,-0.0080,1.407
3964.00,7.483926,25.15409,-0.000182,24.014188,-0.0080,1.407
3966.00,7.483593,25.15445,-0.000182,24.014475,-0.0080,1.407
3968.00,7.483450,25.15371,-0.000183,24.014426,-0.0080,1.406
3970.00,7.483948,25.15392,-0.000183,24.014112,-0.0080,1.407
3972.00,7.484415,25.15371,-0.000182,24.014458,-0.0080,1.407
3974.00,7.483799,25.15404,-0.000182,24.013657,-0.0080,1.407
3976.00,7.483594,25.15398,-0.000182,24.014610,-0.0080,1.407
3978.00,7.484115,25.15386,-0.000181,24.014141,-0.0080,1.407
3980.00,7.483624,25.15310,-0.000181,24.014406,-0.0080,1.407
3982.00,7.484188,25.15329,-0.000182,24.014293,-0.0081,1.407
3984.00,7.484336,25.15402,-0.000182,24.013429,-0.0080,1.407
3986.00,7.483794,25.15303,-0.000182,24.014252,-0.0080,1.407
3988.00,7.484641,25.15321,-0.000182,24.014099,-0.0080,1.406
3990.00,7.485078,25.15288,-0.000181,24.014621,-0.0080,1.406
3992.00,7.484664,25.15350,-0.000181,24.014052,-0.0080,1.406
3994.00,7.483871,25.15323,-0.000182,24.013293,-0.0080,1.407
3996.00,7.483468,25.15270,-0.000182,24.014308,-0.0080,1.407
3998.00,7.483340,25.15166,-0.000183,24.014047,-0.0081,1.408
4000.00,7.483434,25.15187,-0.000183,24.014411,-0.0080,1.407
4002.00,7.483536,25.15198,-0.000184,24.013922,-0.0080,1.407
4004.00,7.483179,25.15135,-0.000182,24.014268,-0.0080,1.406
4006.00,7.482079,25.15112,-0.000182,24.014306,-0.0081,1.406
4008.00,7.482577,25.15222,-0.000182,24.014774,-0.0080,1.406
4010.00,7.482843,25.15242,-0.000181,24.014255,-0.0080,1.407
4012.00,7.482617,25.15260,-0.000182,24.014656,-0.0080,1.406
4014.00,7.482985,25.15235,-0.000183,24.014078,-0.0080,1.407
4016.00,7.482991,25.15217,-0.000182,24.014580,-0.0080,1.407
4018.00,7.482980,25.15242,-0.000183,24.014054,-0.0080,1.407
4020.00,7.482742,25.15282,-0.000181,24.014286,-0.0080,1.406
4022.00,7.483046,25.15280,-0.000181,24.013942,-0.0080,1.406
4024.00,7.483218,25.15204,-0.000182,24.013829,-0.0080,1.407
4026.00,7.483493,25.15185,-0.000182,24.014373,-0.0080,1.407
4028.00,7.483391,25.15269,-0.000182,24.013900,-0.0081,1.406
4030.00,7.483941,25.15276,-0.000183,24.013169,-0.0081,1.406
4032.00,7.484035,25.15283,-0.000182,24.013835,-0.0080,1.406
4034.00,7.484369,25.15269,-0.000182,24.013490,-0.0080,1.406
4036.00,7.483940,25.15301,-0.000183,24.013936,-0.0080,1.406
4038.00,7.483970,25.15263,-0.000183,24.013884,-0.0080,1.406
4040.00,7.483600,25.15301,-0.000182,24.013227,-0.0081,1.406
4042.00,7.484134,25.15252,-0.000182,24.014473,-0.0080,1.407
4044.00,7.483819,25.15260,-0.000182,24.014308,-0.0080,1.407
4046.00,7.483905,25.15247,-0.000182,24.014520,-0.0080,1.407
4048.00,7.483908,25.15150,-0.000182,24.014696,-0.0080,1.407
4050.00,7.483224,25.15167,-0.000182,24.014407,-0.0080,1.407
4052.00,7.483030,25.15257,-0.000182,24.014496,-0.0080,1.406
4054.00,7.483969,25.15286,-0.000181,24.014063,-0.0080,1.407
4056.00,7.484807,25.15221,-0.000181,24.014081,-0.0080,1.407
4058.00,7.483764,25.15318,-0.000182,24.014230,-0.0080,1.407
4060.00,7.483427,25.15276,-0.000182,24.013646,-0.0081,1.406
4062.00,7.483730,25.15259,-0.000182,24.014482,-0.0080,1.406
4064.00,7.483483,25.15297,-0.000182,24.014328,-0.0080,1.407
4066.00,7.483927,25.15267,-0.000183,24.013911,-0.0080,1.407
4068.00,7.484413,25.15330,-0.000182,24.014893,-0.0080,1.407
4070.00,7.483294,25.15326,-0.000183,24.014799,-0.0080,1.406
4072.00,7.482780,25.15234,-0.000181,24.014067,-0.0080,1.407
4074.00,7.482785,25.15257,-0.000183,24.013800,-0.0080,1.408
4076.00,7.482660,25.15277,-0.000183,24.014079,-0.0080,1.406
4078.00,7.482778,25.15211,-0.000183,24.014435,-0.0080,1.407
4080.00,7.482915,25.15263,-0.000182,24.014536,-0.0080,1.407
4082.00,7.483325,25.15253,-0.000181,24.013933,-0.0081,1.406
4084.00,7.482861,25.15298,-0.000181,24.014132,-0.0080,1.407
4086.00,7.482679,25.15309,-0.000182,24.014536,-0.0080,1.407
4088.00,7.482431,25.15221,-0.000182,24.014462,-0.0080,1.406
4090.00,7.482572,25.15176,-0.000182,24.014556,-0.0081,1.406
4092.00,7.482883,25.15186,-0.000182,24.014090,-0.0080,1.407
4094.00,7.482902,25.15294,-0.000182,24.013971,-0.0080,1.407
4096.00,7.483076,25.15286,-0.000181,24.013720,-0.0080,1.407
4098.00,7.483720,25.15324,-0.000181,24.013343,-0.0080,1.407
4100.00,7.482932,25.15275,-0.000182,24.014533,-0.0080,1.407
4102.00,7.483142,25.15215,-0.000183,24.014349,-0.0080,1.407
4104.00,7.483049,25.15275,-0.000182,24.013905,-0.0081,1.408
4106.00,7.482835,25.15352,-0.000183,24.013784,-0.0080,1.408
4108.00,7.483116,25.15323,-0.000183,24.014386,-0.0080,1.407
4110.00,7.483188,25.15302,-0.000182,24.013070,-0.0080,1.407
4112.00,7.483420,25.15316,-0.000182,24.014360,-0.0080,1.407
4114.00,7.483590,25.15276,-0.000182,24.014016,-0.0081,1.407
4116.00,7.483282,25.15311,-0.000181,24.014426,-0.0081,1.407
4118.00,7.483318,25.15350,-0.000182,24.013898,-0.0080,1.407
4120.00,7.483133,25.15401,-0.000182,24.014219,-0.0080,1.407
4122.00,7.483189,25.15406,-0.000181,24.013833,-0.0080,1.407
4124.00,7.483354,25.15409,-0.000182,24.013650,-0.0080,1.407
4126.00,7.483504,25.15413,-0.000182,24.014398,-0.0080,1.407
4128.00,7.482762,25.15501,-0.000182,24.013954,-0.0080,1.407
4130.00,7.482167,25.15451,-0.000182,24.014545,-0.0080,1.407
4132.00,7.482318,25.15459,-0.000182,24.014899,-0.0080,1.407
4134.00,7.481434,25.15428,-0.000182,24.013918,-0.0080,1.406
4136.00,7.481559,25.15463,-0.000182,24.014230,-0.0081,1.406
4138.00,7.482343,25.15385,-0.000182,24.014603,-0.0081,1.407
4140.00,7.483208,25.15365,-0.000183,24.014329,-0.0080,1.407
4142.00,7.482803,25.15366,-0.000183,24.013682,-0.0080,1.407
4144.00,7.482668,25.15366,-0.000182,24.014455,-0.0080,1.407
4146.00,7.482143,25.15406,-0.000182,24.013943,-0.0080,1.407
4148.00,7.481849,25.15426,-0.000182,24.014085,-0.0080,1.407
4150.00,7.482220,25.15326,-0.000182,24.014097,-0.0080,1.407
4152.00,7.482092,25.15314,-0.000182,24.014112,-0.0080,1.407
4154.00,7.482145,25.15323,-0.000183,24.014329,-0.0080,1.407
4156.00,7.482229,25.15294,-0.000183,24.014262,-0.0081,1.407
4158.00,7.481962,25.15355,-0.000182,24.013755,-0.0080,1.406
4160.00,7.481684,25.15350,-0.000181,24.014045,-0.0080,1.407
4162.00,7.482415,25.15279,-0.000182,24.014020,-0.0081,1.407
4164.00,7.482898,25.15285,-0.000183,24.014038,-0.0080,1.407
4166.00,7.482439,25.15306,-0.000182,24.014079,-0.0081,1.407
4168.00,7.482193,25.15398,-0.000182,24.014063,-0.0080,1.407
4170.00,7.481950,25.15354,-0.000182,24.014117,-0.0080,1.407
4172.00,7.482210,25.15361,-0.000182,24.014344,-0.0081,1.407
4174.00,7.482125,25.15378,-0.000182,24.014177,-0.0081,1.407
4176.00,7.482306,25.15479,-0.000182,24.014163,-0.0081,1.407
4178.00,7.481520,25.15403,-0.000181,24.014369,-0.0080,1.406
4180.00,7.481898,25.15267,-0.000181,24.013922,-0.0080,1.406
4182.00,7.482300,25.15271,-0.000181,24.013583,-0.0080,1.407
4184.00,7.482605,25.15320,-0.000182,24.013262,-0.0080,1.407
4186.00,7.482111,25.15342,-0.000182,24.013981,-0.0080,1.406
4188.00,7.482061,25.15369,-0.000181,24.013273,-0.0081,1.406
4190.00,7.482979,25.15398,-0.000182,24.013648,-0.0081,1.407
4192.00,7.483327,25.15393,-0.000182,24.014174,-0.0081,1.407
4194.00,7.483060,25.15259,-0.000182,24.013947,-0.0081,1.407
4196.00,7.482766,25.15253,-0.000182,24.014647,-0.0080,1.407
4198.00,7.483083,25.15273,-0.000182,24.014382,-0.0080,1.407
4200.00,7.482753,25.15328,-0.000183,24.014737,-0.0080,1.407
@7,12.0000,24.0
4202.00,7.482173,25.15303,-0.000182,24.014712,-0.0080,1.407
4204.00,7.479721,25.15295,-0.000182,24.014108,-0.0080,1.407
4206.00,7.472464,25.15276,-0.000182,24.014743,-0.0080,1.406
4208.00,7.462569,25.15322,-0.000180,24.014047,-0.0080,1.405
4210.00,7.449388,25.15334,-0.000180,24.013454,-0.0080,1.405
4212.00,7.436179,25.15354,-0.000182,24.014067,-0.0080,1.406
4214.00,7.425461,25.15376,-0.000181,24.014154,-0.0080,1.407
4216.00,7.418386,25.15383,-0.000182,24.014630,-0.0080,1.407
4218.00,7.413120,25.15286,-0.000183,24.014183,-0.0080,1.408
4220.00,7.408090,25.15219,-0.000183,24.014581,-0.0080,1.408
4222.00,7.403633,25.15231,-0.000185,24.014728,-0.0080,1.408
4224.00,7.400396,25.15214,-0.000184,24.014112,-0.0080,1.408
4226.00,7.398602,25.15304,-0.000183,24.013855,-0.0081,1.408
4228.00,7.400220,25.15300,-0.000184,24.013780,-0.0081,1.408
4230.00,7.407877,25.15276,-0.000183,24.013691,-0.0080,1.409
4232.00,7.420167,25.15314,-0.000184,24.014458,-0.0080,1.410
4234.00,7.434785,25.15329,-0.000184,24.014299,-0.0080,1.409
4236.00,7.446767,25.15282,-0.000183,24.013613,-0.0080,1.408
4238.00,7.456023,25.15291,-0.000183,24.014094,-0.0081,1.408
4240.00,7.460795,25.15284,-0.000182,24.013958,-0.0081,1.407
4242.00,7.465320,25.15311,-0.000181,24.013407,-0.0081,1.407
4244.00,7.469764,25.15239,-0.000181,24.014239,-0.0080,1.407
4246.00,7.473411,25.15278,-0.000181,24.013893,-0.0080,1.407
4248.00,7.476496,25.15314,-0.000180,24.014478,-0.0080,1.407
4250.00,7.479707,25.15405,-0.000180,24.014116,-0.0081,1.407
4252.00,7.481733,25.15396,-0.000182,24.013139,-0.0081,1.408
4254.00,7.482812,25.15362,-0.000182,24.013231,-0.0081,1.407
4256.00,7.484854,25.15288,-0.000182,24.013778,-0.0080,1.407
4258.00,7.486024,25.15275,-0.000181,24.014839,-0.0080,1.407
4260.00,7.487419,25.15364,-0.000181,24.014219,-0.0080,1.407
4262.00,7.488761,25.15286,-0.000181,24.014233,-0.0081,1.407
4264.00,7.490740,25.15262,-0.000182,24.014415,-0.0080,1.407
4266.00,7.491742,25.15314,-0.000182,24.014112,-0.0080,1.406
4268.00,7.492538,25.15384,-0.000180,24.014125,-0.0080,1.406
4270.00,7.493531,25.15405,-0.000181,24.014170,-0.0080,1.406
4272.00,7.493631,25.15308,-0.000182,24.015011,-0.0080,1.406
4274.00,7.493648,25.15301,-0.000182,24.014504,-0.0080,1.407
4276.00,7.492750,25.15280,-0.000182,24.014047,-0.0080,1.407
4278.00,7.492347,25.15324,-0.000182,24.013827,-0.0080,1.407
4280.00,7.491592,25.15245,-0.000182,24.014475,-0.0081,1.407
4282.00,7.490573,25.15244,-0.000182,24.013856,-0.0080,1.407
4284.00,7.489788,25.15283,-0.000182,24.013768,-0.0080,1.406
4286.00,7.487442,25.15224,-0.000183,24.013956,-0.0080,1.407
4288.00,7.486098,25.15286,-0.000181,24.013956,-0.0080,1.407
4290.00,7.484657,25.15356,-0.000182,24.014061,-0.0081,1.407
4292.00,7.483385,25.15323,-0.000182,24.013876,-0.0080,1.408
4294.00,7.481302,25.15322,-0.000182,24.014027,-0.0080,1.407
4296.00,7.480532,25.15408,-0.000182,24.014059,-0.0080,1.407
4298.00,7.479894,25.15368,-0.000182,24.014659,-0.0080,1.408
4300.00,7.479251,25.15392,-0.000182,24.013865,-0.0080,1.407
4302.00,7.478655,25.15394,-0.000182,24.014797,-0.0080,1.407
4304.00,7.477870,25.15485,-0.000183,24.014540,-0.0080,1.407
4306.00,7.477806,25.15425,-0.000183,24.014097,-0.0080,1.406
4308.00,7.478054,25.15316,-0.000181,24.014779,-0.0080,1.407
4310.00,7.477683,25.15341,-0.000182,24.013876,-0.0081,1.407
4312.00,7.477145,25.15341,-0.000182,24.014453,-0.0080,1.407
4314.00,7.476847,25.15351,-0.000183,24.014480,-0.0080,1.407
4316.00,7.476962,25.15331,-0.000183,24.014068,-0.0080,1.407
4318.00,7.477223,25.15383,-0.000184,24.014453,-0.0080,1.407
4320.00,7.476368,25.15444,-0.000183,24.014295,-0.0080,1.407
4322.00,7.476842,25.15497,-0.000182,24.013884,-0.0080,1.408
4324.00,7.476243,25.15401,-0.000184,24.013655,-0.0080,1.408
4326.00,7.476449,25.15417,-0.000182,24.014473,-0.0080,1.407
4328.00,7.476177,25.15416,-0.000182,24.014159,-0.0081,1.407
4330.00,7.476288,25.15396,-0.000182,24.014547,-0.0080,1.407
4332.00,7.477495,25.15344,-0.000183,24.014349,-0.0080,1.407
4334.00,7.477671,25.15394,-0.000182,24.013844,-0.0080,1.407
4336.00,7.477292,25.15366,-0.000182,24.013818,-0.0080,1.408
4338.00,7.477620,25.15458,-0.000182,24.013749,-0.0080,1.407
4340.00,7.477410,25.15388,-0.000181,24.014763,-0.0080,1.407
4342.00,7.477328,25.15486,-0.000182,24.014453,-0.0080,1.407
4344.00,7.477008,25.15469,-0.000182,24.013786,-0.0080,1.407
4346.00,7.477041,25.15376,-0.000182,24.014068,-0.0080,1.406
4348.00,7.476411,25.15401,-0.000181,24.014226,-0.0080,1.407
4350.00,7.476656,25.15465,-0.000182,24.014136,-0.0080,1.407
4352.00,7.476878,25.15447,-0.000184,24.013920,-0.0080,1.408
4354.00,7.476635,25.15379,-0.000183,24.013780,-0.0081,1.407
4356.00,7.477825,25.15404,-0.000183,24.013749,-0.0081,1.407
4358.00,7.477684,25.15462,-0.000183,24.014623,-0.0081,1.407
4360.00,7.477007,25.15508,-0.000182,24.014001,-0.0080,1.407
4362.00,7.477236,25.15447,-0.000181,24.013731,-0.0080,1.407
4364.00,7.477500,25.15486,-0.000182,24.014163,-0.0080,1.407
4366.00,7.478018,25.15524,-0.000182,24.014125,-0.0080,1.408
4368.00,7.477951,25.15552,-0.000182,24.013996,-0.0081,1.407
4370.00,7.478427,25.15476,-0.000181,24.014549,-0.0080,1.407
4372.00,7.477941,25.15455,-0.000180,24.014654,-0.0080,1.407
4374.00,7.477368,25.15455,-0.000182,24.014659,-0.0080,1.408
4376.00,7.476623,25.15475,-0.000182,24.014322,-0.0080,1.408
4378.00,7.475995,25.15460,-0.000183,24.014010,-0.0080,1.408
4380.00,7.476698,25.15455,-0.000183,24.014614,-0.0080,1.407
4382.00,7.477311,25.15398,-0.000182,24.014136,-0.0080,1.407
4384.00,7.477008,25.15419,-0.000182,24.013914,-0.0080,1.407
4386.00,7.476907,25.15459,-0.000182,24.014518,-0.0080,1.406
4388.00,7.477701,25.15383,-0.000181,24.014291,-0.0080,1.407
4390.00,7.477714,25.15375,-0.000183,24.013731,-0.0080,1.407
4392.00,7.476983,25.15358,-0.000183,24.013844,-0.0080,1.408
4394.00,7.477058,25.15360,-0.000183,24.014192,-0.0080,1.408
4396.00,7.477149,25.15431,-0.000182,24.014605,-0.0080,1.407
4398.00,7.477753,25.15379,-0.000181,24.014549,-0.0080,1.407
4400.00,7.477986,25.15368,-0.000182,24.014081,-0.0080,1.407
4402.00,7.477902,25.15302,-0.000183,24.013951,-0.0080,1.407
4404.00,7.477605,25.15369,-0.000184,24.014527,-0.0080,1.407
4406.00,7.478257,25.15404,-0.000182,24.013876,-0.0080,1.407
4408.00,7.478351,25.15483,-0.000182,24.013671,-0.0081,1.407
4410.00,7.478686,25.15486,-0.000182,24.015109,-0.0080,1.408
4412.00,7.479066,25.15505,-0.000182,24.014228,-0.0080,1.407
4414.00,7.477989,25.15487,-0.000182,24.014282,-0.0080,1.408
4416.00,7.477786,25.15467,-0.000183,24.013974,-0.0080,1.407
4418.00,7.478023,25.15423,-0.000182,24.014491,-0.0080,1.407
4420.00,7.477382,25.15442,-0.000183,24.014128,-0.0080,1.407
4422.00,7.476843,25.15389,-0.000183,24.014183,-0.0081,1.407
4424.00,7.476687,25.15477,-0.000182,24.014047,-0.0081,1.407
4426.00,7.477251,25.15439,-0.000183,24.014045,-0.0081,1.407
4428.00,7.477427,25.15459,-0.000182,24.014864,-0.0080,1.407
4430.00,7.478014,25.15494,-0.000181,24.014465,-0.0080,1.407
4432.00,7.478697,25.15526,-0.000181,24.014409,-0.0080,1.408
4434.00,7.478238,25.15462,-0.000181,24.014467,-0.0080,1.407
4436.00,7.478003,25.15462,-0.000182,24.013766,-0.0080,1.407
4438.00,7.478514,25.15394,-0.000183,24.014743,-0.0080,1.408
4440.00,7.478648,25.15351,-0.000182,24.014174,-0.0080,1.408
4442.00,7.478337,25.15400,-0.000182,24.014308,-0.0080,1.407
4444.00,7.477569,25.15376,-0.000182,24.014658,-0.0080,1.407
4446.00,7.477020,25.15426,-0.000181,24.013869,-0.0080,1.407
4448.00,7.477114,25.15422,-0.000182,24.014413,-0.0081,1.407
4450.00,7.476641,25.15394,-0.000183,24.014745,-0.0080,1.407
4452.00,7.476899,25.15391,-0.000182,24.014197,-0.0080,1.407
4454.00,7.477217,25.15298,-0.000182,24.013947,-0.0080,1.407
4456.00,7.477324,25.15329,-0.000182,24.013967,-0.0081,1.407
4458.00,7.477395,25.15355,-0.000182,24.013929,-0.0081,1.407
4460.00,7.478062,25.15404,-0.000180,24.013682,-0.0080,1.407
4462.00,7.477276,25.15471,-0.000181,24.014005,-0.0080,1.407
4464.00,7.476918,25.15411,-0.000182,24.014435,-0.0080,1.407
4466.00,7.476917,25.15329,-0.000182,24.014271,-0.0080,1.407
4468.00,7.476653,25.15370,-0.000182,24.014757,-0.0080,1.407
4470.00,7.475913,25.15384,-0.000183,24.013797,-0.0080,1.406
4472.00,7.475890,25.15357,-0.000181,24.014007,-0.0080,1.407
4474.00,7.476662,25.15372,-0.000181,24.014311,-0.0080,1.407
4476.00,7.476391,25.15334,-0.000182,24.014063,-0.0080,1.407
4478.00,7.475875,25.15294,-0.000182,24.013673,-0.0080,1.407
4480.00,7.476383,25.15343,-0.000183,24.013704,-0.0080,1.407
4482.00,7.477100,25.15346,-0.000182,24.014594,-0.0080,1.407
4484.00,7.476789,25.15312,-0.000183,24.013778,-0.0080,1.407
4486.00,7.477039,25.15369,-0.000182,24.014261,-0.0080,1.407
4488.00,7.476793,25.15374,-0.000183,24.013603,-0.0080,1.407
4490.00,7.476571,25.15314,-0.000183,24.014087,-0.0081,1.407
4492.00,7.476653,25.15229,-0.000184,24.014067,-0.0080,1.407
4494.00,7.476730,25.15274,-0.000183,24.013933,-0.0080,1.407
4496.00,7.477948,25.15320,-0.000183,24.014652,-0.0081,1.407
4498.00,7.478100,25.15363,-0.000182,24.014406,-0.0081,1.407
4500.00,7.477596,25.15333,-0.000183,24.014092,-0.0081,1.407
4502.00,7.477674,25.15415,-0.000182,24.014411,-0.0081,1.407
4504.00,7.477641,25.15431,-0.000182,24.014552,-0.0081,1.407
4506.00,7.476975,25.15426,-0.000183,24.013811,-0.0080,1.407
4508.00,7.476723,25.15359,-0.000184,24.013920,-0.0080,1.407
4510.00,7.476665,25.15328,-0.000183,24.014023,-0.0081,1.407
4512.00,7.476377,25.15416,-0.000183,24.013443,-0.0081,1.407
4514.00,7.476690,25.15395,-0.000183,24.013789,-0.0081,1.407
4516.00,7.477088,25.15425,-0.000184,24.014103,-0.0080,1.408
4518.00,7.477085,25.15395,-0.000184,24.014090,-0.0081,1.407
4520.00,7.477296,25.15405,-0.000182,24.013867,-0.0081,1.407
4522.00,7.477932,25.15365,-0.000182,24.014620,-0.0080,1.407
4524.00,7.477205,25.15399,-0.000182,24.014939,-0.0080,1.407
4526.00,7.475801,25.15386,-0.000182,24.014433,-0.0081,1.407
4528.00,7.475577,25.15371,-0.000183,24.013992,-0.0081,1.407
4530.00,7.476737,25.15353,-0.000183,24.014368,-0.0081,1.407
4532.00,7.477515,25.15372,-0.000183,24.014848,-0.0080,1.407
4534.00,7.477597,25.15479,-0.000183,24.014190,-0.0080,1.407
4536.00,7.476968,25.15495,-0.000182,24.014959,-0.0080,1.407
4538.00,7.476537,25.15495,-0.000182,24.014279,-0.0081,1.408
4540.00,7.477328,25.15463,-0.000182,24.013856,-0.0081,1.407
4542.00,7.478116,25.15448,-0.000182,24.014340,-0.0080,1.408
4544.00,7.477226,25.15345,-0.000182,24.013706,-0.0080,1.407
4546.00,7.476906,25.15433,-0.000182,24.013289,-0.0080,1.407
4548.00,7.477118,25.15483,-0.000182,24.014511,-0.0081,1.408
4550.00,7.477121,25.15509,-0.000182,24.014429,-0.0080,1.407
4552.00,7.477227,25.15473,-0.000182,24.014117,-0.0080,1.407
4554.00,7.476913,25.15426,-0.000183,24.014369,-0.0080,1.407
4556.00,7.476415,25.15392,-0.000182,24.013557,-0.0081,1.408
4558.00,7.475665,25.15489,-0.000183,24.014201,-0.0080,1.408
4560.00,7.475884,25.15467,-0.000182,24.013818,-0.0080,1.408
4562.00,7.476801,25.15387,-0.000183,24.013869,-0.0080,1.408
4564.00,7.476766,25.15370,-0.000182,24.013612,-0.0080,1.407
4566.00,7.477002,25.15417,-0.000183,24.013191,-0.0080,1.407
4568.00,7.476830,25.15432,-0.000182,24.013900,-0.0081,1.408
4570.00,7.477131,25.15381,-0.000183,24.013802,-0.0080,1.407
4572.00,7.476694,25.15401,-0.000183,24.013574,-0.0081,1.407
4574.00,7.476625,25.15355,-0.000182,24.014306,-0.0080,1.407
4576.00,7.476718,25.15368,-0.000183,24.013574,-0.0080,1.407
4578.00,7.476386,25.15328,-0.000184,24.014560,-0.0080,1.408
4580.00,7.476222,25.15358,-0.000182,24.014320,-0.0080,1.407
4582.00,7.476790,25.15385,-0.000182,24.014284,-0.0080,1.407
4584.00,7.476535,25.15326,-0.000182,24.014665,-0.0081,1.407
4586.00,7.475825,25.15340,-0.000182,24.013971,-0.0080,1.407
4588.00,7.476545,25.15320,-0.000183,24.013710,-0.0081,1.407
4590.00,7.477294,25.15385,-0.000183,24.014165,-0.0081,1.407
4592.00,7.477243,25.15379,-0.000183,24.014136,-0.0081,1.408
4594.00,7.476075,25.15315,-0.000183,24.014159,-0.0080,1.407
4596.00,7.475899,25.15364,-0.000183,24.013657,-0.0081,1.408
4598.00,7.476659,25.15343,-0.000183,24.014473,-0.0081,1.408
4600.00,7.477616,25.15462,-0.000182,24.014476,-0.0080,1.407
4602.00,7.478274,25.15390,-0.000183,24.013967,-0.0081,1.407
4604.00,7.477853,25.15357,-0.000182,24.013780,-0.0080,1.407
4606.00,7.477596,25.15346,-0.000183,24.014063,-0.0080,1.407
4608.00,7.477429,25.15379,-0.000181,24.014179,-0.0081,1.407
4610.00,7.477451,25.15317,-0.000181,24.014174,-0.0081,1.407
4612.00,7.477293,25.15239,-0.000182,24.013849,-0.0081,1.408
4614.00,7.478273,25.15214,-0.000183,24.013293,-0.0080,1.408
4616.00,7.477862,25.15263,-0.000182,24.014128,-0.0080,1.408
4618.00,7.477193,25.15249,-0.000183,24.013963,-0.0080,1.407
4620.00,7.477123,25.15282,-0.000183,24.014763,-0.0080,1.407
4622.00,7.476891,25.15284,-0.000182,24.014215,-0.0081,1.407
4624.00,7.476996,25.15239,-0.000182,24.014038,-0.0080,1.408
4626.00,7.477473,25.15195,-0.000184,24.014368,-0.0080,1.408
4628.00,7.477593,25.15193,-0.000182,24.014045,-0.0081,1.407
4630.00,7.477677,25.15196,-0.000182,24.014137,-0.0081,1.407
4632.00,7.477218,25.15196,-0.000183,24.014241,-0.0080,1.407
4634.00,7.476446,25.15212,-0.000183,24.013896,-0.0080,1.407
4636.00,7.475934,25.15229,-0.000183,24.014076,-0.0081,1.408
4638.00,7.475824,25.15190,-0.000182,24.013630,-0.0080,1.408
4640.00,7.475841,25.15189,-0.000182,24.014146,-0.0081,1.408
4642.00,7.476233,25.15203,-0.000183,24.013894,-0.0080,1.407
4644.00,7.475851,25.15291,-0.000183,24.013786,-0.0081,1.408
4646.00,7.476662,25.15304,-0.000184,24.013905,-0.0080,1.408
4648.00,7.477196,25.15240,-0.000183,24.014025,-0.0081,1.408
4650.00,7.477712,25.15298,-0.000183,24.013749,-0.0081,1.407
4652.00,7.477395,25.15175,-0.000183,24.014068,-0.0081,1.408
4654.00,7.477127,25.15174,-0.000182,24.014774,-0.0081,1.408
4656.00,7.477007,25.15258,-0.000183,24.014438,-0.0081,1.408
4658.00,7.477137,25.15235,-0.000183,24.014264,-0.0081,1.407
4660.00,7.476005,25.15291,-0.000182,24.014141,-0.0080,1.407
4662.00,7.476104,25.15316,-0.000182,24.014110,-0.0080,1.408
4664.00,7.476059,25.15317,-0.000183,24.013608,-0.0080,1.408
4666.00,7.477024,25.15262,-0.000182,24.013974,-0.0081,1.407
4668.00,7.476614,25.15257,-0.000182,24.014444,-0.0081,1.408
4670.00,7.477003,25.15267,-0.000182,24.014184,-0.0081,1.408
4672.00,7.477289,25.15275,-0.000183,24.014012,-0.0081,1.408
4674.00,7.476965,25.15317,-0.000182,24.014346,-0.0080,1.407
4676.00,7.477280,25.15293,-0.000182,24.013849,-0.0080,1.407
4678.00,7.476009,25.15255,-0.000182,24.013441,-0.0080,1.407
4680.00,7.475629,25.15313,-0.000182,24.013838,-0.0081,1.407
4682.00,7.475853,25.15299,-0.000182,24.013711,-0.0080,1.407
4684.00,7.475882,25.15227,-0.000182,24.013693,-0.0081,1.408
4686.00,7.475667,25.15220,-0.000183,24.014654,-0.0081,1.408
4688.00,7.475607,25.15250,-0.000182,24.013900,-0.0081,1.408
4690.00,7.475907,25.15269,-0.000183,24.013923,-0.0081,1.407
4692.00,7.476074,25.15361,-0.000182,24.014322,-0.0081,1.408
4694.00,7.476232,25.15332,-0.000183,24.014137,-0.0080,1.407
4696.00,7.476027,25.15265,-0.000183,24.013911,-0.0080,1.407
4698.00,7.475292,25.15242,-0.000183,24.013557,-0.0080,1.408
4700.00,7.475330,25.15225,-0.000182,24.013933,-0.0081,1.408
4702.00,7.475995,25.15220,-0.000183,24.014378,-0.0081,1.408
4704.00,7.476195,25.15225,-0.000182,24.013925,-0.0081,1.408
4706.00,7.476464,25.15260,-0.000182,24.013933,-0.0080,1.407
4708.00,7.477133,25.15281,-0.000183,24.013860,-0.0081,1.407
4710.00,7.475915,25.15271,-0.000183,24.013923,-0.0081,1.408
4712.00,7.476347,25.15213,-0.000183,24.013927,-0.0081,1.408
4714.00,7.476281,25.15209,-0.000183,24.014027,-0.0080,1.408
4716.00,7.476164,25.15246,-0.000183,24.014103,-0.0081,1.408
4718.00,7.476500,25.15233,-0.000183,24.014125,-0.0080,1.407
4720.00,7.475929,25.15333,-0.000182,24.013884,-0.0080,1.408
4722.00,7.475662,25.15264,-0.000182,24.013641,-0.0080,1.408
4724.00,7.475517,25.15249,-0.000182,24.014025,-0.0080,1.408
4726.00,7.475753,25.15263,-0.000182,24.013403,-0.0080,1.408
4728.00,7.476405,25.15356,-0.000182,24.014116,-0.0081,1.407
4730.00,7.476025,25.15323,-0.000182,24.014667,-0.0081,1.408
4732.00,7.476041,25.15273,-0.000182,24.013909,-0.0080,1.408
4734.00,7.476298,25.15349,-0.000183,24.014096,-0.0080,1.408
4736.00,7.476386,25.15373,-0.000183,24.014052,-0.0081,1.408
4738.00,7.476526,25.15415,-0.000182,24.014112,-0.0081,1.408
4740.00,7.476001,25.15337,-0.000183,24.013639,-0.0080,1.408
4742.00,7.476545,25.15372,-0.000182,24.014137,-0.0080,1.408
4744.00,7.477505,25.15389,-0.000181,24.013831,-0.0080,1.408
4746.00,7.477086,25.15370,-0.000181,24.014543,-0.0080,1.408
4748.00,7.476877,25.15428,-0.000184,24.014239,-0.0080,1.408
4750.00,7.476537,25.15345,-0.000183,24.014050,-0.0081,1.408
4752.00,7.476442,25.15268,-0.000183,24.014533,-0.0081,1.407
4754.00,7.476216,25.15353,-0.000182,24.013617,-0.0081,1.407
4756.00,7.476144,25.15381,-0.000183,24.014228,-0.0080,1.408
4758.00,7.476368,25.15367,-0.000183,24.014302,-0.0080,1.408
4760.00,7.476157,25.15468,-0.000183,24.014228,-0.0080,1.408
4762.00,7.475395,25.15469,-0.000182,24.014107,-0.0080,1.407
4764.00,7.476613,25.15341,-0.000183,24.013923,-0.0081,1.408
4766.00,7.477129,25.15395,-0.000183,24.014275,-0.0080,1.408
4768.00,7.476835,25.15348,-0.000182,24.014217,-0.0081,1.407
4770.00,7.476393,25.15271,-0.000182,24.014426,-0.0080,1.408
4772.00,7.476305,25.15347,-0.000182,24.014389,-0.0080,1.408
4774.00,7.476056,25.15343,-0.000181,24.014016,-0.0080,1.408
4776.00,7.477216,25.15275,-0.000181,24.013836,-0.0080,1.407
4778.00,7.477024,25.15344,-0.000182,24.014710,-0.0080,1.408
4780.00,7.477257,25.15323,-0.000183,24.014152,-0.0080,1.408
4782.00,7.476182,25.15324,-0.000183,24.013539,-0.0081,1.408
4784.00,7.476018,25.15327,-0.000183,24.014179,-0.0081,1.408
4786.00,7.476162,25.15353,-0.000182,24.013894,-0.0080,1.407
4788.00,7.475975,25.15319,-0.000182,24.014380,-0.0080,1.408
4790.00,7.475734,25.15312,-0.000183,24.014299,-0.0080,1.408
4792.00,7.475614,25.15387,-0.000183,24.013887,-0.0080,1.408
4794.00,7.475487,25.15444,-0.000181,24.014125,-0.0080,1.408
4796.00,7.475264,25.15371,-0.000183,24.014451,-0.0080,1.408
4798.00,7.475720,25.15379,-0.000183,24.013543,-0.0080,1.408
4800.00,7.475709,25.15415,-0.000182,24.013871,-0.0080,1.408
@8,12.0000,24.0
4802.00,7.475536,25.15424,-0.000183,24.013441,-0.0080,1.408
4804.00,7.474033,25.15305,-0.000183,24.013485,-0.0080,1.407
4806.00,7.467613,25.15318,-0.000181,24.013965,-0.0080,1.407
4808.00,7.457799,25.15360,-0.000180,24.014545,-0.0080,1.406
4810.00,7.444778,25.15279,-0.000181,24.013847,-0.0080,1.406
4812.00,7.432910,25.15302,-0.000182,24.013972,-0.0081,1.407
4814.00,7.424052,25.15368,-0.000182,24.015027,-0.0080,1.408
4816.00,7.417859,25.15316,-0.000183,24.014070,-0.0080,1.408
4818.00,7.414501,25.15331,-0.000182,24.014078,-0.0080,1.409
4820.00,7.411413,25.15294,-0.000183,24.013757,-0.0080,1.409
4822.00,7.409460,25.15277,-0.000184,24.014186,-0.0080,1.409
4824.00,7.407464,25.15313,-0.000184,24.014299,-0.0080,1.409
4826.00,7.407394,25.15296,-0.000184,24.013733,-0.0080,1.409
4828.00,7.409264,25.15339,-0.000183,24.013613,-0.0080,1.409
4830.00,7.417599,25.15297,-0.000183,24.014067,-0.0080,1.409
4832.00,7.430385,25.15355,-0.000183,24.014215,-0.0080,1.410
4834.00,7.444948,25.15389,-0.000183,24.013978,-0.0080,1.410
4836.00,7.457726,25.15357,-0.000183,24.014788,-0.0080,1.409
4838.00,7.467053,25.15329,-0.000183,24.013836,-0.0081,1.409
4840.00,7.474254,25.15324,-0.000183,24.013633,-0.0080,1.408
4842.00,7.479331,25.15282,-0.000181,24.013766,-0.0080,1.408
4844.00,7.482621,25.15273,-0.000181,24.014554,-0.0080,1.408
4846.00,7.485515,25.15288,-0.000182,24.014598,-0.0080,1.408
4848.00,7.489329,25.15306,-0.000181,24.014103,-0.0080,1.408
4850.00,7.492818,25.15227,-0.000183,24.014213,-0.0080,1.408
4852.00,7.494534,25.15247,-0.000182,24.014304,-0.0080,1.407
4854.00,7.495423,25.15311,-0.000182,24.014402,-0.0080,1.408
4856.00,7.497367,25.15318,-0.000183,24.014426,-0.0080,1.408
4858.00,7.497342,25.15296,-0.000181,24.014090,-0.0081,1.408
4860.00,7.497356,25.15367,-0.000182,24.013862,-0.0080,1.408
4862.00,7.498159,25.15344,-0.000181,24.014038,-0.0080,1.408
4864.00,7.499011,25.15281,-0.000183,24.014007,-0.0081,1.407
4866.00,7.501685,25.15307,-0.000183,24.013807,-0.0080,1.408
4868.00,7.502787,25.15372,-0.000181,24.014067,-0.0080,1.407
4870.00,7.501699,25.15358,-0.000181,24.013960,-0.0081,1.408
4872.00,7.502105,25.15388,-0.000182,24.014717,-0.0080,1.407
4874.00,7.501680,25.15439,-0.000182,24.014728,-0.0080,1.408
4876.00,7.500862,25.15405,-0.000183,24.014346,-0.0080,1.408
4878.00,7.499200,25.15276,-0.000183,24.014400,-0.0081,1.407
4880.00,7.498009,25.15327,-0.000181,24.013831,-0.0080,1.408
4882.00,7.496695,25.15338,-0.000182,24.013753,-0.0080,1.407
4884.00,7.493771,25.15378,-0.000182,24.013967,-0.0080,1.407
4886.00,7.491360,25.15310,-0.000184,24.014029,-0.0080,1.408
4888.00,7.490052,25.15396,-0.000182,24.014259,-0.0081,1.407
4890.00,7.489207,25.15393,-0.000182,24.013943,-0.0080,1.407
4892.00,7.487521,25.15399,-0.000182,24.014426,-0.0080,1.408
4894.00,7.486088,25.15328,-0.000182,24.013992,-0.0080,1.408
4896.00,7.484603,25.15290,-0.000182,24.014130,-0.0080,1.408
4898.00,7.483040,25.15332,-0.000181,24.014364,-0.0080,1.408
4900.00,7.482398,25.15304,-0.000181,24.014190,-0.0080,1.408
4902.00,7.481019,25.15286,-0.000181,24.014574,-0.0080,1.407
4904.00,7.479931,25.15284,-0.000181,24.013920,-0.0080,1.407
4906.00,7.478619,25.15271,-0.000181,24.013624,-0.0080,1.408
4908.00,7.478269,25.15319,-0.000181,24.014587,-0.0080,1.408
4910.00,7.477365,25.15271,-0.000182,24.014304,-0.0080,1.408
4912.00,7.476275,25.15365,-0.000182,24.014212,-0.0080,1.408
4914.00,7.476271,25.15451,-0.000182,24.014562,-0.0080,1.408
4916.00,7.475522,25.15405,-0.000182,24.014520,-0.0080,1.408
4918.00,7.475230,25.15411,-0.000182,24.013479,-0.0080,1.408
4920.00,7.475058,25.15430,-0.000182,24.014190,-0.0080,1.408
4922.00,7.474851,25.15406,-0.000182,24.014143,-0.0080,1.407
4924.00,7.475639,25.15404,-0.000182,24.014282,-0.0081,1.408
4926.00,7.475382,25.15301,-0.000182,24.013559,-0.0080,1.408
4928.00,7.475097,25.15369,-0.000183,24.014246,-0.0080,1.408
4930.00,7.475565,25.15315,-0.000182,24.014328,-0.0080,1.408
4932.00,7.475117,25.15338,-0.000183,24.014587,-0.0080,1.408
4934.00,7.475691,25.15393,-0.000183,24.014126,-0.0080,1.408
4936.00,7.475865,25.15318,-0.000184,24.013914,-0.0080,1.408
4938.00,7.475427,25.15325,-0.000183,24.014250,-0.0080,1.407
4940.00,7.474529,25.15393,-0.000182,24.013949,-0.0080,1.408
4942.00,7.475134,25.15411,-0.000181,24.014079,-0.0081,1.407
4944.00,7.475836,25.15381,-0.000181,24.013833,-0.0080,1.408
4946.00,7.476244,25.15373,-0.000182,24.013940,-0.0080,1.408
4948.00,7.474834,25.15332,-0.000182,24.014056,-0.0080,1.408
4950.00,7.473843,25.15314,-0.000183,24.013688,-0.0081,1.408
4952.00,7.473308,25.15432,-0.000182,24.014788,-0.0080,1.408
4954.00,7.473945,25.15458,-0.000181,24.014074,-0.0080,1.407
4956.00,7.473788,25.15443,-0.000182,24.014384,-0.0080,1.408
4958.00,7.473623,25.15355,-0.000180,24.014574,-0.0080,1.408
4960.00,7.473427,25.15355,-0.000182,24.013862,-0.0080,1.408
4962.00,7.473476,25.15321,-0.000183,24.014078,-0.0080,1.408
4964.00,7.474058,25.15431,-0.000183,24.014215,-0.0080,1.408
4966.00,7.473920,25.15301,-0.000182,24.014056,-0.0080,1.407
4968.00,7.474124,25.15346,-0.000183,24.013595,-0.0080,1.408
4970.00,7.473979,25.15368,-0.000183,24.014355,-0.0080,1.407
4972.00,7.473474,25.15437,-0.000182,24.013942,-0.0080,1.408
4974.00,7.473240,25.15403,-0.000182,24.014204,-0.0080,1.408
4976.00,7.472995,25.15438,-0.000181,24.014427,-0.0081,1.408
4978.00,7.472685,25.15554,-0.000183,24.013985,-0.0080,1.408
4980.00,7.473240,25.15544,-0.000181,24.014382,-0.0080,1.407
4982.00,7.473027,25.15496,-0.000181,24.014088,-0.0080,1.408
4984.00,7.472115,25.15546,-0.000181,24.014335,-0.0080,1.408
4986.00,7.471411,25.15527,-0.000183,24.014304,-0.0080,1.408
4988.00,7.472007,25.15584,-0.000182,24.013856,-0.0080,1.408
4990.00,7.472226,25.15564,-0.000181,24.014097,-0.0080,1.408
4992.00,7.471976,25.15594,-0.000181,24.014620,-0.0080,1.408
4994.00,7.472845,25.15572,-0.000182,24.014277,-0.0080,1.408
4996.00,7.473186,25.15548,-0.000182,24.013940,-0.0080,1.408
4998.00,7.473187,25.15499,-0.000182,24.014804,-0.0080,1.409
5000.00,7.472279,25.15524,-0.000183,24.013985,-0.0080,1.408
5002.00,7.472467,25.15542,-0.000182,24.013753,-0.0080,1.408
5004.00,7.473039,25.15559,-0.000182,24.014683,-0.0080,1.407
5006.00,7.473055,25.15551,-0.000183,24.014940,-0.0080,1.407
5008.00,7.473135,25.15565,-0.000183,24.013813,-0.0080,1.408
5010.00,7.472924,25.15511,-0.000183,24.014056,-0.0080,1.408
5012.00,7.473201,25.15501,-0.000183,24.013844,-0.0080,1.408
5014.00,7.473250,25.15527,-0.000183,24.014141,-0.0081,1.409
5016.00,7.472556,25.15548,-0.000182,24.014420,-0.0080,1.408
5018.00,7.472261,25.15474,-0.000181,24.013914,-0.0080,1.408
5020.00,7.472771,25.15484,-0.000182,24.014601,-0.0080,1.409
5022.00,7.471602,25.15471,-0.000182,24.014117,-0.0080,1.408
5024.00,7.471659,25.15435,-0.000182,24.014487,-0.0080,1.408
5026.00,7.472817,25.15397,-0.000182,24.014262,-0.0080,1.408
5028.00,7.472858,25.15363,-0.000182,24.013996,-0.0080,1.408
5030.00,7.472650,25.15399,-0.000182,24.013958,-0.0080,1.407
5032.00,7.472471,25.15419,-0.000182,24.014665,-0.0080,1.407
5034.00,7.472180,25.15399,-0.000182,24.014326,-0.0080,1.408
5036.00,7.472062,25.15353,-0.000182,24.013873,-0.0080,1.408
5038.00,7.472119,25.15313,-0.000182,24.013826,-0.0080,1.407
5040.00,7.472961,25.15344,-0.000182,24.014772,-0.0080,1.408
5042.00,7.472311,25.15296,-0.000182,24.014732,-0.0081,1.408
5044.00,7.471956,25.15263,-0.000182,24.014083,-0.0080,1.408
5046.00,7.471920,25.15224,-0.000182,24.014618,-0.0080,1.407
5048.00,7.472235,25.15187,-0.000182,24.014183,-0.0080,1.408
5050.00,7.472700,25.15233,-0.000182,24.013673,-0.0080,1.408
5052.00,7.472717,25.15209,-0.000181,24.013835,-0.0080,1.408
5054.00,7.472725,25.15239,-0.000183,24.014079,-0.0080,1.408
5056.00,7.472638,25.15273,-0.000182,24.013923,-0.0080,1.408
5058.00,7.472785,25.15266,-0.000182,24.014126,-0.0080,1.408
5060.00,7.472640,25.15282,-0.000183,24.013762,-0.0080,1.407
5062.00,7.473027,25.15327,-0.000182,24.014029,-0.0081,1.408
5064.00,7.473136,25.15322,-0.000182,24.014815,-0.0080,1.407
5066.00,7.473666,25.15300,-0.000183,24.014696,-0.0080,1.408
5068.00,7.473513,25.15386,-0.000182,24.014514,-0.0080,1.408
5070.00,7.473119,25.15437,-0.000182,24.014197,-0.0080,1.408
5072.00,7.472988,25.15420,-0.000182,24.013851,-0.0080,1.408
5074.00,7.473253,25.15442,-0.000182,24.014335,-0.0080,1.408
5076.00,7.474160,25.15420,-0.000182,24.013682,-0.0080,1.408
5078.00,7.474196,25.15332,-0.000183,24.014319,-0.0081,1.408
5080.00,7.473932,25.15391,-0.000183,24.014855,-0.0081,1.408
5082.00,7.474049,25.15379,-0.000182,24.014337,-0.0081,1.408
5084.00,7.473530,25.15401,-0.000181,24.014232,-0.0080,1.408
5086.00,7.472668,25.15435,-0.000181,24.014413,-0.0080,1.407
5088.00,7.472954,25.15382,-0.000181,24.014050,-0.0081,1.408
5090.00,7.473337,25.15468,-0.000181,24.014217,-0.0081,1.407
5092.00,7.472162,25.15413,-0.000181,24.014203,-0.0080,1.408
5094.00,7.472096,25.15395,-0.000182,24.014177,-0.0080,1.409
5096.00,7.472617,25.15461,-0.000182,24.014043,-0.0080,1.408
5098.00,7.472448,25.15443,-0.000183,24.013971,-0.0080,1.409
5100.00,7.472604,25.15417,-0.000182,24.014378,-0.0080,1.408
5102.00,7.472156,25.15497,-0.000182,24.015071,-0.0080,1.408
5104.00,7.472219,25.15451,-0.000182,24.014038,-0.0080,1.408
5106.00,7.472708,25.15401,-0.000181,24.014172,-0.0080,1.408
5108.00,7.472440,25.15432,-0.000182,24.014174,-0.0081,1.408
5110.00,7.472008,25.15469,-0.000182,24.014181,-0.0080,1.408
5112.00,7.472584,25.15477,-0.000182,24.014121,-0.0080,1.408
5114.00,7.473219,25.15540,-0.000182,24.014792,-0.0080,1.408
5116.00,7.472804,25.15474,-0.000182,24.014882,-0.0080,1.408
5118.00,7.471951,25.15608,-0.000183,24.014172,-0.0080,1.407
5120.00,7.471546,25.15572,-0.000183,24.013856,-0.0080,1.408
5122.00,7.472681,25.15611,-0.000182,24.014406,-0.0080,1.408
5124.00,7.472667,25.15583,-0.000182,24.013876,-0.0080,1.408
5126.00,7.473232,25.15594,-0.000181,24.013126,-0.0080,1.408
5128.00,7.473179,25.15603,-0.000181,24.013811,-0.0080,1.408
5130.00,7.473630,25.15578,-0.000182,24.013762,-0.0080,1.408
5132.00,7.473144,25.15542,-0.000182,24.013913,-0.0080,1.408
5134.00,7.473184,25.15577,-0.000181,24.014299,-0.0080,1.408
5136.00,7.472868,25.15604,-0.000181,24.014688,-0.0080,1.408
5138.00,7.472984,25.15581,-0.000182,24.014311,-0.0080,1.408
5140.00,7.472345,25.15588,-0.000183,24.013918,-0.0080,1.408
5142.00,7.472138,25.15479,-0.000183,24.014317,-0.0081,1.408
5144.00,7.473086,25.15431,-0.000182,24.014232,-0.0081,1.408
5146.00,7.473446,25.15545,-0.000182,24.013985,-0.0080,1.407
5148.00,7.472315,25.15497,-0.000182,24.013514,-0.0080,1.408
5150.00,7.472247,25.15508,-0.000182,24.014005,-0.0080,1.408
5152.00,7.472975,25.15500,-0.000183,24.013436,-0.0080,1.408
5154.00,7.473152,25.15441,-0.000183,24.013927,-0.0080,1.408
5156.00,7.472874,25.15443,-0.000182,24.013787,-0.0081,1.408
5158.00,7.472762,25.15509,-0.000182,24.013797,-0.0081,1.408
5160.00,7.472569,25.15516,-0.000183,24.013983,-0.0080,1.408
5162.00,7.472967,25.15487,-0.000182,24.014097,-0.0080,1.408
5164.00,7.473503,25.15435,-0.000182,24.014181,-0.0081,1.408
5166.00,7.472104,25.15450,-0.000183,24.014036,-0.0080,1.408
5168.00,7.470792,25.15534,-0.000181,24.014583,-0.0080,1.407
5170.00,7.471008,25.15533,-0.000183,24.014538,-0.0080,1.408
5172.00,7.471150,25.15495,-0.000183,24.013715,-0.0081,1.408
5174.00,7.471359,25.15590,-0.000183,24.014063,-0.0080,1.408
5176.00,7.471494,25.15558,-0.000183,24.013646,-0.0080,1.408
5178.00,7.471876,25.15531,-0.000184,24.013934,-0.0080,1.408
5180.00,7.472664,25.15509,-0.000182,24.013688,-0.0080,1.408
5182.00,7.472167,25.15551,-0.000183,24.015036,-0.0080,1.408
5184.00,7.471251,25.15590,-0.000182,24.014300,-0.0080,1.408
5186.00,7.471321,25.15509,-0.000182,24.014266,-0.0080,1.408
5188.00,7.471695,25.15529,-0.000183,24.013992,-0.0080,1.408
5190.00,7.471630,25.15541,-0.000182,24.013773,-0.0080,1.409
5192.00,7.472655,25.15576,-0.000183,24.014208,-0.0080,1.409
5194.00,7.472796,25.15547,-0.000183,24.014161,-0.0081,1.408
5196.00,7.473439,25.15552,-0.000183,24.013894,-0.0080,1.409
5198.00,7.472878,25.15474,-0.000182,24.014174,-0.0080,1.407
5200.00,7.472730,25.15472,-0.000181,24.013965,-0.0080,1.408
5202.00,7.473038,25.15376,-0.000182,24.014250,-0.0080,1.408
5204.00,7.473227,25.15365,-0.000182,24.013398,-0.0080,1.408
5206.00,7.472658,25.15441,-0.000181,24.013646,-0.0080,1.408
5208.00,7.473008,25.15436,-0.000182,24.013853,-0.0080,1.409
5210.00,7.472599,25.15465,-0.000183,24.014208,-0.0080,1.408
5212.00,7.472923,25.15399,-0.000182,24.014529,-0.0080,1.409
5214.00,7.473347,25.15404,-0.000181,24.013441,-0.0080,1.408
5216.00,7.472976,25.15354,-0.000182,24.014255,-0.0080,1.408
5218.00,7.472587,25.15330,-0.000181,24.013561,-0.0080,1.408
5220.00,7.471932,25.15360,-0.000182,24.013800,-0.0080,1.408
5222.00,7.472040,25.15282,-0.000181,24.013706,-0.0080,1.407
5224.00,7.472210,25.15334,-0.000182,24.014148,-0.0081,1.408
5226.00,7.472466,25.15300,-0.000183,24.014400,-0.0081,1.408
5228.00,7.472606,25.15359,-0.000182,24.014067,-0.0080,1.408
5230.00,7.473093,25.15376,-0.000182,24.013885,-0.0080,1.408
5232.00,7.472900,25.15308,-0.000181,24.013586,-0.0080,1.409
5234.00,7.473095,25.15328,-0.000182,24.013891,-0.0080,1.409
5236.00,7.472833,25.15354,-0.000183,24.014241,-0.0080,1.408
5238.00,7.472915,25.15332,-0.000182,24.014313,-0.0080,1.408
5240.00,7.472155,25.15324,-0.000182,24.014223,-0.0080,1.407
5242.00,7.473214,25.15331,-0.000182,24.013902,-0.0080,1.408
5244.00,7.473538,25.15374,-0.000182,24.014244,-0.0081,1.408
5246.00,7.472914,25.15245,-0.000182,24.014681,-0.0080,1.408
5248.00,7.472805,25.15267,-0.000182,24.014485,-0.0080,1.409
5250.00,7.472634,25.15313,-0.000182,24.014025,-0.0080,1.408
5252.00,7.472084,25.15398,-0.000182,24.013972,-0.0080,1.408
5254.00,7.471798,25.15421,-0.000182,24.013628,-0.0080,1.408
5256.00,7.472229,25.15446,-0.000183,24.014175,-0.0081,1.408
5258.00,7.472737,25.15508,-0.000183,24.013951,-0.0080,1.409
5260.00,7.472397,25.15452,-0.000182,24.014268,-0.0080,1.408
5262.00,7.471616,25.15537,-0.000182,24.013878,-0.0080,1.408
5264.00,7.472137,25.15535,-0.000182,24.013693,-0.0080,1.408
5266.00,7.472778,25.15550,-0.000181,24.014130,-0.0080,1.409
5268.00,7.473118,25.15486,-0.000182,24.014571,-0.0080,1.408
5270.00,7.472565,25.15516,-0.000183,24.013996,-0.0080,1.409
5272.00,7.472522,25.15515,-0.000182,24.014219,-0.0080,1.408
5274.00,7.473137,25.15593,-0.000183,24.014710,-0.0080,1.408
5276.00,7.472579,25.15575,-0.000183,24.013755,-0.0080,1.408
5278.00,7.472427,25.15589,-0.000182,24.014116,-0.0080,1.408
5280.00,7.472074,25.15605,-0.000181,24.013862,-0.0080,1.408
5282.00,7.472400,25.15524,-0.000182,24.014656,-0.0080,1.408
5284.00,7.471542,25.15634,-0.000183,24.014261,-0.0080,1.408
5286.00,7.471592,25.15597,-0.000183,24.014518,-0.0080,1.408
5288.00,7.472146,25.15523,-0.000182,24.014772,-0.0080,1.408
5290.00,7.471760,25.15615,-0.000181,24.013974,-0.0080,1.408
5292.00,7.471949,25.15572,-0.000181,24.014765,-0.0080,1.409
5294.00,7.471900,25.15630,-0.000182,24.014511,-0.0080,1.408
5296.00,7.470844,25.15682,-0.000182,24.013860,-0.0080,1.407
5298.00,7.471489,25.15617,-0.000181,24.013465,-0.0081,1.408
5300.00,7.471638,25.15596,-0.000182,24.014726,-0.0081,1.408
5302.00,7.471425,25.15519,-0.000181,24.014368,-0.0080,1.408
5304.00,7.471331,25.15513,-0.000182,24.014273,-0.0080,1.408
5306.00,7.471017,25.15489,-0.000182,24.014607,-0.0080,1.408
5308.00,7.471235,25.15554,-0.000183,24.014456,-0.0080,1.408
5310.00,7.471290,25.15549,-0.000182,24.013436,-0.0081,1.408
5312.00,7.470999,25.15529,-0.000183,24.013802,-0.0080,1.409
5314.00,7.470675,25.15496,-0.000183,24.014117,-0.0080,1.408
5316.00,7.471588,25.15520,-0.000182,24.013664,-0.0081,1.408
5318.00,7.471650,25.15578,-0.000182,24.014068,-0.0080,1.408
5320.00,7.471915,25.15551,-0.000183,24.013947,-0.0081,1.409
5322.00,7.472257,25.15513,-0.000184,24.013695,-0.0080,1.408
5324.00,7.471323,25.15533,-0.000183,24.014116,-0.0080,1.408
5326.00,7.470748,25.15600,-0.000182,24.014339,-0.0081,1.408
5328.00,7.471152,25.15606,-0.000182,24.014257,-0.0080,1.408
5330.00,7.471461,25.15516,-0.000182,24.014273,-0.0080,1.408
5332.00,7.471752,25.15584,-0.000182,24.014145,-0.0080,1.408
5334.00,7.472128,25.15569,-0.000182,24.014304,-0.0080,1.408
5336.00,7.471304,25.15614,-0.000183,24.014444,-0.0080,1.408
5338.00,7.470971,25.15587,-0.000182,24.013623,-0.0080,1.407
5340.00,7.471238,25.15563,-0.000183,24.014759,-0.0080,1.408
5342.00,7.471458,25.15598,-0.000183,24.014375,-0.0080,1.408
5344.00,7.471656,25.15484,-0.000182,24.014852,-0.0080,1.409
5346.00,7.472258,25.15574,-0.000183,24.014591,-0.0080,1.409
5348.00,7.472506,25.15552,-0.000182,24.013829,-0.0081,1.408
5350.00,7.471905,25.15569,-0.000182,24.013575,-0.0080,1.408
5352.00,7.471158,25.15557,-0.000183,24.013483,-0.0080,1.408
5354.00,7.472136,25.15628,-0.000182,24.013749,-0.0080,1.407
5356.00,7.471945,25.15572,-0.000183,24.014286,-0.0080,1.409
5358.00,7.471515,25.15529,-0.000183,24.014217,-0.0080,1.408
5360.00,7.471971,25.15554,-0.000182,24.014237,-0.0080,1.408
5362.00,7.472921,25.15534,-0.000182,24.014665,-0.0081,1.408
5364.00,7.472594,25.15518,-0.000182,24.014688,-0.0080,1.408
5366.00,7.472742,25.15526,-0.000182,24.014449,-0.0080,1.408
5368.00,7.472899,25.15608,-0.000182,24.014523,-0.0080,1.409
5370.00,7.471488,25.15616,-0.000181,24.013760,-0.0081,1.408
5372.00,7.470944,25.15599,-0.000182,24.013876,-0.0081,1.408
5374.00,7.471018,25.15618,-0.000183,24.014244,-0.0080,1.408
5376.00,7.471061,25.15601,-0.000183,24.014199,-0.0080,1.408
5378.00,7.471057,25.15630,-0.000183,24.014018,-0.0080,1.408
5380.00,7.470796,25.15594,-0.000182,24.014600,-0.0080,1.408
5382.00,7.470410,25.15630,-0.000183,24.014344,-0.0081,1.409
5384.00,7.470410,25.15532,-0.000182,24.013641,-0.0080,1.408
5386.00,7.471021,25.15453,-0.000182,24.013860,-0.0080,1.408
5388.00,7.471652,25.15490,-0.000181,24.013450,-0.0080,1.408
5390.00,7.471649,25.15537,-0.000182,24.014154,-0.0080,1.409
5392.00,7.472023,25.15525,-0.000183,24.014061,-0.0080,1.408
5394.00,7.471090,25.15584,-0.000182,24.013749,-0.0081,1.409
5396.00,7.471151,25.15561,-0.000183,24.013621,-0.0080,1.409
5398.00,7.471598,25.15501,-0.000183,24.014299,-0.0080,1.408
5400.00,7.472162,25.15478,-0.000182,24.014068,-0.0080,1.408
5402.00,7.471523,25.15519,-0.000182,24.014047,-0.0080,1.408
@9,12.0000,24.0
5404.00,7.470562,25.15541,-0.000182,24.014357,-0.0080,1.409
5406.00,7.463990,25.15544,-0.000182,24.014090,-0.0081,1.408
5408.00,7.454208,25.15549,-0.000181,24.014065,-0.0081,1.407
5410.00,7.441748,25.15493,-0.000179,24.013900,-0.0081,1.407
5412.00,7.431081,25.15504,-0.000181,24.013856,-0.0081,1.407
5414.00,7.423100,25.15552,-0.000181,24.013749,-0.0080,1.408
5416.00,7.418098,25.15539,-0.000182,24.013519,-0.0080,1.409
5418.00,7.415671,25.15515,-0.000182,24.013269,-0.0080,1.409
5420.00,7.414197,25.15608,-0.000182,24.014072,-0.0080,1.408
5422.00,7.413313,25.15567,-0.000183,24.014090,-0.0080,1.410
5424.00,7.412957,25.15554,-0.000183,24.014696,-0.0081,1.409
5426.00,7.412926,25.15542,-0.000183,24.014359,-0.0081,1.410
5428.00,7.415742,25.15550,-0.000183,24.013878,-0.0080,1.410
5430.00,7.423897,25.15521,-0.000183,24.014739,-0.0080,1.410
5432.00,7.437384,25.15439,-0.000184,24.014186,-0.0080,1.410
5434.00,7.452777,25.15507,-0.000183,24.014237,-0.0080,1.410
5436.00,7.466636,25.15536,-0.000183,24.013764,-0.0080,1.410
5438.00,7.476823,25.15451,-0.000182,24.014453,-0.0080,1.410
5440.00,7.483362,25.15419,-0.000181,24.013702,-0.0080,1.410
5442.00,7.487072,25.15456,-0.000183,24.014790,-0.0080,1.408
5444.00,7.490684,25.15482,-0.000182,24.013894,-0.0080,1.408
5446.00,7.494584,25.15509,-0.000181,24.014438,-0.0080,1.407
5448.00,7.498515,25.15480,-0.000182,24.014417,-0.0080,1.408
5450.00,7.500520,25.15573,-0.000181,24.014386,-0.0080,1.408
5452.00,7.502015,25.15640,-0.000182,24.014326,-0.0080,1.409
5454.00,7.502842,25.15528,-0.000182,24.014547,-0.0080,1.409
5456.00,7.502925,25.15607,-0.000181,24.014467,-0.0080,1.409
5458.00,7.503356,25.15598,-0.000182,24.014195,-0.0080,1.408
5460.00,7.502906,25.15525,-0.000181,24.014154,-0.0081,1.408
5462.00,7.503585,25.15563,-0.000182,24.013623,-0.0080,1.408
5464.00,7.505468,25.15568,-0.000182,24.014407,-0.0080,1.409
5466.00,7.506135,25.15545,-0.000183,24.014861,-0.0080,1.409
5468.00,7.506572,25.15544,-0.000182,24.013719,-0.0080,1.408
5470.00,7.507242,25.15501,-0.000183,24.014279,-0.0080,1.408
5472.00,7.508116,25.15521,-0.000182,24.014036,-0.0080,1.410
5474.00,7.506788,25.15518,-0.000184,24.014525,-0.0080,1.408
5476.00,7.506334,25.15547,-0.000183,24.014333,-0.0080,1.408
5478.00,7.504145,25.15611,-0.000183,24.014641,-0.0081,1.409
5480.00,7.502368,25.15612,-0.000183,24.014139,-0.0080,1.409
5482.00,7.501012,25.15566,-0.000182,24.013477,-0.0081,1.409
5484.00,7.498846,25.15576,-0.000181,24.014578,-0.0081,1.408
5486.00,7.496436,25.15599,-0.000181,24.013791,-0.0081,1.409
5488.00,7.494856,25.15615,-0.000181,24.013215,-0.0081,1.408
5490.00,7.492534,25.15559,-0.000182,24.014134,-0.0081,1.408
5492.00,7.491079,25.15536,-0.000182,24.013619,-0.0081,1.408
5494.00,7.489049,25.15558,-0.000182,24.014099,-0.0081,1.409
5496.00,7.487136,25.15654,-0.000184,24.013581,-0.0081,1.410
5498.00,7.484717,25.15543,-0.000183,24.013920,-0.0081,1.408
5500.00,7.483301,25.15570,-0.000180,24.013918,-0.0081,1.407
5502.00,7.482259,25.15590,-0.000182,24.013740,-0.0081,1.408
5504.00,7.481051,25.15611,-0.000183,24.013662,-0.0081,1.409
5506.00,7.479696,25.15599,-0.000182,24.013934,-0.0080,1.408
5508.00,7.478182,25.15547,-0.000182,24.014025,-0.0081,1.408
5510.00,7.477132,25.15623,-0.000182,24.014099,-0.0080,1.409
5512.00,7.476287,25.15645,-0.000182,24.013911,-0.0080,1.409
5514.00,7.476760,25.15644,-0.000182,24.013893,-0.0080,1.409
5516.00,7.477217,25.15569,-0.000182,24.014320,-0.0080,1.408
5518.00,7.476681,25.15569,-0.000182,24.014067,-0.0080,1.408
5520.00,7.475652,25.15556,-0.000183,24.014123,-0.0080,1.408
5522.00,7.474638,25.15565,-0.000182,24.014199,-0.0081,1.409
5524.00,7.473635,25.15589,-0.000182,24.013824,-0.0081,1.408
5526.00,7.473343,25.15527,-0.000182,24.014224,-0.0080,1.408
5528.00,7.472506,25.15566,-0.000182,24.014003,-0.0080,1.408
5530.00,7.473018,25.15524,-0.000183,24.013891,-0.0081,1.409
5532.00,7.473083,25.15490,-0.000182,24.014121,-0.0080,1.409
5534.00,7.473061,25.15506,-0.000182,24.014121,-0.0080,1.408
5536.00,7.473092,25.15539,-0.000184,24.013958,-0.0080,1.409
5538.00,7.472709,25.15572,-0.000182,24.013844,-0.0080,1.408
5540.00,7.472043,25.15530,-0.000182,24.014815,-0.0080,1.408
5542.00,7.471827,25.15667,-0.000182,24.014741,-0.0080,1.408
5544.00,7.472189,25.15678,-0.000183,24.013599,-0.0081,1.408
5546.00,7.472944,25.15590,-0.000182,24.013374,-0.0081,1.409
5548.00,7.473498,25.15583,-0.000182,24.013623,-0.0080,1.409
5550.00,7.473504,25.15631,-0.000183,24.013619,-0.0080,1.408
5552.00,7.472877,25.15721,-0.000183,24.014001,-0.0081,1.408
5554.00,7.472324,25.15697,-0.000183,24.013445,-0.0080,1.408
5556.00,7.472440,25.15642,-0.000182,24.014070,-0.0080,1.408
5558.00,7.471924,25.15689,-0.000182,24.014319,-0.0080,1.409
5560.00,7.471494,25.15634,-0.000183,24.014039,-0.0080,1.409
5562.00,7.471339,25.15529,-0.000183,24.014696,-0.0080,1.409
5564.00,7.470778,25.15523,-0.000181,24.014417,-0.0081,1.408
5566.00,7.470464,25.15662,-0.000183,24.013635,-0.0081,1.408
5568.00,7.470024,25.15561,-0.000182,24.013884,-0.0080,1.408
5570.00,7.469861,25.15497,-0.000182,24.013378,-0.0080,1.409
5572.00,7.470110,25.15491,-0.000182,24.013871,-0.0080,1.408
5574.00,7.469931,25.15461,-0.000182,24.013710,-0.0080,1.408
5576.00,7.469508,25.15460,-0.000182,24.014143,-0.0081,1.409
5578.00,7.469866,25.15516,-0.000182,24.014446,-0.0081,1.409
5580.00,7.469755,25.15479,-0.000182,24.013686,-0.0080,1.408
5582.00,7.469667,25.15469,-0.000181,24.014442,-0.0080,1.408
5584.00,7.468971,25.15509,-0.000181,24.013641,-0.0080,1.408
5586.00,7.468240,25.15504,-0.000181,24.013797,-0.0080,1.408
5588.00,7.468494,25.15525,-0.000181,24.013824,-0.0080,1.409
5590.00,7.468406,25.15556,-0.000182,24.014166,-0.0080,1.408
5592.00,7.468673,25.15490,-0.000181,24.013969,-0.0080,1.408
5594.00,7.469118,25.15451,-0.000183,24.013913,-0.0080,1.409
5596.00,7.468302,25.15442,-0.000183,24.013463,-0.0080,1.409
5598.00,7.466981,25.15544,-0.000183,24.013956,-0.0080,1.408
5600.00,7.467657,25.15412,-0.000182,24.014471,-0.0080,1.408
5602.00,7.468312,25.15533,-0.000184,24.013652,-0.0080,1.409
5604.00,7.468304,25.15473,-0.000182,24.013648,-0.0080,1.408
5606.00,7.468019,25.15446,-0.000182,24.014059,-0.0080,1.409
5608.00,7.468352,25.15526,-0.000183,24.013947,-0.0081,1.409
5610.00,7.469047,25.15497,-0.000183,24.014456,-0.0080,1.408
5612.00,7.468778,25.15586,-0.000182,24.014192,-0.0081,1.408
5614.00,7.468408,25.15568,-0.000181,24.013670,-0.0081,1.408
5616.00,7.468578,25.15468,-0.000181,24.013934,-0.0080,1.409
5618.00,7.468730,25.15529,-0.000184,24.013880,-0.0081,1.408
5620.00,7.468813,25.15473,-0.000182,24.014172,-0.0081,1.409
5622.00,7.468457,25.15518,-0.000182,24.014219,-0.0081,1.408
5624.00,7.468179,25.15515,-0.000182,24.014507,-0.0080,1.407
5626.00,7.468419,25.15506,-0.000182,24.013677,-0.0080,1.409
5628.00,7.468906,25.15499,-0.000182,24.013871,-0.0080,1.408
5630.00,7.468684,25.15502,-0.000183,24.014112,-0.0081,1.409
5632.00,7.468527,25.15488,-0.000182,24.014772,-0.0081,1.409
5634.00,7.468634,25.15494,-0.000183,24.014618,-0.0080,1.408
5636.00,7.469013,25.15508,-0.000182,24.014424,-0.0080,1.409
5638.00,7.468504,25.15512,-0.000182,24.014406,-0.0080,1.409
5640.00,7.467608,25.15520,-0.000182,24.014389,-0.0081,1.409
5642.00,7.468113,25.15544,-0.000182,24.014665,-0.0080,1.409
5644.00,7.468047,25.15537,-0.000182,24.013974,-0.0080,1.409
5646.00,7.467046,25.15529,-0.000182,24.013594,-0.0080,1.408
5648.00,7.466809,25.15529,-0.000182,24.013885,-0.0080,1.408
5650.00,7.466749,25.15475,-0.000181,24.014308,-0.0080,1.408
5652.00,7.467344,25.15524,-0.000182,24.013962,-0.0080,1.409
5654.00,7.468214,25.15466,-0.000182,24.014210,-0.0081,1.409
5656.00,7.468726,25.15452,-0.000182,24.013760,-0.0080,1.409
5658.00,7.469017,25.15453,-0.000183,24.014157,-0.0081,1.409
5660.00,7.468535,25.15462,-0.000182,24.014186,-0.0081,1.408
5662.00,7.467880,25.15472,-0.000183,24.013467,-0.0081,1.408
5664.00,7.467971,25.15432,-0.000181,24.014152,-0.0080,1.408
5666.00,7.467967,25.15400,-0.000182,24.014226,-0.0080,1.408
5668.00,7.468169,25.15399,-0.000182,24.014250,-0.0080,1.409
5670.00,7.468251,25.15328,-0.000182,24.013907,-0.0080,1.409
5672.00,7.468204,25.15328,-0.000182,24.013824,-0.0080,1.408
5674.00,7.467814,25.15384,-0.000181,24.013644,-0.0080,1.408
5676.00,7.467781,25.15318,-0.000182,24.013372,-0.0081,1.408
5678.00,7.467205,25.15367,-0.000182,24.014917,-0.0080,1.409
5680.00,7.467148,25.15335,-0.000183,24.014708,-0.0080,1.409
5682.00,7.468117,25.15356,-0.000183,24.014050,-0.0080,1.408
5684.00,7.468688,25.15427,-0.000182,24.014257,-0.0080,1.408
5686.00,7.468592,25.15389,-0.000183,24.013996,-0.0080,1.409
5688.00,7.467986,25.15348,-0.000183,24.013974,-0.0080,1.409
5690.00,7.468685,25.15362,-0.000183,24.013954,-0.0080,1.409
5692.00,7.469258,25.15398,-0.000183,24.014331,-0.0080,1.409
5694.00,7.469141,25.15445,-0.000183,24.013963,-0.0081,1.409
5696.00,7.468545,25.15522,-0.000183,24.014081,-0.0080,1.408
5698.00,7.468821,25.15478,-0.000181,24.013690,-0.0080,1.408
5700.00,7.468907,25.15412,-0.000183,24.013479,-0.0081,1.408
5702.00,7.469509,25.15423,-0.000182,24.014070,-0.0081,1.409
5704.00,7.469916,25.15469,-0.000183,24.013459,-0.0080,1.409
5706.00,7.469488,25.15471,-0.000183,24.013967,-0.0080,1.409
5708.00,7.469382,25.15431,-0.000183,24.013514,-0.0080,1.408
5710.00,7.468549,25.15403,-0.000181,24.013983,-0.0081,1.408
5712.00,7.468243,25.15389,-0.000182,24.014097,-0.0081,1.408
5714.00,7.467758,25.15373,-0.000182,24.014128,-0.0080,1.409
5716.00,7.467979,25.15336,-0.000183,24.014750,-0.0081,1.409
5718.00,7.467685,25.15267,-0.000182,24.013938,-0.0080,1.409
5720.00,7.467512,25.15412,-0.000182,24.014029,-0.0081,1.408
5722.00,7.467242,25.15489,-0.000182,24.014226,-0.0081,1.409
5724.00,7.467797,25.15461,-0.000182,24.013851,-0.0080,1.408
5726.00,7.468116,25.15414,-0.000181,24.013699,-0.0080,1.409
5728.00,7.468655,25.15395,-0.000183,24.014213,-0.0080,1.409
5730.00,7.469156,25.15330,-0.000181,24.014239,-0.0080,1.408
5732.00,7.469211,25.15326,-0.000182,24.014868,-0.0080,1.409
5734.00,7.468565,25.15345,-0.000183,24.014194,-0.0080,1.409
5736.00,7.468611,25.15348,-0.000181,24.013972,-0.0081,1.409
5738.00,7.468595,25.15401,-0.000182,24.014337,-0.0081,1.408
5740.00,7.469270,25.15383,-0.000182,24.013691,-0.0081,1.408
5742.00,7.468879,25.15403,-0.000182,24.014552,-0.0080,1.409
5744.00,7.468152,25.15473,-0.000182,24.014850,-0.0081,1.409
5746.00,7.468234,25.15402,-0.000182,24.013624,-0.0080,1.409
5748.00,7.468593,25.15456,-0.000182,24.013992,-0.0080,1.408
5750.00,7.468708,25.15401,-0.000182,24.013829,-0.0081,1.408
5752.00,7.468099,25.15346,-0.000182,24.014054,-0.0080,1.409
5754.00,7.469307,25.15379,-0.000182,24.014076,-0.0080,1.409
5756.00,7.470032,25.15406,-0.000182,24.013862,-0.0080,1.409
5758.00,7.469608,25.15411,-0.000182,24.013514,-0.0080,1.409
5760.00,7.469215,25.15405,-0.000181,24.013594,-0.0081,1.408
5762.00,7.468844,25.15449,-0.000183,24.014204,-0.0080,1.409
5764.00,7.468969,25.15431,-0.000181,24.014101,-0.0080,1.409
5766.00,7.468498,25.15532,-0.000181,24.014157,-0.0080,1.409
5768.00,7.468778,25.15418,-0.000182,24.013603,-0.0081,1.409
5770.00,7.468397,25.15341,-0.000183,24.014052,-0.0080,1.409
5772.00,7.467583,25.15386,-0.000183,24.014391,-0.0080,1.409
5774.00,7.467537,25.15401,-0.000181,24.013943,-0.0080,1.409
5776.00,7.468474,25.15496,-0.000182,24.014627,-0.0081,1.409
5778.00,7.468501,25.15483,-0.000182,24.014386,-0.0081,1.409
5780.00,7.468678,25.15540,-0.000182,24.013574,-0.0081,1.408
5782.00,7.469016,25.15478,-0.000182,24.013671,-0.0081,1.408
5784.00,7.469478,25.15555,-0.000182,24.014480,-0.0080,1.409
5786.00,7.469371,25.15584,-0.000182,24.013871,-0.0081,1.409
5788.00,7.468843,25.15520,-0.000183,24.013974,-0.0081,1.409
5790.00,7.468364,25.15444,-0.000182,24.013715,-0.0081,1.409
5792.00,7.468703,25.15588,-0.000181,24.013099,-0.0080,1.409
5794.00,7.468174,25.15548,-0.000183,24.013352,-0.0080,1.408
5796.00,7.467220,25.15456,-0.000183,24.014692,-0.0081,1.409
5798.00,7.467060,25.15583,-0.000183,24.014078,-0.0080,1.409
5800.00,7.467194,25.15619,-0.000182,24.014128,-0.0080,1.408
5802.00,7.467767,25.15593,-0.000181,24.014295,-0.0080,1.408
5804.00,7.468472,25.15657,-0.000181,24.013847,-0.0080,1.409
5806.00,7.468414,25.15570,-0.000182,24.014538,-0.0081,1.409
5808.00,7.468238,25.15562,-0.000182,24.014313,-0.0080,1.409
5810.00,7.467154,25.15583,-0.000182,24.014500,-0.0081,1.409
5812.00,7.466587,25.15605,-0.000181,24.014041,-0.0080,1.409
5814.00,7.466691,25.15572,-0.000183,24.014132,-0.0081,1.408
5816.00,7.467419,25.15490,-0.000183,24.013791,-0.0081,1.408
5818.00,7.468220,25.15560,-0.000182,24.014210,-0.0081,1.408
5820.00,7.467963,25.15652,-0.000181,24.013392,-0.0080,1.409
5822.00,7.468247,25.15618,-0.000182,24.013753,-0.0080,1.409
5824.00,7.468245,25.15583,-0.000182,24.014087,-0.0080,1.408
5826.00,7.467115,25.15584,-0.000181,24.014273,-0.0081,1.409
5828.00,7.467345,25.15624,-0.000182,24.013679,-0.0080,1.409
5830.00,7.467564,25.15580,-0.000182,24.014217,-0.0080,1.409
5832.00,7.468290,25.15601,-0.000181,24.014092,-0.0080,1.408
5834.00,7.467858,25.15626,-0.000182,24.014197,-0.0080,1.409
5836.00,7.468210,25.15583,-0.000182,24.013829,-0.0080,1.409
5838.00,7.468683,25.15562,-0.000183,24.014300,-0.0080,1.409
5840.00,7.468252,25.15553,-0.000182,24.014859,-0.0080,1.409
5842.00,7.467767,25.15477,-0.000182,24.014730,-0.0080,1.409
5844.00,7.467989,25.15556,-0.000182,24.014025,-0.0081,1.409
5846.00,7.467299,25.15531,-0.000181,24.014128,-0.0080,1.408
5848.00,7.467061,25.15514,-0.000181,24.014154,-0.0080,1.408
5850.00,7.467678,25.15515,-0.000181,24.013991,-0.0080,1.409
5852.00,7.468243,25.15535,-0.000182,24.013816,-0.0080,1.409
5854.00,7.467799,25.15474,-0.000182,24.013423,-0.0081,1.409
5856.00,7.467944,25.15541,-0.000183,24.014393,-0.0081,1.409
5858.00,7.468397,25.15571,-0.000182,24.014286,-0.0081,1.409
5860.00,7.468273,25.15540,-0.000182,24.014009,-0.0081,1.409
5862.00,7.467379,25.15578,-0.000184,24.013719,-0.0080,1.409
5864.00,7.467453,25.15689,-0.000184,24.013537,-0.0081,1.409
5866.00,7.467881,25.15645,-0.000183,24.013197,-0.0081,1.409
5868.00,7.468740,25.15603,-0.000183,24.013443,-0.0081,1.409
5870.00,7.469158,25.15535,-0.000183,24.013862,-0.0081,1.409
5872.00,7.469566,25.15545,-0.000182,24.013965,-0.0080,1.409
5874.00,7.469006,25.15559,-0.000181,24.013913,-0.0080,1.409
5876.00,7.468202,25.15615,-0.000183,24.013840,-0.0081,1.409
5878.00,7.467694,25.15586,-0.000182,24.014014,-0.0080,1.408
5880.00,7.468259,25.15599,-0.000182,24.014203,-0.0080,1.408
5882.00,7.468173,25.15584,-0.000182,24.013523,-0.0081,1.409
5884.00,7.468205,25.15594,-0.000182,24.013340,-0.0080,1.409
5886.00,7.467777,25.15530,-0.000183,24.013354,-0.0081,1.409
5888.00,7.467559,25.15528,-0.000182,24.014016,-0.0081,1.409
5890.00,7.467401,25.15512,-0.000182,24.014670,-0.0081,1.409
5892.00,7.466879,25.15584,-0.000182,24.013860,-0.0081,1.409
5894.00,7.467076,25.15591,-0.000183,24.013768,-0.0081,1.409
5896.00,7.467596,25.15575,-0.000183,24.013836,-0.0081,1.408
5898.00,7.467025,25.15601,-0.000183,24.013842,-0.0081,1.409
5900.00,7.466618,25.15584,-0.000183,24.013352,-0.0081,1.409
5902.00,7.466891,25.15589,-0.000182,24.013628,-0.0081,1.410
5904.00,7.467221,25.15583,-0.000183,24.013867,-0.0081,1.409
5906.00,7.467552,25.15537,-0.000183,24.014534,-0.0081,1.408
5908.00,7.466959,25.15628,-0.000182,24.014201,-0.0080,1.408
5910.00,7.466614,25.15633,-0.000182,24.013954,-0.0080,1.409
5912.00,7.466407,25.15600,-0.000185,24.014070,-0.0080,1.409
5914.00,7.465701,25.15552,-0.000183,24.014155,-0.0081,1.409
5916.00,7.465725,25.15537,-0.000183,24.014217,-0.0080,1.409
5918.00,7.466102,25.15610,-0.000181,24.013898,-0.0080,1.409
5920.00,7.466559,25.15622,-0.000181,24.014244,-0.0080,1.409
5922.00,7.466469,25.15593,-0.000183,24.013775,-0.0081,1.409
5924.00,7.466892,25.15601,-0.000183,24.014021,-0.0080,1.409
5926.00,7.467457,25.15612,-0.000182,24.013813,-0.0080,1.409
5928.00,7.467812,25.15509,-0.000183,24.014199,-0.0080,1.409
5930.00,7.468036,25.15552,-0.000183,24.013847,-0.0081,1.409
5932.00,7.468242,25.15551,-0.000183,24.013811,-0.0081,1.409
5934.00,7.468294,25.15538,-0.000183,24.013583,-0.0080,1.409
5936.00,7.467748,25.15488,-0.000183,24.013710,-0.0081,1.409
5938.00,7.467705,25.15524,-0.000183,24.014159,-0.0081,1.409
5940.00,7.468284,25.15430,-0.000183,24.013197,-0.0080,1.409
5942.00,7.468191,25.15435,-0.000182,24.013735,-0.0081,1.409
5944.00,7.468345,25.15480,-0.000182,24.014565,-0.0081,1.409
5946.00,7.467668,25.15585,-0.000183,24.013733,-0.0081,1.410
5948.00,7.467700,25.15536,-0.000184,24.013787,-0.0081,1.409
5950.00,7.467953,25.15628,-0.000183,24.014020,-0.0081,1.409
5952.00,7.467879,25.15573,-0.000182,24.014333,-0.0081,1.409
5954.00,7.466866,25.15609,-0.000182,24.014009,-0.0081,1.409
5956.00,7.467720,25.15598,-0.000183,24.013791,-0.0080,1.409
5958.00,7.467047,25.15575,-0.000183,24.014076,-0.0080,1.409
5960.00,7.466475,25.15502,-0.000183,24.013728,-0.0081,1.409
5962.00,7.466919,25.15494,-0.000183,24.014589,-0.0081,1.409
5964.00,7.467730,25.15528,-0.000182,24.014226,-0.0081,1.409
5966.00,7.468090,25.15515,-0.000183,24.014175,-0.0081,1.409
5968.00,7.467400,25.15489,-0.000183,24.014092,-0.0080,1.409
5970.00,7.467504,25.15506,-0.000183,24.014038,-0.0081,1.409
5972.00,7.467868,25.15490,-0.000183,24.013987,-0.0081,1.409
5974.00,7.467602,25.15554,-0.000183,24.014331,-0.0081,1.410
5976.00,7.467027,25.15544,-0.000182,24.014136,-0.0081,1.409
5978.00,7.467008,25.15472,-0.000182,24.014364,-0.0080,1.409
5980.00,7.467068,25.15522,-0.000183,24.014112,-0.0080,1.409
5982.00,7.467678,25.15624,-0.000184,24.014233,-0.0080,1.409
5984.00,7.467905,25.15545,-0.000183,24.013916,-0.0081,1.409
5986.00,7.467808,25.15555,-0.000182,24.013697,-0.0081,1.409
5988.00,7.467336,25.15565,-0.000183,24.014248,-0.0080,1.409
5990.00,7.467025,25.15515,-0.000182,24.014081,-0.0080,1.409
5992.00,7.467787,25.15459,-0.000183,24.014339,-0.0081,1.409
5994.00,7.467893,25.15507,-0.000183,24.013454,-0.0080,1.409
5996.00,7.466334,25.15579,-0.000182,24.014090,-0.0080,1.409
5998.00,7.466257,25.15578,-0.000184,24.013233,-0.0080,1.409
6000.00,7.466491,25.15555,-0.000183,24.013240,-0.0081,1.409
6002.00,7.467309,25.15585,-0.000183,24.013777,-0.0081,1.409
@10,12.0000,24.0
6004.00,7.466398,25.15587,-0.000182,24.014609,-0.0081,1.409
6006.00,7.460557,25.15647,-0.000182,24.014716,-0.0080,1.409
6008.00,7.451299,25.15685,-0.000182,24.013710,-0.0080,1.408
6010.00,7.439873,25.15618,-0.000182,24.013077,-0.0080,1.408
6012.00,7.429456,25.15644,-0.000181,24.013383,-0.0081,1.408
6014.00,7.422831,25.15666,-0.000182,24.013836,-0.0081,1.409
6016.00,7.418666,25.15615,-0.000184,24.013740,-0.0081,1.410
6018.00,7.416510,25.15606,-0.000184,24.013936,-0.0081,1.410
6020.00,7.415639,25.15638,-0.000184,24.014418,-0.0080,1.411
6022.00,7.415953,25.15657,-0.000183,24.014339,-0.0080,1.410
6024.00,7.417036,25.15689,-0.000183,24.013729,-0.0080,1.410
6026.00,7.417528,25.15712,-0.000184,24.013671,-0.0081,1.411
6028.00,7.419621,25.15774,-0.000185,24.014056,-0.0081,1.410
6030.00,7.428558,25.15793,-0.000184,24.014473,-0.0080,1.411
6032.00,7.442331,25.15782,-0.000184,24.013992,-0.0081,1.411
6034.00,7.458317,25.15729,-0.000184,24.014295,-0.0081,1.412
6036.00,7.473187,25.15777,-0.000184,24.014458,-0.0080,1.411
6038.00,7.483588,25.15792,-0.000183,24.014368,-0.0080,1.410
6040.00,7.489965,25.15772,-0.000182,24.014482,-0.0081,1.410
6042.00,7.493348,25.15722,-0.000182,24.014342,-0.0080,1.410
6044.00,7.497149,25.15677,-0.000181,24.013981,-0.0080,1.410
6046.00,7.500818,25.15691,-0.000181,24.014184,-0.0080,1.409
6048.00,7.502750,25.15680,-0.000182,24.014538,-0.0080,1.410
6050.00,7.504416,25.15660,-0.000182,24.014395,-0.0080,1.409
6052.00,7.506447,25.15791,-0.000183,24.013913,-0.0081,1.409
6054.00,7.506916,25.15747,-0.000183,24.013711,-0.0081,1.409
6056.00,7.506949,25.15727,-0.000183,24.013595,-0.0081,1.409
6058.00,7.507286,25.15751,-0.000182,24.013490,-0.0081,1.410
6060.00,7.507931,25.15685,-0.000182,24.013934,-0.0080,1.409
6062.00,7.507151,25.15671,-0.000182,24.013470,-0.0080,1.410
6064.00,7.508728,25.15683,-0.000182,24.013757,-0.0080,1.409
6066.00,7.510366,25.15667,-0.000183,24.013764,-0.0080,1.409
6068.00,7.509771,25.15677,-0.000183,24.013811,-0.0080,1.410
6070.00,7.509850,25.15571,-0.000183,24.014132,-0.0080,1.410
6072.00,7.509883,25.15588,-0.000184,24.013963,-0.0080,1.409
6074.00,7.509032,25.15662,-0.000183,24.014157,-0.0080,1.409
6076.00,7.508298,25.15678,-0.000182,24.014440,-0.0080,1.409
6078.00,7.507540,25.15610,-0.000183,24.014516,-0.0080,1.409
6080.00,7.505935,25.15631,-0.000183,24.014415,-0.0081,1.409
6082.00,7.503841,25.15691,-0.000182,24.013862,-0.0080,1.409
6084.00,7.501029,25.15759,-0.000183,24.014092,-0.0081,1.409
6086.00,7.499268,25.15706,-0.000183,24.014050,-0.0080,1.410
6088.00,7.497630,25.15631,-0.000182,24.014591,-0.0080,1.409
6090.00,7.494858,25.15631,-0.000182,24.013773,-0.0080,1.409
6092.00,7.492972,25.15625,-0.000182,24.014099,-0.0080,1.410
6094.00,7.491352,25.15643,-0.000182,24.013923,-0.0080,1.410
6096.00,7.489375,25.15622,-0.000183,24.014228,-0.0080,1.409
6098.00,7.486795,25.15560,-0.000183,24.014105,-0.0080,1.409
6100.00,7.484651,25.15601,-0.000181,24.012912,-0.0081,1.409
6102.00,7.483288,25.15599,-0.000181,24.014409,-0.0081,1.409
6104.00,7.481739,25.15615,-0.000182,24.013807,-0.0081,1.409
6106.00,7.480445,25.15623,-0.000182,24.013983,-0.0080,1.410
6108.00,7.480080,25.15561,-0.000183,24.014246,-0.0080,1.409
6110.00,7.478774,25.15521,-0.000181,24.014228,-0.0081,1.410
6112.00,7.477715,25.15527,-0.000182,24.014351,-0.0080,1.409
6114.00,7.477481,25.15540,-0.000183,24.014279,-0.0081,1.410
6116.00,7.476715,25.15445,-0.000183,24.014567,-0.0081,1.409
6118.00,7.476010,25.15538,-0.000183,24.013874,-0.0080,1.410
6120.00,7.475293,25.15596,-0.000184,24.013824,-0.0081,1.410
6122.00,7.474444,25.15552,-0.000183,24.014444,-0.0081,1.409
6124.00,7.473669,25.15559,-0.000181,24.013947,-0.0080,1.409
6126.00,7.473639,25.15604,-0.000182,24.014128,-0.0081,1.409
6128.00,7.473934,25.15571,-0.000182,24.013619,-0.0080,1.409
6130.00,7.473436,25.15533,-0.000182,24.013661,-0.0080,1.410
6132.00,7.473254,25.15601,-0.000184,24.014509,-0.0080,1.409
6134.00,7.473738,25.15639,-0.000183,24.015060,-0.0080,1.409
6136.00,7.472913,25.15691,-0.000182,24.014824,-0.0080,1.409
6138.00,7.471642,25.15733,-0.000182,24.013777,-0.0080,1.410
6140.00,7.472139,25.15729,-0.000183,24.013583,-0.0081,1.409
6142.00,7.472484,25.15663,-0.000181,24.014295,-0.0080,1.409
6144.00,7.472086,25.15595,-0.000182,24.014417,-0.0081,1.409
6146.00,7.471455,25.15592,-0.000182,24.014029,-0.0080,1.410
6148.00,7.471581,25.15556,-0.000182,24.013833,-0.0080,1.410
6150.00,7.472110,25.15553,-0.000182,24.013565,-0.0080,1.410
6152.00,7.471496,25.15460,-0.000182,24.014493,-0.0080,1.409
6154.00,7.471004,25.15439,-0.000181,24.014378,-0.0081,1.410
6156.00,7.470114,25.15482,-0.000182,24.013971,-0.0080,1.410
6158.00,7.469060,25.15475,-0.000180,24.013423,-0.0080,1.409
6160.00,7.469030,25.15496,-0.000180,24.014311,-0.0080,1.409
6162.00,7.469184,25.15465,-0.000181,24.014242,-0.0080,1.409
6164.00,7.468960,25.15437,-0.000182,24.013867,-0.0080,1.410
6166.00,7.468998,25.15461,-0.000183,24.014417,-0.0080,1.409
6168.00,7.468752,25.15460,-0.000181,24.013695,-0.0081,1.410
6170.00,7.468832,25.15520,-0.000182,24.014612,-0.0080,1.410
6172.00,7.468746,25.15505,-0.000182,24.014154,-0.0080,1.410
6174.00,7.468116,25.15568,-0.000181,24.014076,-0.0080,1.409
6176.00,7.468117,25.15599,-0.000182,24.014110,-0.0081,1.409
6178.00,7.467677,25.15572,-0.000182,24.013956,-0.0080,1.410
6180.00,7.467643,25.15652,-0.000181,24.014237,-0.0080,1.410
6182.00,7.467705,25.15667,-0.000182,24.014473,-0.0080,1.409
6184.00,7.467385,25.15622,-0.000182,24.013786,-0.0080,1.409
6186.00,7.468911,25.15586,-0.000181,24.014505,-0.0080,1.409
6188.00,7.468613,25.15602,-0.000182,24.014005,-0.0080,1.409
6190.00,7.467793,25.15581,-0.000182,24.014172,-0.0080,1.410
6192.00,7.466943,25.15549,-0.000183,24.014155,-0.0081,1.410
6194.00,7.466136,25.15587,-0.000181,24.013612,-0.0080,1.409
6196.00,7.465881,25.15546,-0.000182,24.013117,-0.0080,1.409
6198.00,7.466004,25.15590,-0.000182,24.014027,-0.0081,1.409
6200.00,7.466425,25.15539,-0.000181,24.014846,-0.0081,1.409
6202.00,7.465601,25.15508,-0.000181,24.013836,-0.0080,1.409
6204.00,7.465285,25.15504,-0.000182,24.013146,-0.0080,1.410
6206.00,7.465949,25.15533,-0.000184,24.014523,-0.0080,1.409
6208.00,7.465914,25.15487,-0.000182,24.014320,-0.0081,1.409
6210.00,7.466043,25.15546,-0.000182,24.014067,-0.0080,1.409
6212.00,7.465853,25.15639,-0.000182,24.014241,-0.0080,1.409
6214.00,7.465583,25.15658,-0.000182,24.014103,-0.0080,1.409
6216.00,7.466875,25.15589,-0.000182,24.013933,-0.0080,1.409
6218.00,7.465944,25.15572,-0.000180,24.013650,-0.0080,1.409
6220.00,7.465236,25.15551,-0.000183,24.013842,-0.0080,1.410
6222.00,7.465280,25.15518,-0.000182,24.013862,-0.0080,1.409
6224.00,7.464744,25.15523,-0.000182,24.014139,-0.0080,1.410
6226.00,7.464189,25.15600,-0.000181,24.014333,-0.0081,1.409
6228.00,7.465105,25.15536,-0.000182,24.014618,-0.0080,1.410
6230.00,7.465538,25.15539,-0.000182,24.014333,-0.0080,1.410
6232.00,7.465036,25.15581,-0.000182,24.014313,-0.0080,1.410
6234.00,7.465099,25.15582,-0.000183,24.014030,-0.0080,1.409
6236.00,7.464501,25.15549,-0.000182,24.014717,-0.0080,1.409
6238.00,7.464042,25.15571,-0.000181,24.014578,-0.0080,1.409
6240.00,7.464042,25.15528,-0.000181,24.014694,-0.0080,1.409
6242.00,7.464423,25.15609,-0.000182,24.013514,-0.0081,1.410
6244.00,7.464453,25.15616,-0.000182,24.013798,-0.0080,1.410
6246.00,7.464915,25.15643,-0.000183,24.014511,-0.0080,1.410
6248.00,7.466155,25.15633,-0.000182,24.013682,-0.0081,1.410
6250.00,7.465251,25.15471,-0.000182,24.014163,-0.0080,1.409
6252.00,7.464172,25.15544,-0.000181,24.014471,-0.0081,1.409
6254.00,7.464208,25.15570,-0.000181,24.013762,-0.0080,1.409
6256.00,7.464812,25.15538,-0.000182,24.013380,-0.0080,1.409
6258.00,7.465450,25.15566,-0.000182,24.014183,-0.0080,1.409
6260.00,7.465274,25.15559,-0.000183,24.014074,-0.0080,1.410
6262.00,7.464871,25.15569,-0.000181,24.014433,-0.0080,1.409
6264.00,7.464377,25.15576,-0.000181,24.014417,-0.0080,1.410
6266.00,7.464350,25.15561,-0.000181,24.014418,-0.0080,1.410
6268.00,7.464246,25.15498,-0.000181,24.014527,-0.0080,1.409
6270.00,7.463825,25.15568,-0.000181,24.014339,-0.0080,1.410
6272.00,7.463524,25.15623,-0.000182,24.014146,-0.0080,1.410
6274.00,7.463702,25.15618,-0.000181,24.014108,-0.0080,1.409
6276.00,7.463873,25.15664,-0.000182,24.014329,-0.0080,1.410
6278.00,7.463460,25.15629,-0.000181,24.014079,-0.0080,1.410
6280.00,7.464212,25.15655,-0.000182,24.013985,-0.0080,1.409
6282.00,7.464169,25.15663,-0.000182,24.013797,-0.0081,1.409
6284.00,7.463641,25.15663,-0.000182,24.014155,-0.0081,1.410
6286.00,7.465345,25.15582,-0.000181,24.014242,-0.0080,1.410
6288.00,7.465025,25.15584,-0.000181,24.014165,-0.0080,1.409
6290.00,7.465182,25.15622,-0.000182,24.014592,-0.0080,1.410
6292.00,7.465032,25.15681,-0.000182,24.014901,-0.0080,1.409
6294.00,7.465547,25.15700,-0.000182,24.014101,-0.0080,1.410
6296.00,7.464558,25.15649,-0.000181,24.013871,-0.0080,1.409
6298.00,7.464102,25.15542,-0.000181,24.013820,-0.0081,1.410
6300.00,7.463990,25.15513,-0.000181,24.013546,-0.0081,1.410
6302.00,7.463930,25.15489,-0.000182,24.013604,-0.0081,1.410
6304.00,7.464326,25.15534,-0.000181,24.014431,-0.0081,1.409
6306.00,7.464933,25.15539,-0.000181,24.014777,-0.0080,1.409
6308.00,7.465471,25.15495,-0.000181,24.014306,-0.0080,1.409
6310.00,7.464993,25.15538,-0.000181,24.014830,-0.0080,1.409
6312.00,7.465484,25.15569,-0.000182,24.014311,-0.0080,1.409
6314.00,7.465360,25.15611,-0.000181,24.014150,-0.0080,1.409
6316.00,7.463840,25.15644,-0.000181,24.013940,-0.0080,1.409
6318.00,7.462638,25.15657,-0.000181,24.014005,-0.0080,1.409
6320.00,7.462871,25.15627,-0.000182,24.014027,-0.0080,1.409
6322.00,7.463613,25.15647,-0.000183,24.014476,-0.0080,1.410
6324.00,7.463674,25.15672,-0.000181,24.013994,-0.0080,1.409
6326.00,7.464507,25.15657,-0.000181,24.014484,-0.0080,1.410
6328.00,7.465830,25.15668,-0.000183,24.013624,-0.0081,1.410
6330.00,7.465506,25.15590,-0.000182,24.013909,-0.0080,1.409
6332.00,7.465053,25.15626,-0.000182,24.013757,-0.0080,1.409
6334.00,7.465231,25.15572,-0.000182,24.013972,-0.0080,1.409
6336.00,7.465167,25.15555,-0.000182,24.014319,-0.0080,1.410
6338.00,7.464268,25.15578,-0.000183,24.014447,-0.0081,1.409
6340.00,7.464609,25.15513,-0.000182,24.014268,-0.0080,1.409
6342.00,7.465408,25.15593,-0.000181,24.013764,-0.0081,1.409
6344.00,7.465970,25.15556,-0.000181,24.013637,-0.0081,1.409
6346.00,7.465105,25.15597,-0.000181,24.014344,-0.0080,1.409
6348.00,7.464967,25.15616,-0.000182,24.014576,-0.0081,1.410
6350.00,7.465486,25.15653,-0.000182,24.013668,-0.0080,1.409
6352.00,7.464362,25.15665,-0.000181,24.013865,-0.0080,1.409
6354.00,7.464755,25.15582,-0.000182,24.014409,-0.0080,1.409
6356.00,7.464703,25.15616,-0.000181,24.013991,-0.0080,1.409
6358.00,7.464344,25.15588,-0.000181,24.013686,-0.0081,1.409
6360.00,7.464373,25.15662,-0.000182,24.014074,-0.0080,1.410
6362.00,7.464870,25.15591,-0.000183,24.013791,-0.0081,1.410
6364.00,7.465200,25.15603,-0.000183,24.013891,-0.0080,1.409
6366.00,7.465220,25.15591,-0.000181,24.014007,-0.0081,1.410
6368.00,7.464521,25.15574,-0.000181,24.014097,-0.0081,1.409
6370.00,7.464443,25.15664,-0.000182,24.013421,-0.0080,1.410
6372.00,7.463629,25.15630,-0.000181,24.014688,-0.0080,1.410
6374.00,7.463588,25.15636,-0.000182,24.014313,-0.0080,1.410
6376.00,7.464248,25.15592,-0.000181,24.014163,-0.0080,1.409
6378.00,7.463786,25.15648,-0.000181,24.014090,-0.0080,1.409
6380.00,7.463611,25.15554,-0.000181,24.013855,-0.0080,1.410
6382.00,7.464024,25.15495,-0.000183,24.014603,-0.0080,1.409
6384.00,7.464284,25.15543,-0.000182,24.013822,-0.0080,1.409
6386.00,7.464265,25.15565,-0.000181,24.014192,-0.0080,1.410
6388.00,7.464898,25.15651,-0.000182,24.013766,-0.0080,1.410
6390.00,7.465974,25.15588,-0.000183,24.014003,-0.0080,1.410
6392.00,7.465100,25.15555,-0.000182,24.014513,-0.0081,1.410
6394.00,7.465241,25.15536,-0.000182,24.013418,-0.0080,1.410
6396.00,7.464200,25.15529,-0.000183,24.013873,-0.0080,1.410
6398.00,7.463989,25.15581,-0.000183,24.013836,-0.0080,1.409
6400.00,7.464595,25.15607,-0.000180,24.014224,-0.0081,1.409
6402.00,7.465091,25.15537,-0.000181,24.014380,-0.0081,1.409
6404.00,7.464836,25.15609,-0.000182,24.014168,-0.0080,1.410
6406.00,7.464745,25.15660,-0.000182,24.013942,-0.0080,1.410
6408.00,7.463642,25.15656,-0.000182,24.013711,-0.0080,1.410
6410.00,7.463880,25.15670,-0.000182,24.013903,-0.0080,1.409
6412.00,7.464209,25.15673,-0.000182,24.013534,-0.0080,1.410
6414.00,7.464224,25.15688,-0.000183,24.013963,-0.0080,1.410
6416.00,7.463631,25.15690,-0.000182,24.014424,-0.0080,1.410
6418.00,7.463916,25.15605,-0.000183,24.014852,-0.0081,1.409
6420.00,7.463925,25.15602,-0.000182,24.014754,-0.0080,1.409
6422.00,7.463980,25.15645,-0.000181,24.013965,-0.0080,1.410
6424.00,7.463822,25.15623,-0.000183,24.013731,-0.0081,1.410
6426.00,7.464462,25.15552,-0.000182,24.014252,-0.0080,1.410
6428.00,7.464269,25.15609,-0.000182,24.014658,-0.0080,1.409
6430.00,7.463168,25.15647,-0.000182,24.014047,-0.0081,1.410
6432.00,7.463015,25.15648,-0.000183,24.013494,-0.0080,1.410
6434.00,7.463493,25.15587,-0.000182,24.014047,-0.0080,1.409
6436.00,7.463310,25.15591,-0.000182,24.014400,-0.0081,1.409
6438.00,7.463731,25.15596,-0.000182,24.013929,-0.0080,1.410
6440.00,7.464761,25.15643,-0.000182,24.013704,-0.0080,1.410
6442.00,7.465872,25.15642,-0.000183,24.013594,-0.0080,1.409
6444.00,7.466476,25.15553,-0.000183,24.013931,-0.0080,1.410
6446.00,7.465863,25.15536,-0.000182,24.013931,-0.0080,1.409
6448.00,7.465422,25.15510,-0.000182,24.013965,-0.0080,1.410
6450.00,7.465534,25.15461,-0.000182,24.013856,-0.0081,1.410
6452.00,7.464569,25.15511,-0.000182,24.014540,-0.0081,1.410
6454.00,7.464513,25.15515,-0.000181,24.014275,-0.0080,1.410
6456.00,7.464954,25.15555,-0.000182,24.013985,-0.0081,1.410
6458.00,7.463699,25.15592,-0.000183,24.014010,-0.0081,1.410
6460.00,7.463674,25.15667,-0.000182,24.013775,-0.0080,1.410
6462.00,7.464396,25.15583,-0.000182,24.013938,-0.0080,1.409
6464.00,7.465384,25.15539,-0.000182,24.014533,-0.0080,1.410
6466.00,7.465465,25.15614,-0.000182,24.014137,-0.0080,1.410
6468.00,7.464839,25.15662,-0.000183,24.014543,-0.0080,1.410
6470.00,7.465133,25.15574,-0.000182,24.014223,-0.0080,1.409
6472.00,7.465238,25.15500,-0.000181,24.013648,-0.0080,1.409
6474.00,7.465068,25.15564,-0.000182,24.013782,-0.0081,1.410
6476.00,7.464576,25.15591,-0.000182,24.013269,-0.0080,1.409
6478.00,7.464453,25.15550,-0.000183,24.014609,-0.0080,1.409
6480.00,7.464179,25.15499,-0.000182,24.014217,-0.0080,1.409
6482.00,7.464300,25.15594,-0.000182,24.014132,-0.0080,1.410
6484.00,7.463827,25.15436,-0.000183,24.014021,-0.0080,1.410
6486.00,7.463928,25.15445,-0.000183,24.014288,-0.0081,1.409
6488.00,7.464526,25.15589,-0.000182,24.014275,-0.0080,1.410
6490.00,7.464645,25.15554,-0.000183,24.014291,-0.0080,1.410
6492.00,7.464677,25.15621,-0.000182,24.014290,-0.0081,1.410
6494.00,7.464781,25.15676,-0.000182,24.014049,-0.0081,1.409
6496.00,7.464054,25.15674,-0.000182,24.013427,-0.0081,1.409
6498.00,7.464159,25.15685,-0.000182,24.013381,-0.0081,1.410
6500.00,7.464064,25.15680,-0.000182,24.013851,-0.0080,1.410
6502.00,7.464550,25.15686,-0.000183,24.013748,-0.0080,1.410
6504.00,7.464195,25.15742,-0.000183,24.014668,-0.0080,1.410
6506.00,7.463688,25.15687,-0.000181,24.013191,-0.0081,1.410
6508.00,7.464154,25.15623,-0.000182,24.013951,-0.0080,1.410
6510.00,7.464847,25.15558,-0.000182,24.015018,-0.0081,1.409
6512.00,7.464272,25.15514,-0.000181,24.013829,-0.0081,1.410
6514.00,7.463995,25.15527,-0.000182,24.014516,-0.0081,1.410
6516.00,7.463877,25.15567,-0.000181,24.013882,-0.0081,1.410
6518.00,7.464364,25.15538,-0.000182,24.013157,-0.0080,1.410
6520.00,7.463699,25.15583,-0.000182,24.013722,-0.0081,1.410
6522.00,7.463495,25.15550,-0.000182,24.014308,-0.0080,1.409
6524.00,7.463611,25.15613,-0.000182,24.014253,-0.0080,1.410
6526.00,7.463859,25.15676,-0.000182,24.014728,-0.0080,1.409
6528.00,7.463881,25.15659,-0.000182,24.014473,-0.0080,1.409
6530.00,7.462969,25.15629,-0.000182,24.014061,-0.0080,1.410
6532.00,7.463536,25.15652,-0.000182,24.013760,-0.0080,1.410
6534.00,7.463858,25.15650,-0.000181,24.013913,-0.0080,1.410
6536.00,7.463677,25.15595,-0.000182,24.013806,-0.0080,1.409
6538.00,7.463687,25.15605,-0.000182,24.014775,-0.0080,1.410
6540.00,7.463692,25.15722,-0.000183,24.014132,-0.0080,1.409
6542.00,7.463655,25.15593,-0.000181,24.013798,-0.0081,1.410
6544.00,7.464221,25.15603,-0.000182,24.014000,-0.0081,1.410
6546.00,7.464445,25.15642,-0.000181,24.014184,-0.0081,1.409
6548.00,7.464241,25.15661,-0.000183,24.013012,-0.0081,1.410
6550.00,7.464575,25.15604,-0.000184,24.013882,-0.0080,1.410
6552.00,7.463909,25.15596,-0.000183,24.013682,-0.0080,1.410
6554.00,7.463431,25.15607,-0.000182,24.013673,-0.0080,1.410
6556.00,7.464148,25.15599,-0.000183,24.014204,-0.0080,1.410
6558.00,7.463672,25.15598,-0.000183,24.013994,-0.0080,1.410
6560.00,7.463733,25.15546,-0.000181,24.013332,-0.0081,1.409
6562.00,7.464793,25.15565,-0.000182,24.013838,-0.0081,1.410
6564.00,7.464911,25.15585,-0.000182,24.014085,-0.0080,1.410
6566.00,7.463893,25.15558,-0.000182,24.014311,-0.0080,1.410
6568.00,7.464143,25.15627,-0.000183,24.013755,-0.0080,1.410
6570.00,7.464420,25.15658,-0.000182,24.013887,-0.0080,1.410
6572.00,7.464879,25.15606,-0.000183,24.013893,-0.0080,1.410
6574.00,7.463929,25.15709,-0.000182,24.014375,-0.0081,1.410
6576.00,7.463533,25.15683,-0.000182,24.013989,-0.0081,1.410
6578.00,7.463070,25.15679,-0.000181,24.014482,-0.0080,1.410
6580.00,7.463657,25.15719,-0.000181,24.014259,-0.0080,1.410
6582.00,7.464945,25.15641,-0.000182,24.014351,-0.0080,1.410
6584.00,7.464996,25.15640,-0.000181,24.014368,-0.0080,1.409
6586.00,7.465078,25.15692,-0.000181,24.013197,-0.0080,1.410
6588.00,7.464080,25.15627,-0.000182,24.013871,-0.0081,1.410
6590.00,7.464173,25.15662,-0.000183,24.014670,-0.0080,1.411
6592.00,7.464907,25.15737,-0.000183,24.014427,-0.0081,1.410
6594.00,7.464736,25.15715,-0.000182,24.013583,-0.0080,1.410
6596.00,7.464658,25.15641,-0.000182,24.013802,-0.0080,1.410
6598.00,7.463799,25.15600,-0.000183,24.014763,-0.0080,1.410
6600.00,7.462663,25.15605,-0.000183,24.013762,-0.0081,1.410
6602.00,7.462222,25.15647,-0.000182,24.014132,-0.0080,1.410
@11,12.0000,24.0
6604.00,7.462332,25.15592,-0.000182,24.014253,-0.0081,1.410
6606.00,7.457401,25.15677,-0.000182,24.014580,-0.0080,1.409
6608.00,7.448771,25.15665,-0.000181,24.013991,-0.0080,1.409
6610.00,7.438119,25.15639,-0.000181,24.014311,-0.0080,1.408
6612.00,7.427484,25.15627,-0.000181,24.013764,-0.0081,1.409
6614.00,7.420910,25.15644,-0.000182,24.013242,-0.0080,1.409
6616.00,7.417309,25.15623,-0.000182,24.013891,-0.0080,1.410
6618.00,7.415782,25.15672,-0.000183,24.014438,-0.0081,1.411
6620.00,7.415709,25.15604,-0.000183,24.014213,-0.0080,1.411
6622.00,7.416990,25.15592,-0.000184,24.014275,-0.0080,1.412
6624.00,7.416743,25.15626,-0.000184,24.014320,-0.0080,1.412
6626.00,7.418278,25.15633,-0.000183,24.014489,-0.0080,1.411
6628.00,7.421492,25.15639,-0.000183,24.014172,-0.0081,1.411
6630.00,7.430330,25.15663,-0.000183,24.013927,-0.0080,1.411
6632.00,7.443839,25.15730,-0.000183,24.014348,-0.0080,1.412
6634.00,7.460050,25.15687,-0.000183,24.013465,-0.0080,1.413
6636.00,7.474671,25.15656,-0.000184,24.013070,-0.0080,1.412
6638.00,7.485708,25.15646,-0.000185,24.013831,-0.0080,1.411
6640.00,7.492935,25.15630,-0.000183,24.014170,-0.0080,1.410
6642.00,7.496344,25.15667,-0.000181,24.014255,-0.0080,1.410
6644.00,7.499787,25.15670,-0.000181,24.014382,-0.0080,1.410
6646.00,7.502736,25.15676,-0.000181,24.013878,-0.0080,1.409
6648.00,7.505147,25.15785,-0.000180,24.014194,-0.0081,1.410
6650.00,7.507321,25.15670,-0.000181,24.014232,-0.0080,1.409
6652.00,7.509006,25.15713,-0.000182,24.013947,-0.0080,1.410
6654.00,7.508544,25.15653,-0.000183,24.014134,-0.0080,1.410
6656.00,7.508435,25.15647,-0.000182,24.013992,-0.0080,1.410
6658.00,7.509526,25.15716,-0.000183,24.014306,-0.0081,1.410
6660.00,7.509699,25.15687,-0.000182,24.013847,-0.0081,1.410
6662.00,7.509574,25.15604,-0.000182,24.013697,-0.0080,1.410
6664.00,7.509906,25.15648,-0.000182,24.014533,-0.0081,1.410
6666.00,7.510836,25.15702,-0.000182,24.014005,-0.0080,1.409
6668.00,7.511700,25.15704,-0.000183,24.013826,-0.0080,1.410
6670.00,7.512726,25.15716,-0.000183,24.014203,-0.0081,1.410
6672.00,7.512589,25.15716,-0.000183,24.014041,-0.0080,1.410
6674.00,7.511506,25.15681,-0.000183,24.013641,-0.0080,1.410
6676.00,7.511212,25.15654,-0.000183,24.014239,-0.0081,1.409
6678.00,7.510204,25.15679,-0.000181,24.014041,-0.0080,1.409
6680.00,7.508874,25.15722,-0.000183,24.014284,-0.0080,1.410
6682.00,7.507083,25.15657,-0.000183,24.014206,-0.0080,1.411
6684.00,7.504498,25.15633,-0.000184,24.013688,-0.0080,1.410
6686.00,7.501951,25.15678,-0.000183,24.014603,-0.0080,1.409
6688.00,7.499960,25.15691,-0.000183,24.014596,-0.0081,1.410
6690.00,7.498149,25.15715,-0.000183,24.014697,-0.0080,1.410
6692.00,7.496379,25.15700,-0.000181,24.013885,-0.0080,1.409
6694.00,7.493554,25.15655,-0.000181,24.014076,-0.0081,1.410
6696.00,7.491623,25.15598,-0.000181,24.013786,-0.0081,1.410
6698.00,7.488846,25.15648,-0.000181,24.013907,-0.0080,1.410
6700.00,7.485826,25.15723,-0.000182,24.014059,-0.0080,1.410
6702.00,7.483492,25.15679,-0.000182,24.014177,-0.0081,1.410
6704.00,7.481989,25.15679,-0.000183,24.014078,-0.0080,1.410
6706.00,7.480486,25.15728,-0.000181,24.014404,-0.0080,1.409
6708.00,7.480194,25.15763,-0.000182,24.013612,-0.0080,1.410
6710.00,7.479337,25.15742,-0.000182,24.014556,-0.0080,1.410
6712.00,7.478538,25.15726,-0.000183,24.014339,-0.0080,1.410
6714.00,7.477102,25.15767,-0.000183,24.014320,-0.0080,1.410
6716.00,7.476643,25.15777,-0.000183,24.014270,-0.0080,1.410
6718.00,7.475712,25.15684,-0.000183,24.014734,-0.0080,1.410
6720.00,7.474334,25.15713,-0.000183,24.013844,-0.0080,1.410
6722.00,7.474175,25.15777,-0.000181,24.014090,-0.0080,1.409
6724.00,7.473150,25.15763,-0.000181,24.014194,-0.0081,1.410
6726.00,7.473074,25.15756,-0.000182,24.014128,-0.0080,1.410
6728.00,7.472710,25.15718,-0.000182,24.014815,-0.0080,1.410
6730.00,7.472374,25.15792,-0.000183,24.013963,-0.0081,1.410
6732.00,7.472536,25.15678,-0.000181,24.013887,-0.0081,1.409
6734.00,7.471357,25.15687,-0.000181,24.014003,-0.0081,1.410
6736.00,7.470661,25.15774,-0.000181,24.014081,-0.0080,1.410
6738.00,7.470717,25.15767,-0.000182,24.014359,-0.0080,1.410
6740.00,7.470713,25.15721,-0.000182,24.014418,-0.0080,1.410
6742.00,7.471239,25.15753,-0.000182,24.014317,-0.0080,1.410
6744.00,7.470861,25.15761,-0.000183,24.014230,-0.0080,1.410
6746.00,7.470124,25.15747,-0.000182,24.014083,-0.0080,1.410
6748.00,7.469350,25.15645,-0.000183,24.014375,-0.0081,1.411
6750.00,7.469629,25.15623,-0.000183,24.013869,-0.0081,1.410
6752.00,7.470059,25.15664,-0.000182,24.014199,-0.0080,1.410
6754.00,7.469751,25.15697,-0.000182,24.014901,-0.0080,1.410
6756.00,7.469275,25.15692,-0.000181,24.014012,-0.0080,1.410
6758.00,7.467972,25.15694,-0.000182,24.014375,-0.0080,1.410
6760.00,7.467938,25.15686,-0.000182,24.014034,-0.0080,1.410
6762.00,7.467525,25.15596,-0.000183,24.013579,-0.0080,1.411
6764.00,7.467015,25.15654,-0.000183,24.014112,-0.0080,1.410
6766.00,7.466812,25.15724,-0.000181,24.013414,-0.0080,1.410
6768.00,7.466436,25.15728,-0.000181,24.014029,-0.0081,1.410
6770.00,7.465789,25.15707,-0.000182,24.013597,-0.0081,1.410
6772.00,7.466597,25.15667,-0.000183,24.014014,-0.0080,1.410
6774.00,7.466507,25.15566,-0.000182,24.014107,-0.0080,1.410
6776.00,7.465331,25.15606,-0.000182,24.014150,-0.0081,1.410
6778.00,7.466099,25.15689,-0.000181,24.014342,-0.0080,1.410
6780.00,7.466341,25.15730,-0.000183,24.013793,-0.0081,1.410
6782.00,7.465870,25.15690,-0.000183,24.014136,-0.0080,1.410
6784.00,7.464887,25.15592,-0.000181,24.014485,-0.0081,1.410
6786.00,7.465479,25.15536,-0.000181,24.014328,-0.0080,1.410
6788.00,7.465789,25.15513,-0.000183,24.013700,-0.0081,1.410
6790.00,7.464925,25.15634,-0.000183,24.014268,-0.0080,1.410
6792.00,7.464570,25.15667,-0.000182,24.013849,-0.0080,1.410
6794.00,7.464492,25.15546,-0.000182,24.012923,-0.0081,1.411
6796.00,7.464031,25.15587,-0.000183,24.013789,-0.0081,1.410
6798.00,7.464004,25.15567,-0.000183,24.014614,-0.0080,1.410
6800.00,7.463737,25.15540,-0.000182,24.014195,-0.0080,1.410
6802.00,7.462888,25.15581,-0.000182,24.013898,-0.0081,1.410
6804.00,7.462904,25.15567,-0.000182,24.014262,-0.0080,1.410
6806.00,7.462964,25.15546,-0.000182,24.014509,-0.0080,1.410
6808.00,7.461985,25.15529,-0.000183,24.014368,-0.0080,1.410
6810.00,7.462435,25.15595,-0.000181,24.013739,-0.0081,1.410
6812.00,7.462046,25.15585,-0.000182,24.013925,-0.0081,1.410
6814.00,7.462398,25.15526,-0.000182,24.014407,-0.0080,1.410
6816.00,7.462200,25.15502,-0.000181,24.013831,-0.0081,1.410
6818.00,7.462692,25.15629,-0.000181,24.014181,-0.0081,1.410
6820.00,7.462099,25.15541,-0.000182,24.013918,-0.0080,1.410
6822.00,7.461565,25.15567,-0.000180,24.013965,-0.0080,1.410
6824.00,7.462619,25.15653,-0.000183,24.014136,-0.0080,1.410
6826.00,7.463218,25.15703,-0.000182,24.013753,-0.0080,1.410
6828.00,7.463481,25.15652,-0.000183,24.013467,-0.0081,1.410
6830.00,7.463225,25.15654,-0.000181,24.013952,-0.0081,1.410
6832.00,7.463129,25.15625,-0.000182,24.014668,-0.0080,1.411
6834.00,7.462526,25.15668,-0.000182,24.014050,-0.0080,1.411
6836.00,7.462998,25.15561,-0.000182,24.013822,-0.0081,1.410
6838.00,7.462308,25.15624,-0.000181,24.013626,-0.0080,1.410
6840.00,7.462050,25.15563,-0.000182,24.013724,-0.0080,1.410
6842.00,7.462575,25.15551,-0.000182,24.013844,-0.0080,1.410
6844.00,7.462843,25.15655,-0.000182,24.013856,-0.0080,1.410
6846.00,7.463255,25.15602,-0.000182,24.013639,-0.0080,1.410
6848.00,7.463197,25.15658,-0.000181,24.014596,-0.0080,1.411
6850.00,7.462946,25.15645,-0.000181,24.014699,-0.0080,1.410
6852.00,7.463074,25.15645,-0.000181,24.014388,-0.0080,1.410
6854.00,7.462734,25.15701,-0.000181,24.014402,-0.0080,1.410
6856.00,7.462300,25.15667,-0.000182,24.014446,-0.0080,1.411
6858.00,7.462636,25.15719,-0.000181,24.014123,-0.0080,1.409
6860.00,7.462250,25.15772,-0.000181,24.013855,-0.0080,1.410
6862.00,7.462063,25.15760,-0.000182,24.013603,-0.0081,1.411
6864.00,7.462358,25.15757,-0.000183,24.014148,-0.0080,1.410
6866.00,7.462377,25.15848,-0.000181,24.013913,-0.0081,1.410
6868.00,7.462247,25.15802,-0.000182,24.014837,-0.0080,1.411
6870.00,7.462302,25.15688,-0.000182,24.014712,-0.0080,1.410
6872.00,7.462459,25.15674,-0.000182,24.014331,-0.0080,1.410
6874.00,7.463165,25.15722,-0.000183,24.014161,-0.0081,1.411
6876.00,7.463216,25.15670,-0.000182,24.013519,-0.0080,1.410
6878.00,7.462604,25.15675,-0.000182,24.013864,-0.0080,1.410
6880.00,7.463061,25.15647,-0.000182,24.014221,-0.0080,1.410
6882.00,7.463623,25.15667,-0.000181,24.014630,-0.0081,1.410
6884.00,7.462601,25.15705,-0.000181,24.014785,-0.0080,1.410
6886.00,7.461845,25.15680,-0.000182,24.014862,-0.0080,1.411
6888.00,7.462612,25.15742,-0.000182,24.014348,-0.0080,1.410
6890.00,7.462895,25.15732,-0.000181,24.014571,-0.0081,1.410
6892.00,7.462076,25.15784,-0.000181,24.014587,-0.0081,1.410
6894.00,7.461841,25.15774,-0.000181,24.013472,-0.0080,1.410
6896.00,7.462276,25.15712,-0.000183,24.014366,-0.0080,1.411
6898.00,7.463129,25.15789,-0.000181,24.014449,-0.0080,1.410
6900.00,7.462959,25.15744,-0.000181,24.014627,-0.0080,1.411
6902.00,7.462658,25.15767,-0.000181,24.014853,-0.0080,1.411
6904.00,7.462770,25.15728,-0.000180,24.014581,-0.0080,1.410
6906.00,7.463182,25.15759,-0.000181,24.014688,-0.0080,1.410
6908.00,7.462754,25.15748,-0.000182,24.013833,-0.0081,1.411
6910.00,7.462428,25.15796,-0.000181,24.014134,-0.0080,1.410
6912.00,7.461798,25.15827,-0.000182,24.014128,-0.0081,1.410
6914.00,7.460873,25.15766,-0.000182,24.014389,-0.0080,1.410
6916.00,7.461460,25.15816,-0.000182,24.014951,-0.0080,1.410
6918.00,7.461512,25.15778,-0.000181,24.014034,-0.0080,1.411
6920.00,7.462080,25.15728,-0.000181,24.014523,-0.0080,1.410
6922.00,7.461363,25.15823,-0.000181,24.014658,-0.0080,1.410
6924.00,7.460285,25.15845,-0.000182,24.014500,-0.0080,1.410
6926.00,7.460608,25.15793,-0.000182,24.013813,-0.0080,1.410
6928.00,7.461736,25.15791,-0.000181,24.013421,-0.0080,1.410
6930.00,7.461961,25.15884,-0.000182,24.014150,-0.0081,1.411
6932.00,7.461587,25.15812,-0.000182,24.014190,-0.0081,1.411
6934.00,7.461542,25.15816,-0.000182,24.014351,-0.0080,1.411
6936.00,7.461341,25.15900,-0.000181,24.014817,-0.0080,1.411
6938.00,7.461247,25.15916,-0.000180,24.014788,-0.0080,1.411
6940.00,7.461800,25.15773,-0.000181,24.014021,-0.0080,1.410
6942.00,7.462017,25.15786,-0.000181,24.014397,-0.0080,1.410
6944.00,7.461651,25.15793,-0.000181,24.014034,-0.0080,1.410
6946.00,7.460830,25.15882,-0.000181,24.014509,-0.0080,1.410
6948.00,7.461037,25.15836,-0.000180,24.013532,-0.0080,1.410
6950.00,7.461463,25.15889,-0.000181,24.014783,-0.0080,1.411
6952.00,7.461580,25.15888,-0.000181,24.014154,-0.0080,1.411
6954.00,7.461959,25.15812,-0.000181,24.013972,-0.0080,1.411
6956.00,7.461630,25.15810,-0.000182,24.014484,-0.0080,1.411
6958.00,7.460964,25.15848,-0.000182,24.014736,-0.0080,1.410
6960.00,7.461328,25.15849,-0.000181,24.013612,-0.0080,1.410
6962.00,7.462723,25.15871,-0.000180,24.014739,-0.0080,1.410
6964.00,7.463007,25.15855,-0.000181,24.015240,-0.0080,1.410
6966.00,7.462449,25.15755,-0.000181,24.014859,-0.0080,1.410
6968.00,7.462128,25.15794,-0.000181,24.013981,-0.0080,1.410
6970.00,7.461773,25.15777,-0.000180,24.014368,-0.0080,1.410
6972.00,7.461365,25.15764,-0.000181,24.014844,-0.0080,1.410
6974.00,7.461264,25.15711,-0.000180,24.013729,-0.0081,1.411
6976.00,7.461722,25.15728,-0.000182,24.013809,-0.0080,1.411
6978.00,7.461997,25.15663,-0.000182,24.014065,-0.0080,1.410
6980.00,7.461336,25.15760,-0.000181,24.014487,-0.0080,1.410
6982.00,7.460613,25.15698,-0.000181,24.014509,-0.0080,1.410
6984.00,7.461367,25.15652,-0.000181,24.014736,-0.0080,1.410
6986.00,7.460947,25.15668,-0.000180,24.014331,-0.0081,1.410
6988.00,7.460927,25.15645,-0.000181,24.014092,-0.0080,1.411
6990.00,7.460689,25.15692,-0.000182,24.014386,-0.0080,1.410
6992.00,7.460742,25.15706,-0.000181,24.014210,-0.0080,1.410
6994.00,7.461069,25.15732,-0.000181,24.013632,-0.0080,1.410
6996.00,7.460695,25.15686,-0.000181,24.013913,-0.0080,1.410
6998.00,7.461111,25.15689,-0.000182,24.014496,-0.0080,1.411
7000.00,7.461066,25.15699,-0.000180,24.014324,-0.0080,1.411
7002.00,7.461740,25.15675,-0.000182,24.014436,-0.0080,1.411
7004.00,7.461941,25.15696,-0.000183,24.014475,-0.0080,1.411
7006.00,7.461889,25.15705,-0.000182,24.013951,-0.0080,1.410
7008.00,7.461896,25.15684,-0.000181,24.013671,-0.0080,1.411
7010.00,7.461736,25.15665,-0.000181,24.013947,-0.0081,1.411
7012.00,7.461934,25.15642,-0.000181,24.014569,-0.0080,1.411
7014.00,7.462109,25.15675,-0.000180,24.014116,-0.0080,1.410
7016.00,7.461841,25.15725,-0.000181,24.014342,-0.0080,1.410
7018.00,7.461824,25.15824,-0.000181,24.014634,-0.0080,1.411
7020.00,7.462422,25.15764,-0.000182,24.014728,-0.0080,1.410
7022.00,7.462057,25.15760,-0.000181,24.014848,-0.0080,1.411
7024.00,7.461138,25.15725,-0.000181,24.014650,-0.0080,1.411
7026.00,7.461434,25.15675,-0.000182,24.014507,-0.0080,1.410
7028.00,7.461697,25.15660,-0.000181,24.014491,-0.0080,1.410
7030.00,7.461258,25.15691,-0.000181,24.014328,-0.0080,1.411
7032.00,7.461429,25.15713,-0.000181,24.014750,-0.0080,1.411
7034.00,7.461447,25.15690,-0.000182,24.013778,-0.0080,1.411
7036.00,7.461867,25.15634,-0.000181,24.014386,-0.0080,1.410
7038.00,7.462140,25.15641,-0.000181,24.014494,-0.0080,1.411
7040.00,7.462318,25.15640,-0.000181,24.014658,-0.0080,1.411
7042.00,7.462017,25.15643,-0.000180,24.014446,-0.0080,1.411
7044.00,7.462064,25.15678,-0.000182,24.013998,-0.0080,1.411
7046.00,7.462587,25.15708,-0.000181,24.013826,-0.0080,1.411
7048.00,7.461901,25.15741,-0.000182,24.014112,-0.0080,1.411
7050.00,7.461197,25.15532,-0.000182,24.014125,-0.0080,1.411
7052.00,7.461228,25.15591,-0.000181,24.014097,-0.0080,1.411
7054.00,7.461171,25.15642,-0.000180,24.014297,-0.0080,1.411
7056.00,7.460665,25.15685,-0.000182,24.013858,-0.0080,1.411
7058.00,7.461688,25.15780,-0.000183,24.014621,-0.0081,1.411
7060.00,7.461123,25.15780,-0.000181,24.014128,-0.0080,1.411
7062.00,7.461696,25.15784,-0.000182,24.014177,-0.0080,1.411
7064.00,7.461874,25.15747,-0.000181,24.013871,-0.0080,1.411
7066.00,7.461481,25.15718,-0.000181,24.014186,-0.0080,1.411
7068.00,7.460956,25.15656,-0.000182,24.013985,-0.0080,1.411
7070.00,7.460639,25.15721,-0.000182,24.014261,-0.0080,1.411
7072.00,7.461396,25.15769,-0.000182,24.014266,-0.0080,1.411
7074.00,7.461464,25.15827,-0.000181,24.014054,-0.0080,1.411
7076.00,7.461001,25.15785,-0.000181,24.014052,-0.0080,1.411
7078.00,7.460391,25.15634,-0.000181,24.013931,-0.0080,1.411
7080.00,7.460630,25.15687,-0.000182,24.014009,-0.0080,1.411
7082.00,7.460582,25.15654,-0.000181,24.014244,-0.0081,1.410
7084.00,7.461101,25.15666,-0.000181,24.014070,-0.0080,1.411
7086.00,7.462166,25.15587,-0.000181,24.014018,-0.0080,1.411
7088.00,7.462526,25.15582,-0.000182,24.014163,-0.0080,1.411
7090.00,7.461982,25.15603,-0.000182,24.014246,-0.0080,1.412
7092.00,7.461454,25.15783,-0.000182,24.013758,-0.0080,1.411
7094.00,7.460979,25.15710,-0.000182,24.013833,-0.0080,1.411
7096.00,7.461498,25.15598,-0.000182,24.013972,-0.0080,1.410
7098.00,7.461418,25.15562,-0.000181,24.014493,-0.0080,1.410
7100.00,7.461652,25.15654,-0.000181,24.014476,-0.0080,1.411
7102.00,7.462387,25.15658,-0.000181,24.014788,-0.0080,1.411
7104.00,7.462198,25.15628,-0.000182,24.014039,-0.0081,1.411
7106.00,7.462035,25.15678,-0.000182,24.014233,-0.0080,1.411
7108.00,7.462618,25.15652,-0.000182,24.014302,-0.0080,1.411
7110.00,7.462301,25.15678,-0.000182,24.014726,-0.0080,1.411
7112.00,7.461248,25.15635,-0.000182,24.014195,-0.0080,1.411
7114.00,7.461002,25.15626,-0.000182,24.014206,-0.0080,1.411
7116.00,7.461517,25.15627,-0.000181,24.013985,-0.0080,1.410
7118.00,7.462011,25.15632,-0.000181,24.013971,-0.0080,1.411
7120.00,7.462752,25.15645,-0.000182,24.014397,-0.0080,1.411
7122.00,7.462429,25.15629,-0.000181,24.014745,-0.0080,1.410
7124.00,7.462264,25.15664,-0.000181,24.014195,-0.0081,1.411
7126.00,7.461981,25.15733,-0.000182,24.014455,-0.0081,1.412
7128.00,7.461293,25.15707,-0.000182,24.014179,-0.0080,1.411
7130.00,7.460481,25.15727,-0.000183,24.013880,-0.0081,1.411
7132.00,7.461243,25.15774,-0.000183,24.014166,-0.0080,1.411
7134.00,7.461153,25.15868,-0.000181,24.014049,-0.0081,1.411
7136.00,7.461185,25.15746,-0.000181,24.014096,-0.0081,1.411
7138.00,7.461102,25.15763,-0.000183,24.013963,-0.0080,1.410
7140.00,7.461137,25.15721,-0.000182,24.014155,-0.0080,1.411
7142.00,7.460865,25.15719,-0.000182,24.014237,-0.0081,1.411
7144.00,7.461198,25.15701,-0.000183,24.013903,-0.0081,1.411
7146.00,7.461674,25.15722,-0.000182,24.013893,-0.0080,1.411
7148.00,7.461576,25.15703,-0.000182,24.014286,-0.0080,1.411
7150.00,7.461321,25.15778,-0.000183,24.013530,-0.0080,1.411
7152.00,7.461040,25.15752,-0.000182,24.013798,-0.0080,1.411
7154.00,7.461211,25.15688,-0.000181,24.014737,-0.0080,1.410
7156.00,7.461765,25.15691,-0.000182,24.014353,-0.0080,1.410
7158.00,7.461889,25.15650,-0.000181,24.014012,-0.0080,1.411
7160.00,7.462195,25.15596,-0.000183,24.013844,-0.0080,1.411
7162.00,7.461643,25.15629,-0.000182,24.014319,-0.0080,1.411
7164.00,7.461272,25.15711,-0.000183,24.013682,-0.0081,1.412
7166.00,7.462000,25.15694,-0.000181,24.014030,-0.0080,1.411
7168.00,7.461584,25.15717,-0.000182,24.014308,-0.0080,1.411
7170.00,7.461336,25.15679,-0.000182,24.014473,-0.0080,1.411
7172.00,7.461805,25.15644,-0.000182,24.014163,-0.0081,1.411
7174.00,7.461699,25.15689,-0.000182,24.013923,-0.0080,1.411
7176.00,7.460823,25.15704,-0.000183,24.014456,-0.0081,1.411
7178.00,7.460457,25.15634,-0.000181,24.013893,-0.0081,1.411
7180.00,7.460251,25.15734,-0.000181,24.014219,-0.0080,1.411
7182.00,7.460547,25.15709,-0.000182,24.013762,-0.0080,1.411
7184.00,7.461362,25.15700,-0.000182,24.013829,-0.0080,1.411
7186.00,7.462124,25.15693,-0.000181,24.013780,-0.0080,1.411
7188.00,7.461907,25.15785,-0.000182,24.014041,-0.0080,1.411
7190.00,7.461159,25.15808,-0.000181,24.014279,-0.0080,1.411
7192.00,7.460569,25.15822,-0.000180,24.014440,-0.0080,1.411
7194.00,7.460446,25.15822,-0.000181,24.014206,-0.0080,1.411
7196.00,7.460935,25.15757,-0.000182,24.013235,-0.0081,1.411
7198.00,7.460551,25.15760,-0.000182,24.014375,-0.0080,1.411
7200.00,7.460178,25.15790,-0.000183,24.014462,-0.0081,1.411
7202.00,7.460537,25.15808,-0.000182,24.013860,-0.0081,1.411
@12,12.0000,24.0
7204.00,7.459573,25.15829,-0.000182,24.014094,-0.0080,1.410
7206.00,7.454969,25.15842,-0.000182,24.014398,-0.0081,1.410
7208.00,7.446836,25.15687,-0.000182,24.014190,-0.0080,1.410
7210.00,7.437770,25.15700,-0.000180,24.014645,-0.0080,1.409
7212.00,7.427938,25.15688,-0.000181,24.014349,-0.0080,1.409
7214.00,7.421103,25.15684,-0.000181,24.014607,-0.0080,1.411
7216.00,7.417755,25.15767,-0.000182,24.014097,-0.0080,1.411
7218.00,7.416352,25.15695,-0.000183,24.013945,-0.0080,1.411
7220.00,7.416280,25.15714,-0.000183,24.014355,-0.0080,1.412
7222.00,7.416715,25.15745,-0.000184,24.013652,-0.0081,1.412
7224.00,7.417962,25.15662,-0.000184,24.014313,-0.0080,1.412
7226.00,7.419287,25.15709,-0.000183,24.013847,-0.0080,1.412
7228.00,7.423187,25.15797,-0.000185,24.013894,-0.0081,1.412
7230.00,7.432234,25.15774,-0.000183,24.014585,-0.0081,1.412
7232.00,7.446356,25.15804,-0.000184,24.014368,-0.0080,1.413
7234.00,7.461707,25.15815,-0.000184,24.014201,-0.0080,1.414
7236.00,7.476530,25.15782,-0.000184,24.013476,-0.0080,1.413
7238.00,7.486513,25.15817,-0.000184,24.014248,-0.0080,1.413
7240.00,7.492905,25.15806,-0.000183,24.014424,-0.0080,1.411
7242.00,7.498159,25.15732,-0.000182,24.014295,-0.0081,1.411
7244.00,7.501309,25.15816,-0.000182,24.014076,-0.0081,1.411
7246.00,7.503986,25.15786,-0.000181,24.014103,-0.0080,1.411
7248.00,7.507354,25.15746,-0.000182,24.014063,-0.0080,1.411
7250.00,7.509173,25.15810,-0.000181,24.013967,-0.0080,1.411
7252.00,7.510856,25.15796,-0.000182,24.014306,-0.0080,1.412
7254.00,7.511624,25.15658,-0.000182,24.014505,-0.0080,1.412
7256.00,7.512372,25.15693,-0.000181,24.014688,-0.0080,1.411
7258.00,7.512886,25.15729,-0.000181,24.014446,-0.0080,1.411
7260.00,7.513341,25.15638,-0.000179,24.014699,-0.0080,1.411
7262.00,7.513366,25.15690,-0.000181,24.013862,-0.0081,1.411
7264.00,7.514744,25.15713,-0.000180,24.013735,-0.0080,1.411
7266.00,7.514905,25.15619,-0.000180,24.013981,-0.0080,1.411
7268.00,7.514030,25.15614,-0.000181,24.014572,-0.0080,1.411
7270.00,7.514064,25.15604,-0.000181,24.013769,-0.0080,1.411
7272.00,7.513882,25.15600,-0.000181,24.013994,-0.0080,1.412
7274.00,7.512807,25.15688,-0.000181,24.013882,-0.0080,1.411
7276.00,7.512243,25.15693,-0.000183,24.014415,-0.0080,1.411
7278.00,7.512549,25.15650,-0.000182,24.014485,-0.0080,1.411
7280.00,7.510812,25.15731,-0.000181,24.013581,-0.0080,1.411
7282.00,7.509307,25.15647,-0.000182,24.014094,-0.0080,1.410
7284.00,7.507106,25.15739,-0.000182,24.014018,-0.0080,1.411
7286.00,7.504949,25.15732,-0.000181,24.014186,-0.0080,1.410
7288.00,7.501639,25.15695,-0.000181,24.014228,-0.0081,1.411
7290.00,7.499293,25.15683,-0.000182,24.013989,-0.0080,1.411
7292.00,7.496019,25.15605,-0.000181,24.014333,-0.0080,1.412
7294.00,7.493250,25.15635,-0.000183,24.014070,-0.0081,1.411
7296.00,7.491041,25.15660,-0.000182,24.014141,-0.0080,1.411
7298.00,7.489070,25.15671,-0.000183,24.014634,-0.0080,1.411
7300.00,7.488136,25.15667,-0.000182,24.013802,-0.0080,1.412
7302.00,7.486369,25.15714,-0.000182,24.013920,-0.0080,1.411
7304.00,7.484348,25.15735,-0.000182,24.014286,-0.0080,1.411
7306.00,7.482609,25.15814,-0.000181,24.014455,-0.0081,1.411
7308.00,7.481151,25.15809,-0.000181,24.014025,-0.0080,1.411
7310.00,7.479432,25.15794,-0.000181,24.013278,-0.0080,1.410
7312.00,7.478146,25.15737,-0.000182,24.014562,-0.0081,1.411
7314.00,7.477013,25.15784,-0.000181,24.014697,-0.0080,1.411
7316.00,7.475140,25.15763,-0.000183,24.013933,-0.0080,1.412
7318.00,7.474652,25.15753,-0.000183,24.014634,-0.0080,1.411
7320.00,7.475306,25.15851,-0.000182,24.014522,-0.0080,1.411
7322.00,7.474704,25.15877,-0.000182,24.014293,-0.0080,1.411
7324.00,7.473805,25.15863,-0.000182,24.013965,-0.0080,1.411
7326.00,7.472994,25.15857,-0.000182,24.014310,-0.0080,1.411
7328.00,7.471789,25.15880,-0.000182,24.014117,-0.0080,1.411
7330.00,7.472044,25.15889,-0.000182,24.013818,-0.0080,1.411
7332.00,7.470878,25.15881,-0.000182,24.014038,-0.0080,1.410
7334.00,7.471450,25.15821,-0.000182,24.013896,-0.0080,1.411
7336.00,7.471737,25.15806,-0.000181,24.014688,-0.0080,1.411
7338.00,7.471374,25.15804,-0.000182,24.014083,-0.0080,1.411
7340.00,7.471455,25.15772,-0.000182,24.013737,-0.0081,1.411
7342.00,7.470310,25.15759,-0.000183,24.014067,-0.0080,1.411
7344.00,7.469489,25.15790,-0.000183,24.014542,-0.0080,1.411
7346.00,7.469057,25.15838,-0.000182,24.014402,-0.0081,1.411
7348.00,7.469928,25.15803,-0.000183,24.013448,-0.0081,1.410
7350.00,7.469233,25.15751,-0.000182,24.013682,-0.0080,1.411
7352.00,7.467741,25.15908,-0.000182,24.013699,-0.0080,1.410
7354.00,7.467173,25.15932,-0.000182,24.013983,-0.0080,1.411
7356.00,7.466979,25.15818,-0.000182,24.013816,-0.0080,1.411
7358.00,7.466386,25.15808,-0.000183,24.013891,-0.0081,1.411
7360.00,7.466313,25.15751,-0.000183,24.014393,-0.0081,1.411
7362.00,7.465922,25.15794,-0.000183,24.013729,-0.0080,1.412
7364.00,7.465544,25.15857,-0.000184,24.013688,-0.0080,1.412
7366.00,7.465242,25.15874,-0.000182,24.014199,-0.0081,1.411
7368.00,7.465229,25.15753,-0.000182,24.013867,-0.0081,1.411
7370.00,7.465358,25.15688,-0.000183,24.014572,-0.0080,1.411
7372.00,7.465617,25.15766,-0.000182,24.014076,-0.0080,1.411
7374.00,7.466051,25.15810,-0.000182,24.013690,-0.0080,1.412
7376.00,7.464667,25.15692,-0.000182,24.013735,-0.0080,1.412
7378.00,7.464283,25.15722,-0.000182,24.014391,-0.0080,1.411
7380.00,7.464440,25.15694,-0.000183,24.013532,-0.0081,1.411
7382.00,7.463842,25.15637,-0.000183,24.015051,-0.0081,1.411
7384.00,7.463251,25.15728,-0.000181,24.014139,-0.0081,1.411
7386.00,7.462829,25.15798,-0.000181,24.013628,-0.0080,1.411
7388.00,7.463143,25.15734,-0.000181,24.014099,-0.0080,1.411
7390.00,7.463184,25.15745,-0.000182,24.013612,-0.0080,1.411
7392.00,7.463413,25.15810,-0.000183,24.013769,-0.0080,1.411
7394.00,7.463002,25.15849,-0.000183,24.014516,-0.0080,1.411
7396.00,7.462677,25.15881,-0.000182,24.013929,-0.0080,1.411
7398.00,7.462655,25.15821,-0.000182,24.013954,-0.0080,1.411
7400.00,7.462433,25.15803,-0.000183,24.013851,-0.0081,1.411
7402.00,7.462204,25.15858,-0.000183,24.014203,-0.0080,1.412
7404.00,7.462164,25.15870,-0.000182,24.014090,-0.0080,1.411
7406.00,7.462725,25.15733,-0.000182,24.014601,-0.0080,1.411
7408.00,7.462205,25.15708,-0.000181,24.014130,-0.0080,1.410
7410.00,7.461910,25.15778,-0.000181,24.014542,-0.0081,1.411
7412.00,7.461870,25.15810,-0.000182,24.014556,-0.0080,1.411
7414.00,7.461675,25.15867,-0.000182,24.014244,-0.0081,1.411
7416.00,7.461382,25.15905,-0.000181,24.013739,-0.0080,1.411
7418.00,7.461763,25.15948,-0.000182,24.013456,-0.0080,1.411
7420.00,7.462096,25.15922,-0.000182,24.014148,-0.0081,1.411
7422.00,7.460863,25.15881,-0.000183,24.014683,-0.0081,1.411
7424.00,7.459731,25.15885,-0.000182,24.013255,-0.0081,1.411
7426.00,7.460232,25.15907,-0.000183,24.013807,-0.0081,1.411
7428.00,7.461972,25.15920,-0.000181,24.013414,-0.0081,1.411
7430.00,7.462328,25.15926,-0.000182,24.013365,-0.0081,1.412
7432.00,7.461682,25.15912,-0.000182,24.013302,-0.0081,1.411
7434.00,7.460689,25.15961,-0.000182,24.013193,-0.0081,1.411
7436.00,7.460145,25.15969,-0.000182,24.014172,-0.0080,1.411
7438.00,7.459506,25.15879,-0.000182,24.013624,-0.0081,1.411
7440.00,7.461176,25.15906,-0.000183,24.013800,-0.0080,1.412
7442.00,7.461112,25.15951,-0.000182,24.014203,-0.0080,1.411
7444.00,7.460366,25.15863,-0.000182,24.014221,-0.0080,1.411
7446.00,7.458955,25.15770,-0.000182,24.014242,-0.0080,1.411
7448.00,7.459345,25.15794,-0.000182,24.014181,-0.0080,1.412
7450.00,7.459830,25.15843,-0.000182,24.014315,-0.0080,1.411
7452.00,7.460735,25.15817,-0.000182,24.013425,-0.0081,1.411
7454.00,7.460640,25.15733,-0.000183,24.013588,-0.0081,1.411
7456.00,7.460458,25.15778,-0.000182,24.014257,-0.0081,1.412
7458.00,7.460394,25.15837,-0.000182,24.013751,-0.0080,1.411
7460.00,7.460948,25.15765,-0.000183,24.014034,-0.0081,1.411
7462.00,7.460312,25.15718,-0.000182,24.014244,-0.0080,1.411
7464.00,7.459396,25.15803,-0.000182,24.013978,-0.0081,1.411
7466.00,7.459727,25.15833,-0.000181,24.013682,-0.0081,1.410
7468.00,7.460352,25.15757,-0.000182,24.013599,-0.0080,1.411
7470.00,7.459496,25.15808,-0.000182,24.014478,-0.0080,1.411
7472.00,7.460214,25.15828,-0.000183,24.013726,-0.0081,1.412
7474.00,7.461243,25.15841,-0.000183,24.013659,-0.0080,1.412
7476.00,7.460646,25.15823,-0.000182,24.014556,-0.0080,1.411
7478.00,7.459714,25.15758,-0.000183,24.014014,-0.0080,1.411
7480.00,7.460493,25.15813,-0.000182,24.013467,-0.0080,1.411
7482.00,7.459909,25.15858,-0.000182,24.013405,-0.0081,1.410
7484.00,7.459980,25.15796,-0.000183,24.013679,-0.0080,1.411
7486.00,7.460389,25.15804,-0.000182,24.013920,-0.0080,1.411
7488.00,7.460987,25.15840,-0.000181,24.014023,-0.0080,1.411
7490.00,7.460671,25.15813,-0.000181,24.014264,-0.0081,1.411
7492.00,7.459814,25.15773,-0.000183,24.014192,-0.0080,1.411
7494.00,7.459971,25.15790,-0.000182,24.014074,-0.0080,1.411
7496.00,7.460378,25.15872,-0.000182,24.015147,-0.0080,1.411
7498.00,7.459712,25.15879,-0.000182,24.014271,-0.0080,1.411
7500.00,7.459998,25.15794,-0.000183,24.013835,-0.0080,1.411
7502.00,7.460081,25.15832,-0.000182,24.013851,-0.0080,1.411
7504.00,7.459609,25.15858,-0.000182,24.014043,-0.0081,1.412
7506.00,7.458751,25.15871,-0.000183,24.013726,-0.0081,1.411
7508.00,7.459337,25.15814,-0.000183,24.014480,-0.0080,1.411
7510.00,7.459962,25.15798,-0.000182,24.014607,-0.0081,1.411
7512.00,7.459981,25.15819,-0.000182,24.014315,-0.0081,1.411
7514.00,7.460540,25.15746,-0.000182,24.014574,-0.0080,1.412
7516.00,7.459826,25.15801,-0.000182,24.013769,-0.0080,1.411
7518.00,7.459167,25.15761,-0.000181,24.014177,-0.0080,1.412
7520.00,7.458175,25.15749,-0.000182,24.014029,-0.0081,1.412
7522.00,7.459009,25.15709,-0.000181,24.013855,-0.0080,1.411
7524.00,7.460517,25.15860,-0.000182,24.014650,-0.0080,1.411
7526.00,7.460151,25.15898,-0.000181,24.014005,-0.0081,1.411
7528.00,7.459997,25.15819,-0.000181,24.014018,-0.0081,1.411
7530.00,7.459533,25.15808,-0.000182,24.013430,-0.0081,1.411
7532.00,7.459597,25.15869,-0.000184,24.014342,-0.0081,1.412
7534.00,7.459783,25.15878,-0.000183,24.014038,-0.0080,1.411
7536.00,7.459968,25.15881,-0.000182,24.013940,-0.0080,1.412
7538.00,7.459485,25.15777,-0.000183,24.013971,-0.0080,1.412
7540.00,7.459193,25.15831,-0.000182,24.014172,-0.0080,1.411
7542.00,7.459342,25.15814,-0.000182,24.014398,-0.0081,1.411
7544.00,7.459508,25.15808,-0.000182,24.013612,-0.0080,1.411
7546.00,7.458999,25.15840,-0.000182,24.013684,-0.0080,1.411
7548.00,7.459130,25.15815,-0.000181,24.013842,-0.0081,1.411
7550.00,7.459227,25.15814,-0.000181,24.014242,-0.0080,1.412
7552.00,7.459866,25.15713,-0.000183,24.013869,-0.0080,1.411
7554.00,7.459907,25.15726,-0.000182,24.013771,-0.0081,1.411
7556.00,7.459527,25.15798,-0.000180,24.014427,-0.0081,1.411
7558.00,7.458925,25.15804,-0.000182,24.013985,-0.0080,1.411
7560.00,7.458644,25.15852,-0.000182,24.013931,-0.0080,1.411
7562.00,7.459277,25.15889,-0.000183,24.014088,-0.0080,1.411
7564.00,7.459772,25.15763,-0.000182,24.014333,-0.0080,1.412
7566.00,7.460177,25.15681,-0.000181,24.014357,-0.0080,1.411
7568.00,7.459761,25.15762,-0.000182,24.013903,-0.0080,1.411
7570.00,7.458619,25.15804,-0.000182,24.014302,-0.0080,1.412
7572.00,7.459047,25.15880,-0.000183,24.014388,-0.0080,1.412
7574.00,7.459320,25.15896,-0.000182,24.014168,-0.0080,1.412
7576.00,7.459964,25.15849,-0.000182,24.013981,-0.0080,1.411
7578.00,7.459610,25.15859,-0.000181,24.013795,-0.0081,1.411
7580.00,7.458679,25.15840,-0.000181,24.013361,-0.0080,1.412
7582.00,7.458825,25.15802,-0.000182,24.013746,-0.0080,1.411
7584.00,7.459016,25.15876,-0.000182,24.014369,-0.0080,1.411
7586.00,7.458829,25.15859,-0.000183,24.014359,-0.0080,1.411
7588.00,7.458584,25.15878,-0.000183,24.013797,-0.0081,1.411
7590.00,7.458779,25.15935,-0.000183,24.014340,-0.0081,1.412
7592.00,7.458699,25.15927,-0.000182,24.014021,-0.0081,1.412
7594.00,7.458535,25.15915,-0.000181,24.014817,-0.0081,1.412
7596.00,7.458582,25.15847,-0.000183,24.014489,-0.0080,1.412
7598.00,7.459871,25.15824,-0.000181,24.014446,-0.0080,1.412
7600.00,7.460053,25.15962,-0.000181,24.014126,-0.0081,1.411
7602.00,7.460148,25.15900,-0.000182,24.014157,-0.0080,1.411
7604.00,7.459824,25.15914,-0.000182,24.014687,-0.0080,1.411
7606.00,7.459540,25.15854,-0.000183,24.014433,-0.0081,1.411
7608.00,7.459565,25.15847,-0.000182,24.013884,-0.0080,1.411
7610.00,7.459009,25.15866,-0.000181,24.013816,-0.0080,1.411
7612.00,7.458990,25.15936,-0.000181,24.014052,-0.0080,1.411
7614.00,7.459287,25.15948,-0.000182,24.013827,-0.0080,1.412
7616.00,7.459105,25.15921,-0.000183,24.014088,-0.0080,1.412
7618.00,7.459110,25.15871,-0.000182,24.013916,-0.0080,1.412
7620.00,7.459450,25.15877,-0.000183,24.013795,-0.0080,1.412
7622.00,7.460277,25.15838,-0.000182,24.014511,-0.0080,1.411
7624.00,7.460883,25.15790,-0.000183,24.013365,-0.0080,1.412
7626.00,7.460009,25.15774,-0.000182,24.013352,-0.0081,1.411
7628.00,7.459323,25.15756,-0.000183,24.013657,-0.0080,1.412
7630.00,7.459917,25.15814,-0.000182,24.014244,-0.0080,1.411
7632.00,7.458840,25.15848,-0.000183,24.013711,-0.0080,1.411
7634.00,7.459189,25.15793,-0.000182,24.013314,-0.0080,1.412
7636.00,7.459515,25.15786,-0.000183,24.014246,-0.0081,1.412
7638.00,7.459520,25.15891,-0.000182,24.014703,-0.0080,1.412
7640.00,7.459629,25.15849,-0.000182,24.013748,-0.0080,1.412
7642.00,7.459421,25.15775,-0.000182,24.013728,-0.0080,1.411
7644.00,7.459728,25.15834,-0.000182,24.014378,-0.0080,1.412
7646.00,7.459340,25.15894,-0.000181,24.014146,-0.0080,1.411
7648.00,7.459961,25.15961,-0.000181,24.014081,-0.0081,1.411
7650.00,7.460748,25.15928,-0.000181,24.014328,-0.0081,1.411
7652.00,7.460885,25.15856,-0.000181,24.014074,-0.0081,1.411
7654.00,7.459852,25.15843,-0.000183,24.014446,-0.0080,1.411
7656.00,7.459332,25.15889,-0.000182,24.013679,-0.0080,1.412
7658.00,7.459593,25.15833,-0.000183,24.013769,-0.0081,1.412
7660.00,7.458260,25.15897,-0.000182,24.014045,-0.0081,1.412
7662.00,7.459256,25.15870,-0.000182,24.013476,-0.0080,1.412
7664.00,7.459977,25.15844,-0.000182,24.014163,-0.0080,1.411
7666.00,7.459791,25.15872,-0.000182,24.014402,-0.0080,1.411
7668.00,7.458872,25.15899,-0.000183,24.014168,-0.0080,1.412
7670.00,7.459053,25.15818,-0.000183,24.014087,-0.0080,1.411
7672.00,7.460002,25.15811,-0.000182,24.014056,-0.0080,1.411
7674.00,7.459210,25.15816,-0.000181,24.013967,-0.0080,1.411
7676.00,7.459608,25.15825,-0.000181,24.013967,-0.0080,1.412
7678.00,7.459166,25.15916,-0.000183,24.013686,-0.0080,1.412
7680.00,7.458591,25.15888,-0.000182,24.014063,-0.0081,1.412
7682.00,7.458514,25.15886,-0.000183,24.013351,-0.0081,1.412
7684.00,7.458645,25.15818,-0.000182,24.013677,-0.0080,1.411
7686.00,7.459033,25.15922,-0.000182,24.014099,-0.0081,1.411
7688.00,7.458872,25.15863,-0.000181,24.014460,-0.0080,1.412
7690.00,7.459406,25.15971,-0.000182,24.014623,-0.0081,1.411
7692.00,7.459361,25.15942,-0.000183,24.014639,-0.0081,1.412
7694.00,7.458902,25.15923,-0.000182,24.014056,-0.0080,1.412
7696.00,7.458902,25.15911,-0.000182,24.014382,-0.0080,1.412
7698.00,7.459537,25.15831,-0.000182,24.013835,-0.0080,1.411
7700.00,7.458953,25.15869,-0.000181,24.014817,-0.0080,1.411
7702.00,7.458955,25.15910,-0.000182,24.015069,-0.0080,1.412
7704.00,7.458848,25.15851,-0.000182,24.014076,-0.0080,1.412
7706.00,7.459395,25.15860,-0.000182,24.014206,-0.0080,1.412
7708.00,7.459908,25.15874,-0.000182,24.014311,-0.0080,1.412
7710.00,7.459429,25.15935,-0.000182,24.013809,-0.0080,1.411
7712.00,7.459527,25.15949,-0.000182,24.014012,-0.0080,1.411
7714.00,7.459631,25.15900,-0.000182,24.014562,-0.0080,1.411
7716.00,7.458884,25.15911,-0.000181,24.013753,-0.0080,1.412
7718.00,7.459413,25.15881,-0.000183,24.014551,-0.0080,1.412
7720.00,7.459875,25.15933,-0.000182,24.014583,-0.0081,1.412
7722.00,7.459373,25.15938,-0.000182,24.014460,-0.0080,1.412
7724.00,7.459112,25.15995,-0.000182,24.013521,-0.0080,1.412
7726.00,7.458620,25.15961,-0.000182,24.013929,-0.0081,1.411
7728.00,7.458235,25.15911,-0.000183,24.013922,-0.0081,1.411
7730.00,7.457969,25.15906,-0.000181,24.014596,-0.0080,1.412
7732.00,7.458162,25.15917,-0.000183,24.013827,-0.0080,1.412
7734.00,7.458291,25.15913,-0.000183,24.013914,-0.0080,1.412
7736.00,7.458182,25.15917,-0.000182,24.014159,-0.0080,1.411
7738.00,7.459335,25.15898,-0.000181,24.014391,-0.0080,1.411
7740.00,7.459687,25.15941,-0.000182,24.014853,-0.0080,1.412
7742.00,7.459311,25.15907,-0.000183,24.014333,-0.0080,1.411
7744.00,7.459427,25.15849,-0.000182,24.014475,-0.0080,1.411
7746.00,7.459446,25.15931,-0.000182,24.014456,-0.0081,1.412
7748.00,7.458943,25.15923,-0.000183,24.014074,-0.0080,1.412
7750.00,7.458846,25.15988,-0.000183,24.013907,-0.0081,1.412
7752.00,7.457880,25.16017,-0.000183,24.013836,-0.0080,1.412
7754.00,7.458498,25.16019,-0.000183,24.014388,-0.0080,1.411
7756.00,7.459455,25.15936,-0.000183,24.013780,-0.0080,1.412
7758.00,7.459641,25.15893,-0.000181,24.014003,-0.0080,1.411
7760.00,7.459610,25.15910,-0.000181,24.013766,-0.0080,1.412
7762.00,7.459793,25.15822,-0.000182,24.013784,-0.0081,1.412
7764.00,7.459383,25.15883,-0.000184,24.013722,-0.0081,1.411
7766.00,7.459489,25.15857,-0.000182,24.014114,-0.0080,1.411
7768.00,7.459441,25.15804,-0.000182,24.014021,-0.0080,1.412
7770.00,7.458747,25.15836,-0.000182,24.014018,-0.0080,1.412
7772.00,7.459566,25.15718,-0.000182,24.014308,-0.0080,1.412
7774.00,7.459326,25.15820,-0.000182,24.014422,-0.0080,1.412
7776.00,7.459544,25.15843,-0.000182,24.014213,-0.0080,1.411
7778.00,7.459287,25.15818,-0.000182,24.014513,-0.0080,1.412
7780.00,7.459300,25.15852,-0.000183,24.014208,-0.0080,1.412
7782.00,7.459508,25.15833,-0.000183,24.014108,-0.0081,1.411
7784.00,7.459053,25.15815,-0.000182,24.014607,-0.0081,1.411
7786.00,7.458989,25.15782,-0.000182,24.013976,-0.0080,1.412
7788.00,7.458655,25.15874,-0.000183,24.014217,-0.0080,1.411
7790.00,7.458873,25.15822,-0.000183,24.014083,-0.0081,1.412
7792.00,7.458948,25.15780,-0.000184,24.013742,-0.0080,1.412
7794.00,7.458923,25.15727,-0.000183,24.013740,-0.0080,1.411
7796.00,7.459201,25.15738,-0.000182,24.012720,-0.0080,1.412
7798.00,7.459160,25.15651,-0.000183,24.014123,-0.0080,1.412
7800.00,7.458828,25.15767,-0.000184,24.014233,-0.0080,1.412
7802.00,7.459199,25.15803,-0.000182,24.013662,-0.0081,1.412
@13,12.0000,24.0
7804.00,7.459434,25.15796,-0.000183,24.013916,-0.0081,1.412
7806.00,7.455394,25.15790,-0.000183,24.013766,-0.0080,1.412
7808.00,7.446616,25.15708,-0.000182,24.014009,-0.0081,1.410
7810.00,7.437129,25.15699,-0.000181,24.014067,-0.0080,1.410
7812.00,7.427134,25.15656,-0.000181,24.014065,-0.0080,1.410
7814.00,7.419613,25.15755,-0.000182,24.013700,-0.0081,1.411
7816.00,7.415543,25.15779,-0.000181,24.013641,-0.0081,1.412
7818.00,7.413649,25.15772,-0.000182,24.014232,-0.0080,1.413
7820.00,7.413926,25.15869,-0.000183,24.013608,-0.0080,1.413
7822.00,7.415113,25.15818,-0.000184,24.014192,-0.0080,1.413
7824.00,7.415402,25.15819,-0.000184,24.014565,-0.0080,1.413
7826.00,7.417053,25.15764,-0.000183,24.013864,-0.0080,1.413
7828.00,7.420191,25.15861,-0.000182,24.013949,-0.0080,1.413
7830.00,7.428123,25.15875,-0.000183,24.014168,-0.0081,1.413
7832.00,7.441211,25.15844,-0.000182,24.014388,-0.0080,1.414
7834.00,7.456423,25.15812,-0.000183,24.014116,-0.0080,1.414
7836.00,7.471512,25.15834,-0.000184,24.013945,-0.0080,1.414
7838.00,7.483704,25.15860,-0.000184,24.014025,-0.0080,1.413
7840.00,7.490473,25.15760,-0.000183,24.014110,-0.0080,1.413
7842.00,7.495785,25.15749,-0.000182,24.014471,-0.0080,1.412
7844.00,7.500029,25.15810,-0.000183,24.014426,-0.0081,1.412
7846.00,7.503943,25.15803,-0.000181,24.014201,-0.0081,1.412
7848.00,7.507232,25.15803,-0.000182,24.014027,-0.0080,1.412
7850.00,7.510241,25.15744,-0.000182,24.013470,-0.0081,1.412
7852.00,7.512884,25.15807,-0.000182,24.014529,-0.0080,1.411
7854.00,7.513970,25.15834,-0.000181,24.014382,-0.0080,1.412
7856.00,7.515197,25.15773,-0.000182,24.013400,-0.0080,1.412
7858.00,7.516020,25.15745,-0.000180,24.013760,-0.0080,1.411
7860.00,7.516019,25.15818,-0.000180,24.013864,-0.0080,1.412
7862.00,7.517145,25.15753,-0.000180,24.013561,-0.0080,1.412
7864.00,7.517996,25.15793,-0.000180,24.014097,-0.0080,1.412
7866.00,7.518274,25.15805,-0.000180,24.014103,-0.0080,1.412
7868.00,7.519052,25.15781,-0.000181,24.013989,-0.0080,1.412
7870.00,7.519588,25.15745,-0.000181,24.013746,-0.0080,1.412
7872.00,7.518573,25.15746,-0.000181,24.014016,-0.0080,1.412
7874.00,7.516953,25.15783,-0.000181,24.014348,-0.0080,1.412
7876.00,7.515368,25.15789,-0.000181,24.014460,-0.0080,1.412
7878.00,7.512215,25.15826,-0.000182,24.014116,-0.0080,1.411
7880.00,7.510459,25.15854,-0.000182,24.014703,-0.0080,1.412
7882.00,7.507275,25.15914,-0.000182,24.014585,-0.0081,1.412
7884.00,7.504896,25.15853,-0.000181,24.014426,-0.0081,1.412
7886.00,7.502190,25.15902,-0.000181,24.014271,-0.0080,1.411
7888.00,7.500553,25.15800,-0.000181,24.014246,-0.0081,1.412
7890.00,7.498296,25.15772,-0.000182,24.013918,-0.0080,1.412
7892.00,7.495373,25.15803,-0.000181,24.013606,-0.0081,1.412
7894.00,7.492730,25.15787,-0.000182,24.014041,-0.0080,1.412
7896.00,7.491070,25.15826,-0.000183,24.013777,-0.0080,1.412
7898.00,7.489104,25.15767,-0.000182,24.013822,-0.0080,1.412
7900.00,7.487318,25.15837,-0.000183,24.014195,-0.0081,1.412
7902.00,7.485097,25.15834,-0.000182,24.013951,-0.0081,1.412
7904.00,7.483108,25.15814,-0.000182,24.013557,-0.0080,1.411
7906.00,7.482004,25.15802,-0.000181,24.013876,-0.0080,1.412
7908.00,7.480097,25.15693,-0.000182,24.014741,-0.0080,1.412
7910.00,7.478871,25.15753,-0.000181,24.014821,-0.0080,1.411
7912.00,7.477186,25.15759,-0.000182,24.013784,-0.0081,1.412
7914.00,7.476484,25.15774,-0.000182,24.013681,-0.0081,1.412
7916.00,7.476187,25.15733,-0.000183,24.014215,-0.0080,1.412
7918.00,7.475894,25.15713,-0.000183,24.013929,-0.0080,1.412
7920.00,7.475370,25.15686,-0.000182,24.013695,-0.0081,1.412
7922.00,7.474165,25.15642,-0.000182,24.014364,-0.0081,1.411
7924.00,7.473033,25.15716,-0.000182,24.014270,-0.0080,1.412
7926.00,7.472864,25.15642,-0.000182,24.014433,-0.0080,1.411
7928.00,7.472450,25.15705,-0.000182,24.013586,-0.0080,1.411
7930.00,7.472205,25.15704,-0.000183,24.013443,-0.0080,1.413
7932.00,7.472098,25.15746,-0.000182,24.014041,-0.0080,1.412
7934.00,7.471055,25.15837,-0.000183,24.014567,-0.0080,1.412
7936.00,7.471000,25.15877,-0.000182,24.014467,-0.0080,1.412
7938.00,7.470213,25.15901,-0.000182,24.014088,-0.0081,1.412
7940.00,7.469057,25.15921,-0.000182,24.014228,-0.0081,1.412
7942.00,7.468718,25.15955,-0.000181,24.014355,-0.0080,1.412
7944.00,7.468753,25.15909,-0.000182,24.014623,-0.0080,1.412
7946.00,7.469138,25.15900,-0.000182,24.014360,-0.0081,1.413
7948.00,7.469113,25.15849,-0.000182,24.013849,-0.0081,1.412
7950.00,7.468035,25.15895,-0.000182,24.013922,-0.0080,1.412
7952.00,7.467542,25.15894,-0.000182,24.013675,-0.0080,1.412
7954.00,7.467835,25.15866,-0.000182,24.014032,-0.0081,1.411
7956.00,7.467726,25.15830,-0.000182,24.013864,-0.0080,1.412
7958.00,7.466375,25.15834,-0.000182,24.013447,-0.0081,1.412
7960.00,7.466336,25.15868,-0.000183,24.013983,-0.0080,1.413
7962.00,7.465826,25.15857,-0.000183,24.013662,-0.0081,1.412
7964.00,7.465302,25.15815,-0.000183,24.013882,-0.0081,1.412
7966.00,7.465019,25.15765,-0.000183,24.013786,-0.0081,1.412
7968.00,7.464629,25.15813,-0.000182,24.013371,-0.0080,1.413
7970.00,7.464531,25.15839,-0.000182,24.014406,-0.0080,1.412
7972.00,7.464524,25.15800,-0.000181,24.014132,-0.0081,1.412
7974.00,7.463863,25.15809,-0.000182,24.013874,-0.0081,1.412
7976.00,7.463072,25.15799,-0.000182,24.014306,-0.0081,1.412
7978.00,7.463515,25.15750,-0.000181,24.013878,-0.0081,1.412
7980.00,7.463788,25.15803,-0.000182,24.013905,-0.0080,1.412
7982.00,7.462675,25.15786,-0.000182,24.014417,-0.0081,1.412
7984.00,7.461843,25.15798,-0.000182,24.013983,-0.0081,1.412
7986.00,7.461388,25.15789,-0.000182,24.014137,-0.0080,1.412
7988.00,7.461268,25.15797,-0.000182,24.013577,-0.0081,1.412
7990.00,7.461184,25.15816,-0.000182,24.014050,-0.0080,1.411
7992.00,7.460471,25.15821,-0.000182,24.014092,-0.0080,1.412
7994.00,7.460052,25.15889,-0.000183,24.013858,-0.0080,1.412
7996.00,7.460550,25.15934,-0.000183,24.014250,-0.0080,1.412
7998.00,7.460219,25.15917,-0.000182,24.013728,-0.0080,1.412
8000.00,7.459605,25.15934,-0.000183,24.013135,-0.0080,1.412
8002.00,7.459612,25.15846,-0.000185,24.013497,-0.0080,1.412
8004.00,7.459936,25.15819,-0.000182,24.013893,-0.0080,1.412
8006.00,7.459884,25.15861,-0.000182,24.014134,-0.0081,1.412
8008.00,7.460137,25.15865,-0.000182,24.013664,-0.0081,1.412
8010.00,7.460301,25.15887,-0.000183,24.013499,-0.0081,1.412
8012.00,7.460096,25.15834,-0.000182,24.014344,-0.0081,1.412
8014.00,7.459477,25.15858,-0.000183,24.013594,-0.0081,1.413
8016.00,7.459619,25.15868,-0.000182,24.013503,-0.0081,1.412
8018.00,7.460662,25.15872,-0.000181,24.014152,-0.0080,1.412
8020.00,7.460217,25.15872,-0.000182,24.013623,-0.0081,1.412
8022.00,7.459603,25.15857,-0.000183,24.014076,-0.0081,1.412
8024.00,7.460367,25.15919,-0.000183,24.013519,-0.0080,1.412
8026.00,7.459328,25.15880,-0.000183,24.013267,-0.0081,1.412
8028.00,7.458595,25.15874,-0.000183,24.013461,-0.0081,1.411
8030.00,7.458872,25.15883,-0.000182,24.013840,-0.0080,1.412
8032.00,7.458890,25.15931,-0.000182,24.014088,-0.0080,1.412
8034.00,7.459046,25.15889,-0.000183,24.013613,-0.0081,1.412
8036.00,7.459021,25.15816,-0.000183,24.013686,-0.0081,1.412
8038.00,7.458180,25.15838,-0.000183,24.014469,-0.0081,1.413
8040.00,7.458445,25.15813,-0.000182,24.013853,-0.0080,1.412
8042.00,7.458254,25.15776,-0.000182,24.013753,-0.0081,1.412
8044.00,7.457848,25.15774,-0.000182,24.013954,-0.0080,1.412
8046.00,7.458026,25.15828,-0.000182,24.013824,-0.0081,1.412
8048.00,7.458357,25.15836,-0.000183,24.013816,-0.0081,1.412
8050.00,7.457757,25.15793,-0.000183,24.013590,-0.0080,1.412
8052.00,7.458321,25.15786,-0.000182,24.014313,-0.0080,1.412
8054.00,7.458286,25.15907,-0.000182,24.014005,-0.0081,1.412
8056.00,7.458872,25.15904,-0.000183,24.014948,-0.0080,1.412
8058.00,7.458837,25.15896,-0.000183,24.014059,-0.0081,1.412
8060.00,7.458588,25.15878,-0.000183,24.014629,-0.0080,1.412
8062.00,7.459059,25.15899,-0.000183,24.014293,-0.0081,1.413
8064.00,7.458286,25.15829,-0.000183,24.014335,-0.0081,1.412
8066.00,7.457456,25.15880,-0.000182,24.014504,-0.0081,1.412
8068.00,7.457463,25.15827,-0.000182,24.014326,-0.0080,1.412
8070.00,7.456696,25.15789,-0.000182,24.013914,-0.0080,1.412
8072.00,7.457883,25.15826,-0.000184,24.013835,-0.0080,1.412
8074.00,7.458942,25.15767,-0.000183,24.013309,-0.0081,1.411
8076.00,7.458123,25.15760,-0.000182,24.013989,-0.0080,1.411
8078.00,7.457584,25.15736,-0.000182,24.013296,-0.0081,1.412
8080.00,7.458125,25.15720,-0.000182,24.013572,-0.0081,1.412
8082.00,7.457515,25.15762,-0.000183,24.013885,-0.0080,1.413
8084.00,7.457041,25.15785,-0.000183,24.014014,-0.0081,1.412
8086.00,7.457453,25.15752,-0.000183,24.013255,-0.0080,1.412
8088.00,7.457477,25.15751,-0.000182,24.013512,-0.0081,1.412
8090.00,7.457479,25.15833,-0.000182,24.014304,-0.0080,1.412
8092.00,7.457953,25.15852,-0.000182,24.014094,-0.0080,1.412
8094.00,7.457812,25.15816,-0.000182,24.014335,-0.0081,1.412
8096.00,7.457365,25.15773,-0.000181,24.014183,-0.0080,1.413
8098.00,7.458253,25.15836,-0.000182,24.014119,-0.0080,1.412
8100.00,7.457444,25.15802,-0.000182,24.014290,-0.0080,1.412
8102.00,7.457768,25.15857,-0.000182,24.014516,-0.0080,1.412
8104.00,7.457446,25.15840,-0.000181,24.013847,-0.0080,1.412
8106.00,7.458166,25.15831,-0.000182,24.013682,-0.0080,1.413
8108.00,7.457745,25.15786,-0.000182,24.014351,-0.0080,1.412
8110.00,7.456823,25.15773,-0.000182,24.013838,-0.0080,1.412
8112.00,7.457017,25.15837,-0.000182,24.014417,-0.0081,1.412
8114.00,7.457584,25.15730,-0.000182,24.013998,-0.0081,1.413
8116.00,7.457385,25.15782,-0.000182,24.013619,-0.0081,1.412
8118.00,7.457015,25.15760,-0.000182,24.014134,-0.0081,1.413
8120.00,7.456773,25.15729,-0.000182,24.014300,-0.0081,1.413
8122.00,7.456273,25.15768,-0.000182,24.014125,-0.0081,1.412
8124.00,7.456280,25.15867,-0.000182,24.014010,-0.0081,1.412
8126.00,7.457011,25.15857,-0.000182,24.014293,-0.0081,1.412
8128.00,7.457078,25.15920,-0.000182,24.014030,-0.0080,1.412
8130.00,7.457207,25.15855,-0.000182,24.013352,-0.0081,1.412
8132.00,7.457684,25.15911,-0.000182,24.013942,-0.0081,1.412
8134.00,7.457981,25.15988,-0.000181,24.014079,-0.0081,1.412
8136.00,7.457680,25.15895,-0.000181,24.013936,-0.0080,1.412
8138.00,7.457411,25.15900,-0.000182,24.014163,-0.0081,1.413
8140.00,7.457448,25.15918,-0.000184,24.013956,-0.0081,1.412
8142.00,7.456959,25.15855,-0.000183,24.013789,-0.0081,1.412
8144.00,7.456545,25.15904,-0.000181,24.013742,-0.0081,1.412
8146.00,7.457431,25.15845,-0.000182,24.014446,-0.0081,1.412
8148.00,7.457989,25.15878,-0.000182,24.013873,-0.0081,1.412
8150.00,7.458775,25.15736,-0.000183,24.013454,-0.0081,1.413
8152.00,7.458678,25.15774,-0.000182,24.012974,-0.0081,1.412
8154.00,7.457506,25.15833,-0.000182,24.013896,-0.0080,1.412
8156.00,7.458001,25.15831,-0.000183,24.014359,-0.0080,1.413
8158.00,7.458031,25.15783,-0.000183,24.013994,-0.0081,1.413
8160.00,7.458096,25.15845,-0.000183,24.014788,-0.0080,1.413
8162.00,7.457746,25.15883,-0.000184,24.014518,-0.0080,1.413
8164.00,7.457509,25.15874,-0.000183,24.013702,-0.0080,1.412
8166.00,7.457474,25.15926,-0.000182,24.013858,-0.0080,1.412
8168.00,7.457977,25.15908,-0.000182,24.014290,-0.0080,1.412
8170.00,7.459182,25.15825,-0.000181,24.014047,-0.0081,1.412
8172.00,7.458452,25.15890,-0.000182,24.013768,-0.0080,1.412
8174.00,7.458387,25.15863,-0.000183,24.013613,-0.0080,1.413
8176.00,7.459266,25.15806,-0.000182,24.013994,-0.0081,1.412
8178.00,7.459663,25.15800,-0.000181,24.013775,-0.0080,1.412
8180.00,7.459138,25.15745,-0.000183,24.013713,-0.0080,1.413
8182.00,7.458632,25.15787,-0.000182,24.013813,-0.0081,1.412
8184.00,7.457565,25.15876,-0.000182,24.014678,-0.0080,1.412
8186.00,7.457642,25.15875,-0.000182,24.013577,-0.0080,1.413
8188.00,7.457644,25.15833,-0.000183,24.013758,-0.0080,1.413
8190.00,7.456988,25.15779,-0.000183,24.013956,-0.0080,1.412
8192.00,7.457287,25.15851,-0.000182,24.013853,-0.0081,1.412
8194.00,7.457576,25.15924,-0.000182,24.014161,-0.0080,1.412
8196.00,7.458173,25.15938,-0.000182,24.013963,-0.0080,1.413
8198.00,7.457269,25.15936,-0.000183,24.014286,-0.0080,1.413
8200.00,7.456692,25.15919,-0.000182,24.013905,-0.0080,1.412
8202.00,7.457681,25.15897,-0.000182,24.013577,-0.0080,1.412
8204.00,7.457297,25.15829,-0.000182,24.013671,-0.0080,1.413
8206.00,7.457349,25.15842,-0.000182,24.014014,-0.0080,1.412
8208.00,7.457279,25.15848,-0.000181,24.013800,-0.0080,1.412
8210.00,7.457290,25.15885,-0.000181,24.013980,-0.0080,1.413
8212.00,7.456885,25.15845,-0.000182,24.013757,-0.0080,1.413
8214.00,7.456767,25.15867,-0.000182,24.013952,-0.0080,1.413
8216.00,7.456833,25.15841,-0.000181,24.014578,-0.0080,1.412
8218.00,7.456648,25.15821,-0.000181,24.014163,-0.0080,1.412
8220.00,7.457078,25.15887,-0.000181,24.013594,-0.0080,1.413
8222.00,7.457026,25.15947,-0.000182,24.013793,-0.0081,1.413
8224.00,7.457185,25.15901,-0.000183,24.013864,-0.0080,1.413
8226.00,7.456555,25.15949,-0.000183,24.014136,-0.0081,1.412
8228.00,7.457250,25.16025,-0.000182,24.014306,-0.0080,1.412
8230.00,7.458084,25.16008,-0.000182,24.013802,-0.0080,1.412
8232.00,7.459030,25.16033,-0.000182,24.014674,-0.0080,1.412
8234.00,7.458770,25.15918,-0.000181,24.013746,-0.0080,1.413
8236.00,7.457919,25.15870,-0.000182,24.013613,-0.0081,1.412
8238.00,7.458292,25.15852,-0.000182,24.013726,-0.0080,1.413
8240.00,7.458821,25.15839,-0.000182,24.014192,-0.0080,1.413
8242.00,7.459368,25.15872,-0.000182,24.013419,-0.0080,1.412
8244.00,7.457994,25.15848,-0.000183,24.013550,-0.0081,1.412
8246.00,7.457427,25.15754,-0.000182,24.013943,-0.0081,1.413
8248.00,7.457624,25.15708,-0.000183,24.013510,-0.0080,1.413
8250.00,7.457924,25.15809,-0.000182,24.013603,-0.0080,1.412
8252.00,7.458045,25.15862,-0.000182,24.014558,-0.0080,1.412
8254.00,7.457907,25.15800,-0.000182,24.013639,-0.0080,1.413
8256.00,7.458898,25.15800,-0.000183,24.014315,-0.0081,1.413
8258.00,7.459678,25.15809,-0.000182,24.013760,-0.0081,1.413
8260.00,7.458486,25.15863,-0.000181,24.013476,-0.0081,1.413
8262.00,7.457574,25.15815,-0.000182,24.014177,-0.0081,1.413
8264.00,7.457191,25.15759,-0.000183,24.013753,-0.0081,1.413
8266.00,7.457734,25.15830,-0.000183,24.013918,-0.0080,1.413
8268.00,7.458009,25.15924,-0.000182,24.014025,-0.0080,1.412
8270.00,7.459164,25.15852,-0.000181,24.013925,-0.0080,1.412
8272.00,7.459442,25.15914,-0.000181,24.013496,-0.0081,1.413
8274.00,7.457742,25.15916,-0.000184,24.014199,-0.0080,1.413
8276.00,7.457368,25.15914,-0.000181,24.014190,-0.0080,1.412
8278.00,7.456579,25.15992,-0.000182,24.014360,-0.0080,1.412
8280.00,7.457224,25.15946,-0.000182,24.014442,-0.0080,1.413
8282.00,7.457808,25.15889,-0.000182,24.013642,-0.0081,1.413
8284.00,7.458464,25.15916,-0.000183,24.014005,-0.0080,1.412
8286.00,7.458131,25.15930,-0.000182,24.014264,-0.0081,1.412
8288.00,7.458123,25.16045,-0.000182,24.014067,-0.0081,1.412
8290.00,7.457599,25.16023,-0.000182,24.014009,-0.0081,1.412
8292.00,7.457703,25.15952,-0.000182,24.014877,-0.0080,1.413
8294.00,7.458036,25.16016,-0.000184,24.014857,-0.0080,1.413
8296.00,7.458082,25.16055,-0.000182,24.013965,-0.0080,1.413
8298.00,7.458427,25.15997,-0.000183,24.014213,-0.0080,1.413
8300.00,7.458677,25.16000,-0.000182,24.014569,-0.0080,1.412
8302.00,7.457852,25.16042,-0.000184,24.014302,-0.0080,1.413
8304.00,7.457076,25.16013,-0.000183,24.014609,-0.0080,1.413
8306.00,7.457964,25.15937,-0.000182,24.014184,-0.0080,1.412
8308.00,7.458591,25.15894,-0.000183,24.014596,-0.0081,1.413
8310.00,7.458783,25.15995,-0.000182,24.014592,-0.0080,1.413
8312.00,7.458649,25.16020,-0.000182,24.014255,-0.0080,1.413
8314.00,7.458280,25.16086,-0.000182,24.013690,-0.0080,1.413
8316.00,7.458282,25.15939,-0.000183,24.013927,-0.0080,1.412
8318.00,7.458112,25.15950,-0.000181,24.014491,-0.0080,1.412
8320.00,7.458804,25.15953,-0.000182,24.014145,-0.0080,1.413
8322.00,7.458420,25.15901,-0.000182,24.014252,-0.0080,1.413
8324.00,7.458534,25.15969,-0.000182,24.014058,-0.0080,1.412
8326.00,7.458470,25.15888,-0.000183,24.013976,-0.0080,1.412
8328.00,7.457832,25.15872,-0.000184,24.013015,-0.0080,1.412
8330.00,7.457999,25.15831,-0.000182,24.014112,-0.0080,1.412
8332.00,7.457938,25.15859,-0.000182,24.013592,-0.0081,1.412
8334.00,7.457258,25.15868,-0.000183,24.014114,-0.0081,1.413
8336.00,7.457524,25.15872,-0.000184,24.014832,-0.0080,1.413
8338.00,7.457488,25.15848,-0.000183,24.014166,-0.0081,1.413
8340.00,7.457016,25.15833,-0.000183,24.014088,-0.0080,1.413
8342.00,7.456711,25.15901,-0.000183,24.013945,-0.0080,1.412
8344.00,7.457046,25.15885,-0.000182,24.014155,-0.0080,1.413
8346.00,7.458113,25.15923,-0.000183,24.014039,-0.0080,1.412
8348.00,7.458018,25.15918,-0.000182,24.013894,-0.0081,1.413
8350.00,7.458473,25.15976,-0.000182,24.014455,-0.0081,1.412
8352.00,7.458948,25.16018,-0.000182,24.013952,-0.0080,1.413
8354.00,7.458317,25.15970,-0.000182,24.014453,-0.0081,1.413
8356.00,7.456960,25.16065,-0.000182,24.013936,-0.0080,1.413
8358.00,7.456950,25.16021,-0.000183,24.014478,-0.0080,1.414
8360.00,7.457983,25.16023,-0.000182,24.014112,-0.0080,1.413
8362.00,7.458050,25.16047,-0.000182,24.013798,-0.0080,1.413
8364.00,7.458319,25.16121,-0.000181,24.014181,-0.0080,1.412
8366.00,7.457632,25.16088,-0.000182,24.014574,-0.0081,1.413
8368.00,7.457158,25.16074,-0.000182,24.013963,-0.0080,1.413
8370.00,7.456689,25.16048,-0.000182,24.014373,-0.0080,1.414
8372.00,7.457015,25.16038,-0.000182,24.014099,-0.0080,1.413
8374.00,7.457173,25.16025,-0.000181,24.014420,-0.0080,1.413
8376.00,7.457857,25.16028,-0.000181,24.014076,-0.0080,1.413
8378.00,7.457842,25.15930,-0.000181,24.013548,-0.0080,1.413
8380.00,7.458231,25.15928,-0.000183,24.014835,-0.0080,1.413
8382.00,7.458591,25.15979,-0.000183,24.014328,-0.0080,1.412
8384.00,7.458507,25.15987,-0.000182,24.014346,-0.0080,1.413
8386.00,7.458250,25.15910,-0.000183,24.014451,-0.0080,1.413
8388.00,7.457539,25.15883,-0.000182,24.014393,-0.0080,1.412
8390.00,7.456783,25.15880,-0.000181,24.014199,-0.0080,1.413
8392.00,7.457128,25.15912,-0.000182,24.014511,-0.0080,1.413
8394.00,7.457802,25.15858,-0.000183,24.013171,-0.0080,1.413
8396.00,7.457639,25.15808,-0.000183,24.013650,-0.0080,1.413
8398.00,7.457395,25.15862,-0.000182,24.014520,-0.0080,1.412
8400.00,7.456934,25.15917,-0.000182,24.014331,-0.0080,1.413
8402.00,7.457450,25.15974,-0.000182,24.014242,-0.0080,1.412
@14,12.0000,24.0
8404.00,7.457107,25.15934,-0.000182,24.014600,-0.0080,1.413
8406.00,7.454148,25.15981,-0.000182,24.014509,-0.0081,1.413
8408.00,7.446286,25.15920,-0.000181,24.014404,-0.0080,1.412
8410.00,7.436196,25.15933,-0.000180,24.013873,-0.0080,1.411
8412.00,7.425929,25.15973,-0.000181,24.014161,-0.0080,1.412
8414.00,7.418543,25.15829,-0.000180,24.013711,-0.0080,1.412
8416.00,7.414300,25.15837,-0.000181,24.014190,-0.0080,1.413
8418.00,7.412140,25.15799,-0.000183,24.013501,-0.0081,1.414
8420.00,7.412332,25.15869,-0.000185,24.014685,-0.0080,1.415
8422.00,7.414343,25.15869,-0.000185,24.014683,-0.0080,1.414
8424.00,7.416371,25.15844,-0.000184,24.014565,-0.0081,1.414
8426.00,7.418485,25.15945,-0.000183,24.014233,-0.0080,1.414
8428.00,7.421280,25.15962,-0.000183,24.014913,-0.0080,1.414
8430.00,7.428299,25.15983,-0.000183,24.013903,-0.0080,1.414
8432.00,7.440995,25.15953,-0.000184,24.014170,-0.0080,1.415
8434.00,7.456051,25.15975,-0.000184,24.014583,-0.0080,1.415
8436.00,7.470672,25.15980,-0.000185,24.014038,-0.0081,1.415
8438.00,7.482907,25.16004,-0.000183,24.013987,-0.0080,1.414
8440.00,7.491412,25.15955,-0.000183,24.013545,-0.0080,1.414
8442.00,7.497488,25.15990,-0.000182,24.014107,-0.0080,1.414
8444.00,7.500972,25.16056,-0.000182,24.014177,-0.0080,1.413
8446.00,7.503595,25.16046,-0.000183,24.014181,-0.0081,1.413
8448.00,7.506725,25.15946,-0.000182,24.014449,-0.0081,1.413
8450.00,7.509545,25.15922,-0.000182,24.014181,-0.0081,1.414
8452.00,7.511871,25.15999,-0.000182,24.014059,-0.0080,1.413
8454.00,7.512585,25.16029,-0.000181,24.013844,-0.0080,1.413
8456.00,7.514282,25.15999,-0.000181,24.014571,-0.0080,1.413
8458.00,7.514622,25.15995,-0.000181,24.013287,-0.0081,1.414
8460.00,7.514344,25.15989,-0.000182,24.013380,-0.0080,1.413
8462.00,7.515251,25.15960,-0.000182,24.014591,-0.0080,1.413
8464.00,7.516635,25.15969,-0.000180,24.014473,-0.0080,1.412
8466.00,7.517256,25.15855,-0.000180,24.013811,-0.0080,1.412
8468.00,7.518016,25.15860,-0.000181,24.014237,-0.0080,1.413
8470.00,7.517535,25.15902,-0.000181,24.013991,-0.0080,1.413
8472.00,7.516846,25.15941,-0.000181,24.013710,-0.0081,1.412
8474.00,7.516251,25.16021,-0.000181,24.013840,-0.0081,1.413
8476.00,7.515573,25.15943,-0.000182,24.013325,-0.0081,1.413
8478.00,7.513627,25.15962,-0.000182,24.013789,-0.0081,1.413
8480.00,7.512095,25.15906,-0.000184,24.014344,-0.0081,1.413
8482.00,7.509730,25.15884,-0.000184,24.014007,-0.0081,1.413
8484.00,7.507527,25.15929,-0.000183,24.013748,-0.0081,1.413
8486.00,7.504737,25.15848,-0.000182,24.013991,-0.0081,1.413
8488.00,7.502389,25.15819,-0.000183,24.013751,-0.0081,1.413
8490.00,7.500456,25.15928,-0.000182,24.014362,-0.0080,1.413
8492.00,7.497755,25.15864,-0.000182,24.013871,-0.0081,1.412
8494.00,7.494580,25.15915,-0.000182,24.013816,-0.0081,1.413
8496.00,7.491662,25.15885,-0.000182,24.014054,-0.0081,1.412
8498.00,7.490209,25.15796,-0.000182,24.013856,-0.0081,1.413
8500.00,7.488486,25.15782,-0.000182,24.013911,-0.0080,1.413
8502.00,7.486843,25.15797,-0.000182,24.013844,-0.0080,1.413
8504.00,7.485018,25.15814,-0.000183,24.014417,-0.0081,1.412
8506.00,7.483293,25.15760,-0.000184,24.013992,-0.0081,1.413
8508.00,7.481918,25.15767,-0.000184,24.013463,-0.0081,1.413
8510.00,7.481036,25.15738,-0.000182,24.013715,-0.0081,1.413
8512.00,7.479700,25.15754,-0.000182,24.014148,-0.0081,1.413
8514.00,7.477801,25.15811,-0.000183,24.013815,-0.0080,1.413
8516.00,7.476070,25.15785,-0.000183,24.013704,-0.0080,1.412
8518.00,7.474670,25.15778,-0.000183,24.013902,-0.0081,1.413
8520.00,7.473518,25.15776,-0.000183,24.013624,-0.0081,1.413
8522.00,7.472847,25.15732,-0.000183,24.014215,-0.0081,1.413
8524.00,7.472927,25.15811,-0.000183,24.013894,-0.0080,1.413
8526.00,7.472581,25.15850,-0.000184,24.014511,-0.0081,1.413
8528.00,7.471483,25.15812,-0.000183,24.014295,-0.0081,1.413
8530.00,7.471167,25.15751,-0.000182,24.014353,-0.0080,1.413
8532.00,7.471100,25.15719,-0.000181,24.013356,-0.0081,1.413
8534.00,7.470842,25.15834,-0.000182,24.014224,-0.0081,1.413
8536.00,7.471336,25.15919,-0.000182,24.014413,-0.0080,1.413
8538.00,7.470226,25.15883,-0.000182,24.014163,-0.0080,1.412
8540.00,7.470410,25.15872,-0.000182,24.014170,-0.0080,1.413
8542.00,7.470509,25.15764,-0.000182,24.014001,-0.0080,1.413
8544.00,7.469531,25.15786,-0.000183,24.014039,-0.0081,1.414
8546.00,7.468806,25.15855,-0.000182,24.013871,-0.0080,1.413
8548.00,7.468498,25.15805,-0.000182,24.014016,-0.0080,1.413
8550.00,7.467165,25.15767,-0.000182,24.013606,-0.0080,1.413
8552.00,7.467097,25.15803,-0.000184,24.014206,-0.0081,1.413
8554.00,7.466752,25.15884,-0.000183,24.013829,-0.0081,1.413
8556.00,7.466093,25.15959,-0.000183,24.013677,-0.0081,1.414
8558.00,7.466131,25.16017,-0.000182,24.014429,-0.0080,1.413
8560.00,7.466549,25.15977,-0.000183,24.014353,-0.0080,1.413
8562.00,7.466572,25.16009,-0.000182,24.013711,-0.0080,1.413
8564.00,7.466641,25.16061,-0.000181,24.014440,-0.0080,1.413
8566.00,7.466102,25.16014,-0.000181,24.014248,-0.0081,1.413
8568.00,7.465188,25.16070,-0.000182,24.014377,-0.0081,1.414
8570.00,7.463982,25.16033,-0.000182,24.014030,-0.0080,1.413
8572.00,7.463275,25.16065,-0.000183,24.014014,-0.0080,1.413
8574.00,7.462765,25.16041,-0.000183,24.014603,-0.0081,1.413
8576.00,7.462212,25.16032,-0.000182,24.014145,-0.0081,1.413
8578.00,7.461650,25.16033,-0.000181,24.013884,-0.0081,1.412
8580.00,7.461744,25.16020,-0.000182,24.013991,-0.0081,1.413
8582.00,7.461176,25.15960,-0.000182,24.014047,-0.0080,1.413
8584.00,7.461094,25.15999,-0.000182,24.014320,-0.0080,1.413
8586.00,7.461385,25.16039,-0.000181,24.014369,-0.0080,1.414
8588.00,7.461343,25.16018,-0.000183,24.014010,-0.0080,1.413
8590.00,7.460529,25.16031,-0.000182,24.014194,-0.0080,1.413
8592.00,7.460362,25.15933,-0.000181,24.014471,-0.0081,1.413
8594.00,7.460198,25.15817,-0.000182,24.014362,-0.0081,1.413
8596.00,7.459860,25.15876,-0.000182,24.013637,-0.0081,1.413
8598.00,7.460194,25.15854,-0.000182,24.013806,-0.0081,1.413
8600.00,7.460253,25.15824,-0.000183,24.013749,-0.0081,1.413
8602.00,7.459798,25.15779,-0.000183,24.014464,-0.0081,1.414
8604.00,7.459850,25.15855,-0.000183,24.013815,-0.0081,1.414
8606.00,7.460273,25.15863,-0.000183,24.013300,-0.0081,1.414
8608.00,7.460332,25.15845,-0.000184,24.013795,-0.0081,1.414
8610.00,7.461127,25.15898,-0.000183,24.013807,-0.0081,1.413
8612.00,7.460791,25.15904,-0.000182,24.014317,-0.0081,1.413
8614.00,7.461076,25.15871,-0.000181,24.013755,-0.0081,1.413
8616.00,7.460772,25.15842,-0.000183,24.014030,-0.0080,1.413
8618.00,7.461005,25.15884,-0.000183,24.013372,-0.0081,1.413
8620.00,7.461259,25.15758,-0.000182,24.013606,-0.0081,1.414
8622.00,7.460461,25.15763,-0.000182,24.014126,-0.0081,1.414
8624.00,7.459869,25.15782,-0.000182,24.014085,-0.0081,1.414
8626.00,7.460423,25.15796,-0.000183,24.014195,-0.0081,1.413
8628.00,7.460172,25.15741,-0.000183,24.013650,-0.0081,1.414
8630.00,7.459780,25.15708,-0.000183,24.013818,-0.0080,1.413
8632.00,7.458700,25.15841,-0.000183,24.014030,-0.0080,1.413
8634.00,7.457969,25.15844,-0.000183,24.014116,-0.0081,1.413
8636.00,7.458360,25.15801,-0.000183,24.014047,-0.0080,1.414
8638.00,7.458721,25.15818,-0.000182,24.014574,-0.0081,1.413
8640.00,7.458940,25.15825,-0.000183,24.013684,-0.0081,1.413
8642.00,7.458123,25.15857,-0.000182,24.014502,-0.0080,1.413
8644.00,7.458002,25.15864,-0.000182,24.013671,-0.0080,1.413
8646.00,7.459248,25.15882,-0.000182,24.013800,-0.0080,1.414
8648.00,7.459298,25.15889,-0.000182,24.013786,-0.0081,1.413
8650.00,7.459028,25.15881,-0.000182,24.014239,-0.0081,1.414
8652.00,7.458710,25.15860,-0.000183,24.014130,-0.0080,1.413
8654.00,7.458248,25.15841,-0.000183,24.013769,-0.0080,1.413
8656.00,7.458071,25.15833,-0.000182,24.013994,-0.0081,1.413
8658.00,7.457809,25.15840,-0.000183,24.014661,-0.0081,1.413
8660.00,7.458854,25.15887,-0.000183,24.014576,-0.0080,1.414
8662.00,7.458995,25.15859,-0.000183,24.014440,-0.0080,1.414
8664.00,7.458840,25.15885,-0.000183,24.014237,-0.0081,1.414
8666.00,7.458511,25.15854,-0.000183,24.013394,-0.0081,1.413
8668.00,7.458323,25.15798,-0.000182,24.013662,-0.0081,1.414
8670.00,7.457295,25.15715,-0.000182,24.013887,-0.0080,1.413
8672.00,7.456927,25.15767,-0.000182,24.014199,-0.0081,1.413
8674.00,7.456915,25.15823,-0.000182,24.014199,-0.0081,1.413
8676.00,7.457335,25.15856,-0.000182,24.014765,-0.0081,1.413
8678.00,7.458130,25.15889,-0.000182,24.014605,-0.0080,1.413
8680.00,7.457929,25.15810,-0.000182,24.013746,-0.0080,1.413
8682.00,7.458095,25.15814,-0.000182,24.014194,-0.0081,1.413
8684.00,7.458093,25.15967,-0.000182,24.014442,-0.0080,1.414
8686.00,7.457860,25.15911,-0.000182,24.013666,-0.0081,1.414
8688.00,7.457638,25.15923,-0.000182,24.014426,-0.0081,1.414
8690.00,7.457784,25.15949,-0.000183,24.014259,-0.0081,1.413
8692.00,7.457043,25.16023,-0.000183,24.013490,-0.0080,1.413
8694.00,7.457536,25.16018,-0.000183,24.013525,-0.0081,1.413
8696.00,7.457278,25.15971,-0.000182,24.014199,-0.0081,1.413
8698.00,7.456808,25.16002,-0.000181,24.013969,-0.0081,1.414
8700.00,7.456674,25.15989,-0.000182,24.013938,-0.0080,1.413
8702.00,7.456807,25.16027,-0.000182,24.014148,-0.0081,1.414
8704.00,7.456540,25.15921,-0.000183,24.014527,-0.0080,1.413
8706.00,7.456346,25.15911,-0.000182,24.014313,-0.0080,1.413
8708.00,7.457113,25.15849,-0.000182,24.014199,-0.0081,1.413
8710.00,7.456899,25.15880,-0.000182,24.014366,-0.0080,1.414
8712.00,7.456824,25.15954,-0.000182,24.014335,-0.0080,1.414
8714.00,7.456436,25.15870,-0.000182,24.014146,-0.0080,1.413
8716.00,7.456842,25.15933,-0.000182,24.013942,-0.0080,1.413
8718.00,7.456799,25.15921,-0.000182,24.014328,-0.0080,1.414
8720.00,7.456471,25.15876,-0.000182,24.014224,-0.0081,1.414
8722.00,7.456287,25.15942,-0.000182,24.014154,-0.0081,1.413
8724.00,7.456741,25.16018,-0.000181,24.013947,-0.0080,1.413
8726.00,7.455760,25.16018,-0.000182,24.014576,-0.0081,1.414
8728.00,7.455530,25.15950,-0.000181,24.014487,-0.0080,1.414
8730.00,7.456035,25.15957,-0.000181,24.014462,-0.0080,1.413
8732.00,7.456381,25.15908,-0.000182,24.013720,-0.0080,1.413
8734.00,7.456544,25.15915,-0.000182,24.014097,-0.0080,1.414
8736.00,7.456539,25.15992,-0.000182,24.013405,-0.0080,1.413
8738.00,7.457224,25.15996,-0.000183,24.013911,-0.0080,1.413
8740.00,7.456389,25.15907,-0.000181,24.013996,-0.0080,1.413
8742.00,7.456364,25.15826,-0.000182,24.014061,-0.0080,1.413
8744.00,7.456823,25.15819,-0.000182,24.014730,-0.0081,1.414
8746.00,7.456336,25.15866,-0.000183,24.014429,-0.0081,1.414
8748.00,7.455713,25.15796,-0.000182,24.013554,-0.0081,1.414
8750.00,7.456444,25.15847,-0.000182,24.013992,-0.0081,1.414
8752.00,7.456394,25.15922,-0.000183,24.014460,-0.0081,1.414
8754.00,7.457125,25.15972,-0.000182,24.014154,-0.0081,1.413
8756.00,7.457239,25.15987,-0.000182,24.013798,-0.0081,1.413
8758.00,7.456249,25.16029,-0.000182,24.014262,-0.0080,1.413
8760.00,7.456329,25.15989,-0.000182,24.014692,-0.0080,1.413
8762.00,7.456548,25.16015,-0.000182,24.013543,-0.0080,1.413
8764.00,7.457566,25.16009,-0.000183,24.014132,-0.0080,1.414
8766.00,7.457642,25.15861,-0.000183,24.014507,-0.0081,1.414
8768.00,7.456967,25.15952,-0.000183,24.014123,-0.0081,1.414
8770.00,7.456400,25.15998,-0.000183,24.013838,-0.0080,1.414
8772.00,7.456575,25.15927,-0.000183,24.013791,-0.0080,1.413
8774.00,7.456711,25.15937,-0.000184,24.014339,-0.0080,1.414
8776.00,7.457028,25.15974,-0.000183,24.013590,-0.0081,1.414
8778.00,7.457160,25.16026,-0.000183,24.013597,-0.0080,1.414
8780.00,7.456542,25.16100,-0.000182,24.013762,-0.0081,1.413
8782.00,7.456344,25.16083,-0.000182,24.014447,-0.0080,1.413
8784.00,7.456055,25.16091,-0.000182,24.013617,-0.0080,1.414
8786.00,7.456182,25.16073,-0.000182,24.014097,-0.0081,1.414
8788.00,7.456030,25.16011,-0.000183,24.013742,-0.0080,1.414
8790.00,7.454957,25.16014,-0.000183,24.013927,-0.0081,1.414
8792.00,7.455000,25.16007,-0.000183,24.014832,-0.0081,1.414
8794.00,7.456045,25.16025,-0.000182,24.013998,-0.0080,1.414
8796.00,7.456620,25.16036,-0.000182,24.013880,-0.0080,1.414
8798.00,7.457258,25.15958,-0.000182,24.013320,-0.0080,1.415
8800.00,7.457952,25.15908,-0.000183,24.014067,-0.0080,1.413
8802.00,7.457603,25.15981,-0.000183,24.014335,-0.0080,1.414
8804.00,7.456814,25.16017,-0.000182,24.013811,-0.0080,1.413
8806.00,7.457058,25.16003,-0.000182,24.013951,-0.0081,1.414
8808.00,7.456779,25.16004,-0.000181,24.014562,-0.0081,1.414
8810.00,7.456726,25.15862,-0.000182,24.014447,-0.0080,1.414
8812.00,7.456817,25.15934,-0.000183,24.014487,-0.0080,1.414
8814.00,7.456676,25.15962,-0.000183,24.014195,-0.0080,1.414
8816.00,7.456650,25.15935,-0.000183,24.014025,-0.0080,1.414
8818.00,7.456468,25.15993,-0.000182,24.013911,-0.0080,1.414
8820.00,7.456265,25.16005,-0.000182,24.013931,-0.0080,1.414
8822.00,7.454860,25.15978,-0.000183,24.013820,-0.0081,1.414
8824.00,7.454986,25.15989,-0.000184,24.014050,-0.0081,1.414
8826.00,7.455957,25.15978,-0.000183,24.013851,-0.0080,1.414
8828.00,7.456291,25.15944,-0.000184,24.013896,-0.0080,1.414
8830.00,7.456508,25.15965,-0.000183,24.014083,-0.0080,1.414
8832.00,7.456202,25.16011,-0.000182,24.013729,-0.0080,1.414
8834.00,7.456387,25.16053,-0.000182,24.014007,-0.0081,1.414
8836.00,7.455558,25.16037,-0.000183,24.013956,-0.0080,1.414
8838.00,7.455578,25.15993,-0.000182,24.013789,-0.0081,1.414
8840.00,7.455775,25.16011,-0.000182,24.013679,-0.0080,1.414
8842.00,7.455435,25.16039,-0.000182,24.013603,-0.0080,1.414
8844.00,7.455957,25.16004,-0.000183,24.013893,-0.0080,1.414
8846.00,7.456209,25.15975,-0.000182,24.014074,-0.0080,1.414
8848.00,7.455714,25.16058,-0.000182,24.014456,-0.0081,1.414
8850.00,7.455752,25.16078,-0.000181,24.014204,-0.0081,1.413
8852.00,7.455992,25.15965,-0.000182,24.014065,-0.0081,1.414
8854.00,7.455864,25.15969,-0.000182,24.013909,-0.0080,1.413
8856.00,7.455962,25.15979,-0.000184,24.014190,-0.0081,1.414
8858.00,7.456231,25.15835,-0.000183,24.013463,-0.0081,1.414
8860.00,7.456700,25.15930,-0.000182,24.014123,-0.0080,1.413
8862.00,7.456734,25.15890,-0.000183,24.013581,-0.0080,1.414
8864.00,7.456411,25.15886,-0.000184,24.014451,-0.0080,1.414
8866.00,7.455675,25.15920,-0.000184,24.013717,-0.0080,1.414
8868.00,7.454709,25.15860,-0.000182,24.014197,-0.0080,1.414
8870.00,7.454734,25.15961,-0.000183,24.014587,-0.0081,1.414
8872.00,7.454320,25.16009,-0.000183,24.013740,-0.0081,1.414
8874.00,7.455110,25.16026,-0.000181,24.013468,-0.0080,1.414
8876.00,7.455498,25.15955,-0.000182,24.013789,-0.0081,1.414
8878.00,7.456204,25.15883,-0.000182,24.013693,-0.0080,1.413
8880.00,7.456330,25.16014,-0.000181,24.013787,-0.0081,1.413
8882.00,7.456302,25.15981,-0.000180,24.014563,-0.0081,1.414
8884.00,7.456595,25.15948,-0.000182,24.013933,-0.0080,1.415
8886.00,7.456025,25.15890,-0.000183,24.013126,-0.0081,1.414
8888.00,7.455457,25.15830,-0.000182,24.014014,-0.0081,1.414
8890.00,7.455584,25.15884,-0.000182,24.014313,-0.0080,1.413
8892.00,7.455982,25.15932,-0.000181,24.014152,-0.0080,1.414
8894.00,7.455423,25.15929,-0.000182,24.014253,-0.0081,1.414
8896.00,7.455007,25.15843,-0.000182,24.014148,-0.0080,1.414
8898.00,7.456067,25.15873,-0.000182,24.014248,-0.0080,1.414
8900.00,7.455758,25.15907,-0.000183,24.013911,-0.0080,1.415
8902.00,7.455179,25.15914,-0.000184,24.013842,-0.0080,1.415
8904.00,7.455768,25.15935,-0.000183,24.014719,-0.0080,1.414
8906.00,7.455796,25.15947,-0.000183,24.014261,-0.0080,1.414
8908.00,7.456113,25.15936,-0.000182,24.014029,-0.0080,1.414
8910.00,7.455437,25.16024,-0.000183,24.014547,-0.0080,1.414
8912.00,7.455963,25.15932,-0.000181,24.014074,-0.0080,1.414
8914.00,7.456551,25.15931,-0.000182,24.013820,-0.0080,1.415
8916.00,7.456287,25.15984,-0.000183,24.013998,-0.0080,1.414
8918.00,7.456230,25.15936,-0.000182,24.013974,-0.0080,1.414
8920.00,7.456514,25.15929,-0.000182,24.013604,-0.0080,1.414
8922.00,7.455987,25.15983,-0.000183,24.014313,-0.0080,1.414
8924.00,7.454674,25.15934,-0.000182,24.014692,-0.0080,1.414
8926.00,7.454880,25.15981,-0.000182,24.014012,-0.0080,1.414
8928.00,7.455805,25.15965,-0.000182,24.013952,-0.0080,1.414
8930.00,7.456632,25.16014,-0.000182,24.014065,-0.0080,1.414
8932.00,7.456562,25.15981,-0.000182,24.014540,-0.0080,1.413
8934.00,7.456344,25.16020,-0.000182,24.014045,-0.0080,1.414
8936.00,7.456081,25.16032,-0.000182,24.014108,-0.0080,1.414
8938.00,7.456798,25.15983,-0.000182,24.014279,-0.0080,1.414
8940.00,7.457156,25.16055,-0.000182,24.014322,-0.0080,1.414
8942.00,7.457367,25.16074,-0.000182,24.014050,-0.0080,1.414
8944.00,7.457105,25.16117,-0.000182,24.013996,-0.0080,1.414
8946.00,7.455633,25.16247,-0.000182,24.014482,-0.0080,1.414
8948.00,7.455599,25.16180,-0.000183,24.013831,-0.0080,1.414
8950.00,7.455772,25.16076,-0.000182,24.013831,-0.0080,1.413
8952.00,7.455827,25.16081,-0.000182,24.013668,-0.0080,1.414
8954.00,7.455156,25.16110,-0.000183,24.013550,-0.0081,1.414
8956.00,7.455261,25.16097,-0.000182,24.014030,-0.0080,1.414
8958.00,7.456528,25.16067,-0.000182,24.014830,-0.0080,1.414
8960.00,7.456917,25.16092,-0.000182,24.013820,-0.0080,1.414
8962.00,7.456415,25.15991,-0.000183,24.014087,-0.0080,1.414
8964.00,7.456386,25.16079,-0.000182,24.014415,-0.0080,1.414
8966.00,7.456020,25.16038,-0.000182,24.014366,-0.0080,1.414
8968.00,7.456204,25.16060,-0.000183,24.014558,-0.0080,1.414
8970.00,7.455835,25.16092,-0.000181,24.013575,-0.0080,1.414
8972.00,7.455772,25.16127,-0.000182,24.013775,-0.0080,1.414
8974.00,7.456905,25.16119,-0.000182,24.013836,-0.0080,1.414
8976.00,7.456656,25.16072,-0.000182,24.014088,-0.0081,1.414
8978.00,7.456575,25.16103,-0.000183,24.014061,-0.0080,1.414
8980.00,7.455787,25.16109,-0.000181,24.014487,-0.0080,1.414
8982.00,7.455671,25.16146,-0.000182,24.014456,-0.0081,1.414
8984.00,7.455802,25.16140,-0.000181,24.014016,-0.0080,1.414
8986.00,7.456496,25.16230,-0.000182,24.014248,-0.0080,1.414
8988.00,7.456309,25.16209,-0.000182,24.013806,-0.0080,1.414
8990.00,7.454824,25.16187,-0.000182,24.014533,-0.0080,1.414
8992.00,7.454932,25.16146,-0.000183,24.014574,-0.0080,1.415
8994.00,7.455352,25.16038,-0.000182,24.014250,-0.0080,1.414
8996.00,7.455998,25.16034,-0.000182,24.013954,-0.0080,1.414
8998.00,7.456114,25.16036,-0.000182,24.014353,-0.0080,1.414
9000.00,7.455748,25.16073,-0.000182,24.014730,-0.0080,1.414
9002.00,7.456307,25.16105,-0.000182,24.013974,-0.0080,1.415
@15,12.0000,24.0
9004.00,7.456120,25.16124,-0.000182,24.014614,-0.0080,1.414
9006.00,7.452353,25.16132,-0.000181,24.013468,-0.0080,1.414
9008.00,7.444974,25.16139,-0.000182,24.014157,-0.0080,1.413
9010.00,7.435982,25.16093,-0.000182,24.014068,-0.0080,1.413
9012.00,7.426227,25.16167,-0.000180,24.013987,-0.0080,1.413
9014.00,7.418953,25.16190,-0.000180,24.014023,-0.0080,1.414
9016.00,7.414992,25.16234,-0.000181,24.014023,-0.0081,1.414
9018.00,7.413785,25.16227,-0.000182,24.014203,-0.0080,1.415
9020.00,7.412893,25.16180,-0.000182,24.013822,-0.0080,1.415
9022.00,7.414253,25.16144,-0.000183,24.013610,-0.0081,1.415
9024.00,7.415896,25.16223,-0.000183,24.013523,-0.0081,1.415
9026.00,7.417808,25.16261,-0.000183,24.013778,-0.0080,1.416
9028.00,7.420276,25.16229,-0.000184,24.014262,-0.0080,1.415
9030.00,7.427471,25.16306,-0.000183,24.013789,-0.0080,1.416
9032.00,7.439885,25.16196,-0.000184,24.014578,-0.0080,1.416
9034.00,7.454856,25.16213,-0.000184,24.015044,-0.0080,1.416
9036.00,7.470767,25.16262,-0.000183,24.013606,-0.0080,1.416
9038.00,7.482109,25.16164,-0.000183,24.014592,-0.0081,1.416
9040.00,7.489831,25.16199,-0.000182,24.013905,-0.0080,1.415
9042.00,7.494425,25.16242,-0.000181,24.013637,-0.0080,1.415
9044.00,7.497471,25.16326,-0.000181,24.014373,-0.0080,1.415
9046.00,7.500721,25.16224,-0.000182,24.014730,-0.0080,1.415
9048.00,7.503828,25.16201,-0.000182,24.014357,-0.0081,1.414
9050.00,7.507687,25.16143,-0.000180,24.014088,-0.0080,1.414
9052.00,7.509739,25.16217,-0.000180,24.014357,-0.0080,1.414
9054.00,7.510430,25.16206,-0.000182,24.013949,-0.0080,1.414
9056.00,7.511735,25.16185,-0.000181,24.014817,-0.0080,1.415
9058.00,7.511715,25.16126,-0.000182,24.013757,-0.0080,1.414
9060.00,7.512425,25.16197,-0.000182,24.014016,-0.0081,1.414
9062.00,7.513180,25.16109,-0.000181,24.013865,-0.0081,1.414
9064.00,7.514721,25.16108,-0.000180,24.013889,-0.0080,1.415
9066.00,7.516033,25.16141,-0.000181,24.014426,-0.0081,1.415
9068.00,7.516313,25.16115,-0.000182,24.013936,-0.0081,1.415
9070.00,7.516593,25.16110,-0.000180,24.013657,-0.0080,1.414
9072.00,7.515942,25.16125,-0.000181,24.013526,-0.0080,1.414
9074.00,7.514663,25.16098,-0.000181,24.014201,-0.0081,1.414
9076.00,7.513484,25.16058,-0.000181,24.013918,-0.0080,1.414
9078.00,7.512416,25.16074,-0.000183,24.013633,-0.0080,1.414
9080.00,7.511413,25.16070,-0.000182,24.014368,-0.0080,1.415
9082.00,7.509100,25.16073,-0.000181,24.013954,-0.0080,1.415
9084.00,7.506654,25.16121,-0.000183,24.014750,-0.0080,1.415
9086.00,7.504546,25.16055,-0.000184,24.014623,-0.0080,1.415
9088.00,7.501725,25.16007,-0.000182,24.013724,-0.0080,1.414
9090.00,7.499543,25.15992,-0.000181,24.014194,-0.0080,1.414
9092.00,7.496855,25.16039,-0.000182,24.014324,-0.0081,1.414
9094.00,7.494889,25.16098,-0.000182,24.014165,-0.0081,1.415
9096.00,7.493036,25.16013,-0.000183,24.014079,-0.0080,1.415
9098.00,7.490628,25.16015,-0.000182,24.013733,-0.0080,1.415
9100.00,7.488891,25.16031,-0.000181,24.013963,-0.0080,1.414
9102.00,7.487077,25.16108,-0.000182,24.014427,-0.0080,1.415
9104.00,7.485540,25.16111,-0.000182,24.014574,-0.0080,1.414
9106.00,7.483471,25.16088,-0.000181,24.014259,-0.0081,1.414
9108.00,7.480727,25.16167,-0.000182,24.014157,-0.0080,1.414
9110.00,7.478751,25.16081,-0.000181,24.013726,-0.0080,1.414
9112.00,7.477796,25.16050,-0.000182,24.013929,-0.0080,1.414
9114.00,7.477320,25.16150,-0.000181,24.014014,-0.0080,1.415
9116.00,7.476184,25.16219,-0.000181,24.014755,-0.0080,1.414
9118.00,7.475021,25.16138,-0.000182,24.014799,-0.0080,1.414
9120.00,7.474437,25.16109,-0.000183,24.014505,-0.0080,1.414
9122.00,7.474110,25.16070,-0.000182,24.014157,-0.0081,1.414
9124.00,7.474569,25.16082,-0.000183,24.014054,-0.0080,1.414
9126.00,7.473888,25.16120,-0.000182,24.014427,-0.0080,1.414
9128.00,7.473403,25.16064,-0.000181,24.014130,-0.0080,1.415
9130.00,7.472425,25.16038,-0.000181,24.014469,-0.0080,1.415
9132.00,7.472027,25.16037,-0.000183,24.014406,-0.0080,1.415
9134.00,7.471454,25.16119,-0.000183,24.014179,-0.0080,1.415
9136.00,7.471229,25.16017,-0.000183,24.013546,-0.0080,1.415
9138.00,7.470751,25.16049,-0.000182,24.013898,-0.0080,1.414
9140.00,7.470417,25.16029,-0.000182,24.014435,-0.0080,1.414
9142.00,7.469581,25.16067,-0.000181,24.014179,-0.0080,1.415
9144.00,7.469054,25.16068,-0.000181,24.013802,-0.0081,1.415
9146.00,7.468701,25.16064,-0.000182,24.014148,-0.0081,1.415
9148.00,7.468252,25.16089,-0.000181,24.013771,-0.0080,1.414
9150.00,7.467406,25.16121,-0.000181,24.014261,-0.0080,1.414
9152.00,7.467024,25.16104,-0.000183,24.014190,-0.0080,1.414
9154.00,7.466436,25.16163,-0.000182,24.013539,-0.0080,1.415
9156.00,7.465772,25.16225,-0.000181,24.014047,-0.0080,1.414
9158.00,7.466432,25.16088,-0.000183,24.013579,-0.0080,1.415
9160.00,7.466331,25.16182,-0.000183,24.013755,-0.0080,1.415
9162.00,7.466114,25.16157,-0.000182,24.014882,-0.0080,1.415
9164.00,7.465334,25.16154,-0.000181,24.014134,-0.0080,1.415
9166.00,7.464605,25.16212,-0.000181,24.014761,-0.0080,1.415
9168.00,7.463529,25.16201,-0.000182,24.013757,-0.0080,1.415
9170.00,7.462990,25.16198,-0.000180,24.013976,-0.0080,1.414
9172.00,7.462380,25.16205,-0.000181,24.013590,-0.0080,1.415
9174.00,7.461827,25.16116,-0.000182,24.014288,-0.0080,1.414
9176.00,7.461395,25.16171,-0.000182,24.014282,-0.0080,1.414
9178.00,7.461327,25.16194,-0.000182,24.014116,-0.0080,1.415
9180.00,7.461503,25.16093,-0.000181,24.014248,-0.0080,1.415
9182.00,7.461615,25.16133,-0.000182,24.014881,-0.0080,1.415
9184.00,7.460620,25.16144,-0.000182,24.014480,-0.0080,1.415
9186.00,7.460703,25.16081,-0.000181,24.014398,-0.0081,1.415
9188.00,7.460739,25.16080,-0.000182,24.014213,-0.0080,1.415
9190.00,7.460220,25.16066,-0.000182,24.014478,-0.0080,1.415
9192.00,7.460409,25.16093,-0.000182,24.014009,-0.0080,1.415
9194.00,7.460544,25.16049,-0.000182,24.014085,-0.0081,1.414
9196.00,7.459854,25.16039,-0.000181,24.014567,-0.0080,1.415
9198.00,7.458976,25.16051,-0.000182,24.014634,-0.0080,1.414
9200.00,7.459281,25.16085,-0.000182,24.014246,-0.0080,1.414
9202.00,7.459801,25.16161,-0.000182,24.014351,-0.0080,1.415
9204.00,7.458604,25.16149,-0.000182,24.014197,-0.0080,1.415
9206.00,7.458015,25.16110,-0.000182,24.014239,-0.0080,1.414
9208.00,7.458088,25.16142,-0.000181,24.013621,-0.0080,1.414
9210.00,7.458846,25.16153,-0.000181,24.014514,-0.0080,1.414
9212.00,7.458377,25.16176,-0.000181,24.014067,-0.0080,1.414
9214.00,7.458534,25.16170,-0.000182,24.014253,-0.0080,1.415
9216.00,7.458127,25.16131,-0.000182,24.014155,-0.0080,1.415
9218.00,7.457108,25.16182,-0.000183,24.014068,-0.0080,1.414
9220.00,7.456736,25.16152,-0.000183,24.013557,-0.0080,1.415
9222.00,7.456662,25.16136,-0.000182,24.014101,-0.0080,1.415
9224.00,7.457188,25.16135,-0.000182,24.015178,-0.0080,1.415
9226.00,7.457692,25.16189,-0.000183,24.014306,-0.0080,1.415
9228.00,7.458058,25.16219,-0.000182,24.014509,-0.0080,1.414
9230.00,7.458008,25.16219,-0.000180,24.014645,-0.0080,1.414
9232.00,7.456934,25.16244,-0.000181,24.014088,-0.0080,1.415
9234.00,7.456784,25.16210,-0.000182,24.013913,-0.0080,1.415
9236.00,7.457271,25.16198,-0.000181,24.014141,-0.0080,1.415
9238.00,7.457310,25.16159,-0.000183,24.014023,-0.0080,1.415
9240.00,7.457973,25.16244,-0.000182,24.014888,-0.0080,1.415
9242.00,7.458202,25.16235,-0.000182,24.014145,-0.0080,1.415
9244.00,7.458027,25.16185,-0.000181,24.014253,-0.0080,1.415
9246.00,7.458474,25.16171,-0.000181,24.013652,-0.0080,1.414
9248.00,7.457891,25.16192,-0.000181,24.014475,-0.0080,1.414
9250.00,7.457263,25.16186,-0.000182,24.013807,-0.0080,1.415
9252.00,7.456532,25.16176,-0.000181,24.014157,-0.0081,1.415
9254.00,7.456738,25.16207,-0.000181,24.014248,-0.0080,1.415
9256.00,7.456946,25.16196,-0.000181,24.014250,-0.0080,1.415
9258.00,7.457070,25.16223,-0.000183,24.014009,-0.0080,1.414
9260.00,7.456954,25.16207,-0.000183,24.014161,-0.0080,1.415
9262.00,7.456640,25.16270,-0.000182,24.014101,-0.0080,1.415
9264.00,7.457225,25.16254,-0.000182,24.014487,-0.0080,1.415
9266.00,7.457672,25.16112,-0.000182,24.014549,-0.0080,1.415
9268.00,7.456988,25.16183,-0.000181,24.013862,-0.0080,1.415
9270.00,7.457223,25.16096,-0.000181,24.014652,-0.0080,1.415
9272.00,7.457317,25.16080,-0.000182,24.014641,-0.0080,1.415
9274.00,7.456768,25.16123,-0.000181,24.015316,-0.0080,1.415
9276.00,7.456469,25.16123,-0.000182,24.013900,-0.0080,1.414
9278.00,7.455919,25.16174,-0.000181,24.014320,-0.0079,1.415
9280.00,7.455938,25.16171,-0.000181,24.014828,-0.0080,1.415
9282.00,7.456418,25.16158,-0.000182,24.014183,-0.0080,1.416
9284.00,7.456291,25.16125,-0.000182,24.014656,-0.0080,1.416
9286.00,7.456308,25.16077,-0.000181,24.014110,-0.0080,1.415
9288.00,7.455833,25.16082,-0.000182,24.014433,-0.0080,1.415
9290.00,7.456098,25.16178,-0.000182,24.014607,-0.0080,1.415
9292.00,7.457227,25.16169,-0.000181,24.013992,-0.0080,1.415
9294.00,7.458329,25.16157,-0.000180,24.014117,-0.0080,1.415
9296.00,7.457717,25.16219,-0.000181,24.014398,-0.0080,1.415
9298.00,7.457323,25.16203,-0.000180,24.013983,-0.0080,1.414
9300.00,7.457292,25.16239,-0.000182,24.013815,-0.0080,1.415
9302.00,7.456941,25.16202,-0.000181,24.014654,-0.0080,1.415
9304.00,7.456862,25.16116,-0.000181,24.014163,-0.0080,1.415
9306.00,7.456011,25.16149,-0.000181,24.014252,-0.0080,1.415
9308.00,7.455839,25.16140,-0.000181,24.014277,-0.0080,1.415
9310.00,7.455518,25.16124,-0.000181,24.014300,-0.0080,1.415
9312.00,7.455841,25.16230,-0.000180,24.014746,-0.0080,1.415
9314.00,7.455466,25.16202,-0.000181,24.014215,-0.0080,1.415
9316.00,7.454914,25.16164,-0.000181,24.013920,-0.0080,1.415
9318.00,7.455526,25.16137,-0.000181,24.014536,-0.0080,1.415
9320.00,7.455531,25.16137,-0.000181,24.013816,-0.0080,1.415
9322.00,7.455519,25.16089,-0.000181,24.014692,-0.0080,1.415
9324.00,7.455328,25.16140,-0.000181,24.014447,-0.0080,1.415
9326.00,7.455022,25.16207,-0.000181,24.014578,-0.0080,1.414
9328.00,7.455204,25.16190,-0.000181,24.014930,-0.0080,1.415
9330.00,7.455062,25.16186,-0.000182,24.014279,-0.0080,1.415
9332.00,7.455414,25.16216,-0.000183,24.013820,-0.0080,1.415
9334.00,7.455419,25.16249,-0.000183,24.014850,-0.0080,1.415
9336.00,7.454684,25.16236,-0.000182,24.014406,-0.0080,1.415
9338.00,7.454166,25.16246,-0.000182,24.014705,-0.0080,1.415
9340.00,7.454423,25.16160,-0.000182,24.014373,-0.0080,1.415
9342.00,7.454269,25.16178,-0.000181,24.014226,-0.0080,1.415
9344.00,7.455008,25.16124,-0.000181,24.014618,-0.0080,1.415
9346.00,7.455227,25.16165,-0.000181,24.014511,-0.0080,1.415
9348.00,7.454953,25.16212,-0.000180,24.014175,-0.0080,1.415
9350.00,7.454907,25.16163,-0.000181,24.014429,-0.0080,1.415
9352.00,7.456145,25.16154,-0.000182,24.014107,-0.0080,1.415
9354.00,7.455973,25.16147,-0.000181,24.014154,-0.0080,1.414
9356.00,7.455665,25.16076,-0.000182,24.014087,-0.0080,1.415
9358.00,7.455300,25.16102,-0.000181,24.015089,-0.0080,1.415
9360.00,7.455284,25.16092,-0.000181,24.014355,-0.0080,1.415
9362.00,7.455546,25.16122,-0.000181,24.014183,-0.0081,1.415
9364.00,7.455501,25.16087,-0.000182,24.013773,-0.0080,1.415
9366.00,7.455529,25.16070,-0.000182,24.014422,-0.0080,1.415
9368.00,7.455805,25.16168,-0.000183,24.014426,-0.0080,1.415
9370.00,7.456268,25.16155,-0.000183,24.014478,-0.0080,1.415
9372.00,7.456940,25.16142,-0.000183,24.013963,-0.0080,1.416
9374.00,7.456753,25.16208,-0.000182,24.014571,-0.0080,1.415
9376.00,7.456596,25.16127,-0.000180,24.014353,-0.0080,1.415
9378.00,7.456301,25.16152,-0.000181,24.014531,-0.0080,1.415
9380.00,7.456330,25.16184,-0.000183,24.014320,-0.0080,1.415
9382.00,7.455848,25.16186,-0.000183,24.014516,-0.0080,1.415
9384.00,7.455430,25.16183,-0.000181,24.014152,-0.0080,1.415
9386.00,7.454857,25.16178,-0.000181,24.014349,-0.0080,1.415
9388.00,7.455347,25.16131,-0.000181,24.014540,-0.0080,1.415
9390.00,7.456138,25.16215,-0.000182,24.014475,-0.0080,1.416
9392.00,7.456061,25.16216,-0.000183,24.013874,-0.0080,1.416
9394.00,7.456473,25.16237,-0.000181,24.014346,-0.0080,1.414
9396.00,7.455589,25.16231,-0.000182,24.014418,-0.0080,1.415
9398.00,7.454669,25.16281,-0.000181,24.014625,-0.0080,1.415
9400.00,7.454967,25.16318,-0.000182,24.014814,-0.0080,1.415
9402.00,7.455498,25.16220,-0.000182,24.013911,-0.0080,1.415
9404.00,7.455883,25.16198,-0.000181,24.014114,-0.0080,1.415
9406.00,7.455526,25.16290,-0.000181,24.014192,-0.0080,1.415
9408.00,7.454974,25.16307,-0.000181,24.014101,-0.0080,1.415
9410.00,7.454180,25.16262,-0.000181,24.014750,-0.0080,1.415
9412.00,7.455383,25.16282,-0.000181,24.014368,-0.0080,1.416
9414.00,7.455220,25.16294,-0.000182,24.014288,-0.0080,1.414
9416.00,7.455279,25.16167,-0.000182,24.014208,-0.0080,1.415
9418.00,7.454983,25.16220,-0.000182,24.014190,-0.0081,1.416
9420.00,7.455062,25.16274,-0.000182,24.014261,-0.0080,1.415
9422.00,7.455156,25.16256,-0.000181,24.014589,-0.0080,1.414
9424.00,7.455142,25.16229,-0.000181,24.013962,-0.0080,1.415
9426.00,7.455011,25.16212,-0.000181,24.014295,-0.0080,1.415
9428.00,7.454936,25.16142,-0.000182,24.014451,-0.0080,1.415
9430.00,7.455011,25.16247,-0.000181,24.014059,-0.0080,1.416
9432.00,7.454745,25.16244,-0.000182,24.013858,-0.0080,1.416
9434.00,7.454646,25.16200,-0.000183,24.013791,-0.0080,1.416
9436.00,7.454742,25.16202,-0.000182,24.014344,-0.0081,1.415
9438.00,7.455039,25.16086,-0.000183,24.014467,-0.0080,1.415
9440.00,7.455889,25.16111,-0.000184,24.014393,-0.0080,1.415
9442.00,7.455973,25.16124,-0.000182,24.014465,-0.0080,1.415
9444.00,7.456511,25.16111,-0.000182,24.014420,-0.0080,1.415
9446.00,7.456711,25.16069,-0.000181,24.014418,-0.0080,1.415
9448.00,7.456809,25.16098,-0.000181,24.014833,-0.0080,1.415
9450.00,7.456506,25.16115,-0.000181,24.014297,-0.0080,1.415
9452.00,7.456321,25.16085,-0.000182,24.014589,-0.0080,1.415
9454.00,7.455807,25.16119,-0.000181,24.014558,-0.0080,1.415
9456.00,7.455915,25.16169,-0.000182,24.014585,-0.0080,1.415
9458.00,7.455880,25.16135,-0.000183,24.013729,-0.0080,1.416
9460.00,7.455536,25.16091,-0.000182,24.014170,-0.0080,1.416
9462.00,7.455184,25.16049,-0.000182,24.014598,-0.0080,1.415
9464.00,7.453984,25.16070,-0.000181,24.014152,-0.0080,1.415
9466.00,7.453784,25.16015,-0.000181,24.014369,-0.0081,1.415
9468.00,7.454670,25.16049,-0.000182,24.013833,-0.0081,1.415
9470.00,7.455808,25.16079,-0.000183,24.014589,-0.0081,1.415
9472.00,7.454629,25.16031,-0.000181,24.014772,-0.0080,1.415
9474.00,7.454310,25.16120,-0.000181,24.014942,-0.0080,1.415
9476.00,7.454770,25.16133,-0.000181,24.014137,-0.0080,1.415
9478.00,7.454346,25.16176,-0.000180,24.014618,-0.0080,1.415
9480.00,7.454049,25.16114,-0.000181,24.013893,-0.0080,1.415
9482.00,7.454225,25.16153,-0.000181,24.014284,-0.0081,1.415
9484.00,7.455205,25.16144,-0.000182,24.014364,-0.0080,1.416
9486.00,7.455692,25.16108,-0.000183,24.013909,-0.0080,1.415
9488.00,7.455690,25.16196,-0.000181,24.014223,-0.0080,1.416
9490.00,7.455454,25.16238,-0.000181,24.014217,-0.0080,1.415
9492.00,7.455021,25.16208,-0.000182,24.014668,-0.0080,1.416
9494.00,7.454631,25.16209,-0.000182,24.014654,-0.0080,1.416
9496.00,7.455011,25.16156,-0.000181,24.014422,-0.0080,1.415
9498.00,7.454547,25.16111,-0.000182,24.014030,-0.0080,1.415
9500.00,7.454308,25.16123,-0.000183,24.013766,-0.0081,1.415
9502.00,7.454733,25.16136,-0.000182,24.013925,-0.0080,1.416
9504.00,7.455591,25.16132,-0.000181,24.014679,-0.0080,1.416
9506.00,7.455926,25.16151,-0.000181,24.014103,-0.0080,1.415
9508.00,7.455563,25.16048,-0.000182,24.014244,-0.0080,1.415
9510.00,7.455265,25.16087,-0.000181,24.014094,-0.0080,1.415
9512.00,7.455751,25.16096,-0.000181,24.014003,-0.0080,1.416
9514.00,7.456288,25.16097,-0.000182,24.014616,-0.0080,1.416
9516.00,7.455954,25.16060,-0.000181,24.014634,-0.0080,1.415
9518.00,7.456184,25.16095,-0.000182,24.014478,-0.0080,1.416
9520.00,7.456263,25.16084,-0.000182,24.014212,-0.0080,1.416
9522.00,7.456056,25.16113,-0.000181,24.014094,-0.0080,1.416
9524.00,7.455506,25.16172,-0.000182,24.014679,-0.0080,1.416
9526.00,7.455100,25.16168,-0.000182,24.013913,-0.0080,1.416
9528.00,7.456351,25.16096,-0.000182,24.013947,-0.0080,1.415
9530.00,7.455477,25.16122,-0.000182,24.013938,-0.0081,1.415
9532.00,7.455493,25.16194,-0.000181,24.014339,-0.0080,1.415
9534.00,7.455793,25.16111,-0.000182,24.014681,-0.0080,1.415
9536.00,7.455883,25.16177,-0.000182,24.014290,-0.0080,1.415
9538.00,7.455868,25.16221,-0.000181,24.013624,-0.0081,1.415
9540.00,7.456367,25.16225,-0.000180,24.014257,-0.0081,1.415
9542.00,7.455809,25.16154,-0.000180,24.014357,-0.0080,1.415
9544.00,7.455817,25.16177,-0.000181,24.014230,-0.0080,1.415
9546.00,7.455406,25.16252,-0.000181,24.014266,-0.0080,1.416
9548.00,7.454691,25.16181,-0.000182,24.014583,-0.0080,1.416
9550.00,7.454358,25.16188,-0.000182,24.013758,-0.0080,1.415
9552.00,7.454667,25.16306,-0.000181,24.014594,-0.0081,1.415
9554.00,7.455005,25.16338,-0.000182,24.014906,-0.0080,1.415
9556.00,7.455024,25.16284,-0.000181,24.014792,-0.0080,1.415
9558.00,7.454516,25.16238,-0.000180,24.013856,-0.0080,1.415
9560.00,7.455212,25.16327,-0.000180,24.014580,-0.0080,1.416
9562.00,7.455697,25.16274,-0.000181,24.014295,-0.0080,1.415
9564.00,7.455603,25.16271,-0.000182,24.014634,-0.0080,1.415
9566.00,7.454911,25.16297,-0.000182,24.013887,-0.0080,1.416
9568.00,7.455088,25.16310,-0.000181,24.013735,-0.0080,1.416
9570.00,7.455151,25.16310,-0.000181,24.014136,-0.0080,1.416
9572.00,7.455530,25.16230,-0.000182,24.014433,-0.0080,1.416
9574.00,7.455500,25.16223,-0.000180,24.014674,-0.0080,1.415
9576.00,7.455341,25.16165,-0.000181,24.014543,-0.0080,1.416
9578.00,7.454675,25.16161,-0.000181,24.014252,-0.0080,1.415
9580.00,7.454506,25.16145,-0.000181,24.014435,-0.0080,1.415
9582.00,7.455398,25.16208,-0.000181,24.014600,-0.0080,1.416
9584.00,7.455557,25.16284,-0.000181,24.013673,-0.0081,1.415
9586.00,7.455483,25.16239,-0.000181,24.014431,-0.0080,1.415
9588.00,7.455001,25.16211,-0.000181,24.014817,-0.0080,1.415
9590.00,7.454990,25.16263,-0.000181,24.014282,-0.0080,1.415
9592.00,7.455003,25.16296,-0.000183,24.014629,-0.0080,1.416
9594.00,7.456122,25.16256,-0.000182,24.014480,-0.0080,1.415
9596.00,7.456674,25.16246,-0.000183,24.014621,-0.0080,1.416
9598.00,7.456140,25.16262,-0.000183,24.014389,-0.0080,1.415
9600.00,7.455431,25.16266,-0.000181,24.014494,-0.0080,1.415
9602.00,7.455394,25.16324,-0.000181,24.014625,-0.0081,1.415
@16,12.0000,24.0
9604.00,7.456437,25.16307,-0.000181,24.014320,-0.0080,1.416
9606.00,7.454278,25.16269,-0.000181,24.014520,-0.0080,1.415
9608.00,7.446309,25.16188,-0.000182,24.014580,-0.0080,1.415
9610.00,7.436506,25.16160,-0.000180,24.014853,-0.0080,1.415
9612.00,7.426903,25.16243,-0.000180,24.014201,-0.0080,1.414
9614.00,7.419876,25.16339,-0.000180,24.014610,-0.0080,1.415
9616.00,7.416029,25.16295,-0.000180,24.014429,-0.0080,1.415
9618.00,7.415074,25.16340,-0.000181,24.014730,-0.0080,1.416
9620.00,7.414723,25.16378,-0.000181,24.014549,-0.0080,1.417
9622.00,7.416555,25.16298,-0.000182,24.013804,-0.0080,1.416
9624.00,7.418232,25.16353,-0.000182,24.014018,-0.0080,1.417
9626.00,7.418430,25.16432,-0.000183,24.014792,-0.0080,1.417
9628.00,7.420680,25.16357,-0.000182,24.014578,-0.0081,1.416
9630.00,7.426931,25.16310,-0.000181,24.014498,-0.0080,1.416
9632.00,7.439295,25.16245,-0.000182,24.013923,-0.0080,1.417
9634.00,7.453787,25.16222,-0.000183,24.014275,-0.0080,1.418
9636.00,7.468558,25.16265,-0.000184,24.014357,-0.0080,1.418
9638.00,7.480640,25.16333,-0.000182,24.014262,-0.0080,1.417
9640.00,7.489258,25.16413,-0.000182,24.014730,-0.0080,1.417
9642.00,7.494264,25.16452,-0.000183,24.014420,-0.0080,1.416
9644.00,7.497810,25.16422,-0.000181,24.014891,-0.0081,1.416
9646.00,7.500616,25.16421,-0.000181,24.014139,-0.0080,1.416
9648.00,7.503638,25.16377,-0.000180,24.014099,-0.0080,1.415
9650.00,7.505596,25.16308,-0.000181,24.014549,-0.0080,1.415
9652.00,7.506816,25.16333,-0.000181,24.014694,-0.0080,1.416
9654.00,7.508953,25.16362,-0.000181,24.014413,-0.0080,1.416
9656.00,7.510129,25.16312,-0.000180,24.014417,-0.0080,1.415
9658.00,7.510374,25.16290,-0.000181,24.014504,-0.0080,1.416
9660.00,7.510978,25.16268,-0.000182,24.014224,-0.0080,1.416
9662.00,7.512143,25.16275,-0.000181,24.014417,-0.0080,1.415
9664.00,7.513074,25.16256,-0.000181,24.014627,-0.0080,1.415
9666.00,7.514007,25.16321,-0.000180,24.014607,-0.0080,1.416
9668.00,7.514630,25.16374,-0.000179,24.014377,-0.0080,1.415
9670.00,7.515227,25.16350,-0.000180,24.014088,-0.0080,1.416
9672.00,7.515179,25.16344,-0.000181,24.014329,-0.0080,1.416
9674.00,7.514467,25.16302,-0.000181,24.014598,-0.0080,1.415
9676.00,7.514032,25.16387,-0.000181,24.014910,-0.0080,1.416
9678.00,7.512929,25.16360,-0.000182,24.014391,-0.0080,1.416
9680.00,7.511686,25.16354,-0.000182,24.013996,-0.0080,1.415
9682.00,7.509933,25.16310,-0.000182,24.014828,-0.0080,1.415
9684.00,7.508426,25.16359,-0.000181,24.013954,-0.0080,1.415
9686.00,7.506650,25.16393,-0.000181,24.014311,-0.0080,1.416
9688.00,7.504091,25.16301,-0.000181,24.014752,-0.0080,1.415
9690.00,7.501530,25.16265,-0.000181,24.014725,-0.0081,1.414
9692.00,7.498700,25.16296,-0.000181,24.014317,-0.0080,1.416
9694.00,7.496714,25.16328,-0.000182,24.014482,-0.0080,1.416
9696.00,7.494736,25.16363,-0.000182,24.014596,-0.0080,1.416
9698.00,7.492777,25.16338,-0.000182,24.014797,-0.0080,1.416
9700.00,7.490739,25.16393,-0.000181,24.014400,-0.0080,1.415
9702.00,7.488232,25.16297,-0.000180,24.014369,-0.0080,1.416
9704.00,7.486098,25.16287,-0.000180,24.014034,-0.0080,1.415
9706.00,7.484380,25.16262,-0.000180,24.014536,-0.0080,1.415
9708.00,7.482440,25.16289,-0.000181,24.014795,-0.0081,1.415
9710.00,7.481210,25.16280,-0.000181,24.014188,-0.0080,1.415
9712.00,7.480000,25.16283,-0.000181,24.014636,-0.0080,1.415
9714.00,7.479236,25.16300,-0.000180,24.014502,-0.0080,1.415
9716.00,7.478848,25.16266,-0.000180,24.014623,-0.0080,1.416
9718.00,7.477577,25.16336,-0.000180,24.015075,-0.0080,1.416
9720.00,7.475725,25.16338,-0.000182,24.014364,-0.0081,1.416
9722.00,7.474766,25.16277,-0.000182,24.014438,-0.0081,1.416
9724.00,7.475018,25.16230,-0.000182,24.014368,-0.0080,1.416
9726.00,7.474403,25.16175,-0.000182,24.014175,-0.0080,1.415
9728.00,7.473183,25.16171,-0.000182,24.014627,-0.0080,1.415
9730.00,7.471968,25.16122,-0.000183,24.014536,-0.0080,1.415
9732.00,7.471113,25.16140,-0.000183,24.014099,-0.0080,1.415
9734.00,7.471751,25.16207,-0.000182,24.014587,-0.0080,1.415
9736.00,7.471641,25.16142,-0.000180,24.013923,-0.0080,1.416
9738.00,7.470736,25.16222,-0.000182,24.013960,-0.0080,1.416
9740.00,7.470676,25.16194,-0.000182,24.014242,-0.0080,1.416
9742.00,7.470378,25.16164,-0.000182,24.014047,-0.0080,1.415
9744.00,7.469183,25.16203,-0.000181,24.014594,-0.0080,1.415
9746.00,7.469163,25.16258,-0.000181,24.014759,-0.0080,1.416
9748.00,7.469086,25.16171,-0.000182,24.014286,-0.0080,1.416
9750.00,7.469252,25.16221,-0.000182,24.014284,-0.0080,1.416
9752.00,7.467649,25.16305,-0.000181,24.014369,-0.0080,1.416
9754.00,7.466245,25.16287,-0.000180,24.014741,-0.0080,1.415
9756.00,7.465926,25.16297,-0.000182,24.015269,-0.0080,1.415
9758.00,7.465613,25.16264,-0.000181,24.014246,-0.0080,1.416
9760.00,7.466193,25.16278,-0.000182,24.014598,-0.0080,1.415
9762.00,7.467276,25.16274,-0.000181,24.013650,-0.0080,1.415
9764.00,7.466082,25.16269,-0.000181,24.013711,-0.0080,1.416
9766.00,7.465067,25.16206,-0.000182,24.013739,-0.0080,1.415
9768.00,7.464682,25.16168,-0.000183,24.014458,-0.0080,1.415
9770.00,7.464269,25.16075,-0.000184,24.014375,-0.0080,1.416
9772.00,7.464197,25.16074,-0.000182,24.014045,-0.0080,1.416
9774.00,7.462889,25.16090,-0.000181,24.014297,-0.0080,1.415
9776.00,7.462040,25.16134,-0.000181,24.014250,-0.0080,1.415
9778.00,7.462053,25.16235,-0.000181,24.014235,-0.0080,1.416
9780.00,7.461249,25.16200,-0.000182,24.014284,-0.0080,1.416
9782.00,7.461441,25.16196,-0.000182,24.014045,-0.0080,1.416
9784.00,7.462327,25.16256,-0.000181,24.013918,-0.0080,1.416
9786.00,7.461227,25.16311,-0.000181,24.014286,-0.0080,1.416
9788.00,7.461058,25.16282,-0.000182,24.014639,-0.0080,1.416
9790.00,7.460229,25.16231,-0.000181,24.014422,-0.0080,1.416
9792.00,7.460046,25.16247,-0.000183,24.014212,-0.0080,1.416
9794.00,7.460538,25.16244,-0.000182,24.014257,-0.0080,1.416
9796.00,7.460362,25.16211,-0.000183,24.014511,-0.0080,1.416
9798.00,7.459376,25.16195,-0.000182,24.014165,-0.0081,1.416
9800.00,7.458870,25.16118,-0.000182,24.014290,-0.0080,1.415
9802.00,7.459051,25.16174,-0.000182,24.014179,-0.0080,1.416
9804.00,7.459121,25.16197,-0.000182,24.014335,-0.0080,1.416
9806.00,7.458546,25.16296,-0.000182,24.014121,-0.0080,1.416
9808.00,7.459469,25.16331,-0.000181,24.014215,-0.0080,1.416
9810.00,7.459802,25.16392,-0.000181,24.014320,-0.0080,1.415
9812.00,7.460008,25.16425,-0.000180,24.014121,-0.0080,1.416
9814.00,7.459977,25.16353,-0.000182,24.014219,-0.0080,1.417
9816.00,7.459372,25.16282,-0.000182,24.014043,-0.0080,1.416
9818.00,7.459103,25.16345,-0.000182,24.014643,-0.0080,1.417
9820.00,7.459093,25.16339,-0.000181,24.014743,-0.0080,1.416
9822.00,7.458748,25.16337,-0.000180,24.014380,-0.0080,1.415
9824.00,7.458127,25.16383,-0.000181,24.014989,-0.0081,1.415
9826.00,7.458524,25.16330,-0.000180,24.014741,-0.0080,1.416
9828.00,7.459281,25.16304,-0.000180,24.014054,-0.0080,1.416
9830.00,7.457704,25.16216,-0.000182,24.014534,-0.0080,1.417
9832.00,7.457387,25.16215,-0.000182,24.014625,-0.0081,1.417
9834.00,7.457713,25.16220,-0.000183,24.014389,-0.0080,1.416
9836.00,7.457822,25.16150,-0.000181,24.014378,-0.0080,1.416
9838.00,7.457681,25.16211,-0.000180,24.014772,-0.0080,1.416
9840.00,7.457701,25.16195,-0.000182,24.014224,-0.0080,1.416
9842.00,7.457934,25.16294,-0.000182,24.014349,-0.0080,1.416
9844.00,7.457779,25.16383,-0.000182,24.014319,-0.0080,1.416
9846.00,7.457626,25.16305,-0.000181,24.014242,-0.0080,1.416
9848.00,7.456673,25.16315,-0.000181,24.014578,-0.0080,1.416
9850.00,7.456626,25.16278,-0.000181,24.014119,-0.0080,1.416
9852.00,7.456655,25.16306,-0.000181,24.014632,-0.0080,1.416
9854.00,7.456707,25.16265,-0.000181,24.014632,-0.0080,1.416
9856.00,7.457240,25.16269,-0.000182,24.014786,-0.0080,1.416
9858.00,7.456775,25.16276,-0.000181,24.014736,-0.0080,1.416
9860.00,7.456436,25.16261,-0.000182,24.014043,-0.0080,1.416
9862.00,7.456067,25.16293,-0.000182,24.013797,-0.0080,1.416
9864.00,7.455839,25.16244,-0.000182,24.013686,-0.0080,1.416
9866.00,7.456329,25.16189,-0.000182,24.013942,-0.0080,1.416
9868.00,7.456256,25.16215,-0.000181,24.014219,-0.0080,1.416
9870.00,7.455771,25.16296,-0.000181,24.013871,-0.0080,1.416
9872.00,7.456115,25.16295,-0.000182,24.014206,-0.0080,1.416
9874.00,7.455639,25.16309,-0.000183,24.013820,-0.0080,1.417
9876.00,7.455340,25.16232,-0.000182,24.013452,-0.0080,1.416
9878.00,7.456235,25.16215,-0.000182,24.013448,-0.0080,1.416
9880.00,7.455888,25.16236,-0.000182,24.013849,-0.0080,1.416
9882.00,7.456644,25.16352,-0.000182,24.014101,-0.0080,1.416
9884.00,7.456312,25.16307,-0.000182,24.014181,-0.0080,1.416
9886.00,7.455880,25.16286,-0.000182,24.015053,-0.0080,1.416
9888.00,7.456505,25.16333,-0.000182,24.014090,-0.0080,1.416
9890.00,7.456872,25.16286,-0.000181,24.014295,-0.0080,1.416
9892.00,7.455550,25.16257,-0.000182,24.013615,-0.0080,1.416
9894.00,7.455783,25.16280,-0.000182,24.013684,-0.0081,1.416
9896.00,7.455551,25.16332,-0.000182,24.014199,-0.0081,1.416
9898.00,7.455531,25.16331,-0.000181,24.014050,-0.0080,1.416
9900.00,7.456640,25.16265,-0.000182,24.014440,-0.0080,1.416
9902.00,7.455900,25.16211,-0.000181,24.013740,-0.0080,1.416
9904.00,7.455081,25.16204,-0.000181,24.013483,-0.0080,1.416
9906.00,7.454556,25.16264,-0.000182,24.014746,-0.0080,1.416
9908.00,7.455902,25.16225,-0.000181,24.014427,-0.0080,1.416
9910.00,7.456272,25.16199,-0.000181,24.014701,-0.0080,1.416
9912.00,7.456865,25.16306,-0.000182,24.013914,-0.0080,1.417
9914.00,7.456144,25.16368,-0.000182,24.014455,-0.0080,1.417
9916.00,7.455466,25.16342,-0.000182,24.014688,-0.0080,1.416
9918.00,7.455859,25.16362,-0.000182,24.014832,-0.0080,1.417
9920.00,7.456327,25.16360,-0.000183,24.013922,-0.0080,1.416
9922.00,7.455419,25.16362,-0.000183,24.014039,-0.0080,1.416
9924.00,7.454709,25.16383,-0.000182,24.013989,-0.0080,1.416
9926.00,7.454347,25.16322,-0.000181,24.013376,-0.0081,1.416
9928.00,7.454952,25.16330,-0.000182,24.014386,-0.0080,1.416
9930.00,7.455833,25.16427,-0.000181,24.014801,-0.0080,1.416
9932.00,7.456064,25.16451,-0.000180,24.014489,-0.0080,1.416
9934.00,7.455483,25.16430,-0.000180,24.014036,-0.0080,1.416
9936.00,7.455539,25.16354,-0.000182,24.013853,-0.0080,1.417
9938.00,7.456016,25.16312,-0.000182,24.014493,-0.0080,1.416
9940.00,7.455524,25.16329,-0.000182,24.014699,-0.0080,1.417
9942.00,7.455296,25.16347,-0.000181,24.014188,-0.0080,1.417
9944.00,7.455851,25.16327,-0.000182,24.014212,-0.0080,1.417
9946.00,7.455585,25.16302,-0.000182,24.014556,-0.0080,1.416
9948.00,7.455551,25.16351,-0.000180,24.014531,-0.0080,1.416
9950.00,7.455737,25.16319,-0.000181,24.014045,-0.0080,1.416
9952.00,7.455759,25.16311,-0.000180,24.014248,-0.0080,1.416
9954.00,7.455395,25.16324,-0.000182,24.014295,-0.0080,1.416
9956.00,7.455837,25.16335,-0.000181,24.014723,-0.0080,1.416
9958.00,7.456009,25.16325,-0.000182,24.014944,-0.0080,1.416
9960.00,7.455813,25.16376,-0.000181,24.015147,-0.0080,1.417
9962.00,7.455435,25.16357,-0.000181,24.015263,-0.0080,1.417
9964.00,7.455270,25.16275,-0.000182,24.014311,-0.0080,1.417
9966.00,7.454775,25.16273,-0.000181,24.014980,-0.0080,1.416
9968.00,7.454194,25.16313,-0.000182,24.013934,-0.0080,1.416
9970.00,7.454764,25.16299,-0.000181,24.013998,-0.0080,1.416
9972.00,7.455330,25.16255,-0.000181,24.014295,-0.0080,1.417
9974.00,7.454246,25.16273,-0.000181,24.014879,-0.0080,1.417
9976.00,7.454155,25.16294,-0.000181,24.014264,-0.0080,1.417
9978.00,7.453914,25.16327,-0.000181,24.014386,-0.0080,1.416
9980.00,7.454548,25.16323,-0.000182,24.014159,-0.0080,1.417
9982.00,7.455817,25.16327,-0.000182,24.014364,-0.0080,1.417
9984.00,7.455826,25.16316,-0.000182,24.014190,-0.0080,1.416
9986.00,7.455657,25.16348,-0.000182,24.013690,-0.0080,1.417
9988.00,7.455234,25.16384,-0.000182,24.014137,-0.0080,1.417
9990.00,7.455006,25.16377,-0.000182,24.014982,-0.0080,1.417
9992.00,7.455021,25.16349,-0.000181,24.013419,-0.0080,1.417
9994.00,7.454754,25.16330,-0.000181,24.014348,-0.0080,1.416
9996.00,7.454434,25.16331,-0.000181,24.014661,-0.0080,1.417
9998.00,7.454430,25.16351,-0.000182,24.014195,-0.0080,1.417
10000.00,7.454201,25.16382,-0.000182,24.014603,-0.0080,1.417
10002.00,7.454684,25.16398,-0.000181,24.014328,-0.0080,1.417
10004.00,7.456151,25.16327,-0.000181,24.014097,-0.0080,1.417
10006.00,7.455442,25.16306,-0.000181,24.014951,-0.0080,1.417
10008.00,7.454328,25.16313,-0.000183,24.013974,-0.0080,1.417
10010.00,7.454268,25.16305,-0.000181,24.014494,-0.0080,1.416
10012.00,7.454688,25.16321,-0.000181,24.013949,-0.0080,1.417
10014.00,7.454544,25.16342,-0.000181,24.014266,-0.0080,1.416
10016.00,7.453799,25.16305,-0.000181,24.014206,-0.0080,1.417
10018.00,7.454790,25.16300,-0.000181,24.013938,-0.0080,1.417
10020.00,7.455106,25.16298,-0.000182,24.014511,-0.0080,1.417
10022.00,7.455514,25.16294,-0.000181,24.014601,-0.0080,1.417
10024.00,7.455793,25.16379,-0.000181,24.014817,-0.0080,1.416
10026.00,7.455951,25.16315,-0.000180,24.014059,-0.0080,1.417
10028.00,7.455358,25.16330,-0.000181,24.014752,-0.0080,1.417
10030.00,7.455128,25.16381,-0.000181,24.014795,-0.0080,1.417
10032.00,7.454938,25.16449,-0.000181,24.013989,-0.0080,1.417
10034.00,7.455033,25.16427,-0.000181,24.013931,-0.0080,1.416
10036.00,7.455691,25.16425,-0.000181,24.014413,-0.0080,1.417
10038.00,7.455938,25.16409,-0.000181,24.014397,-0.0080,1.417
10040.00,7.455932,25.16417,-0.000182,24.015047,-0.0080,1.417
10042.00,7.455224,25.16458,-0.000183,24.014895,-0.0080,1.417
10044.00,7.455249,25.16467,-0.000181,24.014614,-0.0080,1.417
10046.00,7.454871,25.16473,-0.000181,24.014206,-0.0080,1.417
10048.00,7.454310,25.16370,-0.000181,24.014150,-0.0080,1.417
10050.00,7.454076,25.16467,-0.000181,24.014672,-0.0080,1.417
10052.00,7.454588,25.16405,-0.000181,24.014297,-0.0080,1.417
10054.00,7.454441,25.16337,-0.000181,24.013775,-0.0080,1.417
10056.00,7.454583,25.16384,-0.000182,24.014275,-0.0080,1.417
10058.00,7.453893,25.16332,-0.000182,24.014018,-0.0080,1.417
10060.00,7.453771,25.16318,-0.000181,24.014286,-0.0080,1.416
10062.00,7.454354,25.16259,-0.000181,24.014790,-0.0080,1.417
10064.00,7.453652,25.16331,-0.000181,24.014649,-0.0080,1.417
10066.00,7.453540,25.16337,-0.000180,24.015123,-0.0080,1.417
10068.00,7.453927,25.16375,-0.000181,24.014223,-0.0080,1.416
10070.00,7.453577,25.16346,-0.000181,24.014155,-0.0080,1.417
10072.00,7.453080,25.16339,-0.000181,24.014364,-0.0080,1.418
10074.00,7.454278,25.16332,-0.000181,24.014627,-0.0080,1.417
10076.00,7.454294,25.16383,-0.000181,24.014826,-0.0080,1.417
10078.00,7.455236,25.16318,-0.000180,24.014444,-0.0080,1.417
10080.00,7.455964,25.16285,-0.000181,24.014097,-0.0080,1.417
10082.00,7.456021,25.16309,-0.000182,24.014772,-0.0080,1.417
10084.00,7.455006,25.16376,-0.000180,24.013889,-0.0080,1.416
10086.00,7.455397,25.16368,-0.000181,24.014462,-0.0080,1.417
10088.00,7.455092,25.16429,-0.000181,24.014828,-0.0080,1.417
10090.00,7.453261,25.16419,-0.000181,24.014299,-0.0080,1.418
10092.00,7.453635,25.16422,-0.000182,24.014132,-0.0080,1.417
10094.00,7.453935,25.16424,-0.000181,24.014339,-0.0080,1.417
10096.00,7.454349,25.16405,-0.000181,24.014469,-0.0080,1.417
10098.00,7.454222,25.16314,-0.000181,24.014072,-0.0080,1.417
10100.00,7.454317,25.16398,-0.000181,24.014558,-0.0080,1.417
10102.00,7.454010,25.16443,-0.000182,24.014623,-0.0080,1.417
10104.00,7.454853,25.16403,-0.000181,24.014732,-0.0080,1.417
10106.00,7.454998,25.16477,-0.000180,24.014065,-0.0080,1.416
10108.00,7.454632,25.16499,-0.000181,24.014400,-0.0080,1.417
10110.00,7.455123,25.16436,-0.000182,24.014235,-0.0080,1.417
10112.00,7.456053,25.16475,-0.000182,24.014743,-0.0080,1.418
10114.00,7.455111,25.16507,-0.000182,24.013989,-0.0080,1.417
10116.00,7.454878,25.16429,-0.000181,24.014745,-0.0080,1.417
10118.00,7.455239,25.16407,-0.000182,24.014300,-0.0080,1.417
10120.00,7.454978,25.16389,-0.000183,24.014273,-0.0080,1.417
10122.00,7.453922,25.16419,-0.000182,24.014630,-0.0080,1.417
10124.00,7.453618,25.16462,-0.000181,24.013702,-0.0080,1.417
10126.00,7.453971,25.16360,-0.000180,24.013439,-0.0080,1.417
10128.00,7.453867,25.16312,-0.000181,24.013991,-0.0080,1.417
10130.00,7.454700,25.16251,-0.000182,24.014195,-0.0080,1.417
10132.00,7.453270,25.16308,-0.000182,24.014924,-0.0080,1.417
10134.00,7.453420,25.16395,-0.000181,24.014482,-0.0080,1.417
10136.00,7.454498,25.16452,-0.000181,24.014616,-0.0080,1.417
10138.00,7.454610,25.16431,-0.000181,24.014699,-0.0080,1.418
10140.00,7.455086,25.16438,-0.000182,24.014558,-0.0080,1.417
10142.00,7.455621,25.16388,-0.000181,24.014067,-0.0080,1.417
10144.00,7.454939,25.16357,-0.000181,24.014286,-0.0080,1.417
10146.00,7.454371,25.16445,-0.000182,24.013963,-0.0080,1.417
10148.00,7.454660,25.16447,-0.000181,24.014248,-0.0080,1.417
10150.00,7.454596,25.16420,-0.000181,24.013991,-0.0080,1.417
10152.00,7.454862,25.16429,-0.000181,24.014877,-0.0080,1.417
10154.00,7.455179,25.16396,-0.000181,24.014382,-0.0080,1.418
10156.00,7.455376,25.16468,-0.000181,24.014000,-0.0080,1.417
10158.00,7.455456,25.16371,-0.000181,24.013739,-0.0080,1.418
10160.00,7.454686,25.16259,-0.000181,24.014139,-0.0080,1.417
10162.00,7.454091,25.16259,-0.000181,24.014946,-0.0081,1.418
10164.00,7.454893,25.16279,-0.000181,24.014226,-0.0080,1.417
10166.00,7.455379,25.16349,-0.000181,24.014184,-0.0080,1.417
10168.00,7.455587,25.16308,-0.000181,24.013985,-0.0080,1.417
10170.00,7.454991,25.16284,-0.000181,24.013880,-0.0080,1.417
10172.00,7.454996,25.16342,-0.000181,24.014562,-0.0080,1.417
10174.00,7.455333,25.16253,-0.000181,24.014402,-0.0080,1.417
10176.00,7.455324,25.16281,-0.000181,24.013624,-0.0080,1.417
10178.00,7.455143,25.16306,-0.000181,24.014431,-0.0080,1.417
10180.00,7.455153,25.16337,-0.000181,24.014603,-0.0080,1.418
10182.00,7.454832,25.16355,-0.000181,24.013708,-0.0080,1.418
10184.00,7.454745,25.16332,-0.000181,24.014103,-0.0080,1.417
10186.00,7.454706,25.16318,-0.000181,24.014516,-0.0080,1.417
10188.00,7.454484,25.16298,-0.000181,24.014286,-0.0080,1.418
10190.00,7.454945,25.16294,-0.000181,24.014473,-0.0080,1.417
10192.00,7.455223,25.16307,-0.000181,24.014177,-0.0080,1.418
10194.00,7.455124,25.16316,-0.000182,24.014489,-0.0080,1.418
10196.00,7.454773,25.16290,-0.000182,24.013985,-0.0080,1.418
10198.00,7.453677,25.16262,-0.000181,24.014163,-0.0080,1.417
10200.00,7.453666,25.16275,-0.000181,24.014159,-0.0080,1.418
10202.00,7.454850,25.16195,-0.000181,24.014467,-0.0080,1.417
@17,12.0000,24.0
10204.00,7.454810,25.16250,-0.000181,24.014745,-0.0080,1.417
10206.00,7.452519,25.16254,-0.000181,24.014199,-0.0080,1.417
10208.00,7.445930,25.16272,-0.000180,24.014523,-0.0080,1.417
10210.00,7.437236,25.16216,-0.000179,24.014614,-0.0080,1.416
10212.00,7.427013,25.16270,-0.000179,24.014054,-0.0081,1.416
10214.00,7.419053,25.16333,-0.000179,24.014697,-0.0080,1.416
10216.00,7.414243,25.16292,-0.000179,24.014926,-0.0080,1.417
10218.00,7.413504,25.16267,-0.000181,24.014065,-0.0080,1.418
10220.00,7.414517,25.16262,-0.000182,24.014284,-0.0080,1.419
10222.00,7.415200,25.16277,-0.000183,24.014665,-0.0080,1.419
10224.00,7.416209,25.16334,-0.000182,24.013766,-0.0080,1.418
10226.00,7.419059,25.16281,-0.000182,24.014137,-0.0080,1.419
10228.00,7.421634,25.16247,-0.000183,24.014248,-0.0080,1.419
10230.00,7.426588,25.16195,-0.000183,24.014003,-0.0080,1.418
10232.00,7.437530,25.16215,-0.000183,24.014293,-0.0080,1.419
10234.00,7.452211,25.16161,-0.000182,24.014103,-0.0080,1.420
10236.00,7.467341,25.16152,-0.000183,24.014556,-0.0080,1.420
10238.00,7.479048,25.16174,-0.000183,24.014915,-0.0080,1.420
10240.00,7.487183,25.16221,-0.000183,24.014181,-0.0080,1.419
10242.00,7.492077,25.16219,-0.000183,24.014902,-0.0080,1.418
10244.00,7.495777,25.16195,-0.000182,24.014476,-0.0080,1.418
10246.00,7.498369,25.16211,-0.000181,24.014765,-0.0080,1.417
10248.00,7.501058,25.16252,-0.000180,24.014844,-0.0080,1.417
10250.00,7.503467,25.16261,-0.000180,24.013991,-0.0080,1.417
10252.00,7.505551,25.16295,-0.000181,24.014134,-0.0080,1.418
10254.00,7.506325,25.16270,-0.000181,24.014469,-0.0080,1.417
10256.00,7.507370,25.16192,-0.000181,24.013969,-0.0080,1.417
10258.00,7.507775,25.16148,-0.000182,24.015230,-0.0080,1.417
10260.00,7.508263,25.16189,-0.000181,24.015292,-0.0080,1.418
10262.00,7.509073,25.16273,-0.000182,24.013793,-0.0080,1.418
10264.00,7.509588,25.16311,-0.000182,24.014455,-0.0080,1.418
10266.00,7.509649,25.16288,-0.000181,24.014513,-0.0080,1.417
10268.00,7.510533,25.16355,-0.000181,24.014152,-0.0080,1.418
10270.00,7.511595,25.16374,-0.000182,24.014690,-0.0080,1.418
10272.00,7.511741,25.16352,-0.000183,24.014009,-0.0080,1.417
10274.00,7.511733,25.16314,-0.000181,24.014346,-0.0080,1.417
10276.00,7.511905,25.16280,-0.000182,24.014571,-0.0080,1.418
10278.00,7.510494,25.16296,-0.000182,24.014449,-0.0080,1.417
10280.00,7.508849,25.16363,-0.000182,24.014368,-0.0080,1.417
10282.00,7.507249,25.16314,-0.000182,24.014157,-0.0080,1.418
10284.00,7.505924,25.16246,-0.000181,24.014302,-0.0080,1.418
10286.00,7.504499,25.16381,-0.000183,24.014969,-0.0081,1.418
10288.00,7.501671,25.16366,-0.000182,24.014828,-0.0080,1.418
10290.00,7.498503,25.16432,-0.000182,24.014264,-0.0080,1.417
10292.00,7.496511,25.16363,-0.000180,24.014378,-0.0080,1.418
10294.00,7.495260,25.16267,-0.000181,24.013860,-0.0080,1.418
10296.00,7.493334,25.16325,-0.000181,24.014596,-0.0080,1.418
10298.00,7.492459,25.16305,-0.000181,24.015212,-0.0080,1.417
10300.00,7.490536,25.16381,-0.000182,24.014293,-0.0080,1.417
10302.00,7.488538,25.16341,-0.000180,24.014145,-0.0080,1.417
10304.00,7.486184,25.16392,-0.000180,24.014108,-0.0080,1.418
10306.00,7.484469,25.16404,-0.000181,24.014436,-0.0080,1.418
10308.00,7.483627,25.16408,-0.000181,24.014232,-0.0080,1.418
10310.00,7.482956,25.16395,-0.000181,24.013894,-0.0081,1.418
10312.00,7.480279,25.16386,-0.000182,24.014355,-0.0080,1.417
10314.00,7.478401,25.16397,-0.000181,24.014415,-0.0080,1.417
10316.00,7.476996,25.16461,-0.000182,24.014281,-0.0080,1.417
10318.00,7.476734,25.16501,-0.000182,24.014226,-0.0080,1.418
10320.00,7.476083,25.16404,-0.000182,24.014795,-0.0081,1.417
10322.00,7.475270,25.16341,-0.000181,24.014204,-0.0080,1.417
10324.00,7.474222,25.16340,-0.000181,24.014482,-0.0080,1.418
10326.00,7.474148,25.16346,-0.000181,24.013775,-0.0080,1.418
10328.00,7.473742,25.16305,-0.000182,24.013889,-0.0080,1.418
10330.00,7.473093,25.16330,-0.000182,24.014536,-0.0080,1.417
10332.00,7.471804,25.16375,-0.000181,24.014480,-0.0080,1.418
10334.00,7.471302,25.16398,-0.000181,24.014558,-0.0080,1.418
10336.00,7.471501,25.16407,-0.000181,24.015111,-0.0080,1.418
10338.00,7.470968,25.16367,-0.000182,24.014603,-0.0080,1.418
10340.00,7.469948,25.16328,-0.000181,24.014620,-0.0080,1.417
10342.00,7.469465,25.16331,-0.000181,24.014473,-0.0080,1.418
10344.00,7.468913,25.16395,-0.000181,24.014141,-0.0080,1.418
10346.00,7.468321,25.16346,-0.000182,24.014317,-0.0080,1.418
10348.00,7.467987,25.16309,-0.000183,24.014242,-0.0080,1.418
10350.00,7.467757,25.16244,-0.000182,24.015104,-0.0080,1.418
10352.00,7.467571,25.16270,-0.000182,24.014112,-0.0080,1.418
10354.00,7.466767,25.16239,-0.000181,24.014264,-0.0080,1.418
10356.00,7.466828,25.16197,-0.000182,24.014598,-0.0080,1.417
10358.00,7.466339,25.16271,-0.000179,24.014326,-0.0080,1.418
10360.00,7.465941,25.16273,-0.000182,24.014464,-0.0080,1.418
10362.00,7.465932,25.16200,-0.000182,24.014092,-0.0080,1.418
10364.00,7.465665,25.16229,-0.000181,24.013949,-0.0080,1.418
10366.00,7.464268,25.16223,-0.000182,24.013786,-0.0081,1.418
10368.00,7.463633,25.16176,-0.000182,24.014795,-0.0080,1.418
10370.00,7.463509,25.16226,-0.000182,24.014021,-0.0080,1.418
10372.00,7.463722,25.16155,-0.000183,24.013925,-0.0080,1.418
10374.00,7.462754,25.16138,-0.000181,24.014616,-0.0080,1.418
10376.00,7.462579,25.16323,-0.000182,24.014279,-0.0080,1.417
10378.00,7.462205,25.16284,-0.000181,24.014262,-0.0080,1.418
10380.00,7.462145,25.16195,-0.000182,24.014252,-0.0080,1.419
10382.00,7.461082,25.16237,-0.000182,24.014134,-0.0080,1.417
10384.00,7.461499,25.16197,-0.000181,24.013780,-0.0080,1.418
10386.00,7.462246,25.16198,-0.000180,24.014366,-0.0080,1.418
10388.00,7.460924,25.16261,-0.000181,24.014708,-0.0080,1.418
10390.00,7.460370,25.16228,-0.000180,24.014355,-0.0080,1.418
10392.00,7.460706,25.16164,-0.000181,24.014514,-0.0080,1.418
10394.00,7.459974,25.16143,-0.000182,24.014313,-0.0081,1.418
10396.00,7.459536,25.16259,-0.000182,24.013943,-0.0080,1.418
10398.00,7.459746,25.16164,-0.000182,24.014480,-0.0080,1.418
10400.00,7.459514,25.16220,-0.000182,24.014864,-0.0080,1.418
10402.00,7.458996,25.16149,-0.000182,24.014828,-0.0080,1.418
10404.00,7.459164,25.16194,-0.000181,24.015123,-0.0080,1.418
10406.00,7.459828,25.16178,-0.000181,24.014090,-0.0080,1.418
10408.00,7.458900,25.16275,-0.000181,24.014391,-0.0080,1.417
10410.00,7.458358,25.16194,-0.000182,24.014275,-0.0080,1.418
10412.00,7.458096,25.16231,-0.000182,24.014752,-0.0080,1.418
10414.00,7.458170,25.16212,-0.000181,24.014645,-0.0080,1.418
10416.00,7.457479,25.16287,-0.000182,24.014087,-0.0080,1.418
10418.00,7.457472,25.16292,-0.000181,24.014266,-0.0080,1.418
10420.00,7.458178,25.16295,-0.000181,24.014507,-0.0081,1.417
10422.00,7.457057,25.16312,-0.000181,24.014645,-0.0081,1.418
10424.00,7.456580,25.16315,-0.000180,24.014094,-0.0080,1.418
10426.00,7.456363,25.16263,-0.000181,24.014513,-0.0080,1.419
10428.00,7.456586,25.16234,-0.000181,24.013951,-0.0080,1.418
10430.00,7.456879,25.16272,-0.000181,24.014636,-0.0080,1.418
10432.00,7.456654,25.16298,-0.000181,24.014888,-0.0080,1.418
10434.00,7.456455,25.16242,-0.000180,24.014819,-0.0080,1.417
10436.00,7.456214,25.16266,-0.000181,24.014291,-0.0080,1.418
10438.00,7.456757,25.16329,-0.000182,24.014536,-0.0080,1.418
10440.00,7.456379,25.16331,-0.000182,24.014716,-0.0080,1.418
10442.00,7.456390,25.16257,-0.000181,24.014250,-0.0080,1.418
10444.00,7.456296,25.16302,-0.000182,24.013985,-0.0080,1.418
10446.00,7.456395,25.16381,-0.000182,24.014710,-0.0080,1.418
10448.00,7.456736,25.16349,-0.000181,24.014630,-0.0080,1.418
10450.00,7.457350,25.16279,-0.000180,24.014940,-0.0080,1.418
10452.00,7.457076,25.16278,-0.000181,24.014368,-0.0080,1.419
10454.00,7.457199,25.16256,-0.000181,24.014096,-0.0081,1.418
10456.00,7.456179,25.16258,-0.000182,24.015143,-0.0080,1.418
10458.00,7.455772,25.16288,-0.000182,24.014542,-0.0080,1.418
10460.00,7.456415,25.16356,-0.000181,24.014558,-0.0081,1.419
10462.00,7.455625,25.16346,-0.000183,24.013989,-0.0080,1.418
10464.00,7.454754,25.16299,-0.000182,24.014076,-0.0080,1.418
10466.00,7.454682,25.16343,-0.000182,24.014371,-0.0080,1.419
10468.00,7.455532,25.16295,-0.000182,24.014221,-0.0080,1.418
10470.00,7.455937,25.16223,-0.000181,24.015065,-0.0080,1.418
10472.00,7.455907,25.16242,-0.000181,24.014951,-0.0080,1.417
10474.00,7.456000,25.16259,-0.000181,24.014841,-0.0080,1.418
10476.00,7.455797,25.16389,-0.000181,24.014362,-0.0080,1.418
10478.00,7.456003,25.16387,-0.000181,24.014362,-0.0080,1.418
10480.00,7.455353,25.16314,-0.000181,24.014159,-0.0080,1.418
10482.00,7.454391,25.16218,-0.000181,24.014417,-0.0080,1.418
10484.00,7.454367,25.16146,-0.000180,24.013967,-0.0080,1.418
10486.00,7.454591,25.16159,-0.000181,24.014518,-0.0080,1.418
10488.00,7.454595,25.16205,-0.000182,24.013878,-0.0080,1.418
10490.00,7.454339,25.16279,-0.000181,24.015006,-0.0080,1.418
10492.00,7.454560,25.16287,-0.000181,24.014728,-0.0080,1.418
10494.00,7.453805,25.16307,-0.000182,24.014516,-0.0080,1.418
10496.00,7.453903,25.16291,-0.000182,24.014703,-0.0080,1.418
10498.00,7.454234,25.16265,-0.000181,24.014783,-0.0080,1.418
10500.00,7.454327,25.16237,-0.000181,24.014447,-0.0080,1.418
10502.00,7.454543,25.16305,-0.000181,24.014978,-0.0080,1.418
10504.00,7.454900,25.16276,-0.000181,24.014645,-0.0080,1.418
10506.00,7.454612,25.16297,-0.000181,24.014708,-0.0080,1.418
10508.00,7.454218,25.16215,-0.000181,24.014491,-0.0080,1.418
10510.00,7.454281,25.16264,-0.000182,24.014618,-0.0080,1.418
10512.00,7.454557,25.16348,-0.000181,24.014712,-0.0080,1.418
10514.00,7.455266,25.16314,-0.000182,24.014757,-0.0080,1.418
10516.00,7.455634,25.16310,-0.000181,24.014313,-0.0080,1.419
10518.00,7.455860,25.16301,-0.000181,24.014920,-0.0080,1.418
10520.00,7.455078,25.16294,-0.000182,24.014629,-0.0080,1.419
10522.00,7.455068,25.16407,-0.000181,24.014643,-0.0081,1.418
10524.00,7.454696,25.16380,-0.000182,24.014342,-0.0080,1.418
10526.00,7.454571,25.16384,-0.000181,24.014344,-0.0080,1.418
10528.00,7.454514,25.16368,-0.000181,24.014134,-0.0080,1.419
10530.00,7.454659,25.16399,-0.000182,24.014601,-0.0080,1.418
10532.00,7.454023,25.16408,-0.000181,24.014382,-0.0080,1.419
10534.00,7.454359,25.16378,-0.000181,24.013795,-0.0080,1.418
10536.00,7.455006,25.16347,-0.000181,24.015026,-0.0080,1.418
10538.00,7.455057,25.16414,-0.000181,24.014290,-0.0080,1.418
10540.00,7.454259,25.16395,-0.000181,24.014175,-0.0080,1.419
10542.00,7.454547,25.16352,-0.000182,24.014329,-0.0080,1.419
10544.00,7.454859,25.16302,-0.000181,24.014279,-0.0080,1.419
10546.00,7.454298,25.16296,-0.000181,24.014339,-0.0080,1.418
10548.00,7.454620,25.16251,-0.000181,24.015165,-0.0080,1.418
10550.00,7.454183,25.16224,-0.000182,24.014349,-0.0080,1.418
10552.00,7.453822,25.16257,-0.000182,24.014036,-0.0080,1.419
10554.00,7.454036,25.16294,-0.000182,24.014719,-0.0080,1.419
10556.00,7.455168,25.16242,-0.000181,24.014400,-0.0080,1.419
10558.00,7.455424,25.16273,-0.000181,24.014770,-0.0081,1.419
10560.00,7.455423,25.16325,-0.000182,24.014549,-0.0080,1.419
10562.00,7.455719,25.16280,-0.000181,24.015357,-0.0080,1.418
10564.00,7.454736,25.16168,-0.000182,24.014935,-0.0080,1.418
10566.00,7.454021,25.16210,-0.000182,24.014446,-0.0081,1.418
10568.00,7.453766,25.16238,-0.000181,24.014444,-0.0080,1.418
10570.00,7.453851,25.16213,-0.000180,24.013845,-0.0080,1.419
10572.00,7.454840,25.16161,-0.000181,24.014355,-0.0080,1.419
10574.00,7.454518,25.16201,-0.000180,24.014853,-0.0080,1.419
10576.00,7.453914,25.16165,-0.000181,24.014995,-0.0080,1.418
10578.00,7.453539,25.16282,-0.000181,24.014955,-0.0080,1.419
10580.00,7.453414,25.16366,-0.000180,24.014750,-0.0080,1.419
10582.00,7.453582,25.16340,-0.000181,24.014799,-0.0080,1.419
10584.00,7.453999,25.16357,-0.000181,24.014534,-0.0080,1.419
10586.00,7.454100,25.16488,-0.000181,24.014436,-0.0080,1.419
10588.00,7.454176,25.16422,-0.000180,24.014558,-0.0080,1.418
10590.00,7.454476,25.16366,-0.000180,24.014620,-0.0080,1.418
10592.00,7.454372,25.16356,-0.000180,24.014413,-0.0080,1.419
10594.00,7.454226,25.16406,-0.000181,24.014812,-0.0080,1.419
10596.00,7.453876,25.16322,-0.000180,24.014779,-0.0080,1.419
10598.00,7.453988,25.16306,-0.000180,24.014879,-0.0080,1.419
10600.00,7.453433,25.16383,-0.000181,24.014968,-0.0080,1.419
10602.00,7.453309,25.16323,-0.000181,24.014902,-0.0080,1.418
10604.00,7.453759,25.16326,-0.000181,24.014005,-0.0080,1.419
10606.00,7.453639,25.16253,-0.000182,24.014578,-0.0080,1.418
10608.00,7.453379,25.16321,-0.000180,24.014612,-0.0080,1.418
10610.00,7.452871,25.16363,-0.000181,24.014284,-0.0080,1.419
10612.00,7.452833,25.16412,-0.000181,24.014360,-0.0080,1.419
10614.00,7.453805,25.16427,-0.000181,24.013967,-0.0080,1.418
10616.00,7.453063,25.16415,-0.000181,24.014665,-0.0080,1.418
10618.00,7.452605,25.16376,-0.000182,24.014197,-0.0080,1.419
10620.00,7.453163,25.16429,-0.000182,24.014585,-0.0080,1.419
10622.00,7.452901,25.16435,-0.000181,24.014552,-0.0080,1.418
10624.00,7.452946,25.16376,-0.000181,24.014444,-0.0080,1.418
10626.00,7.453287,25.16434,-0.000181,24.014427,-0.0080,1.419
10628.00,7.453333,25.16422,-0.000182,24.013978,-0.0080,1.418
10630.00,7.452840,25.16383,-0.000181,24.014667,-0.0080,1.419
10632.00,7.453824,25.16406,-0.000182,24.014890,-0.0080,1.419
10634.00,7.454181,25.16423,-0.000181,24.014596,-0.0080,1.419
10636.00,7.452986,25.16460,-0.000181,24.014670,-0.0080,1.418
10638.00,7.453084,25.16462,-0.000180,24.014418,-0.0080,1.419
10640.00,7.454222,25.16391,-0.000181,24.014554,-0.0080,1.418
10642.00,7.454889,25.16506,-0.000180,24.014456,-0.0080,1.419
10644.00,7.454261,25.16346,-0.000183,24.014407,-0.0080,1.419
10646.00,7.454350,25.16335,-0.000182,24.014433,-0.0080,1.419
10648.00,7.455020,25.16399,-0.000181,24.014455,-0.0080,1.418
10650.00,7.455020,25.16396,-0.000181,24.014174,-0.0080,1.418
10652.00,7.455506,25.16344,-0.000180,24.014329,-0.0080,1.419
10654.00,7.455193,25.16340,-0.000181,24.014658,-0.0080,1.419
10656.00,7.454932,25.16407,-0.000182,24.014571,-0.0080,1.420
10658.00,7.454277,25.16409,-0.000182,24.014128,-0.0080,1.418
10660.00,7.453953,25.16310,-0.000182,24.014230,-0.0080,1.418
10662.00,7.453556,25.16367,-0.000181,24.014400,-0.0080,1.419
10664.00,7.453171,25.16404,-0.000181,24.014685,-0.0080,1.419
10666.00,7.453752,25.16403,-0.000181,24.014319,-0.0080,1.419
10668.00,7.454269,25.16434,-0.000181,24.014759,-0.0080,1.418
10670.00,7.454088,25.16478,-0.000181,24.014322,-0.0081,1.419
10672.00,7.453250,25.16355,-0.000180,24.014277,-0.0080,1.419
10674.00,7.453321,25.16304,-0.000180,24.014257,-0.0080,1.418
10676.00,7.453309,25.16344,-0.000181,24.014194,-0.0080,1.418
10678.00,7.453113,25.16408,-0.000179,24.014435,-0.0080,1.419
10680.00,7.453973,25.16415,-0.000181,24.013933,-0.0080,1.419
10682.00,7.454848,25.16465,-0.000182,24.014295,-0.0080,1.419
10684.00,7.454857,25.16380,-0.000181,24.014498,-0.0080,1.419
10686.00,7.453841,25.16444,-0.000181,24.014694,-0.0080,1.419
10688.00,7.453862,25.16459,-0.000180,24.014467,-0.0080,1.418
10690.00,7.453967,25.16462,-0.000182,24.014456,-0.0080,1.419
10692.00,7.454058,25.16501,-0.000181,24.014650,-0.0080,1.418
10694.00,7.452655,25.16551,-0.000181,24.014774,-0.0080,1.419
10696.00,7.452919,25.16580,-0.000181,24.014369,-0.0079,1.419
10698.00,7.453744,25.16639,-0.000180,24.014329,-0.0080,1.419
10700.00,7.453012,25.16546,-0.000181,24.014184,-0.0080,1.418
10702.00,7.452442,25.16489,-0.000180,24.014444,-0.0080,1.419
10704.00,7.452508,25.16524,-0.000180,24.014697,-0.0080,1.420
10706.00,7.452764,25.16552,-0.000182,24.015024,-0.0080,1.419
10708.00,7.453359,25.16511,-0.000181,24.015009,-0.0079,1.419
10710.00,7.453897,25.16519,-0.000180,24.014678,-0.0080,1.419
10712.00,7.453815,25.16481,-0.000180,24.014547,-0.0080,1.419
10714.00,7.453999,25.16436,-0.000181,24.014049,-0.0080,1.418
10716.00,7.453756,25.16525,-0.000181,24.014511,-0.0080,1.419
10718.00,7.453907,25.16534,-0.000180,24.014823,-0.0080,1.419
10720.00,7.454208,25.16485,-0.000180,24.014812,-0.0080,1.419
10722.00,7.454301,25.16513,-0.000180,24.014583,-0.0080,1.419
10724.00,7.454059,25.16528,-0.000180,24.014300,-0.0080,1.419
10726.00,7.454096,25.16523,-0.000179,24.013956,-0.0080,1.418
10728.00,7.454535,25.16497,-0.000181,24.014774,-0.0080,1.419
10730.00,7.455010,25.16453,-0.000181,24.014897,-0.0080,1.419
10732.00,7.454454,25.16505,-0.000181,24.015149,-0.0080,1.419
10734.00,7.453078,25.16432,-0.000182,24.014531,-0.0080,1.419
10736.00,7.453151,25.16465,-0.000181,24.015007,-0.0080,1.419
10738.00,7.453113,25.16480,-0.000181,24.014496,-0.0080,1.419
10740.00,7.453209,25.16514,-0.000182,24.014286,-0.0080,1.419
10742.00,7.453149,25.16454,-0.000180,24.014741,-0.0080,1.418
10744.00,7.453183,25.16430,-0.000181,24.014583,-0.0080,1.418
10746.00,7.452821,25.16400,-0.000180,24.014757,-0.0080,1.419
10748.00,7.452684,25.16417,-0.000181,24.014016,-0.0080,1.419
10750.00,7.453009,25.16490,-0.000180,24.014957,-0.0080,1.418
10752.00,7.453022,25.16443,-0.000182,24.014137,-0.0080,1.419
10754.00,7.453175,25.16462,-0.000181,24.014159,-0.0080,1.419
10756.00,7.452619,25.16548,-0.000181,24.014373,-0.0080,1.419
10758.00,7.451939,25.16583,-0.000180,24.015430,-0.0080,1.419
10760.00,7.452326,25.16530,-0.000180,24.014866,-0.0080,1.418
10762.00,7.453356,25.16507,-0.000180,24.015212,-0.0080,1.418
10764.00,7.453928,25.16392,-0.000180,24.014181,-0.0080,1.419
10766.00,7.454278,25.16379,-0.000181,24.014210,-0.0080,1.419
10768.00,7.452974,25.16398,-0.000180,24.014569,-0.0080,1.419
10770.00,7.452877,25.16447,-0.000181,24.014395,-0.0080,1.419
10772.00,7.453952,25.16399,-0.000182,24.014000,-0.0080,1.418
10774.00,7.453986,25.16417,-0.000182,24.014739,-0.0080,1.419
10776.00,7.453028,25.16392,-0.000181,24.014317,-0.0080,1.419
10778.00,7.453449,25.16374,-0.000181,24.014346,-0.0080,1.419
10780.00,7.453123,25.16426,-0.000181,24.014132,-0.0080,1.419
10782.00,7.452752,25.16457,-0.000181,24.014462,-0.0080,1.419
10784.00,7.453435,25.16516,-0.000182,24.014552,-0.0080,1.419
10786.00,7.453139,25.16445,-0.000181,24.013456,-0.0080,1.419
10788.00,7.453568,25.16407,-0.000182,24.014253,-0.0080,1.419
10790.00,7.454218,25.16414,-0.000182,24.015026,-0.0080,1.419
10792.00,7.453840,25.16400,-0.000181,24.013920,-0.0080,1.419
10794.00,7.453392,25.16405,-0.000181,24.014861,-0.0080,1.419
10796.00,7.453648,25.16406,-0.000181,24.015042,-0.0080,1.419
10798.00,7.453451,25.16426,-0.000182,24.014326,-0.0080,1.419
10800.00,7.453721,25.16484,-0.000181,24.013963,-0.0080,1.419
10802.00,7.454859,25.16491,-0.000181,24.014384,-0.0080,1.419
10804.00,7.454311,25.16428,-0.000181,24.014725,-0.0080,1.419
@18,12.0000,24.0
10806.00,7.452726,25.16454,-0.000182,24.014242,-0.0080,1.419
10808.00,7.445402,25.16472,-0.000179,24.015397,-0.0080,1.418
10810.00,7.437001,25.16448,-0.000180,24.014192,-0.0080,1.417
10812.00,7.426549,25.16412,-0.000179,24.013771,-0.0080,1.417
10814.00,7.418376,25.16419,-0.000180,24.014333,-0.0080,1.419
10816.00,7.413761,25.16507,-0.000182,24.014239,-0.0080,1.419
10818.00,7.411856,25.16497,-0.000182,24.014384,-0.0080,1.419
10820.00,7.412042,25.16519,-0.000181,24.014902,-0.0080,1.420
10822.00,7.413428,25.16493,-0.000183,24.015375,-0.0080,1.420
10824.00,7.414794,25.16465,-0.000183,24.014937,-0.0080,1.420
10826.00,7.417070,25.16466,-0.000183,24.014534,-0.0080,1.420
10828.00,7.420219,25.16559,-0.000183,24.014271,-0.0080,1.420
10830.00,7.425415,25.16500,-0.000183,24.014502,-0.0080,1.420
10832.00,7.436869,25.16470,-0.000183,24.014462,-0.0080,1.421
10834.00,7.451063,25.16482,-0.000184,24.014389,-0.0080,1.422
10836.00,7.466065,25.16499,-0.000183,24.014134,-0.0080,1.421
10838.00,7.478709,25.16480,-0.000184,24.014270,-0.0080,1.421
10840.00,7.487295,25.16462,-0.000182,24.014319,-0.0080,1.420
10842.00,7.491973,25.16454,-0.000182,24.014656,-0.0080,1.420
10844.00,7.495316,25.16439,-0.000181,24.015127,-0.0080,1.420
10846.00,7.497879,25.16409,-0.000180,24.014984,-0.0080,1.419
10848.00,7.500606,25.16439,-0.000180,24.015085,-0.0080,1.420
10850.00,7.502156,25.16416,-0.000180,24.015152,-0.0080,1.420
10852.00,7.503609,25.16370,-0.000180,24.014531,-0.0080,1.419
10854.00,7.504320,25.16457,-0.000180,24.014873,-0.0080,1.419
10856.00,7.505249,25.16486,-0.000180,24.014726,-0.0080,1.420
10858.00,7.505340,25.16402,-0.000180,24.015167,-0.0080,1.419
10860.00,7.506464,25.16430,-0.000180,24.014866,-0.0080,1.419
10862.00,7.507026,25.16438,-0.000179,24.014774,-0.0080,1.419
10864.00,7.507790,25.16506,-0.000181,24.014634,-0.0080,1.419
10866.00,7.507754,25.16549,-0.000180,24.014061,-0.0080,1.420
10868.00,7.508924,25.16556,-0.000181,24.014801,-0.0080,1.420
10870.00,7.509555,25.16599,-0.000180,24.014788,-0.0080,1.419
10872.00,7.510232,25.16563,-0.000180,24.014895,-0.0080,1.419
10874.00,7.509917,25.16593,-0.000181,24.014551,-0.0080,1.419
10876.00,7.509022,25.16686,-0.000181,24.014533,-0.0080,1.419
10878.00,7.508732,25.16644,-0.000181,24.015187,-0.0080,1.419
10880.00,7.507800,25.16625,-0.000180,24.014429,-0.0080,1.419
10882.00,7.506494,25.16632,-0.000181,24.014110,-0.0080,1.419
10884.00,7.504866,25.16677,-0.000181,24.014721,-0.0080,1.420
10886.00,7.502605,25.16589,-0.000181,24.015040,-0.0080,1.419
10888.00,7.501007,25.16680,-0.000181,24.014242,-0.0080,1.419
10890.00,7.499217,25.16762,-0.000181,24.014775,-0.0080,1.419
10892.00,7.497677,25.16720,-0.000181,24.014328,-0.0080,1.419
10894.00,7.495000,25.16720,-0.000182,24.014661,-0.0080,1.419
10896.00,7.492259,25.16741,-0.000183,24.014500,-0.0080,1.419
10898.00,7.491089,25.16634,-0.000181,24.014790,-0.0080,1.420
10900.00,7.489300,25.16633,-0.000181,24.014513,-0.0080,1.419
10902.00,7.487382,25.16618,-0.000181,24.014478,-0.0080,1.419
10904.00,7.485344,25.16704,-0.000180,24.015191,-0.0080,1.419
10906.00,7.483432,25.16780,-0.000181,24.014959,-0.0080,1.420
10908.00,7.481828,25.16721,-0.000181,24.014170,-0.0080,1.419
10910.00,7.480935,25.16669,-0.000180,24.014520,-0.0080,1.419
10912.00,7.479193,25.16599,-0.000180,24.014810,-0.0080,1.419
10914.00,7.477962,25.16576,-0.000181,24.014210,-0.0080,1.420
10916.00,7.477711,25.16577,-0.000181,24.013945,-0.0080,1.419
10918.00,7.477266,25.16586,-0.000181,24.014549,-0.0080,1.419
10920.00,7.477264,25.16601,-0.000180,24.014311,-0.0080,1.419
10922.00,7.476160,25.16616,-0.000181,24.013981,-0.0080,1.420
10924.00,7.475309,25.16609,-0.000181,24.014464,-0.0080,1.419
10926.00,7.475776,25.16624,-0.000181,24.014605,-0.0080,1.420
10928.00,7.475080,25.16539,-0.000181,24.014859,-0.0080,1.419
10930.00,7.473414,25.16569,-0.000182,24.015058,-0.0080,1.419
10932.00,7.472358,25.16548,-0.000182,24.014672,-0.0080,1.420
10934.00,7.471078,25.16584,-0.000180,24.014232,-0.0080,1.419
10936.00,7.471213,25.16537,-0.000182,24.014476,-0.0080,1.419
10938.00,7.470918,25.16555,-0.000181,24.013956,-0.0080,1.419
10940.00,7.469963,25.16520,-0.000181,24.014417,-0.0080,1.419
10942.00,7.469930,25.16519,-0.000182,24.014355,-0.0080,1.419
10944.00,7.469512,25.16566,-0.000181,24.014630,-0.0080,1.419
10946.00,7.469900,25.16512,-0.000181,24.014574,-0.0080,1.419
10948.00,7.469124,25.16538,-0.000181,24.015301,-0.0080,1.419
10950.00,7.467852,25.16480,-0.000182,24.014456,-0.0080,1.420
10952.00,7.466410,25.16498,-0.000181,24.014384,-0.0080,1.420
10954.00,7.465444,25.16499,-0.000181,24.014650,-0.0080,1.419
10956.00,7.464742,25.16536,-0.000181,24.014409,-0.0080,1.419
10958.00,7.464398,25.16578,-0.000182,24.014016,-0.0080,1.420
10960.00,7.464284,25.16626,-0.000182,24.014266,-0.0080,1.419
10962.00,7.464405,25.16580,-0.000181,24.014235,-0.0081,1.420
10964.00,7.464291,25.16522,-0.000180,24.014763,-0.0080,1.419
10966.00,7.464298,25.16459,-0.000180,24.014223,-0.0080,1.419
10968.00,7.464092,25.16509,-0.000181,24.013844,-0.0080,1.419
10970.00,7.462900,25.16496,-0.000180,24.014485,-0.0080,1.419
10972.00,7.463157,25.16480,-0.000182,24.014703,-0.0080,1.419
10974.00,7.463236,25.16392,-0.000182,24.014141,-0.0080,1.420
10976.00,7.462806,25.16483,-0.000181,24.014422,-0.0080,1.420
10978.00,7.462642,25.16449,-0.000180,24.014369,-0.0080,1.419
10980.00,7.462509,25.16380,-0.000179,24.014957,-0.0080,1.419
10982.00,7.461754,25.16400,-0.000181,24.014398,-0.0080,1.418
10984.00,7.461362,25.16409,-0.000181,24.013969,-0.0080,1.419
10986.00,7.461428,25.16441,-0.000181,24.014616,-0.0080,1.419
10988.00,7.461764,25.16514,-0.000182,24.014788,-0.0080,1.419
10990.00,7.460514,25.16475,-0.000182,24.014683,-0.0080,1.419
10992.00,7.459483,25.16481,-0.000181,24.013722,-0.0080,1.419
10994.00,7.460088,25.16462,-0.000181,24.014725,-0.0080,1.420
10996.00,7.460046,25.16436,-0.000182,24.014672,-0.0080,1.420
10998.00,7.459325,25.16502,-0.000181,24.014739,-0.0080,1.419
11000.00,7.458759,25.16504,-0.000183,24.014250,-0.0080,1.420
11002.00,7.458616,25.16434,-0.000183,24.013943,-0.0081,1.419
11004.00,7.458842,25.16378,-0.000182,24.014509,-0.0080,1.419
11006.00,7.458617,25.16345,-0.000183,24.014328,-0.0080,1.419
11008.00,7.458127,25.16472,-0.000183,24.014308,-0.0080,1.420
11010.00,7.457784,25.16508,-0.000182,24.014290,-0.0080,1.420
11012.00,7.457391,25.16501,-0.000182,24.014533,-0.0080,1.419
11014.00,7.458195,25.16552,-0.000181,24.014853,-0.0080,1.419
11016.00,7.457707,25.16535,-0.000182,24.014670,-0.0080,1.419
11018.00,7.457455,25.16459,-0.000180,24.014578,-0.0080,1.419
11020.00,7.457479,25.16461,-0.000180,24.014933,-0.0080,1.419
11022.00,7.457534,25.16514,-0.000182,24.014469,-0.0080,1.420
11024.00,7.457822,25.16509,-0.000182,24.013972,-0.0080,1.420
11026.00,7.456692,25.16538,-0.000182,24.014601,-0.0080,1.420
11028.00,7.456764,25.16506,-0.000181,24.014714,-0.0080,1.420
11030.00,7.457045,25.16487,-0.000181,24.014502,-0.0080,1.419
11032.00,7.456553,25.16476,-0.000180,24.014627,-0.0080,1.419
11034.00,7.455577,25.16549,-0.000180,24.014431,-0.0080,1.420
11036.00,7.455887,25.16502,-0.000182,24.013987,-0.0080,1.419
11038.00,7.455883,25.16478,-0.000182,24.015002,-0.0080,1.419
11040.00,7.456230,25.16506,-0.000180,24.014833,-0.0080,1.418
11042.00,7.456356,25.16481,-0.000181,24.014739,-0.0080,1.420
11044.00,7.456850,25.16443,-0.000181,24.015249,-0.0080,1.420
11046.00,7.456507,25.16445,-0.000179,24.014300,-0.0080,1.419
11048.00,7.456189,25.16532,-0.000180,24.014166,-0.0080,1.419
11050.00,7.455470,25.16554,-0.000182,24.013983,-0.0080,1.420
11052.00,7.454741,25.16494,-0.000181,24.014605,-0.0080,1.420
11054.00,7.455595,25.16539,-0.000180,24.014427,-0.0080,1.419
11056.00,7.455368,25.16514,-0.000182,24.014050,-0.0081,1.420
11058.00,7.455084,25.16536,-0.000181,24.015011,-0.0080,1.420
11060.00,7.455131,25.16520,-0.000180,24.014500,-0.0080,1.420
11062.00,7.455454,25.16570,-0.000181,24.014480,-0.0080,1.419
11064.00,7.454976,25.16626,-0.000182,24.014946,-0.0080,1.420
11066.00,7.455905,25.16573,-0.000181,24.014264,-0.0079,1.420
11068.00,7.456023,25.16619,-0.000181,24.014576,-0.0080,1.420
11070.00,7.456223,25.16548,-0.000180,24.014821,-0.0080,1.419
11072.00,7.455010,25.16656,-0.000180,24.014184,-0.0081,1.420
11074.00,7.455148,25.16647,-0.000181,24.014079,-0.0080,1.419
11076.00,7.455265,25.16571,-0.000182,24.014181,-0.0080,1.420
11078.00,7.455080,25.16597,-0.000182,24.014699,-0.0080,1.420
11080.00,7.455939,25.16626,-0.000181,24.014359,-0.0080,1.419
11082.00,7.455657,25.16593,-0.000180,24.014476,-0.0080,1.419
11084.00,7.455054,25.16588,-0.000180,24.014930,-0.0080,1.420
11086.00,7.454991,25.16586,-0.000181,24.014266,-0.0080,1.419
11088.00,7.455038,25.16636,-0.000181,24.015022,-0.0080,1.420
11090.00,7.454692,25.16620,-0.000182,24.014166,-0.0080,1.420
11092.00,7.454172,25.16556,-0.000181,24.014070,-0.0080,1.419
11094.00,7.453602,25.16492,-0.000180,24.014039,-0.0080,1.420
11096.00,7.453436,25.16478,-0.000181,24.014668,-0.0080,1.419
11098.00,7.454400,25.16549,-0.000181,24.014509,-0.0080,1.420
11100.00,7.453813,25.16516,-0.000180,24.014821,-0.0080,1.419
11102.00,7.453562,25.16561,-0.000181,24.014908,-0.0080,1.419
11104.00,7.453940,25.16596,-0.000180,24.015151,-0.0080,1.419
11106.00,7.454013,25.16621,-0.000181,24.015064,-0.0080,1.419
11108.00,7.453772,25.16636,-0.000182,24.014600,-0.0080,1.420
11110.00,7.454943,25.16642,-0.000181,24.015152,-0.0080,1.419
11112.00,7.454515,25.16702,-0.000180,24.015227,-0.0080,1.419
11114.00,7.453554,25.16668,-0.000181,24.014369,-0.0080,1.421
11116.00,7.453505,25.16624,-0.000181,24.014119,-0.0080,1.421
11118.00,7.453293,25.16634,-0.000181,24.014658,-0.0080,1.420
11120.00,7.453929,25.16693,-0.000181,24.014475,-0.0080,1.420
11122.00,7.453837,25.16680,-0.000180,24.013849,-0.0080,1.419
11124.00,7.454080,25.16676,-0.000181,24.014957,-0.0080,1.420
11126.00,7.453599,25.16714,-0.000182,24.014364,-0.0080,1.420
11128.00,7.454158,25.16656,-0.000181,24.013974,-0.0080,1.420
11130.00,7.454400,25.16635,-0.000182,24.014032,-0.0080,1.420
11132.00,7.454671,25.16602,-0.000181,24.014580,-0.0080,1.419
11134.00,7.454782,25.16582,-0.000181,24.014998,-0.0080,1.420
11136.00,7.453906,25.16670,-0.000181,24.014687,-0.0080,1.420
11138.00,7.453914,25.16615,-0.000181,24.014844,-0.0080,1.419
11140.00,7.453977,25.16625,-0.000183,24.014366,-0.0080,1.420
11142.00,7.453375,25.16687,-0.000181,24.014190,-0.0080,1.420
11144.00,7.453815,25.16709,-0.000182,24.014455,-0.0080,1.420
11146.00,7.453866,25.16589,-0.000181,24.014012,-0.0080,1.420
11148.00,7.453798,25.16561,-0.000182,24.014125,-0.0080,1.420
11150.00,7.454197,25.16598,-0.000182,24.013898,-0.0080,1.419
11152.00,7.454027,25.16657,-0.000181,24.014812,-0.0080,1.419
11154.00,7.453520,25.16606,-0.000183,24.014215,-0.0080,1.420
11156.00,7.453482,25.16489,-0.000182,24.014208,-0.0080,1.420
11158.00,7.453826,25.16527,-0.000183,24.014545,-0.0080,1.420
11160.00,7.454010,25.16470,-0.000182,24.014930,-0.0080,1.420
11162.00,7.453027,25.16508,-0.000181,24.014382,-0.0080,1.420
11164.00,7.453248,25.16538,-0.000182,24.014777,-0.0080,1.420
11166.00,7.453657,25.16503,-0.000181,24.014654,-0.0080,1.420
11168.00,7.453354,25.16551,-0.000181,24.014377,-0.0080,1.420
11170.00,7.454174,25.16563,-0.000183,24.014663,-0.0081,1.420
11172.00,7.454448,25.16571,-0.000182,24.014460,-0.0080,1.420
11174.00,7.454959,25.16545,-0.000183,24.014172,-0.0080,1.420
11176.00,7.455053,25.16579,-0.000181,24.014587,-0.0080,1.420
11178.00,7.454542,25.16586,-0.000181,24.015479,-0.0080,1.419
11180.00,7.454145,25.16506,-0.000182,24.014242,-0.0080,1.420
11182.00,7.453518,25.16505,-0.000182,24.015207,-0.0080,1.420
11184.00,7.453675,25.16588,-0.000181,24.014879,-0.0080,1.421
11186.00,7.454438,25.16595,-0.000182,24.013833,-0.0080,1.420
11188.00,7.453039,25.16561,-0.000181,24.014391,-0.0080,1.420
11190.00,7.452986,25.16592,-0.000182,24.014765,-0.0080,1.420
11192.00,7.454082,25.16548,-0.000182,24.014520,-0.0080,1.419
11194.00,7.453272,25.16489,-0.000181,24.014467,-0.0080,1.420
11196.00,7.453132,25.16529,-0.000182,24.013871,-0.0080,1.420
11198.00,7.453520,25.16541,-0.000181,24.014235,-0.0080,1.420
11200.00,7.453256,25.16475,-0.000181,24.014846,-0.0081,1.420
11202.00,7.453496,25.16437,-0.000182,24.014701,-0.0081,1.420
11204.00,7.452714,25.16494,-0.000182,24.014866,-0.0080,1.419
11206.00,7.452438,25.16562,-0.000180,24.014402,-0.0080,1.420
11208.00,7.452578,25.16587,-0.000181,24.014855,-0.0080,1.420
11210.00,7.452829,25.16606,-0.000182,24.014221,-0.0080,1.419
11212.00,7.452545,25.16583,-0.000181,24.014288,-0.0080,1.420
11214.00,7.451822,25.16605,-0.000182,24.014634,-0.0080,1.420
11216.00,7.451441,25.16634,-0.000182,24.014714,-0.0081,1.419
11218.00,7.452602,25.16679,-0.000181,24.014569,-0.0080,1.420
11220.00,7.452306,25.16616,-0.000181,24.013969,-0.0080,1.420
11222.00,7.453311,25.16636,-0.000183,24.013894,-0.0080,1.420
11224.00,7.453783,25.16651,-0.000183,24.014308,-0.0080,1.420
11226.00,7.453164,25.16579,-0.000182,24.014467,-0.0080,1.420
11228.00,7.453697,25.16615,-0.000182,24.014877,-0.0081,1.420
11230.00,7.453583,25.16553,-0.000181,24.014676,-0.0080,1.420
11232.00,7.453844,25.16538,-0.000180,24.015026,-0.0080,1.420
11234.00,7.453395,25.16533,-0.000182,24.014400,-0.0080,1.420
11236.00,7.452808,25.16561,-0.000181,24.014824,-0.0080,1.420
11238.00,7.453421,25.16557,-0.000180,24.014745,-0.0080,1.420
11240.00,7.453470,25.16540,-0.000180,24.014518,-0.0080,1.420
11242.00,7.453615,25.16609,-0.000181,24.014404,-0.0080,1.420
11244.00,7.453815,25.16629,-0.000181,24.014199,-0.0080,1.420
11246.00,7.453809,25.16540,-0.000181,24.014277,-0.0080,1.420
11248.00,7.452911,25.16520,-0.000182,24.014471,-0.0080,1.419
11250.00,7.451749,25.16584,-0.000181,24.014726,-0.0080,1.420
11252.00,7.452683,25.16611,-0.000181,24.014047,-0.0080,1.420
11254.00,7.453226,25.16611,-0.000182,24.014794,-0.0081,1.420
11256.00,7.452214,25.16680,-0.000181,24.014402,-0.0080,1.420
11258.00,7.452974,25.16622,-0.000181,24.014589,-0.0080,1.420
11260.00,7.454075,25.16572,-0.000181,24.013751,-0.0080,1.421
11262.00,7.453187,25.16510,-0.000182,24.013507,-0.0080,1.421
11264.00,7.451890,25.16507,-0.000181,24.014485,-0.0080,1.420
11266.00,7.451761,25.16502,-0.000182,24.014716,-0.0081,1.420
11268.00,7.451968,25.16555,-0.000181,24.014779,-0.0080,1.420
11270.00,7.452891,25.16506,-0.000180,24.014317,-0.0080,1.420
11272.00,7.453025,25.16574,-0.000181,24.014059,-0.0080,1.420
11274.00,7.453455,25.16599,-0.000181,24.015007,-0.0080,1.420
11276.00,7.453266,25.16633,-0.000181,24.013920,-0.0081,1.420
11278.00,7.452459,25.16597,-0.000182,24.013650,-0.0080,1.420
11280.00,7.453008,25.16578,-0.000181,24.014005,-0.0080,1.420
11282.00,7.453870,25.16587,-0.000181,24.014186,-0.0080,1.421
11284.00,7.453451,25.16586,-0.000182,24.013971,-0.0080,1.420
11286.00,7.452721,25.16663,-0.000182,24.014328,-0.0080,1.421
11288.00,7.453335,25.16534,-0.000181,24.014543,-0.0080,1.420
11290.00,7.453620,25.16561,-0.000181,24.014527,-0.0080,1.420
11292.00,7.453461,25.16518,-0.000181,24.014215,-0.0080,1.420
11294.00,7.452816,25.16545,-0.000183,24.014679,-0.0080,1.421
11296.00,7.452653,25.16471,-0.000182,24.014494,-0.0080,1.420
11298.00,7.453126,25.16399,-0.000181,24.013608,-0.0080,1.420
11300.00,7.453178,25.16475,-0.000181,24.014275,-0.0080,1.420
11302.00,7.453727,25.16447,-0.000182,24.014014,-0.0080,1.420
11304.00,7.453133,25.16405,-0.000180,24.014097,-0.0080,1.420
11306.00,7.452983,25.16379,-0.000180,24.013836,-0.0081,1.420
11308.00,7.453884,25.16441,-0.000180,24.014672,-0.0080,1.420
11310.00,7.453265,25.16413,-0.000181,24.014047,-0.0080,1.420
11312.00,7.453617,25.16358,-0.000181,24.013896,-0.0080,1.421
11314.00,7.453855,25.16395,-0.000182,24.013992,-0.0080,1.420
11316.00,7.452926,25.16481,-0.000181,24.013933,-0.0080,1.420
11318.00,7.452630,25.16390,-0.000184,24.014596,-0.0081,1.421
11320.00,7.453341,25.16420,-0.000183,24.014578,-0.0080,1.420
11322.00,7.453339,25.16419,-0.000182,24.014110,-0.0080,1.420
11324.00,7.452944,25.16403,-0.000182,24.013409,-0.0080,1.420
11326.00,7.453605,25.16434,-0.000182,24.013439,-0.0080,1.421
11328.00,7.454808,25.16333,-0.000183,24.013845,-0.0081,1.421
11330.00,7.454942,25.16388,-0.000182,24.013664,-0.0080,1.420
11332.00,7.454161,25.16394,-0.000182,24.013641,-0.0080,1.420
11334.00,7.453785,25.16365,-0.000181,24.014388,-0.0080,1.420
11336.00,7.453527,25.16431,-0.000181,24.014054,-0.0080,1.420
11338.00,7.453217,25.16417,-0.000182,24.013853,-0.0080,1.421
11340.00,7.453095,25.16423,-0.000181,24.014179,-0.0080,1.421
11342.00,7.453272,25.16436,-0.000182,24.014620,-0.0080,1.420
11344.00,7.453543,25.16492,-0.000182,24.013994,-0.0080,1.420
11346.00,7.452716,25.16438,-0.000182,24.013517,-0.0080,1.420
11348.00,7.453074,25.16458,-0.000182,24.014072,-0.0080,1.420
11350.00,7.452945,25.16452,-0.000183,24.013871,-0.0080,1.421
11352.00,7.453468,25.16438,-0.000181,24.014244,-0.0081,1.421
11354.00,7.453018,25.16476,-0.000181,24.014154,-0.0080,1.421
11356.00,7.452610,25.16521,-0.000183,24.014083,-0.0080,1.421
11358.00,7.453032,25.16551,-0.000182,24.014132,-0.0080,1.420
11360.00,7.454381,25.16587,-0.000181,24.014310,-0.0080,1.421
11362.00,7.453842,25.16571,-0.000181,24.014281,-0.0080,1.420
11364.00,7.452989,25.16632,-0.000181,24.014223,-0.0080,1.420
11366.00,7.453003,25.16659,-0.000182,24.014270,-0.0080,1.420
11368.00,7.452371,25.16592,-0.000182,24.014656,-0.0080,1.421
11370.00,7.452393,25.16642,-0.000182,24.014039,-0.0080,1.421
11372.00,7.452448,25.16636,-0.000180,24.014331,-0.0080,1.421
11374.00,7.451430,25.16641,-0.000182,24.014560,-0.0080,1.420
11376.00,7.451206,25.16619,-0.000182,24.014843,-0.0080,1.420
11378.00,7.452061,25.16670,-0.000182,24.014221,-0.0080,1.421
11380.00,7.452926,25.16661,-0.000182,24.014696,-0.0080,1.421
11382.00,7.453096,25.16637,-0.000181,24.014716,-0.0081,1.420
11384.00,7.452741,25.16587,-0.000181,24.014569,-0.0080,1.419
11386.00,7.452490,25.16560,-0.000180,24.014398,-0.0080,1.420
11388.00,7.452477,25.16551,-0.000181,24.014453,-0.0081,1.421
11390.00,7.452397,25.16576,-0.000183,24.014021,-0.0080,1.421
11392.00,7.451944,25.16526,-0.000183,24.014063,-0.0080,1.421
11394.00,7.453148,25.16590,-0.000182,24.014786,-0.0080,1.421
11396.00,7.452860,25.16701,-0.000181,24.014451,-0.0080,1.420
11398.00,7.451791,25.16662,-0.000180,24.014353,-0.0080,1.420
11400.00,7.452080,25.16691,-0.000180,24.014589,-0.0081,1.420
11402.00,7.452953,25.16733,-0.000182,24.014464,-0.0080,1.421
11404.00,7.452465,25.16666,-0.000181,24.014429,-0.0080,1.420
@19,12.0000,24.0
11406.00,7.451456,25.16654,-0.000181,24.014710,-0.0080,1.421
11408.00,7.445280,25.16622,-0.000181,24.014326,-0.0080,1.420
11410.00,7.436088,25.16570,-0.000182,24.014032,-0.0080,1.419
11412.00,7.426416,25.16584,-0.000180,24.015087,-0.0080,1.419
11414.00,7.418917,25.16581,-0.000180,24.015399,-0.0080,1.420
11416.00,7.414095,25.16496,-0.000182,24.015151,-0.0080,1.420
11418.00,7.412406,25.16450,-0.000180,24.014717,-0.0080,1.421
11420.00,7.412519,25.16506,-0.000182,24.014525,-0.0081,1.421
11422.00,7.414392,25.16489,-0.000182,24.014476,-0.0080,1.421
11424.00,7.415168,25.16512,-0.000183,24.014444,-0.0080,1.422
11426.00,7.416795,25.16522,-0.000183,24.014485,-0.0080,1.422
11428.00,7.420338,25.16427,-0.000183,24.014683,-0.0080,1.422
11430.00,7.424118,25.16556,-0.000182,24.013914,-0.0080,1.421
11432.00,7.433881,25.16584,-0.000181,24.014389,-0.0080,1.422
11434.00,7.447693,25.16548,-0.000183,24.014246,-0.0080,1.424
11436.00,7.462834,25.16530,-0.000184,24.014181,-0.0080,1.423
11438.00,7.474697,25.16494,-0.000184,24.014661,-0.0081,1.422
11440.00,7.483461,25.16467,-0.000181,24.014843,-0.0080,1.421
11442.00,7.488654,25.16490,-0.000180,24.013896,-0.0080,1.421
11444.00,7.491872,25.16451,-0.000181,24.014542,-0.0080,1.421
11446.00,7.495350,25.16486,-0.000180,24.014295,-0.0080,1.420
11448.00,7.497335,25.16520,-0.000180,24.014344,-0.0080,1.421
11450.00,7.499371,25.16445,-0.000181,24.014636,-0.0080,1.421
11452.00,7.501292,25.16480,-0.000180,24.015094,-0.0080,1.421
11454.00,7.502235,25.16520,-0.000182,24.014886,-0.0080,1.420
11456.00,7.502695,25.16508,-0.000180,24.014741,-0.0080,1.421
11458.00,7.502871,25.16528,-0.000181,24.014725,-0.0080,1.421
11460.00,7.502291,25.16471,-0.000181,24.014598,-0.0080,1.420
11462.00,7.503180,25.16459,-0.000181,24.014901,-0.0080,1.421
11464.00,7.504509,25.16492,-0.000181,24.014391,-0.0080,1.421
11466.00,7.506452,25.16445,-0.000182,24.013985,-0.0080,1.420
11468.00,7.506442,25.16454,-0.000180,24.014881,-0.0080,1.421
11470.00,7.507972,25.16407,-0.000179,24.014509,-0.0080,1.420
11472.00,7.507707,25.16319,-0.000180,24.014306,-0.0080,1.421
11474.00,7.506600,25.16289,-0.000183,24.014806,-0.0080,1.421
11476.00,7.505942,25.16283,-0.000181,24.014743,-0.0080,1.420
11478.00,7.505453,25.16532,-0.000183,24.014199,-0.0080,1.420
11480.00,7.504498,25.16424,-0.000179,24.014025,-0.0080,1.420
11482.00,7.503635,25.16445,-0.000183,24.013739,-0.0080,1.420
11484.00,7.503324,25.16458,-0.000181,24.014658,-0.0080,1.420
11486.00,7.501934,25.16481,-0.000178,24.014525,-0.0080,1.420
11488.00,7.500383,25.16444,-0.000179,24.014145,-0.0080,1.421
11490.00,7.499087,25.16490,-0.000182,24.014676,-0.0080,1.421
11492.00,7.497316,25.16441,-0.000180,24.014538,-0.0080,1.420
11494.00,7.495691,25.16442,-0.000182,24.014337,-0.0080,1.420
11496.00,7.494528,25.16442,-0.000181,24.013662,-0.0080,1.421
11498.00,7.492581,25.16405,-0.000180,24.014536,-0.0080,1.420
11500.00,7.489546,25.16345,-0.000181,24.015261,-0.0080,1.420
11502.00,7.487085,25.16415,-0.000180,24.014659,-0.0080,1.420
11504.00,7.486084,25.16446,-0.000180,24.014279,-0.0080,1.420
11506.00,7.484334,25.16431,-0.000181,24.014170,-0.0080,1.420
11508.00,7.482025,25.16405,-0.000181,24.014469,-0.0080,1.421
11510.00,7.480383,25.16555,-0.000181,24.015102,-0.0080,1.421
11512.00,7.479553,25.16564,-0.000181,24.014371,-0.0080,1.421
11514.00,7.477970,25.16506,-0.000182,24.015087,-0.0080,1.421
11516.00,7.476709,25.16556,-0.000183,24.014978,-0.0080,1.420
11518.00,7.475479,25.16524,-0.000179,24.014199,-0.0080,1.420
11520.00,7.473941,25.16533,-0.000180,24.014400,-0.0080,1.420
11522.00,7.473656,25.16551,-0.000180,24.014275,-0.0080,1.420
11524.00,7.472869,25.16567,-0.000179,24.014233,-0.0080,1.420
11526.00,7.471986,25.16554,-0.000180,24.014855,-0.0080,1.421
11528.00,7.472281,25.16637,-0.000184,24.014215,-0.0080,1.421
11530.00,7.472145,25.16565,-0.000182,24.014875,-0.0080,1.421
11532.00,7.471018,25.16597,-0.000183,24.014029,-0.0080,1.421
11534.00,7.471420,25.16671,-0.000184,24.014083,-0.0080,1.420
11536.00,7.471561,25.16634,-0.000182,24.014585,-0.0080,1.420
11538.00,7.471763,25.16585,-0.000180,24.014696,-0.0080,1.420
11540.00,7.470508,25.16643,-0.000182,24.014681,-0.0080,1.420
11542.00,7.470426,25.16606,-0.000181,24.015024,-0.0080,1.420
11544.00,7.470614,25.16729,-0.000182,24.014447,-0.0080,1.421
11546.00,7.469745,25.16732,-0.000183,24.014375,-0.0080,1.421
11548.00,7.469314,25.16658,-0.000182,24.014493,-0.0080,1.420
11550.00,7.469159,25.16693,-0.000183,24.014136,-0.0080,1.420
11552.00,7.468272,25.16628,-0.000183,24.015171,-0.0080,1.421
11554.00,7.468262,25.16660,-0.000183,24.014388,-0.0080,1.420
11556.00,7.466245,25.16688,-0.000179,24.014766,-0.0080,1.420
11558.00,7.465498,25.16646,-0.000180,24.014545,-0.0080,1.420
11560.00,7.465145,25.16640,-0.000182,24.014168,-0.0080,1.420
11562.00,7.465398,25.16679,-0.000182,24.014969,-0.0080,1.421
11564.00,7.465477,25.16613,-0.000183,24.014926,-0.0080,1.421
11566.00,7.464625,25.16713,-0.000179,24.014480,-0.0080,1.421
11568.00,7.463739,25.16749,-0.000180,24.014592,-0.0079,1.421
11570.00,7.463450,25.16768,-0.000180,24.014835,-0.0080,1.420
11572.00,7.463097,25.16808,-0.000181,24.014728,-0.0080,1.421
11574.00,7.463451,25.16675,-0.000180,24.014882,-0.0080,1.421
11576.00,7.463264,25.16702,-0.000180,24.014899,-0.0080,1.421
11578.00,7.461791,25.16734,-0.000180,24.014832,-0.0080,1.420
11580.00,7.460904,25.16771,-0.000179,24.014518,-0.0080,1.420
11582.00,7.461090,25.16756,-0.000182,24.014853,-0.0080,1.420
11584.00,7.460862,25.16757,-0.000180,24.014203,-0.0081,1.421
11586.00,7.460774,25.16661,-0.000181,24.014079,-0.0080,1.421
11588.00,7.460355,25.16661,-0.000181,24.014552,-0.0080,1.420
11590.00,7.459045,25.16653,-0.000181,24.014734,-0.0080,1.420
11592.00,7.459138,25.16654,-0.000181,24.014395,-0.0080,1.421
11594.00,7.459209,25.16796,-0.000182,24.014110,-0.0080,1.421
11596.00,7.458422,25.16722,-0.000180,24.014148,-0.0080,1.421
11598.00,7.458426,25.16746,-0.000182,24.014302,-0.0080,1.420
11600.00,7.457610,25.16636,-0.000181,24.014705,-0.0080,1.421
11602.00,7.457446,25.16569,-0.000182,24.014551,-0.0080,1.422
11604.00,7.457531,25.16562,-0.000181,24.014803,-0.0080,1.421
11606.00,7.457284,25.16607,-0.000181,24.014618,-0.0080,1.420
11608.00,7.457638,25.16579,-0.000180,24.013639,-0.0080,1.421
11610.00,7.458081,25.16598,-0.000180,24.014589,-0.0080,1.420
11612.00,7.458651,25.16663,-0.000182,24.014877,-0.0080,1.420
11614.00,7.458444,25.16702,-0.000180,24.014884,-0.0080,1.420
11616.00,7.458950,25.16674,-0.000182,24.014440,-0.0080,1.420
11618.00,7.457956,25.16714,-0.000182,24.014623,-0.0080,1.421
11620.00,7.457331,25.16644,-0.000181,24.014536,-0.0080,1.420
11622.00,7.456100,25.16635,-0.000181,24.014355,-0.0080,1.420
11624.00,7.454865,25.16616,-0.000181,24.014750,-0.0080,1.421
11626.00,7.454982,25.16529,-0.000180,24.014471,-0.0080,1.421
11628.00,7.454782,25.16490,-0.000182,24.014391,-0.0080,1.420
11630.00,7.454930,25.16523,-0.000182,24.014560,-0.0080,1.420
11632.00,7.455327,25.16480,-0.000181,24.014141,-0.0080,1.420
11634.00,7.455589,25.16520,-0.000181,24.014317,-0.0080,1.420
11636.00,7.455508,25.16593,-0.000182,24.014141,-0.0080,1.421
11638.00,7.455253,25.16573,-0.000181,24.014266,-0.0080,1.421
11640.00,7.454920,25.16559,-0.000182,24.014436,-0.0080,1.421
11642.00,7.454870,25.16621,-0.000181,24.014808,-0.0080,1.421
11644.00,7.454785,25.16608,-0.000182,24.014377,-0.0080,1.421
11646.00,7.454236,25.16539,-0.000179,24.014567,-0.0080,1.421
11648.00,7.454412,25.16567,-0.000181,24.014447,-0.0080,1.420
11650.00,7.454375,25.16511,-0.000181,24.014409,-0.0080,1.421
11652.00,7.454559,25.16521,-0.000182,24.014529,-0.0080,1.421
11654.00,7.454218,25.16514,-0.000182,24.015046,-0.0080,1.421
11656.00,7.454380,25.16568,-0.000180,24.014712,-0.0079,1.421
11658.00,7.454319,25.16544,-0.000180,24.015328,-0.0080,1.421
11660.00,7.454652,25.16567,-0.000183,24.014975,-0.0080,1.420
11662.00,7.454056,25.16570,-0.000183,24.014480,-0.0080,1.421
11664.00,7.454483,25.16629,-0.000182,24.014984,-0.0080,1.421
11666.00,7.454273,25.16499,-0.000180,24.014571,-0.0080,1.421
11668.00,7.454864,25.16510,-0.000177,24.014108,-0.0080,1.421
11670.00,7.455298,25.16681,-0.000182,24.013907,-0.0080,1.420
11672.00,7.455252,25.16555,-0.000182,24.014520,-0.0080,1.421
11674.00,7.454977,25.16506,-0.000182,24.014313,-0.0080,1.421
11676.00,7.454515,25.16461,-0.000180,24.014286,-0.0080,1.422
11678.00,7.454388,25.16449,-0.000180,24.015283,-0.0080,1.421
11680.00,7.454450,25.16494,-0.000181,24.014467,-0.0080,1.421
11682.00,7.454283,25.16382,-0.000180,24.014455,-0.0080,1.421
11684.00,7.454355,25.16336,-0.000181,24.015062,-0.0080,1.421
11686.00,7.454436,25.16455,-0.000182,24.014290,-0.0080,1.421
11688.00,7.454120,25.16548,-0.000181,24.014716,-0.0080,1.421
11690.00,7.454111,25.16580,-0.000181,24.014951,-0.0080,1.421
11692.00,7.455106,25.16515,-0.000181,24.015044,-0.0080,1.421
11694.00,7.455394,25.16550,-0.000182,24.014765,-0.0080,1.421
11696.00,7.454163,25.16626,-0.000182,24.014848,-0.0080,1.421
11698.00,7.453803,25.16603,-0.000178,24.014542,-0.0080,1.421
11700.00,7.453701,25.16519,-0.000183,24.014853,-0.0080,1.421
11702.00,7.452691,25.16554,-0.000184,24.014386,-0.0080,1.421
11704.00,7.452775,25.16571,-0.000183,24.014215,-0.0081,1.421
11706.00,7.453723,25.16598,-0.000180,24.015035,-0.0080,1.421
11708.00,7.453971,25.16677,-0.000182,24.014803,-0.0081,1.421
11710.00,7.452869,25.16499,-0.000181,24.015044,-0.0080,1.421
11712.00,7.451836,25.16508,-0.000184,24.014451,-0.0080,1.421
11714.00,7.452099,25.16530,-0.000181,24.014148,-0.0080,1.421
11716.00,7.453267,25.16432,-0.000179,24.015009,-0.0080,1.421
11718.00,7.453600,25.16434,-0.000181,24.014295,-0.0080,1.421
11720.00,7.453174,25.16482,-0.000182,24.014402,-0.0080,1.421
11722.00,7.453552,25.16496,-0.000177,24.014953,-0.0080,1.421
11724.00,7.453951,25.16556,-0.000180,24.014721,-0.0080,1.421
11726.00,7.453675,25.16466,-0.000182,24.014047,-0.0080,1.421
11728.00,7.453658,25.16496,-0.000182,24.014911,-0.0080,1.421
11730.00,7.453734,25.16599,-0.000181,24.014806,-0.0080,1.421
11732.00,7.453348,25.16586,-0.000181,24.014607,-0.0080,1.421
11734.00,7.453596,25.16572,-0.000181,24.015234,-0.0080,1.421
11736.00,7.453422,25.16643,-0.000181,24.014217,-0.0080,1.421
11738.00,7.453305,25.16640,-0.000182,24.014311,-0.0080,1.421
11740.00,7.453432,25.16615,-0.000181,24.014107,-0.0080,1.421
11742.00,7.453613,25.16738,-0.000183,24.014723,-0.0080,1.421
11744.00,7.454181,25.16662,-0.000181,24.014342,-0.0080,1.421
11746.00,7.454513,25.16697,-0.000179,24.014902,-0.0080,1.421
11748.00,7.453865,25.16696,-0.000182,24.014721,-0.0080,1.421
11750.00,7.452657,25.16652,-0.000182,24.014359,-0.0080,1.421
11752.00,7.453258,25.16574,-0.000182,24.014496,-0.0080,1.421
11754.00,7.453114,25.16628,-0.000181,24.014578,-0.0080,1.420
11756.00,7.452605,25.16534,-0.000181,24.014377,-0.0080,1.421
11758.00,7.452205,25.16589,-0.000181,24.014873,-0.0080,1.421
11760.00,7.451711,25.16594,-0.000183,24.015040,-0.0080,1.421
11762.00,7.451332,25.16611,-0.000182,24.014585,-0.0080,1.421
11764.00,7.451527,25.16707,-0.000182,24.014398,-0.0080,1.422
11766.00,7.452331,25.16709,-0.000181,24.014812,-0.0080,1.421
11768.00,7.452676,25.16694,-0.000181,24.013940,-0.0080,1.421
11770.00,7.453185,25.16736,-0.000181,24.015069,-0.0080,1.421
11772.00,7.453781,25.16715,-0.000182,24.014259,-0.0080,1.421
11774.00,7.453130,25.16727,-0.000182,24.014397,-0.0080,1.421
11776.00,7.452869,25.16643,-0.000181,24.013782,-0.0080,1.421
11778.00,7.453313,25.16585,-0.000180,24.014090,-0.0080,1.421
11780.00,7.452792,25.16666,-0.000182,24.014224,-0.0080,1.421
11782.00,7.452596,25.16611,-0.000181,24.014467,-0.0080,1.421
11784.00,7.452346,25.16636,-0.000181,24.014975,-0.0080,1.421
11786.00,7.452339,25.16693,-0.000180,24.013985,-0.0080,1.421
11788.00,7.452737,25.16672,-0.000180,24.014230,-0.0080,1.421
11790.00,7.452881,25.16667,-0.000180,24.014759,-0.0080,1.421
11792.00,7.452734,25.16665,-0.000181,24.014262,-0.0080,1.422
11794.00,7.453452,25.16544,-0.000182,24.013989,-0.0080,1.421
11796.00,7.453112,25.16578,-0.000181,24.014547,-0.0080,1.421
11798.00,7.452752,25.16647,-0.000181,24.014217,-0.0080,1.421
11800.00,7.452447,25.16595,-0.000180,24.014215,-0.0080,1.421
11802.00,7.452456,25.16596,-0.000182,24.014340,-0.0080,1.421
11804.00,7.452862,25.16688,-0.000184,24.014244,-0.0080,1.422
11806.00,7.453496,25.16670,-0.000180,24.014117,-0.0080,1.421
11808.00,7.452909,25.16691,-0.000182,24.014850,-0.0080,1.421
11810.00,7.452387,25.16738,-0.000182,24.014681,-0.0080,1.421
11812.00,7.452395,25.16679,-0.000181,24.014282,-0.0080,1.421
11814.00,7.453320,25.16688,-0.000180,24.014844,-0.0080,1.421
11816.00,7.453686,25.16722,-0.000180,24.014155,-0.0080,1.421
11818.00,7.453295,25.16767,-0.000182,24.014752,-0.0080,1.421
11820.00,7.452088,25.16779,-0.000183,24.014723,-0.0080,1.422
11822.00,7.452699,25.16754,-0.000183,24.014154,-0.0080,1.421
11824.00,7.453464,25.16757,-0.000182,24.014436,-0.0080,1.421
11826.00,7.452879,25.16699,-0.000180,24.014603,-0.0080,1.421
11828.00,7.452373,25.16706,-0.000181,24.014373,-0.0080,1.421
11830.00,7.452068,25.16678,-0.000181,24.014636,-0.0080,1.422
11832.00,7.453056,25.16688,-0.000181,24.014866,-0.0080,1.421
11834.00,7.452602,25.16659,-0.000180,24.014255,-0.0080,1.421
11836.00,7.452158,25.16693,-0.000181,24.014237,-0.0080,1.421
11838.00,7.451703,25.16645,-0.000183,24.015415,-0.0080,1.422
11840.00,7.452117,25.16629,-0.000181,24.014694,-0.0080,1.421
11842.00,7.452230,25.16624,-0.000181,24.013967,-0.0080,1.421
11844.00,7.452622,25.16580,-0.000180,24.014663,-0.0080,1.421
11846.00,7.452816,25.16474,-0.000181,24.014812,-0.0080,1.421
11848.00,7.452876,25.16535,-0.000180,24.014250,-0.0081,1.421
11850.00,7.452673,25.16536,-0.000181,24.015073,-0.0080,1.421
11852.00,7.452700,25.16558,-0.000182,24.014679,-0.0080,1.421
11854.00,7.452605,25.16610,-0.000181,24.014241,-0.0080,1.422
11856.00,7.452383,25.16573,-0.000181,24.014650,-0.0080,1.421
11858.00,7.452680,25.16610,-0.000181,24.014353,-0.0080,1.421
11860.00,7.452687,25.16593,-0.000180,24.014636,-0.0080,1.421
11862.00,7.451924,25.16514,-0.000178,24.014551,-0.0080,1.421
11864.00,7.451974,25.16606,-0.000181,24.014426,-0.0080,1.421
11866.00,7.453092,25.16557,-0.000182,24.014184,-0.0080,1.421
11868.00,7.453124,25.16585,-0.000181,24.014389,-0.0080,1.422
11870.00,7.453344,25.16571,-0.000182,24.014808,-0.0080,1.422
11872.00,7.453512,25.16580,-0.000181,24.014616,-0.0080,1.421
11874.00,7.452595,25.16645,-0.000181,24.014607,-0.0080,1.420
11876.00,7.451527,25.16662,-0.000180,24.014612,-0.0080,1.421
11878.00,7.451181,25.16681,-0.000181,24.014478,-0.0080,1.422
11880.00,7.451587,25.16694,-0.000182,24.014910,-0.0080,1.421
11882.00,7.452449,25.16686,-0.000183,24.014395,-0.0080,1.422
11884.00,7.452630,25.16654,-0.000182,24.014937,-0.0080,1.421
11886.00,7.453165,25.16729,-0.000182,24.014569,-0.0080,1.421
11888.00,7.453329,25.16670,-0.000182,24.014174,-0.0080,1.422
11890.00,7.452545,25.16617,-0.000181,24.014163,-0.0080,1.421
11892.00,7.452014,25.16509,-0.000182,24.014342,-0.0080,1.421
11894.00,7.451084,25.16646,-0.000182,24.014656,-0.0080,1.422
11896.00,7.451551,25.16650,-0.000179,24.014299,-0.0080,1.420
11898.00,7.451889,25.16573,-0.000181,24.014759,-0.0080,1.421
11900.00,7.451850,25.16643,-0.000180,24.014765,-0.0080,1.421
11902.00,7.451854,25.16597,-0.000180,24.014132,-0.0080,1.422
11904.00,7.452055,25.16662,-0.000181,24.014494,-0.0080,1.422
11906.00,7.451988,25.16628,-0.000181,24.015087,-0.0080,1.421
11908.00,7.450872,25.16547,-0.000180,24.013931,-0.0080,1.421
11910.00,7.451127,25.16629,-0.000180,24.014726,-0.0080,1.421
11912.00,7.451945,25.16661,-0.000182,24.014998,-0.0080,1.422
11914.00,7.452576,25.16605,-0.000181,24.014545,-0.0080,1.421
11916.00,7.453269,25.16622,-0.000180,24.014268,-0.0080,1.421
11918.00,7.452892,25.16600,-0.000181,24.015055,-0.0080,1.422
11920.00,7.452805,25.16630,-0.000181,24.014815,-0.0080,1.422
11922.00,7.452008,25.16587,-0.000181,24.014397,-0.0080,1.422
11924.00,7.452873,25.16620,-0.000181,24.014223,-0.0080,1.421
11926.00,7.453042,25.16621,-0.000182,24.014879,-0.0080,1.421
11928.00,7.453062,25.16628,-0.000181,24.014806,-0.0080,1.421
11930.00,7.453035,25.16688,-0.000181,24.014752,-0.0080,1.421
11932.00,7.453077,25.16676,-0.000180,24.014618,-0.0080,1.421
11934.00,7.452197,25.16677,-0.000180,24.014846,-0.0080,1.422
11936.00,7.451632,25.16612,-0.000181,24.014420,-0.0080,1.421
11938.00,7.451974,25.16683,-0.000182,24.014304,-0.0080,1.421
11940.00,7.452306,25.16620,-0.000180,24.014415,-0.0080,1.421
11942.00,7.451862,25.16658,-0.000180,24.014765,-0.0080,1.422
11944.00,7.451658,25.16533,-0.000181,24.015022,-0.0080,1.422
11946.00,7.451589,25.16565,-0.000181,24.015243,-0.0080,1.421
11948.00,7.452663,25.16602,-0.000181,24.015301,-0.0080,1.421
11950.00,7.452825,25.16637,-0.000181,24.015113,-0.0080,1.422
11952.00,7.453311,25.16633,-0.000179,24.014824,-0.0080,1.422
11954.00,7.453322,25.16618,-0.000179,24.014819,-0.0080,1.421
11956.00,7.451957,25.16671,-0.000181,24.014494,-0.0080,1.421
11958.00,7.451723,25.16651,-0.000180,24.014065,-0.0080,1.421
11960.00,7.451832,25.16636,-0.000180,24.014500,-0.0080,1.421
11962.00,7.452413,25.16709,-0.000180,24.014745,-0.0080,1.422
11964.00,7.452541,25.16786,-0.000179,24.014861,-0.0080,1.421
11966.00,7.452747,25.16841,-0.000180,24.014601,-0.0080,1.422
11968.00,7.452722,25.16822,-0.000180,24.015452,-0.0080,1.422
11970.00,7.452950,25.16788,-0.000182,24.014632,-0.0080,1.422
11972.00,7.452966,25.16725,-0.000180,24.015096,-0.0080,1.421
11974.00,7.453054,25.16800,-0.000181,24.014819,-0.0080,1.422
11976.00,7.451520,25.16800,-0.000180,24.014226,-0.0080,1.421
11978.00,7.451426,25.16805,-0.000180,24.014743,-0.0080,1.422
11980.00,7.452153,25.16751,-0.000181,24.014571,-0.0080,1.422
11982.00,7.452493,25.16709,-0.000180,24.015049,-0.0080,1.422
11984.00,7.452385,25.16767,-0.000181,24.014549,-0.0080,1.421
11986.00,7.451983,25.16657,-0.000181,24.013981,-0.0080,1.422
11988.00,7.451354,25.16734,-0.000182,24.014056,-0.0080,1.422
11990.00,7.451939,25.16736,-0.000181,24.014775,-0.0080,1.422
11992.00,7.452243,25.16805,-0.000182,24.014407,-0.0080,1.422
11994.00,7.452220,25.16888,-0.000181,24.014621,-0.0080,1.422
11996.00,7.452976,25.16824,-0.000180,24.014520,-0.0079,1.422
11998.00,7.452622,25.16800,-0.000178,24.014647,-0.0080,1.421
12000.00,7.452819,25.16784,-0.000181,24.015296,-0.0080,1.422
12002.00,7.452924,25.16778,-0.000180,24.014518,-0.0080,1.422
12004.00,7.452272,25.16778,-0.000180,24.014407,-0.0080,1.422
@20,12.0000,24.0
12006.00,7.451770,25.16842,-0.000180,24.014603,-0.0080,1.422
12008.00,7.446218,25.16825,-0.000181,24.014823,-0.0080,1.422
12010.00,7.437804,25.16792,-0.000181,24.014310,-0.0080,1.421
12012.00,7.428301,25.16740,-0.000180,24.014005,-0.0080,1.420
12014.00,7.418860,25.16696,-0.000180,24.015176,-0.0080,1.421
12016.00,7.415125,25.16667,-0.000179,24.014835,-0.0080,1.421
12018.00,7.413368,25.16623,-0.000180,24.014788,-0.0080,1.422
12020.00,7.413360,25.16657,-0.000180,24.014966,-0.0080,1.423
12022.00,7.415194,25.16660,-0.000180,24.014739,-0.0080,1.422
12024.00,7.417129,25.16677,-0.000182,24.014884,-0.0080,1.423
12026.00,7.418107,25.16806,-0.000183,24.014665,-0.0080,1.423
12028.00,7.419838,25.16895,-0.000184,24.014310,-0.0080,1.423
12030.00,7.423345,25.16900,-0.000182,24.014848,-0.0080,1.422
12032.00,7.431803,25.16880,-0.000182,24.014498,-0.0080,1.423
12034.00,7.445646,25.16862,-0.000184,24.013985,-0.0080,1.425
12036.00,7.460573,25.16812,-0.000183,24.014654,-0.0080,1.424
12038.00,7.472526,25.16672,-0.000183,24.014368,-0.0080,1.423
12040.00,7.480681,25.16715,-0.000182,24.014253,-0.0080,1.423
12042.00,7.485781,25.16770,-0.000181,24.014730,-0.0080,1.423
12044.00,7.488828,25.16702,-0.000181,24.014513,-0.0079,1.422
12046.00,7.490360,25.16678,-0.000181,24.014496,-0.0080,1.421
12048.00,7.491977,25.16674,-0.000180,24.014538,-0.0080,1.421
12050.00,7.492910,25.16691,-0.000180,24.014685,-0.0080,1.422
12052.00,7.493606,25.16690,-0.000181,24.014904,-0.0080,1.422
12054.00,7.494888,25.16727,-0.000181,24.014853,-0.0080,1.422
12056.00,7.495148,25.16613,-0.000180,24.014922,-0.0080,1.422
12058.00,7.495940,25.16643,-0.000180,24.015064,-0.0080,1.422
12060.00,7.496570,25.16707,-0.000181,24.014460,-0.0080,1.422
12062.00,7.497127,25.16705,-0.000180,24.014654,-0.0080,1.422
12064.00,7.497488,25.16704,-0.000180,24.015145,-0.0080,1.421
12066.00,7.499012,25.16707,-0.000179,24.014154,-0.0080,1.422
12068.00,7.500275,25.16737,-0.000180,24.013896,-0.0080,1.422
12070.00,7.501223,25.16779,-0.000182,24.014440,-0.0080,1.421
12072.00,7.502156,25.16830,-0.000181,24.014353,-0.0080,1.422
12074.00,7.503370,25.16733,-0.000180,24.014192,-0.0080,1.422
12076.00,7.503275,25.16680,-0.000181,24.014886,-0.0079,1.421
12078.00,7.503386,25.16758,-0.000180,24.014645,-0.0080,1.421
12080.00,7.502510,25.16838,-0.000181,24.014540,-0.0080,1.422
12082.00,7.502068,25.16822,-0.000181,24.014661,-0.0080,1.422
12084.00,7.500699,25.16773,-0.000179,24.014899,-0.0079,1.421
12086.00,7.499618,25.16830,-0.000178,24.014523,-0.0080,1.421
12088.00,7.497652,25.16821,-0.000180,24.014460,-0.0080,1.421
12090.00,7.495763,25.16722,-0.000180,24.015549,-0.0080,1.422
12092.00,7.492919,25.16760,-0.000180,24.014554,-0.0080,1.422
12094.00,7.491591,25.16784,-0.000182,24.014687,-0.0080,1.421
12096.00,7.490373,25.16791,-0.000180,24.015047,-0.0080,1.422
12098.00,7.488512,25.16658,-0.000180,24.014866,-0.0080,1.421
12100.00,7.486498,25.16747,-0.000180,24.014627,-0.0080,1.422
12102.00,7.484573,25.16743,-0.000180,24.015205,-0.0080,1.422
12104.00,7.483048,25.16798,-0.000180,24.014621,-0.0080,1.421
12106.00,7.481769,25.16755,-0.000180,24.015055,-0.0080,1.422
12108.00,7.480664,25.16707,-0.000180,24.015100,-0.0080,1.422
12110.00,7.479880,25.16713,-0.000180,24.014271,-0.0080,1.422
12112.00,7.478905,25.16688,-0.000181,24.015220,-0.0080,1.422
12114.00,7.477961,25.16663,-0.000181,24.014538,-0.0080,1.421
12116.00,7.477667,25.16661,-0.000180,24.015027,-0.0080,1.422
12118.00,7.476355,25.16705,-0.000181,24.015392,-0.0080,1.421
12120.00,7.476798,25.16734,-0.000180,24.014743,-0.0080,1.421
12122.00,7.475754,25.16803,-0.000180,24.014685,-0.0080,1.422
12124.00,7.474063,25.16685,-0.000180,24.015000,-0.0080,1.422
12126.00,7.473129,25.16652,-0.000180,24.014507,-0.0080,1.422
12128.00,7.472445,25.16814,-0.000180,24.014951,-0.0080,1.422
12130.00,7.472511,25.16855,-0.000179,24.014955,-0.0079,1.421
12132.00,7.472394,25.16740,-0.000181,24.015160,-0.0079,1.421
12134.00,7.472294,25.16747,-0.000180,24.015007,-0.0080,1.421
12136.00,7.471665,25.16812,-0.000181,24.015078,-0.0080,1.421
12138.00,7.471299,25.16827,-0.000181,24.014679,-0.0080,1.422
12140.00,7.470513,25.16807,-0.000181,24.014391,-0.0080,1.422
12142.00,7.469222,25.16855,-0.000180,24.015094,-0.0080,1.421
12144.00,7.467690,25.16844,-0.000179,24.015312,-0.0080,1.421
12146.00,7.467396,25.16891,-0.000180,24.014973,-0.0080,1.421
12148.00,7.467803,25.16851,-0.000182,24.015118,-0.0080,1.422
12150.00,7.467181,25.16853,-0.000182,24.014179,-0.0080,1.422
12152.00,7.466569,25.16827,-0.000181,24.015129,-0.0080,1.422
12154.00,7.465793,25.16783,-0.000181,24.014823,-0.0080,1.421
12156.00,7.465199,25.16732,-0.000180,24.014922,-0.0080,1.421
12158.00,7.464984,25.16819,-0.000180,24.015522,-0.0080,1.422
12160.00,7.464771,25.16825,-0.000178,24.015109,-0.0080,1.422
12162.00,7.464329,25.16787,-0.000180,24.014525,-0.0080,1.422
12164.00,7.463965,25.16716,-0.000180,24.015181,-0.0080,1.421
12166.00,7.463094,25.16805,-0.000180,24.015183,-0.0079,1.422
12168.00,7.463959,25.16902,-0.000181,24.014879,-0.0079,1.422
12170.00,7.463943,25.16849,-0.000181,24.015047,-0.0080,1.422
12172.00,7.464531,25.17019,-0.000180,24.014991,-0.0080,1.422
12174.00,7.464753,25.17013,-0.000181,24.015243,-0.0080,1.422
12176.00,7.464051,25.17004,-0.000181,24.014746,-0.0080,1.422
12178.00,7.462893,25.17010,-0.000181,24.015031,-0.0080,1.422
12180.00,7.461073,25.17062,-0.000182,24.014601,-0.0080,1.422
12182.00,7.461050,25.17092,-0.000181,24.014810,-0.0080,1.422
12184.00,7.461853,25.17023,-0.000179,24.014145,-0.0080,1.422
12186.00,7.461747,25.17018,-0.000179,24.015100,-0.0080,1.422
12188.00,7.460844,25.17062,-0.000180,24.014748,-0.0080,1.422
12190.00,7.460100,25.17001,-0.000181,24.014429,-0.0080,1.422
12192.00,7.460313,25.16971,-0.000180,24.014977,-0.0079,1.422
12194.00,7.459220,25.16986,-0.000179,24.014788,-0.0080,1.422
12196.00,7.458995,25.16942,-0.000179,24.014846,-0.0080,1.421
12198.00,7.459575,25.16952,-0.000179,24.015240,-0.0080,1.422
12200.00,7.459214,25.16964,-0.000180,24.014453,-0.0080,1.422
12202.00,7.460068,25.16916,-0.000179,24.014333,-0.0080,1.422
12204.00,7.459140,25.16943,-0.000179,24.014442,-0.0080,1.422
12206.00,7.458231,25.16893,-0.000179,24.014901,-0.0079,1.422
12208.00,7.458559,25.16836,-0.000180,24.015209,-0.0080,1.421
12210.00,7.457576,25.16848,-0.000180,24.015006,-0.0080,1.421
12212.00,7.457159,25.16800,-0.000179,24.015102,-0.0080,1.422
12214.00,7.457348,25.16798,-0.000179,24.014687,-0.0080,1.422
12216.00,7.456858,25.16807,-0.000181,24.014910,-0.0080,1.422
12218.00,7.456644,25.16763,-0.000180,24.015082,-0.0080,1.421
12220.00,7.457034,25.16818,-0.000180,24.014723,-0.0080,1.422
12222.00,7.457509,25.16787,-0.000180,24.014551,-0.0080,1.422
12224.00,7.457209,25.16793,-0.000180,24.014993,-0.0080,1.422
12226.00,7.456677,25.16745,-0.000181,24.015448,-0.0080,1.422
12228.00,7.456396,25.16718,-0.000180,24.014721,-0.0080,1.421
12230.00,7.455705,25.16807,-0.000180,24.014774,-0.0080,1.422
12232.00,7.456290,25.16840,-0.000182,24.015076,-0.0080,1.422
12234.00,7.456388,25.16829,-0.000182,24.014574,-0.0080,1.422
12236.00,7.455817,25.16739,-0.000181,24.015279,-0.0080,1.422
12238.00,7.456051,25.16812,-0.000180,24.015027,-0.0080,1.422
12240.00,7.455625,25.16755,-0.000179,24.014103,-0.0080,1.422
12242.00,7.454624,25.16706,-0.000179,24.014792,-0.0080,1.421
12244.00,7.454670,25.16779,-0.000181,24.014683,-0.0080,1.422
12246.00,7.455118,25.16786,-0.000181,24.014426,-0.0080,1.422
12248.00,7.455524,25.16756,-0.000181,24.014839,-0.0080,1.422
12250.00,7.455098,25.16787,-0.000180,24.014279,-0.0080,1.422
12252.00,7.454377,25.16676,-0.000181,24.014576,-0.0080,1.422
12254.00,7.454030,25.16627,-0.000181,24.015698,-0.0080,1.422
12256.00,7.454267,25.16734,-0.000181,24.015169,-0.0080,1.422
12258.00,7.454286,25.16674,-0.000180,24.015044,-0.0080,1.422
12260.00,7.453964,25.16695,-0.000182,24.014795,-0.0080,1.422
12262.00,7.453729,25.16699,-0.000181,24.015046,-0.0080,1.422
12264.00,7.453733,25.16682,-0.000181,24.014995,-0.0080,1.422
12266.00,7.454081,25.16726,-0.000180,24.014413,-0.0080,1.422
12268.00,7.453900,25.16654,-0.000182,24.014533,-0.0080,1.421
12270.00,7.454087,25.16632,-0.000181,24.014969,-0.0080,1.422
12272.00,7.454227,25.16714,-0.000180,24.015508,-0.0080,1.423
12274.00,7.453783,25.16743,-0.000181,24.014728,-0.0080,1.422
12276.00,7.453176,25.16747,-0.000180,24.014589,-0.0080,1.422
12278.00,7.452710,25.16675,-0.000179,24.014814,-0.0080,1.422
12280.00,7.453422,25.16708,-0.000180,24.015187,-0.0080,1.422
12282.00,7.453563,25.16707,-0.000179,24.014641,-0.0080,1.422
12284.00,7.454255,25.16857,-0.000180,24.014910,-0.0079,1.422
12286.00,7.454010,25.16841,-0.000180,24.014984,-0.0080,1.423
12288.00,7.453746,25.16798,-0.000179,24.014761,-0.0080,1.422
12290.00,7.453869,25.16776,-0.000180,24.014828,-0.0080,1.422
12292.00,7.454194,25.16756,-0.000180,24.014533,-0.0080,1.421
12294.00,7.454229,25.16762,-0.000181,24.014552,-0.0080,1.422
12296.00,7.454160,25.16824,-0.000180,24.014523,-0.0080,1.422
12298.00,7.453858,25.16746,-0.000180,24.014817,-0.0080,1.423
12300.00,7.454163,25.16771,-0.000181,24.014625,-0.0080,1.422
12302.00,7.453682,25.16703,-0.000180,24.014569,-0.0080,1.422
12304.00,7.453224,25.16704,-0.000179,24.015011,-0.0080,1.422
12306.00,7.453646,25.16660,-0.000181,24.014783,-0.0080,1.422
12308.00,7.452871,25.16677,-0.000181,24.014977,-0.0080,1.422
12310.00,7.453063,25.16632,-0.000179,24.014982,-0.0080,1.422
12312.00,7.452778,25.16561,-0.000180,24.014610,-0.0080,1.422
12314.00,7.451948,25.16616,-0.000181,24.014890,-0.0080,1.422
12316.00,7.451554,25.16667,-0.000181,24.014569,-0.0080,1.423
12318.00,7.452341,25.16730,-0.000181,24.014223,-0.0080,1.422
12320.00,7.452210,25.16554,-0.000180,24.015457,-0.0080,1.422
12322.00,7.452784,25.16649,-0.000181,24.015180,-0.0080,1.422
12324.00,7.452574,25.16615,-0.000180,24.014737,-0.0080,1.421
12326.00,7.452215,25.16599,-0.000180,24.015017,-0.0080,1.422
12328.00,7.451824,25.16697,-0.000181,24.014311,-0.0080,1.422
12330.00,7.451281,25.16691,-0.000182,24.015671,-0.0080,1.422
12332.00,7.450923,25.16708,-0.000180,24.015113,-0.0080,1.422
12334.00,7.451335,25.16644,-0.000181,24.014861,-0.0080,1.422
12336.00,7.451800,25.16677,-0.000181,24.015401,-0.0080,1.423
12338.00,7.451921,25.16595,-0.000181,24.014262,-0.0080,1.422
12340.00,7.452197,25.16513,-0.000181,24.014583,-0.0080,1.422
12342.00,7.451684,25.16561,-0.000181,24.014326,-0.0080,1.422
12344.00,7.451588,25.16631,-0.000181,24.015372,-0.0080,1.422
12346.00,7.451452,25.16600,-0.000181,24.015281,-0.0080,1.422
12348.00,7.451598,25.16594,-0.000181,24.014589,-0.0080,1.422
12350.00,7.452400,25.16667,-0.000181,24.014036,-0.0080,1.422
12352.00,7.452092,25.16647,-0.000181,24.014061,-0.0080,1.422
12354.00,7.452395,25.16607,-0.000181,24.014306,-0.0080,1.421
12356.00,7.453268,25.16601,-0.000180,24.014788,-0.0080,1.422
12358.00,7.453156,25.16580,-0.000182,24.015018,-0.0080,1.422
12360.00,7.452853,25.16643,-0.000181,24.014246,-0.0080,1.422
12362.00,7.452403,25.16599,-0.000181,24.013962,-0.0080,1.422
12364.00,7.452029,25.16581,-0.000181,24.014785,-0.0081,1.422
12366.00,7.451595,25.16654,-0.000181,24.014295,-0.0080,1.422
12368.00,7.451690,25.16631,-0.000180,24.015234,-0.0080,1.422
12370.00,7.451394,25.16617,-0.000181,24.014344,-0.0080,1.422
12372.00,7.451512,25.16558,-0.000180,24.014368,-0.0080,1.422
12374.00,7.451484,25.16585,-0.000180,24.014547,-0.0080,1.422
12376.00,7.451967,25.16580,-0.000181,24.014953,-0.0080,1.422
12378.00,7.451685,25.16637,-0.000180,24.014663,-0.0080,1.423
12380.00,7.451518,25.16566,-0.000181,24.014797,-0.0080,1.422
12382.00,7.451479,25.16612,-0.000181,24.014775,-0.0080,1.422
12384.00,7.451226,25.16714,-0.000182,24.014603,-0.0080,1.422
12386.00,7.451604,25.16729,-0.000181,24.014384,-0.0080,1.422
12388.00,7.452030,25.16740,-0.000181,24.014003,-0.0080,1.422
12390.00,7.451716,25.16775,-0.000181,24.014803,-0.0080,1.422
12392.00,7.451803,25.16796,-0.000182,24.014233,-0.0080,1.422
12394.00,7.451867,25.16806,-0.000183,24.014891,-0.0080,1.423
12396.00,7.450900,25.16737,-0.000182,24.014074,-0.0080,1.422
12398.00,7.451910,25.16720,-0.000181,24.014533,-0.0080,1.423
12400.00,7.452037,25.16701,-0.000182,24.014872,-0.0080,1.422
12402.00,7.451485,25.16741,-0.000181,24.014228,-0.0080,1.422
12404.00,7.451226,25.16726,-0.000180,24.014649,-0.0080,1.422
12406.00,7.451280,25.16680,-0.000179,24.014279,-0.0080,1.422
12408.00,7.451543,25.16702,-0.000180,24.014150,-0.0080,1.422
12410.00,7.451925,25.16670,-0.000181,24.015421,-0.0080,1.422
12412.00,7.452307,25.16681,-0.000180,24.015116,-0.0080,1.422
12414.00,7.451978,25.16696,-0.000181,24.015035,-0.0080,1.422
12416.00,7.451147,25.16734,-0.000181,24.014697,-0.0080,1.422
12418.00,7.451476,25.16717,-0.000180,24.015042,-0.0080,1.422
12420.00,7.452057,25.16692,-0.000181,24.014920,-0.0080,1.423
12422.00,7.451535,25.16721,-0.000181,24.014618,-0.0080,1.423
12424.00,7.450886,25.16686,-0.000182,24.015285,-0.0080,1.422
12426.00,7.451218,25.16681,-0.000182,24.014268,-0.0080,1.422
12428.00,7.452002,25.16720,-0.000181,24.014504,-0.0080,1.422
12430.00,7.452056,25.16765,-0.000181,24.014779,-0.0080,1.423
12432.00,7.452061,25.16766,-0.000181,24.013824,-0.0080,1.423
12434.00,7.452426,25.16817,-0.000180,24.014667,-0.0080,1.423
12436.00,7.452492,25.16729,-0.000181,24.013969,-0.0080,1.423
12438.00,7.452761,25.16743,-0.000181,24.014920,-0.0080,1.422
12440.00,7.451792,25.16698,-0.000181,24.014616,-0.0080,1.422
12442.00,7.451634,25.16721,-0.000181,24.014233,-0.0080,1.423
12444.00,7.451584,25.16706,-0.000181,24.015145,-0.0080,1.423
12446.00,7.451738,25.16704,-0.000180,24.014703,-0.0080,1.422
12448.00,7.451565,25.16700,-0.000180,24.014639,-0.0080,1.422
12450.00,7.451041,25.16653,-0.000180,24.014768,-0.0080,1.422
12452.00,7.451638,25.16656,-0.000182,24.014569,-0.0080,1.422
12454.00,7.451795,25.16713,-0.000181,24.014625,-0.0080,1.423
12456.00,7.451599,25.16737,-0.000182,24.014458,-0.0080,1.423
12458.00,7.451846,25.16716,-0.000181,24.014832,-0.0080,1.422
12460.00,7.451887,25.16687,-0.000180,24.014690,-0.0080,1.422
12462.00,7.451977,25.16643,-0.000181,24.014712,-0.0080,1.423
12464.00,7.452855,25.16655,-0.000181,24.014435,-0.0080,1.422
12466.00,7.452420,25.16632,-0.000181,24.014177,-0.0080,1.423
12468.00,7.451567,25.16640,-0.000181,24.014890,-0.0080,1.422
12470.00,7.450403,25.16682,-0.000181,24.014792,-0.0080,1.423
12472.00,7.451042,25.16714,-0.000181,24.014634,-0.0080,1.423
12474.00,7.451345,25.16664,-0.000180,24.014319,-0.0080,1.422
12476.00,7.451403,25.16689,-0.000180,24.014719,-0.0080,1.423
12478.00,7.451635,25.16692,-0.000180,24.014467,-0.0080,1.422
12480.00,7.451298,25.16749,-0.000181,24.014739,-0.0080,1.423
12482.00,7.451595,25.16700,-0.000181,24.014320,-0.0080,1.422
12484.00,7.452090,25.16687,-0.000181,24.014311,-0.0080,1.423
12486.00,7.452228,25.16649,-0.000182,24.014746,-0.0080,1.422
12488.00,7.452487,25.16730,-0.000183,24.014609,-0.0080,1.423
12490.00,7.452577,25.16664,-0.000182,24.014190,-0.0080,1.424
12492.00,7.452164,25.16623,-0.000181,24.014940,-0.0080,1.423
12494.00,7.451329,25.16593,-0.000181,24.014746,-0.0080,1.423
12496.00,7.450931,25.16590,-0.000180,24.014861,-0.0080,1.422
12498.00,7.450815,25.16650,-0.000181,24.014808,-0.0080,1.422
12500.00,7.451631,25.16706,-0.000180,24.014763,-0.0080,1.423
12502.00,7.451723,25.16653,-0.000181,24.014670,-0.0080,1.423
12504.00,7.451947,25.16674,-0.000182,24.014545,-0.0081,1.423
12506.00,7.452081,25.16697,-0.000182,24.014266,-0.0080,1.423
12508.00,7.451876,25.16673,-0.000181,24.014639,-0.0080,1.422
12510.00,7.452221,25.16752,-0.000180,24.014266,-0.0080,1.422
12512.00,7.452494,25.16778,-0.000180,24.014908,-0.0080,1.423
12514.00,7.452303,25.16696,-0.000180,24.015018,-0.0080,1.423
12516.00,7.452123,25.16713,-0.000180,24.014348,-0.0080,1.423
12518.00,7.452355,25.16747,-0.000179,24.014596,-0.0080,1.423
12520.00,7.452545,25.16773,-0.000179,24.014268,-0.0080,1.423
12522.00,7.451944,25.16739,-0.000180,24.014665,-0.0080,1.423
12524.00,7.452383,25.16757,-0.000181,24.014277,-0.0080,1.423
12526.00,7.452152,25.16801,-0.000180,24.013691,-0.0081,1.423
12528.00,7.451925,25.16763,-0.000181,24.013942,-0.0080,1.422
12530.00,7.451180,25.16765,-0.000182,24.014368,-0.0080,1.422
12532.00,7.451151,25.16676,-0.000182,24.014047,-0.0081,1.422
12534.00,7.451646,25.16664,-0.000182,24.014232,-0.0080,1.423
12536.00,7.451843,25.16659,-0.000182,24.014552,-0.0080,1.423
12538.00,7.452218,25.16623,-0.000181,24.015211,-0.0080,1.423
12540.00,7.452128,25.16732,-0.000181,24.014676,-0.0080,1.422
12542.00,7.451226,25.16696,-0.000180,24.014398,-0.0080,1.423
12544.00,7.451387,25.16728,-0.000181,24.014375,-0.0080,1.422
12546.00,7.452408,25.16755,-0.000181,24.014429,-0.0080,1.423
12548.00,7.452303,25.16668,-0.000181,24.014620,-0.0080,1.422
12550.00,7.452611,25.16709,-0.000180,24.014598,-0.0080,1.422
12552.00,7.452218,25.16752,-0.000181,24.014362,-0.0080,1.423
12554.00,7.452267,25.16768,-0.000181,24.014351,-0.0080,1.423
12556.00,7.452050,25.16742,-0.000182,24.014436,-0.0080,1.423
12558.00,7.451759,25.16736,-0.000181,24.013945,-0.0080,1.423
12560.00,7.451737,25.16716,-0.000181,24.014297,-0.0080,1.423
12562.00,7.451428,25.16675,-0.000181,24.014830,-0.0080,1.422
12564.00,7.451960,25.16677,-0.000180,24.013994,-0.0080,1.423
12566.00,7.451848,25.16733,-0.000182,24.014614,-0.0080,1.423
12568.00,7.450838,25.16703,-0.000182,24.014384,-0.0080,1.423
12570.00,7.451703,25.16671,-0.000180,24.014282,-0.0080,1.422
12572.00,7.452225,25.16723,-0.000179,24.014395,-0.0080,1.423
12574.00,7.451365,25.16712,-0.000180,24.013844,-0.0080,1.423
12576.00,7.451630,25.16689,-0.000180,24.014647,-0.0080,1.423
12578.00,7.452141,25.16769,-0.000180,24.014688,-0.0080,1.423
12580.00,7.452240,25.16774,-0.000181,24.014543,-0.0080,1.423
12582.00,7.452400,25.16721,-0.000182,24.014897,-0.0080,1.423
12584.00,7.452400,25.16819,-0.000181,24.014591,-0.0080,1.423
12586.00,7.451740,25.16787,-0.000181,24.014511,-0.0080,1.423
12588.00,7.451238,25.16761,-0.000180,24.014614,-0.0080,1.422
12590.00,7.451371,25.16766,-0.000180,24.014480,-0.0080,1.423
12592.00,7.452681,25.16710,-0.000180,24.014549,-0.0080,1.423
12594.00,7.453012,25.16682,-0.000181,24.015042,-0.0080,1.423
12596.00,7.452496,25.16799,-0.000182,24.014886,-0.0080,1.423
12598.00,7.451305,25.16716,-0.000182,24.014018,-0.0080,1.423
12600.00,7.451255,25.16728,-0.000180,24.015060,-0.0080,1.423
12602.00,7.452107,25.16821,-0.000181,24.015383,-0.0080,1.423
12604.00,7.451429,25.16754,-0.000181,24.014843,-0.0080,1.424
@21,12.0000,24.0
12606.00,7.450992,25.16755,-0.000181,24.014502,-0.0080,1.423
12608.00,7.446697,25.16772,-0.000180,24.014797,-0.0080,1.422
12610.00,7.439147,25.16725,-0.000179,24.014605,-0.0080,1.421
12612.00,7.429726,25.16799,-0.000179,24.015006,-0.0080,1.422
12614.00,7.420369,25.16840,-0.000180,24.014701,-0.0080,1.422
12616.00,7.414621,25.16809,-0.000181,24.014166,-0.0080,1.423
12618.00,7.412216,25.16848,-0.000182,24.014362,-0.0080,1.424
12620.00,7.411965,25.16908,-0.000182,24.014812,-0.0080,1.424
12622.00,7.412153,25.16820,-0.000182,24.014601,-0.0080,1.424
12624.00,7.414272,25.16789,-0.000183,24.015085,-0.0080,1.424
12626.00,7.415395,25.16908,-0.000182,24.015035,-0.0080,1.424
12628.00,7.416645,25.16894,-0.000182,24.014315,-0.0080,1.424
12630.00,7.419889,25.16887,-0.000182,24.013771,-0.0080,1.424
12632.00,7.428772,25.16823,-0.000183,24.014765,-0.0080,1.425
12634.00,7.442011,25.16800,-0.000184,24.014607,-0.0080,1.425
12636.00,7.455890,25.16807,-0.000184,24.014610,-0.0080,1.425
12638.00,7.467843,25.16880,-0.000182,24.014502,-0.0080,1.425
12640.00,7.476754,25.16906,-0.000183,24.014484,-0.0080,1.424
12642.00,7.482683,25.16876,-0.000182,24.015285,-0.0080,1.424
12644.00,7.485079,25.16922,-0.000181,24.014699,-0.0080,1.423
12646.00,7.487754,25.16903,-0.000180,24.014768,-0.0080,1.423
12648.00,7.489756,25.16889,-0.000181,24.014620,-0.0080,1.423
12650.00,7.490794,25.16991,-0.000181,24.014480,-0.0080,1.423
12652.00,7.492647,25.16960,-0.000180,24.014647,-0.0080,1.423
12654.00,7.493395,25.16933,-0.000179,24.014148,-0.0080,1.423
12656.00,7.494716,25.16940,-0.000181,24.014446,-0.0080,1.423
12658.00,7.496140,25.16963,-0.000182,24.014625,-0.0080,1.423
12660.00,7.496753,25.16942,-0.000181,24.013635,-0.0080,1.423
12662.00,7.496755,25.16835,-0.000180,24.013818,-0.0080,1.423
12664.00,7.497832,25.16827,-0.000181,24.014741,-0.0080,1.423
12666.00,7.498524,25.16895,-0.000181,24.014641,-0.0080,1.423
12668.00,7.499492,25.16875,-0.000180,24.014337,-0.0080,1.423
12670.00,7.500414,25.16816,-0.000181,24.014126,-0.0080,1.423
12672.00,7.501467,25.16833,-0.000181,24.014536,-0.0080,1.423
12674.00,7.501615,25.16911,-0.000183,24.015018,-0.0080,1.423
12676.00,7.501913,25.16934,-0.000181,24.014453,-0.0080,1.423
12678.00,7.501212,25.16864,-0.000182,24.014391,-0.0080,1.424
12680.00,7.500586,25.16914,-0.000183,24.014398,-0.0080,1.423
12682.00,7.500070,25.16876,-0.000182,24.015129,-0.0080,1.423
12684.00,7.498280,25.16864,-0.000181,24.015065,-0.0080,1.423
12686.00,7.497076,25.16890,-0.000181,24.014795,-0.0080,1.423
12688.00,7.495708,25.16937,-0.000181,24.013978,-0.0080,1.423
12690.00,7.493122,25.16775,-0.000181,24.014183,-0.0080,1.423
12692.00,7.491050,25.16728,-0.000182,24.014226,-0.0080,1.423
12694.00,7.488919,25.16774,-0.000181,24.014161,-0.0080,1.423
12696.00,7.486904,25.16912,-0.000181,24.014465,-0.0080,1.424
12698.00,7.486164,25.16857,-0.000182,24.014337,-0.0080,1.424
12700.00,7.484759,25.16834,-0.000181,24.015386,-0.0080,1.423
12702.00,7.482662,25.16888,-0.000181,24.014271,-0.0080,1.423
12704.00,7.481936,25.16846,-0.000181,24.014563,-0.0080,1.423
12706.00,7.480825,25.16950,-0.000181,24.015412,-0.0080,1.423
12708.00,7.479043,25.16979,-0.000180,24.014297,-0.0080,1.423
12710.00,7.478058,25.16903,-0.000182,24.014576,-0.0080,1.423
12712.00,7.477238,25.16868,-0.000183,24.014576,-0.0080,1.423
12714.00,7.476250,25.16892,-0.000181,24.014458,-0.0080,1.423
12716.00,7.475192,25.16948,-0.000181,24.014890,-0.0080,1.423
12718.00,7.474618,25.16812,-0.000181,24.014899,-0.0080,1.423
12720.00,7.473795,25.16851,-0.000182,24.014946,-0.0080,1.423
12722.00,7.472969,25.16910,-0.000181,24.014785,-0.0080,1.423
12724.00,7.472408,25.16964,-0.000180,24.014485,-0.0080,1.423
12726.00,7.471465,25.17013,-0.000182,24.015042,-0.0080,1.423
12728.00,7.470686,25.16969,-0.000181,24.014594,-0.0080,1.423
12730.00,7.469983,25.16917,-0.000180,24.014857,-0.0080,1.423
12732.00,7.470268,25.16896,-0.000181,24.015114,-0.0080,1.423
12734.00,7.470550,25.16906,-0.000181,24.014915,-0.0080,1.422
12736.00,7.470342,25.16898,-0.000180,24.014360,-0.0080,1.423
12738.00,7.469178,25.16901,-0.000180,24.014386,-0.0080,1.423
12740.00,7.469142,25.16897,-0.000181,24.014746,-0.0080,1.423
12742.00,7.469139,25.16873,-0.000181,24.014353,-0.0080,1.423
12744.00,7.469341,25.16924,-0.000182,24.015064,-0.0080,1.424
12746.00,7.469336,25.16924,-0.000182,24.014774,-0.0080,1.424
12748.00,7.468420,25.16887,-0.000182,24.014212,-0.0080,1.424
12750.00,7.468661,25.16812,-0.000182,24.014846,-0.0080,1.423
12752.00,7.467603,25.16844,-0.000181,24.014812,-0.0080,1.423
12754.00,7.467153,25.16857,-0.000182,24.015053,-0.0080,1.423
12756.00,7.466707,25.16924,-0.000183,24.015162,-0.0080,1.423
12758.00,7.465823,25.16935,-0.000183,24.015107,-0.0080,1.424
12760.00,7.465228,25.16949,-0.000182,24.014745,-0.0080,1.424
12762.00,7.464381,25.16901,-0.000182,24.014997,-0.0080,1.423
12764.00,7.464225,25.16834,-0.000181,24.013994,-0.0080,1.423
12766.00,7.464430,25.16918,-0.000180,24.014137,-0.0080,1.424
12768.00,7.463811,25.16896,-0.000181,24.014901,-0.0080,1.423
12770.00,7.463199,25.16846,-0.000181,24.014580,-0.0080,1.423
12772.00,7.463124,25.16853,-0.000181,24.014933,-0.0080,1.424
12774.00,7.463427,25.16951,-0.000180,24.014721,-0.0080,1.423
12776.00,7.462155,25.16992,-0.000180,24.014306,-0.0080,1.423
12778.00,7.461308,25.17034,-0.000181,24.014552,-0.0080,1.423
12780.00,7.461948,25.16943,-0.000181,24.015038,-0.0080,1.423
12782.00,7.461115,25.16923,-0.000181,24.014453,-0.0080,1.423
12784.00,7.461664,25.16890,-0.000181,24.014578,-0.0080,1.423
12786.00,7.460967,25.16968,-0.000182,24.014792,-0.0080,1.424
12788.00,7.459793,25.16972,-0.000183,24.014172,-0.0080,1.424
12790.00,7.459307,25.16882,-0.000182,24.013974,-0.0080,1.423
12792.00,7.460133,25.16811,-0.000182,24.014424,-0.0081,1.423
12794.00,7.459437,25.16867,-0.000181,24.014636,-0.0080,1.423
12796.00,7.458901,25.16919,-0.000182,24.014556,-0.0080,1.424
12798.00,7.458191,25.16859,-0.000180,24.014128,-0.0080,1.423
12800.00,7.457792,25.16872,-0.000181,24.014650,-0.0080,1.423
12802.00,7.457877,25.16902,-0.000180,24.014502,-0.0080,1.423
12804.00,7.457617,25.16967,-0.000180,24.015026,-0.0080,1.423
12806.00,7.457506,25.16990,-0.000181,24.014986,-0.0080,1.424
12808.00,7.457422,25.17001,-0.000181,24.014571,-0.0080,1.423
12810.00,7.456876,25.17023,-0.000180,24.014415,-0.0080,1.423
12812.00,7.456742,25.16995,-0.000180,24.015056,-0.0080,1.423
12814.00,7.457014,25.16971,-0.000181,24.014491,-0.0080,1.424
12816.00,7.457270,25.16994,-0.000180,24.014601,-0.0080,1.424
12818.00,7.457673,25.16986,-0.000180,24.013962,-0.0080,1.423
12820.00,7.457316,25.16920,-0.000180,24.014768,-0.0080,1.423
12822.00,7.456937,25.16920,-0.000180,24.015279,-0.0080,1.423
12824.00,7.457211,25.16898,-0.000181,24.014973,-0.0080,1.423
12826.00,7.456809,25.16982,-0.000181,24.014906,-0.0080,1.423
12828.00,7.456451,25.17014,-0.000180,24.014533,-0.0079,1.423
12830.00,7.456914,25.16912,-0.000181,24.014300,-0.0080,1.423
12832.00,7.456571,25.16886,-0.000180,24.014581,-0.0080,1.424
12834.00,7.455938,25.16852,-0.000180,24.015007,-0.0080,1.423
12836.00,7.455205,25.16876,-0.000181,24.014978,-0.0080,1.423
12838.00,7.454988,25.16899,-0.000181,24.014409,-0.0080,1.423
12840.00,7.455526,25.16900,-0.000180,24.014565,-0.0080,1.423
12842.00,7.455003,25.16906,-0.000179,24.014357,-0.0080,1.424
12844.00,7.455138,25.16795,-0.000180,24.014685,-0.0080,1.424
12846.00,7.455195,25.16839,-0.000183,24.013923,-0.0080,1.424
12848.00,7.455651,25.16858,-0.000181,24.014239,-0.0080,1.423
12850.00,7.455192,25.16800,-0.000181,24.014473,-0.0080,1.423
12852.00,7.454265,25.16773,-0.000181,24.014050,-0.0080,1.423
12854.00,7.453631,25.16823,-0.000181,24.014473,-0.0080,1.423
12856.00,7.454077,25.16865,-0.000181,24.014668,-0.0080,1.423
12858.00,7.454020,25.16834,-0.000181,24.014455,-0.0080,1.424
12860.00,7.454378,25.16841,-0.000180,24.014250,-0.0080,1.424
12862.00,7.454208,25.16839,-0.000179,24.015417,-0.0080,1.423
12864.00,7.454006,25.16910,-0.000181,24.014674,-0.0080,1.423
12866.00,7.453561,25.16957,-0.000181,24.014210,-0.0080,1.423
12868.00,7.453874,25.16983,-0.000181,24.014944,-0.0080,1.424
12870.00,7.453661,25.16981,-0.000181,24.014504,-0.0080,1.424
12872.00,7.454185,25.16950,-0.000181,24.014781,-0.0079,1.423
12874.00,7.453655,25.16965,-0.000181,24.014529,-0.0080,1.424
12876.00,7.453685,25.16959,-0.000181,24.014853,-0.0080,1.424
12878.00,7.453513,25.16932,-0.000180,24.015265,-0.0080,1.423
12880.00,7.452727,25.16848,-0.000181,24.015015,-0.0080,1.424
12882.00,7.452416,25.16830,-0.000181,24.014194,-0.0080,1.424
12884.00,7.452760,25.16933,-0.000181,24.014373,-0.0080,1.423
12886.00,7.452629,25.17001,-0.000182,24.014978,-0.0080,1.423
12888.00,7.453124,25.16987,-0.000180,24.014273,-0.0080,1.423
12890.00,7.453255,25.16920,-0.000181,24.014639,-0.0080,1.423
12892.00,7.453696,25.16897,-0.000180,24.015183,-0.0080,1.424
12894.00,7.453370,25.16886,-0.000179,24.014968,-0.0080,1.424
12896.00,7.452892,25.17010,-0.000180,24.014861,-0.0080,1.423
12898.00,7.452921,25.17102,-0.000180,24.015143,-0.0080,1.423
12900.00,7.452816,25.16938,-0.000181,24.015042,-0.0080,1.424
12902.00,7.452611,25.16924,-0.000181,24.015029,-0.0080,1.424
12904.00,7.451641,25.16979,-0.000180,24.014453,-0.0079,1.423
12906.00,7.451469,25.16956,-0.000180,24.014552,-0.0079,1.423
12908.00,7.452088,25.16933,-0.000180,24.015194,-0.0079,1.424
12910.00,7.452881,25.16878,-0.000181,24.014415,-0.0080,1.424
12912.00,7.452776,25.16817,-0.000181,24.014890,-0.0079,1.424
12914.00,7.453379,25.16884,-0.000180,24.014770,-0.0080,1.423
12916.00,7.453508,25.16877,-0.000180,24.014868,-0.0080,1.423
12918.00,7.453148,25.16906,-0.000180,24.014737,-0.0080,1.423
12920.00,7.452695,25.16941,-0.000179,24.014975,-0.0080,1.424
12922.00,7.452728,25.17033,-0.000179,24.014244,-0.0080,1.424
12924.00,7.452433,25.16930,-0.000179,24.014714,-0.0080,1.423
12926.00,7.452279,25.16938,-0.000180,24.015118,-0.0080,1.423
12928.00,7.453426,25.16887,-0.000181,24.014810,-0.0080,1.424
12930.00,7.453935,25.16972,-0.000181,24.014868,-0.0080,1.424
12932.00,7.453532,25.16910,-0.000181,24.014819,-0.0080,1.423
12934.00,7.452654,25.16913,-0.000180,24.015064,-0.0079,1.423
12936.00,7.452769,25.17003,-0.000181,24.014418,-0.0080,1.424
12938.00,7.452231,25.17006,-0.000182,24.014353,-0.0080,1.424
12940.00,7.452897,25.16991,-0.000181,24.014386,-0.0080,1.423
12942.00,7.453045,25.16962,-0.000181,24.014558,-0.0080,1.424
12944.00,7.452670,25.16894,-0.000180,24.015462,-0.0079,1.424
12946.00,7.452025,25.16957,-0.000180,24.015241,-0.0080,1.423
12948.00,7.452118,25.17007,-0.000179,24.015174,-0.0080,1.423
12950.00,7.452626,25.16918,-0.000179,24.014819,-0.0080,1.423
12952.00,7.452115,25.17055,-0.000180,24.014388,-0.0080,1.424
12954.00,7.451093,25.17099,-0.000180,24.014411,-0.0080,1.424
12956.00,7.450933,25.17062,-0.000181,24.014685,-0.0080,1.424
12958.00,7.451838,25.17041,-0.000180,24.014299,-0.0079,1.423
12960.00,7.452220,25.17030,-0.000180,24.014888,-0.0080,1.423
12962.00,7.451748,25.17034,-0.000180,24.014620,-0.0080,1.424
12964.00,7.452058,25.17015,-0.000180,24.015084,-0.0080,1.424
12966.00,7.451075,25.16920,-0.000181,24.014832,-0.0079,1.424
12968.00,7.451596,25.16946,-0.000180,24.015501,-0.0080,1.424
12970.00,7.451496,25.16941,-0.000180,24.015279,-0.0080,1.424
12972.00,7.451573,25.16938,-0.000179,24.014743,-0.0080,1.423
12974.00,7.451298,25.16883,-0.000180,24.014810,-0.0080,1.423
12976.00,7.450693,25.16954,-0.000180,24.015114,-0.0080,1.424
12978.00,7.450469,25.16935,-0.000181,24.014063,-0.0080,1.424
12980.00,7.450504,25.16957,-0.000181,24.014803,-0.0080,1.424
12982.00,7.451088,25.16953,-0.000181,24.014199,-0.0080,1.424
12984.00,7.450698,25.16830,-0.000180,24.014543,-0.0080,1.423
12986.00,7.449776,25.16897,-0.000181,24.014531,-0.0080,1.423
12988.00,7.449573,25.16857,-0.000181,24.014232,-0.0080,1.424
12990.00,7.450763,25.16936,-0.000182,24.014959,-0.0080,1.424
12992.00,7.451594,25.16961,-0.000181,24.015075,-0.0080,1.424
12994.00,7.452322,25.16828,-0.000180,24.014978,-0.0080,1.423
12996.00,7.452230,25.16810,-0.000179,24.015131,-0.0080,1.423
12998.00,7.452446,25.16843,-0.000181,24.014480,-0.0080,1.424
13000.00,7.452889,25.16746,-0.000180,24.014627,-0.0080,1.423
13002.00,7.453001,25.16772,-0.000180,24.014832,-0.0080,1.424
13004.00,7.453118,25.16831,-0.000182,24.015114,-0.0080,1.424
13006.00,7.452128,25.16770,-0.000181,24.015294,-0.0080,1.423
13008.00,7.452056,25.16860,-0.000180,24.014634,-0.0080,1.423
13010.00,7.452127,25.16857,-0.000180,24.015134,-0.0080,1.423
13012.00,7.452106,25.16895,-0.000179,24.014750,-0.0080,1.423
13014.00,7.452632,25.16988,-0.000181,24.014533,-0.0080,1.424
13016.00,7.452310,25.16940,-0.000181,24.014627,-0.0080,1.423
13018.00,7.451526,25.17012,-0.000180,24.014621,-0.0080,1.423
13020.00,7.450959,25.17025,-0.000181,24.014993,-0.0080,1.424
13022.00,7.451164,25.17034,-0.000181,24.014451,-0.0080,1.424
13024.00,7.451652,25.17021,-0.000181,24.013764,-0.0080,1.424
13026.00,7.451165,25.17049,-0.000180,24.014300,-0.0080,1.424
13028.00,7.451453,25.17043,-0.000181,24.014556,-0.0080,1.424
13030.00,7.452694,25.16995,-0.000181,24.014761,-0.0080,1.424
13032.00,7.452734,25.16948,-0.000181,24.014951,-0.0080,1.423
13034.00,7.452700,25.16987,-0.000180,24.014736,-0.0080,1.423
13036.00,7.452566,25.16994,-0.000181,24.014763,-0.0080,1.423
13038.00,7.452878,25.16998,-0.000180,24.015002,-0.0080,1.423
13040.00,7.453110,25.16977,-0.000182,24.014043,-0.0080,1.424
13042.00,7.453778,25.16944,-0.000181,24.014480,-0.0080,1.424
13044.00,7.452945,25.16987,-0.000182,24.014841,-0.0080,1.423
13046.00,7.452018,25.17014,-0.000181,24.014039,-0.0080,1.424
13048.00,7.452487,25.16989,-0.000181,24.014814,-0.0080,1.424
13050.00,7.452020,25.16995,-0.000181,24.015172,-0.0080,1.424
13052.00,7.451815,25.17029,-0.000180,24.014906,-0.0080,1.424
13054.00,7.451605,25.17046,-0.000180,24.014257,-0.0080,1.424
13056.00,7.451654,25.16990,-0.000180,24.014009,-0.0080,1.424
13058.00,7.451505,25.16978,-0.000181,24.014554,-0.0080,1.424
13060.00,7.451260,25.17002,-0.000180,24.014953,-0.0080,1.423
13062.00,7.451227,25.17003,-0.000180,24.014507,-0.0080,1.424
13064.00,7.451812,25.17018,-0.000181,24.014766,-0.0080,1.424
13066.00,7.451733,25.16957,-0.000179,24.014949,-0.0080,1.424
13068.00,7.452293,25.16861,-0.000181,24.014859,-0.0080,1.424
13070.00,7.451715,25.16849,-0.000181,24.014097,-0.0080,1.423
13072.00,7.451596,25.16825,-0.000181,24.014030,-0.0080,1.424
13074.00,7.451065,25.16864,-0.000181,24.014482,-0.0080,1.424
13076.00,7.451796,25.16859,-0.000180,24.014464,-0.0080,1.424
13078.00,7.451975,25.16845,-0.000180,24.013992,-0.0080,1.424
13080.00,7.452248,25.16797,-0.000181,24.013526,-0.0080,1.424
13082.00,7.451461,25.16875,-0.000182,24.014505,-0.0080,1.424
13084.00,7.451208,25.16879,-0.000181,24.014864,-0.0080,1.424
13086.00,7.452049,25.16783,-0.000181,24.014775,-0.0080,1.424
13088.00,7.452475,25.16815,-0.000181,24.014659,-0.0080,1.424
13090.00,7.451834,25.16823,-0.000182,24.014911,-0.0080,1.423
13092.00,7.451067,25.16875,-0.000180,24.014496,-0.0080,1.424
13094.00,7.451177,25.16859,-0.000182,24.014815,-0.0080,1.424
13096.00,7.451677,25.16819,-0.000181,24.015017,-0.0080,1.424
13098.00,7.451110,25.16908,-0.000181,24.014324,-0.0080,1.423
13100.00,7.450836,25.16994,-0.000181,24.014556,-0.0080,1.424
13102.00,7.450954,25.16971,-0.000182,24.014126,-0.0080,1.424
13104.00,7.451184,25.16992,-0.000180,24.015036,-0.0080,1.423
13106.00,7.450968,25.16924,-0.000180,24.014745,-0.0080,1.424
13108.00,7.451355,25.16894,-0.000181,24.014551,-0.0081,1.424
13110.00,7.451161,25.16926,-0.000180,24.014473,-0.0080,1.424
13112.00,7.450835,25.16909,-0.000180,24.014482,-0.0080,1.424
13114.00,7.450785,25.16849,-0.000181,24.014707,-0.0080,1.424
13116.00,7.451276,25.16840,-0.000181,24.014913,-0.0080,1.424
13118.00,7.451445,25.16863,-0.000181,24.014717,-0.0080,1.423
13120.00,7.451741,25.16869,-0.000181,24.014676,-0.0080,1.424
13122.00,7.451135,25.16907,-0.000181,24.014717,-0.0080,1.424
13124.00,7.451166,25.16896,-0.000181,24.014411,-0.0080,1.424
13126.00,7.451211,25.16859,-0.000181,24.014821,-0.0080,1.424
13128.00,7.451580,25.16907,-0.000181,24.014402,-0.0080,1.424
13130.00,7.451242,25.16938,-0.000180,24.014581,-0.0080,1.424
13132.00,7.451000,25.16894,-0.000181,24.015046,-0.0080,1.424
13134.00,7.451597,25.16880,-0.000180,24.014670,-0.0080,1.424
13136.00,7.452692,25.16917,-0.000179,24.014547,-0.0079,1.424
13138.00,7.452569,25.16950,-0.000181,24.015111,-0.0080,1.423
13140.00,7.452119,25.16911,-0.000179,24.014302,-0.0080,1.424
13142.00,7.452295,25.16827,-0.000180,24.014043,-0.0080,1.424
13144.00,7.451865,25.16835,-0.000181,24.014259,-0.0080,1.424
13146.00,7.451935,25.16890,-0.000181,24.014757,-0.0080,1.424
13148.00,7.452277,25.16809,-0.000182,24.014980,-0.0080,1.424
13150.00,7.451475,25.16836,-0.000181,24.014978,-0.0080,1.424
13152.00,7.451249,25.16851,-0.000180,24.014239,-0.0080,1.423
13154.00,7.451440,25.16953,-0.000180,24.014337,-0.0080,1.424
13156.00,7.451291,25.16926,-0.000181,24.014107,-0.0080,1.424
13158.00,7.451930,25.16918,-0.000181,24.014643,-0.0080,1.424
13160.00,7.452508,25.16999,-0.000180,24.014284,-0.0080,1.424
13162.00,7.452456,25.17020,-0.000180,24.014801,-0.0080,1.424
13164.00,7.451325,25.17013,-0.000179,24.015062,-0.0080,1.424
13166.00,7.450920,25.17043,-0.000180,24.015046,-0.0080,1.425
13168.00,7.451062,25.17044,-0.000180,24.014409,-0.0080,1.425
13170.00,7.451559,25.17019,-0.000181,24.014946,-0.0080,1.424
13172.00,7.450952,25.17003,-0.000180,24.015076,-0.0080,1.424
13174.00,7.451557,25.16981,-0.000181,24.014592,-0.0080,1.424
13176.00,7.451993,25.17005,-0.000180,24.014951,-0.0080,1.424
13178.00,7.452084,25.16998,-0.000181,24.014962,-0.0080,1.424
13180.00,7.451569,25.17043,-0.000181,24.014043,-0.0080,1.425
13182.00,7.451231,25.16994,-0.000180,24.014074,-0.0080,1.424
13184.00,7.451133,25.16933,-0.000180,24.014344,-0.0080,1.423
13186.00,7.451022,25.16981,-0.000180,24.013492,-0.0080,1.424
13188.00,7.451202,25.17034,-0.000180,24.014420,-0.0080,1.424
13190.00,7.451348,25.17046,-0.000181,24.014547,-0.0080,1.425
13192.00,7.451666,25.16992,-0.000181,24.014331,-0.0080,1.424
13194.00,7.451112,25.16975,-0.000180,24.015196,-0.0080,1.424
13196.00,7.451321,25.16938,-0.000180,24.014378,-0.0080,1.424
13198.00,7.451063,25.16959,-0.000181,24.014540,-0.0080,1.424
13200.00,7.451348,25.17042,-0.000180,24.014353,-0.0080,1.424
13202.00,7.451826,25.16999,-0.000180,24.014041,-0.0080,1.425
13204.00,7.451439,25.16921,-0.000180,24.014980,-0.0080,1.424
@22,12.0000,24.0
13206.00,7.451483,25.16957,-0.000180,24.014567,-0.0080,1.424
13208.00,7.447932,25.17028,-0.000180,24.013998,-0.0080,1.423
13210.00,7.439414,25.16969,-0.000179,24.014552,-0.0079,1.423
13212.00,7.429712,25.16899,-0.000180,24.014879,-0.0080,1.423
13214.00,7.420508,25.16861,-0.000180,24.014407,-0.0080,1.423
13216.00,7.415322,25.16922,-0.000180,24.015007,-0.0080,1.423
13218.00,7.413638,25.16997,-0.000180,24.015118,-0.0080,1.424
13220.00,7.412627,25.16885,-0.000181,24.014870,-0.0080,1.425
13222.00,7.412897,25.16892,-0.000182,24.014485,-0.0080,1.426
13224.00,7.413861,25.16787,-0.000183,24.014833,-0.0080,1.425
13226.00,7.415454,25.16868,-0.000182,24.014554,-0.0080,1.425
13228.00,7.417324,25.16944,-0.000182,24.014420,-0.0080,1.425
13230.00,7.420272,25.16943,-0.000182,24.014522,-0.0080,1.426
13232.00,7.427322,25.16934,-0.000181,24.014507,-0.0080,1.426
13234.00,7.439841,25.16835,-0.000181,24.014513,-0.0080,1.426
13236.00,7.453467,25.16867,-0.000183,24.014545,-0.0080,1.427
13238.00,7.466055,25.16902,-0.000183,24.014975,-0.0080,1.426
13240.00,7.474219,25.16804,-0.000183,24.015075,-0.0080,1.426
13242.00,7.481073,25.16828,-0.000181,24.015022,-0.0080,1.425
13244.00,7.484299,25.16843,-0.000181,24.015118,-0.0079,1.425
13246.00,7.485928,25.16899,-0.000180,24.015432,-0.0080,1.424
13248.00,7.486877,25.16941,-0.000179,24.014384,-0.0080,1.424
13250.00,7.488310,25.16899,-0.000179,24.014910,-0.0080,1.424
13252.00,7.489132,25.16837,-0.000178,24.014723,-0.0080,1.424
[truncated: 53,471 more chars]
