# Supplementary material for: Hormonal steroids induce multidrug resistance and stress response genes in Neisseria gonorrhoeae by binding to MtrR
Source: Nat Commun. 2024 Feb 7;15:1153. doi: 10.1038/s41467-024-45195-1 (PMC10850145; doi:10.1038/s41467-024-45195-1)
Supplement: Supplementary file 6 — Source Data [file 41467_2024_45195_MOESM6_ESM.zip › Source Data/ITC/W136L/5TMtrRW136L2022Aug16.itc]

$ITC
$ 25 
$NOT
$ 25 
$ 600 
$ 199 
$ 8 
$ 2 
$ADCGainCode:  3 
$False,True,True
$ 2 , 4 , 600 , 2 
$ 12 , 24 , 600 , 2 
$ 12 , 24 , 600 , 2 
$ 12 , 24 , 600 , 2 
$ 12 , 24 , 600 , 2 
$ 12 , 24 , 600 , 2 
$ 12 , 24 , 600 , 2 
$ 12 , 24 , 600 , 2 
$ 12 , 24 , 600 , 2 
$ 12 , 24 , 600 , 2 
$ 12 , 24 , 600 , 2 
$ 12 , 24 , 600 , 2 
$ 12 , 24 , 600 , 2 
$ 12 , 24 , 600 , 2 
$ 12 , 24 , 600 , 2 
$ 12 , 24 , 600 , 2 
$ 12 , 24 , 600 , 2 
$ 12 , 24 , 600 , 2 
$ 12 , 24 , 600 , 2 
$ 12 , 24 , 600 , 2 
$ 12 , 24 , 600 , 2 
$ 12 , 24 , 600 , 2 
$ 12 , 24 , 600 , 2 
$ 12 , 24 , 600 , 2 
$ 12 , 24 , 600 , 2 
# 0 
# 0.5 
# 0.02 
# 1.4485 
# 25 
# 28.9316 
# 15.91949 
?
% VPITC12.10.1003
% 1.4485 
% 28.9316 
%-1.096232 , 100.1901 
% 0.443748 , 95.77349 
% 0.2232 
% 124.02 , 123.95 
% 1 , 80 
%-0.001812 , 0.055139 
% 0 , 8 
% 0 , 18 
% 104422       320637 
% 101.8 
% 260 , 310 , 470 , 530 
% 0.08632 ,-0.00346 , 0.0000110163 , 0.000000290198 ,-0.0000000019883 
% VPViewer2000 Ver: 1.40.0
@0
2.00,7.759482,25.01490,-0.000177,24.015578,-0.0079,1.358
4.00,7.760163,25.01498,-0.000178,24.015638,-0.0079,1.358
6.00,7.760362,25.01530,-0.000178,24.015615,-0.0079,1.358
8.00,7.760086,25.01569,-0.000177,24.015776,-0.0079,1.358
10.00,7.759191,25.01552,-0.000177,24.015814,-0.0079,1.358
12.00,7.759550,25.01493,-0.000177,24.015535,-0.0079,1.358
14.00,7.759125,25.01454,-0.000178,24.015749,-0.0079,1.358
16.00,7.759128,25.01425,-0.000178,24.015515,-0.0079,1.358
18.00,7.758668,25.01467,-0.000178,24.016168,-0.0079,1.357
20.00,7.757334,25.01474,-0.000178,24.015426,-0.0079,1.357
22.00,7.757011,25.01497,-0.000178,24.015510,-0.0079,1.358
24.00,7.757249,25.01544,-0.000178,24.015577,-0.0079,1.358
26.00,7.756766,25.01418,-0.000178,24.015939,-0.0079,1.358
28.00,7.756470,25.01511,-0.000178,24.016441,-0.0079,1.358
30.00,7.756334,25.01534,-0.000178,24.016436,-0.0079,1.358
32.00,7.756245,25.01463,-0.000178,24.016211,-0.0079,1.357
34.00,7.756034,25.01443,-0.000178,24.015905,-0.0079,1.358
36.00,7.755157,25.01528,-0.000177,24.015682,-0.0079,1.358
38.00,7.754098,25.01488,-0.000178,24.015820,-0.0079,1.358
40.00,7.753305,25.01519,-0.000177,24.016081,-0.0079,1.358
42.00,7.753577,25.01547,-0.000177,24.016028,-0.0079,1.357
44.00,7.753210,25.01590,-0.000178,24.016238,-0.0079,1.357
46.00,7.752783,25.01598,-0.000177,24.015566,-0.0079,1.357
48.00,7.752091,25.01574,-0.000176,24.015714,-0.0079,1.358
50.00,7.752472,25.01529,-0.000177,24.015622,-0.0079,1.358
52.00,7.753446,25.01608,-0.000177,24.015036,-0.0079,1.358
54.00,7.753060,25.01580,-0.000177,24.015640,-0.0079,1.357
56.00,7.751920,25.01561,-0.000178,24.015375,-0.0079,1.358
58.00,7.750680,25.01510,-0.000176,24.015798,-0.0079,1.357
60.00,7.750494,25.01632,-0.000177,24.015419,-0.0079,1.358
62.00,7.749570,25.01621,-0.000177,24.015479,-0.0079,1.359
64.00,7.749616,25.01602,-0.000177,24.015250,-0.0079,1.358
66.00,7.749415,25.01611,-0.000177,24.015573,-0.0079,1.359
68.00,7.748563,25.01599,-0.000178,24.016363,-0.0079,1.358
70.00,7.748944,25.01562,-0.000176,24.015560,-0.0079,1.357
72.00,7.748632,25.01596,-0.000176,24.015829,-0.0079,1.358
74.00,7.747643,25.01521,-0.000176,24.015453,-0.0079,1.357
76.00,7.747178,25.01551,-0.000176,24.015850,-0.0079,1.357
78.00,7.746642,25.01643,-0.000176,24.016043,-0.0079,1.358
80.00,7.745898,25.01600,-0.000178,24.015970,-0.0079,1.358
82.00,7.745591,25.01548,-0.000177,24.015484,-0.0079,1.358
84.00,7.745375,25.01559,-0.000177,24.015250,-0.0079,1.358
86.00,7.745279,25.01509,-0.000177,24.015660,-0.0079,1.358
88.00,7.744818,25.01550,-0.000177,24.015714,-0.0078,1.358
90.00,7.744776,25.01502,-0.000178,24.016079,-0.0079,1.358
92.00,7.744820,25.01559,-0.000177,24.015414,-0.0079,1.358
94.00,7.744205,25.01529,-0.000177,24.015675,-0.0079,1.358
96.00,7.743554,25.01526,-0.000177,24.016179,-0.0078,1.357
98.00,7.743561,25.01554,-0.000177,24.016006,-0.0079,1.358
100.00,7.743793,25.01557,-0.000176,24.015424,-0.0079,1.358
102.00,7.743756,25.01582,-0.000176,24.015972,-0.0079,1.357
104.00,7.743491,25.01565,-0.000177,24.016117,-0.0079,1.358
106.00,7.743934,25.01612,-0.000177,24.016131,-0.0079,1.358
108.00,7.743841,25.01569,-0.000176,24.015419,-0.0079,1.357
110.00,7.744030,25.01485,-0.000177,24.015415,-0.0079,1.357
112.00,7.743378,25.01580,-0.000176,24.016092,-0.0079,1.358
114.00,7.742785,25.01544,-0.000177,24.015631,-0.0079,1.358
116.00,7.742330,25.01485,-0.000176,24.016307,-0.0079,1.358
118.00,7.741780,25.01502,-0.000176,24.015948,-0.0079,1.358
120.00,7.741496,25.01509,-0.000177,24.015307,-0.0079,1.358
122.00,7.741543,25.01547,-0.000176,24.015910,-0.0079,1.357
124.00,7.740733,25.01490,-0.000176,24.016501,-0.0079,1.358
126.00,7.740652,25.01482,-0.000177,24.015872,-0.0079,1.358
128.00,7.739965,25.01520,-0.000177,24.016552,-0.0078,1.358
130.00,7.738902,25.01511,-0.000178,24.015961,-0.0079,1.358
132.00,7.738921,25.01542,-0.000176,24.015328,-0.0078,1.357
134.00,7.738535,25.01459,-0.000175,24.015573,-0.0079,1.357
136.00,7.737977,25.01432,-0.000176,24.016338,-0.0079,1.358
138.00,7.737477,25.01485,-0.000177,24.015957,-0.0079,1.358
140.00,7.736445,25.01504,-0.000177,24.015707,-0.0078,1.358
142.00,7.736489,25.01473,-0.000176,24.016160,-0.0079,1.358
144.00,7.737480,25.01483,-0.000176,24.015937,-0.0079,1.358
146.00,7.737416,25.01522,-0.000177,24.015995,-0.0079,1.358
148.00,7.736250,25.01532,-0.000177,24.016041,-0.0079,1.358
150.00,7.736236,25.01488,-0.000177,24.016111,-0.0079,1.358
152.00,7.736590,25.01436,-0.000176,24.015946,-0.0079,1.358
154.00,7.736546,25.01424,-0.000176,24.015397,-0.0079,1.358
156.00,7.736201,25.01356,-0.000178,24.016353,-0.0079,1.357
158.00,7.735269,25.01359,-0.000177,24.016180,-0.0079,1.357
160.00,7.734823,25.01378,-0.000177,24.015366,-0.0079,1.358
162.00,7.734368,25.01360,-0.000176,24.015544,-0.0079,1.358
164.00,7.734181,25.01371,-0.000176,24.015716,-0.0079,1.357
166.00,7.733651,25.01422,-0.000176,24.015821,-0.0079,1.358
168.00,7.733177,25.01428,-0.000177,24.015878,-0.0079,1.358
170.00,7.732559,25.01441,-0.000177,24.015702,-0.0078,1.358
172.00,7.733075,25.01444,-0.000176,24.016289,-0.0079,1.358
174.00,7.732338,25.01443,-0.000177,24.016588,-0.0079,1.358
176.00,7.732252,25.01499,-0.000176,24.016146,-0.0079,1.358
178.00,7.732544,25.01453,-0.000176,24.015705,-0.0079,1.358
180.00,7.731674,25.01492,-0.000176,24.015981,-0.0079,1.358
182.00,7.731364,25.01493,-0.000176,24.015470,-0.0079,1.358
184.00,7.730344,25.01376,-0.000177,24.016481,-0.0079,1.357
186.00,7.729488,25.01432,-0.000176,24.015656,-0.0079,1.358
188.00,7.729255,25.01444,-0.000177,24.015742,-0.0079,1.358
190.00,7.729671,25.01453,-0.000177,24.015336,-0.0079,1.358
192.00,7.728798,25.01568,-0.000177,24.015981,-0.0078,1.357
194.00,7.728782,25.01659,-0.000175,24.015780,-0.0079,1.358
196.00,7.729135,25.01573,-0.000176,24.015814,-0.0079,1.358
198.00,7.728017,25.01610,-0.000177,24.015954,-0.0079,1.358
200.00,7.726903,25.01557,-0.000177,24.015702,-0.0079,1.358
202.00,7.726774,25.01524,-0.000177,24.016130,-0.0079,1.358
204.00,7.726275,25.01589,-0.000177,24.016340,-0.0079,1.359
206.00,7.726346,25.01525,-0.000178,24.015649,-0.0079,1.358
208.00,7.725807,25.01522,-0.000177,24.015330,-0.0079,1.358
210.00,7.725633,25.01625,-0.000176,24.015642,-0.0079,1.357
212.00,7.725105,25.01674,-0.000176,24.016046,-0.0079,1.358
214.00,7.724929,25.01666,-0.000176,24.016102,-0.0079,1.358
216.00,7.724926,25.01675,-0.000176,24.016164,-0.0079,1.358
218.00,7.724518,25.01587,-0.000177,24.015988,-0.0079,1.358
220.00,7.723099,25.01607,-0.000176,24.016387,-0.0079,1.358
222.00,7.723076,25.01597,-0.000176,24.015704,-0.0079,1.358
224.00,7.722811,25.01510,-0.000176,24.016028,-0.0079,1.358
226.00,7.722497,25.01472,-0.000177,24.015319,-0.0079,1.358
228.00,7.721567,25.01489,-0.000177,24.015863,-0.0079,1.358
230.00,7.721693,25.01483,-0.000178,24.016034,-0.0079,1.358
232.00,7.721490,25.01610,-0.000178,24.015582,-0.0079,1.358
234.00,7.720659,25.01548,-0.000178,24.016055,-0.0078,1.358
236.00,7.721171,25.01558,-0.000178,24.015265,-0.0078,1.358
238.00,7.720792,25.01560,-0.000178,24.015455,-0.0079,1.358
240.00,7.721003,25.01532,-0.000177,24.015823,-0.0079,1.358
242.00,7.721864,25.01631,-0.000178,24.015874,-0.0079,1.358
244.00,7.721930,25.01579,-0.000178,24.015588,-0.0079,1.358
246.00,7.722249,25.01576,-0.000178,24.015845,-0.0079,1.358
248.00,7.722706,25.01509,-0.000178,24.015154,-0.0079,1.358
250.00,7.721370,25.01528,-0.000179,24.015981,-0.0079,1.357
252.00,7.720704,25.01598,-0.000176,24.015597,-0.0079,1.358
254.00,7.720482,25.01642,-0.000178,24.015308,-0.0079,1.358
256.00,7.721121,25.01683,-0.000177,24.015805,-0.0079,1.357
258.00,7.720598,25.01642,-0.000178,24.015731,-0.0079,1.358
260.00,7.719889,25.01617,-0.000178,24.015321,-0.0079,1.358
262.00,7.719393,25.01639,-0.000178,24.015288,-0.0078,1.358
264.00,7.718515,25.01665,-0.000177,24.015453,-0.0079,1.358
266.00,7.717557,25.01561,-0.000178,24.016108,-0.0079,1.358
268.00,7.716745,25.01554,-0.000178,24.015468,-0.0079,1.358
270.00,7.716720,25.01622,-0.000178,24.016159,-0.0079,1.358
272.00,7.716861,25.01544,-0.000179,24.016117,-0.0079,1.358
274.00,7.716951,25.01558,-0.000177,24.015707,-0.0079,1.358
276.00,7.716220,25.01582,-0.000178,24.015838,-0.0079,1.358
278.00,7.715603,25.01574,-0.000176,24.015803,-0.0079,1.358
280.00,7.715466,25.01632,-0.000177,24.015843,-0.0079,1.358
282.00,7.714505,25.01624,-0.000177,24.015656,-0.0079,1.358
284.00,7.713462,25.01694,-0.000176,24.015080,-0.0079,1.358
286.00,7.714151,25.01668,-0.000179,24.015085,-0.0079,1.359
288.00,7.714250,25.01678,-0.000178,24.015477,-0.0079,1.358
290.00,7.713837,25.01665,-0.000177,24.015559,-0.0079,1.358
292.00,7.713532,25.01668,-0.000176,24.015214,-0.0079,1.358
294.00,7.713933,25.01643,-0.000176,24.015646,-0.0079,1.357
296.00,7.714094,25.01714,-0.000176,24.016092,-0.0079,1.358
298.00,7.713832,25.01716,-0.000176,24.015861,-0.0079,1.358
300.00,7.713549,25.01779,-0.000176,24.016001,-0.0079,1.357
302.00,7.713120,25.01725,-0.000177,24.016202,-0.0079,1.358
304.00,7.711385,25.01700,-0.000176,24.016175,-0.0079,1.358
306.00,7.710136,25.01656,-0.000178,24.015618,-0.0078,1.359
308.00,7.711083,25.01588,-0.000178,24.015834,-0.0079,1.358
310.00,7.710807,25.01566,-0.000176,24.015731,-0.0079,1.358
312.00,7.710912,25.01585,-0.000178,24.016110,-0.0079,1.358
314.00,7.710802,25.01587,-0.000177,24.015743,-0.0079,1.357
316.00,7.709536,25.01522,-0.000176,24.016092,-0.0079,1.358
318.00,7.709300,25.01664,-0.000176,24.015782,-0.0079,1.358
320.00,7.709585,25.01570,-0.000177,24.016059,-0.0079,1.358
322.00,7.709088,25.01542,-0.000177,24.015724,-0.0079,1.358
324.00,7.709190,25.01544,-0.000177,24.015394,-0.0078,1.358
326.00,7.709222,25.01471,-0.000176,24.015847,-0.0079,1.358
328.00,7.709088,25.01553,-0.000177,24.015774,-0.0079,1.359
330.00,7.708919,25.01553,-0.000178,24.016401,-0.0079,1.359
332.00,7.708487,25.01591,-0.000178,24.015733,-0.0079,1.358
334.00,7.708642,25.01565,-0.000179,24.016097,-0.0079,1.358
336.00,7.708598,25.01551,-0.000177,24.016084,-0.0079,1.358
338.00,7.708077,25.01603,-0.000178,24.016077,-0.0079,1.358
340.00,7.707748,25.01625,-0.000177,24.016006,-0.0079,1.358
342.00,7.707156,25.01619,-0.000178,24.015437,-0.0079,1.358
344.00,7.707224,25.01567,-0.000177,24.015894,-0.0079,1.358
346.00,7.706707,25.01454,-0.000176,24.015834,-0.0079,1.357
348.00,7.706960,25.01495,-0.000176,24.015901,-0.0079,1.357
350.00,7.705739,25.01582,-0.000177,24.016117,-0.0079,1.358
352.00,7.705167,25.01556,-0.000177,24.015520,-0.0079,1.358
354.00,7.706273,25.01546,-0.000177,24.015560,-0.0079,1.358
356.00,7.705985,25.01523,-0.000176,24.015756,-0.0079,1.358
358.00,7.706385,25.01591,-0.000177,24.015859,-0.0079,1.358
360.00,7.705673,25.01551,-0.000177,24.016099,-0.0079,1.358
362.00,7.706114,25.01474,-0.000177,24.016541,-0.0079,1.358
364.00,7.705453,25.01499,-0.000177,24.016166,-0.0078,1.358
366.00,7.705349,25.01481,-0.000177,24.015941,-0.0079,1.358
368.00,7.704852,25.01496,-0.000176,24.015214,-0.0079,1.358
370.00,7.703841,25.01539,-0.000177,24.015820,-0.0079,1.359
372.00,7.702723,25.01512,-0.000177,24.016057,-0.0079,1.358
374.00,7.702100,25.01397,-0.000176,24.015753,-0.0079,1.358
376.00,7.702163,25.01433,-0.000176,24.015267,-0.0079,1.357
378.00,7.701404,25.01410,-0.000177,24.016392,-0.0079,1.357
380.00,7.701449,25.01456,-0.000177,24.016092,-0.0079,1.358
382.00,7.701892,25.01518,-0.000177,24.015742,-0.0079,1.358
384.00,7.700125,25.01488,-0.000177,24.015441,-0.0079,1.358
386.00,7.700250,25.01429,-0.000178,24.015580,-0.0079,1.357
388.00,7.700192,25.01347,-0.000177,24.015778,-0.0079,1.358
390.00,7.700260,25.01367,-0.000177,24.015560,-0.0079,1.358
392.00,7.700458,25.01372,-0.000177,24.016006,-0.0079,1.358
394.00,7.700644,25.01411,-0.000178,24.015212,-0.0079,1.358
396.00,7.700360,25.01388,-0.000177,24.016072,-0.0079,1.358
398.00,7.700664,25.01374,-0.000176,24.015894,-0.0079,1.358
400.00,7.699836,25.01287,-0.000178,24.015923,-0.0079,1.358
402.00,7.698763,25.01407,-0.000178,24.015780,-0.0079,1.358
404.00,7.698755,25.01322,-0.000178,24.015491,-0.0079,1.359
406.00,7.698553,25.01277,-0.000178,24.015734,-0.0079,1.357
408.00,7.697618,25.01319,-0.000177,24.015651,-0.0079,1.358
410.00,7.696724,25.01246,-0.000177,24.015479,-0.0079,1.357
412.00,7.697217,25.01287,-0.000177,24.015118,-0.0079,1.358
414.00,7.697622,25.01359,-0.000176,24.015751,-0.0079,1.358
416.00,7.698000,25.01420,-0.000177,24.015687,-0.0079,1.357
418.00,7.697701,25.01425,-0.000178,24.015611,-0.0079,1.358
420.00,7.697251,25.01437,-0.000177,24.016271,-0.0079,1.358
422.00,7.696235,25.01383,-0.000177,24.015395,-0.0079,1.358
424.00,7.695540,25.01445,-0.000177,24.015107,-0.0079,1.358
426.00,7.695785,25.01433,-0.000177,24.015673,-0.0079,1.358
428.00,7.696378,25.01448,-0.000176,24.016106,-0.0079,1.357
430.00,7.695544,25.01440,-0.000176,24.016362,-0.0079,1.358
432.00,7.694279,25.01453,-0.000176,24.015270,-0.0079,1.358
434.00,7.694182,25.01475,-0.000177,24.016394,-0.0079,1.358
436.00,7.693977,25.01513,-0.000177,24.015789,-0.0079,1.358
438.00,7.693215,25.01602,-0.000177,24.015740,-0.0079,1.358
440.00,7.692942,25.01545,-0.000177,24.015176,-0.0079,1.357
442.00,7.693238,25.01533,-0.000177,24.015713,-0.0079,1.358
444.00,7.692184,25.01578,-0.000177,24.015919,-0.0079,1.358
446.00,7.692127,25.01584,-0.000178,24.015365,-0.0079,1.358
448.00,7.692547,25.01554,-0.000176,24.015544,-0.0079,1.358
450.00,7.692873,25.01547,-0.000176,24.015689,-0.0079,1.358
452.00,7.692836,25.01577,-0.000176,24.015573,-0.0079,1.357
454.00,7.692581,25.01563,-0.000176,24.015635,-0.0079,1.358
456.00,7.691837,25.01581,-0.000177,24.015992,-0.0079,1.358
458.00,7.691638,25.01581,-0.000177,24.015588,-0.0079,1.358
460.00,7.691035,25.01677,-0.000177,24.015160,-0.0079,1.358
462.00,7.690473,25.01617,-0.000178,24.015988,-0.0079,1.358
464.00,7.690084,25.01626,-0.000177,24.015368,-0.0079,1.358
466.00,7.689710,25.01480,-0.000177,24.015640,-0.0079,1.357
468.00,7.690464,25.01495,-0.000178,24.016128,-0.0079,1.358
470.00,7.690230,25.01555,-0.000178,24.015885,-0.0079,1.358
472.00,7.690871,25.01507,-0.000177,24.015504,-0.0079,1.358
474.00,7.691789,25.01525,-0.000177,24.015977,-0.0079,1.358
476.00,7.690635,25.01497,-0.000177,24.016527,-0.0079,1.358
478.00,7.690365,25.01484,-0.000178,24.016006,-0.0079,1.358
480.00,7.690037,25.01503,-0.000176,24.015573,-0.0079,1.358
482.00,7.689622,25.01494,-0.000177,24.015553,-0.0079,1.357
484.00,7.689520,25.01483,-0.000176,24.016452,-0.0079,1.358
486.00,7.689309,25.01458,-0.000178,24.015629,-0.0079,1.358
488.00,7.689810,25.01478,-0.000177,24.016024,-0.0079,1.358
490.00,7.689201,25.01441,-0.000177,24.015158,-0.0079,1.358
492.00,7.688456,25.01402,-0.000177,24.015859,-0.0079,1.358
494.00,7.687951,25.01328,-0.000177,24.015780,-0.0079,1.358
496.00,7.688062,25.01353,-0.000177,24.015107,-0.0079,1.358
498.00,7.687815,25.01367,-0.000177,24.015772,-0.0079,1.357
500.00,7.687113,25.01381,-0.000177,24.015972,-0.0079,1.357
502.00,7.686263,25.01503,-0.000177,24.016478,-0.0079,1.358
504.00,7.685580,25.01407,-0.000178,24.014978,-0.0079,1.358
506.00,7.685206,25.01324,-0.000177,24.015658,-0.0079,1.358
508.00,7.685427,25.01394,-0.000177,24.016124,-0.0079,1.358
510.00,7.686218,25.01418,-0.000178,24.016182,-0.0079,1.358
512.00,7.686325,25.01454,-0.000178,24.015745,-0.0079,1.358
514.00,7.684998,25.01482,-0.000177,24.015704,-0.0079,1.358
516.00,7.684606,25.01479,-0.000176,24.015890,-0.0079,1.358
518.00,7.684436,25.01547,-0.000178,24.016055,-0.0079,1.358
520.00,7.683516,25.01552,-0.000177,24.015569,-0.0079,1.358
522.00,7.682591,25.01509,-0.000177,24.016039,-0.0079,1.358
524.00,7.682290,25.01437,-0.000178,24.015879,-0.0078,1.358
526.00,7.683304,25.01451,-0.000177,24.015689,-0.0079,1.358
528.00,7.683466,25.01545,-0.000177,24.015359,-0.0079,1.358
530.00,7.683348,25.01523,-0.000176,24.016262,-0.0079,1.358
532.00,7.682800,25.01482,-0.000176,24.015528,-0.0079,1.357
534.00,7.682412,25.01498,-0.000178,24.015283,-0.0078,1.358
536.00,7.682067,25.01540,-0.000177,24.016046,-0.0079,1.358
538.00,7.681556,25.01613,-0.000176,24.016508,-0.0079,1.357
540.00,7.682336,25.01620,-0.000175,24.015346,-0.0078,1.357
542.00,7.681780,25.01547,-0.000177,24.015950,-0.0079,1.358
544.00,7.681162,25.01582,-0.000177,24.016240,-0.0079,1.358
546.00,7.680968,25.01583,-0.000177,24.016099,-0.0079,1.358
548.00,7.681650,25.01641,-0.000176,24.015649,-0.0078,1.357
550.00,7.681556,25.01610,-0.000177,24.015595,-0.0079,1.358
552.00,7.680970,25.01576,-0.000178,24.015818,-0.0079,1.358
554.00,7.681524,25.01548,-0.000177,24.016153,-0.0079,1.358
556.00,7.680857,25.01525,-0.000177,24.015334,-0.0079,1.358
558.00,7.680200,25.01570,-0.000178,24.015466,-0.0079,1.357
560.00,7.680961,25.01531,-0.000176,24.015950,-0.0079,1.358
562.00,7.680877,25.01505,-0.000176,24.015443,-0.0079,1.358
564.00,7.680469,25.01549,-0.000176,24.015718,-0.0079,1.358
566.00,7.679812,25.01520,-0.000177,24.016296,-0.0079,1.358
568.00,7.679001,25.01481,-0.000177,24.016229,-0.0079,1.358
570.00,7.678235,25.01518,-0.000177,24.015655,-0.0079,1.358
572.00,7.677487,25.01436,-0.000177,24.015214,-0.0079,1.358
574.00,7.677103,25.01465,-0.000176,24.015546,-0.0079,1.358
576.00,7.677632,25.01518,-0.000175,24.015908,-0.0079,1.357
578.00,7.678106,25.01634,-0.000176,24.015907,-0.0079,1.358
580.00,7.677674,25.01587,-0.000175,24.015564,-0.0079,1.358
582.00,7.677136,25.01526,-0.000176,24.016262,-0.0079,1.358
584.00,7.676779,25.01525,-0.000176,24.015854,-0.0079,1.358
586.00,7.677658,25.01586,-0.000175,24.015863,-0.0079,1.358
588.00,7.676645,25.01523,-0.000176,24.015624,-0.0079,1.359
590.00,7.676295,25.01509,-0.000176,24.016256,-0.0079,1.358
592.00,7.675940,25.01556,-0.000176,24.015749,-0.0079,1.357
594.00,7.676066,25.01560,-0.000176,24.015221,-0.0079,1.358
596.00,7.676619,25.01475,-0.000176,24.015582,-0.0078,1.358
598.00,7.676021,25.01605,-0.000176,24.015979,-0.0079,1.358
600.00,7.676220,25.01572,-0.000176,24.016441,-0.0079,1.358
@1,2.0000,4.0
602.00,7.675963,25.01535,-0.000176,24.015499,-0.0079,1.358
604.00,7.670304,25.01534,-0.000176,24.016066,-0.0079,1.358
606.00,7.657851,25.01516,-0.000176,24.016160,-0.0079,1.357
608.00,7.627236,25.01546,-0.000176,24.015646,-0.0079,1.357
610.00,7.578640,25.01488,-0.000176,24.015428,-0.0079,1.358
612.00,7.543954,25.01485,-0.000177,24.015923,-0.0079,1.359
614.00,7.533851,25.01520,-0.000177,24.015743,-0.0079,1.359
616.00,7.533172,25.01461,-0.000177,24.015878,-0.0078,1.358
618.00,7.532583,25.01516,-0.000178,24.015936,-0.0078,1.359
620.00,7.531363,25.01569,-0.000177,24.016227,-0.0079,1.358
622.00,7.531286,25.01561,-0.000176,24.016032,-0.0079,1.359
624.00,7.534273,25.01596,-0.000177,24.015825,-0.0079,1.358
626.00,7.539547,25.01497,-0.000177,24.015680,-0.0079,1.358
628.00,7.546845,25.01518,-0.000177,24.015678,-0.0079,1.358
630.00,7.555682,25.01464,-0.000178,24.015466,-0.0079,1.358
632.00,7.565765,25.01445,-0.000177,24.014951,-0.0079,1.357
634.00,7.576092,25.01407,-0.000177,24.015502,-0.0079,1.358
636.00,7.585600,25.01360,-0.000177,24.015631,-0.0079,1.358
638.00,7.594395,25.01362,-0.000179,24.016041,-0.0079,1.358
640.00,7.601684,25.01478,-0.000177,24.016061,-0.0079,1.357
642.00,7.609182,25.01553,-0.000178,24.015992,-0.0079,1.358
644.00,7.615225,25.01545,-0.000177,24.016372,-0.0079,1.358
646.00,7.620452,25.01478,-0.000177,24.015888,-0.0079,1.358
648.00,7.626495,25.01480,-0.000178,24.015383,-0.0079,1.359
650.00,7.631987,25.01466,-0.000179,24.015738,-0.0079,1.358
652.00,7.635755,25.01520,-0.000178,24.016554,-0.0079,1.358
654.00,7.638479,25.01546,-0.000178,24.015533,-0.0079,1.358
656.00,7.641322,25.01579,-0.000177,24.015747,-0.0079,1.357
658.00,7.644936,25.01561,-0.000178,24.015988,-0.0079,1.358
660.00,7.648380,25.01518,-0.000178,24.015782,-0.0078,1.358
662.00,7.650205,25.01480,-0.000178,24.015383,-0.0079,1.358
664.00,7.651842,25.01612,-0.000178,24.015908,-0.0079,1.358
666.00,7.652522,25.01673,-0.000178,24.016008,-0.0079,1.358
668.00,7.653911,25.01672,-0.000178,24.016485,-0.0079,1.358
670.00,7.654501,25.01673,-0.000178,24.015972,-0.0079,1.358
672.00,7.655189,25.01605,-0.000177,24.015530,-0.0079,1.358
674.00,7.656305,25.01614,-0.000176,24.015720,-0.0079,1.357
676.00,7.657828,25.01569,-0.000177,24.015443,-0.0079,1.358
678.00,7.659114,25.01665,-0.000175,24.016052,-0.0079,1.358
680.00,7.658569,25.01759,-0.000177,24.015684,-0.0079,1.358
682.00,7.659006,25.01720,-0.000177,24.015370,-0.0079,1.359
684.00,7.659961,25.01659,-0.000177,24.015062,-0.0079,1.358
686.00,7.660625,25.01615,-0.000178,24.015758,-0.0079,1.358
688.00,7.660882,25.01547,-0.000176,24.016086,-0.0079,1.358
690.00,7.660786,25.01560,-0.000177,24.015555,-0.0079,1.358
692.00,7.661566,25.01585,-0.000177,24.015497,-0.0079,1.358
694.00,7.660860,25.01559,-0.000176,24.015771,-0.0079,1.358
696.00,7.660930,25.01547,-0.000176,24.015564,-0.0079,1.357
698.00,7.661534,25.01518,-0.000176,24.015504,-0.0079,1.358
700.00,7.661026,25.01508,-0.000177,24.015486,-0.0079,1.358
702.00,7.660540,25.01539,-0.000177,24.016004,-0.0079,1.358
704.00,7.661022,25.01630,-0.000175,24.015858,-0.0079,1.358
706.00,7.660606,25.01611,-0.000176,24.015508,-0.0079,1.358
708.00,7.660915,25.01559,-0.000177,24.015751,-0.0079,1.359
710.00,7.660380,25.01503,-0.000178,24.015673,-0.0079,1.358
712.00,7.660433,25.01398,-0.000177,24.015100,-0.0079,1.358
714.00,7.660079,25.01373,-0.000178,24.015267,-0.0079,1.358
716.00,7.660068,25.01429,-0.000177,24.016119,-0.0079,1.358
718.00,7.660798,25.01464,-0.000177,24.016436,-0.0079,1.358
720.00,7.660796,25.01533,-0.000177,24.015604,-0.0078,1.358
722.00,7.660592,25.01615,-0.000177,24.015118,-0.0079,1.358
724.00,7.660186,25.01597,-0.000176,24.015288,-0.0078,1.358
726.00,7.659251,25.01540,-0.000178,24.015843,-0.0079,1.358
728.00,7.659295,25.01503,-0.000177,24.015999,-0.0079,1.358
730.00,7.659631,25.01528,-0.000176,24.016159,-0.0079,1.358
732.00,7.659936,25.01520,-0.000177,24.016050,-0.0079,1.358
734.00,7.659875,25.01528,-0.000177,24.015655,-0.0079,1.358
736.00,7.657985,25.01541,-0.000177,24.016111,-0.0079,1.358
738.00,7.657950,25.01522,-0.000176,24.015495,-0.0079,1.358
740.00,7.657918,25.01482,-0.000176,24.014904,-0.0079,1.358
742.00,7.657791,25.01479,-0.000177,24.015725,-0.0079,1.358
744.00,7.657346,25.01460,-0.000178,24.016198,-0.0079,1.358
746.00,7.656550,25.01509,-0.000179,24.015245,-0.0079,1.358
748.00,7.656085,25.01481,-0.000178,24.015905,-0.0079,1.358
750.00,7.656117,25.01515,-0.000178,24.015883,-0.0079,1.358
752.00,7.655842,25.01518,-0.000178,24.015852,-0.0079,1.358
754.00,7.655457,25.01378,-0.000177,24.016041,-0.0079,1.358
756.00,7.654419,25.01431,-0.000178,24.015272,-0.0079,1.357
758.00,7.653719,25.01457,-0.000177,24.016387,-0.0079,1.358
760.00,7.653478,25.01451,-0.000179,24.015948,-0.0079,1.358
762.00,7.653674,25.01467,-0.000179,24.015517,-0.0079,1.358
764.00,7.654480,25.01466,-0.000178,24.015319,-0.0079,1.357
766.00,7.654944,25.01384,-0.000179,24.015836,-0.0079,1.358
768.00,7.654791,25.01391,-0.000179,24.015930,-0.0079,1.357
770.00,7.654702,25.01473,-0.000178,24.015794,-0.0079,1.357
772.00,7.654307,25.01532,-0.000179,24.016084,-0.0079,1.357
774.00,7.654355,25.01454,-0.000179,24.015578,-0.0079,1.357
776.00,7.654943,25.01370,-0.000178,24.015472,-0.0079,1.358
778.00,7.654861,25.01498,-0.000177,24.015745,-0.0079,1.358
780.00,7.654339,25.01437,-0.000179,24.015600,-0.0079,1.358
782.00,7.653173,25.01451,-0.000179,24.015883,-0.0079,1.359
784.00,7.653690,25.01387,-0.000179,24.016034,-0.0079,1.358
786.00,7.654496,25.01430,-0.000178,24.016003,-0.0079,1.358
788.00,7.654835,25.01483,-0.000178,24.015968,-0.0079,1.358
790.00,7.654905,25.01508,-0.000178,24.015988,-0.0079,1.358
792.00,7.654757,25.01560,-0.000178,24.015968,-0.0079,1.358
794.00,7.654546,25.01592,-0.000179,24.015269,-0.0079,1.358
796.00,7.653537,25.01604,-0.000178,24.015912,-0.0078,1.358
798.00,7.653238,25.01548,-0.000178,24.015575,-0.0079,1.358
800.00,7.653364,25.01594,-0.000178,24.015580,-0.0079,1.358
802.00,7.653176,25.01480,-0.000179,24.015921,-0.0079,1.358
804.00,7.653053,25.01567,-0.000179,24.016084,-0.0079,1.358
806.00,7.652795,25.01688,-0.000179,24.016976,-0.0079,1.359
808.00,7.653287,25.01640,-0.000179,24.015559,-0.0079,1.359
810.00,7.652896,25.01617,-0.000179,24.015740,-0.0079,1.357
812.00,7.652118,25.01626,-0.000178,24.016492,-0.0079,1.358
814.00,7.652354,25.01598,-0.000178,24.015869,-0.0079,1.359
816.00,7.652743,25.01622,-0.000178,24.015502,-0.0079,1.358
818.00,7.653136,25.01565,-0.000178,24.016757,-0.0079,1.358
820.00,7.651775,25.01539,-0.000178,24.015200,-0.0079,1.358
822.00,7.651383,25.01521,-0.000179,24.015794,-0.0079,1.358
824.00,7.652123,25.01489,-0.000177,24.015495,-0.0079,1.357
826.00,7.652931,25.01498,-0.000178,24.015537,-0.0079,1.358
828.00,7.652870,25.01572,-0.000177,24.015673,-0.0079,1.358
830.00,7.652553,25.01580,-0.000179,24.016557,-0.0078,1.358
832.00,7.651232,25.01524,-0.000179,24.015687,-0.0079,1.358
834.00,7.650114,25.01546,-0.000177,24.015212,-0.0079,1.358
836.00,7.650128,25.01456,-0.000178,24.015908,-0.0079,1.358
838.00,7.650144,25.01446,-0.000178,24.015872,-0.0079,1.359
840.00,7.649874,25.01479,-0.000178,24.016603,-0.0079,1.358
842.00,7.649591,25.01565,-0.000178,24.016111,-0.0079,1.357
844.00,7.649706,25.01585,-0.000178,24.016345,-0.0079,1.358
846.00,7.649693,25.01567,-0.000177,24.016081,-0.0079,1.358
848.00,7.648732,25.01658,-0.000177,24.016086,-0.0079,1.358
850.00,7.648906,25.01635,-0.000178,24.016244,-0.0079,1.358
852.00,7.648165,25.01626,-0.000178,24.015782,-0.0079,1.358
854.00,7.648873,25.01632,-0.000179,24.016242,-0.0079,1.359
856.00,7.648935,25.01586,-0.000179,24.015676,-0.0078,1.359
858.00,7.647918,25.01584,-0.000178,24.015914,-0.0078,1.358
860.00,7.648002,25.01587,-0.000178,24.015390,-0.0079,1.358
862.00,7.648071,25.01501,-0.000178,24.016260,-0.0078,1.357
864.00,7.647633,25.01476,-0.000177,24.015923,-0.0079,1.358
866.00,7.647748,25.01534,-0.000178,24.015811,-0.0079,1.358
868.00,7.647421,25.01563,-0.000178,24.015691,-0.0079,1.358
870.00,7.646564,25.01490,-0.000178,24.015685,-0.0079,1.358
872.00,7.645783,25.01478,-0.000177,24.015896,-0.0079,1.358
874.00,7.645678,25.01466,-0.000178,24.016046,-0.0078,1.358
876.00,7.646309,25.01538,-0.000178,24.016139,-0.0079,1.358
878.00,7.645963,25.01491,-0.000178,24.015693,-0.0079,1.358
880.00,7.645947,25.01491,-0.000177,24.015285,-0.0079,1.358
882.00,7.645564,25.01527,-0.000177,24.015412,-0.0079,1.358
884.00,7.644776,25.01536,-0.000177,24.016153,-0.0078,1.358
886.00,7.644221,25.01460,-0.000178,24.016041,-0.0079,1.358
888.00,7.644620,25.01348,-0.000178,24.015073,-0.0079,1.358
890.00,7.645593,25.01381,-0.000179,24.015401,-0.0079,1.359
892.00,7.645861,25.01424,-0.000179,24.015778,-0.0078,1.359
894.00,7.645496,25.01420,-0.000179,24.015305,-0.0079,1.358
896.00,7.645137,25.01391,-0.000179,24.016115,-0.0079,1.358
898.00,7.644492,25.01349,-0.000178,24.015675,-0.0079,1.358
900.00,7.644326,25.01375,-0.000178,24.015631,-0.0079,1.358
902.00,7.643505,25.01352,-0.000179,24.015551,-0.0079,1.358
904.00,7.644020,25.01363,-0.000178,24.015841,-0.0078,1.358
906.00,7.644071,25.01354,-0.000178,24.015464,-0.0079,1.358
908.00,7.643880,25.01363,-0.000178,24.016126,-0.0078,1.359
910.00,7.643368,25.01332,-0.000177,24.016075,-0.0079,1.358
912.00,7.643026,25.01299,-0.000178,24.015662,-0.0079,1.358
914.00,7.643534,25.01367,-0.000177,24.015651,-0.0079,1.359
916.00,7.642709,25.01331,-0.000177,24.015936,-0.0079,1.358
918.00,7.642477,25.01313,-0.000178,24.016128,-0.0079,1.358
920.00,7.642569,25.01354,-0.000177,24.015675,-0.0079,1.358
922.00,7.642700,25.01395,-0.000178,24.016023,-0.0079,1.358
924.00,7.642452,25.01450,-0.000178,24.015298,-0.0079,1.358
926.00,7.641232,25.01404,-0.000178,24.015705,-0.0079,1.358
928.00,7.640140,25.01438,-0.000179,24.015722,-0.0079,1.359
930.00,7.640161,25.01511,-0.000178,24.016249,-0.0079,1.358
932.00,7.640861,25.01459,-0.000177,24.015276,-0.0079,1.358
934.00,7.641538,25.01348,-0.000176,24.015243,-0.0079,1.359
936.00,7.640745,25.01416,-0.000179,24.016061,-0.0079,1.359
938.00,7.640529,25.01399,-0.000178,24.015780,-0.0079,1.359
940.00,7.639987,25.01360,-0.000179,24.015441,-0.0079,1.359
942.00,7.639898,25.01425,-0.000177,24.015830,-0.0079,1.358
944.00,7.640033,25.01481,-0.000176,24.016282,-0.0079,1.357
946.00,7.639591,25.01489,-0.000177,24.016153,-0.0079,1.358
948.00,7.639680,25.01381,-0.000178,24.015399,-0.0078,1.359
950.00,7.639648,25.01415,-0.000177,24.016309,-0.0079,1.358
952.00,7.639661,25.01426,-0.000177,24.016119,-0.0079,1.357
954.00,7.638511,25.01509,-0.000177,24.015660,-0.0079,1.358
956.00,7.638702,25.01422,-0.000177,24.015745,-0.0079,1.359
958.00,7.638507,25.01436,-0.000177,24.015994,-0.0079,1.359
960.00,7.638330,25.01556,-0.000177,24.015823,-0.0079,1.358
962.00,7.638312,25.01483,-0.000176,24.016106,-0.0078,1.358
964.00,7.639221,25.01432,-0.000177,24.016177,-0.0079,1.359
966.00,7.638887,25.01501,-0.000176,24.015439,-0.0079,1.358
968.00,7.638080,25.01474,-0.000177,24.015849,-0.0079,1.358
970.00,7.637158,25.01494,-0.000178,24.016246,-0.0079,1.358
972.00,7.636781,25.01465,-0.000177,24.015546,-0.0079,1.359
974.00,7.636877,25.01417,-0.000178,24.015983,-0.0079,1.359
976.00,7.636561,25.01390,-0.000177,24.016177,-0.0079,1.358
978.00,7.636650,25.01284,-0.000177,24.016496,-0.0078,1.358
980.00,7.636815,25.01363,-0.000177,24.015974,-0.0078,1.358
982.00,7.636644,25.01436,-0.000177,24.015841,-0.0078,1.358
984.00,7.636522,25.01354,-0.000176,24.016534,-0.0079,1.358
986.00,7.636640,25.01395,-0.000178,24.016467,-0.0079,1.359
988.00,7.636983,25.01443,-0.000178,24.016401,-0.0079,1.358
990.00,7.636908,25.01453,-0.000177,24.015600,-0.0079,1.358
992.00,7.636180,25.01458,-0.000177,24.015437,-0.0078,1.358
994.00,7.636022,25.01503,-0.000177,24.015560,-0.0078,1.358
996.00,7.635230,25.01457,-0.000175,24.016382,-0.0078,1.358
998.00,7.635140,25.01477,-0.000177,24.015825,-0.0078,1.359
1000.00,7.634719,25.01557,-0.000178,24.016342,-0.0078,1.359
1002.00,7.634783,25.01516,-0.000177,24.015874,-0.0079,1.358
1004.00,7.635398,25.01467,-0.000177,24.015885,-0.0079,1.358
1006.00,7.635979,25.01452,-0.000177,24.016006,-0.0079,1.358
1008.00,7.635445,25.01504,-0.000178,24.015847,-0.0079,1.358
1010.00,7.635123,25.01518,-0.000177,24.016655,-0.0079,1.358
1012.00,7.634676,25.01451,-0.000177,24.016606,-0.0079,1.359
1014.00,7.634736,25.01466,-0.000176,24.015921,-0.0079,1.358
1016.00,7.634226,25.01436,-0.000176,24.016342,-0.0079,1.358
1018.00,7.633911,25.01487,-0.000176,24.015872,-0.0078,1.358
1020.00,7.634310,25.01477,-0.000177,24.015283,-0.0078,1.358
1022.00,7.633637,25.01495,-0.000178,24.016166,-0.0079,1.359
1024.00,7.633132,25.01505,-0.000178,24.015836,-0.0079,1.358
1026.00,7.632579,25.01457,-0.000177,24.016267,-0.0079,1.357
1028.00,7.632661,25.01508,-0.000176,24.016472,-0.0079,1.358
1030.00,7.632208,25.01494,-0.000176,24.016916,-0.0078,1.358
1032.00,7.631206,25.01486,-0.000177,24.015597,-0.0078,1.358
1034.00,7.631509,25.01388,-0.000177,24.015707,-0.0079,1.358
1036.00,7.631295,25.01440,-0.000176,24.016202,-0.0078,1.358
1038.00,7.631722,25.01521,-0.000177,24.016786,-0.0079,1.359
1040.00,7.631388,25.01441,-0.000176,24.016121,-0.0079,1.358
1042.00,7.631373,25.01418,-0.000177,24.015716,-0.0078,1.359
1044.00,7.630583,25.01420,-0.000177,24.015680,-0.0078,1.358
1046.00,7.630098,25.01455,-0.000176,24.016166,-0.0078,1.358
1048.00,7.630350,25.01533,-0.000176,24.015849,-0.0079,1.358
1050.00,7.629037,25.01577,-0.000176,24.015812,-0.0078,1.358
1052.00,7.628682,25.01521,-0.000177,24.016179,-0.0079,1.358
1054.00,7.628459,25.01512,-0.000178,24.016367,-0.0078,1.358
1056.00,7.628230,25.01448,-0.000178,24.016547,-0.0079,1.358
1058.00,7.629287,25.01452,-0.000176,24.016097,-0.0078,1.358
1060.00,7.629685,25.01443,-0.000175,24.015276,-0.0078,1.358
1062.00,7.628995,25.01428,-0.000177,24.015259,-0.0079,1.358
1064.00,7.628709,25.01491,-0.000176,24.016403,-0.0079,1.358
1066.00,7.628228,25.01490,-0.000178,24.015577,-0.0079,1.359
1068.00,7.628203,25.01420,-0.000177,24.015557,-0.0078,1.358
1070.00,7.627547,25.01395,-0.000177,24.015740,-0.0079,1.359
1072.00,7.628114,25.01445,-0.000176,24.015812,-0.0078,1.359
1074.00,7.627896,25.01504,-0.000179,24.015870,-0.0079,1.359
1076.00,7.627828,25.01490,-0.000179,24.015390,-0.0079,1.358
1078.00,7.628942,25.01441,-0.000177,24.015169,-0.0078,1.358
1080.00,7.629217,25.01434,-0.000176,24.016026,-0.0079,1.358
1082.00,7.628986,25.01544,-0.000178,24.015676,-0.0079,1.358
1084.00,7.628471,25.01513,-0.000177,24.015936,-0.0079,1.358
1086.00,7.627756,25.01480,-0.000178,24.016365,-0.0078,1.359
1088.00,7.627628,25.01500,-0.000177,24.016786,-0.0078,1.358
1090.00,7.627305,25.01426,-0.000176,24.016070,-0.0078,1.358
1092.00,7.627459,25.01399,-0.000177,24.015874,-0.0078,1.358
1094.00,7.627060,25.01411,-0.000177,24.015939,-0.0079,1.358
1096.00,7.627290,25.01441,-0.000178,24.016191,-0.0079,1.358
1098.00,7.628005,25.01505,-0.000177,24.016169,-0.0079,1.359
1100.00,7.627302,25.01587,-0.000178,24.016010,-0.0078,1.359
1102.00,7.626930,25.01543,-0.000177,24.016168,-0.0079,1.358
1104.00,7.626280,25.01505,-0.000176,24.016296,-0.0079,1.358
1106.00,7.626323,25.01536,-0.000176,24.015959,-0.0079,1.359
1108.00,7.626518,25.01534,-0.000176,24.016079,-0.0079,1.359
1110.00,7.626743,25.01571,-0.000177,24.016499,-0.0079,1.358
1112.00,7.626847,25.01546,-0.000177,24.015660,-0.0078,1.358
1114.00,7.626202,25.01435,-0.000177,24.016052,-0.0078,1.358
1116.00,7.626150,25.01473,-0.000177,24.016171,-0.0078,1.359
1118.00,7.626070,25.01564,-0.000178,24.015854,-0.0079,1.359
1120.00,7.624905,25.01514,-0.000177,24.015221,-0.0079,1.359
1122.00,7.624907,25.01498,-0.000177,24.016209,-0.0078,1.359
1124.00,7.624421,25.01437,-0.000178,24.016133,-0.0079,1.358
1126.00,7.623890,25.01529,-0.000177,24.015620,-0.0078,1.358
1128.00,7.623617,25.01536,-0.000175,24.015850,-0.0078,1.358
1130.00,7.623192,25.01516,-0.000177,24.016235,-0.0079,1.359
1132.00,7.623209,25.01565,-0.000177,24.016606,-0.0079,1.359
1134.00,7.622345,25.01562,-0.000177,24.015798,-0.0078,1.358
1136.00,7.622178,25.01528,-0.000177,24.015849,-0.0078,1.358
1138.00,7.621730,25.01508,-0.000176,24.015979,-0.0079,1.358
1140.00,7.621972,25.01507,-0.000177,24.016266,-0.0079,1.358
1142.00,7.622570,25.01501,-0.000177,24.016258,-0.0079,1.359
1144.00,7.621570,25.01587,-0.000177,24.016211,-0.0079,1.359
1146.00,7.622002,25.01620,-0.000176,24.016470,-0.0078,1.359
1148.00,7.622338,25.01579,-0.000176,24.016320,-0.0079,1.359
1150.00,7.621525,25.01569,-0.000176,24.015850,-0.0078,1.358
1152.00,7.621702,25.01611,-0.000176,24.016139,-0.0079,1.358
1154.00,7.621905,25.01624,-0.000176,24.015992,-0.0079,1.358
1156.00,7.621709,25.01652,-0.000176,24.016842,-0.0078,1.358
1158.00,7.621949,25.01625,-0.000176,24.016159,-0.0078,1.359
1160.00,7.621878,25.01604,-0.000178,24.015696,-0.0079,1.359
1162.00,7.621511,25.01676,-0.000177,24.016184,-0.0078,1.359
1164.00,7.620508,25.01478,-0.000178,24.016023,-0.0079,1.359
1166.00,7.620501,25.01454,-0.000178,24.016242,-0.0079,1.359
1168.00,7.620608,25.01479,-0.000177,24.015566,-0.0079,1.358
1170.00,7.620619,25.01550,-0.000177,24.015530,-0.0079,1.358
1172.00,7.621633,25.01544,-0.000176,24.016028,-0.0079,1.358
1174.00,7.621531,25.01482,-0.000177,24.016008,-0.0079,1.359
1176.00,7.620096,25.01500,-0.000177,24.016191,-0.0079,1.359
1178.00,7.618913,25.01505,-0.000178,24.015881,-0.0079,1.359
1180.00,7.619419,25.01477,-0.000177,24.016006,-0.0078,1.358
1182.00,7.619641,25.01530,-0.000176,24.015966,-0.0079,1.358
1184.00,7.619188,25.01581,-0.000178,24.015957,-0.0079,1.359
1186.00,7.619098,25.01561,-0.000178,24.015809,-0.0079,1.359
1188.00,7.618103,25.01510,-0.000177,24.016334,-0.0079,1.359
1190.00,7.618518,25.01510,-0.000178,24.016275,-0.0079,1.359
1192.00,7.618054,25.01549,-0.000178,24.015992,-0.0079,1.359
1194.00,7.618366,25.01570,-0.000179,24.016233,-0.0079,1.358
1196.00,7.618773,25.01598,-0.000177,24.015916,-0.0079,1.358
1198.00,7.618944,25.01552,-0.000177,24.016220,-0.0078,1.358
1200.00,7.618647,25.01635,-0.000178,24.016347,-0.0078,1.359
@2,12.0000,24.0
1202.00,7.617797,25.01629,-0.000177,24.015791,-0.0079,1.359
1204.00,7.611839,25.01550,-0.000177,24.016398,-0.0079,1.358
1206.00,7.597426,25.01648,-0.000176,24.016224,-0.0079,1.357
1208.00,7.557951,25.01634,-0.000175,24.015954,-0.0078,1.357
1210.00,7.493611,25.01666,-0.000175,24.016320,-0.0079,1.358
1212.00,7.421259,25.01645,-0.000175,24.016209,-0.0078,1.359
1214.00,7.348275,25.01654,-0.000177,24.016440,-0.0078,1.359
1216.00,7.276667,25.01709,-0.000178,24.016385,-0.0079,1.360
1218.00,7.206842,25.01603,-0.000179,24.015972,-0.0079,1.360
1220.00,7.138382,25.01638,-0.000180,24.016483,-0.0079,1.360
1222.00,7.072348,25.01634,-0.000180,24.016305,-0.0079,1.360
1224.00,7.011593,25.01623,-0.000179,24.016262,-0.0078,1.360
1226.00,6.956939,25.01678,-0.000179,24.015983,-0.0078,1.359
1228.00,6.913677,25.01656,-0.000179,24.015747,-0.0078,1.360
1230.00,6.884872,25.01590,-0.000177,24.016831,-0.0078,1.360
1232.00,6.878418,25.01651,-0.000179,24.016046,-0.0078,1.361
1234.00,6.893447,25.01585,-0.000179,24.015992,-0.0078,1.360
1236.00,6.917180,25.01579,-0.000180,24.015642,-0.0079,1.360
1238.00,6.943657,25.01578,-0.000179,24.015549,-0.0078,1.360
1240.00,6.972110,25.01584,-0.000179,24.015656,-0.0078,1.360
1242.00,7.004334,25.01598,-0.000179,24.016195,-0.0078,1.359
1244.00,7.039940,25.01528,-0.000178,24.015624,-0.0078,1.359
1246.00,7.076940,25.01574,-0.000178,24.015934,-0.0078,1.359
1248.00,7.114333,25.01563,-0.000178,24.016777,-0.0078,1.359
1250.00,7.152202,25.01574,-0.000178,24.015803,-0.0079,1.359
1252.00,7.189645,25.01576,-0.000177,24.015778,-0.0079,1.358
1254.00,7.226648,25.01599,-0.000178,24.015740,-0.0078,1.359
1256.00,7.259127,25.01534,-0.000178,24.016382,-0.0078,1.359
1258.00,7.288860,25.01561,-0.000179,24.016690,-0.0078,1.359
1260.00,7.318100,25.01603,-0.000179,24.015782,-0.0079,1.359
1262.00,7.345283,25.01550,-0.000178,24.016420,-0.0079,1.359
1264.00,7.369237,25.01592,-0.000178,24.015734,-0.0078,1.359
1266.00,7.390965,25.01644,-0.000178,24.016006,-0.0079,1.358
1268.00,7.410852,25.01666,-0.000178,24.016505,-0.0079,1.359
1270.00,7.428581,25.01665,-0.000177,24.015957,-0.0079,1.359
1272.00,7.445589,25.01647,-0.000177,24.016019,-0.0079,1.359
1274.00,7.460082,25.01545,-0.000177,24.016128,-0.0079,1.359
1276.00,7.472578,25.01610,-0.000177,24.016635,-0.0079,1.359
1278.00,7.483997,25.01625,-0.000177,24.016267,-0.0079,1.358
1280.00,7.493697,25.01574,-0.000177,24.015785,-0.0079,1.359
1282.00,7.502141,25.01531,-0.000177,24.016131,-0.0078,1.359
1284.00,7.510279,25.01655,-0.000177,24.016365,-0.0079,1.359
1286.00,7.517537,25.01622,-0.000177,24.016519,-0.0079,1.358
1288.00,7.523593,25.01634,-0.000177,24.016128,-0.0079,1.359
1290.00,7.528901,25.01639,-0.000177,24.016311,-0.0079,1.359
1292.00,7.534054,25.01680,-0.000176,24.016396,-0.0079,1.358
1294.00,7.539207,25.01665,-0.000177,24.016338,-0.0078,1.359
1296.00,7.543596,25.01787,-0.000176,24.016296,-0.0079,1.358
1298.00,7.547164,25.01787,-0.000178,24.016539,-0.0079,1.359
1300.00,7.550648,25.01774,-0.000177,24.016124,-0.0078,1.358
1302.00,7.553873,25.01777,-0.000176,24.016436,-0.0079,1.359
1304.00,7.556299,25.01740,-0.000177,24.016353,-0.0078,1.358
1306.00,7.558452,25.01704,-0.000177,24.015637,-0.0079,1.358
1308.00,7.561357,25.01716,-0.000178,24.015765,-0.0079,1.360
1310.00,7.563594,25.01733,-0.000178,24.015876,-0.0078,1.359
1312.00,7.565737,25.01746,-0.000178,24.016833,-0.0078,1.359
1314.00,7.568191,25.01720,-0.000177,24.016244,-0.0078,1.359
1316.00,7.569861,25.01760,-0.000177,24.015647,-0.0078,1.359
1318.00,7.571874,25.01755,-0.000177,24.015794,-0.0079,1.359
1320.00,7.574269,25.01765,-0.000176,24.016231,-0.0079,1.359
1322.00,7.576037,25.01823,-0.000176,24.016396,-0.0078,1.359
1324.00,7.576968,25.01836,-0.000176,24.016726,-0.0079,1.358
1326.00,7.577905,25.01831,-0.000177,24.016150,-0.0079,1.359
1328.00,7.579157,25.01803,-0.000177,24.015881,-0.0079,1.359
1330.00,7.580797,25.01720,-0.000177,24.016010,-0.0078,1.359
1332.00,7.582090,25.01807,-0.000177,24.016327,-0.0078,1.359
1334.00,7.583866,25.01860,-0.000176,24.016574,-0.0079,1.359
1336.00,7.584937,25.01813,-0.000176,24.016574,-0.0079,1.359
1338.00,7.586525,25.01837,-0.000176,24.016682,-0.0078,1.359
1340.00,7.586100,25.01860,-0.000175,24.016661,-0.0078,1.360
1342.00,7.586219,25.01880,-0.000177,24.016307,-0.0078,1.359
1344.00,7.587179,25.01854,-0.000176,24.016695,-0.0078,1.358
1346.00,7.587377,25.01773,-0.000176,24.016822,-0.0078,1.359
1348.00,7.588252,25.01665,-0.000176,24.015635,-0.0079,1.359
1350.00,7.589777,25.01711,-0.000176,24.016057,-0.0078,1.359
1352.00,7.590670,25.01670,-0.000177,24.016389,-0.0078,1.359
1354.00,7.591390,25.01691,-0.000178,24.016398,-0.0079,1.360
1356.00,7.591533,25.01701,-0.000176,24.016231,-0.0079,1.359
1358.00,7.591712,25.01720,-0.000177,24.016561,-0.0079,1.359
1360.00,7.592263,25.01717,-0.000176,24.015845,-0.0078,1.359
1362.00,7.593754,25.01672,-0.000177,24.015693,-0.0079,1.358
1364.00,7.594735,25.01681,-0.000177,24.016108,-0.0079,1.359
1366.00,7.594535,25.01698,-0.000176,24.016556,-0.0079,1.359
1368.00,7.594404,25.01654,-0.000177,24.016126,-0.0078,1.359
1370.00,7.594269,25.01672,-0.000177,24.016209,-0.0078,1.359
1372.00,7.594786,25.01621,-0.000177,24.016148,-0.0078,1.359
1374.00,7.594573,25.01636,-0.000176,24.016032,-0.0079,1.359
1376.00,7.594988,25.01691,-0.000177,24.016374,-0.0078,1.359
1378.00,7.595744,25.01741,-0.000176,24.015765,-0.0078,1.359
1380.00,7.595434,25.01756,-0.000176,24.016911,-0.0079,1.359
1382.00,7.595279,25.01754,-0.000176,24.016119,-0.0079,1.359
1384.00,7.595642,25.01773,-0.000176,24.015800,-0.0079,1.359
1386.00,7.595878,25.01819,-0.000177,24.016142,-0.0078,1.359
1388.00,7.596043,25.01719,-0.000178,24.016664,-0.0078,1.359
1390.00,7.596856,25.01714,-0.000177,24.016110,-0.0078,1.359
1392.00,7.597813,25.01742,-0.000177,24.016139,-0.0078,1.359
1394.00,7.597719,25.01732,-0.000177,24.015548,-0.0078,1.359
1396.00,7.597298,25.01774,-0.000177,24.016512,-0.0079,1.359
1398.00,7.597374,25.01792,-0.000177,24.016400,-0.0079,1.358
1400.00,7.596889,25.01831,-0.000176,24.015812,-0.0078,1.358
1402.00,7.596739,25.01791,-0.000176,24.015811,-0.0078,1.359
1404.00,7.595994,25.01727,-0.000177,24.016403,-0.0079,1.359
1406.00,7.596353,25.01744,-0.000176,24.015908,-0.0078,1.360
1408.00,7.597141,25.01798,-0.000176,24.016217,-0.0079,1.359
1410.00,7.597800,25.01801,-0.000177,24.016213,-0.0079,1.359
1412.00,7.597242,25.01758,-0.000176,24.016289,-0.0078,1.359
1414.00,7.596402,25.01768,-0.000177,24.016673,-0.0079,1.359
1416.00,7.596407,25.01715,-0.000177,24.016034,-0.0079,1.359
1418.00,7.596157,25.01633,-0.000176,24.015850,-0.0079,1.359
1420.00,7.596178,25.01744,-0.000178,24.016173,-0.0079,1.359
1422.00,7.595528,25.01773,-0.000176,24.015727,-0.0078,1.359
1424.00,7.594382,25.01699,-0.000175,24.015894,-0.0078,1.359
1426.00,7.595313,25.01639,-0.000176,24.015753,-0.0078,1.359
1428.00,7.596137,25.01708,-0.000177,24.015490,-0.0078,1.359
1430.00,7.595638,25.01786,-0.000177,24.015551,-0.0079,1.359
1432.00,7.595351,25.01759,-0.000176,24.016249,-0.0079,1.360
1434.00,7.595788,25.01780,-0.000176,24.015506,-0.0079,1.359
1436.00,7.595390,25.01792,-0.000176,24.016514,-0.0078,1.359
1438.00,7.595601,25.01812,-0.000176,24.016543,-0.0078,1.359
1440.00,7.595184,25.01849,-0.000176,24.016208,-0.0079,1.359
1442.00,7.595558,25.01817,-0.000177,24.016514,-0.0079,1.359
1444.00,7.595585,25.01840,-0.000176,24.016282,-0.0079,1.359
1446.00,7.595584,25.01882,-0.000176,24.016184,-0.0078,1.359
1448.00,7.595581,25.01890,-0.000177,24.016260,-0.0079,1.359
1450.00,7.595430,25.01839,-0.000176,24.015691,-0.0078,1.359
1452.00,7.594836,25.01803,-0.000177,24.016092,-0.0078,1.359
1454.00,7.594716,25.01840,-0.000177,24.016534,-0.0078,1.359
1456.00,7.594092,25.01869,-0.000176,24.016101,-0.0078,1.359
1458.00,7.594117,25.01793,-0.000176,24.016262,-0.0079,1.360
1460.00,7.594103,25.01810,-0.000175,24.016180,-0.0079,1.359
1462.00,7.594314,25.01774,-0.000176,24.016021,-0.0078,1.359
1464.00,7.593290,25.01789,-0.000176,24.016240,-0.0078,1.359
1466.00,7.592846,25.01822,-0.000176,24.015888,-0.0078,1.359
1468.00,7.593735,25.01804,-0.000176,24.015626,-0.0078,1.359
1470.00,7.593579,25.01785,-0.000176,24.016095,-0.0079,1.359
1472.00,7.593981,25.01833,-0.000175,24.016124,-0.0078,1.359
1474.00,7.594199,25.01810,-0.000175,24.016550,-0.0078,1.359
1476.00,7.593942,25.01895,-0.000176,24.016148,-0.0079,1.359
1478.00,7.594248,25.01855,-0.000175,24.016621,-0.0078,1.359
1480.00,7.593873,25.01925,-0.000175,24.016800,-0.0078,1.359
1482.00,7.594240,25.01839,-0.000177,24.015520,-0.0079,1.360
1484.00,7.594302,25.01853,-0.000177,24.015966,-0.0078,1.360
1486.00,7.593729,25.01881,-0.000177,24.016599,-0.0078,1.359
1488.00,7.593876,25.01913,-0.000177,24.016403,-0.0078,1.359
1490.00,7.593951,25.01805,-0.000174,24.016711,-0.0079,1.359
1492.00,7.595165,25.01753,-0.000176,24.016751,-0.0078,1.359
1494.00,7.594630,25.01841,-0.000177,24.016157,-0.0078,1.359
1496.00,7.593799,25.01822,-0.000177,24.015718,-0.0079,1.360
1498.00,7.593462,25.01864,-0.000177,24.015709,-0.0078,1.359
1500.00,7.593622,25.01875,-0.000177,24.016072,-0.0078,1.359
1502.00,7.592310,25.01825,-0.000176,24.016847,-0.0078,1.359
1504.00,7.592085,25.01845,-0.000176,24.016010,-0.0079,1.359
1506.00,7.592305,25.01806,-0.000176,24.016195,-0.0078,1.359
1508.00,7.592106,25.01808,-0.000176,24.017206,-0.0078,1.359
1510.00,7.592215,25.01809,-0.000177,24.016536,-0.0078,1.359
1512.00,7.592160,25.01858,-0.000177,24.016150,-0.0079,1.360
1514.00,7.591872,25.01787,-0.000177,24.016200,-0.0079,1.359
1516.00,7.592282,25.01832,-0.000177,24.015472,-0.0079,1.359
1518.00,7.592179,25.01841,-0.000176,24.016423,-0.0078,1.359
1520.00,7.591557,25.01800,-0.000176,24.015544,-0.0079,1.358
1522.00,7.591287,25.01814,-0.000176,24.016385,-0.0079,1.360
1524.00,7.590816,25.01843,-0.000177,24.016314,-0.0079,1.360
1526.00,7.590856,25.01846,-0.000176,24.016420,-0.0078,1.359
1528.00,7.591331,25.01838,-0.000177,24.015765,-0.0078,1.359
1530.00,7.590710,25.01771,-0.000176,24.016075,-0.0078,1.359
1532.00,7.591054,25.01726,-0.000177,24.015814,-0.0078,1.359
1534.00,7.590219,25.01794,-0.000176,24.016227,-0.0079,1.359
1536.00,7.589954,25.01796,-0.000176,24.016084,-0.0079,1.359
1538.00,7.590276,25.01810,-0.000176,24.016333,-0.0078,1.359
1540.00,7.590247,25.01866,-0.000176,24.016798,-0.0078,1.359
1542.00,7.591205,25.01816,-0.000176,24.016701,-0.0079,1.359
1544.00,7.592319,25.01790,-0.000177,24.015954,-0.0079,1.359
1546.00,7.591775,25.01830,-0.000176,24.016559,-0.0079,1.359
1548.00,7.590950,25.01815,-0.000175,24.015765,-0.0078,1.359
1550.00,7.590829,25.01815,-0.000177,24.016258,-0.0079,1.360
1552.00,7.590883,25.01782,-0.000176,24.016354,-0.0078,1.360
1554.00,7.590944,25.01757,-0.000175,24.016635,-0.0078,1.360
1556.00,7.590894,25.01776,-0.000176,24.016595,-0.0079,1.359
1558.00,7.590054,25.01775,-0.000176,24.016258,-0.0079,1.359
1560.00,7.589941,25.01753,-0.000177,24.016202,-0.0079,1.359
1562.00,7.589100,25.01725,-0.000176,24.016206,-0.0078,1.359
1564.00,7.588424,25.01672,-0.000176,24.016186,-0.0078,1.360
1566.00,7.588808,25.01672,-0.000176,24.016280,-0.0079,1.360
1568.00,7.589003,25.01751,-0.000177,24.016356,-0.0079,1.359
1570.00,7.589334,25.01759,-0.000176,24.015787,-0.0079,1.360
1572.00,7.589549,25.01760,-0.000176,24.016507,-0.0078,1.360
1574.00,7.588843,25.01788,-0.000177,24.016276,-0.0078,1.360
1576.00,7.588598,25.01791,-0.000177,24.016333,-0.0078,1.360
1578.00,7.587580,25.01805,-0.000177,24.016460,-0.0078,1.359
1580.00,7.587202,25.01728,-0.000175,24.016394,-0.0078,1.359
1582.00,7.588463,25.01824,-0.000175,24.016490,-0.0079,1.359
1584.00,7.589002,25.01771,-0.000176,24.016246,-0.0079,1.359
1586.00,7.588637,25.01778,-0.000176,24.016440,-0.0079,1.359
1588.00,7.588242,25.01881,-0.000176,24.015908,-0.0079,1.360
1590.00,7.588132,25.01849,-0.000176,24.016173,-0.0078,1.359
1592.00,7.588271,25.01855,-0.000177,24.016088,-0.0079,1.359
1594.00,7.588928,25.01751,-0.000177,24.016545,-0.0078,1.359
1596.00,7.588648,25.01807,-0.000175,24.016644,-0.0078,1.359
1598.00,7.587667,25.01878,-0.000176,24.016547,-0.0078,1.360
1600.00,7.587098,25.01868,-0.000176,24.016434,-0.0078,1.360
1602.00,7.586961,25.01826,-0.000177,24.016445,-0.0078,1.360
1604.00,7.586864,25.01882,-0.000177,24.016169,-0.0079,1.360
1606.00,7.586655,25.01875,-0.000176,24.016818,-0.0078,1.359
1608.00,7.586153,25.01820,-0.000176,24.016637,-0.0078,1.359
1610.00,7.586732,25.01900,-0.000176,24.016452,-0.0078,1.359
1612.00,7.586578,25.01844,-0.000176,24.015640,-0.0079,1.360
1614.00,7.586902,25.01813,-0.000176,24.016314,-0.0079,1.360
1616.00,7.587851,25.01817,-0.000176,24.016137,-0.0079,1.359
1618.00,7.588028,25.01776,-0.000176,24.016111,-0.0078,1.360
1620.00,7.587190,25.01771,-0.000177,24.016084,-0.0078,1.359
1622.00,7.587289,25.01741,-0.000175,24.016400,-0.0078,1.360
1624.00,7.587670,25.01784,-0.000175,24.016314,-0.0079,1.359
1626.00,7.587622,25.01772,-0.000176,24.016173,-0.0078,1.360
1628.00,7.586960,25.01771,-0.000176,24.015946,-0.0079,1.359
1630.00,7.587400,25.01717,-0.000177,24.015791,-0.0079,1.360
1632.00,7.587369,25.01736,-0.000177,24.015589,-0.0079,1.359
1634.00,7.587259,25.01752,-0.000175,24.015843,-0.0078,1.360
1636.00,7.586918,25.01770,-0.000176,24.016586,-0.0078,1.359
1638.00,7.586869,25.01766,-0.000176,24.016949,-0.0078,1.359
1640.00,7.586437,25.01828,-0.000177,24.016055,-0.0078,1.360
1642.00,7.587312,25.01908,-0.000176,24.015981,-0.0078,1.360
1644.00,7.587086,25.01840,-0.000176,24.016458,-0.0078,1.360
1646.00,7.587290,25.01837,-0.000176,24.016015,-0.0078,1.360
1648.00,7.587682,25.01802,-0.000176,24.015812,-0.0078,1.359
1650.00,7.587536,25.01806,-0.000177,24.015580,-0.0079,1.360
1652.00,7.586943,25.01732,-0.000176,24.015923,-0.0079,1.359
1654.00,7.586018,25.01764,-0.000177,24.016447,-0.0079,1.360
1656.00,7.585638,25.01776,-0.000176,24.016610,-0.0079,1.359
1658.00,7.585720,25.01818,-0.000175,24.016847,-0.0078,1.360
1660.00,7.585982,25.01757,-0.000176,24.016198,-0.0078,1.360
1662.00,7.585075,25.01772,-0.000176,24.016595,-0.0078,1.360
1664.00,7.585212,25.01788,-0.000176,24.016746,-0.0079,1.359
1666.00,7.586096,25.01805,-0.000175,24.015916,-0.0079,1.360
1668.00,7.585551,25.01836,-0.000176,24.016519,-0.0079,1.360
1670.00,7.584944,25.01830,-0.000176,24.016063,-0.0078,1.360
1672.00,7.584874,25.01702,-0.000176,24.015965,-0.0078,1.360
1674.00,7.584686,25.01722,-0.000177,24.015372,-0.0078,1.359
1676.00,7.584450,25.01777,-0.000176,24.015638,-0.0078,1.359
1678.00,7.584093,25.01799,-0.000177,24.015821,-0.0079,1.360
1680.00,7.585295,25.01824,-0.000177,24.016081,-0.0079,1.360
1682.00,7.584768,25.01777,-0.000176,24.016766,-0.0078,1.360
1684.00,7.583903,25.01794,-0.000176,24.015979,-0.0078,1.359
1686.00,7.584355,25.01805,-0.000177,24.016001,-0.0079,1.359
1688.00,7.584482,25.01795,-0.000176,24.016309,-0.0079,1.360
1690.00,7.584265,25.01773,-0.000176,24.016599,-0.0079,1.359
1692.00,7.584726,25.01810,-0.000175,24.016644,-0.0078,1.359
1694.00,7.584840,25.01871,-0.000176,24.016086,-0.0078,1.360
1696.00,7.584186,25.01882,-0.000176,24.016510,-0.0078,1.360
1698.00,7.584357,25.01834,-0.000176,24.016719,-0.0079,1.360
1700.00,7.584715,25.01816,-0.000176,24.015923,-0.0078,1.359
1702.00,7.583988,25.01788,-0.000178,24.015966,-0.0078,1.360
1704.00,7.584388,25.01821,-0.000177,24.015957,-0.0079,1.360
1706.00,7.584519,25.01788,-0.000178,24.016298,-0.0079,1.360
1708.00,7.584277,25.01816,-0.000177,24.017005,-0.0079,1.359
1710.00,7.584012,25.01794,-0.000178,24.016525,-0.0079,1.359
1712.00,7.583281,25.01793,-0.000177,24.016140,-0.0079,1.359
1714.00,7.582395,25.01833,-0.000177,24.015876,-0.0079,1.360
1716.00,7.582863,25.01849,-0.000177,24.015789,-0.0079,1.360
1718.00,7.583219,25.01865,-0.000177,24.017147,-0.0078,1.360
1720.00,7.583507,25.01774,-0.000177,24.016081,-0.0078,1.360
1722.00,7.583353,25.01844,-0.000178,24.016153,-0.0078,1.360
1724.00,7.582273,25.01805,-0.000177,24.017206,-0.0078,1.360
1726.00,7.581498,25.01911,-0.000176,24.016400,-0.0078,1.360
1728.00,7.582484,25.01907,-0.000176,24.016653,-0.0079,1.360
1730.00,7.582275,25.01858,-0.000177,24.016258,-0.0079,1.360
1732.00,7.582422,25.01816,-0.000177,24.016081,-0.0078,1.360
1734.00,7.582507,25.01865,-0.000176,24.016258,-0.0078,1.360
1736.00,7.583244,25.01856,-0.000175,24.016396,-0.0078,1.360
1738.00,7.582647,25.01856,-0.000176,24.017210,-0.0078,1.360
1740.00,7.582399,25.01939,-0.000176,24.016780,-0.0078,1.360
1742.00,7.581903,25.01895,-0.000176,24.016128,-0.0078,1.360
1744.00,7.581695,25.01856,-0.000177,24.016389,-0.0078,1.361
1746.00,7.582279,25.01963,-0.000177,24.016242,-0.0078,1.360
1748.00,7.582424,25.01972,-0.000177,24.016692,-0.0079,1.359
1750.00,7.581767,25.01932,-0.000175,24.016934,-0.0079,1.359
1752.00,7.581033,25.01862,-0.000177,24.015852,-0.0078,1.360
1754.00,7.581477,25.01890,-0.000178,24.016135,-0.0078,1.360
1756.00,7.582579,25.01907,-0.000178,24.016650,-0.0079,1.360
1758.00,7.582285,25.01862,-0.000178,24.016708,-0.0078,1.361
1760.00,7.581979,25.01907,-0.000178,24.016307,-0.0078,1.359
1762.00,7.580999,25.01889,-0.000176,24.016581,-0.0079,1.360
1764.00,7.580787,25.01862,-0.000177,24.016302,-0.0079,1.360
1766.00,7.580774,25.01892,-0.000177,24.016229,-0.0078,1.359
1768.00,7.580837,25.01912,-0.000177,24.016343,-0.0079,1.360
1770.00,7.580380,25.01938,-0.000178,24.016605,-0.0079,1.360
1772.00,7.580265,25.01965,-0.000176,24.016608,-0.0078,1.360
1774.00,7.580060,25.01969,-0.000178,24.016300,-0.0079,1.360
1776.00,7.580155,25.01943,-0.000177,24.016336,-0.0079,1.360
1778.00,7.580194,25.01903,-0.000177,24.015885,-0.0078,1.360
1780.00,7.580450,25.01904,-0.000177,24.015869,-0.0079,1.360
1782.00,7.580364,25.01980,-0.000177,24.015791,-0.0078,1.360
1784.00,7.580648,25.01909,-0.000176,24.016073,-0.0078,1.360
1786.00,7.580774,25.01832,-0.000177,24.016052,-0.0078,1.360
1788.00,7.581910,25.01901,-0.000177,24.015892,-0.0078,1.359
1790.00,7.581790,25.01881,-0.000177,24.015927,-0.0078,1.360
1792.00,7.581350,25.01958,-0.000177,24.015691,-0.0079,1.360
1794.00,7.581451,25.01907,-0.000176,24.015798,-0.0078,1.360
1796.00,7.580546,25.01912,-0.000177,24.016411,-0.0078,1.360
1798.00,7.580113,25.01958,-0.000177,24.016403,-0.0078,1.360
1800.00,7.580298,25.01918,-0.000178,24.016039,-0.0078,1.360
@3,12.0000,24.0
1802.00,7.579897,25.01917,-0.000177,24.016791,-0.0078,1.360
1804.00,7.574682,25.01979,-0.000177,24.016831,-0.0078,1.360
1806.00,7.562035,25.01979,-0.000176,24.016516,-0.0079,1.359
1808.00,7.530891,25.01880,-0.000175,24.015459,-0.0079,1.359
1810.00,7.478644,25.01859,-0.000175,24.016115,-0.0078,1.359
1812.00,7.420984,25.01827,-0.000176,24.015671,-0.0078,1.360
1814.00,7.365639,25.01832,-0.000178,24.015769,-0.0078,1.360
1816.00,7.312350,25.01776,-0.000178,24.016291,-0.0079,1.361
1818.00,7.260026,25.01812,-0.000177,24.015622,-0.0079,1.361
1820.00,7.209745,25.01809,-0.000178,24.015921,-0.0078,1.361
1822.00,7.161496,25.01828,-0.000178,24.016915,-0.0079,1.361
1824.00,7.115926,25.01904,-0.000178,24.016006,-0.0078,1.361
1826.00,7.074733,25.01900,-0.000179,24.016253,-0.0078,1.362
1828.00,7.043516,25.01839,-0.000178,24.016093,-0.0078,1.361
1830.00,7.025309,25.01777,-0.000178,24.015968,-0.0078,1.362
1832.00,7.024793,25.01867,-0.000178,24.015323,-0.0079,1.363
1834.00,7.039157,25.01867,-0.000180,24.016755,-0.0078,1.362
1836.00,7.058798,25.01841,-0.000179,24.016289,-0.0079,1.361
1838.00,7.080551,25.01813,-0.000178,24.016128,-0.0078,1.361
1840.00,7.102836,25.01835,-0.000178,24.016653,-0.0078,1.361
1842.00,7.127112,25.01877,-0.000177,24.016610,-0.0079,1.360
1844.00,7.154311,25.01914,-0.000178,24.016084,-0.0078,1.361
1846.00,7.182665,25.01896,-0.000177,24.016472,-0.0078,1.361
1848.00,7.210549,25.01927,-0.000177,24.016119,-0.0078,1.360
1850.00,7.239098,25.01945,-0.000177,24.016197,-0.0078,1.361
1852.00,7.266028,25.01950,-0.000177,24.015950,-0.0078,1.360
1854.00,7.291024,25.01907,-0.000178,24.015812,-0.0078,1.360
1856.00,7.314077,25.01810,-0.000178,24.016150,-0.0078,1.360
1858.00,7.335933,25.01873,-0.000177,24.016945,-0.0078,1.360
1860.00,7.355808,25.01851,-0.000178,24.016566,-0.0079,1.360
1862.00,7.374608,25.01745,-0.000177,24.016552,-0.0078,1.361
1864.00,7.392660,25.01815,-0.000177,24.016710,-0.0079,1.360
1866.00,7.408004,25.01920,-0.000176,24.017217,-0.0079,1.360
1868.00,7.422402,25.01880,-0.000176,24.016706,-0.0078,1.360
1870.00,7.436791,25.01757,-0.000176,24.016169,-0.0078,1.360
1872.00,7.448493,25.01795,-0.000178,24.015377,-0.0078,1.360
1874.00,7.459041,25.01834,-0.000177,24.016382,-0.0078,1.360
1876.00,7.469003,25.01867,-0.000177,24.017070,-0.0078,1.360
1878.00,7.477459,25.01953,-0.000177,24.016374,-0.0078,1.360
1880.00,7.483858,25.01937,-0.000177,24.016372,-0.0078,1.361
1882.00,7.490476,25.01983,-0.000176,24.016325,-0.0079,1.360
1884.00,7.495957,25.01979,-0.000176,24.016686,-0.0079,1.360
1886.00,7.502073,25.01921,-0.000177,24.016400,-0.0079,1.359
1888.00,7.506609,25.01905,-0.000176,24.016400,-0.0079,1.360
1890.00,7.510186,25.01857,-0.000177,24.016251,-0.0079,1.361
1892.00,7.512974,25.01827,-0.000178,24.016231,-0.0078,1.360
1894.00,7.516162,25.01901,-0.000177,24.016028,-0.0078,1.360
1896.00,7.518925,25.01858,-0.000175,24.016467,-0.0078,1.360
1898.00,7.521802,25.01945,-0.000175,24.016450,-0.0078,1.360
1900.00,7.523629,25.01970,-0.000177,24.016722,-0.0078,1.361
1902.00,7.527353,25.01968,-0.000177,24.015446,-0.0079,1.361
1904.00,7.529483,25.01892,-0.000176,24.016314,-0.0079,1.360
1906.00,7.532015,25.01879,-0.000177,24.016275,-0.0079,1.360
1908.00,7.534689,25.01849,-0.000177,24.015841,-0.0079,1.361
1910.00,7.536752,25.01849,-0.000177,24.016271,-0.0079,1.360
1912.00,7.537712,25.01918,-0.000176,24.016489,-0.0079,1.360
1914.00,7.538821,25.01931,-0.000178,24.016487,-0.0078,1.360
1916.00,7.540472,25.02006,-0.000177,24.016137,-0.0079,1.360
1918.00,7.542505,25.01957,-0.000177,24.016548,-0.0079,1.361
1920.00,7.543762,25.01919,-0.000177,24.015841,-0.0078,1.361
1922.00,7.543593,25.01975,-0.000177,24.015988,-0.0078,1.360
1924.00,7.544758,25.01958,-0.000177,24.015865,-0.0078,1.360
1926.00,7.546666,25.01945,-0.000176,24.016595,-0.0078,1.360
1928.00,7.548147,25.02036,-0.000177,24.016501,-0.0079,1.361
1930.00,7.549145,25.01991,-0.000177,24.015582,-0.0078,1.360
1932.00,7.549908,25.01926,-0.000176,24.016233,-0.0079,1.361
1934.00,7.550395,25.01846,-0.000177,24.016266,-0.0079,1.360
1936.00,7.550035,25.01925,-0.000177,24.015879,-0.0078,1.360
1938.00,7.550891,25.01948,-0.000177,24.016489,-0.0078,1.360
1940.00,7.551945,25.01985,-0.000176,24.016048,-0.0078,1.361
1942.00,7.553307,25.01945,-0.000177,24.016394,-0.0079,1.361
1944.00,7.553761,25.01901,-0.000177,24.016634,-0.0078,1.361
1946.00,7.554542,25.01937,-0.000178,24.016153,-0.0078,1.361
1948.00,7.553942,25.01901,-0.000176,24.015936,-0.0079,1.360
1950.00,7.554766,25.01874,-0.000176,24.016247,-0.0078,1.360
1952.00,7.555879,25.01894,-0.000175,24.015780,-0.0078,1.360
1954.00,7.556525,25.01940,-0.000177,24.016458,-0.0079,1.361
1956.00,7.557380,25.01964,-0.000176,24.016579,-0.0078,1.360
1958.00,7.559011,25.02088,-0.000177,24.016191,-0.0079,1.360
1960.00,7.559160,25.02018,-0.000176,24.015716,-0.0079,1.361
1962.00,7.560343,25.02054,-0.000177,24.016764,-0.0079,1.361
1964.00,7.561257,25.01968,-0.000176,24.016501,-0.0079,1.361
1966.00,7.560215,25.01930,-0.000176,24.016327,-0.0078,1.361
1968.00,7.560256,25.01919,-0.000176,24.016280,-0.0078,1.361
1970.00,7.560519,25.01926,-0.000176,24.016026,-0.0078,1.361
1972.00,7.561171,25.01985,-0.000177,24.015722,-0.0078,1.360
1974.00,7.561738,25.01942,-0.000177,24.015972,-0.0079,1.361
1976.00,7.562172,25.01836,-0.000176,24.016043,-0.0079,1.361
1978.00,7.562659,25.01883,-0.000176,24.015939,-0.0079,1.361
1980.00,7.561931,25.01988,-0.000175,24.016070,-0.0078,1.361
1982.00,7.562072,25.01909,-0.000177,24.016653,-0.0079,1.360
1984.00,7.561564,25.01875,-0.000176,24.016595,-0.0079,1.360
1986.00,7.561866,25.01997,-0.000177,24.016476,-0.0078,1.361
1988.00,7.562762,25.01974,-0.000176,24.016744,-0.0079,1.361
1990.00,7.563649,25.01965,-0.000176,24.016971,-0.0079,1.361
1992.00,7.564081,25.01942,-0.000177,24.016353,-0.0078,1.361
1994.00,7.563698,25.01943,-0.000176,24.016427,-0.0078,1.361
1996.00,7.564031,25.01971,-0.000177,24.016429,-0.0079,1.361
1998.00,7.563531,25.01992,-0.000177,24.015749,-0.0078,1.361
2000.00,7.563354,25.02040,-0.000177,24.016247,-0.0078,1.360
2002.00,7.563828,25.02014,-0.000177,24.015975,-0.0078,1.361
2004.00,7.563119,25.02019,-0.000178,24.016554,-0.0078,1.361
2006.00,7.562723,25.02054,-0.000178,24.015854,-0.0079,1.361
2008.00,7.563545,25.02038,-0.000177,24.015921,-0.0079,1.361
2010.00,7.564186,25.02048,-0.000177,24.016068,-0.0078,1.361
2012.00,7.564140,25.02072,-0.000177,24.016421,-0.0078,1.361
2014.00,7.563366,25.02070,-0.000176,24.016081,-0.0079,1.360
2016.00,7.563308,25.02041,-0.000176,24.016159,-0.0078,1.361
2018.00,7.563225,25.01982,-0.000176,24.016400,-0.0079,1.361
2020.00,7.563852,25.01986,-0.000177,24.015983,-0.0079,1.361
2022.00,7.563274,25.01900,-0.000177,24.016050,-0.0078,1.361
2024.00,7.563037,25.01894,-0.000176,24.016304,-0.0079,1.361
2026.00,7.563342,25.01947,-0.000176,24.016041,-0.0078,1.361
2028.00,7.563717,25.01960,-0.000176,24.016258,-0.0078,1.361
2030.00,7.564146,25.01925,-0.000177,24.016516,-0.0079,1.361
2032.00,7.563566,25.01939,-0.000178,24.016586,-0.0078,1.360
2034.00,7.563642,25.01950,-0.000177,24.016023,-0.0078,1.361
2036.00,7.563323,25.01944,-0.000176,24.016400,-0.0078,1.360
2038.00,7.562592,25.01996,-0.000177,24.015620,-0.0078,1.361
2040.00,7.562660,25.01933,-0.000177,24.016440,-0.0078,1.361
2042.00,7.563226,25.01955,-0.000177,24.016380,-0.0078,1.360
2044.00,7.563849,25.02039,-0.000177,24.015825,-0.0078,1.361
2046.00,7.563794,25.02074,-0.000178,24.016104,-0.0078,1.361
2048.00,7.563814,25.02047,-0.000178,24.016157,-0.0079,1.361
2050.00,7.563603,25.02011,-0.000176,24.015847,-0.0078,1.361
2052.00,7.564030,25.02004,-0.000176,24.016380,-0.0078,1.361
2054.00,7.562762,25.02102,-0.000176,24.016320,-0.0078,1.361
2056.00,7.562359,25.02154,-0.000176,24.016688,-0.0078,1.361
2058.00,7.563211,25.02061,-0.000176,24.016539,-0.0079,1.361
2060.00,7.562399,25.02071,-0.000177,24.016121,-0.0078,1.361
2062.00,7.562705,25.02019,-0.000178,24.016090,-0.0078,1.362
2064.00,7.562653,25.02099,-0.000178,24.016104,-0.0079,1.361
2066.00,7.562252,25.02034,-0.000178,24.016131,-0.0079,1.361
2068.00,7.562410,25.02065,-0.000177,24.016043,-0.0079,1.361
2070.00,7.562767,25.02112,-0.000177,24.016124,-0.0079,1.361
2072.00,7.562985,25.02148,-0.000177,24.016508,-0.0079,1.361
2074.00,7.562925,25.02117,-0.000177,24.015876,-0.0079,1.361
2076.00,7.562301,25.02010,-0.000178,24.015285,-0.0079,1.361
2078.00,7.562215,25.02023,-0.000177,24.015986,-0.0078,1.361
2080.00,7.562238,25.01960,-0.000177,24.016256,-0.0078,1.361
2082.00,7.563733,25.01997,-0.000178,24.016137,-0.0079,1.361
2084.00,7.564175,25.01976,-0.000177,24.015994,-0.0079,1.361
2086.00,7.564374,25.01935,-0.000177,24.015307,-0.0079,1.361
2088.00,7.564451,25.01935,-0.000177,24.016550,-0.0078,1.361
2090.00,7.562952,25.01943,-0.000177,24.016545,-0.0078,1.361
2092.00,7.562848,25.01955,-0.000178,24.015899,-0.0078,1.361
2094.00,7.562987,25.01911,-0.000177,24.016088,-0.0078,1.361
2096.00,7.562830,25.01999,-0.000178,24.015803,-0.0079,1.362
2098.00,7.562525,25.02006,-0.000177,24.015840,-0.0078,1.362
2100.00,7.562922,25.01970,-0.000177,24.016336,-0.0078,1.361
2102.00,7.562123,25.02030,-0.000177,24.015827,-0.0079,1.361
2104.00,7.562108,25.02076,-0.000177,24.016900,-0.0079,1.362
2106.00,7.561740,25.02074,-0.000177,24.016255,-0.0079,1.361
2108.00,7.562326,25.02125,-0.000177,24.016702,-0.0078,1.361
2110.00,7.561553,25.02119,-0.000176,24.016046,-0.0078,1.361
2112.00,7.561131,25.02067,-0.000176,24.016621,-0.0078,1.362
2114.00,7.561846,25.02083,-0.000176,24.017152,-0.0078,1.361
2116.00,7.562080,25.02140,-0.000176,24.016385,-0.0078,1.361
2118.00,7.562652,25.02078,-0.000176,24.016954,-0.0078,1.361
2120.00,7.563273,25.02116,-0.000177,24.017031,-0.0078,1.361
2122.00,7.564025,25.02149,-0.000177,24.016619,-0.0078,1.362
2124.00,7.564469,25.02156,-0.000176,24.016470,-0.0079,1.361
2126.00,7.564342,25.02093,-0.000178,24.017007,-0.0079,1.362
2128.00,7.563966,25.02004,-0.000175,24.016463,-0.0078,1.361
2130.00,7.565258,25.01970,-0.000176,24.016262,-0.0078,1.361
2132.00,7.565850,25.02039,-0.000177,24.016675,-0.0078,1.361
2134.00,7.565168,25.02102,-0.000177,24.015760,-0.0079,1.361
2136.00,7.564404,25.02080,-0.000177,24.016124,-0.0078,1.362
2138.00,7.564951,25.02060,-0.000176,24.016434,-0.0078,1.361
2140.00,7.564230,25.02028,-0.000176,24.016394,-0.0078,1.362
2142.00,7.564785,25.02006,-0.000178,24.016211,-0.0078,1.361
2144.00,7.565084,25.01977,-0.000177,24.017009,-0.0078,1.361
2146.00,7.564386,25.01947,-0.000176,24.016610,-0.0078,1.362
2148.00,7.563813,25.01965,-0.000176,24.016465,-0.0078,1.361
2150.00,7.563114,25.01913,-0.000176,24.016052,-0.0078,1.361
2152.00,7.562555,25.02002,-0.000177,24.015946,-0.0078,1.361
2154.00,7.562653,25.02049,-0.000176,24.016826,-0.0078,1.361
2156.00,7.562397,25.02050,-0.000176,24.016987,-0.0079,1.362
2158.00,7.562342,25.02030,-0.000175,24.016944,-0.0078,1.361
2160.00,7.562415,25.01981,-0.000176,24.016889,-0.0079,1.362
2162.00,7.561771,25.01952,-0.000176,24.016637,-0.0078,1.362
2164.00,7.561557,25.02028,-0.000175,24.016485,-0.0078,1.362
2166.00,7.562003,25.02029,-0.000176,24.016621,-0.0078,1.361
2168.00,7.562817,25.02011,-0.000176,24.016706,-0.0078,1.361
2170.00,7.563033,25.02072,-0.000176,24.016014,-0.0078,1.361
2172.00,7.562703,25.02080,-0.000176,24.015930,-0.0078,1.361
2174.00,7.562610,25.02095,-0.000176,24.016536,-0.0078,1.361
2176.00,7.562359,25.02093,-0.000176,24.015818,-0.0078,1.362
2178.00,7.561869,25.01999,-0.000177,24.015491,-0.0078,1.362
2180.00,7.561707,25.02031,-0.000177,24.016583,-0.0078,1.362
2182.00,7.561960,25.02071,-0.000176,24.016595,-0.0078,1.361
2184.00,7.562250,25.02058,-0.000177,24.016467,-0.0078,1.362
2186.00,7.562893,25.02094,-0.000177,24.016295,-0.0078,1.362
2188.00,7.562433,25.02083,-0.000177,24.016938,-0.0078,1.361
2190.00,7.562307,25.02057,-0.000176,24.015981,-0.0079,1.361
2192.00,7.563128,25.02032,-0.000176,24.015937,-0.0079,1.361
2194.00,7.563024,25.01984,-0.000176,24.015916,-0.0079,1.361
2196.00,7.562798,25.02066,-0.000176,24.016206,-0.0078,1.361
2198.00,7.562697,25.01983,-0.000176,24.016463,-0.0079,1.362
2200.00,7.562463,25.01965,-0.000177,24.016690,-0.0078,1.361
2202.00,7.562435,25.01960,-0.000176,24.016829,-0.0078,1.361
2204.00,7.561708,25.01927,-0.000176,24.016432,-0.0078,1.361
2206.00,7.562063,25.01967,-0.000175,24.016846,-0.0078,1.361
2208.00,7.562242,25.01948,-0.000177,24.016878,-0.0078,1.362
2210.00,7.561560,25.01842,-0.000177,24.016817,-0.0079,1.362
2212.00,7.561731,25.01817,-0.000178,24.016034,-0.0078,1.362
2214.00,7.561340,25.01853,-0.000176,24.016818,-0.0078,1.361
2216.00,7.561918,25.01884,-0.000175,24.016206,-0.0078,1.361
2218.00,7.561425,25.01873,-0.000176,24.016663,-0.0078,1.361
2220.00,7.560779,25.01947,-0.000176,24.016229,-0.0079,1.361
2222.00,7.561110,25.01896,-0.000176,24.016686,-0.0078,1.361
2224.00,7.561271,25.01792,-0.000177,24.015588,-0.0079,1.362
2226.00,7.561504,25.01781,-0.000177,24.016329,-0.0079,1.362
2228.00,7.561883,25.01917,-0.000176,24.015870,-0.0078,1.362
2230.00,7.561615,25.01889,-0.000177,24.016293,-0.0078,1.361
2232.00,7.560989,25.01927,-0.000176,24.015901,-0.0078,1.362
2234.00,7.561000,25.01927,-0.000177,24.015593,-0.0078,1.363
2236.00,7.560402,25.01976,-0.000175,24.016229,-0.0079,1.362
2238.00,7.561057,25.01962,-0.000176,24.016518,-0.0078,1.361
2240.00,7.561241,25.01976,-0.000177,24.016414,-0.0078,1.361
2242.00,7.560953,25.01973,-0.000177,24.016372,-0.0079,1.361
2244.00,7.560837,25.01953,-0.000177,24.015807,-0.0079,1.363
2246.00,7.561364,25.01966,-0.000177,24.016492,-0.0079,1.362
2248.00,7.561678,25.01993,-0.000177,24.016081,-0.0078,1.362
2250.00,7.561479,25.01929,-0.000177,24.016111,-0.0078,1.361
2252.00,7.561471,25.01965,-0.000178,24.016376,-0.0079,1.362
2254.00,7.560772,25.02009,-0.000177,24.015580,-0.0078,1.362
2256.00,7.560427,25.01893,-0.000176,24.016695,-0.0078,1.361
2258.00,7.560418,25.01834,-0.000176,24.016510,-0.0078,1.362
2260.00,7.560007,25.01896,-0.000177,24.016126,-0.0079,1.361
2262.00,7.559512,25.01901,-0.000177,24.016610,-0.0078,1.361
2264.00,7.559865,25.01874,-0.000175,24.016447,-0.0079,1.361
2266.00,7.560275,25.01818,-0.000176,24.016728,-0.0079,1.362
2268.00,7.560527,25.01917,-0.000176,24.016392,-0.0078,1.362
2270.00,7.560922,25.01916,-0.000177,24.016655,-0.0078,1.362
2272.00,7.560749,25.01981,-0.000177,24.016606,-0.0079,1.362
2274.00,7.560080,25.01995,-0.000178,24.016251,-0.0078,1.362
2276.00,7.560601,25.01919,-0.000175,24.016726,-0.0078,1.361
2278.00,7.560670,25.01901,-0.000175,24.016561,-0.0078,1.361
2280.00,7.560889,25.01982,-0.000176,24.016349,-0.0078,1.361
2282.00,7.561602,25.01996,-0.000178,24.016392,-0.0078,1.362
2284.00,7.561329,25.01984,-0.000177,24.016082,-0.0078,1.362
2286.00,7.561131,25.01934,-0.000175,24.016363,-0.0079,1.362
2288.00,7.560599,25.01961,-0.000176,24.016652,-0.0079,1.362
2290.00,7.560248,25.02033,-0.000176,24.016258,-0.0079,1.362
2292.00,7.559622,25.01978,-0.000177,24.016800,-0.0078,1.362
2294.00,7.559286,25.01943,-0.000176,24.016566,-0.0078,1.362
2296.00,7.560119,25.01941,-0.000177,24.016124,-0.0078,1.362
2298.00,7.560072,25.01908,-0.000176,24.015965,-0.0078,1.362
2300.00,7.560008,25.01863,-0.000176,24.016722,-0.0078,1.361
2302.00,7.559764,25.01901,-0.000175,24.016338,-0.0078,1.362
2304.00,7.559421,25.01939,-0.000176,24.016014,-0.0078,1.361
2306.00,7.559468,25.01919,-0.000176,24.016508,-0.0079,1.362
2308.00,7.559722,25.01897,-0.000176,24.017065,-0.0078,1.362
2310.00,7.558905,25.01933,-0.000177,24.016668,-0.0079,1.362
2312.00,7.558309,25.01907,-0.000176,24.016064,-0.0078,1.362
2314.00,7.558245,25.01894,-0.000177,24.016131,-0.0078,1.362
2316.00,7.557633,25.01893,-0.000177,24.015986,-0.0078,1.362
2318.00,7.557826,25.01873,-0.000177,24.016266,-0.0078,1.362
2320.00,7.558355,25.01824,-0.000177,24.016737,-0.0078,1.362
2322.00,7.557952,25.01861,-0.000177,24.016494,-0.0078,1.362
2324.00,7.558067,25.01842,-0.000177,24.016527,-0.0079,1.362
2326.00,7.557976,25.01827,-0.000176,24.016550,-0.0078,1.362
2328.00,7.558893,25.01849,-0.000176,24.016487,-0.0078,1.362
2330.00,7.559021,25.01940,-0.000176,24.016597,-0.0078,1.362
2332.00,7.558783,25.01902,-0.000176,24.016456,-0.0078,1.362
2334.00,7.558894,25.01896,-0.000175,24.016246,-0.0079,1.362
2336.00,7.558276,25.01957,-0.000176,24.016177,-0.0079,1.362
2338.00,7.557693,25.01891,-0.000177,24.015946,-0.0079,1.362
2340.00,7.557720,25.01906,-0.000177,24.016117,-0.0078,1.362
2342.00,7.558059,25.01954,-0.000176,24.016487,-0.0079,1.362
2344.00,7.558333,25.01992,-0.000177,24.016699,-0.0079,1.362
2346.00,7.558571,25.01941,-0.000177,24.015767,-0.0078,1.363
2348.00,7.558348,25.01967,-0.000176,24.016251,-0.0078,1.362
2350.00,7.559254,25.01988,-0.000176,24.016461,-0.0078,1.362
2352.00,7.560073,25.01927,-0.000177,24.016478,-0.0078,1.363
2354.00,7.560145,25.01966,-0.000176,24.016164,-0.0078,1.362
2356.00,7.559090,25.01995,-0.000176,24.016255,-0.0078,1.362
2358.00,7.558334,25.01997,-0.000177,24.015611,-0.0079,1.363
2360.00,7.558461,25.01904,-0.000176,24.015983,-0.0079,1.362
2362.00,7.558628,25.01892,-0.000176,24.016092,-0.0079,1.362
2364.00,7.558494,25.01871,-0.000177,24.016338,-0.0079,1.362
2366.00,7.557790,25.01843,-0.000177,24.016342,-0.0079,1.362
2368.00,7.557826,25.01790,-0.000177,24.016771,-0.0079,1.362
2370.00,7.557722,25.01776,-0.000177,24.017108,-0.0079,1.362
2372.00,7.557201,25.01853,-0.000177,24.016916,-0.0079,1.363
2374.00,7.556866,25.01768,-0.000176,24.016420,-0.0079,1.362
2376.00,7.556324,25.01857,-0.000176,24.015829,-0.0079,1.363
2378.00,7.556546,25.01934,-0.000176,24.016528,-0.0078,1.362
2380.00,7.556631,25.01916,-0.000176,24.016672,-0.0078,1.362
2382.00,7.556818,25.01942,-0.000177,24.016314,-0.0078,1.363
2384.00,7.556188,25.01992,-0.000177,24.016648,-0.0078,1.362
2386.00,7.556584,25.01894,-0.000177,24.016258,-0.0079,1.362
2388.00,7.555772,25.01917,-0.000177,24.016887,-0.0078,1.363
2390.00,7.555258,25.01982,-0.000177,24.016686,-0.0078,1.362
2392.00,7.555400,25.01991,-0.000177,24.016180,-0.0079,1.362
2394.00,7.555606,25.02002,-0.000176,24.016521,-0.0079,1.363
2396.00,7.555240,25.02057,-0.000177,24.016235,-0.0079,1.363
2398.00,7.555044,25.02031,-0.000177,24.016430,-0.0078,1.362
2400.00,7.555263,25.01948,-0.000176,24.016353,-0.0078,1.362
@4,12.0000,24.0
2402.00,7.554263,25.02008,-0.000177,24.016876,-0.0078,1.362
2404.00,7.550509,25.01969,-0.000176,24.016363,-0.0078,1.362
2406.00,7.540308,25.01959,-0.000175,24.016806,-0.0078,1.361
2408.00,7.516899,25.01987,-0.000174,24.016592,-0.0078,1.361
2410.00,7.477101,25.01999,-0.000176,24.016001,-0.0078,1.362
2412.00,7.433863,25.01990,-0.000176,24.015934,-0.0079,1.362
2414.00,7.391670,25.02045,-0.000177,24.016664,-0.0079,1.362
2416.00,7.351887,25.02012,-0.000177,24.016788,-0.0078,1.363
2418.00,7.313086,25.02023,-0.000176,24.015823,-0.0078,1.363
2420.00,7.275409,25.02076,-0.000178,24.016788,-0.0079,1.363
2422.00,7.238593,25.01982,-0.000178,24.016657,-0.0079,1.363
2424.00,7.204692,25.01966,-0.000178,24.016508,-0.0079,1.364
2426.00,7.174475,25.01972,-0.000178,24.016485,-0.0078,1.364
2428.00,7.152123,25.02051,-0.000178,24.016530,-0.0078,1.364
2430.00,7.138665,25.02063,-0.000177,24.015809,-0.0079,1.364
2432.00,7.139606,25.02069,-0.000180,24.016325,-0.0078,1.365
2434.00,7.154061,25.02138,-0.000179,24.016425,-0.0078,1.365
2436.00,7.172301,25.02137,-0.000178,24.015867,-0.0078,1.364
2438.00,7.190335,25.02056,-0.000178,24.016213,-0.0078,1.363
2440.00,7.209458,25.02152,-0.000178,24.016592,-0.0078,1.363
2442.00,7.229048,25.02079,-0.000177,24.016688,-0.0079,1.363
2444.00,7.249730,25.02053,-0.000176,24.016911,-0.0078,1.362
2446.00,7.271825,25.02089,-0.000176,24.016242,-0.0078,1.363
2448.00,7.293176,25.02100,-0.000177,24.016974,-0.0079,1.363
2450.00,7.314919,25.02097,-0.000176,24.016916,-0.0078,1.363
2452.00,7.335720,25.02103,-0.000176,24.016440,-0.0078,1.363
2454.00,7.354123,25.02197,-0.000177,24.017007,-0.0078,1.363
2456.00,7.371632,25.02119,-0.000176,24.016795,-0.0079,1.363
2458.00,7.388824,25.02145,-0.000175,24.016289,-0.0078,1.362
2460.00,7.404221,25.02184,-0.000176,24.016847,-0.0079,1.363
2462.00,7.417999,25.02139,-0.000176,24.016385,-0.0078,1.363
2464.00,7.430146,25.02082,-0.000176,24.016267,-0.0078,1.362
2466.00,7.441616,25.02033,-0.000175,24.017368,-0.0078,1.362
2468.00,7.452368,25.02077,-0.000176,24.016202,-0.0079,1.363
2470.00,7.461660,25.02022,-0.000176,24.016447,-0.0079,1.362
2472.00,7.470073,25.02080,-0.000177,24.016764,-0.0079,1.363
2474.00,7.478400,25.02067,-0.000177,24.016719,-0.0078,1.362
2476.00,7.485229,25.02013,-0.000177,24.016688,-0.0079,1.363
2478.00,7.490366,25.02013,-0.000177,24.016465,-0.0078,1.362
2480.00,7.494952,25.02068,-0.000176,24.016057,-0.0078,1.363
2482.00,7.499090,25.02019,-0.000176,24.016412,-0.0078,1.363
2484.00,7.502892,25.01982,-0.000176,24.016594,-0.0078,1.363
2486.00,7.506497,25.02054,-0.000176,24.017321,-0.0078,1.362
2488.00,7.509075,25.02035,-0.000176,24.016873,-0.0078,1.363
2490.00,7.511805,25.01987,-0.000176,24.016740,-0.0078,1.363
2492.00,7.514144,25.02060,-0.000177,24.016427,-0.0078,1.363
2494.00,7.515451,25.02009,-0.000176,24.016590,-0.0079,1.362
2496.00,7.518209,25.01936,-0.000176,24.016902,-0.0078,1.363
2498.00,7.520030,25.01880,-0.000177,24.016612,-0.0079,1.363
2500.00,7.521812,25.01982,-0.000177,24.016521,-0.0078,1.363
2502.00,7.523153,25.02052,-0.000177,24.016363,-0.0078,1.363
2504.00,7.524986,25.02043,-0.000177,24.016238,-0.0078,1.363
2506.00,7.526506,25.01978,-0.000176,24.016282,-0.0078,1.362
2508.00,7.527479,25.01920,-0.000176,24.016643,-0.0078,1.363
2510.00,7.527850,25.01927,-0.000177,24.016788,-0.0079,1.363
2512.00,7.528331,25.01870,-0.000177,24.016235,-0.0079,1.363
2514.00,7.528665,25.01917,-0.000177,24.016617,-0.0079,1.362
2516.00,7.530212,25.02033,-0.000175,24.016498,-0.0078,1.362
2518.00,7.531628,25.02008,-0.000175,24.017114,-0.0078,1.363
2520.00,7.532266,25.02041,-0.000175,24.016407,-0.0079,1.363
2522.00,7.532903,25.01991,-0.000176,24.015753,-0.0079,1.363
2524.00,7.534018,25.02016,-0.000176,24.016601,-0.0078,1.363
2526.00,7.534377,25.02026,-0.000176,24.016871,-0.0078,1.363
2528.00,7.534534,25.01999,-0.000177,24.016334,-0.0078,1.363
2530.00,7.535584,25.02056,-0.000176,24.016342,-0.0078,1.363
2532.00,7.535893,25.02105,-0.000175,24.016568,-0.0078,1.362
2534.00,7.536997,25.02209,-0.000177,24.016644,-0.0078,1.363
2536.00,7.537080,25.02189,-0.000176,24.016296,-0.0078,1.363
2538.00,7.537723,25.02155,-0.000176,24.017063,-0.0078,1.363
2540.00,7.538696,25.02143,-0.000176,24.016646,-0.0078,1.363
2542.00,7.538618,25.02204,-0.000176,24.016684,-0.0078,1.363
2544.00,7.539111,25.02127,-0.000176,24.016063,-0.0078,1.363
2546.00,7.538940,25.02163,-0.000176,24.016485,-0.0078,1.363
2548.00,7.539556,25.02238,-0.000176,24.016688,-0.0078,1.363
2550.00,7.540046,25.02122,-0.000176,24.015948,-0.0078,1.363
2552.00,7.540228,25.02108,-0.000176,24.016217,-0.0079,1.363
2554.00,7.540457,25.02111,-0.000177,24.016358,-0.0078,1.363
2556.00,7.541282,25.02134,-0.000175,24.016800,-0.0078,1.363
2558.00,7.541431,25.02166,-0.000176,24.016960,-0.0078,1.363
2560.00,7.541987,25.02157,-0.000175,24.016041,-0.0078,1.362
2562.00,7.542774,25.02235,-0.000175,24.016269,-0.0078,1.363
2564.00,7.543932,25.02135,-0.000176,24.016519,-0.0079,1.363
2566.00,7.543983,25.02149,-0.000177,24.016209,-0.0079,1.363
2568.00,7.543649,25.02122,-0.000176,24.016128,-0.0079,1.363
2570.00,7.543707,25.02063,-0.000176,24.016483,-0.0078,1.363
2572.00,7.542981,25.02080,-0.000176,24.016282,-0.0079,1.363
2574.00,7.542597,25.01996,-0.000177,24.016579,-0.0078,1.363
2576.00,7.543227,25.02067,-0.000178,24.016871,-0.0078,1.363
2578.00,7.543441,25.02053,-0.000177,24.016537,-0.0079,1.363
2580.00,7.545566,25.02088,-0.000176,24.016095,-0.0078,1.363
2582.00,7.546935,25.02170,-0.000175,24.016711,-0.0078,1.363
2584.00,7.545372,25.02086,-0.000176,24.016653,-0.0078,1.362
2586.00,7.543842,25.02059,-0.000177,24.016213,-0.0078,1.363
2588.00,7.543271,25.02065,-0.000175,24.016389,-0.0078,1.363
2590.00,7.543617,25.02046,-0.000176,24.016101,-0.0078,1.363
2592.00,7.543768,25.02113,-0.000176,24.016458,-0.0079,1.363
2594.00,7.543443,25.02140,-0.000176,24.016349,-0.0078,1.363
2596.00,7.543912,25.02072,-0.000177,24.016354,-0.0078,1.363
2598.00,7.544309,25.02054,-0.000176,24.016256,-0.0078,1.363
2600.00,7.544600,25.02086,-0.000177,24.016168,-0.0079,1.363
2602.00,7.544228,25.02046,-0.000177,24.016991,-0.0079,1.363
2604.00,7.544223,25.02130,-0.000177,24.016715,-0.0078,1.363
2606.00,7.544063,25.02125,-0.000177,24.016548,-0.0079,1.363
2608.00,7.543910,25.02072,-0.000176,24.016586,-0.0079,1.363
2610.00,7.544477,25.02092,-0.000176,24.016882,-0.0079,1.363
2612.00,7.545522,25.02113,-0.000177,24.016766,-0.0079,1.363
2614.00,7.545768,25.02034,-0.000176,24.015975,-0.0079,1.363
2616.00,7.546015,25.02134,-0.000175,24.015519,-0.0078,1.363
2618.00,7.545282,25.02175,-0.000177,24.016746,-0.0078,1.363
2620.00,7.544725,25.02100,-0.000176,24.016523,-0.0078,1.363
2622.00,7.544759,25.02210,-0.000176,24.016465,-0.0078,1.363
2624.00,7.544449,25.02339,-0.000176,24.016875,-0.0078,1.363
2626.00,7.545151,25.02240,-0.000176,24.016608,-0.0078,1.363
2628.00,7.545433,25.02229,-0.000176,24.016124,-0.0078,1.362
2630.00,7.543983,25.02209,-0.000176,24.016242,-0.0078,1.363
2632.00,7.544933,25.02201,-0.000177,24.016987,-0.0078,1.363
2634.00,7.544730,25.02322,-0.000177,24.016006,-0.0078,1.363
2636.00,7.544928,25.02359,-0.000177,24.016097,-0.0078,1.363
2638.00,7.544641,25.02287,-0.000177,24.016052,-0.0079,1.363
2640.00,7.543899,25.02205,-0.000178,24.016110,-0.0078,1.364
2642.00,7.544529,25.02181,-0.000178,24.016806,-0.0079,1.363
2644.00,7.543756,25.02274,-0.000176,24.016278,-0.0079,1.363
2646.00,7.542876,25.02283,-0.000175,24.015823,-0.0079,1.363
2648.00,7.543476,25.02163,-0.000175,24.016621,-0.0078,1.362
2650.00,7.544155,25.02136,-0.000176,24.016663,-0.0078,1.363
2652.00,7.544502,25.02122,-0.000176,24.016664,-0.0078,1.363
2654.00,7.544718,25.02189,-0.000176,24.016641,-0.0078,1.363
2656.00,7.544974,25.02197,-0.000176,24.016371,-0.0079,1.363
2658.00,7.545098,25.02152,-0.000177,24.017217,-0.0079,1.363
2660.00,7.544056,25.02144,-0.000177,24.016871,-0.0078,1.363
2662.00,7.544371,25.02110,-0.000175,24.016833,-0.0078,1.363
2664.00,7.544969,25.02138,-0.000176,24.016160,-0.0078,1.363
2666.00,7.544703,25.02140,-0.000175,24.016944,-0.0078,1.363
2668.00,7.544858,25.02088,-0.000176,24.016884,-0.0078,1.363
2670.00,7.544779,25.02065,-0.000177,24.016003,-0.0078,1.363
2672.00,7.544231,25.02075,-0.000177,24.016171,-0.0078,1.364
2674.00,7.543264,25.02083,-0.000179,24.015919,-0.0078,1.363
2676.00,7.542382,25.02093,-0.000176,24.015986,-0.0078,1.363
2678.00,7.543303,25.02102,-0.000176,24.016082,-0.0078,1.363
2680.00,7.543858,25.02107,-0.000176,24.016374,-0.0078,1.363
2682.00,7.543291,25.02155,-0.000176,24.016068,-0.0079,1.363
2684.00,7.543755,25.02083,-0.000177,24.016461,-0.0078,1.364
2686.00,7.544205,25.02113,-0.000177,24.016287,-0.0078,1.364
2688.00,7.544563,25.02085,-0.000177,24.016238,-0.0078,1.363
2690.00,7.544341,25.02041,-0.000176,24.016369,-0.0078,1.363
2692.00,7.544024,25.02039,-0.000176,24.016614,-0.0078,1.364
2694.00,7.543737,25.02086,-0.000176,24.016351,-0.0078,1.363
2696.00,7.544264,25.02038,-0.000175,24.016206,-0.0078,1.364
2698.00,7.544613,25.02062,-0.000175,24.016333,-0.0078,1.363
2700.00,7.544811,25.02023,-0.000177,24.016322,-0.0078,1.363
2702.00,7.544611,25.02033,-0.000177,24.016590,-0.0078,1.363
2704.00,7.544278,25.01994,-0.000177,24.016973,-0.0079,1.363
2706.00,7.544161,25.02055,-0.000177,24.016514,-0.0078,1.364
2708.00,7.544089,25.02046,-0.000177,24.016561,-0.0079,1.363
2710.00,7.543902,25.02013,-0.000176,24.016213,-0.0078,1.364
2712.00,7.543991,25.01973,-0.000176,24.016420,-0.0078,1.364
2714.00,7.543068,25.02002,-0.000177,24.017272,-0.0079,1.364
2716.00,7.543054,25.02097,-0.000176,24.016650,-0.0079,1.363
2718.00,7.543256,25.02148,-0.000176,24.016452,-0.0078,1.363
2720.00,7.542730,25.02129,-0.000176,24.016130,-0.0078,1.363
2722.00,7.541687,25.02158,-0.000175,24.016387,-0.0078,1.363
2724.00,7.541418,25.02167,-0.000176,24.016530,-0.0079,1.363
2726.00,7.542165,25.02140,-0.000176,24.016648,-0.0078,1.364
2728.00,7.542361,25.02210,-0.000176,24.016595,-0.0078,1.363
2730.00,7.542431,25.02159,-0.000176,24.016271,-0.0078,1.363
2732.00,7.542378,25.02142,-0.000176,24.016383,-0.0078,1.363
2734.00,7.543026,25.02136,-0.000175,24.016820,-0.0078,1.363
2736.00,7.542242,25.02089,-0.000175,24.016256,-0.0078,1.363
2738.00,7.541916,25.02111,-0.000177,24.016010,-0.0078,1.364
2740.00,7.541647,25.02172,-0.000176,24.016510,-0.0078,1.364
2742.00,7.541785,25.02115,-0.000176,24.016150,-0.0078,1.363
2744.00,7.542162,25.02122,-0.000176,24.016525,-0.0079,1.364
2746.00,7.543178,25.02118,-0.000177,24.016213,-0.0079,1.363
2748.00,7.543636,25.02088,-0.000177,24.016086,-0.0078,1.363
2750.00,7.544391,25.02143,-0.000177,24.015879,-0.0079,1.363
2752.00,7.543865,25.02106,-0.000175,24.016354,-0.0078,1.363
2754.00,7.543328,25.02046,-0.000175,24.016933,-0.0078,1.363
2756.00,7.543332,25.02088,-0.000176,24.016450,-0.0078,1.363
2758.00,7.543986,25.02126,-0.000176,24.016980,-0.0078,1.364
2760.00,7.543531,25.02189,-0.000176,24.017442,-0.0078,1.363
2762.00,7.543402,25.02179,-0.000176,24.016474,-0.0078,1.363
2764.00,7.543079,25.02128,-0.000176,24.016601,-0.0078,1.363
2766.00,7.542159,25.02093,-0.000176,24.016735,-0.0078,1.363
2768.00,7.540739,25.02143,-0.000176,24.016530,-0.0078,1.363
2770.00,7.540553,25.02229,-0.000176,24.016389,-0.0079,1.363
2772.00,7.541079,25.02220,-0.000177,24.016568,-0.0078,1.364
2774.00,7.540691,25.02159,-0.000176,24.016374,-0.0078,1.364
2776.00,7.541777,25.02092,-0.000177,24.017101,-0.0078,1.364
2778.00,7.541795,25.02092,-0.000177,24.016095,-0.0078,1.363
2780.00,7.541906,25.02134,-0.000176,24.015879,-0.0078,1.363
2782.00,7.541854,25.02130,-0.000177,24.016420,-0.0078,1.364
2784.00,7.542412,25.02181,-0.000177,24.016088,-0.0078,1.364
2786.00,7.541805,25.02156,-0.000177,24.016490,-0.0078,1.363
2788.00,7.541827,25.02165,-0.000176,24.016570,-0.0078,1.363
2790.00,7.542122,25.02105,-0.000176,24.016391,-0.0078,1.363
2792.00,7.542146,25.02134,-0.000176,24.016938,-0.0078,1.364
2794.00,7.541448,25.02141,-0.000175,24.016490,-0.0078,1.363
2796.00,7.541254,25.02212,-0.000175,24.016351,-0.0078,1.363
2798.00,7.541421,25.02112,-0.000176,24.016826,-0.0078,1.363
2800.00,7.541357,25.02113,-0.000176,24.016530,-0.0078,1.363
2802.00,7.541669,25.02068,-0.000175,24.015928,-0.0078,1.364
2804.00,7.541753,25.02073,-0.000176,24.016815,-0.0078,1.363
2806.00,7.541326,25.02051,-0.000175,24.017195,-0.0078,1.363
2808.00,7.541725,25.02157,-0.000175,24.016944,-0.0078,1.363
2810.00,7.541851,25.02111,-0.000176,24.016615,-0.0078,1.364
2812.00,7.541531,25.02044,-0.000176,24.016184,-0.0078,1.364
2814.00,7.541429,25.02009,-0.000176,24.016485,-0.0078,1.364
2816.00,7.540651,25.02083,-0.000176,24.016449,-0.0078,1.363
2818.00,7.540463,25.02150,-0.000175,24.016920,-0.0078,1.364
2820.00,7.540901,25.02115,-0.000175,24.016543,-0.0078,1.363
2822.00,7.541745,25.02107,-0.000176,24.015992,-0.0078,1.364
2824.00,7.542159,25.02189,-0.000175,24.016244,-0.0078,1.363
2826.00,7.541873,25.02166,-0.000175,24.016962,-0.0078,1.363
2828.00,7.541315,25.02175,-0.000175,24.016721,-0.0078,1.363
2830.00,7.540170,25.02149,-0.000176,24.016846,-0.0078,1.363
2832.00,7.540543,25.02154,-0.000176,24.016266,-0.0078,1.364
2834.00,7.541443,25.02164,-0.000176,24.016882,-0.0078,1.364
2836.00,7.541034,25.02070,-0.000175,24.016663,-0.0078,1.363
2838.00,7.540369,25.02186,-0.000173,24.017326,-0.0078,1.363
2840.00,7.540508,25.02176,-0.000175,24.016371,-0.0078,1.363
2842.00,7.541262,25.02045,-0.000176,24.016273,-0.0078,1.364
2844.00,7.540865,25.02125,-0.000175,24.016824,-0.0078,1.363
2846.00,7.540664,25.02158,-0.000177,24.016817,-0.0078,1.364
2848.00,7.540453,25.02087,-0.000176,24.016871,-0.0078,1.364
2850.00,7.541034,25.02118,-0.000177,24.016634,-0.0078,1.364
2852.00,7.540777,25.02092,-0.000175,24.016572,-0.0079,1.363
2854.00,7.540785,25.02084,-0.000176,24.016702,-0.0078,1.363
2856.00,7.540891,25.02098,-0.000177,24.016554,-0.0078,1.363
2858.00,7.541012,25.02188,-0.000177,24.016904,-0.0078,1.364
2860.00,7.540977,25.02119,-0.000177,24.016621,-0.0078,1.363
2862.00,7.540809,25.02150,-0.000176,24.016115,-0.0078,1.364
2864.00,7.541594,25.02186,-0.000176,24.016594,-0.0078,1.363
2866.00,7.541736,25.02140,-0.000177,24.016612,-0.0079,1.363
2868.00,7.541682,25.02134,-0.000177,24.016278,-0.0078,1.364
2870.00,7.541737,25.02122,-0.000177,24.016479,-0.0078,1.364
2872.00,7.541734,25.02201,-0.000177,24.016197,-0.0079,1.364
2874.00,7.541722,25.02242,-0.000177,24.016791,-0.0079,1.364
2876.00,7.541874,25.02198,-0.000176,24.016131,-0.0078,1.364
2878.00,7.541294,25.02134,-0.000175,24.016003,-0.0079,1.364
2880.00,7.541929,25.02185,-0.000176,24.016548,-0.0079,1.364
2882.00,7.541522,25.02145,-0.000176,24.016093,-0.0078,1.364
2884.00,7.541830,25.02131,-0.000177,24.016102,-0.0078,1.364
2886.00,7.541963,25.02142,-0.000176,24.016597,-0.0079,1.364
2888.00,7.541901,25.02198,-0.000175,24.016251,-0.0078,1.364
2890.00,7.541000,25.02217,-0.000176,24.016998,-0.0078,1.364
2892.00,7.540612,25.02163,-0.000176,24.016621,-0.0078,1.363
2894.00,7.540694,25.02087,-0.000175,24.016572,-0.0078,1.364
2896.00,7.540418,25.02066,-0.000175,24.016744,-0.0078,1.363
2898.00,7.540437,25.02043,-0.000175,24.016786,-0.0079,1.364
2900.00,7.539987,25.02067,-0.000176,24.016211,-0.0078,1.365
2902.00,7.540673,25.02080,-0.000176,24.016563,-0.0078,1.364
2904.00,7.540781,25.02143,-0.000176,24.016837,-0.0078,1.363
2906.00,7.540847,25.02184,-0.000176,24.016786,-0.0078,1.363
2908.00,7.540771,25.02179,-0.000175,24.016507,-0.0078,1.364
2910.00,7.540351,25.02171,-0.000176,24.016334,-0.0078,1.364
2912.00,7.540531,25.02062,-0.000176,24.016777,-0.0079,1.364
2914.00,7.539898,25.02083,-0.000176,24.016006,-0.0078,1.363
2916.00,7.539337,25.02069,-0.000176,24.016403,-0.0078,1.364
2918.00,7.539918,25.02090,-0.000176,24.016479,-0.0078,1.364
2920.00,7.540723,25.02109,-0.000176,24.016391,-0.0078,1.364
2922.00,7.539627,25.02076,-0.000176,24.016510,-0.0078,1.364
2924.00,7.539412,25.02091,-0.000175,24.016331,-0.0079,1.364
2926.00,7.540165,25.02082,-0.000175,24.016160,-0.0079,1.363
2928.00,7.540208,25.02120,-0.000175,24.015997,-0.0078,1.364
2930.00,7.539267,25.02053,-0.000175,24.016704,-0.0079,1.364
2932.00,7.539719,25.02063,-0.000176,24.016554,-0.0078,1.364
2934.00,7.539038,25.02107,-0.000176,24.015874,-0.0078,1.363
2936.00,7.538800,25.02115,-0.000176,24.016032,-0.0078,1.363
2938.00,7.539465,25.02020,-0.000176,24.016106,-0.0079,1.364
2940.00,7.539581,25.02000,-0.000176,24.015495,-0.0078,1.364
2942.00,7.539829,25.01977,-0.000175,24.015997,-0.0078,1.364
2944.00,7.538571,25.01970,-0.000175,24.016398,-0.0078,1.364
2946.00,7.538626,25.02055,-0.000177,24.016887,-0.0078,1.364
2948.00,7.538485,25.01968,-0.000177,24.016779,-0.0079,1.364
2950.00,7.538776,25.01964,-0.000177,24.016782,-0.0078,1.363
2952.00,7.539726,25.02053,-0.000176,24.016547,-0.0078,1.363
2954.00,7.540671,25.02025,-0.000176,24.016740,-0.0078,1.364
2956.00,7.540704,25.02002,-0.000176,24.016024,-0.0079,1.364
2958.00,7.540010,25.02023,-0.000176,24.016193,-0.0078,1.364
2960.00,7.539778,25.02019,-0.000176,24.015974,-0.0078,1.364
2962.00,7.539581,25.02021,-0.000176,24.016508,-0.0078,1.363
2964.00,7.539620,25.02117,-0.000175,24.017052,-0.0078,1.364
2966.00,7.538832,25.02085,-0.000176,24.016898,-0.0078,1.364
2968.00,7.539129,25.02089,-0.000175,24.016704,-0.0078,1.363
2970.00,7.538405,25.02069,-0.000175,24.016536,-0.0078,1.364
2972.00,7.538642,25.02056,-0.000177,24.016639,-0.0078,1.364
2974.00,7.538195,25.02060,-0.000177,24.016405,-0.0078,1.364
2976.00,7.537201,25.02034,-0.000176,24.016452,-0.0079,1.363
2978.00,7.538066,25.01936,-0.000176,24.016273,-0.0078,1.364
2980.00,7.537746,25.02000,-0.000178,24.015602,-0.0079,1.365
2982.00,7.538182,25.02003,-0.000176,24.016858,-0.0078,1.364
2984.00,7.538383,25.01988,-0.000177,24.016650,-0.0078,1.365
2986.00,7.538784,25.02124,-0.000176,24.016849,-0.0078,1.364
2988.00,7.539045,25.02152,-0.000177,24.016425,-0.0078,1.364
2990.00,7.538945,25.02125,-0.000176,24.016898,-0.0078,1.364
2992.00,7.538566,25.02201,-0.000177,24.016251,-0.0078,1.364
2994.00,7.538714,25.02198,-0.000177,24.016479,-0.0078,1.364
2996.00,7.538135,25.02167,-0.000177,24.016407,-0.0078,1.364
2998.00,7.538098,25.02171,-0.000176,24.016325,-0.0078,1.364
3000.00,7.538606,25.02160,-0.000177,24.015649,-0.0078,1.363
@5,12.0000,24.0
3002.00,7.538607,25.02193,-0.000177,24.016024,-0.0078,1.364
3004.00,7.534725,25.02202,-0.000177,24.016623,-0.0078,1.364
3006.00,7.525426,25.02146,-0.000175,24.016626,-0.0078,1.363
3008.00,7.505953,25.02215,-0.000176,24.016148,-0.0078,1.363
3010.00,7.472099,25.02176,-0.000176,24.016577,-0.0079,1.362
3012.00,7.435882,25.02152,-0.000176,24.016992,-0.0078,1.363
3014.00,7.401194,25.02182,-0.000175,24.016994,-0.0078,1.363
3016.00,7.368456,25.02183,-0.000176,24.016896,-0.0078,1.365
3018.00,7.338586,25.02251,-0.000177,24.016456,-0.0078,1.365
3020.00,7.309449,25.02327,-0.000179,24.016804,-0.0078,1.365
3022.00,7.280091,25.02259,-0.000178,24.016760,-0.0079,1.365
3024.00,7.252943,25.02205,-0.000178,24.016481,-0.0078,1.366
3026.00,7.228176,25.02155,-0.000178,24.016447,-0.0078,1.365
3028.00,7.210397,25.02172,-0.000178,24.016574,-0.0078,1.365
3030.00,7.201374,25.02170,-0.000177,24.016193,-0.0078,1.365
3032.00,7.203906,25.02082,-0.000177,24.016206,-0.0078,1.366
3034.00,7.217403,25.02108,-0.000179,24.016490,-0.0078,1.366
3036.00,7.235173,25.02128,-0.000179,24.016284,-0.0078,1.366
3038.00,7.251806,25.02109,-0.000177,24.016677,-0.0078,1.365
3040.00,7.268781,25.02202,-0.000177,24.016708,-0.0079,1.365
3042.00,7.284160,25.02106,-0.000177,24.015905,-0.0078,1.365
3044.00,7.301133,25.02174,-0.000176,24.016617,-0.0079,1.364
3046.00,7.318484,25.02234,-0.000177,24.016684,-0.0078,1.364
3048.00,7.336192,25.02243,-0.000177,24.016472,-0.0078,1.364
3050.00,7.354924,25.02214,-0.000178,24.016383,-0.0079,1.364
3052.00,7.371780,25.02230,-0.000177,24.016731,-0.0078,1.364
3054.00,7.386842,25.02124,-0.000176,24.016880,-0.0078,1.364
3056.00,7.401316,25.02141,-0.000175,24.016472,-0.0079,1.363
3058.00,7.414365,25.02212,-0.000176,24.016329,-0.0078,1.364
3060.00,7.426151,25.02172,-0.000177,24.016639,-0.0078,1.365
3062.00,7.436492,25.02217,-0.000178,24.016958,-0.0078,1.364
3064.00,7.446493,25.02188,-0.000177,24.016659,-0.0079,1.365
3066.00,7.454917,25.02209,-0.000178,24.016692,-0.0078,1.364
3068.00,7.463042,25.02134,-0.000177,24.015965,-0.0078,1.364
3070.00,7.471161,25.02047,-0.000177,24.016188,-0.0078,1.364
3072.00,7.477815,25.02137,-0.000176,24.016447,-0.0078,1.364
3074.00,7.483445,25.02209,-0.000176,24.015841,-0.0078,1.363
3076.00,7.488451,25.02156,-0.000176,24.015776,-0.0078,1.364
3078.00,7.492416,25.02170,-0.000178,24.016331,-0.0078,1.364
3080.00,7.496280,25.02189,-0.000176,24.015633,-0.0078,1.363
3082.00,7.500287,25.02182,-0.000177,24.016209,-0.0078,1.364
3084.00,7.503891,25.02144,-0.000178,24.016479,-0.0079,1.365
3086.00,7.506255,25.02227,-0.000177,24.016204,-0.0078,1.364
3088.00,7.508293,25.02216,-0.000177,24.016266,-0.0079,1.364
3090.00,7.510731,25.02268,-0.000177,24.016365,-0.0078,1.364
3092.00,7.512621,25.02306,-0.000177,24.016624,-0.0078,1.364
3094.00,7.513539,25.02293,-0.000178,24.017094,-0.0078,1.364
3096.00,7.514551,25.02280,-0.000176,24.016969,-0.0078,1.364
3098.00,7.516697,25.02277,-0.000176,24.016338,-0.0078,1.364
3100.00,7.517418,25.02246,-0.000176,24.015577,-0.0078,1.364
3102.00,7.517467,25.02301,-0.000175,24.016302,-0.0079,1.364
3104.00,7.517999,25.02315,-0.000176,24.016414,-0.0078,1.365
3106.00,7.518686,25.02262,-0.000177,24.016655,-0.0078,1.365
3108.00,7.519611,25.02237,-0.000176,24.016762,-0.0078,1.365
3110.00,7.520653,25.02296,-0.000176,24.017023,-0.0078,1.364
3112.00,7.521294,25.02336,-0.000176,24.016285,-0.0078,1.364
3114.00,7.521816,25.02298,-0.000175,24.016849,-0.0078,1.364
3116.00,7.521575,25.02347,-0.000176,24.017214,-0.0078,1.364
3118.00,7.521437,25.02264,-0.000177,24.016809,-0.0079,1.364
3120.00,7.522182,25.02234,-0.000175,24.016400,-0.0078,1.365
3122.00,7.522574,25.02241,-0.000176,24.016354,-0.0078,1.364
3124.00,7.523395,25.02208,-0.000176,24.016010,-0.0078,1.364
3126.00,7.523878,25.02217,-0.000177,24.016367,-0.0078,1.364
3128.00,7.523844,25.02249,-0.000177,24.016804,-0.0078,1.365
3130.00,7.523986,25.02174,-0.000177,24.016844,-0.0078,1.364
3132.00,7.523604,25.02215,-0.000175,24.017108,-0.0078,1.364
3134.00,7.523901,25.02283,-0.000176,24.016420,-0.0078,1.364
3136.00,7.523886,25.02253,-0.000177,24.016351,-0.0078,1.365
3138.00,7.524266,25.02276,-0.000177,24.017032,-0.0078,1.364
3140.00,7.525193,25.02339,-0.000177,24.016858,-0.0078,1.365
3142.00,7.525418,25.02335,-0.000176,24.016461,-0.0078,1.365
3144.00,7.526061,25.02232,-0.000175,24.016508,-0.0078,1.364
3146.00,7.526225,25.02290,-0.000175,24.016367,-0.0078,1.364
3148.00,7.526040,25.02263,-0.000175,24.017545,-0.0078,1.364
3150.00,7.526165,25.02304,-0.000175,24.016610,-0.0078,1.364
3152.00,7.525953,25.02277,-0.000175,24.016862,-0.0078,1.364
3154.00,7.525505,25.02290,-0.000175,24.016853,-0.0078,1.364
3156.00,7.526480,25.02361,-0.000176,24.017007,-0.0078,1.364
3158.00,7.527302,25.02332,-0.000176,24.016392,-0.0078,1.364
3160.00,7.527177,25.02260,-0.000176,24.016701,-0.0078,1.365
3162.00,7.527113,25.02261,-0.000177,24.017056,-0.0079,1.364
3164.00,7.527602,25.02308,-0.000176,24.016450,-0.0078,1.364
3166.00,7.528390,25.02347,-0.000176,24.016043,-0.0078,1.364
3168.00,7.528881,25.02311,-0.000176,24.016378,-0.0078,1.364
3170.00,7.529358,25.02292,-0.000177,24.016548,-0.0078,1.365
3172.00,7.529263,25.02288,-0.000176,24.016668,-0.0078,1.365
3174.00,7.529095,25.02341,-0.000177,24.016171,-0.0078,1.364
3176.00,7.529886,25.02189,-0.000175,24.016523,-0.0079,1.364
3178.00,7.529194,25.02140,-0.000176,24.016436,-0.0078,1.364
3180.00,7.529126,25.02279,-0.000176,24.017328,-0.0078,1.364
3182.00,7.529620,25.02242,-0.000176,24.016392,-0.0078,1.364
3184.00,7.529589,25.02132,-0.000174,24.017145,-0.0078,1.365
3186.00,7.529997,25.02163,-0.000174,24.016367,-0.0078,1.364
3188.00,7.529731,25.02162,-0.000176,24.016023,-0.0078,1.364
3190.00,7.528453,25.02161,-0.000176,24.016275,-0.0078,1.364
3192.00,7.528514,25.02123,-0.000176,24.017161,-0.0078,1.364
3194.00,7.529314,25.02138,-0.000176,24.016494,-0.0078,1.365
3196.00,7.529333,25.02134,-0.000176,24.016742,-0.0078,1.365
3198.00,7.529445,25.02133,-0.000176,24.016711,-0.0079,1.365
3200.00,7.529474,25.01990,-0.000175,24.016728,-0.0078,1.364
3202.00,7.529327,25.02079,-0.000177,24.016530,-0.0078,1.365
3204.00,7.528612,25.02074,-0.000176,24.016545,-0.0078,1.364
3206.00,7.528520,25.02140,-0.000175,24.016227,-0.0078,1.364
3208.00,7.528426,25.02151,-0.000176,24.016800,-0.0078,1.365
3210.00,7.529146,25.02186,-0.000178,24.016414,-0.0078,1.365
3212.00,7.530058,25.02142,-0.000177,24.017112,-0.0078,1.365
3214.00,7.530231,25.02156,-0.000176,24.017328,-0.0079,1.365
3216.00,7.529918,25.02191,-0.000177,24.017002,-0.0078,1.364
3218.00,7.530528,25.02177,-0.000177,24.016559,-0.0078,1.365
3220.00,7.530610,25.02152,-0.000176,24.016603,-0.0078,1.364
3222.00,7.530526,25.02187,-0.000177,24.016213,-0.0078,1.365
3224.00,7.530286,25.02191,-0.000177,24.016177,-0.0079,1.365
3226.00,7.530288,25.02212,-0.000178,24.016218,-0.0078,1.365
3228.00,7.530139,25.02159,-0.000177,24.016246,-0.0079,1.365
3230.00,7.530300,25.02163,-0.000177,24.016102,-0.0078,1.365
3232.00,7.529775,25.02175,-0.000177,24.016282,-0.0078,1.365
3234.00,7.528920,25.02230,-0.000177,24.016697,-0.0078,1.364
3236.00,7.528576,25.02301,-0.000176,24.016430,-0.0078,1.364
3238.00,7.529636,25.02312,-0.000176,24.016200,-0.0078,1.365
3240.00,7.529475,25.02300,-0.000176,24.016902,-0.0078,1.365
3242.00,7.529285,25.02302,-0.000177,24.016456,-0.0079,1.365
3244.00,7.529699,25.02360,-0.000177,24.016247,-0.0079,1.365
3246.00,7.529602,25.02295,-0.000176,24.015927,-0.0079,1.365
3248.00,7.529536,25.02185,-0.000176,24.016121,-0.0078,1.364
3250.00,7.528639,25.02193,-0.000177,24.015404,-0.0078,1.364
3252.00,7.528401,25.02171,-0.000175,24.016052,-0.0078,1.364
3254.00,7.528244,25.02204,-0.000176,24.015504,-0.0079,1.365
3256.00,7.528817,25.02150,-0.000176,24.016414,-0.0079,1.365
3258.00,7.529054,25.02195,-0.000177,24.016614,-0.0079,1.365
3260.00,7.529687,25.02221,-0.000177,24.016802,-0.0078,1.365
3262.00,7.530144,25.02199,-0.000177,24.017177,-0.0079,1.365
3264.00,7.530334,25.02172,-0.000177,24.016623,-0.0078,1.365
3266.00,7.529876,25.02255,-0.000176,24.016510,-0.0079,1.364
3268.00,7.529835,25.02287,-0.000176,24.016438,-0.0078,1.364
3270.00,7.529052,25.02218,-0.000177,24.016333,-0.0079,1.364
3272.00,7.528803,25.02330,-0.000177,24.016476,-0.0078,1.365
3274.00,7.529335,25.02352,-0.000176,24.016507,-0.0078,1.364
3276.00,7.529267,25.02297,-0.000177,24.016438,-0.0079,1.365
3278.00,7.529112,25.02287,-0.000178,24.016755,-0.0078,1.364
3280.00,7.529754,25.02274,-0.000177,24.016576,-0.0079,1.364
3282.00,7.529674,25.02306,-0.000176,24.016572,-0.0079,1.365
3284.00,7.529234,25.02274,-0.000176,24.016130,-0.0078,1.365
3286.00,7.529262,25.02378,-0.000175,24.016324,-0.0078,1.365
3288.00,7.529670,25.02342,-0.000177,24.015484,-0.0079,1.364
3290.00,7.528313,25.02264,-0.000176,24.016298,-0.0079,1.364
3292.00,7.528137,25.02254,-0.000175,24.015823,-0.0079,1.364
3294.00,7.528006,25.02250,-0.000175,24.016463,-0.0078,1.365
3296.00,7.528434,25.02238,-0.000177,24.017083,-0.0079,1.364
3298.00,7.528223,25.02252,-0.000176,24.016275,-0.0079,1.364
3300.00,7.529378,25.02270,-0.000177,24.016003,-0.0079,1.365
3302.00,7.529382,25.02261,-0.000177,24.015872,-0.0079,1.365
3304.00,7.529406,25.02185,-0.000177,24.016557,-0.0079,1.364
3306.00,7.529417,25.02228,-0.000177,24.016626,-0.0078,1.365
3308.00,7.529276,25.02256,-0.000177,24.015983,-0.0078,1.365
3310.00,7.529484,25.02250,-0.000176,24.016539,-0.0078,1.364
3312.00,7.529488,25.02253,-0.000176,24.017159,-0.0078,1.365
3314.00,7.529211,25.02223,-0.000176,24.016742,-0.0078,1.365
3316.00,7.529882,25.02260,-0.000175,24.016298,-0.0079,1.365
3318.00,7.529473,25.02308,-0.000177,24.016521,-0.0078,1.365
3320.00,7.529385,25.02322,-0.000177,24.016643,-0.0078,1.365
3322.00,7.529460,25.02266,-0.000176,24.016186,-0.0078,1.364
3324.00,7.529493,25.02281,-0.000176,24.015453,-0.0078,1.364
3326.00,7.529534,25.02303,-0.000176,24.016322,-0.0079,1.364
3328.00,7.528762,25.02261,-0.000176,24.015952,-0.0079,1.365
3330.00,7.528535,25.02194,-0.000176,24.015986,-0.0078,1.365
3332.00,7.528196,25.02237,-0.000176,24.016209,-0.0078,1.364
3334.00,7.528083,25.02242,-0.000177,24.016253,-0.0079,1.364
3336.00,7.527857,25.02185,-0.000176,24.016206,-0.0078,1.365
3338.00,7.527710,25.02178,-0.000177,24.015905,-0.0078,1.364
3340.00,7.528061,25.02239,-0.000176,24.016574,-0.0078,1.364
3342.00,7.527988,25.02208,-0.000177,24.016247,-0.0079,1.364
3344.00,7.527849,25.02248,-0.000176,24.016536,-0.0079,1.365
3346.00,7.527871,25.02300,-0.000175,24.016559,-0.0079,1.365
3348.00,7.527657,25.02312,-0.000176,24.016055,-0.0078,1.365
3350.00,7.527838,25.02239,-0.000176,24.016590,-0.0078,1.364
3352.00,7.527628,25.02186,-0.000176,24.016391,-0.0078,1.364
3354.00,7.528057,25.02307,-0.000176,24.016534,-0.0078,1.365
3356.00,7.527787,25.02315,-0.000176,24.016599,-0.0078,1.365
3358.00,7.527596,25.02300,-0.000177,24.016258,-0.0078,1.365
3360.00,7.527749,25.02298,-0.000176,24.016842,-0.0078,1.365
3362.00,7.527384,25.02392,-0.000176,24.016253,-0.0078,1.365
3364.00,7.527356,25.02388,-0.000175,24.015415,-0.0078,1.364
3366.00,7.526679,25.02333,-0.000175,24.015999,-0.0078,1.365
3368.00,7.526299,25.02327,-0.000175,24.016806,-0.0078,1.366
3370.00,7.526637,25.02309,-0.000177,24.016082,-0.0078,1.365
3372.00,7.526400,25.02345,-0.000176,24.016026,-0.0078,1.364
3374.00,7.527222,25.02227,-0.000175,24.016663,-0.0078,1.365
3376.00,7.528300,25.02215,-0.000176,24.016423,-0.0078,1.365
3378.00,7.528261,25.02310,-0.000176,24.016369,-0.0078,1.365
3380.00,7.527784,25.02288,-0.000177,24.015834,-0.0078,1.364
3382.00,7.527857,25.02317,-0.000175,24.016521,-0.0078,1.365
3384.00,7.528047,25.02278,-0.000176,24.016628,-0.0078,1.365
3386.00,7.528114,25.02229,-0.000177,24.016867,-0.0079,1.365
3388.00,7.528371,25.02251,-0.000176,24.016440,-0.0078,1.364
3390.00,7.527806,25.02204,-0.000176,24.016351,-0.0078,1.365
3392.00,7.527855,25.02233,-0.000176,24.016992,-0.0078,1.364
3394.00,7.527598,25.02275,-0.000175,24.016949,-0.0078,1.364
3396.00,7.527686,25.02194,-0.000176,24.016222,-0.0078,1.364
3398.00,7.527847,25.02209,-0.000176,24.016273,-0.0079,1.365
3400.00,7.527513,25.02222,-0.000176,24.015945,-0.0079,1.364
3402.00,7.526802,25.02350,-0.000175,24.016454,-0.0078,1.365
3404.00,7.527141,25.02302,-0.000176,24.016650,-0.0078,1.365
3406.00,7.527369,25.02218,-0.000176,24.016204,-0.0078,1.365
3408.00,7.527711,25.02216,-0.000176,24.016311,-0.0078,1.364
3410.00,7.527026,25.02180,-0.000176,24.016512,-0.0079,1.365
3412.00,7.526500,25.02156,-0.000176,24.016400,-0.0079,1.364
3414.00,7.526949,25.02195,-0.000175,24.016164,-0.0079,1.364
3416.00,7.527407,25.02190,-0.000175,24.016450,-0.0079,1.365
3418.00,7.527423,25.02210,-0.000177,24.016353,-0.0078,1.365
3420.00,7.528356,25.02194,-0.000176,24.017282,-0.0078,1.364
3422.00,7.527660,25.02144,-0.000176,24.016751,-0.0079,1.365
3424.00,7.527277,25.02178,-0.000176,24.016568,-0.0078,1.365
3426.00,7.527221,25.02242,-0.000176,24.016666,-0.0078,1.364
3428.00,7.527255,25.02220,-0.000175,24.016430,-0.0078,1.364
3430.00,7.527307,25.02236,-0.000176,24.016380,-0.0078,1.365
3432.00,7.527731,25.02274,-0.000177,24.016363,-0.0079,1.365
3434.00,7.527834,25.02219,-0.000177,24.016334,-0.0078,1.365
3436.00,7.528103,25.02276,-0.000176,24.016024,-0.0079,1.365
3438.00,7.527753,25.02229,-0.000176,24.017032,-0.0078,1.365
3440.00,7.527580,25.02270,-0.000176,24.016345,-0.0078,1.365
3442.00,7.527349,25.02268,-0.000175,24.016554,-0.0078,1.364
3444.00,7.527654,25.02239,-0.000176,24.016262,-0.0078,1.366
3446.00,7.527273,25.02255,-0.000177,24.016474,-0.0079,1.365
3448.00,7.526216,25.02233,-0.000177,24.016905,-0.0078,1.365
3450.00,7.525427,25.02253,-0.000177,24.016173,-0.0078,1.365
3452.00,7.526159,25.02188,-0.000176,24.016846,-0.0078,1.364
3454.00,7.526129,25.02177,-0.000176,24.016632,-0.0078,1.365
3456.00,7.525802,25.02138,-0.000176,24.016606,-0.0078,1.364
3458.00,7.525494,25.02185,-0.000175,24.016429,-0.0078,1.365
3460.00,7.526199,25.02271,-0.000176,24.017373,-0.0078,1.365
3462.00,7.526176,25.02162,-0.000174,24.016289,-0.0078,1.364
3464.00,7.525982,25.02125,-0.000176,24.016320,-0.0079,1.364
3466.00,7.526192,25.02218,-0.000176,24.016472,-0.0079,1.365
3468.00,7.525979,25.02165,-0.000177,24.016318,-0.0079,1.365
3470.00,7.526331,25.02163,-0.000176,24.016576,-0.0078,1.365
3472.00,7.526290,25.02206,-0.000175,24.016855,-0.0078,1.365
3474.00,7.525975,25.02234,-0.000176,24.016557,-0.0078,1.365
3476.00,7.526020,25.02238,-0.000175,24.017012,-0.0078,1.365
3478.00,7.525997,25.02315,-0.000177,24.016231,-0.0078,1.364
3480.00,7.526210,25.02231,-0.000176,24.015990,-0.0078,1.364
3482.00,7.526111,25.02262,-0.000174,24.016313,-0.0079,1.365
3484.00,7.525802,25.02225,-0.000176,24.016670,-0.0079,1.364
3486.00,7.526081,25.02268,-0.000175,24.016108,-0.0079,1.364
3488.00,7.526467,25.02243,-0.000175,24.016081,-0.0078,1.365
3490.00,7.526727,25.02219,-0.000176,24.015936,-0.0078,1.365
3492.00,7.526866,25.02277,-0.000176,24.015988,-0.0079,1.365
3494.00,7.525553,25.02300,-0.000176,24.016949,-0.0079,1.365
3496.00,7.525473,25.02295,-0.000176,24.016197,-0.0078,1.365
3498.00,7.525418,25.02344,-0.000177,24.016351,-0.0078,1.364
3500.00,7.525098,25.02347,-0.000176,24.016541,-0.0079,1.365
3502.00,7.525611,25.02353,-0.000176,24.016594,-0.0078,1.365
3504.00,7.525955,25.02395,-0.000177,24.016547,-0.0079,1.364
3506.00,7.525942,25.02365,-0.000175,24.016269,-0.0079,1.365
3508.00,7.526179,25.02336,-0.000176,24.016556,-0.0079,1.365
3510.00,7.525026,25.02320,-0.000177,24.016411,-0.0079,1.365
3512.00,7.524761,25.02311,-0.000176,24.016469,-0.0078,1.365
3514.00,7.525108,25.02344,-0.000175,24.016142,-0.0078,1.365
3516.00,7.525360,25.02283,-0.000175,24.016325,-0.0079,1.364
3518.00,7.525031,25.02305,-0.000176,24.016171,-0.0078,1.365
3520.00,7.524889,25.02301,-0.000176,24.016298,-0.0078,1.365
3522.00,7.524977,25.02276,-0.000176,24.016389,-0.0078,1.365
3524.00,7.525008,25.02256,-0.000176,24.016605,-0.0078,1.364
3526.00,7.524702,25.02246,-0.000174,24.016827,-0.0078,1.364
3528.00,7.525135,25.02234,-0.000174,24.016730,-0.0078,1.365
3530.00,7.525191,25.02218,-0.000177,24.016978,-0.0078,1.365
3532.00,7.525195,25.02299,-0.000178,24.016097,-0.0078,1.365
3534.00,7.525290,25.02336,-0.000178,24.016222,-0.0078,1.365
3536.00,7.525777,25.02309,-0.000176,24.016898,-0.0078,1.365
3538.00,7.525968,25.02324,-0.000176,24.017034,-0.0078,1.365
3540.00,7.525022,25.02378,-0.000176,24.016365,-0.0078,1.365
3542.00,7.524427,25.02342,-0.000175,24.017237,-0.0078,1.365
3544.00,7.524889,25.02349,-0.000175,24.016628,-0.0078,1.365
3546.00,7.525121,25.02429,-0.000176,24.016153,-0.0078,1.365
3548.00,7.525867,25.02307,-0.000176,24.016095,-0.0079,1.365
3550.00,7.525322,25.02286,-0.000176,24.016240,-0.0078,1.365
3552.00,7.525564,25.02308,-0.000175,24.015956,-0.0079,1.365
3554.00,7.525218,25.02308,-0.000175,24.016525,-0.0079,1.365
3556.00,7.524849,25.02342,-0.000175,24.016655,-0.0078,1.365
3558.00,7.524172,25.02323,-0.000175,24.016605,-0.0078,1.365
3560.00,7.523492,25.02228,-0.000177,24.016037,-0.0078,1.365
3562.00,7.524160,25.02206,-0.000176,24.015966,-0.0078,1.365
3564.00,7.524788,25.02291,-0.000177,24.016440,-0.0078,1.365
3566.00,7.524529,25.02282,-0.000175,24.016356,-0.0078,1.365
3568.00,7.524287,25.02271,-0.000176,24.016813,-0.0078,1.365
3570.00,7.524030,25.02338,-0.000176,24.016711,-0.0078,1.365
3572.00,7.523163,25.02303,-0.000177,24.016893,-0.0078,1.365
3574.00,7.522836,25.02260,-0.000176,24.016771,-0.0078,1.365
3576.00,7.523369,25.02261,-0.000176,24.016443,-0.0079,1.365
3578.00,7.523311,25.02289,-0.000177,24.016186,-0.0079,1.365
3580.00,7.523178,25.02334,-0.000176,24.017092,-0.0079,1.364
3582.00,7.523759,25.02326,-0.000176,24.016537,-0.0078,1.365
3584.00,7.523880,25.02204,-0.000177,24.016028,-0.0078,1.365
3586.00,7.523645,25.02251,-0.000176,24.016043,-0.0079,1.365
3588.00,7.524128,25.02169,-0.000177,24.016715,-0.0078,1.365
3590.00,7.524954,25.02191,-0.000176,24.016548,-0.0078,1.365
3592.00,7.524734,25.02226,-0.000176,24.016198,-0.0078,1.365
3594.00,7.523968,25.02185,-0.000177,24.016329,-0.0079,1.365
3596.00,7.523923,25.02247,-0.000176,24.015327,-0.0078,1.365
3598.00,7.525034,25.02313,-0.000176,24.016423,-0.0078,1.365
3600.00,7.524731,25.02259,-0.000176,24.017473,-0.0078,1.365
@6,12.0000,24.0
3602.00,7.523701,25.02169,-0.000176,24.016661,-0.0079,1.365
3604.00,7.520943,25.02167,-0.000176,24.016489,-0.0079,1.365
3606.00,7.513358,25.02222,-0.000176,24.016748,-0.0079,1.364
3608.00,7.497237,25.02293,-0.000177,24.016420,-0.0078,1.364
3610.00,7.469608,25.02295,-0.000176,24.015883,-0.0078,1.364
3612.00,7.438009,25.02273,-0.000175,24.016360,-0.0078,1.365
3614.00,7.407405,25.02348,-0.000176,24.016595,-0.0078,1.365
3616.00,7.380017,25.02386,-0.000177,24.016113,-0.0079,1.365
3618.00,7.353204,25.02307,-0.000177,24.016271,-0.0078,1.366
3620.00,7.328137,25.02320,-0.000178,24.016260,-0.0078,1.367
3622.00,7.304599,25.02293,-0.000179,24.016246,-0.0079,1.366
3624.00,7.282661,25.02304,-0.000178,24.015455,-0.0079,1.367
3626.00,7.261844,25.02331,-0.000178,24.016235,-0.0078,1.367
3628.00,7.246082,25.02283,-0.000179,24.016340,-0.0078,1.366
3630.00,7.237061,25.02251,-0.000179,24.016418,-0.0078,1.367
3632.00,7.238256,25.02211,-0.000179,24.016797,-0.0078,1.368
3634.00,7.250858,25.02278,-0.000180,24.016581,-0.0078,1.368
3636.00,7.265409,25.02267,-0.000179,24.016831,-0.0078,1.366
3638.00,7.280307,25.02227,-0.000178,24.016222,-0.0079,1.367
3640.00,7.295979,25.02252,-0.000178,24.016122,-0.0079,1.366
3642.00,7.311317,25.02283,-0.000178,24.016648,-0.0079,1.366
3644.00,7.325765,25.02362,-0.000178,24.016117,-0.0079,1.365
3646.00,7.340831,25.02381,-0.000176,24.016260,-0.0078,1.365
3648.00,7.356880,25.02403,-0.000177,24.016302,-0.0078,1.365
3650.00,7.373012,25.02499,-0.000176,24.016623,-0.0078,1.365
3652.00,7.387785,25.02458,-0.000176,24.016160,-0.0078,1.365
3654.00,7.399830,25.02377,-0.000177,24.016425,-0.0078,1.365
3656.00,7.411759,25.02467,-0.000176,24.016933,-0.0078,1.365
3658.00,7.422853,25.02472,-0.000176,24.016336,-0.0078,1.365
3660.00,7.433000,25.02458,-0.000177,24.016450,-0.0078,1.365
3662.00,7.442663,25.02378,-0.000176,24.016311,-0.0079,1.365
3664.00,7.451271,25.02363,-0.000177,24.016208,-0.0078,1.365
3666.00,7.459418,25.02347,-0.000178,24.016171,-0.0078,1.366
3668.00,7.466650,25.02360,-0.000177,24.016349,-0.0078,1.365
3670.00,7.472996,25.02319,-0.000178,24.016137,-0.0078,1.365
3672.00,7.478553,25.02316,-0.000177,24.015714,-0.0079,1.365
3674.00,7.483231,25.02291,-0.000177,24.016751,-0.0078,1.366
3676.00,7.487807,25.02252,-0.000177,24.016886,-0.0078,1.365
3678.00,7.491428,25.02259,-0.000177,24.016577,-0.0078,1.366
3680.00,7.494450,25.02301,-0.000177,24.016773,-0.0078,1.365
3682.00,7.496584,25.02219,-0.000176,24.016340,-0.0078,1.365
3684.00,7.498246,25.02240,-0.000175,24.016387,-0.0079,1.365
3686.00,7.500071,25.02209,-0.000176,24.016586,-0.0078,1.365
3688.00,7.502060,25.02249,-0.000177,24.016157,-0.0079,1.365
3690.00,7.502940,25.02304,-0.000177,24.016122,-0.0079,1.365
3692.00,7.503556,25.02186,-0.000177,24.016204,-0.0079,1.365
3694.00,7.505230,25.02245,-0.000177,24.016256,-0.0079,1.366
3696.00,7.507266,25.02273,-0.000178,24.016177,-0.0079,1.366
3698.00,7.508287,25.02330,-0.000179,24.016189,-0.0078,1.365
3700.00,7.508988,25.02283,-0.000177,24.016721,-0.0079,1.365
3702.00,7.509487,25.02191,-0.000177,24.016204,-0.0078,1.365
3704.00,7.510205,25.02252,-0.000176,24.016340,-0.0079,1.365
3706.00,7.510646,25.02338,-0.000177,24.015736,-0.0078,1.366
3708.00,7.511177,25.02359,-0.000177,24.016438,-0.0078,1.365
3710.00,7.512700,25.02348,-0.000176,24.016585,-0.0078,1.365
3712.00,7.513729,25.02284,-0.000177,24.015740,-0.0078,1.365
3714.00,7.513908,25.02293,-0.000177,24.016237,-0.0079,1.365
3716.00,7.513597,25.02257,-0.000177,24.015950,-0.0078,1.365
3718.00,7.513797,25.02263,-0.000177,24.016675,-0.0078,1.366
3720.00,7.513647,25.02347,-0.000176,24.016907,-0.0079,1.366
3722.00,7.513763,25.02243,-0.000177,24.016827,-0.0079,1.365
3724.00,7.514156,25.02282,-0.000177,24.016336,-0.0079,1.365
3726.00,7.514337,25.02344,-0.000177,24.016449,-0.0078,1.365
3728.00,7.513801,25.02275,-0.000176,24.017317,-0.0078,1.365
3730.00,7.514634,25.02339,-0.000177,24.016628,-0.0078,1.366
3732.00,7.514720,25.02364,-0.000176,24.015847,-0.0078,1.366
3734.00,7.514498,25.02320,-0.000176,24.016226,-0.0078,1.366
3736.00,7.514728,25.02300,-0.000176,24.016545,-0.0078,1.365
3738.00,7.515425,25.02271,-0.000177,24.016429,-0.0079,1.365
3740.00,7.516408,25.02258,-0.000176,24.016867,-0.0078,1.365
3742.00,7.515915,25.02233,-0.000176,24.015979,-0.0078,1.365
3744.00,7.515585,25.02195,-0.000176,24.016465,-0.0079,1.365
3746.00,7.515443,25.02259,-0.000176,24.016014,-0.0078,1.365
3748.00,7.515808,25.02190,-0.000175,24.016004,-0.0078,1.365
3750.00,7.515928,25.02138,-0.000176,24.016240,-0.0078,1.365
3752.00,7.516206,25.02228,-0.000177,24.016238,-0.0078,1.365
3754.00,7.516533,25.02236,-0.000176,24.016070,-0.0078,1.365
3756.00,7.516510,25.02311,-0.000174,24.016296,-0.0078,1.365
3758.00,7.516962,25.02292,-0.000175,24.016704,-0.0078,1.366
3760.00,7.517805,25.02231,-0.000176,24.017302,-0.0078,1.365
3762.00,7.518105,25.02209,-0.000176,24.016688,-0.0078,1.365
3764.00,7.518081,25.02266,-0.000175,24.016626,-0.0078,1.365
3766.00,7.518039,25.02210,-0.000175,24.016343,-0.0078,1.366
3768.00,7.518439,25.02206,-0.000175,24.016543,-0.0078,1.365
3770.00,7.518618,25.02081,-0.000176,24.016302,-0.0078,1.366
3772.00,7.518202,25.02111,-0.000176,24.016695,-0.0079,1.365
3774.00,7.518573,25.02081,-0.000175,24.016019,-0.0079,1.365
3776.00,7.519090,25.02112,-0.000176,24.016044,-0.0078,1.366
3778.00,7.519039,25.02183,-0.000177,24.015959,-0.0078,1.365
3780.00,7.518225,25.02179,-0.000176,24.016715,-0.0078,1.365
3782.00,7.517499,25.02122,-0.000176,24.016813,-0.0078,1.365
3784.00,7.517315,25.02237,-0.000176,24.016498,-0.0078,1.365
3786.00,7.518240,25.02174,-0.000176,24.016875,-0.0078,1.365
3788.00,7.518211,25.02208,-0.000176,24.016782,-0.0078,1.365
3790.00,7.517318,25.02199,-0.000175,24.016371,-0.0078,1.365
3792.00,7.517498,25.02206,-0.000176,24.016588,-0.0078,1.366
3794.00,7.517839,25.02259,-0.000176,24.016008,-0.0079,1.366
3796.00,7.518319,25.02251,-0.000176,24.016113,-0.0079,1.365
3798.00,7.518607,25.02214,-0.000176,24.016835,-0.0078,1.365
3800.00,7.518122,25.02242,-0.000176,24.016641,-0.0078,1.365
3802.00,7.517826,25.02218,-0.000176,24.016420,-0.0078,1.366
3804.00,7.517821,25.02205,-0.000177,24.016472,-0.0078,1.365
3806.00,7.518438,25.02264,-0.000177,24.016324,-0.0078,1.365
3808.00,7.518221,25.02296,-0.000176,24.016447,-0.0079,1.365
3810.00,7.518063,25.02285,-0.000176,24.016289,-0.0079,1.365
3812.00,7.517470,25.02257,-0.000176,24.016082,-0.0078,1.366
3814.00,7.517907,25.02239,-0.000176,24.016247,-0.0078,1.365
3816.00,7.518084,25.02193,-0.000176,24.016144,-0.0078,1.366
3818.00,7.518906,25.02187,-0.000177,24.016006,-0.0078,1.365
3820.00,7.518784,25.02185,-0.000176,24.016293,-0.0079,1.365
3822.00,7.518710,25.02191,-0.000176,24.016073,-0.0079,1.365
3824.00,7.518125,25.02220,-0.000175,24.015972,-0.0079,1.365
3826.00,7.516978,25.02218,-0.000176,24.016251,-0.0078,1.365
3828.00,7.516517,25.02209,-0.000175,24.016251,-0.0078,1.365
3830.00,7.517201,25.02234,-0.000176,24.015604,-0.0079,1.365
3832.00,7.517129,25.02182,-0.000177,24.016369,-0.0078,1.365
3834.00,7.516780,25.02195,-0.000175,24.016316,-0.0078,1.365
3836.00,7.517560,25.02190,-0.000175,24.016291,-0.0078,1.365
3838.00,7.517082,25.02169,-0.000176,24.016349,-0.0079,1.365
3840.00,7.516360,25.02147,-0.000175,24.016458,-0.0079,1.366
3842.00,7.516312,25.02110,-0.000176,24.016313,-0.0078,1.365
3844.00,7.516701,25.02111,-0.000176,24.016405,-0.0079,1.365
3846.00,7.516730,25.02112,-0.000176,24.015995,-0.0078,1.365
3848.00,7.516330,25.02160,-0.000176,24.016135,-0.0079,1.365
3850.00,7.516573,25.02231,-0.000177,24.016122,-0.0078,1.365
3852.00,7.516468,25.02275,-0.000176,24.016690,-0.0078,1.365
3854.00,7.516532,25.02169,-0.000177,24.016429,-0.0079,1.365
3856.00,7.516298,25.02238,-0.000177,24.016628,-0.0079,1.365
3858.00,7.516033,25.02204,-0.000176,24.016648,-0.0079,1.366
3860.00,7.516546,25.02197,-0.000176,24.016481,-0.0079,1.365
3862.00,7.517105,25.02178,-0.000176,24.015653,-0.0078,1.365
3864.00,7.517001,25.02213,-0.000177,24.016171,-0.0078,1.366
3866.00,7.516857,25.02229,-0.000176,24.016267,-0.0078,1.365
3868.00,7.517199,25.02175,-0.000175,24.016006,-0.0079,1.365
3870.00,7.517615,25.02247,-0.000176,24.016606,-0.0079,1.365
3872.00,7.517907,25.02252,-0.000177,24.016242,-0.0078,1.365
3874.00,7.517162,25.02203,-0.000176,24.016597,-0.0078,1.365
3876.00,7.516028,25.02157,-0.000176,24.016623,-0.0078,1.365
3878.00,7.516905,25.02164,-0.000176,24.015695,-0.0079,1.365
3880.00,7.518251,25.02140,-0.000176,24.015874,-0.0078,1.365
3882.00,7.517810,25.02197,-0.000177,24.016122,-0.0079,1.366
3884.00,7.517760,25.02197,-0.000177,24.016617,-0.0079,1.366
3886.00,7.518128,25.02206,-0.000178,24.016425,-0.0079,1.365
3888.00,7.518080,25.02296,-0.000178,24.015914,-0.0078,1.366
3890.00,7.517646,25.02322,-0.000176,24.016327,-0.0078,1.365
3892.00,7.517793,25.02267,-0.000176,24.016179,-0.0078,1.365
3894.00,7.516740,25.02299,-0.000175,24.016907,-0.0079,1.365
3896.00,7.516962,25.02268,-0.000176,24.016412,-0.0078,1.366
3898.00,7.517193,25.02342,-0.000176,24.016777,-0.0078,1.366
3900.00,7.517322,25.02282,-0.000176,24.016769,-0.0079,1.366
3902.00,7.517996,25.02323,-0.000175,24.016543,-0.0078,1.365
3904.00,7.517889,25.02392,-0.000176,24.016121,-0.0079,1.365
3906.00,7.517151,25.02385,-0.000177,24.016438,-0.0079,1.366
3908.00,7.516142,25.02397,-0.000176,24.016614,-0.0079,1.365
3910.00,7.517012,25.02341,-0.000174,24.016641,-0.0078,1.365
3912.00,7.516879,25.02418,-0.000176,24.016043,-0.0078,1.366
3914.00,7.516975,25.02464,-0.000176,24.016847,-0.0078,1.366
3916.00,7.517300,25.02397,-0.000175,24.015845,-0.0078,1.365
3918.00,7.517455,25.02514,-0.000175,24.016260,-0.0078,1.366
3920.00,7.516970,25.02490,-0.000177,24.015921,-0.0078,1.365
3922.00,7.516955,25.02488,-0.000176,24.016566,-0.0078,1.365
3924.00,7.517461,25.02544,-0.000175,24.016489,-0.0078,1.366
3926.00,7.517201,25.02459,-0.000175,24.016345,-0.0078,1.366
3928.00,7.516720,25.02476,-0.000174,24.017011,-0.0078,1.365
3930.00,7.516917,25.02442,-0.000175,24.016566,-0.0078,1.366
3932.00,7.517110,25.02418,-0.000176,24.016918,-0.0078,1.365
3934.00,7.516199,25.02447,-0.000176,24.015907,-0.0078,1.365
3936.00,7.515806,25.02453,-0.000176,24.015702,-0.0078,1.366
3938.00,7.516470,25.02486,-0.000177,24.015896,-0.0078,1.366
3940.00,7.516953,25.02524,-0.000176,24.016012,-0.0079,1.366
3942.00,7.516631,25.02439,-0.000176,24.015979,-0.0079,1.365
3944.00,7.516167,25.02477,-0.000177,24.015490,-0.0079,1.366
3946.00,7.516217,25.02445,-0.000177,24.015854,-0.0078,1.366
3948.00,7.516178,25.02452,-0.000176,24.016760,-0.0078,1.365
3950.00,7.515780,25.02480,-0.000176,24.016215,-0.0078,1.365
3952.00,7.515751,25.02503,-0.000176,24.015805,-0.0078,1.366
3954.00,7.516041,25.02526,-0.000176,24.016206,-0.0079,1.366
3956.00,7.515122,25.02410,-0.000176,24.016537,-0.0079,1.366
3958.00,7.514828,25.02400,-0.000176,24.016824,-0.0079,1.365
3960.00,7.515106,25.02414,-0.000177,24.016231,-0.0078,1.365
3962.00,7.513835,25.02410,-0.000177,24.016702,-0.0078,1.365
3964.00,7.514171,25.02436,-0.000177,24.016184,-0.0079,1.366
3966.00,7.514835,25.02309,-0.000178,24.015517,-0.0079,1.366
3968.00,7.515221,25.02378,-0.000178,24.015453,-0.0078,1.366
3970.00,7.515047,25.02344,-0.000178,24.016255,-0.0079,1.366
3972.00,7.514921,25.02372,-0.000177,24.015972,-0.0078,1.366
3974.00,7.515085,25.02337,-0.000178,24.016458,-0.0079,1.365
3976.00,7.515582,25.02439,-0.000177,24.016144,-0.0078,1.366
3978.00,7.516168,25.02388,-0.000177,24.015885,-0.0078,1.366
3980.00,7.516128,25.02327,-0.000177,24.016369,-0.0078,1.366
3982.00,7.516257,25.02398,-0.000177,24.016438,-0.0078,1.365
3984.00,7.515490,25.02368,-0.000176,24.016505,-0.0078,1.366
3986.00,7.514702,25.02407,-0.000176,24.016086,-0.0078,1.366
3988.00,7.515697,25.02431,-0.000176,24.016275,-0.0078,1.366
3990.00,7.515779,25.02415,-0.000175,24.016334,-0.0079,1.365
3992.00,7.516175,25.02361,-0.000175,24.015932,-0.0079,1.366
3994.00,7.516538,25.02392,-0.000176,24.015925,-0.0079,1.366
3996.00,7.517099,25.02448,-0.000177,24.016061,-0.0079,1.366
3998.00,7.515953,25.02377,-0.000176,24.016592,-0.0079,1.366
4000.00,7.514790,25.02416,-0.000177,24.016420,-0.0079,1.366
4002.00,7.515381,25.02463,-0.000176,24.015720,-0.0078,1.365
4004.00,7.516390,25.02403,-0.000176,24.016104,-0.0078,1.365
4006.00,7.516867,25.02437,-0.000177,24.016394,-0.0078,1.366
4008.00,7.516132,25.02372,-0.000177,24.016403,-0.0079,1.366
4010.00,7.516461,25.02434,-0.000176,24.016905,-0.0079,1.366
4012.00,7.516328,25.02407,-0.000177,24.015979,-0.0079,1.366
4014.00,7.515942,25.02429,-0.000177,24.015905,-0.0078,1.366
4016.00,7.515127,25.02482,-0.000177,24.015758,-0.0079,1.366
4018.00,7.515227,25.02409,-0.000176,24.016403,-0.0079,1.366
4020.00,7.515597,25.02392,-0.000177,24.016715,-0.0079,1.366
4022.00,7.515186,25.02432,-0.000177,24.016382,-0.0078,1.366
4024.00,7.515119,25.02368,-0.000177,24.016389,-0.0079,1.366
4026.00,7.514856,25.02413,-0.000176,24.015666,-0.0078,1.366
4028.00,7.515372,25.02397,-0.000178,24.015858,-0.0079,1.366
4030.00,7.515399,25.02407,-0.000176,24.016340,-0.0078,1.366
4032.00,7.515100,25.02450,-0.000177,24.016757,-0.0079,1.366
4034.00,7.515257,25.02460,-0.000177,24.015863,-0.0079,1.366
4036.00,7.515765,25.02435,-0.000176,24.016313,-0.0078,1.366
4038.00,7.515720,25.02503,-0.000176,24.015899,-0.0078,1.365
4040.00,7.515621,25.02430,-0.000176,24.016367,-0.0078,1.366
4042.00,7.515573,25.02462,-0.000176,24.016416,-0.0079,1.366
4044.00,7.515945,25.02385,-0.000176,24.015638,-0.0078,1.365
4046.00,7.515783,25.02417,-0.000176,24.016786,-0.0078,1.365
4048.00,7.515452,25.02400,-0.000175,24.016779,-0.0078,1.366
4050.00,7.514853,25.02392,-0.000176,24.015798,-0.0078,1.366
4052.00,7.514602,25.02410,-0.000176,24.016110,-0.0078,1.366
4054.00,7.514694,25.02430,-0.000176,24.016260,-0.0078,1.366
4056.00,7.514494,25.02388,-0.000177,24.015520,-0.0078,1.366
4058.00,7.513723,25.02453,-0.000177,24.015753,-0.0079,1.366
4060.00,7.514392,25.02412,-0.000177,24.016093,-0.0079,1.366
4062.00,7.515347,25.02416,-0.000176,24.016820,-0.0078,1.365
4064.00,7.516006,25.02405,-0.000177,24.016610,-0.0079,1.366
4066.00,7.516405,25.02378,-0.000177,24.015816,-0.0078,1.366
4068.00,7.515638,25.02352,-0.000177,24.016791,-0.0079,1.366
4070.00,7.515453,25.02342,-0.000177,24.016628,-0.0078,1.366
4072.00,7.515434,25.02375,-0.000176,24.016525,-0.0078,1.366
4074.00,7.515010,25.02403,-0.000176,24.016862,-0.0078,1.366
4076.00,7.515098,25.02458,-0.000177,24.016189,-0.0078,1.366
4078.00,7.516047,25.02422,-0.000175,24.016338,-0.0078,1.365
4080.00,7.516253,25.02375,-0.000175,24.016838,-0.0079,1.365
4082.00,7.515181,25.02505,-0.000176,24.016882,-0.0079,1.365
4084.00,7.515110,25.02493,-0.000174,24.016521,-0.0079,1.366
4086.00,7.515847,25.02484,-0.000176,24.016110,-0.0079,1.366
4088.00,7.515626,25.02477,-0.000177,24.016124,-0.0078,1.367
4090.00,7.515493,25.02457,-0.000177,24.015629,-0.0079,1.366
4092.00,7.514004,25.02501,-0.000177,24.016164,-0.0078,1.366
4094.00,7.513599,25.02459,-0.000178,24.016479,-0.0078,1.366
4096.00,7.514410,25.02457,-0.000177,24.016617,-0.0078,1.366
4098.00,7.514212,25.02411,-0.000176,24.016159,-0.0078,1.366
4100.00,7.514092,25.02348,-0.000177,24.016193,-0.0078,1.365
4102.00,7.514672,25.02441,-0.000177,24.016153,-0.0079,1.365
4104.00,7.515250,25.02386,-0.000176,24.016458,-0.0079,1.366
4106.00,7.515173,25.02368,-0.000175,24.016322,-0.0078,1.366
4108.00,7.515389,25.02404,-0.000176,24.016115,-0.0078,1.366
4110.00,7.514760,25.02429,-0.000177,24.016449,-0.0078,1.366
4112.00,7.514287,25.02422,-0.000178,24.016233,-0.0078,1.367
4114.00,7.514165,25.02432,-0.000177,24.016378,-0.0078,1.366
4116.00,7.514945,25.02430,-0.000177,24.016139,-0.0078,1.366
4118.00,7.515250,25.02444,-0.000176,24.016220,-0.0078,1.366
4120.00,7.515678,25.02452,-0.000175,24.016358,-0.0078,1.366
4122.00,7.515367,25.02449,-0.000176,24.016766,-0.0078,1.366
4124.00,7.514607,25.02461,-0.000176,24.015774,-0.0079,1.366
4126.00,7.513651,25.02448,-0.000177,24.016382,-0.0079,1.366
4128.00,7.514499,25.02510,-0.000175,24.016826,-0.0078,1.366
4130.00,7.514888,25.02482,-0.000175,24.016606,-0.0078,1.366
4132.00,7.514978,25.02448,-0.000175,24.015443,-0.0078,1.366
4134.00,7.514136,25.02422,-0.000176,24.016394,-0.0078,1.366
4136.00,7.513602,25.02471,-0.000177,24.016438,-0.0078,1.366
4138.00,7.512904,25.02456,-0.000178,24.016021,-0.0079,1.367
4140.00,7.512575,25.02449,-0.000177,24.016764,-0.0078,1.366
4142.00,7.512824,25.02472,-0.000177,24.016844,-0.0078,1.366
4144.00,7.512789,25.02496,-0.000177,24.016820,-0.0078,1.366
4146.00,7.513444,25.02525,-0.000177,24.015927,-0.0078,1.367
4148.00,7.513429,25.02609,-0.000178,24.016266,-0.0078,1.367
4150.00,7.513834,25.02488,-0.000177,24.016572,-0.0079,1.367
4152.00,7.513515,25.02466,-0.000176,24.016073,-0.0078,1.366
4154.00,7.513217,25.02472,-0.000176,24.016382,-0.0078,1.366
4156.00,7.513903,25.02434,-0.000176,24.016119,-0.0079,1.367
4158.00,7.514557,25.02455,-0.000177,24.016293,-0.0079,1.367
4160.00,7.514899,25.02530,-0.000176,24.016258,-0.0078,1.366
4162.00,7.514860,25.02544,-0.000177,24.016572,-0.0078,1.366
4164.00,7.513890,25.02504,-0.000176,24.015937,-0.0079,1.366
4166.00,7.513842,25.02514,-0.000175,24.016421,-0.0078,1.366
4168.00,7.513365,25.02488,-0.000175,24.017290,-0.0078,1.366
4170.00,7.512578,25.02469,-0.000176,24.016773,-0.0078,1.367
4172.00,7.512329,25.02557,-0.000178,24.016030,-0.0078,1.366
4174.00,7.513575,25.02548,-0.000177,24.016936,-0.0078,1.366
4176.00,7.513464,25.02499,-0.000176,24.017020,-0.0079,1.366
4178.00,7.513120,25.02484,-0.000177,24.016340,-0.0078,1.366
4180.00,7.512483,25.02470,-0.000177,24.016093,-0.0078,1.366
4182.00,7.512322,25.02534,-0.000176,24.016414,-0.0078,1.366
4184.00,7.511830,25.02483,-0.000177,24.016655,-0.0078,1.367
4186.00,7.512263,25.02479,-0.000178,24.016365,-0.0078,1.366
4188.00,7.512440,25.02534,-0.000177,24.016452,-0.0078,1.366
4190.00,7.512573,25.02604,-0.000176,24.016231,-0.0078,1.366
4192.00,7.512762,25.02554,-0.000176,24.016198,-0.0078,1.366
4194.00,7.513452,25.02439,-0.000176,24.016626,-0.0078,1.366
4196.00,7.513947,25.02394,-0.000175,24.016218,-0.0079,1.366
4198.00,7.513194,25.02379,-0.000176,24.016512,-0.0078,1.366
4200.00,7.513598,25.02446,-0.000177,24.016227,-0.0078,1.366
@7,12.0000,24.0
4202.00,7.514564,25.02503,-0.000176,24.016164,-0.0078,1.366
4204.00,7.511939,25.02517,-0.000175,24.016663,-0.0078,1.365
4206.00,7.503969,25.02527,-0.000174,24.016418,-0.0078,1.365
4208.00,7.489717,25.02515,-0.000174,24.016938,-0.0078,1.364
4210.00,7.465629,25.02490,-0.000175,24.015622,-0.0078,1.365
4212.00,7.437326,25.02533,-0.000176,24.016900,-0.0078,1.366
4214.00,7.411289,25.02516,-0.000176,24.016673,-0.0078,1.366
4216.00,7.388680,25.02445,-0.000176,24.016425,-0.0078,1.366
4218.00,7.367344,25.02435,-0.000178,24.016797,-0.0078,1.366
4220.00,7.346143,25.02425,-0.000177,24.016333,-0.0079,1.368
4222.00,7.326089,25.02459,-0.000178,24.016088,-0.0079,1.368
4224.00,7.305670,25.02384,-0.000179,24.016226,-0.0079,1.368
4226.00,7.286929,25.02398,-0.000178,24.016429,-0.0078,1.367
4228.00,7.272310,25.02430,-0.000178,24.016247,-0.0078,1.367
4230.00,7.266539,25.02396,-0.000178,24.016717,-0.0078,1.368
4232.00,7.269480,25.02391,-0.000178,24.016614,-0.0078,1.368
4234.00,7.280892,25.02375,-0.000179,24.016494,-0.0078,1.369
4236.00,7.295341,25.02429,-0.000179,24.016650,-0.0078,1.367
4238.00,7.308265,25.02385,-0.000177,24.016675,-0.0079,1.367
4240.00,7.319952,25.02367,-0.000177,24.016342,-0.0079,1.367
4242.00,7.332870,25.02394,-0.000175,24.016463,-0.0078,1.367
4244.00,7.346903,25.02470,-0.000177,24.016962,-0.0078,1.367
4246.00,7.359834,25.02440,-0.000177,24.016217,-0.0078,1.366
4248.00,7.373420,25.02430,-0.000175,24.016670,-0.0078,1.366
4250.00,7.386906,25.02461,-0.000175,24.016608,-0.0078,1.366
4252.00,7.400112,25.02402,-0.000175,24.016612,-0.0078,1.366
4254.00,7.412278,25.02410,-0.000176,24.016307,-0.0078,1.366
4256.00,7.422073,25.02348,-0.000175,24.016347,-0.0079,1.366
4258.00,7.431589,25.02335,-0.000176,24.016866,-0.0079,1.366
4260.00,7.440372,25.02281,-0.000177,24.016648,-0.0078,1.366
4262.00,7.448484,25.02284,-0.000176,24.016260,-0.0078,1.366
4264.00,7.455565,25.02344,-0.000176,24.016679,-0.0078,1.366
4266.00,7.462184,25.02303,-0.000177,24.016427,-0.0079,1.367
4268.00,7.468643,25.02282,-0.000177,24.016623,-0.0079,1.367
4270.00,7.473770,25.02325,-0.000177,24.016436,-0.0078,1.366
4272.00,7.478618,25.02352,-0.000177,24.016733,-0.0079,1.367
4274.00,7.482336,25.02275,-0.000177,24.016034,-0.0078,1.366
4276.00,7.486098,25.02289,-0.000176,24.016489,-0.0078,1.366
4278.00,7.489521,25.02323,-0.000177,24.016325,-0.0078,1.366
4280.00,7.491856,25.02263,-0.000177,24.016675,-0.0078,1.366
4282.00,7.493355,25.02257,-0.000177,24.016474,-0.0078,1.366
4284.00,7.495320,25.02341,-0.000178,24.016150,-0.0079,1.366
4286.00,7.496917,25.02283,-0.000177,24.016880,-0.0078,1.366
4288.00,7.498157,25.02299,-0.000177,24.016554,-0.0078,1.366
4290.00,7.499145,25.02299,-0.000178,24.016523,-0.0078,1.367
4292.00,7.500116,25.02285,-0.000178,24.016663,-0.0079,1.367
4294.00,7.501193,25.02294,-0.000178,24.016189,-0.0078,1.366
4296.00,7.502314,25.02280,-0.000177,24.016003,-0.0078,1.366
4298.00,7.503010,25.02272,-0.000177,24.016256,-0.0078,1.366
4300.00,7.503325,25.02231,-0.000177,24.016113,-0.0078,1.366
4302.00,7.503204,25.02181,-0.000178,24.015646,-0.0079,1.367
4304.00,7.503100,25.02251,-0.000178,24.016043,-0.0079,1.366
4306.00,7.502893,25.02340,-0.000177,24.016073,-0.0078,1.366
4308.00,7.504478,25.02316,-0.000177,24.016217,-0.0079,1.366
4310.00,7.504116,25.02304,-0.000177,24.016916,-0.0078,1.366
4312.00,7.504418,25.02328,-0.000176,24.016217,-0.0079,1.366
4314.00,7.505043,25.02343,-0.000176,24.016606,-0.0078,1.366
4316.00,7.505853,25.02258,-0.000176,24.016222,-0.0078,1.367
4318.00,7.506335,25.02325,-0.000177,24.015849,-0.0078,1.367
4320.00,7.506975,25.02264,-0.000176,24.016895,-0.0078,1.366
4322.00,7.507812,25.02267,-0.000176,24.015977,-0.0078,1.366
4324.00,7.507260,25.02335,-0.000176,24.015716,-0.0078,1.366
4326.00,7.507276,25.02328,-0.000176,24.015894,-0.0078,1.367
4328.00,7.507091,25.02301,-0.000176,24.016184,-0.0078,1.367
4330.00,7.507512,25.02324,-0.000176,24.016518,-0.0078,1.366
4332.00,7.507258,25.02246,-0.000176,24.016490,-0.0078,1.366
4334.00,7.506967,25.02253,-0.000177,24.015852,-0.0079,1.366
4336.00,7.507247,25.02277,-0.000176,24.016851,-0.0078,1.367
4338.00,7.507343,25.02265,-0.000176,24.016490,-0.0079,1.366
4340.00,7.506736,25.02233,-0.000176,24.016663,-0.0079,1.367
4342.00,7.507070,25.02335,-0.000177,24.016324,-0.0078,1.366
4344.00,7.506985,25.02230,-0.000177,24.017205,-0.0078,1.366
4346.00,7.506845,25.02176,-0.000176,24.016684,-0.0078,1.366
4348.00,7.507069,25.02215,-0.000175,24.016760,-0.0078,1.366
4350.00,7.506960,25.02219,-0.000178,24.016976,-0.0078,1.366
4352.00,7.507734,25.02227,-0.000177,24.016485,-0.0078,1.366
4354.00,7.507771,25.02228,-0.000176,24.017139,-0.0078,1.366
4356.00,7.507207,25.02248,-0.000176,24.016886,-0.0078,1.366
4358.00,7.507267,25.02358,-0.000176,24.016467,-0.0078,1.366
4360.00,7.507125,25.02310,-0.000177,24.016476,-0.0078,1.366
4362.00,7.508044,25.02285,-0.000177,24.016907,-0.0078,1.367
4364.00,7.507622,25.02272,-0.000177,24.016231,-0.0078,1.366
4366.00,7.506869,25.02290,-0.000177,24.016162,-0.0078,1.366
4368.00,7.507451,25.02308,-0.000176,24.016356,-0.0078,1.366
4370.00,7.506777,25.02328,-0.000177,24.016856,-0.0079,1.366
4372.00,7.506370,25.02297,-0.000178,24.016594,-0.0078,1.366
4374.00,7.506813,25.02241,-0.000178,24.016586,-0.0078,1.366
4376.00,7.506680,25.02273,-0.000177,24.016862,-0.0078,1.366
4378.00,7.507176,25.02348,-0.000177,24.016412,-0.0078,1.366
4380.00,7.507625,25.02289,-0.000176,24.015883,-0.0078,1.366
4382.00,7.508769,25.02267,-0.000177,24.016849,-0.0078,1.367
4384.00,7.508400,25.02293,-0.000177,24.016644,-0.0078,1.366
4386.00,7.507594,25.02310,-0.000178,24.016392,-0.0078,1.367
4388.00,7.507056,25.02280,-0.000177,24.016753,-0.0078,1.367
4390.00,7.507269,25.02345,-0.000177,24.016267,-0.0078,1.366
4392.00,7.507369,25.02404,-0.000177,24.016030,-0.0078,1.366
4394.00,7.507283,25.02384,-0.000176,24.016634,-0.0078,1.366
4396.00,7.507967,25.02313,-0.000177,24.016672,-0.0078,1.367
4398.00,7.508534,25.02354,-0.000177,24.016472,-0.0078,1.366
4400.00,7.508604,25.02326,-0.000175,24.016655,-0.0078,1.366
4402.00,7.508936,25.02272,-0.000176,24.017000,-0.0078,1.367
4404.00,7.509242,25.02256,-0.000176,24.016692,-0.0078,1.366
4406.00,7.509099,25.02334,-0.000177,24.017451,-0.0078,1.366
4408.00,7.508903,25.02406,-0.000179,24.017038,-0.0078,1.366
4410.00,7.509393,25.02386,-0.000177,24.016724,-0.0078,1.367
4412.00,7.509178,25.02376,-0.000179,24.016309,-0.0078,1.367
4414.00,7.508851,25.02392,-0.000178,24.016171,-0.0078,1.366
4416.00,7.508761,25.02353,-0.000177,24.016023,-0.0078,1.366
4418.00,7.509703,25.02379,-0.000177,24.015943,-0.0078,1.366
4420.00,7.509106,25.02403,-0.000177,24.017041,-0.0078,1.366
4422.00,7.508151,25.02348,-0.000176,24.017166,-0.0078,1.366
4424.00,7.508392,25.02470,-0.000176,24.016985,-0.0078,1.367
4426.00,7.509053,25.02463,-0.000177,24.016237,-0.0078,1.366
4428.00,7.508678,25.02484,-0.000179,24.017235,-0.0078,1.366
4430.00,7.507666,25.02556,-0.000178,24.016605,-0.0078,1.367
4432.00,7.507510,25.02603,-0.000177,24.016806,-0.0078,1.367
4434.00,7.508272,25.02568,-0.000177,24.016416,-0.0078,1.366
4436.00,7.508597,25.02538,-0.000177,24.016525,-0.0078,1.367
4438.00,7.507947,25.02592,-0.000177,24.016343,-0.0079,1.367
4440.00,7.508014,25.02566,-0.000177,24.016568,-0.0079,1.366
4442.00,7.507911,25.02452,-0.000176,24.016684,-0.0078,1.367
4444.00,7.507896,25.02539,-0.000176,24.016220,-0.0078,1.366
4446.00,7.507953,25.02600,-0.000176,24.016296,-0.0078,1.366
4448.00,7.508272,25.02458,-0.000176,24.016760,-0.0078,1.366
4450.00,7.508436,25.02499,-0.000175,24.016427,-0.0078,1.366
4452.00,7.508288,25.02403,-0.000175,24.016148,-0.0078,1.366
4454.00,7.507559,25.02375,-0.000175,24.016169,-0.0078,1.366
4456.00,7.507345,25.02375,-0.000175,24.016322,-0.0078,1.366
4458.00,7.507784,25.02357,-0.000176,24.016817,-0.0078,1.366
4460.00,7.508449,25.02414,-0.000176,24.016363,-0.0078,1.367
4462.00,7.508648,25.02386,-0.000176,24.016958,-0.0078,1.367
4464.00,7.508023,25.02436,-0.000177,24.015903,-0.0078,1.367
4466.00,7.507678,25.02458,-0.000177,24.016851,-0.0078,1.367
4468.00,7.507428,25.02476,-0.000176,24.016574,-0.0078,1.366
4470.00,7.507724,25.02425,-0.000177,24.016024,-0.0079,1.367
4472.00,7.508109,25.02454,-0.000177,24.016673,-0.0079,1.367
4474.00,7.507901,25.02417,-0.000177,24.015908,-0.0078,1.367
4476.00,7.507360,25.02453,-0.000176,24.016093,-0.0078,1.366
4478.00,7.507200,25.02368,-0.000175,24.016643,-0.0078,1.366
4480.00,7.507520,25.02378,-0.000175,24.017259,-0.0078,1.366
4482.00,7.507097,25.02440,-0.000176,24.016374,-0.0078,1.366
4484.00,7.506701,25.02437,-0.000177,24.016195,-0.0078,1.366
4486.00,7.506646,25.02418,-0.000176,24.016202,-0.0078,1.366
4488.00,7.507638,25.02506,-0.000177,24.016748,-0.0078,1.367
4490.00,7.507544,25.02521,-0.000176,24.016218,-0.0078,1.367
4492.00,7.507286,25.02526,-0.000176,24.016244,-0.0078,1.367
4494.00,7.507999,25.02460,-0.000177,24.016108,-0.0078,1.366
4496.00,7.507500,25.02542,-0.000177,24.016195,-0.0078,1.366
4498.00,7.507532,25.02552,-0.000176,24.016314,-0.0079,1.366
4500.00,7.507345,25.02524,-0.000176,24.016581,-0.0078,1.366
4502.00,7.506811,25.02526,-0.000176,24.016256,-0.0078,1.366
4504.00,7.507327,25.02530,-0.000175,24.016499,-0.0078,1.366
4506.00,7.507477,25.02519,-0.000176,24.016924,-0.0078,1.367
4508.00,7.506607,25.02476,-0.000178,24.016374,-0.0079,1.367
4510.00,7.506532,25.02532,-0.000177,24.016460,-0.0079,1.367
4512.00,7.507376,25.02614,-0.000176,24.016704,-0.0078,1.367
4514.00,7.507367,25.02527,-0.000176,24.016704,-0.0078,1.367
4516.00,7.506902,25.02566,-0.000176,24.016563,-0.0078,1.366
4518.00,7.507114,25.02577,-0.000176,24.016518,-0.0078,1.366
4520.00,7.507268,25.02483,-0.000177,24.016612,-0.0078,1.367
4522.00,7.506973,25.02472,-0.000176,24.017112,-0.0078,1.367
4524.00,7.507211,25.02450,-0.000177,24.016574,-0.0078,1.367
4526.00,7.507287,25.02494,-0.000177,24.016224,-0.0078,1.366
4528.00,7.507144,25.02554,-0.000177,24.016414,-0.0078,1.367
4530.00,7.507552,25.02560,-0.000177,24.016592,-0.0078,1.367
4532.00,7.507672,25.02479,-0.000177,24.016566,-0.0078,1.367
4534.00,7.507443,25.02543,-0.000177,24.016710,-0.0078,1.367
4536.00,7.507755,25.02516,-0.000177,24.016374,-0.0078,1.366
4538.00,7.507563,25.02480,-0.000178,24.016182,-0.0078,1.367
4540.00,7.507106,25.02436,-0.000177,24.016394,-0.0079,1.367
4542.00,7.507215,25.02512,-0.000176,24.016782,-0.0078,1.367
4544.00,7.506691,25.02534,-0.000177,24.016314,-0.0078,1.367
4546.00,7.506556,25.02443,-0.000176,24.016458,-0.0078,1.366
4548.00,7.506104,25.02483,-0.000177,24.017065,-0.0078,1.367
4550.00,7.504795,25.02512,-0.000176,24.016055,-0.0078,1.366
4552.00,7.505563,25.02452,-0.000175,24.016621,-0.0078,1.366
4554.00,7.505907,25.02529,-0.000175,24.016760,-0.0078,1.367
4556.00,7.506148,25.02543,-0.000175,24.016155,-0.0078,1.367
4558.00,7.506090,25.02499,-0.000175,24.016978,-0.0078,1.367
4560.00,7.506479,25.02535,-0.000175,24.016969,-0.0078,1.366
4562.00,7.506195,25.02508,-0.000176,24.017047,-0.0078,1.366
4564.00,7.506455,25.02509,-0.000176,24.016809,-0.0078,1.367
4566.00,7.506490,25.02557,-0.000174,24.016218,-0.0078,1.366
4568.00,7.506404,25.02533,-0.000176,24.016347,-0.0078,1.367
4570.00,7.506746,25.02525,-0.000176,24.017480,-0.0078,1.367
4572.00,7.507278,25.02518,-0.000176,24.017353,-0.0078,1.367
4574.00,7.506830,25.02496,-0.000176,24.017103,-0.0078,1.367
4576.00,7.506552,25.02513,-0.000177,24.016789,-0.0078,1.366
4578.00,7.506245,25.02507,-0.000175,24.016557,-0.0078,1.367
4580.00,7.506724,25.02488,-0.000177,24.016568,-0.0078,1.367
4582.00,7.506814,25.02521,-0.000176,24.017304,-0.0078,1.367
4584.00,7.506479,25.02548,-0.000176,24.016711,-0.0078,1.367
4586.00,7.506386,25.02593,-0.000175,24.016550,-0.0078,1.366
4588.00,7.507100,25.02527,-0.000175,24.016973,-0.0078,1.366
4590.00,7.506862,25.02494,-0.000176,24.016539,-0.0078,1.367
4592.00,7.506604,25.02476,-0.000176,24.016434,-0.0078,1.367
4594.00,7.506841,25.02414,-0.000176,24.016762,-0.0078,1.366
4596.00,7.506716,25.02462,-0.000176,24.016902,-0.0078,1.367
4598.00,7.506556,25.02474,-0.000176,24.016904,-0.0078,1.367
4600.00,7.506752,25.02486,-0.000176,24.016295,-0.0078,1.367
4602.00,7.506770,25.02585,-0.000177,24.017176,-0.0078,1.367
4604.00,7.506341,25.02525,-0.000176,24.016963,-0.0078,1.366
4606.00,7.506222,25.02496,-0.000175,24.016256,-0.0079,1.366
4608.00,7.505335,25.02538,-0.000175,24.016672,-0.0078,1.367
4610.00,7.506157,25.02661,-0.000175,24.017045,-0.0078,1.367
4612.00,7.507517,25.02558,-0.000176,24.016755,-0.0078,1.367
4614.00,7.507875,25.02542,-0.000176,24.016200,-0.0078,1.367
4616.00,7.506924,25.02528,-0.000176,24.016244,-0.0078,1.367
4618.00,7.505996,25.02547,-0.000175,24.016552,-0.0078,1.367
4620.00,7.506436,25.02542,-0.000176,24.016934,-0.0078,1.367
4622.00,7.506051,25.02606,-0.000176,24.017116,-0.0078,1.367
4624.00,7.506475,25.02559,-0.000176,24.016791,-0.0078,1.367
4626.00,7.505972,25.02576,-0.000176,24.016467,-0.0078,1.366
4628.00,7.505438,25.02495,-0.000176,24.016512,-0.0078,1.367
4630.00,7.505894,25.02502,-0.000175,24.016833,-0.0078,1.366
4632.00,7.506450,25.02468,-0.000175,24.017128,-0.0078,1.367
4634.00,7.506839,25.02527,-0.000177,24.016947,-0.0078,1.367
4636.00,7.506408,25.02593,-0.000175,24.016835,-0.0078,1.367
4638.00,7.506186,25.02608,-0.000176,24.017058,-0.0078,1.367
4640.00,7.506281,25.02476,-0.000176,24.017520,-0.0078,1.367
4642.00,7.506067,25.02551,-0.000176,24.017252,-0.0078,1.367
4644.00,7.505817,25.02462,-0.000176,24.016753,-0.0078,1.367
4646.00,7.505733,25.02481,-0.000176,24.016737,-0.0078,1.367
4648.00,7.505548,25.02538,-0.000175,24.016648,-0.0078,1.367
4650.00,7.505844,25.02617,-0.000175,24.016806,-0.0078,1.367
4652.00,7.506275,25.02667,-0.000175,24.016329,-0.0078,1.367
4654.00,7.506812,25.02587,-0.000176,24.016447,-0.0078,1.367
4656.00,7.506245,25.02561,-0.000176,24.017177,-0.0078,1.367
4658.00,7.506476,25.02608,-0.000175,24.016777,-0.0078,1.367
4660.00,7.506371,25.02637,-0.000176,24.017121,-0.0078,1.367
4662.00,7.506456,25.02615,-0.000176,24.017040,-0.0078,1.367
4664.00,7.506320,25.02629,-0.000176,24.016695,-0.0078,1.367
4666.00,7.506079,25.02690,-0.000177,24.016664,-0.0078,1.368
4668.00,7.506661,25.02679,-0.000176,24.016305,-0.0078,1.367
4670.00,7.506903,25.02671,-0.000177,24.016701,-0.0078,1.367
4672.00,7.506429,25.02709,-0.000175,24.017286,-0.0078,1.367
4674.00,7.506334,25.02729,-0.000176,24.017678,-0.0078,1.367
4676.00,7.505541,25.02659,-0.000176,24.017139,-0.0078,1.367
4678.00,7.505026,25.02629,-0.000176,24.017103,-0.0078,1.367
4680.00,7.505074,25.02725,-0.000176,24.016534,-0.0078,1.367
4682.00,7.504637,25.02689,-0.000175,24.016840,-0.0078,1.367
4684.00,7.505287,25.02682,-0.000175,24.016869,-0.0078,1.367
4686.00,7.505542,25.02642,-0.000175,24.016858,-0.0078,1.367
4688.00,7.505423,25.02693,-0.000176,24.016570,-0.0078,1.367
4690.00,7.505546,25.02625,-0.000176,24.017206,-0.0078,1.367
4692.00,7.505507,25.02654,-0.000176,24.016871,-0.0078,1.367
4694.00,7.504883,25.02622,-0.000176,24.017525,-0.0078,1.367
4696.00,7.505034,25.02611,-0.000176,24.016576,-0.0078,1.367
4698.00,7.505765,25.02592,-0.000176,24.016525,-0.0077,1.367
4700.00,7.505414,25.02551,-0.000176,24.017079,-0.0078,1.367
4702.00,7.505275,25.02561,-0.000175,24.017069,-0.0078,1.368
4704.00,7.506253,25.02541,-0.000176,24.016954,-0.0078,1.367
4706.00,7.506287,25.02542,-0.000177,24.016561,-0.0078,1.367
4708.00,7.505697,25.02508,-0.000176,24.016392,-0.0078,1.367
4710.00,7.505742,25.02525,-0.000176,24.016401,-0.0078,1.368
4712.00,7.505747,25.02550,-0.000175,24.016784,-0.0078,1.367
4714.00,7.505202,25.02512,-0.000176,24.016673,-0.0078,1.367
4716.00,7.504904,25.02583,-0.000175,24.016766,-0.0078,1.367
4718.00,7.504937,25.02548,-0.000176,24.017076,-0.0078,1.367
4720.00,7.505016,25.02532,-0.000177,24.017516,-0.0078,1.367
4722.00,7.504009,25.02487,-0.000176,24.016463,-0.0078,1.367
4724.00,7.503840,25.02491,-0.000175,24.016256,-0.0078,1.367
4726.00,7.504384,25.02494,-0.000176,24.016900,-0.0078,1.368
4728.00,7.504864,25.02568,-0.000176,24.016648,-0.0078,1.367
4730.00,7.504578,25.02462,-0.000176,24.016478,-0.0078,1.367
4732.00,7.504661,25.02501,-0.000176,24.016958,-0.0078,1.368
4734.00,7.505302,25.02497,-0.000176,24.016730,-0.0078,1.367
4736.00,7.504426,25.02549,-0.000176,24.016677,-0.0078,1.367
4738.00,7.504341,25.02440,-0.000176,24.016612,-0.0078,1.367
4740.00,7.505022,25.02414,-0.000176,24.016260,-0.0078,1.367
4742.00,7.505179,25.02472,-0.000176,24.016858,-0.0078,1.367
4744.00,7.505822,25.02439,-0.000176,24.016360,-0.0078,1.368
4746.00,7.505124,25.02416,-0.000176,24.017163,-0.0078,1.367
4748.00,7.504948,25.02465,-0.000175,24.016711,-0.0078,1.367
4750.00,7.505243,25.02474,-0.000176,24.016798,-0.0078,1.367
4752.00,7.504811,25.02467,-0.000176,24.016391,-0.0078,1.367
4754.00,7.504607,25.02454,-0.000175,24.016175,-0.0078,1.367
4756.00,7.504990,25.02452,-0.000176,24.017157,-0.0078,1.368
4758.00,7.504340,25.02490,-0.000177,24.017331,-0.0078,1.367
4760.00,7.503751,25.02410,-0.000177,24.016097,-0.0078,1.367
4762.00,7.503427,25.02386,-0.000176,24.016898,-0.0078,1.368
4764.00,7.504011,25.02478,-0.000176,24.016711,-0.0078,1.368
4766.00,7.505411,25.02497,-0.000175,24.016545,-0.0078,1.367
4768.00,7.504880,25.02461,-0.000176,24.016396,-0.0078,1.367
4770.00,7.504999,25.02478,-0.000176,24.017065,-0.0079,1.367
4772.00,7.505650,25.02486,-0.000175,24.017079,-0.0078,1.367
4774.00,7.505950,25.02525,-0.000176,24.016771,-0.0078,1.368
4776.00,7.505580,25.02542,-0.000177,24.016817,-0.0078,1.368
4778.00,7.505501,25.02513,-0.000176,24.017020,-0.0078,1.367
4780.00,7.506172,25.02530,-0.000177,24.015925,-0.0078,1.368
4782.00,7.505470,25.02542,-0.000178,24.017279,-0.0078,1.367
4784.00,7.505573,25.02622,-0.000176,24.016247,-0.0078,1.367
4786.00,7.505889,25.02619,-0.000176,24.016293,-0.0078,1.368
4788.00,7.505752,25.02614,-0.000175,24.017047,-0.0078,1.367
4790.00,7.505919,25.02560,-0.000176,24.016893,-0.0078,1.367
4792.00,7.506722,25.02607,-0.000175,24.016543,-0.0078,1.368
4794.00,7.506391,25.02556,-0.000176,24.016474,-0.0078,1.367
4796.00,7.505618,25.02555,-0.000176,24.016849,-0.0078,1.368
4798.00,7.505575,25.02615,-0.000175,24.017137,-0.0078,1.368
4800.00,7.505272,25.02631,-0.000176,24.016704,-0.0078,1.367
@8,12.0000,24.0
4802.00,7.505527,25.02665,-0.000177,24.016909,-0.0078,1.367
4804.00,7.503992,25.02558,-0.000175,24.016213,-0.0078,1.368
4806.00,7.496448,25.02593,-0.000176,24.016837,-0.0078,1.367
4808.00,7.483163,25.02585,-0.000175,24.017060,-0.0078,1.366
4810.00,7.462017,25.02616,-0.000175,24.016920,-0.0078,1.366
4812.00,7.437705,25.02657,-0.000174,24.016710,-0.0078,1.367
4814.00,7.414192,25.02558,-0.000174,24.016576,-0.0078,1.367
4816.00,7.393495,25.02548,-0.000175,24.017003,-0.0078,1.367
4818.00,7.374328,25.02549,-0.000176,24.016907,-0.0078,1.368
4820.00,7.355972,25.02601,-0.000177,24.016624,-0.0078,1.369
4822.00,7.338542,25.02542,-0.000177,24.016479,-0.0078,1.369
4824.00,7.321001,25.02506,-0.000177,24.016766,-0.0078,1.369
4826.00,7.304311,25.02624,-0.000177,24.017475,-0.0078,1.369
4828.00,7.293013,25.02585,-0.000177,24.017052,-0.0078,1.369
4830.00,7.288172,25.02561,-0.000178,24.016523,-0.0078,1.369
4832.00,7.290091,25.02534,-0.000178,24.016750,-0.0078,1.370
4834.00,7.301233,25.02505,-0.000179,24.017052,-0.0078,1.370
4836.00,7.315088,25.02519,-0.000178,24.016559,-0.0078,1.369
4838.00,7.328070,25.02532,-0.000177,24.017132,-0.0078,1.369
4840.00,7.339590,25.02566,-0.000177,24.016619,-0.0078,1.369
4842.00,7.350886,25.02533,-0.000176,24.016858,-0.0078,1.368
4844.00,7.361243,25.02518,-0.000175,24.016481,-0.0078,1.368
4846.00,7.372692,25.02548,-0.000174,24.017020,-0.0078,1.368
4848.00,7.385357,25.02522,-0.000176,24.016827,-0.0078,1.368
4850.00,7.397085,25.02544,-0.000176,24.016615,-0.0078,1.368
4852.00,7.409011,25.02515,-0.000174,24.016541,-0.0078,1.368
4854.00,7.419217,25.02552,-0.000174,24.016565,-0.0078,1.368
4856.00,7.428664,25.02547,-0.000176,24.016505,-0.0078,1.368
4858.00,7.437722,25.02634,-0.000175,24.016184,-0.0078,1.368
4860.00,7.445664,25.02577,-0.000174,24.016450,-0.0078,1.367
4862.00,7.451703,25.02546,-0.000174,24.016740,-0.0078,1.368
4864.00,7.457618,25.02548,-0.000175,24.017147,-0.0078,1.367
4866.00,7.463414,25.02596,-0.000176,24.016650,-0.0078,1.368
4868.00,7.468664,25.02644,-0.000176,24.016295,-0.0078,1.368
4870.00,7.473374,25.02507,-0.000175,24.016545,-0.0078,1.367
4872.00,7.477817,25.02648,-0.000176,24.017156,-0.0078,1.368
4874.00,7.481467,25.02615,-0.000175,24.016871,-0.0078,1.367
4876.00,7.484378,25.02548,-0.000176,24.017069,-0.0078,1.368
4878.00,7.487312,25.02582,-0.000176,24.017181,-0.0078,1.367
4880.00,7.488863,25.02600,-0.000176,24.017253,-0.0078,1.367
4882.00,7.490686,25.02535,-0.000176,24.017297,-0.0078,1.369
4884.00,7.491754,25.02552,-0.000175,24.016565,-0.0078,1.368
4886.00,7.492660,25.02567,-0.000177,24.016304,-0.0078,1.368
4888.00,7.494410,25.02549,-0.000176,24.016492,-0.0078,1.367
4890.00,7.495466,25.02485,-0.000175,24.016706,-0.0078,1.368
4892.00,7.496637,25.02532,-0.000175,24.017386,-0.0078,1.368
4894.00,7.496829,25.02514,-0.000175,24.017263,-0.0078,1.368
4896.00,7.496995,25.02535,-0.000175,24.017009,-0.0078,1.367
4898.00,7.497664,25.02556,-0.000174,24.017011,-0.0078,1.367
4900.00,7.497954,25.02616,-0.000174,24.016779,-0.0078,1.367
4902.00,7.498298,25.02507,-0.000175,24.017114,-0.0078,1.368
4904.00,7.499214,25.02525,-0.000175,24.017235,-0.0078,1.368
4906.00,7.499243,25.02444,-0.000175,24.016797,-0.0078,1.368
4908.00,7.499976,25.02520,-0.000176,24.016884,-0.0078,1.368
4910.00,7.499723,25.02554,-0.000175,24.016296,-0.0078,1.367
4912.00,7.500336,25.02586,-0.000175,24.016679,-0.0078,1.368
4914.00,7.499850,25.02591,-0.000176,24.016726,-0.0078,1.368
4916.00,7.499519,25.02495,-0.000175,24.016944,-0.0078,1.368
4918.00,7.499279,25.02544,-0.000174,24.016898,-0.0078,1.368
4920.00,7.499083,25.02533,-0.000175,24.016956,-0.0078,1.368
4922.00,7.499142,25.02524,-0.000176,24.016666,-0.0077,1.368
4924.00,7.500053,25.02518,-0.000175,24.016673,-0.0078,1.367
4926.00,7.500654,25.02525,-0.000175,24.017032,-0.0078,1.368
4928.00,7.499841,25.02571,-0.000175,24.017141,-0.0078,1.368
4930.00,7.499745,25.02580,-0.000177,24.016521,-0.0078,1.368
4932.00,7.499152,25.02623,-0.000175,24.016213,-0.0078,1.368
4934.00,7.499805,25.02649,-0.000174,24.017079,-0.0078,1.368
4936.00,7.499785,25.02626,-0.000175,24.016867,-0.0078,1.368
4938.00,7.500778,25.02592,-0.000176,24.017174,-0.0078,1.368
4940.00,7.500934,25.02589,-0.000176,24.017237,-0.0078,1.368
4942.00,7.501289,25.02562,-0.000176,24.017127,-0.0078,1.368
4944.00,7.502561,25.02526,-0.000175,24.016704,-0.0078,1.368
4946.00,7.502095,25.02600,-0.000176,24.017223,-0.0078,1.368
4948.00,7.500635,25.02527,-0.000176,24.016706,-0.0077,1.368
4950.00,7.500044,25.02521,-0.000176,24.016581,-0.0078,1.368
4952.00,7.500365,25.02507,-0.000176,24.017654,-0.0078,1.368
4954.00,7.501325,25.02521,-0.000175,24.016728,-0.0078,1.367
4956.00,7.501380,25.02522,-0.000175,24.016104,-0.0077,1.368
4958.00,7.501329,25.02552,-0.000174,24.017375,-0.0078,1.368
4960.00,7.501212,25.02621,-0.000176,24.016441,-0.0078,1.368
4962.00,7.501226,25.02662,-0.000175,24.017050,-0.0078,1.368
4964.00,7.501371,25.02732,-0.000175,24.016953,-0.0078,1.368
4966.00,7.501406,25.02653,-0.000174,24.016944,-0.0078,1.368
4968.00,7.501318,25.02671,-0.000174,24.017462,-0.0078,1.368
4970.00,7.501126,25.02737,-0.000175,24.017195,-0.0077,1.368
4972.00,7.500921,25.02660,-0.000175,24.016460,-0.0078,1.368
4974.00,7.501251,25.02581,-0.000176,24.016717,-0.0077,1.369
4976.00,7.501180,25.02562,-0.000175,24.017252,-0.0078,1.368
4978.00,7.500779,25.02601,-0.000176,24.016396,-0.0078,1.368
4980.00,7.500751,25.02595,-0.000175,24.016626,-0.0078,1.368
4982.00,7.501135,25.02610,-0.000176,24.016238,-0.0078,1.368
4984.00,7.500606,25.02568,-0.000175,24.016724,-0.0078,1.368
4986.00,7.500338,25.02615,-0.000175,24.016994,-0.0078,1.368
4988.00,7.500212,25.02721,-0.000176,24.016860,-0.0078,1.369
4990.00,7.500200,25.02686,-0.000175,24.016942,-0.0078,1.368
4992.00,7.500778,25.02576,-0.000174,24.016876,-0.0078,1.368
4994.00,7.501410,25.02615,-0.000176,24.017641,-0.0078,1.368
4996.00,7.501525,25.02636,-0.000176,24.016757,-0.0078,1.368
4998.00,7.501514,25.02550,-0.000176,24.016728,-0.0078,1.368
5000.00,7.501760,25.02542,-0.000176,24.017286,-0.0078,1.368
5002.00,7.501612,25.02579,-0.000176,24.017056,-0.0078,1.368
5004.00,7.500767,25.02602,-0.000174,24.017263,-0.0078,1.368
5006.00,7.500999,25.02622,-0.000174,24.016441,-0.0078,1.368
5008.00,7.501269,25.02638,-0.000175,24.016786,-0.0078,1.368
5010.00,7.500687,25.02665,-0.000175,24.017239,-0.0078,1.368
5012.00,7.499862,25.02630,-0.000178,24.016940,-0.0078,1.369
5014.00,7.500217,25.02611,-0.000177,24.016853,-0.0078,1.369
5016.00,7.500630,25.02655,-0.000176,24.017275,-0.0078,1.368
5018.00,7.500599,25.02695,-0.000176,24.016887,-0.0078,1.368
5020.00,7.501233,25.02724,-0.000176,24.016563,-0.0078,1.368
5022.00,7.501622,25.02740,-0.000175,24.017067,-0.0078,1.368
5024.00,7.501332,25.02734,-0.000175,24.016623,-0.0078,1.368
5026.00,7.501412,25.02735,-0.000174,24.016875,-0.0078,1.368
5028.00,7.501182,25.02741,-0.000175,24.017101,-0.0078,1.369
5030.00,7.500762,25.02725,-0.000176,24.016655,-0.0078,1.369
5032.00,7.500669,25.02653,-0.000176,24.016458,-0.0078,1.368
5034.00,7.501537,25.02632,-0.000177,24.016121,-0.0078,1.368
5036.00,7.501983,25.02720,-0.000176,24.016815,-0.0078,1.368
5038.00,7.501463,25.02744,-0.000176,24.016624,-0.0078,1.368
5040.00,7.500126,25.02739,-0.000176,24.016896,-0.0078,1.369
5042.00,7.500630,25.02719,-0.000176,24.016441,-0.0078,1.368
5044.00,7.500986,25.02690,-0.000174,24.016866,-0.0078,1.369
5046.00,7.500539,25.02705,-0.000175,24.017128,-0.0078,1.369
5048.00,7.500426,25.02616,-0.000176,24.016421,-0.0078,1.369
5050.00,7.500776,25.02583,-0.000176,24.016815,-0.0078,1.368
5052.00,7.500871,25.02665,-0.000175,24.017341,-0.0078,1.368
5054.00,7.501172,25.02682,-0.000175,24.016398,-0.0078,1.368
5056.00,7.500842,25.02705,-0.000175,24.016987,-0.0078,1.369
5058.00,7.500794,25.02670,-0.000175,24.017292,-0.0078,1.369
5060.00,7.499813,25.02711,-0.000175,24.017835,-0.0078,1.368
5062.00,7.499664,25.02659,-0.000176,24.017654,-0.0078,1.369
5064.00,7.500509,25.02596,-0.000175,24.016925,-0.0078,1.369
5066.00,7.500308,25.02591,-0.000176,24.016907,-0.0078,1.369
5068.00,7.500738,25.02564,-0.000176,24.017491,-0.0078,1.368
5070.00,7.499988,25.02555,-0.000176,24.017212,-0.0078,1.368
5072.00,7.499610,25.02596,-0.000174,24.016666,-0.0078,1.368
5074.00,7.499992,25.02519,-0.000175,24.016862,-0.0078,1.368
5076.00,7.499423,25.02510,-0.000174,24.017295,-0.0078,1.368
5078.00,7.499408,25.02528,-0.000175,24.016731,-0.0078,1.368
5080.00,7.500159,25.02531,-0.000176,24.016595,-0.0078,1.368
5082.00,7.499731,25.02540,-0.000175,24.017085,-0.0078,1.369
5084.00,7.500268,25.02573,-0.000176,24.016282,-0.0078,1.368
5086.00,7.500009,25.02608,-0.000175,24.016646,-0.0078,1.369
5088.00,7.500175,25.02540,-0.000176,24.017166,-0.0078,1.368
5090.00,7.499552,25.02485,-0.000175,24.016681,-0.0078,1.368
5092.00,7.500188,25.02496,-0.000176,24.017060,-0.0078,1.369
5094.00,7.500465,25.02467,-0.000174,24.017156,-0.0078,1.368
5096.00,7.499721,25.02514,-0.000176,24.016595,-0.0078,1.368
5098.00,7.500070,25.02467,-0.000175,24.017005,-0.0078,1.368
5100.00,7.500407,25.02550,-0.000175,24.016432,-0.0078,1.369
5102.00,7.500698,25.02514,-0.000177,24.017212,-0.0078,1.369
5104.00,7.500491,25.02551,-0.000174,24.017174,-0.0078,1.368
5106.00,7.500369,25.02544,-0.000176,24.016844,-0.0078,1.368
5108.00,7.500130,25.02605,-0.000177,24.017248,-0.0078,1.369
5110.00,7.499860,25.02471,-0.000176,24.016440,-0.0078,1.369
5112.00,7.499061,25.02516,-0.000176,24.016686,-0.0078,1.368
5114.00,7.499778,25.02580,-0.000176,24.016041,-0.0078,1.369
5116.00,7.500229,25.02570,-0.000176,24.016577,-0.0078,1.368
5118.00,7.499612,25.02518,-0.000176,24.016963,-0.0078,1.368
5120.00,7.499673,25.02619,-0.000175,24.017130,-0.0078,1.368
5122.00,7.499994,25.02565,-0.000175,24.017224,-0.0078,1.368
5124.00,7.499127,25.02572,-0.000175,24.017018,-0.0078,1.369
5126.00,7.499027,25.02601,-0.000175,24.017168,-0.0078,1.369
5128.00,7.499212,25.02559,-0.000175,24.016721,-0.0078,1.368
5130.00,7.499338,25.02574,-0.000175,24.016730,-0.0078,1.369
5132.00,7.499448,25.02488,-0.000177,24.016666,-0.0078,1.369
5134.00,7.499480,25.02479,-0.000175,24.016554,-0.0078,1.368
5136.00,7.499560,25.02523,-0.000175,24.017137,-0.0078,1.368
5138.00,7.499926,25.02495,-0.000175,24.016987,-0.0078,1.368
5140.00,7.499456,25.02445,-0.000176,24.017355,-0.0078,1.369
5142.00,7.497862,25.02515,-0.000176,24.017152,-0.0078,1.368
5144.00,7.498398,25.02575,-0.000176,24.016708,-0.0078,1.368
5146.00,7.499153,25.02626,-0.000175,24.016028,-0.0078,1.368
5148.00,7.499277,25.02564,-0.000174,24.016367,-0.0078,1.368
5150.00,7.499385,25.02554,-0.000175,24.016766,-0.0078,1.368
5152.00,7.499540,25.02640,-0.000176,24.016438,-0.0078,1.368
5154.00,7.499621,25.02599,-0.000176,24.016168,-0.0078,1.368
5156.00,7.500025,25.02595,-0.000176,24.016490,-0.0078,1.368
5158.00,7.500483,25.02569,-0.000177,24.017154,-0.0078,1.369
5160.00,7.500574,25.02617,-0.000177,24.016768,-0.0078,1.369
5162.00,7.500182,25.02626,-0.000178,24.016541,-0.0079,1.368
5164.00,7.499234,25.02673,-0.000177,24.016539,-0.0078,1.369
5166.00,7.499206,25.02713,-0.000177,24.016316,-0.0078,1.368
5168.00,7.499201,25.02671,-0.000175,24.016739,-0.0078,1.369
5170.00,7.498477,25.02621,-0.000175,24.017108,-0.0078,1.368
5172.00,7.499080,25.02649,-0.000176,24.017147,-0.0078,1.368
5174.00,7.499561,25.02676,-0.000176,24.016817,-0.0078,1.369
5176.00,7.500078,25.02752,-0.000177,24.017003,-0.0078,1.369
5178.00,7.499674,25.02686,-0.000176,24.017058,-0.0078,1.369
5180.00,7.499886,25.02688,-0.000176,24.016401,-0.0078,1.369
5182.00,7.500173,25.02700,-0.000176,24.016487,-0.0078,1.368
5184.00,7.499714,25.02618,-0.000177,24.016623,-0.0078,1.368
5186.00,7.500239,25.02629,-0.000176,24.016838,-0.0078,1.368
5188.00,7.499570,25.02631,-0.000174,24.016762,-0.0078,1.368
5190.00,7.499072,25.02551,-0.000175,24.017217,-0.0078,1.368
5192.00,7.499396,25.02496,-0.000176,24.016224,-0.0078,1.369
5194.00,7.499004,25.02472,-0.000176,24.017108,-0.0078,1.369
5196.00,7.498639,25.02517,-0.000176,24.016644,-0.0078,1.368
5198.00,7.499157,25.02537,-0.000176,24.016411,-0.0078,1.368
5200.00,7.500067,25.02588,-0.000175,24.016405,-0.0078,1.369
5202.00,7.500174,25.02658,-0.000176,24.016934,-0.0078,1.369
5204.00,7.500103,25.02576,-0.000175,24.017297,-0.0078,1.369
5206.00,7.500945,25.02598,-0.000175,24.017103,-0.0078,1.368
5208.00,7.500555,25.02587,-0.000175,24.016764,-0.0078,1.369
5210.00,7.500477,25.02632,-0.000175,24.017147,-0.0078,1.369
5212.00,7.499984,25.02698,-0.000176,24.017226,-0.0078,1.369
5214.00,7.498975,25.02638,-0.000177,24.016641,-0.0078,1.369
5216.00,7.498936,25.02625,-0.000176,24.017219,-0.0078,1.369
5218.00,7.499469,25.02536,-0.000176,24.017428,-0.0078,1.369
5220.00,7.498964,25.02510,-0.000175,24.016302,-0.0078,1.369
5222.00,7.498320,25.02519,-0.000175,24.016443,-0.0078,1.369
5224.00,7.498073,25.02519,-0.000175,24.016030,-0.0078,1.368
5226.00,7.498460,25.02580,-0.000176,24.017069,-0.0078,1.369
5228.00,7.498800,25.02539,-0.000177,24.016842,-0.0078,1.369
5230.00,7.500218,25.02529,-0.000175,24.017473,-0.0078,1.369
5232.00,7.500073,25.02656,-0.000176,24.017288,-0.0078,1.369
5234.00,7.499432,25.02679,-0.000175,24.016653,-0.0078,1.369
5236.00,7.499195,25.02653,-0.000176,24.016483,-0.0078,1.368
5238.00,7.499157,25.02647,-0.000175,24.016430,-0.0078,1.368
5240.00,7.499738,25.02657,-0.000175,24.017203,-0.0078,1.369
5242.00,7.499525,25.02651,-0.000176,24.017020,-0.0078,1.369
5244.00,7.499521,25.02684,-0.000176,24.016873,-0.0078,1.369
5246.00,7.499496,25.02621,-0.000176,24.016862,-0.0078,1.369
5248.00,7.498966,25.02670,-0.000177,24.016871,-0.0078,1.368
5250.00,7.499069,25.02716,-0.000176,24.016699,-0.0078,1.369
5252.00,7.498618,25.02665,-0.000175,24.017025,-0.0078,1.369
5254.00,7.498365,25.02632,-0.000176,24.016465,-0.0078,1.369
5256.00,7.498302,25.02613,-0.000176,24.016827,-0.0078,1.368
5258.00,7.498146,25.02657,-0.000175,24.016443,-0.0078,1.368
5260.00,7.498424,25.02734,-0.000175,24.016733,-0.0078,1.369
5262.00,7.498928,25.02658,-0.000176,24.016934,-0.0078,1.369
5264.00,7.498898,25.02656,-0.000175,24.016842,-0.0078,1.369
5266.00,7.499374,25.02664,-0.000176,24.015948,-0.0078,1.369
5268.00,7.498210,25.02702,-0.000175,24.016405,-0.0078,1.369
5270.00,7.497085,25.02702,-0.000176,24.017150,-0.0078,1.369
5272.00,7.498267,25.02713,-0.000176,24.016956,-0.0078,1.369
5274.00,7.498354,25.02712,-0.000176,24.016759,-0.0078,1.368
5276.00,7.498710,25.02754,-0.000176,24.016925,-0.0078,1.369
5278.00,7.499092,25.02716,-0.000175,24.016960,-0.0078,1.368
5280.00,7.499569,25.02707,-0.000175,24.016601,-0.0078,1.369
5282.00,7.499669,25.02665,-0.000175,24.017250,-0.0078,1.369
5284.00,7.500790,25.02622,-0.000176,24.016842,-0.0078,1.369
5286.00,7.501214,25.02625,-0.000176,24.016097,-0.0078,1.369
5288.00,7.500588,25.02654,-0.000177,24.016769,-0.0078,1.369
5290.00,7.499846,25.02638,-0.000176,24.016331,-0.0078,1.369
5292.00,7.499366,25.02593,-0.000176,24.017079,-0.0078,1.368
5294.00,7.498889,25.02708,-0.000175,24.016911,-0.0078,1.369
5296.00,7.498794,25.02689,-0.000174,24.016434,-0.0078,1.369
5298.00,7.499140,25.02653,-0.000174,24.016652,-0.0078,1.369
5300.00,7.499230,25.02631,-0.000175,24.016837,-0.0078,1.369
5302.00,7.499355,25.02664,-0.000176,24.017420,-0.0078,1.369
5304.00,7.498885,25.02636,-0.000176,24.016487,-0.0078,1.369
5306.00,7.498260,25.02619,-0.000176,24.016436,-0.0078,1.369
5308.00,7.498791,25.02667,-0.000175,24.017050,-0.0078,1.369
5310.00,7.498637,25.02667,-0.000176,24.017165,-0.0078,1.370
5312.00,7.498524,25.02642,-0.000175,24.017330,-0.0078,1.369
5314.00,7.498460,25.02701,-0.000174,24.016905,-0.0078,1.369
5316.00,7.498763,25.02684,-0.000174,24.016962,-0.0078,1.368
5318.00,7.498442,25.02625,-0.000174,24.017484,-0.0078,1.369
5320.00,7.498252,25.02619,-0.000174,24.016387,-0.0078,1.369
5322.00,7.498202,25.02568,-0.000175,24.016266,-0.0078,1.369
5324.00,7.498144,25.02546,-0.000176,24.017128,-0.0078,1.369
5326.00,7.498216,25.02584,-0.000174,24.017027,-0.0078,1.368
5328.00,7.498483,25.02580,-0.000174,24.016343,-0.0078,1.368
5330.00,7.498414,25.02534,-0.000175,24.017134,-0.0078,1.369
5332.00,7.497802,25.02544,-0.000175,24.016860,-0.0078,1.369
5334.00,7.497285,25.02594,-0.000175,24.017627,-0.0078,1.369
5336.00,7.497302,25.02553,-0.000176,24.016719,-0.0078,1.369
5338.00,7.497198,25.02542,-0.000175,24.017473,-0.0078,1.369
5340.00,7.497230,25.02551,-0.000175,24.017814,-0.0078,1.369
5342.00,7.497192,25.02548,-0.000175,24.016570,-0.0078,1.368
5344.00,7.497017,25.02574,-0.000175,24.017147,-0.0078,1.369
5346.00,7.497853,25.02636,-0.000175,24.016793,-0.0078,1.369
5348.00,7.498130,25.02632,-0.000176,24.017083,-0.0078,1.369
5350.00,7.498609,25.02613,-0.000175,24.016508,-0.0077,1.369
5352.00,7.498628,25.02601,-0.000175,24.017243,-0.0078,1.369
5354.00,7.499843,25.02580,-0.000175,24.016537,-0.0078,1.369
5356.00,7.499906,25.02545,-0.000176,24.016911,-0.0078,1.369
5358.00,7.498894,25.02594,-0.000176,24.017090,-0.0078,1.369
5360.00,7.498433,25.02565,-0.000176,24.016891,-0.0078,1.369
5362.00,7.498648,25.02605,-0.000176,24.016840,-0.0078,1.368
5364.00,7.498801,25.02625,-0.000175,24.016878,-0.0078,1.369
5366.00,7.497841,25.02575,-0.000175,24.017317,-0.0078,1.369
5368.00,7.497540,25.02679,-0.000174,24.017676,-0.0078,1.369
5370.00,7.497881,25.02658,-0.000175,24.016934,-0.0078,1.369
5372.00,7.498345,25.02667,-0.000174,24.016911,-0.0077,1.369
5374.00,7.498362,25.02594,-0.000175,24.016731,-0.0078,1.369
5376.00,7.498503,25.02528,-0.000175,24.017103,-0.0078,1.369
5378.00,7.498585,25.02569,-0.000175,24.016764,-0.0078,1.369
5380.00,7.498762,25.02516,-0.000175,24.017134,-0.0078,1.369
5382.00,7.498841,25.02614,-0.000176,24.016936,-0.0078,1.369
5384.00,7.498830,25.02618,-0.000175,24.017402,-0.0078,1.368
5386.00,7.498590,25.02598,-0.000174,24.016994,-0.0078,1.369
5388.00,7.498209,25.02673,-0.000174,24.016635,-0.0078,1.369
5390.00,7.498737,25.02631,-0.000176,24.017665,-0.0078,1.369
5392.00,7.498621,25.02665,-0.000176,24.017442,-0.0078,1.369
5394.00,7.499139,25.02690,-0.000176,24.016860,-0.0077,1.368
5396.00,7.498611,25.02696,-0.000175,24.017462,-0.0078,1.369
5398.00,7.497659,25.02632,-0.000175,24.016266,-0.0078,1.369
5400.00,7.497869,25.02601,-0.000175,24.017282,-0.0078,1.369
5402.00,7.497790,25.02595,-0.000175,24.016938,-0.0078,1.369
@9,12.0000,24.0
5404.00,7.495587,25.02612,-0.000176,24.017232,-0.0078,1.369
5406.00,7.489278,25.02647,-0.000175,24.016693,-0.0078,1.368
5408.00,7.478172,25.02594,-0.000175,24.017429,-0.0078,1.367
5410.00,7.460028,25.02630,-0.000175,24.017288,-0.0078,1.367
5412.00,7.436755,25.02701,-0.000174,24.016639,-0.0078,1.368
5414.00,7.415111,25.02641,-0.000174,24.016989,-0.0078,1.368
5416.00,7.397078,25.02720,-0.000175,24.017498,-0.0078,1.370
5418.00,7.381030,25.02708,-0.000177,24.017021,-0.0078,1.370
5420.00,7.364738,25.02693,-0.000176,24.016904,-0.0078,1.370
5422.00,7.349046,25.02678,-0.000177,24.016766,-0.0078,1.370
5424.00,7.334268,25.02657,-0.000177,24.017234,-0.0078,1.370
5426.00,7.320186,25.02682,-0.000176,24.017263,-0.0078,1.370
5428.00,7.308174,25.02694,-0.000176,24.016628,-0.0078,1.370
5430.00,7.303397,25.02640,-0.000177,24.016612,-0.0078,1.371
5432.00,7.307011,25.02643,-0.000178,24.016414,-0.0078,1.371
5434.00,7.317699,25.02649,-0.000177,24.016124,-0.0078,1.371
5436.00,7.331100,25.02692,-0.000178,24.017266,-0.0077,1.370
5438.00,7.342930,25.02719,-0.000177,24.016617,-0.0077,1.370
5440.00,7.353157,25.02754,-0.000175,24.017085,-0.0078,1.369
5442.00,7.363587,25.02733,-0.000175,24.016849,-0.0078,1.369
5444.00,7.373861,25.02739,-0.000175,24.016973,-0.0078,1.369
5446.00,7.384299,25.02717,-0.000175,24.017346,-0.0078,1.369
5448.00,7.394527,25.02745,-0.000175,24.016624,-0.0078,1.369
5450.00,7.404458,25.02668,-0.000175,24.017270,-0.0078,1.369
5452.00,7.414474,25.02696,-0.000174,24.016615,-0.0078,1.368
5454.00,7.424761,25.02661,-0.000175,24.017099,-0.0078,1.369
5456.00,7.432618,25.02665,-0.000175,24.016895,-0.0078,1.370
5458.00,7.439566,25.02689,-0.000176,24.017563,-0.0078,1.369
5460.00,7.446620,25.02694,-0.000175,24.016724,-0.0078,1.369
5462.00,7.452267,25.02700,-0.000175,24.016641,-0.0078,1.369
5464.00,7.458705,25.02718,-0.000175,24.016713,-0.0078,1.369
5466.00,7.464239,25.02615,-0.000175,24.016380,-0.0078,1.369
5468.00,7.467939,25.02664,-0.000176,24.016641,-0.0078,1.370
5470.00,7.471960,25.02650,-0.000175,24.017270,-0.0078,1.369
5472.00,7.476146,25.02586,-0.000175,24.016896,-0.0078,1.369
5474.00,7.479537,25.02639,-0.000176,24.016777,-0.0078,1.369
5476.00,7.481801,25.02628,-0.000175,24.016666,-0.0078,1.369
5478.00,7.484264,25.02667,-0.000175,24.016481,-0.0078,1.369
5480.00,7.486478,25.02729,-0.000175,24.016516,-0.0078,1.369
5482.00,7.488073,25.02632,-0.000175,24.017096,-0.0078,1.369
5484.00,7.490218,25.02690,-0.000176,24.017482,-0.0078,1.370
5486.00,7.490720,25.02608,-0.000176,24.017253,-0.0078,1.369
5488.00,7.492124,25.02627,-0.000176,24.016496,-0.0078,1.369
5490.00,7.492872,25.02589,-0.000176,24.016873,-0.0078,1.369
5492.00,7.492797,25.02668,-0.000174,24.017002,-0.0078,1.369
5494.00,7.493293,25.02640,-0.000175,24.016936,-0.0078,1.370
5496.00,7.493899,25.02653,-0.000176,24.016429,-0.0078,1.370
5498.00,7.494467,25.02658,-0.000177,24.016875,-0.0078,1.369
5500.00,7.495197,25.02621,-0.000177,24.016963,-0.0078,1.369
5502.00,7.494987,25.02731,-0.000175,24.017041,-0.0078,1.368
5504.00,7.494591,25.02667,-0.000174,24.016617,-0.0078,1.369
5506.00,7.494790,25.02650,-0.000177,24.016507,-0.0078,1.369
5508.00,7.494652,25.02607,-0.000176,24.016880,-0.0078,1.369
5510.00,7.494636,25.02612,-0.000176,24.016630,-0.0078,1.370
5512.00,7.494238,25.02557,-0.000177,24.016122,-0.0078,1.369
5514.00,7.493738,25.02580,-0.000177,24.016472,-0.0078,1.370
5516.00,7.493867,25.02598,-0.000177,24.016483,-0.0078,1.370
5518.00,7.494168,25.02553,-0.000176,24.017181,-0.0078,1.369
5520.00,7.494184,25.02534,-0.000177,24.016516,-0.0078,1.369
5522.00,7.495240,25.02581,-0.000176,24.017154,-0.0078,1.369
5524.00,7.495455,25.02603,-0.000175,24.017130,-0.0077,1.369
5526.00,7.495530,25.02597,-0.000176,24.016954,-0.0078,1.369
5528.00,7.494656,25.02545,-0.000176,24.016454,-0.0078,1.369
5530.00,7.494232,25.02513,-0.000175,24.016759,-0.0078,1.369
5532.00,7.494086,25.02522,-0.000175,24.016489,-0.0078,1.369
5534.00,7.494512,25.02428,-0.000177,24.017455,-0.0078,1.370
5536.00,7.493969,25.02448,-0.000175,24.016284,-0.0078,1.369
5538.00,7.494019,25.02555,-0.000176,24.016340,-0.0078,1.370
5540.00,7.494834,25.02601,-0.000176,24.016672,-0.0078,1.370
5542.00,7.494447,25.02558,-0.000176,24.017197,-0.0078,1.369
5544.00,7.494389,25.02606,-0.000176,24.017353,-0.0078,1.369
5546.00,7.495042,25.02619,-0.000177,24.015765,-0.0078,1.370
5548.00,7.495112,25.02643,-0.000176,24.016064,-0.0078,1.370
5550.00,7.495103,25.02700,-0.000176,24.017134,-0.0078,1.370
5552.00,7.495197,25.02669,-0.000177,24.017172,-0.0078,1.369
5554.00,7.494399,25.02726,-0.000175,24.017007,-0.0078,1.369
5556.00,7.494675,25.02705,-0.000176,24.017016,-0.0078,1.370
5558.00,7.495257,25.02657,-0.000176,24.017078,-0.0078,1.370
5560.00,7.495246,25.02556,-0.000177,24.015986,-0.0078,1.369
5562.00,7.494472,25.02688,-0.000176,24.017157,-0.0078,1.369
5564.00,7.494858,25.02609,-0.000175,24.017473,-0.0078,1.370
5566.00,7.494687,25.02689,-0.000177,24.016418,-0.0078,1.370
5568.00,7.495012,25.02753,-0.000176,24.017025,-0.0078,1.369
5570.00,7.494957,25.02806,-0.000176,24.017081,-0.0078,1.369
5572.00,7.495185,25.02722,-0.000176,24.016985,-0.0078,1.370
5574.00,7.495242,25.02747,-0.000176,24.017339,-0.0078,1.370
5576.00,7.495497,25.02728,-0.000175,24.017440,-0.0078,1.369
5578.00,7.495632,25.02702,-0.000176,24.016343,-0.0078,1.370
5580.00,7.495889,25.02684,-0.000177,24.016987,-0.0078,1.370
5582.00,7.495860,25.02691,-0.000176,24.017266,-0.0078,1.370
5584.00,7.495614,25.02758,-0.000174,24.016918,-0.0078,1.370
5586.00,7.495492,25.02685,-0.000175,24.017081,-0.0078,1.370
5588.00,7.495197,25.02718,-0.000176,24.016702,-0.0078,1.370
5590.00,7.495411,25.02729,-0.000176,24.017259,-0.0078,1.370
5592.00,7.495141,25.02706,-0.000176,24.017043,-0.0078,1.370
5594.00,7.495300,25.02699,-0.000176,24.016641,-0.0078,1.369
5596.00,7.495650,25.02754,-0.000176,24.016621,-0.0078,1.370
5598.00,7.494707,25.02670,-0.000177,24.016797,-0.0078,1.370
5600.00,7.494884,25.02692,-0.000175,24.017067,-0.0078,1.370
5602.00,7.494408,25.02691,-0.000176,24.017099,-0.0078,1.370
5604.00,7.494600,25.02657,-0.000177,24.016806,-0.0078,1.369
5606.00,7.494718,25.02682,-0.000175,24.017032,-0.0078,1.370
5608.00,7.495194,25.02677,-0.000175,24.017166,-0.0078,1.370
5610.00,7.495180,25.02632,-0.000175,24.016944,-0.0078,1.370
5612.00,7.495362,25.02686,-0.000175,24.016285,-0.0078,1.370
5614.00,7.494793,25.02678,-0.000176,24.017058,-0.0078,1.370
5616.00,7.495237,25.02709,-0.000175,24.016287,-0.0078,1.370
5618.00,7.495495,25.02735,-0.000175,24.016572,-0.0078,1.369
5620.00,7.495693,25.02746,-0.000176,24.017553,-0.0077,1.369
5622.00,7.495479,25.02743,-0.000174,24.016985,-0.0077,1.369
5624.00,7.494667,25.02809,-0.000175,24.016182,-0.0078,1.370
5626.00,7.494477,25.02727,-0.000176,24.017166,-0.0078,1.370
5628.00,7.494733,25.02730,-0.000175,24.016797,-0.0078,1.370
5630.00,7.493914,25.02765,-0.000174,24.016577,-0.0077,1.370
5632.00,7.493764,25.02762,-0.000174,24.016945,-0.0078,1.370
5634.00,7.493855,25.02735,-0.000175,24.016519,-0.0078,1.370
5636.00,7.494270,25.02658,-0.000175,24.017056,-0.0078,1.369
5638.00,7.494095,25.02678,-0.000175,24.017232,-0.0078,1.369
5640.00,7.494141,25.02747,-0.000176,24.016537,-0.0078,1.370
5642.00,7.493623,25.02724,-0.000175,24.016931,-0.0078,1.370
5644.00,7.494288,25.02592,-0.000175,24.016757,-0.0078,1.370
5646.00,7.494627,25.02641,-0.000176,24.017469,-0.0078,1.370
5648.00,7.494853,25.02749,-0.000176,24.017128,-0.0078,1.370
5650.00,7.494927,25.02737,-0.000175,24.016670,-0.0078,1.370
5652.00,7.494205,25.02624,-0.000175,24.016864,-0.0078,1.370
5654.00,7.493993,25.02678,-0.000176,24.016737,-0.0078,1.369
5656.00,7.494616,25.02732,-0.000176,24.016396,-0.0078,1.369
5658.00,7.495019,25.02686,-0.000176,24.016851,-0.0078,1.370
5660.00,7.494407,25.02702,-0.000175,24.016744,-0.0078,1.370
5662.00,7.494728,25.02691,-0.000175,24.017020,-0.0078,1.369
5664.00,7.495449,25.02773,-0.000176,24.016343,-0.0078,1.369
5666.00,7.495572,25.02758,-0.000175,24.016690,-0.0078,1.370
5668.00,7.494425,25.02811,-0.000175,24.016980,-0.0078,1.370
5670.00,7.494821,25.02766,-0.000176,24.016632,-0.0078,1.370
5672.00,7.495042,25.02750,-0.000176,24.016331,-0.0078,1.370
5674.00,7.495887,25.02783,-0.000176,24.016666,-0.0077,1.369
5676.00,7.495884,25.02814,-0.000176,24.016458,-0.0078,1.370
5678.00,7.495113,25.02703,-0.000176,24.017132,-0.0078,1.369
5680.00,7.493624,25.02752,-0.000176,24.016438,-0.0078,1.370
5682.00,7.494458,25.02821,-0.000175,24.016780,-0.0078,1.369
5684.00,7.494662,25.02717,-0.000176,24.016354,-0.0078,1.370
5686.00,7.495670,25.02734,-0.000175,24.016465,-0.0078,1.370
5688.00,7.494950,25.02679,-0.000176,24.016648,-0.0078,1.370
5690.00,7.494622,25.02685,-0.000175,24.016354,-0.0078,1.370
5692.00,7.493996,25.02777,-0.000175,24.016853,-0.0078,1.370
5694.00,7.493854,25.02748,-0.000176,24.016518,-0.0078,1.370
5696.00,7.494336,25.02692,-0.000176,24.016293,-0.0078,1.370
5698.00,7.493902,25.02689,-0.000175,24.017157,-0.0078,1.370
5700.00,7.494014,25.02691,-0.000176,24.016965,-0.0078,1.371
5702.00,7.494102,25.02739,-0.000176,24.016773,-0.0078,1.370
5704.00,7.493666,25.02773,-0.000175,24.017085,-0.0078,1.370
5706.00,7.493247,25.02759,-0.000175,24.016898,-0.0077,1.370
5708.00,7.493543,25.02734,-0.000176,24.016490,-0.0078,1.370
5710.00,7.494245,25.02773,-0.000177,24.016508,-0.0078,1.370
5712.00,7.494457,25.02688,-0.000176,24.017020,-0.0078,1.370
5714.00,7.493846,25.02702,-0.000175,24.016958,-0.0078,1.369
5716.00,7.493549,25.02770,-0.000175,24.017699,-0.0078,1.369
5718.00,7.493927,25.02783,-0.000176,24.017210,-0.0078,1.370
5720.00,7.493432,25.02721,-0.000175,24.017388,-0.0078,1.370
5722.00,7.492965,25.02724,-0.000175,24.016695,-0.0078,1.370
5724.00,7.492994,25.02824,-0.000175,24.017366,-0.0078,1.370
5726.00,7.493177,25.02876,-0.000175,24.017400,-0.0078,1.370
5728.00,7.493377,25.02796,-0.000176,24.017534,-0.0078,1.370
5730.00,7.493888,25.02738,-0.000175,24.017065,-0.0078,1.369
5732.00,7.494009,25.02789,-0.000176,24.017243,-0.0078,1.370
5734.00,7.494131,25.02860,-0.000176,24.016561,-0.0078,1.369
5736.00,7.493888,25.02861,-0.000176,24.016909,-0.0078,1.370
5738.00,7.494073,25.02768,-0.000175,24.016971,-0.0078,1.369
5740.00,7.493685,25.02766,-0.000177,24.016806,-0.0077,1.370
5742.00,7.492819,25.02763,-0.000175,24.017536,-0.0078,1.370
5744.00,7.493798,25.02776,-0.000176,24.017121,-0.0078,1.370
5746.00,7.494352,25.02739,-0.000176,24.017181,-0.0078,1.371
5748.00,7.494703,25.02853,-0.000176,24.016363,-0.0078,1.369
5750.00,7.493584,25.02794,-0.000176,24.016465,-0.0078,1.369
5752.00,7.493854,25.02796,-0.000176,24.016873,-0.0078,1.369
5754.00,7.493662,25.02829,-0.000175,24.016896,-0.0078,1.370
5756.00,7.494019,25.02836,-0.000174,24.016944,-0.0078,1.370
5758.00,7.494385,25.02920,-0.000175,24.018060,-0.0078,1.370
5760.00,7.493870,25.02903,-0.000175,24.017513,-0.0078,1.370
5762.00,7.493769,25.02864,-0.000177,24.017224,-0.0078,1.370
5764.00,7.493363,25.02815,-0.000175,24.016842,-0.0078,1.370
5766.00,7.492845,25.02790,-0.000176,24.016664,-0.0078,1.370
5768.00,7.492830,25.02839,-0.000176,24.016777,-0.0078,1.369
5770.00,7.493824,25.02890,-0.000175,24.017165,-0.0078,1.369
5772.00,7.493942,25.02853,-0.000175,24.016795,-0.0078,1.370
5774.00,7.494477,25.02750,-0.000176,24.016374,-0.0078,1.370
5776.00,7.494564,25.02720,-0.000176,24.016858,-0.0078,1.370
5778.00,7.495050,25.02812,-0.000176,24.016904,-0.0078,1.370
5780.00,7.494901,25.02858,-0.000176,24.016911,-0.0078,1.370
5782.00,7.493744,25.02743,-0.000176,24.017574,-0.0078,1.370
5784.00,7.494081,25.02724,-0.000176,24.017389,-0.0077,1.371
5786.00,7.493991,25.02736,-0.000175,24.016686,-0.0078,1.370
5788.00,7.493247,25.02821,-0.000175,24.017119,-0.0078,1.370
5790.00,7.493222,25.02806,-0.000176,24.016902,-0.0078,1.370
5792.00,7.493203,25.02806,-0.000175,24.016744,-0.0077,1.370
5794.00,7.493420,25.02774,-0.000175,24.016953,-0.0078,1.370
5796.00,7.493807,25.02793,-0.000177,24.017371,-0.0078,1.370
5798.00,7.493998,25.02785,-0.000178,24.016989,-0.0078,1.370
5800.00,7.493674,25.02779,-0.000176,24.016759,-0.0078,1.370
5802.00,7.493281,25.02790,-0.000174,24.016924,-0.0077,1.370
5804.00,7.492829,25.02797,-0.000175,24.016626,-0.0077,1.370
5806.00,7.493428,25.02749,-0.000176,24.017083,-0.0078,1.371
5808.00,7.493939,25.02784,-0.000175,24.017344,-0.0077,1.370
5810.00,7.493776,25.02864,-0.000175,24.017029,-0.0077,1.370
5812.00,7.493901,25.02832,-0.000175,24.017589,-0.0078,1.370
5814.00,7.493872,25.02831,-0.000176,24.017065,-0.0078,1.370
5816.00,7.493679,25.02798,-0.000175,24.017081,-0.0078,1.370
5818.00,7.493618,25.02739,-0.000176,24.017888,-0.0078,1.370
5820.00,7.493294,25.02741,-0.000175,24.016764,-0.0078,1.370
5822.00,7.493478,25.02725,-0.000177,24.016737,-0.0078,1.370
5824.00,7.493659,25.02800,-0.000176,24.016661,-0.0078,1.370
5826.00,7.493412,25.02802,-0.000176,24.016788,-0.0078,1.370
5828.00,7.493375,25.02960,-0.000176,24.016904,-0.0078,1.370
5830.00,7.494307,25.02919,-0.000175,24.017052,-0.0078,1.370
5832.00,7.494353,25.02937,-0.000176,24.016789,-0.0078,1.370
5834.00,7.493849,25.02892,-0.000174,24.017107,-0.0078,1.370
5836.00,7.493314,25.02917,-0.000175,24.017400,-0.0078,1.370
5838.00,7.491993,25.02911,-0.000176,24.016704,-0.0078,1.369
5840.00,7.492545,25.02875,-0.000176,24.016568,-0.0078,1.370
5842.00,7.492487,25.02855,-0.000175,24.016590,-0.0078,1.371
5844.00,7.493022,25.02894,-0.000176,24.016472,-0.0078,1.371
5846.00,7.494080,25.02873,-0.000176,24.017244,-0.0078,1.370
5848.00,7.494868,25.02943,-0.000175,24.017531,-0.0078,1.370
5850.00,7.494375,25.02905,-0.000176,24.017078,-0.0078,1.370
5852.00,7.493542,25.02773,-0.000175,24.017083,-0.0078,1.370
5854.00,7.492324,25.02874,-0.000175,24.016869,-0.0078,1.370
5856.00,7.492689,25.02962,-0.000174,24.017321,-0.0078,1.370
5858.00,7.494423,25.02892,-0.000176,24.016713,-0.0078,1.370
5860.00,7.494384,25.02875,-0.000177,24.017067,-0.0078,1.370
5862.00,7.493660,25.02885,-0.000177,24.017308,-0.0078,1.370
5864.00,7.493443,25.02954,-0.000176,24.017788,-0.0078,1.370
5866.00,7.493248,25.02957,-0.000175,24.017007,-0.0078,1.370
5868.00,7.492826,25.02910,-0.000175,24.017491,-0.0078,1.370
5870.00,7.493526,25.02901,-0.000174,24.016978,-0.0078,1.370
5872.00,7.493021,25.02842,-0.000175,24.016945,-0.0078,1.371
5874.00,7.493502,25.02921,-0.000176,24.016809,-0.0078,1.370
5876.00,7.493409,25.02936,-0.000175,24.017248,-0.0078,1.370
5878.00,7.493109,25.02958,-0.000175,24.016869,-0.0078,1.370
5880.00,7.492410,25.02877,-0.000176,24.016744,-0.0078,1.371
5882.00,7.492653,25.02823,-0.000175,24.017241,-0.0078,1.370
5884.00,7.493526,25.02796,-0.000175,24.017457,-0.0077,1.370
5886.00,7.493712,25.02832,-0.000176,24.016536,-0.0078,1.370
5888.00,7.493359,25.02824,-0.000176,24.016525,-0.0078,1.370
5890.00,7.493624,25.02820,-0.000175,24.017061,-0.0078,1.370
5892.00,7.492667,25.02791,-0.000175,24.017471,-0.0077,1.371
5894.00,7.493028,25.02843,-0.000176,24.017549,-0.0078,1.370
5896.00,7.492652,25.02931,-0.000175,24.017319,-0.0078,1.370
5898.00,7.493057,25.03011,-0.000175,24.016949,-0.0078,1.370
5900.00,7.493293,25.02926,-0.000175,24.017054,-0.0078,1.370
5902.00,7.493105,25.02900,-0.000175,24.017250,-0.0078,1.370
5904.00,7.492983,25.02900,-0.000175,24.017107,-0.0078,1.370
5906.00,7.492813,25.02904,-0.000176,24.017571,-0.0078,1.370
5908.00,7.493789,25.02869,-0.000175,24.017487,-0.0078,1.370
5910.00,7.493616,25.02757,-0.000175,24.016605,-0.0078,1.371
5912.00,7.492722,25.02789,-0.000176,24.016626,-0.0078,1.371
5914.00,7.492122,25.02784,-0.000175,24.016706,-0.0078,1.370
5916.00,7.492202,25.02766,-0.000176,24.016976,-0.0078,1.370
5918.00,7.491989,25.02845,-0.000176,24.016704,-0.0078,1.370
5920.00,7.492658,25.02841,-0.000177,24.016916,-0.0078,1.370
5922.00,7.492582,25.02836,-0.000176,24.016878,-0.0078,1.370
5924.00,7.491990,25.02763,-0.000176,24.016983,-0.0078,1.370
5926.00,7.491662,25.02655,-0.000176,24.018205,-0.0078,1.371
5928.00,7.491588,25.02704,-0.000175,24.016971,-0.0077,1.371
5930.00,7.491520,25.02695,-0.000176,24.017099,-0.0077,1.371
5932.00,7.492694,25.02781,-0.000174,24.017522,-0.0077,1.370
5934.00,7.493268,25.02795,-0.000175,24.017036,-0.0078,1.370
5936.00,7.493723,25.02864,-0.000175,24.016757,-0.0078,1.370
5938.00,7.493976,25.02895,-0.000175,24.017235,-0.0078,1.371
5940.00,7.493547,25.02827,-0.000175,24.017038,-0.0078,1.371
5942.00,7.493335,25.02844,-0.000174,24.016577,-0.0077,1.370
5944.00,7.493299,25.02906,-0.000175,24.016878,-0.0077,1.370
5946.00,7.492959,25.02882,-0.000174,24.017034,-0.0078,1.370
5948.00,7.492722,25.02813,-0.000175,24.017299,-0.0078,1.371
5950.00,7.492734,25.02884,-0.000175,24.016594,-0.0077,1.370
5952.00,7.492171,25.02858,-0.000176,24.017170,-0.0078,1.371
5954.00,7.492240,25.02929,-0.000176,24.017159,-0.0078,1.370
5956.00,7.492718,25.02840,-0.000176,24.017031,-0.0078,1.370
5958.00,7.492801,25.02803,-0.000176,24.017293,-0.0078,1.371
5960.00,7.492642,25.02912,-0.000176,24.017634,-0.0078,1.370
5962.00,7.492828,25.02863,-0.000174,24.017232,-0.0078,1.371
5964.00,7.492726,25.02830,-0.000175,24.016891,-0.0078,1.371
5966.00,7.493091,25.02847,-0.000174,24.016623,-0.0078,1.370
5968.00,7.492994,25.02849,-0.000175,24.017063,-0.0077,1.370
5970.00,7.492413,25.02872,-0.000175,24.017074,-0.0078,1.370
5972.00,7.491436,25.02790,-0.000174,24.016695,-0.0078,1.370
5974.00,7.490937,25.02823,-0.000176,24.016978,-0.0078,1.370
5976.00,7.492680,25.02760,-0.000176,24.016251,-0.0078,1.370
5978.00,7.492195,25.02753,-0.000176,24.017380,-0.0077,1.370
5980.00,7.492326,25.02772,-0.000174,24.017074,-0.0078,1.370
5982.00,7.492407,25.02768,-0.000175,24.016677,-0.0077,1.371
5984.00,7.491826,25.02728,-0.000175,24.017348,-0.0078,1.371
5986.00,7.492253,25.02764,-0.000175,24.017255,-0.0078,1.371
5988.00,7.492047,25.02779,-0.000175,24.016802,-0.0077,1.370
5990.00,7.492972,25.02746,-0.000174,24.017346,-0.0078,1.370
5992.00,7.493077,25.02672,-0.000175,24.017110,-0.0078,1.371
5994.00,7.493203,25.02766,-0.000174,24.017143,-0.0078,1.371
5996.00,7.491768,25.02754,-0.000175,24.017634,-0.0078,1.371
5998.00,7.490773,25.02758,-0.000174,24.017326,-0.0078,1.370
6000.00,7.492171,25.02758,-0.000174,24.018091,-0.0078,1.370
6002.00,7.492253,25.02776,-0.000175,24.016826,-0.0078,1.371
@10,12.0000,24.0
6004.00,7.491131,25.02781,-0.000175,24.016789,-0.0078,1.371
6006.00,7.485292,25.02802,-0.000174,24.017011,-0.0078,1.370
6008.00,7.474267,25.02828,-0.000174,24.017085,-0.0078,1.370
6010.00,7.457980,25.02837,-0.000174,24.017239,-0.0078,1.369
6012.00,7.437148,25.02835,-0.000173,24.017315,-0.0077,1.369
6014.00,7.417489,25.02823,-0.000175,24.017297,-0.0078,1.370
6016.00,7.401115,25.02815,-0.000174,24.017464,-0.0078,1.371
6018.00,7.385681,25.02845,-0.000175,24.017551,-0.0078,1.371
6020.00,7.370789,25.02857,-0.000177,24.017350,-0.0078,1.371
6022.00,7.357263,25.02927,-0.000178,24.017491,-0.0078,1.372
6024.00,7.343743,25.02833,-0.000178,24.017116,-0.0078,1.372
6026.00,7.331375,25.02844,-0.000178,24.017489,-0.0078,1.372
6028.00,7.321518,25.02817,-0.000177,24.017121,-0.0078,1.372
6030.00,7.317645,25.02863,-0.000176,24.017168,-0.0078,1.372
6032.00,7.319614,25.02885,-0.000178,24.017212,-0.0078,1.373
6034.00,7.329313,25.02879,-0.000176,24.017058,-0.0078,1.372
6036.00,7.342217,25.02860,-0.000177,24.017056,-0.0078,1.372
6038.00,7.353684,25.02891,-0.000177,24.017504,-0.0078,1.372
6040.00,7.363146,25.02983,-0.000177,24.017165,-0.0078,1.372
6042.00,7.372187,25.02942,-0.000177,24.017103,-0.0078,1.372
6044.00,7.381459,25.02952,-0.000175,24.017817,-0.0077,1.371
6046.00,7.390847,25.02981,-0.000175,24.016400,-0.0078,1.371
6048.00,7.401011,25.02995,-0.000175,24.017056,-0.0078,1.371
6050.00,7.410740,25.03012,-0.000175,24.017841,-0.0078,1.371
6052.00,7.420045,25.02966,-0.000175,24.016760,-0.0078,1.371
6054.00,7.428727,25.03013,-0.000174,24.017308,-0.0078,1.371
6056.00,7.436309,25.03039,-0.000175,24.017897,-0.0077,1.370
6058.00,7.443101,25.03052,-0.000174,24.017531,-0.0077,1.371
6060.00,7.449191,25.02998,-0.000174,24.017016,-0.0078,1.371
6062.00,7.454989,25.03055,-0.000174,24.016862,-0.0077,1.372
6064.00,7.460433,25.02999,-0.000174,24.016595,-0.0078,1.371
6066.00,7.464315,25.02984,-0.000174,24.017177,-0.0078,1.371
6068.00,7.469628,25.02884,-0.000175,24.017761,-0.0078,1.371
6070.00,7.474145,25.02869,-0.000177,24.017607,-0.0078,1.370
6072.00,7.477213,25.02910,-0.000176,24.017145,-0.0078,1.370
6074.00,7.478667,25.02961,-0.000174,24.016886,-0.0078,1.370
6076.00,7.480161,25.02897,-0.000174,24.017531,-0.0078,1.371
6078.00,7.482921,25.02962,-0.000176,24.017067,-0.0078,1.371
6080.00,7.484276,25.02848,-0.000176,24.017399,-0.0078,1.371
6082.00,7.484990,25.02894,-0.000175,24.017255,-0.0078,1.371
6084.00,7.484998,25.02934,-0.000175,24.016760,-0.0078,1.370
6086.00,7.485701,25.02886,-0.000174,24.017721,-0.0078,1.370
6088.00,7.486118,25.02955,-0.000174,24.017549,-0.0078,1.371
6090.00,7.486344,25.02946,-0.000175,24.017174,-0.0077,1.371
6092.00,7.487830,25.02861,-0.000174,24.016260,-0.0078,1.371
6094.00,7.488317,25.02872,-0.000174,24.016264,-0.0078,1.371
6096.00,7.488400,25.02907,-0.000174,24.017293,-0.0078,1.371
6098.00,7.488749,25.02904,-0.000175,24.016710,-0.0078,1.371
6100.00,7.489777,25.02897,-0.000176,24.017310,-0.0078,1.371
6102.00,7.489709,25.02874,-0.000176,24.017605,-0.0078,1.371
6104.00,7.490096,25.02838,-0.000177,24.016780,-0.0078,1.371
6106.00,7.489906,25.02909,-0.000176,24.016944,-0.0077,1.371
6108.00,7.490161,25.02909,-0.000176,24.016827,-0.0077,1.371
6110.00,7.490365,25.02936,-0.000175,24.017023,-0.0078,1.371
6112.00,7.490254,25.02907,-0.000175,24.017011,-0.0078,1.371
6114.00,7.489884,25.02965,-0.000176,24.016798,-0.0078,1.371
6116.00,7.489534,25.02997,-0.000174,24.017116,-0.0078,1.371
6118.00,7.489689,25.02944,-0.000175,24.017331,-0.0077,1.371
6120.00,7.489790,25.02883,-0.000175,24.017234,-0.0078,1.371
6122.00,7.490304,25.02954,-0.000174,24.017471,-0.0077,1.371
6124.00,7.489407,25.02951,-0.000175,24.016929,-0.0078,1.370
6126.00,7.489063,25.02937,-0.000176,24.017449,-0.0078,1.372
6128.00,7.489454,25.02945,-0.000176,24.017355,-0.0078,1.371
6130.00,7.490223,25.02924,-0.000176,24.017525,-0.0078,1.370
6132.00,7.490127,25.02913,-0.000175,24.017752,-0.0078,1.371
6134.00,7.489280,25.02948,-0.000175,24.017060,-0.0078,1.370
6136.00,7.489312,25.02932,-0.000175,24.017507,-0.0078,1.371
6138.00,7.489323,25.02941,-0.000175,24.016844,-0.0078,1.371
6140.00,7.489691,25.03033,-0.000175,24.017293,-0.0077,1.371
6142.00,7.489993,25.03008,-0.000175,24.017556,-0.0078,1.372
6144.00,7.489853,25.03087,-0.000176,24.016728,-0.0078,1.371
6146.00,7.489649,25.02996,-0.000175,24.017571,-0.0078,1.370
6148.00,7.489739,25.02978,-0.000176,24.016954,-0.0078,1.371
6150.00,7.489635,25.03040,-0.000176,24.017357,-0.0078,1.371
6152.00,7.490769,25.03005,-0.000175,24.016329,-0.0078,1.371
6154.00,7.491595,25.02918,-0.000175,24.017611,-0.0078,1.371
6156.00,7.490823,25.02890,-0.000177,24.016628,-0.0078,1.371
6158.00,7.490425,25.02961,-0.000177,24.017036,-0.0078,1.371
6160.00,7.489367,25.02921,-0.000175,24.017487,-0.0078,1.371
6162.00,7.489523,25.02959,-0.000175,24.017277,-0.0078,1.371
6164.00,7.489928,25.02942,-0.000175,24.017495,-0.0078,1.370
6166.00,7.489517,25.02959,-0.000174,24.016708,-0.0078,1.371
6168.00,7.489898,25.02972,-0.000174,24.016605,-0.0078,1.371
6170.00,7.490603,25.03020,-0.000175,24.016998,-0.0078,1.371
6172.00,7.490522,25.02975,-0.000175,24.016755,-0.0078,1.371
6174.00,7.489371,25.03038,-0.000175,24.016374,-0.0078,1.371
6176.00,7.489741,25.03088,-0.000175,24.017161,-0.0078,1.371
6178.00,7.489562,25.03020,-0.000177,24.016168,-0.0078,1.371
6180.00,7.488540,25.03016,-0.000176,24.016837,-0.0078,1.371
6182.00,7.488658,25.02989,-0.000176,24.016273,-0.0078,1.371
6184.00,7.489065,25.02904,-0.000175,24.017072,-0.0078,1.371
6186.00,7.489902,25.02844,-0.000175,24.016891,-0.0078,1.371
6188.00,7.490229,25.02877,-0.000175,24.016653,-0.0078,1.371
6190.00,7.490651,25.02925,-0.000176,24.017476,-0.0078,1.371
6192.00,7.490566,25.02984,-0.000176,24.017571,-0.0078,1.371
6194.00,7.490250,25.03035,-0.000175,24.017500,-0.0078,1.372
6196.00,7.489599,25.03052,-0.000175,24.016811,-0.0078,1.371
6198.00,7.490138,25.02986,-0.000175,24.016536,-0.0078,1.371
6200.00,7.490012,25.02915,-0.000176,24.016679,-0.0079,1.371
6202.00,7.489453,25.02843,-0.000175,24.016884,-0.0078,1.371
6204.00,7.490184,25.02874,-0.000176,24.016485,-0.0078,1.371
6206.00,7.490561,25.02903,-0.000176,24.017201,-0.0078,1.372
6208.00,7.490116,25.02996,-0.000176,24.017025,-0.0078,1.372
6210.00,7.489427,25.02874,-0.000176,24.015988,-0.0078,1.371
6212.00,7.489580,25.02899,-0.000177,24.016688,-0.0078,1.372
6214.00,7.489915,25.02865,-0.000175,24.017203,-0.0078,1.372
6216.00,7.490073,25.02905,-0.000176,24.016414,-0.0078,1.371
6218.00,7.490518,25.02928,-0.000175,24.016965,-0.0078,1.371
6220.00,7.490719,25.02931,-0.000174,24.017002,-0.0078,1.370
6222.00,7.489942,25.03007,-0.000173,24.017038,-0.0078,1.371
6224.00,7.488922,25.02904,-0.000175,24.016737,-0.0078,1.370
6226.00,7.489496,25.02894,-0.000175,24.016922,-0.0078,1.370
6228.00,7.489024,25.02907,-0.000175,24.016576,-0.0078,1.371
6230.00,7.489158,25.02882,-0.000175,24.016376,-0.0078,1.372
6232.00,7.489257,25.02864,-0.000175,24.017348,-0.0078,1.372
6234.00,7.490114,25.02845,-0.000175,24.016884,-0.0078,1.371
6236.00,7.490045,25.02869,-0.000177,24.017165,-0.0078,1.371
6238.00,7.489625,25.02916,-0.000175,24.016666,-0.0078,1.371
6240.00,7.489532,25.02827,-0.000176,24.016603,-0.0078,1.371
6242.00,7.488821,25.02904,-0.000175,24.017224,-0.0077,1.372
6244.00,7.488864,25.02912,-0.000176,24.016617,-0.0078,1.371
6246.00,7.488572,25.02882,-0.000175,24.017130,-0.0078,1.371
6248.00,7.488587,25.02831,-0.000175,24.016773,-0.0078,1.371
6250.00,7.489020,25.02894,-0.000175,24.017052,-0.0078,1.371
6252.00,7.488867,25.02926,-0.000175,24.017284,-0.0078,1.371
6254.00,7.489973,25.02872,-0.000175,24.016624,-0.0078,1.371
6256.00,7.490049,25.02902,-0.000176,24.016568,-0.0078,1.372
6258.00,7.489291,25.02838,-0.000175,24.017252,-0.0078,1.371
6260.00,7.489729,25.02864,-0.000174,24.017756,-0.0078,1.370
6262.00,7.489382,25.02886,-0.000175,24.016632,-0.0078,1.371
6264.00,7.489052,25.02879,-0.000175,24.016755,-0.0078,1.372
6266.00,7.489098,25.02847,-0.000177,24.016991,-0.0078,1.371
6268.00,7.489430,25.02830,-0.000176,24.016744,-0.0077,1.371
6270.00,7.489212,25.02842,-0.000175,24.017172,-0.0078,1.371
6272.00,7.488404,25.02719,-0.000176,24.016492,-0.0078,1.371
6274.00,7.488312,25.02736,-0.000176,24.017185,-0.0078,1.371
6276.00,7.488609,25.02800,-0.000176,24.016847,-0.0078,1.371
6278.00,7.488834,25.02875,-0.000175,24.015930,-0.0078,1.371
6280.00,7.489758,25.02817,-0.000176,24.016867,-0.0078,1.371
6282.00,7.491189,25.02843,-0.000176,24.017018,-0.0078,1.371
6284.00,7.491040,25.02725,-0.000175,24.018125,-0.0078,1.371
6286.00,7.490244,25.02749,-0.000174,24.017872,-0.0078,1.371
6288.00,7.490454,25.02689,-0.000174,24.016599,-0.0077,1.371
6290.00,7.490483,25.02716,-0.000174,24.016456,-0.0078,1.371
6292.00,7.490470,25.02741,-0.000174,24.017179,-0.0078,1.371
6294.00,7.489552,25.02812,-0.000174,24.017226,-0.0078,1.371
6296.00,7.489625,25.02865,-0.000175,24.017148,-0.0078,1.371
6298.00,7.489592,25.02893,-0.000175,24.017036,-0.0078,1.371
6300.00,7.489964,25.02883,-0.000176,24.016944,-0.0078,1.371
6302.00,7.489934,25.02857,-0.000175,24.016711,-0.0078,1.371
6304.00,7.489969,25.02837,-0.000175,24.017239,-0.0078,1.371
6306.00,7.489607,25.02775,-0.000176,24.017350,-0.0078,1.371
6308.00,7.489521,25.02902,-0.000175,24.017273,-0.0078,1.371
6310.00,7.489080,25.02963,-0.000174,24.016554,-0.0078,1.371
6312.00,7.488883,25.02898,-0.000175,24.016954,-0.0078,1.371
6314.00,7.488826,25.02854,-0.000175,24.016726,-0.0078,1.371
6316.00,7.489015,25.02986,-0.000175,24.017518,-0.0078,1.372
6318.00,7.488882,25.02896,-0.000176,24.017212,-0.0078,1.372
6320.00,7.489741,25.02890,-0.000176,24.016829,-0.0078,1.371
6322.00,7.490263,25.02905,-0.000175,24.016985,-0.0078,1.371
6324.00,7.489453,25.02872,-0.000174,24.016757,-0.0078,1.371
6326.00,7.488970,25.02905,-0.000175,24.016507,-0.0078,1.371
6328.00,7.488130,25.02847,-0.000175,24.016849,-0.0078,1.371
6330.00,7.488013,25.02884,-0.000175,24.017190,-0.0078,1.371
6332.00,7.488665,25.02833,-0.000175,24.016518,-0.0078,1.371
6334.00,7.488793,25.02872,-0.000176,24.016942,-0.0078,1.371
6336.00,7.488560,25.02891,-0.000177,24.017253,-0.0078,1.371
6338.00,7.489138,25.02803,-0.000176,24.016508,-0.0078,1.372
6340.00,7.488436,25.02817,-0.000177,24.016840,-0.0078,1.372
6342.00,7.488632,25.02859,-0.000176,24.017509,-0.0078,1.371
6344.00,7.488358,25.02883,-0.000175,24.016918,-0.0078,1.371
6346.00,7.488609,25.02809,-0.000175,24.017380,-0.0078,1.371
6348.00,7.488745,25.02886,-0.000175,24.017292,-0.0078,1.372
6350.00,7.489112,25.02945,-0.000175,24.016454,-0.0078,1.371
6352.00,7.489636,25.02888,-0.000176,24.017649,-0.0078,1.371
6354.00,7.489154,25.02985,-0.000176,24.017502,-0.0078,1.372
6356.00,7.488778,25.02932,-0.000176,24.016887,-0.0078,1.371
6358.00,7.488231,25.02921,-0.000175,24.017348,-0.0078,1.371
6360.00,7.488304,25.02943,-0.000175,24.017014,-0.0078,1.371
6362.00,7.488415,25.02913,-0.000176,24.016750,-0.0078,1.372
6364.00,7.487946,25.02935,-0.000176,24.016936,-0.0078,1.371
6366.00,7.488290,25.02910,-0.000176,24.016601,-0.0078,1.371
6368.00,7.488597,25.02905,-0.000176,24.016735,-0.0078,1.372
6370.00,7.488614,25.02855,-0.000175,24.016644,-0.0078,1.372
6372.00,7.487591,25.02829,-0.000176,24.016721,-0.0078,1.371
6374.00,7.487353,25.02894,-0.000176,24.017054,-0.0078,1.371
6376.00,7.488324,25.02781,-0.000174,24.016298,-0.0078,1.371
6378.00,7.488522,25.02840,-0.000175,24.016440,-0.0078,1.372
6380.00,7.488634,25.02821,-0.000175,24.017079,-0.0078,1.371
6382.00,7.488818,25.02821,-0.000176,24.016798,-0.0078,1.371
6384.00,7.489294,25.02800,-0.000176,24.016983,-0.0078,1.372
6386.00,7.488784,25.02851,-0.000176,24.017250,-0.0078,1.371
6388.00,7.487335,25.02889,-0.000175,24.016026,-0.0078,1.371
6390.00,7.487005,25.02870,-0.000174,24.016693,-0.0078,1.371
6392.00,7.487683,25.02783,-0.000174,24.017297,-0.0078,1.371
6394.00,7.488226,25.02774,-0.000175,24.016775,-0.0078,1.371
6396.00,7.488416,25.02806,-0.000175,24.016347,-0.0078,1.371
6398.00,7.488160,25.02846,-0.000174,24.017143,-0.0078,1.371
6400.00,7.488295,25.02817,-0.000175,24.016866,-0.0078,1.371
6402.00,7.488587,25.02791,-0.000175,24.016498,-0.0078,1.371
6404.00,7.488691,25.02751,-0.000176,24.016489,-0.0078,1.372
6406.00,7.488490,25.02809,-0.000176,24.016878,-0.0078,1.371
6408.00,7.488167,25.02828,-0.000175,24.017147,-0.0078,1.371
6410.00,7.488309,25.02824,-0.000175,24.017199,-0.0078,1.372
6412.00,7.488338,25.02843,-0.000177,24.016842,-0.0078,1.372
6414.00,7.488178,25.02846,-0.000175,24.017125,-0.0078,1.371
6416.00,7.488401,25.02748,-0.000174,24.016365,-0.0077,1.371
6418.00,7.489269,25.02749,-0.000175,24.016769,-0.0078,1.371
6420.00,7.488709,25.02800,-0.000175,24.017379,-0.0078,1.372
6422.00,7.488194,25.02836,-0.000175,24.016537,-0.0078,1.372
6424.00,7.488307,25.02890,-0.000174,24.017779,-0.0077,1.371
6426.00,7.488442,25.02847,-0.000174,24.017371,-0.0077,1.371
6428.00,7.488945,25.02863,-0.000176,24.016425,-0.0078,1.372
6430.00,7.488369,25.02896,-0.000175,24.016552,-0.0078,1.371
6432.00,7.488708,25.02833,-0.000175,24.016764,-0.0078,1.371
6434.00,7.488088,25.02902,-0.000175,24.016869,-0.0078,1.372
6436.00,7.488173,25.02859,-0.000174,24.016773,-0.0078,1.372
6438.00,7.488397,25.02943,-0.000175,24.016931,-0.0078,1.371
6440.00,7.488435,25.02864,-0.000174,24.017418,-0.0078,1.371
6442.00,7.488913,25.02840,-0.000174,24.016735,-0.0078,1.371
6444.00,7.489049,25.02853,-0.000175,24.016760,-0.0078,1.372
6446.00,7.488526,25.02913,-0.000175,24.016913,-0.0078,1.371
6448.00,7.487884,25.02859,-0.000175,24.017221,-0.0078,1.371
6450.00,7.488359,25.02905,-0.000175,24.017041,-0.0077,1.372
6452.00,7.489032,25.02963,-0.000174,24.017694,-0.0077,1.372
6454.00,7.489488,25.02919,-0.000173,24.016989,-0.0078,1.371
6456.00,7.488550,25.02898,-0.000174,24.017362,-0.0077,1.371
6458.00,7.488228,25.02907,-0.000173,24.017504,-0.0078,1.371
6460.00,7.488339,25.02934,-0.000174,24.016918,-0.0078,1.371
6462.00,7.488601,25.02870,-0.000175,24.017400,-0.0078,1.372
6464.00,7.488280,25.02899,-0.000174,24.017678,-0.0077,1.371
6466.00,7.488400,25.02919,-0.000174,24.018080,-0.0077,1.372
6468.00,7.488218,25.02949,-0.000175,24.017574,-0.0077,1.372
6470.00,7.487151,25.02920,-0.000176,24.017290,-0.0078,1.371
6472.00,7.488084,25.02919,-0.000176,24.016791,-0.0078,1.371
6474.00,7.488632,25.03014,-0.000176,24.017669,-0.0078,1.372
6476.00,7.488757,25.02996,-0.000174,24.016989,-0.0078,1.371
6478.00,7.488621,25.02962,-0.000175,24.017152,-0.0078,1.371
6480.00,7.487744,25.02880,-0.000175,24.017504,-0.0078,1.372
6482.00,7.488214,25.02872,-0.000175,24.016788,-0.0078,1.372
6484.00,7.488655,25.02791,-0.000175,24.017041,-0.0078,1.371
6486.00,7.488450,25.02902,-0.000174,24.017708,-0.0078,1.371
6488.00,7.489066,25.02856,-0.000175,24.017366,-0.0078,1.371
6490.00,7.489044,25.02894,-0.000174,24.017850,-0.0078,1.372
6492.00,7.488485,25.02877,-0.000174,24.016920,-0.0078,1.372
6494.00,7.487493,25.02867,-0.000175,24.016840,-0.0077,1.372
6496.00,7.486803,25.02925,-0.000175,24.017221,-0.0077,1.371
6498.00,7.487125,25.02971,-0.000174,24.016800,-0.0078,1.372
6500.00,7.486920,25.02897,-0.000175,24.017237,-0.0078,1.372
6502.00,7.486478,25.02873,-0.000176,24.017154,-0.0078,1.372
6504.00,7.486782,25.02881,-0.000176,24.016847,-0.0078,1.372
6506.00,7.487063,25.02875,-0.000175,24.017567,-0.0078,1.372
6508.00,7.486684,25.02836,-0.000175,24.016693,-0.0078,1.371
6510.00,7.487074,25.02904,-0.000175,24.016568,-0.0078,1.371
6512.00,7.487696,25.02926,-0.000175,24.017130,-0.0078,1.371
6514.00,7.488170,25.02924,-0.000175,24.017612,-0.0077,1.372
6516.00,7.488686,25.02913,-0.000175,24.016688,-0.0078,1.372
6518.00,7.488568,25.02894,-0.000176,24.016668,-0.0078,1.371
6520.00,7.487922,25.02868,-0.000175,24.017107,-0.0078,1.372
6522.00,7.487764,25.02958,-0.000176,24.017003,-0.0078,1.372
6524.00,7.488524,25.02979,-0.000175,24.016793,-0.0078,1.372
6526.00,7.488837,25.02901,-0.000175,24.016501,-0.0078,1.372
6528.00,7.488157,25.02765,-0.000174,24.016775,-0.0078,1.371
6530.00,7.488010,25.02803,-0.000174,24.017230,-0.0078,1.371
6532.00,7.487448,25.02860,-0.000175,24.016934,-0.0078,1.371
6534.00,7.487734,25.02783,-0.000175,24.017406,-0.0078,1.371
6536.00,7.487241,25.02771,-0.000174,24.017464,-0.0077,1.372
6538.00,7.487459,25.02844,-0.000174,24.017143,-0.0077,1.372
6540.00,7.487930,25.02933,-0.000174,24.016498,-0.0078,1.371
6542.00,7.487884,25.02891,-0.000174,24.017569,-0.0078,1.371
6544.00,7.487984,25.02844,-0.000175,24.016869,-0.0078,1.372
6546.00,7.487022,25.02866,-0.000175,24.017224,-0.0078,1.371
6548.00,7.487301,25.02915,-0.000174,24.017011,-0.0078,1.371
6550.00,7.488215,25.02834,-0.000175,24.016686,-0.0077,1.372
6552.00,7.488960,25.02851,-0.000175,24.016920,-0.0078,1.370
6554.00,7.489146,25.02774,-0.000176,24.016760,-0.0078,1.371
6556.00,7.488457,25.02794,-0.000175,24.017442,-0.0078,1.372
6558.00,7.487931,25.02923,-0.000175,24.017023,-0.0077,1.372
6560.00,7.487334,25.02962,-0.000174,24.016548,-0.0078,1.372
6562.00,7.487253,25.02869,-0.000175,24.016686,-0.0077,1.371
6564.00,7.487679,25.02924,-0.000173,24.016704,-0.0078,1.371
6566.00,7.488785,25.02929,-0.000173,24.017529,-0.0078,1.371
6568.00,7.488504,25.02990,-0.000174,24.017076,-0.0078,1.371
6570.00,7.488145,25.02960,-0.000175,24.016827,-0.0078,1.372
6572.00,7.487846,25.02929,-0.000175,24.017736,-0.0078,1.372
6574.00,7.488258,25.02919,-0.000175,24.016532,-0.0078,1.372
6576.00,7.487986,25.02910,-0.000175,24.016463,-0.0078,1.371
6578.00,7.488073,25.02939,-0.000176,24.017029,-0.0078,1.372
6580.00,7.488365,25.02808,-0.000176,24.016644,-0.0078,1.372
6582.00,7.488813,25.02850,-0.000175,24.016808,-0.0078,1.372
6584.00,7.488572,25.02958,-0.000176,24.016886,-0.0078,1.372
6586.00,7.488727,25.02912,-0.000175,24.016817,-0.0078,1.371
6588.00,7.489291,25.02975,-0.000175,24.016907,-0.0077,1.372
6590.00,7.488638,25.02999,-0.000176,24.017317,-0.0078,1.372
6592.00,7.488237,25.02853,-0.000175,24.017170,-0.0078,1.371
6594.00,7.488144,25.02831,-0.000174,24.017181,-0.0078,1.371
6596.00,7.487980,25.02872,-0.000176,24.017643,-0.0078,1.372
6598.00,7.487626,25.02780,-0.000175,24.017195,-0.0078,1.372
6600.00,7.487860,25.02730,-0.000176,24.016827,-0.0078,1.371
6602.00,7.488560,25.02763,-0.000175,24.016606,-0.0078,1.372
@11,12.0000,24.0
6604.00,7.487590,25.02791,-0.000175,24.016510,-0.0078,1.372
6606.00,7.482026,25.02769,-0.000175,24.016623,-0.0078,1.372
6608.00,7.472169,25.02805,-0.000175,24.016771,-0.0078,1.371
6610.00,7.456583,25.02811,-0.000174,24.016429,-0.0078,1.370
6612.00,7.436817,25.02824,-0.000173,24.016643,-0.0078,1.370
6614.00,7.418389,25.02862,-0.000175,24.016900,-0.0078,1.372
6616.00,7.403254,25.02936,-0.000174,24.017660,-0.0078,1.372
6618.00,7.390032,25.02963,-0.000174,24.017011,-0.0078,1.372
6620.00,7.376487,25.02939,-0.000176,24.016592,-0.0077,1.373
6622.00,7.363915,25.02910,-0.000178,24.016686,-0.0078,1.374
6624.00,7.351955,25.02747,-0.000178,24.016717,-0.0078,1.373
6626.00,7.340351,25.02773,-0.000178,24.017214,-0.0078,1.373
6628.00,7.330162,25.02824,-0.000176,24.017750,-0.0078,1.373
6630.00,7.327176,25.02893,-0.000178,24.016918,-0.0078,1.374
6632.00,7.329270,25.02868,-0.000177,24.016804,-0.0078,1.374
6634.00,7.338171,25.02906,-0.000177,24.016287,-0.0078,1.374
6636.00,7.350553,25.02903,-0.000178,24.016817,-0.0078,1.374
6638.00,7.361024,25.02984,-0.000178,24.017176,-0.0078,1.373
6640.00,7.369834,25.03027,-0.000176,24.016713,-0.0078,1.373
6642.00,7.378982,25.03029,-0.000176,24.016782,-0.0078,1.373
6644.00,7.386624,25.02944,-0.000174,24.016827,-0.0078,1.372
6646.00,7.394432,25.02912,-0.000175,24.016740,-0.0078,1.372
6648.00,7.403900,25.02938,-0.000175,24.016460,-0.0078,1.372
6650.00,7.413160,25.02961,-0.000175,24.016539,-0.0078,1.372
6652.00,7.421880,25.02913,-0.000176,24.016570,-0.0078,1.373
6654.00,7.429471,25.02859,-0.000176,24.016688,-0.0078,1.373
6656.00,7.436377,25.02892,-0.000176,24.017114,-0.0078,1.372
6658.00,7.442836,25.02869,-0.000176,24.016048,-0.0078,1.372
6660.00,7.448881,25.02856,-0.000175,24.016730,-0.0078,1.372
6662.00,7.454569,25.02837,-0.000175,24.017047,-0.0078,1.373
6664.00,7.459536,25.02842,-0.000175,24.016284,-0.0078,1.373
6666.00,7.464386,25.02835,-0.000176,24.016724,-0.0078,1.372
6668.00,7.467514,25.02815,-0.000175,24.016605,-0.0078,1.372
6670.00,7.471307,25.02843,-0.000176,24.017032,-0.0078,1.373
6672.00,7.474171,25.02903,-0.000177,24.016833,-0.0078,1.372
6674.00,7.476986,25.02873,-0.000177,24.016592,-0.0079,1.371
6676.00,7.479039,25.02935,-0.000176,24.016775,-0.0078,1.372
6678.00,7.480614,25.02953,-0.000176,24.016780,-0.0077,1.373
6680.00,7.481980,25.02878,-0.000176,24.016487,-0.0078,1.372
6682.00,7.482594,25.02905,-0.000175,24.017101,-0.0078,1.371
6684.00,7.483392,25.02941,-0.000174,24.017752,-0.0078,1.372
6686.00,7.484621,25.03010,-0.000175,24.016478,-0.0078,1.372
6688.00,7.485227,25.02966,-0.000176,24.016343,-0.0078,1.372
6690.00,7.485141,25.02878,-0.000176,24.016876,-0.0078,1.372
6692.00,7.485200,25.02921,-0.000176,24.016440,-0.0078,1.373
6694.00,7.486884,25.02931,-0.000176,24.016175,-0.0078,1.372
6696.00,7.486336,25.02977,-0.000176,24.016512,-0.0078,1.372
6698.00,7.486357,25.03002,-0.000176,24.016338,-0.0078,1.372
6700.00,7.487084,25.03015,-0.000175,24.016900,-0.0078,1.372
6702.00,7.487004,25.03018,-0.000175,24.016548,-0.0078,1.372
6704.00,7.487418,25.02925,-0.000176,24.016769,-0.0078,1.372
6706.00,7.486745,25.02954,-0.000175,24.016588,-0.0078,1.372
6708.00,7.486103,25.02996,-0.000176,24.016824,-0.0078,1.373
6710.00,7.486359,25.03019,-0.000176,24.016867,-0.0078,1.372
6712.00,7.486396,25.03055,-0.000176,24.016610,-0.0078,1.371
6714.00,7.485407,25.03005,-0.000175,24.016808,-0.0078,1.372
6716.00,7.485444,25.02984,-0.000174,24.016940,-0.0078,1.372
6718.00,7.485928,25.02998,-0.000175,24.016035,-0.0078,1.372
6720.00,7.485657,25.03097,-0.000175,24.016788,-0.0078,1.372
6722.00,7.485497,25.03178,-0.000177,24.016489,-0.0078,1.373
6724.00,7.486061,25.03117,-0.000177,24.016858,-0.0078,1.373
6726.00,7.485638,25.03066,-0.000176,24.016401,-0.0078,1.372
6728.00,7.485802,25.03012,-0.000177,24.016197,-0.0078,1.372
6730.00,7.485291,25.03042,-0.000175,24.016933,-0.0078,1.372
6732.00,7.485241,25.03070,-0.000175,24.016915,-0.0078,1.372
6734.00,7.485878,25.03157,-0.000176,24.016516,-0.0078,1.372
6736.00,7.485106,25.03094,-0.000175,24.017002,-0.0078,1.372
6738.00,7.485416,25.03061,-0.000175,24.017128,-0.0078,1.372
6740.00,7.486061,25.02980,-0.000176,24.016795,-0.0078,1.372
6742.00,7.486372,25.02967,-0.000176,24.016632,-0.0078,1.372
6744.00,7.486572,25.03019,-0.000176,24.016726,-0.0078,1.372
6746.00,7.486387,25.03021,-0.000175,24.016595,-0.0078,1.372
6748.00,7.486593,25.02951,-0.000175,24.016566,-0.0078,1.372
6750.00,7.486764,25.02916,-0.000176,24.016653,-0.0078,1.373
6752.00,7.485888,25.02928,-0.000176,24.016155,-0.0078,1.372
6754.00,7.485601,25.02930,-0.000176,24.016472,-0.0078,1.372
6756.00,7.485275,25.02931,-0.000176,24.016750,-0.0078,1.373
6758.00,7.485034,25.02937,-0.000176,24.017368,-0.0078,1.372
6760.00,7.484255,25.03087,-0.000175,24.016688,-0.0078,1.371
6762.00,7.484267,25.03025,-0.000176,24.016313,-0.0078,1.372
6764.00,7.484916,25.02996,-0.000175,24.017266,-0.0078,1.372
6766.00,7.485203,25.03086,-0.000175,24.016641,-0.0078,1.372
6768.00,7.486017,25.03068,-0.000175,24.016481,-0.0078,1.372
6770.00,7.486602,25.03054,-0.000176,24.017373,-0.0078,1.373
6772.00,7.486190,25.03042,-0.000176,24.016965,-0.0078,1.373
6774.00,7.486136,25.03077,-0.000176,24.016643,-0.0078,1.373
6776.00,7.485990,25.02996,-0.000175,24.016717,-0.0078,1.372
6778.00,7.485665,25.03063,-0.000175,24.017219,-0.0078,1.372
6780.00,7.485598,25.03038,-0.000176,24.017012,-0.0079,1.372
6782.00,7.486434,25.03003,-0.000177,24.016168,-0.0078,1.372
6784.00,7.486893,25.03009,-0.000176,24.016630,-0.0078,1.372
6786.00,7.486652,25.02961,-0.000175,24.016840,-0.0078,1.372
6788.00,7.486112,25.02961,-0.000175,24.017038,-0.0078,1.373
6790.00,7.485813,25.02940,-0.000176,24.016724,-0.0078,1.373
6792.00,7.486048,25.02995,-0.000176,24.016992,-0.0078,1.372
6794.00,7.486289,25.02956,-0.000176,24.016490,-0.0078,1.372
6796.00,7.486040,25.02916,-0.000175,24.016481,-0.0078,1.372
6798.00,7.485663,25.02922,-0.000175,24.016766,-0.0078,1.372
6800.00,7.485176,25.02983,-0.000175,24.016070,-0.0078,1.372
6802.00,7.485644,25.02977,-0.000175,24.016887,-0.0078,1.373
6804.00,7.486462,25.02956,-0.000176,24.016527,-0.0078,1.372
6806.00,7.486830,25.02845,-0.000174,24.016692,-0.0078,1.372
6808.00,7.486561,25.02888,-0.000175,24.016189,-0.0078,1.372
6810.00,7.486893,25.02868,-0.000175,24.016358,-0.0078,1.372
6812.00,7.486741,25.02882,-0.000175,24.016840,-0.0078,1.373
6814.00,7.485459,25.02865,-0.000176,24.016831,-0.0078,1.372
6816.00,7.486051,25.02958,-0.000176,24.016139,-0.0078,1.372
6818.00,7.486564,25.02989,-0.000176,24.017136,-0.0078,1.372
6820.00,7.485975,25.02981,-0.000175,24.017525,-0.0078,1.373
6822.00,7.485066,25.02987,-0.000176,24.016733,-0.0078,1.373
6824.00,7.484217,25.03004,-0.000176,24.017319,-0.0078,1.373
6826.00,7.484975,25.03033,-0.000175,24.016574,-0.0078,1.372
6828.00,7.485653,25.02954,-0.000176,24.016856,-0.0078,1.372
6830.00,7.485126,25.02938,-0.000175,24.016264,-0.0078,1.372
6832.00,7.484943,25.02960,-0.000174,24.016643,-0.0078,1.372
6834.00,7.485901,25.02997,-0.000175,24.017098,-0.0078,1.373
6836.00,7.486611,25.02883,-0.000174,24.016837,-0.0078,1.372
6838.00,7.485618,25.02859,-0.000175,24.017029,-0.0078,1.372
6840.00,7.485207,25.02996,-0.000175,24.016802,-0.0078,1.372
6842.00,7.486102,25.02948,-0.000175,24.016648,-0.0078,1.372
6844.00,7.486185,25.02881,-0.000175,24.016324,-0.0078,1.372
6846.00,7.485987,25.02984,-0.000175,24.016735,-0.0077,1.372
6848.00,7.485025,25.03039,-0.000174,24.017527,-0.0078,1.371
6850.00,7.485374,25.03036,-0.000174,24.017638,-0.0078,1.372
6852.00,7.485502,25.03055,-0.000176,24.017050,-0.0078,1.373
6854.00,7.485713,25.03034,-0.000175,24.016889,-0.0078,1.372
6856.00,7.486065,25.03052,-0.000175,24.016518,-0.0078,1.372
6858.00,7.486189,25.03142,-0.000175,24.017054,-0.0078,1.373
6860.00,7.485894,25.03086,-0.000176,24.017437,-0.0078,1.372
6862.00,7.485155,25.03024,-0.000175,24.017032,-0.0078,1.373
6864.00,7.484564,25.02998,-0.000175,24.016949,-0.0078,1.373
6866.00,7.484857,25.03077,-0.000175,24.016817,-0.0078,1.372
6868.00,7.484773,25.03048,-0.000175,24.017023,-0.0078,1.372
6870.00,7.484719,25.03064,-0.000174,24.016875,-0.0078,1.373
6872.00,7.484188,25.02998,-0.000174,24.017565,-0.0078,1.372
6874.00,7.484605,25.03022,-0.000174,24.016710,-0.0078,1.373
6876.00,7.484904,25.03032,-0.000175,24.016924,-0.0077,1.372
6878.00,7.485174,25.03069,-0.000174,24.016793,-0.0078,1.372
6880.00,7.485504,25.03088,-0.000175,24.016579,-0.0078,1.373
6882.00,7.485646,25.03154,-0.000176,24.017101,-0.0078,1.373
6884.00,7.485377,25.03159,-0.000175,24.016896,-0.0078,1.373
6886.00,7.484809,25.03177,-0.000175,24.016635,-0.0078,1.373
6888.00,7.484340,25.03103,-0.000175,24.017003,-0.0078,1.373
6890.00,7.484476,25.03064,-0.000174,24.016815,-0.0078,1.373
6892.00,7.484655,25.03056,-0.000174,24.016652,-0.0078,1.373
6894.00,7.484185,25.03055,-0.000175,24.016657,-0.0078,1.373
6896.00,7.484439,25.03036,-0.000174,24.017170,-0.0078,1.373
6898.00,7.484930,25.03083,-0.000176,24.017855,-0.0078,1.372
6900.00,7.485033,25.03060,-0.000175,24.016407,-0.0077,1.372
6902.00,7.485234,25.03039,-0.000174,24.017185,-0.0077,1.373
6904.00,7.484817,25.03051,-0.000175,24.016802,-0.0078,1.372
6906.00,7.484432,25.03028,-0.000174,24.016896,-0.0078,1.373
6908.00,7.484262,25.03088,-0.000175,24.017020,-0.0078,1.373
6910.00,7.485120,25.03048,-0.000175,24.017302,-0.0078,1.373
6912.00,7.485471,25.03042,-0.000175,24.017190,-0.0078,1.373
6914.00,7.485890,25.03024,-0.000176,24.016951,-0.0078,1.373
6916.00,7.486053,25.03007,-0.000176,24.016800,-0.0078,1.372
6918.00,7.485742,25.02995,-0.000175,24.016983,-0.0078,1.372
6920.00,7.484863,25.02955,-0.000175,24.016922,-0.0078,1.372
6922.00,7.484043,25.02973,-0.000175,24.017032,-0.0078,1.373
6924.00,7.483941,25.02939,-0.000175,24.016666,-0.0078,1.373
6926.00,7.484271,25.03091,-0.000175,24.016693,-0.0078,1.372
6928.00,7.484607,25.03056,-0.000174,24.016117,-0.0078,1.372
6930.00,7.484598,25.03089,-0.000174,24.016168,-0.0078,1.372
6932.00,7.484346,25.03165,-0.000175,24.016285,-0.0078,1.373
6934.00,7.485061,25.03087,-0.000177,24.017054,-0.0078,1.372
6936.00,7.485212,25.03072,-0.000175,24.016508,-0.0078,1.372
6938.00,7.485660,25.03018,-0.000176,24.016400,-0.0078,1.372
6940.00,7.485377,25.02961,-0.000175,24.016338,-0.0078,1.372
6942.00,7.484659,25.03057,-0.000176,24.016499,-0.0078,1.373
6944.00,7.484467,25.03126,-0.000177,24.016827,-0.0078,1.373
6946.00,7.484389,25.03107,-0.000178,24.016342,-0.0078,1.372
6948.00,7.485217,25.03112,-0.000177,24.017147,-0.0078,1.373
6950.00,7.485334,25.03086,-0.000177,24.016409,-0.0078,1.373
6952.00,7.485209,25.03096,-0.000176,24.016523,-0.0078,1.372
6954.00,7.486052,25.03092,-0.000176,24.016673,-0.0078,1.373
6956.00,7.486006,25.03167,-0.000175,24.016766,-0.0079,1.373
6958.00,7.485990,25.03195,-0.000176,24.017029,-0.0078,1.373
6960.00,7.486448,25.03183,-0.000176,24.016082,-0.0078,1.373
6962.00,7.485357,25.03145,-0.000176,24.016612,-0.0078,1.373
6964.00,7.484699,25.03124,-0.000176,24.016871,-0.0078,1.372
6966.00,7.485316,25.03156,-0.000175,24.016338,-0.0078,1.373
6968.00,7.484985,25.03243,-0.000175,24.016605,-0.0078,1.373
6970.00,7.485510,25.03111,-0.000175,24.016866,-0.0078,1.373
6972.00,7.486235,25.03082,-0.000175,24.016595,-0.0078,1.373
6974.00,7.486412,25.03114,-0.000176,24.016693,-0.0078,1.373
6976.00,7.485711,25.03052,-0.000176,24.016478,-0.0078,1.373
6978.00,7.485419,25.03077,-0.000175,24.016358,-0.0078,1.373
6980.00,7.484872,25.03084,-0.000175,24.016441,-0.0078,1.373
6982.00,7.484952,25.03089,-0.000175,24.016646,-0.0078,1.373
6984.00,7.485146,25.03099,-0.000176,24.016976,-0.0078,1.372
6986.00,7.485770,25.03025,-0.000175,24.016545,-0.0078,1.372
6988.00,7.485339,25.03074,-0.000174,24.016447,-0.0078,1.372
6990.00,7.484986,25.03046,-0.000173,24.016579,-0.0078,1.374
6992.00,7.485336,25.03030,-0.000175,24.016746,-0.0078,1.374
6994.00,7.485061,25.02967,-0.000174,24.017399,-0.0078,1.373
6996.00,7.484054,25.02880,-0.000175,24.016545,-0.0078,1.372
6998.00,7.484256,25.02962,-0.000176,24.017159,-0.0078,1.373
7000.00,7.484774,25.02987,-0.000175,24.016795,-0.0078,1.373
7002.00,7.485412,25.03048,-0.000175,24.016648,-0.0078,1.373
7004.00,7.485152,25.03037,-0.000176,24.016550,-0.0078,1.373
7006.00,7.484227,25.02993,-0.000174,24.016710,-0.0078,1.373
7008.00,7.484381,25.02966,-0.000175,24.016514,-0.0078,1.372
7010.00,7.484640,25.02912,-0.000176,24.016893,-0.0078,1.373
7012.00,7.484457,25.02920,-0.000176,24.016958,-0.0078,1.373
7014.00,7.484709,25.03027,-0.000174,24.017002,-0.0078,1.372
7016.00,7.484327,25.03002,-0.000175,24.016822,-0.0078,1.373
7018.00,7.484019,25.03057,-0.000174,24.017136,-0.0078,1.373
7020.00,7.484103,25.02996,-0.000175,24.017036,-0.0078,1.372
7022.00,7.484216,25.02970,-0.000175,24.016911,-0.0078,1.373
7024.00,7.484776,25.02964,-0.000175,24.016793,-0.0078,1.373
7026.00,7.484946,25.03018,-0.000176,24.016896,-0.0078,1.373
7028.00,7.485345,25.03039,-0.000176,24.016545,-0.0078,1.373
7030.00,7.485135,25.03057,-0.000176,24.016371,-0.0078,1.373
7032.00,7.485062,25.03085,-0.000175,24.017043,-0.0078,1.373
7034.00,7.484848,25.02985,-0.000175,24.016931,-0.0078,1.373
7036.00,7.484689,25.03030,-0.000176,24.016353,-0.0078,1.373
7038.00,7.484419,25.03027,-0.000176,24.016445,-0.0078,1.373
7040.00,7.484504,25.03031,-0.000175,24.017197,-0.0078,1.373
7042.00,7.485406,25.03127,-0.000174,24.017348,-0.0078,1.373
7044.00,7.485282,25.03098,-0.000175,24.016715,-0.0078,1.373
7046.00,7.485393,25.03068,-0.000175,24.016728,-0.0077,1.372
7048.00,7.485099,25.03009,-0.000175,24.016786,-0.0078,1.373
7050.00,7.484471,25.02944,-0.000174,24.017297,-0.0078,1.372
7052.00,7.484859,25.03045,-0.000175,24.016728,-0.0078,1.372
7054.00,7.485177,25.02998,-0.000175,24.016570,-0.0078,1.373
7056.00,7.485200,25.02987,-0.000175,24.016153,-0.0078,1.374
7058.00,7.485692,25.02993,-0.000176,24.016873,-0.0078,1.373
7060.00,7.485336,25.03019,-0.000175,24.017143,-0.0078,1.372
7062.00,7.484652,25.03027,-0.000175,24.017170,-0.0078,1.372
7064.00,7.484479,25.03067,-0.000174,24.016764,-0.0078,1.373
7066.00,7.484903,25.03127,-0.000176,24.016826,-0.0078,1.373
7068.00,7.484029,25.03115,-0.000175,24.016898,-0.0078,1.373
7070.00,7.483853,25.03064,-0.000175,24.016570,-0.0078,1.373
7072.00,7.484117,25.03115,-0.000176,24.016403,-0.0078,1.373
7074.00,7.484349,25.03117,-0.000175,24.016887,-0.0078,1.373
7076.00,7.483948,25.03128,-0.000176,24.016831,-0.0078,1.373
7078.00,7.484441,25.03067,-0.000175,24.016527,-0.0078,1.373
7080.00,7.484817,25.03056,-0.000176,24.016119,-0.0078,1.373
7082.00,7.484012,25.03061,-0.000176,24.016672,-0.0078,1.373
7084.00,7.484039,25.03026,-0.000175,24.016269,-0.0078,1.373
7086.00,7.484434,25.03061,-0.000175,24.017014,-0.0078,1.373
7088.00,7.484527,25.03104,-0.000176,24.016055,-0.0078,1.374
7090.00,7.485440,25.03096,-0.000175,24.016934,-0.0078,1.373
7092.00,7.485731,25.03047,-0.000175,24.016840,-0.0078,1.373
7094.00,7.484901,25.02985,-0.000177,24.016630,-0.0078,1.373
7096.00,7.484857,25.03073,-0.000176,24.016708,-0.0078,1.373
7098.00,7.485043,25.03010,-0.000175,24.016838,-0.0078,1.373
7100.00,7.485197,25.03018,-0.000174,24.016619,-0.0078,1.373
7102.00,7.485166,25.03020,-0.000176,24.017139,-0.0078,1.372
7104.00,7.484848,25.03005,-0.000175,24.016150,-0.0078,1.373
7106.00,7.484175,25.02996,-0.000175,24.016922,-0.0078,1.373
7108.00,7.484939,25.03032,-0.000175,24.016215,-0.0078,1.373
7110.00,7.484926,25.03070,-0.000176,24.016837,-0.0078,1.374
7112.00,7.485132,25.03135,-0.000175,24.016612,-0.0078,1.372
7114.00,7.485470,25.03042,-0.000174,24.016985,-0.0078,1.373
7116.00,7.485095,25.03003,-0.000174,24.017185,-0.0077,1.373
7118.00,7.484771,25.03070,-0.000175,24.016724,-0.0078,1.373
7120.00,7.484616,25.03013,-0.000175,24.016987,-0.0077,1.373
7122.00,7.484284,25.03036,-0.000175,24.016847,-0.0077,1.372
7124.00,7.484546,25.02951,-0.000175,24.016985,-0.0078,1.374
7126.00,7.484391,25.02957,-0.000176,24.016987,-0.0078,1.373
7128.00,7.484956,25.03019,-0.000174,24.016708,-0.0078,1.373
7130.00,7.485847,25.03016,-0.000174,24.016557,-0.0078,1.373
7132.00,7.485075,25.03048,-0.000175,24.016523,-0.0078,1.373
7134.00,7.484614,25.02986,-0.000175,24.016460,-0.0078,1.374
7136.00,7.484131,25.03019,-0.000175,24.017785,-0.0078,1.374
7138.00,7.484334,25.03023,-0.000175,24.016896,-0.0078,1.373
7140.00,7.484014,25.03001,-0.000175,24.017346,-0.0078,1.373
7142.00,7.484133,25.02984,-0.000174,24.016878,-0.0077,1.373
7144.00,7.484452,25.02946,-0.000174,24.017040,-0.0078,1.373
7146.00,7.484418,25.02892,-0.000175,24.017226,-0.0078,1.373
7148.00,7.484605,25.02931,-0.000174,24.017273,-0.0078,1.373
7150.00,7.485454,25.02965,-0.000175,24.016786,-0.0078,1.373
7152.00,7.485221,25.02839,-0.000175,24.016846,-0.0078,1.374
7154.00,7.485089,25.02854,-0.000175,24.017239,-0.0078,1.373
7156.00,7.483747,25.02866,-0.000175,24.016797,-0.0078,1.373
7158.00,7.483326,25.02948,-0.000174,24.017083,-0.0078,1.372
7160.00,7.483078,25.02904,-0.000174,24.016797,-0.0078,1.374
7162.00,7.483400,25.02891,-0.000174,24.016766,-0.0078,1.374
7164.00,7.483915,25.02943,-0.000175,24.017350,-0.0078,1.373
7166.00,7.483682,25.02944,-0.000175,24.017174,-0.0078,1.373
7168.00,7.483440,25.03038,-0.000175,24.017698,-0.0078,1.373
7170.00,7.482802,25.03098,-0.000175,24.016791,-0.0078,1.373
7172.00,7.483055,25.03081,-0.000175,24.016893,-0.0078,1.373
7174.00,7.483747,25.03039,-0.000175,24.017116,-0.0077,1.373
7176.00,7.483903,25.02938,-0.000175,24.017190,-0.0078,1.373
7178.00,7.483600,25.03008,-0.000175,24.017293,-0.0077,1.374
7180.00,7.483123,25.03032,-0.000175,24.016291,-0.0077,1.374
7182.00,7.483422,25.03051,-0.000175,24.016992,-0.0077,1.373
7184.00,7.482943,25.02964,-0.000175,24.017431,-0.0077,1.374
7186.00,7.483079,25.02977,-0.000174,24.017536,-0.0078,1.373
7188.00,7.483665,25.02982,-0.000174,24.016815,-0.0077,1.373
7190.00,7.483567,25.02940,-0.000174,24.016557,-0.0078,1.373
7192.00,7.483946,25.03012,-0.000175,24.017409,-0.0078,1.373
7194.00,7.484519,25.02968,-0.000175,24.017058,-0.0078,1.373
7196.00,7.483493,25.02922,-0.000175,24.016751,-0.0078,1.373
7198.00,7.483495,25.02915,-0.000175,24.016862,-0.0077,1.373
7200.00,7.484303,25.02899,-0.000174,24.017366,-0.0077,1.373
7202.00,7.484136,25.02820,-0.000174,24.017040,-0.0078,1.373
@12,12.0000,24.0
7204.00,7.483551,25.02917,-0.000175,24.016371,-0.0078,1.374
7206.00,7.478695,25.03030,-0.000175,24.017072,-0.0078,1.374
7208.00,7.468455,25.02893,-0.000176,24.016985,-0.0078,1.373
7210.00,7.452874,25.02864,-0.000173,24.017447,-0.0078,1.372
7212.00,7.435891,25.02860,-0.000174,24.017041,-0.0078,1.373
7214.00,7.418427,25.02841,-0.000174,24.017406,-0.0078,1.373
7216.00,7.404127,25.02877,-0.000175,24.017313,-0.0078,1.374
7218.00,7.392748,25.02940,-0.000175,24.016693,-0.0078,1.374
7220.00,7.380619,25.02864,-0.000175,24.016974,-0.0078,1.374
7222.00,7.367790,25.02763,-0.000177,24.017045,-0.0078,1.374
7224.00,7.357193,25.02819,-0.000177,24.017422,-0.0078,1.374
7226.00,7.345949,25.02924,-0.000176,24.017502,-0.0078,1.374
7228.00,7.336570,25.02807,-0.000177,24.016637,-0.0078,1.375
7230.00,7.333446,25.02851,-0.000177,24.017426,-0.0078,1.375
7232.00,7.335998,25.02937,-0.000177,24.016875,-0.0078,1.375
7234.00,7.345092,25.02943,-0.000178,24.017455,-0.0077,1.376
7236.00,7.356790,25.02879,-0.000177,24.018347,-0.0078,1.376
7238.00,7.367027,25.02922,-0.000177,24.017736,-0.0078,1.374
7240.00,7.375121,25.02958,-0.000176,24.017108,-0.0078,1.374
7242.00,7.382658,25.02948,-0.000173,24.017020,-0.0078,1.374
7244.00,7.390445,25.02907,-0.000174,24.016514,-0.0078,1.374
7246.00,7.399181,25.02975,-0.000174,24.016867,-0.0078,1.374
7248.00,7.407833,25.02934,-0.000175,24.017500,-0.0078,1.374
7250.00,7.417017,25.02973,-0.000175,24.017264,-0.0077,1.373
7252.00,7.425090,25.02937,-0.000176,24.016701,-0.0077,1.374
7254.00,7.432512,25.03000,-0.000176,24.016900,-0.0077,1.374
7256.00,7.439422,25.03033,-0.000176,24.017605,-0.0078,1.374
7258.00,7.444827,25.03057,-0.000174,24.017043,-0.0078,1.374
7260.00,7.449936,25.03121,-0.000173,24.016931,-0.0078,1.374
7262.00,7.454741,25.03073,-0.000174,24.017449,-0.0078,1.374
7264.00,7.458342,25.03085,-0.000174,24.017388,-0.0077,1.374
7266.00,7.462836,25.03103,-0.000175,24.017466,-0.0078,1.372
7268.00,7.467120,25.03085,-0.000175,24.017112,-0.0077,1.373
7270.00,7.469728,25.03103,-0.000174,24.016844,-0.0078,1.374
7272.00,7.472246,25.03109,-0.000175,24.017154,-0.0078,1.373
7274.00,7.474854,25.03084,-0.000175,24.017049,-0.0078,1.373
7276.00,7.477160,25.03027,-0.000174,24.017341,-0.0078,1.374
7278.00,7.478933,25.03108,-0.000175,24.017404,-0.0078,1.374
7280.00,7.479698,25.03097,-0.000175,24.016023,-0.0078,1.374
7282.00,7.481293,25.03085,-0.000175,24.017221,-0.0078,1.374
7284.00,7.481587,25.03028,-0.000175,24.017839,-0.0077,1.374
7286.00,7.482295,25.03008,-0.000176,24.017661,-0.0078,1.373
7288.00,7.483559,25.03081,-0.000176,24.016838,-0.0078,1.373
7290.00,7.483592,25.03012,-0.000174,24.017020,-0.0078,1.374
7292.00,7.484052,25.03002,-0.000174,24.016518,-0.0078,1.373
7294.00,7.484127,25.02956,-0.000174,24.016739,-0.0077,1.373
7296.00,7.484691,25.03082,-0.000175,24.016817,-0.0078,1.374
7298.00,7.484971,25.02986,-0.000176,24.016304,-0.0078,1.374
7300.00,7.484297,25.03024,-0.000175,24.017350,-0.0078,1.374
7302.00,7.483992,25.03061,-0.000176,24.016918,-0.0078,1.374
7304.00,7.484425,25.03033,-0.000176,24.016644,-0.0078,1.374
7306.00,7.484668,25.02951,-0.000176,24.017234,-0.0078,1.374
7308.00,7.484657,25.02992,-0.000176,24.017442,-0.0078,1.374
7310.00,7.484202,25.02967,-0.000175,24.017101,-0.0078,1.374
7312.00,7.483863,25.02979,-0.000174,24.016904,-0.0078,1.373
7314.00,7.483769,25.02925,-0.000176,24.016773,-0.0078,1.373
7316.00,7.482998,25.03022,-0.000176,24.017554,-0.0078,1.374
7318.00,7.483055,25.03011,-0.000175,24.017241,-0.0078,1.374
7320.00,7.482871,25.02934,-0.000175,24.016746,-0.0078,1.374
7322.00,7.482581,25.03004,-0.000175,24.016340,-0.0078,1.374
7324.00,7.482967,25.03111,-0.000175,24.017375,-0.0078,1.374
7326.00,7.483560,25.03118,-0.000174,24.017061,-0.0078,1.373
7328.00,7.483161,25.03084,-0.000175,24.016760,-0.0078,1.373
7330.00,7.482982,25.03104,-0.000174,24.017174,-0.0078,1.374
7332.00,7.482767,25.03179,-0.000175,24.016916,-0.0078,1.374
7334.00,7.482397,25.03086,-0.000175,24.016409,-0.0078,1.374
7336.00,7.482192,25.03089,-0.000175,24.016496,-0.0078,1.374
7338.00,7.482018,25.03107,-0.000175,24.016730,-0.0078,1.374
7340.00,7.482767,25.03203,-0.000175,24.016528,-0.0077,1.373
7342.00,7.482295,25.03168,-0.000175,24.017056,-0.0077,1.374
7344.00,7.482305,25.03205,-0.000176,24.016701,-0.0077,1.374
7346.00,7.482097,25.03121,-0.000175,24.017119,-0.0078,1.373
7348.00,7.481892,25.03080,-0.000174,24.016334,-0.0078,1.373
7350.00,7.482601,25.03104,-0.000173,24.016835,-0.0078,1.374
7352.00,7.483583,25.03127,-0.000174,24.016721,-0.0077,1.374
7354.00,7.483396,25.03210,-0.000176,24.017036,-0.0078,1.374
7356.00,7.483235,25.03275,-0.000175,24.016945,-0.0078,1.374
7358.00,7.483056,25.03197,-0.000175,24.016615,-0.0078,1.373
7360.00,7.482880,25.03245,-0.000175,24.016777,-0.0078,1.373
7362.00,7.483337,25.03213,-0.000175,24.016182,-0.0078,1.374
7364.00,7.483631,25.03205,-0.000175,24.016842,-0.0078,1.373
7366.00,7.484023,25.03234,-0.000175,24.016635,-0.0078,1.373
7368.00,7.483569,25.03197,-0.000175,24.017480,-0.0078,1.374
7370.00,7.482527,25.03230,-0.000174,24.016969,-0.0078,1.373
7372.00,7.482760,25.03265,-0.000176,24.016855,-0.0078,1.374
7374.00,7.482258,25.03259,-0.000176,24.016374,-0.0077,1.374
7376.00,7.481777,25.03168,-0.000176,24.016204,-0.0078,1.373
7378.00,7.482353,25.03178,-0.000175,24.016797,-0.0078,1.374
7380.00,7.482148,25.03227,-0.000176,24.016884,-0.0078,1.374
7382.00,7.482330,25.03369,-0.000176,24.017063,-0.0078,1.373
7384.00,7.482549,25.03360,-0.000175,24.016808,-0.0078,1.373
7386.00,7.482581,25.03248,-0.000175,24.016637,-0.0078,1.373
7388.00,7.482395,25.03344,-0.000175,24.016779,-0.0078,1.374
7390.00,7.482842,25.03332,-0.000175,24.017516,-0.0078,1.374
7392.00,7.482905,25.03205,-0.000174,24.016545,-0.0078,1.374
7394.00,7.482798,25.03124,-0.000176,24.016755,-0.0077,1.374
7396.00,7.482880,25.03149,-0.000175,24.017177,-0.0078,1.374
7398.00,7.481666,25.03197,-0.000176,24.017418,-0.0077,1.374
7400.00,7.481881,25.03127,-0.000176,24.016372,-0.0078,1.374
7402.00,7.482351,25.03177,-0.000174,24.016264,-0.0078,1.374
7404.00,7.482395,25.03179,-0.000175,24.016592,-0.0079,1.374
7406.00,7.483513,25.03120,-0.000176,24.016804,-0.0078,1.373
7408.00,7.482816,25.03153,-0.000176,24.016492,-0.0078,1.373
7410.00,7.482192,25.03172,-0.000174,24.016222,-0.0078,1.374
7412.00,7.481980,25.03213,-0.000175,24.017011,-0.0078,1.373
7414.00,7.482515,25.03191,-0.000175,24.017125,-0.0078,1.374
7416.00,7.481943,25.03140,-0.000175,24.017210,-0.0078,1.374
7418.00,7.483428,25.03189,-0.000176,24.015811,-0.0078,1.374
7420.00,7.483562,25.03216,-0.000176,24.016465,-0.0078,1.374
7422.00,7.483397,25.03194,-0.000174,24.017147,-0.0078,1.374
7424.00,7.483194,25.03157,-0.000174,24.016340,-0.0077,1.374
7426.00,7.482875,25.03099,-0.000175,24.016670,-0.0078,1.374
7428.00,7.482842,25.03155,-0.000175,24.016360,-0.0078,1.374
7430.00,7.482307,25.03234,-0.000175,24.016740,-0.0078,1.374
7432.00,7.482582,25.03240,-0.000174,24.016655,-0.0078,1.374
7434.00,7.481970,25.03297,-0.000176,24.016974,-0.0078,1.374
7436.00,7.481248,25.03212,-0.000175,24.017139,-0.0078,1.373
7438.00,7.482652,25.03195,-0.000175,24.016436,-0.0078,1.374
7440.00,7.483470,25.03221,-0.000175,24.016936,-0.0078,1.373
7442.00,7.482817,25.03114,-0.000175,24.016454,-0.0078,1.374
7444.00,7.482232,25.03074,-0.000175,24.016735,-0.0078,1.374
7446.00,7.483029,25.03163,-0.000175,24.017145,-0.0078,1.374
7448.00,7.482267,25.03164,-0.000175,24.016898,-0.0077,1.373
7450.00,7.482054,25.03042,-0.000174,24.016681,-0.0078,1.373
7452.00,7.482741,25.03042,-0.000174,24.016920,-0.0078,1.374
7454.00,7.482947,25.03094,-0.000175,24.017629,-0.0078,1.374
7456.00,7.482774,25.03082,-0.000175,24.017237,-0.0078,1.374
7458.00,7.482209,25.03063,-0.000175,24.016831,-0.0078,1.374
7460.00,7.481694,25.03049,-0.000175,24.016907,-0.0078,1.374
7462.00,7.481694,25.03017,-0.000175,24.017177,-0.0078,1.374
7464.00,7.481639,25.03071,-0.000175,24.016367,-0.0078,1.373
7466.00,7.481181,25.03096,-0.000174,24.017092,-0.0078,1.374
7468.00,7.481010,25.03058,-0.000175,24.017049,-0.0078,1.374
7470.00,7.481587,25.03079,-0.000175,24.016519,-0.0078,1.374
7472.00,7.481369,25.03120,-0.000176,24.016739,-0.0078,1.374
7474.00,7.481425,25.03125,-0.000176,24.017145,-0.0078,1.374
7476.00,7.481842,25.03124,-0.000174,24.016971,-0.0078,1.373
7478.00,7.482742,25.03181,-0.000173,24.017214,-0.0078,1.373
7480.00,7.481697,25.03190,-0.000174,24.017161,-0.0078,1.374
7482.00,7.481762,25.03102,-0.000175,24.016624,-0.0078,1.374
7484.00,7.483183,25.03160,-0.000175,24.016793,-0.0078,1.374
7486.00,7.482885,25.03068,-0.000176,24.016519,-0.0078,1.374
7488.00,7.482386,25.03054,-0.000175,24.016840,-0.0078,1.374
7490.00,7.482403,25.03059,-0.000175,24.017208,-0.0078,1.374
7492.00,7.481598,25.03092,-0.000175,24.016731,-0.0078,1.374
7494.00,7.481718,25.03093,-0.000176,24.016974,-0.0078,1.374
7496.00,7.481899,25.03094,-0.000174,24.017029,-0.0078,1.374
7498.00,7.481949,25.03060,-0.000174,24.016944,-0.0078,1.373
7500.00,7.481753,25.03110,-0.000174,24.017056,-0.0078,1.374
7502.00,7.481367,25.03027,-0.000175,24.017105,-0.0078,1.374
7504.00,7.481476,25.02972,-0.000175,24.017393,-0.0078,1.374
7506.00,7.481291,25.02983,-0.000175,24.017014,-0.0078,1.374
7508.00,7.482781,25.02981,-0.000176,24.016806,-0.0078,1.374
7510.00,7.482551,25.02978,-0.000176,24.016612,-0.0078,1.373
7512.00,7.482374,25.02979,-0.000176,24.016710,-0.0078,1.374
7514.00,7.482518,25.03009,-0.000176,24.017074,-0.0078,1.374
7516.00,7.482383,25.03031,-0.000175,24.017444,-0.0078,1.374
7518.00,7.482754,25.03047,-0.000175,24.016967,-0.0078,1.374
7520.00,7.482555,25.03097,-0.000175,24.016481,-0.0078,1.374
7522.00,7.481928,25.03025,-0.000176,24.016503,-0.0078,1.374
7524.00,7.481979,25.03009,-0.000177,24.017003,-0.0078,1.374
7526.00,7.482909,25.03090,-0.000174,24.016864,-0.0078,1.374
7528.00,7.482313,25.03018,-0.000175,24.016548,-0.0078,1.374
7530.00,7.481610,25.03072,-0.000174,24.017241,-0.0078,1.373
7532.00,7.481492,25.03070,-0.000174,24.016773,-0.0078,1.375
7534.00,7.481188,25.03090,-0.000175,24.016737,-0.0078,1.374
7536.00,7.481614,25.03044,-0.000175,24.016835,-0.0078,1.373
7538.00,7.481925,25.03079,-0.000174,24.016452,-0.0077,1.374
7540.00,7.481074,25.03134,-0.000173,24.016655,-0.0078,1.374
7542.00,7.481467,25.03076,-0.000173,24.017223,-0.0078,1.373
7544.00,7.482007,25.03062,-0.000174,24.016537,-0.0078,1.375
7546.00,7.482027,25.03081,-0.000175,24.016534,-0.0078,1.375
7548.00,7.481489,25.03024,-0.000176,24.015803,-0.0078,1.374
7550.00,7.482125,25.03062,-0.000176,24.016492,-0.0078,1.374
7552.00,7.481993,25.03010,-0.000175,24.016820,-0.0078,1.374
7554.00,7.482333,25.03014,-0.000175,24.017223,-0.0078,1.374
7556.00,7.482857,25.03077,-0.000175,24.016798,-0.0077,1.374
7558.00,7.482891,25.03062,-0.000176,24.016661,-0.0078,1.374
7560.00,7.482707,25.03075,-0.000175,24.016061,-0.0078,1.374
7562.00,7.482946,25.03077,-0.000176,24.017408,-0.0078,1.374
7564.00,7.482810,25.03055,-0.000176,24.017121,-0.0078,1.374
7566.00,7.482360,25.03052,-0.000174,24.017119,-0.0078,1.373
7568.00,7.482228,25.03102,-0.000175,24.016809,-0.0078,1.374
7570.00,7.481272,25.03124,-0.000174,24.017328,-0.0078,1.374
7572.00,7.481457,25.03038,-0.000175,24.016668,-0.0078,1.374
7574.00,7.481697,25.03034,-0.000175,24.017507,-0.0078,1.375
7576.00,7.482358,25.03032,-0.000176,24.016829,-0.0078,1.374
7578.00,7.483042,25.03066,-0.000176,24.016757,-0.0078,1.374
7580.00,7.483184,25.03129,-0.000176,24.017609,-0.0078,1.374
7582.00,7.482914,25.02943,-0.000176,24.017156,-0.0078,1.374
7584.00,7.482484,25.02911,-0.000175,24.016798,-0.0078,1.374
7586.00,7.481828,25.02986,-0.000175,24.016450,-0.0078,1.374
7588.00,7.481305,25.03004,-0.000174,24.016701,-0.0078,1.374
7590.00,7.481961,25.02982,-0.000175,24.017208,-0.0078,1.375
7592.00,7.482282,25.03080,-0.000174,24.017074,-0.0078,1.374
7594.00,7.482856,25.03073,-0.000175,24.016710,-0.0078,1.374
7596.00,7.482982,25.03113,-0.000174,24.017516,-0.0077,1.374
7598.00,7.482516,25.03116,-0.000175,24.017321,-0.0077,1.374
7600.00,7.482447,25.03079,-0.000175,24.017181,-0.0078,1.374
7602.00,7.482555,25.03180,-0.000174,24.016626,-0.0078,1.374
7604.00,7.481737,25.03162,-0.000174,24.016878,-0.0077,1.374
7606.00,7.481371,25.03162,-0.000174,24.016731,-0.0077,1.374
7608.00,7.480867,25.03067,-0.000174,24.017156,-0.0078,1.374
7610.00,7.481488,25.03090,-0.000175,24.016867,-0.0078,1.374
7612.00,7.481607,25.03179,-0.000175,24.017631,-0.0077,1.374
7614.00,7.481918,25.03293,-0.000175,24.016831,-0.0078,1.375
7616.00,7.481391,25.03217,-0.000174,24.016663,-0.0078,1.375
7618.00,7.480755,25.03103,-0.000175,24.017246,-0.0078,1.374
7620.00,7.480570,25.03175,-0.000175,24.017003,-0.0078,1.375
7622.00,7.480924,25.03175,-0.000175,24.017580,-0.0078,1.374
7624.00,7.481183,25.03133,-0.000174,24.016302,-0.0078,1.374
7626.00,7.481346,25.03152,-0.000175,24.017253,-0.0078,1.374
7628.00,7.481672,25.03166,-0.000175,24.016724,-0.0078,1.374
7630.00,7.481258,25.03151,-0.000174,24.016978,-0.0078,1.374
7632.00,7.481054,25.03095,-0.000174,24.017145,-0.0078,1.374
7634.00,7.482359,25.03124,-0.000175,24.016768,-0.0078,1.374
7636.00,7.482715,25.03141,-0.000175,24.017136,-0.0078,1.374
7638.00,7.482581,25.03134,-0.000175,24.017681,-0.0078,1.374
7640.00,7.482788,25.03158,-0.000176,24.016757,-0.0078,1.375
7642.00,7.482734,25.03093,-0.000176,24.016822,-0.0078,1.374
7644.00,7.482315,25.03078,-0.000175,24.017012,-0.0078,1.374
7646.00,7.482238,25.03166,-0.000175,24.016858,-0.0077,1.374
7648.00,7.482338,25.03124,-0.000175,24.017562,-0.0078,1.375
7650.00,7.481468,25.03131,-0.000175,24.016724,-0.0078,1.374
7652.00,7.481416,25.03169,-0.000174,24.016753,-0.0078,1.374
7654.00,7.481770,25.03093,-0.000173,24.017125,-0.0078,1.374
7656.00,7.480830,25.03020,-0.000175,24.016760,-0.0078,1.374
7658.00,7.480544,25.03046,-0.000174,24.016545,-0.0078,1.375
7660.00,7.480768,25.03202,-0.000175,24.016954,-0.0077,1.375
7662.00,7.481478,25.03209,-0.000175,24.017524,-0.0078,1.374
7664.00,7.481505,25.03195,-0.000174,24.018280,-0.0078,1.374
7666.00,7.481281,25.03140,-0.000174,24.017830,-0.0078,1.374
7668.00,7.481146,25.03126,-0.000174,24.017114,-0.0078,1.374
7670.00,7.481092,25.03184,-0.000175,24.016699,-0.0078,1.374
7672.00,7.481193,25.03124,-0.000176,24.015934,-0.0078,1.375
7674.00,7.482233,25.03161,-0.000175,24.017123,-0.0078,1.374
7676.00,7.482009,25.03124,-0.000174,24.017513,-0.0078,1.375
7678.00,7.482035,25.03129,-0.000175,24.017429,-0.0078,1.374
7680.00,7.482008,25.03186,-0.000174,24.017687,-0.0078,1.375
7682.00,7.481760,25.03226,-0.000174,24.016501,-0.0078,1.374
7684.00,7.483099,25.03158,-0.000175,24.016164,-0.0078,1.374
7686.00,7.483280,25.03146,-0.000176,24.016982,-0.0078,1.375
7688.00,7.482724,25.03168,-0.000174,24.017344,-0.0078,1.375
7690.00,7.482135,25.03207,-0.000175,24.016907,-0.0077,1.375
7692.00,7.482194,25.03165,-0.000175,24.017464,-0.0078,1.374
7694.00,7.482082,25.03163,-0.000175,24.017658,-0.0078,1.374
7696.00,7.481413,25.03152,-0.000174,24.017201,-0.0078,1.374
7698.00,7.480800,25.03187,-0.000174,24.017087,-0.0077,1.374
7700.00,7.481422,25.03193,-0.000174,24.016866,-0.0078,1.375
7702.00,7.481216,25.03139,-0.000175,24.016965,-0.0078,1.375
7704.00,7.480644,25.03157,-0.000176,24.016684,-0.0078,1.375
7706.00,7.480486,25.03143,-0.000175,24.017005,-0.0078,1.374
7708.00,7.480476,25.03190,-0.000175,24.017060,-0.0078,1.374
7710.00,7.480898,25.03145,-0.000175,24.015713,-0.0078,1.375
7712.00,7.481659,25.03109,-0.000175,24.016215,-0.0078,1.375
7714.00,7.481636,25.03140,-0.000175,24.016893,-0.0078,1.374
7716.00,7.482235,25.03205,-0.000175,24.017070,-0.0078,1.374
7718.00,7.481424,25.03238,-0.000174,24.016595,-0.0078,1.374
7720.00,7.480801,25.03156,-0.000175,24.016314,-0.0078,1.375
7722.00,7.480666,25.03085,-0.000176,24.016853,-0.0078,1.374
7724.00,7.481473,25.03135,-0.000174,24.016989,-0.0078,1.374
7726.00,7.482264,25.03109,-0.000176,24.016750,-0.0078,1.375
7728.00,7.482713,25.03072,-0.000175,24.016282,-0.0078,1.375
7730.00,7.482074,25.03123,-0.000175,24.016869,-0.0078,1.374
7732.00,7.481381,25.03117,-0.000176,24.016673,-0.0078,1.375
7734.00,7.480977,25.03067,-0.000175,24.017210,-0.0078,1.374
7736.00,7.480975,25.03001,-0.000174,24.016634,-0.0078,1.375
7738.00,7.480752,25.03009,-0.000175,24.017014,-0.0078,1.374
7740.00,7.480878,25.03037,-0.000175,24.016253,-0.0078,1.374
7742.00,7.481096,25.02985,-0.000174,24.016878,-0.0078,1.375
7744.00,7.480397,25.03064,-0.000174,24.016987,-0.0078,1.374
7746.00,7.480408,25.03074,-0.000176,24.016780,-0.0078,1.374
7748.00,7.480726,25.03118,-0.000175,24.016672,-0.0078,1.375
7750.00,7.480909,25.03050,-0.000175,24.016695,-0.0078,1.375
7752.00,7.480961,25.03060,-0.000175,24.016490,-0.0078,1.375
7754.00,7.480764,25.03076,-0.000176,24.017266,-0.0078,1.374
7756.00,7.481018,25.03047,-0.000176,24.017170,-0.0078,1.374
7758.00,7.481540,25.03092,-0.000176,24.017154,-0.0078,1.375
7760.00,7.481578,25.03029,-0.000175,24.017226,-0.0078,1.375
7762.00,7.481788,25.03060,-0.000174,24.017159,-0.0078,1.374
7764.00,7.481603,25.03142,-0.000175,24.016621,-0.0078,1.375
7766.00,7.482185,25.03155,-0.000174,24.016280,-0.0078,1.374
7768.00,7.482200,25.03092,-0.000175,24.016911,-0.0078,1.375
7770.00,7.481122,25.03079,-0.000175,24.016349,-0.0077,1.375
7772.00,7.481071,25.03109,-0.000174,24.016804,-0.0077,1.375
7774.00,7.481418,25.03178,-0.000175,24.016713,-0.0078,1.374
7776.00,7.480755,25.03095,-0.000176,24.016907,-0.0078,1.375
7778.00,7.480370,25.03133,-0.000175,24.016753,-0.0078,1.375
7780.00,7.480013,25.03118,-0.000174,24.016186,-0.0078,1.374
7782.00,7.480234,25.03098,-0.000175,24.016557,-0.0078,1.374
7784.00,7.480271,25.03118,-0.000175,24.016387,-0.0078,1.376
7786.00,7.480521,25.03138,-0.000175,24.016195,-0.0078,1.375
7788.00,7.481127,25.03166,-0.000174,24.016878,-0.0078,1.374
7790.00,7.480742,25.03071,-0.000175,24.016891,-0.0078,1.374
7792.00,7.480190,25.03029,-0.000175,24.016936,-0.0078,1.375
7794.00,7.481226,25.03104,-0.000175,24.016516,-0.0078,1.375
7796.00,7.481541,25.03155,-0.000175,24.017098,-0.0078,1.375
7798.00,7.481130,25.03168,-0.000174,24.016766,-0.0078,1.375
7800.00,7.480004,25.03219,-0.000174,24.017437,-0.0078,1.375
7802.00,7.479725,25.03260,-0.000175,24.017021,-0.0078,1.374
@13,12.0000,24.0
7804.00,7.479573,25.03265,-0.000175,24.016672,-0.0078,1.374
7806.00,7.475373,25.03227,-0.000175,24.017253,-0.0078,1.375
7808.00,7.466579,25.03163,-0.000175,24.016697,-0.0078,1.374
7810.00,7.453319,25.03176,-0.000173,24.016699,-0.0078,1.373
7812.00,7.435949,25.03163,-0.000174,24.017554,-0.0078,1.374
7814.00,7.419910,25.03101,-0.000175,24.017257,-0.0078,1.374
7816.00,7.407710,25.03185,-0.000175,24.016490,-0.0078,1.375
7818.00,7.396199,25.03192,-0.000176,24.016456,-0.0078,1.375
7820.00,7.384837,25.03256,-0.000177,24.016537,-0.0078,1.376
7822.00,7.373275,25.03281,-0.000178,24.017195,-0.0078,1.376
7824.00,7.362982,25.03311,-0.000178,24.016557,-0.0078,1.375
7826.00,7.353098,25.03333,-0.000177,24.017562,-0.0078,1.376
7828.00,7.343507,25.03299,-0.000176,24.016739,-0.0078,1.375
7830.00,7.339739,25.03265,-0.000177,24.016586,-0.0077,1.376
7832.00,7.342163,25.03267,-0.000176,24.016434,-0.0078,1.377
7834.00,7.350478,25.03277,-0.000178,24.016973,-0.0078,1.377
7836.00,7.361758,25.03276,-0.000178,24.017428,-0.0077,1.377
7838.00,7.372971,25.03297,-0.000177,24.017083,-0.0078,1.376
7840.00,7.381252,25.03247,-0.000174,24.017011,-0.0078,1.376
7842.00,7.388627,25.03271,-0.000174,24.016980,-0.0078,1.375
7844.00,7.395167,25.03269,-0.000174,24.016893,-0.0077,1.375
7846.00,7.403531,25.03282,-0.000175,24.017210,-0.0078,1.375
7848.00,7.411297,25.03312,-0.000174,24.017495,-0.0078,1.375
7850.00,7.419854,25.03290,-0.000176,24.017395,-0.0078,1.375
7852.00,7.426752,25.03258,-0.000175,24.016710,-0.0078,1.375
7854.00,7.432635,25.03382,-0.000174,24.017574,-0.0078,1.375
7856.00,7.438808,25.03395,-0.000175,24.017137,-0.0077,1.375
7858.00,7.443981,25.03204,-0.000175,24.016737,-0.0078,1.375
7860.00,7.448610,25.03248,-0.000175,24.016904,-0.0078,1.375
7862.00,7.453567,25.03210,-0.000176,24.017290,-0.0078,1.375
7864.00,7.457822,25.03169,-0.000176,24.016704,-0.0078,1.375
7866.00,7.461346,25.03220,-0.000175,24.016717,-0.0078,1.375
7868.00,7.464503,25.03202,-0.000175,24.016706,-0.0078,1.375
7870.00,7.467320,25.03176,-0.000176,24.016070,-0.0078,1.375
7872.00,7.470481,25.03112,-0.000174,24.016991,-0.0078,1.374
7874.00,7.472968,25.03115,-0.000174,24.017012,-0.0078,1.375
7876.00,7.475446,25.03177,-0.000176,24.016632,-0.0078,1.375
7878.00,7.477186,25.03135,-0.000174,24.017188,-0.0078,1.375
7880.00,7.478097,25.03139,-0.000174,24.017273,-0.0078,1.376
7882.00,7.478967,25.03162,-0.000174,24.017172,-0.0078,1.374
7884.00,7.479933,25.03110,-0.000174,24.016780,-0.0078,1.375
7886.00,7.481279,25.03086,-0.000174,24.016532,-0.0078,1.375
7888.00,7.482194,25.03129,-0.000175,24.017395,-0.0078,1.375
7890.00,7.482293,25.03087,-0.000175,24.016931,-0.0078,1.375
7892.00,7.482022,25.03188,-0.000175,24.017565,-0.0078,1.375
7894.00,7.482557,25.03115,-0.000175,24.017023,-0.0078,1.374
7896.00,7.483240,25.03133,-0.000175,24.016122,-0.0078,1.375
7898.00,7.483262,25.03158,-0.000177,24.017335,-0.0078,1.375
7900.00,7.483456,25.03146,-0.000175,24.016918,-0.0078,1.375
7902.00,7.483289,25.03083,-0.000176,24.016719,-0.0078,1.376
7904.00,7.482403,25.03140,-0.000176,24.016425,-0.0078,1.375
7906.00,7.482065,25.03095,-0.000174,24.017172,-0.0078,1.374
7908.00,7.482816,25.03090,-0.000174,24.016668,-0.0078,1.375
7910.00,7.482230,25.03150,-0.000175,24.016563,-0.0078,1.375
7912.00,7.481163,25.03164,-0.000174,24.017346,-0.0077,1.375
7914.00,7.481455,25.03144,-0.000174,24.016684,-0.0077,1.374
7916.00,7.481379,25.03163,-0.000174,24.016748,-0.0078,1.374
7918.00,7.481005,25.03246,-0.000174,24.016817,-0.0078,1.375
7920.00,7.480781,25.03208,-0.000174,24.017212,-0.0078,1.375
7922.00,7.481111,25.03078,-0.000174,24.016838,-0.0077,1.375
7924.00,7.481149,25.03077,-0.000175,24.016719,-0.0077,1.376
7926.00,7.481674,25.03156,-0.000175,24.016996,-0.0078,1.374
7928.00,7.481442,25.03080,-0.000173,24.016708,-0.0078,1.374
7930.00,7.480877,25.03061,-0.000175,24.016806,-0.0078,1.375
7932.00,7.480715,25.03070,-0.000175,24.016867,-0.0078,1.375
7934.00,7.480046,25.03046,-0.000174,24.016664,-0.0078,1.375
7936.00,7.480007,25.02955,-0.000174,24.017147,-0.0078,1.375
7938.00,7.480866,25.02987,-0.000176,24.016813,-0.0078,1.376
7940.00,7.480884,25.03058,-0.000175,24.017119,-0.0078,1.375
7942.00,7.480397,25.03057,-0.000175,24.017099,-0.0078,1.375
7944.00,7.479908,25.03081,-0.000175,24.017072,-0.0078,1.375
7946.00,7.480361,25.03080,-0.000175,24.016421,-0.0078,1.375
7948.00,7.481108,25.03042,-0.000173,24.017395,-0.0078,1.375
7950.00,7.481323,25.03013,-0.000174,24.016944,-0.0078,1.375
7952.00,7.480742,25.03046,-0.000175,24.016960,-0.0078,1.375
7954.00,7.480738,25.03105,-0.000175,24.016938,-0.0078,1.375
7956.00,7.481088,25.03140,-0.000175,24.017065,-0.0078,1.375
7958.00,7.480544,25.03142,-0.000174,24.017166,-0.0078,1.375
7960.00,7.480568,25.03179,-0.000173,24.017005,-0.0077,1.375
7962.00,7.481201,25.03084,-0.000174,24.016240,-0.0078,1.375
7964.00,7.481051,25.03155,-0.000175,24.017614,-0.0078,1.375
7966.00,7.480028,25.03195,-0.000174,24.017021,-0.0078,1.375
7968.00,7.480163,25.03252,-0.000175,24.016124,-0.0078,1.375
7970.00,7.479584,25.03238,-0.000175,24.016396,-0.0078,1.375
7972.00,7.479112,25.03223,-0.000174,24.016797,-0.0078,1.374
7974.00,7.479274,25.03156,-0.000175,24.016847,-0.0078,1.375
7976.00,7.479456,25.03199,-0.000175,24.016692,-0.0078,1.375
7978.00,7.479081,25.03296,-0.000174,24.016898,-0.0078,1.375
7980.00,7.479238,25.03317,-0.000175,24.016924,-0.0078,1.375
7982.00,7.479598,25.03239,-0.000175,24.016987,-0.0078,1.375
7984.00,7.479900,25.03247,-0.000175,24.016296,-0.0078,1.375
7986.00,7.479959,25.03256,-0.000175,24.016686,-0.0078,1.375
7988.00,7.479493,25.03159,-0.000175,24.017136,-0.0078,1.375
7990.00,7.479897,25.03181,-0.000177,24.017023,-0.0078,1.375
7992.00,7.480031,25.03310,-0.000175,24.016916,-0.0077,1.375
7994.00,7.479491,25.03268,-0.000176,24.016958,-0.0078,1.375
7996.00,7.479503,25.03318,-0.000175,24.017239,-0.0078,1.374
7998.00,7.479836,25.03260,-0.000174,24.016570,-0.0078,1.375
8000.00,7.479865,25.03246,-0.000175,24.017206,-0.0078,1.375
8002.00,7.479879,25.03267,-0.000174,24.016893,-0.0078,1.374
8004.00,7.480188,25.03306,-0.000174,24.016982,-0.0078,1.375
8006.00,7.480626,25.03319,-0.000175,24.017159,-0.0077,1.375
8008.00,7.480611,25.03306,-0.000174,24.017382,-0.0078,1.374
8010.00,7.480181,25.03255,-0.000175,24.017846,-0.0077,1.376
8012.00,7.480245,25.03227,-0.000176,24.017342,-0.0078,1.376
8014.00,7.480328,25.03261,-0.000175,24.016755,-0.0078,1.375
8016.00,7.479410,25.03235,-0.000175,24.017125,-0.0078,1.375
8018.00,7.479373,25.03225,-0.000175,24.016802,-0.0078,1.375
8020.00,7.479850,25.03198,-0.000175,24.016849,-0.0078,1.375
8022.00,7.479338,25.03137,-0.000176,24.016925,-0.0078,1.375
8024.00,7.478806,25.03077,-0.000173,24.016519,-0.0078,1.374
8026.00,7.478958,25.03076,-0.000175,24.016581,-0.0078,1.375
8028.00,7.478082,25.03128,-0.000176,24.016833,-0.0078,1.375
8030.00,7.478874,25.03082,-0.000175,24.016737,-0.0078,1.375
8032.00,7.478871,25.03020,-0.000177,24.016663,-0.0078,1.375
8034.00,7.478871,25.02994,-0.000175,24.016809,-0.0078,1.376
8036.00,7.478908,25.03009,-0.000176,24.017031,-0.0078,1.375
8038.00,7.479228,25.03003,-0.000175,24.016479,-0.0078,1.375
8040.00,7.479884,25.03059,-0.000175,24.016672,-0.0078,1.375
8042.00,7.479991,25.03071,-0.000173,24.016782,-0.0078,1.375
8044.00,7.480710,25.03082,-0.000174,24.017085,-0.0078,1.375
8046.00,7.480291,25.03101,-0.000175,24.017284,-0.0078,1.375
8048.00,7.480011,25.03119,-0.000175,24.016568,-0.0078,1.375
8050.00,7.479553,25.03147,-0.000175,24.017132,-0.0078,1.375
8052.00,7.479987,25.03158,-0.000175,24.016782,-0.0078,1.375
8054.00,7.480099,25.03181,-0.000174,24.016804,-0.0078,1.375
8056.00,7.479909,25.03228,-0.000174,24.016271,-0.0078,1.374
8058.00,7.479851,25.03277,-0.000176,24.016860,-0.0078,1.375
8060.00,7.479441,25.03302,-0.000175,24.017357,-0.0078,1.375
8062.00,7.479923,25.03241,-0.000175,24.016692,-0.0078,1.375
8064.00,7.480512,25.03240,-0.000176,24.016508,-0.0078,1.375
8066.00,7.479066,25.03258,-0.000176,24.016835,-0.0078,1.375
8068.00,7.477978,25.03205,-0.000177,24.016523,-0.0078,1.375
8070.00,7.478566,25.03163,-0.000176,24.016146,-0.0078,1.375
8072.00,7.479412,25.03209,-0.000175,24.016581,-0.0078,1.375
8074.00,7.479167,25.03223,-0.000175,24.016862,-0.0078,1.375
8076.00,7.479297,25.03296,-0.000176,24.017127,-0.0078,1.375
8078.00,7.478444,25.03242,-0.000176,24.016844,-0.0078,1.375
8080.00,7.478178,25.03282,-0.000175,24.016237,-0.0078,1.375
8082.00,7.478477,25.03241,-0.000175,24.016498,-0.0078,1.374
8084.00,7.479152,25.03260,-0.000176,24.016742,-0.0078,1.375
8086.00,7.478460,25.03262,-0.000175,24.017346,-0.0078,1.375
8088.00,7.477803,25.03249,-0.000175,24.016704,-0.0078,1.376
8090.00,7.478535,25.03285,-0.000176,24.016407,-0.0077,1.376
8092.00,7.478228,25.03158,-0.000176,24.016806,-0.0078,1.375
8094.00,7.478159,25.03237,-0.000176,24.016693,-0.0078,1.375
8096.00,7.478529,25.03306,-0.000175,24.016655,-0.0078,1.375
8098.00,7.478499,25.03277,-0.000175,24.017170,-0.0078,1.375
8100.00,7.479519,25.03297,-0.000176,24.016666,-0.0078,1.375
8102.00,7.479885,25.03269,-0.000175,24.016822,-0.0078,1.375
8104.00,7.479217,25.03215,-0.000176,24.016663,-0.0078,1.375
8106.00,7.479388,25.03228,-0.000176,24.016599,-0.0078,1.375
8108.00,7.478961,25.03249,-0.000176,24.016124,-0.0078,1.375
8110.00,7.478827,25.03174,-0.000177,24.016572,-0.0078,1.375
8112.00,7.478703,25.03092,-0.000176,24.016632,-0.0078,1.375
8114.00,7.478337,25.03064,-0.000174,24.016391,-0.0078,1.375
8116.00,7.479076,25.03096,-0.000176,24.016808,-0.0078,1.375
8118.00,7.479096,25.03124,-0.000176,24.015959,-0.0078,1.375
8120.00,7.478972,25.03022,-0.000176,24.016532,-0.0078,1.375
8122.00,7.478431,25.03144,-0.000176,24.016715,-0.0078,1.375
8124.00,7.478370,25.03191,-0.000176,24.016450,-0.0078,1.375
8126.00,7.478719,25.03146,-0.000176,24.016759,-0.0078,1.375
8128.00,7.478937,25.03124,-0.000175,24.016639,-0.0078,1.376
8130.00,7.478948,25.03163,-0.000175,24.016262,-0.0078,1.375
8132.00,7.479058,25.03184,-0.000175,24.017061,-0.0078,1.375
8134.00,7.478905,25.03196,-0.000175,24.016568,-0.0078,1.375
8136.00,7.478344,25.03257,-0.000176,24.016318,-0.0078,1.375
8138.00,7.479242,25.03183,-0.000175,24.016012,-0.0078,1.375
8140.00,7.479276,25.03232,-0.000175,24.016786,-0.0078,1.375
8142.00,7.479414,25.03192,-0.000176,24.016360,-0.0078,1.375
8144.00,7.479585,25.03183,-0.000176,24.017370,-0.0078,1.375
8146.00,7.478989,25.03173,-0.000176,24.016574,-0.0078,1.375
8148.00,7.478146,25.03144,-0.000175,24.016213,-0.0078,1.375
8150.00,7.478731,25.03187,-0.000175,24.016374,-0.0078,1.376
8152.00,7.479556,25.03160,-0.000177,24.017379,-0.0078,1.376
8154.00,7.479637,25.03219,-0.000175,24.016721,-0.0078,1.375
8156.00,7.479406,25.03227,-0.000175,24.016570,-0.0078,1.375
8158.00,7.479164,25.03260,-0.000174,24.016157,-0.0078,1.375
8160.00,7.479247,25.03247,-0.000175,24.016595,-0.0078,1.376
8162.00,7.479318,25.03262,-0.000174,24.017197,-0.0078,1.375
8164.00,7.478646,25.03245,-0.000175,24.016893,-0.0078,1.375
8166.00,7.477808,25.03191,-0.000176,24.016624,-0.0078,1.376
8168.00,7.477952,25.03210,-0.000175,24.016920,-0.0078,1.376
8170.00,7.478706,25.03218,-0.000176,24.016378,-0.0078,1.375
8172.00,7.479007,25.03175,-0.000175,24.016432,-0.0078,1.375
8174.00,7.478147,25.03167,-0.000176,24.017170,-0.0078,1.375
8176.00,7.477975,25.03110,-0.000174,24.016565,-0.0078,1.375
8178.00,7.478573,25.03095,-0.000174,24.017370,-0.0078,1.374
8180.00,7.479434,25.03187,-0.000175,24.017665,-0.0078,1.376
8182.00,7.478670,25.03262,-0.000175,24.016978,-0.0078,1.376
8184.00,7.479572,25.03308,-0.000175,24.016356,-0.0078,1.375
8186.00,7.478777,25.03282,-0.000175,24.017118,-0.0078,1.375
8188.00,7.479370,25.03241,-0.000176,24.016135,-0.0078,1.375
8190.00,7.479818,25.03196,-0.000175,24.016831,-0.0078,1.375
8192.00,7.479109,25.03175,-0.000176,24.016973,-0.0078,1.376
8194.00,7.478554,25.03203,-0.000176,24.016936,-0.0078,1.375
8196.00,7.478542,25.03213,-0.000175,24.016605,-0.0078,1.375
8198.00,7.478691,25.03215,-0.000174,24.016827,-0.0077,1.375
8200.00,7.478443,25.03158,-0.000175,24.016739,-0.0078,1.376
8202.00,7.478405,25.03234,-0.000175,24.016452,-0.0078,1.375
8204.00,7.479284,25.03239,-0.000175,24.017174,-0.0078,1.375
8206.00,7.479194,25.03262,-0.000175,24.016619,-0.0078,1.375
8208.00,7.479063,25.03169,-0.000174,24.016438,-0.0078,1.375
8210.00,7.478485,25.03099,-0.000174,24.016411,-0.0078,1.375
8212.00,7.479143,25.03074,-0.000176,24.016552,-0.0078,1.376
8214.00,7.479832,25.03108,-0.000176,24.017060,-0.0078,1.375
8216.00,7.479089,25.03224,-0.000175,24.016664,-0.0078,1.375
8218.00,7.478198,25.03305,-0.000175,24.016934,-0.0078,1.375
8220.00,7.478322,25.03206,-0.000175,24.016920,-0.0078,1.376
8222.00,7.478483,25.03233,-0.000175,24.016847,-0.0078,1.375
8224.00,7.479343,25.03200,-0.000174,24.017110,-0.0078,1.375
8226.00,7.480271,25.03146,-0.000174,24.017047,-0.0078,1.374
8228.00,7.480131,25.03193,-0.000173,24.017509,-0.0078,1.375
8230.00,7.480764,25.03213,-0.000174,24.017534,-0.0078,1.375
8232.00,7.480264,25.03218,-0.000175,24.017547,-0.0078,1.375
8234.00,7.479161,25.03211,-0.000175,24.016748,-0.0078,1.375
8236.00,7.479003,25.03230,-0.000175,24.016617,-0.0078,1.376
8238.00,7.478120,25.03181,-0.000175,24.016947,-0.0078,1.376
8240.00,7.478693,25.03125,-0.000175,24.016915,-0.0078,1.375
8242.00,7.479722,25.03132,-0.000175,24.017185,-0.0078,1.375
8244.00,7.479167,25.03166,-0.000174,24.017096,-0.0078,1.375
8246.00,7.478682,25.03238,-0.000175,24.016492,-0.0078,1.375
8248.00,7.478072,25.03212,-0.000175,24.017166,-0.0078,1.375
8250.00,7.478062,25.03301,-0.000175,24.017304,-0.0078,1.376
8252.00,7.478388,25.03272,-0.000175,24.017194,-0.0078,1.375
8254.00,7.478238,25.03244,-0.000175,24.016951,-0.0078,1.375
8256.00,7.478392,25.03208,-0.000175,24.017279,-0.0078,1.375
8258.00,7.479414,25.03156,-0.000174,24.017127,-0.0077,1.375
8260.00,7.479339,25.03167,-0.000175,24.016889,-0.0078,1.376
8262.00,7.478581,25.03127,-0.000176,24.016356,-0.0078,1.375
8264.00,7.477888,25.03112,-0.000175,24.017185,-0.0078,1.376
8266.00,7.477693,25.03157,-0.000176,24.017078,-0.0078,1.376
8268.00,7.477862,25.03148,-0.000175,24.016916,-0.0078,1.375
8270.00,7.478502,25.03240,-0.000174,24.016396,-0.0078,1.375
8272.00,7.478601,25.03241,-0.000175,24.016267,-0.0078,1.375
8274.00,7.478266,25.03121,-0.000176,24.016695,-0.0078,1.376
8276.00,7.478975,25.03184,-0.000176,24.017489,-0.0078,1.375
8278.00,7.478903,25.03207,-0.000174,24.017105,-0.0078,1.376
8280.00,7.478240,25.03262,-0.000174,24.016623,-0.0078,1.375
8282.00,7.478130,25.03262,-0.000175,24.017032,-0.0078,1.376
8284.00,7.478705,25.03275,-0.000175,24.017469,-0.0078,1.376
8286.00,7.478738,25.03295,-0.000174,24.017239,-0.0077,1.375
8288.00,7.478849,25.03316,-0.000175,24.017302,-0.0078,1.376
8290.00,7.478950,25.03316,-0.000175,24.017263,-0.0078,1.375
8292.00,7.478742,25.03347,-0.000175,24.017212,-0.0078,1.375
8294.00,7.478635,25.03370,-0.000175,24.016909,-0.0078,1.375
8296.00,7.478353,25.03306,-0.000175,24.017050,-0.0078,1.376
8298.00,7.478534,25.03295,-0.000175,24.016913,-0.0078,1.376
8300.00,7.478109,25.03281,-0.000175,24.016717,-0.0078,1.376
8302.00,7.478464,25.03226,-0.000175,24.016806,-0.0077,1.376
8304.00,7.477966,25.03170,-0.000176,24.017230,-0.0078,1.376
8306.00,7.477768,25.03220,-0.000175,24.017797,-0.0078,1.376
8308.00,7.477277,25.03317,-0.000175,24.016844,-0.0078,1.376
8310.00,7.476711,25.03277,-0.000175,24.017226,-0.0078,1.375
8312.00,7.477036,25.03271,-0.000174,24.017036,-0.0078,1.375
8314.00,7.477393,25.03230,-0.000176,24.016849,-0.0077,1.375
8316.00,7.478020,25.03260,-0.000176,24.016489,-0.0078,1.375
8318.00,7.478665,25.03214,-0.000174,24.016673,-0.0078,1.375
8320.00,7.479100,25.03196,-0.000173,24.017132,-0.0078,1.376
8322.00,7.479837,25.03233,-0.000175,24.017118,-0.0077,1.376
8324.00,7.479736,25.03253,-0.000176,24.016896,-0.0078,1.376
8326.00,7.479446,25.03242,-0.000176,24.017600,-0.0078,1.376
8328.00,7.479508,25.03231,-0.000174,24.016833,-0.0078,1.376
8330.00,7.479102,25.03126,-0.000173,24.017322,-0.0078,1.375
8332.00,7.479395,25.03211,-0.000175,24.016401,-0.0078,1.375
8334.00,7.479390,25.03226,-0.000174,24.016383,-0.0078,1.375
8336.00,7.478777,25.03146,-0.000176,24.017447,-0.0078,1.376
8338.00,7.478163,25.03079,-0.000176,24.016653,-0.0078,1.376
8340.00,7.477992,25.03089,-0.000176,24.016849,-0.0078,1.375
8342.00,7.478804,25.03089,-0.000175,24.016746,-0.0078,1.376
8344.00,7.479462,25.03040,-0.000175,24.016980,-0.0078,1.375
8346.00,7.479447,25.03128,-0.000175,24.017177,-0.0078,1.375
8348.00,7.479338,25.03131,-0.000175,24.016889,-0.0077,1.375
8350.00,7.478157,25.03201,-0.000175,24.017192,-0.0078,1.376
8352.00,7.477362,25.03196,-0.000175,24.016880,-0.0078,1.376
8354.00,7.478631,25.03134,-0.000176,24.017547,-0.0078,1.375
8356.00,7.478291,25.03082,-0.000175,24.017580,-0.0078,1.375
8358.00,7.477524,25.03163,-0.000174,24.016295,-0.0078,1.376
8360.00,7.478260,25.03197,-0.000175,24.017904,-0.0078,1.375
8362.00,7.479315,25.03219,-0.000173,24.017099,-0.0077,1.375
8364.00,7.478350,25.03202,-0.000175,24.017157,-0.0077,1.376
8366.00,7.478816,25.03179,-0.000176,24.017067,-0.0078,1.376
8368.00,7.479259,25.03165,-0.000176,24.017141,-0.0078,1.376
8370.00,7.478706,25.03174,-0.000175,24.016653,-0.0078,1.376
8372.00,7.478456,25.03150,-0.000176,24.017090,-0.0078,1.376
8374.00,7.477965,25.03213,-0.000175,24.016880,-0.0078,1.375
8376.00,7.478245,25.03168,-0.000175,24.016608,-0.0078,1.375
8378.00,7.478228,25.03139,-0.000175,24.016619,-0.0078,1.375
8380.00,7.478125,25.03079,-0.000174,24.017069,-0.0078,1.375
8382.00,7.477718,25.03081,-0.000176,24.016717,-0.0078,1.376
8384.00,7.477980,25.03125,-0.000176,24.016514,-0.0078,1.376
8386.00,7.478065,25.03163,-0.000177,24.017190,-0.0078,1.376
8388.00,7.477672,25.03176,-0.000177,24.016985,-0.0078,1.376
8390.00,7.478296,25.03119,-0.000175,24.016940,-0.0078,1.376
8392.00,7.478580,25.03199,-0.000175,24.017018,-0.0078,1.376
8394.00,7.478186,25.03215,-0.000176,24.017114,-0.0078,1.375
8396.00,7.477830,25.03204,-0.000177,24.016973,-0.0078,1.376
8398.00,7.478267,25.03131,-0.000176,24.016131,-0.0078,1.376
8400.00,7.478606,25.03114,-0.000175,24.017000,-0.0078,1.376
8402.00,7.477746,25.03131,-0.000174,24.017544,-0.0078,1.375
@14,12.0000,24.0
8404.00,7.477816,25.03132,-0.000175,24.016421,-0.0078,1.375
8406.00,7.474532,25.03106,-0.000175,24.016800,-0.0078,1.375
8408.00,7.467050,25.03065,-0.000175,24.016755,-0.0078,1.375
8410.00,7.454046,25.03138,-0.000175,24.017076,-0.0078,1.375
8412.00,7.436382,25.03167,-0.000174,24.016472,-0.0078,1.375
8414.00,7.421086,25.03172,-0.000176,24.016333,-0.0078,1.375
8416.00,7.409186,25.03164,-0.000176,24.017103,-0.0078,1.376
8418.00,7.398036,25.03210,-0.000175,24.016579,-0.0078,1.377
8420.00,7.387395,25.03255,-0.000177,24.016871,-0.0078,1.377
8422.00,7.377108,25.03240,-0.000177,24.016929,-0.0078,1.377
8424.00,7.367599,25.03132,-0.000176,24.016864,-0.0078,1.377
8426.00,7.358910,25.03171,-0.000176,24.016692,-0.0078,1.377
8428.00,7.349506,25.03148,-0.000177,24.016853,-0.0078,1.376
8430.00,7.345430,25.03162,-0.000177,24.016882,-0.0078,1.377
8432.00,7.346735,25.03082,-0.000178,24.016708,-0.0078,1.378
8434.00,7.353729,25.03057,-0.000179,24.016866,-0.0078,1.378
8436.00,7.366232,25.03053,-0.000178,24.016490,-0.0078,1.378
8438.00,7.376336,25.03049,-0.000177,24.016730,-0.0078,1.378
8440.00,7.384455,25.03109,-0.000176,24.017244,-0.0078,1.377
8442.00,7.392485,25.03018,-0.000175,24.016889,-0.0078,1.377
8444.00,7.398203,25.03009,-0.000174,24.016889,-0.0078,1.376
8446.00,7.404866,25.02994,-0.000174,24.016876,-0.0078,1.376
8448.00,7.412239,25.03006,-0.000174,24.016382,-0.0078,1.376
8450.00,7.419359,25.02927,-0.000175,24.016753,-0.0078,1.376
8452.00,7.426925,25.03008,-0.000175,24.017183,-0.0078,1.376
8454.00,7.434349,25.03066,-0.000176,24.016456,-0.0078,1.377
8456.00,7.440657,25.03075,-0.000175,24.016244,-0.0079,1.376
8458.00,7.445732,25.03048,-0.000174,24.016623,-0.0078,1.376
8460.00,7.450950,25.03109,-0.000174,24.016119,-0.0078,1.376
8462.00,7.455112,25.03159,-0.000174,24.016777,-0.0078,1.376
8464.00,7.458841,25.03145,-0.000174,24.017118,-0.0078,1.376
8466.00,7.461817,25.03191,-0.000174,24.017050,-0.0078,1.376
8468.00,7.465506,25.03142,-0.000175,24.016467,-0.0078,1.376
8470.00,7.468046,25.03176,-0.000176,24.016320,-0.0078,1.376
8472.00,7.470241,25.03133,-0.000175,24.016229,-0.0078,1.376
8474.00,7.473549,25.03086,-0.000176,24.017101,-0.0078,1.376
8476.00,7.475686,25.03097,-0.000175,24.016478,-0.0078,1.377
8478.00,7.476752,25.03157,-0.000176,24.016731,-0.0078,1.376
8480.00,7.478041,25.03108,-0.000176,24.017145,-0.0078,1.377
8482.00,7.478410,25.03172,-0.000175,24.017330,-0.0078,1.376
8484.00,7.480243,25.03215,-0.000175,24.016699,-0.0078,1.375
8486.00,7.481275,25.03244,-0.000175,24.016924,-0.0079,1.375
8488.00,7.481658,25.03205,-0.000176,24.016675,-0.0078,1.376
8490.00,7.481156,25.03254,-0.000175,24.016499,-0.0078,1.375
8492.00,7.480244,25.03295,-0.000176,24.016590,-0.0078,1.377
8494.00,7.480093,25.03313,-0.000176,24.016605,-0.0078,1.376
8496.00,7.479768,25.03266,-0.000175,24.016483,-0.0078,1.376
8498.00,7.479735,25.03164,-0.000175,24.016305,-0.0078,1.375
8500.00,7.479887,25.03196,-0.000175,24.017139,-0.0078,1.375
8502.00,7.479849,25.03217,-0.000174,24.016711,-0.0078,1.376
8504.00,7.479659,25.03171,-0.000175,24.016195,-0.0078,1.377
8506.00,7.479342,25.03215,-0.000178,24.016751,-0.0078,1.376
8508.00,7.480265,25.03216,-0.000177,24.017045,-0.0078,1.376
8510.00,7.480252,25.03264,-0.000177,24.016403,-0.0078,1.377
8512.00,7.480328,25.03236,-0.000176,24.016719,-0.0078,1.376
8514.00,7.479520,25.03267,-0.000176,24.016735,-0.0078,1.376
8516.00,7.479548,25.03305,-0.000176,24.016769,-0.0078,1.376
8518.00,7.479837,25.03282,-0.000175,24.016407,-0.0078,1.376
8520.00,7.479134,25.03437,-0.000176,24.015878,-0.0078,1.376
8522.00,7.479084,25.03374,-0.000176,24.017110,-0.0078,1.375
8524.00,7.478898,25.03319,-0.000174,24.017803,-0.0078,1.375
8526.00,7.477385,25.03389,-0.000175,24.016789,-0.0078,1.376
8528.00,7.476932,25.03431,-0.000177,24.016896,-0.0077,1.376
8530.00,7.477060,25.03421,-0.000177,24.017538,-0.0078,1.376
8532.00,7.477432,25.03393,-0.000176,24.017159,-0.0078,1.375
8534.00,7.477596,25.03363,-0.000175,24.016186,-0.0077,1.376
8536.00,7.477436,25.03448,-0.000175,24.016757,-0.0077,1.376
8538.00,7.477546,25.03443,-0.000176,24.016916,-0.0078,1.377
8540.00,7.477630,25.03397,-0.000176,24.016965,-0.0078,1.376
8542.00,7.478305,25.03395,-0.000177,24.017337,-0.0078,1.376
8544.00,7.478197,25.03405,-0.000177,24.017154,-0.0078,1.376
8546.00,7.478651,25.03427,-0.000176,24.016637,-0.0078,1.377
8548.00,7.478467,25.03465,-0.000177,24.016585,-0.0078,1.377
8550.00,7.477635,25.03451,-0.000176,24.016554,-0.0078,1.376
8552.00,7.478005,25.03424,-0.000177,24.016474,-0.0078,1.376
8554.00,7.477621,25.03435,-0.000176,24.016889,-0.0078,1.376
8556.00,7.477213,25.03475,-0.000175,24.016666,-0.0078,1.376
8558.00,7.477449,25.03410,-0.000176,24.016389,-0.0078,1.376
8560.00,7.478123,25.03458,-0.000177,24.016253,-0.0078,1.376
8562.00,7.478069,25.03496,-0.000177,24.016876,-0.0078,1.377
8564.00,7.477425,25.03452,-0.000178,24.016797,-0.0078,1.377
8566.00,7.478495,25.03403,-0.000175,24.016465,-0.0078,1.376
8568.00,7.478165,25.03364,-0.000175,24.016490,-0.0078,1.376
8570.00,7.477323,25.03449,-0.000176,24.016363,-0.0078,1.376
8572.00,7.477884,25.03404,-0.000176,24.016974,-0.0078,1.377
8574.00,7.477267,25.03389,-0.000176,24.016434,-0.0078,1.376
8576.00,7.477230,25.03361,-0.000176,24.016349,-0.0078,1.377
8578.00,7.477907,25.03301,-0.000176,24.016949,-0.0078,1.376
8580.00,7.478141,25.03296,-0.000176,24.016307,-0.0078,1.376
8582.00,7.478324,25.03392,-0.000176,24.017061,-0.0078,1.376
8584.00,7.478402,25.03463,-0.000176,24.016537,-0.0078,1.376
8586.00,7.477698,25.03378,-0.000175,24.016579,-0.0078,1.376
8588.00,7.477346,25.03445,-0.000176,24.016291,-0.0078,1.376
8590.00,7.476940,25.03361,-0.000177,24.015754,-0.0078,1.376
8592.00,7.476707,25.03384,-0.000176,24.016831,-0.0078,1.376
8594.00,7.476424,25.03431,-0.000177,24.016474,-0.0078,1.377
8596.00,7.476738,25.03351,-0.000176,24.016670,-0.0078,1.376
8598.00,7.477401,25.03421,-0.000176,24.016081,-0.0078,1.376
8600.00,7.478029,25.03427,-0.000177,24.015408,-0.0078,1.376
8602.00,7.477472,25.03407,-0.000177,24.016316,-0.0078,1.376
8604.00,7.477656,25.03398,-0.000177,24.016686,-0.0078,1.376
8606.00,7.477835,25.03499,-0.000175,24.016568,-0.0078,1.376
8608.00,7.477777,25.03481,-0.000175,24.016771,-0.0078,1.376
8610.00,7.477052,25.03499,-0.000178,24.016601,-0.0078,1.377
8612.00,7.477759,25.03434,-0.000176,24.016713,-0.0078,1.377
8614.00,7.478332,25.03472,-0.000177,24.016198,-0.0078,1.377
8616.00,7.478158,25.03404,-0.000177,24.016740,-0.0078,1.376
8618.00,7.476713,25.03449,-0.000176,24.016889,-0.0078,1.376
8620.00,7.477040,25.03435,-0.000176,24.015675,-0.0078,1.376
8622.00,7.477461,25.03448,-0.000176,24.016537,-0.0078,1.376
8624.00,7.476998,25.03454,-0.000175,24.016479,-0.0078,1.376
8626.00,7.476878,25.03422,-0.000178,24.016739,-0.0078,1.377
8628.00,7.476901,25.03458,-0.000177,24.016465,-0.0078,1.377
8630.00,7.478515,25.03465,-0.000176,24.016039,-0.0078,1.376
8632.00,7.477845,25.03471,-0.000177,24.016528,-0.0078,1.377
8634.00,7.477029,25.03398,-0.000177,24.016429,-0.0078,1.376
8636.00,7.477314,25.03389,-0.000176,24.016565,-0.0078,1.376
8638.00,7.477484,25.03324,-0.000175,24.016097,-0.0078,1.377
8640.00,7.476756,25.03380,-0.000177,24.016967,-0.0078,1.377
8642.00,7.476343,25.03327,-0.000177,24.017212,-0.0078,1.377
8644.00,7.476468,25.03320,-0.000176,24.016099,-0.0078,1.376
8646.00,7.476241,25.03328,-0.000175,24.016557,-0.0078,1.376
8648.00,7.475917,25.03344,-0.000177,24.016860,-0.0078,1.377
8650.00,7.475955,25.03398,-0.000177,24.016949,-0.0078,1.377
8652.00,7.476200,25.03428,-0.000175,24.017551,-0.0078,1.376
8654.00,7.477014,25.03428,-0.000175,24.017518,-0.0078,1.376
8656.00,7.477320,25.03381,-0.000176,24.017023,-0.0078,1.376
8658.00,7.477085,25.03364,-0.000176,24.016581,-0.0078,1.376
8660.00,7.477240,25.03346,-0.000176,24.016559,-0.0078,1.377
8662.00,7.477684,25.03344,-0.000176,24.016539,-0.0078,1.376
8664.00,7.477548,25.03422,-0.000174,24.016753,-0.0078,1.377
8666.00,7.477418,25.03358,-0.000177,24.017467,-0.0078,1.377
8668.00,7.477345,25.03361,-0.000174,24.016818,-0.0078,1.377
8670.00,7.477424,25.03315,-0.000175,24.016684,-0.0078,1.376
8672.00,7.477637,25.03354,-0.000176,24.016512,-0.0078,1.377
8674.00,7.477214,25.03350,-0.000177,24.016791,-0.0078,1.376
8676.00,7.477282,25.03329,-0.000175,24.016530,-0.0078,1.376
8678.00,7.477760,25.03333,-0.000174,24.016342,-0.0078,1.376
8680.00,7.478283,25.03393,-0.000176,24.016405,-0.0078,1.376
8682.00,7.478431,25.03319,-0.000176,24.016875,-0.0078,1.376
8684.00,7.477253,25.03358,-0.000177,24.017014,-0.0078,1.377
8686.00,7.476528,25.03402,-0.000176,24.016218,-0.0078,1.376
8688.00,7.477122,25.03431,-0.000174,24.016936,-0.0078,1.376
8690.00,7.477013,25.03386,-0.000175,24.016831,-0.0078,1.377
8692.00,7.476976,25.03386,-0.000176,24.017002,-0.0078,1.377
8694.00,7.477374,25.03391,-0.000177,24.016496,-0.0078,1.377
8696.00,7.477553,25.03412,-0.000177,24.016576,-0.0078,1.377
8698.00,7.477593,25.03464,-0.000176,24.016050,-0.0078,1.377
8700.00,7.478021,25.03396,-0.000176,24.016715,-0.0078,1.376
8702.00,7.477886,25.03368,-0.000176,24.016382,-0.0078,1.376
8704.00,7.477980,25.03405,-0.000176,24.016750,-0.0078,1.376
8706.00,7.478466,25.03446,-0.000174,24.017150,-0.0078,1.376
8708.00,7.476871,25.03470,-0.000175,24.016876,-0.0078,1.376
8710.00,7.476881,25.03544,-0.000175,24.017431,-0.0078,1.377
8712.00,7.476595,25.03517,-0.000176,24.017408,-0.0078,1.376
8714.00,7.476910,25.03446,-0.000175,24.016804,-0.0078,1.376
8716.00,7.476392,25.03425,-0.000176,24.017007,-0.0078,1.376
8718.00,7.475876,25.03399,-0.000174,24.017005,-0.0078,1.376
8720.00,7.475559,25.03420,-0.000175,24.016991,-0.0078,1.376
8722.00,7.475334,25.03408,-0.000176,24.016768,-0.0078,1.376
8724.00,7.475918,25.03412,-0.000175,24.016343,-0.0078,1.376
8726.00,7.475979,25.03324,-0.000174,24.017540,-0.0077,1.376
8728.00,7.476158,25.03375,-0.000175,24.017014,-0.0078,1.377
8730.00,7.476382,25.03334,-0.000174,24.017188,-0.0078,1.376
8732.00,7.477521,25.03393,-0.000175,24.016351,-0.0078,1.376
8734.00,7.477061,25.03393,-0.000175,24.016298,-0.0078,1.377
8736.00,7.476068,25.03448,-0.000175,24.016450,-0.0078,1.377
8738.00,7.475686,25.03438,-0.000175,24.016300,-0.0078,1.376
8740.00,7.476354,25.03422,-0.000176,24.016657,-0.0078,1.377
8742.00,7.476679,25.03474,-0.000175,24.016173,-0.0078,1.376
8744.00,7.476387,25.03402,-0.000174,24.016875,-0.0078,1.376
8746.00,7.476324,25.03452,-0.000175,24.017272,-0.0078,1.376
8748.00,7.476369,25.03434,-0.000175,24.017221,-0.0078,1.376
8750.00,7.475234,25.03424,-0.000176,24.016853,-0.0077,1.376
8752.00,7.475602,25.03432,-0.000175,24.016505,-0.0078,1.376
8754.00,7.476379,25.03396,-0.000174,24.016755,-0.0078,1.376
8756.00,7.477285,25.03433,-0.000176,24.017054,-0.0078,1.376
8758.00,7.476541,25.03373,-0.000176,24.016876,-0.0078,1.376
8760.00,7.475894,25.03418,-0.000175,24.017415,-0.0078,1.377
8762.00,7.476697,25.03397,-0.000176,24.016777,-0.0078,1.375
8764.00,7.476730,25.03456,-0.000175,24.017422,-0.0078,1.376
8766.00,7.476610,25.03489,-0.000175,24.017297,-0.0078,1.377
8768.00,7.476664,25.03454,-0.000175,24.017170,-0.0078,1.377
8770.00,7.476625,25.03339,-0.000176,24.016945,-0.0078,1.377
8772.00,7.477577,25.03329,-0.000177,24.016949,-0.0078,1.376
8774.00,7.477027,25.03315,-0.000176,24.016780,-0.0078,1.376
8776.00,7.476526,25.03402,-0.000176,24.016840,-0.0078,1.376
8778.00,7.476150,25.03469,-0.000176,24.016682,-0.0078,1.377
8780.00,7.476652,25.03400,-0.000175,24.015961,-0.0078,1.376
8782.00,7.477104,25.03459,-0.000175,24.017326,-0.0078,1.376
8784.00,7.477176,25.03466,-0.000176,24.017179,-0.0078,1.377
8786.00,7.476882,25.03426,-0.000175,24.016160,-0.0078,1.377
8788.00,7.476083,25.03375,-0.000174,24.016581,-0.0078,1.376
8790.00,7.475895,25.03472,-0.000175,24.016835,-0.0078,1.376
8792.00,7.476155,25.03387,-0.000175,24.016595,-0.0078,1.377
8794.00,7.476578,25.03424,-0.000176,24.016922,-0.0078,1.377
8796.00,7.476795,25.03395,-0.000177,24.016760,-0.0078,1.376
8798.00,7.476371,25.03471,-0.000176,24.016829,-0.0078,1.376
8800.00,7.476342,25.03481,-0.000176,24.016866,-0.0078,1.376
8802.00,7.476607,25.03476,-0.000175,24.016351,-0.0077,1.376
8804.00,7.477817,25.03487,-0.000176,24.016737,-0.0079,1.376
8806.00,7.477655,25.03409,-0.000176,24.017400,-0.0078,1.377
8808.00,7.476711,25.03424,-0.000177,24.017089,-0.0078,1.377
8810.00,7.477007,25.03445,-0.000176,24.016991,-0.0078,1.377
8812.00,7.477418,25.03422,-0.000175,24.016409,-0.0078,1.376
8814.00,7.476935,25.03396,-0.000176,24.016740,-0.0078,1.377
8816.00,7.477038,25.03386,-0.000176,24.016915,-0.0078,1.377
8818.00,7.476933,25.03330,-0.000174,24.017007,-0.0078,1.377
8820.00,7.476228,25.03380,-0.000176,24.017154,-0.0078,1.377
8822.00,7.476203,25.03454,-0.000176,24.016304,-0.0078,1.376
8824.00,7.476547,25.03399,-0.000176,24.017192,-0.0078,1.377
8826.00,7.476110,25.03358,-0.000176,24.017085,-0.0078,1.377
8828.00,7.475160,25.03428,-0.000177,24.017061,-0.0078,1.377
8830.00,7.476073,25.03411,-0.000175,24.016936,-0.0078,1.376
8832.00,7.476115,25.03383,-0.000174,24.016925,-0.0078,1.377
8834.00,7.477108,25.03409,-0.000175,24.017266,-0.0077,1.377
8836.00,7.477014,25.03483,-0.000175,24.016820,-0.0078,1.377
8838.00,7.476705,25.03458,-0.000176,24.016528,-0.0078,1.377
8840.00,7.477376,25.03451,-0.000176,24.016639,-0.0078,1.376
8842.00,7.478206,25.03455,-0.000176,24.016644,-0.0078,1.377
8844.00,7.477330,25.03383,-0.000175,24.017174,-0.0078,1.376
8846.00,7.476773,25.03404,-0.000176,24.016470,-0.0078,1.377
8848.00,7.476851,25.03459,-0.000176,24.016704,-0.0078,1.377
8850.00,7.476849,25.03398,-0.000175,24.016634,-0.0078,1.377
8852.00,7.475974,25.03421,-0.000175,24.017487,-0.0077,1.377
8854.00,7.476497,25.03427,-0.000174,24.016541,-0.0078,1.376
8856.00,7.477101,25.03448,-0.000174,24.016371,-0.0078,1.376
8858.00,7.476807,25.03447,-0.000176,24.016920,-0.0078,1.377
8860.00,7.476765,25.03504,-0.000175,24.016760,-0.0078,1.376
8862.00,7.476537,25.03457,-0.000174,24.016726,-0.0078,1.376
8864.00,7.476271,25.03399,-0.000176,24.016302,-0.0078,1.377
8866.00,7.476758,25.03369,-0.000176,24.016869,-0.0078,1.376
8868.00,7.476996,25.03347,-0.000175,24.016871,-0.0078,1.376
8870.00,7.476510,25.03431,-0.000174,24.017551,-0.0078,1.376
8872.00,7.476490,25.03413,-0.000174,24.016586,-0.0078,1.376
8874.00,7.476440,25.03429,-0.000175,24.017009,-0.0078,1.377
8876.00,7.476515,25.03463,-0.000176,24.016811,-0.0078,1.377
8878.00,7.476205,25.03431,-0.000176,24.016547,-0.0078,1.377
8880.00,7.476138,25.03466,-0.000176,24.017353,-0.0078,1.377
8882.00,7.477338,25.03495,-0.000177,24.017085,-0.0078,1.377
8884.00,7.476775,25.03434,-0.000175,24.015869,-0.0077,1.376
8886.00,7.476655,25.03411,-0.000175,24.016773,-0.0078,1.377
8888.00,7.477398,25.03438,-0.000175,24.016701,-0.0077,1.377
8890.00,7.477992,25.03457,-0.000176,24.016595,-0.0078,1.377
8892.00,7.477538,25.03350,-0.000177,24.017070,-0.0078,1.376
8894.00,7.477509,25.03361,-0.000176,24.016809,-0.0078,1.377
8896.00,7.476900,25.03434,-0.000175,24.016113,-0.0078,1.377
8898.00,7.476210,25.03400,-0.000176,24.016786,-0.0078,1.376
8900.00,7.476350,25.03393,-0.000177,24.016206,-0.0078,1.377
8902.00,7.476248,25.03337,-0.000176,24.016751,-0.0078,1.377
8904.00,7.476030,25.03367,-0.000175,24.016978,-0.0078,1.377
8906.00,7.475912,25.03337,-0.000176,24.016556,-0.0078,1.377
8908.00,7.476421,25.03324,-0.000175,24.016724,-0.0078,1.377
8910.00,7.476047,25.03325,-0.000176,24.016934,-0.0078,1.376
8912.00,7.476318,25.03350,-0.000175,24.016378,-0.0078,1.377
8914.00,7.476931,25.03383,-0.000176,24.016994,-0.0078,1.377
8916.00,7.476260,25.03340,-0.000176,24.016953,-0.0078,1.377
8918.00,7.476438,25.03339,-0.000176,24.016652,-0.0078,1.377
8920.00,7.476571,25.03385,-0.000176,24.016713,-0.0078,1.377
8922.00,7.476264,25.03411,-0.000176,24.016878,-0.0078,1.376
8924.00,7.476430,25.03369,-0.000176,24.017176,-0.0078,1.376
8926.00,7.476405,25.03400,-0.000176,24.016802,-0.0078,1.377
8928.00,7.476759,25.03406,-0.000176,24.016595,-0.0078,1.377
8930.00,7.476867,25.03391,-0.000176,24.016354,-0.0078,1.377
8932.00,7.476079,25.03445,-0.000176,24.016739,-0.0078,1.377
8934.00,7.476120,25.03452,-0.000175,24.015899,-0.0078,1.377
8936.00,7.475922,25.03493,-0.000176,24.016383,-0.0078,1.377
8938.00,7.476415,25.03491,-0.000176,24.017067,-0.0078,1.377
8940.00,7.475996,25.03533,-0.000176,24.017495,-0.0078,1.377
8942.00,7.476148,25.03568,-0.000175,24.016974,-0.0078,1.377
8944.00,7.476671,25.03489,-0.000176,24.016585,-0.0078,1.377
8946.00,7.476476,25.03452,-0.000176,24.016867,-0.0078,1.377
8948.00,7.475902,25.03465,-0.000176,24.017094,-0.0078,1.377
8950.00,7.475553,25.03446,-0.000176,24.017224,-0.0078,1.376
8952.00,7.475730,25.03390,-0.000176,24.016461,-0.0078,1.377
8954.00,7.476447,25.03404,-0.000176,24.016162,-0.0078,1.377
8956.00,7.476545,25.03379,-0.000176,24.017121,-0.0078,1.377
8958.00,7.475697,25.03499,-0.000176,24.017083,-0.0078,1.377
8960.00,7.475336,25.03485,-0.000176,24.016363,-0.0078,1.376
8962.00,7.475696,25.03440,-0.000176,24.016815,-0.0078,1.377
8964.00,7.475972,25.03507,-0.000175,24.016938,-0.0078,1.377
8966.00,7.476084,25.03559,-0.000176,24.016898,-0.0077,1.376
8968.00,7.475595,25.03604,-0.000176,24.016418,-0.0077,1.377
8970.00,7.475407,25.03562,-0.000175,24.016699,-0.0078,1.377
8972.00,7.476393,25.03543,-0.000177,24.017201,-0.0078,1.377
8974.00,7.476050,25.03584,-0.000176,24.016554,-0.0078,1.376
8976.00,7.476392,25.03597,-0.000176,24.017125,-0.0077,1.377
8978.00,7.476591,25.03615,-0.000177,24.017462,-0.0078,1.377
8980.00,7.477220,25.03618,-0.000175,24.016528,-0.0078,1.377
8982.00,7.477138,25.03484,-0.000175,24.017524,-0.0078,1.377
8984.00,7.477633,25.03568,-0.000175,24.017038,-0.0078,1.377
8986.00,7.477946,25.03553,-0.000174,24.016367,-0.0077,1.377
8988.00,7.478509,25.03489,-0.000174,24.016554,-0.0077,1.377
8990.00,7.477726,25.03584,-0.000176,24.017235,-0.0077,1.377
8992.00,7.476816,25.03601,-0.000175,24.016985,-0.0078,1.377
8994.00,7.476331,25.03562,-0.000175,24.017634,-0.0078,1.376
8996.00,7.476302,25.03485,-0.000176,24.016797,-0.0078,1.377
8998.00,7.476773,25.03489,-0.000176,24.016898,-0.0078,1.377
9000.00,7.477301,25.03469,-0.000176,24.017357,-0.0078,1.377
9002.00,7.478056,25.03474,-0.000174,24.016934,-0.0078,1.377
@15,12.0000,24.0
9004.00,7.477685,25.03529,-0.000175,24.017560,-0.0078,1.377
9006.00,7.474520,25.03545,-0.000177,24.016945,-0.0078,1.377
9008.00,7.466861,25.03522,-0.000176,24.016160,-0.0078,1.376
9010.00,7.455001,25.03545,-0.000174,24.016773,-0.0078,1.376
9012.00,7.439219,25.03514,-0.000174,24.016574,-0.0078,1.376
9014.00,7.423862,25.03448,-0.000174,24.017210,-0.0078,1.376
9016.00,7.410792,25.03400,-0.000175,24.016867,-0.0078,1.377
9018.00,7.400344,25.03396,-0.000176,24.017139,-0.0078,1.378
9020.00,7.390511,25.03494,-0.000176,24.017107,-0.0077,1.378
9022.00,7.381015,25.03445,-0.000175,24.016916,-0.0078,1.378
9024.00,7.371146,25.03504,-0.000177,24.017136,-0.0078,1.378
9026.00,7.361533,25.03459,-0.000178,24.017264,-0.0077,1.378
9028.00,7.353690,25.03416,-0.000177,24.017527,-0.0077,1.378
9030.00,7.350695,25.03378,-0.000176,24.017137,-0.0078,1.378
9032.00,7.353720,25.03460,-0.000176,24.017290,-0.0078,1.379
9034.00,7.360883,25.03520,-0.000178,24.016673,-0.0078,1.379
9036.00,7.371636,25.03486,-0.000178,24.016289,-0.0078,1.379
9038.00,7.382305,25.03436,-0.000177,24.016650,-0.0078,1.379
9040.00,7.390806,25.03414,-0.000174,24.016603,-0.0078,1.377
9042.00,7.397293,25.03378,-0.000173,24.016469,-0.0078,1.377
9044.00,7.403716,25.03397,-0.000176,24.016688,-0.0078,1.377
9046.00,7.409821,25.03428,-0.000173,24.016933,-0.0078,1.377
9048.00,7.417168,25.03433,-0.000174,24.017179,-0.0078,1.377
9050.00,7.424250,25.03446,-0.000175,24.017366,-0.0078,1.377
9052.00,7.430490,25.03511,-0.000174,24.017571,-0.0078,1.378
9054.00,7.436916,25.03475,-0.000175,24.016922,-0.0077,1.377
9056.00,7.442071,25.03493,-0.000174,24.017321,-0.0078,1.377
9058.00,7.446111,25.03573,-0.000174,24.017475,-0.0078,1.376
9060.00,7.450850,25.03514,-0.000173,24.016925,-0.0078,1.377
9062.00,7.455904,25.03497,-0.000174,24.017714,-0.0078,1.377
9064.00,7.459948,25.03433,-0.000173,24.017326,-0.0078,1.377
9066.00,7.462844,25.03384,-0.000175,24.017467,-0.0078,1.377
9068.00,7.465997,25.03403,-0.000175,24.017172,-0.0077,1.378
9070.00,7.469721,25.03411,-0.000175,24.016840,-0.0078,1.377
9072.00,7.472289,25.03483,-0.000175,24.017118,-0.0078,1.377
9074.00,7.473660,25.03470,-0.000177,24.016762,-0.0078,1.377
9076.00,7.474939,25.03569,-0.000175,24.017337,-0.0077,1.377
9078.00,7.476468,25.03511,-0.000175,24.017701,-0.0078,1.377
9080.00,7.476990,25.03556,-0.000175,24.016974,-0.0078,1.377
9082.00,7.476927,25.03501,-0.000175,24.017011,-0.0077,1.377
9084.00,7.477336,25.03413,-0.000175,24.017134,-0.0078,1.378
9086.00,7.477966,25.03428,-0.000175,24.017085,-0.0078,1.377
9088.00,7.478314,25.03450,-0.000174,24.017186,-0.0077,1.377
9090.00,7.478885,25.03486,-0.000176,24.016992,-0.0077,1.377
9092.00,7.479247,25.03427,-0.000176,24.017072,-0.0078,1.378
9094.00,7.479350,25.03349,-0.000175,24.017272,-0.0078,1.377
9096.00,7.478527,25.03480,-0.000176,24.017261,-0.0078,1.377
9098.00,7.479153,25.03558,-0.000175,24.017239,-0.0078,1.377
9100.00,7.479519,25.03610,-0.000175,24.017482,-0.0078,1.377
9102.00,7.478712,25.03572,-0.000175,24.016884,-0.0078,1.377
9104.00,7.478498,25.03550,-0.000175,24.017652,-0.0078,1.377
9106.00,7.478521,25.03543,-0.000176,24.016887,-0.0078,1.377
9108.00,7.478505,25.03521,-0.000175,24.016809,-0.0078,1.377
9110.00,7.478318,25.03490,-0.000175,24.016982,-0.0078,1.377
9112.00,7.478834,25.03403,-0.000174,24.017424,-0.0078,1.377
9114.00,7.478523,25.03551,-0.000174,24.016617,-0.0078,1.377
9116.00,7.478406,25.03558,-0.000176,24.017070,-0.0078,1.377
9118.00,7.478848,25.03476,-0.000176,24.017270,-0.0078,1.377
9120.00,7.478308,25.03527,-0.000175,24.017413,-0.0078,1.377
9122.00,7.477181,25.03510,-0.000175,24.017516,-0.0078,1.377
9124.00,7.476907,25.03463,-0.000175,24.016987,-0.0078,1.377
9126.00,7.477066,25.03483,-0.000175,24.017226,-0.0078,1.377
9128.00,7.477186,25.03504,-0.000175,24.017382,-0.0077,1.377
9130.00,7.475898,25.03589,-0.000176,24.017426,-0.0077,1.377
9132.00,7.476065,25.03501,-0.000175,24.017107,-0.0077,1.377
9134.00,7.476282,25.03457,-0.000175,24.017199,-0.0078,1.377
9136.00,7.476156,25.03481,-0.000175,24.017551,-0.0078,1.377
9138.00,7.475702,25.03459,-0.000175,24.017723,-0.0078,1.377
9140.00,7.475963,25.03427,-0.000175,24.017901,-0.0078,1.377
9142.00,7.476244,25.03469,-0.000175,24.017525,-0.0078,1.378
9144.00,7.476662,25.03493,-0.000176,24.017096,-0.0078,1.377
9146.00,7.476753,25.03480,-0.000176,24.017649,-0.0078,1.377
9148.00,7.477152,25.03450,-0.000176,24.016913,-0.0078,1.377
9150.00,7.477025,25.03444,-0.000175,24.017054,-0.0078,1.377
9152.00,7.477063,25.03515,-0.000174,24.017498,-0.0078,1.377
9154.00,7.476793,25.03489,-0.000174,24.017074,-0.0078,1.377
9156.00,7.476748,25.03541,-0.000174,24.017422,-0.0077,1.377
9158.00,7.476031,25.03454,-0.000175,24.016967,-0.0078,1.377
9160.00,7.475750,25.03441,-0.000176,24.017455,-0.0078,1.377
9162.00,7.475956,25.03504,-0.000176,24.017324,-0.0078,1.378
9164.00,7.477226,25.03499,-0.000175,24.016922,-0.0077,1.377
9166.00,7.477456,25.03417,-0.000176,24.017063,-0.0078,1.377
9168.00,7.477197,25.03408,-0.000176,24.017511,-0.0078,1.377
9170.00,7.476339,25.03535,-0.000176,24.017241,-0.0078,1.377
9172.00,7.476506,25.03441,-0.000175,24.016566,-0.0078,1.377
9174.00,7.476749,25.03449,-0.000175,24.017050,-0.0078,1.377
9176.00,7.476327,25.03451,-0.000175,24.017429,-0.0078,1.376
9178.00,7.476412,25.03409,-0.000174,24.017252,-0.0077,1.377
9180.00,7.476480,25.03429,-0.000174,24.017418,-0.0078,1.378
9182.00,7.476844,25.03471,-0.000175,24.016704,-0.0078,1.377
9184.00,7.475910,25.03534,-0.000176,24.016929,-0.0078,1.377
9186.00,7.474889,25.03520,-0.000176,24.017395,-0.0078,1.377
9188.00,7.475945,25.03510,-0.000175,24.016945,-0.0078,1.377
9190.00,7.476487,25.03402,-0.000176,24.017096,-0.0078,1.377
9192.00,7.476651,25.03432,-0.000176,24.016697,-0.0078,1.377
9194.00,7.476881,25.03455,-0.000176,24.016842,-0.0078,1.377
9196.00,7.476942,25.03389,-0.000177,24.017040,-0.0077,1.377
9198.00,7.477029,25.03378,-0.000175,24.016942,-0.0078,1.376
9200.00,7.476502,25.03391,-0.000174,24.017890,-0.0078,1.377
9202.00,7.476696,25.03415,-0.000175,24.016701,-0.0078,1.377
9204.00,7.476612,25.03400,-0.000175,24.017348,-0.0078,1.377
9206.00,7.475774,25.03339,-0.000175,24.016916,-0.0078,1.377
9208.00,7.474686,25.03340,-0.000176,24.016608,-0.0078,1.377
9210.00,7.475354,25.03325,-0.000176,24.016601,-0.0078,1.377
9212.00,7.474960,25.03300,-0.000176,24.016907,-0.0078,1.377
9214.00,7.475258,25.03263,-0.000175,24.017341,-0.0078,1.377
9216.00,7.475611,25.03330,-0.000176,24.016710,-0.0078,1.377
9218.00,7.475294,25.03258,-0.000175,24.016124,-0.0078,1.377
9220.00,7.474822,25.03278,-0.000175,24.017049,-0.0078,1.377
9222.00,7.473880,25.03288,-0.000175,24.017551,-0.0078,1.377
9224.00,7.474499,25.03256,-0.000176,24.017259,-0.0078,1.377
9226.00,7.475654,25.03275,-0.000176,24.016973,-0.0078,1.377
9228.00,7.475070,25.03284,-0.000176,24.017032,-0.0078,1.377
9230.00,7.474856,25.03330,-0.000175,24.016867,-0.0078,1.377
9232.00,7.475389,25.03302,-0.000174,24.016721,-0.0078,1.377
9234.00,7.475516,25.03358,-0.000175,24.017246,-0.0078,1.377
9236.00,7.475483,25.03322,-0.000176,24.017108,-0.0078,1.377
9238.00,7.475299,25.03355,-0.000175,24.016452,-0.0078,1.377
9240.00,7.475376,25.03444,-0.000175,24.017156,-0.0078,1.378
9242.00,7.476047,25.03443,-0.000175,24.016730,-0.0078,1.377
9244.00,7.475619,25.03367,-0.000176,24.016532,-0.0078,1.377
9246.00,7.475323,25.03477,-0.000174,24.017341,-0.0078,1.376
9248.00,7.475192,25.03485,-0.000174,24.016909,-0.0078,1.377
9250.00,7.475007,25.03495,-0.000176,24.017208,-0.0078,1.377
9252.00,7.475368,25.03547,-0.000176,24.016483,-0.0078,1.377
9254.00,7.474902,25.03552,-0.000175,24.016784,-0.0078,1.377
9256.00,7.474435,25.03575,-0.000176,24.016751,-0.0078,1.378
9258.00,7.474795,25.03622,-0.000175,24.016757,-0.0077,1.377
9260.00,7.475635,25.03667,-0.000174,24.017069,-0.0077,1.377
9262.00,7.475114,25.03650,-0.000174,24.016635,-0.0078,1.377
9264.00,7.475907,25.03671,-0.000175,24.017714,-0.0078,1.378
9266.00,7.475740,25.03602,-0.000176,24.016568,-0.0078,1.377
9268.00,7.474960,25.03626,-0.000175,24.016454,-0.0078,1.378
9270.00,7.475417,25.03590,-0.000176,24.017070,-0.0078,1.377
9272.00,7.474947,25.03589,-0.000176,24.017399,-0.0078,1.377
9274.00,7.474753,25.03540,-0.000175,24.016692,-0.0078,1.377
9276.00,7.475060,25.03547,-0.000175,24.016267,-0.0078,1.377
9278.00,7.475338,25.03595,-0.000176,24.016358,-0.0078,1.377
9280.00,7.475425,25.03619,-0.000176,24.016557,-0.0078,1.378
9282.00,7.475133,25.03527,-0.000175,24.016548,-0.0078,1.377
9284.00,7.475198,25.03498,-0.000174,24.017195,-0.0078,1.377
9286.00,7.474624,25.03522,-0.000176,24.017005,-0.0078,1.377
9288.00,7.474691,25.03491,-0.000173,24.016188,-0.0078,1.377
9290.00,7.474777,25.03461,-0.000175,24.017400,-0.0078,1.377
9292.00,7.475613,25.03531,-0.000176,24.017172,-0.0078,1.378
9294.00,7.475240,25.03557,-0.000175,24.016871,-0.0078,1.377
9296.00,7.475187,25.03632,-0.000175,24.017070,-0.0078,1.377
9298.00,7.475541,25.03611,-0.000176,24.016730,-0.0078,1.377
9300.00,7.474943,25.03573,-0.000175,24.017157,-0.0078,1.377
9302.00,7.474940,25.03497,-0.000175,24.016942,-0.0077,1.377
9304.00,7.474200,25.03551,-0.000176,24.016510,-0.0078,1.378
9306.00,7.474646,25.03553,-0.000175,24.017409,-0.0078,1.377
9308.00,7.475072,25.03510,-0.000175,24.016641,-0.0078,1.377
9310.00,7.476091,25.03620,-0.000174,24.016371,-0.0078,1.377
9312.00,7.475345,25.03555,-0.000175,24.016808,-0.0078,1.377
9314.00,7.474814,25.03594,-0.000175,24.016653,-0.0078,1.377
9316.00,7.475507,25.03593,-0.000175,24.017007,-0.0078,1.378
9318.00,7.475719,25.03483,-0.000176,24.016697,-0.0078,1.378
9320.00,7.475852,25.03557,-0.000176,24.016864,-0.0078,1.377
9322.00,7.475332,25.03613,-0.000175,24.016525,-0.0078,1.377
9324.00,7.474715,25.03553,-0.000174,24.017058,-0.0078,1.378
9326.00,7.474441,25.03467,-0.000174,24.017032,-0.0078,1.377
9328.00,7.474314,25.03395,-0.000175,24.016851,-0.0078,1.377
9330.00,7.474923,25.03448,-0.000175,24.016815,-0.0078,1.377
9332.00,7.475279,25.03437,-0.000175,24.016938,-0.0078,1.377
9334.00,7.475433,25.03464,-0.000175,24.016900,-0.0078,1.377
9336.00,7.474886,25.03473,-0.000176,24.017663,-0.0077,1.377
9338.00,7.474082,25.03454,-0.000175,24.017116,-0.0078,1.378
9340.00,7.474757,25.03442,-0.000176,24.016380,-0.0077,1.378
9342.00,7.474548,25.03349,-0.000176,24.016784,-0.0078,1.377
9344.00,7.475051,25.03321,-0.000175,24.016991,-0.0078,1.377
9346.00,7.475601,25.03404,-0.000174,24.017074,-0.0078,1.377
9348.00,7.475429,25.03438,-0.000175,24.016713,-0.0078,1.377
9350.00,7.475241,25.03489,-0.000176,24.016697,-0.0078,1.377
9352.00,7.475114,25.03440,-0.000175,24.017232,-0.0078,1.377
9354.00,7.474801,25.03442,-0.000175,24.017261,-0.0077,1.378
9356.00,7.474737,25.03493,-0.000175,24.017273,-0.0078,1.377
9358.00,7.474809,25.03391,-0.000175,24.016570,-0.0078,1.377
9360.00,7.474358,25.03393,-0.000176,24.017645,-0.0078,1.378
9362.00,7.473085,25.03412,-0.000176,24.017181,-0.0078,1.378
9364.00,7.473593,25.03433,-0.000175,24.016791,-0.0078,1.377
9366.00,7.475574,25.03385,-0.000175,24.017656,-0.0077,1.378
9368.00,7.474984,25.03397,-0.000175,24.017495,-0.0077,1.377
9370.00,7.474589,25.03448,-0.000174,24.017092,-0.0078,1.378
9372.00,7.476110,25.03425,-0.000174,24.016831,-0.0078,1.377
9374.00,7.475977,25.03392,-0.000174,24.016603,-0.0078,1.377
9376.00,7.474884,25.03413,-0.000174,24.017917,-0.0078,1.378
9378.00,7.473643,25.03405,-0.000173,24.017661,-0.0078,1.378
9380.00,7.473734,25.03467,-0.000175,24.017255,-0.0077,1.378
9382.00,7.473852,25.03541,-0.000175,24.017899,-0.0077,1.377
9384.00,7.473809,25.03558,-0.000175,24.016485,-0.0078,1.377
9386.00,7.474795,25.03495,-0.000175,24.017012,-0.0078,1.378
9388.00,7.475240,25.03576,-0.000174,24.017031,-0.0078,1.378
9390.00,7.475974,25.03614,-0.000174,24.017498,-0.0078,1.377
9392.00,7.475620,25.03606,-0.000175,24.017576,-0.0077,1.377
9394.00,7.475364,25.03531,-0.000174,24.017205,-0.0077,1.378
9396.00,7.475737,25.03615,-0.000174,24.017208,-0.0078,1.378
9398.00,7.475487,25.03614,-0.000173,24.016768,-0.0078,1.377
9400.00,7.474958,25.03577,-0.000175,24.017678,-0.0077,1.378
9402.00,7.475110,25.03621,-0.000174,24.018076,-0.0077,1.377
9404.00,7.474928,25.03574,-0.000175,24.018078,-0.0078,1.378
9406.00,7.475031,25.03489,-0.000175,24.017333,-0.0078,1.378
9408.00,7.474844,25.03525,-0.000176,24.017834,-0.0078,1.378
9410.00,7.474195,25.03497,-0.000175,24.017141,-0.0078,1.377
9412.00,7.474183,25.03478,-0.000176,24.017984,-0.0078,1.377
9414.00,7.473435,25.03516,-0.000174,24.017341,-0.0077,1.378
9416.00,7.473699,25.03463,-0.000173,24.017069,-0.0077,1.377
9418.00,7.474557,25.03569,-0.000175,24.016686,-0.0078,1.378
9420.00,7.474935,25.03513,-0.000175,24.018055,-0.0077,1.378
9422.00,7.474571,25.03503,-0.000175,24.016904,-0.0077,1.378
9424.00,7.474810,25.03461,-0.000176,24.017594,-0.0078,1.378
9426.00,7.474559,25.03466,-0.000176,24.017754,-0.0078,1.378
9428.00,7.474943,25.03493,-0.000175,24.017123,-0.0078,1.378
9430.00,7.475176,25.03538,-0.000175,24.017188,-0.0078,1.377
9432.00,7.475696,25.03480,-0.000174,24.016963,-0.0078,1.378
9434.00,7.475926,25.03397,-0.000174,24.017047,-0.0078,1.377
9436.00,7.475664,25.03456,-0.000175,24.017505,-0.0078,1.378
9438.00,7.475233,25.03479,-0.000175,24.017756,-0.0078,1.378
9440.00,7.474787,25.03380,-0.000176,24.016606,-0.0078,1.377
9442.00,7.474452,25.03388,-0.000175,24.016996,-0.0078,1.378
9444.00,7.474243,25.03471,-0.000174,24.017348,-0.0078,1.377
9446.00,7.474857,25.03550,-0.000176,24.016900,-0.0078,1.378
9448.00,7.475278,25.03543,-0.000176,24.017379,-0.0077,1.378
9450.00,7.475786,25.03604,-0.000175,24.016356,-0.0078,1.378
9452.00,7.475200,25.03608,-0.000176,24.016842,-0.0078,1.378
9454.00,7.474451,25.03585,-0.000177,24.016673,-0.0078,1.378
9456.00,7.474943,25.03477,-0.000175,24.017259,-0.0078,1.378
9458.00,7.475143,25.03538,-0.000175,24.017145,-0.0077,1.378
9460.00,7.474922,25.03493,-0.000176,24.017123,-0.0078,1.378
9462.00,7.475027,25.03585,-0.000176,24.016545,-0.0078,1.378
9464.00,7.475425,25.03623,-0.000175,24.016869,-0.0078,1.378
9466.00,7.475269,25.03553,-0.000174,24.016713,-0.0078,1.378
9468.00,7.476306,25.03649,-0.000174,24.017108,-0.0077,1.378
9470.00,7.476415,25.03592,-0.000175,24.017545,-0.0078,1.378
9472.00,7.475599,25.03513,-0.000175,24.017339,-0.0077,1.378
9474.00,7.474837,25.03610,-0.000175,24.017708,-0.0078,1.378
9476.00,7.474687,25.03615,-0.000175,24.017060,-0.0078,1.377
9478.00,7.474369,25.03618,-0.000173,24.017052,-0.0077,1.377
9480.00,7.474460,25.03512,-0.000172,24.017534,-0.0077,1.378
9482.00,7.475303,25.03539,-0.000174,24.017879,-0.0077,1.378
9484.00,7.474775,25.03583,-0.000175,24.017201,-0.0078,1.379
9486.00,7.475389,25.03581,-0.000176,24.017063,-0.0078,1.378
9488.00,7.475508,25.03657,-0.000175,24.017292,-0.0078,1.378
9490.00,7.475031,25.03651,-0.000175,24.017056,-0.0078,1.378
9492.00,7.474891,25.03592,-0.000176,24.016847,-0.0078,1.377
9494.00,7.474646,25.03587,-0.000175,24.017333,-0.0078,1.378
9496.00,7.474431,25.03639,-0.000174,24.016637,-0.0078,1.378
9498.00,7.473692,25.03639,-0.000175,24.016304,-0.0078,1.378
9500.00,7.473541,25.03666,-0.000176,24.017034,-0.0078,1.378
9502.00,7.473870,25.03572,-0.000176,24.016507,-0.0078,1.378
9504.00,7.474401,25.03553,-0.000175,24.017237,-0.0078,1.377
9506.00,7.474194,25.03475,-0.000175,24.016073,-0.0078,1.378
9508.00,7.474635,25.03544,-0.000174,24.016641,-0.0078,1.378
9510.00,7.475678,25.03649,-0.000175,24.016400,-0.0078,1.378
9512.00,7.475903,25.03591,-0.000176,24.016866,-0.0078,1.378
9514.00,7.475674,25.03579,-0.000175,24.017011,-0.0078,1.378
9516.00,7.475387,25.03559,-0.000176,24.016630,-0.0078,1.377
9518.00,7.475229,25.03612,-0.000176,24.016528,-0.0078,1.378
9520.00,7.475531,25.03546,-0.000175,24.016623,-0.0078,1.378
9522.00,7.475782,25.03549,-0.000176,24.017301,-0.0078,1.378
9524.00,7.475223,25.03571,-0.000176,24.017012,-0.0078,1.379
9526.00,7.475658,25.03642,-0.000175,24.017475,-0.0078,1.378
9528.00,7.475418,25.03734,-0.000174,24.017003,-0.0078,1.378
9530.00,7.474894,25.03652,-0.000175,24.016925,-0.0078,1.378
9532.00,7.474576,25.03698,-0.000175,24.016621,-0.0078,1.378
9534.00,7.473919,25.03651,-0.000176,24.016748,-0.0078,1.378
9536.00,7.475087,25.03648,-0.000175,24.016880,-0.0078,1.378
9538.00,7.476171,25.03667,-0.000175,24.017041,-0.0078,1.378
9540.00,7.475002,25.03659,-0.000176,24.016860,-0.0078,1.378
9542.00,7.475366,25.03694,-0.000175,24.017029,-0.0078,1.378
9544.00,7.474896,25.03641,-0.000176,24.016699,-0.0078,1.378
9546.00,7.474499,25.03655,-0.000175,24.016722,-0.0078,1.377
9548.00,7.474987,25.03606,-0.000175,24.016686,-0.0078,1.378
9550.00,7.474906,25.03573,-0.000176,24.017299,-0.0078,1.378
9552.00,7.474732,25.03626,-0.000176,24.016499,-0.0078,1.379
9554.00,7.474873,25.03593,-0.000177,24.016802,-0.0078,1.378
9556.00,7.475382,25.03598,-0.000177,24.016430,-0.0078,1.378
9558.00,7.475026,25.03609,-0.000177,24.016672,-0.0078,1.378
9560.00,7.476092,25.03599,-0.000177,24.017328,-0.0078,1.378
9562.00,7.475385,25.03565,-0.000175,24.016597,-0.0078,1.378
9564.00,7.474152,25.03629,-0.000175,24.016557,-0.0078,1.378
9566.00,7.474659,25.03662,-0.000176,24.016672,-0.0078,1.378
9568.00,7.474759,25.03599,-0.000176,24.016177,-0.0078,1.378
9570.00,7.474663,25.03596,-0.000177,24.016197,-0.0078,1.378
9572.00,7.474962,25.03576,-0.000176,24.016837,-0.0078,1.378
9574.00,7.474647,25.03557,-0.000177,24.016913,-0.0078,1.378
9576.00,7.473960,25.03471,-0.000175,24.016229,-0.0078,1.378
9578.00,7.474822,25.03448,-0.000175,24.016867,-0.0078,1.378
9580.00,7.475337,25.03451,-0.000175,24.015598,-0.0078,1.378
9582.00,7.474875,25.03482,-0.000176,24.016592,-0.0078,1.379
9584.00,7.475309,25.03610,-0.000176,24.017295,-0.0078,1.378
9586.00,7.474995,25.03645,-0.000176,24.016507,-0.0078,1.377
9588.00,7.474649,25.03681,-0.000176,24.016791,-0.0078,1.378
9590.00,7.475013,25.03701,-0.000176,24.016641,-0.0078,1.378
9592.00,7.474959,25.03733,-0.000174,24.016902,-0.0078,1.378
9594.00,7.475214,25.03805,-0.000176,24.016563,-0.0078,1.379
9596.00,7.474925,25.03688,-0.000175,24.017119,-0.0077,1.378
9598.00,7.475887,25.03569,-0.000174,24.017636,-0.0078,1.377
9600.00,7.475484,25.03516,-0.000175,24.017147,-0.0078,1.378
9602.00,7.474684,25.03531,-0.000175,24.016510,-0.0078,1.377
@16,12.0000,24.0
9604.00,7.474283,25.03539,-0.000175,24.017070,-0.0078,1.378
9606.00,7.472339,25.03502,-0.000176,24.017286,-0.0078,1.378
9608.00,7.464426,25.03431,-0.000175,24.017179,-0.0078,1.377
9610.00,7.452689,25.03475,-0.000175,24.017016,-0.0078,1.377
9612.00,7.437227,25.03506,-0.000175,24.017054,-0.0078,1.376
9614.00,7.421280,25.03520,-0.000174,24.016862,-0.0078,1.377
9616.00,7.409864,25.03689,-0.000175,24.017292,-0.0078,1.378
9618.00,7.400573,25.03547,-0.000176,24.016911,-0.0078,1.379
9620.00,7.392335,25.03595,-0.000176,24.016777,-0.0078,1.379
9622.00,7.384315,25.03596,-0.000176,24.016496,-0.0078,1.379
9624.00,7.375108,25.03625,-0.000177,24.017018,-0.0078,1.379
9626.00,7.366366,25.03604,-0.000178,24.017032,-0.0078,1.379
9628.00,7.358492,25.03559,-0.000177,24.016608,-0.0078,1.379
9630.00,7.354609,25.03526,-0.000176,24.017023,-0.0078,1.379
9632.00,7.357607,25.03484,-0.000177,24.017069,-0.0078,1.380
9634.00,7.365144,25.03534,-0.000177,24.016639,-0.0077,1.381
9636.00,7.376825,25.03548,-0.000177,24.016760,-0.0078,1.381
9638.00,7.387629,25.03553,-0.000176,24.017107,-0.0078,1.379
9640.00,7.395583,25.03584,-0.000176,24.016340,-0.0078,1.378
9642.00,7.402083,25.03543,-0.000175,24.016117,-0.0078,1.378
9644.00,7.408057,25.03528,-0.000176,24.016768,-0.0078,1.378
9646.00,7.413164,25.03522,-0.000175,24.016516,-0.0078,1.379
9648.00,7.419263,25.03574,-0.000174,24.016818,-0.0078,1.378
9650.00,7.426290,25.03522,-0.000174,24.016541,-0.0078,1.378
9652.00,7.432345,25.03469,-0.000174,24.016483,-0.0078,1.378
9654.00,7.437829,25.03479,-0.000175,24.017197,-0.0078,1.379
9656.00,7.442299,25.03589,-0.000176,24.017025,-0.0078,1.379
9658.00,7.447241,25.03505,-0.000175,24.016617,-0.0078,1.378
9660.00,7.451185,25.03477,-0.000174,24.016095,-0.0078,1.378
9662.00,7.455545,25.03364,-0.000174,24.016251,-0.0078,1.379
9664.00,7.458524,25.03388,-0.000175,24.017083,-0.0078,1.378
9666.00,7.461479,25.03517,-0.000175,24.017350,-0.0078,1.379
9668.00,7.464723,25.03562,-0.000174,24.016004,-0.0078,1.378
9670.00,7.467761,25.03547,-0.000175,24.016494,-0.0078,1.379
9672.00,7.469673,25.03593,-0.000174,24.016806,-0.0078,1.378
9674.00,7.470853,25.03607,-0.000174,24.017168,-0.0077,1.378
9676.00,7.472973,25.03684,-0.000175,24.016697,-0.0077,1.378
9678.00,7.475046,25.03603,-0.000175,24.016902,-0.0078,1.378
9680.00,7.475987,25.03607,-0.000175,24.016764,-0.0078,1.378
9682.00,7.476956,25.03639,-0.000175,24.016539,-0.0078,1.379
9684.00,7.476938,25.03627,-0.000175,24.017304,-0.0078,1.378
9686.00,7.476520,25.03588,-0.000176,24.016797,-0.0078,1.378
9688.00,7.477198,25.03627,-0.000175,24.016663,-0.0078,1.378
9690.00,7.478334,25.03672,-0.000176,24.017105,-0.0078,1.378
9692.00,7.478794,25.03685,-0.000175,24.016793,-0.0078,1.378
9694.00,7.478060,25.03616,-0.000175,24.017587,-0.0078,1.378
9696.00,7.478040,25.03624,-0.000175,24.017166,-0.0078,1.378
9698.00,7.478118,25.03613,-0.000176,24.016331,-0.0078,1.379
9700.00,7.479086,25.03621,-0.000174,24.015957,-0.0078,1.378
9702.00,7.479182,25.03560,-0.000174,24.016724,-0.0078,1.379
9704.00,7.478846,25.03669,-0.000176,24.017487,-0.0078,1.379
9706.00,7.478143,25.03605,-0.000176,24.016777,-0.0078,1.378
9708.00,7.477769,25.03617,-0.000176,24.016755,-0.0078,1.378
9710.00,7.478246,25.03651,-0.000176,24.017007,-0.0078,1.379
9712.00,7.476731,25.03614,-0.000176,24.016218,-0.0078,1.378
9714.00,7.476416,25.03640,-0.000176,24.016211,-0.0078,1.379
9716.00,7.476625,25.03640,-0.000176,24.016354,-0.0078,1.378
9718.00,7.476228,25.03738,-0.000175,24.016808,-0.0078,1.378
9720.00,7.475867,25.03665,-0.000174,24.016659,-0.0078,1.378
9722.00,7.476507,25.03586,-0.000176,24.016795,-0.0078,1.379
9724.00,7.476530,25.03546,-0.000176,24.017107,-0.0078,1.378
9726.00,7.476133,25.03554,-0.000176,24.017279,-0.0078,1.378
9728.00,7.475306,25.03571,-0.000175,24.016476,-0.0078,1.378
9730.00,7.474825,25.03614,-0.000175,24.016646,-0.0078,1.379
9732.00,7.475173,25.03656,-0.000173,24.016954,-0.0078,1.379
9734.00,7.474579,25.03633,-0.000176,24.017480,-0.0078,1.378
9736.00,7.474230,25.03670,-0.000176,24.016991,-0.0078,1.379
9738.00,7.475038,25.03619,-0.000176,24.017105,-0.0078,1.378
9740.00,7.474821,25.03596,-0.000175,24.016624,-0.0078,1.378
9742.00,7.475462,25.03642,-0.000175,24.016095,-0.0078,1.378
9744.00,7.475225,25.03653,-0.000176,24.017237,-0.0077,1.378
9746.00,7.474909,25.03644,-0.000176,24.016915,-0.0078,1.378
9748.00,7.474701,25.03625,-0.000176,24.016755,-0.0078,1.378
9750.00,7.474390,25.03575,-0.000175,24.016911,-0.0078,1.378
9752.00,7.474901,25.03686,-0.000175,24.016460,-0.0077,1.378
9754.00,7.474733,25.03712,-0.000175,24.017206,-0.0078,1.378
9756.00,7.474754,25.03628,-0.000176,24.016849,-0.0078,1.378
9758.00,7.474434,25.03578,-0.000176,24.016704,-0.0078,1.378
9760.00,7.474472,25.03607,-0.000175,24.016615,-0.0078,1.378
9762.00,7.474485,25.03578,-0.000176,24.015747,-0.0078,1.379
9764.00,7.475201,25.03511,-0.000176,24.016507,-0.0078,1.379
9766.00,7.475098,25.03467,-0.000176,24.016487,-0.0078,1.379
9768.00,7.474821,25.03482,-0.000177,24.016559,-0.0078,1.378
9770.00,7.474519,25.03498,-0.000177,24.016916,-0.0078,1.378
9772.00,7.475239,25.03580,-0.000176,24.016768,-0.0078,1.378
9774.00,7.476129,25.03506,-0.000176,24.016432,-0.0078,1.378
9776.00,7.475404,25.03530,-0.000175,24.016840,-0.0078,1.378
9778.00,7.474876,25.03573,-0.000177,24.016568,-0.0078,1.379
9780.00,7.475463,25.03635,-0.000175,24.016858,-0.0078,1.378
9782.00,7.475142,25.03658,-0.000175,24.017263,-0.0078,1.378
9784.00,7.474046,25.03684,-0.000174,24.017623,-0.0078,1.378
9786.00,7.474462,25.03633,-0.000175,24.017141,-0.0078,1.379
9788.00,7.475327,25.03625,-0.000177,24.017137,-0.0078,1.378
9790.00,7.475919,25.03576,-0.000175,24.016543,-0.0078,1.378
9792.00,7.476842,25.03627,-0.000177,24.016697,-0.0077,1.379
9794.00,7.475973,25.03624,-0.000176,24.016884,-0.0078,1.379
9796.00,7.475749,25.03715,-0.000176,24.016927,-0.0078,1.378
9798.00,7.475536,25.03723,-0.000175,24.017145,-0.0078,1.378
9800.00,7.474615,25.03717,-0.000175,24.016044,-0.0078,1.378
9802.00,7.473830,25.03740,-0.000175,24.016682,-0.0078,1.378
9804.00,7.474268,25.03621,-0.000176,24.016231,-0.0078,1.379
9806.00,7.474657,25.03655,-0.000175,24.016345,-0.0078,1.379
9808.00,7.474255,25.03592,-0.000176,24.016900,-0.0078,1.378
9810.00,7.473478,25.03618,-0.000176,24.016798,-0.0078,1.378
9812.00,7.474355,25.03564,-0.000174,24.016630,-0.0078,1.378
9814.00,7.474430,25.03622,-0.000174,24.016224,-0.0078,1.378
9816.00,7.475070,25.03584,-0.000175,24.016146,-0.0078,1.379
9818.00,7.475249,25.03572,-0.000177,24.016793,-0.0078,1.379
9820.00,7.474745,25.03582,-0.000177,24.016929,-0.0078,1.379
9822.00,7.474613,25.03588,-0.000176,24.016605,-0.0078,1.378
9824.00,7.475208,25.03686,-0.000175,24.017292,-0.0078,1.379
9826.00,7.474825,25.03602,-0.000176,24.016358,-0.0078,1.378
9828.00,7.474313,25.03628,-0.000175,24.016867,-0.0078,1.377
9830.00,7.474209,25.03663,-0.000175,24.017067,-0.0078,1.378
9832.00,7.473466,25.03613,-0.000176,24.017056,-0.0078,1.379
9834.00,7.473959,25.03608,-0.000175,24.017698,-0.0078,1.378
9836.00,7.474829,25.03628,-0.000176,24.016421,-0.0078,1.379
9838.00,7.475350,25.03563,-0.000175,24.016126,-0.0078,1.378
9840.00,7.474107,25.03552,-0.000175,24.016271,-0.0078,1.379
9842.00,7.473742,25.03555,-0.000177,24.017034,-0.0078,1.379
9844.00,7.473643,25.03631,-0.000176,24.017531,-0.0078,1.379
9846.00,7.473805,25.03536,-0.000176,24.015970,-0.0078,1.378
9848.00,7.474970,25.03616,-0.000177,24.016421,-0.0078,1.378
9850.00,7.475013,25.03552,-0.000175,24.017616,-0.0078,1.378
9852.00,7.474832,25.03492,-0.000174,24.017069,-0.0078,1.378
9854.00,7.474808,25.03509,-0.000177,24.016503,-0.0078,1.379
9856.00,7.473911,25.03537,-0.000176,24.017029,-0.0078,1.379
9858.00,7.473874,25.03478,-0.000175,24.016606,-0.0078,1.379
9860.00,7.473118,25.03498,-0.000174,24.016385,-0.0078,1.378
9862.00,7.472689,25.03650,-0.000174,24.016927,-0.0078,1.378
9864.00,7.473876,25.03575,-0.000176,24.016858,-0.0078,1.379
9866.00,7.474788,25.03587,-0.000176,24.016953,-0.0078,1.379
9868.00,7.474338,25.03659,-0.000177,24.016987,-0.0078,1.378
9870.00,7.473332,25.03570,-0.000176,24.017176,-0.0078,1.379
9872.00,7.473558,25.03501,-0.000176,24.016722,-0.0078,1.379
9874.00,7.474116,25.03481,-0.000177,24.016849,-0.0078,1.379
9876.00,7.473526,25.03493,-0.000176,24.016916,-0.0078,1.378
9878.00,7.472914,25.03536,-0.000174,24.017476,-0.0077,1.378
9880.00,7.473405,25.03559,-0.000174,24.016846,-0.0078,1.379
9882.00,7.473182,25.03563,-0.000176,24.016693,-0.0078,1.378
9884.00,7.473210,25.03542,-0.000175,24.017194,-0.0078,1.379
9886.00,7.472508,25.03525,-0.000176,24.016476,-0.0078,1.379
9888.00,7.473240,25.03516,-0.000176,24.016579,-0.0078,1.379
9890.00,7.473633,25.03510,-0.000176,24.016886,-0.0078,1.379
9892.00,7.473896,25.03620,-0.000175,24.016423,-0.0078,1.379
9894.00,7.474370,25.03577,-0.000175,24.017078,-0.0078,1.378
9896.00,7.474210,25.03570,-0.000176,24.016731,-0.0078,1.378
9898.00,7.474799,25.03709,-0.000175,24.016615,-0.0078,1.378
9900.00,7.475501,25.03621,-0.000175,24.017092,-0.0078,1.379
9902.00,7.475295,25.03702,-0.000174,24.017663,-0.0078,1.378
9904.00,7.474438,25.03677,-0.000175,24.017014,-0.0078,1.378
9906.00,7.474631,25.03661,-0.000176,24.016695,-0.0078,1.378
9908.00,7.474635,25.03637,-0.000174,24.017277,-0.0077,1.378
9910.00,7.474265,25.03694,-0.000174,24.016485,-0.0078,1.379
9912.00,7.474132,25.03670,-0.000175,24.016842,-0.0078,1.379
9914.00,7.474073,25.03618,-0.000176,24.017279,-0.0078,1.379
9916.00,7.474011,25.03661,-0.000176,24.017264,-0.0078,1.379
9918.00,7.473537,25.03630,-0.000175,24.016873,-0.0078,1.379
9920.00,7.473682,25.03668,-0.000177,24.017206,-0.0078,1.378
9922.00,7.473680,25.03590,-0.000175,24.016450,-0.0078,1.378
9924.00,7.473939,25.03533,-0.000175,24.017284,-0.0078,1.379
9926.00,7.474595,25.03618,-0.000176,24.016668,-0.0078,1.379
9928.00,7.474100,25.03679,-0.000176,24.016329,-0.0078,1.379
9930.00,7.472929,25.03647,-0.000175,24.017259,-0.0078,1.378
9932.00,7.473439,25.03691,-0.000175,24.016871,-0.0078,1.379
9934.00,7.473543,25.03640,-0.000176,24.016117,-0.0078,1.378
9936.00,7.473425,25.03598,-0.000176,24.016521,-0.0078,1.378
9938.00,7.473158,25.03669,-0.000176,24.016566,-0.0078,1.379
9940.00,7.473766,25.03650,-0.000175,24.017074,-0.0078,1.379
9942.00,7.473869,25.03645,-0.000175,24.017841,-0.0078,1.379
9944.00,7.474454,25.03641,-0.000176,24.016690,-0.0078,1.378
9946.00,7.474535,25.03614,-0.000176,24.016621,-0.0078,1.379
9948.00,7.474425,25.03672,-0.000176,24.016994,-0.0078,1.379
9950.00,7.474351,25.03555,-0.000176,24.016858,-0.0078,1.379
9952.00,7.473914,25.03636,-0.000175,24.016469,-0.0078,1.379
9954.00,7.473808,25.03625,-0.000175,24.016996,-0.0078,1.379
9956.00,7.473282,25.03567,-0.000174,24.017232,-0.0078,1.378
9958.00,7.472259,25.03526,-0.000174,24.016686,-0.0078,1.378
9960.00,7.472921,25.03598,-0.000174,24.017482,-0.0077,1.379
9962.00,7.473081,25.03576,-0.000176,24.017141,-0.0078,1.379
9964.00,7.472516,25.03591,-0.000177,24.017083,-0.0078,1.379
9966.00,7.472921,25.03583,-0.000175,24.017290,-0.0078,1.378
9968.00,7.472397,25.03574,-0.000173,24.017172,-0.0078,1.379
9970.00,7.471997,25.03564,-0.000174,24.016534,-0.0078,1.378
9972.00,7.472188,25.03603,-0.000174,24.016173,-0.0078,1.378
9974.00,7.472661,25.03537,-0.000177,24.017194,-0.0078,1.378
9976.00,7.472780,25.03614,-0.000176,24.017518,-0.0077,1.379
9978.00,7.472922,25.03641,-0.000176,24.016478,-0.0078,1.379
9980.00,7.472944,25.03563,-0.000176,24.016739,-0.0078,1.379
9982.00,7.473480,25.03581,-0.000176,24.016615,-0.0078,1.379
9984.00,7.473525,25.03638,-0.000176,24.016661,-0.0078,1.378
9986.00,7.473303,25.03659,-0.000176,24.017904,-0.0078,1.379
9988.00,7.473737,25.03631,-0.000175,24.017328,-0.0078,1.378
9990.00,7.474417,25.03617,-0.000175,24.016430,-0.0078,1.378
9992.00,7.474084,25.03671,-0.000173,24.017505,-0.0078,1.378
9994.00,7.472881,25.03604,-0.000174,24.017418,-0.0078,1.378
9996.00,7.472911,25.03618,-0.000174,24.017846,-0.0078,1.378
9998.00,7.472652,25.03667,-0.000175,24.017159,-0.0078,1.379
10000.00,7.472294,25.03695,-0.000175,24.016730,-0.0078,1.379
10002.00,7.471781,25.03654,-0.000176,24.016441,-0.0078,1.379
10004.00,7.472640,25.03617,-0.000176,24.017244,-0.0078,1.378
10006.00,7.473809,25.03635,-0.000175,24.017326,-0.0078,1.378
10008.00,7.474105,25.03515,-0.000176,24.016740,-0.0078,1.379
10010.00,7.474029,25.03592,-0.000177,24.017317,-0.0078,1.379
10012.00,7.473745,25.03647,-0.000176,24.017005,-0.0078,1.379
10014.00,7.474109,25.03647,-0.000177,24.016684,-0.0078,1.379
10016.00,7.474004,25.03692,-0.000176,24.016929,-0.0078,1.379
10018.00,7.474578,25.03670,-0.000176,24.016672,-0.0078,1.379
10020.00,7.474114,25.03645,-0.000177,24.016915,-0.0078,1.378
10022.00,7.474132,25.03540,-0.000177,24.016983,-0.0078,1.379
10024.00,7.474500,25.03566,-0.000176,24.017186,-0.0078,1.378
10026.00,7.473337,25.03573,-0.000175,24.016866,-0.0078,1.378
10028.00,7.473709,25.03559,-0.000176,24.016976,-0.0078,1.379
10030.00,7.474030,25.03604,-0.000175,24.017215,-0.0078,1.379
10032.00,7.472887,25.03614,-0.000175,24.017027,-0.0078,1.379
10034.00,7.473648,25.03542,-0.000176,24.016157,-0.0078,1.379
10036.00,7.474328,25.03571,-0.000176,24.016746,-0.0078,1.379
10038.00,7.473857,25.03559,-0.000176,24.016409,-0.0078,1.378
10040.00,7.474407,25.03559,-0.000177,24.017043,-0.0078,1.379
10042.00,7.474981,25.03542,-0.000178,24.017125,-0.0078,1.378
10044.00,7.475151,25.03586,-0.000177,24.016954,-0.0078,1.379
10046.00,7.473965,25.03532,-0.000175,24.017045,-0.0078,1.378
10048.00,7.473907,25.03653,-0.000175,24.016905,-0.0078,1.379
10050.00,7.474836,25.03681,-0.000174,24.017083,-0.0078,1.380
10052.00,7.474396,25.03574,-0.000177,24.016715,-0.0078,1.379
10054.00,7.473527,25.03539,-0.000176,24.016956,-0.0078,1.379
10056.00,7.473260,25.03521,-0.000177,24.016795,-0.0078,1.378
10058.00,7.473701,25.03507,-0.000176,24.016987,-0.0078,1.379
10060.00,7.474582,25.03524,-0.000177,24.016753,-0.0078,1.379
10062.00,7.474660,25.03643,-0.000177,24.016771,-0.0078,1.379
10064.00,7.474641,25.03666,-0.000177,24.016838,-0.0078,1.379
10066.00,7.474982,25.03638,-0.000176,24.017002,-0.0078,1.379
10068.00,7.475055,25.03571,-0.000176,24.017195,-0.0078,1.379
10070.00,7.474546,25.03597,-0.000175,24.017480,-0.0078,1.378
10072.00,7.473839,25.03622,-0.000176,24.016858,-0.0078,1.379
10074.00,7.473086,25.03660,-0.000175,24.017399,-0.0079,1.379
10076.00,7.473311,25.03691,-0.000174,24.016537,-0.0078,1.379
10078.00,7.472820,25.03614,-0.000175,24.016913,-0.0078,1.379
10080.00,7.474290,25.03582,-0.000177,24.016635,-0.0078,1.379
10082.00,7.474632,25.03577,-0.000176,24.016597,-0.0078,1.378
10084.00,7.473714,25.03574,-0.000176,24.016557,-0.0078,1.379
10086.00,7.473746,25.03560,-0.000176,24.016396,-0.0078,1.380
10088.00,7.472959,25.03511,-0.000175,24.016494,-0.0078,1.379
10090.00,7.473018,25.03576,-0.000174,24.016766,-0.0078,1.379
10092.00,7.473252,25.03674,-0.000175,24.017177,-0.0078,1.379
10094.00,7.473656,25.03613,-0.000176,24.016233,-0.0078,1.379
10096.00,7.474416,25.03693,-0.000175,24.016844,-0.0078,1.379
10098.00,7.474295,25.03645,-0.000176,24.017034,-0.0078,1.378
10100.00,7.473728,25.03681,-0.000176,24.017359,-0.0078,1.379
10102.00,7.473536,25.03611,-0.000175,24.016706,-0.0078,1.379
10104.00,7.473667,25.03703,-0.000175,24.016682,-0.0078,1.379
10106.00,7.473148,25.03730,-0.000176,24.016739,-0.0078,1.379
10108.00,7.472750,25.03772,-0.000175,24.016498,-0.0078,1.379
10110.00,7.472425,25.03776,-0.000175,24.016918,-0.0078,1.379
10112.00,7.473309,25.03815,-0.000176,24.017373,-0.0078,1.379
10114.00,7.474044,25.03847,-0.000175,24.016673,-0.0078,1.379
10116.00,7.473835,25.03787,-0.000175,24.017217,-0.0078,1.379
10118.00,7.473505,25.03772,-0.000175,24.016672,-0.0078,1.379
10120.00,7.474022,25.03764,-0.000175,24.016075,-0.0078,1.379
10122.00,7.473871,25.03737,-0.000175,24.017002,-0.0078,1.379
10124.00,7.473953,25.03825,-0.000175,24.017027,-0.0078,1.378
10126.00,7.474305,25.03836,-0.000175,24.015528,-0.0078,1.379
10128.00,7.473836,25.03840,-0.000176,24.016833,-0.0078,1.379
10130.00,7.472755,25.03904,-0.000175,24.017123,-0.0078,1.379
10132.00,7.473408,25.03882,-0.000175,24.016963,-0.0078,1.379
10134.00,7.473682,25.03821,-0.000177,24.016512,-0.0078,1.379
10136.00,7.473123,25.03776,-0.000176,24.017065,-0.0078,1.378
10138.00,7.473224,25.03904,-0.000174,24.016788,-0.0078,1.379
10140.00,7.473684,25.03850,-0.000174,24.016536,-0.0078,1.379
10142.00,7.473349,25.03831,-0.000176,24.017215,-0.0078,1.379
10144.00,7.472291,25.03814,-0.000175,24.017132,-0.0078,1.379
10146.00,7.472774,25.03859,-0.000175,24.016838,-0.0078,1.379
10148.00,7.473723,25.03855,-0.000176,24.017210,-0.0077,1.379
10150.00,7.473344,25.03758,-0.000175,24.016499,-0.0078,1.379
10152.00,7.473297,25.03807,-0.000176,24.016762,-0.0078,1.380
10154.00,7.473786,25.03804,-0.000177,24.017130,-0.0078,1.379
10156.00,7.473721,25.03788,-0.000176,24.016220,-0.0078,1.379
10158.00,7.473442,25.03770,-0.000176,24.016249,-0.0078,1.378
10160.00,7.473919,25.03786,-0.000176,24.017056,-0.0078,1.379
10162.00,7.474462,25.03791,-0.000176,24.016657,-0.0078,1.379
10164.00,7.473316,25.03797,-0.000176,24.016673,-0.0078,1.379
10166.00,7.473758,25.03757,-0.000175,24.016978,-0.0078,1.379
10168.00,7.473203,25.03778,-0.000175,24.016971,-0.0078,1.379
10170.00,7.473425,25.03784,-0.000176,24.016880,-0.0078,1.379
10172.00,7.472906,25.03710,-0.000177,24.016345,-0.0078,1.379
10174.00,7.473119,25.03739,-0.000177,24.016585,-0.0078,1.379
10176.00,7.473032,25.03789,-0.000175,24.016644,-0.0078,1.378
10178.00,7.472825,25.03779,-0.000175,24.017136,-0.0078,1.379
10180.00,7.473026,25.03805,-0.000174,24.016920,-0.0078,1.379
10182.00,7.472242,25.03703,-0.000175,24.016599,-0.0078,1.379
10184.00,7.472671,25.03758,-0.000175,24.017092,-0.0078,1.379
10186.00,7.471387,25.03881,-0.000175,24.017128,-0.0078,1.379
10188.00,7.470527,25.03892,-0.000176,24.017341,-0.0078,1.379
10190.00,7.472108,25.03780,-0.000177,24.016266,-0.0078,1.379
10192.00,7.473382,25.03795,-0.000176,24.016682,-0.0078,1.379
10194.00,7.472550,25.03846,-0.000176,24.016726,-0.0078,1.379
10196.00,7.472191,25.03756,-0.000175,24.016233,-0.0078,1.379
10198.00,7.472780,25.03768,-0.000175,24.016566,-0.0078,1.379
10200.00,7.473696,25.03789,-0.000174,24.017065,-0.0078,1.378
10202.00,7.473732,25.03786,-0.000175,24.017317,-0.0078,1.379
@17,12.0000,24.0
10204.00,7.473098,25.03774,-0.000175,24.016962,-0.0078,1.379
10206.00,7.471903,25.03768,-0.000177,24.016866,-0.0078,1.378
10208.00,7.464372,25.03672,-0.000175,24.016769,-0.0078,1.378
10210.00,7.454238,25.03687,-0.000174,24.016768,-0.0078,1.378
10212.00,7.439523,25.03696,-0.000174,24.016722,-0.0078,1.378
10214.00,7.425623,25.03690,-0.000175,24.016713,-0.0078,1.379
10216.00,7.414024,25.03667,-0.000175,24.017034,-0.0078,1.378
10218.00,7.404163,25.03689,-0.000175,24.016789,-0.0078,1.379
10220.00,7.394874,25.03723,-0.000176,24.016367,-0.0078,1.380
10222.00,7.388053,25.03664,-0.000177,24.016909,-0.0078,1.380
10224.00,7.381140,25.03665,-0.000176,24.017156,-0.0078,1.380
10226.00,7.372769,25.03676,-0.000176,24.016730,-0.0078,1.380
10228.00,7.364761,25.03631,-0.000178,24.016925,-0.0078,1.380
10230.00,7.360348,25.03642,-0.000179,24.016904,-0.0078,1.380
10232.00,7.362309,25.03700,-0.000178,24.016704,-0.0078,1.381
10234.00,7.368758,25.03760,-0.000178,24.016615,-0.0078,1.381
10236.00,7.378088,25.03711,-0.000177,24.016376,-0.0078,1.380
10238.00,7.387905,25.03677,-0.000175,24.016766,-0.0078,1.380
10240.00,7.395362,25.03654,-0.000176,24.016766,-0.0078,1.380
10242.00,7.402501,25.03724,-0.000175,24.017359,-0.0078,1.380
10244.00,7.409022,25.03703,-0.000176,24.016518,-0.0078,1.380
10246.00,7.415042,25.03744,-0.000175,24.016904,-0.0078,1.379
10248.00,7.420555,25.03758,-0.000174,24.016702,-0.0078,1.379
10250.00,7.426792,25.03743,-0.000174,24.016924,-0.0078,1.379
10252.00,7.432512,25.03664,-0.000176,24.016882,-0.0078,1.379
10254.00,7.437505,25.03640,-0.000175,24.016363,-0.0078,1.379
10256.00,7.442946,25.03730,-0.000175,24.017348,-0.0078,1.379
10258.00,7.446907,25.03732,-0.000174,24.017018,-0.0078,1.379
10260.00,7.451023,25.03701,-0.000175,24.016715,-0.0078,1.379
10262.00,7.454729,25.03743,-0.000176,24.016650,-0.0078,1.380
10264.00,7.458019,25.03726,-0.000177,24.016978,-0.0078,1.380
10266.00,7.461215,25.03750,-0.000174,24.016612,-0.0078,1.379
10268.00,7.463360,25.03809,-0.000174,24.017023,-0.0078,1.378
10270.00,7.466132,25.03818,-0.000173,24.017116,-0.0078,1.380
10272.00,7.468122,25.03792,-0.000174,24.016824,-0.0078,1.380
10274.00,7.470702,25.03858,-0.000175,24.016345,-0.0078,1.379
10276.00,7.472452,25.03895,-0.000174,24.016684,-0.0078,1.380
10278.00,7.473853,25.03882,-0.000176,24.016835,-0.0078,1.379
10280.00,7.474689,25.03810,-0.000176,24.015934,-0.0078,1.379
10282.00,7.476012,25.03834,-0.000175,24.015881,-0.0078,1.379
10284.00,7.476489,25.03787,-0.000176,24.016610,-0.0078,1.379
10286.00,7.476800,25.03829,-0.000176,24.017284,-0.0077,1.379
10288.00,7.477383,25.03741,-0.000176,24.017092,-0.0078,1.379
10290.00,7.477431,25.03723,-0.000175,24.017246,-0.0077,1.379
10292.00,7.477820,25.03653,-0.000176,24.016963,-0.0078,1.379
10294.00,7.477633,25.03690,-0.000176,24.017023,-0.0078,1.379
10296.00,7.477441,25.03744,-0.000177,24.017446,-0.0078,1.379
10298.00,7.476612,25.03747,-0.000175,24.017547,-0.0078,1.379
10300.00,7.476852,25.03724,-0.000175,24.016936,-0.0078,1.379
10302.00,7.477034,25.03738,-0.000176,24.017072,-0.0078,1.379
10304.00,7.476438,25.03617,-0.000176,24.016963,-0.0078,1.379
10306.00,7.474757,25.03600,-0.000177,24.016568,-0.0078,1.379
10308.00,7.474524,25.03651,-0.000176,24.016873,-0.0078,1.379
10310.00,7.474743,25.03616,-0.000175,24.016684,-0.0078,1.379
10312.00,7.474960,25.03621,-0.000176,24.017437,-0.0078,1.379
10314.00,7.474284,25.03655,-0.000175,24.016527,-0.0078,1.379
10316.00,7.474127,25.03621,-0.000176,24.016722,-0.0078,1.379
10318.00,7.474461,25.03566,-0.000177,24.016933,-0.0078,1.379
10320.00,7.473861,25.03567,-0.000177,24.016762,-0.0078,1.379
10322.00,7.473998,25.03567,-0.000176,24.017237,-0.0078,1.379
10324.00,7.474132,25.03543,-0.000177,24.017094,-0.0078,1.378
10326.00,7.473691,25.03513,-0.000176,24.017380,-0.0078,1.379
10328.00,7.472608,25.03508,-0.000177,24.017085,-0.0078,1.379
10330.00,7.472445,25.03580,-0.000176,24.017079,-0.0078,1.379
10332.00,7.473100,25.03540,-0.000176,24.016485,-0.0078,1.379
10334.00,7.472962,25.03646,-0.000176,24.017210,-0.0078,1.379
10336.00,7.473660,25.03607,-0.000176,24.016844,-0.0078,1.379
10338.00,7.473438,25.03683,-0.000177,24.016605,-0.0078,1.379
10340.00,7.472906,25.03649,-0.000176,24.016443,-0.0078,1.379
10342.00,7.472992,25.03666,-0.000177,24.016367,-0.0078,1.380
10344.00,7.472958,25.03663,-0.000175,24.016461,-0.0078,1.379
10346.00,7.472297,25.03660,-0.000176,24.016501,-0.0078,1.379
10348.00,7.472716,25.03710,-0.000177,24.016686,-0.0078,1.379
10350.00,7.473156,25.03736,-0.000177,24.016944,-0.0078,1.380
10352.00,7.472661,25.03687,-0.000176,24.016342,-0.0078,1.380
10354.00,7.472748,25.03721,-0.000177,24.016159,-0.0078,1.379
10356.00,7.471835,25.03640,-0.000175,24.016670,-0.0078,1.379
10358.00,7.472369,25.03663,-0.000175,24.016679,-0.0078,1.379
10360.00,7.472573,25.03747,-0.000177,24.016280,-0.0078,1.379
10362.00,7.473822,25.03722,-0.000176,24.017455,-0.0078,1.379
10364.00,7.473823,25.03687,-0.000176,24.017029,-0.0078,1.379
10366.00,7.473170,25.03734,-0.000176,24.016191,-0.0078,1.379
10368.00,7.472500,25.03672,-0.000174,24.016697,-0.0078,1.379
10370.00,7.472848,25.03675,-0.000176,24.016655,-0.0078,1.379
10372.00,7.472071,25.03707,-0.000176,24.016991,-0.0078,1.379
10374.00,7.472153,25.03736,-0.000175,24.016768,-0.0078,1.379
10376.00,7.471951,25.03690,-0.000174,24.016092,-0.0078,1.379
10378.00,7.472109,25.03795,-0.000175,24.017520,-0.0078,1.379
10380.00,7.472192,25.03740,-0.000176,24.016789,-0.0078,1.379
10382.00,7.472416,25.03668,-0.000176,24.016200,-0.0078,1.380
10384.00,7.473161,25.03636,-0.000178,24.017203,-0.0078,1.379
10386.00,7.473515,25.03696,-0.000176,24.016648,-0.0078,1.379
10388.00,7.473742,25.03659,-0.000174,24.016329,-0.0078,1.379
10390.00,7.473190,25.03665,-0.000176,24.016568,-0.0078,1.379
10392.00,7.472933,25.03703,-0.000176,24.017152,-0.0078,1.379
10394.00,7.473385,25.03585,-0.000176,24.016612,-0.0078,1.379
10396.00,7.473129,25.03577,-0.000176,24.016271,-0.0078,1.379
10398.00,7.473132,25.03643,-0.000176,24.016552,-0.0078,1.379
10400.00,7.473038,25.03618,-0.000176,24.016275,-0.0078,1.379
10402.00,7.472609,25.03622,-0.000176,24.016559,-0.0078,1.379
10404.00,7.473152,25.03624,-0.000177,24.016962,-0.0078,1.380
10406.00,7.473083,25.03653,-0.000175,24.016715,-0.0078,1.380
10408.00,7.472982,25.03677,-0.000175,24.016668,-0.0078,1.379
10410.00,7.474325,25.03788,-0.000176,24.016369,-0.0078,1.379
10412.00,7.475245,25.03681,-0.000176,24.016708,-0.0078,1.379
10414.00,7.473957,25.03620,-0.000176,24.016644,-0.0078,1.379
10416.00,7.473386,25.03586,-0.000175,24.016644,-0.0078,1.379
10418.00,7.473338,25.03683,-0.000174,24.017050,-0.0078,1.379
10420.00,7.473344,25.03726,-0.000176,24.017168,-0.0078,1.379
10422.00,7.473437,25.03688,-0.000175,24.016871,-0.0078,1.379
10424.00,7.473945,25.03633,-0.000176,24.017525,-0.0078,1.379
10426.00,7.474039,25.03692,-0.000176,24.016356,-0.0078,1.379
10428.00,7.472726,25.03663,-0.000177,24.016356,-0.0078,1.379
10430.00,7.472450,25.03702,-0.000175,24.016940,-0.0078,1.379
10432.00,7.472478,25.03728,-0.000175,24.016730,-0.0078,1.380
10434.00,7.471907,25.03714,-0.000177,24.016663,-0.0078,1.379
10436.00,7.472299,25.03710,-0.000177,24.016856,-0.0078,1.379
10438.00,7.473796,25.03726,-0.000177,24.016420,-0.0079,1.379
10440.00,7.473904,25.03768,-0.000176,24.016576,-0.0078,1.379
10442.00,7.473904,25.03747,-0.000176,24.017511,-0.0078,1.380
10444.00,7.473029,25.03740,-0.000176,24.016797,-0.0078,1.379
10446.00,7.472844,25.03762,-0.000176,24.016719,-0.0078,1.379
10448.00,7.472764,25.03673,-0.000175,24.016403,-0.0078,1.379
10450.00,7.472466,25.03733,-0.000175,24.016675,-0.0078,1.380
10452.00,7.472786,25.03737,-0.000175,24.016363,-0.0078,1.380
10454.00,7.473570,25.03802,-0.000176,24.016668,-0.0078,1.380
10456.00,7.473869,25.03719,-0.000177,24.016305,-0.0078,1.380
10458.00,7.473895,25.03778,-0.000176,24.016470,-0.0078,1.379
10460.00,7.473468,25.03740,-0.000175,24.016860,-0.0078,1.379
10462.00,7.473645,25.03739,-0.000175,24.016563,-0.0078,1.379
10464.00,7.473744,25.03773,-0.000175,24.016456,-0.0078,1.379
10466.00,7.473326,25.03792,-0.000176,24.016864,-0.0078,1.380
10468.00,7.473322,25.03709,-0.000176,24.017192,-0.0078,1.379
10470.00,7.473868,25.03849,-0.000176,24.016909,-0.0078,1.379
10472.00,7.473771,25.03883,-0.000174,24.017371,-0.0078,1.380
10474.00,7.473210,25.03835,-0.000176,24.016860,-0.0078,1.379
10476.00,7.472540,25.03832,-0.000175,24.016784,-0.0078,1.379
10478.00,7.472589,25.03779,-0.000177,24.017375,-0.0078,1.380
10480.00,7.472598,25.03811,-0.000176,24.017108,-0.0078,1.379
10482.00,7.472773,25.03900,-0.000176,24.017486,-0.0077,1.380
10484.00,7.472474,25.03806,-0.000175,24.017161,-0.0078,1.379
10486.00,7.472413,25.03742,-0.000175,24.017482,-0.0078,1.379
10488.00,7.472098,25.03779,-0.000174,24.016657,-0.0078,1.379
10490.00,7.471724,25.03850,-0.000175,24.016831,-0.0078,1.380
10492.00,7.472120,25.03777,-0.000175,24.016349,-0.0078,1.380
10494.00,7.472767,25.03775,-0.000175,24.017049,-0.0078,1.379
10496.00,7.473232,25.03861,-0.000176,24.017252,-0.0078,1.379
10498.00,7.473276,25.03792,-0.000176,24.016985,-0.0078,1.379
10500.00,7.471982,25.03827,-0.000175,24.016536,-0.0078,1.380
10502.00,7.471814,25.03866,-0.000176,24.017273,-0.0078,1.379
10504.00,7.472364,25.03806,-0.000175,24.017591,-0.0078,1.379
10506.00,7.471980,25.03806,-0.000173,24.016479,-0.0078,1.379
10508.00,7.471956,25.03804,-0.000175,24.016421,-0.0078,1.380
10510.00,7.471953,25.03773,-0.000176,24.016780,-0.0078,1.379
10512.00,7.473106,25.03759,-0.000175,24.016550,-0.0078,1.380
10514.00,7.472298,25.03691,-0.000176,24.017377,-0.0078,1.380
10516.00,7.472523,25.03741,-0.000175,24.017428,-0.0078,1.379
10518.00,7.472594,25.03777,-0.000175,24.016967,-0.0077,1.379
10520.00,7.471782,25.03815,-0.000175,24.016951,-0.0078,1.379
10522.00,7.471768,25.03825,-0.000176,24.017079,-0.0078,1.379
10524.00,7.471969,25.03838,-0.000174,24.016554,-0.0078,1.379
10526.00,7.472372,25.03870,-0.000176,24.016762,-0.0078,1.379
10528.00,7.472682,25.03851,-0.000175,24.016789,-0.0078,1.380
10530.00,7.473098,25.03842,-0.000176,24.016508,-0.0078,1.380
10532.00,7.473081,25.03830,-0.000177,24.016728,-0.0078,1.379
10534.00,7.472854,25.03812,-0.000176,24.016931,-0.0078,1.379
10536.00,7.472460,25.03790,-0.000176,24.017087,-0.0078,1.379
10538.00,7.471773,25.03760,-0.000174,24.017219,-0.0078,1.379
10540.00,7.472040,25.03789,-0.000175,24.016938,-0.0078,1.379
10542.00,7.473241,25.03752,-0.000176,24.016048,-0.0078,1.379
10544.00,7.472482,25.03691,-0.000176,24.016494,-0.0078,1.379
10546.00,7.471882,25.03669,-0.000176,24.016786,-0.0078,1.379
10548.00,7.472103,25.03670,-0.000176,24.016626,-0.0078,1.379
10550.00,7.472545,25.03689,-0.000175,24.016769,-0.0078,1.379
10552.00,7.473813,25.03662,-0.000174,24.017038,-0.0078,1.379
10554.00,7.474206,25.03710,-0.000175,24.017156,-0.0078,1.379
10556.00,7.473595,25.03724,-0.000176,24.016659,-0.0078,1.379
10558.00,7.473468,25.03681,-0.000176,24.015606,-0.0078,1.380
10560.00,7.473156,25.03637,-0.000176,24.016262,-0.0078,1.379
10562.00,7.472427,25.03639,-0.000176,24.016376,-0.0078,1.379
10564.00,7.472112,25.03744,-0.000177,24.016289,-0.0078,1.380
10566.00,7.471732,25.03691,-0.000176,24.017060,-0.0078,1.380
10568.00,7.472850,25.03593,-0.000176,24.016295,-0.0078,1.380
10570.00,7.472905,25.03649,-0.000177,24.016746,-0.0078,1.380
10572.00,7.473160,25.03691,-0.000177,24.017018,-0.0078,1.380
10574.00,7.473163,25.03738,-0.000176,24.016907,-0.0078,1.379
10576.00,7.472409,25.03831,-0.000176,24.016920,-0.0078,1.379
10578.00,7.472993,25.03692,-0.000175,24.016791,-0.0078,1.379
10580.00,7.473311,25.03677,-0.000175,24.016668,-0.0078,1.379
10582.00,7.473260,25.03684,-0.000175,24.017125,-0.0079,1.380
10584.00,7.473082,25.03727,-0.000175,24.016764,-0.0078,1.380
10586.00,7.473872,25.03806,-0.000177,24.016838,-0.0078,1.379
10588.00,7.473964,25.03722,-0.000177,24.016131,-0.0078,1.380
10590.00,7.473293,25.03669,-0.000176,24.016994,-0.0079,1.380
10592.00,7.472812,25.03714,-0.000176,24.016708,-0.0078,1.380
10594.00,7.473086,25.03770,-0.000177,24.016815,-0.0078,1.379
10596.00,7.473571,25.03777,-0.000174,24.016784,-0.0078,1.379
10598.00,7.472628,25.03741,-0.000175,24.016978,-0.0078,1.379
10600.00,7.472940,25.03786,-0.000176,24.016918,-0.0078,1.380
10602.00,7.472663,25.03791,-0.000177,24.015992,-0.0078,1.380
10604.00,7.472937,25.03780,-0.000176,24.016534,-0.0078,1.380
10606.00,7.473660,25.03802,-0.000175,24.016873,-0.0078,1.379
10608.00,7.473039,25.03678,-0.000175,24.016363,-0.0078,1.380
10610.00,7.472360,25.03708,-0.000175,24.017281,-0.0078,1.380
10612.00,7.472967,25.03695,-0.000176,24.016374,-0.0078,1.380
10614.00,7.473253,25.03769,-0.000174,24.016494,-0.0078,1.380
10616.00,7.473219,25.03768,-0.000177,24.015977,-0.0078,1.380
10618.00,7.473684,25.03691,-0.000177,24.016311,-0.0078,1.379
10620.00,7.472867,25.03603,-0.000176,24.016637,-0.0078,1.379
10622.00,7.473056,25.03769,-0.000177,24.017016,-0.0078,1.379
10624.00,7.473571,25.03739,-0.000174,24.016577,-0.0078,1.379
10626.00,7.473527,25.03733,-0.000176,24.016235,-0.0078,1.380
10628.00,7.473034,25.03709,-0.000176,24.016574,-0.0078,1.380
10630.00,7.473285,25.03638,-0.000175,24.017123,-0.0078,1.380
10632.00,7.473088,25.03702,-0.000175,24.017118,-0.0078,1.380
10634.00,7.472618,25.03737,-0.000176,24.016623,-0.0078,1.379
10636.00,7.472998,25.03777,-0.000174,24.016139,-0.0078,1.379
10638.00,7.471998,25.03657,-0.000176,24.016420,-0.0078,1.380
10640.00,7.472276,25.03710,-0.000176,24.016900,-0.0078,1.380
10642.00,7.471920,25.03695,-0.000176,24.016833,-0.0078,1.379
10644.00,7.472141,25.03685,-0.000176,24.016155,-0.0078,1.380
10646.00,7.472797,25.03621,-0.000174,24.016075,-0.0078,1.379
10648.00,7.471810,25.03624,-0.000175,24.016652,-0.0078,1.380
10650.00,7.471449,25.03685,-0.000176,24.016507,-0.0078,1.380
10652.00,7.472541,25.03664,-0.000176,24.016380,-0.0078,1.379
10654.00,7.473051,25.03665,-0.000175,24.016588,-0.0078,1.379
10656.00,7.473635,25.03532,-0.000174,24.016516,-0.0078,1.379
10658.00,7.473160,25.03648,-0.000175,24.016518,-0.0078,1.379
10660.00,7.472463,25.03650,-0.000175,24.016958,-0.0078,1.380
10662.00,7.472660,25.03636,-0.000176,24.016713,-0.0078,1.379
10664.00,7.473175,25.03622,-0.000176,24.016905,-0.0078,1.380
10666.00,7.472910,25.03694,-0.000177,24.016606,-0.0078,1.380
10668.00,7.472440,25.03742,-0.000175,24.017437,-0.0078,1.379
10670.00,7.471818,25.03686,-0.000175,24.016476,-0.0078,1.380
10672.00,7.472897,25.03685,-0.000174,24.015849,-0.0078,1.380
10674.00,7.474214,25.03726,-0.000176,24.016793,-0.0078,1.380
10676.00,7.473540,25.03673,-0.000176,24.016987,-0.0078,1.380
10678.00,7.472866,25.03649,-0.000173,24.017703,-0.0078,1.379
10680.00,7.472871,25.03669,-0.000175,24.017179,-0.0078,1.380
10682.00,7.473057,25.03754,-0.000176,24.017368,-0.0078,1.380
10684.00,7.473093,25.03711,-0.000175,24.016983,-0.0078,1.379
10686.00,7.473501,25.03692,-0.000176,24.016441,-0.0078,1.380
10688.00,7.473483,25.03721,-0.000176,24.016472,-0.0078,1.379
10690.00,7.472768,25.03692,-0.000176,24.016721,-0.0078,1.380
10692.00,7.472971,25.03642,-0.000176,24.016657,-0.0078,1.380
10694.00,7.473006,25.03579,-0.000177,24.016336,-0.0078,1.380
10696.00,7.472913,25.03632,-0.000174,24.016438,-0.0078,1.380
10698.00,7.473210,25.03676,-0.000177,24.017052,-0.0078,1.379
10700.00,7.473330,25.03743,-0.000175,24.017362,-0.0078,1.380
10702.00,7.472763,25.03651,-0.000175,24.016991,-0.0078,1.379
10704.00,7.472491,25.03670,-0.000176,24.017078,-0.0078,1.380
10706.00,7.473567,25.03630,-0.000176,24.017179,-0.0078,1.380
10708.00,7.473793,25.03611,-0.000177,24.016942,-0.0078,1.379
10710.00,7.472821,25.03697,-0.000174,24.017397,-0.0078,1.379
10712.00,7.473095,25.03691,-0.000175,24.016837,-0.0078,1.380
10714.00,7.473632,25.03682,-0.000176,24.017032,-0.0078,1.379
10716.00,7.473374,25.03661,-0.000176,24.017683,-0.0078,1.380
10718.00,7.473041,25.03749,-0.000177,24.017214,-0.0078,1.380
10720.00,7.472710,25.03775,-0.000177,24.016543,-0.0078,1.380
10722.00,7.472696,25.03663,-0.000177,24.017157,-0.0078,1.380
10724.00,7.472629,25.03591,-0.000176,24.016634,-0.0078,1.379
10726.00,7.472997,25.03668,-0.000176,24.016403,-0.0078,1.380
10728.00,7.471953,25.03717,-0.000177,24.016664,-0.0078,1.379
10730.00,7.471918,25.03679,-0.000176,24.016197,-0.0078,1.380
10732.00,7.472076,25.03741,-0.000177,24.017609,-0.0078,1.380
10734.00,7.471488,25.03725,-0.000175,24.016858,-0.0078,1.380
10736.00,7.471998,25.03677,-0.000176,24.016795,-0.0078,1.380
10738.00,7.472139,25.03707,-0.000175,24.017428,-0.0078,1.379
10740.00,7.471186,25.03706,-0.000176,24.016751,-0.0078,1.380
10742.00,7.471384,25.03713,-0.000176,24.016566,-0.0078,1.380
10744.00,7.472014,25.03752,-0.000176,24.016777,-0.0078,1.379
10746.00,7.472240,25.03747,-0.000175,24.017085,-0.0078,1.380
10748.00,7.472445,25.03843,-0.000174,24.017777,-0.0078,1.380
10750.00,7.472236,25.03816,-0.000174,24.016695,-0.0078,1.380
10752.00,7.471518,25.03876,-0.000177,24.016905,-0.0078,1.380
10754.00,7.471967,25.03890,-0.000177,24.016389,-0.0078,1.379
10756.00,7.471969,25.03848,-0.000174,24.016731,-0.0078,1.379
10758.00,7.472356,25.03855,-0.000175,24.016682,-0.0078,1.380
10760.00,7.472623,25.03761,-0.000176,24.017348,-0.0078,1.380
10762.00,7.472110,25.03800,-0.000178,24.016864,-0.0078,1.380
10764.00,7.472201,25.03852,-0.000176,24.017277,-0.0078,1.380
10766.00,7.471797,25.03895,-0.000176,24.017337,-0.0078,1.379
10768.00,7.471362,25.03912,-0.000175,24.016840,-0.0078,1.380
10770.00,7.471660,25.03938,-0.000176,24.016688,-0.0078,1.380
10772.00,7.472260,25.03847,-0.000176,24.016465,-0.0078,1.380
10774.00,7.471446,25.03797,-0.000175,24.016978,-0.0078,1.380
10776.00,7.471141,25.03784,-0.000175,24.016628,-0.0078,1.380
10778.00,7.471466,25.03744,-0.000175,24.016628,-0.0078,1.380
10780.00,7.471952,25.03856,-0.000175,24.017736,-0.0078,1.380
10782.00,7.472192,25.03910,-0.000176,24.017844,-0.0078,1.380
10784.00,7.472116,25.03842,-0.000170,24.017027,-0.0078,1.379
10786.00,7.472021,25.03832,-0.000175,24.016238,-0.0078,1.380
10788.00,7.471956,25.03748,-0.000176,24.017085,-0.0078,1.380
10790.00,7.472234,25.03825,-0.000176,24.017036,-0.0078,1.380
10792.00,7.472237,25.03847,-0.000174,24.016159,-0.0078,1.380
10794.00,7.471955,25.03849,-0.000175,24.016353,-0.0078,1.380
10796.00,7.471921,25.03793,-0.000172,24.017154,-0.0078,1.380
10798.00,7.472225,25.03796,-0.000174,24.016231,-0.0078,1.380
10800.00,7.472364,25.03863,-0.000177,24.016695,-0.0077,1.379
10802.00,7.472118,25.03898,-0.000176,24.016672,-0.0078,1.380
@18,12.0000,24.0
10804.00,7.472344,25.03827,-0.000176,24.016929,-0.0078,1.380
10806.00,7.471346,25.03806,-0.000175,24.016784,-0.0078,1.380
10808.00,7.465146,25.03781,-0.000175,24.016456,-0.0078,1.380
10810.00,7.454555,25.03805,-0.000175,24.016942,-0.0078,1.379
10812.00,7.440448,25.03855,-0.000175,24.017005,-0.0078,1.379
10814.00,7.426751,25.03865,-0.000173,24.017041,-0.0078,1.379
10816.00,7.414502,25.03858,-0.000175,24.016198,-0.0078,1.379
10818.00,7.405051,25.03909,-0.000174,24.016902,-0.0078,1.380
10820.00,7.397250,25.03798,-0.000177,24.016773,-0.0078,1.381
10822.00,7.390314,25.03856,-0.000179,24.016445,-0.0078,1.381
10824.00,7.383377,25.03806,-0.000176,24.017496,-0.0078,1.381
10826.00,7.375518,25.03867,-0.000176,24.017003,-0.0078,1.381
10828.00,7.367724,25.03884,-0.000175,24.016804,-0.0078,1.381
10830.00,7.364058,25.03799,-0.000179,24.016769,-0.0078,1.381
10832.00,7.366224,25.03778,-0.000179,24.016527,-0.0078,1.381
10834.00,7.372408,25.03817,-0.000176,24.016302,-0.0078,1.383
10836.00,7.382415,25.03838,-0.000178,24.016806,-0.0078,1.383
10838.00,7.392014,25.03772,-0.000177,24.016771,-0.0078,1.382
10840.00,7.400058,25.03789,-0.000180,24.016822,-0.0078,1.381
10842.00,7.405722,25.03860,-0.000176,24.016739,-0.0078,1.381
10844.00,7.411941,25.03847,-0.000176,24.016815,-0.0078,1.380
10846.00,7.417011,25.03834,-0.000178,24.016356,-0.0078,1.380
10848.00,7.422233,25.03754,-0.000174,24.016719,-0.0078,1.380
10850.00,7.429410,25.03685,-0.000174,24.016394,-0.0078,1.380
10852.00,7.436023,25.03761,-0.000175,24.017433,-0.0078,1.380
10854.00,7.440723,25.03869,-0.000174,24.016710,-0.0078,1.381
10856.00,7.444859,25.03876,-0.000175,24.016740,-0.0078,1.380
10858.00,7.449527,25.03812,-0.000177,24.016862,-0.0078,1.380
10860.00,7.452532,25.03811,-0.000175,24.016840,-0.0078,1.380
10862.00,7.455936,25.03872,-0.000177,24.016764,-0.0078,1.380
10864.00,7.458645,25.03816,-0.000176,24.017321,-0.0077,1.380
10866.00,7.461617,25.03857,-0.000175,24.016646,-0.0078,1.380
10868.00,7.463771,25.03868,-0.000174,24.017315,-0.0078,1.380
10870.00,7.466043,25.03884,-0.000175,24.017058,-0.0078,1.380
10872.00,7.468752,25.03822,-0.000175,24.016554,-0.0078,1.381
10874.00,7.470542,25.03864,-0.000175,24.017482,-0.0078,1.380
10876.00,7.472289,25.03825,-0.000175,24.017600,-0.0078,1.380
10878.00,7.473236,25.03950,-0.000174,24.016246,-0.0078,1.380
10880.00,7.474430,25.03857,-0.000177,24.017034,-0.0078,1.380
10882.00,7.476013,25.03859,-0.000176,24.017341,-0.0078,1.380
10884.00,7.476362,25.03974,-0.000175,24.017253,-0.0078,1.380
10886.00,7.476647,25.03867,-0.000176,24.017154,-0.0078,1.380
10888.00,7.477295,25.03833,-0.000177,24.017103,-0.0078,1.380
10890.00,7.477537,25.03791,-0.000177,24.016904,-0.0078,1.380
10892.00,7.477731,25.03767,-0.000175,24.017074,-0.0078,1.380
10894.00,7.477981,25.03830,-0.000175,24.016563,-0.0077,1.380
10896.00,7.478004,25.03801,-0.000177,24.016447,-0.0078,1.379
10898.00,7.477563,25.03721,-0.000177,24.017353,-0.0078,1.381
10900.00,7.476136,25.03762,-0.000173,24.017348,-0.0078,1.381
10902.00,7.477028,25.03807,-0.000178,24.016764,-0.0078,1.380
10904.00,7.477012,25.03783,-0.000177,24.016911,-0.0078,1.380
10906.00,7.475365,25.03921,-0.000177,24.016519,-0.0078,1.380
10908.00,7.474433,25.03855,-0.000177,24.016802,-0.0078,1.380
10910.00,7.474105,25.03759,-0.000177,24.016266,-0.0078,1.381
10912.00,7.474064,25.03883,-0.000177,24.016624,-0.0078,1.380
10914.00,7.473560,25.03792,-0.000175,24.016427,-0.0078,1.380
10916.00,7.473847,25.03779,-0.000176,24.016829,-0.0078,1.380
10918.00,7.473996,25.03775,-0.000174,24.016953,-0.0078,1.380
10920.00,7.474819,25.03914,-0.000176,24.016643,-0.0078,1.381
10922.00,7.474705,25.03914,-0.000175,24.016991,-0.0078,1.380
10924.00,7.474359,25.03926,-0.000176,24.016661,-0.0078,1.380
10926.00,7.474049,25.03884,-0.000175,24.016933,-0.0078,1.380
10928.00,7.473923,25.03774,-0.000176,24.016389,-0.0078,1.381
10930.00,7.473657,25.03831,-0.000177,24.017105,-0.0078,1.380
10932.00,7.473355,25.03860,-0.000176,24.016826,-0.0078,1.380
10934.00,7.473371,25.03877,-0.000176,24.016844,-0.0078,1.380
10936.00,7.473290,25.03879,-0.000174,24.017132,-0.0078,1.380
10938.00,7.472918,25.03830,-0.000175,24.017157,-0.0078,1.380
10940.00,7.472741,25.03866,-0.000176,24.016389,-0.0077,1.380
10942.00,7.472445,25.03977,-0.000179,24.016933,-0.0078,1.380
10944.00,7.472583,25.03949,-0.000176,24.017322,-0.0078,1.380
10946.00,7.472524,25.03953,-0.000175,24.016577,-0.0078,1.380
10948.00,7.472734,25.03935,-0.000175,24.016434,-0.0078,1.379
10950.00,7.472340,25.03882,-0.000175,24.017341,-0.0078,1.380
10952.00,7.472229,25.03902,-0.000176,24.016050,-0.0078,1.380
10954.00,7.472190,25.03922,-0.000177,24.016251,-0.0078,1.380
10956.00,7.472350,25.03906,-0.000177,24.016338,-0.0078,1.381
10958.00,7.472505,25.03804,-0.000177,24.016652,-0.0078,1.381
10960.00,7.471989,25.03865,-0.000176,24.016579,-0.0078,1.381
10962.00,7.471969,25.03987,-0.000174,24.017359,-0.0078,1.380
10964.00,7.472228,25.03891,-0.000175,24.016755,-0.0078,1.380
10966.00,7.472262,25.03982,-0.000175,24.016837,-0.0078,1.380
10968.00,7.472573,25.03959,-0.000176,24.016702,-0.0078,1.381
10970.00,7.472334,25.03860,-0.000176,24.016684,-0.0078,1.380
10972.00,7.471262,25.03842,-0.000175,24.017157,-0.0078,1.381
10974.00,7.470776,25.03925,-0.000176,24.017087,-0.0078,1.380
10976.00,7.470929,25.03956,-0.000176,24.017435,-0.0078,1.380
10978.00,7.471028,25.03989,-0.000175,24.016557,-0.0078,1.380
10980.00,7.471201,25.03957,-0.000174,24.015903,-0.0078,1.381
10982.00,7.472051,25.04048,-0.000176,24.016324,-0.0078,1.380
10984.00,7.472623,25.04101,-0.000175,24.016456,-0.0078,1.380
10986.00,7.473322,25.04098,-0.000174,24.016789,-0.0078,1.380
10988.00,7.473412,25.04071,-0.000174,24.017685,-0.0078,1.381
10990.00,7.472627,25.04059,-0.000176,24.017373,-0.0078,1.380
10992.00,7.471547,25.04037,-0.000177,24.016692,-0.0078,1.380
10994.00,7.471665,25.04088,-0.000177,24.016804,-0.0078,1.380
10996.00,7.471849,25.04005,-0.000177,24.016898,-0.0078,1.380
10998.00,7.472494,25.04049,-0.000175,24.017094,-0.0078,1.380
11000.00,7.473077,25.04034,-0.000175,24.017194,-0.0078,1.381
11002.00,7.473346,25.04078,-0.000176,24.016637,-0.0078,1.380
11004.00,7.473419,25.04022,-0.000176,24.017018,-0.0078,1.379
11006.00,7.473078,25.03992,-0.000176,24.016666,-0.0078,1.380
11008.00,7.472643,25.04004,-0.000176,24.016916,-0.0078,1.381
11010.00,7.472849,25.03996,-0.000177,24.016710,-0.0078,1.380
11012.00,7.471612,25.04014,-0.000177,24.016663,-0.0078,1.380
11014.00,7.472105,25.03950,-0.000175,24.017475,-0.0078,1.380
11016.00,7.471661,25.04014,-0.000175,24.017116,-0.0077,1.380
11018.00,7.471382,25.04005,-0.000177,24.017522,-0.0078,1.380
11020.00,7.471496,25.04008,-0.000175,24.017085,-0.0078,1.380
11022.00,7.471565,25.04044,-0.000174,24.016947,-0.0078,1.380
11024.00,7.471764,25.04058,-0.000175,24.016119,-0.0078,1.380
11026.00,7.471837,25.03963,-0.000175,24.017076,-0.0078,1.381
11028.00,7.471902,25.04001,-0.000175,24.016719,-0.0078,1.380
11030.00,7.470668,25.04038,-0.000175,24.017290,-0.0078,1.381
11032.00,7.471228,25.03879,-0.000176,24.016117,-0.0078,1.381
11034.00,7.472519,25.03970,-0.000174,24.017154,-0.0078,1.381
11036.00,7.472549,25.03919,-0.000175,24.016539,-0.0077,1.380
11038.00,7.472715,25.03980,-0.000174,24.016808,-0.0078,1.380
11040.00,7.472474,25.04002,-0.000176,24.016875,-0.0078,1.380
11042.00,7.472515,25.03888,-0.000175,24.016628,-0.0078,1.381
11044.00,7.472631,25.03896,-0.000176,24.016916,-0.0078,1.380
11046.00,7.472786,25.03926,-0.000176,24.016704,-0.0078,1.381
11048.00,7.472403,25.03917,-0.000174,24.017549,-0.0078,1.380
11050.00,7.472084,25.03909,-0.000175,24.016766,-0.0078,1.380
11052.00,7.471396,25.03868,-0.000174,24.016646,-0.0078,1.381
11054.00,7.470941,25.03914,-0.000174,24.017544,-0.0078,1.380
11056.00,7.471150,25.03873,-0.000175,24.017641,-0.0078,1.380
11058.00,7.471706,25.03959,-0.000176,24.017536,-0.0078,1.381
11060.00,7.472028,25.03894,-0.000176,24.016485,-0.0078,1.380
11062.00,7.471483,25.03915,-0.000175,24.016925,-0.0078,1.380
11064.00,7.471785,25.03886,-0.000175,24.016837,-0.0077,1.381
11066.00,7.472047,25.03939,-0.000174,24.016719,-0.0078,1.380
11068.00,7.472557,25.03912,-0.000175,24.016940,-0.0078,1.380
11070.00,7.472653,25.03851,-0.000175,24.016942,-0.0078,1.380
11072.00,7.472631,25.03803,-0.000177,24.017078,-0.0078,1.381
11074.00,7.473275,25.03631,-0.000177,24.017237,-0.0078,1.381
11076.00,7.472213,25.03754,-0.000176,24.017190,-0.0078,1.381
11078.00,7.471586,25.03676,-0.000176,24.017079,-0.0078,1.381
11080.00,7.472291,25.03673,-0.000176,24.017060,-0.0078,1.379
11082.00,7.472575,25.03703,-0.000175,24.016922,-0.0078,1.380
11084.00,7.472080,25.03713,-0.000176,24.016838,-0.0078,1.381
11086.00,7.473350,25.03762,-0.000175,24.016719,-0.0078,1.381
11088.00,7.472833,25.03723,-0.000177,24.017255,-0.0078,1.380
11090.00,7.471962,25.03703,-0.000177,24.017112,-0.0078,1.381
11092.00,7.471961,25.03805,-0.000176,24.016965,-0.0078,1.381
11094.00,7.471930,25.03739,-0.000175,24.016681,-0.0078,1.380
11096.00,7.471621,25.03824,-0.000172,24.017299,-0.0078,1.380
11098.00,7.472502,25.03750,-0.000176,24.017337,-0.0078,1.380
11100.00,7.472907,25.03792,-0.000175,24.016300,-0.0078,1.380
11102.00,7.472588,25.03784,-0.000174,24.017462,-0.0077,1.380
11104.00,7.472108,25.03813,-0.000175,24.017640,-0.0078,1.381
11106.00,7.472516,25.03764,-0.000176,24.016815,-0.0078,1.380
11108.00,7.472200,25.03758,-0.000176,24.016844,-0.0078,1.380
11110.00,7.472248,25.03722,-0.000176,24.017020,-0.0078,1.380
11112.00,7.472371,25.03613,-0.000173,24.016507,-0.0078,1.380
11114.00,7.471598,25.03594,-0.000175,24.016367,-0.0078,1.380
11116.00,7.470986,25.03657,-0.000176,24.016880,-0.0078,1.381
11118.00,7.471107,25.03739,-0.000176,24.017163,-0.0078,1.381
11120.00,7.471953,25.03787,-0.000176,24.017440,-0.0078,1.380
11122.00,7.472330,25.03774,-0.000176,24.016953,-0.0078,1.380
11124.00,7.472294,25.03850,-0.000175,24.017248,-0.0078,1.381
11126.00,7.472089,25.03897,-0.000177,24.016548,-0.0078,1.381
11128.00,7.471698,25.03794,-0.000176,24.016927,-0.0078,1.381
11130.00,7.471605,25.03747,-0.000177,24.016798,-0.0078,1.381
11132.00,7.472416,25.03771,-0.000181,24.016251,-0.0078,1.380
11134.00,7.472179,25.03709,-0.000175,24.016925,-0.0078,1.380
11136.00,7.472221,25.03668,-0.000174,24.016835,-0.0078,1.380
11138.00,7.472749,25.03698,-0.000176,24.016759,-0.0078,1.381
11140.00,7.472258,25.03669,-0.000176,24.017185,-0.0078,1.380
11142.00,7.471639,25.03742,-0.000174,24.016682,-0.0078,1.381
11144.00,7.470772,25.03726,-0.000175,24.016739,-0.0078,1.380
11146.00,7.470774,25.03877,-0.000174,24.017021,-0.0077,1.380
11148.00,7.471383,25.03839,-0.000176,24.017527,-0.0078,1.381
11150.00,7.470731,25.03877,-0.000174,24.017031,-0.0078,1.380
11152.00,7.471341,25.03823,-0.000174,24.017326,-0.0077,1.381
11154.00,7.471787,25.03851,-0.000175,24.016599,-0.0078,1.380
11156.00,7.471681,25.03889,-0.000176,24.016722,-0.0078,1.380
11158.00,7.471477,25.03976,-0.000177,24.016998,-0.0078,1.380
11160.00,7.471051,25.03955,-0.000173,24.017176,-0.0078,1.381
11162.00,7.470721,25.03916,-0.000175,24.016583,-0.0078,1.381
11164.00,7.470633,25.03913,-0.000175,24.016606,-0.0078,1.380
11166.00,7.470833,25.03861,-0.000174,24.016699,-0.0077,1.380
11168.00,7.472199,25.03911,-0.000175,24.016702,-0.0077,1.381
11170.00,7.473074,25.03919,-0.000175,24.017718,-0.0078,1.381
11172.00,7.472482,25.03909,-0.000176,24.017301,-0.0078,1.380
11174.00,7.471637,25.03932,-0.000172,24.017273,-0.0078,1.380
11176.00,7.471355,25.03944,-0.000173,24.017005,-0.0078,1.380
11178.00,7.471025,25.03922,-0.000173,24.017413,-0.0077,1.380
11180.00,7.471298,25.04074,-0.000176,24.017012,-0.0077,1.380
11182.00,7.471529,25.03984,-0.000179,24.017208,-0.0077,1.381
11184.00,7.472615,25.03932,-0.000172,24.016731,-0.0078,1.381
11186.00,7.472446,25.03842,-0.000176,24.016711,-0.0078,1.381
11188.00,7.472728,25.03709,-0.000175,24.016146,-0.0078,1.381
11190.00,7.473182,25.03914,-0.000177,24.017212,-0.0078,1.381
11192.00,7.473197,25.03977,-0.000180,24.017087,-0.0078,1.380
11194.00,7.472432,25.03904,-0.000176,24.017065,-0.0078,1.380
11196.00,7.472432,25.03984,-0.000174,24.016786,-0.0078,1.381
11198.00,7.472776,25.03970,-0.000177,24.017224,-0.0078,1.380
11200.00,7.472676,25.04030,-0.000179,24.017375,-0.0078,1.380
11202.00,7.472551,25.04002,-0.000175,24.017103,-0.0077,1.381
11204.00,7.472540,25.04079,-0.000174,24.017056,-0.0077,1.380
11206.00,7.472882,25.04036,-0.000175,24.017056,-0.0078,1.381
11208.00,7.472974,25.03964,-0.000175,24.016664,-0.0078,1.380
11210.00,7.473164,25.04051,-0.000175,24.016501,-0.0078,1.380
11212.00,7.472651,25.04046,-0.000175,24.017420,-0.0078,1.381
11214.00,7.473239,25.04076,-0.000176,24.017511,-0.0078,1.381
11216.00,7.472936,25.04031,-0.000173,24.017118,-0.0078,1.381
11218.00,7.472718,25.04045,-0.000174,24.016797,-0.0078,1.381
11220.00,7.472786,25.03978,-0.000176,24.017420,-0.0077,1.380
11222.00,7.471750,25.03905,-0.000175,24.016557,-0.0078,1.380
11224.00,7.471068,25.03871,-0.000174,24.017168,-0.0078,1.380
11226.00,7.472139,25.04028,-0.000176,24.016724,-0.0078,1.381
11228.00,7.472119,25.04018,-0.000176,24.016815,-0.0078,1.381
11230.00,7.471833,25.04013,-0.000175,24.017150,-0.0077,1.380
11232.00,7.471937,25.03998,-0.000175,24.016717,-0.0078,1.381
11234.00,7.473080,25.03991,-0.000174,24.016528,-0.0078,1.381
11236.00,7.472922,25.03991,-0.000174,24.017034,-0.0078,1.381
11238.00,7.472420,25.03895,-0.000174,24.016766,-0.0077,1.381
11240.00,7.472142,25.03874,-0.000176,24.017148,-0.0077,1.381
11242.00,7.472548,25.03990,-0.000174,24.016211,-0.0078,1.381
11244.00,7.472211,25.03998,-0.000168,24.016786,-0.0078,1.380
11246.00,7.471561,25.03967,-0.000176,24.016782,-0.0078,1.380
11248.00,7.471714,25.04067,-0.000175,24.017230,-0.0078,1.381
11250.00,7.472141,25.03934,-0.000175,24.016345,-0.0077,1.381
11252.00,7.471988,25.03876,-0.000176,24.016469,-0.0078,1.380
11254.00,7.471856,25.03921,-0.000174,24.017009,-0.0078,1.381
11256.00,7.471745,25.03893,-0.000175,24.017268,-0.0077,1.381
11258.00,7.472005,25.03978,-0.000174,24.017342,-0.0078,1.381
11260.00,7.472330,25.03909,-0.000179,24.016690,-0.0078,1.381
11262.00,7.471927,25.03871,-0.000174,24.017273,-0.0078,1.380
11264.00,7.472225,25.03811,-0.000176,24.016724,-0.0078,1.380
11266.00,7.472601,25.03837,-0.000175,24.016940,-0.0077,1.381
11268.00,7.472048,25.03828,-0.000178,24.017172,-0.0077,1.381
11270.00,7.471319,25.03868,-0.000176,24.017409,-0.0078,1.380
11272.00,7.470686,25.03912,-0.000174,24.017930,-0.0078,1.381
11274.00,7.470522,25.03898,-0.000175,24.017302,-0.0078,1.381
11276.00,7.470550,25.03969,-0.000170,24.017145,-0.0078,1.380
11278.00,7.470486,25.03924,-0.000174,24.017406,-0.0077,1.380
11280.00,7.471339,25.03884,-0.000175,24.017205,-0.0078,1.380
11282.00,7.471907,25.03873,-0.000173,24.017415,-0.0078,1.381
11284.00,7.472503,25.03912,-0.000175,24.017063,-0.0078,1.381
11286.00,7.472204,25.03935,-0.000175,24.017331,-0.0078,1.380
11288.00,7.472021,25.03934,-0.000176,24.017297,-0.0078,1.381
11290.00,7.471554,25.03842,-0.000175,24.016909,-0.0078,1.381
11292.00,7.470881,25.03883,-0.000176,24.016550,-0.0078,1.380
11294.00,7.471425,25.03753,-0.000175,24.016436,-0.0078,1.381
11296.00,7.472205,25.03791,-0.000176,24.016873,-0.0078,1.381
11298.00,7.472228,25.03751,-0.000176,24.017756,-0.0078,1.381
11300.00,7.471868,25.03784,-0.000175,24.016971,-0.0078,1.381
11302.00,7.472221,25.03801,-0.000174,24.016944,-0.0078,1.381
11304.00,7.472454,25.03796,-0.000174,24.017152,-0.0078,1.381
11306.00,7.472362,25.03723,-0.000176,24.017498,-0.0078,1.381
11308.00,7.472177,25.03778,-0.000177,24.017544,-0.0078,1.381
11310.00,7.471916,25.03746,-0.000175,24.017239,-0.0078,1.381
11312.00,7.471876,25.03751,-0.000174,24.017132,-0.0078,1.381
11314.00,7.471575,25.03794,-0.000174,24.016697,-0.0077,1.380
11316.00,7.471977,25.03842,-0.000176,24.017105,-0.0078,1.381
11318.00,7.472478,25.03962,-0.000175,24.016800,-0.0078,1.381
11320.00,7.472336,25.03884,-0.000176,24.016962,-0.0078,1.381
11322.00,7.472319,25.03896,-0.000175,24.017828,-0.0078,1.380
11324.00,7.471626,25.03895,-0.000175,24.017239,-0.0078,1.381
11326.00,7.471483,25.03891,-0.000175,24.017012,-0.0078,1.381
11328.00,7.471181,25.03856,-0.000176,24.016715,-0.0078,1.381
11330.00,7.471046,25.03873,-0.000175,24.016976,-0.0078,1.381
11332.00,7.471752,25.03867,-0.000175,24.017199,-0.0078,1.381
11334.00,7.472097,25.03829,-0.000175,24.017157,-0.0078,1.381
11336.00,7.472125,25.03881,-0.000173,24.017328,-0.0078,1.381
11338.00,7.471425,25.03923,-0.000177,24.017043,-0.0077,1.380
11340.00,7.471092,25.03875,-0.000174,24.017391,-0.0078,1.381
11342.00,7.471783,25.03804,-0.000176,24.017032,-0.0077,1.381
11344.00,7.471627,25.03886,-0.000174,24.016951,-0.0078,1.381
11346.00,7.472155,25.03846,-0.000173,24.017496,-0.0077,1.381
11348.00,7.472157,25.03705,-0.000173,24.017161,-0.0077,1.381
11350.00,7.471835,25.03833,-0.000174,24.017370,-0.0078,1.381
11352.00,7.471696,25.03842,-0.000175,24.016757,-0.0078,1.381
11354.00,7.470982,25.03818,-0.000174,24.016499,-0.0078,1.381
11356.00,7.471333,25.03724,-0.000175,24.017306,-0.0078,1.381
11358.00,7.471144,25.03703,-0.000174,24.017342,-0.0078,1.381
11360.00,7.470891,25.03785,-0.000173,24.017868,-0.0078,1.380
11362.00,7.471299,25.03825,-0.000175,24.017099,-0.0078,1.380
11364.00,7.471784,25.03850,-0.000175,24.016690,-0.0078,1.381
11366.00,7.471473,25.03836,-0.000174,24.016527,-0.0078,1.381
11368.00,7.471990,25.03812,-0.000176,24.017049,-0.0078,1.381
11370.00,7.470848,25.03739,-0.000177,24.017125,-0.0078,1.381
11372.00,7.470337,25.03745,-0.000172,24.017112,-0.0078,1.381
11374.00,7.471105,25.03806,-0.000174,24.017538,-0.0078,1.381
11376.00,7.471855,25.03837,-0.000176,24.017433,-0.0078,1.381
11378.00,7.471612,25.03902,-0.000177,24.016927,-0.0078,1.381
11380.00,7.471470,25.03807,-0.000173,24.016918,-0.0078,1.381
11382.00,7.472018,25.03917,-0.000176,24.017388,-0.0078,1.381
11384.00,7.471926,25.03839,-0.000175,24.017395,-0.0078,1.381
11386.00,7.471517,25.03821,-0.000174,24.017098,-0.0078,1.381
11388.00,7.471542,25.03819,-0.000176,24.017395,-0.0077,1.381
11390.00,7.471180,25.03725,-0.000175,24.016485,-0.0078,1.381
11392.00,7.470631,25.03747,-0.000175,24.017243,-0.0078,1.381
11394.00,7.470964,25.03796,-0.000174,24.017228,-0.0078,1.381
11396.00,7.471017,25.03893,-0.000177,24.017322,-0.0078,1.381
11398.00,7.472057,25.03843,-0.000175,24.017183,-0.0078,1.381
11400.00,7.471509,25.03865,-0.000174,24.017977,-0.0078,1.381
11402.00,7.471514,25.03844,-0.000176,24.017302,-0.0078,1.381
11404.00,7.471401,25.03864,-0.000175,24.016595,-0.0078,1.381
@19,12.0000,24.0
11406.00,7.469599,25.03795,-0.000176,24.016856,-0.0078,1.381
11408.00,7.463768,25.03928,-0.000175,24.017743,-0.0078,1.380
11410.00,7.455058,25.03874,-0.000174,24.017255,-0.0077,1.380
11412.00,7.442781,25.03888,-0.000174,24.017005,-0.0078,1.380
11414.00,7.427962,25.03909,-0.000174,24.017293,-0.0077,1.380
11416.00,7.416408,25.04032,-0.000174,24.017708,-0.0078,1.380
11418.00,7.408418,25.03947,-0.000174,24.017542,-0.0078,1.381
11420.00,7.401848,25.03943,-0.000176,24.017640,-0.0077,1.381
11422.00,7.394400,25.03887,-0.000176,24.016748,-0.0077,1.382
11424.00,7.386519,25.03960,-0.000176,24.017127,-0.0078,1.382
11426.00,7.379363,25.03988,-0.000176,24.017003,-0.0078,1.382
11428.00,7.372755,25.03947,-0.000172,24.016994,-0.0078,1.382
11430.00,7.367335,25.03867,-0.000177,24.016472,-0.0078,1.383
11432.00,7.368616,25.03843,-0.000179,24.016568,-0.0078,1.383
11434.00,7.374392,25.03973,-0.000180,24.017145,-0.0078,1.384
11436.00,7.385024,25.03987,-0.000177,24.017834,-0.0078,1.383
11438.00,7.395502,25.04010,-0.000177,24.017047,-0.0078,1.383
11440.00,7.403337,25.04000,-0.000179,24.016824,-0.0078,1.382
11442.00,7.408801,25.04063,-0.000179,24.017768,-0.0078,1.382
11444.00,7.414159,25.04085,-0.000175,24.016771,-0.0078,1.382
11446.00,7.419377,25.04002,-0.000176,24.017183,-0.0078,1.381
11448.00,7.423582,25.04029,-0.000171,24.017061,-0.0078,1.381
11450.00,7.429455,25.04047,-0.000173,24.017302,-0.0078,1.381
11452.00,7.435588,25.03973,-0.000174,24.016536,-0.0078,1.381
11454.00,7.440833,25.04081,-0.000174,24.016907,-0.0077,1.382
11456.00,7.445765,25.04153,-0.000175,24.017734,-0.0078,1.381
11458.00,7.450481,25.03933,-0.000175,24.017478,-0.0078,1.381
11460.00,7.454470,25.03996,-0.000174,24.017116,-0.0077,1.382
11462.00,7.456411,25.03997,-0.000173,24.017489,-0.0078,1.381
11464.00,7.458545,25.04011,-0.000168,24.017718,-0.0077,1.381
11466.00,7.460608,25.04074,-0.000175,24.017176,-0.0077,1.382
11468.00,7.463093,25.04035,-0.000175,24.016476,-0.0077,1.381
11470.00,7.465911,25.03855,-0.000175,24.016246,-0.0078,1.382
11472.00,7.468904,25.03907,-0.000175,24.016695,-0.0078,1.381
11474.00,7.471576,25.03854,-0.000175,24.016751,-0.0078,1.381
11476.00,7.472943,25.04016,-0.000177,24.016808,-0.0078,1.381
11478.00,7.473805,25.04032,-0.000173,24.016655,-0.0078,1.381
11480.00,7.474650,25.04057,-0.000173,24.017237,-0.0079,1.381
11482.00,7.474759,25.04059,-0.000174,24.017194,-0.0078,1.381
11484.00,7.475219,25.03980,-0.000175,24.016592,-0.0078,1.381
11486.00,7.475507,25.03893,-0.000174,24.016443,-0.0078,1.381
11488.00,7.475858,25.03916,-0.000176,24.016809,-0.0078,1.381
11490.00,7.475465,25.03935,-0.000179,24.016476,-0.0078,1.382
11492.00,7.476091,25.03978,-0.000179,24.016942,-0.0078,1.381
11494.00,7.475454,25.04008,-0.000175,24.016479,-0.0078,1.381
11496.00,7.475748,25.04095,-0.000175,24.017264,-0.0078,1.381
11498.00,7.476303,25.03997,-0.000175,24.017036,-0.0078,1.381
11500.00,7.476301,25.03902,-0.000176,24.016992,-0.0078,1.381
11502.00,7.475526,25.04018,-0.000176,24.017317,-0.0078,1.381
11504.00,7.474755,25.03998,-0.000174,24.017351,-0.0078,1.381
11506.00,7.474908,25.04044,-0.000177,24.016934,-0.0078,1.381
11508.00,7.474638,25.04055,-0.000180,24.016499,-0.0077,1.381
11510.00,7.474324,25.03964,-0.000175,24.017170,-0.0078,1.381
11512.00,7.474286,25.03951,-0.000177,24.016768,-0.0078,1.381
11514.00,7.474038,25.03916,-0.000173,24.017027,-0.0078,1.381
11516.00,7.473529,25.03962,-0.000175,24.016780,-0.0077,1.381
11518.00,7.473265,25.04013,-0.000175,24.016715,-0.0078,1.382
11520.00,7.473425,25.03921,-0.000175,24.016623,-0.0078,1.381
11522.00,7.473430,25.03864,-0.000175,24.016860,-0.0078,1.381
11524.00,7.473645,25.03959,-0.000173,24.017032,-0.0077,1.381
11526.00,7.473275,25.03999,-0.000175,24.016530,-0.0077,1.381
11528.00,7.472992,25.03953,-0.000175,24.016588,-0.0078,1.381
11530.00,7.472161,25.03994,-0.000174,24.017351,-0.0078,1.381
11532.00,7.471756,25.03953,-0.000176,24.017435,-0.0078,1.382
11534.00,7.471840,25.03882,-0.000175,24.017244,-0.0078,1.381
11536.00,7.470857,25.03935,-0.000175,24.017147,-0.0078,1.381
11538.00,7.471038,25.03936,-0.000174,24.017266,-0.0078,1.381
11540.00,7.471308,25.04041,-0.000174,24.017899,-0.0078,1.382
11542.00,7.471401,25.04029,-0.000173,24.017295,-0.0078,1.381
11544.00,7.471828,25.04064,-0.000175,24.017284,-0.0078,1.381
11546.00,7.471012,25.04068,-0.000175,24.017806,-0.0077,1.381
11548.00,7.471243,25.04101,-0.000175,24.017259,-0.0078,1.381
11550.00,7.471183,25.04100,-0.000176,24.016539,-0.0078,1.382
11552.00,7.471125,25.04036,-0.000174,24.016904,-0.0077,1.381
11554.00,7.470714,25.04051,-0.000175,24.016492,-0.0078,1.381
11556.00,7.470143,25.03958,-0.000174,24.017310,-0.0078,1.381
11558.00,7.470230,25.04042,-0.000176,24.017808,-0.0078,1.381
11560.00,7.470215,25.03977,-0.000174,24.017264,-0.0078,1.381
11562.00,7.470003,25.04019,-0.000175,24.016673,-0.0077,1.381
11564.00,7.470740,25.03984,-0.000174,24.016904,-0.0078,1.382
11566.00,7.470993,25.03946,-0.000175,24.016271,-0.0078,1.381
11568.00,7.471472,25.03953,-0.000174,24.017174,-0.0078,1.381
11570.00,7.472025,25.04005,-0.000173,24.017194,-0.0079,1.380
11572.00,7.471593,25.03968,-0.000175,24.016267,-0.0078,1.381
11574.00,7.471594,25.03983,-0.000175,24.016795,-0.0078,1.381
11576.00,7.472998,25.03999,-0.000175,24.017107,-0.0078,1.382
11578.00,7.471987,25.03911,-0.000175,24.016617,-0.0078,1.381
11580.00,7.472083,25.03862,-0.000173,24.016017,-0.0078,1.381
11582.00,7.471650,25.03900,-0.000175,24.016735,-0.0078,1.381
11584.00,7.472400,25.03854,-0.000175,24.016177,-0.0078,1.381
11586.00,7.472359,25.04180,-0.000174,24.016886,-0.0077,1.381
11588.00,7.472647,25.04099,-0.000176,24.017009,-0.0078,1.382
11590.00,7.472003,25.04071,-0.000177,24.017426,-0.0078,1.381
11592.00,7.471526,25.04046,-0.000179,24.016639,-0.0078,1.381
11594.00,7.470661,25.04058,-0.000178,24.016449,-0.0078,1.381
11596.00,7.471175,25.04103,-0.000175,24.017596,-0.0078,1.380
11598.00,7.471548,25.04037,-0.000170,24.017302,-0.0078,1.381
11600.00,7.471991,25.04087,-0.000178,24.016895,-0.0078,1.382
11602.00,7.471494,25.04101,-0.000177,24.017154,-0.0077,1.382
11604.00,7.471353,25.04140,-0.000175,24.016849,-0.0078,1.382
11606.00,7.471564,25.04176,-0.000180,24.016447,-0.0078,1.381
11608.00,7.470499,25.04128,-0.000180,24.017344,-0.0078,1.381
11610.00,7.469902,25.04018,-0.000176,24.016666,-0.0078,1.381
11612.00,7.470816,25.03969,-0.000175,24.016679,-0.0078,1.381
11614.00,7.471404,25.03985,-0.000175,24.016846,-0.0078,1.381
11616.00,7.471008,25.04093,-0.000175,24.016862,-0.0078,1.381
11618.00,7.471070,25.04092,-0.000176,24.017486,-0.0078,1.381
11620.00,7.471520,25.04108,-0.000176,24.016920,-0.0078,1.381
11622.00,7.470998,25.04061,-0.000176,24.016938,-0.0078,1.381
11624.00,7.470786,25.04020,-0.000175,24.017357,-0.0077,1.382
11626.00,7.471279,25.04208,-0.000174,24.017331,-0.0078,1.382
11628.00,7.471168,25.04187,-0.000175,24.016835,-0.0078,1.381
11630.00,7.470708,25.04130,-0.000175,24.017346,-0.0078,1.382
11632.00,7.469720,25.04104,-0.000176,24.016904,-0.0078,1.381
11634.00,7.469955,25.04186,-0.000175,24.016742,-0.0078,1.382
11636.00,7.470502,25.04103,-0.000173,24.016840,-0.0078,1.381
11638.00,7.471580,25.04066,-0.000174,24.016693,-0.0077,1.381
11640.00,7.472472,25.04071,-0.000175,24.017061,-0.0077,1.381
11642.00,7.473019,25.04142,-0.000176,24.017232,-0.0077,1.381
11644.00,7.471683,25.04017,-0.000178,24.017127,-0.0077,1.381
11646.00,7.470853,25.04017,-0.000174,24.016742,-0.0077,1.382
11648.00,7.470334,25.04068,-0.000174,24.016746,-0.0078,1.382
11650.00,7.470930,25.04037,-0.000175,24.017183,-0.0078,1.381
11652.00,7.471101,25.04015,-0.000179,24.017195,-0.0078,1.381
11654.00,7.471088,25.04022,-0.000180,24.017101,-0.0078,1.381
11656.00,7.471001,25.04084,-0.000179,24.017640,-0.0078,1.381
11658.00,7.470546,25.04114,-0.000173,24.017344,-0.0078,1.382
11660.00,7.469915,25.04044,-0.000170,24.017014,-0.0078,1.381
11662.00,7.470355,25.03967,-0.000172,24.017101,-0.0078,1.382
11664.00,7.470112,25.04039,-0.000174,24.016978,-0.0078,1.381
11666.00,7.470034,25.03960,-0.000175,24.016757,-0.0078,1.381
11668.00,7.471721,25.03980,-0.000177,24.016887,-0.0078,1.381
11670.00,7.471146,25.03932,-0.000173,24.016900,-0.0078,1.382
11672.00,7.470366,25.03996,-0.000173,24.017130,-0.0078,1.381
11674.00,7.470762,25.03910,-0.000172,24.017054,-0.0078,1.382
11676.00,7.471375,25.03844,-0.000173,24.017313,-0.0078,1.382
11678.00,7.472133,25.03943,-0.000176,24.016748,-0.0078,1.382
11680.00,7.472108,25.04053,-0.000176,24.017021,-0.0078,1.382
11682.00,7.471207,25.04061,-0.000174,24.016992,-0.0078,1.382
11684.00,7.470410,25.04079,-0.000174,24.017723,-0.0078,1.382
11686.00,7.470746,25.04128,-0.000173,24.016875,-0.0078,1.382
11688.00,7.471611,25.04220,-0.000176,24.017159,-0.0077,1.382
11690.00,7.471879,25.04128,-0.000179,24.017442,-0.0077,1.382
11692.00,7.471344,25.04080,-0.000177,24.016568,-0.0078,1.382
11694.00,7.471190,25.04008,-0.000175,24.017052,-0.0078,1.381
11696.00,7.471605,25.03981,-0.000174,24.016936,-0.0078,1.382
11698.00,7.471227,25.03929,-0.000176,24.017866,-0.0078,1.382
11700.00,7.470820,25.03926,-0.000175,24.017420,-0.0077,1.381
11702.00,7.470623,25.03932,-0.000176,24.016721,-0.0078,1.381
11704.00,7.470534,25.03944,-0.000176,24.017462,-0.0078,1.382
11706.00,7.470429,25.03878,-0.000176,24.016866,-0.0077,1.382
11708.00,7.470104,25.03881,-0.000174,24.017134,-0.0078,1.382
11710.00,7.469229,25.03972,-0.000176,24.016661,-0.0078,1.381
11712.00,7.469482,25.03942,-0.000174,24.016811,-0.0078,1.382
11714.00,7.469587,25.03957,-0.000176,24.016646,-0.0077,1.382
11716.00,7.470971,25.03935,-0.000174,24.016572,-0.0077,1.382
11718.00,7.471858,25.03884,-0.000175,24.017288,-0.0077,1.382
11720.00,7.471512,25.03887,-0.000174,24.016048,-0.0078,1.381
11722.00,7.471237,25.03917,-0.000174,24.016489,-0.0077,1.382
11724.00,7.471390,25.03910,-0.000174,24.017050,-0.0077,1.382
11726.00,7.471015,25.03931,-0.000174,24.017201,-0.0078,1.381
11728.00,7.470787,25.04093,-0.000176,24.016788,-0.0078,1.381
11730.00,7.470300,25.03975,-0.000175,24.017076,-0.0078,1.381
11732.00,7.470663,25.04037,-0.000175,24.017166,-0.0078,1.381
11734.00,7.471086,25.04032,-0.000174,24.016740,-0.0078,1.382
11736.00,7.471124,25.04097,-0.000174,24.017284,-0.0078,1.382
11738.00,7.471279,25.04081,-0.000175,24.016938,-0.0077,1.382
11740.00,7.470959,25.04047,-0.000175,24.016489,-0.0077,1.382
11742.00,7.471023,25.04085,-0.000174,24.016873,-0.0078,1.382
11744.00,7.469871,25.03990,-0.000178,24.016833,-0.0078,1.382
11746.00,7.468911,25.03970,-0.000178,24.016844,-0.0078,1.382
11748.00,7.469875,25.04090,-0.000174,24.017230,-0.0078,1.382
11750.00,7.469901,25.04040,-0.000175,24.016519,-0.0078,1.381
11752.00,7.470158,25.03968,-0.000175,24.016938,-0.0077,1.382
11754.00,7.470479,25.04027,-0.000174,24.017038,-0.0077,1.381
11756.00,7.470700,25.04118,-0.000173,24.017828,-0.0077,1.381
11758.00,7.470497,25.04012,-0.000176,24.017286,-0.0078,1.382
11760.00,7.470253,25.03982,-0.000174,24.016672,-0.0078,1.381
11762.00,7.470519,25.04030,-0.000174,24.017054,-0.0077,1.381
11764.00,7.470803,25.04058,-0.000175,24.017032,-0.0078,1.382
11766.00,7.470929,25.03993,-0.000179,24.016866,-0.0078,1.382
11768.00,7.470239,25.03941,-0.000176,24.017261,-0.0077,1.382
11770.00,7.469689,25.03946,-0.000174,24.017114,-0.0078,1.382
11772.00,7.469717,25.03916,-0.000172,24.017277,-0.0078,1.382
11774.00,7.470061,25.04018,-0.000176,24.017560,-0.0078,1.382
11776.00,7.471023,25.04024,-0.000175,24.017150,-0.0078,1.382
11778.00,7.470468,25.03950,-0.000173,24.016641,-0.0078,1.382
11780.00,7.469696,25.03899,-0.000177,24.017348,-0.0078,1.382
11782.00,7.469493,25.03895,-0.000169,24.017089,-0.0078,1.382
11784.00,7.470919,25.03891,-0.000175,24.016376,-0.0077,1.382
11786.00,7.471301,25.03936,-0.000177,24.017304,-0.0078,1.382
11788.00,7.470910,25.03948,-0.000175,24.017418,-0.0077,1.382
11790.00,7.470712,25.03873,-0.000174,24.017009,-0.0078,1.381
11792.00,7.471411,25.04013,-0.000173,24.017826,-0.0078,1.381
11794.00,7.471081,25.03967,-0.000174,24.017424,-0.0077,1.381
11796.00,7.470041,25.03843,-0.000175,24.016427,-0.0078,1.382
11798.00,7.470627,25.03923,-0.000176,24.016503,-0.0078,1.382
11800.00,7.470442,25.03877,-0.000175,24.016856,-0.0078,1.382
11802.00,7.470470,25.03920,-0.000174,24.017257,-0.0077,1.382
11804.00,7.470502,25.03810,-0.000175,24.017411,-0.0078,1.382
11806.00,7.470397,25.03853,-0.000177,24.017980,-0.0078,1.382
11808.00,7.469821,25.03900,-0.000174,24.017021,-0.0078,1.381
11810.00,7.469025,25.03875,-0.000175,24.016650,-0.0078,1.383
11812.00,7.469018,25.03926,-0.000180,24.016804,-0.0078,1.382
11814.00,7.470463,25.03872,-0.000179,24.017208,-0.0078,1.382
11816.00,7.470706,25.03799,-0.000175,24.017197,-0.0078,1.382
11818.00,7.469797,25.03809,-0.000175,24.017103,-0.0078,1.381
11820.00,7.469851,25.03818,-0.000172,24.017228,-0.0078,1.382
11822.00,7.469840,25.03878,-0.000173,24.017185,-0.0078,1.381
11824.00,7.470208,25.03815,-0.000174,24.016851,-0.0078,1.382
11826.00,7.470122,25.03716,-0.000175,24.016909,-0.0078,1.382
11828.00,7.470308,25.03677,-0.000176,24.015905,-0.0078,1.383
11830.00,7.469881,25.03852,-0.000177,24.016956,-0.0078,1.382
11832.00,7.468886,25.03757,-0.000176,24.016534,-0.0078,1.382
11834.00,7.470408,25.03775,-0.000176,24.017139,-0.0078,1.381
11836.00,7.470849,25.03844,-0.000179,24.017215,-0.0078,1.381
11838.00,7.470184,25.03806,-0.000177,24.017511,-0.0078,1.381
11840.00,7.469876,25.03883,-0.000173,24.018234,-0.0078,1.381
11842.00,7.470193,25.03962,-0.000176,24.017763,-0.0078,1.382
11844.00,7.470133,25.03920,-0.000175,24.017377,-0.0078,1.382
11846.00,7.470324,25.03866,-0.000172,24.017585,-0.0078,1.382
11848.00,7.470488,25.03851,-0.000168,24.016844,-0.0077,1.382
11850.00,7.470355,25.03879,-0.000171,24.016536,-0.0078,1.382
11852.00,7.470458,25.03815,-0.000174,24.016878,-0.0078,1.382
11854.00,7.470624,25.03869,-0.000176,24.016695,-0.0078,1.381
11856.00,7.470183,25.03954,-0.000174,24.016960,-0.0078,1.381
11858.00,7.470086,25.03981,-0.000175,24.017020,-0.0078,1.382
11860.00,7.469730,25.03909,-0.000177,24.016695,-0.0078,1.382
11862.00,7.470556,25.03889,-0.000174,24.017208,-0.0077,1.382
11864.00,7.470802,25.03992,-0.000177,24.017176,-0.0077,1.382
11866.00,7.470518,25.03972,-0.000174,24.016586,-0.0077,1.382
11868.00,7.470305,25.04000,-0.000173,24.017286,-0.0077,1.383
11870.00,7.470511,25.03996,-0.000172,24.017011,-0.0078,1.382
11872.00,7.470381,25.04003,-0.000174,24.017669,-0.0077,1.382
11874.00,7.469895,25.03938,-0.000175,24.017333,-0.0077,1.382
11876.00,7.469964,25.04032,-0.000175,24.017379,-0.0078,1.381
11878.00,7.470176,25.03946,-0.000177,24.017899,-0.0078,1.382
11880.00,7.469815,25.03869,-0.000175,24.017602,-0.0078,1.382
11882.00,7.469844,25.04029,-0.000173,24.018015,-0.0077,1.383
11884.00,7.469506,25.04043,-0.000174,24.017904,-0.0078,1.382
11886.00,7.469987,25.04074,-0.000176,24.017792,-0.0078,1.382
11888.00,7.469508,25.04042,-0.000171,24.016789,-0.0078,1.382
11890.00,7.469841,25.04066,-0.000177,24.016884,-0.0078,1.382
11892.00,7.470499,25.03958,-0.000176,24.017910,-0.0078,1.382
11894.00,7.470709,25.03949,-0.000174,24.017241,-0.0078,1.382
11896.00,7.470471,25.03960,-0.000175,24.016713,-0.0078,1.382
11898.00,7.470965,25.03924,-0.000174,24.017125,-0.0078,1.382
11900.00,7.470730,25.04033,-0.000175,24.017235,-0.0078,1.382
11902.00,7.471130,25.04010,-0.000175,24.017464,-0.0078,1.382
11904.00,7.471347,25.03933,-0.000175,24.016925,-0.0078,1.382
11906.00,7.471436,25.03954,-0.000177,24.017199,-0.0078,1.383
11908.00,7.470572,25.04040,-0.000176,24.017545,-0.0077,1.382
11910.00,7.470040,25.03997,-0.000173,24.017545,-0.0077,1.382
11912.00,7.470914,25.04025,-0.000175,24.017087,-0.0078,1.383
11914.00,7.471838,25.04085,-0.000176,24.017484,-0.0078,1.382
11916.00,7.472494,25.04001,-0.000175,24.017522,-0.0078,1.382
11918.00,7.473048,25.04032,-0.000176,24.016784,-0.0077,1.382
11920.00,7.472478,25.04042,-0.000176,24.016552,-0.0078,1.382
11922.00,7.471593,25.04080,-0.000174,24.016893,-0.0077,1.382
11924.00,7.470648,25.03973,-0.000176,24.017299,-0.0078,1.382
11926.00,7.470618,25.03975,-0.000173,24.016866,-0.0078,1.382
11928.00,7.471419,25.04001,-0.000173,24.017785,-0.0077,1.382
11930.00,7.471413,25.04015,-0.000170,24.017629,-0.0077,1.382
11932.00,7.470342,25.03994,-0.000173,24.017475,-0.0078,1.382
11934.00,7.470461,25.03972,-0.000171,24.017025,-0.0078,1.382
11936.00,7.470188,25.03987,-0.000174,24.017627,-0.0078,1.382
11938.00,7.469986,25.03974,-0.000172,24.017150,-0.0077,1.382
11940.00,7.470838,25.03968,-0.000174,24.016487,-0.0077,1.382
11942.00,7.470958,25.03998,-0.000174,24.017371,-0.0078,1.383
11944.00,7.470213,25.04056,-0.000175,24.017362,-0.0078,1.383
11946.00,7.470304,25.04021,-0.000175,24.017210,-0.0077,1.383
11948.00,7.470500,25.04075,-0.000179,24.017350,-0.0077,1.382
11950.00,7.470052,25.03942,-0.000181,24.017009,-0.0078,1.382
11952.00,7.469372,25.04086,-0.000178,24.017803,-0.0077,1.383
11954.00,7.469520,25.04157,-0.000174,24.017585,-0.0078,1.382
11956.00,7.470571,25.03975,-0.000174,24.016953,-0.0077,1.383
11958.00,7.470893,25.04072,-0.000173,24.017600,-0.0078,1.382
11960.00,7.470820,25.04125,-0.000174,24.017489,-0.0078,1.382
11962.00,7.470871,25.04122,-0.000176,24.017212,-0.0077,1.382
11964.00,7.471536,25.04087,-0.000174,24.016980,-0.0077,1.382
11966.00,7.470518,25.04076,-0.000173,24.017442,-0.0077,1.382
11968.00,7.469920,25.04227,-0.000176,24.017099,-0.0078,1.383
11970.00,7.470695,25.04214,-0.000175,24.017525,-0.0078,1.382
11972.00,7.470526,25.04128,-0.000173,24.017493,-0.0078,1.383
11974.00,7.469881,25.04200,-0.000169,24.017638,-0.0078,1.382
11976.00,7.470603,25.04299,-0.000176,24.016782,-0.0078,1.382
11978.00,7.471068,25.04264,-0.000175,24.017959,-0.0077,1.382
11980.00,7.471563,25.04133,-0.000175,24.017284,-0.0077,1.382
11982.00,7.471055,25.04147,-0.000175,24.017192,-0.0077,1.382
11984.00,7.470492,25.04130,-0.000174,24.017277,-0.0078,1.382
11986.00,7.471003,25.04191,-0.000175,24.018207,-0.0078,1.382
11988.00,7.471658,25.04171,-0.000174,24.017018,-0.0078,1.382
11990.00,7.471662,25.04185,-0.000174,24.017515,-0.0077,1.382
11992.00,7.471130,25.04367,-0.000174,24.017554,-0.0078,1.382
11994.00,7.470620,25.04182,-0.000174,24.016347,-0.0077,1.383
11996.00,7.470534,25.04158,-0.000174,24.017108,-0.0077,1.382
11998.00,7.470805,25.04149,-0.000174,24.016779,-0.0077,1.383
12000.00,7.471643,25.04058,-0.000174,24.016751,-0.0077,1.382
12002.00,7.472403,25.04016,-0.000176,24.017440,-0.0077,1.383
12004.00,7.472557,25.04141,-0.000176,24.017573,-0.0078,1.383
@20,12.0000,24.0
12006.00,7.471152,25.04135,-0.000177,24.016635,-0.0078,1.383
12008.00,7.465164,25.04011,-0.000176,24.017326,-0.0078,1.382
12010.00,7.455696,25.04115,-0.000175,24.017393,-0.0077,1.382
12012.00,7.443394,25.04182,-0.000173,24.017841,-0.0078,1.381
12014.00,7.430249,25.04143,-0.000175,24.017592,-0.0078,1.381
12016.00,7.418848,25.04109,-0.000179,24.017005,-0.0078,1.382
12018.00,7.410152,25.04155,-0.000176,24.017304,-0.0078,1.383
12020.00,7.403136,25.04201,-0.000175,24.017350,-0.0078,1.383
12022.00,7.395845,25.04125,-0.000176,24.016663,-0.0077,1.383
12024.00,7.389457,25.04147,-0.000175,24.017145,-0.0077,1.383
12026.00,7.382042,25.04017,-0.000175,24.016461,-0.0077,1.384
12028.00,7.375361,25.04029,-0.000176,24.016949,-0.0077,1.384
12030.00,7.370920,25.04077,-0.000177,24.016503,-0.0078,1.384
12032.00,7.372377,25.04055,-0.000177,24.016499,-0.0078,1.384
12034.00,7.377397,25.04116,-0.000177,24.016295,-0.0078,1.385
12036.00,7.387193,25.04086,-0.000182,24.016873,-0.0078,1.384
12038.00,7.397609,25.04209,-0.000178,24.016820,-0.0078,1.385
12040.00,7.404787,25.04261,-0.000178,24.016882,-0.0078,1.384
12042.00,7.410188,25.04229,-0.000175,24.016866,-0.0078,1.383
12044.00,7.414623,25.04111,-0.000171,24.016628,-0.0078,1.383
12046.00,7.419879,25.04164,-0.000176,24.016501,-0.0078,1.383
12048.00,7.425509,25.04071,-0.000176,24.016724,-0.0078,1.383
12050.00,7.430926,25.04046,-0.000175,24.016795,-0.0078,1.383
12052.00,7.436165,25.04043,-0.000177,24.016521,-0.0077,1.382
12054.00,7.441383,25.04012,-0.000173,24.017462,-0.0078,1.382
12056.00,7.445701,25.04102,-0.000171,24.017339,-0.0078,1.382
12058.00,7.448983,25.03992,-0.000178,24.017011,-0.0078,1.382
12060.00,7.452805,25.03974,-0.000174,24.017087,-0.0078,1.383
12062.00,7.455897,25.03957,-0.000174,24.016702,-0.0077,1.382
12064.00,7.458545,25.03936,-0.000175,24.017197,-0.0078,1.383
12066.00,7.461616,25.03917,-0.000175,24.017447,-0.0078,1.383
12068.00,7.463712,25.03835,-0.000174,24.017078,-0.0078,1.382
12070.00,7.466167,25.03954,-0.000175,24.017665,-0.0078,1.383
12072.00,7.468177,25.03950,-0.000174,24.018138,-0.0077,1.382
12074.00,7.469332,25.03966,-0.000170,24.017257,-0.0078,1.383
12076.00,7.471128,25.03871,-0.000170,24.016853,-0.0078,1.383
12078.00,7.473175,25.03837,-0.000175,24.017206,-0.0078,1.383
12080.00,7.474325,25.03895,-0.000175,24.017195,-0.0077,1.383
12082.00,7.474852,25.03893,-0.000176,24.017183,-0.0078,1.382
12084.00,7.475166,25.03845,-0.000175,24.016684,-0.0078,1.383
12086.00,7.475498,25.03958,-0.000175,24.017083,-0.0078,1.383
12088.00,7.476178,25.03879,-0.000175,24.017569,-0.0078,1.383
12090.00,7.476504,25.03982,-0.000177,24.017350,-0.0078,1.381
12092.00,7.476587,25.03985,-0.000174,24.017114,-0.0078,1.383
12094.00,7.475897,25.03982,-0.000177,24.016886,-0.0078,1.383
12096.00,7.475301,25.03976,-0.000175,24.016623,-0.0077,1.383
12098.00,7.475423,25.04020,-0.000175,24.017186,-0.0078,1.383
12100.00,7.475919,25.04054,-0.000178,24.016904,-0.0078,1.383
12102.00,7.475714,25.04037,-0.000174,24.016847,-0.0078,1.383
12104.00,7.474723,25.04029,-0.000179,24.017428,-0.0078,1.382
12106.00,7.474772,25.03989,-0.000177,24.017049,-0.0078,1.383
12108.00,7.475039,25.03962,-0.000175,24.016692,-0.0077,1.383
12110.00,7.474608,25.04046,-0.000177,24.017288,-0.0078,1.383
12112.00,7.474655,25.04104,-0.000176,24.016922,-0.0078,1.382
12114.00,7.474550,25.04098,-0.000181,24.017041,-0.0078,1.383
12116.00,7.474106,25.04054,-0.000176,24.016684,-0.0078,1.383
12118.00,7.473103,25.04179,-0.000175,24.016878,-0.0077,1.383
12120.00,7.472935,25.04120,-0.000176,24.016853,-0.0078,1.383
12122.00,7.472544,25.04156,-0.000173,24.017373,-0.0078,1.383
12124.00,7.472283,25.04174,-0.000178,24.017223,-0.0078,1.383
12126.00,7.471527,25.04169,-0.000172,24.016954,-0.0078,1.383
12128.00,7.471495,25.04149,-0.000178,24.016637,-0.0078,1.382
12130.00,7.471745,25.04104,-0.000175,24.016637,-0.0077,1.383
12132.00,7.471463,25.04115,-0.000177,24.017221,-0.0078,1.383
12134.00,7.471674,25.04040,-0.000175,24.016838,-0.0078,1.382
12136.00,7.472119,25.04094,-0.000169,24.016342,-0.0079,1.382
12138.00,7.471553,25.04095,-0.000162,24.016751,-0.0078,1.383
12140.00,7.471856,25.04102,-0.000172,24.017444,-0.0078,1.383
12142.00,7.471944,25.04212,-0.000172,24.017058,-0.0078,1.383
12144.00,7.471226,25.04205,-0.000176,24.016668,-0.0078,1.382
12146.00,7.471718,25.04102,-0.000174,24.016775,-0.0078,1.383
12148.00,7.471088,25.04106,-0.000171,24.017112,-0.0078,1.382
12150.00,7.471838,25.04128,-0.000174,24.016521,-0.0078,1.383
12152.00,7.471860,25.04183,-0.000176,24.016938,-0.0078,1.382
12154.00,7.470790,25.04140,-0.000175,24.017603,-0.0078,1.383
12156.00,7.470428,25.04138,-0.000174,24.017353,-0.0078,1.382
12158.00,7.470969,25.04249,-0.000174,24.017551,-0.0078,1.383
12160.00,7.470851,25.04119,-0.000175,24.016951,-0.0078,1.383
12162.00,7.471617,25.04146,-0.000175,24.017380,-0.0078,1.383
12164.00,7.471428,25.04207,-0.000178,24.016978,-0.0077,1.383
12166.00,7.471835,25.04145,-0.000176,24.017009,-0.0078,1.382
12168.00,7.471256,25.04194,-0.000173,24.016866,-0.0078,1.383
12170.00,7.471126,25.04149,-0.000174,24.017658,-0.0078,1.383
12172.00,7.471348,25.04205,-0.000176,24.017297,-0.0078,1.383
12174.00,7.470785,25.04053,-0.000176,24.016148,-0.0078,1.383
12176.00,7.470806,25.04159,-0.000174,24.017250,-0.0078,1.383
12178.00,7.470776,25.04119,-0.000176,24.017544,-0.0078,1.383
12180.00,7.470775,25.04124,-0.000176,24.017312,-0.0078,1.382
12182.00,7.470518,25.04144,-0.000175,24.017371,-0.0078,1.383
12184.00,7.471095,25.04193,-0.000174,24.016782,-0.0078,1.383
12186.00,7.472366,25.04166,-0.000176,24.016353,-0.0077,1.383
12188.00,7.472257,25.04131,-0.000174,24.017685,-0.0078,1.382
12190.00,7.471886,25.04150,-0.000176,24.017208,-0.0077,1.383
12192.00,7.471259,25.04114,-0.000175,24.016401,-0.0078,1.383
12194.00,7.471396,25.04171,-0.000174,24.017250,-0.0078,1.383
12196.00,7.471564,25.04136,-0.000176,24.017540,-0.0077,1.383
12198.00,7.471301,25.04118,-0.000175,24.017012,-0.0077,1.383
12200.00,7.471017,25.04088,-0.000175,24.016682,-0.0078,1.382
12202.00,7.470747,25.04100,-0.000176,24.017411,-0.0078,1.383
12204.00,7.470397,25.04105,-0.000176,24.017471,-0.0077,1.383
12206.00,7.470506,25.04030,-0.000174,24.016282,-0.0078,1.383
12208.00,7.470217,25.04088,-0.000176,24.016430,-0.0078,1.383
12210.00,7.470436,25.04158,-0.000175,24.016851,-0.0078,1.383
12212.00,7.470565,25.04094,-0.000175,24.017418,-0.0078,1.383
12214.00,7.470809,25.04101,-0.000176,24.016363,-0.0078,1.383
12216.00,7.470555,25.04005,-0.000176,24.017438,-0.0078,1.382
12218.00,7.470240,25.04096,-0.000175,24.017186,-0.0078,1.382
12220.00,7.470624,25.04050,-0.000176,24.016840,-0.0078,1.383
12222.00,7.470597,25.03993,-0.000176,24.016991,-0.0078,1.383
12224.00,7.470162,25.03958,-0.000175,24.016543,-0.0078,1.383
12226.00,7.470127,25.04023,-0.000172,24.017264,-0.0078,1.383
12228.00,7.470560,25.03991,-0.000174,24.017098,-0.0078,1.383
12230.00,7.470437,25.03987,-0.000176,24.016392,-0.0078,1.383
12232.00,7.471685,25.04006,-0.000177,24.017270,-0.0077,1.382
12234.00,7.471600,25.04028,-0.000177,24.017016,-0.0078,1.383
12236.00,7.469828,25.04147,-0.000176,24.016827,-0.0078,1.383
12238.00,7.468834,25.04092,-0.000175,24.016998,-0.0078,1.383
12240.00,7.469794,25.04130,-0.000176,24.017353,-0.0078,1.383
12242.00,7.470524,25.04081,-0.000176,24.017643,-0.0077,1.383
12244.00,7.470782,25.04111,-0.000176,24.017525,-0.0078,1.383
12246.00,7.471240,25.04090,-0.000176,24.016554,-0.0078,1.383
12248.00,7.471066,25.04191,-0.000176,24.017219,-0.0078,1.383
12250.00,7.470660,25.04112,-0.000175,24.017435,-0.0078,1.382
12252.00,7.470219,25.04055,-0.000176,24.017339,-0.0078,1.383
12254.00,7.470196,25.04124,-0.000175,24.016886,-0.0078,1.382
12256.00,7.470396,25.04124,-0.000174,24.017217,-0.0078,1.383
12258.00,7.471094,25.04076,-0.000175,24.017380,-0.0078,1.383
12260.00,7.470543,25.04066,-0.000174,24.017165,-0.0078,1.383
12262.00,7.470550,25.04098,-0.000175,24.017451,-0.0077,1.383
12264.00,7.470269,25.04160,-0.000173,24.017150,-0.0077,1.383
12266.00,7.470542,25.04111,-0.000175,24.016994,-0.0078,1.383
12268.00,7.470139,25.04117,-0.000176,24.017147,-0.0078,1.383
12270.00,7.469614,25.04154,-0.000178,24.017478,-0.0078,1.383
12272.00,7.469909,25.04094,-0.000174,24.016876,-0.0078,1.383
12274.00,7.469761,25.04106,-0.000175,24.017406,-0.0078,1.383
12276.00,7.469076,25.04229,-0.000174,24.017014,-0.0077,1.382
12278.00,7.468642,25.04204,-0.000174,24.017634,-0.0077,1.382
12280.00,7.468664,25.04122,-0.000174,24.017418,-0.0077,1.383
12282.00,7.469372,25.04136,-0.000174,24.017656,-0.0077,1.383
12284.00,7.469456,25.04161,-0.000174,24.017765,-0.0078,1.383
12286.00,7.470207,25.04190,-0.000176,24.017453,-0.0078,1.382
12288.00,7.470477,25.04092,-0.000174,24.017873,-0.0078,1.383
12290.00,7.470777,25.04082,-0.000173,24.017141,-0.0078,1.383
12292.00,7.470648,25.04194,-0.000174,24.017301,-0.0078,1.383
12294.00,7.470450,25.04233,-0.000176,24.017779,-0.0078,1.383
12296.00,7.470632,25.04084,-0.000176,24.017101,-0.0078,1.383
12298.00,7.470384,25.04074,-0.000175,24.016684,-0.0078,1.383
12300.00,7.470273,25.04175,-0.000174,24.017119,-0.0077,1.383
12302.00,7.470537,25.04154,-0.000174,24.017592,-0.0077,1.383
12304.00,7.470617,25.04188,-0.000173,24.017286,-0.0077,1.383
12306.00,7.470068,25.04186,-0.000175,24.017087,-0.0078,1.382
12308.00,7.469962,25.04124,-0.000175,24.017123,-0.0078,1.383
12310.00,7.469986,25.04032,-0.000175,24.016980,-0.0078,1.383
12312.00,7.469980,25.03994,-0.000174,24.017710,-0.0077,1.383
12314.00,7.470066,25.03979,-0.000174,24.017279,-0.0078,1.383
12316.00,7.470188,25.03966,-0.000176,24.017286,-0.0078,1.382
12318.00,7.469689,25.03963,-0.000174,24.017346,-0.0078,1.383
12320.00,7.469448,25.03963,-0.000175,24.017400,-0.0078,1.383
12322.00,7.469437,25.03913,-0.000173,24.017587,-0.0078,1.383
12324.00,7.469762,25.04039,-0.000175,24.017085,-0.0078,1.383
12326.00,7.470006,25.04086,-0.000175,24.017170,-0.0078,1.383
12328.00,7.468989,25.03966,-0.000176,24.017215,-0.0078,1.383
12330.00,7.469884,25.03947,-0.000175,24.016423,-0.0077,1.383
12332.00,7.470160,25.04011,-0.000175,24.017136,-0.0078,1.383
12334.00,7.469697,25.04017,-0.000174,24.017188,-0.0077,1.383
12336.00,7.469517,25.04014,-0.000175,24.017596,-0.0078,1.382
12338.00,7.469311,25.03974,-0.000175,24.017692,-0.0078,1.382
12340.00,7.470328,25.04048,-0.000174,24.016686,-0.0078,1.383
12342.00,7.470043,25.03960,-0.000175,24.016913,-0.0078,1.383
12344.00,7.469604,25.04023,-0.000175,24.017034,-0.0077,1.383
12346.00,7.469822,25.04086,-0.000178,24.017081,-0.0078,1.383
12348.00,7.469781,25.04076,-0.000175,24.016666,-0.0077,1.383
12350.00,7.469692,25.04102,-0.000174,24.016606,-0.0078,1.382
12352.00,7.470210,25.04100,-0.000175,24.017493,-0.0077,1.383
12354.00,7.470150,25.04074,-0.000174,24.017065,-0.0078,1.383
12356.00,7.470169,25.04105,-0.000173,24.017043,-0.0077,1.383
12358.00,7.470202,25.04016,-0.000175,24.017119,-0.0077,1.383
12360.00,7.469118,25.04010,-0.000175,24.016849,-0.0077,1.383
12362.00,7.468914,25.04011,-0.000174,24.017206,-0.0078,1.383
12364.00,7.469261,25.03997,-0.000174,24.017281,-0.0078,1.383
12366.00,7.469553,25.04050,-0.000175,24.017172,-0.0078,1.383
12368.00,7.469200,25.04055,-0.000177,24.017467,-0.0078,1.383
12370.00,7.469364,25.04011,-0.000175,24.017621,-0.0077,1.383
12372.00,7.469108,25.04098,-0.000175,24.017475,-0.0077,1.383
12374.00,7.469714,25.03993,-0.000175,24.017397,-0.0078,1.384
12376.00,7.470890,25.04001,-0.000176,24.017232,-0.0078,1.383
12378.00,7.470708,25.04011,-0.000176,24.017404,-0.0078,1.383
12380.00,7.470731,25.04134,-0.000172,24.017190,-0.0077,1.382
12382.00,7.470007,25.04198,-0.000174,24.017339,-0.0077,1.383
12384.00,7.469390,25.04193,-0.000176,24.016507,-0.0078,1.383
12386.00,7.469742,25.04182,-0.000176,24.016523,-0.0078,1.383
12388.00,7.469149,25.04122,-0.000175,24.016697,-0.0078,1.383
12390.00,7.469308,25.04175,-0.000178,24.017190,-0.0077,1.383
12392.00,7.468874,25.04291,-0.000178,24.016641,-0.0078,1.382
12394.00,7.469176,25.04217,-0.000174,24.016717,-0.0078,1.383
12396.00,7.469062,25.04228,-0.000175,24.017562,-0.0078,1.383
12398.00,7.468761,25.04222,-0.000176,24.016893,-0.0078,1.383
12400.00,7.469196,25.04286,-0.000176,24.017364,-0.0078,1.383
12402.00,7.470341,25.04211,-0.000175,24.016918,-0.0078,1.383
12404.00,7.469578,25.04196,-0.000177,24.016895,-0.0078,1.383
12406.00,7.469014,25.04232,-0.000173,24.016806,-0.0078,1.383
12408.00,7.468883,25.04147,-0.000175,24.016264,-0.0078,1.383
12410.00,7.468926,25.04078,-0.000173,24.017128,-0.0078,1.383
12412.00,7.469027,25.04134,-0.000176,24.017785,-0.0078,1.383
12414.00,7.469584,25.04107,-0.000174,24.017710,-0.0077,1.383
12416.00,7.469990,25.04158,-0.000175,24.017199,-0.0078,1.383
12418.00,7.470154,25.04334,-0.000178,24.017955,-0.0077,1.383
12420.00,7.470022,25.04278,-0.000175,24.017360,-0.0077,1.383
12422.00,7.469762,25.04323,-0.000178,24.016898,-0.0077,1.383
12424.00,7.469556,25.04214,-0.000174,24.016806,-0.0078,1.383
12426.00,7.470009,25.04240,-0.000173,24.017605,-0.0078,1.383
12428.00,7.469677,25.04214,-0.000174,24.017023,-0.0078,1.383
12430.00,7.469212,25.04173,-0.000175,24.016646,-0.0078,1.383
12432.00,7.469602,25.04223,-0.000174,24.016760,-0.0078,1.383
12434.00,7.469960,25.04159,-0.000174,24.016472,-0.0078,1.383
12436.00,7.469710,25.04116,-0.000178,24.016909,-0.0078,1.383
12438.00,7.469092,25.04141,-0.000175,24.016925,-0.0078,1.383
12440.00,7.469781,25.04234,-0.000176,24.017397,-0.0078,1.383
12442.00,7.470020,25.04146,-0.000176,24.016978,-0.0077,1.384
12444.00,7.469598,25.04072,-0.000174,24.017049,-0.0078,1.383
12446.00,7.470046,25.04133,-0.000174,24.016889,-0.0078,1.383
12448.00,7.469772,25.04171,-0.000176,24.017293,-0.0078,1.383
12450.00,7.470051,25.04176,-0.000175,24.017110,-0.0078,1.383
12452.00,7.470499,25.04087,-0.000174,24.017137,-0.0078,1.383
12454.00,7.470262,25.04016,-0.000175,24.017324,-0.0077,1.383
12456.00,7.469786,25.04069,-0.000175,24.016586,-0.0078,1.383
12458.00,7.470597,25.04188,-0.000176,24.016438,-0.0078,1.383
12460.00,7.471069,25.04136,-0.000175,24.016372,-0.0078,1.383
12462.00,7.470799,25.04191,-0.000175,24.016769,-0.0078,1.383
12464.00,7.470366,25.04157,-0.000175,24.017072,-0.0078,1.384
12466.00,7.469642,25.04149,-0.000176,24.017127,-0.0078,1.383
12468.00,7.470292,25.04179,-0.000175,24.017054,-0.0078,1.384
12470.00,7.470404,25.04079,-0.000174,24.016102,-0.0078,1.384
12472.00,7.470098,25.04164,-0.000175,24.017226,-0.0078,1.383
12474.00,7.469416,25.04142,-0.000176,24.016434,-0.0078,1.383
12476.00,7.468855,25.04265,-0.000177,24.016617,-0.0078,1.383
12478.00,7.468812,25.04296,-0.000176,24.016953,-0.0078,1.384
12480.00,7.468969,25.04246,-0.000175,24.016967,-0.0078,1.383
12482.00,7.469665,25.04274,-0.000175,24.016971,-0.0078,1.383
12484.00,7.469453,25.04181,-0.000175,24.017192,-0.0078,1.383
12486.00,7.469057,25.04164,-0.000175,24.016985,-0.0078,1.383
12488.00,7.469040,25.04193,-0.000174,24.017190,-0.0078,1.383
12490.00,7.469190,25.04202,-0.000171,24.016648,-0.0078,1.383
12492.00,7.468647,25.04160,-0.000173,24.017243,-0.0078,1.383
12494.00,7.469244,25.04260,-0.000175,24.017290,-0.0077,1.384
12496.00,7.470112,25.04265,-0.000176,24.017025,-0.0078,1.383
12498.00,7.470148,25.04194,-0.000175,24.017118,-0.0078,1.383
12500.00,7.469483,25.04223,-0.000176,24.016905,-0.0077,1.384
12502.00,7.469987,25.04241,-0.000175,24.016915,-0.0078,1.383
12504.00,7.469761,25.04166,-0.000174,24.017219,-0.0078,1.384
12506.00,7.469574,25.04104,-0.000175,24.016307,-0.0078,1.383
12508.00,7.469169,25.04234,-0.000176,24.017810,-0.0078,1.383
12510.00,7.468823,25.04308,-0.000175,24.017674,-0.0077,1.383
12512.00,7.468969,25.04325,-0.000175,24.017931,-0.0078,1.384
12514.00,7.468560,25.04369,-0.000174,24.017603,-0.0078,1.384
12516.00,7.468829,25.04346,-0.000174,24.017482,-0.0078,1.383
12518.00,7.469432,25.04253,-0.000172,24.017232,-0.0077,1.383
12520.00,7.470091,25.04339,-0.000174,24.017698,-0.0077,1.383
12522.00,7.470158,25.04350,-0.000174,24.017290,-0.0078,1.383
12524.00,7.470043,25.04249,-0.000174,24.016498,-0.0078,1.383
12526.00,7.469850,25.04247,-0.000174,24.017435,-0.0078,1.383
12528.00,7.469983,25.04240,-0.000174,24.016434,-0.0078,1.383
12530.00,7.470035,25.04350,-0.000174,24.017125,-0.0078,1.384
12532.00,7.470116,25.04345,-0.000174,24.016933,-0.0078,1.384
12534.00,7.470163,25.04255,-0.000175,24.017087,-0.0078,1.384
12536.00,7.470129,25.04205,-0.000172,24.017453,-0.0077,1.383
12538.00,7.470545,25.04213,-0.000175,24.017638,-0.0078,1.383
12540.00,7.470641,25.04204,-0.000175,24.017489,-0.0078,1.384
12542.00,7.470128,25.04288,-0.000174,24.017649,-0.0077,1.383
12544.00,7.470199,25.04249,-0.000175,24.017121,-0.0078,1.383
12546.00,7.469785,25.04125,-0.000174,24.017480,-0.0078,1.383
12548.00,7.469483,25.04249,-0.000176,24.016782,-0.0078,1.383
12550.00,7.470327,25.04298,-0.000177,24.017263,-0.0078,1.383
12552.00,7.470968,25.04200,-0.000176,24.017040,-0.0077,1.383
12554.00,7.469853,25.04117,-0.000175,24.017072,-0.0078,1.384
12556.00,7.469564,25.04204,-0.000175,24.017364,-0.0078,1.384
12558.00,7.468841,25.04279,-0.000173,24.017003,-0.0078,1.384
12560.00,7.468284,25.04225,-0.000175,24.017924,-0.0077,1.384
12562.00,7.468577,25.04189,-0.000175,24.017230,-0.0078,1.383
12564.00,7.469606,25.04165,-0.000176,24.017636,-0.0078,1.384
12566.00,7.470154,25.04212,-0.000173,24.017694,-0.0078,1.383
12568.00,7.469727,25.04190,-0.000173,24.016980,-0.0078,1.383
12570.00,7.468632,25.04188,-0.000173,24.016945,-0.0078,1.384
12572.00,7.469202,25.04189,-0.000170,24.017159,-0.0077,1.383
12574.00,7.469482,25.04237,-0.000174,24.017007,-0.0078,1.384
12576.00,7.468949,25.04285,-0.000174,24.017440,-0.0077,1.383
12578.00,7.469111,25.04331,-0.000173,24.017516,-0.0078,1.383
12580.00,7.469406,25.04242,-0.000174,24.017215,-0.0078,1.383
12582.00,7.468736,25.04215,-0.000174,24.017723,-0.0078,1.384
12584.00,7.468647,25.04207,-0.000174,24.017333,-0.0077,1.384
12586.00,7.469358,25.04155,-0.000175,24.016552,-0.0078,1.384
12588.00,7.470175,25.04238,-0.000174,24.017518,-0.0078,1.384
12590.00,7.470474,25.04357,-0.000174,24.017103,-0.0078,1.383
12592.00,7.470077,25.04302,-0.000174,24.017226,-0.0077,1.383
12594.00,7.470407,25.04303,-0.000174,24.017466,-0.0077,1.383
12596.00,7.471549,25.04275,-0.000174,24.017803,-0.0078,1.383
12598.00,7.471216,25.04258,-0.000175,24.017041,-0.0077,1.384
12600.00,7.469949,25.04262,-0.000175,24.017087,-0.0078,1.384
12602.00,7.469224,25.04211,-0.000175,24.017656,-0.0078,1.384
12604.00,7.469112,25.04192,-0.000175,24.017466,-0.0078,1.384
@21,12.0000,24.0
12606.00,7.468947,25.04261,-0.000175,24.017123,-0.0078,1.384
12608.00,7.464264,25.04268,-0.000174,24.017473,-0.0078,1.383
12610.00,7.454604,25.04274,-0.000175,24.017553,-0.0078,1.382
12612.00,7.443075,25.04276,-0.000174,24.017098,-0.0078,1.382
12614.00,7.429891,25.04309,-0.000174,24.017078,-0.0077,1.383
12616.00,7.418863,25.04303,-0.000174,24.016902,-0.0078,1.384
12618.00,7.410924,25.04304,-0.000173,24.017738,-0.0077,1.384
12620.00,7.404384,25.04315,-0.000174,24.016985,-0.0077,1.384
12622.00,7.397620,25.04367,-0.000175,24.016953,-0.0078,1.385
12624.00,7.391389,25.04368,-0.000176,24.017179,-0.0078,1.385
12626.00,7.385994,25.04298,-0.000178,24.017308,-0.0077,1.385
12628.00,7.379450,25.04287,-0.000176,24.017205,-0.0077,1.385
12630.00,7.373927,25.04359,-0.000176,24.018058,-0.0077,1.384
12632.00,7.373949,25.04305,-0.000175,24.017453,-0.0077,1.385
12634.00,7.379262,25.04316,-0.000175,24.017442,-0.0078,1.386
12636.00,7.388504,25.04262,-0.000175,24.017016,-0.0077,1.386
12638.00,7.398393,25.04217,-0.000175,24.017328,-0.0077,1.386
12640.00,7.406697,25.04175,-0.000175,24.017605,-0.0078,1.385
12642.00,7.412459,25.04250,-0.000174,24.017018,-0.0077,1.385
12644.00,7.416563,25.04258,-0.000174,24.017545,-0.0077,1.384
12646.00,7.420791,25.04261,-0.000174,24.017553,-0.0078,1.383
12648.00,7.426042,25.04236,-0.000175,24.017348,-0.0078,1.384
12650.00,7.431237,25.04272,-0.000174,24.017482,-0.0077,1.383
12652.00,7.437925,25.04298,-0.000175,24.016924,-0.0078,1.384
12654.00,7.441670,25.04271,-0.000175,24.017074,-0.0078,1.383
12656.00,7.445809,25.04277,-0.000174,24.017391,-0.0078,1.383
12658.00,7.449790,25.04237,-0.000175,24.017382,-0.0078,1.384
12660.00,7.452855,25.04265,-0.000175,24.017420,-0.0078,1.383
12662.00,7.455001,25.04244,-0.000174,24.016905,-0.0078,1.383
12664.00,7.457737,25.04275,-0.000174,24.017658,-0.0077,1.384
12666.00,7.461275,25.04230,-0.000174,24.017409,-0.0077,1.384
12668.00,7.464010,25.04200,-0.000176,24.017183,-0.0078,1.384
12670.00,7.466088,25.04203,-0.000176,24.017324,-0.0078,1.383
12672.00,7.467106,25.04222,-0.000175,24.017020,-0.0078,1.383
12674.00,7.469106,25.04166,-0.000174,24.016539,-0.0078,1.383
12676.00,7.470241,25.04136,-0.000173,24.016429,-0.0077,1.384
12678.00,7.471341,25.04164,-0.000175,24.017185,-0.0078,1.384
12680.00,7.472913,25.04167,-0.000173,24.017121,-0.0077,1.384
12682.00,7.474300,25.04086,-0.000175,24.016860,-0.0078,1.384
12684.00,7.474869,25.04088,-0.000175,24.016820,-0.0078,1.383
12686.00,7.475393,25.04035,-0.000175,24.017417,-0.0078,1.384
12688.00,7.474286,25.04118,-0.000174,24.017754,-0.0078,1.384
12690.00,7.473643,25.04112,-0.000176,24.017074,-0.0078,1.383
12692.00,7.473653,25.04089,-0.000174,24.017362,-0.0078,1.383
12694.00,7.473141,25.04168,-0.000175,24.017018,-0.0078,1.384
12696.00,7.472946,25.04156,-0.000172,24.016800,-0.0078,1.383
12698.00,7.473050,25.04219,-0.000174,24.017476,-0.0078,1.383
12700.00,7.473272,25.04295,-0.000175,24.016501,-0.0078,1.384
12702.00,7.473757,25.04249,-0.000175,24.017186,-0.0078,1.384
12704.00,7.474128,25.04239,-0.000176,24.017253,-0.0078,1.384
12706.00,7.474360,25.04242,-0.000175,24.017123,-0.0078,1.384
12708.00,7.474188,25.04192,-0.000174,24.017108,-0.0078,1.384
12710.00,7.474189,25.04154,-0.000175,24.017128,-0.0078,1.384
12712.00,7.473879,25.04101,-0.000175,24.017533,-0.0078,1.383
12714.00,7.473120,25.04174,-0.000174,24.017594,-0.0077,1.383
12716.00,7.473332,25.04226,-0.000175,24.016052,-0.0078,1.383
12718.00,7.473857,25.04195,-0.000175,24.016554,-0.0078,1.384
12720.00,7.473660,25.04200,-0.000175,24.017330,-0.0078,1.384
12722.00,7.472554,25.04199,-0.000176,24.017507,-0.0078,1.384
12724.00,7.472475,25.04119,-0.000176,24.017116,-0.0078,1.384
12726.00,7.472222,25.04172,-0.000174,24.017625,-0.0078,1.383
12728.00,7.471028,25.04173,-0.000174,24.016726,-0.0078,1.383
12730.00,7.470416,25.04203,-0.000176,24.017785,-0.0078,1.384
12732.00,7.470598,25.04283,-0.000176,24.017058,-0.0078,1.383
12734.00,7.470717,25.04191,-0.000174,24.017145,-0.0078,1.384
12736.00,7.470587,25.04203,-0.000174,24.017031,-0.0078,1.383
12738.00,7.470069,25.04246,-0.000173,24.017281,-0.0078,1.384
12740.00,7.469585,25.04321,-0.000175,24.016478,-0.0078,1.384
12742.00,7.469717,25.04246,-0.000175,24.016481,-0.0077,1.384
12744.00,7.469511,25.04268,-0.000175,24.017507,-0.0077,1.384
12746.00,7.469484,25.04324,-0.000175,24.016878,-0.0077,1.385
12748.00,7.469332,25.04331,-0.000174,24.017393,-0.0078,1.383
12750.00,7.469297,25.04356,-0.000174,24.017099,-0.0078,1.383
12752.00,7.469033,25.04251,-0.000175,24.016811,-0.0078,1.383
12754.00,7.467652,25.04244,-0.000175,24.016922,-0.0078,1.384
12756.00,7.467758,25.04235,-0.000174,24.017293,-0.0078,1.384
12758.00,7.468424,25.04252,-0.000175,24.016992,-0.0078,1.384
12760.00,7.467967,25.04240,-0.000175,24.017188,-0.0078,1.384
12762.00,7.467565,25.04227,-0.000175,24.017224,-0.0078,1.384
12764.00,7.468233,25.04180,-0.000176,24.016808,-0.0078,1.383
12766.00,7.469629,25.04242,-0.000175,24.016780,-0.0078,1.383
12768.00,7.470005,25.04325,-0.000174,24.016856,-0.0078,1.384
12770.00,7.469383,25.04214,-0.000175,24.016878,-0.0078,1.384
12772.00,7.469264,25.04191,-0.000174,24.017205,-0.0078,1.384
12774.00,7.470062,25.04213,-0.000175,24.016860,-0.0078,1.384
12776.00,7.469695,25.04239,-0.000175,24.017079,-0.0078,1.384
12778.00,7.470275,25.04283,-0.000175,24.017542,-0.0078,1.384
12780.00,7.470168,25.04206,-0.000174,24.017237,-0.0078,1.384
12782.00,7.469870,25.04275,-0.000173,24.016862,-0.0078,1.384
12784.00,7.470727,25.04299,-0.000175,24.016672,-0.0078,1.384
12786.00,7.470506,25.04271,-0.000175,24.016963,-0.0078,1.383
12788.00,7.470356,25.04367,-0.000175,24.017993,-0.0077,1.383
12790.00,7.470857,25.04320,-0.000175,24.016675,-0.0077,1.383
12792.00,7.470370,25.04391,-0.000175,24.016595,-0.0078,1.384
12794.00,7.470217,25.04368,-0.000176,24.017101,-0.0078,1.384
12796.00,7.469978,25.04413,-0.000176,24.016889,-0.0078,1.385
12798.00,7.468953,25.04416,-0.000177,24.016806,-0.0078,1.384
12800.00,7.468060,25.04270,-0.000175,24.016597,-0.0078,1.383
12802.00,7.469784,25.04262,-0.000175,24.017050,-0.0078,1.383
12804.00,7.470589,25.04215,-0.000174,24.016956,-0.0078,1.383
12806.00,7.469926,25.04187,-0.000175,24.016731,-0.0078,1.384
12808.00,7.470006,25.04184,-0.000175,24.017139,-0.0078,1.384
12810.00,7.469706,25.04267,-0.000175,24.016499,-0.0078,1.384
12812.00,7.469282,25.04250,-0.000177,24.017192,-0.0077,1.384
12814.00,7.469766,25.04268,-0.000177,24.016838,-0.0077,1.384
12816.00,7.469472,25.04185,-0.000174,24.017304,-0.0078,1.383
12818.00,7.469084,25.04238,-0.000175,24.017351,-0.0078,1.384
12820.00,7.469400,25.04252,-0.000176,24.016985,-0.0077,1.384
12822.00,7.470145,25.04264,-0.000177,24.017183,-0.0078,1.384
12824.00,7.469824,25.04271,-0.000176,24.017154,-0.0078,1.384
12826.00,7.469324,25.04257,-0.000175,24.017408,-0.0078,1.384
12828.00,7.468618,25.04203,-0.000175,24.017049,-0.0078,1.384
12830.00,7.469238,25.04286,-0.000175,24.017145,-0.0078,1.383
12832.00,7.469529,25.04322,-0.000174,24.017002,-0.0078,1.383
12834.00,7.469490,25.04283,-0.000173,24.017018,-0.0078,1.384
12836.00,7.469892,25.04254,-0.000174,24.017027,-0.0078,1.384
12838.00,7.469041,25.04261,-0.000175,24.017781,-0.0078,1.384
12840.00,7.469507,25.04279,-0.000175,24.016347,-0.0078,1.384
12842.00,7.469069,25.04187,-0.000176,24.016409,-0.0078,1.384
12844.00,7.469596,25.04230,-0.000174,24.016871,-0.0078,1.384
12846.00,7.469672,25.04311,-0.000175,24.016307,-0.0078,1.384
12848.00,7.469752,25.04321,-0.000176,24.016987,-0.0078,1.384
12850.00,7.470255,25.04296,-0.000175,24.016942,-0.0078,1.384
12852.00,7.469242,25.04206,-0.000175,24.017063,-0.0078,1.384
12854.00,7.468514,25.04286,-0.000175,24.017085,-0.0078,1.384
12856.00,7.468088,25.04283,-0.000174,24.016510,-0.0078,1.384
12858.00,7.468065,25.04262,-0.000176,24.017063,-0.0078,1.384
12860.00,7.468057,25.04237,-0.000174,24.017063,-0.0078,1.384
12862.00,7.469098,25.04341,-0.000175,24.016893,-0.0077,1.383
12864.00,7.469624,25.04382,-0.000175,24.017955,-0.0078,1.384
12866.00,7.469355,25.04298,-0.000177,24.016610,-0.0078,1.384
12868.00,7.468865,25.04169,-0.000176,24.016420,-0.0078,1.384
12870.00,7.468261,25.04313,-0.000175,24.016369,-0.0078,1.384
12872.00,7.468830,25.04307,-0.000176,24.016372,-0.0078,1.384
12874.00,7.468667,25.04372,-0.000176,24.017060,-0.0078,1.384
12876.00,7.468427,25.04308,-0.000174,24.017070,-0.0078,1.384
12878.00,7.468537,25.04297,-0.000172,24.016831,-0.0078,1.384
12880.00,7.469122,25.04282,-0.000174,24.016820,-0.0078,1.384
12882.00,7.469266,25.04334,-0.000173,24.017092,-0.0078,1.384
12884.00,7.469396,25.04314,-0.000175,24.017157,-0.0078,1.384
12886.00,7.468716,25.04318,-0.000176,24.017652,-0.0078,1.384
12888.00,7.467737,25.04373,-0.000176,24.016632,-0.0077,1.384
12890.00,7.468849,25.04378,-0.000176,24.016815,-0.0078,1.384
12892.00,7.468671,25.04365,-0.000176,24.016951,-0.0078,1.384
12894.00,7.467984,25.04294,-0.000175,24.016891,-0.0078,1.384
12896.00,7.467932,25.04306,-0.000173,24.016266,-0.0078,1.384
12898.00,7.468413,25.04458,-0.000178,24.017583,-0.0078,1.384
12900.00,7.469638,25.04276,-0.000175,24.016777,-0.0078,1.384
12902.00,7.469732,25.04253,-0.000174,24.016614,-0.0078,1.384
12904.00,7.468972,25.04202,-0.000175,24.017174,-0.0078,1.384
12906.00,7.468678,25.04305,-0.000177,24.016904,-0.0078,1.384
12908.00,7.468860,25.04266,-0.000180,24.016855,-0.0078,1.383
12910.00,7.468266,25.04242,-0.000175,24.016572,-0.0078,1.384
12912.00,7.467869,25.04232,-0.000175,24.016905,-0.0078,1.384
12914.00,7.468525,25.04179,-0.000174,24.016944,-0.0078,1.384
12916.00,7.468916,25.04275,-0.000177,24.016779,-0.0078,1.385
12918.00,7.469135,25.04207,-0.000175,24.016639,-0.0078,1.384
12920.00,7.468882,25.04274,-0.000176,24.017002,-0.0078,1.384
12922.00,7.468738,25.04273,-0.000171,24.016978,-0.0078,1.384
12924.00,7.469188,25.04229,-0.000173,24.016887,-0.0078,1.384
12926.00,7.468658,25.04236,-0.000176,24.016880,-0.0078,1.384
12928.00,7.468427,25.04187,-0.000176,24.017313,-0.0078,1.384
12930.00,7.468488,25.04144,-0.000175,24.016552,-0.0078,1.384
12932.00,7.468336,25.04106,-0.000178,24.016844,-0.0078,1.384
12934.00,7.467815,25.04188,-0.000176,24.016838,-0.0078,1.384
12936.00,7.468141,25.04316,-0.000174,24.017259,-0.0078,1.383
12938.00,7.468250,25.04334,-0.000176,24.016815,-0.0078,1.384
12940.00,7.468735,25.04341,-0.000177,24.017108,-0.0078,1.384
12942.00,7.468324,25.04327,-0.000175,24.017003,-0.0078,1.384
12944.00,7.468055,25.04218,-0.000176,24.017776,-0.0078,1.384
12946.00,7.468429,25.04233,-0.000179,24.016808,-0.0078,1.384
12948.00,7.468482,25.04284,-0.000176,24.017052,-0.0078,1.385
12950.00,7.468386,25.04226,-0.000176,24.016664,-0.0078,1.384
12952.00,7.468144,25.04235,-0.000172,24.016664,-0.0078,1.384
12954.00,7.468696,25.04246,-0.000174,24.017328,-0.0078,1.384
12956.00,7.469061,25.04247,-0.000175,24.017232,-0.0078,1.384
12958.00,7.469161,25.04225,-0.000176,24.016768,-0.0078,1.384
12960.00,7.469577,25.04218,-0.000176,24.016721,-0.0078,1.385
12962.00,7.469096,25.04216,-0.000175,24.017237,-0.0078,1.384
12964.00,7.468690,25.04259,-0.000179,24.017475,-0.0078,1.385
12966.00,7.468625,25.04242,-0.000176,24.017103,-0.0078,1.384
12968.00,7.468443,25.04287,-0.000177,24.017014,-0.0078,1.384
12970.00,7.469061,25.04242,-0.000177,24.017174,-0.0078,1.384
12972.00,7.469364,25.04238,-0.000176,24.016643,-0.0078,1.384
12974.00,7.468660,25.04123,-0.000174,24.016945,-0.0078,1.385
12976.00,7.468070,25.04212,-0.000175,24.016826,-0.0078,1.385
12978.00,7.468245,25.04198,-0.000173,24.016693,-0.0078,1.384
12980.00,7.468296,25.04236,-0.000176,24.016853,-0.0077,1.384
12982.00,7.468848,25.04200,-0.000175,24.016416,-0.0078,1.384
12984.00,7.468899,25.04098,-0.000174,24.017127,-0.0078,1.384
12986.00,7.469448,25.04193,-0.000174,24.017234,-0.0078,1.384
12988.00,7.469067,25.04263,-0.000175,24.017023,-0.0077,1.385
12990.00,7.468840,25.04132,-0.000174,24.016692,-0.0077,1.384
12992.00,7.469150,25.04183,-0.000175,24.017377,-0.0078,1.384
12994.00,7.469959,25.04320,-0.000177,24.017157,-0.0078,1.384
12996.00,7.469513,25.04298,-0.000174,24.017052,-0.0078,1.384
12998.00,7.468456,25.04270,-0.000174,24.017433,-0.0078,1.384
13000.00,7.468291,25.04253,-0.000174,24.016612,-0.0078,1.384
13002.00,7.469431,25.04321,-0.000173,24.017195,-0.0078,1.384
13004.00,7.469196,25.04354,-0.000173,24.016956,-0.0078,1.384
13006.00,7.468977,25.04336,-0.000175,24.016856,-0.0077,1.384
13008.00,7.468751,25.04266,-0.000180,24.016461,-0.0078,1.384
13010.00,7.469562,25.04311,-0.000174,24.017362,-0.0078,1.385
13012.00,7.469978,25.04359,-0.000173,24.016909,-0.0078,1.384
13014.00,7.469112,25.04333,-0.000175,24.017103,-0.0078,1.384
13016.00,7.469221,25.04242,-0.000174,24.017341,-0.0078,1.384
13018.00,7.468842,25.04227,-0.000171,24.017130,-0.0077,1.384
13020.00,7.468533,25.04127,-0.000169,24.016521,-0.0078,1.384
13022.00,7.468206,25.04144,-0.000173,24.016351,-0.0078,1.384
13024.00,7.468665,25.04227,-0.000177,24.017134,-0.0078,1.384
13026.00,7.468968,25.04239,-0.000174,24.016918,-0.0077,1.385
13028.00,7.468608,25.04148,-0.000175,24.017215,-0.0078,1.384
13030.00,7.468330,25.04106,-0.000176,24.017212,-0.0077,1.384
13032.00,7.468470,25.04213,-0.000175,24.016900,-0.0078,1.384
13034.00,7.468816,25.04235,-0.000176,24.016820,-0.0078,1.385
13036.00,7.469096,25.04204,-0.000176,24.016106,-0.0078,1.384
13038.00,7.468834,25.04153,-0.000175,24.016617,-0.0078,1.384
13040.00,7.469373,25.04246,-0.000176,24.016316,-0.0078,1.384
13042.00,7.469120,25.04160,-0.000176,24.016876,-0.0078,1.385
13044.00,7.468372,25.04166,-0.000176,24.016786,-0.0078,1.384
13046.00,7.468447,25.04235,-0.000178,24.017009,-0.0078,1.385
13048.00,7.468022,25.04175,-0.000176,24.016795,-0.0078,1.385
13050.00,7.468272,25.04098,-0.000175,24.016405,-0.0078,1.384
13052.00,7.468136,25.04139,-0.000175,24.016962,-0.0078,1.384
13054.00,7.467278,25.04131,-0.000175,24.016710,-0.0077,1.385
13056.00,7.467621,25.04221,-0.000174,24.017061,-0.0078,1.384
13058.00,7.468617,25.04304,-0.000175,24.016668,-0.0078,1.384
13060.00,7.468671,25.04206,-0.000176,24.017899,-0.0078,1.385
13062.00,7.468508,25.04173,-0.000175,24.017041,-0.0078,1.384
13064.00,7.468277,25.04156,-0.000174,24.016193,-0.0078,1.384
13066.00,7.467975,25.04162,-0.000175,24.016650,-0.0078,1.385
13068.00,7.468822,25.04176,-0.000176,24.017815,-0.0078,1.384
13070.00,7.468566,25.04250,-0.000177,24.016844,-0.0078,1.384
13072.00,7.468475,25.04222,-0.000176,24.017194,-0.0078,1.385
13074.00,7.469196,25.04290,-0.000175,24.017063,-0.0078,1.384
13076.00,7.469040,25.04229,-0.000172,24.017130,-0.0078,1.384
13078.00,7.468828,25.04137,-0.000175,24.016996,-0.0078,1.384
13080.00,7.468868,25.04073,-0.000177,24.016876,-0.0077,1.385
13082.00,7.468832,25.04137,-0.000179,24.016895,-0.0078,1.384
13084.00,7.469011,25.04214,-0.000175,24.017186,-0.0078,1.384
13086.00,7.469348,25.04072,-0.000176,24.017103,-0.0077,1.385
13088.00,7.468928,25.04165,-0.000175,24.016617,-0.0078,1.384
13090.00,7.469210,25.04202,-0.000175,24.016463,-0.0078,1.384
13092.00,7.469162,25.04268,-0.000175,24.016742,-0.0078,1.384
13094.00,7.468572,25.04205,-0.000174,24.016751,-0.0078,1.384
13096.00,7.467689,25.04172,-0.000175,24.017404,-0.0078,1.385
13098.00,7.467406,25.04161,-0.000174,24.016287,-0.0078,1.384
13100.00,7.468376,25.04204,-0.000175,24.016536,-0.0078,1.385
13102.00,7.468382,25.04130,-0.000174,24.016963,-0.0078,1.384
13104.00,7.468479,25.04130,-0.000174,24.016889,-0.0077,1.384
13106.00,7.469046,25.04085,-0.000174,24.017667,-0.0078,1.385
13108.00,7.468456,25.04088,-0.000174,24.016728,-0.0078,1.384
13110.00,7.468167,25.04169,-0.000174,24.016844,-0.0077,1.384
13112.00,7.468208,25.04255,-0.000175,24.016900,-0.0078,1.384
13114.00,7.468537,25.04227,-0.000175,24.016367,-0.0078,1.384
13116.00,7.468566,25.04179,-0.000175,24.016960,-0.0078,1.384
13118.00,7.468512,25.04194,-0.000175,24.017286,-0.0077,1.385
13120.00,7.468635,25.04209,-0.000174,24.017154,-0.0078,1.385
13122.00,7.468661,25.04181,-0.000174,24.016884,-0.0078,1.384
13124.00,7.468755,25.04202,-0.000175,24.017315,-0.0077,1.385
13126.00,7.469244,25.04252,-0.000175,24.016971,-0.0078,1.384
13128.00,7.468595,25.04225,-0.000174,24.016258,-0.0078,1.384
13130.00,7.468713,25.04299,-0.000176,24.017404,-0.0078,1.385
13132.00,7.468618,25.04389,-0.000171,24.017458,-0.0078,1.384
13134.00,7.467881,25.04431,-0.000174,24.016974,-0.0078,1.384
13136.00,7.467194,25.04378,-0.000173,24.017402,-0.0078,1.383
13138.00,7.467232,25.04411,-0.000173,24.017152,-0.0078,1.384
13140.00,7.467431,25.04391,-0.000176,24.017574,-0.0078,1.384
13142.00,7.468328,25.04318,-0.000174,24.016953,-0.0078,1.385
13144.00,7.468769,25.04330,-0.000176,24.017275,-0.0078,1.385
13146.00,7.469130,25.04231,-0.000175,24.017290,-0.0078,1.385
13148.00,7.468959,25.04151,-0.000176,24.016784,-0.0078,1.385
13150.00,7.469431,25.04224,-0.000176,24.017346,-0.0078,1.384
13152.00,7.469930,25.04238,-0.000176,24.017156,-0.0078,1.385
13154.00,7.469299,25.04275,-0.000175,24.016735,-0.0078,1.384
13156.00,7.469223,25.04289,-0.000175,24.016168,-0.0078,1.385
13158.00,7.469279,25.04220,-0.000173,24.016561,-0.0078,1.384
13160.00,7.469011,25.04239,-0.000174,24.017112,-0.0078,1.385
13162.00,7.469297,25.04340,-0.000175,24.016920,-0.0077,1.384
13164.00,7.469023,25.04262,-0.000175,24.017118,-0.0078,1.385
13166.00,7.468801,25.04270,-0.000175,24.016842,-0.0078,1.385
13168.00,7.468800,25.04252,-0.000175,24.016639,-0.0078,1.385
13170.00,7.468358,25.04346,-0.000176,24.016479,-0.0078,1.384
13172.00,7.468745,25.04348,-0.000174,24.017282,-0.0078,1.384
13174.00,7.469407,25.04365,-0.000174,24.017362,-0.0078,1.385
13176.00,7.470525,25.04283,-0.000176,24.017277,-0.0078,1.384
13178.00,7.470863,25.04314,-0.000175,24.016768,-0.0078,1.384
13180.00,7.470407,25.04386,-0.000171,24.016523,-0.0077,1.384
13182.00,7.469890,25.04370,-0.000175,24.017089,-0.0077,1.385
13184.00,7.469134,25.04302,-0.000176,24.017399,-0.0078,1.385
13186.00,7.468817,25.04412,-0.000175,24.016693,-0.0078,1.385
13188.00,7.469271,25.04443,-0.000177,24.016911,-0.0077,1.385
13190.00,7.469276,25.04414,-0.000175,24.016759,-0.0078,1.384
13192.00,7.468597,25.04503,-0.000174,24.016784,-0.0077,1.384
13194.00,7.468525,25.04414,-0.000175,24.016900,-0.0078,1.385
13196.00,7.468474,25.04408,-0.000176,24.016983,-0.0078,1.384
13198.00,7.468854,25.04427,-0.000175,24.016873,-0.0078,1.384
13200.00,7.469342,25.04377,-0.000175,24.017121,-0.0078,1.385
13202.00,7.469396,25.04412,-0.000176,24.017186,-0.0078,1.385
13204.00,7.469300,25.04362,-0.000177,24.017679,-0.0078,1.384
@22,12.0000,24.0
13206.00,7.468751,25.04400,-0.000177,24.017496,-0.0078,1.385
13208.00,7.464663,25.04400,-0.000176,24.017301,-0.0078,1.384
13210.00,7.455530,25.04310,-0.000175,24.016628,-0.0078,1.384
13212.00,7.444225,25.04341,-0.000173,24.016954,-0.0078,1.383
13214.00,7.431649,25.04403,-0.000172,24.016498,-0.0078,1.384
13216.00,7.420714,25.04281,-0.000174,24.016886,-0.0077,1.384
13218.00,7.412584,25.04286,-0.000175,24.017128,-0.0078,1.385
13220.00,7.406240,25.04295,-0.000176,24.016557,-0.0078,1.385
13222.00,7.400695,25.04380,-0.000176,24.017107,-0.0078,1.385
13224.00,7.394474,25.04381,-0.000176,24.016866,-0.0078,1.385
13226.00,7.387650,25.04256,-0.000176,24.017250,-0.0078,1.386
13228.00,7.381024,25.04332,-0.000175,24.017194,-0.0077,1.386
13230.00,7.376333,25.04363,-0.000176,24.016960,-0.0078,1.386
13232.00,7.376007,25.04329,-0.000175,24.017253,-0.0078,1.385
13234.00,7.381558,25.04294,-0.000178,24.017210,-0.0078,1.387
13236.00,7.390467,25.04317,-0.000176,24.017101,-0.0078,1.387
13238.00,7.400165,25.04364,-0.000176,24.016867,-0.0078,1.386
13240.00,7.408529,25.04342,-0.000174,24.017007,-0.0078,1.386
13242.00,7.414348,25.04420,-0.000175,24.016590,-0.0078,1.386
13244.00,7.418907,25.04368,-0.000174,24.017217,-0.0078,1.385
13246.00,7.422789,25.04422,-0.000175,24.017531,-0.0077,1.385
13248.00,7.426899,25.04354,-0.000175,24.017467,-0.0078,1.385
13250.00,7.432375,25.04299,-0.000174,24.017473,-0.0077,1.385
13252.00,7.436760,25.04319,-0.000175,24.017043,-0.0078,1.385
[truncated: 53,471 more chars]
