# Supplementary material for: Hormonal steroids induce multidrug resistance and stress response genes in Neisseria gonorrhoeae by binding to MtrR
Source: Nat Commun. 2024 Feb 7;15:1153. doi: 10.1038/s41467-024-45195-1 (PMC10850145; doi:10.1038/s41467-024-45195-1)
Supplement: Supplementary file 6 — Source Data [file 41467_2024_45195_MOESM6_ESM.zip › Source Data/ITC/R176E/1P4MtrRR176E2022Aug18.itc]

$ITC
$ 25 
$NOT
$ 25 
$ 600 
$ 199 
$ 8 
$ 2 
$ADCGainCode:  3 
$True,True,True
$ 2 , 4 , 600 , 2 
$ 12 , 24 , 600 , 2 
$ 12 , 24 , 600 , 2 
$ 12 , 24 , 600 , 2 
$ 12 , 24 , 600 , 2 
$ 12 , 24 , 600 , 2 
$ 12 , 24 , 600 , 2 
$ 12 , 24 , 600 , 2 
$ 12 , 24 , 600 , 2 
$ 12 , 24 , 600 , 2 
$ 12 , 24 , 600 , 2 
$ 12 , 24 , 600 , 2 
$ 12 , 24 , 600 , 2 
$ 12 , 24 , 600 , 2 
$ 12 , 24 , 600 , 2 
$ 12 , 24 , 600 , 2 
$ 12 , 24 , 600 , 2 
$ 12 , 24 , 600 , 2 
$ 12 , 24 , 600 , 2 
$ 12 , 24 , 600 , 2 
$ 12 , 24 , 600 , 2 
$ 12 , 24 , 600 , 2 
$ 12 , 24 , 600 , 2 
$ 12 , 24 , 600 , 2 
$ 12 , 24 , 600 , 2 
# 0 
# 0.2 
# 0.02 
# 1.436 
# 25 
# 29.0035 
# 14.64618 
?
% VPITC03.11.1013
% 1.436 
% 29.0035 
%-1.310173 , 100.568017 
%-0.021015 , 96.054492 
% 0.2232 
% 127.69 , 127.96 
% 1 , 80 
% 0.018449 , 0.054871 
% 0 , 8 
% 0 , 18 
% 104422       319212 
% 101.8 
% 260 , 310 , 470 , 530 
% 0.08777 ,-0.00347 , 0.0000197388 ,-0.0000000384634 , 0.000000000436023 
% VPViewer2000 Ver: 1.40.0
@0
2.00,8.017723,24.96234,0.000040,24.040283,0.0006,1.339
4.00,8.017315,24.96279,0.000039,24.041176,0.0006,1.340
6.00,8.016831,24.96231,0.000039,24.040172,0.0005,1.339
8.00,8.016321,24.96175,0.000039,24.040983,0.0005,1.340
10.00,8.016045,24.96179,0.000040,24.040935,0.0006,1.339
12.00,8.015944,24.96179,0.000041,24.040783,0.0005,1.339
14.00,8.015726,24.96156,0.000040,24.040446,0.0005,1.339
16.00,8.014974,24.96235,0.000040,24.040841,0.0006,1.339
18.00,8.013961,24.96209,0.000040,24.040694,0.0005,1.340
20.00,8.012418,24.96212,0.000040,24.040919,0.0005,1.340
22.00,8.011753,24.96334,0.000040,24.040699,0.0006,1.340
24.00,8.011098,24.96321,0.000039,24.040414,0.0005,1.340
26.00,8.010126,24.96300,0.000039,24.040605,0.0005,1.340
28.00,8.009641,24.96364,0.000039,24.040226,0.0005,1.340
30.00,8.009247,24.96295,0.000040,24.040523,0.0005,1.340
32.00,8.009727,24.96325,0.000041,24.040692,0.0005,1.340
34.00,8.009999,24.96318,0.000040,24.039694,0.0005,1.339
36.00,8.009951,24.96396,0.000040,24.040725,0.0006,1.340
38.00,8.008669,24.96296,0.000040,24.040957,0.0006,1.340
40.00,8.007998,24.96231,0.000040,24.040734,0.0005,1.340
42.00,8.007279,24.96247,0.000040,24.040477,0.0005,1.341
44.00,8.005797,24.96206,0.000039,24.040495,0.0005,1.340
46.00,8.006074,24.96319,0.000041,24.040274,0.0005,1.340
48.00,8.005142,24.96310,0.000041,24.040039,0.0005,1.340
50.00,8.005046,24.96254,0.000040,24.040586,0.0005,1.339
52.00,8.005269,24.96337,0.000040,24.041341,0.0006,1.340
54.00,8.004811,24.96311,0.000040,24.040932,0.0006,1.340
56.00,8.004329,24.96358,0.000040,24.040541,0.0005,1.340
58.00,8.004703,24.96448,0.000041,24.040230,0.0006,1.340
60.00,8.004887,24.96378,0.000040,24.040952,0.0005,1.340
62.00,8.002702,24.96369,0.000040,24.041206,0.0005,1.340
64.00,8.001892,24.96512,0.000040,24.040621,0.0005,1.340
66.00,8.000733,24.96424,0.000040,24.041341,0.0006,1.341
68.00,8.000168,24.96469,0.000039,24.041046,0.0005,1.341
70.00,8.000531,24.96478,0.000039,24.039455,0.0005,1.341
72.00,7.999585,24.96437,0.000039,24.040194,0.0006,1.341
74.00,7.999213,24.96470,0.000040,24.040734,0.0006,1.340
76.00,7.998566,24.96449,0.000040,24.040363,0.0006,1.340
78.00,7.998341,24.96562,0.000040,24.041241,0.0005,1.341
80.00,7.998026,24.96424,0.000039,24.040703,0.0006,1.341
82.00,7.997731,24.96423,0.000039,24.040630,0.0006,1.341
84.00,7.997328,24.96394,0.000038,24.039503,0.0006,1.341
86.00,7.996117,24.96373,0.000039,24.040961,0.0006,1.341
88.00,7.995934,24.96451,0.000039,24.040139,0.0005,1.341
90.00,7.995505,24.96489,0.000041,24.040726,0.0006,1.341
92.00,7.994991,24.96427,0.000039,24.040550,0.0006,1.340
94.00,7.994307,24.96447,0.000039,24.040175,0.0005,1.341
96.00,7.994746,24.96361,0.000039,24.040359,0.0006,1.341
98.00,7.995140,24.96387,0.000041,24.040825,0.0005,1.341
100.00,7.994088,24.96379,0.000040,24.040650,0.0005,1.341
102.00,7.993259,24.96374,0.000040,24.040212,0.0005,1.341
104.00,7.992493,24.96404,0.000039,24.040448,0.0005,1.341
106.00,7.991502,24.96430,0.000040,24.039890,0.0006,1.341
108.00,7.991491,24.96448,0.000041,24.040832,0.0005,1.341
110.00,7.991374,24.96417,0.000039,24.040634,0.0006,1.342
112.00,7.991766,24.96345,0.000039,24.040939,0.0006,1.342
114.00,7.991360,24.96295,0.000040,24.041070,0.0006,1.341
116.00,7.990757,24.96264,0.000039,24.040208,0.0006,1.341
118.00,7.990951,24.96310,0.000040,24.040301,0.0006,1.341
120.00,7.990733,24.96227,0.000039,24.040377,0.0006,1.341
122.00,7.991040,24.96269,0.000040,24.040190,0.0006,1.341
124.00,7.990317,24.96329,0.000040,24.040172,0.0005,1.342
126.00,7.988560,24.96382,0.000041,24.040457,0.0006,1.341
128.00,7.987628,24.96498,0.000041,24.040094,0.0006,1.341
130.00,7.987141,24.96401,0.000041,24.039855,0.0005,1.341
132.00,7.986539,24.96369,0.000041,24.040672,0.0006,1.341
134.00,7.985504,24.96292,0.000041,24.040528,0.0006,1.341
136.00,7.984224,24.96319,0.000041,24.040472,0.0006,1.342
138.00,7.982954,24.96290,0.000041,24.040363,0.0005,1.342
140.00,7.982102,24.96289,0.000040,24.040999,0.0006,1.341
142.00,7.981655,24.96257,0.000040,24.040954,0.0005,1.341
144.00,7.981046,24.96322,0.000039,24.040605,0.0005,1.341
146.00,7.980885,24.96397,0.000039,24.040425,0.0006,1.342
148.00,7.980328,24.96290,0.000039,24.040321,0.0006,1.342
150.00,7.980429,24.96266,0.000040,24.041228,0.0006,1.341
152.00,7.979859,24.96298,0.000040,24.039986,0.0005,1.342
154.00,7.980472,24.96246,0.000039,24.040479,0.0006,1.342
156.00,7.980952,24.96429,0.000041,24.040546,0.0005,1.341
158.00,7.979277,24.96518,0.000040,24.040617,0.0005,1.342
160.00,7.977914,24.96362,0.000040,24.041014,0.0005,1.342
162.00,7.978033,24.96318,0.000040,24.040986,0.0006,1.341
164.00,7.977751,24.96449,0.000040,24.040677,0.0006,1.341
166.00,7.977689,24.96310,0.000040,24.040630,0.0006,1.342
168.00,7.977463,24.96298,0.000041,24.041070,0.0005,1.342
170.00,7.977212,24.96419,0.000040,24.040325,0.0006,1.342
172.00,7.976797,24.96507,0.000040,24.040590,0.0006,1.342
174.00,7.976628,24.96585,0.000039,24.040937,0.0006,1.342
176.00,7.975710,24.96559,0.000040,24.040637,0.0005,1.341
178.00,7.975595,24.96466,0.000042,24.040566,0.0006,1.341
180.00,7.976009,24.96501,0.000040,24.040954,0.0006,1.342
182.00,7.976045,24.96463,0.000041,24.040628,0.0006,1.342
184.00,7.975411,24.96459,0.000042,24.040372,0.0005,1.342
186.00,7.974917,24.96443,0.000041,24.040088,0.0005,1.342
188.00,7.973861,24.96356,0.000039,24.040939,0.0005,1.342
190.00,7.973168,24.96377,0.000040,24.040494,0.0006,1.342
192.00,7.972271,24.96520,0.000039,24.040734,0.0006,1.342
194.00,7.971953,24.96486,0.000039,24.041048,0.0006,1.342
196.00,7.972275,24.96391,0.000041,24.040579,0.0006,1.342
198.00,7.971112,24.96414,0.000040,24.040568,0.0006,1.342
200.00,7.970324,24.96411,0.000040,24.040635,0.0006,1.342
202.00,7.969960,24.96387,0.000039,24.041401,0.0006,1.342
204.00,7.969506,24.96434,0.000040,24.040181,0.0006,1.342
206.00,7.968974,24.96504,0.000040,24.040181,0.0006,1.342
208.00,7.967543,24.96496,0.000041,24.040305,0.0005,1.342
210.00,7.967461,24.96479,0.000041,24.040288,0.0006,1.342
212.00,7.967839,24.96508,0.000042,24.040532,0.0005,1.343
214.00,7.967412,24.96435,0.000041,24.040794,0.0005,1.342
216.00,7.967264,24.96489,0.000041,24.040903,0.0006,1.343
218.00,7.966511,24.96494,0.000041,24.040768,0.0006,1.344
220.00,7.965646,24.96458,0.000040,24.041463,0.0006,1.343
222.00,7.965520,24.96400,0.000040,24.040245,0.0006,1.342
224.00,7.965163,24.96376,0.000041,24.040383,0.0006,1.342
226.00,7.965439,24.96481,0.000040,24.040792,0.0005,1.343
228.00,7.965729,24.96409,0.000041,24.040083,0.0006,1.342
230.00,7.964702,24.96400,0.000040,24.040495,0.0006,1.342
232.00,7.963904,24.96466,0.000039,24.040739,0.0005,1.343
234.00,7.964282,24.96533,0.000040,24.040408,0.0005,1.343
236.00,7.964263,24.96525,0.000039,24.040612,0.0006,1.343
238.00,7.962937,24.96554,0.000039,24.040710,0.0006,1.343
240.00,7.961590,24.96514,0.000039,24.040837,0.0006,1.342
242.00,7.961226,24.96526,0.000041,24.040861,0.0006,1.343
244.00,7.961337,24.96539,0.000040,24.040943,0.0005,1.343
246.00,7.960734,24.96543,0.000041,24.040463,0.0005,1.343
248.00,7.960100,24.96619,0.000039,24.040339,0.0006,1.343
250.00,7.959663,24.96607,0.000040,24.040437,0.0005,1.343
252.00,7.959327,24.96628,0.000039,24.040894,0.0005,1.343
254.00,7.958613,24.96716,0.000039,24.040335,0.0005,1.343
256.00,7.958316,24.96641,0.000039,24.040366,0.0005,1.343
258.00,7.957724,24.96541,0.000040,24.040325,0.0005,1.342
260.00,7.957852,24.96547,0.000040,24.041316,0.0005,1.343
262.00,7.957541,24.96499,0.000041,24.039763,0.0006,1.343
264.00,7.956900,24.96505,0.000039,24.039794,0.0006,1.343
266.00,7.956151,24.96460,0.000039,24.040206,0.0006,1.343
268.00,7.956290,24.96429,0.000039,24.040666,0.0006,1.343
270.00,7.956203,24.96484,0.000038,24.040725,0.0005,1.343
272.00,7.956503,24.96605,0.000039,24.041177,0.0005,1.343
274.00,7.955375,24.96675,0.000039,24.040605,0.0006,1.343
276.00,7.954817,24.96620,0.000039,24.040357,0.0006,1.343
278.00,7.954563,24.96592,0.000039,24.040490,0.0006,1.343
280.00,7.954478,24.96695,0.000039,24.040192,0.0006,1.343
282.00,7.953473,24.96651,0.000039,24.040368,0.0005,1.344
284.00,7.952895,24.96566,0.000038,24.040405,0.0005,1.343
286.00,7.952969,24.96605,0.000039,24.040285,0.0005,1.343
288.00,7.952299,24.96574,0.000039,24.040645,0.0006,1.343
290.00,7.952610,24.96445,0.000039,24.041332,0.0006,1.343
292.00,7.951698,24.96512,0.000040,24.039706,0.0006,1.344
294.00,7.952085,24.96526,0.000039,24.040477,0.0005,1.344
296.00,7.951547,24.96522,0.000038,24.039901,0.0006,1.344
298.00,7.951084,24.96531,0.000039,24.040152,0.0006,1.343
300.00,7.950628,24.96586,0.000040,24.040779,0.0006,1.343
302.00,7.949918,24.96543,0.000041,24.040672,0.0006,1.344
304.00,7.950055,24.96525,0.000040,24.040605,0.0005,1.344
306.00,7.949506,24.96471,0.000039,24.040839,0.0006,1.344
308.00,7.948394,24.96552,0.000039,24.040630,0.0006,1.344
310.00,7.947770,24.96501,0.000040,24.040101,0.0006,1.344
312.00,7.947014,24.96589,0.000040,24.040101,0.0006,1.344
314.00,7.947261,24.96609,0.000040,24.039946,0.0006,1.344
316.00,7.946629,24.96505,0.000040,24.040206,0.0006,1.344
318.00,7.945740,24.96424,0.000040,24.040361,0.0005,1.344
320.00,7.946530,24.96434,0.000040,24.040466,0.0006,1.344
322.00,7.946925,24.96484,0.000039,24.040492,0.0006,1.344
324.00,7.946533,24.96382,0.000040,24.040246,0.0005,1.344
326.00,7.946207,24.96495,0.000040,24.041121,0.0006,1.344
328.00,7.945858,24.96517,0.000039,24.040277,0.0005,1.344
330.00,7.945036,24.96504,0.000038,24.040246,0.0005,1.345
332.00,7.944747,24.96509,0.000039,24.040521,0.0005,1.345
334.00,7.944157,24.96600,0.000039,24.040368,0.0006,1.345
336.00,7.943093,24.96541,0.000040,24.039992,0.0006,1.344
338.00,7.943120,24.96467,0.000041,24.041041,0.0005,1.345
340.00,7.942506,24.96442,0.000039,24.040408,0.0006,1.345
342.00,7.941764,24.96362,0.000039,24.040512,0.0006,1.345
344.00,7.940869,24.96449,0.000041,24.040126,0.0005,1.344
346.00,7.940778,24.96494,0.000041,24.040783,0.0006,1.344
348.00,7.941414,24.96482,0.000040,24.040606,0.0006,1.345
350.00,7.941508,24.96512,0.000038,24.040028,0.0005,1.345
352.00,7.941548,24.96443,0.000039,24.039352,0.0006,1.345
354.00,7.940750,24.96518,0.000039,24.039534,0.0006,1.345
356.00,7.939911,24.96441,0.000039,24.040335,0.0006,1.344
358.00,7.940164,24.96514,0.000039,24.040432,0.0006,1.345
360.00,7.939448,24.96641,0.000040,24.041217,0.0005,1.345
362.00,7.939124,24.96614,0.000040,24.040121,0.0005,1.344
364.00,7.938872,24.96607,0.000040,24.040497,0.0006,1.344
366.00,7.938802,24.96644,0.000041,24.040781,0.0006,1.345
368.00,7.938519,24.96685,0.000040,24.040437,0.0005,1.345
370.00,7.937651,24.96652,0.000040,24.040966,0.0005,1.345
372.00,7.935670,24.96560,0.000039,24.040103,0.0006,1.345
374.00,7.935798,24.96457,0.000038,24.040246,0.0005,1.344
376.00,7.936099,24.96448,0.000038,24.040312,0.0006,1.344
378.00,7.936386,24.96483,0.000040,24.040250,0.0005,1.345
380.00,7.935027,24.96536,0.000041,24.040212,0.0005,1.345
382.00,7.935181,24.96549,0.000040,24.039935,0.0006,1.345
384.00,7.934896,24.96547,0.000039,24.040590,0.0006,1.345
386.00,7.934226,24.96577,0.000040,24.040190,0.0006,1.344
388.00,7.933674,24.96564,0.000040,24.040057,0.0006,1.345
390.00,7.933234,24.96435,0.000039,24.040408,0.0006,1.345
392.00,7.933592,24.96467,0.000039,24.041055,0.0005,1.345
394.00,7.933869,24.96446,0.000039,24.040526,0.0005,1.345
396.00,7.933840,24.96473,0.000041,24.040763,0.0005,1.345
398.00,7.934169,24.96494,0.000041,24.041072,0.0006,1.345
400.00,7.933243,24.96465,0.000041,24.040737,0.0005,1.345
402.00,7.931853,24.96430,0.000040,24.040004,0.0005,1.345
404.00,7.931121,24.96423,0.000040,24.040432,0.0006,1.345
406.00,7.931174,24.96424,0.000039,24.040303,0.0006,1.346
408.00,7.930157,24.96500,0.000039,24.040210,0.0005,1.345
410.00,7.928932,24.96469,0.000039,24.040621,0.0006,1.345
412.00,7.929225,24.96456,0.000039,24.040681,0.0006,1.345
414.00,7.930528,24.96452,0.000039,24.040748,0.0006,1.345
416.00,7.930023,24.96417,0.000039,24.040119,0.0006,1.345
418.00,7.929060,24.96383,0.000039,24.040055,0.0006,1.345
420.00,7.928014,24.96336,0.000040,24.040043,0.0006,1.345
422.00,7.927446,24.96311,0.000039,24.040192,0.0005,1.345
424.00,7.927622,24.96249,0.000038,24.040465,0.0006,1.345
426.00,7.928474,24.96261,0.000040,24.040523,0.0005,1.345
428.00,7.928338,24.96279,0.000039,24.040394,0.0005,1.345
430.00,7.927182,24.96293,0.000040,24.040299,0.0005,1.345
432.00,7.926017,24.96437,0.000039,24.040532,0.0005,1.345
434.00,7.925714,24.96458,0.000040,24.040683,0.0006,1.345
436.00,7.925972,24.96390,0.000039,24.040137,0.0006,1.346
438.00,7.925212,24.96441,0.000041,24.040515,0.0005,1.346
440.00,7.924745,24.96489,0.000040,24.040617,0.0005,1.346
442.00,7.923745,24.96424,0.000040,24.040234,0.0006,1.345
444.00,7.922933,24.96354,0.000040,24.040755,0.0006,1.345
446.00,7.922516,24.96438,0.000040,24.040895,0.0006,1.346
448.00,7.922740,24.96376,0.000040,24.040635,0.0006,1.345
450.00,7.923614,24.96354,0.000040,24.040837,0.0005,1.346
452.00,7.923627,24.96403,0.000040,24.040606,0.0006,1.346
454.00,7.922990,24.96372,0.000039,24.040819,0.0006,1.346
456.00,7.922275,24.96285,0.000038,24.041108,0.0005,1.346
458.00,7.921833,24.96274,0.000040,24.040695,0.0006,1.345
460.00,7.922120,24.96267,0.000040,24.040737,0.0006,1.345
462.00,7.921106,24.96216,0.000041,24.040963,0.0006,1.346
464.00,7.920399,24.96165,0.000039,24.040312,0.0006,1.346
466.00,7.920488,24.96186,0.000039,24.040152,0.0006,1.346
468.00,7.919894,24.96260,0.000040,24.040050,0.0006,1.346
470.00,7.919141,24.96250,0.000039,24.040661,0.0005,1.347
472.00,7.918669,24.96373,0.000040,24.040257,0.0006,1.346
474.00,7.919399,24.96378,0.000039,24.040710,0.0006,1.346
476.00,7.919128,24.96372,0.000040,24.040174,0.0006,1.345
478.00,7.918303,24.96372,0.000040,24.040408,0.0006,1.346
480.00,7.917956,24.96374,0.000040,24.040850,0.0006,1.346
482.00,7.917681,24.96383,0.000040,24.040646,0.0005,1.346
484.00,7.917158,24.96402,0.000039,24.040523,0.0005,1.346
486.00,7.917056,24.96369,0.000041,24.040305,0.0006,1.346
488.00,7.916734,24.96377,0.000041,24.040228,0.0006,1.346
490.00,7.916828,24.96522,0.000040,24.040545,0.0006,1.346
492.00,7.916769,24.96545,0.000040,24.040435,0.0006,1.346
494.00,7.916387,24.96542,0.000040,24.040345,0.0006,1.346
496.00,7.916217,24.96504,0.000040,24.040146,0.0006,1.346
498.00,7.915440,24.96461,0.000040,24.039792,0.0006,1.346
500.00,7.915892,24.96430,0.000041,24.040625,0.0006,1.346
502.00,7.915409,24.96363,0.000039,24.041034,0.0006,1.346
504.00,7.914010,24.96397,0.000040,24.040103,0.0006,1.346
506.00,7.913957,24.96277,0.000041,24.040470,0.0005,1.347
508.00,7.914046,24.96438,0.000041,24.039217,0.0005,1.346
510.00,7.913513,24.96454,0.000040,24.039879,0.0006,1.347
512.00,7.912515,24.96388,0.000040,24.040819,0.0006,1.346
514.00,7.911636,24.96376,0.000040,24.040621,0.0006,1.346
516.00,7.912355,24.96395,0.000039,24.040141,0.0006,1.347
518.00,7.912292,24.96346,0.000040,24.040434,0.0005,1.346
520.00,7.911412,24.96399,0.000041,24.040375,0.0006,1.346
522.00,7.910798,24.96453,0.000039,24.040363,0.0006,1.346
524.00,7.911111,24.96481,0.000039,24.040328,0.0005,1.347
526.00,7.910397,24.96549,0.000040,24.040894,0.0005,1.347
528.00,7.909974,24.96581,0.000040,24.040435,0.0006,1.347
530.00,7.910490,24.96512,0.000039,24.040381,0.0006,1.346
532.00,7.910261,24.96502,0.000040,24.040845,0.0006,1.346
534.00,7.909310,24.96476,0.000040,24.040663,0.0006,1.346
536.00,7.908457,24.96542,0.000040,24.040743,0.0005,1.346
538.00,7.909254,24.96591,0.000039,24.040219,0.0006,1.346
540.00,7.909072,24.96604,0.000039,24.040368,0.0005,1.347
542.00,7.907614,24.96578,0.000040,24.040932,0.0006,1.347
544.00,7.907809,24.96565,0.000040,24.041017,0.0006,1.346
546.00,7.906980,24.96446,0.000041,24.041174,0.0006,1.347
548.00,7.906641,24.96458,0.000041,24.040886,0.0005,1.347
550.00,7.906255,24.96463,0.000039,24.041294,0.0006,1.346
552.00,7.906619,24.96482,0.000039,24.041534,0.0006,1.346
554.00,7.907678,24.96376,0.000042,24.040597,0.0006,1.346
556.00,7.907608,24.96471,0.000040,24.041297,0.0006,1.347
558.00,7.906710,24.96521,0.000040,24.040545,0.0006,1.347
560.00,7.905794,24.96481,0.000040,24.040352,0.0006,1.347
562.00,7.905223,24.96573,0.000040,24.041825,0.0006,1.347
564.00,7.904681,24.96521,0.000040,24.041250,0.0006,1.347
566.00,7.904546,24.96429,0.000040,24.040294,0.0006,1.347
568.00,7.904708,24.96506,0.000039,24.040357,0.0006,1.347
570.00,7.903175,24.96574,0.000040,24.039972,0.0006,1.347
572.00,7.902649,24.96634,0.000040,24.040665,0.0005,1.347
574.00,7.903166,24.96546,0.000041,24.039954,0.0005,1.347
576.00,7.902589,24.96564,0.000039,24.040675,0.0006,1.347
578.00,7.902217,24.96523,0.000041,24.039639,0.0006,1.347
580.00,7.902727,24.96534,0.000040,24.040497,0.0005,1.347
582.00,7.902877,24.96543,0.000039,24.040568,0.0005,1.347
584.00,7.903219,24.96663,0.000040,24.039575,0.0005,1.347
586.00,7.902765,24.96666,0.000040,24.040366,0.0005,1.347
588.00,7.901909,24.96696,0.000040,24.039943,0.0005,1.347
590.00,7.901421,24.96708,0.000040,24.040857,0.0005,1.347
592.00,7.900644,24.96676,0.000040,24.041079,0.0005,1.348
594.00,7.900458,24.96606,0.000040,24.039995,0.0005,1.347
596.00,7.899532,24.96580,0.000040,24.040208,0.0006,1.347
598.00,7.899417,24.96508,0.000040,24.040828,0.0006,1.347
600.00,7.899033,24.96516,0.000040,24.041112,0.0006,1.347
@1,2.0000,4.0
602.00,7.898749,24.96569,0.000040,24.040750,0.0006,1.348
604.00,7.898057,24.96563,0.000039,24.040785,0.0006,1.348
606.00,7.897603,24.96596,0.000041,24.040514,0.0006,1.348
608.00,7.897326,24.96558,0.000040,24.040179,0.0006,1.347
610.00,7.897040,24.96525,0.000040,24.040643,0.0006,1.347
612.00,7.897692,24.96565,0.000042,24.040674,0.0006,1.347
614.00,7.898424,24.96476,0.000041,24.040857,0.0005,1.348
616.00,7.898292,24.96529,0.000039,24.040161,0.0006,1.348
618.00,7.896734,24.96490,0.000041,24.040728,0.0006,1.347
620.00,7.896160,24.96538,0.000041,24.040515,0.0006,1.347
622.00,7.896015,24.96541,0.000040,24.040257,0.0006,1.348
624.00,7.894680,24.96443,0.000040,24.040814,0.0006,1.349
626.00,7.895112,24.96500,0.000039,24.040421,0.0006,1.349
628.00,7.894897,24.96508,0.000039,24.040232,0.0006,1.349
630.00,7.894567,24.96557,0.000038,24.040399,0.0006,1.348
632.00,7.894901,24.96558,0.000038,24.040632,0.0006,1.348
634.00,7.894297,24.96562,0.000040,24.041059,0.0006,1.347
636.00,7.893941,24.96588,0.000040,24.041239,0.0006,1.348
638.00,7.894109,24.96412,0.000040,24.040588,0.0006,1.348
640.00,7.893948,24.96414,0.000041,24.041008,0.0006,1.348
642.00,7.892640,24.96367,0.000040,24.040566,0.0006,1.348
644.00,7.892910,24.96428,0.000039,24.040670,0.0005,1.348
646.00,7.891831,24.96489,0.000040,24.041230,0.0006,1.348
648.00,7.890723,24.96549,0.000041,24.040283,0.0006,1.348
650.00,7.891105,24.96485,0.000041,24.041379,0.0006,1.348
652.00,7.890655,24.96511,0.000041,24.041026,0.0006,1.348
654.00,7.890782,24.96571,0.000040,24.041028,0.0006,1.348
656.00,7.890623,24.96639,0.000040,24.041110,0.0005,1.348
658.00,7.890182,24.96555,0.000041,24.040961,0.0006,1.348
660.00,7.890428,24.96579,0.000041,24.040759,0.0006,1.348
662.00,7.891307,24.96563,0.000040,24.040566,0.0005,1.348
664.00,7.891467,24.96545,0.000039,24.040050,0.0006,1.349
666.00,7.889798,24.96429,0.000039,24.040485,0.0006,1.348
668.00,7.888049,24.96513,0.000041,24.040132,0.0006,1.348
670.00,7.888419,24.96626,0.000041,24.041259,0.0006,1.348
672.00,7.889309,24.96657,0.000041,24.040845,0.0005,1.349
674.00,7.890145,24.96636,0.000040,24.040759,0.0006,1.348
676.00,7.889819,24.96565,0.000040,24.040221,0.0005,1.348
678.00,7.889093,24.96551,0.000040,24.040452,0.0006,1.349
680.00,7.888919,24.96557,0.000040,24.040726,0.0006,1.348
682.00,7.888107,24.96638,0.000040,24.040794,0.0005,1.348
684.00,7.886807,24.96593,0.000041,24.040279,0.0005,1.348
686.00,7.886716,24.96599,0.000040,24.040165,0.0005,1.348
688.00,7.887037,24.96601,0.000040,24.040775,0.0005,1.348
690.00,7.887736,24.96618,0.000040,24.040152,0.0006,1.348
692.00,7.888329,24.96531,0.000040,24.040779,0.0006,1.348
694.00,7.887457,24.96617,0.000040,24.040675,0.0006,1.348
696.00,7.886910,24.96562,0.000040,24.040663,0.0006,1.348
698.00,7.886675,24.96566,0.000039,24.040474,0.0006,1.348
700.00,7.886897,24.96596,0.000039,24.040228,0.0006,1.349
702.00,7.885775,24.96634,0.000041,24.040006,0.0006,1.348
704.00,7.884940,24.96597,0.000041,24.040328,0.0006,1.348
706.00,7.885164,24.96591,0.000040,24.040883,0.0006,1.349
708.00,7.884099,24.96619,0.000039,24.040532,0.0006,1.349
710.00,7.883372,24.96610,0.000039,24.040626,0.0006,1.349
712.00,7.884361,24.96610,0.000040,24.040810,0.0006,1.349
714.00,7.883337,24.96557,0.000041,24.041050,0.0006,1.348
716.00,7.883149,24.96568,0.000041,24.040495,0.0006,1.348
718.00,7.883343,24.96622,0.000039,24.040834,0.0006,1.348
720.00,7.883654,24.96617,0.000040,24.040859,0.0006,1.348
722.00,7.883283,24.96555,0.000041,24.040059,0.0006,1.348
724.00,7.883083,24.96563,0.000041,24.041097,0.0006,1.348
726.00,7.882654,24.96432,0.000039,24.040114,0.0005,1.348
728.00,7.883153,24.96335,0.000040,24.040643,0.0005,1.349
730.00,7.882576,24.96329,0.000040,24.040297,0.0005,1.349
732.00,7.882381,24.96292,0.000039,24.040566,0.0005,1.349
734.00,7.881194,24.96385,0.000039,24.040181,0.0006,1.349
736.00,7.880505,24.96387,0.000039,24.040212,0.0006,1.349
738.00,7.880627,24.96409,0.000039,24.039772,0.0006,1.349
740.00,7.879783,24.96466,0.000039,24.040454,0.0006,1.350
742.00,7.879368,24.96440,0.000039,24.040414,0.0006,1.349
744.00,7.879842,24.96426,0.000041,24.040221,0.0006,1.348
746.00,7.879822,24.96502,0.000041,24.040726,0.0005,1.349
748.00,7.880124,24.96451,0.000041,24.041028,0.0006,1.349
750.00,7.879864,24.96413,0.000041,24.040208,0.0006,1.349
752.00,7.879629,24.96353,0.000041,24.040323,0.0006,1.349
754.00,7.879019,24.96299,0.000040,24.040950,0.0006,1.349
756.00,7.878163,24.96358,0.000040,24.040895,0.0006,1.349
758.00,7.877960,24.96387,0.000041,24.040655,0.0006,1.349
760.00,7.876977,24.96404,0.000040,24.041155,0.0006,1.349
762.00,7.876068,24.96386,0.000041,24.040730,0.0006,1.349
764.00,7.876556,24.96362,0.000041,24.040515,0.0006,1.349
766.00,7.877137,24.96298,0.000039,24.040177,0.0005,1.349
768.00,7.876695,24.96316,0.000040,24.041077,0.0006,1.349
770.00,7.875215,24.96428,0.000039,24.040377,0.0006,1.349
772.00,7.875481,24.96321,0.000041,24.040370,0.0006,1.349
774.00,7.875994,24.96307,0.000041,24.041148,0.0006,1.350
776.00,7.874876,24.96351,0.000039,24.041205,0.0005,1.349
778.00,7.873892,24.96291,0.000041,24.041012,0.0005,1.349
780.00,7.873312,24.96215,0.000040,24.040812,0.0006,1.350
782.00,7.872821,24.96263,0.000038,24.040786,0.0006,1.350
784.00,7.873540,24.96318,0.000040,24.041272,0.0006,1.349
786.00,7.873401,24.96337,0.000041,24.040450,0.0006,1.349
788.00,7.872601,24.96293,0.000040,24.040208,0.0006,1.349
790.00,7.872644,24.96361,0.000041,24.040554,0.0006,1.349
792.00,7.873430,24.96405,0.000041,24.040686,0.0006,1.349
794.00,7.873623,24.96490,0.000041,24.040735,0.0006,1.350
796.00,7.872341,24.96427,0.000040,24.040705,0.0006,1.349
798.00,7.873126,24.96467,0.000040,24.040405,0.0006,1.349
800.00,7.873550,24.96495,0.000039,24.040494,0.0006,1.349
802.00,7.873357,24.96445,0.000040,24.040915,0.0006,1.349
804.00,7.872568,24.96374,0.000040,24.040797,0.0006,1.350
806.00,7.871846,24.96394,0.000040,24.041243,0.0006,1.349
808.00,7.871285,24.96464,0.000040,24.040797,0.0006,1.350
810.00,7.870935,24.96539,0.000040,24.040319,0.0006,1.350
812.00,7.871176,24.96558,0.000040,24.040234,0.0006,1.349
814.00,7.870910,24.96613,0.000040,24.040699,0.0006,1.349
816.00,7.870776,24.96606,0.000040,24.040555,0.0006,1.350
818.00,7.871478,24.96410,0.000040,24.041108,0.0006,1.349
820.00,7.871314,24.96425,0.000040,24.041159,0.0006,1.349
822.00,7.871553,24.96431,0.000040,24.040432,0.0006,1.350
824.00,7.870707,24.96379,0.000040,24.040465,0.0006,1.350
826.00,7.870134,24.96481,0.000040,24.040810,0.0006,1.349
828.00,7.869834,24.96505,0.000041,24.040379,0.0006,1.350
830.00,7.868795,24.96495,0.000040,24.040888,0.0006,1.350
832.00,7.868399,24.96476,0.000041,24.040377,0.0006,1.349
834.00,7.868910,24.96434,0.000040,24.040646,0.0005,1.349
836.00,7.868354,24.96409,0.000040,24.040535,0.0005,1.350
838.00,7.867579,24.96432,0.000040,24.040199,0.0006,1.350
840.00,7.867694,24.96553,0.000041,24.040570,0.0006,1.349
842.00,7.867442,24.96577,0.000040,24.040577,0.0006,1.350
844.00,7.867044,24.96572,0.000039,24.040772,0.0005,1.351
846.00,7.866793,24.96490,0.000040,24.040826,0.0006,1.349
848.00,7.866387,24.96517,0.000040,24.040945,0.0005,1.350
850.00,7.866537,24.96479,0.000041,24.039928,0.0006,1.350
852.00,7.865822,24.96445,0.000041,24.040857,0.0006,1.350
854.00,7.865365,24.96487,0.000040,24.041081,0.0006,1.349
856.00,7.865536,24.96568,0.000042,24.040632,0.0005,1.349
858.00,7.865219,24.96545,0.000041,24.040432,0.0006,1.350
860.00,7.864334,24.96635,0.000039,24.039984,0.0006,1.351
862.00,7.864283,24.96571,0.000039,24.040706,0.0006,1.351
864.00,7.864331,24.96564,0.000039,24.040301,0.0006,1.350
866.00,7.865377,24.96593,0.000040,24.040723,0.0006,1.350
868.00,7.865579,24.96612,0.000039,24.041196,0.0006,1.350
870.00,7.865091,24.96590,0.000040,24.040610,0.0006,1.350
872.00,7.863961,24.96503,0.000041,24.041043,0.0006,1.350
874.00,7.864276,24.96474,0.000039,24.040621,0.0006,1.350
876.00,7.864637,24.96461,0.000040,24.040505,0.0006,1.350
878.00,7.864132,24.96466,0.000040,24.040292,0.0006,1.350
880.00,7.863806,24.96387,0.000040,24.040365,0.0006,1.351
882.00,7.862598,24.96401,0.000040,24.040072,0.0006,1.351
884.00,7.861955,24.96380,0.000039,24.040288,0.0006,1.351
886.00,7.861532,24.96338,0.000040,24.041345,0.0006,1.350
888.00,7.861492,24.96333,0.000041,24.041017,0.0006,1.350
890.00,7.861563,24.96415,0.000041,24.040597,0.0006,1.350
892.00,7.861889,24.96410,0.000042,24.040906,0.0006,1.350
894.00,7.862017,24.96332,0.000041,24.040137,0.0006,1.350
896.00,7.861838,24.96497,0.000039,24.039650,0.0006,1.351
898.00,7.861465,24.96554,0.000040,24.040461,0.0006,1.350
900.00,7.859770,24.96594,0.000040,24.040146,0.0006,1.350
902.00,7.859696,24.96628,0.000041,24.039968,0.0005,1.351
904.00,7.859852,24.96668,0.000040,24.039928,0.0006,1.351
906.00,7.860089,24.96627,0.000041,24.040323,0.0006,1.350
908.00,7.860370,24.96573,0.000041,24.040597,0.0005,1.350
910.00,7.860080,24.96623,0.000040,24.041126,0.0005,1.350
912.00,7.859964,24.96605,0.000041,24.040546,0.0006,1.351
914.00,7.860273,24.96531,0.000040,24.040510,0.0005,1.350
916.00,7.859750,24.96556,0.000040,24.041237,0.0006,1.350
918.00,7.859183,24.96436,0.000041,24.040315,0.0006,1.350
920.00,7.858741,24.96367,0.000040,24.040937,0.0006,1.351
922.00,7.857837,24.96421,0.000039,24.040674,0.0006,1.351
924.00,7.857567,24.96414,0.000039,24.040375,0.0006,1.351
926.00,7.857734,24.96459,0.000039,24.040317,0.0005,1.350
928.00,7.857038,24.96374,0.000039,24.040706,0.0005,1.350
930.00,7.855991,24.96269,0.000041,24.040314,0.0006,1.350
932.00,7.856373,24.96333,0.000041,24.040634,0.0006,1.350
934.00,7.856972,24.96264,0.000041,24.040514,0.0005,1.350
936.00,7.857278,24.96281,0.000041,24.039826,0.0006,1.350
938.00,7.856176,24.96210,0.000041,24.040545,0.0006,1.351
940.00,7.856053,24.96235,0.000040,24.041666,0.0006,1.351
942.00,7.855569,24.96209,0.000040,24.041239,0.0006,1.351
944.00,7.855154,24.96179,0.000039,24.041230,0.0006,1.350
946.00,7.854668,24.96263,0.000040,24.041170,0.0006,1.350
948.00,7.855247,24.96245,0.000040,24.040445,0.0006,1.350
950.00,7.854791,24.96335,0.000038,24.040192,0.0006,1.349
952.00,7.854508,24.96383,0.000040,24.040415,0.0005,1.350
954.00,7.854776,24.96330,0.000040,24.040670,0.0006,1.351
956.00,7.854820,24.96356,0.000040,24.040586,0.0006,1.350
958.00,7.854179,24.96395,0.000040,24.040712,0.0005,1.350
960.00,7.853502,24.96389,0.000039,24.040561,0.0006,1.351
962.00,7.853037,24.96312,0.000040,24.040821,0.0006,1.351
964.00,7.853607,24.96443,0.000039,24.041757,0.0006,1.351
966.00,7.854329,24.96441,0.000040,24.040343,0.0006,1.350
968.00,7.854018,24.96325,0.000040,24.040243,0.0006,1.350
970.00,7.853279,24.96455,0.000041,24.040214,0.0006,1.350
972.00,7.853786,24.96389,0.000040,24.040590,0.0006,1.350
974.00,7.853165,24.96419,0.000041,24.040826,0.0006,1.351
976.00,7.853439,24.96424,0.000038,24.040335,0.0006,1.351
978.00,7.853728,24.96492,0.000039,24.040670,0.0006,1.351
980.00,7.852864,24.96474,0.000040,24.040408,0.0006,1.350
982.00,7.851762,24.96414,0.000040,24.040939,0.0006,1.350
984.00,7.851876,24.96417,0.000041,24.040559,0.0006,1.350
986.00,7.851987,24.96354,0.000042,24.041403,0.0006,1.350
988.00,7.851024,24.96312,0.000041,24.040317,0.0006,1.350
990.00,7.851133,24.96290,0.000040,24.040428,0.0006,1.350
992.00,7.850498,24.96352,0.000040,24.040990,0.0006,1.350
994.00,7.850297,24.96401,0.000040,24.040194,0.0006,1.351
996.00,7.849245,24.96484,0.000040,24.040261,0.0006,1.351
998.00,7.849162,24.96496,0.000039,24.040865,0.0005,1.350
1000.00,7.849465,24.96513,0.000040,24.040114,0.0005,1.350
1002.00,7.849540,24.96477,0.000041,24.040468,0.0006,1.350
1004.00,7.850313,24.96403,0.000041,24.039790,0.0005,1.350
1006.00,7.850119,24.96390,0.000041,24.040508,0.0006,1.350
1008.00,7.849911,24.96470,0.000041,24.040817,0.0006,1.349
1010.00,7.850263,24.96425,0.000041,24.040074,0.0006,1.351
1012.00,7.850282,24.96473,0.000041,24.040423,0.0006,1.350
1014.00,7.849707,24.96455,0.000040,24.040372,0.0006,1.351
1016.00,7.849814,24.96509,0.000040,24.041094,0.0006,1.350
1018.00,7.849585,24.96538,0.000041,24.041470,0.0006,1.350
1020.00,7.849059,24.96522,0.000040,24.041377,0.0006,1.350
1022.00,7.848412,24.96497,0.000040,24.041294,0.0006,1.351
1024.00,7.846769,24.96503,0.000041,24.040257,0.0005,1.350
1026.00,7.847026,24.96449,0.000040,24.040601,0.0005,1.350
1028.00,7.847006,24.96590,0.000040,24.039770,0.0006,1.350
1030.00,7.846777,24.96587,0.000039,24.040923,0.0005,1.351
1032.00,7.846584,24.96500,0.000039,24.042056,0.0006,1.351
1034.00,7.846683,24.96344,0.000039,24.040895,0.0006,1.351
1036.00,7.847175,24.96284,0.000040,24.040235,0.0006,1.350
1038.00,7.846424,24.96353,0.000040,24.040934,0.0006,1.350
1040.00,7.845655,24.96499,0.000041,24.041001,0.0005,1.350
1042.00,7.845274,24.96447,0.000041,24.040468,0.0005,1.350
1044.00,7.845317,24.96373,0.000040,24.040754,0.0006,1.350
1046.00,7.845036,24.96420,0.000041,24.040921,0.0006,1.351
1048.00,7.843877,24.96450,0.000042,24.040548,0.0006,1.351
1050.00,7.844207,24.96447,0.000040,24.040483,0.0006,1.350
1052.00,7.844774,24.96543,0.000040,24.040565,0.0006,1.351
1054.00,7.844034,24.96578,0.000040,24.040706,0.0006,1.351
1056.00,7.844801,24.96502,0.000040,24.040801,0.0006,1.350
1058.00,7.844681,24.96511,0.000039,24.040808,0.0006,1.350
1060.00,7.844569,24.96550,0.000040,24.040965,0.0006,1.351
1062.00,7.844763,24.96462,0.000039,24.040410,0.0006,1.350
1064.00,7.844232,24.96455,0.000041,24.040641,0.0005,1.350
1066.00,7.843125,24.96443,0.000041,24.040457,0.0006,1.350
1068.00,7.842951,24.96483,0.000040,24.041154,0.0006,1.350
1070.00,7.842115,24.96450,0.000040,24.040497,0.0006,1.351
1072.00,7.842481,24.96376,0.000040,24.040354,0.0006,1.350
1074.00,7.842129,24.96406,0.000039,24.040043,0.0006,1.351
1076.00,7.841815,24.96416,0.000040,24.040861,0.0006,1.350
1078.00,7.842792,24.96380,0.000040,24.040615,0.0006,1.350
1080.00,7.842590,24.96329,0.000040,24.040834,0.0005,1.350
1082.00,7.842261,24.96319,0.000038,24.040623,0.0005,1.350
1084.00,7.841919,24.96229,0.000040,24.040945,0.0006,1.350
1086.00,7.841636,24.96236,0.000040,24.041090,0.0005,1.350
1088.00,7.841027,24.96131,0.000040,24.040917,0.0005,1.350
1090.00,7.840718,24.96173,0.000039,24.040226,0.0005,1.351
1092.00,7.841230,24.96212,0.000039,24.040610,0.0005,1.350
1094.00,7.840924,24.96232,0.000040,24.040206,0.0006,1.350
1096.00,7.840395,24.96356,0.000040,24.040112,0.0006,1.351
1098.00,7.840814,24.96347,0.000041,24.040686,0.0005,1.350
1100.00,7.841055,24.96334,0.000041,24.040075,0.0005,1.350
1102.00,7.841802,24.96403,0.000039,24.039948,0.0005,1.351
1104.00,7.842275,24.96340,0.000040,24.040326,0.0005,1.350
1106.00,7.841594,24.96323,0.000041,24.040501,0.0005,1.350
1108.00,7.841663,24.96363,0.000041,24.040188,0.0006,1.350
1110.00,7.840824,24.96362,0.000041,24.040335,0.0006,1.351
1112.00,7.840506,24.96325,0.000040,24.040432,0.0006,1.351
1114.00,7.840456,24.96311,0.000038,24.040863,0.0005,1.351
1116.00,7.840084,24.96307,0.000039,24.040559,0.0006,1.350
1118.00,7.839776,24.96347,0.000040,24.040699,0.0005,1.350
1120.00,7.840108,24.96277,0.000038,24.040208,0.0006,1.351
1122.00,7.840164,24.96366,0.000040,24.040735,0.0006,1.350
1124.00,7.839427,24.96218,0.000039,24.040995,0.0006,1.351
1126.00,7.838319,24.96289,0.000039,24.041148,0.0006,1.351
1128.00,7.837306,24.96330,0.000040,24.040377,0.0006,1.351
1130.00,7.837162,24.96228,0.000040,24.040261,0.0005,1.350
1132.00,7.836161,24.96249,0.000039,24.040435,0.0005,1.350
1134.00,7.835485,24.96284,0.000039,24.040408,0.0006,1.350
1136.00,7.835038,24.96314,0.000039,24.040206,0.0006,1.350
1138.00,7.835150,24.96281,0.000039,24.039986,0.0005,1.350
1140.00,7.835994,24.96490,0.000040,24.040408,0.0005,1.351
1142.00,7.836352,24.96492,0.000041,24.039979,0.0005,1.350
1144.00,7.836486,24.96289,0.000041,24.040588,0.0006,1.350
1146.00,7.835662,24.96446,0.000040,24.040039,0.0006,1.351
1148.00,7.835067,24.96466,0.000039,24.040977,0.0005,1.351
1150.00,7.834574,24.96435,0.000039,24.040895,0.0006,1.351
1152.00,7.834427,24.96361,0.000038,24.040679,0.0005,1.351
1154.00,7.834935,24.96450,0.000039,24.040728,0.0005,1.350
1156.00,7.834343,24.96464,0.000040,24.040084,0.0005,1.350
1158.00,7.833748,24.96494,0.000041,24.041041,0.0005,1.350
1160.00,7.833180,24.96484,0.000041,24.040541,0.0006,1.350
1162.00,7.833597,24.96551,0.000040,24.040959,0.0006,1.350
1164.00,7.833619,24.96411,0.000039,24.040581,0.0005,1.350
1166.00,7.833535,24.96296,0.000041,24.040794,0.0006,1.351
1168.00,7.833722,24.96307,0.000040,24.041854,0.0006,1.350
1170.00,7.834030,24.96375,0.000039,24.040539,0.0006,1.350
1172.00,7.833491,24.96494,0.000040,24.040783,0.0006,1.350
1174.00,7.833233,24.96421,0.000040,24.041306,0.0006,1.350
1176.00,7.833512,24.96432,0.000040,24.040939,0.0006,1.350
1178.00,7.833326,24.96415,0.000041,24.040703,0.0005,1.350
1180.00,7.832999,24.96361,0.000042,24.040692,0.0006,1.350
1182.00,7.831559,24.96375,0.000040,24.040899,0.0005,1.350
1184.00,7.831601,24.96405,0.000039,24.040675,0.0006,1.351
1186.00,7.832057,24.96398,0.000038,24.040585,0.0006,1.350
1188.00,7.831896,24.96421,0.000039,24.040641,0.0006,1.350
1190.00,7.831595,24.96510,0.000039,24.040361,0.0006,1.351
1192.00,7.831378,24.96528,0.000041,24.041252,0.0006,1.350
1194.00,7.831162,24.96446,0.000040,24.041186,0.0005,1.351
1196.00,7.830984,24.96514,0.000040,24.040555,0.0006,1.350
1198.00,7.830010,24.96490,0.000040,24.040517,0.0006,1.351
1200.00,7.830051,24.96369,0.000040,24.041068,0.0006,1.350
@2,12.0000,24.0
1202.00,7.829475,24.96385,0.000041,24.040932,0.0005,1.350
1204.00,7.829622,24.96544,0.000040,24.040692,0.0005,1.350
1206.00,7.825572,24.96514,0.000040,24.040668,0.0005,1.350
1208.00,7.815156,24.96578,0.000040,24.041294,0.0006,1.350
1210.00,7.788916,24.96490,0.000040,24.041405,0.0006,1.348
1212.00,7.745677,24.96500,0.000041,24.041110,0.0005,1.349
1214.00,7.693987,24.96481,0.000041,24.040794,0.0006,1.350
1216.00,7.645034,24.96451,0.000040,24.040594,0.0006,1.351
1218.00,7.601214,24.96505,0.000039,24.040415,0.0006,1.351
1220.00,7.566988,24.96433,0.000039,24.040563,0.0005,1.351
1222.00,7.542297,24.96503,0.000038,24.040975,0.0006,1.351
1224.00,7.528763,24.96578,0.000039,24.040695,0.0006,1.351
1226.00,7.523995,24.96479,0.000039,24.040990,0.0006,1.351
1228.00,7.524996,24.96482,0.000039,24.040677,0.0006,1.351
1230.00,7.532864,24.96541,0.000038,24.040668,0.0005,1.352
1232.00,7.553835,24.96558,0.000037,24.040525,0.0005,1.352
1234.00,7.580006,24.96535,0.000039,24.040781,0.0006,1.351
1236.00,7.600889,24.96497,0.000038,24.041043,0.0006,1.352
1238.00,7.616752,24.96470,0.000038,24.040114,0.0006,1.351
1240.00,7.628723,24.96447,0.000039,24.039837,0.0006,1.351
1242.00,7.635623,24.96362,0.000038,24.040337,0.0006,1.351
1244.00,7.640017,24.96346,0.000039,24.040968,0.0006,1.350
1246.00,7.643040,24.96511,0.000041,24.040279,0.0006,1.350
1248.00,7.646826,24.96490,0.000041,24.040634,0.0005,1.350
1250.00,7.654319,24.96395,0.000041,24.040788,0.0005,1.350
1252.00,7.662393,24.96495,0.000040,24.040561,0.0005,1.349
1254.00,7.671727,24.96408,0.000039,24.040708,0.0006,1.350
1256.00,7.683127,24.96381,0.000039,24.040814,0.0006,1.350
1258.00,7.695454,24.96416,0.000040,24.040499,0.0005,1.349
1260.00,7.707095,24.96441,0.000040,24.040532,0.0005,1.349
1262.00,7.718551,24.96607,0.000040,24.040508,0.0006,1.350
1264.00,7.730268,24.96546,0.000040,24.040875,0.0006,1.349
1266.00,7.740972,24.96433,0.000041,24.040048,0.0006,1.350
1268.00,7.750024,24.96389,0.000039,24.040477,0.0006,1.350
1270.00,7.758127,24.96449,0.000040,24.040515,0.0005,1.350
1272.00,7.765903,24.96379,0.000039,24.040746,0.0005,1.350
1274.00,7.772429,24.96364,0.000040,24.040614,0.0005,1.350
1276.00,7.778900,24.96338,0.000039,24.040505,0.0005,1.350
1278.00,7.784591,24.96296,0.000039,24.040386,0.0006,1.349
1280.00,7.789876,24.96277,0.000039,24.040479,0.0005,1.349
1282.00,7.794676,24.96376,0.000040,24.040999,0.0006,1.349
1284.00,7.798231,24.96390,0.000039,24.040543,0.0006,1.350
1286.00,7.801652,24.96373,0.000040,24.039735,0.0005,1.349
1288.00,7.805081,24.96302,0.000041,24.041365,0.0005,1.349
1290.00,7.807350,24.96253,0.000040,24.040543,0.0005,1.349
1292.00,7.810107,24.96267,0.000039,24.041236,0.0005,1.350
1294.00,7.812381,24.96302,0.000039,24.040930,0.0006,1.350
1296.00,7.814256,24.96392,0.000039,24.040817,0.0005,1.350
1298.00,7.815634,24.96439,0.000039,24.041077,0.0005,1.349
1300.00,7.816883,24.96399,0.000040,24.040132,0.0005,1.349
1302.00,7.817289,24.96412,0.000040,24.040234,0.0005,1.350
1304.00,7.817273,24.96386,0.000040,24.040530,0.0006,1.350
1306.00,7.818055,24.96314,0.000040,24.040623,0.0006,1.349
1308.00,7.819073,24.96283,0.000040,24.040965,0.0005,1.349
1310.00,7.820032,24.96290,0.000039,24.041396,0.0006,1.349
1312.00,7.821442,24.96351,0.000040,24.040692,0.0006,1.348
1314.00,7.821551,24.96220,0.000039,24.040779,0.0005,1.349
1316.00,7.821460,24.96252,0.000039,24.040994,0.0005,1.350
1318.00,7.821226,24.96195,0.000039,24.041012,0.0006,1.349
1320.00,7.821963,24.96109,0.000039,24.041234,0.0005,1.349
1322.00,7.822043,24.96186,0.000040,24.040497,0.0006,1.349
1324.00,7.821836,24.96156,0.000041,24.040174,0.0006,1.349
1326.00,7.821887,24.96173,0.000040,24.041052,0.0005,1.349
1328.00,7.822156,24.96229,0.000040,24.040999,0.0005,1.349
1330.00,7.822162,24.96156,0.000039,24.040615,0.0005,1.349
1332.00,7.822349,24.96176,0.000039,24.040375,0.0005,1.349
1334.00,7.822422,24.96256,0.000040,24.039848,0.0005,1.349
1336.00,7.823239,24.96322,0.000038,24.040024,0.0006,1.349
1338.00,7.823003,24.96418,0.000040,24.040945,0.0006,1.349
1340.00,7.822861,24.96420,0.000041,24.040803,0.0005,1.349
1342.00,7.822197,24.96455,0.000039,24.039984,0.0005,1.350
1344.00,7.822285,24.96377,0.000039,24.040697,0.0006,1.350
1346.00,7.821890,24.96372,0.000040,24.040703,0.0006,1.349
1348.00,7.821549,24.96430,0.000039,24.040581,0.0005,1.349
1350.00,7.821589,24.96430,0.000040,24.040959,0.0005,1.349
1352.00,7.820237,24.96438,0.000039,24.040943,0.0006,1.349
1354.00,7.819565,24.96441,0.000039,24.040614,0.0005,1.349
1356.00,7.818826,24.96307,0.000039,24.040257,0.0006,1.349
1358.00,7.818989,24.96337,0.000039,24.040503,0.0006,1.349
1360.00,7.818098,24.96332,0.000040,24.040565,0.0005,1.349
1362.00,7.818499,24.96323,0.000039,24.040203,0.0005,1.349
1364.00,7.818114,24.96224,0.000039,24.040166,0.0005,1.349
1366.00,7.817034,24.96176,0.000040,24.040114,0.0005,1.349
1368.00,7.816075,24.96233,0.000040,24.040245,0.0005,1.349
1370.00,7.815587,24.96272,0.000040,24.040801,0.0005,1.349
1372.00,7.815502,24.96355,0.000039,24.040772,0.0005,1.349
1374.00,7.815206,24.96378,0.000038,24.040519,0.0005,1.350
1376.00,7.815032,24.96315,0.000039,24.040690,0.0006,1.348
1378.00,7.815159,24.96436,0.000040,24.040448,0.0006,1.349
1380.00,7.814047,24.96354,0.000039,24.040959,0.0006,1.350
1382.00,7.813997,24.96261,0.000039,24.041021,0.0006,1.349
1384.00,7.813458,24.96302,0.000039,24.040806,0.0005,1.349
1386.00,7.813375,24.96289,0.000039,24.040455,0.0005,1.349
1388.00,7.812595,24.96364,0.000039,24.040972,0.0005,1.349
1390.00,7.812710,24.96357,0.000039,24.040501,0.0005,1.349
1392.00,7.812039,24.96341,0.000039,24.040490,0.0005,1.349
1394.00,7.811014,24.96334,0.000039,24.041030,0.0005,1.348
1396.00,7.811123,24.96336,0.000040,24.040572,0.0005,1.348
1398.00,7.810592,24.96314,0.000040,24.041015,0.0005,1.349
1400.00,7.810659,24.96211,0.000040,24.040234,0.0005,1.349
1402.00,7.810920,24.96226,0.000039,24.040486,0.0005,1.348
1404.00,7.810982,24.96280,0.000038,24.039335,0.0005,1.348
1406.00,7.811026,24.96349,0.000039,24.040328,0.0005,1.348
1408.00,7.811735,24.96382,0.000041,24.041010,0.0005,1.349
1410.00,7.811299,24.96440,0.000040,24.040839,0.0005,1.349
1412.00,7.811362,24.96382,0.000039,24.040008,0.0005,1.348
1414.00,7.810832,24.96436,0.000039,24.040946,0.0006,1.349
1416.00,7.810791,24.96510,0.000039,24.041035,0.0006,1.349
1418.00,7.810388,24.96517,0.000039,24.040590,0.0005,1.348
1420.00,7.810407,24.96472,0.000039,24.039857,0.0006,1.349
1422.00,7.810209,24.96427,0.000039,24.040365,0.0005,1.349
1424.00,7.810108,24.96282,0.000039,24.040997,0.0005,1.349
1426.00,7.810168,24.96242,0.000039,24.040725,0.0005,1.348
1428.00,7.810253,24.96268,0.000039,24.040503,0.0005,1.349
1430.00,7.810842,24.96230,0.000038,24.039957,0.0006,1.348
1432.00,7.810800,24.96192,0.000040,24.040968,0.0005,1.348
1434.00,7.810320,24.96264,0.000039,24.040461,0.0005,1.348
1436.00,7.810268,24.96317,0.000039,24.040003,0.0006,1.349
1438.00,7.810949,24.96356,0.000038,24.040550,0.0006,1.348
1440.00,7.809995,24.96425,0.000038,24.040665,0.0005,1.348
1442.00,7.808995,24.96326,0.000039,24.040610,0.0005,1.348
1444.00,7.808626,24.96271,0.000040,24.040026,0.0006,1.348
1446.00,7.808304,24.96222,0.000041,24.039870,0.0006,1.349
1448.00,7.808005,24.96258,0.000039,24.040195,0.0006,1.349
1450.00,7.807525,24.96292,0.000040,24.040855,0.0005,1.348
1452.00,7.807580,24.96333,0.000040,24.041636,0.0006,1.348
1454.00,7.808063,24.96304,0.000040,24.040225,0.0005,1.348
1456.00,7.807782,24.96337,0.000040,24.040523,0.0005,1.348
1458.00,7.807095,24.96242,0.000039,24.040708,0.0005,1.348
1460.00,7.807154,24.96241,0.000039,24.040779,0.0005,1.348
1462.00,7.806940,24.96329,0.000039,24.040521,0.0005,1.348
1464.00,7.807596,24.96355,0.000039,24.040708,0.0006,1.349
1466.00,7.808011,24.96396,0.000039,24.040572,0.0005,1.349
1468.00,7.807893,24.96353,0.000039,24.040485,0.0005,1.348
1470.00,7.807624,24.96311,0.000039,24.041115,0.0005,1.348
1472.00,7.806916,24.96318,0.000040,24.040601,0.0005,1.349
1474.00,7.805619,24.96383,0.000040,24.040314,0.0005,1.348
1476.00,7.805245,24.96321,0.000038,24.040263,0.0005,1.348
1478.00,7.805256,24.96407,0.000039,24.040423,0.0005,1.348
1480.00,7.805328,24.96350,0.000039,24.041139,0.0005,1.348
1482.00,7.805048,24.96381,0.000038,24.040423,0.0005,1.349
1484.00,7.804186,24.96319,0.000039,24.039601,0.0005,1.348
1486.00,7.803599,24.96352,0.000040,24.040270,0.0006,1.348
1488.00,7.803624,24.96300,0.000040,24.041312,0.0005,1.348
1490.00,7.803676,24.96189,0.000039,24.039984,0.0005,1.349
1492.00,7.803558,24.96247,0.000038,24.040001,0.0005,1.348
1494.00,7.803759,24.96297,0.000039,24.039779,0.0005,1.348
1496.00,7.804019,24.96315,0.000039,24.040586,0.0006,1.348
1498.00,7.804775,24.96362,0.000040,24.040279,0.0005,1.348
1500.00,7.804023,24.96395,0.000038,24.040052,0.0006,1.348
1502.00,7.804598,24.96365,0.000039,24.040886,0.0005,1.348
1504.00,7.805456,24.96482,0.000038,24.040348,0.0005,1.349
1506.00,7.805803,24.96437,0.000039,24.040599,0.0005,1.348
1508.00,7.804694,24.96407,0.000039,24.040263,0.0005,1.348
1510.00,7.804300,24.96495,0.000039,24.040372,0.0005,1.348
1512.00,7.803904,24.96435,0.000039,24.039937,0.0005,1.347
1514.00,7.802960,24.96409,0.000040,24.040243,0.0005,1.348
1516.00,7.803040,24.96492,0.000039,24.041188,0.0005,1.348
1518.00,7.803279,24.96412,0.000038,24.040934,0.0005,1.348
1520.00,7.803751,24.96386,0.000039,24.040428,0.0005,1.348
1522.00,7.803765,24.96454,0.000038,24.040712,0.0005,1.348
1524.00,7.803083,24.96383,0.000040,24.040639,0.0005,1.348
1526.00,7.803595,24.96424,0.000040,24.040641,0.0005,1.347
1528.00,7.803144,24.96470,0.000039,24.040488,0.0005,1.348
1530.00,7.802626,24.96495,0.000039,24.039843,0.0005,1.348
1532.00,7.803085,24.96487,0.000038,24.040228,0.0005,1.348
1534.00,7.803254,24.96499,0.000039,24.039806,0.0005,1.348
1536.00,7.803501,24.96610,0.000039,24.040083,0.0005,1.349
1538.00,7.803193,24.96543,0.000037,24.040766,0.0005,1.348
1540.00,7.803512,24.96427,0.000039,24.040945,0.0005,1.348
1542.00,7.803972,24.96442,0.000040,24.040197,0.0005,1.347
1544.00,7.803423,24.96433,0.000039,24.039592,0.0005,1.348
1546.00,7.802628,24.96382,0.000039,24.039846,0.0005,1.348
1548.00,7.802506,24.96472,0.000040,24.040097,0.0006,1.348
1550.00,7.802726,24.96607,0.000039,24.040323,0.0006,1.348
1552.00,7.801277,24.96584,0.000038,24.040821,0.0005,1.348
1554.00,7.801719,24.96504,0.000039,24.040639,0.0005,1.347
1556.00,7.801282,24.96517,0.000040,24.040368,0.0005,1.347
1558.00,7.802044,24.96461,0.000039,24.040341,0.0005,1.347
1560.00,7.802927,24.96490,0.000039,24.040454,0.0006,1.347
1562.00,7.801525,24.96506,0.000039,24.040815,0.0005,1.347
1564.00,7.800902,24.96468,0.000039,24.040528,0.0006,1.348
1566.00,7.800612,24.96426,0.000039,24.040897,0.0005,1.348
1568.00,7.801144,24.96441,0.000039,24.040870,0.0005,1.348
1570.00,7.801996,24.96436,0.000039,24.041077,0.0005,1.348
1572.00,7.801272,24.96432,0.000039,24.041068,0.0006,1.347
1574.00,7.801687,24.96465,0.000040,24.040297,0.0006,1.347
1576.00,7.802545,24.96457,0.000040,24.039112,0.0005,1.347
1578.00,7.801980,24.96371,0.000039,24.039888,0.0005,1.348
1580.00,7.801033,24.96383,0.000038,24.039843,0.0005,1.348
1582.00,7.800512,24.96457,0.000039,24.040148,0.0005,1.347
1584.00,7.799995,24.96531,0.000039,24.039986,0.0005,1.347
1586.00,7.799809,24.96497,0.000038,24.040250,0.0005,1.347
1588.00,7.799000,24.96409,0.000040,24.040446,0.0005,1.347
1590.00,7.799693,24.96409,0.000039,24.041074,0.0006,1.347
1592.00,7.800033,24.96391,0.000040,24.041092,0.0006,1.348
1594.00,7.800151,24.96439,0.000039,24.040337,0.0005,1.348
1596.00,7.799279,24.96462,0.000038,24.040554,0.0006,1.348
1598.00,7.799718,24.96514,0.000038,24.040417,0.0005,1.347
1600.00,7.798727,24.96433,0.000040,24.040488,0.0005,1.347
1602.00,7.798434,24.96403,0.000039,24.040875,0.0005,1.347
1604.00,7.798640,24.96438,0.000039,24.040299,0.0005,1.348
1606.00,7.798690,24.96417,0.000039,24.040014,0.0006,1.348
1608.00,7.798067,24.96512,0.000038,24.040285,0.0005,1.347
1610.00,7.798106,24.96495,0.000039,24.040665,0.0005,1.347
1612.00,7.797099,24.96420,0.000039,24.040243,0.0005,1.348
1614.00,7.797359,24.96355,0.000040,24.040323,0.0006,1.347
1616.00,7.797362,24.96409,0.000038,24.040574,0.0005,1.347
1618.00,7.798222,24.96319,0.000039,24.040265,0.0005,1.347
1620.00,7.799051,24.96434,0.000039,24.040075,0.0005,1.347
1622.00,7.799690,24.96469,0.000039,24.040063,0.0005,1.347
1624.00,7.798900,24.96565,0.000039,24.040326,0.0005,1.348
1626.00,7.798680,24.96537,0.000039,24.039923,0.0005,1.347
1628.00,7.798383,24.96585,0.000039,24.040352,0.0005,1.347
1630.00,7.798675,24.96670,0.000039,24.040257,0.0006,1.347
1632.00,7.798063,24.96575,0.000040,24.039783,0.0005,1.347
1634.00,7.797697,24.96605,0.000040,24.040057,0.0005,1.347
1636.00,7.797671,24.96676,0.000040,24.039697,0.0005,1.347
1638.00,7.797753,24.96751,0.000040,24.040421,0.0005,1.346
1640.00,7.797882,24.96820,0.000039,24.040426,0.0005,1.347
1642.00,7.798495,24.96732,0.000038,24.040519,0.0005,1.347
1644.00,7.797953,24.96751,0.000039,24.039804,0.0005,1.347
1646.00,7.798310,24.96795,0.000039,24.039952,0.0005,1.347
1648.00,7.798917,24.96841,0.000039,24.041005,0.0005,1.347
1650.00,7.796903,24.96922,0.000039,24.040134,0.0005,1.347
1652.00,7.795792,24.96957,0.000040,24.039561,0.0005,1.347
1654.00,7.795684,24.96984,0.000040,24.040350,0.0006,1.347
1656.00,7.794829,24.97053,0.000040,24.039992,0.0005,1.347
1658.00,7.795345,24.97022,0.000039,24.040592,0.0005,1.347
1660.00,7.795516,24.97002,0.000039,24.040414,0.0005,1.346
1662.00,7.795867,24.96922,0.000040,24.040230,0.0005,1.347
1664.00,7.795608,24.96847,0.000039,24.040212,0.0005,1.347
1666.00,7.795558,24.96805,0.000040,24.039792,0.0005,1.347
1668.00,7.795703,24.96826,0.000040,24.040459,0.0005,1.347
1670.00,7.795308,24.96838,0.000039,24.040228,0.0005,1.346
1672.00,7.794994,24.96870,0.000040,24.040186,0.0005,1.347
1674.00,7.795016,24.96918,0.000039,24.040457,0.0005,1.346
1676.00,7.794947,24.96832,0.000040,24.041330,0.0005,1.347
1678.00,7.794348,24.96806,0.000039,24.040723,0.0005,1.347
1680.00,7.794499,24.96802,0.000039,24.040512,0.0005,1.347
1682.00,7.794218,24.96830,0.000039,24.040408,0.0005,1.347
1684.00,7.794530,24.96810,0.000039,24.040379,0.0005,1.346
1686.00,7.795401,24.96812,0.000040,24.040977,0.0006,1.346
1688.00,7.795004,24.96722,0.000040,24.040326,0.0006,1.347
1690.00,7.794419,24.96690,0.000040,24.040674,0.0005,1.348
1692.00,7.794161,24.96721,0.000039,24.040050,0.0005,1.347
1694.00,7.794206,24.96757,0.000040,24.040465,0.0005,1.346
1696.00,7.794072,24.96726,0.000039,24.040763,0.0005,1.347
1698.00,7.794742,24.96815,0.000039,24.041025,0.0005,1.346
1700.00,7.794681,24.96741,0.000039,24.040568,0.0006,1.346
1702.00,7.794051,24.96764,0.000038,24.039657,0.0005,1.347
1704.00,7.793544,24.96775,0.000039,24.040188,0.0005,1.346
1706.00,7.794780,24.96726,0.000039,24.039939,0.0005,1.346
1708.00,7.794711,24.96742,0.000038,24.040159,0.0005,1.346
1710.00,7.794706,24.96680,0.000039,24.040195,0.0005,1.346
1712.00,7.793444,24.96762,0.000040,24.040317,0.0005,1.347
1714.00,7.794210,24.96693,0.000038,24.039886,0.0005,1.347
1716.00,7.794716,24.96572,0.000039,24.039728,0.0005,1.346
1718.00,7.794491,24.96483,0.000039,24.040117,0.0005,1.346
1720.00,7.793837,24.96580,0.000039,24.039703,0.0005,1.346
1722.00,7.793152,24.96656,0.000040,24.039446,0.0005,1.346
1724.00,7.793162,24.96601,0.000038,24.040548,0.0005,1.347
1726.00,7.793159,24.96636,0.000038,24.040577,0.0006,1.347
1728.00,7.792632,24.96673,0.000039,24.039964,0.0006,1.346
1730.00,7.791656,24.96699,0.000038,24.039368,0.0005,1.346
1732.00,7.791654,24.96677,0.000039,24.040863,0.0005,1.346
1734.00,7.791892,24.96637,0.000040,24.040357,0.0005,1.346
1736.00,7.792089,24.96652,0.000040,24.040257,0.0005,1.346
1738.00,7.792209,24.96560,0.000039,24.040263,0.0006,1.346
1740.00,7.791268,24.96612,0.000039,24.039528,0.0005,1.346
1742.00,7.790410,24.96631,0.000039,24.040154,0.0005,1.346
1744.00,7.790101,24.96671,0.000039,24.040366,0.0005,1.346
1746.00,7.790485,24.96686,0.000040,24.040265,0.0005,1.346
1748.00,7.790436,24.96743,0.000038,24.039135,0.0005,1.346
1750.00,7.790278,24.96746,0.000037,24.040381,0.0005,1.346
1752.00,7.790103,24.96684,0.000038,24.040395,0.0005,1.347
1754.00,7.790133,24.96681,0.000039,24.040281,0.0006,1.346
1756.00,7.790571,24.96715,0.000039,24.040652,0.0005,1.346
1758.00,7.790668,24.96705,0.000039,24.040126,0.0005,1.345
1760.00,7.790855,24.96711,0.000039,24.039639,0.0005,1.346
1762.00,7.790839,24.96762,0.000040,24.040074,0.0005,1.346
1764.00,7.790034,24.96803,0.000039,24.039655,0.0005,1.346
1766.00,7.790100,24.96728,0.000040,24.040039,0.0005,1.346
1768.00,7.789775,24.96716,0.000041,24.040455,0.0005,1.346
1770.00,7.789706,24.96682,0.000040,24.040139,0.0005,1.346
1772.00,7.791043,24.96570,0.000039,24.040595,0.0005,1.346
1774.00,7.790387,24.96572,0.000039,24.040566,0.0006,1.346
1776.00,7.790240,24.96511,0.000040,24.039894,0.0006,1.346
1778.00,7.790876,24.96556,0.000038,24.039988,0.0005,1.346
1780.00,7.790246,24.96686,0.000040,24.040374,0.0005,1.346
1782.00,7.790381,24.96714,0.000039,24.040866,0.0005,1.345
1784.00,7.791015,24.96751,0.000040,24.039719,0.0005,1.346
1786.00,7.790491,24.96680,0.000040,24.040490,0.0005,1.345
1788.00,7.789892,24.96786,0.000040,24.039514,0.0005,1.345
1790.00,7.790021,24.96763,0.000040,24.039826,0.0006,1.345
1792.00,7.791227,24.96727,0.000039,24.040174,0.0006,1.346
1794.00,7.791469,24.96707,0.000039,24.040077,0.0005,1.347
1796.00,7.790985,24.96823,0.000039,24.040105,0.0005,1.346
1798.00,7.789762,24.96784,0.000039,24.041368,0.0005,1.346
1800.00,7.789854,24.96742,0.000038,24.040441,0.0005,1.346
@3,12.0000,24.0
1802.00,7.789200,24.96795,0.000037,24.040599,0.0006,1.346
1804.00,7.785571,24.96806,0.000039,24.040306,0.0005,1.345
1806.00,7.776542,24.96772,0.000040,24.039501,0.0005,1.345
1808.00,7.755100,24.96765,0.000042,24.040465,0.0005,1.344
1810.00,7.718658,24.96798,0.000040,24.040355,0.0005,1.345
1812.00,7.679971,24.96798,0.000039,24.040999,0.0005,1.346
1814.00,7.646204,24.96799,0.000039,24.039915,0.0005,1.346
1816.00,7.618395,24.96758,0.000039,24.040183,0.0005,1.347
1818.00,7.596431,24.96676,0.000038,24.040575,0.0005,1.346
1820.00,7.579474,24.96645,0.000037,24.040530,0.0005,1.347
1822.00,7.566816,24.96634,0.000038,24.040292,0.0005,1.347
1824.00,7.559231,24.96684,0.000039,24.039857,0.0005,1.347
1826.00,7.550714,24.96668,0.000038,24.040375,0.0005,1.347
1828.00,7.542987,24.96740,0.000038,24.040652,0.0005,1.348
1830.00,7.540922,24.96775,0.000037,24.039964,0.0005,1.348
1832.00,7.551316,24.96764,0.000038,24.040274,0.0005,1.348
1834.00,7.570640,24.96807,0.000037,24.040341,0.0005,1.347
1836.00,7.588732,24.96765,0.000037,24.040192,0.0005,1.347
1838.00,7.603634,24.96769,0.000038,24.040081,0.0005,1.347
1840.00,7.614867,24.96800,0.000039,24.040481,0.0005,1.346
1842.00,7.622860,24.96715,0.000039,24.039466,0.0005,1.346
1844.00,7.628108,24.96719,0.000039,24.040054,0.0005,1.345
1846.00,7.631897,24.96681,0.000039,24.039857,0.0005,1.346
1848.00,7.635862,24.96744,0.000040,24.039826,0.0005,1.345
1850.00,7.641387,24.96685,0.000039,24.040468,0.0005,1.346
1852.00,7.648836,24.96684,0.000039,24.040552,0.0005,1.346
1854.00,7.657306,24.96728,0.000040,24.040705,0.0005,1.346
1856.00,7.666913,24.96776,0.000040,24.039944,0.0005,1.345
1858.00,7.677234,24.96773,0.000040,24.039981,0.0006,1.346
1860.00,7.687865,24.96717,0.000039,24.040257,0.0005,1.346
1862.00,7.697197,24.96737,0.000039,24.040923,0.0005,1.347
1864.00,7.706814,24.96764,0.000039,24.039890,0.0005,1.346
1866.00,7.716574,24.96735,0.000038,24.040154,0.0005,1.346
1868.00,7.725080,24.96721,0.000039,24.040432,0.0005,1.346
1870.00,7.732715,24.96696,0.000039,24.040330,0.0005,1.346
1872.00,7.738622,24.96784,0.000038,24.040379,0.0005,1.346
1874.00,7.744629,24.96810,0.000039,24.040485,0.0005,1.346
1876.00,7.749969,24.96787,0.000039,24.040565,0.0006,1.346
1878.00,7.755513,24.96757,0.000039,24.040421,0.0005,1.346
1880.00,7.759797,24.96922,0.000039,24.039974,0.0005,1.346
1882.00,7.762769,24.96880,0.000038,24.040441,0.0005,1.345
1884.00,7.765877,24.96722,0.000040,24.040408,0.0005,1.346
1886.00,7.768818,24.96679,0.000039,24.040388,0.0005,1.346
1888.00,7.770549,24.96672,0.000040,24.040072,0.0005,1.347
1890.00,7.772159,24.96603,0.000039,24.039072,0.0005,1.346
1892.00,7.774005,24.96709,0.000037,24.040659,0.0005,1.346
1894.00,7.775641,24.96709,0.000039,24.040245,0.0005,1.346
1896.00,7.775783,24.96675,0.000039,24.039837,0.0005,1.346
1898.00,7.777705,24.96727,0.000039,24.039914,0.0005,1.346
1900.00,7.779513,24.96854,0.000039,24.040263,0.0005,1.346
1902.00,7.779819,24.96811,0.000039,24.040034,0.0005,1.346
1904.00,7.780420,24.96702,0.000040,24.039637,0.0005,1.346
1906.00,7.782101,24.96745,0.000039,24.040157,0.0005,1.346
1908.00,7.782877,24.96741,0.000039,24.040157,0.0005,1.346
1910.00,7.783039,24.96715,0.000039,24.039668,0.0005,1.346
1912.00,7.783304,24.96737,0.000039,24.039806,0.0005,1.346
1914.00,7.783006,24.96747,0.000037,24.039834,0.0005,1.346
1916.00,7.783507,24.96780,0.000038,24.040174,0.0005,1.346
1918.00,7.784491,24.96757,0.000039,24.040143,0.0005,1.346
1920.00,7.784758,24.96814,0.000039,24.040195,0.0005,1.346
1922.00,7.785242,24.96739,0.000039,24.040292,0.0005,1.345
1924.00,7.785223,24.96814,0.000039,24.041074,0.0005,1.346
1926.00,7.785939,24.96801,0.000038,24.040719,0.0005,1.346
1928.00,7.785799,24.96763,0.000037,24.040608,0.0005,1.346
1930.00,7.785789,24.96831,0.000039,24.039757,0.0005,1.345
1932.00,7.785855,24.96865,0.000040,24.040272,0.0005,1.345
1934.00,7.785592,24.96928,0.000039,24.040610,0.0006,1.345
1936.00,7.785307,24.96935,0.000040,24.040165,0.0006,1.346
1938.00,7.786214,24.96865,0.000038,24.039639,0.0005,1.346
1940.00,7.785759,24.96793,0.000039,24.039794,0.0005,1.345
1942.00,7.785593,24.96757,0.000038,24.040850,0.0005,1.346
1944.00,7.785584,24.96865,0.000039,24.040346,0.0005,1.346
1946.00,7.785309,24.96836,0.000040,24.040879,0.0006,1.345
1948.00,7.784852,24.96766,0.000040,24.040126,0.0005,1.345
1950.00,7.784679,24.96802,0.000038,24.040963,0.0006,1.346
1952.00,7.784990,24.96780,0.000039,24.040286,0.0005,1.346
1954.00,7.784585,24.96757,0.000038,24.040228,0.0005,1.346
1956.00,7.783934,24.96814,0.000038,24.040668,0.0005,1.346
1958.00,7.783065,24.96819,0.000039,24.040537,0.0006,1.345
1960.00,7.783810,24.96897,0.000039,24.039970,0.0005,1.346
1962.00,7.783845,24.96772,0.000039,24.040525,0.0006,1.345
1964.00,7.783447,24.96701,0.000039,24.040275,0.0006,1.345
1966.00,7.783047,24.96635,0.000039,24.040686,0.0006,1.346
1968.00,7.782108,24.96639,0.000039,24.040148,0.0006,1.346
1970.00,7.780967,24.96708,0.000040,24.041026,0.0005,1.346
1972.00,7.781089,24.96694,0.000039,24.040788,0.0005,1.346
1974.00,7.781285,24.96775,0.000039,24.040639,0.0005,1.346
1976.00,7.782093,24.96704,0.000039,24.040823,0.0005,1.346
1978.00,7.781774,24.96745,0.000039,24.040770,0.0005,1.346
1980.00,7.781942,24.96776,0.000039,24.041174,0.0006,1.346
1982.00,7.782839,24.96814,0.000039,24.041223,0.0006,1.346
1984.00,7.782202,24.96788,0.000040,24.040115,0.0006,1.345
1986.00,7.781227,24.96728,0.000040,24.040035,0.0006,1.345
1988.00,7.781036,24.96723,0.000040,24.040117,0.0006,1.346
1990.00,7.780979,24.96708,0.000040,24.040603,0.0006,1.347
1992.00,7.781187,24.96647,0.000037,24.040341,0.0006,1.346
1994.00,7.780744,24.96759,0.000040,24.040925,0.0005,1.346
1996.00,7.781161,24.96700,0.000039,24.041577,0.0005,1.346
1998.00,7.782284,24.96651,0.000040,24.040790,0.0005,1.345
2000.00,7.782738,24.96640,0.000040,24.040739,0.0006,1.345
2002.00,7.781135,24.96458,0.000040,24.040655,0.0005,1.345
2004.00,7.781397,24.96609,0.000039,24.040099,0.0005,1.346
2006.00,7.782430,24.96700,0.000040,24.041146,0.0005,1.346
2008.00,7.782548,24.96626,0.000040,24.040115,0.0006,1.345
2010.00,7.781801,24.96696,0.000039,24.039928,0.0006,1.346
2012.00,7.781258,24.96652,0.000039,24.040646,0.0006,1.346
2014.00,7.782361,24.96565,0.000039,24.039630,0.0006,1.346
2016.00,7.782040,24.96749,0.000038,24.040515,0.0006,1.346
2018.00,7.781125,24.96640,0.000038,24.040103,0.0006,1.346
2020.00,7.780110,24.96582,0.000040,24.040801,0.0006,1.345
2022.00,7.780250,24.96659,0.000040,24.040688,0.0006,1.346
2024.00,7.779522,24.96703,0.000040,24.040874,0.0006,1.346
2026.00,7.779478,24.96833,0.000040,24.041203,0.0005,1.346
2028.00,7.779643,24.96827,0.000039,24.040610,0.0005,1.346
2030.00,7.779122,24.96810,0.000040,24.040219,0.0005,1.346
2032.00,7.778509,24.96876,0.000039,24.040719,0.0006,1.346
2034.00,7.779181,24.96937,0.000039,24.040681,0.0006,1.346
2036.00,7.779074,24.96923,0.000038,24.040759,0.0006,1.346
2038.00,7.778819,24.96871,0.000040,24.040832,0.0005,1.346
2040.00,7.778593,24.96885,0.000039,24.039801,0.0006,1.346
2042.00,7.778212,24.96864,0.000040,24.040775,0.0006,1.346
2044.00,7.778616,24.96831,0.000040,24.040272,0.0006,1.345
2046.00,7.779199,24.96718,0.000041,24.040345,0.0006,1.345
2048.00,7.778352,24.96799,0.000041,24.040335,0.0006,1.346
2050.00,7.778178,24.96796,0.000041,24.041305,0.0005,1.346
2052.00,7.778327,24.96855,0.000040,24.040161,0.0005,1.346
2054.00,7.778891,24.96958,0.000039,24.040485,0.0006,1.347
2056.00,7.777969,24.96763,0.000039,24.040392,0.0006,1.347
2058.00,7.778507,24.96820,0.000038,24.040850,0.0006,1.346
2060.00,7.779114,24.96829,0.000040,24.040886,0.0006,1.346
2062.00,7.778938,24.96848,0.000040,24.040454,0.0006,1.346
2064.00,7.778487,24.96901,0.000039,24.040094,0.0005,1.346
2066.00,7.778034,24.96814,0.000040,24.040463,0.0005,1.346
2068.00,7.778395,24.96784,0.000039,24.039984,0.0005,1.346
2070.00,7.778031,24.96795,0.000040,24.040901,0.0005,1.346
2072.00,7.777500,24.96874,0.000039,24.040554,0.0005,1.346
2074.00,7.777697,24.96813,0.000039,24.040659,0.0005,1.346
2076.00,7.777860,24.96792,0.000039,24.041090,0.0005,1.346
2078.00,7.777426,24.96876,0.000040,24.040808,0.0006,1.346
2080.00,7.777148,24.96918,0.000040,24.041665,0.0005,1.346
2082.00,7.776819,24.96886,0.000040,24.040477,0.0006,1.346
2084.00,7.777163,24.96778,0.000038,24.041141,0.0005,1.346
2086.00,7.777418,24.96731,0.000039,24.040799,0.0005,1.346
2088.00,7.777105,24.96738,0.000039,24.040090,0.0006,1.347
2090.00,7.777416,24.96633,0.000038,24.040032,0.0006,1.346
2092.00,7.777771,24.96709,0.000038,24.040215,0.0006,1.346
2094.00,7.777828,24.96694,0.000039,24.040472,0.0006,1.346
2096.00,7.777646,24.96729,0.000039,24.040945,0.0005,1.346
2098.00,7.777818,24.96627,0.000039,24.040810,0.0005,1.347
2100.00,7.777708,24.96685,0.000038,24.040410,0.0005,1.346
2102.00,7.777192,24.96735,0.000039,24.040479,0.0005,1.346
2104.00,7.777253,24.96786,0.000039,24.040465,0.0006,1.346
2106.00,7.777812,24.96718,0.000039,24.040388,0.0006,1.346
2108.00,7.777794,24.96606,0.000039,24.039712,0.0006,1.346
2110.00,7.777222,24.96718,0.000039,24.040317,0.0006,1.346
2112.00,7.776116,24.96603,0.000040,24.041055,0.0006,1.346
2114.00,7.776524,24.96623,0.000039,24.040665,0.0006,1.347
2116.00,7.776283,24.96626,0.000039,24.040583,0.0006,1.347
2118.00,7.776170,24.96687,0.000040,24.040075,0.0005,1.346
2120.00,7.776820,24.96720,0.000040,24.040668,0.0005,1.347
2122.00,7.776271,24.96715,0.000040,24.041030,0.0006,1.346
2124.00,7.777066,24.96732,0.000040,24.040017,0.0006,1.346
2126.00,7.777094,24.96636,0.000040,24.040963,0.0006,1.347
2128.00,7.776127,24.96601,0.000038,24.040279,0.0006,1.347
2130.00,7.775526,24.96653,0.000040,24.041161,0.0006,1.346
2132.00,7.775656,24.96653,0.000040,24.040243,0.0005,1.347
2134.00,7.775430,24.96699,0.000040,24.040461,0.0006,1.346
2136.00,7.775025,24.96764,0.000040,24.040610,0.0006,1.347
2138.00,7.774659,24.96743,0.000039,24.040212,0.0005,1.347
2140.00,7.774962,24.96764,0.000039,24.040161,0.0005,1.347
2142.00,7.774833,24.96693,0.000039,24.040035,0.0006,1.346
2144.00,7.774811,24.96710,0.000039,24.040443,0.0005,1.347
2146.00,7.774738,24.96635,0.000040,24.040064,0.0006,1.347
2148.00,7.775087,24.96634,0.000040,24.039763,0.0005,1.347
2150.00,7.774740,24.96752,0.000040,24.040125,0.0005,1.347
2152.00,7.774741,24.96770,0.000040,24.040714,0.0006,1.346
2154.00,7.775512,24.96768,0.000040,24.040601,0.0005,1.347
2156.00,7.775692,24.96795,0.000040,24.040265,0.0006,1.346
2158.00,7.774852,24.96835,0.000040,24.040052,0.0005,1.347
2160.00,7.774761,24.96838,0.000039,24.040494,0.0005,1.347
2162.00,7.775165,24.96830,0.000038,24.039823,0.0006,1.347
2164.00,7.775460,24.96779,0.000040,24.040917,0.0006,1.347
2166.00,7.774980,24.96820,0.000040,24.040514,0.0006,1.347
2168.00,7.774249,24.96850,0.000040,24.039968,0.0006,1.346
2170.00,7.773407,24.96857,0.000041,24.040463,0.0006,1.346
2172.00,7.773977,24.96886,0.000041,24.040405,0.0006,1.346
2174.00,7.774662,24.96899,0.000041,24.040299,0.0006,1.347
2176.00,7.774829,24.96966,0.000041,24.040595,0.0006,1.347
2178.00,7.774875,24.96881,0.000040,24.040106,0.0006,1.347
2180.00,7.773267,24.96881,0.000040,24.040370,0.0006,1.347
2182.00,7.771922,24.96888,0.000040,24.040461,0.0006,1.347
2184.00,7.771620,24.96856,0.000040,24.040528,0.0006,1.347
2186.00,7.772265,24.96895,0.000041,24.040294,0.0005,1.347
2188.00,7.772919,24.96935,0.000041,24.040046,0.0006,1.347
2190.00,7.773479,24.96866,0.000040,24.040532,0.0005,1.346
2192.00,7.773778,24.96819,0.000040,24.040530,0.0005,1.347
2194.00,7.774149,24.96854,0.000041,24.039732,0.0005,1.347
2196.00,7.773993,24.96887,0.000040,24.039923,0.0005,1.347
2198.00,7.773929,24.96798,0.000040,24.040155,0.0006,1.347
2200.00,7.774113,24.96816,0.000039,24.040230,0.0006,1.347
2202.00,7.773899,24.96904,0.000039,24.040745,0.0006,1.346
2204.00,7.773937,24.96875,0.000040,24.040652,0.0005,1.347
2206.00,7.774481,24.96921,0.000039,24.040394,0.0005,1.347
2208.00,7.774534,24.96949,0.000040,24.039812,0.0005,1.347
2210.00,7.774436,24.96879,0.000040,24.040688,0.0005,1.347
2212.00,7.773986,24.96950,0.000039,24.040141,0.0005,1.347
2214.00,7.772866,24.96928,0.000038,24.040101,0.0005,1.347
2216.00,7.772451,24.96983,0.000039,24.040150,0.0005,1.347
2218.00,7.772552,24.96993,0.000040,24.040706,0.0005,1.347
2220.00,7.771573,24.96955,0.000040,24.040243,0.0006,1.347
2222.00,7.773146,24.96967,0.000039,24.040346,0.0006,1.347
2224.00,7.772580,24.96996,0.000040,24.040239,0.0005,1.347
2226.00,7.772333,24.96967,0.000040,24.040450,0.0005,1.348
2228.00,7.772215,24.97065,0.000039,24.040441,0.0005,1.347
2230.00,7.772671,24.96995,0.000040,24.039961,0.0005,1.347
2232.00,7.772684,24.97009,0.000039,24.040206,0.0006,1.346
2234.00,7.772785,24.96876,0.000039,24.040950,0.0006,1.347
2236.00,7.772552,24.96823,0.000041,24.041196,0.0005,1.347
2238.00,7.772571,24.96817,0.000040,24.040434,0.0005,1.347
2240.00,7.772375,24.96820,0.000039,24.040026,0.0006,1.347
2242.00,7.771706,24.96882,0.000039,24.040750,0.0006,1.347
2244.00,7.771665,24.96777,0.000038,24.040910,0.0006,1.347
2246.00,7.772054,24.96762,0.000039,24.041248,0.0005,1.347
2248.00,7.772858,24.96779,0.000039,24.040605,0.0005,1.347
2250.00,7.772858,24.96847,0.000039,24.039824,0.0005,1.347
2252.00,7.772432,24.96819,0.000039,24.040559,0.0006,1.347
2254.00,7.772545,24.96732,0.000039,24.040161,0.0006,1.347
2256.00,7.772053,24.96823,0.000039,24.040763,0.0006,1.347
2258.00,7.773013,24.96852,0.000040,24.040512,0.0006,1.347
2260.00,7.772448,24.96832,0.000041,24.039950,0.0005,1.348
2262.00,7.771713,24.96781,0.000039,24.040757,0.0005,1.348
2264.00,7.772340,24.96793,0.000038,24.039892,0.0005,1.348
2266.00,7.772004,24.96811,0.000039,24.040481,0.0005,1.347
2268.00,7.772245,24.96830,0.000040,24.040695,0.0005,1.348
2270.00,7.772223,24.96828,0.000039,24.040226,0.0005,1.348
2272.00,7.772010,24.96817,0.000039,24.040443,0.0006,1.348
2274.00,7.772979,24.96859,0.000039,24.039921,0.0006,1.347
2276.00,7.774059,24.96986,0.000039,24.040094,0.0006,1.348
2278.00,7.773968,24.96756,0.000039,24.040259,0.0006,1.347
2280.00,7.773306,24.96835,0.000041,24.041306,0.0006,1.347
2282.00,7.772197,24.96891,0.000040,24.040488,0.0006,1.347
2284.00,7.772913,24.96935,0.000040,24.041221,0.0006,1.347
2286.00,7.773182,24.96927,0.000038,24.040806,0.0005,1.348
2288.00,7.772396,24.96977,0.000038,24.040752,0.0006,1.347
2290.00,7.771425,24.97080,0.000040,24.040374,0.0005,1.347
2292.00,7.770853,24.97031,0.000039,24.040394,0.0005,1.348
2294.00,7.771189,24.96949,0.000040,24.040390,0.0005,1.348
2296.00,7.771288,24.96928,0.000040,24.040728,0.0006,1.348
2298.00,7.771005,24.96942,0.000040,24.040734,0.0006,1.348
2300.00,7.770730,24.96950,0.000040,24.039943,0.0006,1.347
2302.00,7.771026,24.96886,0.000041,24.040579,0.0006,1.347
2304.00,7.771316,24.96848,0.000039,24.040301,0.0006,1.347
2306.00,7.771870,24.96822,0.000039,24.040586,0.0006,1.347
2308.00,7.772348,24.96847,0.000039,24.040859,0.0006,1.347
2310.00,7.771773,24.96804,0.000041,24.040455,0.0006,1.347
2312.00,7.771206,24.96865,0.000040,24.039643,0.0005,1.347
2314.00,7.770561,24.96857,0.000039,24.040017,0.0005,1.348
2316.00,7.769746,24.96900,0.000039,24.039781,0.0006,1.348
2318.00,7.770124,24.96902,0.000040,24.040063,0.0005,1.347
2320.00,7.770765,24.96836,0.000040,24.040852,0.0006,1.347
2322.00,7.770615,24.96869,0.000040,24.041268,0.0005,1.348
2324.00,7.769646,24.96860,0.000038,24.040355,0.0005,1.348
2326.00,7.769005,24.96876,0.000037,24.040761,0.0006,1.348
2328.00,7.769219,24.96936,0.000039,24.040801,0.0006,1.348
2330.00,7.770115,24.96966,0.000040,24.040766,0.0005,1.347
2332.00,7.769065,24.96984,0.000041,24.040888,0.0005,1.347
2334.00,7.769508,24.96879,0.000040,24.041223,0.0005,1.347
2336.00,7.769519,24.96890,0.000039,24.040572,0.0005,1.348
2338.00,7.769209,24.96941,0.000039,24.040252,0.0005,1.348
2340.00,7.768815,24.96831,0.000040,24.040334,0.0006,1.348
2342.00,7.769141,24.96788,0.000039,24.040695,0.0006,1.348
2344.00,7.769975,24.96821,0.000039,24.040779,0.0005,1.348
2346.00,7.770302,24.96784,0.000039,24.040621,0.0005,1.348
2348.00,7.769312,24.96876,0.000041,24.041110,0.0006,1.348
2350.00,7.768589,24.96824,0.000039,24.040665,0.0006,1.347
2352.00,7.768888,24.96799,0.000039,24.041101,0.0006,1.348
2354.00,7.768769,24.96753,0.000039,24.040210,0.0006,1.348
2356.00,7.769435,24.96712,0.000039,24.040228,0.0006,1.348
2358.00,7.769653,24.96576,0.000041,24.041023,0.0007,1.348
2360.00,7.769370,24.96538,0.000041,24.041166,0.0006,1.348
2362.00,7.769897,24.96529,0.000040,24.040397,0.0006,1.348
2364.00,7.770182,24.96640,0.000039,24.040799,0.0006,1.348
2366.00,7.770052,24.96641,0.000039,24.040794,0.0005,1.348
2368.00,7.769939,24.96637,0.000039,24.040963,0.0005,1.348
2370.00,7.769503,24.96754,0.000038,24.040977,0.0006,1.348
2372.00,7.769536,24.96736,0.000039,24.040915,0.0006,1.348
2374.00,7.769304,24.96656,0.000039,24.040728,0.0006,1.348
2376.00,7.769515,24.96711,0.000039,24.041074,0.0005,1.348
2378.00,7.768148,24.96721,0.000040,24.040943,0.0006,1.349
2380.00,7.768006,24.96693,0.000039,24.040257,0.0006,1.348
2382.00,7.767783,24.96726,0.000039,24.039517,0.0006,1.349
2384.00,7.767547,24.96824,0.000040,24.040310,0.0005,1.348
2386.00,7.767536,24.96831,0.000040,24.040532,0.0005,1.348
2388.00,7.767665,24.96760,0.000040,24.040795,0.0006,1.348
2390.00,7.768040,24.96751,0.000040,24.040243,0.0006,1.348
2392.00,7.767793,24.96705,0.000040,24.041117,0.0006,1.348
2394.00,7.768063,24.96712,0.000038,24.040812,0.0006,1.348
2396.00,7.767798,24.96637,0.000039,24.040299,0.0006,1.349
2398.00,7.767156,24.96704,0.000040,24.040665,0.0006,1.348
2400.00,7.766804,24.96689,0.000041,24.040715,0.0006,1.348
@4,12.0000,24.0
2402.00,7.765839,24.96727,0.000040,24.040252,0.0006,1.348
2404.00,7.763400,24.96810,0.000040,24.040077,0.0005,1.348
2406.00,7.756238,24.96748,0.000040,24.041356,0.0006,1.348
2408.00,7.736852,24.96722,0.000040,24.040995,0.0006,1.348
2410.00,7.705143,24.96768,0.000041,24.040939,0.0005,1.348
2412.00,7.670884,24.96721,0.000040,24.040526,0.0006,1.348
2414.00,7.640759,24.96787,0.000040,24.040612,0.0006,1.348
2416.00,7.614535,24.96743,0.000040,24.040874,0.0006,1.349
2418.00,7.591775,24.96810,0.000038,24.041105,0.0006,1.350
2420.00,7.573886,24.96741,0.000037,24.040232,0.0005,1.349
2422.00,7.561860,24.96829,0.000038,24.040048,0.0006,1.349
2424.00,7.554197,24.96905,0.000038,24.040492,0.0006,1.350
2426.00,7.547307,24.96989,0.000038,24.040414,0.0006,1.350
2428.00,7.541367,24.96961,0.000039,24.040821,0.0006,1.350
2430.00,7.541369,24.96829,0.000039,24.040645,0.0006,1.350
2432.00,7.551121,24.96788,0.000038,24.040590,0.0005,1.351
2434.00,7.569510,24.96790,0.000038,24.040137,0.0005,1.351
2436.00,7.586962,24.96779,0.000038,24.040837,0.0006,1.350
2438.00,7.599683,24.96813,0.000038,24.041336,0.0006,1.350
2440.00,7.608890,24.96885,0.000039,24.040670,0.0006,1.349
2442.00,7.616224,24.96924,0.000041,24.039944,0.0006,1.349
2444.00,7.620377,24.96841,0.000040,24.040319,0.0006,1.349
2446.00,7.623236,24.96830,0.000039,24.039730,0.0006,1.349
2448.00,7.626426,24.96883,0.000040,24.040643,0.0006,1.350
2450.00,7.630013,24.96856,0.000040,24.040377,0.0005,1.349
2452.00,7.635771,24.96891,0.000040,24.040817,0.0005,1.349
2454.00,7.642934,24.96941,0.000040,24.040290,0.0006,1.349
2456.00,7.651205,24.96984,0.000040,24.039101,0.0005,1.348
2458.00,7.660472,24.96972,0.000040,24.040095,0.0005,1.350
2460.00,7.670137,24.96939,0.000040,24.040024,0.0006,1.349
2462.00,7.678028,24.96888,0.000040,24.040145,0.0006,1.348
2464.00,7.685588,24.96884,0.000040,24.040161,0.0006,1.348
2466.00,7.693182,24.96834,0.000040,24.040905,0.0005,1.349
2468.00,7.700226,24.96849,0.000040,24.040881,0.0005,1.349
2470.00,7.706549,24.96793,0.000039,24.041205,0.0006,1.349
2472.00,7.713102,24.96728,0.000039,24.040625,0.0006,1.348
2474.00,7.719180,24.96791,0.000040,24.040255,0.0005,1.349
2476.00,7.724574,24.96819,0.000041,24.041072,0.0005,1.349
2478.00,7.730181,24.96765,0.000039,24.040350,0.0005,1.350
2480.00,7.734430,24.96805,0.000039,24.040843,0.0006,1.349
2482.00,7.738464,24.96941,0.000038,24.041250,0.0006,1.349
2484.00,7.741731,24.96927,0.000038,24.040223,0.0006,1.349
2486.00,7.745741,24.96927,0.000038,24.040506,0.0005,1.349
2488.00,7.747552,24.96840,0.000039,24.040923,0.0006,1.350
2490.00,7.749513,24.96957,0.000038,24.040603,0.0005,1.350
2492.00,7.751968,24.96975,0.000040,24.041257,0.0006,1.349
2494.00,7.754028,24.96924,0.000040,24.040812,0.0006,1.349
2496.00,7.756078,24.96781,0.000040,24.041405,0.0006,1.349
2498.00,7.757596,24.96807,0.000040,24.040750,0.0006,1.349
2500.00,7.759265,24.96872,0.000041,24.039744,0.0006,1.348
2502.00,7.760834,24.96818,0.000040,24.040888,0.0006,1.349
2504.00,7.761789,24.96802,0.000039,24.040266,0.0006,1.350
2506.00,7.762092,24.96794,0.000041,24.040695,0.0005,1.349
2508.00,7.762549,24.96777,0.000040,24.040081,0.0006,1.349
2510.00,7.763348,24.96822,0.000039,24.040321,0.0006,1.349
2512.00,7.764212,24.96809,0.000040,24.040290,0.0006,1.349
2514.00,7.764194,24.96841,0.000039,24.040132,0.0006,1.349
2516.00,7.764302,24.96898,0.000040,24.040694,0.0006,1.350
2518.00,7.765033,24.96889,0.000039,24.040815,0.0006,1.350
2520.00,7.765548,24.96983,0.000038,24.040430,0.0006,1.350
2522.00,7.765850,24.96958,0.000039,24.040483,0.0005,1.350
2524.00,7.766481,24.96879,0.000038,24.039904,0.0006,1.350
2526.00,7.766532,24.96887,0.000040,24.040739,0.0005,1.349
2528.00,7.766728,24.96859,0.000040,24.040439,0.0005,1.349
2530.00,7.766907,24.96873,0.000040,24.041366,0.0006,1.349
2532.00,7.766658,24.96777,0.000040,24.040559,0.0006,1.350
2534.00,7.767192,24.96667,0.000040,24.040590,0.0006,1.349
2536.00,7.766532,24.96669,0.000040,24.040623,0.0006,1.349
2538.00,7.765965,24.96673,0.000041,24.040572,0.0006,1.349
2540.00,7.765566,24.96794,0.000041,24.039426,0.0005,1.349
2542.00,7.765020,24.96787,0.000039,24.041103,0.0005,1.351
2544.00,7.764900,24.96814,0.000039,24.040788,0.0006,1.350
2546.00,7.764232,24.96782,0.000040,24.040537,0.0006,1.350
2548.00,7.763985,24.96678,0.000041,24.041050,0.0006,1.350
2550.00,7.763926,24.96763,0.000041,24.040226,0.0006,1.350
2552.00,7.763456,24.96839,0.000039,24.040974,0.0006,1.350
2554.00,7.763766,24.96843,0.000039,24.041245,0.0006,1.350
2556.00,7.764475,24.96807,0.000040,24.040775,0.0006,1.350
2558.00,7.764355,24.96884,0.000040,24.040923,0.0006,1.350
2560.00,7.763792,24.96995,0.000041,24.041023,0.0006,1.350
2562.00,7.763831,24.96943,0.000040,24.040957,0.0006,1.350
2564.00,7.762682,24.96953,0.000040,24.041532,0.0006,1.350
2566.00,7.762344,24.96971,0.000040,24.041206,0.0006,1.350
2568.00,7.762453,24.96953,0.000040,24.040526,0.0006,1.350
2570.00,7.762750,24.96922,0.000040,24.039919,0.0006,1.350
2572.00,7.762856,24.96815,0.000041,24.040934,0.0006,1.350
2574.00,7.762560,24.96793,0.000040,24.039903,0.0006,1.350
2576.00,7.761920,24.96835,0.000040,24.040555,0.0006,1.350
2578.00,7.762126,24.96887,0.000041,24.041272,0.0006,1.350
2580.00,7.762118,24.96771,0.000040,24.041035,0.0006,1.350
2582.00,7.762206,24.96836,0.000040,24.039923,0.0006,1.351
2584.00,7.762808,24.96986,0.000040,24.040305,0.0005,1.351
2586.00,7.762003,24.96909,0.000040,24.040208,0.0006,1.350
2588.00,7.762611,24.96948,0.000039,24.040621,0.0006,1.350
2590.00,7.761494,24.96934,0.000040,24.041028,0.0006,1.350
2592.00,7.761739,24.96934,0.000039,24.040268,0.0006,1.351
2594.00,7.762912,24.96978,0.000040,24.040454,0.0006,1.351
2596.00,7.762621,24.96922,0.000040,24.039890,0.0006,1.351
2598.00,7.762280,24.96927,0.000039,24.039915,0.0006,1.350
2600.00,7.762730,24.96869,0.000041,24.040654,0.0006,1.350
2602.00,7.762283,24.96943,0.000040,24.041046,0.0006,1.350
2604.00,7.761942,24.96958,0.000040,24.040743,0.0006,1.351
2606.00,7.762005,24.96951,0.000041,24.040454,0.0006,1.351
2608.00,7.761886,24.97044,0.000041,24.040455,0.0006,1.351
2610.00,7.761904,24.97046,0.000041,24.040945,0.0006,1.351
2612.00,7.762024,24.97095,0.000040,24.040626,0.0006,1.351
2614.00,7.762000,24.97027,0.000039,24.040983,0.0006,1.351
2616.00,7.761311,24.96949,0.000039,24.040865,0.0006,1.351
2618.00,7.760941,24.96961,0.000041,24.040863,0.0006,1.351
2620.00,7.761304,24.96869,0.000040,24.041626,0.0006,1.351
2622.00,7.761626,24.96904,0.000040,24.040634,0.0006,1.351
2624.00,7.761625,24.96905,0.000041,24.040554,0.0006,1.351
2626.00,7.761002,24.96916,0.000041,24.039932,0.0007,1.351
2628.00,7.761378,24.96996,0.000041,24.040485,0.0006,1.351
2630.00,7.761824,24.96873,0.000040,24.040945,0.0006,1.351
2632.00,7.761307,24.96837,0.000040,24.041063,0.0006,1.350
2634.00,7.760752,24.96927,0.000040,24.040546,0.0006,1.351
2636.00,7.760076,24.97070,0.000040,24.041045,0.0006,1.351
2638.00,7.760250,24.96960,0.000040,24.041052,0.0005,1.351
2640.00,7.760687,24.96916,0.000040,24.041319,0.0006,1.351
2642.00,7.760560,24.96846,0.000040,24.040792,0.0006,1.351
2644.00,7.760659,24.96839,0.000040,24.041194,0.0006,1.351
2646.00,7.760996,24.96895,0.000040,24.040606,0.0006,1.351
2648.00,7.761692,24.96825,0.000040,24.040850,0.0006,1.351
2650.00,7.760622,24.96873,0.000040,24.040608,0.0006,1.351
2652.00,7.760040,24.96795,0.000039,24.040766,0.0006,1.351
2654.00,7.760377,24.96912,0.000039,24.041228,0.0006,1.351
2656.00,7.760256,24.96965,0.000040,24.040897,0.0006,1.351
2658.00,7.760471,24.96972,0.000041,24.041361,0.0006,1.351
2660.00,7.761097,24.96883,0.000040,24.041117,0.0006,1.351
2662.00,7.760667,24.96828,0.000040,24.040550,0.0006,1.351
2664.00,7.760873,24.96824,0.000040,24.040432,0.0006,1.352
2666.00,7.760217,24.96876,0.000040,24.040010,0.0006,1.351
2668.00,7.759959,24.96910,0.000040,24.041634,0.0006,1.351
2670.00,7.759969,24.96932,0.000040,24.040955,0.0006,1.350
2672.00,7.759954,24.96966,0.000041,24.041568,0.0006,1.351
2674.00,7.759814,24.96933,0.000040,24.040885,0.0006,1.351
2676.00,7.759673,24.96815,0.000039,24.040695,0.0006,1.351
2678.00,7.760017,24.96777,0.000042,24.040497,0.0006,1.350
2680.00,7.760950,24.96776,0.000042,24.040088,0.0006,1.351
2682.00,7.760784,24.96835,0.000039,24.040685,0.0006,1.351
2684.00,7.761414,24.96773,0.000040,24.040470,0.0006,1.352
2686.00,7.760742,24.96764,0.000040,24.040430,0.0006,1.351
2688.00,7.760366,24.96888,0.000039,24.040405,0.0006,1.352
2690.00,7.759335,24.96808,0.000040,24.040554,0.0006,1.351
2692.00,7.759000,24.96785,0.000039,24.041186,0.0006,1.351
2694.00,7.759088,24.96771,0.000041,24.039983,0.0006,1.351
2696.00,7.759188,24.96837,0.000040,24.039964,0.0006,1.351
2698.00,7.758978,24.96927,0.000039,24.040326,0.0006,1.351
2700.00,7.759207,24.96977,0.000039,24.041032,0.0006,1.351
2702.00,7.760125,24.97022,0.000040,24.040823,0.0006,1.352
2704.00,7.760363,24.97040,0.000040,24.041363,0.0006,1.351
2706.00,7.760244,24.97001,0.000041,24.041406,0.0006,1.351
2708.00,7.760064,24.96933,0.000040,24.041416,0.0006,1.352
2710.00,7.760460,24.96992,0.000040,24.040861,0.0006,1.351
2712.00,7.760675,24.96961,0.000041,24.041203,0.0006,1.351
2714.00,7.760451,24.96950,0.000039,24.040361,0.0006,1.351
2716.00,7.759058,24.96927,0.000040,24.039828,0.0006,1.352
2718.00,7.759633,24.96972,0.000040,24.040792,0.0006,1.352
2720.00,7.759941,24.97003,0.000039,24.041846,0.0006,1.351
2722.00,7.759203,24.97028,0.000040,24.040637,0.0006,1.350
2724.00,7.758618,24.96982,0.000041,24.040019,0.0006,1.352
2726.00,7.759872,24.97007,0.000040,24.040828,0.0006,1.352
2728.00,7.761090,24.96888,0.000040,24.040803,0.0006,1.351
2730.00,7.760641,24.96842,0.000038,24.041121,0.0006,1.352
2732.00,7.759883,24.96866,0.000038,24.040539,0.0005,1.352
2734.00,7.760353,24.96940,0.000039,24.040319,0.0005,1.352
2736.00,7.759913,24.96856,0.000039,24.040979,0.0005,1.352
2738.00,7.759502,24.96836,0.000040,24.040950,0.0006,1.352
2740.00,7.759090,24.96924,0.000040,24.040823,0.0006,1.352
2742.00,7.759081,24.96937,0.000039,24.040139,0.0006,1.352
2744.00,7.759378,24.96895,0.000041,24.041328,0.0006,1.351
2746.00,7.759658,24.96939,0.000039,24.040417,0.0006,1.352
2748.00,7.759753,24.96967,0.000041,24.040417,0.0006,1.352
2750.00,7.759105,24.96935,0.000040,24.040243,0.0006,1.352
2752.00,7.758850,24.96974,0.000040,24.040828,0.0006,1.351
2754.00,7.758862,24.96977,0.000040,24.041566,0.0005,1.352
2756.00,7.758513,24.96989,0.000039,24.040666,0.0005,1.352
2758.00,7.757951,24.97106,0.000038,24.040395,0.0006,1.351
2760.00,7.758187,24.97200,0.000040,24.040277,0.0006,1.351
2762.00,7.757588,24.97188,0.000040,24.040599,0.0006,1.352
2764.00,7.756440,24.97051,0.000041,24.040583,0.0006,1.352
2766.00,7.756972,24.96993,0.000040,24.040534,0.0006,1.352
2768.00,7.756763,24.96927,0.000040,24.040821,0.0006,1.352
2770.00,7.757526,24.96910,0.000041,24.040926,0.0006,1.352
2772.00,7.758981,24.96847,0.000039,24.041285,0.0006,1.352
2774.00,7.759387,24.96890,0.000040,24.040363,0.0006,1.352
2776.00,7.758488,24.96971,0.000039,24.041005,0.0006,1.353
2778.00,7.757940,24.96989,0.000040,24.040754,0.0006,1.352
2780.00,7.757793,24.96975,0.000039,24.040779,0.0006,1.352
2782.00,7.756963,24.96979,0.000040,24.040084,0.0006,1.352
2784.00,7.758027,24.97017,0.000040,24.040305,0.0006,1.352
2786.00,7.758920,24.97034,0.000040,24.041090,0.0006,1.352
2788.00,7.758210,24.97040,0.000040,24.040321,0.0006,1.352
2790.00,7.758523,24.97036,0.000041,24.040310,0.0006,1.352
2792.00,7.759440,24.97058,0.000040,24.040857,0.0006,1.353
2794.00,7.758242,24.97107,0.000042,24.040999,0.0005,1.352
2796.00,7.757156,24.97034,0.000040,24.040381,0.0005,1.353
2798.00,7.757870,24.97019,0.000040,24.039741,0.0006,1.352
2800.00,7.757982,24.97057,0.000040,24.039854,0.0006,1.352
2802.00,7.758085,24.96976,0.000041,24.040832,0.0006,1.352
2804.00,7.757623,24.96938,0.000040,24.040619,0.0005,1.352
2806.00,7.757262,24.96933,0.000040,24.040383,0.0006,1.352
2808.00,7.756232,24.96924,0.000040,24.039450,0.0006,1.352
2810.00,7.755678,24.96926,0.000040,24.040599,0.0006,1.353
2812.00,7.755723,24.96839,0.000038,24.040115,0.0006,1.352
2814.00,7.755969,24.96768,0.000040,24.040385,0.0006,1.352
2816.00,7.756254,24.96828,0.000040,24.040526,0.0005,1.352
2818.00,7.755344,24.96833,0.000040,24.040061,0.0005,1.352
2820.00,7.755917,24.96827,0.000040,24.040550,0.0006,1.352
2822.00,7.755688,24.96725,0.000041,24.040770,0.0006,1.352
2824.00,7.755792,24.96752,0.000041,24.040043,0.0006,1.353
2826.00,7.756539,24.96864,0.000040,24.040306,0.0005,1.352
2828.00,7.756500,24.96869,0.000040,24.040994,0.0006,1.352
2830.00,7.757110,24.96916,0.000040,24.040905,0.0005,1.353
2832.00,7.757665,24.96958,0.000040,24.040105,0.0006,1.352
2834.00,7.757310,24.97045,0.000039,24.040125,0.0005,1.353
2836.00,7.756380,24.97063,0.000039,24.040543,0.0006,1.352
2838.00,7.756079,24.97000,0.000041,24.039979,0.0005,1.352
2840.00,7.756576,24.97039,0.000042,24.040394,0.0005,1.352
2842.00,7.756214,24.96964,0.000042,24.040488,0.0005,1.352
2844.00,7.755441,24.97000,0.000040,24.040694,0.0006,1.352
2846.00,7.756261,24.96981,0.000039,24.040559,0.0006,1.352
2848.00,7.755907,24.96946,0.000041,24.040754,0.0005,1.353
2850.00,7.755820,24.96924,0.000040,24.040019,0.0006,1.352
2852.00,7.756059,24.97079,0.000041,24.040977,0.0006,1.353
2854.00,7.755876,24.97066,0.000040,24.040445,0.0006,1.353
2856.00,7.756805,24.96994,0.000039,24.040495,0.0005,1.353
2858.00,7.757338,24.97042,0.000039,24.040323,0.0005,1.352
2860.00,7.757827,24.97063,0.000039,24.040837,0.0006,1.352
2862.00,7.757595,24.97080,0.000040,24.040275,0.0006,1.353
2864.00,7.756778,24.97123,0.000040,24.040594,0.0005,1.353
2866.00,7.756050,24.97147,0.000038,24.040621,0.0006,1.353
2868.00,7.755781,24.97031,0.000039,24.040581,0.0006,1.353
2870.00,7.756172,24.97070,0.000038,24.040552,0.0005,1.353
2872.00,7.756273,24.96983,0.000040,24.040599,0.0006,1.353
2874.00,7.755855,24.97046,0.000040,24.040412,0.0006,1.353
2876.00,7.755814,24.97085,0.000040,24.039812,0.0005,1.352
2878.00,7.756948,24.97037,0.000040,24.040321,0.0006,1.353
2880.00,7.755664,24.97064,0.000040,24.040334,0.0005,1.353
2882.00,7.755815,24.97074,0.000039,24.039943,0.0006,1.353
2884.00,7.756084,24.97061,0.000039,24.039886,0.0005,1.353
2886.00,7.755710,24.97064,0.000039,24.040292,0.0006,1.353
2888.00,7.755417,24.97060,0.000039,24.040123,0.0006,1.353
2890.00,7.754880,24.97049,0.000040,24.040370,0.0006,1.353
2892.00,7.754791,24.97019,0.000039,24.039977,0.0006,1.353
2894.00,7.755391,24.97063,0.000039,24.039892,0.0005,1.353
2896.00,7.755355,24.97023,0.000040,24.039950,0.0005,1.353
2898.00,7.754647,24.97051,0.000039,24.040263,0.0005,1.353
2900.00,7.754175,24.96996,0.000040,24.040052,0.0005,1.353
2902.00,7.754910,24.96970,0.000040,24.040668,0.0005,1.353
2904.00,7.756024,24.97051,0.000039,24.039999,0.0005,1.354
2906.00,7.755955,24.96937,0.000039,24.040575,0.0006,1.353
2908.00,7.755478,24.96976,0.000040,24.039790,0.0005,1.353
2910.00,7.755313,24.96898,0.000040,24.040026,0.0006,1.353
2912.00,7.754842,24.96916,0.000039,24.040084,0.0006,1.353
2914.00,7.755030,24.96903,0.000039,24.040132,0.0006,1.353
2916.00,7.754710,24.96845,0.000040,24.039730,0.0006,1.353
2918.00,7.755176,24.96879,0.000040,24.040234,0.0005,1.353
2920.00,7.755974,24.96836,0.000040,24.040481,0.0006,1.353
2922.00,7.755727,24.96807,0.000041,24.040177,0.0006,1.353
2924.00,7.756423,24.96755,0.000040,24.040361,0.0005,1.353
2926.00,7.757692,24.96746,0.000040,24.040823,0.0005,1.353
2928.00,7.757185,24.96841,0.000040,24.040154,0.0006,1.353
2930.00,7.756421,24.96844,0.000039,24.039019,0.0006,1.353
2932.00,7.755186,24.96842,0.000041,24.039866,0.0005,1.353
2934.00,7.754462,24.96885,0.000040,24.040615,0.0005,1.354
2936.00,7.754104,24.96867,0.000040,24.040130,0.0005,1.354
2938.00,7.754493,24.96829,0.000039,24.040715,0.0005,1.353
2940.00,7.755229,24.96819,0.000040,24.040719,0.0005,1.353
2942.00,7.755579,24.96761,0.000041,24.040665,0.0005,1.353
2944.00,7.755892,24.96830,0.000039,24.040383,0.0006,1.354
2946.00,7.755009,24.96871,0.000039,24.040403,0.0006,1.354
2948.00,7.754895,24.96946,0.000039,24.040866,0.0006,1.354
2950.00,7.754426,24.96943,0.000040,24.041246,0.0006,1.354
2952.00,7.754066,24.96898,0.000039,24.040768,0.0006,1.354
2954.00,7.754489,24.96854,0.000041,24.040095,0.0005,1.353
2956.00,7.754244,24.96879,0.000040,24.040825,0.0006,1.353
2958.00,7.753742,24.96882,0.000040,24.040185,0.0005,1.353
2960.00,7.753962,24.96901,0.000039,24.040417,0.0005,1.354
2962.00,7.753514,24.96816,0.000040,24.041152,0.0006,1.353
2964.00,7.753605,24.96806,0.000039,24.040603,0.0005,1.354
2966.00,7.754147,24.96858,0.000039,24.040768,0.0005,1.354
2968.00,7.754504,24.96772,0.000040,24.040110,0.0006,1.354
2970.00,7.755208,24.96731,0.000040,24.040006,0.0006,1.353
2972.00,7.755846,24.96706,0.000039,24.040345,0.0006,1.353
2974.00,7.754963,24.96735,0.000040,24.040183,0.0006,1.353
2976.00,7.754225,24.96791,0.000040,24.039821,0.0005,1.354
2978.00,7.753228,24.96776,0.000041,24.041050,0.0006,1.353
2980.00,7.752965,24.96841,0.000040,24.039824,0.0005,1.354
2982.00,7.753990,24.96805,0.000040,24.040657,0.0005,1.354
2984.00,7.754613,24.96782,0.000038,24.040354,0.0006,1.354
2986.00,7.754684,24.96769,0.000040,24.040335,0.0006,1.353
2988.00,7.755471,24.96815,0.000041,24.040701,0.0006,1.353
2990.00,7.755698,24.96868,0.000041,24.040635,0.0006,1.353
2992.00,7.754364,24.96841,0.000041,24.040126,0.0006,1.353
2994.00,7.753928,24.96792,0.000041,24.039932,0.0006,1.353
2996.00,7.753941,24.96816,0.000041,24.040548,0.0006,1.354
2998.00,7.753083,24.96921,0.000042,24.040630,0.0006,1.353
3000.00,7.753694,24.96951,0.000040,24.040486,0.0006,1.354
@5,12.0000,24.0
3002.00,7.754816,24.96977,0.000040,24.040386,0.0005,1.354
3004.00,7.752677,24.96933,0.000038,24.040812,0.0006,1.354
3006.00,7.744494,24.96816,0.000039,24.040259,0.0006,1.353
3008.00,7.726638,24.96828,0.000040,24.040957,0.0005,1.352
3010.00,7.697222,24.96916,0.000040,24.041137,0.0006,1.353
3012.00,7.664402,24.96953,0.000040,24.040710,0.0006,1.353
3014.00,7.635352,24.96952,0.000041,24.039788,0.0006,1.353
3016.00,7.610379,24.96859,0.000040,24.040154,0.0006,1.354
3018.00,7.589793,24.96796,0.000040,24.039735,0.0006,1.354
3020.00,7.573802,24.96869,0.000039,24.040075,0.0006,1.355
3022.00,7.562160,24.96841,0.000038,24.040090,0.0006,1.355
3024.00,7.554810,24.96852,0.000038,24.040841,0.0005,1.355
3026.00,7.548152,24.96849,0.000038,24.040623,0.0005,1.355
3028.00,7.543797,24.96797,0.000038,24.040839,0.0005,1.355
3030.00,7.542857,24.96832,0.000038,24.040399,0.0006,1.357
3032.00,7.551560,24.96812,0.000038,24.041041,0.0006,1.356
3034.00,7.567752,24.96807,0.000038,24.040450,0.0006,1.355
3036.00,7.585044,24.96793,0.000039,24.040046,0.0006,1.356
3038.00,7.598524,24.96732,0.000039,24.040477,0.0006,1.355
3040.00,7.607110,24.96777,0.000038,24.041014,0.0006,1.355
3042.00,7.612718,24.96798,0.000040,24.040039,0.0006,1.354
3044.00,7.617452,24.96796,0.000041,24.040510,0.0006,1.354
3046.00,7.620242,24.96696,0.000040,24.040041,0.0006,1.355
3048.00,7.621172,24.96674,0.000042,24.040568,0.0006,1.353
3050.00,7.623404,24.96668,0.000041,24.040490,0.0006,1.354
3052.00,7.628187,24.96723,0.000040,24.040155,0.0006,1.354
3054.00,7.635008,24.96801,0.000039,24.040910,0.0006,1.355
3056.00,7.642464,24.96717,0.000039,24.040499,0.0006,1.355
3058.00,7.649408,24.96756,0.000040,24.040254,0.0005,1.354
3060.00,7.657215,24.96840,0.000040,24.040241,0.0005,1.354
3062.00,7.665340,24.96787,0.000041,24.040934,0.0006,1.354
3064.00,7.672857,24.96835,0.000040,24.040728,0.0006,1.354
3066.00,7.679801,24.96827,0.000040,24.040495,0.0006,1.354
3068.00,7.685637,24.96950,0.000041,24.039410,0.0006,1.354
3070.00,7.691579,24.96846,0.000041,24.040028,0.0005,1.354
3072.00,7.697808,24.96834,0.000039,24.039519,0.0005,1.354
3074.00,7.702973,24.96810,0.000039,24.040283,0.0006,1.354
3076.00,7.707812,24.96805,0.000040,24.041692,0.0006,1.354
3078.00,7.712778,24.96938,0.000040,24.040310,0.0006,1.354
3080.00,7.716885,24.96941,0.000041,24.040841,0.0006,1.355
3082.00,7.721190,24.96933,0.000040,24.040743,0.0006,1.354
3084.00,7.725810,24.96882,0.000040,24.040906,0.0006,1.354
3086.00,7.729144,24.96875,0.000039,24.039894,0.0006,1.354
3088.00,7.732750,24.96827,0.000040,24.040779,0.0005,1.354
3090.00,7.735349,24.96796,0.000040,24.040897,0.0006,1.353
3092.00,7.737418,24.96708,0.000039,24.040114,0.0005,1.354
3094.00,7.740081,24.96805,0.000039,24.040854,0.0006,1.353
3096.00,7.742139,24.96879,0.000040,24.040830,0.0006,1.354
3098.00,7.742918,24.96831,0.000040,24.040730,0.0006,1.354
3100.00,7.744290,24.96873,0.000040,24.040601,0.0006,1.354
3102.00,7.746332,24.96848,0.000040,24.040123,0.0006,1.354
3104.00,7.746648,24.96831,0.000039,24.040103,0.0006,1.354
3106.00,7.747214,24.96905,0.000040,24.040405,0.0006,1.354
3108.00,7.747912,24.96789,0.000040,24.039797,0.0006,1.354
3110.00,7.749309,24.96843,0.000039,24.040603,0.0006,1.354
3112.00,7.750511,24.96894,0.000040,24.041095,0.0005,1.354
3114.00,7.750770,24.96825,0.000039,24.041210,0.0005,1.354
3116.00,7.751009,24.96841,0.000040,24.040075,0.0006,1.354
3118.00,7.751490,24.96881,0.000040,24.040252,0.0006,1.354
3120.00,7.751958,24.96874,0.000040,24.040428,0.0006,1.354
3122.00,7.752616,24.96909,0.000040,24.040850,0.0006,1.354
3124.00,7.753152,24.96841,0.000041,24.040199,0.0006,1.354
3126.00,7.752465,24.96820,0.000039,24.040272,0.0006,1.355
3128.00,7.752861,24.96939,0.000039,24.040745,0.0006,1.354
3130.00,7.754489,24.96948,0.000041,24.040201,0.0006,1.354
3132.00,7.754321,24.96995,0.000041,24.040626,0.0006,1.354
3134.00,7.753924,24.96854,0.000040,24.040666,0.0005,1.354
3136.00,7.753378,24.96872,0.000040,24.040757,0.0006,1.354
3138.00,7.752771,24.96890,0.000041,24.040625,0.0006,1.354
3140.00,7.751959,24.96897,0.000041,24.040630,0.0006,1.354
3142.00,7.751669,24.96982,0.000040,24.040477,0.0006,1.355
3144.00,7.752650,24.96903,0.000040,24.040446,0.0006,1.354
3146.00,7.751972,24.96831,0.000040,24.040310,0.0006,1.354
3148.00,7.750634,24.96748,0.000041,24.040446,0.0006,1.354
3150.00,7.750795,24.96688,0.000040,24.040812,0.0006,1.354
3152.00,7.749947,24.96674,0.000040,24.040148,0.0006,1.354
3154.00,7.749759,24.96756,0.000040,24.040710,0.0006,1.355
3156.00,7.750912,24.96791,0.000042,24.040972,0.0006,1.354
3158.00,7.751239,24.96718,0.000041,24.040601,0.0006,1.354
3160.00,7.751249,24.96693,0.000039,24.041072,0.0006,1.354
3162.00,7.751291,24.96762,0.000040,24.040728,0.0006,1.355
3164.00,7.750510,24.96735,0.000039,24.040739,0.0006,1.354
3166.00,7.750168,24.96701,0.000040,24.040110,0.0005,1.354
3168.00,7.749620,24.96791,0.000040,24.041045,0.0006,1.354
3170.00,7.749966,24.96854,0.000039,24.041492,0.0006,1.355
3172.00,7.750857,24.96866,0.000039,24.041265,0.0006,1.355
3174.00,7.750224,24.96916,0.000040,24.040535,0.0006,1.354
3176.00,7.748757,24.96847,0.000040,24.041368,0.0006,1.354
3178.00,7.748766,24.96873,0.000040,24.039630,0.0005,1.354
3180.00,7.749700,24.96881,0.000040,24.040695,0.0006,1.355
3182.00,7.749144,24.96821,0.000040,24.040697,0.0006,1.354
3184.00,7.749121,24.96752,0.000040,24.041030,0.0006,1.355
3186.00,7.749371,24.96746,0.000041,24.040550,0.0006,1.355
3188.00,7.749141,24.96783,0.000040,24.040452,0.0005,1.355
3190.00,7.749468,24.96801,0.000040,24.040503,0.0006,1.355
3192.00,7.749398,24.96783,0.000040,24.041230,0.0006,1.354
3194.00,7.749994,24.96838,0.000040,24.040383,0.0006,1.354
3196.00,7.750279,24.96742,0.000041,24.040419,0.0006,1.355
3198.00,7.749508,24.96693,0.000040,24.041288,0.0006,1.355
3200.00,7.748511,24.96726,0.000040,24.041432,0.0005,1.355
3202.00,7.748547,24.96846,0.000040,24.040046,0.0006,1.355
3204.00,7.748259,24.96730,0.000040,24.040010,0.0005,1.355
3206.00,7.748608,24.96744,0.000040,24.040195,0.0005,1.354
3208.00,7.749366,24.96686,0.000040,24.041419,0.0006,1.355
3210.00,7.749241,24.96689,0.000040,24.040845,0.0006,1.354
3212.00,7.749191,24.96688,0.000040,24.040068,0.0006,1.355
3214.00,7.748310,24.96589,0.000040,24.039515,0.0006,1.355
3216.00,7.748835,24.96697,0.000039,24.040472,0.0006,1.355
3218.00,7.749053,24.96775,0.000038,24.041817,0.0006,1.355
3220.00,7.749234,24.96745,0.000039,24.040770,0.0006,1.355
3222.00,7.749081,24.96784,0.000039,24.040219,0.0006,1.355
3224.00,7.748966,24.96684,0.000040,24.041445,0.0006,1.354
3226.00,7.749323,24.96607,0.000040,24.040581,0.0005,1.355
3228.00,7.748508,24.96699,0.000041,24.039450,0.0006,1.355
3230.00,7.748216,24.96700,0.000041,24.040777,0.0005,1.356
3232.00,7.749302,24.96693,0.000040,24.041052,0.0006,1.356
3234.00,7.749017,24.96742,0.000039,24.040606,0.0005,1.355
3236.00,7.749008,24.96745,0.000039,24.040546,0.0006,1.355
3238.00,7.749578,24.96682,0.000040,24.040165,0.0006,1.355
3240.00,7.749268,24.96640,0.000039,24.040232,0.0006,1.355
3242.00,7.749602,24.96661,0.000039,24.041343,0.0006,1.355
3244.00,7.749056,24.96663,0.000040,24.040221,0.0005,1.355
3246.00,7.749238,24.96761,0.000039,24.040346,0.0005,1.355
3248.00,7.748870,24.96672,0.000040,24.040321,0.0006,1.355
3250.00,7.749372,24.96686,0.000040,24.041079,0.0006,1.355
3252.00,7.749436,24.96740,0.000040,24.039904,0.0005,1.355
3254.00,7.749482,24.96781,0.000040,24.040732,0.0005,1.354
3256.00,7.748559,24.96629,0.000039,24.040894,0.0006,1.355
3258.00,7.748819,24.96696,0.000040,24.040335,0.0006,1.355
3260.00,7.749143,24.96721,0.000039,24.040024,0.0006,1.355
3262.00,7.749201,24.96763,0.000040,24.041185,0.0006,1.355
3264.00,7.748850,24.96795,0.000040,24.041254,0.0006,1.355
3266.00,7.748369,24.96664,0.000040,24.040319,0.0006,1.355
3268.00,7.747952,24.96757,0.000040,24.040703,0.0006,1.354
3270.00,7.747656,24.96859,0.000040,24.040157,0.0006,1.355
3272.00,7.748304,24.96896,0.000039,24.040745,0.0006,1.356
3274.00,7.749044,24.96927,0.000038,24.040646,0.0006,1.355
3276.00,7.748939,24.96979,0.000039,24.040203,0.0005,1.355
3278.00,7.748432,24.96960,0.000039,24.040797,0.0006,1.355
3280.00,7.747635,24.96972,0.000040,24.041326,0.0006,1.355
3282.00,7.746699,24.97016,0.000041,24.040337,0.0006,1.355
3284.00,7.746196,24.96985,0.000039,24.040954,0.0005,1.355
3286.00,7.746506,24.96981,0.000040,24.040145,0.0005,1.355
3288.00,7.746952,24.96939,0.000038,24.040610,0.0005,1.355
3290.00,7.747221,24.96925,0.000040,24.040801,0.0005,1.355
3292.00,7.748102,24.97012,0.000039,24.040392,0.0005,1.355
3294.00,7.748716,24.97019,0.000039,24.041192,0.0006,1.354
3296.00,7.747244,24.96998,0.000040,24.041039,0.0006,1.355
3298.00,7.747463,24.97048,0.000040,24.040497,0.0005,1.355
3300.00,7.748709,24.96973,0.000039,24.040777,0.0005,1.355
3302.00,7.749006,24.96940,0.000040,24.040434,0.0005,1.355
3304.00,7.748322,24.96874,0.000039,24.040543,0.0006,1.355
3306.00,7.747967,24.96924,0.000039,24.040174,0.0006,1.355
3308.00,7.748172,24.96846,0.000039,24.041085,0.0006,1.356
3310.00,7.748792,24.96871,0.000040,24.041188,0.0006,1.355
3312.00,7.747898,24.96710,0.000040,24.040903,0.0006,1.355
3314.00,7.747179,24.96808,0.000040,24.040228,0.0005,1.354
3316.00,7.747369,24.96919,0.000040,24.041026,0.0006,1.355
3318.00,7.747364,24.96930,0.000039,24.040515,0.0006,1.356
3320.00,7.747696,24.96807,0.000039,24.040248,0.0005,1.355
3322.00,7.747716,24.96851,0.000040,24.040041,0.0005,1.354
3324.00,7.748130,24.96918,0.000039,24.040377,0.0006,1.355
3326.00,7.747512,24.96884,0.000040,24.040548,0.0006,1.355
3328.00,7.746812,24.96839,0.000039,24.040965,0.0006,1.355
3330.00,7.746723,24.96769,0.000040,24.040477,0.0005,1.355
3332.00,7.746053,24.96807,0.000039,24.040997,0.0005,1.355
3334.00,7.746705,24.96767,0.000038,24.040550,0.0006,1.355
3336.00,7.748227,24.96741,0.000039,24.040997,0.0006,1.355
3338.00,7.749398,24.96748,0.000039,24.040892,0.0006,1.355
3340.00,7.748802,24.96700,0.000040,24.040608,0.0005,1.355
3342.00,7.748926,24.96799,0.000039,24.041363,0.0005,1.355
3344.00,7.748868,24.96807,0.000039,24.040632,0.0005,1.355
3346.00,7.748675,24.96831,0.000040,24.041081,0.0006,1.355
3348.00,7.748717,24.96858,0.000040,24.040146,0.0006,1.355
3350.00,7.748340,24.96837,0.000039,24.041163,0.0005,1.354
3352.00,7.747383,24.96879,0.000039,24.041465,0.0006,1.355
3354.00,7.746491,24.96837,0.000039,24.040755,0.0005,1.356
3356.00,7.746842,24.96827,0.000039,24.040057,0.0005,1.355
3358.00,7.746176,24.96748,0.000039,24.041095,0.0006,1.355
3360.00,7.746258,24.96793,0.000039,24.040681,0.0006,1.355
3362.00,7.745985,24.96799,0.000039,24.040283,0.0005,1.355
3364.00,7.746529,24.96826,0.000039,24.040861,0.0006,1.355
3366.00,7.747082,24.96870,0.000040,24.041052,0.0006,1.355
3368.00,7.747428,24.96736,0.000040,24.040034,0.0006,1.355
3370.00,7.747212,24.96825,0.000040,24.040586,0.0005,1.355
3372.00,7.746308,24.96963,0.000040,24.040810,0.0005,1.355
3374.00,7.746374,24.96919,0.000039,24.040539,0.0006,1.356
3376.00,7.746152,24.96881,0.000038,24.040335,0.0006,1.355
3378.00,7.745766,24.96777,0.000039,24.039921,0.0005,1.355
3380.00,7.745998,24.96868,0.000040,24.040877,0.0006,1.355
3382.00,7.746749,24.96824,0.000040,24.040421,0.0006,1.355
3384.00,7.746617,24.96837,0.000040,24.040508,0.0006,1.355
3386.00,7.746885,24.96717,0.000040,24.040506,0.0005,1.356
3388.00,7.746621,24.96713,0.000039,24.040581,0.0006,1.356
3390.00,7.746513,24.96711,0.000037,24.039861,0.0006,1.356
3392.00,7.746256,24.96710,0.000040,24.040557,0.0006,1.355
3394.00,7.746254,24.96749,0.000040,24.040255,0.0006,1.354
3396.00,7.745878,24.96746,0.000040,24.040714,0.0006,1.355
3398.00,7.745414,24.96807,0.000040,24.040785,0.0005,1.355
3400.00,7.745361,24.96854,0.000040,24.041095,0.0005,1.355
3402.00,7.745690,24.96833,0.000040,24.040883,0.0006,1.354
3404.00,7.745708,24.96848,0.000041,24.040499,0.0005,1.355
3406.00,7.745586,24.96778,0.000040,24.040275,0.0005,1.355
3408.00,7.744769,24.96796,0.000040,24.040974,0.0005,1.355
3410.00,7.745246,24.96881,0.000041,24.041165,0.0005,1.355
3412.00,7.746511,24.96824,0.000040,24.040963,0.0006,1.355
3414.00,7.746075,24.96815,0.000040,24.040448,0.0005,1.355
3416.00,7.745419,24.96980,0.000041,24.040732,0.0006,1.355
3418.00,7.745254,24.96915,0.000039,24.040312,0.0006,1.355
3420.00,7.745775,24.96850,0.000039,24.040279,0.0005,1.355
3422.00,7.745691,24.96870,0.000038,24.039957,0.0006,1.355
3424.00,7.745779,24.96936,0.000038,24.040761,0.0006,1.355
3426.00,7.746144,24.96902,0.000040,24.040359,0.0005,1.355
3428.00,7.745287,24.96788,0.000039,24.040068,0.0006,1.355
3430.00,7.744620,24.96705,0.000040,24.040383,0.0005,1.355
3432.00,7.745546,24.96804,0.000040,24.040712,0.0006,1.354
3434.00,7.746153,24.96842,0.000040,24.040645,0.0006,1.354
3436.00,7.746316,24.96835,0.000039,24.040708,0.0006,1.355
3438.00,7.746645,24.96813,0.000040,24.040668,0.0005,1.354
3440.00,7.747742,24.96810,0.000039,24.040945,0.0006,1.354
3442.00,7.747819,24.96898,0.000039,24.040506,0.0006,1.355
3444.00,7.747346,24.96867,0.000039,24.040601,0.0005,1.355
3446.00,7.747228,24.96877,0.000039,24.040879,0.0005,1.355
3448.00,7.747117,24.96839,0.000038,24.040443,0.0005,1.355
3450.00,7.746863,24.96829,0.000039,24.040312,0.0005,1.354
3452.00,7.746364,24.96895,0.000039,24.040212,0.0006,1.355
3454.00,7.745824,24.96881,0.000039,24.040579,0.0005,1.354
3456.00,7.746466,24.96814,0.000041,24.040970,0.0005,1.355
3458.00,7.745678,24.96739,0.000039,24.040752,0.0006,1.355
3460.00,7.744955,24.96789,0.000038,24.040254,0.0005,1.355
3462.00,7.745510,24.96802,0.000039,24.040685,0.0006,1.355
3464.00,7.745912,24.96870,0.000039,24.040468,0.0006,1.355
3466.00,7.746125,24.96920,0.000039,24.040403,0.0006,1.355
3468.00,7.746319,24.96898,0.000039,24.040621,0.0006,1.355
3470.00,7.745567,24.96892,0.000039,24.040532,0.0006,1.355
3472.00,7.745425,24.96870,0.000039,24.040492,0.0006,1.354
3474.00,7.746087,24.96859,0.000039,24.041316,0.0006,1.354
3476.00,7.745074,24.96882,0.000040,24.040615,0.0005,1.355
3478.00,7.744234,24.96821,0.000040,24.040746,0.0005,1.355
3480.00,7.744559,24.96876,0.000039,24.040486,0.0005,1.354
3482.00,7.744914,24.96883,0.000040,24.040875,0.0005,1.354
3484.00,7.745258,24.96890,0.000041,24.040203,0.0006,1.354
3486.00,7.745051,24.96885,0.000040,24.040163,0.0005,1.355
3488.00,7.744651,24.96826,0.000040,24.040679,0.0006,1.355
3490.00,7.745152,24.96789,0.000039,24.040430,0.0005,1.354
3492.00,7.745017,24.96836,0.000039,24.040570,0.0005,1.355
3494.00,7.745937,24.96856,0.000038,24.040632,0.0005,1.355
3496.00,7.745302,24.96798,0.000039,24.040699,0.0005,1.354
3498.00,7.745037,24.96818,0.000040,24.040772,0.0005,1.354
3500.00,7.744881,24.96876,0.000040,24.040994,0.0005,1.354
3502.00,7.744724,24.96947,0.000039,24.041483,0.0005,1.355
3504.00,7.745411,24.96999,0.000039,24.040526,0.0005,1.355
3506.00,7.744963,24.96950,0.000041,24.040686,0.0006,1.355
3508.00,7.744566,24.96870,0.000041,24.040421,0.0005,1.354
3510.00,7.744084,24.96958,0.000041,24.041248,0.0005,1.354
3512.00,7.744190,24.96875,0.000039,24.040968,0.0005,1.355
3514.00,7.743986,24.96878,0.000039,24.040925,0.0005,1.354
3516.00,7.743968,24.96846,0.000039,24.040379,0.0006,1.355
3518.00,7.743947,24.96811,0.000038,24.041252,0.0006,1.355
3520.00,7.743685,24.96783,0.000039,24.041099,0.0006,1.354
3522.00,7.743112,24.96737,0.000040,24.040545,0.0006,1.354
3524.00,7.744012,24.96829,0.000039,24.040410,0.0006,1.354
3526.00,7.744801,24.96910,0.000039,24.040512,0.0005,1.355
3528.00,7.744549,24.96903,0.000039,24.040535,0.0006,1.354
3530.00,7.744476,24.96841,0.000039,24.040405,0.0005,1.354
3532.00,7.744757,24.96872,0.000040,24.040874,0.0006,1.355
3534.00,7.744096,24.96789,0.000040,24.040341,0.0005,1.354
3536.00,7.744497,24.96780,0.000040,24.040986,0.0005,1.354
3538.00,7.743999,24.96789,0.000038,24.041035,0.0005,1.355
3540.00,7.743955,24.96743,0.000038,24.041097,0.0005,1.354
3542.00,7.743702,24.96768,0.000038,24.040832,0.0005,1.354
3544.00,7.743834,24.96886,0.000040,24.040215,0.0005,1.354
3546.00,7.743926,24.96911,0.000039,24.041008,0.0006,1.354
3548.00,7.743494,24.96801,0.000040,24.040790,0.0006,1.354
3550.00,7.743829,24.96782,0.000039,24.039983,0.0005,1.355
3552.00,7.744239,24.96898,0.000039,24.040421,0.0006,1.354
3554.00,7.744549,24.96895,0.000040,24.040188,0.0006,1.354
3556.00,7.744787,24.96977,0.000039,24.040663,0.0005,1.354
3558.00,7.744628,24.96920,0.000039,24.040468,0.0006,1.354
3560.00,7.744937,24.96848,0.000041,24.040819,0.0006,1.354
3562.00,7.745091,24.96800,0.000041,24.041279,0.0006,1.355
3564.00,7.744090,24.96722,0.000040,24.040870,0.0005,1.354
3566.00,7.744538,24.96794,0.000039,24.040059,0.0005,1.354
3568.00,7.744597,24.96787,0.000039,24.040346,0.0005,1.354
3570.00,7.744046,24.96740,0.000040,24.040612,0.0006,1.354
3572.00,7.744282,24.96736,0.000038,24.041006,0.0005,1.354
3574.00,7.743856,24.96611,0.000038,24.041341,0.0005,1.354
3576.00,7.743453,24.96771,0.000040,24.040663,0.0006,1.354
3578.00,7.744193,24.96823,0.000039,24.041277,0.0005,1.354
3580.00,7.744160,24.96816,0.000038,24.040279,0.0005,1.354
3582.00,7.743534,24.96901,0.000039,24.040648,0.0006,1.354
3584.00,7.743841,24.96928,0.000038,24.040074,0.0005,1.354
3586.00,7.743728,24.96859,0.000039,24.040975,0.0005,1.353
3588.00,7.743872,24.96767,0.000041,24.040155,0.0006,1.353
3590.00,7.744531,24.96733,0.000040,24.040235,0.0005,1.353
3592.00,7.744634,24.96750,0.000040,24.039959,0.0005,1.354
3594.00,7.744412,24.96845,0.000040,24.040054,0.0005,1.354
3596.00,7.744043,24.96821,0.000038,24.040648,0.0006,1.354
3598.00,7.743882,24.96743,0.000039,24.040681,0.0006,1.354
3600.00,7.742693,24.96807,0.000038,24.040877,0.0005,1.354
@6,12.0000,24.0
3602.00,7.742064,24.96859,0.000040,24.040521,0.0006,1.354
3604.00,7.740626,24.96867,0.000039,24.040928,0.0005,1.353
3606.00,7.734346,24.96848,0.000039,24.040288,0.0005,1.353
3608.00,7.719074,24.96922,0.000041,24.040757,0.0005,1.352
3610.00,7.692418,24.96928,0.000041,24.040672,0.0005,1.353
3612.00,7.661917,24.96899,0.000039,24.039966,0.0005,1.353
3614.00,7.635056,24.96896,0.000039,24.040555,0.0005,1.354
3616.00,7.611940,24.96767,0.000039,24.040485,0.0005,1.354
3618.00,7.592477,24.96801,0.000038,24.040306,0.0005,1.355
3620.00,7.577731,24.96823,0.000037,24.040681,0.0006,1.354
3622.00,7.568177,24.96851,0.000037,24.041001,0.0006,1.354
3624.00,7.561736,24.96809,0.000038,24.040283,0.0005,1.354
3626.00,7.556255,24.96844,0.000039,24.039924,0.0005,1.354
3628.00,7.550877,24.96866,0.000039,24.041826,0.0005,1.354
3630.00,7.549718,24.96909,0.000038,24.040657,0.0005,1.354
3632.00,7.556523,24.96923,0.000038,24.040679,0.0005,1.355
3634.00,7.573263,24.96876,0.000037,24.040610,0.0005,1.356
3636.00,7.589642,24.96866,0.000036,24.040405,0.0005,1.355
3638.00,7.600548,24.96815,0.000039,24.040446,0.0005,1.354
3640.00,7.608264,24.96846,0.000039,24.040228,0.0005,1.353
3642.00,7.614111,24.96920,0.000041,24.040315,0.0005,1.354
3644.00,7.616931,24.96924,0.000040,24.040654,0.0005,1.354
3646.00,7.616855,24.96928,0.000039,24.040394,0.0005,1.353
3648.00,7.616795,24.96975,0.000040,24.040655,0.0005,1.353
3650.00,7.618293,24.96885,0.000038,24.041283,0.0005,1.354
3652.00,7.622238,24.96852,0.000038,24.040703,0.0005,1.353
3654.00,7.627027,24.96855,0.000038,24.040623,0.0005,1.353
3656.00,7.633021,24.96832,0.000039,24.040846,0.0006,1.353
3658.00,7.640724,24.96829,0.000038,24.040501,0.0005,1.353
3660.00,7.648181,24.96751,0.000039,24.040675,0.0005,1.352
3662.00,7.656307,24.96813,0.000040,24.040252,0.0005,1.353
3664.00,7.664189,24.96805,0.000039,24.040057,0.0005,1.353
3666.00,7.671641,24.96879,0.000038,24.040483,0.0005,1.353
3668.00,7.678002,24.96872,0.000039,24.040385,0.0005,1.353
3670.00,7.684459,24.96951,0.000039,24.041028,0.0005,1.353
3672.00,7.690215,24.96957,0.000039,24.040215,0.0006,1.353
3674.00,7.695241,24.96951,0.000037,24.041283,0.0005,1.354
3676.00,7.700565,24.96846,0.000039,24.041055,0.0005,1.354
3678.00,7.704900,24.96843,0.000039,24.040699,0.0005,1.353
3680.00,7.708623,24.96865,0.000039,24.040628,0.0005,1.353
3682.00,7.713393,24.96927,0.000040,24.040412,0.0005,1.353
3684.00,7.718034,24.96859,0.000040,24.040759,0.0005,1.352
3686.00,7.720509,24.96879,0.000039,24.040215,0.0005,1.353
3688.00,7.723240,24.96850,0.000038,24.040559,0.0005,1.353
3690.00,7.726146,24.96831,0.000039,24.040661,0.0005,1.352
3692.00,7.727996,24.96787,0.000039,24.040654,0.0005,1.353
3694.00,7.728915,24.96708,0.000037,24.040354,0.0005,1.353
3696.00,7.730683,24.96783,0.000039,24.040146,0.0005,1.353
3698.00,7.732329,24.96838,0.000039,24.040363,0.0005,1.353
3700.00,7.733921,24.96743,0.000037,24.040812,0.0005,1.353
3702.00,7.736338,24.96825,0.000039,24.040715,0.0005,1.352
3704.00,7.736989,24.96862,0.000041,24.040803,0.0005,1.352
3706.00,7.738003,24.96854,0.000040,24.040559,0.0005,1.352
3708.00,7.738081,24.96900,0.000039,24.039972,0.0005,1.353
3710.00,7.739112,24.96914,0.000039,24.040219,0.0005,1.353
3712.00,7.738925,24.96924,0.000039,24.040281,0.0005,1.353
3714.00,7.739066,24.96929,0.000038,24.040194,0.0005,1.353
3716.00,7.740949,24.96777,0.000038,24.040925,0.0005,1.352
3718.00,7.741217,24.96687,0.000039,24.039919,0.0005,1.352
3720.00,7.741211,24.96730,0.000040,24.039932,0.0005,1.353
3722.00,7.741927,24.96800,0.000039,24.039946,0.0005,1.352
3724.00,7.742476,24.96800,0.000039,24.039859,0.0005,1.353
3726.00,7.743308,24.96810,0.000037,24.040188,0.0005,1.353
3728.00,7.743505,24.96915,0.000039,24.040103,0.0005,1.353
3730.00,7.742984,24.96860,0.000039,24.039843,0.0005,1.353
3732.00,7.742571,24.96783,0.000039,24.040075,0.0005,1.353
3734.00,7.743283,24.96827,0.000039,24.041346,0.0005,1.352
3736.00,7.743017,24.96895,0.000039,24.040790,0.0005,1.352
3738.00,7.742578,24.96971,0.000039,24.039846,0.0005,1.352
3740.00,7.742313,24.96914,0.000040,24.040243,0.0005,1.352
3742.00,7.742939,24.96888,0.000039,24.040361,0.0005,1.352
3744.00,7.742775,24.96956,0.000039,24.039948,0.0005,1.352
3746.00,7.742032,24.97056,0.000039,24.040170,0.0005,1.352
3748.00,7.741415,24.97082,0.000038,24.040255,0.0005,1.352
3750.00,7.742034,24.96982,0.000039,24.041416,0.0005,1.353
3752.00,7.743205,24.96996,0.000039,24.040957,0.0005,1.352
3754.00,7.742588,24.97002,0.000039,24.040668,0.0006,1.352
3756.00,7.742334,24.97040,0.000038,24.040059,0.0005,1.352
3758.00,7.742788,24.97000,0.000039,24.040603,0.0005,1.352
3760.00,7.742580,24.96994,0.000039,24.040063,0.0005,1.352
3762.00,7.742538,24.96980,0.000039,24.040359,0.0006,1.352
3764.00,7.742091,24.96966,0.000040,24.040730,0.0005,1.352
3766.00,7.742497,24.96980,0.000040,24.039917,0.0005,1.352
3768.00,7.742213,24.97042,0.000040,24.039570,0.0005,1.351
3770.00,7.742466,24.97072,0.000040,24.040392,0.0005,1.352
3772.00,7.741525,24.97095,0.000040,24.040595,0.0005,1.352
3774.00,7.740787,24.97105,0.000038,24.040888,0.0005,1.352
3776.00,7.741026,24.96987,0.000038,24.040103,0.0005,1.351
3778.00,7.741191,24.96977,0.000038,24.039792,0.0005,1.352
3780.00,7.741589,24.97044,0.000037,24.040321,0.0005,1.352
3782.00,7.742458,24.97017,0.000038,24.040514,0.0005,1.351
3784.00,7.741707,24.96991,0.000039,24.040472,0.0005,1.351
3786.00,7.741399,24.96971,0.000040,24.040957,0.0005,1.351
3788.00,7.741057,24.96934,0.000039,24.041121,0.0005,1.351
3790.00,7.739651,24.96949,0.000040,24.040179,0.0005,1.351
3792.00,7.739428,24.97039,0.000039,24.040515,0.0005,1.352
3794.00,7.738983,24.96974,0.000040,24.040508,0.0005,1.351
3796.00,7.739282,24.96930,0.000040,24.040612,0.0005,1.351
3798.00,7.739858,24.96897,0.000038,24.040910,0.0005,1.351
3800.00,7.740409,24.96993,0.000040,24.040663,0.0005,1.351
3802.00,7.740999,24.97007,0.000040,24.040074,0.0005,1.351
3804.00,7.741403,24.96907,0.000040,24.040734,0.0005,1.351
3806.00,7.740373,24.96901,0.000039,24.040697,0.0005,1.351
3808.00,7.739837,24.96907,0.000040,24.040779,0.0005,1.351
3810.00,7.740549,24.97010,0.000039,24.040686,0.0006,1.352
3812.00,7.740133,24.96996,0.000039,24.040114,0.0005,1.351
3814.00,7.738690,24.97113,0.000040,24.040712,0.0006,1.351
3816.00,7.738926,24.96981,0.000039,24.040926,0.0006,1.352
3818.00,7.739890,24.96962,0.000039,24.040215,0.0005,1.351
3820.00,7.740277,24.97017,0.000038,24.040695,0.0005,1.351
3822.00,7.739474,24.96991,0.000038,24.040563,0.0005,1.351
3824.00,7.739500,24.96972,0.000038,24.041070,0.0005,1.351
3826.00,7.739199,24.97010,0.000038,24.040905,0.0005,1.351
3828.00,7.740090,24.97038,0.000038,24.040472,0.0005,1.351
3830.00,7.740317,24.97030,0.000038,24.040861,0.0005,1.351
3832.00,7.740102,24.96997,0.000039,24.040734,0.0005,1.351
3834.00,7.739762,24.96963,0.000038,24.040435,0.0005,1.351
3836.00,7.739380,24.96979,0.000038,24.040503,0.0005,1.351
3838.00,7.739908,24.96989,0.000038,24.040710,0.0005,1.351
3840.00,7.739800,24.96976,0.000037,24.039797,0.0005,1.351
3842.00,7.739051,24.97041,0.000038,24.040017,0.0005,1.351
3844.00,7.738280,24.96976,0.000038,24.040892,0.0005,1.351
3846.00,7.738461,24.96945,0.000038,24.040277,0.0005,1.351
3848.00,7.739282,24.96995,0.000039,24.041310,0.0005,1.351
3850.00,7.738960,24.97056,0.000040,24.041201,0.0005,1.351
3852.00,7.739384,24.97045,0.000039,24.040246,0.0005,1.351
3854.00,7.739558,24.96954,0.000038,24.041228,0.0005,1.351
3856.00,7.740522,24.96843,0.000039,24.040479,0.0005,1.351
3858.00,7.740146,24.96880,0.000038,24.040003,0.0005,1.351
3860.00,7.739484,24.96927,0.000038,24.040223,0.0005,1.351
3862.00,7.739114,24.96967,0.000038,24.040226,0.0005,1.351
3864.00,7.738912,24.96991,0.000039,24.040841,0.0005,1.351
3866.00,7.737997,24.96879,0.000039,24.040979,0.0005,1.351
3868.00,7.738216,24.96901,0.000038,24.039654,0.0005,1.351
3870.00,7.738647,24.96807,0.000039,24.040315,0.0005,1.351
3872.00,7.739176,24.96774,0.000039,24.040279,0.0005,1.351
3874.00,7.738824,24.96834,0.000038,24.040259,0.0005,1.351
3876.00,7.738910,24.96860,0.000040,24.040486,0.0005,1.351
3878.00,7.738933,24.96798,0.000039,24.040297,0.0005,1.351
3880.00,7.739400,24.96882,0.000038,24.040625,0.0005,1.351
3882.00,7.739835,24.96907,0.000039,24.041134,0.0005,1.351
3884.00,7.740255,24.96839,0.000038,24.039834,0.0005,1.351
3886.00,7.740311,24.96807,0.000038,24.040937,0.0005,1.351
3888.00,7.739762,24.96788,0.000038,24.040206,0.0005,1.351
3890.00,7.739583,24.96765,0.000038,24.040299,0.0005,1.351
3892.00,7.739685,24.96751,0.000038,24.040263,0.0005,1.351
3894.00,7.738824,24.96725,0.000039,24.039859,0.0005,1.351
3896.00,7.739944,24.96730,0.000039,24.040279,0.0005,1.351
3898.00,7.740177,24.96719,0.000037,24.040543,0.0005,1.351
3900.00,7.739210,24.96745,0.000039,24.040050,0.0005,1.351
3902.00,7.738937,24.96726,0.000038,24.040157,0.0005,1.351
3904.00,7.738072,24.96740,0.000037,24.039908,0.0005,1.351
3906.00,7.737338,24.96695,0.000038,24.040281,0.0005,1.351
3908.00,7.737662,24.96716,0.000038,24.040095,0.0005,1.351
3910.00,7.737815,24.96689,0.000040,24.040477,0.0005,1.351
3912.00,7.737162,24.96729,0.000039,24.040888,0.0005,1.351
3914.00,7.737426,24.96707,0.000038,24.041346,0.0005,1.351
3916.00,7.738603,24.96745,0.000038,24.040014,0.0005,1.350
3918.00,7.739084,24.96833,0.000038,24.040012,0.0005,1.351
3920.00,7.739365,24.96979,0.000038,24.041094,0.0005,1.351
3922.00,7.738826,24.96970,0.000039,24.040214,0.0005,1.351
3924.00,7.738571,24.97030,0.000039,24.041043,0.0005,1.350
3926.00,7.738756,24.96970,0.000040,24.040688,0.0005,1.350
3928.00,7.738829,24.96960,0.000039,24.040239,0.0005,1.351
3930.00,7.739730,24.96996,0.000039,24.039775,0.0005,1.351
3932.00,7.738867,24.96904,0.000039,24.040004,0.0005,1.350
3934.00,7.738031,24.96834,0.000038,24.040152,0.0005,1.350
3936.00,7.738386,24.96820,0.000037,24.040303,0.0005,1.351
3938.00,7.739061,24.96859,0.000039,24.039748,0.0005,1.350
3940.00,7.739853,24.96821,0.000038,24.039586,0.0005,1.351
3942.00,7.739781,24.96792,0.000038,24.040539,0.0005,1.350
3944.00,7.738238,24.96893,0.000038,24.040554,0.0005,1.350
3946.00,7.738044,24.96875,0.000039,24.039510,0.0005,1.351
3948.00,7.738247,24.96958,0.000039,24.040155,0.0005,1.350
3950.00,7.737677,24.96931,0.000038,24.039315,0.0005,1.350
3952.00,7.738285,24.96896,0.000039,24.039370,0.0005,1.350
3954.00,7.739286,24.96917,0.000038,24.040041,0.0005,1.350
3956.00,7.738045,24.96855,0.000039,24.040306,0.0005,1.350
3958.00,7.738576,24.96821,0.000039,24.040034,0.0005,1.349
3960.00,7.738743,24.96853,0.000037,24.039897,0.0005,1.351
3962.00,7.738941,24.96896,0.000038,24.040037,0.0005,1.350
3964.00,7.738740,24.96860,0.000038,24.040170,0.0005,1.350
3966.00,7.738433,24.96838,0.000040,24.040857,0.0005,1.350
3968.00,7.738724,24.96864,0.000039,24.040074,0.0005,1.350
3970.00,7.738405,24.96910,0.000040,24.040403,0.0005,1.351
3972.00,7.738226,24.96896,0.000039,24.040663,0.0005,1.350
3974.00,7.738413,24.97014,0.000038,24.040457,0.0005,1.350
3976.00,7.738339,24.97004,0.000039,24.040255,0.0005,1.350
3978.00,7.738393,24.96993,0.000039,24.040795,0.0005,1.350
3980.00,7.739285,24.96999,0.000040,24.040612,0.0005,1.350
3982.00,7.739071,24.96992,0.000038,24.040275,0.0005,1.350
3984.00,7.738787,24.97027,0.000039,24.039946,0.0005,1.350
3986.00,7.738099,24.97095,0.000038,24.040252,0.0005,1.350
3988.00,7.738403,24.97011,0.000038,24.040246,0.0005,1.350
3990.00,7.738322,24.97007,0.000039,24.039861,0.0005,1.349
3992.00,7.737720,24.96992,0.000040,24.040730,0.0005,1.350
3994.00,7.737633,24.97064,0.000039,24.040954,0.0005,1.350
3996.00,7.738222,24.96944,0.000039,24.040183,0.0005,1.350
3998.00,7.739005,24.96892,0.000039,24.040650,0.0005,1.349
4000.00,7.738813,24.96863,0.000039,24.040379,0.0005,1.350
4002.00,7.737817,24.96869,0.000039,24.039619,0.0005,1.350
4004.00,7.738078,24.96959,0.000039,24.040443,0.0005,1.350
4006.00,7.738407,24.97014,0.000039,24.040270,0.0005,1.349
4008.00,7.738877,24.97084,0.000039,24.040741,0.0005,1.349
4010.00,7.739632,24.97063,0.000040,24.040532,0.0005,1.349
4012.00,7.739854,24.96997,0.000039,24.040855,0.0005,1.350
4014.00,7.739273,24.96946,0.000040,24.040325,0.0005,1.350
4016.00,7.739279,24.96999,0.000040,24.040306,0.0005,1.350
4018.00,7.739312,24.97026,0.000039,24.040179,0.0005,1.349
4020.00,7.738607,24.97024,0.000040,24.040868,0.0005,1.349
4022.00,7.738221,24.96952,0.000038,24.041083,0.0005,1.349
4024.00,7.738517,24.97034,0.000039,24.040121,0.0006,1.349
4026.00,7.738409,24.97049,0.000039,24.040701,0.0005,1.349
4028.00,7.737915,24.97039,0.000038,24.040450,0.0005,1.349
4030.00,7.738434,24.97008,0.000038,24.040479,0.0005,1.349
4032.00,7.738774,24.97036,0.000038,24.040583,0.0005,1.349
4034.00,7.738955,24.97024,0.000039,24.040494,0.0005,1.349
4036.00,7.738376,24.96984,0.000039,24.040926,0.0005,1.348
4038.00,7.737712,24.97076,0.000039,24.040543,0.0005,1.349
4040.00,7.737380,24.97033,0.000039,24.040817,0.0005,1.349
4042.00,7.737228,24.96963,0.000039,24.040139,0.0005,1.350
4044.00,7.737853,24.96952,0.000039,24.040581,0.0005,1.349
4046.00,7.736987,24.96895,0.000038,24.040988,0.0006,1.349
4048.00,7.737264,24.96983,0.000039,24.040299,0.0006,1.349
4050.00,7.738061,24.97034,0.000039,24.040552,0.0005,1.349
4052.00,7.738497,24.96950,0.000039,24.039732,0.0005,1.349
4054.00,7.737768,24.96920,0.000037,24.039706,0.0005,1.349
4056.00,7.738096,24.97079,0.000038,24.040426,0.0005,1.350
4058.00,7.737471,24.97045,0.000040,24.040390,0.0005,1.349
4060.00,7.737119,24.97103,0.000040,24.039792,0.0005,1.349
4062.00,7.737400,24.97103,0.000038,24.040486,0.0005,1.349
4064.00,7.737389,24.97098,0.000040,24.040919,0.0006,1.348
4066.00,7.737274,24.97102,0.000040,24.040365,0.0005,1.349
4068.00,7.736475,24.97109,0.000038,24.040034,0.0005,1.348
4070.00,7.736271,24.97075,0.000039,24.040906,0.0005,1.348
4072.00,7.737262,24.97040,0.000039,24.040472,0.0005,1.349
4074.00,7.737738,24.97008,0.000039,24.040206,0.0006,1.349
4076.00,7.736908,24.97024,0.000039,24.040426,0.0005,1.348
4078.00,7.736696,24.96951,0.000040,24.040515,0.0005,1.348
4080.00,7.737114,24.97006,0.000040,24.039692,0.0005,1.348
4082.00,7.737320,24.97012,0.000040,24.040995,0.0005,1.349
4084.00,7.736765,24.96998,0.000040,24.040521,0.0005,1.348
4086.00,7.736925,24.96963,0.000039,24.040388,0.0005,1.349
4088.00,7.737166,24.96961,0.000039,24.040665,0.0005,1.349
4090.00,7.736994,24.97001,0.000039,24.040557,0.0005,1.348
4092.00,7.736962,24.97031,0.000038,24.040503,0.0005,1.348
4094.00,7.737686,24.97038,0.000039,24.040143,0.0005,1.348
4096.00,7.738157,24.97096,0.000038,24.040361,0.0005,1.349
4098.00,7.738392,24.97079,0.000040,24.040470,0.0005,1.348
4100.00,7.737536,24.97067,0.000040,24.039497,0.0005,1.348
4102.00,7.737512,24.97203,0.000040,24.040128,0.0005,1.348
4104.00,7.738402,24.97132,0.000040,24.040832,0.0005,1.348
4106.00,7.738521,24.97129,0.000039,24.040459,0.0005,1.348
4108.00,7.738751,24.97126,0.000039,24.040446,0.0005,1.348
4110.00,7.739231,24.97124,0.000039,24.039475,0.0005,1.348
4112.00,7.739028,24.97072,0.000040,24.039643,0.0005,1.348
4114.00,7.737833,24.97087,0.000040,24.040723,0.0005,1.348
4116.00,7.737336,24.97174,0.000038,24.041285,0.0005,1.348
4118.00,7.737933,24.97104,0.000039,24.040665,0.0006,1.348
4120.00,7.739210,24.97130,0.000038,24.040212,0.0006,1.349
4122.00,7.738707,24.97149,0.000037,24.039784,0.0005,1.348
4124.00,7.737835,24.97143,0.000038,24.040514,0.0005,1.348
4126.00,7.737152,24.97208,0.000039,24.040550,0.0005,1.348
4128.00,7.737438,24.97130,0.000039,24.039810,0.0005,1.348
4130.00,7.738279,24.97087,0.000039,24.040570,0.0005,1.348
4132.00,7.738532,24.97038,0.000038,24.039994,0.0005,1.347
4134.00,7.738135,24.97036,0.000039,24.040419,0.0005,1.347
4136.00,7.737329,24.96975,0.000039,24.040228,0.0005,1.348
4138.00,7.737717,24.96938,0.000039,24.040346,0.0005,1.347
4140.00,7.737407,24.96978,0.000039,24.040506,0.0005,1.348
4142.00,7.737434,24.96988,0.000039,24.039788,0.0005,1.348
4144.00,7.736924,24.97015,0.000039,24.039883,0.0005,1.347
4146.00,7.737097,24.97127,0.000038,24.040161,0.0005,1.348
4148.00,7.736596,24.97141,0.000038,24.040832,0.0005,1.347
4150.00,7.736405,24.97156,0.000038,24.040708,0.0005,1.347
4152.00,7.737037,24.97101,0.000038,24.040194,0.0005,1.348
4154.00,7.737416,24.97072,0.000038,24.039686,0.0005,1.348
4156.00,7.736973,24.97067,0.000038,24.040061,0.0005,1.347
4158.00,7.736622,24.97072,0.000038,24.039914,0.0005,1.347
4160.00,7.737328,24.97201,0.000039,24.039948,0.0005,1.347
4162.00,7.737026,24.97121,0.000040,24.040777,0.0005,1.347
4164.00,7.736660,24.97244,0.000039,24.039957,0.0005,1.348
4166.00,7.736892,24.97247,0.000038,24.040072,0.0005,1.348
4168.00,7.737909,24.97196,0.000037,24.039766,0.0005,1.347
4170.00,7.736636,24.97186,0.000038,24.039790,0.0005,1.348
4172.00,7.736193,24.97198,0.000039,24.040206,0.0005,1.348
4174.00,7.736662,24.97219,0.000039,24.039835,0.0005,1.347
4176.00,7.737940,24.97187,0.000038,24.039834,0.0005,1.347
4178.00,7.738029,24.97170,0.000039,24.040235,0.0005,1.347
4180.00,7.737125,24.97132,0.000039,24.040763,0.0005,1.347
4182.00,7.736891,24.97144,0.000039,24.040139,0.0005,1.347
4184.00,7.737197,24.97149,0.000040,24.040586,0.0005,1.347
4186.00,7.736978,24.97075,0.000039,24.040121,0.0005,1.347
4188.00,7.738197,24.97157,0.000038,24.039952,0.0005,1.347
4190.00,7.738230,24.97134,0.000039,24.040135,0.0005,1.347
4192.00,7.738245,24.97184,0.000039,24.040903,0.0005,1.347
4194.00,7.738239,24.97174,0.000038,24.040048,0.0005,1.347
4196.00,7.736809,24.97093,0.000039,24.040330,0.0005,1.347
4198.00,7.736411,24.97179,0.000039,24.039686,0.0005,1.347
4200.00,7.737810,24.97159,0.000039,24.039997,0.0005,1.347
@7,12.0000,24.0
4202.00,7.738046,24.97200,0.000038,24.039948,0.0005,1.347
4204.00,7.736490,24.97162,0.000038,24.040648,0.0005,1.346
4206.00,7.730524,24.97118,0.000039,24.040314,0.0005,1.346
4208.00,7.717441,24.97091,0.000040,24.040248,0.0005,1.345
4210.00,7.693504,24.97144,0.000040,24.040866,0.0005,1.345
4212.00,7.664448,24.97136,0.000039,24.041177,0.0005,1.347
4214.00,7.638480,24.97114,0.000038,24.040417,0.0005,1.346
4216.00,7.616752,24.97251,0.000039,24.041005,0.0005,1.347
4218.00,7.600389,24.97207,0.000039,24.041037,0.0005,1.347
4220.00,7.587223,24.97241,0.000037,24.040397,0.0005,1.348
4222.00,7.577660,24.97197,0.000038,24.039670,0.0005,1.347
4224.00,7.571660,24.97172,0.000039,24.040708,0.0006,1.348
4226.00,7.566696,24.97229,0.000037,24.040730,0.0006,1.347
4228.00,7.561837,24.97267,0.000037,24.039914,0.0006,1.348
4230.00,7.561390,24.97315,0.000037,24.040279,0.0005,1.349
4232.00,7.568578,24.97251,0.000036,24.040805,0.0005,1.349
4234.00,7.584046,24.97232,0.000036,24.040505,0.0005,1.348
4236.00,7.598322,24.97290,0.000036,24.040766,0.0005,1.348
4238.00,7.609182,24.97242,0.000038,24.040010,0.0005,1.348
4240.00,7.615624,24.97299,0.000038,24.040474,0.0005,1.347
4242.00,7.619316,24.97334,0.000039,24.040690,0.0005,1.347
4244.00,7.622201,24.97335,0.000040,24.040710,0.0005,1.347
4246.00,7.623016,24.97327,0.000040,24.039504,0.0005,1.347
4248.00,7.621697,24.97316,0.000039,24.040225,0.0005,1.346
4250.00,7.622008,24.97298,0.000040,24.040057,0.0005,1.346
4252.00,7.625588,24.97360,0.000039,24.040381,0.0005,1.347
4254.00,7.630055,24.97365,0.000039,24.040024,0.0005,1.347
4256.00,7.636172,24.97239,0.000038,24.041194,0.0005,1.346
4258.00,7.642653,24.97211,0.000039,24.039808,0.0005,1.347
4260.00,7.648813,24.97207,0.000039,24.039939,0.0005,1.347
4262.00,7.655309,24.97211,0.000039,24.039881,0.0005,1.346
4264.00,7.661576,24.97164,0.000038,24.039344,0.0005,1.346
4266.00,7.668979,24.97185,0.000039,24.039872,0.0005,1.346
4268.00,7.674912,24.97165,0.000039,24.040925,0.0005,1.346
4270.00,7.680913,24.97130,0.000039,24.040072,0.0005,1.346
4272.00,7.685606,24.97146,0.000039,24.040077,0.0005,1.346
4274.00,7.690781,24.97117,0.000040,24.040299,0.0005,1.346
4276.00,7.695736,24.97205,0.000039,24.039864,0.0005,1.346
4278.00,7.700127,24.97233,0.000039,24.040970,0.0005,1.346
4280.00,7.704967,24.97166,0.000040,24.039863,0.0005,1.347
4282.00,7.708412,24.97201,0.000038,24.040037,0.0006,1.346
4284.00,7.712067,24.97196,0.000039,24.040475,0.0005,1.346
4286.00,7.715491,24.97272,0.000039,24.039963,0.0005,1.346
4288.00,7.718011,24.97258,0.000038,24.040315,0.0005,1.346
4290.00,7.721184,24.97205,0.000039,24.040330,0.0005,1.346
4292.00,7.722816,24.97226,0.000040,24.040446,0.0005,1.346
4294.00,7.724565,24.97219,0.000040,24.039661,0.0005,1.346
4296.00,7.726688,24.97152,0.000039,24.040043,0.0005,1.346
4298.00,7.728697,24.97174,0.000039,24.040452,0.0005,1.346
4300.00,7.730421,24.97203,0.000040,24.040024,0.0005,1.346
4302.00,7.731064,24.97191,0.000039,24.040490,0.0005,1.346
4304.00,7.731594,24.97223,0.000038,24.040563,0.0005,1.346
4306.00,7.731895,24.97232,0.000037,24.039970,0.0006,1.347
4308.00,7.733692,24.97189,0.000038,24.040215,0.0005,1.346
4310.00,7.734440,24.97389,0.000039,24.040425,0.0005,1.345
4312.00,7.735035,24.97364,0.000039,24.039948,0.0005,1.346
4314.00,7.736038,24.97370,0.000039,24.040294,0.0005,1.347
4316.00,7.735892,24.97369,0.000039,24.040352,0.0005,1.347
4318.00,7.735683,24.97338,0.000039,24.040381,0.0005,1.346
4320.00,7.735815,24.97351,0.000038,24.040734,0.0005,1.346
4322.00,7.736381,24.97366,0.000038,24.040472,0.0005,1.346
4324.00,7.736844,24.97265,0.000039,24.040614,0.0005,1.346
4326.00,7.736568,24.97365,0.000040,24.040168,0.0005,1.346
4328.00,7.737339,24.97321,0.000040,24.040454,0.0005,1.346
4330.00,7.737510,24.97243,0.000040,24.040379,0.0005,1.346
4332.00,7.737093,24.97385,0.000040,24.040419,0.0006,1.346
4334.00,7.737637,24.97369,0.000040,24.040501,0.0006,1.345
4336.00,7.737816,24.97376,0.000039,24.039924,0.0006,1.346
4338.00,7.738185,24.97422,0.000040,24.040035,0.0005,1.346
4340.00,7.738308,24.97418,0.000039,24.040290,0.0006,1.346
4342.00,7.738936,24.97314,0.000038,24.041057,0.0006,1.345
4344.00,7.738530,24.97248,0.000039,24.040126,0.0005,1.346
4346.00,7.736934,24.97328,0.000039,24.039744,0.0006,1.346
4348.00,7.736645,24.97270,0.000038,24.040263,0.0005,1.346
4350.00,7.737212,24.97196,0.000038,24.040357,0.0005,1.346
4352.00,7.737078,24.97131,0.000037,24.039355,0.0005,1.346
4354.00,7.737365,24.97062,0.000038,24.039832,0.0005,1.346
4356.00,7.735963,24.97063,0.000039,24.040088,0.0005,1.346
4358.00,7.735411,24.97089,0.000039,24.040190,0.0005,1.346
4360.00,7.735357,24.97146,0.000039,24.040923,0.0005,1.346
4362.00,7.735860,24.97204,0.000040,24.040485,0.0005,1.346
4364.00,7.736891,24.97188,0.000038,24.040792,0.0005,1.346
4366.00,7.736598,24.97119,0.000039,24.039419,0.0005,1.346
4368.00,7.736007,24.97175,0.000039,24.040132,0.0005,1.346
4370.00,7.736124,24.97164,0.000039,24.040599,0.0005,1.345
4372.00,7.736208,24.97029,0.000039,24.040277,0.0005,1.346
4374.00,7.735638,24.97123,0.000038,24.040165,0.0005,1.345
4376.00,7.736713,24.97149,0.000039,24.040290,0.0005,1.346
4378.00,7.737262,24.97118,0.000039,24.040219,0.0005,1.346
4380.00,7.736732,24.97089,0.000039,24.040106,0.0005,1.345
4382.00,7.736141,24.97124,0.000039,24.040234,0.0006,1.345
4384.00,7.735115,24.97123,0.000039,24.040008,0.0005,1.345
4386.00,7.735450,24.97127,0.000040,24.040923,0.0006,1.346
4388.00,7.735815,24.97137,0.000038,24.039944,0.0006,1.346
4390.00,7.736035,24.97190,0.000039,24.040619,0.0006,1.346
4392.00,7.735494,24.97171,0.000039,24.040612,0.0006,1.346
4394.00,7.735187,24.97085,0.000038,24.040163,0.0005,1.345
4396.00,7.734762,24.97077,0.000040,24.039866,0.0006,1.345
4398.00,7.735545,24.97110,0.000039,24.039961,0.0006,1.346
4400.00,7.736269,24.97204,0.000039,24.040305,0.0005,1.346
4402.00,7.735045,24.97209,0.000040,24.040528,0.0005,1.345
4404.00,7.735877,24.97147,0.000039,24.040092,0.0005,1.346
4406.00,7.736882,24.97156,0.000038,24.040577,0.0005,1.345
4408.00,7.735970,24.97226,0.000038,24.040126,0.0005,1.346
4410.00,7.735918,24.97199,0.000038,24.040350,0.0005,1.346
4412.00,7.735859,24.97193,0.000039,24.040365,0.0005,1.345
4414.00,7.735887,24.97186,0.000040,24.040815,0.0005,1.346
4416.00,7.735784,24.97099,0.000040,24.040105,0.0005,1.345
4418.00,7.736074,24.97194,0.000039,24.040123,0.0005,1.345
4420.00,7.736099,24.97162,0.000038,24.040217,0.0006,1.346
4422.00,7.735750,24.97158,0.000038,24.040475,0.0005,1.345
4424.00,7.735465,24.97156,0.000039,24.040285,0.0005,1.345
4426.00,7.735800,24.97126,0.000040,24.040788,0.0005,1.345
4428.00,7.736208,24.97176,0.000040,24.040683,0.0005,1.345
4430.00,7.735208,24.97159,0.000040,24.040861,0.0006,1.346
4432.00,7.735097,24.97161,0.000038,24.040275,0.0005,1.346
4434.00,7.734936,24.97266,0.000038,24.040119,0.0006,1.345
4436.00,7.735101,24.97252,0.000038,24.040585,0.0005,1.346
4438.00,7.735162,24.97222,0.000037,24.040059,0.0005,1.346
4440.00,7.735371,24.97175,0.000037,24.039730,0.0005,1.346
4442.00,7.735974,24.97100,0.000038,24.040506,0.0006,1.346
4444.00,7.735930,24.97174,0.000039,24.040039,0.0006,1.346
4446.00,7.736089,24.97142,0.000039,24.040717,0.0006,1.345
4448.00,7.736562,24.97264,0.000040,24.040783,0.0005,1.345
4450.00,7.736220,24.97233,0.000041,24.040375,0.0005,1.345
4452.00,7.735931,24.97207,0.000039,24.039875,0.0005,1.345
4454.00,7.737284,24.97169,0.000039,24.041228,0.0005,1.345
4456.00,7.737294,24.97109,0.000040,24.041237,0.0005,1.345
4458.00,7.736408,24.97084,0.000038,24.040757,0.0005,1.346
4460.00,7.736509,24.97090,0.000038,24.040525,0.0006,1.346
4462.00,7.735971,24.97071,0.000039,24.039797,0.0005,1.346
4464.00,7.735591,24.97096,0.000039,24.039894,0.0005,1.346
4466.00,7.736223,24.97194,0.000039,24.040474,0.0005,1.346
4468.00,7.736448,24.97139,0.000038,24.040510,0.0005,1.345
4470.00,7.735860,24.97082,0.000040,24.040672,0.0005,1.346
4472.00,7.735382,24.97010,0.000040,24.039855,0.0005,1.346
4474.00,7.734435,24.97084,0.000039,24.040148,0.0006,1.345
4476.00,7.734833,24.97022,0.000038,24.039966,0.0006,1.346
4478.00,7.735488,24.97044,0.000039,24.040725,0.0005,1.346
4480.00,7.734716,24.97121,0.000038,24.039959,0.0005,1.346
4482.00,7.734354,24.97124,0.000038,24.040379,0.0006,1.346
4484.00,7.734484,24.97178,0.000039,24.039704,0.0005,1.346
4486.00,7.735231,24.97158,0.000038,24.040114,0.0005,1.346
4488.00,7.736152,24.97230,0.000038,24.040666,0.0005,1.346
4490.00,7.736601,24.97173,0.000039,24.040421,0.0005,1.346
4492.00,7.736762,24.97174,0.000039,24.040308,0.0005,1.345
4494.00,7.736803,24.97301,0.000039,24.040310,0.0005,1.346
4496.00,7.736353,24.97407,0.000039,24.039821,0.0005,1.346
4498.00,7.736647,24.97431,0.000039,24.041037,0.0006,1.346
4500.00,7.735602,24.97377,0.000039,24.040870,0.0006,1.346
4502.00,7.735342,24.97401,0.000039,24.040810,0.0006,1.346
4504.00,7.735605,24.97456,0.000039,24.039950,0.0006,1.346
4506.00,7.735735,24.97409,0.000039,24.040074,0.0005,1.346
4508.00,7.735939,24.97440,0.000040,24.040501,0.0005,1.346
4510.00,7.735624,24.97370,0.000039,24.040601,0.0006,1.346
4512.00,7.734852,24.97284,0.000040,24.040403,0.0005,1.346
4514.00,7.735863,24.97333,0.000040,24.040026,0.0005,1.345
4516.00,7.736810,24.97366,0.000040,24.040817,0.0005,1.346
4518.00,7.737309,24.97400,0.000040,24.040070,0.0006,1.345
4520.00,7.737276,24.97309,0.000039,24.040428,0.0006,1.346
4522.00,7.736786,24.97316,0.000039,24.040088,0.0005,1.346
4524.00,7.735575,24.97324,0.000037,24.040835,0.0006,1.347
4526.00,7.734420,24.97291,0.000037,24.040750,0.0006,1.346
4528.00,7.734962,24.97307,0.000039,24.040450,0.0006,1.345
4530.00,7.735550,24.97290,0.000040,24.039628,0.0006,1.345
4532.00,7.735056,24.97300,0.000040,24.040150,0.0005,1.345
4534.00,7.735646,24.97282,0.000039,24.040872,0.0005,1.346
4536.00,7.736191,24.97356,0.000037,24.040475,0.0005,1.346
4538.00,7.735760,24.97367,0.000039,24.040559,0.0005,1.346
4540.00,7.735650,24.97347,0.000039,24.040628,0.0005,1.346
4542.00,7.735726,24.97333,0.000039,24.040699,0.0005,1.346
4544.00,7.735983,24.97200,0.000040,24.040063,0.0006,1.345
4546.00,7.737024,24.97230,0.000039,24.040657,0.0005,1.346
4548.00,7.736745,24.97293,0.000040,24.040110,0.0005,1.346
4550.00,7.736249,24.97200,0.000038,24.039737,0.0006,1.346
4552.00,7.736621,24.97202,0.000039,24.040115,0.0006,1.346
4554.00,7.736395,24.97245,0.000038,24.040152,0.0006,1.346
4556.00,7.736468,24.97149,0.000039,24.040345,0.0006,1.346
4558.00,7.735875,24.97110,0.000040,24.041319,0.0005,1.346
4560.00,7.736033,24.97098,0.000041,24.040463,0.0005,1.346
4562.00,7.735261,24.97103,0.000041,24.039868,0.0006,1.346
4564.00,7.734903,24.97063,0.000039,24.040272,0.0006,1.346
4566.00,7.734504,24.97101,0.000040,24.040321,0.0005,1.346
4568.00,7.734514,24.97090,0.000040,24.039974,0.0005,1.346
4570.00,7.735196,24.97040,0.000039,24.040303,0.0005,1.346
4572.00,7.734750,24.97046,0.000040,24.040385,0.0005,1.346
4574.00,7.734058,24.97064,0.000041,24.040086,0.0006,1.346
4576.00,7.735235,24.97077,0.000040,24.041208,0.0006,1.346
4578.00,7.736251,24.97062,0.000041,24.040735,0.0005,1.346
4580.00,7.735836,24.97080,0.000039,24.040008,0.0006,1.346
4582.00,7.735195,24.97128,0.000040,24.041059,0.0005,1.346
4584.00,7.734840,24.97080,0.000039,24.040292,0.0005,1.346
4586.00,7.735228,24.97120,0.000038,24.040195,0.0006,1.346
4588.00,7.735836,24.97050,0.000038,24.039992,0.0006,1.346
4590.00,7.735666,24.97036,0.000039,24.040808,0.0005,1.347
4592.00,7.736020,24.97040,0.000039,24.040625,0.0005,1.347
4594.00,7.736206,24.97069,0.000038,24.040794,0.0006,1.346
4596.00,7.735923,24.97059,0.000039,24.040719,0.0006,1.346
4598.00,7.736344,24.97133,0.000039,24.040392,0.0006,1.346
4600.00,7.736764,24.97104,0.000040,24.041115,0.0005,1.346
4602.00,7.736914,24.97042,0.000040,24.040528,0.0005,1.347
4604.00,7.737302,24.97014,0.000039,24.040383,0.0005,1.346
4606.00,7.737524,24.97053,0.000039,24.040215,0.0005,1.346
4608.00,7.736438,24.97119,0.000039,24.040534,0.0006,1.347
4610.00,7.737278,24.97102,0.000039,24.040537,0.0006,1.347
4612.00,7.736824,24.97060,0.000039,24.040561,0.0005,1.347
4614.00,7.735907,24.97051,0.000038,24.040501,0.0005,1.347
4616.00,7.736684,24.97105,0.000038,24.040126,0.0006,1.346
4618.00,7.736405,24.97197,0.000039,24.040357,0.0005,1.347
4620.00,7.736015,24.97118,0.000038,24.040283,0.0005,1.346
4622.00,7.735963,24.97050,0.000039,24.041014,0.0006,1.346
4624.00,7.735235,24.96946,0.000038,24.039372,0.0006,1.347
4626.00,7.735173,24.96942,0.000038,24.040495,0.0006,1.347
4628.00,7.735354,24.97068,0.000039,24.039843,0.0005,1.346
4630.00,7.735511,24.97106,0.000039,24.040439,0.0005,1.346
4632.00,7.735323,24.97041,0.000038,24.040705,0.0006,1.347
4634.00,7.735221,24.97038,0.000038,24.040985,0.0005,1.347
4636.00,7.734689,24.97079,0.000040,24.040386,0.0005,1.346
4638.00,7.734888,24.97075,0.000040,24.040695,0.0005,1.346
4640.00,7.734397,24.96975,0.000040,24.039483,0.0005,1.346
4642.00,7.733858,24.97038,0.000040,24.040781,0.0005,1.347
4644.00,7.734016,24.97042,0.000038,24.040265,0.0005,1.347
4646.00,7.734060,24.97007,0.000038,24.040308,0.0005,1.346
4648.00,7.734491,24.96942,0.000038,24.040614,0.0005,1.347
4650.00,7.735390,24.96994,0.000040,24.040619,0.0005,1.347
4652.00,7.735358,24.96981,0.000039,24.040210,0.0005,1.347
4654.00,7.734483,24.96962,0.000038,24.040441,0.0006,1.347
4656.00,7.734497,24.96976,0.000039,24.040735,0.0006,1.347
4658.00,7.735590,24.97086,0.000039,24.039848,0.0006,1.347
4660.00,7.735556,24.97043,0.000039,24.039326,0.0006,1.347
4662.00,7.735549,24.97052,0.000039,24.040788,0.0005,1.347
4664.00,7.735269,24.96953,0.000040,24.041206,0.0006,1.347
4666.00,7.735416,24.97011,0.000040,24.040915,0.0006,1.347
4668.00,7.736112,24.96999,0.000039,24.040759,0.0006,1.347
4670.00,7.736105,24.96971,0.000040,24.040405,0.0006,1.347
4672.00,7.735433,24.97006,0.000039,24.040795,0.0006,1.347
4674.00,7.734663,24.97024,0.000039,24.041165,0.0005,1.347
4676.00,7.735050,24.97227,0.000039,24.039830,0.0006,1.347
4678.00,7.735092,24.97215,0.000039,24.040643,0.0005,1.347
4680.00,7.735307,24.97209,0.000038,24.040217,0.0005,1.347
4682.00,7.735572,24.97229,0.000039,24.040812,0.0005,1.347
4684.00,7.735853,24.97299,0.000039,24.039686,0.0005,1.348
4686.00,7.735632,24.97414,0.000039,24.040390,0.0005,1.347
4688.00,7.736116,24.97353,0.000040,24.040383,0.0006,1.346
4690.00,7.736489,24.97234,0.000040,24.040452,0.0005,1.347
4692.00,7.736200,24.97365,0.000039,24.039935,0.0005,1.347
4694.00,7.735485,24.97391,0.000039,24.041135,0.0005,1.347
4696.00,7.735770,24.97376,0.000040,24.039884,0.0006,1.347
4698.00,7.736434,24.97472,0.000040,24.041035,0.0006,1.347
4700.00,7.736768,24.97482,0.000039,24.041028,0.0005,1.347
4702.00,7.735956,24.97461,0.000038,24.039766,0.0006,1.347
4704.00,7.736029,24.97576,0.000039,24.039481,0.0005,1.347
4706.00,7.735687,24.97576,0.000038,24.040475,0.0005,1.347
4708.00,7.735379,24.97490,0.000038,24.039904,0.0005,1.348
4710.00,7.735399,24.97418,0.000039,24.039883,0.0005,1.347
4712.00,7.735868,24.97417,0.000039,24.039577,0.0005,1.347
4714.00,7.735283,24.97383,0.000040,24.040863,0.0006,1.347
4716.00,7.735348,24.97274,0.000040,24.040208,0.0005,1.347
4718.00,7.735856,24.97263,0.000038,24.040401,0.0005,1.347
4720.00,7.736087,24.97266,0.000038,24.040535,0.0005,1.347
4722.00,7.735652,24.97301,0.000038,24.040375,0.0005,1.347
4724.00,7.735417,24.97330,0.000039,24.040092,0.0005,1.347
4726.00,7.735481,24.97260,0.000039,24.040466,0.0005,1.346
4728.00,7.735502,24.97315,0.000040,24.040490,0.0006,1.346
4730.00,7.735336,24.97355,0.000040,24.040350,0.0006,1.348
4732.00,7.735004,24.97292,0.000039,24.039606,0.0006,1.348
4734.00,7.734890,24.97294,0.000038,24.040074,0.0005,1.348
4736.00,7.734563,24.97354,0.000038,24.039666,0.0005,1.348
4738.00,7.734095,24.97344,0.000038,24.041245,0.0005,1.348
4740.00,7.735281,24.97253,0.000038,24.040315,0.0005,1.348
4742.00,7.736648,24.97345,0.000038,24.039877,0.0005,1.347
4744.00,7.737096,24.97276,0.000038,24.040105,0.0005,1.347
4746.00,7.737343,24.97182,0.000039,24.040761,0.0005,1.347
4748.00,7.737012,24.97184,0.000039,24.040468,0.0006,1.347
4750.00,7.736498,24.97217,0.000038,24.040392,0.0006,1.347
4752.00,7.736157,24.97186,0.000039,24.039641,0.0006,1.348
4754.00,7.736676,24.97109,0.000039,24.039890,0.0005,1.348
4756.00,7.736266,24.97201,0.000039,24.040181,0.0005,1.348
4758.00,7.735529,24.97220,0.000038,24.040668,0.0006,1.347
4760.00,7.735525,24.97196,0.000038,24.040875,0.0006,1.348
4762.00,7.735676,24.97173,0.000038,24.041279,0.0005,1.347
4764.00,7.735630,24.97264,0.000038,24.040554,0.0005,1.348
4766.00,7.735396,24.97166,0.000039,24.039555,0.0005,1.348
4768.00,7.736181,24.97120,0.000039,24.039564,0.0005,1.348
4770.00,7.735736,24.97123,0.000038,24.040328,0.0005,1.348
4772.00,7.736557,24.97061,0.000038,24.039715,0.0005,1.348
4774.00,7.737049,24.97011,0.000038,24.040079,0.0005,1.347
4776.00,7.737453,24.97026,0.000039,24.040986,0.0005,1.348
4778.00,7.736816,24.97044,0.000039,24.040455,0.0005,1.348
4780.00,7.736121,24.97060,0.000040,24.040637,0.0005,1.348
4782.00,7.735871,24.97054,0.000038,24.040245,0.0005,1.348
4784.00,7.736264,24.97036,0.000038,24.041083,0.0006,1.348
4786.00,7.735535,24.97052,0.000038,24.040992,0.0005,1.348
4788.00,7.735159,24.97052,0.000039,24.040372,0.0006,1.348
4790.00,7.735054,24.97033,0.000041,24.040534,0.0005,1.347
4792.00,7.735298,24.97094,0.000040,24.040735,0.0005,1.348
4794.00,7.735980,24.97028,0.000038,24.040299,0.0006,1.349
4796.00,7.736011,24.97097,0.000038,24.040794,0.0005,1.348
4798.00,7.735837,24.97116,0.000038,24.040363,0.0005,1.348
4800.00,7.735711,24.97105,0.000040,24.040199,0.0005,1.348
@8,12.0000,24.0
4802.00,7.735797,24.97114,0.000039,24.040746,0.0005,1.347
4804.00,7.735024,24.96980,0.000039,24.041428,0.0005,1.348
4806.00,7.730454,24.97080,0.000039,24.040526,0.0005,1.348
4808.00,7.718200,24.97150,0.000039,24.040750,0.0005,1.347
4810.00,7.694900,24.97127,0.000040,24.040834,0.0005,1.347
4812.00,7.667206,24.97173,0.000038,24.040508,0.0005,1.347
4814.00,7.643347,24.97199,0.000038,24.040305,0.0005,1.348
4816.00,7.624138,24.97112,0.000040,24.039946,0.0005,1.348
4818.00,7.607458,24.97175,0.000040,24.041006,0.0006,1.349
4820.00,7.594904,24.97168,0.000037,24.040863,0.0005,1.349
4822.00,7.587365,24.97090,0.000037,24.040357,0.0005,1.350
4824.00,7.581398,24.97114,0.000038,24.040614,0.0006,1.349
4826.00,7.576977,24.97179,0.000038,24.040665,0.0006,1.349
4828.00,7.573610,24.97210,0.000038,24.040410,0.0006,1.349
4830.00,7.573492,24.97175,0.000037,24.041163,0.0005,1.350
4832.00,7.580515,24.97263,0.000038,24.040175,0.0005,1.350
4834.00,7.595131,24.97233,0.000037,24.041641,0.0006,1.350
4836.00,7.610453,24.97243,0.000037,24.040994,0.0006,1.349
4838.00,7.620643,24.97365,0.000039,24.040097,0.0006,1.348
4840.00,7.625834,24.97432,0.000039,24.040714,0.0005,1.349
4842.00,7.628860,24.97416,0.000040,24.039734,0.0005,1.349
4844.00,7.630194,24.97431,0.000039,24.040355,0.0005,1.349
4846.00,7.630564,24.97407,0.000039,24.040979,0.0005,1.348
4848.00,7.629882,24.97407,0.000039,24.040963,0.0005,1.348
4850.00,7.629711,24.97365,0.000040,24.040946,0.0006,1.348
4852.00,7.631312,24.97342,0.000039,24.041208,0.0005,1.348
4854.00,7.634744,24.97320,0.000039,24.041034,0.0005,1.349
4856.00,7.640437,24.97355,0.000039,24.040485,0.0006,1.348
4858.00,7.646258,24.97402,0.000039,24.040412,0.0005,1.348
4860.00,7.652020,24.97395,0.000039,24.040881,0.0005,1.349
4862.00,7.657341,24.97439,0.000040,24.040705,0.0005,1.348
4864.00,7.663708,24.97429,0.000039,24.040006,0.0005,1.349
4866.00,7.669980,24.97448,0.000039,24.040699,0.0005,1.348
4868.00,7.675705,24.97436,0.000040,24.040232,0.0005,1.348
4870.00,7.680617,24.97299,0.000040,24.040957,0.0006,1.349
4872.00,7.685110,24.97430,0.000040,24.040894,0.0006,1.348
4874.00,7.690147,24.97529,0.000041,24.040094,0.0005,1.349
4876.00,7.694256,24.97553,0.000038,24.040590,0.0006,1.349
4878.00,7.698148,24.97588,0.000038,24.040425,0.0006,1.349
4880.00,7.703152,24.97537,0.000041,24.040775,0.0006,1.349
4882.00,7.706787,24.97505,0.000040,24.040770,0.0006,1.348
4884.00,7.709531,24.97460,0.000038,24.040879,0.0006,1.349
4886.00,7.712719,24.97452,0.000038,24.040857,0.0006,1.349
4888.00,7.715989,24.97437,0.000040,24.041392,0.0006,1.349
4890.00,7.718389,24.97461,0.000040,24.040966,0.0005,1.348
4892.00,7.720663,24.97478,0.000040,24.039983,0.0006,1.349
4894.00,7.722249,24.97465,0.000039,24.040666,0.0005,1.349
4896.00,7.724471,24.97418,0.000038,24.040374,0.0006,1.349
4898.00,7.725368,24.97460,0.000040,24.040894,0.0006,1.349
4900.00,7.725588,24.97353,0.000039,24.040734,0.0006,1.349
4902.00,7.727207,24.97274,0.000040,24.040452,0.0005,1.349
4904.00,7.729048,24.97343,0.000039,24.040934,0.0006,1.349
4906.00,7.730322,24.97373,0.000038,24.040917,0.0006,1.349
4908.00,7.730369,24.97414,0.000038,24.040194,0.0005,1.349
4910.00,7.731024,24.97526,0.000039,24.041021,0.0005,1.350
4912.00,7.731757,24.97472,0.000040,24.040570,0.0006,1.349
4914.00,7.732648,24.97461,0.000039,24.040126,0.0006,1.349
4916.00,7.733637,24.97458,0.000038,24.040081,0.0005,1.349
4918.00,7.734385,24.97451,0.000040,24.040272,0.0005,1.349
4920.00,7.734738,24.97436,0.000039,24.041217,0.0005,1.350
4922.00,7.735951,24.97433,0.000039,24.040166,0.0005,1.349
4924.00,7.735762,24.97426,0.000041,24.040295,0.0005,1.349
4926.00,7.734685,24.97464,0.000040,24.040385,0.0005,1.349
4928.00,7.734900,24.97404,0.000041,24.040270,0.0005,1.349
4930.00,7.734887,24.97373,0.000040,24.040714,0.0005,1.350
4932.00,7.735057,24.97357,0.000039,24.041212,0.0006,1.349
4934.00,7.735506,24.97319,0.000039,24.040621,0.0006,1.349
4936.00,7.735529,24.97414,0.000038,24.040879,0.0006,1.349
4938.00,7.735820,24.97417,0.000039,24.040728,0.0006,1.349
4940.00,7.736348,24.97351,0.000041,24.040192,0.0005,1.349
4942.00,7.736529,24.97307,0.000039,24.040339,0.0005,1.349
4944.00,7.735593,24.97386,0.000038,24.039455,0.0006,1.349
4946.00,7.734563,24.97383,0.000038,24.040203,0.0005,1.350
4948.00,7.735292,24.97277,0.000040,24.039803,0.0005,1.349
4950.00,7.735188,24.97283,0.000040,24.040892,0.0005,1.350
4952.00,7.733742,24.97247,0.000039,24.040532,0.0006,1.349
4954.00,7.733790,24.97241,0.000039,24.040281,0.0006,1.349
4956.00,7.733829,24.97295,0.000039,24.040175,0.0006,1.350
4958.00,7.733184,24.97254,0.000040,24.040612,0.0005,1.350
4960.00,7.733230,24.97207,0.000039,24.040532,0.0006,1.349
4962.00,7.733412,24.97361,0.000039,24.040781,0.0006,1.350
4964.00,7.733185,24.97389,0.000039,24.040946,0.0006,1.349
4966.00,7.734326,24.97381,0.000039,24.040866,0.0005,1.349
4968.00,7.734275,24.97336,0.000040,24.039912,0.0005,1.350
4970.00,7.733946,24.97311,0.000040,24.040368,0.0005,1.349
4972.00,7.733411,24.97263,0.000040,24.040386,0.0006,1.349
4974.00,7.733948,24.97216,0.000040,24.041285,0.0005,1.350
4976.00,7.733470,24.97276,0.000037,24.041210,0.0006,1.350
4978.00,7.733481,24.97341,0.000039,24.039417,0.0005,1.350
4980.00,7.733349,24.97310,0.000039,24.040268,0.0006,1.349
4982.00,7.733921,24.97393,0.000039,24.040308,0.0005,1.350
4984.00,7.734915,24.97341,0.000040,24.040525,0.0006,1.350
4986.00,7.734426,24.97255,0.000039,24.041432,0.0005,1.350
4988.00,7.733310,24.97211,0.000037,24.040892,0.0005,1.350
4990.00,7.732863,24.97113,0.000038,24.040914,0.0005,1.349
4992.00,7.733060,24.97081,0.000039,24.040517,0.0005,1.350
4994.00,7.733090,24.97043,0.000040,24.040146,0.0005,1.349
4996.00,7.732422,24.97041,0.000039,24.040385,0.0005,1.350
4998.00,7.732587,24.97174,0.000039,24.040712,0.0006,1.350
5000.00,7.733776,24.97153,0.000039,24.040323,0.0005,1.350
5002.00,7.733823,24.97222,0.000040,24.040388,0.0005,1.349
5004.00,7.732943,24.97188,0.000040,24.040719,0.0006,1.349
5006.00,7.731868,24.97121,0.000039,24.041341,0.0005,1.349
5008.00,7.731973,24.97141,0.000038,24.040203,0.0006,1.350
5010.00,7.732373,24.97118,0.000040,24.040726,0.0006,1.349
5012.00,7.732069,24.97175,0.000040,24.041052,0.0006,1.350
5014.00,7.731598,24.97210,0.000039,24.040295,0.0006,1.350
5016.00,7.731701,24.97145,0.000040,24.040379,0.0006,1.350
5018.00,7.731872,24.97165,0.000041,24.040239,0.0005,1.350
5020.00,7.731140,24.97276,0.000039,24.040495,0.0005,1.350
5022.00,7.731980,24.97359,0.000039,24.040594,0.0005,1.350
5024.00,7.732060,24.97283,0.000040,24.039594,0.0006,1.350
5026.00,7.732339,24.97283,0.000039,24.040068,0.0006,1.350
5028.00,7.733323,24.97206,0.000039,24.040599,0.0006,1.350
5030.00,7.733611,24.97158,0.000040,24.040285,0.0006,1.349
5032.00,7.733451,24.97139,0.000040,24.039937,0.0005,1.350
5034.00,7.733333,24.97212,0.000039,24.040243,0.0005,1.350
5036.00,7.734112,24.97265,0.000038,24.040119,0.0006,1.350
5038.00,7.734824,24.97268,0.000039,24.041001,0.0006,1.350
5040.00,7.735163,24.97291,0.000038,24.041105,0.0006,1.351
5042.00,7.734877,24.97275,0.000040,24.040692,0.0005,1.350
5044.00,7.734169,24.97197,0.000040,24.040908,0.0005,1.350
5046.00,7.733642,24.97210,0.000041,24.041006,0.0005,1.350
5048.00,7.734070,24.97257,0.000041,24.040765,0.0005,1.349
5050.00,7.733205,24.97249,0.000041,24.041277,0.0006,1.350
5052.00,7.733419,24.97346,0.000041,24.040634,0.0006,1.351
5054.00,7.734084,24.97447,0.000037,24.040945,0.0006,1.350
5056.00,7.734771,24.97372,0.000039,24.040457,0.0006,1.350
5058.00,7.734361,24.97362,0.000040,24.040866,0.0005,1.350
5060.00,7.732791,24.97313,0.000039,24.040966,0.0005,1.350
5062.00,7.731297,24.97341,0.000040,24.040961,0.0006,1.350
5064.00,7.731958,24.97298,0.000040,24.041792,0.0006,1.350
5066.00,7.731860,24.97250,0.000041,24.041368,0.0006,1.350
5068.00,7.731966,24.97256,0.000040,24.040283,0.0006,1.350
5070.00,7.732458,24.97273,0.000039,24.040370,0.0005,1.351
5072.00,7.732484,24.97338,0.000039,24.040225,0.0006,1.351
5074.00,7.733219,24.97375,0.000039,24.041045,0.0006,1.350
5076.00,7.732244,24.97355,0.000038,24.040603,0.0006,1.350
5078.00,7.732611,24.97374,0.000038,24.039950,0.0006,1.350
5080.00,7.732627,24.97426,0.000039,24.040563,0.0006,1.350
5082.00,7.732701,24.97367,0.000040,24.040501,0.0005,1.351
5084.00,7.732985,24.97449,0.000038,24.040783,0.0006,1.351
5086.00,7.732635,24.97460,0.000039,24.040450,0.0006,1.351
5088.00,7.732938,24.97454,0.000038,24.039879,0.0006,1.351
5090.00,7.732633,24.97429,0.000040,24.040968,0.0005,1.350
5092.00,7.732905,24.97423,0.000039,24.040210,0.0005,1.351
5094.00,7.733293,24.97341,0.000040,24.040541,0.0006,1.351
5096.00,7.733443,24.97346,0.000040,24.040597,0.0005,1.350
5098.00,7.733306,24.97341,0.000039,24.040108,0.0005,1.351
5100.00,7.732358,24.97401,0.000040,24.040666,0.0006,1.350
5102.00,7.732884,24.97460,0.000040,24.041110,0.0006,1.350
5104.00,7.733742,24.97413,0.000040,24.040670,0.0005,1.351
5106.00,7.734113,24.97514,0.000039,24.040543,0.0005,1.351
5108.00,7.733744,24.97516,0.000040,24.041085,0.0006,1.351
5110.00,7.733472,24.97515,0.000040,24.040430,0.0006,1.350
5112.00,7.733030,24.97586,0.000040,24.040726,0.0006,1.351
5114.00,7.733268,24.97622,0.000040,24.041132,0.0005,1.351
5116.00,7.733838,24.97559,0.000039,24.040297,0.0005,1.351
5118.00,7.734277,24.97556,0.000039,24.040168,0.0005,1.351
5120.00,7.734100,24.97495,0.000039,24.040846,0.0005,1.350
5122.00,7.733208,24.97551,0.000040,24.040950,0.0006,1.350
5124.00,7.733145,24.97557,0.000040,24.040417,0.0006,1.351
5126.00,7.733541,24.97551,0.000040,24.039279,0.0006,1.352
5128.00,7.733604,24.97507,0.000039,24.040632,0.0006,1.351
5130.00,7.733563,24.97518,0.000039,24.041032,0.0005,1.351
5132.00,7.733069,24.97489,0.000040,24.040861,0.0006,1.350
5134.00,7.733490,24.97551,0.000040,24.040110,0.0005,1.351
5136.00,7.733582,24.97547,0.000040,24.040639,0.0005,1.351
5138.00,7.733752,24.97365,0.000040,24.040485,0.0006,1.351
5140.00,7.734235,24.97423,0.000040,24.040419,0.0006,1.351
5142.00,7.733327,24.97528,0.000040,24.041174,0.0005,1.351
5144.00,7.733250,24.97497,0.000040,24.040565,0.0006,1.351
5146.00,7.732761,24.97399,0.000039,24.040730,0.0005,1.351
5148.00,7.732840,24.97405,0.000040,24.040277,0.0005,1.352
5150.00,7.733160,24.97359,0.000039,24.040968,0.0006,1.351
5152.00,7.733554,24.97290,0.000038,24.040654,0.0005,1.350
5154.00,7.734064,24.97356,0.000041,24.040257,0.0006,1.351
5156.00,7.733415,24.97377,0.000040,24.040612,0.0006,1.351
5158.00,7.732876,24.97445,0.000039,24.040857,0.0005,1.351
5160.00,7.733371,24.97448,0.000040,24.040041,0.0005,1.351
5162.00,7.732581,24.97396,0.000039,24.040779,0.0006,1.351
5164.00,7.732940,24.97409,0.000039,24.040810,0.0006,1.351
5166.00,7.733843,24.97308,0.000040,24.040237,0.0005,1.350
5168.00,7.732792,24.97177,0.000039,24.040379,0.0005,1.352
5170.00,7.732613,24.97270,0.000039,24.040846,0.0006,1.352
5172.00,7.733015,24.97270,0.000039,24.040883,0.0005,1.351
5174.00,7.733475,24.97301,0.000040,24.040421,0.0005,1.351
5176.00,7.733507,24.97350,0.000040,24.040352,0.0006,1.351
5178.00,7.734060,24.97346,0.000040,24.041397,0.0005,1.352
5180.00,7.734109,24.97353,0.000040,24.040586,0.0006,1.352
5182.00,7.734405,24.97405,0.000040,24.040195,0.0006,1.351
5184.00,7.733760,24.97453,0.000039,24.041070,0.0006,1.351
5186.00,7.733987,24.97419,0.000039,24.039944,0.0006,1.352
5188.00,7.734508,24.97392,0.000039,24.040488,0.0006,1.351
5190.00,7.733860,24.97415,0.000040,24.040481,0.0006,1.351
5192.00,7.733722,24.97401,0.000040,24.040430,0.0006,1.351
5194.00,7.734430,24.97425,0.000040,24.041161,0.0006,1.352
5196.00,7.734321,24.97382,0.000039,24.040405,0.0006,1.351
5198.00,7.734706,24.97308,0.000040,24.040772,0.0006,1.351
5200.00,7.735004,24.97395,0.000040,24.040072,0.0006,1.352
5202.00,7.733821,24.97316,0.000040,24.040608,0.0006,1.352
5204.00,7.733692,24.97378,0.000039,24.040868,0.0005,1.352
5206.00,7.733932,24.97434,0.000039,24.040721,0.0005,1.352
5208.00,7.733871,24.97343,0.000039,24.040299,0.0005,1.352
5210.00,7.733197,24.97416,0.000039,24.040345,0.0006,1.352
5212.00,7.732915,24.97542,0.000040,24.040335,0.0005,1.352
5214.00,7.732747,24.97599,0.000039,24.040472,0.0005,1.352
5216.00,7.733503,24.97512,0.000040,24.039921,0.0005,1.352
5218.00,7.734503,24.97536,0.000040,24.040934,0.0005,1.351
5220.00,7.733778,24.97596,0.000040,24.041259,0.0005,1.351
5222.00,7.733902,24.97548,0.000039,24.040754,0.0005,1.352
5224.00,7.733880,24.97449,0.000040,24.039561,0.0005,1.352
5226.00,7.733296,24.97594,0.000039,24.040446,0.0005,1.352
5228.00,7.732981,24.97593,0.000038,24.040165,0.0006,1.353
5230.00,7.733948,24.97538,0.000038,24.040443,0.0006,1.352
5232.00,7.734065,24.97543,0.000040,24.040470,0.0006,1.352
5234.00,7.733330,24.97458,0.000039,24.040041,0.0005,1.352
5236.00,7.732712,24.97574,0.000040,24.039795,0.0005,1.352
5238.00,7.732753,24.97558,0.000039,24.040255,0.0005,1.352
5240.00,7.733197,24.97502,0.000040,24.040583,0.0005,1.352
5242.00,7.733370,24.97484,0.000039,24.040890,0.0005,1.352
5244.00,7.733676,24.97549,0.000039,24.041241,0.0006,1.352
5246.00,7.733692,24.97536,0.000040,24.040483,0.0005,1.352
5248.00,7.734368,24.97409,0.000039,24.040312,0.0005,1.353
5250.00,7.733800,24.97464,0.000039,24.040112,0.0005,1.351
5252.00,7.732845,24.97514,0.000040,24.040537,0.0006,1.351
5254.00,7.732814,24.97419,0.000040,24.040828,0.0006,1.352
5256.00,7.732368,24.97411,0.000040,24.040628,0.0005,1.353
5258.00,7.732904,24.97348,0.000039,24.040755,0.0005,1.352
5260.00,7.732621,24.97397,0.000038,24.040861,0.0005,1.352
5262.00,7.731928,24.97475,0.000040,24.041257,0.0005,1.352
5264.00,7.732035,24.97510,0.000038,24.040559,0.0006,1.352
5266.00,7.732856,24.97408,0.000039,24.040850,0.0006,1.352
5268.00,7.733049,24.97437,0.000041,24.040805,0.0006,1.352
5270.00,7.732609,24.97425,0.000040,24.040539,0.0006,1.352
5272.00,7.733493,24.97416,0.000040,24.040914,0.0006,1.352
5274.00,7.734073,24.97307,0.000039,24.040306,0.0006,1.353
5276.00,7.733829,24.97286,0.000039,24.040279,0.0006,1.353
5278.00,7.733524,24.97288,0.000039,24.039959,0.0006,1.353
5280.00,7.733488,24.97377,0.000040,24.040223,0.0006,1.352
5282.00,7.732673,24.97318,0.000039,24.041166,0.0006,1.352
5284.00,7.732832,24.97318,0.000040,24.040568,0.0005,1.352
5286.00,7.733443,24.97331,0.000041,24.039964,0.0006,1.352
5288.00,7.732721,24.97336,0.000039,24.041055,0.0005,1.353
5290.00,7.732471,24.97367,0.000038,24.040379,0.0006,1.352
5292.00,7.732355,24.97395,0.000039,24.040592,0.0006,1.352
5294.00,7.732082,24.97395,0.000039,24.039514,0.0005,1.352
5296.00,7.732433,24.97297,0.000040,24.040035,0.0006,1.352
5298.00,7.732532,24.97337,0.000041,24.041241,0.0006,1.353
5300.00,7.732616,24.97389,0.000039,24.040650,0.0006,1.352
5302.00,7.733435,24.97353,0.000038,24.040043,0.0005,1.353
5304.00,7.733348,24.97394,0.000039,24.041059,0.0005,1.353
5306.00,7.733868,24.97387,0.000040,24.040879,0.0005,1.352
5308.00,7.733452,24.97262,0.000040,24.040515,0.0006,1.353
5310.00,7.733811,24.97344,0.000039,24.039977,0.0006,1.352
5312.00,7.734727,24.97367,0.000040,24.040139,0.0006,1.352
5314.00,7.734548,24.97386,0.000040,24.040583,0.0005,1.352
5316.00,7.734560,24.97475,0.000040,24.040475,0.0005,1.352
5318.00,7.734843,24.97443,0.000038,24.039946,0.0005,1.353
5320.00,7.734201,24.97295,0.000040,24.040552,0.0006,1.353
5322.00,7.734218,24.97362,0.000040,24.040765,0.0005,1.353
5324.00,7.733273,24.97373,0.000039,24.041286,0.0005,1.353
5326.00,7.731817,24.97434,0.000039,24.040648,0.0005,1.353
5328.00,7.731847,24.97454,0.000039,24.040534,0.0005,1.353
5330.00,7.731039,24.97467,0.000040,24.040843,0.0006,1.353
5332.00,7.731597,24.97552,0.000040,24.040915,0.0006,1.353
5334.00,7.731601,24.97504,0.000041,24.040514,0.0006,1.353
5336.00,7.731789,24.97583,0.000040,24.040232,0.0006,1.353
5338.00,7.731658,24.97565,0.000041,24.040363,0.0005,1.353
5340.00,7.731012,24.97616,0.000040,24.040721,0.0005,1.353
5342.00,7.730957,24.97598,0.000041,24.041163,0.0006,1.353
5344.00,7.731926,24.97643,0.000040,24.039821,0.0006,1.353
5346.00,7.732161,24.97660,0.000039,24.040488,0.0006,1.353
5348.00,7.733624,24.97632,0.000041,24.040994,0.0006,1.352
5350.00,7.734049,24.97534,0.000040,24.040990,0.0005,1.352
5352.00,7.733134,24.97609,0.000041,24.040088,0.0006,1.353
5354.00,7.733228,24.97597,0.000040,24.040326,0.0006,1.352
5356.00,7.733573,24.97605,0.000040,24.041754,0.0005,1.353
5358.00,7.733059,24.97569,0.000038,24.040846,0.0006,1.353
5360.00,7.734153,24.97538,0.000039,24.040212,0.0006,1.353
5362.00,7.733863,24.97700,0.000040,24.040825,0.0006,1.353
5364.00,7.732627,24.97675,0.000040,24.040095,0.0006,1.352
5366.00,7.732470,24.97624,0.000041,24.040665,0.0005,1.353
5368.00,7.733349,24.97601,0.000040,24.040390,0.0006,1.354
5370.00,7.733641,24.97539,0.000038,24.041590,0.0005,1.353
5372.00,7.733021,24.97489,0.000039,24.041023,0.0006,1.353
5374.00,7.732650,24.97494,0.000040,24.040832,0.0006,1.353
5376.00,7.733296,24.97488,0.000039,24.040795,0.0005,1.353
5378.00,7.733413,24.97511,0.000039,24.040066,0.0006,1.354
5380.00,7.733561,24.97432,0.000041,24.040126,0.0006,1.353
5382.00,7.733594,24.97508,0.000041,24.040530,0.0005,1.353
5384.00,7.732858,24.97512,0.000041,24.041337,0.0005,1.353
5386.00,7.732597,24.97474,0.000039,24.041019,0.0006,1.354
5388.00,7.734491,24.97460,0.000039,24.039955,0.0005,1.354
5390.00,7.734668,24.97443,0.000039,24.040185,0.0006,1.353
5392.00,7.733584,24.97429,0.000040,24.040450,0.0005,1.354
5394.00,7.733379,24.97429,0.000039,24.041023,0.0006,1.353
5396.00,7.733564,24.97445,0.000040,24.040412,0.0005,1.353
5398.00,7.733205,24.97489,0.000040,24.040645,0.0006,1.353
5400.00,7.733066,24.97525,0.000041,24.040445,0.0006,1.354
5402.00,7.733354,24.97522,0.000041,24.039921,0.0006,1.353
@9,12.0000,24.0
5404.00,7.731862,24.97513,0.000040,24.040285,0.0006,1.353
5406.00,7.727089,24.97427,0.000041,24.040725,0.0005,1.353
5408.00,7.715769,24.97452,0.000040,24.039548,0.0005,1.353
5410.00,7.695752,24.97437,0.000040,24.040581,0.0006,1.353
5412.00,7.670394,24.97418,0.000040,24.040503,0.0006,1.353
5414.00,7.646542,24.97450,0.000039,24.040986,0.0006,1.353
5416.00,7.628830,24.97411,0.000040,24.041197,0.0006,1.353
5418.00,7.614758,24.97304,0.000040,24.040463,0.0006,1.355
5420.00,7.604152,24.97360,0.000039,24.040088,0.0006,1.355
5422.00,7.596847,24.97437,0.000039,24.040597,0.0006,1.355
5424.00,7.593278,24.97383,0.000038,24.041059,0.0006,1.355
5426.00,7.591445,24.97480,0.000039,24.041061,0.0006,1.354
5428.00,7.589072,24.97368,0.000039,24.040668,0.0006,1.355
5430.00,7.588929,24.97325,0.000039,24.041685,0.0006,1.355
5432.00,7.594643,24.97276,0.000038,24.041256,0.0005,1.355
5434.00,7.607615,24.97361,0.000038,24.040788,0.0005,1.356
5436.00,7.622009,24.97376,0.000038,24.040452,0.0006,1.355
5438.00,7.631617,24.97377,0.000039,24.040257,0.0006,1.355
5440.00,7.638122,24.97397,0.000040,24.041299,0.0006,1.355
5442.00,7.642273,24.97367,0.000039,24.040515,0.0006,1.354
5444.00,7.643225,24.97356,0.000040,24.040428,0.0005,1.354
5446.00,7.641730,24.97338,0.000039,24.040219,0.0005,1.354
5448.00,7.639812,24.97399,0.000039,24.040808,0.0006,1.354
5450.00,7.637543,24.97424,0.000041,24.040915,0.0006,1.353
5452.00,7.636993,24.97361,0.000041,24.040692,0.0006,1.354
5454.00,7.639488,24.97461,0.000041,24.040697,0.0006,1.354
5456.00,7.643525,24.97400,0.000040,24.040634,0.0005,1.354
5458.00,7.647116,24.97363,0.000040,24.040348,0.0006,1.354
5460.00,7.653254,24.97352,0.000039,24.040586,0.0006,1.354
5462.00,7.658135,24.97441,0.000040,24.039890,0.0005,1.354
5464.00,7.663571,24.97541,0.000040,24.040292,0.0005,1.355
5466.00,7.668972,24.97588,0.000040,24.040805,0.0006,1.353
5468.00,7.673914,24.97524,0.000039,24.040455,0.0006,1.354
5470.00,7.679730,24.97490,0.000040,24.040801,0.0005,1.354
5472.00,7.683572,24.97448,0.000040,24.040088,0.0006,1.355
5474.00,7.688214,24.97430,0.000040,24.040188,0.0005,1.354
5476.00,7.692579,24.97375,0.000040,24.041254,0.0006,1.354
5478.00,7.695895,24.97478,0.000040,24.040337,0.0006,1.354
5480.00,7.700347,24.97644,0.000040,24.040334,0.0005,1.354
5482.00,7.704105,24.97597,0.000040,24.040277,0.0005,1.354
5484.00,7.706852,24.97532,0.000040,24.040786,0.0006,1.354
5486.00,7.710492,24.97613,0.000039,24.040625,0.0005,1.354
5488.00,7.713207,24.97598,0.000039,24.041003,0.0005,1.354
5490.00,7.716295,24.97593,0.000038,24.040648,0.0006,1.354
5492.00,7.718860,24.97573,0.000037,24.040277,0.0005,1.354
5494.00,7.720612,24.97605,0.000039,24.040437,0.0005,1.354
5496.00,7.722325,24.97638,0.000039,24.039612,0.0006,1.354
5498.00,7.724145,24.97577,0.000040,24.040968,0.0006,1.354
5500.00,7.725186,24.97507,0.000040,24.041094,0.0005,1.354
5502.00,7.726902,24.97574,0.000040,24.040261,0.0005,1.354
5504.00,7.728782,24.97510,0.000041,24.041183,0.0006,1.354
5506.00,7.730806,24.97559,0.000041,24.041272,0.0006,1.354
5508.00,7.731584,24.97565,0.000040,24.040595,0.0006,1.354
5510.00,7.732282,24.97653,0.000039,24.040277,0.0006,1.354
5512.00,7.732775,24.97625,0.000039,24.040577,0.0005,1.355
5514.00,7.732902,24.97606,0.000039,24.040477,0.0006,1.355
5516.00,7.733205,24.97516,0.000039,24.040955,0.0006,1.355
5518.00,7.732303,24.97587,0.000040,24.040081,0.0006,1.355
5520.00,7.732745,24.97460,0.000039,24.040646,0.0005,1.354
5522.00,7.733024,24.97516,0.000040,24.040899,0.0006,1.354
5524.00,7.733247,24.97596,0.000040,24.040905,0.0006,1.354
5526.00,7.733101,24.97629,0.000040,24.041246,0.0006,1.354
5528.00,7.733605,24.97547,0.000039,24.040245,0.0006,1.355
5530.00,7.733248,24.97482,0.000038,24.040132,0.0006,1.355
5532.00,7.733677,24.97508,0.000039,24.040655,0.0006,1.355
5534.00,7.733511,24.97561,0.000039,24.040685,0.0006,1.355
5536.00,7.733478,24.97555,0.000039,24.040759,0.0005,1.355
5538.00,7.733223,24.97424,0.000039,24.040019,0.0006,1.354
5540.00,7.732472,24.97432,0.000039,24.039895,0.0005,1.354
5542.00,7.731678,24.97396,0.000041,24.040399,0.0006,1.355
5544.00,7.731904,24.97343,0.000041,24.040512,0.0006,1.355
5546.00,7.732279,24.97393,0.000040,24.040295,0.0006,1.355
5548.00,7.732303,24.97453,0.000040,24.040190,0.0006,1.355
5550.00,7.732153,24.97417,0.000040,24.040134,0.0005,1.355
5552.00,7.732116,24.97419,0.000040,24.040919,0.0006,1.355
5554.00,7.731720,24.97483,0.000039,24.040692,0.0006,1.354
5556.00,7.730911,24.97344,0.000039,24.040268,0.0006,1.355
5558.00,7.730763,24.97417,0.000040,24.040341,0.0006,1.355
5560.00,7.731246,24.97576,0.000040,24.040775,0.0006,1.355
5562.00,7.731421,24.97522,0.000040,24.040003,0.0006,1.355
5564.00,7.730543,24.97492,0.000039,24.041179,0.0006,1.356
5566.00,7.730004,24.97531,0.000039,24.040194,0.0006,1.355
5568.00,7.730876,24.97608,0.000039,24.040485,0.0006,1.356
5570.00,7.730918,24.97625,0.000039,24.040763,0.0005,1.356
5572.00,7.730709,24.97519,0.000039,24.040461,0.0005,1.355
5574.00,7.730138,24.97569,0.000039,24.040848,0.0005,1.355
5576.00,7.729586,24.97501,0.000040,24.041079,0.0005,1.355
5578.00,7.729389,24.97405,0.000039,24.040397,0.0005,1.355
5580.00,7.729806,24.97499,0.000039,24.040881,0.0005,1.355
5582.00,7.729328,24.97527,0.000039,24.040701,0.0006,1.356
5584.00,7.729856,24.97536,0.000040,24.040912,0.0006,1.356
5586.00,7.730752,24.97455,0.000039,24.040699,0.0006,1.356
5588.00,7.731168,24.97499,0.000040,24.040665,0.0006,1.355
5590.00,7.730980,24.97448,0.000039,24.040448,0.0005,1.355
5592.00,7.730805,24.97529,0.000040,24.040277,0.0005,1.355
5594.00,7.731982,24.97522,0.000039,24.040843,0.0006,1.356
5596.00,7.731872,24.97381,0.000039,24.040415,0.0006,1.356
5598.00,7.730728,24.97424,0.000040,24.041086,0.0006,1.355
5600.00,7.730888,24.97534,0.000040,24.041563,0.0006,1.355
5602.00,7.729895,24.97531,0.000040,24.041274,0.0006,1.355
5604.00,7.729824,24.97549,0.000041,24.040977,0.0006,1.355
5606.00,7.730874,24.97577,0.000041,24.040917,0.0006,1.355
5608.00,7.731165,24.97453,0.000040,24.040305,0.0005,1.355
5610.00,7.730795,24.97380,0.000041,24.040939,0.0005,1.355
5612.00,7.729474,24.97403,0.000041,24.040494,0.0006,1.356
5614.00,7.729858,24.97496,0.000039,24.040112,0.0006,1.355
5616.00,7.730485,24.97458,0.000039,24.039868,0.0006,1.356
5618.00,7.729742,24.97361,0.000039,24.040479,0.0005,1.355
5620.00,7.729838,24.97461,0.000040,24.040763,0.0006,1.355
5622.00,7.729940,24.97520,0.000040,24.041121,0.0006,1.355
5624.00,7.730138,24.97497,0.000039,24.041097,0.0006,1.355
5626.00,7.730668,24.97586,0.000040,24.040397,0.0006,1.355
5628.00,7.730952,24.97581,0.000040,24.040625,0.0006,1.356
5630.00,7.730953,24.97596,0.000040,24.040450,0.0006,1.356
5632.00,7.731382,24.97547,0.000039,24.041097,0.0006,1.356
5634.00,7.730756,24.97529,0.000039,24.040090,0.0006,1.355
5636.00,7.730991,24.97573,0.000039,24.041205,0.0006,1.355
5638.00,7.731201,24.97614,0.000041,24.040565,0.0006,1.355
5640.00,7.731334,24.97588,0.000041,24.041199,0.0005,1.356
5642.00,7.731771,24.97599,0.000041,24.040775,0.0006,1.356
5644.00,7.732107,24.97567,0.000040,24.040183,0.0006,1.356
5646.00,7.731475,24.97576,0.000040,24.040683,0.0006,1.356
5648.00,7.730810,24.97470,0.000039,24.040610,0.0006,1.356
5650.00,7.731199,24.97512,0.000040,24.041077,0.0006,1.355
5652.00,7.730537,24.97504,0.000041,24.040790,0.0006,1.355
5654.00,7.730283,24.97471,0.000041,24.040695,0.0005,1.355
5656.00,7.729708,24.97470,0.000040,24.040143,0.0006,1.356
5658.00,7.730296,24.97521,0.000039,24.041566,0.0006,1.356
5660.00,7.730367,24.97407,0.000040,24.041061,0.0006,1.356
5662.00,7.730067,24.97405,0.000041,24.039814,0.0006,1.355
5664.00,7.729925,24.97406,0.000041,24.040870,0.0006,1.355
5666.00,7.730172,24.97443,0.000040,24.040617,0.0006,1.356
5668.00,7.730222,24.97477,0.000040,24.041379,0.0006,1.356
5670.00,7.730141,24.97359,0.000039,24.040561,0.0006,1.355
5672.00,7.730021,24.97449,0.000039,24.041265,0.0006,1.356
5674.00,7.729818,24.97416,0.000038,24.040652,0.0006,1.356
5676.00,7.729619,24.97446,0.000040,24.041075,0.0006,1.356
5678.00,7.729682,24.97441,0.000040,24.040928,0.0006,1.356
5680.00,7.730199,24.97404,0.000040,24.040563,0.0006,1.357
5682.00,7.729280,24.97302,0.000040,24.040681,0.0006,1.356
5684.00,7.729326,24.97287,0.000040,24.040414,0.0006,1.355
5686.00,7.730700,24.97305,0.000039,24.040226,0.0005,1.356
5688.00,7.729971,24.97284,0.000040,24.040705,0.0005,1.356
5690.00,7.730369,24.97344,0.000040,24.040814,0.0006,1.356
5692.00,7.729905,24.97422,0.000040,24.040557,0.0005,1.356
5694.00,7.729752,24.97420,0.000041,24.041308,0.0006,1.356
5696.00,7.728764,24.97399,0.000040,24.040583,0.0005,1.356
5698.00,7.728353,24.97385,0.000040,24.041181,0.0006,1.356
5700.00,7.728929,24.97424,0.000041,24.041099,0.0005,1.355
5702.00,7.728418,24.97401,0.000040,24.040728,0.0005,1.355
5704.00,7.729357,24.97530,0.000040,24.040259,0.0006,1.356
5706.00,7.730623,24.97421,0.000039,24.040083,0.0006,1.356
5708.00,7.730766,24.97393,0.000040,24.040557,0.0006,1.356
5710.00,7.730161,24.97431,0.000040,24.040454,0.0005,1.356
5712.00,7.729055,24.97375,0.000039,24.040641,0.0006,1.357
5714.00,7.728985,24.97411,0.000039,24.041152,0.0006,1.356
5716.00,7.730179,24.97353,0.000040,24.040981,0.0006,1.355
5718.00,7.730291,24.97357,0.000039,24.041157,0.0006,1.355
5720.00,7.729770,24.97386,0.000040,24.040652,0.0005,1.356
5722.00,7.730541,24.97369,0.000040,24.040494,0.0005,1.356
5724.00,7.730219,24.97371,0.000040,24.040505,0.0005,1.356
5726.00,7.729564,24.97415,0.000040,24.040430,0.0006,1.356
5728.00,7.729063,24.97526,0.000040,24.039903,0.0006,1.356
5730.00,7.728974,24.97549,0.000040,24.040114,0.0005,1.356
5732.00,7.729372,24.97494,0.000040,24.040545,0.0006,1.356
5734.00,7.728520,24.97479,0.000040,24.040161,0.0006,1.356
5736.00,7.728304,24.97447,0.000040,24.040645,0.0005,1.356
5738.00,7.729236,24.97521,0.000040,24.040955,0.0006,1.355
5740.00,7.729162,24.97661,0.000040,24.040583,0.0006,1.356
5742.00,7.728808,24.97560,0.000040,24.040495,0.0005,1.356
5744.00,7.729374,24.97633,0.000039,24.041028,0.0006,1.356
5746.00,7.730682,24.97543,0.000040,24.040948,0.0006,1.356
5748.00,7.731127,24.97640,0.000041,24.040199,0.0006,1.356
5750.00,7.730540,24.97662,0.000040,24.040606,0.0006,1.356
5752.00,7.730122,24.97530,0.000040,24.040568,0.0006,1.356
5754.00,7.729716,24.97550,0.000039,24.040568,0.0006,1.356
5756.00,7.730757,24.97515,0.000038,24.041396,0.0006,1.356
5758.00,7.730200,24.97505,0.000040,24.040750,0.0006,1.356
5760.00,7.730310,24.97562,0.000040,24.040421,0.0006,1.356
5762.00,7.731102,24.97455,0.000039,24.040265,0.0006,1.356
5764.00,7.730168,24.97487,0.000041,24.040583,0.0006,1.355
5766.00,7.729728,24.97483,0.000040,24.040774,0.0006,1.356
5768.00,7.730676,24.97448,0.000041,24.040799,0.0005,1.356
5770.00,7.730758,24.97490,0.000039,24.040212,0.0006,1.356
5772.00,7.730615,24.97423,0.000039,24.040774,0.0006,1.356
5774.00,7.730760,24.97423,0.000038,24.040314,0.0006,1.356
5776.00,7.730393,24.97473,0.000040,24.040548,0.0006,1.355
5778.00,7.730916,24.97443,0.000039,24.040483,0.0005,1.356
5780.00,7.730603,24.97525,0.000040,24.040121,0.0006,1.356
5782.00,7.730691,24.97436,0.000040,24.041054,0.0005,1.356
5784.00,7.730677,24.97461,0.000040,24.039901,0.0006,1.356
5786.00,7.730754,24.97448,0.000039,24.040715,0.0006,1.356
5788.00,7.730518,24.97492,0.000040,24.039964,0.0006,1.356
5790.00,7.730460,24.97588,0.000040,24.040555,0.0006,1.356
5792.00,7.730476,24.97583,0.000040,24.040563,0.0006,1.356
5794.00,7.731442,24.97537,0.000039,24.039888,0.0006,1.356
5796.00,7.732083,24.97611,0.000039,24.040554,0.0005,1.356
5798.00,7.731269,24.97575,0.000040,24.040801,0.0006,1.356
5800.00,7.730572,24.97436,0.000041,24.040226,0.0006,1.355
5802.00,7.730373,24.97398,0.000039,24.040706,0.0005,1.356
5804.00,7.730243,24.97360,0.000039,24.040826,0.0006,1.356
5806.00,7.730329,24.97396,0.000040,24.040879,0.0006,1.356
5808.00,7.730318,24.97470,0.000040,24.040405,0.0005,1.356
5810.00,7.730524,24.97461,0.000040,24.040037,0.0005,1.356
5812.00,7.730875,24.97457,0.000039,24.040446,0.0006,1.356
5814.00,7.730479,24.97456,0.000039,24.040937,0.0006,1.356
5816.00,7.730439,24.97395,0.000039,24.041075,0.0006,1.356
5818.00,7.730676,24.97418,0.000039,24.040461,0.0006,1.356
5820.00,7.730048,24.97367,0.000038,24.040837,0.0006,1.357
5822.00,7.730323,24.97402,0.000040,24.040497,0.0006,1.356
5824.00,7.730194,24.97344,0.000039,24.040461,0.0006,1.356
5826.00,7.730447,24.97435,0.000040,24.040650,0.0006,1.356
5828.00,7.730917,24.97475,0.000039,24.040892,0.0006,1.356
5830.00,7.730667,24.97486,0.000039,24.040919,0.0005,1.356
5832.00,7.730572,24.97499,0.000040,24.040237,0.0006,1.356
5834.00,7.730270,24.97566,0.000039,24.040995,0.0006,1.356
5836.00,7.729268,24.97605,0.000039,24.040525,0.0006,1.356
5838.00,7.729237,24.97580,0.000037,24.039812,0.0006,1.356
5840.00,7.729271,24.97559,0.000039,24.040659,0.0006,1.355
5842.00,7.729320,24.97502,0.000039,24.040250,0.0005,1.355
5844.00,7.729823,24.97572,0.000040,24.040437,0.0005,1.356
5846.00,7.728878,24.97512,0.000040,24.040555,0.0005,1.356
5848.00,7.728402,24.97653,0.000039,24.040419,0.0006,1.355
5850.00,7.728682,24.97675,0.000040,24.040161,0.0006,1.355
5852.00,7.729171,24.97598,0.000039,24.040719,0.0006,1.356
5854.00,7.730318,24.97582,0.000039,24.040419,0.0005,1.356
5856.00,7.730578,24.97502,0.000038,24.040210,0.0005,1.357
5858.00,7.730748,24.97536,0.000038,24.040966,0.0006,1.356
5860.00,7.731185,24.97617,0.000040,24.040470,0.0006,1.356
5862.00,7.731249,24.97368,0.000038,24.040894,0.0005,1.356
5864.00,7.730665,24.97442,0.000039,24.040699,0.0006,1.356
5866.00,7.729794,24.97484,0.000041,24.040514,0.0006,1.356
5868.00,7.729112,24.97546,0.000039,24.041092,0.0006,1.356
5870.00,7.729412,24.97549,0.000039,24.040194,0.0006,1.356
5872.00,7.729626,24.97561,0.000040,24.040141,0.0005,1.355
5874.00,7.729396,24.97602,0.000039,24.040788,0.0006,1.356
5876.00,7.729297,24.97532,0.000039,24.040941,0.0006,1.356
5878.00,7.729505,24.97524,0.000040,24.039995,0.0006,1.355
5880.00,7.729340,24.97652,0.000040,24.040146,0.0005,1.356
5882.00,7.729417,24.97705,0.000038,24.039957,0.0005,1.356
5884.00,7.729329,24.97674,0.000038,24.040781,0.0006,1.356
5886.00,7.729103,24.97697,0.000040,24.040577,0.0006,1.356
5888.00,7.728447,24.97735,0.000040,24.040959,0.0005,1.356
5890.00,7.729094,24.97761,0.000040,24.040534,0.0006,1.356
5892.00,7.730645,24.97747,0.000040,24.039924,0.0006,1.356
5894.00,7.730364,24.97741,0.000039,24.041077,0.0005,1.356
5896.00,7.729945,24.97808,0.000039,24.041674,0.0006,1.356
5898.00,7.729028,24.97789,0.000040,24.040525,0.0006,1.357
5900.00,7.728455,24.97839,0.000039,24.040665,0.0006,1.355
5902.00,7.729188,24.97810,0.000040,24.040745,0.0005,1.356
5904.00,7.728649,24.97839,0.000039,24.040032,0.0006,1.356
5906.00,7.728633,24.97788,0.000039,24.040385,0.0006,1.356
5908.00,7.729498,24.97732,0.000039,24.040686,0.0005,1.356
5910.00,7.729154,24.97731,0.000040,24.040681,0.0006,1.356
5912.00,7.730024,24.97759,0.000038,24.040645,0.0006,1.356
5914.00,7.730129,24.97715,0.000039,24.040779,0.0005,1.356
5916.00,7.729987,24.97725,0.000039,24.041161,0.0005,1.356
5918.00,7.730282,24.97622,0.000039,24.041003,0.0006,1.355
5920.00,7.730448,24.97644,0.000040,24.040350,0.0006,1.356
5922.00,7.730570,24.97686,0.000041,24.040692,0.0006,1.356
5924.00,7.729229,24.97654,0.000040,24.041485,0.0005,1.356
5926.00,7.729439,24.97573,0.000039,24.040159,0.0005,1.356
5928.00,7.728490,24.97564,0.000038,24.040548,0.0006,1.356
5930.00,7.728531,24.97652,0.000039,24.040823,0.0005,1.355
5932.00,7.729221,24.97644,0.000039,24.040625,0.0005,1.356
5934.00,7.729097,24.97603,0.000039,24.040094,0.0005,1.356
5936.00,7.728673,24.97582,0.000039,24.040290,0.0006,1.356
5938.00,7.728830,24.97575,0.000038,24.040435,0.0005,1.356
5940.00,7.729270,24.97568,0.000039,24.039906,0.0005,1.356
5942.00,7.729361,24.97587,0.000039,24.040406,0.0006,1.355
5944.00,7.728899,24.97550,0.000039,24.040843,0.0006,1.356
5946.00,7.728360,24.97636,0.000039,24.041499,0.0006,1.355
5948.00,7.728674,24.97624,0.000038,24.041676,0.0005,1.356
5950.00,7.729313,24.97685,0.000039,24.040517,0.0005,1.356
5952.00,7.730791,24.97632,0.000038,24.041154,0.0005,1.356
5954.00,7.730969,24.97559,0.000039,24.039783,0.0005,1.356
5956.00,7.730129,24.97589,0.000039,24.040401,0.0005,1.356
5958.00,7.729377,24.97538,0.000040,24.040286,0.0006,1.356
5960.00,7.728302,24.97426,0.000039,24.041015,0.0005,1.356
5962.00,7.728199,24.97464,0.000038,24.041050,0.0005,1.356
5964.00,7.727203,24.97480,0.000040,24.040728,0.0005,1.355
5966.00,7.728006,24.97534,0.000041,24.040877,0.0006,1.355
5968.00,7.729626,24.97483,0.000040,24.040490,0.0006,1.355
5970.00,7.729559,24.97505,0.000040,24.040579,0.0005,1.355
5972.00,7.728950,24.97481,0.000040,24.040114,0.0005,1.356
5974.00,7.730062,24.97503,0.000040,24.040494,0.0005,1.356
5976.00,7.730090,24.97440,0.000039,24.040645,0.0005,1.356
5978.00,7.729486,24.97323,0.000039,24.040210,0.0006,1.355
5980.00,7.729436,24.97298,0.000041,24.040615,0.0006,1.355
5982.00,7.729369,24.97381,0.000041,24.041268,0.0006,1.356
5984.00,7.729530,24.97436,0.000039,24.040879,0.0005,1.356
5986.00,7.728978,24.97476,0.000039,24.041061,0.0005,1.356
5988.00,7.728315,24.97398,0.000038,24.040732,0.0005,1.355
5990.00,7.729454,24.97362,0.000039,24.041208,0.0005,1.355
5992.00,7.729593,24.97438,0.000040,24.041608,0.0006,1.355
5994.00,7.729185,24.97483,0.000040,24.041006,0.0006,1.355
5996.00,7.728413,24.97545,0.000040,24.039799,0.0005,1.355
5998.00,7.728013,24.97497,0.000040,24.040281,0.0006,1.355
6000.00,7.729801,24.97540,0.000040,24.040559,0.0006,1.355
6002.00,7.730140,24.97503,0.000040,24.040621,0.0005,1.356
@10,12.0000,24.0
6004.00,7.729103,24.97530,0.000040,24.040817,0.0005,1.355
6006.00,7.725283,24.97541,0.000040,24.040952,0.0005,1.355
6008.00,7.714517,24.97699,0.000040,24.041179,0.0005,1.355
6010.00,7.695628,24.97658,0.000040,24.040528,0.0005,1.355
6012.00,7.672684,24.97582,0.000040,24.040866,0.0006,1.354
6014.00,7.651125,24.97527,0.000039,24.040981,0.0006,1.355
6016.00,7.634599,24.97610,0.000038,24.040465,0.0005,1.356
6018.00,7.621173,24.97613,0.000039,24.040366,0.0006,1.356
6020.00,7.610881,24.97510,0.000039,24.040105,0.0005,1.356
6022.00,7.604668,24.97539,0.000037,24.039777,0.0005,1.356
6024.00,7.602400,24.97583,0.000037,24.040703,0.0005,1.356
6026.00,7.601026,24.97637,0.000038,24.040837,0.0005,1.356
6028.00,7.599977,24.97608,0.000038,24.041243,0.0005,1.356
6030.00,7.600969,24.97559,0.000038,24.040683,0.0006,1.355
6032.00,7.606066,24.97483,0.000038,24.041317,0.0005,1.357
6034.00,7.618812,24.97624,0.000037,24.041152,0.0005,1.357
6036.00,7.632861,24.97452,0.000037,24.041085,0.0005,1.356
6038.00,7.642377,24.97396,0.000038,24.040717,0.0005,1.356
6040.00,7.646289,24.97382,0.000038,24.039583,0.0005,1.355
6042.00,7.648207,24.97418,0.000041,24.040354,0.0005,1.355
6044.00,7.648843,24.97534,0.000042,24.041641,0.0005,1.355
6046.00,7.647694,24.97420,0.000041,24.040412,0.0005,1.355
6048.00,7.644986,24.97402,0.000040,24.040715,0.0005,1.355
6050.00,7.641925,24.97461,0.000040,24.040217,0.0006,1.355
6052.00,7.641281,24.97535,0.000040,24.040270,0.0006,1.355
6054.00,7.643586,24.97477,0.000038,24.040503,0.0006,1.355
6056.00,7.645866,24.97464,0.000040,24.040745,0.0005,1.355
6058.00,7.649428,24.97474,0.000040,24.039994,0.0005,1.355
6060.00,7.653944,24.97463,0.000038,24.039826,0.0005,1.355
6062.00,7.659092,24.97439,0.000037,24.040855,0.0005,1.355
6064.00,7.663925,24.97417,0.000038,24.040690,0.0005,1.355
6066.00,7.669598,24.97461,0.000040,24.040419,0.0005,1.355
6068.00,7.674477,24.97488,0.000040,24.040466,0.0005,1.354
6070.00,7.678993,24.97422,0.000040,24.040181,0.0005,1.354
6072.00,7.684048,24.97438,0.000038,24.040465,0.0005,1.355
6074.00,7.688685,24.97431,0.000039,24.040912,0.0006,1.355
6076.00,7.691906,24.97373,0.000040,24.040337,0.0005,1.355
6078.00,7.695183,24.97360,0.000038,24.040585,0.0005,1.355
6080.00,7.698445,24.97320,0.000038,24.040683,0.0006,1.354
6082.00,7.701934,24.97311,0.000039,24.040701,0.0005,1.354
6084.00,7.704646,24.97273,0.000040,24.040519,0.0005,1.354
6086.00,7.707346,24.97298,0.000040,24.040217,0.0005,1.354
6088.00,7.709970,24.97328,0.000040,24.040748,0.0005,1.355
6090.00,7.711903,24.97403,0.000038,24.040474,0.0005,1.355
6092.00,7.714376,24.97422,0.000038,24.040165,0.0006,1.354
6094.00,7.715972,24.97373,0.000038,24.040583,0.0005,1.355
6096.00,7.718005,24.97397,0.000039,24.039877,0.0005,1.354
6098.00,7.719610,24.97463,0.000040,24.040195,0.0005,1.355
6100.00,7.720142,24.97580,0.000039,24.040345,0.0005,1.355
6102.00,7.720897,24.97453,0.000039,24.040474,0.0005,1.354
6104.00,7.722948,24.97409,0.000039,24.040114,0.0005,1.355
6106.00,7.724237,24.97465,0.000038,24.040541,0.0005,1.354
6108.00,7.724882,24.97461,0.000039,24.040345,0.0005,1.354
6110.00,7.725524,24.97486,0.000039,24.040514,0.0005,1.354
6112.00,7.726088,24.97381,0.000039,24.040121,0.0005,1.354
6114.00,7.727648,24.97475,0.000039,24.040715,0.0005,1.355
6116.00,7.728459,24.97506,0.000038,24.040217,0.0005,1.354
6118.00,7.728872,24.97443,0.000039,24.040612,0.0006,1.354
6120.00,7.728484,24.97405,0.000039,24.040361,0.0006,1.354
6122.00,7.727381,24.97394,0.000040,24.040901,0.0005,1.354
6124.00,7.727460,24.97408,0.000038,24.040183,0.0005,1.354
6126.00,7.727589,24.97350,0.000039,24.040625,0.0005,1.353
6128.00,7.727773,24.97321,0.000040,24.040345,0.0005,1.354
6130.00,7.727936,24.97463,0.000038,24.039594,0.0005,1.355
6132.00,7.728383,24.97513,0.000038,24.040455,0.0006,1.355
6134.00,7.728319,24.97473,0.000038,24.040617,0.0005,1.354
6136.00,7.729016,24.97378,0.000038,24.040008,0.0005,1.354
6138.00,7.729659,24.97426,0.000038,24.039684,0.0005,1.354
6140.00,7.729749,24.97367,0.000038,24.039950,0.0005,1.354
6142.00,7.729716,24.97363,0.000038,24.040779,0.0005,1.354
6144.00,7.729120,24.97336,0.000039,24.040770,0.0005,1.354
6146.00,7.729288,24.97369,0.000038,24.039532,0.0005,1.355
6148.00,7.729082,24.97509,0.000038,24.039704,0.0004,1.354
6150.00,7.729304,24.97315,0.000038,24.040235,0.0004,1.354
6152.00,7.729890,24.97347,0.000039,24.040261,0.0005,1.353
6154.00,7.728925,24.97416,0.000039,24.041196,0.0005,1.353
6156.00,7.728194,24.97385,0.000039,24.040417,0.0005,1.354
6158.00,7.728306,24.97393,0.000038,24.040063,0.0005,1.355
6160.00,7.728038,24.97467,0.000037,24.040010,0.0005,1.354
6162.00,7.728778,24.97448,0.000037,24.039988,0.0005,1.353
6164.00,7.729191,24.97482,0.000037,24.040399,0.0005,1.353
6166.00,7.728512,24.97450,0.000038,24.040397,0.0006,1.354
6168.00,7.729591,24.97450,0.000038,24.040150,0.0006,1.354
6170.00,7.728923,24.97411,0.000037,24.040310,0.0005,1.354
6172.00,7.727799,24.97440,0.000038,24.041005,0.0005,1.354
6174.00,7.726973,24.97512,0.000039,24.040561,0.0005,1.354
6176.00,7.725826,24.97546,0.000039,24.039984,0.0005,1.353
6178.00,7.726506,24.97436,0.000039,24.040403,0.0006,1.354
6180.00,7.726663,24.97424,0.000039,24.040024,0.0005,1.353
6182.00,7.727045,24.97500,0.000038,24.039675,0.0005,1.354
6184.00,7.727005,24.97481,0.000039,24.040352,0.0005,1.353
6186.00,7.726675,24.97553,0.000039,24.040826,0.0005,1.353
6188.00,7.726443,24.97551,0.000039,24.040494,0.0006,1.354
6190.00,7.726066,24.97452,0.000039,24.039901,0.0005,1.353
6192.00,7.725738,24.97528,0.000039,24.040434,0.0005,1.354
6194.00,7.725949,24.97494,0.000038,24.040961,0.0005,1.354
6196.00,7.726539,24.97513,0.000038,24.040166,0.0006,1.353
6198.00,7.726033,24.97499,0.000038,24.040770,0.0005,1.354
6200.00,7.725456,24.97495,0.000038,24.040395,0.0005,1.353
6202.00,7.725323,24.97449,0.000037,24.039864,0.0005,1.354
6204.00,7.724639,24.97433,0.000037,24.040432,0.0005,1.353
6206.00,7.725105,24.97486,0.000038,24.039910,0.0005,1.353
6208.00,7.724481,24.97513,0.000038,24.039824,0.0005,1.353
6210.00,7.725057,24.97507,0.000038,24.040621,0.0005,1.353
6212.00,7.725259,24.97389,0.000038,24.041034,0.0006,1.354
6214.00,7.725259,24.97303,0.000038,24.039426,0.0005,1.353
6216.00,7.725262,24.97383,0.000038,24.040306,0.0005,1.353
6218.00,7.725719,24.97389,0.000039,24.040663,0.0005,1.353
6220.00,7.726021,24.97369,0.000040,24.040363,0.0005,1.354
6222.00,7.727106,24.97360,0.000038,24.040810,0.0005,1.353
6224.00,7.727254,24.97373,0.000038,24.040208,0.0005,1.353
6226.00,7.727864,24.97315,0.000038,24.040299,0.0005,1.354
6228.00,7.727143,24.97366,0.000037,24.040081,0.0005,1.354
6230.00,7.726369,24.97369,0.000036,24.040346,0.0005,1.354
6232.00,7.726531,24.97329,0.000038,24.040154,0.0005,1.353
6234.00,7.726537,24.97365,0.000039,24.040064,0.0005,1.353
6236.00,7.726071,24.97396,0.000037,24.040037,0.0005,1.353
6238.00,7.726326,24.97343,0.000038,24.040023,0.0005,1.353
6240.00,7.726099,24.97354,0.000038,24.040779,0.0005,1.352
6242.00,7.726616,24.97313,0.000038,24.040514,0.0005,1.353
6244.00,7.725701,24.97252,0.000039,24.040421,0.0005,1.353
6246.00,7.726034,24.97264,0.000040,24.040445,0.0005,1.354
6248.00,7.726040,24.97329,0.000038,24.040628,0.0005,1.353
6250.00,7.725841,24.97304,0.000036,24.039815,0.0005,1.353
6252.00,7.725990,24.97346,0.000038,24.040092,0.0005,1.353
6254.00,7.726421,24.97287,0.000038,24.040339,0.0005,1.353
6256.00,7.727315,24.97361,0.000039,24.039799,0.0005,1.353
6258.00,7.726984,24.97391,0.000039,24.040245,0.0005,1.354
6260.00,7.726190,24.97301,0.000039,24.040345,0.0005,1.353
6262.00,7.726382,24.97305,0.000038,24.040515,0.0005,1.353
6264.00,7.726667,24.97365,0.000038,24.039468,0.0005,1.353
6266.00,7.726244,24.97282,0.000039,24.039474,0.0005,1.352
6268.00,7.725571,24.97362,0.000038,24.040386,0.0005,1.353
6270.00,7.726340,24.97369,0.000039,24.039770,0.0005,1.353
6272.00,7.725816,24.97350,0.000039,24.041239,0.0005,1.353
6274.00,7.725732,24.97321,0.000038,24.039559,0.0006,1.354
6276.00,7.725991,24.97285,0.000038,24.040054,0.0005,1.353
6278.00,7.726198,24.97273,0.000038,24.040135,0.0005,1.353
6280.00,7.726308,24.97334,0.000038,24.040385,0.0005,1.353
6282.00,7.726217,24.97288,0.000039,24.040301,0.0005,1.352
6284.00,7.725861,24.97278,0.000039,24.040479,0.0005,1.353
6286.00,7.725407,24.97325,0.000038,24.040406,0.0005,1.353
6288.00,7.724580,24.97314,0.000038,24.039901,0.0005,1.353
6290.00,7.725284,24.97357,0.000038,24.039301,0.0005,1.353
6292.00,7.725407,24.97368,0.000038,24.040097,0.0005,1.353
6294.00,7.725397,24.97331,0.000038,24.041399,0.0005,1.352
6296.00,7.725919,24.97366,0.000039,24.040215,0.0005,1.353
6298.00,7.725495,24.97317,0.000038,24.041165,0.0005,1.353
6300.00,7.725373,24.97196,0.000038,24.040726,0.0005,1.353
6302.00,7.725453,24.97315,0.000038,24.040352,0.0005,1.353
6304.00,7.725309,24.97308,0.000039,24.040425,0.0005,1.352
6306.00,7.725451,24.97369,0.000039,24.040563,0.0005,1.353
6308.00,7.724638,24.97354,0.000038,24.039795,0.0005,1.353
6310.00,7.725223,24.97397,0.000038,24.040588,0.0005,1.353
6312.00,7.725980,24.97371,0.000039,24.040846,0.0005,1.354
6314.00,7.724928,24.97467,0.000038,24.039997,0.0005,1.353
6316.00,7.724868,24.97523,0.000038,24.040395,0.0005,1.352
6318.00,7.724632,24.97541,0.000037,24.039970,0.0006,1.353
6320.00,7.724960,24.97530,0.000038,24.040855,0.0005,1.352
6322.00,7.724823,24.97496,0.000038,24.040854,0.0005,1.353
6324.00,7.725343,24.97504,0.000037,24.039875,0.0005,1.352
6326.00,7.725431,24.97503,0.000038,24.040475,0.0005,1.352
6328.00,7.724846,24.97505,0.000040,24.040950,0.0005,1.353
6330.00,7.725126,24.97382,0.000039,24.040239,0.0005,1.353
6332.00,7.725193,24.97420,0.000040,24.040150,0.0005,1.353
6334.00,7.725322,24.97517,0.000039,24.040123,0.0005,1.352
6336.00,7.725060,24.97542,0.000038,24.040686,0.0005,1.353
6338.00,7.724834,24.97369,0.000039,24.040648,0.0005,1.352
6340.00,7.724974,24.97379,0.000039,24.040532,0.0005,1.352
6342.00,7.726273,24.97444,0.000038,24.040759,0.0005,1.352
6344.00,7.725791,24.97483,0.000039,24.039663,0.0005,1.352
6346.00,7.725468,24.97465,0.000039,24.040064,0.0005,1.352
6348.00,7.724429,24.97541,0.000039,24.041172,0.0005,1.352
6350.00,7.724144,24.97596,0.000039,24.039988,0.0005,1.353
6352.00,7.724949,24.97606,0.000038,24.040001,0.0005,1.352
6354.00,7.725837,24.97610,0.000038,24.039568,0.0005,1.352
6356.00,7.725882,24.97555,0.000039,24.039763,0.0005,1.352
6358.00,7.725104,24.97545,0.000039,24.040361,0.0005,1.352
6360.00,7.725329,24.97605,0.000038,24.040026,0.0005,1.352
6362.00,7.725781,24.97580,0.000038,24.040763,0.0005,1.352
6364.00,7.725753,24.97549,0.000038,24.040365,0.0005,1.352
6366.00,7.725578,24.97514,0.000039,24.040028,0.0005,1.352
6368.00,7.724756,24.97527,0.000039,24.040305,0.0005,1.352
6370.00,7.724852,24.97572,0.000039,24.039848,0.0005,1.352
6372.00,7.724737,24.97641,0.000038,24.040772,0.0005,1.353
6374.00,7.724868,24.97730,0.000037,24.040123,0.0005,1.353
6376.00,7.725196,24.97676,0.000037,24.040626,0.0005,1.352
6378.00,7.725610,24.97625,0.000039,24.039548,0.0005,1.351
6380.00,7.726420,24.97498,0.000039,24.040465,0.0005,1.352
6382.00,7.726091,24.97471,0.000040,24.039768,0.0005,1.352
6384.00,7.725557,24.97498,0.000038,24.039681,0.0005,1.352
6386.00,7.725787,24.97591,0.000038,24.040434,0.0005,1.352
6388.00,7.725428,24.97533,0.000038,24.041030,0.0005,1.351
6390.00,7.724782,24.97494,0.000038,24.040001,0.0005,1.351
6392.00,7.724250,24.97675,0.000038,24.041015,0.0005,1.352
6394.00,7.723741,24.97752,0.000039,24.040357,0.0005,1.352
6396.00,7.724792,24.97637,0.000037,24.039861,0.0005,1.351
6398.00,7.725398,24.97580,0.000038,24.040497,0.0005,1.351
6400.00,7.725278,24.97591,0.000038,24.039321,0.0005,1.351
6402.00,7.725390,24.97602,0.000038,24.040159,0.0005,1.352
6404.00,7.725276,24.97569,0.000039,24.040143,0.0005,1.352
6406.00,7.725785,24.97515,0.000037,24.039083,0.0005,1.352
6408.00,7.726145,24.97469,0.000037,24.039150,0.0005,1.352
6410.00,7.726200,24.97525,0.000038,24.040459,0.0005,1.351
6412.00,7.725472,24.97565,0.000039,24.040632,0.0005,1.351
6414.00,7.725499,24.97580,0.000039,24.040172,0.0005,1.351
6416.00,7.725815,24.97633,0.000039,24.040075,0.0005,1.351
6418.00,7.725734,24.97588,0.000038,24.040823,0.0005,1.351
6420.00,7.726673,24.97613,0.000040,24.040312,0.0005,1.351
6422.00,7.727153,24.97610,0.000039,24.040674,0.0005,1.351
6424.00,7.726141,24.97699,0.000038,24.040206,0.0005,1.351
6426.00,7.724781,24.97765,0.000038,24.040094,0.0005,1.351
6428.00,7.725872,24.97646,0.000038,24.040574,0.0005,1.351
6430.00,7.726045,24.97593,0.000039,24.040686,0.0005,1.352
6432.00,7.725838,24.97628,0.000038,24.039903,0.0005,1.352
6434.00,7.726275,24.97603,0.000037,24.040639,0.0005,1.351
6436.00,7.725916,24.97653,0.000037,24.039717,0.0005,1.351
6438.00,7.726121,24.97698,0.000038,24.040175,0.0005,1.352
6440.00,7.726033,24.97645,0.000038,24.040206,0.0005,1.351
6442.00,7.725434,24.97630,0.000039,24.039654,0.0005,1.351
6444.00,7.724890,24.97669,0.000038,24.040394,0.0005,1.351
6446.00,7.724756,24.97724,0.000040,24.040628,0.0005,1.351
6448.00,7.725431,24.97668,0.000040,24.040315,0.0005,1.351
6450.00,7.726403,24.97709,0.000040,24.040161,0.0005,1.351
6452.00,7.726052,24.97751,0.000038,24.039419,0.0005,1.352
6454.00,7.725943,24.97764,0.000039,24.039803,0.0005,1.351
6456.00,7.725504,24.97771,0.000039,24.040548,0.0005,1.351
6458.00,7.725581,24.97762,0.000039,24.039737,0.0005,1.351
6460.00,7.725974,24.97840,0.000038,24.039408,0.0005,1.351
6462.00,7.725309,24.97817,0.000039,24.040326,0.0005,1.351
6464.00,7.725497,24.97794,0.000041,24.040775,0.0005,1.350
6466.00,7.725908,24.97813,0.000039,24.039663,0.0005,1.350
6468.00,7.726824,24.97855,0.000040,24.040337,0.0005,1.351
6470.00,7.726902,24.97872,0.000039,24.040252,0.0005,1.352
6472.00,7.726124,24.97885,0.000038,24.040537,0.0005,1.352
6474.00,7.725738,24.97953,0.000038,24.040175,0.0005,1.351
6476.00,7.726491,24.97803,0.000040,24.039414,0.0006,1.351
6478.00,7.726289,24.97870,0.000040,24.039512,0.0005,1.350
6480.00,7.725608,24.97838,0.000039,24.040525,0.0005,1.350
6482.00,7.725210,24.97812,0.000038,24.040552,0.0005,1.351
6484.00,7.724313,24.97843,0.000039,24.040099,0.0005,1.350
6486.00,7.724261,24.97848,0.000040,24.041125,0.0005,1.351
6488.00,7.725437,24.97790,0.000040,24.040119,0.0005,1.351
6490.00,7.725446,24.97728,0.000039,24.039672,0.0005,1.351
6492.00,7.725499,24.97688,0.000038,24.041088,0.0005,1.351
6494.00,7.725397,24.97746,0.000039,24.040446,0.0005,1.351
6496.00,7.725512,24.97852,0.000039,24.040048,0.0005,1.350
6498.00,7.725512,24.97890,0.000040,24.040812,0.0005,1.350
6500.00,7.725085,24.97804,0.000039,24.040115,0.0005,1.350
6502.00,7.724997,24.97809,0.000039,24.040603,0.0005,1.351
6504.00,7.725089,24.97734,0.000037,24.039932,0.0005,1.351
6506.00,7.725094,24.97792,0.000037,24.040517,0.0005,1.350
6508.00,7.725602,24.97821,0.000037,24.040014,0.0005,1.351
6510.00,7.725332,24.97833,0.000038,24.040895,0.0005,1.351
6512.00,7.724988,24.97897,0.000037,24.039666,0.0005,1.350
6514.00,7.725569,24.97920,0.000038,24.040057,0.0005,1.350
6516.00,7.725864,24.97815,0.000038,24.040521,0.0005,1.350
6518.00,7.726748,24.97766,0.000040,24.040597,0.0005,1.350
6520.00,7.726891,24.97898,0.000039,24.039848,0.0005,1.350
6522.00,7.725554,24.97843,0.000039,24.040203,0.0005,1.350
6524.00,7.726096,24.97762,0.000039,24.040314,0.0005,1.350
6526.00,7.726163,24.97750,0.000038,24.039761,0.0005,1.350
6528.00,7.725806,24.97698,0.000039,24.040295,0.0005,1.350
6530.00,7.725732,24.97684,0.000040,24.039664,0.0005,1.350
6532.00,7.726880,24.97720,0.000039,24.040041,0.0005,1.350
6534.00,7.726470,24.97804,0.000038,24.040621,0.0005,1.350
6536.00,7.726461,24.97792,0.000038,24.040443,0.0006,1.350
6538.00,7.726230,24.97698,0.000038,24.040170,0.0005,1.350
6540.00,7.726106,24.97711,0.000039,24.040652,0.0005,1.350
6542.00,7.726721,24.97869,0.000039,24.040510,0.0005,1.350
6544.00,7.726749,24.97785,0.000040,24.040605,0.0005,1.349
6546.00,7.726145,24.97647,0.000040,24.040046,0.0005,1.350
6548.00,7.725969,24.97718,0.000039,24.040234,0.0005,1.350
6550.00,7.725106,24.97751,0.000039,24.040577,0.0005,1.350
6552.00,7.725046,24.97805,0.000038,24.040792,0.0005,1.350
6554.00,7.725563,24.97676,0.000039,24.040741,0.0005,1.350
6556.00,7.725060,24.97665,0.000039,24.040163,0.0005,1.350
6558.00,7.725208,24.97648,0.000039,24.040243,0.0005,1.350
6560.00,7.725225,24.97633,0.000040,24.040999,0.0005,1.349
6562.00,7.725308,24.97570,0.000040,24.041292,0.0005,1.349
6564.00,7.725003,24.97607,0.000039,24.040454,0.0005,1.350
6566.00,7.724152,24.97502,0.000039,24.040475,0.0005,1.350
6568.00,7.725353,24.97567,0.000039,24.040834,0.0005,1.350
6570.00,7.725327,24.97462,0.000039,24.039717,0.0005,1.349
6572.00,7.726209,24.97540,0.000040,24.041203,0.0005,1.349
6574.00,7.726509,24.97597,0.000038,24.040955,0.0005,1.350
6576.00,7.726336,24.97727,0.000039,24.040265,0.0005,1.350
6578.00,7.725712,24.97650,0.000038,24.040063,0.0005,1.350
6580.00,7.725892,24.97817,0.000038,24.039739,0.0005,1.350
6582.00,7.726305,24.97838,0.000038,24.040532,0.0005,1.350
6584.00,7.725671,24.97724,0.000039,24.040375,0.0006,1.350
6586.00,7.725200,24.97673,0.000037,24.039895,0.0005,1.350
6588.00,7.725492,24.97707,0.000038,24.039717,0.0005,1.350
6590.00,7.724241,24.97807,0.000039,24.039854,0.0005,1.350
6592.00,7.725013,24.97833,0.000038,24.040248,0.0005,1.350
6594.00,7.724646,24.97776,0.000040,24.039948,0.0005,1.350
6596.00,7.725096,24.97857,0.000039,24.040603,0.0005,1.350
6598.00,7.725902,24.97764,0.000039,24.039499,0.0005,1.349
6600.00,7.725968,24.97756,0.000040,24.040012,0.0005,1.349
6602.00,7.726181,24.97857,0.000040,24.039899,0.0005,1.349
@11,12.0000,24.0
6604.00,7.726084,24.97776,0.000039,24.041077,0.0005,1.349
6606.00,7.721861,24.97800,0.000039,24.040299,0.0005,1.349
6608.00,7.714468,24.97764,0.000039,24.040094,0.0005,1.349
6610.00,7.697921,24.97702,0.000039,24.039650,0.0005,1.349
6612.00,7.675901,24.97760,0.000039,24.040559,0.0005,1.349
6614.00,7.655308,24.97804,0.000038,24.039923,0.0005,1.349
6616.00,7.639498,24.97889,0.000039,24.040225,0.0005,1.349
6618.00,7.627351,24.97913,0.000038,24.040241,0.0005,1.350
6620.00,7.618563,24.97809,0.000039,24.040423,0.0005,1.350
6622.00,7.612619,24.97817,0.000038,24.040485,0.0005,1.350
6624.00,7.610837,24.97854,0.000037,24.040003,0.0005,1.351
6626.00,7.610150,24.97845,0.000037,24.040072,0.0006,1.351
6628.00,7.609831,24.97868,0.000037,24.039846,0.0006,1.351
6630.00,7.612776,24.97848,0.000037,24.040643,0.0005,1.350
6632.00,7.617461,24.97847,0.000038,24.040901,0.0005,1.352
6634.00,7.628990,24.97763,0.000036,24.040535,0.0005,1.352
6636.00,7.643096,24.97670,0.000037,24.040479,0.0005,1.351
6638.00,7.651608,24.97610,0.000038,24.040579,0.0005,1.350
6640.00,7.655334,24.97716,0.000039,24.040455,0.0005,1.350
6642.00,7.656290,24.97780,0.000039,24.039446,0.0005,1.350
6644.00,7.655346,24.97648,0.000039,24.039712,0.0005,1.350
6646.00,7.653311,24.97719,0.000039,24.040188,0.0005,1.350
6648.00,7.649326,24.97831,0.000040,24.040321,0.0005,1.350
6650.00,7.646649,24.97910,0.000040,24.039752,0.0005,1.350
6652.00,7.645925,24.97874,0.000039,24.040090,0.0005,1.349
6654.00,7.646570,24.97885,0.000038,24.040505,0.0005,1.350
6656.00,7.649011,24.97856,0.000040,24.040010,0.0006,1.349
6658.00,7.652787,24.97821,0.000039,24.040255,0.0005,1.349
6660.00,7.656711,24.97811,0.000038,24.040137,0.0005,1.350
6662.00,7.661274,24.97788,0.000038,24.040725,0.0005,1.350
6664.00,7.665498,24.97698,0.000039,24.040055,0.0005,1.349
6666.00,7.671082,24.97745,0.000039,24.039855,0.0005,1.350
6668.00,7.676631,24.97675,0.000038,24.040914,0.0005,1.350
6670.00,7.680544,24.97705,0.000039,24.040305,0.0005,1.350
6672.00,7.684359,24.97673,0.000038,24.040263,0.0005,1.349
6674.00,7.688164,24.97615,0.000039,24.040603,0.0005,1.350
6676.00,7.690837,24.97617,0.000039,24.040181,0.0005,1.349
6678.00,7.694577,24.97574,0.000041,24.040659,0.0005,1.348
6680.00,7.698883,24.97662,0.000039,24.040117,0.0005,1.349
6682.00,7.701332,24.97700,0.000040,24.040868,0.0005,1.349
6684.00,7.703865,24.97671,0.000040,24.040210,0.0005,1.350
6686.00,7.706179,24.97634,0.000038,24.040654,0.0005,1.349
6688.00,7.708689,24.97521,0.000039,24.040975,0.0005,1.350
6690.00,7.711014,24.97541,0.000038,24.040290,0.0005,1.349
6692.00,7.713086,24.97624,0.000038,24.040915,0.0006,1.349
6694.00,7.715321,24.97593,0.000038,24.040577,0.0005,1.349
6696.00,7.716577,24.97554,0.000038,24.040557,0.0005,1.349
6698.00,7.717099,24.97615,0.000039,24.040530,0.0005,1.349
6700.00,7.717638,24.97743,0.000039,24.040754,0.0005,1.349
6702.00,7.718929,24.97756,0.000039,24.040557,0.0006,1.349
6704.00,7.720004,24.97648,0.000039,24.040374,0.0005,1.349
6706.00,7.721187,24.97597,0.000038,24.040346,0.0005,1.349
6708.00,7.721988,24.97641,0.000040,24.040057,0.0005,1.349
6710.00,7.723004,24.97677,0.000039,24.040028,0.0005,1.349
6712.00,7.724497,24.97665,0.000039,24.041025,0.0005,1.349
6714.00,7.724974,24.97645,0.000038,24.040715,0.0005,1.349
6716.00,7.725000,24.97740,0.000038,24.040225,0.0005,1.350
6718.00,7.725719,24.97687,0.000039,24.040468,0.0005,1.349
6720.00,7.725746,24.97601,0.000038,24.040815,0.0005,1.349
6722.00,7.726289,24.97608,0.000039,24.040561,0.0005,1.349
6724.00,7.727333,24.97802,0.000039,24.040690,0.0005,1.349
6726.00,7.727642,24.97828,0.000041,24.040759,0.0005,1.348
6728.00,7.728977,24.97814,0.000041,24.041041,0.0005,1.349
6730.00,7.729171,24.97808,0.000040,24.040363,0.0005,1.349
6732.00,7.729371,24.97668,0.000040,24.040170,0.0005,1.349
6734.00,7.728696,24.97664,0.000039,24.040375,0.0006,1.348
6736.00,7.728726,24.97669,0.000039,24.039681,0.0005,1.349
6738.00,7.729634,24.97714,0.000040,24.040650,0.0005,1.349
6740.00,7.729009,24.97688,0.000040,24.040641,0.0005,1.349
6742.00,7.727637,24.97719,0.000039,24.040194,0.0005,1.349
6744.00,7.726409,24.97699,0.000039,24.039874,0.0005,1.349
6746.00,7.726277,24.97644,0.000039,24.040121,0.0005,1.349
6748.00,7.726950,24.97683,0.000040,24.040423,0.0006,1.349
6750.00,7.726862,24.97661,0.000040,24.040666,0.0005,1.349
6752.00,7.727456,24.97650,0.000040,24.040628,0.0006,1.349
6754.00,7.728496,24.97724,0.000039,24.040150,0.0005,1.349
6756.00,7.729308,24.97751,0.000037,24.040312,0.0005,1.349
6758.00,7.728103,24.97702,0.000039,24.040052,0.0005,1.349
6760.00,7.726943,24.97714,0.000039,24.040330,0.0006,1.349
6762.00,7.727021,24.97803,0.000038,24.041363,0.0005,1.349
6764.00,7.727100,24.97732,0.000039,24.041330,0.0005,1.348
6766.00,7.727021,24.97735,0.000039,24.040601,0.0005,1.349
6768.00,7.726721,24.97724,0.000039,24.040148,0.0006,1.349
6770.00,7.725937,24.97717,0.000040,24.041201,0.0005,1.349
6772.00,7.726842,24.97733,0.000038,24.041023,0.0006,1.348
6774.00,7.726908,24.97666,0.000039,24.040552,0.0005,1.349
6776.00,7.725733,24.97751,0.000039,24.040443,0.0005,1.349
6778.00,7.725185,24.97703,0.000039,24.040505,0.0006,1.348
6780.00,7.725774,24.97592,0.000040,24.040779,0.0005,1.349
6782.00,7.725791,24.97649,0.000039,24.040150,0.0005,1.349
6784.00,7.725576,24.97731,0.000038,24.040090,0.0006,1.348
6786.00,7.725213,24.97771,0.000039,24.040143,0.0005,1.349
6788.00,7.726020,24.97750,0.000040,24.040168,0.0005,1.350
6790.00,7.725797,24.97783,0.000039,24.040503,0.0006,1.349
6792.00,7.724752,24.97765,0.000039,24.039744,0.0006,1.349
6794.00,7.724029,24.97732,0.000039,24.040394,0.0005,1.348
6796.00,7.724787,24.97721,0.000039,24.040150,0.0005,1.349
6798.00,7.723817,24.97769,0.000039,24.040637,0.0006,1.349
6800.00,7.724648,24.97812,0.000038,24.040466,0.0006,1.348
6802.00,7.725575,24.97759,0.000039,24.040525,0.0005,1.349
6804.00,7.725604,24.97789,0.000040,24.040357,0.0005,1.349
6806.00,7.724172,24.97761,0.000040,24.040310,0.0005,1.348
6808.00,7.723736,24.97741,0.000039,24.039697,0.0006,1.349
6810.00,7.724497,24.97744,0.000039,24.040352,0.0005,1.349
6812.00,7.725154,24.97662,0.000039,24.040659,0.0005,1.349
6814.00,7.724258,24.97615,0.000038,24.040948,0.0005,1.350
6816.00,7.723965,24.97659,0.000039,24.040666,0.0005,1.349
6818.00,7.724339,24.97707,0.000040,24.040221,0.0006,1.349
6820.00,7.724887,24.97801,0.000039,24.041045,0.0005,1.349
6822.00,7.724616,24.97803,0.000039,24.040823,0.0006,1.349
6824.00,7.723559,24.97794,0.000039,24.040126,0.0006,1.349
6826.00,7.724334,24.97758,0.000041,24.040657,0.0006,1.349
6828.00,7.724433,24.97846,0.000040,24.040819,0.0006,1.349
6830.00,7.724484,24.97928,0.000039,24.041188,0.0006,1.349
6832.00,7.725095,24.97873,0.000040,24.040723,0.0006,1.349
6834.00,7.725264,24.97856,0.000041,24.040525,0.0005,1.349
6836.00,7.724702,24.97855,0.000041,24.041134,0.0006,1.349
6838.00,7.723986,24.97817,0.000041,24.041114,0.0006,1.349
6840.00,7.724900,24.97859,0.000039,24.040797,0.0005,1.349
6842.00,7.724498,24.97958,0.000040,24.040552,0.0006,1.349
6844.00,7.724681,24.97907,0.000039,24.040374,0.0005,1.350
6846.00,7.724071,24.97921,0.000038,24.040648,0.0006,1.350
6848.00,7.723464,24.97883,0.000039,24.040841,0.0006,1.349
6850.00,7.724042,24.97858,0.000040,24.040001,0.0005,1.349
6852.00,7.723959,24.98009,0.000039,24.039928,0.0006,1.349
6854.00,7.723106,24.97925,0.000039,24.040357,0.0006,1.349
6856.00,7.723017,24.97812,0.000038,24.040488,0.0006,1.349
6858.00,7.723070,24.97765,0.000039,24.040850,0.0006,1.350
6860.00,7.723630,24.97779,0.000039,24.040774,0.0006,1.349
6862.00,7.723003,24.97892,0.000038,24.040781,0.0006,1.349
6864.00,7.722444,24.97898,0.000039,24.040539,0.0006,1.349
6866.00,7.723209,24.97938,0.000039,24.040374,0.0006,1.349
6868.00,7.722862,24.97983,0.000040,24.040185,0.0005,1.349
6870.00,7.722389,24.97980,0.000039,24.040843,0.0005,1.349
6872.00,7.723092,24.97896,0.000040,24.041152,0.0005,1.348
6874.00,7.723515,24.97927,0.000042,24.040974,0.0006,1.349
6876.00,7.723821,24.97965,0.000041,24.041025,0.0006,1.349
6878.00,7.724423,24.97914,0.000039,24.041666,0.0005,1.349
6880.00,7.724572,24.97976,0.000040,24.040972,0.0006,1.349
6882.00,7.724759,24.98010,0.000040,24.040383,0.0005,1.349
6884.00,7.725326,24.98040,0.000040,24.040683,0.0005,1.349
6886.00,7.725071,24.97999,0.000041,24.041079,0.0005,1.349
6888.00,7.723401,24.98012,0.000040,24.040015,0.0006,1.349
6890.00,7.723716,24.98063,0.000039,24.040439,0.0005,1.349
6892.00,7.723500,24.98090,0.000040,24.041666,0.0005,1.350
6894.00,7.723653,24.98135,0.000039,24.041134,0.0005,1.349
6896.00,7.724135,24.97975,0.000040,24.040975,0.0005,1.349
6898.00,7.724731,24.97979,0.000040,24.040321,0.0006,1.349
6900.00,7.723978,24.97943,0.000041,24.040628,0.0006,1.349
6902.00,7.724096,24.97960,0.000040,24.040024,0.0006,1.349
6904.00,7.724276,24.97886,0.000041,24.040550,0.0005,1.350
6906.00,7.724829,24.97991,0.000040,24.041130,0.0005,1.349
6908.00,7.725106,24.98010,0.000040,24.041252,0.0005,1.350
6910.00,7.725447,24.97951,0.000038,24.040935,0.0006,1.350
6912.00,7.724938,24.98047,0.000040,24.040205,0.0005,1.349
6914.00,7.724803,24.98112,0.000040,24.040226,0.0006,1.349
6916.00,7.725529,24.98098,0.000039,24.040603,0.0006,1.350
6918.00,7.726107,24.98028,0.000038,24.040550,0.0006,1.350
6920.00,7.725470,24.98066,0.000040,24.040750,0.0006,1.349
6922.00,7.724450,24.98045,0.000039,24.040375,0.0005,1.349
6924.00,7.723648,24.97904,0.000039,24.041092,0.0005,1.349
6926.00,7.724163,24.97950,0.000039,24.040852,0.0006,1.349
6928.00,7.723970,24.98046,0.000038,24.040528,0.0005,1.349
6930.00,7.724114,24.98079,0.000039,24.041190,0.0005,1.349
6932.00,7.724038,24.98008,0.000039,24.040872,0.0006,1.349
6934.00,7.724225,24.97993,0.000040,24.040330,0.0005,1.349
6936.00,7.725260,24.98089,0.000040,24.040172,0.0005,1.349
6938.00,7.725467,24.98084,0.000039,24.040183,0.0005,1.350
6940.00,7.724627,24.98079,0.000039,24.040594,0.0006,1.350
6942.00,7.722987,24.98026,0.000039,24.040646,0.0006,1.349
6944.00,7.722556,24.97935,0.000038,24.041150,0.0006,1.349
6946.00,7.722921,24.97918,0.000040,24.040474,0.0006,1.350
6948.00,7.723304,24.97903,0.000039,24.040172,0.0005,1.349
6950.00,7.723628,24.97896,0.000040,24.040101,0.0005,1.349
6952.00,7.723879,24.97808,0.000040,24.040806,0.0006,1.349
6954.00,7.724398,24.97730,0.000040,24.040325,0.0006,1.350
6956.00,7.724429,24.97782,0.000041,24.039890,0.0006,1.350
6958.00,7.724387,24.97723,0.000039,24.040834,0.0005,1.350
6960.00,7.723518,24.97766,0.000039,24.040737,0.0006,1.349
6962.00,7.722844,24.97772,0.000040,24.040850,0.0006,1.350
6964.00,7.724135,24.97793,0.000039,24.040765,0.0005,1.350
6966.00,7.724544,24.97620,0.000039,24.041105,0.0006,1.349
6968.00,7.724726,24.97647,0.000039,24.040128,0.0005,1.350
6970.00,7.723589,24.97744,0.000040,24.040454,0.0005,1.349
6972.00,7.723510,24.97836,0.000040,24.040375,0.0006,1.350
6974.00,7.723937,24.97848,0.000039,24.040428,0.0005,1.350
6976.00,7.724160,24.97784,0.000040,24.040677,0.0005,1.350
6978.00,7.724667,24.97814,0.000040,24.040232,0.0006,1.349
6980.00,7.724026,24.97934,0.000039,24.040545,0.0005,1.349
6982.00,7.723459,24.97880,0.000040,24.040810,0.0006,1.349
6984.00,7.723868,24.97824,0.000040,24.040555,0.0006,1.350
6986.00,7.723993,24.97793,0.000041,24.040223,0.0005,1.349
6988.00,7.724202,24.97752,0.000040,24.040557,0.0006,1.350
6990.00,7.723431,24.97807,0.000039,24.040370,0.0005,1.350
6992.00,7.723442,24.97925,0.000039,24.039654,0.0005,1.350
6994.00,7.724392,24.97909,0.000039,24.040165,0.0005,1.350
6996.00,7.725161,24.97969,0.000039,24.039579,0.0005,1.349
6998.00,7.724242,24.97984,0.000040,24.040492,0.0005,1.350
7000.00,7.724352,24.97974,0.000039,24.041139,0.0006,1.351
7002.00,7.724436,24.97967,0.000039,24.039746,0.0006,1.351
7004.00,7.724196,24.97941,0.000039,24.039832,0.0005,1.350
7006.00,7.724499,24.97959,0.000039,24.040183,0.0006,1.350
7008.00,7.724529,24.97940,0.000039,24.040154,0.0006,1.351
7010.00,7.723949,24.98030,0.000038,24.040275,0.0006,1.350
7012.00,7.722941,24.98027,0.000037,24.040001,0.0006,1.350
7014.00,7.723133,24.97992,0.000039,24.040394,0.0006,1.350
7016.00,7.723844,24.97925,0.000039,24.040450,0.0006,1.350
7018.00,7.724339,24.97944,0.000039,24.040194,0.0006,1.351
7020.00,7.724336,24.98023,0.000038,24.040297,0.0006,1.351
7022.00,7.724180,24.97972,0.000038,24.040257,0.0005,1.350
7024.00,7.723697,24.98014,0.000039,24.040503,0.0006,1.350
7026.00,7.723682,24.97938,0.000039,24.041234,0.0006,1.350
7028.00,7.723685,24.98026,0.000039,24.040888,0.0005,1.350
7030.00,7.723600,24.97883,0.000040,24.040208,0.0005,1.350
7032.00,7.723114,24.97867,0.000039,24.039414,0.0005,1.350
7034.00,7.723211,24.97875,0.000039,24.039801,0.0005,1.350
7036.00,7.724127,24.97868,0.000040,24.040654,0.0006,1.350
7038.00,7.724290,24.97845,0.000039,24.040746,0.0006,1.351
7040.00,7.724337,24.97907,0.000040,24.041075,0.0006,1.350
7042.00,7.724360,24.97933,0.000039,24.040528,0.0006,1.351
7044.00,7.723504,24.97938,0.000039,24.040245,0.0006,1.350
7046.00,7.723327,24.97938,0.000040,24.040823,0.0006,1.351
7048.00,7.723904,24.97905,0.000040,24.041148,0.0005,1.351
7050.00,7.723978,24.97819,0.000039,24.041072,0.0005,1.351
7052.00,7.723474,24.97769,0.000038,24.040761,0.0005,1.351
7054.00,7.723765,24.97872,0.000039,24.040354,0.0005,1.350
7056.00,7.723142,24.97931,0.000039,24.040595,0.0005,1.350
7058.00,7.723438,24.97922,0.000038,24.041392,0.0006,1.350
7060.00,7.724213,24.97950,0.000040,24.040654,0.0006,1.350
7062.00,7.724330,24.97970,0.000040,24.039721,0.0006,1.351
7064.00,7.723995,24.97899,0.000040,24.040668,0.0005,1.350
7066.00,7.724233,24.97929,0.000039,24.040806,0.0005,1.351
7068.00,7.724131,24.97944,0.000038,24.041326,0.0006,1.351
7070.00,7.723007,24.97959,0.000038,24.040257,0.0005,1.351
7072.00,7.722257,24.97891,0.000040,24.040299,0.0005,1.351
7074.00,7.721891,24.97910,0.000040,24.041074,0.0006,1.351
7076.00,7.721445,24.97836,0.000040,24.040719,0.0005,1.350
7078.00,7.722073,24.97898,0.000040,24.040577,0.0005,1.351
7080.00,7.723653,24.97940,0.000039,24.040615,0.0006,1.351
7082.00,7.723820,24.97941,0.000040,24.040785,0.0005,1.351
7084.00,7.723575,24.97964,0.000040,24.041083,0.0006,1.350
7086.00,7.723948,24.97974,0.000040,24.040774,0.0006,1.351
7088.00,7.723922,24.97992,0.000040,24.039761,0.0005,1.350
7090.00,7.723938,24.97934,0.000041,24.039948,0.0006,1.350
7092.00,7.724037,24.97941,0.000040,24.040914,0.0006,1.351
7094.00,7.724296,24.97974,0.000040,24.040695,0.0006,1.351
7096.00,7.723988,24.97977,0.000039,24.040597,0.0006,1.351
7098.00,7.723877,24.98048,0.000040,24.040132,0.0006,1.350
7100.00,7.724583,24.97972,0.000039,24.040468,0.0006,1.350
7102.00,7.724042,24.98024,0.000039,24.040915,0.0005,1.351
7104.00,7.723389,24.98046,0.000040,24.040594,0.0005,1.350
7106.00,7.722946,24.98129,0.000038,24.040043,0.0005,1.351
7108.00,7.723670,24.98157,0.000038,24.040717,0.0006,1.352
7110.00,7.723533,24.98069,0.000038,24.039843,0.0006,1.351
7112.00,7.723684,24.98106,0.000038,24.039639,0.0006,1.350
7114.00,7.723931,24.98094,0.000039,24.040510,0.0006,1.351
7116.00,7.723041,24.98131,0.000040,24.040945,0.0006,1.350
7118.00,7.723312,24.98093,0.000040,24.040481,0.0006,1.350
7120.00,7.723245,24.98085,0.000038,24.040732,0.0006,1.351
7122.00,7.723870,24.98136,0.000038,24.040270,0.0006,1.351
7124.00,7.724377,24.98144,0.000039,24.040977,0.0006,1.351
7126.00,7.724471,24.98033,0.000040,24.040888,0.0005,1.351
7128.00,7.723448,24.98037,0.000039,24.040257,0.0006,1.351
7130.00,7.723114,24.98111,0.000039,24.041210,0.0006,1.352
7132.00,7.724081,24.97978,0.000038,24.040088,0.0005,1.351
7134.00,7.724202,24.98002,0.000040,24.040570,0.0005,1.351
7136.00,7.724265,24.97992,0.000040,24.040477,0.0005,1.351
7138.00,7.724594,24.98029,0.000040,24.039732,0.0005,1.351
7140.00,7.723645,24.98045,0.000039,24.039899,0.0006,1.351
7142.00,7.723010,24.98121,0.000040,24.041301,0.0006,1.352
7144.00,7.723124,24.98093,0.000039,24.040634,0.0005,1.351
7146.00,7.722422,24.98040,0.000040,24.041306,0.0006,1.352
7148.00,7.722038,24.98066,0.000040,24.040670,0.0006,1.351
7150.00,7.722438,24.98025,0.000041,24.040221,0.0006,1.351
7152.00,7.722727,24.98110,0.000040,24.041015,0.0006,1.351
7154.00,7.723329,24.98112,0.000040,24.040037,0.0006,1.351
7156.00,7.723309,24.98045,0.000040,24.040892,0.0006,1.352
7158.00,7.724205,24.97979,0.000040,24.041523,0.0006,1.352
7160.00,7.725157,24.98010,0.000040,24.041248,0.0006,1.351
7162.00,7.724614,24.97983,0.000040,24.040681,0.0006,1.351
7164.00,7.724252,24.97959,0.000040,24.041510,0.0006,1.352
7166.00,7.724765,24.98019,0.000038,24.040295,0.0006,1.352
7168.00,7.724584,24.98040,0.000040,24.039321,0.0006,1.352
7170.00,7.724328,24.98092,0.000041,24.040521,0.0005,1.351
7172.00,7.723516,24.98074,0.000040,24.040726,0.0006,1.352
7174.00,7.723520,24.98010,0.000039,24.041179,0.0006,1.352
7176.00,7.723873,24.98028,0.000039,24.040877,0.0006,1.351
7178.00,7.723498,24.97986,0.000041,24.039888,0.0005,1.352
7180.00,7.724131,24.97998,0.000040,24.040044,0.0006,1.352
7182.00,7.723402,24.98051,0.000040,24.041536,0.0006,1.352
7184.00,7.723919,24.97969,0.000040,24.041459,0.0006,1.352
7186.00,7.724163,24.97981,0.000040,24.040375,0.0006,1.352
7188.00,7.723495,24.98010,0.000041,24.040319,0.0006,1.352
7190.00,7.723603,24.98096,0.000041,24.040105,0.0005,1.351
7192.00,7.723121,24.98140,0.000040,24.040481,0.0005,1.351
7194.00,7.723152,24.98123,0.000040,24.040285,0.0005,1.352
7196.00,7.723229,24.98083,0.000042,24.040035,0.0006,1.352
7198.00,7.723061,24.98047,0.000039,24.040585,0.0005,1.352
7200.00,7.722770,24.98030,0.000040,24.040377,0.0006,1.351
7202.00,7.723416,24.98002,0.000039,24.040695,0.0006,1.352
@12,12.0000,24.0
7204.00,7.722720,24.98009,0.000040,24.040792,0.0006,1.352
7206.00,7.719343,24.97964,0.000039,24.040654,0.0006,1.352
7208.00,7.712018,24.97890,0.000039,24.041306,0.0006,1.351
7210.00,7.697555,24.97973,0.000040,24.040717,0.0005,1.351
7212.00,7.677867,24.97907,0.000039,24.040977,0.0006,1.351
7214.00,7.659076,24.97881,0.000039,24.040832,0.0005,1.352
7216.00,7.645054,24.97877,0.000039,24.040223,0.0006,1.353
7218.00,7.635184,24.97824,0.000038,24.040670,0.0005,1.353
7220.00,7.626527,24.97809,0.000037,24.040859,0.0006,1.352
7222.00,7.622138,24.97780,0.000037,24.040392,0.0005,1.353
7224.00,7.621416,24.97779,0.000037,24.040574,0.0005,1.354
7226.00,7.621517,24.97865,0.000037,24.040961,0.0006,1.354
7228.00,7.621891,24.97956,0.000038,24.040981,0.0005,1.353
7230.00,7.623486,24.97959,0.000039,24.040428,0.0006,1.353
7232.00,7.628926,24.97897,0.000038,24.040332,0.0006,1.354
7234.00,7.641246,24.97840,0.000037,24.040003,0.0006,1.354
7236.00,7.654066,24.97880,0.000037,24.039863,0.0006,1.354
7238.00,7.661791,24.97905,0.000037,24.040430,0.0006,1.354
7240.00,7.664427,24.97786,0.000038,24.040343,0.0005,1.353
7242.00,7.665006,24.97872,0.000038,24.040297,0.0005,1.353
7244.00,7.663072,24.97810,0.000040,24.039930,0.0006,1.353
7246.00,7.660016,24.97840,0.000039,24.041003,0.0005,1.353
7248.00,7.655441,24.97924,0.000040,24.040815,0.0005,1.353
7250.00,7.651075,24.97816,0.000040,24.040194,0.0005,1.353
7252.00,7.648044,24.97868,0.000040,24.040206,0.0006,1.352
7254.00,7.647357,24.97831,0.000040,24.039519,0.0006,1.353
7256.00,7.649521,24.97872,0.000040,24.039732,0.0005,1.353
7258.00,7.652091,24.97903,0.000041,24.040083,0.0006,1.353
7260.00,7.654991,24.97865,0.000040,24.040615,0.0006,1.353
7262.00,7.659214,24.97809,0.000038,24.039810,0.0005,1.353
7264.00,7.664741,24.97849,0.000039,24.040510,0.0005,1.352
7266.00,7.669335,24.97869,0.000041,24.040630,0.0006,1.352
7268.00,7.672828,24.97765,0.000040,24.040012,0.0006,1.353
7270.00,7.675943,24.97831,0.000039,24.040186,0.0006,1.353
7272.00,7.679985,24.97903,0.000040,24.040477,0.0006,1.353
7274.00,7.684710,24.97830,0.000040,24.040381,0.0006,1.353
7276.00,7.688350,24.97879,0.000040,24.039777,0.0005,1.353
7278.00,7.693028,24.97804,0.000039,24.040365,0.0006,1.353
7280.00,7.697302,24.97918,0.000039,24.040305,0.0006,1.353
7282.00,7.700156,24.97954,0.000039,24.040094,0.0006,1.353
7284.00,7.702927,24.97915,0.000040,24.040634,0.0005,1.353
7286.00,7.706229,24.97891,0.000040,24.039592,0.0005,1.354
7288.00,7.708365,24.97938,0.000040,24.040494,0.0006,1.353
7290.00,7.710639,24.97940,0.000039,24.040305,0.0006,1.353
7292.00,7.712772,24.98017,0.000040,24.040970,0.0005,1.353
7294.00,7.715692,24.97938,0.000039,24.041281,0.0006,1.353
7296.00,7.717728,24.98011,0.000039,24.040472,0.0005,1.353
7298.00,7.719266,24.98010,0.000040,24.039803,0.0006,1.353
7300.00,7.720307,24.98047,0.000040,24.040412,0.0006,1.354
7302.00,7.721376,24.98028,0.000040,24.040205,0.0005,1.354
7304.00,7.720992,24.98005,0.000041,24.040706,0.0005,1.353
7306.00,7.721548,24.98018,0.000041,24.040908,0.0006,1.353
7308.00,7.722803,24.98006,0.000039,24.040877,0.0005,1.353
7310.00,7.723410,24.97951,0.000040,24.040210,0.0006,1.354
7312.00,7.723634,24.97966,0.000040,24.040081,0.0006,1.354
7314.00,7.723013,24.97879,0.000039,24.040481,0.0005,1.353
7316.00,7.722380,24.97915,0.000041,24.040783,0.0005,1.353
7318.00,7.722232,24.97930,0.000040,24.040572,0.0005,1.354
7320.00,7.723083,24.98013,0.000040,24.040550,0.0005,1.354
7322.00,7.723910,24.98014,0.000040,24.041476,0.0006,1.354
7324.00,7.723385,24.97921,0.000040,24.040308,0.0006,1.354
7326.00,7.723326,24.97940,0.000040,24.039408,0.0006,1.353
7328.00,7.723519,24.98046,0.000040,24.040388,0.0005,1.354
7330.00,7.724687,24.97948,0.000040,24.040054,0.0005,1.354
7332.00,7.725089,24.97961,0.000039,24.040563,0.0006,1.354
7334.00,7.724617,24.97981,0.000040,24.040875,0.0005,1.354
7336.00,7.724470,24.98023,0.000039,24.040941,0.0006,1.354
7338.00,7.724167,24.98004,0.000040,24.040621,0.0006,1.353
7340.00,7.724108,24.97986,0.000039,24.040303,0.0005,1.353
7342.00,7.724549,24.97994,0.000039,24.040174,0.0006,1.354
7344.00,7.725011,24.97927,0.000039,24.040125,0.0006,1.354
7346.00,7.725198,24.98039,0.000040,24.040488,0.0006,1.354
7348.00,7.724525,24.98071,0.000040,24.040534,0.0006,1.354
7350.00,7.723580,24.98140,0.000040,24.040755,0.0006,1.354
7352.00,7.723498,24.98214,0.000039,24.039888,0.0005,1.355
7354.00,7.722573,24.98081,0.000040,24.040192,0.0005,1.354
7356.00,7.722232,24.98001,0.000038,24.041155,0.0005,1.354
7358.00,7.722038,24.98072,0.000038,24.040448,0.0005,1.354
7360.00,7.721745,24.98054,0.000039,24.039984,0.0005,1.354
7362.00,7.721521,24.98064,0.000040,24.040259,0.0006,1.354
7364.00,7.721574,24.98027,0.000040,24.041079,0.0006,1.354
7366.00,7.721527,24.97998,0.000041,24.040263,0.0006,1.354
7368.00,7.722169,24.98034,0.000040,24.040559,0.0005,1.354
7370.00,7.722663,24.98000,0.000040,24.039990,0.0005,1.354
7372.00,7.721640,24.97986,0.000040,24.039964,0.0005,1.354
7374.00,7.720926,24.98006,0.000039,24.040368,0.0006,1.355
7376.00,7.720713,24.98071,0.000040,24.040423,0.0006,1.354
7378.00,7.720435,24.98026,0.000038,24.040635,0.0006,1.355
7380.00,7.720014,24.98124,0.000038,24.040381,0.0006,1.355
7382.00,7.720611,24.98109,0.000039,24.040068,0.0006,1.355
7384.00,7.720922,24.97972,0.000040,24.040190,0.0006,1.354
7386.00,7.720286,24.98031,0.000039,24.040863,0.0006,1.355
7388.00,7.720458,24.98116,0.000039,24.040239,0.0006,1.355
7390.00,7.720227,24.98131,0.000040,24.040712,0.0006,1.354
7392.00,7.720943,24.98115,0.000040,24.040128,0.0005,1.354
7394.00,7.722092,24.98044,0.000040,24.040339,0.0006,1.355
7396.00,7.722857,24.98060,0.000040,24.040254,0.0006,1.354
7398.00,7.721528,24.97996,0.000040,24.040570,0.0005,1.354
7400.00,7.720927,24.98031,0.000041,24.040614,0.0006,1.354
7402.00,7.721665,24.97995,0.000040,24.040974,0.0006,1.355
7404.00,7.722023,24.97989,0.000039,24.040755,0.0005,1.355
7406.00,7.722165,24.98131,0.000039,24.040445,0.0006,1.355
7408.00,7.722213,24.98017,0.000040,24.040481,0.0006,1.355
7410.00,7.720999,24.97979,0.000039,24.040732,0.0005,1.355
7412.00,7.720111,24.97975,0.000039,24.041496,0.0005,1.355
7414.00,7.721243,24.98135,0.000039,24.040903,0.0006,1.355
7416.00,7.721636,24.98135,0.000039,24.040174,0.0006,1.355
7418.00,7.722434,24.98054,0.000039,24.040870,0.0006,1.355
7420.00,7.721742,24.98069,0.000040,24.040154,0.0006,1.355
7422.00,7.721227,24.98029,0.000038,24.040439,0.0006,1.355
7424.00,7.721270,24.98040,0.000038,24.041286,0.0006,1.355
7426.00,7.720917,24.98079,0.000040,24.040570,0.0005,1.355
7428.00,7.720614,24.98053,0.000039,24.040857,0.0005,1.355
7430.00,7.721174,24.98015,0.000038,24.041132,0.0005,1.355
7432.00,7.721484,24.98127,0.000040,24.040319,0.0006,1.355
7434.00,7.721691,24.98152,0.000040,24.040955,0.0006,1.355
7436.00,7.721480,24.98065,0.000039,24.040366,0.0006,1.356
7438.00,7.720721,24.98021,0.000039,24.040755,0.0006,1.356
7440.00,7.721122,24.98023,0.000039,24.041157,0.0006,1.355
7442.00,7.721294,24.98105,0.000040,24.040690,0.0006,1.355
7444.00,7.721033,24.98104,0.000041,24.039797,0.0006,1.355
7446.00,7.720945,24.98154,0.000040,24.039963,0.0006,1.356
7448.00,7.720868,24.98030,0.000040,24.040439,0.0006,1.355
7450.00,7.720811,24.98066,0.000040,24.040603,0.0006,1.355
7452.00,7.721266,24.98163,0.000039,24.040530,0.0005,1.355
7454.00,7.720981,24.98179,0.000040,24.040090,0.0005,1.356
7456.00,7.720832,24.98149,0.000041,24.040363,0.0006,1.355
7458.00,7.721360,24.98199,0.000040,24.040935,0.0006,1.356
7460.00,7.720758,24.98114,0.000039,24.040963,0.0006,1.356
7462.00,7.720832,24.98125,0.000040,24.041137,0.0006,1.356
7464.00,7.720787,24.98206,0.000040,24.040323,0.0005,1.355
7466.00,7.720975,24.98128,0.000039,24.040375,0.0006,1.355
7468.00,7.720148,24.98076,0.000040,24.040521,0.0006,1.355
7470.00,7.720617,24.98080,0.000039,24.040368,0.0006,1.355
7472.00,7.720627,24.98138,0.000039,24.040217,0.0006,1.355
7474.00,7.721120,24.98009,0.000040,24.040994,0.0005,1.356
7476.00,7.720808,24.98083,0.000040,24.040655,0.0006,1.356
7478.00,7.720817,24.98045,0.000038,24.040403,0.0006,1.357
7480.00,7.720571,24.98182,0.000039,24.039592,0.0005,1.356
7482.00,7.720206,24.98188,0.000039,24.040974,0.0006,1.355
7484.00,7.720761,24.98222,0.000039,24.040383,0.0006,1.356
7486.00,7.721699,24.98274,0.000039,24.040721,0.0005,1.357
7488.00,7.721049,24.98244,0.000040,24.040621,0.0006,1.356
7490.00,7.721379,24.98194,0.000040,24.040830,0.0006,1.355
7492.00,7.721772,24.98214,0.000040,24.040950,0.0006,1.356
7494.00,7.721458,24.98221,0.000040,24.040783,0.0006,1.356
7496.00,7.721018,24.98274,0.000040,24.039988,0.0006,1.356
7498.00,7.720528,24.98170,0.000040,24.040785,0.0006,1.356
7500.00,7.720786,24.98183,0.000041,24.040210,0.0006,1.356
7502.00,7.720845,24.98119,0.000040,24.040443,0.0006,1.356
7504.00,7.720123,24.98050,0.000040,24.040479,0.0006,1.356
7506.00,7.720168,24.97951,0.000039,24.041128,0.0006,1.356
7508.00,7.720650,24.97967,0.000041,24.039852,0.0006,1.355
7510.00,7.721517,24.98078,0.000042,24.040468,0.0006,1.355
7512.00,7.721333,24.98189,0.000040,24.040688,0.0006,1.356
7514.00,7.721173,24.98069,0.000040,24.040177,0.0006,1.357
7516.00,7.721394,24.98070,0.000040,24.039964,0.0006,1.357
7518.00,7.721032,24.98060,0.000039,24.041277,0.0006,1.356
7520.00,7.720569,24.98042,0.000040,24.040855,0.0006,1.356
7522.00,7.720557,24.97965,0.000039,24.040066,0.0006,1.356
7524.00,7.720941,24.97955,0.000041,24.040106,0.0006,1.355
7526.00,7.721627,24.98057,0.000042,24.040761,0.0006,1.356
7528.00,7.721590,24.98049,0.000040,24.040405,0.0006,1.356
7530.00,7.720934,24.97978,0.000040,24.039995,0.0006,1.356
7532.00,7.719705,24.98162,0.000041,24.040528,0.0006,1.356
7534.00,7.720032,24.98084,0.000039,24.039719,0.0006,1.356
7536.00,7.720297,24.98069,0.000038,24.040263,0.0006,1.357
7538.00,7.720862,24.98063,0.000039,24.040503,0.0006,1.356
7540.00,7.720685,24.98099,0.000040,24.040199,0.0006,1.356
7542.00,7.719744,24.98071,0.000040,24.040765,0.0006,1.357
7544.00,7.719906,24.98136,0.000041,24.040330,0.0006,1.356
7546.00,7.720788,24.98077,0.000039,24.041212,0.0006,1.357
7548.00,7.721240,24.98035,0.000040,24.040075,0.0006,1.356
7550.00,7.721784,24.98118,0.000041,24.040050,0.0005,1.356
7552.00,7.721479,24.98086,0.000040,24.040301,0.0005,1.356
7554.00,7.721787,24.98090,0.000041,24.040508,0.0005,1.356
7556.00,7.722046,24.97903,0.000042,24.041314,0.0006,1.356
7558.00,7.721327,24.97906,0.000041,24.040319,0.0006,1.357
7560.00,7.720969,24.97893,0.000039,24.040235,0.0006,1.356
7562.00,7.720595,24.97834,0.000039,24.040605,0.0006,1.356
7564.00,7.721008,24.97906,0.000039,24.040430,0.0006,1.357
7566.00,7.721574,24.97997,0.000040,24.040575,0.0006,1.357
7568.00,7.721803,24.98012,0.000041,24.040141,0.0006,1.357
7570.00,7.722675,24.97931,0.000040,24.040774,0.0006,1.356
7572.00,7.720829,24.97988,0.000039,24.040232,0.0006,1.357
7574.00,7.721305,24.97981,0.000040,24.040250,0.0006,1.357
7576.00,7.720718,24.98080,0.000040,24.040277,0.0006,1.356
7578.00,7.720085,24.98120,0.000039,24.040683,0.0006,1.357
7580.00,7.720264,24.98036,0.000040,24.040619,0.0006,1.357
7582.00,7.719627,24.98102,0.000039,24.041186,0.0006,1.357
7584.00,7.719506,24.98119,0.000040,24.041368,0.0006,1.356
7586.00,7.720105,24.98142,0.000040,24.040699,0.0006,1.357
7588.00,7.720255,24.98152,0.000041,24.040717,0.0006,1.357
7590.00,7.720467,24.98226,0.000040,24.040110,0.0006,1.357
7592.00,7.720254,24.98187,0.000040,24.039983,0.0006,1.358
7594.00,7.719797,24.98097,0.000040,24.040288,0.0005,1.357
7596.00,7.719928,24.98125,0.000041,24.040985,0.0006,1.357
7598.00,7.720504,24.98116,0.000040,24.040572,0.0006,1.357
7600.00,7.720986,24.98144,0.000039,24.040008,0.0006,1.357
7602.00,7.720543,24.98173,0.000039,24.040468,0.0005,1.357
7604.00,7.719777,24.98176,0.000040,24.040334,0.0006,1.357
7606.00,7.720977,24.98170,0.000040,24.039684,0.0006,1.358
7608.00,7.721066,24.98135,0.000040,24.040630,0.0005,1.357
7610.00,7.720387,24.98144,0.000040,24.040490,0.0005,1.357
7612.00,7.719679,24.98140,0.000039,24.041066,0.0005,1.358
7614.00,7.720154,24.98183,0.000038,24.040645,0.0006,1.357
7616.00,7.720287,24.98189,0.000040,24.040806,0.0006,1.357
7618.00,7.720889,24.98161,0.000039,24.040155,0.0006,1.358
7620.00,7.721039,24.98122,0.000039,24.040399,0.0006,1.358
7622.00,7.720754,24.98151,0.000039,24.040430,0.0006,1.358
7624.00,7.720076,24.98164,0.000039,24.041090,0.0006,1.358
7626.00,7.720285,24.98080,0.000038,24.040294,0.0006,1.357
7628.00,7.720430,24.98127,0.000039,24.040597,0.0006,1.357
7630.00,7.719911,24.98189,0.000040,24.040115,0.0006,1.358
7632.00,7.720012,24.98247,0.000040,24.040268,0.0006,1.358
7634.00,7.720527,24.98210,0.000039,24.041305,0.0006,1.358
7636.00,7.720376,24.98310,0.000039,24.041137,0.0006,1.359
7638.00,7.720142,24.98274,0.000039,24.040530,0.0006,1.357
7640.00,7.719550,24.98235,0.000038,24.040890,0.0005,1.358
7642.00,7.719511,24.98143,0.000039,24.040688,0.0005,1.358
7644.00,7.719792,24.98129,0.000039,24.041119,0.0005,1.357
7646.00,7.719221,24.98254,0.000040,24.040665,0.0006,1.358
7648.00,7.718666,24.98244,0.000039,24.041101,0.0006,1.358
7650.00,7.718759,24.98162,0.000040,24.040494,0.0006,1.358
7652.00,7.718907,24.98146,0.000040,24.039906,0.0006,1.358
7654.00,7.719292,24.98181,0.000040,24.039588,0.0006,1.358
7656.00,7.719074,24.98234,0.000040,24.039852,0.0006,1.358
7658.00,7.719423,24.98163,0.000040,24.040265,0.0006,1.358
7660.00,7.720252,24.98113,0.000039,24.040281,0.0006,1.358
7662.00,7.720153,24.98135,0.000039,24.040614,0.0006,1.359
7664.00,7.719705,24.98230,0.000038,24.040483,0.0006,1.358
7666.00,7.719578,24.98077,0.000040,24.040708,0.0006,1.358
7668.00,7.719157,24.98156,0.000040,24.040345,0.0006,1.358
7670.00,7.720003,24.98097,0.000040,24.040792,0.0006,1.358
7672.00,7.719554,24.98043,0.000040,24.040183,0.0006,1.359
7674.00,7.720287,24.98115,0.000040,24.040074,0.0006,1.359
7676.00,7.720014,24.98098,0.000040,24.040352,0.0006,1.359
7678.00,7.719613,24.98161,0.000040,24.040470,0.0006,1.359
7680.00,7.719452,24.98147,0.000039,24.041041,0.0006,1.358
7682.00,7.719535,24.98148,0.000039,24.040865,0.0006,1.359
7684.00,7.719580,24.98157,0.000040,24.040419,0.0006,1.358
7686.00,7.719317,24.98123,0.000040,24.040021,0.0006,1.359
7688.00,7.718961,24.98214,0.000040,24.040226,0.0006,1.359
7690.00,7.719082,24.98120,0.000039,24.041192,0.0005,1.359
7692.00,7.719466,24.98117,0.000040,24.039954,0.0006,1.359
7694.00,7.719957,24.98093,0.000040,24.039284,0.0006,1.359
7696.00,7.720072,24.98146,0.000040,24.039866,0.0006,1.359
7698.00,7.719835,24.98114,0.000040,24.040592,0.0006,1.358
7700.00,7.719936,24.98229,0.000042,24.039868,0.0005,1.358
7702.00,7.719822,24.98256,0.000041,24.040601,0.0005,1.359
7704.00,7.720429,24.98268,0.000040,24.040512,0.0005,1.359
7706.00,7.720085,24.98278,0.000040,24.040626,0.0006,1.359
7708.00,7.720216,24.98241,0.000040,24.040985,0.0006,1.358
7710.00,7.720049,24.98247,0.000039,24.040421,0.0005,1.359
7712.00,7.719987,24.98294,0.000041,24.040999,0.0006,1.358
7714.00,7.719740,24.98302,0.000040,24.040961,0.0006,1.358
7716.00,7.719154,24.98274,0.000039,24.040550,0.0006,1.359
7718.00,7.719333,24.98235,0.000039,24.040615,0.0006,1.359
7720.00,7.719646,24.98175,0.000040,24.040895,0.0005,1.359
7722.00,7.720664,24.98155,0.000040,24.040665,0.0005,1.359
7724.00,7.720739,24.98200,0.000040,24.040828,0.0005,1.359
7726.00,7.720840,24.98067,0.000040,24.040490,0.0006,1.359
7728.00,7.720425,24.98064,0.000040,24.041155,0.0006,1.360
7730.00,7.719783,24.98027,0.000040,24.040834,0.0006,1.359
7732.00,7.719575,24.97932,0.000039,24.040135,0.0006,1.359
7734.00,7.719732,24.98014,0.000040,24.040710,0.0006,1.359
7736.00,7.719833,24.98064,0.000041,24.040432,0.0006,1.359
7738.00,7.719273,24.98108,0.000041,24.040337,0.0005,1.359
7740.00,7.718640,24.98130,0.000040,24.040321,0.0006,1.359
7742.00,7.719224,24.98096,0.000040,24.040719,0.0006,1.359
7744.00,7.719009,24.98022,0.000041,24.040786,0.0006,1.359
7746.00,7.718816,24.98041,0.000039,24.040545,0.0006,1.360
7748.00,7.719211,24.98017,0.000040,24.040410,0.0005,1.359
7750.00,7.718617,24.97994,0.000041,24.039775,0.0005,1.360
7752.00,7.718003,24.98008,0.000039,24.040541,0.0005,1.360
7754.00,7.718398,24.98094,0.000039,24.040097,0.0006,1.359
7756.00,7.718716,24.98040,0.000039,24.041015,0.0006,1.359
7758.00,7.719137,24.97982,0.000039,24.040850,0.0006,1.360
7760.00,7.719043,24.98006,0.000040,24.041172,0.0005,1.359
7762.00,7.719845,24.98059,0.000040,24.040817,0.0006,1.360
7764.00,7.719579,24.98084,0.000039,24.041103,0.0006,1.360
7766.00,7.719056,24.98135,0.000040,24.041170,0.0006,1.359
7768.00,7.719285,24.98080,0.000041,24.040714,0.0006,1.359
7770.00,7.719623,24.98079,0.000040,24.040001,0.0006,1.360
7772.00,7.720311,24.98063,0.000039,24.040214,0.0006,1.360
7774.00,7.720490,24.98121,0.000039,24.040054,0.0006,1.360
7776.00,7.720804,24.98038,0.000039,24.040326,0.0006,1.360
7778.00,7.720790,24.98120,0.000040,24.040286,0.0006,1.360
7780.00,7.720291,24.98193,0.000039,24.040519,0.0006,1.360
7782.00,7.719215,24.98190,0.000039,24.040372,0.0006,1.360
7784.00,7.719392,24.98198,0.000040,24.040361,0.0006,1.360
7786.00,7.718939,24.98113,0.000040,24.040515,0.0006,1.360
7788.00,7.718635,24.98082,0.000041,24.041135,0.0006,1.360
7790.00,7.719457,24.98174,0.000040,24.040845,0.0006,1.359
7792.00,7.719208,24.98127,0.000040,24.040545,0.0006,1.360
7794.00,7.719402,24.98123,0.000040,24.040932,0.0006,1.360
7796.00,7.718909,24.98147,0.000040,24.040846,0.0006,1.360
7798.00,7.718904,24.98163,0.000041,24.040686,0.0006,1.360
7800.00,7.719324,24.98214,0.000041,24.040086,0.0006,1.360
7802.00,7.719294,24.98192,0.000041,24.040635,0.0006,1.360
@13,12.0000,24.0
7804.00,7.720097,24.98149,0.000041,24.040419,0.0005,1.360
7806.00,7.717040,24.98172,0.000039,24.040861,0.0006,1.361
7808.00,7.708811,24.98147,0.000040,24.040543,0.0006,1.360
7810.00,7.694942,24.98092,0.000041,24.040726,0.0006,1.359
7812.00,7.676179,24.97952,0.000041,24.039977,0.0006,1.359
7814.00,7.658347,24.97992,0.000042,24.040343,0.0006,1.359
7816.00,7.646277,24.98051,0.000041,24.040472,0.0006,1.360
7818.00,7.637461,24.98012,0.000040,24.040886,0.0006,1.361
7820.00,7.629870,24.98076,0.000039,24.040774,0.0006,1.361
7822.00,7.625725,24.98040,0.000040,24.040763,0.0006,1.361
7824.00,7.625130,24.97927,0.000040,24.040963,0.0006,1.361
7826.00,7.626111,24.97877,0.000039,24.040632,0.0006,1.361
7828.00,7.627142,24.97981,0.000039,24.040135,0.0006,1.361
7830.00,7.629167,24.97982,0.000040,24.041345,0.0006,1.361
7832.00,7.634021,24.97951,0.000040,24.039619,0.0006,1.362
7834.00,7.644969,24.97999,0.000039,24.041310,0.0006,1.362
7836.00,7.658834,24.98010,0.000038,24.040790,0.0006,1.362
7838.00,7.667909,24.97988,0.000039,24.040548,0.0006,1.362
7840.00,7.671953,24.98039,0.000039,24.040975,0.0006,1.361
7842.00,7.672703,24.98089,0.000043,24.040546,0.0005,1.360
7844.00,7.671472,24.98042,0.000041,24.040561,0.0006,1.361
7846.00,7.667025,24.98000,0.000040,24.040348,0.0006,1.360
7848.00,7.661687,24.98047,0.000041,24.040861,0.0006,1.361
7850.00,7.657246,24.98005,0.000039,24.041254,0.0006,1.361
7852.00,7.653559,24.98027,0.000039,24.040428,0.0006,1.361
7854.00,7.652212,24.98105,0.000040,24.040703,0.0006,1.361
7856.00,7.651816,24.98016,0.000040,24.040301,0.0006,1.361
7858.00,7.653529,24.98014,0.000040,24.039699,0.0006,1.361
7860.00,7.656651,24.97955,0.000041,24.040681,0.0006,1.360
7862.00,7.659743,24.97987,0.000039,24.040570,0.0006,1.361
7864.00,7.662759,24.98050,0.000040,24.039846,0.0006,1.361
7866.00,7.666285,24.98167,0.000041,24.040266,0.0006,1.361
7868.00,7.669227,24.98053,0.000042,24.041256,0.0006,1.361
7870.00,7.673083,24.98049,0.000041,24.040586,0.0006,1.361
7872.00,7.676333,24.98125,0.000039,24.040581,0.0006,1.361
7874.00,7.678618,24.97998,0.000040,24.041183,0.0006,1.361
7876.00,7.682205,24.98028,0.000041,24.040259,0.0006,1.360
7878.00,7.686459,24.98027,0.000040,24.040190,0.0006,1.360
7880.00,7.690687,24.97931,0.000040,24.040819,0.0006,1.360
7882.00,7.693992,24.97983,0.000040,24.040266,0.0006,1.361
7884.00,7.695465,24.98140,0.000039,24.040468,0.0006,1.361
7886.00,7.699002,24.98064,0.000040,24.040746,0.0005,1.361
7888.00,7.701580,24.97944,0.000040,24.041356,0.0005,1.361
7890.00,7.703367,24.97944,0.000040,24.041015,0.0006,1.361
7892.00,7.705771,24.97872,0.000040,24.040692,0.0006,1.361
7894.00,7.708518,24.97927,0.000041,24.040441,0.0006,1.361
7896.00,7.710563,24.97937,0.000041,24.040039,0.0006,1.361
7898.00,7.712160,24.97935,0.000040,24.040243,0.0006,1.361
7900.00,7.713404,24.97983,0.000038,24.039957,0.0006,1.361
7902.00,7.714304,24.97907,0.000041,24.040394,0.0006,1.361
7904.00,7.715488,24.97977,0.000040,24.040326,0.0006,1.360
7906.00,7.716493,24.98039,0.000041,24.040112,0.0006,1.361
7908.00,7.717856,24.97982,0.000040,24.040230,0.0005,1.362
7910.00,7.718252,24.97948,0.000039,24.040806,0.0006,1.361
7912.00,7.718177,24.97964,0.000041,24.040385,0.0006,1.361
7914.00,7.718829,24.97955,0.000039,24.040495,0.0006,1.361
7916.00,7.719978,24.97904,0.000039,24.041405,0.0006,1.361
7918.00,7.720707,24.97889,0.000039,24.041152,0.0006,1.362
7920.00,7.721083,24.97834,0.000039,24.041250,0.0006,1.361
7922.00,7.721737,24.97794,0.000040,24.040439,0.0006,1.361
7924.00,7.721595,24.97931,0.000040,24.040417,0.0006,1.361
7926.00,7.721282,24.97918,0.000040,24.041181,0.0006,1.361
7928.00,7.720885,24.97979,0.000041,24.040626,0.0006,1.361
7930.00,7.720379,24.98060,0.000040,24.041061,0.0005,1.361
7932.00,7.720742,24.97996,0.000039,24.039968,0.0005,1.361
7934.00,7.721329,24.98203,0.000040,24.039837,0.0006,1.361
7936.00,7.720965,24.98140,0.000040,24.040843,0.0006,1.362
7938.00,7.721118,24.98130,0.000041,24.040097,0.0006,1.361
7940.00,7.721225,24.98117,0.000041,24.040714,0.0006,1.361
7942.00,7.720968,24.98123,0.000041,24.040084,0.0006,1.361
7944.00,7.720618,24.98177,0.000041,24.040285,0.0006,1.362
7946.00,7.720055,24.98129,0.000041,24.040910,0.0006,1.362
7948.00,7.720058,24.98100,0.000041,24.040748,0.0006,1.361
7950.00,7.719152,24.98144,0.000041,24.041316,0.0006,1.362
7952.00,7.718665,24.98186,0.000040,24.040588,0.0006,1.362
7954.00,7.718631,24.98217,0.000040,24.041563,0.0005,1.362
7956.00,7.718571,24.98059,0.000040,24.040801,0.0005,1.361
7958.00,7.718001,24.98082,0.000040,24.041443,0.0006,1.362
7960.00,7.717720,24.98063,0.000040,24.040948,0.0006,1.361
7962.00,7.718202,24.98120,0.000041,24.040237,0.0006,1.361
7964.00,7.718149,24.98043,0.000040,24.040377,0.0006,1.362
7966.00,7.717747,24.98067,0.000039,24.040121,0.0006,1.362
7968.00,7.717913,24.98090,0.000041,24.041134,0.0006,1.362
7970.00,7.718154,24.98087,0.000040,24.040963,0.0006,1.361
7972.00,7.717503,24.98149,0.000039,24.040454,0.0006,1.362
7974.00,7.716696,24.98160,0.000040,24.040641,0.0006,1.361
7976.00,7.716316,24.98150,0.000041,24.039935,0.0006,1.362
7978.00,7.716205,24.98204,0.000039,24.040243,0.0006,1.362
7980.00,7.716894,24.98289,0.000041,24.040923,0.0006,1.361
7982.00,7.717297,24.98190,0.000040,24.041141,0.0006,1.362
7984.00,7.717537,24.98111,0.000040,24.040759,0.0006,1.362
7986.00,7.716729,24.98085,0.000040,24.040281,0.0006,1.362
7988.00,7.717369,24.98025,0.000039,24.040835,0.0006,1.362
7990.00,7.717529,24.98049,0.000040,24.041163,0.0006,1.363
7992.00,7.717548,24.98101,0.000041,24.040968,0.0006,1.362
7994.00,7.717882,24.98102,0.000040,24.040992,0.0006,1.362
7996.00,7.717314,24.98177,0.000039,24.040115,0.0006,1.362
7998.00,7.718150,24.98066,0.000040,24.040512,0.0006,1.362
8000.00,7.718090,24.98002,0.000042,24.040674,0.0005,1.362
8002.00,7.717865,24.98002,0.000042,24.040837,0.0006,1.362
8004.00,7.717912,24.98031,0.000040,24.040019,0.0006,1.362
8006.00,7.717884,24.98085,0.000039,24.040412,0.0006,1.362
8008.00,7.716779,24.98070,0.000040,24.041086,0.0006,1.363
8010.00,7.716885,24.98171,0.000038,24.039983,0.0005,1.363
8012.00,7.717561,24.98146,0.000040,24.040468,0.0006,1.362
8014.00,7.717730,24.98047,0.000040,24.041030,0.0005,1.362
8016.00,7.717416,24.98107,0.000040,24.040672,0.0006,1.362
8018.00,7.717024,24.98110,0.000040,24.040877,0.0006,1.362
8020.00,7.717305,24.98142,0.000040,24.041950,0.0006,1.363
8022.00,7.717736,24.98147,0.000039,24.041028,0.0006,1.363
8024.00,7.717071,24.98046,0.000039,24.041075,0.0006,1.363
8026.00,7.716593,24.98034,0.000041,24.041232,0.0006,1.362
8028.00,7.716892,24.98043,0.000040,24.040457,0.0006,1.362
8030.00,7.716892,24.97972,0.000040,24.040499,0.0005,1.363
8032.00,7.716403,24.97963,0.000040,24.041423,0.0006,1.362
8034.00,7.716494,24.97936,0.000041,24.040225,0.0006,1.363
8036.00,7.716729,24.97956,0.000041,24.040514,0.0006,1.362
8038.00,7.717112,24.97915,0.000041,24.040746,0.0006,1.362
8040.00,7.716997,24.97954,0.000041,24.040514,0.0006,1.363
8042.00,7.716903,24.98010,0.000041,24.040425,0.0006,1.362
8044.00,7.716916,24.98147,0.000041,24.040881,0.0006,1.363
8046.00,7.717289,24.98148,0.000041,24.040415,0.0006,1.363
8048.00,7.716414,24.98096,0.000040,24.041488,0.0006,1.362
8050.00,7.716479,24.98017,0.000039,24.040450,0.0006,1.362
8052.00,7.716852,24.98008,0.000041,24.040481,0.0006,1.363
8054.00,7.716875,24.98023,0.000040,24.041159,0.0006,1.363
8056.00,7.715903,24.98019,0.000040,24.040050,0.0006,1.363
8058.00,7.715611,24.98026,0.000040,24.040470,0.0005,1.363
8060.00,7.716102,24.98042,0.000040,24.040621,0.0006,1.363
8062.00,7.716822,24.98030,0.000040,24.040694,0.0006,1.362
8064.00,7.716833,24.98043,0.000040,24.039928,0.0005,1.363
8066.00,7.716810,24.98210,0.000040,24.040397,0.0006,1.363
8068.00,7.716784,24.98156,0.000039,24.040799,0.0006,1.363
8070.00,7.715982,24.98075,0.000040,24.040841,0.0006,1.363
8072.00,7.715437,24.98158,0.000040,24.041106,0.0006,1.364
8074.00,7.715549,24.98123,0.000041,24.041221,0.0006,1.363
8076.00,7.715267,24.98094,0.000040,24.040946,0.0006,1.363
8078.00,7.715240,24.98155,0.000042,24.040521,0.0006,1.363
8080.00,7.715692,24.98178,0.000042,24.041266,0.0006,1.363
8082.00,7.715129,24.98166,0.000040,24.040741,0.0006,1.363
8084.00,7.715364,24.98249,0.000040,24.040245,0.0006,1.363
8086.00,7.715869,24.98342,0.000039,24.041886,0.0006,1.363
8088.00,7.715571,24.98301,0.000040,24.040414,0.0005,1.363
8090.00,7.715239,24.98298,0.000040,24.040928,0.0005,1.364
8092.00,7.715375,24.98299,0.000038,24.040465,0.0005,1.364
8094.00,7.716243,24.98319,0.000040,24.041037,0.0006,1.363
8096.00,7.715912,24.98275,0.000041,24.041226,0.0006,1.363
8098.00,7.715282,24.98300,0.000040,24.041194,0.0006,1.363
8100.00,7.714832,24.98236,0.000040,24.040954,0.0006,1.363
8102.00,7.715777,24.98280,0.000040,24.041292,0.0006,1.363
8104.00,7.715983,24.98292,0.000039,24.041381,0.0006,1.363
8106.00,7.715908,24.98372,0.000039,24.040734,0.0006,1.363
8108.00,7.716198,24.98290,0.000040,24.040121,0.0006,1.363
8110.00,7.715252,24.98241,0.000040,24.041272,0.0005,1.363
8112.00,7.715488,24.98178,0.000040,24.041003,0.0006,1.363
8114.00,7.715405,24.98211,0.000040,24.041086,0.0006,1.362
8116.00,7.715817,24.98145,0.000039,24.040559,0.0006,1.363
8118.00,7.715551,24.98200,0.000041,24.042065,0.0006,1.363
8120.00,7.715961,24.98190,0.000041,24.040295,0.0006,1.363
8122.00,7.715939,24.98202,0.000038,24.040006,0.0006,1.363
8124.00,7.715820,24.98190,0.000040,24.040828,0.0006,1.363
8126.00,7.715365,24.98102,0.000041,24.041672,0.0006,1.364
8128.00,7.715521,24.98118,0.000040,24.041137,0.0006,1.364
8130.00,7.715682,24.98183,0.000039,24.040210,0.0006,1.364
8132.00,7.714940,24.98217,0.000040,24.040810,0.0006,1.363
8134.00,7.714620,24.98242,0.000040,24.040850,0.0006,1.363
8136.00,7.714890,24.98205,0.000040,24.040572,0.0005,1.363
8138.00,7.715155,24.98172,0.000041,24.040663,0.0005,1.363
8140.00,7.714836,24.98280,0.000042,24.041176,0.0006,1.363
8142.00,7.715460,24.98265,0.000040,24.040092,0.0005,1.363
8144.00,7.715684,24.98315,0.000040,24.041121,0.0006,1.363
8146.00,7.714705,24.98350,0.000040,24.040545,0.0006,1.363
8148.00,7.714055,24.98315,0.000039,24.040839,0.0006,1.364
8150.00,7.714362,24.98252,0.000041,24.040770,0.0006,1.364
8152.00,7.714477,24.98313,0.000039,24.041306,0.0005,1.363
8154.00,7.714306,24.98354,0.000041,24.040868,0.0005,1.363
8156.00,7.714790,24.98223,0.000040,24.040546,0.0006,1.364
8158.00,7.714341,24.98191,0.000039,24.040308,0.0005,1.364
8160.00,7.714884,24.98186,0.000041,24.040906,0.0005,1.364
8162.00,7.715071,24.98204,0.000040,24.040921,0.0006,1.363
8164.00,7.715462,24.98203,0.000040,24.040405,0.0006,1.363
8166.00,7.715177,24.98163,0.000040,24.040145,0.0006,1.363
8168.00,7.714802,24.98225,0.000040,24.040685,0.0006,1.363
8170.00,7.715797,24.98282,0.000041,24.040754,0.0006,1.363
8172.00,7.715095,24.98255,0.000041,24.040746,0.0006,1.364
8174.00,7.714918,24.98283,0.000039,24.041068,0.0006,1.364
8176.00,7.715899,24.98281,0.000040,24.040766,0.0006,1.364
8178.00,7.716125,24.98179,0.000040,24.040492,0.0005,1.363
8180.00,7.715735,24.98101,0.000041,24.041012,0.0006,1.363
8182.00,7.715158,24.98164,0.000040,24.040803,0.0006,1.363
8184.00,7.714920,24.98192,0.000040,24.040457,0.0006,1.364
8186.00,7.715499,24.98238,0.000040,24.041283,0.0006,1.364
8188.00,7.715074,24.98171,0.000039,24.040386,0.0006,1.363
8190.00,7.714265,24.98156,0.000039,24.041077,0.0006,1.363
8192.00,7.714275,24.98100,0.000040,24.040897,0.0006,1.363
8194.00,7.714705,24.98145,0.000041,24.040595,0.0006,1.364
8196.00,7.714966,24.98051,0.000040,24.040208,0.0005,1.364
8198.00,7.714987,24.98195,0.000040,24.041048,0.0006,1.364
8200.00,7.714747,24.98197,0.000039,24.039983,0.0006,1.364
8202.00,7.714487,24.98183,0.000040,24.040161,0.0006,1.364
8204.00,7.714804,24.98252,0.000039,24.041236,0.0006,1.364
8206.00,7.715041,24.98154,0.000040,24.041192,0.0006,1.363
8208.00,7.715207,24.98086,0.000040,24.040501,0.0006,1.364
8210.00,7.715548,24.98102,0.000038,24.039972,0.0006,1.364
8212.00,7.715047,24.98235,0.000038,24.041270,0.0006,1.363
8214.00,7.714734,24.98184,0.000040,24.041257,0.0006,1.363
8216.00,7.714648,24.98112,0.000041,24.040863,0.0006,1.363
8218.00,7.714901,24.98132,0.000040,24.040981,0.0006,1.364
8220.00,7.713876,24.98125,0.000040,24.040603,0.0006,1.364
8222.00,7.714519,24.98210,0.000039,24.040952,0.0006,1.364
8224.00,7.715495,24.98193,0.000041,24.041365,0.0006,1.363
8226.00,7.714835,24.98159,0.000040,24.040888,0.0006,1.363
8228.00,7.714662,24.98174,0.000040,24.040706,0.0006,1.364
8230.00,7.714521,24.98229,0.000040,24.041266,0.0006,1.364
8232.00,7.714370,24.98285,0.000040,24.041243,0.0006,1.364
8234.00,7.714536,24.98242,0.000039,24.040474,0.0006,1.363
8236.00,7.713843,24.98336,0.000040,24.041381,0.0006,1.363
8238.00,7.714077,24.98277,0.000041,24.040546,0.0006,1.363
8240.00,7.715216,24.98270,0.000041,24.040370,0.0005,1.364
8242.00,7.714982,24.98163,0.000040,24.041279,0.0006,1.364
8244.00,7.714931,24.98115,0.000039,24.040937,0.0006,1.363
8246.00,7.714609,24.98067,0.000041,24.040841,0.0006,1.363
8248.00,7.714138,24.98052,0.000039,24.041348,0.0006,1.364
8250.00,7.714078,24.98173,0.000040,24.040634,0.0006,1.364
8252.00,7.713854,24.98151,0.000040,24.040926,0.0006,1.363
8254.00,7.713480,24.98256,0.000041,24.041430,0.0006,1.363
8256.00,7.713927,24.98170,0.000039,24.040485,0.0006,1.363
8258.00,7.713878,24.98185,0.000040,24.040370,0.0006,1.363
8260.00,7.713570,24.98215,0.000041,24.040772,0.0006,1.363
8262.00,7.713444,24.98151,0.000040,24.040412,0.0006,1.362
8264.00,7.713926,24.98085,0.000040,24.039726,0.0006,1.363
8266.00,7.713858,24.98123,0.000040,24.040797,0.0006,1.363
8268.00,7.713937,24.98143,0.000040,24.040361,0.0005,1.364
8270.00,7.713101,24.98019,0.000041,24.040621,0.0005,1.364
8272.00,7.713449,24.97987,0.000040,24.041386,0.0006,1.363
8274.00,7.713128,24.98043,0.000040,24.041397,0.0006,1.363
8276.00,7.713649,24.98097,0.000040,24.040261,0.0005,1.363
8278.00,7.713288,24.98183,0.000040,24.040763,0.0006,1.363
8280.00,7.713491,24.98163,0.000042,24.040988,0.0005,1.363
8282.00,7.713923,24.98114,0.000040,24.040701,0.0005,1.363
8284.00,7.713435,24.98089,0.000041,24.040477,0.0006,1.363
8286.00,7.713020,24.98191,0.000041,24.039714,0.0006,1.363
8288.00,7.712766,24.98183,0.000041,24.040674,0.0006,1.363
8290.00,7.713191,24.98159,0.000040,24.040388,0.0006,1.364
8292.00,7.713412,24.98181,0.000039,24.040841,0.0006,1.363
8294.00,7.712802,24.98075,0.000040,24.040466,0.0006,1.364
8296.00,7.712355,24.98055,0.000040,24.040908,0.0006,1.363
8298.00,7.713598,24.98150,0.000040,24.040301,0.0006,1.363
8300.00,7.714117,24.98125,0.000041,24.040999,0.0006,1.363
8302.00,7.714516,24.98083,0.000040,24.041508,0.0005,1.363
8304.00,7.715254,24.98051,0.000039,24.041105,0.0006,1.363
8306.00,7.715029,24.98058,0.000040,24.040994,0.0006,1.363
8308.00,7.714084,24.98055,0.000041,24.041006,0.0006,1.363
8310.00,7.713666,24.97977,0.000041,24.040135,0.0005,1.363
8312.00,7.714787,24.98042,0.000039,24.040828,0.0005,1.363
8314.00,7.715063,24.98036,0.000040,24.040281,0.0005,1.364
8316.00,7.714750,24.98009,0.000040,24.040817,0.0005,1.364
8318.00,7.714471,24.97910,0.000039,24.041112,0.0006,1.363
8320.00,7.714306,24.97958,0.000039,24.040415,0.0006,1.363
8322.00,7.714893,24.98073,0.000040,24.040677,0.0006,1.363
8324.00,7.714519,24.97905,0.000040,24.041061,0.0006,1.363
8326.00,7.713152,24.97922,0.000039,24.040239,0.0006,1.364
8328.00,7.713842,24.97882,0.000039,24.040223,0.0006,1.363
8330.00,7.713709,24.97999,0.000039,24.040392,0.0005,1.363
8332.00,7.713328,24.97984,0.000039,24.040299,0.0005,1.363
8334.00,7.712859,24.97919,0.000040,24.040846,0.0006,1.363
8336.00,7.713039,24.97830,0.000040,24.040181,0.0006,1.363
8338.00,7.712416,24.97893,0.000040,24.040203,0.0006,1.363
8340.00,7.712707,24.97998,0.000039,24.041008,0.0006,1.363
8342.00,7.714221,24.98031,0.000038,24.040679,0.0006,1.363
8344.00,7.714559,24.97966,0.000039,24.041035,0.0006,1.363
8346.00,7.713959,24.97970,0.000040,24.040874,0.0006,1.363
8348.00,7.713136,24.97899,0.000040,24.040501,0.0006,1.363
8350.00,7.714090,24.97922,0.000040,24.041465,0.0006,1.363
8352.00,7.714565,24.97957,0.000040,24.040834,0.0006,1.362
8354.00,7.713747,24.98013,0.000040,24.040888,0.0006,1.363
8356.00,7.712751,24.97955,0.000040,24.040121,0.0006,1.363
8358.00,7.713184,24.97969,0.000040,24.039977,0.0006,1.363
8360.00,7.713317,24.98054,0.000040,24.040754,0.0006,1.363
8362.00,7.713080,24.98000,0.000039,24.041292,0.0006,1.364
8364.00,7.712770,24.97994,0.000039,24.040639,0.0006,1.363
8366.00,7.712859,24.98031,0.000040,24.040674,0.0005,1.363
8368.00,7.712681,24.98009,0.000039,24.040359,0.0006,1.363
8370.00,7.712435,24.97993,0.000038,24.039937,0.0006,1.363
8372.00,7.712101,24.98014,0.000039,24.040434,0.0006,1.363
8374.00,7.712327,24.97926,0.000040,24.040779,0.0006,1.363
8376.00,7.713066,24.97973,0.000039,24.040937,0.0006,1.364
8378.00,7.713339,24.97959,0.000039,24.040695,0.0006,1.363
8380.00,7.713624,24.97985,0.000039,24.040146,0.0006,1.362
8382.00,7.713236,24.98015,0.000041,24.040806,0.0005,1.363
8384.00,7.713541,24.98015,0.000039,24.040515,0.0006,1.363
8386.00,7.713058,24.98010,0.000038,24.040866,0.0006,1.363
8388.00,7.712601,24.97992,0.000039,24.040872,0.0005,1.363
8390.00,7.712118,24.98079,0.000039,24.040785,0.0005,1.363
8392.00,7.712831,24.98051,0.000038,24.041112,0.0006,1.363
8394.00,7.713137,24.98008,0.000039,24.041383,0.0006,1.363
8396.00,7.713125,24.98073,0.000039,24.040095,0.0006,1.364
8398.00,7.713032,24.97953,0.000040,24.040497,0.0006,1.363
8400.00,7.712301,24.97855,0.000039,24.041168,0.0005,1.363
8402.00,7.712422,24.97977,0.000039,24.039904,0.0006,1.363
@14,12.0000,24.0
8404.00,7.712425,24.98015,0.000038,24.039655,0.0006,1.363
8406.00,7.710163,24.97966,0.000037,24.040874,0.0005,1.363
8408.00,7.703948,24.97955,0.000039,24.040728,0.0006,1.363
8410.00,7.692090,24.97995,0.000039,24.040590,0.0006,1.363
8412.00,7.673490,24.98051,0.000040,24.041568,0.0005,1.362
8414.00,7.656189,24.98151,0.000041,24.040537,0.0005,1.362
8416.00,7.643016,24.98144,0.000041,24.039608,0.0005,1.363
8418.00,7.633864,24.98100,0.000040,24.039959,0.0005,1.364
8420.00,7.627491,24.98115,0.000039,24.040592,0.0005,1.364
8422.00,7.623883,24.98058,0.000038,24.040737,0.0005,1.364
8424.00,7.623885,24.98115,0.000039,24.040765,0.0005,1.364
8426.00,7.625075,24.98155,0.000039,24.039837,0.0005,1.364
8428.00,7.626571,24.98127,0.000038,24.040106,0.0006,1.364
8430.00,7.628189,24.98171,0.000039,24.040861,0.0005,1.365
8432.00,7.633441,24.98032,0.000038,24.040481,0.0006,1.365
8434.00,7.644090,24.98035,0.000037,24.040843,0.0006,1.365
8436.00,7.657794,24.97978,0.000038,24.041079,0.0005,1.365
8438.00,7.667655,24.98017,0.000040,24.041165,0.0006,1.365
8440.00,7.671561,24.98146,0.000039,24.041112,0.0006,1.364
8442.00,7.672421,24.98095,0.000039,24.040906,0.0006,1.364
8444.00,7.670632,24.98088,0.000039,24.040586,0.0005,1.363
8446.00,7.666164,24.98085,0.000041,24.040650,0.0005,1.363
8448.00,7.660647,24.98047,0.000041,24.040794,0.0006,1.363
8450.00,7.655287,24.98063,0.000040,24.040777,0.0006,1.364
8452.00,7.651189,24.98064,0.000041,24.041176,0.0005,1.363
8454.00,7.649130,24.98055,0.000039,24.040686,0.0006,1.363
8456.00,7.650412,24.98159,0.000040,24.039868,0.0005,1.363
8458.00,7.651761,24.98162,0.000040,24.040939,0.0006,1.364
8460.00,7.653835,24.98041,0.000040,24.040394,0.0006,1.363
8462.00,7.657728,24.98066,0.000040,24.041350,0.0006,1.363
8464.00,7.660279,24.98215,0.000039,24.040403,0.0006,1.363
8466.00,7.663402,24.98179,0.000040,24.040568,0.0005,1.363
8468.00,7.666344,24.98146,0.000040,24.040990,0.0006,1.362
8470.00,7.669913,24.98206,0.000040,24.041170,0.0006,1.362
8472.00,7.672808,24.98238,0.000040,24.040701,0.0006,1.363
8474.00,7.675323,24.98209,0.000040,24.041317,0.0006,1.363
8476.00,7.679117,24.98176,0.000041,24.041021,0.0006,1.363
8478.00,7.682057,24.98193,0.000041,24.041137,0.0006,1.363
8480.00,7.684363,24.98134,0.000041,24.039977,0.0006,1.363
8482.00,7.687869,24.98111,0.000041,24.040830,0.0005,1.362
8484.00,7.690355,24.98205,0.000040,24.040054,0.0005,1.362
8486.00,7.693337,24.98233,0.000039,24.040794,0.0006,1.363
8488.00,7.695764,24.98226,0.000039,24.041097,0.0005,1.363
8490.00,7.698526,24.98159,0.000039,24.040688,0.0006,1.363
8492.00,7.701285,24.98155,0.000038,24.040894,0.0005,1.362
8494.00,7.703050,24.98231,0.000040,24.040134,0.0005,1.363
8496.00,7.703861,24.98194,0.000040,24.039526,0.0005,1.363
8498.00,7.705588,24.98040,0.000040,24.040183,0.0005,1.363
8500.00,7.707348,24.98055,0.000039,24.039768,0.0006,1.363
8502.00,7.708586,24.98065,0.000040,24.040645,0.0006,1.363
8504.00,7.709357,24.98122,0.000039,24.040861,0.0006,1.363
8506.00,7.710941,24.98201,0.000039,24.040266,0.0005,1.363
8508.00,7.712780,24.98173,0.000039,24.039864,0.0005,1.363
8510.00,7.712970,24.98132,0.000038,24.040368,0.0006,1.363
8512.00,7.714079,24.98139,0.000039,24.040503,0.0005,1.363
8514.00,7.714579,24.98152,0.000040,24.040212,0.0005,1.363
8516.00,7.715054,24.98183,0.000039,24.041272,0.0005,1.363
8518.00,7.715854,24.98189,0.000040,24.040748,0.0005,1.362
8520.00,7.717232,24.98268,0.000040,24.040619,0.0006,1.363
8522.00,7.717484,24.98302,0.000040,24.040770,0.0005,1.362
8524.00,7.717013,24.98186,0.000040,24.039763,0.0006,1.362
8526.00,7.716611,24.98081,0.000041,24.040721,0.0006,1.362
8528.00,7.716097,24.98151,0.000040,24.040999,0.0006,1.363
8530.00,7.715965,24.98200,0.000040,24.040601,0.0006,1.362
8532.00,7.715925,24.98182,0.000040,24.040368,0.0006,1.362
8534.00,7.714762,24.98137,0.000039,24.040954,0.0005,1.362
8536.00,7.714146,24.98160,0.000039,24.040450,0.0006,1.363
8538.00,7.713631,24.98190,0.000039,24.040859,0.0005,1.363
8540.00,7.713143,24.98265,0.000039,24.041272,0.0005,1.362
8542.00,7.712902,24.98212,0.000039,24.041436,0.0006,1.362
8544.00,7.713090,24.98264,0.000040,24.041221,0.0005,1.363
8546.00,7.712925,24.98231,0.000040,24.041781,0.0005,1.362
8548.00,7.712115,24.98303,0.000040,24.041126,0.0006,1.362
8550.00,7.712253,24.98272,0.000039,24.040534,0.0006,1.362
8552.00,7.711771,24.98210,0.000040,24.040881,0.0005,1.362
8554.00,7.711499,24.98231,0.000038,24.040532,0.0006,1.363
8556.00,7.711540,24.98225,0.000039,24.040614,0.0005,1.362
8558.00,7.711287,24.98169,0.000039,24.040788,0.0005,1.362
8560.00,7.711256,24.98136,0.000039,24.040368,0.0005,1.362
8562.00,7.711223,24.98199,0.000040,24.040395,0.0005,1.362
8564.00,7.711551,24.98213,0.000039,24.040419,0.0006,1.362
8566.00,7.711357,24.98263,0.000039,24.040728,0.0006,1.362
8568.00,7.711367,24.98276,0.000040,24.040030,0.0006,1.362
8570.00,7.711575,24.98332,0.000039,24.040650,0.0006,1.362
8572.00,7.711300,24.98240,0.000040,24.041512,0.0005,1.361
8574.00,7.711719,24.98208,0.000040,24.040977,0.0005,1.362
8576.00,7.711073,24.98294,0.000040,24.040641,0.0005,1.362
8578.00,7.711735,24.98328,0.000040,24.040363,0.0005,1.362
8580.00,7.711547,24.98372,0.000040,24.040630,0.0005,1.362
8582.00,7.711648,24.98301,0.000039,24.041021,0.0006,1.362
8584.00,7.711728,24.98201,0.000038,24.041115,0.0006,1.362
8586.00,7.711992,24.98282,0.000040,24.041035,0.0005,1.362
8588.00,7.711355,24.98231,0.000041,24.040739,0.0006,1.362
8590.00,7.710950,24.98183,0.000040,24.040679,0.0005,1.362
8592.00,7.710516,24.98172,0.000039,24.040486,0.0005,1.362
8594.00,7.709768,24.98084,0.000039,24.040250,0.0005,1.361
8596.00,7.710495,24.98053,0.000040,24.040797,0.0005,1.361
8598.00,7.711594,24.98103,0.000039,24.040926,0.0006,1.362
8600.00,7.710982,24.98056,0.000039,24.041046,0.0005,1.362
8602.00,7.710777,24.98047,0.000039,24.040625,0.0005,1.362
8604.00,7.711302,24.98007,0.000039,24.040752,0.0005,1.361
8606.00,7.711045,24.97977,0.000040,24.040683,0.0005,1.361
8608.00,7.710796,24.97928,0.000039,24.040223,0.0005,1.362
8610.00,7.711343,24.97920,0.000040,24.040465,0.0005,1.361
8612.00,7.710617,24.97937,0.000039,24.040441,0.0005,1.361
8614.00,7.710856,24.97826,0.000039,24.040894,0.0005,1.361
8616.00,7.710863,24.97887,0.000039,24.040152,0.0005,1.361
8618.00,7.710690,24.97996,0.000040,24.040205,0.0005,1.361
8620.00,7.710277,24.98017,0.000040,24.041359,0.0005,1.362
8622.00,7.709421,24.97991,0.000039,24.040128,0.0005,1.361
8624.00,7.711518,24.98032,0.000039,24.040188,0.0005,1.361
8626.00,7.711842,24.98065,0.000040,24.040652,0.0006,1.361
8628.00,7.710981,24.97953,0.000039,24.040912,0.0006,1.362
8630.00,7.710559,24.97990,0.000039,24.040968,0.0005,1.361
8632.00,7.710203,24.98001,0.000040,24.040954,0.0006,1.361
8634.00,7.709796,24.97993,0.000040,24.041203,0.0006,1.361
8636.00,7.709592,24.97973,0.000039,24.040572,0.0006,1.361
8638.00,7.709085,24.98108,0.000039,24.040008,0.0006,1.361
8640.00,7.708877,24.98123,0.000039,24.039734,0.0005,1.361
8642.00,7.709582,24.98115,0.000040,24.039854,0.0005,1.361
8644.00,7.709209,24.98099,0.000040,24.040530,0.0005,1.361
8646.00,7.708744,24.98174,0.000039,24.040830,0.0006,1.361
8648.00,7.709399,24.98142,0.000038,24.039688,0.0006,1.361
8650.00,7.709313,24.98115,0.000039,24.040534,0.0005,1.361
8652.00,7.709593,24.98181,0.000039,24.039879,0.0005,1.361
8654.00,7.710458,24.98206,0.000039,24.040601,0.0005,1.361
8656.00,7.710025,24.98119,0.000039,24.040732,0.0005,1.361
8658.00,7.709294,24.98136,0.000039,24.039948,0.0005,1.361
8660.00,7.708603,24.98165,0.000040,24.040066,0.0005,1.361
8662.00,7.709085,24.98194,0.000040,24.040686,0.0005,1.361
8664.00,7.709338,24.98238,0.000040,24.041510,0.0006,1.361
8666.00,7.709205,24.98275,0.000039,24.040165,0.0005,1.362
8668.00,7.709289,24.98235,0.000039,24.040494,0.0006,1.361
8670.00,7.709159,24.98217,0.000041,24.040079,0.0006,1.361
8672.00,7.708971,24.98168,0.000039,24.040646,0.0005,1.361
8674.00,7.708926,24.98118,0.000040,24.040639,0.0005,1.361
8676.00,7.709587,24.98174,0.000039,24.040617,0.0005,1.361
8678.00,7.709292,24.98159,0.000038,24.040877,0.0005,1.362
8680.00,7.709763,24.98054,0.000037,24.040639,0.0006,1.362
8682.00,7.710637,24.98055,0.000039,24.039726,0.0005,1.361
8684.00,7.710104,24.98099,0.000038,24.040390,0.0005,1.361
8686.00,7.710431,24.98096,0.000039,24.040412,0.0005,1.360
8688.00,7.710435,24.98028,0.000039,24.040163,0.0005,1.361
8690.00,7.709957,24.98057,0.000038,24.040079,0.0005,1.361
8692.00,7.709144,24.98022,0.000039,24.040857,0.0005,1.361
8694.00,7.708601,24.98007,0.000038,24.041741,0.0005,1.361
8696.00,7.709441,24.98081,0.000038,24.041005,0.0006,1.361
8698.00,7.708912,24.98121,0.000039,24.040592,0.0006,1.361
8700.00,7.708699,24.98141,0.000040,24.040921,0.0005,1.360
8702.00,7.708264,24.98000,0.000039,24.040554,0.0006,1.360
8704.00,7.708288,24.98058,0.000041,24.040981,0.0005,1.360
8706.00,7.708071,24.98168,0.000039,24.040394,0.0005,1.361
8708.00,7.706928,24.98165,0.000038,24.040248,0.0005,1.361
8710.00,7.706920,24.98106,0.000039,24.041408,0.0005,1.360
8712.00,7.707802,24.98216,0.000040,24.040728,0.0005,1.360
8714.00,7.708223,24.98234,0.000040,24.040434,0.0006,1.360
8716.00,7.708556,24.98217,0.000039,24.041055,0.0006,1.361
8718.00,7.708700,24.98106,0.000038,24.041159,0.0006,1.360
8720.00,7.708760,24.98126,0.000039,24.040623,0.0005,1.360
8722.00,7.708424,24.98108,0.000038,24.040177,0.0005,1.361
8724.00,7.707989,24.98114,0.000038,24.040608,0.0005,1.360
8726.00,7.707751,24.98080,0.000040,24.041114,0.0005,1.360
8728.00,7.708471,24.98046,0.000039,24.040417,0.0005,1.361
8730.00,7.708698,24.98147,0.000039,24.040281,0.0005,1.360
8732.00,7.708824,24.98085,0.000039,24.040454,0.0005,1.360
8734.00,7.708679,24.98119,0.000040,24.039910,0.0006,1.360
8736.00,7.708922,24.98115,0.000040,24.040579,0.0006,1.360
8738.00,7.709336,24.98038,0.000040,24.040706,0.0006,1.360
8740.00,7.709604,24.98111,0.000039,24.041159,0.0005,1.360
8742.00,7.708863,24.98166,0.000040,24.040448,0.0005,1.360
8744.00,7.708790,24.98074,0.000038,24.040290,0.0005,1.361
8746.00,7.708539,24.97990,0.000038,24.040868,0.0005,1.361
8748.00,7.708010,24.98029,0.000037,24.040663,0.0005,1.360
8750.00,7.708487,24.98115,0.000038,24.040601,0.0006,1.360
8752.00,7.709433,24.98015,0.000039,24.040103,0.0005,1.360
8754.00,7.708927,24.97978,0.000038,24.040406,0.0005,1.360
8756.00,7.708347,24.97994,0.000039,24.040739,0.0005,1.360
8758.00,7.708424,24.97924,0.000040,24.040705,0.0005,1.360
8760.00,7.708388,24.97989,0.000040,24.040097,0.0005,1.359
8762.00,7.708755,24.97941,0.000038,24.040381,0.0005,1.360
8764.00,7.708797,24.97899,0.000039,24.040441,0.0005,1.360
8766.00,7.708658,24.97926,0.000040,24.040563,0.0005,1.360
8768.00,7.708508,24.98030,0.000039,24.040597,0.0005,1.360
8770.00,7.708384,24.97979,0.000040,24.040152,0.0005,1.360
8772.00,7.708085,24.98044,0.000039,24.040515,0.0005,1.360
8774.00,7.707263,24.98006,0.000039,24.040723,0.0006,1.360
8776.00,7.707189,24.98009,0.000039,24.040543,0.0005,1.360
8778.00,7.707439,24.97974,0.000039,24.040292,0.0005,1.360
8780.00,7.707105,24.97975,0.000039,24.041128,0.0005,1.360
8782.00,7.706418,24.98079,0.000040,24.040555,0.0005,1.359
8784.00,7.706798,24.98103,0.000040,24.040366,0.0005,1.359
8786.00,7.706864,24.98021,0.000039,24.040619,0.0005,1.360
8788.00,7.707746,24.97982,0.000038,24.040303,0.0005,1.360
8790.00,7.708374,24.98040,0.000039,24.040132,0.0005,1.359
8792.00,7.707790,24.98060,0.000039,24.040532,0.0005,1.359
8794.00,7.707814,24.97973,0.000039,24.040425,0.0005,1.359
8796.00,7.707676,24.98045,0.000038,24.040430,0.0005,1.360
8798.00,7.706894,24.98002,0.000039,24.040143,0.0005,1.360
8800.00,7.707205,24.97989,0.000039,24.041099,0.0005,1.360
8802.00,7.708186,24.98155,0.000037,24.040737,0.0005,1.360
8804.00,7.707878,24.98233,0.000039,24.039988,0.0005,1.359
8806.00,7.707809,24.98245,0.000038,24.040379,0.0005,1.359
8808.00,7.707749,24.98215,0.000039,24.039661,0.0005,1.359
8810.00,7.707402,24.98232,0.000040,24.040210,0.0005,1.358
8812.00,7.707680,24.98106,0.000039,24.041097,0.0005,1.359
8814.00,7.707526,24.98074,0.000039,24.040074,0.0005,1.360
8816.00,7.707134,24.98202,0.000039,24.039624,0.0005,1.359
8818.00,7.706944,24.98231,0.000040,24.041274,0.0005,1.359
8820.00,7.707034,24.98184,0.000039,24.040599,0.0005,1.359
8822.00,7.707930,24.98084,0.000038,24.039501,0.0005,1.360
8824.00,7.708577,24.98092,0.000038,24.041059,0.0005,1.360
8826.00,7.707872,24.98209,0.000039,24.040363,0.0005,1.359
8828.00,7.708170,24.98201,0.000039,24.040157,0.0005,1.359
8830.00,7.708698,24.98282,0.000039,24.040103,0.0005,1.359
8832.00,7.709150,24.98162,0.000039,24.040639,0.0005,1.359
8834.00,7.708477,24.98243,0.000039,24.040788,0.0005,1.359
8836.00,7.708267,24.98214,0.000040,24.040270,0.0005,1.359
8838.00,7.708441,24.98175,0.000038,24.040517,0.0005,1.359
8840.00,7.707885,24.98159,0.000039,24.040630,0.0005,1.359
8842.00,7.707556,24.98181,0.000040,24.040377,0.0005,1.359
8844.00,7.708052,24.98201,0.000039,24.040054,0.0005,1.359
8846.00,7.707984,24.98272,0.000038,24.040319,0.0006,1.359
8848.00,7.708036,24.98250,0.000037,24.040752,0.0005,1.359
8850.00,7.707930,24.98200,0.000039,24.040785,0.0005,1.359
8852.00,7.707180,24.98123,0.000039,24.040790,0.0005,1.358
8854.00,7.707237,24.98135,0.000039,24.040354,0.0006,1.359
8856.00,7.708229,24.98143,0.000039,24.040563,0.0005,1.358
8858.00,7.708728,24.98040,0.000041,24.039955,0.0005,1.359
8860.00,7.708220,24.98032,0.000039,24.040383,0.0005,1.359
8862.00,7.708188,24.97963,0.000038,24.039643,0.0005,1.359
8864.00,7.707799,24.97953,0.000039,24.040174,0.0005,1.358
8866.00,7.707374,24.97959,0.000039,24.040839,0.0005,1.359
8868.00,7.707147,24.98089,0.000039,24.040648,0.0005,1.359
8870.00,7.707237,24.98085,0.000039,24.040357,0.0005,1.359
8872.00,7.707752,24.98081,0.000039,24.040845,0.0005,1.359
8874.00,7.708294,24.98036,0.000040,24.041201,0.0005,1.358
8876.00,7.708539,24.98033,0.000039,24.040655,0.0006,1.358
8878.00,7.708814,24.97996,0.000039,24.041077,0.0005,1.359
8880.00,7.708247,24.98060,0.000039,24.040977,0.0005,1.359
8882.00,7.707941,24.98025,0.000039,24.040677,0.0005,1.358
8884.00,7.707921,24.98019,0.000039,24.040334,0.0005,1.358
8886.00,7.708047,24.98081,0.000039,24.040361,0.0005,1.358
8888.00,7.707780,24.98099,0.000040,24.040639,0.0006,1.358
8890.00,7.708043,24.98083,0.000039,24.040443,0.0006,1.359
8892.00,7.707936,24.98189,0.000039,24.039823,0.0005,1.359
8894.00,7.707722,24.98218,0.000039,24.039850,0.0005,1.358
8896.00,7.708197,24.98199,0.000040,24.040537,0.0006,1.358
8898.00,7.708765,24.98182,0.000039,24.040994,0.0006,1.358
8900.00,7.708260,24.98167,0.000039,24.041123,0.0005,1.359
8902.00,7.708079,24.98086,0.000040,24.040961,0.0005,1.358
8904.00,7.707999,24.98139,0.000039,24.040252,0.0005,1.358
8906.00,7.707214,24.98175,0.000040,24.040294,0.0005,1.358
8908.00,7.707088,24.98103,0.000041,24.040434,0.0005,1.358
8910.00,7.707414,24.98108,0.000040,24.039935,0.0005,1.359
8912.00,7.707863,24.98145,0.000039,24.040683,0.0005,1.358
8914.00,7.708500,24.98244,0.000039,24.039979,0.0006,1.358
8916.00,7.708514,24.98216,0.000039,24.040983,0.0006,1.358
8918.00,7.707716,24.98216,0.000039,24.040941,0.0005,1.358
8920.00,7.708225,24.98271,0.000040,24.040337,0.0005,1.358
8922.00,7.707994,24.98252,0.000040,24.040594,0.0005,1.358
8924.00,7.707429,24.98304,0.000039,24.040095,0.0005,1.359
8926.00,7.707041,24.98210,0.000039,24.040381,0.0006,1.358
8928.00,7.707434,24.98267,0.000041,24.040315,0.0006,1.358
8930.00,7.707510,24.98386,0.000039,24.040410,0.0006,1.358
8932.00,7.707686,24.98359,0.000039,24.040270,0.0005,1.358
8934.00,7.707807,24.98323,0.000038,24.039828,0.0005,1.358
8936.00,7.708164,24.98395,0.000040,24.040972,0.0005,1.358
8938.00,7.708335,24.98397,0.000038,24.039641,0.0005,1.358
8940.00,7.708435,24.98472,0.000039,24.040250,0.0005,1.358
8942.00,7.707952,24.98445,0.000039,24.040915,0.0005,1.358
8944.00,7.707012,24.98314,0.000039,24.040625,0.0005,1.358
8946.00,7.706557,24.98309,0.000039,24.040350,0.0005,1.358
8948.00,7.707131,24.98309,0.000039,24.040812,0.0005,1.358
8950.00,7.707133,24.98431,0.000040,24.040214,0.0005,1.358
8952.00,7.707204,24.98446,0.000040,24.039903,0.0005,1.358
8954.00,7.707270,24.98500,0.000038,24.040281,0.0005,1.358
8956.00,7.707482,24.98562,0.000038,24.040501,0.0005,1.358
8958.00,7.707573,24.98463,0.000040,24.040083,0.0005,1.358
8960.00,7.707827,24.98387,0.000040,24.041146,0.0006,1.358
8962.00,7.707750,24.98444,0.000039,24.040246,0.0006,1.358
8964.00,7.707394,24.98388,0.000039,24.040606,0.0005,1.358
8966.00,7.707140,24.98304,0.000039,24.040419,0.0006,1.358
8968.00,7.707327,24.98331,0.000038,24.040368,0.0005,1.357
8970.00,7.707044,24.98361,0.000040,24.040857,0.0005,1.357
8972.00,7.707530,24.98346,0.000039,24.040786,0.0005,1.357
8974.00,7.708003,24.98380,0.000039,24.040281,0.0005,1.358
8976.00,7.708409,24.98414,0.000039,24.040388,0.0006,1.358
8978.00,7.707740,24.98340,0.000039,24.039674,0.0005,1.358
8980.00,7.707118,24.98250,0.000039,24.040339,0.0005,1.358
8982.00,7.707539,24.98374,0.000040,24.040768,0.0005,1.357
8984.00,7.708300,24.98375,0.000039,24.041983,0.0005,1.357
8986.00,7.708110,24.98330,0.000039,24.040630,0.0005,1.358
8988.00,7.708059,24.98327,0.000040,24.041148,0.0005,1.357
8990.00,7.707625,24.98294,0.000040,24.040245,0.0006,1.357
8992.00,7.706735,24.98243,0.000040,24.040401,0.0005,1.358
8994.00,7.706446,24.98346,0.000039,24.040137,0.0006,1.358
8996.00,7.706431,24.98360,0.000040,24.040048,0.0006,1.357
8998.00,7.707036,24.98335,0.000040,24.040454,0.0006,1.357
9000.00,7.708593,24.98304,0.000040,24.040719,0.0005,1.357
9002.00,7.707655,24.98241,0.000040,24.040170,0.0005,1.357
@15,12.0000,24.0
9004.00,7.707318,24.98250,0.000040,24.040232,0.0006,1.357
9006.00,7.705961,24.98347,0.000039,24.040346,0.0006,1.357
9008.00,7.699779,24.98359,0.000040,24.040297,0.0005,1.356
9010.00,7.687996,24.98311,0.000041,24.040286,0.0005,1.356
9012.00,7.671123,24.98295,0.000041,24.040201,0.0005,1.356
9014.00,7.653562,24.98298,0.000041,24.040128,0.0006,1.356
9016.00,7.640070,24.98302,0.000040,24.040559,0.0006,1.356
9018.00,7.631175,24.98203,0.000039,24.041006,0.0006,1.358
9020.00,7.624982,24.98205,0.000038,24.040361,0.0005,1.358
9022.00,7.621297,24.98147,0.000037,24.040530,0.0005,1.357
9024.00,7.621924,24.98237,0.000038,24.041397,0.0005,1.358
9026.00,7.624565,24.98312,0.000038,24.040645,0.0005,1.358
9028.00,7.627653,24.98278,0.000038,24.039814,0.0005,1.358
9030.00,7.630374,24.98326,0.000038,24.040379,0.0005,1.358
9032.00,7.634526,24.98259,0.000037,24.040350,0.0005,1.358
9034.00,7.644390,24.98325,0.000038,24.040159,0.0005,1.358
9036.00,7.656801,24.98377,0.000038,24.039630,0.0005,1.359
9038.00,7.666750,24.98324,0.000037,24.041101,0.0006,1.358
9040.00,7.670656,24.98331,0.000037,24.041121,0.0005,1.358
9042.00,7.670436,24.98343,0.000038,24.040495,0.0005,1.357
9044.00,7.667428,24.98306,0.000038,24.040043,0.0005,1.357
9046.00,7.663143,24.98376,0.000041,24.041019,0.0006,1.356
9048.00,7.657897,24.98313,0.000040,24.040106,0.0006,1.356
9050.00,7.651865,24.98335,0.000041,24.040343,0.0006,1.356
9052.00,7.647745,24.98351,0.000040,24.040848,0.0006,1.357
9054.00,7.646466,24.98328,0.000039,24.040517,0.0005,1.357
9056.00,7.645702,24.98219,0.000038,24.041206,0.0005,1.356
9058.00,7.646995,24.98196,0.000040,24.040894,0.0006,1.356
9060.00,7.648928,24.98199,0.000038,24.040425,0.0005,1.357
9062.00,7.651710,24.98180,0.000038,24.040499,0.0006,1.357
9064.00,7.655366,24.98107,0.000039,24.040386,0.0005,1.357
9066.00,7.658430,24.98154,0.000040,24.040130,0.0005,1.357
9068.00,7.661390,24.98232,0.000039,24.040488,0.0005,1.356
9070.00,7.665208,24.98142,0.000038,24.040697,0.0006,1.356
9072.00,7.669119,24.98156,0.000038,24.040735,0.0005,1.356
9074.00,7.672647,24.98166,0.000039,24.040723,0.0005,1.357
9076.00,7.675765,24.98170,0.000038,24.039843,0.0005,1.357
9078.00,7.678954,24.98176,0.000038,24.040110,0.0005,1.356
9080.00,7.681355,24.98293,0.000039,24.039775,0.0005,1.356
9082.00,7.685048,24.98313,0.000038,24.040423,0.0005,1.357
9084.00,7.688657,24.98317,0.000038,24.040368,0.0005,1.356
9086.00,7.690661,24.98319,0.000039,24.040394,0.0005,1.357
9088.00,7.693612,24.98340,0.000039,24.040214,0.0005,1.356
9090.00,7.695449,24.98425,0.000039,24.040125,0.0005,1.356
9092.00,7.696443,24.98354,0.000039,24.039823,0.0005,1.356
9094.00,7.698281,24.98425,0.000039,24.040710,0.0005,1.356
9096.00,7.698745,24.98310,0.000040,24.040645,0.0006,1.356
9098.00,7.699986,24.98238,0.000038,24.040783,0.0005,1.356
9100.00,7.701114,24.98332,0.000038,24.039774,0.0006,1.356
9102.00,7.702109,24.98291,0.000039,24.040110,0.0006,1.356
9104.00,7.704024,24.98291,0.000041,24.040675,0.0005,1.356
9106.00,7.704473,24.98301,0.000041,24.040217,0.0005,1.356
9108.00,7.706207,24.98387,0.000039,24.039354,0.0005,1.356
9110.00,7.707017,24.98374,0.000039,24.040775,0.0005,1.356
9112.00,7.708099,24.98385,0.000038,24.040266,0.0005,1.356
9114.00,7.708367,24.98450,0.000039,24.040637,0.0005,1.356
9116.00,7.708410,24.98503,0.000041,24.040190,0.0005,1.356
9118.00,7.708706,24.98446,0.000040,24.040086,0.0006,1.355
9120.00,7.708755,24.98459,0.000039,24.040666,0.0005,1.356
9122.00,7.709683,24.98495,0.000039,24.040323,0.0006,1.357
9124.00,7.709173,24.98493,0.000039,24.040659,0.0006,1.356
9126.00,7.709327,24.98342,0.000039,24.040628,0.0005,1.356
9128.00,7.710135,24.98420,0.000039,24.039794,0.0005,1.356
9130.00,7.710438,24.98500,0.000038,24.040643,0.0006,1.357
9132.00,7.710427,24.98502,0.000039,24.040115,0.0005,1.356
9134.00,7.709708,24.98407,0.000039,24.040408,0.0005,1.356
9136.00,7.709334,24.98296,0.000039,24.040077,0.0006,1.356
9138.00,7.709660,24.98291,0.000039,24.039426,0.0005,1.357
9140.00,7.709505,24.98240,0.000039,24.040474,0.0005,1.356
9142.00,7.708374,24.98323,0.000040,24.040028,0.0006,1.356
9144.00,7.709153,24.98251,0.000039,24.040245,0.0006,1.357
9146.00,7.709411,24.98257,0.000040,24.040255,0.0005,1.356
9148.00,7.709079,24.98319,0.000039,24.040785,0.0006,1.356
9150.00,7.708329,24.98252,0.000039,24.040670,0.0005,1.355
9152.00,7.708651,24.98178,0.000039,24.040483,0.0005,1.355
9154.00,7.708822,24.98238,0.000040,24.040417,0.0006,1.356
9156.00,7.708294,24.98225,0.000039,24.040232,0.0005,1.355
9158.00,7.707722,24.98239,0.000040,24.040215,0.0006,1.356
9160.00,7.707648,24.98261,0.000039,24.040110,0.0005,1.356
9162.00,7.707541,24.98221,0.000039,24.039797,0.0005,1.356
9164.00,7.706646,24.98179,0.000039,24.040919,0.0005,1.356
9166.00,7.706253,24.98195,0.000038,24.041019,0.0005,1.356
9168.00,7.706635,24.98175,0.000039,24.039515,0.0006,1.356
9170.00,7.706773,24.98254,0.000039,24.040050,0.0005,1.355
9172.00,7.706847,24.98205,0.000039,24.039466,0.0005,1.356
9174.00,7.707206,24.98184,0.000040,24.040419,0.0005,1.356
9176.00,7.707505,24.98210,0.000040,24.040852,0.0006,1.356
9178.00,7.708056,24.98274,0.000040,24.040955,0.0005,1.356
9180.00,7.707093,24.98223,0.000039,24.039841,0.0005,1.356
9182.00,7.707152,24.98300,0.000038,24.040257,0.0005,1.356
9184.00,7.707437,24.98299,0.000040,24.041141,0.0005,1.355
9186.00,7.707891,24.98219,0.000040,24.041643,0.0006,1.355
9188.00,7.707597,24.98277,0.000040,24.040492,0.0005,1.355
9190.00,7.707591,24.98348,0.000040,24.039063,0.0006,1.356
9192.00,7.707867,24.98200,0.000038,24.040212,0.0005,1.356
9194.00,7.707937,24.98192,0.000040,24.040585,0.0006,1.356
9196.00,7.707979,24.98216,0.000039,24.040495,0.0005,1.356
9198.00,7.707324,24.98221,0.000040,24.040343,0.0005,1.356
9200.00,7.706636,24.98266,0.000039,24.041246,0.0005,1.356
9202.00,7.707006,24.98278,0.000039,24.040515,0.0005,1.355
9204.00,7.706278,24.98377,0.000038,24.040992,0.0005,1.356
9206.00,7.706502,24.98279,0.000039,24.040325,0.0006,1.357
9208.00,7.705918,24.98244,0.000039,24.040646,0.0005,1.356
9210.00,7.706675,24.98285,0.000040,24.041748,0.0006,1.356
9212.00,7.706568,24.98274,0.000038,24.040592,0.0005,1.357
9214.00,7.706245,24.98344,0.000039,24.040046,0.0005,1.356
9216.00,7.705793,24.98396,0.000038,24.040932,0.0006,1.355
9218.00,7.705835,24.98378,0.000038,24.041196,0.0006,1.355
9220.00,7.706472,24.98319,0.000039,24.040157,0.0005,1.356
9222.00,7.706257,24.98412,0.000039,24.040112,0.0006,1.356
9224.00,7.706577,24.98302,0.000039,24.040392,0.0005,1.356
9226.00,7.705655,24.98253,0.000039,24.040235,0.0006,1.356
9228.00,7.704865,24.98362,0.000039,24.040950,0.0006,1.356
9230.00,7.705474,24.98409,0.000039,24.040159,0.0006,1.356
9232.00,7.706380,24.98554,0.000040,24.040594,0.0006,1.356
9234.00,7.706735,24.98452,0.000038,24.040994,0.0006,1.356
9236.00,7.706400,24.98386,0.000039,24.040315,0.0005,1.356
9238.00,7.706010,24.98325,0.000038,24.040723,0.0005,1.357
9240.00,7.705948,24.98365,0.000040,24.039744,0.0005,1.356
9242.00,7.706481,24.98289,0.000040,24.040437,0.0005,1.356
9244.00,7.705923,24.98370,0.000040,24.040477,0.0006,1.356
9246.00,7.705331,24.98493,0.000040,24.040261,0.0005,1.356
9248.00,7.705579,24.98495,0.000039,24.040432,0.0005,1.356
9250.00,7.706156,24.98455,0.000039,24.040834,0.0005,1.356
9252.00,7.705916,24.98487,0.000039,24.040086,0.0005,1.355
9254.00,7.706354,24.98411,0.000039,24.040770,0.0005,1.356
9256.00,7.706111,24.98481,0.000040,24.039379,0.0005,1.356
9258.00,7.705562,24.98368,0.000040,24.039699,0.0005,1.356
9260.00,7.705023,24.98475,0.000038,24.040294,0.0005,1.356
9262.00,7.704091,24.98535,0.000038,24.040510,0.0006,1.356
9264.00,7.704688,24.98547,0.000039,24.040866,0.0006,1.356
9266.00,7.705305,24.98463,0.000040,24.040426,0.0005,1.356
9268.00,7.704188,24.98530,0.000039,24.040188,0.0005,1.356
9270.00,7.703946,24.98483,0.000040,24.040310,0.0005,1.356
9272.00,7.704635,24.98482,0.000041,24.041005,0.0005,1.355
9274.00,7.704437,24.98494,0.000040,24.040825,0.0005,1.356
9276.00,7.704176,24.98467,0.000039,24.040708,0.0006,1.356
9278.00,7.704126,24.98342,0.000039,24.040106,0.0006,1.355
9280.00,7.704922,24.98473,0.000040,24.039954,0.0005,1.356
9282.00,7.705771,24.98424,0.000040,24.040932,0.0005,1.355
9284.00,7.705192,24.98402,0.000040,24.040345,0.0006,1.355
9286.00,7.705260,24.98451,0.000039,24.039377,0.0006,1.356
9288.00,7.705880,24.98443,0.000039,24.040708,0.0006,1.355
9290.00,7.705121,24.98430,0.000039,24.041383,0.0006,1.357
9292.00,7.704708,24.98332,0.000038,24.040510,0.0006,1.356
9294.00,7.704389,24.98291,0.000039,24.040870,0.0006,1.356
9296.00,7.704314,24.98334,0.000040,24.040268,0.0006,1.356
9298.00,7.704945,24.98288,0.000040,24.040445,0.0006,1.356
9300.00,7.704152,24.98246,0.000039,24.040750,0.0006,1.356
9302.00,7.704717,24.98341,0.000039,24.040777,0.0005,1.355
9304.00,7.705343,24.98353,0.000039,24.041246,0.0006,1.356
9306.00,7.705921,24.98417,0.000039,24.040283,0.0005,1.355
9308.00,7.705303,24.98350,0.000040,24.040097,0.0005,1.356
9310.00,7.704158,24.98337,0.000038,24.040061,0.0005,1.356
9312.00,7.703771,24.98423,0.000039,24.040445,0.0006,1.356
9314.00,7.704837,24.98460,0.000040,24.039695,0.0005,1.355
9316.00,7.704110,24.98478,0.000040,24.040381,0.0006,1.355
9318.00,7.704617,24.98442,0.000039,24.039874,0.0006,1.357
9320.00,7.704835,24.98400,0.000038,24.040839,0.0005,1.356
9322.00,7.704826,24.98457,0.000039,24.040825,0.0005,1.356
9324.00,7.706104,24.98522,0.000037,24.041303,0.0005,1.357
9326.00,7.706402,24.98569,0.000038,24.040212,0.0006,1.356
9328.00,7.706442,24.98481,0.000039,24.040174,0.0005,1.356
9330.00,7.705630,24.98435,0.000039,24.040468,0.0005,1.356
9332.00,7.705545,24.98457,0.000039,24.040277,0.0005,1.356
9334.00,7.705500,24.98384,0.000039,24.040701,0.0006,1.356
9336.00,7.705052,24.98401,0.000040,24.040928,0.0006,1.355
9338.00,7.704430,24.98412,0.000040,24.040774,0.0005,1.356
9340.00,7.704627,24.98393,0.000039,24.040052,0.0005,1.357
9342.00,7.704584,24.98402,0.000037,24.041105,0.0005,1.356
9344.00,7.704599,24.98379,0.000039,24.040575,0.0005,1.356
9346.00,7.704646,24.98331,0.000040,24.040392,0.0006,1.356
9348.00,7.704828,24.98220,0.000039,24.040599,0.0005,1.357
9350.00,7.704615,24.98337,0.000039,24.039601,0.0005,1.357
9352.00,7.705349,24.98396,0.000037,24.040472,0.0005,1.357
9354.00,7.705918,24.98316,0.000038,24.040443,0.0005,1.357
9356.00,7.705245,24.98370,0.000039,24.039944,0.0005,1.356
9358.00,7.704539,24.98342,0.000039,24.040490,0.0006,1.356
9360.00,7.704483,24.98527,0.000039,24.040303,0.0005,1.356
9362.00,7.704474,24.98502,0.000038,24.039901,0.0006,1.356
9364.00,7.705137,24.98527,0.000038,24.039774,0.0006,1.357
9366.00,7.704250,24.98498,0.000039,24.040792,0.0005,1.356
9368.00,7.704310,24.98516,0.000039,24.039688,0.0005,1.356
9370.00,7.704152,24.98495,0.000039,24.040179,0.0005,1.356
9372.00,7.703243,24.98502,0.000039,24.040275,0.0005,1.357
9374.00,7.702981,24.98455,0.000040,24.040115,0.0005,1.356
9376.00,7.703627,24.98435,0.000038,24.040661,0.0005,1.356
9378.00,7.703559,24.98521,0.000038,24.040830,0.0005,1.356
9380.00,7.703183,24.98524,0.000038,24.039879,0.0005,1.357
9382.00,7.703527,24.98574,0.000038,24.040092,0.0006,1.356
9384.00,7.703531,24.98515,0.000039,24.039701,0.0005,1.356
9386.00,7.704639,24.98512,0.000040,24.040561,0.0005,1.357
9388.00,7.705136,24.98593,0.000039,24.041421,0.0005,1.357
9390.00,7.705321,24.98631,0.000039,24.040086,0.0005,1.356
9392.00,7.705259,24.98630,0.000039,24.040474,0.0005,1.357
9394.00,7.705271,24.98754,0.000040,24.040392,0.0005,1.356
9396.00,7.706272,24.98649,0.000039,24.039806,0.0006,1.357
9398.00,7.706682,24.98531,0.000039,24.040423,0.0005,1.356
9400.00,7.704994,24.98533,0.000039,24.040770,0.0006,1.356
9402.00,7.704926,24.98475,0.000039,24.040730,0.0005,1.356
9404.00,7.704162,24.98466,0.000040,24.040652,0.0005,1.356
9406.00,7.704100,24.98519,0.000041,24.040935,0.0006,1.356
9408.00,7.703958,24.98555,0.000039,24.040754,0.0005,1.356
9410.00,7.704211,24.98549,0.000040,24.039964,0.0006,1.356
9412.00,7.703008,24.98490,0.000041,24.040177,0.0006,1.356
9414.00,7.703885,24.98523,0.000038,24.040174,0.0005,1.357
9416.00,7.704230,24.98608,0.000039,24.040615,0.0006,1.356
9418.00,7.704334,24.98569,0.000040,24.039992,0.0006,1.357
9420.00,7.704718,24.98526,0.000040,24.040617,0.0005,1.357
9422.00,7.705396,24.98475,0.000038,24.040084,0.0005,1.357
9424.00,7.706007,24.98585,0.000039,24.040428,0.0005,1.357
9426.00,7.705366,24.98592,0.000038,24.040637,0.0005,1.357
9428.00,7.704703,24.98593,0.000039,24.040219,0.0006,1.356
9430.00,7.704197,24.98597,0.000039,24.041257,0.0006,1.357
9432.00,7.704549,24.98602,0.000039,24.041099,0.0005,1.356
9434.00,7.704497,24.98526,0.000038,24.040983,0.0006,1.357
9436.00,7.705037,24.98503,0.000038,24.040008,0.0006,1.357
9438.00,7.705262,24.98346,0.000039,24.040132,0.0006,1.356
9440.00,7.705290,24.98378,0.000038,24.040148,0.0005,1.356
9442.00,7.704293,24.98354,0.000040,24.041101,0.0006,1.357
9444.00,7.704598,24.98484,0.000039,24.040079,0.0005,1.357
9446.00,7.705742,24.98552,0.000039,24.040181,0.0005,1.357
9448.00,7.705945,24.98476,0.000040,24.039997,0.0005,1.357
9450.00,7.705503,24.98555,0.000040,24.040559,0.0005,1.357
9452.00,7.705369,24.98578,0.000040,24.041068,0.0006,1.357
9454.00,7.704892,24.98550,0.000039,24.040152,0.0005,1.357
9456.00,7.705156,24.98500,0.000040,24.039994,0.0006,1.357
9458.00,7.704243,24.98545,0.000040,24.040914,0.0006,1.356
9460.00,7.703694,24.98496,0.000040,24.040594,0.0006,1.357
9462.00,7.703451,24.98456,0.000040,24.040361,0.0006,1.357
9464.00,7.704521,24.98573,0.000040,24.040408,0.0005,1.357
9466.00,7.704694,24.98507,0.000039,24.040821,0.0006,1.357
9468.00,7.704141,24.98533,0.000040,24.039561,0.0006,1.357
9470.00,7.703900,24.98486,0.000040,24.040672,0.0006,1.357
9472.00,7.704095,24.98557,0.000039,24.040106,0.0006,1.357
9474.00,7.703283,24.98641,0.000040,24.040106,0.0005,1.357
9476.00,7.703553,24.98604,0.000039,24.039999,0.0005,1.357
9478.00,7.704426,24.98592,0.000039,24.040577,0.0005,1.357
9480.00,7.704337,24.98594,0.000040,24.040185,0.0005,1.357
9482.00,7.703741,24.98609,0.000041,24.040441,0.0005,1.357
9484.00,7.704066,24.98575,0.000039,24.040143,0.0006,1.357
9486.00,7.704502,24.98664,0.000040,24.040163,0.0006,1.357
9488.00,7.704096,24.98547,0.000039,24.040310,0.0005,1.356
9490.00,7.703709,24.98555,0.000040,24.041023,0.0006,1.357
9492.00,7.703585,24.98670,0.000041,24.040815,0.0006,1.357
9494.00,7.703013,24.98650,0.000041,24.040341,0.0005,1.357
9496.00,7.703692,24.98576,0.000039,24.040346,0.0006,1.357
9498.00,7.704014,24.98531,0.000039,24.040683,0.0005,1.357
9500.00,7.704145,24.98511,0.000038,24.041135,0.0006,1.357
9502.00,7.703942,24.98588,0.000040,24.040628,0.0005,1.357
9504.00,7.704395,24.98584,0.000040,24.039759,0.0006,1.357
9506.00,7.704970,24.98621,0.000039,24.039884,0.0006,1.357
9508.00,7.704732,24.98569,0.000038,24.040463,0.0006,1.357
9510.00,7.705232,24.98515,0.000039,24.040955,0.0005,1.358
9512.00,7.706034,24.98449,0.000039,24.040868,0.0006,1.358
9514.00,7.705070,24.98445,0.000039,24.040290,0.0006,1.357
9516.00,7.704369,24.98496,0.000040,24.040388,0.0005,1.356
9518.00,7.705201,24.98464,0.000040,24.040434,0.0006,1.357
9520.00,7.704994,24.98493,0.000039,24.041061,0.0006,1.358
9522.00,7.705159,24.98513,0.000040,24.040428,0.0006,1.358
9524.00,7.705295,24.98502,0.000040,24.041161,0.0005,1.358
9526.00,7.705056,24.98575,0.000040,24.040626,0.0006,1.357
9528.00,7.705038,24.98614,0.000041,24.040839,0.0006,1.357
9530.00,7.705168,24.98593,0.000041,24.040084,0.0006,1.357
9532.00,7.704581,24.98574,0.000041,24.040108,0.0006,1.357
9534.00,7.704042,24.98541,0.000040,24.040126,0.0006,1.358
9536.00,7.703819,24.98570,0.000039,24.041246,0.0006,1.358
9538.00,7.703688,24.98513,0.000040,24.040623,0.0006,1.358
9540.00,7.703487,24.98521,0.000041,24.040330,0.0005,1.358
9542.00,7.704137,24.98607,0.000040,24.040063,0.0006,1.358
9544.00,7.703790,24.98687,0.000039,24.040634,0.0006,1.358
9546.00,7.703163,24.98689,0.000039,24.041354,0.0006,1.357
9548.00,7.704186,24.98705,0.000039,24.041146,0.0006,1.358
9550.00,7.704133,24.98713,0.000041,24.040623,0.0006,1.357
9552.00,7.704382,24.98683,0.000040,24.039983,0.0006,1.357
9554.00,7.704820,24.98612,0.000040,24.039732,0.0005,1.358
9556.00,7.704592,24.98641,0.000040,24.040452,0.0006,1.359
9558.00,7.705013,24.98603,0.000038,24.040024,0.0006,1.358
9560.00,7.704950,24.98575,0.000038,24.040770,0.0006,1.358
9562.00,7.705050,24.98527,0.000039,24.040165,0.0006,1.358
9564.00,7.704801,24.98518,0.000040,24.040528,0.0006,1.357
9566.00,7.704405,24.98390,0.000040,24.040312,0.0005,1.358
9568.00,7.704802,24.98341,0.000039,24.041179,0.0006,1.358
9570.00,7.704875,24.98432,0.000039,24.040459,0.0006,1.357
9572.00,7.704771,24.98467,0.000039,24.040912,0.0006,1.357
9574.00,7.705129,24.98554,0.000039,24.041536,0.0006,1.357
9576.00,7.705472,24.98492,0.000040,24.040475,0.0006,1.358
9578.00,7.705705,24.98429,0.000039,24.040252,0.0006,1.358
9580.00,7.705567,24.98439,0.000039,24.040286,0.0005,1.358
9582.00,7.705447,24.98447,0.000040,24.040208,0.0006,1.358
9584.00,7.705227,24.98420,0.000039,24.040646,0.0006,1.359
9586.00,7.704168,24.98428,0.000040,24.040254,0.0006,1.358
9588.00,7.703409,24.98340,0.000040,24.041077,0.0006,1.358
9590.00,7.703201,24.98354,0.000040,24.040161,0.0005,1.358
9592.00,7.702944,24.98416,0.000040,24.040150,0.0006,1.359
9594.00,7.702498,24.98490,0.000040,24.040226,0.0005,1.359
9596.00,7.703129,24.98451,0.000040,24.040486,0.0006,1.358
9598.00,7.703037,24.98350,0.000040,24.040381,0.0006,1.359
9600.00,7.702547,24.98428,0.000040,24.040535,0.0005,1.359
9602.00,7.702866,24.98444,0.000040,24.040499,0.0006,1.358
@16,12.0000,24.0
9604.00,7.702712,24.98430,0.000041,24.040054,0.0006,1.358
9606.00,7.701109,24.98425,0.000040,24.040546,0.0006,1.358
9608.00,7.695908,24.98399,0.000039,24.040315,0.0006,1.358
9610.00,7.686365,24.98363,0.000041,24.040272,0.0005,1.357
9612.00,7.670653,24.98288,0.000041,24.039684,0.0006,1.357
9614.00,7.653039,24.98334,0.000039,24.040788,0.0005,1.358
9616.00,7.639837,24.98346,0.000039,24.040566,0.0005,1.359
9618.00,7.631650,24.98362,0.000039,24.041696,0.0006,1.359
9620.00,7.626624,24.98370,0.000038,24.040966,0.0006,1.359
9622.00,7.623360,24.98388,0.000039,24.040714,0.0006,1.359
9624.00,7.624824,24.98354,0.000038,24.040994,0.0006,1.360
9626.00,7.626604,24.98374,0.000038,24.040508,0.0006,1.360
9628.00,7.628199,24.98388,0.000039,24.040725,0.0006,1.359
9630.00,7.630804,24.98322,0.000038,24.040866,0.0006,1.359
9632.00,7.636343,24.98274,0.000039,24.040752,0.0006,1.360
9634.00,7.645209,24.98364,0.000037,24.040892,0.0006,1.360
9636.00,7.658603,24.98418,0.000038,24.040343,0.0006,1.360
9638.00,7.668469,24.98340,0.000038,24.040355,0.0006,1.360
9640.00,7.672681,24.98429,0.000040,24.039935,0.0006,1.360
9642.00,7.673650,24.98417,0.000040,24.040835,0.0006,1.359
9644.00,7.672321,24.98379,0.000041,24.041105,0.0006,1.359
9646.00,7.668017,24.98363,0.000040,24.040755,0.0006,1.359
9648.00,7.661583,24.98342,0.000040,24.039866,0.0006,1.359
9650.00,7.655795,24.98543,0.000039,24.040472,0.0006,1.359
9652.00,7.650651,24.98467,0.000039,24.041032,0.0005,1.358
9654.00,7.647326,24.98466,0.000038,24.041021,0.0005,1.359
9656.00,7.645742,24.98474,0.000040,24.040915,0.0006,1.358
9658.00,7.646367,24.98553,0.000041,24.039568,0.0005,1.358
9660.00,7.648597,24.98498,0.000040,24.040168,0.0006,1.359
9662.00,7.650470,24.98520,0.000039,24.040675,0.0006,1.359
9664.00,7.653319,24.98451,0.000040,24.041234,0.0006,1.359
9666.00,7.656565,24.98430,0.000040,24.041008,0.0006,1.359
9668.00,7.660882,24.98388,0.000041,24.040101,0.0006,1.359
9670.00,7.663919,24.98436,0.000040,24.040579,0.0006,1.359
9672.00,7.667119,24.98376,0.000041,24.040455,0.0006,1.359
9674.00,7.670744,24.98425,0.000039,24.040541,0.0006,1.359
9676.00,7.673087,24.98470,0.000039,24.040563,0.0006,1.359
9678.00,7.675769,24.98525,0.000041,24.040070,0.0006,1.359
9680.00,7.678374,24.98591,0.000041,24.040317,0.0006,1.359
9682.00,7.681655,24.98621,0.000040,24.040917,0.0006,1.359
9684.00,7.684908,24.98572,0.000038,24.041134,0.0005,1.359
9686.00,7.687445,24.98531,0.000040,24.040986,0.0005,1.359
9688.00,7.689235,24.98552,0.000039,24.041139,0.0006,1.360
9690.00,7.691457,24.98485,0.000040,24.040979,0.0006,1.359
9692.00,7.693680,24.98529,0.000041,24.040554,0.0006,1.359
9694.00,7.694948,24.98705,0.000039,24.040419,0.0006,1.359
9696.00,7.696858,24.98675,0.000039,24.040188,0.0005,1.359
9698.00,7.698991,24.98643,0.000040,24.040317,0.0005,1.359
9700.00,7.700349,24.98742,0.000039,24.040946,0.0005,1.359
9702.00,7.700760,24.98665,0.000039,24.040621,0.0006,1.359
9704.00,7.701014,24.98618,0.000040,24.040337,0.0005,1.359
9706.00,7.702237,24.98625,0.000040,24.040719,0.0006,1.360
9708.00,7.703383,24.98641,0.000039,24.040050,0.0006,1.359
9710.00,7.704260,24.98575,0.000039,24.039855,0.0005,1.360
9712.00,7.704906,24.98599,0.000039,24.039961,0.0005,1.359
9714.00,7.704776,24.98627,0.000038,24.040203,0.0005,1.360
9716.00,7.705568,24.98603,0.000039,24.040106,0.0005,1.360
9718.00,7.706246,24.98571,0.000039,24.040263,0.0005,1.360
9720.00,7.706672,24.98588,0.000039,24.039952,0.0005,1.360
9722.00,7.707717,24.98503,0.000040,24.041052,0.0005,1.360
9724.00,7.707746,24.98477,0.000040,24.040330,0.0005,1.360
9726.00,7.707190,24.98611,0.000039,24.040655,0.0006,1.360
9728.00,7.707735,24.98588,0.000040,24.039806,0.0005,1.359
9730.00,7.708201,24.98571,0.000040,24.040994,0.0006,1.360
9732.00,7.707994,24.98635,0.000039,24.041155,0.0005,1.360
9734.00,7.708204,24.98719,0.000040,24.040194,0.0006,1.359
9736.00,7.707259,24.98626,0.000040,24.040657,0.0006,1.360
9738.00,7.706733,24.98625,0.000039,24.040399,0.0006,1.360
9740.00,7.706225,24.98562,0.000039,24.040999,0.0006,1.360
9742.00,7.706103,24.98551,0.000040,24.040855,0.0005,1.360
9744.00,7.705787,24.98646,0.000040,24.040977,0.0006,1.360
9746.00,7.704992,24.98678,0.000040,24.040806,0.0006,1.360
9748.00,7.704600,24.98663,0.000039,24.040014,0.0006,1.360
9750.00,7.704460,24.98616,0.000039,24.040463,0.0006,1.360
9752.00,7.703692,24.98518,0.000040,24.040423,0.0006,1.360
9754.00,7.703800,24.98637,0.000039,24.040321,0.0006,1.360
9756.00,7.704024,24.98582,0.000039,24.040643,0.0005,1.360
9758.00,7.703142,24.98458,0.000039,24.040959,0.0006,1.360
9760.00,7.702838,24.98581,0.000038,24.040270,0.0006,1.361
9762.00,7.704054,24.98672,0.000039,24.040328,0.0006,1.360
9764.00,7.704247,24.98705,0.000040,24.040034,0.0006,1.360
9766.00,7.703566,24.98783,0.000039,24.040145,0.0006,1.360
9768.00,7.703529,24.98795,0.000039,24.040885,0.0006,1.360
9770.00,7.703639,24.98806,0.000039,24.040599,0.0006,1.360
9772.00,7.703094,24.98896,0.000041,24.040186,0.0006,1.361
9774.00,7.703346,24.98827,0.000040,24.039708,0.0006,1.361
9776.00,7.703928,24.98869,0.000040,24.040405,0.0005,1.360
9778.00,7.703690,24.98848,0.000040,24.040372,0.0005,1.360
9780.00,7.703536,24.98855,0.000039,24.040490,0.0005,1.361
9782.00,7.703401,24.98773,0.000039,24.039770,0.0005,1.360
9784.00,7.703027,24.98758,0.000040,24.039643,0.0006,1.360
9786.00,7.702386,24.98616,0.000039,24.040352,0.0006,1.361
9788.00,7.702030,24.98595,0.000039,24.040474,0.0006,1.360
9790.00,7.702411,24.98589,0.000040,24.040430,0.0006,1.361
9792.00,7.702873,24.98672,0.000040,24.040528,0.0005,1.361
9794.00,7.702710,24.98766,0.000040,24.040192,0.0006,1.360
9796.00,7.702207,24.98726,0.000041,24.041161,0.0006,1.360
9798.00,7.701708,24.98653,0.000040,24.041165,0.0006,1.360
9800.00,7.701454,24.98740,0.000040,24.040546,0.0006,1.360
9802.00,7.701147,24.98691,0.000039,24.040706,0.0006,1.361
9804.00,7.702107,24.98657,0.000040,24.040450,0.0006,1.360
9806.00,7.702460,24.98575,0.000040,24.040681,0.0006,1.360
9808.00,7.702706,24.98580,0.000040,24.040470,0.0005,1.361
9810.00,7.703204,24.98633,0.000038,24.040428,0.0006,1.361
9812.00,7.702998,24.98543,0.000040,24.040846,0.0006,1.360
9814.00,7.701796,24.98672,0.000039,24.039912,0.0006,1.360
9816.00,7.701178,24.98730,0.000039,24.040532,0.0006,1.361
9818.00,7.701786,24.98676,0.000041,24.040808,0.0006,1.361
9820.00,7.702026,24.98671,0.000041,24.040692,0.0006,1.361
9822.00,7.702660,24.98647,0.000038,24.040499,0.0005,1.361
9824.00,7.702835,24.98701,0.000040,24.040132,0.0006,1.361
9826.00,7.702914,24.98610,0.000039,24.040341,0.0005,1.360
9828.00,7.703841,24.98541,0.000040,24.040052,0.0005,1.361
9830.00,7.703466,24.98603,0.000038,24.039692,0.0005,1.361
9832.00,7.702908,24.98584,0.000039,24.040915,0.0005,1.360
9834.00,7.703179,24.98613,0.000040,24.039839,0.0006,1.360
9836.00,7.702369,24.98693,0.000040,24.040495,0.0006,1.361
9838.00,7.702145,24.98703,0.000039,24.041061,0.0006,1.360
9840.00,7.701646,24.98715,0.000041,24.039886,0.0006,1.360
9842.00,7.701246,24.98748,0.000041,24.039984,0.0006,1.361
9844.00,7.701362,24.98661,0.000039,24.040597,0.0006,1.361
9846.00,7.702164,24.98673,0.000039,24.040985,0.0006,1.361
9848.00,7.702415,24.98759,0.000039,24.040665,0.0006,1.360
9850.00,7.702242,24.98750,0.000040,24.040277,0.0005,1.360
9852.00,7.702307,24.98640,0.000039,24.040886,0.0006,1.361
9854.00,7.701755,24.98543,0.000039,24.040690,0.0006,1.361
9856.00,7.701236,24.98648,0.000039,24.040703,0.0005,1.361
9858.00,7.700876,24.98541,0.000039,24.040417,0.0006,1.361
9860.00,7.700788,24.98547,0.000039,24.039899,0.0006,1.361
9862.00,7.700402,24.98488,0.000039,24.040032,0.0006,1.361
9864.00,7.701385,24.98535,0.000040,24.040939,0.0006,1.361
9866.00,7.702741,24.98485,0.000040,24.040630,0.0005,1.361
9868.00,7.703450,24.98480,0.000040,24.040050,0.0005,1.361
9870.00,7.702814,24.98444,0.000039,24.040690,0.0006,1.361
9872.00,7.702886,24.98516,0.000039,24.040874,0.0006,1.361
9874.00,7.701663,24.98472,0.000040,24.040530,0.0006,1.361
9876.00,7.701471,24.98529,0.000041,24.040006,0.0006,1.360
9878.00,7.702232,24.98601,0.000040,24.040586,0.0006,1.360
9880.00,7.701922,24.98499,0.000040,24.040559,0.0006,1.361
9882.00,7.701383,24.98475,0.000039,24.041206,0.0006,1.362
9884.00,7.701842,24.98547,0.000039,24.041303,0.0006,1.362
9886.00,7.702192,24.98590,0.000039,24.040570,0.0006,1.361
9888.00,7.702801,24.98649,0.000039,24.041090,0.0005,1.361
9890.00,7.702510,24.98594,0.000040,24.040228,0.0005,1.361
9892.00,7.702042,24.98484,0.000040,24.040285,0.0005,1.361
9894.00,7.701030,24.98520,0.000039,24.040128,0.0006,1.361
9896.00,7.700894,24.98432,0.000038,24.041374,0.0006,1.361
9898.00,7.701083,24.98482,0.000039,24.040530,0.0006,1.362
9900.00,7.700662,24.98531,0.000039,24.040074,0.0006,1.362
9902.00,7.701201,24.98544,0.000039,24.041030,0.0006,1.361
9904.00,7.700815,24.98520,0.000039,24.040503,0.0006,1.361
9906.00,7.700813,24.98511,0.000039,24.039894,0.0005,1.361
9908.00,7.701326,24.98570,0.000039,24.039923,0.0005,1.361
9910.00,7.701894,24.98588,0.000039,24.040323,0.0006,1.361
9912.00,7.701312,24.98613,0.000040,24.039895,0.0006,1.361
9914.00,7.700553,24.98568,0.000040,24.040845,0.0005,1.361
9916.00,7.700616,24.98555,0.000039,24.040559,0.0005,1.362
9918.00,7.700821,24.98570,0.000038,24.039786,0.0005,1.362
9920.00,7.700294,24.98565,0.000039,24.040261,0.0006,1.362
9922.00,7.699813,24.98625,0.000039,24.040705,0.0006,1.361
9924.00,7.700054,24.98545,0.000039,24.040583,0.0006,1.361
9926.00,7.699897,24.98652,0.000040,24.040441,0.0006,1.361
9928.00,7.700282,24.98668,0.000040,24.040335,0.0005,1.361
9930.00,7.701060,24.98699,0.000040,24.039852,0.0006,1.361
9932.00,7.701798,24.98575,0.000039,24.040388,0.0006,1.362
9934.00,7.701582,24.98494,0.000040,24.040866,0.0006,1.361
9936.00,7.701450,24.98435,0.000041,24.040777,0.0006,1.361
9938.00,7.701631,24.98462,0.000039,24.039877,0.0006,1.362
9940.00,7.701767,24.98574,0.000039,24.040499,0.0006,1.361
9942.00,7.702185,24.98571,0.000040,24.040859,0.0006,1.361
9944.00,7.702127,24.98553,0.000040,24.040281,0.0005,1.362
9946.00,7.701352,24.98398,0.000039,24.039748,0.0006,1.362
9948.00,7.700792,24.98422,0.000039,24.040381,0.0006,1.362
9950.00,7.701141,24.98467,0.000038,24.040628,0.0006,1.362
9952.00,7.701485,24.98375,0.000039,24.040697,0.0006,1.362
9954.00,7.701840,24.98414,0.000041,24.040283,0.0006,1.362
9956.00,7.701329,24.98490,0.000040,24.040632,0.0006,1.362
9958.00,7.701684,24.98435,0.000039,24.040601,0.0006,1.361
9960.00,7.702312,24.98463,0.000040,24.040601,0.0006,1.361
9962.00,7.702057,24.98498,0.000040,24.040177,0.0006,1.362
9964.00,7.701898,24.98554,0.000040,24.040581,0.0006,1.362
9966.00,7.701523,24.98536,0.000041,24.040523,0.0005,1.362
9968.00,7.702166,24.98663,0.000040,24.040146,0.0005,1.362
9970.00,7.702915,24.98648,0.000039,24.040557,0.0006,1.362
9972.00,7.702639,24.98487,0.000040,24.039710,0.0006,1.362
9974.00,7.702266,24.98418,0.000039,24.040632,0.0006,1.362
9976.00,7.702318,24.98352,0.000040,24.040617,0.0005,1.361
9978.00,7.702776,24.98321,0.000039,24.040115,0.0006,1.362
9980.00,7.701721,24.98437,0.000038,24.040574,0.0006,1.362
9982.00,7.701065,24.98353,0.000040,24.040777,0.0005,1.362
9984.00,7.701691,24.98359,0.000040,24.040866,0.0005,1.362
9986.00,7.701536,24.98475,0.000040,24.039924,0.0005,1.362
9988.00,7.701592,24.98470,0.000039,24.039857,0.0005,1.362
9990.00,7.701945,24.98422,0.000039,24.040477,0.0005,1.362
9992.00,7.702411,24.98494,0.000039,24.040445,0.0006,1.362
9994.00,7.702165,24.98549,0.000038,24.040157,0.0006,1.362
9996.00,7.702422,24.98628,0.000039,24.040210,0.0005,1.362
9998.00,7.702796,24.98528,0.000039,24.040655,0.0006,1.362
10000.00,7.702355,24.98458,0.000039,24.040495,0.0005,1.362
10002.00,7.701525,24.98420,0.000041,24.040066,0.0005,1.362
10004.00,7.701247,24.98418,0.000040,24.039903,0.0006,1.363
10006.00,7.700813,24.98453,0.000039,24.040608,0.0006,1.363
10008.00,7.700804,24.98572,0.000040,24.040119,0.0006,1.363
10010.00,7.701038,24.98560,0.000039,24.040959,0.0006,1.363
10012.00,7.701034,24.98613,0.000040,24.041223,0.0006,1.362
10014.00,7.701352,24.98578,0.000041,24.040423,0.0006,1.362
10016.00,7.701731,24.98485,0.000040,24.040414,0.0006,1.363
10018.00,7.701474,24.98512,0.000039,24.040010,0.0006,1.363
10020.00,7.700760,24.98500,0.000039,24.040645,0.0006,1.363
10022.00,7.700012,24.98531,0.000038,24.039792,0.0006,1.362
10024.00,7.699674,24.98510,0.000039,24.040350,0.0006,1.362
10026.00,7.700444,24.98584,0.000040,24.040572,0.0006,1.363
10028.00,7.702319,24.98525,0.000040,24.040354,0.0006,1.363
10030.00,7.701377,24.98489,0.000041,24.040645,0.0006,1.363
10032.00,7.700212,24.98506,0.000040,24.040721,0.0006,1.363
10034.00,7.700077,24.98500,0.000040,24.040128,0.0005,1.363
10036.00,7.700663,24.98454,0.000040,24.040239,0.0005,1.362
10038.00,7.701156,24.98481,0.000040,24.040414,0.0005,1.363
10040.00,7.701146,24.98423,0.000040,24.040492,0.0005,1.362
10042.00,7.700673,24.98389,0.000040,24.041061,0.0006,1.362
10044.00,7.701465,24.98587,0.000039,24.039941,0.0005,1.363
10046.00,7.700924,24.98496,0.000040,24.040652,0.0005,1.363
10048.00,7.700561,24.98423,0.000039,24.040719,0.0005,1.363
10050.00,7.701166,24.98450,0.000038,24.040539,0.0006,1.363
10052.00,7.701470,24.98410,0.000040,24.039726,0.0006,1.363
10054.00,7.701248,24.98429,0.000039,24.040026,0.0006,1.363
10056.00,7.700360,24.98460,0.000040,24.039223,0.0006,1.364
10058.00,7.700769,24.98455,0.000040,24.040665,0.0006,1.364
10060.00,7.701202,24.98480,0.000039,24.040234,0.0006,1.364
10062.00,7.701268,24.98420,0.000039,24.040477,0.0005,1.363
10064.00,7.700939,24.98426,0.000040,24.041005,0.0006,1.363
10066.00,7.700320,24.98493,0.000039,24.040339,0.0006,1.363
10068.00,7.701088,24.98433,0.000039,24.040474,0.0006,1.363
10070.00,7.700434,24.98527,0.000038,24.040223,0.0006,1.364
10072.00,7.699796,24.98444,0.000039,24.040294,0.0006,1.363
10074.00,7.699885,24.98383,0.000040,24.041079,0.0006,1.363
10076.00,7.700182,24.98497,0.000040,24.040999,0.0006,1.363
10078.00,7.700852,24.98533,0.000041,24.040108,0.0005,1.363
10080.00,7.701543,24.98428,0.000039,24.039952,0.0005,1.362
10082.00,7.701651,24.98478,0.000040,24.040079,0.0006,1.363
10084.00,7.701294,24.98554,0.000038,24.039932,0.0005,1.364
10086.00,7.701261,24.98508,0.000039,24.040028,0.0006,1.364
10088.00,7.701139,24.98511,0.000039,24.040995,0.0006,1.363
10090.00,7.701975,24.98560,0.000039,24.041015,0.0005,1.364
10092.00,7.701522,24.98462,0.000040,24.039621,0.0006,1.364
10094.00,7.701970,24.98478,0.000040,24.039604,0.0006,1.364
10096.00,7.702312,24.98510,0.000039,24.040646,0.0006,1.363
10098.00,7.702301,24.98481,0.000040,24.040654,0.0005,1.363
10100.00,7.701986,24.98516,0.000039,24.040259,0.0006,1.364
10102.00,7.701400,24.98576,0.000039,24.039559,0.0006,1.364
10104.00,7.700635,24.98578,0.000040,24.041352,0.0006,1.364
10106.00,7.699852,24.98604,0.000040,24.041372,0.0005,1.364
10108.00,7.699969,24.98582,0.000040,24.040426,0.0006,1.364
10110.00,7.700474,24.98550,0.000040,24.039614,0.0006,1.364
10112.00,7.701482,24.98617,0.000040,24.040119,0.0005,1.364
10114.00,7.702138,24.98650,0.000040,24.040055,0.0005,1.364
10116.00,7.701710,24.98598,0.000040,24.040457,0.0006,1.364
10118.00,7.701359,24.98697,0.000039,24.040550,0.0006,1.364
10120.00,7.700563,24.98740,0.000040,24.041188,0.0006,1.364
10122.00,7.700738,24.98657,0.000040,24.039990,0.0006,1.364
10124.00,7.701275,24.98682,0.000039,24.040219,0.0005,1.364
10126.00,7.701500,24.98564,0.000038,24.039779,0.0005,1.364
10128.00,7.701213,24.98626,0.000040,24.040781,0.0006,1.364
10130.00,7.701458,24.98556,0.000040,24.040197,0.0005,1.364
10132.00,7.701555,24.98606,0.000040,24.040577,0.0006,1.364
10134.00,7.702000,24.98613,0.000038,24.040044,0.0005,1.365
10136.00,7.701946,24.98664,0.000040,24.040150,0.0006,1.364
10138.00,7.701648,24.98661,0.000039,24.040914,0.0006,1.365
10140.00,7.701832,24.98572,0.000039,24.040945,0.0005,1.365
10142.00,7.702335,24.98543,0.000039,24.040254,0.0005,1.365
10144.00,7.701781,24.98594,0.000039,24.040486,0.0005,1.365
10146.00,7.701041,24.98562,0.000039,24.040277,0.0006,1.365
10148.00,7.701256,24.98599,0.000040,24.040797,0.0006,1.364
10150.00,7.701130,24.98430,0.000040,24.040237,0.0005,1.365
10152.00,7.700695,24.98518,0.000039,24.040210,0.0006,1.365
10154.00,7.701608,24.98580,0.000039,24.040001,0.0005,1.365
10156.00,7.700975,24.98513,0.000040,24.040999,0.0006,1.365
10158.00,7.699903,24.98474,0.000040,24.039928,0.0006,1.365
10160.00,7.700759,24.98598,0.000040,24.039990,0.0006,1.365
10162.00,7.701530,24.98537,0.000040,24.039452,0.0006,1.364
10164.00,7.701141,24.98473,0.000040,24.040265,0.0006,1.365
10166.00,7.701225,24.98556,0.000039,24.040825,0.0006,1.365
10168.00,7.701212,24.98597,0.000040,24.040986,0.0006,1.365
10170.00,7.700536,24.98547,0.000040,24.040819,0.0006,1.364
10172.00,7.700619,24.98522,0.000040,24.040837,0.0006,1.365
10174.00,7.700799,24.98475,0.000040,24.040554,0.0006,1.365
10176.00,7.700843,24.98530,0.000040,24.040743,0.0005,1.365
10178.00,7.701368,24.98549,0.000040,24.040506,0.0006,1.364
10180.00,7.701243,24.98583,0.000039,24.040941,0.0006,1.366
10182.00,7.700982,24.98675,0.000040,24.040721,0.0006,1.365
10184.00,7.700881,24.98718,0.000040,24.040581,0.0006,1.366
10186.00,7.700926,24.98610,0.000040,24.040652,0.0006,1.365
10188.00,7.700120,24.98700,0.000041,24.040888,0.0006,1.364
10190.00,7.700249,24.98778,0.000041,24.041210,0.0006,1.364
10192.00,7.700257,24.98677,0.000041,24.040370,0.0006,1.364
10194.00,7.700787,24.98578,0.000042,24.040632,0.0006,1.365
10196.00,7.701042,24.98637,0.000040,24.040641,0.0006,1.365
10198.00,7.700594,24.98645,0.000039,24.041159,0.0006,1.366
10200.00,7.700823,24.98672,0.000040,24.040505,0.0006,1.365
10202.00,7.700662,24.98631,0.000039,24.040595,0.0006,1.365
10204.00,7.700219,24.98735,0.000041,24.040470,0.0006,1.365
@17,12.0000,24.0
10206.00,7.699251,24.98776,0.000041,24.040437,0.0006,1.365
10208.00,7.695493,24.98678,0.000040,24.041010,0.0006,1.365
10210.00,7.686175,24.98712,0.000041,24.040430,0.0006,1.364
10212.00,7.671655,24.98691,0.000041,24.040637,0.0006,1.363
10214.00,7.654630,24.98692,0.000041,24.040830,0.0006,1.364
10216.00,7.640724,24.98723,0.000040,24.041034,0.0006,1.365
10218.00,7.630961,24.98714,0.000039,24.040948,0.0006,1.366
10220.00,7.627074,24.98705,0.000039,24.040597,0.0006,1.367
10222.00,7.624658,24.98675,0.000038,24.040941,0.0006,1.366
10224.00,7.625727,24.98648,0.000040,24.040672,0.0006,1.366
10226.00,7.627748,24.98694,0.000040,24.040728,0.0006,1.366
10228.00,7.630115,24.98677,0.000040,24.040321,0.0006,1.366
10230.00,7.632989,24.98623,0.000039,24.040623,0.0006,1.366
10232.00,7.637105,24.98591,0.000038,24.040825,0.0006,1.367
10234.00,7.645097,24.98571,0.000038,24.040699,0.0006,1.367
10236.00,7.656933,24.98611,0.000039,24.040499,0.0006,1.367
10238.00,7.666758,24.98680,0.000038,24.039583,0.0006,1.367
10240.00,7.672003,24.98608,0.000038,24.040610,0.0006,1.367
10242.00,7.672115,24.98694,0.000039,24.040441,0.0006,1.367
10244.00,7.670266,24.98730,0.000040,24.040814,0.0006,1.366
10246.00,7.666866,24.98677,0.000040,24.040835,0.0006,1.366
10248.00,7.662028,24.98668,0.000039,24.040388,0.0006,1.366
10250.00,7.656698,24.98732,0.000041,24.040583,0.0006,1.366
10252.00,7.651319,24.98595,0.000040,24.041072,0.0006,1.366
10254.00,7.647174,24.98626,0.000042,24.040806,0.0005,1.365
10256.00,7.647661,24.98675,0.000041,24.040521,0.0006,1.366
10258.00,7.648043,24.98722,0.000041,24.040426,0.0006,1.366
10260.00,7.648438,24.98662,0.000040,24.040295,0.0006,1.366
10262.00,7.650375,24.98777,0.000040,24.041194,0.0006,1.367
10264.00,7.652808,24.98721,0.000040,24.040439,0.0006,1.366
10266.00,7.655947,24.98577,0.000040,24.041232,0.0006,1.365
10268.00,7.658766,24.98576,0.000040,24.040917,0.0006,1.366
10270.00,7.661532,24.98532,0.000040,24.040423,0.0006,1.366
10272.00,7.664245,24.98572,0.000040,24.040583,0.0006,1.366
10274.00,7.667712,24.98526,0.000038,24.040301,0.0006,1.367
10276.00,7.670955,24.98553,0.000039,24.041212,0.0006,1.366
10278.00,7.674156,24.98565,0.000040,24.040421,0.0006,1.366
10280.00,7.677311,24.98563,0.000040,24.041239,0.0006,1.366
10282.00,7.680175,24.98588,0.000039,24.041488,0.0006,1.366
10284.00,7.683223,24.98593,0.000040,24.040799,0.0006,1.366
10286.00,7.685402,24.98597,0.000042,24.040177,0.0006,1.366
10288.00,7.688032,24.98687,0.000040,24.041146,0.0005,1.366
10290.00,7.689616,24.98585,0.000040,24.040634,0.0006,1.366
10292.00,7.691069,24.98617,0.000041,24.040783,0.0006,1.366
10294.00,7.693234,24.98590,0.000040,24.040850,0.0006,1.366
10296.00,7.694737,24.98583,0.000039,24.040572,0.0006,1.366
10298.00,7.695866,24.98567,0.000040,24.041781,0.0006,1.366
10300.00,7.697372,24.98632,0.000040,24.041432,0.0006,1.366
10302.00,7.698931,24.98682,0.000040,24.040237,0.0006,1.366
10304.00,7.699997,24.98717,0.000040,24.040003,0.0006,1.366
10306.00,7.700744,24.98732,0.000040,24.040728,0.0006,1.365
10308.00,7.700594,24.98710,0.000040,24.040886,0.0006,1.366
10310.00,7.701518,24.98753,0.000042,24.040137,0.0005,1.366
10312.00,7.701753,24.98741,0.000040,24.040041,0.0005,1.367
10314.00,7.702222,24.98703,0.000039,24.040039,0.0006,1.367
10316.00,7.703206,24.98800,0.000039,24.041046,0.0006,1.366
10318.00,7.702950,24.98933,0.000041,24.040812,0.0006,1.366
10320.00,7.702607,24.98951,0.000042,24.040563,0.0006,1.366
10322.00,7.703838,24.98916,0.000040,24.041037,0.0006,1.366
10324.00,7.704282,24.98897,0.000041,24.040654,0.0006,1.366
10326.00,7.704370,24.98854,0.000040,24.040579,0.0006,1.366
10328.00,7.704768,24.98793,0.000039,24.040872,0.0006,1.366
10330.00,7.705089,24.98818,0.000040,24.040803,0.0006,1.366
10332.00,7.704610,24.98797,0.000040,24.040612,0.0006,1.366
10334.00,7.703736,24.98833,0.000040,24.040945,0.0006,1.367
10336.00,7.704038,24.98767,0.000040,24.040706,0.0006,1.366
10338.00,7.704011,24.98718,0.000041,24.040863,0.0006,1.366
10340.00,7.703703,24.98650,0.000041,24.040759,0.0006,1.366
10342.00,7.703557,24.98731,0.000040,24.040714,0.0006,1.366
10344.00,7.703443,24.98724,0.000041,24.040328,0.0006,1.367
10346.00,7.703519,24.98665,0.000041,24.040450,0.0006,1.367
10348.00,7.703469,24.98583,0.000040,24.040579,0.0006,1.367
10350.00,7.703442,24.98607,0.000041,24.040341,0.0006,1.366
10352.00,7.702675,24.98668,0.000040,24.040666,0.0006,1.367
10354.00,7.702297,24.98628,0.000039,24.041394,0.0006,1.367
10356.00,7.702204,24.98691,0.000040,24.040952,0.0006,1.367
10358.00,7.701700,24.98762,0.000040,24.040088,0.0006,1.366
10360.00,7.701165,24.98634,0.000040,24.040719,0.0006,1.366
10362.00,7.701394,24.98548,0.000041,24.040568,0.0006,1.367
10364.00,7.701795,24.98585,0.000040,24.040263,0.0006,1.367
10366.00,7.701608,24.98674,0.000040,24.040941,0.0006,1.367
10368.00,7.700663,24.98704,0.000039,24.040675,0.0006,1.366
10370.00,7.700321,24.98732,0.000042,24.040828,0.0006,1.366
10372.00,7.700705,24.98712,0.000041,24.041165,0.0006,1.367
10374.00,7.700946,24.98731,0.000040,24.041490,0.0006,1.366
10376.00,7.700308,24.98790,0.000042,24.040545,0.0006,1.366
10378.00,7.701102,24.98655,0.000041,24.040574,0.0006,1.367
10380.00,7.700960,24.98573,0.000040,24.040343,0.0006,1.367
10382.00,7.701122,24.98555,0.000040,24.040570,0.0006,1.367
10384.00,7.700762,24.98538,0.000040,24.041476,0.0006,1.367
10386.00,7.700577,24.98597,0.000041,24.040183,0.0006,1.367
10388.00,7.701055,24.98709,0.000042,24.041321,0.0005,1.367
10390.00,7.700494,24.98665,0.000041,24.040405,0.0006,1.367
10392.00,7.700496,24.98679,0.000042,24.040712,0.0006,1.367
10394.00,7.700401,24.98653,0.000041,24.039879,0.0006,1.367
10396.00,7.700023,24.98684,0.000040,24.041374,0.0006,1.367
10398.00,7.699884,24.98625,0.000040,24.040265,0.0006,1.367
10400.00,7.700379,24.98633,0.000040,24.040472,0.0006,1.367
10402.00,7.700197,24.98661,0.000040,24.040519,0.0006,1.366
10404.00,7.700516,24.98655,0.000040,24.039652,0.0006,1.367
10406.00,7.700684,24.98701,0.000040,24.040428,0.0006,1.367
10408.00,7.700349,24.98646,0.000040,24.040914,0.0006,1.367
10410.00,7.700865,24.98655,0.000040,24.040268,0.0006,1.367
10412.00,7.701288,24.98650,0.000041,24.040408,0.0006,1.367
10414.00,7.701057,24.98644,0.000040,24.040683,0.0006,1.367
10416.00,7.701140,24.98628,0.000041,24.040952,0.0006,1.367
10418.00,7.701486,24.98703,0.000041,24.040677,0.0006,1.366
10420.00,7.701591,24.98599,0.000041,24.039768,0.0006,1.367
10422.00,7.700675,24.98618,0.000040,24.039957,0.0006,1.367
10424.00,7.699645,24.98709,0.000039,24.041159,0.0006,1.367
10426.00,7.699332,24.98674,0.000039,24.040926,0.0006,1.367
10428.00,7.699969,24.98577,0.000039,24.040234,0.0006,1.367
10430.00,7.699742,24.98532,0.000041,24.041476,0.0006,1.367
10432.00,7.698900,24.98592,0.000040,24.040783,0.0006,1.367
10434.00,7.698940,24.98604,0.000041,24.041117,0.0006,1.366
10436.00,7.698835,24.98576,0.000041,24.040752,0.0006,1.367
10438.00,7.698087,24.98605,0.000039,24.041137,0.0006,1.367
10440.00,7.699426,24.98623,0.000039,24.041148,0.0006,1.367
10442.00,7.700182,24.98530,0.000040,24.040612,0.0006,1.368
10444.00,7.700241,24.98559,0.000039,24.040312,0.0006,1.368
10446.00,7.699548,24.98477,0.000041,24.040034,0.0006,1.367
10448.00,7.699225,24.98514,0.000040,24.040188,0.0005,1.367
10450.00,7.699039,24.98485,0.000040,24.040492,0.0006,1.368
10452.00,7.698697,24.98554,0.000039,24.040499,0.0006,1.367
10454.00,7.698503,24.98561,0.000041,24.040699,0.0006,1.367
10456.00,7.698177,24.98525,0.000040,24.039850,0.0005,1.367
10458.00,7.698358,24.98498,0.000040,24.040174,0.0006,1.367
10460.00,7.698132,24.98541,0.000040,24.040766,0.0006,1.367
10462.00,7.698366,24.98628,0.000040,24.039928,0.0006,1.367
10464.00,7.698626,24.98689,0.000040,24.040454,0.0006,1.367
10466.00,7.698122,24.98690,0.000040,24.040646,0.0005,1.367
10468.00,7.698352,24.98602,0.000040,24.041348,0.0006,1.367
10470.00,7.698833,24.98567,0.000040,24.041216,0.0005,1.367
10472.00,7.698779,24.98567,0.000041,24.040581,0.0006,1.367
10474.00,7.698721,24.98565,0.000041,24.040412,0.0006,1.367
10476.00,7.699210,24.98617,0.000040,24.040254,0.0006,1.368
10478.00,7.698302,24.98707,0.000039,24.040748,0.0006,1.367
10480.00,7.698090,24.98539,0.000039,24.040905,0.0006,1.367
10482.00,7.699090,24.98526,0.000040,24.041161,0.0005,1.368
10484.00,7.698664,24.98580,0.000040,24.040548,0.0005,1.368
10486.00,7.698421,24.98605,0.000039,24.040286,0.0006,1.367
10488.00,7.698943,24.98607,0.000041,24.041221,0.0006,1.367
10490.00,7.699094,24.98607,0.000040,24.040575,0.0006,1.367
10492.00,7.698852,24.98550,0.000039,24.040423,0.0006,1.368
10494.00,7.698242,24.98656,0.000039,24.040923,0.0006,1.367
10496.00,7.698788,24.98571,0.000040,24.040806,0.0006,1.367
10498.00,7.699697,24.98649,0.000040,24.041037,0.0006,1.367
10500.00,7.698615,24.98617,0.000040,24.040237,0.0005,1.368
10502.00,7.698991,24.98618,0.000040,24.039974,0.0006,1.368
10504.00,7.698932,24.98731,0.000039,24.040992,0.0006,1.369
10506.00,7.697910,24.98725,0.000038,24.040546,0.0006,1.368
10508.00,7.697244,24.98664,0.000039,24.041006,0.0006,1.367
10510.00,7.698222,24.98716,0.000041,24.041121,0.0006,1.367
10512.00,7.698440,24.98718,0.000041,24.040445,0.0005,1.367
10514.00,7.698280,24.98657,0.000040,24.040612,0.0006,1.367
10516.00,7.698200,24.98631,0.000040,24.040786,0.0006,1.368
10518.00,7.698639,24.98690,0.000039,24.041095,0.0006,1.368
10520.00,7.698459,24.98668,0.000040,24.040939,0.0006,1.367
10522.00,7.698018,24.98663,0.000040,24.039895,0.0006,1.367
10524.00,7.697956,24.98750,0.000039,24.041476,0.0006,1.368
10526.00,7.698097,24.98713,0.000040,24.040794,0.0006,1.368
10528.00,7.698184,24.98641,0.000041,24.040375,0.0006,1.368
10530.00,7.697597,24.98725,0.000040,24.041034,0.0006,1.368
10532.00,7.697484,24.98745,0.000039,24.040868,0.0005,1.367
10534.00,7.698582,24.98614,0.000041,24.040405,0.0005,1.368
10536.00,7.700133,24.98683,0.000040,24.040332,0.0006,1.367
10538.00,7.699646,24.98804,0.000041,24.040646,0.0005,1.368
10540.00,7.698529,24.98758,0.000040,24.041672,0.0006,1.368
10542.00,7.698216,24.98764,0.000039,24.040959,0.0006,1.368
10544.00,7.698564,24.98839,0.000039,24.040695,0.0006,1.368
10546.00,7.698437,24.98918,0.000039,24.041170,0.0006,1.367
10548.00,7.697977,24.98839,0.000039,24.040901,0.0006,1.368
10550.00,7.697032,24.98814,0.000039,24.040523,0.0005,1.368
10552.00,7.698851,24.98739,0.000039,24.040128,0.0006,1.368
10554.00,7.699669,24.98752,0.000040,24.040699,0.0005,1.368
10556.00,7.698946,24.98644,0.000039,24.040568,0.0005,1.368
10558.00,7.697948,24.98663,0.000041,24.040885,0.0006,1.368
10560.00,7.696837,24.98679,0.000039,24.040448,0.0006,1.368
10562.00,7.697570,24.98760,0.000040,24.041001,0.0005,1.368
10564.00,7.697911,24.98718,0.000040,24.040850,0.0005,1.368
10566.00,7.697291,24.98702,0.000040,24.040557,0.0006,1.368
10568.00,7.697252,24.98720,0.000039,24.041035,0.0006,1.368
10570.00,7.697673,24.98697,0.000040,24.040328,0.0006,1.368
10572.00,7.698163,24.98755,0.000039,24.040237,0.0006,1.368
10574.00,7.697965,24.98727,0.000039,24.040254,0.0006,1.368
10576.00,7.698160,24.98690,0.000038,24.040792,0.0006,1.368
10578.00,7.698375,24.98727,0.000039,24.040028,0.0006,1.369
10580.00,7.697986,24.98687,0.000039,24.040606,0.0005,1.368
10582.00,7.697991,24.98713,0.000040,24.040752,0.0006,1.368
10584.00,7.697964,24.98562,0.000039,24.039955,0.0005,1.368
10586.00,7.696710,24.98648,0.000040,24.040797,0.0005,1.368
10588.00,7.696742,24.98747,0.000040,24.040877,0.0005,1.368
10590.00,7.697591,24.98665,0.000039,24.040295,0.0005,1.368
10592.00,7.697325,24.98493,0.000040,24.040585,0.0005,1.368
10594.00,7.698086,24.98585,0.000040,24.039879,0.0005,1.368
10596.00,7.698087,24.98600,0.000038,24.039910,0.0006,1.368
10598.00,7.697403,24.98569,0.000039,24.040359,0.0006,1.368
10600.00,7.696868,24.98497,0.000039,24.040874,0.0006,1.368
10602.00,7.697477,24.98527,0.000040,24.039784,0.0006,1.368
10604.00,7.696986,24.98560,0.000041,24.040234,0.0006,1.368
10606.00,7.697438,24.98442,0.000039,24.039770,0.0005,1.368
10608.00,7.697573,24.98555,0.000038,24.040223,0.0006,1.368
10610.00,7.697122,24.98533,0.000039,24.040188,0.0005,1.368
10612.00,7.696823,24.98664,0.000040,24.040528,0.0006,1.368
10614.00,7.696983,24.98578,0.000039,24.040648,0.0005,1.368
10616.00,7.696194,24.98597,0.000040,24.040399,0.0006,1.368
10618.00,7.696630,24.98643,0.000040,24.040461,0.0005,1.368
10620.00,7.698696,24.98578,0.000041,24.041045,0.0005,1.367
10622.00,7.698994,24.98538,0.000040,24.040481,0.0005,1.368
10624.00,7.699064,24.98458,0.000039,24.040219,0.0006,1.368
10626.00,7.698962,24.98528,0.000040,24.040010,0.0006,1.368
10628.00,7.699042,24.98520,0.000039,24.040734,0.0006,1.368
10630.00,7.698778,24.98535,0.000041,24.040723,0.0005,1.368
10632.00,7.698745,24.98559,0.000041,24.041777,0.0005,1.368
10634.00,7.698076,24.98492,0.000039,24.041830,0.0005,1.368
10636.00,7.698125,24.98419,0.000039,24.040657,0.0005,1.367
10638.00,7.698329,24.98442,0.000040,24.040277,0.0006,1.369
10640.00,7.697903,24.98475,0.000038,24.040572,0.0006,1.368
10642.00,7.697772,24.98566,0.000039,24.040672,0.0005,1.367
10644.00,7.696895,24.98428,0.000040,24.041055,0.0006,1.368
10646.00,7.696652,24.98452,0.000039,24.039966,0.0006,1.369
10648.00,7.696874,24.98447,0.000040,24.040830,0.0006,1.367
10650.00,7.697369,24.98372,0.000039,24.040212,0.0006,1.368
10652.00,7.697234,24.98411,0.000040,24.040792,0.0006,1.368
10654.00,7.696683,24.98391,0.000039,24.040957,0.0006,1.368
10656.00,7.696538,24.98501,0.000040,24.040290,0.0006,1.368
10658.00,7.696891,24.98585,0.000039,24.040935,0.0005,1.368
10660.00,7.697713,24.98581,0.000040,24.040850,0.0006,1.368
10662.00,7.697808,24.98653,0.000040,24.040395,0.0005,1.368
10664.00,7.698713,24.98596,0.000040,24.040543,0.0005,1.368
10666.00,7.699132,24.98616,0.000040,24.040666,0.0005,1.367
10668.00,7.698961,24.98630,0.000040,24.041105,0.0005,1.368
10670.00,7.698036,24.98688,0.000039,24.040630,0.0005,1.368
10672.00,7.697239,24.98735,0.000039,24.040795,0.0005,1.368
10674.00,7.696550,24.98713,0.000039,24.041190,0.0005,1.368
10676.00,7.697494,24.98679,0.000039,24.040106,0.0005,1.368
10678.00,7.698330,24.98676,0.000039,24.040399,0.0006,1.368
10680.00,7.697768,24.98717,0.000039,24.040274,0.0006,1.368
10682.00,7.697017,24.98748,0.000041,24.040617,0.0005,1.367
10684.00,7.696428,24.98648,0.000039,24.040305,0.0005,1.368
10686.00,7.696895,24.98609,0.000039,24.040606,0.0006,1.368
10688.00,7.697272,24.98646,0.000039,24.040195,0.0005,1.368
10690.00,7.697504,24.98608,0.000039,24.040499,0.0005,1.368
10692.00,7.698043,24.98719,0.000040,24.040177,0.0006,1.368
10694.00,7.698331,24.98677,0.000040,24.040777,0.0006,1.368
10696.00,7.697341,24.98664,0.000040,24.039624,0.0005,1.368
10698.00,7.697147,24.98729,0.000038,24.040854,0.0005,1.368
10700.00,7.697869,24.98722,0.000039,24.040179,0.0005,1.368
10702.00,7.697723,24.98740,0.000040,24.040408,0.0006,1.367
10704.00,7.697867,24.98673,0.000040,24.040046,0.0006,1.368
10706.00,7.697724,24.98642,0.000039,24.039566,0.0005,1.367
10708.00,7.697513,24.98692,0.000039,24.040248,0.0005,1.368
10710.00,7.696464,24.98669,0.000040,24.040395,0.0005,1.368
10712.00,7.696664,24.98571,0.000039,24.040457,0.0006,1.369
10714.00,7.696289,24.98634,0.000039,24.040775,0.0005,1.368
10716.00,7.696402,24.98563,0.000039,24.040406,0.0005,1.368
10718.00,7.696276,24.98576,0.000038,24.041497,0.0006,1.367
10720.00,7.696131,24.98665,0.000038,24.040797,0.0005,1.367
10722.00,7.696039,24.98725,0.000039,24.040719,0.0005,1.367
10724.00,7.696932,24.98639,0.000039,24.041421,0.0006,1.367
10726.00,7.697555,24.98645,0.000040,24.040519,0.0005,1.368
10728.00,7.696268,24.98593,0.000039,24.040177,0.0006,1.369
10730.00,7.695302,24.98591,0.000039,24.040001,0.0005,1.368
10732.00,7.695073,24.98569,0.000039,24.040601,0.0005,1.367
10734.00,7.695846,24.98549,0.000041,24.041015,0.0006,1.368
10736.00,7.696880,24.98531,0.000038,24.040206,0.0005,1.369
10738.00,7.696731,24.98516,0.000036,24.040406,0.0005,1.368
10740.00,7.695878,24.98617,0.000039,24.039750,0.0005,1.368
10742.00,7.695987,24.98606,0.000039,24.039859,0.0005,1.367
10744.00,7.696470,24.98536,0.000040,24.039915,0.0006,1.368
10746.00,7.696209,24.98624,0.000040,24.040906,0.0005,1.368
10748.00,7.695311,24.98651,0.000041,24.040335,0.0006,1.368
10750.00,7.696383,24.98703,0.000039,24.040423,0.0006,1.368
10752.00,7.697394,24.98601,0.000039,24.040686,0.0005,1.368
10754.00,7.697032,24.98523,0.000040,24.040166,0.0005,1.367
10756.00,7.696696,24.98546,0.000040,24.040725,0.0005,1.367
10758.00,7.696871,24.98566,0.000039,24.040957,0.0006,1.367
10760.00,7.696064,24.98530,0.000039,24.040835,0.0005,1.367
10762.00,7.695966,24.98626,0.000040,24.040339,0.0005,1.368
10764.00,7.696453,24.98595,0.000040,24.040645,0.0005,1.368
10766.00,7.697023,24.98577,0.000040,24.040763,0.0006,1.367
10768.00,7.696466,24.98599,0.000040,24.040523,0.0005,1.367
10770.00,7.696717,24.98553,0.000039,24.040155,0.0005,1.368
10772.00,7.697012,24.98601,0.000041,24.040345,0.0005,1.367
10774.00,7.697141,24.98603,0.000041,24.040430,0.0005,1.367
10776.00,7.696441,24.98600,0.000039,24.040379,0.0005,1.368
10778.00,7.696483,24.98432,0.000039,24.041012,0.0006,1.368
10780.00,7.696463,24.98417,0.000038,24.040488,0.0005,1.368
10782.00,7.697240,24.98437,0.000038,24.040348,0.0005,1.368
10784.00,7.697863,24.98400,0.000040,24.041261,0.0006,1.368
10786.00,7.697974,24.98351,0.000039,24.041085,0.0006,1.368
10788.00,7.698037,24.98370,0.000039,24.040314,0.0005,1.367
10790.00,7.697274,24.98428,0.000040,24.040621,0.0006,1.367
10792.00,7.696464,24.98465,0.000039,24.039886,0.0005,1.367
10794.00,7.696733,24.98374,0.000042,24.040601,0.0006,1.368
10796.00,7.696796,24.98352,0.000040,24.040446,0.0006,1.368
10798.00,7.696489,24.98310,0.000040,24.040417,0.0006,1.367
10800.00,7.696038,24.98327,0.000040,24.040648,0.0006,1.367
10802.00,7.696758,24.98438,0.000038,24.040186,0.0005,1.367
10804.00,7.696169,24.98527,0.000040,24.040806,0.0005,1.367
@18,12.0000,24.0
10806.00,7.694958,24.98536,0.000041,24.041359,0.0005,1.367
10808.00,7.690467,24.98570,0.000039,24.040754,0.0005,1.367
10810.00,7.681809,24.98558,0.000040,24.040655,0.0005,1.366
10812.00,7.668111,24.98482,0.000039,24.040492,0.0005,1.366
10814.00,7.652543,24.98423,0.000039,24.040594,0.0005,1.366
10816.00,7.640724,24.98428,0.000039,24.040461,0.0005,1.367
10818.00,7.632355,24.98406,0.000040,24.040614,0.0005,1.367
10820.00,7.626724,24.98361,0.000038,24.040943,0.0006,1.368
10822.00,7.624941,24.98493,0.000038,24.040932,0.0005,1.368
10824.00,7.625162,24.98547,0.000039,24.041119,0.0006,1.368
10826.00,7.626441,24.98496,0.000038,24.041256,0.0006,1.368
10828.00,7.628899,24.98531,0.000039,24.040857,0.0006,1.368
10830.00,7.631353,24.98498,0.000040,24.040415,0.0005,1.368
10832.00,7.635428,24.98519,0.000038,24.040534,0.0005,1.368
10834.00,7.643852,24.98471,0.000039,24.040730,0.0005,1.369
10836.00,7.655550,24.98442,0.000038,24.040421,0.0005,1.369
10838.00,7.665267,24.98428,0.000038,24.040650,0.0005,1.369
10840.00,7.671204,24.98383,0.000038,24.040683,0.0005,1.367
10842.00,7.671793,24.98399,0.000037,24.040672,0.0005,1.367
10844.00,7.670372,24.98318,0.000039,24.040621,0.0005,1.367
10846.00,7.666153,24.98398,0.000039,24.040386,0.0005,1.367
10848.00,7.660625,24.98475,0.000039,24.040126,0.0005,1.367
10850.00,7.654849,24.98522,0.000040,24.040837,0.0005,1.367
10852.00,7.649267,24.98522,0.000039,24.040685,0.0005,1.367
10854.00,7.645005,24.98525,0.000039,24.041054,0.0005,1.367
10856.00,7.642794,24.98545,0.000040,24.042017,0.0005,1.367
10858.00,7.642642,24.98562,0.000039,24.040575,0.0005,1.367
10860.00,7.644152,24.98493,0.000039,24.040774,0.0005,1.367
10862.00,7.645674,24.98428,0.000039,24.040599,0.0005,1.366
10864.00,7.648039,24.98493,0.000040,24.040348,0.0005,1.367
10866.00,7.651213,24.98442,0.000039,24.039643,0.0006,1.367
10868.00,7.655217,24.98472,0.000040,24.040872,0.0005,1.366
10870.00,7.657709,24.98508,0.000039,24.040263,0.0006,1.367
10872.00,7.659793,24.98543,0.000038,24.039741,0.0006,1.367
10874.00,7.662788,24.98517,0.000039,24.040414,0.0005,1.367
10876.00,7.666655,24.98480,0.000038,24.040050,0.0005,1.367
10878.00,7.670697,24.98446,0.000038,24.040279,0.0005,1.367
10880.00,7.672353,24.98577,0.000038,24.040174,0.0005,1.367
10882.00,7.674508,24.98660,0.000040,24.040574,0.0005,1.366
10884.00,7.677204,24.98631,0.000039,24.040726,0.0005,1.367
10886.00,7.679880,24.98645,0.000039,24.040226,0.0005,1.366
10888.00,7.682105,24.98578,0.000038,24.040814,0.0005,1.367
10890.00,7.684686,24.98574,0.000038,24.040845,0.0005,1.367
10892.00,7.686317,24.98632,0.000039,24.041043,0.0006,1.367
10894.00,7.687996,24.98677,0.000038,24.040814,0.0005,1.367
10896.00,7.689350,24.98697,0.000038,24.041237,0.0005,1.367
10898.00,7.690797,24.98705,0.000040,24.041325,0.0005,1.366
10900.00,7.692838,24.98629,0.000040,24.040594,0.0005,1.367
10902.00,7.694144,24.98680,0.000039,24.041174,0.0005,1.366
10904.00,7.695550,24.98656,0.000039,24.039919,0.0005,1.366
10906.00,7.697019,24.98650,0.000038,24.040266,0.0005,1.366
10908.00,7.697372,24.98631,0.000039,24.040079,0.0005,1.367
10910.00,7.698049,24.98505,0.000039,24.040368,0.0005,1.367
10912.00,7.698021,24.98561,0.000039,24.040812,0.0005,1.366
10914.00,7.698106,24.98566,0.000039,24.040243,0.0005,1.366
10916.00,7.698582,24.98581,0.000040,24.040261,0.0005,1.366
10918.00,7.698866,24.98605,0.000039,24.040614,0.0005,1.366
10920.00,7.698851,24.98549,0.000038,24.040590,0.0005,1.367
10922.00,7.699777,24.98580,0.000040,24.040259,0.0006,1.366
10924.00,7.700599,24.98564,0.000039,24.041257,0.0005,1.366
10926.00,7.700613,24.98577,0.000040,24.040779,0.0005,1.366
10928.00,7.701186,24.98548,0.000040,24.040623,0.0005,1.366
10930.00,7.700990,24.98615,0.000041,24.040514,0.0006,1.366
10932.00,7.700291,24.98676,0.000041,24.040712,0.0006,1.367
10934.00,7.700168,24.98619,0.000039,24.040770,0.0005,1.367
10936.00,7.699946,24.98553,0.000038,24.040154,0.0006,1.367
10938.00,7.699299,24.98610,0.000039,24.040585,0.0005,1.366
10940.00,7.698718,24.98597,0.000039,24.040326,0.0005,1.366
10942.00,7.698707,24.98656,0.000039,24.039692,0.0006,1.366
10944.00,7.699204,24.98581,0.000039,24.040717,0.0006,1.366
10946.00,7.699014,24.98633,0.000040,24.040208,0.0005,1.366
10948.00,7.699254,24.98558,0.000039,24.040954,0.0005,1.366
10950.00,7.699329,24.98641,0.000039,24.040888,0.0005,1.366
10952.00,7.699021,24.98583,0.000039,24.040066,0.0005,1.366
10954.00,7.698481,24.98557,0.000039,24.039866,0.0006,1.366
10956.00,7.698228,24.98514,0.000040,24.039932,0.0005,1.366
10958.00,7.698790,24.98522,0.000040,24.039928,0.0005,1.366
10960.00,7.697830,24.98483,0.000039,24.040754,0.0005,1.366
10962.00,7.697939,24.98516,0.000039,24.041092,0.0005,1.366
10964.00,7.698411,24.98527,0.000040,24.041023,0.0005,1.365
10966.00,7.698143,24.98536,0.000040,24.040570,0.0005,1.366
10968.00,7.697324,24.98523,0.000040,24.040285,0.0005,1.366
10970.00,7.697194,24.98626,0.000040,24.040241,0.0005,1.366
10972.00,7.696063,24.98709,0.000039,24.040997,0.0005,1.366
10974.00,7.696506,24.98565,0.000039,24.040454,0.0005,1.366
10976.00,7.697726,24.98629,0.000039,24.039983,0.0005,1.366
10978.00,7.697084,24.98735,0.000039,24.040814,0.0005,1.366
10980.00,7.696393,24.98748,0.000040,24.041159,0.0006,1.366
10982.00,7.696735,24.98771,0.000040,24.040375,0.0005,1.366
10984.00,7.697137,24.98765,0.000039,24.039890,0.0005,1.366
10986.00,7.697001,24.98700,0.000039,24.040361,0.0005,1.366
10988.00,7.697337,24.98674,0.000039,24.039764,0.0005,1.365
10990.00,7.695933,24.98671,0.000040,24.041226,0.0005,1.366
10992.00,7.695105,24.98595,0.000041,24.040310,0.0005,1.366
10994.00,7.694258,24.98566,0.000041,24.040657,0.0006,1.366
10996.00,7.694283,24.98595,0.000040,24.041012,0.0005,1.365
10998.00,7.695368,24.98557,0.000040,24.040645,0.0005,1.365
11000.00,7.695528,24.98454,0.000040,24.040863,0.0006,1.365
11002.00,7.694582,24.98455,0.000039,24.040528,0.0006,1.365
11004.00,7.694172,24.98404,0.000039,24.040297,0.0006,1.365
11006.00,7.694097,24.98499,0.000039,24.040343,0.0005,1.365
11008.00,7.694551,24.98548,0.000038,24.040912,0.0006,1.366
11010.00,7.695478,24.98541,0.000039,24.041321,0.0006,1.366
11012.00,7.695888,24.98576,0.000039,24.040348,0.0005,1.365
11014.00,7.696703,24.98619,0.000038,24.040486,0.0005,1.365
11016.00,7.695766,24.98661,0.000039,24.040741,0.0005,1.365
11018.00,7.695887,24.98627,0.000038,24.041061,0.0005,1.365
11020.00,7.695832,24.98644,0.000040,24.041086,0.0005,1.366
11022.00,7.695959,24.98691,0.000039,24.041168,0.0005,1.366
11024.00,7.696279,24.98682,0.000039,24.040245,0.0005,1.365
11026.00,7.695361,24.98659,0.000040,24.039846,0.0005,1.365
11028.00,7.695444,24.98615,0.000039,24.039914,0.0005,1.365
11030.00,7.695786,24.98605,0.000039,24.040210,0.0006,1.365
11032.00,7.695128,24.98558,0.000039,24.039979,0.0006,1.366
11034.00,7.695485,24.98534,0.000038,24.040743,0.0005,1.365
11036.00,7.696035,24.98540,0.000038,24.040268,0.0005,1.365
11038.00,7.695933,24.98384,0.000039,24.040521,0.0005,1.365
11040.00,7.695949,24.98382,0.000039,24.040466,0.0006,1.365
11042.00,7.695759,24.98427,0.000039,24.040745,0.0005,1.365
11044.00,7.694924,24.98401,0.000039,24.040837,0.0005,1.365
11046.00,7.694694,24.98354,0.000040,24.040310,0.0005,1.365
11048.00,7.694568,24.98358,0.000040,24.040194,0.0005,1.364
11050.00,7.694731,24.98350,0.000040,24.040421,0.0006,1.365
11052.00,7.695221,24.98349,0.000040,24.039954,0.0005,1.365
11054.00,7.695095,24.98475,0.000039,24.040414,0.0006,1.365
11056.00,7.694518,24.98522,0.000038,24.040243,0.0005,1.365
11058.00,7.693621,24.98593,0.000037,24.040608,0.0006,1.365
11060.00,7.694041,24.98584,0.000038,24.040546,0.0006,1.365
11062.00,7.695645,24.98655,0.000039,24.040645,0.0006,1.364
11064.00,7.694833,24.98616,0.000041,24.040370,0.0005,1.365
11066.00,7.694958,24.98578,0.000041,24.039877,0.0005,1.364
11068.00,7.695718,24.98613,0.000038,24.040014,0.0005,1.364
11070.00,7.695399,24.98638,0.000038,24.040657,0.0005,1.364
11072.00,7.694793,24.98582,0.000038,24.040917,0.0005,1.365
11074.00,7.695308,24.98559,0.000037,24.040555,0.0005,1.365
11076.00,7.695452,24.98558,0.000038,24.040894,0.0005,1.365
11078.00,7.694647,24.98644,0.000039,24.041132,0.0005,1.365
11080.00,7.694430,24.98655,0.000039,24.040895,0.0005,1.365
11082.00,7.694250,24.98591,0.000038,24.040726,0.0005,1.365
11084.00,7.694133,24.98620,0.000038,24.040830,0.0005,1.365
11086.00,7.694158,24.98573,0.000037,24.040157,0.0005,1.365
11088.00,7.694816,24.98484,0.000039,24.040143,0.0005,1.365
11090.00,7.695058,24.98489,0.000040,24.040477,0.0005,1.364
11092.00,7.694320,24.98553,0.000038,24.040279,0.0005,1.364
11094.00,7.694752,24.98575,0.000039,24.040048,0.0005,1.364
11096.00,7.694879,24.98648,0.000039,24.040163,0.0005,1.365
11098.00,7.693884,24.98578,0.000038,24.041052,0.0005,1.364
11100.00,7.693635,24.98577,0.000039,24.040245,0.0006,1.365
11102.00,7.693664,24.98642,0.000038,24.040634,0.0005,1.365
11104.00,7.692909,24.98609,0.000038,24.040895,0.0005,1.364
11106.00,7.692437,24.98609,0.000039,24.039992,0.0005,1.365
11108.00,7.693455,24.98699,0.000038,24.040868,0.0005,1.365
11110.00,7.694114,24.98718,0.000039,24.041819,0.0005,1.364
11112.00,7.695537,24.98745,0.000038,24.040528,0.0005,1.365
11114.00,7.696167,24.98713,0.000039,24.040485,0.0005,1.364
11116.00,7.696071,24.98661,0.000039,24.040732,0.0005,1.364
11118.00,7.696474,24.98633,0.000038,24.040186,0.0006,1.365
11120.00,7.695680,24.98550,0.000039,24.040505,0.0005,1.365
11122.00,7.694959,24.98511,0.000039,24.040652,0.0005,1.364
11124.00,7.693597,24.98506,0.000039,24.040810,0.0005,1.364
11126.00,7.693733,24.98563,0.000038,24.040994,0.0005,1.364
11128.00,7.694926,24.98548,0.000037,24.040859,0.0005,1.365
11130.00,7.694297,24.98518,0.000038,24.040050,0.0005,1.365
11132.00,7.694106,24.98576,0.000037,24.040474,0.0006,1.365
11134.00,7.694607,24.98584,0.000039,24.040739,0.0005,1.364
11136.00,7.694295,24.98569,0.000039,24.040346,0.0005,1.364
11138.00,7.694556,24.98625,0.000038,24.039774,0.0005,1.364
11140.00,7.694052,24.98605,0.000039,24.039941,0.0005,1.364
11142.00,7.693633,24.98586,0.000038,24.040417,0.0005,1.365
11144.00,7.694028,24.98625,0.000038,24.040910,0.0005,1.364
11146.00,7.694644,24.98609,0.000038,24.040363,0.0005,1.364
11148.00,7.694111,24.98652,0.000038,24.040441,0.0005,1.364
11150.00,7.693765,24.98669,0.000039,24.039735,0.0005,1.364
11152.00,7.693669,24.98628,0.000038,24.039835,0.0005,1.364
11154.00,7.693324,24.98552,0.000039,24.040434,0.0005,1.364
11156.00,7.693361,24.98610,0.000038,24.040981,0.0005,1.364
11158.00,7.692870,24.98593,0.000040,24.040641,0.0005,1.364
11160.00,7.692697,24.98646,0.000037,24.040041,0.0005,1.365
11162.00,7.693922,24.98562,0.000040,24.039868,0.0005,1.364
11164.00,7.693756,24.98567,0.000038,24.040354,0.0005,1.364
11166.00,7.692968,24.98535,0.000039,24.039992,0.0005,1.364
11168.00,7.692591,24.98487,0.000040,24.040812,0.0005,1.364
11170.00,7.692235,24.98500,0.000040,24.040192,0.0005,1.364
11172.00,7.692445,24.98505,0.000040,24.040494,0.0005,1.364
11174.00,7.693454,24.98552,0.000039,24.040246,0.0005,1.364
11176.00,7.693568,24.98559,0.000039,24.039877,0.0005,1.364
11178.00,7.693375,24.98577,0.000038,24.040232,0.0005,1.364
11180.00,7.693339,24.98504,0.000038,24.040295,0.0005,1.363
11182.00,7.692950,24.98594,0.000039,24.040137,0.0005,1.363
11184.00,7.692352,24.98532,0.000038,24.040645,0.0005,1.364
11186.00,7.692388,24.98568,0.000038,24.040817,0.0005,1.364
11188.00,7.692498,24.98578,0.000038,24.040643,0.0005,1.364
11190.00,7.693102,24.98634,0.000039,24.040292,0.0005,1.364
11192.00,7.692944,24.98698,0.000038,24.039572,0.0005,1.364
11194.00,7.692367,24.98807,0.000037,24.039694,0.0005,1.364
11196.00,7.692958,24.98690,0.000038,24.040643,0.0005,1.363
11198.00,7.693765,24.98636,0.000038,24.039828,0.0005,1.364
11200.00,7.693602,24.98758,0.000038,24.039888,0.0005,1.363
11202.00,7.693537,24.98728,0.000039,24.039944,0.0006,1.363
11204.00,7.693521,24.98738,0.000039,24.040432,0.0005,1.364
11206.00,7.693495,24.98746,0.000039,24.040217,0.0005,1.364
11208.00,7.693393,24.98796,0.000039,24.040268,0.0005,1.364
11210.00,7.693284,24.98708,0.000038,24.040799,0.0005,1.363
11212.00,7.692604,24.98721,0.000038,24.040397,0.0005,1.363
11214.00,7.692421,24.98780,0.000040,24.040390,0.0005,1.363
11216.00,7.692771,24.98721,0.000039,24.040568,0.0005,1.363
11218.00,7.693974,24.98772,0.000040,24.040463,0.0005,1.363
11220.00,7.693068,24.98805,0.000040,24.039548,0.0005,1.363
11222.00,7.691780,24.98749,0.000040,24.040781,0.0005,1.364
11224.00,7.692176,24.98756,0.000039,24.039701,0.0005,1.364
11226.00,7.692222,24.98740,0.000039,24.039906,0.0005,1.364
11228.00,7.692526,24.98719,0.000039,24.040455,0.0005,1.363
11230.00,7.692793,24.98772,0.000038,24.039890,0.0005,1.363
11232.00,7.692612,24.98753,0.000039,24.040646,0.0006,1.362
11234.00,7.692603,24.98854,0.000039,24.040406,0.0005,1.363
11236.00,7.691741,24.98803,0.000040,24.039770,0.0005,1.363
11238.00,7.691722,24.98751,0.000040,24.040177,0.0005,1.363
11240.00,7.692055,24.98790,0.000040,24.040481,0.0005,1.363
11242.00,7.692153,24.98805,0.000039,24.040466,0.0006,1.363
11244.00,7.692682,24.98820,0.000039,24.040295,0.0006,1.363
11246.00,7.693057,24.98749,0.000039,24.039648,0.0005,1.362
11248.00,7.692244,24.98790,0.000040,24.040172,0.0005,1.363
11250.00,7.691160,24.98745,0.000038,24.040379,0.0005,1.363
11252.00,7.691676,24.98745,0.000038,24.040292,0.0005,1.362
11254.00,7.691647,24.98795,0.000039,24.039883,0.0005,1.363
11256.00,7.691545,24.98767,0.000038,24.040194,0.0005,1.363
11258.00,7.692030,24.98774,0.000038,24.040048,0.0005,1.362
11260.00,7.692760,24.98792,0.000038,24.040425,0.0005,1.363
11262.00,7.692984,24.98794,0.000039,24.040044,0.0005,1.363
11264.00,7.693611,24.98765,0.000039,24.040545,0.0005,1.362
11266.00,7.694059,24.98648,0.000040,24.040430,0.0005,1.362
11268.00,7.693645,24.98648,0.000039,24.040712,0.0005,1.362
11270.00,7.692425,24.98671,0.000038,24.039412,0.0005,1.362
11272.00,7.692293,24.98779,0.000038,24.039337,0.0005,1.362
11274.00,7.691673,24.98723,0.000038,24.040064,0.0005,1.362
11276.00,7.692108,24.98760,0.000038,24.040125,0.0005,1.362
11278.00,7.692332,24.98740,0.000039,24.041246,0.0005,1.362
11280.00,7.691749,24.98677,0.000039,24.040610,0.0005,1.362
11282.00,7.691507,24.98719,0.000037,24.039977,0.0005,1.363
11284.00,7.691776,24.98734,0.000037,24.040948,0.0005,1.362
11286.00,7.691657,24.98634,0.000038,24.040346,0.0005,1.362
11288.00,7.691171,24.98706,0.000039,24.040412,0.0005,1.362
11290.00,7.691858,24.98650,0.000040,24.040250,0.0005,1.362
11292.00,7.692433,24.98606,0.000039,24.039821,0.0005,1.362
11294.00,7.693030,24.98681,0.000039,24.040499,0.0005,1.362
11296.00,7.693134,24.98689,0.000039,24.040297,0.0005,1.362
11298.00,7.692011,24.98721,0.000038,24.040008,0.0005,1.362
11300.00,7.691067,24.98714,0.000037,24.039814,0.0005,1.362
11302.00,7.691736,24.98595,0.000039,24.039675,0.0005,1.361
11304.00,7.690946,24.98588,0.000040,24.040535,0.0005,1.362
11306.00,7.691745,24.98649,0.000039,24.039868,0.0005,1.361
11308.00,7.692663,24.98743,0.000040,24.039688,0.0005,1.362
11310.00,7.693202,24.98645,0.000039,24.039637,0.0005,1.362
11312.00,7.693111,24.98571,0.000038,24.040117,0.0005,1.362
11314.00,7.692797,24.98615,0.000038,24.040454,0.0005,1.362
11316.00,7.692532,24.98616,0.000039,24.040084,0.0005,1.362
11318.00,7.692773,24.98567,0.000039,24.041101,0.0005,1.361
11320.00,7.692935,24.98563,0.000039,24.039968,0.0005,1.361
11322.00,7.693008,24.98588,0.000039,24.041039,0.0005,1.361
11324.00,7.692946,24.98593,0.000039,24.040243,0.0005,1.361
11326.00,7.692922,24.98581,0.000039,24.039037,0.0005,1.362
11328.00,7.692826,24.98598,0.000040,24.040212,0.0005,1.362
11330.00,7.692024,24.98670,0.000037,24.039655,0.0005,1.362
11332.00,7.691758,24.98646,0.000038,24.040932,0.0005,1.361
11334.00,7.691326,24.98723,0.000039,24.039768,0.0005,1.361
11336.00,7.691201,24.98763,0.000039,24.039934,0.0005,1.361
11338.00,7.692344,24.98790,0.000040,24.040728,0.0005,1.361
11340.00,7.692240,24.98776,0.000038,24.040241,0.0005,1.362
11342.00,7.692379,24.98759,0.000039,24.040314,0.0005,1.361
11344.00,7.692859,24.98765,0.000039,24.040514,0.0005,1.361
11346.00,7.693077,24.98649,0.000038,24.040619,0.0005,1.362
11348.00,7.693431,24.98537,0.000038,24.040668,0.0005,1.361
11350.00,7.692648,24.98538,0.000039,24.040359,0.0005,1.361
11352.00,7.692603,24.98554,0.000037,24.039350,0.0005,1.361
11354.00,7.691603,24.98606,0.000038,24.039248,0.0005,1.361
11356.00,7.691544,24.98664,0.000040,24.040299,0.0005,1.361
11358.00,7.692115,24.98600,0.000040,24.040886,0.0005,1.361
11360.00,7.692586,24.98500,0.000040,24.040054,0.0005,1.360
11362.00,7.692963,24.98489,0.000040,24.039770,0.0005,1.360
11364.00,7.692983,24.98520,0.000039,24.040383,0.0005,1.361
11366.00,7.692239,24.98595,0.000039,24.040334,0.0005,1.361
11368.00,7.692941,24.98593,0.000041,24.039815,0.0005,1.360
11370.00,7.692336,24.98571,0.000038,24.039955,0.0004,1.361
11372.00,7.692518,24.98646,0.000038,24.040277,0.0005,1.361
11374.00,7.692645,24.98668,0.000037,24.040568,0.0005,1.361
11376.00,7.692221,24.98665,0.000037,24.040505,0.0005,1.361
11378.00,7.692337,24.98769,0.000040,24.040734,0.0005,1.360
11380.00,7.691650,24.98780,0.000039,24.040252,0.0005,1.360
11382.00,7.691638,24.98726,0.000038,24.040030,0.0005,1.360
11384.00,7.692810,24.98749,0.000037,24.040661,0.0005,1.361
11386.00,7.692716,24.98771,0.000039,24.040372,0.0005,1.360
11388.00,7.691852,24.98828,0.000038,24.039241,0.0006,1.360
11390.00,7.692033,24.98890,0.000039,24.040050,0.0005,1.361
11392.00,7.692157,24.98816,0.000039,24.040317,0.0005,1.361
11394.00,7.692533,24.98817,0.000039,24.040226,0.0005,1.361
11396.00,7.692404,24.98781,0.000038,24.039552,0.0006,1.360
11398.00,7.693258,24.98832,0.000038,24.040414,0.0005,1.360
11400.00,7.692769,24.98789,0.000038,24.040357,0.0005,1.360
11402.00,7.692037,24.98776,0.000037,24.039541,0.0005,1.360
11404.00,7.691716,24.98726,0.000038,24.039937,0.0005,1.360
@19,12.0000,24.0
11406.00,7.691360,24.98755,0.000038,24.039874,0.0005,1.360
11408.00,7.687229,24.98754,0.000038,24.039754,0.0005,1.360
11410.00,7.679780,24.98886,0.000039,24.039957,0.0005,1.360
11412.00,7.666839,24.98926,0.000039,24.039675,0.0005,1.359
11414.00,7.651127,24.98865,0.000038,24.039817,0.0005,1.359
11416.00,7.638874,24.98924,0.000039,24.040241,0.0005,1.359
11418.00,7.631379,24.98892,0.000040,24.039844,0.0005,1.360
11420.00,7.626112,24.98853,0.000039,24.039819,0.0005,1.360
11422.00,7.624160,24.98913,0.000037,24.039301,0.0005,1.361
11424.00,7.625246,24.98943,0.000036,24.040419,0.0005,1.361
11426.00,7.627889,24.98942,0.000036,24.039332,0.0005,1.361
11428.00,7.631456,24.98943,0.000037,24.039674,0.0005,1.361
11430.00,7.634526,24.98838,0.000037,24.039995,0.0005,1.361
11432.00,7.638714,24.98936,0.000038,24.040137,0.0005,1.361
11434.00,7.644840,24.98848,0.000038,24.039466,0.0005,1.362
11436.00,7.656126,24.98827,0.000036,24.039937,0.0005,1.362
11438.00,7.665935,24.98787,0.000036,24.040454,0.0005,1.361
11440.00,7.671184,24.98819,0.000038,24.040255,0.0005,1.360
11442.00,7.671367,24.98824,0.000038,24.039752,0.0005,1.360
11444.00,7.669244,24.98792,0.000039,24.040386,0.0005,1.360
11446.00,7.665006,24.98854,0.000038,24.040454,0.0005,1.360
11448.00,7.659336,24.98829,0.000039,24.039699,0.0005,1.360
11450.00,7.652402,24.98804,0.000038,24.039417,0.0005,1.360
11452.00,7.647084,24.98851,0.000038,24.040208,0.0005,1.359
11454.00,7.642665,24.98868,0.000038,24.040585,0.0005,1.359
11456.00,7.640483,24.98968,0.000039,24.039895,0.0005,1.360
11458.00,7.641027,24.98923,0.000038,24.039932,0.0005,1.359
11460.00,7.642378,24.99013,0.000038,24.040421,0.0005,1.359
11462.00,7.645037,24.98908,0.000039,24.040423,0.0006,1.360
11464.00,7.647964,24.99046,0.000039,24.039368,0.0005,1.360
11466.00,7.649326,24.99000,0.000038,24.040712,0.0005,1.360
11468.00,7.651895,24.98933,0.000039,24.040365,0.0005,1.359
11470.00,7.654952,24.98949,0.000039,24.040201,0.0005,1.359
11472.00,7.657937,24.99060,0.000037,24.039586,0.0005,1.360
11474.00,7.661261,24.99000,0.000039,24.040119,0.0005,1.359
11476.00,7.663959,24.98821,0.000039,24.040319,0.0005,1.359
11478.00,7.666897,24.98788,0.000039,24.039968,0.0005,1.359
11480.00,7.670115,24.98931,0.000039,24.039786,0.0005,1.359
11482.00,7.673085,24.98946,0.000038,24.040568,0.0005,1.360
11484.00,7.674842,24.98931,0.000039,24.040621,0.0005,1.359
11486.00,7.677326,24.98889,0.000038,24.040281,0.0005,1.359
11488.00,7.679807,24.98907,0.000038,24.039704,0.0005,1.359
11490.00,7.682048,24.98944,0.000039,24.040270,0.0005,1.359
11492.00,7.682761,24.98976,0.000040,24.040135,0.0005,1.359
11494.00,7.683961,24.98890,0.000039,24.040370,0.0005,1.359
11496.00,7.686830,24.98922,0.000040,24.040105,0.0005,1.359
11498.00,7.689075,24.98837,0.000038,24.040403,0.0005,1.359
11500.00,7.691083,24.98838,0.000038,24.040179,0.0005,1.359
11502.00,7.692140,24.98802,0.000038,24.040308,0.0005,1.359
11504.00,7.692390,24.98767,0.000038,24.040377,0.0005,1.359
11506.00,7.693111,24.98879,0.000039,24.040688,0.0006,1.359
11508.00,7.694207,24.98868,0.000038,24.040301,0.0005,1.359
11510.00,7.696082,24.98793,0.000038,24.040243,0.0005,1.358
11512.00,7.696743,24.98836,0.000038,24.040472,0.0005,1.359
11514.00,7.696413,24.98766,0.000039,24.040004,0.0005,1.358
11516.00,7.697505,24.98765,0.000039,24.039679,0.0005,1.359
11518.00,7.697695,24.98763,0.000037,24.040619,0.0005,1.359
11520.00,7.698230,24.98686,0.000037,24.040432,0.0005,1.358
11522.00,7.697815,24.98714,0.000039,24.040575,0.0005,1.359
11524.00,7.698011,24.98740,0.000040,24.039870,0.0005,1.358
11526.00,7.698632,24.98877,0.000039,24.040197,0.0005,1.358
11528.00,7.698707,24.98909,0.000038,24.040552,0.0005,1.359
11530.00,7.698436,24.98823,0.000038,24.040608,0.0005,1.358
11532.00,7.697367,24.98751,0.000039,24.040554,0.0005,1.358
11534.00,7.696743,24.98729,0.000038,24.040255,0.0005,1.358
11536.00,7.696977,24.98748,0.000038,24.039730,0.0005,1.359
11538.00,7.697652,24.98694,0.000038,24.039695,0.0005,1.359
11540.00,7.696907,24.98781,0.000037,24.039581,0.0005,1.359
11542.00,7.696903,24.98897,0.000037,24.040021,0.0005,1.359
11544.00,7.696841,24.98960,0.000037,24.039984,0.0005,1.359
11546.00,7.697700,24.98980,0.000038,24.039739,0.0005,1.358
11548.00,7.697056,24.98833,0.000039,24.039523,0.0005,1.358
11550.00,7.696904,24.98787,0.000038,24.040052,0.0005,1.358
11552.00,7.696992,24.98873,0.000038,24.040168,0.0005,1.359
11554.00,7.696097,24.98903,0.000039,24.039361,0.0005,1.358
11556.00,7.696159,24.98946,0.000038,24.040797,0.0005,1.358
11558.00,7.696673,24.98902,0.000038,24.040843,0.0005,1.359
11560.00,7.696212,24.98966,0.000038,24.040654,0.0005,1.358
11562.00,7.695997,24.98874,0.000037,24.040075,0.0005,1.358
11564.00,7.695510,24.98937,0.000038,24.039972,0.0005,1.358
11566.00,7.695284,24.98953,0.000038,24.040550,0.0005,1.360
11568.00,7.696058,24.98967,0.000038,24.040075,0.0006,1.359
11570.00,7.695456,24.98960,0.000038,24.040305,0.0005,1.358
11572.00,7.695953,24.98924,0.000038,24.039223,0.0005,1.359
11574.00,7.696239,24.98850,0.000039,24.039972,0.0005,1.358
11576.00,7.695997,24.98842,0.000039,24.040075,0.0005,1.358
11578.00,7.694916,24.98880,0.000040,24.040401,0.0005,1.358
11580.00,7.694123,24.98830,0.000039,24.039750,0.0005,1.359
11582.00,7.694446,24.98914,0.000038,24.040017,0.0006,1.359
11584.00,7.693977,24.98976,0.000038,24.039979,0.0006,1.358
11586.00,7.693557,24.98952,0.000039,24.040486,0.0005,1.359
11588.00,7.694005,24.98792,0.000038,24.040001,0.0005,1.359
11590.00,7.694521,24.98800,0.000037,24.040586,0.0006,1.359
11592.00,7.694594,24.98843,0.000039,24.040795,0.0005,1.358
11594.00,7.694508,24.98754,0.000039,24.040010,0.0005,1.358
11596.00,7.694595,24.98836,0.000039,24.039901,0.0005,1.358
11598.00,7.694696,24.98900,0.000038,24.040359,0.0005,1.359
11600.00,7.693324,24.98978,0.000038,24.040334,0.0005,1.359
11602.00,7.692688,24.98964,0.000039,24.040530,0.0005,1.358
11604.00,7.692119,24.99042,0.000039,24.039817,0.0005,1.358
11606.00,7.692334,24.98991,0.000038,24.040501,0.0005,1.358
11608.00,7.693448,24.98878,0.000038,24.040554,0.0005,1.358
11610.00,7.694609,24.98959,0.000038,24.040255,0.0005,1.359
11612.00,7.693924,24.98953,0.000039,24.039712,0.0005,1.359
11614.00,7.693795,24.98861,0.000038,24.039866,0.0005,1.358
11616.00,7.692956,24.98849,0.000039,24.040121,0.0005,1.358
11618.00,7.692661,24.98912,0.000038,24.040550,0.0006,1.358
11620.00,7.692493,24.98947,0.000038,24.040406,0.0005,1.359
11622.00,7.693269,24.98988,0.000037,24.040601,0.0005,1.358
11624.00,7.694289,24.99013,0.000038,24.041616,0.0005,1.358
11626.00,7.694854,24.99045,0.000038,24.040394,0.0005,1.358
11628.00,7.693915,24.99014,0.000039,24.039897,0.0005,1.358
11630.00,7.693878,24.98881,0.000040,24.040134,0.0006,1.359
11632.00,7.693648,24.98908,0.000039,24.039795,0.0005,1.358
11634.00,7.692998,24.99022,0.000039,24.040421,0.0005,1.359
11636.00,7.692791,24.99028,0.000038,24.039514,0.0005,1.358
11638.00,7.692904,24.98997,0.000039,24.040010,0.0005,1.357
11640.00,7.692816,24.98972,0.000039,24.040559,0.0005,1.358
11642.00,7.693008,24.99030,0.000039,24.039681,0.0005,1.358
11644.00,7.693568,24.98957,0.000039,24.039666,0.0005,1.358
11646.00,7.693568,24.98995,0.000038,24.039921,0.0005,1.358
11648.00,7.692610,24.99095,0.000038,24.040505,0.0006,1.358
11650.00,7.692989,24.99000,0.000038,24.040450,0.0005,1.358
11652.00,7.692637,24.99111,0.000039,24.039879,0.0005,1.358
11654.00,7.693030,24.99167,0.000039,24.040105,0.0005,1.358
11656.00,7.692581,24.99096,0.000038,24.039874,0.0005,1.358
11658.00,7.692317,24.99091,0.000038,24.040050,0.0005,1.359
11660.00,7.692429,24.99277,0.000039,24.039841,0.0005,1.358
11662.00,7.691699,24.99314,0.000039,24.040183,0.0005,1.358
11664.00,7.691843,24.99213,0.000038,24.040026,0.0005,1.358
11666.00,7.692475,24.99188,0.000039,24.040790,0.0005,1.358
11668.00,7.692660,24.99138,0.000039,24.039977,0.0005,1.358
11670.00,7.693017,24.99155,0.000038,24.040052,0.0005,1.358
11672.00,7.693434,24.99124,0.000038,24.041339,0.0005,1.358
11674.00,7.692853,24.99046,0.000038,24.040290,0.0005,1.358
11676.00,7.693414,24.99069,0.000039,24.039739,0.0005,1.358
11678.00,7.693895,24.99126,0.000039,24.041410,0.0005,1.358
11680.00,7.693998,24.99095,0.000039,24.040481,0.0005,1.358
11682.00,7.693988,24.99072,0.000039,24.040137,0.0005,1.358
11684.00,7.693339,24.99043,0.000037,24.040608,0.0005,1.358
11686.00,7.693854,24.99081,0.000038,24.040510,0.0005,1.358
11688.00,7.694459,24.98986,0.000040,24.039779,0.0005,1.358
11690.00,7.694568,24.99017,0.000039,24.040154,0.0005,1.359
11692.00,7.693717,24.98951,0.000038,24.040683,0.0005,1.358
11694.00,7.693334,24.98989,0.000037,24.040648,0.0005,1.358
11696.00,7.693293,24.98985,0.000039,24.040915,0.0005,1.358
11698.00,7.693797,24.98999,0.000039,24.040625,0.0005,1.358
11700.00,7.694231,24.99007,0.000038,24.040685,0.0005,1.358
11702.00,7.694083,24.98944,0.000038,24.040290,0.0005,1.358
11704.00,7.693703,24.98914,0.000039,24.040217,0.0005,1.358
11706.00,7.692727,24.99006,0.000039,24.040468,0.0006,1.357
11708.00,7.692013,24.98949,0.000037,24.040294,0.0005,1.359
11710.00,7.692302,24.99050,0.000038,24.040004,0.0005,1.358
11712.00,7.692702,24.99098,0.000039,24.040572,0.0005,1.358
11714.00,7.692049,24.98977,0.000039,24.040375,0.0006,1.358
11716.00,7.691783,24.99011,0.000038,24.040339,0.0005,1.358
11718.00,7.692227,24.99002,0.000038,24.040039,0.0005,1.359
11720.00,7.691685,24.99003,0.000037,24.039572,0.0005,1.358
11722.00,7.691739,24.99029,0.000038,24.039781,0.0005,1.358
11724.00,7.693004,24.98915,0.000037,24.039975,0.0005,1.358
11726.00,7.692723,24.98899,0.000038,24.040223,0.0005,1.358
11728.00,7.693017,24.99036,0.000039,24.040954,0.0005,1.358
11730.00,7.693347,24.98991,0.000039,24.040492,0.0005,1.358
11732.00,7.693040,24.99049,0.000039,24.040106,0.0005,1.358
11734.00,7.691987,24.99078,0.000039,24.040434,0.0005,1.358
11736.00,7.691651,24.98943,0.000038,24.039837,0.0005,1.359
11738.00,7.692909,24.98951,0.000038,24.040281,0.0005,1.358
11740.00,7.693716,24.98963,0.000040,24.040485,0.0006,1.358
11742.00,7.693847,24.98906,0.000039,24.040475,0.0005,1.358
11744.00,7.694354,24.98945,0.000040,24.040523,0.0006,1.357
11746.00,7.694909,24.98966,0.000040,24.039864,0.0005,1.359
11748.00,7.694086,24.99010,0.000039,24.040635,0.0005,1.358
11750.00,7.693621,24.98980,0.000038,24.040235,0.0005,1.358
11752.00,7.693808,24.98930,0.000038,24.040466,0.0005,1.358
11754.00,7.694146,24.99023,0.000038,24.039957,0.0005,1.358
11756.00,7.694353,24.99047,0.000039,24.040830,0.0005,1.358
11758.00,7.694998,24.99081,0.000039,24.040277,0.0005,1.358
11760.00,7.693545,24.99045,0.000038,24.040044,0.0005,1.358
11762.00,7.693202,24.99103,0.000039,24.039764,0.0005,1.358
11764.00,7.693039,24.98946,0.000038,24.040894,0.0005,1.358
11766.00,7.692862,24.98888,0.000038,24.041005,0.0005,1.357
11768.00,7.692480,24.99003,0.000039,24.040275,0.0005,1.358
11770.00,7.693141,24.98994,0.000038,24.040103,0.0005,1.358
11772.00,7.693203,24.99030,0.000039,24.040012,0.0005,1.358
11774.00,7.692602,24.99105,0.000039,24.040486,0.0005,1.358
11776.00,7.693789,24.99012,0.000040,24.040455,0.0005,1.358
11778.00,7.695048,24.99026,0.000039,24.040483,0.0005,1.358
11780.00,7.694744,24.98987,0.000039,24.040612,0.0005,1.358
11782.00,7.694655,24.98997,0.000038,24.040308,0.0005,1.358
11784.00,7.693854,24.99015,0.000039,24.040565,0.0005,1.358
11786.00,7.693569,24.98934,0.000041,24.040401,0.0005,1.358
11788.00,7.693186,24.98956,0.000039,24.040643,0.0006,1.358
11790.00,7.692612,24.98990,0.000038,24.040408,0.0005,1.359
11792.00,7.692710,24.98978,0.000037,24.040345,0.0005,1.359
11794.00,7.692757,24.99027,0.000039,24.040310,0.0005,1.359
11796.00,7.693288,24.98972,0.000038,24.040521,0.0005,1.359
11798.00,7.693694,24.98908,0.000039,24.040626,0.0005,1.359
11800.00,7.693394,24.99001,0.000039,24.040226,0.0005,1.359
11802.00,7.693897,24.99027,0.000038,24.040417,0.0005,1.359
11804.00,7.694665,24.99067,0.000038,24.040350,0.0005,1.358
11806.00,7.693991,24.98955,0.000038,24.040190,0.0005,1.358
11808.00,7.693961,24.98961,0.000039,24.040434,0.0005,1.359
11810.00,7.693981,24.98889,0.000040,24.040165,0.0005,1.358
11812.00,7.693013,24.98841,0.000039,24.039674,0.0005,1.359
11814.00,7.692456,24.98952,0.000039,24.040255,0.0005,1.358
11816.00,7.692850,24.99011,0.000038,24.040777,0.0005,1.359
11818.00,7.692956,24.99015,0.000039,24.040834,0.0005,1.359
11820.00,7.692688,24.99013,0.000039,24.040515,0.0005,1.359
11822.00,7.691327,24.99084,0.000039,24.039872,0.0005,1.359
11824.00,7.691896,24.99073,0.000040,24.040245,0.0005,1.359
11826.00,7.692808,24.99057,0.000040,24.041041,0.0005,1.358
11828.00,7.692156,24.98954,0.000039,24.040305,0.0006,1.358
11830.00,7.692171,24.98965,0.000039,24.039370,0.0005,1.359
11832.00,7.691547,24.99074,0.000039,24.040001,0.0005,1.358
11834.00,7.691864,24.98988,0.000039,24.040175,0.0006,1.359
11836.00,7.692862,24.98991,0.000039,24.039754,0.0005,1.359
11838.00,7.691754,24.99000,0.000038,24.040554,0.0006,1.358
11840.00,7.691323,24.99013,0.000038,24.040123,0.0005,1.359
11842.00,7.691404,24.99054,0.000038,24.040004,0.0005,1.359
11844.00,7.691620,24.99079,0.000039,24.040092,0.0005,1.359
11846.00,7.692103,24.99019,0.000040,24.039743,0.0005,1.358
11848.00,7.692720,24.99049,0.000039,24.040792,0.0006,1.358
11850.00,7.692235,24.99007,0.000040,24.040797,0.0005,1.359
11852.00,7.691996,24.99029,0.000040,24.039761,0.0005,1.360
11854.00,7.692112,24.99015,0.000040,24.040255,0.0005,1.359
11856.00,7.693036,24.99017,0.000040,24.040214,0.0005,1.359
11858.00,7.692495,24.99027,0.000040,24.040155,0.0005,1.358
11860.00,7.692599,24.98978,0.000040,24.039283,0.0005,1.359
11862.00,7.692894,24.98986,0.000039,24.040366,0.0006,1.358
11864.00,7.692795,24.98915,0.000040,24.040032,0.0005,1.359
11866.00,7.692877,24.99001,0.000041,24.040552,0.0005,1.359
11868.00,7.692387,24.99014,0.000040,24.041050,0.0006,1.358
11870.00,7.691633,24.99139,0.000040,24.040443,0.0006,1.358
11872.00,7.692578,24.99094,0.000040,24.039995,0.0006,1.359
11874.00,7.692917,24.99060,0.000040,24.040097,0.0005,1.359
11876.00,7.692649,24.99036,0.000040,24.040234,0.0005,1.359
11878.00,7.692345,24.99019,0.000037,24.040306,0.0005,1.359
11880.00,7.692441,24.99016,0.000037,24.040079,0.0005,1.358
11882.00,7.692912,24.99008,0.000039,24.039972,0.0006,1.359
11884.00,7.692894,24.98983,0.000039,24.040648,0.0005,1.359
11886.00,7.693173,24.99008,0.000038,24.040717,0.0005,1.359
11888.00,7.692972,24.99086,0.000038,24.040148,0.0005,1.359
11890.00,7.692469,24.99102,0.000040,24.039806,0.0005,1.359
11892.00,7.692344,24.99141,0.000039,24.040050,0.0005,1.359
11894.00,7.693294,24.99025,0.000039,24.039874,0.0005,1.358
11896.00,7.691848,24.99032,0.000039,24.040335,0.0005,1.359
11898.00,7.691403,24.99049,0.000037,24.040215,0.0006,1.359
11900.00,7.692551,24.98989,0.000039,24.040064,0.0005,1.359
11902.00,7.692565,24.98962,0.000037,24.040337,0.0005,1.359
11904.00,7.692882,24.98983,0.000037,24.040255,0.0005,1.359
11906.00,7.693163,24.98940,0.000039,24.040372,0.0006,1.359
11908.00,7.692115,24.98992,0.000039,24.040150,0.0005,1.359
11910.00,7.691335,24.98920,0.000039,24.040506,0.0005,1.359
11912.00,7.691696,24.98971,0.000040,24.040595,0.0005,1.359
11914.00,7.691877,24.99020,0.000039,24.040015,0.0005,1.359
11916.00,7.691891,24.98996,0.000038,24.039457,0.0005,1.359
11918.00,7.691772,24.99006,0.000038,24.040192,0.0005,1.360
11920.00,7.691210,24.99039,0.000038,24.039834,0.0005,1.360
11922.00,7.692263,24.99120,0.000039,24.040201,0.0006,1.359
11924.00,7.692383,24.99084,0.000039,24.040239,0.0005,1.358
11926.00,7.691557,24.99044,0.000040,24.040437,0.0005,1.358
11928.00,7.691719,24.99025,0.000041,24.040768,0.0005,1.359
11930.00,7.692283,24.99031,0.000039,24.040306,0.0005,1.359
11932.00,7.692370,24.99099,0.000039,24.040788,0.0005,1.359
11934.00,7.692662,24.99061,0.000040,24.040325,0.0006,1.358
11936.00,7.693221,24.99042,0.000040,24.039948,0.0005,1.359
11938.00,7.693772,24.98933,0.000039,24.040068,0.0005,1.360
11940.00,7.692865,24.98967,0.000038,24.039886,0.0005,1.360
11942.00,7.692273,24.99032,0.000037,24.040023,0.0005,1.359
11944.00,7.691639,24.98961,0.000038,24.040315,0.0005,1.359
11946.00,7.692563,24.98946,0.000039,24.040319,0.0005,1.359
11948.00,7.692729,24.98918,0.000038,24.040725,0.0005,1.359
11950.00,7.692055,24.98954,0.000040,24.040897,0.0005,1.359
11952.00,7.692568,24.98974,0.000040,24.039830,0.0005,1.360
11954.00,7.693398,24.98948,0.000038,24.040270,0.0005,1.360
11956.00,7.692755,24.98935,0.000038,24.040230,0.0006,1.359
11958.00,7.692066,24.98910,0.000039,24.040026,0.0005,1.359
11960.00,7.691780,24.98860,0.000040,24.040159,0.0005,1.359
11962.00,7.691730,24.98882,0.000039,24.040212,0.0005,1.359
11964.00,7.692354,24.98930,0.000039,24.040748,0.0005,1.359
11966.00,7.692420,24.98914,0.000039,24.040121,0.0005,1.359
11968.00,7.691877,24.98840,0.000040,24.040321,0.0005,1.359
11970.00,7.692147,24.98952,0.000040,24.040014,0.0006,1.359
11972.00,7.692859,24.98961,0.000039,24.040081,0.0006,1.359
11974.00,7.692943,24.99015,0.000039,24.040557,0.0005,1.360
11976.00,7.691998,24.99040,0.000038,24.040381,0.0005,1.360
11978.00,7.691656,24.99086,0.000039,24.039399,0.0005,1.360
11980.00,7.691849,24.99017,0.000040,24.039912,0.0005,1.359
11982.00,7.692201,24.99051,0.000039,24.040272,0.0006,1.359
11984.00,7.692654,24.99012,0.000039,24.039564,0.0005,1.360
11986.00,7.693081,24.98989,0.000039,24.040183,0.0005,1.360
11988.00,7.693347,24.98967,0.000039,24.040935,0.0006,1.360
11990.00,7.693716,24.98947,0.000039,24.040332,0.0006,1.360
11992.00,7.693943,24.98948,0.000039,24.040457,0.0005,1.360
11994.00,7.693353,24.99041,0.000039,24.040452,0.0005,1.359
11996.00,7.693824,24.99003,0.000039,24.040752,0.0006,1.358
11998.00,7.693415,24.99029,0.000039,24.040108,0.0006,1.359
12000.00,7.692515,24.98946,0.000038,24.040599,0.0005,1.360
12002.00,7.692195,24.98964,0.000039,24.039928,0.0005,1.360
12004.00,7.692455,24.99102,0.000040,24.040314,0.0006,1.359
@20,12.0000,24.0
12006.00,7.692912,24.99112,0.000039,24.040279,0.0005,1.359
12008.00,7.689810,24.99059,0.000040,24.039612,0.0005,1.359
12010.00,7.681615,24.98979,0.000038,24.040348,0.0006,1.359
12012.00,7.669524,24.98969,0.000038,24.040490,0.0005,1.359
12014.00,7.654118,24.98973,0.000039,24.040986,0.0005,1.359
12016.00,7.641692,24.98950,0.000039,24.040955,0.0006,1.359
12018.00,7.633643,24.98885,0.000039,24.040821,0.0005,1.360
12020.00,7.628989,24.98805,0.000039,24.040132,0.0005,1.361
12022.00,7.627548,24.98900,0.000037,24.040797,0.0006,1.361
12024.00,7.627748,24.98927,0.000038,24.040535,0.0006,1.361
12026.00,7.629976,24.98845,0.000039,24.040826,0.0006,1.361
12028.00,7.633018,24.98878,0.000039,24.040377,0.0005,1.361
12030.00,7.635893,24.98840,0.000037,24.039908,0.0005,1.361
12032.00,7.639800,24.98801,0.000037,24.040590,0.0005,1.361
12034.00,7.646097,24.98882,0.000037,24.039921,0.0005,1.361
12036.00,7.657059,24.98971,0.000035,24.040137,0.0005,1.362
12038.00,7.667265,24.99001,0.000037,24.039683,0.0005,1.362
12040.00,7.672964,24.98885,0.000036,24.040852,0.0006,1.361
12042.00,7.674130,24.98956,0.000037,24.040232,0.0006,1.361
12044.00,7.672326,24.98995,0.000038,24.040225,0.0006,1.361
12046.00,7.668808,24.99039,0.000039,24.039837,0.0005,1.360
12048.00,7.663925,24.99082,0.000040,24.040850,0.0005,1.360
12050.00,7.656967,24.99096,0.000041,24.040648,0.0005,1.360
12052.00,7.650500,24.99105,0.000041,24.040654,0.0006,1.360
12054.00,7.644884,24.99053,0.000039,24.040506,0.0006,1.360
12056.00,7.641234,24.99007,0.000039,24.041057,0.0006,1.360
12058.00,7.640006,24.99006,0.000038,24.040834,0.0005,1.360
12060.00,7.642466,24.98953,0.000039,24.040692,0.0005,1.360
12062.00,7.644156,24.99084,0.000041,24.040812,0.0006,1.360
12064.00,7.645916,24.99090,0.000041,24.040994,0.0005,1.360
12066.00,7.649648,24.99080,0.000040,24.040335,0.0006,1.360
12068.00,7.652190,24.99116,0.000040,24.039923,0.0005,1.360
12070.00,7.654365,24.99131,0.000040,24.040977,0.0005,1.360
12072.00,7.657935,24.99082,0.000040,24.040623,0.0005,1.360
12074.00,7.659431,24.99047,0.000039,24.040559,0.0005,1.360
12076.00,7.662589,24.99015,0.000038,24.040659,0.0005,1.359
12078.00,7.666366,24.99075,0.000038,24.041476,0.0006,1.361
12080.00,7.669540,24.98997,0.000039,24.040565,0.0006,1.360
12082.00,7.673155,24.99121,0.000038,24.040590,0.0006,1.360
12084.00,7.676065,24.99154,0.000039,24.040668,0.0005,1.360
12086.00,7.677896,24.99057,0.000040,24.040452,0.0006,1.360
12088.00,7.679955,24.98960,0.000039,24.040346,0.0005,1.360
12090.00,7.681126,24.98940,0.000039,24.040903,0.0005,1.361
12092.00,7.682918,24.98996,0.000039,24.040465,0.0005,1.360
12094.00,7.683574,24.98984,0.000038,24.040583,0.0005,1.360
12096.00,7.684672,24.98978,0.000039,24.040214,0.0005,1.360
12098.00,7.687403,24.99048,0.000040,24.039826,0.0005,1.360
12100.00,7.688769,24.98981,0.000039,24.040690,0.0005,1.360
12102.00,7.690140,24.99055,0.000040,24.040594,0.0005,1.360
12104.00,7.691071,24.99069,0.000041,24.040568,0.0005,1.360
12106.00,7.691736,24.98918,0.000041,24.040517,0.0006,1.360
12108.00,7.692974,24.98846,0.000039,24.040623,0.0006,1.361
12110.00,7.694193,24.98915,0.000038,24.040728,0.0006,1.360
12112.00,7.695223,24.98968,0.000040,24.040895,0.0006,1.360
12114.00,7.697081,24.98961,0.000040,24.040648,0.0005,1.361
12116.00,7.697236,24.98980,0.000039,24.040117,0.0006,1.360
12118.00,7.696630,24.98966,0.000039,24.040461,0.0005,1.360
12120.00,7.695799,24.98886,0.000039,24.040550,0.0006,1.361
12122.00,7.696827,24.98921,0.000039,24.040417,0.0005,1.361
12124.00,7.696973,24.98944,0.000039,24.040701,0.0005,1.360
12126.00,7.696695,24.98916,0.000039,24.040372,0.0005,1.360
12128.00,7.697047,24.98927,0.000039,24.040472,0.0006,1.360
12130.00,7.697699,24.98992,0.000039,24.040088,0.0006,1.360
12132.00,7.696381,24.99019,0.000039,24.040192,0.0005,1.360
12134.00,7.695904,24.98962,0.000039,24.040134,0.0006,1.361
12136.00,7.696735,24.99025,0.000039,24.040106,0.0005,1.361
12138.00,7.696362,24.98950,0.000038,24.040625,0.0005,1.360
12140.00,7.695807,24.98942,0.000040,24.039955,0.0005,1.360
12142.00,7.696226,24.98908,0.000040,24.040786,0.0006,1.360
12144.00,7.695747,24.98917,0.000038,24.040925,0.0006,1.361
12146.00,7.695349,24.98944,0.000039,24.040775,0.0005,1.361
12148.00,7.695591,24.98915,0.000039,24.041176,0.0006,1.361
12150.00,7.695519,24.98882,0.000038,24.040243,0.0006,1.361
12152.00,7.695643,24.98866,0.000039,24.040263,0.0006,1.361
12154.00,7.695422,24.98890,0.000039,24.040305,0.0006,1.360
12156.00,7.695632,24.98909,0.000040,24.040554,0.0006,1.361
12158.00,7.694168,24.98967,0.000039,24.040505,0.0006,1.360
12160.00,7.694317,24.98928,0.000039,24.040525,0.0005,1.361
12162.00,7.694355,24.98970,0.000039,24.040477,0.0005,1.362
12164.00,7.693987,24.98941,0.000039,24.041061,0.0005,1.362
12166.00,7.693970,24.98878,0.000039,24.040159,0.0005,1.360
12168.00,7.693322,24.98943,0.000040,24.039704,0.0005,1.360
12170.00,7.693413,24.99000,0.000039,24.040094,0.0005,1.361
12172.00,7.693517,24.99018,0.000038,24.040775,0.0006,1.362
12174.00,7.693239,24.99077,0.000037,24.040766,0.0005,1.361
12176.00,7.692156,24.99064,0.000038,24.040990,0.0005,1.361
12178.00,7.693464,24.99024,0.000037,24.040259,0.0005,1.361
12180.00,7.693188,24.99028,0.000038,24.039548,0.0005,1.362
12182.00,7.692468,24.99063,0.000038,24.040441,0.0005,1.360
12184.00,7.692733,24.99034,0.000039,24.040735,0.0005,1.361
12186.00,7.692887,24.99082,0.000038,24.039955,0.0005,1.361
12188.00,7.692745,24.98993,0.000039,24.039535,0.0005,1.361
12190.00,7.692858,24.99029,0.000039,24.040245,0.0005,1.362
12192.00,7.693824,24.99079,0.000038,24.040608,0.0005,1.362
12194.00,7.693130,24.99097,0.000038,24.040805,0.0006,1.361
12196.00,7.693113,24.99138,0.000038,24.039988,0.0006,1.361
12198.00,7.693245,24.99192,0.000039,24.040117,0.0006,1.361
12200.00,7.692672,24.99095,0.000039,24.040243,0.0005,1.362
12202.00,7.692127,24.99086,0.000038,24.039937,0.0005,1.361
12204.00,7.692553,24.99103,0.000038,24.040130,0.0005,1.361
12206.00,7.692163,24.99065,0.000039,24.040655,0.0005,1.362
12208.00,7.692571,24.98888,0.000038,24.040579,0.0005,1.362
12210.00,7.692765,24.98903,0.000038,24.040090,0.0005,1.362
12212.00,7.692224,24.98917,0.000039,24.040301,0.0005,1.361
12214.00,7.692153,24.98955,0.000038,24.039535,0.0005,1.362
12216.00,7.691748,24.99037,0.000039,24.040874,0.0005,1.362
12218.00,7.690869,24.99020,0.000038,24.040357,0.0005,1.362
12220.00,7.690037,24.98992,0.000040,24.039479,0.0005,1.361
12222.00,7.689882,24.99002,0.000041,24.039679,0.0005,1.362
12224.00,7.690329,24.98984,0.000039,24.039772,0.0005,1.361
12226.00,7.691320,24.98999,0.000040,24.040201,0.0005,1.361
12228.00,7.691249,24.99025,0.000039,24.040319,0.0005,1.362
12230.00,7.691493,24.99100,0.000039,24.040388,0.0005,1.362
12232.00,7.691426,24.99041,0.000039,24.040023,0.0005,1.362
12234.00,7.691899,24.99039,0.000040,24.040355,0.0005,1.362
12236.00,7.691964,24.99035,0.000039,24.040534,0.0006,1.362
12238.00,7.692113,24.98934,0.000040,24.039941,0.0005,1.362
12240.00,7.691415,24.98920,0.000040,24.039408,0.0005,1.362
12242.00,7.691330,24.98923,0.000039,24.039657,0.0005,1.362
12244.00,7.692180,24.98889,0.000040,24.040426,0.0005,1.362
12246.00,7.691837,24.98834,0.000038,24.040150,0.0006,1.363
12248.00,7.692073,24.98795,0.000036,24.040535,0.0005,1.362
12250.00,7.691483,24.98868,0.000037,24.039688,0.0005,1.363
12252.00,7.692274,24.98889,0.000038,24.040279,0.0005,1.363
12254.00,7.692158,24.98942,0.000038,24.039928,0.0005,1.362
12256.00,7.691670,24.99022,0.000039,24.040437,0.0006,1.361
12258.00,7.691783,24.98927,0.000040,24.039704,0.0005,1.362
12260.00,7.691685,24.98908,0.000039,24.040190,0.0006,1.362
12262.00,7.691116,24.98943,0.000039,24.040339,0.0005,1.362
12264.00,7.691447,24.99024,0.000039,24.039635,0.0005,1.362
12266.00,7.690771,24.98976,0.000040,24.039590,0.0005,1.362
12268.00,7.691438,24.99082,0.000040,24.039937,0.0005,1.362
12270.00,7.692164,24.99076,0.000038,24.040155,0.0005,1.362
12272.00,7.691864,24.99171,0.000038,24.039457,0.0005,1.362
12274.00,7.692341,24.99282,0.000039,24.040099,0.0005,1.362
12276.00,7.693076,24.99277,0.000039,24.040463,0.0005,1.362
12278.00,7.692886,24.99157,0.000038,24.040574,0.0005,1.362
12280.00,7.691704,24.99256,0.000039,24.040834,0.0005,1.362
12282.00,7.691140,24.99334,0.000039,24.040268,0.0005,1.362
12284.00,7.691424,24.99305,0.000039,24.040239,0.0005,1.362
12286.00,7.690910,24.99191,0.000039,24.039679,0.0005,1.362
12288.00,7.691294,24.99157,0.000038,24.039766,0.0005,1.363
12290.00,7.691669,24.99159,0.000039,24.039483,0.0005,1.362
12292.00,7.691944,24.99140,0.000040,24.040519,0.0005,1.362
12294.00,7.692728,24.99220,0.000038,24.040381,0.0005,1.362
12296.00,7.691613,24.99237,0.000037,24.040490,0.0006,1.363
12298.00,7.690447,24.99364,0.000038,24.040897,0.0005,1.362
12300.00,7.690801,24.99345,0.000037,24.041115,0.0006,1.362
12302.00,7.691745,24.99338,0.000039,24.040683,0.0005,1.362
12304.00,7.692181,24.99342,0.000040,24.040526,0.0005,1.362
12306.00,7.691844,24.99298,0.000040,24.040788,0.0005,1.362
12308.00,7.691208,24.99283,0.000041,24.039861,0.0005,1.363
12310.00,7.690766,24.99267,0.000039,24.039894,0.0005,1.363
12312.00,7.691487,24.99308,0.000040,24.040888,0.0006,1.362
12314.00,7.690681,24.99380,0.000040,24.040721,0.0006,1.362
12316.00,7.690368,24.99379,0.000038,24.040983,0.0005,1.363
12318.00,7.691113,24.99300,0.000038,24.040592,0.0005,1.362
12320.00,7.691049,24.99358,0.000040,24.039961,0.0006,1.362
12322.00,7.691641,24.99427,0.000041,24.040645,0.0005,1.363
12324.00,7.692197,24.99394,0.000038,24.040183,0.0005,1.363
12326.00,7.691402,24.99338,0.000038,24.040223,0.0005,1.363
12328.00,7.691034,24.99323,0.000039,24.040943,0.0005,1.363
12330.00,7.691564,24.99345,0.000039,24.040417,0.0006,1.363
12332.00,7.691687,24.99320,0.000040,24.040094,0.0006,1.362
12334.00,7.691049,24.99318,0.000040,24.040372,0.0005,1.363
12336.00,7.691068,24.99317,0.000038,24.040630,0.0005,1.363
12338.00,7.691447,24.99255,0.000039,24.040163,0.0005,1.362
12340.00,7.691374,24.99254,0.000040,24.040757,0.0006,1.363
12342.00,7.690628,24.99141,0.000040,24.040814,0.0006,1.363
12344.00,7.690359,24.99185,0.000040,24.041190,0.0006,1.363
12346.00,7.691079,24.99234,0.000040,24.040092,0.0006,1.364
12348.00,7.690756,24.99227,0.000039,24.040535,0.0005,1.363
12350.00,7.690748,24.99305,0.000038,24.040299,0.0006,1.363
12352.00,7.691122,24.99288,0.000040,24.040401,0.0006,1.363
12354.00,7.691538,24.99171,0.000039,24.040652,0.0005,1.364
12356.00,7.690980,24.99171,0.000039,24.039543,0.0005,1.363
12358.00,7.692044,24.99200,0.000040,24.040283,0.0005,1.363
12360.00,7.691652,24.99269,0.000039,24.040610,0.0006,1.363
12362.00,7.691117,24.99239,0.000039,24.041061,0.0005,1.363
12364.00,7.691511,24.99346,0.000041,24.040328,0.0005,1.363
12366.00,7.691009,24.99244,0.000040,24.040105,0.0005,1.363
12368.00,7.690746,24.99207,0.000040,24.039628,0.0006,1.363
12370.00,7.690771,24.99216,0.000040,24.039826,0.0006,1.363
12372.00,7.691809,24.99298,0.000040,24.040197,0.0005,1.363
12374.00,7.691014,24.99337,0.000040,24.040528,0.0005,1.364
12376.00,7.690746,24.99308,0.000038,24.040554,0.0006,1.363
12378.00,7.690981,24.99102,0.000038,24.041201,0.0006,1.363
12380.00,7.690936,24.99115,0.000040,24.040461,0.0005,1.363
12382.00,7.690762,24.99159,0.000039,24.041066,0.0006,1.364
12384.00,7.691401,24.99157,0.000038,24.040557,0.0006,1.364
12386.00,7.691700,24.99163,0.000040,24.040685,0.0006,1.363
12388.00,7.691107,24.99133,0.000040,24.040248,0.0006,1.363
12390.00,7.691481,24.99014,0.000040,24.040837,0.0005,1.364
12392.00,7.691045,24.99200,0.000040,24.040697,0.0005,1.363
12394.00,7.690596,24.99254,0.000038,24.040475,0.0006,1.363
12396.00,7.690897,24.99226,0.000041,24.040350,0.0005,1.363
12398.00,7.691217,24.99218,0.000039,24.040614,0.0006,1.364
12400.00,7.690929,24.99346,0.000040,24.040090,0.0006,1.364
12402.00,7.691217,24.99377,0.000039,24.040623,0.0005,1.363
12404.00,7.691604,24.99277,0.000039,24.040388,0.0006,1.363
12406.00,7.692418,24.99368,0.000039,24.040365,0.0006,1.364
12408.00,7.691631,24.99315,0.000040,24.040697,0.0005,1.364
12410.00,7.692217,24.99208,0.000041,24.040986,0.0005,1.363
12412.00,7.692417,24.99169,0.000041,24.041150,0.0005,1.363
12414.00,7.691526,24.99201,0.000041,24.040319,0.0006,1.363
12416.00,7.691116,24.99181,0.000040,24.040163,0.0006,1.363
12418.00,7.690292,24.99236,0.000040,24.040432,0.0005,1.364
12420.00,7.690266,24.99213,0.000039,24.041119,0.0006,1.364
12422.00,7.690464,24.99176,0.000040,24.040234,0.0006,1.364
12424.00,7.690328,24.99126,0.000041,24.040368,0.0006,1.363
12426.00,7.690327,24.99145,0.000040,24.040248,0.0006,1.364
12428.00,7.690004,24.99055,0.000040,24.041017,0.0006,1.364
12430.00,7.689761,24.99085,0.000039,24.039817,0.0006,1.364
12432.00,7.690577,24.99182,0.000040,24.039841,0.0006,1.364
12434.00,7.690909,24.99169,0.000039,24.041456,0.0006,1.364
12436.00,7.691706,24.99114,0.000040,24.040832,0.0006,1.363
12438.00,7.692075,24.99088,0.000039,24.040621,0.0006,1.364
12440.00,7.691962,24.99134,0.000039,24.040546,0.0006,1.364
12442.00,7.691865,24.99153,0.000039,24.040412,0.0006,1.364
12444.00,7.691669,24.99226,0.000039,24.040141,0.0006,1.364
12446.00,7.690833,24.99225,0.000041,24.040710,0.0006,1.363
12448.00,7.691679,24.99220,0.000041,24.041143,0.0005,1.364
12450.00,7.691740,24.99204,0.000040,24.041008,0.0005,1.364
12452.00,7.690813,24.99141,0.000040,24.040714,0.0006,1.364
12454.00,7.691461,24.99181,0.000040,24.040172,0.0005,1.364
12456.00,7.691697,24.99162,0.000040,24.040435,0.0005,1.365
12458.00,7.691781,24.99134,0.000038,24.040848,0.0006,1.364
12460.00,7.691549,24.99100,0.000041,24.040770,0.0005,1.364
12462.00,7.691726,24.99173,0.000040,24.040275,0.0006,1.364
12464.00,7.690835,24.99218,0.000040,24.040190,0.0006,1.364
12466.00,7.690320,24.99076,0.000040,24.040650,0.0006,1.364
12468.00,7.690234,24.99044,0.000040,24.040421,0.0006,1.364
12470.00,7.690220,24.99131,0.000039,24.040463,0.0006,1.364
12472.00,7.690283,24.99065,0.000039,24.040195,0.0006,1.364
12474.00,7.690756,24.99039,0.000040,24.040534,0.0006,1.364
12476.00,7.690846,24.99062,0.000041,24.040670,0.0006,1.365
12478.00,7.690636,24.99189,0.000040,24.040550,0.0006,1.364
12480.00,7.690487,24.99154,0.000040,24.041121,0.0006,1.364
12482.00,7.689677,24.99178,0.000041,24.041359,0.0006,1.365
12484.00,7.689812,24.99194,0.000039,24.039972,0.0005,1.364
12486.00,7.690069,24.99140,0.000039,24.040886,0.0005,1.364
12488.00,7.689489,24.99131,0.000039,24.040681,0.0006,1.364
12490.00,7.690586,24.99050,0.000041,24.041492,0.0006,1.364
12492.00,7.690912,24.99090,0.000040,24.040961,0.0006,1.364
12494.00,7.690154,24.99117,0.000040,24.039555,0.0006,1.364
12496.00,7.691063,24.99126,0.000040,24.040530,0.0006,1.364
12498.00,7.691534,24.99135,0.000040,24.040657,0.0006,1.364
12500.00,7.691003,24.99130,0.000040,24.039964,0.0006,1.364
12502.00,7.690067,24.99103,0.000040,24.040552,0.0005,1.364
12504.00,7.689982,24.99134,0.000040,24.040548,0.0006,1.364
12506.00,7.690007,24.99049,0.000039,24.040286,0.0006,1.364
12508.00,7.691000,24.99064,0.000039,24.040485,0.0006,1.364
12510.00,7.691171,24.99057,0.000038,24.040499,0.0006,1.365
12512.00,7.690990,24.99041,0.000039,24.040688,0.0006,1.365
12514.00,7.691018,24.98983,0.000039,24.040941,0.0005,1.365
12516.00,7.690824,24.99104,0.000040,24.039708,0.0006,1.364
12518.00,7.690092,24.99181,0.000040,24.040061,0.0006,1.364
12520.00,7.690301,24.99158,0.000040,24.040597,0.0006,1.365
12522.00,7.690708,24.99195,0.000041,24.040474,0.0006,1.365
12524.00,7.691104,24.99220,0.000040,24.040314,0.0006,1.365
12526.00,7.691224,24.99254,0.000040,24.040339,0.0006,1.364
12528.00,7.690864,24.99275,0.000040,24.040868,0.0006,1.364
12530.00,7.690054,24.99229,0.000038,24.040394,0.0006,1.365
12532.00,7.691151,24.99195,0.000039,24.040328,0.0006,1.365
12534.00,7.691260,24.99230,0.000039,24.040921,0.0006,1.365
12536.00,7.691236,24.99275,0.000038,24.040303,0.0005,1.365
12538.00,7.690001,24.99320,0.000038,24.039944,0.0005,1.364
12540.00,7.689719,24.99320,0.000039,24.039868,0.0006,1.365
12542.00,7.690972,24.99294,0.000039,24.040554,0.0005,1.364
12544.00,7.691926,24.99263,0.000040,24.040295,0.0006,1.365
12546.00,7.690953,24.99320,0.000039,24.040286,0.0005,1.365
12548.00,7.690647,24.99314,0.000039,24.040215,0.0005,1.365
12550.00,7.690204,24.99388,0.000039,24.041594,0.0006,1.365
12552.00,7.690110,24.99365,0.000040,24.040699,0.0006,1.364
12554.00,7.690515,24.99348,0.000041,24.040723,0.0005,1.365
12556.00,7.690821,24.99352,0.000041,24.040817,0.0006,1.365
12558.00,7.690704,24.99342,0.000040,24.040739,0.0006,1.366
12560.00,7.689697,24.99275,0.000040,24.039877,0.0006,1.366
12562.00,7.689563,24.99319,0.000040,24.039966,0.0006,1.365
12564.00,7.690403,24.99248,0.000040,24.040486,0.0006,1.365
12566.00,7.691040,24.99301,0.000040,24.040970,0.0006,1.366
12568.00,7.691281,24.99229,0.000040,24.040452,0.0005,1.365
12570.00,7.691091,24.99379,0.000040,24.040401,0.0006,1.365
12572.00,7.690429,24.99462,0.000041,24.040997,0.0006,1.365
12574.00,7.689927,24.99292,0.000040,24.040410,0.0006,1.365
12576.00,7.689797,24.99289,0.000039,24.041168,0.0006,1.365
12578.00,7.689932,24.99296,0.000040,24.040697,0.0006,1.365
12580.00,7.690075,24.99183,0.000040,24.040788,0.0006,1.365
12582.00,7.690318,24.99197,0.000040,24.040648,0.0006,1.365
12584.00,7.689071,24.99197,0.000039,24.040406,0.0006,1.366
12586.00,7.689226,24.99271,0.000039,24.040868,0.0005,1.365
12588.00,7.689770,24.99248,0.000039,24.040123,0.0006,1.366
12590.00,7.690498,24.99275,0.000040,24.040788,0.0006,1.365
12592.00,7.690558,24.99245,0.000040,24.039772,0.0006,1.365
12594.00,7.690749,24.99271,0.000039,24.040870,0.0005,1.365
12596.00,7.690146,24.99369,0.000040,24.040908,0.0005,1.365
12598.00,7.689408,24.99318,0.000040,24.040514,0.0006,1.366
12600.00,7.688864,24.99330,0.000039,24.040866,0.0006,1.366
12602.00,7.688896,24.99372,0.000040,24.041172,0.0006,1.365
12604.00,7.688721,24.99258,0.000041,24.040683,0.0006,1.366
@21,12.0000,24.0
12606.00,7.688783,24.99396,0.000041,24.040503,0.0006,1.365
12608.00,7.687001,24.99365,0.000040,24.040665,0.0006,1.366
12610.00,7.680508,24.99231,0.000040,24.040430,0.0006,1.365
12612.00,7.669315,24.99333,0.000041,24.040385,0.0006,1.365
12614.00,7.654484,24.99313,0.000041,24.040648,0.0006,1.365
12616.00,7.642005,24.99214,0.000042,24.040121,0.0006,1.365
12618.00,7.633410,24.99240,0.000041,24.040419,0.0006,1.366
12620.00,7.629005,24.99172,0.000039,24.040697,0.0006,1.366
12622.00,7.626877,24.99193,0.000039,24.039808,0.0005,1.367
12624.00,7.627177,24.99150,0.000037,24.039952,0.0005,1.368
12626.00,7.630155,24.99223,0.000038,24.040154,0.0006,1.367
12628.00,7.632614,24.99195,0.000038,24.040826,0.0006,1.367
12630.00,7.634796,24.99165,0.000039,24.040977,0.0006,1.366
12632.00,7.638916,24.99221,0.000039,24.040377,0.0005,1.367
12634.00,7.645871,24.99181,0.000038,24.040335,0.0005,1.368
12636.00,7.657432,24.99162,0.000039,24.039677,0.0006,1.367
12638.00,7.668161,24.99183,0.000039,24.040610,0.0006,1.367
12640.00,7.674154,24.99191,0.000039,24.041039,0.0006,1.368
12642.00,7.674773,24.99259,0.000038,24.040130,0.0006,1.367
12644.00,7.672514,24.99284,0.000039,24.040535,0.0006,1.367
12646.00,7.668662,24.99373,0.000040,24.040006,0.0006,1.366
12648.00,7.662477,24.99357,0.000040,24.040117,0.0006,1.366
12650.00,7.656073,24.99430,0.000040,24.041186,0.0006,1.366
12652.00,7.649202,24.99329,0.000040,24.040574,0.0006,1.366
12654.00,7.644789,24.99304,0.000040,24.040101,0.0005,1.366
12656.00,7.642770,24.99218,0.000041,24.040150,0.0006,1.366
12658.00,7.642519,24.99228,0.000041,24.040586,0.0006,1.366
12660.00,7.642398,24.99338,0.000040,24.040266,0.0005,1.366
12662.00,7.643077,24.99316,0.000041,24.040963,0.0005,1.366
12664.00,7.645596,24.99259,0.000039,24.041008,0.0005,1.367
12666.00,7.648003,24.99169,0.000040,24.040172,0.0006,1.366
12668.00,7.650573,24.99244,0.000041,24.039855,0.0005,1.366
12670.00,7.652292,24.99168,0.000040,24.040443,0.0006,1.366
12672.00,7.655365,24.99180,0.000038,24.040930,0.0005,1.367
12674.00,7.657778,24.99178,0.000038,24.040390,0.0006,1.367
12676.00,7.660285,24.99158,0.000039,24.040654,0.0006,1.366
12678.00,7.663734,24.99138,0.000039,24.040075,0.0005,1.366
12680.00,7.667631,24.99059,0.000040,24.040441,0.0006,1.366
12682.00,7.669886,24.99079,0.000041,24.039552,0.0006,1.366
12684.00,7.672509,24.99007,0.000040,24.040448,0.0006,1.367
12686.00,7.675197,24.99068,0.000039,24.041425,0.0006,1.367
12688.00,7.677196,24.98958,0.000040,24.040897,0.0006,1.366
12690.00,7.678399,24.98925,0.000040,24.041321,0.0005,1.367
12692.00,7.680612,24.98904,0.000040,24.040044,0.0006,1.367
12694.00,7.682620,24.99052,0.000039,24.040190,0.0006,1.366
12696.00,7.683280,24.98995,0.000040,24.040668,0.0006,1.367
12698.00,7.684593,24.98930,0.000040,24.040510,0.0006,1.366
12700.00,7.686756,24.98987,0.000040,24.040234,0.0006,1.367
12702.00,7.688657,24.98987,0.000039,24.041203,0.0006,1.366
12704.00,7.689232,24.98988,0.000040,24.041276,0.0006,1.367
12706.00,7.690542,24.98909,0.000039,24.040986,0.0006,1.367
12708.00,7.691356,24.98911,0.000039,24.040255,0.0006,1.367
12710.00,7.692270,24.99000,0.000039,24.040586,0.0005,1.367
12712.00,7.692288,24.99048,0.000039,24.041063,0.0006,1.367
12714.00,7.693099,24.98994,0.000038,24.040650,0.0006,1.367
12716.00,7.693419,24.98983,0.000039,24.040903,0.0006,1.366
12718.00,7.693667,24.98976,0.000041,24.040937,0.0006,1.367
12720.00,7.693948,24.98950,0.000041,24.039824,0.0006,1.367
12722.00,7.694324,24.98972,0.000040,24.040001,0.0006,1.367
12724.00,7.694265,24.98926,0.000040,24.040588,0.0005,1.366
12726.00,7.694368,24.98950,0.000041,24.040914,0.0005,1.366
12728.00,7.694492,24.99018,0.000040,24.040454,0.0006,1.367
12730.00,7.694668,24.99070,0.000041,24.040135,0.0006,1.367
12732.00,7.694880,24.98965,0.000039,24.040848,0.0006,1.367
12734.00,7.695238,24.98912,0.000041,24.040435,0.0006,1.367
12736.00,7.695552,24.98846,0.000039,24.040643,0.0006,1.367
12738.00,7.695441,24.98950,0.000040,24.040786,0.0006,1.367
12740.00,7.695500,24.98944,0.000039,24.040828,0.0006,1.367
12742.00,7.694703,24.98867,0.000039,24.040639,0.0005,1.367
12744.00,7.694200,24.98949,0.000039,24.040279,0.0005,1.367
12746.00,7.693964,24.98985,0.000041,24.040975,0.0006,1.367
12748.00,7.694016,24.98955,0.000040,24.040334,0.0006,1.367
12750.00,7.694685,24.98902,0.000040,24.041132,0.0006,1.367
12752.00,7.694440,24.98978,0.000041,24.040965,0.0006,1.367
12754.00,7.694201,24.98967,0.000040,24.042125,0.0006,1.368
12756.00,7.693844,24.99001,0.000040,24.040555,0.0006,1.367
12758.00,7.693054,24.98997,0.000041,24.040579,0.0006,1.367
12760.00,7.691388,24.99032,0.000041,24.040661,0.0006,1.367
12762.00,7.691680,24.99047,0.000040,24.040219,0.0006,1.367
12764.00,7.692385,24.99070,0.000039,24.041021,0.0006,1.367
12766.00,7.692247,24.99117,0.000040,24.040752,0.0006,1.368
12768.00,7.692521,24.99020,0.000038,24.040745,0.0006,1.368
12770.00,7.692967,24.99096,0.000039,24.040435,0.0006,1.367
12772.00,7.692771,24.99075,0.000039,24.039912,0.0006,1.367
12774.00,7.692152,24.99007,0.000039,24.040166,0.0006,1.368
12776.00,7.691953,24.99074,0.000040,24.040534,0.0006,1.367
12778.00,7.691454,24.99175,0.000039,24.040790,0.0005,1.368
12780.00,7.691588,24.99139,0.000040,24.040606,0.0005,1.368
12782.00,7.691795,24.99124,0.000039,24.040206,0.0006,1.368
12784.00,7.691355,24.99079,0.000040,24.041239,0.0006,1.368
12786.00,7.690634,24.99085,0.000040,24.040554,0.0006,1.368
12788.00,7.691176,24.99236,0.000039,24.040666,0.0006,1.367
12790.00,7.691706,24.99204,0.000039,24.040208,0.0006,1.367
12792.00,7.690933,24.99177,0.000041,24.040357,0.0006,1.367
12794.00,7.689960,24.99102,0.000041,24.039924,0.0006,1.368
12796.00,7.689745,24.99003,0.000041,24.040668,0.0006,1.368
12798.00,7.690061,24.99027,0.000038,24.040814,0.0006,1.369
12800.00,7.690167,24.99071,0.000039,24.040528,0.0006,1.368
12802.00,7.690775,24.99049,0.000041,24.040583,0.0005,1.368
12804.00,7.690254,24.99055,0.000040,24.039686,0.0005,1.368
12806.00,7.690111,24.99041,0.000040,24.040448,0.0006,1.368
12808.00,7.690395,24.99016,0.000038,24.040108,0.0005,1.368
12810.00,7.690061,24.99026,0.000041,24.040099,0.0005,1.367
12812.00,7.689372,24.98961,0.000040,24.039959,0.0006,1.368
12814.00,7.688654,24.99107,0.000038,24.040452,0.0006,1.368
12816.00,7.687945,24.99142,0.000040,24.041976,0.0006,1.368
12818.00,7.687696,24.99022,0.000040,24.040392,0.0006,1.368
12820.00,7.687662,24.99070,0.000040,24.039992,0.0006,1.368
12822.00,7.688017,24.98998,0.000040,24.039848,0.0006,1.368
12824.00,7.687720,24.99138,0.000038,24.040492,0.0006,1.368
12826.00,7.688948,24.99192,0.000041,24.040588,0.0006,1.368
12828.00,7.689378,24.99196,0.000040,24.040528,0.0006,1.368
12830.00,7.688592,24.99214,0.000039,24.041012,0.0006,1.368
12832.00,7.688977,24.99213,0.000039,24.040490,0.0005,1.368
12834.00,7.689374,24.99119,0.000041,24.040090,0.0006,1.368
12836.00,7.689556,24.99130,0.000040,24.040839,0.0006,1.367
12838.00,7.690221,24.99121,0.000039,24.040206,0.0006,1.369
12840.00,7.689637,24.99114,0.000040,24.040515,0.0006,1.369
12842.00,7.688408,24.99041,0.000041,24.040879,0.0006,1.368
12844.00,7.688832,24.99062,0.000042,24.040279,0.0006,1.368
12846.00,7.688398,24.99200,0.000041,24.040717,0.0006,1.368
12848.00,7.689143,24.99195,0.000040,24.040830,0.0006,1.369
12850.00,7.688975,24.99194,0.000039,24.040394,0.0006,1.368
12852.00,7.688783,24.99141,0.000040,24.040781,0.0006,1.368
12854.00,7.689086,24.99177,0.000040,24.041337,0.0006,1.368
12856.00,7.688146,24.99179,0.000041,24.041428,0.0006,1.368
12858.00,7.687655,24.99176,0.000040,24.040039,0.0006,1.369
12860.00,7.688379,24.99272,0.000038,24.040301,0.0005,1.369
12862.00,7.688368,24.99267,0.000038,24.040443,0.0006,1.369
12864.00,7.687564,24.99286,0.000040,24.040819,0.0006,1.368
12866.00,7.687582,24.99215,0.000040,24.040732,0.0006,1.369
12868.00,7.688003,24.99117,0.000038,24.040806,0.0006,1.369
12870.00,7.688118,24.99132,0.000040,24.040772,0.0005,1.369
12872.00,7.688309,24.99011,0.000040,24.040412,0.0005,1.369
12874.00,7.688563,24.98996,0.000039,24.040315,0.0005,1.369
12876.00,7.688617,24.98948,0.000038,24.040395,0.0005,1.369
12878.00,7.688241,24.98903,0.000039,24.040190,0.0005,1.369
12880.00,7.688712,24.98912,0.000041,24.040848,0.0005,1.369
12882.00,7.688764,24.99049,0.000040,24.040165,0.0005,1.369
12884.00,7.688206,24.98937,0.000039,24.040739,0.0005,1.369
12886.00,7.688022,24.98915,0.000039,24.040750,0.0006,1.369
12888.00,7.688260,24.99041,0.000038,24.041166,0.0005,1.369
12890.00,7.688145,24.99026,0.000040,24.040517,0.0005,1.370
12892.00,7.688546,24.99114,0.000039,24.039728,0.0005,1.369
12894.00,7.688894,24.99193,0.000040,24.039535,0.0005,1.369
12896.00,7.688341,24.99127,0.000040,24.040277,0.0006,1.369
12898.00,7.687590,24.99203,0.000039,24.040583,0.0006,1.369
12900.00,7.688490,24.99204,0.000040,24.040435,0.0005,1.369
12902.00,7.688071,24.99103,0.000039,24.040654,0.0006,1.369
12904.00,7.688102,24.99076,0.000039,24.040570,0.0005,1.369
12906.00,7.687692,24.99104,0.000040,24.040794,0.0006,1.369
12908.00,7.687292,24.99114,0.000040,24.040352,0.0006,1.369
12910.00,7.687293,24.99193,0.000039,24.040641,0.0005,1.369
12912.00,7.686883,24.99186,0.000038,24.040601,0.0006,1.369
12914.00,7.687541,24.99083,0.000040,24.040481,0.0005,1.368
12916.00,7.687250,24.99105,0.000039,24.040466,0.0005,1.369
12918.00,7.687747,24.99073,0.000040,24.041208,0.0005,1.369
12920.00,7.687936,24.99071,0.000040,24.040701,0.0006,1.369
12922.00,7.688563,24.99155,0.000040,24.040975,0.0006,1.369
12924.00,7.688220,24.99286,0.000040,24.040390,0.0005,1.369
12926.00,7.687751,24.99290,0.000040,24.040286,0.0005,1.368
12928.00,7.687407,24.99239,0.000041,24.041115,0.0005,1.370
12930.00,7.687479,24.99301,0.000039,24.040781,0.0006,1.369
12932.00,7.687142,24.99354,0.000040,24.040590,0.0006,1.369
12934.00,7.685522,24.99299,0.000039,24.041870,0.0005,1.369
12936.00,7.684943,24.99311,0.000040,24.041457,0.0006,1.369
12938.00,7.685761,24.99335,0.000040,24.040817,0.0006,1.369
12940.00,7.686437,24.99270,0.000041,24.040308,0.0006,1.369
12942.00,7.685745,24.99270,0.000040,24.040323,0.0005,1.369
12944.00,7.686224,24.99280,0.000039,24.041119,0.0006,1.369
12946.00,7.685614,24.99238,0.000039,24.040386,0.0006,1.370
12948.00,7.686356,24.99265,0.000038,24.040454,0.0006,1.370
12950.00,7.686568,24.99281,0.000039,24.040825,0.0006,1.369
12952.00,7.686403,24.99345,0.000041,24.040685,0.0005,1.369
12954.00,7.687124,24.99314,0.000040,24.040599,0.0006,1.369
12956.00,7.687799,24.99312,0.000040,24.040539,0.0006,1.370
12958.00,7.687401,24.99335,0.000039,24.040066,0.0006,1.370
12960.00,7.687549,24.99297,0.000038,24.040197,0.0005,1.369
12962.00,7.688011,24.99335,0.000039,24.040004,0.0006,1.369
12964.00,7.686985,24.99330,0.000039,24.040930,0.0006,1.369
12966.00,7.687252,24.99277,0.000039,24.040317,0.0006,1.369
12968.00,7.688046,24.99230,0.000038,24.041281,0.0005,1.370
12970.00,7.688393,24.99267,0.000039,24.040523,0.0005,1.370
12972.00,7.688562,24.99322,0.000039,24.040850,0.0005,1.369
12974.00,7.688316,24.99274,0.000039,24.040123,0.0006,1.369
12976.00,7.688059,24.99225,0.000039,24.041196,0.0006,1.369
12978.00,7.687491,24.99189,0.000040,24.040795,0.0006,1.369
12980.00,7.687340,24.99284,0.000039,24.040659,0.0006,1.369
12982.00,7.686689,24.99348,0.000040,24.041374,0.0006,1.369
12984.00,7.686745,24.99244,0.000041,24.040881,0.0005,1.369
12986.00,7.686729,24.99295,0.000041,24.040672,0.0006,1.369
12988.00,7.686916,24.99261,0.000040,24.041039,0.0006,1.369
12990.00,7.686252,24.99323,0.000039,24.039974,0.0005,1.369
12992.00,7.685786,24.99268,0.000040,24.040563,0.0006,1.369
12994.00,7.685915,24.99277,0.000041,24.040179,0.0006,1.369
12996.00,7.685803,24.99403,0.000040,24.040337,0.0006,1.370
12998.00,7.685432,24.99406,0.000039,24.040539,0.0005,1.370
13000.00,7.685982,24.99340,0.000040,24.040468,0.0006,1.369
13002.00,7.685723,24.99293,0.000040,24.041052,0.0006,1.370
13004.00,7.685735,24.99304,0.000039,24.040232,0.0006,1.370
13006.00,7.686441,24.99255,0.000038,24.040517,0.0006,1.370
13008.00,7.686293,24.99262,0.000038,24.040908,0.0006,1.369
13010.00,7.686427,24.99173,0.000040,24.040888,0.0006,1.370
13012.00,7.687222,24.99187,0.000040,24.040614,0.0006,1.369
13014.00,7.687051,24.99188,0.000040,24.040634,0.0006,1.369
13016.00,7.687078,24.99241,0.000039,24.040739,0.0006,1.369
13018.00,7.686842,24.99249,0.000040,24.040614,0.0006,1.370
13020.00,7.686853,24.99241,0.000039,24.040995,0.0005,1.370
13022.00,7.687351,24.99170,0.000039,24.040937,0.0005,1.370
13024.00,7.687308,24.99113,0.000041,24.040772,0.0005,1.370
13026.00,7.686670,24.99177,0.000040,24.040712,0.0006,1.370
13028.00,7.687056,24.99170,0.000039,24.040305,0.0006,1.369
13030.00,7.686798,24.99104,0.000039,24.040365,0.0006,1.369
13032.00,7.686830,24.99057,0.000039,24.040685,0.0006,1.370
13034.00,7.686245,24.99060,0.000040,24.040765,0.0006,1.370
13036.00,7.685774,24.99158,0.000039,24.040939,0.0005,1.371
13038.00,7.686144,24.99207,0.000039,24.040730,0.0006,1.370
13040.00,7.685968,24.99183,0.000039,24.040337,0.0006,1.369
13042.00,7.685956,24.99164,0.000040,24.040335,0.0006,1.370
13044.00,7.686419,24.99066,0.000039,24.040672,0.0006,1.370
13046.00,7.686897,24.99022,0.000040,24.039892,0.0005,1.370
13048.00,7.686603,24.99022,0.000040,24.041003,0.0005,1.370
13050.00,7.686550,24.99151,0.000041,24.040612,0.0005,1.369
13052.00,7.687112,24.99157,0.000040,24.040681,0.0006,1.369
13054.00,7.686791,24.99210,0.000040,24.041146,0.0006,1.369
13056.00,7.686309,24.99208,0.000039,24.040692,0.0006,1.369
13058.00,7.686055,24.99144,0.000040,24.039794,0.0006,1.369
13060.00,7.685806,24.99078,0.000038,24.041035,0.0005,1.369
13062.00,7.685422,24.99094,0.000040,24.040694,0.0006,1.369
13064.00,7.685694,24.99107,0.000041,24.040692,0.0005,1.369
13066.00,7.687004,24.99112,0.000040,24.040254,0.0005,1.370
13068.00,7.685972,24.99089,0.000039,24.040086,0.0006,1.370
13070.00,7.685528,24.99109,0.000038,24.040508,0.0006,1.370
13072.00,7.686117,24.99075,0.000039,24.040626,0.0006,1.369
13074.00,7.685317,24.99090,0.000039,24.040383,0.0006,1.370
13076.00,7.685124,24.98991,0.000041,24.040470,0.0005,1.370
13078.00,7.685600,24.99041,0.000039,24.040041,0.0005,1.370
13080.00,7.685794,24.99004,0.000038,24.040639,0.0006,1.370
13082.00,7.685779,24.98958,0.000039,24.040535,0.0006,1.370
13084.00,7.684667,24.98935,0.000040,24.040688,0.0006,1.369
13086.00,7.684975,24.99020,0.000041,24.040935,0.0005,1.369
13088.00,7.686271,24.98992,0.000040,24.040381,0.0006,1.369
13090.00,7.686973,24.98952,0.000040,24.040275,0.0005,1.370
13092.00,7.686834,24.98963,0.000039,24.039764,0.0005,1.370
13094.00,7.687151,24.99022,0.000039,24.040985,0.0005,1.369
13096.00,7.687360,24.99055,0.000040,24.040828,0.0005,1.369
13098.00,7.687398,24.98984,0.000040,24.040828,0.0005,1.370
13100.00,7.687134,24.99009,0.000040,24.040646,0.0006,1.369
13102.00,7.686354,24.99111,0.000039,24.040879,0.0006,1.370
13104.00,7.686244,24.99039,0.000040,24.040686,0.0006,1.369
13106.00,7.686143,24.98958,0.000041,24.040157,0.0005,1.370
13108.00,7.685294,24.98976,0.000039,24.039950,0.0005,1.370
13110.00,7.685358,24.98992,0.000039,24.040323,0.0006,1.369
13112.00,7.685813,24.99051,0.000041,24.040626,0.0006,1.370
13114.00,7.685483,24.99120,0.000041,24.040510,0.0006,1.370
13116.00,7.685435,24.99137,0.000040,24.040819,0.0005,1.369
13118.00,7.685605,24.99069,0.000040,24.040494,0.0005,1.369
13120.00,7.686365,24.99035,0.000040,24.040550,0.0005,1.369
13122.00,7.685967,24.99037,0.000040,24.040215,0.0005,1.369
13124.00,7.684907,24.99064,0.000039,24.040706,0.0005,1.370
13126.00,7.686038,24.99192,0.000040,24.041119,0.0006,1.369
13128.00,7.686281,24.99211,0.000040,24.040501,0.0006,1.370
13130.00,7.686470,24.99167,0.000039,24.040939,0.0005,1.370
13132.00,7.685557,24.99201,0.000039,24.041639,0.0006,1.369
13134.00,7.684393,24.99195,0.000040,24.040237,0.0006,1.370
13136.00,7.684216,24.99160,0.000039,24.040572,0.0006,1.369
13138.00,7.684902,24.99174,0.000040,24.040419,0.0006,1.369
13140.00,7.685368,24.99156,0.000039,24.040290,0.0005,1.369
13142.00,7.685889,24.99078,0.000038,24.040277,0.0005,1.370
13144.00,7.685682,24.99049,0.000039,24.040766,0.0005,1.370
13146.00,7.686482,24.99084,0.000039,24.039990,0.0006,1.369
13148.00,7.686253,24.99191,0.000040,24.040099,0.0005,1.369
13150.00,7.686152,24.99208,0.000040,24.040239,0.0005,1.369
13152.00,7.686000,24.99237,0.000038,24.040064,0.0005,1.370
13154.00,7.685678,24.99226,0.000039,24.040275,0.0005,1.369
13156.00,7.685625,24.99284,0.000040,24.040823,0.0005,1.369
13158.00,7.685903,24.99359,0.000040,24.040799,0.0005,1.369
13160.00,7.686076,24.99385,0.000039,24.041001,0.0005,1.369
13162.00,7.685540,24.99269,0.000040,24.039883,0.0005,1.369
13164.00,7.685255,24.99200,0.000040,24.040226,0.0005,1.369
13166.00,7.685360,24.99128,0.000038,24.041032,0.0005,1.370
13168.00,7.685588,24.99061,0.000039,24.040525,0.0006,1.369
13170.00,7.685296,24.99116,0.000040,24.039830,0.0006,1.369
13172.00,7.685128,24.99099,0.000040,24.040621,0.0006,1.370
13174.00,7.685341,24.99032,0.000039,24.040655,0.0005,1.369
13176.00,7.685079,24.99153,0.000040,24.040786,0.0005,1.369
13178.00,7.685384,24.99103,0.000041,24.040865,0.0006,1.369
13180.00,7.686274,24.99128,0.000041,24.039561,0.0006,1.368
13182.00,7.686344,24.99005,0.000041,24.041141,0.0006,1.369
13184.00,7.686293,24.98986,0.000040,24.040083,0.0005,1.369
13186.00,7.685183,24.99065,0.000039,24.040463,0.0005,1.370
13188.00,7.684589,24.98991,0.000039,24.040152,0.0005,1.369
13190.00,7.684494,24.98989,0.000037,24.041050,0.0005,1.370
13192.00,7.684823,24.99045,0.000037,24.039904,0.0005,1.369
13194.00,7.684010,24.98994,0.000038,24.040041,0.0005,1.369
13196.00,7.684576,24.99062,0.000039,24.040634,0.0005,1.369
13198.00,7.685807,24.99007,0.000039,24.039377,0.0006,1.369
13200.00,7.686374,24.99054,0.000039,24.039846,0.0006,1.368
13202.00,7.686415,24.98985,0.000039,24.039955,0.0005,1.369
13204.00,7.686480,24.98944,0.000040,24.040661,0.0005,1.369
@22,12.0000,24.0
13206.00,7.686206,24.99043,0.000039,24.040225,0.0006,1.369
13208.00,7.683914,24.98975,0.000039,24.041470,0.0006,1.370
13210.00,7.676974,24.99016,0.000038,24.040290,0.0005,1.368
13212.00,7.666109,24.99087,0.000038,24.040314,0.0005,1.369
13214.00,7.651365,24.99090,0.000040,24.040663,0.0006,1.367
13216.00,7.638611,24.99038,0.000039,24.040754,0.0006,1.368
13218.00,7.631372,24.98974,0.000040,24.039837,0.0005,1.369
13220.00,7.627955,24.98967,0.000039,24.041055,0.0005,1.369
13222.00,7.625328,24.98972,0.000038,24.040834,0.0006,1.370
13224.00,7.625898,24.98970,0.000039,24.040695,0.0006,1.370
13226.00,7.628968,24.98962,0.000037,24.040494,0.0005,1.370
13228.00,7.632417,24.98981,0.000037,24.040328,0.0005,1.370
13230.00,7.635204,24.98928,0.000039,24.039966,0.0005,1.370
13232.00,7.638300,24.98944,0.000039,24.040321,0.0006,1.370
13234.00,7.644382,24.98972,0.000038,24.040821,0.0005,1.370
13236.00,7.654723,24.99070,0.000038,24.040306,0.0005,1.371
13238.00,7.665303,24.99119,0.000038,24.040872,0.0006,1.370
13240.00,7.671887,24.99078,0.000038,24.041217,0.0006,1.370
13242.00,7.673505,24.99093,0.000039,24.040645,0.0005,1.370
13244.00,7.671290,24.98981,0.000039,24.040839,0.0006,1.369
13246.00,7.667197,24.99008,0.000039,24.040903,0.0006,1.369
13248.00,7.661392,24.99025,0.000040,24.040130,0.0006,1.369
13250.00,7.655505,24.98999,0.000040,24.040657,0.0006,1.369
13252.00,7.649196,24.98982,0.000040,24.040004,0.0006,1.369
13254.00,7.644076,24.98902,0.000040,24.040821,0.0006,1.369
13256.00,7.641547,24.98842,0.000040,24.040630,0.0006,1.369
13258.00,7.639939,24.98866,0.000040,24.040088,0.0006,1.369
13260.00,7.639802,24.98862,0.000040,24.040954,0.0006,1.369
13262.00,7.640788,24.98925,0.000039,24.040554,0.0006,1.368
13264.00,7.641542,24.98970,0.000040,24.040910,0.0006,1.368
13266.00,7.643277,24.99005,0.000040,24.039894,0.0006,1.369
13268.00,7.646114,24.98979,0.000040,24.041328,0.0006,1.369
13270.00,7.649130,24.98968,0.000038,24.040646,0.0006,1.369
13272.00,7.651442,24.98985,0.000038,24.040194,0.0005,1.368
13274.00,7.652908,24.98897,0.000039,24.041192,0.0005,1.368
13276.00,7.655718,24.98921,0.000039,24.041035,0.0005,1.368
13278.00,7.658861,24.98864,0.000039,24.040939,0.0005,1.369
13280.00,7.662047,24.98884,0.000039,24.040795,0.0005,1.368
13282.00,7.663722,24.98977,0.000040,24.040428,0.0005,1.368
13284.00,7.665933,24.98976,0.000039,24.039852,0.0005,1.369
13286.00,7.667565,24.99031,0.000037,24.040541,0.0005,1.369
13288.00,7.670038,24.98999,0.000039,24.040935,0.0005,1.369
13290.00,7.672374,24.99054,0.000039,24.040570,0.0006,1.369
13292.00,7.674536,24.99032,0.000037,24.040701,0.0005,1.369
13294.00,7.676987,24.98974,0.000038,24.040430,0.0005,1.368
13296.00,7.678646,24.98920,0.000038,24.040315,0.0005,1.368
13298.00,7.680566,24.98967,0.000039,24.040410,0.0005,1.369
13300.00,7.682082,24.99055,0.000038,24.040945,0.0005,1.369
13302.00,7.682251,24.98918,0.000038,24.040497,0.0006,1.369
13304.00,7.682629,24.98956,0.000039,24.040661,0.0005,1.368
13306.00,7.684213,24.99024,0.000040,24.040650,0.0005,1.368
13308.00,7.685563,24.99048,0.000039,24.040765,0.0006,1.368
13310.00,7.686005,24.98992,0.000039,24.040334,0.0005,1.368
13312.00,7.686434,24.98979,0.000041,24.039992,0.0006,1.368
13314.00,7.687274,24.99077,0.000041,24.040452,0.0006,1.368
13316.00,7.687606,24.98980,0.000039,24.041408,0.0005,1.368
13318.00,7.688592,24.98978,0.000040,24.040492,0.0006,1.368
13320.00,7.689482,24.98930,0.000039,24.040008,0.0006,1.368
13322.00,7.689085,24.99048,0.000039,24.039857,0.0005,1.368
13324.00,7.689988,24.99066,0.000039,24.040110,0.0005,1.368
13326.00,7.689449,24.99062,0.000041,24.040332,0.0006,1.368
13328.00,7.689557,24.99096,0.000040,24.040334,0.0005,1.368
13330.00,7.690266,24.99113,0.000040,24.041850,0.0005,1.369
13332.00,7.689584,24.99037,0.000039,24.040825,0.0006,1.368
13334.00,7.689771,24.99024,0.000038,24.040357,0.0006,1.368
13336.00,7.689614,24.98962,0.000040,24.040792,0.0006,1.369
13338.00,7.688642,24.98902,0.000039,24.039930,0.0005,1.369
13340.00,7.688028,24.98856,0.000039,24.040181,0.0005,1.368
13342.00,7.688308,24.98882,0.000039,24.040317,0.0005,1.368
13344.00,7.688343,24.98952,0.000040,24.040605,0.0005,1.368
13346.00,7.688134,24.98979,0.000041,24.040659,0.0005,1.368
13348.00,7.687852,24.99032,0.000039,24.041432,0.0005,1.368
13350.00,7.688388,24.99013,0.000040,24.041645,0.0005,1.368
13352.00,7.688662,24.99063,0.000041,24.040265,0.0005,1.368
13354.00,7.688083,24.99052,0.000040,24.040401,0.0006,1.368
13356.00,7.687213,24.98976,0.000039,24.040463,0.0005,1.368
13358.00,7.687007,24.99005,0.000039,24.040443,0.0005,1.368
13360.00,7.687486,24.99006,0.000039,24.040668,0.0005,1.368
13362.00,7.687352,24.99039,0.000041,24.040725,0.0005,1.367
13364.00,7.687054,24.99121,0.000041,24.040259,0.0006,1.368
13366.00,7.686628,24.99167,0.000040,24.041372,0.0005,1.368
13368.00,7.686415,24.99211,0.000040,24.040454,0.0006,1.367
13370.00,7.686462,24.99092,0.000041,24.040272,0.0006,1.367
13372.00,7.686655,24.99053,0.000040,24.041192,0.0005,1.368
13374.00,7.687045,24.99060,0.000041,24.040783,0.0005,1.367
13376.00,7.687335,24.99036,0.000040,24.040601,0.0006,1.368
13378.00,7.686683,24.98915,0.000039,24.040610,0.0005,1.368
13380.00,7.686501,24.99013,0.000039,24.040774,0.0006,1.368
13382.00,7.685361,24.98989,0.000039,24.040288,0.0005,1.368
13384.00,7.685417,24.98948,0.000039,24.040968,0.0006,1.368
13386.00,7.685424,24.98952,0.000040,24.040454,0.0006,1.368
13388.00,7.686477,24.98949,0.000040,24.039988,0.0006,1.367
13390.00,7.685583,24.98928,0.000040,24.040332,0.0005,1.368
13392.00,7.684779,24.98935,0.000039,24.040674,0.0005,1.367
13394.00,7.684963,24.98979,0.000040,24.040599,0.0006,1.367
13396.00,7.684839,24.98872,0.000040,24.041003,0.0006,1.367
13398.00,7.684870,24.98882,0.000041,24.041381,0.0006,1.367
13400.00,7.684972,24.98926,0.000040,24.040448,0.0005,1.368
13402.00,7.684515,24.98862,0.000040,24.041021,0.0006,1.368
13404.00,7.685939,24.98903,0.000039,24.040995,0.0006,1.367
13406.00,7.686559,24.98969,0.000038,24.040546,0.0006,1.367
13408.00,7.686362,24.98993,0.000039,24.040265,0.0006,1.367
13410.00,7.686021,24.99003,0.000040,24.040788,0.0006,1.367
13412.00,7.684737,24.98957,0.000040,24.041006,0.0005,1.367
13414.00,7.684867,24.99034,0.000039,24.041532,0.0005,1.367
13416.00,7.685320,24.98980,0.000040,24.040750,0.0005,1.367
13418.00,7.685384,24.99123,0.000040,24.040859,0.0005,1.367
13420.00,7.685682,24.99135,0.000040,24.040746,0.0006,1.367
13422.00,7.685405,24.99173,0.000040,24.040994,0.0006,1.367
13424.00,7.686028,24.99178,0.000039,24.041406,0.0005,1.367
13426.00,7.686353,24.99164,0.000039,24.041508,0.0005,1.367
13428.00,7.685613,24.99167,0.000040,24.040950,0.0005,1.367
13430.00,7.684946,24.99118,0.000040,24.040515,0.0005,1.367
13432.00,7.684542,24.99108,0.000039,24.040894,0.0005,1.367
13434.00,7.684097,24.99115,0.000039,24.040730,0.0005,1.367
13436.00,7.684436,24.99123,0.000040,24.040041,0.0005,1.366
13438.00,7.684147,24.99145,0.000040,24.040452,0.0006,1.367
13440.00,7.683513,24.99113,0.000039,24.041210,0.0005,1.367
13442.00,7.684142,24.99092,0.000040,24.040685,0.0006,1.367
13444.00,7.685077,24.99115,0.000039,24.040690,0.0006,1.367
13446.00,7.684751,24.99099,0.000039,24.040614,0.0005,1.366
13448.00,7.684625,24.99063,0.000039,24.040981,0.0005,1.367
13450.00,7.684186,24.99038,0.000039,24.041101,0.0005,1.366
13452.00,7.683929,24.99026,0.000039,24.040050,0.0006,1.367
13454.00,7.683934,24.98974,0.000040,24.040412,0.0006,1.367
13456.00,7.683605,24.99026,0.000040,24.041059,0.0005,1.367
13458.00,7.684144,24.99005,0.000040,24.040706,0.0005,1.367
13460.00,7.683927,24.99019,0.000040,24.041210,0.0006,1.367
13462.00,7.683518,24.99066,0.000039,24.040899,0.0005,1.367
13464.00,7.684097,24.99033,0.000038,24.040543,0.0005,1.366
13466.00,7.684739,24.99022,0.000040,24.040925,0.0005,1.366
13468.00,7.684541,24.98948,0.000040,24.040166,0.0005,1.365
13470.00,7.683631,24.99008,0.000041,24.040814,0.0005,1.366
13472.00,7.683023,24.99001,0.000040,24.040492,0.0005,1.366
13474.00,7.683086,24.98991,0.000039,24.041108,0.0006,1.366
13476.00,7.683245,24.99028,0.000039,24.040923,0.0005,1.366
13478.00,7.684238,24.98999,0.000038,24.040394,0.0006,1.366
13480.00,7.684236,24.99067,0.000039,24.040075,0.0005,1.366
13482.00,7.684969,24.99025,0.000039,24.040877,0.0005,1.367
13484.00,7.683606,24.99086,0.000039,24.041119,0.0005,1.366
13486.00,7.683740,24.99058,0.000038,24.040115,0.0005,1.366
13488.00,7.684049,24.98940,0.000039,24.040714,0.0005,1.367
13490.00,7.683780,24.98973,0.000039,24.040781,0.0005,1.366
13492.00,7.683425,24.99011,0.000039,24.040446,0.0005,1.366
13494.00,7.683640,24.99034,0.000038,24.040388,0.0005,1.366
13496.00,7.684459,24.98997,0.000039,24.040723,0.0005,1.366
13498.00,7.683431,24.99077,0.000039,24.040612,0.0005,1.366
13500.00,7.684009,24.99054,0.000040,24.040683,0.0005,1.365
13502.00,7.684038,24.99097,0.000040,24.040321,0.0005,1.366
13504.00,7.683704,24.99001,0.000040,24.039968,0.0005,1.366
13506.00,7.684132,24.98929,0.000039,24.040372,0.0005,1.366
13508.00,7.685017,24.98963,0.000040,24.040366,0.0005,1.367
13510.00,7.684103,24.99003,0.000039,24.040297,0.0005,1.366
13512.00,7.683576,24.99003,0.000039,24.040443,0.0006,1.366
13514.00,7.683253,24.98999,0.000038,24.040748,0.0005,1.366
13516.00,7.684058,24.98943,0.000038,24.041286,0.0005,1.366
13518.00,7.684738,24.99053,0.000038,24.041128,0.0005,1.366
13520.00,7.684464,24.99071,0.000038,24.040428,0.0005,1.366
13522.00,7.684238,24.99056,0.000039,24.040354,0.0005,1.365
13524.00,7.684354,24.99036,0.000039,24.041083,0.0005,1.366
13526.00,7.684456,24.99043,0.000040,24.040303,0.0005,1.366
13528.00,7.684638,24.98965,0.000040,24.040077,0.0005,1.365
13530.00,7.684493,24.98959,0.000039,24.040530,0.0005,1.365
13532.00,7.684020,24.99052,0.000038,24.039586,0.0005,1.365
13534.00,7.683584,24.99061,0.000039,24.040410,0.0005,1.366
13536.00,7.684265,24.99097,0.000039,24.040914,0.0005,1.366
13538.00,7.683626,24.99076,0.000039,24.040003,0.0005,1.366
13540.00,7.684131,24.99011,0.000037,24.040450,0.0005,1.366
13542.00,7.684065,24.99013,0.000038,24.040697,0.0005,1.366
13544.00,7.683670,24.99067,0.000039,24.040426,0.0005,1.365
13546.00,7.683652,24.99032,0.000039,24.040206,0.0005,1.365
13548.00,7.683791,24.98976,0.000039,24.040637,0.0005,1.366
13550.00,7.684492,24.99071,0.000039,24.040246,0.0005,1.365
13552.00,7.684411,24.99100,0.000039,24.040790,0.0005,1.366
13554.00,7.683601,24.99093,0.000039,24.040354,0.0005,1.366
13556.00,7.683140,24.99045,0.000039,24.040372,0.0005,1.366
13558.00,7.683340,24.99204,0.000039,24.040952,0.0005,1.365
13560.00,7.684051,24.99152,0.000038,24.040365,0.0005,1.365
13562.00,7.683839,24.99009,0.000038,24.040155,0.0005,1.365
13564.00,7.683983,24.99090,0.000039,24.040255,0.0005,1.365
13566.00,7.684273,24.99074,0.000039,24.040874,0.0005,1.366
13568.00,7.683971,24.99115,0.000038,24.040495,0.0005,1.366
13570.00,7.683800,24.99118,0.000037,24.040539,0.0005,1.366
13572.00,7.684200,24.99165,0.000038,24.040883,0.0005,1.365
13574.00,7.684057,24.99150,0.000038,24.040559,0.0005,1.365
13576.00,7.683449,24.99051,0.000039,24.040548,0.0005,1.365
13578.00,7.682607,24.99038,0.000039,24.040597,0.0005,1.365
13580.00,7.682273,24.99165,0.000039,24.040830,0.0005,1.366
13582.00,7.681873,24.99264,0.000039,24.040525,0.0005,1.365
13584.00,7.681707,24.99282,0.000040,24.040377,0.0005,1.366
13586.00,7.682352,24.99301,0.000038,24.040699,0.0005,1.366
13588.00,7.682257,24.99337,0.000040,24.040835,0.0005,1.365
13590.00,7.683479,24.99365,0.000040,24.040239,0.0005,1.365
13592.00,7.683770,24.99345,0.000038,24.040523,0.0005,1.365
13594.00,7.683322,24.99407,0.000037,24.040515,0.0005,1.366
13596.00,7.682628,24.99399,0.000038,24.040385,0.0005,1.366
13598.00,7.682634,24.99389,0.000039,24.040537,0.0005,1.365
13600.00,7.682203,24.99345,0.000039,24.040463,0.0005,1.366
13602.00,7.682221,24.99374,0.000039,24.040550,0.0005,1.365
13604.00,7.682580,24.99397,0.000041,24.041154,0.0005,1.365
13606.00,7.682357,24.99295,0.000039,24.040194,0.0005,1.365
13608.00,7.683043,24.99289,0.000038,24.040423,0.0005,1.366
13610.00,7.683970,24.99176,0.000038,24.040055,0.0005,1.366
13612.00,7.684398,24.99236,0.000039,24.040403,0.0005,1.365
13614.00,7.684485,24.99268,0.000039,24.040646,0.0005,1.366
13616.00,7.683974,24.99286,0.000039,24.040279,0.0005,1.365
13618.00,7.683743,24.99187,0.000039,24.040741,0.0005,1.366
13620.00,7.682715,24.99236,0.000039,24.040774,0.0006,1.365
13622.00,7.682592,24.99254,0.000039,24.040663,0.0005,1.365
13624.00,7.683326,24.99308,0.000039,24.040083,0.0005,1.365
13626.00,7.684103,24.99270,0.000039,24.040317,0.0005,1.365
13628.00,7.683267,24.99210,0.000039,24.041468,0.0005,1.365
13630.00,7.683142,24.99231,0.000039,24.040199,0.0005,1.366
13632.00,7.683055,24.99281,0.000038,24.039908,0.0005,1.366
13634.00,7.682452,24.99232,0.000037,24.040345,0.0005,1.366
13636.00,7.682362,24.99245,0.000038,24.040223,0.0005,1.365
13638.00,7.682542,24.99269,0.000039,24.040470,0.0005,1.365
13640.00,7.683067,24.99299,0.000039,24.040337,0.0005,1.365
13642.00,7.683252,24.99249,0.000039,24.040490,0.0005,1.364
13644.00,7.683152,24.99258,0.000040,24.040470,0.0005,1.365
13646.00,7.683258,24.99271,0.000038,24.039921,0.0005,1.365
13648.00,7.682883,24.99351,0.000039,24.040103,0.0005,1.365
13650.00,7.681789,24.99228,0.000038,24.040177,0.0005,1.365
13652.00,7.681567,24.99325,0.000039,24.040514,0.0005,1.364
13654.00,7.682643,24.99343,0.000039,24.040137,0.0005,1.365
13656.00,7.682650,24.99374,0.000041,24.040535,0.0005,1.365
13658.00,7.682024,24.99339,0.000039,24.040230,0.0005,1.365
13660.00,7.681373,24.99376,0.000038,24.039910,0.0005,1.365
13662.00,7.682327,24.99403,0.000038,24.040703,0.0005,1.365
13664.00,7.682740,24.99335,0.000036,24.040432,0.0005,1.365
13666.00,7.682323,24.99266,0.000037,24.039810,0.0005,1.365
13668.00,7.681418,24.99283,0.000037,24.039872,0.0005,1.365
13670.00,7.681770,24.99348,0.000039,24.040175,0.0005,1.364
13672.00,7.682153,24.99484,0.000039,24.040845,0.0005,1.364
13674.00,7.683229,24.99435,0.000038,24.040468,0.0005,1.364
13676.00,7.683072,24.99359,0.000040,24.040094,0.0005,1.364
13678.00,7.682033,24.99400,0.000039,24.040797,0.0005,1.364
13680.00,7.682196,24.99397,0.000039,24.040463,0.0005,1.365
13682.00,7.682167,24.99485,0.000038,24.039908,0.0005,1.364
13684.00,7.681987,24.99368,0.000038,24.040201,0.0005,1.364
13686.00,7.682679,24.99292,0.000039,24.039855,0.0005,1.364
13688.00,7.683860,24.99306,0.000039,24.039548,0.0005,1.364
13690.00,7.684545,24.99278,0.000039,24.039543,0.0005,1.364
13692.00,7.684088,24.99282,0.000038,24.039539,0.0005,1.365
13694.00,7.682878,24.99402,0.000038,24.039835,0.0005,1.365
13696.00,7.682205,24.99381,0.000037,24.040217,0.0005,1.365
13698.00,7.681784,24.99400,0.000038,24.040348,0.0005,1.364
13700.00,7.681940,24.99380,0.000039,24.040268,0.0005,1.364
[truncated: 38,503 more chars]
