# Supplementary material for: Hormonal steroids induce multidrug resistance and stress response genes in Neisseria gonorrhoeae by binding to MtrR
Source: Nat Commun. 2024 Feb 7;15:1153. doi: 10.1038/s41467-024-45195-1 (PMC10850145; doi:10.1038/s41467-024-45195-1)
Supplement: Supplementary file 6 — Source Data [file 41467_2024_45195_MOESM6_ESM.zip › Source Data/ITC/R176E/3E2MtrRR176E2022Aug19.itc]

$ITC
$ 25 
$NOT
$ 25 
$ 600 
$ 199 
$ 8 
$ 2 
$ADCGainCode:  3 
$False,True,True
$ 2 , 4 , 600 , 2 
$ 12 , 24 , 600 , 2 
$ 12 , 24 , 600 , 2 
$ 12 , 24 , 600 , 2 
$ 12 , 24 , 600 , 2 
$ 12 , 24 , 600 , 2 
$ 12 , 24 , 600 , 2 
$ 12 , 24 , 600 , 2 
$ 12 , 24 , 600 , 2 
$ 12 , 24 , 600 , 2 
$ 12 , 24 , 600 , 2 
$ 12 , 24 , 600 , 2 
$ 12 , 24 , 600 , 2 
$ 12 , 24 , 600 , 2 
$ 12 , 24 , 600 , 2 
$ 12 , 24 , 600 , 2 
$ 12 , 24 , 600 , 2 
$ 12 , 24 , 600 , 2 
$ 12 , 24 , 600 , 2 
$ 12 , 24 , 600 , 2 
$ 12 , 24 , 600 , 2 
$ 12 , 24 , 600 , 2 
$ 12 , 24 , 600 , 2 
$ 12 , 24 , 600 , 2 
$ 12 , 24 , 600 , 2 
# 0 
# 0.125 
# 0.005 
# 1.4485 
# 25 
# 28.9316 
# 15.91949 
?
% VPITC12.10.1003
% 1.4485 
% 28.9316 
%-1.096232 , 100.1901 
% 0.443748 , 95.77349 
% 0.2232 
% 124.02 , 123.95 
% 1 , 80 
%-0.001812 , 0.055139 
% 0 , 8 
% 0 , 18 
% 104422       320637 
% 101.8 
% 260 , 310 , 470 , 530 
% 0.08632 ,-0.00346 , 0.0000110163 , 0.000000290198 ,-0.0000000019883 
% VPViewer2000 Ver: 1.40.0
@0
2.00,7.936014,25.01078,-0.000175,24.016677,-0.0078,1.370
4.00,7.935313,25.01151,-0.000178,24.016213,-0.0078,1.370
6.00,7.934607,25.01148,-0.000176,24.016059,-0.0079,1.370
8.00,7.933163,25.01060,-0.000176,24.017119,-0.0078,1.370
10.00,7.932412,25.01093,-0.000175,24.016817,-0.0078,1.370
12.00,7.932646,25.01088,-0.000176,24.016382,-0.0078,1.370
14.00,7.932678,25.01068,-0.000174,24.016641,-0.0078,1.370
16.00,7.931515,25.01125,-0.000175,24.016603,-0.0078,1.370
18.00,7.930617,25.01213,-0.000176,24.016940,-0.0078,1.370
20.00,7.930485,25.01097,-0.000176,24.017050,-0.0078,1.370
22.00,7.929945,25.01154,-0.000174,24.016545,-0.0078,1.370
24.00,7.929632,25.01214,-0.000176,24.016233,-0.0078,1.370
26.00,7.930158,25.01137,-0.000176,24.016490,-0.0078,1.370
28.00,7.929599,25.01156,-0.000174,24.016944,-0.0078,1.370
30.00,7.928526,25.01094,-0.000176,24.016882,-0.0078,1.370
32.00,7.928401,25.01182,-0.000175,24.016545,-0.0078,1.370
34.00,7.928765,25.01195,-0.000176,24.016793,-0.0079,1.370
36.00,7.927791,25.01183,-0.000175,24.016682,-0.0078,1.370
38.00,7.926868,25.01222,-0.000176,24.016293,-0.0078,1.370
40.00,7.926482,25.01138,-0.000177,24.016550,-0.0079,1.370
42.00,7.926369,25.01186,-0.000176,24.016059,-0.0078,1.370
44.00,7.925966,25.01152,-0.000175,24.016340,-0.0079,1.370
46.00,7.926122,25.01131,-0.000174,24.016659,-0.0079,1.370
48.00,7.925826,25.01177,-0.000176,24.016179,-0.0078,1.370
50.00,7.924860,25.01145,-0.000175,24.016557,-0.0078,1.370
52.00,7.923914,25.01146,-0.000174,24.016991,-0.0078,1.370
54.00,7.923089,25.01179,-0.000176,24.016777,-0.0078,1.370
56.00,7.922511,25.01213,-0.000175,24.016630,-0.0078,1.371
58.00,7.922304,25.01259,-0.000175,24.016650,-0.0078,1.370
60.00,7.922108,25.01201,-0.000175,24.016866,-0.0078,1.370
62.00,7.921999,25.01248,-0.000175,24.016626,-0.0078,1.370
64.00,7.921782,25.01225,-0.000175,24.016581,-0.0078,1.370
66.00,7.920932,25.01151,-0.000175,24.016465,-0.0078,1.370
68.00,7.919773,25.01291,-0.000175,24.016686,-0.0078,1.370
70.00,7.920230,25.01132,-0.000176,24.016740,-0.0079,1.370
72.00,7.919807,25.01172,-0.000176,24.017366,-0.0078,1.370
74.00,7.919795,25.01201,-0.000177,24.016889,-0.0078,1.371
76.00,7.918817,25.01232,-0.000176,24.016456,-0.0078,1.370
78.00,7.918412,25.01222,-0.000176,24.016648,-0.0078,1.370
80.00,7.918839,25.01233,-0.000176,24.016606,-0.0078,1.371
82.00,7.918864,25.01145,-0.000176,24.016126,-0.0078,1.370
84.00,7.918380,25.01170,-0.000176,24.016527,-0.0078,1.370
86.00,7.917305,25.01209,-0.000176,24.016211,-0.0078,1.370
88.00,7.917490,25.01167,-0.000177,24.016561,-0.0079,1.370
90.00,7.916947,25.01294,-0.000176,24.016135,-0.0079,1.370
92.00,7.916385,25.01248,-0.000175,24.016490,-0.0079,1.371
94.00,7.914904,25.01246,-0.000176,24.016164,-0.0078,1.371
96.00,7.914767,25.01211,-0.000176,24.017210,-0.0079,1.370
98.00,7.915292,25.01202,-0.000176,24.016699,-0.0079,1.370
100.00,7.915138,25.01209,-0.000176,24.015782,-0.0078,1.370
102.00,7.914970,25.01155,-0.000175,24.015930,-0.0078,1.370
104.00,7.914235,25.01206,-0.000175,24.016340,-0.0078,1.370
106.00,7.913612,25.01151,-0.000175,24.016953,-0.0079,1.370
108.00,7.913426,25.01154,-0.000174,24.016267,-0.0078,1.370
110.00,7.912254,25.01238,-0.000176,24.016209,-0.0079,1.370
112.00,7.911468,25.01134,-0.000176,24.015930,-0.0079,1.370
114.00,7.911418,25.01148,-0.000176,24.016282,-0.0078,1.371
116.00,7.911165,25.01126,-0.000175,24.015988,-0.0078,1.370
118.00,7.910722,25.01145,-0.000176,24.015613,-0.0079,1.370
120.00,7.910209,25.01117,-0.000175,24.016064,-0.0078,1.370
122.00,7.909889,25.01202,-0.000177,24.016391,-0.0078,1.370
124.00,7.910225,25.01116,-0.000175,24.016887,-0.0078,1.370
126.00,7.909563,25.01177,-0.000176,24.016438,-0.0078,1.370
128.00,7.909065,25.01207,-0.000176,24.015836,-0.0078,1.370
130.00,7.909398,25.01237,-0.000175,24.016427,-0.0078,1.370
132.00,7.908764,25.01153,-0.000174,24.016470,-0.0078,1.370
134.00,7.908076,25.01125,-0.000175,24.016490,-0.0078,1.371
136.00,7.907320,25.01221,-0.000176,24.016284,-0.0078,1.370
138.00,7.906846,25.01162,-0.000176,24.016293,-0.0078,1.370
140.00,7.906716,25.01158,-0.000176,24.016405,-0.0078,1.370
142.00,7.906141,25.01210,-0.000176,24.016291,-0.0078,1.370
144.00,7.905653,25.01200,-0.000175,24.015981,-0.0078,1.370
146.00,7.905383,25.01224,-0.000173,24.016155,-0.0079,1.370
148.00,7.905114,25.01234,-0.000175,24.016527,-0.0078,1.370
150.00,7.904613,25.01240,-0.000175,24.016875,-0.0078,1.370
152.00,7.903762,25.01213,-0.000176,24.017036,-0.0079,1.370
154.00,7.903200,25.01251,-0.000176,24.016142,-0.0078,1.371
156.00,7.904041,25.01250,-0.000176,24.016503,-0.0078,1.371
158.00,7.904027,25.01250,-0.000176,24.016447,-0.0078,1.371
160.00,7.903839,25.01157,-0.000176,24.016374,-0.0078,1.370
162.00,7.903673,25.01122,-0.000175,24.016949,-0.0078,1.369
164.00,7.903286,25.01140,-0.000176,24.016144,-0.0079,1.369
166.00,7.902329,25.01091,-0.000175,24.015809,-0.0078,1.370
168.00,7.901740,25.01031,-0.000176,24.016579,-0.0078,1.370
170.00,7.901242,25.01072,-0.000175,24.016918,-0.0078,1.369
172.00,7.901478,25.01048,-0.000176,24.016376,-0.0078,1.370
174.00,7.901180,25.01071,-0.000177,24.016202,-0.0078,1.371
176.00,7.900239,25.01014,-0.000177,24.017127,-0.0078,1.371
178.00,7.899871,25.01023,-0.000176,24.016260,-0.0078,1.370
180.00,7.898180,25.01090,-0.000176,24.016389,-0.0078,1.369
182.00,7.897855,25.01107,-0.000176,24.017166,-0.0079,1.370
184.00,7.897772,25.01071,-0.000175,24.016985,-0.0078,1.370
186.00,7.897981,25.00986,-0.000176,24.016463,-0.0078,1.370
188.00,7.898241,25.00934,-0.000176,24.017203,-0.0078,1.371
190.00,7.897021,25.01049,-0.000177,24.016264,-0.0078,1.370
192.00,7.895979,25.01112,-0.000176,24.016055,-0.0079,1.370
194.00,7.896573,25.01006,-0.000176,24.016063,-0.0078,1.370
196.00,7.897823,25.01083,-0.000176,24.016666,-0.0078,1.371
198.00,7.898099,25.01068,-0.000176,24.016376,-0.0079,1.371
200.00,7.897299,25.01043,-0.000177,24.015856,-0.0078,1.370
202.00,7.895479,25.01096,-0.000177,24.016401,-0.0078,1.370
204.00,7.894704,25.01040,-0.000176,24.016231,-0.0078,1.370
206.00,7.895676,25.00991,-0.000176,24.016452,-0.0078,1.370
208.00,7.895159,25.01031,-0.000176,24.016394,-0.0078,1.370
210.00,7.894876,25.01048,-0.000175,24.016142,-0.0078,1.370
212.00,7.894926,25.01119,-0.000176,24.016695,-0.0078,1.370
214.00,7.894233,25.01086,-0.000176,24.016460,-0.0079,1.369
216.00,7.893727,25.01040,-0.000176,24.015780,-0.0078,1.370
218.00,7.893950,25.01109,-0.000175,24.016403,-0.0078,1.370
220.00,7.893792,25.01201,-0.000175,24.016282,-0.0078,1.370
222.00,7.893406,25.01103,-0.000175,24.016367,-0.0078,1.370
224.00,7.891923,25.01005,-0.000175,24.017054,-0.0078,1.369
226.00,7.891653,25.00966,-0.000176,24.016441,-0.0078,1.370
228.00,7.891225,25.01040,-0.000176,24.016619,-0.0078,1.371
230.00,7.890345,25.01078,-0.000176,24.015881,-0.0079,1.371
232.00,7.889618,25.00999,-0.000177,24.017092,-0.0078,1.370
234.00,7.889181,25.00990,-0.000176,24.016552,-0.0078,1.370
236.00,7.888656,25.00989,-0.000175,24.016059,-0.0078,1.370
238.00,7.887928,25.00971,-0.000176,24.015899,-0.0078,1.369
240.00,7.887932,25.01042,-0.000174,24.016590,-0.0078,1.370
242.00,7.887601,25.00964,-0.000176,24.017136,-0.0079,1.371
244.00,7.887402,25.00930,-0.000176,24.016106,-0.0078,1.370
246.00,7.887353,25.01008,-0.000175,24.016728,-0.0078,1.370
248.00,7.887798,25.01067,-0.000176,24.016590,-0.0078,1.370
250.00,7.888055,25.01023,-0.000176,24.016719,-0.0079,1.370
252.00,7.887486,25.00940,-0.000176,24.016722,-0.0078,1.370
254.00,7.886682,25.01007,-0.000176,24.016487,-0.0079,1.370
256.00,7.886429,25.00960,-0.000176,24.016092,-0.0079,1.371
258.00,7.886060,25.00984,-0.000176,24.016449,-0.0079,1.370
260.00,7.885605,25.01006,-0.000176,24.017014,-0.0078,1.370
262.00,7.884822,25.00950,-0.000175,24.016586,-0.0078,1.370
264.00,7.884032,25.00947,-0.000176,24.016367,-0.0078,1.370
266.00,7.884129,25.01013,-0.000175,24.015995,-0.0079,1.370
268.00,7.884274,25.01060,-0.000176,24.015921,-0.0079,1.370
270.00,7.883859,25.00997,-0.000176,24.015975,-0.0078,1.370
272.00,7.883686,25.00958,-0.000177,24.016322,-0.0078,1.370
274.00,7.882803,25.01018,-0.000178,24.016247,-0.0078,1.370
276.00,7.882639,25.00975,-0.000177,24.016634,-0.0078,1.370
278.00,7.882581,25.01018,-0.000177,24.016586,-0.0079,1.370
280.00,7.881956,25.01060,-0.000175,24.016507,-0.0078,1.370
282.00,7.882207,25.00954,-0.000174,24.015983,-0.0079,1.370
284.00,7.881977,25.01028,-0.000175,24.016692,-0.0078,1.370
286.00,7.881027,25.01032,-0.000175,24.016637,-0.0078,1.370
288.00,7.880537,25.01011,-0.000175,24.016057,-0.0078,1.370
290.00,7.879590,25.01039,-0.000177,24.016139,-0.0079,1.371
292.00,7.878750,25.00938,-0.000177,24.015655,-0.0078,1.370
294.00,7.878286,25.00963,-0.000176,24.016307,-0.0079,1.370
296.00,7.878268,25.00969,-0.000175,24.017147,-0.0078,1.370
298.00,7.878309,25.01001,-0.000175,24.017009,-0.0079,1.370
300.00,7.878110,25.00964,-0.000175,24.016285,-0.0078,1.371
302.00,7.877995,25.01102,-0.000176,24.016915,-0.0078,1.370
304.00,7.877669,25.01077,-0.000175,24.016585,-0.0079,1.370
306.00,7.876728,25.01007,-0.000175,24.016092,-0.0078,1.369
308.00,7.876396,25.01033,-0.000175,24.016198,-0.0079,1.370
310.00,7.876180,25.01009,-0.000176,24.016423,-0.0078,1.370
312.00,7.875677,25.00934,-0.000176,24.016507,-0.0078,1.370
314.00,7.876353,25.01087,-0.000174,24.016345,-0.0078,1.370
316.00,7.876595,25.01104,-0.000175,24.016681,-0.0078,1.369
318.00,7.875229,25.01063,-0.000175,24.016686,-0.0079,1.370
320.00,7.874662,25.01073,-0.000176,24.016487,-0.0078,1.370
322.00,7.874210,25.01132,-0.000175,24.015852,-0.0079,1.370
324.00,7.874677,25.01090,-0.000175,24.016489,-0.0078,1.370
326.00,7.874355,25.01106,-0.000175,24.016095,-0.0079,1.370
328.00,7.873582,25.01039,-0.000175,24.016313,-0.0078,1.369
330.00,7.873273,25.01112,-0.000175,24.016034,-0.0079,1.370
332.00,7.872385,25.01167,-0.000176,24.016434,-0.0078,1.370
334.00,7.872221,25.01020,-0.000176,24.016333,-0.0078,1.370
336.00,7.872760,25.00999,-0.000177,24.016528,-0.0079,1.370
338.00,7.872895,25.01072,-0.000175,24.016438,-0.0078,1.370
340.00,7.871822,25.01034,-0.000175,24.016322,-0.0078,1.370
342.00,7.870794,25.01045,-0.000175,24.016450,-0.0079,1.370
344.00,7.870832,25.01050,-0.000176,24.016338,-0.0079,1.370
346.00,7.870848,25.01062,-0.000176,24.016088,-0.0078,1.370
348.00,7.871320,25.01015,-0.000176,24.017076,-0.0079,1.370
350.00,7.871254,25.01008,-0.000176,24.015945,-0.0079,1.370
352.00,7.870383,25.00987,-0.000176,24.016463,-0.0079,1.370
354.00,7.869620,25.01037,-0.000176,24.016271,-0.0078,1.369
356.00,7.868998,25.01107,-0.000175,24.015937,-0.0078,1.370
358.00,7.868965,25.01109,-0.000176,24.016164,-0.0078,1.370
360.00,7.868835,25.01061,-0.000176,24.016519,-0.0079,1.370
362.00,7.867340,25.00940,-0.000177,24.016082,-0.0079,1.370
364.00,7.867681,25.00958,-0.000176,24.016394,-0.0079,1.370
366.00,7.868077,25.00966,-0.000176,24.016440,-0.0079,1.370
368.00,7.867668,25.00997,-0.000177,24.016217,-0.0078,1.370
370.00,7.867689,25.01055,-0.000176,24.016146,-0.0078,1.369
372.00,7.867805,25.01020,-0.000176,24.015985,-0.0078,1.370
374.00,7.866945,25.00953,-0.000177,24.016229,-0.0078,1.370
376.00,7.865803,25.00976,-0.000177,24.016160,-0.0079,1.370
378.00,7.865548,25.01008,-0.000177,24.015421,-0.0078,1.370
380.00,7.865255,25.01039,-0.000179,24.016046,-0.0078,1.370
382.00,7.865218,25.01014,-0.000177,24.016430,-0.0078,1.370
384.00,7.864133,25.00987,-0.000175,24.016266,-0.0078,1.370
386.00,7.863605,25.01029,-0.000177,24.015945,-0.0079,1.370
388.00,7.863548,25.01046,-0.000176,24.016878,-0.0078,1.370
390.00,7.863449,25.01069,-0.000176,24.016606,-0.0079,1.369
392.00,7.863657,25.01030,-0.000177,24.016722,-0.0078,1.370
394.00,7.863695,25.01087,-0.000176,24.016090,-0.0079,1.370
396.00,7.863021,25.01082,-0.000176,24.016293,-0.0078,1.370
398.00,7.862774,25.01059,-0.000176,24.015776,-0.0079,1.370
400.00,7.863324,25.01062,-0.000176,24.016501,-0.0078,1.370
402.00,7.862394,25.01045,-0.000177,24.016461,-0.0078,1.370
404.00,7.861231,25.00983,-0.000176,24.016137,-0.0079,1.370
406.00,7.861014,25.00927,-0.000175,24.016454,-0.0079,1.370
408.00,7.860284,25.00930,-0.000175,24.016211,-0.0078,1.370
410.00,7.859870,25.00969,-0.000176,24.016264,-0.0078,1.370
412.00,7.859158,25.00943,-0.000176,24.016217,-0.0079,1.369
414.00,7.858674,25.00913,-0.000174,24.016389,-0.0078,1.369
416.00,7.858912,25.00871,-0.000174,24.016722,-0.0078,1.370
418.00,7.859616,25.01017,-0.000176,24.016458,-0.0078,1.370
420.00,7.860122,25.00965,-0.000177,24.015948,-0.0079,1.370
422.00,7.858622,25.01043,-0.000176,24.016420,-0.0079,1.370
424.00,7.858293,25.01034,-0.000175,24.017067,-0.0078,1.370
426.00,7.858463,25.00972,-0.000175,24.016075,-0.0078,1.370
428.00,7.857656,25.00945,-0.000177,24.016342,-0.0078,1.370
430.00,7.857693,25.00950,-0.000176,24.016991,-0.0078,1.370
432.00,7.857331,25.01068,-0.000176,24.016275,-0.0078,1.371
434.00,7.857473,25.01003,-0.000177,24.016592,-0.0078,1.370
436.00,7.857017,25.01001,-0.000176,24.017061,-0.0078,1.370
438.00,7.856880,25.01079,-0.000175,24.016699,-0.0078,1.370
440.00,7.856898,25.01024,-0.000177,24.015653,-0.0078,1.370
442.00,7.856465,25.01121,-0.000176,24.016889,-0.0078,1.369
444.00,7.856420,25.01141,-0.000175,24.016285,-0.0078,1.369
446.00,7.855317,25.01150,-0.000175,24.016244,-0.0078,1.370
448.00,7.854081,25.01083,-0.000176,24.016605,-0.0079,1.370
450.00,7.853342,25.01175,-0.000175,24.016595,-0.0078,1.370
452.00,7.853829,25.01225,-0.000176,24.016353,-0.0078,1.370
454.00,7.853858,25.01164,-0.000174,24.016561,-0.0078,1.370
456.00,7.852844,25.01137,-0.000175,24.016166,-0.0079,1.370
458.00,7.852214,25.01073,-0.000176,24.016208,-0.0078,1.369
460.00,7.851886,25.01114,-0.000175,24.016276,-0.0078,1.370
462.00,7.851837,25.01119,-0.000176,24.016726,-0.0078,1.370
464.00,7.851716,25.01127,-0.000176,24.016256,-0.0079,1.370
466.00,7.850169,25.01096,-0.000178,24.016775,-0.0078,1.370
468.00,7.850061,25.01071,-0.000177,24.016668,-0.0078,1.370
470.00,7.850159,25.01073,-0.000176,24.016345,-0.0078,1.370
472.00,7.850392,25.01015,-0.000176,24.016369,-0.0078,1.370
474.00,7.849905,25.00999,-0.000175,24.016548,-0.0078,1.369
476.00,7.850307,25.01033,-0.000175,24.016485,-0.0078,1.369
478.00,7.850061,25.01031,-0.000176,24.017020,-0.0078,1.370
480.00,7.850451,25.00944,-0.000175,24.016518,-0.0078,1.370
482.00,7.849547,25.00978,-0.000177,24.016744,-0.0078,1.370
484.00,7.848990,25.01003,-0.000177,24.016438,-0.0078,1.369
486.00,7.848662,25.00919,-0.000176,24.016992,-0.0078,1.370
488.00,7.848890,25.00956,-0.000176,24.016809,-0.0078,1.370
490.00,7.849266,25.00989,-0.000176,24.016258,-0.0078,1.370
492.00,7.849259,25.00952,-0.000177,24.016059,-0.0079,1.369
494.00,7.848257,25.00981,-0.000178,24.016429,-0.0078,1.370
496.00,7.847826,25.00934,-0.000176,24.016682,-0.0079,1.370
498.00,7.847518,25.00971,-0.000175,24.015600,-0.0078,1.370
500.00,7.847892,25.00929,-0.000176,24.016295,-0.0079,1.370
502.00,7.846972,25.00911,-0.000176,24.016113,-0.0079,1.370
504.00,7.846365,25.00800,-0.000177,24.016155,-0.0078,1.370
506.00,7.846408,25.00853,-0.000177,24.016398,-0.0078,1.370
508.00,7.845614,25.00860,-0.000177,24.016227,-0.0078,1.370
510.00,7.845031,25.00870,-0.000176,24.016343,-0.0078,1.369
512.00,7.845333,25.00852,-0.000176,24.016958,-0.0078,1.370
514.00,7.844703,25.00826,-0.000177,24.015916,-0.0079,1.370
516.00,7.843930,25.00860,-0.000175,24.016233,-0.0078,1.370
518.00,7.844441,25.00854,-0.000175,24.016202,-0.0079,1.370
520.00,7.844168,25.00876,-0.000175,24.016102,-0.0079,1.370
522.00,7.843920,25.00927,-0.000176,24.016041,-0.0079,1.370
524.00,7.843428,25.00953,-0.000177,24.016389,-0.0078,1.370
526.00,7.842489,25.00990,-0.000177,24.015801,-0.0078,1.370
528.00,7.842257,25.00884,-0.000177,24.015865,-0.0079,1.369
530.00,7.842493,25.00957,-0.000176,24.016061,-0.0079,1.370
532.00,7.842510,25.00911,-0.000176,24.015992,-0.0078,1.369
534.00,7.841138,25.00967,-0.000176,24.016206,-0.0079,1.370
536.00,7.840460,25.00841,-0.000176,24.016438,-0.0079,1.370
538.00,7.840085,25.00881,-0.000176,24.016786,-0.0079,1.370
540.00,7.840090,25.00877,-0.000176,24.016079,-0.0078,1.370
542.00,7.840360,25.00922,-0.000175,24.016447,-0.0078,1.369
544.00,7.839838,25.00910,-0.000176,24.015731,-0.0079,1.369
546.00,7.839344,25.00946,-0.000176,24.016793,-0.0078,1.369
548.00,7.839552,25.00913,-0.000177,24.016626,-0.0078,1.370
550.00,7.839194,25.00881,-0.000176,24.016195,-0.0078,1.370
552.00,7.838702,25.00859,-0.000176,24.016472,-0.0079,1.370
554.00,7.839034,25.00872,-0.000176,24.016008,-0.0078,1.370
556.00,7.839006,25.00852,-0.000175,24.016269,-0.0079,1.370
558.00,7.839006,25.00932,-0.000177,24.015852,-0.0079,1.370
560.00,7.838262,25.00872,-0.000176,24.015992,-0.0078,1.370
562.00,7.837954,25.00853,-0.000175,24.016441,-0.0078,1.369
564.00,7.838112,25.00866,-0.000177,24.016789,-0.0078,1.370
566.00,7.837730,25.00853,-0.000178,24.016780,-0.0078,1.369
568.00,7.836794,25.00931,-0.000175,24.016539,-0.0078,1.370
570.00,7.836938,25.00869,-0.000175,24.016641,-0.0078,1.370
572.00,7.836047,25.00893,-0.000175,24.016300,-0.0078,1.370
574.00,7.835724,25.00894,-0.000175,24.015820,-0.0078,1.370
576.00,7.835028,25.00883,-0.000176,24.016358,-0.0078,1.370
578.00,7.834543,25.00945,-0.000176,24.016632,-0.0079,1.370
580.00,7.834957,25.00961,-0.000176,24.016184,-0.0078,1.369
582.00,7.834137,25.00905,-0.000175,24.016028,-0.0078,1.369
584.00,7.834401,25.00853,-0.000176,24.015646,-0.0078,1.369
586.00,7.834412,25.00831,-0.000175,24.016075,-0.0079,1.370
588.00,7.834268,25.00910,-0.000175,24.016021,-0.0078,1.370
590.00,7.834238,25.00953,-0.000177,24.016411,-0.0078,1.370
592.00,7.833411,25.01004,-0.000176,24.017103,-0.0078,1.369
594.00,7.832844,25.00991,-0.000176,24.016681,-0.0079,1.370
596.00,7.832962,25.00949,-0.000176,24.016237,-0.0078,1.369
598.00,7.831840,25.01006,-0.000177,24.016082,-0.0078,1.370
600.00,7.831814,25.00933,-0.000176,24.016893,-0.0078,1.369
@1,2.0000,4.0
602.00,7.831645,25.01014,-0.000176,24.016528,-0.0079,1.369
604.00,7.828874,25.00966,-0.000176,24.015892,-0.0079,1.370
606.00,7.822702,25.00992,-0.000176,24.016211,-0.0078,1.369
608.00,7.814867,25.01069,-0.000175,24.016164,-0.0078,1.368
610.00,7.803453,25.01048,-0.000175,24.016637,-0.0079,1.369
612.00,7.793149,25.01097,-0.000175,24.016135,-0.0079,1.370
614.00,7.792018,25.01073,-0.000177,24.016224,-0.0079,1.371
616.00,7.794930,25.01098,-0.000178,24.016443,-0.0078,1.370
618.00,7.798026,25.01045,-0.000177,24.016610,-0.0079,1.370
620.00,7.799602,25.01016,-0.000176,24.016605,-0.0078,1.370
622.00,7.799414,25.01063,-0.000176,24.016701,-0.0078,1.370
624.00,7.798558,25.01063,-0.000177,24.016893,-0.0078,1.369
626.00,7.799872,25.01121,-0.000176,24.016969,-0.0078,1.370
628.00,7.801623,25.01051,-0.000175,24.016300,-0.0078,1.369
630.00,7.804081,25.01179,-0.000175,24.016634,-0.0078,1.370
632.00,7.805266,25.01274,-0.000177,24.016382,-0.0078,1.369
634.00,7.805799,25.01165,-0.000175,24.016570,-0.0078,1.369
636.00,7.807436,25.01180,-0.000175,24.016349,-0.0078,1.370
638.00,7.807941,25.01249,-0.000174,24.016378,-0.0078,1.369
640.00,7.809241,25.01231,-0.000174,24.017096,-0.0078,1.369
642.00,7.808597,25.01205,-0.000176,24.016478,-0.0078,1.370
644.00,7.809052,25.01244,-0.000176,24.016289,-0.0078,1.370
646.00,7.809014,25.01255,-0.000176,24.016699,-0.0078,1.369
648.00,7.809363,25.01234,-0.000176,24.016450,-0.0078,1.369
650.00,7.809685,25.01260,-0.000175,24.016311,-0.0078,1.369
652.00,7.810289,25.01243,-0.000174,24.015975,-0.0078,1.369
654.00,7.810694,25.01210,-0.000176,24.015887,-0.0078,1.370
656.00,7.811037,25.01261,-0.000176,24.016130,-0.0078,1.369
658.00,7.811976,25.01208,-0.000176,24.016518,-0.0078,1.370
660.00,7.812667,25.01228,-0.000176,24.016887,-0.0078,1.369
662.00,7.813303,25.01244,-0.000175,24.016748,-0.0079,1.369
664.00,7.813696,25.01229,-0.000175,24.016889,-0.0078,1.370
666.00,7.814061,25.01150,-0.000176,24.016244,-0.0079,1.370
668.00,7.814597,25.01148,-0.000175,24.017072,-0.0078,1.370
670.00,7.815191,25.01300,-0.000176,24.016797,-0.0078,1.370
672.00,7.815180,25.01251,-0.000174,24.016508,-0.0078,1.370
674.00,7.815478,25.01226,-0.000174,24.017188,-0.0078,1.369
676.00,7.815649,25.01288,-0.000174,24.016831,-0.0078,1.369
678.00,7.815848,25.01302,-0.000173,24.016871,-0.0078,1.370
680.00,7.816200,25.01283,-0.000173,24.017370,-0.0078,1.370
682.00,7.816521,25.01289,-0.000175,24.017027,-0.0078,1.370
684.00,7.816072,25.01356,-0.000175,24.017078,-0.0078,1.369
686.00,7.815662,25.01425,-0.000175,24.017147,-0.0078,1.369
688.00,7.816219,25.01387,-0.000174,24.017027,-0.0078,1.369
690.00,7.816487,25.01361,-0.000175,24.016253,-0.0078,1.370
692.00,7.816494,25.01335,-0.000174,24.017451,-0.0078,1.370
694.00,7.816963,25.01350,-0.000175,24.015917,-0.0078,1.369
696.00,7.817820,25.01407,-0.000174,24.016222,-0.0078,1.369
698.00,7.818440,25.01334,-0.000173,24.016291,-0.0078,1.370
700.00,7.818820,25.01398,-0.000174,24.017404,-0.0078,1.369
702.00,7.819276,25.01384,-0.000175,24.016541,-0.0078,1.370
704.00,7.818731,25.01391,-0.000176,24.016612,-0.0078,1.369
706.00,7.818739,25.01323,-0.000174,24.016182,-0.0078,1.369
708.00,7.818241,25.01323,-0.000174,24.016324,-0.0078,1.370
710.00,7.816941,25.01377,-0.000175,24.016884,-0.0078,1.370
712.00,7.817193,25.01421,-0.000175,24.017201,-0.0078,1.370
714.00,7.817552,25.01414,-0.000175,24.016610,-0.0079,1.369
716.00,7.816494,25.01417,-0.000173,24.017215,-0.0078,1.369
718.00,7.816134,25.01382,-0.000174,24.016739,-0.0078,1.369
720.00,7.816555,25.01276,-0.000175,24.016708,-0.0078,1.370
722.00,7.817118,25.01332,-0.000175,24.016510,-0.0078,1.370
724.00,7.816197,25.01284,-0.000176,24.016851,-0.0078,1.370
726.00,7.816008,25.01300,-0.000175,24.016624,-0.0078,1.369
728.00,7.814909,25.01240,-0.000176,24.016915,-0.0078,1.369
730.00,7.814918,25.01164,-0.000175,24.016858,-0.0078,1.369
732.00,7.814819,25.01191,-0.000174,24.016889,-0.0078,1.369
734.00,7.813910,25.01350,-0.000175,24.017007,-0.0078,1.370
736.00,7.814383,25.01347,-0.000176,24.017098,-0.0078,1.370
738.00,7.814732,25.01340,-0.000175,24.016867,-0.0078,1.370
740.00,7.814667,25.01311,-0.000175,24.016039,-0.0078,1.369
742.00,7.813945,25.01407,-0.000174,24.016655,-0.0078,1.369
744.00,7.814076,25.01371,-0.000174,24.016847,-0.0078,1.369
746.00,7.814012,25.01274,-0.000174,24.016055,-0.0078,1.370
748.00,7.813637,25.01332,-0.000175,24.016650,-0.0078,1.370
750.00,7.813444,25.01300,-0.000176,24.016556,-0.0078,1.370
752.00,7.813534,25.01255,-0.000176,24.016675,-0.0079,1.370
754.00,7.813552,25.01282,-0.000176,24.016677,-0.0079,1.369
756.00,7.812427,25.01325,-0.000174,24.016878,-0.0078,1.369
758.00,7.811747,25.01388,-0.000174,24.016630,-0.0078,1.369
760.00,7.811743,25.01376,-0.000174,24.016474,-0.0078,1.369
762.00,7.811992,25.01358,-0.000175,24.016753,-0.0078,1.370
764.00,7.812216,25.01365,-0.000175,24.017424,-0.0077,1.369
766.00,7.811677,25.01301,-0.000175,24.016755,-0.0077,1.370
768.00,7.811277,25.01293,-0.000175,24.016139,-0.0078,1.369
770.00,7.809883,25.01359,-0.000175,24.017306,-0.0078,1.369
772.00,7.809335,25.01345,-0.000175,24.016396,-0.0078,1.370
774.00,7.809869,25.01307,-0.000174,24.017172,-0.0078,1.369
776.00,7.810084,25.01358,-0.000176,24.016450,-0.0078,1.369
778.00,7.809457,25.01355,-0.000175,24.016635,-0.0078,1.369
780.00,7.807986,25.01335,-0.000174,24.016401,-0.0078,1.369
782.00,7.807872,25.01350,-0.000175,24.016528,-0.0078,1.369
784.00,7.807696,25.01334,-0.000177,24.016485,-0.0078,1.370
786.00,7.807225,25.01352,-0.000176,24.016929,-0.0078,1.370
788.00,7.806924,25.01362,-0.000175,24.016470,-0.0078,1.369
790.00,7.807038,25.01385,-0.000173,24.016369,-0.0078,1.369
792.00,7.807094,25.01420,-0.000175,24.016619,-0.0078,1.370
794.00,7.807002,25.01468,-0.000175,24.016574,-0.0078,1.370
796.00,7.807195,25.01465,-0.000175,24.016641,-0.0077,1.370
798.00,7.806961,25.01512,-0.000175,24.016684,-0.0078,1.370
800.00,7.806623,25.01425,-0.000174,24.016565,-0.0078,1.369
802.00,7.807416,25.01459,-0.000174,24.016122,-0.0078,1.369
804.00,7.807286,25.01380,-0.000174,24.017005,-0.0078,1.370
806.00,7.806069,25.01334,-0.000174,24.016869,-0.0078,1.370
808.00,7.806310,25.01394,-0.000174,24.016931,-0.0078,1.370
810.00,7.806643,25.01315,-0.000174,24.016655,-0.0078,1.370
812.00,7.806855,25.01378,-0.000174,24.017025,-0.0078,1.369
814.00,7.806676,25.01468,-0.000173,24.017166,-0.0078,1.370
816.00,7.805864,25.01486,-0.000173,24.016764,-0.0078,1.370
818.00,7.805384,25.01491,-0.000173,24.016516,-0.0078,1.370
820.00,7.804977,25.01337,-0.000174,24.017466,-0.0078,1.369
822.00,7.804326,25.01370,-0.000175,24.016835,-0.0078,1.370
824.00,7.804154,25.01370,-0.000174,24.015649,-0.0078,1.369
826.00,7.803774,25.01410,-0.000174,24.016646,-0.0078,1.369
828.00,7.802767,25.01426,-0.000175,24.016592,-0.0078,1.369
830.00,7.802952,25.01341,-0.000175,24.016913,-0.0078,1.369
832.00,7.803158,25.01330,-0.000175,24.016893,-0.0078,1.369
834.00,7.801955,25.01246,-0.000175,24.016657,-0.0078,1.370
836.00,7.801423,25.01157,-0.000175,24.016833,-0.0078,1.370
838.00,7.802241,25.01170,-0.000176,24.016860,-0.0078,1.370
840.00,7.803093,25.01240,-0.000175,24.016905,-0.0078,1.368
842.00,7.802927,25.01262,-0.000175,24.017230,-0.0078,1.369
844.00,7.802388,25.01239,-0.000174,24.016479,-0.0078,1.370
846.00,7.802164,25.01219,-0.000175,24.016572,-0.0079,1.370
848.00,7.801133,25.01241,-0.000175,24.016222,-0.0079,1.370
850.00,7.800671,25.01279,-0.000175,24.016856,-0.0078,1.370
852.00,7.800651,25.01277,-0.000176,24.016467,-0.0078,1.370
854.00,7.800158,25.01276,-0.000174,24.016316,-0.0078,1.370
856.00,7.799851,25.01338,-0.000174,24.017368,-0.0078,1.369
858.00,7.800234,25.01333,-0.000174,24.016773,-0.0078,1.369
860.00,7.799679,25.01354,-0.000174,24.017029,-0.0078,1.370
862.00,7.799487,25.01281,-0.000174,24.017263,-0.0078,1.369
864.00,7.800038,25.01315,-0.000176,24.016925,-0.0078,1.369
866.00,7.799213,25.01344,-0.000175,24.016082,-0.0078,1.369
868.00,7.798312,25.01343,-0.000176,24.016733,-0.0078,1.370
870.00,7.798299,25.01294,-0.000175,24.016851,-0.0078,1.369
872.00,7.799058,25.01232,-0.000175,24.016537,-0.0078,1.370
874.00,7.799573,25.01263,-0.000175,24.017288,-0.0078,1.370
876.00,7.799523,25.01248,-0.000175,24.016692,-0.0078,1.370
878.00,7.798614,25.01332,-0.000174,24.016309,-0.0078,1.369
880.00,7.798005,25.01338,-0.000175,24.016887,-0.0078,1.369
882.00,7.798004,25.01377,-0.000175,24.017103,-0.0078,1.369
884.00,7.796644,25.01307,-0.000176,24.016427,-0.0078,1.369
886.00,7.795893,25.01222,-0.000176,24.016353,-0.0078,1.370
888.00,7.795966,25.01187,-0.000176,24.016561,-0.0078,1.370
890.00,7.796322,25.01268,-0.000175,24.016673,-0.0078,1.370
892.00,7.795998,25.01352,-0.000176,24.016599,-0.0078,1.370
894.00,7.796705,25.01281,-0.000176,24.016987,-0.0078,1.369
896.00,7.796719,25.01320,-0.000175,24.016539,-0.0078,1.370
898.00,7.795645,25.01314,-0.000176,24.017424,-0.0078,1.369
900.00,7.794970,25.01340,-0.000177,24.017078,-0.0078,1.370
902.00,7.795407,25.01349,-0.000176,24.016073,-0.0078,1.369
904.00,7.795546,25.01368,-0.000176,24.016530,-0.0078,1.370
906.00,7.795158,25.01367,-0.000176,24.016962,-0.0079,1.370
908.00,7.794424,25.01399,-0.000176,24.016909,-0.0078,1.370
910.00,7.793848,25.01395,-0.000176,24.016657,-0.0078,1.370
912.00,7.793348,25.01451,-0.000176,24.016827,-0.0078,1.369
914.00,7.793930,25.01406,-0.000175,24.016706,-0.0078,1.370
916.00,7.794093,25.01322,-0.000175,24.016800,-0.0078,1.370
918.00,7.793747,25.01411,-0.000176,24.017629,-0.0078,1.369
920.00,7.793263,25.01357,-0.000175,24.017246,-0.0078,1.369
922.00,7.792464,25.01309,-0.000176,24.016407,-0.0078,1.370
924.00,7.792042,25.01226,-0.000177,24.016904,-0.0078,1.370
926.00,7.792008,25.01269,-0.000176,24.017101,-0.0078,1.371
928.00,7.791465,25.01294,-0.000176,24.015941,-0.0078,1.370
930.00,7.792039,25.01277,-0.000175,24.016795,-0.0078,1.369
932.00,7.792259,25.01225,-0.000176,24.017310,-0.0078,1.369
934.00,7.791937,25.01271,-0.000175,24.016392,-0.0078,1.370
936.00,7.791780,25.01308,-0.000178,24.016472,-0.0078,1.370
938.00,7.791420,25.01299,-0.000176,24.016632,-0.0078,1.370
940.00,7.791120,25.01376,-0.000176,24.017266,-0.0078,1.370
942.00,7.790854,25.01401,-0.000175,24.016907,-0.0078,1.370
944.00,7.790305,25.01381,-0.000174,24.016867,-0.0078,1.369
946.00,7.789882,25.01394,-0.000175,24.017009,-0.0078,1.370
948.00,7.789452,25.01442,-0.000176,24.016809,-0.0078,1.369
950.00,7.789791,25.01314,-0.000174,24.016719,-0.0078,1.369
952.00,7.789355,25.01245,-0.000174,24.016318,-0.0078,1.369
954.00,7.788960,25.01276,-0.000176,24.017339,-0.0078,1.369
956.00,7.788947,25.01304,-0.000175,24.017098,-0.0078,1.370
958.00,7.788600,25.01307,-0.000175,24.016264,-0.0078,1.370
960.00,7.788796,25.01333,-0.000176,24.016788,-0.0078,1.369
962.00,7.789344,25.01332,-0.000174,24.016690,-0.0078,1.370
964.00,7.788630,25.01287,-0.000175,24.017148,-0.0078,1.370
966.00,7.788128,25.01209,-0.000175,24.017212,-0.0078,1.370
968.00,7.788983,25.01251,-0.000176,24.016775,-0.0078,1.369
970.00,7.788410,25.01164,-0.000175,24.017201,-0.0078,1.370
972.00,7.787200,25.01203,-0.000176,24.017136,-0.0078,1.369
974.00,7.786950,25.01222,-0.000175,24.017237,-0.0078,1.369
976.00,7.786856,25.01150,-0.000175,24.016692,-0.0078,1.370
978.00,7.786452,25.01157,-0.000175,24.017205,-0.0078,1.369
980.00,7.786199,25.01249,-0.000176,24.016470,-0.0078,1.370
982.00,7.785997,25.01374,-0.000175,24.016893,-0.0078,1.370
984.00,7.785909,25.01307,-0.000176,24.016840,-0.0078,1.370
986.00,7.786101,25.01278,-0.000174,24.017070,-0.0078,1.370
988.00,7.785871,25.01308,-0.000175,24.017092,-0.0078,1.370
990.00,7.785641,25.01344,-0.000176,24.017027,-0.0079,1.370
992.00,7.785488,25.01415,-0.000175,24.016215,-0.0078,1.369
994.00,7.785920,25.01430,-0.000174,24.016840,-0.0078,1.369
996.00,7.785468,25.01447,-0.000175,24.016701,-0.0078,1.370
998.00,7.784667,25.01379,-0.000176,24.016648,-0.0078,1.370
1000.00,7.784402,25.01376,-0.000176,24.017076,-0.0078,1.369
1002.00,7.784446,25.01374,-0.000176,24.016681,-0.0078,1.369
1004.00,7.784311,25.01398,-0.000176,24.016354,-0.0078,1.370
1006.00,7.783582,25.01407,-0.000175,24.016677,-0.0078,1.369
1008.00,7.783429,25.01292,-0.000175,24.016581,-0.0078,1.369
1010.00,7.783099,25.01367,-0.000175,24.017263,-0.0078,1.370
1012.00,7.783461,25.01450,-0.000175,24.017183,-0.0078,1.370
1014.00,7.783250,25.01368,-0.000174,24.017451,-0.0078,1.370
1016.00,7.782806,25.01434,-0.000175,24.016566,-0.0078,1.370
1018.00,7.782844,25.01439,-0.000175,24.017353,-0.0078,1.370
1020.00,7.782387,25.01359,-0.000175,24.017007,-0.0078,1.369
1022.00,7.782826,25.01356,-0.000174,24.017342,-0.0078,1.369
1024.00,7.782889,25.01346,-0.000174,24.017596,-0.0078,1.368
1026.00,7.782422,25.01361,-0.000173,24.017050,-0.0078,1.370
1028.00,7.781792,25.01358,-0.000174,24.017284,-0.0078,1.369
1030.00,7.781149,25.01381,-0.000174,24.017172,-0.0078,1.369
1032.00,7.781215,25.01334,-0.000175,24.017263,-0.0078,1.370
1034.00,7.781223,25.01372,-0.000175,24.017199,-0.0078,1.369
1036.00,7.779645,25.01360,-0.000174,24.016871,-0.0078,1.369
1038.00,7.778819,25.01326,-0.000174,24.016396,-0.0078,1.369
1040.00,7.778138,25.01275,-0.000175,24.016679,-0.0078,1.370
1042.00,7.778733,25.01246,-0.000176,24.016614,-0.0078,1.370
1044.00,7.779433,25.01270,-0.000175,24.016748,-0.0078,1.370
1046.00,7.778934,25.01278,-0.000174,24.016855,-0.0078,1.370
1048.00,7.778230,25.01237,-0.000174,24.017640,-0.0078,1.370
1050.00,7.778014,25.01266,-0.000174,24.017926,-0.0078,1.369
1052.00,7.778698,25.01306,-0.000174,24.016779,-0.0078,1.369
1054.00,7.778891,25.01328,-0.000174,24.016962,-0.0078,1.370
1056.00,7.779412,25.01336,-0.000174,24.016896,-0.0078,1.370
1058.00,7.778428,25.01246,-0.000175,24.017244,-0.0078,1.370
1060.00,7.777471,25.01282,-0.000174,24.017119,-0.0077,1.370
1062.00,7.777344,25.01363,-0.000175,24.017732,-0.0077,1.369
1064.00,7.777305,25.01379,-0.000174,24.017244,-0.0077,1.369
1066.00,7.776923,25.01351,-0.000173,24.016953,-0.0078,1.369
1068.00,7.776476,25.01360,-0.000173,24.017257,-0.0078,1.370
1070.00,7.776504,25.01454,-0.000174,24.017330,-0.0078,1.369
1072.00,7.776476,25.01531,-0.000174,24.016681,-0.0078,1.369
1074.00,7.776484,25.01515,-0.000174,24.017027,-0.0078,1.370
1076.00,7.776346,25.01474,-0.000175,24.017482,-0.0078,1.370
1078.00,7.775909,25.01445,-0.000174,24.017145,-0.0078,1.370
1080.00,7.776119,25.01472,-0.000174,24.016822,-0.0078,1.370
1082.00,7.775829,25.01504,-0.000174,24.017560,-0.0077,1.369
1084.00,7.775271,25.01549,-0.000175,24.016884,-0.0078,1.369
1086.00,7.775180,25.01440,-0.000175,24.016726,-0.0078,1.370
1088.00,7.774796,25.01454,-0.000174,24.016496,-0.0078,1.369
1090.00,7.774782,25.01383,-0.000175,24.017020,-0.0078,1.369
1092.00,7.774196,25.01307,-0.000175,24.017476,-0.0078,1.370
1094.00,7.774355,25.01281,-0.000176,24.016896,-0.0078,1.371
1096.00,7.773607,25.01338,-0.000176,24.016608,-0.0078,1.370
1098.00,7.773684,25.01367,-0.000176,24.016576,-0.0078,1.369
1100.00,7.773522,25.01318,-0.000175,24.017268,-0.0078,1.369
1102.00,7.773536,25.01352,-0.000175,24.017384,-0.0078,1.369
1104.00,7.773536,25.01433,-0.000175,24.017114,-0.0078,1.369
1106.00,7.772729,25.01317,-0.000174,24.017576,-0.0078,1.370
1108.00,7.772649,25.01350,-0.000175,24.017364,-0.0078,1.370
1110.00,7.773289,25.01380,-0.000174,24.016307,-0.0078,1.369
1112.00,7.772505,25.01397,-0.000174,24.016550,-0.0078,1.369
1114.00,7.772558,25.01433,-0.000174,24.017078,-0.0078,1.370
1116.00,7.772317,25.01556,-0.000174,24.016499,-0.0078,1.370
1118.00,7.772088,25.01447,-0.000176,24.016750,-0.0078,1.369
1120.00,7.771744,25.01454,-0.000176,24.017366,-0.0078,1.370
1122.00,7.771294,25.01488,-0.000176,24.017435,-0.0078,1.370
1124.00,7.771461,25.01432,-0.000174,24.017253,-0.0078,1.370
1126.00,7.771494,25.01438,-0.000174,24.016579,-0.0078,1.370
1128.00,7.771551,25.01490,-0.000175,24.017727,-0.0078,1.369
1130.00,7.771616,25.01480,-0.000175,24.016391,-0.0078,1.370
1132.00,7.771533,25.01495,-0.000175,24.017741,-0.0078,1.370
1134.00,7.771406,25.01417,-0.000175,24.017253,-0.0078,1.369
1136.00,7.770887,25.01403,-0.000175,24.016673,-0.0078,1.370
1138.00,7.771504,25.01389,-0.000176,24.016893,-0.0078,1.370
1140.00,7.770910,25.01316,-0.000175,24.017023,-0.0078,1.370
1142.00,7.770159,25.01384,-0.000174,24.017263,-0.0078,1.369
1144.00,7.769367,25.01443,-0.000173,24.016751,-0.0078,1.369
1146.00,7.770140,25.01382,-0.000175,24.017620,-0.0078,1.370
1148.00,7.770236,25.01432,-0.000175,24.017600,-0.0078,1.370
1150.00,7.769731,25.01427,-0.000175,24.017418,-0.0078,1.369
1152.00,7.768753,25.01417,-0.000176,24.017767,-0.0078,1.370
1154.00,7.768263,25.01483,-0.000175,24.016965,-0.0078,1.370
1156.00,7.769099,25.01426,-0.000175,24.017493,-0.0078,1.370
1158.00,7.768985,25.01410,-0.000174,24.017312,-0.0077,1.370
1160.00,7.768945,25.01483,-0.000176,24.017408,-0.0078,1.370
1162.00,7.767741,25.01502,-0.000175,24.017090,-0.0078,1.369
1164.00,7.767504,25.01435,-0.000174,24.017197,-0.0078,1.370
1166.00,7.767178,25.01481,-0.000175,24.016992,-0.0078,1.370
1168.00,7.766674,25.01418,-0.000175,24.017531,-0.0078,1.370
1170.00,7.766424,25.01507,-0.000174,24.017047,-0.0078,1.370
1172.00,7.766045,25.01504,-0.000174,24.017422,-0.0078,1.370
1174.00,7.765887,25.01481,-0.000174,24.017067,-0.0078,1.370
1176.00,7.765763,25.01506,-0.000175,24.017061,-0.0078,1.370
1178.00,7.765907,25.01509,-0.000175,24.016623,-0.0078,1.370
1180.00,7.766514,25.01480,-0.000175,24.016269,-0.0078,1.370
1182.00,7.766471,25.01528,-0.000175,24.016318,-0.0078,1.370
1184.00,7.765073,25.01486,-0.000175,24.017128,-0.0078,1.370
1186.00,7.765426,25.01412,-0.000175,24.017056,-0.0078,1.370
1188.00,7.765727,25.01445,-0.000174,24.016838,-0.0078,1.370
1190.00,7.765429,25.01490,-0.000175,24.017324,-0.0078,1.370
1192.00,7.764199,25.01539,-0.000175,24.017344,-0.0078,1.370
1194.00,7.764003,25.01503,-0.000175,24.016925,-0.0078,1.370
1196.00,7.764167,25.01565,-0.000174,24.016887,-0.0078,1.370
1198.00,7.764006,25.01578,-0.000174,24.017462,-0.0078,1.370
1200.00,7.763231,25.01523,-0.000174,24.017199,-0.0078,1.370
@2,12.0000,24.0
1202.00,7.763349,25.01592,-0.000175,24.017112,-0.0078,1.370
1204.00,7.761517,25.01589,-0.000174,24.017879,-0.0078,1.370
1206.00,7.754316,25.01583,-0.000174,24.016320,-0.0078,1.370
1208.00,7.740738,25.01574,-0.000174,24.017072,-0.0078,1.369
1210.00,7.718450,25.01547,-0.000173,24.016846,-0.0078,1.369
1212.00,7.693512,25.01637,-0.000173,24.017843,-0.0078,1.369
1214.00,7.671035,25.01533,-0.000174,24.017159,-0.0078,1.370
1216.00,7.651718,25.01540,-0.000176,24.016688,-0.0078,1.371
1218.00,7.633816,25.01587,-0.000176,24.016514,-0.0078,1.371
1220.00,7.616071,25.01615,-0.000176,24.016601,-0.0078,1.371
1222.00,7.598086,25.01537,-0.000176,24.017312,-0.0078,1.371
1224.00,7.579444,25.01493,-0.000178,24.016534,-0.0078,1.372
1226.00,7.563466,25.01568,-0.000177,24.016864,-0.0078,1.372
1228.00,7.550448,25.01538,-0.000177,24.016918,-0.0078,1.372
1230.00,7.544998,25.01558,-0.000178,24.017295,-0.0078,1.372
1232.00,7.546820,25.01639,-0.000177,24.017440,-0.0078,1.373
1234.00,7.557641,25.01645,-0.000177,24.016920,-0.0078,1.372
1236.00,7.569186,25.01614,-0.000176,24.017612,-0.0078,1.372
1238.00,7.578585,25.01619,-0.000176,24.017295,-0.0078,1.370
1240.00,7.586775,25.01652,-0.000175,24.017522,-0.0078,1.370
1242.00,7.592631,25.01628,-0.000175,24.017701,-0.0078,1.370
1244.00,7.598546,25.01648,-0.000175,24.017939,-0.0078,1.371
1246.00,7.603797,25.01692,-0.000175,24.017723,-0.0078,1.370
1248.00,7.609106,25.01663,-0.000176,24.016637,-0.0078,1.370
1250.00,7.614440,25.01565,-0.000175,24.017016,-0.0078,1.371
1252.00,7.618363,25.01557,-0.000175,24.017669,-0.0078,1.370
1254.00,7.622459,25.01516,-0.000175,24.017404,-0.0078,1.370
1256.00,7.626494,25.01501,-0.000174,24.016867,-0.0078,1.371
1258.00,7.630457,25.01524,-0.000176,24.016878,-0.0078,1.370
1260.00,7.635278,25.01469,-0.000175,24.016969,-0.0078,1.370
1262.00,7.641360,25.01369,-0.000174,24.017415,-0.0078,1.370
1264.00,7.647615,25.01458,-0.000175,24.018033,-0.0078,1.370
1266.00,7.653283,25.01458,-0.000175,24.017206,-0.0078,1.370
1268.00,7.659024,25.01411,-0.000175,24.016347,-0.0078,1.370
1270.00,7.665997,25.01402,-0.000174,24.017219,-0.0078,1.371
1272.00,7.673241,25.01399,-0.000175,24.017065,-0.0078,1.370
1274.00,7.679199,25.01448,-0.000175,24.016936,-0.0078,1.370
1276.00,7.683920,25.01428,-0.000176,24.016902,-0.0079,1.370
1278.00,7.687789,25.01395,-0.000176,24.016295,-0.0078,1.371
1280.00,7.692110,25.01441,-0.000174,24.016983,-0.0078,1.370
1282.00,7.696258,25.01457,-0.000175,24.017389,-0.0078,1.370
1284.00,7.700295,25.01427,-0.000176,24.016704,-0.0078,1.370
1286.00,7.702875,25.01432,-0.000176,24.017052,-0.0078,1.371
1288.00,7.706046,25.01343,-0.000175,24.017177,-0.0078,1.370
1290.00,7.709958,25.01317,-0.000175,24.017333,-0.0078,1.370
1292.00,7.712644,25.01269,-0.000174,24.017826,-0.0078,1.370
1294.00,7.714832,25.01322,-0.000175,24.016842,-0.0078,1.370
1296.00,7.717162,25.01378,-0.000176,24.016748,-0.0078,1.370
1298.00,7.720188,25.01355,-0.000174,24.016485,-0.0078,1.370
1300.00,7.722105,25.01354,-0.000175,24.017252,-0.0078,1.371
1302.00,7.723084,25.01326,-0.000175,24.017875,-0.0078,1.370
1304.00,7.724981,25.01386,-0.000175,24.017302,-0.0078,1.371
1306.00,7.726549,25.01395,-0.000175,24.017578,-0.0077,1.370
1308.00,7.727517,25.01414,-0.000173,24.017536,-0.0078,1.370
1310.00,7.729299,25.01398,-0.000173,24.017663,-0.0078,1.371
1312.00,7.729877,25.01390,-0.000175,24.017364,-0.0078,1.370
1314.00,7.730687,25.01467,-0.000174,24.017453,-0.0078,1.371
1316.00,7.731869,25.01449,-0.000175,24.016751,-0.0077,1.371
1318.00,7.732506,25.01411,-0.000174,24.017101,-0.0078,1.371
1320.00,7.733511,25.01429,-0.000174,24.017629,-0.0078,1.370
1322.00,7.734730,25.01499,-0.000175,24.017143,-0.0078,1.371
1324.00,7.735366,25.01512,-0.000174,24.017341,-0.0078,1.370
1326.00,7.736362,25.01521,-0.000174,24.017397,-0.0078,1.370
1328.00,7.736930,25.01533,-0.000173,24.016735,-0.0078,1.370
1330.00,7.737183,25.01492,-0.000174,24.016813,-0.0078,1.370
1332.00,7.737634,25.01539,-0.000175,24.017208,-0.0078,1.370
1334.00,7.739107,25.01544,-0.000175,24.017074,-0.0078,1.371
1336.00,7.739409,25.01525,-0.000175,24.016476,-0.0077,1.370
1338.00,7.739711,25.01552,-0.000174,24.016670,-0.0078,1.370
1340.00,7.739852,25.01496,-0.000174,24.017194,-0.0077,1.370
1342.00,7.741190,25.01392,-0.000174,24.016617,-0.0078,1.370
1344.00,7.742433,25.01451,-0.000174,24.016773,-0.0078,1.370
1346.00,7.742809,25.01453,-0.000174,24.017060,-0.0078,1.370
1348.00,7.741781,25.01525,-0.000174,24.016441,-0.0078,1.371
1350.00,7.742185,25.01493,-0.000173,24.016717,-0.0078,1.371
1352.00,7.742958,25.01484,-0.000174,24.016956,-0.0078,1.370
1354.00,7.742783,25.01450,-0.000175,24.016565,-0.0078,1.371
1356.00,7.742951,25.01418,-0.000176,24.016463,-0.0078,1.371
1358.00,7.742609,25.01387,-0.000175,24.016258,-0.0078,1.370
1360.00,7.742312,25.01388,-0.000175,24.017215,-0.0078,1.370
1362.00,7.743026,25.01425,-0.000175,24.017099,-0.0078,1.371
1364.00,7.742882,25.01424,-0.000175,24.016521,-0.0078,1.371
1366.00,7.743495,25.01386,-0.000175,24.017054,-0.0078,1.370
1368.00,7.743709,25.01428,-0.000175,24.016316,-0.0078,1.370
1370.00,7.743589,25.01368,-0.000175,24.016695,-0.0078,1.371
1372.00,7.744219,25.01377,-0.000175,24.017431,-0.0078,1.370
1374.00,7.744139,25.01415,-0.000176,24.017034,-0.0078,1.371
1376.00,7.743916,25.01414,-0.000175,24.016867,-0.0078,1.371
1378.00,7.744462,25.01351,-0.000175,24.017379,-0.0078,1.371
1380.00,7.744075,25.01391,-0.000175,24.017520,-0.0078,1.371
1382.00,7.744607,25.01379,-0.000175,24.017554,-0.0078,1.371
1384.00,7.744283,25.01525,-0.000174,24.017279,-0.0078,1.371
1386.00,7.744878,25.01574,-0.000175,24.017710,-0.0078,1.371
1388.00,7.744774,25.01546,-0.000176,24.017038,-0.0078,1.371
1390.00,7.745659,25.01555,-0.000175,24.016552,-0.0078,1.370
1392.00,7.745561,25.01502,-0.000173,24.016643,-0.0078,1.370
1394.00,7.744535,25.01545,-0.000175,24.016530,-0.0078,1.371
1396.00,7.744011,25.01515,-0.000175,24.016262,-0.0078,1.371
1398.00,7.743451,25.01537,-0.000175,24.016886,-0.0078,1.371
1400.00,7.743145,25.01549,-0.000175,24.017429,-0.0078,1.371
1402.00,7.743494,25.01451,-0.000176,24.016601,-0.0078,1.371
1404.00,7.743801,25.01487,-0.000176,24.016592,-0.0077,1.370
1406.00,7.744117,25.01503,-0.000175,24.017201,-0.0078,1.370
1408.00,7.744080,25.01513,-0.000174,24.016960,-0.0078,1.371
1410.00,7.743415,25.01514,-0.000175,24.016672,-0.0078,1.371
1412.00,7.743275,25.01446,-0.000175,24.016992,-0.0078,1.371
1414.00,7.743040,25.01445,-0.000176,24.017056,-0.0078,1.371
1416.00,7.743020,25.01461,-0.000175,24.016382,-0.0078,1.371
1418.00,7.742411,25.01483,-0.000175,24.016483,-0.0078,1.371
1420.00,7.742904,25.01462,-0.000176,24.016563,-0.0078,1.371
1422.00,7.742959,25.01462,-0.000176,24.017147,-0.0078,1.372
1424.00,7.743016,25.01459,-0.000176,24.016608,-0.0078,1.370
1426.00,7.743325,25.01385,-0.000175,24.016777,-0.0078,1.370
1428.00,7.742871,25.01396,-0.000175,24.017203,-0.0078,1.371
1430.00,7.742970,25.01395,-0.000175,24.017420,-0.0078,1.371
1432.00,7.742580,25.01407,-0.000175,24.017223,-0.0078,1.370
1434.00,7.742412,25.01385,-0.000175,24.016612,-0.0078,1.371
1436.00,7.742041,25.01343,-0.000176,24.017616,-0.0078,1.371
1438.00,7.741504,25.01414,-0.000175,24.016719,-0.0078,1.371
1440.00,7.741372,25.01419,-0.000175,24.016726,-0.0078,1.371
1442.00,7.740630,25.01316,-0.000175,24.016994,-0.0078,1.371
1444.00,7.740507,25.01218,-0.000175,24.017119,-0.0078,1.371
1446.00,7.740655,25.01205,-0.000175,24.016751,-0.0078,1.371
1448.00,7.741035,25.01191,-0.000174,24.016817,-0.0078,1.371
1450.00,7.741589,25.01245,-0.000175,24.017074,-0.0078,1.371
1452.00,7.740849,25.01205,-0.000175,24.017476,-0.0078,1.371
1454.00,7.741373,25.01200,-0.000176,24.017036,-0.0078,1.371
1456.00,7.741038,25.01205,-0.000176,24.016396,-0.0078,1.371
1458.00,7.740547,25.01213,-0.000174,24.016829,-0.0078,1.371
1460.00,7.739926,25.01354,-0.000175,24.016963,-0.0078,1.371
1462.00,7.739269,25.01368,-0.000175,24.017085,-0.0078,1.371
1464.00,7.739107,25.01395,-0.000174,24.017393,-0.0078,1.371
1466.00,7.740414,25.01363,-0.000175,24.016733,-0.0078,1.370
1468.00,7.740140,25.01411,-0.000176,24.017061,-0.0078,1.370
1470.00,7.739155,25.01373,-0.000175,24.016731,-0.0078,1.371
1472.00,7.738411,25.01422,-0.000176,24.016773,-0.0078,1.371
1474.00,7.737862,25.01424,-0.000176,24.017357,-0.0078,1.371
1476.00,7.738577,25.01406,-0.000174,24.016875,-0.0078,1.371
1478.00,7.738849,25.01412,-0.000175,24.016490,-0.0078,1.371
1480.00,7.738274,25.01385,-0.000174,24.016795,-0.0078,1.371
1482.00,7.737924,25.01337,-0.000173,24.016151,-0.0078,1.371
1484.00,7.738066,25.01394,-0.000174,24.016534,-0.0078,1.371
1486.00,7.737629,25.01379,-0.000174,24.016534,-0.0078,1.371
1488.00,7.737930,25.01396,-0.000174,24.016592,-0.0078,1.371
1490.00,7.737957,25.01399,-0.000174,24.017446,-0.0078,1.371
1492.00,7.738698,25.01426,-0.000174,24.016791,-0.0078,1.371
1494.00,7.738376,25.01518,-0.000175,24.017322,-0.0078,1.371
1496.00,7.737618,25.01615,-0.000174,24.016866,-0.0078,1.371
1498.00,7.737409,25.01655,-0.000173,24.016775,-0.0078,1.371
1500.00,7.737598,25.01724,-0.000174,24.016296,-0.0078,1.371
1502.00,7.737961,25.01618,-0.000175,24.017179,-0.0078,1.371
1504.00,7.737961,25.01596,-0.000174,24.016614,-0.0078,1.371
1506.00,7.737650,25.01655,-0.000174,24.016989,-0.0077,1.371
1508.00,7.737246,25.01561,-0.000174,24.016498,-0.0078,1.371
1510.00,7.736787,25.01557,-0.000175,24.016989,-0.0078,1.371
1512.00,7.736917,25.01530,-0.000175,24.016548,-0.0078,1.371
1514.00,7.736891,25.01490,-0.000174,24.016577,-0.0078,1.371
1516.00,7.735696,25.01520,-0.000174,24.016064,-0.0078,1.371
1518.00,7.736147,25.01473,-0.000175,24.017404,-0.0078,1.371
1520.00,7.735631,25.01446,-0.000174,24.017368,-0.0078,1.371
1522.00,7.734927,25.01479,-0.000174,24.017089,-0.0078,1.371
1524.00,7.733961,25.01572,-0.000174,24.016808,-0.0078,1.371
1526.00,7.733581,25.01530,-0.000174,24.017444,-0.0078,1.371
1528.00,7.733754,25.01533,-0.000174,24.017049,-0.0078,1.371
1530.00,7.733790,25.01562,-0.000173,24.017047,-0.0078,1.371
1532.00,7.733511,25.01586,-0.000174,24.017482,-0.0078,1.371
1534.00,7.733530,25.01595,-0.000174,24.017388,-0.0078,1.371
1536.00,7.734459,25.01543,-0.000173,24.016666,-0.0078,1.371
1538.00,7.734420,25.01539,-0.000174,24.016585,-0.0078,1.371
1540.00,7.733891,25.01549,-0.000175,24.016276,-0.0078,1.371
1542.00,7.733573,25.01531,-0.000174,24.016380,-0.0078,1.370
1544.00,7.732680,25.01506,-0.000175,24.017837,-0.0078,1.371
1546.00,7.732441,25.01624,-0.000174,24.016731,-0.0078,1.371
1548.00,7.732101,25.01615,-0.000175,24.016316,-0.0078,1.371
1550.00,7.731804,25.01542,-0.000174,24.016532,-0.0078,1.371
1552.00,7.732443,25.01512,-0.000175,24.016938,-0.0078,1.371
1554.00,7.732270,25.01586,-0.000176,24.016686,-0.0078,1.372
1556.00,7.732242,25.01565,-0.000175,24.016496,-0.0078,1.371
1558.00,7.731486,25.01613,-0.000176,24.016336,-0.0078,1.371
1560.00,7.732421,25.01550,-0.000175,24.017116,-0.0078,1.371
1562.00,7.732466,25.01534,-0.000174,24.017127,-0.0078,1.371
1564.00,7.732565,25.01557,-0.000174,24.017451,-0.0078,1.372
1566.00,7.732183,25.01650,-0.000173,24.017641,-0.0078,1.372
1568.00,7.732896,25.01630,-0.000174,24.017598,-0.0078,1.371
1570.00,7.732553,25.01591,-0.000175,24.016673,-0.0078,1.372
1572.00,7.732078,25.01661,-0.000172,24.017000,-0.0078,1.371
1574.00,7.732441,25.01675,-0.000174,24.016838,-0.0078,1.371
1576.00,7.732192,25.01574,-0.000174,24.017185,-0.0078,1.371
1578.00,7.732066,25.01564,-0.000173,24.016407,-0.0077,1.371
1580.00,7.731878,25.01579,-0.000174,24.016820,-0.0077,1.371
1582.00,7.730798,25.01569,-0.000175,24.017420,-0.0078,1.371
1584.00,7.730116,25.01534,-0.000174,24.017112,-0.0078,1.371
1586.00,7.730368,25.01513,-0.000175,24.016992,-0.0078,1.371
1588.00,7.730761,25.01493,-0.000175,24.016840,-0.0078,1.372
1590.00,7.729858,25.01626,-0.000174,24.016460,-0.0078,1.371
1592.00,7.730214,25.01521,-0.000174,24.017217,-0.0078,1.371
1594.00,7.730197,25.01659,-0.000174,24.017070,-0.0078,1.371
1596.00,7.729658,25.01645,-0.000174,24.016855,-0.0078,1.371
1598.00,7.729609,25.01559,-0.000175,24.017393,-0.0078,1.372
1600.00,7.730264,25.01554,-0.000175,24.017036,-0.0078,1.371
1602.00,7.730061,25.01523,-0.000176,24.016951,-0.0078,1.371
1604.00,7.729320,25.01573,-0.000174,24.016951,-0.0078,1.371
1606.00,7.728480,25.01607,-0.000174,24.017067,-0.0078,1.371
1608.00,7.728029,25.01550,-0.000174,24.016876,-0.0078,1.371
1610.00,7.727874,25.01635,-0.000173,24.017786,-0.0078,1.371
1612.00,7.727886,25.01658,-0.000174,24.017685,-0.0078,1.371
1614.00,7.728294,25.01543,-0.000173,24.017440,-0.0078,1.370
1616.00,7.728339,25.01543,-0.000173,24.017654,-0.0078,1.371
1618.00,7.727907,25.01670,-0.000174,24.017210,-0.0078,1.372
1620.00,7.726954,25.01686,-0.000174,24.016717,-0.0078,1.371
1622.00,7.726373,25.01671,-0.000175,24.016925,-0.0078,1.372
1624.00,7.725443,25.01625,-0.000175,24.017181,-0.0078,1.371
1626.00,7.724901,25.01685,-0.000175,24.017272,-0.0078,1.371
1628.00,7.725175,25.01656,-0.000175,24.016398,-0.0078,1.371
1630.00,7.725821,25.01708,-0.000174,24.016322,-0.0078,1.371
1632.00,7.726454,25.01751,-0.000174,24.017341,-0.0078,1.371
1634.00,7.726657,25.01765,-0.000174,24.016947,-0.0078,1.371
1636.00,7.726379,25.01758,-0.000176,24.016606,-0.0078,1.371
1638.00,7.726423,25.01739,-0.000175,24.017781,-0.0078,1.371
1640.00,7.726439,25.01776,-0.000173,24.017712,-0.0078,1.371
1642.00,7.726323,25.01754,-0.000175,24.017145,-0.0078,1.372
1644.00,7.726872,25.01696,-0.000175,24.016985,-0.0078,1.371
1646.00,7.727262,25.01703,-0.000175,24.016827,-0.0078,1.372
1648.00,7.727144,25.01706,-0.000175,24.016900,-0.0078,1.371
1650.00,7.726617,25.01743,-0.000173,24.017708,-0.0078,1.371
1652.00,7.726306,25.01798,-0.000173,24.016949,-0.0078,1.371
1654.00,7.725842,25.01650,-0.000175,24.017128,-0.0078,1.372
1656.00,7.724729,25.01611,-0.000174,24.018133,-0.0078,1.371
1658.00,7.724083,25.01571,-0.000175,24.017446,-0.0078,1.371
1660.00,7.724016,25.01625,-0.000175,24.017447,-0.0078,1.371
1662.00,7.724294,25.01663,-0.000175,24.017360,-0.0078,1.372
1664.00,7.724039,25.01713,-0.000175,24.017725,-0.0078,1.372
1666.00,7.724555,25.01621,-0.000176,24.017279,-0.0078,1.371
1668.00,7.725348,25.01598,-0.000175,24.017107,-0.0078,1.371
1670.00,7.724482,25.01573,-0.000175,24.016827,-0.0078,1.371
1672.00,7.724656,25.01522,-0.000176,24.017810,-0.0078,1.372
1674.00,7.724239,25.01547,-0.000175,24.017681,-0.0078,1.372
1676.00,7.724371,25.01644,-0.000175,24.017404,-0.0078,1.371
1678.00,7.724157,25.01581,-0.000175,24.017473,-0.0077,1.371
1680.00,7.722920,25.01579,-0.000173,24.016565,-0.0078,1.372
1682.00,7.722883,25.01633,-0.000173,24.016905,-0.0078,1.372
1684.00,7.722998,25.01533,-0.000174,24.017718,-0.0077,1.371
1686.00,7.722637,25.01506,-0.000174,24.017103,-0.0077,1.372
1688.00,7.722022,25.01519,-0.000175,24.017250,-0.0078,1.371
1690.00,7.721204,25.01516,-0.000175,24.017431,-0.0077,1.371
1692.00,7.721275,25.01446,-0.000173,24.017315,-0.0078,1.372
1694.00,7.721649,25.01432,-0.000175,24.016891,-0.0077,1.372
1696.00,7.721626,25.01350,-0.000175,24.017679,-0.0078,1.372
1698.00,7.721700,25.01411,-0.000174,24.017542,-0.0077,1.372
1700.00,7.721819,25.01406,-0.000175,24.017002,-0.0077,1.372
1702.00,7.722293,25.01469,-0.000176,24.017698,-0.0077,1.372
1704.00,7.722041,25.01456,-0.000176,24.016472,-0.0078,1.371
1706.00,7.721159,25.01442,-0.000174,24.016875,-0.0078,1.372
1708.00,7.720228,25.01388,-0.000174,24.017516,-0.0078,1.372
1710.00,7.721002,25.01415,-0.000174,24.017244,-0.0078,1.372
1712.00,7.720509,25.01379,-0.000176,24.016949,-0.0078,1.372
1714.00,7.720566,25.01398,-0.000174,24.017665,-0.0078,1.372
1716.00,7.720650,25.01455,-0.000174,24.018783,-0.0078,1.371
1718.00,7.721090,25.01519,-0.000173,24.017841,-0.0078,1.371
1720.00,7.720768,25.01441,-0.000174,24.017467,-0.0078,1.372
1722.00,7.719919,25.01489,-0.000174,24.017154,-0.0077,1.372
1724.00,7.720120,25.01456,-0.000173,24.017478,-0.0077,1.372
1726.00,7.719548,25.01504,-0.000175,24.017143,-0.0078,1.372
1728.00,7.718834,25.01499,-0.000174,24.017299,-0.0078,1.371
1730.00,7.718296,25.01429,-0.000174,24.017170,-0.0078,1.371
1732.00,7.718578,25.01490,-0.000173,24.017600,-0.0078,1.372
1734.00,7.719458,25.01560,-0.000173,24.017895,-0.0078,1.372
1736.00,7.719952,25.01468,-0.000175,24.017710,-0.0077,1.371
1738.00,7.719008,25.01458,-0.000175,24.017507,-0.0077,1.371
1740.00,7.717947,25.01428,-0.000174,24.018124,-0.0078,1.372
1742.00,7.717362,25.01572,-0.000175,24.017993,-0.0078,1.372
1744.00,7.717877,25.01598,-0.000174,24.016958,-0.0077,1.371
1746.00,7.716956,25.01632,-0.000174,24.016922,-0.0077,1.371
1748.00,7.716988,25.01587,-0.000175,24.016648,-0.0078,1.372
1750.00,7.717571,25.01606,-0.000175,24.016971,-0.0077,1.371
1752.00,7.717686,25.01602,-0.000174,24.017244,-0.0078,1.371
1754.00,7.717769,25.01547,-0.000174,24.017815,-0.0078,1.371
1756.00,7.717161,25.01616,-0.000174,24.017050,-0.0077,1.371
1758.00,7.717516,25.01535,-0.000174,24.017583,-0.0077,1.372
1760.00,7.717794,25.01574,-0.000173,24.017455,-0.0077,1.372
1762.00,7.717795,25.01569,-0.000173,24.017395,-0.0078,1.372
1764.00,7.717339,25.01567,-0.000174,24.017498,-0.0077,1.371
1766.00,7.716917,25.01565,-0.000174,24.017306,-0.0077,1.372
1768.00,7.716427,25.01545,-0.000174,24.017422,-0.0077,1.371
1770.00,7.715983,25.01515,-0.000174,24.017861,-0.0078,1.371
1772.00,7.715780,25.01542,-0.000175,24.017132,-0.0077,1.372
1774.00,7.716547,25.01534,-0.000174,24.017027,-0.0077,1.372
1776.00,7.716156,25.01576,-0.000173,24.016677,-0.0077,1.372
1778.00,7.716538,25.01506,-0.000174,24.016974,-0.0078,1.372
1780.00,7.716287,25.01482,-0.000174,24.017625,-0.0078,1.371
1782.00,7.716593,25.01540,-0.000173,24.017638,-0.0078,1.371
1784.00,7.716538,25.01551,-0.000174,24.017429,-0.0078,1.372
1786.00,7.715832,25.01546,-0.000174,24.017484,-0.0078,1.372
1788.00,7.715800,25.01537,-0.000174,24.017458,-0.0078,1.372
1790.00,7.715128,25.01543,-0.000174,24.017380,-0.0078,1.372
1792.00,7.714380,25.01563,-0.000174,24.016724,-0.0077,1.373
1794.00,7.714269,25.01595,-0.000174,24.016771,-0.0078,1.372
1796.00,7.714258,25.01633,-0.000174,24.017408,-0.0078,1.371
1798.00,7.714547,25.01618,-0.000174,24.017415,-0.0078,1.372
1800.00,7.714211,25.01617,-0.000175,24.016675,-0.0078,1.372
@3,12.0000,24.0
1802.00,7.713533,25.01672,-0.000176,24.017417,-0.0077,1.372
1804.00,7.711196,25.01666,-0.000174,24.018060,-0.0077,1.372
1806.00,7.704425,25.01837,-0.000173,24.017948,-0.0078,1.371
1808.00,7.692861,25.01859,-0.000173,24.017313,-0.0077,1.371
1810.00,7.674011,25.01765,-0.000172,24.017072,-0.0077,1.371
1812.00,7.650057,25.01693,-0.000173,24.017556,-0.0077,1.371
1814.00,7.628026,25.01771,-0.000172,24.017197,-0.0077,1.372
1816.00,7.610143,25.01816,-0.000174,24.017344,-0.0077,1.373
1818.00,7.594100,25.01742,-0.000174,24.017188,-0.0077,1.373
1820.00,7.578765,25.01775,-0.000174,24.018245,-0.0077,1.373
1822.00,7.562611,25.01817,-0.000174,24.018075,-0.0077,1.373
1824.00,7.547074,25.01773,-0.000174,24.017768,-0.0077,1.373
1826.00,7.532768,25.01834,-0.000174,24.017649,-0.0077,1.373
1828.00,7.520390,25.01839,-0.000175,24.017881,-0.0077,1.374
1830.00,7.516667,25.01834,-0.000176,24.017143,-0.0077,1.374
1832.00,7.519430,25.01833,-0.000175,24.017941,-0.0077,1.375
1834.00,7.530153,25.01792,-0.000176,24.018243,-0.0077,1.374
1836.00,7.542153,25.01772,-0.000175,24.017587,-0.0077,1.373
1838.00,7.551564,25.01735,-0.000173,24.017919,-0.0078,1.373
1840.00,7.557138,25.01753,-0.000173,24.017799,-0.0077,1.372
1842.00,7.562142,25.01704,-0.000173,24.017353,-0.0077,1.372
1844.00,7.567638,25.01708,-0.000173,24.017819,-0.0077,1.372
1846.00,7.573278,25.01660,-0.000173,24.017728,-0.0077,1.372
1848.00,7.577466,25.01643,-0.000172,24.017219,-0.0077,1.373
1850.00,7.580559,25.01755,-0.000174,24.018095,-0.0077,1.372
1852.00,7.583361,25.01661,-0.000174,24.017854,-0.0077,1.372
1854.00,7.585884,25.01669,-0.000173,24.017589,-0.0077,1.372
1856.00,7.588871,25.01717,-0.000173,24.017770,-0.0077,1.373
1858.00,7.592522,25.01760,-0.000174,24.016855,-0.0077,1.373
1860.00,7.596460,25.01730,-0.000173,24.017756,-0.0078,1.372
1862.00,7.602204,25.01729,-0.000173,24.017843,-0.0077,1.372
1864.00,7.607985,25.01744,-0.000173,24.017875,-0.0077,1.372
1866.00,7.613760,25.01682,-0.000174,24.017493,-0.0077,1.372
1868.00,7.619135,25.01727,-0.000174,24.017313,-0.0077,1.372
1870.00,7.625687,25.01780,-0.000173,24.017877,-0.0077,1.372
1872.00,7.632198,25.01798,-0.000173,24.016967,-0.0077,1.372
1874.00,7.637122,25.01813,-0.000173,24.017486,-0.0077,1.373
1876.00,7.642092,25.01761,-0.000173,24.017636,-0.0077,1.372
1878.00,7.647044,25.01748,-0.000174,24.018234,-0.0077,1.373
1880.00,7.651360,25.01770,-0.000176,24.017098,-0.0077,1.373
1882.00,7.654590,25.01714,-0.000176,24.017241,-0.0077,1.372
1884.00,7.657284,25.01725,-0.000173,24.017810,-0.0077,1.372
1886.00,7.661431,25.01743,-0.000173,24.018147,-0.0077,1.372
1888.00,7.664369,25.01842,-0.000173,24.017518,-0.0077,1.372
1890.00,7.665397,25.01823,-0.000173,24.017098,-0.0077,1.372
1892.00,7.667101,25.01800,-0.000174,24.017360,-0.0077,1.372
1894.00,7.669099,25.01747,-0.000174,24.017661,-0.0078,1.372
1896.00,7.671208,25.01769,-0.000173,24.017669,-0.0077,1.372
1898.00,7.672643,25.01783,-0.000175,24.018029,-0.0077,1.373
1900.00,7.674642,25.01850,-0.000174,24.017968,-0.0078,1.373
1902.00,7.676258,25.01868,-0.000173,24.017545,-0.0077,1.373
1904.00,7.678710,25.01816,-0.000173,24.017951,-0.0078,1.372
1906.00,7.680392,25.01747,-0.000173,24.018718,-0.0077,1.373
1908.00,7.682116,25.01766,-0.000174,24.018214,-0.0077,1.372
1910.00,7.683726,25.01765,-0.000173,24.018359,-0.0077,1.372
1912.00,7.684768,25.01867,-0.000173,24.017553,-0.0077,1.372
1914.00,7.686062,25.01835,-0.000174,24.018015,-0.0077,1.372
1916.00,7.686349,25.01833,-0.000173,24.017578,-0.0078,1.372
1918.00,7.686798,25.01802,-0.000172,24.017099,-0.0077,1.373
1920.00,7.686630,25.01862,-0.000173,24.017402,-0.0077,1.372
1922.00,7.687772,25.01797,-0.000173,24.018196,-0.0077,1.372
1924.00,7.689054,25.01789,-0.000173,24.017796,-0.0077,1.372
1926.00,7.689401,25.01778,-0.000174,24.017602,-0.0077,1.372
1928.00,7.690281,25.01750,-0.000173,24.017837,-0.0077,1.372
1930.00,7.691302,25.01856,-0.000172,24.017895,-0.0077,1.372
1932.00,7.691317,25.01831,-0.000173,24.017128,-0.0077,1.373
1934.00,7.691486,25.01764,-0.000173,24.017774,-0.0077,1.373
1936.00,7.691722,25.01797,-0.000173,24.017625,-0.0077,1.373
1938.00,7.691850,25.01790,-0.000173,24.017433,-0.0077,1.372
1940.00,7.692207,25.01771,-0.000173,24.016378,-0.0078,1.373
1942.00,7.693088,25.01843,-0.000173,24.017616,-0.0078,1.372
1944.00,7.693864,25.01761,-0.000173,24.017518,-0.0078,1.372
1946.00,7.694672,25.01770,-0.000173,24.017605,-0.0077,1.372
1948.00,7.695095,25.01796,-0.000172,24.017618,-0.0077,1.372
1950.00,7.695730,25.01784,-0.000171,24.017930,-0.0077,1.372
1952.00,7.695078,25.01841,-0.000172,24.017683,-0.0077,1.372
1954.00,7.694783,25.01784,-0.000173,24.017672,-0.0077,1.373
1956.00,7.694699,25.01727,-0.000174,24.018109,-0.0078,1.373
1958.00,7.695992,25.01786,-0.000174,24.017786,-0.0078,1.373
1960.00,7.696409,25.01746,-0.000174,24.018076,-0.0077,1.372
1962.00,7.696772,25.01747,-0.000174,24.017623,-0.0078,1.372
1964.00,7.696605,25.01793,-0.000174,24.017400,-0.0077,1.372
1966.00,7.696469,25.01807,-0.000173,24.018144,-0.0077,1.373
1968.00,7.697516,25.01783,-0.000172,24.018561,-0.0077,1.372
1970.00,7.697315,25.01791,-0.000174,24.017946,-0.0078,1.373
1972.00,7.697243,25.01770,-0.000173,24.017796,-0.0077,1.373
1974.00,7.697660,25.01772,-0.000172,24.018151,-0.0077,1.372
1976.00,7.697761,25.01738,-0.000173,24.017939,-0.0077,1.372
1978.00,7.697536,25.01777,-0.000173,24.017574,-0.0077,1.372
1980.00,7.698179,25.01828,-0.000173,24.017699,-0.0077,1.373
1982.00,7.697850,25.01778,-0.000173,24.017649,-0.0078,1.373
1984.00,7.697826,25.01728,-0.000174,24.017826,-0.0077,1.373
1986.00,7.698236,25.01754,-0.000174,24.017864,-0.0077,1.372
1988.00,7.698851,25.01765,-0.000174,24.018280,-0.0077,1.372
1990.00,7.698725,25.01796,-0.000173,24.018513,-0.0078,1.373
1992.00,7.699172,25.01725,-0.000173,24.017752,-0.0078,1.373
1994.00,7.699059,25.01707,-0.000174,24.017935,-0.0077,1.372
1996.00,7.699783,25.01680,-0.000174,24.018049,-0.0078,1.373
1998.00,7.699440,25.01706,-0.000173,24.017748,-0.0078,1.373
2000.00,7.699005,25.01678,-0.000172,24.018125,-0.0077,1.373
2002.00,7.699085,25.01657,-0.000174,24.018225,-0.0077,1.373
2004.00,7.699061,25.01715,-0.000174,24.017960,-0.0077,1.373
2006.00,7.698391,25.01773,-0.000173,24.018125,-0.0077,1.373
2008.00,7.698894,25.01746,-0.000174,24.017429,-0.0077,1.373
2010.00,7.698518,25.01782,-0.000173,24.017669,-0.0077,1.373
2012.00,7.698584,25.01785,-0.000172,24.017774,-0.0077,1.373
2014.00,7.698590,25.01765,-0.000172,24.017079,-0.0078,1.373
2016.00,7.698553,25.01766,-0.000173,24.017533,-0.0077,1.373
2018.00,7.698543,25.01744,-0.000174,24.017890,-0.0078,1.373
2020.00,7.698599,25.01786,-0.000173,24.017221,-0.0078,1.373
2022.00,7.698408,25.01752,-0.000174,24.017054,-0.0077,1.373
2024.00,7.698494,25.01849,-0.000173,24.017476,-0.0078,1.374
2026.00,7.698413,25.01867,-0.000172,24.017288,-0.0078,1.373
2028.00,7.697502,25.01898,-0.000172,24.017107,-0.0077,1.373
2030.00,7.697793,25.01903,-0.000172,24.017750,-0.0078,1.373
2032.00,7.697905,25.01871,-0.000173,24.017580,-0.0077,1.372
2034.00,7.698058,25.01864,-0.000172,24.017498,-0.0078,1.373
2036.00,7.697895,25.01933,-0.000173,24.017580,-0.0078,1.373
2038.00,7.697830,25.01885,-0.000174,24.017846,-0.0077,1.373
2040.00,7.697612,25.01834,-0.000174,24.017881,-0.0077,1.373
2042.00,7.697362,25.01793,-0.000173,24.017322,-0.0077,1.373
2044.00,7.696477,25.01775,-0.000173,24.017897,-0.0077,1.373
2046.00,7.696311,25.01817,-0.000172,24.017629,-0.0077,1.373
2048.00,7.696422,25.01784,-0.000173,24.017141,-0.0077,1.373
2050.00,7.696895,25.01815,-0.000172,24.016991,-0.0077,1.373
2052.00,7.696731,25.01818,-0.000171,24.017061,-0.0077,1.373
2054.00,7.696480,25.01868,-0.000173,24.017736,-0.0077,1.373
2056.00,7.696515,25.01867,-0.000174,24.017203,-0.0078,1.372
2058.00,7.696106,25.01884,-0.000173,24.017261,-0.0077,1.373
2060.00,7.695637,25.01867,-0.000172,24.018042,-0.0078,1.373
2062.00,7.695477,25.01830,-0.000172,24.018120,-0.0077,1.374
2064.00,7.694953,25.01795,-0.000173,24.018240,-0.0077,1.373
2066.00,7.695286,25.01749,-0.000172,24.017810,-0.0077,1.372
2068.00,7.695314,25.01730,-0.000172,24.017908,-0.0077,1.373
2070.00,7.694653,25.01751,-0.000172,24.017553,-0.0077,1.373
2072.00,7.694703,25.01737,-0.000174,24.017734,-0.0078,1.373
2074.00,7.695009,25.01774,-0.000173,24.017625,-0.0077,1.373
2076.00,7.695171,25.01804,-0.000173,24.017725,-0.0077,1.373
2078.00,7.695435,25.01822,-0.000173,24.017788,-0.0077,1.373
2080.00,7.695029,25.01788,-0.000173,24.018220,-0.0078,1.373
2082.00,7.695684,25.01851,-0.000174,24.018009,-0.0077,1.372
2084.00,7.695184,25.01796,-0.000173,24.017219,-0.0078,1.373
2086.00,7.694510,25.01776,-0.000173,24.016632,-0.0077,1.373
2088.00,7.694347,25.01885,-0.000173,24.017623,-0.0077,1.373
2090.00,7.694633,25.01872,-0.000172,24.017852,-0.0077,1.373
2092.00,7.695341,25.01859,-0.000173,24.018347,-0.0078,1.373
2094.00,7.695494,25.01863,-0.000175,24.017486,-0.0078,1.374
2096.00,7.694500,25.01840,-0.000174,24.016891,-0.0078,1.373
2098.00,7.693753,25.01840,-0.000174,24.017205,-0.0078,1.373
2100.00,7.695087,25.01900,-0.000173,24.017507,-0.0078,1.373
2102.00,7.694619,25.01855,-0.000173,24.017475,-0.0078,1.373
2104.00,7.693993,25.01901,-0.000174,24.018096,-0.0078,1.373
2106.00,7.695484,25.01856,-0.000173,24.017513,-0.0077,1.373
2108.00,7.695271,25.01805,-0.000173,24.017469,-0.0077,1.373
2110.00,7.693651,25.01774,-0.000173,24.016915,-0.0077,1.374
2112.00,7.693269,25.01797,-0.000173,24.017950,-0.0077,1.373
2114.00,7.694120,25.01750,-0.000174,24.017342,-0.0077,1.373
2116.00,7.694344,25.01764,-0.000174,24.017322,-0.0077,1.373
2118.00,7.694488,25.01814,-0.000173,24.017312,-0.0077,1.374
2120.00,7.693641,25.01850,-0.000174,24.017618,-0.0077,1.374
2122.00,7.693594,25.01777,-0.000174,24.016815,-0.0077,1.373
2124.00,7.692951,25.01800,-0.000173,24.017290,-0.0077,1.373
2126.00,7.693126,25.01798,-0.000173,24.016804,-0.0077,1.373
2128.00,7.693215,25.01790,-0.000173,24.017482,-0.0077,1.373
2130.00,7.693001,25.01830,-0.000173,24.017868,-0.0078,1.373
2132.00,7.692474,25.01848,-0.000174,24.017850,-0.0078,1.374
2134.00,7.692707,25.01903,-0.000174,24.017690,-0.0078,1.373
2136.00,7.693102,25.01965,-0.000173,24.017574,-0.0077,1.374
2138.00,7.692712,25.01901,-0.000173,24.017841,-0.0077,1.374
2140.00,7.692473,25.01861,-0.000175,24.017360,-0.0078,1.374
2142.00,7.692212,25.01897,-0.000174,24.017772,-0.0077,1.374
2144.00,7.692087,25.01942,-0.000173,24.018066,-0.0078,1.373
2146.00,7.692042,25.01900,-0.000173,24.017515,-0.0078,1.374
2148.00,7.690939,25.01853,-0.000174,24.018093,-0.0078,1.374
2150.00,7.691099,25.01909,-0.000173,24.017440,-0.0077,1.373
2152.00,7.691265,25.01917,-0.000172,24.017090,-0.0077,1.373
2154.00,7.691621,25.01917,-0.000174,24.018020,-0.0078,1.373
2156.00,7.690609,25.01965,-0.000174,24.017848,-0.0077,1.374
2158.00,7.689342,25.01889,-0.000173,24.017598,-0.0077,1.374
2160.00,7.689506,25.01867,-0.000174,24.018258,-0.0077,1.374
2162.00,7.689453,25.01934,-0.000174,24.017536,-0.0077,1.373
2164.00,7.689182,25.01872,-0.000174,24.018254,-0.0077,1.373
2166.00,7.689511,25.01869,-0.000174,24.018040,-0.0077,1.373
2168.00,7.690194,25.01917,-0.000173,24.018015,-0.0077,1.374
2170.00,7.689903,25.01802,-0.000173,24.018225,-0.0077,1.374
2172.00,7.690254,25.01801,-0.000173,24.017743,-0.0077,1.374
2174.00,7.690164,25.01774,-0.000173,24.017917,-0.0077,1.374
2176.00,7.689841,25.01802,-0.000173,24.017549,-0.0077,1.374
2178.00,7.690049,25.01768,-0.000173,24.018158,-0.0077,1.374
2180.00,7.690353,25.01765,-0.000173,24.017678,-0.0077,1.373
2182.00,7.689253,25.01861,-0.000174,24.018164,-0.0078,1.373
2184.00,7.689098,25.01772,-0.000174,24.017453,-0.0078,1.374
2186.00,7.689191,25.01730,-0.000175,24.017886,-0.0077,1.374
2188.00,7.689144,25.01702,-0.000174,24.017621,-0.0077,1.375
2190.00,7.689534,25.01742,-0.000175,24.017846,-0.0077,1.374
2192.00,7.690321,25.01794,-0.000173,24.017433,-0.0077,1.373
2194.00,7.689971,25.01808,-0.000172,24.018086,-0.0077,1.374
2196.00,7.690007,25.01737,-0.000173,24.018722,-0.0077,1.374
2198.00,7.690352,25.01760,-0.000173,24.018646,-0.0077,1.374
2200.00,7.689861,25.01777,-0.000174,24.017852,-0.0077,1.373
2202.00,7.688851,25.01805,-0.000173,24.018138,-0.0077,1.374
2204.00,7.688938,25.01686,-0.000172,24.018006,-0.0077,1.374
2206.00,7.689077,25.01708,-0.000173,24.017620,-0.0077,1.374
2208.00,7.688439,25.01750,-0.000173,24.018394,-0.0077,1.374
2210.00,7.688793,25.01719,-0.000172,24.018328,-0.0077,1.374
2212.00,7.688614,25.01783,-0.000171,24.018976,-0.0077,1.374
2214.00,7.687804,25.01772,-0.000172,24.018845,-0.0076,1.375
2216.00,7.687601,25.01780,-0.000172,24.018658,-0.0077,1.374
2218.00,7.687474,25.01681,-0.000170,24.018437,-0.0077,1.373
2220.00,7.687170,25.01705,-0.000171,24.018328,-0.0077,1.374
2222.00,7.686194,25.01764,-0.000171,24.018570,-0.0077,1.374
2224.00,7.685767,25.01764,-0.000172,24.018517,-0.0077,1.374
2226.00,7.685682,25.01790,-0.000171,24.018508,-0.0077,1.374
2228.00,7.685872,25.01682,-0.000170,24.018811,-0.0077,1.374
2230.00,7.686464,25.01726,-0.000170,24.019112,-0.0076,1.373
2232.00,7.687343,25.01694,-0.000171,24.018845,-0.0076,1.374
2234.00,7.687112,25.01773,-0.000171,24.019112,-0.0076,1.374
2236.00,7.685991,25.01737,-0.000171,24.018392,-0.0076,1.374
2238.00,7.686655,25.01718,-0.000172,24.018444,-0.0077,1.374
2240.00,7.686743,25.01750,-0.000172,24.018459,-0.0077,1.374
2242.00,7.685989,25.01676,-0.000171,24.018403,-0.0077,1.374
2244.00,7.686629,25.01748,-0.000172,24.018504,-0.0077,1.374
2246.00,7.686612,25.01819,-0.000171,24.018484,-0.0077,1.374
2248.00,7.686636,25.01759,-0.000171,24.018388,-0.0077,1.374
2250.00,7.686682,25.01745,-0.000172,24.017623,-0.0077,1.374
2252.00,7.685711,25.01761,-0.000172,24.018624,-0.0077,1.375
2254.00,7.685714,25.01765,-0.000172,24.018492,-0.0077,1.373
2256.00,7.685716,25.01742,-0.000171,24.018521,-0.0077,1.374
2258.00,7.685022,25.01828,-0.000171,24.018539,-0.0077,1.374
2260.00,7.684345,25.01857,-0.000171,24.018577,-0.0077,1.374
2262.00,7.684633,25.01816,-0.000171,24.019626,-0.0077,1.374
2264.00,7.684486,25.01854,-0.000172,24.018646,-0.0077,1.374
2266.00,7.683552,25.01914,-0.000171,24.018769,-0.0077,1.375
2268.00,7.683413,25.01909,-0.000172,24.018754,-0.0077,1.375
2270.00,7.683438,25.01862,-0.000172,24.018675,-0.0077,1.374
2272.00,7.683701,25.01806,-0.000173,24.017973,-0.0077,1.375
2274.00,7.683113,25.01821,-0.000172,24.018064,-0.0077,1.374
2276.00,7.682677,25.01802,-0.000171,24.018441,-0.0077,1.374
2278.00,7.683577,25.01907,-0.000171,24.019204,-0.0077,1.375
2280.00,7.683856,25.01840,-0.000172,24.018488,-0.0077,1.374
2282.00,7.683921,25.01946,-0.000172,24.018604,-0.0077,1.375
2284.00,7.683268,25.01844,-0.000172,24.018635,-0.0077,1.375
2286.00,7.683223,25.01827,-0.000173,24.018171,-0.0077,1.374
2288.00,7.683732,25.01918,-0.000171,24.018577,-0.0077,1.374
2290.00,7.683495,25.01922,-0.000172,24.018151,-0.0077,1.374
2292.00,7.683053,25.01959,-0.000172,24.018164,-0.0077,1.375
2294.00,7.683001,25.01991,-0.000172,24.018579,-0.0077,1.375
2296.00,7.682988,25.02019,-0.000172,24.017805,-0.0077,1.374
2298.00,7.683328,25.01988,-0.000171,24.018089,-0.0077,1.375
2300.00,7.683672,25.02005,-0.000172,24.018606,-0.0076,1.375
2302.00,7.683977,25.01940,-0.000174,24.018303,-0.0077,1.375
2304.00,7.684545,25.01871,-0.000174,24.017973,-0.0077,1.374
2306.00,7.683303,25.01956,-0.000171,24.018818,-0.0076,1.374
2308.00,7.683156,25.01880,-0.000171,24.018504,-0.0076,1.375
2310.00,7.683263,25.01897,-0.000171,24.017997,-0.0077,1.374
2312.00,7.683114,25.01845,-0.000170,24.018196,-0.0077,1.375
2314.00,7.683597,25.01874,-0.000172,24.018602,-0.0077,1.375
2316.00,7.683271,25.01824,-0.000171,24.018198,-0.0077,1.375
2318.00,7.682685,25.01833,-0.000172,24.018455,-0.0077,1.375
2320.00,7.682806,25.01889,-0.000172,24.018214,-0.0077,1.375
2322.00,7.683545,25.01939,-0.000172,24.018274,-0.0077,1.374
2324.00,7.682449,25.01953,-0.000171,24.018753,-0.0077,1.375
2326.00,7.681468,25.01904,-0.000173,24.018599,-0.0077,1.376
2328.00,7.681741,25.01883,-0.000172,24.018546,-0.0077,1.374
2330.00,7.681887,25.01902,-0.000171,24.018232,-0.0077,1.374
2332.00,7.682167,25.01850,-0.000173,24.017544,-0.0077,1.374
2334.00,7.681896,25.01928,-0.000171,24.017739,-0.0077,1.375
2336.00,7.680785,25.01873,-0.000172,24.018319,-0.0077,1.375
2338.00,7.679784,25.01838,-0.000172,24.018593,-0.0077,1.375
2340.00,7.679275,25.01753,-0.000172,24.018042,-0.0077,1.375
2342.00,7.679268,25.01747,-0.000172,24.018570,-0.0077,1.375
2344.00,7.679683,25.01736,-0.000172,24.018203,-0.0077,1.375
2346.00,7.679925,25.01804,-0.000172,24.018559,-0.0077,1.375
2348.00,7.680142,25.01781,-0.000172,24.018209,-0.0077,1.375
2350.00,7.679992,25.01797,-0.000172,24.018260,-0.0077,1.375
2352.00,7.679879,25.01845,-0.000172,24.018976,-0.0077,1.375
2354.00,7.679565,25.01887,-0.000172,24.018008,-0.0077,1.375
2356.00,7.679864,25.01856,-0.000172,24.017828,-0.0077,1.376
2358.00,7.679067,25.01792,-0.000172,24.018136,-0.0077,1.376
2360.00,7.680187,25.01807,-0.000174,24.017371,-0.0077,1.375
2362.00,7.680282,25.01808,-0.000172,24.017783,-0.0077,1.374
2364.00,7.679954,25.01837,-0.000171,24.017879,-0.0076,1.374
2366.00,7.679093,25.01824,-0.000172,24.018252,-0.0077,1.375
2368.00,7.678976,25.01821,-0.000171,24.018082,-0.0077,1.375
2370.00,7.678779,25.01808,-0.000172,24.017944,-0.0077,1.374
2372.00,7.678527,25.01836,-0.000171,24.017708,-0.0077,1.374
2374.00,7.678776,25.01781,-0.000172,24.018274,-0.0077,1.375
2376.00,7.679206,25.01741,-0.000173,24.017582,-0.0077,1.375
2378.00,7.678568,25.01797,-0.000172,24.017649,-0.0077,1.375
2380.00,7.678772,25.01836,-0.000173,24.018241,-0.0077,1.375
2382.00,7.678758,25.01846,-0.000172,24.017734,-0.0077,1.375
2384.00,7.678459,25.01827,-0.000173,24.017692,-0.0077,1.376
2386.00,7.677602,25.01759,-0.000173,24.018209,-0.0077,1.376
2388.00,7.677689,25.01867,-0.000173,24.017852,-0.0077,1.375
2390.00,7.678133,25.01963,-0.000173,24.017790,-0.0077,1.375
2392.00,7.678721,25.01884,-0.000174,24.017710,-0.0077,1.376
2394.00,7.678801,25.01898,-0.000173,24.018147,-0.0077,1.375
2396.00,7.678265,25.01889,-0.000172,24.017723,-0.0077,1.375
2398.00,7.677786,25.01809,-0.000172,24.017587,-0.0077,1.375
2400.00,7.677706,25.01800,-0.000172,24.018334,-0.0077,1.375
@4,12.0000,24.0
2402.00,7.677681,25.01811,-0.000172,24.018227,-0.0077,1.375
2404.00,7.675951,25.01755,-0.000173,24.017674,-0.0077,1.375
2406.00,7.669687,25.01762,-0.000173,24.017714,-0.0077,1.375
2408.00,7.658614,25.01737,-0.000172,24.017721,-0.0077,1.374
2410.00,7.640619,25.01780,-0.000172,24.018385,-0.0077,1.374
2412.00,7.618398,25.01806,-0.000171,24.018606,-0.0077,1.375
2414.00,7.599847,25.01772,-0.000172,24.018138,-0.0077,1.375
2416.00,7.583039,25.01801,-0.000173,24.017964,-0.0077,1.376
2418.00,7.567924,25.01820,-0.000174,24.018675,-0.0077,1.376
2420.00,7.554207,25.01816,-0.000173,24.018800,-0.0077,1.376
2422.00,7.539896,25.01830,-0.000173,24.018350,-0.0077,1.376
2424.00,7.525650,25.01822,-0.000174,24.018575,-0.0077,1.376
2426.00,7.512521,25.01808,-0.000176,24.018430,-0.0077,1.377
2428.00,7.503949,25.01813,-0.000175,24.018624,-0.0077,1.377
2430.00,7.502133,25.01809,-0.000174,24.018376,-0.0077,1.377
2432.00,7.505837,25.01779,-0.000177,24.018017,-0.0077,1.378
2434.00,7.516243,25.01858,-0.000175,24.017939,-0.0077,1.378
2436.00,7.528584,25.01837,-0.000173,24.018423,-0.0077,1.377
2438.00,7.538159,25.01835,-0.000172,24.017986,-0.0077,1.376
2440.00,7.543151,25.01852,-0.000173,24.017770,-0.0077,1.376
2442.00,7.547705,25.01839,-0.000174,24.018512,-0.0077,1.376
2444.00,7.551620,25.01840,-0.000173,24.017955,-0.0077,1.376
2446.00,7.555286,25.01840,-0.000173,24.017902,-0.0077,1.376
2448.00,7.560014,25.01769,-0.000172,24.017888,-0.0077,1.376
2450.00,7.563398,25.01712,-0.000173,24.017754,-0.0077,1.376
2452.00,7.564522,25.01709,-0.000173,24.017486,-0.0077,1.375
2454.00,7.566928,25.01817,-0.000174,24.018423,-0.0077,1.376
2456.00,7.569175,25.01860,-0.000172,24.018207,-0.0077,1.376
2458.00,7.572102,25.01876,-0.000172,24.018276,-0.0077,1.375
2460.00,7.576142,25.01805,-0.000172,24.018608,-0.0077,1.375
2462.00,7.579420,25.01793,-0.000172,24.018381,-0.0077,1.376
2464.00,7.584819,25.01859,-0.000172,24.018372,-0.0078,1.376
2466.00,7.589627,25.01793,-0.000174,24.017679,-0.0077,1.376
2468.00,7.594314,25.01762,-0.000174,24.018122,-0.0077,1.376
2470.00,7.599362,25.01752,-0.000174,24.018399,-0.0077,1.376
2472.00,7.604160,25.01712,-0.000173,24.018533,-0.0076,1.376
2474.00,7.609547,25.01740,-0.000174,24.017893,-0.0077,1.376
2476.00,7.614940,25.01734,-0.000174,24.018075,-0.0077,1.375
2478.00,7.619555,25.01782,-0.000173,24.018098,-0.0077,1.376
2480.00,7.621950,25.01712,-0.000173,24.017679,-0.0077,1.376
2482.00,7.625742,25.01666,-0.000173,24.018348,-0.0077,1.376
2484.00,7.628813,25.01702,-0.000174,24.018555,-0.0077,1.376
2486.00,7.631536,25.01690,-0.000173,24.018345,-0.0077,1.376
2488.00,7.633503,25.01611,-0.000174,24.018365,-0.0077,1.376
2490.00,7.635005,25.01659,-0.000172,24.019063,-0.0077,1.376
2492.00,7.636251,25.01680,-0.000173,24.018332,-0.0077,1.375
2494.00,7.638440,25.01594,-0.000172,24.017698,-0.0077,1.376
2496.00,7.640261,25.01625,-0.000172,24.018270,-0.0077,1.376
2498.00,7.641401,25.01613,-0.000173,24.018386,-0.0078,1.376
2500.00,7.643154,25.01764,-0.000174,24.018405,-0.0077,1.376
2502.00,7.644398,25.01761,-0.000174,24.018040,-0.0077,1.376
2504.00,7.645321,25.01706,-0.000173,24.018044,-0.0077,1.376
2506.00,7.646810,25.01741,-0.000174,24.018171,-0.0077,1.377
2508.00,7.646798,25.01796,-0.000174,24.018176,-0.0077,1.377
2510.00,7.647761,25.01728,-0.000174,24.018379,-0.0078,1.376
2512.00,7.648709,25.01710,-0.000173,24.018742,-0.0077,1.376
2514.00,7.649937,25.01714,-0.000174,24.018807,-0.0077,1.376
2516.00,7.651209,25.01735,-0.000175,24.017828,-0.0077,1.376
2518.00,7.652367,25.01699,-0.000174,24.017884,-0.0077,1.376
2520.00,7.653171,25.01709,-0.000172,24.017645,-0.0077,1.376
2522.00,7.653194,25.01806,-0.000173,24.017951,-0.0077,1.376
2524.00,7.653765,25.01859,-0.000173,24.017806,-0.0077,1.376
2526.00,7.654398,25.01805,-0.000174,24.018095,-0.0077,1.376
2528.00,7.655399,25.01808,-0.000173,24.017745,-0.0077,1.377
2530.00,7.655837,25.01751,-0.000174,24.017500,-0.0077,1.376
2532.00,7.655600,25.01751,-0.000173,24.018109,-0.0077,1.376
2534.00,7.654978,25.01750,-0.000173,24.018513,-0.0077,1.377
2536.00,7.655230,25.01731,-0.000173,24.017640,-0.0077,1.377
2538.00,7.655337,25.01668,-0.000173,24.018455,-0.0077,1.377
2540.00,7.656067,25.01675,-0.000173,24.018486,-0.0077,1.377
2542.00,7.657554,25.01717,-0.000173,24.018227,-0.0077,1.377
2544.00,7.658195,25.01669,-0.000173,24.018733,-0.0077,1.377
2546.00,7.658723,25.01637,-0.000172,24.017752,-0.0077,1.376
2548.00,7.658761,25.01611,-0.000171,24.018222,-0.0077,1.376
2550.00,7.658466,25.01712,-0.000171,24.018138,-0.0077,1.377
2552.00,7.658584,25.01768,-0.000171,24.017660,-0.0077,1.376
2554.00,7.658927,25.01818,-0.000171,24.018280,-0.0077,1.376
2556.00,7.658865,25.01882,-0.000171,24.018058,-0.0077,1.376
2558.00,7.659346,25.01763,-0.000173,24.018131,-0.0077,1.377
2560.00,7.659276,25.01709,-0.000173,24.018002,-0.0077,1.377
2562.00,7.659335,25.01724,-0.000173,24.017748,-0.0077,1.376
2564.00,7.660235,25.01766,-0.000172,24.017457,-0.0077,1.376
2566.00,7.660518,25.01753,-0.000172,24.017743,-0.0077,1.377
2568.00,7.660821,25.01746,-0.000172,24.018196,-0.0078,1.376
2570.00,7.660886,25.01744,-0.000172,24.017290,-0.0077,1.377
2572.00,7.661484,25.01761,-0.000172,24.018238,-0.0078,1.377
2574.00,7.661715,25.01833,-0.000172,24.017386,-0.0077,1.376
2576.00,7.661755,25.01853,-0.000172,24.017359,-0.0077,1.376
2578.00,7.661759,25.01837,-0.000172,24.017355,-0.0077,1.377
2580.00,7.661730,25.01868,-0.000172,24.017681,-0.0078,1.377
2582.00,7.662809,25.01895,-0.000173,24.018234,-0.0077,1.377
2584.00,7.662539,25.01834,-0.000174,24.017814,-0.0077,1.377
2586.00,7.661440,25.01835,-0.000173,24.018180,-0.0077,1.376
2588.00,7.662358,25.01842,-0.000172,24.017620,-0.0077,1.376
2590.00,7.662771,25.01897,-0.000173,24.018167,-0.0077,1.377
2592.00,7.663715,25.01854,-0.000172,24.018214,-0.0077,1.377
2594.00,7.663278,25.01814,-0.000173,24.017944,-0.0077,1.377
2596.00,7.661971,25.01751,-0.000174,24.017632,-0.0077,1.377
2598.00,7.662406,25.01714,-0.000173,24.018120,-0.0077,1.377
2600.00,7.663368,25.01774,-0.000174,24.017652,-0.0077,1.377
2602.00,7.663679,25.01758,-0.000172,24.018426,-0.0077,1.377
2604.00,7.662573,25.01777,-0.000172,24.017455,-0.0077,1.376
2606.00,7.662143,25.01731,-0.000174,24.017230,-0.0077,1.377
2608.00,7.662350,25.01773,-0.000174,24.018493,-0.0077,1.377
2610.00,7.662804,25.01735,-0.000172,24.017946,-0.0077,1.377
2612.00,7.661936,25.01756,-0.000171,24.017404,-0.0077,1.376
2614.00,7.662014,25.01746,-0.000173,24.017437,-0.0077,1.376
2616.00,7.662268,25.01742,-0.000172,24.018539,-0.0077,1.377
2618.00,7.661948,25.01718,-0.000174,24.018225,-0.0077,1.377
2620.00,7.661952,25.01751,-0.000173,24.017808,-0.0077,1.377
2622.00,7.662075,25.01758,-0.000173,24.017498,-0.0077,1.377
2624.00,7.662359,25.01730,-0.000174,24.018189,-0.0077,1.377
2626.00,7.662475,25.01720,-0.000173,24.018115,-0.0077,1.377
2628.00,7.662644,25.01775,-0.000172,24.017266,-0.0077,1.377
2630.00,7.662048,25.01771,-0.000172,24.017730,-0.0077,1.377
2632.00,7.662492,25.01764,-0.000173,24.017906,-0.0077,1.377
2634.00,7.662364,25.01747,-0.000173,24.017411,-0.0077,1.377
2636.00,7.662348,25.01690,-0.000172,24.017906,-0.0077,1.378
2638.00,7.662251,25.01729,-0.000172,24.018568,-0.0077,1.377
2640.00,7.662029,25.01689,-0.000173,24.017544,-0.0077,1.377
2642.00,7.661948,25.01732,-0.000172,24.017975,-0.0077,1.377
2644.00,7.662032,25.01748,-0.000172,24.018270,-0.0077,1.377
2646.00,7.661444,25.01702,-0.000172,24.018062,-0.0077,1.377
2648.00,7.661485,25.01681,-0.000172,24.017480,-0.0077,1.378
2650.00,7.662036,25.01707,-0.000173,24.018301,-0.0078,1.377
2652.00,7.661096,25.01636,-0.000173,24.018401,-0.0077,1.376
2654.00,7.660475,25.01634,-0.000172,24.018252,-0.0077,1.377
2656.00,7.661407,25.01602,-0.000172,24.017449,-0.0077,1.377
2658.00,7.662062,25.01554,-0.000172,24.017890,-0.0078,1.377
2660.00,7.661720,25.01661,-0.000173,24.017649,-0.0077,1.377
2662.00,7.662921,25.01692,-0.000173,24.018664,-0.0077,1.378
2664.00,7.663151,25.01665,-0.000172,24.018339,-0.0077,1.378
2666.00,7.662519,25.01616,-0.000172,24.018267,-0.0077,1.377
2668.00,7.662327,25.01583,-0.000171,24.018162,-0.0077,1.377
2670.00,7.660605,25.01573,-0.000171,24.017959,-0.0077,1.378
2672.00,7.660457,25.01661,-0.000172,24.018564,-0.0077,1.377
2674.00,7.660937,25.01626,-0.000172,24.017761,-0.0077,1.377
2676.00,7.661318,25.01738,-0.000172,24.018894,-0.0077,1.377
2678.00,7.661145,25.01755,-0.000172,24.018439,-0.0077,1.376
2680.00,7.661445,25.01714,-0.000171,24.018142,-0.0077,1.377
2682.00,7.661067,25.01763,-0.000172,24.017774,-0.0077,1.377
2684.00,7.660493,25.01743,-0.000172,24.018914,-0.0077,1.377
2686.00,7.659843,25.01750,-0.000171,24.019077,-0.0076,1.377
2688.00,7.660806,25.01733,-0.000171,24.018550,-0.0077,1.377
2690.00,7.660825,25.01790,-0.000170,24.018689,-0.0076,1.376
2692.00,7.660148,25.01735,-0.000170,24.018145,-0.0077,1.377
2694.00,7.659605,25.01659,-0.000172,24.018932,-0.0077,1.378
2696.00,7.659678,25.01680,-0.000172,24.019273,-0.0077,1.378
2698.00,7.660226,25.01747,-0.000170,24.018818,-0.0077,1.377
2700.00,7.658957,25.01788,-0.000172,24.018662,-0.0077,1.378
2702.00,7.658916,25.01679,-0.000172,24.018504,-0.0076,1.377
2704.00,7.659631,25.01724,-0.000171,24.018281,-0.0076,1.377
2706.00,7.660175,25.01727,-0.000170,24.018318,-0.0076,1.377
2708.00,7.659158,25.01732,-0.000170,24.019255,-0.0076,1.377
2710.00,7.659531,25.01753,-0.000170,24.018776,-0.0076,1.377
2712.00,7.659158,25.01823,-0.000169,24.018390,-0.0076,1.377
2714.00,7.659114,25.01768,-0.000170,24.018979,-0.0076,1.378
2716.00,7.659992,25.01819,-0.000171,24.019422,-0.0076,1.378
2718.00,7.659339,25.01799,-0.000171,24.019371,-0.0076,1.378
2720.00,7.659251,25.01759,-0.000172,24.018321,-0.0076,1.378
2722.00,7.658712,25.01771,-0.000170,24.018613,-0.0077,1.377
2724.00,7.658513,25.01758,-0.000171,24.019108,-0.0076,1.377
2726.00,7.659074,25.01813,-0.000171,24.019456,-0.0076,1.377
2728.00,7.658359,25.01800,-0.000171,24.018116,-0.0076,1.377
2730.00,7.659183,25.01777,-0.000170,24.018415,-0.0076,1.377
2732.00,7.659070,25.01860,-0.000171,24.019063,-0.0076,1.377
2734.00,7.657300,25.01888,-0.000171,24.018223,-0.0076,1.378
2736.00,7.656803,25.01876,-0.000171,24.018274,-0.0076,1.377
2738.00,7.657270,25.01849,-0.000170,24.019262,-0.0076,1.377
2740.00,7.658457,25.01775,-0.000171,24.018793,-0.0076,1.378
2742.00,7.659429,25.01829,-0.000170,24.018932,-0.0077,1.377
2744.00,7.658263,25.01851,-0.000169,24.019190,-0.0076,1.378
2746.00,7.657950,25.01890,-0.000170,24.019072,-0.0076,1.377
2748.00,7.658366,25.01820,-0.000171,24.019008,-0.0076,1.378
2750.00,7.658335,25.01767,-0.000170,24.018852,-0.0077,1.378
2752.00,7.658890,25.01743,-0.000171,24.018916,-0.0077,1.378
2754.00,7.658506,25.01744,-0.000170,24.018325,-0.0077,1.378
2756.00,7.658382,25.01738,-0.000170,24.019005,-0.0076,1.377
2758.00,7.658310,25.01794,-0.000171,24.019162,-0.0076,1.377
2760.00,7.657866,25.01784,-0.000170,24.019625,-0.0076,1.378
2762.00,7.657689,25.01785,-0.000169,24.018934,-0.0076,1.378
2764.00,7.657831,25.01814,-0.000170,24.019025,-0.0076,1.377
2766.00,7.658120,25.01850,-0.000170,24.018874,-0.0076,1.378
2768.00,7.658527,25.01882,-0.000171,24.019325,-0.0076,1.378
2770.00,7.657235,25.01850,-0.000170,24.018858,-0.0076,1.378
2772.00,7.657078,25.01777,-0.000171,24.018827,-0.0076,1.378
2774.00,7.657487,25.01825,-0.000169,24.018834,-0.0076,1.378
2776.00,7.657087,25.01813,-0.000169,24.019420,-0.0076,1.378
2778.00,7.656941,25.01816,-0.000170,24.019190,-0.0076,1.377
2780.00,7.657787,25.01805,-0.000170,24.019396,-0.0076,1.378
2782.00,7.657849,25.01826,-0.000170,24.019302,-0.0076,1.378
2784.00,7.657960,25.01820,-0.000169,24.019121,-0.0076,1.377
2786.00,7.657746,25.01864,-0.000169,24.019273,-0.0076,1.378
2788.00,7.657318,25.01847,-0.000170,24.019064,-0.0076,1.378
2790.00,7.656892,25.01835,-0.000170,24.018918,-0.0076,1.378
2792.00,7.656680,25.01927,-0.000171,24.019306,-0.0076,1.378
2794.00,7.657232,25.01912,-0.000171,24.019460,-0.0076,1.378
2796.00,7.657313,25.01866,-0.000170,24.019190,-0.0076,1.378
2798.00,7.657408,25.01843,-0.000170,24.019222,-0.0076,1.377
2800.00,7.656828,25.01876,-0.000169,24.019126,-0.0076,1.378
2802.00,7.656120,25.01846,-0.000170,24.019438,-0.0076,1.378
2804.00,7.656291,25.01892,-0.000170,24.019121,-0.0076,1.378
2806.00,7.655945,25.01923,-0.000171,24.019017,-0.0076,1.378
2808.00,7.655227,25.01894,-0.000171,24.018950,-0.0077,1.377
2810.00,7.655375,25.01944,-0.000171,24.019940,-0.0076,1.377
2812.00,7.655371,25.01897,-0.000171,24.019124,-0.0076,1.378
2814.00,7.656378,25.01904,-0.000170,24.018785,-0.0076,1.378
2816.00,7.655924,25.01961,-0.000169,24.018671,-0.0076,1.377
2818.00,7.655666,25.01941,-0.000171,24.018747,-0.0077,1.378
2820.00,7.654990,25.01963,-0.000173,24.018403,-0.0076,1.378
2822.00,7.654162,25.01923,-0.000172,24.018493,-0.0076,1.379
2824.00,7.654410,25.01924,-0.000171,24.018845,-0.0076,1.378
2826.00,7.655201,25.01909,-0.000172,24.018945,-0.0076,1.378
2828.00,7.655552,25.01900,-0.000171,24.019202,-0.0076,1.379
2830.00,7.655143,25.01880,-0.000172,24.019017,-0.0077,1.378
2832.00,7.655518,25.01762,-0.000172,24.019322,-0.0077,1.378
2834.00,7.656263,25.01851,-0.000171,24.018437,-0.0076,1.378
2836.00,7.656014,25.01922,-0.000171,24.018899,-0.0076,1.378
2838.00,7.655450,25.01965,-0.000172,24.019509,-0.0076,1.378
2840.00,7.654138,25.01950,-0.000172,24.018372,-0.0076,1.379
2842.00,7.653124,25.02064,-0.000172,24.018457,-0.0076,1.378
2844.00,7.653748,25.02058,-0.000171,24.019481,-0.0076,1.378
2846.00,7.654168,25.02004,-0.000170,24.018968,-0.0076,1.378
2848.00,7.654182,25.02020,-0.000170,24.019353,-0.0076,1.379
2850.00,7.654763,25.01907,-0.000171,24.018675,-0.0076,1.378
2852.00,7.653997,25.01845,-0.000172,24.018673,-0.0076,1.378
2854.00,7.653783,25.01887,-0.000171,24.018812,-0.0076,1.378
2856.00,7.654176,25.01833,-0.000172,24.018718,-0.0076,1.379
2858.00,7.653610,25.01845,-0.000172,24.018782,-0.0076,1.378
2860.00,7.653237,25.01878,-0.000172,24.018836,-0.0076,1.379
2862.00,7.653998,25.01920,-0.000171,24.018959,-0.0076,1.378
2864.00,7.653737,25.01887,-0.000171,24.019184,-0.0076,1.378
2866.00,7.653397,25.01900,-0.000171,24.019606,-0.0076,1.378
2868.00,7.653315,25.01940,-0.000171,24.018778,-0.0076,1.380
2870.00,7.653545,25.01994,-0.000170,24.019608,-0.0076,1.379
2872.00,7.653333,25.01897,-0.000170,24.019688,-0.0076,1.378
2874.00,7.652661,25.02005,-0.000170,24.019706,-0.0076,1.378
2876.00,7.651934,25.02053,-0.000170,24.020370,-0.0075,1.378
2878.00,7.652786,25.02050,-0.000171,24.020196,-0.0076,1.378
2880.00,7.653506,25.01983,-0.000170,24.019394,-0.0076,1.378
2882.00,7.653233,25.01980,-0.000170,24.018196,-0.0076,1.379
2884.00,7.653461,25.01873,-0.000171,24.019383,-0.0076,1.379
2886.00,7.653391,25.01918,-0.000171,24.019708,-0.0076,1.379
2888.00,7.653019,25.01904,-0.000171,24.019449,-0.0076,1.380
2890.00,7.653407,25.01883,-0.000171,24.019480,-0.0076,1.377
2892.00,7.653205,25.01946,-0.000169,24.020148,-0.0076,1.378
2894.00,7.653099,25.01972,-0.000170,24.019684,-0.0076,1.379
2896.00,7.652826,25.01987,-0.000171,24.019739,-0.0076,1.378
2898.00,7.652454,25.01953,-0.000171,24.019672,-0.0076,1.378
2900.00,7.651718,25.01942,-0.000170,24.019336,-0.0076,1.378
2902.00,7.651662,25.01967,-0.000170,24.019732,-0.0076,1.379
2904.00,7.650793,25.01967,-0.000172,24.019507,-0.0076,1.379
2906.00,7.650479,25.01936,-0.000171,24.019574,-0.0076,1.378
2908.00,7.651103,25.01949,-0.000170,24.019875,-0.0076,1.379
2910.00,7.650825,25.02036,-0.000171,24.019498,-0.0076,1.379
2912.00,7.651353,25.01993,-0.000170,24.019106,-0.0076,1.379
2914.00,7.650971,25.01989,-0.000170,24.019788,-0.0076,1.379
2916.00,7.650883,25.02000,-0.000172,24.019933,-0.0076,1.378
2918.00,7.651215,25.02049,-0.000171,24.019222,-0.0076,1.378
2920.00,7.651832,25.02039,-0.000170,24.019266,-0.0076,1.378
2922.00,7.651419,25.02038,-0.000171,24.019407,-0.0076,1.378
2924.00,7.650376,25.02040,-0.000170,24.019336,-0.0076,1.379
2926.00,7.649963,25.02071,-0.000170,24.019617,-0.0076,1.379
2928.00,7.649743,25.02010,-0.000171,24.018687,-0.0076,1.379
2930.00,7.650095,25.02023,-0.000172,24.019427,-0.0076,1.378
2932.00,7.649765,25.02039,-0.000170,24.019625,-0.0076,1.378
2934.00,7.649623,25.01898,-0.000171,24.019572,-0.0076,1.379
2936.00,7.649618,25.01881,-0.000170,24.020074,-0.0076,1.379
2938.00,7.649708,25.01866,-0.000170,24.019436,-0.0075,1.379
2940.00,7.649566,25.01936,-0.000171,24.019186,-0.0076,1.379
2942.00,7.649099,25.01993,-0.000171,24.019510,-0.0075,1.378
2944.00,7.649089,25.02028,-0.000170,24.019509,-0.0076,1.379
2946.00,7.648531,25.02060,-0.000170,24.019481,-0.0076,1.379
2948.00,7.647345,25.02165,-0.000169,24.019135,-0.0076,1.379
2950.00,7.647770,25.02070,-0.000169,24.019800,-0.0076,1.379
2952.00,7.648092,25.02047,-0.000169,24.019684,-0.0076,1.379
2954.00,7.648594,25.02079,-0.000171,24.018981,-0.0076,1.379
2956.00,7.648553,25.02052,-0.000171,24.019425,-0.0076,1.379
2958.00,7.649523,25.02123,-0.000170,24.020366,-0.0075,1.379
2960.00,7.649316,25.02101,-0.000169,24.020014,-0.0076,1.379
2962.00,7.648837,25.02130,-0.000170,24.019498,-0.0076,1.379
2964.00,7.648975,25.02127,-0.000171,24.020444,-0.0076,1.380
2966.00,7.648512,25.02198,-0.000170,24.019530,-0.0076,1.379
2968.00,7.648426,25.02134,-0.000170,24.019831,-0.0076,1.379
2970.00,7.649365,25.02162,-0.000170,24.019510,-0.0076,1.379
2972.00,7.650205,25.02157,-0.000170,24.019075,-0.0076,1.379
2974.00,7.650292,25.02202,-0.000171,24.019780,-0.0075,1.379
2976.00,7.649697,25.02170,-0.000170,24.019659,-0.0075,1.379
2978.00,7.649272,25.02169,-0.000169,24.019376,-0.0076,1.379
2980.00,7.648556,25.02086,-0.000171,24.019449,-0.0076,1.379
2982.00,7.647530,25.02143,-0.000171,24.019460,-0.0076,1.380
2984.00,7.647559,25.02175,-0.000171,24.019675,-0.0076,1.379
2986.00,7.647425,25.02229,-0.000169,24.019708,-0.0076,1.379
2988.00,7.647159,25.02159,-0.000169,24.019579,-0.0076,1.379
2990.00,7.647297,25.02045,-0.000170,24.019924,-0.0076,1.379
2992.00,7.647044,25.02136,-0.000169,24.019701,-0.0075,1.379
2994.00,7.647064,25.02131,-0.000169,24.019371,-0.0076,1.379
2996.00,7.646698,25.02095,-0.000170,24.019364,-0.0075,1.380
2998.00,7.646960,25.02188,-0.000170,24.020342,-0.0076,1.379
3000.00,7.646613,25.02231,-0.000170,24.020395,-0.0076,1.380
3002.00,7.646383,25.02328,-0.000171,24.018918,-0.0076,1.380
@5,12.0000,24.0
3004.00,7.645408,25.02345,-0.000171,24.019703,-0.0076,1.380
3006.00,7.640642,25.02294,-0.000169,24.019219,-0.0076,1.378
3008.00,7.630906,25.02308,-0.000169,24.018894,-0.0076,1.378
3010.00,7.614672,25.02187,-0.000169,24.019336,-0.0076,1.378
3012.00,7.594024,25.02179,-0.000168,24.019782,-0.0076,1.378
3014.00,7.575455,25.02064,-0.000168,24.019643,-0.0076,1.380
3016.00,7.560300,25.02090,-0.000169,24.019931,-0.0076,1.380
3018.00,7.547889,25.02135,-0.000171,24.019360,-0.0076,1.381
3020.00,7.537090,25.02147,-0.000171,24.018753,-0.0076,1.381
3022.00,7.525998,25.02094,-0.000172,24.019206,-0.0076,1.380
3024.00,7.514760,25.02041,-0.000170,24.019456,-0.0075,1.380
3026.00,7.504297,25.02071,-0.000171,24.019485,-0.0076,1.381
3028.00,7.495256,25.02073,-0.000171,24.019244,-0.0076,1.380
3030.00,7.494414,25.02134,-0.000171,24.020081,-0.0076,1.381
3032.00,7.499129,25.02091,-0.000171,24.020134,-0.0076,1.382
3034.00,7.509681,25.02124,-0.000171,24.019335,-0.0076,1.381
3036.00,7.523630,25.02190,-0.000170,24.019998,-0.0076,1.381
3038.00,7.533564,25.02208,-0.000170,24.019978,-0.0076,1.380
3040.00,7.539689,25.02149,-0.000169,24.019933,-0.0076,1.380
3042.00,7.543593,25.02215,-0.000169,24.019623,-0.0075,1.380
3044.00,7.547740,25.02184,-0.000168,24.019806,-0.0076,1.380
3046.00,7.551965,25.02206,-0.000169,24.019936,-0.0076,1.380
3048.00,7.555191,25.02222,-0.000168,24.019784,-0.0076,1.380
3050.00,7.557421,25.02245,-0.000168,24.019211,-0.0076,1.380
3052.00,7.559475,25.02078,-0.000168,24.019550,-0.0076,1.380
3054.00,7.560836,25.02141,-0.000169,24.019906,-0.0076,1.379
3056.00,7.561330,25.02191,-0.000169,24.020101,-0.0075,1.380
3058.00,7.563255,25.02225,-0.000169,24.019893,-0.0076,1.380
3060.00,7.565913,25.02251,-0.000169,24.019984,-0.0076,1.380
3062.00,7.568230,25.02238,-0.000169,24.020000,-0.0076,1.380
3064.00,7.571459,25.02270,-0.000169,24.019710,-0.0076,1.380
3066.00,7.576832,25.02250,-0.000169,24.020265,-0.0076,1.380
3068.00,7.580708,25.02238,-0.000169,24.020101,-0.0076,1.380
3070.00,7.584774,25.02224,-0.000169,24.019547,-0.0076,1.380
3072.00,7.589880,25.02273,-0.000169,24.020449,-0.0076,1.380
3074.00,7.594195,25.02254,-0.000169,24.019626,-0.0076,1.380
3076.00,7.598214,25.02307,-0.000170,24.019055,-0.0075,1.380
3078.00,7.601205,25.02319,-0.000169,24.019771,-0.0076,1.380
3080.00,7.604201,25.02256,-0.000169,24.019944,-0.0076,1.380
3082.00,7.607533,25.02162,-0.000170,24.019791,-0.0076,1.380
3084.00,7.610131,25.02084,-0.000169,24.019799,-0.0076,1.380
3086.00,7.610891,25.02138,-0.000169,24.019150,-0.0076,1.380
3088.00,7.612829,25.02176,-0.000169,24.019550,-0.0076,1.380
3090.00,7.615187,25.02218,-0.000169,24.020275,-0.0076,1.380
3092.00,7.615880,25.02230,-0.000170,24.019619,-0.0076,1.380
3094.00,7.616339,25.02216,-0.000170,24.019500,-0.0076,1.380
3096.00,7.617276,25.02123,-0.000171,24.019904,-0.0076,1.380
3098.00,7.618760,25.02194,-0.000169,24.019938,-0.0076,1.380
3100.00,7.619738,25.02156,-0.000170,24.020417,-0.0076,1.380
3102.00,7.619824,25.02158,-0.000171,24.019483,-0.0076,1.380
3104.00,7.620350,25.02203,-0.000171,24.019639,-0.0076,1.380
3106.00,7.621525,25.02089,-0.000169,24.019933,-0.0076,1.380
3108.00,7.622358,25.02028,-0.000169,24.019853,-0.0076,1.380
3110.00,7.622961,25.02061,-0.000169,24.019882,-0.0076,1.380
3112.00,7.622989,25.02107,-0.000169,24.019442,-0.0076,1.380
3114.00,7.623015,25.02166,-0.000170,24.019790,-0.0076,1.380
3116.00,7.624188,25.02171,-0.000170,24.019862,-0.0076,1.380
3118.00,7.624078,25.02162,-0.000169,24.019655,-0.0076,1.380
3120.00,7.625460,25.02211,-0.000170,24.019674,-0.0076,1.380
3122.00,7.626692,25.02210,-0.000169,24.019420,-0.0075,1.380
3124.00,7.626754,25.02153,-0.000170,24.019690,-0.0076,1.380
3126.00,7.626716,25.02061,-0.000170,24.019199,-0.0076,1.380
3128.00,7.626622,25.02124,-0.000169,24.019945,-0.0076,1.380
3130.00,7.627035,25.02115,-0.000169,24.019452,-0.0076,1.381
3132.00,7.627612,25.02085,-0.000170,24.020119,-0.0076,1.380
3134.00,7.627671,25.02066,-0.000170,24.019927,-0.0076,1.380
3136.00,7.628529,25.02113,-0.000170,24.019670,-0.0076,1.380
3138.00,7.629469,25.02133,-0.000170,24.019485,-0.0076,1.380
3140.00,7.629717,25.02162,-0.000171,24.020025,-0.0076,1.380
3142.00,7.629771,25.02125,-0.000170,24.019354,-0.0076,1.380
3144.00,7.629293,25.02097,-0.000171,24.019440,-0.0076,1.380
3146.00,7.629859,25.02052,-0.000170,24.019358,-0.0076,1.380
3148.00,7.630097,25.02042,-0.000170,24.019514,-0.0076,1.380
3150.00,7.630168,25.02133,-0.000170,24.019686,-0.0076,1.380
3152.00,7.630105,25.02113,-0.000169,24.019469,-0.0076,1.380
3154.00,7.631292,25.02162,-0.000171,24.019251,-0.0076,1.381
3156.00,7.631833,25.02201,-0.000173,24.018965,-0.0076,1.380
3158.00,7.631721,25.02240,-0.000171,24.019251,-0.0076,1.380
3160.00,7.631642,25.02157,-0.000171,24.019516,-0.0076,1.380
3162.00,7.631812,25.02171,-0.000170,24.019164,-0.0076,1.380
3164.00,7.631596,25.02183,-0.000169,24.019846,-0.0076,1.380
3166.00,7.631721,25.02119,-0.000171,24.018988,-0.0076,1.380
3168.00,7.632320,25.02205,-0.000171,24.019257,-0.0076,1.380
3170.00,7.633059,25.02254,-0.000170,24.019927,-0.0076,1.380
3172.00,7.632595,25.02161,-0.000170,24.019344,-0.0076,1.380
3174.00,7.633305,25.02217,-0.000171,24.019733,-0.0076,1.381
3176.00,7.634348,25.02189,-0.000171,24.019786,-0.0076,1.381
3178.00,7.633957,25.02216,-0.000171,24.019587,-0.0075,1.380
3180.00,7.634171,25.02213,-0.000171,24.019209,-0.0076,1.380
3182.00,7.635177,25.02195,-0.000170,24.019710,-0.0076,1.380
3184.00,7.634425,25.02130,-0.000169,24.019374,-0.0076,1.381
3186.00,7.634083,25.02146,-0.000171,24.019902,-0.0076,1.380
3188.00,7.634831,25.02130,-0.000170,24.019906,-0.0076,1.380
3190.00,7.635304,25.02227,-0.000169,24.020018,-0.0076,1.380
3192.00,7.635547,25.02136,-0.000169,24.020132,-0.0076,1.380
3194.00,7.635694,25.02038,-0.000171,24.019779,-0.0076,1.381
3196.00,7.634996,25.02032,-0.000169,24.019597,-0.0076,1.381
3198.00,7.635112,25.02065,-0.000171,24.019349,-0.0076,1.380
3200.00,7.634431,25.02062,-0.000170,24.019349,-0.0076,1.381
3202.00,7.634833,25.02010,-0.000170,24.019026,-0.0076,1.381
3204.00,7.635823,25.02066,-0.000171,24.019086,-0.0076,1.381
3206.00,7.635160,25.02093,-0.000170,24.019918,-0.0076,1.380
3208.00,7.635550,25.02098,-0.000170,24.019657,-0.0076,1.380
3210.00,7.635999,25.02069,-0.000171,24.019171,-0.0076,1.381
3212.00,7.635157,25.02020,-0.000170,24.019735,-0.0076,1.380
3214.00,7.634485,25.02071,-0.000170,24.019596,-0.0076,1.380
3216.00,7.634195,25.01959,-0.000170,24.020216,-0.0076,1.380
3218.00,7.633169,25.02021,-0.000171,24.018976,-0.0076,1.381
3220.00,7.634033,25.01965,-0.000170,24.019800,-0.0076,1.381
3222.00,7.634674,25.02014,-0.000170,24.020768,-0.0076,1.381
3224.00,7.634652,25.01971,-0.000171,24.019155,-0.0076,1.381
3226.00,7.634181,25.02067,-0.000170,24.019558,-0.0076,1.381
3228.00,7.633321,25.02191,-0.000170,24.020520,-0.0076,1.380
3230.00,7.633202,25.02145,-0.000170,24.019282,-0.0076,1.380
3232.00,7.632938,25.02024,-0.000171,24.018822,-0.0076,1.381
3234.00,7.633180,25.02083,-0.000171,24.019209,-0.0076,1.380
3236.00,7.633038,25.02147,-0.000169,24.018662,-0.0076,1.380
3238.00,7.632681,25.02123,-0.000171,24.019353,-0.0076,1.381
3240.00,7.632697,25.02115,-0.000173,24.018861,-0.0076,1.382
3242.00,7.632770,25.02119,-0.000172,24.018677,-0.0076,1.381
3244.00,7.633519,25.02118,-0.000172,24.018477,-0.0076,1.381
3246.00,7.633918,25.02129,-0.000172,24.019264,-0.0076,1.381
3248.00,7.634757,25.02175,-0.000172,24.018646,-0.0076,1.381
3250.00,7.634466,25.02173,-0.000170,24.019003,-0.0076,1.381
3252.00,7.634713,25.02201,-0.000171,24.019008,-0.0076,1.381
3254.00,7.634284,25.02201,-0.000170,24.018825,-0.0076,1.380
3256.00,7.633684,25.02159,-0.000172,24.018979,-0.0076,1.381
3258.00,7.633713,25.02211,-0.000171,24.019090,-0.0076,1.381
3260.00,7.633906,25.02208,-0.000170,24.019237,-0.0076,1.381
3262.00,7.634465,25.02204,-0.000170,24.018809,-0.0076,1.381
3264.00,7.634469,25.02307,-0.000171,24.018756,-0.0076,1.381
3266.00,7.633744,25.02264,-0.000170,24.019342,-0.0076,1.381
3268.00,7.633975,25.02176,-0.000170,24.019231,-0.0076,1.381
3270.00,7.634806,25.02169,-0.000170,24.019364,-0.0076,1.381
3272.00,7.634395,25.02183,-0.000170,24.019416,-0.0076,1.382
3274.00,7.634048,25.02207,-0.000170,24.019394,-0.0076,1.382
3276.00,7.634099,25.02195,-0.000170,24.019159,-0.0076,1.381
3278.00,7.634060,25.02258,-0.000172,24.019617,-0.0076,1.381
3280.00,7.633763,25.02247,-0.000170,24.019161,-0.0076,1.381
3282.00,7.633447,25.02292,-0.000171,24.019507,-0.0076,1.381
3284.00,7.631927,25.02320,-0.000171,24.018754,-0.0076,1.382
3286.00,7.631903,25.02348,-0.000172,24.018490,-0.0076,1.382
3288.00,7.632791,25.02283,-0.000173,24.018979,-0.0076,1.381
3290.00,7.632914,25.02289,-0.000172,24.018483,-0.0076,1.382
3292.00,7.632540,25.02331,-0.000171,24.018646,-0.0076,1.381
3294.00,7.633104,25.02365,-0.000172,24.019188,-0.0076,1.381
3296.00,7.633648,25.02289,-0.000172,24.018822,-0.0076,1.381
3298.00,7.633147,25.02274,-0.000171,24.018865,-0.0076,1.382
3300.00,7.633612,25.02347,-0.000171,24.019485,-0.0076,1.382
3302.00,7.633501,25.02383,-0.000170,24.018718,-0.0076,1.381
3304.00,7.633329,25.02369,-0.000170,24.018731,-0.0076,1.381
3306.00,7.633152,25.02263,-0.000170,24.018370,-0.0076,1.381
3308.00,7.632552,25.02280,-0.000171,24.018843,-0.0076,1.381
3310.00,7.632326,25.02314,-0.000172,24.019133,-0.0076,1.382
3312.00,7.631119,25.02395,-0.000172,24.019349,-0.0076,1.382
3314.00,7.631481,25.02318,-0.000171,24.019637,-0.0076,1.382
3316.00,7.632114,25.02268,-0.000170,24.019409,-0.0076,1.381
3318.00,7.631996,25.02315,-0.000171,24.019130,-0.0076,1.381
3320.00,7.632216,25.02333,-0.000170,24.018773,-0.0076,1.382
3322.00,7.632328,25.02287,-0.000171,24.018675,-0.0076,1.381
3324.00,7.632022,25.02252,-0.000171,24.019496,-0.0076,1.381
3326.00,7.631668,25.02183,-0.000172,24.019737,-0.0076,1.382
3328.00,7.631795,25.02257,-0.000172,24.019570,-0.0077,1.382
3330.00,7.630773,25.02188,-0.000170,24.019166,-0.0077,1.381
3332.00,7.631144,25.02186,-0.000171,24.019306,-0.0076,1.381
3334.00,7.631358,25.02265,-0.000171,24.018883,-0.0076,1.382
3336.00,7.631693,25.02239,-0.000172,24.019240,-0.0076,1.382
3338.00,7.631232,25.02112,-0.000172,24.018943,-0.0076,1.382
3340.00,7.632084,25.02132,-0.000172,24.020020,-0.0076,1.382
3342.00,7.632272,25.02142,-0.000169,24.019244,-0.0076,1.382
3344.00,7.631575,25.02154,-0.000170,24.019690,-0.0076,1.382
3346.00,7.630544,25.02096,-0.000172,24.019717,-0.0076,1.382
3348.00,7.630048,25.02072,-0.000172,24.019186,-0.0076,1.381
3350.00,7.630534,25.02125,-0.000171,24.018776,-0.0076,1.382
3352.00,7.630187,25.02126,-0.000170,24.018836,-0.0076,1.382
3354.00,7.630012,25.02108,-0.000170,24.019496,-0.0076,1.381
3356.00,7.629660,25.02211,-0.000170,24.018778,-0.0076,1.382
3358.00,7.629668,25.02287,-0.000170,24.019411,-0.0076,1.382
3360.00,7.630267,25.02269,-0.000169,24.019374,-0.0076,1.382
3362.00,7.630362,25.02300,-0.000170,24.019897,-0.0076,1.381
3364.00,7.629230,25.02214,-0.000171,24.019340,-0.0076,1.382
3366.00,7.628905,25.02229,-0.000172,24.018513,-0.0076,1.381
3368.00,7.629395,25.02273,-0.000170,24.018910,-0.0076,1.382
3370.00,7.629684,25.02244,-0.000171,24.019402,-0.0076,1.383
3372.00,7.629368,25.02303,-0.000172,24.019461,-0.0076,1.382
3374.00,7.628705,25.02304,-0.000170,24.019664,-0.0075,1.381
3376.00,7.629645,25.02309,-0.000171,24.019851,-0.0075,1.381
3378.00,7.629631,25.02387,-0.000171,24.019500,-0.0076,1.382
3380.00,7.629341,25.02360,-0.000171,24.018923,-0.0076,1.382
3382.00,7.629315,25.02397,-0.000171,24.019086,-0.0076,1.382
3384.00,7.629290,25.02373,-0.000171,24.019166,-0.0076,1.382
3386.00,7.628510,25.02386,-0.000170,24.019458,-0.0076,1.382
3388.00,7.628517,25.02405,-0.000170,24.019581,-0.0076,1.382
3390.00,7.629612,25.02434,-0.000171,24.018981,-0.0076,1.382
3392.00,7.629373,25.02434,-0.000171,24.019079,-0.0076,1.382
3394.00,7.628194,25.02344,-0.000171,24.020103,-0.0076,1.382
3396.00,7.628539,25.02371,-0.000172,24.019724,-0.0076,1.382
3398.00,7.629077,25.02370,-0.000172,24.018903,-0.0076,1.382
3400.00,7.629579,25.02384,-0.000170,24.018506,-0.0076,1.381
3402.00,7.629468,25.02416,-0.000170,24.019246,-0.0076,1.382
3404.00,7.629667,25.02360,-0.000170,24.019151,-0.0076,1.383
3406.00,7.629144,25.02413,-0.000171,24.019070,-0.0076,1.382
3408.00,7.628510,25.02378,-0.000170,24.018604,-0.0077,1.381
3410.00,7.628221,25.02366,-0.000170,24.018919,-0.0076,1.382
3412.00,7.628661,25.02359,-0.000171,24.018735,-0.0076,1.383
3414.00,7.628695,25.02424,-0.000171,24.019179,-0.0076,1.383
3416.00,7.628741,25.02413,-0.000170,24.019146,-0.0077,1.382
3418.00,7.629305,25.02328,-0.000171,24.019266,-0.0076,1.383
3420.00,7.629488,25.02348,-0.000170,24.019253,-0.0076,1.382
3422.00,7.629019,25.02422,-0.000171,24.019166,-0.0076,1.382
3424.00,7.628305,25.02352,-0.000172,24.019458,-0.0076,1.382
3426.00,7.628622,25.02402,-0.000169,24.019110,-0.0076,1.381
3428.00,7.629625,25.02344,-0.000170,24.018742,-0.0076,1.381
3430.00,7.629391,25.02330,-0.000171,24.018831,-0.0077,1.382
3432.00,7.629189,25.02327,-0.000172,24.019391,-0.0076,1.382
3434.00,7.628211,25.02349,-0.000173,24.018767,-0.0076,1.383
3436.00,7.628100,25.02350,-0.000171,24.018475,-0.0076,1.383
3438.00,7.627964,25.02296,-0.000171,24.019159,-0.0076,1.383
3440.00,7.627442,25.02344,-0.000171,24.018450,-0.0076,1.383
3442.00,7.626832,25.02397,-0.000172,24.018203,-0.0077,1.381
3444.00,7.626558,25.02346,-0.000171,24.018812,-0.0076,1.382
3446.00,7.627285,25.02272,-0.000171,24.019030,-0.0076,1.382
3448.00,7.626986,25.02263,-0.000172,24.018396,-0.0077,1.382
3450.00,7.627096,25.02341,-0.000171,24.018945,-0.0077,1.382
3452.00,7.627125,25.02364,-0.000171,24.018883,-0.0077,1.382
3454.00,7.626779,25.02420,-0.000171,24.018925,-0.0077,1.382
3456.00,7.626727,25.02341,-0.000172,24.019191,-0.0077,1.383
3458.00,7.626671,25.02384,-0.000173,24.019115,-0.0076,1.382
3460.00,7.626539,25.02477,-0.000172,24.019336,-0.0076,1.382
3462.00,7.626693,25.02560,-0.000171,24.019333,-0.0076,1.382
3464.00,7.626698,25.02517,-0.000172,24.018238,-0.0076,1.382
3466.00,7.626097,25.02458,-0.000171,24.018450,-0.0076,1.383
3468.00,7.625656,25.02397,-0.000172,24.019238,-0.0076,1.383
3470.00,7.625868,25.02383,-0.000172,24.018909,-0.0076,1.383
3472.00,7.625502,25.02413,-0.000171,24.018696,-0.0076,1.382
3474.00,7.626103,25.02444,-0.000170,24.018811,-0.0076,1.383
3476.00,7.626388,25.02424,-0.000170,24.018687,-0.0076,1.382
3478.00,7.626072,25.02396,-0.000172,24.019054,-0.0076,1.382
3480.00,7.626156,25.02417,-0.000171,24.019041,-0.0076,1.382
3482.00,7.626552,25.02348,-0.000171,24.018774,-0.0076,1.383
3484.00,7.627117,25.02359,-0.000171,24.019055,-0.0076,1.383
3486.00,7.627599,25.02406,-0.000171,24.018648,-0.0076,1.383
3488.00,7.627472,25.02383,-0.000171,24.018950,-0.0076,1.382
3490.00,7.627128,25.02390,-0.000171,24.018987,-0.0076,1.382
3492.00,7.627031,25.02479,-0.000171,24.018531,-0.0076,1.383
3494.00,7.626970,25.02464,-0.000172,24.018203,-0.0076,1.383
3496.00,7.626837,25.02462,-0.000171,24.018327,-0.0076,1.383
3498.00,7.625712,25.02421,-0.000170,24.019616,-0.0076,1.383
3500.00,7.624564,25.02483,-0.000170,24.019184,-0.0076,1.383
3502.00,7.624267,25.02385,-0.000171,24.018640,-0.0076,1.383
3504.00,7.624441,25.02411,-0.000171,24.019280,-0.0076,1.383
3506.00,7.624744,25.02397,-0.000170,24.018644,-0.0077,1.383
3508.00,7.625056,25.02406,-0.000171,24.018997,-0.0076,1.383
3510.00,7.625422,25.02347,-0.000171,24.018421,-0.0077,1.383
3512.00,7.625240,25.02432,-0.000171,24.018776,-0.0077,1.382
3514.00,7.625780,25.02442,-0.000171,24.018921,-0.0076,1.383
3516.00,7.625495,25.02403,-0.000171,24.018934,-0.0076,1.382
3518.00,7.625189,25.02425,-0.000172,24.018473,-0.0076,1.383
3520.00,7.625513,25.02478,-0.000172,24.018290,-0.0077,1.383
3522.00,7.624996,25.02452,-0.000172,24.018582,-0.0076,1.383
3524.00,7.624106,25.02399,-0.000171,24.018461,-0.0076,1.383
3526.00,7.624396,25.02403,-0.000171,24.018774,-0.0076,1.383
3528.00,7.624779,25.02459,-0.000171,24.019313,-0.0077,1.383
3530.00,7.624269,25.02426,-0.000170,24.019001,-0.0077,1.382
3532.00,7.624338,25.02379,-0.000170,24.018584,-0.0077,1.382
3534.00,7.623744,25.02353,-0.000171,24.018742,-0.0077,1.382
3536.00,7.623308,25.02349,-0.000171,24.018872,-0.0077,1.383
3538.00,7.623645,25.02405,-0.000172,24.018896,-0.0076,1.383
3540.00,7.624071,25.02353,-0.000170,24.019083,-0.0076,1.383
3542.00,7.623580,25.02373,-0.000171,24.019251,-0.0076,1.383
3544.00,7.623428,25.02348,-0.000172,24.019097,-0.0076,1.383
3546.00,7.623804,25.02418,-0.000171,24.019010,-0.0076,1.383
3548.00,7.623840,25.02421,-0.000172,24.019770,-0.0076,1.383
3550.00,7.623839,25.02375,-0.000172,24.019298,-0.0076,1.383
3552.00,7.624165,25.02453,-0.000172,24.018666,-0.0076,1.383
3554.00,7.625080,25.02380,-0.000171,24.019993,-0.0076,1.382
3556.00,7.624502,25.02379,-0.000170,24.018526,-0.0076,1.382
3558.00,7.623952,25.02298,-0.000171,24.018961,-0.0076,1.383
3560.00,7.623128,25.02345,-0.000171,24.018791,-0.0076,1.383
3562.00,7.623099,25.02356,-0.000171,24.018515,-0.0077,1.383
3564.00,7.623245,25.02384,-0.000171,24.019695,-0.0077,1.383
3566.00,7.623089,25.02368,-0.000171,24.019249,-0.0077,1.383
3568.00,7.623879,25.02359,-0.000171,24.019155,-0.0077,1.383
3570.00,7.623631,25.02381,-0.000172,24.018718,-0.0076,1.383
3572.00,7.623607,25.02387,-0.000171,24.019447,-0.0076,1.383
3574.00,7.622946,25.02319,-0.000171,24.019032,-0.0076,1.383
3576.00,7.622913,25.02310,-0.000171,24.018870,-0.0076,1.383
3578.00,7.623236,25.02300,-0.000170,24.018597,-0.0076,1.384
3580.00,7.622875,25.02294,-0.000170,24.019146,-0.0076,1.383
3582.00,7.623589,25.02363,-0.000172,24.019329,-0.0076,1.383
3584.00,7.623181,25.02311,-0.000171,24.019191,-0.0076,1.383
3586.00,7.622996,25.02391,-0.000170,24.019072,-0.0076,1.383
3588.00,7.622690,25.02328,-0.000170,24.018584,-0.0076,1.383
3590.00,7.623131,25.02307,-0.000169,24.018959,-0.0076,1.383
3592.00,7.623272,25.02291,-0.000170,24.019356,-0.0076,1.383
3594.00,7.623152,25.02329,-0.000171,24.019315,-0.0077,1.384
3596.00,7.623574,25.02261,-0.000172,24.019635,-0.0077,1.384
3598.00,7.623238,25.02280,-0.000172,24.019293,-0.0076,1.383
3600.00,7.623092,25.02251,-0.000172,24.019028,-0.0076,1.383
3602.00,7.621816,25.02271,-0.000172,24.019302,-0.0076,1.383
@6,12.0000,24.0
3604.00,7.621118,25.02275,-0.000170,24.019269,-0.0077,1.384
3606.00,7.616414,25.02238,-0.000170,24.019017,-0.0077,1.382
3608.00,7.605983,25.02173,-0.000171,24.019768,-0.0076,1.382
3610.00,7.591095,25.02214,-0.000171,24.018981,-0.0076,1.383
3612.00,7.572883,25.02240,-0.000171,24.019483,-0.0076,1.382
3614.00,7.556308,25.02191,-0.000170,24.018564,-0.0076,1.383
3616.00,7.542674,25.02173,-0.000170,24.018997,-0.0076,1.383
3618.00,7.532638,25.02218,-0.000171,24.019507,-0.0076,1.384
3620.00,7.524134,25.02200,-0.000171,24.019180,-0.0076,1.384
3622.00,7.514570,25.02280,-0.000172,24.019041,-0.0076,1.384
3624.00,7.504266,25.02294,-0.000173,24.019762,-0.0076,1.385
3626.00,7.495563,25.02232,-0.000171,24.018887,-0.0076,1.384
3628.00,7.490781,25.02228,-0.000172,24.018887,-0.0076,1.385
3630.00,7.491335,25.02179,-0.000173,24.018383,-0.0076,1.385
3632.00,7.497387,25.02179,-0.000174,24.019193,-0.0076,1.386
3634.00,7.508602,25.02144,-0.000174,24.019385,-0.0076,1.386
3636.00,7.522471,25.02037,-0.000173,24.019476,-0.0076,1.385
3638.00,7.532570,25.02066,-0.000172,24.019434,-0.0076,1.384
3640.00,7.539103,25.02121,-0.000171,24.019204,-0.0076,1.385
3642.00,7.543399,25.02132,-0.000171,24.019442,-0.0076,1.384
3644.00,7.547096,25.02070,-0.000171,24.018651,-0.0076,1.383
3646.00,7.550872,25.02110,-0.000170,24.018502,-0.0077,1.384
3648.00,7.554187,25.02207,-0.000170,24.019012,-0.0076,1.384
3650.00,7.556466,25.02111,-0.000171,24.018696,-0.0076,1.384
3652.00,7.558223,25.02021,-0.000172,24.019224,-0.0077,1.384
3654.00,7.559267,25.02011,-0.000170,24.018642,-0.0076,1.383
3656.00,7.559139,25.02042,-0.000170,24.019320,-0.0076,1.383
3658.00,7.560437,25.01976,-0.000171,24.019130,-0.0076,1.384
3660.00,7.562602,25.01967,-0.000172,24.018637,-0.0077,1.384
3662.00,7.565195,25.02036,-0.000172,24.019084,-0.0077,1.384
3664.00,7.568238,25.01975,-0.000172,24.018682,-0.0077,1.384
3666.00,7.571306,25.01910,-0.000171,24.018461,-0.0077,1.384
3668.00,7.575276,25.01958,-0.000170,24.018363,-0.0076,1.384
3670.00,7.578967,25.01960,-0.000171,24.018118,-0.0077,1.384
3672.00,7.582320,25.01918,-0.000172,24.018245,-0.0076,1.384
3674.00,7.585161,25.01950,-0.000172,24.018555,-0.0077,1.384
3676.00,7.588643,25.01989,-0.000171,24.018818,-0.0077,1.383
3678.00,7.591019,25.02040,-0.000171,24.019340,-0.0076,1.383
3680.00,7.593180,25.02091,-0.000171,24.018724,-0.0077,1.384
3682.00,7.595272,25.02009,-0.000171,24.018878,-0.0076,1.384
3684.00,7.596745,25.02033,-0.000171,24.018698,-0.0077,1.384
3686.00,7.598628,25.02047,-0.000171,24.018918,-0.0076,1.383
3688.00,7.599528,25.01949,-0.000171,24.018711,-0.0076,1.384
3690.00,7.600227,25.01955,-0.000172,24.018510,-0.0077,1.384
3692.00,7.600350,25.01914,-0.000170,24.019153,-0.0077,1.384
3694.00,7.600972,25.01844,-0.000170,24.018802,-0.0076,1.384
3696.00,7.600887,25.01969,-0.000171,24.019019,-0.0076,1.385
3698.00,7.601733,25.01945,-0.000172,24.018936,-0.0076,1.384
3700.00,7.602076,25.01854,-0.000172,24.019032,-0.0076,1.383
3702.00,7.602841,25.01857,-0.000171,24.018758,-0.0076,1.384
3704.00,7.603716,25.01930,-0.000170,24.019159,-0.0076,1.384
3706.00,7.603939,25.01901,-0.000170,24.018626,-0.0076,1.384
3708.00,7.604744,25.01848,-0.000171,24.019400,-0.0076,1.384
3710.00,7.604428,25.01899,-0.000171,24.019674,-0.0076,1.384
3712.00,7.603922,25.01929,-0.000171,24.019623,-0.0077,1.384
3714.00,7.604217,25.01985,-0.000170,24.019233,-0.0077,1.383
3716.00,7.603560,25.01974,-0.000169,24.019086,-0.0076,1.384
3718.00,7.603466,25.02003,-0.000170,24.019371,-0.0076,1.384
3720.00,7.604311,25.01957,-0.000170,24.019244,-0.0076,1.384
3722.00,7.604219,25.01941,-0.000170,24.019500,-0.0076,1.384
3724.00,7.604303,25.01956,-0.000171,24.019052,-0.0077,1.384
3726.00,7.605630,25.01882,-0.000172,24.018231,-0.0077,1.384
3728.00,7.606189,25.01973,-0.000172,24.019117,-0.0076,1.384
3730.00,7.606299,25.02043,-0.000172,24.018789,-0.0076,1.385
3732.00,7.606918,25.02011,-0.000172,24.018472,-0.0076,1.384
3734.00,7.607627,25.02012,-0.000171,24.018771,-0.0076,1.384
3736.00,7.607447,25.01975,-0.000171,24.018626,-0.0076,1.384
3738.00,7.607241,25.01944,-0.000172,24.018646,-0.0076,1.384
3740.00,7.607539,25.01940,-0.000171,24.018055,-0.0076,1.384
3742.00,7.608785,25.01965,-0.000171,24.019306,-0.0076,1.384
3744.00,7.609229,25.02003,-0.000171,24.018700,-0.0076,1.384
3746.00,7.608044,25.01937,-0.000170,24.019291,-0.0077,1.384
3748.00,7.608687,25.01912,-0.000171,24.018910,-0.0076,1.384
3750.00,7.609011,25.01924,-0.000171,24.019233,-0.0077,1.384
3752.00,7.608128,25.01937,-0.000171,24.018909,-0.0076,1.384
3754.00,7.608303,25.01925,-0.000171,24.018981,-0.0076,1.384
3756.00,7.608681,25.01856,-0.000170,24.019318,-0.0076,1.384
3758.00,7.609485,25.01868,-0.000171,24.018823,-0.0076,1.383
3760.00,7.610104,25.01855,-0.000172,24.018963,-0.0076,1.385
3762.00,7.609364,25.01833,-0.000172,24.018832,-0.0076,1.385
3764.00,7.609649,25.01866,-0.000171,24.018994,-0.0076,1.384
3766.00,7.610095,25.01843,-0.000171,24.019434,-0.0076,1.385
3768.00,7.610525,25.01936,-0.000172,24.018872,-0.0077,1.384
3770.00,7.610292,25.01974,-0.000171,24.018912,-0.0077,1.384
3772.00,7.610429,25.01904,-0.000172,24.018202,-0.0076,1.385
3774.00,7.610276,25.01906,-0.000173,24.018443,-0.0077,1.385
3776.00,7.610349,25.01965,-0.000171,24.019108,-0.0077,1.385
3778.00,7.610743,25.01973,-0.000172,24.019121,-0.0076,1.385
3780.00,7.610728,25.01898,-0.000172,24.018158,-0.0077,1.385
3782.00,7.611220,25.01863,-0.000171,24.018615,-0.0077,1.385
3784.00,7.611354,25.01848,-0.000172,24.019266,-0.0077,1.385
3786.00,7.611409,25.01846,-0.000172,24.018997,-0.0077,1.384
3788.00,7.611655,25.01908,-0.000171,24.019278,-0.0076,1.384
3790.00,7.611894,25.01948,-0.000171,24.019012,-0.0076,1.385
3792.00,7.611339,25.01963,-0.000172,24.018347,-0.0076,1.385
3794.00,7.610836,25.01983,-0.000171,24.018943,-0.0076,1.384
3796.00,7.609778,25.02014,-0.000172,24.018510,-0.0077,1.385
3798.00,7.609364,25.01968,-0.000172,24.018582,-0.0077,1.385
3800.00,7.609954,25.01929,-0.000170,24.018234,-0.0077,1.384
3802.00,7.611027,25.01900,-0.000171,24.018925,-0.0076,1.385
3804.00,7.610983,25.01860,-0.000172,24.018773,-0.0076,1.385
3806.00,7.611123,25.01885,-0.000171,24.019006,-0.0076,1.385
3808.00,7.610850,25.01912,-0.000172,24.019503,-0.0077,1.384
3810.00,7.609639,25.01952,-0.000171,24.018738,-0.0077,1.384
3812.00,7.609537,25.01949,-0.000171,24.018881,-0.0077,1.386
3814.00,7.610022,25.01924,-0.000173,24.018448,-0.0077,1.385
3816.00,7.609421,25.01913,-0.000172,24.018988,-0.0076,1.385
3818.00,7.610121,25.01918,-0.000171,24.019296,-0.0076,1.385
3820.00,7.610634,25.01873,-0.000171,24.019193,-0.0077,1.385
3822.00,7.610270,25.01848,-0.000171,24.018811,-0.0076,1.385
3824.00,7.609868,25.01893,-0.000172,24.018832,-0.0077,1.384
3826.00,7.609973,25.01901,-0.000172,24.018945,-0.0077,1.385
3828.00,7.610201,25.01977,-0.000173,24.019177,-0.0076,1.385
3830.00,7.611041,25.01957,-0.000173,24.018666,-0.0076,1.385
3832.00,7.610622,25.01988,-0.000172,24.019405,-0.0077,1.385
3834.00,7.610061,25.02007,-0.000172,24.018794,-0.0077,1.385
3836.00,7.609595,25.01880,-0.000173,24.018602,-0.0077,1.385
3838.00,7.609794,25.01903,-0.000171,24.018276,-0.0076,1.385
3840.00,7.610494,25.01935,-0.000172,24.018455,-0.0077,1.385
3842.00,7.610418,25.01918,-0.000172,24.018260,-0.0077,1.385
3844.00,7.610127,25.01943,-0.000171,24.018599,-0.0076,1.384
3846.00,7.610465,25.01939,-0.000172,24.019048,-0.0076,1.384
3848.00,7.609943,25.01945,-0.000171,24.019034,-0.0076,1.384
3850.00,7.609674,25.01995,-0.000172,24.019164,-0.0077,1.385
3852.00,7.610250,25.01992,-0.000171,24.019041,-0.0077,1.385
3854.00,7.609277,25.02005,-0.000171,24.017924,-0.0077,1.385
3856.00,7.608853,25.01997,-0.000171,24.018468,-0.0077,1.385
3858.00,7.608753,25.02015,-0.000171,24.018798,-0.0076,1.386
3860.00,7.608906,25.02005,-0.000172,24.019092,-0.0077,1.385
3862.00,7.608746,25.02045,-0.000171,24.019851,-0.0076,1.385
3864.00,7.607847,25.02085,-0.000172,24.018840,-0.0076,1.385
3866.00,7.608347,25.02110,-0.000171,24.018640,-0.0076,1.384
3868.00,7.608885,25.02136,-0.000171,24.018698,-0.0076,1.385
3870.00,7.609394,25.02119,-0.000172,24.018682,-0.0076,1.386
3872.00,7.609075,25.02146,-0.000172,24.018999,-0.0077,1.385
3874.00,7.608975,25.02174,-0.000171,24.018967,-0.0076,1.385
3876.00,7.609185,25.02188,-0.000171,24.019541,-0.0076,1.384
3878.00,7.609335,25.02135,-0.000171,24.019048,-0.0077,1.385
3880.00,7.609378,25.02172,-0.000172,24.018691,-0.0076,1.385
3882.00,7.609336,25.02161,-0.000171,24.018967,-0.0076,1.384
3884.00,7.608589,25.02196,-0.000172,24.019376,-0.0077,1.385
3886.00,7.608258,25.02202,-0.000171,24.019336,-0.0076,1.385
3888.00,7.608759,25.02196,-0.000169,24.019139,-0.0076,1.384
3890.00,7.609251,25.02223,-0.000170,24.019211,-0.0076,1.385
3892.00,7.609005,25.02260,-0.000172,24.018450,-0.0076,1.385
3894.00,7.608806,25.02256,-0.000172,24.019204,-0.0076,1.386
3896.00,7.608211,25.02250,-0.000171,24.019064,-0.0076,1.385
3898.00,7.608753,25.02147,-0.000172,24.018595,-0.0076,1.385
3900.00,7.608974,25.02137,-0.000172,24.019173,-0.0076,1.386
3902.00,7.608974,25.02212,-0.000171,24.018426,-0.0077,1.385
3904.00,7.609132,25.02305,-0.000171,24.018889,-0.0076,1.385
3906.00,7.608723,25.02302,-0.000171,24.018584,-0.0076,1.385
3908.00,7.609433,25.02224,-0.000171,24.018638,-0.0076,1.385
3910.00,7.609860,25.02208,-0.000171,24.019153,-0.0076,1.385
3912.00,7.610335,25.02226,-0.000171,24.019719,-0.0077,1.385
3914.00,7.610428,25.02154,-0.000171,24.019113,-0.0076,1.385
3916.00,7.609725,25.02184,-0.000172,24.019394,-0.0076,1.386
3918.00,7.608988,25.02189,-0.000170,24.019313,-0.0076,1.385
3920.00,7.608228,25.02273,-0.000170,24.019434,-0.0076,1.385
3922.00,7.608533,25.02139,-0.000171,24.019349,-0.0077,1.386
3924.00,7.609418,25.02180,-0.000172,24.019496,-0.0076,1.385
3926.00,7.609299,25.02189,-0.000171,24.018501,-0.0076,1.385
3928.00,7.608868,25.02186,-0.000171,24.019461,-0.0076,1.385
3930.00,7.608920,25.02204,-0.000171,24.019237,-0.0076,1.386
3932.00,7.608478,25.02157,-0.000170,24.019030,-0.0076,1.385
3934.00,7.608822,25.02135,-0.000171,24.018950,-0.0076,1.385
3936.00,7.608223,25.02149,-0.000170,24.019190,-0.0076,1.386
3938.00,7.607362,25.02212,-0.000170,24.019277,-0.0076,1.385
3940.00,7.607064,25.02147,-0.000170,24.019052,-0.0076,1.385
3942.00,7.606470,25.02177,-0.000172,24.018903,-0.0076,1.385
3944.00,7.607491,25.02181,-0.000171,24.018822,-0.0076,1.385
3946.00,7.607896,25.02268,-0.000171,24.019396,-0.0076,1.385
3948.00,7.607406,25.02195,-0.000171,24.019235,-0.0076,1.386
3950.00,7.607450,25.02147,-0.000171,24.019026,-0.0076,1.386
3952.00,7.607348,25.02156,-0.000170,24.018702,-0.0077,1.386
3954.00,7.607806,25.02178,-0.000171,24.019443,-0.0076,1.385
3956.00,7.608576,25.02136,-0.000172,24.019164,-0.0076,1.385
3958.00,7.608504,25.02168,-0.000171,24.018843,-0.0076,1.386
3960.00,7.607895,25.02151,-0.000170,24.019398,-0.0076,1.386
3962.00,7.607559,25.02131,-0.000171,24.019974,-0.0076,1.385
3964.00,7.607611,25.02125,-0.000169,24.018999,-0.0076,1.385
3966.00,7.607534,25.02099,-0.000171,24.018985,-0.0077,1.385
3968.00,7.606803,25.02217,-0.000171,24.019208,-0.0076,1.386
3970.00,7.606981,25.02182,-0.000172,24.019344,-0.0077,1.385
3972.00,7.607634,25.02163,-0.000172,24.018780,-0.0076,1.386
3974.00,7.607784,25.02211,-0.000171,24.018715,-0.0076,1.386
3976.00,7.607377,25.02188,-0.000171,24.018847,-0.0076,1.386
3978.00,7.607737,25.02253,-0.000172,24.019374,-0.0076,1.386
3980.00,7.606835,25.02274,-0.000171,24.018822,-0.0076,1.385
3982.00,7.606681,25.02205,-0.000170,24.018617,-0.0076,1.385
3984.00,7.607087,25.02247,-0.000170,24.019302,-0.0076,1.385
3986.00,7.607506,25.02332,-0.000171,24.018803,-0.0076,1.385
3988.00,7.607763,25.02330,-0.000171,24.018992,-0.0076,1.386
3990.00,7.607401,25.02391,-0.000172,24.018570,-0.0076,1.386
3992.00,7.606695,25.02362,-0.000171,24.018729,-0.0076,1.386
3994.00,7.606518,25.02306,-0.000171,24.018415,-0.0077,1.386
3996.00,7.606571,25.02246,-0.000172,24.018096,-0.0077,1.386
3998.00,7.606895,25.02287,-0.000171,24.018716,-0.0076,1.386
4000.00,7.606300,25.02340,-0.000172,24.018544,-0.0077,1.386
4002.00,7.607455,25.02259,-0.000171,24.018865,-0.0076,1.385
4004.00,7.608586,25.02261,-0.000172,24.019039,-0.0076,1.386
4006.00,7.606617,25.02330,-0.000172,24.018562,-0.0076,1.386
4008.00,7.605240,25.02403,-0.000171,24.018628,-0.0077,1.385
4010.00,7.604791,25.02355,-0.000171,24.019046,-0.0077,1.385
4012.00,7.605655,25.02286,-0.000171,24.019596,-0.0077,1.386
4014.00,7.605303,25.02357,-0.000171,24.018791,-0.0076,1.386
4016.00,7.604657,25.02375,-0.000171,24.018597,-0.0077,1.386
4018.00,7.605664,25.02333,-0.000170,24.018180,-0.0077,1.385
4020.00,7.606321,25.02366,-0.000172,24.018702,-0.0076,1.386
4022.00,7.606288,25.02348,-0.000171,24.019505,-0.0077,1.386
4024.00,7.606081,25.02347,-0.000171,24.018854,-0.0077,1.386
4026.00,7.605798,25.02373,-0.000172,24.018468,-0.0077,1.386
4028.00,7.605216,25.02418,-0.000172,24.018820,-0.0077,1.386
4030.00,7.605950,25.02413,-0.000172,24.017883,-0.0076,1.386
4032.00,7.606094,25.02388,-0.000172,24.018740,-0.0077,1.385
4034.00,7.606070,25.02367,-0.000172,24.018359,-0.0077,1.386
4036.00,7.605466,25.02306,-0.000171,24.018698,-0.0076,1.386
4038.00,7.605251,25.02339,-0.000172,24.018715,-0.0076,1.386
4040.00,7.604816,25.02349,-0.000173,24.018595,-0.0077,1.386
4042.00,7.604192,25.02234,-0.000172,24.018566,-0.0077,1.386
4044.00,7.604528,25.02269,-0.000171,24.018622,-0.0077,1.385
4046.00,7.605238,25.02284,-0.000170,24.018535,-0.0076,1.386
4048.00,7.605416,25.02322,-0.000170,24.018716,-0.0076,1.386
4050.00,7.605857,25.02365,-0.000171,24.017999,-0.0076,1.386
4052.00,7.605711,25.02348,-0.000170,24.018662,-0.0076,1.386
4054.00,7.604898,25.02420,-0.000171,24.019291,-0.0077,1.386
4056.00,7.604727,25.02400,-0.000171,24.019162,-0.0077,1.386
4058.00,7.604842,25.02400,-0.000171,24.018909,-0.0077,1.386
4060.00,7.604516,25.02403,-0.000171,24.018776,-0.0076,1.386
4062.00,7.605233,25.02401,-0.000171,24.018990,-0.0077,1.386
4064.00,7.605441,25.02400,-0.000172,24.018762,-0.0076,1.387
4066.00,7.605391,25.02409,-0.000172,24.018205,-0.0077,1.387
4068.00,7.604872,25.02359,-0.000172,24.018280,-0.0077,1.386
4070.00,7.605190,25.02433,-0.000172,24.017953,-0.0077,1.386
4072.00,7.605064,25.02444,-0.000172,24.018425,-0.0077,1.386
4074.00,7.604826,25.02459,-0.000173,24.018898,-0.0077,1.386
4076.00,7.604072,25.02451,-0.000171,24.018541,-0.0077,1.386
4078.00,7.604213,25.02418,-0.000171,24.018278,-0.0077,1.386
4080.00,7.604475,25.02464,-0.000172,24.018680,-0.0077,1.386
4082.00,7.603721,25.02448,-0.000171,24.018802,-0.0076,1.386
4084.00,7.603250,25.02435,-0.000171,24.018754,-0.0076,1.386
4086.00,7.603496,25.02428,-0.000171,24.018240,-0.0076,1.386
4088.00,7.602907,25.02351,-0.000171,24.018299,-0.0077,1.386
4090.00,7.602798,25.02395,-0.000171,24.018269,-0.0077,1.386
4092.00,7.602642,25.02418,-0.000172,24.018577,-0.0076,1.386
4094.00,7.602702,25.02322,-0.000172,24.018251,-0.0076,1.387
4096.00,7.602988,25.02298,-0.000172,24.018492,-0.0077,1.386
4098.00,7.603434,25.02422,-0.000172,24.018860,-0.0076,1.386
4100.00,7.603096,25.02405,-0.000172,24.018053,-0.0076,1.386
4102.00,7.603137,25.02465,-0.000172,24.018646,-0.0077,1.386
4104.00,7.603694,25.02465,-0.000172,24.018216,-0.0077,1.386
4106.00,7.603424,25.02416,-0.000172,24.018945,-0.0077,1.386
4108.00,7.603386,25.02408,-0.000170,24.018082,-0.0077,1.386
4110.00,7.602742,25.02423,-0.000170,24.018352,-0.0077,1.386
4112.00,7.603151,25.02461,-0.000172,24.018588,-0.0077,1.387
4114.00,7.603265,25.02409,-0.000172,24.018309,-0.0077,1.387
4116.00,7.603965,25.02319,-0.000173,24.018223,-0.0077,1.386
4118.00,7.604347,25.02392,-0.000172,24.019008,-0.0077,1.386
4120.00,7.604052,25.02426,-0.000173,24.017959,-0.0077,1.386
4122.00,7.603649,25.02476,-0.000172,24.018550,-0.0077,1.386
4124.00,7.604144,25.02341,-0.000171,24.017295,-0.0077,1.386
4126.00,7.604345,25.02395,-0.000171,24.018167,-0.0077,1.386
4128.00,7.604574,25.02304,-0.000172,24.019135,-0.0076,1.386
4130.00,7.604484,25.02315,-0.000172,24.018843,-0.0076,1.386
4132.00,7.604166,25.02348,-0.000173,24.018934,-0.0077,1.386
4134.00,7.603770,25.02383,-0.000172,24.018209,-0.0077,1.386
4136.00,7.603657,25.02235,-0.000172,24.018156,-0.0076,1.386
4138.00,7.602887,25.02282,-0.000172,24.018147,-0.0077,1.386
4140.00,7.602028,25.02322,-0.000172,24.018370,-0.0077,1.386
4142.00,7.602122,25.02341,-0.000172,24.018841,-0.0077,1.386
4144.00,7.602312,25.02287,-0.000172,24.017937,-0.0076,1.386
4146.00,7.601314,25.02422,-0.000171,24.018662,-0.0077,1.387
4148.00,7.601536,25.02455,-0.000172,24.018341,-0.0077,1.386
4150.00,7.601618,25.02315,-0.000173,24.017757,-0.0076,1.386
4152.00,7.601052,25.02339,-0.000172,24.017919,-0.0077,1.386
4154.00,7.601546,25.02376,-0.000172,24.018533,-0.0077,1.386
4156.00,7.600990,25.02282,-0.000171,24.018327,-0.0077,1.386
4158.00,7.600973,25.02239,-0.000172,24.018745,-0.0077,1.386
4160.00,7.601039,25.02255,-0.000173,24.018619,-0.0077,1.386
4162.00,7.600847,25.02160,-0.000172,24.018707,-0.0077,1.386
4164.00,7.600346,25.02200,-0.000172,24.018129,-0.0076,1.386
4166.00,7.600471,25.02276,-0.000172,24.018671,-0.0077,1.386
4168.00,7.600797,25.02332,-0.000173,24.018495,-0.0077,1.387
4170.00,7.599824,25.02317,-0.000173,24.018285,-0.0077,1.386
4172.00,7.599406,25.02313,-0.000172,24.018611,-0.0077,1.386
4174.00,7.600016,25.02311,-0.000171,24.018105,-0.0077,1.387
4176.00,7.600795,25.02348,-0.000172,24.018628,-0.0077,1.386
4178.00,7.600863,25.02354,-0.000172,24.018776,-0.0076,1.386
4180.00,7.601496,25.02357,-0.000171,24.018501,-0.0077,1.386
4182.00,7.602186,25.02361,-0.000172,24.019077,-0.0076,1.387
4184.00,7.601468,25.02389,-0.000172,24.018923,-0.0076,1.387
4186.00,7.601395,25.02305,-0.000173,24.018742,-0.0077,1.386
4188.00,7.601572,25.02269,-0.000172,24.018455,-0.0076,1.386
4190.00,7.601348,25.02333,-0.000172,24.018715,-0.0077,1.386
4192.00,7.601124,25.02271,-0.000172,24.018477,-0.0077,1.386
4194.00,7.601140,25.02342,-0.000173,24.018517,-0.0077,1.387
4196.00,7.600955,25.02372,-0.000173,24.018695,-0.0077,1.386
4198.00,7.601099,25.02411,-0.000172,24.018528,-0.0077,1.386
4200.00,7.601332,25.02357,-0.000171,24.018069,-0.0077,1.386
4202.00,7.601356,25.02366,-0.000172,24.018600,-0.0076,1.387
@7,12.0000,24.0
4204.00,7.601335,25.02377,-0.000171,24.018981,-0.0076,1.386
4206.00,7.597370,25.02425,-0.000171,24.018457,-0.0076,1.387
4208.00,7.588467,25.02487,-0.000171,24.018584,-0.0077,1.386
4210.00,7.574976,25.02452,-0.000171,24.018368,-0.0077,1.385
4212.00,7.558354,25.02447,-0.000170,24.018415,-0.0077,1.386
4214.00,7.543962,25.02511,-0.000171,24.019211,-0.0077,1.386
4216.00,7.532867,25.02507,-0.000172,24.018542,-0.0077,1.387
4218.00,7.524843,25.02523,-0.000173,24.018238,-0.0077,1.387
4220.00,7.517423,25.02524,-0.000174,24.018298,-0.0077,1.388
4222.00,7.509193,25.02492,-0.000175,24.018863,-0.0077,1.388
4224.00,7.502140,25.02509,-0.000174,24.018426,-0.0077,1.388
4226.00,7.496420,25.02511,-0.000174,24.018028,-0.0076,1.388
4228.00,7.491959,25.02523,-0.000173,24.018914,-0.0076,1.388
4230.00,7.494220,25.02603,-0.000174,24.018332,-0.0076,1.389
4232.00,7.502281,25.02592,-0.000174,24.018452,-0.0076,1.389
4234.00,7.514856,25.02587,-0.000173,24.018417,-0.0077,1.389
4236.00,7.527942,25.02556,-0.000173,24.018599,-0.0077,1.388
4238.00,7.539614,25.02563,-0.000172,24.018890,-0.0076,1.388
4240.00,7.546705,25.02524,-0.000172,24.018758,-0.0076,1.388
4242.00,7.549846,25.02516,-0.000172,24.018504,-0.0077,1.387
4244.00,7.553791,25.02524,-0.000170,24.018907,-0.0077,1.387
4246.00,7.556609,25.02502,-0.000170,24.018261,-0.0077,1.387
4248.00,7.558891,25.02547,-0.000171,24.018798,-0.0077,1.387
4250.00,7.560583,25.02498,-0.000170,24.018493,-0.0076,1.387
4252.00,7.561053,25.02483,-0.000171,24.018805,-0.0077,1.386
4254.00,7.561047,25.02565,-0.000171,24.018443,-0.0077,1.387
4256.00,7.561490,25.02541,-0.000171,24.018249,-0.0076,1.387
4258.00,7.561566,25.02538,-0.000171,24.018595,-0.0077,1.387
4260.00,7.563303,25.02568,-0.000171,24.019422,-0.0077,1.387
4262.00,7.565388,25.02501,-0.000171,24.019133,-0.0077,1.388
4264.00,7.568043,25.02565,-0.000171,24.018328,-0.0076,1.387
4266.00,7.569996,25.02543,-0.000171,24.018885,-0.0077,1.386
4268.00,7.573451,25.02506,-0.000171,24.018512,-0.0077,1.387
4270.00,7.576924,25.02437,-0.000173,24.018368,-0.0077,1.387
4272.00,7.578712,25.02486,-0.000172,24.018787,-0.0077,1.387
4274.00,7.580413,25.02489,-0.000172,24.018028,-0.0077,1.387
4276.00,7.583466,25.02407,-0.000173,24.018635,-0.0077,1.387
4278.00,7.585994,25.02386,-0.000171,24.018062,-0.0077,1.387
4280.00,7.587882,25.02390,-0.000172,24.018499,-0.0077,1.386
4282.00,7.589100,25.02325,-0.000172,24.018450,-0.0077,1.386
4284.00,7.589070,25.02349,-0.000172,24.017904,-0.0077,1.387
4286.00,7.590119,25.02351,-0.000171,24.018827,-0.0077,1.387
4288.00,7.590551,25.02426,-0.000171,24.018455,-0.0076,1.387
4290.00,7.590635,25.02442,-0.000171,24.018040,-0.0076,1.387
4292.00,7.591085,25.02434,-0.000171,24.019277,-0.0076,1.387
4294.00,7.591634,25.02420,-0.000171,24.019306,-0.0077,1.387
4296.00,7.591692,25.02456,-0.000172,24.018323,-0.0077,1.387
4298.00,7.591961,25.02511,-0.000171,24.019006,-0.0076,1.387
4300.00,7.592430,25.02453,-0.000171,24.018463,-0.0076,1.386
4302.00,7.592555,25.02474,-0.000171,24.018638,-0.0076,1.387
4304.00,7.592377,25.02485,-0.000172,24.018270,-0.0076,1.387
4306.00,7.592612,25.02572,-0.000173,24.017964,-0.0076,1.387
4308.00,7.592722,25.02598,-0.000172,24.019019,-0.0076,1.387
4310.00,7.592826,25.02610,-0.000172,24.018530,-0.0076,1.387
4312.00,7.591338,25.02571,-0.000172,24.018116,-0.0077,1.387
4314.00,7.591306,25.02618,-0.000172,24.018428,-0.0077,1.387
4316.00,7.590803,25.02551,-0.000171,24.018936,-0.0077,1.386
4318.00,7.591997,25.02519,-0.000172,24.018368,-0.0076,1.387
4320.00,7.591477,25.02535,-0.000172,24.018608,-0.0077,1.387
4322.00,7.590794,25.02579,-0.000172,24.019193,-0.0077,1.387
4324.00,7.591005,25.02574,-0.000171,24.018559,-0.0077,1.387
4326.00,7.591672,25.02568,-0.000172,24.018537,-0.0077,1.387
4328.00,7.591676,25.02487,-0.000171,24.018479,-0.0077,1.387
4330.00,7.591199,25.02399,-0.000171,24.017810,-0.0077,1.387
4332.00,7.591886,25.02338,-0.000170,24.018178,-0.0077,1.387
4334.00,7.591710,25.02351,-0.000171,24.018325,-0.0077,1.387
4336.00,7.590961,25.02319,-0.000170,24.019072,-0.0077,1.387
4338.00,7.590556,25.02409,-0.000171,24.018240,-0.0077,1.387
4340.00,7.589925,25.02489,-0.000172,24.018044,-0.0077,1.387
4342.00,7.589188,25.02486,-0.000171,24.018396,-0.0077,1.387
4344.00,7.588988,25.02464,-0.000172,24.018385,-0.0077,1.387
4346.00,7.588973,25.02485,-0.000172,24.017754,-0.0077,1.387
4348.00,7.588476,25.02466,-0.000172,24.018493,-0.0077,1.386
4350.00,7.588642,25.02521,-0.000172,24.018617,-0.0076,1.387
4352.00,7.589206,25.02488,-0.000172,24.018283,-0.0077,1.387
4354.00,7.589122,25.02597,-0.000172,24.018430,-0.0077,1.387
4356.00,7.589291,25.02533,-0.000172,24.018593,-0.0077,1.387
4358.00,7.589396,25.02526,-0.000172,24.018254,-0.0077,1.387
4360.00,7.589981,25.02510,-0.000171,24.018263,-0.0077,1.387
4362.00,7.590455,25.02512,-0.000172,24.018769,-0.0077,1.387
4364.00,7.590943,25.02540,-0.000172,24.018323,-0.0077,1.387
4366.00,7.590338,25.02550,-0.000172,24.018091,-0.0077,1.387
4368.00,7.590400,25.02546,-0.000172,24.017895,-0.0077,1.387
4370.00,7.590764,25.02539,-0.000172,24.018497,-0.0077,1.387
4372.00,7.591161,25.02534,-0.000171,24.019101,-0.0077,1.387
4374.00,7.591358,25.02499,-0.000171,24.018539,-0.0077,1.387
4376.00,7.591420,25.02494,-0.000171,24.018876,-0.0077,1.387
4378.00,7.591624,25.02464,-0.000171,24.018965,-0.0077,1.387
4380.00,7.591362,25.02482,-0.000172,24.018695,-0.0077,1.388
4382.00,7.591311,25.02530,-0.000171,24.019159,-0.0077,1.388
4384.00,7.591554,25.02525,-0.000172,24.018807,-0.0076,1.387
4386.00,7.591188,25.02457,-0.000171,24.018095,-0.0077,1.387
4388.00,7.591780,25.02417,-0.000171,24.018260,-0.0077,1.387
4390.00,7.591208,25.02439,-0.000170,24.018290,-0.0076,1.387
4392.00,7.590684,25.02507,-0.000172,24.018415,-0.0077,1.387
4394.00,7.590267,25.02440,-0.000173,24.017924,-0.0077,1.388
4396.00,7.591126,25.02483,-0.000172,24.019228,-0.0077,1.388
4398.00,7.590845,25.02567,-0.000173,24.018841,-0.0077,1.387
4400.00,7.591743,25.02624,-0.000172,24.018704,-0.0077,1.387
4402.00,7.591421,25.02494,-0.000171,24.018115,-0.0077,1.387
4404.00,7.590668,25.02452,-0.000172,24.018463,-0.0077,1.387
4406.00,7.589650,25.02538,-0.000172,24.019122,-0.0077,1.388
4408.00,7.589567,25.02549,-0.000173,24.018597,-0.0077,1.388
4410.00,7.589857,25.02543,-0.000173,24.018613,-0.0077,1.387
4412.00,7.590347,25.02546,-0.000172,24.018673,-0.0076,1.387
4414.00,7.589969,25.02565,-0.000171,24.018548,-0.0077,1.388
4416.00,7.589823,25.02620,-0.000171,24.018218,-0.0077,1.388
4418.00,7.589810,25.02523,-0.000172,24.019030,-0.0077,1.387
4420.00,7.590462,25.02579,-0.000173,24.019124,-0.0077,1.387
4422.00,7.589658,25.02627,-0.000171,24.018564,-0.0077,1.387
4424.00,7.590586,25.02616,-0.000172,24.017803,-0.0077,1.387
4426.00,7.590549,25.02466,-0.000172,24.018064,-0.0077,1.387
4428.00,7.591276,25.02519,-0.000173,24.018370,-0.0077,1.387
4430.00,7.590537,25.02593,-0.000173,24.018776,-0.0077,1.388
4432.00,7.590647,25.02530,-0.000173,24.019103,-0.0076,1.388
4434.00,7.590979,25.02527,-0.000171,24.018502,-0.0077,1.387
4436.00,7.591288,25.02510,-0.000173,24.018229,-0.0077,1.387
4438.00,7.591261,25.02526,-0.000171,24.018921,-0.0076,1.388
4440.00,7.591114,25.02518,-0.000172,24.018374,-0.0077,1.388
4442.00,7.591067,25.02540,-0.000171,24.018666,-0.0077,1.388
4444.00,7.591163,25.02462,-0.000171,24.018561,-0.0077,1.387
4446.00,7.591324,25.02435,-0.000172,24.018051,-0.0077,1.387
4448.00,7.591669,25.02514,-0.000172,24.018818,-0.0077,1.387
4450.00,7.591793,25.02422,-0.000172,24.018640,-0.0077,1.387
4452.00,7.591320,25.02479,-0.000173,24.018956,-0.0077,1.388
4454.00,7.590892,25.02523,-0.000173,24.018372,-0.0077,1.388
4456.00,7.590856,25.02555,-0.000172,24.018055,-0.0077,1.387
4458.00,7.590118,25.02560,-0.000172,24.018394,-0.0077,1.387
4460.00,7.589814,25.02537,-0.000172,24.018638,-0.0077,1.387
4462.00,7.589939,25.02522,-0.000172,24.017948,-0.0077,1.388
4464.00,7.590357,25.02493,-0.000174,24.018517,-0.0077,1.388
4466.00,7.590498,25.02439,-0.000173,24.018247,-0.0077,1.388
4468.00,7.590189,25.02421,-0.000172,24.018209,-0.0077,1.387
4470.00,7.589710,25.02470,-0.000172,24.018673,-0.0077,1.387
4472.00,7.589175,25.02603,-0.000172,24.018580,-0.0076,1.388
4474.00,7.589676,25.02632,-0.000172,24.019059,-0.0077,1.387
4476.00,7.588745,25.02552,-0.000172,24.018711,-0.0077,1.388
4478.00,7.588721,25.02549,-0.000173,24.018338,-0.0077,1.388
4480.00,7.589791,25.02595,-0.000172,24.017857,-0.0077,1.387
4482.00,7.589756,25.02576,-0.000171,24.017968,-0.0077,1.388
4484.00,7.589549,25.02625,-0.000172,24.018484,-0.0077,1.387
4486.00,7.589107,25.02642,-0.000171,24.018223,-0.0077,1.388
4488.00,7.589303,25.02614,-0.000173,24.018028,-0.0077,1.387
4490.00,7.589375,25.02572,-0.000172,24.018446,-0.0077,1.387
4492.00,7.589147,25.02548,-0.000172,24.018328,-0.0077,1.388
4494.00,7.588503,25.02597,-0.000173,24.017839,-0.0077,1.388
4496.00,7.587998,25.02565,-0.000173,24.018470,-0.0077,1.388
4498.00,7.587722,25.02541,-0.000172,24.018307,-0.0077,1.387
4500.00,7.587997,25.02555,-0.000172,24.018145,-0.0077,1.387
4502.00,7.588512,25.02506,-0.000171,24.017772,-0.0077,1.388
4504.00,7.588545,25.02509,-0.000172,24.018537,-0.0077,1.388
4506.00,7.589016,25.02596,-0.000173,24.018194,-0.0077,1.388
4508.00,7.588921,25.02556,-0.000172,24.018276,-0.0077,1.388
4510.00,7.588878,25.02537,-0.000172,24.019191,-0.0076,1.388
4512.00,7.589301,25.02506,-0.000172,24.018502,-0.0077,1.388
4514.00,7.589729,25.02611,-0.000172,24.018265,-0.0077,1.388
4516.00,7.588999,25.02683,-0.000173,24.018367,-0.0077,1.388
4518.00,7.588453,25.02616,-0.000172,24.018169,-0.0077,1.388
4520.00,7.588305,25.02628,-0.000171,24.018644,-0.0077,1.388
4522.00,7.588603,25.02563,-0.000172,24.017999,-0.0077,1.387
4524.00,7.588313,25.02544,-0.000172,24.019050,-0.0077,1.387
4526.00,7.588588,25.02655,-0.000172,24.018912,-0.0077,1.388
4528.00,7.589025,25.02661,-0.000171,24.018247,-0.0077,1.388
4530.00,7.588996,25.02629,-0.000172,24.017649,-0.0077,1.387
4532.00,7.588423,25.02723,-0.000172,24.018198,-0.0077,1.387
4534.00,7.588394,25.02599,-0.000172,24.018615,-0.0077,1.388
4536.00,7.588314,25.02590,-0.000173,24.018165,-0.0077,1.388
4538.00,7.588251,25.02589,-0.000173,24.018283,-0.0077,1.388
4540.00,7.587707,25.02591,-0.000171,24.018057,-0.0077,1.387
4542.00,7.587818,25.02632,-0.000173,24.017745,-0.0077,1.388
4544.00,7.587229,25.02598,-0.000173,24.018136,-0.0077,1.388
4546.00,7.587293,25.02539,-0.000172,24.018298,-0.0077,1.388
4548.00,7.587368,25.02589,-0.000172,24.017935,-0.0077,1.388
4550.00,7.588437,25.02514,-0.000172,24.017839,-0.0077,1.387
4552.00,7.588985,25.02589,-0.000171,24.017536,-0.0077,1.388
4554.00,7.588203,25.02553,-0.000172,24.017781,-0.0077,1.387
4556.00,7.587778,25.02599,-0.000173,24.017908,-0.0077,1.387
4558.00,7.587991,25.02597,-0.000172,24.017810,-0.0077,1.388
4560.00,7.588391,25.02470,-0.000172,24.018356,-0.0077,1.388
4562.00,7.588546,25.02442,-0.000173,24.017678,-0.0077,1.388
4564.00,7.588696,25.02490,-0.000173,24.018631,-0.0077,1.388
4566.00,7.588392,25.02442,-0.000173,24.018151,-0.0077,1.387
4568.00,7.588824,25.02465,-0.000170,24.018546,-0.0077,1.387
4570.00,7.588457,25.02450,-0.000172,24.018628,-0.0077,1.389
4572.00,7.587721,25.02462,-0.000172,24.018381,-0.0077,1.388
4574.00,7.587686,25.02490,-0.000173,24.017754,-0.0077,1.388
4576.00,7.587873,25.02459,-0.000173,24.017288,-0.0077,1.387
4578.00,7.588338,25.02484,-0.000172,24.017594,-0.0077,1.387
4580.00,7.588461,25.02431,-0.000172,24.018173,-0.0077,1.388
4582.00,7.587982,25.02434,-0.000173,24.017739,-0.0077,1.387
4584.00,7.587633,25.02487,-0.000172,24.017290,-0.0077,1.387
4586.00,7.587692,25.02489,-0.000170,24.018151,-0.0077,1.388
4588.00,7.587123,25.02422,-0.000173,24.017899,-0.0077,1.388
4590.00,7.587633,25.02404,-0.000172,24.018405,-0.0077,1.387
4592.00,7.587960,25.02468,-0.000172,24.017935,-0.0077,1.388
4594.00,7.587665,25.02428,-0.000172,24.018348,-0.0077,1.387
4596.00,7.587343,25.02477,-0.000172,24.018546,-0.0076,1.387
4598.00,7.587031,25.02488,-0.000172,24.018276,-0.0077,1.387
4600.00,7.587309,25.02433,-0.000172,24.018751,-0.0077,1.387
4602.00,7.586850,25.02438,-0.000172,24.018435,-0.0077,1.387
4604.00,7.585754,25.02513,-0.000172,24.017685,-0.0077,1.388
4606.00,7.585959,25.02442,-0.000172,24.018057,-0.0077,1.388
4608.00,7.586067,25.02494,-0.000172,24.017999,-0.0077,1.388
4610.00,7.586129,25.02440,-0.000174,24.017993,-0.0077,1.388
4612.00,7.586808,25.02359,-0.000173,24.017951,-0.0077,1.388
4614.00,7.587221,25.02437,-0.000172,24.018216,-0.0077,1.387
4616.00,7.587942,25.02480,-0.000172,24.017917,-0.0077,1.388
4618.00,7.588015,25.02430,-0.000172,24.017752,-0.0077,1.388
4620.00,7.588185,25.02459,-0.000173,24.018060,-0.0077,1.388
4622.00,7.587773,25.02519,-0.000173,24.018479,-0.0077,1.387
4624.00,7.586520,25.02490,-0.000172,24.017991,-0.0077,1.387
4626.00,7.586844,25.02482,-0.000171,24.017928,-0.0077,1.388
4628.00,7.586765,25.02490,-0.000172,24.018758,-0.0077,1.388
4630.00,7.586263,25.02517,-0.000172,24.018131,-0.0077,1.388
4632.00,7.585776,25.02456,-0.000172,24.018095,-0.0077,1.388
4634.00,7.585820,25.02440,-0.000172,24.017980,-0.0077,1.387
4636.00,7.585997,25.02432,-0.000172,24.018356,-0.0077,1.387
4638.00,7.586082,25.02438,-0.000172,24.017908,-0.0077,1.388
4640.00,7.585759,25.02499,-0.000173,24.018116,-0.0077,1.388
4642.00,7.586356,25.02497,-0.000173,24.017418,-0.0077,1.388
4644.00,7.586411,25.02428,-0.000174,24.018029,-0.0077,1.388
4646.00,7.586822,25.02483,-0.000172,24.018753,-0.0077,1.388
4648.00,7.586430,25.02388,-0.000172,24.018336,-0.0077,1.388
4650.00,7.586028,25.02460,-0.000173,24.017946,-0.0077,1.388
4652.00,7.586489,25.02467,-0.000172,24.018120,-0.0077,1.388
4654.00,7.586657,25.02448,-0.000172,24.018149,-0.0077,1.388
4656.00,7.586721,25.02405,-0.000173,24.018031,-0.0077,1.388
4658.00,7.586324,25.02407,-0.000172,24.018035,-0.0077,1.388
4660.00,7.586065,25.02434,-0.000174,24.017678,-0.0077,1.388
4662.00,7.585664,25.02446,-0.000173,24.017689,-0.0077,1.388
4664.00,7.586091,25.02407,-0.000172,24.017846,-0.0077,1.388
4666.00,7.586304,25.02382,-0.000171,24.017678,-0.0077,1.388
4668.00,7.586721,25.02447,-0.000172,24.018138,-0.0077,1.388
4670.00,7.586710,25.02425,-0.000173,24.017970,-0.0077,1.388
4672.00,7.586717,25.02433,-0.000173,24.018414,-0.0077,1.388
4674.00,7.587165,25.02474,-0.000172,24.018238,-0.0077,1.388
4676.00,7.586846,25.02491,-0.000173,24.018856,-0.0077,1.387
4678.00,7.587711,25.02512,-0.000173,24.018222,-0.0078,1.388
4680.00,7.586786,25.02507,-0.000172,24.017602,-0.0077,1.388
4682.00,7.586069,25.02371,-0.000172,24.017359,-0.0077,1.388
4684.00,7.585771,25.02390,-0.000173,24.017504,-0.0077,1.388
4686.00,7.585602,25.02403,-0.000173,24.018602,-0.0077,1.388
4688.00,7.584810,25.02376,-0.000174,24.017951,-0.0077,1.388
4690.00,7.584165,25.02362,-0.000175,24.017397,-0.0077,1.389
4692.00,7.584847,25.02423,-0.000175,24.017705,-0.0077,1.388
4694.00,7.584993,25.02458,-0.000174,24.017525,-0.0077,1.388
4696.00,7.585843,25.02449,-0.000173,24.017669,-0.0077,1.388
4698.00,7.586841,25.02431,-0.000172,24.018238,-0.0077,1.388
4700.00,7.586370,25.02423,-0.000173,24.018354,-0.0077,1.388
4702.00,7.586162,25.02440,-0.000174,24.017844,-0.0077,1.388
4704.00,7.585723,25.02459,-0.000173,24.017866,-0.0077,1.388
4706.00,7.585602,25.02423,-0.000173,24.018357,-0.0077,1.388
4708.00,7.585130,25.02419,-0.000174,24.017614,-0.0077,1.388
4710.00,7.585055,25.02422,-0.000173,24.017551,-0.0077,1.387
4712.00,7.586138,25.02458,-0.000172,24.017997,-0.0077,1.388
4714.00,7.585761,25.02499,-0.000173,24.018367,-0.0077,1.389
4716.00,7.584923,25.02461,-0.000173,24.018105,-0.0077,1.388
4718.00,7.585275,25.02454,-0.000173,24.017607,-0.0077,1.388
4720.00,7.585676,25.02477,-0.000172,24.017602,-0.0077,1.388
4722.00,7.585960,25.02460,-0.000173,24.017373,-0.0077,1.388
4724.00,7.585745,25.02418,-0.000172,24.018357,-0.0077,1.388
4726.00,7.585338,25.02448,-0.000172,24.018457,-0.0077,1.388
4728.00,7.585577,25.02417,-0.000173,24.017832,-0.0077,1.389
4730.00,7.585636,25.02462,-0.000173,24.017808,-0.0077,1.388
4732.00,7.585673,25.02404,-0.000173,24.017982,-0.0077,1.388
4734.00,7.585091,25.02333,-0.000172,24.018338,-0.0077,1.388
4736.00,7.584213,25.02336,-0.000174,24.017500,-0.0077,1.388
4738.00,7.584810,25.02387,-0.000172,24.018412,-0.0077,1.388
4740.00,7.584891,25.02388,-0.000173,24.018142,-0.0077,1.388
4742.00,7.584676,25.02470,-0.000174,24.018983,-0.0077,1.389
4744.00,7.584778,25.02476,-0.000173,24.018046,-0.0077,1.388
4746.00,7.584095,25.02446,-0.000173,24.017848,-0.0077,1.388
4748.00,7.583671,25.02432,-0.000173,24.018707,-0.0077,1.388
4750.00,7.583475,25.02440,-0.000173,24.018591,-0.0077,1.388
4752.00,7.583575,25.02424,-0.000173,24.018265,-0.0077,1.388
4754.00,7.583045,25.02407,-0.000173,24.018562,-0.0077,1.389
4756.00,7.583530,25.02455,-0.000174,24.018305,-0.0077,1.388
4758.00,7.583816,25.02452,-0.000175,24.018125,-0.0077,1.389
4760.00,7.584527,25.02439,-0.000173,24.018270,-0.0077,1.389
4762.00,7.584678,25.02448,-0.000174,24.018493,-0.0077,1.388
4764.00,7.584595,25.02484,-0.000173,24.018843,-0.0077,1.388
4766.00,7.584589,25.02447,-0.000172,24.018814,-0.0077,1.389
4768.00,7.584026,25.02360,-0.000173,24.018287,-0.0077,1.389
4770.00,7.584154,25.02417,-0.000173,24.018475,-0.0077,1.388
4772.00,7.584091,25.02432,-0.000173,24.019336,-0.0077,1.388
4774.00,7.584019,25.02417,-0.000173,24.018205,-0.0077,1.388
4776.00,7.584372,25.02391,-0.000173,24.018298,-0.0077,1.389
4778.00,7.583902,25.02351,-0.000172,24.018898,-0.0077,1.389
4780.00,7.584117,25.02318,-0.000173,24.018987,-0.0077,1.389
4782.00,7.585400,25.02380,-0.000171,24.018348,-0.0077,1.388
4784.00,7.585598,25.02427,-0.000171,24.018104,-0.0077,1.388
4786.00,7.585156,25.02349,-0.000173,24.018236,-0.0077,1.388
4788.00,7.585316,25.02337,-0.000172,24.017989,-0.0077,1.388
4790.00,7.584340,25.02414,-0.000172,24.018776,-0.0077,1.389
4792.00,7.583899,25.02404,-0.000172,24.018666,-0.0077,1.388
4794.00,7.583828,25.02373,-0.000172,24.018490,-0.0077,1.388
4796.00,7.582782,25.02322,-0.000173,24.018626,-0.0077,1.388
4798.00,7.583912,25.02327,-0.000174,24.018519,-0.0077,1.388
4800.00,7.584971,25.02380,-0.000172,24.018577,-0.0077,1.389
4802.00,7.585125,25.02366,-0.000171,24.018577,-0.0077,1.388
@8,12.0000,24.0
4804.00,7.584242,25.02368,-0.000173,24.019043,-0.0076,1.388
4806.00,7.580267,25.02329,-0.000172,24.018136,-0.0077,1.387
4808.00,7.571626,25.02292,-0.000172,24.018325,-0.0077,1.387
4810.00,7.559195,25.02396,-0.000170,24.018783,-0.0077,1.388
4812.00,7.543870,25.02356,-0.000170,24.018706,-0.0077,1.387
4814.00,7.531375,25.02383,-0.000171,24.018725,-0.0077,1.388
4816.00,7.521574,25.02340,-0.000171,24.018281,-0.0076,1.389
4818.00,7.515972,25.02304,-0.000171,24.018700,-0.0076,1.389
4820.00,7.510236,25.02331,-0.000172,24.018771,-0.0077,1.389
4822.00,7.504272,25.02327,-0.000173,24.019108,-0.0076,1.390
4824.00,7.499448,25.02300,-0.000174,24.018742,-0.0076,1.390
4826.00,7.494012,25.02286,-0.000174,24.018789,-0.0076,1.390
4828.00,7.490874,25.02317,-0.000173,24.019235,-0.0076,1.389
4830.00,7.494020,25.02339,-0.000172,24.018794,-0.0076,1.390
4832.00,7.502801,25.02385,-0.000173,24.018742,-0.0076,1.390
4834.00,7.515833,25.02319,-0.000172,24.018959,-0.0076,1.390
4836.00,7.530567,25.02277,-0.000172,24.019784,-0.0077,1.390
4838.00,7.541339,25.02353,-0.000172,24.019414,-0.0076,1.390
4840.00,7.547878,25.02345,-0.000172,24.019311,-0.0076,1.389
4842.00,7.552352,25.02460,-0.000172,24.018522,-0.0077,1.390
4844.00,7.555900,25.02425,-0.000172,24.018811,-0.0077,1.389
4846.00,7.559015,25.02388,-0.000171,24.019202,-0.0076,1.388
4848.00,7.561939,25.02385,-0.000170,24.019132,-0.0076,1.389
4850.00,7.563770,25.02427,-0.000170,24.018758,-0.0076,1.388
4852.00,7.564749,25.02444,-0.000171,24.018562,-0.0076,1.389
4854.00,7.564824,25.02354,-0.000171,24.019190,-0.0077,1.389
4856.00,7.565049,25.02403,-0.000171,24.018521,-0.0076,1.388
4858.00,7.564590,25.02352,-0.000170,24.019101,-0.0077,1.389
4860.00,7.565430,25.02341,-0.000171,24.018851,-0.0076,1.389
4862.00,7.566899,25.02360,-0.000170,24.019139,-0.0076,1.389
4864.00,7.568833,25.02382,-0.000171,24.019231,-0.0076,1.389
4866.00,7.571451,25.02327,-0.000172,24.018142,-0.0076,1.389
4868.00,7.574682,25.02291,-0.000172,24.018283,-0.0077,1.389
4870.00,7.577260,25.02266,-0.000172,24.018735,-0.0076,1.388
4872.00,7.579804,25.02311,-0.000172,24.018831,-0.0077,1.388
4874.00,7.580995,25.02307,-0.000172,24.018551,-0.0076,1.389
4876.00,7.582783,25.02259,-0.000173,24.019135,-0.0076,1.389
4878.00,7.584097,25.02212,-0.000172,24.018600,-0.0077,1.389
4880.00,7.585387,25.02236,-0.000171,24.018724,-0.0077,1.389
4882.00,7.586872,25.02218,-0.000170,24.019003,-0.0076,1.389
4884.00,7.587278,25.02216,-0.000171,24.018502,-0.0076,1.388
4886.00,7.586839,25.02189,-0.000171,24.018849,-0.0076,1.389
4888.00,7.586464,25.02149,-0.000172,24.018856,-0.0076,1.388
4890.00,7.586387,25.02205,-0.000171,24.018506,-0.0076,1.389
4892.00,7.585583,25.02236,-0.000172,24.018551,-0.0077,1.389
4894.00,7.584596,25.02243,-0.000171,24.018515,-0.0076,1.389
4896.00,7.584863,25.02236,-0.000170,24.019061,-0.0077,1.388
4898.00,7.585557,25.02240,-0.000172,24.019645,-0.0076,1.388
4900.00,7.584776,25.02286,-0.000171,24.018522,-0.0077,1.388
4902.00,7.584078,25.02260,-0.000171,24.018903,-0.0077,1.389
4904.00,7.584222,25.02313,-0.000171,24.019324,-0.0076,1.389
4906.00,7.583432,25.02286,-0.000171,24.018403,-0.0077,1.389
4908.00,7.582421,25.02371,-0.000171,24.019133,-0.0076,1.388
4910.00,7.582074,25.02267,-0.000171,24.018568,-0.0076,1.388
4912.00,7.581004,25.02310,-0.000171,24.019469,-0.0076,1.388
4914.00,7.581282,25.02416,-0.000171,24.019335,-0.0076,1.389
4916.00,7.582101,25.02370,-0.000172,24.019264,-0.0077,1.388
4918.00,7.581845,25.02307,-0.000173,24.018470,-0.0076,1.389
4920.00,7.581329,25.02328,-0.000173,24.019561,-0.0076,1.389
4922.00,7.580976,25.02424,-0.000172,24.018706,-0.0077,1.389
4924.00,7.579888,25.02411,-0.000172,24.018332,-0.0077,1.388
4926.00,7.579429,25.02337,-0.000172,24.018591,-0.0076,1.389
4928.00,7.578930,25.02456,-0.000173,24.019037,-0.0076,1.389
4930.00,7.578801,25.02388,-0.000172,24.018033,-0.0077,1.389
4932.00,7.579034,25.02332,-0.000171,24.018492,-0.0077,1.389
4934.00,7.579481,25.02434,-0.000171,24.018885,-0.0076,1.389
4936.00,7.579447,25.02440,-0.000171,24.019006,-0.0076,1.389
4938.00,7.579300,25.02497,-0.000171,24.019124,-0.0076,1.388
4940.00,7.579136,25.02474,-0.000171,24.019037,-0.0077,1.388
4942.00,7.578743,25.02481,-0.000172,24.018653,-0.0077,1.388
4944.00,7.579002,25.02547,-0.000172,24.019291,-0.0076,1.389
4946.00,7.577636,25.02572,-0.000172,24.017939,-0.0076,1.389
4948.00,7.576965,25.02489,-0.000172,24.018245,-0.0076,1.389
4950.00,7.576766,25.02427,-0.000172,24.018811,-0.0076,1.389
4952.00,7.576348,25.02503,-0.000172,24.019380,-0.0076,1.389
4954.00,7.575976,25.02550,-0.000172,24.018742,-0.0076,1.389
4956.00,7.576841,25.02528,-0.000170,24.019148,-0.0076,1.389
4958.00,7.577713,25.02537,-0.000172,24.019012,-0.0076,1.389
4960.00,7.578059,25.02466,-0.000172,24.019162,-0.0077,1.388
4962.00,7.577501,25.02507,-0.000172,24.018861,-0.0076,1.389
4964.00,7.577000,25.02492,-0.000172,24.018577,-0.0076,1.389
4966.00,7.576779,25.02495,-0.000172,24.018773,-0.0076,1.389
4968.00,7.575992,25.02509,-0.000171,24.018191,-0.0077,1.389
4970.00,7.576316,25.02557,-0.000171,24.018783,-0.0076,1.389
4972.00,7.576930,25.02539,-0.000172,24.018626,-0.0076,1.388
4974.00,7.576445,25.02524,-0.000173,24.018020,-0.0077,1.389
4976.00,7.576277,25.02480,-0.000173,24.018009,-0.0077,1.389
4978.00,7.575960,25.02554,-0.000173,24.018265,-0.0077,1.389
4980.00,7.576142,25.02634,-0.000172,24.018655,-0.0077,1.389
4982.00,7.576242,25.02592,-0.000172,24.018414,-0.0077,1.389
4984.00,7.576422,25.02566,-0.000172,24.018298,-0.0077,1.389
4986.00,7.575528,25.02546,-0.000172,24.018617,-0.0076,1.389
4988.00,7.575450,25.02584,-0.000172,24.018350,-0.0076,1.389
4990.00,7.575942,25.02546,-0.000171,24.018437,-0.0076,1.389
4992.00,7.577045,25.02566,-0.000172,24.018459,-0.0077,1.389
4994.00,7.576219,25.02590,-0.000172,24.018880,-0.0077,1.389
4996.00,7.575501,25.02613,-0.000174,24.018648,-0.0077,1.389
4998.00,7.575907,25.02605,-0.000173,24.018481,-0.0077,1.389
5000.00,7.576613,25.02581,-0.000173,24.019008,-0.0077,1.389
5002.00,7.576102,25.02528,-0.000171,24.018776,-0.0077,1.389
5004.00,7.575752,25.02572,-0.000172,24.018687,-0.0076,1.390
5006.00,7.575878,25.02576,-0.000171,24.018269,-0.0077,1.389
5008.00,7.575514,25.02528,-0.000171,24.018544,-0.0076,1.389
5010.00,7.575852,25.02540,-0.000170,24.019222,-0.0077,1.389
5012.00,7.576185,25.02622,-0.000172,24.018637,-0.0077,1.388
5014.00,7.575784,25.02663,-0.000171,24.018399,-0.0077,1.388
5016.00,7.575564,25.02654,-0.000172,24.018840,-0.0077,1.389
5018.00,7.575929,25.02599,-0.000172,24.018205,-0.0076,1.389
5020.00,7.575815,25.02602,-0.000172,24.018593,-0.0077,1.389
5022.00,7.575986,25.02627,-0.000172,24.019121,-0.0077,1.390
5024.00,7.576181,25.02600,-0.000172,24.018735,-0.0077,1.389
5026.00,7.575614,25.02595,-0.000172,24.018497,-0.0076,1.389
5028.00,7.576296,25.02637,-0.000172,24.018615,-0.0077,1.389
5030.00,7.576464,25.02679,-0.000173,24.018031,-0.0077,1.389
5032.00,7.576724,25.02632,-0.000173,24.018615,-0.0077,1.389
5034.00,7.576314,25.02637,-0.000172,24.017964,-0.0077,1.389
5036.00,7.576435,25.02622,-0.000172,24.018876,-0.0077,1.389
5038.00,7.576043,25.02643,-0.000172,24.018553,-0.0077,1.389
5040.00,7.575876,25.02641,-0.000171,24.018258,-0.0077,1.389
5042.00,7.575579,25.02581,-0.000171,24.018408,-0.0077,1.389
5044.00,7.575917,25.02606,-0.000173,24.018992,-0.0076,1.389
5046.00,7.576082,25.02579,-0.000172,24.018506,-0.0076,1.389
5048.00,7.575740,25.02600,-0.000171,24.018832,-0.0077,1.389
5050.00,7.575355,25.02581,-0.000172,24.019222,-0.0077,1.389
5052.00,7.575189,25.02598,-0.000172,24.019084,-0.0076,1.389
5054.00,7.574594,25.02618,-0.000173,24.019146,-0.0077,1.389
5056.00,7.573554,25.02602,-0.000172,24.018042,-0.0077,1.389
5058.00,7.574065,25.02577,-0.000172,24.018597,-0.0077,1.389
5060.00,7.574289,25.02570,-0.000172,24.018845,-0.0077,1.389
5062.00,7.573682,25.02538,-0.000172,24.018185,-0.0077,1.389
5064.00,7.573936,25.02569,-0.000172,24.018588,-0.0076,1.389
5066.00,7.573181,25.02626,-0.000171,24.018071,-0.0077,1.388
5068.00,7.574122,25.02646,-0.000173,24.018751,-0.0076,1.389
5070.00,7.574200,25.02664,-0.000174,24.018812,-0.0076,1.389
5072.00,7.573773,25.02707,-0.000173,24.018423,-0.0077,1.390
5074.00,7.574885,25.02698,-0.000173,24.018591,-0.0077,1.389
5076.00,7.574571,25.02533,-0.000173,24.018473,-0.0076,1.389
5078.00,7.575160,25.02584,-0.000174,24.018740,-0.0076,1.389
5080.00,7.575936,25.02549,-0.000173,24.018169,-0.0077,1.389
5082.00,7.575127,25.02513,-0.000174,24.018727,-0.0077,1.389
5084.00,7.575127,25.02484,-0.000173,24.018566,-0.0077,1.389
5086.00,7.576228,25.02510,-0.000174,24.018619,-0.0076,1.390
5088.00,7.575358,25.02462,-0.000173,24.018519,-0.0077,1.389
5090.00,7.575539,25.02497,-0.000174,24.018497,-0.0077,1.390
5092.00,7.575811,25.02521,-0.000173,24.018994,-0.0077,1.389
5094.00,7.575314,25.02459,-0.000172,24.018760,-0.0077,1.389
5096.00,7.574491,25.02533,-0.000172,24.019054,-0.0077,1.389
5098.00,7.573923,25.02532,-0.000171,24.018475,-0.0077,1.388
5100.00,7.575063,25.02494,-0.000171,24.018410,-0.0077,1.389
5102.00,7.575179,25.02555,-0.000171,24.018260,-0.0077,1.389
5104.00,7.574826,25.02559,-0.000172,24.018234,-0.0077,1.389
5106.00,7.574327,25.02529,-0.000172,24.018470,-0.0077,1.389
5108.00,7.574895,25.02572,-0.000172,24.018564,-0.0077,1.390
5110.00,7.574492,25.02576,-0.000172,24.018548,-0.0077,1.390
5112.00,7.574226,25.02496,-0.000172,24.018376,-0.0077,1.389
5114.00,7.574940,25.02463,-0.000173,24.018742,-0.0076,1.390
5116.00,7.574707,25.02547,-0.000174,24.018174,-0.0077,1.389
5118.00,7.573964,25.02544,-0.000172,24.018994,-0.0077,1.389
5120.00,7.574439,25.02617,-0.000171,24.018553,-0.0077,1.389
5122.00,7.574322,25.02569,-0.000171,24.017875,-0.0077,1.389
5124.00,7.574410,25.02536,-0.000172,24.018174,-0.0077,1.389
5126.00,7.573997,25.02506,-0.000173,24.018633,-0.0076,1.389
5128.00,7.574008,25.02485,-0.000174,24.018383,-0.0076,1.389
5130.00,7.573935,25.02519,-0.000173,24.017913,-0.0077,1.389
5132.00,7.574000,25.02557,-0.000172,24.019186,-0.0076,1.389
5134.00,7.573140,25.02567,-0.000173,24.018588,-0.0077,1.389
5136.00,7.573628,25.02609,-0.000172,24.018183,-0.0076,1.390
5138.00,7.573276,25.02684,-0.000172,24.018613,-0.0076,1.389
5140.00,7.573512,25.02625,-0.000173,24.018428,-0.0077,1.389
5142.00,7.573012,25.02597,-0.000172,24.018867,-0.0077,1.389
5144.00,7.573016,25.02592,-0.000171,24.017674,-0.0077,1.388
5146.00,7.574054,25.02544,-0.000172,24.017545,-0.0077,1.389
5148.00,7.573507,25.02610,-0.000172,24.017614,-0.0077,1.389
5150.00,7.573881,25.02619,-0.000172,24.018069,-0.0077,1.389
5152.00,7.573720,25.02561,-0.000173,24.018774,-0.0077,1.389
5154.00,7.573172,25.02621,-0.000172,24.018133,-0.0077,1.389
5156.00,7.573034,25.02593,-0.000172,24.017999,-0.0076,1.389
5158.00,7.573264,25.02560,-0.000173,24.018515,-0.0077,1.390
5160.00,7.573528,25.02558,-0.000174,24.018334,-0.0077,1.389
5162.00,7.573624,25.02626,-0.000172,24.018249,-0.0077,1.389
5164.00,7.574053,25.02613,-0.000172,24.018015,-0.0077,1.389
5166.00,7.573989,25.02601,-0.000173,24.017529,-0.0077,1.390
5168.00,7.573853,25.02532,-0.000173,24.018196,-0.0077,1.389
5170.00,7.573422,25.02561,-0.000172,24.019023,-0.0077,1.390
5172.00,7.573115,25.02562,-0.000172,24.018483,-0.0077,1.390
5174.00,7.573752,25.02581,-0.000171,24.018481,-0.0077,1.389
5176.00,7.573123,25.02592,-0.000173,24.018727,-0.0077,1.389
5178.00,7.573061,25.02567,-0.000171,24.017864,-0.0077,1.389
5180.00,7.574223,25.02557,-0.000173,24.018707,-0.0077,1.390
5182.00,7.573825,25.02575,-0.000173,24.018655,-0.0077,1.389
5184.00,7.574547,25.02609,-0.000173,24.018479,-0.0077,1.389
5186.00,7.574253,25.02533,-0.000172,24.017636,-0.0077,1.389
5188.00,7.574054,25.02554,-0.000172,24.018446,-0.0077,1.389
5190.00,7.574224,25.02424,-0.000173,24.018336,-0.0077,1.390
5192.00,7.573638,25.02416,-0.000173,24.018330,-0.0077,1.390
5194.00,7.574029,25.02442,-0.000171,24.018731,-0.0077,1.388
5196.00,7.574012,25.02524,-0.000172,24.018381,-0.0077,1.389
5198.00,7.573859,25.02478,-0.000172,24.018303,-0.0076,1.389
5200.00,7.574278,25.02489,-0.000172,24.018526,-0.0077,1.389
5202.00,7.573607,25.02519,-0.000173,24.019019,-0.0077,1.389
5204.00,7.573990,25.02501,-0.000172,24.018706,-0.0077,1.389
5206.00,7.573284,25.02480,-0.000173,24.018303,-0.0077,1.389
5208.00,7.573422,25.02458,-0.000173,24.018265,-0.0077,1.389
5210.00,7.573105,25.02502,-0.000173,24.018604,-0.0077,1.389
5212.00,7.573580,25.02529,-0.000173,24.018330,-0.0077,1.390
5214.00,7.574048,25.02516,-0.000172,24.017906,-0.0077,1.389
5216.00,7.573290,25.02437,-0.000173,24.018323,-0.0077,1.389
5218.00,7.573807,25.02478,-0.000172,24.018111,-0.0077,1.389
5220.00,7.573016,25.02465,-0.000172,24.018316,-0.0077,1.388
5222.00,7.572824,25.02523,-0.000172,24.018182,-0.0077,1.389
5224.00,7.573597,25.02519,-0.000173,24.017741,-0.0077,1.390
5226.00,7.573458,25.02526,-0.000172,24.018287,-0.0077,1.389
5228.00,7.572455,25.02560,-0.000172,24.018658,-0.0077,1.389
5230.00,7.572113,25.02527,-0.000172,24.017694,-0.0077,1.389
5232.00,7.571865,25.02479,-0.000173,24.018098,-0.0077,1.390
5234.00,7.572697,25.02506,-0.000174,24.018571,-0.0077,1.389
5236.00,7.572235,25.02477,-0.000173,24.018164,-0.0077,1.389
5238.00,7.571683,25.02516,-0.000172,24.018812,-0.0077,1.389
5240.00,7.571645,25.02504,-0.000172,24.018905,-0.0077,1.389
5242.00,7.571603,25.02558,-0.000173,24.018028,-0.0077,1.390
5244.00,7.571926,25.02492,-0.000173,24.018327,-0.0077,1.389
5246.00,7.572272,25.02542,-0.000172,24.018780,-0.0077,1.389
5248.00,7.571598,25.02595,-0.000173,24.017971,-0.0077,1.390
5250.00,7.571679,25.02618,-0.000172,24.018492,-0.0077,1.389
5252.00,7.572426,25.02596,-0.000173,24.018111,-0.0077,1.389
5254.00,7.572099,25.02601,-0.000171,24.018334,-0.0077,1.388
5256.00,7.572172,25.02579,-0.000171,24.018531,-0.0076,1.389
5258.00,7.573239,25.02632,-0.000171,24.018648,-0.0077,1.389
5260.00,7.573614,25.02665,-0.000172,24.018504,-0.0077,1.389
5262.00,7.573311,25.02607,-0.000173,24.017989,-0.0077,1.389
5264.00,7.572620,25.02635,-0.000173,24.017906,-0.0077,1.389
5266.00,7.572333,25.02580,-0.000173,24.018053,-0.0077,1.389
5268.00,7.572809,25.02567,-0.000173,24.018296,-0.0077,1.389
5270.00,7.572684,25.02633,-0.000172,24.018499,-0.0077,1.390
5272.00,7.572756,25.02611,-0.000172,24.018388,-0.0077,1.390
5274.00,7.572925,25.02596,-0.000172,24.018577,-0.0077,1.389
5276.00,7.573081,25.02586,-0.000171,24.019320,-0.0077,1.389
5278.00,7.573350,25.02653,-0.000172,24.018638,-0.0077,1.390
5280.00,7.572562,25.02572,-0.000172,24.018715,-0.0077,1.390
5282.00,7.572380,25.02495,-0.000173,24.018845,-0.0077,1.389
5284.00,7.572842,25.02508,-0.000174,24.017422,-0.0076,1.389
5286.00,7.571820,25.02541,-0.000171,24.018165,-0.0077,1.389
5288.00,7.570862,25.02520,-0.000171,24.017970,-0.0077,1.390
5290.00,7.571231,25.02535,-0.000171,24.018035,-0.0077,1.389
5292.00,7.571642,25.02508,-0.000171,24.018528,-0.0077,1.389
5294.00,7.571991,25.02570,-0.000172,24.018548,-0.0076,1.389
5296.00,7.571968,25.02563,-0.000173,24.018599,-0.0077,1.389
5298.00,7.572238,25.02512,-0.000173,24.019304,-0.0077,1.389
5300.00,7.571810,25.02465,-0.000173,24.018709,-0.0077,1.390
5302.00,7.572269,25.02511,-0.000172,24.018247,-0.0077,1.389
5304.00,7.572214,25.02579,-0.000171,24.018276,-0.0077,1.390
5306.00,7.570910,25.02546,-0.000172,24.018232,-0.0077,1.389
5308.00,7.570448,25.02497,-0.000172,24.018994,-0.0076,1.389
5310.00,7.570770,25.02533,-0.000172,24.018653,-0.0077,1.389
5312.00,7.570305,25.02565,-0.000172,24.018013,-0.0077,1.389
5314.00,7.570440,25.02544,-0.000172,24.018104,-0.0077,1.390
5316.00,7.569893,25.02559,-0.000172,24.018149,-0.0077,1.389
5318.00,7.570156,25.02470,-0.000172,24.018229,-0.0077,1.390
5320.00,7.570385,25.02494,-0.000172,24.018343,-0.0077,1.390
5322.00,7.571239,25.02481,-0.000172,24.018053,-0.0077,1.390
5324.00,7.571198,25.02518,-0.000173,24.018493,-0.0077,1.389
5326.00,7.571226,25.02498,-0.000173,24.018952,-0.0077,1.389
5328.00,7.571459,25.02566,-0.000172,24.017922,-0.0077,1.389
5330.00,7.571709,25.02481,-0.000173,24.017536,-0.0077,1.390
5332.00,7.571881,25.02489,-0.000173,24.018504,-0.0077,1.390
5334.00,7.571634,25.02463,-0.000173,24.018671,-0.0077,1.390
5336.00,7.571613,25.02480,-0.000173,24.018702,-0.0077,1.389
5338.00,7.571714,25.02467,-0.000172,24.018234,-0.0077,1.389
5340.00,7.571826,25.02529,-0.000172,24.018744,-0.0077,1.390
5342.00,7.572264,25.02570,-0.000173,24.018909,-0.0077,1.390
5344.00,7.572553,25.02618,-0.000173,24.018379,-0.0077,1.389
5346.00,7.572601,25.02611,-0.000173,24.017917,-0.0076,1.389
5348.00,7.571479,25.02514,-0.000173,24.018591,-0.0077,1.389
5350.00,7.571353,25.02498,-0.000173,24.018182,-0.0077,1.390
5352.00,7.571782,25.02547,-0.000173,24.018149,-0.0077,1.390
5354.00,7.571138,25.02526,-0.000172,24.017933,-0.0077,1.389
5356.00,7.571287,25.02444,-0.000173,24.018309,-0.0077,1.389
5358.00,7.571627,25.02459,-0.000174,24.018432,-0.0077,1.390
5360.00,7.571626,25.02480,-0.000173,24.018600,-0.0076,1.390
5362.00,7.571321,25.02603,-0.000173,24.018590,-0.0077,1.390
5364.00,7.570969,25.02549,-0.000173,24.018658,-0.0076,1.389
5366.00,7.571103,25.02523,-0.000172,24.017835,-0.0077,1.390
5368.00,7.570295,25.02492,-0.000172,24.018794,-0.0077,1.389
5370.00,7.570611,25.02507,-0.000172,24.018626,-0.0077,1.390
5372.00,7.570509,25.02571,-0.000171,24.018053,-0.0077,1.389
5374.00,7.570025,25.02541,-0.000170,24.018816,-0.0077,1.389
5376.00,7.569652,25.02583,-0.000172,24.018423,-0.0077,1.390
5378.00,7.569456,25.02582,-0.000172,24.018841,-0.0077,1.390
5380.00,7.569733,25.02525,-0.000171,24.019224,-0.0076,1.389
5382.00,7.569748,25.02545,-0.000172,24.018252,-0.0077,1.390
5384.00,7.570279,25.02542,-0.000172,24.018245,-0.0077,1.390
5386.00,7.569406,25.02585,-0.000172,24.017999,-0.0077,1.390
5388.00,7.569446,25.02615,-0.000172,24.018055,-0.0077,1.389
5390.00,7.569849,25.02510,-0.000171,24.018185,-0.0077,1.389
5392.00,7.569714,25.02587,-0.000172,24.018791,-0.0077,1.390
5394.00,7.569474,25.02528,-0.000170,24.019407,-0.0077,1.389
5396.00,7.570520,25.02531,-0.000171,24.018910,-0.0076,1.389
5398.00,7.570341,25.02551,-0.000173,24.018091,-0.0077,1.390
5400.00,7.569504,25.02522,-0.000173,24.017219,-0.0077,1.390
5402.00,7.569605,25.02492,-0.000171,24.017819,-0.0077,1.389
@9,12.0000,24.0
5404.00,7.568564,25.02487,-0.000171,24.018535,-0.0077,1.389
5406.00,7.565544,25.02478,-0.000172,24.018863,-0.0077,1.390
5408.00,7.558042,25.02632,-0.000172,24.017897,-0.0077,1.389
5410.00,7.546302,25.02576,-0.000172,24.018131,-0.0077,1.388
5412.00,7.532428,25.02541,-0.000172,24.018653,-0.0076,1.388
5414.00,7.521052,25.02525,-0.000170,24.019083,-0.0077,1.389
5416.00,7.513666,25.02565,-0.000171,24.018212,-0.0077,1.389
5418.00,7.508214,25.02662,-0.000173,24.018512,-0.0077,1.390
5420.00,7.504293,25.02555,-0.000172,24.018434,-0.0077,1.391
5422.00,7.500195,25.02649,-0.000174,24.018104,-0.0077,1.391
5424.00,7.496752,25.02688,-0.000173,24.018234,-0.0077,1.391
5426.00,7.493368,25.02717,-0.000174,24.018528,-0.0077,1.391
5428.00,7.492857,25.02620,-0.000174,24.018220,-0.0077,1.390
5430.00,7.497414,25.02563,-0.000175,24.018825,-0.0077,1.391
5432.00,7.507258,25.02597,-0.000174,24.018573,-0.0077,1.391
5434.00,7.521741,25.02519,-0.000174,24.018212,-0.0077,1.392
5436.00,7.536289,25.02512,-0.000174,24.018872,-0.0077,1.391
5438.00,7.548231,25.02570,-0.000174,24.018267,-0.0077,1.391
5440.00,7.555318,25.02548,-0.000173,24.019112,-0.0077,1.390
5442.00,7.559983,25.02597,-0.000170,24.018555,-0.0076,1.390
5444.00,7.562276,25.02561,-0.000171,24.018428,-0.0076,1.389
5446.00,7.564826,25.02534,-0.000172,24.018191,-0.0076,1.389
5448.00,7.567887,25.02497,-0.000170,24.018617,-0.0076,1.390
5450.00,7.569226,25.02597,-0.000171,24.018809,-0.0076,1.390
5452.00,7.569279,25.02526,-0.000171,24.018954,-0.0076,1.390
5454.00,7.568644,25.02533,-0.000172,24.019079,-0.0077,1.390
5456.00,7.568478,25.02516,-0.000171,24.018638,-0.0077,1.390
5458.00,7.568355,25.02514,-0.000171,24.018903,-0.0076,1.389
5460.00,7.568364,25.02536,-0.000170,24.019220,-0.0077,1.390
5462.00,7.568656,25.02588,-0.000170,24.017728,-0.0076,1.389
5464.00,7.570545,25.02610,-0.000172,24.017402,-0.0077,1.389
5466.00,7.572905,25.02578,-0.000171,24.017902,-0.0077,1.389
5468.00,7.574817,25.02584,-0.000172,24.018919,-0.0077,1.390
5470.00,7.576114,25.02582,-0.000172,24.018298,-0.0077,1.390
5472.00,7.578266,25.02654,-0.000172,24.017866,-0.0077,1.389
5474.00,7.580035,25.02667,-0.000172,24.018260,-0.0077,1.389
5476.00,7.581189,25.02655,-0.000172,24.018702,-0.0077,1.390
5478.00,7.581927,25.02571,-0.000172,24.018769,-0.0076,1.390
5480.00,7.583048,25.02634,-0.000172,24.018716,-0.0077,1.390
5482.00,7.583895,25.02643,-0.000173,24.018332,-0.0077,1.390
5484.00,7.584067,25.02617,-0.000173,24.018698,-0.0077,1.390
5486.00,7.583912,25.02673,-0.000173,24.018008,-0.0077,1.390
5488.00,7.584515,25.02613,-0.000171,24.017902,-0.0077,1.389
5490.00,7.583142,25.02461,-0.000171,24.018861,-0.0077,1.389
5492.00,7.581617,25.02563,-0.000173,24.018238,-0.0076,1.389
5494.00,7.581127,25.02562,-0.000172,24.018269,-0.0077,1.389
5496.00,7.580646,25.02494,-0.000172,24.018472,-0.0077,1.390
5498.00,7.579610,25.02480,-0.000172,24.018361,-0.0077,1.390
5500.00,7.579370,25.02423,-0.000171,24.018276,-0.0077,1.390
5502.00,7.578678,25.02437,-0.000172,24.018240,-0.0077,1.389
5504.00,7.577378,25.02547,-0.000172,24.017770,-0.0077,1.389
5506.00,7.576329,25.02450,-0.000172,24.018385,-0.0077,1.390
5508.00,7.576057,25.02491,-0.000172,24.018910,-0.0077,1.390
5510.00,7.575371,25.02528,-0.000172,24.018785,-0.0077,1.390
5512.00,7.575357,25.02529,-0.000171,24.018031,-0.0077,1.390
5514.00,7.575287,25.02469,-0.000174,24.018890,-0.0077,1.390
5516.00,7.574904,25.02385,-0.000173,24.018125,-0.0077,1.389
5518.00,7.573908,25.02335,-0.000171,24.018408,-0.0077,1.389
5520.00,7.573701,25.02287,-0.000172,24.018477,-0.0077,1.390
5522.00,7.572449,25.02339,-0.000172,24.017931,-0.0077,1.390
5524.00,7.571994,25.02367,-0.000172,24.018861,-0.0077,1.390
5526.00,7.572210,25.02410,-0.000173,24.017902,-0.0077,1.390
5528.00,7.571819,25.02410,-0.000173,24.018109,-0.0077,1.389
5530.00,7.571271,25.02463,-0.000172,24.018011,-0.0077,1.390
5532.00,7.570900,25.02454,-0.000174,24.017498,-0.0078,1.390
5534.00,7.570639,25.02497,-0.000173,24.018252,-0.0077,1.390
5536.00,7.570005,25.02501,-0.000173,24.018310,-0.0077,1.390
5538.00,7.569770,25.02447,-0.000174,24.018232,-0.0077,1.390
5540.00,7.569940,25.02393,-0.000174,24.018057,-0.0077,1.390
5542.00,7.570492,25.02429,-0.000172,24.017861,-0.0077,1.390
5544.00,7.570170,25.02451,-0.000173,24.017529,-0.0077,1.390
5546.00,7.569497,25.02497,-0.000172,24.018116,-0.0077,1.390
5548.00,7.569454,25.02585,-0.000173,24.018704,-0.0077,1.390
5550.00,7.568782,25.02515,-0.000172,24.018305,-0.0076,1.389
5552.00,7.567796,25.02500,-0.000172,24.018662,-0.0077,1.389
5554.00,7.567737,25.02485,-0.000173,24.017567,-0.0077,1.390
5556.00,7.568133,25.02419,-0.000172,24.018889,-0.0077,1.390
5558.00,7.568067,25.02539,-0.000173,24.017627,-0.0077,1.390
5560.00,7.567878,25.02542,-0.000172,24.017359,-0.0077,1.390
5562.00,7.567193,25.02524,-0.000174,24.017919,-0.0077,1.390
5564.00,7.566634,25.02463,-0.000173,24.017678,-0.0077,1.390
5566.00,7.566148,25.02514,-0.000173,24.018098,-0.0077,1.390
5568.00,7.565437,25.02477,-0.000173,24.018029,-0.0077,1.389
5570.00,7.564842,25.02496,-0.000173,24.018312,-0.0077,1.390
5572.00,7.564544,25.02551,-0.000173,24.017732,-0.0077,1.390
5574.00,7.565016,25.02488,-0.000173,24.018049,-0.0077,1.390
5576.00,7.564423,25.02512,-0.000173,24.018566,-0.0077,1.390
5578.00,7.565531,25.02523,-0.000172,24.018484,-0.0077,1.390
5580.00,7.565420,25.02467,-0.000172,24.018107,-0.0077,1.390
5582.00,7.564606,25.02448,-0.000172,24.018096,-0.0077,1.390
5584.00,7.564563,25.02447,-0.000173,24.018504,-0.0077,1.390
5586.00,7.564645,25.02409,-0.000173,24.018687,-0.0077,1.390
5588.00,7.564408,25.02425,-0.000173,24.017835,-0.0077,1.390
5590.00,7.564860,25.02487,-0.000173,24.017970,-0.0077,1.390
5592.00,7.565275,25.02494,-0.000173,24.017690,-0.0077,1.389
5594.00,7.564345,25.02479,-0.000172,24.018283,-0.0077,1.390
5596.00,7.564130,25.02528,-0.000173,24.019041,-0.0077,1.389
5598.00,7.564244,25.02423,-0.000173,24.017904,-0.0077,1.390
5600.00,7.564580,25.02464,-0.000173,24.018187,-0.0077,1.390
5602.00,7.564942,25.02501,-0.000173,24.018493,-0.0077,1.390
5604.00,7.565260,25.02481,-0.000172,24.018133,-0.0077,1.390
5606.00,7.564693,25.02499,-0.000172,24.018677,-0.0076,1.390
5608.00,7.565076,25.02536,-0.000172,24.018113,-0.0077,1.389
5610.00,7.564342,25.02514,-0.000172,24.018658,-0.0076,1.389
5612.00,7.564632,25.02503,-0.000172,24.018319,-0.0077,1.390
5614.00,7.565504,25.02544,-0.000173,24.018104,-0.0077,1.390
5616.00,7.565605,25.02489,-0.000172,24.018541,-0.0077,1.390
5618.00,7.565044,25.02467,-0.000172,24.018421,-0.0077,1.390
5620.00,7.564706,25.02495,-0.000173,24.018865,-0.0077,1.390
5622.00,7.564223,25.02534,-0.000173,24.018481,-0.0077,1.390
5624.00,7.563771,25.02521,-0.000173,24.018073,-0.0077,1.389
5626.00,7.563867,25.02497,-0.000172,24.018597,-0.0077,1.390
5628.00,7.563962,25.02567,-0.000171,24.018096,-0.0077,1.390
5630.00,7.564097,25.02594,-0.000173,24.018093,-0.0077,1.390
5632.00,7.564179,25.02617,-0.000173,24.017670,-0.0077,1.390
5634.00,7.564247,25.02584,-0.000173,24.018254,-0.0077,1.389
5636.00,7.563412,25.02704,-0.000172,24.018359,-0.0077,1.389
5638.00,7.563561,25.02664,-0.000172,24.018542,-0.0077,1.390
5640.00,7.563076,25.02632,-0.000172,24.018267,-0.0077,1.389
5642.00,7.562809,25.02622,-0.000173,24.018196,-0.0077,1.390
5644.00,7.562860,25.02589,-0.000173,24.018287,-0.0077,1.390
5646.00,7.563502,25.02543,-0.000174,24.017877,-0.0077,1.390
5648.00,7.564528,25.02545,-0.000173,24.018419,-0.0077,1.390
5650.00,7.564525,25.02544,-0.000173,24.018254,-0.0077,1.390
5652.00,7.563991,25.02620,-0.000173,24.018051,-0.0077,1.389
5654.00,7.564174,25.02743,-0.000174,24.017846,-0.0077,1.390
5656.00,7.563669,25.02724,-0.000173,24.018191,-0.0077,1.390
5658.00,7.562874,25.02695,-0.000173,24.017395,-0.0077,1.390
5660.00,7.563042,25.02587,-0.000173,24.017921,-0.0077,1.390
5662.00,7.563494,25.02597,-0.000173,24.018600,-0.0077,1.389
5664.00,7.563787,25.02637,-0.000174,24.018105,-0.0077,1.390
5666.00,7.563131,25.02631,-0.000172,24.018631,-0.0077,1.391
5668.00,7.563665,25.02672,-0.000171,24.017814,-0.0077,1.390
5670.00,7.563562,25.02695,-0.000172,24.017875,-0.0077,1.389
5672.00,7.563027,25.02713,-0.000173,24.017805,-0.0077,1.390
5674.00,7.562086,25.02678,-0.000173,24.018174,-0.0077,1.390
5676.00,7.561473,25.02630,-0.000173,24.018783,-0.0077,1.390
5678.00,7.562120,25.02681,-0.000173,24.018649,-0.0077,1.390
5680.00,7.563294,25.02733,-0.000172,24.018677,-0.0076,1.390
5682.00,7.563481,25.02624,-0.000172,24.018793,-0.0077,1.389
5684.00,7.563350,25.02604,-0.000172,24.018434,-0.0077,1.390
5686.00,7.563613,25.02538,-0.000172,24.018653,-0.0077,1.390
5688.00,7.563379,25.02514,-0.000173,24.018481,-0.0077,1.390
5690.00,7.563349,25.02554,-0.000172,24.018350,-0.0077,1.389
5692.00,7.562882,25.02579,-0.000172,24.017815,-0.0077,1.390
5694.00,7.562523,25.02575,-0.000173,24.017805,-0.0077,1.390
5696.00,7.562327,25.02628,-0.000174,24.018410,-0.0077,1.390
5698.00,7.561871,25.02558,-0.000173,24.017551,-0.0077,1.390
5700.00,7.561902,25.02580,-0.000173,24.017866,-0.0077,1.390
5702.00,7.562766,25.02581,-0.000173,24.018415,-0.0077,1.390
5704.00,7.562960,25.02550,-0.000171,24.018653,-0.0076,1.390
5706.00,7.562467,25.02575,-0.000172,24.018968,-0.0077,1.389
5708.00,7.562463,25.02597,-0.000173,24.019028,-0.0077,1.390
5710.00,7.563326,25.02614,-0.000172,24.018809,-0.0077,1.390
5712.00,7.562643,25.02600,-0.000173,24.017783,-0.0077,1.390
5714.00,7.561883,25.02629,-0.000173,24.017743,-0.0077,1.390
5716.00,7.562492,25.02662,-0.000172,24.018791,-0.0076,1.390
5718.00,7.563323,25.02580,-0.000172,24.018182,-0.0076,1.390
5720.00,7.564025,25.02602,-0.000172,24.018338,-0.0076,1.390
5722.00,7.564203,25.02547,-0.000172,24.018328,-0.0077,1.391
5724.00,7.563977,25.02597,-0.000173,24.018807,-0.0077,1.391
5726.00,7.563083,25.02588,-0.000172,24.018822,-0.0076,1.390
5728.00,7.562333,25.02569,-0.000172,24.017623,-0.0077,1.390
5730.00,7.562909,25.02501,-0.000171,24.018256,-0.0077,1.390
5732.00,7.563605,25.02494,-0.000172,24.017701,-0.0077,1.390
5734.00,7.563356,25.02538,-0.000172,24.017888,-0.0077,1.391
5736.00,7.562490,25.02582,-0.000172,24.018292,-0.0077,1.391
5738.00,7.562077,25.02623,-0.000172,24.017966,-0.0077,1.390
5740.00,7.562178,25.02655,-0.000173,24.018441,-0.0077,1.390
5742.00,7.562383,25.02672,-0.000174,24.018455,-0.0077,1.390
5744.00,7.561592,25.02579,-0.000173,24.018642,-0.0077,1.390
5746.00,7.561901,25.02581,-0.000173,24.018394,-0.0077,1.390
5748.00,7.561317,25.02566,-0.000173,24.019133,-0.0077,1.390
5750.00,7.561609,25.02552,-0.000172,24.018546,-0.0077,1.390
5752.00,7.562148,25.02527,-0.000173,24.018348,-0.0077,1.390
5754.00,7.561789,25.02540,-0.000173,24.018049,-0.0077,1.391
5756.00,7.561739,25.02539,-0.000174,24.018608,-0.0077,1.391
5758.00,7.562087,25.02601,-0.000172,24.018517,-0.0077,1.391
5760.00,7.561872,25.02575,-0.000172,24.017529,-0.0077,1.390
5762.00,7.562426,25.02581,-0.000172,24.018421,-0.0077,1.391
5764.00,7.562450,25.02571,-0.000172,24.018318,-0.0077,1.390
5766.00,7.561096,25.02579,-0.000173,24.018472,-0.0077,1.390
5768.00,7.561003,25.02570,-0.000173,24.017892,-0.0077,1.391
5770.00,7.561934,25.02600,-0.000174,24.018435,-0.0077,1.391
5772.00,7.561373,25.02533,-0.000173,24.018303,-0.0077,1.391
5774.00,7.561454,25.02482,-0.000174,24.017752,-0.0077,1.391
5776.00,7.561355,25.02513,-0.000173,24.018272,-0.0077,1.391
5778.00,7.561379,25.02529,-0.000173,24.017982,-0.0077,1.391
5780.00,7.562368,25.02563,-0.000173,24.018341,-0.0077,1.390
5782.00,7.563137,25.02553,-0.000172,24.017725,-0.0077,1.391
5784.00,7.562982,25.02538,-0.000173,24.018867,-0.0077,1.390
5786.00,7.562819,25.02552,-0.000173,24.018303,-0.0077,1.391
5788.00,7.562453,25.02592,-0.000173,24.018542,-0.0077,1.391
5790.00,7.562380,25.02583,-0.000173,24.018367,-0.0077,1.391
5792.00,7.562091,25.02538,-0.000173,24.018376,-0.0077,1.391
5794.00,7.561898,25.02537,-0.000172,24.018347,-0.0077,1.391
5796.00,7.562716,25.02513,-0.000172,24.018359,-0.0077,1.391
5798.00,7.563359,25.02474,-0.000172,24.018919,-0.0077,1.391
5800.00,7.563326,25.02418,-0.000174,24.018415,-0.0077,1.391
5802.00,7.562779,25.02350,-0.000173,24.017989,-0.0077,1.391
5804.00,7.563022,25.02333,-0.000172,24.018740,-0.0077,1.391
5806.00,7.562462,25.02308,-0.000173,24.018584,-0.0076,1.391
5808.00,7.561984,25.02265,-0.000173,24.017627,-0.0077,1.391
5810.00,7.562077,25.02213,-0.000173,24.018450,-0.0077,1.391
5812.00,7.561647,25.02243,-0.000172,24.018446,-0.0077,1.391
5814.00,7.561441,25.02301,-0.000172,24.017955,-0.0077,1.391
5816.00,7.561553,25.02344,-0.000172,24.017767,-0.0078,1.390
5818.00,7.561441,25.02360,-0.000173,24.018149,-0.0077,1.391
5820.00,7.561937,25.02422,-0.000172,24.017971,-0.0077,1.391
5822.00,7.561952,25.02455,-0.000172,24.017792,-0.0077,1.391
5824.00,7.561264,25.02425,-0.000172,24.018528,-0.0077,1.390
5826.00,7.560654,25.02354,-0.000172,24.018363,-0.0077,1.390
5828.00,7.560566,25.02342,-0.000172,24.017971,-0.0077,1.390
5830.00,7.560565,25.02346,-0.000172,24.018818,-0.0077,1.390
5832.00,7.560980,25.02346,-0.000173,24.018475,-0.0077,1.391
5834.00,7.561463,25.02355,-0.000173,24.018544,-0.0077,1.391
5836.00,7.560916,25.02377,-0.000173,24.018211,-0.0077,1.391
5838.00,7.560589,25.02515,-0.000174,24.018524,-0.0077,1.391
5840.00,7.560307,25.02562,-0.000172,24.017806,-0.0077,1.390
5842.00,7.559484,25.02564,-0.000173,24.018024,-0.0077,1.391
5844.00,7.559641,25.02565,-0.000174,24.018171,-0.0077,1.391
5846.00,7.560431,25.02593,-0.000172,24.018140,-0.0077,1.390
5848.00,7.560910,25.02609,-0.000172,24.018153,-0.0077,1.391
5850.00,7.560704,25.02460,-0.000172,24.018173,-0.0077,1.392
5852.00,7.560715,25.02567,-0.000172,24.018372,-0.0077,1.391
5854.00,7.561265,25.02584,-0.000173,24.017966,-0.0077,1.391
5856.00,7.560911,25.02544,-0.000172,24.017928,-0.0077,1.391
5858.00,7.559979,25.02540,-0.000173,24.018421,-0.0077,1.391
5860.00,7.560711,25.02515,-0.000173,24.018254,-0.0077,1.391
5862.00,7.561669,25.02552,-0.000173,24.018455,-0.0077,1.391
5864.00,7.561629,25.02588,-0.000173,24.018383,-0.0077,1.391
5866.00,7.561308,25.02654,-0.000173,24.018115,-0.0077,1.391
5868.00,7.561866,25.02602,-0.000172,24.017902,-0.0077,1.390
5870.00,7.561884,25.02581,-0.000172,24.018107,-0.0077,1.391
5872.00,7.560688,25.02627,-0.000173,24.018898,-0.0077,1.391
5874.00,7.560964,25.02628,-0.000172,24.018466,-0.0077,1.390
5876.00,7.560744,25.02603,-0.000171,24.018321,-0.0077,1.391
5878.00,7.559827,25.02583,-0.000173,24.018455,-0.0077,1.392
5880.00,7.560281,25.02555,-0.000172,24.017699,-0.0077,1.391
5882.00,7.560219,25.02505,-0.000172,24.018038,-0.0077,1.391
5884.00,7.560676,25.02444,-0.000173,24.018590,-0.0077,1.391
5886.00,7.560689,25.02543,-0.000173,24.018519,-0.0077,1.391
5888.00,7.560786,25.02501,-0.000172,24.018240,-0.0077,1.391
5890.00,7.560725,25.02481,-0.000172,24.018662,-0.0077,1.391
5892.00,7.560078,25.02519,-0.000173,24.017801,-0.0077,1.391
5894.00,7.559991,25.02496,-0.000173,24.018450,-0.0077,1.391
5896.00,7.560523,25.02531,-0.000172,24.018202,-0.0077,1.390
5898.00,7.560822,25.02427,-0.000172,24.018309,-0.0077,1.391
5900.00,7.560107,25.02414,-0.000173,24.018414,-0.0077,1.392
5902.00,7.559720,25.02417,-0.000172,24.018196,-0.0077,1.391
5904.00,7.559200,25.02473,-0.000172,24.018711,-0.0077,1.391
5906.00,7.559544,25.02482,-0.000172,24.018151,-0.0077,1.391
5908.00,7.559487,25.02469,-0.000171,24.018401,-0.0077,1.391
5910.00,7.559393,25.02408,-0.000172,24.018501,-0.0076,1.391
5912.00,7.560614,25.02401,-0.000171,24.018851,-0.0077,1.391
5914.00,7.561553,25.02393,-0.000171,24.018809,-0.0077,1.391
5916.00,7.561211,25.02437,-0.000171,24.018327,-0.0077,1.391
5918.00,7.561169,25.02391,-0.000171,24.018272,-0.0077,1.391
5920.00,7.561855,25.02461,-0.000172,24.018751,-0.0077,1.390
5922.00,7.561787,25.02524,-0.000172,24.018535,-0.0076,1.391
5924.00,7.560751,25.02509,-0.000171,24.018118,-0.0077,1.391
5926.00,7.560525,25.02499,-0.000172,24.018974,-0.0077,1.392
5928.00,7.559883,25.02487,-0.000172,24.018851,-0.0076,1.392
5930.00,7.560135,25.02536,-0.000173,24.018406,-0.0077,1.391
5932.00,7.560981,25.02503,-0.000173,24.018294,-0.0077,1.391
5934.00,7.560580,25.02473,-0.000172,24.018727,-0.0077,1.390
5936.00,7.559664,25.02478,-0.000171,24.018187,-0.0077,1.391
5938.00,7.559521,25.02467,-0.000174,24.017944,-0.0077,1.391
5940.00,7.560135,25.02425,-0.000173,24.017982,-0.0077,1.392
5942.00,7.559496,25.02444,-0.000173,24.017621,-0.0076,1.391
5944.00,7.559171,25.02538,-0.000172,24.018767,-0.0076,1.391
5946.00,7.559262,25.02547,-0.000172,24.019141,-0.0077,1.391
5948.00,7.559340,25.02479,-0.000173,24.018845,-0.0077,1.391
5950.00,7.558789,25.02434,-0.000172,24.018544,-0.0077,1.391
5952.00,7.558996,25.02345,-0.000171,24.018339,-0.0077,1.391
5954.00,7.559338,25.02300,-0.000172,24.018020,-0.0077,1.392
5956.00,7.559197,25.02356,-0.000172,24.018147,-0.0077,1.391
5958.00,7.558223,25.02422,-0.000171,24.018076,-0.0077,1.391
5960.00,7.558748,25.02360,-0.000172,24.018841,-0.0077,1.391
5962.00,7.558937,25.02414,-0.000172,24.018454,-0.0077,1.391
5964.00,7.559855,25.02477,-0.000171,24.018107,-0.0077,1.391
5966.00,7.559917,25.02415,-0.000172,24.018481,-0.0077,1.391
5968.00,7.559783,25.02418,-0.000172,24.018234,-0.0077,1.392
5970.00,7.559442,25.02457,-0.000171,24.017971,-0.0077,1.391
5972.00,7.560513,25.02453,-0.000172,24.018196,-0.0076,1.390
5974.00,7.560500,25.02520,-0.000172,24.018631,-0.0077,1.391
5976.00,7.560279,25.02580,-0.000172,24.018887,-0.0077,1.391
5978.00,7.560637,25.02609,-0.000171,24.018957,-0.0077,1.392
5980.00,7.561049,25.02549,-0.000172,24.017957,-0.0077,1.391
5982.00,7.560517,25.02514,-0.000173,24.018191,-0.0077,1.392
5984.00,7.560270,25.02495,-0.000173,24.018936,-0.0077,1.391
5986.00,7.560134,25.02507,-0.000173,24.018968,-0.0076,1.391
5988.00,7.559113,25.02476,-0.000172,24.018069,-0.0077,1.391
5990.00,7.558744,25.02566,-0.000172,24.018767,-0.0077,1.391
5992.00,7.558524,25.02615,-0.000171,24.018252,-0.0077,1.391
5994.00,7.558592,25.02589,-0.000172,24.018006,-0.0077,1.390
5996.00,7.559481,25.02547,-0.000171,24.018396,-0.0077,1.391
5998.00,7.559967,25.02638,-0.000171,24.019626,-0.0077,1.392
6000.00,7.559610,25.02694,-0.000171,24.018495,-0.0076,1.392
6002.00,7.558747,25.02677,-0.000172,24.018736,-0.0076,1.391
@10,12.0000,24.0
6004.00,7.557800,25.02686,-0.000171,24.018020,-0.0076,1.391
6006.00,7.555071,25.02620,-0.000170,24.018522,-0.0077,1.391
6008.00,7.547947,25.02588,-0.000173,24.018381,-0.0077,1.391
6010.00,7.538092,25.02641,-0.000170,24.018858,-0.0077,1.390
6012.00,7.525844,25.02723,-0.000171,24.018751,-0.0077,1.390
6014.00,7.515084,25.02702,-0.000171,24.018912,-0.0077,1.391
6016.00,7.507812,25.02735,-0.000173,24.018629,-0.0077,1.392
6018.00,7.504026,25.02793,-0.000173,24.018633,-0.0077,1.391
6020.00,7.500931,25.02764,-0.000172,24.018383,-0.0076,1.393
6022.00,7.498053,25.02728,-0.000173,24.018029,-0.0076,1.393
6024.00,7.495770,25.02714,-0.000173,24.018851,-0.0077,1.393
6026.00,7.493524,25.02668,-0.000173,24.018236,-0.0076,1.393
6028.00,7.493084,25.02712,-0.000174,24.018889,-0.0076,1.393
6030.00,7.497631,25.02732,-0.000173,24.017977,-0.0077,1.392
6032.00,7.507469,25.02784,-0.000173,24.017738,-0.0077,1.393
6034.00,7.522339,25.02697,-0.000173,24.018711,-0.0076,1.394
6036.00,7.537901,25.02713,-0.000173,24.018299,-0.0077,1.393
6038.00,7.550455,25.02722,-0.000174,24.018693,-0.0077,1.393
6040.00,7.558784,25.02693,-0.000173,24.018945,-0.0077,1.392
6042.00,7.563494,25.02799,-0.000173,24.017964,-0.0077,1.392
6044.00,7.566757,25.02889,-0.000173,24.018533,-0.0077,1.392
6046.00,7.570377,25.02804,-0.000172,24.018831,-0.0076,1.392
6048.00,7.572438,25.02756,-0.000172,24.018018,-0.0077,1.392
6050.00,7.574279,25.02792,-0.000171,24.018403,-0.0077,1.392
6052.00,7.574493,25.02813,-0.000172,24.018169,-0.0077,1.391
6054.00,7.574039,25.02727,-0.000172,24.018305,-0.0077,1.391
6056.00,7.573576,25.02726,-0.000173,24.017899,-0.0077,1.392
6058.00,7.572511,25.02744,-0.000172,24.018044,-0.0077,1.392
6060.00,7.572098,25.02742,-0.000172,24.018508,-0.0076,1.391
6062.00,7.572652,25.02753,-0.000173,24.018339,-0.0077,1.391
6064.00,7.572591,25.02810,-0.000173,24.018115,-0.0077,1.391
6066.00,7.574175,25.02807,-0.000172,24.018497,-0.0077,1.392
6068.00,7.575756,25.02764,-0.000174,24.018539,-0.0077,1.392
6070.00,7.578026,25.02730,-0.000173,24.018096,-0.0077,1.392
6072.00,7.579955,25.02733,-0.000174,24.018457,-0.0077,1.391
6074.00,7.581700,25.02763,-0.000173,24.018383,-0.0077,1.391
6076.00,7.583643,25.02693,-0.000172,24.018495,-0.0077,1.391
6078.00,7.583470,25.02728,-0.000172,24.018252,-0.0076,1.391
6080.00,7.584052,25.02711,-0.000173,24.018249,-0.0077,1.391
6082.00,7.584178,25.02707,-0.000172,24.019891,-0.0077,1.391
6084.00,7.583358,25.02762,-0.000173,24.018983,-0.0077,1.391
6086.00,7.582117,25.02720,-0.000172,24.018280,-0.0077,1.392
6088.00,7.581484,25.02688,-0.000172,24.018214,-0.0076,1.392
6090.00,7.580824,25.02672,-0.000173,24.018044,-0.0077,1.392
6092.00,7.580335,25.02652,-0.000173,24.017502,-0.0077,1.391
6094.00,7.579445,25.02702,-0.000172,24.017892,-0.0076,1.391
6096.00,7.577886,25.02662,-0.000170,24.019306,-0.0077,1.391
6098.00,7.576588,25.02648,-0.000170,24.018954,-0.0076,1.392
6100.00,7.575432,25.02733,-0.000173,24.018546,-0.0076,1.391
6102.00,7.575632,25.02752,-0.000173,24.018811,-0.0077,1.392
6104.00,7.575027,25.02801,-0.000173,24.018247,-0.0077,1.392
6106.00,7.574080,25.02822,-0.000172,24.018551,-0.0077,1.392
6108.00,7.574213,25.02714,-0.000171,24.018225,-0.0077,1.391
6110.00,7.573119,25.02685,-0.000173,24.018120,-0.0077,1.392
6112.00,7.571279,25.02761,-0.000172,24.018211,-0.0077,1.391
6114.00,7.570065,25.02736,-0.000173,24.018867,-0.0077,1.391
6116.00,7.569919,25.02701,-0.000173,24.018365,-0.0076,1.392
6118.00,7.569070,25.02785,-0.000173,24.018084,-0.0077,1.392
6120.00,7.568262,25.02751,-0.000173,24.018624,-0.0077,1.392
6122.00,7.567534,25.02756,-0.000172,24.018084,-0.0077,1.392
6124.00,7.567174,25.02777,-0.000172,24.018162,-0.0077,1.392
6126.00,7.567326,25.02760,-0.000173,24.018125,-0.0077,1.392
6128.00,7.566878,25.02691,-0.000171,24.018381,-0.0077,1.391
6130.00,7.566900,25.02704,-0.000172,24.018570,-0.0077,1.391
6132.00,7.565836,25.02682,-0.000172,24.018073,-0.0077,1.391
6134.00,7.565226,25.02824,-0.000172,24.018539,-0.0077,1.392
6136.00,7.564430,25.02839,-0.000172,24.018812,-0.0077,1.392
6138.00,7.563823,25.02818,-0.000173,24.018347,-0.0077,1.392
6140.00,7.563641,25.02763,-0.000172,24.017520,-0.0077,1.392
6142.00,7.563882,25.02805,-0.000172,24.018365,-0.0077,1.391
6144.00,7.562823,25.02774,-0.000171,24.018499,-0.0077,1.391
6146.00,7.561689,25.02721,-0.000172,24.019122,-0.0077,1.392
6148.00,7.561630,25.02879,-0.000172,24.019423,-0.0076,1.391
6150.00,7.562536,25.02898,-0.000172,24.018292,-0.0077,1.392
6152.00,7.561941,25.02827,-0.000173,24.017841,-0.0077,1.392
6154.00,7.560697,25.02861,-0.000173,24.018319,-0.0077,1.391
6156.00,7.560214,25.02875,-0.000173,24.017941,-0.0077,1.392
6158.00,7.559886,25.02857,-0.000173,24.018769,-0.0077,1.392
6160.00,7.559615,25.02729,-0.000173,24.017875,-0.0076,1.392
6162.00,7.560151,25.02807,-0.000173,24.018087,-0.0077,1.392
6164.00,7.559593,25.02809,-0.000173,24.018343,-0.0077,1.392
6166.00,7.559047,25.02844,-0.000172,24.018200,-0.0076,1.392
6168.00,7.558385,25.02871,-0.000173,24.018187,-0.0077,1.392
6170.00,7.557464,25.02772,-0.000171,24.017776,-0.0076,1.391
6172.00,7.557741,25.02742,-0.000172,24.018635,-0.0077,1.392
6174.00,7.557448,25.02760,-0.000172,24.018856,-0.0076,1.393
6176.00,7.557656,25.02799,-0.000173,24.018561,-0.0077,1.392
6178.00,7.557447,25.02767,-0.000173,24.018466,-0.0077,1.393
6180.00,7.557317,25.02755,-0.000172,24.018497,-0.0077,1.392
6182.00,7.557486,25.02776,-0.000172,24.019193,-0.0077,1.392
6184.00,7.557937,25.02757,-0.000172,24.018247,-0.0077,1.392
6186.00,7.558040,25.02699,-0.000173,24.018535,-0.0077,1.392
6188.00,7.558684,25.02726,-0.000172,24.018671,-0.0077,1.392
6190.00,7.558035,25.02804,-0.000172,24.018609,-0.0077,1.392
6192.00,7.557516,25.02723,-0.000173,24.018602,-0.0077,1.392
6194.00,7.557573,25.02736,-0.000173,24.018408,-0.0077,1.392
6196.00,7.557557,25.02789,-0.000173,24.017995,-0.0077,1.392
6198.00,7.556360,25.02748,-0.000173,24.017661,-0.0077,1.392
6200.00,7.556052,25.02755,-0.000172,24.018383,-0.0077,1.392
6202.00,7.555947,25.02808,-0.000172,24.018180,-0.0077,1.391
6204.00,7.556200,25.02826,-0.000171,24.017919,-0.0077,1.391
6206.00,7.555795,25.02727,-0.000172,24.018169,-0.0077,1.393
6208.00,7.555169,25.02718,-0.000172,24.018519,-0.0077,1.393
6210.00,7.554423,25.02776,-0.000173,24.017848,-0.0077,1.392
6212.00,7.555378,25.02719,-0.000173,24.018029,-0.0077,1.392
6214.00,7.554743,25.02837,-0.000171,24.018319,-0.0077,1.392
6216.00,7.555001,25.02817,-0.000171,24.018316,-0.0077,1.391
6218.00,7.555419,25.02781,-0.000171,24.018151,-0.0077,1.392
6220.00,7.555252,25.02784,-0.000172,24.018392,-0.0077,1.392
6222.00,7.554698,25.02787,-0.000173,24.018086,-0.0077,1.392
6224.00,7.554604,25.02812,-0.000173,24.018118,-0.0077,1.392
6226.00,7.554891,25.02726,-0.000173,24.017855,-0.0077,1.392
6228.00,7.555108,25.02732,-0.000173,24.018348,-0.0077,1.392
6230.00,7.555601,25.02732,-0.000172,24.018823,-0.0077,1.392
6232.00,7.554837,25.02706,-0.000172,24.018372,-0.0077,1.392
6234.00,7.554888,25.02662,-0.000172,24.018653,-0.0077,1.392
6236.00,7.554912,25.02654,-0.000172,24.018961,-0.0077,1.392
6238.00,7.554740,25.02663,-0.000172,24.018831,-0.0076,1.391
6240.00,7.555462,25.02698,-0.000172,24.018129,-0.0076,1.392
6242.00,7.554712,25.02741,-0.000171,24.018414,-0.0077,1.391
6244.00,7.554360,25.02759,-0.000172,24.018089,-0.0077,1.392
6246.00,7.554180,25.02760,-0.000172,24.018078,-0.0077,1.392
6248.00,7.553575,25.02742,-0.000172,24.018724,-0.0077,1.393
6250.00,7.553432,25.02658,-0.000172,24.018595,-0.0077,1.392
6252.00,7.554081,25.02627,-0.000172,24.017939,-0.0077,1.392
6254.00,7.555022,25.02663,-0.000172,24.018200,-0.0077,1.392
6256.00,7.554648,25.02624,-0.000172,24.018901,-0.0077,1.392
6258.00,7.553565,25.02600,-0.000172,24.018466,-0.0077,1.392
6260.00,7.552889,25.02602,-0.000172,24.018497,-0.0077,1.393
6262.00,7.553556,25.02643,-0.000172,24.019224,-0.0077,1.392
6264.00,7.553740,25.02670,-0.000172,24.018397,-0.0077,1.393
6266.00,7.553712,25.02669,-0.000172,24.018675,-0.0077,1.392
6268.00,7.553900,25.02701,-0.000172,24.019005,-0.0076,1.392
6270.00,7.554188,25.02592,-0.000172,24.018858,-0.0077,1.393
6272.00,7.554123,25.02549,-0.000173,24.018376,-0.0077,1.392
6274.00,7.554185,25.02595,-0.000173,24.018075,-0.0077,1.392
6276.00,7.553533,25.02655,-0.000172,24.018207,-0.0077,1.392
6278.00,7.553495,25.02670,-0.000172,24.018336,-0.0077,1.393
6280.00,7.553330,25.02648,-0.000171,24.018165,-0.0077,1.392
6282.00,7.553099,25.02613,-0.000172,24.018396,-0.0077,1.392
6284.00,7.553109,25.02583,-0.000173,24.018414,-0.0077,1.392
6286.00,7.553325,25.02684,-0.000173,24.018332,-0.0077,1.392
6288.00,7.553604,25.02602,-0.000173,24.017796,-0.0077,1.392
6290.00,7.553480,25.02608,-0.000172,24.018678,-0.0077,1.392
6292.00,7.552850,25.02672,-0.000172,24.018405,-0.0077,1.393
6294.00,7.553059,25.02718,-0.000172,24.017496,-0.0077,1.393
6296.00,7.553698,25.02718,-0.000171,24.018885,-0.0077,1.392
6298.00,7.553414,25.02736,-0.000171,24.018622,-0.0077,1.392
6300.00,7.553748,25.02599,-0.000172,24.018811,-0.0077,1.393
6302.00,7.553063,25.02706,-0.000173,24.018057,-0.0076,1.392
6304.00,7.552527,25.02742,-0.000172,24.018464,-0.0077,1.392
6306.00,7.552668,25.02706,-0.000171,24.018856,-0.0077,1.392
6308.00,7.553420,25.02707,-0.000172,24.018415,-0.0077,1.392
6310.00,7.553475,25.02651,-0.000171,24.018222,-0.0077,1.392
6312.00,7.554160,25.02712,-0.000172,24.017966,-0.0076,1.393
6314.00,7.553557,25.02808,-0.000171,24.019231,-0.0076,1.392
6316.00,7.554166,25.02740,-0.000172,24.018477,-0.0077,1.392
6318.00,7.553903,25.02704,-0.000172,24.018619,-0.0077,1.392
6320.00,7.553816,25.02734,-0.000173,24.018251,-0.0076,1.392
6322.00,7.553142,25.02743,-0.000171,24.018408,-0.0076,1.392
6324.00,7.552908,25.02791,-0.000171,24.018263,-0.0076,1.393
6326.00,7.552998,25.02774,-0.000172,24.018109,-0.0077,1.393
6328.00,7.552892,25.02854,-0.000172,24.017879,-0.0076,1.392
6330.00,7.553004,25.02880,-0.000172,24.018051,-0.0077,1.393
6332.00,7.554287,25.02918,-0.000172,24.018338,-0.0077,1.393
6334.00,7.554836,25.02908,-0.000173,24.018352,-0.0077,1.393
6336.00,7.554109,25.02891,-0.000173,24.018129,-0.0077,1.392
6338.00,7.553059,25.02798,-0.000171,24.018305,-0.0077,1.392
6340.00,7.551924,25.02856,-0.000172,24.018020,-0.0077,1.392
6342.00,7.551679,25.02816,-0.000172,24.017817,-0.0076,1.393
6344.00,7.552924,25.02710,-0.000172,24.018292,-0.0077,1.392
6346.00,7.552905,25.02704,-0.000172,24.018191,-0.0077,1.393
6348.00,7.552097,25.02800,-0.000172,24.017904,-0.0077,1.392
6350.00,7.551678,25.02801,-0.000172,24.018076,-0.0076,1.392
6352.00,7.552181,25.02776,-0.000171,24.018725,-0.0077,1.393
6354.00,7.552259,25.02851,-0.000171,24.017999,-0.0077,1.392
6356.00,7.551641,25.02776,-0.000173,24.017797,-0.0077,1.392
6358.00,7.551176,25.02714,-0.000173,24.018499,-0.0077,1.392
6360.00,7.551372,25.02703,-0.000172,24.017995,-0.0077,1.393
6362.00,7.551660,25.02709,-0.000173,24.018167,-0.0077,1.393
6364.00,7.551970,25.02747,-0.000172,24.017447,-0.0077,1.392
6366.00,7.552839,25.02674,-0.000173,24.018154,-0.0077,1.393
6368.00,7.552394,25.02694,-0.000172,24.018464,-0.0077,1.393
6370.00,7.552129,25.02660,-0.000173,24.018608,-0.0077,1.392
6372.00,7.552116,25.02734,-0.000171,24.018606,-0.0077,1.392
6374.00,7.551804,25.02755,-0.000172,24.018018,-0.0077,1.393
6376.00,7.551488,25.02799,-0.000172,24.018412,-0.0077,1.392
6378.00,7.551974,25.02802,-0.000171,24.018211,-0.0077,1.393
6380.00,7.552920,25.02865,-0.000171,24.018183,-0.0077,1.393
6382.00,7.551970,25.02887,-0.000171,24.018169,-0.0077,1.393
6384.00,7.551295,25.02928,-0.000171,24.017970,-0.0077,1.392
6386.00,7.551471,25.02875,-0.000171,24.018696,-0.0077,1.393
6388.00,7.551692,25.02857,-0.000171,24.018187,-0.0077,1.392
6390.00,7.551992,25.02885,-0.000171,24.018009,-0.0077,1.392
6392.00,7.552468,25.02782,-0.000171,24.017685,-0.0077,1.392
6394.00,7.552366,25.02732,-0.000171,24.018377,-0.0077,1.393
6396.00,7.551962,25.02762,-0.000172,24.018011,-0.0077,1.393
6398.00,7.552332,25.02716,-0.000172,24.018091,-0.0077,1.393
6400.00,7.552902,25.02779,-0.000171,24.019008,-0.0077,1.393
6402.00,7.552041,25.02833,-0.000171,24.018894,-0.0077,1.392
6404.00,7.551776,25.02742,-0.000172,24.019226,-0.0077,1.392
6406.00,7.551955,25.02706,-0.000171,24.018142,-0.0077,1.392
6408.00,7.552249,25.02683,-0.000172,24.018463,-0.0077,1.393
6410.00,7.551783,25.02735,-0.000172,24.019086,-0.0077,1.393
6412.00,7.551506,25.02759,-0.000172,24.017558,-0.0077,1.392
6414.00,7.551819,25.02680,-0.000171,24.018347,-0.0077,1.393
6416.00,7.551964,25.02776,-0.000171,24.018577,-0.0077,1.393
6418.00,7.553331,25.02697,-0.000171,24.017776,-0.0076,1.393
6420.00,7.552971,25.02726,-0.000171,24.018811,-0.0076,1.392
6422.00,7.552422,25.02662,-0.000171,24.018484,-0.0076,1.392
6424.00,7.551986,25.02659,-0.000171,24.018573,-0.0076,1.393
6426.00,7.551560,25.02713,-0.000172,24.018635,-0.0077,1.392
6428.00,7.551979,25.02610,-0.000172,24.017810,-0.0077,1.393
6430.00,7.551357,25.02694,-0.000171,24.018678,-0.0076,1.392
6432.00,7.551290,25.02753,-0.000172,24.018976,-0.0077,1.392
6434.00,7.551581,25.02728,-0.000171,24.018590,-0.0077,1.392
6436.00,7.550847,25.02812,-0.000170,24.018459,-0.0077,1.393
6438.00,7.551371,25.02780,-0.000173,24.018102,-0.0077,1.393
6440.00,7.551454,25.02723,-0.000173,24.017665,-0.0077,1.393
6442.00,7.551303,25.02774,-0.000172,24.017786,-0.0077,1.393
6444.00,7.551173,25.02713,-0.000172,24.018352,-0.0077,1.393
6446.00,7.551283,25.02704,-0.000172,24.017783,-0.0077,1.392
6448.00,7.550939,25.02716,-0.000173,24.017868,-0.0077,1.392
6450.00,7.551434,25.02753,-0.000173,24.018599,-0.0077,1.393
6452.00,7.551584,25.02802,-0.000172,24.018689,-0.0077,1.392
6454.00,7.552014,25.02805,-0.000172,24.018042,-0.0077,1.393
6456.00,7.551710,25.02828,-0.000171,24.018590,-0.0077,1.393
6458.00,7.551277,25.02824,-0.000172,24.018526,-0.0077,1.392
6460.00,7.551068,25.02823,-0.000171,24.018595,-0.0077,1.393
6462.00,7.551478,25.02820,-0.000173,24.018678,-0.0077,1.393
6464.00,7.551754,25.02751,-0.000172,24.017828,-0.0077,1.393
6466.00,7.551449,25.02714,-0.000172,24.018100,-0.0077,1.393
6468.00,7.552006,25.02701,-0.000173,24.018147,-0.0077,1.393
6470.00,7.552683,25.02754,-0.000172,24.018341,-0.0077,1.392
6472.00,7.552357,25.02737,-0.000172,24.018996,-0.0077,1.393
6474.00,7.552007,25.02706,-0.000171,24.018024,-0.0077,1.392
6476.00,7.550972,25.02735,-0.000171,24.018551,-0.0077,1.393
6478.00,7.551020,25.02752,-0.000171,24.018283,-0.0077,1.393
6480.00,7.550819,25.02849,-0.000172,24.018328,-0.0076,1.392
6482.00,7.550137,25.02813,-0.000172,24.018408,-0.0077,1.392
6484.00,7.550579,25.02745,-0.000172,24.018339,-0.0077,1.392
6486.00,7.549789,25.02671,-0.000173,24.018144,-0.0077,1.393
6488.00,7.549331,25.02698,-0.000172,24.018243,-0.0077,1.393
6490.00,7.550264,25.02704,-0.000172,24.018473,-0.0077,1.393
6492.00,7.550643,25.02756,-0.000172,24.017797,-0.0077,1.393
6494.00,7.550134,25.02774,-0.000172,24.018651,-0.0077,1.393
6496.00,7.549690,25.02714,-0.000172,24.017850,-0.0077,1.393
6498.00,7.549911,25.02698,-0.000173,24.017663,-0.0077,1.393
6500.00,7.549680,25.02655,-0.000172,24.018575,-0.0077,1.393
6502.00,7.550230,25.02653,-0.000172,24.018472,-0.0077,1.392
6504.00,7.549875,25.02589,-0.000172,24.018336,-0.0077,1.393
6506.00,7.549876,25.02686,-0.000172,24.018176,-0.0077,1.393
6508.00,7.551285,25.02722,-0.000171,24.018252,-0.0077,1.393
6510.00,7.551277,25.02750,-0.000172,24.018805,-0.0077,1.393
6512.00,7.550911,25.02735,-0.000172,24.017953,-0.0077,1.393
6514.00,7.550511,25.02712,-0.000174,24.018270,-0.0077,1.393
6516.00,7.550345,25.02694,-0.000171,24.018486,-0.0077,1.392
6518.00,7.550954,25.02810,-0.000171,24.018145,-0.0077,1.392
6520.00,7.551137,25.02768,-0.000172,24.018336,-0.0077,1.393
6522.00,7.550698,25.02741,-0.000172,24.017875,-0.0077,1.392
6524.00,7.551153,25.02681,-0.000172,24.018053,-0.0077,1.393
6526.00,7.551327,25.02689,-0.000173,24.018009,-0.0077,1.392
6528.00,7.551659,25.02782,-0.000173,24.017453,-0.0077,1.392
6530.00,7.551427,25.02828,-0.000173,24.018015,-0.0076,1.393
6532.00,7.550930,25.02800,-0.000173,24.018671,-0.0077,1.393
6534.00,7.550488,25.02724,-0.000173,24.018640,-0.0077,1.392
6536.00,7.550993,25.02716,-0.000171,24.018368,-0.0077,1.393
6538.00,7.551209,25.02787,-0.000171,24.018218,-0.0077,1.392
6540.00,7.551428,25.02781,-0.000172,24.018466,-0.0077,1.393
6542.00,7.551957,25.02819,-0.000172,24.018258,-0.0076,1.393
6544.00,7.550664,25.02788,-0.000172,24.018075,-0.0077,1.392
6546.00,7.550082,25.02726,-0.000172,24.017930,-0.0077,1.393
6548.00,7.550663,25.02788,-0.000173,24.018528,-0.0077,1.392
6550.00,7.550269,25.02782,-0.000172,24.018608,-0.0077,1.392
6552.00,7.549681,25.02735,-0.000172,24.018196,-0.0077,1.393
6554.00,7.550275,25.02822,-0.000172,24.018615,-0.0077,1.393
6556.00,7.550373,25.02758,-0.000173,24.018055,-0.0077,1.393
6558.00,7.550004,25.02737,-0.000172,24.018541,-0.0077,1.391
6560.00,7.549401,25.02735,-0.000172,24.017960,-0.0077,1.392
6562.00,7.549244,25.02675,-0.000174,24.018091,-0.0077,1.393
6564.00,7.550065,25.02661,-0.000173,24.018392,-0.0077,1.394
6566.00,7.550434,25.02716,-0.000174,24.017912,-0.0077,1.393
6568.00,7.550097,25.02678,-0.000173,24.017799,-0.0077,1.393
6570.00,7.549247,25.02727,-0.000174,24.017897,-0.0077,1.392
6572.00,7.549244,25.02700,-0.000172,24.018107,-0.0077,1.392
6574.00,7.549262,25.02664,-0.000172,24.019360,-0.0077,1.392
6576.00,7.550695,25.02699,-0.000172,24.018446,-0.0077,1.392
6578.00,7.550952,25.02744,-0.000173,24.018214,-0.0077,1.393
6580.00,7.550365,25.02801,-0.000172,24.018437,-0.0077,1.393
6582.00,7.549429,25.02753,-0.000173,24.018037,-0.0077,1.393
6584.00,7.549161,25.02721,-0.000172,24.018156,-0.0077,1.393
6586.00,7.549026,25.02719,-0.000173,24.018006,-0.0076,1.393
6588.00,7.550105,25.02802,-0.000173,24.018122,-0.0077,1.393
6590.00,7.549475,25.02717,-0.000173,24.018187,-0.0077,1.392
6592.00,7.549937,25.02787,-0.000172,24.017643,-0.0077,1.393
6594.00,7.550170,25.02808,-0.000173,24.018176,-0.0077,1.393
6596.00,7.549576,25.02822,-0.000173,24.018212,-0.0077,1.393
6598.00,7.549408,25.02806,-0.000173,24.018408,-0.0077,1.393
6600.00,7.550422,25.02826,-0.000173,24.018131,-0.0077,1.393
6602.00,7.551249,25.02781,-0.000173,24.018238,-0.0077,1.393
@11,12.0000,24.0
6604.00,7.550806,25.02838,-0.000172,24.018403,-0.0077,1.393
6606.00,7.547741,25.02894,-0.000172,24.018450,-0.0077,1.393
6608.00,7.540243,25.02889,-0.000171,24.017928,-0.0077,1.391
6610.00,7.530876,25.02867,-0.000170,24.017995,-0.0077,1.392
6612.00,7.519509,25.02844,-0.000172,24.017797,-0.0077,1.391
6614.00,7.509721,25.02838,-0.000172,24.018151,-0.0077,1.392
6616.00,7.502765,25.02850,-0.000173,24.019095,-0.0077,1.393
6618.00,7.499559,25.02795,-0.000174,24.018638,-0.0077,1.393
6620.00,7.496738,25.02802,-0.000173,24.018133,-0.0077,1.394
6622.00,7.495018,25.02751,-0.000173,24.018000,-0.0077,1.394
6624.00,7.493931,25.02717,-0.000175,24.018475,-0.0077,1.394
6626.00,7.493273,25.02783,-0.000175,24.018388,-0.0077,1.394
6628.00,7.494326,25.02891,-0.000175,24.018479,-0.0077,1.394
6630.00,7.497838,25.02872,-0.000174,24.018604,-0.0077,1.393
6632.00,7.507187,25.02866,-0.000173,24.018508,-0.0077,1.394
6634.00,7.521627,25.02850,-0.000173,24.018551,-0.0078,1.395
6636.00,7.538213,25.02785,-0.000174,24.018240,-0.0077,1.395
6638.00,7.551136,25.02807,-0.000175,24.018026,-0.0077,1.394
6640.00,7.558966,25.02794,-0.000173,24.018419,-0.0077,1.394
6642.00,7.563212,25.02776,-0.000172,24.018327,-0.0077,1.393
6644.00,7.565981,25.02870,-0.000172,24.018000,-0.0077,1.393
6646.00,7.569248,25.02813,-0.000171,24.018292,-0.0077,1.392
6648.00,7.571491,25.02756,-0.000171,24.018073,-0.0077,1.393
6650.00,7.574156,25.02761,-0.000172,24.018522,-0.0077,1.393
6652.00,7.575236,25.02737,-0.000172,24.018686,-0.0077,1.392
6654.00,7.575505,25.02825,-0.000172,24.018263,-0.0077,1.393
6656.00,7.573889,25.02704,-0.000173,24.018508,-0.0077,1.394
6658.00,7.573010,25.02728,-0.000173,24.018125,-0.0077,1.393
6660.00,7.573276,25.02953,-0.000172,24.018357,-0.0077,1.392
6662.00,7.572529,25.02932,-0.000173,24.018258,-0.0077,1.392
6664.00,7.572349,25.02926,-0.000174,24.018466,-0.0077,1.393
6666.00,7.573376,25.02865,-0.000173,24.018258,-0.0077,1.393
6668.00,7.575713,25.02840,-0.000173,24.018591,-0.0077,1.393
6670.00,7.577561,25.02898,-0.000172,24.017670,-0.0077,1.393
6672.00,7.578840,25.02882,-0.000173,24.018053,-0.0077,1.392
6674.00,7.579866,25.02785,-0.000174,24.018475,-0.0077,1.393
6676.00,7.580860,25.02799,-0.000173,24.018967,-0.0077,1.393
6678.00,7.581703,25.02772,-0.000173,24.018566,-0.0077,1.393
6680.00,7.582122,25.02777,-0.000173,24.018287,-0.0076,1.393
6682.00,7.581526,25.02759,-0.000172,24.018635,-0.0077,1.393
6684.00,7.581337,25.02799,-0.000174,24.018557,-0.0077,1.393
6686.00,7.580138,25.02826,-0.000173,24.018147,-0.0077,1.393
6688.00,7.579000,25.02807,-0.000173,24.018341,-0.0077,1.393
6690.00,7.578718,25.02820,-0.000173,24.018898,-0.0077,1.393
6692.00,7.577546,25.02813,-0.000173,24.018020,-0.0077,1.394
6694.00,7.576596,25.02764,-0.000174,24.017748,-0.0077,1.393
6696.00,7.575329,25.02732,-0.000174,24.018309,-0.0077,1.393
6698.00,7.574010,25.02687,-0.000174,24.018510,-0.0077,1.393
6700.00,7.573017,25.02795,-0.000172,24.018473,-0.0077,1.392
6702.00,7.571698,25.02737,-0.000173,24.018194,-0.0076,1.393
6704.00,7.570417,25.02758,-0.000173,24.018024,-0.0077,1.393
6706.00,7.570244,25.02790,-0.000173,24.018414,-0.0077,1.393
6708.00,7.568415,25.02770,-0.000174,24.018557,-0.0077,1.393
6710.00,7.566919,25.02775,-0.000174,24.018169,-0.0077,1.392
6712.00,7.565661,25.02731,-0.000174,24.017953,-0.0077,1.392
6714.00,7.565506,25.02736,-0.000174,24.018011,-0.0077,1.392
6716.00,7.565497,25.02768,-0.000172,24.018000,-0.0077,1.393
6718.00,7.565198,25.02720,-0.000172,24.018040,-0.0077,1.393
6720.00,7.564576,25.02690,-0.000172,24.018330,-0.0077,1.393
6722.00,7.563619,25.02768,-0.000172,24.018352,-0.0077,1.393
6724.00,7.562267,25.02740,-0.000172,24.017926,-0.0077,1.393
6726.00,7.561629,25.02740,-0.000172,24.018316,-0.0077,1.393
6728.00,7.561119,25.02767,-0.000172,24.018508,-0.0077,1.392
6730.00,7.560010,25.02755,-0.000171,24.018249,-0.0077,1.392
6732.00,7.558844,25.02788,-0.000172,24.017886,-0.0077,1.393
6734.00,7.559017,25.02720,-0.000173,24.018397,-0.0077,1.393
6736.00,7.559532,25.02869,-0.000173,24.018176,-0.0077,1.393
6738.00,7.558521,25.02830,-0.000173,24.018160,-0.0077,1.393
6740.00,7.557667,25.02763,-0.000172,24.018425,-0.0077,1.393
6742.00,7.557205,25.02758,-0.000173,24.018017,-0.0077,1.393
6744.00,7.556950,25.02780,-0.000173,24.019083,-0.0077,1.392
6746.00,7.556716,25.02800,-0.000172,24.018504,-0.0077,1.393
6748.00,7.556122,25.02892,-0.000173,24.018104,-0.0077,1.393
6750.00,7.555403,25.02919,-0.000173,24.017971,-0.0077,1.392
6752.00,7.555188,25.02816,-0.000173,24.018075,-0.0077,1.393
6754.00,7.554861,25.02808,-0.000173,24.018189,-0.0077,1.393
6756.00,7.553533,25.02855,-0.000172,24.018615,-0.0077,1.393
6758.00,7.553297,25.02898,-0.000173,24.018441,-0.0077,1.393
6760.00,7.553050,25.02894,-0.000173,24.018104,-0.0077,1.393
6762.00,7.552805,25.02805,-0.000172,24.018084,-0.0077,1.393
6764.00,7.552222,25.02810,-0.000173,24.018182,-0.0077,1.393
6766.00,7.551392,25.02764,-0.000173,24.018205,-0.0077,1.393
6768.00,7.551651,25.02806,-0.000173,24.018232,-0.0077,1.393
6770.00,7.551044,25.02801,-0.000173,24.018191,-0.0077,1.393
6772.00,7.549975,25.02764,-0.000173,24.017770,-0.0077,1.393
6774.00,7.550341,25.02658,-0.000172,24.018537,-0.0077,1.393
6776.00,7.550976,25.02649,-0.000172,24.018548,-0.0077,1.393
6778.00,7.551203,25.02671,-0.000172,24.018823,-0.0077,1.392
6780.00,7.550789,25.02639,-0.000172,24.017743,-0.0077,1.393
6782.00,7.550487,25.02627,-0.000173,24.017812,-0.0077,1.393
6784.00,7.549868,25.02630,-0.000173,24.017748,-0.0077,1.393
6786.00,7.549314,25.02611,-0.000174,24.018252,-0.0077,1.393
6788.00,7.550254,25.02552,-0.000174,24.018031,-0.0077,1.393
6790.00,7.550289,25.02568,-0.000173,24.018686,-0.0077,1.394
6792.00,7.549367,25.02588,-0.000174,24.017837,-0.0077,1.393
6794.00,7.549444,25.02615,-0.000173,24.018156,-0.0077,1.392
6796.00,7.549431,25.02657,-0.000171,24.018283,-0.0077,1.392
6798.00,7.549386,25.02726,-0.000172,24.017674,-0.0077,1.392
6800.00,7.549994,25.02713,-0.000172,24.017491,-0.0077,1.393
6802.00,7.549840,25.02777,-0.000172,24.018785,-0.0077,1.393
6804.00,7.548781,25.02747,-0.000173,24.018372,-0.0077,1.393
6806.00,7.548505,25.02736,-0.000172,24.018151,-0.0077,1.393
6808.00,7.548343,25.02729,-0.000174,24.018191,-0.0077,1.393
6810.00,7.547933,25.02658,-0.000174,24.018109,-0.0077,1.393
6812.00,7.548018,25.02666,-0.000174,24.017946,-0.0077,1.393
6814.00,7.547445,25.02731,-0.000173,24.018064,-0.0077,1.392
6816.00,7.547468,25.02671,-0.000173,24.018301,-0.0077,1.392
6818.00,7.546900,25.02722,-0.000173,24.018015,-0.0077,1.393
6820.00,7.546844,25.02810,-0.000173,24.018002,-0.0077,1.393
6822.00,7.547315,25.02786,-0.000174,24.018104,-0.0077,1.393
6824.00,7.546961,25.02772,-0.000173,24.018245,-0.0077,1.393
6826.00,7.547326,25.02679,-0.000172,24.017707,-0.0077,1.393
6828.00,7.547603,25.02728,-0.000173,24.017868,-0.0077,1.393
6830.00,7.547454,25.02664,-0.000173,24.018046,-0.0077,1.393
6832.00,7.547766,25.02730,-0.000173,24.018803,-0.0077,1.393
6834.00,7.548162,25.02725,-0.000173,24.018203,-0.0077,1.394
6836.00,7.548043,25.02715,-0.000172,24.017625,-0.0077,1.393
6838.00,7.547996,25.02748,-0.000172,24.017549,-0.0077,1.392
6840.00,7.547102,25.02763,-0.000174,24.018622,-0.0077,1.393
6842.00,7.546999,25.02780,-0.000173,24.018223,-0.0077,1.393
6844.00,7.547249,25.02785,-0.000174,24.018028,-0.0077,1.393
6846.00,7.546762,25.02747,-0.000174,24.018160,-0.0077,1.393
6848.00,7.546777,25.02780,-0.000172,24.017868,-0.0077,1.393
6850.00,7.547231,25.02762,-0.000173,24.018457,-0.0077,1.393
6852.00,7.547781,25.02792,-0.000173,24.017783,-0.0077,1.393
6854.00,7.548468,25.02700,-0.000173,24.017977,-0.0077,1.393
6856.00,7.547579,25.02797,-0.000171,24.017776,-0.0077,1.392
6858.00,7.547494,25.02843,-0.000173,24.018178,-0.0077,1.393
6860.00,7.547150,25.02825,-0.000173,24.018057,-0.0077,1.394
6862.00,7.546165,25.02873,-0.000173,24.018631,-0.0077,1.393
6864.00,7.545475,25.02783,-0.000173,24.018896,-0.0077,1.393
6866.00,7.545935,25.02779,-0.000172,24.017794,-0.0077,1.393
6868.00,7.546134,25.02767,-0.000173,24.017754,-0.0077,1.392
6870.00,7.546244,25.02754,-0.000172,24.018394,-0.0077,1.393
6872.00,7.545587,25.02779,-0.000172,24.017690,-0.0077,1.393
6874.00,7.545443,25.02816,-0.000172,24.017848,-0.0077,1.393
6876.00,7.545352,25.02743,-0.000173,24.018026,-0.0077,1.394
6878.00,7.544899,25.02788,-0.000173,24.018194,-0.0077,1.394
6880.00,7.545572,25.02824,-0.000174,24.018352,-0.0077,1.393
6882.00,7.544774,25.02776,-0.000173,24.018812,-0.0077,1.392
6884.00,7.544738,25.02718,-0.000173,24.018390,-0.0077,1.393
6886.00,7.545813,25.02704,-0.000173,24.018557,-0.0077,1.393
6888.00,7.546021,25.02748,-0.000172,24.018405,-0.0077,1.393
6890.00,7.545842,25.02695,-0.000174,24.017955,-0.0077,1.393
6892.00,7.545808,25.02636,-0.000173,24.018604,-0.0077,1.393
6894.00,7.545316,25.02633,-0.000173,24.018307,-0.0077,1.393
6896.00,7.545400,25.02590,-0.000173,24.017819,-0.0077,1.393
6898.00,7.544900,25.02631,-0.000173,24.018332,-0.0077,1.393
6900.00,7.545132,25.02635,-0.000174,24.018105,-0.0077,1.393
6902.00,7.545855,25.02656,-0.000173,24.017959,-0.0077,1.393
6904.00,7.545634,25.02682,-0.000173,24.017739,-0.0077,1.392
6906.00,7.545037,25.02645,-0.000172,24.018109,-0.0077,1.393
6908.00,7.544598,25.02619,-0.000173,24.017863,-0.0077,1.393
6910.00,7.544481,25.02699,-0.000172,24.018510,-0.0077,1.393
6912.00,7.544645,25.02727,-0.000173,24.017921,-0.0077,1.393
6914.00,7.544409,25.02722,-0.000171,24.018575,-0.0077,1.392
6916.00,7.544141,25.02706,-0.000172,24.018006,-0.0077,1.393
6918.00,7.544073,25.02716,-0.000172,24.018379,-0.0077,1.393
6920.00,7.544441,25.02711,-0.000173,24.018802,-0.0076,1.393
6922.00,7.544160,25.02687,-0.000172,24.018403,-0.0076,1.393
6924.00,7.544579,25.02673,-0.000173,24.018236,-0.0077,1.393
6926.00,7.544862,25.02698,-0.000173,24.018385,-0.0077,1.392
6928.00,7.545329,25.02685,-0.000173,24.018298,-0.0077,1.393
6930.00,7.544380,25.02749,-0.000173,24.018147,-0.0077,1.393
6932.00,7.544417,25.02666,-0.000172,24.018158,-0.0077,1.394
6934.00,7.545057,25.02685,-0.000173,24.017583,-0.0077,1.393
6936.00,7.543923,25.02732,-0.000173,24.018028,-0.0077,1.393
6938.00,7.543195,25.02617,-0.000172,24.018684,-0.0077,1.393
6940.00,7.543126,25.02574,-0.000173,24.017306,-0.0077,1.393
6942.00,7.544150,25.02602,-0.000172,24.017834,-0.0077,1.393
6944.00,7.544723,25.02614,-0.000172,24.018319,-0.0077,1.392
6946.00,7.545096,25.02583,-0.000173,24.018153,-0.0076,1.393
6948.00,7.544764,25.02575,-0.000172,24.018370,-0.0077,1.392
6950.00,7.545080,25.02614,-0.000171,24.018236,-0.0077,1.393
6952.00,7.545160,25.02592,-0.000173,24.017970,-0.0077,1.393
6954.00,7.545312,25.02510,-0.000173,24.018125,-0.0077,1.393
6956.00,7.545090,25.02484,-0.000173,24.018332,-0.0077,1.393
6958.00,7.544657,25.02492,-0.000174,24.018782,-0.0076,1.394
6960.00,7.544812,25.02519,-0.000173,24.018232,-0.0077,1.393
6962.00,7.543801,25.02458,-0.000173,24.018709,-0.0077,1.393
6964.00,7.544050,25.02524,-0.000173,24.018198,-0.0077,1.392
6966.00,7.544914,25.02513,-0.000173,24.018185,-0.0077,1.393
6968.00,7.545151,25.02525,-0.000173,24.018455,-0.0077,1.393
6970.00,7.544448,25.02625,-0.000172,24.018020,-0.0077,1.393
6972.00,7.544009,25.02615,-0.000173,24.018287,-0.0077,1.393
6974.00,7.543978,25.02588,-0.000173,24.018133,-0.0077,1.393
6976.00,7.543808,25.02668,-0.000173,24.017413,-0.0077,1.393
6978.00,7.544665,25.02641,-0.000173,24.018524,-0.0077,1.393
6980.00,7.544602,25.02725,-0.000173,24.017761,-0.0077,1.392
6982.00,7.544048,25.02682,-0.000172,24.018193,-0.0077,1.393
6984.00,7.543692,25.02681,-0.000172,24.018463,-0.0077,1.393
6986.00,7.542902,25.02648,-0.000173,24.018903,-0.0077,1.393
6988.00,7.543508,25.02695,-0.000173,24.017397,-0.0077,1.393
6990.00,7.543908,25.02625,-0.000173,24.017658,-0.0077,1.393
6992.00,7.543961,25.02672,-0.000173,24.017585,-0.0077,1.393
6994.00,7.544340,25.02743,-0.000173,24.018852,-0.0077,1.393
6996.00,7.543116,25.02707,-0.000173,24.017797,-0.0077,1.393
6998.00,7.542441,25.02728,-0.000173,24.017476,-0.0077,1.393
7000.00,7.543746,25.02715,-0.000174,24.018477,-0.0077,1.393
7002.00,7.544109,25.02798,-0.000173,24.018571,-0.0077,1.392
7004.00,7.544683,25.02796,-0.000173,24.017783,-0.0077,1.392
7006.00,7.544500,25.02811,-0.000173,24.017810,-0.0077,1.393
7008.00,7.543711,25.02775,-0.000173,24.017504,-0.0077,1.393
7010.00,7.542943,25.02729,-0.000173,24.017759,-0.0077,1.392
7012.00,7.542979,25.02696,-0.000172,24.017447,-0.0077,1.393
7014.00,7.542723,25.02775,-0.000173,24.017643,-0.0077,1.393
7016.00,7.542337,25.02702,-0.000172,24.017944,-0.0077,1.393
7018.00,7.541909,25.02656,-0.000173,24.018096,-0.0077,1.393
7020.00,7.542956,25.02667,-0.000173,24.017815,-0.0077,1.393
7022.00,7.543543,25.02639,-0.000173,24.018405,-0.0077,1.393
7024.00,7.543209,25.02658,-0.000171,24.018363,-0.0077,1.393
7026.00,7.543795,25.02768,-0.000172,24.018232,-0.0077,1.393
7028.00,7.544067,25.02790,-0.000174,24.018611,-0.0077,1.393
7030.00,7.543813,25.02809,-0.000173,24.018296,-0.0077,1.393
7032.00,7.543496,25.02860,-0.000173,24.018314,-0.0077,1.393
7034.00,7.543793,25.02871,-0.000173,24.018105,-0.0077,1.393
7036.00,7.543377,25.02942,-0.000173,24.018591,-0.0077,1.393
7038.00,7.543599,25.02964,-0.000174,24.018125,-0.0077,1.393
7040.00,7.543243,25.02918,-0.000173,24.017883,-0.0077,1.393
7042.00,7.543377,25.02883,-0.000172,24.017524,-0.0077,1.393
7044.00,7.543270,25.02930,-0.000172,24.017908,-0.0077,1.392
7046.00,7.543422,25.02894,-0.000171,24.018896,-0.0077,1.393
7048.00,7.543326,25.02873,-0.000172,24.018434,-0.0077,1.393
7050.00,7.542984,25.02888,-0.000173,24.018928,-0.0077,1.393
7052.00,7.542841,25.02877,-0.000172,24.018477,-0.0077,1.393
7054.00,7.543016,25.02884,-0.000172,24.018551,-0.0077,1.392
7056.00,7.543191,25.02811,-0.000172,24.018909,-0.0077,1.392
7058.00,7.543483,25.02835,-0.000173,24.018831,-0.0076,1.392
7060.00,7.543733,25.02795,-0.000173,24.018265,-0.0077,1.393
7062.00,7.543898,25.02721,-0.000173,24.018096,-0.0077,1.393
7064.00,7.543633,25.02831,-0.000174,24.018787,-0.0077,1.393
7066.00,7.542849,25.02826,-0.000173,24.018361,-0.0077,1.393
7068.00,7.543383,25.02854,-0.000173,24.018087,-0.0076,1.393
7070.00,7.544083,25.02845,-0.000172,24.018136,-0.0077,1.393
7072.00,7.543764,25.02809,-0.000172,24.018774,-0.0076,1.392
7074.00,7.542308,25.02839,-0.000173,24.018829,-0.0077,1.392
7076.00,7.541985,25.02776,-0.000172,24.018096,-0.0077,1.393
7078.00,7.542882,25.02797,-0.000174,24.018483,-0.0077,1.393
7080.00,7.544370,25.02802,-0.000173,24.018144,-0.0077,1.392
7082.00,7.543827,25.02881,-0.000172,24.017946,-0.0077,1.393
7084.00,7.543331,25.02874,-0.000172,24.017756,-0.0077,1.393
7086.00,7.543914,25.02908,-0.000173,24.018129,-0.0077,1.393
7088.00,7.544015,25.02893,-0.000173,24.017908,-0.0077,1.393
7090.00,7.543743,25.02888,-0.000174,24.018591,-0.0077,1.393
7092.00,7.543806,25.02894,-0.000172,24.018575,-0.0076,1.393
7094.00,7.544382,25.02788,-0.000172,24.017970,-0.0077,1.392
7096.00,7.544312,25.02774,-0.000173,24.018084,-0.0077,1.393
7098.00,7.543755,25.02817,-0.000172,24.018365,-0.0077,1.392
7100.00,7.543704,25.02912,-0.000171,24.018689,-0.0077,1.392
7102.00,7.543565,25.02891,-0.000173,24.018406,-0.0077,1.393
7104.00,7.542894,25.02918,-0.000173,24.018105,-0.0077,1.393
7106.00,7.542818,25.02910,-0.000172,24.018104,-0.0077,1.392
7108.00,7.542850,25.02852,-0.000174,24.018198,-0.0077,1.393
7110.00,7.543723,25.02872,-0.000173,24.017447,-0.0077,1.392
7112.00,7.544476,25.02924,-0.000171,24.017895,-0.0077,1.392
7114.00,7.543708,25.02929,-0.000173,24.018667,-0.0077,1.393
7116.00,7.543106,25.02922,-0.000174,24.018055,-0.0077,1.393
7118.00,7.543138,25.02862,-0.000172,24.017382,-0.0077,1.392
7120.00,7.543150,25.02865,-0.000173,24.018798,-0.0077,1.393
7122.00,7.542802,25.02896,-0.000173,24.018176,-0.0077,1.393
7124.00,7.542882,25.02921,-0.000173,24.018247,-0.0077,1.393
7126.00,7.542093,25.02936,-0.000172,24.018087,-0.0077,1.393
7128.00,7.541342,25.02943,-0.000173,24.018736,-0.0077,1.392
7130.00,7.542423,25.02898,-0.000173,24.018970,-0.0077,1.393
7132.00,7.543086,25.02905,-0.000174,24.018517,-0.0077,1.393
7134.00,7.542639,25.02871,-0.000173,24.018553,-0.0077,1.393
7136.00,7.542070,25.02864,-0.000173,24.018238,-0.0077,1.393
7138.00,7.542852,25.02940,-0.000174,24.018127,-0.0077,1.392
7140.00,7.543409,25.02908,-0.000173,24.017982,-0.0077,1.392
7142.00,7.542700,25.02847,-0.000172,24.018318,-0.0077,1.393
7144.00,7.542085,25.02831,-0.000173,24.018446,-0.0077,1.393
7146.00,7.542038,25.02945,-0.000173,24.017739,-0.0077,1.392
7148.00,7.542205,25.02959,-0.000172,24.017723,-0.0077,1.392
7150.00,7.542234,25.02942,-0.000173,24.017540,-0.0077,1.393
7152.00,7.541863,25.02961,-0.000174,24.018753,-0.0077,1.393
7154.00,7.541118,25.02971,-0.000173,24.017743,-0.0077,1.393
7156.00,7.541667,25.02951,-0.000172,24.018405,-0.0077,1.392
7158.00,7.542037,25.02999,-0.000174,24.018907,-0.0077,1.393
7160.00,7.542043,25.02992,-0.000173,24.018671,-0.0077,1.393
7162.00,7.542200,25.02966,-0.000173,24.017875,-0.0077,1.392
7164.00,7.540880,25.03011,-0.000171,24.018566,-0.0077,1.392
7166.00,7.540813,25.03035,-0.000172,24.018577,-0.0077,1.392
7168.00,7.541903,25.02980,-0.000172,24.018508,-0.0077,1.392
7170.00,7.542371,25.02972,-0.000172,24.018537,-0.0077,1.392
7172.00,7.542134,25.02954,-0.000173,24.018194,-0.0077,1.393
7174.00,7.542236,25.02922,-0.000173,24.019180,-0.0077,1.392
7176.00,7.541789,25.02951,-0.000172,24.018399,-0.0077,1.392
7178.00,7.541739,25.03015,-0.000173,24.017928,-0.0077,1.393
7180.00,7.541321,25.03098,-0.000173,24.018162,-0.0077,1.392
7182.00,7.541825,25.03018,-0.000173,24.018178,-0.0077,1.392
7184.00,7.542718,25.02997,-0.000173,24.018357,-0.0077,1.393
7186.00,7.543285,25.02944,-0.000173,24.018183,-0.0077,1.392
7188.00,7.543244,25.02924,-0.000172,24.018357,-0.0077,1.392
7190.00,7.543156,25.02974,-0.000172,24.017939,-0.0077,1.392
7192.00,7.542884,25.02996,-0.000172,24.018312,-0.0077,1.392
7194.00,7.543244,25.02986,-0.000173,24.018490,-0.0077,1.392
7196.00,7.542141,25.02961,-0.000173,24.018118,-0.0077,1.393
7198.00,7.541551,25.02961,-0.000173,24.017767,-0.0077,1.393
7200.00,7.541206,25.03065,-0.000173,24.017950,-0.0077,1.393
7202.00,7.541037,25.03087,-0.000174,24.018626,-0.0077,1.392
@12,12.0000,24.0
7204.00,7.541867,25.03089,-0.000174,24.018662,-0.0077,1.392
7206.00,7.540706,25.03065,-0.000172,24.018731,-0.0077,1.392
7208.00,7.533690,25.03004,-0.000172,24.018383,-0.0077,1.391
7210.00,7.523893,25.03039,-0.000171,24.018067,-0.0077,1.391
7212.00,7.512299,25.03028,-0.000173,24.017863,-0.0077,1.392
7214.00,7.502312,25.02934,-0.000173,24.017922,-0.0077,1.392
7216.00,7.495778,25.02855,-0.000173,24.018425,-0.0078,1.392
7218.00,7.492783,25.02790,-0.000174,24.018314,-0.0077,1.393
7220.00,7.491480,25.02843,-0.000175,24.018067,-0.0077,1.393
7222.00,7.491589,25.02934,-0.000174,24.018274,-0.0077,1.393
7224.00,7.491898,25.02950,-0.000174,24.018753,-0.0077,1.394
7226.00,7.490458,25.03010,-0.000175,24.018147,-0.0077,1.394
7228.00,7.491352,25.03002,-0.000175,24.018457,-0.0077,1.394
7230.00,7.496305,25.03014,-0.000174,24.018113,-0.0077,1.393
7232.00,7.507058,25.03007,-0.000175,24.017959,-0.0077,1.394
7234.00,7.521781,25.03023,-0.000174,24.018265,-0.0078,1.395
7236.00,7.537492,25.02997,-0.000175,24.018528,-0.0077,1.395
7238.00,7.550206,25.02927,-0.000175,24.017866,-0.0077,1.394
7240.00,7.558677,25.02911,-0.000175,24.017863,-0.0077,1.393
7242.00,7.563576,25.02931,-0.000172,24.018026,-0.0077,1.392
7244.00,7.566974,25.02969,-0.000171,24.018240,-0.0077,1.392
7246.00,7.569886,25.02991,-0.000171,24.018696,-0.0077,1.393
7248.00,7.571957,25.02996,-0.000171,24.017672,-0.0077,1.393
7250.00,7.573745,25.02927,-0.000173,24.018367,-0.0077,1.393
7252.00,7.574191,25.02854,-0.000172,24.017901,-0.0077,1.392
7254.00,7.573835,25.02941,-0.000173,24.018501,-0.0077,1.392
7256.00,7.572752,25.03015,-0.000172,24.018414,-0.0077,1.392
7258.00,7.570922,25.03009,-0.000173,24.018756,-0.0077,1.392
7260.00,7.570398,25.02994,-0.000173,24.018231,-0.0077,1.393
7262.00,7.571511,25.02963,-0.000173,24.018644,-0.0077,1.392
7264.00,7.572369,25.03042,-0.000173,24.017727,-0.0077,1.392
7266.00,7.573692,25.03019,-0.000172,24.017939,-0.0077,1.392
7268.00,7.575405,25.03032,-0.000172,24.017960,-0.0077,1.392
7270.00,7.576612,25.03065,-0.000172,24.017910,-0.0077,1.392
7272.00,7.578853,25.02986,-0.000172,24.018020,-0.0077,1.392
7274.00,7.579827,25.02948,-0.000173,24.018428,-0.0077,1.393
7276.00,7.581124,25.03023,-0.000173,24.018261,-0.0077,1.392
7278.00,7.581906,25.03026,-0.000173,24.017801,-0.0077,1.392
7280.00,7.581467,25.03141,-0.000173,24.018673,-0.0077,1.392
7282.00,7.580471,25.03186,-0.000173,24.018191,-0.0077,1.392
7284.00,7.580288,25.03165,-0.000173,24.018444,-0.0077,1.392
7286.00,7.579043,25.03182,-0.000173,24.018314,-0.0077,1.392
7288.00,7.577228,25.03154,-0.000173,24.017504,-0.0077,1.392
7290.00,7.576327,25.03109,-0.000174,24.017895,-0.0077,1.392
7292.00,7.575103,25.03064,-0.000173,24.018113,-0.0077,1.392
7294.00,7.573568,25.03116,-0.000173,24.017449,-0.0077,1.392
7296.00,7.572297,25.03109,-0.000172,24.017560,-0.0077,1.391
7298.00,7.570592,25.03007,-0.000172,24.018064,-0.0077,1.392
7300.00,7.568693,25.02968,-0.000173,24.018160,-0.0077,1.393
7302.00,7.567920,25.03002,-0.000174,24.017854,-0.0077,1.392
7304.00,7.567325,25.03027,-0.000173,24.019043,-0.0077,1.392
7306.00,7.566374,25.03020,-0.000172,24.017504,-0.0077,1.392
7308.00,7.565780,25.02976,-0.000172,24.017402,-0.0077,1.391
7310.00,7.564459,25.02965,-0.000173,24.017921,-0.0077,1.391
7312.00,7.562530,25.02940,-0.000172,24.017966,-0.0077,1.392
7314.00,7.561063,25.03028,-0.000173,24.017687,-0.0077,1.392
7316.00,7.560349,25.02999,-0.000174,24.017850,-0.0077,1.392
7318.00,7.560606,25.02967,-0.000173,24.018151,-0.0078,1.392
7320.00,7.560969,25.02938,-0.000173,24.017980,-0.0077,1.392
7322.00,7.561760,25.02982,-0.000173,24.017870,-0.0077,1.392
7324.00,7.561526,25.02974,-0.000174,24.017915,-0.0077,1.392
7326.00,7.560204,25.03012,-0.000174,24.018939,-0.0077,1.392
7328.00,7.558435,25.02984,-0.000173,24.018631,-0.0078,1.392
7330.00,7.557150,25.02974,-0.000175,24.017908,-0.0077,1.391
7332.00,7.556572,25.02998,-0.000172,24.017950,-0.0077,1.391
7334.00,7.555383,25.03006,-0.000172,24.017968,-0.0077,1.392
7336.00,7.555794,25.02924,-0.000173,24.018544,-0.0077,1.392
7338.00,7.555752,25.02976,-0.000174,24.017855,-0.0077,1.393
7340.00,7.554815,25.03014,-0.000173,24.017264,-0.0077,1.392
7342.00,7.553947,25.03015,-0.000173,24.017661,-0.0077,1.391
7344.00,7.552402,25.02941,-0.000173,24.017864,-0.0077,1.392
7346.00,7.551726,25.02864,-0.000172,24.017922,-0.0077,1.391
7348.00,7.550815,25.02937,-0.000172,24.018541,-0.0077,1.391
7350.00,7.551091,25.02925,-0.000172,24.017995,-0.0077,1.392
7352.00,7.550503,25.02946,-0.000172,24.018149,-0.0077,1.392
7354.00,7.549207,25.03074,-0.000173,24.017962,-0.0077,1.391
7356.00,7.548484,25.03044,-0.000173,24.018499,-0.0077,1.392
7358.00,7.547646,25.03042,-0.000173,24.018109,-0.0077,1.392
7360.00,7.547830,25.03051,-0.000174,24.017781,-0.0077,1.392
7362.00,7.548523,25.02932,-0.000175,24.018037,-0.0077,1.392
7364.00,7.547984,25.02956,-0.000174,24.017922,-0.0077,1.392
7366.00,7.547405,25.02953,-0.000173,24.017935,-0.0077,1.392
7368.00,7.546941,25.02964,-0.000173,24.017785,-0.0077,1.392
7370.00,7.546921,25.02970,-0.000173,24.018178,-0.0077,1.392
7372.00,7.546344,25.02956,-0.000173,24.017964,-0.0077,1.392
7374.00,7.545788,25.02967,-0.000174,24.018095,-0.0077,1.392
7376.00,7.546502,25.03045,-0.000173,24.018153,-0.0077,1.392
7378.00,7.545716,25.02912,-0.000174,24.018093,-0.0077,1.392
7380.00,7.544861,25.02914,-0.000174,24.017866,-0.0077,1.392
7382.00,7.544740,25.02944,-0.000173,24.017745,-0.0077,1.391
7384.00,7.544882,25.02987,-0.000173,24.017919,-0.0077,1.392
7386.00,7.544760,25.02959,-0.000173,24.018515,-0.0077,1.392
7388.00,7.544429,25.02932,-0.000172,24.017950,-0.0077,1.391
7390.00,7.544573,25.02931,-0.000171,24.018241,-0.0077,1.391
7392.00,7.544247,25.02994,-0.000173,24.017935,-0.0077,1.391
7394.00,7.544567,25.03018,-0.000173,24.018348,-0.0077,1.391
7396.00,7.544638,25.02974,-0.000173,24.017696,-0.0078,1.392
7398.00,7.544591,25.02949,-0.000175,24.017493,-0.0077,1.393
7400.00,7.544336,25.02884,-0.000175,24.017759,-0.0077,1.392
7402.00,7.543339,25.02886,-0.000174,24.018158,-0.0077,1.392
7404.00,7.542719,25.02869,-0.000173,24.017400,-0.0077,1.392
7406.00,7.542370,25.02884,-0.000173,24.017603,-0.0077,1.392
7408.00,7.541970,25.03006,-0.000173,24.017977,-0.0077,1.392
7410.00,7.541731,25.02898,-0.000173,24.017475,-0.0077,1.392
7412.00,7.542202,25.02918,-0.000173,24.018169,-0.0077,1.391
7414.00,7.542091,25.02962,-0.000174,24.018086,-0.0077,1.392
7416.00,7.542160,25.02983,-0.000173,24.017195,-0.0077,1.391
7418.00,7.541954,25.02961,-0.000173,24.018251,-0.0077,1.391
7420.00,7.541880,25.02919,-0.000173,24.017870,-0.0077,1.392
7422.00,7.541563,25.02915,-0.000171,24.018660,-0.0077,1.391
7424.00,7.540846,25.02969,-0.000173,24.018024,-0.0077,1.392
7426.00,7.541252,25.02948,-0.000175,24.017556,-0.0077,1.392
7428.00,7.541680,25.02881,-0.000174,24.017620,-0.0077,1.392
7430.00,7.540701,25.02995,-0.000174,24.017524,-0.0077,1.391
7432.00,7.539984,25.03010,-0.000172,24.018410,-0.0077,1.391
7434.00,7.539702,25.03026,-0.000174,24.017884,-0.0077,1.392
7436.00,7.540363,25.02937,-0.000173,24.017634,-0.0077,1.392
7438.00,7.540412,25.02923,-0.000173,24.017587,-0.0077,1.391
7440.00,7.540037,25.02906,-0.000172,24.017884,-0.0077,1.391
7442.00,7.539861,25.02994,-0.000173,24.017941,-0.0077,1.392
7444.00,7.540181,25.03083,-0.000175,24.017337,-0.0077,1.392
7446.00,7.540130,25.03035,-0.000174,24.017437,-0.0077,1.392
7448.00,7.540535,25.03058,-0.000173,24.018046,-0.0077,1.391
7450.00,7.540075,25.02998,-0.000173,24.017669,-0.0077,1.392
7452.00,7.541048,25.02972,-0.000173,24.017692,-0.0077,1.391
7454.00,7.541402,25.02928,-0.000173,24.018127,-0.0077,1.391
7456.00,7.540960,25.02947,-0.000173,24.018354,-0.0077,1.392
7458.00,7.540266,25.02966,-0.000173,24.018367,-0.0077,1.392
7460.00,7.539928,25.02981,-0.000172,24.018318,-0.0077,1.392
7462.00,7.540053,25.02962,-0.000172,24.017159,-0.0077,1.392
7464.00,7.539906,25.02977,-0.000173,24.017736,-0.0077,1.391
7466.00,7.540462,25.02940,-0.000174,24.017730,-0.0077,1.392
7468.00,7.540017,25.02880,-0.000174,24.017643,-0.0077,1.391
7470.00,7.539227,25.02917,-0.000173,24.018338,-0.0077,1.391
7472.00,7.538692,25.02880,-0.000173,24.018541,-0.0077,1.391
7474.00,7.538580,25.02867,-0.000172,24.017554,-0.0077,1.391
7476.00,7.538139,25.02788,-0.000173,24.017658,-0.0077,1.392
7478.00,7.538621,25.02810,-0.000173,24.017915,-0.0077,1.392
7480.00,7.538478,25.02840,-0.000174,24.018236,-0.0077,1.392
7482.00,7.538445,25.02786,-0.000173,24.018011,-0.0077,1.391
7484.00,7.538616,25.02810,-0.000173,24.018508,-0.0077,1.391
7486.00,7.539002,25.02843,-0.000174,24.017991,-0.0077,1.391
7488.00,7.539300,25.02804,-0.000173,24.017571,-0.0077,1.391
7490.00,7.539506,25.02788,-0.000172,24.017837,-0.0077,1.391
7492.00,7.539634,25.02841,-0.000172,24.018078,-0.0077,1.391
7494.00,7.540130,25.02932,-0.000172,24.017955,-0.0077,1.392
7496.00,7.539976,25.02906,-0.000172,24.017959,-0.0077,1.392
7498.00,7.538768,25.02874,-0.000173,24.018397,-0.0077,1.391
7500.00,7.538733,25.02885,-0.000172,24.018191,-0.0077,1.392
7502.00,7.538872,25.02832,-0.000172,24.018006,-0.0077,1.391
7504.00,7.538950,25.02844,-0.000172,24.018613,-0.0077,1.391
7506.00,7.539090,25.02884,-0.000174,24.017321,-0.0077,1.392
7508.00,7.538869,25.02935,-0.000173,24.018231,-0.0077,1.392
7510.00,7.538532,25.02894,-0.000173,24.017324,-0.0077,1.392
7512.00,7.538193,25.02874,-0.000174,24.017467,-0.0077,1.391
7514.00,7.538364,25.02912,-0.000173,24.018015,-0.0077,1.391
7516.00,7.538540,25.03025,-0.000173,24.018762,-0.0077,1.391
7518.00,7.539127,25.02982,-0.000174,24.018658,-0.0077,1.392
7520.00,7.538694,25.02993,-0.000175,24.017924,-0.0077,1.392
7522.00,7.538793,25.02933,-0.000175,24.018135,-0.0077,1.391
7524.00,7.538900,25.02923,-0.000174,24.017797,-0.0077,1.391
7526.00,7.538765,25.02921,-0.000173,24.018104,-0.0077,1.392
7528.00,7.539068,25.02995,-0.000174,24.018696,-0.0077,1.391
7530.00,7.538931,25.02980,-0.000173,24.017794,-0.0077,1.391
7532.00,7.539189,25.02954,-0.000173,24.017411,-0.0077,1.391
7534.00,7.539638,25.03002,-0.000173,24.017518,-0.0077,1.392
7536.00,7.539391,25.02984,-0.000174,24.018531,-0.0077,1.392
7538.00,7.539071,25.03007,-0.000174,24.017255,-0.0077,1.392
7540.00,7.538985,25.02994,-0.000172,24.017540,-0.0077,1.391
7542.00,7.538678,25.03035,-0.000173,24.018307,-0.0077,1.391
7544.00,7.538967,25.03035,-0.000174,24.017752,-0.0077,1.392
7546.00,7.538731,25.03002,-0.000173,24.018341,-0.0077,1.391
7548.00,7.538491,25.03023,-0.000174,24.017883,-0.0077,1.392
7550.00,7.538372,25.03094,-0.000173,24.017821,-0.0077,1.392
7552.00,7.538715,25.03019,-0.000174,24.018441,-0.0077,1.392
7554.00,7.538627,25.03078,-0.000174,24.018388,-0.0077,1.391
7556.00,7.538370,25.03109,-0.000173,24.018260,-0.0077,1.391
7558.00,7.538124,25.03053,-0.000172,24.018822,-0.0078,1.391
7560.00,7.538601,25.03039,-0.000174,24.017727,-0.0078,1.391
7562.00,7.538311,25.03046,-0.000174,24.017676,-0.0078,1.392
7564.00,7.538020,25.03006,-0.000174,24.018008,-0.0077,1.392
7566.00,7.538325,25.03012,-0.000174,24.017409,-0.0077,1.392
7568.00,7.538247,25.03021,-0.000174,24.018116,-0.0077,1.392
7570.00,7.537634,25.03052,-0.000173,24.018472,-0.0077,1.392
7572.00,7.537765,25.03049,-0.000174,24.018272,-0.0077,1.392
7574.00,7.538143,25.03073,-0.000173,24.018053,-0.0077,1.391
7576.00,7.538519,25.03059,-0.000174,24.018225,-0.0077,1.391
7578.00,7.537803,25.03159,-0.000173,24.017478,-0.0077,1.391
7580.00,7.538552,25.03172,-0.000173,24.018281,-0.0077,1.391
7582.00,7.538584,25.03131,-0.000172,24.017400,-0.0078,1.391
7584.00,7.538246,25.03112,-0.000174,24.017748,-0.0077,1.392
7586.00,7.537779,25.03090,-0.000175,24.018105,-0.0077,1.392
7588.00,7.537026,25.03092,-0.000174,24.018009,-0.0077,1.391
7590.00,7.537811,25.03094,-0.000174,24.017723,-0.0077,1.391
7592.00,7.537868,25.03140,-0.000174,24.017438,-0.0077,1.391
7594.00,7.538326,25.03101,-0.000173,24.017790,-0.0077,1.391
7596.00,7.539313,25.03124,-0.000174,24.018347,-0.0077,1.392
7598.00,7.539746,25.03157,-0.000173,24.018463,-0.0077,1.391
7600.00,7.539295,25.03182,-0.000173,24.018807,-0.0077,1.392
7602.00,7.539305,25.03121,-0.000174,24.018080,-0.0077,1.392
7604.00,7.539273,25.03137,-0.000174,24.017895,-0.0077,1.392
7606.00,7.538233,25.03097,-0.000174,24.017875,-0.0077,1.391
7608.00,7.537229,25.03089,-0.000173,24.017857,-0.0077,1.391
7610.00,7.536402,25.03108,-0.000173,24.017788,-0.0077,1.392
7612.00,7.536668,25.03090,-0.000172,24.018843,-0.0077,1.391
7614.00,7.537058,25.03089,-0.000174,24.018247,-0.0077,1.391
7616.00,7.537505,25.03058,-0.000173,24.018513,-0.0077,1.391
7618.00,7.537491,25.03056,-0.000173,24.017922,-0.0077,1.392
7620.00,7.537884,25.03017,-0.000172,24.018180,-0.0077,1.391
7622.00,7.537547,25.02980,-0.000173,24.017989,-0.0077,1.392
7624.00,7.538377,25.03102,-0.000173,24.018125,-0.0077,1.392
7626.00,7.538851,25.03134,-0.000174,24.018622,-0.0077,1.391
7628.00,7.537525,25.03093,-0.000173,24.017667,-0.0077,1.391
7630.00,7.537164,25.03038,-0.000172,24.018113,-0.0077,1.391
7632.00,7.537410,25.02931,-0.000173,24.017603,-0.0077,1.392
7634.00,7.537241,25.02937,-0.000174,24.017904,-0.0077,1.392
7636.00,7.536741,25.03033,-0.000174,24.018441,-0.0077,1.392
7638.00,7.537548,25.03080,-0.000173,24.018649,-0.0077,1.391
7640.00,7.537925,25.03129,-0.000173,24.018082,-0.0077,1.391
7642.00,7.537858,25.03083,-0.000172,24.018461,-0.0077,1.391
7644.00,7.537350,25.02985,-0.000172,24.018729,-0.0077,1.391
7646.00,7.537739,25.03015,-0.000172,24.018058,-0.0077,1.391
7648.00,7.537883,25.02982,-0.000174,24.018285,-0.0077,1.391
7650.00,7.538267,25.02987,-0.000174,24.017892,-0.0077,1.391
7652.00,7.538595,25.03063,-0.000173,24.018209,-0.0077,1.391
7654.00,7.537424,25.03045,-0.000174,24.018744,-0.0077,1.391
7656.00,7.537267,25.03037,-0.000173,24.018223,-0.0077,1.391
7658.00,7.538112,25.03069,-0.000173,24.018000,-0.0077,1.392
7660.00,7.537635,25.03115,-0.000172,24.017904,-0.0077,1.391
7662.00,7.536651,25.03126,-0.000171,24.018191,-0.0077,1.391
7664.00,7.536638,25.03153,-0.000173,24.017582,-0.0077,1.391
7666.00,7.536597,25.03091,-0.000172,24.017406,-0.0077,1.392
7668.00,7.536961,25.03123,-0.000173,24.018076,-0.0077,1.392
7670.00,7.537496,25.03198,-0.000172,24.018082,-0.0077,1.391
7672.00,7.536734,25.03218,-0.000173,24.017489,-0.0077,1.391
7674.00,7.536059,25.03125,-0.000173,24.017754,-0.0077,1.391
7676.00,7.537069,25.03177,-0.000174,24.017930,-0.0077,1.391
7678.00,7.537744,25.03091,-0.000175,24.017919,-0.0077,1.391
7680.00,7.537078,25.03060,-0.000173,24.018356,-0.0077,1.391
7682.00,7.537388,25.03138,-0.000174,24.018145,-0.0077,1.391
7684.00,7.537651,25.03087,-0.000173,24.018539,-0.0077,1.391
7686.00,7.538376,25.03122,-0.000171,24.018071,-0.0077,1.391
7688.00,7.538224,25.03086,-0.000172,24.017933,-0.0077,1.392
7690.00,7.538233,25.03047,-0.000172,24.018394,-0.0077,1.391
7692.00,7.537897,25.03175,-0.000173,24.018444,-0.0077,1.391
7694.00,7.538192,25.03299,-0.000174,24.017515,-0.0077,1.391
7696.00,7.538588,25.03282,-0.000173,24.018660,-0.0077,1.391
7698.00,7.538702,25.03246,-0.000173,24.018069,-0.0077,1.391
7700.00,7.537649,25.03241,-0.000173,24.017910,-0.0077,1.391
7702.00,7.537297,25.03200,-0.000174,24.017741,-0.0077,1.391
7704.00,7.537450,25.03240,-0.000173,24.018142,-0.0077,1.391
7706.00,7.537877,25.03217,-0.000174,24.018020,-0.0077,1.391
7708.00,7.538099,25.03242,-0.000172,24.017660,-0.0077,1.391
7710.00,7.537709,25.03213,-0.000171,24.018310,-0.0077,1.391
7712.00,7.537063,25.03145,-0.000172,24.018151,-0.0077,1.391
7714.00,7.537770,25.03097,-0.000174,24.017676,-0.0077,1.391
7716.00,7.537451,25.03149,-0.000173,24.018798,-0.0077,1.391
7718.00,7.537415,25.03190,-0.000173,24.018773,-0.0077,1.391
7720.00,7.538041,25.03111,-0.000172,24.018441,-0.0077,1.391
7722.00,7.537649,25.03142,-0.000172,24.017738,-0.0077,1.390
7724.00,7.537715,25.03118,-0.000172,24.017442,-0.0077,1.391
7726.00,7.538496,25.03078,-0.000173,24.018207,-0.0077,1.391
7728.00,7.538663,25.03017,-0.000173,24.018020,-0.0077,1.391
7730.00,7.538641,25.03074,-0.000173,24.017725,-0.0077,1.391
7732.00,7.538401,25.03062,-0.000173,24.017917,-0.0077,1.391
7734.00,7.538197,25.03038,-0.000171,24.017721,-0.0077,1.391
7736.00,7.537681,25.03031,-0.000173,24.018200,-0.0077,1.391
7738.00,7.537438,25.03128,-0.000173,24.017576,-0.0077,1.391
7740.00,7.536575,25.03074,-0.000174,24.018260,-0.0077,1.391
7742.00,7.536378,25.03105,-0.000174,24.018223,-0.0077,1.391
7744.00,7.536292,25.03074,-0.000174,24.017790,-0.0077,1.391
7746.00,7.536445,25.03128,-0.000172,24.017638,-0.0077,1.391
7748.00,7.537138,25.03159,-0.000173,24.017647,-0.0077,1.391
7750.00,7.537605,25.03124,-0.000174,24.018327,-0.0077,1.391
7752.00,7.537308,25.03062,-0.000174,24.017270,-0.0077,1.391
7754.00,7.537060,25.03078,-0.000173,24.017922,-0.0077,1.391
7756.00,7.538073,25.03108,-0.000173,24.017776,-0.0077,1.391
7758.00,7.539091,25.03142,-0.000172,24.017948,-0.0076,1.391
7760.00,7.537902,25.03068,-0.000172,24.017785,-0.0077,1.391
7762.00,7.537152,25.03049,-0.000173,24.018820,-0.0077,1.391
7764.00,7.536693,25.03079,-0.000174,24.017748,-0.0077,1.391
7766.00,7.536881,25.03083,-0.000174,24.018278,-0.0077,1.391
7768.00,7.537604,25.03009,-0.000173,24.017705,-0.0077,1.391
7770.00,7.537253,25.03021,-0.000174,24.017614,-0.0077,1.391
7772.00,7.536854,25.02946,-0.000174,24.017877,-0.0077,1.391
7774.00,7.536942,25.03059,-0.000172,24.018608,-0.0077,1.391
7776.00,7.536534,25.03047,-0.000172,24.017959,-0.0077,1.391
7778.00,7.535744,25.02983,-0.000173,24.017518,-0.0077,1.391
7780.00,7.535103,25.02940,-0.000174,24.017728,-0.0077,1.391
7782.00,7.534670,25.02936,-0.000175,24.017962,-0.0078,1.392
7784.00,7.535433,25.03017,-0.000174,24.018178,-0.0077,1.391
7786.00,7.535537,25.02999,-0.000174,24.017902,-0.0077,1.390
7788.00,7.535265,25.03014,-0.000174,24.018227,-0.0077,1.391
7790.00,7.535189,25.03045,-0.000173,24.017585,-0.0078,1.391
7792.00,7.535813,25.03086,-0.000173,24.017921,-0.0077,1.391
7794.00,7.536211,25.03105,-0.000174,24.018154,-0.0077,1.391
7796.00,7.537059,25.03159,-0.000174,24.018310,-0.0077,1.391
7798.00,7.536498,25.03158,-0.000173,24.017232,-0.0077,1.391
7800.00,7.535952,25.03100,-0.000174,24.018033,-0.0077,1.391
7802.00,7.535413,25.03076,-0.000173,24.017785,-0.0077,1.391
@13,12.0000,24.0
7804.00,7.536094,25.03051,-0.000172,24.017319,-0.0077,1.391
7806.00,7.535188,25.03082,-0.000173,24.017395,-0.0077,1.391
7808.00,7.529727,25.03127,-0.000173,24.017973,-0.0077,1.391
7810.00,7.520410,25.03162,-0.000173,24.017917,-0.0077,1.390
7812.00,7.508266,25.03229,-0.000172,24.017910,-0.0077,1.389
7814.00,7.499204,25.03278,-0.000172,24.017767,-0.0077,1.390
7816.00,7.493182,25.03218,-0.000173,24.017563,-0.0077,1.390
7818.00,7.491109,25.03145,-0.000172,24.017571,-0.0077,1.391
7820.00,7.489662,25.03134,-0.000174,24.017636,-0.0077,1.392
7822.00,7.488737,25.03090,-0.000174,24.017964,-0.0077,1.392
7824.00,7.488103,25.03018,-0.000175,24.017255,-0.0077,1.392
7826.00,7.488235,25.03051,-0.000176,24.017848,-0.0077,1.392
7828.00,7.488925,25.02980,-0.000175,24.017067,-0.0077,1.392
7830.00,7.493033,25.02968,-0.000175,24.017910,-0.0077,1.392
7832.00,7.504875,25.02985,-0.000175,24.018689,-0.0077,1.393
7834.00,7.519428,25.03028,-0.000173,24.018488,-0.0077,1.393
7836.00,7.535873,25.03009,-0.000173,24.017893,-0.0078,1.393
7838.00,7.548821,25.03082,-0.000174,24.017663,-0.0078,1.393
7840.00,7.557723,25.03066,-0.000175,24.018299,-0.0077,1.392
7842.00,7.563046,25.03000,-0.000174,24.017335,-0.0077,1.391
7844.00,7.566087,25.03006,-0.000172,24.017866,-0.0078,1.391
7846.00,7.569297,25.02938,-0.000173,24.017890,-0.0078,1.391
7848.00,7.572635,25.02978,-0.000173,24.017699,-0.0077,1.391
7850.00,7.573920,25.02988,-0.000173,24.017460,-0.0077,1.391
7852.00,7.574699,25.02987,-0.000174,24.017446,-0.0077,1.391
7854.00,7.573836,25.02962,-0.000173,24.017908,-0.0077,1.391
7856.00,7.572964,25.02956,-0.000174,24.018298,-0.0077,1.390
7858.00,7.572379,25.02989,-0.000174,24.017670,-0.0077,1.391
7860.00,7.572004,25.02983,-0.000174,24.018142,-0.0077,1.392
7862.00,7.571910,25.02945,-0.000173,24.017683,-0.0077,1.391
7864.00,7.571318,25.02904,-0.000173,24.017710,-0.0077,1.391
7866.00,7.572244,25.02900,-0.000174,24.017417,-0.0077,1.391
7868.00,7.573245,25.02870,-0.000173,24.017966,-0.0077,1.390
7870.00,7.574075,25.02806,-0.000173,24.017783,-0.0077,1.390
7872.00,7.574925,25.02856,-0.000173,24.017960,-0.0077,1.391
7874.00,7.576970,25.02899,-0.000173,24.018193,-0.0078,1.391
7876.00,7.578549,25.02891,-0.000172,24.017859,-0.0077,1.391
7878.00,7.578955,25.02951,-0.000172,24.017808,-0.0077,1.391
7880.00,7.579150,25.03002,-0.000173,24.017232,-0.0077,1.391
7882.00,7.578364,25.03011,-0.000173,24.018323,-0.0077,1.391
7884.00,7.577422,25.03034,-0.000173,24.018124,-0.0077,1.391
7886.00,7.576255,25.02924,-0.000173,24.017848,-0.0077,1.390
7888.00,7.575526,25.02967,-0.000173,24.017977,-0.0077,1.390
7890.00,7.575025,25.02986,-0.000173,24.018608,-0.0077,1.390
7892.00,7.572899,25.02976,-0.000172,24.018252,-0.0077,1.391
7894.00,7.571709,25.02900,-0.000174,24.018715,-0.0077,1.390
7896.00,7.569606,25.02899,-0.000173,24.018396,-0.0077,1.390
7898.00,7.566351,25.02898,-0.000174,24.018105,-0.0077,1.391
7900.00,7.564457,25.02890,-0.000173,24.017458,-0.0077,1.390
7902.00,7.564289,25.02862,-0.000173,24.018026,-0.0077,1.391
7904.00,7.563652,25.02880,-0.000174,24.017631,-0.0077,1.391
7906.00,7.562786,25.02961,-0.000174,24.018029,-0.0077,1.390
7908.00,7.562098,25.03006,-0.000172,24.017598,-0.0077,1.391
7910.00,7.560596,25.03000,-0.000173,24.017879,-0.0077,1.391
7912.00,7.559036,25.02998,-0.000173,24.017714,-0.0077,1.391
7914.00,7.558812,25.02993,-0.000173,24.018352,-0.0077,1.391
7916.00,7.558709,25.02895,-0.000172,24.017886,-0.0077,1.390
7918.00,7.558291,25.02912,-0.000172,24.018370,-0.0077,1.391
7920.00,7.556616,25.02888,-0.000173,24.018261,-0.0077,1.391
7922.00,7.554953,25.02788,-0.000174,24.017672,-0.0078,1.391
7924.00,7.556096,25.02872,-0.000174,24.018443,-0.0077,1.391
7926.00,7.555407,25.02800,-0.000173,24.018185,-0.0077,1.390
7928.00,7.554224,25.02910,-0.000172,24.018138,-0.0077,1.390
7930.00,7.554033,25.02958,-0.000174,24.018579,-0.0077,1.390
7932.00,7.553171,25.02987,-0.000173,24.018140,-0.0077,1.391
7934.00,7.551806,25.02945,-0.000173,24.017959,-0.0077,1.390
7936.00,7.552175,25.02891,-0.000172,24.017513,-0.0077,1.390
7938.00,7.551460,25.02950,-0.000173,24.018377,-0.0077,1.390
7940.00,7.550260,25.02974,-0.000172,24.018236,-0.0077,1.391
7942.00,7.550116,25.02944,-0.000173,24.018716,-0.0077,1.391
7944.00,7.549527,25.02981,-0.000173,24.018209,-0.0077,1.391
7946.00,7.548203,25.03023,-0.000173,24.017727,-0.0077,1.390
7948.00,7.548571,25.03048,-0.000174,24.018165,-0.0077,1.391
7950.00,7.548041,25.03094,-0.000173,24.018011,-0.0077,1.391
7952.00,7.546876,25.03072,-0.000175,24.017598,-0.0077,1.392
7954.00,7.546123,25.03051,-0.000175,24.017982,-0.0077,1.391
7956.00,7.545533,25.03078,-0.000174,24.018256,-0.0077,1.390
7958.00,7.544702,25.03079,-0.000174,24.018069,-0.0077,1.390
7960.00,7.544387,25.03064,-0.000173,24.018008,-0.0077,1.391
7962.00,7.544920,25.02971,-0.000173,24.017957,-0.0077,1.391
7964.00,7.544958,25.03046,-0.000173,24.018415,-0.0077,1.391
7966.00,7.544544,25.02967,-0.000173,24.017968,-0.0077,1.390
7968.00,7.544354,25.02965,-0.000173,24.017611,-0.0077,1.390
7970.00,7.543767,25.02980,-0.000172,24.017669,-0.0077,1.391
7972.00,7.543013,25.03021,-0.000172,24.017656,-0.0077,1.391
7974.00,7.542184,25.02945,-0.000173,24.017333,-0.0077,1.391
7976.00,7.541694,25.02937,-0.000173,24.017482,-0.0077,1.391
7978.00,7.540926,25.02960,-0.000173,24.017589,-0.0077,1.391
7980.00,7.541115,25.02958,-0.000172,24.017926,-0.0077,1.390
7982.00,7.541161,25.02947,-0.000172,24.019124,-0.0077,1.391
7984.00,7.540545,25.02858,-0.000173,24.018945,-0.0077,1.391
7986.00,7.541105,25.02875,-0.000173,24.018153,-0.0077,1.390
7988.00,7.540759,25.02971,-0.000172,24.018401,-0.0077,1.390
7990.00,7.540494,25.02987,-0.000173,24.018046,-0.0077,1.391
7992.00,7.539793,25.03001,-0.000173,24.018252,-0.0077,1.391
7994.00,7.538900,25.03055,-0.000172,24.017810,-0.0077,1.390
7996.00,7.539100,25.02942,-0.000172,24.017966,-0.0077,1.390
7998.00,7.539065,25.02927,-0.000173,24.018116,-0.0077,1.391
8000.00,7.538462,25.02979,-0.000172,24.018118,-0.0077,1.390
8002.00,7.538491,25.03062,-0.000173,24.017957,-0.0077,1.391
8004.00,7.537810,25.02965,-0.000174,24.018619,-0.0077,1.391
8006.00,7.537249,25.02941,-0.000174,24.017788,-0.0077,1.391
8008.00,7.536769,25.02961,-0.000173,24.017908,-0.0077,1.391
8010.00,7.537255,25.03037,-0.000172,24.017805,-0.0077,1.390
8012.00,7.538064,25.03058,-0.000172,24.018307,-0.0077,1.390
8014.00,7.537871,25.03018,-0.000172,24.017921,-0.0077,1.391
8016.00,7.537654,25.03031,-0.000172,24.018499,-0.0077,1.391
8018.00,7.537278,25.03075,-0.000173,24.018332,-0.0077,1.390
8020.00,7.537392,25.03055,-0.000174,24.017705,-0.0077,1.391
8022.00,7.536713,25.03025,-0.000173,24.017861,-0.0077,1.391
8024.00,7.536824,25.02952,-0.000173,24.018051,-0.0077,1.390
8026.00,7.536957,25.02955,-0.000173,24.018379,-0.0077,1.390
8028.00,7.537337,25.02954,-0.000173,24.017786,-0.0077,1.391
8030.00,7.537494,25.02987,-0.000173,24.018580,-0.0077,1.391
8032.00,7.537583,25.02920,-0.000173,24.018519,-0.0077,1.391
8034.00,7.537331,25.02954,-0.000172,24.018490,-0.0077,1.390
8036.00,7.536486,25.03040,-0.000173,24.018075,-0.0077,1.391
8038.00,7.536106,25.02991,-0.000172,24.018301,-0.0077,1.390
8040.00,7.535701,25.03028,-0.000173,24.018947,-0.0077,1.391
8042.00,7.535328,25.03102,-0.000173,24.017679,-0.0077,1.391
8044.00,7.535750,25.03032,-0.000173,24.018087,-0.0077,1.390
8046.00,7.535468,25.03003,-0.000173,24.018834,-0.0077,1.391
8048.00,7.536020,25.03029,-0.000174,24.017814,-0.0077,1.390
8050.00,7.535767,25.02970,-0.000172,24.017835,-0.0077,1.390
8052.00,7.535316,25.02979,-0.000172,24.017772,-0.0077,1.390
8054.00,7.535902,25.03031,-0.000172,24.017846,-0.0077,1.391
8056.00,7.536261,25.02999,-0.000171,24.018147,-0.0077,1.391
8058.00,7.536028,25.03012,-0.000172,24.018653,-0.0077,1.391
8060.00,7.536413,25.03092,-0.000172,24.018272,-0.0077,1.390
8062.00,7.535802,25.03124,-0.000173,24.018301,-0.0077,1.391
8064.00,7.535577,25.03060,-0.000173,24.018171,-0.0077,1.390
8066.00,7.535308,25.03087,-0.000173,24.018579,-0.0077,1.390
8068.00,7.535338,25.03056,-0.000174,24.018307,-0.0077,1.390
8070.00,7.535647,25.03027,-0.000173,24.017792,-0.0077,1.391
8072.00,7.535517,25.03053,-0.000172,24.018082,-0.0077,1.390
8074.00,7.534775,25.03048,-0.000172,24.017825,-0.0077,1.390
8076.00,7.533853,25.03109,-0.000173,24.018236,-0.0077,1.390
8078.00,7.534440,25.03134,-0.000173,24.018122,-0.0077,1.391
8080.00,7.535530,25.03212,-0.000173,24.018334,-0.0078,1.392
8082.00,7.535387,25.03115,-0.000174,24.017649,-0.0077,1.390
8084.00,7.534555,25.03153,-0.000173,24.017418,-0.0077,1.390
8086.00,7.534208,25.03058,-0.000173,24.018243,-0.0077,1.391
8088.00,7.534443,25.03087,-0.000174,24.018129,-0.0077,1.391
8090.00,7.534975,25.03002,-0.000174,24.018176,-0.0077,1.390
8092.00,7.535064,25.03014,-0.000173,24.018481,-0.0077,1.390
8094.00,7.534868,25.03069,-0.000173,24.018339,-0.0077,1.391
8096.00,7.534652,25.03105,-0.000173,24.018446,-0.0077,1.390
8098.00,7.534210,25.03071,-0.000173,24.018388,-0.0077,1.391
8100.00,7.534352,25.03053,-0.000173,24.018600,-0.0077,1.391
8102.00,7.534310,25.03139,-0.000172,24.018232,-0.0077,1.391
8104.00,7.534448,25.03135,-0.000172,24.018261,-0.0077,1.391
8106.00,7.534284,25.03145,-0.000174,24.017786,-0.0077,1.391
8108.00,7.534370,25.03122,-0.000172,24.018211,-0.0077,1.390
8110.00,7.534204,25.03135,-0.000172,24.017636,-0.0077,1.390
8112.00,7.534038,25.03160,-0.000171,24.018026,-0.0077,1.391
8114.00,7.533029,25.03162,-0.000173,24.018305,-0.0077,1.390
8116.00,7.533569,25.03158,-0.000173,24.017890,-0.0077,1.390
8118.00,7.534367,25.03078,-0.000172,24.018323,-0.0077,1.391
8120.00,7.533250,25.03071,-0.000173,24.017589,-0.0077,1.391
8122.00,7.533553,25.03089,-0.000173,24.018599,-0.0077,1.390
8124.00,7.534441,25.03144,-0.000172,24.018038,-0.0077,1.390
8126.00,7.534186,25.03048,-0.000172,24.018073,-0.0077,1.391
8128.00,7.533395,25.03065,-0.000172,24.017997,-0.0077,1.391
8130.00,7.533614,25.03074,-0.000172,24.017830,-0.0077,1.390
8132.00,7.533728,25.03070,-0.000172,24.017821,-0.0077,1.390
8134.00,7.533882,25.03113,-0.000173,24.017738,-0.0077,1.391
8136.00,7.533448,25.03100,-0.000172,24.018421,-0.0077,1.390
8138.00,7.533170,25.03089,-0.000172,24.017942,-0.0077,1.391
8140.00,7.533673,25.03111,-0.000172,24.017979,-0.0077,1.390
8142.00,7.533549,25.03059,-0.000173,24.018258,-0.0077,1.390
8144.00,7.533379,25.03033,-0.000173,24.017835,-0.0077,1.390
8146.00,7.533508,25.03027,-0.000173,24.018401,-0.0077,1.390
8148.00,7.534301,25.03061,-0.000173,24.018412,-0.0077,1.391
8150.00,7.533625,25.03088,-0.000172,24.018033,-0.0077,1.390
8152.00,7.532442,25.03070,-0.000171,24.018296,-0.0077,1.390
8154.00,7.532624,25.03135,-0.000173,24.017977,-0.0077,1.390
8156.00,7.532996,25.03190,-0.000173,24.018174,-0.0077,1.391
8158.00,7.533749,25.03203,-0.000172,24.017652,-0.0077,1.390
8160.00,7.533738,25.03161,-0.000173,24.018367,-0.0077,1.390
8162.00,7.533202,25.03104,-0.000173,24.018524,-0.0077,1.390
8164.00,7.532931,25.03077,-0.000172,24.018285,-0.0077,1.390
8166.00,7.533095,25.03209,-0.000173,24.017371,-0.0077,1.391
8168.00,7.533014,25.03267,-0.000173,24.018222,-0.0077,1.390
8170.00,7.532837,25.03301,-0.000173,24.017855,-0.0077,1.391
8172.00,7.532644,25.03286,-0.000173,24.018414,-0.0077,1.390
8174.00,7.531999,25.03242,-0.000171,24.017884,-0.0077,1.391
8176.00,7.531756,25.03244,-0.000173,24.018472,-0.0077,1.390
8178.00,7.532778,25.03255,-0.000173,24.018347,-0.0077,1.390
8180.00,7.533037,25.03139,-0.000173,24.018227,-0.0077,1.391
8182.00,7.532994,25.03204,-0.000173,24.018330,-0.0077,1.390
8184.00,7.533221,25.03200,-0.000173,24.018223,-0.0077,1.390
8186.00,7.533155,25.03172,-0.000172,24.017812,-0.0077,1.390
8188.00,7.533300,25.03142,-0.000172,24.018377,-0.0077,1.390
8190.00,7.534032,25.03161,-0.000172,24.017926,-0.0077,1.391
8192.00,7.533686,25.03225,-0.000173,24.017420,-0.0077,1.390
8194.00,7.533866,25.03230,-0.000173,24.018115,-0.0077,1.391
8196.00,7.534562,25.03183,-0.000173,24.017598,-0.0077,1.390
8198.00,7.534226,25.03147,-0.000173,24.017585,-0.0077,1.390
8200.00,7.532970,25.03241,-0.000173,24.017805,-0.0077,1.390
8202.00,7.532681,25.03206,-0.000172,24.017877,-0.0077,1.390
8204.00,7.532379,25.03265,-0.000174,24.017850,-0.0077,1.391
8206.00,7.532802,25.03193,-0.000173,24.018437,-0.0077,1.390
8208.00,7.533190,25.03210,-0.000172,24.017951,-0.0077,1.390
8210.00,7.532762,25.03245,-0.000171,24.017815,-0.0077,1.390
8212.00,7.531853,25.03236,-0.000173,24.017734,-0.0077,1.390
8214.00,7.531243,25.03231,-0.000172,24.018283,-0.0077,1.390
8216.00,7.532159,25.03185,-0.000173,24.018095,-0.0077,1.391
8218.00,7.532354,25.03216,-0.000173,24.017908,-0.0077,1.390
8220.00,7.532949,25.03211,-0.000172,24.018408,-0.0077,1.391
8222.00,7.533719,25.03197,-0.000173,24.018100,-0.0077,1.390
8224.00,7.533207,25.03167,-0.000172,24.017516,-0.0077,1.391
8226.00,7.533668,25.03123,-0.000173,24.018227,-0.0077,1.390
8228.00,7.534101,25.03105,-0.000173,24.018287,-0.0077,1.390
8230.00,7.533247,25.03086,-0.000173,24.018689,-0.0077,1.390
8232.00,7.533168,25.03132,-0.000173,24.018590,-0.0077,1.390
8234.00,7.533513,25.03153,-0.000172,24.018673,-0.0077,1.390
8236.00,7.532660,25.03153,-0.000171,24.018102,-0.0077,1.390
8238.00,7.532662,25.03174,-0.000173,24.018216,-0.0077,1.390
8240.00,7.532853,25.03023,-0.000174,24.018283,-0.0077,1.391
8242.00,7.532296,25.02997,-0.000174,24.018193,-0.0077,1.390
8244.00,7.531688,25.03004,-0.000174,24.018823,-0.0077,1.391
8246.00,7.531565,25.03102,-0.000173,24.018508,-0.0077,1.390
8248.00,7.531496,25.03098,-0.000174,24.018189,-0.0077,1.390
8250.00,7.532015,25.03079,-0.000173,24.018330,-0.0077,1.391
8252.00,7.531857,25.03074,-0.000174,24.018473,-0.0077,1.391
8254.00,7.532174,25.03050,-0.000172,24.017752,-0.0077,1.391
8256.00,7.532726,25.03026,-0.000173,24.018664,-0.0077,1.390
8258.00,7.532457,25.03129,-0.000172,24.019338,-0.0077,1.390
8260.00,7.532431,25.03144,-0.000171,24.018863,-0.0077,1.390
8262.00,7.532860,25.03138,-0.000173,24.018178,-0.0077,1.390
8264.00,7.532059,25.03114,-0.000173,24.018678,-0.0077,1.391
8266.00,7.532389,25.03105,-0.000173,24.018198,-0.0077,1.390
8268.00,7.533162,25.03066,-0.000173,24.017879,-0.0077,1.390
8270.00,7.533539,25.03103,-0.000172,24.017951,-0.0077,1.390
8272.00,7.532980,25.03063,-0.000172,24.018713,-0.0077,1.390
8274.00,7.532734,25.03056,-0.000173,24.018544,-0.0077,1.391
8276.00,7.532954,25.03114,-0.000172,24.017739,-0.0077,1.390
8278.00,7.532701,25.03062,-0.000173,24.018080,-0.0077,1.390
8280.00,7.533598,25.03057,-0.000173,24.017921,-0.0077,1.391
8282.00,7.533878,25.03077,-0.000173,24.017966,-0.0077,1.390
8284.00,7.533852,25.03055,-0.000173,24.017879,-0.0077,1.390
8286.00,7.534055,25.03086,-0.000172,24.018338,-0.0077,1.390
8288.00,7.534036,25.03085,-0.000172,24.018245,-0.0077,1.390
8290.00,7.533454,25.03075,-0.000172,24.017944,-0.0077,1.390
8292.00,7.532988,25.03134,-0.000173,24.017716,-0.0077,1.391
8294.00,7.532831,25.03216,-0.000173,24.018102,-0.0077,1.390
8296.00,7.532581,25.03260,-0.000172,24.018704,-0.0077,1.390
8298.00,7.532339,25.03214,-0.000173,24.017971,-0.0077,1.390
8300.00,7.532248,25.03221,-0.000172,24.017534,-0.0076,1.391
8302.00,7.532270,25.03219,-0.000173,24.018028,-0.0077,1.390
8304.00,7.532686,25.03187,-0.000173,24.018669,-0.0077,1.390
8306.00,7.532454,25.03210,-0.000172,24.018577,-0.0077,1.391
8308.00,7.532389,25.03288,-0.000174,24.017545,-0.0077,1.391
8310.00,7.533461,25.03232,-0.000173,24.017821,-0.0077,1.390
8312.00,7.533302,25.03247,-0.000172,24.018260,-0.0077,1.390
8314.00,7.532765,25.03272,-0.000173,24.018345,-0.0077,1.390
8316.00,7.532922,25.03331,-0.000171,24.017812,-0.0077,1.390
8318.00,7.532328,25.03234,-0.000171,24.017576,-0.0077,1.389
8320.00,7.532045,25.03244,-0.000172,24.018053,-0.0077,1.390
8322.00,7.531982,25.03238,-0.000172,24.017915,-0.0077,1.390
8324.00,7.532164,25.03218,-0.000173,24.018281,-0.0077,1.391
8326.00,7.532259,25.03186,-0.000173,24.017761,-0.0077,1.391
8328.00,7.532047,25.03230,-0.000174,24.017730,-0.0077,1.390
8330.00,7.531675,25.03283,-0.000174,24.018234,-0.0077,1.390
8332.00,7.532206,25.03191,-0.000173,24.017897,-0.0077,1.390
8334.00,7.531921,25.03187,-0.000174,24.017299,-0.0077,1.390
8336.00,7.532408,25.03267,-0.000174,24.017752,-0.0077,1.390
8338.00,7.532467,25.03293,-0.000173,24.017971,-0.0077,1.390
8340.00,7.531641,25.03357,-0.000173,24.017460,-0.0077,1.390
8342.00,7.531768,25.03310,-0.000172,24.017864,-0.0077,1.390
8344.00,7.531764,25.03245,-0.000173,24.017797,-0.0077,1.391
8346.00,7.532018,25.03243,-0.000172,24.018167,-0.0077,1.390
8348.00,7.531564,25.03275,-0.000173,24.018225,-0.0077,1.390
8350.00,7.531653,25.03296,-0.000173,24.018035,-0.0077,1.390
8352.00,7.532163,25.03252,-0.000173,24.017980,-0.0077,1.391
8354.00,7.532705,25.03320,-0.000173,24.017957,-0.0077,1.390
8356.00,7.532730,25.03319,-0.000173,24.018113,-0.0077,1.390
8358.00,7.532575,25.03298,-0.000173,24.018249,-0.0077,1.391
8360.00,7.532684,25.03319,-0.000172,24.017826,-0.0077,1.391
8362.00,7.532438,25.03396,-0.000172,24.018164,-0.0077,1.390
8364.00,7.532933,25.03404,-0.000172,24.018193,-0.0077,1.390
8366.00,7.533324,25.03274,-0.000173,24.017745,-0.0077,1.391
8368.00,7.532660,25.03302,-0.000174,24.018298,-0.0077,1.391
8370.00,7.531491,25.03273,-0.000173,24.018252,-0.0077,1.390
8372.00,7.531376,25.03216,-0.000173,24.017995,-0.0077,1.390
8374.00,7.531756,25.03217,-0.000174,24.017783,-0.0077,1.391
8376.00,7.532173,25.03248,-0.000174,24.018089,-0.0077,1.391
8378.00,7.531658,25.03236,-0.000173,24.018691,-0.0077,1.390
8380.00,7.532494,25.03233,-0.000172,24.017806,-0.0077,1.389
8382.00,7.533320,25.03202,-0.000172,24.018316,-0.0077,1.390
8384.00,7.532995,25.03257,-0.000171,24.018435,-0.0077,1.391
8386.00,7.532692,25.03280,-0.000173,24.017970,-0.0077,1.390
8388.00,7.532223,25.03290,-0.000173,24.018073,-0.0077,1.390
8390.00,7.531740,25.03233,-0.000174,24.017551,-0.0077,1.391
8392.00,7.531259,25.03226,-0.000173,24.018591,-0.0077,1.390
8394.00,7.531267,25.03300,-0.000173,24.018046,-0.0077,1.391
8396.00,7.531691,25.03210,-0.000173,24.018089,-0.0077,1.391
8398.00,7.531942,25.03099,-0.000173,24.017377,-0.0077,1.391
8400.00,7.531696,25.03294,-0.000172,24.017616,-0.0077,1.390
8402.00,7.530788,25.03242,-0.000173,24.017857,-0.0077,1.390
8404.00,7.530987,25.03194,-0.000173,24.017765,-0.0077,1.390
@14,12.0000,24.0
8406.00,7.530281,25.03189,-0.000173,24.018332,-0.0077,1.390
8408.00,7.524738,25.03190,-0.000173,24.018439,-0.0077,1.389
8410.00,7.515971,25.03216,-0.000173,24.018336,-0.0077,1.389
8412.00,7.505586,25.03240,-0.000172,24.018412,-0.0077,1.389
8414.00,7.495450,25.03220,-0.000173,24.018164,-0.0077,1.389
8416.00,7.489655,25.03208,-0.000172,24.018515,-0.0077,1.390
8418.00,7.487366,25.03197,-0.000173,24.017852,-0.0077,1.390
8420.00,7.486576,25.03162,-0.000172,24.018017,-0.0077,1.391
8422.00,7.485529,25.03138,-0.000174,24.018706,-0.0077,1.391
8424.00,7.485084,25.03084,-0.000175,24.017226,-0.0077,1.391
8426.00,7.485769,25.03054,-0.000176,24.017591,-0.0077,1.391
8428.00,7.487116,25.03166,-0.000174,24.018053,-0.0077,1.392
8430.00,7.490745,25.03182,-0.000175,24.018071,-0.0077,1.391
8432.00,7.501016,25.03227,-0.000175,24.018135,-0.0077,1.392
8434.00,7.515561,25.03257,-0.000176,24.017872,-0.0078,1.392
8436.00,7.531361,25.03214,-0.000175,24.017741,-0.0077,1.392
8438.00,7.545395,25.03231,-0.000173,24.018100,-0.0077,1.391
8440.00,7.554628,25.03258,-0.000173,24.018454,-0.0077,1.391
8442.00,7.559715,25.03331,-0.000174,24.017792,-0.0077,1.390
8444.00,7.562680,25.03213,-0.000174,24.018020,-0.0077,1.391
8446.00,7.565730,25.03199,-0.000173,24.018452,-0.0077,1.391
8448.00,7.569285,25.03239,-0.000172,24.018423,-0.0077,1.390
8450.00,7.571810,25.03241,-0.000173,24.017988,-0.0077,1.390
8452.00,7.572742,25.03274,-0.000173,24.017730,-0.0077,1.390
8454.00,7.572044,25.03338,-0.000173,24.017901,-0.0077,1.391
8456.00,7.570838,25.03389,-0.000173,24.018655,-0.0077,1.391
8458.00,7.569552,25.03344,-0.000173,24.017892,-0.0077,1.390
8460.00,7.568945,25.03356,-0.000172,24.017930,-0.0077,1.390
8462.00,7.568209,25.03364,-0.000173,24.018098,-0.0077,1.390
8464.00,7.568520,25.03286,-0.000173,24.018135,-0.0077,1.391
8466.00,7.569658,25.03348,-0.000173,24.017794,-0.0077,1.390
8468.00,7.570746,25.03297,-0.000174,24.017817,-0.0077,1.391
8470.00,7.571818,25.03251,-0.000173,24.017732,-0.0077,1.390
8472.00,7.572674,25.03244,-0.000173,24.018151,-0.0077,1.390
8474.00,7.573723,25.03298,-0.000173,24.018680,-0.0077,1.390
8476.00,7.575210,25.03352,-0.000173,24.017966,-0.0077,1.390
8478.00,7.575631,25.03409,-0.000173,24.018773,-0.0077,1.390
8480.00,7.575451,25.03328,-0.000173,24.018611,-0.0077,1.390
8482.00,7.576658,25.03366,-0.000173,24.018512,-0.0077,1.391
8484.00,7.576204,25.03324,-0.000174,24.017953,-0.0078,1.391
8486.00,7.575069,25.03306,-0.000173,24.018212,-0.0078,1.391
8488.00,7.573727,25.03296,-0.000173,24.018222,-0.0077,1.390
8490.00,7.572206,25.03213,-0.000173,24.017868,-0.0077,1.391
8492.00,7.570612,25.03266,-0.000173,24.018171,-0.0077,1.390
8494.00,7.568787,25.03264,-0.000173,24.018164,-0.0077,1.390
8496.00,7.566917,25.03333,-0.000172,24.018046,-0.0077,1.390
8498.00,7.565750,25.03356,-0.000172,24.017489,-0.0077,1.390
8500.00,7.564643,25.03331,-0.000173,24.017973,-0.0077,1.391
8502.00,7.563326,25.03322,-0.000174,24.017672,-0.0077,1.390
8504.00,7.562719,25.03219,-0.000173,24.017625,-0.0077,1.390
8506.00,7.562345,25.03212,-0.000174,24.017993,-0.0077,1.390
8508.00,7.560663,25.03161,-0.000173,24.018765,-0.0077,1.390
8510.00,7.559420,25.03244,-0.000173,24.018075,-0.0077,1.390
8512.00,7.558718,25.03165,-0.000173,24.017774,-0.0077,1.391
8514.00,7.556413,25.03202,-0.000173,24.017380,-0.0077,1.391
8516.00,7.555549,25.03346,-0.000173,24.018200,-0.0077,1.390
8518.00,7.554341,25.03344,-0.000174,24.017906,-0.0078,1.390
8520.00,7.553617,25.03324,-0.000173,24.017982,-0.0078,1.390
8522.00,7.553623,25.03230,-0.000172,24.017708,-0.0077,1.390
8524.00,7.553097,25.03204,-0.000173,24.017248,-0.0077,1.390
8526.00,7.552585,25.03225,-0.000173,24.017716,-0.0077,1.391
8528.00,7.552247,25.03217,-0.000174,24.017667,-0.0077,1.391
8530.00,7.551047,25.03178,-0.000173,24.017341,-0.0077,1.391
8532.00,7.549465,25.03160,-0.000174,24.018053,-0.0077,1.390
8534.00,7.548585,25.03293,-0.000173,24.018314,-0.0077,1.389
8536.00,7.548842,25.03240,-0.000173,24.018095,-0.0077,1.390
8538.00,7.547749,25.03227,-0.000174,24.017598,-0.0077,1.390
8540.00,7.546810,25.03238,-0.000173,24.017705,-0.0077,1.390
8542.00,7.545789,25.03247,-0.000174,24.017545,-0.0077,1.390
8544.00,7.545600,25.03268,-0.000173,24.018178,-0.0077,1.390
8546.00,7.545949,25.03313,-0.000173,24.018319,-0.0077,1.390
8548.00,7.545240,25.03380,-0.000173,24.018147,-0.0077,1.390
8550.00,7.544441,25.03287,-0.000173,24.018238,-0.0077,1.391
8552.00,7.543839,25.03365,-0.000174,24.018158,-0.0077,1.390
8554.00,7.542787,25.03379,-0.000172,24.017759,-0.0077,1.390
8556.00,7.542037,25.03284,-0.000172,24.017973,-0.0077,1.390
8558.00,7.541551,25.03307,-0.000172,24.018330,-0.0078,1.390
8560.00,7.541664,25.03351,-0.000172,24.017959,-0.0077,1.391
8562.00,7.541811,25.03301,-0.000174,24.018053,-0.0077,1.391
8564.00,7.540128,25.03329,-0.000173,24.017863,-0.0077,1.390
8566.00,7.539431,25.03336,-0.000174,24.018564,-0.0077,1.390
8568.00,7.539251,25.03357,-0.000173,24.018468,-0.0077,1.389
8570.00,7.538974,25.03423,-0.000172,24.018330,-0.0077,1.390
8572.00,7.538799,25.03420,-0.000173,24.017852,-0.0077,1.390
8574.00,7.538975,25.03419,-0.000173,24.018421,-0.0077,1.390
8576.00,7.538449,25.03407,-0.000174,24.018037,-0.0077,1.390
8578.00,7.538121,25.03455,-0.000174,24.018028,-0.0077,1.390
8580.00,7.537795,25.03441,-0.000173,24.017707,-0.0077,1.390
8582.00,7.537404,25.03400,-0.000172,24.017841,-0.0077,1.390
8584.00,7.536486,25.03334,-0.000171,24.018058,-0.0078,1.390
8586.00,7.536440,25.03377,-0.000173,24.017872,-0.0077,1.390
8588.00,7.536626,25.03390,-0.000172,24.018539,-0.0077,1.390
8590.00,7.536085,25.03439,-0.000173,24.018441,-0.0077,1.390
8592.00,7.535772,25.03422,-0.000173,24.018793,-0.0077,1.390
8594.00,7.535787,25.03389,-0.000173,24.017282,-0.0077,1.390
8596.00,7.535648,25.03274,-0.000173,24.017462,-0.0077,1.390
8598.00,7.535183,25.03319,-0.000172,24.018321,-0.0077,1.389
8600.00,7.534910,25.03324,-0.000172,24.018736,-0.0077,1.390
8602.00,7.534555,25.03352,-0.000171,24.018328,-0.0077,1.390
8604.00,7.534451,25.03322,-0.000173,24.018386,-0.0077,1.390
8606.00,7.533549,25.03400,-0.000172,24.018658,-0.0077,1.390
8608.00,7.533751,25.03336,-0.000173,24.017841,-0.0077,1.390
8610.00,7.534118,25.03284,-0.000174,24.017854,-0.0077,1.390
8612.00,7.534125,25.03252,-0.000172,24.018771,-0.0077,1.390
8614.00,7.534436,25.03238,-0.000171,24.017955,-0.0077,1.389
8616.00,7.534275,25.03300,-0.000173,24.018196,-0.0077,1.390
8618.00,7.534807,25.03306,-0.000172,24.018301,-0.0077,1.390
8620.00,7.534605,25.03236,-0.000171,24.018216,-0.0077,1.389
8622.00,7.534735,25.03260,-0.000172,24.018965,-0.0077,1.390
8624.00,7.533466,25.03291,-0.000173,24.017855,-0.0077,1.390
8626.00,7.533527,25.03292,-0.000173,24.017612,-0.0077,1.390
8628.00,7.533774,25.03181,-0.000172,24.018542,-0.0077,1.390
8630.00,7.533430,25.03229,-0.000172,24.017971,-0.0077,1.390
8632.00,7.533539,25.03320,-0.000172,24.018809,-0.0077,1.390
8634.00,7.532848,25.03340,-0.000172,24.018992,-0.0077,1.390
8636.00,7.532418,25.03291,-0.000172,24.018232,-0.0077,1.390
8638.00,7.532879,25.03257,-0.000174,24.018328,-0.0077,1.390
8640.00,7.532285,25.03301,-0.000173,24.019173,-0.0077,1.390
8642.00,7.531858,25.03268,-0.000172,24.018281,-0.0077,1.390
8644.00,7.532303,25.03319,-0.000173,24.018270,-0.0077,1.390
8646.00,7.531575,25.03300,-0.000172,24.018426,-0.0077,1.390
8648.00,7.531810,25.03219,-0.000174,24.017951,-0.0077,1.390
8650.00,7.532069,25.03232,-0.000172,24.018524,-0.0077,1.390
8652.00,7.532032,25.03184,-0.000173,24.018553,-0.0077,1.391
8654.00,7.532168,25.03202,-0.000173,24.018417,-0.0076,1.390
8656.00,7.532445,25.03160,-0.000171,24.017781,-0.0077,1.389
8658.00,7.532146,25.03147,-0.000173,24.018017,-0.0077,1.389
8660.00,7.531846,25.03147,-0.000172,24.018374,-0.0077,1.390
8662.00,7.532099,25.03167,-0.000173,24.018116,-0.0077,1.391
8664.00,7.532030,25.03225,-0.000174,24.019034,-0.0077,1.390
8666.00,7.531700,25.03250,-0.000173,24.018513,-0.0077,1.389
8668.00,7.531753,25.03224,-0.000172,24.018261,-0.0077,1.390
8670.00,7.530840,25.03172,-0.000171,24.018265,-0.0077,1.389
8672.00,7.530726,25.03187,-0.000172,24.018193,-0.0077,1.390
8674.00,7.531150,25.03309,-0.000172,24.018381,-0.0077,1.390
8676.00,7.529848,25.03162,-0.000173,24.017647,-0.0077,1.390
8678.00,7.529930,25.03138,-0.000173,24.018729,-0.0077,1.390
8680.00,7.529650,25.03168,-0.000172,24.018952,-0.0077,1.390
8682.00,7.529904,25.03158,-0.000172,24.018223,-0.0077,1.390
8684.00,7.530653,25.03150,-0.000173,24.018251,-0.0077,1.390
8686.00,7.530656,25.03077,-0.000173,24.017736,-0.0077,1.390
8688.00,7.530675,25.03169,-0.000173,24.018040,-0.0077,1.390
8690.00,7.530183,25.03215,-0.000173,24.018251,-0.0076,1.390
8692.00,7.529901,25.03149,-0.000174,24.017223,-0.0077,1.390
8694.00,7.530129,25.03124,-0.000174,24.017533,-0.0077,1.390
8696.00,7.529989,25.03207,-0.000172,24.018510,-0.0077,1.390
8698.00,7.530660,25.03189,-0.000173,24.017888,-0.0077,1.390
8700.00,7.530868,25.03162,-0.000172,24.018156,-0.0077,1.390
8702.00,7.530171,25.03115,-0.000173,24.018174,-0.0077,1.389
8704.00,7.530794,25.03154,-0.000172,24.018058,-0.0077,1.390
8706.00,7.530526,25.03179,-0.000172,24.018316,-0.0077,1.390
8708.00,7.529948,25.03239,-0.000173,24.017767,-0.0076,1.390
8710.00,7.530735,25.03287,-0.000174,24.017770,-0.0077,1.390
8712.00,7.530634,25.03343,-0.000172,24.018506,-0.0077,1.389
8714.00,7.530401,25.03320,-0.000171,24.018307,-0.0077,1.390
8716.00,7.530031,25.03249,-0.000171,24.018403,-0.0077,1.390
8718.00,7.529916,25.03278,-0.000174,24.017942,-0.0077,1.389
8720.00,7.529792,25.03372,-0.000172,24.018251,-0.0077,1.390
8722.00,7.529696,25.03311,-0.000173,24.018144,-0.0077,1.391
8724.00,7.529663,25.03285,-0.000174,24.018296,-0.0077,1.390
8726.00,7.529660,25.03312,-0.000174,24.018091,-0.0077,1.390
8728.00,7.529214,25.03272,-0.000172,24.018700,-0.0077,1.389
8730.00,7.529420,25.03305,-0.000171,24.017986,-0.0077,1.389
8732.00,7.529085,25.03349,-0.000172,24.017696,-0.0077,1.390
8734.00,7.528493,25.03337,-0.000173,24.017873,-0.0077,1.390
8736.00,7.529191,25.03241,-0.000173,24.017551,-0.0077,1.390
8738.00,7.529592,25.03299,-0.000173,24.018156,-0.0077,1.390
8740.00,7.528683,25.03319,-0.000174,24.018011,-0.0077,1.389
8742.00,7.528420,25.03344,-0.000173,24.017475,-0.0077,1.389
8744.00,7.528843,25.03411,-0.000173,24.017656,-0.0077,1.390
8746.00,7.528780,25.03232,-0.000173,24.018475,-0.0077,1.390
8748.00,7.528480,25.03194,-0.000174,24.018270,-0.0078,1.390
8750.00,7.528833,25.03186,-0.000173,24.018231,-0.0077,1.389
8752.00,7.529201,25.03267,-0.000172,24.018836,-0.0077,1.390
8754.00,7.529407,25.03226,-0.000171,24.017770,-0.0077,1.389
8756.00,7.529904,25.03258,-0.000172,24.018736,-0.0077,1.390
8758.00,7.530918,25.03277,-0.000171,24.017959,-0.0077,1.389
8760.00,7.530575,25.03192,-0.000173,24.018571,-0.0077,1.390
8762.00,7.529818,25.03227,-0.000173,24.017636,-0.0077,1.389
8764.00,7.529378,25.03249,-0.000173,24.017883,-0.0077,1.389
8766.00,7.528704,25.03262,-0.000174,24.017970,-0.0077,1.389
8768.00,7.528442,25.03285,-0.000173,24.017699,-0.0077,1.390
8770.00,7.529156,25.03240,-0.000173,24.017605,-0.0077,1.389
8772.00,7.530023,25.03255,-0.000174,24.018568,-0.0077,1.390
8774.00,7.530293,25.03289,-0.000173,24.017458,-0.0077,1.390
8776.00,7.529319,25.03195,-0.000173,24.018091,-0.0077,1.389
8778.00,7.528688,25.03208,-0.000173,24.017692,-0.0077,1.390
8780.00,7.528685,25.03257,-0.000174,24.018356,-0.0077,1.390
8782.00,7.528573,25.03385,-0.000174,24.017553,-0.0077,1.390
8784.00,7.528319,25.03365,-0.000174,24.017609,-0.0077,1.390
8786.00,7.528909,25.03382,-0.000173,24.017370,-0.0077,1.390
8788.00,7.528976,25.03393,-0.000174,24.017647,-0.0077,1.390
8790.00,7.528181,25.03369,-0.000174,24.018493,-0.0077,1.390
8792.00,7.528297,25.03407,-0.000173,24.018093,-0.0078,1.390
8794.00,7.528567,25.03421,-0.000174,24.018374,-0.0077,1.390
8796.00,7.528810,25.03366,-0.000174,24.018225,-0.0077,1.390
8798.00,7.528830,25.03422,-0.000172,24.017757,-0.0077,1.389
8800.00,7.528817,25.03398,-0.000173,24.017926,-0.0077,1.389
8802.00,7.528531,25.03423,-0.000174,24.018310,-0.0077,1.390
8804.00,7.528974,25.03408,-0.000173,24.018272,-0.0077,1.390
8806.00,7.529575,25.03432,-0.000173,24.018231,-0.0077,1.390
8808.00,7.529018,25.03382,-0.000173,24.018798,-0.0077,1.390
8810.00,7.528573,25.03338,-0.000173,24.018299,-0.0077,1.390
8812.00,7.528949,25.03352,-0.000173,24.017194,-0.0077,1.389
8814.00,7.528711,25.03315,-0.000172,24.017473,-0.0077,1.388
8816.00,7.528849,25.03372,-0.000173,24.017736,-0.0077,1.390
8818.00,7.529278,25.03390,-0.000174,24.017689,-0.0077,1.390
8820.00,7.528991,25.03369,-0.000173,24.018076,-0.0077,1.390
8822.00,7.528506,25.03407,-0.000174,24.017629,-0.0077,1.390
8824.00,7.528640,25.03368,-0.000174,24.017689,-0.0077,1.389
8826.00,7.528850,25.03264,-0.000173,24.018064,-0.0077,1.390
8828.00,7.529213,25.03281,-0.000173,24.017540,-0.0077,1.390
8830.00,7.529116,25.03279,-0.000173,24.017754,-0.0078,1.390
8832.00,7.528598,25.03255,-0.000173,24.017342,-0.0077,1.390
8834.00,7.528788,25.03275,-0.000173,24.017375,-0.0077,1.390
8836.00,7.528966,25.03211,-0.000174,24.017136,-0.0077,1.390
8838.00,7.529965,25.03287,-0.000174,24.018182,-0.0077,1.390
8840.00,7.529700,25.03302,-0.000174,24.017522,-0.0077,1.390
8842.00,7.530065,25.03279,-0.000173,24.017623,-0.0077,1.389
8844.00,7.529677,25.03277,-0.000174,24.017645,-0.0077,1.389
8846.00,7.529050,25.03354,-0.000174,24.018432,-0.0077,1.390
8848.00,7.528934,25.03366,-0.000172,24.018156,-0.0077,1.389
8850.00,7.528525,25.03371,-0.000172,24.018270,-0.0077,1.389
8852.00,7.529052,25.03306,-0.000172,24.018071,-0.0077,1.390
8854.00,7.528921,25.03268,-0.000172,24.018435,-0.0077,1.390
8856.00,7.529350,25.03247,-0.000173,24.018189,-0.0077,1.390
8858.00,7.528051,25.03225,-0.000173,24.018160,-0.0077,1.390
8860.00,7.528346,25.03236,-0.000173,24.017868,-0.0077,1.390
8862.00,7.529046,25.03280,-0.000173,24.017520,-0.0077,1.390
8864.00,7.529970,25.03214,-0.000174,24.017881,-0.0077,1.390
8866.00,7.529374,25.03280,-0.000173,24.018334,-0.0077,1.390
8868.00,7.527996,25.03306,-0.000174,24.018180,-0.0077,1.390
8870.00,7.528003,25.03276,-0.000174,24.017582,-0.0077,1.389
8872.00,7.527845,25.03252,-0.000173,24.017315,-0.0077,1.390
8874.00,7.527264,25.03317,-0.000174,24.017522,-0.0077,1.390
8876.00,7.527327,25.03427,-0.000174,24.018109,-0.0077,1.390
8878.00,7.528392,25.03450,-0.000174,24.018214,-0.0077,1.390
8880.00,7.528434,25.03438,-0.000174,24.017783,-0.0077,1.389
8882.00,7.528333,25.03434,-0.000172,24.017524,-0.0077,1.389
8884.00,7.528823,25.03428,-0.000172,24.018082,-0.0077,1.390
8886.00,7.528309,25.03406,-0.000173,24.017941,-0.0077,1.390
8888.00,7.527403,25.03416,-0.000173,24.018285,-0.0077,1.389
8890.00,7.527675,25.03288,-0.000173,24.017620,-0.0077,1.389
8892.00,7.527758,25.03305,-0.000173,24.017281,-0.0078,1.389
8894.00,7.528389,25.03310,-0.000173,24.018328,-0.0077,1.390
8896.00,7.528588,25.03334,-0.000173,24.018124,-0.0077,1.391
8898.00,7.527620,25.03359,-0.000173,24.018385,-0.0077,1.390
8900.00,7.527427,25.03348,-0.000173,24.017692,-0.0077,1.389
8902.00,7.527224,25.03340,-0.000172,24.017991,-0.0077,1.389
8904.00,7.526827,25.03330,-0.000172,24.018568,-0.0077,1.390
8906.00,7.527370,25.03356,-0.000174,24.017723,-0.0077,1.390
8908.00,7.528427,25.03402,-0.000175,24.018510,-0.0077,1.389
8910.00,7.529049,25.03443,-0.000173,24.017841,-0.0077,1.390
8912.00,7.528929,25.03484,-0.000173,24.017982,-0.0077,1.390
8914.00,7.529146,25.03394,-0.000173,24.017500,-0.0077,1.389
8916.00,7.529742,25.03441,-0.000173,24.017803,-0.0077,1.390
8918.00,7.529528,25.03449,-0.000174,24.018278,-0.0077,1.390
8920.00,7.529484,25.03419,-0.000173,24.017663,-0.0077,1.389
8922.00,7.529009,25.03447,-0.000173,24.017739,-0.0077,1.390
8924.00,7.528484,25.03445,-0.000172,24.017817,-0.0077,1.389
8926.00,7.528286,25.03368,-0.000172,24.018464,-0.0077,1.390
8928.00,7.528446,25.03514,-0.000173,24.017487,-0.0077,1.390
8930.00,7.528202,25.03502,-0.000173,24.017786,-0.0077,1.390
8932.00,7.527913,25.03488,-0.000174,24.017806,-0.0077,1.390
8934.00,7.527531,25.03439,-0.000174,24.017948,-0.0077,1.389
8936.00,7.528395,25.03368,-0.000174,24.017959,-0.0077,1.390
8938.00,7.528961,25.03347,-0.000174,24.017598,-0.0077,1.390
8940.00,7.528631,25.03317,-0.000174,24.017786,-0.0077,1.390
8942.00,7.527867,25.03286,-0.000174,24.018312,-0.0077,1.390
8944.00,7.528098,25.03253,-0.000174,24.017544,-0.0077,1.389
8946.00,7.528309,25.03219,-0.000174,24.017979,-0.0077,1.390
8948.00,7.527632,25.03204,-0.000174,24.017962,-0.0077,1.390
8950.00,7.528147,25.03328,-0.000173,24.017986,-0.0077,1.389
8952.00,7.528010,25.03336,-0.000173,24.018441,-0.0077,1.390
8954.00,7.527383,25.03327,-0.000173,24.018037,-0.0077,1.390
8956.00,7.527635,25.03411,-0.000172,24.017021,-0.0077,1.390
8958.00,7.527479,25.03353,-0.000174,24.017667,-0.0077,1.390
8960.00,7.528113,25.03287,-0.000173,24.017895,-0.0077,1.390
8962.00,7.528188,25.03293,-0.000173,24.017785,-0.0077,1.390
8964.00,7.528304,25.03329,-0.000172,24.018463,-0.0077,1.390
8966.00,7.528837,25.03312,-0.000174,24.017944,-0.0077,1.390
8968.00,7.528974,25.03409,-0.000174,24.018062,-0.0077,1.390
8970.00,7.528741,25.03368,-0.000173,24.018176,-0.0077,1.390
8972.00,7.528250,25.03352,-0.000174,24.017930,-0.0077,1.389
8974.00,7.528094,25.03319,-0.000174,24.017872,-0.0077,1.389
8976.00,7.528269,25.03400,-0.000172,24.017866,-0.0077,1.389
8978.00,7.529077,25.03323,-0.000172,24.017881,-0.0077,1.390
8980.00,7.528795,25.03343,-0.000173,24.017835,-0.0077,1.390
8982.00,7.528719,25.03355,-0.000174,24.017879,-0.0077,1.390
8984.00,7.530268,25.03340,-0.000174,24.018254,-0.0077,1.390
8986.00,7.530153,25.03368,-0.000173,24.018488,-0.0077,1.390
8988.00,7.528549,25.03424,-0.000174,24.018129,-0.0077,1.389
8990.00,7.528362,25.03472,-0.000173,24.017399,-0.0077,1.389
8992.00,7.528774,25.03459,-0.000172,24.018069,-0.0077,1.389
8994.00,7.528877,25.03364,-0.000172,24.018131,-0.0077,1.390
8996.00,7.528444,25.03348,-0.000173,24.017592,-0.0077,1.390
8998.00,7.527746,25.03375,-0.000174,24.018412,-0.0077,1.390
9000.00,7.527236,25.03442,-0.000173,24.018707,-0.0077,1.390
9002.00,7.527776,25.03463,-0.000173,24.018153,-0.0078,1.389
9004.00,7.527218,25.03538,-0.000172,24.017801,-0.0077,1.390
@15,12.0000,24.0
9006.00,7.526487,25.03529,-0.000172,24.017846,-0.0077,1.390
9008.00,7.522015,25.03456,-0.000172,24.017971,-0.0077,1.390
9010.00,7.512938,25.03452,-0.000172,24.017986,-0.0077,1.389
9012.00,7.502602,25.03474,-0.000171,24.018347,-0.0077,1.388
9014.00,7.492979,25.03434,-0.000172,24.018002,-0.0077,1.389
9016.00,7.486788,25.03430,-0.000172,24.017678,-0.0077,1.389
9018.00,7.484126,25.03421,-0.000173,24.018017,-0.0077,1.390
9020.00,7.483496,25.03400,-0.000172,24.018057,-0.0077,1.390
9022.00,7.483789,25.03312,-0.000173,24.018278,-0.0077,1.391
9024.00,7.483871,25.03356,-0.000175,24.018169,-0.0077,1.391
9026.00,7.484123,25.03325,-0.000174,24.018559,-0.0077,1.391
9028.00,7.484935,25.03297,-0.000176,24.018216,-0.0076,1.391
9030.00,7.487907,25.03301,-0.000176,24.018071,-0.0077,1.391
9032.00,7.497447,25.03169,-0.000175,24.018515,-0.0077,1.391
9034.00,7.511243,25.03271,-0.000174,24.018142,-0.0077,1.391
9036.00,7.528202,25.03293,-0.000174,24.017694,-0.0077,1.392
9038.00,7.543243,25.03313,-0.000174,24.018078,-0.0077,1.392
9040.00,7.552862,25.03356,-0.000174,24.018296,-0.0077,1.391
9042.00,7.559396,25.03388,-0.000173,24.018033,-0.0077,1.390
9044.00,7.562559,25.03316,-0.000174,24.017573,-0.0077,1.390
9046.00,7.564867,25.03340,-0.000173,24.017576,-0.0077,1.390
9048.00,7.567487,25.03411,-0.000172,24.017447,-0.0077,1.389
9050.00,7.570199,25.03299,-0.000172,24.018060,-0.0077,1.390
9052.00,7.570881,25.03344,-0.000172,24.018026,-0.0077,1.390
9054.00,7.570350,25.03340,-0.000172,24.018178,-0.0077,1.390
9056.00,7.570032,25.03340,-0.000172,24.018111,-0.0077,1.390
9058.00,7.568755,25.03356,-0.000172,24.018169,-0.0077,1.390
9060.00,7.567948,25.03310,-0.000172,24.017600,-0.0077,1.390
9062.00,7.568180,25.03294,-0.000173,24.018403,-0.0077,1.390
9064.00,7.567155,25.03376,-0.000172,24.018196,-0.0077,1.389
9066.00,7.567719,25.03453,-0.000173,24.018270,-0.0077,1.390
9068.00,7.569221,25.03418,-0.000172,24.017872,-0.0077,1.390
9070.00,7.570798,25.03484,-0.000172,24.018682,-0.0077,1.389
9072.00,7.572344,25.03522,-0.000172,24.018145,-0.0077,1.390
9074.00,7.572739,25.03538,-0.000173,24.017730,-0.0077,1.390
9076.00,7.574326,25.03445,-0.000173,24.018086,-0.0077,1.390
9078.00,7.575176,25.03417,-0.000173,24.018831,-0.0077,1.389
9080.00,7.574586,25.03461,-0.000173,24.018325,-0.0077,1.390
9082.00,7.573476,25.03456,-0.000174,24.017339,-0.0077,1.390
9084.00,7.572866,25.03397,-0.000174,24.018493,-0.0077,1.390
9086.00,7.571946,25.03393,-0.000173,24.018249,-0.0077,1.390
9088.00,7.571096,25.03329,-0.000172,24.018588,-0.0077,1.389
9090.00,7.570377,25.03400,-0.000172,24.018182,-0.0077,1.390
9092.00,7.568701,25.03449,-0.000171,24.018633,-0.0077,1.389
9094.00,7.567581,25.03423,-0.000172,24.018080,-0.0077,1.389
9096.00,7.566472,25.03429,-0.000173,24.018227,-0.0077,1.389
9098.00,7.565884,25.03440,-0.000173,24.018450,-0.0077,1.389
9100.00,7.563698,25.03476,-0.000172,24.018136,-0.0077,1.390
9102.00,7.561666,25.03560,-0.000173,24.018448,-0.0076,1.390
9104.00,7.561018,25.03448,-0.000174,24.018615,-0.0077,1.390
9106.00,7.559848,25.03486,-0.000173,24.017719,-0.0077,1.389
9108.00,7.558747,25.03460,-0.000172,24.018067,-0.0077,1.390
9110.00,7.557212,25.03490,-0.000172,24.017660,-0.0077,1.390
9112.00,7.555553,25.03479,-0.000172,24.018486,-0.0077,1.390
9114.00,7.555042,25.03483,-0.000172,24.018314,-0.0077,1.390
9116.00,7.554016,25.03476,-0.000173,24.018245,-0.0077,1.390
9118.00,7.553712,25.03466,-0.000172,24.018006,-0.0077,1.390
9120.00,7.552477,25.03383,-0.000172,24.018506,-0.0077,1.390
9122.00,7.551375,25.03323,-0.000172,24.018265,-0.0077,1.389
9124.00,7.550150,25.03394,-0.000172,24.018314,-0.0077,1.389
9126.00,7.550420,25.03334,-0.000172,24.018051,-0.0077,1.389
9128.00,7.549826,25.03318,-0.000172,24.017913,-0.0077,1.389
9130.00,7.548150,25.03423,-0.000172,24.017353,-0.0077,1.390
9132.00,7.547320,25.03375,-0.000174,24.018138,-0.0077,1.390
9134.00,7.547370,25.03445,-0.000174,24.018151,-0.0077,1.390
9136.00,7.546848,25.03448,-0.000174,24.017828,-0.0077,1.389
9138.00,7.546277,25.03377,-0.000174,24.018334,-0.0077,1.390
9140.00,7.545949,25.03292,-0.000173,24.018586,-0.0077,1.390
9142.00,7.545596,25.03315,-0.000173,24.018425,-0.0077,1.390
9144.00,7.545112,25.03266,-0.000171,24.017669,-0.0077,1.389
9146.00,7.544074,25.03244,-0.000174,24.018078,-0.0077,1.389
9148.00,7.542469,25.03241,-0.000173,24.018495,-0.0077,1.390
9150.00,7.542608,25.03219,-0.000173,24.018111,-0.0077,1.390
9152.00,7.542602,25.03289,-0.000174,24.018865,-0.0077,1.390
9154.00,7.541624,25.03239,-0.000173,24.018096,-0.0077,1.389
9156.00,7.540834,25.03291,-0.000173,24.018394,-0.0077,1.390
9158.00,7.540574,25.03309,-0.000173,24.018287,-0.0077,1.390
9160.00,7.540059,25.03256,-0.000173,24.018289,-0.0077,1.390
9162.00,7.539166,25.03370,-0.000173,24.018310,-0.0077,1.390
9164.00,7.538981,25.03386,-0.000173,24.018234,-0.0077,1.390
9166.00,7.538613,25.03293,-0.000172,24.018298,-0.0077,1.389
9168.00,7.538161,25.03293,-0.000172,24.017638,-0.0077,1.389
9170.00,7.537428,25.03282,-0.000173,24.017941,-0.0077,1.390
9172.00,7.536807,25.03195,-0.000173,24.018182,-0.0077,1.390
9174.00,7.537050,25.03231,-0.000172,24.017723,-0.0077,1.390
9176.00,7.536263,25.03307,-0.000172,24.018865,-0.0077,1.390
9178.00,7.536161,25.03367,-0.000172,24.018883,-0.0077,1.389
9180.00,7.535760,25.03360,-0.000173,24.017478,-0.0077,1.390
9182.00,7.534818,25.03294,-0.000172,24.017663,-0.0077,1.390
9184.00,7.534895,25.03320,-0.000172,24.018437,-0.0077,1.390
9186.00,7.535087,25.03412,-0.000172,24.018272,-0.0077,1.390
9188.00,7.534532,25.03445,-0.000172,24.017917,-0.0077,1.390
9190.00,7.533525,25.03386,-0.000172,24.017679,-0.0077,1.389
9192.00,7.532825,25.03294,-0.000172,24.018096,-0.0077,1.390
9194.00,7.533862,25.03312,-0.000171,24.017941,-0.0077,1.389
9196.00,7.533153,25.03247,-0.000172,24.018802,-0.0076,1.390
9198.00,7.532673,25.03358,-0.000172,24.018006,-0.0076,1.389
9200.00,7.533368,25.03397,-0.000172,24.017803,-0.0077,1.389
9202.00,7.532382,25.03362,-0.000172,24.018216,-0.0077,1.389
9204.00,7.532276,25.03304,-0.000172,24.017797,-0.0077,1.390
9206.00,7.532596,25.03269,-0.000173,24.018120,-0.0077,1.390
9208.00,7.532001,25.03289,-0.000173,24.017734,-0.0077,1.390
9210.00,7.532301,25.03279,-0.000173,24.018013,-0.0077,1.390
9212.00,7.531281,25.03180,-0.000173,24.018370,-0.0077,1.390
9214.00,7.531418,25.03140,-0.000172,24.018236,-0.0077,1.390
9216.00,7.531940,25.03210,-0.000172,24.019057,-0.0077,1.390
9218.00,7.531337,25.03241,-0.000172,24.018687,-0.0077,1.389
9220.00,7.530970,25.03174,-0.000173,24.018174,-0.0077,1.390
9222.00,7.531683,25.03170,-0.000172,24.018435,-0.0077,1.389
9224.00,7.531947,25.03231,-0.000173,24.018238,-0.0077,1.389
9226.00,7.531052,25.03256,-0.000172,24.018347,-0.0077,1.390
9228.00,7.531281,25.03363,-0.000174,24.018294,-0.0077,1.389
9230.00,7.531786,25.03255,-0.000172,24.018593,-0.0077,1.390
9232.00,7.532074,25.03276,-0.000172,24.018537,-0.0077,1.390
9234.00,7.532065,25.03362,-0.000172,24.017893,-0.0077,1.390
9236.00,7.530193,25.03363,-0.000174,24.018359,-0.0077,1.389
9238.00,7.530156,25.03365,-0.000174,24.018124,-0.0077,1.390
9240.00,7.530434,25.03310,-0.000173,24.017170,-0.0077,1.390
9242.00,7.530050,25.03310,-0.000173,24.017921,-0.0077,1.390
9244.00,7.529016,25.03306,-0.000173,24.018243,-0.0077,1.389
9246.00,7.529844,25.03285,-0.000173,24.018444,-0.0077,1.390
9248.00,7.530648,25.03269,-0.000173,24.017988,-0.0077,1.390
9250.00,7.529946,25.03270,-0.000172,24.017509,-0.0077,1.390
9252.00,7.529425,25.03263,-0.000173,24.018736,-0.0077,1.390
9254.00,7.528952,25.03258,-0.000174,24.018782,-0.0077,1.389
9256.00,7.529433,25.03181,-0.000173,24.018191,-0.0077,1.390
9258.00,7.529380,25.03295,-0.000172,24.018550,-0.0077,1.390
9260.00,7.529560,25.03154,-0.000172,24.018918,-0.0077,1.390
9262.00,7.529323,25.03164,-0.000173,24.018095,-0.0077,1.390
9264.00,7.528488,25.03191,-0.000173,24.017942,-0.0077,1.390
9266.00,7.527321,25.03266,-0.000172,24.018203,-0.0077,1.390
9268.00,7.526705,25.03203,-0.000171,24.018825,-0.0077,1.390
9270.00,7.527228,25.03244,-0.000171,24.018725,-0.0077,1.389
9272.00,7.527165,25.03259,-0.000172,24.018878,-0.0077,1.390
9274.00,7.527280,25.03287,-0.000173,24.017859,-0.0077,1.390
9276.00,7.526649,25.03212,-0.000172,24.018053,-0.0077,1.390
9278.00,7.526997,25.03267,-0.000173,24.018374,-0.0077,1.390
9280.00,7.527195,25.03228,-0.000172,24.017825,-0.0077,1.390
9282.00,7.527261,25.03301,-0.000172,24.018566,-0.0077,1.390
9284.00,7.528035,25.03291,-0.000173,24.018220,-0.0077,1.390
9286.00,7.527770,25.03297,-0.000173,24.017438,-0.0077,1.390
9288.00,7.526960,25.03278,-0.000173,24.018149,-0.0077,1.390
9290.00,7.526618,25.03304,-0.000174,24.018301,-0.0077,1.390
9292.00,7.527252,25.03283,-0.000174,24.017980,-0.0077,1.390
9294.00,7.527544,25.03283,-0.000173,24.017825,-0.0077,1.390
9296.00,7.527082,25.03234,-0.000173,24.018004,-0.0077,1.390
9298.00,7.527465,25.03222,-0.000172,24.017661,-0.0077,1.390
9300.00,7.528242,25.03249,-0.000173,24.018174,-0.0077,1.390
9302.00,7.528484,25.03215,-0.000174,24.018490,-0.0077,1.390
9304.00,7.527864,25.03228,-0.000173,24.018026,-0.0077,1.390
9306.00,7.526987,25.03275,-0.000173,24.018909,-0.0077,1.389
9308.00,7.527100,25.03247,-0.000171,24.018194,-0.0077,1.390
9310.00,7.527223,25.03218,-0.000173,24.017571,-0.0077,1.390
9312.00,7.527487,25.03202,-0.000174,24.018080,-0.0077,1.391
9314.00,7.526735,25.03301,-0.000174,24.018604,-0.0077,1.390
9316.00,7.526301,25.03343,-0.000172,24.017614,-0.0077,1.389
9318.00,7.526094,25.03312,-0.000173,24.018289,-0.0077,1.389
9320.00,7.526582,25.03303,-0.000173,24.018446,-0.0077,1.390
9322.00,7.526601,25.03245,-0.000172,24.017962,-0.0077,1.389
9324.00,7.526258,25.03369,-0.000173,24.018203,-0.0077,1.390
9326.00,7.525602,25.03356,-0.000172,24.017576,-0.0077,1.390
9328.00,7.526012,25.03359,-0.000172,24.018058,-0.0077,1.390
9330.00,7.526503,25.03325,-0.000172,24.018098,-0.0077,1.390
9332.00,7.526729,25.03301,-0.000172,24.018071,-0.0077,1.391
9334.00,7.526651,25.03321,-0.000172,24.018095,-0.0077,1.390
9336.00,7.526693,25.03291,-0.000173,24.018189,-0.0077,1.389
9338.00,7.527401,25.03291,-0.000172,24.017924,-0.0077,1.390
9340.00,7.527581,25.03301,-0.000173,24.018463,-0.0077,1.390
9342.00,7.527404,25.03338,-0.000172,24.018127,-0.0077,1.390
9344.00,7.527676,25.03322,-0.000173,24.018376,-0.0077,1.390
9346.00,7.528018,25.03371,-0.000172,24.018310,-0.0076,1.389
9348.00,7.527731,25.03335,-0.000173,24.018312,-0.0077,1.390
9350.00,7.528140,25.03392,-0.000172,24.018528,-0.0077,1.390
9352.00,7.528355,25.03271,-0.000171,24.018530,-0.0077,1.389
9354.00,7.528222,25.03370,-0.000172,24.018205,-0.0077,1.390
9356.00,7.527344,25.03345,-0.000173,24.019173,-0.0076,1.391
9358.00,7.526871,25.03269,-0.000172,24.019005,-0.0077,1.390
9360.00,7.527287,25.03388,-0.000172,24.018294,-0.0077,1.390
9362.00,7.526258,25.03308,-0.000173,24.018020,-0.0077,1.390
9364.00,7.525236,25.03316,-0.000171,24.017908,-0.0077,1.389
9366.00,7.525860,25.03389,-0.000172,24.018265,-0.0077,1.390
9368.00,7.526492,25.03370,-0.000173,24.018334,-0.0077,1.390
9370.00,7.526647,25.03354,-0.000173,24.018425,-0.0077,1.390
9372.00,7.526390,25.03353,-0.000172,24.018782,-0.0076,1.390
9374.00,7.526704,25.03312,-0.000172,24.018742,-0.0076,1.390
9376.00,7.526876,25.03337,-0.000172,24.018338,-0.0077,1.390
9378.00,7.526817,25.03336,-0.000173,24.018109,-0.0077,1.390
9380.00,7.526955,25.03400,-0.000173,24.018129,-0.0077,1.389
9382.00,7.526299,25.03425,-0.000173,24.017933,-0.0077,1.390
9384.00,7.526438,25.03356,-0.000173,24.018698,-0.0077,1.390
9386.00,7.526772,25.03348,-0.000172,24.018840,-0.0077,1.390
9388.00,7.527617,25.03369,-0.000172,24.018252,-0.0077,1.390
9390.00,7.527334,25.03305,-0.000171,24.018071,-0.0077,1.391
9392.00,7.526565,25.03318,-0.000173,24.018165,-0.0077,1.390
9394.00,7.526394,25.03340,-0.000172,24.018082,-0.0077,1.389
9396.00,7.526589,25.03273,-0.000172,24.018642,-0.0077,1.390
9398.00,7.526804,25.03377,-0.000170,24.018782,-0.0077,1.390
9400.00,7.525966,25.03325,-0.000172,24.018120,-0.0076,1.389
9402.00,7.525817,25.03295,-0.000172,24.018731,-0.0077,1.390
9404.00,7.525810,25.03310,-0.000173,24.018202,-0.0077,1.390
9406.00,7.525499,25.03338,-0.000172,24.018466,-0.0077,1.389
9408.00,7.524596,25.03301,-0.000172,24.018582,-0.0077,1.389
9410.00,7.524001,25.03285,-0.000172,24.018425,-0.0077,1.390
9412.00,7.524328,25.03296,-0.000171,24.018234,-0.0077,1.390
9414.00,7.524844,25.03281,-0.000172,24.017495,-0.0077,1.390
9416.00,7.525198,25.03245,-0.000173,24.018658,-0.0077,1.390
9418.00,7.525408,25.03285,-0.000172,24.018160,-0.0077,1.390
9420.00,7.525326,25.03260,-0.000173,24.018073,-0.0077,1.390
9422.00,7.524536,25.03187,-0.000172,24.018328,-0.0077,1.390
9424.00,7.524793,25.03256,-0.000173,24.018164,-0.0077,1.390
9426.00,7.525644,25.03313,-0.000173,24.018448,-0.0077,1.390
9428.00,7.525872,25.03306,-0.000172,24.018062,-0.0077,1.390
9430.00,7.525896,25.03264,-0.000174,24.017870,-0.0077,1.390
9432.00,7.526344,25.03325,-0.000173,24.017641,-0.0077,1.390
9434.00,7.525948,25.03346,-0.000172,24.018162,-0.0077,1.390
9436.00,7.525951,25.03291,-0.000172,24.017781,-0.0077,1.390
9438.00,7.526097,25.03378,-0.000172,24.017970,-0.0077,1.389
9440.00,7.526112,25.03414,-0.000172,24.018325,-0.0077,1.390
9442.00,7.525940,25.03430,-0.000172,24.018548,-0.0077,1.390
9444.00,7.525988,25.03477,-0.000172,24.018234,-0.0076,1.390
9446.00,7.525688,25.03501,-0.000172,24.017420,-0.0077,1.389
9448.00,7.526171,25.03498,-0.000171,24.018473,-0.0077,1.389
9450.00,7.526420,25.03453,-0.000171,24.017484,-0.0076,1.390
9452.00,7.526414,25.03507,-0.000171,24.017846,-0.0077,1.389
9454.00,7.526014,25.03507,-0.000171,24.018323,-0.0077,1.389
9456.00,7.525274,25.03496,-0.000171,24.018000,-0.0077,1.390
9458.00,7.524718,25.03502,-0.000172,24.017848,-0.0077,1.389
9460.00,7.524560,25.03496,-0.000172,24.018234,-0.0077,1.390
9462.00,7.524807,25.03449,-0.000173,24.017931,-0.0077,1.390
9464.00,7.524657,25.03433,-0.000172,24.018348,-0.0077,1.390
9466.00,7.524105,25.03391,-0.000173,24.018735,-0.0077,1.390
9468.00,7.523860,25.03457,-0.000173,24.017623,-0.0077,1.390
9470.00,7.524703,25.03441,-0.000172,24.017919,-0.0077,1.390
9472.00,7.525501,25.03402,-0.000172,24.018894,-0.0077,1.390
9474.00,7.525292,25.03414,-0.000172,24.017899,-0.0077,1.390
9476.00,7.525238,25.03474,-0.000172,24.017950,-0.0077,1.390
9478.00,7.525498,25.03525,-0.000171,24.018047,-0.0077,1.390
9480.00,7.526032,25.03522,-0.000171,24.018435,-0.0077,1.389
9482.00,7.525938,25.03494,-0.000172,24.018464,-0.0077,1.390
9484.00,7.525942,25.03494,-0.000172,24.018334,-0.0077,1.390
9486.00,7.526295,25.03469,-0.000173,24.018368,-0.0077,1.390
9488.00,7.526907,25.03540,-0.000172,24.018473,-0.0077,1.389
9490.00,7.526190,25.03472,-0.000171,24.018918,-0.0077,1.390
9492.00,7.525942,25.03385,-0.000172,24.018339,-0.0077,1.390
9494.00,7.526670,25.03443,-0.000173,24.018452,-0.0077,1.390
9496.00,7.525600,25.03462,-0.000173,24.018368,-0.0077,1.390
9498.00,7.524939,25.03535,-0.000172,24.018341,-0.0076,1.390
9500.00,7.525425,25.03512,-0.000173,24.018568,-0.0077,1.390
9502.00,7.525588,25.03552,-0.000173,24.018283,-0.0077,1.390
9504.00,7.524654,25.03509,-0.000172,24.018245,-0.0077,1.390
9506.00,7.525693,25.03558,-0.000173,24.018542,-0.0076,1.390
9508.00,7.526076,25.03541,-0.000172,24.018510,-0.0077,1.390
9510.00,7.525595,25.03499,-0.000172,24.017734,-0.0077,1.390
9512.00,7.525706,25.03482,-0.000172,24.018167,-0.0077,1.390
9514.00,7.526152,25.03503,-0.000172,24.018502,-0.0077,1.390
9516.00,7.527103,25.03560,-0.000171,24.018180,-0.0077,1.390
9518.00,7.526185,25.03558,-0.000172,24.018783,-0.0077,1.390
9520.00,7.525952,25.03648,-0.000173,24.018490,-0.0077,1.390
9522.00,7.526376,25.03666,-0.000172,24.017863,-0.0077,1.390
9524.00,7.525136,25.03629,-0.000173,24.018116,-0.0077,1.390
9526.00,7.524991,25.03606,-0.000172,24.018116,-0.0077,1.389
9528.00,7.525138,25.03604,-0.000172,24.018100,-0.0077,1.390
9530.00,7.525966,25.03557,-0.000173,24.018178,-0.0077,1.390
9532.00,7.525636,25.03459,-0.000171,24.018051,-0.0077,1.390
9534.00,7.525777,25.03544,-0.000172,24.017823,-0.0077,1.390
9536.00,7.525372,25.03534,-0.000173,24.017796,-0.0077,1.390
9538.00,7.524633,25.03512,-0.000173,24.017696,-0.0077,1.390
9540.00,7.525278,25.03547,-0.000173,24.017906,-0.0077,1.389
9542.00,7.525137,25.03501,-0.000172,24.017875,-0.0077,1.390
9544.00,7.524547,25.03527,-0.000173,24.017999,-0.0077,1.390
9546.00,7.524348,25.03481,-0.000172,24.017661,-0.0077,1.390
9548.00,7.524493,25.03509,-0.000173,24.017752,-0.0077,1.390
9550.00,7.524417,25.03455,-0.000173,24.018223,-0.0077,1.389
9552.00,7.524913,25.03511,-0.000172,24.018444,-0.0077,1.390
9554.00,7.525502,25.03548,-0.000172,24.018193,-0.0077,1.390
9556.00,7.525524,25.03545,-0.000172,24.017796,-0.0076,1.389
9558.00,7.525630,25.03488,-0.000172,24.017884,-0.0077,1.390
9560.00,7.525265,25.03434,-0.000173,24.018057,-0.0077,1.391
9562.00,7.524855,25.03392,-0.000172,24.018274,-0.0077,1.390
9564.00,7.523909,25.03441,-0.000173,24.018475,-0.0077,1.389
9566.00,7.523956,25.03531,-0.000172,24.018323,-0.0077,1.390
9568.00,7.524825,25.03583,-0.000174,24.017955,-0.0077,1.390
9570.00,7.525236,25.03611,-0.000173,24.017690,-0.0077,1.390
9572.00,7.525361,25.03615,-0.000173,24.018401,-0.0077,1.390
9574.00,7.524715,25.03614,-0.000173,24.018073,-0.0077,1.390
9576.00,7.525073,25.03524,-0.000173,24.018082,-0.0077,1.389
9578.00,7.524533,25.03579,-0.000172,24.018368,-0.0077,1.389
9580.00,7.523999,25.03488,-0.000171,24.018292,-0.0077,1.390
9582.00,7.524399,25.03560,-0.000171,24.018033,-0.0077,1.389
9584.00,7.525032,25.03578,-0.000173,24.018243,-0.0077,1.390
9586.00,7.525162,25.03514,-0.000173,24.017897,-0.0077,1.390
9588.00,7.524632,25.03533,-0.000173,24.017919,-0.0077,1.390
9590.00,7.523892,25.03471,-0.000174,24.017948,-0.0077,1.390
9592.00,7.524050,25.03504,-0.000174,24.017382,-0.0077,1.390
9594.00,7.523760,25.03444,-0.000174,24.017542,-0.0077,1.389
9596.00,7.524326,25.03411,-0.000173,24.018066,-0.0077,1.390
9598.00,7.525279,25.03382,-0.000174,24.018071,-0.0077,1.390
9600.00,7.525402,25.03397,-0.000175,24.018680,-0.0077,1.390
9602.00,7.525097,25.03460,-0.000174,24.018822,-0.0077,1.390
9604.00,7.525037,25.03410,-0.000173,24.018477,-0.0077,1.389
@16,12.0000,24.0
9606.00,7.524358,25.03426,-0.000173,24.017712,-0.0077,1.390
9608.00,7.520136,25.03465,-0.000172,24.017346,-0.0077,1.390
9610.00,7.512095,25.03468,-0.000173,24.018040,-0.0077,1.389
9612.00,7.501837,25.03428,-0.000174,24.018512,-0.0077,1.389
9614.00,7.491947,25.03408,-0.000173,24.017578,-0.0077,1.389
9616.00,7.485495,25.03481,-0.000173,24.017661,-0.0077,1.389
9618.00,7.482842,25.03489,-0.000172,24.018542,-0.0077,1.391
9620.00,7.482562,25.03460,-0.000174,24.018263,-0.0077,1.390
9622.00,7.482317,25.03484,-0.000175,24.018301,-0.0078,1.391
9624.00,7.482646,25.03521,-0.000174,24.018004,-0.0077,1.391
9626.00,7.482041,25.03602,-0.000174,24.018506,-0.0077,1.390
9628.00,7.482566,25.03596,-0.000174,24.017817,-0.0077,1.391
9630.00,7.486078,25.03655,-0.000174,24.018379,-0.0077,1.391
9632.00,7.495312,25.03694,-0.000175,24.017409,-0.0077,1.391
9634.00,7.508414,25.03645,-0.000176,24.018026,-0.0077,1.392
9636.00,7.524307,25.03644,-0.000175,24.017786,-0.0077,1.392
9638.00,7.538419,25.03573,-0.000174,24.017545,-0.0077,1.391
9640.00,7.549865,25.03581,-0.000174,24.017562,-0.0077,1.391
9642.00,7.556051,25.03474,-0.000174,24.017632,-0.0077,1.390
9644.00,7.559917,25.03471,-0.000172,24.017672,-0.0077,1.390
9646.00,7.562221,25.03548,-0.000172,24.018481,-0.0077,1.390
9648.00,7.565129,25.03570,-0.000173,24.017574,-0.0077,1.390
9650.00,7.566971,25.03521,-0.000173,24.017712,-0.0077,1.389
9652.00,7.568079,25.03497,-0.000171,24.017582,-0.0077,1.390
9654.00,7.567862,25.03443,-0.000172,24.017970,-0.0077,1.390
9656.00,7.567201,25.03383,-0.000173,24.017942,-0.0077,1.390
9658.00,7.565585,25.03494,-0.000173,24.018318,-0.0077,1.390
9660.00,7.564789,25.03421,-0.000173,24.017692,-0.0077,1.390
9662.00,7.564930,25.03410,-0.000172,24.017660,-0.0077,1.390
9664.00,7.564978,25.03432,-0.000172,24.017886,-0.0077,1.390
9666.00,7.565050,25.03416,-0.000173,24.017591,-0.0077,1.390
9668.00,7.565659,25.03401,-0.000174,24.018454,-0.0077,1.390
9670.00,7.566994,25.03455,-0.000173,24.017743,-0.0077,1.390
9672.00,7.568520,25.03445,-0.000172,24.017489,-0.0077,1.390
9674.00,7.569741,25.03373,-0.000172,24.018434,-0.0077,1.389
9676.00,7.570439,25.03348,-0.000173,24.018154,-0.0077,1.389
9678.00,7.570265,25.03471,-0.000173,24.017785,-0.0077,1.389
9680.00,7.570552,25.03405,-0.000171,24.017621,-0.0077,1.389
9682.00,7.571772,25.03295,-0.000172,24.017569,-0.0077,1.390
9684.00,7.572143,25.03385,-0.000172,24.018426,-0.0077,1.390
9686.00,7.570189,25.03320,-0.000173,24.018258,-0.0077,1.390
9688.00,7.568831,25.03317,-0.000172,24.018662,-0.0077,1.390
9690.00,7.567791,25.03287,-0.000173,24.018461,-0.0077,1.389
9692.00,7.566788,25.03336,-0.000172,24.017881,-0.0077,1.390
9694.00,7.565166,25.03278,-0.000173,24.017569,-0.0077,1.390
9696.00,7.564211,25.03331,-0.000173,24.017569,-0.0077,1.390
9698.00,7.562167,25.03349,-0.000173,24.017524,-0.0077,1.390
9700.00,7.560347,25.03349,-0.000173,24.018501,-0.0077,1.390
9702.00,7.558965,25.03337,-0.000173,24.018401,-0.0077,1.390
9704.00,7.558307,25.03283,-0.000173,24.017701,-0.0077,1.390
9706.00,7.557100,25.03324,-0.000174,24.018225,-0.0077,1.390
9708.00,7.556714,25.03369,-0.000172,24.017583,-0.0077,1.390
9710.00,7.556163,25.03434,-0.000173,24.018265,-0.0077,1.390
9712.00,7.555749,25.03302,-0.000173,24.017701,-0.0077,1.390
9714.00,7.554864,25.03326,-0.000173,24.018047,-0.0077,1.390
9716.00,7.552751,25.03378,-0.000174,24.018156,-0.0077,1.390
9718.00,7.552267,25.03461,-0.000172,24.018861,-0.0077,1.390
9720.00,7.551887,25.03476,-0.000170,24.017792,-0.0077,1.390
9722.00,7.551148,25.03474,-0.000172,24.018414,-0.0077,1.390
9724.00,7.550295,25.03467,-0.000173,24.017955,-0.0077,1.390
9726.00,7.548803,25.03456,-0.000172,24.018231,-0.0077,1.390
9728.00,7.547166,25.03520,-0.000173,24.017966,-0.0077,1.390
9730.00,7.546756,25.03529,-0.000172,24.018928,-0.0077,1.390
9732.00,7.545983,25.03602,-0.000172,24.018700,-0.0077,1.390
9734.00,7.545076,25.03543,-0.000172,24.018006,-0.0077,1.389
9736.00,7.544867,25.03519,-0.000173,24.018551,-0.0077,1.390
9738.00,7.543950,25.03511,-0.000171,24.018162,-0.0077,1.390
9740.00,7.543286,25.03483,-0.000173,24.018212,-0.0077,1.390
9742.00,7.543226,25.03423,-0.000173,24.017322,-0.0076,1.390
9744.00,7.542863,25.03393,-0.000173,24.018479,-0.0077,1.390
9746.00,7.542325,25.03367,-0.000172,24.018669,-0.0077,1.390
9748.00,7.541613,25.03323,-0.000173,24.018521,-0.0077,1.390
9750.00,7.540709,25.03335,-0.000173,24.018403,-0.0077,1.389
9752.00,7.540484,25.03356,-0.000173,24.018546,-0.0077,1.390
9754.00,7.539187,25.03278,-0.000172,24.017899,-0.0077,1.390
9756.00,7.538930,25.03323,-0.000173,24.017814,-0.0077,1.390
9758.00,7.537809,25.03337,-0.000172,24.018490,-0.0077,1.390
9760.00,7.537042,25.03382,-0.000171,24.018116,-0.0077,1.390
9762.00,7.536899,25.03330,-0.000172,24.018475,-0.0077,1.390
9764.00,7.536819,25.03326,-0.000173,24.018512,-0.0077,1.390
9766.00,7.537081,25.03323,-0.000173,24.018383,-0.0077,1.390
9768.00,7.536493,25.03370,-0.000174,24.018200,-0.0077,1.390
9770.00,7.536013,25.03389,-0.000173,24.017973,-0.0077,1.390
9772.00,7.535758,25.03371,-0.000172,24.018492,-0.0077,1.390
9774.00,7.534575,25.03326,-0.000173,24.017462,-0.0077,1.390
9776.00,7.533809,25.03370,-0.000173,24.018330,-0.0077,1.390
9778.00,7.533874,25.03340,-0.000172,24.018876,-0.0077,1.390
9780.00,7.533091,25.03419,-0.000172,24.018169,-0.0077,1.390
9782.00,7.532745,25.03444,-0.000172,24.018987,-0.0077,1.390
9784.00,7.532470,25.03397,-0.000172,24.018417,-0.0077,1.390
9786.00,7.531757,25.03390,-0.000172,24.018502,-0.0077,1.390
9788.00,7.531245,25.03423,-0.000172,24.018376,-0.0077,1.390
9790.00,7.531762,25.03405,-0.000173,24.017487,-0.0077,1.389
9792.00,7.532195,25.03366,-0.000172,24.017763,-0.0077,1.390
9794.00,7.531351,25.03292,-0.000173,24.017689,-0.0077,1.390
9796.00,7.531216,25.03339,-0.000172,24.017812,-0.0077,1.390
9798.00,7.531098,25.03425,-0.000173,24.018385,-0.0077,1.390
9800.00,7.530430,25.03352,-0.000172,24.018323,-0.0077,1.390
9802.00,7.530079,25.03403,-0.000174,24.018104,-0.0077,1.390
9804.00,7.530131,25.03399,-0.000174,24.017562,-0.0077,1.391
9806.00,7.530035,25.03446,-0.000173,24.017428,-0.0077,1.390
9808.00,7.529708,25.03372,-0.000173,24.017904,-0.0077,1.390
9810.00,7.529807,25.03356,-0.000173,24.017872,-0.0077,1.390
9812.00,7.530614,25.03426,-0.000175,24.017966,-0.0077,1.391
9814.00,7.530464,25.03400,-0.000175,24.017980,-0.0077,1.390
9816.00,7.529755,25.03436,-0.000174,24.017852,-0.0077,1.390
9818.00,7.529251,25.03428,-0.000173,24.017848,-0.0077,1.390
9820.00,7.529297,25.03345,-0.000173,24.018124,-0.0077,1.390
9822.00,7.529030,25.03349,-0.000173,24.017627,-0.0077,1.390
9824.00,7.528701,25.03370,-0.000174,24.017705,-0.0077,1.390
9826.00,7.528063,25.03327,-0.000174,24.017748,-0.0078,1.391
9828.00,7.527979,25.03268,-0.000174,24.017464,-0.0078,1.390
9830.00,7.527965,25.03345,-0.000173,24.017960,-0.0077,1.390
9832.00,7.526779,25.03331,-0.000174,24.017422,-0.0077,1.390
9834.00,7.526299,25.03324,-0.000172,24.017681,-0.0077,1.390
9836.00,7.525979,25.03384,-0.000172,24.018238,-0.0077,1.391
9838.00,7.525273,25.03284,-0.000172,24.017536,-0.0077,1.390
9840.00,7.524938,25.03302,-0.000173,24.018542,-0.0077,1.390
9842.00,7.525930,25.03335,-0.000172,24.018169,-0.0077,1.390
9844.00,7.526543,25.03324,-0.000172,24.018220,-0.0077,1.390
9846.00,7.526737,25.03381,-0.000173,24.018655,-0.0077,1.390
9848.00,7.526599,25.03384,-0.000172,24.018950,-0.0077,1.390
9850.00,7.526353,25.03271,-0.000174,24.018193,-0.0077,1.390
9852.00,7.525798,25.03287,-0.000173,24.018060,-0.0077,1.390
9854.00,7.526693,25.03276,-0.000173,24.017703,-0.0077,1.391
9856.00,7.526865,25.03323,-0.000172,24.017901,-0.0077,1.391
9858.00,7.526196,25.03260,-0.000173,24.017895,-0.0077,1.390
9860.00,7.525903,25.03216,-0.000173,24.017699,-0.0077,1.390
9862.00,7.525794,25.03285,-0.000172,24.018783,-0.0077,1.389
9864.00,7.525010,25.03324,-0.000171,24.018238,-0.0077,1.389
9866.00,7.525517,25.03383,-0.000171,24.018202,-0.0077,1.390
9868.00,7.526250,25.03346,-0.000171,24.018069,-0.0077,1.390
9870.00,7.525463,25.03383,-0.000173,24.017993,-0.0077,1.390
9872.00,7.525451,25.03367,-0.000173,24.017964,-0.0077,1.390
9874.00,7.525615,25.03266,-0.000173,24.018441,-0.0077,1.390
9876.00,7.526101,25.03301,-0.000174,24.018232,-0.0077,1.390
9878.00,7.525972,25.03288,-0.000173,24.018040,-0.0077,1.390
9880.00,7.525263,25.03270,-0.000172,24.017658,-0.0077,1.390
9882.00,7.524370,25.03298,-0.000172,24.017759,-0.0077,1.390
9884.00,7.524867,25.03261,-0.000172,24.018488,-0.0077,1.390
9886.00,7.525026,25.03246,-0.000173,24.018131,-0.0077,1.390
9888.00,7.525152,25.03269,-0.000173,24.017728,-0.0077,1.391
9890.00,7.524682,25.03245,-0.000172,24.018539,-0.0077,1.390
9892.00,7.524380,25.03313,-0.000172,24.017948,-0.0077,1.390
9894.00,7.523592,25.03251,-0.000172,24.018089,-0.0077,1.390
9896.00,7.523118,25.03295,-0.000172,24.017806,-0.0077,1.391
9898.00,7.523935,25.03259,-0.000174,24.018283,-0.0077,1.391
9900.00,7.524662,25.03325,-0.000174,24.017946,-0.0077,1.390
9902.00,7.524975,25.03244,-0.000172,24.018049,-0.0077,1.390
9904.00,7.524888,25.03265,-0.000172,24.018838,-0.0077,1.390
9906.00,7.525329,25.03235,-0.000172,24.018225,-0.0077,1.390
9908.00,7.525084,25.03258,-0.000173,24.018611,-0.0077,1.390
9910.00,7.524930,25.03194,-0.000173,24.017663,-0.0077,1.391
9912.00,7.524403,25.03182,-0.000172,24.018227,-0.0077,1.390
9914.00,7.524248,25.03266,-0.000171,24.018584,-0.0077,1.390
9916.00,7.524433,25.03280,-0.000173,24.018299,-0.0077,1.391
9918.00,7.524336,25.03250,-0.000173,24.017544,-0.0077,1.391
9920.00,7.523796,25.03242,-0.000173,24.017748,-0.0077,1.390
9922.00,7.524054,25.03251,-0.000173,24.017736,-0.0077,1.390
9924.00,7.525194,25.03212,-0.000172,24.017404,-0.0077,1.390
9926.00,7.524925,25.03237,-0.000174,24.017696,-0.0078,1.391
9928.00,7.523771,25.03286,-0.000174,24.018236,-0.0077,1.390
9930.00,7.523903,25.03170,-0.000173,24.018015,-0.0077,1.390
9932.00,7.523795,25.03250,-0.000173,24.017732,-0.0077,1.390
9934.00,7.523417,25.03316,-0.000173,24.018104,-0.0077,1.390
9936.00,7.523786,25.03290,-0.000174,24.017736,-0.0077,1.389
9938.00,7.524990,25.03334,-0.000173,24.017422,-0.0077,1.390
9940.00,7.525137,25.03269,-0.000174,24.018292,-0.0077,1.391
9942.00,7.524260,25.03293,-0.000172,24.018191,-0.0077,1.390
9944.00,7.524351,25.03235,-0.000174,24.017482,-0.0077,1.390
9946.00,7.523820,25.03273,-0.000173,24.017901,-0.0077,1.390
9948.00,7.522916,25.03276,-0.000174,24.017632,-0.0077,1.390
9950.00,7.523649,25.03276,-0.000173,24.017850,-0.0077,1.390
9952.00,7.523824,25.03312,-0.000173,24.018115,-0.0077,1.390
9954.00,7.524099,25.03263,-0.000171,24.017433,-0.0077,1.390
9956.00,7.524550,25.03254,-0.000172,24.018002,-0.0077,1.390
9958.00,7.524678,25.03360,-0.000173,24.018200,-0.0077,1.390
9960.00,7.524491,25.03275,-0.000172,24.018211,-0.0077,1.390
9962.00,7.523984,25.03206,-0.000171,24.018115,-0.0077,1.390
9964.00,7.523628,25.03143,-0.000173,24.018122,-0.0077,1.390
9966.00,7.522836,25.03249,-0.000174,24.018125,-0.0077,1.390
9968.00,7.522866,25.03260,-0.000174,24.017226,-0.0077,1.390
9970.00,7.522773,25.03255,-0.000173,24.018136,-0.0077,1.391
9972.00,7.522871,25.03344,-0.000175,24.018194,-0.0077,1.390
9974.00,7.523041,25.03315,-0.000173,24.018472,-0.0077,1.391
9976.00,7.522621,25.03346,-0.000174,24.018450,-0.0077,1.390
9978.00,7.522741,25.03324,-0.000173,24.017922,-0.0077,1.390
9980.00,7.522717,25.03349,-0.000172,24.017326,-0.0077,1.390
9982.00,7.523188,25.03320,-0.000174,24.017828,-0.0077,1.391
9984.00,7.523703,25.03206,-0.000173,24.017979,-0.0077,1.390
9986.00,7.523186,25.03198,-0.000174,24.018899,-0.0077,1.390
9988.00,7.522824,25.03229,-0.000172,24.018588,-0.0077,1.390
9990.00,7.522623,25.03267,-0.000172,24.017955,-0.0077,1.390
9992.00,7.522346,25.03320,-0.000173,24.018002,-0.0077,1.391
9994.00,7.522369,25.03253,-0.000173,24.017944,-0.0077,1.390
9996.00,7.523237,25.03313,-0.000173,24.017890,-0.0077,1.390
9998.00,7.523224,25.03332,-0.000174,24.017815,-0.0077,1.390
10000.00,7.523683,25.03305,-0.000174,24.017545,-0.0077,1.390
10002.00,7.523828,25.03302,-0.000173,24.017913,-0.0077,1.390
10004.00,7.524125,25.03313,-0.000173,24.017959,-0.0077,1.390
10006.00,7.523716,25.03247,-0.000174,24.018212,-0.0077,1.390
10008.00,7.523079,25.03221,-0.000174,24.017618,-0.0077,1.390
10010.00,7.523367,25.03205,-0.000173,24.017852,-0.0077,1.390
10012.00,7.523472,25.03188,-0.000172,24.017796,-0.0077,1.390
10014.00,7.522692,25.03124,-0.000175,24.017101,-0.0077,1.391
10016.00,7.522138,25.03230,-0.000173,24.017832,-0.0077,1.390
10018.00,7.521840,25.03189,-0.000174,24.017669,-0.0077,1.391
10020.00,7.522215,25.03231,-0.000174,24.017763,-0.0077,1.391
10022.00,7.522144,25.03216,-0.000172,24.017551,-0.0077,1.390
10024.00,7.522372,25.03193,-0.000174,24.017618,-0.0078,1.391
10026.00,7.523279,25.03182,-0.000175,24.018183,-0.0077,1.391
10028.00,7.523309,25.03171,-0.000174,24.018477,-0.0077,1.390
10030.00,7.523186,25.03209,-0.000174,24.017567,-0.0077,1.390
10032.00,7.523216,25.03299,-0.000173,24.018122,-0.0077,1.390
10034.00,7.522368,25.03333,-0.000173,24.018220,-0.0077,1.390
10036.00,7.522764,25.03369,-0.000172,24.017288,-0.0077,1.390
10038.00,7.522295,25.03391,-0.000172,24.017937,-0.0077,1.391
10040.00,7.522073,25.03298,-0.000173,24.018443,-0.0077,1.391
10042.00,7.521983,25.03311,-0.000174,24.018267,-0.0077,1.390
10044.00,7.522613,25.03399,-0.000173,24.017295,-0.0077,1.391
10046.00,7.522720,25.03368,-0.000174,24.017999,-0.0078,1.390
10048.00,7.523090,25.03407,-0.000172,24.018218,-0.0077,1.390
10050.00,7.522965,25.03327,-0.000173,24.017904,-0.0077,1.390
10052.00,7.523387,25.03345,-0.000173,24.017658,-0.0077,1.390
10054.00,7.523667,25.03338,-0.000173,24.018205,-0.0077,1.390
10056.00,7.522900,25.03388,-0.000172,24.018037,-0.0077,1.390
10058.00,7.521946,25.03369,-0.000172,24.018321,-0.0077,1.391
10060.00,7.522429,25.03415,-0.000172,24.018178,-0.0077,1.390
10062.00,7.522650,25.03372,-0.000172,24.017420,-0.0078,1.390
10064.00,7.522367,25.03435,-0.000172,24.017217,-0.0077,1.391
10066.00,7.521766,25.03385,-0.000174,24.017641,-0.0077,1.391
10068.00,7.522709,25.03339,-0.000173,24.018270,-0.0077,1.390
10070.00,7.523273,25.03326,-0.000172,24.018109,-0.0078,1.391
10072.00,7.522718,25.03311,-0.000173,24.018182,-0.0078,1.390
10074.00,7.522411,25.03253,-0.000173,24.017504,-0.0077,1.390
10076.00,7.523078,25.03380,-0.000173,24.017547,-0.0078,1.390
10078.00,7.522673,25.03485,-0.000173,24.018002,-0.0077,1.390
10080.00,7.523228,25.03398,-0.000173,24.018328,-0.0077,1.390
10082.00,7.522998,25.03361,-0.000173,24.017941,-0.0077,1.391
10084.00,7.522796,25.03393,-0.000172,24.018167,-0.0077,1.391
10086.00,7.522268,25.03338,-0.000173,24.017721,-0.0077,1.390
10088.00,7.521677,25.03344,-0.000173,24.017917,-0.0077,1.390
10090.00,7.521786,25.03289,-0.000172,24.017538,-0.0077,1.390
10092.00,7.521747,25.03337,-0.000173,24.017527,-0.0077,1.391
10094.00,7.521994,25.03437,-0.000173,24.018149,-0.0077,1.391
10096.00,7.521486,25.03410,-0.000173,24.018073,-0.0077,1.390
10098.00,7.521063,25.03430,-0.000174,24.017560,-0.0077,1.390
10100.00,7.521164,25.03312,-0.000172,24.018037,-0.0078,1.390
10102.00,7.521538,25.03372,-0.000171,24.017803,-0.0077,1.390
10104.00,7.521993,25.03311,-0.000173,24.017917,-0.0077,1.391
10106.00,7.522361,25.03340,-0.000174,24.017783,-0.0078,1.391
10108.00,7.521777,25.03293,-0.000174,24.017989,-0.0077,1.391
10110.00,7.521286,25.03263,-0.000174,24.017547,-0.0077,1.390
10112.00,7.521675,25.03314,-0.000174,24.018122,-0.0077,1.390
10114.00,7.522468,25.03231,-0.000173,24.017698,-0.0077,1.390
10116.00,7.523325,25.03235,-0.000174,24.017694,-0.0077,1.391
10118.00,7.523714,25.03199,-0.000174,24.017638,-0.0077,1.391
10120.00,7.522618,25.03204,-0.000173,24.017910,-0.0077,1.390
10122.00,7.523180,25.03239,-0.000173,24.017975,-0.0077,1.391
10124.00,7.524037,25.03239,-0.000173,24.017632,-0.0077,1.391
10126.00,7.524029,25.03173,-0.000173,24.018174,-0.0077,1.390
10128.00,7.522840,25.03198,-0.000173,24.018194,-0.0077,1.390
10130.00,7.522726,25.03207,-0.000172,24.018033,-0.0077,1.390
10132.00,7.522216,25.03222,-0.000174,24.017989,-0.0077,1.391
10134.00,7.521627,25.03315,-0.000174,24.017620,-0.0077,1.390
10136.00,7.521773,25.03339,-0.000173,24.017698,-0.0078,1.391
10138.00,7.522307,25.03300,-0.000173,24.018040,-0.0077,1.391
10140.00,7.522476,25.03317,-0.000174,24.017605,-0.0077,1.390
10142.00,7.521448,25.03353,-0.000174,24.017852,-0.0077,1.390
10144.00,7.521322,25.03324,-0.000173,24.017000,-0.0077,1.391
10146.00,7.521687,25.03366,-0.000174,24.017520,-0.0078,1.391
10148.00,7.522987,25.03328,-0.000173,24.017759,-0.0077,1.391
10150.00,7.522645,25.03396,-0.000173,24.017948,-0.0077,1.390
10152.00,7.522600,25.03340,-0.000173,24.017455,-0.0077,1.390
10154.00,7.522276,25.03339,-0.000172,24.017937,-0.0077,1.390
10156.00,7.522258,25.03342,-0.000173,24.018401,-0.0078,1.391
10158.00,7.521960,25.03325,-0.000173,24.018013,-0.0077,1.390
10160.00,7.522553,25.03231,-0.000173,24.017815,-0.0078,1.390
10162.00,7.522605,25.03267,-0.000173,24.018357,-0.0077,1.390
10164.00,7.522466,25.03225,-0.000172,24.018615,-0.0077,1.390
10166.00,7.522514,25.03337,-0.000172,24.017422,-0.0078,1.390
10168.00,7.522633,25.03270,-0.000173,24.018140,-0.0077,1.391
10170.00,7.521992,25.03286,-0.000174,24.017322,-0.0077,1.391
10172.00,7.521433,25.03294,-0.000174,24.017199,-0.0077,1.390
10174.00,7.521149,25.03288,-0.000175,24.017393,-0.0077,1.391
10176.00,7.521571,25.03324,-0.000174,24.017159,-0.0077,1.391
10178.00,7.521617,25.03373,-0.000173,24.017217,-0.0077,1.390
10180.00,7.521294,25.03347,-0.000173,24.017714,-0.0077,1.390
10182.00,7.521629,25.03355,-0.000174,24.017754,-0.0077,1.390
10184.00,7.521317,25.03360,-0.000173,24.017913,-0.0077,1.390
10186.00,7.521761,25.03346,-0.000173,24.017457,-0.0077,1.390
10188.00,7.522755,25.03289,-0.000173,24.017500,-0.0077,1.391
10190.00,7.522805,25.03309,-0.000173,24.018263,-0.0077,1.390
10192.00,7.522000,25.03305,-0.000173,24.017970,-0.0077,1.390
10194.00,7.521400,25.03293,-0.000173,24.017636,-0.0077,1.391
10196.00,7.521805,25.03330,-0.000173,24.017371,-0.0077,1.390
10198.00,7.521734,25.03306,-0.000174,24.018637,-0.0077,1.391
10200.00,7.521448,25.03254,-0.000174,24.017754,-0.0077,1.391
10202.00,7.521407,25.03302,-0.000174,24.018017,-0.0077,1.391
10204.00,7.521391,25.03190,-0.000174,24.018339,-0.0077,1.390
@17,12.0000,24.0
10206.00,7.520851,25.03245,-0.000174,24.018343,-0.0078,1.390
10208.00,7.517167,25.03321,-0.000173,24.018305,-0.0077,1.390
10210.00,7.510007,25.03228,-0.000173,24.018281,-0.0077,1.390
10212.00,7.500132,25.03251,-0.000172,24.017583,-0.0078,1.389
10214.00,7.489210,25.03234,-0.000172,24.017420,-0.0077,1.389
10216.00,7.482569,25.03197,-0.000174,24.017808,-0.0077,1.390
10218.00,7.480726,25.03192,-0.000174,24.018182,-0.0077,1.390
10220.00,7.479984,25.03205,-0.000175,24.017513,-0.0077,1.391
10222.00,7.479290,25.03198,-0.000175,24.017857,-0.0077,1.392
10224.00,7.479913,25.03215,-0.000175,24.017509,-0.0078,1.392
10226.00,7.479929,25.03190,-0.000175,24.017825,-0.0077,1.392
10228.00,7.481136,25.03087,-0.000176,24.017997,-0.0078,1.392
10230.00,7.484070,25.03077,-0.000175,24.017457,-0.0077,1.392
10232.00,7.491682,25.03113,-0.000176,24.017826,-0.0077,1.392
10234.00,7.505001,25.03075,-0.000176,24.018296,-0.0077,1.392
10236.00,7.520909,25.03051,-0.000175,24.017870,-0.0077,1.392
10238.00,7.535792,25.02994,-0.000175,24.017801,-0.0077,1.392
10240.00,7.546300,25.02987,-0.000175,24.018162,-0.0077,1.392
10242.00,7.551667,25.02983,-0.000175,24.017447,-0.0078,1.392
10244.00,7.555830,25.03102,-0.000174,24.017259,-0.0078,1.391
10246.00,7.559164,25.03123,-0.000174,24.017246,-0.0078,1.390
10248.00,7.561325,25.03087,-0.000173,24.017253,-0.0077,1.390
10250.00,7.563561,25.03137,-0.000173,24.017341,-0.0077,1.390
10252.00,7.565483,25.03174,-0.000172,24.018080,-0.0077,1.390
10254.00,7.565459,25.03246,-0.000174,24.017663,-0.0077,1.391
10256.00,7.564768,25.03209,-0.000175,24.017602,-0.0077,1.391
10258.00,7.563354,25.03224,-0.000174,24.017904,-0.0077,1.390
10260.00,7.561852,25.03171,-0.000174,24.017563,-0.0077,1.390
10262.00,7.562363,25.03107,-0.000173,24.017395,-0.0077,1.391
10264.00,7.562303,25.03196,-0.000173,24.017139,-0.0077,1.391
10266.00,7.561707,25.03230,-0.000174,24.017545,-0.0078,1.391
10268.00,7.562289,25.03147,-0.000174,24.018035,-0.0077,1.391
10270.00,7.564290,25.03140,-0.000174,24.017774,-0.0077,1.391
10272.00,7.565618,25.03145,-0.000173,24.017424,-0.0078,1.391
10274.00,7.566380,25.03224,-0.000174,24.017554,-0.0077,1.390
10276.00,7.567313,25.03199,-0.000175,24.017614,-0.0078,1.390
10278.00,7.568389,25.03143,-0.000173,24.017275,-0.0078,1.390
10280.00,7.567654,25.03185,-0.000173,24.016967,-0.0077,1.390
10282.00,7.568688,25.03276,-0.000174,24.017915,-0.0077,1.390
10284.00,7.569028,25.03214,-0.000175,24.017491,-0.0077,1.391
10286.00,7.567469,25.03132,-0.000175,24.017143,-0.0077,1.390
10288.00,7.566361,25.03121,-0.000174,24.017507,-0.0077,1.390
10290.00,7.565594,25.03156,-0.000175,24.017707,-0.0077,1.390
10292.00,7.564092,25.03185,-0.000175,24.017324,-0.0078,1.391
10294.00,7.562957,25.03316,-0.000175,24.017551,-0.0078,1.391
10296.00,7.561828,25.03311,-0.000175,24.017732,-0.0078,1.391
10298.00,7.560151,25.03247,-0.000174,24.018037,-0.0077,1.391
10300.00,7.557959,25.03151,-0.000175,24.016902,-0.0077,1.390
10302.00,7.555923,25.03177,-0.000174,24.017350,-0.0077,1.390
10304.00,7.554657,25.03170,-0.000174,24.017116,-0.0077,1.391
10306.00,7.554143,25.03248,-0.000174,24.017627,-0.0077,1.391
10308.00,7.553420,25.03200,-0.000173,24.017083,-0.0077,1.391
10310.00,7.553047,25.03213,-0.000173,24.017676,-0.0077,1.390
10312.00,7.552372,25.03216,-0.000173,24.017913,-0.0078,1.390
10314.00,7.551369,25.03117,-0.000173,24.017241,-0.0077,1.391
10316.00,7.551355,25.03168,-0.000174,24.017509,-0.0077,1.391
10318.00,7.550285,25.03196,-0.000174,24.018011,-0.0077,1.390
10320.00,7.549102,25.03243,-0.000174,24.017640,-0.0077,1.390
10322.00,7.547704,25.03328,-0.000174,24.017375,-0.0077,1.390
10324.00,7.546369,25.03328,-0.000174,24.017342,-0.0077,1.391
10326.00,7.546306,25.03349,-0.000173,24.017986,-0.0077,1.390
10328.00,7.545570,25.03321,-0.000174,24.017585,-0.0077,1.390
10330.00,7.545193,25.03289,-0.000173,24.017993,-0.0077,1.391
10332.00,7.544776,25.03317,-0.000173,24.017399,-0.0077,1.391
10334.00,7.543908,25.03258,-0.000174,24.017765,-0.0077,1.390
10336.00,7.543301,25.03284,-0.000173,24.018122,-0.0077,1.390
10338.00,7.542754,25.03319,-0.000174,24.018405,-0.0077,1.391
10340.00,7.541479,25.03305,-0.000173,24.017295,-0.0078,1.391
10342.00,7.540078,25.03306,-0.000174,24.017672,-0.0078,1.390
10344.00,7.539723,25.03357,-0.000174,24.017574,-0.0078,1.390
10346.00,7.539399,25.03333,-0.000174,24.017380,-0.0078,1.391
10348.00,7.539488,25.03305,-0.000174,24.018037,-0.0078,1.391
10350.00,7.539113,25.03340,-0.000173,24.017631,-0.0077,1.391
10352.00,7.538101,25.03399,-0.000173,24.017843,-0.0077,1.390
10354.00,7.536699,25.03394,-0.000174,24.017589,-0.0077,1.391
10356.00,7.536708,25.03454,-0.000174,24.018196,-0.0077,1.391
10358.00,7.536045,25.03411,-0.000173,24.017573,-0.0077,1.390
10360.00,7.535464,25.03321,-0.000175,24.017877,-0.0077,1.390
10362.00,7.535007,25.03332,-0.000175,24.017984,-0.0077,1.391
10364.00,7.534987,25.03273,-0.000174,24.017705,-0.0077,1.390
10366.00,7.534094,25.03338,-0.000173,24.017640,-0.0077,1.390
10368.00,7.533454,25.03351,-0.000174,24.017505,-0.0078,1.390
10370.00,7.533079,25.03416,-0.000174,24.017569,-0.0077,1.390
10372.00,7.532863,25.03461,-0.000173,24.016973,-0.0077,1.390
10374.00,7.532663,25.03469,-0.000174,24.017984,-0.0077,1.391
10376.00,7.531680,25.03428,-0.000175,24.017515,-0.0078,1.390
10378.00,7.530820,25.03436,-0.000175,24.017259,-0.0078,1.390
10380.00,7.530993,25.03469,-0.000173,24.018020,-0.0077,1.391
10382.00,7.530137,25.03470,-0.000174,24.017455,-0.0077,1.390
10384.00,7.530106,25.03491,-0.000174,24.017217,-0.0077,1.390
10386.00,7.529847,25.03479,-0.000173,24.017368,-0.0077,1.391
10388.00,7.529753,25.03465,-0.000174,24.017946,-0.0077,1.391
10390.00,7.530204,25.03446,-0.000174,24.017312,-0.0077,1.390
10392.00,7.529883,25.03444,-0.000174,24.017661,-0.0077,1.391
10394.00,7.529494,25.03436,-0.000174,24.017962,-0.0077,1.391
10396.00,7.528865,25.03428,-0.000175,24.017253,-0.0077,1.390
10398.00,7.528708,25.03451,-0.000174,24.017263,-0.0077,1.391
10400.00,7.528483,25.03451,-0.000174,24.017292,-0.0077,1.391
10402.00,7.528155,25.03439,-0.000174,24.017899,-0.0078,1.391
10404.00,7.527621,25.03489,-0.000174,24.017837,-0.0077,1.391
10406.00,7.527012,25.03525,-0.000174,24.017560,-0.0077,1.390
10408.00,7.526988,25.03434,-0.000173,24.017614,-0.0077,1.391
10410.00,7.526881,25.03360,-0.000174,24.017399,-0.0077,1.391
10412.00,7.526786,25.03323,-0.000175,24.018443,-0.0077,1.390
10414.00,7.527270,25.03414,-0.000174,24.017672,-0.0078,1.391
10416.00,7.527176,25.03407,-0.000174,24.017054,-0.0078,1.391
10418.00,7.526633,25.03391,-0.000173,24.018046,-0.0077,1.391
10420.00,7.526257,25.03453,-0.000173,24.018359,-0.0077,1.391
10422.00,7.526035,25.03435,-0.000173,24.017457,-0.0077,1.390
10424.00,7.525611,25.03422,-0.000173,24.017857,-0.0077,1.390
10426.00,7.525200,25.03415,-0.000173,24.018280,-0.0077,1.391
10428.00,7.524924,25.03488,-0.000174,24.017752,-0.0077,1.390
10430.00,7.525063,25.03469,-0.000174,24.016713,-0.0078,1.391
10432.00,7.524602,25.03410,-0.000174,24.018038,-0.0077,1.391
10434.00,7.524463,25.03434,-0.000173,24.017380,-0.0077,1.390
10436.00,7.523723,25.03383,-0.000172,24.016951,-0.0077,1.390
10438.00,7.523516,25.03353,-0.000173,24.017879,-0.0077,1.391
10440.00,7.523784,25.03333,-0.000174,24.017779,-0.0078,1.391
10442.00,7.523563,25.03415,-0.000174,24.017534,-0.0078,1.391
10444.00,7.523476,25.03551,-0.000174,24.017206,-0.0077,1.390
10446.00,7.523781,25.03492,-0.000174,24.017520,-0.0077,1.390
10448.00,7.523449,25.03337,-0.000173,24.017152,-0.0077,1.391
10450.00,7.523146,25.03368,-0.000174,24.017743,-0.0077,1.391
10452.00,7.524046,25.03382,-0.000174,24.017194,-0.0077,1.390
10454.00,7.524911,25.03355,-0.000173,24.017846,-0.0077,1.391
10456.00,7.524997,25.03393,-0.000173,24.017884,-0.0077,1.391
10458.00,7.524238,25.03372,-0.000174,24.017402,-0.0077,1.391
10460.00,7.523482,25.03392,-0.000175,24.017841,-0.0077,1.390
10462.00,7.523245,25.03461,-0.000175,24.018087,-0.0077,1.391
10464.00,7.522902,25.03409,-0.000173,24.017455,-0.0077,1.390
10466.00,7.521686,25.03399,-0.000174,24.016851,-0.0077,1.391
10468.00,7.522368,25.03435,-0.000174,24.018031,-0.0078,1.390
10470.00,7.523438,25.03477,-0.000173,24.017721,-0.0078,1.390
10472.00,7.523247,25.03522,-0.000173,24.017953,-0.0077,1.390
10474.00,7.522781,25.03501,-0.000174,24.017652,-0.0078,1.391
10476.00,7.522678,25.03565,-0.000173,24.017721,-0.0078,1.390
10478.00,7.522621,25.03534,-0.000173,24.017627,-0.0078,1.391
10480.00,7.521864,25.03412,-0.000173,24.017400,-0.0078,1.391
10482.00,7.522374,25.03407,-0.000175,24.017721,-0.0078,1.390
10484.00,7.522176,25.03432,-0.000173,24.017939,-0.0077,1.391
10486.00,7.521259,25.03475,-0.000174,24.017391,-0.0077,1.391
10488.00,7.520751,25.03401,-0.000174,24.017745,-0.0077,1.390
10490.00,7.521608,25.03445,-0.000174,24.017418,-0.0078,1.390
10492.00,7.522542,25.03433,-0.000173,24.017937,-0.0078,1.390
10494.00,7.523401,25.03423,-0.000173,24.017264,-0.0077,1.391
10496.00,7.522759,25.03489,-0.000174,24.017701,-0.0077,1.391
10498.00,7.521504,25.03408,-0.000174,24.017730,-0.0077,1.390
10500.00,7.521811,25.03371,-0.000173,24.018376,-0.0077,1.390
10502.00,7.521914,25.03445,-0.000174,24.017268,-0.0078,1.391
10504.00,7.522056,25.03395,-0.000173,24.017103,-0.0077,1.391
10506.00,7.521406,25.03429,-0.000174,24.017975,-0.0077,1.390
10508.00,7.521121,25.03419,-0.000173,24.017487,-0.0078,1.390
10510.00,7.521830,25.03337,-0.000173,24.017614,-0.0077,1.390
10512.00,7.522512,25.03382,-0.000174,24.017712,-0.0078,1.391
10514.00,7.522614,25.03446,-0.000173,24.017029,-0.0078,1.390
10516.00,7.522970,25.03479,-0.000174,24.017400,-0.0077,1.391
10518.00,7.522782,25.03530,-0.000174,24.017284,-0.0078,1.390
10520.00,7.522325,25.03489,-0.000175,24.017864,-0.0078,1.391
10522.00,7.521910,25.03560,-0.000174,24.017471,-0.0078,1.389
10524.00,7.521050,25.03499,-0.000174,24.018073,-0.0078,1.390
10526.00,7.520938,25.03442,-0.000173,24.017404,-0.0078,1.390
10528.00,7.520413,25.03425,-0.000174,24.017756,-0.0078,1.391
10530.00,7.520732,25.03358,-0.000174,24.018122,-0.0077,1.390
10532.00,7.520729,25.03282,-0.000173,24.017855,-0.0078,1.391
10534.00,7.520172,25.03297,-0.000175,24.017500,-0.0077,1.391
10536.00,7.521260,25.03304,-0.000174,24.017382,-0.0077,1.390
10538.00,7.521244,25.03302,-0.000173,24.017444,-0.0077,1.390
10540.00,7.520823,25.03301,-0.000173,24.017031,-0.0078,1.390
10542.00,7.520222,25.03242,-0.000174,24.017863,-0.0078,1.390
10544.00,7.520636,25.03206,-0.000173,24.017759,-0.0078,1.391
10546.00,7.520968,25.03255,-0.000175,24.017591,-0.0077,1.391
10548.00,7.521892,25.03282,-0.000175,24.017179,-0.0078,1.390
10550.00,7.522035,25.03238,-0.000174,24.017246,-0.0078,1.390
10552.00,7.521796,25.03209,-0.000173,24.017569,-0.0077,1.390
10554.00,7.520458,25.03247,-0.000173,24.017883,-0.0077,1.391
10556.00,7.520300,25.03236,-0.000175,24.017326,-0.0077,1.391
10558.00,7.521158,25.03265,-0.000175,24.017118,-0.0078,1.391
10560.00,7.520815,25.03320,-0.000174,24.017295,-0.0078,1.391
10562.00,7.520878,25.03239,-0.000174,24.016677,-0.0078,1.390
10564.00,7.520926,25.03240,-0.000174,24.017301,-0.0078,1.389
10566.00,7.520578,25.03283,-0.000173,24.017812,-0.0077,1.390
10568.00,7.521262,25.03272,-0.000174,24.017565,-0.0077,1.391
10570.00,7.520801,25.03305,-0.000174,24.017757,-0.0078,1.391
10572.00,7.521080,25.03340,-0.000175,24.017603,-0.0078,1.391
10574.00,7.521577,25.03389,-0.000176,24.017739,-0.0077,1.391
10576.00,7.521245,25.03480,-0.000175,24.017466,-0.0078,1.391
10578.00,7.521083,25.03363,-0.000174,24.017159,-0.0078,1.390
10580.00,7.521065,25.03406,-0.000173,24.017482,-0.0077,1.390
10582.00,7.520544,25.03464,-0.000173,24.018415,-0.0078,1.390
10584.00,7.519486,25.03409,-0.000175,24.017471,-0.0078,1.391
10586.00,7.519609,25.03385,-0.000175,24.016610,-0.0078,1.391
10588.00,7.519551,25.03397,-0.000174,24.016982,-0.0078,1.391
10590.00,7.519598,25.03437,-0.000174,24.018133,-0.0077,1.390
10592.00,7.520159,25.03419,-0.000174,24.017406,-0.0078,1.390
10594.00,7.520400,25.03422,-0.000173,24.017255,-0.0078,1.390
10596.00,7.521105,25.03332,-0.000173,24.017123,-0.0077,1.391
10598.00,7.520799,25.03339,-0.000173,24.017333,-0.0077,1.391
10600.00,7.519836,25.03292,-0.000174,24.017719,-0.0077,1.391
10602.00,7.520003,25.03403,-0.000173,24.017672,-0.0077,1.390
10604.00,7.520463,25.03472,-0.000173,24.018251,-0.0077,1.390
10606.00,7.520725,25.03446,-0.000174,24.017486,-0.0077,1.390
10608.00,7.520772,25.03437,-0.000174,24.018076,-0.0077,1.391
10610.00,7.520537,25.03426,-0.000174,24.017629,-0.0078,1.391
10612.00,7.520460,25.03491,-0.000175,24.017230,-0.0078,1.391
10614.00,7.520082,25.03481,-0.000174,24.017573,-0.0078,1.390
10616.00,7.520083,25.03476,-0.000174,24.017246,-0.0077,1.390
10618.00,7.519289,25.03572,-0.000175,24.016862,-0.0077,1.391
10620.00,7.519706,25.03568,-0.000175,24.017926,-0.0078,1.391
10622.00,7.521164,25.03561,-0.000174,24.017962,-0.0078,1.391
10624.00,7.521142,25.03611,-0.000174,24.016893,-0.0078,1.391
10626.00,7.520728,25.03717,-0.000174,24.017696,-0.0077,1.390
10628.00,7.519885,25.03622,-0.000174,24.018136,-0.0077,1.390
10630.00,7.519915,25.03666,-0.000174,24.017705,-0.0078,1.390
10632.00,7.520192,25.03641,-0.000174,24.017457,-0.0077,1.391
10634.00,7.520011,25.03678,-0.000174,24.017273,-0.0078,1.391
10636.00,7.519000,25.03632,-0.000173,24.017137,-0.0078,1.390
10638.00,7.519703,25.03610,-0.000174,24.016927,-0.0078,1.390
10640.00,7.519697,25.03649,-0.000174,24.017632,-0.0078,1.390
10642.00,7.520278,25.03612,-0.000175,24.017536,-0.0077,1.391
10644.00,7.519716,25.03546,-0.000174,24.017718,-0.0077,1.391
10646.00,7.518975,25.03567,-0.000175,24.017286,-0.0078,1.391
10648.00,7.518982,25.03627,-0.000174,24.017785,-0.0078,1.390
10650.00,7.519413,25.03485,-0.000174,24.017373,-0.0077,1.390
10652.00,7.519771,25.03555,-0.000174,24.017592,-0.0077,1.390
10654.00,7.519945,25.03590,-0.000175,24.016965,-0.0078,1.391
10656.00,7.519619,25.03533,-0.000174,24.017598,-0.0077,1.390
10658.00,7.519667,25.03531,-0.000173,24.017248,-0.0078,1.390
10660.00,7.519565,25.03519,-0.000175,24.017422,-0.0078,1.391
10662.00,7.518787,25.03547,-0.000174,24.017112,-0.0078,1.391
10664.00,7.518547,25.03540,-0.000175,24.017781,-0.0078,1.391
10666.00,7.519219,25.03611,-0.000175,24.016862,-0.0078,1.390
10668.00,7.519326,25.03559,-0.000175,24.016907,-0.0078,1.391
10670.00,7.519052,25.03558,-0.000175,24.017125,-0.0077,1.390
10672.00,7.519130,25.03492,-0.000175,24.017201,-0.0077,1.390
10674.00,7.519972,25.03584,-0.000173,24.017689,-0.0078,1.390
10676.00,7.519535,25.03593,-0.000175,24.017371,-0.0077,1.390
10678.00,7.519501,25.03530,-0.000175,24.017641,-0.0077,1.389
10680.00,7.519672,25.03516,-0.000174,24.017495,-0.0077,1.390
10682.00,7.519571,25.03513,-0.000174,24.018069,-0.0077,1.391
10684.00,7.519790,25.03475,-0.000174,24.017406,-0.0078,1.391
10686.00,7.520000,25.03501,-0.000172,24.017616,-0.0078,1.390
10688.00,7.519783,25.03414,-0.000172,24.017159,-0.0078,1.391
10690.00,7.519759,25.03463,-0.000174,24.017645,-0.0077,1.391
10692.00,7.519053,25.03485,-0.000175,24.017823,-0.0078,1.390
10694.00,7.518755,25.03471,-0.000175,24.018113,-0.0078,1.390
10696.00,7.519580,25.03453,-0.000174,24.017484,-0.0078,1.390
10698.00,7.519669,25.03511,-0.000173,24.017190,-0.0078,1.390
10700.00,7.519621,25.03418,-0.000174,24.017574,-0.0078,1.390
10702.00,7.519720,25.03440,-0.000173,24.017968,-0.0078,1.390
10704.00,7.519199,25.03457,-0.000173,24.017212,-0.0078,1.390
10706.00,7.518966,25.03397,-0.000173,24.017701,-0.0077,1.390
10708.00,7.519571,25.03440,-0.000173,24.017422,-0.0077,1.390
10710.00,7.519450,25.03398,-0.000174,24.018028,-0.0077,1.391
10712.00,7.519839,25.03362,-0.000173,24.017964,-0.0078,1.391
10714.00,7.519372,25.03337,-0.000174,24.017286,-0.0078,1.390
10716.00,7.518923,25.03385,-0.000174,24.017377,-0.0078,1.390
10718.00,7.519073,25.03414,-0.000174,24.018113,-0.0077,1.391
10720.00,7.519896,25.03345,-0.000175,24.017324,-0.0077,1.391
10722.00,7.519725,25.03317,-0.000174,24.017975,-0.0078,1.391
10724.00,7.519291,25.03420,-0.000174,24.016996,-0.0078,1.390
10726.00,7.519241,25.03447,-0.000173,24.017248,-0.0077,1.390
10728.00,7.518832,25.03494,-0.000174,24.017431,-0.0078,1.391
10730.00,7.519340,25.03404,-0.000174,24.016528,-0.0077,1.391
10732.00,7.520447,25.03345,-0.000174,24.018067,-0.0078,1.390
10734.00,7.520655,25.03463,-0.000174,24.016992,-0.0078,1.390
10736.00,7.521085,25.03501,-0.000174,24.017921,-0.0078,1.390
10738.00,7.520896,25.03511,-0.000173,24.018040,-0.0077,1.390
10740.00,7.520405,25.03501,-0.000173,24.017302,-0.0077,1.390
10742.00,7.520810,25.03518,-0.000173,24.017417,-0.0077,1.390
10744.00,7.520718,25.03530,-0.000174,24.017123,-0.0078,1.391
10746.00,7.520062,25.03501,-0.000173,24.017551,-0.0077,1.391
10748.00,7.519471,25.03455,-0.000174,24.017110,-0.0078,1.390
10750.00,7.519015,25.03443,-0.000173,24.016447,-0.0077,1.390
10752.00,7.518409,25.03456,-0.000175,24.016896,-0.0078,1.390
10754.00,7.518850,25.03548,-0.000174,24.017391,-0.0078,1.390
10756.00,7.518533,25.03594,-0.000173,24.017295,-0.0077,1.391
10758.00,7.517923,25.03551,-0.000173,24.017195,-0.0077,1.391
10760.00,7.518363,25.03561,-0.000175,24.016757,-0.0078,1.390
10762.00,7.518978,25.03584,-0.000175,24.017892,-0.0078,1.390
10764.00,7.518715,25.03498,-0.000173,24.016777,-0.0078,1.390
10766.00,7.519212,25.03424,-0.000174,24.017179,-0.0078,1.390
10768.00,7.519439,25.03397,-0.000174,24.017629,-0.0078,1.390
10770.00,7.519467,25.03492,-0.000173,24.017310,-0.0078,1.390
10772.00,7.519269,25.03408,-0.000173,24.017643,-0.0078,1.390
10774.00,7.518793,25.03282,-0.000174,24.017699,-0.0078,1.390
10776.00,7.518698,25.03381,-0.000175,24.017553,-0.0078,1.390
10778.00,7.518668,25.03347,-0.000175,24.017328,-0.0077,1.390
10780.00,7.519173,25.03337,-0.000174,24.016822,-0.0078,1.391
10782.00,7.519652,25.03333,-0.000174,24.017201,-0.0078,1.391
10784.00,7.519207,25.03353,-0.000173,24.017453,-0.0078,1.390
10786.00,7.518205,25.03322,-0.000174,24.017873,-0.0078,1.390
10788.00,7.518206,25.03334,-0.000174,24.017805,-0.0077,1.390
10790.00,7.518995,25.03306,-0.000175,24.017253,-0.0078,1.391
10792.00,7.520107,25.03308,-0.000176,24.017844,-0.0078,1.390
10794.00,7.520240,25.03347,-0.000174,24.017241,-0.0078,1.390
10796.00,7.520518,25.03347,-0.000175,24.017150,-0.0078,1.390
10798.00,7.520052,25.03335,-0.000175,24.017415,-0.0078,1.391
10800.00,7.519669,25.03355,-0.000175,24.017246,-0.0078,1.390
10802.00,7.518774,25.03305,-0.000175,24.017342,-0.0078,1.390
10804.00,7.518373,25.03245,-0.000176,24.017979,-0.0078,1.391
@18,12.0000,24.0
10806.00,7.518681,25.03318,-0.000174,24.017607,-0.0078,1.390
10808.00,7.514754,25.03345,-0.000174,24.016682,-0.0078,1.390
10810.00,7.506852,25.03394,-0.000174,24.016860,-0.0078,1.389
10812.00,7.497189,25.03420,-0.000174,24.016922,-0.0078,1.389
10814.00,7.487513,25.03406,-0.000175,24.017076,-0.0078,1.390
10816.00,7.480688,25.03376,-0.000175,24.017230,-0.0078,1.391
10818.00,7.477402,25.03441,-0.000176,24.017447,-0.0078,1.391
10820.00,7.477479,25.03369,-0.000176,24.017058,-0.0078,1.391
10822.00,7.477741,25.03353,-0.000176,24.016933,-0.0078,1.391
10824.00,7.476610,25.03418,-0.000177,24.017359,-0.0078,1.392
10826.00,7.476815,25.03409,-0.000177,24.017224,-0.0078,1.392
10828.00,7.478563,25.03447,-0.000176,24.018038,-0.0078,1.392
10830.00,7.481469,25.03518,-0.000175,24.016942,-0.0077,1.391
10832.00,7.489268,25.03366,-0.000175,24.017719,-0.0078,1.392
10834.00,7.502585,25.03434,-0.000177,24.017341,-0.0078,1.393
10836.00,7.518404,25.03423,-0.000177,24.017476,-0.0078,1.393
10838.00,7.533074,25.03471,-0.000177,24.017756,-0.0078,1.392
10840.00,7.543218,25.03416,-0.000177,24.017197,-0.0078,1.392
10842.00,7.548962,25.03460,-0.000175,24.017263,-0.0078,1.391
10844.00,7.552608,25.03435,-0.000173,24.016577,-0.0078,1.391
10846.00,7.554975,25.03386,-0.000174,24.016489,-0.0078,1.390
10848.00,7.557697,25.03467,-0.000174,24.017137,-0.0077,1.390
10850.00,7.559307,25.03340,-0.000174,24.017206,-0.0077,1.390
10852.00,7.559869,25.03335,-0.000173,24.017344,-0.0078,1.390
10854.00,7.560650,25.03401,-0.000173,24.017012,-0.0078,1.390
10856.00,7.560233,25.03368,-0.000174,24.017341,-0.0078,1.391
10858.00,7.558693,25.03402,-0.000176,24.017014,-0.0078,1.391
10860.00,7.557456,25.03426,-0.000177,24.017092,-0.0078,1.390
10862.00,7.556326,25.03468,-0.000175,24.017527,-0.0078,1.390
10864.00,7.556595,25.03375,-0.000175,24.017208,-0.0078,1.390
10866.00,7.557701,25.03370,-0.000174,24.017495,-0.0078,1.390
10868.00,7.559322,25.03316,-0.000174,24.017455,-0.0078,1.390
10870.00,7.560599,25.03395,-0.000176,24.016809,-0.0078,1.390
10872.00,7.561739,25.03375,-0.000174,24.016641,-0.0078,1.390
10874.00,7.563569,25.03332,-0.000175,24.017052,-0.0078,1.391
10876.00,7.564960,25.03335,-0.000175,24.016679,-0.0078,1.390
10878.00,7.565452,25.03343,-0.000175,24.017281,-0.0078,1.390
10880.00,7.565020,25.03393,-0.000175,24.016846,-0.0078,1.391
10882.00,7.564679,25.03417,-0.000175,24.016784,-0.0078,1.390
10884.00,7.564251,25.03401,-0.000176,24.016349,-0.0078,1.391
10886.00,7.563389,25.03338,-0.000174,24.016757,-0.0078,1.390
10888.00,7.562916,25.03398,-0.000175,24.017368,-0.0077,1.390
10890.00,7.561426,25.03425,-0.000175,24.017701,-0.0078,1.390
10892.00,7.559841,25.03483,-0.000174,24.016380,-0.0078,1.390
10894.00,7.559213,25.03476,-0.000174,24.016907,-0.0078,1.390
10896.00,7.557503,25.03466,-0.000175,24.017127,-0.0078,1.391
10898.00,7.556078,25.03416,-0.000176,24.017649,-0.0078,1.391
10900.00,7.554842,25.03338,-0.000174,24.017433,-0.0078,1.390
10902.00,7.554328,25.03338,-0.000175,24.016985,-0.0078,1.390
10904.00,7.553477,25.03333,-0.000175,24.017201,-0.0078,1.390
10906.00,7.552768,25.03282,-0.000176,24.017306,-0.0077,1.390
10908.00,7.551910,25.03306,-0.000174,24.017186,-0.0078,1.390
10910.00,7.551136,25.03382,-0.000174,24.017534,-0.0078,1.390
10912.00,7.550376,25.03406,-0.000174,24.017629,-0.0078,1.391
10914.00,7.550201,25.03401,-0.000175,24.016570,-0.0078,1.390
10916.00,7.548672,25.03425,-0.000175,24.017147,-0.0078,1.390
10918.00,7.547573,25.03422,-0.000176,24.016391,-0.0078,1.390
10920.00,7.546843,25.03380,-0.000176,24.016933,-0.0078,1.390
10922.00,7.546074,25.03383,-0.000175,24.016900,-0.0078,1.390
10924.00,7.544887,25.03403,-0.000175,24.017215,-0.0078,1.390
10926.00,7.543402,25.03409,-0.000176,24.017460,-0.0077,1.390
10928.00,7.542667,25.03429,-0.000174,24.017061,-0.0078,1.390
10930.00,7.542501,25.03465,-0.000175,24.017612,-0.0078,1.390
10932.00,7.541890,25.03374,-0.000175,24.017103,-0.0078,1.391
10934.00,7.541929,25.03348,-0.000175,24.017725,-0.0078,1.390
10936.00,7.540454,25.03393,-0.000175,24.017424,-0.0078,1.390
10938.00,7.539168,25.03435,-0.000175,24.017101,-0.0078,1.390
10940.00,7.539338,25.03441,-0.000176,24.017148,-0.0078,1.390
10942.00,7.539116,25.03467,-0.000175,24.017324,-0.0077,1.389
10944.00,7.538224,25.03528,-0.000174,24.017386,-0.0077,1.390
10946.00,7.537059,25.03490,-0.000174,24.017087,-0.0078,1.390
10948.00,7.536169,25.03518,-0.000174,24.017621,-0.0078,1.390
10950.00,7.535820,25.03448,-0.000174,24.016597,-0.0078,1.390
10952.00,7.534439,25.03521,-0.000174,24.016614,-0.0078,1.390
10954.00,7.533466,25.03515,-0.000175,24.017176,-0.0078,1.390
10956.00,7.533871,25.03496,-0.000175,24.016929,-0.0078,1.390
10958.00,7.533945,25.03510,-0.000175,24.017638,-0.0078,1.390
10960.00,7.533695,25.03488,-0.000176,24.017679,-0.0078,1.390
10962.00,7.532861,25.03484,-0.000175,24.017165,-0.0078,1.390
10964.00,7.533051,25.03471,-0.000175,24.017321,-0.0078,1.390
10966.00,7.532198,25.03458,-0.000176,24.017257,-0.0078,1.390
10968.00,7.531289,25.03462,-0.000175,24.017029,-0.0078,1.391
10970.00,7.531092,25.03482,-0.000174,24.017284,-0.0078,1.390
10972.00,7.530616,25.03542,-0.000175,24.016907,-0.0078,1.390
10974.00,7.529857,25.03524,-0.000174,24.017206,-0.0078,1.390
10976.00,7.529327,25.03549,-0.000174,24.017279,-0.0078,1.389
10978.00,7.529801,25.03596,-0.000175,24.017415,-0.0077,1.390
10980.00,7.529577,25.03430,-0.000175,24.016875,-0.0078,1.390
10982.00,7.529181,25.03495,-0.000174,24.017511,-0.0078,1.390
10984.00,7.528612,25.03519,-0.000175,24.017333,-0.0078,1.391
10986.00,7.528293,25.03528,-0.000175,24.016944,-0.0077,1.390
10988.00,7.528797,25.03462,-0.000174,24.017195,-0.0077,1.390
10990.00,7.528212,25.03413,-0.000175,24.016996,-0.0078,1.391
10992.00,7.528177,25.03401,-0.000175,24.017226,-0.0077,1.390
10994.00,7.528006,25.03397,-0.000174,24.017493,-0.0078,1.390
10996.00,7.526931,25.03378,-0.000175,24.017409,-0.0078,1.390
10998.00,7.526252,25.03419,-0.000176,24.017710,-0.0078,1.390
11000.00,7.526799,25.03463,-0.000175,24.017186,-0.0078,1.390
11002.00,7.526808,25.03533,-0.000173,24.017145,-0.0078,1.390
11004.00,7.526622,25.03555,-0.000173,24.017052,-0.0077,1.390
11006.00,7.525910,25.03473,-0.000174,24.017524,-0.0078,1.390
11008.00,7.525214,25.03481,-0.000173,24.017237,-0.0078,1.390
11010.00,7.525302,25.03450,-0.000175,24.016974,-0.0078,1.390
11012.00,7.525173,25.03397,-0.000176,24.016969,-0.0077,1.390
11014.00,7.525893,25.03377,-0.000175,24.017172,-0.0078,1.390
11016.00,7.525612,25.03340,-0.000176,24.017393,-0.0078,1.390
11018.00,7.525358,25.03413,-0.000174,24.017435,-0.0078,1.389
11020.00,7.524964,25.03523,-0.000174,24.017061,-0.0078,1.390
11022.00,7.524694,25.03532,-0.000174,24.017250,-0.0078,1.390
11024.00,7.524763,25.03478,-0.000175,24.017168,-0.0078,1.390
11026.00,7.523873,25.03469,-0.000176,24.016721,-0.0078,1.390
11028.00,7.524664,25.03560,-0.000175,24.017031,-0.0078,1.390
11030.00,7.523612,25.03581,-0.000175,24.017478,-0.0077,1.390
11032.00,7.523269,25.03575,-0.000175,24.017259,-0.0078,1.390
11034.00,7.523132,25.03566,-0.000175,24.016766,-0.0078,1.390
11036.00,7.523510,25.03548,-0.000174,24.016902,-0.0078,1.390
11038.00,7.523300,25.03504,-0.000175,24.017234,-0.0078,1.390
11040.00,7.523090,25.03510,-0.000174,24.017835,-0.0078,1.390
11042.00,7.523048,25.03471,-0.000175,24.017843,-0.0078,1.390
11044.00,7.522699,25.03513,-0.000174,24.018035,-0.0077,1.390
11046.00,7.521775,25.03491,-0.000174,24.017756,-0.0078,1.390
11048.00,7.522488,25.03468,-0.000174,24.017215,-0.0078,1.390
11050.00,7.522149,25.03475,-0.000175,24.016905,-0.0078,1.390
11052.00,7.521834,25.03469,-0.000175,24.016860,-0.0077,1.390
11054.00,7.522320,25.03498,-0.000174,24.017451,-0.0078,1.390
11056.00,7.522109,25.03423,-0.000174,24.017206,-0.0078,1.390
11058.00,7.520946,25.03409,-0.000174,24.017522,-0.0078,1.390
11060.00,7.520648,25.03465,-0.000174,24.017190,-0.0078,1.391
11062.00,7.521118,25.03400,-0.000175,24.016392,-0.0078,1.390
11064.00,7.520932,25.03399,-0.000174,24.017172,-0.0078,1.389
11066.00,7.520905,25.03405,-0.000175,24.018017,-0.0078,1.390
11068.00,7.521396,25.03456,-0.000175,24.017023,-0.0078,1.391
11070.00,7.520817,25.03453,-0.000175,24.016936,-0.0078,1.390
11072.00,7.521325,25.03497,-0.000174,24.018158,-0.0078,1.390
11074.00,7.520575,25.03454,-0.000174,24.017377,-0.0078,1.390
11076.00,7.520475,25.03478,-0.000175,24.017518,-0.0078,1.390
11078.00,7.520406,25.03556,-0.000175,24.017476,-0.0078,1.390
11080.00,7.520311,25.03437,-0.000175,24.017370,-0.0078,1.389
11082.00,7.520647,25.03445,-0.000174,24.017513,-0.0077,1.390
11084.00,7.520996,25.03396,-0.000175,24.017426,-0.0078,1.390
11086.00,7.520732,25.03379,-0.000176,24.017388,-0.0077,1.391
11088.00,7.519823,25.03334,-0.000174,24.017108,-0.0078,1.390
11090.00,7.520063,25.03355,-0.000175,24.016313,-0.0078,1.390
11092.00,7.519726,25.03355,-0.000175,24.017565,-0.0078,1.390
11094.00,7.518614,25.03365,-0.000175,24.017185,-0.0078,1.390
11096.00,7.518170,25.03336,-0.000174,24.017011,-0.0078,1.390
11098.00,7.518437,25.03324,-0.000175,24.017408,-0.0078,1.390
11100.00,7.519095,25.03347,-0.000176,24.017108,-0.0078,1.389
11102.00,7.519233,25.03291,-0.000175,24.017241,-0.0078,1.390
11104.00,7.519625,25.03303,-0.000174,24.016610,-0.0078,1.390
11106.00,7.520086,25.03310,-0.000174,24.017154,-0.0078,1.390
11108.00,7.520510,25.03275,-0.000174,24.017286,-0.0078,1.390
11110.00,7.520119,25.03288,-0.000175,24.017012,-0.0078,1.390
11112.00,7.520249,25.03225,-0.000175,24.017518,-0.0078,1.391
11114.00,7.520048,25.03304,-0.000175,24.017823,-0.0078,1.390
11116.00,7.520174,25.03273,-0.000173,24.016992,-0.0078,1.389
11118.00,7.520736,25.03314,-0.000174,24.017509,-0.0077,1.390
11120.00,7.521052,25.03222,-0.000175,24.017014,-0.0078,1.390
11122.00,7.519694,25.03246,-0.000174,24.017005,-0.0077,1.389
11124.00,7.520058,25.03300,-0.000174,24.017176,-0.0078,1.389
11126.00,7.519565,25.03329,-0.000174,24.018035,-0.0078,1.390
11128.00,7.519427,25.03405,-0.000174,24.017600,-0.0078,1.390
11130.00,7.519675,25.03466,-0.000175,24.017736,-0.0078,1.390
11132.00,7.520214,25.03416,-0.000176,24.017125,-0.0078,1.389
11134.00,7.519513,25.03533,-0.000174,24.017288,-0.0078,1.390
11136.00,7.519810,25.03571,-0.000173,24.017177,-0.0078,1.390
11138.00,7.519966,25.03561,-0.000173,24.017282,-0.0077,1.390
11140.00,7.519737,25.03594,-0.000173,24.017188,-0.0077,1.389
11142.00,7.519256,25.03418,-0.000174,24.018073,-0.0078,1.390
11144.00,7.519044,25.03422,-0.000174,24.017859,-0.0077,1.390
11146.00,7.520087,25.03517,-0.000174,24.017573,-0.0078,1.390
11148.00,7.520720,25.03473,-0.000173,24.017194,-0.0077,1.390
11150.00,7.519573,25.03470,-0.000174,24.016706,-0.0077,1.390
11152.00,7.518844,25.03464,-0.000174,24.017473,-0.0077,1.390
11154.00,7.518713,25.03481,-0.000174,24.016994,-0.0078,1.390
11156.00,7.519123,25.03463,-0.000175,24.017391,-0.0078,1.390
11158.00,7.518902,25.03515,-0.000173,24.017573,-0.0077,1.389
11160.00,7.517721,25.03590,-0.000173,24.016751,-0.0078,1.390
11162.00,7.518321,25.03537,-0.000174,24.017375,-0.0078,1.389
11164.00,7.519173,25.03449,-0.000174,24.017708,-0.0077,1.390
11166.00,7.519534,25.03496,-0.000174,24.017310,-0.0078,1.390
11168.00,7.519173,25.03540,-0.000174,24.016840,-0.0078,1.390
11170.00,7.518903,25.03573,-0.000174,24.017114,-0.0078,1.389
11172.00,7.518555,25.03476,-0.000174,24.017754,-0.0078,1.389
11174.00,7.518432,25.03437,-0.000175,24.017386,-0.0078,1.390
11176.00,7.518652,25.03478,-0.000175,24.016866,-0.0078,1.390
11178.00,7.518525,25.03496,-0.000175,24.017014,-0.0077,1.389
11180.00,7.518236,25.03352,-0.000174,24.017152,-0.0078,1.389
11182.00,7.519039,25.03404,-0.000174,24.017364,-0.0078,1.391
11184.00,7.519024,25.03433,-0.000175,24.017072,-0.0078,1.389
11186.00,7.518677,25.03437,-0.000175,24.016922,-0.0078,1.389
11188.00,7.519390,25.03444,-0.000174,24.017018,-0.0078,1.389
11190.00,7.518519,25.03499,-0.000173,24.017569,-0.0078,1.389
11192.00,7.518737,25.03463,-0.000175,24.017534,-0.0078,1.389
11194.00,7.518643,25.03424,-0.000175,24.017438,-0.0078,1.389
11196.00,7.518065,25.03446,-0.000174,24.017078,-0.0077,1.389
11198.00,7.517811,25.03453,-0.000175,24.016969,-0.0077,1.390
11200.00,7.517796,25.03471,-0.000176,24.017128,-0.0078,1.390
11202.00,7.518072,25.03416,-0.000176,24.017123,-0.0078,1.390
11204.00,7.518509,25.03406,-0.000175,24.017168,-0.0078,1.389
11206.00,7.517162,25.03458,-0.000174,24.017154,-0.0078,1.389
11208.00,7.517184,25.03455,-0.000173,24.016973,-0.0078,1.390
11210.00,7.516187,25.03464,-0.000175,24.017375,-0.0077,1.389
11212.00,7.516819,25.03452,-0.000175,24.016808,-0.0078,1.390
11214.00,7.517348,25.03411,-0.000175,24.016392,-0.0078,1.390
11216.00,7.517433,25.03520,-0.000176,24.017299,-0.0078,1.389
11218.00,7.517100,25.03453,-0.000174,24.017955,-0.0078,1.389
11220.00,7.517737,25.03475,-0.000175,24.017476,-0.0078,1.389
11222.00,7.518130,25.03536,-0.000176,24.017176,-0.0078,1.390
11224.00,7.518683,25.03416,-0.000175,24.016530,-0.0078,1.390
11226.00,7.519453,25.03452,-0.000174,24.017359,-0.0078,1.389
11228.00,7.518733,25.03506,-0.000174,24.017839,-0.0078,1.389
11230.00,7.518154,25.03541,-0.000173,24.017205,-0.0078,1.389
11232.00,7.518535,25.03583,-0.000175,24.017844,-0.0078,1.389
11234.00,7.518900,25.03532,-0.000175,24.016838,-0.0078,1.389
11236.00,7.518796,25.03567,-0.000175,24.016775,-0.0078,1.390
11238.00,7.518957,25.03619,-0.000175,24.017215,-0.0077,1.390
11240.00,7.519145,25.03576,-0.000176,24.017313,-0.0077,1.389
11242.00,7.519263,25.03555,-0.000174,24.017130,-0.0078,1.390
11244.00,7.519042,25.03526,-0.000175,24.017866,-0.0077,1.390
11246.00,7.518806,25.03569,-0.000176,24.017351,-0.0078,1.389
11248.00,7.518420,25.03591,-0.000175,24.016690,-0.0078,1.389
11250.00,7.518380,25.03539,-0.000174,24.017576,-0.0078,1.389
11252.00,7.518089,25.03550,-0.000175,24.016820,-0.0078,1.389
11254.00,7.517580,25.03498,-0.000175,24.016505,-0.0078,1.390
11256.00,7.517364,25.03515,-0.000177,24.016688,-0.0078,1.389
11258.00,7.517386,25.03510,-0.000175,24.017440,-0.0078,1.390
11260.00,7.517786,25.03545,-0.000175,24.017203,-0.0078,1.389
11262.00,7.517687,25.03511,-0.000175,24.016619,-0.0078,1.389
11264.00,7.516860,25.03461,-0.000174,24.017188,-0.0078,1.389
11266.00,7.516630,25.03536,-0.000175,24.017444,-0.0078,1.389
11268.00,7.517283,25.03577,-0.000175,24.017197,-0.0077,1.390
11270.00,7.517447,25.03597,-0.000175,24.017335,-0.0078,1.390
11272.00,7.517346,25.03627,-0.000175,24.017025,-0.0078,1.389
11274.00,7.517018,25.03617,-0.000174,24.016233,-0.0078,1.389
11276.00,7.517213,25.03593,-0.000175,24.017232,-0.0078,1.389
11278.00,7.518143,25.03550,-0.000175,24.017011,-0.0078,1.389
11280.00,7.517950,25.03543,-0.000176,24.016960,-0.0078,1.389
11282.00,7.518223,25.03535,-0.000175,24.017141,-0.0078,1.390
11284.00,7.518094,25.03459,-0.000176,24.017165,-0.0078,1.390
11286.00,7.518082,25.03408,-0.000175,24.017194,-0.0078,1.390
11288.00,7.518230,25.03479,-0.000174,24.017375,-0.0078,1.389
11290.00,7.517714,25.03482,-0.000176,24.016762,-0.0078,1.389
11292.00,7.518773,25.03431,-0.000175,24.017179,-0.0078,1.389
11294.00,7.519256,25.03451,-0.000174,24.017518,-0.0078,1.389
11296.00,7.519247,25.03497,-0.000175,24.017021,-0.0078,1.389
11298.00,7.518382,25.03487,-0.000174,24.017522,-0.0078,1.389
11300.00,7.518227,25.03503,-0.000175,24.017457,-0.0078,1.390
11302.00,7.518521,25.03462,-0.000174,24.017259,-0.0078,1.389
11304.00,7.517306,25.03511,-0.000173,24.017232,-0.0078,1.389
11306.00,7.518267,25.03517,-0.000175,24.016617,-0.0078,1.390
11308.00,7.518033,25.03535,-0.000175,24.016784,-0.0078,1.389
11310.00,7.518295,25.03465,-0.000175,24.016650,-0.0078,1.389
11312.00,7.517642,25.03410,-0.000174,24.016416,-0.0078,1.389
11314.00,7.517366,25.03391,-0.000175,24.017232,-0.0078,1.390
11316.00,7.517832,25.03487,-0.000175,24.017618,-0.0078,1.390
11318.00,7.518028,25.03496,-0.000176,24.016655,-0.0078,1.389
11320.00,7.518251,25.03524,-0.000175,24.016904,-0.0078,1.390
11322.00,7.518460,25.03615,-0.000174,24.017041,-0.0078,1.389
11324.00,7.517906,25.03511,-0.000174,24.016927,-0.0077,1.389
11326.00,7.518079,25.03460,-0.000173,24.017455,-0.0078,1.389
11328.00,7.517723,25.03586,-0.000174,24.016672,-0.0078,1.390
11330.00,7.517631,25.03553,-0.000174,24.017348,-0.0078,1.390
11332.00,7.516619,25.03419,-0.000176,24.017165,-0.0078,1.390
11334.00,7.517431,25.03492,-0.000175,24.016566,-0.0078,1.390
11336.00,7.517912,25.03443,-0.000175,24.017128,-0.0077,1.389
11338.00,7.517283,25.03458,-0.000176,24.017304,-0.0078,1.389
11340.00,7.517248,25.03436,-0.000174,24.017313,-0.0078,1.389
11342.00,7.517096,25.03431,-0.000175,24.016441,-0.0078,1.389
11344.00,7.517040,25.03434,-0.000175,24.016461,-0.0078,1.389
11346.00,7.516617,25.03480,-0.000176,24.016586,-0.0078,1.389
11348.00,7.517357,25.03530,-0.000174,24.016249,-0.0078,1.390
11350.00,7.516540,25.03535,-0.000173,24.016873,-0.0078,1.390
11352.00,7.516739,25.03440,-0.000174,24.017750,-0.0078,1.390
11354.00,7.517314,25.03523,-0.000175,24.016572,-0.0078,1.389
11356.00,7.517416,25.03436,-0.000175,24.017195,-0.0078,1.389
11358.00,7.517281,25.03511,-0.000175,24.017170,-0.0078,1.389
11360.00,7.517046,25.03597,-0.000175,24.016918,-0.0078,1.389
11362.00,7.516878,25.03551,-0.000175,24.016766,-0.0078,1.389
11364.00,7.517447,25.03496,-0.000174,24.017844,-0.0078,1.389
11366.00,7.517514,25.03544,-0.000175,24.017295,-0.0078,1.389
11368.00,7.517690,25.03492,-0.000175,24.017426,-0.0078,1.390
11370.00,7.517418,25.03501,-0.000175,24.016837,-0.0078,1.390
11372.00,7.517468,25.03526,-0.000175,24.017040,-0.0078,1.390
11374.00,7.516733,25.03528,-0.000174,24.017040,-0.0078,1.390
11376.00,7.516048,25.03539,-0.000176,24.017103,-0.0078,1.389
11378.00,7.516420,25.03455,-0.000175,24.016523,-0.0078,1.390
11380.00,7.516326,25.03465,-0.000175,24.017210,-0.0078,1.389
11382.00,7.516222,25.03531,-0.000174,24.016599,-0.0078,1.389
11384.00,7.517092,25.03532,-0.000174,24.016779,-0.0078,1.389
11386.00,7.517613,25.03448,-0.000175,24.017594,-0.0078,1.389
11388.00,7.518707,25.03460,-0.000175,24.017128,-0.0078,1.390
11390.00,7.519087,25.03559,-0.000175,24.016994,-0.0078,1.389
11392.00,7.518286,25.03470,-0.000174,24.017210,-0.0078,1.389
11394.00,7.517825,25.03434,-0.000174,24.016842,-0.0078,1.390
11396.00,7.517230,25.03503,-0.000174,24.016572,-0.0077,1.389
11398.00,7.516711,25.03485,-0.000175,24.016992,-0.0077,1.389
11400.00,7.516832,25.03516,-0.000175,24.017170,-0.0078,1.389
11402.00,7.517806,25.03486,-0.000174,24.017805,-0.0078,1.390
11404.00,7.518203,25.03554,-0.000174,24.017147,-0.0078,1.390
@19,12.0000,24.0
11406.00,7.517297,25.03605,-0.000175,24.016590,-0.0078,1.390
11408.00,7.514176,25.03581,-0.000175,24.016594,-0.0078,1.389
11410.00,7.507133,25.03491,-0.000175,24.016844,-0.0078,1.388
11412.00,7.498353,25.03470,-0.000175,24.016742,-0.0078,1.388
11414.00,7.488527,25.03536,-0.000175,24.017185,-0.0078,1.389
11416.00,7.480766,25.03502,-0.000174,24.017409,-0.0078,1.389
11418.00,7.477190,25.03444,-0.000175,24.017089,-0.0078,1.390
11420.00,7.477031,25.03367,-0.000177,24.016599,-0.0078,1.389
11422.00,7.476767,25.03474,-0.000176,24.016670,-0.0078,1.391
11424.00,7.477306,25.03584,-0.000176,24.017540,-0.0078,1.391
11426.00,7.477679,25.03531,-0.000178,24.017031,-0.0078,1.391
11428.00,7.478845,25.03491,-0.000177,24.017235,-0.0078,1.390
11430.00,7.480172,25.03530,-0.000176,24.016733,-0.0078,1.390
11432.00,7.487042,25.03464,-0.000177,24.016907,-0.0078,1.391
11434.00,7.498798,25.03385,-0.000179,24.016891,-0.0078,1.392
11436.00,7.514513,25.03436,-0.000178,24.016708,-0.0078,1.391
11438.00,7.530226,25.03404,-0.000178,24.016615,-0.0078,1.391
11440.00,7.540731,25.03426,-0.000179,24.017174,-0.0078,1.391
11442.00,7.547743,25.03491,-0.000176,24.016717,-0.0078,1.389
11444.00,7.550943,25.03592,-0.000174,24.016614,-0.0078,1.389
11446.00,7.552784,25.03503,-0.000173,24.016552,-0.0077,1.390
11448.00,7.554774,25.03456,-0.000174,24.016802,-0.0078,1.389
11450.00,7.557712,25.03459,-0.000174,24.017359,-0.0078,1.389
11452.00,7.559773,25.03392,-0.000175,24.016507,-0.0078,1.389
11454.00,7.558807,25.03397,-0.000175,24.016606,-0.0078,1.389
11456.00,7.557795,25.03458,-0.000174,24.016949,-0.0078,1.389
11458.00,7.555578,25.03510,-0.000174,24.017337,-0.0078,1.389
11460.00,7.554405,25.03542,-0.000176,24.016677,-0.0078,1.389
11462.00,7.553883,25.03545,-0.000175,24.017011,-0.0078,1.390
11464.00,7.553285,25.03545,-0.000174,24.017370,-0.0078,1.389
11466.00,7.554591,25.03540,-0.000174,24.017067,-0.0078,1.389
11468.00,7.555703,25.03534,-0.000174,24.017282,-0.0078,1.389
11470.00,7.556346,25.03418,-0.000175,24.017210,-0.0078,1.389
11472.00,7.557461,25.03441,-0.000175,24.017052,-0.0078,1.389
11474.00,7.559911,25.03481,-0.000175,24.016867,-0.0078,1.389
11476.00,7.560311,25.03530,-0.000175,24.016907,-0.0078,1.389
11478.00,7.559968,25.03485,-0.000177,24.016991,-0.0078,1.389
11480.00,7.560333,25.03562,-0.000176,24.017592,-0.0078,1.389
11482.00,7.561621,25.03610,-0.000176,24.016842,-0.0078,1.389
11484.00,7.561399,25.03535,-0.000176,24.016452,-0.0078,1.389
11486.00,7.560989,25.03555,-0.000176,24.016657,-0.0078,1.389
11488.00,7.561275,25.03578,-0.000176,24.017284,-0.0078,1.389
11490.00,7.560309,25.03490,-0.000176,24.017125,-0.0078,1.390
11492.00,7.558848,25.03565,-0.000175,24.016936,-0.0078,1.390
11494.00,7.558364,25.03499,-0.000176,24.016527,-0.0078,1.390
11496.00,7.557187,25.03439,-0.000175,24.017832,-0.0078,1.390
11498.00,7.555144,25.03497,-0.000175,24.016924,-0.0078,1.388
11500.00,7.553733,25.03537,-0.000175,24.016648,-0.0078,1.389
11502.00,7.552849,25.03475,-0.000176,24.016931,-0.0078,1.389
11504.00,7.551823,25.03449,-0.000176,24.017002,-0.0078,1.389
11506.00,7.550586,25.03402,-0.000175,24.016528,-0.0078,1.389
11508.00,7.548889,25.03414,-0.000175,24.017016,-0.0078,1.389
11510.00,7.547555,25.03412,-0.000176,24.016699,-0.0078,1.389
11512.00,7.546599,25.03474,-0.000175,24.016842,-0.0078,1.389
11514.00,7.546338,25.03529,-0.000177,24.017056,-0.0078,1.390
11516.00,7.545246,25.03520,-0.000176,24.016891,-0.0078,1.390
11518.00,7.545146,25.03544,-0.000176,24.017058,-0.0078,1.390
11520.00,7.543988,25.03456,-0.000175,24.016523,-0.0078,1.389
11522.00,7.543198,25.03509,-0.000176,24.017223,-0.0078,1.389
11524.00,7.542784,25.03499,-0.000175,24.017118,-0.0078,1.388
11526.00,7.542679,25.03544,-0.000174,24.016963,-0.0078,1.389
11528.00,7.542120,25.03557,-0.000177,24.017286,-0.0078,1.390
11530.00,7.540866,25.03578,-0.000175,24.016788,-0.0078,1.389
11532.00,7.540188,25.03608,-0.000175,24.016795,-0.0078,1.388
11534.00,7.539959,25.03534,-0.000175,24.016523,-0.0078,1.389
11536.00,7.539636,25.03442,-0.000176,24.016460,-0.0078,1.389
11538.00,7.538997,25.03413,-0.000175,24.016737,-0.0078,1.389
11540.00,7.537740,25.03455,-0.000174,24.016472,-0.0078,1.389
11542.00,7.536841,25.03441,-0.000175,24.016730,-0.0078,1.389
11544.00,7.536479,25.03491,-0.000174,24.017002,-0.0078,1.389
11546.00,7.535916,25.03541,-0.000174,24.017259,-0.0078,1.390
11548.00,7.535599,25.03596,-0.000175,24.017112,-0.0078,1.389
11550.00,7.535655,25.03516,-0.000175,24.017342,-0.0078,1.389
11552.00,7.535945,25.03471,-0.000176,24.017921,-0.0077,1.389
11554.00,7.534435,25.03510,-0.000175,24.017553,-0.0078,1.389
11556.00,7.533523,25.03563,-0.000175,24.017902,-0.0078,1.389
11558.00,7.532899,25.03418,-0.000173,24.016893,-0.0078,1.389
11560.00,7.532941,25.03412,-0.000174,24.017116,-0.0078,1.389
11562.00,7.532044,25.03544,-0.000174,24.017179,-0.0078,1.389
11564.00,7.531695,25.03552,-0.000175,24.016565,-0.0078,1.389
11566.00,7.530864,25.03518,-0.000176,24.016904,-0.0078,1.390
11568.00,7.530621,25.03468,-0.000175,24.016429,-0.0078,1.389
11570.00,7.529439,25.03519,-0.000176,24.016971,-0.0077,1.389
11572.00,7.528951,25.03499,-0.000175,24.017141,-0.0078,1.389
11574.00,7.529059,25.03492,-0.000175,24.016663,-0.0078,1.389
11576.00,7.528864,25.03601,-0.000175,24.016686,-0.0078,1.389
11578.00,7.528544,25.03574,-0.000175,24.017455,-0.0077,1.389
11580.00,7.528544,25.03546,-0.000175,24.017009,-0.0078,1.389
11582.00,7.528115,25.03544,-0.000175,24.016740,-0.0078,1.389
11584.00,7.527563,25.03532,-0.000174,24.017056,-0.0078,1.389
11586.00,7.527255,25.03512,-0.000175,24.017447,-0.0078,1.389
11588.00,7.527138,25.03560,-0.000175,24.016722,-0.0078,1.389
11590.00,7.526439,25.03474,-0.000174,24.017161,-0.0078,1.389
11592.00,7.526116,25.03527,-0.000174,24.017413,-0.0078,1.389
11594.00,7.525387,25.03504,-0.000175,24.016945,-0.0077,1.390
11596.00,7.525563,25.03516,-0.000177,24.017156,-0.0078,1.389
11598.00,7.526158,25.03520,-0.000176,24.017166,-0.0078,1.389
11600.00,7.525641,25.03534,-0.000175,24.017500,-0.0078,1.388
11602.00,7.525464,25.03542,-0.000174,24.017529,-0.0078,1.389
11604.00,7.524986,25.03473,-0.000175,24.017317,-0.0078,1.390
11606.00,7.525076,25.03511,-0.000175,24.016922,-0.0078,1.389
11608.00,7.524396,25.03532,-0.000174,24.016615,-0.0078,1.389
11610.00,7.524240,25.03539,-0.000174,24.016664,-0.0078,1.389
11612.00,7.523345,25.03589,-0.000175,24.017326,-0.0078,1.389
11614.00,7.522970,25.03546,-0.000174,24.016673,-0.0078,1.389
11616.00,7.523167,25.03455,-0.000175,24.016454,-0.0078,1.390
11618.00,7.523241,25.03497,-0.000175,24.016719,-0.0077,1.390
11620.00,7.523493,25.03473,-0.000174,24.016927,-0.0077,1.389
11622.00,7.522928,25.03431,-0.000175,24.017435,-0.0078,1.389
11624.00,7.522260,25.03401,-0.000175,24.017598,-0.0078,1.390
11626.00,7.521744,25.03433,-0.000176,24.017237,-0.0078,1.389
11628.00,7.522556,25.03475,-0.000176,24.016430,-0.0078,1.390
11630.00,7.523044,25.03426,-0.000174,24.016670,-0.0078,1.389
11632.00,7.522083,25.03364,-0.000175,24.016998,-0.0078,1.389
11634.00,7.521875,25.03339,-0.000175,24.017003,-0.0078,1.389
11636.00,7.521540,25.03399,-0.000175,24.017279,-0.0078,1.389
11638.00,7.520796,25.03349,-0.000175,24.016866,-0.0078,1.389
11640.00,7.520892,25.03319,-0.000175,24.017085,-0.0078,1.389
11642.00,7.521090,25.03372,-0.000176,24.017003,-0.0078,1.389
11644.00,7.519887,25.03359,-0.000175,24.016543,-0.0078,1.389
11646.00,7.519473,25.03343,-0.000174,24.016296,-0.0078,1.389
11648.00,7.519115,25.03375,-0.000175,24.017393,-0.0078,1.388
11650.00,7.519797,25.03317,-0.000175,24.017203,-0.0078,1.389
11652.00,7.519457,25.03336,-0.000175,24.016380,-0.0078,1.389
11654.00,7.519029,25.03324,-0.000175,24.017021,-0.0078,1.389
11656.00,7.519856,25.03299,-0.000174,24.017553,-0.0078,1.389
11658.00,7.519855,25.03252,-0.000173,24.016994,-0.0078,1.389
11660.00,7.519546,25.03259,-0.000175,24.017128,-0.0078,1.389
11662.00,7.519983,25.03312,-0.000176,24.017438,-0.0078,1.390
11664.00,7.519418,25.03386,-0.000175,24.016947,-0.0078,1.389
11666.00,7.518839,25.03371,-0.000174,24.016827,-0.0078,1.389
11668.00,7.519210,25.03457,-0.000176,24.017781,-0.0078,1.390
11670.00,7.519032,25.03464,-0.000174,24.016927,-0.0078,1.389
11672.00,7.518864,25.03426,-0.000173,24.017286,-0.0078,1.389
11674.00,7.518562,25.03386,-0.000175,24.017284,-0.0078,1.389
11676.00,7.518496,25.03301,-0.000175,24.016960,-0.0077,1.389
11678.00,7.518978,25.03339,-0.000174,24.017069,-0.0078,1.389
11680.00,7.518963,25.03403,-0.000175,24.017500,-0.0078,1.389
11682.00,7.518795,25.03412,-0.000175,24.016679,-0.0078,1.389
11684.00,7.519179,25.03400,-0.000175,24.017273,-0.0078,1.389
11686.00,7.519380,25.03379,-0.000174,24.017052,-0.0078,1.389
11688.00,7.519500,25.03356,-0.000175,24.017404,-0.0078,1.389
11690.00,7.518739,25.03307,-0.000175,24.017478,-0.0078,1.390
11692.00,7.518380,25.03384,-0.000175,24.017132,-0.0078,1.389
11694.00,7.518253,25.03414,-0.000174,24.017263,-0.0078,1.389
11696.00,7.518044,25.03369,-0.000174,24.017344,-0.0077,1.389
11698.00,7.518755,25.03367,-0.000174,24.017377,-0.0077,1.389
11700.00,7.519536,25.03374,-0.000176,24.017114,-0.0078,1.389
11702.00,7.519155,25.03296,-0.000174,24.016534,-0.0078,1.389
11704.00,7.518271,25.03349,-0.000173,24.016987,-0.0078,1.389
11706.00,7.518133,25.03399,-0.000174,24.016969,-0.0078,1.389
11708.00,7.517996,25.03381,-0.000173,24.017070,-0.0078,1.389
11710.00,7.517912,25.03349,-0.000174,24.017433,-0.0077,1.389
11712.00,7.517879,25.03368,-0.000175,24.017415,-0.0078,1.389
11714.00,7.518785,25.03516,-0.000175,24.017110,-0.0078,1.389
11716.00,7.518694,25.03376,-0.000175,24.016570,-0.0077,1.389
11718.00,7.518183,25.03348,-0.000174,24.017341,-0.0078,1.389
11720.00,7.517820,25.03409,-0.000175,24.017049,-0.0077,1.389
11722.00,7.516744,25.03425,-0.000174,24.016748,-0.0077,1.390
11724.00,7.517576,25.03354,-0.000174,24.017453,-0.0078,1.389
11726.00,7.518221,25.03343,-0.000175,24.017119,-0.0077,1.389
11728.00,7.517916,25.03416,-0.000175,24.017828,-0.0078,1.389
11730.00,7.517606,25.03397,-0.000174,24.017602,-0.0078,1.389
11732.00,7.517079,25.03352,-0.000173,24.016581,-0.0078,1.389
11734.00,7.517081,25.03410,-0.000173,24.017509,-0.0077,1.389
11736.00,7.517800,25.03388,-0.000173,24.017551,-0.0077,1.389
11738.00,7.517719,25.03379,-0.000173,24.017984,-0.0078,1.388
11740.00,7.518034,25.03421,-0.000174,24.018082,-0.0078,1.389
11742.00,7.518110,25.03443,-0.000174,24.017304,-0.0077,1.389
11744.00,7.518104,25.03446,-0.000174,24.016808,-0.0078,1.390
11746.00,7.517266,25.03383,-0.000175,24.017435,-0.0077,1.390
11748.00,7.517234,25.03442,-0.000175,24.017179,-0.0077,1.389
11750.00,7.517784,25.03522,-0.000175,24.016661,-0.0078,1.389
11752.00,7.517001,25.03501,-0.000174,24.017574,-0.0078,1.388
11754.00,7.516780,25.03426,-0.000173,24.017837,-0.0077,1.388
11756.00,7.516439,25.03453,-0.000174,24.017250,-0.0077,1.389
11758.00,7.516412,25.03422,-0.000174,24.017565,-0.0078,1.389
11760.00,7.516882,25.03475,-0.000174,24.017239,-0.0078,1.389
11762.00,7.517469,25.03422,-0.000174,24.017250,-0.0077,1.389
11764.00,7.517107,25.03380,-0.000174,24.016663,-0.0078,1.390
11766.00,7.516818,25.03408,-0.000175,24.017221,-0.0078,1.389
11768.00,7.515303,25.03428,-0.000174,24.017304,-0.0078,1.389
11770.00,7.515667,25.03449,-0.000174,24.017201,-0.0078,1.389
11772.00,7.516492,25.03531,-0.000174,24.017005,-0.0078,1.389
11774.00,7.516752,25.03567,-0.000174,24.017346,-0.0078,1.389
11776.00,7.516373,25.03538,-0.000175,24.017087,-0.0078,1.389
11778.00,7.516183,25.03466,-0.000175,24.016916,-0.0078,1.389
11780.00,7.515670,25.03448,-0.000174,24.016855,-0.0078,1.389
11782.00,7.515855,25.03571,-0.000174,24.018180,-0.0077,1.389
11784.00,7.516304,25.03465,-0.000174,24.017509,-0.0078,1.389
11786.00,7.516097,25.03447,-0.000174,24.017725,-0.0078,1.389
11788.00,7.515783,25.03475,-0.000174,24.016842,-0.0078,1.389
11790.00,7.515964,25.03504,-0.000174,24.017654,-0.0078,1.389
11792.00,7.516634,25.03530,-0.000173,24.017165,-0.0078,1.389
11794.00,7.517480,25.03580,-0.000176,24.017480,-0.0078,1.390
11796.00,7.517744,25.03557,-0.000176,24.017573,-0.0078,1.390
11798.00,7.517991,25.03565,-0.000175,24.016973,-0.0078,1.389
11800.00,7.518018,25.03464,-0.000175,24.017194,-0.0078,1.389
11802.00,7.517553,25.03481,-0.000173,24.017785,-0.0078,1.389
11804.00,7.516757,25.03447,-0.000175,24.017683,-0.0078,1.390
11806.00,7.516751,25.03419,-0.000175,24.016992,-0.0078,1.389
11808.00,7.516325,25.03420,-0.000175,24.017310,-0.0077,1.390
11810.00,7.515778,25.03460,-0.000173,24.017197,-0.0078,1.389
11812.00,7.515803,25.03439,-0.000174,24.017282,-0.0078,1.389
11814.00,7.516217,25.03471,-0.000174,24.016788,-0.0078,1.388
11816.00,7.516028,25.03479,-0.000175,24.017417,-0.0078,1.389
11818.00,7.515798,25.03544,-0.000175,24.017883,-0.0077,1.389
11820.00,7.516224,25.03473,-0.000175,24.017835,-0.0078,1.389
11822.00,7.517231,25.03588,-0.000175,24.017496,-0.0078,1.390
11824.00,7.517567,25.03516,-0.000176,24.017803,-0.0077,1.390
11826.00,7.517290,25.03450,-0.000176,24.017611,-0.0078,1.389
11828.00,7.517295,25.03519,-0.000176,24.017313,-0.0078,1.389
11830.00,7.517038,25.03508,-0.000175,24.017716,-0.0077,1.389
11832.00,7.516725,25.03449,-0.000174,24.016664,-0.0078,1.389
11834.00,7.516689,25.03475,-0.000173,24.017244,-0.0078,1.389
11836.00,7.516612,25.03541,-0.000173,24.017235,-0.0078,1.389
11838.00,7.516336,25.03533,-0.000174,24.017226,-0.0078,1.390
11840.00,7.516494,25.03588,-0.000175,24.017195,-0.0078,1.389
11842.00,7.516156,25.03571,-0.000174,24.017250,-0.0078,1.389
11844.00,7.516313,25.03533,-0.000174,24.017558,-0.0078,1.389
11846.00,7.516463,25.03552,-0.000174,24.017168,-0.0078,1.389
11848.00,7.516473,25.03509,-0.000174,24.017821,-0.0078,1.389
11850.00,7.516606,25.03454,-0.000174,24.017826,-0.0078,1.390
11852.00,7.516537,25.03460,-0.000174,24.016844,-0.0078,1.389
11854.00,7.516678,25.03543,-0.000175,24.017107,-0.0077,1.389
11856.00,7.516027,25.03546,-0.000173,24.017643,-0.0078,1.389
11858.00,7.516032,25.03608,-0.000174,24.017324,-0.0077,1.389
11860.00,7.516094,25.03571,-0.000175,24.017277,-0.0078,1.389
11862.00,7.515800,25.03646,-0.000174,24.017774,-0.0077,1.389
11864.00,7.516545,25.03659,-0.000174,24.017819,-0.0078,1.390
11866.00,7.516559,25.03636,-0.000174,24.017370,-0.0078,1.389
11868.00,7.516022,25.03637,-0.000174,24.017252,-0.0077,1.389
11870.00,7.516520,25.03630,-0.000174,24.016998,-0.0078,1.389
11872.00,7.517105,25.03562,-0.000175,24.017292,-0.0077,1.389
11874.00,7.516726,25.03563,-0.000174,24.017545,-0.0078,1.390
11876.00,7.516809,25.03672,-0.000175,24.017119,-0.0078,1.389
11878.00,7.516705,25.03556,-0.000174,24.017092,-0.0078,1.389
11880.00,7.516567,25.03494,-0.000174,24.017253,-0.0077,1.389
11882.00,7.515750,25.03507,-0.000174,24.017567,-0.0077,1.388
11884.00,7.515269,25.03515,-0.000174,24.017121,-0.0078,1.389
11886.00,7.515441,25.03488,-0.000172,24.017649,-0.0078,1.389
11888.00,7.515843,25.03466,-0.000174,24.017627,-0.0077,1.389
11890.00,7.516106,25.03515,-0.000173,24.017243,-0.0077,1.390
11892.00,7.516031,25.03581,-0.000174,24.018289,-0.0077,1.390
11894.00,7.515939,25.03564,-0.000174,24.017576,-0.0078,1.389
11896.00,7.516972,25.03506,-0.000173,24.017640,-0.0078,1.389
11898.00,7.516622,25.03586,-0.000173,24.017681,-0.0078,1.389
11900.00,7.516488,25.03629,-0.000173,24.018082,-0.0078,1.390
11902.00,7.516978,25.03583,-0.000174,24.017560,-0.0078,1.389
11904.00,7.516626,25.03477,-0.000174,24.017935,-0.0077,1.388
11906.00,7.515294,25.03519,-0.000174,24.017382,-0.0078,1.389
11908.00,7.515295,25.03491,-0.000175,24.017556,-0.0077,1.389
11910.00,7.517016,25.03498,-0.000175,24.017747,-0.0077,1.389
11912.00,7.516851,25.03509,-0.000174,24.017478,-0.0077,1.389
11914.00,7.516490,25.03610,-0.000174,24.016958,-0.0078,1.390
11916.00,7.516036,25.03645,-0.000174,24.017020,-0.0077,1.390
11918.00,7.515814,25.03591,-0.000174,24.016657,-0.0077,1.389
11920.00,7.516169,25.03641,-0.000174,24.017266,-0.0077,1.390
11922.00,7.515821,25.03656,-0.000175,24.017513,-0.0077,1.389
11924.00,7.516212,25.03678,-0.000174,24.017168,-0.0078,1.389
11926.00,7.516503,25.03609,-0.000174,24.017119,-0.0078,1.390
11928.00,7.516386,25.03548,-0.000174,24.017212,-0.0077,1.389
11930.00,7.515709,25.03569,-0.000175,24.017192,-0.0078,1.389
11932.00,7.515630,25.03587,-0.000174,24.017244,-0.0077,1.389
11934.00,7.516364,25.03598,-0.000173,24.017475,-0.0077,1.389
11936.00,7.516686,25.03558,-0.000174,24.017364,-0.0078,1.390
11938.00,7.516492,25.03577,-0.000174,24.016498,-0.0078,1.389
11940.00,7.516353,25.03649,-0.000175,24.017163,-0.0077,1.390
11942.00,7.516501,25.03624,-0.000174,24.017504,-0.0077,1.390
11944.00,7.515961,25.03571,-0.000174,24.017181,-0.0077,1.390
11946.00,7.515849,25.03584,-0.000174,24.017534,-0.0077,1.389
11948.00,7.515979,25.03584,-0.000173,24.017263,-0.0078,1.390
11950.00,7.515662,25.03613,-0.000173,24.017893,-0.0078,1.389
11952.00,7.515359,25.03624,-0.000173,24.017346,-0.0078,1.389
11954.00,7.515566,25.03601,-0.000173,24.017108,-0.0078,1.390
11956.00,7.515258,25.03545,-0.000174,24.017670,-0.0077,1.390
11958.00,7.515058,25.03496,-0.000174,24.017602,-0.0078,1.390
11960.00,7.515227,25.03486,-0.000174,24.017776,-0.0078,1.390
11962.00,7.516374,25.03487,-0.000174,24.017902,-0.0078,1.389
11964.00,7.515745,25.03492,-0.000174,24.017988,-0.0077,1.389
11966.00,7.515100,25.03566,-0.000175,24.017469,-0.0077,1.389
11968.00,7.515110,25.03617,-0.000173,24.018020,-0.0077,1.389
11970.00,7.515198,25.03596,-0.000173,24.017344,-0.0078,1.389
11972.00,7.515699,25.03581,-0.000174,24.017864,-0.0078,1.390
11974.00,7.515946,25.03539,-0.000174,24.017328,-0.0078,1.389
11976.00,7.516058,25.03454,-0.000173,24.017930,-0.0078,1.389
11978.00,7.515855,25.03404,-0.000175,24.017462,-0.0077,1.390
11980.00,7.515763,25.03378,-0.000174,24.017955,-0.0078,1.390
11982.00,7.515808,25.03439,-0.000175,24.017598,-0.0077,1.389
11984.00,7.515736,25.03507,-0.000174,24.017576,-0.0078,1.390
11986.00,7.515867,25.03503,-0.000174,24.016929,-0.0078,1.389
11988.00,7.516178,25.03489,-0.000174,24.017696,-0.0078,1.389
11990.00,7.515657,25.03558,-0.000175,24.016911,-0.0078,1.390
11992.00,7.516272,25.03554,-0.000175,24.017400,-0.0078,1.389
11994.00,7.515888,25.03561,-0.000174,24.017257,-0.0077,1.389
11996.00,7.515355,25.03494,-0.000174,24.017640,-0.0078,1.389
11998.00,7.515524,25.03546,-0.000174,24.017324,-0.0078,1.389
12000.00,7.515233,25.03459,-0.000174,24.016965,-0.0078,1.390
12002.00,7.515562,25.03481,-0.000174,24.017201,-0.0077,1.389
12004.00,7.516251,25.03515,-0.000174,24.017447,-0.0077,1.390
@20,12.0000,24.0
12006.00,7.515624,25.03442,-0.000174,24.017292,-0.0077,1.389
12008.00,7.512933,25.03421,-0.000175,24.017188,-0.0077,1.389
12010.00,7.506969,25.03410,-0.000174,24.017038,-0.0078,1.388
12012.00,7.498277,25.03477,-0.000173,24.017600,-0.0078,1.388
12014.00,7.487775,25.03455,-0.000174,24.017268,-0.0078,1.388
12016.00,7.480503,25.03486,-0.000174,24.017301,-0.0078,1.389
12018.00,7.477140,25.03486,-0.000176,24.016837,-0.0078,1.390
12020.00,7.476287,25.03511,-0.000175,24.017796,-0.0078,1.390
12022.00,7.476214,25.03420,-0.000175,24.017560,-0.0078,1.389
12024.00,7.476996,25.03425,-0.000175,24.016924,-0.0077,1.390
12026.00,7.477196,25.03432,-0.000176,24.016554,-0.0078,1.391
12028.00,7.477040,25.03360,-0.000177,24.016387,-0.0078,1.390
12030.00,7.478314,25.03400,-0.000176,24.017194,-0.0078,1.390
12032.00,7.484317,25.03445,-0.000176,24.017326,-0.0078,1.391
12034.00,7.495783,25.03390,-0.000176,24.017215,-0.0078,1.391
12036.00,7.509312,25.03434,-0.000176,24.017411,-0.0078,1.392
12038.00,7.524323,25.03390,-0.000177,24.016824,-0.0077,1.392
12040.00,7.535976,25.03385,-0.000177,24.017460,-0.0078,1.391
12042.00,7.542984,25.03344,-0.000175,24.016748,-0.0078,1.390
12044.00,7.547124,25.03366,-0.000175,24.017172,-0.0078,1.390
12046.00,7.548891,25.03344,-0.000175,24.017953,-0.0078,1.390
12048.00,7.551397,25.03365,-0.000175,24.016566,-0.0078,1.390
12050.00,7.553779,25.03419,-0.000174,24.017134,-0.0078,1.389
12052.00,7.554842,25.03526,-0.000173,24.017670,-0.0078,1.389
12054.00,7.554162,25.03445,-0.000173,24.017357,-0.0078,1.389
12056.00,7.553914,25.03431,-0.000173,24.017297,-0.0078,1.389
12058.00,7.552396,25.03391,-0.000175,24.017070,-0.0078,1.389
12060.00,7.550752,25.03363,-0.000174,24.018024,-0.0078,1.390
12062.00,7.549915,25.03390,-0.000175,24.016851,-0.0078,1.390
12064.00,7.550174,25.03427,-0.000174,24.017185,-0.0078,1.389
12066.00,7.550468,25.03461,-0.000173,24.017331,-0.0078,1.389
12068.00,7.551057,25.03458,-0.000174,24.017072,-0.0078,1.389
12070.00,7.551790,25.03391,-0.000174,24.017478,-0.0078,1.389
12072.00,7.552741,25.03449,-0.000174,24.016769,-0.0078,1.390
12074.00,7.554471,25.03439,-0.000176,24.017527,-0.0078,1.389
12076.00,7.555398,25.03415,-0.000174,24.017007,-0.0078,1.389
12078.00,7.556105,25.03504,-0.000173,24.017025,-0.0077,1.389
12080.00,7.557277,25.03477,-0.000174,24.017205,-0.0077,1.389
12082.00,7.558531,25.03528,-0.000174,24.017208,-0.0077,1.389
12084.00,7.558000,25.03577,-0.000174,24.017567,-0.0078,1.389
12086.00,7.557725,25.03542,-0.000175,24.017569,-0.0078,1.389
12088.00,7.556750,25.03499,-0.000175,24.017134,-0.0077,1.389
12090.00,7.556032,25.03419,-0.000174,24.016757,-0.0078,1.388
12092.00,7.555226,25.03455,-0.000175,24.017580,-0.0078,1.389
12094.00,7.554443,25.03501,-0.000175,24.017772,-0.0078,1.389
12096.00,7.553403,25.03456,-0.000174,24.016895,-0.0078,1.389
12098.00,7.552733,25.03454,-0.000175,24.017469,-0.0078,1.389
12100.00,7.550552,25.03436,-0.000174,24.017877,-0.0077,1.389
12102.00,7.549532,25.03532,-0.000173,24.017312,-0.0078,1.389
12104.00,7.548505,25.03578,-0.000175,24.017089,-0.0078,1.389
12106.00,7.547091,25.03535,-0.000175,24.017125,-0.0078,1.389
12108.00,7.546105,25.03477,-0.000175,24.017467,-0.0078,1.389
12110.00,7.544597,25.03513,-0.000175,24.017629,-0.0077,1.389
12112.00,7.544024,25.03516,-0.000176,24.017050,-0.0078,1.389
12114.00,7.543841,25.03540,-0.000175,24.017069,-0.0078,1.389
12116.00,7.543627,25.03511,-0.000174,24.017612,-0.0078,1.389
12118.00,7.543869,25.03477,-0.000173,24.017420,-0.0078,1.389
12120.00,7.543052,25.03505,-0.000175,24.017050,-0.0078,1.389
12122.00,7.542060,25.03474,-0.000176,24.017353,-0.0078,1.390
12124.00,7.541591,25.03525,-0.000176,24.016869,-0.0078,1.389
12126.00,7.540622,25.03543,-0.000176,24.016882,-0.0078,1.389
12128.00,7.539192,25.03450,-0.000175,24.017321,-0.0078,1.389
12130.00,7.538497,25.03481,-0.000174,24.017040,-0.0078,1.388
12132.00,7.538306,25.03501,-0.000174,24.017123,-0.0077,1.389
12134.00,7.538218,25.03496,-0.000174,24.017333,-0.0078,1.389
12136.00,7.537479,25.03597,-0.000174,24.016860,-0.0078,1.389
12138.00,7.537375,25.03545,-0.000174,24.016969,-0.0078,1.389
12140.00,7.535681,25.03575,-0.000175,24.017069,-0.0078,1.389
12142.00,7.535766,25.03547,-0.000175,24.017458,-0.0078,1.390
12144.00,7.536425,25.03507,-0.000175,24.016862,-0.0078,1.389
12146.00,7.534793,25.03605,-0.000175,24.017611,-0.0078,1.389
12148.00,7.533446,25.03649,-0.000173,24.017277,-0.0078,1.390
12150.00,7.532519,25.03554,-0.000173,24.017011,-0.0078,1.389
12152.00,7.532352,25.03479,-0.000176,24.017099,-0.0078,1.389
12154.00,7.532705,25.03552,-0.000174,24.016811,-0.0078,1.388
12156.00,7.532892,25.03455,-0.000174,24.017391,-0.0078,1.389
12158.00,7.532138,25.03493,-0.000173,24.016628,-0.0078,1.389
12160.00,7.531310,25.03468,-0.000174,24.017437,-0.0078,1.389
12162.00,7.530992,25.03560,-0.000174,24.017560,-0.0078,1.388
12164.00,7.531185,25.03580,-0.000173,24.016849,-0.0077,1.389
12166.00,7.529900,25.03579,-0.000175,24.017199,-0.0078,1.389
12168.00,7.529146,25.03569,-0.000174,24.017404,-0.0078,1.389
12170.00,7.527995,25.03548,-0.000174,24.017304,-0.0078,1.389
12172.00,7.528451,25.03544,-0.000175,24.017496,-0.0078,1.389
12174.00,7.528833,25.03606,-0.000174,24.017244,-0.0077,1.389
12176.00,7.528251,25.03632,-0.000174,24.017632,-0.0077,1.389
12178.00,7.527699,25.03630,-0.000173,24.017516,-0.0077,1.389
12180.00,7.526510,25.03586,-0.000174,24.017618,-0.0077,1.389
12182.00,7.525820,25.03548,-0.000174,24.017152,-0.0078,1.389
12184.00,7.525056,25.03585,-0.000174,24.017679,-0.0078,1.388
12186.00,7.524670,25.03583,-0.000174,24.017741,-0.0077,1.389
12188.00,7.524984,25.03639,-0.000174,24.017036,-0.0078,1.389
12190.00,7.524782,25.03581,-0.000174,24.017112,-0.0077,1.388
12192.00,7.524116,25.03518,-0.000173,24.017944,-0.0077,1.389
12194.00,7.524092,25.03630,-0.000175,24.017069,-0.0077,1.390
12196.00,7.523547,25.03543,-0.000176,24.017293,-0.0078,1.390
12198.00,7.523723,25.03493,-0.000175,24.016436,-0.0078,1.390
12200.00,7.523335,25.03493,-0.000174,24.017203,-0.0077,1.389
12202.00,7.522985,25.03505,-0.000175,24.017241,-0.0078,1.389
12204.00,7.523736,25.03494,-0.000175,24.017551,-0.0077,1.389
12206.00,7.523071,25.03574,-0.000175,24.017302,-0.0078,1.388
12208.00,7.523485,25.03551,-0.000176,24.017297,-0.0078,1.389
12210.00,7.522862,25.03549,-0.000175,24.017843,-0.0078,1.389
12212.00,7.523139,25.03581,-0.000174,24.017070,-0.0078,1.389
12214.00,7.522461,25.03554,-0.000173,24.017301,-0.0077,1.389
12216.00,7.521479,25.03608,-0.000173,24.017502,-0.0077,1.389
12218.00,7.520926,25.03634,-0.000174,24.017471,-0.0077,1.389
12220.00,7.520323,25.03581,-0.000175,24.017904,-0.0078,1.390
12222.00,7.519861,25.03493,-0.000175,24.016826,-0.0078,1.390
12224.00,7.520544,25.03475,-0.000175,24.016751,-0.0078,1.389
12226.00,7.520920,25.03453,-0.000174,24.017074,-0.0078,1.388
12228.00,7.520870,25.03519,-0.000174,24.017273,-0.0078,1.389
12230.00,7.521284,25.03486,-0.000175,24.017132,-0.0078,1.390
12232.00,7.520404,25.03513,-0.000176,24.016751,-0.0078,1.389
12234.00,7.520674,25.03588,-0.000174,24.017553,-0.0078,1.389
12236.00,7.520405,25.03473,-0.000174,24.017014,-0.0077,1.388
12238.00,7.520278,25.03509,-0.000174,24.017166,-0.0077,1.389
12240.00,7.520486,25.03453,-0.000174,24.017391,-0.0078,1.388
12242.00,7.520367,25.03517,-0.000175,24.017576,-0.0077,1.389
12244.00,7.520580,25.03577,-0.000175,24.017235,-0.0078,1.389
12246.00,7.520100,25.03512,-0.000175,24.017489,-0.0078,1.389
12248.00,7.519116,25.03520,-0.000173,24.018107,-0.0078,1.389
12250.00,7.519833,25.03494,-0.000173,24.017491,-0.0077,1.389
12252.00,7.519096,25.03477,-0.000173,24.017536,-0.0078,1.389
12254.00,7.518179,25.03509,-0.000174,24.016623,-0.0078,1.390
12256.00,7.518037,25.03520,-0.000175,24.018062,-0.0078,1.390
12258.00,7.518209,25.03569,-0.000175,24.017058,-0.0078,1.389
12260.00,7.518535,25.03581,-0.000174,24.017253,-0.0077,1.389
12262.00,7.518549,25.03569,-0.000173,24.017650,-0.0077,1.389
12264.00,7.517651,25.03561,-0.000175,24.017598,-0.0078,1.389
12266.00,7.517630,25.03556,-0.000173,24.017290,-0.0078,1.388
12268.00,7.518780,25.03539,-0.000173,24.017621,-0.0078,1.389
12270.00,7.519587,25.03539,-0.000172,24.017486,-0.0077,1.389
12272.00,7.518826,25.03531,-0.000174,24.017299,-0.0078,1.389
12274.00,7.518260,25.03546,-0.000175,24.018093,-0.0078,1.390
12276.00,7.518739,25.03613,-0.000175,24.018031,-0.0078,1.389
12278.00,7.518872,25.03648,-0.000174,24.016697,-0.0078,1.388
12280.00,7.517770,25.03672,-0.000173,24.017268,-0.0078,1.389
12282.00,7.517014,25.03602,-0.000174,24.017302,-0.0078,1.389
12284.00,7.517553,25.03544,-0.000174,24.017208,-0.0078,1.389
12286.00,7.517906,25.03559,-0.000174,24.017286,-0.0077,1.389
12288.00,7.517950,25.03596,-0.000174,24.017223,-0.0077,1.389
12290.00,7.518305,25.03587,-0.000175,24.016927,-0.0078,1.389
12292.00,7.517717,25.03557,-0.000176,24.017308,-0.0078,1.389
12294.00,7.517350,25.03579,-0.000174,24.017255,-0.0078,1.389
12296.00,7.516730,25.03553,-0.000174,24.017125,-0.0078,1.389
12298.00,7.516748,25.03596,-0.000175,24.016869,-0.0078,1.389
12300.00,7.516517,25.03590,-0.000174,24.017692,-0.0077,1.390
12302.00,7.516555,25.03643,-0.000173,24.017656,-0.0078,1.389
12304.00,7.516803,25.03695,-0.000174,24.017676,-0.0078,1.389
12306.00,7.516493,25.03714,-0.000173,24.016806,-0.0077,1.389
12308.00,7.516742,25.03649,-0.000174,24.017652,-0.0078,1.389
12310.00,7.516113,25.03694,-0.000174,24.017259,-0.0078,1.389
12312.00,7.516989,25.03586,-0.000173,24.017215,-0.0078,1.389
12314.00,7.516903,25.03600,-0.000175,24.016804,-0.0078,1.389
12316.00,7.516201,25.03639,-0.000175,24.017395,-0.0077,1.389
12318.00,7.516002,25.03692,-0.000174,24.017250,-0.0078,1.389
12320.00,7.517039,25.03558,-0.000174,24.016933,-0.0077,1.389
12322.00,7.517669,25.03561,-0.000174,24.017107,-0.0077,1.389
12324.00,7.517730,25.03592,-0.000174,24.017551,-0.0078,1.389
12326.00,7.516781,25.03549,-0.000173,24.017594,-0.0077,1.389
12328.00,7.516513,25.03590,-0.000174,24.017128,-0.0078,1.390
12330.00,7.517360,25.03613,-0.000175,24.017783,-0.0078,1.389
12332.00,7.517595,25.03708,-0.000174,24.017373,-0.0077,1.388
12334.00,7.517099,25.03623,-0.000173,24.017056,-0.0077,1.388
12336.00,7.517074,25.03487,-0.000173,24.017763,-0.0077,1.389
12338.00,7.517596,25.03559,-0.000173,24.017125,-0.0077,1.389
12340.00,7.516210,25.03491,-0.000173,24.017219,-0.0078,1.389
12342.00,7.515940,25.03488,-0.000174,24.017346,-0.0077,1.389
12344.00,7.516849,25.03511,-0.000174,24.017174,-0.0078,1.389
12346.00,7.517118,25.03615,-0.000174,24.017029,-0.0077,1.389
12348.00,7.516479,25.03559,-0.000174,24.016911,-0.0077,1.389
12350.00,7.516114,25.03571,-0.000174,24.017910,-0.0078,1.389
12352.00,7.515794,25.03569,-0.000174,24.017808,-0.0077,1.389
12354.00,7.515515,25.03521,-0.000174,24.017930,-0.0078,1.389
12356.00,7.515307,25.03516,-0.000173,24.017999,-0.0078,1.389
12358.00,7.514837,25.03460,-0.000175,24.017783,-0.0078,1.389
12360.00,7.515992,25.03419,-0.000174,24.017090,-0.0078,1.389
12362.00,7.516207,25.03396,-0.000174,24.017259,-0.0078,1.389
12364.00,7.516501,25.03448,-0.000173,24.017625,-0.0078,1.389
12366.00,7.515572,25.03582,-0.000174,24.017988,-0.0078,1.389
12368.00,7.514974,25.03556,-0.000174,24.017089,-0.0078,1.389
12370.00,7.515541,25.03670,-0.000174,24.017835,-0.0077,1.389
12372.00,7.515772,25.03677,-0.000174,24.017837,-0.0077,1.389
12374.00,7.515837,25.03637,-0.000173,24.017542,-0.0078,1.389
12376.00,7.515832,25.03618,-0.000174,24.016949,-0.0078,1.389
12378.00,7.515992,25.03548,-0.000175,24.017437,-0.0077,1.389
12380.00,7.516016,25.03540,-0.000173,24.017388,-0.0078,1.389
12382.00,7.516763,25.03541,-0.000174,24.017199,-0.0078,1.389
12384.00,7.517276,25.03536,-0.000174,24.017678,-0.0078,1.389
12386.00,7.516898,25.03531,-0.000175,24.017221,-0.0078,1.389
12388.00,7.516692,25.03500,-0.000174,24.017739,-0.0077,1.389
12390.00,7.516398,25.03505,-0.000174,24.016904,-0.0078,1.389
12392.00,7.515929,25.03578,-0.000175,24.016905,-0.0077,1.389
12394.00,7.515785,25.03572,-0.000174,24.017482,-0.0077,1.389
12396.00,7.515405,25.03563,-0.000174,24.017571,-0.0077,1.389
12398.00,7.514940,25.03485,-0.000176,24.017544,-0.0078,1.389
12400.00,7.514977,25.03504,-0.000176,24.016751,-0.0078,1.389
12402.00,7.515190,25.03505,-0.000175,24.017370,-0.0078,1.389
12404.00,7.515617,25.03537,-0.000174,24.017012,-0.0077,1.389
12406.00,7.515768,25.03503,-0.000174,24.017544,-0.0078,1.389
12408.00,7.515420,25.03559,-0.000174,24.016617,-0.0078,1.388
12410.00,7.515550,25.03588,-0.000174,24.017375,-0.0078,1.388
12412.00,7.514530,25.03614,-0.000173,24.017484,-0.0078,1.389
12414.00,7.514985,25.03539,-0.000173,24.017348,-0.0078,1.389
12416.00,7.515518,25.03499,-0.000173,24.017446,-0.0078,1.389
12418.00,7.515821,25.03469,-0.000174,24.017605,-0.0078,1.389
12420.00,7.515548,25.03478,-0.000173,24.016983,-0.0078,1.389
12422.00,7.515950,25.03529,-0.000173,24.017304,-0.0078,1.389
12424.00,7.515621,25.03581,-0.000172,24.017799,-0.0078,1.389
12426.00,7.514805,25.03532,-0.000174,24.017533,-0.0078,1.389
12428.00,7.514637,25.03568,-0.000174,24.017681,-0.0078,1.390
12430.00,7.515352,25.03672,-0.000175,24.017413,-0.0077,1.389
12432.00,7.515343,25.03639,-0.000174,24.017926,-0.0078,1.389
12434.00,7.515156,25.03586,-0.000174,24.017377,-0.0078,1.389
12436.00,7.515634,25.03617,-0.000174,24.017040,-0.0077,1.389
12438.00,7.515259,25.03650,-0.000175,24.018018,-0.0078,1.389
12440.00,7.515108,25.03499,-0.000174,24.017540,-0.0078,1.389
12442.00,7.515352,25.03526,-0.000174,24.017534,-0.0078,1.389
12444.00,7.514965,25.03557,-0.000174,24.017188,-0.0078,1.389
12446.00,7.514213,25.03542,-0.000174,24.017464,-0.0078,1.389
12448.00,7.514624,25.03479,-0.000174,24.017863,-0.0078,1.389
12450.00,7.514944,25.03626,-0.000175,24.017357,-0.0078,1.389
12452.00,7.514564,25.03590,-0.000175,24.017257,-0.0077,1.388
12454.00,7.515269,25.03612,-0.000174,24.017471,-0.0077,1.389
12456.00,7.515857,25.03620,-0.000174,24.017602,-0.0077,1.389
12458.00,7.516297,25.03655,-0.000174,24.017830,-0.0078,1.389
12460.00,7.516842,25.03650,-0.000174,24.017895,-0.0078,1.389
12462.00,7.515686,25.03680,-0.000174,24.017493,-0.0077,1.389
12464.00,7.515612,25.03591,-0.000173,24.017239,-0.0078,1.389
12466.00,7.516096,25.03563,-0.000173,24.018118,-0.0078,1.389
12468.00,7.516208,25.03576,-0.000174,24.017504,-0.0078,1.389
12470.00,7.516604,25.03532,-0.000174,24.016626,-0.0077,1.389
12472.00,7.516331,25.03516,-0.000173,24.016884,-0.0077,1.389
12474.00,7.516269,25.03584,-0.000174,24.017041,-0.0078,1.389
12476.00,7.514962,25.03596,-0.000175,24.017221,-0.0078,1.389
12478.00,7.514552,25.03557,-0.000174,24.017652,-0.0078,1.389
12480.00,7.514187,25.03422,-0.000174,24.017522,-0.0078,1.389
12482.00,7.514562,25.03485,-0.000174,24.017794,-0.0077,1.389
12484.00,7.514420,25.03526,-0.000174,24.018142,-0.0078,1.389
12486.00,7.513941,25.03526,-0.000176,24.017431,-0.0078,1.389
12488.00,7.514355,25.03552,-0.000175,24.018044,-0.0077,1.389
12490.00,7.515783,25.03507,-0.000174,24.018044,-0.0077,1.389
12492.00,7.515423,25.03516,-0.000174,24.017237,-0.0077,1.389
12494.00,7.514708,25.03551,-0.000175,24.017493,-0.0077,1.389
12496.00,7.514797,25.03557,-0.000174,24.018109,-0.0077,1.389
12498.00,7.515713,25.03587,-0.000173,24.017011,-0.0077,1.389
12500.00,7.516317,25.03551,-0.000172,24.017591,-0.0077,1.388
12502.00,7.516318,25.03539,-0.000173,24.017395,-0.0077,1.389
12504.00,7.516114,25.03557,-0.000173,24.018441,-0.0077,1.389
12506.00,7.515243,25.03579,-0.000175,24.017301,-0.0077,1.389
12508.00,7.514856,25.03551,-0.000175,24.017388,-0.0078,1.389
12510.00,7.515064,25.03596,-0.000175,24.017776,-0.0078,1.389
12512.00,7.515011,25.03620,-0.000174,24.017154,-0.0077,1.389
12514.00,7.515249,25.03580,-0.000172,24.017632,-0.0077,1.388
12516.00,7.516024,25.03592,-0.000174,24.017098,-0.0078,1.389
12518.00,7.515623,25.03581,-0.000174,24.017580,-0.0078,1.389
12520.00,7.514887,25.03558,-0.000174,24.017043,-0.0078,1.389
12522.00,7.515209,25.03616,-0.000174,24.017402,-0.0077,1.389
12524.00,7.514708,25.03598,-0.000175,24.017623,-0.0078,1.389
12526.00,7.514212,25.03560,-0.000174,24.017466,-0.0077,1.389
12528.00,7.514463,25.03563,-0.000174,24.016793,-0.0077,1.389
12530.00,7.514831,25.03593,-0.000174,24.016583,-0.0077,1.389
12532.00,7.514822,25.03579,-0.000174,24.017495,-0.0077,1.389
12534.00,7.515222,25.03598,-0.000174,24.017776,-0.0078,1.389
12536.00,7.515043,25.03509,-0.000174,24.017830,-0.0077,1.389
12538.00,7.515354,25.03511,-0.000174,24.017975,-0.0077,1.389
12540.00,7.514970,25.03489,-0.000174,24.016960,-0.0078,1.389
12542.00,7.514608,25.03433,-0.000175,24.017047,-0.0077,1.389
12544.00,7.514069,25.03429,-0.000175,24.017087,-0.0077,1.389
12546.00,7.514481,25.03420,-0.000174,24.016722,-0.0077,1.389
12548.00,7.515806,25.03415,-0.000173,24.017582,-0.0078,1.389
12550.00,7.515050,25.03373,-0.000175,24.017263,-0.0078,1.389
12552.00,7.513710,25.03439,-0.000176,24.017192,-0.0078,1.389
12554.00,7.514147,25.03501,-0.000175,24.017364,-0.0078,1.390
12556.00,7.515252,25.03493,-0.000174,24.017489,-0.0078,1.389
12558.00,7.515724,25.03537,-0.000173,24.017471,-0.0078,1.389
12560.00,7.514986,25.03516,-0.000175,24.017453,-0.0078,1.389
12562.00,7.514830,25.03502,-0.000175,24.017415,-0.0077,1.389
12564.00,7.514794,25.03538,-0.000175,24.017201,-0.0077,1.389
12566.00,7.514424,25.03568,-0.000174,24.016798,-0.0077,1.389
12568.00,7.514741,25.03514,-0.000174,24.016869,-0.0078,1.389
12570.00,7.515195,25.03563,-0.000175,24.016721,-0.0078,1.390
12572.00,7.515187,25.03517,-0.000175,24.017634,-0.0078,1.389
12574.00,7.515290,25.03511,-0.000174,24.017661,-0.0077,1.389
12576.00,7.515777,25.03556,-0.000174,24.017337,-0.0077,1.389
12578.00,7.515618,25.03604,-0.000173,24.017525,-0.0077,1.389
12580.00,7.515205,25.03552,-0.000174,24.017012,-0.0078,1.389
12582.00,7.514741,25.03574,-0.000175,24.017525,-0.0077,1.390
12584.00,7.515008,25.03503,-0.000173,24.017235,-0.0078,1.390
12586.00,7.514706,25.03486,-0.000174,24.017598,-0.0077,1.389
12588.00,7.514315,25.03465,-0.000174,24.017844,-0.0077,1.388
12590.00,7.514005,25.03565,-0.000175,24.016996,-0.0077,1.389
12592.00,7.514046,25.03569,-0.000174,24.017360,-0.0077,1.389
12594.00,7.514126,25.03623,-0.000173,24.017790,-0.0077,1.389
12596.00,7.514471,25.03612,-0.000174,24.017725,-0.0077,1.389
12598.00,7.516134,25.03583,-0.000175,24.018080,-0.0078,1.389
12600.00,7.516322,25.03540,-0.000173,24.018096,-0.0077,1.389
12602.00,7.515578,25.03517,-0.000174,24.017962,-0.0078,1.389
12604.00,7.514865,25.03511,-0.000174,24.017061,-0.0077,1.389
@21,12.0000,24.0
12606.00,7.514752,25.03591,-0.000173,24.017351,-0.0077,1.389
12608.00,7.513237,25.03544,-0.000174,24.017270,-0.0078,1.389
12610.00,7.506462,25.03482,-0.000175,24.017660,-0.0078,1.388
12612.00,7.497269,25.03484,-0.000175,24.016672,-0.0078,1.387
12614.00,7.488403,25.03453,-0.000173,24.017253,-0.0078,1.387
12616.00,7.479802,25.03478,-0.000172,24.017678,-0.0078,1.388
12618.00,7.475498,25.03529,-0.000175,24.017234,-0.0077,1.389
12620.00,7.474215,25.03533,-0.000176,24.017605,-0.0078,1.389
12622.00,7.474892,25.03538,-0.000176,24.017815,-0.0078,1.390
12624.00,7.475114,25.03523,-0.000177,24.017284,-0.0078,1.391
12626.00,7.474606,25.03535,-0.000176,24.017437,-0.0077,1.390
12628.00,7.474555,25.03524,-0.000175,24.017636,-0.0077,1.390
12630.00,7.476450,25.03475,-0.000175,24.016818,-0.0077,1.390
12632.00,7.481037,25.03557,-0.000175,24.017616,-0.0077,1.390
12634.00,7.491606,25.03592,-0.000176,24.017881,-0.0077,1.391
12636.00,7.505978,25.03600,-0.000174,24.017777,-0.0077,1.391
12638.00,7.520486,25.03542,-0.000175,24.017480,-0.0078,1.391
12640.00,7.531827,25.03515,-0.000177,24.017716,-0.0077,1.391
12642.00,7.538789,25.03525,-0.000176,24.017411,-0.0077,1.390
12644.00,7.543284,25.03572,-0.000174,24.017319,-0.0077,1.390
12646.00,7.546110,25.03636,-0.000173,24.017489,-0.0078,1.390
12648.00,7.547567,25.03626,-0.000174,24.017074,-0.0078,1.390
12650.00,7.549597,25.03553,-0.000174,24.017806,-0.0078,1.389
12652.00,7.551220,25.03544,-0.000173,24.017661,-0.0077,1.389
12654.00,7.550730,25.03510,-0.000172,24.017767,-0.0078,1.388
12656.00,7.549571,25.03596,-0.000174,24.017005,-0.0078,1.389
12658.00,7.549006,25.03518,-0.000173,24.017157,-0.0078,1.389
12660.00,7.548797,25.03505,-0.000175,24.018124,-0.0078,1.390
12662.00,7.547680,25.03514,-0.000175,24.017558,-0.0078,1.389
12664.00,7.547032,25.03570,-0.000175,24.017221,-0.0077,1.389
12666.00,7.547231,25.03544,-0.000173,24.017756,-0.0077,1.389
12668.00,7.547251,25.03549,-0.000174,24.017197,-0.0077,1.389
12670.00,7.547921,25.03547,-0.000175,24.017823,-0.0077,1.389
12672.00,7.548787,25.03632,-0.000173,24.017596,-0.0077,1.389
12674.00,7.550715,25.03645,-0.000174,24.017047,-0.0077,1.389
12676.00,7.551271,25.03566,-0.000174,24.017848,-0.0078,1.389
12678.00,7.551532,25.03635,-0.000172,24.017616,-0.0078,1.389
12680.00,7.552344,25.03609,-0.000172,24.017413,-0.0078,1.388
12682.00,7.552942,25.03487,-0.000172,24.017250,-0.0078,1.389
12684.00,7.553686,25.03587,-0.000173,24.017738,-0.0078,1.389
12686.00,7.553015,25.03559,-0.000174,24.017496,-0.0077,1.388
12688.00,7.552513,25.03573,-0.000174,24.018015,-0.0077,1.389
12690.00,7.551403,25.03582,-0.000174,24.017484,-0.0077,1.389
12692.00,7.551561,25.03649,-0.000173,24.017397,-0.0078,1.389
12694.00,7.550900,25.03678,-0.000173,24.016827,-0.0078,1.389
12696.00,7.549545,25.03657,-0.000174,24.017047,-0.0078,1.389
12698.00,7.548267,25.03645,-0.000175,24.017321,-0.0078,1.388
12700.00,7.546283,25.03664,-0.000174,24.017719,-0.0078,1.389
12702.00,7.545684,25.03699,-0.000174,24.017264,-0.0077,1.389
12704.00,7.544659,25.03639,-0.000175,24.017299,-0.0078,1.388
12706.00,7.543049,25.03711,-0.000174,24.017386,-0.0077,1.389
12708.00,7.542987,25.03693,-0.000175,24.018176,-0.0078,1.389
12710.00,7.542084,25.03647,-0.000175,24.017469,-0.0078,1.390
12712.00,7.542602,25.03651,-0.000176,24.017556,-0.0078,1.389
12714.00,7.542456,25.03696,-0.000174,24.017643,-0.0077,1.389
12716.00,7.541685,25.03714,-0.000174,24.017330,-0.0078,1.389
12718.00,7.541325,25.03726,-0.000175,24.017522,-0.0078,1.389
12720.00,7.540677,25.03724,-0.000175,24.017393,-0.0077,1.389
12722.00,7.540634,25.03687,-0.000175,24.017500,-0.0077,1.389
12724.00,7.539134,25.03688,-0.000174,24.017264,-0.0078,1.388
12726.00,7.537780,25.03701,-0.000172,24.017551,-0.0078,1.389
12728.00,7.536821,25.03641,-0.000174,24.017754,-0.0077,1.389
12730.00,7.535921,25.03684,-0.000175,24.017201,-0.0077,1.389
12732.00,7.534946,25.03656,-0.000174,24.016920,-0.0077,1.389
12734.00,7.535684,25.03612,-0.000174,24.017556,-0.0077,1.389
12736.00,7.535648,25.03621,-0.000174,24.017605,-0.0078,1.389
12738.00,7.536347,25.03588,-0.000174,24.017730,-0.0077,1.389
12740.00,7.535558,25.03634,-0.000174,24.016942,-0.0078,1.389
12742.00,7.534593,25.03659,-0.000174,24.017431,-0.0078,1.389
12744.00,7.533453,25.03635,-0.000175,24.016944,-0.0078,1.389
12746.00,7.533441,25.03678,-0.000174,24.017118,-0.0078,1.388
12748.00,7.532881,25.03603,-0.000175,24.017562,-0.0077,1.388
12750.00,7.532299,25.03626,-0.000175,24.016809,-0.0078,1.389
12752.00,7.532406,25.03620,-0.000174,24.017168,-0.0078,1.389
12754.00,7.531371,25.03571,-0.000175,24.017698,-0.0078,1.389
12756.00,7.529820,25.03575,-0.000174,24.017727,-0.0077,1.389
12758.00,7.529261,25.03580,-0.000175,24.017837,-0.0078,1.389
12760.00,7.528740,25.03541,-0.000175,24.017217,-0.0078,1.389
12762.00,7.528793,25.03561,-0.000175,24.017127,-0.0078,1.389
12764.00,7.528529,25.03505,-0.000174,24.017112,-0.0078,1.389
12766.00,7.528264,25.03489,-0.000174,24.017460,-0.0078,1.389
12768.00,7.527308,25.03580,-0.000175,24.017050,-0.0078,1.389
12770.00,7.527698,25.03594,-0.000175,24.017525,-0.0078,1.389
12772.00,7.527410,25.03598,-0.000174,24.016833,-0.0078,1.388
12774.00,7.525928,25.03590,-0.000174,24.017861,-0.0078,1.389
12776.00,7.525401,25.03570,-0.000174,24.017511,-0.0078,1.389
12778.00,7.525276,25.03601,-0.000173,24.017812,-0.0078,1.389
12780.00,7.526340,25.03651,-0.000174,24.017585,-0.0077,1.389
12782.00,7.526344,25.03664,-0.000175,24.016706,-0.0077,1.389
12784.00,7.525337,25.03606,-0.000174,24.017515,-0.0077,1.389
12786.00,7.525324,25.03569,-0.000174,24.017409,-0.0078,1.389
12788.00,7.524842,25.03562,-0.000173,24.017603,-0.0077,1.389
12790.00,7.524351,25.03597,-0.000174,24.017183,-0.0077,1.389
12792.00,7.523277,25.03538,-0.000174,24.016532,-0.0078,1.389
12794.00,7.523232,25.03606,-0.000175,24.017388,-0.0077,1.389
12796.00,7.522389,25.03601,-0.000174,24.017551,-0.0077,1.389
12798.00,7.521571,25.03598,-0.000174,24.017264,-0.0077,1.389
12800.00,7.521955,25.03646,-0.000173,24.017614,-0.0077,1.389
12802.00,7.521567,25.03664,-0.000174,24.017652,-0.0077,1.389
12804.00,7.521634,25.03666,-0.000173,24.017279,-0.0077,1.389
12806.00,7.521272,25.03674,-0.000175,24.017605,-0.0078,1.389
12808.00,7.520824,25.03672,-0.000173,24.017205,-0.0078,1.389
12810.00,7.520669,25.03736,-0.000174,24.017638,-0.0078,1.389
12812.00,7.520662,25.03759,-0.000174,24.017843,-0.0077,1.389
12814.00,7.520738,25.03707,-0.000173,24.017681,-0.0077,1.389
12816.00,7.520756,25.03688,-0.000173,24.017322,-0.0078,1.390
12818.00,7.520189,25.03680,-0.000174,24.017250,-0.0077,1.389
12820.00,7.520031,25.03708,-0.000174,24.017466,-0.0078,1.389
12822.00,7.519647,25.03686,-0.000173,24.016866,-0.0077,1.389
12824.00,7.519648,25.03688,-0.000173,24.017317,-0.0077,1.389
12826.00,7.520000,25.03662,-0.000174,24.017995,-0.0078,1.389
12828.00,7.519727,25.03798,-0.000175,24.017542,-0.0078,1.389
12830.00,7.519452,25.03745,-0.000175,24.017701,-0.0077,1.389
12832.00,7.518836,25.03806,-0.000174,24.017873,-0.0077,1.389
12834.00,7.518252,25.03776,-0.000174,24.017480,-0.0078,1.389
12836.00,7.518433,25.03742,-0.000174,24.018037,-0.0077,1.388
12838.00,7.518080,25.03657,-0.000173,24.017464,-0.0078,1.389
12840.00,7.518570,25.03730,-0.000172,24.017631,-0.0077,1.389
12842.00,7.517914,25.03714,-0.000173,24.018046,-0.0078,1.389
12844.00,7.517713,25.03629,-0.000173,24.017431,-0.0077,1.389
12846.00,7.517483,25.03677,-0.000174,24.017629,-0.0078,1.389
12848.00,7.517628,25.03761,-0.000174,24.017745,-0.0078,1.389
12850.00,7.517706,25.03758,-0.000173,24.017850,-0.0077,1.389
12852.00,7.517957,25.03670,-0.000174,24.018008,-0.0077,1.390
12854.00,7.518025,25.03676,-0.000173,24.018196,-0.0077,1.389
12856.00,7.517312,25.03660,-0.000173,24.017868,-0.0077,1.388
12858.00,7.516779,25.03662,-0.000174,24.017188,-0.0078,1.388
12860.00,7.517623,25.03681,-0.000175,24.017650,-0.0077,1.389
12862.00,7.517918,25.03676,-0.000175,24.017516,-0.0077,1.389
12864.00,7.517363,25.03703,-0.000174,24.016788,-0.0078,1.390
12866.00,7.518051,25.03748,-0.000174,24.017259,-0.0078,1.390
12868.00,7.518101,25.03695,-0.000173,24.017275,-0.0077,1.389
12870.00,7.517774,25.03669,-0.000174,24.017473,-0.0078,1.389
12872.00,7.517235,25.03639,-0.000175,24.017386,-0.0078,1.389
12874.00,7.517992,25.03701,-0.000173,24.016954,-0.0077,1.389
12876.00,7.517636,25.03704,-0.000174,24.017669,-0.0077,1.389
12878.00,7.517345,25.03657,-0.000175,24.017464,-0.0078,1.389
12880.00,7.517173,25.03704,-0.000175,24.017650,-0.0077,1.389
12882.00,7.516956,25.03755,-0.000174,24.017192,-0.0078,1.389
12884.00,7.515815,25.03812,-0.000174,24.017515,-0.0078,1.389
12886.00,7.516264,25.03840,-0.000173,24.016826,-0.0078,1.388
12888.00,7.517456,25.03797,-0.000172,24.017302,-0.0077,1.389
12890.00,7.516674,25.03749,-0.000175,24.017366,-0.0078,1.389
12892.00,7.516660,25.03736,-0.000175,24.017148,-0.0078,1.389
12894.00,7.516252,25.03718,-0.000173,24.017792,-0.0078,1.389
12896.00,7.515456,25.03695,-0.000174,24.016771,-0.0077,1.389
12898.00,7.514781,25.03766,-0.000175,24.017301,-0.0077,1.389
12900.00,7.515380,25.03788,-0.000174,24.017627,-0.0077,1.389
12902.00,7.516204,25.03777,-0.000173,24.017770,-0.0077,1.389
12904.00,7.515675,25.03779,-0.000173,24.017438,-0.0078,1.389
12906.00,7.515117,25.03750,-0.000174,24.017556,-0.0077,1.389
12908.00,7.514365,25.03758,-0.000174,24.017866,-0.0078,1.389
12910.00,7.514196,25.03787,-0.000175,24.017558,-0.0078,1.389
12912.00,7.514118,25.03793,-0.000175,24.017819,-0.0078,1.389
12914.00,7.514708,25.03814,-0.000175,24.017505,-0.0077,1.389
12916.00,7.514618,25.03839,-0.000173,24.017841,-0.0077,1.388
12918.00,7.514164,25.03800,-0.000174,24.017583,-0.0077,1.389
12920.00,7.515094,25.03783,-0.000175,24.016911,-0.0078,1.390
12922.00,7.515224,25.03792,-0.000176,24.016869,-0.0078,1.390
12924.00,7.514655,25.03778,-0.000174,24.017997,-0.0077,1.389
12926.00,7.515139,25.03822,-0.000173,24.017600,-0.0077,1.389
12928.00,7.515693,25.03859,-0.000173,24.017689,-0.0077,1.389
12930.00,7.513792,25.03858,-0.000174,24.017257,-0.0077,1.389
12932.00,7.514573,25.03850,-0.000174,24.017462,-0.0077,1.389
12934.00,7.515256,25.03872,-0.000173,24.017676,-0.0078,1.389
12936.00,7.514982,25.03788,-0.000173,24.017674,-0.0078,1.389
12938.00,7.515472,25.03799,-0.000174,24.017699,-0.0077,1.389
12940.00,7.516374,25.03802,-0.000173,24.017609,-0.0078,1.389
12942.00,7.516243,25.03755,-0.000173,24.017476,-0.0077,1.389
12944.00,7.516301,25.03751,-0.000173,24.017625,-0.0078,1.389
12946.00,7.516106,25.03786,-0.000174,24.017747,-0.0077,1.389
12948.00,7.516144,25.03792,-0.000173,24.017883,-0.0077,1.390
12950.00,7.516430,25.03805,-0.000175,24.017482,-0.0077,1.390
12952.00,7.516681,25.03839,-0.000174,24.017409,-0.0077,1.389
12954.00,7.515738,25.03866,-0.000173,24.017585,-0.0078,1.389
12956.00,7.515826,25.03835,-0.000173,24.017520,-0.0078,1.388
12958.00,7.515592,25.03896,-0.000173,24.017141,-0.0077,1.389
12960.00,7.514713,25.03890,-0.000173,24.017563,-0.0077,1.390
12962.00,7.515886,25.03801,-0.000173,24.017582,-0.0077,1.390
12964.00,7.516103,25.03761,-0.000174,24.017600,-0.0077,1.389
12966.00,7.515212,25.03815,-0.000175,24.017018,-0.0078,1.389
12968.00,7.515229,25.03782,-0.000174,24.017021,-0.0078,1.389
12970.00,7.514792,25.03785,-0.000174,24.016878,-0.0077,1.389
12972.00,7.514762,25.03744,-0.000174,24.017270,-0.0078,1.389
12974.00,7.515383,25.03756,-0.000173,24.016974,-0.0077,1.389
12976.00,7.515076,25.03698,-0.000173,24.017922,-0.0077,1.389
12978.00,7.514370,25.03754,-0.000174,24.017531,-0.0078,1.389
12980.00,7.514347,25.03718,-0.000174,24.018162,-0.0078,1.389
12982.00,7.514218,25.03669,-0.000174,24.017839,-0.0078,1.389
12984.00,7.514277,25.03687,-0.000174,24.017897,-0.0078,1.390
12986.00,7.514554,25.03704,-0.000174,24.017402,-0.0078,1.389
12988.00,7.514546,25.03707,-0.000174,24.017616,-0.0077,1.389
12990.00,7.514029,25.03728,-0.000173,24.017649,-0.0078,1.388
12992.00,7.514237,25.03784,-0.000173,24.017703,-0.0078,1.388
12994.00,7.514884,25.03824,-0.000173,24.017859,-0.0077,1.388
12996.00,7.514743,25.03932,-0.000173,24.017504,-0.0077,1.389
12998.00,7.514234,25.03919,-0.000174,24.016994,-0.0077,1.389
13000.00,7.514212,25.03909,-0.000175,24.017217,-0.0077,1.389
13002.00,7.515538,25.03944,-0.000174,24.017179,-0.0078,1.389
13004.00,7.515544,25.03928,-0.000174,24.017650,-0.0077,1.389
13006.00,7.515373,25.03952,-0.000175,24.017859,-0.0078,1.389
13008.00,7.515501,25.03965,-0.000174,24.017625,-0.0077,1.389
13010.00,7.515101,25.03969,-0.000174,24.018140,-0.0078,1.389
13012.00,7.514765,25.03906,-0.000173,24.017594,-0.0077,1.389
13014.00,7.514223,25.03919,-0.000173,24.017902,-0.0078,1.389
13016.00,7.513896,25.03922,-0.000174,24.017814,-0.0077,1.389
13018.00,7.513525,25.03868,-0.000175,24.017739,-0.0077,1.389
13020.00,7.513453,25.03828,-0.000175,24.018475,-0.0078,1.389
13022.00,7.513811,25.03843,-0.000174,24.017444,-0.0078,1.389
13024.00,7.513265,25.03822,-0.000175,24.017384,-0.0078,1.389
13026.00,7.513309,25.03843,-0.000175,24.018216,-0.0077,1.389
13028.00,7.513820,25.03818,-0.000173,24.018102,-0.0077,1.389
13030.00,7.513643,25.03818,-0.000174,24.017312,-0.0078,1.389
13032.00,7.514456,25.03897,-0.000174,24.017790,-0.0078,1.390
13034.00,7.514118,25.03885,-0.000175,24.017902,-0.0078,1.389
13036.00,7.513502,25.03941,-0.000175,24.017708,-0.0077,1.388
13038.00,7.513326,25.03911,-0.000176,24.017901,-0.0077,1.389
13040.00,7.513072,25.03930,-0.000175,24.017250,-0.0078,1.389
13042.00,7.513740,25.03934,-0.000174,24.017170,-0.0078,1.389
13044.00,7.514202,25.03952,-0.000174,24.017205,-0.0078,1.389
13046.00,7.514506,25.03902,-0.000174,24.017636,-0.0078,1.389
13048.00,7.514058,25.03846,-0.000174,24.017667,-0.0077,1.389
13050.00,7.513968,25.03831,-0.000174,24.017346,-0.0078,1.389
13052.00,7.513874,25.03904,-0.000174,24.017678,-0.0078,1.389
13054.00,7.513359,25.03903,-0.000174,24.018296,-0.0078,1.389
13056.00,7.514056,25.03917,-0.000175,24.017631,-0.0078,1.389
13058.00,7.513492,25.03874,-0.000175,24.017786,-0.0078,1.389
13060.00,7.513696,25.03832,-0.000175,24.018066,-0.0077,1.389
13062.00,7.513951,25.03815,-0.000174,24.018205,-0.0077,1.389
13064.00,7.513963,25.03849,-0.000174,24.018316,-0.0078,1.389
13066.00,7.513473,25.03864,-0.000174,24.017649,-0.0078,1.389
13068.00,7.513695,25.03858,-0.000175,24.017288,-0.0077,1.389
13070.00,7.513807,25.03884,-0.000175,24.017551,-0.0077,1.390
13072.00,7.515014,25.03928,-0.000173,24.017719,-0.0077,1.390
13074.00,7.515133,25.03995,-0.000174,24.017970,-0.0077,1.389
13076.00,7.514306,25.03882,-0.000175,24.017631,-0.0078,1.389
13078.00,7.513619,25.03882,-0.000175,24.017618,-0.0078,1.389
13080.00,7.513607,25.03870,-0.000174,24.017534,-0.0078,1.389
13082.00,7.513314,25.03949,-0.000175,24.017341,-0.0078,1.389
13084.00,7.512881,25.03980,-0.000175,24.017674,-0.0078,1.390
13086.00,7.513219,25.03915,-0.000177,24.016782,-0.0078,1.389
13088.00,7.513556,25.03949,-0.000176,24.015956,-0.0078,1.389
13090.00,7.513559,25.03956,-0.000176,24.017536,-0.0078,1.389
13092.00,7.513414,25.03924,-0.000176,24.017308,-0.0078,1.389
13094.00,7.513320,25.03903,-0.000176,24.017263,-0.0078,1.389
13096.00,7.513570,25.03922,-0.000175,24.017447,-0.0078,1.389
13098.00,7.513147,25.03945,-0.000175,24.017185,-0.0078,1.389
13100.00,7.513104,25.03925,-0.000174,24.017538,-0.0078,1.389
13102.00,7.513690,25.03939,-0.000175,24.017248,-0.0078,1.390
13104.00,7.514415,25.03924,-0.000175,24.017050,-0.0078,1.390
13106.00,7.513827,25.03885,-0.000177,24.017350,-0.0078,1.389
13108.00,7.513778,25.03891,-0.000176,24.017235,-0.0078,1.389
13110.00,7.514271,25.03976,-0.000175,24.016797,-0.0078,1.389
13112.00,7.514729,25.03919,-0.000175,24.017647,-0.0078,1.389
13114.00,7.514050,25.03952,-0.000176,24.017121,-0.0077,1.389
13116.00,7.513754,25.03959,-0.000175,24.016965,-0.0078,1.389
13118.00,7.514691,25.03942,-0.000175,24.017339,-0.0078,1.389
13120.00,7.514897,25.03999,-0.000175,24.017359,-0.0078,1.390
13122.00,7.514073,25.04047,-0.000174,24.017350,-0.0077,1.390
13124.00,7.513030,25.03926,-0.000175,24.017168,-0.0077,1.389
13126.00,7.513254,25.03839,-0.000176,24.017716,-0.0078,1.389
13128.00,7.513514,25.03884,-0.000174,24.017594,-0.0078,1.390
13130.00,7.514305,25.03748,-0.000175,24.016824,-0.0078,1.390
13132.00,7.513500,25.03807,-0.000174,24.016539,-0.0077,1.389
13134.00,7.513955,25.03894,-0.000173,24.017210,-0.0078,1.389
13136.00,7.513908,25.03901,-0.000174,24.017293,-0.0078,1.389
13138.00,7.514169,25.03887,-0.000176,24.017527,-0.0077,1.390
13140.00,7.514800,25.03829,-0.000176,24.018189,-0.0078,1.389
13142.00,7.514184,25.03878,-0.000174,24.017730,-0.0078,1.389
13144.00,7.513492,25.03811,-0.000175,24.017393,-0.0078,1.389
13146.00,7.513383,25.03782,-0.000175,24.017346,-0.0078,1.389
13148.00,7.513561,25.03835,-0.000175,24.016731,-0.0078,1.390
13150.00,7.512809,25.03828,-0.000174,24.016610,-0.0078,1.389
13152.00,7.513381,25.03866,-0.000175,24.017000,-0.0078,1.389
13154.00,7.513149,25.03964,-0.000175,24.017741,-0.0078,1.390
13156.00,7.513085,25.03972,-0.000176,24.017181,-0.0078,1.390
13158.00,7.512912,25.03944,-0.000175,24.017834,-0.0078,1.389
13160.00,7.512775,25.03940,-0.000175,24.017319,-0.0078,1.389
13162.00,7.513402,25.03925,-0.000175,24.017554,-0.0078,1.389
13164.00,7.513404,25.04041,-0.000174,24.017043,-0.0078,1.390
13166.00,7.513363,25.04038,-0.000175,24.017382,-0.0078,1.389
13168.00,7.513337,25.04079,-0.000176,24.017176,-0.0078,1.388
13170.00,7.513161,25.04021,-0.000175,24.017179,-0.0078,1.389
13172.00,7.512251,25.04027,-0.000175,24.017728,-0.0078,1.389
13174.00,7.512847,25.04057,-0.000174,24.017435,-0.0078,1.390
13176.00,7.512705,25.04109,-0.000174,24.017003,-0.0078,1.389
13178.00,7.512168,25.04091,-0.000175,24.017821,-0.0078,1.389
13180.00,7.512393,25.04038,-0.000176,24.017322,-0.0078,1.389
13182.00,7.513506,25.03980,-0.000176,24.016851,-0.0078,1.390
13184.00,7.513091,25.03975,-0.000176,24.017455,-0.0077,1.390
13186.00,7.513307,25.03960,-0.000176,24.017399,-0.0077,1.389
13188.00,7.513350,25.03946,-0.000175,24.017058,-0.0078,1.389
13190.00,7.513125,25.03967,-0.000176,24.017313,-0.0078,1.390
13192.00,7.513302,25.03962,-0.000175,24.017397,-0.0077,1.389
13194.00,7.513579,25.03918,-0.000175,24.016827,-0.0078,1.390
13196.00,7.512628,25.03971,-0.000177,24.017393,-0.0078,1.389
13198.00,7.512510,25.03942,-0.000175,24.017195,-0.0078,1.389
13200.00,7.513219,25.03959,-0.000175,24.017163,-0.0078,1.389
13202.00,7.513818,25.03894,-0.000175,24.017056,-0.0077,1.389
13204.00,7.513144,25.03959,-0.000176,24.016934,-0.0078,1.389
13206.00,7.512183,25.03923,-0.000175,24.017614,-0.0078,1.389
@22,12.0000,24.0
13208.00,7.511141,25.03935,-0.000175,24.017402,-0.0078,1.390
13210.00,7.503812,25.03900,-0.000176,24.017322,-0.0078,1.389
13212.00,7.495609,25.03826,-0.000174,24.016641,-0.0077,1.388
13214.00,7.485834,25.03942,-0.000174,24.017141,-0.0078,1.388
13216.00,7.477568,25.03866,-0.000174,24.017738,-0.0077,1.388
13218.00,7.473579,25.03829,-0.000175,24.017118,-0.0078,1.389
13220.00,7.472363,25.03870,-0.000175,24.017391,-0.0077,1.390
13222.00,7.472172,25.03898,-0.000176,24.017275,-0.0078,1.390
13224.00,7.472026,25.03747,-0.000177,24.017032,-0.0078,1.390
13226.00,7.471032,25.03797,-0.000178,24.017072,-0.0078,1.391
13228.00,7.470360,25.03782,-0.000176,24.017395,-0.0078,1.390
13230.00,7.470858,25.03814,-0.000176,24.017592,-0.0078,1.390
13232.00,7.474071,25.03836,-0.000177,24.017484,-0.0078,1.390
13234.00,7.483144,25.03845,-0.000177,24.016933,-0.0078,1.391
13236.00,7.496076,25.03901,-0.000177,24.016945,-0.0078,1.392
13238.00,7.511416,25.03855,-0.000176,24.016717,-0.0078,1.392
13240.00,7.524095,25.03874,-0.000176,24.016628,-0.0078,1.391
13242.00,7.531823,25.03837,-0.000176,24.017079,-0.0077,1.391
13244.00,7.536315,25.03788,-0.000175,24.016989,-0.0078,1.390
13246.00,7.539109,25.03743,-0.000175,24.017186,-0.0078,1.389
13248.00,7.541244,25.03762,-0.000175,24.016974,-0.0078,1.389
13250.00,7.543941,25.03718,-0.000173,24.017248,-0.0078,1.389
13252.00,7.546045,25.03698,-0.000173,24.017756,-0.0078,1.389
[truncated: 53,532 more chars]
