# Supplementary material for: Hormonal steroids induce multidrug resistance and stress response genes in Neisseria gonorrhoeae by binding to MtrR
Source: Nat Commun. 2024 Feb 7;15:1153. doi: 10.1038/s41467-024-45195-1 (PMC10850145; doi:10.1038/s41467-024-45195-1)
Supplement: Supplementary file 6 — Source Data [file 41467_2024_45195_MOESM6_ESM.zip › Source Data/ITC/R176E/2P4MtrRR176E2022Aug18.itc]

$ITC
$ 25 
$NOT
$ 25 
$ 600 
$ 199 
$ 8 
$ 2 
$ADCGainCode:  3 
$False,True,True
$ 2 , 4 , 600 , 2 
$ 12 , 24 , 600 , 2 
$ 12 , 24 , 600 , 2 
$ 12 , 24 , 600 , 2 
$ 12 , 24 , 600 , 2 
$ 12 , 24 , 600 , 2 
$ 12 , 24 , 600 , 2 
$ 12 , 24 , 600 , 2 
$ 12 , 24 , 600 , 2 
$ 12 , 24 , 600 , 2 
$ 12 , 24 , 600 , 2 
$ 12 , 24 , 600 , 2 
$ 12 , 24 , 600 , 2 
$ 12 , 24 , 600 , 2 
$ 12 , 24 , 600 , 2 
$ 12 , 24 , 600 , 2 
$ 12 , 24 , 600 , 2 
$ 12 , 24 , 600 , 2 
$ 12 , 24 , 600 , 2 
$ 12 , 24 , 600 , 2 
$ 12 , 24 , 600 , 2 
$ 12 , 24 , 600 , 2 
$ 12 , 24 , 600 , 2 
$ 12 , 24 , 600 , 2 
$ 12 , 24 , 600 , 2 
# 0 
# 0.2 
# 0.02 
# 1.4485 
# 25 
# 28.9316 
# 15.91949 
?
% VPITC12.10.1003
% 1.4485 
% 28.9316 
%-1.096232 , 100.1901 
% 0.443748 , 95.77349 
% 0.2232 
% 124.02 , 123.95 
% 1 , 80 
%-0.001812 , 0.055139 
% 0 , 8 
% 0 , 18 
% 104422       320637 
% 101.8 
% 260 , 310 , 470 , 530 
% 0.08632 ,-0.00346 , 0.0000110163 , 0.000000290198 ,-0.0000000019883 
% VPViewer2000 Ver: 1.40.0
@0
2.00,7.648961,25.00381,-0.000193,24.015838,-0.0079,1.345
4.00,7.648334,25.00365,-0.000194,24.016246,-0.0079,1.345
6.00,7.647365,25.00306,-0.000193,24.016701,-0.0079,1.345
8.00,7.647499,25.00206,-0.000193,24.015785,-0.0079,1.345
10.00,7.647975,25.00321,-0.000193,24.016086,-0.0079,1.346
12.00,7.647802,25.00198,-0.000194,24.015811,-0.0079,1.345
14.00,7.646452,25.00209,-0.000194,24.016523,-0.0079,1.345
16.00,7.645972,25.00188,-0.000194,24.016034,-0.0079,1.344
18.00,7.645750,25.00126,-0.000194,24.016092,-0.0079,1.345
20.00,7.645881,25.00194,-0.000193,24.016070,-0.0079,1.345
22.00,7.646266,25.00229,-0.000193,24.015916,-0.0079,1.345
24.00,7.646781,25.00287,-0.000193,24.015841,-0.0079,1.346
26.00,7.646449,25.00303,-0.000193,24.016075,-0.0079,1.346
28.00,7.646358,25.00195,-0.000193,24.016160,-0.0079,1.345
30.00,7.646219,25.00185,-0.000193,24.016311,-0.0079,1.345
32.00,7.645759,25.00237,-0.000193,24.016771,-0.0079,1.345
34.00,7.645593,25.00237,-0.000194,24.015792,-0.0078,1.345
36.00,7.645321,25.00289,-0.000193,24.016311,-0.0079,1.345
38.00,7.645252,25.00375,-0.000193,24.015787,-0.0079,1.345
40.00,7.645912,25.00412,-0.000193,24.015586,-0.0079,1.345
42.00,7.645595,25.00440,-0.000194,24.016189,-0.0078,1.345
44.00,7.645443,25.00490,-0.000193,24.016010,-0.0079,1.345
46.00,7.644603,25.00438,-0.000193,24.015917,-0.0079,1.344
48.00,7.644751,25.00376,-0.000192,24.015575,-0.0079,1.345
50.00,7.644887,25.00361,-0.000194,24.016336,-0.0079,1.346
52.00,7.643796,25.00404,-0.000193,24.015983,-0.0079,1.345
54.00,7.643192,25.00390,-0.000192,24.016307,-0.0079,1.344
56.00,7.643502,25.00396,-0.000193,24.016789,-0.0079,1.345
58.00,7.642961,25.00394,-0.000193,24.015553,-0.0079,1.345
60.00,7.643058,25.00438,-0.000193,24.015689,-0.0079,1.345
62.00,7.642418,25.00506,-0.000193,24.016472,-0.0079,1.345
64.00,7.642628,25.00467,-0.000192,24.015919,-0.0078,1.344
66.00,7.642293,25.00441,-0.000192,24.016449,-0.0078,1.345
68.00,7.641636,25.00384,-0.000192,24.016751,-0.0079,1.345
70.00,7.642902,25.00386,-0.000192,24.016066,-0.0079,1.345
72.00,7.642856,25.00362,-0.000192,24.015501,-0.0079,1.345
74.00,7.642658,25.00371,-0.000192,24.016478,-0.0079,1.345
76.00,7.642159,25.00323,-0.000192,24.016878,-0.0079,1.346
78.00,7.641809,25.00347,-0.000193,24.016122,-0.0078,1.345
80.00,7.640823,25.00325,-0.000193,24.015870,-0.0079,1.345
82.00,7.641215,25.00339,-0.000192,24.016106,-0.0079,1.345
84.00,7.640951,25.00293,-0.000191,24.015522,-0.0079,1.345
86.00,7.640905,25.00393,-0.000193,24.016336,-0.0079,1.345
88.00,7.641527,25.00342,-0.000193,24.016655,-0.0079,1.345
90.00,7.641047,25.00301,-0.000193,24.015861,-0.0079,1.345
92.00,7.641129,25.00259,-0.000193,24.016271,-0.0079,1.345
94.00,7.641073,25.00174,-0.000193,24.016507,-0.0079,1.345
96.00,7.640804,25.00245,-0.000192,24.015856,-0.0079,1.345
98.00,7.640666,25.00354,-0.000193,24.016505,-0.0079,1.346
100.00,7.640468,25.00364,-0.000192,24.016483,-0.0079,1.345
102.00,7.640081,25.00347,-0.000193,24.015977,-0.0079,1.345
104.00,7.639727,25.00304,-0.000192,24.015782,-0.0079,1.345
106.00,7.639994,25.00319,-0.000192,24.015345,-0.0079,1.345
108.00,7.639996,25.00256,-0.000193,24.015830,-0.0079,1.345
110.00,7.639031,25.00356,-0.000192,24.016401,-0.0079,1.344
112.00,7.638198,25.00383,-0.000192,24.016334,-0.0078,1.345
114.00,7.638206,25.00302,-0.000195,24.015597,-0.0079,1.345
116.00,7.637138,25.00329,-0.000193,24.016470,-0.0079,1.345
118.00,7.638344,25.00347,-0.000192,24.016059,-0.0079,1.345
120.00,7.638117,25.00282,-0.000193,24.016470,-0.0079,1.345
122.00,7.638242,25.00253,-0.000193,24.016362,-0.0079,1.345
124.00,7.638322,25.00315,-0.000192,24.016309,-0.0079,1.345
126.00,7.638383,25.00288,-0.000192,24.016385,-0.0078,1.344
128.00,7.637440,25.00293,-0.000193,24.014817,-0.0078,1.345
130.00,7.636902,25.00342,-0.000193,24.016021,-0.0079,1.345
132.00,7.637894,25.00428,-0.000192,24.016266,-0.0079,1.345
134.00,7.638409,25.00384,-0.000192,24.016155,-0.0079,1.345
136.00,7.638402,25.00337,-0.000193,24.016280,-0.0079,1.345
138.00,7.637541,25.00356,-0.000193,24.015765,-0.0079,1.345
140.00,7.636239,25.00329,-0.000193,24.015990,-0.0079,1.345
142.00,7.636272,25.00287,-0.000192,24.016217,-0.0079,1.345
144.00,7.636970,25.00378,-0.000192,24.015827,-0.0079,1.345
146.00,7.635900,25.00356,-0.000192,24.016610,-0.0079,1.345
148.00,7.636403,25.00384,-0.000193,24.015965,-0.0079,1.345
150.00,7.636686,25.00416,-0.000193,24.015970,-0.0079,1.344
152.00,7.636258,25.00334,-0.000193,24.016304,-0.0079,1.344
154.00,7.636023,25.00366,-0.000192,24.016117,-0.0079,1.345
156.00,7.635367,25.00392,-0.000192,24.016179,-0.0079,1.345
158.00,7.635192,25.00328,-0.000191,24.016427,-0.0079,1.345
160.00,7.635968,25.00431,-0.000192,24.016940,-0.0079,1.345
162.00,7.635896,25.00329,-0.000193,24.015774,-0.0078,1.344
164.00,7.635432,25.00339,-0.000193,24.016128,-0.0079,1.345
166.00,7.635165,25.00297,-0.000193,24.016762,-0.0079,1.345
168.00,7.634920,25.00358,-0.000192,24.016849,-0.0078,1.344
170.00,7.634860,25.00287,-0.000191,24.016291,-0.0079,1.344
172.00,7.635142,25.00313,-0.000191,24.015883,-0.0079,1.344
174.00,7.635151,25.00308,-0.000191,24.016235,-0.0079,1.345
176.00,7.633456,25.00351,-0.000192,24.015765,-0.0079,1.345
178.00,7.632989,25.00362,-0.000193,24.016499,-0.0079,1.345
180.00,7.633214,25.00343,-0.000192,24.015555,-0.0079,1.344
182.00,7.633093,25.00323,-0.000192,24.016211,-0.0079,1.345
184.00,7.632202,25.00247,-0.000192,24.016371,-0.0079,1.345
186.00,7.631848,25.00342,-0.000192,24.016958,-0.0079,1.345
188.00,7.633134,25.00352,-0.000191,24.016855,-0.0078,1.345
190.00,7.633692,25.00356,-0.000190,24.016298,-0.0079,1.345
192.00,7.633659,25.00418,-0.000191,24.016240,-0.0079,1.345
194.00,7.632607,25.00425,-0.000193,24.015622,-0.0079,1.345
196.00,7.631864,25.00455,-0.000192,24.016414,-0.0079,1.345
198.00,7.632400,25.00321,-0.000192,24.015954,-0.0078,1.344
200.00,7.632619,25.00371,-0.000191,24.016215,-0.0079,1.344
202.00,7.632539,25.00340,-0.000192,24.016325,-0.0078,1.345
204.00,7.632974,25.00351,-0.000191,24.017290,-0.0078,1.344
206.00,7.632429,25.00362,-0.000192,24.016690,-0.0079,1.344
208.00,7.631843,25.00376,-0.000191,24.016418,-0.0079,1.345
210.00,7.631306,25.00414,-0.000192,24.015867,-0.0078,1.345
212.00,7.631159,25.00454,-0.000192,24.015497,-0.0079,1.344
214.00,7.631655,25.00397,-0.000193,24.016672,-0.0079,1.344
216.00,7.631539,25.00401,-0.000193,24.016362,-0.0079,1.345
218.00,7.630837,25.00393,-0.000191,24.015968,-0.0079,1.345
220.00,7.630763,25.00476,-0.000190,24.016721,-0.0078,1.344
222.00,7.630407,25.00488,-0.000190,24.015696,-0.0079,1.344
224.00,7.630805,25.00417,-0.000190,24.016907,-0.0079,1.344
226.00,7.630924,25.00349,-0.000191,24.017070,-0.0079,1.344
228.00,7.631033,25.00345,-0.000191,24.015939,-0.0078,1.344
230.00,7.630823,25.00354,-0.000192,24.016349,-0.0079,1.344
232.00,7.629677,25.00297,-0.000192,24.015946,-0.0079,1.345
234.00,7.629797,25.00306,-0.000191,24.016256,-0.0079,1.345
236.00,7.629824,25.00321,-0.000193,24.016563,-0.0079,1.345
238.00,7.630276,25.00323,-0.000191,24.015903,-0.0079,1.344
240.00,7.629892,25.00338,-0.000190,24.016470,-0.0079,1.344
242.00,7.630084,25.00366,-0.000192,24.016304,-0.0079,1.345
244.00,7.629902,25.00361,-0.000192,24.015559,-0.0078,1.345
246.00,7.629577,25.00404,-0.000191,24.016063,-0.0079,1.345
248.00,7.628860,25.00394,-0.000192,24.016746,-0.0079,1.345
250.00,7.628558,25.00408,-0.000192,24.016293,-0.0078,1.344
252.00,7.629123,25.00335,-0.000190,24.016588,-0.0079,1.344
254.00,7.629157,25.00277,-0.000192,24.016360,-0.0079,1.343
256.00,7.629130,25.00339,-0.000190,24.016479,-0.0079,1.344
258.00,7.628699,25.00400,-0.000190,24.016121,-0.0079,1.345
260.00,7.628661,25.00429,-0.000191,24.015963,-0.0078,1.345
262.00,7.628941,25.00426,-0.000190,24.016115,-0.0078,1.344
264.00,7.629188,25.00444,-0.000190,24.016267,-0.0078,1.345
266.00,7.627931,25.00483,-0.000192,24.016063,-0.0078,1.345
268.00,7.627504,25.00473,-0.000192,24.016552,-0.0078,1.344
270.00,7.627176,25.00504,-0.000192,24.016601,-0.0079,1.344
272.00,7.627761,25.00388,-0.000191,24.016086,-0.0078,1.344
274.00,7.628432,25.00463,-0.000190,24.016264,-0.0079,1.344
276.00,7.628229,25.00487,-0.000191,24.016398,-0.0079,1.344
278.00,7.627666,25.00565,-0.000191,24.016276,-0.0079,1.344
280.00,7.628113,25.00504,-0.000192,24.016124,-0.0079,1.344
282.00,7.628161,25.00564,-0.000192,24.016293,-0.0078,1.344
284.00,7.627087,25.00561,-0.000191,24.016518,-0.0079,1.344
286.00,7.626914,25.00588,-0.000191,24.015986,-0.0079,1.344
288.00,7.625817,25.00661,-0.000192,24.016487,-0.0079,1.344
290.00,7.625994,25.00594,-0.000191,24.016362,-0.0079,1.344
292.00,7.626147,25.00658,-0.000190,24.016075,-0.0079,1.344
294.00,7.625752,25.00652,-0.000190,24.015850,-0.0079,1.344
296.00,7.626600,25.00692,-0.000191,24.016295,-0.0079,1.345
298.00,7.626823,25.00694,-0.000191,24.016702,-0.0079,1.344
300.00,7.626257,25.00588,-0.000191,24.015986,-0.0078,1.344
302.00,7.626006,25.00602,-0.000190,24.016731,-0.0079,1.344
304.00,7.625442,25.00550,-0.000191,24.016463,-0.0079,1.344
306.00,7.625252,25.00560,-0.000190,24.016421,-0.0079,1.344
308.00,7.625892,25.00580,-0.000190,24.015879,-0.0079,1.344
310.00,7.625362,25.00580,-0.000192,24.015778,-0.0079,1.344
312.00,7.624816,25.00522,-0.000192,24.016717,-0.0079,1.345
314.00,7.624280,25.00568,-0.000190,24.016142,-0.0079,1.344
316.00,7.623982,25.00584,-0.000192,24.016035,-0.0079,1.344
318.00,7.624271,25.00544,-0.000191,24.016568,-0.0079,1.344
320.00,7.623956,25.00562,-0.000191,24.015959,-0.0079,1.343
322.00,7.624420,25.00674,-0.000191,24.016304,-0.0079,1.343
324.00,7.624059,25.00571,-0.000191,24.016510,-0.0079,1.344
326.00,7.623244,25.00513,-0.000191,24.016126,-0.0079,1.344
328.00,7.622797,25.00555,-0.000191,24.015885,-0.0079,1.344
330.00,7.623529,25.00603,-0.000191,24.016090,-0.0079,1.344
332.00,7.624059,25.00551,-0.000191,24.015651,-0.0079,1.344
334.00,7.623596,25.00605,-0.000191,24.016697,-0.0079,1.344
336.00,7.623222,25.00616,-0.000191,24.016358,-0.0079,1.344
338.00,7.623662,25.00631,-0.000191,24.016226,-0.0079,1.344
340.00,7.624055,25.00535,-0.000191,24.015859,-0.0079,1.344
342.00,7.623791,25.00517,-0.000190,24.016184,-0.0079,1.344
344.00,7.623556,25.00508,-0.000191,24.016334,-0.0078,1.345
346.00,7.621840,25.00483,-0.000191,24.016494,-0.0079,1.344
348.00,7.621760,25.00533,-0.000190,24.016566,-0.0079,1.344
350.00,7.622411,25.00522,-0.000191,24.015890,-0.0079,1.344
352.00,7.623723,25.00513,-0.000191,24.016090,-0.0079,1.344
354.00,7.623279,25.00524,-0.000190,24.016053,-0.0079,1.343
356.00,7.621329,25.00605,-0.000189,24.016886,-0.0078,1.344
358.00,7.620646,25.00596,-0.000190,24.016338,-0.0079,1.344
360.00,7.621728,25.00533,-0.000190,24.016463,-0.0079,1.344
362.00,7.621991,25.00515,-0.000191,24.016771,-0.0079,1.344
364.00,7.622180,25.00514,-0.000192,24.016479,-0.0079,1.344
366.00,7.621817,25.00556,-0.000192,24.016131,-0.0079,1.344
368.00,7.621124,25.00562,-0.000190,24.016043,-0.0079,1.344
370.00,7.621225,25.00513,-0.000191,24.016131,-0.0079,1.344
372.00,7.620603,25.00456,-0.000192,24.015551,-0.0079,1.344
374.00,7.621087,25.00519,-0.000192,24.015869,-0.0079,1.344
376.00,7.621586,25.00535,-0.000191,24.016291,-0.0079,1.344
378.00,7.621867,25.00506,-0.000190,24.016378,-0.0078,1.344
380.00,7.621334,25.00465,-0.000190,24.015589,-0.0079,1.343
382.00,7.620675,25.00436,-0.000190,24.016556,-0.0079,1.344
384.00,7.620581,25.00431,-0.000191,24.015892,-0.0079,1.344
386.00,7.620792,25.00419,-0.000191,24.016302,-0.0079,1.344
388.00,7.620074,25.00512,-0.000191,24.015937,-0.0078,1.344
390.00,7.619454,25.00543,-0.000192,24.016209,-0.0078,1.344
392.00,7.619930,25.00488,-0.000191,24.016030,-0.0079,1.344
394.00,7.620346,25.00442,-0.000191,24.015957,-0.0078,1.344
396.00,7.620192,25.00506,-0.000191,24.016610,-0.0079,1.344
398.00,7.619944,25.00443,-0.000190,24.016478,-0.0079,1.344
400.00,7.619389,25.00483,-0.000190,24.016276,-0.0079,1.344
402.00,7.618739,25.00528,-0.000192,24.016505,-0.0079,1.344
404.00,7.618215,25.00462,-0.000192,24.017031,-0.0079,1.344
406.00,7.618357,25.00466,-0.000192,24.016686,-0.0079,1.344
408.00,7.618861,25.00467,-0.000190,24.016534,-0.0079,1.343
410.00,7.619365,25.00521,-0.000189,24.016218,-0.0079,1.344
412.00,7.619582,25.00482,-0.000191,24.016024,-0.0079,1.344
414.00,7.620614,25.00554,-0.000191,24.015455,-0.0079,1.343
416.00,7.620118,25.00538,-0.000191,24.016461,-0.0079,1.343
418.00,7.619166,25.00475,-0.000191,24.016367,-0.0079,1.344
420.00,7.617759,25.00501,-0.000192,24.016122,-0.0079,1.344
422.00,7.617710,25.00523,-0.000191,24.016648,-0.0079,1.343
424.00,7.618383,25.00506,-0.000190,24.016958,-0.0079,1.344
426.00,7.618519,25.00502,-0.000191,24.016479,-0.0079,1.344
428.00,7.618605,25.00487,-0.000191,24.016260,-0.0079,1.344
430.00,7.618843,25.00400,-0.000191,24.015849,-0.0079,1.344
432.00,7.618294,25.00442,-0.000191,24.016159,-0.0079,1.344
434.00,7.618237,25.00394,-0.000191,24.016338,-0.0079,1.344
436.00,7.618496,25.00435,-0.000191,24.016619,-0.0079,1.344
438.00,7.618070,25.00448,-0.000191,24.015569,-0.0079,1.343
440.00,7.617490,25.00472,-0.000191,24.015684,-0.0079,1.344
442.00,7.617295,25.00417,-0.000191,24.015687,-0.0079,1.344
444.00,7.617565,25.00476,-0.000190,24.015811,-0.0079,1.344
446.00,7.617474,25.00511,-0.000190,24.016213,-0.0079,1.344
448.00,7.617742,25.00442,-0.000191,24.016220,-0.0079,1.344
450.00,7.618457,25.00425,-0.000192,24.015491,-0.0079,1.344
452.00,7.617759,25.00489,-0.000190,24.015493,-0.0079,1.343
454.00,7.617397,25.00509,-0.000191,24.015974,-0.0079,1.343
456.00,7.617272,25.00501,-0.000190,24.016396,-0.0079,1.344
458.00,7.616896,25.00559,-0.000191,24.016867,-0.0079,1.344
460.00,7.616573,25.00482,-0.000192,24.016547,-0.0078,1.344
462.00,7.615448,25.00444,-0.000190,24.016293,-0.0079,1.343
464.00,7.615681,25.00467,-0.000190,24.016438,-0.0079,1.343
466.00,7.616311,25.00460,-0.000190,24.016345,-0.0079,1.343
468.00,7.616272,25.00464,-0.000189,24.016148,-0.0079,1.344
470.00,7.615938,25.00442,-0.000190,24.015961,-0.0079,1.344
472.00,7.615209,25.00363,-0.000191,24.015999,-0.0079,1.344
474.00,7.615449,25.00366,-0.000191,24.015843,-0.0079,1.344
476.00,7.615707,25.00373,-0.000191,24.016391,-0.0079,1.344
478.00,7.615746,25.00426,-0.000190,24.016847,-0.0079,1.343
480.00,7.614775,25.00309,-0.000190,24.016460,-0.0079,1.344
482.00,7.614915,25.00283,-0.000191,24.016092,-0.0079,1.344
484.00,7.614634,25.00282,-0.000191,24.016360,-0.0079,1.344
486.00,7.614490,25.00282,-0.000191,24.015968,-0.0079,1.344
488.00,7.614067,25.00340,-0.000190,24.016349,-0.0079,1.344
490.00,7.613819,25.00304,-0.000189,24.016213,-0.0079,1.344
492.00,7.614668,25.00204,-0.000190,24.016840,-0.0079,1.344
494.00,7.614301,25.00209,-0.000190,24.016490,-0.0079,1.343
496.00,7.613904,25.00326,-0.000189,24.016191,-0.0079,1.344
498.00,7.613519,25.00286,-0.000189,24.016153,-0.0079,1.344
500.00,7.613871,25.00359,-0.000190,24.016541,-0.0078,1.343
502.00,7.613153,25.00373,-0.000191,24.016180,-0.0079,1.344
504.00,7.613264,25.00397,-0.000190,24.016137,-0.0078,1.344
506.00,7.613952,25.00452,-0.000190,24.016650,-0.0079,1.343
508.00,7.614019,25.00400,-0.000189,24.015994,-0.0079,1.343
510.00,7.613762,25.00461,-0.000191,24.016465,-0.0079,1.344
512.00,7.614058,25.00543,-0.000190,24.016507,-0.0079,1.344
514.00,7.614367,25.00493,-0.000189,24.017072,-0.0079,1.343
516.00,7.614405,25.00484,-0.000190,24.016324,-0.0079,1.344
518.00,7.614716,25.00466,-0.000189,24.016813,-0.0079,1.344
520.00,7.614334,25.00469,-0.000191,24.016989,-0.0079,1.344
522.00,7.613675,25.00521,-0.000191,24.016307,-0.0079,1.343
524.00,7.614171,25.00454,-0.000190,24.015948,-0.0079,1.343
526.00,7.613988,25.00481,-0.000190,24.015769,-0.0079,1.343
528.00,7.612334,25.00485,-0.000189,24.016050,-0.0078,1.343
530.00,7.611858,25.00490,-0.000189,24.015743,-0.0079,1.343
532.00,7.612329,25.00428,-0.000189,24.016443,-0.0079,1.344
534.00,7.612752,25.00480,-0.000191,24.016092,-0.0079,1.344
536.00,7.611847,25.00447,-0.000190,24.016043,-0.0079,1.344
538.00,7.611491,25.00478,-0.000189,24.016550,-0.0079,1.344
540.00,7.611923,25.00448,-0.000190,24.016811,-0.0079,1.344
542.00,7.611949,25.00531,-0.000190,24.017061,-0.0078,1.344
544.00,7.611371,25.00574,-0.000190,24.016760,-0.0079,1.343
546.00,7.611385,25.00628,-0.000190,24.016467,-0.0079,1.344
548.00,7.612176,25.00570,-0.000190,24.015691,-0.0079,1.344
550.00,7.611970,25.00587,-0.000189,24.015948,-0.0078,1.344
552.00,7.611691,25.00497,-0.000190,24.015854,-0.0079,1.344
554.00,7.611966,25.00451,-0.000191,24.016037,-0.0079,1.344
556.00,7.612798,25.00457,-0.000189,24.016039,-0.0079,1.344
558.00,7.612054,25.00450,-0.000190,24.015736,-0.0079,1.344
560.00,7.611209,25.00491,-0.000191,24.016162,-0.0079,1.344
562.00,7.611294,25.00429,-0.000190,24.015734,-0.0079,1.343
564.00,7.610539,25.00435,-0.000191,24.015617,-0.0079,1.344
566.00,7.610767,25.00467,-0.000189,24.015830,-0.0078,1.344
568.00,7.610564,25.00543,-0.000189,24.016566,-0.0079,1.344
570.00,7.610685,25.00550,-0.000189,24.016128,-0.0079,1.343
572.00,7.610803,25.00531,-0.000189,24.016289,-0.0079,1.344
574.00,7.610557,25.00596,-0.000189,24.016398,-0.0078,1.344
576.00,7.610256,25.00695,-0.000189,24.015792,-0.0079,1.344
578.00,7.610326,25.00673,-0.000190,24.016360,-0.0079,1.344
580.00,7.610425,25.00613,-0.000190,24.016646,-0.0079,1.344
582.00,7.610877,25.00653,-0.000191,24.016191,-0.0078,1.344
584.00,7.610748,25.00653,-0.000191,24.016601,-0.0079,1.343
586.00,7.610725,25.00593,-0.000189,24.016198,-0.0079,1.344
588.00,7.610475,25.00591,-0.000190,24.016264,-0.0079,1.344
590.00,7.610338,25.00602,-0.000190,24.016443,-0.0079,1.344
592.00,7.609994,25.00564,-0.000190,24.015983,-0.0078,1.344
594.00,7.610114,25.00571,-0.000190,24.015640,-0.0079,1.344
596.00,7.610029,25.00464,-0.000191,24.016588,-0.0078,1.344
598.00,7.610812,25.00480,-0.000190,24.016184,-0.0078,1.344
600.00,7.609744,25.00547,-0.000189,24.015974,-0.0079,1.343
@1,2.0000,4.0
602.00,7.609092,25.00594,-0.000189,24.015582,-0.0079,1.343
604.00,7.603860,25.00539,-0.000189,24.015981,-0.0079,1.344
606.00,7.595490,25.00556,-0.000189,24.016061,-0.0079,1.343
608.00,7.578508,25.00505,-0.000189,24.016690,-0.0078,1.343
610.00,7.557377,25.00513,-0.000188,24.016400,-0.0078,1.344
612.00,7.552761,25.00458,-0.000190,24.016574,-0.0079,1.345
614.00,7.560008,25.00502,-0.000191,24.016630,-0.0079,1.345
616.00,7.566350,25.00546,-0.000190,24.016142,-0.0079,1.344
618.00,7.570499,25.00589,-0.000190,24.016380,-0.0079,1.344
620.00,7.573161,25.00660,-0.000189,24.015711,-0.0079,1.344
622.00,7.574880,25.00715,-0.000190,24.016795,-0.0079,1.344
624.00,7.576723,25.00676,-0.000190,24.016150,-0.0078,1.343
626.00,7.580346,25.00586,-0.000190,24.015649,-0.0079,1.344
628.00,7.584419,25.00585,-0.000190,24.016460,-0.0079,1.344
630.00,7.586940,25.00619,-0.000189,24.016601,-0.0079,1.343
632.00,7.588739,25.00543,-0.000188,24.016639,-0.0079,1.344
634.00,7.590343,25.00532,-0.000189,24.016110,-0.0079,1.344
636.00,7.591454,25.00574,-0.000190,24.016452,-0.0079,1.344
638.00,7.592717,25.00555,-0.000189,24.016097,-0.0079,1.344
640.00,7.593518,25.00652,-0.000190,24.015859,-0.0078,1.344
642.00,7.594539,25.00594,-0.000190,24.015832,-0.0078,1.344
644.00,7.596272,25.00594,-0.000190,24.015816,-0.0079,1.344
646.00,7.597628,25.00568,-0.000189,24.016088,-0.0078,1.344
648.00,7.599273,25.00559,-0.000188,24.016751,-0.0079,1.343
650.00,7.599795,25.00613,-0.000189,24.015925,-0.0079,1.343
652.00,7.600706,25.00716,-0.000189,24.016003,-0.0078,1.344
654.00,7.602120,25.00664,-0.000189,24.016401,-0.0078,1.344
656.00,7.602541,25.00617,-0.000189,24.016773,-0.0078,1.345
658.00,7.602477,25.00613,-0.000190,24.015970,-0.0079,1.344
660.00,7.602850,25.00559,-0.000189,24.016394,-0.0079,1.344
662.00,7.603482,25.00480,-0.000188,24.016081,-0.0079,1.343
664.00,7.603754,25.00552,-0.000188,24.016258,-0.0079,1.344
666.00,7.603632,25.00507,-0.000189,24.016498,-0.0079,1.344
668.00,7.602489,25.00486,-0.000189,24.016634,-0.0079,1.344
670.00,7.602202,25.00456,-0.000188,24.016251,-0.0078,1.343
672.00,7.602664,25.00414,-0.000189,24.016644,-0.0079,1.343
674.00,7.602783,25.00414,-0.000189,24.016481,-0.0079,1.344
676.00,7.603108,25.00501,-0.000188,24.016075,-0.0079,1.344
678.00,7.603549,25.00454,-0.000189,24.016133,-0.0078,1.344
680.00,7.603537,25.00463,-0.000189,24.016487,-0.0079,1.344
682.00,7.603801,25.00487,-0.000188,24.017114,-0.0079,1.344
684.00,7.603266,25.00525,-0.000189,24.016401,-0.0078,1.344
686.00,7.603794,25.00546,-0.000189,24.016474,-0.0078,1.344
688.00,7.604208,25.00651,-0.000187,24.016537,-0.0079,1.343
690.00,7.604231,25.00719,-0.000187,24.016837,-0.0078,1.343
692.00,7.603924,25.00750,-0.000189,24.016180,-0.0079,1.344
694.00,7.603636,25.00673,-0.000189,24.016478,-0.0079,1.345
696.00,7.604239,25.00609,-0.000189,24.016398,-0.0079,1.344
698.00,7.604822,25.00505,-0.000190,24.016808,-0.0079,1.344
700.00,7.604775,25.00524,-0.000189,24.015441,-0.0078,1.343
702.00,7.604569,25.00559,-0.000189,24.016690,-0.0079,1.344
704.00,7.604547,25.00513,-0.000189,24.016527,-0.0079,1.344
706.00,7.605207,25.00580,-0.000188,24.016547,-0.0079,1.344
708.00,7.605326,25.00661,-0.000188,24.016291,-0.0079,1.343
710.00,7.605572,25.00653,-0.000187,24.015805,-0.0078,1.344
712.00,7.605314,25.00583,-0.000189,24.016427,-0.0078,1.344
714.00,7.604564,25.00584,-0.000189,24.016666,-0.0079,1.344
716.00,7.603929,25.00560,-0.000189,24.016822,-0.0079,1.344
718.00,7.604509,25.00522,-0.000188,24.016585,-0.0079,1.343
720.00,7.604203,25.00555,-0.000189,24.016585,-0.0079,1.343
722.00,7.603892,25.00598,-0.000189,24.016266,-0.0078,1.343
724.00,7.603944,25.00596,-0.000189,24.015945,-0.0079,1.344
726.00,7.604574,25.00669,-0.000189,24.016675,-0.0079,1.343
728.00,7.605233,25.00721,-0.000189,24.017098,-0.0079,1.343
730.00,7.604524,25.00748,-0.000188,24.016675,-0.0079,1.343
732.00,7.603557,25.00727,-0.000188,24.017299,-0.0079,1.343
734.00,7.603219,25.00715,-0.000188,24.016057,-0.0079,1.343
736.00,7.603689,25.00614,-0.000188,24.016552,-0.0079,1.344
738.00,7.603996,25.00591,-0.000189,24.016429,-0.0078,1.344
740.00,7.604979,25.00625,-0.000190,24.016817,-0.0078,1.344
742.00,7.605155,25.00634,-0.000189,24.016445,-0.0079,1.343
744.00,7.605321,25.00590,-0.000189,24.016751,-0.0079,1.344
746.00,7.605185,25.00609,-0.000189,24.016023,-0.0079,1.343
748.00,7.604632,25.00525,-0.000188,24.015854,-0.0079,1.343
750.00,7.604193,25.00575,-0.000189,24.016365,-0.0079,1.344
752.00,7.603549,25.00673,-0.000189,24.016519,-0.0079,1.344
754.00,7.603974,25.00663,-0.000188,24.015758,-0.0079,1.344
756.00,7.603516,25.00570,-0.000188,24.016541,-0.0079,1.344
758.00,7.602965,25.00593,-0.000188,24.016764,-0.0079,1.343
760.00,7.603126,25.00636,-0.000188,24.017034,-0.0079,1.343
762.00,7.603970,25.00717,-0.000189,24.015970,-0.0079,1.344
764.00,7.603230,25.00671,-0.000188,24.016574,-0.0079,1.343
766.00,7.603584,25.00645,-0.000189,24.016318,-0.0079,1.344
768.00,7.603022,25.00567,-0.000189,24.015859,-0.0078,1.344
770.00,7.602480,25.00576,-0.000189,24.016652,-0.0079,1.344
772.00,7.603654,25.00584,-0.000189,24.016126,-0.0079,1.344
774.00,7.602708,25.00534,-0.000189,24.016516,-0.0079,1.344
776.00,7.601901,25.00492,-0.000189,24.015805,-0.0079,1.344
778.00,7.603333,25.00605,-0.000188,24.015791,-0.0079,1.343
780.00,7.603639,25.00603,-0.000188,24.016918,-0.0078,1.344
782.00,7.602943,25.00486,-0.000189,24.016614,-0.0079,1.344
784.00,7.602882,25.00508,-0.000188,24.016200,-0.0079,1.344
786.00,7.602815,25.00528,-0.000189,24.016372,-0.0079,1.344
788.00,7.602421,25.00595,-0.000189,24.016269,-0.0079,1.344
790.00,7.602346,25.00621,-0.000189,24.016260,-0.0078,1.343
792.00,7.603431,25.00569,-0.000187,24.016391,-0.0079,1.344
794.00,7.603462,25.00572,-0.000189,24.016296,-0.0079,1.344
796.00,7.602953,25.00644,-0.000189,24.016121,-0.0078,1.344
798.00,7.602685,25.00669,-0.000189,24.016130,-0.0079,1.344
800.00,7.602176,25.00602,-0.000189,24.016106,-0.0079,1.344
802.00,7.602341,25.00630,-0.000189,24.016565,-0.0079,1.344
804.00,7.602189,25.00697,-0.000189,24.016159,-0.0079,1.344
806.00,7.601860,25.00646,-0.000189,24.015832,-0.0079,1.344
808.00,7.601940,25.00675,-0.000189,24.016641,-0.0078,1.344
810.00,7.600538,25.00658,-0.000189,24.016624,-0.0079,1.344
812.00,7.600058,25.00644,-0.000189,24.016878,-0.0079,1.344
814.00,7.600651,25.00601,-0.000189,24.016699,-0.0078,1.344
816.00,7.600590,25.00635,-0.000189,24.016518,-0.0078,1.343
818.00,7.600888,25.00634,-0.000189,24.016227,-0.0079,1.344
820.00,7.600385,25.00615,-0.000189,24.015684,-0.0079,1.344
822.00,7.601013,25.00647,-0.000188,24.016652,-0.0079,1.343
824.00,7.601806,25.00637,-0.000188,24.016508,-0.0079,1.343
826.00,7.601419,25.00612,-0.000189,24.016285,-0.0079,1.344
828.00,7.600658,25.00703,-0.000189,24.016258,-0.0079,1.344
830.00,7.600258,25.00642,-0.000189,24.015983,-0.0079,1.344
832.00,7.600193,25.00653,-0.000189,24.015963,-0.0079,1.344
834.00,7.600354,25.00642,-0.000189,24.016594,-0.0079,1.344
836.00,7.600490,25.00624,-0.000189,24.016017,-0.0079,1.344
838.00,7.600614,25.00653,-0.000188,24.016944,-0.0079,1.344
840.00,7.600829,25.00708,-0.000188,24.016405,-0.0079,1.344
842.00,7.601146,25.00714,-0.000189,24.016338,-0.0079,1.344
844.00,7.601154,25.00729,-0.000190,24.016536,-0.0079,1.344
846.00,7.600741,25.00720,-0.000189,24.016490,-0.0079,1.344
848.00,7.600466,25.00751,-0.000189,24.016135,-0.0079,1.344
850.00,7.599989,25.00704,-0.000188,24.017156,-0.0079,1.344
852.00,7.599720,25.00700,-0.000188,24.016550,-0.0078,1.344
854.00,7.598917,25.00730,-0.000188,24.016148,-0.0079,1.344
856.00,7.599183,25.00695,-0.000189,24.016717,-0.0079,1.344
858.00,7.599581,25.00644,-0.000190,24.017070,-0.0079,1.344
860.00,7.598993,25.00665,-0.000188,24.016833,-0.0078,1.343
862.00,7.597950,25.00675,-0.000187,24.015671,-0.0078,1.344
864.00,7.598823,25.00646,-0.000188,24.016115,-0.0079,1.344
866.00,7.599754,25.00659,-0.000188,24.016334,-0.0079,1.344
868.00,7.599930,25.00647,-0.000189,24.016256,-0.0079,1.344
870.00,7.599370,25.00746,-0.000188,24.016822,-0.0079,1.344
872.00,7.599096,25.00721,-0.000188,24.016733,-0.0078,1.344
874.00,7.599407,25.00826,-0.000189,24.016795,-0.0078,1.344
876.00,7.599979,25.00719,-0.000189,24.016258,-0.0078,1.344
878.00,7.600512,25.00692,-0.000189,24.016086,-0.0078,1.344
880.00,7.600425,25.00775,-0.000189,24.016360,-0.0079,1.344
882.00,7.600093,25.00704,-0.000188,24.016325,-0.0079,1.344
884.00,7.599567,25.00712,-0.000188,24.015946,-0.0078,1.344
886.00,7.599697,25.00713,-0.000188,24.015751,-0.0079,1.344
888.00,7.599394,25.00704,-0.000188,24.016396,-0.0079,1.344
890.00,7.599434,25.00720,-0.000189,24.017112,-0.0079,1.344
892.00,7.599146,25.00746,-0.000190,24.016400,-0.0078,1.344
894.00,7.598493,25.00696,-0.000189,24.015593,-0.0079,1.344
896.00,7.598543,25.00625,-0.000190,24.016324,-0.0079,1.344
898.00,7.598410,25.00613,-0.000189,24.016652,-0.0079,1.344
900.00,7.598062,25.00634,-0.000190,24.016148,-0.0079,1.344
902.00,7.597581,25.00708,-0.000188,24.016296,-0.0079,1.344
904.00,7.597022,25.00681,-0.000188,24.016391,-0.0079,1.344
906.00,7.598682,25.00679,-0.000189,24.016503,-0.0079,1.344
908.00,7.598369,25.00796,-0.000189,24.016260,-0.0079,1.344
910.00,7.597793,25.00741,-0.000188,24.015618,-0.0079,1.345
912.00,7.598297,25.00788,-0.000189,24.015937,-0.0078,1.344
914.00,7.597864,25.00688,-0.000189,24.016150,-0.0079,1.344
916.00,7.597481,25.00645,-0.000188,24.016195,-0.0079,1.344
918.00,7.597135,25.00738,-0.000189,24.016032,-0.0079,1.344
920.00,7.597061,25.00750,-0.000188,24.015979,-0.0079,1.344
922.00,7.597059,25.00696,-0.000189,24.016133,-0.0079,1.344
924.00,7.597028,25.00716,-0.000189,24.015865,-0.0079,1.344
926.00,7.596540,25.00727,-0.000188,24.015997,-0.0079,1.344
928.00,7.596711,25.00842,-0.000188,24.015544,-0.0078,1.344
930.00,7.597145,25.00869,-0.000188,24.015515,-0.0079,1.344
932.00,7.597646,25.00849,-0.000189,24.016139,-0.0079,1.344
934.00,7.597949,25.00792,-0.000188,24.016108,-0.0079,1.344
936.00,7.597587,25.00782,-0.000188,24.016711,-0.0079,1.345
938.00,7.597212,25.00797,-0.000187,24.016427,-0.0078,1.344
940.00,7.596871,25.00752,-0.000188,24.016521,-0.0078,1.344
942.00,7.596978,25.00769,-0.000188,24.016204,-0.0079,1.344
944.00,7.596564,25.00743,-0.000189,24.016871,-0.0079,1.344
946.00,7.595920,25.00801,-0.000188,24.016621,-0.0079,1.344
948.00,7.595679,25.00793,-0.000187,24.016695,-0.0079,1.344
950.00,7.595954,25.00783,-0.000187,24.016153,-0.0079,1.344
952.00,7.596379,25.00788,-0.000188,24.015783,-0.0079,1.344
954.00,7.596340,25.00760,-0.000188,24.016131,-0.0079,1.344
956.00,7.596371,25.00725,-0.000187,24.016213,-0.0079,1.344
958.00,7.595918,25.00647,-0.000188,24.016240,-0.0079,1.344
960.00,7.595653,25.00718,-0.000189,24.016639,-0.0079,1.344
962.00,7.595594,25.00760,-0.000188,24.016405,-0.0079,1.344
964.00,7.596276,25.00778,-0.000188,24.016338,-0.0079,1.344
966.00,7.596515,25.00758,-0.000189,24.015995,-0.0079,1.344
968.00,7.596542,25.00725,-0.000188,24.016179,-0.0079,1.344
970.00,7.596418,25.00723,-0.000188,24.016173,-0.0079,1.344
972.00,7.596597,25.00753,-0.000188,24.016088,-0.0078,1.344
974.00,7.596291,25.00725,-0.000189,24.016151,-0.0078,1.344
976.00,7.596264,25.00699,-0.000189,24.016552,-0.0079,1.345
978.00,7.595624,25.00753,-0.000188,24.016523,-0.0079,1.344
980.00,7.595745,25.00772,-0.000189,24.016269,-0.0079,1.344
982.00,7.595868,25.00859,-0.000187,24.016358,-0.0079,1.344
984.00,7.596150,25.00845,-0.000188,24.016139,-0.0079,1.344
986.00,7.594959,25.00813,-0.000189,24.015540,-0.0079,1.344
988.00,7.594899,25.00822,-0.000189,24.015568,-0.0079,1.344
990.00,7.594804,25.00697,-0.000188,24.016253,-0.0079,1.344
992.00,7.595199,25.00676,-0.000187,24.016266,-0.0079,1.345
994.00,7.595292,25.00594,-0.000188,24.016206,-0.0079,1.344
996.00,7.595080,25.00696,-0.000189,24.015999,-0.0079,1.345
998.00,7.595409,25.00756,-0.000189,24.016262,-0.0079,1.345
1000.00,7.594682,25.00764,-0.000188,24.016271,-0.0079,1.344
1002.00,7.594693,25.00749,-0.000189,24.015666,-0.0079,1.344
1004.00,7.595651,25.00746,-0.000189,24.016449,-0.0079,1.345
1006.00,7.595639,25.00723,-0.000188,24.015169,-0.0079,1.344
1008.00,7.595430,25.00683,-0.000189,24.015341,-0.0079,1.344
1010.00,7.595404,25.00720,-0.000188,24.015937,-0.0079,1.345
1012.00,7.595395,25.00713,-0.000189,24.016171,-0.0079,1.344
1014.00,7.595215,25.00618,-0.000187,24.016244,-0.0079,1.344
1016.00,7.595821,25.00663,-0.000187,24.015812,-0.0079,1.345
1018.00,7.595120,25.00579,-0.000189,24.015477,-0.0079,1.344
1020.00,7.595125,25.00668,-0.000188,24.016385,-0.0079,1.344
1022.00,7.594463,25.00690,-0.000187,24.016516,-0.0079,1.345
1024.00,7.594023,25.00706,-0.000188,24.016401,-0.0079,1.345
1026.00,7.594407,25.00703,-0.000189,24.016472,-0.0079,1.344
1028.00,7.594759,25.00678,-0.000186,24.016811,-0.0079,1.344
1030.00,7.594483,25.00670,-0.000187,24.016160,-0.0079,1.344
1032.00,7.594452,25.00724,-0.000187,24.015782,-0.0079,1.345
1034.00,7.593435,25.00731,-0.000188,24.016119,-0.0079,1.345
1036.00,7.593284,25.00780,-0.000189,24.015414,-0.0079,1.345
1038.00,7.594149,25.00779,-0.000187,24.016284,-0.0079,1.344
1040.00,7.594389,25.00713,-0.000187,24.015936,-0.0079,1.344
1042.00,7.594203,25.00731,-0.000188,24.016280,-0.0079,1.344
1044.00,7.593636,25.00747,-0.000188,24.016039,-0.0079,1.344
1046.00,7.594087,25.00721,-0.000188,24.016258,-0.0079,1.344
1048.00,7.594038,25.00707,-0.000188,24.016360,-0.0079,1.344
1050.00,7.593648,25.00683,-0.000188,24.015736,-0.0079,1.345
1052.00,7.593422,25.00609,-0.000188,24.016151,-0.0079,1.345
1054.00,7.593875,25.00667,-0.000188,24.016371,-0.0079,1.345
1056.00,7.593340,25.00712,-0.000187,24.016547,-0.0079,1.345
1058.00,7.594075,25.00664,-0.000187,24.016552,-0.0079,1.345
1060.00,7.593930,25.00705,-0.000188,24.016131,-0.0079,1.344
1062.00,7.593856,25.00773,-0.000187,24.015506,-0.0079,1.345
1064.00,7.593824,25.00723,-0.000188,24.015928,-0.0079,1.344
1066.00,7.593847,25.00658,-0.000187,24.016730,-0.0079,1.344
1068.00,7.593371,25.00636,-0.000187,24.016311,-0.0079,1.345
1070.00,7.593626,25.00618,-0.000187,24.015725,-0.0079,1.345
1072.00,7.593058,25.00577,-0.000188,24.016632,-0.0079,1.344
1074.00,7.592948,25.00628,-0.000188,24.016046,-0.0079,1.345
1076.00,7.593214,25.00643,-0.000187,24.016097,-0.0078,1.344
1078.00,7.593116,25.00639,-0.000186,24.016701,-0.0078,1.345
1080.00,7.593063,25.00655,-0.000186,24.016072,-0.0078,1.345
1082.00,7.593275,25.00737,-0.000186,24.016151,-0.0078,1.345
1084.00,7.593031,25.00682,-0.000187,24.015975,-0.0079,1.344
1086.00,7.593205,25.00669,-0.000187,24.016389,-0.0078,1.345
1088.00,7.593331,25.00645,-0.000187,24.016329,-0.0078,1.344
1090.00,7.593973,25.00603,-0.000186,24.016721,-0.0078,1.344
1092.00,7.593443,25.00635,-0.000187,24.016472,-0.0079,1.345
1094.00,7.592795,25.00594,-0.000187,24.015952,-0.0079,1.344
1096.00,7.592274,25.00568,-0.000187,24.016534,-0.0079,1.345
1098.00,7.592306,25.00595,-0.000187,24.016191,-0.0079,1.345
1100.00,7.592951,25.00508,-0.000188,24.016082,-0.0079,1.344
1102.00,7.593539,25.00580,-0.000186,24.016387,-0.0079,1.344
1104.00,7.592766,25.00595,-0.000187,24.016304,-0.0079,1.345
1106.00,7.592583,25.00653,-0.000188,24.016846,-0.0078,1.345
1108.00,7.592363,25.00663,-0.000188,24.016586,-0.0078,1.346
1110.00,7.591433,25.00579,-0.000188,24.015638,-0.0079,1.345
1112.00,7.591649,25.00511,-0.000188,24.016052,-0.0078,1.344
1114.00,7.592942,25.00616,-0.000187,24.016789,-0.0079,1.344
1116.00,7.593178,25.00605,-0.000186,24.016891,-0.0079,1.345
1118.00,7.592633,25.00566,-0.000187,24.016489,-0.0079,1.344
1120.00,7.592916,25.00659,-0.000187,24.015963,-0.0079,1.344
1122.00,7.593053,25.00710,-0.000187,24.015861,-0.0079,1.345
1124.00,7.593331,25.00553,-0.000187,24.016251,-0.0079,1.344
1126.00,7.592239,25.00611,-0.000189,24.016015,-0.0079,1.345
1128.00,7.591983,25.00617,-0.000187,24.016092,-0.0079,1.344
1130.00,7.591313,25.00521,-0.000188,24.015666,-0.0079,1.344
1132.00,7.591400,25.00474,-0.000188,24.016430,-0.0079,1.344
1134.00,7.591490,25.00512,-0.000187,24.016516,-0.0079,1.345
1136.00,7.591876,25.00449,-0.000187,24.016017,-0.0079,1.345
1138.00,7.591107,25.00551,-0.000185,24.015807,-0.0079,1.344
1140.00,7.590995,25.00640,-0.000186,24.016715,-0.0079,1.345
1142.00,7.590495,25.00614,-0.000187,24.015977,-0.0078,1.345
1144.00,7.590614,25.00589,-0.000187,24.016053,-0.0079,1.344
1146.00,7.591638,25.00671,-0.000188,24.016412,-0.0079,1.344
1148.00,7.591983,25.00643,-0.000186,24.015928,-0.0079,1.344
1150.00,7.591494,25.00642,-0.000187,24.015894,-0.0079,1.344
1152.00,7.590670,25.00637,-0.000187,24.015981,-0.0079,1.345
1154.00,7.591030,25.00560,-0.000187,24.016008,-0.0078,1.345
1156.00,7.591243,25.00520,-0.000186,24.016324,-0.0079,1.345
1158.00,7.590448,25.00460,-0.000188,24.016084,-0.0079,1.345
1160.00,7.591112,25.00509,-0.000187,24.015727,-0.0079,1.344
1162.00,7.591412,25.00527,-0.000188,24.016362,-0.0079,1.345
1164.00,7.591890,25.00487,-0.000188,24.015606,-0.0079,1.345
1166.00,7.591436,25.00516,-0.000187,24.016371,-0.0079,1.344
1168.00,7.591102,25.00566,-0.000186,24.016516,-0.0079,1.344
1170.00,7.590991,25.00533,-0.000187,24.016489,-0.0079,1.344
1172.00,7.590571,25.00527,-0.000187,24.016436,-0.0078,1.344
1174.00,7.591449,25.00570,-0.000187,24.016808,-0.0078,1.345
1176.00,7.591138,25.00518,-0.000187,24.016898,-0.0079,1.345
1178.00,7.590274,25.00524,-0.000187,24.017031,-0.0079,1.345
1180.00,7.590419,25.00534,-0.000186,24.016224,-0.0079,1.344
1182.00,7.590015,25.00513,-0.000186,24.016469,-0.0079,1.344
1184.00,7.588693,25.00522,-0.000187,24.016566,-0.0078,1.345
1186.00,7.589216,25.00553,-0.000188,24.016151,-0.0079,1.345
1188.00,7.589157,25.00600,-0.000187,24.016095,-0.0078,1.344
1190.00,7.589966,25.00635,-0.000186,24.015666,-0.0078,1.344
1192.00,7.589889,25.00624,-0.000186,24.016556,-0.0079,1.345
1194.00,7.589640,25.00628,-0.000185,24.016711,-0.0079,1.344
1196.00,7.589446,25.00625,-0.000186,24.015626,-0.0079,1.344
1198.00,7.590180,25.00649,-0.000187,24.016128,-0.0079,1.344
1200.00,7.589672,25.00657,-0.000185,24.015578,-0.0079,1.345
@2,12.0000,24.0
1202.00,7.589814,25.00568,-0.000185,24.015883,-0.0079,1.344
1204.00,7.583863,25.00601,-0.000186,24.016400,-0.0079,1.344
1206.00,7.569914,25.00644,-0.000186,24.016391,-0.0079,1.343
1208.00,7.539863,25.00667,-0.000185,24.015189,-0.0078,1.343
1210.00,7.500102,25.00666,-0.000186,24.016102,-0.0079,1.344
1212.00,7.464151,25.00624,-0.000186,24.016227,-0.0079,1.344
1214.00,7.434526,25.00664,-0.000187,24.015240,-0.0078,1.345
1216.00,7.408023,25.00571,-0.000186,24.016313,-0.0079,1.345
1218.00,7.383356,25.00650,-0.000186,24.016784,-0.0079,1.345
1220.00,7.359859,25.00670,-0.000189,24.016659,-0.0078,1.345
1222.00,7.337217,25.00677,-0.000188,24.016184,-0.0079,1.345
1224.00,7.317593,25.00621,-0.000189,24.016784,-0.0079,1.346
1226.00,7.304045,25.00628,-0.000189,24.016585,-0.0079,1.346
1228.00,7.296859,25.00609,-0.000190,24.016309,-0.0079,1.346
1230.00,7.301532,25.00639,-0.000189,24.016853,-0.0078,1.346
1232.00,7.323991,25.00576,-0.000188,24.016441,-0.0079,1.346
1234.00,7.353834,25.00593,-0.000188,24.016757,-0.0079,1.346
1236.00,7.379130,25.00612,-0.000188,24.016786,-0.0079,1.346
1238.00,7.398436,25.00586,-0.000188,24.016169,-0.0079,1.345
1240.00,7.415232,25.00536,-0.000187,24.016407,-0.0079,1.345
1242.00,7.430703,25.00650,-0.000186,24.016378,-0.0078,1.345
1244.00,7.445517,25.00674,-0.000187,24.015787,-0.0079,1.344
1246.00,7.459645,25.00609,-0.000187,24.016469,-0.0079,1.345
1248.00,7.471183,25.00609,-0.000188,24.016048,-0.0079,1.345
1250.00,7.481168,25.00590,-0.000186,24.016717,-0.0079,1.345
1252.00,7.489563,25.00598,-0.000187,24.016697,-0.0079,1.345
1254.00,7.496299,25.00604,-0.000188,24.016692,-0.0078,1.345
1256.00,7.501933,25.00608,-0.000188,24.016130,-0.0079,1.345
1258.00,7.506400,25.00558,-0.000189,24.016876,-0.0079,1.345
1260.00,7.511038,25.00571,-0.000187,24.016434,-0.0079,1.345
1262.00,7.515976,25.00679,-0.000186,24.016403,-0.0079,1.345
1264.00,7.520248,25.00641,-0.000187,24.016284,-0.0079,1.345
1266.00,7.524091,25.00591,-0.000187,24.016465,-0.0078,1.345
1268.00,7.529604,25.00543,-0.000185,24.016679,-0.0078,1.344
1270.00,7.534174,25.00557,-0.000186,24.016256,-0.0079,1.345
1272.00,7.537727,25.00568,-0.000187,24.016195,-0.0079,1.345
1274.00,7.543022,25.00659,-0.000187,24.016489,-0.0079,1.345
1276.00,7.547474,25.00685,-0.000187,24.016353,-0.0079,1.345
1278.00,7.552096,25.00659,-0.000186,24.016440,-0.0079,1.345
1280.00,7.555314,25.00618,-0.000186,24.016449,-0.0079,1.344
1282.00,7.558278,25.00575,-0.000186,24.016256,-0.0079,1.345
1284.00,7.561954,25.00590,-0.000185,24.016275,-0.0079,1.344
1286.00,7.564952,25.00546,-0.000186,24.016508,-0.0078,1.344
1288.00,7.567120,25.00573,-0.000187,24.015975,-0.0079,1.345
1290.00,7.570004,25.00539,-0.000188,24.016305,-0.0078,1.345
1292.00,7.572406,25.00506,-0.000187,24.016150,-0.0078,1.345
1294.00,7.573793,25.00550,-0.000187,24.016269,-0.0079,1.345
1296.00,7.575254,25.00599,-0.000187,24.016376,-0.0078,1.344
1298.00,7.577647,25.00561,-0.000187,24.016896,-0.0078,1.345
1300.00,7.579643,25.00681,-0.000187,24.017072,-0.0079,1.344
1302.00,7.580984,25.00675,-0.000187,24.016438,-0.0078,1.345
1304.00,7.582843,25.00598,-0.000186,24.016266,-0.0078,1.345
1306.00,7.585031,25.00573,-0.000186,24.016061,-0.0079,1.344
1308.00,7.586700,25.00616,-0.000185,24.015316,-0.0079,1.345
1310.00,7.587568,25.00550,-0.000186,24.016246,-0.0079,1.345
1312.00,7.588291,25.00495,-0.000188,24.016229,-0.0079,1.344
1314.00,7.589490,25.00566,-0.000187,24.017018,-0.0078,1.345
1316.00,7.591386,25.00570,-0.000186,24.016844,-0.0078,1.345
1318.00,7.592777,25.00555,-0.000188,24.015921,-0.0079,1.345
1320.00,7.593905,25.00587,-0.000187,24.016035,-0.0079,1.345
1322.00,7.594917,25.00584,-0.000187,24.015763,-0.0079,1.344
1324.00,7.595663,25.00535,-0.000187,24.016697,-0.0079,1.344
1326.00,7.595942,25.00536,-0.000186,24.015879,-0.0079,1.345
1328.00,7.595486,25.00605,-0.000186,24.016365,-0.0079,1.344
1330.00,7.595309,25.00552,-0.000186,24.016037,-0.0079,1.345
1332.00,7.595143,25.00514,-0.000187,24.016693,-0.0078,1.345
1334.00,7.595736,25.00587,-0.000186,24.016295,-0.0078,1.344
1336.00,7.595665,25.00595,-0.000187,24.016026,-0.0079,1.345
1338.00,7.596111,25.00592,-0.000187,24.016510,-0.0079,1.345
1340.00,7.596623,25.00594,-0.000186,24.016231,-0.0079,1.344
1342.00,7.596811,25.00619,-0.000187,24.016010,-0.0078,1.345
1344.00,7.596575,25.00611,-0.000186,24.015675,-0.0078,1.344
1346.00,7.595819,25.00575,-0.000186,24.016184,-0.0079,1.344
1348.00,7.595728,25.00550,-0.000185,24.015954,-0.0079,1.345
1350.00,7.595642,25.00476,-0.000187,24.016262,-0.0079,1.345
1352.00,7.595963,25.00465,-0.000186,24.016244,-0.0078,1.345
1354.00,7.596137,25.00436,-0.000187,24.016621,-0.0079,1.345
1356.00,7.595463,25.00504,-0.000186,24.016552,-0.0079,1.345
1358.00,7.594994,25.00547,-0.000186,24.016383,-0.0079,1.345
1360.00,7.595221,25.00506,-0.000186,24.016336,-0.0079,1.344
1362.00,7.594215,25.00450,-0.000187,24.016949,-0.0079,1.344
1364.00,7.594147,25.00457,-0.000185,24.016516,-0.0078,1.344
1366.00,7.593927,25.00494,-0.000187,24.016532,-0.0078,1.345
1368.00,7.593670,25.00569,-0.000187,24.016262,-0.0078,1.345
1370.00,7.593447,25.00611,-0.000187,24.016010,-0.0078,1.345
1372.00,7.593293,25.00629,-0.000187,24.016940,-0.0079,1.345
1374.00,7.592598,25.00561,-0.000186,24.016238,-0.0079,1.345
1376.00,7.592615,25.00566,-0.000186,24.016115,-0.0079,1.344
1378.00,7.592523,25.00664,-0.000185,24.016545,-0.0078,1.345
1380.00,7.591569,25.00621,-0.000186,24.015937,-0.0079,1.345
1382.00,7.591627,25.00595,-0.000186,24.015816,-0.0079,1.345
1384.00,7.591249,25.00586,-0.000186,24.016518,-0.0079,1.345
1386.00,7.591187,25.00596,-0.000186,24.015814,-0.0079,1.345
1388.00,7.591100,25.00565,-0.000186,24.016188,-0.0079,1.345
1390.00,7.590583,25.00552,-0.000187,24.016713,-0.0078,1.345
1392.00,7.590312,25.00537,-0.000187,24.015673,-0.0079,1.344
1394.00,7.590425,25.00495,-0.000186,24.016309,-0.0079,1.345
1396.00,7.590437,25.00519,-0.000185,24.016300,-0.0079,1.345
1398.00,7.590653,25.00545,-0.000186,24.016231,-0.0079,1.345
1400.00,7.590612,25.00509,-0.000186,24.016133,-0.0078,1.344
1402.00,7.590684,25.00501,-0.000186,24.016403,-0.0078,1.345
1404.00,7.591019,25.00509,-0.000185,24.016590,-0.0078,1.344
1406.00,7.591113,25.00575,-0.000185,24.016534,-0.0079,1.345
1408.00,7.590178,25.00626,-0.000185,24.017212,-0.0079,1.346
1410.00,7.589921,25.00602,-0.000186,24.016612,-0.0078,1.345
1412.00,7.590176,25.00652,-0.000185,24.016508,-0.0079,1.346
1414.00,7.589178,25.00624,-0.000187,24.016126,-0.0079,1.346
1416.00,7.588593,25.00641,-0.000186,24.016378,-0.0079,1.345
1418.00,7.588722,25.00644,-0.000186,24.016536,-0.0079,1.344
1420.00,7.588784,25.00665,-0.000186,24.016316,-0.0078,1.344
1422.00,7.588616,25.00660,-0.000186,24.015930,-0.0078,1.344
1424.00,7.588628,25.00609,-0.000186,24.016469,-0.0079,1.345
1426.00,7.588989,25.00674,-0.000187,24.016369,-0.0078,1.345
1428.00,7.589229,25.00598,-0.000187,24.015876,-0.0079,1.345
1430.00,7.588625,25.00609,-0.000187,24.016008,-0.0079,1.344
1432.00,7.587917,25.00514,-0.000186,24.016347,-0.0079,1.345
1434.00,7.587638,25.00554,-0.000185,24.016632,-0.0078,1.346
1436.00,7.588443,25.00540,-0.000187,24.016708,-0.0078,1.345
1438.00,7.588832,25.00580,-0.000186,24.016108,-0.0079,1.345
1440.00,7.589034,25.00554,-0.000185,24.015925,-0.0078,1.345
1442.00,7.588349,25.00523,-0.000185,24.016130,-0.0079,1.345
1444.00,7.588187,25.00541,-0.000186,24.016030,-0.0079,1.345
1446.00,7.588599,25.00491,-0.000186,24.015714,-0.0079,1.345
1448.00,7.588433,25.00488,-0.000185,24.015872,-0.0079,1.345
1450.00,7.587780,25.00523,-0.000187,24.016376,-0.0079,1.345
1452.00,7.587342,25.00510,-0.000186,24.016092,-0.0079,1.346
1454.00,7.586605,25.00579,-0.000187,24.015743,-0.0079,1.346
1456.00,7.587030,25.00545,-0.000187,24.016324,-0.0079,1.345
1458.00,7.587653,25.00486,-0.000185,24.016211,-0.0079,1.345
1460.00,7.587430,25.00490,-0.000186,24.016655,-0.0079,1.345
1462.00,7.586951,25.00613,-0.000185,24.016635,-0.0078,1.344
1464.00,7.586406,25.00652,-0.000186,24.016443,-0.0079,1.345
1466.00,7.585822,25.00502,-0.000185,24.016392,-0.0079,1.345
1468.00,7.585601,25.00568,-0.000186,24.017179,-0.0079,1.345
1470.00,7.584941,25.00622,-0.000187,24.015589,-0.0079,1.345
1472.00,7.585257,25.00679,-0.000186,24.016360,-0.0079,1.345
1474.00,7.585217,25.00656,-0.000186,24.016472,-0.0079,1.345
1476.00,7.584911,25.00609,-0.000187,24.016710,-0.0079,1.345
1478.00,7.585140,25.00596,-0.000186,24.016081,-0.0079,1.345
1480.00,7.586424,25.00632,-0.000186,24.016862,-0.0079,1.345
1482.00,7.586078,25.00648,-0.000186,24.016833,-0.0079,1.345
1484.00,7.585317,25.00602,-0.000186,24.016826,-0.0079,1.345
1486.00,7.584919,25.00558,-0.000188,24.016713,-0.0079,1.345
1488.00,7.585917,25.00501,-0.000187,24.016670,-0.0079,1.345
1490.00,7.587183,25.00497,-0.000186,24.016784,-0.0079,1.345
1492.00,7.586656,25.00497,-0.000186,24.016577,-0.0079,1.345
1494.00,7.585698,25.00598,-0.000186,24.017002,-0.0078,1.345
1496.00,7.585974,25.00583,-0.000185,24.016974,-0.0079,1.345
1498.00,7.587054,25.00639,-0.000185,24.016586,-0.0079,1.345
1500.00,7.586413,25.00603,-0.000186,24.016452,-0.0079,1.346
1502.00,7.585670,25.00564,-0.000186,24.016010,-0.0079,1.345
1504.00,7.584927,25.00556,-0.000187,24.016461,-0.0079,1.345
1506.00,7.584613,25.00556,-0.000187,24.016068,-0.0079,1.345
1508.00,7.584918,25.00633,-0.000187,24.015968,-0.0079,1.345
1510.00,7.585560,25.00584,-0.000185,24.016456,-0.0078,1.345
1512.00,7.585698,25.00610,-0.000186,24.016643,-0.0079,1.345
1514.00,7.585456,25.00589,-0.000185,24.016594,-0.0078,1.345
1516.00,7.585272,25.00554,-0.000186,24.016088,-0.0079,1.345
1518.00,7.584602,25.00529,-0.000186,24.015762,-0.0079,1.345
1520.00,7.585425,25.00580,-0.000187,24.016059,-0.0079,1.346
1522.00,7.585840,25.00478,-0.000187,24.015713,-0.0079,1.345
1524.00,7.585615,25.00418,-0.000186,24.015765,-0.0079,1.345
1526.00,7.584862,25.00489,-0.000187,24.016420,-0.0079,1.345
1528.00,7.584772,25.00516,-0.000187,24.016004,-0.0079,1.345
1530.00,7.584764,25.00575,-0.000186,24.016590,-0.0079,1.344
1532.00,7.584613,25.00680,-0.000186,24.016233,-0.0079,1.345
1534.00,7.584977,25.00678,-0.000186,24.015985,-0.0079,1.345
1536.00,7.584092,25.00611,-0.000187,24.016104,-0.0079,1.345
1538.00,7.583866,25.00573,-0.000187,24.016452,-0.0079,1.345
1540.00,7.584721,25.00600,-0.000187,24.016523,-0.0079,1.345
1542.00,7.584766,25.00724,-0.000187,24.016362,-0.0078,1.345
1544.00,7.584425,25.00683,-0.000186,24.016191,-0.0079,1.344
1546.00,7.584196,25.00672,-0.000186,24.016023,-0.0079,1.345
1548.00,7.583015,25.00614,-0.000187,24.015869,-0.0079,1.345
1550.00,7.583307,25.00572,-0.000187,24.016353,-0.0079,1.346
1552.00,7.583928,25.00630,-0.000187,24.016164,-0.0079,1.346
1554.00,7.583808,25.00604,-0.000188,24.016218,-0.0078,1.345
1556.00,7.584119,25.00630,-0.000187,24.016811,-0.0079,1.344
1558.00,7.583509,25.00594,-0.000186,24.016231,-0.0078,1.345
1560.00,7.583250,25.00567,-0.000186,24.016449,-0.0078,1.345
1562.00,7.583716,25.00572,-0.000187,24.016521,-0.0079,1.345
1564.00,7.584779,25.00616,-0.000186,24.016655,-0.0079,1.345
1566.00,7.584467,25.00615,-0.000186,24.016824,-0.0079,1.346
1568.00,7.583994,25.00686,-0.000186,24.015729,-0.0079,1.346
1570.00,7.583885,25.00753,-0.000186,24.016479,-0.0079,1.345
1572.00,7.584367,25.00644,-0.000187,24.016516,-0.0078,1.345
1574.00,7.584053,25.00714,-0.000187,24.015709,-0.0078,1.345
1576.00,7.583729,25.00726,-0.000186,24.016494,-0.0079,1.345
1578.00,7.583274,25.00644,-0.000186,24.016382,-0.0078,1.345
1580.00,7.583113,25.00667,-0.000186,24.016173,-0.0079,1.345
1582.00,7.584301,25.00684,-0.000187,24.015805,-0.0078,1.346
1584.00,7.584499,25.00612,-0.000187,24.016398,-0.0079,1.346
1586.00,7.584993,25.00517,-0.000187,24.016255,-0.0078,1.346
1588.00,7.585453,25.00623,-0.000187,24.016271,-0.0079,1.345
1590.00,7.585020,25.00606,-0.000185,24.016637,-0.0079,1.345
1592.00,7.584230,25.00656,-0.000186,24.016140,-0.0079,1.345
1594.00,7.584327,25.00689,-0.000186,24.016144,-0.0079,1.345
1596.00,7.583272,25.00636,-0.000187,24.016820,-0.0079,1.345
1598.00,7.583194,25.00585,-0.000187,24.016184,-0.0079,1.345
1600.00,7.583969,25.00648,-0.000187,24.016532,-0.0078,1.346
1602.00,7.583865,25.00680,-0.000186,24.016802,-0.0079,1.345
1604.00,7.583169,25.00675,-0.000186,24.016489,-0.0078,1.345
1606.00,7.583784,25.00737,-0.000186,24.016249,-0.0078,1.345
1608.00,7.584185,25.00663,-0.000186,24.016115,-0.0079,1.346
1610.00,7.584181,25.00650,-0.000187,24.016278,-0.0078,1.346
1612.00,7.583258,25.00663,-0.000188,24.016423,-0.0079,1.345
1614.00,7.583572,25.00661,-0.000188,24.017145,-0.0079,1.345
1616.00,7.583700,25.00656,-0.000187,24.016287,-0.0079,1.345
1618.00,7.583420,25.00576,-0.000188,24.016322,-0.0079,1.345
1620.00,7.583396,25.00589,-0.000186,24.015861,-0.0079,1.345
1622.00,7.582555,25.00534,-0.000186,24.016180,-0.0079,1.345
1624.00,7.582576,25.00492,-0.000187,24.016278,-0.0079,1.345
1626.00,7.583040,25.00564,-0.000186,24.016374,-0.0078,1.346
1628.00,7.582527,25.00604,-0.000186,24.017081,-0.0079,1.346
1630.00,7.582962,25.00646,-0.000185,24.016566,-0.0078,1.345
1632.00,7.583271,25.00700,-0.000187,24.016175,-0.0078,1.345
1634.00,7.583444,25.00720,-0.000186,24.016285,-0.0078,1.346
1636.00,7.583574,25.00752,-0.000186,24.016325,-0.0079,1.346
1638.00,7.583953,25.00761,-0.000187,24.016345,-0.0079,1.346
1640.00,7.583228,25.00719,-0.000187,24.016229,-0.0079,1.345
1642.00,7.583610,25.00679,-0.000186,24.016275,-0.0079,1.346
1644.00,7.583121,25.00659,-0.000187,24.015968,-0.0079,1.345
1646.00,7.583128,25.00653,-0.000187,24.015731,-0.0079,1.346
1648.00,7.583648,25.00599,-0.000187,24.016278,-0.0079,1.345
1650.00,7.583831,25.00649,-0.000185,24.015714,-0.0079,1.345
1652.00,7.582865,25.00584,-0.000186,24.016139,-0.0079,1.346
1654.00,7.582387,25.00685,-0.000186,24.016412,-0.0079,1.345
1656.00,7.582385,25.00714,-0.000187,24.016122,-0.0079,1.346
1658.00,7.582648,25.00817,-0.000186,24.016634,-0.0079,1.345
1660.00,7.582394,25.00712,-0.000186,24.016184,-0.0078,1.345
1662.00,7.581972,25.00653,-0.000186,24.015664,-0.0079,1.345
1664.00,7.582188,25.00700,-0.000186,24.016222,-0.0079,1.345
1666.00,7.582566,25.00659,-0.000185,24.016655,-0.0079,1.346
1668.00,7.582417,25.00595,-0.000186,24.016494,-0.0079,1.345
1670.00,7.582393,25.00612,-0.000186,24.016726,-0.0078,1.345
1672.00,7.582589,25.00601,-0.000186,24.016213,-0.0079,1.345
1674.00,7.582147,25.00600,-0.000185,24.016764,-0.0079,1.346
1676.00,7.581163,25.00550,-0.000185,24.015907,-0.0079,1.346
1678.00,7.581793,25.00502,-0.000187,24.016267,-0.0079,1.346
1680.00,7.581507,25.00573,-0.000187,24.016871,-0.0079,1.346
1682.00,7.581402,25.00558,-0.000187,24.016547,-0.0079,1.345
1684.00,7.581950,25.00552,-0.000186,24.016082,-0.0079,1.346
1686.00,7.582197,25.00590,-0.000186,24.016142,-0.0079,1.346
1688.00,7.582867,25.00629,-0.000187,24.016525,-0.0078,1.346
1690.00,7.582763,25.00663,-0.000185,24.016372,-0.0078,1.346
1692.00,7.583355,25.00591,-0.000186,24.016644,-0.0079,1.345
1694.00,7.583229,25.00600,-0.000186,24.016102,-0.0079,1.346
1696.00,7.582268,25.00621,-0.000185,24.016191,-0.0078,1.346
1698.00,7.582515,25.00600,-0.000185,24.016784,-0.0079,1.346
1700.00,7.582514,25.00561,-0.000186,24.017197,-0.0079,1.345
1702.00,7.582903,25.00662,-0.000186,24.016530,-0.0079,1.346
1704.00,7.582558,25.00649,-0.000186,24.016090,-0.0079,1.346
1706.00,7.581958,25.00670,-0.000187,24.017041,-0.0079,1.346
1708.00,7.581823,25.00708,-0.000186,24.016949,-0.0078,1.345
1710.00,7.581789,25.00646,-0.000186,24.017188,-0.0078,1.346
1712.00,7.582819,25.00667,-0.000186,24.016276,-0.0079,1.345
1714.00,7.583432,25.00668,-0.000186,24.016137,-0.0078,1.346
1716.00,7.583076,25.00596,-0.000185,24.016661,-0.0078,1.346
1718.00,7.582362,25.00554,-0.000185,24.016204,-0.0078,1.346
1720.00,7.582523,25.00550,-0.000185,24.016204,-0.0078,1.346
1722.00,7.582282,25.00556,-0.000186,24.016769,-0.0079,1.346
1724.00,7.581804,25.00467,-0.000186,24.016893,-0.0079,1.346
1726.00,7.581948,25.00487,-0.000185,24.016983,-0.0078,1.345
1728.00,7.582106,25.00554,-0.000184,24.016247,-0.0078,1.346
1730.00,7.581374,25.00602,-0.000184,24.016347,-0.0078,1.345
1732.00,7.581350,25.00448,-0.000185,24.016182,-0.0079,1.346
1734.00,7.582445,25.00465,-0.000186,24.015997,-0.0079,1.345
1736.00,7.582579,25.00451,-0.000185,24.016838,-0.0078,1.345
1738.00,7.582316,25.00437,-0.000186,24.016106,-0.0078,1.346
1740.00,7.581574,25.00441,-0.000187,24.016753,-0.0078,1.346
1742.00,7.581808,25.00549,-0.000187,24.016115,-0.0078,1.346
1744.00,7.581534,25.00527,-0.000186,24.016035,-0.0078,1.346
1746.00,7.581099,25.00529,-0.000186,24.016982,-0.0079,1.346
1748.00,7.580789,25.00526,-0.000187,24.016048,-0.0079,1.346
1750.00,7.581335,25.00520,-0.000186,24.016086,-0.0079,1.346
1752.00,7.581622,25.00591,-0.000185,24.016385,-0.0079,1.345
1754.00,7.581847,25.00546,-0.000185,24.016590,-0.0078,1.345
1756.00,7.581316,25.00504,-0.000186,24.016548,-0.0078,1.346
1758.00,7.581391,25.00477,-0.000187,24.016802,-0.0079,1.346
1760.00,7.581742,25.00464,-0.000187,24.016637,-0.0079,1.346
1762.00,7.581761,25.00536,-0.000188,24.015890,-0.0079,1.346
1764.00,7.581475,25.00508,-0.000186,24.015722,-0.0079,1.346
1766.00,7.580888,25.00525,-0.000185,24.016189,-0.0078,1.346
1768.00,7.580990,25.00552,-0.000187,24.016780,-0.0078,1.346
1770.00,7.581631,25.00560,-0.000187,24.016590,-0.0079,1.346
1772.00,7.581442,25.00602,-0.000186,24.015912,-0.0078,1.346
1774.00,7.581768,25.00603,-0.000185,24.015975,-0.0078,1.345
1776.00,7.582346,25.00544,-0.000185,24.016269,-0.0078,1.345
1778.00,7.582381,25.00498,-0.000184,24.017092,-0.0078,1.346
1780.00,7.581771,25.00532,-0.000185,24.016623,-0.0078,1.346
1782.00,7.581886,25.00519,-0.000186,24.016291,-0.0078,1.345
1784.00,7.581528,25.00492,-0.000187,24.016391,-0.0078,1.346
1786.00,7.580870,25.00525,-0.000185,24.017573,-0.0079,1.347
1788.00,7.580615,25.00577,-0.000185,24.016534,-0.0078,1.346
1790.00,7.580796,25.00532,-0.000186,24.016623,-0.0078,1.347
1792.00,7.580459,25.00550,-0.000185,24.017308,-0.0079,1.345
1794.00,7.581797,25.00538,-0.000185,24.017152,-0.0078,1.346
1796.00,7.582404,25.00535,-0.000186,24.015970,-0.0078,1.345
1798.00,7.582154,25.00520,-0.000185,24.016842,-0.0079,1.346
1800.00,7.581944,25.00507,-0.000186,24.016576,-0.0079,1.346
@3,12.0000,24.0
1802.00,7.581279,25.00521,-0.000187,24.015974,-0.0079,1.346
1804.00,7.576336,25.00527,-0.000186,24.016791,-0.0079,1.346
1806.00,7.563663,25.00526,-0.000185,24.016198,-0.0078,1.345
1808.00,7.537446,25.00577,-0.000184,24.016227,-0.0078,1.345
1810.00,7.498556,25.00632,-0.000184,24.016722,-0.0079,1.345
1812.00,7.461858,25.00581,-0.000184,24.016760,-0.0079,1.345
1814.00,7.431655,25.00609,-0.000185,24.016044,-0.0079,1.347
1816.00,7.406256,25.00656,-0.000185,24.016380,-0.0078,1.346
1818.00,7.382508,25.00606,-0.000187,24.016646,-0.0078,1.347
1820.00,7.359688,25.00532,-0.000186,24.016204,-0.0078,1.348
1822.00,7.339446,25.00537,-0.000188,24.015834,-0.0078,1.348
1824.00,7.321607,25.00564,-0.000188,24.016092,-0.0078,1.347
1826.00,7.306905,25.00578,-0.000187,24.016519,-0.0079,1.347
1828.00,7.298479,25.00588,-0.000186,24.016552,-0.0079,1.347
1830.00,7.299767,25.00540,-0.000186,24.016396,-0.0078,1.348
1832.00,7.318761,25.00555,-0.000188,24.017125,-0.0078,1.349
1834.00,7.348054,25.00519,-0.000189,24.016918,-0.0079,1.348
1836.00,7.373466,25.00602,-0.000186,24.015979,-0.0078,1.347
1838.00,7.393677,25.00661,-0.000186,24.016363,-0.0078,1.347
1840.00,7.410368,25.00633,-0.000187,24.016677,-0.0079,1.346
1842.00,7.426028,25.00720,-0.000184,24.016081,-0.0079,1.346
1844.00,7.440174,25.00588,-0.000183,24.016293,-0.0079,1.346
1846.00,7.452198,25.00570,-0.000185,24.016931,-0.0078,1.346
1848.00,7.463004,25.00596,-0.000185,24.016463,-0.0079,1.346
1850.00,7.471178,25.00602,-0.000185,24.016508,-0.0079,1.346
1852.00,7.478235,25.00699,-0.000184,24.016793,-0.0078,1.347
1854.00,7.484125,25.00697,-0.000184,24.016780,-0.0078,1.346
1856.00,7.490074,25.00597,-0.000183,24.016338,-0.0078,1.346
1858.00,7.494673,25.00627,-0.000184,24.016646,-0.0078,1.346
1860.00,7.500354,25.00644,-0.000185,24.017317,-0.0078,1.346
1862.00,7.505081,25.00661,-0.000185,24.016429,-0.0079,1.346
1864.00,7.509323,25.00681,-0.000184,24.016284,-0.0078,1.346
1866.00,7.514405,25.00644,-0.000184,24.017050,-0.0078,1.346
1868.00,7.519529,25.00634,-0.000184,24.016452,-0.0079,1.346
1870.00,7.525148,25.00726,-0.000185,24.015979,-0.0078,1.347
1872.00,7.531073,25.00690,-0.000186,24.015881,-0.0078,1.347
1874.00,7.535500,25.00714,-0.000185,24.016474,-0.0078,1.346
1876.00,7.539846,25.00701,-0.000185,24.016692,-0.0079,1.347
1878.00,7.543847,25.00826,-0.000185,24.016762,-0.0078,1.346
1880.00,7.547667,25.00838,-0.000184,24.016353,-0.0078,1.346
1882.00,7.550889,25.00860,-0.000185,24.016519,-0.0078,1.347
1884.00,7.553903,25.00843,-0.000185,24.016028,-0.0079,1.346
1886.00,7.556403,25.00772,-0.000186,24.016454,-0.0078,1.347
1888.00,7.558236,25.00815,-0.000184,24.016010,-0.0078,1.346
1890.00,7.560632,25.00808,-0.000185,24.016191,-0.0078,1.346
1892.00,7.563094,25.00751,-0.000184,24.016166,-0.0078,1.346
1894.00,7.565241,25.00733,-0.000185,24.016481,-0.0079,1.347
1896.00,7.568281,25.00778,-0.000184,24.016664,-0.0079,1.347
1898.00,7.569740,25.00805,-0.000184,24.016527,-0.0078,1.346
1900.00,7.571568,25.00775,-0.000185,24.016876,-0.0079,1.346
1902.00,7.572550,25.00788,-0.000184,24.015925,-0.0078,1.347
1904.00,7.574129,25.00808,-0.000184,24.015907,-0.0078,1.346
1906.00,7.575454,25.00791,-0.000185,24.016489,-0.0078,1.346
1908.00,7.576892,25.00794,-0.000186,24.016905,-0.0078,1.346
1910.00,7.578125,25.00760,-0.000186,24.016628,-0.0078,1.347
1912.00,7.579502,25.00819,-0.000184,24.017161,-0.0079,1.346
1914.00,7.581056,25.00814,-0.000185,24.016922,-0.0079,1.346
1916.00,7.582152,25.00800,-0.000185,24.016028,-0.0078,1.346
1918.00,7.583116,25.00825,-0.000186,24.016568,-0.0078,1.346
1920.00,7.585106,25.00900,-0.000185,24.016713,-0.0079,1.346
1922.00,7.585874,25.00968,-0.000185,24.016675,-0.0079,1.346
1924.00,7.586688,25.00993,-0.000184,24.015974,-0.0078,1.346
1926.00,7.586285,25.00942,-0.000184,24.016162,-0.0078,1.346
1928.00,7.586729,25.00848,-0.000185,24.016731,-0.0078,1.347
1930.00,7.587768,25.00957,-0.000184,24.016376,-0.0078,1.347
1932.00,7.588686,25.01000,-0.000183,24.016215,-0.0078,1.346
1934.00,7.589114,25.00951,-0.000184,24.015968,-0.0079,1.346
1936.00,7.589196,25.00981,-0.000182,24.016566,-0.0079,1.346
1938.00,7.588284,25.01015,-0.000184,24.016034,-0.0079,1.346
1940.00,7.588310,25.00949,-0.000183,24.016430,-0.0078,1.346
1942.00,7.588032,25.00938,-0.000183,24.016701,-0.0078,1.346
1944.00,7.587768,25.00975,-0.000184,24.016811,-0.0078,1.346
1946.00,7.587554,25.00957,-0.000184,24.016472,-0.0078,1.347
1948.00,7.587239,25.00968,-0.000184,24.016646,-0.0078,1.346
1950.00,7.586614,25.01027,-0.000184,24.016603,-0.0078,1.346
1952.00,7.586494,25.00962,-0.000183,24.016166,-0.0079,1.346
1954.00,7.586878,25.00977,-0.000185,24.016052,-0.0079,1.346
1956.00,7.586228,25.00938,-0.000185,24.016358,-0.0079,1.346
1958.00,7.586276,25.01015,-0.000185,24.016782,-0.0078,1.346
1960.00,7.586111,25.01054,-0.000186,24.016614,-0.0078,1.346
1962.00,7.586448,25.01029,-0.000184,24.016441,-0.0078,1.346
1964.00,7.585277,25.01064,-0.000186,24.016289,-0.0079,1.346
1966.00,7.584714,25.01061,-0.000184,24.016666,-0.0078,1.346
1968.00,7.584558,25.00950,-0.000186,24.016218,-0.0078,1.346
1970.00,7.584837,25.00988,-0.000186,24.016409,-0.0079,1.346
1972.00,7.585015,25.00978,-0.000185,24.016304,-0.0079,1.346
1974.00,7.585392,25.00898,-0.000185,24.016728,-0.0078,1.346
1976.00,7.585332,25.00869,-0.000185,24.016902,-0.0078,1.346
1978.00,7.584796,25.01006,-0.000184,24.016610,-0.0078,1.346
1980.00,7.584176,25.01042,-0.000184,24.016411,-0.0079,1.347
1982.00,7.583242,25.00997,-0.000186,24.016206,-0.0079,1.346
1984.00,7.583684,25.01101,-0.000185,24.016679,-0.0079,1.346
1986.00,7.584035,25.01102,-0.000184,24.016097,-0.0078,1.346
1988.00,7.584794,25.01085,-0.000185,24.016429,-0.0079,1.346
1990.00,7.585327,25.01168,-0.000184,24.016681,-0.0079,1.347
1992.00,7.584966,25.01074,-0.000185,24.016904,-0.0078,1.346
1994.00,7.583955,25.01149,-0.000184,24.016523,-0.0078,1.346
1996.00,7.584087,25.01139,-0.000183,24.016508,-0.0078,1.345
1998.00,7.583772,25.01122,-0.000184,24.016779,-0.0079,1.346
2000.00,7.582945,25.01202,-0.000183,24.015887,-0.0079,1.346
2002.00,7.582954,25.01112,-0.000184,24.016351,-0.0078,1.347
2004.00,7.583143,25.01084,-0.000185,24.015687,-0.0079,1.346
2006.00,7.583386,25.01169,-0.000183,24.016543,-0.0078,1.346
2008.00,7.583104,25.01153,-0.000184,24.016791,-0.0078,1.346
2010.00,7.582927,25.01132,-0.000186,24.016559,-0.0078,1.346
2012.00,7.582858,25.01188,-0.000186,24.016590,-0.0078,1.346
2014.00,7.582826,25.01112,-0.000184,24.016144,-0.0078,1.346
2016.00,7.582721,25.01103,-0.000185,24.015995,-0.0079,1.346
2018.00,7.582232,25.01146,-0.000184,24.015999,-0.0079,1.346
2020.00,7.582444,25.01086,-0.000184,24.016916,-0.0079,1.346
2022.00,7.582261,25.01052,-0.000184,24.016244,-0.0079,1.346
2024.00,7.582259,25.00995,-0.000185,24.016179,-0.0078,1.346
2026.00,7.582332,25.01033,-0.000185,24.016177,-0.0078,1.347
2028.00,7.581892,25.01116,-0.000185,24.016354,-0.0079,1.346
2030.00,7.581704,25.01045,-0.000185,24.016197,-0.0079,1.346
2032.00,7.581450,25.01019,-0.000186,24.016617,-0.0078,1.347
2034.00,7.581681,25.00983,-0.000185,24.016213,-0.0078,1.346
2036.00,7.582209,25.01047,-0.000184,24.016944,-0.0079,1.345
2038.00,7.581324,25.01081,-0.000183,24.016615,-0.0079,1.347
2040.00,7.581037,25.00928,-0.000185,24.016099,-0.0078,1.346
2042.00,7.581481,25.00952,-0.000184,24.016456,-0.0078,1.347
2044.00,7.581632,25.00980,-0.000184,24.016311,-0.0078,1.346
2046.00,7.581964,25.01032,-0.000185,24.016702,-0.0079,1.347
2048.00,7.581849,25.01085,-0.000185,24.016726,-0.0078,1.347
2050.00,7.581885,25.00939,-0.000185,24.017072,-0.0078,1.347
2052.00,7.581759,25.00914,-0.000185,24.017379,-0.0078,1.346
2054.00,7.581493,25.00928,-0.000184,24.016730,-0.0078,1.346
2056.00,7.582193,25.00959,-0.000184,24.016514,-0.0078,1.346
2058.00,7.582049,25.00934,-0.000185,24.016260,-0.0079,1.347
2060.00,7.581720,25.00924,-0.000185,24.016246,-0.0078,1.346
2062.00,7.581402,25.00854,-0.000185,24.016256,-0.0078,1.347
2064.00,7.581483,25.00781,-0.000186,24.016421,-0.0078,1.347
2066.00,7.581225,25.00894,-0.000185,24.015983,-0.0078,1.347
2068.00,7.580795,25.00964,-0.000185,24.016057,-0.0079,1.346
2070.00,7.581236,25.00951,-0.000185,24.016942,-0.0078,1.347
2072.00,7.580795,25.00980,-0.000184,24.017181,-0.0078,1.346
2074.00,7.581461,25.01050,-0.000185,24.016813,-0.0078,1.347
2076.00,7.581606,25.00993,-0.000185,24.016501,-0.0078,1.347
2078.00,7.581310,25.01062,-0.000184,24.016777,-0.0079,1.346
2080.00,7.580606,25.01067,-0.000184,24.016666,-0.0078,1.347
2082.00,7.579963,25.01017,-0.000184,24.016001,-0.0078,1.347
2084.00,7.580552,25.00938,-0.000183,24.016730,-0.0078,1.346
2086.00,7.580930,25.00967,-0.000184,24.016624,-0.0078,1.346
2088.00,7.580636,25.01038,-0.000183,24.017504,-0.0079,1.346
2090.00,7.580279,25.01070,-0.000183,24.017089,-0.0079,1.347
2092.00,7.579749,25.01050,-0.000183,24.016518,-0.0078,1.347
2094.00,7.580301,25.01033,-0.000184,24.016608,-0.0078,1.347
2096.00,7.580126,25.01011,-0.000183,24.015992,-0.0078,1.346
2098.00,7.579554,25.01014,-0.000184,24.016389,-0.0079,1.346
2100.00,7.579042,25.00993,-0.000185,24.017092,-0.0078,1.346
2102.00,7.579042,25.01062,-0.000185,24.016697,-0.0079,1.347
2104.00,7.579582,25.01133,-0.000185,24.016209,-0.0079,1.347
2106.00,7.579834,25.01056,-0.000184,24.016012,-0.0079,1.347
2108.00,7.580130,25.01093,-0.000185,24.015950,-0.0078,1.346
2110.00,7.580395,25.01054,-0.000185,24.016893,-0.0078,1.347
2112.00,7.580307,25.01024,-0.000184,24.016592,-0.0078,1.347
2114.00,7.579210,25.01061,-0.000185,24.016247,-0.0078,1.347
2116.00,7.579241,25.01078,-0.000185,24.016911,-0.0079,1.347
2118.00,7.579851,25.01045,-0.000185,24.016615,-0.0079,1.346
2120.00,7.579657,25.01067,-0.000185,24.016896,-0.0079,1.347
2122.00,7.579440,25.01050,-0.000185,24.016101,-0.0079,1.346
2124.00,7.579075,25.01033,-0.000184,24.016746,-0.0078,1.346
2126.00,7.579141,25.01020,-0.000185,24.016713,-0.0078,1.346
2128.00,7.579031,25.00996,-0.000183,24.016126,-0.0078,1.347
2130.00,7.579168,25.01007,-0.000182,24.016769,-0.0078,1.346
2132.00,7.579207,25.01026,-0.000184,24.016820,-0.0079,1.347
2134.00,7.579787,25.01130,-0.000185,24.016213,-0.0079,1.346
2136.00,7.579762,25.01030,-0.000184,24.016657,-0.0079,1.347
2138.00,7.579600,25.01053,-0.000184,24.016663,-0.0079,1.347
2140.00,7.579518,25.01119,-0.000184,24.016728,-0.0079,1.347
2142.00,7.578599,25.01124,-0.000183,24.016318,-0.0078,1.346
2144.00,7.578499,25.01094,-0.000185,24.016898,-0.0078,1.346
2146.00,7.578469,25.01203,-0.000184,24.016610,-0.0078,1.346
2148.00,7.578902,25.01111,-0.000185,24.016024,-0.0078,1.346
2150.00,7.579396,25.01048,-0.000183,24.016583,-0.0078,1.347
2152.00,7.578332,25.01098,-0.000184,24.016298,-0.0078,1.347
2154.00,7.577952,25.01103,-0.000184,24.016944,-0.0078,1.347
2156.00,7.578110,25.01050,-0.000184,24.017350,-0.0078,1.346
2158.00,7.578370,25.01046,-0.000183,24.016492,-0.0078,1.346
2160.00,7.578265,25.01105,-0.000184,24.016748,-0.0078,1.346
2162.00,7.579044,25.01084,-0.000184,24.016779,-0.0078,1.346
2164.00,7.578818,25.01068,-0.000185,24.016251,-0.0079,1.347
2166.00,7.577728,25.00998,-0.000183,24.016003,-0.0078,1.346
2168.00,7.577123,25.00963,-0.000184,24.016434,-0.0078,1.347
2170.00,7.577203,25.00972,-0.000184,24.016119,-0.0078,1.347
2172.00,7.577355,25.00959,-0.000184,24.015765,-0.0079,1.346
2174.00,7.577566,25.01004,-0.000185,24.016958,-0.0078,1.346
2176.00,7.577936,25.01040,-0.000185,24.016198,-0.0079,1.347
2178.00,7.578004,25.00989,-0.000185,24.016512,-0.0078,1.347
2180.00,7.577929,25.01006,-0.000184,24.016325,-0.0078,1.346
2182.00,7.578004,25.00944,-0.000185,24.016891,-0.0078,1.347
2184.00,7.578370,25.00950,-0.000185,24.016541,-0.0078,1.347
2186.00,7.578435,25.00935,-0.000184,24.016800,-0.0079,1.346
2188.00,7.577799,25.00902,-0.000185,24.016835,-0.0078,1.347
2190.00,7.578735,25.00910,-0.000185,24.016710,-0.0078,1.347
2192.00,7.579620,25.00851,-0.000185,24.016124,-0.0079,1.347
2194.00,7.580073,25.00886,-0.000185,24.016759,-0.0079,1.347
2196.00,7.579006,25.00772,-0.000185,24.016750,-0.0078,1.346
2198.00,7.578892,25.00827,-0.000185,24.016824,-0.0078,1.347
2200.00,7.579072,25.00877,-0.000185,24.016260,-0.0078,1.347
2202.00,7.578850,25.00783,-0.000185,24.016554,-0.0078,1.347
2204.00,7.577912,25.00833,-0.000186,24.016670,-0.0079,1.347
2206.00,7.577531,25.00834,-0.000185,24.016722,-0.0079,1.347
2208.00,7.577837,25.00783,-0.000185,24.016345,-0.0078,1.346
2210.00,7.577858,25.00844,-0.000185,24.016670,-0.0078,1.347
2212.00,7.578158,25.00878,-0.000185,24.016898,-0.0079,1.347
2214.00,7.578201,25.00895,-0.000184,24.016715,-0.0079,1.347
2216.00,7.578892,25.00876,-0.000184,24.016637,-0.0079,1.346
2218.00,7.579083,25.00909,-0.000184,24.016407,-0.0078,1.347
2220.00,7.578930,25.00842,-0.000184,24.016657,-0.0079,1.347
2222.00,7.578273,25.00783,-0.000184,24.016869,-0.0078,1.347
2224.00,7.577660,25.00803,-0.000184,24.016505,-0.0078,1.347
2226.00,7.577730,25.00892,-0.000184,24.016418,-0.0078,1.347
2228.00,7.577296,25.00864,-0.000184,24.016547,-0.0079,1.346
2230.00,7.577172,25.00911,-0.000184,24.016726,-0.0078,1.346
2232.00,7.577400,25.00951,-0.000183,24.016630,-0.0078,1.346
2234.00,7.577269,25.00844,-0.000184,24.016880,-0.0079,1.347
2236.00,7.577078,25.00880,-0.000185,24.016610,-0.0079,1.346
2238.00,7.576910,25.00905,-0.000184,24.016206,-0.0079,1.347
2240.00,7.577320,25.00856,-0.000184,24.016483,-0.0079,1.347
2242.00,7.576775,25.00887,-0.000183,24.015520,-0.0078,1.347
2244.00,7.576674,25.00812,-0.000184,24.015843,-0.0079,1.347
2246.00,7.577073,25.00839,-0.000183,24.017009,-0.0078,1.346
2248.00,7.577044,25.00904,-0.000185,24.016421,-0.0078,1.347
2250.00,7.577571,25.00922,-0.000185,24.016659,-0.0079,1.348
2252.00,7.577859,25.00871,-0.000185,24.016211,-0.0079,1.347
2254.00,7.577263,25.00858,-0.000185,24.016430,-0.0078,1.348
2256.00,7.577503,25.00842,-0.000184,24.015691,-0.0079,1.347
2258.00,7.577123,25.00839,-0.000184,24.017011,-0.0078,1.347
2260.00,7.576800,25.00906,-0.000183,24.016692,-0.0078,1.346
2262.00,7.577941,25.00870,-0.000183,24.016186,-0.0079,1.347
2264.00,7.578384,25.00900,-0.000183,24.016235,-0.0078,1.347
2266.00,7.578140,25.00859,-0.000185,24.015896,-0.0079,1.347
2268.00,7.578222,25.00953,-0.000184,24.015972,-0.0079,1.347
2270.00,7.578462,25.00891,-0.000183,24.016166,-0.0079,1.347
2272.00,7.578112,25.00920,-0.000184,24.016173,-0.0079,1.346
2274.00,7.577539,25.00987,-0.000184,24.016197,-0.0079,1.347
2276.00,7.577553,25.00934,-0.000184,24.015977,-0.0079,1.347
2278.00,7.578052,25.00922,-0.000185,24.016391,-0.0079,1.348
2280.00,7.577330,25.00913,-0.000185,24.016945,-0.0079,1.348
2282.00,7.577038,25.00975,-0.000185,24.016066,-0.0079,1.347
2284.00,7.577181,25.00936,-0.000184,24.015695,-0.0079,1.347
2286.00,7.577107,25.00896,-0.000183,24.016092,-0.0079,1.346
2288.00,7.577801,25.00932,-0.000184,24.016256,-0.0078,1.347
2290.00,7.578362,25.00924,-0.000185,24.015716,-0.0079,1.347
2292.00,7.577999,25.00912,-0.000185,24.016289,-0.0079,1.347
2294.00,7.577976,25.00894,-0.000185,24.016436,-0.0078,1.347
2296.00,7.578717,25.00840,-0.000185,24.015930,-0.0079,1.347
2298.00,7.578511,25.00855,-0.000183,24.016679,-0.0078,1.347
2300.00,7.577040,25.00868,-0.000184,24.016425,-0.0078,1.347
2302.00,7.576989,25.00746,-0.000184,24.016131,-0.0079,1.347
2304.00,7.578066,25.00798,-0.000184,24.016231,-0.0079,1.347
2306.00,7.578488,25.00762,-0.000185,24.016577,-0.0078,1.348
2308.00,7.577715,25.00801,-0.000185,24.017029,-0.0079,1.348
2310.00,7.577797,25.00725,-0.000185,24.016829,-0.0078,1.347
2312.00,7.577040,25.00790,-0.000186,24.016608,-0.0078,1.347
2314.00,7.576372,25.00799,-0.000185,24.016242,-0.0078,1.347
2316.00,7.576610,25.00750,-0.000183,24.015676,-0.0079,1.347
2318.00,7.576157,25.00748,-0.000185,24.015997,-0.0079,1.347
2320.00,7.576721,25.00724,-0.000184,24.016626,-0.0078,1.347
2322.00,7.576385,25.00850,-0.000183,24.017092,-0.0079,1.347
2324.00,7.576854,25.00946,-0.000184,24.016947,-0.0079,1.347
2326.00,7.576786,25.00963,-0.000185,24.016050,-0.0078,1.347
2328.00,7.576669,25.00995,-0.000185,24.016012,-0.0078,1.348
2330.00,7.577304,25.00952,-0.000185,24.016795,-0.0079,1.347
2332.00,7.577011,25.00960,-0.000184,24.016610,-0.0079,1.347
2334.00,7.576173,25.00971,-0.000185,24.016063,-0.0079,1.348
2336.00,7.576116,25.00953,-0.000186,24.016450,-0.0078,1.348
2338.00,7.576647,25.00924,-0.000184,24.016481,-0.0079,1.347
2340.00,7.577254,25.00914,-0.000183,24.015917,-0.0079,1.347
2342.00,7.577314,25.00957,-0.000184,24.016372,-0.0079,1.347
2344.00,7.576498,25.00973,-0.000183,24.016385,-0.0079,1.347
2346.00,7.576774,25.00918,-0.000184,24.017201,-0.0079,1.347
2348.00,7.577378,25.00900,-0.000184,24.016329,-0.0078,1.348
2350.00,7.576773,25.00963,-0.000185,24.016454,-0.0078,1.347
2352.00,7.576747,25.01033,-0.000184,24.016309,-0.0078,1.347
2354.00,7.576996,25.00953,-0.000184,24.016398,-0.0079,1.348
2356.00,7.577146,25.00966,-0.000183,24.016425,-0.0078,1.347
2358.00,7.577118,25.01014,-0.000184,24.015905,-0.0079,1.347
2360.00,7.577616,25.00930,-0.000184,24.016088,-0.0079,1.347
2362.00,7.576987,25.00855,-0.000184,24.016646,-0.0079,1.347
2364.00,7.575626,25.00855,-0.000184,24.016878,-0.0079,1.347
2366.00,7.575483,25.00861,-0.000184,24.016610,-0.0078,1.347
2368.00,7.576401,25.00914,-0.000184,24.016467,-0.0078,1.348
2370.00,7.577162,25.00898,-0.000184,24.016394,-0.0078,1.348
2372.00,7.576617,25.00909,-0.000183,24.016358,-0.0078,1.347
2374.00,7.576215,25.00883,-0.000184,24.016041,-0.0079,1.347
2376.00,7.576147,25.00782,-0.000185,24.016035,-0.0079,1.347
2378.00,7.576301,25.00876,-0.000185,24.016788,-0.0079,1.348
2380.00,7.576863,25.00876,-0.000185,24.016489,-0.0078,1.348
2382.00,7.576575,25.00907,-0.000184,24.016318,-0.0078,1.348
2384.00,7.577369,25.00837,-0.000185,24.015983,-0.0079,1.348
2386.00,7.577280,25.00927,-0.000184,24.016844,-0.0078,1.347
2388.00,7.576613,25.00894,-0.000184,24.015928,-0.0079,1.347
2390.00,7.576466,25.00890,-0.000184,24.015789,-0.0079,1.347
2392.00,7.576247,25.00868,-0.000183,24.016499,-0.0079,1.348
2394.00,7.576696,25.00884,-0.000185,24.016942,-0.0079,1.347
2396.00,7.576442,25.00855,-0.000185,24.016650,-0.0078,1.348
2398.00,7.576161,25.00849,-0.000183,24.016356,-0.0078,1.347
2400.00,7.577083,25.00902,-0.000184,24.016213,-0.0079,1.348
@4,12.0000,24.0
2402.00,7.577239,25.00978,-0.000184,24.016151,-0.0079,1.348
2404.00,7.573831,25.00958,-0.000185,24.016498,-0.0078,1.347
2406.00,7.562052,25.01002,-0.000182,24.016146,-0.0078,1.347
2408.00,7.536079,25.01009,-0.000184,24.015878,-0.0079,1.346
2410.00,7.499233,25.00944,-0.000184,24.016220,-0.0078,1.346
2412.00,7.462902,25.00929,-0.000183,24.015696,-0.0079,1.348
2414.00,7.433617,25.00936,-0.000185,24.016576,-0.0078,1.348
2416.00,7.408421,25.00893,-0.000186,24.016006,-0.0079,1.348
2418.00,7.386207,25.00815,-0.000184,24.016773,-0.0079,1.348
2420.00,7.364875,25.00819,-0.000185,24.016682,-0.0079,1.349
2422.00,7.344825,25.00804,-0.000186,24.016293,-0.0079,1.349
2424.00,7.327817,25.00842,-0.000186,24.016666,-0.0078,1.349
2426.00,7.313640,25.00874,-0.000186,24.015743,-0.0079,1.348
2428.00,7.305965,25.00879,-0.000185,24.016293,-0.0079,1.349
2430.00,7.307086,25.00903,-0.000185,24.016626,-0.0079,1.350
2432.00,7.323186,25.00834,-0.000186,24.016614,-0.0078,1.351
2434.00,7.350519,25.00964,-0.000186,24.016724,-0.0078,1.350
2436.00,7.376093,25.00918,-0.000185,24.016782,-0.0078,1.349
2438.00,7.395324,25.00908,-0.000184,24.016331,-0.0079,1.348
2440.00,7.411478,25.00950,-0.000184,24.016224,-0.0078,1.349
2442.00,7.425413,25.00875,-0.000185,24.016811,-0.0078,1.348
2444.00,7.438772,25.00884,-0.000183,24.016432,-0.0078,1.348
2446.00,7.450497,25.00960,-0.000183,24.016980,-0.0078,1.349
2448.00,7.460119,25.00943,-0.000183,24.016630,-0.0078,1.348
2450.00,7.468566,25.00951,-0.000184,24.016311,-0.0078,1.348
2452.00,7.476430,25.01007,-0.000184,24.016300,-0.0079,1.348
2454.00,7.482812,25.00954,-0.000183,24.016246,-0.0079,1.347
2456.00,7.488363,25.00930,-0.000182,24.016565,-0.0078,1.347
2458.00,7.494009,25.00852,-0.000183,24.016543,-0.0078,1.348
2460.00,7.499309,25.00874,-0.000183,24.016733,-0.0078,1.348
2462.00,7.503915,25.00871,-0.000183,24.016186,-0.0078,1.348
2464.00,7.508795,25.00871,-0.000184,24.015872,-0.0078,1.348
2466.00,7.513760,25.00870,-0.000184,24.016619,-0.0078,1.347
2468.00,7.518494,25.00800,-0.000183,24.016367,-0.0078,1.348
2470.00,7.523588,25.00790,-0.000182,24.016135,-0.0078,1.348
2472.00,7.528652,25.00908,-0.000182,24.016418,-0.0078,1.348
2474.00,7.532274,25.00900,-0.000184,24.016358,-0.0079,1.348
2476.00,7.536492,25.00794,-0.000182,24.016403,-0.0078,1.348
2478.00,7.540417,25.00898,-0.000184,24.016469,-0.0078,1.348
2480.00,7.543219,25.00905,-0.000184,24.016095,-0.0079,1.348
2482.00,7.545843,25.00974,-0.000184,24.016679,-0.0078,1.347
2484.00,7.549058,25.00990,-0.000183,24.016021,-0.0079,1.348
2486.00,7.551636,25.00919,-0.000184,24.016133,-0.0078,1.348
2488.00,7.553776,25.00874,-0.000183,24.015881,-0.0078,1.347
2490.00,7.556760,25.00877,-0.000183,24.016508,-0.0078,1.348
2492.00,7.557917,25.00910,-0.000183,24.016583,-0.0078,1.348
2494.00,7.559781,25.00953,-0.000183,24.016343,-0.0078,1.347
2496.00,7.562273,25.01055,-0.000185,24.016936,-0.0078,1.347
2498.00,7.563457,25.00974,-0.000184,24.016365,-0.0079,1.348
2500.00,7.564797,25.01083,-0.000184,24.016545,-0.0079,1.348
2502.00,7.566764,25.01097,-0.000184,24.016548,-0.0079,1.348
2504.00,7.568496,25.01007,-0.000184,24.016015,-0.0078,1.348
2506.00,7.570072,25.01017,-0.000184,24.016876,-0.0078,1.348
2508.00,7.571572,25.01084,-0.000184,24.016528,-0.0078,1.347
2510.00,7.573236,25.01003,-0.000183,24.016305,-0.0079,1.348
2512.00,7.575255,25.01061,-0.000183,24.016525,-0.0078,1.348
2514.00,7.576221,25.01061,-0.000183,24.016075,-0.0078,1.348
2516.00,7.577197,25.01008,-0.000183,24.016730,-0.0078,1.347
2518.00,7.578726,25.01012,-0.000183,24.016626,-0.0078,1.348
2520.00,7.579700,25.00953,-0.000183,24.016099,-0.0078,1.348
2522.00,7.580090,25.00893,-0.000183,24.016499,-0.0078,1.348
2524.00,7.581346,25.00936,-0.000184,24.016140,-0.0078,1.348
2526.00,7.581457,25.00938,-0.000184,24.016276,-0.0078,1.348
2528.00,7.581951,25.00944,-0.000185,24.016668,-0.0078,1.348
2530.00,7.582759,25.01023,-0.000184,24.016461,-0.0078,1.348
2532.00,7.583866,25.01026,-0.000184,24.016896,-0.0078,1.348
2534.00,7.584591,25.00930,-0.000184,24.016537,-0.0078,1.348
2536.00,7.583609,25.00946,-0.000184,24.016655,-0.0078,1.348
2538.00,7.584217,25.00839,-0.000184,24.016581,-0.0079,1.348
2540.00,7.584816,25.00890,-0.000184,24.016516,-0.0079,1.348
2542.00,7.583973,25.00832,-0.000185,24.016556,-0.0079,1.348
2544.00,7.583506,25.00791,-0.000185,24.016004,-0.0079,1.348
2546.00,7.583449,25.00779,-0.000183,24.016487,-0.0079,1.348
2548.00,7.583646,25.00817,-0.000183,24.016545,-0.0079,1.348
2550.00,7.583696,25.00820,-0.000182,24.016572,-0.0079,1.348
2552.00,7.583878,25.00760,-0.000184,24.015649,-0.0079,1.347
2554.00,7.583940,25.00675,-0.000183,24.016884,-0.0078,1.347
2556.00,7.582624,25.00760,-0.000183,24.016655,-0.0079,1.348
2558.00,7.582542,25.00892,-0.000184,24.017190,-0.0079,1.349
2560.00,7.582846,25.00857,-0.000184,24.017130,-0.0078,1.348
2562.00,7.582385,25.00899,-0.000183,24.016820,-0.0078,1.348
2564.00,7.581917,25.00891,-0.000184,24.016956,-0.0079,1.348
2566.00,7.582136,25.00815,-0.000184,24.016358,-0.0079,1.348
2568.00,7.581247,25.00904,-0.000184,24.016367,-0.0078,1.349
2570.00,7.581493,25.00946,-0.000184,24.016884,-0.0079,1.348
2572.00,7.582330,25.00893,-0.000183,24.016131,-0.0079,1.348
2574.00,7.583044,25.00898,-0.000183,24.016764,-0.0079,1.348
2576.00,7.582563,25.00968,-0.000182,24.016090,-0.0078,1.347
2578.00,7.582101,25.00962,-0.000182,24.016151,-0.0078,1.347
2580.00,7.581008,25.01034,-0.000183,24.016574,-0.0079,1.348
2582.00,7.580312,25.00995,-0.000185,24.017206,-0.0078,1.348
2584.00,7.580543,25.00938,-0.000183,24.016267,-0.0079,1.348
2586.00,7.580475,25.00955,-0.000184,24.016525,-0.0078,1.348
2588.00,7.580315,25.00996,-0.000183,24.017379,-0.0078,1.348
2590.00,7.579990,25.00966,-0.000184,24.016773,-0.0078,1.349
2592.00,7.580468,25.00907,-0.000185,24.016211,-0.0079,1.348
2594.00,7.579912,25.00937,-0.000185,24.016690,-0.0078,1.348
2596.00,7.579313,25.00944,-0.000185,24.016735,-0.0079,1.348
2598.00,7.580229,25.01007,-0.000184,24.016711,-0.0079,1.348
2600.00,7.580109,25.01059,-0.000183,24.016421,-0.0078,1.348
2602.00,7.580307,25.01070,-0.000183,24.016759,-0.0079,1.348
2604.00,7.580946,25.00999,-0.000182,24.016530,-0.0079,1.348
2606.00,7.579778,25.00948,-0.000184,24.016391,-0.0079,1.349
2608.00,7.578786,25.00910,-0.000183,24.016784,-0.0078,1.348
2610.00,7.579098,25.00948,-0.000184,24.016942,-0.0078,1.349
2612.00,7.579059,25.00901,-0.000184,24.016886,-0.0079,1.348
2614.00,7.578769,25.00844,-0.000184,24.016576,-0.0079,1.349
2616.00,7.579499,25.00911,-0.000184,24.016498,-0.0079,1.349
2618.00,7.579466,25.00925,-0.000184,24.016227,-0.0078,1.348
2620.00,7.578630,25.00887,-0.000184,24.016601,-0.0079,1.348
2622.00,7.578449,25.00912,-0.000183,24.016568,-0.0079,1.348
2624.00,7.579493,25.00862,-0.000184,24.016764,-0.0079,1.349
2626.00,7.580102,25.00917,-0.000184,24.015939,-0.0079,1.348
2628.00,7.579606,25.00971,-0.000185,24.017007,-0.0078,1.348
2630.00,7.579500,25.00988,-0.000184,24.016293,-0.0079,1.348
2632.00,7.579774,25.00986,-0.000184,24.016619,-0.0078,1.348
2634.00,7.579543,25.00991,-0.000182,24.016179,-0.0078,1.347
2636.00,7.578651,25.01012,-0.000183,24.016467,-0.0079,1.348
2638.00,7.579891,25.00984,-0.000184,24.016311,-0.0078,1.348
2640.00,7.579758,25.00948,-0.000183,24.017032,-0.0078,1.348
2642.00,7.579123,25.00921,-0.000184,24.016492,-0.0078,1.349
2644.00,7.578520,25.00841,-0.000183,24.016505,-0.0078,1.349
2646.00,7.578463,25.00876,-0.000182,24.016911,-0.0079,1.349
2648.00,7.578060,25.00919,-0.000183,24.016605,-0.0078,1.348
2650.00,7.578617,25.01007,-0.000184,24.016273,-0.0079,1.349
2652.00,7.578403,25.01064,-0.000183,24.017002,-0.0078,1.348
2654.00,7.578925,25.01055,-0.000183,24.016489,-0.0078,1.348
2656.00,7.578928,25.01118,-0.000183,24.016925,-0.0078,1.349
2658.00,7.578949,25.01064,-0.000183,24.016588,-0.0078,1.348
2660.00,7.578888,25.00960,-0.000184,24.016088,-0.0079,1.349
2662.00,7.578611,25.00927,-0.000184,24.016237,-0.0078,1.349
2664.00,7.578422,25.00897,-0.000184,24.016130,-0.0078,1.348
2666.00,7.578528,25.00822,-0.000184,24.016550,-0.0079,1.349
2668.00,7.578540,25.00936,-0.000182,24.016728,-0.0078,1.348
2670.00,7.578192,25.00986,-0.000183,24.016508,-0.0078,1.347
2672.00,7.577776,25.00980,-0.000183,24.016227,-0.0078,1.348
2674.00,7.578049,25.00968,-0.000183,24.016061,-0.0078,1.349
2676.00,7.577925,25.01025,-0.000182,24.016434,-0.0078,1.348
2678.00,7.577893,25.00965,-0.000183,24.016585,-0.0078,1.349
2680.00,7.577569,25.00903,-0.000183,24.016396,-0.0078,1.349
2682.00,7.576791,25.00938,-0.000183,24.016630,-0.0078,1.349
2684.00,7.576888,25.00918,-0.000182,24.016641,-0.0078,1.348
2686.00,7.576751,25.00936,-0.000183,24.017076,-0.0078,1.348
2688.00,7.576842,25.00861,-0.000183,24.016554,-0.0078,1.348
2690.00,7.577435,25.00900,-0.000182,24.016490,-0.0078,1.349
2692.00,7.577773,25.00851,-0.000183,24.016262,-0.0078,1.349
2694.00,7.577560,25.00859,-0.000182,24.016686,-0.0078,1.348
2696.00,7.576965,25.00845,-0.000183,24.017050,-0.0078,1.349
2698.00,7.576724,25.00848,-0.000182,24.016612,-0.0078,1.348
2700.00,7.577247,25.00842,-0.000182,24.016251,-0.0078,1.348
2702.00,7.577842,25.00937,-0.000183,24.016717,-0.0078,1.348
2704.00,7.577817,25.00963,-0.000182,24.016028,-0.0078,1.348
2706.00,7.576888,25.00880,-0.000182,24.016630,-0.0078,1.348
2708.00,7.576100,25.00919,-0.000183,24.016875,-0.0078,1.348
2710.00,7.576644,25.00971,-0.000183,24.016663,-0.0078,1.348
2712.00,7.577124,25.00945,-0.000182,24.016188,-0.0079,1.349
2714.00,7.577092,25.00866,-0.000183,24.016802,-0.0079,1.349
2716.00,7.576395,25.00844,-0.000184,24.016628,-0.0079,1.349
2718.00,7.576680,25.00936,-0.000183,24.016867,-0.0078,1.348
2720.00,7.576452,25.00964,-0.000184,24.016278,-0.0078,1.348
2722.00,7.576547,25.00925,-0.000184,24.016837,-0.0078,1.349
2724.00,7.576596,25.00951,-0.000183,24.016630,-0.0078,1.349
2726.00,7.576706,25.00956,-0.000182,24.017395,-0.0078,1.348
2728.00,7.577200,25.00942,-0.000183,24.016646,-0.0078,1.348
2730.00,7.577106,25.00978,-0.000182,24.016692,-0.0078,1.348
2732.00,7.576350,25.00905,-0.000183,24.016024,-0.0079,1.348
2734.00,7.576991,25.00852,-0.000182,24.016333,-0.0079,1.348
2736.00,7.577274,25.00849,-0.000183,24.016492,-0.0078,1.348
2738.00,7.577002,25.00883,-0.000182,24.016878,-0.0078,1.348
2740.00,7.577073,25.00929,-0.000183,24.016313,-0.0079,1.349
2742.00,7.577244,25.00758,-0.000183,24.017163,-0.0079,1.349
2744.00,7.577247,25.00867,-0.000183,24.016991,-0.0078,1.348
2746.00,7.577362,25.00950,-0.000183,24.016565,-0.0078,1.349
2748.00,7.576812,25.00970,-0.000184,24.016856,-0.0078,1.348
2750.00,7.576653,25.00986,-0.000183,24.016983,-0.0078,1.349
2752.00,7.577208,25.00958,-0.000183,24.016197,-0.0078,1.349
2754.00,7.577011,25.00928,-0.000183,24.017114,-0.0078,1.348
2756.00,7.576543,25.00939,-0.000183,24.016784,-0.0078,1.349
2758.00,7.576938,25.00902,-0.000182,24.017324,-0.0078,1.349
2760.00,7.577100,25.00858,-0.000184,24.017012,-0.0078,1.349
2762.00,7.576228,25.00883,-0.000182,24.016220,-0.0078,1.348
2764.00,7.575468,25.00961,-0.000183,24.016525,-0.0078,1.348
2766.00,7.576476,25.00932,-0.000183,24.016880,-0.0078,1.348
2768.00,7.576370,25.00902,-0.000182,24.017040,-0.0079,1.348
2770.00,7.576134,25.00895,-0.000183,24.016942,-0.0078,1.349
2772.00,7.576264,25.00927,-0.000184,24.016360,-0.0078,1.349
2774.00,7.576354,25.00892,-0.000184,24.016133,-0.0078,1.349
2776.00,7.575987,25.00848,-0.000183,24.016559,-0.0079,1.348
2778.00,7.575154,25.00783,-0.000184,24.015858,-0.0079,1.349
2780.00,7.575700,25.00832,-0.000183,24.016202,-0.0078,1.348
2782.00,7.576365,25.00940,-0.000183,24.016867,-0.0078,1.348
2784.00,7.576531,25.00895,-0.000184,24.016751,-0.0078,1.348
2786.00,7.576447,25.00956,-0.000184,24.016398,-0.0079,1.348
2788.00,7.576197,25.00951,-0.000183,24.015941,-0.0078,1.349
2790.00,7.576390,25.00905,-0.000182,24.016434,-0.0079,1.349
2792.00,7.576894,25.01014,-0.000182,24.016657,-0.0078,1.348
2794.00,7.576580,25.00921,-0.000182,24.016412,-0.0078,1.348
2796.00,7.576605,25.00891,-0.000182,24.016382,-0.0078,1.349
2798.00,7.575771,25.00874,-0.000182,24.016728,-0.0078,1.348
2800.00,7.576393,25.00912,-0.000182,24.016351,-0.0078,1.348
2802.00,7.576490,25.00880,-0.000181,24.016637,-0.0078,1.348
2804.00,7.575624,25.00898,-0.000182,24.016702,-0.0078,1.348
2806.00,7.576136,25.00946,-0.000183,24.016750,-0.0078,1.349
2808.00,7.575925,25.00882,-0.000183,24.016626,-0.0078,1.349
2810.00,7.576420,25.00894,-0.000182,24.016853,-0.0078,1.348
2812.00,7.577158,25.00895,-0.000183,24.016998,-0.0078,1.348
2814.00,7.577200,25.00879,-0.000183,24.016369,-0.0078,1.348
2816.00,7.577087,25.00876,-0.000183,24.016499,-0.0078,1.348
2818.00,7.576934,25.00817,-0.000182,24.016244,-0.0078,1.348
2820.00,7.576663,25.00838,-0.000183,24.016786,-0.0078,1.349
2822.00,7.575577,25.00933,-0.000184,24.017177,-0.0078,1.348
2824.00,7.575783,25.00984,-0.000183,24.016953,-0.0078,1.348
2826.00,7.575440,25.00928,-0.000182,24.016382,-0.0079,1.348
2828.00,7.575760,25.00842,-0.000182,24.015758,-0.0078,1.348
2830.00,7.576037,25.00818,-0.000183,24.015722,-0.0078,1.349
2832.00,7.575920,25.00842,-0.000185,24.016155,-0.0078,1.349
2834.00,7.576425,25.00756,-0.000184,24.016113,-0.0078,1.349
2836.00,7.576677,25.00782,-0.000183,24.016318,-0.0079,1.349
2838.00,7.576697,25.00856,-0.000183,24.015899,-0.0079,1.349
2840.00,7.576028,25.00914,-0.000183,24.015914,-0.0079,1.348
2842.00,7.575700,25.00819,-0.000183,24.016791,-0.0078,1.349
2844.00,7.576145,25.00826,-0.000184,24.016601,-0.0078,1.349
2846.00,7.575903,25.00815,-0.000183,24.016231,-0.0078,1.348
2848.00,7.576627,25.00755,-0.000183,24.016324,-0.0078,1.348
2850.00,7.576787,25.00791,-0.000184,24.016289,-0.0079,1.349
2852.00,7.577081,25.00692,-0.000182,24.016237,-0.0078,1.349
2854.00,7.577161,25.00762,-0.000183,24.015950,-0.0079,1.349
2856.00,7.577486,25.00838,-0.000183,24.016619,-0.0078,1.348
2858.00,7.577936,25.00804,-0.000184,24.015849,-0.0078,1.348
2860.00,7.577482,25.00768,-0.000182,24.016639,-0.0079,1.349
2862.00,7.576581,25.00753,-0.000183,24.016545,-0.0078,1.349
2864.00,7.575826,25.00777,-0.000183,24.017000,-0.0079,1.349
2866.00,7.575078,25.00780,-0.000183,24.016202,-0.0078,1.349
2868.00,7.575270,25.00844,-0.000183,24.015912,-0.0078,1.349
2870.00,7.575520,25.00778,-0.000182,24.016751,-0.0078,1.348
2872.00,7.575557,25.00742,-0.000182,24.016405,-0.0078,1.349
2874.00,7.575669,25.00834,-0.000183,24.016353,-0.0078,1.349
2876.00,7.575621,25.00898,-0.000183,24.016528,-0.0078,1.349
2878.00,7.575791,25.00963,-0.000183,24.016617,-0.0078,1.349
2880.00,7.576261,25.00971,-0.000182,24.016837,-0.0078,1.348
2882.00,7.576743,25.00972,-0.000183,24.016637,-0.0078,1.348
2884.00,7.577192,25.01021,-0.000182,24.016818,-0.0078,1.349
2886.00,7.576470,25.00972,-0.000183,24.017078,-0.0078,1.349
2888.00,7.575900,25.00850,-0.000183,24.016922,-0.0078,1.349
2890.00,7.576721,25.00948,-0.000183,24.016550,-0.0078,1.348
2892.00,7.577080,25.00935,-0.000183,24.017060,-0.0078,1.348
2894.00,7.576433,25.00879,-0.000182,24.016710,-0.0078,1.349
2896.00,7.575664,25.00831,-0.000182,24.016311,-0.0079,1.349
2898.00,7.575286,25.00862,-0.000183,24.016866,-0.0079,1.349
2900.00,7.574935,25.00806,-0.000183,24.016394,-0.0078,1.349
2902.00,7.575978,25.00861,-0.000184,24.017137,-0.0079,1.349
2904.00,7.575830,25.00876,-0.000183,24.017252,-0.0078,1.349
2906.00,7.576354,25.00875,-0.000184,24.016126,-0.0079,1.349
2908.00,7.576869,25.00879,-0.000183,24.016458,-0.0079,1.348
2910.00,7.577417,25.00915,-0.000183,24.016572,-0.0079,1.349
2912.00,7.576889,25.00916,-0.000184,24.016639,-0.0078,1.349
2914.00,7.576220,25.00917,-0.000183,24.016554,-0.0078,1.348
2916.00,7.574749,25.00889,-0.000182,24.016389,-0.0078,1.349
2918.00,7.574986,25.00916,-0.000183,24.016478,-0.0078,1.348
2920.00,7.576698,25.00974,-0.000182,24.017388,-0.0078,1.349
2922.00,7.575621,25.00915,-0.000182,24.017007,-0.0078,1.349
2924.00,7.574841,25.00958,-0.000183,24.016572,-0.0078,1.348
2926.00,7.575309,25.00910,-0.000183,24.016445,-0.0078,1.349
2928.00,7.575861,25.00832,-0.000182,24.016824,-0.0078,1.349
2930.00,7.575853,25.00848,-0.000182,24.016369,-0.0078,1.349
2932.00,7.575339,25.00896,-0.000183,24.017101,-0.0078,1.349
2934.00,7.575780,25.00895,-0.000182,24.017128,-0.0078,1.349
2936.00,7.576200,25.00829,-0.000183,24.017282,-0.0078,1.349
2938.00,7.577104,25.00859,-0.000182,24.016918,-0.0078,1.348
2940.00,7.576655,25.00786,-0.000184,24.016842,-0.0078,1.349
2942.00,7.576134,25.00882,-0.000183,24.016626,-0.0078,1.349
2944.00,7.576260,25.00840,-0.000184,24.016405,-0.0079,1.350
2946.00,7.576566,25.00882,-0.000182,24.016612,-0.0078,1.349
2948.00,7.576604,25.00886,-0.000183,24.016559,-0.0078,1.349
2950.00,7.575914,25.00890,-0.000182,24.016278,-0.0078,1.348
2952.00,7.575364,25.00875,-0.000182,24.016840,-0.0078,1.349
2954.00,7.574821,25.00799,-0.000183,24.017156,-0.0078,1.349
2956.00,7.575715,25.00789,-0.000183,24.016788,-0.0078,1.349
2958.00,7.576201,25.00834,-0.000182,24.016499,-0.0078,1.349
2960.00,7.576435,25.00763,-0.000182,24.016588,-0.0078,1.348
2962.00,7.575817,25.00865,-0.000182,24.016577,-0.0078,1.349
2964.00,7.576063,25.00880,-0.000182,24.016688,-0.0078,1.349
2966.00,7.577005,25.00833,-0.000182,24.017058,-0.0078,1.349
2968.00,7.577134,25.00862,-0.000182,24.016951,-0.0078,1.349
2970.00,7.576349,25.00771,-0.000182,24.016461,-0.0078,1.349
2972.00,7.575896,25.00753,-0.000183,24.016521,-0.0078,1.349
2974.00,7.575539,25.00785,-0.000183,24.016891,-0.0078,1.349
2976.00,7.575455,25.00763,-0.000182,24.016273,-0.0078,1.349
2978.00,7.574902,25.00800,-0.000182,24.017295,-0.0078,1.348
2980.00,7.575157,25.00815,-0.000182,24.016724,-0.0079,1.349
2982.00,7.575757,25.00764,-0.000182,24.016746,-0.0078,1.349
2984.00,7.575985,25.00784,-0.000183,24.016371,-0.0078,1.349
2986.00,7.576448,25.00796,-0.000183,24.016055,-0.0078,1.349
2988.00,7.576830,25.00818,-0.000184,24.017159,-0.0078,1.349
2990.00,7.576852,25.00816,-0.000182,24.017145,-0.0078,1.348
2992.00,7.576634,25.00788,-0.000182,24.016197,-0.0078,1.348
2994.00,7.576168,25.00815,-0.000181,24.016440,-0.0078,1.349
2996.00,7.575631,25.00864,-0.000182,24.016971,-0.0078,1.349
2998.00,7.574714,25.00783,-0.000182,24.016421,-0.0078,1.349
3000.00,7.574501,25.00807,-0.000183,24.016876,-0.0078,1.349
@5,12.0000,24.0
3002.00,7.574683,25.00870,-0.000182,24.016905,-0.0078,1.349
3004.00,7.571524,25.00791,-0.000182,24.016655,-0.0079,1.349
3006.00,7.562089,25.00751,-0.000182,24.016550,-0.0079,1.348
3008.00,7.539900,25.00733,-0.000181,24.016624,-0.0078,1.347
3010.00,7.503952,25.00730,-0.000180,24.016456,-0.0078,1.348
3012.00,7.469258,25.00718,-0.000181,24.016577,-0.0078,1.349
3014.00,7.440716,25.00780,-0.000182,24.016673,-0.0078,1.349
3016.00,7.416750,25.00878,-0.000182,24.016461,-0.0078,1.349
3018.00,7.396031,25.00848,-0.000182,24.016983,-0.0078,1.349
3020.00,7.376479,25.00832,-0.000183,24.017536,-0.0078,1.350
3022.00,7.357455,25.00809,-0.000186,24.017023,-0.0078,1.351
3024.00,7.340488,25.00894,-0.000185,24.016425,-0.0078,1.351
3026.00,7.325911,25.00870,-0.000183,24.017190,-0.0078,1.350
3028.00,7.317959,25.00771,-0.000184,24.017266,-0.0078,1.350
3030.00,7.318248,25.00841,-0.000184,24.017147,-0.0078,1.351
3032.00,7.332605,25.00847,-0.000184,24.016768,-0.0078,1.351
3034.00,7.358990,25.00804,-0.000185,24.017036,-0.0079,1.351
3036.00,7.383671,25.00760,-0.000183,24.016913,-0.0078,1.350
3038.00,7.402216,25.00849,-0.000183,24.016980,-0.0079,1.350
3040.00,7.416168,25.00933,-0.000182,24.016902,-0.0078,1.349
3042.00,7.429644,25.00819,-0.000181,24.016820,-0.0078,1.349
3044.00,7.442219,25.00695,-0.000182,24.016255,-0.0078,1.349
3046.00,7.454087,25.00791,-0.000182,24.016534,-0.0079,1.349
3048.00,7.463501,25.00842,-0.000182,24.017179,-0.0078,1.349
3050.00,7.471583,25.00905,-0.000183,24.016487,-0.0078,1.349
3052.00,7.478326,25.00883,-0.000183,24.016338,-0.0078,1.349
3054.00,7.483549,25.00923,-0.000181,24.016969,-0.0078,1.348
3056.00,7.489374,25.00930,-0.000181,24.016822,-0.0078,1.349
3058.00,7.495060,25.00888,-0.000184,24.016204,-0.0079,1.349
3060.00,7.500452,25.00886,-0.000184,24.016084,-0.0078,1.349
3062.00,7.505349,25.00855,-0.000183,24.016601,-0.0078,1.349
3064.00,7.509189,25.00854,-0.000183,24.016619,-0.0078,1.349
3066.00,7.513064,25.00874,-0.000182,24.016873,-0.0079,1.349
3068.00,7.517963,25.00919,-0.000182,24.016838,-0.0079,1.349
3070.00,7.523015,25.00875,-0.000183,24.016218,-0.0079,1.349
3072.00,7.527705,25.00939,-0.000183,24.016590,-0.0078,1.349
3074.00,7.532783,25.00937,-0.000182,24.016304,-0.0078,1.349
3076.00,7.536969,25.00893,-0.000183,24.016956,-0.0079,1.349
3078.00,7.540244,25.00859,-0.000183,24.016057,-0.0079,1.349
3080.00,7.542444,25.00907,-0.000182,24.016710,-0.0078,1.349
3082.00,7.544859,25.01032,-0.000182,24.016084,-0.0078,1.349
3084.00,7.548125,25.00986,-0.000182,24.016001,-0.0078,1.349
3086.00,7.550456,25.01037,-0.000182,24.016518,-0.0078,1.349
3088.00,7.551893,25.01135,-0.000181,24.016615,-0.0078,1.349
3090.00,7.553854,25.01078,-0.000182,24.016169,-0.0078,1.349
3092.00,7.556072,25.01017,-0.000183,24.017386,-0.0078,1.349
3094.00,7.557552,25.01006,-0.000182,24.017360,-0.0079,1.349
3096.00,7.560328,25.01039,-0.000182,24.016759,-0.0078,1.349
3098.00,7.561332,25.00943,-0.000181,24.016429,-0.0078,1.349
3100.00,7.562267,25.00910,-0.000182,24.016358,-0.0078,1.349
3102.00,7.564176,25.00985,-0.000182,24.017152,-0.0078,1.349
3104.00,7.565276,25.01067,-0.000183,24.016731,-0.0078,1.349
3106.00,7.566081,25.00980,-0.000182,24.017021,-0.0078,1.349
3108.00,7.568311,25.00992,-0.000182,24.016516,-0.0078,1.348
3110.00,7.570658,25.00978,-0.000182,24.016313,-0.0078,1.349
3112.00,7.571496,25.00992,-0.000182,24.015767,-0.0079,1.350
3114.00,7.571585,25.01065,-0.000182,24.016603,-0.0078,1.349
3116.00,7.573095,25.01052,-0.000184,24.016846,-0.0078,1.350
3118.00,7.574518,25.01141,-0.000183,24.016688,-0.0078,1.349
3120.00,7.576889,25.01134,-0.000182,24.016924,-0.0078,1.348
3122.00,7.578448,25.01144,-0.000183,24.017005,-0.0078,1.349
3124.00,7.579361,25.01110,-0.000183,24.016438,-0.0078,1.349
3126.00,7.579974,25.01122,-0.000182,24.016811,-0.0078,1.349
3128.00,7.580739,25.01189,-0.000182,24.016271,-0.0079,1.349
3130.00,7.581309,25.01135,-0.000183,24.017110,-0.0078,1.349
3132.00,7.582234,25.01146,-0.000184,24.016550,-0.0078,1.349
3134.00,7.582460,25.01071,-0.000183,24.016164,-0.0078,1.349
3136.00,7.582104,25.01058,-0.000183,24.017079,-0.0079,1.349
3138.00,7.581604,25.01188,-0.000183,24.016447,-0.0078,1.349
3140.00,7.582374,25.01119,-0.000183,24.016189,-0.0078,1.348
3142.00,7.582288,25.01027,-0.000183,24.016862,-0.0078,1.349
3144.00,7.583268,25.01056,-0.000183,24.016710,-0.0079,1.349
3146.00,7.582456,25.01099,-0.000182,24.016434,-0.0078,1.349
3148.00,7.581340,25.01154,-0.000182,24.016492,-0.0078,1.349
3150.00,7.581596,25.01180,-0.000182,24.016518,-0.0079,1.349
3152.00,7.581940,25.01161,-0.000183,24.016686,-0.0078,1.349
3154.00,7.582836,25.01112,-0.000182,24.016784,-0.0078,1.349
3156.00,7.582939,25.01043,-0.000183,24.016583,-0.0078,1.349
3158.00,7.582333,25.01013,-0.000183,24.017054,-0.0078,1.349
3160.00,7.581839,25.01096,-0.000183,24.016489,-0.0078,1.349
3162.00,7.581026,25.01091,-0.000183,24.015887,-0.0078,1.349
3164.00,7.580685,25.00997,-0.000183,24.016565,-0.0078,1.349
3166.00,7.580401,25.00975,-0.000183,24.016175,-0.0079,1.348
3168.00,7.579634,25.01054,-0.000182,24.015856,-0.0079,1.349
3170.00,7.580597,25.01123,-0.000182,24.016980,-0.0078,1.349
3172.00,7.580547,25.01118,-0.000182,24.016724,-0.0078,1.349
3174.00,7.579995,25.01171,-0.000182,24.016385,-0.0079,1.349
3176.00,7.579793,25.01159,-0.000182,24.015910,-0.0078,1.349
3178.00,7.579490,25.01080,-0.000183,24.016293,-0.0078,1.349
3180.00,7.579888,25.01042,-0.000182,24.016668,-0.0078,1.349
3182.00,7.580176,25.01096,-0.000183,24.016748,-0.0079,1.349
3184.00,7.580009,25.01145,-0.000183,24.017023,-0.0078,1.349
3186.00,7.579807,25.01210,-0.000182,24.016806,-0.0078,1.348
3188.00,7.580785,25.01148,-0.000183,24.016617,-0.0078,1.349
3190.00,7.579907,25.01150,-0.000182,24.016075,-0.0078,1.349
3192.00,7.578713,25.01092,-0.000182,24.016014,-0.0078,1.349
3194.00,7.578847,25.01122,-0.000182,24.016349,-0.0078,1.349
3196.00,7.579133,25.01128,-0.000182,24.016177,-0.0078,1.349
3198.00,7.578901,25.01107,-0.000183,24.015921,-0.0078,1.350
3200.00,7.578189,25.01066,-0.000184,24.016032,-0.0078,1.349
3202.00,7.578293,25.01114,-0.000182,24.016731,-0.0079,1.349
3204.00,7.578049,25.01044,-0.000183,24.016320,-0.0079,1.349
3206.00,7.577752,25.01089,-0.000183,24.016329,-0.0079,1.349
3208.00,7.577570,25.01088,-0.000182,24.016104,-0.0078,1.349
3210.00,7.578063,25.01076,-0.000182,24.016238,-0.0079,1.349
3212.00,7.578022,25.01076,-0.000184,24.016006,-0.0079,1.349
3214.00,7.578585,25.01152,-0.000183,24.015707,-0.0078,1.349
3216.00,7.578326,25.01134,-0.000183,24.016126,-0.0078,1.350
3218.00,7.577451,25.01176,-0.000182,24.017611,-0.0079,1.349
3220.00,7.577454,25.01042,-0.000182,24.016175,-0.0078,1.349
3222.00,7.578722,25.01050,-0.000182,24.016295,-0.0078,1.349
3224.00,7.579471,25.01065,-0.000183,24.017176,-0.0078,1.349
3226.00,7.577840,25.01084,-0.000183,24.016101,-0.0079,1.349
3228.00,7.578033,25.01077,-0.000183,24.016179,-0.0079,1.349
3230.00,7.579168,25.01087,-0.000183,24.016922,-0.0078,1.349
3232.00,7.578143,25.01151,-0.000183,24.016876,-0.0078,1.349
3234.00,7.576830,25.01172,-0.000182,24.016554,-0.0078,1.350
3236.00,7.577660,25.01201,-0.000182,24.016971,-0.0078,1.350
3238.00,7.576776,25.01248,-0.000182,24.016213,-0.0078,1.348
3240.00,7.576685,25.01150,-0.000181,24.016157,-0.0079,1.349
3242.00,7.576538,25.01141,-0.000182,24.016608,-0.0078,1.350
3244.00,7.576524,25.01172,-0.000183,24.015684,-0.0079,1.350
3246.00,7.576668,25.01083,-0.000182,24.016469,-0.0079,1.349
3248.00,7.576874,25.01074,-0.000182,24.015945,-0.0079,1.349
3250.00,7.577202,25.01084,-0.000182,24.016677,-0.0078,1.349
3252.00,7.577426,25.01088,-0.000182,24.016131,-0.0078,1.349
3254.00,7.577774,25.01014,-0.000183,24.016240,-0.0079,1.349
3256.00,7.577898,25.01071,-0.000183,24.016846,-0.0079,1.349
3258.00,7.577301,25.01096,-0.000182,24.016280,-0.0079,1.349
3260.00,7.577101,25.00999,-0.000184,24.016518,-0.0079,1.349
3262.00,7.576672,25.01053,-0.000184,24.016748,-0.0078,1.349
3264.00,7.576333,25.01077,-0.000183,24.015740,-0.0079,1.349
3266.00,7.576074,25.01048,-0.000183,24.016293,-0.0078,1.349
3268.00,7.576208,25.01103,-0.000182,24.016101,-0.0078,1.349
3270.00,7.576648,25.01100,-0.000182,24.016820,-0.0079,1.350
3272.00,7.577184,25.01069,-0.000183,24.016017,-0.0078,1.349
3274.00,7.577322,25.01144,-0.000183,24.016340,-0.0079,1.349
3276.00,7.577868,25.01181,-0.000184,24.016412,-0.0079,1.349
3278.00,7.576537,25.01213,-0.000182,24.016483,-0.0078,1.349
3280.00,7.576933,25.01201,-0.000182,24.016438,-0.0078,1.349
3282.00,7.577584,25.01103,-0.000182,24.016489,-0.0078,1.349
3284.00,7.577526,25.01074,-0.000182,24.016570,-0.0078,1.349
3286.00,7.577238,25.01035,-0.000183,24.015939,-0.0078,1.350
3288.00,7.575661,25.01070,-0.000182,24.015936,-0.0078,1.349
3290.00,7.575756,25.01093,-0.000182,24.016400,-0.0078,1.349
3292.00,7.576061,25.01113,-0.000182,24.016070,-0.0079,1.349
3294.00,7.577050,25.01100,-0.000182,24.017009,-0.0079,1.349
3296.00,7.576728,25.01037,-0.000182,24.016766,-0.0078,1.349
3298.00,7.576166,25.01108,-0.000183,24.016755,-0.0078,1.350
3300.00,7.576605,25.01077,-0.000183,24.016518,-0.0078,1.350
3302.00,7.576088,25.01056,-0.000183,24.016536,-0.0078,1.349
3304.00,7.575702,25.01047,-0.000184,24.016251,-0.0078,1.350
3306.00,7.575908,25.01128,-0.000183,24.016269,-0.0078,1.349
3308.00,7.577082,25.01169,-0.000181,24.016704,-0.0079,1.349
3310.00,7.577269,25.01184,-0.000181,24.016570,-0.0078,1.349
3312.00,7.576703,25.01091,-0.000182,24.015936,-0.0078,1.349
3314.00,7.576904,25.01065,-0.000182,24.017226,-0.0078,1.349
3316.00,7.576610,25.01082,-0.000182,24.016169,-0.0079,1.349
3318.00,7.576722,25.01105,-0.000183,24.016550,-0.0078,1.349
3320.00,7.575999,25.01091,-0.000183,24.017279,-0.0078,1.349
3322.00,7.575971,25.01067,-0.000183,24.016958,-0.0078,1.350
3324.00,7.576260,25.01113,-0.000183,24.015838,-0.0078,1.349
3326.00,7.575715,25.01137,-0.000183,24.016463,-0.0078,1.350
3328.00,7.575713,25.01096,-0.000183,24.016581,-0.0078,1.350
3330.00,7.575062,25.01140,-0.000183,24.016213,-0.0079,1.350
3332.00,7.574922,25.01146,-0.000183,24.016188,-0.0078,1.350
3334.00,7.575258,25.01114,-0.000182,24.016159,-0.0078,1.349
3336.00,7.576317,25.01089,-0.000182,24.015887,-0.0078,1.349
3338.00,7.575766,25.01155,-0.000182,24.016579,-0.0078,1.350
3340.00,7.575494,25.01222,-0.000182,24.016284,-0.0078,1.349
3342.00,7.575838,25.01223,-0.000182,24.016447,-0.0078,1.350
3344.00,7.576021,25.01169,-0.000182,24.017074,-0.0078,1.350
3346.00,7.577546,25.01189,-0.000182,24.016048,-0.0078,1.349
3348.00,7.577385,25.01230,-0.000182,24.016711,-0.0079,1.349
3350.00,7.576227,25.01288,-0.000181,24.016191,-0.0078,1.349
3352.00,7.576012,25.01205,-0.000182,24.016775,-0.0078,1.350
3354.00,7.575927,25.01206,-0.000183,24.016581,-0.0078,1.350
3356.00,7.575461,25.01167,-0.000182,24.016282,-0.0079,1.349
3358.00,7.576269,25.01187,-0.000183,24.016472,-0.0079,1.350
3360.00,7.577024,25.01205,-0.000182,24.016699,-0.0079,1.350
3362.00,7.576397,25.01219,-0.000182,24.016057,-0.0078,1.350
3364.00,7.576271,25.01224,-0.000183,24.015852,-0.0078,1.349
3366.00,7.575913,25.01108,-0.000183,24.016260,-0.0078,1.350
3368.00,7.575277,25.01115,-0.000181,24.016289,-0.0079,1.350
3370.00,7.575392,25.01226,-0.000182,24.016251,-0.0078,1.349
3372.00,7.575140,25.01271,-0.000182,24.016586,-0.0078,1.349
3374.00,7.575743,25.01265,-0.000182,24.016693,-0.0078,1.350
3376.00,7.575740,25.01256,-0.000183,24.015983,-0.0078,1.350
3378.00,7.575136,25.01230,-0.000183,24.016372,-0.0078,1.350
3380.00,7.574330,25.01271,-0.000183,24.016595,-0.0078,1.349
3382.00,7.574993,25.01340,-0.000182,24.016565,-0.0078,1.349
3384.00,7.575274,25.01277,-0.000183,24.016343,-0.0078,1.350
3386.00,7.575106,25.01268,-0.000183,24.015789,-0.0079,1.350
3388.00,7.574618,25.01297,-0.000182,24.016601,-0.0078,1.350
3390.00,7.574674,25.01295,-0.000182,24.016188,-0.0078,1.350
3392.00,7.574349,25.01316,-0.000182,24.016811,-0.0078,1.349
3394.00,7.575051,25.01219,-0.000182,24.016121,-0.0078,1.350
3396.00,7.574555,25.01214,-0.000182,24.015801,-0.0078,1.349
3398.00,7.574741,25.01252,-0.000183,24.015758,-0.0079,1.349
3400.00,7.574870,25.01230,-0.000182,24.017034,-0.0079,1.350
3402.00,7.574189,25.01194,-0.000183,24.016808,-0.0079,1.350
3404.00,7.574492,25.01162,-0.000183,24.016374,-0.0079,1.349
3406.00,7.574707,25.01225,-0.000183,24.015548,-0.0079,1.349
3408.00,7.575697,25.01269,-0.000182,24.015549,-0.0078,1.350
3410.00,7.576229,25.01299,-0.000183,24.015890,-0.0078,1.350
3412.00,7.575589,25.01257,-0.000184,24.016220,-0.0078,1.350
3414.00,7.575730,25.01209,-0.000184,24.016215,-0.0079,1.349
3416.00,7.574894,25.01351,-0.000183,24.016179,-0.0079,1.349
3418.00,7.575263,25.01346,-0.000184,24.015887,-0.0078,1.350
3420.00,7.575969,25.01309,-0.000182,24.016175,-0.0079,1.350
3422.00,7.575782,25.01338,-0.000182,24.016184,-0.0079,1.349
3424.00,7.576393,25.01282,-0.000182,24.015517,-0.0079,1.350
3426.00,7.574916,25.01210,-0.000183,24.016677,-0.0079,1.350
3428.00,7.574603,25.01115,-0.000183,24.016425,-0.0079,1.350
3430.00,7.575225,25.01044,-0.000183,24.015965,-0.0079,1.350
3432.00,7.575530,25.01066,-0.000185,24.016034,-0.0079,1.349
3434.00,7.575564,25.01066,-0.000184,24.016300,-0.0078,1.349
3436.00,7.575160,25.01123,-0.000183,24.016610,-0.0078,1.350
3438.00,7.575472,25.01095,-0.000184,24.016217,-0.0078,1.351
3440.00,7.575535,25.01047,-0.000183,24.016753,-0.0079,1.350
3442.00,7.575554,25.01049,-0.000183,24.015986,-0.0079,1.349
3444.00,7.575447,25.01100,-0.000181,24.016144,-0.0079,1.349
3446.00,7.575618,25.01144,-0.000183,24.016838,-0.0078,1.349
3448.00,7.575759,25.01132,-0.000183,24.016786,-0.0078,1.350
3450.00,7.575283,25.01164,-0.000182,24.015794,-0.0078,1.349
3452.00,7.575390,25.01123,-0.000183,24.015662,-0.0078,1.349
3454.00,7.576272,25.01009,-0.000183,24.016262,-0.0079,1.350
3456.00,7.575508,25.01043,-0.000183,24.016356,-0.0079,1.350
3458.00,7.574621,25.01031,-0.000182,24.016403,-0.0078,1.350
3460.00,7.573895,25.00964,-0.000182,24.015841,-0.0078,1.350
3462.00,7.574507,25.00990,-0.000182,24.016258,-0.0078,1.350
3464.00,7.574628,25.01038,-0.000183,24.016126,-0.0079,1.350
3466.00,7.574740,25.00958,-0.000184,24.015167,-0.0078,1.350
3468.00,7.574787,25.00960,-0.000183,24.016641,-0.0078,1.350
3470.00,7.575105,25.01015,-0.000182,24.016233,-0.0079,1.350
3472.00,7.575986,25.01130,-0.000183,24.016501,-0.0079,1.350
3474.00,7.576070,25.01146,-0.000182,24.016316,-0.0079,1.349
3476.00,7.576145,25.01125,-0.000182,24.016293,-0.0079,1.350
3478.00,7.575800,25.01128,-0.000183,24.016041,-0.0078,1.350
3480.00,7.575961,25.01050,-0.000183,24.015863,-0.0078,1.350
3482.00,7.576362,25.01075,-0.000182,24.016264,-0.0078,1.349
3484.00,7.576741,25.01132,-0.000182,24.016561,-0.0078,1.350
3486.00,7.576980,25.01135,-0.000183,24.016322,-0.0078,1.350
3488.00,7.577223,25.01114,-0.000183,24.015678,-0.0079,1.350
3490.00,7.576990,25.01023,-0.000182,24.015968,-0.0078,1.350
3492.00,7.575943,25.01038,-0.000182,24.015682,-0.0079,1.350
3494.00,7.575754,25.01100,-0.000182,24.016788,-0.0079,1.350
3496.00,7.575748,25.01109,-0.000182,24.016360,-0.0079,1.350
3498.00,7.575543,25.01032,-0.000183,24.016516,-0.0079,1.350
3500.00,7.574789,25.01048,-0.000183,24.016563,-0.0079,1.350
3502.00,7.574487,25.01057,-0.000183,24.016570,-0.0078,1.350
3504.00,7.574982,25.01027,-0.000184,24.015834,-0.0079,1.350
3506.00,7.574800,25.01062,-0.000182,24.016418,-0.0078,1.350
3508.00,7.574906,25.01080,-0.000182,24.016425,-0.0079,1.349
3510.00,7.574353,25.01052,-0.000182,24.016325,-0.0079,1.351
3512.00,7.573718,25.01029,-0.000183,24.016566,-0.0079,1.351
3514.00,7.574528,25.01056,-0.000183,24.016260,-0.0078,1.350
3516.00,7.575638,25.01035,-0.000182,24.016563,-0.0079,1.349
3518.00,7.576053,25.01060,-0.000183,24.016019,-0.0079,1.350
3520.00,7.575757,25.00999,-0.000182,24.016041,-0.0078,1.350
3522.00,7.576337,25.01023,-0.000183,24.016639,-0.0078,1.350
3524.00,7.576649,25.01016,-0.000183,24.015827,-0.0079,1.349
3526.00,7.575917,25.01030,-0.000183,24.016472,-0.0079,1.350
3528.00,7.574808,25.01017,-0.000182,24.016590,-0.0079,1.350
3530.00,7.574370,25.00974,-0.000182,24.015644,-0.0079,1.349
3532.00,7.574907,25.00964,-0.000183,24.016469,-0.0079,1.350
3534.00,7.576096,25.01008,-0.000183,24.015821,-0.0079,1.350
3536.00,7.575995,25.01012,-0.000183,24.016053,-0.0079,1.350
3538.00,7.575067,25.01028,-0.000183,24.016217,-0.0079,1.350
3540.00,7.574511,25.01037,-0.000183,24.016537,-0.0079,1.350
3542.00,7.574381,25.01051,-0.000182,24.016264,-0.0079,1.350
3544.00,7.573671,25.01092,-0.000183,24.016590,-0.0079,1.350
3546.00,7.573723,25.01146,-0.000182,24.015608,-0.0079,1.350
3548.00,7.574425,25.01140,-0.000183,24.016759,-0.0078,1.350
3550.00,7.575135,25.01158,-0.000183,24.016398,-0.0078,1.351
3552.00,7.575323,25.01215,-0.000183,24.016514,-0.0078,1.350
3554.00,7.574326,25.01215,-0.000183,24.015691,-0.0078,1.350
3556.00,7.575068,25.01188,-0.000183,24.017005,-0.0078,1.350
3558.00,7.575597,25.01250,-0.000183,24.016260,-0.0079,1.350
3560.00,7.575497,25.01232,-0.000182,24.016220,-0.0078,1.350
3562.00,7.575167,25.01268,-0.000183,24.015983,-0.0079,1.350
3564.00,7.574608,25.01265,-0.000182,24.015696,-0.0078,1.350
3566.00,7.574934,25.01279,-0.000183,24.016601,-0.0078,1.350
3568.00,7.574808,25.01230,-0.000183,24.016320,-0.0078,1.350
3570.00,7.575095,25.01186,-0.000182,24.015791,-0.0078,1.350
3572.00,7.575501,25.01326,-0.000182,24.016137,-0.0078,1.350
3574.00,7.574833,25.01262,-0.000182,24.016197,-0.0078,1.350
3576.00,7.573959,25.01277,-0.000182,24.016329,-0.0079,1.350
3578.00,7.574534,25.01266,-0.000182,24.016387,-0.0079,1.350
3580.00,7.575452,25.01242,-0.000182,24.016148,-0.0079,1.350
3582.00,7.576071,25.01194,-0.000183,24.016809,-0.0079,1.350
3584.00,7.575077,25.01199,-0.000182,24.016552,-0.0078,1.350
3586.00,7.574642,25.01174,-0.000182,24.016715,-0.0078,1.350
3588.00,7.574861,25.01183,-0.000181,24.016363,-0.0078,1.350
3590.00,7.575140,25.01280,-0.000181,24.016601,-0.0078,1.350
3592.00,7.574398,25.01330,-0.000182,24.016512,-0.0078,1.350
3594.00,7.574714,25.01323,-0.000182,24.016316,-0.0078,1.350
3596.00,7.574922,25.01317,-0.000182,24.016808,-0.0078,1.349
3598.00,7.575036,25.01326,-0.000182,24.016719,-0.0078,1.349
3600.00,7.575279,25.01204,-0.000181,24.016557,-0.0078,1.350
@6,12.0000,24.0
3602.00,7.575155,25.01219,-0.000181,24.016516,-0.0079,1.349
3604.00,7.571576,25.01264,-0.000180,24.016557,-0.0078,1.349
3606.00,7.562791,25.01183,-0.000182,24.016365,-0.0079,1.350
3608.00,7.542390,25.01240,-0.000183,24.016267,-0.0079,1.349
3610.00,7.508533,25.01152,-0.000181,24.016563,-0.0079,1.349
3612.00,7.474776,25.01088,-0.000182,24.016688,-0.0078,1.349
3614.00,7.447422,25.01071,-0.000182,24.016296,-0.0078,1.350
3616.00,7.424858,25.01104,-0.000182,24.016644,-0.0078,1.351
3618.00,7.405661,25.01095,-0.000183,24.016197,-0.0079,1.351
3620.00,7.387553,25.01054,-0.000183,24.015925,-0.0079,1.351
3622.00,7.369359,25.01078,-0.000183,24.016244,-0.0078,1.352
3624.00,7.353289,25.01121,-0.000184,24.016530,-0.0079,1.351
3626.00,7.339871,25.01127,-0.000184,24.016467,-0.0079,1.352
3628.00,7.331764,25.01155,-0.000183,24.015901,-0.0079,1.352
3630.00,7.331533,25.01081,-0.000184,24.016661,-0.0079,1.352
3632.00,7.344846,25.01106,-0.000184,24.016811,-0.0078,1.353
3634.00,7.368948,25.01152,-0.000184,24.016989,-0.0078,1.352
3636.00,7.391955,25.01101,-0.000184,24.016740,-0.0078,1.351
3638.00,7.409272,25.01120,-0.000181,24.016351,-0.0078,1.351
3640.00,7.423312,25.00990,-0.000181,24.017011,-0.0078,1.350
3642.00,7.435558,25.01060,-0.000181,24.016768,-0.0078,1.350
3644.00,7.447059,25.01016,-0.000180,24.016789,-0.0079,1.350
3646.00,7.458444,25.01086,-0.000182,24.016547,-0.0078,1.351
3648.00,7.467381,25.01097,-0.000182,24.016996,-0.0079,1.351
3650.00,7.475057,25.01101,-0.000181,24.016496,-0.0079,1.350
3652.00,7.480040,25.01105,-0.000180,24.016962,-0.0078,1.350
3654.00,7.485659,25.01092,-0.000181,24.015869,-0.0078,1.350
3656.00,7.491837,25.01074,-0.000181,24.016639,-0.0078,1.350
3658.00,7.496909,25.01060,-0.000180,24.017060,-0.0078,1.351
3660.00,7.500496,25.01005,-0.000183,24.016837,-0.0079,1.350
3662.00,7.504509,25.01070,-0.000183,24.016496,-0.0078,1.350
3664.00,7.508822,25.01118,-0.000182,24.017000,-0.0078,1.350
3666.00,7.513865,25.01093,-0.000182,24.016095,-0.0078,1.351
3668.00,7.518800,25.01030,-0.000182,24.016621,-0.0078,1.350
3670.00,7.523583,25.00998,-0.000182,24.016458,-0.0079,1.350
3672.00,7.527780,25.01067,-0.000182,24.016706,-0.0078,1.350
3674.00,7.531975,25.01020,-0.000181,24.017074,-0.0078,1.350
3676.00,7.535492,25.00982,-0.000182,24.015979,-0.0078,1.350
3678.00,7.539132,25.01049,-0.000181,24.016081,-0.0078,1.350
3680.00,7.541937,25.01118,-0.000181,24.017121,-0.0078,1.350
3682.00,7.543958,25.01159,-0.000181,24.016779,-0.0078,1.350
3684.00,7.546721,25.01184,-0.000182,24.016920,-0.0078,1.350
3686.00,7.549438,25.01168,-0.000182,24.016543,-0.0079,1.351
3688.00,7.551435,25.01112,-0.000182,24.016505,-0.0079,1.351
3690.00,7.552060,25.01067,-0.000182,24.016907,-0.0079,1.350
3692.00,7.553152,25.01034,-0.000182,24.017232,-0.0079,1.350
3694.00,7.554751,25.01077,-0.000182,24.016461,-0.0078,1.351
3696.00,7.555697,25.01073,-0.000181,24.016483,-0.0078,1.350
3698.00,7.557286,25.01101,-0.000181,24.016608,-0.0078,1.350
3700.00,7.558079,25.01095,-0.000181,24.016536,-0.0078,1.350
3702.00,7.559929,25.01125,-0.000181,24.016440,-0.0078,1.350
3704.00,7.562717,25.01032,-0.000181,24.016757,-0.0078,1.350
3706.00,7.563733,25.01100,-0.000182,24.016911,-0.0079,1.350
3708.00,7.565005,25.01034,-0.000182,24.016516,-0.0078,1.350
3710.00,7.566651,25.01014,-0.000182,24.016014,-0.0078,1.350
3712.00,7.568101,25.01058,-0.000182,24.016742,-0.0079,1.350
3714.00,7.569614,25.01115,-0.000182,24.016398,-0.0079,1.351
3716.00,7.572292,25.01086,-0.000182,24.016867,-0.0079,1.350
3718.00,7.573935,25.01130,-0.000181,24.016606,-0.0079,1.350
3720.00,7.574980,25.01028,-0.000182,24.016860,-0.0078,1.351
3722.00,7.575547,25.01049,-0.000182,24.016409,-0.0078,1.350
3724.00,7.577172,25.01109,-0.000181,24.016641,-0.0079,1.350
3726.00,7.579029,25.01095,-0.000183,24.016418,-0.0079,1.350
3728.00,7.579421,25.01250,-0.000182,24.016064,-0.0078,1.350
3730.00,7.580062,25.01144,-0.000181,24.016026,-0.0078,1.350
3732.00,7.581004,25.01133,-0.000182,24.016082,-0.0078,1.350
3734.00,7.581467,25.01185,-0.000182,24.016485,-0.0078,1.350
3736.00,7.581232,25.01207,-0.000182,24.015593,-0.0078,1.350
3738.00,7.581239,25.01203,-0.000181,24.015934,-0.0079,1.350
3740.00,7.581105,25.01223,-0.000183,24.016026,-0.0079,1.351
3742.00,7.581387,25.01241,-0.000182,24.016440,-0.0078,1.350
3744.00,7.582081,25.01249,-0.000182,24.015769,-0.0078,1.350
3746.00,7.582067,25.01133,-0.000182,24.016610,-0.0078,1.350
3748.00,7.580617,25.01183,-0.000181,24.016124,-0.0079,1.350
3750.00,7.580730,25.01114,-0.000182,24.016829,-0.0078,1.350
3752.00,7.580903,25.01095,-0.000182,24.016084,-0.0078,1.350
3754.00,7.581604,25.01111,-0.000182,24.016925,-0.0078,1.350
3756.00,7.581291,25.01084,-0.000182,24.016657,-0.0079,1.350
3758.00,7.580702,25.01071,-0.000181,24.016800,-0.0078,1.350
3760.00,7.580365,25.01114,-0.000183,24.015917,-0.0079,1.350
3762.00,7.579752,25.01022,-0.000182,24.016826,-0.0078,1.350
3764.00,7.579813,25.01016,-0.000181,24.016644,-0.0078,1.350
3766.00,7.580126,25.01002,-0.000183,24.016347,-0.0078,1.350
3768.00,7.579898,25.00990,-0.000181,24.016400,-0.0079,1.350
3770.00,7.579181,25.01032,-0.000182,24.016108,-0.0078,1.351
3772.00,7.578988,25.01021,-0.000181,24.016445,-0.0078,1.350
3774.00,7.579730,25.01078,-0.000182,24.016360,-0.0078,1.350
3776.00,7.579454,25.00976,-0.000183,24.016661,-0.0078,1.350
3778.00,7.578191,25.01002,-0.000182,24.016827,-0.0078,1.350
3780.00,7.577873,25.00963,-0.000181,24.016510,-0.0078,1.351
3782.00,7.578727,25.00971,-0.000181,24.016414,-0.0078,1.351
3784.00,7.579056,25.00996,-0.000181,24.016693,-0.0078,1.350
3786.00,7.578634,25.01076,-0.000183,24.016559,-0.0078,1.350
3788.00,7.578241,25.01153,-0.000181,24.016168,-0.0078,1.350
3790.00,7.579039,25.01150,-0.000181,24.016967,-0.0079,1.350
3792.00,7.579121,25.01199,-0.000181,24.016974,-0.0079,1.349
3794.00,7.578576,25.01233,-0.000181,24.015946,-0.0078,1.350
3796.00,7.577981,25.01161,-0.000182,24.016360,-0.0078,1.350
3798.00,7.578662,25.01021,-0.000182,24.016818,-0.0079,1.350
3800.00,7.578340,25.01059,-0.000182,24.016603,-0.0079,1.350
3802.00,7.578363,25.01042,-0.000183,24.016655,-0.0079,1.350
3804.00,7.578347,25.01057,-0.000182,24.015865,-0.0079,1.350
3806.00,7.578122,25.01092,-0.000182,24.016206,-0.0078,1.351
3808.00,7.577925,25.01060,-0.000183,24.016169,-0.0079,1.350
3810.00,7.577807,25.01080,-0.000183,24.016249,-0.0079,1.350
3812.00,7.578021,25.01013,-0.000183,24.016391,-0.0079,1.350
3814.00,7.577737,25.01023,-0.000182,24.016688,-0.0078,1.350
3816.00,7.575687,25.01039,-0.000182,24.017107,-0.0078,1.350
3818.00,7.576607,25.01059,-0.000182,24.016909,-0.0079,1.350
3820.00,7.577641,25.01035,-0.000182,24.016429,-0.0078,1.350
3822.00,7.576916,25.01012,-0.000182,24.016053,-0.0079,1.350
3824.00,7.576525,25.01056,-0.000182,24.016387,-0.0079,1.350
3826.00,7.577501,25.01025,-0.000181,24.016092,-0.0079,1.351
3828.00,7.578016,25.01012,-0.000184,24.015896,-0.0079,1.350
3830.00,7.578090,25.00904,-0.000184,24.015917,-0.0079,1.350
3832.00,7.577738,25.00875,-0.000183,24.016924,-0.0079,1.351
3834.00,7.577140,25.00953,-0.000182,24.016699,-0.0079,1.350
3836.00,7.576390,25.00942,-0.000183,24.016063,-0.0079,1.350
3838.00,7.576486,25.00904,-0.000182,24.016423,-0.0079,1.350
3840.00,7.576129,25.00910,-0.000182,24.016498,-0.0079,1.350
3842.00,7.576896,25.00950,-0.000182,24.016278,-0.0079,1.350
3844.00,7.576706,25.00903,-0.000183,24.016586,-0.0078,1.351
3846.00,7.576242,25.00806,-0.000183,24.015629,-0.0079,1.351
3848.00,7.576480,25.00883,-0.000182,24.015908,-0.0079,1.350
3850.00,7.576650,25.00897,-0.000182,24.016485,-0.0078,1.350
3852.00,7.577773,25.00974,-0.000182,24.016271,-0.0078,1.350
3854.00,7.578311,25.00956,-0.000182,24.016142,-0.0078,1.350
3856.00,7.577251,25.01012,-0.000182,24.016115,-0.0079,1.351
3858.00,7.576354,25.00948,-0.000182,24.016479,-0.0079,1.351
3860.00,7.576800,25.01031,-0.000182,24.016052,-0.0079,1.350
3862.00,7.576858,25.00956,-0.000182,24.016073,-0.0078,1.350
3864.00,7.576563,25.00994,-0.000183,24.016559,-0.0079,1.351
3866.00,7.576853,25.01006,-0.000181,24.016605,-0.0078,1.350
3868.00,7.576606,25.00989,-0.000181,24.016382,-0.0078,1.351
3870.00,7.576622,25.00971,-0.000182,24.016688,-0.0079,1.350
3872.00,7.576637,25.01051,-0.000182,24.016469,-0.0079,1.351
3874.00,7.576874,25.01018,-0.000182,24.015827,-0.0078,1.350
3876.00,7.576991,25.01103,-0.000181,24.016280,-0.0078,1.351
3878.00,7.576680,25.01086,-0.000183,24.016605,-0.0079,1.351
3880.00,7.576402,25.01100,-0.000182,24.016655,-0.0078,1.351
3882.00,7.576212,25.01069,-0.000183,24.016436,-0.0078,1.350
3884.00,7.575585,25.01096,-0.000182,24.016211,-0.0079,1.351
3886.00,7.575438,25.01041,-0.000182,24.016247,-0.0079,1.350
3888.00,7.575657,25.01068,-0.000182,24.016568,-0.0079,1.350
3890.00,7.576077,25.01000,-0.000182,24.016035,-0.0079,1.350
3892.00,7.576056,25.00990,-0.000182,24.016512,-0.0078,1.350
3894.00,7.575854,25.01071,-0.000182,24.016528,-0.0079,1.350
3896.00,7.575135,25.01095,-0.000181,24.016342,-0.0079,1.351
3898.00,7.575187,25.01077,-0.000181,24.016191,-0.0079,1.351
3900.00,7.575882,25.01066,-0.000183,24.016474,-0.0078,1.351
3902.00,7.575843,25.01043,-0.000183,24.017014,-0.0078,1.350
3904.00,7.575375,25.01040,-0.000182,24.017306,-0.0078,1.350
3906.00,7.575112,25.01021,-0.000182,24.016608,-0.0078,1.350
3908.00,7.574728,25.01033,-0.000182,24.016311,-0.0078,1.350
3910.00,7.575001,25.01053,-0.000183,24.015742,-0.0079,1.350
3912.00,7.575685,25.00987,-0.000183,24.015981,-0.0078,1.350
3914.00,7.575215,25.00987,-0.000181,24.016847,-0.0078,1.350
3916.00,7.575505,25.00972,-0.000182,24.016093,-0.0078,1.350
3918.00,7.575746,25.01050,-0.000182,24.016479,-0.0078,1.351
3920.00,7.574657,25.01005,-0.000182,24.016204,-0.0079,1.350
3922.00,7.574743,25.01038,-0.000182,24.016023,-0.0079,1.350
3924.00,7.575657,25.00976,-0.000183,24.016688,-0.0079,1.350
3926.00,7.575657,25.01021,-0.000182,24.016378,-0.0079,1.351
3928.00,7.574881,25.01066,-0.000183,24.016554,-0.0078,1.350
3930.00,7.574206,25.01087,-0.000181,24.016124,-0.0078,1.350
3932.00,7.574888,25.01167,-0.000182,24.015745,-0.0079,1.350
3934.00,7.575380,25.01074,-0.000181,24.016679,-0.0078,1.351
3936.00,7.574960,25.01075,-0.000183,24.017098,-0.0078,1.350
3938.00,7.574866,25.01056,-0.000182,24.016838,-0.0078,1.350
3940.00,7.574838,25.01061,-0.000182,24.016307,-0.0079,1.350
3942.00,7.574752,25.00940,-0.000181,24.016329,-0.0079,1.350
3944.00,7.575169,25.01011,-0.000182,24.016864,-0.0079,1.350
3946.00,7.574501,25.00979,-0.000182,24.016184,-0.0079,1.351
3948.00,7.574500,25.01026,-0.000182,24.016697,-0.0079,1.350
3950.00,7.575142,25.00968,-0.000183,24.016664,-0.0079,1.350
3952.00,7.575156,25.01040,-0.000182,24.016030,-0.0079,1.350
3954.00,7.575266,25.01085,-0.000182,24.016659,-0.0079,1.350
3956.00,7.575068,25.01098,-0.000181,24.016895,-0.0078,1.350
3958.00,7.575662,25.01088,-0.000180,24.016498,-0.0079,1.350
3960.00,7.575348,25.00958,-0.000181,24.016670,-0.0078,1.350
3962.00,7.575451,25.00960,-0.000181,24.016539,-0.0079,1.351
3964.00,7.575085,25.01011,-0.000181,24.016525,-0.0079,1.350
3966.00,7.574940,25.00964,-0.000182,24.017190,-0.0079,1.350
3968.00,7.574856,25.00949,-0.000182,24.016992,-0.0078,1.351
3970.00,7.574832,25.00930,-0.000181,24.016284,-0.0079,1.351
3972.00,7.575256,25.00971,-0.000182,24.016144,-0.0078,1.350
3974.00,7.575652,25.01076,-0.000181,24.015847,-0.0079,1.350
3976.00,7.576286,25.01167,-0.000182,24.016481,-0.0079,1.351
3978.00,7.576556,25.01166,-0.000182,24.016829,-0.0078,1.350
3980.00,7.576702,25.01079,-0.000181,24.016023,-0.0079,1.350
3982.00,7.576231,25.01203,-0.000182,24.016126,-0.0078,1.350
3984.00,7.575203,25.01108,-0.000182,24.016905,-0.0078,1.350
3986.00,7.574740,25.01139,-0.000181,24.016590,-0.0079,1.350
3988.00,7.575345,25.01128,-0.000181,24.016994,-0.0079,1.350
3990.00,7.575315,25.01033,-0.000182,24.016704,-0.0079,1.350
3992.00,7.574661,25.01052,-0.000182,24.016175,-0.0079,1.350
3994.00,7.574801,25.00995,-0.000182,24.016788,-0.0079,1.351
3996.00,7.575874,25.01006,-0.000182,24.016423,-0.0078,1.350
3998.00,7.575969,25.01066,-0.000182,24.016481,-0.0078,1.350
4000.00,7.574944,25.01014,-0.000182,24.016489,-0.0078,1.350
4002.00,7.575208,25.01030,-0.000183,24.016953,-0.0078,1.350
4004.00,7.575270,25.01112,-0.000182,24.016347,-0.0079,1.350
4006.00,7.575094,25.00990,-0.000182,24.016726,-0.0078,1.350
4008.00,7.575207,25.01081,-0.000182,24.016586,-0.0078,1.350
4010.00,7.575351,25.01099,-0.000182,24.017108,-0.0078,1.351
4012.00,7.575045,25.01166,-0.000182,24.016545,-0.0078,1.351
4014.00,7.574408,25.01172,-0.000183,24.016739,-0.0078,1.351
4016.00,7.574346,25.01099,-0.000183,24.016668,-0.0078,1.350
4018.00,7.574583,25.01132,-0.000183,24.016496,-0.0078,1.350
4020.00,7.575242,25.01107,-0.000182,24.016351,-0.0079,1.350
4022.00,7.574492,25.01099,-0.000181,24.016117,-0.0078,1.350
4024.00,7.574905,25.01010,-0.000182,24.016311,-0.0079,1.350
4026.00,7.575035,25.01136,-0.000182,24.016188,-0.0078,1.351
4028.00,7.574951,25.01077,-0.000181,24.016304,-0.0078,1.350
4030.00,7.575055,25.01105,-0.000180,24.016369,-0.0078,1.350
4032.00,7.575079,25.01151,-0.000180,24.016354,-0.0079,1.350
4034.00,7.574930,25.01171,-0.000181,24.016566,-0.0079,1.350
4036.00,7.574523,25.01217,-0.000182,24.016135,-0.0078,1.351
4038.00,7.574737,25.01250,-0.000181,24.016289,-0.0078,1.351
4040.00,7.574222,25.01200,-0.000180,24.016416,-0.0078,1.350
4042.00,7.573442,25.01247,-0.000180,24.016933,-0.0079,1.350
4044.00,7.573204,25.01212,-0.000182,24.016472,-0.0078,1.350
4046.00,7.573767,25.01190,-0.000181,24.016041,-0.0078,1.350
4048.00,7.574486,25.01170,-0.000182,24.016547,-0.0079,1.351
4050.00,7.575247,25.01156,-0.000183,24.016367,-0.0078,1.350
4052.00,7.575544,25.01191,-0.000181,24.016612,-0.0079,1.350
4054.00,7.575614,25.01159,-0.000182,24.016612,-0.0079,1.350
4056.00,7.575004,25.01182,-0.000181,24.016148,-0.0078,1.350
4058.00,7.575302,25.01266,-0.000181,24.015934,-0.0078,1.350
4060.00,7.576056,25.01215,-0.000181,24.016574,-0.0078,1.351
4062.00,7.576061,25.01251,-0.000182,24.017406,-0.0079,1.351
4064.00,7.575683,25.01200,-0.000181,24.016797,-0.0079,1.351
4066.00,7.575169,25.01154,-0.000181,24.016695,-0.0079,1.351
4068.00,7.574583,25.01133,-0.000182,24.015879,-0.0078,1.350
4070.00,7.573948,25.01132,-0.000182,24.016521,-0.0079,1.350
4072.00,7.574861,25.01211,-0.000182,24.016740,-0.0078,1.350
4074.00,7.574740,25.01086,-0.000181,24.016151,-0.0078,1.351
4076.00,7.574975,25.01074,-0.000182,24.016430,-0.0078,1.351
4078.00,7.575079,25.01144,-0.000182,24.016962,-0.0078,1.350
4080.00,7.575095,25.01098,-0.000181,24.016090,-0.0078,1.350
4082.00,7.574934,25.01055,-0.000181,24.016887,-0.0078,1.350
4084.00,7.575185,25.01137,-0.000181,24.016760,-0.0078,1.350
4086.00,7.575081,25.01003,-0.000181,24.017244,-0.0079,1.350
4088.00,7.574682,25.01053,-0.000181,24.016887,-0.0079,1.351
4090.00,7.574122,25.01036,-0.000182,24.016394,-0.0079,1.351
4092.00,7.575276,25.01071,-0.000181,24.016670,-0.0078,1.350
4094.00,7.575194,25.01070,-0.000182,24.016880,-0.0079,1.350
4096.00,7.574485,25.00992,-0.000183,24.016746,-0.0079,1.351
4098.00,7.574811,25.01079,-0.000182,24.016956,-0.0078,1.351
4100.00,7.575465,25.00997,-0.000183,24.016639,-0.0078,1.350
4102.00,7.575905,25.00914,-0.000181,24.016287,-0.0078,1.350
4104.00,7.575379,25.01011,-0.000181,24.016577,-0.0079,1.350
4106.00,7.574812,25.01006,-0.000183,24.016565,-0.0079,1.351
4108.00,7.574058,25.01018,-0.000182,24.016824,-0.0078,1.350
4110.00,7.573815,25.01041,-0.000182,24.016523,-0.0079,1.351
4112.00,7.573668,25.01007,-0.000182,24.016898,-0.0078,1.351
4114.00,7.573544,25.01030,-0.000181,24.017094,-0.0078,1.351
4116.00,7.574051,25.01056,-0.000181,24.016869,-0.0079,1.350
4118.00,7.574990,25.01068,-0.000181,24.016933,-0.0079,1.351
4120.00,7.574882,25.01089,-0.000182,24.016469,-0.0078,1.351
4122.00,7.574838,25.01030,-0.000181,24.016831,-0.0078,1.350
4124.00,7.574450,25.01078,-0.000181,24.015894,-0.0079,1.351
4126.00,7.574557,25.01037,-0.000182,24.017333,-0.0079,1.351
4128.00,7.574452,25.01089,-0.000181,24.016282,-0.0079,1.350
4130.00,7.574255,25.01108,-0.000182,24.016876,-0.0079,1.350
4132.00,7.575428,25.01033,-0.000182,24.016478,-0.0078,1.351
4134.00,7.575496,25.01044,-0.000181,24.016532,-0.0078,1.351
4136.00,7.575280,25.01122,-0.000181,24.017348,-0.0078,1.351
4138.00,7.574447,25.01190,-0.000181,24.016938,-0.0079,1.351
4140.00,7.574951,25.01174,-0.000182,24.016605,-0.0079,1.351
4142.00,7.574835,25.01121,-0.000181,24.016595,-0.0078,1.351
4144.00,7.574504,25.01085,-0.000181,24.016702,-0.0078,1.351
4146.00,7.575327,25.01149,-0.000182,24.016521,-0.0078,1.350
4148.00,7.575932,25.01115,-0.000181,24.016157,-0.0078,1.350
4150.00,7.575429,25.01102,-0.000181,24.016730,-0.0078,1.350
4152.00,7.574811,25.01128,-0.000181,24.016663,-0.0078,1.351
4154.00,7.574714,25.01236,-0.000181,24.016934,-0.0078,1.351
4156.00,7.574806,25.01178,-0.000182,24.016855,-0.0078,1.351
4158.00,7.575129,25.01179,-0.000182,24.016626,-0.0079,1.350
4160.00,7.574599,25.01257,-0.000182,24.016470,-0.0078,1.351
4162.00,7.573787,25.01255,-0.000181,24.015963,-0.0078,1.350
4164.00,7.573833,25.01144,-0.000181,24.016175,-0.0078,1.350
4166.00,7.574716,25.01210,-0.000181,24.016521,-0.0078,1.351
4168.00,7.574743,25.01127,-0.000182,24.015791,-0.0079,1.352
4170.00,7.574545,25.01187,-0.000182,24.016490,-0.0078,1.352
4172.00,7.574646,25.01165,-0.000181,24.016412,-0.0079,1.351
4174.00,7.574625,25.01213,-0.000181,24.016166,-0.0078,1.350
4176.00,7.573526,25.01192,-0.000181,24.016621,-0.0078,1.351
4178.00,7.573407,25.01153,-0.000180,24.016461,-0.0078,1.350
4180.00,7.573332,25.01209,-0.000181,24.017034,-0.0078,1.351
4182.00,7.574121,25.01240,-0.000182,24.016588,-0.0078,1.351
4184.00,7.574755,25.01174,-0.000183,24.016726,-0.0078,1.351
4186.00,7.573900,25.01136,-0.000182,24.016601,-0.0079,1.351
4188.00,7.573417,25.01148,-0.000180,24.016768,-0.0078,1.350
4190.00,7.573851,25.01150,-0.000182,24.016534,-0.0078,1.351
4192.00,7.574312,25.01226,-0.000181,24.016305,-0.0078,1.351
4194.00,7.574634,25.01264,-0.000182,24.016260,-0.0079,1.351
4196.00,7.574682,25.01165,-0.000182,24.016624,-0.0079,1.350
4198.00,7.575229,25.01155,-0.000182,24.016365,-0.0079,1.352
4200.00,7.574785,25.01183,-0.000183,24.016628,-0.0079,1.352
@7,12.0000,24.0
4202.00,7.574560,25.01151,-0.000182,24.016699,-0.0079,1.351
4204.00,7.572793,25.01197,-0.000182,24.016273,-0.0078,1.351
4206.00,7.564255,25.01211,-0.000182,24.016028,-0.0078,1.350
4208.00,7.546399,25.01183,-0.000180,24.016204,-0.0078,1.349
4210.00,7.516691,25.01270,-0.000180,24.016403,-0.0078,1.350
4212.00,7.483679,25.01218,-0.000180,24.016447,-0.0078,1.349
4214.00,7.456748,25.01190,-0.000180,24.016624,-0.0078,1.351
4216.00,7.436717,25.01240,-0.000182,24.016730,-0.0079,1.351
4218.00,7.419401,25.01169,-0.000182,24.017112,-0.0079,1.352
4220.00,7.402061,25.01149,-0.000183,24.016371,-0.0079,1.352
4222.00,7.385386,25.01230,-0.000182,24.016902,-0.0078,1.352
4224.00,7.371330,25.01248,-0.000183,24.016460,-0.0078,1.352
4226.00,7.359026,25.01287,-0.000184,24.016521,-0.0078,1.352
4228.00,7.350649,25.01277,-0.000183,24.016405,-0.0079,1.352
4230.00,7.349409,25.01317,-0.000183,24.016619,-0.0079,1.352
4232.00,7.359758,25.01283,-0.000183,24.016838,-0.0078,1.353
4234.00,7.381953,25.01276,-0.000183,24.016338,-0.0078,1.353
4236.00,7.405088,25.01227,-0.000183,24.016331,-0.0078,1.353
4238.00,7.421974,25.01286,-0.000184,24.016510,-0.0078,1.352
4240.00,7.434964,25.01344,-0.000183,24.017322,-0.0078,1.352
4242.00,7.445451,25.01341,-0.000182,24.016295,-0.0078,1.352
4244.00,7.456143,25.01344,-0.000183,24.016467,-0.0078,1.352
4246.00,7.466496,25.01270,-0.000180,24.016229,-0.0078,1.351
4248.00,7.475609,25.01256,-0.000179,24.016034,-0.0078,1.351
4250.00,7.483118,25.01200,-0.000181,24.017058,-0.0078,1.351
4252.00,7.488960,25.01260,-0.000181,24.016581,-0.0078,1.351
4254.00,7.494044,25.01260,-0.000180,24.016498,-0.0079,1.351
4256.00,7.498820,25.01311,-0.000181,24.016093,-0.0078,1.351
4258.00,7.502309,25.01314,-0.000180,24.015796,-0.0079,1.351
4260.00,7.506334,25.01256,-0.000182,24.016097,-0.0078,1.351
4262.00,7.509860,25.01229,-0.000181,24.016048,-0.0079,1.351
4264.00,7.512493,25.01243,-0.000181,24.016710,-0.0078,1.351
4266.00,7.515855,25.01303,-0.000180,24.016220,-0.0079,1.351
4268.00,7.521043,25.01266,-0.000181,24.016483,-0.0078,1.351
4270.00,7.525012,25.01279,-0.000180,24.015834,-0.0078,1.351
4272.00,7.529243,25.01305,-0.000180,24.016750,-0.0078,1.351
4274.00,7.533455,25.01331,-0.000181,24.016206,-0.0079,1.351
4276.00,7.537135,25.01324,-0.000182,24.016255,-0.0078,1.351
4278.00,7.539684,25.01364,-0.000181,24.017094,-0.0078,1.351
4280.00,7.541787,25.01245,-0.000182,24.016430,-0.0078,1.351
4282.00,7.543487,25.01257,-0.000183,24.016789,-0.0079,1.351
4284.00,7.545840,25.01280,-0.000181,24.016933,-0.0078,1.351
4286.00,7.547418,25.01326,-0.000182,24.015966,-0.0078,1.351
4288.00,7.550013,25.01401,-0.000180,24.016458,-0.0078,1.351
4290.00,7.551374,25.01419,-0.000179,24.016131,-0.0079,1.351
4292.00,7.553450,25.01361,-0.000181,24.016875,-0.0078,1.351
4294.00,7.554754,25.01377,-0.000181,24.016329,-0.0079,1.351
4296.00,7.555670,25.01381,-0.000180,24.016338,-0.0078,1.351
4298.00,7.557439,25.01440,-0.000182,24.016423,-0.0078,1.351
4300.00,7.558569,25.01505,-0.000182,24.015464,-0.0079,1.352
4302.00,7.559727,25.01487,-0.000182,24.015999,-0.0078,1.350
4304.00,7.560552,25.01454,-0.000182,24.016244,-0.0079,1.351
4306.00,7.561989,25.01458,-0.000182,24.015620,-0.0079,1.351
4308.00,7.563743,25.01422,-0.000182,24.015754,-0.0079,1.351
4310.00,7.565413,25.01462,-0.000181,24.017203,-0.0079,1.351
4312.00,7.566493,25.01416,-0.000182,24.016498,-0.0079,1.351
4314.00,7.568384,25.01400,-0.000182,24.016090,-0.0078,1.350
4316.00,7.569237,25.01413,-0.000183,24.016628,-0.0078,1.351
4318.00,7.570885,25.01391,-0.000182,24.016412,-0.0078,1.351
4320.00,7.572650,25.01337,-0.000181,24.016251,-0.0078,1.351
4322.00,7.573738,25.01412,-0.000182,24.016329,-0.0079,1.351
4324.00,7.575554,25.01393,-0.000182,24.017223,-0.0079,1.351
4326.00,7.576505,25.01456,-0.000181,24.015939,-0.0079,1.351
4328.00,7.577885,25.01456,-0.000182,24.015493,-0.0078,1.351
4330.00,7.578433,25.01400,-0.000182,24.016122,-0.0079,1.351
4332.00,7.578744,25.01368,-0.000180,24.016316,-0.0079,1.350
4334.00,7.579258,25.01325,-0.000181,24.016188,-0.0078,1.351
4336.00,7.580364,25.01380,-0.000183,24.016646,-0.0078,1.351
4338.00,7.580321,25.01419,-0.000182,24.016706,-0.0078,1.350
4340.00,7.580418,25.01375,-0.000181,24.016441,-0.0078,1.351
4342.00,7.579123,25.01349,-0.000182,24.015888,-0.0078,1.351
4344.00,7.579282,25.01379,-0.000181,24.016586,-0.0078,1.352
4346.00,7.579516,25.01400,-0.000182,24.016434,-0.0078,1.352
4348.00,7.579548,25.01404,-0.000182,24.016818,-0.0079,1.351
4350.00,7.579568,25.01441,-0.000181,24.016371,-0.0078,1.351
4352.00,7.579895,25.01490,-0.000182,24.016724,-0.0078,1.351
4354.00,7.579817,25.01363,-0.000181,24.016447,-0.0079,1.351
4356.00,7.579926,25.01399,-0.000182,24.016280,-0.0078,1.351
4358.00,7.580044,25.01350,-0.000180,24.016148,-0.0078,1.351
4360.00,7.579105,25.01359,-0.000181,24.016398,-0.0078,1.351
4362.00,7.578876,25.01400,-0.000181,24.016195,-0.0079,1.351
4364.00,7.578859,25.01400,-0.000182,24.016945,-0.0078,1.350
4366.00,7.579183,25.01361,-0.000182,24.015901,-0.0078,1.352
4368.00,7.579638,25.01385,-0.000184,24.016432,-0.0079,1.352
4370.00,7.578678,25.01480,-0.000183,24.016811,-0.0078,1.351
4372.00,7.577760,25.01479,-0.000182,24.016333,-0.0078,1.351
4374.00,7.577793,25.01512,-0.000181,24.016322,-0.0078,1.351
4376.00,7.577237,25.01535,-0.000182,24.016073,-0.0079,1.351
4378.00,7.576950,25.01534,-0.000182,24.016679,-0.0079,1.351
4380.00,7.576328,25.01506,-0.000182,24.016503,-0.0078,1.351
4382.00,7.577591,25.01508,-0.000181,24.015966,-0.0079,1.351
4384.00,7.577673,25.01551,-0.000181,24.016298,-0.0079,1.351
4386.00,7.577333,25.01547,-0.000181,24.016340,-0.0078,1.351
4388.00,7.577845,25.01497,-0.000181,24.016624,-0.0078,1.351
4390.00,7.577688,25.01536,-0.000180,24.016485,-0.0078,1.351
4392.00,7.577355,25.01494,-0.000181,24.016376,-0.0078,1.351
4394.00,7.577336,25.01468,-0.000182,24.016117,-0.0078,1.351
4396.00,7.577470,25.01466,-0.000182,24.015908,-0.0079,1.351
4398.00,7.576886,25.01416,-0.000180,24.017127,-0.0078,1.351
4400.00,7.577034,25.01440,-0.000181,24.016537,-0.0078,1.351
4402.00,7.577776,25.01482,-0.000182,24.016501,-0.0078,1.352
4404.00,7.577160,25.01535,-0.000182,24.016646,-0.0078,1.351
4406.00,7.576701,25.01492,-0.000182,24.016447,-0.0079,1.351
4408.00,7.577018,25.01478,-0.000183,24.016626,-0.0079,1.352
4410.00,7.577216,25.01396,-0.000182,24.015631,-0.0079,1.352
4412.00,7.577392,25.01391,-0.000182,24.017032,-0.0079,1.351
4414.00,7.576586,25.01332,-0.000182,24.016160,-0.0079,1.351
4416.00,7.576547,25.01382,-0.000181,24.016438,-0.0078,1.351
4418.00,7.577258,25.01372,-0.000181,24.016766,-0.0078,1.351
4420.00,7.577128,25.01432,-0.000181,24.016244,-0.0078,1.352
4422.00,7.576775,25.01408,-0.000181,24.015812,-0.0078,1.351
4424.00,7.576626,25.01470,-0.000181,24.016628,-0.0079,1.351
4426.00,7.576985,25.01471,-0.000181,24.017250,-0.0078,1.352
4428.00,7.577288,25.01532,-0.000181,24.017016,-0.0078,1.351
4430.00,7.576919,25.01506,-0.000180,24.016597,-0.0078,1.351
4432.00,7.576610,25.01488,-0.000180,24.016479,-0.0078,1.351
4434.00,7.576661,25.01430,-0.000181,24.015988,-0.0078,1.351
4436.00,7.576334,25.01426,-0.000181,24.016092,-0.0078,1.351
4438.00,7.576233,25.01402,-0.000182,24.016603,-0.0078,1.351
4440.00,7.576402,25.01394,-0.000182,24.016349,-0.0078,1.351
4442.00,7.575969,25.01378,-0.000181,24.016363,-0.0078,1.350
4444.00,7.576195,25.01431,-0.000181,24.016055,-0.0079,1.352
4446.00,7.575113,25.01289,-0.000181,24.016423,-0.0078,1.351
4448.00,7.574924,25.01340,-0.000181,24.016606,-0.0078,1.351
4450.00,7.575124,25.01375,-0.000181,24.016581,-0.0078,1.351
4452.00,7.575454,25.01430,-0.000181,24.016866,-0.0078,1.351
4454.00,7.575864,25.01407,-0.000182,24.016247,-0.0078,1.352
4456.00,7.575682,25.01334,-0.000181,24.015948,-0.0078,1.352
4458.00,7.575258,25.01353,-0.000181,24.016837,-0.0078,1.351
4460.00,7.575386,25.01428,-0.000181,24.017161,-0.0079,1.351
4462.00,7.576136,25.01477,-0.000182,24.016989,-0.0079,1.351
4464.00,7.576277,25.01483,-0.000182,24.015903,-0.0078,1.351
4466.00,7.576075,25.01454,-0.000181,24.016148,-0.0079,1.351
4468.00,7.576748,25.01441,-0.000181,24.016496,-0.0079,1.352
4470.00,7.577668,25.01405,-0.000181,24.016309,-0.0079,1.351
4472.00,7.577358,25.01410,-0.000182,24.015861,-0.0078,1.351
4474.00,7.577225,25.01421,-0.000181,24.016927,-0.0078,1.351
4476.00,7.576632,25.01386,-0.000181,24.016403,-0.0079,1.351
4478.00,7.576017,25.01392,-0.000182,24.016155,-0.0079,1.351
4480.00,7.576402,25.01377,-0.000182,24.016298,-0.0079,1.352
4482.00,7.576001,25.01410,-0.000182,24.016505,-0.0079,1.352
4484.00,7.575380,25.01439,-0.000181,24.016282,-0.0079,1.351
4486.00,7.575838,25.01415,-0.000181,24.016208,-0.0078,1.351
4488.00,7.576078,25.01392,-0.000181,24.016492,-0.0078,1.351
4490.00,7.576579,25.01350,-0.000181,24.015825,-0.0078,1.351
4492.00,7.576524,25.01432,-0.000181,24.016111,-0.0079,1.351
4494.00,7.575949,25.01392,-0.000180,24.016380,-0.0079,1.351
4496.00,7.575471,25.01397,-0.000181,24.016273,-0.0078,1.351
4498.00,7.575837,25.01439,-0.000181,24.016521,-0.0078,1.351
4500.00,7.576214,25.01386,-0.000181,24.016503,-0.0079,1.352
4502.00,7.575063,25.01389,-0.000181,24.016445,-0.0078,1.351
4504.00,7.574824,25.01411,-0.000180,24.017056,-0.0078,1.351
4506.00,7.574504,25.01318,-0.000180,24.016644,-0.0078,1.351
4508.00,7.574373,25.01366,-0.000182,24.016465,-0.0078,1.352
4510.00,7.574579,25.01406,-0.000181,24.016063,-0.0078,1.351
4512.00,7.574305,25.01446,-0.000181,24.016189,-0.0078,1.351
4514.00,7.574502,25.01381,-0.000182,24.016550,-0.0079,1.351
4516.00,7.574309,25.01321,-0.000182,24.016447,-0.0079,1.352
4518.00,7.575164,25.01388,-0.000182,24.016827,-0.0078,1.352
4520.00,7.575832,25.01389,-0.000182,24.016568,-0.0079,1.352
4522.00,7.575500,25.01348,-0.000181,24.016592,-0.0078,1.351
4524.00,7.575487,25.01351,-0.000181,24.016677,-0.0079,1.352
4526.00,7.575947,25.01381,-0.000180,24.016072,-0.0079,1.351
4528.00,7.575855,25.01397,-0.000181,24.016619,-0.0079,1.351
4530.00,7.574956,25.01411,-0.000181,24.016184,-0.0079,1.351
4532.00,7.574831,25.01365,-0.000181,24.015999,-0.0079,1.352
4534.00,7.575199,25.01449,-0.000182,24.016779,-0.0079,1.352
4536.00,7.574991,25.01465,-0.000181,24.016191,-0.0079,1.351
4538.00,7.574621,25.01494,-0.000181,24.016666,-0.0079,1.351
4540.00,7.574461,25.01483,-0.000182,24.016519,-0.0078,1.352
4542.00,7.574076,25.01498,-0.000180,24.016148,-0.0078,1.352
4544.00,7.575019,25.01492,-0.000181,24.016737,-0.0078,1.352
4546.00,7.575165,25.01453,-0.000181,24.016057,-0.0079,1.351
4548.00,7.574841,25.01490,-0.000181,24.016111,-0.0079,1.350
4550.00,7.574989,25.01446,-0.000181,24.017065,-0.0079,1.351
4552.00,7.574728,25.01420,-0.000182,24.016209,-0.0079,1.352
4554.00,7.574903,25.01474,-0.000182,24.016416,-0.0078,1.352
4556.00,7.573931,25.01493,-0.000181,24.016015,-0.0079,1.352
4558.00,7.572871,25.01474,-0.000181,24.016198,-0.0079,1.351
4560.00,7.573504,25.01456,-0.000181,24.016447,-0.0079,1.351
4562.00,7.573758,25.01445,-0.000181,24.016490,-0.0078,1.351
4564.00,7.573905,25.01451,-0.000182,24.016523,-0.0078,1.351
4566.00,7.573925,25.01451,-0.000182,24.016412,-0.0079,1.351
4568.00,7.573989,25.01461,-0.000181,24.016541,-0.0078,1.351
4570.00,7.573872,25.01458,-0.000182,24.016285,-0.0079,1.352
4572.00,7.574331,25.01373,-0.000182,24.016420,-0.0078,1.352
4574.00,7.574571,25.01457,-0.000182,24.016188,-0.0079,1.352
4576.00,7.574461,25.01529,-0.000181,24.016289,-0.0079,1.351
4578.00,7.575198,25.01526,-0.000181,24.017025,-0.0079,1.351
4580.00,7.575203,25.01435,-0.000182,24.016275,-0.0078,1.351
4582.00,7.575456,25.01450,-0.000181,24.016084,-0.0079,1.351
4584.00,7.575222,25.01472,-0.000181,24.015917,-0.0079,1.352
4586.00,7.575306,25.01452,-0.000181,24.015724,-0.0079,1.352
4588.00,7.575180,25.01490,-0.000182,24.015898,-0.0079,1.351
4590.00,7.575535,25.01577,-0.000180,24.015943,-0.0078,1.351
4592.00,7.574861,25.01558,-0.000181,24.016166,-0.0079,1.352
4594.00,7.574741,25.01566,-0.000181,24.016434,-0.0079,1.352
4596.00,7.574600,25.01619,-0.000182,24.016541,-0.0079,1.352
4598.00,7.574941,25.01698,-0.000180,24.016909,-0.0079,1.351
4600.00,7.574722,25.01714,-0.000180,24.016242,-0.0078,1.351
4602.00,7.574860,25.01612,-0.000181,24.016483,-0.0078,1.352
4604.00,7.575308,25.01665,-0.000181,24.016641,-0.0078,1.351
4606.00,7.574602,25.01676,-0.000180,24.016313,-0.0078,1.352
4608.00,7.574658,25.01536,-0.000181,24.016673,-0.0078,1.352
4610.00,7.574627,25.01509,-0.000181,24.016124,-0.0078,1.351
4612.00,7.574727,25.01566,-0.000180,24.016541,-0.0079,1.352
4614.00,7.574239,25.01576,-0.000182,24.016748,-0.0079,1.352
4616.00,7.574177,25.01513,-0.000182,24.016039,-0.0079,1.351
4618.00,7.574688,25.01510,-0.000181,24.016385,-0.0078,1.352
4620.00,7.574715,25.01525,-0.000181,24.016102,-0.0079,1.351
4622.00,7.574174,25.01518,-0.000180,24.016655,-0.0078,1.352
4624.00,7.573664,25.01364,-0.000181,24.016157,-0.0078,1.352
4626.00,7.573639,25.01352,-0.000182,24.016088,-0.0079,1.351
4628.00,7.574366,25.01370,-0.000182,24.015787,-0.0078,1.352
4630.00,7.574513,25.01440,-0.000182,24.016289,-0.0079,1.352
4632.00,7.574851,25.01408,-0.000182,24.016113,-0.0079,1.351
4634.00,7.575011,25.01360,-0.000181,24.015825,-0.0079,1.352
4636.00,7.574881,25.01437,-0.000182,24.016095,-0.0079,1.351
4638.00,7.574881,25.01457,-0.000181,24.016231,-0.0078,1.352
4640.00,7.574857,25.01437,-0.000181,24.016037,-0.0078,1.351
4642.00,7.575018,25.01457,-0.000182,24.016061,-0.0078,1.351
4644.00,7.575032,25.01447,-0.000182,24.016354,-0.0079,1.351
4646.00,7.573893,25.01419,-0.000182,24.016267,-0.0079,1.351
4648.00,7.573963,25.01459,-0.000181,24.016893,-0.0079,1.352
4650.00,7.574151,25.01402,-0.000182,24.015921,-0.0078,1.352
4652.00,7.574681,25.01422,-0.000181,24.016240,-0.0079,1.351
4654.00,7.574255,25.01400,-0.000181,24.016066,-0.0079,1.352
4656.00,7.573536,25.01389,-0.000181,24.015656,-0.0079,1.351
4658.00,7.572681,25.01370,-0.000181,24.016200,-0.0079,1.351
4660.00,7.573312,25.01362,-0.000181,24.016445,-0.0079,1.351
4662.00,7.574725,25.01395,-0.000181,24.016075,-0.0079,1.352
4664.00,7.574722,25.01420,-0.000181,24.015847,-0.0079,1.351
4666.00,7.574655,25.01366,-0.000182,24.015769,-0.0078,1.351
4668.00,7.575390,25.01357,-0.000182,24.016490,-0.0078,1.352
4670.00,7.575175,25.01345,-0.000184,24.016601,-0.0079,1.351
4672.00,7.574936,25.01398,-0.000182,24.016211,-0.0079,1.351
4674.00,7.573536,25.01349,-0.000181,24.016525,-0.0079,1.352
4676.00,7.573642,25.01356,-0.000183,24.016427,-0.0079,1.352
4678.00,7.573706,25.01309,-0.000182,24.016469,-0.0079,1.352
4680.00,7.574946,25.01242,-0.000183,24.015890,-0.0079,1.352
4682.00,7.574608,25.01278,-0.000182,24.016044,-0.0079,1.351
4684.00,7.574061,25.01299,-0.000181,24.015995,-0.0079,1.352
4686.00,7.574717,25.01321,-0.000182,24.016159,-0.0079,1.352
4688.00,7.575008,25.01295,-0.000181,24.016624,-0.0079,1.351
4690.00,7.574979,25.01334,-0.000181,24.016345,-0.0079,1.352
4692.00,7.574987,25.01357,-0.000181,24.015609,-0.0079,1.352
4694.00,7.574382,25.01322,-0.000182,24.015850,-0.0079,1.352
4696.00,7.574447,25.01297,-0.000183,24.016722,-0.0078,1.352
4698.00,7.574648,25.01456,-0.000181,24.016032,-0.0079,1.352
4700.00,7.574756,25.01421,-0.000181,24.016030,-0.0079,1.351
4702.00,7.573887,25.01442,-0.000181,24.016436,-0.0079,1.352
4704.00,7.574533,25.01397,-0.000182,24.016169,-0.0079,1.352
4706.00,7.574322,25.01396,-0.000182,24.016090,-0.0079,1.352
4708.00,7.574757,25.01413,-0.000182,24.016233,-0.0079,1.352
4710.00,7.575005,25.01398,-0.000182,24.016215,-0.0079,1.352
4712.00,7.574782,25.01337,-0.000181,24.016073,-0.0078,1.351
4714.00,7.574777,25.01354,-0.000181,24.016639,-0.0078,1.351
4716.00,7.575231,25.01381,-0.000181,24.016383,-0.0079,1.351
4718.00,7.575928,25.01382,-0.000181,24.015800,-0.0079,1.352
4720.00,7.574800,25.01337,-0.000182,24.016378,-0.0079,1.352
4722.00,7.574453,25.01272,-0.000180,24.016110,-0.0079,1.351
4724.00,7.574701,25.01277,-0.000180,24.016356,-0.0078,1.351
4726.00,7.574132,25.01246,-0.000181,24.016273,-0.0079,1.352
4728.00,7.574157,25.01331,-0.000182,24.016064,-0.0079,1.352
4730.00,7.573325,25.01383,-0.000181,24.016320,-0.0079,1.351
4732.00,7.573628,25.01378,-0.000181,24.016104,-0.0079,1.352
4734.00,7.573891,25.01444,-0.000181,24.016666,-0.0079,1.352
4736.00,7.573709,25.01443,-0.000181,24.016371,-0.0079,1.351
4738.00,7.573502,25.01343,-0.000181,24.015598,-0.0079,1.352
4740.00,7.573725,25.01408,-0.000182,24.016233,-0.0079,1.351
4742.00,7.573753,25.01385,-0.000182,24.016128,-0.0079,1.351
4744.00,7.574183,25.01406,-0.000182,24.016133,-0.0078,1.352
4746.00,7.574769,25.01386,-0.000182,24.016003,-0.0079,1.352
4748.00,7.574496,25.01380,-0.000182,24.015986,-0.0079,1.352
4750.00,7.574751,25.01385,-0.000182,24.015878,-0.0079,1.351
4752.00,7.574684,25.01304,-0.000182,24.016021,-0.0078,1.352
4754.00,7.574187,25.01268,-0.000182,24.015878,-0.0078,1.351
4756.00,7.574217,25.01245,-0.000182,24.016102,-0.0078,1.352
4758.00,7.574087,25.01303,-0.000183,24.016637,-0.0079,1.352
4760.00,7.574752,25.01332,-0.000182,24.015745,-0.0079,1.352
4762.00,7.574310,25.01374,-0.000181,24.015821,-0.0079,1.352
4764.00,7.573320,25.01314,-0.000183,24.015881,-0.0079,1.352
4766.00,7.573727,25.01362,-0.000182,24.015879,-0.0079,1.352
4768.00,7.574291,25.01303,-0.000182,24.016189,-0.0079,1.352
4770.00,7.574723,25.01357,-0.000182,24.015511,-0.0079,1.352
4772.00,7.574777,25.01318,-0.000181,24.016518,-0.0079,1.351
4774.00,7.573845,25.01280,-0.000181,24.016516,-0.0079,1.351
4776.00,7.574503,25.01271,-0.000181,24.016229,-0.0078,1.352
4778.00,7.576013,25.01278,-0.000182,24.015925,-0.0079,1.352
4780.00,7.575349,25.01224,-0.000181,24.015878,-0.0079,1.352
4782.00,7.575654,25.01221,-0.000181,24.015863,-0.0079,1.352
4784.00,7.574180,25.01277,-0.000182,24.016229,-0.0078,1.352
4786.00,7.573875,25.01355,-0.000180,24.016242,-0.0078,1.352
4788.00,7.574490,25.01343,-0.000181,24.016646,-0.0078,1.352
4790.00,7.574390,25.01312,-0.000181,24.016440,-0.0079,1.352
4792.00,7.574127,25.01292,-0.000181,24.016142,-0.0079,1.352
4794.00,7.574719,25.01299,-0.000181,24.016362,-0.0078,1.353
4796.00,7.574558,25.01258,-0.000181,24.016186,-0.0079,1.352
4798.00,7.574439,25.01136,-0.000180,24.016028,-0.0079,1.352
4800.00,7.574903,25.01089,-0.000182,24.016516,-0.0078,1.352
@8,12.0000,24.0
4802.00,7.575295,25.01107,-0.000181,24.016099,-0.0079,1.352
4804.00,7.573470,25.01211,-0.000180,24.016686,-0.0078,1.352
4806.00,7.565628,25.01251,-0.000180,24.016059,-0.0079,1.351
4808.00,7.549083,25.01242,-0.000179,24.016664,-0.0079,1.350
4810.00,7.521519,25.01307,-0.000179,24.016411,-0.0079,1.351
4812.00,7.491138,25.01305,-0.000179,24.016445,-0.0079,1.351
4814.00,7.466483,25.01325,-0.000180,24.016494,-0.0078,1.352
4816.00,7.447270,25.01290,-0.000182,24.016447,-0.0078,1.352
4818.00,7.430114,25.01336,-0.000182,24.016443,-0.0079,1.353
4820.00,7.414358,25.01302,-0.000182,24.016082,-0.0079,1.353
4822.00,7.400562,25.01286,-0.000182,24.016394,-0.0078,1.352
4824.00,7.387131,25.01311,-0.000183,24.015635,-0.0079,1.353
4826.00,7.374946,25.01259,-0.000182,24.016499,-0.0079,1.353
4828.00,7.367756,25.01264,-0.000184,24.016255,-0.0079,1.353
4830.00,7.368982,25.01224,-0.000184,24.016579,-0.0079,1.354
4832.00,7.379848,25.01265,-0.000181,24.016407,-0.0078,1.354
4834.00,7.400323,25.01324,-0.000182,24.016093,-0.0079,1.353
4836.00,7.421640,25.01365,-0.000183,24.016197,-0.0078,1.353
4838.00,7.437055,25.01444,-0.000182,24.016664,-0.0079,1.352
4840.00,7.448949,25.01440,-0.000181,24.016316,-0.0079,1.353
4842.00,7.458336,25.01406,-0.000181,24.016737,-0.0079,1.352
4844.00,7.467413,25.01324,-0.000182,24.016391,-0.0079,1.352
4846.00,7.477297,25.01234,-0.000180,24.016304,-0.0079,1.352
4848.00,7.485501,25.01314,-0.000180,24.016697,-0.0079,1.352
4850.00,7.491173,25.01392,-0.000181,24.016179,-0.0079,1.352
4852.00,7.494595,25.01383,-0.000181,24.015696,-0.0078,1.351
4854.00,7.498990,25.01353,-0.000180,24.016385,-0.0079,1.352
4856.00,7.503745,25.01314,-0.000181,24.016721,-0.0079,1.353
4858.00,7.507384,25.01354,-0.000181,24.016432,-0.0078,1.352
4860.00,7.509750,25.01415,-0.000182,24.016494,-0.0078,1.352
4862.00,7.512043,25.01366,-0.000181,24.016536,-0.0078,1.351
4864.00,7.514479,25.01309,-0.000181,24.016653,-0.0079,1.352
4866.00,7.518458,25.01270,-0.000181,24.016128,-0.0079,1.352
4868.00,7.523075,25.01326,-0.000180,24.016177,-0.0078,1.351
4870.00,7.527190,25.01345,-0.000181,24.015767,-0.0078,1.351
4872.00,7.530380,25.01290,-0.000181,24.015952,-0.0079,1.351
4874.00,7.534344,25.01258,-0.000181,24.016023,-0.0079,1.352
4876.00,7.536724,25.01349,-0.000181,24.016059,-0.0079,1.352
4878.00,7.539371,25.01298,-0.000180,24.016211,-0.0079,1.351
4880.00,7.542137,25.01413,-0.000180,24.015740,-0.0079,1.352
4882.00,7.545358,25.01443,-0.000181,24.015849,-0.0078,1.351
4884.00,7.547405,25.01484,-0.000181,24.016784,-0.0079,1.351
4886.00,7.548783,25.01393,-0.000181,24.016189,-0.0079,1.352
4888.00,7.550029,25.01288,-0.000181,24.016070,-0.0079,1.352
4890.00,7.551141,25.01331,-0.000180,24.016661,-0.0079,1.352
4892.00,7.553086,25.01398,-0.000181,24.016465,-0.0079,1.352
4894.00,7.555223,25.01437,-0.000181,24.016075,-0.0078,1.351
4896.00,7.556831,25.01368,-0.000181,24.016139,-0.0079,1.351
4898.00,7.557710,25.01385,-0.000181,24.015885,-0.0079,1.352
4900.00,7.558296,25.01497,-0.000181,24.015870,-0.0079,1.352
4902.00,7.559678,25.01498,-0.000182,24.016577,-0.0078,1.352
4904.00,7.560644,25.01482,-0.000180,24.016449,-0.0079,1.351
4906.00,7.561804,25.01425,-0.000181,24.016266,-0.0079,1.351
4908.00,7.562728,25.01474,-0.000181,24.015876,-0.0078,1.352
4910.00,7.564661,25.01517,-0.000180,24.016037,-0.0079,1.351
4912.00,7.567596,25.01512,-0.000181,24.016169,-0.0079,1.351
4914.00,7.569486,25.01492,-0.000179,24.015834,-0.0078,1.351
4916.00,7.569933,25.01478,-0.000180,24.016487,-0.0079,1.352
4918.00,7.571428,25.01504,-0.000181,24.016574,-0.0079,1.352
4920.00,7.572443,25.01494,-0.000181,24.016568,-0.0078,1.352
4922.00,7.574105,25.01504,-0.000181,24.016450,-0.0078,1.352
4924.00,7.575323,25.01466,-0.000182,24.016298,-0.0079,1.352
4926.00,7.576342,25.01431,-0.000182,24.016365,-0.0079,1.351
4928.00,7.577483,25.01406,-0.000182,24.016670,-0.0079,1.351
4930.00,7.578208,25.01431,-0.000181,24.016467,-0.0078,1.351
4932.00,7.578822,25.01421,-0.000181,24.016566,-0.0078,1.351
4934.00,7.578474,25.01447,-0.000181,24.016469,-0.0079,1.352
4936.00,7.579417,25.01486,-0.000181,24.016092,-0.0078,1.352
4938.00,7.579779,25.01508,-0.000181,24.016739,-0.0078,1.352
4940.00,7.579382,25.01512,-0.000181,24.016276,-0.0079,1.352
4942.00,7.580070,25.01480,-0.000182,24.016188,-0.0079,1.352
4944.00,7.580485,25.01435,-0.000182,24.016179,-0.0079,1.352
4946.00,7.580150,25.01429,-0.000182,24.016367,-0.0079,1.351
4948.00,7.580308,25.01459,-0.000181,24.016528,-0.0079,1.352
4950.00,7.579486,25.01401,-0.000181,24.016429,-0.0078,1.351
4952.00,7.580199,25.01479,-0.000180,24.016195,-0.0078,1.352
4954.00,7.580072,25.01451,-0.000181,24.016014,-0.0079,1.352
4956.00,7.579657,25.01489,-0.000181,24.016333,-0.0079,1.351
4958.00,7.579622,25.01493,-0.000181,24.016483,-0.0078,1.351
4960.00,7.580157,25.01477,-0.000181,24.016490,-0.0078,1.352
4962.00,7.579660,25.01538,-0.000182,24.016269,-0.0079,1.352
4964.00,7.579365,25.01506,-0.000182,24.016284,-0.0079,1.352
4966.00,7.579095,25.01524,-0.000181,24.016501,-0.0079,1.352
4968.00,7.578483,25.01539,-0.000181,24.015995,-0.0079,1.352
4970.00,7.577959,25.01441,-0.000181,24.016260,-0.0079,1.352
4972.00,7.578084,25.01378,-0.000181,24.016539,-0.0079,1.353
4974.00,7.577039,25.01464,-0.000180,24.017020,-0.0079,1.351
4976.00,7.577182,25.01461,-0.000181,24.017163,-0.0078,1.351
4978.00,7.577809,25.01375,-0.000181,24.016739,-0.0079,1.351
4980.00,7.577761,25.01421,-0.000180,24.016514,-0.0079,1.352
4982.00,7.577879,25.01398,-0.000180,24.016472,-0.0079,1.351
4984.00,7.577529,25.01394,-0.000181,24.016378,-0.0079,1.352
4986.00,7.577191,25.01424,-0.000180,24.017092,-0.0078,1.352
4988.00,7.577086,25.01414,-0.000181,24.015959,-0.0079,1.352
4990.00,7.576672,25.01382,-0.000181,24.016004,-0.0079,1.352
4992.00,7.576870,25.01454,-0.000181,24.016650,-0.0078,1.352
4994.00,7.577335,25.01492,-0.000181,24.016391,-0.0078,1.352
4996.00,7.577445,25.01382,-0.000181,24.016140,-0.0078,1.351
4998.00,7.577062,25.01420,-0.000181,24.016121,-0.0078,1.352
5000.00,7.576831,25.01447,-0.000182,24.016360,-0.0079,1.352
5002.00,7.576150,25.01340,-0.000182,24.016711,-0.0079,1.352
5004.00,7.576023,25.01355,-0.000181,24.016398,-0.0078,1.352
5006.00,7.576844,25.01346,-0.000181,24.016240,-0.0078,1.352
5008.00,7.576845,25.01398,-0.000181,24.017166,-0.0079,1.352
5010.00,7.576375,25.01402,-0.000182,24.016853,-0.0078,1.352
5012.00,7.575715,25.01453,-0.000180,24.016177,-0.0079,1.352
5014.00,7.575251,25.01514,-0.000181,24.016791,-0.0079,1.351
5016.00,7.575460,25.01478,-0.000182,24.016004,-0.0079,1.351
5018.00,7.575573,25.01462,-0.000182,24.016489,-0.0079,1.352
5020.00,7.575998,25.01467,-0.000181,24.016280,-0.0079,1.352
5022.00,7.576128,25.01514,-0.000182,24.016802,-0.0079,1.352
5024.00,7.575906,25.01406,-0.000181,24.016708,-0.0079,1.352
5026.00,7.575473,25.01410,-0.000181,24.015798,-0.0078,1.352
5028.00,7.576429,25.01418,-0.000181,24.016012,-0.0079,1.351
5030.00,7.575987,25.01443,-0.000181,24.016327,-0.0078,1.351
5032.00,7.575636,25.01417,-0.000180,24.016048,-0.0079,1.352
5034.00,7.575116,25.01519,-0.000181,24.016677,-0.0079,1.352
5036.00,7.575426,25.01501,-0.000181,24.016104,-0.0078,1.352
5038.00,7.575733,25.01421,-0.000182,24.016405,-0.0079,1.352
5040.00,7.576199,25.01409,-0.000182,24.016614,-0.0079,1.352
5042.00,7.575742,25.01402,-0.000182,24.017038,-0.0079,1.352
5044.00,7.575310,25.01508,-0.000183,24.016695,-0.0079,1.352
5046.00,7.575309,25.01522,-0.000182,24.016030,-0.0079,1.351
5048.00,7.575914,25.01461,-0.000182,24.016343,-0.0079,1.352
5050.00,7.576448,25.01391,-0.000181,24.016073,-0.0079,1.352
5052.00,7.576557,25.01534,-0.000180,24.016697,-0.0079,1.352
5054.00,7.576054,25.01433,-0.000181,24.015930,-0.0079,1.352
5056.00,7.575820,25.01373,-0.000180,24.015617,-0.0079,1.352
5058.00,7.575782,25.01413,-0.000181,24.016084,-0.0078,1.352
5060.00,7.576024,25.01345,-0.000181,24.016329,-0.0079,1.352
5062.00,7.575571,25.01370,-0.000181,24.016202,-0.0079,1.352
5064.00,7.576381,25.01382,-0.000181,24.016133,-0.0078,1.352
5066.00,7.576748,25.01406,-0.000181,24.016682,-0.0078,1.352
5068.00,7.576789,25.01429,-0.000180,24.016487,-0.0078,1.352
5070.00,7.575419,25.01444,-0.000182,24.016460,-0.0078,1.352
5072.00,7.575285,25.01391,-0.000182,24.016024,-0.0079,1.352
5074.00,7.574790,25.01472,-0.000182,24.016467,-0.0079,1.352
5076.00,7.575623,25.01569,-0.000182,24.017235,-0.0078,1.352
5078.00,7.576293,25.01542,-0.000181,24.016273,-0.0079,1.352
5080.00,7.576001,25.01537,-0.000181,24.016635,-0.0078,1.352
5082.00,7.574931,25.01525,-0.000181,24.016449,-0.0079,1.352
5084.00,7.575759,25.01550,-0.000181,24.015740,-0.0079,1.351
5086.00,7.575911,25.01647,-0.000181,24.016666,-0.0079,1.352
5088.00,7.575073,25.01583,-0.000180,24.016512,-0.0079,1.352
5090.00,7.575058,25.01541,-0.000180,24.015225,-0.0079,1.352
5092.00,7.574259,25.01450,-0.000182,24.016175,-0.0079,1.351
5094.00,7.573862,25.01459,-0.000182,24.016599,-0.0079,1.352
5096.00,7.574312,25.01548,-0.000181,24.015526,-0.0078,1.352
5098.00,7.574693,25.01645,-0.000181,24.016124,-0.0079,1.352
5100.00,7.574279,25.01553,-0.000182,24.016548,-0.0079,1.352
5102.00,7.574292,25.01581,-0.000181,24.016460,-0.0078,1.352
5104.00,7.573684,25.01542,-0.000182,24.015221,-0.0079,1.352
5106.00,7.573232,25.01562,-0.000182,24.016324,-0.0079,1.352
5108.00,7.573634,25.01616,-0.000182,24.016425,-0.0079,1.352
5110.00,7.574421,25.01636,-0.000182,24.015745,-0.0079,1.352
5112.00,7.574430,25.01647,-0.000182,24.016722,-0.0079,1.351
5114.00,7.574504,25.01611,-0.000182,24.016302,-0.0079,1.351
5116.00,7.575055,25.01562,-0.000181,24.016200,-0.0078,1.351
5118.00,7.574370,25.01522,-0.000181,24.016208,-0.0078,1.351
5120.00,7.575244,25.01501,-0.000182,24.016537,-0.0079,1.351
5122.00,7.575658,25.01517,-0.000181,24.016044,-0.0079,1.352
5124.00,7.574757,25.01467,-0.000181,24.015782,-0.0079,1.352
5126.00,7.574427,25.01419,-0.000181,24.015774,-0.0079,1.352
5128.00,7.574169,25.01424,-0.000182,24.016922,-0.0078,1.353
5130.00,7.574272,25.01460,-0.000181,24.015495,-0.0079,1.352
5132.00,7.574943,25.01477,-0.000182,24.016345,-0.0078,1.352
5134.00,7.574978,25.01472,-0.000182,24.015780,-0.0078,1.352
5136.00,7.575354,25.01526,-0.000181,24.016557,-0.0079,1.352
5138.00,7.575188,25.01438,-0.000181,24.016621,-0.0078,1.352
5140.00,7.574829,25.01464,-0.000181,24.016369,-0.0078,1.352
5142.00,7.574783,25.01528,-0.000181,24.016440,-0.0079,1.351
5144.00,7.574192,25.01486,-0.000181,24.015854,-0.0079,1.352
5146.00,7.574232,25.01469,-0.000182,24.016157,-0.0079,1.352
5148.00,7.575164,25.01371,-0.000181,24.016826,-0.0078,1.352
5150.00,7.574771,25.01492,-0.000183,24.016271,-0.0079,1.352
5152.00,7.575106,25.01519,-0.000181,24.016295,-0.0079,1.352
5154.00,7.575375,25.01463,-0.000181,24.016295,-0.0079,1.352
5156.00,7.574838,25.01555,-0.000182,24.016693,-0.0079,1.352
5158.00,7.574694,25.01452,-0.000182,24.016735,-0.0079,1.351
5160.00,7.574266,25.01434,-0.000183,24.016227,-0.0079,1.352
5162.00,7.574975,25.01417,-0.000183,24.016043,-0.0079,1.351
5164.00,7.575788,25.01427,-0.000181,24.015852,-0.0079,1.352
5166.00,7.574823,25.01434,-0.000181,24.016576,-0.0078,1.352
5168.00,7.574465,25.01359,-0.000181,24.016463,-0.0078,1.352
5170.00,7.574260,25.01422,-0.000181,24.017061,-0.0078,1.351
5172.00,7.574077,25.01446,-0.000182,24.016456,-0.0079,1.352
5174.00,7.574582,25.01358,-0.000182,24.016347,-0.0079,1.352
5176.00,7.574889,25.01384,-0.000181,24.015820,-0.0079,1.351
5178.00,7.574371,25.01433,-0.000181,24.015535,-0.0078,1.352
5180.00,7.573622,25.01388,-0.000182,24.016539,-0.0079,1.352
5182.00,7.573473,25.01447,-0.000181,24.016053,-0.0078,1.352
5184.00,7.574082,25.01470,-0.000181,24.016191,-0.0078,1.352
5186.00,7.574487,25.01385,-0.000182,24.016235,-0.0079,1.352
5188.00,7.574074,25.01370,-0.000183,24.016391,-0.0079,1.352
5190.00,7.573665,25.01364,-0.000183,24.016380,-0.0079,1.352
5192.00,7.573474,25.01396,-0.000181,24.015836,-0.0079,1.351
5194.00,7.573380,25.01374,-0.000180,24.015952,-0.0079,1.351
5196.00,7.573890,25.01407,-0.000181,24.016438,-0.0079,1.352
5198.00,7.574195,25.01424,-0.000179,24.016148,-0.0078,1.351
5200.00,7.574361,25.01398,-0.000180,24.016653,-0.0078,1.352
5202.00,7.574352,25.01419,-0.000181,24.016681,-0.0079,1.352
5204.00,7.574048,25.01420,-0.000183,24.015898,-0.0078,1.352
5206.00,7.573822,25.01452,-0.000182,24.016032,-0.0078,1.352
5208.00,7.574325,25.01455,-0.000181,24.016237,-0.0078,1.352
5210.00,7.573744,25.01459,-0.000181,24.016699,-0.0078,1.351
5212.00,7.573239,25.01425,-0.000180,24.016362,-0.0079,1.351
5214.00,7.573528,25.01439,-0.000180,24.016061,-0.0079,1.352
5216.00,7.574235,25.01448,-0.000181,24.015970,-0.0079,1.352
5218.00,7.574226,25.01406,-0.000180,24.016334,-0.0079,1.352
5220.00,7.574632,25.01518,-0.000180,24.016519,-0.0079,1.352
5222.00,7.575212,25.01483,-0.000181,24.016478,-0.0079,1.351
5224.00,7.574322,25.01459,-0.000180,24.016637,-0.0078,1.352
5226.00,7.573379,25.01532,-0.000182,24.016550,-0.0078,1.353
5228.00,7.575036,25.01520,-0.000181,24.017101,-0.0078,1.352
5230.00,7.575360,25.01535,-0.000181,24.016619,-0.0079,1.353
5232.00,7.574962,25.01521,-0.000182,24.016532,-0.0078,1.352
5234.00,7.574048,25.01457,-0.000181,24.017147,-0.0078,1.352
5236.00,7.573494,25.01507,-0.000180,24.016621,-0.0078,1.352
5238.00,7.573401,25.01540,-0.000179,24.015952,-0.0078,1.352
5240.00,7.573761,25.01475,-0.000181,24.016831,-0.0078,1.352
5242.00,7.573647,25.01564,-0.000180,24.016721,-0.0078,1.352
5244.00,7.573923,25.01602,-0.000181,24.016673,-0.0079,1.352
5246.00,7.573758,25.01576,-0.000181,24.016278,-0.0079,1.352
5248.00,7.573984,25.01570,-0.000181,24.016746,-0.0078,1.351
5250.00,7.574606,25.01571,-0.000181,24.016628,-0.0078,1.352
5252.00,7.574922,25.01546,-0.000181,24.016256,-0.0079,1.352
5254.00,7.575340,25.01564,-0.000181,24.016688,-0.0078,1.352
5256.00,7.576098,25.01573,-0.000181,24.016227,-0.0078,1.352
5258.00,7.575861,25.01626,-0.000180,24.015874,-0.0079,1.351
5260.00,7.574910,25.01677,-0.000182,24.016003,-0.0078,1.352
5262.00,7.574368,25.01606,-0.000181,24.016708,-0.0078,1.351
5264.00,7.573849,25.01655,-0.000180,24.016851,-0.0078,1.351
5266.00,7.574010,25.01583,-0.000179,24.016066,-0.0078,1.352
5268.00,7.574727,25.01586,-0.000180,24.016795,-0.0078,1.352
5270.00,7.573973,25.01633,-0.000181,24.016418,-0.0078,1.352
5272.00,7.573970,25.01575,-0.000181,24.016266,-0.0078,1.353
5274.00,7.574190,25.01562,-0.000181,24.016617,-0.0078,1.352
5276.00,7.574093,25.01601,-0.000179,24.016784,-0.0078,1.352
5278.00,7.573107,25.01561,-0.000180,24.016179,-0.0078,1.352
5280.00,7.573460,25.01500,-0.000180,24.015626,-0.0078,1.352
5282.00,7.574154,25.01618,-0.000181,24.016168,-0.0078,1.352
5284.00,7.574303,25.01633,-0.000179,24.015937,-0.0078,1.352
5286.00,7.573981,25.01585,-0.000180,24.015711,-0.0078,1.353
5288.00,7.573901,25.01530,-0.000181,24.016300,-0.0078,1.352
5290.00,7.573821,25.01474,-0.000181,24.016411,-0.0079,1.353
5292.00,7.574277,25.01567,-0.000180,24.016478,-0.0078,1.352
5294.00,7.575194,25.01583,-0.000180,24.016597,-0.0078,1.352
5296.00,7.574954,25.01517,-0.000181,24.016998,-0.0079,1.352
5298.00,7.574499,25.01545,-0.000181,24.016430,-0.0078,1.352
5300.00,7.575112,25.01595,-0.000181,24.016222,-0.0079,1.352
5302.00,7.575341,25.01587,-0.000180,24.016255,-0.0079,1.352
5304.00,7.574581,25.01574,-0.000180,24.016351,-0.0079,1.352
5306.00,7.574434,25.01466,-0.000181,24.016748,-0.0079,1.352
5308.00,7.574294,25.01545,-0.000182,24.016287,-0.0078,1.352
5310.00,7.573470,25.01534,-0.000181,24.016628,-0.0079,1.352
5312.00,7.572886,25.01536,-0.000181,24.016556,-0.0079,1.352
5314.00,7.572920,25.01513,-0.000180,24.015957,-0.0078,1.352
5316.00,7.573399,25.01524,-0.000179,24.016813,-0.0078,1.352
5318.00,7.573415,25.01579,-0.000179,24.016847,-0.0078,1.352
5320.00,7.574266,25.01565,-0.000179,24.016367,-0.0078,1.352
5322.00,7.574622,25.01599,-0.000180,24.016362,-0.0078,1.353
5324.00,7.574365,25.01652,-0.000180,24.016405,-0.0078,1.352
5326.00,7.574167,25.01596,-0.000180,24.016496,-0.0078,1.352
5328.00,7.574010,25.01502,-0.000180,24.016275,-0.0078,1.352
5330.00,7.573570,25.01532,-0.000180,24.016262,-0.0078,1.353
5332.00,7.574017,25.01579,-0.000180,24.016953,-0.0078,1.352
5334.00,7.574834,25.01598,-0.000180,24.016427,-0.0078,1.352
5336.00,7.574753,25.01494,-0.000180,24.016519,-0.0078,1.352
5338.00,7.574097,25.01553,-0.000180,24.016264,-0.0078,1.352
5340.00,7.574312,25.01547,-0.000181,24.016166,-0.0079,1.352
5342.00,7.574349,25.01505,-0.000181,24.016644,-0.0078,1.352
5344.00,7.573980,25.01539,-0.000180,24.016438,-0.0078,1.352
5346.00,7.574214,25.01600,-0.000181,24.016663,-0.0078,1.352
5348.00,7.574593,25.01452,-0.000180,24.016905,-0.0078,1.352
5350.00,7.574082,25.01420,-0.000180,24.016608,-0.0078,1.352
5352.00,7.572722,25.01523,-0.000179,24.016779,-0.0078,1.352
5354.00,7.572988,25.01580,-0.000179,24.016996,-0.0078,1.352
5356.00,7.573172,25.01523,-0.000180,24.016291,-0.0078,1.352
5358.00,7.573300,25.01527,-0.000181,24.017179,-0.0078,1.352
5360.00,7.572930,25.01619,-0.000180,24.016106,-0.0078,1.352
5362.00,7.572125,25.01498,-0.000180,24.016717,-0.0078,1.352
5364.00,7.573432,25.01521,-0.000180,24.016800,-0.0079,1.352
5366.00,7.574509,25.01542,-0.000180,24.016490,-0.0079,1.352
5368.00,7.574544,25.01503,-0.000181,24.017179,-0.0078,1.352
5370.00,7.573993,25.01547,-0.000180,24.016795,-0.0078,1.352
5372.00,7.573219,25.01534,-0.000180,24.016460,-0.0078,1.352
5374.00,7.574180,25.01471,-0.000181,24.017350,-0.0078,1.352
5376.00,7.574839,25.01527,-0.000181,24.016336,-0.0078,1.352
5378.00,7.574304,25.01495,-0.000181,24.016583,-0.0078,1.352
5380.00,7.573942,25.01535,-0.000182,24.016788,-0.0079,1.352
5382.00,7.573603,25.01439,-0.000181,24.016668,-0.0078,1.352
5384.00,7.573710,25.01432,-0.000180,24.016485,-0.0078,1.352
5386.00,7.574115,25.01508,-0.000180,24.016260,-0.0079,1.352
5388.00,7.573832,25.01477,-0.000181,24.016853,-0.0078,1.352
5390.00,7.574926,25.01459,-0.000180,24.016719,-0.0078,1.352
5392.00,7.575271,25.01469,-0.000180,24.016374,-0.0078,1.352
5394.00,7.575183,25.01432,-0.000181,24.015847,-0.0078,1.351
5396.00,7.574980,25.01504,-0.000180,24.016489,-0.0078,1.352
5398.00,7.574630,25.01537,-0.000180,24.016334,-0.0078,1.352
5400.00,7.573619,25.01498,-0.000181,24.015863,-0.0078,1.353
5402.00,7.573435,25.01517,-0.000181,24.016603,-0.0078,1.352
@9,12.0000,24.0
5404.00,7.572692,25.01592,-0.000181,24.015691,-0.0078,1.352
5406.00,7.565474,25.01601,-0.000181,24.016614,-0.0078,1.352
5408.00,7.550722,25.01689,-0.000181,24.016590,-0.0078,1.351
5410.00,7.524810,25.01653,-0.000179,24.016884,-0.0078,1.351
5412.00,7.495791,25.01618,-0.000180,24.016731,-0.0079,1.352
5414.00,7.473739,25.01483,-0.000180,24.016641,-0.0079,1.351
5416.00,7.457379,25.01543,-0.000182,24.016485,-0.0079,1.353
5418.00,7.442996,25.01571,-0.000182,24.016102,-0.0078,1.353
5420.00,7.429084,25.01488,-0.000180,24.016231,-0.0078,1.353
5422.00,7.415663,25.01486,-0.000180,24.015834,-0.0078,1.353
5424.00,7.403115,25.01543,-0.000181,24.015985,-0.0078,1.353
5426.00,7.391894,25.01533,-0.000181,24.016991,-0.0079,1.354
5428.00,7.385098,25.01592,-0.000180,24.016530,-0.0079,1.353
5430.00,7.384452,25.01550,-0.000180,24.016503,-0.0078,1.354
5432.00,7.394147,25.01558,-0.000181,24.016508,-0.0078,1.354
5434.00,7.415544,25.01547,-0.000181,24.017116,-0.0078,1.354
5436.00,7.436295,25.01565,-0.000181,24.016605,-0.0078,1.354
5438.00,7.451522,25.01588,-0.000181,24.016581,-0.0079,1.353
5440.00,7.461510,25.01666,-0.000181,24.016927,-0.0078,1.353
5442.00,7.470496,25.01669,-0.000180,24.016530,-0.0079,1.352
5444.00,7.478672,25.01612,-0.000181,24.016405,-0.0079,1.352
5446.00,7.486672,25.01584,-0.000181,24.016358,-0.0079,1.352
5448.00,7.494156,25.01571,-0.000181,24.016155,-0.0078,1.353
5450.00,7.499447,25.01592,-0.000179,24.016403,-0.0079,1.352
5452.00,7.503091,25.01572,-0.000179,24.016518,-0.0079,1.352
5454.00,7.506427,25.01561,-0.000179,24.015963,-0.0079,1.352
5456.00,7.510277,25.01630,-0.000180,24.016479,-0.0079,1.352
5458.00,7.513596,25.01629,-0.000181,24.016322,-0.0079,1.352
5460.00,7.517307,25.01594,-0.000178,24.016246,-0.0078,1.352
5462.00,7.519595,25.01639,-0.000178,24.017248,-0.0079,1.352
5464.00,7.521652,25.01694,-0.000180,24.016483,-0.0078,1.352
5466.00,7.524108,25.01670,-0.000180,24.015894,-0.0078,1.352
5468.00,7.526704,25.01596,-0.000179,24.016568,-0.0078,1.352
5470.00,7.530663,25.01544,-0.000180,24.016973,-0.0078,1.352
5472.00,7.534032,25.01646,-0.000180,24.016260,-0.0078,1.352
5474.00,7.536487,25.01601,-0.000181,24.016070,-0.0078,1.352
5476.00,7.538137,25.01601,-0.000181,24.016887,-0.0078,1.352
5478.00,7.541305,25.01675,-0.000181,24.017016,-0.0078,1.351
5480.00,7.543729,25.01615,-0.000180,24.016826,-0.0078,1.352
5482.00,7.544768,25.01635,-0.000180,24.016527,-0.0078,1.352
5484.00,7.545896,25.01644,-0.000180,24.016452,-0.0078,1.351
5486.00,7.547770,25.01680,-0.000180,24.016934,-0.0078,1.352
5488.00,7.549561,25.01633,-0.000180,24.016362,-0.0078,1.353
5490.00,7.551310,25.01622,-0.000180,24.016224,-0.0078,1.352
5492.00,7.553665,25.01635,-0.000180,24.016293,-0.0078,1.352
5494.00,7.554605,25.01549,-0.000180,24.016699,-0.0078,1.352
5496.00,7.555487,25.01584,-0.000179,24.016559,-0.0078,1.351
5498.00,7.557113,25.01613,-0.000180,24.016140,-0.0078,1.352
5500.00,7.558555,25.01615,-0.000180,24.016414,-0.0078,1.352
5502.00,7.559696,25.01657,-0.000180,24.017023,-0.0079,1.352
5504.00,7.560467,25.01636,-0.000180,24.016601,-0.0079,1.352
5506.00,7.562591,25.01545,-0.000180,24.016275,-0.0078,1.352
5508.00,7.564128,25.01526,-0.000180,24.017384,-0.0078,1.352
5510.00,7.564953,25.01604,-0.000180,24.016229,-0.0079,1.352
5512.00,7.567169,25.01564,-0.000179,24.015646,-0.0079,1.352
5514.00,7.567790,25.01484,-0.000181,24.016140,-0.0079,1.352
5516.00,7.568856,25.01535,-0.000180,24.017264,-0.0079,1.352
5518.00,7.570967,25.01591,-0.000181,24.016541,-0.0078,1.352
5520.00,7.572320,25.01603,-0.000180,24.016072,-0.0079,1.352
5522.00,7.574018,25.01568,-0.000181,24.015771,-0.0078,1.352
5524.00,7.575524,25.01573,-0.000181,24.015791,-0.0078,1.351
5526.00,7.577271,25.01585,-0.000181,24.016376,-0.0078,1.352
5528.00,7.577427,25.01613,-0.000179,24.016503,-0.0078,1.352
5530.00,7.577201,25.01608,-0.000180,24.016305,-0.0078,1.352
5532.00,7.578069,25.01613,-0.000180,24.016458,-0.0078,1.352
5534.00,7.579122,25.01589,-0.000182,24.016537,-0.0078,1.352
5536.00,7.579766,25.01564,-0.000181,24.015417,-0.0078,1.352
5538.00,7.579945,25.01558,-0.000181,24.016081,-0.0079,1.353
5540.00,7.580478,25.01541,-0.000182,24.016414,-0.0079,1.352
5542.00,7.580182,25.01548,-0.000181,24.016806,-0.0078,1.352
5544.00,7.580385,25.01532,-0.000181,24.016884,-0.0078,1.351
5546.00,7.580425,25.01502,-0.000181,24.016227,-0.0078,1.352
5548.00,7.580582,25.01560,-0.000181,24.016639,-0.0078,1.352
5550.00,7.580446,25.01563,-0.000181,24.016829,-0.0079,1.352
5552.00,7.579345,25.01579,-0.000179,24.016329,-0.0078,1.352
5554.00,7.579095,25.01676,-0.000180,24.016218,-0.0079,1.352
5556.00,7.579141,25.01681,-0.000181,24.016320,-0.0079,1.352
5558.00,7.578235,25.01654,-0.000181,24.016153,-0.0079,1.352
5560.00,7.577631,25.01591,-0.000180,24.016227,-0.0078,1.352
5562.00,7.577397,25.01567,-0.000180,24.016470,-0.0078,1.352
5564.00,7.577829,25.01607,-0.000180,24.016155,-0.0078,1.352
5566.00,7.578230,25.01634,-0.000181,24.016079,-0.0078,1.352
5568.00,7.578304,25.01567,-0.000180,24.016354,-0.0078,1.352
5570.00,7.578066,25.01488,-0.000180,24.016329,-0.0078,1.352
5572.00,7.577495,25.01519,-0.000181,24.016349,-0.0078,1.352
5574.00,7.577819,25.01549,-0.000181,24.016180,-0.0078,1.352
5576.00,7.577817,25.01587,-0.000180,24.016445,-0.0078,1.352
5578.00,7.577262,25.01536,-0.000181,24.015975,-0.0078,1.352
5580.00,7.576653,25.01574,-0.000179,24.016331,-0.0079,1.352
5582.00,7.576533,25.01542,-0.000180,24.016673,-0.0078,1.352
5584.00,7.576742,25.01557,-0.000181,24.016820,-0.0078,1.352
5586.00,7.577356,25.01680,-0.000180,24.016905,-0.0079,1.352
5588.00,7.577305,25.01657,-0.000180,24.016554,-0.0078,1.352
5590.00,7.576965,25.01627,-0.000181,24.016322,-0.0078,1.352
5592.00,7.577166,25.01659,-0.000180,24.016264,-0.0078,1.352
5594.00,7.577499,25.01675,-0.000181,24.016574,-0.0079,1.352
5596.00,7.577607,25.01689,-0.000180,24.016108,-0.0078,1.352
5598.00,7.576850,25.01704,-0.000180,24.015954,-0.0078,1.352
5600.00,7.575956,25.01700,-0.000182,24.016314,-0.0079,1.352
5602.00,7.575893,25.01707,-0.000182,24.016329,-0.0078,1.353
5604.00,7.576585,25.01685,-0.000181,24.016411,-0.0078,1.352
5606.00,7.577173,25.01705,-0.000180,24.016652,-0.0078,1.352
5608.00,7.577077,25.01766,-0.000180,24.016238,-0.0079,1.352
5610.00,7.576130,25.01685,-0.000180,24.016382,-0.0078,1.351
5612.00,7.575317,25.01612,-0.000181,24.016224,-0.0078,1.352
5614.00,7.575656,25.01695,-0.000180,24.016800,-0.0078,1.353
5616.00,7.575439,25.01714,-0.000181,24.017428,-0.0079,1.352
5618.00,7.574896,25.01653,-0.000180,24.016110,-0.0079,1.352
5620.00,7.574519,25.01610,-0.000181,24.016307,-0.0078,1.352
5622.00,7.574633,25.01688,-0.000180,24.016697,-0.0078,1.352
5624.00,7.575240,25.01654,-0.000181,24.016267,-0.0079,1.352
5626.00,7.576065,25.01634,-0.000180,24.016474,-0.0079,1.352
5628.00,7.575086,25.01686,-0.000180,24.016682,-0.0078,1.353
5630.00,7.574679,25.01659,-0.000181,24.016454,-0.0079,1.352
5632.00,7.575070,25.01678,-0.000181,24.016478,-0.0078,1.352
5634.00,7.575323,25.01672,-0.000181,24.016197,-0.0078,1.352
5636.00,7.576643,25.01708,-0.000180,24.016369,-0.0079,1.352
5638.00,7.576622,25.01653,-0.000181,24.015687,-0.0078,1.353
5640.00,7.575868,25.01594,-0.000180,24.016784,-0.0078,1.353
5642.00,7.575476,25.01611,-0.000180,24.016153,-0.0078,1.352
5644.00,7.574950,25.01597,-0.000181,24.016389,-0.0078,1.353
5646.00,7.574516,25.01628,-0.000182,24.017056,-0.0079,1.352
5648.00,7.574168,25.01663,-0.000181,24.016487,-0.0079,1.353
5650.00,7.574192,25.01647,-0.000181,24.016760,-0.0078,1.352
5652.00,7.574999,25.01689,-0.000181,24.016938,-0.0078,1.352
5654.00,7.575921,25.01581,-0.000180,24.016735,-0.0078,1.352
5656.00,7.575217,25.01549,-0.000180,24.015497,-0.0078,1.352
5658.00,7.574885,25.01621,-0.000181,24.015801,-0.0079,1.353
5660.00,7.574331,25.01539,-0.000180,24.015580,-0.0079,1.352
5662.00,7.574414,25.01561,-0.000181,24.015524,-0.0079,1.352
5664.00,7.574602,25.01563,-0.000180,24.016324,-0.0079,1.353
5666.00,7.574761,25.01560,-0.000181,24.016063,-0.0079,1.352
5668.00,7.574392,25.01627,-0.000182,24.016113,-0.0079,1.353
5670.00,7.575232,25.01632,-0.000181,24.015881,-0.0079,1.353
5672.00,7.575225,25.01513,-0.000182,24.016333,-0.0078,1.352
5674.00,7.574236,25.01576,-0.000181,24.016494,-0.0079,1.352
5676.00,7.574031,25.01547,-0.000180,24.016171,-0.0078,1.353
5678.00,7.574923,25.01491,-0.000181,24.016162,-0.0079,1.352
5680.00,7.576086,25.01572,-0.000181,24.016621,-0.0079,1.352
5682.00,7.575364,25.01602,-0.000180,24.016204,-0.0078,1.352
5684.00,7.575224,25.01458,-0.000182,24.015952,-0.0079,1.352
5686.00,7.574892,25.01476,-0.000182,24.016264,-0.0078,1.353
5688.00,7.574955,25.01481,-0.000180,24.016358,-0.0078,1.353
5690.00,7.575678,25.01521,-0.000180,24.016998,-0.0078,1.352
5692.00,7.574861,25.01556,-0.000181,24.016820,-0.0079,1.352
5694.00,7.573884,25.01490,-0.000180,24.016195,-0.0079,1.353
5696.00,7.573842,25.01485,-0.000180,24.016186,-0.0079,1.352
5698.00,7.574503,25.01545,-0.000179,24.016445,-0.0079,1.352
5700.00,7.574428,25.01542,-0.000179,24.016175,-0.0079,1.352
5702.00,7.574129,25.01618,-0.000180,24.016209,-0.0078,1.352
5704.00,7.574069,25.01585,-0.000181,24.016614,-0.0079,1.353
5706.00,7.574369,25.01589,-0.000180,24.017020,-0.0078,1.353
5708.00,7.573818,25.01731,-0.000180,24.016920,-0.0079,1.353
5710.00,7.573970,25.01703,-0.000181,24.016019,-0.0078,1.352
5712.00,7.573701,25.01709,-0.000180,24.015829,-0.0078,1.352
5714.00,7.574562,25.01747,-0.000181,24.016760,-0.0078,1.352
5716.00,7.574566,25.01608,-0.000181,24.016224,-0.0079,1.352
5718.00,7.574570,25.01592,-0.000181,24.015883,-0.0079,1.352
5720.00,7.574672,25.01665,-0.000182,24.016757,-0.0079,1.352
5722.00,7.573887,25.01598,-0.000181,24.016882,-0.0079,1.352
5724.00,7.573110,25.01571,-0.000180,24.016470,-0.0079,1.352
5726.00,7.573750,25.01595,-0.000180,24.015908,-0.0079,1.353
5728.00,7.574451,25.01589,-0.000182,24.016204,-0.0079,1.352
5730.00,7.574341,25.01581,-0.000181,24.016177,-0.0079,1.353
5732.00,7.573751,25.01644,-0.000179,24.016345,-0.0079,1.352
5734.00,7.573690,25.01674,-0.000180,24.016211,-0.0079,1.352
5736.00,7.574235,25.01626,-0.000181,24.015705,-0.0079,1.352
5738.00,7.574983,25.01644,-0.000180,24.015869,-0.0079,1.353
5740.00,7.574846,25.01754,-0.000182,24.015660,-0.0079,1.353
5742.00,7.574524,25.01653,-0.000182,24.015800,-0.0079,1.352
5744.00,7.573473,25.01671,-0.000180,24.015878,-0.0079,1.352
5746.00,7.573251,25.01650,-0.000180,24.016499,-0.0079,1.352
5748.00,7.573757,25.01742,-0.000180,24.016684,-0.0078,1.353
5750.00,7.572463,25.01685,-0.000181,24.016001,-0.0079,1.352
5752.00,7.571314,25.01676,-0.000182,24.016046,-0.0079,1.352
5754.00,7.571172,25.01688,-0.000181,24.016887,-0.0079,1.353
5756.00,7.571601,25.01632,-0.000181,24.016960,-0.0079,1.353
5758.00,7.572739,25.01675,-0.000181,24.016068,-0.0079,1.352
5760.00,7.572870,25.01648,-0.000180,24.015950,-0.0079,1.352
5762.00,7.573632,25.01666,-0.000180,24.016490,-0.0078,1.353
5764.00,7.575006,25.01703,-0.000180,24.015928,-0.0079,1.353
5766.00,7.575332,25.01630,-0.000180,24.016264,-0.0079,1.353
5768.00,7.573819,25.01666,-0.000180,24.016325,-0.0079,1.352
5770.00,7.573077,25.01655,-0.000181,24.016585,-0.0079,1.352
5772.00,7.573610,25.01522,-0.000180,24.016565,-0.0079,1.353
5774.00,7.573529,25.01428,-0.000180,24.016644,-0.0079,1.353
5776.00,7.572747,25.01490,-0.000181,24.016693,-0.0078,1.352
5778.00,7.573526,25.01527,-0.000180,24.016353,-0.0078,1.352
5780.00,7.573873,25.01465,-0.000181,24.016073,-0.0079,1.352
5782.00,7.573438,25.01384,-0.000180,24.016372,-0.0079,1.352
5784.00,7.573493,25.01484,-0.000180,24.016510,-0.0079,1.352
5786.00,7.573577,25.01484,-0.000180,24.016869,-0.0079,1.353
5788.00,7.574344,25.01518,-0.000180,24.016612,-0.0079,1.353
5790.00,7.574398,25.01570,-0.000180,24.016273,-0.0078,1.352
5792.00,7.574221,25.01535,-0.000180,24.015696,-0.0078,1.353
5794.00,7.573357,25.01488,-0.000181,24.016494,-0.0078,1.353
5796.00,7.573423,25.01502,-0.000180,24.016652,-0.0078,1.353
5798.00,7.573728,25.01489,-0.000180,24.016639,-0.0078,1.353
5800.00,7.573194,25.01330,-0.000181,24.016064,-0.0078,1.353
5802.00,7.573512,25.01400,-0.000180,24.016285,-0.0078,1.353
5804.00,7.573340,25.01413,-0.000180,24.016440,-0.0078,1.353
5806.00,7.573597,25.01408,-0.000181,24.016227,-0.0079,1.353
5808.00,7.574565,25.01434,-0.000180,24.015995,-0.0078,1.352
5810.00,7.574702,25.01456,-0.000180,24.016044,-0.0078,1.353
5812.00,7.574016,25.01418,-0.000181,24.015970,-0.0079,1.353
5814.00,7.574285,25.01491,-0.000181,24.016545,-0.0078,1.353
5816.00,7.573536,25.01408,-0.000181,24.016550,-0.0079,1.353
5818.00,7.573009,25.01443,-0.000181,24.016372,-0.0079,1.353
5820.00,7.572842,25.01424,-0.000181,24.015961,-0.0079,1.353
5822.00,7.572780,25.01318,-0.000181,24.016570,-0.0079,1.353
5824.00,7.573653,25.01366,-0.000180,24.015954,-0.0079,1.352
5826.00,7.573711,25.01443,-0.000180,24.015861,-0.0079,1.353
5828.00,7.573335,25.01401,-0.000181,24.016933,-0.0078,1.353
5830.00,7.572768,25.01491,-0.000181,24.016086,-0.0078,1.353
5832.00,7.572935,25.01475,-0.000181,24.016077,-0.0079,1.353
5834.00,7.572816,25.01474,-0.000179,24.015791,-0.0078,1.352
5836.00,7.572892,25.01501,-0.000181,24.016101,-0.0079,1.353
5838.00,7.573276,25.01410,-0.000180,24.016643,-0.0079,1.353
5840.00,7.573365,25.01526,-0.000179,24.016440,-0.0078,1.353
5842.00,7.573286,25.01487,-0.000180,24.016131,-0.0078,1.352
5844.00,7.573725,25.01511,-0.000180,24.016367,-0.0078,1.353
5846.00,7.573052,25.01549,-0.000180,24.015600,-0.0078,1.353
5848.00,7.573487,25.01446,-0.000181,24.015859,-0.0078,1.353
5850.00,7.573915,25.01519,-0.000181,24.016037,-0.0079,1.353
5852.00,7.573692,25.01569,-0.000181,24.015934,-0.0079,1.353
5854.00,7.573806,25.01561,-0.000179,24.015975,-0.0078,1.353
5856.00,7.573833,25.01551,-0.000180,24.016282,-0.0079,1.353
5858.00,7.573046,25.01531,-0.000181,24.017003,-0.0079,1.353
5860.00,7.573005,25.01607,-0.000180,24.015531,-0.0079,1.353
5862.00,7.572901,25.01630,-0.000181,24.015754,-0.0079,1.352
5864.00,7.573583,25.01595,-0.000181,24.015827,-0.0079,1.352
5866.00,7.573419,25.01642,-0.000182,24.015941,-0.0078,1.353
5868.00,7.573058,25.01640,-0.000180,24.015803,-0.0079,1.353
5870.00,7.573283,25.01662,-0.000180,24.015290,-0.0079,1.353
5872.00,7.573460,25.01624,-0.000180,24.016111,-0.0079,1.353
5874.00,7.573326,25.01638,-0.000182,24.016037,-0.0079,1.353
5876.00,7.572948,25.01602,-0.000181,24.015687,-0.0078,1.353
5878.00,7.573107,25.01644,-0.000180,24.016137,-0.0079,1.353
5880.00,7.573252,25.01689,-0.000181,24.016222,-0.0079,1.353
5882.00,7.572789,25.01655,-0.000181,24.016282,-0.0079,1.353
5884.00,7.572909,25.01601,-0.000180,24.016409,-0.0079,1.353
5886.00,7.573397,25.01602,-0.000181,24.016581,-0.0079,1.353
5888.00,7.573536,25.01689,-0.000181,24.016418,-0.0079,1.353
5890.00,7.573034,25.01561,-0.000180,24.016342,-0.0078,1.354
5892.00,7.573123,25.01525,-0.000181,24.015966,-0.0079,1.353
5894.00,7.572501,25.01574,-0.000181,24.015956,-0.0079,1.352
5896.00,7.573051,25.01554,-0.000181,24.016358,-0.0079,1.352
5898.00,7.572846,25.01571,-0.000180,24.015894,-0.0079,1.353
5900.00,7.573047,25.01495,-0.000181,24.016590,-0.0079,1.353
5902.00,7.573314,25.01500,-0.000179,24.016690,-0.0078,1.352
5904.00,7.573361,25.01558,-0.000180,24.015629,-0.0078,1.353
5906.00,7.573739,25.01459,-0.000179,24.016275,-0.0079,1.352
5908.00,7.573832,25.01523,-0.000180,24.016099,-0.0079,1.353
5910.00,7.573711,25.01532,-0.000181,24.016246,-0.0078,1.353
5912.00,7.573294,25.01450,-0.000182,24.016530,-0.0079,1.353
5914.00,7.572742,25.01514,-0.000181,24.016287,-0.0079,1.353
5916.00,7.573217,25.01543,-0.000181,24.016728,-0.0079,1.353
5918.00,7.573458,25.01553,-0.000181,24.016057,-0.0079,1.353
5920.00,7.572069,25.01473,-0.000181,24.016169,-0.0079,1.353
5922.00,7.571718,25.01529,-0.000180,24.016695,-0.0078,1.353
5924.00,7.572077,25.01604,-0.000180,24.015660,-0.0079,1.352
5926.00,7.572645,25.01553,-0.000180,24.015956,-0.0079,1.353
5928.00,7.573560,25.01555,-0.000181,24.016666,-0.0078,1.353
5930.00,7.573736,25.01593,-0.000180,24.016510,-0.0078,1.353
5932.00,7.573730,25.01607,-0.000180,24.016336,-0.0078,1.353
5934.00,7.573914,25.01585,-0.000180,24.016639,-0.0078,1.353
5936.00,7.572911,25.01603,-0.000180,24.015995,-0.0078,1.353
5938.00,7.572798,25.01599,-0.000180,24.016233,-0.0078,1.353
5940.00,7.572713,25.01630,-0.000179,24.016902,-0.0078,1.352
5942.00,7.572768,25.01666,-0.000179,24.016458,-0.0078,1.352
5944.00,7.573330,25.01673,-0.000179,24.016264,-0.0079,1.352
5946.00,7.572811,25.01610,-0.000180,24.016659,-0.0079,1.353
5948.00,7.572464,25.01625,-0.000180,24.016438,-0.0079,1.353
5950.00,7.572620,25.01648,-0.000179,24.016458,-0.0079,1.353
5952.00,7.573060,25.01695,-0.000180,24.016048,-0.0079,1.353
5954.00,7.573482,25.01738,-0.000181,24.015867,-0.0078,1.353
5956.00,7.574346,25.01731,-0.000179,24.015785,-0.0078,1.352
5958.00,7.574348,25.01687,-0.000180,24.017176,-0.0078,1.353
5960.00,7.573417,25.01612,-0.000180,24.016434,-0.0079,1.353
5962.00,7.573178,25.01676,-0.000180,24.016191,-0.0078,1.353
5964.00,7.573572,25.01632,-0.000180,24.016271,-0.0079,1.353
5966.00,7.573332,25.01655,-0.000179,24.015979,-0.0078,1.353
5968.00,7.573412,25.01728,-0.000179,24.016695,-0.0079,1.353
5970.00,7.573295,25.01678,-0.000181,24.016969,-0.0079,1.353
5972.00,7.573641,25.01651,-0.000181,24.016632,-0.0079,1.353
5974.00,7.573658,25.01734,-0.000180,24.016383,-0.0079,1.353
5976.00,7.573458,25.01741,-0.000180,24.015959,-0.0078,1.352
5978.00,7.572769,25.01726,-0.000180,24.016314,-0.0079,1.353
5980.00,7.572964,25.01678,-0.000180,24.016594,-0.0078,1.353
5982.00,7.573310,25.01725,-0.000179,24.016380,-0.0079,1.353
5984.00,7.573700,25.01710,-0.000179,24.016537,-0.0078,1.352
5986.00,7.572982,25.01664,-0.000180,24.016251,-0.0078,1.353
5988.00,7.572759,25.01693,-0.000179,24.016779,-0.0078,1.353
5990.00,7.573164,25.01710,-0.000180,24.016657,-0.0079,1.353
5992.00,7.573690,25.01629,-0.000180,24.016227,-0.0078,1.352
5994.00,7.573659,25.01604,-0.000180,24.016820,-0.0078,1.353
5996.00,7.573885,25.01712,-0.000180,24.016429,-0.0078,1.352
5998.00,7.573107,25.01687,-0.000179,24.016372,-0.0078,1.352
6000.00,7.573311,25.01638,-0.000180,24.016971,-0.0078,1.352
6002.00,7.573285,25.01610,-0.000181,24.016775,-0.0079,1.353
@10,12.0000,24.0
6004.00,7.571847,25.01630,-0.000181,24.016661,-0.0078,1.353
6006.00,7.566260,25.01535,-0.000181,24.015691,-0.0078,1.352
6008.00,7.553713,25.01458,-0.000180,24.015896,-0.0079,1.351
6010.00,7.530903,25.01518,-0.000179,24.016066,-0.0079,1.351
6012.00,7.504333,25.01530,-0.000179,24.016235,-0.0079,1.352
6014.00,7.482880,25.01565,-0.000180,24.016150,-0.0079,1.353
6016.00,7.465403,25.01554,-0.000180,24.016322,-0.0078,1.353
6018.00,7.452130,25.01564,-0.000181,24.016148,-0.0078,1.354
6020.00,7.440494,25.01584,-0.000182,24.016260,-0.0078,1.354
6022.00,7.427846,25.01502,-0.000182,24.016019,-0.0078,1.354
6024.00,7.416148,25.01539,-0.000182,24.016260,-0.0079,1.354
6026.00,7.407003,25.01541,-0.000182,24.016278,-0.0079,1.354
6028.00,7.401246,25.01610,-0.000181,24.015986,-0.0078,1.354
6030.00,7.402963,25.01646,-0.000183,24.016246,-0.0079,1.354
6032.00,7.411618,25.01607,-0.000182,24.016762,-0.0078,1.354
6034.00,7.429992,25.01565,-0.000182,24.016695,-0.0079,1.355
6036.00,7.450376,25.01571,-0.000180,24.015849,-0.0079,1.355
6038.00,7.465334,25.01537,-0.000181,24.016641,-0.0078,1.354
6040.00,7.475599,25.01559,-0.000181,24.016505,-0.0078,1.354
6042.00,7.483387,25.01546,-0.000181,24.016539,-0.0078,1.353
6044.00,7.490596,25.01622,-0.000181,24.016139,-0.0078,1.353
6046.00,7.497464,25.01603,-0.000180,24.016126,-0.0078,1.353
6048.00,7.503194,25.01483,-0.000180,24.016494,-0.0078,1.353
6050.00,7.508376,25.01458,-0.000180,24.016117,-0.0078,1.353
6052.00,7.510741,25.01572,-0.000182,24.016345,-0.0079,1.353
6054.00,7.513383,25.01554,-0.000181,24.015814,-0.0079,1.353
6056.00,7.515626,25.01502,-0.000181,24.015941,-0.0078,1.353
6058.00,7.518177,25.01599,-0.000180,24.016730,-0.0078,1.353
6060.00,7.520661,25.01571,-0.000180,24.016264,-0.0078,1.353
6062.00,7.523209,25.01603,-0.000180,24.016378,-0.0078,1.353
6064.00,7.524874,25.01528,-0.000180,24.016351,-0.0079,1.353
6066.00,7.526120,25.01540,-0.000180,24.015872,-0.0079,1.353
6068.00,7.529235,25.01572,-0.000181,24.016048,-0.0078,1.353
6070.00,7.532759,25.01615,-0.000180,24.015959,-0.0078,1.353
6072.00,7.534904,25.01528,-0.000179,24.016338,-0.0078,1.353
6074.00,7.537495,25.01498,-0.000179,24.016124,-0.0079,1.353
6076.00,7.539403,25.01568,-0.000180,24.016059,-0.0079,1.353
6078.00,7.541966,25.01657,-0.000181,24.016644,-0.0079,1.354
6080.00,7.544479,25.01671,-0.000179,24.016019,-0.0078,1.353
6082.00,7.546810,25.01622,-0.000180,24.016833,-0.0078,1.353
6084.00,7.548365,25.01698,-0.000180,24.016398,-0.0079,1.353
6086.00,7.549184,25.01584,-0.000179,24.015963,-0.0078,1.353
6088.00,7.550634,25.01683,-0.000180,24.017025,-0.0078,1.353
6090.00,7.551478,25.01702,-0.000179,24.016648,-0.0078,1.353
6092.00,7.553032,25.01666,-0.000181,24.015899,-0.0079,1.353
6094.00,7.555258,25.01651,-0.000180,24.016789,-0.0079,1.352
6096.00,7.556909,25.01653,-0.000180,24.017226,-0.0078,1.352
6098.00,7.558375,25.01591,-0.000180,24.016586,-0.0078,1.353
6100.00,7.560231,25.01595,-0.000181,24.016405,-0.0078,1.353
6102.00,7.560917,25.01665,-0.000181,24.016438,-0.0079,1.353
6104.00,7.561433,25.01618,-0.000181,24.016401,-0.0079,1.353
6106.00,7.562321,25.01489,-0.000180,24.016354,-0.0078,1.353
6108.00,7.563301,25.01622,-0.000180,24.016592,-0.0078,1.353
6110.00,7.564837,25.01645,-0.000180,24.016942,-0.0078,1.352
6112.00,7.566467,25.01605,-0.000179,24.016909,-0.0078,1.353
6114.00,7.568387,25.01595,-0.000179,24.016133,-0.0078,1.353
6116.00,7.569325,25.01590,-0.000180,24.016559,-0.0078,1.353
6118.00,7.570650,25.01673,-0.000180,24.017052,-0.0078,1.354
6120.00,7.571586,25.01605,-0.000181,24.016661,-0.0079,1.354
6122.00,7.572997,25.01642,-0.000180,24.016911,-0.0079,1.353
6124.00,7.574125,25.01605,-0.000181,24.017136,-0.0078,1.353
6126.00,7.574864,25.01668,-0.000179,24.016702,-0.0078,1.353
6128.00,7.575936,25.01651,-0.000179,24.016084,-0.0078,1.353
6130.00,7.576824,25.01688,-0.000179,24.016976,-0.0078,1.353
6132.00,7.578478,25.01717,-0.000180,24.016632,-0.0078,1.353
6134.00,7.579815,25.01641,-0.000180,24.016144,-0.0078,1.353
6136.00,7.579920,25.01677,-0.000180,24.017090,-0.0078,1.353
6138.00,7.579324,25.01691,-0.000181,24.016847,-0.0078,1.354
6140.00,7.579757,25.01762,-0.000180,24.016644,-0.0078,1.354
6142.00,7.580019,25.01675,-0.000179,24.016780,-0.0078,1.352
6144.00,7.579004,25.01579,-0.000178,24.016557,-0.0078,1.352
6146.00,7.578981,25.01664,-0.000179,24.016269,-0.0078,1.353
6148.00,7.578330,25.01776,-0.000180,24.016472,-0.0078,1.353
6150.00,7.578446,25.01681,-0.000180,24.017007,-0.0078,1.354
6152.00,7.577958,25.01686,-0.000181,24.016726,-0.0078,1.354
6154.00,7.577344,25.01732,-0.000180,24.017107,-0.0078,1.353
6156.00,7.577763,25.01726,-0.000179,24.016751,-0.0078,1.353
6158.00,7.578095,25.01678,-0.000179,24.016664,-0.0078,1.352
6160.00,7.578460,25.01618,-0.000180,24.016679,-0.0078,1.353
6162.00,7.578932,25.01698,-0.000179,24.016728,-0.0078,1.354
6164.00,7.578733,25.01683,-0.000181,24.016617,-0.0078,1.353
6166.00,7.577368,25.01685,-0.000180,24.016443,-0.0078,1.353
6168.00,7.576989,25.01646,-0.000179,24.016253,-0.0078,1.353
6170.00,7.576776,25.01631,-0.000181,24.016634,-0.0078,1.353
6172.00,7.576716,25.01643,-0.000180,24.016282,-0.0078,1.353
6174.00,7.576784,25.01605,-0.000180,24.017206,-0.0079,1.353
6176.00,7.576968,25.01619,-0.000180,24.016804,-0.0078,1.353
6178.00,7.576646,25.01716,-0.000179,24.016530,-0.0078,1.353
6180.00,7.576277,25.01648,-0.000180,24.016954,-0.0078,1.354
6182.00,7.576737,25.01684,-0.000180,24.016735,-0.0079,1.353
6184.00,7.577894,25.01663,-0.000180,24.016742,-0.0078,1.353
6186.00,7.577445,25.01667,-0.000180,24.016130,-0.0079,1.353
6188.00,7.576723,25.01573,-0.000179,24.016186,-0.0078,1.353
6190.00,7.576144,25.01676,-0.000180,24.015994,-0.0078,1.353
6192.00,7.575654,25.01644,-0.000179,24.016309,-0.0079,1.354
6194.00,7.576695,25.01626,-0.000180,24.016550,-0.0078,1.354
6196.00,7.575829,25.01677,-0.000181,24.016137,-0.0078,1.353
6198.00,7.574460,25.01655,-0.000180,24.016374,-0.0078,1.353
6200.00,7.574487,25.01706,-0.000178,24.016621,-0.0078,1.353
6202.00,7.574605,25.01729,-0.000179,24.016461,-0.0078,1.353
6204.00,7.574694,25.01699,-0.000178,24.016450,-0.0078,1.353
6206.00,7.575409,25.01702,-0.000179,24.016043,-0.0078,1.353
6208.00,7.575825,25.01704,-0.000180,24.016583,-0.0078,1.353
6210.00,7.576098,25.01623,-0.000180,24.016144,-0.0078,1.354
6212.00,7.575996,25.01587,-0.000179,24.016731,-0.0078,1.352
6214.00,7.576370,25.01646,-0.000179,24.016666,-0.0078,1.353
6216.00,7.575452,25.01641,-0.000179,24.016024,-0.0079,1.353
6218.00,7.574848,25.01622,-0.000181,24.016240,-0.0078,1.353
6220.00,7.574275,25.01671,-0.000179,24.016362,-0.0079,1.353
6222.00,7.574160,25.01611,-0.000180,24.016218,-0.0079,1.354
6224.00,7.574887,25.01573,-0.000180,24.016704,-0.0078,1.353
6226.00,7.575428,25.01643,-0.000179,24.016253,-0.0078,1.353
6228.00,7.575834,25.01613,-0.000179,24.016226,-0.0078,1.353
6230.00,7.575662,25.01597,-0.000181,24.016760,-0.0078,1.353
6232.00,7.574639,25.01719,-0.000180,24.017136,-0.0078,1.353
6234.00,7.574585,25.01631,-0.000181,24.015602,-0.0078,1.354
6236.00,7.574035,25.01661,-0.000180,24.016229,-0.0079,1.352
6238.00,7.574367,25.01728,-0.000178,24.016267,-0.0078,1.352
6240.00,7.573990,25.01679,-0.000179,24.016693,-0.0078,1.353
6242.00,7.573954,25.01681,-0.000181,24.017226,-0.0078,1.354
6244.00,7.574924,25.01743,-0.000180,24.016873,-0.0078,1.353
6246.00,7.575038,25.01731,-0.000180,24.016608,-0.0078,1.353
6248.00,7.573822,25.01723,-0.000179,24.016371,-0.0078,1.353
6250.00,7.574384,25.01805,-0.000179,24.015765,-0.0078,1.353
6252.00,7.574036,25.01783,-0.000179,24.016150,-0.0079,1.353
6254.00,7.574470,25.01703,-0.000180,24.015966,-0.0078,1.353
6256.00,7.574363,25.01707,-0.000180,24.016692,-0.0078,1.353
6258.00,7.573316,25.01688,-0.000178,24.016653,-0.0078,1.353
6260.00,7.573420,25.01671,-0.000179,24.016472,-0.0078,1.353
6262.00,7.573611,25.01715,-0.000179,24.016891,-0.0078,1.353
6264.00,7.574013,25.01722,-0.000179,24.016983,-0.0078,1.353
6266.00,7.574210,25.01781,-0.000179,24.016786,-0.0078,1.352
6268.00,7.573887,25.01662,-0.000179,24.016800,-0.0079,1.353
6270.00,7.573430,25.01723,-0.000179,24.016909,-0.0079,1.353
6272.00,7.574054,25.01709,-0.000179,24.016626,-0.0079,1.353
6274.00,7.574592,25.01712,-0.000180,24.016423,-0.0079,1.354
6276.00,7.573800,25.01732,-0.000180,24.015916,-0.0078,1.353
6278.00,7.573501,25.01731,-0.000181,24.016802,-0.0079,1.354
6280.00,7.574271,25.01719,-0.000180,24.016260,-0.0078,1.353
6282.00,7.573570,25.01713,-0.000180,24.016322,-0.0079,1.353
6284.00,7.573126,25.01625,-0.000180,24.016320,-0.0078,1.353
6286.00,7.573626,25.01743,-0.000179,24.016420,-0.0078,1.353
6288.00,7.573855,25.01723,-0.000180,24.016976,-0.0079,1.353
6290.00,7.573565,25.01662,-0.000180,24.016019,-0.0079,1.353
6292.00,7.574325,25.01618,-0.000180,24.016266,-0.0078,1.354
6294.00,7.575460,25.01673,-0.000180,24.016316,-0.0079,1.353
6296.00,7.574968,25.01646,-0.000179,24.016106,-0.0079,1.352
6298.00,7.574943,25.01704,-0.000179,24.016809,-0.0079,1.353
6300.00,7.573919,25.01691,-0.000179,24.016240,-0.0078,1.353
6302.00,7.573339,25.01662,-0.000179,24.016075,-0.0078,1.353
6304.00,7.574015,25.01613,-0.000179,24.016530,-0.0079,1.353
6306.00,7.574154,25.01609,-0.000179,24.017020,-0.0078,1.353
6308.00,7.573746,25.01721,-0.000180,24.016849,-0.0078,1.353
6310.00,7.573107,25.01681,-0.000180,24.016416,-0.0079,1.353
6312.00,7.573230,25.01734,-0.000180,24.016731,-0.0079,1.353
6314.00,7.573052,25.01684,-0.000180,24.016293,-0.0078,1.353
6316.00,7.573234,25.01663,-0.000180,24.017094,-0.0078,1.353
6318.00,7.573232,25.01686,-0.000180,24.016768,-0.0078,1.353
6320.00,7.573749,25.01654,-0.000180,24.016434,-0.0078,1.353
6322.00,7.574424,25.01677,-0.000179,24.016492,-0.0078,1.353
6324.00,7.574907,25.01689,-0.000179,24.017234,-0.0078,1.353
6326.00,7.575396,25.01708,-0.000179,24.017132,-0.0078,1.354
6328.00,7.574778,25.01692,-0.000180,24.016006,-0.0079,1.353
6330.00,7.574068,25.01659,-0.000181,24.015916,-0.0078,1.353
6332.00,7.573394,25.01641,-0.000180,24.016313,-0.0078,1.353
6334.00,7.572922,25.01619,-0.000179,24.016924,-0.0078,1.353
6336.00,7.573177,25.01645,-0.000180,24.016503,-0.0079,1.353
6338.00,7.573384,25.01611,-0.000180,24.016305,-0.0078,1.353
6340.00,7.573382,25.01633,-0.000180,24.016191,-0.0078,1.352
6342.00,7.573057,25.01632,-0.000179,24.016688,-0.0078,1.353
6344.00,7.573394,25.01694,-0.000180,24.016871,-0.0078,1.354
6346.00,7.572972,25.01731,-0.000181,24.016467,-0.0079,1.353
6348.00,7.572842,25.01663,-0.000181,24.016704,-0.0079,1.353
6350.00,7.572963,25.01758,-0.000179,24.017112,-0.0079,1.352
6352.00,7.573374,25.01737,-0.000179,24.016900,-0.0078,1.353
6354.00,7.573279,25.01681,-0.000180,24.016253,-0.0078,1.353
6356.00,7.573251,25.01631,-0.000180,24.016659,-0.0079,1.353
6358.00,7.573234,25.01696,-0.000179,24.016896,-0.0079,1.353
6360.00,7.572461,25.01624,-0.000179,24.015901,-0.0078,1.353
6362.00,7.571891,25.01513,-0.000180,24.016862,-0.0078,1.353
6364.00,7.572270,25.01514,-0.000179,24.016644,-0.0078,1.353
6366.00,7.572896,25.01652,-0.000180,24.016316,-0.0079,1.353
6368.00,7.573083,25.01655,-0.000180,24.016218,-0.0078,1.354
6370.00,7.573181,25.01646,-0.000180,24.016278,-0.0079,1.353
6372.00,7.573550,25.01629,-0.000179,24.016427,-0.0078,1.353
6374.00,7.572973,25.01620,-0.000179,24.016985,-0.0078,1.353
6376.00,7.572951,25.01628,-0.000179,24.017110,-0.0078,1.353
6378.00,7.572466,25.01582,-0.000180,24.016717,-0.0078,1.354
6380.00,7.572902,25.01558,-0.000179,24.016356,-0.0078,1.353
6382.00,7.574550,25.01618,-0.000179,24.016809,-0.0078,1.353
6384.00,7.574260,25.01713,-0.000179,24.016646,-0.0078,1.353
6386.00,7.574314,25.01684,-0.000179,24.016918,-0.0078,1.353
6388.00,7.574033,25.01724,-0.000180,24.016423,-0.0078,1.353
6390.00,7.573252,25.01682,-0.000180,24.016173,-0.0078,1.353
6392.00,7.573167,25.01680,-0.000180,24.016242,-0.0079,1.354
6394.00,7.573233,25.01608,-0.000180,24.016003,-0.0079,1.354
6396.00,7.573401,25.01599,-0.000181,24.016237,-0.0079,1.353
6398.00,7.573716,25.01652,-0.000181,24.016260,-0.0078,1.354
6400.00,7.573525,25.01605,-0.000180,24.016063,-0.0079,1.354
6402.00,7.572916,25.01594,-0.000180,24.015932,-0.0078,1.354
6404.00,7.572756,25.01566,-0.000180,24.016481,-0.0078,1.353
6406.00,7.573242,25.01568,-0.000181,24.016597,-0.0078,1.354
6408.00,7.573214,25.01643,-0.000180,24.016153,-0.0078,1.353
6410.00,7.574009,25.01586,-0.000181,24.016429,-0.0078,1.353
6412.00,7.574010,25.01683,-0.000180,24.016659,-0.0079,1.353
6414.00,7.573577,25.01744,-0.000179,24.016251,-0.0078,1.354
6416.00,7.573358,25.01728,-0.000180,24.016702,-0.0079,1.354
6418.00,7.572970,25.01755,-0.000180,24.016307,-0.0078,1.353
6420.00,7.572903,25.01816,-0.000179,24.015917,-0.0078,1.353
6422.00,7.572797,25.01791,-0.000179,24.016726,-0.0079,1.353
6424.00,7.573052,25.01773,-0.000180,24.016266,-0.0078,1.353
6426.00,7.573021,25.01746,-0.000179,24.016004,-0.0078,1.353
6428.00,7.573160,25.01757,-0.000179,24.016711,-0.0078,1.353
6430.00,7.573147,25.01746,-0.000180,24.016360,-0.0079,1.354
6432.00,7.572769,25.01666,-0.000181,24.016623,-0.0078,1.353
6434.00,7.572152,25.01631,-0.000180,24.016586,-0.0079,1.353
6436.00,7.572490,25.01653,-0.000180,24.016833,-0.0079,1.353
6438.00,7.572721,25.01719,-0.000180,24.016053,-0.0079,1.353
6440.00,7.572582,25.01778,-0.000180,24.016072,-0.0078,1.353
6442.00,7.572415,25.01709,-0.000179,24.016046,-0.0079,1.353
6444.00,7.571972,25.01627,-0.000180,24.015943,-0.0078,1.353
6446.00,7.572594,25.01636,-0.000181,24.016102,-0.0079,1.353
6448.00,7.573438,25.01620,-0.000181,24.016169,-0.0078,1.353
6450.00,7.573007,25.01771,-0.000180,24.016276,-0.0078,1.353
6452.00,7.572842,25.01782,-0.000179,24.016333,-0.0079,1.354
6454.00,7.572188,25.01727,-0.000180,24.016980,-0.0079,1.353
6456.00,7.571769,25.01753,-0.000180,24.016088,-0.0079,1.353
6458.00,7.572013,25.01700,-0.000180,24.016030,-0.0079,1.353
6460.00,7.572812,25.01688,-0.000179,24.016730,-0.0079,1.354
6462.00,7.573186,25.01746,-0.000180,24.016552,-0.0078,1.353
6464.00,7.572567,25.01730,-0.000180,24.016594,-0.0079,1.353
6466.00,7.572415,25.01735,-0.000180,24.017205,-0.0078,1.353
6468.00,7.573202,25.01681,-0.000179,24.016797,-0.0079,1.353
6470.00,7.573543,25.01654,-0.000180,24.017201,-0.0079,1.353
6472.00,7.572813,25.01730,-0.000180,24.016273,-0.0079,1.353
6474.00,7.573750,25.01745,-0.000180,24.016679,-0.0079,1.353
6476.00,7.574066,25.01736,-0.000179,24.016962,-0.0079,1.353
6478.00,7.573328,25.01650,-0.000180,24.016893,-0.0078,1.353
6480.00,7.573381,25.01665,-0.000180,24.016682,-0.0078,1.353
6482.00,7.573386,25.01704,-0.000179,24.016150,-0.0078,1.353
6484.00,7.573594,25.01752,-0.000179,24.015941,-0.0078,1.353
6486.00,7.572771,25.01756,-0.000179,24.015983,-0.0078,1.354
6488.00,7.572708,25.01726,-0.000181,24.016081,-0.0079,1.353
6490.00,7.572300,25.01768,-0.000181,24.016284,-0.0079,1.353
6492.00,7.572929,25.01760,-0.000180,24.016478,-0.0078,1.353
6494.00,7.573356,25.01765,-0.000180,24.016151,-0.0079,1.353
6496.00,7.573534,25.01758,-0.000180,24.016296,-0.0079,1.353
6498.00,7.573466,25.01831,-0.000180,24.016184,-0.0079,1.353
6500.00,7.573149,25.01860,-0.000181,24.016224,-0.0079,1.353
6502.00,7.573054,25.01846,-0.000180,24.015678,-0.0079,1.353
6504.00,7.572498,25.01849,-0.000180,24.016829,-0.0079,1.354
6506.00,7.572791,25.01935,-0.000180,24.016476,-0.0079,1.354
6508.00,7.572573,25.01831,-0.000180,24.016639,-0.0078,1.354
6510.00,7.572313,25.01809,-0.000180,24.016508,-0.0079,1.354
6512.00,7.572672,25.01765,-0.000180,24.016880,-0.0078,1.354
6514.00,7.572443,25.01727,-0.000180,24.016597,-0.0078,1.353
6516.00,7.572464,25.01760,-0.000179,24.016090,-0.0079,1.353
6518.00,7.572090,25.01855,-0.000180,24.015569,-0.0078,1.353
6520.00,7.572322,25.01746,-0.000181,24.016077,-0.0079,1.353
6522.00,7.572200,25.01688,-0.000181,24.015787,-0.0079,1.353
6524.00,7.572043,25.01750,-0.000180,24.016028,-0.0078,1.353
6526.00,7.572046,25.01737,-0.000180,24.015849,-0.0078,1.353
6528.00,7.572347,25.01721,-0.000180,24.016494,-0.0078,1.354
6530.00,7.572707,25.01739,-0.000180,24.016432,-0.0078,1.353
6532.00,7.572974,25.01770,-0.000179,24.016383,-0.0079,1.353
6534.00,7.572954,25.01728,-0.000179,24.016284,-0.0079,1.354
6536.00,7.573629,25.01767,-0.000180,24.016325,-0.0078,1.353
6538.00,7.573527,25.01761,-0.000180,24.016536,-0.0078,1.354
6540.00,7.573446,25.01720,-0.000179,24.016144,-0.0078,1.354
6542.00,7.572867,25.01709,-0.000180,24.016260,-0.0079,1.353
6544.00,7.573106,25.01746,-0.000181,24.017221,-0.0079,1.353
6546.00,7.572997,25.01754,-0.000179,24.016354,-0.0078,1.353
6548.00,7.572934,25.01751,-0.000179,24.016779,-0.0079,1.354
6550.00,7.572840,25.01849,-0.000179,24.016416,-0.0078,1.353
6552.00,7.572641,25.01825,-0.000179,24.016851,-0.0078,1.353
6554.00,7.572965,25.01809,-0.000179,24.015888,-0.0079,1.354
6556.00,7.573142,25.01752,-0.000179,24.015946,-0.0079,1.354
6558.00,7.573134,25.01827,-0.000180,24.015956,-0.0078,1.354
6560.00,7.573501,25.01750,-0.000180,24.016565,-0.0079,1.354
6562.00,7.573615,25.01671,-0.000179,24.016692,-0.0079,1.353
6564.00,7.573169,25.01723,-0.000179,24.016846,-0.0078,1.353
6566.00,7.572743,25.01793,-0.000179,24.016566,-0.0078,1.353
6568.00,7.572821,25.01778,-0.000179,24.016561,-0.0078,1.354
6570.00,7.572536,25.01731,-0.000180,24.016110,-0.0078,1.354
6572.00,7.573177,25.01714,-0.000181,24.015992,-0.0078,1.353
6574.00,7.573114,25.01742,-0.000180,24.016048,-0.0078,1.353
6576.00,7.572942,25.01724,-0.000180,24.015881,-0.0078,1.353
6578.00,7.571750,25.01701,-0.000180,24.015914,-0.0078,1.353
6580.00,7.570968,25.01761,-0.000179,24.016362,-0.0078,1.353
6582.00,7.571243,25.01773,-0.000179,24.016525,-0.0078,1.353
6584.00,7.571113,25.01666,-0.000181,24.016853,-0.0078,1.354
6586.00,7.570893,25.01691,-0.000179,24.016213,-0.0078,1.353
6588.00,7.571037,25.01709,-0.000180,24.016421,-0.0079,1.353
6590.00,7.570894,25.01667,-0.000178,24.016585,-0.0079,1.353
6592.00,7.571619,25.01686,-0.000180,24.016090,-0.0078,1.354
6594.00,7.572676,25.01751,-0.000180,24.016362,-0.0078,1.353
6596.00,7.572318,25.01695,-0.000179,24.015963,-0.0079,1.353
6598.00,7.571657,25.01731,-0.000178,24.016895,-0.0079,1.353
6600.00,7.571935,25.01812,-0.000180,24.017428,-0.0078,1.353
6602.00,7.572098,25.01749,-0.000180,24.016222,-0.0078,1.353
@11,12.0000,24.0
6604.00,7.571023,25.01725,-0.000181,24.016043,-0.0078,1.353
6606.00,7.565918,25.01706,-0.000180,24.016171,-0.0079,1.353
6608.00,7.554486,25.01672,-0.000179,24.015506,-0.0079,1.352
6610.00,7.533833,25.01710,-0.000179,24.016061,-0.0078,1.352
6612.00,7.509149,25.01706,-0.000179,24.016037,-0.0078,1.352
6614.00,7.488985,25.01706,-0.000179,24.016481,-0.0078,1.353
6616.00,7.474141,25.01719,-0.000181,24.015990,-0.0078,1.354
6618.00,7.461379,25.01718,-0.000181,24.016436,-0.0078,1.354
6620.00,7.450266,25.01712,-0.000182,24.016499,-0.0079,1.355
6622.00,7.439859,25.01738,-0.000181,24.016503,-0.0078,1.354
6624.00,7.430130,25.01735,-0.000180,24.016478,-0.0078,1.354
6626.00,7.421830,25.01759,-0.000180,24.016532,-0.0078,1.355
6628.00,7.416827,25.01817,-0.000180,24.016860,-0.0078,1.355
6630.00,7.418289,25.01885,-0.000180,24.017415,-0.0078,1.355
6632.00,7.425710,25.01854,-0.000180,24.016151,-0.0078,1.355
6634.00,7.442712,25.01836,-0.000182,24.015637,-0.0078,1.355
6636.00,7.462847,25.01798,-0.000181,24.016374,-0.0078,1.355
6638.00,7.477084,25.01828,-0.000180,24.016518,-0.0079,1.354
6640.00,7.486516,25.01901,-0.000179,24.016835,-0.0078,1.354
6642.00,7.493354,25.01939,-0.000180,24.015827,-0.0079,1.354
6644.00,7.499827,25.01895,-0.000180,24.016711,-0.0078,1.354
6646.00,7.506058,25.01958,-0.000178,24.016753,-0.0079,1.354
6648.00,7.510100,25.01893,-0.000180,24.016320,-0.0079,1.354
6650.00,7.514081,25.01925,-0.000180,24.016354,-0.0078,1.354
6652.00,7.517325,25.01936,-0.000179,24.016550,-0.0079,1.353
6654.00,7.519440,25.01952,-0.000179,24.016804,-0.0078,1.354
6656.00,7.521780,25.01984,-0.000179,24.015834,-0.0078,1.354
6658.00,7.523889,25.01938,-0.000179,24.016407,-0.0078,1.354
6660.00,7.525629,25.02001,-0.000179,24.016090,-0.0079,1.353
6662.00,7.527106,25.02053,-0.000179,24.016501,-0.0078,1.353
6664.00,7.529014,25.02031,-0.000179,24.016429,-0.0079,1.353
6666.00,7.531246,25.01952,-0.000179,24.016260,-0.0078,1.354
6668.00,7.533607,25.01905,-0.000179,24.016929,-0.0078,1.354
6670.00,7.536447,25.01958,-0.000181,24.017194,-0.0078,1.354
6672.00,7.538694,25.01929,-0.000180,24.016779,-0.0079,1.353
6674.00,7.541353,25.01941,-0.000180,24.016771,-0.0079,1.353
6676.00,7.543504,25.01949,-0.000179,24.016619,-0.0078,1.353
6678.00,7.544912,25.01900,-0.000179,24.016353,-0.0078,1.353
6680.00,7.547178,25.01968,-0.000180,24.016670,-0.0078,1.354
6682.00,7.548827,25.01914,-0.000179,24.016285,-0.0078,1.353
6684.00,7.550159,25.01914,-0.000179,24.016759,-0.0078,1.354
6686.00,7.551648,25.01903,-0.000179,24.016693,-0.0078,1.353
6688.00,7.552533,25.01955,-0.000180,24.016057,-0.0078,1.354
6690.00,7.553601,25.01976,-0.000179,24.015767,-0.0079,1.354
6692.00,7.554637,25.01964,-0.000179,24.017114,-0.0078,1.354
6694.00,7.556265,25.01969,-0.000179,24.017205,-0.0079,1.353
6696.00,7.557757,25.02003,-0.000180,24.016082,-0.0079,1.354
6698.00,7.559109,25.01893,-0.000180,24.016004,-0.0079,1.354
6700.00,7.559132,25.01908,-0.000180,24.016664,-0.0079,1.353
6702.00,7.560201,25.01963,-0.000180,24.017462,-0.0079,1.353
6704.00,7.561569,25.01944,-0.000180,24.016782,-0.0079,1.354
6706.00,7.563000,25.01913,-0.000180,24.015821,-0.0078,1.353
6708.00,7.564109,25.01870,-0.000180,24.016356,-0.0079,1.354
6710.00,7.564856,25.01953,-0.000179,24.015724,-0.0078,1.353
6712.00,7.566751,25.01906,-0.000180,24.015834,-0.0079,1.353
6714.00,7.568215,25.01864,-0.000180,24.016438,-0.0078,1.354
6716.00,7.568885,25.01828,-0.000179,24.015608,-0.0079,1.354
6718.00,7.569543,25.01873,-0.000180,24.016153,-0.0078,1.354
6720.00,7.570338,25.01873,-0.000180,24.016791,-0.0079,1.354
6722.00,7.572296,25.01907,-0.000179,24.016552,-0.0079,1.354
6724.00,7.573757,25.01835,-0.000180,24.016200,-0.0079,1.354
6726.00,7.575212,25.01894,-0.000181,24.016960,-0.0078,1.354
6728.00,7.576580,25.01885,-0.000180,24.016164,-0.0079,1.354
6730.00,7.576841,25.01829,-0.000179,24.016131,-0.0078,1.354
6732.00,7.577382,25.01880,-0.000182,24.016231,-0.0078,1.354
6734.00,7.576985,25.01938,-0.000180,24.016117,-0.0079,1.354
6736.00,7.576768,25.01889,-0.000180,24.015879,-0.0078,1.353
6738.00,7.577459,25.01897,-0.000179,24.016702,-0.0078,1.354
6740.00,7.577973,25.01914,-0.000179,24.015713,-0.0078,1.354
6742.00,7.578353,25.01931,-0.000179,24.015988,-0.0078,1.353
6744.00,7.578215,25.01895,-0.000179,24.016751,-0.0078,1.354
6746.00,7.577877,25.01870,-0.000180,24.016318,-0.0078,1.354
6748.00,7.578035,25.01900,-0.000180,24.015363,-0.0079,1.354
6750.00,7.577617,25.01824,-0.000180,24.015905,-0.0078,1.353
6752.00,7.577293,25.01842,-0.000179,24.016456,-0.0078,1.354
6754.00,7.577632,25.01844,-0.000180,24.016813,-0.0078,1.354
6756.00,7.577185,25.01842,-0.000180,24.016675,-0.0079,1.353
6758.00,7.576704,25.01852,-0.000179,24.016461,-0.0079,1.353
6760.00,7.575369,25.01915,-0.000180,24.016057,-0.0079,1.353
6762.00,7.574889,25.01887,-0.000178,24.016217,-0.0079,1.353
6764.00,7.575436,25.01936,-0.000179,24.017282,-0.0078,1.354
6766.00,7.575990,25.01909,-0.000180,24.016046,-0.0078,1.354
6768.00,7.576555,25.01895,-0.000182,24.016157,-0.0078,1.354
6770.00,7.576083,25.01887,-0.000181,24.016104,-0.0079,1.354
6772.00,7.575477,25.01864,-0.000181,24.015506,-0.0079,1.354
6774.00,7.575083,25.01902,-0.000180,24.016320,-0.0078,1.354
6776.00,7.575701,25.01912,-0.000180,24.016195,-0.0079,1.354
6778.00,7.576357,25.01950,-0.000180,24.015883,-0.0079,1.353
6780.00,7.575547,25.01963,-0.000180,24.016418,-0.0079,1.354
6782.00,7.575319,25.01968,-0.000181,24.016354,-0.0078,1.354
6784.00,7.575172,25.01969,-0.000180,24.015881,-0.0078,1.353
6786.00,7.574505,25.02046,-0.000180,24.016285,-0.0078,1.354
6788.00,7.574876,25.01931,-0.000180,24.016206,-0.0078,1.353
6790.00,7.574153,25.01970,-0.000180,24.016024,-0.0078,1.354
6792.00,7.574072,25.01920,-0.000180,24.016907,-0.0079,1.354
6794.00,7.574385,25.01934,-0.000180,24.016039,-0.0079,1.354
6796.00,7.574574,25.01910,-0.000181,24.015923,-0.0078,1.354
6798.00,7.574233,25.01874,-0.000180,24.016208,-0.0079,1.354
6800.00,7.573929,25.01963,-0.000181,24.016327,-0.0079,1.354
6802.00,7.574332,25.01956,-0.000182,24.016240,-0.0079,1.354
6804.00,7.573998,25.01945,-0.000180,24.016324,-0.0078,1.353
6806.00,7.574295,25.01909,-0.000180,24.016327,-0.0078,1.353
6808.00,7.574604,25.01975,-0.000180,24.016407,-0.0079,1.354
6810.00,7.574299,25.02096,-0.000181,24.016191,-0.0079,1.354
6812.00,7.574028,25.02032,-0.000180,24.016276,-0.0079,1.353
6814.00,7.573916,25.01951,-0.000178,24.016233,-0.0079,1.354
6816.00,7.573495,25.01980,-0.000180,24.016530,-0.0079,1.353
6818.00,7.573496,25.01867,-0.000180,24.015858,-0.0079,1.353
6820.00,7.573815,25.01871,-0.000180,24.016061,-0.0078,1.353
6822.00,7.573759,25.01879,-0.000180,24.015729,-0.0079,1.353
6824.00,7.574365,25.01901,-0.000180,24.016057,-0.0079,1.354
6826.00,7.574347,25.02006,-0.000180,24.016766,-0.0078,1.354
6828.00,7.573688,25.02058,-0.000181,24.016198,-0.0078,1.354
6830.00,7.573272,25.02026,-0.000180,24.016782,-0.0078,1.353
6832.00,7.573453,25.01948,-0.000180,24.016166,-0.0078,1.354
6834.00,7.573761,25.01959,-0.000180,24.016715,-0.0079,1.354
6836.00,7.573480,25.02005,-0.000180,24.016550,-0.0078,1.354
6838.00,7.574240,25.02014,-0.000179,24.016552,-0.0078,1.353
6840.00,7.573868,25.01938,-0.000180,24.016376,-0.0079,1.353
6842.00,7.573162,25.01861,-0.000179,24.016159,-0.0079,1.353
6844.00,7.572761,25.01894,-0.000179,24.016430,-0.0078,1.353
6846.00,7.573289,25.01923,-0.000180,24.016021,-0.0079,1.354
6848.00,7.574001,25.01888,-0.000181,24.015908,-0.0079,1.353
6850.00,7.573891,25.01913,-0.000180,24.016835,-0.0079,1.354
6852.00,7.573348,25.01916,-0.000181,24.016608,-0.0078,1.353
6854.00,7.573299,25.01911,-0.000180,24.016106,-0.0079,1.353
6856.00,7.573065,25.01882,-0.000180,24.016046,-0.0079,1.353
6858.00,7.571924,25.01874,-0.000180,24.016445,-0.0079,1.354
6860.00,7.571921,25.01872,-0.000181,24.016122,-0.0079,1.354
6862.00,7.570921,25.01821,-0.000180,24.016119,-0.0078,1.353
6864.00,7.571809,25.01802,-0.000182,24.016160,-0.0079,1.353
6866.00,7.572534,25.01866,-0.000181,24.015818,-0.0078,1.354
6868.00,7.573038,25.01828,-0.000181,24.016077,-0.0078,1.354
6870.00,7.573233,25.01811,-0.000181,24.016565,-0.0078,1.354
6872.00,7.573244,25.01827,-0.000181,24.016197,-0.0079,1.354
6874.00,7.573290,25.01870,-0.000181,24.016374,-0.0079,1.353
6876.00,7.572948,25.01876,-0.000180,24.016479,-0.0078,1.353
6878.00,7.572499,25.01927,-0.000180,24.016146,-0.0078,1.353
6880.00,7.572807,25.01959,-0.000180,24.016748,-0.0079,1.354
6882.00,7.572537,25.01916,-0.000180,24.016246,-0.0079,1.354
6884.00,7.572394,25.01868,-0.000180,24.016869,-0.0079,1.354
6886.00,7.572059,25.01928,-0.000179,24.016730,-0.0079,1.353
6888.00,7.571877,25.01973,-0.000180,24.016779,-0.0078,1.354
6890.00,7.572758,25.01915,-0.000180,24.016458,-0.0079,1.353
6892.00,7.572937,25.01927,-0.000179,24.016177,-0.0079,1.353
6894.00,7.572460,25.01982,-0.000180,24.016151,-0.0078,1.354
6896.00,7.572390,25.01961,-0.000180,24.016481,-0.0079,1.353
6898.00,7.571973,25.01863,-0.000180,24.015957,-0.0079,1.353
6900.00,7.572406,25.01844,-0.000181,24.016090,-0.0079,1.354
6902.00,7.571803,25.01936,-0.000180,24.015626,-0.0079,1.354
6904.00,7.571877,25.01951,-0.000180,24.016131,-0.0079,1.353
6906.00,7.572504,25.01890,-0.000181,24.016251,-0.0079,1.354
6908.00,7.572943,25.01872,-0.000181,24.016052,-0.0078,1.354
6910.00,7.572596,25.01874,-0.000180,24.015830,-0.0078,1.354
6912.00,7.572910,25.01970,-0.000180,24.016164,-0.0079,1.354
6914.00,7.572498,25.01944,-0.000180,24.015772,-0.0078,1.354
6916.00,7.572088,25.01898,-0.000180,24.016139,-0.0079,1.354
6918.00,7.572924,25.01927,-0.000180,24.015780,-0.0079,1.353
6920.00,7.571915,25.01891,-0.000181,24.016168,-0.0079,1.353
6922.00,7.571645,25.01953,-0.000181,24.016186,-0.0078,1.353
6924.00,7.572182,25.01920,-0.000180,24.016017,-0.0079,1.354
6926.00,7.572373,25.01985,-0.000181,24.016804,-0.0079,1.353
6928.00,7.572033,25.01955,-0.000180,24.016679,-0.0079,1.354
6930.00,7.571596,25.01956,-0.000180,24.016171,-0.0079,1.354
6932.00,7.571271,25.01916,-0.000179,24.015859,-0.0079,1.353
6934.00,7.571717,25.01967,-0.000179,24.016479,-0.0079,1.354
6936.00,7.571127,25.01958,-0.000179,24.016519,-0.0079,1.354
6938.00,7.571720,25.01929,-0.000180,24.016048,-0.0079,1.353
6940.00,7.571498,25.01943,-0.000181,24.016266,-0.0079,1.353
6942.00,7.571409,25.01974,-0.000180,24.015985,-0.0078,1.353
6944.00,7.571251,25.02038,-0.000179,24.015609,-0.0079,1.354
6946.00,7.571830,25.01999,-0.000180,24.016295,-0.0079,1.354
6948.00,7.571394,25.01947,-0.000181,24.016273,-0.0078,1.354
6950.00,7.572059,25.01934,-0.000181,24.016137,-0.0079,1.354
6952.00,7.572032,25.01965,-0.000180,24.015559,-0.0078,1.353
6954.00,7.571009,25.01940,-0.000181,24.016275,-0.0079,1.353
6956.00,7.571016,25.01888,-0.000179,24.016474,-0.0079,1.353
6958.00,7.571075,25.01904,-0.000180,24.016411,-0.0079,1.353
6960.00,7.571774,25.01906,-0.000180,24.016095,-0.0079,1.354
6962.00,7.571503,25.01891,-0.000180,24.016378,-0.0079,1.353
6964.00,7.571718,25.01875,-0.000179,24.016498,-0.0079,1.354
6966.00,7.571799,25.01938,-0.000181,24.016035,-0.0078,1.354
6968.00,7.571924,25.01861,-0.000180,24.015762,-0.0078,1.354
6970.00,7.571648,25.01825,-0.000181,24.016557,-0.0078,1.353
6972.00,7.571001,25.01827,-0.000179,24.016626,-0.0079,1.353
6974.00,7.570515,25.01849,-0.000181,24.016496,-0.0078,1.354
6976.00,7.571060,25.01917,-0.000179,24.016233,-0.0078,1.353
6978.00,7.570941,25.01914,-0.000180,24.016340,-0.0078,1.354
6980.00,7.571604,25.01836,-0.000180,24.015356,-0.0078,1.354
6982.00,7.571151,25.01824,-0.000181,24.016164,-0.0079,1.354
6984.00,7.571787,25.01851,-0.000180,24.015852,-0.0079,1.354
6986.00,7.572050,25.01835,-0.000180,24.015925,-0.0079,1.353
6988.00,7.571434,25.01841,-0.000181,24.016394,-0.0079,1.354
6990.00,7.570975,25.01901,-0.000181,24.016900,-0.0079,1.355
6992.00,7.571061,25.01912,-0.000179,24.016017,-0.0078,1.354
6994.00,7.571145,25.01824,-0.000179,24.015934,-0.0079,1.354
6996.00,7.571511,25.01811,-0.000180,24.016213,-0.0079,1.354
6998.00,7.572221,25.01780,-0.000181,24.015782,-0.0079,1.354
7000.00,7.571707,25.01772,-0.000181,24.015695,-0.0079,1.354
7002.00,7.570189,25.01787,-0.000181,24.016296,-0.0078,1.354
7004.00,7.570160,25.01771,-0.000179,24.015965,-0.0079,1.354
7006.00,7.570744,25.01718,-0.000179,24.016251,-0.0079,1.354
7008.00,7.571074,25.01716,-0.000180,24.016478,-0.0078,1.354
7010.00,7.570722,25.01724,-0.000180,24.015988,-0.0079,1.354
7012.00,7.571015,25.01712,-0.000180,24.015916,-0.0079,1.354
7014.00,7.571434,25.01755,-0.000180,24.016594,-0.0078,1.354
7016.00,7.571891,25.01796,-0.000179,24.016394,-0.0079,1.353
7018.00,7.570911,25.01671,-0.000180,24.016363,-0.0078,1.354
7020.00,7.570095,25.01686,-0.000181,24.016902,-0.0079,1.355
7022.00,7.570692,25.01812,-0.000181,24.015954,-0.0079,1.354
7024.00,7.570431,25.01724,-0.000180,24.015606,-0.0079,1.354
7026.00,7.570139,25.01731,-0.000180,24.016577,-0.0079,1.354
7028.00,7.570175,25.01752,-0.000179,24.015859,-0.0078,1.354
7030.00,7.569729,25.01739,-0.000179,24.016159,-0.0079,1.355
7032.00,7.569441,25.01723,-0.000181,24.016139,-0.0079,1.354
7034.00,7.569111,25.01726,-0.000180,24.015792,-0.0079,1.354
7036.00,7.569576,25.01673,-0.000180,24.016637,-0.0079,1.354
7038.00,7.570107,25.01764,-0.000180,24.016663,-0.0078,1.354
7040.00,7.570145,25.01811,-0.000180,24.015669,-0.0079,1.354
7042.00,7.571790,25.01776,-0.000181,24.015767,-0.0079,1.354
7044.00,7.572344,25.01729,-0.000180,24.016226,-0.0079,1.354
7046.00,7.571193,25.01794,-0.000181,24.015609,-0.0078,1.354
7048.00,7.570460,25.01869,-0.000179,24.015600,-0.0078,1.354
7050.00,7.570292,25.01792,-0.000179,24.016528,-0.0078,1.354
7052.00,7.570206,25.01739,-0.000180,24.016182,-0.0078,1.354
7054.00,7.569742,25.01795,-0.000179,24.016514,-0.0078,1.354
7056.00,7.570153,25.01777,-0.000180,24.015608,-0.0079,1.353
7058.00,7.570151,25.01800,-0.000180,24.016296,-0.0078,1.354
7060.00,7.570232,25.01822,-0.000180,24.015591,-0.0078,1.355
7062.00,7.570450,25.01890,-0.000180,24.016469,-0.0078,1.354
7064.00,7.570456,25.01861,-0.000179,24.015504,-0.0078,1.354
7066.00,7.570779,25.01894,-0.000180,24.016275,-0.0078,1.354
7068.00,7.570746,25.01889,-0.000180,24.016815,-0.0078,1.354
7070.00,7.570688,25.01830,-0.000180,24.016296,-0.0078,1.354
7072.00,7.570207,25.01923,-0.000179,24.015852,-0.0078,1.354
7074.00,7.569906,25.01888,-0.000178,24.016095,-0.0078,1.354
7076.00,7.570168,25.01832,-0.000180,24.015896,-0.0078,1.354
7078.00,7.569824,25.01779,-0.000179,24.016764,-0.0079,1.354
7080.00,7.570384,25.01828,-0.000178,24.016240,-0.0078,1.354
7082.00,7.570979,25.01873,-0.000179,24.016160,-0.0078,1.354
7084.00,7.570451,25.01887,-0.000179,24.016389,-0.0078,1.354
7086.00,7.569773,25.01879,-0.000180,24.016322,-0.0079,1.354
7088.00,7.570010,25.01838,-0.000179,24.016267,-0.0078,1.354
7090.00,7.569725,25.01890,-0.000179,24.016496,-0.0078,1.354
7092.00,7.569746,25.01941,-0.000180,24.016376,-0.0078,1.355
7094.00,7.570093,25.01896,-0.000179,24.015856,-0.0079,1.355
7096.00,7.570652,25.01915,-0.000179,24.016525,-0.0078,1.355
7098.00,7.571148,25.01968,-0.000180,24.017079,-0.0078,1.354
7100.00,7.570282,25.01948,-0.000180,24.017272,-0.0078,1.354
7102.00,7.570560,25.01970,-0.000178,24.016695,-0.0078,1.354
7104.00,7.570311,25.01926,-0.000179,24.015620,-0.0078,1.354
7106.00,7.569728,25.01938,-0.000179,24.015733,-0.0078,1.354
7108.00,7.570225,25.01910,-0.000180,24.015745,-0.0078,1.354
7110.00,7.571448,25.01856,-0.000181,24.016295,-0.0078,1.354
7112.00,7.571250,25.01835,-0.000181,24.016621,-0.0078,1.354
7114.00,7.570947,25.01920,-0.000180,24.016577,-0.0079,1.354
7116.00,7.570301,25.01850,-0.000180,24.016148,-0.0079,1.354
7118.00,7.571174,25.01820,-0.000180,24.015876,-0.0079,1.354
7120.00,7.571100,25.01916,-0.000181,24.016189,-0.0079,1.354
7122.00,7.571303,25.01902,-0.000179,24.016621,-0.0078,1.354
7124.00,7.570626,25.01798,-0.000179,24.017145,-0.0078,1.354
7126.00,7.570599,25.01857,-0.000179,24.016258,-0.0079,1.354
7128.00,7.570920,25.01929,-0.000179,24.016548,-0.0078,1.354
7130.00,7.571305,25.01926,-0.000180,24.016137,-0.0078,1.355
7132.00,7.570773,25.01916,-0.000179,24.016748,-0.0078,1.355
7134.00,7.570181,25.01911,-0.000179,24.016030,-0.0079,1.354
7136.00,7.570137,25.01884,-0.000180,24.016443,-0.0079,1.355
7138.00,7.570529,25.01947,-0.000180,24.016037,-0.0078,1.354
7140.00,7.570926,25.01898,-0.000180,24.016048,-0.0078,1.354
7142.00,7.570909,25.01903,-0.000180,24.016547,-0.0079,1.354
7144.00,7.570973,25.01879,-0.000180,24.015963,-0.0078,1.354
7146.00,7.571311,25.01831,-0.000180,24.016213,-0.0078,1.354
7148.00,7.571208,25.01842,-0.000181,24.016171,-0.0078,1.354
7150.00,7.571043,25.01893,-0.000179,24.016213,-0.0079,1.353
7152.00,7.571110,25.01880,-0.000179,24.016327,-0.0079,1.354
7154.00,7.570829,25.01846,-0.000180,24.015894,-0.0079,1.354
7156.00,7.570894,25.01884,-0.000179,24.015965,-0.0079,1.354
7158.00,7.571087,25.01954,-0.000180,24.016233,-0.0078,1.354
7160.00,7.570701,25.01887,-0.000181,24.016037,-0.0079,1.354
7162.00,7.570439,25.01938,-0.000181,24.016619,-0.0079,1.354
7164.00,7.570074,25.01941,-0.000179,24.016148,-0.0079,1.354
7166.00,7.570633,25.01946,-0.000179,24.016153,-0.0079,1.354
7168.00,7.570498,25.01902,-0.000180,24.016289,-0.0079,1.354
7170.00,7.571069,25.01948,-0.000180,24.016746,-0.0079,1.353
7172.00,7.570674,25.02024,-0.000179,24.016365,-0.0079,1.353
7174.00,7.569692,25.02084,-0.000179,24.016324,-0.0078,1.354
7176.00,7.570414,25.02172,-0.000179,24.016026,-0.0079,1.354
7178.00,7.570618,25.02103,-0.000180,24.016206,-0.0078,1.355
7180.00,7.570807,25.02110,-0.000180,24.016744,-0.0078,1.354
7182.00,7.570182,25.02112,-0.000180,24.016140,-0.0078,1.354
7184.00,7.569833,25.02131,-0.000179,24.016686,-0.0078,1.354
7186.00,7.570540,25.02121,-0.000180,24.017157,-0.0079,1.354
7188.00,7.570857,25.02095,-0.000180,24.016213,-0.0079,1.354
7190.00,7.570434,25.02124,-0.000181,24.016276,-0.0079,1.354
7192.00,7.569829,25.02139,-0.000181,24.016206,-0.0078,1.354
7194.00,7.570266,25.02114,-0.000181,24.016547,-0.0079,1.354
7196.00,7.570655,25.02083,-0.000179,24.016189,-0.0079,1.353
7198.00,7.570368,25.02056,-0.000178,24.016595,-0.0078,1.354
7200.00,7.570719,25.02095,-0.000178,24.016891,-0.0078,1.353
7202.00,7.570914,25.02038,-0.000179,24.016478,-0.0078,1.353
@12,12.0000,24.0
7204.00,7.570843,25.02090,-0.000179,24.016008,-0.0079,1.354
7206.00,7.563949,25.02105,-0.000177,24.016489,-0.0078,1.353
7208.00,7.553154,25.02068,-0.000178,24.015917,-0.0078,1.353
7210.00,7.533180,25.02045,-0.000177,24.016099,-0.0078,1.353
7212.00,7.510049,25.02091,-0.000178,24.016605,-0.0078,1.353
7214.00,7.491252,25.02044,-0.000179,24.016730,-0.0078,1.353
7216.00,7.478063,25.02118,-0.000180,24.016626,-0.0078,1.354
7218.00,7.468362,25.02038,-0.000180,24.017078,-0.0078,1.354
7220.00,7.458650,25.01982,-0.000181,24.016561,-0.0078,1.355
7222.00,7.448193,25.02064,-0.000181,24.015827,-0.0078,1.354
7224.00,7.438665,25.02056,-0.000180,24.016046,-0.0078,1.354
7226.00,7.431428,25.02040,-0.000180,24.016101,-0.0079,1.355
7228.00,7.426946,25.02072,-0.000180,24.016788,-0.0079,1.355
7230.00,7.428523,25.02027,-0.000180,24.016079,-0.0078,1.356
7232.00,7.436366,25.01981,-0.000181,24.016516,-0.0079,1.355
7234.00,7.451965,25.01953,-0.000180,24.016088,-0.0079,1.356
7236.00,7.470059,25.01962,-0.000181,24.016677,-0.0079,1.356
7238.00,7.484756,25.01954,-0.000181,24.016184,-0.0079,1.355
7240.00,7.494423,25.02033,-0.000181,24.016184,-0.0079,1.354
7242.00,7.501469,25.02077,-0.000180,24.016601,-0.0079,1.354
7244.00,7.506766,25.02000,-0.000180,24.016499,-0.0079,1.354
7246.00,7.512899,25.02027,-0.000179,24.015858,-0.0078,1.354
7248.00,7.518158,25.02060,-0.000178,24.016940,-0.0078,1.354
7250.00,7.522182,25.02009,-0.000178,24.016391,-0.0078,1.353
7252.00,7.524502,25.02021,-0.000178,24.016095,-0.0078,1.353
7254.00,7.525360,25.02018,-0.000178,24.015593,-0.0078,1.354
7256.00,7.526694,25.02020,-0.000179,24.016478,-0.0078,1.353
7258.00,7.527468,25.01954,-0.000178,24.016548,-0.0078,1.354
7260.00,7.528963,25.01868,-0.000179,24.016793,-0.0078,1.354
7262.00,7.528664,25.01816,-0.000180,24.016730,-0.0079,1.354
7264.00,7.528570,25.01898,-0.000180,24.016211,-0.0078,1.354
7266.00,7.529453,25.01938,-0.000180,24.016427,-0.0078,1.354
7268.00,7.531234,25.01913,-0.000179,24.016514,-0.0079,1.354
7270.00,7.532821,25.01908,-0.000180,24.016325,-0.0078,1.354
7272.00,7.535483,25.01850,-0.000179,24.016731,-0.0079,1.354
7274.00,7.537963,25.01820,-0.000179,24.016173,-0.0079,1.354
7276.00,7.538867,25.01794,-0.000179,24.015069,-0.0079,1.354
7278.00,7.540618,25.01696,-0.000181,24.016824,-0.0079,1.354
7280.00,7.542879,25.01780,-0.000179,24.016603,-0.0079,1.354
7282.00,7.545132,25.01888,-0.000179,24.016519,-0.0078,1.354
7284.00,7.545773,25.01951,-0.000178,24.016724,-0.0079,1.354
7286.00,7.547597,25.01909,-0.000179,24.016773,-0.0079,1.354
7288.00,7.550493,25.01843,-0.000180,24.015898,-0.0079,1.353
7290.00,7.553008,25.01819,-0.000178,24.016501,-0.0078,1.354
7292.00,7.554969,25.01885,-0.000179,24.016597,-0.0078,1.354
7294.00,7.556709,25.01893,-0.000180,24.016853,-0.0078,1.354
7296.00,7.558317,25.01847,-0.000180,24.016847,-0.0079,1.354
7298.00,7.558941,25.01849,-0.000179,24.016973,-0.0078,1.353
7300.00,7.560764,25.01902,-0.000180,24.016789,-0.0078,1.354
7302.00,7.562783,25.01907,-0.000180,24.016860,-0.0079,1.354
7304.00,7.563131,25.01934,-0.000181,24.016692,-0.0078,1.354
7306.00,7.563926,25.01917,-0.000181,24.016293,-0.0079,1.354
7308.00,7.564547,25.01875,-0.000179,24.016722,-0.0078,1.354
7310.00,7.565478,25.01840,-0.000179,24.016329,-0.0078,1.354
7312.00,7.566268,25.01945,-0.000179,24.016130,-0.0078,1.354
7314.00,7.567343,25.01921,-0.000178,24.016547,-0.0078,1.354
7316.00,7.568541,25.01874,-0.000180,24.016329,-0.0079,1.354
7318.00,7.569865,25.01939,-0.000179,24.016818,-0.0078,1.355
7320.00,7.571026,25.01944,-0.000180,24.016365,-0.0078,1.354
7322.00,7.572019,25.01860,-0.000180,24.016463,-0.0078,1.354
7324.00,7.573067,25.01777,-0.000180,24.016704,-0.0078,1.355
7326.00,7.574602,25.01822,-0.000180,24.016405,-0.0078,1.354
7328.00,7.574904,25.01863,-0.000180,24.015939,-0.0078,1.354
7330.00,7.576322,25.01867,-0.000181,24.016490,-0.0078,1.354
7332.00,7.576938,25.01852,-0.000180,24.016586,-0.0079,1.355
7334.00,7.576576,25.01861,-0.000180,24.017058,-0.0078,1.354
7336.00,7.577028,25.01883,-0.000179,24.016806,-0.0078,1.353
7338.00,7.576565,25.01903,-0.000179,24.016253,-0.0078,1.354
7340.00,7.576152,25.01860,-0.000180,24.016226,-0.0078,1.354
7342.00,7.576919,25.01818,-0.000179,24.016041,-0.0078,1.354
7344.00,7.576745,25.01708,-0.000179,24.016035,-0.0079,1.355
7346.00,7.576345,25.01720,-0.000180,24.016314,-0.0079,1.354
7348.00,7.576370,25.01763,-0.000180,24.015979,-0.0079,1.355
7350.00,7.576484,25.01865,-0.000180,24.016052,-0.0078,1.354
7352.00,7.575916,25.01823,-0.000180,24.016082,-0.0078,1.354
7354.00,7.576100,25.01752,-0.000179,24.016173,-0.0078,1.354
7356.00,7.576483,25.01819,-0.000180,24.016608,-0.0078,1.354
7358.00,7.576259,25.01860,-0.000178,24.016398,-0.0079,1.354
7360.00,7.575852,25.01787,-0.000180,24.017003,-0.0079,1.354
7362.00,7.575393,25.01794,-0.000180,24.016472,-0.0079,1.355
7364.00,7.575088,25.01806,-0.000181,24.016313,-0.0078,1.355
7366.00,7.575061,25.01824,-0.000180,24.016490,-0.0079,1.354
7368.00,7.575120,25.01840,-0.000179,24.016936,-0.0079,1.353
7370.00,7.575522,25.01876,-0.000179,24.017052,-0.0078,1.354
7372.00,7.575168,25.01920,-0.000178,24.017003,-0.0078,1.354
7374.00,7.574909,25.01839,-0.000179,24.016726,-0.0079,1.354
7376.00,7.574707,25.01859,-0.000180,24.016637,-0.0079,1.354
7378.00,7.573807,25.01802,-0.000180,24.016365,-0.0078,1.354
7380.00,7.573627,25.01931,-0.000181,24.017009,-0.0078,1.354
7382.00,7.573591,25.01879,-0.000179,24.016202,-0.0078,1.355
7384.00,7.573703,25.01881,-0.000180,24.016572,-0.0079,1.354
7386.00,7.573012,25.01892,-0.000180,24.016246,-0.0079,1.354
7388.00,7.573235,25.01864,-0.000179,24.016113,-0.0078,1.354
7390.00,7.573304,25.01751,-0.000178,24.016113,-0.0079,1.354
7392.00,7.573247,25.01818,-0.000180,24.016566,-0.0079,1.354
7394.00,7.572591,25.01902,-0.000180,24.016135,-0.0079,1.354
7396.00,7.572565,25.01850,-0.000180,24.016289,-0.0078,1.354
7398.00,7.573317,25.01768,-0.000179,24.016470,-0.0078,1.355
7400.00,7.573389,25.01874,-0.000180,24.016791,-0.0079,1.354
7402.00,7.572565,25.01860,-0.000180,24.016483,-0.0079,1.354
7404.00,7.572103,25.01806,-0.000179,24.016802,-0.0078,1.354
7406.00,7.572501,25.01794,-0.000179,24.016595,-0.0079,1.354
7408.00,7.572883,25.01851,-0.000179,24.016844,-0.0079,1.354
7410.00,7.572627,25.01920,-0.000179,24.016895,-0.0079,1.355
7412.00,7.571807,25.01870,-0.000180,24.015778,-0.0078,1.355
7414.00,7.572078,25.01863,-0.000179,24.016324,-0.0078,1.354
7416.00,7.571664,25.01835,-0.000179,24.017239,-0.0078,1.354
7418.00,7.571529,25.01799,-0.000179,24.016309,-0.0079,1.354
7420.00,7.573138,25.01808,-0.000179,24.016403,-0.0079,1.354
7422.00,7.573508,25.01772,-0.000179,24.016681,-0.0078,1.355
7424.00,7.572155,25.01814,-0.000179,24.016706,-0.0078,1.354
7426.00,7.571174,25.01757,-0.000179,24.015970,-0.0079,1.354
7428.00,7.570743,25.01748,-0.000179,24.016115,-0.0079,1.354
7430.00,7.571522,25.01831,-0.000180,24.016325,-0.0078,1.354
7432.00,7.572456,25.01811,-0.000180,24.016833,-0.0078,1.354
7434.00,7.571720,25.01750,-0.000179,24.016150,-0.0079,1.354
7436.00,7.571606,25.01828,-0.000180,24.016244,-0.0079,1.354
7438.00,7.571205,25.01932,-0.000179,24.016458,-0.0079,1.355
7440.00,7.570977,25.01861,-0.000179,24.016353,-0.0079,1.354
7442.00,7.570939,25.01792,-0.000179,24.016293,-0.0078,1.354
7444.00,7.570359,25.01821,-0.000178,24.016411,-0.0078,1.354
7446.00,7.569819,25.01879,-0.000179,24.016492,-0.0078,1.354
7448.00,7.570525,25.01861,-0.000179,24.016421,-0.0078,1.354
7450.00,7.571012,25.01820,-0.000180,24.016224,-0.0078,1.353
7452.00,7.571243,25.01835,-0.000179,24.016688,-0.0078,1.354
7454.00,7.570996,25.01776,-0.000178,24.017313,-0.0078,1.354
7456.00,7.571065,25.01835,-0.000179,24.016757,-0.0078,1.354
7458.00,7.571124,25.01900,-0.000179,24.016173,-0.0078,1.354
7460.00,7.571468,25.01832,-0.000179,24.016498,-0.0078,1.354
7462.00,7.571392,25.01812,-0.000180,24.016690,-0.0078,1.355
7464.00,7.571406,25.01842,-0.000180,24.016666,-0.0078,1.354
7466.00,7.571390,25.01924,-0.000179,24.016827,-0.0078,1.354
7468.00,7.570792,25.01994,-0.000179,24.016577,-0.0079,1.355
7470.00,7.570701,25.01880,-0.000179,24.016479,-0.0079,1.354
7472.00,7.571039,25.01951,-0.000178,24.016006,-0.0078,1.354
7474.00,7.570628,25.01931,-0.000179,24.016391,-0.0078,1.354
7476.00,7.569996,25.02079,-0.000179,24.016777,-0.0078,1.354
7478.00,7.569654,25.02024,-0.000179,24.016619,-0.0079,1.354
7480.00,7.570109,25.01988,-0.000179,24.016938,-0.0079,1.354
7482.00,7.570790,25.02022,-0.000180,24.016443,-0.0078,1.355
7484.00,7.570649,25.02024,-0.000180,24.016849,-0.0078,1.354
7486.00,7.569895,25.02065,-0.000180,24.016450,-0.0078,1.355
7488.00,7.569110,25.02097,-0.000179,24.016847,-0.0078,1.354
7490.00,7.570023,25.02052,-0.000178,24.015778,-0.0078,1.354
7492.00,7.570108,25.02045,-0.000177,24.015765,-0.0079,1.354
7494.00,7.570574,25.02051,-0.000178,24.015782,-0.0079,1.354
7496.00,7.570902,25.02030,-0.000178,24.016367,-0.0078,1.354
7498.00,7.570918,25.01987,-0.000178,24.016469,-0.0078,1.354
7500.00,7.569813,25.01991,-0.000178,24.015948,-0.0078,1.354
7502.00,7.569255,25.02023,-0.000179,24.016148,-0.0079,1.354
7504.00,7.569764,25.02075,-0.000180,24.017020,-0.0078,1.355
7506.00,7.569284,25.01996,-0.000180,24.016574,-0.0078,1.355
7508.00,7.568909,25.02013,-0.000180,24.016380,-0.0078,1.354
7510.00,7.568952,25.02006,-0.000179,24.016322,-0.0078,1.355
7512.00,7.569484,25.01979,-0.000179,24.016563,-0.0079,1.354
7514.00,7.569586,25.02007,-0.000180,24.016615,-0.0078,1.354
7516.00,7.569037,25.02024,-0.000179,24.016983,-0.0078,1.354
7518.00,7.569372,25.02048,-0.000178,24.016458,-0.0078,1.354
7520.00,7.569861,25.02084,-0.000180,24.016458,-0.0078,1.355
7522.00,7.570190,25.02033,-0.000180,24.016409,-0.0079,1.354
7524.00,7.570135,25.02057,-0.000179,24.016104,-0.0078,1.354
7526.00,7.570371,25.02091,-0.000178,24.016155,-0.0079,1.353
7528.00,7.570246,25.02062,-0.000178,24.016211,-0.0078,1.354
7530.00,7.570335,25.02063,-0.000178,24.016489,-0.0078,1.354
7532.00,7.570294,25.02069,-0.000180,24.016325,-0.0079,1.354
7534.00,7.569147,25.02134,-0.000180,24.015637,-0.0078,1.354
7536.00,7.568610,25.02053,-0.000179,24.016220,-0.0078,1.355
7538.00,7.568844,25.01988,-0.000180,24.016175,-0.0079,1.354
7540.00,7.569211,25.01996,-0.000180,24.016644,-0.0078,1.354
7542.00,7.569658,25.01922,-0.000179,24.016505,-0.0078,1.354
7544.00,7.569148,25.01958,-0.000179,24.016097,-0.0079,1.354
7546.00,7.569618,25.01986,-0.000179,24.016637,-0.0079,1.354
7548.00,7.569871,25.01914,-0.000179,24.016079,-0.0079,1.354
7550.00,7.569547,25.01935,-0.000179,24.016282,-0.0078,1.354
7552.00,7.569157,25.02049,-0.000180,24.015854,-0.0078,1.354
7554.00,7.569515,25.02083,-0.000180,24.016177,-0.0079,1.354
7556.00,7.568908,25.01968,-0.000180,24.016262,-0.0078,1.355
7558.00,7.569681,25.02005,-0.000179,24.015421,-0.0078,1.354
7560.00,7.570563,25.02010,-0.000178,24.015791,-0.0078,1.354
7562.00,7.570469,25.01964,-0.000178,24.016015,-0.0078,1.354
7564.00,7.569949,25.02023,-0.000179,24.016539,-0.0078,1.354
7566.00,7.569058,25.02070,-0.000179,24.015778,-0.0079,1.354
7568.00,7.569295,25.02022,-0.000179,24.016144,-0.0078,1.354
7570.00,7.568863,25.01979,-0.000179,24.016334,-0.0078,1.354
7572.00,7.567702,25.01971,-0.000179,24.015994,-0.0079,1.354
7574.00,7.568302,25.01991,-0.000179,24.016634,-0.0079,1.354
7576.00,7.568628,25.02047,-0.000179,24.016637,-0.0079,1.355
7578.00,7.569402,25.02083,-0.000180,24.016719,-0.0078,1.354
7580.00,7.568827,25.02120,-0.000179,24.016382,-0.0078,1.353
7582.00,7.568660,25.02073,-0.000178,24.015988,-0.0079,1.353
7584.00,7.569602,25.02108,-0.000178,24.016610,-0.0079,1.354
7586.00,7.570141,25.02074,-0.000178,24.016416,-0.0079,1.354
7588.00,7.569558,25.02013,-0.000178,24.016503,-0.0079,1.354
7590.00,7.569817,25.02049,-0.000178,24.016730,-0.0079,1.354
7592.00,7.569291,25.02077,-0.000180,24.016378,-0.0078,1.354
7594.00,7.568459,25.02041,-0.000179,24.016614,-0.0078,1.355
7596.00,7.569295,25.02079,-0.000179,24.016169,-0.0078,1.354
7598.00,7.570100,25.02013,-0.000180,24.016416,-0.0079,1.354
7600.00,7.569469,25.02058,-0.000180,24.016777,-0.0078,1.355
7602.00,7.569002,25.02052,-0.000180,24.016474,-0.0078,1.354
7604.00,7.568221,25.02078,-0.000178,24.016467,-0.0078,1.354
7606.00,7.569048,25.02093,-0.000178,24.016197,-0.0078,1.354
7608.00,7.569506,25.02126,-0.000178,24.015693,-0.0079,1.354
7610.00,7.570350,25.02044,-0.000178,24.016075,-0.0078,1.354
7612.00,7.569891,25.02056,-0.000178,24.016503,-0.0079,1.354
7614.00,7.569260,25.02038,-0.000179,24.016554,-0.0078,1.354
7616.00,7.569432,25.02048,-0.000179,24.016208,-0.0078,1.354
7618.00,7.568532,25.02060,-0.000179,24.016639,-0.0079,1.353
7620.00,7.567540,25.02060,-0.000179,24.016798,-0.0078,1.354
7622.00,7.567707,25.02075,-0.000179,24.017473,-0.0078,1.354
7624.00,7.568138,25.02128,-0.000179,24.017099,-0.0078,1.354
7626.00,7.568517,25.02042,-0.000179,24.015930,-0.0078,1.354
7628.00,7.568887,25.02069,-0.000178,24.016104,-0.0078,1.354
7630.00,7.569277,25.02102,-0.000179,24.016827,-0.0078,1.355
7632.00,7.569195,25.02068,-0.000180,24.017270,-0.0078,1.354
7634.00,7.569421,25.02114,-0.000179,24.016363,-0.0078,1.355
7636.00,7.569558,25.02063,-0.000180,24.016795,-0.0078,1.354
7638.00,7.569405,25.02059,-0.000178,24.016144,-0.0078,1.353
7640.00,7.568781,25.02046,-0.000179,24.016713,-0.0078,1.354
7642.00,7.569020,25.02041,-0.000179,24.016195,-0.0079,1.354
7644.00,7.568966,25.02010,-0.000180,24.015896,-0.0078,1.355
7646.00,7.569394,25.02044,-0.000180,24.016650,-0.0078,1.354
7648.00,7.569454,25.02049,-0.000180,24.015950,-0.0079,1.354
7650.00,7.568721,25.02005,-0.000180,24.016639,-0.0079,1.355
7652.00,7.568742,25.01997,-0.000181,24.016394,-0.0078,1.354
7654.00,7.569280,25.02013,-0.000180,24.016023,-0.0078,1.355
7656.00,7.569323,25.01990,-0.000179,24.016523,-0.0078,1.354
7658.00,7.569532,25.01995,-0.000179,24.016478,-0.0079,1.354
7660.00,7.569078,25.02044,-0.000179,24.016474,-0.0078,1.354
7662.00,7.569245,25.02034,-0.000179,24.016851,-0.0078,1.354
7664.00,7.569668,25.02052,-0.000179,24.016653,-0.0078,1.354
7666.00,7.570689,25.02058,-0.000180,24.016663,-0.0078,1.354
7668.00,7.570283,25.02160,-0.000179,24.016690,-0.0078,1.354
7670.00,7.569347,25.02096,-0.000179,24.016485,-0.0078,1.354
7672.00,7.569135,25.02028,-0.000181,24.016485,-0.0078,1.355
7674.00,7.569414,25.02114,-0.000179,24.016726,-0.0078,1.354
7676.00,7.570213,25.02078,-0.000179,24.016576,-0.0079,1.354
7678.00,7.570119,25.02138,-0.000179,24.016666,-0.0078,1.354
7680.00,7.569936,25.02180,-0.000179,24.016710,-0.0078,1.354
7682.00,7.568860,25.02122,-0.000179,24.015945,-0.0078,1.354
7684.00,7.568217,25.02022,-0.000178,24.016452,-0.0078,1.354
7686.00,7.567737,25.02035,-0.000178,24.016307,-0.0078,1.354
7688.00,7.567906,25.01927,-0.000179,24.016166,-0.0078,1.355
7690.00,7.568440,25.01991,-0.000178,24.017226,-0.0078,1.355
7692.00,7.568719,25.01937,-0.000178,24.016621,-0.0078,1.354
7694.00,7.568308,25.01943,-0.000178,24.016372,-0.0078,1.354
7696.00,7.568824,25.01996,-0.000178,24.016302,-0.0079,1.354
7698.00,7.568522,25.01919,-0.000179,24.016412,-0.0078,1.355
7700.00,7.567823,25.01946,-0.000180,24.016528,-0.0079,1.354
7702.00,7.568415,25.01950,-0.000179,24.015872,-0.0078,1.354
7704.00,7.568224,25.01937,-0.000178,24.016291,-0.0078,1.354
7706.00,7.567926,25.01921,-0.000178,24.016233,-0.0078,1.354
7708.00,7.568408,25.01957,-0.000178,24.016498,-0.0078,1.354
7710.00,7.569211,25.01975,-0.000179,24.016115,-0.0079,1.354
7712.00,7.569053,25.01999,-0.000180,24.016030,-0.0078,1.355
7714.00,7.568407,25.01943,-0.000180,24.015821,-0.0078,1.355
7716.00,7.569142,25.01954,-0.000180,24.016599,-0.0078,1.355
7718.00,7.569525,25.01914,-0.000178,24.016686,-0.0078,1.354
7720.00,7.569418,25.01867,-0.000178,24.016581,-0.0078,1.354
7722.00,7.568844,25.01847,-0.000178,24.016285,-0.0079,1.354
7724.00,7.568906,25.01805,-0.000179,24.016099,-0.0078,1.354
7726.00,7.569205,25.01801,-0.000179,24.016735,-0.0078,1.354
7728.00,7.568809,25.01833,-0.000179,24.016992,-0.0078,1.355
7730.00,7.569315,25.01891,-0.000179,24.016559,-0.0079,1.354
7732.00,7.569510,25.01910,-0.000178,24.016802,-0.0078,1.354
7734.00,7.569547,25.01894,-0.000179,24.016012,-0.0078,1.355
7736.00,7.570179,25.01908,-0.000180,24.016775,-0.0078,1.354
7738.00,7.569967,25.01867,-0.000179,24.016768,-0.0079,1.354
7740.00,7.568511,25.01835,-0.000177,24.016706,-0.0079,1.354
7742.00,7.569360,25.01883,-0.000177,24.017031,-0.0078,1.354
7744.00,7.569571,25.01899,-0.000178,24.016965,-0.0078,1.354
7746.00,7.569119,25.01883,-0.000179,24.016182,-0.0078,1.354
7748.00,7.569221,25.01873,-0.000178,24.016266,-0.0078,1.354
7750.00,7.568978,25.01850,-0.000178,24.016311,-0.0078,1.355
7752.00,7.568694,25.01844,-0.000180,24.016568,-0.0079,1.355
7754.00,7.568436,25.01874,-0.000178,24.016547,-0.0078,1.354
7756.00,7.568066,25.01860,-0.000178,24.016915,-0.0078,1.354
7758.00,7.568613,25.01835,-0.000178,24.016240,-0.0079,1.354
7760.00,7.569272,25.01819,-0.000179,24.016159,-0.0078,1.354
7762.00,7.569013,25.01825,-0.000179,24.016800,-0.0078,1.354
7764.00,7.569352,25.01883,-0.000179,24.016717,-0.0078,1.354
7766.00,7.569759,25.01840,-0.000179,24.015874,-0.0078,1.354
7768.00,7.569396,25.01906,-0.000179,24.016269,-0.0078,1.354
7770.00,7.568370,25.01916,-0.000178,24.017128,-0.0078,1.354
7772.00,7.567980,25.01881,-0.000180,24.017025,-0.0078,1.354
7774.00,7.568493,25.01903,-0.000179,24.016519,-0.0078,1.354
7776.00,7.568348,25.01905,-0.000180,24.016389,-0.0079,1.354
7778.00,7.567852,25.01794,-0.000178,24.016871,-0.0078,1.354
7780.00,7.568543,25.01815,-0.000179,24.016692,-0.0078,1.355
7782.00,7.569042,25.01954,-0.000179,24.017032,-0.0078,1.354
7784.00,7.570402,25.02033,-0.000179,24.016235,-0.0078,1.355
7786.00,7.570226,25.02015,-0.000179,24.015635,-0.0078,1.354
7788.00,7.569513,25.02013,-0.000178,24.017137,-0.0079,1.354
7790.00,7.569327,25.01939,-0.000178,24.016262,-0.0078,1.355
7792.00,7.569031,25.01956,-0.000178,24.016760,-0.0078,1.354
7794.00,7.569389,25.02030,-0.000180,24.016775,-0.0078,1.354
7796.00,7.569446,25.02029,-0.000179,24.016563,-0.0079,1.355
7798.00,7.568965,25.02059,-0.000180,24.016347,-0.0078,1.354
7800.00,7.569529,25.02026,-0.000179,24.016204,-0.0078,1.354
7802.00,7.569892,25.02047,-0.000178,24.016010,-0.0079,1.355
@13,12.0000,24.0
7804.00,7.568842,25.01997,-0.000179,24.016414,-0.0078,1.354
7806.00,7.564464,25.02017,-0.000179,24.016345,-0.0078,1.354
7808.00,7.554106,25.01980,-0.000178,24.016837,-0.0078,1.354
7810.00,7.536788,25.01909,-0.000179,24.016512,-0.0079,1.353
7812.00,7.514794,25.01925,-0.000178,24.016365,-0.0078,1.353
7814.00,7.496058,25.01945,-0.000178,24.016532,-0.0078,1.354
7816.00,7.482627,25.02007,-0.000179,24.016300,-0.0078,1.354
7818.00,7.473593,25.01931,-0.000179,24.016030,-0.0079,1.355
7820.00,7.465867,25.01844,-0.000179,24.016577,-0.0078,1.355
7822.00,7.458097,25.01955,-0.000181,24.016960,-0.0079,1.356
7824.00,7.449766,25.01947,-0.000181,24.016688,-0.0078,1.356
7826.00,7.442193,25.01950,-0.000181,24.015704,-0.0078,1.356
7828.00,7.437187,25.01946,-0.000181,24.016595,-0.0078,1.356
7830.00,7.437540,25.02033,-0.000182,24.016427,-0.0078,1.356
7832.00,7.445255,25.01918,-0.000182,24.015834,-0.0078,1.357
7834.00,7.461502,25.01908,-0.000182,24.016142,-0.0079,1.357
7836.00,7.480152,25.01947,-0.000181,24.016325,-0.0078,1.357
7838.00,7.494297,25.01920,-0.000182,24.016369,-0.0079,1.356
7840.00,7.502704,25.01968,-0.000180,24.016345,-0.0079,1.355
7842.00,7.508704,25.01948,-0.000179,24.016334,-0.0079,1.355
7844.00,7.513378,25.01925,-0.000179,24.016186,-0.0079,1.355
7846.00,7.517843,25.01933,-0.000178,24.017137,-0.0078,1.355
7848.00,7.522945,25.01935,-0.000180,24.016208,-0.0079,1.355
7850.00,7.526303,25.01859,-0.000179,24.016048,-0.0078,1.355
7852.00,7.528138,25.01868,-0.000179,24.016189,-0.0078,1.355
7854.00,7.530353,25.01961,-0.000179,24.016140,-0.0078,1.354
7856.00,7.530977,25.01932,-0.000178,24.016954,-0.0078,1.355
7858.00,7.531093,25.02009,-0.000179,24.016588,-0.0078,1.356
7860.00,7.531569,25.01967,-0.000179,24.015975,-0.0079,1.354
7862.00,7.533185,25.02015,-0.000180,24.016949,-0.0078,1.355
7864.00,7.534915,25.02071,-0.000179,24.016599,-0.0078,1.354
7866.00,7.535810,25.02055,-0.000179,24.016679,-0.0079,1.354
7868.00,7.536717,25.02109,-0.000180,24.016055,-0.0078,1.355
7870.00,7.538423,25.02066,-0.000180,24.016367,-0.0079,1.355
7872.00,7.540422,25.02145,-0.000180,24.016586,-0.0079,1.355
7874.00,7.542325,25.02141,-0.000180,24.016590,-0.0079,1.354
7876.00,7.544179,25.02120,-0.000180,24.016258,-0.0078,1.354
7878.00,7.544872,25.02134,-0.000180,24.016318,-0.0078,1.355
7880.00,7.546820,25.02104,-0.000180,24.016456,-0.0078,1.355
7882.00,7.548587,25.02055,-0.000181,24.016568,-0.0078,1.355
7884.00,7.550354,25.02079,-0.000180,24.015807,-0.0078,1.355
7886.00,7.552255,25.02077,-0.000180,24.016206,-0.0079,1.355
7888.00,7.553366,25.02076,-0.000179,24.016153,-0.0079,1.354
7890.00,7.554154,25.02042,-0.000179,24.015756,-0.0079,1.354
7892.00,7.554770,25.02082,-0.000180,24.016510,-0.0078,1.355
7894.00,7.555632,25.02139,-0.000179,24.016035,-0.0078,1.355
7896.00,7.556902,25.02067,-0.000180,24.016050,-0.0078,1.355
7898.00,7.559584,25.02092,-0.000180,24.016432,-0.0078,1.355
7900.00,7.559608,25.02076,-0.000180,24.016215,-0.0079,1.354
7902.00,7.560495,25.02082,-0.000179,24.015714,-0.0079,1.354
7904.00,7.561444,25.02128,-0.000180,24.015470,-0.0078,1.354
7906.00,7.562768,25.02102,-0.000180,24.016327,-0.0078,1.355
7908.00,7.562957,25.02083,-0.000180,24.016135,-0.0079,1.355
7910.00,7.564205,25.02029,-0.000180,24.016293,-0.0078,1.354
7912.00,7.565392,25.02079,-0.000180,24.016256,-0.0079,1.355
7914.00,7.566652,25.02076,-0.000180,24.016024,-0.0079,1.354
7916.00,7.568153,25.02080,-0.000179,24.015731,-0.0079,1.355
7918.00,7.568381,25.02071,-0.000180,24.015925,-0.0079,1.355
7920.00,7.568889,25.02105,-0.000180,24.016333,-0.0078,1.354
7922.00,7.569781,25.02218,-0.000179,24.016634,-0.0078,1.354
7924.00,7.570344,25.02221,-0.000179,24.016398,-0.0079,1.354
7926.00,7.571410,25.02141,-0.000178,24.016420,-0.0079,1.354
7928.00,7.572174,25.02180,-0.000179,24.016436,-0.0079,1.355
7930.00,7.573393,25.02151,-0.000180,24.016347,-0.0078,1.355
7932.00,7.573450,25.02096,-0.000181,24.016862,-0.0079,1.355
7934.00,7.574204,25.02133,-0.000181,24.016278,-0.0079,1.354
7936.00,7.575340,25.02120,-0.000180,24.015724,-0.0079,1.354
7938.00,7.575616,25.02130,-0.000180,24.016113,-0.0079,1.354
7940.00,7.575486,25.02109,-0.000179,24.016561,-0.0079,1.354
7942.00,7.574861,25.02142,-0.000179,24.016224,-0.0078,1.355
7944.00,7.574996,25.02066,-0.000180,24.016590,-0.0079,1.355
7946.00,7.574859,25.02130,-0.000182,24.016581,-0.0078,1.355
7948.00,7.574541,25.02163,-0.000179,24.016137,-0.0079,1.354
7950.00,7.574118,25.02075,-0.000180,24.015936,-0.0079,1.354
7952.00,7.574395,25.02084,-0.000180,24.016331,-0.0078,1.354
7954.00,7.574438,25.02139,-0.000179,24.016534,-0.0078,1.354
7956.00,7.574529,25.02150,-0.000180,24.017047,-0.0078,1.355
7958.00,7.574477,25.02129,-0.000179,24.016226,-0.0079,1.355
7960.00,7.574068,25.02116,-0.000180,24.016073,-0.0078,1.355
7962.00,7.573945,25.02031,-0.000179,24.016693,-0.0079,1.355
7964.00,7.574178,25.02082,-0.000179,24.016401,-0.0079,1.355
7966.00,7.574605,25.02076,-0.000179,24.016512,-0.0079,1.355
7968.00,7.573991,25.02049,-0.000179,24.016063,-0.0078,1.354
7970.00,7.573181,25.02033,-0.000179,24.016302,-0.0078,1.354
7972.00,7.573845,25.02033,-0.000179,24.016681,-0.0079,1.353
7974.00,7.573644,25.02001,-0.000179,24.015994,-0.0079,1.355
7976.00,7.573449,25.01978,-0.000179,24.016474,-0.0079,1.354
7978.00,7.572481,25.01944,-0.000179,24.016811,-0.0079,1.355
7980.00,7.571933,25.01956,-0.000179,24.015956,-0.0079,1.356
7982.00,7.570749,25.01908,-0.000179,24.015901,-0.0079,1.355
7984.00,7.569977,25.01905,-0.000179,24.016146,-0.0079,1.355
7986.00,7.570539,25.01983,-0.000179,24.016434,-0.0078,1.355
7988.00,7.571298,25.02033,-0.000179,24.016064,-0.0078,1.355
7990.00,7.571261,25.02017,-0.000180,24.016376,-0.0079,1.354
7992.00,7.571295,25.02000,-0.000180,24.015999,-0.0078,1.354
7994.00,7.571179,25.01981,-0.000179,24.015820,-0.0079,1.354
7996.00,7.570737,25.01988,-0.000180,24.016675,-0.0079,1.355
7998.00,7.570442,25.02031,-0.000179,24.016496,-0.0079,1.355
8000.00,7.570154,25.02050,-0.000179,24.015921,-0.0078,1.354
8002.00,7.570132,25.01968,-0.000178,24.016374,-0.0079,1.354
8004.00,7.570518,25.01918,-0.000179,24.016173,-0.0078,1.354
8006.00,7.570917,25.01999,-0.000181,24.016711,-0.0079,1.355
8008.00,7.570520,25.02016,-0.000179,24.016769,-0.0079,1.354
8010.00,7.571088,25.02003,-0.000180,24.016383,-0.0078,1.354
8012.00,7.571078,25.01985,-0.000179,24.016213,-0.0079,1.355
8014.00,7.570556,25.01971,-0.000180,24.016320,-0.0078,1.355
8016.00,7.570706,25.01916,-0.000179,24.016084,-0.0078,1.355
8018.00,7.570486,25.02002,-0.000180,24.016090,-0.0079,1.355
8020.00,7.570409,25.02029,-0.000179,24.016046,-0.0078,1.355
8022.00,7.570173,25.02070,-0.000179,24.015934,-0.0078,1.354
8024.00,7.570004,25.02026,-0.000179,24.016240,-0.0079,1.355
8026.00,7.569776,25.02084,-0.000179,24.016122,-0.0079,1.355
8028.00,7.570185,25.02065,-0.000180,24.016461,-0.0079,1.354
8030.00,7.569411,25.02023,-0.000179,24.015917,-0.0078,1.354
8032.00,7.569284,25.02014,-0.000179,24.015954,-0.0079,1.354
8034.00,7.569320,25.02029,-0.000179,24.016287,-0.0078,1.354
8036.00,7.569768,25.02053,-0.000179,24.016131,-0.0079,1.355
8038.00,7.569883,25.02007,-0.000180,24.016215,-0.0079,1.355
8040.00,7.570686,25.02007,-0.000181,24.015725,-0.0079,1.355
8042.00,7.570400,25.01929,-0.000180,24.016066,-0.0079,1.354
8044.00,7.570041,25.01993,-0.000179,24.016668,-0.0079,1.354
8046.00,7.570126,25.01964,-0.000179,24.016017,-0.0079,1.355
8048.00,7.569676,25.01949,-0.000180,24.015963,-0.0078,1.355
8050.00,7.569776,25.01993,-0.000180,24.016675,-0.0078,1.355
8052.00,7.569934,25.01978,-0.000179,24.016046,-0.0078,1.355
8054.00,7.569725,25.01957,-0.000179,24.016563,-0.0079,1.355
8056.00,7.569414,25.01946,-0.000180,24.016360,-0.0079,1.355
8058.00,7.569178,25.01906,-0.000179,24.015994,-0.0079,1.354
8060.00,7.568084,25.01863,-0.000179,24.016467,-0.0079,1.354
8062.00,7.569041,25.01923,-0.000179,24.016171,-0.0079,1.355
8064.00,7.568916,25.01913,-0.000180,24.016617,-0.0078,1.355
8066.00,7.568310,25.01995,-0.000180,24.016208,-0.0079,1.355
8068.00,7.567471,25.02008,-0.000181,24.016688,-0.0078,1.355
8070.00,7.568059,25.02049,-0.000180,24.016563,-0.0078,1.355
8072.00,7.568430,25.02018,-0.000179,24.016021,-0.0079,1.355
8074.00,7.568235,25.02043,-0.000179,24.016612,-0.0079,1.355
8076.00,7.568563,25.02020,-0.000179,24.015974,-0.0078,1.355
8078.00,7.568195,25.02088,-0.000179,24.015972,-0.0079,1.355
8080.00,7.568122,25.02136,-0.000180,24.016010,-0.0078,1.355
8082.00,7.568124,25.02118,-0.000180,24.016572,-0.0079,1.355
8084.00,7.567630,25.02105,-0.000180,24.015727,-0.0078,1.356
8086.00,7.567430,25.02072,-0.000181,24.016614,-0.0078,1.355
8088.00,7.567694,25.02117,-0.000180,24.016144,-0.0078,1.354
8090.00,7.567547,25.02132,-0.000180,24.016458,-0.0079,1.354
8092.00,7.567877,25.02201,-0.000179,24.016605,-0.0078,1.355
8094.00,7.568200,25.02190,-0.000180,24.015988,-0.0079,1.355
8096.00,7.568836,25.02103,-0.000180,24.016151,-0.0079,1.356
8098.00,7.568606,25.02075,-0.000180,24.015796,-0.0079,1.355
8100.00,7.569428,25.02117,-0.000180,24.015917,-0.0079,1.355
8102.00,7.568967,25.02081,-0.000179,24.015981,-0.0078,1.354
8104.00,7.569010,25.02098,-0.000179,24.015956,-0.0079,1.355
8106.00,7.568529,25.02113,-0.000179,24.015553,-0.0079,1.355
8108.00,7.568086,25.02081,-0.000179,24.016630,-0.0079,1.355
8110.00,7.567312,25.02105,-0.000179,24.016195,-0.0079,1.355
8112.00,7.567400,25.02135,-0.000180,24.015667,-0.0079,1.355
8114.00,7.568510,25.02074,-0.000178,24.015571,-0.0079,1.355
8116.00,7.568212,25.02094,-0.000179,24.016407,-0.0079,1.355
8118.00,7.567965,25.02134,-0.000179,24.016503,-0.0079,1.355
8120.00,7.568505,25.02034,-0.000180,24.015974,-0.0079,1.354
8122.00,7.567269,25.01945,-0.000179,24.016095,-0.0079,1.355
8124.00,7.567017,25.02048,-0.000180,24.015850,-0.0079,1.355
8126.00,7.567183,25.02090,-0.000180,24.016360,-0.0078,1.355
8128.00,7.567168,25.02135,-0.000179,24.016314,-0.0079,1.355
8130.00,7.565980,25.02146,-0.000180,24.016624,-0.0079,1.355
8132.00,7.566187,25.01987,-0.000180,24.015669,-0.0079,1.355
8134.00,7.566268,25.02079,-0.000181,24.016048,-0.0079,1.355
8136.00,7.566342,25.02138,-0.000181,24.016171,-0.0078,1.355
8138.00,7.565853,25.02129,-0.000180,24.015520,-0.0079,1.355
8140.00,7.565523,25.02178,-0.000181,24.016592,-0.0079,1.355
8142.00,7.566127,25.02075,-0.000181,24.016378,-0.0079,1.354
8144.00,7.566890,25.02170,-0.000179,24.016117,-0.0079,1.354
8146.00,7.567030,25.02171,-0.000180,24.016113,-0.0078,1.355
8148.00,7.567450,25.02158,-0.000180,24.015959,-0.0079,1.356
8150.00,7.567304,25.02109,-0.000180,24.016367,-0.0079,1.355
8152.00,7.567344,25.02130,-0.000181,24.015553,-0.0079,1.355
8154.00,7.567749,25.02123,-0.000181,24.015667,-0.0079,1.355
8156.00,7.567634,25.02073,-0.000181,24.016416,-0.0079,1.355
8158.00,7.567459,25.02195,-0.000180,24.016347,-0.0079,1.355
8160.00,7.567401,25.02186,-0.000179,24.016008,-0.0079,1.355
8162.00,7.566772,25.02172,-0.000179,24.016307,-0.0079,1.355
8164.00,7.567140,25.02087,-0.000181,24.016104,-0.0079,1.355
8166.00,7.566464,25.02123,-0.000180,24.016565,-0.0079,1.355
8168.00,7.566127,25.02138,-0.000179,24.016222,-0.0079,1.355
8170.00,7.566707,25.02012,-0.000179,24.016072,-0.0079,1.355
8172.00,7.566570,25.02045,-0.000180,24.015927,-0.0079,1.355
8174.00,7.566813,25.02022,-0.000180,24.016324,-0.0079,1.355
8176.00,7.566159,25.02108,-0.000179,24.016653,-0.0078,1.355
8178.00,7.565610,25.02102,-0.000180,24.016407,-0.0078,1.355
8180.00,7.566222,25.02054,-0.000180,24.016151,-0.0079,1.355
8182.00,7.566047,25.02034,-0.000180,24.016291,-0.0079,1.354
8184.00,7.566077,25.02131,-0.000179,24.016213,-0.0079,1.355
8186.00,7.566668,25.02113,-0.000178,24.015740,-0.0079,1.355
8188.00,7.566752,25.02153,-0.000179,24.015490,-0.0079,1.355
8190.00,7.566460,25.02116,-0.000180,24.016044,-0.0079,1.355
8192.00,7.566834,25.02007,-0.000179,24.016365,-0.0078,1.355
8194.00,7.566991,25.02038,-0.000179,24.015867,-0.0078,1.355
8196.00,7.567214,25.02042,-0.000179,24.016217,-0.0079,1.355
8198.00,7.566283,25.02053,-0.000180,24.016242,-0.0079,1.355
8200.00,7.566176,25.02066,-0.000180,24.016300,-0.0078,1.355
8202.00,7.566139,25.02108,-0.000181,24.016539,-0.0079,1.355
8204.00,7.566377,25.02044,-0.000181,24.016191,-0.0079,1.355
8206.00,7.566544,25.02048,-0.000180,24.015734,-0.0079,1.355
8208.00,7.566252,25.02042,-0.000180,24.015753,-0.0079,1.355
8210.00,7.567213,25.02082,-0.000180,24.016369,-0.0079,1.355
8212.00,7.567314,25.02064,-0.000181,24.016554,-0.0079,1.356
8214.00,7.566141,25.02143,-0.000180,24.015693,-0.0078,1.356
8216.00,7.565373,25.02108,-0.000180,24.015856,-0.0078,1.355
8218.00,7.565804,25.02111,-0.000180,24.016440,-0.0079,1.355
8220.00,7.566343,25.02037,-0.000180,24.016521,-0.0079,1.355
8222.00,7.566185,25.02019,-0.000180,24.016372,-0.0078,1.355
8224.00,7.565559,25.01981,-0.000179,24.016476,-0.0079,1.355
8226.00,7.565752,25.01979,-0.000180,24.016490,-0.0079,1.355
8228.00,7.565639,25.01875,-0.000181,24.016314,-0.0078,1.355
8230.00,7.565015,25.01893,-0.000180,24.015950,-0.0079,1.355
8232.00,7.564975,25.01901,-0.000179,24.016151,-0.0079,1.354
8234.00,7.566182,25.01925,-0.000179,24.015814,-0.0079,1.355
8236.00,7.566460,25.02010,-0.000181,24.015946,-0.0079,1.356
8238.00,7.567497,25.02031,-0.000181,24.016108,-0.0079,1.355
8240.00,7.567576,25.02012,-0.000180,24.016516,-0.0078,1.355
8242.00,7.567054,25.02038,-0.000179,24.015724,-0.0079,1.355
8244.00,7.566303,25.01963,-0.000179,24.016173,-0.0078,1.355
8246.00,7.565768,25.01889,-0.000179,24.016617,-0.0078,1.356
8248.00,7.565940,25.01909,-0.000179,24.015276,-0.0079,1.355
8250.00,7.565910,25.01910,-0.000180,24.016099,-0.0079,1.355
8252.00,7.565938,25.01955,-0.000180,24.016463,-0.0078,1.355
8254.00,7.566304,25.01955,-0.000180,24.016055,-0.0079,1.355
8256.00,7.565200,25.01877,-0.000180,24.016378,-0.0079,1.355
8258.00,7.564881,25.01915,-0.000180,24.016400,-0.0079,1.355
8260.00,7.565717,25.01986,-0.000181,24.016101,-0.0079,1.356
8262.00,7.565028,25.01911,-0.000180,24.016208,-0.0078,1.356
8264.00,7.564846,25.01927,-0.000181,24.016285,-0.0078,1.355
8266.00,7.564994,25.01953,-0.000180,24.016104,-0.0079,1.355
8268.00,7.564728,25.01938,-0.000181,24.015965,-0.0079,1.354
8270.00,7.565338,25.01959,-0.000179,24.016113,-0.0079,1.355
8272.00,7.565814,25.01940,-0.000178,24.017081,-0.0079,1.355
8274.00,7.566599,25.01884,-0.000180,24.016610,-0.0079,1.356
8276.00,7.566832,25.01922,-0.000181,24.016179,-0.0079,1.355
8278.00,7.566479,25.01971,-0.000180,24.015747,-0.0079,1.355
8280.00,7.566402,25.01979,-0.000178,24.016198,-0.0079,1.355
8282.00,7.564838,25.01931,-0.000179,24.016933,-0.0078,1.355
8284.00,7.564774,25.01941,-0.000179,24.016296,-0.0078,1.355
8286.00,7.565434,25.02007,-0.000180,24.016305,-0.0078,1.355
8288.00,7.565792,25.02051,-0.000180,24.016403,-0.0078,1.355
8290.00,7.565711,25.02068,-0.000179,24.016414,-0.0079,1.355
8292.00,7.566056,25.02019,-0.000180,24.016023,-0.0078,1.355
8294.00,7.565681,25.02049,-0.000179,24.016574,-0.0078,1.355
8296.00,7.565476,25.02032,-0.000179,24.016800,-0.0079,1.356
8298.00,7.565853,25.02025,-0.000179,24.015651,-0.0079,1.355
8300.00,7.565299,25.01970,-0.000179,24.015836,-0.0078,1.355
8302.00,7.565363,25.01997,-0.000180,24.016177,-0.0078,1.355
8304.00,7.565853,25.02016,-0.000179,24.016004,-0.0079,1.355
8306.00,7.565819,25.02013,-0.000180,24.016117,-0.0079,1.355
8308.00,7.565895,25.02020,-0.000180,24.016322,-0.0078,1.355
8310.00,7.566157,25.02021,-0.000179,24.016255,-0.0078,1.355
8312.00,7.566326,25.02012,-0.000180,24.015865,-0.0079,1.355
8314.00,7.565548,25.02056,-0.000180,24.015820,-0.0079,1.355
8316.00,7.565260,25.01962,-0.000179,24.015970,-0.0079,1.355
8318.00,7.565609,25.01997,-0.000180,24.016075,-0.0079,1.355
8320.00,7.565614,25.02031,-0.000181,24.015745,-0.0079,1.355
8322.00,7.564945,25.02027,-0.000182,24.015705,-0.0079,1.355
8324.00,7.564816,25.01990,-0.000180,24.016416,-0.0078,1.355
8326.00,7.564403,25.01997,-0.000178,24.016267,-0.0079,1.355
8328.00,7.565004,25.01922,-0.000180,24.016360,-0.0079,1.355
8330.00,7.565676,25.01912,-0.000180,24.016146,-0.0079,1.355
8332.00,7.565679,25.01902,-0.000181,24.016382,-0.0079,1.356
8334.00,7.565496,25.02016,-0.000181,24.016726,-0.0078,1.355
8336.00,7.564720,25.02002,-0.000179,24.015901,-0.0078,1.354
8338.00,7.564580,25.01940,-0.000179,24.016264,-0.0079,1.355
8340.00,7.564681,25.01953,-0.000179,24.016079,-0.0079,1.355
8342.00,7.564309,25.01983,-0.000179,24.015423,-0.0079,1.355
8344.00,7.564497,25.01961,-0.000180,24.016128,-0.0079,1.355
8346.00,7.564387,25.01952,-0.000181,24.016151,-0.0079,1.355
8348.00,7.564840,25.02004,-0.000179,24.016429,-0.0079,1.355
8350.00,7.564351,25.01969,-0.000180,24.016182,-0.0079,1.355
8352.00,7.564666,25.01937,-0.000180,24.016786,-0.0078,1.355
8354.00,7.564877,25.01936,-0.000181,24.016175,-0.0078,1.355
8356.00,7.564587,25.01924,-0.000179,24.016104,-0.0079,1.355
8358.00,7.564850,25.01916,-0.000179,24.016822,-0.0079,1.355
8360.00,7.564300,25.01973,-0.000180,24.015820,-0.0079,1.355
8362.00,7.564113,25.02083,-0.000180,24.016030,-0.0079,1.355
8364.00,7.564223,25.02029,-0.000181,24.016151,-0.0079,1.355
8366.00,7.564520,25.02020,-0.000181,24.016180,-0.0079,1.355
8368.00,7.565652,25.02073,-0.000181,24.015896,-0.0079,1.355
8370.00,7.565364,25.02051,-0.000179,24.015528,-0.0079,1.355
8372.00,7.565223,25.02037,-0.000179,24.016334,-0.0078,1.355
8374.00,7.564642,25.02120,-0.000179,24.015997,-0.0078,1.355
8376.00,7.564135,25.02152,-0.000179,24.016093,-0.0079,1.355
8378.00,7.564633,25.02180,-0.000179,24.015963,-0.0078,1.355
8380.00,7.565106,25.02098,-0.000179,24.016646,-0.0078,1.354
8382.00,7.564559,25.02114,-0.000178,24.016900,-0.0078,1.355
8384.00,7.564487,25.02189,-0.000180,24.016635,-0.0078,1.356
8386.00,7.564907,25.02179,-0.000180,24.016061,-0.0078,1.355
8388.00,7.565580,25.02125,-0.000180,24.016151,-0.0079,1.355
8390.00,7.565208,25.02083,-0.000181,24.016396,-0.0079,1.355
8392.00,7.564954,25.02157,-0.000180,24.016015,-0.0079,1.354
8394.00,7.564389,25.02103,-0.000179,24.015975,-0.0079,1.355
8396.00,7.564733,25.02013,-0.000181,24.016782,-0.0079,1.356
8398.00,7.565607,25.02119,-0.000180,24.016440,-0.0079,1.355
8400.00,7.565268,25.02112,-0.000180,24.016057,-0.0079,1.354
8402.00,7.565037,25.02076,-0.000179,24.016345,-0.0079,1.354
@14,12.0000,24.0
8404.00,7.565299,25.02085,-0.000179,24.015957,-0.0079,1.355
8406.00,7.563138,25.02167,-0.000179,24.016139,-0.0079,1.355
8408.00,7.553817,25.02283,-0.000178,24.015811,-0.0079,1.354
8410.00,7.537322,25.02204,-0.000178,24.015443,-0.0079,1.353
8412.00,7.515731,25.02166,-0.000179,24.016126,-0.0079,1.354
8414.00,7.497835,25.02167,-0.000178,24.015850,-0.0079,1.354
8416.00,7.485422,25.02161,-0.000179,24.016092,-0.0079,1.355
8418.00,7.475687,25.02178,-0.000179,24.015990,-0.0079,1.355
8420.00,7.468097,25.02123,-0.000181,24.016001,-0.0078,1.356
8422.00,7.461062,25.02123,-0.000181,24.015647,-0.0079,1.356
8424.00,7.453993,25.02214,-0.000182,24.016044,-0.0079,1.356
8426.00,7.447000,25.02209,-0.000181,24.016070,-0.0079,1.356
8428.00,7.442241,25.02188,-0.000182,24.016398,-0.0079,1.356
8430.00,7.442356,25.02159,-0.000181,24.015829,-0.0079,1.356
8432.00,7.449084,25.02150,-0.000181,24.015856,-0.0079,1.357
8434.00,7.463923,25.02146,-0.000181,24.016231,-0.0079,1.357
8436.00,7.482147,25.02096,-0.000181,24.016128,-0.0078,1.357
8438.00,7.497164,25.02115,-0.000181,24.016409,-0.0078,1.356
8440.00,7.505498,25.02077,-0.000181,24.015617,-0.0079,1.356
8442.00,7.510742,25.02150,-0.000181,24.015549,-0.0079,1.355
8444.00,7.515480,25.02125,-0.000179,24.016304,-0.0079,1.356
8446.00,7.519823,25.02126,-0.000180,24.016251,-0.0079,1.356
8448.00,7.523834,25.02113,-0.000178,24.016327,-0.0079,1.355
8450.00,7.527356,25.02110,-0.000178,24.016731,-0.0079,1.356
8452.00,7.529652,25.02170,-0.000179,24.016394,-0.0079,1.355
8454.00,7.530559,25.02077,-0.000178,24.016271,-0.0079,1.355
8456.00,7.532490,25.02074,-0.000179,24.015675,-0.0079,1.355
8458.00,7.532651,25.02084,-0.000180,24.015582,-0.0079,1.354
8460.00,7.534586,25.02101,-0.000180,24.015575,-0.0078,1.355
8462.00,7.535750,25.02198,-0.000179,24.015957,-0.0079,1.355
8464.00,7.536553,25.02233,-0.000179,24.016035,-0.0078,1.356
8466.00,7.536990,25.02192,-0.000180,24.015495,-0.0079,1.356
8468.00,7.538419,25.02173,-0.000180,24.015959,-0.0079,1.355
8470.00,7.539354,25.02141,-0.000181,24.016686,-0.0079,1.355
8472.00,7.540909,25.02176,-0.000180,24.016697,-0.0078,1.355
8474.00,7.542442,25.02214,-0.000179,24.015827,-0.0079,1.355
8476.00,7.543991,25.02221,-0.000180,24.015598,-0.0079,1.355
8478.00,7.545225,25.02140,-0.000181,24.016396,-0.0079,1.355
8480.00,7.546107,25.02110,-0.000181,24.015974,-0.0079,1.355
8482.00,7.547548,25.02094,-0.000179,24.016427,-0.0079,1.355
8484.00,7.548859,25.02184,-0.000179,24.017221,-0.0079,1.356
8486.00,7.549680,25.02239,-0.000180,24.016677,-0.0079,1.355
8488.00,7.550668,25.02275,-0.000180,24.016211,-0.0078,1.355
8490.00,7.552172,25.02186,-0.000181,24.016476,-0.0078,1.355
8492.00,7.553203,25.02216,-0.000179,24.015801,-0.0078,1.355
8494.00,7.554312,25.02257,-0.000179,24.015963,-0.0079,1.355
8496.00,7.554947,25.02314,-0.000179,24.015975,-0.0079,1.355
8498.00,7.555968,25.02271,-0.000179,24.015560,-0.0079,1.355
8500.00,7.556566,25.02195,-0.000179,24.016213,-0.0078,1.355
8502.00,7.557501,25.02194,-0.000179,24.016347,-0.0079,1.355
8504.00,7.558978,25.02156,-0.000180,24.015992,-0.0078,1.356
8506.00,7.559668,25.02093,-0.000180,24.016150,-0.0079,1.355
8508.00,7.560170,25.02182,-0.000178,24.015883,-0.0079,1.355
8510.00,7.561189,25.02168,-0.000179,24.016550,-0.0079,1.355
8512.00,7.561779,25.02155,-0.000180,24.016088,-0.0079,1.355
8514.00,7.564102,25.02179,-0.000180,24.016322,-0.0079,1.356
8516.00,7.566455,25.02236,-0.000179,24.016169,-0.0078,1.356
8518.00,7.567447,25.02236,-0.000180,24.015676,-0.0078,1.355
8520.00,7.568041,25.02223,-0.000180,24.015490,-0.0079,1.354
8522.00,7.568911,25.02182,-0.000178,24.016041,-0.0079,1.354
8524.00,7.569279,25.02190,-0.000179,24.016483,-0.0079,1.355
8526.00,7.568918,25.02187,-0.000180,24.016133,-0.0079,1.355
8528.00,7.569426,25.02268,-0.000180,24.016298,-0.0078,1.355
8530.00,7.570267,25.02248,-0.000180,24.015774,-0.0079,1.355
8532.00,7.570604,25.02278,-0.000179,24.015776,-0.0079,1.355
8534.00,7.570682,25.02265,-0.000179,24.015754,-0.0079,1.355
8536.00,7.570700,25.02263,-0.000179,24.016229,-0.0078,1.355
8538.00,7.571510,25.02178,-0.000179,24.016211,-0.0079,1.355
8540.00,7.571471,25.02161,-0.000180,24.016766,-0.0078,1.355
8542.00,7.571623,25.02167,-0.000180,24.016635,-0.0079,1.355
8544.00,7.572117,25.02122,-0.000180,24.016530,-0.0079,1.355
8546.00,7.571849,25.02143,-0.000180,24.016378,-0.0079,1.355
8548.00,7.571538,25.02173,-0.000181,24.016327,-0.0079,1.355
8550.00,7.571226,25.02144,-0.000181,24.015965,-0.0079,1.356
8552.00,7.571008,25.02272,-0.000179,24.016188,-0.0078,1.355
8554.00,7.571097,25.02192,-0.000179,24.016023,-0.0079,1.355
8556.00,7.571465,25.02169,-0.000180,24.015917,-0.0079,1.355
8558.00,7.570937,25.02138,-0.000180,24.016982,-0.0079,1.356
8560.00,7.570113,25.02185,-0.000180,24.015852,-0.0079,1.355
8562.00,7.569501,25.02196,-0.000180,24.015796,-0.0078,1.354
8564.00,7.569024,25.02158,-0.000179,24.016039,-0.0079,1.355
8566.00,7.568551,25.02199,-0.000179,24.016305,-0.0078,1.355
8568.00,7.568683,25.02242,-0.000178,24.015943,-0.0079,1.355
8570.00,7.568156,25.02216,-0.000180,24.016354,-0.0079,1.355
8572.00,7.568122,25.02111,-0.000180,24.016449,-0.0078,1.356
8574.00,7.568249,25.02122,-0.000179,24.016441,-0.0079,1.355
8576.00,7.567861,25.02178,-0.000179,24.016726,-0.0079,1.355
8578.00,7.568311,25.02185,-0.000180,24.016015,-0.0079,1.356
8580.00,7.568121,25.02152,-0.000180,24.016450,-0.0079,1.355
8582.00,7.568387,25.02170,-0.000179,24.015961,-0.0078,1.355
8584.00,7.568844,25.02147,-0.000179,24.016135,-0.0079,1.355
8586.00,7.568438,25.02161,-0.000181,24.016461,-0.0079,1.355
8588.00,7.567485,25.02185,-0.000179,24.015820,-0.0078,1.355
8590.00,7.567353,25.02212,-0.000179,24.016202,-0.0078,1.355
8592.00,7.567471,25.02186,-0.000179,24.016200,-0.0079,1.356
8594.00,7.567239,25.02258,-0.000181,24.016028,-0.0078,1.356
8596.00,7.567072,25.02268,-0.000179,24.016144,-0.0078,1.356
8598.00,7.566753,25.02186,-0.000180,24.015876,-0.0078,1.355
8600.00,7.567582,25.02166,-0.000179,24.016581,-0.0078,1.355
8602.00,7.567462,25.02189,-0.000179,24.017170,-0.0078,1.355
8604.00,7.567299,25.02226,-0.000179,24.016197,-0.0078,1.356
8606.00,7.568485,25.02219,-0.000179,24.016438,-0.0078,1.356
8608.00,7.566926,25.02141,-0.000179,24.016159,-0.0079,1.355
8610.00,7.566197,25.02140,-0.000180,24.016139,-0.0078,1.355
8612.00,7.566982,25.02136,-0.000180,24.016159,-0.0078,1.355
8614.00,7.567453,25.02179,-0.000179,24.016131,-0.0078,1.356
8616.00,7.567342,25.02225,-0.000179,24.016139,-0.0078,1.355
8618.00,7.567377,25.02189,-0.000180,24.016643,-0.0078,1.355
8620.00,7.567283,25.02279,-0.000178,24.016740,-0.0079,1.356
8622.00,7.567429,25.02276,-0.000180,24.016293,-0.0078,1.356
8624.00,7.567281,25.02256,-0.000180,24.015916,-0.0079,1.355
8626.00,7.567378,25.02337,-0.000179,24.016101,-0.0079,1.355
8628.00,7.567191,25.02365,-0.000179,24.016075,-0.0078,1.355
8630.00,7.567339,25.02347,-0.000178,24.016233,-0.0079,1.355
8632.00,7.567304,25.02287,-0.000180,24.015883,-0.0079,1.355
8634.00,7.566977,25.02277,-0.000180,24.015678,-0.0079,1.355
8636.00,7.566129,25.02212,-0.000179,24.015783,-0.0078,1.355
8638.00,7.565407,25.02184,-0.000180,24.016717,-0.0079,1.355
8640.00,7.565511,25.02216,-0.000179,24.015671,-0.0079,1.355
8642.00,7.565505,25.02232,-0.000179,24.016227,-0.0078,1.355
8644.00,7.564692,25.02184,-0.000179,24.015983,-0.0079,1.355
8646.00,7.564969,25.02217,-0.000180,24.016360,-0.0079,1.355
8648.00,7.565427,25.02178,-0.000179,24.016282,-0.0078,1.355
8650.00,7.565725,25.02163,-0.000179,24.016278,-0.0078,1.355
8652.00,7.564653,25.02196,-0.000180,24.016420,-0.0078,1.356
8654.00,7.564373,25.02170,-0.000180,24.016269,-0.0078,1.355
8656.00,7.564667,25.02185,-0.000180,24.015943,-0.0079,1.355
8658.00,7.565003,25.02123,-0.000179,24.016351,-0.0079,1.355
8660.00,7.564405,25.02178,-0.000179,24.016110,-0.0078,1.355
8662.00,7.563823,25.02212,-0.000179,24.016044,-0.0078,1.356
8664.00,7.564450,25.02118,-0.000178,24.016053,-0.0079,1.355
8666.00,7.565540,25.02097,-0.000178,24.016336,-0.0079,1.355
8668.00,7.566441,25.02104,-0.000179,24.016675,-0.0078,1.355
8670.00,7.566575,25.02073,-0.000178,24.016309,-0.0079,1.355
8672.00,7.566102,25.02082,-0.000179,24.015798,-0.0079,1.356
8674.00,7.565872,25.02111,-0.000180,24.016797,-0.0079,1.355
8676.00,7.566079,25.02043,-0.000179,24.016137,-0.0078,1.356
8678.00,7.566015,25.02032,-0.000180,24.016643,-0.0079,1.356
8680.00,7.566487,25.02085,-0.000179,24.016006,-0.0079,1.355
8682.00,7.565599,25.02054,-0.000179,24.015961,-0.0079,1.354
8684.00,7.564427,25.02072,-0.000179,24.016200,-0.0079,1.355
8686.00,7.564531,25.02121,-0.000178,24.016068,-0.0078,1.355
8688.00,7.565387,25.02096,-0.000179,24.016416,-0.0079,1.355
8690.00,7.564446,25.02163,-0.000180,24.016530,-0.0079,1.355
8692.00,7.564594,25.02108,-0.000179,24.016432,-0.0079,1.355
8694.00,7.564991,25.02146,-0.000179,24.015927,-0.0078,1.356
8696.00,7.565808,25.02185,-0.000180,24.016162,-0.0078,1.356
8698.00,7.564910,25.02235,-0.000179,24.016570,-0.0078,1.355
8700.00,7.564633,25.02176,-0.000178,24.016779,-0.0079,1.355
8702.00,7.564901,25.02187,-0.000178,24.017020,-0.0078,1.355
8704.00,7.564481,25.02155,-0.000180,24.016374,-0.0079,1.355
8706.00,7.564306,25.02174,-0.000180,24.015881,-0.0078,1.355
8708.00,7.564535,25.02168,-0.000180,24.015925,-0.0078,1.355
8710.00,7.564906,25.02170,-0.000180,24.015707,-0.0079,1.356
8712.00,7.564641,25.02160,-0.000179,24.016456,-0.0079,1.355
8714.00,7.565228,25.02166,-0.000179,24.016815,-0.0078,1.355
8716.00,7.564922,25.02182,-0.000179,24.016342,-0.0078,1.356
8718.00,7.564648,25.02213,-0.000180,24.016585,-0.0078,1.356
8720.00,7.564059,25.02294,-0.000179,24.016655,-0.0078,1.355
8722.00,7.563703,25.02241,-0.000179,24.017018,-0.0078,1.355
8724.00,7.563615,25.02206,-0.000178,24.016891,-0.0079,1.355
8726.00,7.564461,25.02233,-0.000179,24.016160,-0.0078,1.355
8728.00,7.565527,25.02296,-0.000180,24.016827,-0.0078,1.355
8730.00,7.565493,25.02288,-0.000179,24.016913,-0.0078,1.355
8732.00,7.564679,25.02263,-0.000179,24.016376,-0.0078,1.355
8734.00,7.564805,25.02273,-0.000179,24.016255,-0.0078,1.355
8736.00,7.563450,25.02264,-0.000178,24.015994,-0.0078,1.355
8738.00,7.563850,25.02270,-0.000179,24.016289,-0.0078,1.355
8740.00,7.563156,25.02212,-0.000180,24.016438,-0.0078,1.355
8742.00,7.563378,25.02201,-0.000179,24.016024,-0.0079,1.356
8744.00,7.563666,25.02176,-0.000180,24.016024,-0.0079,1.356
8746.00,7.563365,25.02144,-0.000180,24.016450,-0.0078,1.356
8748.00,7.563144,25.02149,-0.000180,24.016411,-0.0078,1.356
8750.00,7.564364,25.02192,-0.000180,24.015834,-0.0079,1.355
8752.00,7.565172,25.02187,-0.000180,24.016528,-0.0079,1.356
8754.00,7.564958,25.02244,-0.000180,24.016893,-0.0078,1.355
8756.00,7.564364,25.02235,-0.000179,24.016034,-0.0079,1.355
8758.00,7.564645,25.02331,-0.000180,24.016066,-0.0079,1.356
8760.00,7.564324,25.02298,-0.000181,24.015888,-0.0079,1.356
8762.00,7.563575,25.02251,-0.000180,24.016179,-0.0079,1.355
8764.00,7.563586,25.02311,-0.000180,24.016224,-0.0079,1.355
8766.00,7.563653,25.02354,-0.000179,24.016133,-0.0078,1.356
8768.00,7.563328,25.02352,-0.000178,24.016284,-0.0078,1.355
8770.00,7.563774,25.02384,-0.000179,24.016759,-0.0078,1.355
8772.00,7.564272,25.02325,-0.000179,24.016423,-0.0078,1.356
8774.00,7.564172,25.02296,-0.000179,24.015999,-0.0078,1.356
8776.00,7.564037,25.02264,-0.000178,24.016140,-0.0078,1.356
8778.00,7.563456,25.02323,-0.000178,24.017170,-0.0079,1.355
8780.00,7.563447,25.02317,-0.000178,24.017032,-0.0078,1.356
8782.00,7.563835,25.02306,-0.000180,24.016577,-0.0078,1.355
8784.00,7.564405,25.02283,-0.000180,24.016403,-0.0078,1.355
8786.00,7.564315,25.02223,-0.000178,24.016162,-0.0079,1.356
8788.00,7.564199,25.02239,-0.000179,24.016253,-0.0078,1.355
8790.00,7.563654,25.02169,-0.000179,24.016338,-0.0079,1.355
8792.00,7.563094,25.02111,-0.000179,24.015834,-0.0079,1.356
8794.00,7.562984,25.02206,-0.000178,24.016624,-0.0079,1.355
8796.00,7.562898,25.02237,-0.000179,24.016153,-0.0078,1.355
8798.00,7.563321,25.02232,-0.000179,24.016552,-0.0079,1.355
8800.00,7.563437,25.02263,-0.000179,24.016748,-0.0078,1.356
8802.00,7.562777,25.02266,-0.000178,24.016626,-0.0079,1.355
8804.00,7.563291,25.02273,-0.000178,24.016668,-0.0078,1.356
8806.00,7.563540,25.02304,-0.000180,24.016490,-0.0078,1.356
8808.00,7.564571,25.02304,-0.000180,24.016469,-0.0078,1.355
8810.00,7.563915,25.02338,-0.000180,24.017078,-0.0079,1.356
8812.00,7.563680,25.02309,-0.000180,24.015749,-0.0079,1.356
8814.00,7.563810,25.02337,-0.000179,24.016242,-0.0079,1.355
8816.00,7.563875,25.02305,-0.000178,24.016581,-0.0078,1.355
8818.00,7.563782,25.02223,-0.000179,24.016053,-0.0079,1.356
8820.00,7.563105,25.02237,-0.000179,24.016064,-0.0079,1.356
8822.00,7.563022,25.02151,-0.000179,24.016673,-0.0078,1.356
8824.00,7.563122,25.02168,-0.000180,24.016233,-0.0078,1.356
8826.00,7.563141,25.02184,-0.000179,24.016233,-0.0079,1.355
8828.00,7.563329,25.02178,-0.000178,24.015999,-0.0079,1.355
8830.00,7.563265,25.02167,-0.000179,24.016798,-0.0079,1.356
8832.00,7.562093,25.02197,-0.000179,24.016251,-0.0079,1.355
8834.00,7.561607,25.02191,-0.000179,24.016287,-0.0078,1.356
8836.00,7.562677,25.02174,-0.000179,24.016813,-0.0079,1.356
8838.00,7.562574,25.02171,-0.000179,24.016081,-0.0079,1.355
8840.00,7.562892,25.02184,-0.000179,24.015916,-0.0079,1.355
8842.00,7.562611,25.02193,-0.000178,24.016443,-0.0078,1.355
8844.00,7.562222,25.02200,-0.000180,24.015890,-0.0078,1.355
8846.00,7.562494,25.02214,-0.000179,24.015800,-0.0078,1.355
8848.00,7.563429,25.02262,-0.000179,24.016541,-0.0079,1.355
8850.00,7.562594,25.02227,-0.000179,24.016759,-0.0078,1.355
8852.00,7.562627,25.02203,-0.000179,24.015805,-0.0079,1.355
8854.00,7.561283,25.02242,-0.000180,24.016697,-0.0079,1.356
8856.00,7.561660,25.02237,-0.000180,24.016166,-0.0078,1.355
8858.00,7.561987,25.02214,-0.000180,24.016271,-0.0078,1.355
8860.00,7.562688,25.02296,-0.000180,24.016401,-0.0079,1.355
8862.00,7.562914,25.02228,-0.000179,24.016788,-0.0078,1.355
8864.00,7.563531,25.02218,-0.000180,24.016536,-0.0078,1.355
8866.00,7.562788,25.02276,-0.000179,24.016753,-0.0078,1.355
8868.00,7.562034,25.02226,-0.000179,24.016450,-0.0078,1.356
8870.00,7.562377,25.02229,-0.000180,24.016090,-0.0079,1.356
8872.00,7.562890,25.02331,-0.000179,24.016004,-0.0079,1.356
8874.00,7.562958,25.02284,-0.000179,24.016356,-0.0079,1.355
8876.00,7.562799,25.02239,-0.000179,24.016389,-0.0078,1.356
8878.00,7.562723,25.02278,-0.000179,24.016180,-0.0079,1.356
8880.00,7.562106,25.02245,-0.000179,24.016088,-0.0079,1.355
8882.00,7.562499,25.02174,-0.000179,24.015488,-0.0079,1.355
8884.00,7.562585,25.02240,-0.000179,24.015780,-0.0079,1.355
8886.00,7.561718,25.02119,-0.000178,24.015975,-0.0078,1.355
8888.00,7.561752,25.02140,-0.000179,24.016137,-0.0079,1.355
8890.00,7.562534,25.02257,-0.000180,24.016180,-0.0078,1.355
8892.00,7.562606,25.02233,-0.000180,24.016282,-0.0078,1.356
8894.00,7.562639,25.02159,-0.000179,24.016626,-0.0079,1.355
8896.00,7.562850,25.02293,-0.000179,24.016342,-0.0078,1.356
8898.00,7.564019,25.02273,-0.000180,24.015952,-0.0078,1.356
8900.00,7.563607,25.02262,-0.000179,24.016280,-0.0078,1.355
8902.00,7.562403,25.02327,-0.000180,24.016690,-0.0079,1.355
8904.00,7.562566,25.02325,-0.000180,24.016489,-0.0078,1.355
8906.00,7.562427,25.02333,-0.000179,24.016706,-0.0078,1.356
8908.00,7.562667,25.02377,-0.000179,24.016532,-0.0078,1.356
8910.00,7.563117,25.02361,-0.000179,24.016358,-0.0079,1.355
8912.00,7.562616,25.02396,-0.000179,24.016291,-0.0079,1.355
8914.00,7.562507,25.02383,-0.000179,24.016264,-0.0078,1.355
8916.00,7.562550,25.02338,-0.000179,24.015678,-0.0079,1.355
8918.00,7.562148,25.02359,-0.000179,24.016124,-0.0079,1.355
8920.00,7.562115,25.02405,-0.000180,24.016260,-0.0078,1.356
8922.00,7.561343,25.02434,-0.000180,24.016026,-0.0079,1.356
8924.00,7.561872,25.02405,-0.000179,24.016179,-0.0078,1.356
8926.00,7.561867,25.02431,-0.000178,24.015928,-0.0079,1.355
8928.00,7.562208,25.02459,-0.000179,24.016499,-0.0078,1.355
8930.00,7.561897,25.02464,-0.000179,24.016423,-0.0079,1.355
8932.00,7.561760,25.02434,-0.000179,24.016425,-0.0079,1.355
8934.00,7.561782,25.02446,-0.000179,24.016235,-0.0079,1.355
8936.00,7.563049,25.02417,-0.000180,24.016024,-0.0079,1.356
8938.00,7.562245,25.02408,-0.000180,24.016014,-0.0079,1.355
8940.00,7.561543,25.02374,-0.000179,24.015727,-0.0079,1.355
8942.00,7.561759,25.02344,-0.000178,24.015292,-0.0079,1.355
8944.00,7.561979,25.02435,-0.000179,24.016144,-0.0078,1.355
8946.00,7.561613,25.02473,-0.000179,24.016827,-0.0078,1.355
8948.00,7.561830,25.02407,-0.000179,24.016590,-0.0079,1.356
8950.00,7.562758,25.02331,-0.000180,24.015854,-0.0078,1.356
8952.00,7.562522,25.02321,-0.000179,24.016356,-0.0079,1.355
8954.00,7.562510,25.02345,-0.000179,24.016831,-0.0079,1.356
8956.00,7.562752,25.02352,-0.000179,24.016249,-0.0079,1.355
8958.00,7.561493,25.02365,-0.000179,24.016177,-0.0079,1.356
8960.00,7.562026,25.02398,-0.000179,24.016285,-0.0078,1.355
8962.00,7.562588,25.02450,-0.000179,24.016420,-0.0078,1.355
8964.00,7.562430,25.02494,-0.000179,24.015531,-0.0079,1.355
8966.00,7.562143,25.02485,-0.000178,24.015999,-0.0079,1.355
8968.00,7.562332,25.02454,-0.000179,24.016719,-0.0079,1.355
8970.00,7.562490,25.02455,-0.000179,24.016559,-0.0078,1.355
8972.00,7.561691,25.02472,-0.000178,24.016204,-0.0078,1.356
8974.00,7.561302,25.02482,-0.000178,24.016282,-0.0078,1.355
8976.00,7.561448,25.02506,-0.000179,24.016746,-0.0078,1.356
8978.00,7.561485,25.02503,-0.000179,24.016572,-0.0078,1.355
8980.00,7.561246,25.02435,-0.000180,24.016115,-0.0078,1.355
8982.00,7.561091,25.02444,-0.000179,24.016059,-0.0079,1.356
8984.00,7.561941,25.02529,-0.000178,24.016333,-0.0079,1.356
8986.00,7.562648,25.02414,-0.000180,24.016204,-0.0079,1.356
8988.00,7.562559,25.02457,-0.000181,24.016670,-0.0079,1.356
8990.00,7.562104,25.02485,-0.000180,24.016367,-0.0078,1.356
8992.00,7.562016,25.02408,-0.000179,24.016090,-0.0079,1.355
8994.00,7.561607,25.02400,-0.000180,24.015879,-0.0079,1.355
8996.00,7.561132,25.02491,-0.000178,24.016034,-0.0079,1.356
8998.00,7.560749,25.02513,-0.000179,24.015954,-0.0079,1.356
9000.00,7.561863,25.02435,-0.000180,24.016487,-0.0079,1.356
9002.00,7.562713,25.02460,-0.000180,24.016478,-0.0079,1.356
@15,12.0000,24.0
9004.00,7.561542,25.02476,-0.000180,24.016392,-0.0079,1.356
9006.00,7.557955,25.02506,-0.000179,24.016119,-0.0079,1.356
9008.00,7.550171,25.02472,-0.000179,24.015776,-0.0079,1.355
9010.00,7.535814,25.02475,-0.000179,24.015832,-0.0078,1.355
9012.00,7.515304,25.02514,-0.000178,24.016427,-0.0079,1.355
9014.00,7.497960,25.02466,-0.000179,24.016064,-0.0079,1.356
9016.00,7.485484,25.02389,-0.000178,24.016101,-0.0079,1.355
9018.00,7.477954,25.02442,-0.000180,24.016026,-0.0079,1.356
9020.00,7.471599,25.02424,-0.000180,24.016032,-0.0079,1.356
9022.00,7.464750,25.02368,-0.000180,24.016102,-0.0079,1.357
9024.00,7.457193,25.02403,-0.000180,24.015995,-0.0078,1.356
9026.00,7.450232,25.02418,-0.000181,24.015637,-0.0078,1.357
9028.00,7.445328,25.02460,-0.000180,24.017079,-0.0079,1.357
9030.00,7.446057,25.02441,-0.000181,24.016403,-0.0078,1.357
9032.00,7.453968,25.02387,-0.000182,24.016470,-0.0079,1.358
9034.00,7.468848,25.02392,-0.000181,24.016465,-0.0079,1.358
9036.00,7.487014,25.02375,-0.000181,24.016554,-0.0079,1.358
9038.00,7.501068,25.02391,-0.000181,24.016146,-0.0079,1.357
9040.00,7.509400,25.02371,-0.000182,24.015992,-0.0079,1.357
9042.00,7.514726,25.02330,-0.000180,24.015854,-0.0079,1.356
9044.00,7.518619,25.02297,-0.000178,24.015859,-0.0078,1.357
9046.00,7.523143,25.02398,-0.000178,24.016624,-0.0078,1.356
9048.00,7.526903,25.02361,-0.000178,24.015825,-0.0078,1.356
9050.00,7.529242,25.02419,-0.000178,24.016351,-0.0079,1.355
9052.00,7.530363,25.02443,-0.000178,24.016055,-0.0079,1.355
9054.00,7.531421,25.02341,-0.000179,24.015758,-0.0079,1.356
9056.00,7.532680,25.02371,-0.000178,24.016084,-0.0078,1.356
9058.00,7.533721,25.02449,-0.000177,24.016055,-0.0079,1.357
9060.00,7.534642,25.02401,-0.000178,24.015876,-0.0079,1.356
9062.00,7.535186,25.02460,-0.000179,24.015843,-0.0079,1.356
9064.00,7.536950,25.02474,-0.000181,24.016648,-0.0079,1.356
9066.00,7.537550,25.02465,-0.000179,24.016886,-0.0079,1.355
9068.00,7.538483,25.02527,-0.000179,24.016316,-0.0078,1.355
9070.00,7.540216,25.02405,-0.000178,24.016679,-0.0079,1.356
9072.00,7.542105,25.02356,-0.000179,24.016577,-0.0079,1.356
9074.00,7.543311,25.02465,-0.000180,24.016472,-0.0079,1.356
9076.00,7.543692,25.02431,-0.000180,24.016507,-0.0079,1.355
9078.00,7.544348,25.02455,-0.000179,24.015780,-0.0079,1.356
9080.00,7.545742,25.02430,-0.000178,24.015578,-0.0079,1.355
9082.00,7.545925,25.02422,-0.000178,24.016320,-0.0078,1.356
9084.00,7.546916,25.02458,-0.000179,24.016012,-0.0078,1.356
9086.00,7.547281,25.02498,-0.000180,24.016454,-0.0079,1.356
9088.00,7.547718,25.02506,-0.000180,24.016349,-0.0079,1.355
9090.00,7.548717,25.02454,-0.000180,24.016124,-0.0078,1.356
9092.00,7.549994,25.02446,-0.000178,24.016392,-0.0078,1.355
9094.00,7.550671,25.02446,-0.000178,24.015919,-0.0078,1.355
9096.00,7.551699,25.02525,-0.000178,24.015954,-0.0079,1.356
9098.00,7.553253,25.02474,-0.000179,24.016090,-0.0079,1.356
9100.00,7.554420,25.02535,-0.000178,24.016711,-0.0079,1.356
9102.00,7.555165,25.02526,-0.000179,24.016902,-0.0078,1.355
9104.00,7.555113,25.02446,-0.000179,24.016730,-0.0079,1.356
9106.00,7.556372,25.02418,-0.000180,24.016454,-0.0078,1.356
9108.00,7.557533,25.02482,-0.000180,24.016427,-0.0079,1.356
9110.00,7.557412,25.02448,-0.000180,24.016363,-0.0079,1.356
9112.00,7.558547,25.02456,-0.000179,24.016017,-0.0079,1.355
9114.00,7.560080,25.02481,-0.000177,24.015805,-0.0078,1.356
9116.00,7.560684,25.02453,-0.000179,24.015894,-0.0079,1.355
9118.00,7.562422,25.02502,-0.000180,24.016180,-0.0079,1.356
9120.00,7.563630,25.02445,-0.000181,24.016474,-0.0079,1.356
9122.00,7.564799,25.02492,-0.000180,24.016030,-0.0078,1.356
9124.00,7.564955,25.02407,-0.000179,24.015780,-0.0078,1.356
9126.00,7.565551,25.02389,-0.000180,24.016610,-0.0079,1.356
9128.00,7.565904,25.02407,-0.000180,24.016131,-0.0079,1.356
9130.00,7.565997,25.02361,-0.000180,24.016019,-0.0079,1.356
9132.00,7.566611,25.02403,-0.000179,24.015713,-0.0078,1.356
9134.00,7.567282,25.02416,-0.000179,24.016411,-0.0079,1.355
9136.00,7.568276,25.02453,-0.000179,24.016039,-0.0079,1.355
9138.00,7.568788,25.02455,-0.000178,24.016057,-0.0079,1.355
9140.00,7.568167,25.02483,-0.000179,24.016021,-0.0079,1.355
9142.00,7.568169,25.02430,-0.000180,24.016445,-0.0079,1.356
9144.00,7.568418,25.02409,-0.000179,24.016570,-0.0079,1.356
9146.00,7.567876,25.02366,-0.000179,24.015811,-0.0079,1.356
9148.00,7.566706,25.02374,-0.000181,24.016325,-0.0079,1.355
9150.00,7.566335,25.02419,-0.000181,24.016432,-0.0079,1.356
9152.00,7.565907,25.02465,-0.000180,24.016188,-0.0079,1.356
9154.00,7.565969,25.02480,-0.000179,24.016512,-0.0078,1.355
9156.00,7.565840,25.02441,-0.000179,24.016102,-0.0078,1.356
9158.00,7.566290,25.02396,-0.000180,24.016316,-0.0078,1.356
9160.00,7.566371,25.02417,-0.000179,24.016706,-0.0078,1.356
9162.00,7.565936,25.02481,-0.000179,24.016001,-0.0079,1.355
9164.00,7.565066,25.02444,-0.000179,24.016648,-0.0079,1.356
9166.00,7.565171,25.02543,-0.000179,24.016102,-0.0079,1.356
9168.00,7.565459,25.02530,-0.000179,24.017134,-0.0078,1.356
9170.00,7.565852,25.02507,-0.000179,24.016760,-0.0079,1.356
9172.00,7.565645,25.02513,-0.000180,24.016358,-0.0079,1.356
9174.00,7.565382,25.02494,-0.000179,24.016376,-0.0079,1.356
9176.00,7.565246,25.02518,-0.000178,24.016195,-0.0078,1.356
9178.00,7.565415,25.02426,-0.000180,24.016673,-0.0078,1.356
9180.00,7.564498,25.02491,-0.000179,24.016786,-0.0078,1.356
9182.00,7.564267,25.02519,-0.000179,24.016244,-0.0079,1.356
9184.00,7.563588,25.02438,-0.000180,24.015328,-0.0079,1.356
9186.00,7.562951,25.02390,-0.000180,24.016102,-0.0079,1.356
9188.00,7.562338,25.02426,-0.000179,24.016262,-0.0079,1.356
9190.00,7.562177,25.02497,-0.000180,24.015946,-0.0079,1.356
9192.00,7.563587,25.02430,-0.000180,24.016218,-0.0078,1.356
9194.00,7.564185,25.02432,-0.000179,24.016797,-0.0078,1.356
9196.00,7.563602,25.02482,-0.000179,24.016882,-0.0078,1.356
9198.00,7.562657,25.02550,-0.000178,24.016189,-0.0078,1.355
9200.00,7.562194,25.02485,-0.000178,24.016686,-0.0078,1.356
9202.00,7.562684,25.02467,-0.000179,24.016179,-0.0079,1.356
9204.00,7.563393,25.02438,-0.000180,24.016516,-0.0079,1.357
9206.00,7.563998,25.02431,-0.000181,24.016846,-0.0078,1.357
9208.00,7.563798,25.02469,-0.000180,24.016179,-0.0079,1.356
9210.00,7.562986,25.02422,-0.000180,24.016037,-0.0079,1.356
9212.00,7.563203,25.02428,-0.000179,24.015698,-0.0078,1.356
9214.00,7.563635,25.02424,-0.000180,24.015444,-0.0078,1.356
9216.00,7.563167,25.02405,-0.000179,24.016086,-0.0078,1.355
9218.00,7.562663,25.02467,-0.000180,24.016139,-0.0079,1.356
9220.00,7.563353,25.02409,-0.000180,24.016659,-0.0079,1.356
9222.00,7.562640,25.02479,-0.000179,24.015968,-0.0079,1.355
9224.00,7.561748,25.02585,-0.000178,24.015932,-0.0079,1.356
9226.00,7.562122,25.02530,-0.000179,24.015943,-0.0078,1.356
9228.00,7.562545,25.02552,-0.000179,24.015843,-0.0078,1.356
9230.00,7.562315,25.02618,-0.000179,24.016293,-0.0079,1.356
9232.00,7.562486,25.02652,-0.000180,24.016731,-0.0079,1.356
9234.00,7.561932,25.02717,-0.000180,24.015840,-0.0079,1.357
9236.00,7.562460,25.02641,-0.000180,24.015939,-0.0079,1.357
9238.00,7.562664,25.02680,-0.000178,24.016432,-0.0079,1.356
9240.00,7.562483,25.02690,-0.000179,24.016740,-0.0079,1.355
9242.00,7.562343,25.02646,-0.000179,24.015820,-0.0079,1.356
9244.00,7.562137,25.02672,-0.000178,24.015809,-0.0079,1.356
9246.00,7.563130,25.02597,-0.000179,24.016820,-0.0079,1.356
9248.00,7.562697,25.02603,-0.000181,24.015642,-0.0079,1.356
9250.00,7.561721,25.02534,-0.000180,24.015718,-0.0079,1.356
9252.00,7.561461,25.02584,-0.000180,24.016148,-0.0079,1.356
9254.00,7.561876,25.02534,-0.000180,24.015883,-0.0079,1.356
9256.00,7.560955,25.02555,-0.000178,24.016024,-0.0079,1.356
9258.00,7.561757,25.02538,-0.000178,24.015421,-0.0079,1.356
9260.00,7.562556,25.02441,-0.000178,24.016291,-0.0079,1.357
9262.00,7.562220,25.02474,-0.000180,24.015772,-0.0079,1.356
9264.00,7.562041,25.02465,-0.000180,24.016057,-0.0078,1.356
9266.00,7.562192,25.02573,-0.000179,24.015957,-0.0079,1.356
9268.00,7.562077,25.02593,-0.000179,24.016536,-0.0079,1.356
9270.00,7.561802,25.02527,-0.000179,24.015626,-0.0079,1.356
9272.00,7.560861,25.02452,-0.000179,24.016048,-0.0079,1.357
9274.00,7.560783,25.02480,-0.000179,24.016240,-0.0079,1.356
9276.00,7.560765,25.02535,-0.000180,24.016057,-0.0079,1.356
9278.00,7.560641,25.02443,-0.000180,24.015841,-0.0079,1.357
9280.00,7.561695,25.02524,-0.000180,24.016610,-0.0079,1.356
9282.00,7.561861,25.02528,-0.000179,24.015995,-0.0079,1.356
9284.00,7.562102,25.02478,-0.000179,24.016353,-0.0079,1.356
9286.00,7.561745,25.02479,-0.000179,24.016387,-0.0079,1.356
9288.00,7.561291,25.02478,-0.000179,24.015698,-0.0079,1.356
9290.00,7.561423,25.02498,-0.000179,24.016244,-0.0079,1.356
9292.00,7.561778,25.02426,-0.000179,24.015870,-0.0079,1.357
9294.00,7.562419,25.02419,-0.000180,24.016594,-0.0078,1.356
9296.00,7.561065,25.02415,-0.000179,24.016171,-0.0078,1.357
9298.00,7.560700,25.02359,-0.000180,24.016581,-0.0079,1.356
9300.00,7.560848,25.02347,-0.000180,24.015874,-0.0079,1.356
9302.00,7.559919,25.02363,-0.000180,24.015702,-0.0079,1.356
9304.00,7.560029,25.02373,-0.000179,24.016311,-0.0079,1.356
9306.00,7.560456,25.02340,-0.000179,24.016179,-0.0079,1.356
9308.00,7.560924,25.02314,-0.000179,24.015361,-0.0078,1.356
9310.00,7.561090,25.02315,-0.000180,24.016686,-0.0079,1.356
9312.00,7.560655,25.02303,-0.000179,24.016427,-0.0079,1.356
9314.00,7.560673,25.02363,-0.000178,24.015718,-0.0078,1.355
9316.00,7.560311,25.02375,-0.000179,24.016220,-0.0079,1.356
9318.00,7.560763,25.02412,-0.000180,24.016271,-0.0079,1.356
9320.00,7.560312,25.02366,-0.000180,24.016699,-0.0079,1.356
9322.00,7.559840,25.02406,-0.000180,24.015937,-0.0078,1.356
9324.00,7.559868,25.02438,-0.000180,24.015662,-0.0079,1.356
9326.00,7.560328,25.02358,-0.000180,24.015930,-0.0079,1.355
9328.00,7.560634,25.02375,-0.000179,24.016440,-0.0079,1.356
9330.00,7.561148,25.02425,-0.000178,24.016175,-0.0079,1.356
9332.00,7.560487,25.02431,-0.000179,24.015569,-0.0079,1.356
9334.00,7.559822,25.02402,-0.000180,24.016088,-0.0079,1.357
9336.00,7.559447,25.02418,-0.000181,24.015109,-0.0079,1.356
9338.00,7.559806,25.02467,-0.000180,24.015885,-0.0079,1.357
9340.00,7.559764,25.02448,-0.000180,24.015936,-0.0079,1.356
9342.00,7.559826,25.02475,-0.000179,24.016302,-0.0079,1.356
9344.00,7.560107,25.02452,-0.000179,24.016387,-0.0079,1.356
9346.00,7.560051,25.02407,-0.000179,24.015805,-0.0079,1.356
9348.00,7.559691,25.02306,-0.000179,24.015999,-0.0079,1.356
9350.00,7.560732,25.02269,-0.000179,24.016186,-0.0079,1.356
9352.00,7.560765,25.02361,-0.000181,24.016866,-0.0079,1.356
9354.00,7.560686,25.02371,-0.000180,24.016198,-0.0079,1.356
9356.00,7.560066,25.02340,-0.000181,24.016115,-0.0078,1.356
9358.00,7.560369,25.02283,-0.000180,24.015914,-0.0078,1.356
9360.00,7.560884,25.02270,-0.000179,24.016362,-0.0079,1.356
9362.00,7.560004,25.02348,-0.000179,24.016072,-0.0079,1.356
9364.00,7.559793,25.02328,-0.000179,24.016140,-0.0079,1.356
9366.00,7.559571,25.02314,-0.000179,24.016026,-0.0079,1.357
9368.00,7.559543,25.02257,-0.000181,24.016333,-0.0079,1.356
9370.00,7.558669,25.02250,-0.000180,24.015892,-0.0079,1.356
9372.00,7.558769,25.02212,-0.000179,24.015856,-0.0079,1.356
9374.00,7.559570,25.02260,-0.000179,24.015805,-0.0078,1.357
9376.00,7.560280,25.02268,-0.000180,24.016496,-0.0079,1.356
9378.00,7.560229,25.02283,-0.000180,24.016164,-0.0079,1.356
9380.00,7.560123,25.02333,-0.000179,24.015709,-0.0079,1.356
9382.00,7.559556,25.02270,-0.000180,24.015771,-0.0079,1.356
9384.00,7.559609,25.02250,-0.000180,24.016438,-0.0079,1.356
9386.00,7.559806,25.02277,-0.000180,24.016637,-0.0079,1.356
9388.00,7.559697,25.02212,-0.000180,24.015156,-0.0079,1.356
9390.00,7.559842,25.02202,-0.000180,24.015395,-0.0079,1.356
9392.00,7.559769,25.02242,-0.000180,24.015859,-0.0079,1.356
9394.00,7.559371,25.02249,-0.000180,24.015285,-0.0079,1.356
9396.00,7.559351,25.02257,-0.000179,24.015635,-0.0079,1.356
9398.00,7.559870,25.02200,-0.000179,24.015999,-0.0079,1.356
9400.00,7.560449,25.02171,-0.000179,24.016151,-0.0079,1.356
9402.00,7.559984,25.02222,-0.000180,24.016295,-0.0079,1.356
9404.00,7.560032,25.02319,-0.000180,24.015899,-0.0078,1.356
9406.00,7.559672,25.02346,-0.000178,24.015763,-0.0078,1.355
9408.00,7.559066,25.02346,-0.000179,24.015308,-0.0079,1.356
9410.00,7.559062,25.02263,-0.000178,24.016171,-0.0079,1.356
9412.00,7.559772,25.02284,-0.000179,24.016628,-0.0079,1.356
9414.00,7.559249,25.02262,-0.000179,24.016032,-0.0079,1.356
9416.00,7.558359,25.02375,-0.000180,24.016432,-0.0079,1.356
9418.00,7.558972,25.02408,-0.000180,24.015499,-0.0079,1.357
9420.00,7.559226,25.02378,-0.000180,24.015981,-0.0079,1.357
9422.00,7.559693,25.02317,-0.000180,24.016512,-0.0079,1.356
9424.00,7.560260,25.02289,-0.000180,24.016581,-0.0079,1.356
9426.00,7.559532,25.02296,-0.000181,24.016469,-0.0079,1.356
9428.00,7.559468,25.02343,-0.000180,24.016099,-0.0079,1.357
9430.00,7.558403,25.02416,-0.000180,24.016077,-0.0079,1.356
9432.00,7.558339,25.02432,-0.000179,24.015986,-0.0079,1.356
9434.00,7.558714,25.02437,-0.000179,24.015934,-0.0079,1.356
9436.00,7.558986,25.02422,-0.000180,24.016052,-0.0079,1.356
9438.00,7.558717,25.02407,-0.000179,24.015999,-0.0079,1.356
9440.00,7.558258,25.02406,-0.000179,24.015631,-0.0079,1.357
9442.00,7.558951,25.02423,-0.000180,24.016438,-0.0079,1.356
9444.00,7.558471,25.02444,-0.000179,24.016436,-0.0079,1.355
9446.00,7.558196,25.02486,-0.000178,24.016354,-0.0079,1.356
9448.00,7.557789,25.02468,-0.000179,24.015604,-0.0079,1.356
9450.00,7.558181,25.02342,-0.000179,24.016034,-0.0079,1.356
9452.00,7.558582,25.02394,-0.000180,24.015974,-0.0078,1.356
9454.00,7.559064,25.02410,-0.000178,24.016585,-0.0079,1.356
9456.00,7.559792,25.02348,-0.000179,24.016811,-0.0079,1.356
9458.00,7.559047,25.02390,-0.000180,24.016523,-0.0079,1.356
9460.00,7.558455,25.02437,-0.000179,24.016197,-0.0079,1.356
9462.00,7.558538,25.02489,-0.000181,24.016603,-0.0078,1.357
9464.00,7.558712,25.02540,-0.000179,24.015758,-0.0079,1.356
9466.00,7.559421,25.02471,-0.000179,24.016688,-0.0078,1.356
9468.00,7.559333,25.02488,-0.000179,24.016534,-0.0079,1.356
9470.00,7.559329,25.02467,-0.000180,24.016358,-0.0079,1.357
9472.00,7.560289,25.02491,-0.000179,24.016300,-0.0078,1.357
9474.00,7.559176,25.02487,-0.000179,24.016507,-0.0079,1.356
9476.00,7.558549,25.02491,-0.000179,24.016371,-0.0079,1.356
9478.00,7.558706,25.02437,-0.000179,24.016443,-0.0079,1.356
9480.00,7.558480,25.02397,-0.000179,24.016922,-0.0078,1.356
9482.00,7.558749,25.02405,-0.000179,24.016193,-0.0078,1.356
9484.00,7.559400,25.02428,-0.000179,24.016566,-0.0079,1.356
9486.00,7.558848,25.02407,-0.000179,24.016528,-0.0078,1.356
9488.00,7.558225,25.02385,-0.000178,24.016693,-0.0079,1.357
9490.00,7.557834,25.02430,-0.000179,24.016209,-0.0079,1.356
9492.00,7.558582,25.02400,-0.000179,24.017335,-0.0078,1.356
9494.00,7.559184,25.02479,-0.000178,24.016396,-0.0078,1.356
9496.00,7.558498,25.02440,-0.000179,24.016055,-0.0078,1.356
9498.00,7.558096,25.02378,-0.000179,24.016209,-0.0078,1.356
9500.00,7.558387,25.02410,-0.000178,24.016746,-0.0079,1.356
9502.00,7.557863,25.02327,-0.000179,24.016472,-0.0079,1.356
9504.00,7.557728,25.02340,-0.000180,24.015968,-0.0079,1.356
9506.00,7.557432,25.02314,-0.000179,24.016521,-0.0079,1.356
9508.00,7.557983,25.02352,-0.000179,24.016521,-0.0079,1.356
9510.00,7.558256,25.02419,-0.000177,24.016485,-0.0079,1.356
9512.00,7.558328,25.02397,-0.000179,24.016139,-0.0079,1.356
9514.00,7.557495,25.02326,-0.000179,24.016508,-0.0079,1.356
9516.00,7.557542,25.02432,-0.000180,24.016135,-0.0079,1.357
9518.00,7.557513,25.02411,-0.000180,24.015375,-0.0079,1.356
9520.00,7.558546,25.02487,-0.000178,24.016568,-0.0078,1.356
9522.00,7.558180,25.02460,-0.000179,24.015939,-0.0078,1.356
9524.00,7.558565,25.02402,-0.000179,24.015825,-0.0078,1.357
9526.00,7.558646,25.02443,-0.000179,24.016151,-0.0079,1.356
9528.00,7.558145,25.02501,-0.000179,24.016677,-0.0079,1.356
9530.00,7.558210,25.02433,-0.000179,24.016519,-0.0078,1.356
9532.00,7.558202,25.02432,-0.000180,24.016563,-0.0079,1.356
9534.00,7.558431,25.02389,-0.000180,24.016688,-0.0079,1.357
9536.00,7.558052,25.02360,-0.000180,24.016309,-0.0079,1.356
9538.00,7.558539,25.02390,-0.000180,24.016414,-0.0079,1.356
9540.00,7.558210,25.02376,-0.000179,24.016213,-0.0079,1.356
9542.00,7.558210,25.02425,-0.000178,24.016485,-0.0079,1.356
9544.00,7.558172,25.02437,-0.000179,24.016414,-0.0078,1.356
9546.00,7.557156,25.02420,-0.000179,24.015908,-0.0078,1.356
9548.00,7.557568,25.02475,-0.000179,24.016688,-0.0078,1.356
9550.00,7.558018,25.02532,-0.000178,24.016490,-0.0078,1.356
9552.00,7.557848,25.02540,-0.000179,24.016811,-0.0079,1.357
9554.00,7.557256,25.02499,-0.000179,24.016905,-0.0079,1.356
9556.00,7.557488,25.02557,-0.000180,24.016242,-0.0079,1.357
9558.00,7.557817,25.02586,-0.000179,24.016115,-0.0078,1.356
9560.00,7.557592,25.02499,-0.000179,24.016251,-0.0079,1.356
9562.00,7.557867,25.02417,-0.000179,24.016902,-0.0078,1.357
9564.00,7.557736,25.02515,-0.000181,24.016441,-0.0078,1.357
9566.00,7.557403,25.02504,-0.000180,24.015995,-0.0078,1.356
9568.00,7.557575,25.02521,-0.000179,24.015441,-0.0079,1.356
9570.00,7.558577,25.02499,-0.000180,24.016624,-0.0079,1.357
9572.00,7.558094,25.02499,-0.000179,24.016784,-0.0078,1.357
9574.00,7.558096,25.02462,-0.000180,24.016414,-0.0079,1.356
9576.00,7.557968,25.02463,-0.000178,24.016068,-0.0079,1.356
9578.00,7.558579,25.02476,-0.000179,24.016278,-0.0078,1.356
9580.00,7.559278,25.02466,-0.000179,24.015997,-0.0079,1.357
9582.00,7.559569,25.02551,-0.000178,24.016198,-0.0079,1.357
9584.00,7.559034,25.02537,-0.000179,24.016512,-0.0079,1.357
9586.00,7.558620,25.02516,-0.000179,24.016561,-0.0079,1.356
9588.00,7.558295,25.02413,-0.000180,24.017029,-0.0079,1.356
9590.00,7.557490,25.02377,-0.000180,24.016973,-0.0079,1.356
9592.00,7.557476,25.02320,-0.000178,24.016115,-0.0078,1.356
9594.00,7.556979,25.02335,-0.000179,24.016441,-0.0079,1.357
9596.00,7.556880,25.02322,-0.000180,24.015428,-0.0079,1.357
9598.00,7.558063,25.02463,-0.000181,24.015936,-0.0079,1.357
9600.00,7.558198,25.02476,-0.000180,24.016238,-0.0079,1.357
9602.00,7.558351,25.02413,-0.000179,24.016474,-0.0079,1.357
@16,12.0000,24.0
9604.00,7.558030,25.02394,-0.000178,24.016454,-0.0078,1.357
9606.00,7.555626,25.02418,-0.000178,24.015843,-0.0078,1.356
9608.00,7.548461,25.02376,-0.000179,24.016159,-0.0079,1.356
9610.00,7.535276,25.02363,-0.000178,24.016711,-0.0079,1.355
9612.00,7.515679,25.02380,-0.000177,24.016079,-0.0078,1.355
9614.00,7.497559,25.02355,-0.000179,24.016318,-0.0078,1.356
9616.00,7.484825,25.02329,-0.000178,24.016648,-0.0078,1.357
9618.00,7.477251,25.02397,-0.000179,24.016895,-0.0078,1.357
9620.00,7.471407,25.02434,-0.000179,24.015945,-0.0079,1.357
9622.00,7.465429,25.02322,-0.000180,24.016866,-0.0079,1.357
9624.00,7.458601,25.02365,-0.000180,24.016275,-0.0079,1.358
9626.00,7.453296,25.02332,-0.000181,24.016635,-0.0079,1.357
9628.00,7.449911,25.02382,-0.000180,24.016385,-0.0079,1.357
9630.00,7.449501,25.02345,-0.000179,24.016831,-0.0079,1.358
9632.00,7.455369,25.02236,-0.000180,24.016229,-0.0079,1.358
9634.00,7.468387,25.02315,-0.000181,24.016202,-0.0078,1.358
9636.00,7.486339,25.02385,-0.000180,24.015640,-0.0079,1.358
9638.00,7.500785,25.02501,-0.000179,24.016193,-0.0079,1.358
9640.00,7.509763,25.02405,-0.000180,24.016309,-0.0079,1.357
9642.00,7.514981,25.02411,-0.000180,24.016302,-0.0079,1.357
9644.00,7.519692,25.02391,-0.000179,24.016229,-0.0079,1.357
9646.00,7.524454,25.02398,-0.000178,24.016287,-0.0079,1.357
9648.00,7.528299,25.02428,-0.000178,24.016293,-0.0079,1.357
9650.00,7.530992,25.02439,-0.000178,24.016188,-0.0078,1.357
9652.00,7.531920,25.02463,-0.000179,24.016603,-0.0079,1.358
9654.00,7.531921,25.02421,-0.000179,24.016594,-0.0079,1.356
9656.00,7.531723,25.02360,-0.000178,24.016130,-0.0079,1.357
9658.00,7.531869,25.02425,-0.000178,24.016166,-0.0078,1.357
9660.00,7.531591,25.02434,-0.000179,24.016769,-0.0078,1.357
9662.00,7.531807,25.02366,-0.000177,24.016360,-0.0079,1.357
9664.00,7.532202,25.02394,-0.000178,24.016679,-0.0079,1.357
9666.00,7.532582,25.02369,-0.000178,24.016501,-0.0079,1.356
9668.00,7.533760,25.02377,-0.000178,24.016240,-0.0078,1.357
9670.00,7.535218,25.02390,-0.000178,24.016267,-0.0079,1.356
9672.00,7.536214,25.02346,-0.000178,24.016324,-0.0078,1.356
9674.00,7.537445,25.02383,-0.000178,24.016686,-0.0079,1.356
9676.00,7.537851,25.02354,-0.000178,24.016024,-0.0079,1.357
9678.00,7.538173,25.02308,-0.000179,24.016498,-0.0079,1.357
9680.00,7.540103,25.02350,-0.000180,24.016305,-0.0078,1.356
9682.00,7.540079,25.02372,-0.000179,24.016401,-0.0079,1.356
9684.00,7.540920,25.02299,-0.000179,24.016479,-0.0078,1.356
9686.00,7.541841,25.02336,-0.000179,24.015916,-0.0078,1.357
9688.00,7.543241,25.02320,-0.000179,24.016432,-0.0079,1.357
9690.00,7.544828,25.02373,-0.000179,24.016135,-0.0079,1.356
9692.00,7.546696,25.02359,-0.000178,24.016164,-0.0078,1.356
9694.00,7.548142,25.02385,-0.000178,24.016322,-0.0078,1.357
9696.00,7.548864,25.02329,-0.000177,24.016316,-0.0079,1.357
9698.00,7.549973,25.02307,-0.000180,24.016568,-0.0079,1.357
9700.00,7.550594,25.02283,-0.000178,24.016121,-0.0079,1.357
9702.00,7.551582,25.02317,-0.000178,24.016035,-0.0079,1.356
9704.00,7.551859,25.02334,-0.000179,24.016333,-0.0078,1.356
9706.00,7.553634,25.02333,-0.000177,24.017031,-0.0078,1.356
9708.00,7.555112,25.02339,-0.000179,24.016195,-0.0078,1.356
9710.00,7.555835,25.02469,-0.000178,24.016541,-0.0079,1.357
9712.00,7.556866,25.02445,-0.000178,24.016454,-0.0079,1.356
9714.00,7.557395,25.02408,-0.000179,24.016383,-0.0079,1.356
9716.00,7.557935,25.02389,-0.000180,24.015821,-0.0079,1.357
9718.00,7.559117,25.02367,-0.000179,24.016291,-0.0078,1.356
9720.00,7.560089,25.02305,-0.000179,24.016311,-0.0078,1.356
9722.00,7.560824,25.02275,-0.000179,24.016006,-0.0079,1.356
9724.00,7.561256,25.02395,-0.000180,24.015666,-0.0078,1.357
9726.00,7.561745,25.02409,-0.000179,24.015988,-0.0079,1.356
9728.00,7.562393,25.02352,-0.000180,24.015936,-0.0079,1.356
9730.00,7.563184,25.02359,-0.000181,24.017137,-0.0078,1.356
9732.00,7.563139,25.02347,-0.000179,24.016527,-0.0078,1.356
9734.00,7.563443,25.02356,-0.000178,24.016376,-0.0078,1.356
9736.00,7.564208,25.02342,-0.000178,24.016356,-0.0079,1.356
9738.00,7.564311,25.02323,-0.000179,24.016195,-0.0079,1.356
9740.00,7.564043,25.02337,-0.000179,24.016010,-0.0079,1.356
9742.00,7.564703,25.02394,-0.000179,24.016423,-0.0079,1.357
9744.00,7.564480,25.02380,-0.000180,24.016445,-0.0078,1.356
9746.00,7.564051,25.02439,-0.000179,24.015872,-0.0079,1.357
9748.00,7.563735,25.02432,-0.000179,24.016041,-0.0079,1.356
9750.00,7.563576,25.02369,-0.000179,24.016349,-0.0079,1.356
9752.00,7.563159,25.02418,-0.000179,24.016436,-0.0079,1.356
9754.00,7.563344,25.02363,-0.000179,24.016518,-0.0078,1.356
9756.00,7.563624,25.02347,-0.000179,24.016396,-0.0078,1.357
9758.00,7.562947,25.02324,-0.000179,24.016507,-0.0079,1.357
9760.00,7.562167,25.02337,-0.000179,24.016095,-0.0078,1.356
9762.00,7.562203,25.02329,-0.000180,24.016896,-0.0078,1.357
9764.00,7.562153,25.02305,-0.000179,24.016333,-0.0078,1.356
9766.00,7.562156,25.02228,-0.000179,24.015888,-0.0078,1.356
9768.00,7.561194,25.02246,-0.000178,24.015956,-0.0079,1.357
9770.00,7.562232,25.02383,-0.000179,24.016545,-0.0079,1.357
9772.00,7.562173,25.02392,-0.000179,24.015850,-0.0079,1.357
9774.00,7.560927,25.02380,-0.000179,24.015970,-0.0079,1.356
9776.00,7.560687,25.02363,-0.000178,24.016855,-0.0079,1.356
9778.00,7.560141,25.02333,-0.000179,24.016470,-0.0078,1.357
9780.00,7.560286,25.02366,-0.000179,24.016249,-0.0079,1.357
9782.00,7.559564,25.02358,-0.000179,24.016479,-0.0078,1.356
9784.00,7.558827,25.02377,-0.000180,24.016289,-0.0078,1.356
9786.00,7.559161,25.02366,-0.000180,24.016198,-0.0079,1.357
9788.00,7.559691,25.02330,-0.000179,24.016608,-0.0078,1.357
9790.00,7.559607,25.02399,-0.000179,24.016565,-0.0078,1.356
9792.00,7.559536,25.02463,-0.000178,24.016175,-0.0078,1.356
9794.00,7.559371,25.02425,-0.000178,24.016779,-0.0078,1.357
9796.00,7.559765,25.02388,-0.000178,24.016900,-0.0078,1.357
9798.00,7.558996,25.02352,-0.000179,24.016684,-0.0078,1.357
9800.00,7.559042,25.02282,-0.000178,24.016233,-0.0078,1.356
9802.00,7.558723,25.02287,-0.000178,24.016548,-0.0078,1.356
9804.00,7.558870,25.02343,-0.000179,24.015943,-0.0078,1.357
9806.00,7.559166,25.02344,-0.000179,24.016427,-0.0078,1.357
9808.00,7.558902,25.02332,-0.000179,24.016847,-0.0078,1.356
9810.00,7.558099,25.02338,-0.000178,24.016849,-0.0078,1.356
9812.00,7.557792,25.02312,-0.000179,24.017065,-0.0079,1.357
9814.00,7.558547,25.02314,-0.000178,24.016483,-0.0079,1.357
9816.00,7.558607,25.02302,-0.000178,24.016179,-0.0079,1.357
9818.00,7.559149,25.02388,-0.000178,24.016371,-0.0079,1.357
9820.00,7.559162,25.02377,-0.000179,24.015961,-0.0079,1.356
9822.00,7.558363,25.02267,-0.000178,24.016411,-0.0079,1.356
9824.00,7.557210,25.02259,-0.000179,24.016334,-0.0079,1.356
9826.00,7.557570,25.02274,-0.000180,24.016775,-0.0079,1.356
9828.00,7.557895,25.02318,-0.000179,24.016026,-0.0079,1.356
9830.00,7.558244,25.02305,-0.000179,24.016450,-0.0079,1.356
9832.00,7.557371,25.02318,-0.000179,24.016188,-0.0078,1.357
9834.00,7.557676,25.02327,-0.000179,24.016215,-0.0079,1.356
9836.00,7.557251,25.02356,-0.000179,24.016608,-0.0079,1.357
9838.00,7.556926,25.02350,-0.000180,24.016574,-0.0079,1.356
9840.00,7.556423,25.02344,-0.000179,24.016238,-0.0079,1.357
9842.00,7.556879,25.02314,-0.000179,24.016077,-0.0079,1.357
9844.00,7.556728,25.02282,-0.000179,24.016363,-0.0079,1.357
9846.00,7.556719,25.02243,-0.000179,24.016518,-0.0078,1.357
9848.00,7.556810,25.02250,-0.000179,24.016010,-0.0078,1.356
9850.00,7.556998,25.02309,-0.000178,24.016688,-0.0078,1.356
9852.00,7.557809,25.02310,-0.000178,24.016365,-0.0079,1.356
9854.00,7.558597,25.02281,-0.000179,24.016661,-0.0078,1.356
9856.00,7.558554,25.02347,-0.000178,24.016421,-0.0078,1.357
9858.00,7.557880,25.02379,-0.000180,24.015872,-0.0078,1.357
9860.00,7.557431,25.02386,-0.000179,24.015676,-0.0078,1.357
9862.00,7.557480,25.02392,-0.000178,24.015997,-0.0079,1.356
9864.00,7.556593,25.02359,-0.000177,24.015584,-0.0079,1.356
9866.00,7.556772,25.02377,-0.000179,24.016124,-0.0079,1.357
9868.00,7.557482,25.02412,-0.000179,24.016409,-0.0079,1.357
9870.00,7.557044,25.02394,-0.000179,24.016467,-0.0079,1.357
9872.00,7.556459,25.02396,-0.000179,24.016806,-0.0078,1.356
9874.00,7.556099,25.02364,-0.000179,24.016904,-0.0079,1.357
9876.00,7.556096,25.02376,-0.000179,24.016856,-0.0079,1.357
9878.00,7.556022,25.02336,-0.000180,24.016626,-0.0079,1.357
9880.00,7.556143,25.02367,-0.000179,24.016586,-0.0079,1.356
9882.00,7.555695,25.02414,-0.000179,24.016635,-0.0079,1.356
9884.00,7.556066,25.02375,-0.000179,24.016329,-0.0079,1.357
9886.00,7.556155,25.02313,-0.000179,24.016267,-0.0079,1.357
9888.00,7.556069,25.02404,-0.000179,24.016878,-0.0079,1.356
9890.00,7.556847,25.02494,-0.000179,24.016329,-0.0079,1.356
9892.00,7.556564,25.02491,-0.000178,24.016066,-0.0079,1.356
9894.00,7.557317,25.02472,-0.000178,24.015821,-0.0078,1.357
9896.00,7.557739,25.02433,-0.000178,24.015852,-0.0079,1.357
9898.00,7.557452,25.02425,-0.000178,24.016302,-0.0078,1.357
9900.00,7.557381,25.02518,-0.000179,24.016302,-0.0078,1.357
9902.00,7.556616,25.02452,-0.000178,24.016360,-0.0079,1.356
9904.00,7.556278,25.02441,-0.000179,24.016657,-0.0079,1.357
9906.00,7.555885,25.02518,-0.000180,24.015753,-0.0078,1.356
9908.00,7.556039,25.02522,-0.000180,24.016082,-0.0078,1.357
9910.00,7.556259,25.02548,-0.000178,24.015809,-0.0078,1.356
9912.00,7.555994,25.02420,-0.000178,24.016706,-0.0078,1.356
9914.00,7.555635,25.02472,-0.000178,24.016811,-0.0078,1.356
9916.00,7.555393,25.02545,-0.000178,24.016635,-0.0078,1.356
9918.00,7.555583,25.02454,-0.000180,24.016996,-0.0078,1.357
9920.00,7.555356,25.02424,-0.000179,24.016503,-0.0078,1.356
9922.00,7.555236,25.02526,-0.000179,24.016119,-0.0079,1.356
9924.00,7.554896,25.02456,-0.000178,24.016808,-0.0079,1.356
9926.00,7.555411,25.02493,-0.000178,24.016240,-0.0079,1.356
9928.00,7.555416,25.02639,-0.000179,24.015937,-0.0079,1.357
9930.00,7.555581,25.02571,-0.000178,24.016240,-0.0078,1.356
9932.00,7.556127,25.02614,-0.000178,24.016458,-0.0078,1.356
9934.00,7.555988,25.02572,-0.000179,24.016673,-0.0079,1.356
9936.00,7.555761,25.02537,-0.000180,24.016519,-0.0078,1.357
9938.00,7.556092,25.02525,-0.000179,24.016581,-0.0079,1.357
9940.00,7.555396,25.02488,-0.000178,24.015791,-0.0078,1.356
9942.00,7.555453,25.02500,-0.000179,24.016358,-0.0078,1.356
9944.00,7.555626,25.02470,-0.000179,24.017281,-0.0078,1.357
9946.00,7.555771,25.02482,-0.000178,24.016498,-0.0078,1.356
9948.00,7.555204,25.02519,-0.000178,24.016420,-0.0079,1.356
9950.00,7.555800,25.02506,-0.000177,24.016416,-0.0078,1.356
9952.00,7.556390,25.02488,-0.000179,24.015954,-0.0079,1.357
9954.00,7.555670,25.02448,-0.000179,24.016046,-0.0079,1.357
9956.00,7.555235,25.02432,-0.000179,24.016293,-0.0079,1.357
9958.00,7.555428,25.02475,-0.000180,24.017263,-0.0079,1.356
9960.00,7.554634,25.02481,-0.000180,24.016179,-0.0079,1.357
9962.00,7.554527,25.02394,-0.000179,24.016247,-0.0078,1.357
9964.00,7.553968,25.02447,-0.000179,24.016258,-0.0079,1.356
9966.00,7.553938,25.02439,-0.000178,24.016842,-0.0079,1.356
9968.00,7.554187,25.02400,-0.000180,24.015896,-0.0079,1.356
9970.00,7.554059,25.02444,-0.000178,24.016177,-0.0079,1.356
9972.00,7.554223,25.02483,-0.000179,24.016075,-0.0079,1.357
9974.00,7.555045,25.02409,-0.000178,24.016003,-0.0078,1.357
9976.00,7.554763,25.02445,-0.000179,24.016220,-0.0078,1.357
9978.00,7.555425,25.02398,-0.000179,24.016411,-0.0079,1.357
9980.00,7.555964,25.02391,-0.000179,24.016081,-0.0078,1.356
9982.00,7.555164,25.02373,-0.000179,24.016093,-0.0079,1.357
9984.00,7.554207,25.02408,-0.000179,24.016363,-0.0079,1.357
9986.00,7.554707,25.02397,-0.000179,24.015588,-0.0079,1.356
9988.00,7.554945,25.02435,-0.000178,24.016701,-0.0078,1.356
9990.00,7.555463,25.02448,-0.000178,24.016354,-0.0078,1.357
9992.00,7.555276,25.02465,-0.000178,24.016547,-0.0078,1.357
9994.00,7.554913,25.02382,-0.000178,24.016342,-0.0078,1.356
9996.00,7.554549,25.02310,-0.000178,24.016441,-0.0079,1.356
9998.00,7.553984,25.02404,-0.000179,24.016168,-0.0079,1.356
10000.00,7.554466,25.02364,-0.000178,24.016211,-0.0079,1.357
10002.00,7.554755,25.02342,-0.000179,24.015878,-0.0079,1.357
10004.00,7.555022,25.02350,-0.000179,24.015803,-0.0079,1.356
10006.00,7.555767,25.02350,-0.000178,24.016566,-0.0078,1.356
10008.00,7.555152,25.02392,-0.000178,24.016307,-0.0078,1.357
10010.00,7.554603,25.02458,-0.000177,24.016131,-0.0078,1.357
10012.00,7.554447,25.02440,-0.000178,24.016458,-0.0078,1.356
10014.00,7.554844,25.02344,-0.000178,24.015923,-0.0078,1.356
10016.00,7.554323,25.02389,-0.000178,24.016541,-0.0078,1.357
10018.00,7.555112,25.02492,-0.000178,24.016945,-0.0078,1.357
10020.00,7.554726,25.02431,-0.000178,24.016082,-0.0079,1.357
10022.00,7.554854,25.02382,-0.000178,24.016267,-0.0078,1.356
10024.00,7.554553,25.02471,-0.000179,24.016505,-0.0079,1.357
10026.00,7.554264,25.02522,-0.000178,24.015865,-0.0079,1.357
10028.00,7.554503,25.02441,-0.000179,24.016536,-0.0078,1.356
10030.00,7.555605,25.02464,-0.000178,24.016927,-0.0079,1.357
10032.00,7.554967,25.02480,-0.000178,24.016378,-0.0078,1.356
10034.00,7.553880,25.02458,-0.000178,24.016414,-0.0078,1.357
10036.00,7.553509,25.02528,-0.000178,24.016197,-0.0079,1.356
10038.00,7.553450,25.02535,-0.000178,24.016269,-0.0078,1.356
10040.00,7.554163,25.02460,-0.000178,24.016541,-0.0078,1.357
10042.00,7.554712,25.02462,-0.000179,24.016309,-0.0079,1.357
10044.00,7.554789,25.02507,-0.000179,24.016300,-0.0078,1.357
10046.00,7.554416,25.02510,-0.000178,24.016367,-0.0078,1.356
10048.00,7.554651,25.02568,-0.000178,24.016648,-0.0079,1.356
10050.00,7.555141,25.02557,-0.000178,24.016697,-0.0079,1.357
10052.00,7.554307,25.02534,-0.000179,24.016362,-0.0078,1.357
10054.00,7.554301,25.02534,-0.000179,24.016539,-0.0078,1.357
10056.00,7.555348,25.02467,-0.000178,24.016635,-0.0078,1.358
10058.00,7.555045,25.02431,-0.000178,24.016140,-0.0079,1.357
10060.00,7.555347,25.02495,-0.000179,24.016414,-0.0079,1.356
10062.00,7.555272,25.02550,-0.000178,24.016394,-0.0079,1.357
10064.00,7.554701,25.02551,-0.000178,24.016614,-0.0079,1.357
10066.00,7.554881,25.02526,-0.000178,24.015865,-0.0079,1.357
10068.00,7.554905,25.02512,-0.000179,24.016311,-0.0078,1.357
10070.00,7.554996,25.02489,-0.000178,24.015778,-0.0078,1.357
10072.00,7.554712,25.02438,-0.000178,24.017127,-0.0078,1.356
10074.00,7.553983,25.02432,-0.000178,24.016429,-0.0079,1.357
10076.00,7.553870,25.02461,-0.000178,24.016536,-0.0078,1.357
10078.00,7.554515,25.02511,-0.000179,24.015504,-0.0078,1.356
10080.00,7.554274,25.02480,-0.000178,24.016273,-0.0079,1.356
10082.00,7.553936,25.02357,-0.000178,24.016150,-0.0079,1.357
10084.00,7.554266,25.02359,-0.000178,24.015537,-0.0079,1.357
10086.00,7.554440,25.02408,-0.000178,24.016320,-0.0078,1.357
10088.00,7.553986,25.02441,-0.000180,24.015963,-0.0078,1.357
10090.00,7.554050,25.02373,-0.000180,24.016034,-0.0079,1.357
10092.00,7.553817,25.02415,-0.000177,24.016637,-0.0079,1.356
10094.00,7.554632,25.02382,-0.000178,24.016699,-0.0078,1.356
10096.00,7.553998,25.02434,-0.000179,24.016148,-0.0078,1.357
10098.00,7.552871,25.02465,-0.000178,24.016318,-0.0078,1.356
10100.00,7.553123,25.02500,-0.000179,24.016150,-0.0078,1.356
10102.00,7.554193,25.02532,-0.000178,24.016617,-0.0079,1.357
10104.00,7.554316,25.02535,-0.000178,24.016976,-0.0079,1.357
10106.00,7.552979,25.02560,-0.000179,24.016316,-0.0079,1.357
10108.00,7.553190,25.02528,-0.000178,24.015865,-0.0079,1.357
10110.00,7.553982,25.02547,-0.000179,24.016371,-0.0078,1.357
10112.00,7.554373,25.02545,-0.000180,24.015669,-0.0079,1.356
10114.00,7.553645,25.02489,-0.000178,24.016295,-0.0079,1.357
10116.00,7.553745,25.02535,-0.000179,24.016532,-0.0079,1.357
10118.00,7.553354,25.02532,-0.000178,24.016095,-0.0079,1.356
10120.00,7.553755,25.02522,-0.000177,24.016251,-0.0078,1.356
10122.00,7.554203,25.02456,-0.000179,24.016835,-0.0079,1.356
10124.00,7.554479,25.02510,-0.000179,24.016409,-0.0078,1.357
10126.00,7.554005,25.02511,-0.000179,24.016004,-0.0079,1.357
10128.00,7.554056,25.02526,-0.000179,24.016331,-0.0078,1.357
10130.00,7.554461,25.02474,-0.000179,24.015597,-0.0078,1.357
10132.00,7.554223,25.02472,-0.000177,24.016563,-0.0078,1.357
10134.00,7.554072,25.02486,-0.000179,24.016046,-0.0078,1.357
10136.00,7.554251,25.02474,-0.000179,24.016581,-0.0079,1.356
10138.00,7.553972,25.02452,-0.000178,24.016126,-0.0078,1.357
10140.00,7.554105,25.02543,-0.000179,24.016343,-0.0079,1.357
10142.00,7.554294,25.02547,-0.000178,24.016180,-0.0079,1.356
10144.00,7.554414,25.02485,-0.000179,24.016030,-0.0079,1.356
10146.00,7.554257,25.02446,-0.000178,24.016209,-0.0079,1.357
10148.00,7.553384,25.02570,-0.000178,24.016563,-0.0078,1.357
10150.00,7.553312,25.02617,-0.000179,24.016440,-0.0079,1.357
10152.00,7.553695,25.02601,-0.000178,24.016450,-0.0079,1.357
10154.00,7.553643,25.02589,-0.000178,24.016505,-0.0078,1.356
10156.00,7.554586,25.02523,-0.000178,24.016454,-0.0078,1.357
10158.00,7.554154,25.02545,-0.000178,24.016088,-0.0078,1.357
10160.00,7.554122,25.02501,-0.000178,24.016822,-0.0078,1.358
10162.00,7.554265,25.02503,-0.000178,24.016311,-0.0078,1.357
10164.00,7.554059,25.02516,-0.000178,24.016489,-0.0078,1.357
10166.00,7.554111,25.02555,-0.000180,24.017150,-0.0079,1.357
10168.00,7.553767,25.02552,-0.000180,24.016586,-0.0079,1.357
10170.00,7.553534,25.02610,-0.000179,24.017312,-0.0079,1.357
10172.00,7.554361,25.02589,-0.000179,24.016588,-0.0078,1.357
10174.00,7.553588,25.02567,-0.000178,24.017223,-0.0078,1.356
10176.00,7.553457,25.02627,-0.000179,24.016327,-0.0078,1.357
10178.00,7.553655,25.02621,-0.000180,24.017052,-0.0078,1.357
10180.00,7.553654,25.02739,-0.000178,24.016041,-0.0078,1.357
10182.00,7.553686,25.02745,-0.000179,24.016577,-0.0078,1.357
10184.00,7.553487,25.02761,-0.000179,24.016989,-0.0079,1.357
10186.00,7.552960,25.02704,-0.000179,24.016349,-0.0079,1.357
10188.00,7.552445,25.02703,-0.000178,24.016623,-0.0078,1.357
10190.00,7.553527,25.02667,-0.000179,24.015801,-0.0078,1.357
10192.00,7.554676,25.02644,-0.000179,24.016624,-0.0079,1.357
10194.00,7.554989,25.02662,-0.000180,24.017118,-0.0078,1.357
10196.00,7.553897,25.02632,-0.000179,24.016534,-0.0079,1.357
10198.00,7.553481,25.02639,-0.000179,24.016740,-0.0079,1.357
10200.00,7.553050,25.02623,-0.000179,24.016623,-0.0079,1.357
10202.00,7.553485,25.02604,-0.000178,24.016184,-0.0078,1.357
@17,12.0000,24.0
10204.00,7.554120,25.02590,-0.000179,24.016008,-0.0079,1.357
10206.00,7.551764,25.02637,-0.000178,24.016425,-0.0078,1.357
10208.00,7.544231,25.02691,-0.000177,24.016469,-0.0078,1.356
10210.00,7.531384,25.02654,-0.000176,24.016512,-0.0079,1.355
10212.00,7.513138,25.02577,-0.000178,24.016537,-0.0079,1.356
10214.00,7.495558,25.02564,-0.000177,24.016278,-0.0078,1.356
10216.00,7.483421,25.02601,-0.000177,24.016719,-0.0078,1.357
10218.00,7.476304,25.02629,-0.000178,24.016177,-0.0078,1.358
10220.00,7.470884,25.02589,-0.000180,24.016380,-0.0078,1.358
10222.00,7.465668,25.02588,-0.000180,24.016202,-0.0079,1.358
10224.00,7.460427,25.02649,-0.000180,24.016278,-0.0078,1.358
10226.00,7.455201,25.02582,-0.000180,24.016561,-0.0078,1.358
10228.00,7.451530,25.02612,-0.000180,24.016090,-0.0078,1.358
10230.00,7.451092,25.02643,-0.000180,24.016576,-0.0078,1.359
10232.00,7.456320,25.02688,-0.000180,24.016748,-0.0079,1.359
10234.00,7.469082,25.02639,-0.000181,24.016583,-0.0079,1.360
10236.00,7.487111,25.02590,-0.000182,24.016119,-0.0079,1.359
10238.00,7.501399,25.02609,-0.000181,24.015720,-0.0079,1.358
10240.00,7.510081,25.02714,-0.000179,24.016124,-0.0079,1.357
10242.00,7.515336,25.02648,-0.000177,24.016311,-0.0079,1.357
10244.00,7.519424,25.02602,-0.000178,24.016015,-0.0078,1.357
10246.00,7.523264,25.02595,-0.000180,24.016197,-0.0079,1.358
10248.00,7.526292,25.02579,-0.000179,24.015742,-0.0079,1.359
10250.00,7.528859,25.02599,-0.000180,24.016197,-0.0079,1.357
10252.00,7.530229,25.02582,-0.000179,24.016278,-0.0079,1.357
10254.00,7.531238,25.02667,-0.000178,24.016534,-0.0079,1.357
10256.00,7.530998,25.02622,-0.000179,24.016345,-0.0079,1.357
10258.00,7.531413,25.02643,-0.000178,24.016063,-0.0079,1.357
10260.00,7.531623,25.02692,-0.000178,24.015738,-0.0079,1.357
10262.00,7.531402,25.02728,-0.000179,24.016400,-0.0078,1.357
10264.00,7.530838,25.02640,-0.000178,24.016576,-0.0078,1.358
10266.00,7.530969,25.02660,-0.000177,24.016137,-0.0078,1.358
10268.00,7.532377,25.02690,-0.000179,24.016481,-0.0078,1.358
10270.00,7.534153,25.02683,-0.000179,24.017214,-0.0078,1.358
10272.00,7.535123,25.02690,-0.000179,24.016383,-0.0079,1.357
10274.00,7.535949,25.02668,-0.000178,24.016331,-0.0078,1.357
10276.00,7.537040,25.02670,-0.000177,24.016405,-0.0078,1.357
10278.00,7.538293,25.02676,-0.000178,24.016637,-0.0078,1.357
10280.00,7.539269,25.02640,-0.000178,24.016382,-0.0078,1.358
10282.00,7.539525,25.02627,-0.000178,24.016507,-0.0078,1.357
10284.00,7.540425,25.02643,-0.000178,24.016369,-0.0079,1.357
10286.00,7.541702,25.02669,-0.000179,24.015878,-0.0078,1.358
10288.00,7.543186,25.02597,-0.000180,24.016976,-0.0078,1.357
10290.00,7.544721,25.02677,-0.000179,24.016896,-0.0078,1.357
10292.00,7.545952,25.02606,-0.000179,24.016082,-0.0078,1.357
10294.00,7.546516,25.02612,-0.000178,24.016037,-0.0079,1.358
10296.00,7.546884,25.02717,-0.000178,24.016499,-0.0079,1.358
10298.00,7.547423,25.02654,-0.000178,24.016046,-0.0078,1.357
10300.00,7.547901,25.02622,-0.000178,24.016090,-0.0079,1.357
10302.00,7.548736,25.02665,-0.000178,24.016427,-0.0078,1.357
10304.00,7.548909,25.02660,-0.000179,24.016634,-0.0079,1.357
10306.00,7.550043,25.02581,-0.000180,24.016831,-0.0079,1.357
10308.00,7.552126,25.02688,-0.000178,24.016110,-0.0078,1.357
10310.00,7.553272,25.02609,-0.000178,24.015584,-0.0078,1.357
10312.00,7.553492,25.02550,-0.000178,24.016166,-0.0078,1.358
10314.00,7.553884,25.02563,-0.000179,24.016886,-0.0078,1.358
10316.00,7.554536,25.02579,-0.000178,24.016548,-0.0078,1.356
10318.00,7.555166,25.02659,-0.000179,24.016548,-0.0078,1.357
10320.00,7.556524,25.02765,-0.000178,24.016093,-0.0079,1.357
10322.00,7.556935,25.02704,-0.000178,24.016260,-0.0078,1.358
10324.00,7.558627,25.02684,-0.000178,24.016521,-0.0079,1.357
10326.00,7.558821,25.02713,-0.000178,24.016456,-0.0079,1.357
10328.00,7.558180,25.02742,-0.000178,24.016692,-0.0078,1.357
10330.00,7.559106,25.02659,-0.000178,24.016374,-0.0078,1.357
10332.00,7.560303,25.02753,-0.000179,24.015604,-0.0079,1.357
10334.00,7.561201,25.02736,-0.000178,24.016499,-0.0079,1.357
10336.00,7.560727,25.02727,-0.000179,24.015655,-0.0079,1.357
10338.00,7.560532,25.02764,-0.000178,24.015578,-0.0078,1.357
10340.00,7.560898,25.02781,-0.000180,24.016481,-0.0079,1.357
10342.00,7.561373,25.02751,-0.000179,24.015816,-0.0079,1.357
10344.00,7.561211,25.02714,-0.000178,24.015988,-0.0079,1.357
10346.00,7.561514,25.02640,-0.000179,24.016652,-0.0079,1.357
10348.00,7.560241,25.02685,-0.000178,24.016095,-0.0078,1.357
10350.00,7.559357,25.02729,-0.000179,24.016035,-0.0078,1.356
10352.00,7.559389,25.02711,-0.000178,24.017074,-0.0079,1.357
10354.00,7.558875,25.02714,-0.000179,24.015916,-0.0078,1.357
10356.00,7.559177,25.02705,-0.000179,24.016122,-0.0078,1.357
10358.00,7.559007,25.02708,-0.000180,24.016944,-0.0079,1.357
10360.00,7.559036,25.02660,-0.000179,24.016534,-0.0078,1.357
10362.00,7.558680,25.02720,-0.000179,24.016122,-0.0078,1.357
10364.00,7.557822,25.02742,-0.000178,24.016594,-0.0078,1.357
10366.00,7.557655,25.02642,-0.000179,24.016559,-0.0079,1.357
10368.00,7.557418,25.02710,-0.000178,24.016159,-0.0079,1.357
10370.00,7.556583,25.02665,-0.000179,24.016073,-0.0079,1.357
10372.00,7.556363,25.02681,-0.000179,24.016682,-0.0079,1.357
10374.00,7.557174,25.02695,-0.000179,24.016595,-0.0078,1.357
10376.00,7.556746,25.02712,-0.000179,24.016646,-0.0078,1.357
10378.00,7.557070,25.02700,-0.000179,24.016556,-0.0079,1.357
10380.00,7.557077,25.02728,-0.000179,24.016447,-0.0078,1.357
10382.00,7.556572,25.02653,-0.000179,24.016024,-0.0078,1.358
10384.00,7.556618,25.02646,-0.000180,24.016015,-0.0079,1.358
10386.00,7.555789,25.02653,-0.000179,24.016766,-0.0079,1.357
10388.00,7.555666,25.02705,-0.000179,24.016489,-0.0078,1.357
10390.00,7.555089,25.02748,-0.000178,24.016282,-0.0079,1.357
10392.00,7.555391,25.02726,-0.000178,24.016644,-0.0078,1.357
10394.00,7.556271,25.02743,-0.000178,24.016293,-0.0079,1.357
10396.00,7.556230,25.02681,-0.000178,24.016233,-0.0079,1.357
10398.00,7.555716,25.02780,-0.000180,24.016376,-0.0079,1.357
10400.00,7.554850,25.02778,-0.000180,24.016771,-0.0079,1.358
10402.00,7.554684,25.02787,-0.000180,24.016864,-0.0078,1.357
10404.00,7.554044,25.02792,-0.000179,24.016387,-0.0078,1.357
10406.00,7.553473,25.02776,-0.000178,24.016884,-0.0078,1.357
10408.00,7.554179,25.02799,-0.000179,24.016454,-0.0079,1.357
10410.00,7.554383,25.02761,-0.000178,24.016392,-0.0078,1.357
10412.00,7.554046,25.02809,-0.000178,24.016731,-0.0078,1.357
10414.00,7.554542,25.02778,-0.000177,24.016327,-0.0078,1.357
10416.00,7.553824,25.02806,-0.000179,24.016142,-0.0079,1.357
10418.00,7.553991,25.02784,-0.000180,24.015908,-0.0078,1.358
10420.00,7.554332,25.02797,-0.000180,24.016247,-0.0079,1.357
10422.00,7.553282,25.02735,-0.000179,24.016082,-0.0079,1.357
10424.00,7.553051,25.02775,-0.000179,24.016128,-0.0079,1.357
10426.00,7.553515,25.02787,-0.000179,24.015843,-0.0079,1.357
10428.00,7.553434,25.02836,-0.000178,24.016273,-0.0079,1.357
10430.00,7.553728,25.02722,-0.000179,24.015640,-0.0079,1.357
10432.00,7.553858,25.02715,-0.000180,24.016623,-0.0079,1.357
10434.00,7.554058,25.02773,-0.000179,24.016304,-0.0079,1.357
10436.00,7.553682,25.02791,-0.000179,24.016251,-0.0079,1.357
10438.00,7.553908,25.02790,-0.000179,24.016189,-0.0079,1.358
10440.00,7.554869,25.02878,-0.000180,24.016296,-0.0078,1.357
10442.00,7.554734,25.02825,-0.000179,24.016443,-0.0079,1.356
10444.00,7.554776,25.02824,-0.000179,24.016039,-0.0078,1.357
10446.00,7.554218,25.02759,-0.000178,24.015878,-0.0078,1.358
10448.00,7.553205,25.02801,-0.000180,24.016305,-0.0079,1.358
10450.00,7.553020,25.02799,-0.000179,24.016246,-0.0079,1.358
10452.00,7.552724,25.02775,-0.000178,24.016771,-0.0079,1.358
10454.00,7.552522,25.02842,-0.000178,24.016363,-0.0079,1.357
10456.00,7.552832,25.02834,-0.000179,24.016648,-0.0079,1.357
10458.00,7.553623,25.02763,-0.000178,24.016092,-0.0078,1.356
10460.00,7.554222,25.02716,-0.000179,24.016762,-0.0079,1.357
10462.00,7.554021,25.02681,-0.000179,24.016068,-0.0079,1.358
10464.00,7.553562,25.02740,-0.000178,24.016104,-0.0079,1.357
10466.00,7.552560,25.02743,-0.000177,24.015798,-0.0079,1.357
10468.00,7.552236,25.02689,-0.000178,24.015859,-0.0079,1.357
10470.00,7.552267,25.02642,-0.000178,24.016554,-0.0079,1.358
10472.00,7.552078,25.02668,-0.000179,24.016271,-0.0079,1.357
10474.00,7.552034,25.02698,-0.000178,24.016996,-0.0079,1.357
10476.00,7.551813,25.02720,-0.000178,24.017087,-0.0079,1.357
10478.00,7.551210,25.02627,-0.000178,24.015968,-0.0078,1.357
10480.00,7.551933,25.02597,-0.000178,24.016489,-0.0079,1.357
10482.00,7.552647,25.02694,-0.000179,24.016858,-0.0079,1.358
10484.00,7.552408,25.02701,-0.000179,24.016260,-0.0078,1.357
10486.00,7.551262,25.02696,-0.000178,24.016266,-0.0078,1.357
10488.00,7.551172,25.02728,-0.000179,24.017054,-0.0078,1.357
10490.00,7.551297,25.02690,-0.000178,24.016461,-0.0079,1.357
10492.00,7.551655,25.02741,-0.000178,24.016518,-0.0079,1.357
10494.00,7.551743,25.02678,-0.000178,24.016363,-0.0079,1.357
10496.00,7.551886,25.02646,-0.000177,24.016478,-0.0078,1.357
10498.00,7.551658,25.02645,-0.000178,24.016934,-0.0079,1.357
10500.00,7.552288,25.02558,-0.000178,24.016345,-0.0079,1.357
10502.00,7.552965,25.02653,-0.000178,24.016548,-0.0079,1.357
10504.00,7.553146,25.02623,-0.000178,24.016104,-0.0079,1.357
10506.00,7.552510,25.02597,-0.000178,24.016610,-0.0078,1.357
10508.00,7.552314,25.02620,-0.000177,24.016162,-0.0078,1.357
10510.00,7.552707,25.02615,-0.000179,24.016606,-0.0078,1.357
10512.00,7.552676,25.02502,-0.000179,24.016131,-0.0078,1.357
10514.00,7.553016,25.02491,-0.000180,24.015907,-0.0079,1.357
10516.00,7.552888,25.02525,-0.000179,24.015977,-0.0078,1.357
10518.00,7.551900,25.02501,-0.000177,24.016478,-0.0078,1.357
10520.00,7.551586,25.02492,-0.000179,24.016441,-0.0078,1.357
10522.00,7.552517,25.02519,-0.000178,24.015912,-0.0079,1.356
10524.00,7.553059,25.02573,-0.000178,24.016334,-0.0079,1.357
10526.00,7.552544,25.02544,-0.000179,24.016637,-0.0079,1.358
10528.00,7.551930,25.02480,-0.000179,24.016764,-0.0079,1.358
10530.00,7.551995,25.02512,-0.000178,24.016322,-0.0079,1.357
10532.00,7.551424,25.02519,-0.000179,24.016407,-0.0079,1.357
10534.00,7.551747,25.02542,-0.000178,24.016193,-0.0079,1.357
10536.00,7.551936,25.02484,-0.000177,24.015702,-0.0079,1.357
10538.00,7.552029,25.02465,-0.000179,24.016460,-0.0079,1.357
10540.00,7.551961,25.02416,-0.000180,24.015838,-0.0079,1.358
10542.00,7.552355,25.02419,-0.000180,24.015584,-0.0079,1.358
10544.00,7.552600,25.02437,-0.000181,24.016316,-0.0079,1.357
10546.00,7.552399,25.02456,-0.000179,24.016010,-0.0079,1.357
10548.00,7.552126,25.02437,-0.000179,24.015611,-0.0079,1.357
10550.00,7.551643,25.02459,-0.000178,24.014922,-0.0078,1.357
10552.00,7.551475,25.02461,-0.000179,24.015707,-0.0079,1.357
10554.00,7.551849,25.02359,-0.000179,24.016907,-0.0078,1.357
10556.00,7.552041,25.02393,-0.000179,24.016271,-0.0079,1.358
10558.00,7.551873,25.02459,-0.000180,24.016121,-0.0079,1.358
10560.00,7.551697,25.02421,-0.000179,24.016048,-0.0079,1.357
10562.00,7.550893,25.02410,-0.000179,24.015954,-0.0079,1.357
10564.00,7.550453,25.02489,-0.000179,24.016507,-0.0078,1.357
10566.00,7.550293,25.02409,-0.000179,24.016010,-0.0078,1.357
10568.00,7.549998,25.02394,-0.000180,24.015792,-0.0079,1.357
10570.00,7.550283,25.02447,-0.000180,24.015731,-0.0078,1.357
10572.00,7.550000,25.02463,-0.000180,24.016554,-0.0079,1.357
10574.00,7.550438,25.02478,-0.000178,24.016505,-0.0079,1.358
10576.00,7.551142,25.02498,-0.000179,24.015849,-0.0078,1.358
10578.00,7.551558,25.02488,-0.000179,24.015954,-0.0079,1.357
10580.00,7.551219,25.02467,-0.000179,24.015834,-0.0078,1.357
10582.00,7.551318,25.02402,-0.000179,24.015537,-0.0079,1.357
10584.00,7.551154,25.02429,-0.000179,24.015782,-0.0079,1.357
10586.00,7.552040,25.02377,-0.000179,24.016454,-0.0079,1.357
10588.00,7.552423,25.02433,-0.000179,24.016882,-0.0079,1.357
10590.00,7.552758,25.02431,-0.000177,24.015966,-0.0079,1.357
10592.00,7.552492,25.02510,-0.000178,24.016722,-0.0078,1.357
10594.00,7.552137,25.02497,-0.000180,24.016516,-0.0079,1.357
10596.00,7.552361,25.02429,-0.000179,24.015905,-0.0078,1.358
10598.00,7.551255,25.02431,-0.000179,24.015825,-0.0079,1.357
10600.00,7.551889,25.02364,-0.000179,24.015560,-0.0079,1.357
10602.00,7.551416,25.02303,-0.000179,24.016278,-0.0079,1.357
10604.00,7.551696,25.02345,-0.000179,24.016186,-0.0079,1.357
10606.00,7.551735,25.02410,-0.000178,24.016182,-0.0079,1.358
10608.00,7.551711,25.02396,-0.000179,24.015230,-0.0079,1.358
10610.00,7.551140,25.02459,-0.000180,24.015578,-0.0079,1.357
10612.00,7.550762,25.02457,-0.000180,24.016019,-0.0079,1.357
10614.00,7.551146,25.02455,-0.000180,24.015988,-0.0079,1.357
10616.00,7.551337,25.02482,-0.000179,24.016693,-0.0079,1.358
10618.00,7.550246,25.02461,-0.000180,24.016365,-0.0078,1.357
10620.00,7.550196,25.02481,-0.000180,24.015791,-0.0079,1.358
10622.00,7.550786,25.02407,-0.000179,24.016343,-0.0079,1.358
10624.00,7.551393,25.02419,-0.000179,24.016237,-0.0079,1.357
10626.00,7.551236,25.02537,-0.000179,24.015410,-0.0079,1.357
10628.00,7.550559,25.02429,-0.000179,24.015887,-0.0079,1.358
10630.00,7.550641,25.02408,-0.000179,24.016057,-0.0079,1.358
10632.00,7.550593,25.02437,-0.000179,24.016179,-0.0079,1.357
10634.00,7.550520,25.02487,-0.000179,24.015869,-0.0079,1.357
10636.00,7.551017,25.02461,-0.000177,24.016106,-0.0078,1.357
10638.00,7.550849,25.02440,-0.000178,24.016360,-0.0078,1.358
10640.00,7.550924,25.02451,-0.000179,24.015985,-0.0079,1.357
10642.00,7.551389,25.02430,-0.000179,24.015009,-0.0079,1.357
10644.00,7.551193,25.02459,-0.000178,24.016017,-0.0079,1.357
10646.00,7.551291,25.02475,-0.000179,24.015917,-0.0079,1.357
10648.00,7.550556,25.02475,-0.000179,24.015878,-0.0079,1.357
10650.00,7.549967,25.02428,-0.000180,24.016126,-0.0078,1.358
10652.00,7.550825,25.02490,-0.000180,24.015919,-0.0079,1.358
10654.00,7.552062,25.02506,-0.000178,24.015809,-0.0079,1.357
10656.00,7.551533,25.02531,-0.000178,24.016053,-0.0078,1.358
10658.00,7.551131,25.02461,-0.000179,24.016305,-0.0079,1.358
10660.00,7.551328,25.02409,-0.000179,24.015758,-0.0079,1.358
10662.00,7.552037,25.02402,-0.000180,24.015727,-0.0079,1.358
10664.00,7.552143,25.02436,-0.000179,24.016108,-0.0079,1.358
10666.00,7.551964,25.02470,-0.000178,24.016440,-0.0079,1.357
10668.00,7.552196,25.02384,-0.000178,24.015501,-0.0079,1.357
10670.00,7.551992,25.02481,-0.000178,24.016307,-0.0079,1.358
10672.00,7.551403,25.02504,-0.000178,24.016708,-0.0078,1.358
10674.00,7.551336,25.02470,-0.000178,24.016795,-0.0079,1.357
10676.00,7.551833,25.02484,-0.000178,24.016162,-0.0079,1.357
10678.00,7.551563,25.02497,-0.000178,24.016206,-0.0078,1.357
10680.00,7.551019,25.02491,-0.000178,24.016595,-0.0078,1.357
10682.00,7.551451,25.02533,-0.000179,24.016623,-0.0079,1.358
10684.00,7.551685,25.02521,-0.000178,24.016820,-0.0079,1.358
10686.00,7.551447,25.02517,-0.000179,24.016664,-0.0079,1.357
10688.00,7.550973,25.02614,-0.000179,24.016302,-0.0078,1.358
10690.00,7.550899,25.02568,-0.000179,24.015894,-0.0078,1.357
10692.00,7.550920,25.02477,-0.000179,24.016121,-0.0079,1.357
10694.00,7.551809,25.02515,-0.000179,24.016606,-0.0079,1.358
10696.00,7.551146,25.02526,-0.000179,24.016271,-0.0079,1.357
10698.00,7.551399,25.02421,-0.000179,24.015932,-0.0079,1.357
10700.00,7.552158,25.02373,-0.000178,24.016441,-0.0079,1.357
10702.00,7.551848,25.02547,-0.000178,24.016024,-0.0079,1.358
10704.00,7.551178,25.02544,-0.000179,24.016231,-0.0079,1.358
10706.00,7.551057,25.02466,-0.000179,24.016623,-0.0079,1.357
10708.00,7.551843,25.02518,-0.000178,24.016014,-0.0079,1.357
10710.00,7.551487,25.02537,-0.000178,24.016334,-0.0078,1.357
10712.00,7.550702,25.02519,-0.000179,24.016434,-0.0078,1.357
10714.00,7.551290,25.02491,-0.000178,24.016391,-0.0079,1.357
10716.00,7.551558,25.02517,-0.000178,24.015747,-0.0079,1.357
10718.00,7.551513,25.02575,-0.000179,24.016126,-0.0079,1.358
10720.00,7.550646,25.02568,-0.000179,24.016298,-0.0079,1.358
10722.00,7.550961,25.02579,-0.000179,24.015662,-0.0078,1.356
10724.00,7.551129,25.02575,-0.000178,24.015850,-0.0079,1.357
10726.00,7.550967,25.02664,-0.000178,24.016719,-0.0079,1.357
10728.00,7.550742,25.02558,-0.000179,24.016610,-0.0079,1.358
10730.00,7.550562,25.02577,-0.000179,24.015943,-0.0079,1.358
10732.00,7.551288,25.02652,-0.000178,24.015830,-0.0079,1.358
10734.00,7.551442,25.02687,-0.000177,24.015956,-0.0079,1.357
10736.00,7.551185,25.02649,-0.000179,24.016209,-0.0079,1.357
10738.00,7.550955,25.02671,-0.000177,24.016227,-0.0079,1.357
10740.00,7.550743,25.02679,-0.000179,24.016659,-0.0079,1.357
10742.00,7.551197,25.02670,-0.000178,24.016367,-0.0079,1.357
10744.00,7.551511,25.02630,-0.000179,24.016581,-0.0079,1.357
10746.00,7.550869,25.02606,-0.000179,24.015981,-0.0079,1.358
10748.00,7.549890,25.02599,-0.000180,24.015965,-0.0079,1.358
10750.00,7.549704,25.02607,-0.000179,24.015999,-0.0078,1.357
10752.00,7.549820,25.02568,-0.000179,24.015573,-0.0079,1.357
10754.00,7.550763,25.02630,-0.000180,24.016411,-0.0079,1.357
10756.00,7.551184,25.02639,-0.000179,24.014991,-0.0079,1.357
10758.00,7.551516,25.02558,-0.000178,24.015899,-0.0079,1.357
10760.00,7.551741,25.02564,-0.000179,24.016967,-0.0079,1.358
10762.00,7.551996,25.02682,-0.000180,24.016070,-0.0079,1.357
10764.00,7.551890,25.02632,-0.000178,24.015928,-0.0079,1.357
10766.00,7.551558,25.02647,-0.000177,24.015682,-0.0079,1.357
10768.00,7.551387,25.02682,-0.000178,24.015916,-0.0079,1.357
10770.00,7.551489,25.02576,-0.000180,24.016474,-0.0079,1.357
10772.00,7.551610,25.02530,-0.000178,24.016314,-0.0078,1.357
10774.00,7.551208,25.02687,-0.000178,24.016041,-0.0078,1.357
10776.00,7.551293,25.02619,-0.000178,24.016663,-0.0078,1.357
10778.00,7.551193,25.02550,-0.000177,24.016566,-0.0079,1.357
10780.00,7.551316,25.02513,-0.000178,24.016412,-0.0079,1.357
10782.00,7.550601,25.02532,-0.000179,24.016015,-0.0079,1.357
10784.00,7.550645,25.02520,-0.000180,24.015999,-0.0079,1.357
10786.00,7.550433,25.02432,-0.000179,24.016655,-0.0079,1.357
10788.00,7.550538,25.02536,-0.000179,24.015892,-0.0079,1.357
10790.00,7.550664,25.02513,-0.000180,24.016238,-0.0079,1.357
10792.00,7.550889,25.02534,-0.000179,24.015919,-0.0079,1.357
10794.00,7.550813,25.02520,-0.000179,24.016186,-0.0079,1.358
10796.00,7.551054,25.02584,-0.000180,24.016487,-0.0079,1.358
10798.00,7.550732,25.02546,-0.000180,24.016195,-0.0079,1.357
10800.00,7.550600,25.02551,-0.000179,24.016095,-0.0079,1.357
10802.00,7.550830,25.02473,-0.000179,24.015377,-0.0078,1.357
10804.00,7.550855,25.02530,-0.000179,24.015566,-0.0078,1.357
@18,12.0000,24.0
10806.00,7.549636,25.02602,-0.000179,24.016445,-0.0079,1.358
10808.00,7.542157,25.02607,-0.000179,24.016249,-0.0079,1.358
10810.00,7.530544,25.02529,-0.000179,24.015981,-0.0078,1.356
10812.00,7.512033,25.02454,-0.000178,24.015829,-0.0078,1.356
10814.00,7.494691,25.02464,-0.000179,24.016438,-0.0078,1.356
10816.00,7.483931,25.02522,-0.000178,24.015359,-0.0078,1.357
10818.00,7.477035,25.02576,-0.000181,24.016015,-0.0079,1.358
10820.00,7.471254,25.02578,-0.000180,24.015559,-0.0079,1.358
10822.00,7.466525,25.02544,-0.000179,24.017170,-0.0079,1.358
10824.00,7.461437,25.02566,-0.000180,24.016305,-0.0079,1.358
10826.00,7.456842,25.02516,-0.000180,24.016090,-0.0079,1.359
10828.00,7.453089,25.02537,-0.000179,24.016260,-0.0079,1.359
10830.00,7.452055,25.02512,-0.000180,24.016409,-0.0079,1.359
10832.00,7.457886,25.02524,-0.000180,24.016044,-0.0079,1.359
10834.00,7.470634,25.02574,-0.000180,24.016358,-0.0079,1.359
10836.00,7.487884,25.02675,-0.000181,24.016218,-0.0079,1.359
10838.00,7.502842,25.02617,-0.000181,24.016229,-0.0078,1.359
10840.00,7.512553,25.02569,-0.000180,24.015598,-0.0079,1.359
10842.00,7.517939,25.02637,-0.000179,24.015756,-0.0079,1.358
10844.00,7.521560,25.02579,-0.000179,24.015716,-0.0079,1.358
10846.00,7.525295,25.02603,-0.000178,24.016508,-0.0079,1.358
10848.00,7.527456,25.02577,-0.000178,24.016878,-0.0079,1.357
10850.00,7.529436,25.02557,-0.000178,24.016610,-0.0079,1.358
10852.00,7.531720,25.02569,-0.000179,24.016378,-0.0078,1.358
10854.00,7.531962,25.02592,-0.000177,24.016880,-0.0078,1.357
10856.00,7.531033,25.02599,-0.000177,24.016594,-0.0079,1.358
10858.00,7.531810,25.02622,-0.000178,24.015771,-0.0079,1.356
10860.00,7.531657,25.02593,-0.000178,24.016657,-0.0078,1.357
10862.00,7.531233,25.02529,-0.000178,24.016331,-0.0078,1.357
10864.00,7.530907,25.02559,-0.000179,24.016722,-0.0078,1.357
10866.00,7.531534,25.02588,-0.000178,24.016418,-0.0078,1.357
10868.00,7.531535,25.02491,-0.000178,24.016815,-0.0078,1.358
10870.00,7.532712,25.02449,-0.000179,24.016661,-0.0079,1.357
10872.00,7.534062,25.02546,-0.000179,24.016481,-0.0078,1.358
10874.00,7.535626,25.02551,-0.000178,24.016893,-0.0078,1.358
10876.00,7.535631,25.02529,-0.000178,24.016815,-0.0078,1.357
10878.00,7.536227,25.02509,-0.000179,24.016423,-0.0079,1.357
10880.00,7.536926,25.02450,-0.000178,24.015798,-0.0079,1.358
10882.00,7.537218,25.02558,-0.000178,24.015664,-0.0078,1.357
10884.00,7.538257,25.02508,-0.000180,24.016309,-0.0079,1.356
10886.00,7.540123,25.02471,-0.000179,24.016489,-0.0079,1.357
10888.00,7.541432,25.02523,-0.000178,24.017049,-0.0078,1.358
10890.00,7.542533,25.02496,-0.000179,24.016866,-0.0079,1.357
10892.00,7.543394,25.02536,-0.000178,24.016465,-0.0079,1.357
10894.00,7.543936,25.02487,-0.000178,24.016102,-0.0078,1.357
10896.00,7.543754,25.02508,-0.000179,24.016967,-0.0078,1.357
10898.00,7.544514,25.02567,-0.000179,24.016374,-0.0078,1.357
10900.00,7.546003,25.02570,-0.000179,24.016329,-0.0078,1.357
10902.00,7.547303,25.02622,-0.000179,24.016503,-0.0079,1.358
10904.00,7.547698,25.02616,-0.000180,24.016677,-0.0078,1.358
10906.00,7.549000,25.02607,-0.000181,24.016599,-0.0078,1.357
10908.00,7.549741,25.02607,-0.000179,24.015975,-0.0079,1.357
10910.00,7.550732,25.02622,-0.000178,24.016144,-0.0079,1.357
10912.00,7.552499,25.02492,-0.000179,24.016026,-0.0079,1.357
10914.00,7.553037,25.02637,-0.000179,24.016392,-0.0078,1.357
10916.00,7.553209,25.02685,-0.000179,24.016028,-0.0079,1.358
10918.00,7.554002,25.02615,-0.000179,24.016603,-0.0079,1.357
10920.00,7.555066,25.02546,-0.000177,24.016628,-0.0078,1.357
10922.00,7.555951,25.02569,-0.000178,24.016692,-0.0079,1.357
10924.00,7.556582,25.02563,-0.000179,24.016295,-0.0078,1.357
10926.00,7.557310,25.02568,-0.000178,24.016204,-0.0079,1.357
10928.00,7.557931,25.02674,-0.000178,24.016862,-0.0079,1.357
10930.00,7.557834,25.02604,-0.000179,24.016251,-0.0079,1.357
10932.00,7.557631,25.02679,-0.000179,24.016169,-0.0079,1.357
10934.00,7.556803,25.02576,-0.000178,24.016211,-0.0079,1.357
10936.00,7.557194,25.02630,-0.000178,24.015937,-0.0079,1.357
10938.00,7.558380,25.02677,-0.000179,24.016247,-0.0079,1.357
10940.00,7.559153,25.02672,-0.000179,24.016548,-0.0079,1.357
10942.00,7.558327,25.02635,-0.000179,24.016264,-0.0079,1.357
10944.00,7.558456,25.02674,-0.000178,24.015867,-0.0078,1.357
10946.00,7.557836,25.02640,-0.000178,24.016597,-0.0079,1.357
10948.00,7.557535,25.02707,-0.000178,24.015914,-0.0079,1.357
10950.00,7.557092,25.02713,-0.000177,24.015879,-0.0079,1.357
10952.00,7.556750,25.02676,-0.000179,24.016382,-0.0079,1.357
10954.00,7.556244,25.02652,-0.000179,24.015738,-0.0079,1.357
10956.00,7.556650,25.02630,-0.000180,24.015977,-0.0079,1.357
10958.00,7.556594,25.02599,-0.000180,24.016566,-0.0079,1.357
10960.00,7.556362,25.02592,-0.000179,24.016356,-0.0079,1.358
10962.00,7.556162,25.02606,-0.000178,24.016041,-0.0079,1.357
10964.00,7.556003,25.02621,-0.000179,24.016173,-0.0079,1.357
10966.00,7.556268,25.02722,-0.000179,24.015948,-0.0078,1.357
10968.00,7.555866,25.02735,-0.000179,24.016133,-0.0079,1.357
10970.00,7.555249,25.02643,-0.000179,24.016037,-0.0079,1.358
10972.00,7.555457,25.02634,-0.000179,24.016242,-0.0078,1.357
10974.00,7.554900,25.02614,-0.000180,24.016358,-0.0078,1.357
10976.00,7.554466,25.02685,-0.000179,24.016015,-0.0079,1.357
10978.00,7.554141,25.02604,-0.000178,24.015760,-0.0078,1.357
10980.00,7.553618,25.02657,-0.000178,24.016222,-0.0078,1.357
10982.00,7.553458,25.02664,-0.000177,24.015961,-0.0079,1.358
10984.00,7.554292,25.02668,-0.000179,24.016209,-0.0079,1.358
10986.00,7.554408,25.02709,-0.000179,24.015818,-0.0078,1.357
10988.00,7.553622,25.02712,-0.000179,24.016066,-0.0078,1.357
10990.00,7.553519,25.02710,-0.000179,24.016064,-0.0079,1.358
10992.00,7.552691,25.02706,-0.000178,24.015907,-0.0079,1.358
10994.00,7.553489,25.02730,-0.000179,24.016403,-0.0079,1.358
10996.00,7.553480,25.02735,-0.000178,24.016684,-0.0079,1.358
10998.00,7.553063,25.02722,-0.000178,24.016171,-0.0079,1.357
11000.00,7.552255,25.02749,-0.000179,24.016615,-0.0078,1.357
11002.00,7.552153,25.02686,-0.000179,24.015963,-0.0079,1.357
11004.00,7.553167,25.02655,-0.000178,24.016327,-0.0079,1.357
11006.00,7.553012,25.02669,-0.000177,24.016240,-0.0079,1.357
11008.00,7.552424,25.02624,-0.000179,24.015803,-0.0079,1.357
11010.00,7.551806,25.02669,-0.000179,24.015656,-0.0079,1.357
11012.00,7.551951,25.02707,-0.000178,24.015589,-0.0078,1.357
11014.00,7.552271,25.02672,-0.000179,24.016044,-0.0079,1.358
11016.00,7.552188,25.02680,-0.000179,24.016405,-0.0079,1.358
11018.00,7.551809,25.02741,-0.000179,24.016434,-0.0079,1.357
11020.00,7.552109,25.02763,-0.000179,24.016443,-0.0079,1.357
11022.00,7.552082,25.02741,-0.000178,24.016329,-0.0079,1.357
11024.00,7.551838,25.02759,-0.000178,24.016302,-0.0079,1.358
11026.00,7.551828,25.02692,-0.000179,24.016382,-0.0079,1.357
11028.00,7.552104,25.02740,-0.000178,24.016126,-0.0079,1.357
11030.00,7.551779,25.02711,-0.000179,24.016938,-0.0079,1.357
11032.00,7.551756,25.02703,-0.000180,24.016545,-0.0078,1.357
11034.00,7.551818,25.02622,-0.000179,24.015865,-0.0079,1.357
11036.00,7.551217,25.02686,-0.000178,24.016695,-0.0078,1.357
11038.00,7.551784,25.02651,-0.000178,24.016041,-0.0079,1.358
11040.00,7.551786,25.02547,-0.000178,24.016213,-0.0079,1.357
11042.00,7.550908,25.02637,-0.000179,24.016180,-0.0079,1.357
11044.00,7.550948,25.02621,-0.000179,24.015992,-0.0078,1.357
11046.00,7.551526,25.02593,-0.000178,24.016311,-0.0079,1.358
11048.00,7.551517,25.02634,-0.000178,24.015954,-0.0078,1.357
11050.00,7.551049,25.02630,-0.000179,24.016084,-0.0078,1.358
11052.00,7.550872,25.02483,-0.000178,24.016298,-0.0079,1.357
11054.00,7.551111,25.02540,-0.000179,24.015477,-0.0079,1.357
11056.00,7.550983,25.02540,-0.000180,24.015593,-0.0079,1.357
11058.00,7.551857,25.02425,-0.000179,24.015537,-0.0079,1.356
11060.00,7.551729,25.02447,-0.000178,24.016469,-0.0079,1.357
11062.00,7.550794,25.02476,-0.000179,24.016755,-0.0079,1.358
11064.00,7.550788,25.02490,-0.000178,24.015923,-0.0079,1.357
11066.00,7.551259,25.02466,-0.000178,24.016601,-0.0079,1.357
11068.00,7.551262,25.02476,-0.000178,24.016246,-0.0078,1.357
11070.00,7.550592,25.02457,-0.000179,24.015829,-0.0078,1.357
11072.00,7.549652,25.02392,-0.000179,24.015888,-0.0079,1.358
11074.00,7.549951,25.02469,-0.000179,24.016052,-0.0079,1.357
11076.00,7.551026,25.02504,-0.000178,24.016086,-0.0079,1.358
11078.00,7.550632,25.02553,-0.000178,24.016878,-0.0079,1.357
11080.00,7.550237,25.02562,-0.000179,24.017078,-0.0079,1.357
11082.00,7.550322,25.02558,-0.000179,24.015736,-0.0079,1.357
11084.00,7.549626,25.02516,-0.000179,24.016269,-0.0079,1.357
11086.00,7.549628,25.02559,-0.000179,24.015780,-0.0079,1.357
11088.00,7.549942,25.02578,-0.000179,24.016333,-0.0079,1.358
11090.00,7.550698,25.02664,-0.000179,24.016420,-0.0079,1.357
11092.00,7.551184,25.02591,-0.000178,24.016314,-0.0078,1.357
11094.00,7.550874,25.02583,-0.000179,24.016657,-0.0078,1.357
11096.00,7.549891,25.02581,-0.000179,24.016855,-0.0078,1.358
11098.00,7.549551,25.02593,-0.000180,24.016458,-0.0078,1.358
11100.00,7.550390,25.02577,-0.000178,24.016929,-0.0078,1.358
11102.00,7.550550,25.02691,-0.000179,24.016235,-0.0078,1.357
11104.00,7.550829,25.02680,-0.000178,24.016296,-0.0079,1.357
11106.00,7.550445,25.02672,-0.000178,24.016017,-0.0079,1.357
11108.00,7.550513,25.02622,-0.000177,24.015754,-0.0079,1.357
11110.00,7.550959,25.02596,-0.000178,24.016333,-0.0078,1.357
11112.00,7.551351,25.02629,-0.000178,24.016518,-0.0078,1.357
11114.00,7.550762,25.02589,-0.000178,24.015946,-0.0079,1.357
11116.00,7.550296,25.02647,-0.000179,24.016427,-0.0079,1.357
11118.00,7.550871,25.02661,-0.000179,24.016097,-0.0079,1.357
11120.00,7.551476,25.02615,-0.000178,24.016249,-0.0079,1.357
11122.00,7.551613,25.02618,-0.000178,24.016632,-0.0079,1.357
11124.00,7.551310,25.02597,-0.000178,24.016465,-0.0079,1.357
11126.00,7.550904,25.02643,-0.000177,24.016632,-0.0078,1.358
11128.00,7.550323,25.02655,-0.000178,24.016485,-0.0079,1.358
11130.00,7.549854,25.02607,-0.000179,24.016043,-0.0079,1.357
11132.00,7.549983,25.02655,-0.000178,24.015850,-0.0079,1.358
11134.00,7.549334,25.02548,-0.000179,24.016253,-0.0079,1.358
11136.00,7.548753,25.02614,-0.000179,24.016128,-0.0079,1.358
11138.00,7.548262,25.02505,-0.000179,24.016197,-0.0079,1.357
11140.00,7.548684,25.02569,-0.000179,24.016258,-0.0079,1.357
11142.00,7.548680,25.02566,-0.000179,24.016474,-0.0079,1.357
11144.00,7.549583,25.02580,-0.000179,24.016523,-0.0079,1.357
11146.00,7.549167,25.02552,-0.000180,24.016467,-0.0079,1.357
11148.00,7.549131,25.02595,-0.000179,24.015716,-0.0078,1.358
11150.00,7.549488,25.02600,-0.000180,24.016309,-0.0078,1.358
11152.00,7.549021,25.02618,-0.000180,24.016456,-0.0078,1.357
11154.00,7.549169,25.02550,-0.000179,24.016646,-0.0079,1.358
11156.00,7.548863,25.02544,-0.000179,24.016369,-0.0078,1.358
11158.00,7.548580,25.02614,-0.000178,24.016487,-0.0079,1.357
11160.00,7.548594,25.02596,-0.000179,24.017150,-0.0079,1.357
11162.00,7.549609,25.02621,-0.000178,24.016889,-0.0078,1.357
11164.00,7.550117,25.02630,-0.000177,24.015885,-0.0079,1.357
11166.00,7.550102,25.02756,-0.000176,24.016913,-0.0079,1.357
11168.00,7.550867,25.02731,-0.000176,24.016331,-0.0078,1.357
11170.00,7.550203,25.02728,-0.000178,24.016543,-0.0078,1.357
11172.00,7.549143,25.02683,-0.000179,24.016302,-0.0078,1.357
11174.00,7.549204,25.02677,-0.000179,24.015791,-0.0079,1.357
11176.00,7.549308,25.02648,-0.000179,24.016211,-0.0079,1.358
11178.00,7.550255,25.02633,-0.000178,24.016777,-0.0079,1.358
11180.00,7.548627,25.02600,-0.000179,24.016710,-0.0078,1.357
11182.00,7.548159,25.02639,-0.000180,24.017438,-0.0079,1.357
11184.00,7.548857,25.02644,-0.000180,24.015936,-0.0079,1.357
11186.00,7.549278,25.02622,-0.000179,24.015850,-0.0078,1.357
11188.00,7.548745,25.02682,-0.000180,24.016072,-0.0079,1.357
11190.00,7.549232,25.02730,-0.000179,24.016222,-0.0078,1.357
11192.00,7.550084,25.02720,-0.000178,24.016258,-0.0079,1.357
11194.00,7.549499,25.02741,-0.000180,24.016742,-0.0079,1.358
11196.00,7.548891,25.02773,-0.000179,24.016566,-0.0079,1.358
11198.00,7.549283,25.02795,-0.000179,24.016795,-0.0078,1.358
11200.00,7.550288,25.02749,-0.000180,24.016862,-0.0078,1.357
11202.00,7.549779,25.02684,-0.000179,24.016681,-0.0078,1.357
11204.00,7.549913,25.02720,-0.000178,24.016204,-0.0079,1.358
11206.00,7.550581,25.02600,-0.000179,24.016052,-0.0078,1.358
11208.00,7.550116,25.02584,-0.000177,24.016730,-0.0078,1.357
11210.00,7.550139,25.02615,-0.000179,24.016240,-0.0079,1.358
11212.00,7.550372,25.02699,-0.000179,24.017074,-0.0078,1.358
11214.00,7.550693,25.02641,-0.000179,24.016686,-0.0079,1.357
11216.00,7.550350,25.02599,-0.000178,24.016465,-0.0079,1.357
11218.00,7.549808,25.02574,-0.000179,24.016498,-0.0078,1.357
11220.00,7.549453,25.02528,-0.000179,24.016331,-0.0079,1.357
11222.00,7.549143,25.02485,-0.000180,24.016003,-0.0079,1.358
11224.00,7.549325,25.02586,-0.000179,24.016063,-0.0079,1.358
11226.00,7.548915,25.02615,-0.000181,24.016090,-0.0079,1.358
11228.00,7.548885,25.02573,-0.000180,24.016075,-0.0079,1.357
11230.00,7.548495,25.02630,-0.000178,24.015892,-0.0078,1.357
11232.00,7.549214,25.02657,-0.000177,24.016594,-0.0078,1.357
11234.00,7.549231,25.02656,-0.000179,24.015829,-0.0079,1.358
11236.00,7.549190,25.02610,-0.000179,24.015834,-0.0079,1.357
11238.00,7.549251,25.02571,-0.000179,24.016581,-0.0079,1.358
11240.00,7.549420,25.02658,-0.000179,24.016380,-0.0078,1.357
11242.00,7.549843,25.02626,-0.000179,24.016296,-0.0078,1.358
11244.00,7.549859,25.02634,-0.000179,24.016226,-0.0078,1.358
11246.00,7.548818,25.02633,-0.000179,24.016552,-0.0078,1.357
11248.00,7.549365,25.02590,-0.000179,24.016169,-0.0079,1.357
11250.00,7.549913,25.02572,-0.000179,24.016325,-0.0078,1.358
11252.00,7.550549,25.02562,-0.000179,24.015905,-0.0079,1.357
11254.00,7.550371,25.02580,-0.000179,24.016521,-0.0079,1.357
11256.00,7.549954,25.02536,-0.000178,24.016050,-0.0079,1.357
11258.00,7.549834,25.02603,-0.000179,24.016121,-0.0079,1.358
11260.00,7.549091,25.02608,-0.000178,24.016258,-0.0079,1.358
11262.00,7.549242,25.02635,-0.000178,24.016349,-0.0078,1.358
11264.00,7.548833,25.02636,-0.000178,24.016240,-0.0078,1.357
11266.00,7.549292,25.02614,-0.000179,24.016543,-0.0078,1.357
11268.00,7.549739,25.02672,-0.000178,24.016351,-0.0078,1.358
11270.00,7.549388,25.02569,-0.000179,24.015620,-0.0079,1.358
11272.00,7.548979,25.02564,-0.000180,24.016566,-0.0079,1.358
11274.00,7.549157,25.02614,-0.000179,24.016211,-0.0079,1.357
11276.00,7.549145,25.02623,-0.000179,24.016367,-0.0079,1.357
11278.00,7.548868,25.02646,-0.000179,24.016146,-0.0079,1.357
11280.00,7.548505,25.02598,-0.000178,24.016019,-0.0079,1.357
11282.00,7.548511,25.02629,-0.000178,24.016053,-0.0079,1.358
11284.00,7.549149,25.02565,-0.000179,24.016505,-0.0079,1.359
11286.00,7.549349,25.02654,-0.000179,24.016603,-0.0079,1.358
11288.00,7.548915,25.02603,-0.000180,24.016624,-0.0079,1.358
11290.00,7.549343,25.02611,-0.000180,24.016369,-0.0079,1.357
11292.00,7.549369,25.02521,-0.000178,24.016614,-0.0078,1.357
11294.00,7.549580,25.02540,-0.000178,24.015892,-0.0078,1.357
11296.00,7.549276,25.02496,-0.000178,24.016856,-0.0079,1.357
11298.00,7.548399,25.02553,-0.000180,24.016340,-0.0079,1.358
11300.00,7.548346,25.02557,-0.000179,24.015626,-0.0079,1.357
11302.00,7.548339,25.02503,-0.000179,24.016710,-0.0079,1.357
11304.00,7.548644,25.02507,-0.000178,24.015689,-0.0078,1.358
11306.00,7.548877,25.02533,-0.000179,24.016015,-0.0079,1.358
11308.00,7.548604,25.02621,-0.000179,24.016809,-0.0079,1.357
11310.00,7.548867,25.02595,-0.000178,24.015988,-0.0079,1.358
11312.00,7.548632,25.02551,-0.000178,24.015937,-0.0078,1.357
11314.00,7.548573,25.02636,-0.000179,24.016661,-0.0079,1.358
11316.00,7.549290,25.02672,-0.000179,24.015711,-0.0078,1.358
11318.00,7.548235,25.02609,-0.000179,24.016068,-0.0078,1.358
11320.00,7.547841,25.02615,-0.000180,24.016557,-0.0078,1.358
11322.00,7.548827,25.02621,-0.000179,24.015899,-0.0078,1.358
11324.00,7.549226,25.02577,-0.000178,24.015675,-0.0079,1.358
11326.00,7.548848,25.02622,-0.000178,24.015907,-0.0079,1.358
11328.00,7.548324,25.02621,-0.000180,24.016151,-0.0079,1.358
11330.00,7.549033,25.02689,-0.000180,24.016053,-0.0078,1.358
11332.00,7.548834,25.02644,-0.000179,24.016708,-0.0079,1.358
11334.00,7.548667,25.02594,-0.000179,24.016235,-0.0079,1.358
11336.00,7.548433,25.02617,-0.000179,24.016059,-0.0079,1.358
11338.00,7.548846,25.02594,-0.000178,24.016262,-0.0079,1.358
11340.00,7.548467,25.02680,-0.000179,24.017000,-0.0079,1.357
11342.00,7.548267,25.02737,-0.000179,24.015611,-0.0078,1.357
11344.00,7.548869,25.02688,-0.000179,24.016106,-0.0078,1.357
11346.00,7.548849,25.02701,-0.000178,24.016063,-0.0078,1.357
11348.00,7.548182,25.02722,-0.000178,24.015658,-0.0078,1.358
11350.00,7.548757,25.02724,-0.000179,24.015753,-0.0079,1.358
11352.00,7.548528,25.02701,-0.000179,24.016237,-0.0078,1.359
11354.00,7.548741,25.02724,-0.000180,24.016597,-0.0079,1.358
11356.00,7.548287,25.02699,-0.000179,24.016140,-0.0079,1.357
11358.00,7.548829,25.02837,-0.000178,24.016073,-0.0078,1.357
11360.00,7.548725,25.02845,-0.000178,24.016092,-0.0078,1.358
11362.00,7.548423,25.02793,-0.000179,24.016333,-0.0078,1.358
11364.00,7.548788,25.02730,-0.000180,24.016577,-0.0079,1.358
11366.00,7.548432,25.02680,-0.000179,24.016334,-0.0079,1.358
11368.00,7.548170,25.02741,-0.000180,24.016342,-0.0079,1.358
11370.00,7.548082,25.02687,-0.000179,24.016411,-0.0078,1.357
11372.00,7.548078,25.02650,-0.000179,24.015798,-0.0078,1.357
11374.00,7.548736,25.02733,-0.000179,24.015705,-0.0079,1.357
11376.00,7.548671,25.02675,-0.000178,24.016189,-0.0079,1.358
11378.00,7.548459,25.02742,-0.000178,24.016296,-0.0079,1.358
11380.00,7.548736,25.02672,-0.000179,24.016088,-0.0079,1.358
11382.00,7.548716,25.02643,-0.000179,24.016427,-0.0079,1.358
11384.00,7.547941,25.02740,-0.000179,24.015559,-0.0079,1.357
11386.00,7.548207,25.02806,-0.000179,24.016017,-0.0079,1.358
11388.00,7.548307,25.02807,-0.000178,24.015994,-0.0078,1.358
11390.00,7.549167,25.02801,-0.000179,24.016320,-0.0079,1.358
11392.00,7.548319,25.02774,-0.000179,24.016229,-0.0078,1.357
11394.00,7.547511,25.02753,-0.000179,24.016266,-0.0078,1.358
11396.00,7.547195,25.02823,-0.000178,24.016822,-0.0078,1.357
11398.00,7.547126,25.02785,-0.000179,24.016668,-0.0079,1.358
11400.00,7.547882,25.02798,-0.000179,24.015762,-0.0079,1.358
11402.00,7.548002,25.02814,-0.000178,24.016722,-0.0078,1.357
11404.00,7.548076,25.02756,-0.000179,24.016144,-0.0079,1.358
@19,12.0000,24.0
11406.00,7.546600,25.02737,-0.000179,24.016541,-0.0078,1.358
11408.00,7.541341,25.02722,-0.000179,24.016119,-0.0078,1.357
11410.00,7.529622,25.02694,-0.000177,24.016224,-0.0079,1.357
11412.00,7.512737,25.02618,-0.000178,24.015392,-0.0079,1.356
11414.00,7.495543,25.02674,-0.000179,24.016363,-0.0079,1.357
11416.00,7.483671,25.02674,-0.000179,24.016498,-0.0079,1.357
11418.00,7.476290,25.02641,-0.000178,24.015812,-0.0079,1.358
11420.00,7.471353,25.02741,-0.000180,24.016084,-0.0079,1.358
11422.00,7.467376,25.02829,-0.000180,24.016311,-0.0078,1.359
11424.00,7.462879,25.02803,-0.000179,24.015850,-0.0079,1.359
11426.00,7.458320,25.02809,-0.000181,24.016151,-0.0079,1.359
11428.00,7.454068,25.02749,-0.000180,24.016032,-0.0079,1.359
11430.00,7.452964,25.02782,-0.000179,24.015698,-0.0078,1.359
11432.00,7.457904,25.02743,-0.000180,24.015511,-0.0079,1.360
11434.00,7.468455,25.02782,-0.000180,24.016684,-0.0079,1.360
11436.00,7.486364,25.02887,-0.000181,24.016160,-0.0079,1.360
11438.00,7.502509,25.02901,-0.000182,24.015426,-0.0079,1.359
11440.00,7.511926,25.02903,-0.000181,24.016048,-0.0078,1.359
11442.00,7.516941,25.02909,-0.000179,24.016017,-0.0079,1.359
11444.00,7.520610,25.02942,-0.000179,24.015816,-0.0079,1.358
11446.00,7.523697,25.02902,-0.000178,24.015807,-0.0079,1.358
11448.00,7.526925,25.02906,-0.000178,24.015560,-0.0078,1.358
11450.00,7.528575,25.02913,-0.000177,24.016119,-0.0078,1.357
11452.00,7.529732,25.02896,-0.000177,24.015682,-0.0078,1.357
11454.00,7.529134,25.02913,-0.000179,24.016479,-0.0079,1.358
11456.00,7.529921,25.02927,-0.000179,24.015907,-0.0079,1.358
11458.00,7.530007,25.02894,-0.000179,24.015892,-0.0078,1.358
11460.00,7.529847,25.02918,-0.000177,24.015858,-0.0079,1.358
11462.00,7.530376,25.02942,-0.000178,24.016122,-0.0079,1.358
11464.00,7.530575,25.02929,-0.000180,24.015578,-0.0079,1.358
11466.00,7.531262,25.02884,-0.000180,24.015591,-0.0079,1.358
11468.00,7.530926,25.02874,-0.000179,24.016035,-0.0079,1.357
11470.00,7.531250,25.02891,-0.000178,24.015600,-0.0079,1.357
11472.00,7.531988,25.02829,-0.000178,24.015365,-0.0079,1.358
11474.00,7.533801,25.02829,-0.000179,24.016155,-0.0079,1.358
11476.00,7.534551,25.02854,-0.000179,24.015836,-0.0079,1.357
11478.00,7.535518,25.02918,-0.000179,24.016345,-0.0079,1.357
11480.00,7.536617,25.02876,-0.000178,24.016681,-0.0079,1.358
11482.00,7.537491,25.02926,-0.000178,24.016179,-0.0079,1.357
11484.00,7.537782,25.02937,-0.000180,24.016267,-0.0078,1.358
11486.00,7.537735,25.02914,-0.000178,24.016006,-0.0078,1.358
11488.00,7.538120,25.02941,-0.000178,24.015573,-0.0078,1.358
11490.00,7.539582,25.03021,-0.000179,24.015814,-0.0079,1.358
11492.00,7.541137,25.03053,-0.000179,24.015676,-0.0079,1.358
11494.00,7.541119,25.03007,-0.000179,24.015638,-0.0078,1.358
11496.00,7.541773,25.03008,-0.000180,24.016605,-0.0079,1.358
11498.00,7.543248,25.02943,-0.000180,24.016510,-0.0079,1.358
11500.00,7.544382,25.02919,-0.000180,24.016392,-0.0079,1.358
11502.00,7.544433,25.02911,-0.000179,24.016028,-0.0079,1.358
11504.00,7.544879,25.02891,-0.000180,24.016256,-0.0079,1.358
11506.00,7.546122,25.02991,-0.000180,24.016400,-0.0079,1.357
11508.00,7.546591,25.02913,-0.000179,24.016285,-0.0078,1.357
11510.00,7.546481,25.02898,-0.000179,24.016032,-0.0079,1.358
11512.00,7.547985,25.02920,-0.000180,24.016023,-0.0079,1.357
11514.00,7.549277,25.02956,-0.000180,24.016815,-0.0079,1.358
11516.00,7.550294,25.02908,-0.000179,24.016795,-0.0079,1.358
11518.00,7.550253,25.02884,-0.000179,24.015910,-0.0079,1.357
11520.00,7.551278,25.02888,-0.000178,24.016427,-0.0079,1.358
11522.00,7.552085,25.02853,-0.000178,24.015374,-0.0079,1.358
11524.00,7.553588,25.02887,-0.000179,24.015361,-0.0079,1.358
11526.00,7.554962,25.02865,-0.000179,24.015990,-0.0079,1.358
11528.00,7.555279,25.02852,-0.000178,24.016188,-0.0079,1.357
11530.00,7.556131,25.02826,-0.000179,24.015682,-0.0079,1.358
11532.00,7.555456,25.02819,-0.000179,24.015988,-0.0079,1.358
11534.00,7.555487,25.02830,-0.000178,24.016048,-0.0079,1.358
11536.00,7.556252,25.02795,-0.000179,24.015876,-0.0079,1.358
11538.00,7.556652,25.02826,-0.000178,24.016063,-0.0079,1.358
11540.00,7.555927,25.02883,-0.000178,24.015907,-0.0079,1.358
11542.00,7.555809,25.02859,-0.000179,24.016070,-0.0079,1.357
11544.00,7.555673,25.02759,-0.000179,24.015685,-0.0079,1.358
11546.00,7.555810,25.02783,-0.000180,24.016603,-0.0079,1.359
11548.00,7.555787,25.02778,-0.000180,24.016759,-0.0079,1.358
11550.00,7.555396,25.02884,-0.000179,24.016019,-0.0079,1.358
11552.00,7.554734,25.02839,-0.000179,24.015979,-0.0079,1.358
11554.00,7.554368,25.02803,-0.000178,24.015637,-0.0078,1.357
11556.00,7.554429,25.02818,-0.000179,24.016189,-0.0079,1.358
11558.00,7.553609,25.02825,-0.000178,24.016512,-0.0079,1.358
11560.00,7.553788,25.02875,-0.000178,24.016198,-0.0079,1.358
11562.00,7.554731,25.02883,-0.000179,24.015856,-0.0079,1.358
11564.00,7.553622,25.02877,-0.000180,24.015691,-0.0079,1.358
11566.00,7.553579,25.02847,-0.000179,24.016293,-0.0079,1.358
11568.00,7.554159,25.02871,-0.000180,24.015874,-0.0079,1.358
11570.00,7.553898,25.02848,-0.000179,24.015511,-0.0079,1.358
11572.00,7.552841,25.02838,-0.000179,24.016266,-0.0079,1.358
11574.00,7.552455,25.02794,-0.000178,24.016298,-0.0079,1.358
11576.00,7.552326,25.02856,-0.000180,24.015888,-0.0079,1.358
11578.00,7.552043,25.02808,-0.000180,24.015598,-0.0079,1.357
11580.00,7.551403,25.02729,-0.000179,24.016012,-0.0079,1.358
11582.00,7.550158,25.02790,-0.000178,24.016637,-0.0079,1.359
11584.00,7.550070,25.02759,-0.000180,24.015914,-0.0079,1.358
11586.00,7.551237,25.02761,-0.000180,24.015963,-0.0078,1.358
11588.00,7.550558,25.02761,-0.000179,24.015836,-0.0079,1.358
11590.00,7.550079,25.02805,-0.000179,24.016597,-0.0079,1.358
11592.00,7.550745,25.02821,-0.000179,24.015847,-0.0079,1.358
11594.00,7.551019,25.02797,-0.000178,24.016282,-0.0079,1.358
11596.00,7.551244,25.02807,-0.000179,24.016070,-0.0079,1.358
11598.00,7.551532,25.02828,-0.000178,24.016300,-0.0079,1.358
11600.00,7.550997,25.02730,-0.000179,24.015495,-0.0079,1.358
11602.00,7.551188,25.02676,-0.000179,24.016204,-0.0079,1.358
11604.00,7.551441,25.02719,-0.000179,24.016095,-0.0079,1.358
11606.00,7.550543,25.02654,-0.000179,24.015994,-0.0079,1.358
11608.00,7.550701,25.02638,-0.000179,24.016173,-0.0079,1.358
11610.00,7.550707,25.02678,-0.000178,24.016258,-0.0079,1.358
11612.00,7.550572,25.02706,-0.000178,24.015573,-0.0079,1.358
11614.00,7.549966,25.02756,-0.000178,24.015568,-0.0079,1.358
11616.00,7.549638,25.02743,-0.000179,24.016231,-0.0079,1.358
11618.00,7.550267,25.02707,-0.000179,24.016066,-0.0079,1.358
11620.00,7.550373,25.02656,-0.000180,24.016331,-0.0079,1.359
11622.00,7.550577,25.02630,-0.000180,24.015564,-0.0079,1.358
11624.00,7.549857,25.02684,-0.000180,24.016197,-0.0079,1.358
11626.00,7.550233,25.02701,-0.000179,24.016244,-0.0079,1.358
11628.00,7.550623,25.02707,-0.000178,24.016017,-0.0079,1.357
11630.00,7.550521,25.02685,-0.000178,24.016209,-0.0079,1.358
11632.00,7.550249,25.02627,-0.000179,24.016436,-0.0079,1.359
11634.00,7.549527,25.02654,-0.000180,24.015881,-0.0078,1.358
11636.00,7.550229,25.02621,-0.000180,24.015885,-0.0079,1.358
11638.00,7.549883,25.02610,-0.000180,24.016226,-0.0079,1.358
11640.00,7.549058,25.02581,-0.000181,24.016220,-0.0079,1.358
11642.00,7.548943,25.02507,-0.000179,24.015816,-0.0079,1.359
11644.00,7.549524,25.02500,-0.000179,24.016032,-0.0079,1.358
11646.00,7.549622,25.02495,-0.000179,24.016425,-0.0079,1.357
11648.00,7.549723,25.02548,-0.000180,24.015861,-0.0079,1.358
11650.00,7.548843,25.02578,-0.000180,24.016679,-0.0079,1.358
11652.00,7.548407,25.02575,-0.000179,24.016024,-0.0079,1.358
11654.00,7.548834,25.02611,-0.000179,24.015856,-0.0078,1.358
11656.00,7.548877,25.02619,-0.000179,24.015758,-0.0079,1.359
11658.00,7.549081,25.02579,-0.000180,24.016675,-0.0078,1.358
11660.00,7.548997,25.02543,-0.000180,24.015372,-0.0079,1.357
11662.00,7.548629,25.02514,-0.000179,24.015999,-0.0078,1.358
11664.00,7.548544,25.02520,-0.000181,24.015883,-0.0079,1.358
11666.00,7.548355,25.02523,-0.000180,24.016104,-0.0079,1.358
11668.00,7.547379,25.02635,-0.000179,24.016414,-0.0078,1.358
11670.00,7.548464,25.02663,-0.000179,24.015537,-0.0078,1.358
11672.00,7.549450,25.02623,-0.000179,24.015441,-0.0079,1.358
11674.00,7.549282,25.02499,-0.000178,24.015972,-0.0079,1.358
11676.00,7.548550,25.02514,-0.000179,24.016436,-0.0079,1.358
11678.00,7.547366,25.02618,-0.000180,24.016418,-0.0079,1.358
11680.00,7.548388,25.02653,-0.000180,24.015662,-0.0078,1.358
11682.00,7.548297,25.02641,-0.000180,24.016280,-0.0079,1.358
11684.00,7.548461,25.02576,-0.000180,24.015870,-0.0079,1.358
11686.00,7.548538,25.02535,-0.000181,24.014969,-0.0079,1.358
11688.00,7.547860,25.02598,-0.000179,24.016521,-0.0079,1.358
11690.00,7.548066,25.02642,-0.000178,24.015943,-0.0079,1.358
11692.00,7.548187,25.02636,-0.000180,24.015836,-0.0079,1.359
11694.00,7.548381,25.02611,-0.000179,24.015479,-0.0079,1.358
11696.00,7.548222,25.02635,-0.000179,24.015863,-0.0079,1.358
11698.00,7.548200,25.02623,-0.000179,24.015143,-0.0079,1.358
11700.00,7.549133,25.02557,-0.000179,24.015901,-0.0078,1.357
11702.00,7.548808,25.02600,-0.000179,24.015849,-0.0079,1.358
11704.00,7.548931,25.02635,-0.000180,24.016135,-0.0079,1.359
11706.00,7.548632,25.02644,-0.000181,24.015800,-0.0079,1.358
11708.00,7.547691,25.02687,-0.000180,24.015887,-0.0078,1.359
11710.00,7.548120,25.02699,-0.000180,24.016512,-0.0079,1.358
11712.00,7.547949,25.02641,-0.000180,24.015961,-0.0079,1.358
11714.00,7.548218,25.02684,-0.000180,24.015803,-0.0079,1.358
11716.00,7.548076,25.02649,-0.000179,24.016247,-0.0079,1.358
11718.00,7.548006,25.02639,-0.000180,24.015932,-0.0079,1.358
11720.00,7.548479,25.02615,-0.000178,24.015959,-0.0079,1.358
11722.00,7.548285,25.02569,-0.000179,24.015520,-0.0079,1.358
11724.00,7.548156,25.02586,-0.000179,24.015865,-0.0079,1.358
11726.00,7.547346,25.02648,-0.000179,24.015675,-0.0079,1.358
11728.00,7.547963,25.02629,-0.000178,24.016256,-0.0079,1.358
11730.00,7.547857,25.02586,-0.000180,24.016586,-0.0079,1.358
11732.00,7.547424,25.02554,-0.000180,24.016043,-0.0079,1.358
11734.00,7.547790,25.02544,-0.000179,24.015470,-0.0079,1.358
11736.00,7.547553,25.02530,-0.000178,24.016334,-0.0079,1.358
11738.00,7.547283,25.02586,-0.000179,24.015685,-0.0079,1.358
11740.00,7.547577,25.02658,-0.000181,24.015798,-0.0079,1.359
11742.00,7.547834,25.02690,-0.000179,24.016231,-0.0079,1.359
11744.00,7.547336,25.02732,-0.000179,24.016208,-0.0079,1.358
11746.00,7.547573,25.02723,-0.000180,24.016113,-0.0079,1.358
11748.00,7.547584,25.02715,-0.000179,24.016559,-0.0079,1.358
11750.00,7.547837,25.02776,-0.000180,24.016454,-0.0079,1.358
11752.00,7.548697,25.02775,-0.000180,24.015809,-0.0079,1.358
11754.00,7.548873,25.02796,-0.000180,24.015778,-0.0079,1.358
11756.00,7.548068,25.02747,-0.000180,24.015352,-0.0079,1.358
11758.00,7.548316,25.02770,-0.000178,24.015858,-0.0079,1.358
11760.00,7.548708,25.02745,-0.000178,24.016273,-0.0079,1.358
11762.00,7.547874,25.02679,-0.000179,24.015595,-0.0079,1.359
11764.00,7.548056,25.02713,-0.000179,24.016050,-0.0078,1.358
11766.00,7.547565,25.02686,-0.000179,24.015700,-0.0079,1.358
11768.00,7.547120,25.02717,-0.000179,24.015841,-0.0079,1.358
11770.00,7.547111,25.02687,-0.000178,24.015638,-0.0079,1.358
11772.00,7.548062,25.02654,-0.000178,24.015995,-0.0079,1.358
11774.00,7.547515,25.02618,-0.000179,24.016168,-0.0079,1.358
11776.00,7.548612,25.02692,-0.000180,24.015829,-0.0079,1.358
11778.00,7.547259,25.02703,-0.000180,24.016044,-0.0079,1.359
11780.00,7.546393,25.02735,-0.000180,24.015994,-0.0079,1.358
11782.00,7.546424,25.02680,-0.000180,24.016441,-0.0079,1.358
11784.00,7.546244,25.02725,-0.000180,24.015383,-0.0079,1.359
11786.00,7.546857,25.02708,-0.000181,24.015622,-0.0079,1.358
11788.00,7.547074,25.02728,-0.000179,24.015883,-0.0079,1.358
11790.00,7.546604,25.02792,-0.000178,24.015807,-0.0078,1.358
11792.00,7.546910,25.02749,-0.000179,24.015760,-0.0079,1.359
11794.00,7.547136,25.02782,-0.000180,24.016378,-0.0079,1.359
11796.00,7.547414,25.02718,-0.000180,24.015985,-0.0079,1.358
11798.00,7.547160,25.02719,-0.000180,24.016168,-0.0079,1.358
11800.00,7.547250,25.02769,-0.000181,24.016284,-0.0079,1.358
11802.00,7.547696,25.02809,-0.000180,24.016345,-0.0079,1.358
11804.00,7.548494,25.02816,-0.000180,24.016202,-0.0079,1.358
11806.00,7.549038,25.02766,-0.000180,24.016483,-0.0078,1.359
11808.00,7.548165,25.02793,-0.000180,24.016264,-0.0079,1.358
11810.00,7.547564,25.02706,-0.000179,24.015923,-0.0079,1.358
11812.00,7.547092,25.02695,-0.000179,24.016142,-0.0079,1.358
11814.00,7.546688,25.02690,-0.000180,24.016215,-0.0079,1.358
11816.00,7.547773,25.02700,-0.000179,24.015783,-0.0079,1.357
11818.00,7.547533,25.02799,-0.000180,24.015863,-0.0079,1.359
11820.00,7.547493,25.02752,-0.000180,24.015646,-0.0079,1.359
11822.00,7.547324,25.02724,-0.000180,24.015040,-0.0079,1.358
11824.00,7.547325,25.02691,-0.000180,24.015493,-0.0079,1.358
11826.00,7.547010,25.02616,-0.000180,24.016052,-0.0079,1.358
11828.00,7.546969,25.02544,-0.000180,24.015559,-0.0079,1.358
11830.00,7.546545,25.02621,-0.000180,24.015811,-0.0079,1.357
11832.00,7.546673,25.02596,-0.000179,24.016717,-0.0079,1.358
11834.00,7.547292,25.02566,-0.000179,24.016075,-0.0079,1.358
11836.00,7.546515,25.02561,-0.000179,24.015956,-0.0079,1.358
11838.00,7.547991,25.02609,-0.000180,24.015524,-0.0079,1.357
11840.00,7.548342,25.02654,-0.000179,24.016485,-0.0079,1.357
11842.00,7.547862,25.02609,-0.000180,24.016240,-0.0079,1.358
11844.00,7.547553,25.02619,-0.000179,24.016231,-0.0079,1.358
11846.00,7.547575,25.02659,-0.000179,24.015945,-0.0079,1.358
11848.00,7.547967,25.02748,-0.000179,24.015640,-0.0079,1.358
11850.00,7.547536,25.02644,-0.000180,24.015832,-0.0079,1.358
11852.00,7.547450,25.02684,-0.000181,24.015089,-0.0079,1.358
11854.00,7.546805,25.02694,-0.000179,24.015792,-0.0079,1.358
11856.00,7.547350,25.02630,-0.000180,24.015798,-0.0079,1.358
11858.00,7.547286,25.02673,-0.000180,24.016227,-0.0078,1.359
11860.00,7.547320,25.02673,-0.000180,24.016057,-0.0078,1.358
11862.00,7.547004,25.02677,-0.000180,24.016117,-0.0079,1.358
11864.00,7.546585,25.02675,-0.000180,24.015800,-0.0079,1.358
11866.00,7.547087,25.02708,-0.000180,24.015959,-0.0079,1.358
11868.00,7.547521,25.02685,-0.000179,24.016160,-0.0079,1.358
11870.00,7.547260,25.02719,-0.000180,24.015827,-0.0079,1.359
11872.00,7.547553,25.02734,-0.000181,24.016090,-0.0078,1.358
11874.00,7.547448,25.02791,-0.000179,24.016179,-0.0079,1.358
11876.00,7.546802,25.02870,-0.000179,24.016313,-0.0079,1.358
11878.00,7.547019,25.02891,-0.000179,24.015928,-0.0079,1.358
11880.00,7.546816,25.02771,-0.000180,24.016472,-0.0079,1.359
11882.00,7.546601,25.02699,-0.000181,24.016012,-0.0079,1.358
11884.00,7.547197,25.02636,-0.000180,24.015899,-0.0079,1.358
11886.00,7.547947,25.02635,-0.000180,24.016180,-0.0079,1.359
11888.00,7.547582,25.02663,-0.000181,24.016295,-0.0079,1.359
11890.00,7.547414,25.02774,-0.000181,24.015747,-0.0079,1.359
11892.00,7.548070,25.02807,-0.000179,24.016088,-0.0079,1.358
11894.00,7.547151,25.02779,-0.000178,24.015861,-0.0079,1.358
11896.00,7.547350,25.02751,-0.000179,24.015337,-0.0079,1.358
11898.00,7.547197,25.02758,-0.000179,24.016043,-0.0079,1.358
11900.00,7.547538,25.02758,-0.000180,24.015399,-0.0079,1.358
11902.00,7.547211,25.02742,-0.000179,24.015667,-0.0079,1.358
11904.00,7.546909,25.02774,-0.000179,24.016135,-0.0079,1.359
11906.00,7.546797,25.02794,-0.000180,24.016166,-0.0079,1.359
11908.00,7.546453,25.02840,-0.000179,24.016400,-0.0079,1.358
11910.00,7.547059,25.02865,-0.000179,24.016284,-0.0079,1.358
11912.00,7.547509,25.02852,-0.000179,24.016121,-0.0079,1.358
11914.00,7.547592,25.02798,-0.000179,24.016253,-0.0079,1.359
11916.00,7.546832,25.02874,-0.000180,24.015510,-0.0079,1.358
11918.00,7.546127,25.02784,-0.000179,24.015229,-0.0078,1.358
11920.00,7.546597,25.02725,-0.000179,24.015841,-0.0079,1.359
11922.00,7.547006,25.02735,-0.000180,24.016017,-0.0079,1.358
11924.00,7.547358,25.02808,-0.000180,24.015303,-0.0079,1.358
11926.00,7.546233,25.02803,-0.000179,24.015348,-0.0079,1.358
11928.00,7.545962,25.02894,-0.000179,24.015278,-0.0079,1.358
11930.00,7.546564,25.02959,-0.000179,24.015754,-0.0079,1.358
11932.00,7.546883,25.02850,-0.000181,24.015680,-0.0079,1.359
11934.00,7.547065,25.02798,-0.000180,24.016146,-0.0079,1.359
11936.00,7.547371,25.02824,-0.000180,24.015573,-0.0079,1.358
11938.00,7.546508,25.02804,-0.000179,24.016068,-0.0079,1.358
11940.00,7.545654,25.02781,-0.000179,24.015888,-0.0079,1.358
11942.00,7.546093,25.02750,-0.000179,24.015814,-0.0079,1.358
11944.00,7.545878,25.02787,-0.000180,24.015941,-0.0079,1.358
11946.00,7.545186,25.02787,-0.000179,24.016052,-0.0079,1.358
11948.00,7.546654,25.02754,-0.000179,24.015881,-0.0079,1.358
11950.00,7.546782,25.02748,-0.000179,24.015736,-0.0078,1.358
11952.00,7.547240,25.02670,-0.000179,24.015836,-0.0079,1.359
11954.00,7.547188,25.02631,-0.000180,24.016278,-0.0079,1.358
11956.00,7.547100,25.02649,-0.000180,24.016271,-0.0079,1.359
11958.00,7.547463,25.02634,-0.000180,24.015809,-0.0079,1.358
11960.00,7.547211,25.02632,-0.000179,24.016403,-0.0079,1.358
11962.00,7.546736,25.02604,-0.000180,24.015885,-0.0079,1.358
11964.00,7.547218,25.02649,-0.000180,24.015544,-0.0079,1.359
11966.00,7.547325,25.02531,-0.000180,24.015939,-0.0079,1.359
11968.00,7.548077,25.02589,-0.000179,24.015990,-0.0079,1.358
11970.00,7.547759,25.02577,-0.000180,24.015928,-0.0079,1.358
11972.00,7.547572,25.02514,-0.000179,24.016490,-0.0079,1.358
11974.00,7.546828,25.02635,-0.000179,24.015858,-0.0079,1.358
11976.00,7.546919,25.02708,-0.000179,24.016135,-0.0079,1.358
11978.00,7.545758,25.02698,-0.000179,24.016004,-0.0079,1.358
11980.00,7.545699,25.02583,-0.000179,24.016255,-0.0079,1.358
11982.00,7.546096,25.02628,-0.000179,24.015230,-0.0079,1.359
11984.00,7.546868,25.02712,-0.000180,24.015100,-0.0079,1.359
11986.00,7.547393,25.02626,-0.000181,24.016342,-0.0079,1.358
11988.00,7.547469,25.02677,-0.000180,24.016090,-0.0079,1.358
11990.00,7.546943,25.02678,-0.000180,24.015685,-0.0079,1.358
11992.00,7.547363,25.02716,-0.000180,24.015586,-0.0079,1.358
11994.00,7.546862,25.02722,-0.000180,24.015782,-0.0079,1.358
11996.00,7.547667,25.02739,-0.000179,24.015778,-0.0079,1.358
11998.00,7.547789,25.02673,-0.000180,24.015036,-0.0079,1.358
12000.00,7.547850,25.02776,-0.000180,24.016429,-0.0079,1.359
12002.00,7.547416,25.02699,-0.000181,24.015604,-0.0079,1.358
12004.00,7.546572,25.02683,-0.000178,24.015856,-0.0079,1.359
@20,12.0000,24.0
12006.00,7.546492,25.02722,-0.000178,24.016032,-0.0079,1.358
12008.00,7.541410,25.02819,-0.000179,24.016327,-0.0079,1.358
12010.00,7.530840,25.02758,-0.000178,24.016316,-0.0079,1.358
12012.00,7.514191,25.02696,-0.000179,24.016133,-0.0079,1.357
12014.00,7.496862,25.02686,-0.000179,24.015767,-0.0079,1.357
12016.00,7.484233,25.02805,-0.000179,24.015626,-0.0079,1.358
12018.00,7.477474,25.02827,-0.000179,24.015501,-0.0079,1.359
12020.00,7.472606,25.02832,-0.000179,24.015502,-0.0079,1.359
12022.00,7.468652,25.02895,-0.000181,24.015936,-0.0079,1.360
12024.00,7.463591,25.02830,-0.000181,24.015647,-0.0079,1.360
12026.00,7.459231,25.02844,-0.000181,24.016086,-0.0079,1.360
12028.00,7.455940,25.02852,-0.000181,24.015354,-0.0079,1.359
12030.00,7.454945,25.02764,-0.000181,24.016003,-0.0079,1.359
12032.00,7.460239,25.02830,-0.000180,24.015481,-0.0079,1.360
12034.00,7.470882,25.02817,-0.000179,24.016202,-0.0079,1.361
12036.00,7.487224,25.02839,-0.000181,24.016191,-0.0079,1.360
12038.00,7.502343,25.02778,-0.000182,24.015816,-0.0079,1.360
12040.00,7.512107,25.02819,-0.000181,24.015537,-0.0079,1.360
12042.00,7.517920,25.02769,-0.000179,24.015486,-0.0079,1.359
12044.00,7.520601,25.02793,-0.000179,24.015988,-0.0079,1.359
12046.00,7.523442,25.02727,-0.000180,24.015613,-0.0079,1.359
12048.00,7.527676,25.02753,-0.000179,24.016684,-0.0079,1.359
12050.00,7.530786,25.02777,-0.000179,24.016275,-0.0079,1.358
12052.00,7.532013,25.02765,-0.000180,24.015849,-0.0079,1.358
12054.00,7.531437,25.02774,-0.000180,24.015850,-0.0078,1.359
12056.00,7.531764,25.02805,-0.000179,24.015627,-0.0078,1.358
12058.00,7.531210,25.02747,-0.000180,24.015578,-0.0079,1.358
12060.00,7.531022,25.02682,-0.000180,24.016590,-0.0079,1.359
12062.00,7.530742,25.02658,-0.000180,24.016070,-0.0079,1.358
12064.00,7.531541,25.02653,-0.000180,24.015071,-0.0079,1.358
12066.00,7.531774,25.02696,-0.000179,24.016211,-0.0079,1.358
12068.00,7.532106,25.02776,-0.000179,24.015486,-0.0079,1.358
12070.00,7.532147,25.02744,-0.000180,24.015464,-0.0079,1.359
12072.00,7.532939,25.02750,-0.000179,24.015727,-0.0079,1.359
12074.00,7.534038,25.02802,-0.000178,24.015486,-0.0079,1.359
12076.00,7.534995,25.02762,-0.000178,24.016059,-0.0079,1.358
12078.00,7.535807,25.02834,-0.000180,24.015825,-0.0079,1.359
12080.00,7.535669,25.02864,-0.000180,24.015814,-0.0079,1.359
12082.00,7.535367,25.02872,-0.000180,24.016242,-0.0079,1.359
12084.00,7.536654,25.02871,-0.000179,24.015624,-0.0079,1.359
12086.00,7.537606,25.02834,-0.000179,24.015727,-0.0079,1.358
12088.00,7.538336,25.02832,-0.000179,24.015801,-0.0079,1.359
12090.00,7.539067,25.02806,-0.000178,24.015580,-0.0079,1.358
12092.00,7.539459,25.02788,-0.000179,24.016024,-0.0079,1.358
12094.00,7.540360,25.02791,-0.000179,24.016624,-0.0079,1.358
12096.00,7.541421,25.02781,-0.000180,24.016570,-0.0079,1.359
12098.00,7.542010,25.02686,-0.000179,24.015664,-0.0079,1.358
12100.00,7.542716,25.02768,-0.000180,24.015782,-0.0079,1.359
12102.00,7.543788,25.02827,-0.000179,24.016342,-0.0079,1.359
12104.00,7.544919,25.02842,-0.000179,24.015879,-0.0079,1.358
12106.00,7.544977,25.02854,-0.000180,24.015836,-0.0079,1.358
12108.00,7.544687,25.02744,-0.000179,24.015617,-0.0079,1.358
12110.00,7.545172,25.02728,-0.000179,24.016541,-0.0079,1.358
12112.00,7.546387,25.02765,-0.000180,24.015508,-0.0079,1.358
12114.00,7.547576,25.02750,-0.000179,24.015740,-0.0079,1.358
12116.00,7.548419,25.02756,-0.000178,24.015823,-0.0079,1.358
12118.00,7.550153,25.02813,-0.000178,24.015613,-0.0079,1.358
12120.00,7.550997,25.02787,-0.000179,24.015821,-0.0079,1.359
12122.00,7.551357,25.02769,-0.000179,24.015236,-0.0079,1.358
12124.00,7.552266,25.02820,-0.000179,24.015537,-0.0079,1.358
12126.00,7.553022,25.02806,-0.000179,24.015762,-0.0079,1.358
12128.00,7.553507,25.02868,-0.000179,24.016690,-0.0079,1.359
12130.00,7.553643,25.02870,-0.000179,24.016166,-0.0079,1.359
12132.00,7.554423,25.02957,-0.000179,24.015917,-0.0079,1.358
12134.00,7.555453,25.03013,-0.000179,24.015327,-0.0079,1.358
12136.00,7.554937,25.02960,-0.000179,24.015667,-0.0079,1.359
12138.00,7.554400,25.02892,-0.000179,24.015985,-0.0079,1.358
12140.00,7.554010,25.02886,-0.000178,24.015798,-0.0079,1.359
12142.00,7.554118,25.02811,-0.000179,24.015899,-0.0079,1.358
12144.00,7.554452,25.02795,-0.000179,24.015296,-0.0079,1.358
12146.00,7.554415,25.02751,-0.000178,24.015397,-0.0079,1.358
12148.00,7.554496,25.02721,-0.000179,24.015849,-0.0079,1.359
12150.00,7.554224,25.02749,-0.000179,24.015792,-0.0079,1.358
12152.00,7.553956,25.02775,-0.000179,24.015979,-0.0079,1.359
12154.00,7.553862,25.02833,-0.000179,24.015772,-0.0079,1.359
12156.00,7.553818,25.02883,-0.000179,24.015504,-0.0079,1.359
12158.00,7.552900,25.02887,-0.000180,24.015475,-0.0079,1.358
12160.00,7.552140,25.02939,-0.000179,24.015731,-0.0079,1.358
12162.00,7.551124,25.02922,-0.000179,24.016026,-0.0079,1.358
12164.00,7.550861,25.02882,-0.000178,24.015977,-0.0079,1.358
12166.00,7.551598,25.02838,-0.000178,24.016160,-0.0078,1.359
12168.00,7.551401,25.02913,-0.000179,24.015624,-0.0079,1.358
12170.00,7.550560,25.02877,-0.000179,24.016148,-0.0079,1.358
12172.00,7.550701,25.02943,-0.000180,24.016052,-0.0079,1.359
12174.00,7.550577,25.02870,-0.000180,24.016164,-0.0079,1.358
12176.00,7.550799,25.02868,-0.000178,24.016200,-0.0079,1.358
12178.00,7.550365,25.02845,-0.000179,24.015249,-0.0079,1.358
12180.00,7.551244,25.02812,-0.000179,24.015472,-0.0079,1.358
12182.00,7.550737,25.02832,-0.000178,24.016826,-0.0079,1.358
12184.00,7.550283,25.02919,-0.000178,24.016075,-0.0079,1.359
12186.00,7.550491,25.02872,-0.000180,24.015847,-0.0079,1.359
12188.00,7.550097,25.02901,-0.000179,24.016855,-0.0079,1.358
12190.00,7.549977,25.02835,-0.000180,24.015493,-0.0079,1.359
12192.00,7.549957,25.02871,-0.000179,24.016740,-0.0079,1.359
12194.00,7.549532,25.02898,-0.000179,24.015595,-0.0079,1.358
12196.00,7.550200,25.02850,-0.000179,24.015426,-0.0079,1.358
12198.00,7.549836,25.02918,-0.000178,24.015917,-0.0079,1.357
12200.00,7.549827,25.02938,-0.000179,24.015850,-0.0079,1.358
12202.00,7.549449,25.02900,-0.000179,24.015470,-0.0079,1.358
12204.00,7.549621,25.02953,-0.000179,24.016081,-0.0078,1.359
12206.00,7.549547,25.03029,-0.000179,24.016244,-0.0079,1.358
12208.00,7.549465,25.02973,-0.000178,24.016552,-0.0079,1.359
12210.00,7.549279,25.02915,-0.000178,24.016445,-0.0079,1.358
12212.00,7.549414,25.02900,-0.000179,24.015952,-0.0079,1.359
12214.00,7.549671,25.02974,-0.000179,24.016004,-0.0079,1.358
12216.00,7.549611,25.02876,-0.000179,24.015919,-0.0079,1.359
12218.00,7.549150,25.02869,-0.000180,24.015667,-0.0079,1.358
12220.00,7.548918,25.02909,-0.000179,24.015878,-0.0079,1.358
12222.00,7.549334,25.02829,-0.000178,24.016342,-0.0079,1.359
12224.00,7.548883,25.02852,-0.000179,24.016345,-0.0078,1.359
12226.00,7.548608,25.02953,-0.000179,24.016737,-0.0079,1.359
12228.00,7.549080,25.02897,-0.000179,24.016233,-0.0078,1.359
12230.00,7.549550,25.02863,-0.000179,24.016460,-0.0079,1.358
12232.00,7.549428,25.02889,-0.000179,24.016180,-0.0079,1.358
12234.00,7.550007,25.02927,-0.000178,24.016092,-0.0079,1.359
12236.00,7.550464,25.02872,-0.000178,24.015932,-0.0079,1.358
12238.00,7.549744,25.02953,-0.000178,24.016650,-0.0079,1.358
12240.00,7.548134,25.02990,-0.000178,24.016227,-0.0078,1.358
12242.00,7.547674,25.02935,-0.000178,24.015680,-0.0078,1.358
12244.00,7.547982,25.02953,-0.000179,24.016494,-0.0078,1.359
12246.00,7.548827,25.02967,-0.000179,24.016382,-0.0079,1.358
12248.00,7.549102,25.02950,-0.000179,24.015769,-0.0078,1.358
12250.00,7.549215,25.02950,-0.000178,24.016840,-0.0078,1.358
12252.00,7.549336,25.02998,-0.000179,24.015854,-0.0078,1.359
12254.00,7.548061,25.03006,-0.000179,24.016570,-0.0078,1.358
12256.00,7.548045,25.02973,-0.000178,24.016489,-0.0079,1.359
12258.00,7.547978,25.02925,-0.000179,24.016227,-0.0079,1.358
12260.00,7.547849,25.02864,-0.000179,24.016465,-0.0078,1.359
12262.00,7.547142,25.02907,-0.000179,24.016394,-0.0079,1.357
12264.00,7.546541,25.02957,-0.000179,24.016117,-0.0079,1.359
12266.00,7.546464,25.02899,-0.000179,24.015809,-0.0079,1.359
12268.00,7.546329,25.02977,-0.000179,24.016081,-0.0079,1.358
12270.00,7.546199,25.02932,-0.000177,24.015738,-0.0079,1.358
12272.00,7.547058,25.02808,-0.000179,24.016423,-0.0079,1.358
12274.00,7.547406,25.02836,-0.000178,24.016092,-0.0079,1.358
12276.00,7.548656,25.02864,-0.000180,24.015702,-0.0079,1.358
12278.00,7.548641,25.02937,-0.000180,24.016001,-0.0079,1.358
12280.00,7.547697,25.02927,-0.000180,24.016338,-0.0079,1.358
12282.00,7.547794,25.02916,-0.000179,24.015950,-0.0079,1.358
12284.00,7.548320,25.02953,-0.000179,24.015874,-0.0079,1.358
12286.00,7.548188,25.02912,-0.000180,24.015997,-0.0078,1.359
12288.00,7.547568,25.02993,-0.000180,24.015983,-0.0079,1.359
12290.00,7.546977,25.02996,-0.000180,24.016186,-0.0079,1.358
12292.00,7.547116,25.02875,-0.000179,24.015588,-0.0079,1.358
12294.00,7.545808,25.02901,-0.000179,24.016247,-0.0079,1.358
12296.00,7.546150,25.02951,-0.000180,24.016043,-0.0079,1.358
12298.00,7.546501,25.02942,-0.000180,24.015618,-0.0079,1.358
12300.00,7.546655,25.03011,-0.000180,24.016585,-0.0079,1.359
12302.00,7.546935,25.02950,-0.000179,24.016293,-0.0079,1.359
12304.00,7.546579,25.02885,-0.000180,24.016175,-0.0079,1.359
12306.00,7.546000,25.02893,-0.000180,24.016208,-0.0079,1.358
12308.00,7.545813,25.02901,-0.000180,24.015994,-0.0079,1.358
12310.00,7.545574,25.02909,-0.000180,24.016363,-0.0078,1.359
12312.00,7.546080,25.02944,-0.000179,24.016001,-0.0078,1.358
12314.00,7.546446,25.02924,-0.000179,24.015863,-0.0079,1.358
12316.00,7.546372,25.02873,-0.000178,24.015870,-0.0079,1.359
12318.00,7.546374,25.02906,-0.000179,24.016521,-0.0079,1.358
12320.00,7.547273,25.02888,-0.000179,24.016594,-0.0079,1.358
12322.00,7.547551,25.02898,-0.000179,24.015323,-0.0079,1.359
12324.00,7.547037,25.02889,-0.000179,24.015731,-0.0079,1.359
12326.00,7.546630,25.02820,-0.000178,24.016179,-0.0079,1.359
12328.00,7.546640,25.02850,-0.000179,24.015965,-0.0078,1.358
12330.00,7.547378,25.02852,-0.000180,24.015811,-0.0079,1.359
12332.00,7.546396,25.02810,-0.000180,24.015787,-0.0079,1.358
12334.00,7.547066,25.02800,-0.000179,24.015346,-0.0079,1.358
12336.00,7.548094,25.02873,-0.000178,24.016017,-0.0079,1.359
12338.00,7.547476,25.02861,-0.000179,24.016030,-0.0078,1.358
12340.00,7.546394,25.02889,-0.000180,24.016037,-0.0079,1.358
12342.00,7.546492,25.02848,-0.000180,24.015858,-0.0079,1.358
12344.00,7.547310,25.02874,-0.000180,24.016180,-0.0079,1.359
12346.00,7.547483,25.02838,-0.000180,24.016124,-0.0079,1.358
12348.00,7.547107,25.02734,-0.000179,24.015767,-0.0079,1.359
12350.00,7.546811,25.02759,-0.000179,24.016311,-0.0079,1.359
12352.00,7.546193,25.02735,-0.000179,24.016405,-0.0078,1.359
12354.00,7.546031,25.02732,-0.000179,24.016017,-0.0079,1.359
12356.00,7.546493,25.02742,-0.000179,24.016327,-0.0079,1.359
12358.00,7.546498,25.02750,-0.000179,24.016724,-0.0079,1.359
12360.00,7.545942,25.02727,-0.000179,24.016340,-0.0079,1.359
12362.00,7.546066,25.02712,-0.000179,24.016409,-0.0079,1.359
12364.00,7.546745,25.02696,-0.000179,24.015756,-0.0079,1.358
12366.00,7.546598,25.02725,-0.000179,24.016284,-0.0079,1.358
12368.00,7.546131,25.02757,-0.000179,24.016124,-0.0079,1.359
12370.00,7.546196,25.02709,-0.000179,24.015888,-0.0079,1.358
12372.00,7.547130,25.02637,-0.000177,24.016206,-0.0078,1.359
12374.00,7.547301,25.02760,-0.000178,24.016766,-0.0079,1.360
12376.00,7.546791,25.02829,-0.000180,24.015350,-0.0079,1.359
12378.00,7.545689,25.02756,-0.000179,24.015943,-0.0079,1.358
12380.00,7.546285,25.02787,-0.000178,24.016537,-0.0078,1.358
12382.00,7.546185,25.02799,-0.000178,24.015664,-0.0079,1.358
12384.00,7.546052,25.02799,-0.000179,24.016204,-0.0079,1.358
12386.00,7.545537,25.02800,-0.000178,24.015934,-0.0079,1.359
12388.00,7.545548,25.02839,-0.000179,24.015856,-0.0079,1.359
12390.00,7.544773,25.02845,-0.000180,24.016131,-0.0079,1.359
12392.00,7.545163,25.02778,-0.000180,24.016273,-0.0079,1.358
12394.00,7.545212,25.02759,-0.000180,24.015564,-0.0079,1.358
12396.00,7.545045,25.02810,-0.000180,24.016019,-0.0079,1.359
12398.00,7.545413,25.02780,-0.000179,24.016296,-0.0079,1.359
12400.00,7.546107,25.02735,-0.000179,24.016155,-0.0079,1.358
12402.00,7.546658,25.02746,-0.000179,24.016715,-0.0079,1.359
12404.00,7.546099,25.02716,-0.000179,24.016405,-0.0079,1.358
12406.00,7.545349,25.02821,-0.000178,24.016461,-0.0079,1.358
12408.00,7.546504,25.02792,-0.000179,24.015055,-0.0079,1.358
12410.00,7.547279,25.02777,-0.000180,24.015254,-0.0079,1.358
12412.00,7.547001,25.02796,-0.000181,24.016706,-0.0079,1.359
12414.00,7.546011,25.02807,-0.000181,24.016527,-0.0078,1.359
12416.00,7.546322,25.02856,-0.000180,24.016644,-0.0079,1.358
12418.00,7.546699,25.02864,-0.000180,24.016271,-0.0079,1.359
12420.00,7.547210,25.02862,-0.000179,24.015588,-0.0079,1.358
12422.00,7.546472,25.02794,-0.000178,24.016088,-0.0079,1.358
12424.00,7.545900,25.02807,-0.000179,24.016242,-0.0079,1.359
12426.00,7.545906,25.02759,-0.000179,24.016130,-0.0079,1.358
12428.00,7.545522,25.02716,-0.000179,24.016135,-0.0079,1.358
12430.00,7.545541,25.02795,-0.000179,24.015825,-0.0079,1.358
12432.00,7.545805,25.02815,-0.000179,24.016925,-0.0079,1.359
12434.00,7.546189,25.02773,-0.000180,24.017036,-0.0079,1.358
12436.00,7.545931,25.02798,-0.000179,24.016195,-0.0079,1.359
12438.00,7.545753,25.02807,-0.000179,24.016938,-0.0079,1.359
12440.00,7.546336,25.02829,-0.000179,24.015660,-0.0079,1.359
12442.00,7.546436,25.02800,-0.000178,24.015693,-0.0079,1.358
12444.00,7.546034,25.02758,-0.000179,24.016704,-0.0079,1.358
12446.00,7.545777,25.02730,-0.000178,24.016547,-0.0079,1.358
12448.00,7.546273,25.02783,-0.000179,24.016044,-0.0079,1.358
12450.00,7.545998,25.02612,-0.000179,24.016055,-0.0079,1.359
12452.00,7.546922,25.02682,-0.000179,24.016104,-0.0079,1.359
12454.00,7.547589,25.02760,-0.000179,24.015738,-0.0079,1.358
12456.00,7.547219,25.02780,-0.000179,24.015923,-0.0078,1.358
12458.00,7.545756,25.02787,-0.000178,24.016737,-0.0078,1.359
12460.00,7.544598,25.02758,-0.000179,24.016777,-0.0079,1.358
12462.00,7.544497,25.02690,-0.000179,24.016284,-0.0079,1.358
12464.00,7.544793,25.02812,-0.000178,24.016324,-0.0079,1.358
12466.00,7.545761,25.02813,-0.000179,24.015785,-0.0079,1.358
12468.00,7.545215,25.02788,-0.000180,24.015591,-0.0079,1.358
12470.00,7.545179,25.02791,-0.000180,24.015738,-0.0079,1.358
12472.00,7.544566,25.02797,-0.000179,24.016354,-0.0079,1.359
12474.00,7.544667,25.02845,-0.000180,24.015861,-0.0079,1.358
12476.00,7.545231,25.02777,-0.000179,24.015916,-0.0079,1.358
12478.00,7.545533,25.02731,-0.000179,24.016160,-0.0079,1.358
12480.00,7.546351,25.02809,-0.000179,24.015937,-0.0079,1.358
12482.00,7.545781,25.02843,-0.000179,24.016394,-0.0079,1.359
12484.00,7.545041,25.02884,-0.000180,24.016244,-0.0079,1.358
12486.00,7.545134,25.02842,-0.000180,24.016400,-0.0078,1.358
12488.00,7.545359,25.02839,-0.000180,24.016179,-0.0079,1.359
12490.00,7.546814,25.02776,-0.000180,24.016188,-0.0079,1.358
12492.00,7.547212,25.02816,-0.000178,24.016621,-0.0079,1.358
12494.00,7.546190,25.02797,-0.000180,24.016006,-0.0079,1.359
12496.00,7.546287,25.02839,-0.000180,24.015316,-0.0079,1.358
12498.00,7.546220,25.02839,-0.000180,24.016082,-0.0079,1.358
12500.00,7.545728,25.02827,-0.000179,24.017386,-0.0079,1.358
12502.00,7.544974,25.02722,-0.000178,24.015733,-0.0079,1.358
12504.00,7.544811,25.02709,-0.000180,24.015985,-0.0079,1.359
12506.00,7.545552,25.02877,-0.000180,24.016039,-0.0079,1.359
12508.00,7.545178,25.02824,-0.000180,24.015624,-0.0079,1.359
12510.00,7.545256,25.02820,-0.000180,24.015598,-0.0079,1.359
12512.00,7.546255,25.02799,-0.000180,24.016398,-0.0079,1.358
12514.00,7.546910,25.02877,-0.000180,24.015821,-0.0079,1.359
12516.00,7.546688,25.02891,-0.000179,24.016474,-0.0079,1.359
12518.00,7.545638,25.02848,-0.000179,24.016472,-0.0079,1.358
12520.00,7.545265,25.02898,-0.000178,24.015743,-0.0079,1.358
12522.00,7.545027,25.02879,-0.000178,24.015811,-0.0079,1.358
12524.00,7.545111,25.02862,-0.000179,24.015678,-0.0078,1.358
12526.00,7.545473,25.02944,-0.000180,24.015725,-0.0079,1.359
12528.00,7.545939,25.02924,-0.000180,24.016307,-0.0079,1.360
12530.00,7.546217,25.02908,-0.000180,24.016079,-0.0079,1.359
12532.00,7.545950,25.02926,-0.000180,24.017326,-0.0079,1.359
12534.00,7.545458,25.02965,-0.000179,24.016565,-0.0078,1.358
12536.00,7.544330,25.02994,-0.000179,24.015622,-0.0079,1.358
12538.00,7.543964,25.03112,-0.000179,24.015716,-0.0079,1.359
12540.00,7.543975,25.03074,-0.000179,24.016324,-0.0079,1.359
12542.00,7.544718,25.03016,-0.000180,24.015740,-0.0079,1.359
12544.00,7.544902,25.03053,-0.000179,24.015760,-0.0079,1.358
12546.00,7.545334,25.03061,-0.000179,24.015956,-0.0079,1.359
12548.00,7.544859,25.03078,-0.000179,24.016407,-0.0079,1.358
12550.00,7.544738,25.03089,-0.000179,24.015829,-0.0079,1.359
12552.00,7.544835,25.03067,-0.000180,24.015549,-0.0079,1.359
12554.00,7.544925,25.03142,-0.000179,24.016434,-0.0078,1.359
12556.00,7.544983,25.03149,-0.000179,24.016550,-0.0079,1.359
12558.00,7.546030,25.03115,-0.000179,24.016483,-0.0079,1.358
12560.00,7.546146,25.03144,-0.000180,24.016847,-0.0079,1.359
12562.00,7.545834,25.03165,-0.000181,24.016358,-0.0079,1.359
12564.00,7.545610,25.03156,-0.000180,24.016157,-0.0079,1.359
12566.00,7.545371,25.03143,-0.000179,24.016186,-0.0079,1.359
12568.00,7.545198,25.03142,-0.000180,24.015537,-0.0079,1.359
12570.00,7.545603,25.03102,-0.000180,24.015941,-0.0079,1.359
12572.00,7.545719,25.03166,-0.000180,24.016679,-0.0079,1.359
12574.00,7.546423,25.03073,-0.000180,24.016300,-0.0079,1.359
12576.00,7.546282,25.03062,-0.000180,24.016043,-0.0079,1.359
12578.00,7.546047,25.03105,-0.000179,24.016313,-0.0079,1.358
12580.00,7.546076,25.03090,-0.000179,24.017031,-0.0079,1.358
12582.00,7.546275,25.03094,-0.000180,24.015917,-0.0079,1.359
12584.00,7.546592,25.03048,-0.000180,24.015676,-0.0079,1.360
12586.00,7.546455,25.02997,-0.000179,24.016407,-0.0079,1.359
12588.00,7.546196,25.03009,-0.000179,24.016327,-0.0079,1.359
12590.00,7.545985,25.03090,-0.000178,24.016151,-0.0079,1.359
12592.00,7.545927,25.03100,-0.000179,24.016023,-0.0078,1.359
12594.00,7.545607,25.02923,-0.000179,24.015841,-0.0078,1.359
12596.00,7.545960,25.02966,-0.000180,24.016391,-0.0079,1.359
12598.00,7.545768,25.02966,-0.000180,24.015433,-0.0079,1.359
12600.00,7.545437,25.02911,-0.000180,24.015901,-0.0078,1.359
12602.00,7.546024,25.02951,-0.000179,24.015937,-0.0079,1.360
12604.00,7.545346,25.02919,-0.000180,24.016001,-0.0079,1.359
@21,12.0000,24.0
12606.00,7.544296,25.02880,-0.000181,24.015934,-0.0079,1.359
12608.00,7.540320,25.02861,-0.000179,24.015720,-0.0079,1.359
12610.00,7.530662,25.02989,-0.000178,24.015823,-0.0079,1.357
12612.00,7.515538,25.02905,-0.000178,24.015640,-0.0079,1.358
12614.00,7.498459,25.02927,-0.000177,24.015559,-0.0079,1.358
12616.00,7.485612,25.02982,-0.000179,24.015794,-0.0079,1.359
12618.00,7.479112,25.02985,-0.000179,24.015840,-0.0079,1.359
12620.00,7.474365,25.02941,-0.000179,24.016155,-0.0079,1.359
12622.00,7.470162,25.02945,-0.000179,24.015850,-0.0079,1.359
12624.00,7.465925,25.02986,-0.000179,24.016179,-0.0079,1.360
12626.00,7.460929,25.02981,-0.000181,24.015829,-0.0078,1.360
12628.00,7.457225,25.02969,-0.000181,24.016251,-0.0079,1.360
12630.00,7.455999,25.02919,-0.000182,24.016285,-0.0079,1.360
12632.00,7.460500,25.02939,-0.000181,24.015520,-0.0079,1.360
12634.00,7.471027,25.02943,-0.000181,24.015930,-0.0079,1.361
12636.00,7.487404,25.03002,-0.000181,24.015685,-0.0079,1.361
12638.00,7.502525,25.03030,-0.000182,24.015798,-0.0079,1.360
12640.00,7.512802,25.03016,-0.000182,24.015859,-0.0079,1.360
12642.00,7.519018,25.02987,-0.000181,24.015696,-0.0079,1.359
12644.00,7.522982,25.02966,-0.000179,24.015892,-0.0079,1.359
12646.00,7.524884,25.02984,-0.000178,24.015738,-0.0079,1.360
12648.00,7.527681,25.03003,-0.000178,24.015241,-0.0079,1.360
12650.00,7.529859,25.03039,-0.000180,24.015593,-0.0079,1.360
12652.00,7.530991,25.02938,-0.000179,24.016095,-0.0079,1.359
12654.00,7.531589,25.03002,-0.000179,24.015615,-0.0078,1.359
12656.00,7.531686,25.03023,-0.000179,24.016142,-0.0079,1.359
12658.00,7.530919,25.03035,-0.000180,24.015751,-0.0079,1.359
12660.00,7.530358,25.03053,-0.000179,24.016291,-0.0079,1.359
12662.00,7.530156,25.03062,-0.000179,24.015372,-0.0079,1.359
12664.00,7.529692,25.03034,-0.000178,24.015040,-0.0079,1.359
12666.00,7.529939,25.03013,-0.000179,24.015687,-0.0079,1.359
12668.00,7.530919,25.03046,-0.000180,24.016316,-0.0079,1.359
12670.00,7.532015,25.03024,-0.000181,24.016200,-0.0079,1.359
12672.00,7.532799,25.02996,-0.000178,24.016204,-0.0079,1.359
12674.00,7.533413,25.03049,-0.000179,24.016195,-0.0079,1.360
12676.00,7.534512,25.03013,-0.000179,24.015633,-0.0079,1.359
12678.00,7.534640,25.03016,-0.000179,24.015555,-0.0079,1.358
12680.00,7.535718,25.03031,-0.000179,24.015546,-0.0079,1.359
12682.00,7.536499,25.03025,-0.000180,24.015676,-0.0079,1.360
12684.00,7.536402,25.03096,-0.000179,24.015830,-0.0079,1.359
12686.00,7.537007,25.03105,-0.000179,24.016160,-0.0079,1.360
12688.00,7.538071,25.03137,-0.000179,24.015916,-0.0079,1.358
12690.00,7.536917,25.03101,-0.000178,24.016606,-0.0079,1.359
12692.00,7.537517,25.03064,-0.000178,24.015493,-0.0079,1.359
12694.00,7.538766,25.03102,-0.000179,24.015609,-0.0079,1.359
12696.00,7.540042,25.03105,-0.000179,24.016064,-0.0079,1.359
12698.00,7.541182,25.03130,-0.000178,24.015890,-0.0079,1.359
12700.00,7.541666,25.03162,-0.000179,24.016140,-0.0079,1.359
12702.00,7.542713,25.03100,-0.000179,24.015988,-0.0079,1.359
12704.00,7.544584,25.03236,-0.000179,24.016409,-0.0079,1.359
12706.00,7.545348,25.03216,-0.000180,24.015615,-0.0079,1.359
12708.00,7.545884,25.03080,-0.000180,24.016273,-0.0079,1.359
12710.00,7.546595,25.03100,-0.000179,24.015869,-0.0079,1.359
12712.00,7.547989,25.03101,-0.000179,24.016255,-0.0079,1.359
12714.00,7.548086,25.03156,-0.000180,24.016246,-0.0079,1.359
12716.00,7.547974,25.03188,-0.000179,24.015981,-0.0079,1.359
12718.00,7.547912,25.03149,-0.000180,24.015200,-0.0079,1.359
12720.00,7.548414,25.03078,-0.000180,24.015894,-0.0079,1.359
12722.00,7.550265,25.03154,-0.000178,24.015767,-0.0079,1.359
12724.00,7.551609,25.03079,-0.000178,24.016304,-0.0079,1.359
12726.00,7.551189,25.03099,-0.000179,24.016358,-0.0079,1.359
12728.00,7.551868,25.03117,-0.000180,24.015930,-0.0079,1.359
12730.00,7.552975,25.03056,-0.000178,24.016374,-0.0079,1.359
12732.00,7.553302,25.03086,-0.000179,24.015992,-0.0079,1.359
12734.00,7.552533,25.03019,-0.000179,24.015736,-0.0079,1.360
12736.00,7.552780,25.03013,-0.000178,24.016331,-0.0079,1.359
12738.00,7.553397,25.02929,-0.000179,24.016489,-0.0079,1.359
12740.00,7.552903,25.02980,-0.000179,24.015491,-0.0079,1.359
12742.00,7.552758,25.02958,-0.000178,24.015314,-0.0079,1.359
12744.00,7.553092,25.02966,-0.000178,24.016329,-0.0078,1.360
12746.00,7.552829,25.02928,-0.000179,24.016153,-0.0079,1.359
12748.00,7.552979,25.02955,-0.000180,24.015330,-0.0079,1.359
12750.00,7.553088,25.02939,-0.000179,24.015437,-0.0079,1.359
12752.00,7.552202,25.02946,-0.000179,24.015002,-0.0079,1.359
12754.00,7.552369,25.02933,-0.000179,24.015936,-0.0079,1.359
12756.00,7.552073,25.02926,-0.000179,24.016155,-0.0079,1.359
12758.00,7.551517,25.02941,-0.000179,24.016204,-0.0079,1.360
12760.00,7.551412,25.02982,-0.000179,24.015568,-0.0079,1.359
12762.00,7.550324,25.02927,-0.000179,24.016121,-0.0079,1.359
12764.00,7.550417,25.02942,-0.000179,24.016585,-0.0079,1.360
12766.00,7.550015,25.03024,-0.000179,24.015852,-0.0079,1.359
12768.00,7.549206,25.02997,-0.000180,24.016148,-0.0079,1.360
12770.00,7.549449,25.02975,-0.000180,24.016157,-0.0078,1.359
12772.00,7.550320,25.02991,-0.000179,24.015858,-0.0079,1.359
12774.00,7.549965,25.02945,-0.000181,24.015734,-0.0079,1.359
12776.00,7.549786,25.02857,-0.000180,24.016432,-0.0079,1.360
12778.00,7.548672,25.02982,-0.000180,24.015724,-0.0079,1.359
12780.00,7.549491,25.03004,-0.000180,24.015459,-0.0079,1.359
12782.00,7.550356,25.02949,-0.000179,24.015559,-0.0079,1.360
12784.00,7.549622,25.02920,-0.000179,24.016400,-0.0079,1.360
12786.00,7.549436,25.02910,-0.000180,24.015883,-0.0079,1.359
12788.00,7.549020,25.02895,-0.000179,24.015448,-0.0079,1.359
12790.00,7.548417,25.02842,-0.000180,24.016012,-0.0079,1.360
12792.00,7.548191,25.02896,-0.000179,24.015604,-0.0079,1.358
12794.00,7.547971,25.02917,-0.000179,24.015522,-0.0079,1.359
12796.00,7.548363,25.02945,-0.000179,24.015923,-0.0079,1.360
12798.00,7.547842,25.02891,-0.000179,24.015854,-0.0079,1.360
12800.00,7.547623,25.02961,-0.000179,24.015845,-0.0079,1.359
12802.00,7.546850,25.02905,-0.000181,24.015464,-0.0079,1.359
12804.00,7.548042,25.02881,-0.000180,24.015484,-0.0079,1.359
12806.00,7.548422,25.02866,-0.000180,24.015928,-0.0079,1.359
12808.00,7.548291,25.02916,-0.000180,24.015921,-0.0079,1.359
12810.00,7.547589,25.02943,-0.000180,24.016425,-0.0079,1.359
12812.00,7.547332,25.02968,-0.000180,24.015571,-0.0079,1.359
12814.00,7.546692,25.02971,-0.000180,24.015716,-0.0079,1.360
12816.00,7.546929,25.02972,-0.000181,24.015232,-0.0079,1.360
12818.00,7.547207,25.02933,-0.000180,24.015695,-0.0079,1.359
12820.00,7.547076,25.02970,-0.000181,24.015832,-0.0079,1.360
12822.00,7.547334,25.02934,-0.000180,24.015780,-0.0079,1.359
12824.00,7.547999,25.02923,-0.000179,24.016313,-0.0079,1.359
12826.00,7.547408,25.02877,-0.000181,24.016166,-0.0079,1.359
12828.00,7.547635,25.02869,-0.000180,24.015843,-0.0079,1.359
12830.00,7.547476,25.02848,-0.000180,24.016121,-0.0079,1.360
12832.00,7.547996,25.02824,-0.000180,24.015898,-0.0079,1.359
12834.00,7.548260,25.02874,-0.000180,24.015883,-0.0079,1.359
12836.00,7.547667,25.02915,-0.000179,24.015977,-0.0079,1.359
12838.00,7.547479,25.02896,-0.000179,24.016191,-0.0079,1.359
12840.00,7.547080,25.02870,-0.000180,24.015484,-0.0079,1.360
12842.00,7.547170,25.02847,-0.000180,24.015022,-0.0079,1.360
12844.00,7.546572,25.02805,-0.000180,24.015649,-0.0079,1.360
12846.00,7.546597,25.02819,-0.000179,24.015957,-0.0079,1.359
12848.00,7.546459,25.02819,-0.000179,24.015927,-0.0079,1.360
12850.00,7.545743,25.02862,-0.000180,24.016188,-0.0079,1.360
12852.00,7.544921,25.02954,-0.000179,24.015981,-0.0078,1.359
12854.00,7.545261,25.02981,-0.000178,24.015977,-0.0079,1.359
12856.00,7.546146,25.02963,-0.000179,24.015836,-0.0079,1.359
12858.00,7.546764,25.02877,-0.000180,24.015343,-0.0078,1.359
12860.00,7.546914,25.02838,-0.000178,24.016155,-0.0079,1.359
12862.00,7.546718,25.02839,-0.000179,24.016608,-0.0079,1.359
12864.00,7.546517,25.02948,-0.000180,24.016278,-0.0079,1.360
12866.00,7.546368,25.02877,-0.000180,24.015874,-0.0079,1.360
12868.00,7.546222,25.02903,-0.000179,24.015776,-0.0078,1.359
12870.00,7.546555,25.02959,-0.000179,24.016099,-0.0079,1.359
12872.00,7.546684,25.02939,-0.000181,24.016302,-0.0079,1.360
12874.00,7.546944,25.02921,-0.000180,24.016131,-0.0079,1.359
12876.00,7.546522,25.02969,-0.000179,24.015917,-0.0079,1.360
12878.00,7.546542,25.03012,-0.000180,24.015901,-0.0079,1.359
12880.00,7.546513,25.03012,-0.000179,24.016189,-0.0079,1.359
12882.00,7.545536,25.02980,-0.000180,24.016420,-0.0079,1.360
12884.00,7.545818,25.03013,-0.000179,24.016746,-0.0079,1.360
12886.00,7.546469,25.02967,-0.000179,24.016195,-0.0079,1.360
12888.00,7.546557,25.02925,-0.000180,24.016822,-0.0079,1.359
12890.00,7.546448,25.02937,-0.000179,24.015722,-0.0079,1.359
12892.00,7.545571,25.02927,-0.000179,24.015994,-0.0079,1.359
12894.00,7.544588,25.02935,-0.000180,24.016507,-0.0078,1.359
12896.00,7.545136,25.02953,-0.000179,24.016416,-0.0079,1.360
12898.00,7.545128,25.03001,-0.000180,24.015577,-0.0079,1.359
12900.00,7.545241,25.03011,-0.000179,24.015635,-0.0079,1.360
12902.00,7.545111,25.02935,-0.000181,24.016195,-0.0079,1.360
12904.00,7.545663,25.02881,-0.000180,24.015925,-0.0079,1.359
12906.00,7.545492,25.02905,-0.000180,24.016338,-0.0079,1.359
12908.00,7.546184,25.02924,-0.000179,24.015517,-0.0079,1.359
12910.00,7.544793,25.02979,-0.000180,24.015820,-0.0079,1.359
12912.00,7.544315,25.02976,-0.000180,24.016362,-0.0079,1.360
12914.00,7.543806,25.02979,-0.000180,24.015629,-0.0079,1.359
12916.00,7.543581,25.03041,-0.000179,24.015566,-0.0079,1.359
12918.00,7.544536,25.02950,-0.000179,24.015986,-0.0079,1.360
12920.00,7.545553,25.02916,-0.000180,24.015593,-0.0079,1.360
12922.00,7.545691,25.02897,-0.000180,24.016226,-0.0079,1.360
12924.00,7.545838,25.02918,-0.000179,24.016171,-0.0079,1.359
12926.00,7.546001,25.02942,-0.000180,24.015684,-0.0079,1.360
12928.00,7.545385,25.03015,-0.000180,24.015379,-0.0079,1.359
12930.00,7.545126,25.03075,-0.000179,24.015899,-0.0079,1.359
12932.00,7.544930,25.03016,-0.000180,24.015457,-0.0079,1.360
12934.00,7.544678,25.03000,-0.000180,24.016148,-0.0079,1.360
12936.00,7.544745,25.02915,-0.000179,24.015890,-0.0079,1.359
12938.00,7.545117,25.02944,-0.000178,24.016043,-0.0079,1.359
12940.00,7.545090,25.02982,-0.000179,24.016300,-0.0079,1.360
12942.00,7.545234,25.02985,-0.000178,24.016291,-0.0078,1.360
12944.00,7.545168,25.02966,-0.000180,24.015896,-0.0079,1.360
12946.00,7.544838,25.02943,-0.000181,24.015780,-0.0079,1.360
12948.00,7.544962,25.02874,-0.000180,24.015477,-0.0079,1.359
12950.00,7.545936,25.02869,-0.000179,24.015763,-0.0079,1.360
12952.00,7.545932,25.02825,-0.000180,24.015963,-0.0078,1.360
12954.00,7.546091,25.02871,-0.000181,24.016063,-0.0079,1.359
12956.00,7.545958,25.02902,-0.000180,24.015805,-0.0079,1.359
12958.00,7.546159,25.02883,-0.000180,24.016046,-0.0079,1.360
12960.00,7.545800,25.02860,-0.000180,24.016028,-0.0079,1.359
12962.00,7.544856,25.02988,-0.000180,24.015491,-0.0079,1.359
12964.00,7.544143,25.02906,-0.000179,24.016175,-0.0079,1.359
12966.00,7.543959,25.02916,-0.000178,24.015720,-0.0079,1.360
12968.00,7.543847,25.02913,-0.000179,24.015441,-0.0079,1.360
12970.00,7.543379,25.02927,-0.000179,24.016255,-0.0079,1.360
12972.00,7.543555,25.02947,-0.000179,24.015988,-0.0078,1.360
12974.00,7.544077,25.02935,-0.000179,24.015825,-0.0079,1.360
12976.00,7.544582,25.02924,-0.000179,24.015997,-0.0079,1.359
12978.00,7.544704,25.02911,-0.000180,24.016227,-0.0079,1.359
12980.00,7.544610,25.02933,-0.000180,24.016585,-0.0079,1.360
12982.00,7.544940,25.02911,-0.000179,24.016347,-0.0079,1.360
12984.00,7.544781,25.02914,-0.000179,24.015020,-0.0079,1.359
12986.00,7.545139,25.02870,-0.000179,24.014919,-0.0079,1.360
12988.00,7.545470,25.02873,-0.000180,24.016412,-0.0079,1.360
12990.00,7.545565,25.02902,-0.000179,24.015885,-0.0079,1.360
12992.00,7.545578,25.02873,-0.000179,24.015888,-0.0079,1.359
12994.00,7.545181,25.02822,-0.000178,24.016255,-0.0079,1.359
12996.00,7.544881,25.02887,-0.000180,24.015983,-0.0079,1.359
12998.00,7.543863,25.02894,-0.000179,24.016039,-0.0079,1.360
13000.00,7.544332,25.02853,-0.000180,24.016191,-0.0079,1.360
13002.00,7.544746,25.02942,-0.000180,24.015270,-0.0079,1.360
13004.00,7.544783,25.02833,-0.000180,24.015308,-0.0079,1.360
13006.00,7.545596,25.02842,-0.000179,24.015649,-0.0079,1.360
13008.00,7.545227,25.02873,-0.000180,24.015419,-0.0080,1.360
13010.00,7.544765,25.02907,-0.000180,24.015894,-0.0079,1.360
13012.00,7.544955,25.02892,-0.000181,24.016188,-0.0079,1.359
13014.00,7.544877,25.02877,-0.000180,24.015789,-0.0079,1.359
13016.00,7.544293,25.02917,-0.000179,24.015419,-0.0079,1.359
13018.00,7.543869,25.02877,-0.000179,24.015803,-0.0079,1.360
13020.00,7.544495,25.02938,-0.000178,24.016305,-0.0079,1.360
13022.00,7.545030,25.02972,-0.000179,24.015553,-0.0079,1.359
13024.00,7.545180,25.02859,-0.000179,24.015385,-0.0079,1.360
13026.00,7.544883,25.02928,-0.000180,24.015887,-0.0079,1.360
13028.00,7.544193,25.02970,-0.000180,24.016354,-0.0079,1.360
13030.00,7.543878,25.02874,-0.000181,24.015578,-0.0079,1.360
13032.00,7.544662,25.02930,-0.000180,24.015209,-0.0079,1.359
13034.00,7.544722,25.02953,-0.000180,24.016249,-0.0079,1.360
13036.00,7.544740,25.02966,-0.000180,24.015414,-0.0079,1.359
13038.00,7.544172,25.02908,-0.000179,24.015557,-0.0079,1.359
13040.00,7.543729,25.02884,-0.000179,24.015937,-0.0079,1.359
13042.00,7.543799,25.02918,-0.000180,24.016030,-0.0079,1.360
13044.00,7.544194,25.02897,-0.000180,24.016144,-0.0079,1.360
13046.00,7.544066,25.02849,-0.000180,24.015633,-0.0079,1.360
13048.00,7.543008,25.02906,-0.000179,24.015756,-0.0079,1.359
13050.00,7.543503,25.02930,-0.000179,24.016278,-0.0079,1.359
13052.00,7.544701,25.02995,-0.000180,24.015539,-0.0079,1.359
13054.00,7.544779,25.02926,-0.000180,24.015965,-0.0079,1.359
13056.00,7.544633,25.02950,-0.000180,24.015230,-0.0079,1.359
13058.00,7.544567,25.02962,-0.000179,24.016217,-0.0079,1.360
13060.00,7.544928,25.02875,-0.000180,24.015276,-0.0079,1.360
13062.00,7.545399,25.02943,-0.000180,24.015482,-0.0079,1.359
13064.00,7.545451,25.03006,-0.000179,24.015689,-0.0079,1.360
13066.00,7.545374,25.02975,-0.000178,24.015539,-0.0079,1.360
13068.00,7.544587,25.03060,-0.000179,24.015854,-0.0079,1.359
13070.00,7.544909,25.03021,-0.000181,24.015916,-0.0079,1.360
13072.00,7.544531,25.03003,-0.000179,24.015925,-0.0079,1.359
13074.00,7.544030,25.03016,-0.000179,24.015524,-0.0079,1.359
13076.00,7.543913,25.02936,-0.000179,24.015725,-0.0079,1.360
13078.00,7.543131,25.02946,-0.000179,24.015684,-0.0079,1.360
13080.00,7.544038,25.02970,-0.000179,24.015435,-0.0079,1.359
13082.00,7.545174,25.03043,-0.000180,24.015916,-0.0079,1.359
13084.00,7.544670,25.03055,-0.000181,24.016092,-0.0079,1.360
13086.00,7.543846,25.03041,-0.000181,24.016015,-0.0079,1.359
13088.00,7.544198,25.03061,-0.000180,24.015637,-0.0079,1.359
13090.00,7.544481,25.03037,-0.000181,24.015711,-0.0079,1.360
13092.00,7.544017,25.02971,-0.000179,24.015720,-0.0079,1.360
13094.00,7.543579,25.02973,-0.000179,24.015965,-0.0079,1.359
13096.00,7.543352,25.02959,-0.000179,24.016128,-0.0079,1.359
13098.00,7.544097,25.02933,-0.000180,24.016133,-0.0079,1.359
13100.00,7.544325,25.02922,-0.000179,24.015687,-0.0079,1.360
13102.00,7.544186,25.02909,-0.000178,24.015917,-0.0079,1.359
13104.00,7.543956,25.02882,-0.000179,24.016102,-0.0079,1.359
13106.00,7.543589,25.02902,-0.000179,24.016053,-0.0079,1.359
13108.00,7.543623,25.02879,-0.000179,24.016276,-0.0079,1.359
13110.00,7.543856,25.02851,-0.000180,24.016585,-0.0079,1.359
13112.00,7.543734,25.02844,-0.000180,24.015598,-0.0079,1.360
13114.00,7.543956,25.02894,-0.000180,24.015501,-0.0079,1.360
13116.00,7.544045,25.02937,-0.000180,24.016090,-0.0079,1.360
13118.00,7.543990,25.02921,-0.000180,24.016383,-0.0079,1.359
13120.00,7.543936,25.02904,-0.000180,24.015966,-0.0079,1.359
13122.00,7.544379,25.02984,-0.000180,24.015883,-0.0079,1.359
13124.00,7.543610,25.03032,-0.000178,24.015695,-0.0079,1.360
13126.00,7.543881,25.03041,-0.000178,24.015901,-0.0079,1.360
13128.00,7.544109,25.03060,-0.000177,24.015444,-0.0079,1.359
13130.00,7.544180,25.03025,-0.000179,24.016338,-0.0078,1.359
13132.00,7.543866,25.02936,-0.000180,24.016501,-0.0079,1.360
13134.00,7.544061,25.02927,-0.000180,24.015959,-0.0078,1.359
13136.00,7.542861,25.02979,-0.000179,24.016144,-0.0078,1.360
13138.00,7.542398,25.02998,-0.000179,24.016327,-0.0079,1.360
13140.00,7.542947,25.02945,-0.000179,24.015722,-0.0079,1.360
13142.00,7.543258,25.02920,-0.000181,24.015843,-0.0079,1.360
13144.00,7.542564,25.02877,-0.000180,24.016354,-0.0079,1.360
13146.00,7.542788,25.02968,-0.000179,24.015526,-0.0079,1.360
13148.00,7.543314,25.02881,-0.000179,24.015899,-0.0079,1.359
13150.00,7.543490,25.02873,-0.000179,24.016566,-0.0079,1.359
13152.00,7.544088,25.02944,-0.000180,24.015588,-0.0079,1.360
13154.00,7.544586,25.02984,-0.000178,24.016142,-0.0079,1.360
13156.00,7.545563,25.02917,-0.000178,24.015533,-0.0079,1.360
13158.00,7.545318,25.02960,-0.000178,24.015356,-0.0079,1.359
13160.00,7.544743,25.02971,-0.000179,24.016269,-0.0079,1.360
13162.00,7.544868,25.02974,-0.000178,24.015927,-0.0079,1.360
13164.00,7.544610,25.02941,-0.000180,24.016300,-0.0079,1.359
13166.00,7.545225,25.02962,-0.000179,24.016374,-0.0079,1.360
13168.00,7.545050,25.02920,-0.000179,24.016061,-0.0079,1.359
13170.00,7.544676,25.03020,-0.000179,24.016195,-0.0079,1.360
13172.00,7.544618,25.02934,-0.000180,24.015571,-0.0079,1.359
13174.00,7.544437,25.02973,-0.000178,24.015299,-0.0078,1.360
13176.00,7.543994,25.02914,-0.000178,24.015428,-0.0079,1.359
13178.00,7.543185,25.02888,-0.000178,24.015785,-0.0079,1.360
13180.00,7.543391,25.02813,-0.000180,24.015713,-0.0079,1.360
13182.00,7.543207,25.02833,-0.000180,24.015709,-0.0079,1.359
13184.00,7.543022,25.02860,-0.000180,24.014857,-0.0079,1.359
13186.00,7.543374,25.02763,-0.000179,24.015539,-0.0079,1.359
13188.00,7.543714,25.02773,-0.000180,24.016160,-0.0079,1.360
13190.00,7.544005,25.02829,-0.000180,24.015751,-0.0079,1.360
13192.00,7.543722,25.02840,-0.000179,24.016280,-0.0079,1.360
13194.00,7.543937,25.02914,-0.000179,24.016050,-0.0078,1.360
13196.00,7.543366,25.02900,-0.000180,24.015720,-0.0079,1.360
13198.00,7.542676,25.02889,-0.000179,24.015573,-0.0079,1.360
13200.00,7.542487,25.02844,-0.000179,24.015733,-0.0079,1.360
13202.00,7.542774,25.02806,-0.000181,24.015785,-0.0079,1.360
13204.00,7.542979,25.02866,-0.000181,24.016191,-0.0079,1.360
@22,12.0000,24.0
13206.00,7.543912,25.02859,-0.000180,24.016539,-0.0079,1.360
13208.00,7.539918,25.02861,-0.000179,24.016081,-0.0079,1.360
13210.00,7.530797,25.02850,-0.000178,24.015597,-0.0079,1.359
13212.00,7.515555,25.02917,-0.000178,24.015627,-0.0079,1.358
13214.00,7.498048,25.02928,-0.000179,24.015433,-0.0079,1.358
13216.00,7.486193,25.02926,-0.000177,24.016256,-0.0079,1.359
13218.00,7.479288,25.03036,-0.000178,24.016006,-0.0079,1.359
13220.00,7.475109,25.03038,-0.000180,24.015560,-0.0079,1.360
13222.00,7.471182,25.03034,-0.000180,24.016048,-0.0079,1.361
13224.00,7.466714,25.02924,-0.000181,24.015995,-0.0079,1.361
13226.00,7.462915,25.02964,-0.000180,24.016126,-0.0079,1.361
13228.00,7.459674,25.03003,-0.000180,24.015136,-0.0078,1.361
13230.00,7.457798,25.03024,-0.000181,24.015910,-0.0079,1.361
13232.00,7.460942,25.02988,-0.000181,24.015649,-0.0079,1.361
13234.00,7.470628,25.02924,-0.000181,24.016175,-0.0079,1.362
13236.00,7.485959,25.02936,-0.000182,24.015838,-0.0079,1.362
13238.00,7.501510,25.02950,-0.000182,24.015515,-0.0079,1.362
13240.00,7.513201,25.03009,-0.000180,24.015758,-0.0079,1.361
13242.00,7.519721,25.03070,-0.000179,24.016119,-0.0079,1.360
13244.00,7.523436,25.03038,-0.000179,24.016305,-0.0079,1.360
13246.00,7.525319,25.03022,-0.000179,24.015905,-0.0079,1.360
13248.00,7.527941,25.02997,-0.000178,24.015872,-0.0079,1.360
13250.00,7.530554,25.02969,-0.000176,24.016266,-0.0079,1.360
13252.00,7.531947,25.03012,-0.000177,24.016169,-0.0079,1.360
[truncated: 53,471 more chars]
