# Supplementary material for: Hormonal steroids induce multidrug resistance and stress response genes in Neisseria gonorrhoeae by binding to MtrR
Source: Nat Commun. 2024 Feb 7;15:1153. doi: 10.1038/s41467-024-45195-1 (PMC10850145; doi:10.1038/s41467-024-45195-1)
Supplement: Supplementary file 6 — Source Data [file 41467_2024_45195_MOESM6_ESM.zip › Source Data/ITC/R176E/1E2MtrRR176E2022Aug19.itc]

$ITC
$ 25 
$NOT
$ 25 
$ 600 
$ 199 
$ 8 
$ 2 
$ADCGainCode:  3 
$False,True,True
$ 2 , 4 , 600 , 2 
$ 12 , 24 , 600 , 2 
$ 12 , 24 , 600 , 2 
$ 12 , 24 , 600 , 2 
$ 12 , 24 , 600 , 2 
$ 12 , 24 , 600 , 2 
$ 12 , 24 , 600 , 2 
$ 12 , 24 , 600 , 2 
$ 12 , 24 , 600 , 2 
$ 12 , 24 , 600 , 2 
$ 12 , 24 , 600 , 2 
$ 12 , 24 , 600 , 2 
$ 12 , 24 , 600 , 2 
$ 12 , 24 , 600 , 2 
$ 12 , 24 , 600 , 2 
$ 12 , 24 , 600 , 2 
$ 12 , 24 , 600 , 2 
$ 12 , 24 , 600 , 2 
$ 12 , 24 , 600 , 2 
$ 12 , 24 , 600 , 2 
$ 12 , 24 , 600 , 2 
$ 12 , 24 , 600 , 2 
$ 12 , 24 , 600 , 2 
$ 12 , 24 , 600 , 2 
$ 12 , 24 , 600 , 2 
# 0 
# 0.125 
# 0.005 
# 1.4485 
# 25 
# 28.9316 
# 15.91949 
?
% VPITC12.10.1003
% 1.4485 
% 28.9316 
%-1.096232 , 100.1901 
% 0.443748 , 95.77349 
% 0.2232 
% 124.02 , 123.95 
% 1 , 80 
%-0.001812 , 0.055139 
% 0 , 8 
% 0 , 18 
% 104422       320637 
% 101.8 
% 260 , 310 , 470 , 530 
% 0.08632 ,-0.00346 , 0.0000110163 , 0.000000290198 ,-0.0000000019883 
% VPViewer2000 Ver: 1.40.0
@0
2.00,7.872078,25.01313,-0.000175,24.016978,-0.0078,1.357
4.00,7.871403,25.01299,-0.000176,24.016574,-0.0078,1.358
6.00,7.870279,25.01326,-0.000176,24.016434,-0.0078,1.357
8.00,7.869803,25.01359,-0.000175,24.015845,-0.0078,1.357
10.00,7.870829,25.01305,-0.000175,24.016924,-0.0078,1.357
12.00,7.870755,25.01300,-0.000175,24.016345,-0.0078,1.357
14.00,7.870173,25.01310,-0.000174,24.016612,-0.0078,1.357
16.00,7.869833,25.01242,-0.000175,24.016889,-0.0078,1.358
18.00,7.869929,25.01258,-0.000173,24.016632,-0.0078,1.357
20.00,7.868779,25.01355,-0.000174,24.016657,-0.0078,1.357
22.00,7.868567,25.01374,-0.000175,24.016813,-0.0078,1.357
24.00,7.868007,25.01376,-0.000175,24.015903,-0.0079,1.357
26.00,7.867879,25.01372,-0.000176,24.016293,-0.0079,1.357
28.00,7.866969,25.01423,-0.000177,24.016742,-0.0078,1.357
30.00,7.867306,25.01465,-0.000176,24.016539,-0.0078,1.357
32.00,7.866343,25.01463,-0.000175,24.017069,-0.0078,1.357
34.00,7.866396,25.01464,-0.000175,24.016590,-0.0078,1.357
36.00,7.866836,25.01432,-0.000176,24.016552,-0.0078,1.357
38.00,7.867655,25.01379,-0.000176,24.016681,-0.0078,1.358
40.00,7.867111,25.01356,-0.000177,24.016093,-0.0078,1.357
42.00,7.866324,25.01314,-0.000176,24.016867,-0.0078,1.357
44.00,7.866482,25.01331,-0.000175,24.016806,-0.0078,1.357
46.00,7.866282,25.01360,-0.000175,24.016719,-0.0078,1.358
48.00,7.865276,25.01432,-0.000176,24.016679,-0.0078,1.357
50.00,7.864809,25.01381,-0.000176,24.016075,-0.0078,1.358
52.00,7.865026,25.01373,-0.000177,24.016200,-0.0078,1.357
54.00,7.864518,25.01348,-0.000176,24.016432,-0.0079,1.357
56.00,7.864679,25.01344,-0.000175,24.016255,-0.0078,1.357
58.00,7.863887,25.01325,-0.000176,24.016581,-0.0078,1.357
60.00,7.863627,25.01388,-0.000175,24.016846,-0.0078,1.358
62.00,7.863031,25.01427,-0.000175,24.016704,-0.0078,1.357
64.00,7.863230,25.01414,-0.000175,24.017257,-0.0079,1.357
66.00,7.862666,25.01384,-0.000176,24.016902,-0.0079,1.358
68.00,7.862512,25.01427,-0.000176,24.016360,-0.0078,1.357
70.00,7.862054,25.01518,-0.000176,24.016530,-0.0078,1.357
72.00,7.860847,25.01566,-0.000176,24.016733,-0.0078,1.358
74.00,7.861455,25.01497,-0.000177,24.015939,-0.0078,1.358
76.00,7.861172,25.01486,-0.000176,24.016768,-0.0078,1.357
78.00,7.860509,25.01446,-0.000176,24.016338,-0.0078,1.357
80.00,7.860864,25.01474,-0.000176,24.016450,-0.0078,1.358
82.00,7.860440,25.01405,-0.000177,24.016443,-0.0078,1.358
84.00,7.860907,25.01385,-0.000175,24.016463,-0.0078,1.357
86.00,7.860956,25.01375,-0.000176,24.016507,-0.0078,1.357
88.00,7.860162,25.01393,-0.000176,24.016182,-0.0078,1.357
90.00,7.859408,25.01417,-0.000176,24.016133,-0.0078,1.357
92.00,7.859238,25.01456,-0.000175,24.016383,-0.0078,1.357
94.00,7.859736,25.01378,-0.000176,24.016474,-0.0078,1.357
96.00,7.860313,25.01448,-0.000175,24.017147,-0.0078,1.357
98.00,7.859467,25.01473,-0.000176,24.017195,-0.0079,1.357
100.00,7.858001,25.01478,-0.000175,24.017098,-0.0078,1.358
102.00,7.858149,25.01470,-0.000175,24.016791,-0.0078,1.358
104.00,7.858108,25.01430,-0.000176,24.016728,-0.0078,1.357
106.00,7.858720,25.01387,-0.000175,24.017157,-0.0078,1.357
108.00,7.858956,25.01366,-0.000176,24.016815,-0.0078,1.357
110.00,7.858294,25.01424,-0.000175,24.017482,-0.0078,1.357
112.00,7.857729,25.01498,-0.000173,24.017315,-0.0078,1.357
114.00,7.856828,25.01499,-0.000174,24.016855,-0.0078,1.357
116.00,7.856494,25.01486,-0.000175,24.016420,-0.0078,1.357
118.00,7.856732,25.01378,-0.000175,24.016401,-0.0079,1.358
120.00,7.856659,25.01409,-0.000177,24.016610,-0.0078,1.358
122.00,7.856030,25.01491,-0.000176,24.016255,-0.0078,1.358
124.00,7.855360,25.01426,-0.000175,24.016072,-0.0078,1.357
126.00,7.854776,25.01414,-0.000175,24.016753,-0.0078,1.357
128.00,7.854425,25.01476,-0.000176,24.017306,-0.0078,1.358
130.00,7.854477,25.01506,-0.000176,24.016808,-0.0078,1.358
132.00,7.854471,25.01428,-0.000176,24.016784,-0.0078,1.357
134.00,7.854147,25.01400,-0.000176,24.016653,-0.0078,1.358
136.00,7.853802,25.01388,-0.000176,24.016289,-0.0078,1.358
138.00,7.853321,25.01402,-0.000175,24.016543,-0.0078,1.357
140.00,7.853314,25.01406,-0.000176,24.017163,-0.0078,1.358
142.00,7.852404,25.01430,-0.000175,24.016588,-0.0078,1.358
144.00,7.852907,25.01437,-0.000175,24.016757,-0.0078,1.357
146.00,7.852813,25.01451,-0.000176,24.016992,-0.0078,1.358
148.00,7.852056,25.01392,-0.000174,24.016594,-0.0078,1.357
150.00,7.852435,25.01458,-0.000175,24.017000,-0.0078,1.358
152.00,7.851739,25.01359,-0.000176,24.016750,-0.0078,1.358
154.00,7.850369,25.01364,-0.000176,24.016307,-0.0078,1.358
156.00,7.850249,25.01343,-0.000177,24.016392,-0.0078,1.358
158.00,7.850356,25.01245,-0.000176,24.016652,-0.0078,1.358
160.00,7.850277,25.01337,-0.000175,24.016472,-0.0078,1.357
162.00,7.850469,25.01293,-0.000176,24.016519,-0.0078,1.357
164.00,7.850215,25.01256,-0.000176,24.015778,-0.0078,1.357
166.00,7.849438,25.01247,-0.000177,24.016182,-0.0078,1.358
168.00,7.849232,25.01297,-0.000176,24.016130,-0.0078,1.359
170.00,7.849549,25.01296,-0.000176,24.016704,-0.0078,1.358
172.00,7.849461,25.01376,-0.000176,24.016534,-0.0078,1.358
174.00,7.849631,25.01450,-0.000175,24.015796,-0.0078,1.358
176.00,7.849566,25.01381,-0.000175,24.016856,-0.0078,1.357
178.00,7.849867,25.01373,-0.000175,24.017063,-0.0078,1.357
180.00,7.849133,25.01360,-0.000176,24.016682,-0.0078,1.358
182.00,7.848202,25.01379,-0.000176,24.016099,-0.0079,1.358
184.00,7.848249,25.01386,-0.000176,24.016418,-0.0078,1.358
186.00,7.848651,25.01389,-0.000176,24.016121,-0.0078,1.358
188.00,7.847504,25.01330,-0.000176,24.016947,-0.0078,1.358
190.00,7.847507,25.01345,-0.000174,24.016918,-0.0078,1.358
192.00,7.846638,25.01327,-0.000175,24.016982,-0.0078,1.357
194.00,7.846527,25.01346,-0.000175,24.016974,-0.0079,1.358
196.00,7.846657,25.01225,-0.000174,24.016721,-0.0079,1.357
198.00,7.847091,25.01290,-0.000174,24.016947,-0.0078,1.358
200.00,7.846790,25.01370,-0.000176,24.016804,-0.0078,1.358
202.00,7.846183,25.01389,-0.000176,24.016563,-0.0078,1.357
204.00,7.845173,25.01379,-0.000174,24.017451,-0.0078,1.358
206.00,7.845015,25.01428,-0.000175,24.016329,-0.0078,1.357
208.00,7.844949,25.01431,-0.000176,24.017302,-0.0078,1.358
210.00,7.844568,25.01377,-0.000175,24.016813,-0.0078,1.358
212.00,7.844180,25.01418,-0.000175,24.016276,-0.0078,1.359
214.00,7.844159,25.01395,-0.000175,24.016260,-0.0078,1.358
216.00,7.843549,25.01345,-0.000175,24.016962,-0.0078,1.357
218.00,7.843759,25.01355,-0.000175,24.016084,-0.0078,1.358
220.00,7.843676,25.01337,-0.000175,24.016349,-0.0078,1.358
222.00,7.843343,25.01370,-0.000174,24.016940,-0.0078,1.358
224.00,7.842871,25.01480,-0.000174,24.017201,-0.0078,1.358
226.00,7.842820,25.01498,-0.000175,24.016093,-0.0078,1.358
228.00,7.842648,25.01468,-0.000174,24.016992,-0.0078,1.358
230.00,7.842419,25.01464,-0.000175,24.016869,-0.0078,1.358
232.00,7.842161,25.01567,-0.000175,24.016920,-0.0078,1.357
234.00,7.841877,25.01592,-0.000174,24.016612,-0.0078,1.358
236.00,7.841951,25.01539,-0.000174,24.016267,-0.0078,1.358
238.00,7.842256,25.01513,-0.000175,24.017210,-0.0078,1.358
240.00,7.841641,25.01491,-0.000176,24.017170,-0.0078,1.358
242.00,7.841324,25.01509,-0.000175,24.016450,-0.0078,1.358
244.00,7.841681,25.01514,-0.000175,24.016376,-0.0078,1.358
246.00,7.840574,25.01525,-0.000175,24.016666,-0.0078,1.358
248.00,7.839760,25.01473,-0.000175,24.016634,-0.0078,1.357
250.00,7.840315,25.01472,-0.000174,24.016090,-0.0078,1.357
252.00,7.840080,25.01465,-0.000174,24.016644,-0.0079,1.358
254.00,7.839489,25.01465,-0.000175,24.016260,-0.0078,1.358
256.00,7.838967,25.01472,-0.000177,24.016702,-0.0078,1.359
258.00,7.838779,25.01441,-0.000176,24.016438,-0.0078,1.359
260.00,7.839034,25.01448,-0.000175,24.016420,-0.0078,1.358
262.00,7.838887,25.01430,-0.000176,24.015763,-0.0078,1.358
264.00,7.838812,25.01523,-0.000175,24.016291,-0.0078,1.358
266.00,7.838641,25.01429,-0.000173,24.016541,-0.0078,1.358
268.00,7.838478,25.01493,-0.000173,24.016367,-0.0078,1.358
270.00,7.838520,25.01353,-0.000175,24.016269,-0.0078,1.358
272.00,7.837336,25.01384,-0.000174,24.016574,-0.0078,1.358
274.00,7.837379,25.01363,-0.000174,24.016528,-0.0078,1.358
276.00,7.836996,25.01459,-0.000175,24.016106,-0.0078,1.358
278.00,7.836577,25.01434,-0.000175,24.016967,-0.0078,1.358
280.00,7.836053,25.01457,-0.000174,24.017056,-0.0078,1.358
282.00,7.836344,25.01446,-0.000176,24.016838,-0.0078,1.359
284.00,7.837389,25.01402,-0.000175,24.017215,-0.0078,1.358
286.00,7.836354,25.01547,-0.000175,24.016873,-0.0078,1.358
288.00,7.835031,25.01545,-0.000174,24.016479,-0.0078,1.358
290.00,7.834163,25.01539,-0.000175,24.017132,-0.0078,1.359
292.00,7.833926,25.01534,-0.000175,24.017393,-0.0078,1.358
294.00,7.835453,25.01606,-0.000174,24.016353,-0.0078,1.359
296.00,7.835170,25.01563,-0.000175,24.016452,-0.0078,1.358
298.00,7.834401,25.01467,-0.000174,24.016800,-0.0078,1.358
300.00,7.834386,25.01460,-0.000174,24.017087,-0.0078,1.358
302.00,7.835348,25.01536,-0.000174,24.016786,-0.0078,1.358
304.00,7.835220,25.01527,-0.000174,24.016579,-0.0078,1.358
306.00,7.834876,25.01565,-0.000175,24.017089,-0.0078,1.358
308.00,7.834259,25.01543,-0.000175,24.016532,-0.0078,1.358
310.00,7.833401,25.01445,-0.000175,24.016842,-0.0078,1.358
312.00,7.833772,25.01404,-0.000175,24.017018,-0.0078,1.358
314.00,7.832473,25.01380,-0.000175,24.016441,-0.0078,1.358
316.00,7.831761,25.01455,-0.000176,24.016927,-0.0078,1.358
318.00,7.831564,25.01395,-0.000175,24.016188,-0.0078,1.358
320.00,7.831927,25.01425,-0.000176,24.017288,-0.0078,1.359
322.00,7.831586,25.01475,-0.000175,24.016929,-0.0078,1.358
324.00,7.831399,25.01410,-0.000176,24.016655,-0.0078,1.358
326.00,7.831432,25.01409,-0.000176,24.016093,-0.0078,1.358
328.00,7.831154,25.01381,-0.000175,24.016267,-0.0079,1.358
330.00,7.830869,25.01347,-0.000175,24.016566,-0.0079,1.358
332.00,7.831193,25.01381,-0.000176,24.016661,-0.0079,1.358
334.00,7.831119,25.01403,-0.000177,24.017558,-0.0078,1.358
336.00,7.830612,25.01482,-0.000175,24.017150,-0.0078,1.359
338.00,7.829738,25.01567,-0.000176,24.016851,-0.0078,1.358
340.00,7.829727,25.01541,-0.000175,24.016797,-0.0078,1.358
342.00,7.830084,25.01451,-0.000176,24.016452,-0.0078,1.358
344.00,7.829962,25.01366,-0.000175,24.016166,-0.0078,1.358
346.00,7.829625,25.01362,-0.000175,24.016461,-0.0078,1.358
348.00,7.829308,25.01452,-0.000176,24.017388,-0.0078,1.358
350.00,7.830100,25.01475,-0.000176,24.017705,-0.0078,1.358
352.00,7.830037,25.01438,-0.000176,24.016742,-0.0078,1.359
354.00,7.829693,25.01328,-0.000175,24.016527,-0.0078,1.359
356.00,7.829421,25.01385,-0.000176,24.017458,-0.0078,1.358
358.00,7.829164,25.01385,-0.000176,24.017244,-0.0078,1.359
360.00,7.828705,25.01407,-0.000176,24.016601,-0.0078,1.358
362.00,7.827595,25.01486,-0.000175,24.016585,-0.0078,1.357
364.00,7.828309,25.01385,-0.000174,24.016425,-0.0078,1.358
366.00,7.828132,25.01346,-0.000175,24.016969,-0.0078,1.359
368.00,7.827271,25.01339,-0.000175,24.016985,-0.0079,1.359
370.00,7.826787,25.01332,-0.000175,24.017333,-0.0078,1.358
372.00,7.826560,25.01437,-0.000174,24.016650,-0.0078,1.358
374.00,7.826870,25.01401,-0.000175,24.016249,-0.0078,1.358
376.00,7.827300,25.01378,-0.000175,24.016224,-0.0078,1.358
378.00,7.826599,25.01474,-0.000176,24.016508,-0.0078,1.359
380.00,7.826556,25.01425,-0.000175,24.016942,-0.0078,1.359
382.00,7.825963,25.01440,-0.000175,24.016481,-0.0078,1.358
384.00,7.826361,25.01404,-0.000175,24.016479,-0.0078,1.359
386.00,7.826419,25.01404,-0.000176,24.016490,-0.0078,1.358
388.00,7.826297,25.01370,-0.000175,24.016202,-0.0078,1.358
390.00,7.825024,25.01420,-0.000177,24.017038,-0.0078,1.359
392.00,7.824240,25.01420,-0.000176,24.016764,-0.0078,1.359
394.00,7.824006,25.01447,-0.000175,24.016835,-0.0078,1.358
396.00,7.823552,25.01435,-0.000175,24.016951,-0.0079,1.359
398.00,7.822817,25.01473,-0.000175,24.017002,-0.0078,1.358
400.00,7.823307,25.01434,-0.000176,24.016168,-0.0078,1.358
402.00,7.823668,25.01431,-0.000175,24.016449,-0.0078,1.358
404.00,7.824006,25.01400,-0.000175,24.016750,-0.0078,1.358
406.00,7.823668,25.01335,-0.000175,24.016904,-0.0078,1.359
408.00,7.822744,25.01382,-0.000175,24.016777,-0.0078,1.359
410.00,7.821852,25.01424,-0.000176,24.016702,-0.0078,1.359
412.00,7.821810,25.01433,-0.000176,24.016048,-0.0078,1.358
414.00,7.821319,25.01472,-0.000175,24.016039,-0.0078,1.359
416.00,7.820691,25.01437,-0.000174,24.015999,-0.0079,1.358
418.00,7.820690,25.01417,-0.000175,24.016614,-0.0078,1.358
420.00,7.821225,25.01373,-0.000176,24.016806,-0.0078,1.358
422.00,7.821321,25.01427,-0.000175,24.017177,-0.0078,1.358
424.00,7.820579,25.01499,-0.000175,24.017239,-0.0079,1.358
426.00,7.819902,25.01506,-0.000174,24.016809,-0.0078,1.358
428.00,7.820542,25.01541,-0.000175,24.016690,-0.0078,1.358
430.00,7.820608,25.01454,-0.000176,24.016068,-0.0078,1.358
432.00,7.820459,25.01413,-0.000175,24.016144,-0.0078,1.358
434.00,7.820364,25.01409,-0.000175,24.016148,-0.0078,1.359
436.00,7.820489,25.01365,-0.000176,24.016229,-0.0078,1.358
438.00,7.819495,25.01340,-0.000175,24.016624,-0.0078,1.359
440.00,7.818733,25.01373,-0.000175,24.017036,-0.0078,1.359
442.00,7.818759,25.01353,-0.000175,24.015814,-0.0078,1.358
444.00,7.819252,25.01371,-0.000176,24.016224,-0.0078,1.358
446.00,7.818516,25.01294,-0.000174,24.016421,-0.0078,1.358
448.00,7.818806,25.01389,-0.000174,24.016889,-0.0078,1.358
450.00,7.818659,25.01373,-0.000175,24.016701,-0.0078,1.359
452.00,7.818376,25.01431,-0.000175,24.016953,-0.0079,1.359
454.00,7.818851,25.01442,-0.000175,24.016663,-0.0078,1.358
456.00,7.818708,25.01340,-0.000175,24.016702,-0.0078,1.358
458.00,7.817833,25.01352,-0.000174,24.016878,-0.0078,1.358
460.00,7.817952,25.01434,-0.000175,24.016242,-0.0078,1.359
462.00,7.818707,25.01457,-0.000175,24.016737,-0.0078,1.358
464.00,7.818015,25.01460,-0.000175,24.016791,-0.0078,1.358
466.00,7.816850,25.01402,-0.000175,24.017355,-0.0078,1.359
468.00,7.817261,25.01405,-0.000175,24.016898,-0.0078,1.359
470.00,7.817570,25.01473,-0.000177,24.016610,-0.0078,1.359
472.00,7.817577,25.01421,-0.000176,24.016414,-0.0078,1.359
474.00,7.816835,25.01377,-0.000175,24.016644,-0.0078,1.359
476.00,7.816782,25.01374,-0.000175,24.016238,-0.0078,1.358
478.00,7.816996,25.01438,-0.000174,24.016601,-0.0079,1.358
480.00,7.817519,25.01378,-0.000176,24.017108,-0.0078,1.359
482.00,7.816607,25.01426,-0.000176,24.016733,-0.0078,1.359
484.00,7.816702,25.01400,-0.000175,24.016220,-0.0078,1.359
486.00,7.816978,25.01436,-0.000175,24.016650,-0.0079,1.358
488.00,7.816010,25.01451,-0.000175,24.016421,-0.0078,1.358
490.00,7.815009,25.01453,-0.000174,24.016244,-0.0078,1.358
492.00,7.814406,25.01435,-0.000174,24.016679,-0.0078,1.359
494.00,7.814283,25.01384,-0.000175,24.016450,-0.0078,1.358
496.00,7.813662,25.01457,-0.000176,24.016432,-0.0078,1.358
498.00,7.813936,25.01431,-0.000177,24.016601,-0.0078,1.359
500.00,7.813372,25.01467,-0.000175,24.016436,-0.0079,1.358
502.00,7.814068,25.01435,-0.000175,24.016356,-0.0078,1.358
504.00,7.813764,25.01476,-0.000176,24.016547,-0.0078,1.358
506.00,7.813981,25.01524,-0.000175,24.017032,-0.0078,1.358
508.00,7.814407,25.01461,-0.000175,24.016445,-0.0078,1.359
510.00,7.813424,25.01354,-0.000175,24.016474,-0.0078,1.358
512.00,7.813011,25.01331,-0.000176,24.016037,-0.0078,1.359
514.00,7.812370,25.01381,-0.000177,24.016550,-0.0078,1.359
516.00,7.812074,25.01327,-0.000175,24.016510,-0.0078,1.359
518.00,7.812434,25.01333,-0.000176,24.016588,-0.0078,1.358
520.00,7.811936,25.01335,-0.000175,24.016577,-0.0078,1.358
522.00,7.810747,25.01445,-0.000175,24.017072,-0.0078,1.359
524.00,7.810033,25.01504,-0.000175,24.016514,-0.0078,1.358
526.00,7.810530,25.01512,-0.000176,24.017185,-0.0078,1.359
528.00,7.809889,25.01541,-0.000175,24.016291,-0.0078,1.358
530.00,7.810309,25.01610,-0.000174,24.017221,-0.0078,1.358
532.00,7.810723,25.01587,-0.000175,24.016679,-0.0078,1.359
534.00,7.809835,25.01575,-0.000174,24.017005,-0.0078,1.359
536.00,7.809575,25.01561,-0.000175,24.017110,-0.0078,1.359
538.00,7.808961,25.01593,-0.000175,24.016333,-0.0078,1.358
540.00,7.808385,25.01546,-0.000175,24.016527,-0.0078,1.358
542.00,7.806962,25.01631,-0.000175,24.017152,-0.0078,1.358
544.00,7.807197,25.01600,-0.000176,24.016813,-0.0078,1.359
546.00,7.808543,25.01544,-0.000175,24.016461,-0.0078,1.359
548.00,7.808499,25.01510,-0.000175,24.016481,-0.0078,1.359
550.00,7.808257,25.01523,-0.000174,24.016374,-0.0078,1.359
552.00,7.809047,25.01510,-0.000175,24.016137,-0.0078,1.358
554.00,7.808543,25.01546,-0.000175,24.016603,-0.0078,1.359
556.00,7.808135,25.01593,-0.000174,24.016866,-0.0078,1.359
558.00,7.808373,25.01612,-0.000175,24.016708,-0.0078,1.360
560.00,7.808444,25.01594,-0.000175,24.016688,-0.0078,1.359
562.00,7.808318,25.01541,-0.000175,24.016218,-0.0078,1.359
564.00,7.807330,25.01534,-0.000174,24.016855,-0.0079,1.359
566.00,7.807338,25.01645,-0.000174,24.016240,-0.0078,1.359
568.00,7.806894,25.01666,-0.000175,24.016831,-0.0078,1.359
570.00,7.806122,25.01617,-0.000174,24.016550,-0.0078,1.359
572.00,7.806581,25.01489,-0.000175,24.016411,-0.0078,1.358
574.00,7.806775,25.01543,-0.000174,24.016345,-0.0078,1.358
576.00,7.806365,25.01530,-0.000174,24.015910,-0.0078,1.359
578.00,7.806212,25.01501,-0.000175,24.016798,-0.0078,1.359
580.00,7.805686,25.01546,-0.000174,24.017159,-0.0078,1.359
582.00,7.805737,25.01537,-0.000176,24.016608,-0.0079,1.359
584.00,7.806373,25.01525,-0.000175,24.017070,-0.0078,1.359
586.00,7.806370,25.01495,-0.000176,24.017255,-0.0078,1.360
588.00,7.805836,25.01471,-0.000177,24.017101,-0.0078,1.359
590.00,7.805149,25.01422,-0.000176,24.016996,-0.0078,1.359
592.00,7.804731,25.01396,-0.000175,24.017172,-0.0078,1.359
594.00,7.804879,25.01408,-0.000175,24.016389,-0.0078,1.359
596.00,7.804728,25.01414,-0.000176,24.016441,-0.0078,1.359
598.00,7.804679,25.01393,-0.000175,24.016146,-0.0078,1.359
600.00,7.805140,25.01406,-0.000174,24.016884,-0.0078,1.359
@1,2.0000,4.0
602.00,7.805329,25.01500,-0.000174,24.016182,-0.0078,1.359
604.00,7.802884,25.01510,-0.000174,24.016820,-0.0078,1.359
606.00,7.796456,25.01489,-0.000175,24.016169,-0.0078,1.358
608.00,7.788895,25.01484,-0.000174,24.016322,-0.0078,1.358
610.00,7.781042,25.01458,-0.000173,24.016485,-0.0078,1.358
612.00,7.770680,25.01542,-0.000174,24.016893,-0.0078,1.359
614.00,7.767444,25.01534,-0.000175,24.016673,-0.0078,1.360
616.00,7.770316,25.01529,-0.000176,24.016592,-0.0078,1.360
618.00,7.773572,25.01446,-0.000177,24.017081,-0.0078,1.359
620.00,7.775198,25.01412,-0.000176,24.016746,-0.0078,1.360
622.00,7.774947,25.01446,-0.000174,24.016566,-0.0079,1.359
624.00,7.775836,25.01583,-0.000174,24.016534,-0.0078,1.359
626.00,7.776336,25.01397,-0.000176,24.016668,-0.0078,1.359
628.00,7.776144,25.01372,-0.000175,24.015975,-0.0078,1.359
630.00,7.775933,25.01464,-0.000176,24.016374,-0.0078,1.359
632.00,7.777257,25.01484,-0.000176,24.016824,-0.0078,1.359
634.00,7.777249,25.01461,-0.000175,24.016293,-0.0078,1.359
636.00,7.777268,25.01482,-0.000175,24.016895,-0.0078,1.359
638.00,7.776987,25.01453,-0.000175,24.016378,-0.0078,1.359
640.00,7.777625,25.01392,-0.000175,24.016537,-0.0078,1.359
642.00,7.777875,25.01426,-0.000176,24.016617,-0.0078,1.359
644.00,7.777999,25.01404,-0.000175,24.017234,-0.0078,1.360
646.00,7.779283,25.01441,-0.000176,24.017005,-0.0078,1.360
648.00,7.780137,25.01405,-0.000175,24.017195,-0.0078,1.359
650.00,7.780996,25.01353,-0.000175,24.016706,-0.0078,1.359
652.00,7.782668,25.01374,-0.000175,24.016760,-0.0078,1.359
654.00,7.783582,25.01421,-0.000175,24.016345,-0.0078,1.359
656.00,7.784116,25.01388,-0.000175,24.016550,-0.0078,1.359
658.00,7.784651,25.01523,-0.000173,24.016537,-0.0078,1.359
660.00,7.785158,25.01558,-0.000174,24.016925,-0.0078,1.359
662.00,7.786500,25.01569,-0.000176,24.016706,-0.0078,1.360
664.00,7.787867,25.01456,-0.000175,24.016588,-0.0078,1.359
666.00,7.788967,25.01392,-0.000176,24.016793,-0.0078,1.359
668.00,7.789791,25.01474,-0.000175,24.016608,-0.0078,1.359
670.00,7.789936,25.01525,-0.000176,24.015986,-0.0078,1.359
672.00,7.791669,25.01482,-0.000176,24.016681,-0.0078,1.359
674.00,7.791896,25.01451,-0.000176,24.017168,-0.0078,1.359
676.00,7.791785,25.01485,-0.000176,24.017313,-0.0078,1.359
678.00,7.791726,25.01519,-0.000175,24.017056,-0.0078,1.359
680.00,7.791718,25.01536,-0.000176,24.016595,-0.0079,1.359
682.00,7.792571,25.01418,-0.000177,24.016630,-0.0078,1.360
684.00,7.793458,25.01457,-0.000176,24.016635,-0.0078,1.359
686.00,7.793831,25.01451,-0.000175,24.015803,-0.0078,1.359
688.00,7.793711,25.01491,-0.000176,24.016614,-0.0078,1.359
690.00,7.793510,25.01485,-0.000175,24.016916,-0.0078,1.359
692.00,7.793755,25.01470,-0.000176,24.017433,-0.0078,1.359
694.00,7.794098,25.01560,-0.000175,24.017406,-0.0078,1.359
696.00,7.793370,25.01517,-0.000175,24.017600,-0.0078,1.358
698.00,7.792986,25.01554,-0.000176,24.016829,-0.0078,1.359
700.00,7.792914,25.01503,-0.000176,24.016461,-0.0078,1.360
702.00,7.792514,25.01506,-0.000177,24.016768,-0.0078,1.359
704.00,7.792718,25.01521,-0.000177,24.016285,-0.0078,1.360
706.00,7.792942,25.01467,-0.000176,24.016003,-0.0078,1.358
708.00,7.793092,25.01435,-0.000176,24.016628,-0.0078,1.359
710.00,7.792983,25.01478,-0.000177,24.016833,-0.0078,1.360
712.00,7.792845,25.01478,-0.000177,24.016677,-0.0078,1.359
714.00,7.792788,25.01326,-0.000176,24.016423,-0.0078,1.359
716.00,7.792837,25.01327,-0.000176,24.017812,-0.0078,1.359
718.00,7.792958,25.01483,-0.000176,24.016626,-0.0078,1.359
720.00,7.793205,25.01454,-0.000176,24.016657,-0.0078,1.359
722.00,7.793825,25.01368,-0.000176,24.017020,-0.0078,1.359
724.00,7.794391,25.01359,-0.000176,24.016762,-0.0079,1.359
726.00,7.793977,25.01471,-0.000177,24.016887,-0.0078,1.359
728.00,7.794407,25.01567,-0.000176,24.016296,-0.0078,1.359
730.00,7.794238,25.01550,-0.000175,24.017087,-0.0079,1.359
732.00,7.794758,25.01541,-0.000175,24.016798,-0.0078,1.359
734.00,7.795655,25.01632,-0.000175,24.016693,-0.0078,1.359
736.00,7.793514,25.01574,-0.000175,24.016731,-0.0078,1.359
738.00,7.792365,25.01533,-0.000177,24.017201,-0.0078,1.360
740.00,7.792741,25.01536,-0.000175,24.016106,-0.0078,1.359
742.00,7.792607,25.01495,-0.000176,24.016644,-0.0078,1.359
744.00,7.793028,25.01476,-0.000175,24.016663,-0.0078,1.359
746.00,7.793092,25.01465,-0.000175,24.017268,-0.0078,1.359
748.00,7.792072,25.01442,-0.000176,24.016974,-0.0078,1.359
750.00,7.791750,25.01455,-0.000175,24.016492,-0.0078,1.359
752.00,7.791675,25.01565,-0.000175,24.017415,-0.0078,1.360
754.00,7.791182,25.01564,-0.000176,24.017301,-0.0078,1.359
756.00,7.790908,25.01576,-0.000175,24.017328,-0.0078,1.359
758.00,7.790873,25.01530,-0.000175,24.016507,-0.0078,1.359
760.00,7.791614,25.01552,-0.000176,24.016208,-0.0078,1.359
762.00,7.791066,25.01452,-0.000175,24.016795,-0.0078,1.359
764.00,7.790885,25.01527,-0.000175,24.016960,-0.0078,1.359
766.00,7.790925,25.01597,-0.000175,24.016681,-0.0078,1.359
768.00,7.790566,25.01627,-0.000174,24.016253,-0.0078,1.360
770.00,7.791109,25.01544,-0.000175,24.016150,-0.0078,1.359
772.00,7.791037,25.01563,-0.000176,24.016195,-0.0078,1.359
774.00,7.790574,25.01492,-0.000176,24.016831,-0.0078,1.359
776.00,7.789304,25.01525,-0.000176,24.016869,-0.0078,1.359
778.00,7.789014,25.01552,-0.000175,24.016719,-0.0078,1.358
780.00,7.789528,25.01581,-0.000175,24.017029,-0.0078,1.359
782.00,7.789343,25.01536,-0.000175,24.016088,-0.0078,1.360
784.00,7.788471,25.01529,-0.000176,24.016356,-0.0078,1.360
786.00,7.787781,25.01460,-0.000177,24.016739,-0.0078,1.360
788.00,7.787611,25.01429,-0.000176,24.016568,-0.0078,1.360
790.00,7.787547,25.01450,-0.000175,24.015936,-0.0079,1.359
792.00,7.787171,25.01451,-0.000176,24.016518,-0.0078,1.359
794.00,7.787557,25.01461,-0.000175,24.017166,-0.0078,1.359
796.00,7.787216,25.01534,-0.000175,24.016144,-0.0078,1.359
798.00,7.786776,25.01606,-0.000176,24.016744,-0.0078,1.360
800.00,7.787118,25.01615,-0.000175,24.017094,-0.0078,1.360
802.00,7.786955,25.01511,-0.000177,24.016882,-0.0078,1.359
804.00,7.786241,25.01531,-0.000176,24.016846,-0.0078,1.359
806.00,7.786981,25.01572,-0.000176,24.016565,-0.0078,1.359
808.00,7.787810,25.01587,-0.000177,24.016918,-0.0079,1.360
810.00,7.787775,25.01499,-0.000177,24.016965,-0.0078,1.360
812.00,7.787363,25.01446,-0.000177,24.016634,-0.0078,1.360
814.00,7.787043,25.01527,-0.000176,24.016690,-0.0078,1.359
816.00,7.786907,25.01510,-0.000175,24.016588,-0.0079,1.359
818.00,7.786794,25.01627,-0.000176,24.016552,-0.0079,1.359
820.00,7.786096,25.01617,-0.000176,24.016454,-0.0078,1.359
822.00,7.786513,25.01584,-0.000177,24.016405,-0.0078,1.359
824.00,7.787092,25.01502,-0.000176,24.016304,-0.0079,1.360
826.00,7.786525,25.01451,-0.000177,24.016697,-0.0078,1.360
828.00,7.785131,25.01512,-0.000178,24.016189,-0.0078,1.360
830.00,7.785328,25.01548,-0.000177,24.016891,-0.0078,1.359
832.00,7.784647,25.01533,-0.000176,24.016612,-0.0078,1.359
834.00,7.783909,25.01505,-0.000176,24.016296,-0.0078,1.360
836.00,7.784071,25.01513,-0.000177,24.016440,-0.0078,1.359
838.00,7.783857,25.01514,-0.000176,24.016976,-0.0078,1.360
840.00,7.783749,25.01447,-0.000176,24.016213,-0.0078,1.359
842.00,7.783706,25.01534,-0.000175,24.017174,-0.0079,1.359
844.00,7.783381,25.01543,-0.000175,24.016365,-0.0078,1.359
846.00,7.784132,25.01559,-0.000176,24.016215,-0.0078,1.359
848.00,7.783252,25.01440,-0.000177,24.016193,-0.0078,1.359
850.00,7.783080,25.01339,-0.000176,24.015992,-0.0078,1.359
852.00,7.783126,25.01382,-0.000176,24.016507,-0.0078,1.360
854.00,7.783052,25.01400,-0.000175,24.016396,-0.0078,1.359
856.00,7.782865,25.01442,-0.000176,24.016619,-0.0078,1.359
858.00,7.782909,25.01526,-0.000176,24.016269,-0.0078,1.359
860.00,7.782798,25.01488,-0.000176,24.016789,-0.0078,1.359
862.00,7.782315,25.01447,-0.000175,24.017324,-0.0078,1.360
864.00,7.782838,25.01559,-0.000176,24.016246,-0.0078,1.360
866.00,7.783157,25.01546,-0.000175,24.016218,-0.0078,1.359
868.00,7.782112,25.01476,-0.000175,24.016188,-0.0078,1.359
870.00,7.782537,25.01453,-0.000176,24.016710,-0.0078,1.360
872.00,7.782885,25.01455,-0.000176,24.016108,-0.0077,1.359
874.00,7.782912,25.01436,-0.000177,24.016635,-0.0078,1.360
876.00,7.783273,25.01455,-0.000176,24.016597,-0.0078,1.360
878.00,7.783070,25.01439,-0.000176,24.016646,-0.0078,1.359
880.00,7.782997,25.01481,-0.000176,24.017183,-0.0078,1.359
882.00,7.782657,25.01515,-0.000175,24.017121,-0.0078,1.359
884.00,7.782889,25.01401,-0.000176,24.016887,-0.0078,1.360
886.00,7.783035,25.01446,-0.000177,24.016630,-0.0078,1.360
888.00,7.781941,25.01413,-0.000176,24.016886,-0.0079,1.359
890.00,7.780667,25.01411,-0.000175,24.016762,-0.0078,1.359
892.00,7.780496,25.01458,-0.000175,24.016818,-0.0079,1.360
894.00,7.780076,25.01445,-0.000175,24.016458,-0.0078,1.359
896.00,7.779168,25.01471,-0.000176,24.016699,-0.0078,1.360
898.00,7.779107,25.01425,-0.000176,24.016124,-0.0078,1.359
900.00,7.779043,25.01446,-0.000175,24.016313,-0.0078,1.360
902.00,7.778458,25.01459,-0.000176,24.016920,-0.0078,1.360
904.00,7.778302,25.01432,-0.000176,24.016338,-0.0078,1.360
906.00,7.778600,25.01417,-0.000175,24.016073,-0.0079,1.360
908.00,7.778615,25.01422,-0.000177,24.016543,-0.0078,1.360
910.00,7.778065,25.01344,-0.000176,24.016643,-0.0078,1.359
912.00,7.778399,25.01402,-0.000176,24.016866,-0.0078,1.359
914.00,7.778874,25.01396,-0.000176,24.016844,-0.0078,1.360
916.00,7.779292,25.01349,-0.000177,24.017638,-0.0078,1.360
918.00,7.779673,25.01394,-0.000177,24.016586,-0.0078,1.360
920.00,7.779441,25.01349,-0.000176,24.016795,-0.0078,1.360
922.00,7.778171,25.01307,-0.000176,24.016980,-0.0078,1.360
924.00,7.777684,25.01320,-0.000177,24.016128,-0.0078,1.360
926.00,7.778031,25.01341,-0.000176,24.016322,-0.0078,1.359
928.00,7.777615,25.01362,-0.000174,24.016762,-0.0078,1.360
930.00,7.777810,25.01436,-0.000176,24.015787,-0.0078,1.360
932.00,7.778212,25.01375,-0.000176,24.016412,-0.0079,1.360
934.00,7.777802,25.01369,-0.000176,24.016115,-0.0078,1.360
936.00,7.777136,25.01373,-0.000175,24.015910,-0.0078,1.359
938.00,7.776752,25.01461,-0.000176,24.016333,-0.0078,1.360
940.00,7.776398,25.01468,-0.000177,24.016891,-0.0079,1.360
942.00,7.776553,25.01467,-0.000176,24.017085,-0.0078,1.360
944.00,7.775937,25.01437,-0.000175,24.016334,-0.0078,1.360
946.00,7.776021,25.01365,-0.000176,24.016527,-0.0078,1.360
948.00,7.775869,25.01382,-0.000177,24.017380,-0.0078,1.361
950.00,7.775375,25.01348,-0.000177,24.017128,-0.0079,1.360
952.00,7.776243,25.01261,-0.000176,24.016454,-0.0078,1.359
954.00,7.776349,25.01308,-0.000176,24.016469,-0.0079,1.360
956.00,7.775358,25.01420,-0.000176,24.016278,-0.0078,1.360
958.00,7.774279,25.01447,-0.000177,24.016507,-0.0078,1.360
960.00,7.773889,25.01373,-0.000176,24.016498,-0.0078,1.360
962.00,7.773782,25.01390,-0.000176,24.016501,-0.0078,1.360
964.00,7.774947,25.01479,-0.000177,24.016449,-0.0078,1.360
966.00,7.774671,25.01474,-0.000176,24.016235,-0.0078,1.361
968.00,7.775056,25.01430,-0.000175,24.016267,-0.0078,1.359
970.00,7.775314,25.01452,-0.000175,24.016008,-0.0078,1.360
972.00,7.775264,25.01502,-0.000175,24.016987,-0.0078,1.360
974.00,7.774064,25.01475,-0.000176,24.016354,-0.0078,1.360
976.00,7.773547,25.01462,-0.000176,24.016233,-0.0078,1.360
978.00,7.774054,25.01411,-0.000175,24.016744,-0.0078,1.359
980.00,7.774033,25.01427,-0.000175,24.016291,-0.0078,1.359
982.00,7.773273,25.01489,-0.000175,24.016063,-0.0078,1.360
984.00,7.773707,25.01584,-0.000176,24.016166,-0.0078,1.361
986.00,7.774043,25.01554,-0.000176,24.017079,-0.0078,1.360
988.00,7.773026,25.01483,-0.000175,24.016827,-0.0078,1.360
990.00,7.772693,25.01524,-0.000176,24.016811,-0.0078,1.359
992.00,7.772596,25.01489,-0.000174,24.016599,-0.0078,1.360
994.00,7.771771,25.01497,-0.000174,24.016530,-0.0078,1.360
996.00,7.772246,25.01508,-0.000176,24.016815,-0.0078,1.360
998.00,7.772078,25.01515,-0.000174,24.017132,-0.0078,1.360
1000.00,7.771447,25.01495,-0.000175,24.016884,-0.0078,1.360
1002.00,7.770968,25.01458,-0.000176,24.017125,-0.0078,1.360
1004.00,7.771891,25.01452,-0.000176,24.016858,-0.0078,1.360
1006.00,7.772751,25.01392,-0.000176,24.017070,-0.0078,1.360
1008.00,7.773261,25.01473,-0.000176,24.016218,-0.0078,1.360
1010.00,7.773133,25.01385,-0.000176,24.016519,-0.0078,1.360
1012.00,7.773485,25.01388,-0.000175,24.016516,-0.0078,1.361
1014.00,7.773167,25.01367,-0.000177,24.016389,-0.0078,1.361
1016.00,7.772343,25.01335,-0.000176,24.015858,-0.0079,1.361
1018.00,7.772252,25.01333,-0.000177,24.016218,-0.0078,1.360
1020.00,7.772447,25.01358,-0.000177,24.016530,-0.0078,1.360
1022.00,7.772234,25.01367,-0.000176,24.016202,-0.0078,1.360
1024.00,7.771447,25.01391,-0.000175,24.016485,-0.0078,1.360
1026.00,7.770271,25.01316,-0.000177,24.016973,-0.0078,1.360
1028.00,7.770040,25.01329,-0.000176,24.016472,-0.0079,1.360
1030.00,7.770524,25.01325,-0.000176,24.016543,-0.0078,1.360
1032.00,7.770260,25.01368,-0.000175,24.016867,-0.0078,1.360
1034.00,7.770207,25.01386,-0.000176,24.016456,-0.0078,1.360
1036.00,7.770146,25.01440,-0.000176,24.017199,-0.0078,1.360
1038.00,7.769196,25.01557,-0.000175,24.016093,-0.0078,1.361
1040.00,7.768908,25.01525,-0.000177,24.016240,-0.0078,1.361
1042.00,7.769840,25.01423,-0.000176,24.016871,-0.0079,1.360
1044.00,7.770225,25.01446,-0.000175,24.016547,-0.0078,1.360
1046.00,7.770109,25.01505,-0.000174,24.016276,-0.0078,1.360
1048.00,7.768879,25.01547,-0.000177,24.016510,-0.0078,1.361
1050.00,7.768449,25.01501,-0.000175,24.017089,-0.0078,1.361
1052.00,7.769190,25.01480,-0.000176,24.016826,-0.0079,1.361
1054.00,7.768730,25.01446,-0.000176,24.016590,-0.0079,1.361
1056.00,7.768922,25.01463,-0.000176,24.016880,-0.0078,1.361
1058.00,7.768683,25.01543,-0.000176,24.016032,-0.0078,1.361
1060.00,7.768364,25.01452,-0.000176,24.016255,-0.0078,1.360
1062.00,7.768379,25.01485,-0.000175,24.016226,-0.0078,1.360
1064.00,7.767862,25.01629,-0.000175,24.016057,-0.0078,1.360
1066.00,7.767231,25.01638,-0.000176,24.015946,-0.0078,1.360
1068.00,7.766688,25.01613,-0.000176,24.015896,-0.0078,1.361
1070.00,7.767156,25.01559,-0.000176,24.016891,-0.0079,1.361
1072.00,7.767504,25.01539,-0.000176,24.016394,-0.0078,1.361
1074.00,7.766920,25.01628,-0.000176,24.015557,-0.0078,1.360
1076.00,7.766576,25.01599,-0.000175,24.015992,-0.0078,1.360
1078.00,7.766625,25.01598,-0.000175,24.016295,-0.0078,1.361
1080.00,7.767156,25.01586,-0.000176,24.016675,-0.0078,1.360
1082.00,7.767400,25.01683,-0.000176,24.016938,-0.0078,1.360
1084.00,7.767012,25.01597,-0.000176,24.016626,-0.0078,1.360
1086.00,7.766249,25.01582,-0.000176,24.016505,-0.0078,1.361
1088.00,7.766310,25.01550,-0.000175,24.016360,-0.0078,1.360
1090.00,7.766222,25.01512,-0.000175,24.016307,-0.0078,1.360
1092.00,7.766194,25.01444,-0.000176,24.016420,-0.0078,1.361
1094.00,7.766012,25.01550,-0.000177,24.016253,-0.0078,1.360
1096.00,7.764807,25.01534,-0.000175,24.017208,-0.0078,1.360
1098.00,7.764498,25.01509,-0.000174,24.016492,-0.0078,1.361
1100.00,7.764434,25.01481,-0.000176,24.016285,-0.0078,1.361
1102.00,7.765151,25.01550,-0.000176,24.016610,-0.0079,1.360
1104.00,7.764832,25.01551,-0.000176,24.016231,-0.0078,1.360
1106.00,7.764498,25.01538,-0.000176,24.016367,-0.0078,1.360
1108.00,7.764469,25.01545,-0.000175,24.016465,-0.0079,1.360
1110.00,7.763739,25.01496,-0.000175,24.016445,-0.0078,1.361
1112.00,7.763540,25.01546,-0.000177,24.017125,-0.0078,1.361
1114.00,7.763411,25.01629,-0.000176,24.016920,-0.0078,1.361
1116.00,7.763299,25.01706,-0.000176,24.016570,-0.0078,1.361
1118.00,7.762734,25.01722,-0.000175,24.016318,-0.0078,1.360
1120.00,7.763040,25.01758,-0.000176,24.016314,-0.0078,1.361
1122.00,7.763816,25.01735,-0.000174,24.016740,-0.0078,1.360
1124.00,7.764022,25.01782,-0.000175,24.016760,-0.0078,1.360
1126.00,7.764326,25.01711,-0.000175,24.016621,-0.0078,1.360
1128.00,7.764551,25.01770,-0.000175,24.016717,-0.0078,1.361
1130.00,7.763484,25.01737,-0.000175,24.016102,-0.0078,1.361
1132.00,7.763215,25.01708,-0.000176,24.016487,-0.0079,1.360
1134.00,7.763370,25.01654,-0.000175,24.016847,-0.0078,1.360
1136.00,7.763801,25.01645,-0.000175,24.016900,-0.0078,1.361
1138.00,7.762677,25.01607,-0.000175,24.017428,-0.0078,1.360
1140.00,7.762265,25.01617,-0.000176,24.016416,-0.0078,1.360
1142.00,7.761907,25.01655,-0.000175,24.016960,-0.0078,1.360
1144.00,7.762530,25.01643,-0.000176,24.016019,-0.0078,1.361
1146.00,7.762598,25.01629,-0.000175,24.016173,-0.0078,1.361
1148.00,7.762875,25.01686,-0.000175,24.016760,-0.0078,1.360
1150.00,7.762266,25.01739,-0.000175,24.017324,-0.0079,1.361
1152.00,7.761750,25.01727,-0.000176,24.016556,-0.0078,1.360
1154.00,7.761102,25.01645,-0.000176,24.016742,-0.0078,1.361
1156.00,7.761970,25.01679,-0.000175,24.016262,-0.0079,1.360
1158.00,7.762029,25.01674,-0.000175,24.016561,-0.0078,1.361
1160.00,7.762318,25.01664,-0.000175,24.016775,-0.0078,1.360
1162.00,7.762406,25.01690,-0.000176,24.016371,-0.0078,1.360
1164.00,7.761997,25.01710,-0.000176,24.016891,-0.0078,1.361
1166.00,7.762092,25.01714,-0.000177,24.016581,-0.0078,1.361
1168.00,7.761898,25.01753,-0.000176,24.017214,-0.0078,1.361
1170.00,7.761773,25.01731,-0.000176,24.016934,-0.0078,1.360
1172.00,7.761442,25.01650,-0.000176,24.017203,-0.0078,1.361
1174.00,7.760357,25.01696,-0.000176,24.016561,-0.0078,1.360
1176.00,7.759626,25.01677,-0.000175,24.017165,-0.0078,1.360
1178.00,7.760293,25.01627,-0.000176,24.016282,-0.0079,1.361
1180.00,7.760272,25.01580,-0.000175,24.016336,-0.0078,1.361
1182.00,7.758934,25.01594,-0.000176,24.016802,-0.0079,1.361
1184.00,7.758747,25.01565,-0.000177,24.016191,-0.0078,1.360
1186.00,7.758850,25.01534,-0.000176,24.016186,-0.0078,1.360
1188.00,7.758772,25.01533,-0.000176,24.016603,-0.0078,1.361
1190.00,7.758674,25.01524,-0.000177,24.016032,-0.0079,1.360
1192.00,7.759440,25.01571,-0.000176,24.016409,-0.0079,1.361
1194.00,7.759436,25.01570,-0.000176,24.017214,-0.0078,1.361
1196.00,7.758392,25.01559,-0.000176,24.015854,-0.0079,1.361
1198.00,7.758371,25.01565,-0.000177,24.016817,-0.0078,1.361
1200.00,7.758411,25.01563,-0.000178,24.016121,-0.0078,1.361
1202.00,7.759062,25.01582,-0.000177,24.015796,-0.0078,1.361
@2,12.0000,24.0
1204.00,7.758407,25.01566,-0.000176,24.016003,-0.0078,1.360
1206.00,7.751840,25.01453,-0.000176,24.016717,-0.0078,1.360
1208.00,7.739957,25.01556,-0.000174,24.016309,-0.0079,1.360
1210.00,7.722184,25.01528,-0.000174,24.016106,-0.0078,1.359
1212.00,7.699650,25.01569,-0.000174,24.016898,-0.0078,1.360
1214.00,7.677607,25.01523,-0.000175,24.017027,-0.0078,1.360
1216.00,7.657951,25.01489,-0.000176,24.016809,-0.0078,1.362
1218.00,7.640865,25.01449,-0.000177,24.016012,-0.0079,1.362
1220.00,7.623822,25.01482,-0.000177,24.016824,-0.0079,1.361
1222.00,7.606798,25.01538,-0.000176,24.017014,-0.0078,1.362
1224.00,7.589300,25.01506,-0.000177,24.016664,-0.0078,1.362
1226.00,7.572056,25.01437,-0.000177,24.016523,-0.0079,1.362
1228.00,7.557378,25.01440,-0.000177,24.016079,-0.0079,1.362
1230.00,7.548409,25.01484,-0.000177,24.016101,-0.0078,1.362
1232.00,7.545446,25.01445,-0.000177,24.016775,-0.0078,1.363
1234.00,7.548464,25.01402,-0.000178,24.016936,-0.0078,1.363
1236.00,7.556093,25.01488,-0.000176,24.016896,-0.0079,1.362
1238.00,7.562818,25.01494,-0.000177,24.016269,-0.0078,1.362
1240.00,7.568053,25.01396,-0.000177,24.016704,-0.0078,1.361
1242.00,7.572066,25.01372,-0.000176,24.016684,-0.0078,1.361
1244.00,7.576165,25.01394,-0.000176,24.016681,-0.0078,1.361
1246.00,7.580121,25.01394,-0.000176,24.016543,-0.0078,1.361
1248.00,7.584577,25.01403,-0.000176,24.016427,-0.0078,1.361
1250.00,7.589721,25.01325,-0.000175,24.016764,-0.0078,1.360
1252.00,7.594495,25.01447,-0.000174,24.016441,-0.0078,1.361
1254.00,7.599211,25.01482,-0.000174,24.016895,-0.0078,1.361
1256.00,7.603598,25.01466,-0.000176,24.016318,-0.0078,1.361
1258.00,7.608790,25.01407,-0.000176,24.016708,-0.0078,1.361
1260.00,7.614847,25.01475,-0.000175,24.017214,-0.0078,1.361
1262.00,7.620280,25.01579,-0.000176,24.015966,-0.0078,1.361
1264.00,7.625741,25.01626,-0.000176,24.016583,-0.0078,1.361
1266.00,7.631304,25.01590,-0.000176,24.016675,-0.0078,1.361
1268.00,7.637999,25.01571,-0.000176,24.016126,-0.0078,1.361
1270.00,7.646013,25.01531,-0.000177,24.016742,-0.0078,1.361
1272.00,7.652250,25.01544,-0.000177,24.017116,-0.0078,1.360
1274.00,7.657910,25.01632,-0.000174,24.016494,-0.0078,1.361
1276.00,7.664209,25.01586,-0.000176,24.016030,-0.0078,1.361
1278.00,7.669566,25.01464,-0.000175,24.016635,-0.0078,1.361
1280.00,7.674876,25.01422,-0.000176,24.016614,-0.0079,1.361
1282.00,7.679708,25.01473,-0.000176,24.016608,-0.0078,1.361
1284.00,7.684816,25.01517,-0.000175,24.016771,-0.0078,1.360
1286.00,7.690051,25.01476,-0.000175,24.016585,-0.0078,1.361
1288.00,7.693969,25.01513,-0.000175,24.016242,-0.0078,1.361
1290.00,7.696902,25.01538,-0.000175,24.016724,-0.0078,1.360
1292.00,7.700157,25.01537,-0.000175,24.016956,-0.0079,1.361
1294.00,7.703509,25.01487,-0.000176,24.015689,-0.0078,1.361
1296.00,7.707389,25.01560,-0.000176,24.016808,-0.0078,1.361
1298.00,7.709888,25.01576,-0.000176,24.016666,-0.0078,1.360
1300.00,7.712726,25.01524,-0.000176,24.016730,-0.0078,1.361
1302.00,7.715112,25.01529,-0.000176,24.016519,-0.0078,1.361
1304.00,7.717345,25.01595,-0.000178,24.016728,-0.0078,1.361
1306.00,7.718965,25.01539,-0.000176,24.016876,-0.0078,1.361
1308.00,7.720617,25.01594,-0.000176,24.016869,-0.0078,1.361
1310.00,7.722468,25.01613,-0.000176,24.017331,-0.0078,1.361
1312.00,7.724322,25.01535,-0.000178,24.017159,-0.0078,1.361
1314.00,7.725622,25.01504,-0.000176,24.016768,-0.0078,1.361
1316.00,7.727542,25.01507,-0.000175,24.016992,-0.0079,1.361
1318.00,7.728510,25.01547,-0.000174,24.016760,-0.0078,1.360
1320.00,7.729686,25.01485,-0.000174,24.016255,-0.0078,1.361
1322.00,7.731143,25.01442,-0.000174,24.016367,-0.0078,1.361
1324.00,7.731899,25.01522,-0.000175,24.016595,-0.0078,1.361
1326.00,7.733616,25.01475,-0.000175,24.016728,-0.0078,1.361
1328.00,7.735688,25.01431,-0.000175,24.017007,-0.0079,1.361
1330.00,7.736187,25.01442,-0.000175,24.017197,-0.0078,1.361
1332.00,7.736673,25.01428,-0.000175,24.016711,-0.0078,1.361
1334.00,7.737570,25.01399,-0.000175,24.016195,-0.0078,1.360
1336.00,7.738374,25.01431,-0.000175,24.016655,-0.0078,1.360
1338.00,7.739127,25.01389,-0.000175,24.016142,-0.0078,1.361
1340.00,7.739507,25.01458,-0.000175,24.016808,-0.0078,1.362
1342.00,7.739874,25.01432,-0.000176,24.016719,-0.0078,1.362
1344.00,7.741032,25.01398,-0.000176,24.016325,-0.0079,1.362
1346.00,7.741993,25.01432,-0.000177,24.016276,-0.0078,1.361
1348.00,7.742441,25.01489,-0.000176,24.016004,-0.0078,1.360
1350.00,7.742715,25.01486,-0.000176,24.016499,-0.0078,1.361
1352.00,7.742837,25.01502,-0.000175,24.016550,-0.0078,1.361
1354.00,7.742642,25.01535,-0.000175,24.016849,-0.0078,1.361
1356.00,7.742576,25.01522,-0.000175,24.016585,-0.0078,1.361
1358.00,7.742630,25.01545,-0.000175,24.017186,-0.0078,1.361
1360.00,7.743170,25.01516,-0.000175,24.016929,-0.0078,1.361
1362.00,7.743744,25.01549,-0.000175,24.017270,-0.0078,1.361
1364.00,7.744177,25.01487,-0.000177,24.016603,-0.0078,1.361
1366.00,7.744507,25.01496,-0.000176,24.016637,-0.0078,1.361
1368.00,7.744609,25.01494,-0.000176,24.016512,-0.0078,1.362
1370.00,7.745110,25.01559,-0.000176,24.016144,-0.0078,1.361
1372.00,7.745620,25.01537,-0.000175,24.016742,-0.0078,1.361
1374.00,7.745965,25.01465,-0.000176,24.016773,-0.0078,1.361
1376.00,7.745485,25.01583,-0.000176,24.016953,-0.0078,1.361
1378.00,7.745524,25.01528,-0.000175,24.016387,-0.0078,1.361
1380.00,7.745991,25.01566,-0.000175,24.016969,-0.0078,1.361
1382.00,7.745953,25.01545,-0.000176,24.016668,-0.0078,1.361
1384.00,7.745314,25.01574,-0.000176,24.016460,-0.0079,1.361
1386.00,7.744630,25.01576,-0.000175,24.016682,-0.0078,1.361
1388.00,7.744726,25.01575,-0.000175,24.016655,-0.0078,1.362
1390.00,7.745638,25.01563,-0.000176,24.016924,-0.0079,1.361
1392.00,7.745644,25.01516,-0.000175,24.016719,-0.0078,1.361
1394.00,7.745538,25.01511,-0.000174,24.017337,-0.0078,1.361
1396.00,7.745684,25.01449,-0.000174,24.016759,-0.0078,1.361
1398.00,7.745962,25.01507,-0.000174,24.016643,-0.0078,1.361
1400.00,7.746020,25.01510,-0.000175,24.016474,-0.0078,1.361
1402.00,7.745805,25.01456,-0.000175,24.017355,-0.0078,1.361
1404.00,7.744735,25.01459,-0.000175,24.016820,-0.0078,1.361
1406.00,7.744867,25.01537,-0.000175,24.016606,-0.0078,1.362
1408.00,7.744909,25.01507,-0.000175,24.017054,-0.0078,1.361
1410.00,7.744718,25.01456,-0.000175,24.016581,-0.0078,1.361
1412.00,7.744206,25.01558,-0.000176,24.016878,-0.0078,1.361
1414.00,7.744607,25.01578,-0.000175,24.016960,-0.0078,1.360
1416.00,7.744473,25.01611,-0.000176,24.016354,-0.0078,1.361
1418.00,7.744430,25.01577,-0.000175,24.016840,-0.0078,1.361
1420.00,7.744384,25.01554,-0.000175,24.016414,-0.0078,1.361
1422.00,7.744593,25.01554,-0.000175,24.016385,-0.0078,1.360
1424.00,7.744594,25.01561,-0.000175,24.017462,-0.0078,1.362
1426.00,7.744648,25.01598,-0.000176,24.016672,-0.0078,1.361
1428.00,7.744171,25.01577,-0.000174,24.016450,-0.0078,1.361
1430.00,7.743848,25.01527,-0.000174,24.016862,-0.0078,1.361
1432.00,7.743830,25.01493,-0.000174,24.017418,-0.0078,1.361
1434.00,7.744397,25.01595,-0.000175,24.015769,-0.0078,1.361
1436.00,7.744543,25.01506,-0.000176,24.016827,-0.0078,1.361
1438.00,7.744743,25.01570,-0.000176,24.016920,-0.0078,1.361
1440.00,7.743534,25.01624,-0.000175,24.016737,-0.0078,1.361
1442.00,7.742453,25.01664,-0.000176,24.016532,-0.0078,1.361
1444.00,7.743313,25.01558,-0.000175,24.016804,-0.0078,1.361
1446.00,7.744639,25.01597,-0.000176,24.017000,-0.0078,1.361
1448.00,7.744056,25.01628,-0.000174,24.016586,-0.0078,1.361
1450.00,7.743292,25.01630,-0.000175,24.017384,-0.0078,1.361
1452.00,7.743116,25.01548,-0.000175,24.016840,-0.0079,1.361
1454.00,7.743403,25.01728,-0.000175,24.016472,-0.0078,1.361
1456.00,7.743420,25.01721,-0.000175,24.016608,-0.0078,1.361
1458.00,7.743390,25.01697,-0.000174,24.016666,-0.0078,1.362
1460.00,7.744159,25.01684,-0.000174,24.016576,-0.0078,1.362
1462.00,7.743672,25.01665,-0.000176,24.016672,-0.0078,1.361
1464.00,7.742998,25.01617,-0.000177,24.016701,-0.0078,1.361
1466.00,7.742370,25.01590,-0.000177,24.016429,-0.0078,1.362
1468.00,7.742296,25.01654,-0.000176,24.016851,-0.0078,1.361
1470.00,7.742633,25.01684,-0.000176,24.017299,-0.0078,1.361
1472.00,7.742834,25.01609,-0.000176,24.017228,-0.0078,1.361
1474.00,7.743109,25.01644,-0.000174,24.017036,-0.0078,1.361
1476.00,7.743739,25.01656,-0.000174,24.016777,-0.0078,1.361
1478.00,7.742475,25.01636,-0.000173,24.016184,-0.0078,1.361
1480.00,7.742367,25.01662,-0.000174,24.017054,-0.0078,1.362
1482.00,7.741446,25.01670,-0.000175,24.017391,-0.0078,1.362
1484.00,7.741284,25.01716,-0.000175,24.016976,-0.0078,1.361
1486.00,7.741942,25.01674,-0.000175,24.016911,-0.0078,1.361
1488.00,7.742343,25.01687,-0.000176,24.016942,-0.0078,1.361
1490.00,7.742515,25.01639,-0.000176,24.016701,-0.0077,1.362
1492.00,7.742518,25.01696,-0.000175,24.016682,-0.0078,1.361
1494.00,7.742265,25.01717,-0.000174,24.016793,-0.0078,1.361
1496.00,7.742220,25.01731,-0.000175,24.016572,-0.0078,1.361
1498.00,7.742022,25.01760,-0.000176,24.016973,-0.0078,1.361
1500.00,7.742226,25.01753,-0.000175,24.016543,-0.0078,1.362
1502.00,7.742143,25.01809,-0.000175,24.016657,-0.0078,1.361
1504.00,7.742205,25.01785,-0.000175,24.016675,-0.0078,1.362
1506.00,7.741971,25.01728,-0.000175,24.016682,-0.0078,1.362
1508.00,7.741581,25.01721,-0.000175,24.017054,-0.0079,1.361
1510.00,7.741291,25.01669,-0.000173,24.017116,-0.0078,1.361
1512.00,7.741128,25.01711,-0.000175,24.016873,-0.0078,1.362
1514.00,7.740145,25.01737,-0.000175,24.016469,-0.0078,1.362
1516.00,7.740286,25.01693,-0.000175,24.016762,-0.0078,1.361
1518.00,7.741088,25.01703,-0.000174,24.017560,-0.0078,1.362
1520.00,7.741456,25.01732,-0.000175,24.017496,-0.0078,1.361
1522.00,7.740930,25.01702,-0.000175,24.016726,-0.0078,1.362
1524.00,7.740678,25.01747,-0.000175,24.016557,-0.0078,1.362
1526.00,7.740218,25.01750,-0.000174,24.017070,-0.0078,1.362
1528.00,7.740138,25.01750,-0.000175,24.016773,-0.0078,1.361
1530.00,7.740454,25.01722,-0.000175,24.017112,-0.0078,1.361
1532.00,7.740650,25.01749,-0.000174,24.016496,-0.0078,1.361
1534.00,7.740666,25.01768,-0.000174,24.016135,-0.0078,1.361
1536.00,7.739944,25.01733,-0.000175,24.016987,-0.0078,1.361
1538.00,7.740191,25.01787,-0.000178,24.017123,-0.0078,1.362
1540.00,7.740010,25.01712,-0.000177,24.016740,-0.0078,1.362
1542.00,7.740160,25.01766,-0.000175,24.016954,-0.0078,1.362
1544.00,7.740175,25.01689,-0.000174,24.017422,-0.0078,1.361
1546.00,7.739467,25.01636,-0.000175,24.016938,-0.0078,1.362
1548.00,7.739144,25.01698,-0.000175,24.016418,-0.0078,1.362
1550.00,7.738845,25.01592,-0.000176,24.016925,-0.0078,1.362
1552.00,7.739398,25.01635,-0.000176,24.016992,-0.0078,1.362
1554.00,7.740492,25.01646,-0.000176,24.017119,-0.0078,1.362
1556.00,7.739917,25.01597,-0.000175,24.017056,-0.0078,1.361
1558.00,7.739253,25.01751,-0.000174,24.017081,-0.0078,1.361
1560.00,7.738863,25.01753,-0.000175,24.016072,-0.0078,1.361
1562.00,7.738233,25.01727,-0.000176,24.016603,-0.0077,1.361
1564.00,7.737839,25.01707,-0.000175,24.017489,-0.0078,1.361
1566.00,7.737920,25.01659,-0.000176,24.016829,-0.0078,1.362
1568.00,7.737768,25.01651,-0.000175,24.016139,-0.0078,1.362
1570.00,7.738036,25.01605,-0.000176,24.016918,-0.0078,1.362
1572.00,7.738354,25.01619,-0.000175,24.016498,-0.0078,1.362
1574.00,7.738119,25.01723,-0.000175,24.016864,-0.0078,1.362
1576.00,7.738241,25.01688,-0.000175,24.016421,-0.0078,1.361
1578.00,7.737519,25.01736,-0.000175,24.016097,-0.0078,1.362
1580.00,7.738332,25.01782,-0.000174,24.016275,-0.0078,1.362
1582.00,7.737674,25.01679,-0.000175,24.016247,-0.0078,1.362
1584.00,7.737705,25.01737,-0.000175,24.016586,-0.0078,1.361
1586.00,7.737997,25.01795,-0.000175,24.016251,-0.0078,1.362
1588.00,7.738066,25.01755,-0.000175,24.016376,-0.0078,1.362
1590.00,7.738187,25.01730,-0.000175,24.016320,-0.0078,1.362
1592.00,7.736941,25.01795,-0.000174,24.016673,-0.0078,1.363
1594.00,7.736710,25.01740,-0.000175,24.016557,-0.0078,1.362
1596.00,7.736410,25.01710,-0.000175,24.016760,-0.0078,1.362
1598.00,7.735938,25.01703,-0.000176,24.016996,-0.0078,1.362
1600.00,7.735849,25.01734,-0.000175,24.017023,-0.0078,1.362
1602.00,7.736020,25.01716,-0.000174,24.016305,-0.0078,1.362
1604.00,7.735377,25.01724,-0.000175,24.016543,-0.0078,1.362
1606.00,7.734681,25.01649,-0.000174,24.016871,-0.0079,1.362
1608.00,7.735512,25.01635,-0.000175,24.016746,-0.0078,1.362
1610.00,7.736224,25.01613,-0.000175,24.017224,-0.0078,1.362
1612.00,7.736916,25.01593,-0.000174,24.017507,-0.0078,1.361
1614.00,7.736607,25.01557,-0.000176,24.016099,-0.0078,1.362
1616.00,7.737100,25.01574,-0.000175,24.016934,-0.0078,1.362
1618.00,7.736788,25.01612,-0.000175,24.016945,-0.0078,1.362
1620.00,7.736278,25.01618,-0.000175,24.017538,-0.0078,1.362
1622.00,7.736243,25.01668,-0.000174,24.017563,-0.0078,1.362
1624.00,7.736309,25.01727,-0.000175,24.017069,-0.0078,1.361
1626.00,7.735829,25.01682,-0.000174,24.016012,-0.0078,1.362
1628.00,7.736272,25.01663,-0.000175,24.016064,-0.0079,1.362
1630.00,7.735866,25.01632,-0.000175,24.016976,-0.0078,1.361
1632.00,7.735968,25.01563,-0.000174,24.016498,-0.0078,1.361
1634.00,7.735834,25.01559,-0.000175,24.016782,-0.0078,1.362
1636.00,7.735086,25.01586,-0.000174,24.016006,-0.0078,1.361
1638.00,7.734919,25.01523,-0.000175,24.016624,-0.0078,1.362
1640.00,7.735169,25.01522,-0.000174,24.016965,-0.0078,1.362
1642.00,7.735582,25.01555,-0.000175,24.017116,-0.0078,1.362
1644.00,7.735038,25.01645,-0.000175,24.017089,-0.0078,1.362
1646.00,7.735305,25.01633,-0.000175,24.016866,-0.0078,1.362
1648.00,7.735129,25.01605,-0.000175,24.016963,-0.0078,1.362
1650.00,7.734564,25.01604,-0.000176,24.016726,-0.0078,1.361
1652.00,7.734438,25.01556,-0.000175,24.016666,-0.0078,1.361
1654.00,7.735179,25.01592,-0.000175,24.016487,-0.0078,1.362
1656.00,7.734653,25.01561,-0.000176,24.016452,-0.0078,1.362
1658.00,7.734757,25.01597,-0.000175,24.017021,-0.0078,1.362
1660.00,7.734358,25.01576,-0.000174,24.016920,-0.0078,1.362
1662.00,7.734346,25.01602,-0.000175,24.016519,-0.0078,1.362
1664.00,7.734394,25.01584,-0.000174,24.017107,-0.0078,1.361
1666.00,7.733982,25.01636,-0.000175,24.016316,-0.0078,1.361
1668.00,7.733888,25.01572,-0.000175,24.016960,-0.0078,1.362
1670.00,7.733929,25.01504,-0.000175,24.016708,-0.0078,1.362
1672.00,7.733919,25.01565,-0.000175,24.017108,-0.0078,1.362
1674.00,7.734207,25.01514,-0.000175,24.016556,-0.0078,1.362
1676.00,7.733015,25.01516,-0.000174,24.016983,-0.0078,1.362
1678.00,7.732217,25.01523,-0.000175,24.017185,-0.0078,1.362
1680.00,7.732764,25.01554,-0.000174,24.016492,-0.0078,1.362
1682.00,7.732872,25.01562,-0.000175,24.017032,-0.0078,1.361
1684.00,7.732313,25.01515,-0.000174,24.016833,-0.0078,1.362
1686.00,7.732586,25.01525,-0.000175,24.016951,-0.0078,1.362
1688.00,7.733023,25.01616,-0.000175,24.017388,-0.0078,1.362
1690.00,7.733051,25.01652,-0.000176,24.016597,-0.0078,1.362
1692.00,7.732795,25.01605,-0.000176,24.016947,-0.0078,1.362
1694.00,7.733499,25.01557,-0.000176,24.016325,-0.0078,1.362
1696.00,7.733846,25.01569,-0.000175,24.016556,-0.0078,1.362
1698.00,7.733167,25.01556,-0.000175,24.015979,-0.0078,1.362
1700.00,7.733119,25.01559,-0.000174,24.016864,-0.0078,1.362
1702.00,7.733925,25.01620,-0.000174,24.016648,-0.0078,1.362
1704.00,7.734045,25.01672,-0.000175,24.016773,-0.0078,1.362
1706.00,7.733290,25.01641,-0.000174,24.017386,-0.0078,1.362
1708.00,7.732759,25.01617,-0.000175,24.017351,-0.0078,1.362
1710.00,7.732526,25.01638,-0.000175,24.016516,-0.0078,1.362
1712.00,7.732310,25.01576,-0.000175,24.016577,-0.0078,1.362
1714.00,7.731400,25.01506,-0.000175,24.016450,-0.0078,1.362
1716.00,7.730864,25.01547,-0.000175,24.016440,-0.0078,1.362
1718.00,7.730198,25.01657,-0.000175,24.016989,-0.0078,1.362
1720.00,7.730385,25.01652,-0.000174,24.016764,-0.0078,1.362
1722.00,7.731680,25.01626,-0.000175,24.016913,-0.0078,1.362
1724.00,7.730929,25.01615,-0.000175,24.016594,-0.0078,1.362
1726.00,7.730435,25.01671,-0.000175,24.016875,-0.0078,1.362
1728.00,7.730211,25.01682,-0.000175,24.017011,-0.0078,1.361
1730.00,7.730875,25.01664,-0.000175,24.018053,-0.0078,1.362
1732.00,7.730776,25.01659,-0.000175,24.016193,-0.0078,1.362
1734.00,7.730264,25.01645,-0.000174,24.016933,-0.0078,1.362
1736.00,7.730224,25.01689,-0.000174,24.017067,-0.0078,1.362
1738.00,7.729500,25.01699,-0.000175,24.017471,-0.0078,1.362
1740.00,7.729992,25.01714,-0.000174,24.016637,-0.0078,1.362
1742.00,7.729050,25.01651,-0.000174,24.016695,-0.0078,1.362
1744.00,7.727885,25.01678,-0.000176,24.016579,-0.0078,1.362
1746.00,7.728607,25.01694,-0.000174,24.017721,-0.0078,1.362
1748.00,7.729244,25.01655,-0.000175,24.016873,-0.0078,1.361
1750.00,7.729103,25.01694,-0.000174,24.016653,-0.0078,1.362
1752.00,7.729528,25.01707,-0.000176,24.016574,-0.0078,1.362
1754.00,7.730300,25.01621,-0.000176,24.016983,-0.0078,1.362
1756.00,7.729333,25.01608,-0.000175,24.017045,-0.0078,1.362
1758.00,7.728816,25.01758,-0.000175,24.017640,-0.0078,1.362
1760.00,7.728156,25.01745,-0.000174,24.017188,-0.0078,1.362
1762.00,7.727950,25.01687,-0.000174,24.017063,-0.0078,1.362
1764.00,7.728549,25.01737,-0.000175,24.016392,-0.0078,1.362
1766.00,7.729107,25.01752,-0.000175,24.016768,-0.0078,1.362
1768.00,7.729287,25.01757,-0.000174,24.016238,-0.0078,1.362
1770.00,7.729745,25.01730,-0.000174,24.016701,-0.0078,1.362
1772.00,7.729689,25.01710,-0.000175,24.016643,-0.0078,1.362
1774.00,7.729577,25.01793,-0.000174,24.016876,-0.0078,1.363
1776.00,7.728301,25.01848,-0.000174,24.016753,-0.0077,1.363
1778.00,7.728132,25.01819,-0.000175,24.016847,-0.0078,1.362
1780.00,7.728208,25.01752,-0.000175,24.017241,-0.0078,1.362
1782.00,7.727618,25.01711,-0.000175,24.016619,-0.0078,1.363
1784.00,7.727439,25.01766,-0.000174,24.016860,-0.0078,1.363
1786.00,7.726868,25.01723,-0.000173,24.017234,-0.0078,1.362
1788.00,7.727874,25.01744,-0.000174,24.016675,-0.0078,1.362
1790.00,7.728407,25.01807,-0.000175,24.016793,-0.0077,1.362
1792.00,7.728105,25.01711,-0.000175,24.017480,-0.0078,1.363
1794.00,7.727884,25.01735,-0.000174,24.017255,-0.0078,1.363
1796.00,7.727515,25.01766,-0.000175,24.016797,-0.0078,1.362
1798.00,7.727422,25.01781,-0.000175,24.017583,-0.0078,1.362
1800.00,7.727459,25.01745,-0.000174,24.017544,-0.0078,1.362
1802.00,7.727670,25.01698,-0.000175,24.017224,-0.0078,1.362
@3,12.0000,24.0
1804.00,7.726820,25.01741,-0.000174,24.017185,-0.0077,1.362
1806.00,7.721089,25.01830,-0.000175,24.016334,-0.0078,1.362
1808.00,7.710876,25.01808,-0.000174,24.017812,-0.0078,1.361
1810.00,7.694234,25.01821,-0.000173,24.017699,-0.0078,1.360
1812.00,7.673092,25.01872,-0.000173,24.017108,-0.0077,1.361
1814.00,7.652956,25.01843,-0.000173,24.017087,-0.0078,1.362
1816.00,7.634845,25.01841,-0.000175,24.017020,-0.0078,1.363
1818.00,7.618709,25.01842,-0.000176,24.017089,-0.0078,1.363
1820.00,7.603101,25.01829,-0.000175,24.016833,-0.0078,1.364
1822.00,7.588321,25.01842,-0.000176,24.017261,-0.0078,1.364
1824.00,7.573223,25.01852,-0.000176,24.017092,-0.0078,1.364
1826.00,7.558713,25.01842,-0.000176,24.016556,-0.0078,1.363
1828.00,7.546667,25.01832,-0.000175,24.016695,-0.0078,1.363
1830.00,7.539814,25.01759,-0.000176,24.017380,-0.0078,1.364
1832.00,7.536848,25.01715,-0.000175,24.016985,-0.0078,1.365
1834.00,7.540477,25.01811,-0.000177,24.017049,-0.0077,1.364
1836.00,7.549928,25.01806,-0.000176,24.017547,-0.0078,1.364
1838.00,7.558185,25.01812,-0.000176,24.016896,-0.0078,1.364
1840.00,7.564304,25.01783,-0.000175,24.017219,-0.0078,1.363
1842.00,7.568491,25.01713,-0.000175,24.017719,-0.0078,1.363
1844.00,7.572687,25.01784,-0.000174,24.017351,-0.0078,1.363
1846.00,7.576547,25.01865,-0.000174,24.017527,-0.0078,1.363
1848.00,7.578925,25.01858,-0.000174,24.016710,-0.0078,1.363
1850.00,7.582150,25.01834,-0.000174,24.017052,-0.0078,1.362
1852.00,7.585008,25.01789,-0.000173,24.016918,-0.0078,1.362
1854.00,7.588232,25.01723,-0.000173,24.017796,-0.0077,1.362
1856.00,7.590306,25.01715,-0.000173,24.017281,-0.0078,1.362
1858.00,7.592787,25.01751,-0.000174,24.018149,-0.0078,1.362
1860.00,7.596757,25.01737,-0.000175,24.017389,-0.0078,1.363
1862.00,7.600845,25.01704,-0.000174,24.017832,-0.0078,1.363
1864.00,7.604329,25.01723,-0.000175,24.017928,-0.0078,1.363
1866.00,7.609186,25.01808,-0.000175,24.017215,-0.0078,1.362
1868.00,7.614448,25.01795,-0.000175,24.017527,-0.0078,1.363
1870.00,7.618966,25.01847,-0.000175,24.015939,-0.0078,1.362
1872.00,7.623980,25.01833,-0.000173,24.017161,-0.0078,1.362
1874.00,7.629608,25.01765,-0.000174,24.017197,-0.0078,1.363
1876.00,7.634773,25.01771,-0.000175,24.016900,-0.0078,1.363
1878.00,7.638648,25.01815,-0.000175,24.017092,-0.0077,1.362
1880.00,7.643700,25.01801,-0.000174,24.017069,-0.0077,1.363
1882.00,7.648949,25.01775,-0.000176,24.017647,-0.0078,1.363
1884.00,7.653386,25.01778,-0.000177,24.017179,-0.0078,1.362
1886.00,7.657893,25.01774,-0.000173,24.016748,-0.0078,1.363
1888.00,7.661667,25.01856,-0.000175,24.017337,-0.0078,1.362
1890.00,7.665259,25.01873,-0.000175,24.017596,-0.0078,1.362
1892.00,7.669542,25.01839,-0.000174,24.017174,-0.0078,1.362
1894.00,7.672322,25.01838,-0.000173,24.017649,-0.0078,1.362
1896.00,7.675262,25.01863,-0.000174,24.017107,-0.0078,1.362
1898.00,7.678415,25.01914,-0.000175,24.017005,-0.0078,1.362
1900.00,7.681429,25.01886,-0.000175,24.017194,-0.0078,1.363
1902.00,7.683578,25.01834,-0.000175,24.016820,-0.0078,1.362
1904.00,7.685315,25.01876,-0.000174,24.017830,-0.0078,1.362
1906.00,7.686805,25.01943,-0.000174,24.017632,-0.0078,1.363
1908.00,7.689114,25.01962,-0.000175,24.017496,-0.0078,1.363
1910.00,7.690883,25.01993,-0.000173,24.017560,-0.0078,1.363
1912.00,7.692263,25.01874,-0.000175,24.017101,-0.0078,1.362
1914.00,7.693802,25.01893,-0.000175,24.017467,-0.0078,1.362
1916.00,7.695818,25.01945,-0.000173,24.017487,-0.0078,1.363
1918.00,7.697369,25.01890,-0.000175,24.017096,-0.0077,1.363
1920.00,7.699260,25.01929,-0.000175,24.016837,-0.0078,1.363
1922.00,7.699618,25.01903,-0.000174,24.016884,-0.0078,1.363
1924.00,7.700229,25.01933,-0.000175,24.017016,-0.0078,1.363
1926.00,7.701768,25.01909,-0.000175,24.017139,-0.0078,1.362
1928.00,7.703345,25.01825,-0.000175,24.016918,-0.0078,1.363
1930.00,7.704529,25.01804,-0.000175,24.017328,-0.0078,1.363
1932.00,7.704980,25.01851,-0.000174,24.016742,-0.0078,1.363
1934.00,7.705523,25.01869,-0.000174,24.017571,-0.0078,1.363
1936.00,7.706496,25.01867,-0.000174,24.017411,-0.0078,1.363
1938.00,7.707479,25.01916,-0.000173,24.016922,-0.0078,1.363
1940.00,7.707721,25.01917,-0.000175,24.017614,-0.0078,1.362
1942.00,7.707358,25.01932,-0.000174,24.017168,-0.0077,1.363
1944.00,7.708113,25.01879,-0.000174,24.017304,-0.0078,1.363
1946.00,7.709182,25.01846,-0.000177,24.018076,-0.0078,1.363
1948.00,7.709920,25.01819,-0.000175,24.017159,-0.0078,1.363
1950.00,7.711066,25.01809,-0.000174,24.017023,-0.0078,1.363
1952.00,7.712667,25.01842,-0.000175,24.017681,-0.0078,1.363
1954.00,7.713202,25.01893,-0.000173,24.016853,-0.0078,1.362
1956.00,7.713472,25.01914,-0.000173,24.017105,-0.0078,1.363
1958.00,7.714506,25.01970,-0.000174,24.017186,-0.0078,1.363
1960.00,7.715076,25.01916,-0.000174,24.017128,-0.0077,1.364
1962.00,7.714329,25.01851,-0.000174,24.016737,-0.0078,1.364
1964.00,7.713979,25.01801,-0.000175,24.016989,-0.0078,1.362
1966.00,7.714185,25.01869,-0.000174,24.017616,-0.0078,1.363
1968.00,7.714618,25.01895,-0.000175,24.018046,-0.0078,1.363
1970.00,7.714598,25.01838,-0.000174,24.017322,-0.0077,1.363
1972.00,7.714562,25.01755,-0.000174,24.016837,-0.0078,1.363
1974.00,7.713720,25.01779,-0.000175,24.017252,-0.0078,1.363
1976.00,7.714097,25.01834,-0.000175,24.016945,-0.0078,1.363
1978.00,7.713937,25.01782,-0.000175,24.017282,-0.0078,1.363
1980.00,7.713990,25.01832,-0.000175,24.017132,-0.0078,1.363
1982.00,7.714964,25.01870,-0.000176,24.016715,-0.0078,1.364
1984.00,7.715233,25.01874,-0.000175,24.017194,-0.0078,1.363
1986.00,7.714886,25.01898,-0.000175,24.017279,-0.0078,1.363
1988.00,7.714549,25.01952,-0.000175,24.017032,-0.0078,1.363
1990.00,7.715070,25.01917,-0.000175,24.017023,-0.0078,1.363
1992.00,7.715206,25.01927,-0.000175,24.016815,-0.0078,1.363
1994.00,7.715404,25.01832,-0.000175,24.017009,-0.0078,1.363
1996.00,7.715722,25.01843,-0.000174,24.016858,-0.0077,1.364
1998.00,7.716107,25.01865,-0.000174,24.017103,-0.0078,1.363
2000.00,7.715568,25.01862,-0.000173,24.016519,-0.0078,1.363
2002.00,7.715615,25.01912,-0.000174,24.017520,-0.0078,1.362
2004.00,7.714929,25.01837,-0.000174,24.017199,-0.0078,1.363
2006.00,7.715148,25.01799,-0.000174,24.016518,-0.0078,1.363
2008.00,7.715241,25.01774,-0.000176,24.017341,-0.0078,1.364
2010.00,7.715352,25.01791,-0.000174,24.016456,-0.0078,1.364
2012.00,7.714728,25.01767,-0.000174,24.016911,-0.0078,1.364
2014.00,7.715081,25.01771,-0.000174,24.017087,-0.0078,1.363
2016.00,7.715219,25.01699,-0.000173,24.016762,-0.0078,1.362
2018.00,7.714976,25.01753,-0.000174,24.017199,-0.0078,1.363
2020.00,7.715476,25.01777,-0.000174,24.016461,-0.0078,1.363
2022.00,7.714894,25.01751,-0.000175,24.016764,-0.0078,1.363
2024.00,7.714880,25.01759,-0.000175,24.017649,-0.0078,1.363
2026.00,7.715517,25.01711,-0.000176,24.016635,-0.0078,1.363
2028.00,7.715286,25.01730,-0.000175,24.016886,-0.0078,1.363
2030.00,7.715248,25.01732,-0.000175,24.016730,-0.0078,1.363
2032.00,7.715402,25.01732,-0.000176,24.016505,-0.0078,1.364
2034.00,7.714805,25.01789,-0.000175,24.017145,-0.0078,1.363
2036.00,7.714415,25.01773,-0.000175,24.016476,-0.0078,1.363
2038.00,7.714420,25.01732,-0.000174,24.017679,-0.0078,1.363
2040.00,7.715083,25.01751,-0.000175,24.017672,-0.0078,1.363
2042.00,7.715320,25.01794,-0.000175,24.016512,-0.0078,1.363
2044.00,7.715198,25.01786,-0.000174,24.017190,-0.0078,1.363
2046.00,7.714893,25.01730,-0.000176,24.017241,-0.0078,1.364
2048.00,7.714045,25.01786,-0.000175,24.017317,-0.0078,1.363
2050.00,7.714026,25.01856,-0.000175,24.016550,-0.0078,1.363
2052.00,7.714042,25.01811,-0.000174,24.016623,-0.0078,1.363
2054.00,7.714116,25.01781,-0.000174,24.017063,-0.0077,1.363
2056.00,7.714605,25.01695,-0.000175,24.017957,-0.0077,1.363
2058.00,7.714406,25.01800,-0.000175,24.017382,-0.0078,1.363
2060.00,7.714453,25.01743,-0.000175,24.017312,-0.0078,1.363
2062.00,7.714715,25.01752,-0.000175,24.017268,-0.0078,1.363
2064.00,7.713717,25.01736,-0.000175,24.017674,-0.0078,1.363
2066.00,7.713727,25.01792,-0.000174,24.017317,-0.0078,1.364
2068.00,7.713287,25.01813,-0.000175,24.017029,-0.0078,1.364
2070.00,7.714146,25.01835,-0.000175,24.017536,-0.0078,1.364
2072.00,7.714549,25.01870,-0.000174,24.017105,-0.0078,1.363
2074.00,7.715019,25.01859,-0.000174,24.016494,-0.0078,1.363
2076.00,7.714505,25.01912,-0.000174,24.017235,-0.0078,1.363
2078.00,7.714347,25.01901,-0.000175,24.017101,-0.0078,1.363
2080.00,7.714671,25.01836,-0.000175,24.017302,-0.0078,1.363
2082.00,7.714304,25.01869,-0.000174,24.017032,-0.0078,1.363
2084.00,7.713726,25.01805,-0.000175,24.016855,-0.0078,1.363
2086.00,7.713085,25.01879,-0.000175,24.017257,-0.0077,1.363
2088.00,7.713144,25.01918,-0.000174,24.017902,-0.0077,1.363
2090.00,7.711769,25.01907,-0.000174,24.017562,-0.0078,1.364
2092.00,7.712644,25.01876,-0.000174,24.016978,-0.0078,1.363
2094.00,7.712935,25.01820,-0.000175,24.017145,-0.0078,1.363
2096.00,7.712821,25.01807,-0.000174,24.017130,-0.0078,1.363
2098.00,7.712983,25.01865,-0.000175,24.017210,-0.0078,1.363
2100.00,7.714046,25.01866,-0.000175,24.017099,-0.0077,1.363
2102.00,7.714277,25.01866,-0.000174,24.016405,-0.0078,1.363
2104.00,7.713371,25.01873,-0.000174,24.017542,-0.0078,1.363
2106.00,7.713149,25.01898,-0.000174,24.017446,-0.0078,1.364
2108.00,7.713183,25.01914,-0.000175,24.017426,-0.0078,1.363
2110.00,7.713170,25.01790,-0.000173,24.017674,-0.0077,1.363
2112.00,7.713343,25.01810,-0.000173,24.017195,-0.0078,1.363
2114.00,7.713378,25.01804,-0.000173,24.017545,-0.0078,1.363
2116.00,7.713201,25.01797,-0.000175,24.017253,-0.0078,1.364
2118.00,7.712984,25.01787,-0.000175,24.016586,-0.0078,1.364
2120.00,7.712528,25.01769,-0.000174,24.017020,-0.0078,1.364
2122.00,7.712403,25.01764,-0.000174,24.016771,-0.0078,1.362
2124.00,7.711582,25.01776,-0.000174,24.017273,-0.0077,1.363
2126.00,7.712692,25.01878,-0.000175,24.017337,-0.0078,1.364
2128.00,7.712913,25.01831,-0.000174,24.017179,-0.0078,1.364
2130.00,7.712026,25.01790,-0.000174,24.016791,-0.0078,1.363
2132.00,7.711526,25.01795,-0.000174,24.017219,-0.0078,1.364
2134.00,7.711487,25.01718,-0.000175,24.017643,-0.0078,1.364
2136.00,7.712022,25.01707,-0.000173,24.017092,-0.0078,1.363
2138.00,7.711754,25.01666,-0.000174,24.016991,-0.0078,1.364
2140.00,7.711359,25.01690,-0.000172,24.016895,-0.0078,1.363
2142.00,7.711167,25.01755,-0.000174,24.016588,-0.0078,1.364
2144.00,7.711873,25.01737,-0.000174,24.016940,-0.0078,1.363
2146.00,7.711281,25.01673,-0.000174,24.017301,-0.0078,1.364
2148.00,7.711725,25.01759,-0.000174,24.016831,-0.0078,1.363
2150.00,7.710863,25.01856,-0.000174,24.017188,-0.0078,1.363
2152.00,7.710628,25.01841,-0.000174,24.017038,-0.0078,1.364
2154.00,7.711172,25.01796,-0.000175,24.017544,-0.0078,1.363
2156.00,7.711550,25.01715,-0.000172,24.017366,-0.0078,1.363
2158.00,7.711630,25.01781,-0.000175,24.017727,-0.0078,1.364
2160.00,7.711409,25.01764,-0.000174,24.017239,-0.0078,1.363
2162.00,7.711016,25.01771,-0.000174,24.016842,-0.0078,1.364
2164.00,7.709814,25.01725,-0.000175,24.017458,-0.0078,1.364
2166.00,7.709278,25.01772,-0.000175,24.017612,-0.0078,1.364
2168.00,7.709543,25.01756,-0.000175,24.017087,-0.0078,1.364
2170.00,7.709706,25.01752,-0.000175,24.017272,-0.0078,1.364
2172.00,7.709767,25.01788,-0.000175,24.017511,-0.0078,1.364
2174.00,7.711975,25.01738,-0.000174,24.015994,-0.0078,1.363
2176.00,7.717166,25.01771,-0.000174,24.016822,-0.0078,1.364
2178.00,7.722051,25.01825,-0.000176,24.017290,-0.0078,1.364
2180.00,7.724430,25.01827,-0.000175,24.016847,-0.0078,1.363
2182.00,7.724226,25.01875,-0.000175,24.017179,-0.0078,1.364
2184.00,7.723356,25.01850,-0.000175,24.017000,-0.0078,1.363
2186.00,7.723621,25.01857,-0.000175,24.017246,-0.0078,1.364
2188.00,7.722601,25.01742,-0.000175,24.016891,-0.0078,1.364
2190.00,7.721888,25.01698,-0.000175,24.017489,-0.0078,1.363
2192.00,7.720460,25.01739,-0.000176,24.017125,-0.0078,1.364
2194.00,7.719425,25.01747,-0.000175,24.016684,-0.0077,1.364
2196.00,7.717897,25.01670,-0.000174,24.017246,-0.0078,1.364
2198.00,7.717346,25.01757,-0.000174,24.017312,-0.0078,1.363
2200.00,7.716336,25.01715,-0.000175,24.017362,-0.0078,1.363
2202.00,7.715373,25.01711,-0.000175,24.017835,-0.0078,1.364
2204.00,7.715419,25.01772,-0.000176,24.017542,-0.0078,1.364
2206.00,7.714686,25.01783,-0.000176,24.017029,-0.0078,1.364
2208.00,7.713652,25.01789,-0.000174,24.016925,-0.0078,1.363
2210.00,7.712404,25.01752,-0.000174,24.016554,-0.0078,1.364
2212.00,7.712183,25.01758,-0.000174,24.016487,-0.0078,1.363
2214.00,7.713254,25.01768,-0.000174,24.016474,-0.0078,1.364
2216.00,7.712962,25.01746,-0.000175,24.016922,-0.0078,1.363
2218.00,7.712421,25.01762,-0.000174,24.017047,-0.0078,1.363
2220.00,7.712299,25.01655,-0.000174,24.017569,-0.0078,1.363
2222.00,7.711700,25.01748,-0.000173,24.017304,-0.0078,1.364
2224.00,7.711426,25.01792,-0.000175,24.017210,-0.0078,1.364
2226.00,7.710730,25.01861,-0.000175,24.017032,-0.0078,1.364
2228.00,7.710422,25.01909,-0.000175,24.016750,-0.0078,1.364
2230.00,7.710610,25.01905,-0.000174,24.017161,-0.0078,1.363
2232.00,7.709973,25.01919,-0.000174,24.016692,-0.0078,1.364
2234.00,7.710158,25.02005,-0.000175,24.016811,-0.0078,1.365
2236.00,7.710759,25.01964,-0.000175,24.016487,-0.0078,1.364
2238.00,7.711127,25.01953,-0.000174,24.016474,-0.0078,1.363
2240.00,7.710608,25.01920,-0.000174,24.016856,-0.0078,1.363
2242.00,7.709636,25.01911,-0.000175,24.017540,-0.0078,1.364
2244.00,7.709121,25.01967,-0.000174,24.016829,-0.0077,1.364
2246.00,7.709761,25.02000,-0.000173,24.016820,-0.0078,1.364
2248.00,7.709875,25.01956,-0.000175,24.016938,-0.0078,1.364
2250.00,7.709736,25.01943,-0.000173,24.017571,-0.0078,1.364
2252.00,7.709227,25.01946,-0.000173,24.016902,-0.0078,1.364
2254.00,7.709429,25.01998,-0.000175,24.017255,-0.0078,1.364
2256.00,7.709240,25.02047,-0.000175,24.017279,-0.0078,1.364
2258.00,7.709136,25.02054,-0.000174,24.017299,-0.0078,1.364
2260.00,7.709303,25.02075,-0.000175,24.017496,-0.0077,1.364
2262.00,7.709304,25.02071,-0.000173,24.017139,-0.0078,1.363
2264.00,7.709825,25.02014,-0.000172,24.017205,-0.0078,1.363
2266.00,7.709833,25.01998,-0.000173,24.017913,-0.0077,1.364
2268.00,7.709308,25.01965,-0.000174,24.017957,-0.0078,1.364
2270.00,7.709715,25.01912,-0.000174,24.017750,-0.0078,1.364
2272.00,7.709559,25.02027,-0.000174,24.017698,-0.0077,1.363
2274.00,7.709753,25.02076,-0.000173,24.017536,-0.0077,1.364
2276.00,7.709004,25.02131,-0.000174,24.017185,-0.0078,1.364
2278.00,7.709987,25.02115,-0.000174,24.017286,-0.0078,1.364
2280.00,7.710103,25.02057,-0.000173,24.017237,-0.0078,1.363
2282.00,7.709826,25.02029,-0.000173,24.017116,-0.0078,1.364
2284.00,7.710152,25.01990,-0.000174,24.017487,-0.0078,1.364
2286.00,7.709745,25.02056,-0.000174,24.017319,-0.0078,1.363
2288.00,7.710562,25.02041,-0.000174,24.017627,-0.0077,1.364
2290.00,7.710000,25.02045,-0.000174,24.016835,-0.0077,1.364
2292.00,7.709959,25.01974,-0.000174,24.017513,-0.0077,1.364
2294.00,7.708910,25.01980,-0.000174,24.016797,-0.0078,1.364
2296.00,7.709052,25.02005,-0.000173,24.017689,-0.0077,1.363
2298.00,7.708950,25.01972,-0.000173,24.017861,-0.0078,1.364
2300.00,7.708762,25.01903,-0.000173,24.016759,-0.0078,1.364
2302.00,7.708679,25.01873,-0.000174,24.017781,-0.0077,1.364
2304.00,7.708709,25.01879,-0.000173,24.016985,-0.0078,1.364
2306.00,7.708562,25.01912,-0.000174,24.017386,-0.0077,1.363
2308.00,7.707694,25.01961,-0.000174,24.017165,-0.0077,1.363
2310.00,7.708065,25.01890,-0.000174,24.016996,-0.0077,1.364
2312.00,7.708172,25.01854,-0.000175,24.017382,-0.0078,1.364
2314.00,7.708177,25.01978,-0.000175,24.017913,-0.0078,1.364
2316.00,7.707572,25.01904,-0.000175,24.017536,-0.0078,1.364
2318.00,7.707232,25.01841,-0.000177,24.017397,-0.0078,1.364
2320.00,7.706136,25.01899,-0.000174,24.017263,-0.0078,1.364
2322.00,7.706986,25.01842,-0.000175,24.017190,-0.0078,1.363
2324.00,7.707924,25.01886,-0.000174,24.017107,-0.0077,1.364
2326.00,7.707306,25.01920,-0.000175,24.017234,-0.0078,1.364
2328.00,7.706218,25.01910,-0.000174,24.016634,-0.0078,1.364
2330.00,7.706381,25.01918,-0.000175,24.017424,-0.0078,1.364
2332.00,7.706816,25.01986,-0.000174,24.017348,-0.0078,1.363
2334.00,7.708254,25.01968,-0.000174,24.017623,-0.0078,1.364
2336.00,7.708057,25.01920,-0.000174,24.018290,-0.0078,1.364
2338.00,7.707552,25.01986,-0.000175,24.017500,-0.0078,1.365
2340.00,7.708013,25.01974,-0.000173,24.017326,-0.0077,1.364
2342.00,7.708116,25.01952,-0.000174,24.017424,-0.0077,1.364
2344.00,7.708080,25.01957,-0.000174,24.017350,-0.0077,1.364
2346.00,7.707433,25.01983,-0.000173,24.016811,-0.0078,1.363
2348.00,7.706785,25.02016,-0.000173,24.017096,-0.0078,1.364
2350.00,7.706225,25.01977,-0.000175,24.017569,-0.0078,1.364
2352.00,7.706600,25.01940,-0.000175,24.017235,-0.0078,1.364
2354.00,7.706529,25.01850,-0.000176,24.016974,-0.0078,1.364
2356.00,7.706956,25.01854,-0.000175,24.017627,-0.0078,1.364
2358.00,7.706013,25.01855,-0.000174,24.017718,-0.0077,1.364
2360.00,7.705402,25.01859,-0.000175,24.017130,-0.0077,1.364
2362.00,7.706315,25.01953,-0.000174,24.016412,-0.0078,1.364
2364.00,7.706158,25.01992,-0.000173,24.017297,-0.0078,1.364
2366.00,7.705177,25.01939,-0.000174,24.017774,-0.0077,1.364
2368.00,7.705147,25.01899,-0.000174,24.017205,-0.0077,1.364
2370.00,7.705259,25.01869,-0.000173,24.017939,-0.0077,1.365
2372.00,7.705532,25.01932,-0.000173,24.017547,-0.0078,1.364
2374.00,7.705771,25.01931,-0.000174,24.017817,-0.0078,1.363
2376.00,7.705764,25.01879,-0.000173,24.016980,-0.0077,1.363
2378.00,7.705720,25.01937,-0.000175,24.017163,-0.0077,1.364
2380.00,7.704308,25.01903,-0.000175,24.017230,-0.0077,1.364
2382.00,7.705178,25.01881,-0.000176,24.017504,-0.0077,1.365
2384.00,7.705551,25.01939,-0.000176,24.017005,-0.0077,1.364
2386.00,7.706320,25.01924,-0.000175,24.016936,-0.0077,1.364
2388.00,7.706319,25.01899,-0.000174,24.017205,-0.0078,1.364
2390.00,7.705708,25.01861,-0.000175,24.017308,-0.0078,1.364
2392.00,7.704897,25.01896,-0.000174,24.017130,-0.0078,1.364
2394.00,7.704898,25.01924,-0.000174,24.018118,-0.0078,1.364
2396.00,7.704865,25.01838,-0.000175,24.017036,-0.0077,1.364
2398.00,7.704271,25.01945,-0.000176,24.017232,-0.0078,1.364
2400.00,7.704110,25.01996,-0.000174,24.017391,-0.0078,1.364
2402.00,7.704334,25.01893,-0.000173,24.016764,-0.0077,1.363
@4,12.0000,24.0
2404.00,7.703608,25.01890,-0.000174,24.017708,-0.0077,1.364
2406.00,7.697434,25.01874,-0.000175,24.017408,-0.0078,1.365
2408.00,7.688619,25.01894,-0.000175,24.017384,-0.0078,1.364
2410.00,7.673968,25.01924,-0.000174,24.017881,-0.0077,1.362
2412.00,7.654805,25.01956,-0.000173,24.016675,-0.0078,1.363
2414.00,7.636635,25.01891,-0.000174,24.017469,-0.0077,1.364
2416.00,7.619959,25.01842,-0.000174,24.016826,-0.0078,1.364
2418.00,7.605983,25.01927,-0.000176,24.016938,-0.0077,1.364
2420.00,7.592483,25.01981,-0.000175,24.016915,-0.0078,1.365
2422.00,7.580066,25.01860,-0.000176,24.017069,-0.0078,1.366
2424.00,7.567209,25.01830,-0.000177,24.017159,-0.0078,1.366
2426.00,7.555229,25.01912,-0.000176,24.017399,-0.0078,1.365
2428.00,7.544442,25.01976,-0.000175,24.017018,-0.0078,1.366
2430.00,7.538551,25.01957,-0.000176,24.016963,-0.0077,1.366
2432.00,7.538913,25.01910,-0.000176,24.017727,-0.0078,1.366
2434.00,7.543516,25.02015,-0.000176,24.017638,-0.0078,1.366
2436.00,7.552038,25.01999,-0.000177,24.017736,-0.0077,1.366
2438.00,7.559062,25.02071,-0.000176,24.016864,-0.0077,1.365
2440.00,7.564157,25.02011,-0.000174,24.017032,-0.0078,1.365
2442.00,7.568663,25.02059,-0.000174,24.017036,-0.0078,1.364
2444.00,7.571894,25.02117,-0.000174,24.017188,-0.0078,1.364
2446.00,7.573803,25.02024,-0.000175,24.016666,-0.0078,1.365
2448.00,7.577068,25.01994,-0.000176,24.016579,-0.0078,1.365
2450.00,7.581146,25.01981,-0.000176,24.017264,-0.0078,1.364
2452.00,7.584440,25.01916,-0.000175,24.017353,-0.0078,1.364
2454.00,7.587466,25.01970,-0.000174,24.017328,-0.0078,1.364
2456.00,7.588729,25.01987,-0.000174,24.017495,-0.0078,1.363
2458.00,7.592150,25.01931,-0.000174,24.016668,-0.0078,1.364
2460.00,7.595191,25.01942,-0.000175,24.016876,-0.0078,1.365
2462.00,7.597503,25.01949,-0.000175,24.017380,-0.0078,1.364
2464.00,7.600759,25.01974,-0.000176,24.016731,-0.0078,1.364
2466.00,7.603589,25.02026,-0.000175,24.016831,-0.0078,1.364
2468.00,7.606090,25.01993,-0.000173,24.017014,-0.0077,1.364
2470.00,7.610695,25.01940,-0.000174,24.016690,-0.0078,1.364
2472.00,7.614229,25.01917,-0.000176,24.016572,-0.0078,1.364
2474.00,7.617964,25.01894,-0.000174,24.018033,-0.0078,1.364
2476.00,7.621773,25.01942,-0.000175,24.016827,-0.0078,1.364
2478.00,7.625929,25.01941,-0.000175,24.016860,-0.0078,1.364
2480.00,7.630527,25.01914,-0.000176,24.016824,-0.0078,1.364
2482.00,7.633429,25.01883,-0.000175,24.016251,-0.0078,1.364
2484.00,7.636868,25.01854,-0.000175,24.016806,-0.0077,1.364
2486.00,7.641385,25.01880,-0.000176,24.017096,-0.0078,1.364
2488.00,7.644568,25.01850,-0.000176,24.017458,-0.0077,1.365
2490.00,7.648499,25.01860,-0.000175,24.017563,-0.0078,1.365
2492.00,7.651657,25.01878,-0.000176,24.016866,-0.0078,1.364
2494.00,7.654188,25.01963,-0.000175,24.017264,-0.0078,1.364
2496.00,7.655756,25.01999,-0.000174,24.017640,-0.0078,1.364
2498.00,7.658725,25.02003,-0.000173,24.017005,-0.0078,1.364
2500.00,7.660606,25.01874,-0.000174,24.017962,-0.0078,1.364
2502.00,7.663209,25.01905,-0.000174,24.017471,-0.0078,1.364
2504.00,7.665924,25.01999,-0.000174,24.017353,-0.0078,1.364
2506.00,7.668569,25.02005,-0.000174,24.017328,-0.0078,1.364
2508.00,7.670665,25.01923,-0.000175,24.016936,-0.0078,1.364
2510.00,7.673228,25.01950,-0.000173,24.018033,-0.0078,1.364
2512.00,7.674792,25.01968,-0.000173,24.017516,-0.0078,1.365
2514.00,7.674820,25.01920,-0.000174,24.017190,-0.0078,1.365
2516.00,7.675851,25.01944,-0.000174,24.017199,-0.0078,1.364
2518.00,7.677323,25.01904,-0.000174,24.017286,-0.0077,1.364
2520.00,7.679056,25.02009,-0.000174,24.017377,-0.0078,1.365
2522.00,7.679617,25.01911,-0.000174,24.017293,-0.0078,1.364
2524.00,7.680659,25.01844,-0.000174,24.016579,-0.0078,1.364
2526.00,7.681863,25.01943,-0.000176,24.017475,-0.0078,1.365
2528.00,7.682610,25.01939,-0.000175,24.017212,-0.0078,1.365
2530.00,7.682631,25.01902,-0.000175,24.017868,-0.0078,1.365
2532.00,7.683803,25.01962,-0.000175,24.017486,-0.0078,1.365
2534.00,7.684549,25.01938,-0.000174,24.017186,-0.0077,1.364
2536.00,7.685280,25.01943,-0.000174,24.017319,-0.0078,1.364
2538.00,7.685506,25.01943,-0.000173,24.016916,-0.0078,1.364
2540.00,7.685694,25.01962,-0.000173,24.016295,-0.0077,1.364
2542.00,7.686459,25.01981,-0.000174,24.017197,-0.0078,1.365
2544.00,7.686688,25.01912,-0.000175,24.017406,-0.0078,1.365
2546.00,7.687833,25.01928,-0.000175,24.016342,-0.0078,1.364
2548.00,7.688911,25.01885,-0.000176,24.017134,-0.0078,1.365
2550.00,7.689727,25.01965,-0.000176,24.017855,-0.0078,1.364
2552.00,7.689848,25.01891,-0.000175,24.017081,-0.0078,1.364
2554.00,7.690009,25.01919,-0.000175,24.017788,-0.0078,1.364
2556.00,7.690219,25.01967,-0.000176,24.017605,-0.0078,1.365
2558.00,7.689463,25.01968,-0.000175,24.016951,-0.0078,1.365
2560.00,7.690066,25.01920,-0.000173,24.017685,-0.0077,1.364
2562.00,7.691000,25.01920,-0.000173,24.017259,-0.0078,1.364
2564.00,7.691360,25.01918,-0.000174,24.017230,-0.0078,1.364
2566.00,7.691427,25.02062,-0.000174,24.017221,-0.0078,1.364
2568.00,7.692387,25.01959,-0.000174,24.016829,-0.0078,1.365
2570.00,7.692409,25.01915,-0.000174,24.016974,-0.0077,1.365
2572.00,7.691757,25.01888,-0.000174,24.017428,-0.0077,1.364
2574.00,7.692252,25.01972,-0.000174,24.016953,-0.0078,1.364
2576.00,7.692231,25.01941,-0.000174,24.016675,-0.0078,1.364
2578.00,7.692821,25.01886,-0.000175,24.017284,-0.0078,1.365
2580.00,7.692581,25.01836,-0.000175,24.017602,-0.0078,1.365
2582.00,7.693135,25.01875,-0.000174,24.017690,-0.0078,1.364
2584.00,7.693096,25.01873,-0.000174,24.017199,-0.0078,1.365
2586.00,7.692947,25.01865,-0.000173,24.017234,-0.0078,1.364
2588.00,7.693241,25.01882,-0.000174,24.017605,-0.0078,1.364
2590.00,7.693303,25.01930,-0.000173,24.016915,-0.0077,1.364
2592.00,7.693692,25.01937,-0.000174,24.017478,-0.0077,1.365
2594.00,7.693856,25.01911,-0.000175,24.016846,-0.0078,1.365
2596.00,7.694085,25.01842,-0.000175,24.016820,-0.0077,1.365
2598.00,7.694347,25.01953,-0.000175,24.016621,-0.0078,1.365
2600.00,7.694250,25.01969,-0.000175,24.017346,-0.0078,1.365
2602.00,7.693653,25.01966,-0.000175,24.017107,-0.0078,1.365
2604.00,7.694137,25.01919,-0.000175,24.016889,-0.0078,1.364
2606.00,7.693786,25.01919,-0.000174,24.016827,-0.0078,1.365
2608.00,7.693751,25.01978,-0.000174,24.016708,-0.0078,1.364
2610.00,7.693412,25.01963,-0.000174,24.017600,-0.0078,1.365
2612.00,7.692568,25.01978,-0.000174,24.017089,-0.0077,1.364
2614.00,7.691901,25.02012,-0.000174,24.017137,-0.0077,1.365
2616.00,7.692020,25.01957,-0.000174,24.017009,-0.0077,1.365
2618.00,7.693112,25.01949,-0.000173,24.017402,-0.0078,1.365
2620.00,7.694244,25.01945,-0.000173,24.017446,-0.0078,1.365
2622.00,7.693619,25.01919,-0.000173,24.016947,-0.0078,1.364
2624.00,7.694528,25.01990,-0.000174,24.016945,-0.0078,1.365
2626.00,7.693299,25.01969,-0.000174,24.017730,-0.0078,1.364
2628.00,7.692940,25.01975,-0.000175,24.017890,-0.0078,1.365
2630.00,7.694102,25.02037,-0.000175,24.017495,-0.0078,1.364
2632.00,7.694543,25.01994,-0.000174,24.017070,-0.0078,1.364
2634.00,7.694188,25.01984,-0.000174,24.017127,-0.0078,1.365
2636.00,7.694728,25.01993,-0.000175,24.017558,-0.0078,1.365
2638.00,7.694276,25.02043,-0.000174,24.017375,-0.0078,1.365
2640.00,7.693962,25.02043,-0.000175,24.017583,-0.0078,1.364
2642.00,7.694536,25.02006,-0.000174,24.016744,-0.0078,1.364
2644.00,7.694886,25.01976,-0.000173,24.016436,-0.0078,1.365
2646.00,7.694789,25.02004,-0.000174,24.016751,-0.0077,1.365
2648.00,7.694181,25.01942,-0.000173,24.017038,-0.0078,1.365
2650.00,7.693556,25.01929,-0.000174,24.016469,-0.0078,1.364
2652.00,7.692833,25.01891,-0.000174,24.017185,-0.0078,1.364
2654.00,7.692576,25.01916,-0.000174,24.017263,-0.0078,1.365
2656.00,7.692892,25.01930,-0.000174,24.016963,-0.0078,1.365
2658.00,7.692432,25.01933,-0.000176,24.016891,-0.0078,1.364
2660.00,7.691294,25.01989,-0.000175,24.016882,-0.0078,1.365
2662.00,7.691655,25.01971,-0.000174,24.016349,-0.0078,1.365
2664.00,7.691415,25.01841,-0.000174,24.016713,-0.0077,1.364
2666.00,7.691529,25.01874,-0.000175,24.016976,-0.0078,1.365
2668.00,7.692142,25.01882,-0.000173,24.017128,-0.0078,1.364
2670.00,7.692428,25.01846,-0.000173,24.016686,-0.0078,1.364
2672.00,7.692413,25.01914,-0.000174,24.016643,-0.0078,1.365
2674.00,7.691707,25.01962,-0.000175,24.017391,-0.0078,1.365
2676.00,7.691371,25.01944,-0.000174,24.016759,-0.0078,1.364
2678.00,7.691955,25.01923,-0.000175,24.016800,-0.0078,1.365
2680.00,7.692892,25.01948,-0.000175,24.016791,-0.0078,1.365
2682.00,7.692779,25.01966,-0.000175,24.016349,-0.0078,1.365
2684.00,7.692167,25.01919,-0.000174,24.017034,-0.0078,1.365
2686.00,7.692863,25.01920,-0.000174,24.016818,-0.0078,1.365
2688.00,7.694537,25.01966,-0.000174,24.016184,-0.0078,1.364
2690.00,7.694471,25.02008,-0.000176,24.016403,-0.0078,1.365
2692.00,7.695245,25.01921,-0.000175,24.016782,-0.0078,1.365
2694.00,7.694348,25.01944,-0.000174,24.016907,-0.0078,1.365
2696.00,7.694277,25.02021,-0.000174,24.017431,-0.0078,1.364
2698.00,7.694314,25.02076,-0.000175,24.017578,-0.0078,1.365
2700.00,7.693524,25.02013,-0.000174,24.017065,-0.0078,1.365
2702.00,7.692405,25.01913,-0.000174,24.016866,-0.0078,1.364
2704.00,7.692060,25.01899,-0.000175,24.016641,-0.0078,1.364
2706.00,7.692849,25.01896,-0.000175,24.016474,-0.0078,1.365
2708.00,7.692993,25.01918,-0.000175,24.017174,-0.0078,1.365
2710.00,7.692724,25.01932,-0.000175,24.017112,-0.0078,1.365
2712.00,7.693077,25.01977,-0.000175,24.017335,-0.0078,1.365
2714.00,7.693143,25.01964,-0.000175,24.016773,-0.0078,1.365
2716.00,7.692957,25.01909,-0.000174,24.016679,-0.0078,1.365
2718.00,7.692564,25.01964,-0.000176,24.017166,-0.0078,1.365
2720.00,7.691905,25.01969,-0.000175,24.016873,-0.0078,1.364
2722.00,7.692052,25.01830,-0.000175,24.015627,-0.0078,1.364
2724.00,7.692250,25.01899,-0.000175,24.017110,-0.0078,1.365
2726.00,7.692145,25.01942,-0.000174,24.016646,-0.0078,1.365
2728.00,7.692102,25.01899,-0.000174,24.017217,-0.0078,1.365
2730.00,7.692096,25.01971,-0.000174,24.016492,-0.0079,1.365
2732.00,7.691524,25.01967,-0.000175,24.016204,-0.0078,1.365
2734.00,7.691298,25.01981,-0.000175,24.017188,-0.0078,1.365
2736.00,7.692117,25.01954,-0.000176,24.017447,-0.0078,1.365
2738.00,7.691765,25.01976,-0.000175,24.016884,-0.0078,1.365
2740.00,7.691661,25.02006,-0.000175,24.016737,-0.0078,1.366
2742.00,7.692201,25.01997,-0.000176,24.016853,-0.0078,1.365
2744.00,7.692605,25.01979,-0.000175,24.016467,-0.0078,1.365
2746.00,7.691823,25.01962,-0.000174,24.016793,-0.0078,1.365
2748.00,7.691259,25.01981,-0.000175,24.016737,-0.0078,1.365
2750.00,7.691829,25.01948,-0.000175,24.017163,-0.0078,1.365
2752.00,7.691737,25.01967,-0.000175,24.017823,-0.0078,1.366
2754.00,7.692669,25.01921,-0.000175,24.017478,-0.0078,1.365
2756.00,7.692875,25.01870,-0.000175,24.017079,-0.0078,1.365
2758.00,7.692426,25.01944,-0.000173,24.017507,-0.0078,1.365
2760.00,7.693053,25.01981,-0.000174,24.017399,-0.0078,1.365
2762.00,7.692939,25.02008,-0.000174,24.016818,-0.0078,1.365
2764.00,7.692853,25.02067,-0.000174,24.016884,-0.0077,1.365
2766.00,7.693166,25.02050,-0.000175,24.016710,-0.0078,1.365
2768.00,7.692377,25.02021,-0.000175,24.017413,-0.0078,1.365
2770.00,7.691653,25.01996,-0.000174,24.017772,-0.0078,1.366
2772.00,7.691623,25.01986,-0.000175,24.017333,-0.0078,1.365
2774.00,7.692371,25.02009,-0.000175,24.017002,-0.0078,1.365
2776.00,7.691747,25.02027,-0.000174,24.016597,-0.0078,1.366
2778.00,7.691698,25.02048,-0.000174,24.016429,-0.0078,1.365
2780.00,7.691620,25.02015,-0.000174,24.016915,-0.0078,1.365
2782.00,7.690728,25.01885,-0.000175,24.016858,-0.0078,1.366
2784.00,7.690116,25.01818,-0.000175,24.016673,-0.0078,1.365
2786.00,7.690004,25.01920,-0.000175,24.017631,-0.0078,1.366
2788.00,7.690797,25.01922,-0.000175,24.017382,-0.0078,1.365
2790.00,7.690706,25.01974,-0.000174,24.016802,-0.0078,1.365
2792.00,7.691023,25.01858,-0.000176,24.016601,-0.0078,1.365
2794.00,7.690583,25.01909,-0.000176,24.016713,-0.0078,1.365
2796.00,7.690805,25.01810,-0.000176,24.017000,-0.0078,1.365
2798.00,7.690961,25.01858,-0.000174,24.017279,-0.0078,1.365
2800.00,7.690575,25.01899,-0.000174,24.017157,-0.0078,1.365
2802.00,7.691085,25.01939,-0.000174,24.016324,-0.0078,1.365
2804.00,7.691581,25.01836,-0.000174,24.017206,-0.0078,1.365
2806.00,7.691911,25.01887,-0.000175,24.017288,-0.0078,1.365
2808.00,7.690885,25.01897,-0.000176,24.016606,-0.0078,1.365
2810.00,7.690254,25.01866,-0.000177,24.017065,-0.0078,1.366
2812.00,7.690541,25.01875,-0.000175,24.016973,-0.0078,1.365
2814.00,7.690090,25.01950,-0.000175,24.017116,-0.0078,1.365
2816.00,7.690786,25.01988,-0.000175,24.016991,-0.0078,1.365
2818.00,7.691044,25.02082,-0.000175,24.017168,-0.0078,1.365
2820.00,7.690273,25.02120,-0.000175,24.017163,-0.0078,1.365
2822.00,7.689436,25.02091,-0.000175,24.017370,-0.0078,1.365
2824.00,7.689764,25.02133,-0.000174,24.016599,-0.0078,1.365
2826.00,7.690445,25.02091,-0.000175,24.017295,-0.0078,1.366
2828.00,7.690725,25.02118,-0.000174,24.016606,-0.0078,1.366
2830.00,7.689736,25.02115,-0.000174,24.016849,-0.0077,1.366
2832.00,7.690086,25.02122,-0.000175,24.017353,-0.0077,1.366
2834.00,7.690007,25.02092,-0.000176,24.017592,-0.0078,1.366
2836.00,7.690330,25.02086,-0.000176,24.017794,-0.0078,1.365
2838.00,7.690133,25.02093,-0.000175,24.017021,-0.0078,1.366
2840.00,7.690106,25.02051,-0.000175,24.017177,-0.0078,1.366
2842.00,7.690278,25.02105,-0.000173,24.017790,-0.0078,1.365
2844.00,7.689990,25.02118,-0.000174,24.016808,-0.0078,1.365
2846.00,7.689733,25.02123,-0.000174,24.017045,-0.0078,1.365
2848.00,7.689950,25.02016,-0.000174,24.017288,-0.0078,1.366
2850.00,7.689227,25.02074,-0.000175,24.016603,-0.0078,1.366
2852.00,7.689649,25.02112,-0.000176,24.016090,-0.0078,1.366
2854.00,7.690204,25.02041,-0.000175,24.016275,-0.0078,1.366
2856.00,7.690130,25.02015,-0.000175,24.016945,-0.0078,1.365
2858.00,7.689883,25.02053,-0.000176,24.016962,-0.0078,1.366
2860.00,7.688498,25.02130,-0.000176,24.017244,-0.0078,1.366
2862.00,7.689346,25.02071,-0.000175,24.017524,-0.0078,1.366
2864.00,7.689847,25.02066,-0.000174,24.016992,-0.0078,1.366
2866.00,7.689500,25.02060,-0.000175,24.017487,-0.0078,1.366
2868.00,7.688691,25.02076,-0.000175,24.016811,-0.0077,1.365
2870.00,7.689039,25.02025,-0.000175,24.017150,-0.0078,1.366
2872.00,7.688911,25.02075,-0.000175,24.016944,-0.0078,1.366
2874.00,7.688885,25.02128,-0.000175,24.017185,-0.0078,1.366
2876.00,7.689345,25.02115,-0.000176,24.017607,-0.0078,1.366
2878.00,7.689452,25.02072,-0.000175,24.016722,-0.0078,1.366
2880.00,7.689286,25.02073,-0.000176,24.017201,-0.0078,1.365
2882.00,7.689418,25.02053,-0.000174,24.017089,-0.0078,1.365
2884.00,7.688446,25.02013,-0.000173,24.017067,-0.0078,1.365
2886.00,7.689209,25.02054,-0.000175,24.016766,-0.0078,1.366
2888.00,7.688751,25.02088,-0.000176,24.016795,-0.0078,1.366
2890.00,7.687759,25.02025,-0.000176,24.017147,-0.0078,1.366
2892.00,7.687621,25.02024,-0.000175,24.017244,-0.0078,1.366
2894.00,7.687866,25.02024,-0.000175,24.017078,-0.0078,1.366
2896.00,7.688773,25.01989,-0.000175,24.017611,-0.0078,1.366
2898.00,7.689597,25.01978,-0.000175,24.017404,-0.0078,1.366
2900.00,7.690027,25.02027,-0.000176,24.016411,-0.0078,1.366
2902.00,7.689494,25.02026,-0.000175,24.016543,-0.0078,1.365
2904.00,7.688429,25.02048,-0.000176,24.017397,-0.0078,1.366
2906.00,7.687894,25.02077,-0.000175,24.017076,-0.0078,1.366
2908.00,7.687708,25.02049,-0.000174,24.017156,-0.0078,1.366
2910.00,7.688002,25.02082,-0.000175,24.016998,-0.0078,1.366
2912.00,7.687963,25.02056,-0.000175,24.017125,-0.0078,1.366
2914.00,7.688369,25.02035,-0.000174,24.017321,-0.0078,1.366
2916.00,7.688710,25.01995,-0.000174,24.017785,-0.0078,1.366
2918.00,7.689021,25.02000,-0.000174,24.017665,-0.0078,1.366
2920.00,7.688331,25.01993,-0.000174,24.017070,-0.0078,1.367
2922.00,7.688604,25.01991,-0.000176,24.016856,-0.0078,1.367
2924.00,7.688451,25.01918,-0.000175,24.017257,-0.0078,1.367
2926.00,7.687708,25.01915,-0.000175,24.016922,-0.0078,1.366
2928.00,7.687834,25.01956,-0.000174,24.017150,-0.0078,1.366
2930.00,7.687939,25.01906,-0.000175,24.016905,-0.0078,1.366
2932.00,7.688458,25.01862,-0.000176,24.016784,-0.0078,1.367
2934.00,7.687748,25.01900,-0.000176,24.016012,-0.0078,1.366
2936.00,7.687764,25.01981,-0.000175,24.016556,-0.0078,1.366
2938.00,7.688782,25.01958,-0.000174,24.016742,-0.0078,1.366
2940.00,7.688114,25.02010,-0.000175,24.016539,-0.0078,1.366
2942.00,7.687792,25.01976,-0.000175,24.017067,-0.0078,1.366
2944.00,7.686840,25.01944,-0.000174,24.016635,-0.0078,1.366
2946.00,7.687553,25.01926,-0.000175,24.017003,-0.0078,1.367
2948.00,7.688143,25.01979,-0.000176,24.017041,-0.0078,1.366
2950.00,7.687768,25.01961,-0.000175,24.017324,-0.0078,1.366
2952.00,7.687667,25.01961,-0.000175,24.017669,-0.0078,1.366
2954.00,7.687193,25.01949,-0.000175,24.017250,-0.0078,1.366
2956.00,7.686143,25.01881,-0.000175,24.016942,-0.0078,1.365
2958.00,7.686770,25.01889,-0.000175,24.017181,-0.0078,1.366
2960.00,7.687768,25.01982,-0.000175,24.017509,-0.0078,1.366
2962.00,7.687668,25.02011,-0.000174,24.016976,-0.0078,1.366
2964.00,7.686863,25.02002,-0.000174,24.017232,-0.0078,1.367
2966.00,7.685864,25.01929,-0.000177,24.017219,-0.0078,1.366
2968.00,7.686397,25.01947,-0.000176,24.016605,-0.0078,1.367
2970.00,7.687646,25.01970,-0.000175,24.016900,-0.0078,1.366
2972.00,7.687384,25.01893,-0.000174,24.016951,-0.0078,1.366
2974.00,7.686430,25.01838,-0.000174,24.017351,-0.0078,1.366
2976.00,7.686099,25.01899,-0.000174,24.017290,-0.0078,1.365
2978.00,7.686446,25.01912,-0.000174,24.017460,-0.0078,1.366
2980.00,7.685589,25.01811,-0.000174,24.017400,-0.0078,1.367
2982.00,7.686031,25.01820,-0.000175,24.017208,-0.0078,1.367
2984.00,7.686085,25.01983,-0.000175,24.017344,-0.0078,1.366
2986.00,7.686362,25.01968,-0.000174,24.017253,-0.0078,1.365
2988.00,7.686944,25.01999,-0.000175,24.017165,-0.0078,1.366
2990.00,7.687307,25.01874,-0.000175,24.016974,-0.0078,1.366
2992.00,7.687284,25.02005,-0.000175,24.016808,-0.0078,1.366
2994.00,7.687975,25.02045,-0.000173,24.017250,-0.0078,1.366
2996.00,7.687584,25.02057,-0.000174,24.017312,-0.0078,1.366
2998.00,7.686541,25.02063,-0.000175,24.017072,-0.0078,1.366
3000.00,7.686321,25.01982,-0.000174,24.017603,-0.0078,1.366
3002.00,7.686159,25.01959,-0.000175,24.017114,-0.0078,1.366
@5,12.0000,24.0
3004.00,7.685320,25.02088,-0.000175,24.017072,-0.0078,1.366
3006.00,7.680056,25.02136,-0.000175,24.017493,-0.0078,1.366
3008.00,7.671240,25.02177,-0.000174,24.016769,-0.0078,1.365
3010.00,7.658870,25.02161,-0.000173,24.017219,-0.0078,1.365
3012.00,7.642109,25.02179,-0.000174,24.017973,-0.0078,1.365
3014.00,7.625967,25.02116,-0.000174,24.017000,-0.0078,1.366
3016.00,7.611984,25.02190,-0.000174,24.017203,-0.0078,1.366
3018.00,7.600164,25.02112,-0.000175,24.016855,-0.0078,1.366
3020.00,7.588709,25.02131,-0.000175,24.017567,-0.0078,1.367
3022.00,7.577955,25.02122,-0.000174,24.016818,-0.0078,1.367
3024.00,7.568547,25.02179,-0.000176,24.017049,-0.0078,1.367
3026.00,7.558802,25.02168,-0.000176,24.016891,-0.0078,1.367
3028.00,7.549189,25.02130,-0.000176,24.017544,-0.0078,1.368
3030.00,7.544900,25.02153,-0.000176,24.016847,-0.0078,1.368
3032.00,7.545893,25.02147,-0.000176,24.016697,-0.0078,1.368
3034.00,7.550387,25.02132,-0.000176,24.016711,-0.0077,1.369
3036.00,7.558799,25.02150,-0.000177,24.017136,-0.0078,1.368
3038.00,7.566903,25.02060,-0.000176,24.017067,-0.0078,1.367
3040.00,7.573420,25.02086,-0.000176,24.017192,-0.0078,1.367
3042.00,7.577194,25.02067,-0.000175,24.017527,-0.0078,1.367
3044.00,7.580992,25.02081,-0.000175,24.016463,-0.0078,1.366
3046.00,7.583371,25.02082,-0.000174,24.017313,-0.0078,1.366
3048.00,7.585828,25.02078,-0.000175,24.016693,-0.0078,1.367
3050.00,7.587891,25.02062,-0.000176,24.016855,-0.0078,1.367
3052.00,7.590184,25.02023,-0.000174,24.017239,-0.0078,1.366
3054.00,7.593296,25.02017,-0.000174,24.017257,-0.0078,1.366
3056.00,7.596778,25.02053,-0.000175,24.017534,-0.0077,1.367
3058.00,7.598663,25.02022,-0.000174,24.017598,-0.0078,1.366
3060.00,7.600041,25.02074,-0.000174,24.017234,-0.0078,1.366
3062.00,7.602187,25.02057,-0.000175,24.017087,-0.0077,1.366
3064.00,7.605015,25.02009,-0.000175,24.016956,-0.0078,1.366
3066.00,7.607549,25.02012,-0.000175,24.016878,-0.0078,1.367
3068.00,7.610487,25.02090,-0.000177,24.016032,-0.0078,1.366
3070.00,7.612555,25.01986,-0.000176,24.016759,-0.0078,1.366
3072.00,7.614467,25.01977,-0.000176,24.017040,-0.0078,1.366
3074.00,7.617779,25.02008,-0.000176,24.017023,-0.0078,1.366
3076.00,7.621055,25.02083,-0.000175,24.017166,-0.0078,1.366
3078.00,7.623619,25.02038,-0.000174,24.016934,-0.0078,1.367
3080.00,7.627239,25.02025,-0.000176,24.017085,-0.0078,1.366
3082.00,7.631322,25.01987,-0.000175,24.016605,-0.0078,1.366
3084.00,7.634375,25.01995,-0.000174,24.017431,-0.0078,1.367
3086.00,7.636053,25.02052,-0.000176,24.017181,-0.0078,1.367
3088.00,7.637446,25.02043,-0.000176,24.017221,-0.0078,1.366
3090.00,7.639815,25.02169,-0.000175,24.017085,-0.0078,1.366
3092.00,7.642457,25.02157,-0.000175,24.017148,-0.0078,1.367
3094.00,7.645262,25.02085,-0.000174,24.017179,-0.0078,1.367
3096.00,7.646834,25.02005,-0.000175,24.017279,-0.0077,1.367
3098.00,7.649041,25.01981,-0.000175,24.017076,-0.0078,1.367
3100.00,7.650725,25.01960,-0.000177,24.017079,-0.0078,1.366
3102.00,7.651645,25.02008,-0.000174,24.016898,-0.0078,1.367
3104.00,7.653219,25.01968,-0.000175,24.017112,-0.0078,1.367
3106.00,7.654827,25.02078,-0.000176,24.016860,-0.0078,1.367
3108.00,7.655820,25.02038,-0.000174,24.017576,-0.0077,1.366
3110.00,7.657099,25.02089,-0.000172,24.017132,-0.0077,1.367
3112.00,7.658350,25.02015,-0.000174,24.017070,-0.0078,1.367
3114.00,7.660810,25.02075,-0.000175,24.017679,-0.0078,1.366
3116.00,7.661571,25.02044,-0.000174,24.016915,-0.0078,1.367
3118.00,7.662878,25.02090,-0.000174,24.016487,-0.0078,1.366
3120.00,7.663563,25.02044,-0.000173,24.017404,-0.0078,1.366
3122.00,7.665064,25.02112,-0.000173,24.017244,-0.0078,1.367
3124.00,7.665721,25.02083,-0.000175,24.017049,-0.0078,1.367
3126.00,7.666936,25.02035,-0.000176,24.017205,-0.0078,1.367
3128.00,7.667664,25.02072,-0.000174,24.017413,-0.0078,1.366
3130.00,7.668210,25.02007,-0.000175,24.017027,-0.0078,1.367
3132.00,7.669076,25.02080,-0.000174,24.016563,-0.0077,1.366
3134.00,7.669476,25.02059,-0.000174,24.017453,-0.0078,1.367
3136.00,7.670499,25.02070,-0.000174,24.016791,-0.0077,1.367
3138.00,7.669994,25.02118,-0.000176,24.017141,-0.0078,1.367
3140.00,7.670389,25.02032,-0.000175,24.017493,-0.0078,1.366
3142.00,7.671534,25.02076,-0.000175,24.017239,-0.0078,1.366
3144.00,7.671250,25.01993,-0.000175,24.017132,-0.0077,1.367
3146.00,7.670625,25.02052,-0.000174,24.016713,-0.0078,1.367
3148.00,7.671214,25.02001,-0.000175,24.017096,-0.0078,1.366
3150.00,7.671456,25.01989,-0.000175,24.017179,-0.0078,1.367
3152.00,7.670888,25.01986,-0.000174,24.017003,-0.0078,1.367
3154.00,7.671254,25.01969,-0.000174,24.017321,-0.0078,1.366
3156.00,7.671686,25.02011,-0.000174,24.017021,-0.0078,1.366
3158.00,7.671728,25.01967,-0.000174,24.017076,-0.0078,1.366
3160.00,7.672626,25.01933,-0.000174,24.016769,-0.0078,1.367
3162.00,7.673312,25.02002,-0.000174,24.016806,-0.0078,1.368
3164.00,7.674331,25.02059,-0.000174,24.017272,-0.0078,1.367
3166.00,7.673580,25.02054,-0.000175,24.016963,-0.0078,1.366
3168.00,7.672936,25.02052,-0.000175,24.017108,-0.0078,1.367
3170.00,7.672672,25.02035,-0.000175,24.016198,-0.0078,1.367
3172.00,7.672661,25.02004,-0.000175,24.016561,-0.0078,1.367
3174.00,7.673159,25.02052,-0.000175,24.017085,-0.0078,1.367
3176.00,7.673693,25.02097,-0.000175,24.016726,-0.0078,1.367
3178.00,7.673660,25.02074,-0.000174,24.017210,-0.0078,1.367
3180.00,7.673964,25.02090,-0.000175,24.016449,-0.0078,1.367
3182.00,7.674777,25.02086,-0.000173,24.016746,-0.0078,1.367
3184.00,7.675264,25.02016,-0.000174,24.017580,-0.0078,1.367
3186.00,7.675927,25.02048,-0.000175,24.017125,-0.0078,1.367
3188.00,7.674549,25.02030,-0.000174,24.016789,-0.0078,1.367
3190.00,7.674194,25.02079,-0.000175,24.016896,-0.0078,1.367
3192.00,7.674162,25.02091,-0.000175,24.017469,-0.0078,1.367
3194.00,7.674889,25.02149,-0.000174,24.017843,-0.0078,1.367
3196.00,7.674451,25.02057,-0.000175,24.017591,-0.0078,1.367
3198.00,7.674766,25.01932,-0.000174,24.017411,-0.0078,1.367
3200.00,7.675209,25.02036,-0.000174,24.017466,-0.0078,1.367
3202.00,7.675306,25.02044,-0.000174,24.017043,-0.0078,1.367
3204.00,7.675276,25.01955,-0.000174,24.017089,-0.0078,1.367
3206.00,7.676058,25.02017,-0.000173,24.017072,-0.0078,1.366
3208.00,7.675672,25.01975,-0.000173,24.017243,-0.0078,1.367
3210.00,7.675350,25.01978,-0.000174,24.017951,-0.0078,1.368
3212.00,7.675841,25.02061,-0.000174,24.017712,-0.0078,1.367
3214.00,7.675832,25.02043,-0.000173,24.016421,-0.0078,1.366
3216.00,7.675878,25.02047,-0.000174,24.017181,-0.0078,1.367
3218.00,7.676477,25.02092,-0.000174,24.017199,-0.0077,1.368
3220.00,7.676135,25.01961,-0.000175,24.017290,-0.0078,1.367
3222.00,7.675618,25.01988,-0.000174,24.016867,-0.0078,1.367
3224.00,7.675917,25.01956,-0.000175,24.017112,-0.0078,1.367
3226.00,7.677591,25.02031,-0.000174,24.017344,-0.0078,1.367
3228.00,7.677655,25.01995,-0.000174,24.016320,-0.0078,1.368
3230.00,7.676984,25.02036,-0.000175,24.017335,-0.0078,1.368
3232.00,7.676890,25.02070,-0.000175,24.016739,-0.0078,1.367
3234.00,7.676475,25.02079,-0.000175,24.016847,-0.0078,1.367
3236.00,7.675852,25.02009,-0.000175,24.016791,-0.0078,1.367
3238.00,7.676358,25.02071,-0.000174,24.017428,-0.0078,1.367
3240.00,7.677269,25.02093,-0.000175,24.016820,-0.0078,1.367
3242.00,7.677288,25.02113,-0.000174,24.017032,-0.0078,1.368
3244.00,7.677246,25.02092,-0.000174,24.017355,-0.0078,1.367
3246.00,7.676414,25.02048,-0.000174,24.017014,-0.0078,1.367
3248.00,7.675534,25.02043,-0.000175,24.017096,-0.0078,1.368
3250.00,7.675114,25.02037,-0.000175,24.017094,-0.0078,1.368
3252.00,7.674535,25.02082,-0.000174,24.016590,-0.0078,1.367
3254.00,7.674903,25.01983,-0.000174,24.017422,-0.0078,1.368
3256.00,7.675047,25.01998,-0.000175,24.017070,-0.0078,1.367
3258.00,7.674800,25.02002,-0.000176,24.016933,-0.0078,1.367
3260.00,7.674589,25.01993,-0.000175,24.017141,-0.0078,1.367
3262.00,7.674965,25.01984,-0.000175,24.016871,-0.0078,1.367
3264.00,7.675433,25.01948,-0.000175,24.017466,-0.0078,1.368
3266.00,7.676456,25.01926,-0.000174,24.017270,-0.0078,1.367
3268.00,7.675955,25.01965,-0.000174,24.016802,-0.0078,1.367
3270.00,7.675833,25.02066,-0.000174,24.016847,-0.0078,1.367
3272.00,7.676176,25.02188,-0.000173,24.017707,-0.0078,1.367
3274.00,7.676479,25.02102,-0.000174,24.017495,-0.0078,1.367
3276.00,7.675532,25.02101,-0.000173,24.016858,-0.0078,1.367
3278.00,7.675390,25.02003,-0.000174,24.016949,-0.0077,1.367
3280.00,7.676450,25.01973,-0.000174,24.017069,-0.0078,1.367
3282.00,7.676667,25.02018,-0.000175,24.016846,-0.0077,1.367
3284.00,7.676656,25.02042,-0.000174,24.016773,-0.0077,1.368
3286.00,7.676467,25.02054,-0.000176,24.016733,-0.0078,1.368
3288.00,7.675926,25.02071,-0.000174,24.017422,-0.0078,1.368
3290.00,7.676053,25.02054,-0.000175,24.016913,-0.0078,1.368
3292.00,7.675836,25.02048,-0.000175,24.016073,-0.0078,1.367
3294.00,7.674848,25.02023,-0.000174,24.016655,-0.0078,1.367
3296.00,7.674906,25.02001,-0.000175,24.016197,-0.0078,1.367
3298.00,7.675064,25.01988,-0.000175,24.016438,-0.0078,1.367
3300.00,7.674856,25.02007,-0.000174,24.017689,-0.0078,1.367
3302.00,7.675904,25.02056,-0.000174,24.017161,-0.0078,1.367
3304.00,7.676452,25.01989,-0.000174,24.017284,-0.0078,1.368
3306.00,7.675088,25.02055,-0.000175,24.016916,-0.0078,1.368
3308.00,7.674450,25.02078,-0.000174,24.016766,-0.0078,1.367
3310.00,7.675211,25.02047,-0.000174,24.016831,-0.0078,1.367
3312.00,7.675260,25.02022,-0.000175,24.016646,-0.0078,1.367
3314.00,7.675090,25.02009,-0.000174,24.015990,-0.0078,1.367
3316.00,7.675830,25.01904,-0.000176,24.016693,-0.0078,1.368
3318.00,7.676568,25.01922,-0.000175,24.017078,-0.0078,1.368
3320.00,7.676035,25.01997,-0.000175,24.016809,-0.0078,1.368
3322.00,7.675726,25.02048,-0.000175,24.016934,-0.0078,1.367
3324.00,7.675285,25.02044,-0.000175,24.017116,-0.0078,1.367
3326.00,7.675158,25.02094,-0.000174,24.016887,-0.0078,1.367
3328.00,7.674761,25.02142,-0.000175,24.016485,-0.0078,1.367
3330.00,7.674678,25.02133,-0.000175,24.016269,-0.0078,1.368
3332.00,7.674514,25.02111,-0.000175,24.016447,-0.0078,1.368
3334.00,7.674522,25.02211,-0.000175,24.016719,-0.0078,1.368
3336.00,7.674551,25.02066,-0.000175,24.016561,-0.0078,1.368
3338.00,7.674780,25.02038,-0.000175,24.016940,-0.0078,1.367
3340.00,7.675071,25.02002,-0.000173,24.017357,-0.0078,1.367
3342.00,7.675472,25.02009,-0.000174,24.016886,-0.0078,1.367
3344.00,7.675194,25.02056,-0.000175,24.017284,-0.0078,1.367
3346.00,7.674836,25.02020,-0.000174,24.017627,-0.0078,1.368
3348.00,7.674495,25.02033,-0.000175,24.016768,-0.0078,1.367
3350.00,7.674158,25.02058,-0.000175,24.016599,-0.0078,1.367
3352.00,7.674136,25.02099,-0.000174,24.017380,-0.0078,1.367
3354.00,7.674271,25.02111,-0.000175,24.016635,-0.0078,1.368
3356.00,7.673998,25.02078,-0.000176,24.016866,-0.0078,1.368
3358.00,7.674433,25.02054,-0.000174,24.017518,-0.0078,1.367
3360.00,7.675318,25.02023,-0.000174,24.016079,-0.0078,1.368
3362.00,7.674669,25.02020,-0.000174,24.016891,-0.0078,1.368
3364.00,7.674719,25.01940,-0.000174,24.017069,-0.0078,1.368
3366.00,7.674677,25.01973,-0.000175,24.016951,-0.0078,1.368
3368.00,7.674505,25.02017,-0.000174,24.017447,-0.0078,1.367
3370.00,7.674224,25.02021,-0.000174,24.017834,-0.0078,1.368
3372.00,7.673767,25.02046,-0.000176,24.017067,-0.0078,1.368
3374.00,7.674311,25.02041,-0.000175,24.016786,-0.0078,1.368
3376.00,7.674061,25.02018,-0.000175,24.016896,-0.0078,1.368
3378.00,7.674237,25.01985,-0.000175,24.016963,-0.0078,1.367
3380.00,7.674229,25.01979,-0.000175,24.017293,-0.0078,1.367
3382.00,7.674310,25.01946,-0.000176,24.017466,-0.0078,1.368
3384.00,7.675330,25.01980,-0.000176,24.017511,-0.0078,1.368
3386.00,7.675454,25.02008,-0.000175,24.016430,-0.0078,1.367
3388.00,7.675736,25.01946,-0.000174,24.016798,-0.0078,1.368
3390.00,7.675610,25.01974,-0.000175,24.016909,-0.0078,1.368
3392.00,7.675124,25.02129,-0.000175,24.016759,-0.0078,1.368
3394.00,7.675500,25.02102,-0.000174,24.016737,-0.0078,1.368
3396.00,7.675234,25.02045,-0.000174,24.016876,-0.0078,1.368
3398.00,7.675237,25.02009,-0.000175,24.017447,-0.0078,1.368
3400.00,7.675028,25.01968,-0.000175,24.017505,-0.0078,1.368
3402.00,7.674705,25.02004,-0.000174,24.017165,-0.0079,1.368
3404.00,7.674946,25.02035,-0.000174,24.017279,-0.0079,1.368
3406.00,7.674630,25.01963,-0.000175,24.016846,-0.0078,1.369
3408.00,7.674812,25.01954,-0.000175,24.017060,-0.0078,1.368
3410.00,7.674304,25.02025,-0.000174,24.017292,-0.0078,1.367
3412.00,7.673689,25.01990,-0.000174,24.017241,-0.0078,1.367
3414.00,7.673579,25.01995,-0.000174,24.017054,-0.0078,1.367
3416.00,7.673372,25.01937,-0.000174,24.016773,-0.0078,1.368
3418.00,7.674016,25.01923,-0.000175,24.017179,-0.0078,1.368
3420.00,7.673880,25.01939,-0.000175,24.016532,-0.0078,1.368
3422.00,7.673894,25.01983,-0.000174,24.016690,-0.0078,1.368
3424.00,7.673426,25.01926,-0.000175,24.017179,-0.0078,1.368
3426.00,7.672445,25.01859,-0.000176,24.017108,-0.0078,1.368
3428.00,7.672491,25.02014,-0.000174,24.017529,-0.0078,1.367
3430.00,7.673533,25.01953,-0.000174,24.017428,-0.0078,1.368
3432.00,7.673544,25.02052,-0.000174,24.016804,-0.0078,1.368
3434.00,7.673255,25.02068,-0.000174,24.016092,-0.0078,1.367
3436.00,7.673296,25.01946,-0.000174,24.016635,-0.0078,1.369
3438.00,7.673037,25.01979,-0.000176,24.017569,-0.0078,1.368
3440.00,7.672709,25.01990,-0.000176,24.017176,-0.0078,1.368
3442.00,7.672927,25.01993,-0.000176,24.016409,-0.0078,1.368
3444.00,7.673168,25.01921,-0.000175,24.017072,-0.0078,1.369
3446.00,7.672758,25.01978,-0.000174,24.017219,-0.0078,1.368
3448.00,7.672934,25.01948,-0.000175,24.017484,-0.0078,1.368
3450.00,7.673590,25.01979,-0.000175,24.017562,-0.0078,1.368
3452.00,7.673292,25.02016,-0.000175,24.017130,-0.0078,1.367
3454.00,7.673239,25.01988,-0.000174,24.017515,-0.0078,1.368
3456.00,7.673536,25.02008,-0.000174,24.017888,-0.0078,1.368
3458.00,7.674381,25.02019,-0.000174,24.017203,-0.0078,1.368
3460.00,7.674413,25.02006,-0.000174,24.017621,-0.0078,1.368
3462.00,7.673629,25.02028,-0.000174,24.017087,-0.0078,1.367
3464.00,7.672935,25.02032,-0.000173,24.016525,-0.0078,1.368
3466.00,7.673002,25.02035,-0.000174,24.017409,-0.0078,1.369
3468.00,7.672932,25.01986,-0.000174,24.017302,-0.0078,1.368
3470.00,7.672736,25.02087,-0.000173,24.016905,-0.0078,1.368
3472.00,7.673510,25.02042,-0.000175,24.017397,-0.0078,1.368
3474.00,7.673529,25.02055,-0.000175,24.017105,-0.0078,1.368
3476.00,7.674057,25.02074,-0.000174,24.017143,-0.0078,1.368
3478.00,7.674066,25.02067,-0.000174,24.017127,-0.0078,1.368
3480.00,7.673342,25.02045,-0.000175,24.016278,-0.0078,1.368
3482.00,7.672719,25.02034,-0.000175,24.016565,-0.0078,1.368
3484.00,7.673050,25.01989,-0.000174,24.016849,-0.0078,1.368
3486.00,7.673714,25.02018,-0.000175,24.017290,-0.0078,1.367
3488.00,7.672457,25.02064,-0.000175,24.017545,-0.0078,1.368
3490.00,7.671870,25.02151,-0.000175,24.017003,-0.0078,1.368
3492.00,7.671867,25.02163,-0.000174,24.017060,-0.0078,1.368
3494.00,7.672536,25.02102,-0.000175,24.016980,-0.0078,1.368
3496.00,7.672666,25.01981,-0.000175,24.018303,-0.0077,1.368
3498.00,7.672702,25.02058,-0.000175,24.017839,-0.0078,1.368
3500.00,7.673027,25.02100,-0.000175,24.016896,-0.0078,1.368
3502.00,7.671715,25.02058,-0.000175,24.016641,-0.0078,1.368
3504.00,7.671111,25.02084,-0.000175,24.017132,-0.0078,1.368
3506.00,7.670883,25.02076,-0.000174,24.016358,-0.0078,1.368
3508.00,7.670428,25.02128,-0.000174,24.016962,-0.0078,1.368
3510.00,7.670739,25.02091,-0.000174,24.016898,-0.0078,1.368
3512.00,7.671216,25.02095,-0.000174,24.016385,-0.0078,1.368
3514.00,7.672281,25.02001,-0.000174,24.017168,-0.0078,1.368
3516.00,7.671667,25.02005,-0.000174,24.017471,-0.0078,1.368
3518.00,7.671987,25.01999,-0.000175,24.016858,-0.0078,1.368
3520.00,7.672612,25.02046,-0.000175,24.016552,-0.0078,1.368
3522.00,7.672607,25.02059,-0.000176,24.017344,-0.0078,1.368
3524.00,7.672655,25.02084,-0.000175,24.017232,-0.0078,1.368
3526.00,7.672676,25.02104,-0.000174,24.016550,-0.0078,1.367
3528.00,7.673550,25.02056,-0.000175,24.017399,-0.0078,1.368
3530.00,7.673326,25.02067,-0.000175,24.016884,-0.0078,1.368
3532.00,7.672769,25.02172,-0.000175,24.017217,-0.0078,1.368
3534.00,7.672214,25.02073,-0.000175,24.017502,-0.0078,1.368
3536.00,7.671268,25.02120,-0.000174,24.017573,-0.0078,1.368
3538.00,7.670970,25.02083,-0.000175,24.017012,-0.0078,1.367
3540.00,7.671403,25.02002,-0.000174,24.016840,-0.0078,1.368
3542.00,7.670568,25.01990,-0.000173,24.017045,-0.0078,1.368
3544.00,7.670130,25.02052,-0.000174,24.017371,-0.0078,1.368
3546.00,7.669824,25.02060,-0.000175,24.016773,-0.0078,1.368
3548.00,7.669896,25.02023,-0.000175,24.016354,-0.0078,1.369
3550.00,7.669427,25.02051,-0.000175,24.017163,-0.0078,1.368
3552.00,7.670404,25.01996,-0.000175,24.017007,-0.0078,1.368
3554.00,7.670861,25.02000,-0.000175,24.017112,-0.0078,1.368
3556.00,7.671502,25.02029,-0.000176,24.016835,-0.0078,1.368
3558.00,7.671788,25.02001,-0.000176,24.017288,-0.0078,1.368
3560.00,7.672044,25.02108,-0.000174,24.016661,-0.0078,1.367
3562.00,7.672472,25.02006,-0.000174,24.016670,-0.0078,1.368
3564.00,7.673524,25.02083,-0.000175,24.017235,-0.0078,1.368
3566.00,7.672327,25.02031,-0.000175,24.017293,-0.0078,1.367
3568.00,7.672194,25.01972,-0.000175,24.016911,-0.0078,1.368
3570.00,7.671687,25.02009,-0.000177,24.016944,-0.0078,1.368
3572.00,7.671397,25.01955,-0.000176,24.016416,-0.0078,1.368
3574.00,7.671841,25.01992,-0.000175,24.016697,-0.0078,1.368
3576.00,7.671670,25.02017,-0.000174,24.017252,-0.0078,1.368
3578.00,7.671078,25.02013,-0.000175,24.017533,-0.0078,1.368
3580.00,7.671891,25.01986,-0.000176,24.016994,-0.0078,1.368
3582.00,7.671809,25.02014,-0.000175,24.016728,-0.0079,1.368
3584.00,7.671704,25.01998,-0.000176,24.016818,-0.0078,1.369
3586.00,7.671068,25.01913,-0.000175,24.017268,-0.0078,1.368
3588.00,7.671713,25.01910,-0.000174,24.016739,-0.0077,1.367
3590.00,7.672437,25.01959,-0.000175,24.016833,-0.0078,1.368
3592.00,7.671641,25.01980,-0.000174,24.016416,-0.0078,1.368
3594.00,7.670620,25.01934,-0.000175,24.016855,-0.0078,1.369
3596.00,7.670479,25.01970,-0.000175,24.016737,-0.0078,1.368
3598.00,7.670373,25.01959,-0.000176,24.016180,-0.0078,1.368
3600.00,7.670412,25.01953,-0.000175,24.016833,-0.0078,1.368
3602.00,7.671267,25.01999,-0.000176,24.017451,-0.0078,1.368
@6,12.0000,24.0
3604.00,7.669939,25.02010,-0.000174,24.016998,-0.0078,1.367
3606.00,7.665972,25.01974,-0.000173,24.016884,-0.0078,1.367
3608.00,7.657291,25.01982,-0.000176,24.017060,-0.0078,1.367
3610.00,7.644564,25.02025,-0.000176,24.016342,-0.0078,1.367
3612.00,7.630076,25.02071,-0.000175,24.016904,-0.0078,1.367
3614.00,7.616383,25.02092,-0.000176,24.017069,-0.0078,1.368
3616.00,7.605120,25.02048,-0.000176,24.016737,-0.0077,1.368
3618.00,7.595688,25.01977,-0.000176,24.016759,-0.0078,1.369
3620.00,7.586675,25.01997,-0.000177,24.016465,-0.0078,1.369
3622.00,7.578363,25.01966,-0.000176,24.016833,-0.0078,1.369
3624.00,7.570802,25.01923,-0.000178,24.017107,-0.0078,1.369
3626.00,7.563972,25.02111,-0.000177,24.017145,-0.0078,1.370
3628.00,7.556309,25.02115,-0.000176,24.017257,-0.0078,1.370
3630.00,7.554799,25.02136,-0.000176,24.016963,-0.0078,1.370
3632.00,7.557117,25.02182,-0.000177,24.017395,-0.0078,1.370
3634.00,7.562967,25.02082,-0.000178,24.017060,-0.0078,1.370
3636.00,7.572223,25.02117,-0.000178,24.016664,-0.0078,1.369
3638.00,7.580694,25.02118,-0.000177,24.016200,-0.0078,1.369
3640.00,7.586291,25.02062,-0.000176,24.016998,-0.0078,1.369
3642.00,7.590469,25.02064,-0.000174,24.017156,-0.0078,1.369
3644.00,7.593737,25.02041,-0.000174,24.016309,-0.0078,1.368
3646.00,7.597227,25.02092,-0.000173,24.017116,-0.0078,1.368
3648.00,7.599772,25.02049,-0.000173,24.016369,-0.0078,1.368
3650.00,7.601589,25.02043,-0.000175,24.016842,-0.0078,1.369
3652.00,7.604017,25.02054,-0.000175,24.017661,-0.0078,1.369
3654.00,7.606741,25.02014,-0.000175,24.016568,-0.0078,1.369
3656.00,7.607553,25.02002,-0.000174,24.017435,-0.0078,1.368
3658.00,7.609855,25.02031,-0.000175,24.016751,-0.0078,1.368
3660.00,7.611485,25.02057,-0.000175,24.016472,-0.0078,1.368
3662.00,7.611896,25.02061,-0.000174,24.016860,-0.0078,1.368
3664.00,7.612224,25.02086,-0.000174,24.016376,-0.0078,1.368
3666.00,7.613864,25.02041,-0.000175,24.016481,-0.0078,1.368
3668.00,7.615670,25.02083,-0.000176,24.016721,-0.0078,1.369
3670.00,7.617087,25.02018,-0.000175,24.017402,-0.0078,1.369
3672.00,7.619437,25.02023,-0.000176,24.016670,-0.0078,1.368
3674.00,7.620749,25.02054,-0.000174,24.016209,-0.0078,1.368
3676.00,7.622158,25.02052,-0.000176,24.016762,-0.0078,1.368
3678.00,7.624938,25.02022,-0.000176,24.016666,-0.0078,1.368
3680.00,7.626822,25.01980,-0.000176,24.016795,-0.0078,1.368
3682.00,7.628592,25.02007,-0.000176,24.017123,-0.0078,1.368
3684.00,7.630422,25.01996,-0.000175,24.016539,-0.0078,1.368
3686.00,7.631968,25.02000,-0.000176,24.016518,-0.0078,1.369
3688.00,7.633680,25.02035,-0.000177,24.016862,-0.0078,1.368
3690.00,7.634980,25.02035,-0.000176,24.016088,-0.0078,1.368
3692.00,7.636748,25.02076,-0.000176,24.016093,-0.0078,1.368
3694.00,7.637357,25.02018,-0.000176,24.017373,-0.0078,1.368
3696.00,7.639091,25.01995,-0.000175,24.016933,-0.0078,1.368
3698.00,7.640927,25.01936,-0.000175,24.016489,-0.0078,1.368
3700.00,7.641838,25.01892,-0.000175,24.016287,-0.0078,1.369
3702.00,7.643011,25.02008,-0.000176,24.016614,-0.0078,1.368
3704.00,7.645305,25.02028,-0.000176,24.016907,-0.0078,1.368
3706.00,7.645741,25.02065,-0.000175,24.016876,-0.0078,1.369
3708.00,7.646130,25.02001,-0.000175,24.016583,-0.0078,1.368
3710.00,7.647546,25.01949,-0.000175,24.016998,-0.0078,1.368
3712.00,7.648903,25.02007,-0.000176,24.016624,-0.0078,1.368
3714.00,7.649097,25.02023,-0.000176,24.017362,-0.0078,1.368
3716.00,7.649306,25.02047,-0.000176,24.016978,-0.0077,1.368
3718.00,7.649599,25.01961,-0.000176,24.016806,-0.0078,1.368
3720.00,7.650333,25.01906,-0.000177,24.016953,-0.0078,1.368
3722.00,7.651578,25.01985,-0.000177,24.016717,-0.0078,1.368
3724.00,7.651716,25.01969,-0.000175,24.016969,-0.0078,1.368
3726.00,7.652656,25.02029,-0.000176,24.017756,-0.0078,1.368
3728.00,7.652483,25.02114,-0.000177,24.016884,-0.0078,1.368
3730.00,7.652517,25.02124,-0.000176,24.016151,-0.0078,1.369
3732.00,7.652277,25.02054,-0.000176,24.017023,-0.0078,1.368
3734.00,7.652860,25.02148,-0.000176,24.017667,-0.0078,1.368
3736.00,7.654353,25.02093,-0.000176,24.017284,-0.0078,1.367
3738.00,7.655121,25.02093,-0.000176,24.017458,-0.0078,1.368
3740.00,7.655361,25.02126,-0.000174,24.017034,-0.0078,1.367
3742.00,7.655427,25.02100,-0.000174,24.017192,-0.0078,1.368
3744.00,7.656023,25.02107,-0.000175,24.016786,-0.0078,1.368
3746.00,7.656748,25.02135,-0.000174,24.017583,-0.0078,1.368
3748.00,7.657051,25.02152,-0.000175,24.016960,-0.0078,1.368
3750.00,7.656908,25.02179,-0.000174,24.016226,-0.0078,1.368
3752.00,7.656767,25.02213,-0.000174,24.016820,-0.0078,1.368
3754.00,7.656707,25.02309,-0.000176,24.016739,-0.0078,1.368
3756.00,7.657635,25.02257,-0.000175,24.016663,-0.0078,1.368
3758.00,7.658253,25.02163,-0.000175,24.016679,-0.0078,1.369
3760.00,7.658956,25.02228,-0.000175,24.016856,-0.0078,1.368
3762.00,7.659740,25.02266,-0.000174,24.016942,-0.0078,1.368
3764.00,7.659431,25.02200,-0.000174,24.016634,-0.0078,1.368
3766.00,7.658793,25.02213,-0.000174,24.016554,-0.0078,1.368
3768.00,7.658600,25.02252,-0.000175,24.017003,-0.0078,1.369
3770.00,7.658821,25.02254,-0.000176,24.016882,-0.0078,1.368
3772.00,7.658497,25.02232,-0.000175,24.017321,-0.0078,1.368
3774.00,7.659070,25.02215,-0.000175,24.016411,-0.0078,1.369
3776.00,7.659166,25.02171,-0.000174,24.016338,-0.0078,1.368
3778.00,7.659696,25.02203,-0.000175,24.017041,-0.0078,1.368
3780.00,7.659967,25.02199,-0.000174,24.017237,-0.0078,1.369
3782.00,7.660923,25.02166,-0.000174,24.017433,-0.0078,1.368
3784.00,7.661197,25.02220,-0.000174,24.017092,-0.0078,1.368
3786.00,7.660572,25.02192,-0.000174,24.017223,-0.0078,1.368
3788.00,7.660159,25.02127,-0.000175,24.016751,-0.0078,1.368
3790.00,7.659560,25.02166,-0.000174,24.016063,-0.0078,1.368
3792.00,7.660123,25.02133,-0.000174,24.016818,-0.0078,1.368
3794.00,7.660799,25.02174,-0.000174,24.017038,-0.0078,1.368
3796.00,7.660666,25.02226,-0.000174,24.017145,-0.0078,1.369
3798.00,7.660908,25.02152,-0.000174,24.016913,-0.0078,1.369
3800.00,7.660581,25.02161,-0.000174,24.017127,-0.0078,1.368
3802.00,7.660850,25.02155,-0.000174,24.017375,-0.0078,1.368
3804.00,7.661403,25.02196,-0.000173,24.017812,-0.0078,1.368
3806.00,7.660727,25.02191,-0.000173,24.016934,-0.0078,1.369
3808.00,7.660790,25.02211,-0.000175,24.016896,-0.0078,1.369
3810.00,7.660548,25.02199,-0.000174,24.016949,-0.0078,1.368
3812.00,7.660811,25.02170,-0.000174,24.016860,-0.0078,1.368
3814.00,7.660367,25.02170,-0.000174,24.017154,-0.0078,1.368
3816.00,7.659497,25.02120,-0.000174,24.016702,-0.0078,1.368
3818.00,7.659039,25.02082,-0.000174,24.016842,-0.0078,1.368
3820.00,7.658639,25.02057,-0.000175,24.016469,-0.0078,1.369
3822.00,7.658994,25.02110,-0.000174,24.016826,-0.0078,1.368
3824.00,7.659793,25.02049,-0.000174,24.017150,-0.0078,1.369
3826.00,7.659584,25.02127,-0.000175,24.016837,-0.0078,1.368
3828.00,7.659251,25.02056,-0.000175,24.016838,-0.0078,1.368
3830.00,7.658429,25.02064,-0.000174,24.017195,-0.0078,1.368
3832.00,7.658840,25.02074,-0.000174,24.017137,-0.0078,1.369
3834.00,7.659998,25.02082,-0.000174,24.017270,-0.0078,1.368
3836.00,7.660283,25.02060,-0.000173,24.017185,-0.0078,1.368
3838.00,7.660321,25.02098,-0.000173,24.016826,-0.0078,1.368
3840.00,7.661089,25.02052,-0.000174,24.017061,-0.0078,1.368
3842.00,7.661041,25.02120,-0.000174,24.017328,-0.0078,1.369
3844.00,7.659853,25.02130,-0.000174,24.017805,-0.0078,1.368
3846.00,7.660077,25.02115,-0.000175,24.016664,-0.0078,1.369
3848.00,7.660044,25.02084,-0.000175,24.017049,-0.0078,1.369
3850.00,7.660379,25.02064,-0.000174,24.017739,-0.0078,1.367
3852.00,7.661142,25.02179,-0.000173,24.017701,-0.0078,1.367
3854.00,7.661142,25.02098,-0.000174,24.017166,-0.0078,1.369
3856.00,7.661535,25.02048,-0.000174,24.017177,-0.0078,1.369
3858.00,7.661541,25.02054,-0.000174,24.017321,-0.0078,1.368
3860.00,7.661828,25.02075,-0.000175,24.017070,-0.0078,1.369
3862.00,7.662335,25.02047,-0.000176,24.016886,-0.0078,1.369
3864.00,7.662058,25.02116,-0.000174,24.016728,-0.0077,1.368
3866.00,7.661818,25.02073,-0.000174,24.016802,-0.0078,1.368
3868.00,7.660752,25.02040,-0.000174,24.015983,-0.0078,1.369
3870.00,7.660521,25.02005,-0.000175,24.017005,-0.0078,1.368
3872.00,7.661093,25.01960,-0.000174,24.016615,-0.0078,1.368
3874.00,7.660669,25.02003,-0.000174,24.017424,-0.0078,1.368
3876.00,7.661389,25.02007,-0.000174,24.017038,-0.0078,1.368
3878.00,7.661677,25.02062,-0.000175,24.016771,-0.0078,1.369
3880.00,7.660952,25.02031,-0.000175,24.017241,-0.0078,1.369
3882.00,7.661210,25.01952,-0.000175,24.017000,-0.0078,1.369
3884.00,7.661180,25.02007,-0.000174,24.016757,-0.0078,1.369
3886.00,7.661099,25.01962,-0.000176,24.016989,-0.0078,1.368
3888.00,7.661058,25.02036,-0.000174,24.017128,-0.0078,1.369
3890.00,7.661668,25.01983,-0.000175,24.016920,-0.0078,1.369
3892.00,7.662037,25.01971,-0.000174,24.016798,-0.0078,1.368
3894.00,7.661255,25.01940,-0.000173,24.017462,-0.0078,1.368
3896.00,7.660342,25.01977,-0.000175,24.016710,-0.0078,1.368
3898.00,7.659685,25.01967,-0.000175,24.016704,-0.0078,1.369
3900.00,7.659671,25.02005,-0.000175,24.017246,-0.0077,1.369
3902.00,7.660050,25.02066,-0.000175,24.017326,-0.0078,1.368
3904.00,7.659321,25.02067,-0.000173,24.016443,-0.0078,1.368
3906.00,7.659333,25.02074,-0.000174,24.017284,-0.0078,1.369
3908.00,7.659564,25.02001,-0.000175,24.017346,-0.0078,1.368
3910.00,7.660375,25.02030,-0.000175,24.016719,-0.0078,1.368
3912.00,7.660135,25.02041,-0.000173,24.017391,-0.0078,1.369
3914.00,7.659612,25.02063,-0.000173,24.017230,-0.0077,1.369
3916.00,7.659779,25.02077,-0.000174,24.017190,-0.0078,1.369
3918.00,7.660391,25.02136,-0.000174,24.016982,-0.0078,1.369
3920.00,7.660031,25.02141,-0.000174,24.017409,-0.0078,1.368
3922.00,7.660643,25.02085,-0.000173,24.017110,-0.0078,1.369
3924.00,7.660379,25.02043,-0.000173,24.017243,-0.0078,1.368
3926.00,7.660188,25.02053,-0.000174,24.017009,-0.0078,1.368
3928.00,7.660387,25.02027,-0.000175,24.016322,-0.0078,1.369
3930.00,7.660865,25.02084,-0.000173,24.016768,-0.0078,1.369
3932.00,7.660695,25.02030,-0.000173,24.016951,-0.0078,1.368
3934.00,7.660794,25.02029,-0.000174,24.016659,-0.0078,1.369
3936.00,7.660388,25.02042,-0.000174,24.017054,-0.0078,1.369
3938.00,7.660333,25.02010,-0.000173,24.017130,-0.0078,1.369
3940.00,7.660019,25.02027,-0.000174,24.017324,-0.0078,1.369
3942.00,7.659707,25.02020,-0.000174,24.016670,-0.0078,1.369
3944.00,7.660519,25.02007,-0.000174,24.017226,-0.0078,1.369
3946.00,7.660521,25.02022,-0.000175,24.017009,-0.0078,1.369
3948.00,7.660803,25.01972,-0.000174,24.016793,-0.0078,1.369
3950.00,7.661295,25.01968,-0.000174,24.017206,-0.0078,1.368
3952.00,7.661256,25.02030,-0.000173,24.017351,-0.0078,1.368
3954.00,7.660694,25.02054,-0.000173,24.016766,-0.0078,1.369
3956.00,7.660653,25.02013,-0.000173,24.017181,-0.0078,1.369
3958.00,7.661042,25.02032,-0.000173,24.016576,-0.0077,1.369
3960.00,7.661798,25.02042,-0.000175,24.016851,-0.0078,1.369
3962.00,7.660787,25.02021,-0.000174,24.017250,-0.0078,1.369
3964.00,7.661357,25.02032,-0.000174,24.017089,-0.0078,1.368
3966.00,7.661525,25.02018,-0.000175,24.017777,-0.0078,1.368
3968.00,7.661146,25.02059,-0.000174,24.017429,-0.0078,1.369
3970.00,7.661520,25.02086,-0.000174,24.016944,-0.0078,1.369
3972.00,7.660512,25.02098,-0.000174,24.016380,-0.0078,1.369
3974.00,7.659896,25.02112,-0.000173,24.017103,-0.0078,1.368
3976.00,7.658859,25.02091,-0.000174,24.017752,-0.0078,1.369
3978.00,7.659404,25.01963,-0.000174,24.017049,-0.0078,1.369
3980.00,7.660556,25.01934,-0.000172,24.017172,-0.0078,1.369
3982.00,7.660822,25.01982,-0.000174,24.017322,-0.0078,1.369
3984.00,7.659955,25.02074,-0.000175,24.017591,-0.0078,1.369
3986.00,7.659789,25.02110,-0.000175,24.016833,-0.0078,1.368
3988.00,7.659918,25.02077,-0.000174,24.017045,-0.0078,1.369
3990.00,7.659980,25.02083,-0.000174,24.017201,-0.0078,1.369
3992.00,7.660409,25.02066,-0.000174,24.016586,-0.0078,1.369
3994.00,7.659929,25.02063,-0.000176,24.017734,-0.0078,1.369
3996.00,7.660627,25.02113,-0.000175,24.017467,-0.0078,1.369
3998.00,7.661277,25.02074,-0.000174,24.017342,-0.0078,1.369
4000.00,7.661811,25.02104,-0.000174,24.017154,-0.0078,1.368
4002.00,7.661153,25.02136,-0.000174,24.017317,-0.0078,1.369
4004.00,7.661532,25.02130,-0.000175,24.017587,-0.0078,1.369
4006.00,7.660896,25.02123,-0.000174,24.017221,-0.0078,1.369
4008.00,7.660958,25.02104,-0.000173,24.016421,-0.0078,1.369
4010.00,7.660655,25.02130,-0.000173,24.017215,-0.0078,1.368
4012.00,7.660191,25.02202,-0.000174,24.016840,-0.0078,1.369
4014.00,7.659999,25.02170,-0.000174,24.017393,-0.0078,1.368
4016.00,7.659497,25.02205,-0.000173,24.017264,-0.0078,1.368
4018.00,7.658248,25.02158,-0.000174,24.017031,-0.0078,1.368
4020.00,7.658767,25.02167,-0.000173,24.016953,-0.0078,1.369
4022.00,7.659875,25.02167,-0.000174,24.017504,-0.0078,1.369
4024.00,7.660303,25.02227,-0.000174,24.017389,-0.0078,1.369
4026.00,7.660235,25.02244,-0.000174,24.016806,-0.0078,1.368
4028.00,7.660182,25.02233,-0.000175,24.017224,-0.0078,1.369
4030.00,7.659788,25.02171,-0.000175,24.016722,-0.0078,1.369
4032.00,7.660425,25.02155,-0.000175,24.016391,-0.0078,1.369
4034.00,7.659407,25.02124,-0.000176,24.016826,-0.0078,1.370
4036.00,7.658309,25.02030,-0.000175,24.017689,-0.0078,1.370
4038.00,7.658639,25.02123,-0.000173,24.017339,-0.0078,1.368
4040.00,7.658540,25.02123,-0.000174,24.017379,-0.0078,1.368
4042.00,7.658464,25.02055,-0.000173,24.017032,-0.0078,1.368
4044.00,7.658960,25.02027,-0.000173,24.016655,-0.0078,1.369
4046.00,7.659209,25.02041,-0.000174,24.017143,-0.0078,1.369
4048.00,7.659758,25.02059,-0.000173,24.016443,-0.0078,1.368
4050.00,7.659735,25.02024,-0.000174,24.016915,-0.0078,1.369
4052.00,7.660135,25.02014,-0.000175,24.017194,-0.0078,1.368
4054.00,7.659034,25.01984,-0.000174,24.017471,-0.0078,1.369
4056.00,7.658101,25.02039,-0.000174,24.017099,-0.0078,1.368
4058.00,7.658607,25.02036,-0.000174,24.017411,-0.0078,1.369
4060.00,7.659050,25.02090,-0.000173,24.017756,-0.0078,1.369
4062.00,7.659327,25.02111,-0.000174,24.017210,-0.0078,1.369
4064.00,7.658901,25.02087,-0.000175,24.016933,-0.0077,1.369
4066.00,7.659007,25.02096,-0.000174,24.017574,-0.0078,1.369
4068.00,7.659628,25.02142,-0.000175,24.017000,-0.0078,1.369
4070.00,7.659404,25.02111,-0.000174,24.017500,-0.0078,1.368
4072.00,7.658841,25.02095,-0.000173,24.017085,-0.0078,1.369
4074.00,7.658848,25.02147,-0.000174,24.016231,-0.0078,1.369
4076.00,7.658681,25.02129,-0.000174,24.017268,-0.0078,1.368
4078.00,7.658892,25.02133,-0.000175,24.016617,-0.0078,1.369
4080.00,7.659296,25.02173,-0.000174,24.017123,-0.0078,1.368
4082.00,7.658967,25.02171,-0.000173,24.016942,-0.0078,1.369
4084.00,7.658868,25.02179,-0.000175,24.016554,-0.0078,1.369
4086.00,7.659435,25.02132,-0.000176,24.016641,-0.0078,1.369
4088.00,7.658775,25.02217,-0.000174,24.017020,-0.0078,1.369
4090.00,7.659100,25.02170,-0.000175,24.016969,-0.0078,1.369
4092.00,7.659138,25.02205,-0.000174,24.017130,-0.0078,1.368
4094.00,7.658617,25.02187,-0.000174,24.017315,-0.0078,1.369
4096.00,7.657588,25.02152,-0.000174,24.017156,-0.0077,1.368
4098.00,7.658328,25.02168,-0.000174,24.016762,-0.0078,1.369
4100.00,7.658842,25.02073,-0.000175,24.017297,-0.0078,1.369
4102.00,7.658213,25.02122,-0.000175,24.016418,-0.0078,1.369
4104.00,7.658364,25.02158,-0.000175,24.016895,-0.0078,1.369
4106.00,7.658581,25.02171,-0.000175,24.016581,-0.0078,1.369
4108.00,7.659410,25.02159,-0.000175,24.017021,-0.0078,1.369
4110.00,7.659423,25.02154,-0.000175,24.017261,-0.0078,1.369
4112.00,7.659615,25.02179,-0.000175,24.016911,-0.0078,1.369
4114.00,7.659482,25.02197,-0.000175,24.017181,-0.0078,1.369
4116.00,7.659179,25.02193,-0.000174,24.017433,-0.0078,1.369
4118.00,7.659175,25.02176,-0.000173,24.017185,-0.0078,1.368
4120.00,7.658635,25.02186,-0.000174,24.017545,-0.0078,1.370
4122.00,7.658634,25.02215,-0.000174,24.016724,-0.0078,1.369
4124.00,7.658157,25.02206,-0.000174,24.016947,-0.0078,1.369
4126.00,7.657424,25.02207,-0.000174,24.016405,-0.0078,1.369
4128.00,7.657744,25.02181,-0.000174,24.016387,-0.0078,1.369
4130.00,7.658573,25.02149,-0.000174,24.017331,-0.0078,1.369
4132.00,7.659338,25.02210,-0.000174,24.016447,-0.0078,1.369
4134.00,7.659967,25.02258,-0.000174,24.017507,-0.0078,1.369
4136.00,7.658858,25.02263,-0.000176,24.017045,-0.0078,1.369
4138.00,7.658087,25.02294,-0.000174,24.016739,-0.0078,1.369
4140.00,7.657660,25.02268,-0.000174,24.016942,-0.0078,1.369
4142.00,7.658086,25.02211,-0.000174,24.017063,-0.0078,1.369
4144.00,7.658715,25.02167,-0.000175,24.016594,-0.0078,1.369
4146.00,7.658425,25.02263,-0.000175,24.016710,-0.0078,1.369
4148.00,7.658820,25.02287,-0.000174,24.016835,-0.0078,1.369
4150.00,7.659021,25.02256,-0.000174,24.016835,-0.0078,1.369
4152.00,7.658878,25.02204,-0.000174,24.016583,-0.0078,1.369
4154.00,7.658277,25.02145,-0.000173,24.017295,-0.0078,1.369
4156.00,7.658287,25.02237,-0.000174,24.017683,-0.0077,1.369
4158.00,7.658282,25.02168,-0.000175,24.016856,-0.0078,1.369
4160.00,7.657705,25.02126,-0.000175,24.016713,-0.0078,1.370
4162.00,7.658934,25.02193,-0.000175,24.017841,-0.0077,1.369
4164.00,7.659406,25.02200,-0.000173,24.017513,-0.0077,1.369
4166.00,7.659044,25.02272,-0.000174,24.017375,-0.0078,1.369
4168.00,7.658700,25.02281,-0.000174,24.017486,-0.0078,1.370
4170.00,7.657708,25.02264,-0.000174,24.016621,-0.0078,1.369
4172.00,7.658017,25.02314,-0.000173,24.016820,-0.0078,1.369
4174.00,7.657077,25.02297,-0.000175,24.017757,-0.0078,1.370
4176.00,7.657395,25.02304,-0.000174,24.016748,-0.0078,1.369
4178.00,7.658203,25.02346,-0.000173,24.017246,-0.0078,1.369
4180.00,7.659090,25.02347,-0.000173,24.016887,-0.0077,1.369
4182.00,7.659090,25.02311,-0.000173,24.017132,-0.0078,1.369
4184.00,7.659086,25.02233,-0.000174,24.017322,-0.0077,1.369
4186.00,7.659158,25.02245,-0.000174,24.017573,-0.0077,1.369
4188.00,7.658126,25.02271,-0.000174,24.017469,-0.0077,1.369
4190.00,7.658111,25.02329,-0.000175,24.016974,-0.0078,1.369
4192.00,7.658212,25.02307,-0.000174,24.017172,-0.0078,1.369
4194.00,7.659291,25.02255,-0.000174,24.017063,-0.0078,1.369
4196.00,7.658466,25.02320,-0.000174,24.017393,-0.0078,1.369
4198.00,7.657406,25.02256,-0.000173,24.017067,-0.0078,1.369
4200.00,7.656617,25.02206,-0.000175,24.017380,-0.0078,1.369
4202.00,7.656694,25.02248,-0.000175,24.017253,-0.0078,1.370
@7,12.0000,24.0
4204.00,7.657517,25.02274,-0.000175,24.016934,-0.0077,1.370
4206.00,7.653854,25.02317,-0.000174,24.016927,-0.0078,1.369
4208.00,7.646200,25.02396,-0.000174,24.016904,-0.0078,1.369
4210.00,7.635631,25.02380,-0.000174,24.017172,-0.0078,1.368
4212.00,7.622041,25.02352,-0.000174,24.017525,-0.0078,1.368
4214.00,7.609491,25.02281,-0.000175,24.017263,-0.0078,1.369
4216.00,7.600703,25.02234,-0.000174,24.017232,-0.0077,1.369
4218.00,7.593193,25.02205,-0.000173,24.017665,-0.0078,1.370
4220.00,7.587416,25.02233,-0.000175,24.017650,-0.0078,1.370
4222.00,7.581119,25.02265,-0.000176,24.017210,-0.0078,1.370
4224.00,7.575504,25.02228,-0.000177,24.017072,-0.0078,1.370
4226.00,7.570406,25.02252,-0.000176,24.016309,-0.0078,1.371
4228.00,7.565710,25.02245,-0.000177,24.016545,-0.0078,1.371
4230.00,7.565573,25.02225,-0.000177,24.017366,-0.0078,1.371
4232.00,7.569706,25.02280,-0.000176,24.016757,-0.0077,1.372
4234.00,7.577449,25.02230,-0.000176,24.017388,-0.0078,1.372
4236.00,7.587333,25.02286,-0.000176,24.016735,-0.0077,1.371
4238.00,7.596325,25.02261,-0.000177,24.016876,-0.0078,1.371
4240.00,7.601389,25.02241,-0.000175,24.016673,-0.0078,1.370
4242.00,7.605889,25.02258,-0.000174,24.016904,-0.0078,1.369
4244.00,7.609294,25.02238,-0.000174,24.017061,-0.0078,1.370
4246.00,7.611351,25.02259,-0.000174,24.016753,-0.0078,1.369
4248.00,7.613796,25.02250,-0.000173,24.017375,-0.0078,1.370
4250.00,7.615853,25.02300,-0.000173,24.017168,-0.0078,1.369
4252.00,7.616971,25.02289,-0.000174,24.017246,-0.0078,1.369
4254.00,7.618078,25.02274,-0.000175,24.016753,-0.0078,1.369
4256.00,7.619503,25.02318,-0.000174,24.017041,-0.0078,1.370
4258.00,7.621083,25.02313,-0.000174,24.017810,-0.0078,1.370
4260.00,7.621633,25.02304,-0.000175,24.016867,-0.0078,1.369
4262.00,7.621622,25.02284,-0.000174,24.016628,-0.0078,1.369
4264.00,7.622526,25.02245,-0.000175,24.016733,-0.0078,1.369
4266.00,7.623750,25.02210,-0.000176,24.016548,-0.0078,1.369
4268.00,7.624939,25.02238,-0.000174,24.016893,-0.0078,1.369
4270.00,7.625129,25.02266,-0.000176,24.017221,-0.0078,1.371
4272.00,7.625898,25.02249,-0.000176,24.016967,-0.0078,1.370
4274.00,7.627940,25.02271,-0.000176,24.017431,-0.0078,1.370
4276.00,7.629051,25.02226,-0.000177,24.017611,-0.0078,1.369
4278.00,7.630816,25.02192,-0.000175,24.017380,-0.0078,1.369
4280.00,7.632286,25.02224,-0.000174,24.017841,-0.0078,1.370
4282.00,7.632794,25.02272,-0.000175,24.017268,-0.0078,1.369
4284.00,7.632987,25.02285,-0.000175,24.017426,-0.0078,1.369
4286.00,7.634248,25.02307,-0.000176,24.017714,-0.0078,1.370
4288.00,7.636298,25.02357,-0.000176,24.016954,-0.0078,1.369
4290.00,7.637033,25.02320,-0.000176,24.017244,-0.0078,1.369
4292.00,7.637678,25.02357,-0.000175,24.016398,-0.0078,1.369
4294.00,7.638696,25.02296,-0.000175,24.016706,-0.0078,1.369
4296.00,7.638938,25.02272,-0.000175,24.017255,-0.0078,1.369
4298.00,7.638869,25.02241,-0.000175,24.016595,-0.0078,1.369
4300.00,7.639093,25.02280,-0.000175,24.017087,-0.0077,1.370
4302.00,7.640182,25.02207,-0.000175,24.016686,-0.0078,1.370
4304.00,7.641784,25.02311,-0.000176,24.017767,-0.0078,1.370
4306.00,7.643005,25.02289,-0.000176,24.017139,-0.0078,1.370
4308.00,7.642445,25.02290,-0.000176,24.017226,-0.0078,1.369
4310.00,7.643068,25.02248,-0.000175,24.016615,-0.0078,1.369
4312.00,7.643960,25.02226,-0.000175,24.017263,-0.0078,1.369
4314.00,7.644179,25.02206,-0.000175,24.017054,-0.0078,1.369
4316.00,7.643736,25.02259,-0.000175,24.016262,-0.0078,1.370
4318.00,7.643668,25.02252,-0.000174,24.017116,-0.0077,1.370
4320.00,7.644498,25.02308,-0.000175,24.016693,-0.0078,1.370
4322.00,7.644881,25.02256,-0.000175,24.016996,-0.0078,1.369
4324.00,7.645708,25.02149,-0.000175,24.016498,-0.0078,1.370
4326.00,7.646171,25.02190,-0.000174,24.015999,-0.0078,1.369
4328.00,7.645145,25.02145,-0.000176,24.017114,-0.0078,1.370
4330.00,7.644860,25.02218,-0.000175,24.017092,-0.0078,1.369
4332.00,7.645944,25.02251,-0.000175,24.017321,-0.0078,1.369
4334.00,7.645959,25.02171,-0.000175,24.017148,-0.0078,1.370
4336.00,7.645700,25.02213,-0.000175,24.017092,-0.0078,1.369
4338.00,7.645997,25.02165,-0.000175,24.016898,-0.0078,1.369
4340.00,7.645860,25.02194,-0.000175,24.016360,-0.0078,1.369
4342.00,7.646694,25.02239,-0.000175,24.017264,-0.0078,1.369
4344.00,7.646990,25.02272,-0.000175,24.017618,-0.0078,1.370
4346.00,7.647692,25.02157,-0.000176,24.017058,-0.0078,1.370
4348.00,7.647821,25.02231,-0.000176,24.016911,-0.0078,1.370
4350.00,7.647205,25.02184,-0.000176,24.017397,-0.0078,1.370
4352.00,7.646857,25.02282,-0.000175,24.016681,-0.0078,1.369
4354.00,7.647703,25.02267,-0.000175,24.016325,-0.0077,1.370
4356.00,7.647871,25.02275,-0.000175,24.017125,-0.0078,1.370
4358.00,7.647632,25.02300,-0.000175,24.016884,-0.0077,1.370
4360.00,7.647676,25.02295,-0.000177,24.017357,-0.0078,1.370
4362.00,7.647605,25.02334,-0.000176,24.017034,-0.0078,1.370
4364.00,7.647676,25.02343,-0.000175,24.017357,-0.0078,1.369
4366.00,7.648126,25.02284,-0.000174,24.017321,-0.0078,1.369
4368.00,7.648503,25.02316,-0.000176,24.017772,-0.0078,1.370
4370.00,7.648152,25.02262,-0.000176,24.017185,-0.0078,1.369
4372.00,7.648026,25.02235,-0.000175,24.016594,-0.0078,1.369
4374.00,7.648304,25.02275,-0.000175,24.017234,-0.0078,1.370
4376.00,7.648008,25.02304,-0.000175,24.017754,-0.0078,1.370
4378.00,7.648164,25.02248,-0.000175,24.017020,-0.0078,1.369
4380.00,7.648459,25.02305,-0.000175,24.016913,-0.0078,1.370
4382.00,7.648902,25.02317,-0.000175,24.016858,-0.0078,1.369
4384.00,7.648821,25.02367,-0.000175,24.016595,-0.0077,1.370
4386.00,7.648827,25.02302,-0.000175,24.016982,-0.0078,1.370
4388.00,7.648417,25.02357,-0.000175,24.016367,-0.0078,1.370
4390.00,7.647134,25.02345,-0.000176,24.016818,-0.0078,1.369
4392.00,7.647629,25.02317,-0.000175,24.017036,-0.0078,1.369
4394.00,7.648278,25.02283,-0.000176,24.016552,-0.0078,1.370
4396.00,7.648293,25.02281,-0.000176,24.016996,-0.0078,1.370
4398.00,7.648500,25.02338,-0.000175,24.017186,-0.0078,1.370
4400.00,7.649024,25.02314,-0.000176,24.017304,-0.0078,1.370
4402.00,7.648747,25.02325,-0.000177,24.017056,-0.0078,1.370
4404.00,7.648954,25.02296,-0.000175,24.016876,-0.0078,1.370
4406.00,7.649169,25.02246,-0.000175,24.016766,-0.0078,1.370
4408.00,7.649118,25.02250,-0.000175,24.016969,-0.0078,1.370
4410.00,7.649550,25.02259,-0.000175,24.017136,-0.0078,1.370
4412.00,7.648620,25.02268,-0.000175,24.016905,-0.0078,1.370
4414.00,7.648660,25.02213,-0.000177,24.017295,-0.0078,1.369
4416.00,7.649161,25.02210,-0.000176,24.017087,-0.0078,1.370
4418.00,7.649848,25.02249,-0.000176,24.016624,-0.0078,1.370
4420.00,7.650131,25.02252,-0.000176,24.016681,-0.0078,1.369
4422.00,7.649770,25.02225,-0.000176,24.016820,-0.0078,1.370
4424.00,7.649116,25.02254,-0.000176,24.017293,-0.0078,1.370
4426.00,7.648828,25.02245,-0.000177,24.017989,-0.0078,1.370
4428.00,7.648483,25.02261,-0.000176,24.017163,-0.0078,1.370
4430.00,7.648514,25.02310,-0.000175,24.016701,-0.0078,1.369
4432.00,7.648048,25.02162,-0.000175,24.017083,-0.0078,1.370
4434.00,7.648429,25.02258,-0.000176,24.016898,-0.0078,1.370
4436.00,7.649176,25.02228,-0.000177,24.016617,-0.0078,1.370
4438.00,7.648705,25.02210,-0.000176,24.017516,-0.0078,1.370
4440.00,7.648242,25.02200,-0.000175,24.016985,-0.0078,1.370
4442.00,7.647824,25.02233,-0.000175,24.016494,-0.0078,1.370
4444.00,7.648503,25.02205,-0.000175,24.016762,-0.0078,1.370
4446.00,7.648722,25.02167,-0.000176,24.016499,-0.0078,1.370
4448.00,7.649786,25.02245,-0.000176,24.017118,-0.0078,1.370
4450.00,7.649706,25.02219,-0.000176,24.016771,-0.0078,1.370
4452.00,7.648700,25.02247,-0.000175,24.017408,-0.0078,1.370
4454.00,7.648879,25.02176,-0.000175,24.017244,-0.0078,1.370
4456.00,7.648716,25.02181,-0.000175,24.016692,-0.0078,1.370
4458.00,7.648004,25.02177,-0.000175,24.017005,-0.0078,1.370
4460.00,7.648447,25.02223,-0.000176,24.016559,-0.0078,1.370
4462.00,7.647722,25.02270,-0.000176,24.016744,-0.0078,1.370
4464.00,7.647827,25.02290,-0.000176,24.016646,-0.0078,1.370
4466.00,7.647845,25.02249,-0.000176,24.016755,-0.0078,1.371
4468.00,7.648282,25.02253,-0.000176,24.016951,-0.0078,1.370
4470.00,7.647988,25.02242,-0.000176,24.017005,-0.0078,1.370
4472.00,7.647786,25.02237,-0.000176,24.017527,-0.0078,1.370
4474.00,7.648125,25.02201,-0.000176,24.016382,-0.0078,1.370
4476.00,7.647907,25.02215,-0.000176,24.016827,-0.0078,1.371
4478.00,7.647981,25.02259,-0.000176,24.016987,-0.0078,1.371
4480.00,7.648594,25.02205,-0.000176,24.016904,-0.0078,1.370
4482.00,7.649238,25.02233,-0.000176,24.017161,-0.0078,1.371
4484.00,7.649152,25.02206,-0.000177,24.017266,-0.0078,1.371
4486.00,7.649350,25.02312,-0.000176,24.017420,-0.0078,1.370
4488.00,7.649111,25.02277,-0.000176,24.017181,-0.0078,1.370
4490.00,7.649573,25.02240,-0.000176,24.017583,-0.0078,1.370
4492.00,7.649913,25.02197,-0.000176,24.017654,-0.0078,1.369
4494.00,7.648985,25.02117,-0.000175,24.017402,-0.0078,1.370
4496.00,7.649048,25.02206,-0.000175,24.016876,-0.0078,1.371
4498.00,7.649365,25.02225,-0.000176,24.017002,-0.0078,1.371
4500.00,7.649289,25.02257,-0.000176,24.016655,-0.0078,1.370
4502.00,7.648641,25.02222,-0.000177,24.016590,-0.0078,1.370
4504.00,7.648723,25.02283,-0.000175,24.016576,-0.0078,1.370
4506.00,7.648549,25.02348,-0.000175,24.017487,-0.0078,1.370
4508.00,7.649160,25.02219,-0.000175,24.017625,-0.0078,1.370
4510.00,7.648628,25.02307,-0.000175,24.017195,-0.0078,1.370
4512.00,7.647994,25.02237,-0.000176,24.017099,-0.0078,1.371
4514.00,7.648012,25.02186,-0.000175,24.017404,-0.0078,1.370
4516.00,7.648876,25.02232,-0.000176,24.017444,-0.0078,1.371
4518.00,7.649189,25.02241,-0.000177,24.017029,-0.0078,1.371
4520.00,7.648906,25.02236,-0.000177,24.016822,-0.0078,1.371
4522.00,7.648556,25.02219,-0.000175,24.016557,-0.0078,1.370
4524.00,7.648939,25.02210,-0.000176,24.017027,-0.0078,1.371
4526.00,7.649143,25.02209,-0.000176,24.018008,-0.0078,1.371
4528.00,7.648915,25.02148,-0.000175,24.017337,-0.0078,1.370
4530.00,7.648852,25.02173,-0.000175,24.016869,-0.0078,1.370
4532.00,7.648596,25.02160,-0.000176,24.017395,-0.0078,1.370
4534.00,7.648758,25.02168,-0.000177,24.016416,-0.0078,1.370
4536.00,7.647983,25.02193,-0.000175,24.016913,-0.0077,1.371
4538.00,7.647964,25.02190,-0.000175,24.017159,-0.0078,1.370
4540.00,7.647727,25.02112,-0.000175,24.017529,-0.0078,1.370
4542.00,7.647128,25.02136,-0.000176,24.017206,-0.0078,1.370
4544.00,7.647694,25.02236,-0.000177,24.017442,-0.0078,1.371
4546.00,7.648247,25.02215,-0.000177,24.017118,-0.0078,1.371
4548.00,7.648753,25.02168,-0.000177,24.017038,-0.0078,1.370
4550.00,7.648844,25.02178,-0.000176,24.017315,-0.0078,1.370
4552.00,7.649477,25.02246,-0.000175,24.017623,-0.0078,1.370
4554.00,7.649846,25.02247,-0.000176,24.017321,-0.0078,1.370
4556.00,7.648992,25.02167,-0.000175,24.016860,-0.0078,1.371
4558.00,7.649419,25.02117,-0.000175,24.016693,-0.0078,1.371
4560.00,7.648995,25.02256,-0.000176,24.017190,-0.0078,1.371
4562.00,7.648954,25.02283,-0.000176,24.017174,-0.0078,1.370
4564.00,7.648205,25.02121,-0.000176,24.016675,-0.0078,1.371
4566.00,7.648290,25.02130,-0.000176,24.018066,-0.0078,1.371
4568.00,7.649623,25.02172,-0.000177,24.016684,-0.0078,1.371
4570.00,7.649825,25.02105,-0.000177,24.016131,-0.0078,1.371
4572.00,7.648944,25.02156,-0.000177,24.017370,-0.0078,1.371
4574.00,7.648678,25.02157,-0.000177,24.016813,-0.0078,1.370
4576.00,7.649133,25.02143,-0.000176,24.017491,-0.0078,1.370
4578.00,7.648600,25.02178,-0.000175,24.016806,-0.0078,1.371
4580.00,7.648633,25.02183,-0.000175,24.017411,-0.0078,1.371
4582.00,7.648019,25.02194,-0.000176,24.016561,-0.0078,1.370
4584.00,7.647763,25.02180,-0.000175,24.017587,-0.0078,1.370
4586.00,7.648287,25.02150,-0.000175,24.017351,-0.0078,1.370
4588.00,7.649027,25.02228,-0.000176,24.017000,-0.0078,1.371
4590.00,7.648131,25.02186,-0.000175,24.017299,-0.0078,1.371
4592.00,7.647689,25.02227,-0.000176,24.016663,-0.0078,1.371
4594.00,7.647879,25.02201,-0.000175,24.017041,-0.0078,1.371
4596.00,7.647777,25.02190,-0.000175,24.017317,-0.0078,1.370
4598.00,7.648132,25.02277,-0.000174,24.017087,-0.0077,1.370
4600.00,7.648957,25.02191,-0.000175,24.017420,-0.0078,1.371
4602.00,7.648724,25.02185,-0.000175,24.016427,-0.0078,1.371
4604.00,7.648442,25.02174,-0.000176,24.016835,-0.0078,1.371
4606.00,7.648304,25.02234,-0.000176,24.017177,-0.0078,1.371
4608.00,7.647960,25.02300,-0.000175,24.017072,-0.0078,1.370
4610.00,7.647549,25.02339,-0.000175,24.016679,-0.0078,1.371
4612.00,7.647788,25.02279,-0.000174,24.017259,-0.0078,1.371
4614.00,7.648649,25.02261,-0.000175,24.017132,-0.0078,1.371
4616.00,7.648818,25.02174,-0.000176,24.017166,-0.0078,1.371
4618.00,7.648201,25.02298,-0.000175,24.016581,-0.0078,1.370
4620.00,7.647814,25.02319,-0.000176,24.016922,-0.0078,1.371
4622.00,7.647409,25.02313,-0.000176,24.016886,-0.0078,1.371
4624.00,7.647146,25.02419,-0.000175,24.016933,-0.0077,1.370
4626.00,7.646642,25.02383,-0.000176,24.016637,-0.0078,1.372
4628.00,7.646703,25.02329,-0.000174,24.017061,-0.0078,1.371
4630.00,7.646515,25.02345,-0.000174,24.017852,-0.0078,1.371
4632.00,7.646525,25.02291,-0.000175,24.017244,-0.0078,1.371
4634.00,7.646391,25.02279,-0.000175,24.016907,-0.0077,1.372
4636.00,7.647276,25.02226,-0.000175,24.016833,-0.0078,1.371
4638.00,7.647869,25.02253,-0.000174,24.016829,-0.0078,1.370
4640.00,7.647316,25.02251,-0.000175,24.016938,-0.0077,1.370
4642.00,7.647198,25.02216,-0.000175,24.017620,-0.0078,1.371
4644.00,7.646771,25.02267,-0.000174,24.017255,-0.0078,1.371
4646.00,7.647089,25.02229,-0.000174,24.017297,-0.0078,1.370
4648.00,7.648414,25.02220,-0.000175,24.016566,-0.0078,1.371
4650.00,7.648783,25.02205,-0.000175,24.016653,-0.0078,1.371
4652.00,7.647820,25.02240,-0.000176,24.016746,-0.0078,1.370
4654.00,7.646823,25.02158,-0.000176,24.017527,-0.0078,1.371
4656.00,7.647123,25.02217,-0.000176,24.016804,-0.0078,1.370
4658.00,7.647941,25.02291,-0.000175,24.017335,-0.0078,1.371
4660.00,7.648452,25.02271,-0.000175,24.017014,-0.0078,1.371
4662.00,7.647781,25.02313,-0.000177,24.017393,-0.0078,1.371
4664.00,7.647320,25.02290,-0.000175,24.017197,-0.0078,1.371
4666.00,7.647230,25.02308,-0.000175,24.017090,-0.0078,1.370
4668.00,7.647698,25.02411,-0.000175,24.017107,-0.0078,1.371
4670.00,7.647631,25.02333,-0.000174,24.016849,-0.0078,1.371
4672.00,7.647105,25.02353,-0.000175,24.017132,-0.0078,1.371
4674.00,7.646845,25.02403,-0.000177,24.016965,-0.0078,1.371
4676.00,7.647417,25.02386,-0.000177,24.017872,-0.0078,1.371
4678.00,7.647610,25.02404,-0.000176,24.017466,-0.0077,1.371
4680.00,7.647603,25.02340,-0.000176,24.017147,-0.0077,1.371
4682.00,7.647322,25.02331,-0.000174,24.017257,-0.0078,1.371
4684.00,7.647401,25.02408,-0.000175,24.017348,-0.0078,1.371
4686.00,7.647103,25.02407,-0.000175,24.017065,-0.0078,1.370
4688.00,7.647327,25.02366,-0.000174,24.016958,-0.0078,1.371
4690.00,7.647880,25.02350,-0.000174,24.017281,-0.0077,1.371
4692.00,7.648586,25.02332,-0.000175,24.017078,-0.0077,1.371
4694.00,7.648145,25.02285,-0.000176,24.017156,-0.0078,1.371
4696.00,7.647903,25.02343,-0.000175,24.016827,-0.0078,1.370
4698.00,7.647306,25.02417,-0.000174,24.017145,-0.0078,1.370
4700.00,7.647951,25.02371,-0.000175,24.017197,-0.0078,1.371
4702.00,7.647987,25.02342,-0.000174,24.016692,-0.0078,1.371
4704.00,7.648087,25.02390,-0.000176,24.017025,-0.0078,1.371
4706.00,7.648056,25.02329,-0.000176,24.016829,-0.0078,1.371
4708.00,7.647284,25.02344,-0.000175,24.016561,-0.0078,1.371
4710.00,7.646393,25.02284,-0.000174,24.016556,-0.0078,1.371
4712.00,7.646340,25.02248,-0.000176,24.017310,-0.0078,1.371
4714.00,7.647039,25.02316,-0.000175,24.016811,-0.0078,1.371
4716.00,7.647067,25.02309,-0.000174,24.017217,-0.0077,1.371
4718.00,7.646978,25.02308,-0.000175,24.017099,-0.0078,1.371
4720.00,7.647417,25.02380,-0.000175,24.016675,-0.0078,1.371
4722.00,7.647801,25.02391,-0.000175,24.017725,-0.0078,1.371
4724.00,7.647520,25.02454,-0.000176,24.017322,-0.0078,1.370
4726.00,7.647111,25.02460,-0.000174,24.016722,-0.0078,1.371
4728.00,7.647402,25.02407,-0.000176,24.016893,-0.0077,1.371
4730.00,7.647032,25.02518,-0.000174,24.016911,-0.0078,1.371
4732.00,7.646637,25.02593,-0.000175,24.016759,-0.0078,1.371
4734.00,7.646113,25.02567,-0.000176,24.017442,-0.0078,1.371
4736.00,7.646345,25.02525,-0.000174,24.016628,-0.0078,1.371
4738.00,7.646641,25.02495,-0.000175,24.016800,-0.0078,1.371
4740.00,7.647507,25.02511,-0.000176,24.017357,-0.0078,1.371
4742.00,7.647580,25.02509,-0.000176,24.017087,-0.0078,1.371
4744.00,7.648183,25.02416,-0.000175,24.017297,-0.0078,1.371
4746.00,7.648150,25.02399,-0.000175,24.016556,-0.0078,1.371
4748.00,7.647927,25.02479,-0.000173,24.017614,-0.0078,1.371
4750.00,7.647765,25.02373,-0.000175,24.016624,-0.0078,1.371
4752.00,7.648076,25.02396,-0.000175,24.016867,-0.0078,1.372
4754.00,7.647824,25.02456,-0.000176,24.016786,-0.0078,1.371
4756.00,7.647718,25.02346,-0.000176,24.017016,-0.0078,1.371
4758.00,7.647795,25.02357,-0.000176,24.017846,-0.0078,1.371
4760.00,7.648008,25.02409,-0.000175,24.016954,-0.0078,1.371
4762.00,7.647369,25.02428,-0.000174,24.017402,-0.0078,1.371
4764.00,7.646708,25.02422,-0.000176,24.017261,-0.0078,1.371
4766.00,7.646827,25.02387,-0.000176,24.017007,-0.0078,1.371
4768.00,7.647035,25.02337,-0.000176,24.016829,-0.0078,1.371
4770.00,7.646016,25.02308,-0.000175,24.017099,-0.0078,1.371
4772.00,7.645580,25.02399,-0.000176,24.017194,-0.0078,1.371
4774.00,7.645659,25.02389,-0.000176,24.017301,-0.0078,1.372
4776.00,7.645031,25.02373,-0.000176,24.016653,-0.0078,1.371
4778.00,7.644802,25.02350,-0.000176,24.016806,-0.0078,1.371
4780.00,7.645230,25.02345,-0.000175,24.016900,-0.0078,1.371
4782.00,7.645593,25.02326,-0.000176,24.017114,-0.0078,1.371
4784.00,7.645677,25.02339,-0.000175,24.017255,-0.0078,1.371
4786.00,7.645053,25.02304,-0.000176,24.016730,-0.0078,1.372
4788.00,7.645051,25.02316,-0.000177,24.017370,-0.0078,1.371
4790.00,7.645792,25.02302,-0.000176,24.017036,-0.0078,1.371
4792.00,7.646432,25.02251,-0.000176,24.017203,-0.0078,1.372
4794.00,7.646386,25.02378,-0.000175,24.016733,-0.0078,1.372
4796.00,7.646988,25.02333,-0.000176,24.017224,-0.0078,1.371
4798.00,7.647866,25.02287,-0.000175,24.016601,-0.0078,1.371
4800.00,7.647604,25.02342,-0.000175,24.017460,-0.0078,1.371
4802.00,7.647215,25.02329,-0.000175,24.017631,-0.0078,1.371
@8,12.0000,24.0
4804.00,7.646922,25.02334,-0.000176,24.016996,-0.0078,1.371
4806.00,7.643705,25.02306,-0.000175,24.016653,-0.0078,1.371
4808.00,7.636234,25.02268,-0.000175,24.017413,-0.0078,1.370
4810.00,7.626447,25.02243,-0.000174,24.016795,-0.0078,1.370
4812.00,7.615138,25.02330,-0.000174,24.017060,-0.0078,1.370
4814.00,7.604085,25.02250,-0.000175,24.017226,-0.0078,1.370
4816.00,7.596595,25.02232,-0.000175,24.016934,-0.0078,1.371
4818.00,7.591382,25.02197,-0.000175,24.017386,-0.0078,1.372
4820.00,7.586351,25.02256,-0.000175,24.017259,-0.0078,1.372
4822.00,7.582275,25.02216,-0.000178,24.017585,-0.0078,1.372
4824.00,7.578854,25.02242,-0.000177,24.016982,-0.0078,1.372
4826.00,7.576898,25.02215,-0.000176,24.017226,-0.0078,1.372
4828.00,7.574128,25.02202,-0.000176,24.017745,-0.0078,1.372
4830.00,7.575260,25.02193,-0.000175,24.017293,-0.0078,1.372
4832.00,7.580860,25.02200,-0.000175,24.017259,-0.0078,1.373
4834.00,7.589316,25.02239,-0.000176,24.017261,-0.0078,1.373
4836.00,7.599968,25.02251,-0.000177,24.017076,-0.0078,1.373
4838.00,7.608474,25.02190,-0.000176,24.017212,-0.0078,1.373
4840.00,7.613827,25.02276,-0.000176,24.017275,-0.0078,1.372
4842.00,7.618495,25.02288,-0.000174,24.016246,-0.0078,1.372
4844.00,7.622747,25.02280,-0.000174,24.017708,-0.0078,1.371
4846.00,7.626238,25.02322,-0.000175,24.017150,-0.0078,1.371
4848.00,7.627788,25.02270,-0.000175,24.017119,-0.0078,1.371
4850.00,7.629479,25.02276,-0.000174,24.016684,-0.0078,1.372
4852.00,7.632127,25.02209,-0.000175,24.017404,-0.0078,1.371
4854.00,7.633800,25.02204,-0.000175,24.016856,-0.0078,1.371
4856.00,7.634777,25.02235,-0.000175,24.016862,-0.0078,1.372
4858.00,7.634464,25.02233,-0.000175,24.016634,-0.0078,1.371
4860.00,7.634215,25.02252,-0.000175,24.017072,-0.0078,1.371
4862.00,7.634600,25.02289,-0.000176,24.016543,-0.0079,1.371
4864.00,7.634869,25.02285,-0.000175,24.017299,-0.0078,1.372
4866.00,7.634642,25.02276,-0.000175,24.017627,-0.0078,1.371
4868.00,7.633208,25.02259,-0.000176,24.016753,-0.0078,1.371
4870.00,7.634478,25.02260,-0.000175,24.017161,-0.0078,1.371
4872.00,7.636117,25.02258,-0.000176,24.016525,-0.0078,1.371
4874.00,7.636577,25.02289,-0.000177,24.017121,-0.0078,1.371
4876.00,7.637360,25.02266,-0.000175,24.017614,-0.0078,1.371
4878.00,7.637414,25.02363,-0.000176,24.017690,-0.0078,1.371
4880.00,7.637043,25.02367,-0.000176,24.016971,-0.0078,1.371
4882.00,7.637305,25.02276,-0.000176,24.017112,-0.0078,1.371
4884.00,7.637005,25.02219,-0.000176,24.016458,-0.0078,1.371
4886.00,7.637955,25.02212,-0.000174,24.016449,-0.0078,1.371
4888.00,7.638352,25.02303,-0.000175,24.016827,-0.0078,1.371
4890.00,7.638875,25.02286,-0.000176,24.017284,-0.0078,1.371
4892.00,7.639515,25.02352,-0.000174,24.016895,-0.0078,1.371
4894.00,7.639922,25.02315,-0.000175,24.017038,-0.0078,1.372
4896.00,7.640266,25.02222,-0.000175,24.017205,-0.0077,1.371
4898.00,7.640022,25.02259,-0.000175,24.016878,-0.0078,1.371
4900.00,7.640164,25.02284,-0.000175,24.016856,-0.0078,1.371
4902.00,7.640689,25.02312,-0.000174,24.016913,-0.0078,1.372
4904.00,7.641086,25.02388,-0.000176,24.017366,-0.0078,1.372
4906.00,7.641269,25.02414,-0.000175,24.017457,-0.0078,1.371
4908.00,7.641262,25.02401,-0.000176,24.016595,-0.0078,1.371
4910.00,7.641460,25.02424,-0.000175,24.017409,-0.0078,1.372
4912.00,7.641385,25.02425,-0.000175,24.017072,-0.0078,1.372
4914.00,7.641865,25.02393,-0.000175,24.016479,-0.0077,1.372
4916.00,7.642601,25.02351,-0.000176,24.017174,-0.0078,1.371
4918.00,7.642544,25.02261,-0.000175,24.016884,-0.0078,1.372
4920.00,7.641256,25.02272,-0.000174,24.016539,-0.0078,1.371
4922.00,7.640826,25.02295,-0.000175,24.017069,-0.0078,1.371
4924.00,7.640029,25.02246,-0.000174,24.016777,-0.0078,1.371
4926.00,7.639965,25.02290,-0.000175,24.016895,-0.0078,1.371
4928.00,7.640232,25.02262,-0.000176,24.017435,-0.0078,1.371
4930.00,7.640114,25.02294,-0.000176,24.016664,-0.0078,1.372
4932.00,7.640144,25.02287,-0.000175,24.016220,-0.0078,1.371
4934.00,7.640092,25.02249,-0.000175,24.017388,-0.0078,1.372
4936.00,7.639908,25.02351,-0.000176,24.017096,-0.0078,1.372
4938.00,7.639839,25.02386,-0.000175,24.016592,-0.0078,1.371
4940.00,7.640268,25.02459,-0.000175,24.016044,-0.0078,1.371
4942.00,7.640083,25.02404,-0.000173,24.017145,-0.0078,1.371
4944.00,7.640329,25.02403,-0.000174,24.017116,-0.0078,1.371
4946.00,7.639889,25.02396,-0.000175,24.016775,-0.0078,1.372
4948.00,7.640064,25.02374,-0.000175,24.016474,-0.0078,1.372
4950.00,7.640581,25.02292,-0.000177,24.016895,-0.0078,1.372
4952.00,7.640392,25.02370,-0.000176,24.017112,-0.0078,1.372
4954.00,7.639684,25.02341,-0.000176,24.016527,-0.0078,1.372
4956.00,7.640348,25.02355,-0.000176,24.016858,-0.0078,1.372
4958.00,7.640766,25.02258,-0.000175,24.017194,-0.0078,1.371
4960.00,7.640566,25.02192,-0.000176,24.016757,-0.0078,1.372
4962.00,7.640103,25.02282,-0.000175,24.016837,-0.0078,1.371
4964.00,7.640072,25.02229,-0.000175,24.017163,-0.0078,1.372
4966.00,7.639739,25.02218,-0.000176,24.016168,-0.0078,1.372
4968.00,7.639600,25.02258,-0.000175,24.016739,-0.0078,1.371
4970.00,7.639079,25.02312,-0.000176,24.016469,-0.0078,1.372
4972.00,7.639556,25.02285,-0.000175,24.016142,-0.0078,1.371
4974.00,7.639484,25.02328,-0.000175,24.016940,-0.0078,1.371
4976.00,7.639480,25.02353,-0.000175,24.016693,-0.0078,1.372
4978.00,7.639489,25.02354,-0.000176,24.016904,-0.0078,1.372
4980.00,7.639156,25.02380,-0.000175,24.017426,-0.0078,1.371
4982.00,7.638697,25.02352,-0.000174,24.016046,-0.0078,1.371
4984.00,7.638892,25.02396,-0.000175,24.016483,-0.0078,1.372
4986.00,7.639182,25.02342,-0.000176,24.016842,-0.0078,1.371
4988.00,7.639022,25.02391,-0.000176,24.016887,-0.0078,1.372
4990.00,7.639618,25.02456,-0.000176,24.017094,-0.0078,1.372
4992.00,7.639930,25.02365,-0.000176,24.017038,-0.0078,1.372
4994.00,7.639948,25.02415,-0.000175,24.017226,-0.0078,1.372
4996.00,7.639419,25.02410,-0.000176,24.017215,-0.0078,1.372
4998.00,7.639728,25.02355,-0.000176,24.016104,-0.0078,1.372
5000.00,7.639494,25.02392,-0.000175,24.016456,-0.0078,1.372
5002.00,7.639582,25.02417,-0.000176,24.016537,-0.0078,1.372
5004.00,7.640138,25.02374,-0.000176,24.016951,-0.0078,1.372
5006.00,7.640715,25.02340,-0.000176,24.017123,-0.0078,1.371
5008.00,7.640294,25.02456,-0.000175,24.017081,-0.0078,1.372
5010.00,7.640119,25.02522,-0.000175,24.017063,-0.0078,1.372
5012.00,7.640060,25.02480,-0.000175,24.017399,-0.0078,1.371
5014.00,7.639934,25.02503,-0.000175,24.016860,-0.0078,1.372
5016.00,7.639809,25.02507,-0.000176,24.016643,-0.0078,1.372
5018.00,7.640009,25.02536,-0.000174,24.017759,-0.0078,1.372
5020.00,7.639530,25.02489,-0.000175,24.017480,-0.0077,1.372
5022.00,7.639027,25.02441,-0.000176,24.016931,-0.0078,1.371
5024.00,7.639943,25.02381,-0.000175,24.017143,-0.0078,1.372
5026.00,7.639490,25.02445,-0.000176,24.017353,-0.0078,1.371
5028.00,7.639552,25.02442,-0.000175,24.017290,-0.0077,1.372
5030.00,7.640074,25.02460,-0.000176,24.017806,-0.0078,1.373
5032.00,7.640042,25.02458,-0.000176,24.017915,-0.0078,1.372
5034.00,7.639214,25.02475,-0.000176,24.017259,-0.0078,1.372
5036.00,7.639122,25.02412,-0.000176,24.017210,-0.0078,1.371
5038.00,7.639753,25.02440,-0.000176,24.017163,-0.0078,1.372
5040.00,7.639935,25.02483,-0.000175,24.017219,-0.0078,1.371
5042.00,7.639341,25.02476,-0.000175,24.017221,-0.0078,1.372
5044.00,7.639045,25.02428,-0.000177,24.017248,-0.0078,1.372
5046.00,7.638934,25.02321,-0.000176,24.016775,-0.0078,1.372
5048.00,7.639006,25.02352,-0.000176,24.017353,-0.0078,1.372
5050.00,7.639619,25.02364,-0.000175,24.016673,-0.0078,1.372
5052.00,7.638737,25.02370,-0.000175,24.017357,-0.0078,1.372
5054.00,7.638594,25.02429,-0.000175,24.017518,-0.0078,1.372
5056.00,7.638902,25.02388,-0.000175,24.017083,-0.0078,1.372
5058.00,7.638937,25.02341,-0.000175,24.017154,-0.0078,1.372
5060.00,7.638896,25.02319,-0.000175,24.016934,-0.0078,1.372
5062.00,7.638042,25.02455,-0.000176,24.017107,-0.0078,1.372
5064.00,7.637971,25.02421,-0.000175,24.017130,-0.0078,1.372
5066.00,7.637495,25.02350,-0.000175,24.016733,-0.0078,1.371
5068.00,7.638457,25.02352,-0.000176,24.017415,-0.0078,1.372
5070.00,7.638747,25.02320,-0.000176,24.017413,-0.0078,1.372
5072.00,7.638282,25.02350,-0.000175,24.016537,-0.0078,1.372
5074.00,7.638976,25.02342,-0.000176,24.017090,-0.0078,1.372
5076.00,7.638411,25.02282,-0.000176,24.016731,-0.0079,1.372
5078.00,7.638779,25.02282,-0.000176,24.017284,-0.0079,1.372
5080.00,7.639461,25.02346,-0.000175,24.016690,-0.0078,1.372
5082.00,7.640444,25.02339,-0.000175,24.016873,-0.0078,1.372
5084.00,7.640461,25.02348,-0.000176,24.016768,-0.0078,1.372
5086.00,7.639670,25.02284,-0.000175,24.016523,-0.0078,1.372
5088.00,7.639615,25.02176,-0.000176,24.017125,-0.0078,1.372
5090.00,7.639857,25.02202,-0.000176,24.016924,-0.0078,1.372
5092.00,7.639974,25.02220,-0.000175,24.016715,-0.0078,1.373
5094.00,7.640789,25.02321,-0.000175,24.016788,-0.0078,1.372
5096.00,7.640347,25.02338,-0.000175,24.016706,-0.0078,1.372
5098.00,7.639647,25.02365,-0.000176,24.016798,-0.0078,1.372
5100.00,7.639446,25.02286,-0.000176,24.016407,-0.0078,1.372
5102.00,7.639252,25.02308,-0.000174,24.016028,-0.0078,1.372
5104.00,7.639338,25.02447,-0.000175,24.016470,-0.0078,1.372
5106.00,7.639685,25.02371,-0.000175,24.017190,-0.0078,1.372
5108.00,7.639768,25.02356,-0.000175,24.016965,-0.0078,1.373
5110.00,7.638968,25.02335,-0.000176,24.017090,-0.0078,1.371
5112.00,7.638180,25.02349,-0.000175,24.017379,-0.0078,1.372
5114.00,7.638581,25.02356,-0.000176,24.016824,-0.0078,1.372
5116.00,7.638593,25.02239,-0.000176,24.016744,-0.0078,1.372
5118.00,7.639163,25.02275,-0.000176,24.017116,-0.0078,1.372
5120.00,7.638851,25.02207,-0.000175,24.016713,-0.0078,1.373
5122.00,7.638834,25.02287,-0.000174,24.017549,-0.0078,1.372
5124.00,7.638075,25.02267,-0.000175,24.017185,-0.0078,1.372
5126.00,7.638487,25.02227,-0.000175,24.017315,-0.0078,1.372
5128.00,7.638443,25.02168,-0.000177,24.016880,-0.0078,1.372
5130.00,7.638387,25.02198,-0.000175,24.016802,-0.0078,1.372
5132.00,7.638087,25.02249,-0.000176,24.017025,-0.0078,1.371
5134.00,7.638273,25.02349,-0.000176,24.016677,-0.0078,1.372
5136.00,7.639478,25.02308,-0.000175,24.016866,-0.0078,1.372
5138.00,7.639104,25.02304,-0.000176,24.016996,-0.0078,1.372
5140.00,7.639845,25.02342,-0.000175,24.017301,-0.0078,1.372
5142.00,7.639778,25.02300,-0.000175,24.017328,-0.0078,1.372
5144.00,7.639559,25.02342,-0.000174,24.017168,-0.0078,1.372
5146.00,7.639495,25.02413,-0.000175,24.016657,-0.0078,1.371
5148.00,7.639022,25.02405,-0.000175,24.016153,-0.0078,1.371
5150.00,7.637843,25.02486,-0.000175,24.017052,-0.0078,1.371
5152.00,7.637934,25.02401,-0.000175,24.017047,-0.0077,1.372
5154.00,7.638266,25.02399,-0.000175,24.016837,-0.0078,1.372
5156.00,7.638789,25.02350,-0.000175,24.016721,-0.0078,1.372
5158.00,7.640262,25.02364,-0.000175,24.016944,-0.0078,1.371
5160.00,7.639870,25.02312,-0.000174,24.016686,-0.0078,1.371
5162.00,7.639505,25.02352,-0.000175,24.016367,-0.0078,1.372
5164.00,7.639839,25.02382,-0.000176,24.016864,-0.0078,1.372
5166.00,7.640007,25.02366,-0.000175,24.017090,-0.0078,1.372
5168.00,7.639058,25.02351,-0.000174,24.017050,-0.0078,1.372
5170.00,7.638291,25.02370,-0.000173,24.017516,-0.0078,1.371
5172.00,7.638267,25.02279,-0.000174,24.017252,-0.0078,1.371
5174.00,7.638333,25.02236,-0.000174,24.017384,-0.0078,1.371
5176.00,7.637853,25.02225,-0.000175,24.016668,-0.0078,1.372
5178.00,7.638238,25.02270,-0.000175,24.017132,-0.0078,1.372
5180.00,7.638496,25.02229,-0.000176,24.017567,-0.0078,1.372
5182.00,7.638042,25.02199,-0.000175,24.016860,-0.0078,1.372
5184.00,7.638717,25.02165,-0.000177,24.016733,-0.0078,1.372
5186.00,7.639183,25.02145,-0.000176,24.016954,-0.0078,1.372
5188.00,7.639161,25.02185,-0.000175,24.017105,-0.0078,1.372
5190.00,7.639388,25.02295,-0.000174,24.017038,-0.0078,1.372
5192.00,7.638772,25.02302,-0.000174,24.017108,-0.0078,1.371
5194.00,7.637878,25.02265,-0.000174,24.017248,-0.0078,1.371
5196.00,7.637151,25.02272,-0.000175,24.016507,-0.0077,1.372
5198.00,7.637160,25.02245,-0.000175,24.017078,-0.0078,1.372
5200.00,7.637439,25.02260,-0.000176,24.017031,-0.0078,1.372
5202.00,7.637186,25.02258,-0.000175,24.017476,-0.0078,1.372
5204.00,7.636773,25.02244,-0.000176,24.017246,-0.0078,1.372
5206.00,7.636783,25.02226,-0.000175,24.016704,-0.0077,1.372
5208.00,7.636320,25.02309,-0.000175,24.017152,-0.0078,1.371
5210.00,7.637113,25.02242,-0.000175,24.017516,-0.0078,1.371
5212.00,7.638298,25.02287,-0.000175,24.017641,-0.0078,1.372
5214.00,7.639275,25.02236,-0.000175,24.017641,-0.0078,1.372
5216.00,7.638960,25.02259,-0.000174,24.016973,-0.0078,1.372
5218.00,7.638398,25.02255,-0.000175,24.016550,-0.0077,1.372
5220.00,7.637627,25.02276,-0.000176,24.016929,-0.0077,1.373
5222.00,7.636649,25.02289,-0.000176,24.016985,-0.0078,1.371
5224.00,7.637179,25.02362,-0.000176,24.017380,-0.0078,1.372
5226.00,7.638054,25.02359,-0.000176,24.016904,-0.0078,1.372
5228.00,7.637497,25.02323,-0.000176,24.017272,-0.0078,1.371
5230.00,7.637470,25.02306,-0.000175,24.017433,-0.0078,1.371
5232.00,7.637585,25.02339,-0.000174,24.016998,-0.0078,1.372
5234.00,7.638438,25.02260,-0.000175,24.017074,-0.0078,1.372
5236.00,7.637845,25.02239,-0.000175,24.017366,-0.0078,1.372
5238.00,7.638320,25.02243,-0.000175,24.016875,-0.0078,1.372
5240.00,7.638267,25.02235,-0.000175,24.016905,-0.0078,1.372
5242.00,7.637856,25.02370,-0.000175,24.017210,-0.0078,1.372
5244.00,7.637444,25.02289,-0.000176,24.016599,-0.0078,1.372
5246.00,7.637743,25.02326,-0.000176,24.016797,-0.0078,1.372
5248.00,7.637876,25.02267,-0.000175,24.017264,-0.0078,1.372
5250.00,7.637435,25.02215,-0.000175,24.017176,-0.0078,1.371
5252.00,7.637610,25.02251,-0.000175,24.017031,-0.0078,1.372
5254.00,7.637810,25.02327,-0.000176,24.016653,-0.0078,1.372
5256.00,7.637469,25.02304,-0.000176,24.016795,-0.0078,1.372
5258.00,7.637547,25.02339,-0.000177,24.017272,-0.0078,1.372
5260.00,7.637309,25.02356,-0.000176,24.016753,-0.0078,1.372
5262.00,7.637590,25.02386,-0.000176,24.017371,-0.0078,1.372
5264.00,7.638005,25.02425,-0.000176,24.016954,-0.0078,1.372
5266.00,7.639000,25.02473,-0.000175,24.016626,-0.0078,1.372
5268.00,7.639305,25.02410,-0.000175,24.016454,-0.0078,1.373
5270.00,7.638661,25.02370,-0.000175,24.017125,-0.0078,1.373
5272.00,7.638179,25.02290,-0.000175,24.016634,-0.0078,1.372
5274.00,7.637290,25.02315,-0.000175,24.016411,-0.0078,1.372
5276.00,7.637320,25.02360,-0.000174,24.017034,-0.0078,1.372
5278.00,7.637808,25.02328,-0.000175,24.016777,-0.0078,1.372
5280.00,7.637953,25.02378,-0.000175,24.016539,-0.0078,1.372
5282.00,7.638345,25.02343,-0.000176,24.016924,-0.0078,1.372
5284.00,7.638338,25.02322,-0.000176,24.017618,-0.0078,1.372
5286.00,7.638237,25.02380,-0.000176,24.016209,-0.0078,1.372
5288.00,7.638170,25.02368,-0.000176,24.016619,-0.0078,1.371
5290.00,7.638023,25.02388,-0.000176,24.016784,-0.0078,1.372
5292.00,7.637780,25.02507,-0.000175,24.017154,-0.0078,1.372
5294.00,7.637262,25.02503,-0.000175,24.016208,-0.0078,1.372
5296.00,7.636919,25.02441,-0.000176,24.016405,-0.0078,1.372
5298.00,7.636648,25.02433,-0.000176,24.016267,-0.0078,1.372
5300.00,7.636733,25.02439,-0.000176,24.016965,-0.0078,1.372
5302.00,7.637068,25.02517,-0.000175,24.015923,-0.0078,1.372
5304.00,7.638032,25.02579,-0.000176,24.016184,-0.0078,1.372
5306.00,7.637986,25.02496,-0.000175,24.016661,-0.0078,1.372
5308.00,7.636866,25.02451,-0.000177,24.016189,-0.0078,1.372
5310.00,7.636690,25.02377,-0.000176,24.016267,-0.0078,1.372
5312.00,7.636320,25.02409,-0.000176,24.017165,-0.0078,1.372
5314.00,7.635882,25.02411,-0.000176,24.016862,-0.0078,1.372
5316.00,7.635962,25.02357,-0.000176,24.017147,-0.0078,1.372
5318.00,7.636949,25.02366,-0.000176,24.016760,-0.0078,1.372
5320.00,7.637561,25.02332,-0.000176,24.017078,-0.0078,1.372
5322.00,7.637671,25.02427,-0.000176,24.017092,-0.0078,1.372
5324.00,7.637530,25.02467,-0.000176,24.016690,-0.0078,1.372
5326.00,7.637430,25.02327,-0.000176,24.017076,-0.0078,1.373
5328.00,7.637837,25.02386,-0.000175,24.017239,-0.0078,1.373
5330.00,7.637499,25.02324,-0.000176,24.016811,-0.0078,1.372
5332.00,7.637366,25.02332,-0.000176,24.016867,-0.0078,1.372
5334.00,7.636823,25.02388,-0.000175,24.016922,-0.0078,1.372
5336.00,7.637351,25.02404,-0.000176,24.017246,-0.0078,1.372
5338.00,7.637320,25.02427,-0.000176,24.016871,-0.0078,1.372
5340.00,7.636911,25.02434,-0.000175,24.016978,-0.0078,1.372
5342.00,7.637270,25.02340,-0.000175,24.017205,-0.0078,1.373
5344.00,7.637591,25.02386,-0.000176,24.017391,-0.0078,1.372
5346.00,7.636951,25.02448,-0.000176,24.017076,-0.0078,1.372
5348.00,7.637190,25.02481,-0.000176,24.016238,-0.0078,1.372
5350.00,7.637420,25.02453,-0.000177,24.016711,-0.0078,1.372
5352.00,7.637215,25.02463,-0.000176,24.016276,-0.0078,1.372
5354.00,7.637261,25.02482,-0.000176,24.016452,-0.0078,1.372
5356.00,7.637544,25.02481,-0.000177,24.016876,-0.0078,1.371
5358.00,7.637772,25.02450,-0.000175,24.017186,-0.0078,1.371
5360.00,7.636737,25.02472,-0.000175,24.017388,-0.0078,1.372
5362.00,7.635965,25.02443,-0.000175,24.016710,-0.0078,1.373
5364.00,7.636965,25.02441,-0.000175,24.016570,-0.0078,1.373
5366.00,7.637021,25.02411,-0.000177,24.016991,-0.0078,1.373
5368.00,7.636727,25.02388,-0.000176,24.016324,-0.0078,1.373
5370.00,7.636477,25.02381,-0.000175,24.016264,-0.0078,1.372
5372.00,7.636673,25.02443,-0.000177,24.015673,-0.0078,1.372
5374.00,7.637153,25.02468,-0.000176,24.016922,-0.0078,1.372
5376.00,7.637073,25.02431,-0.000176,24.016681,-0.0078,1.372
5378.00,7.636924,25.02490,-0.000175,24.017179,-0.0078,1.372
5380.00,7.637299,25.02451,-0.000176,24.016530,-0.0078,1.372
5382.00,7.637118,25.02533,-0.000176,24.017261,-0.0078,1.373
5384.00,7.636777,25.02553,-0.000175,24.016922,-0.0078,1.372
5386.00,7.637233,25.02586,-0.000176,24.016450,-0.0078,1.372
5388.00,7.636713,25.02556,-0.000175,24.017545,-0.0078,1.372
5390.00,7.636411,25.02503,-0.000176,24.017137,-0.0078,1.372
5392.00,7.636952,25.02517,-0.000176,24.017174,-0.0078,1.372
5394.00,7.636826,25.02498,-0.000175,24.017179,-0.0078,1.372
5396.00,7.636524,25.02490,-0.000175,24.017596,-0.0077,1.373
5398.00,7.636141,25.02562,-0.000177,24.017366,-0.0078,1.373
5400.00,7.635167,25.02586,-0.000175,24.017206,-0.0078,1.372
5402.00,7.635085,25.02535,-0.000175,24.016846,-0.0078,1.372
@9,12.0000,24.0
5404.00,7.636553,25.02515,-0.000176,24.017179,-0.0078,1.372
5406.00,7.634820,25.02555,-0.000175,24.017458,-0.0078,1.372
5408.00,7.627147,25.02522,-0.000175,24.017364,-0.0078,1.372
5410.00,7.617947,25.02526,-0.000174,24.017585,-0.0078,1.371
5412.00,7.606905,25.02499,-0.000174,24.016971,-0.0078,1.371
5414.00,7.598133,25.02531,-0.000174,24.017152,-0.0078,1.371
5416.00,7.590963,25.02529,-0.000175,24.017438,-0.0078,1.372
5418.00,7.587639,25.02548,-0.000176,24.017123,-0.0078,1.373
5420.00,7.585607,25.02496,-0.000177,24.017544,-0.0078,1.374
5422.00,7.583118,25.02485,-0.000178,24.016860,-0.0078,1.374
5424.00,7.581242,25.02475,-0.000177,24.016925,-0.0078,1.374
5426.00,7.580193,25.02463,-0.000178,24.016302,-0.0079,1.373
5428.00,7.579109,25.02501,-0.000179,24.016779,-0.0078,1.374
5430.00,7.582093,25.02517,-0.000176,24.016730,-0.0078,1.373
5432.00,7.590655,25.02450,-0.000175,24.016456,-0.0078,1.373
5434.00,7.600031,25.02508,-0.000175,24.017587,-0.0078,1.374
5436.00,7.610536,25.02581,-0.000176,24.016826,-0.0078,1.375
5438.00,7.619534,25.02577,-0.000177,24.016554,-0.0078,1.374
5440.00,7.625400,25.02581,-0.000176,24.017500,-0.0078,1.373
5442.00,7.629717,25.02643,-0.000174,24.017179,-0.0078,1.373
5444.00,7.633556,25.02596,-0.000175,24.017585,-0.0078,1.373
5446.00,7.636207,25.02517,-0.000174,24.017632,-0.0078,1.373
5448.00,7.638648,25.02497,-0.000174,24.017215,-0.0078,1.373
5450.00,7.641202,25.02467,-0.000175,24.017056,-0.0078,1.373
5452.00,7.642469,25.02571,-0.000175,24.017186,-0.0077,1.373
5454.00,7.643245,25.02478,-0.000175,24.016585,-0.0077,1.373
5456.00,7.644135,25.02477,-0.000174,24.016704,-0.0078,1.372
5458.00,7.644540,25.02472,-0.000174,24.017224,-0.0078,1.373
5460.00,7.644418,25.02500,-0.000174,24.017061,-0.0078,1.373
5462.00,7.643948,25.02463,-0.000176,24.016652,-0.0078,1.373
5464.00,7.643501,25.02442,-0.000175,24.016407,-0.0078,1.372
5466.00,7.642354,25.02450,-0.000175,24.017179,-0.0078,1.372
5468.00,7.641276,25.02547,-0.000174,24.017217,-0.0078,1.372
5470.00,7.641160,25.02490,-0.000173,24.017170,-0.0078,1.372
5472.00,7.641160,25.02439,-0.000174,24.016753,-0.0078,1.371
5474.00,7.641589,25.02428,-0.000175,24.016753,-0.0078,1.373
5476.00,7.641465,25.02426,-0.000175,24.016615,-0.0078,1.373
5478.00,7.641582,25.02489,-0.000175,24.017505,-0.0077,1.372
5480.00,7.641010,25.02518,-0.000175,24.016882,-0.0078,1.372
5482.00,7.640798,25.02523,-0.000175,24.017241,-0.0078,1.372
5484.00,7.641296,25.02542,-0.000174,24.016813,-0.0078,1.372
5486.00,7.641653,25.02555,-0.000175,24.017431,-0.0078,1.372
5488.00,7.641162,25.02562,-0.000175,24.016887,-0.0078,1.373
5490.00,7.641809,25.02539,-0.000176,24.017183,-0.0078,1.373
5492.00,7.641731,25.02584,-0.000176,24.017438,-0.0078,1.372
5494.00,7.641374,25.02541,-0.000176,24.016648,-0.0078,1.372
5496.00,7.641386,25.02502,-0.000175,24.017165,-0.0078,1.373
5498.00,7.641892,25.02439,-0.000176,24.016610,-0.0078,1.373
5500.00,7.641329,25.02365,-0.000176,24.017136,-0.0078,1.373
5502.00,7.640484,25.02333,-0.000175,24.017538,-0.0078,1.372
5504.00,7.640081,25.02363,-0.000175,24.017116,-0.0078,1.372
5506.00,7.640129,25.02419,-0.000174,24.017451,-0.0078,1.372
5508.00,7.639956,25.02400,-0.000175,24.017107,-0.0078,1.373
5510.00,7.640195,25.02426,-0.000175,24.016204,-0.0078,1.372
5512.00,7.639552,25.02536,-0.000175,24.016641,-0.0078,1.373
5514.00,7.639101,25.02429,-0.000176,24.017553,-0.0078,1.373
5516.00,7.639297,25.02447,-0.000176,24.016920,-0.0078,1.372
5518.00,7.639177,25.02456,-0.000175,24.016706,-0.0078,1.373
5520.00,7.639087,25.02524,-0.000175,24.017166,-0.0078,1.373
5522.00,7.639109,25.02459,-0.000175,24.017190,-0.0078,1.372
5524.00,7.638865,25.02378,-0.000175,24.016789,-0.0078,1.372
5526.00,7.638595,25.02387,-0.000176,24.016795,-0.0078,1.373
5528.00,7.638066,25.02457,-0.000174,24.017085,-0.0078,1.373
5530.00,7.637384,25.02422,-0.000175,24.016808,-0.0078,1.373
5532.00,7.637147,25.02436,-0.000176,24.017038,-0.0078,1.373
5534.00,7.637755,25.02414,-0.000176,24.016958,-0.0078,1.373
5536.00,7.636957,25.02446,-0.000177,24.016918,-0.0078,1.373
5538.00,7.636610,25.02389,-0.000176,24.017266,-0.0078,1.373
5540.00,7.636028,25.02466,-0.000175,24.016933,-0.0078,1.373
5542.00,7.635355,25.02429,-0.000177,24.015749,-0.0078,1.373
5544.00,7.634938,25.02405,-0.000176,24.016893,-0.0078,1.372
5546.00,7.634977,25.02369,-0.000176,24.017315,-0.0078,1.373
5548.00,7.635374,25.02465,-0.000177,24.017591,-0.0078,1.373
5550.00,7.635879,25.02461,-0.000176,24.017223,-0.0079,1.373
5552.00,7.636388,25.02377,-0.000176,24.016565,-0.0078,1.372
5554.00,7.635836,25.02461,-0.000176,24.017388,-0.0078,1.373
5556.00,7.634683,25.02446,-0.000177,24.017415,-0.0078,1.373
5558.00,7.634907,25.02448,-0.000176,24.016898,-0.0078,1.373
5560.00,7.635186,25.02429,-0.000176,24.016831,-0.0078,1.372
5562.00,7.634018,25.02405,-0.000175,24.017154,-0.0078,1.372
5564.00,7.633227,25.02443,-0.000174,24.016733,-0.0078,1.372
5566.00,7.633590,25.02392,-0.000175,24.017186,-0.0078,1.373
5568.00,7.633143,25.02355,-0.000176,24.016576,-0.0078,1.373
5570.00,7.632802,25.02355,-0.000176,24.016494,-0.0078,1.373
5572.00,7.632825,25.02405,-0.000176,24.017003,-0.0078,1.373
5574.00,7.632847,25.02374,-0.000176,24.017587,-0.0078,1.373
5576.00,7.633020,25.02426,-0.000176,24.017108,-0.0078,1.373
5578.00,7.632727,25.02410,-0.000174,24.016980,-0.0078,1.373
5580.00,7.632218,25.02461,-0.000175,24.017103,-0.0078,1.372
5582.00,7.631807,25.02380,-0.000174,24.017337,-0.0078,1.373
5584.00,7.632570,25.02345,-0.000174,24.017386,-0.0077,1.373
5586.00,7.632970,25.02451,-0.000174,24.017955,-0.0077,1.373
5588.00,7.633222,25.02501,-0.000175,24.018249,-0.0078,1.373
5590.00,7.632907,25.02523,-0.000175,24.017214,-0.0078,1.373
5592.00,7.632074,25.02470,-0.000175,24.017063,-0.0078,1.372
5594.00,7.632246,25.02510,-0.000175,24.016949,-0.0078,1.373
5596.00,7.632988,25.02492,-0.000176,24.016878,-0.0078,1.373
5598.00,7.633368,25.02362,-0.000176,24.017524,-0.0078,1.372
5600.00,7.633088,25.02458,-0.000175,24.017011,-0.0078,1.373
5602.00,7.632135,25.02468,-0.000176,24.016963,-0.0078,1.372
5604.00,7.632203,25.02507,-0.000175,24.016837,-0.0078,1.372
5606.00,7.631921,25.02484,-0.000175,24.017223,-0.0078,1.372
5608.00,7.632642,25.02533,-0.000176,24.017143,-0.0078,1.373
5610.00,7.632637,25.02493,-0.000174,24.017409,-0.0078,1.373
5612.00,7.632037,25.02499,-0.000175,24.017099,-0.0078,1.373
5614.00,7.631154,25.02506,-0.000176,24.017134,-0.0078,1.373
5616.00,7.631894,25.02502,-0.000176,24.016699,-0.0078,1.373
5618.00,7.631283,25.02484,-0.000174,24.016942,-0.0078,1.372
5620.00,7.630771,25.02552,-0.000175,24.016641,-0.0078,1.373
5622.00,7.631004,25.02596,-0.000175,24.016717,-0.0078,1.373
5624.00,7.631088,25.02551,-0.000175,24.016577,-0.0078,1.373
5626.00,7.631657,25.02495,-0.000175,24.016547,-0.0077,1.373
5628.00,7.632078,25.02490,-0.000176,24.016847,-0.0078,1.373
5630.00,7.632270,25.02456,-0.000174,24.016432,-0.0078,1.373
5632.00,7.632965,25.02513,-0.000175,24.017442,-0.0078,1.373
5634.00,7.632382,25.02455,-0.000174,24.017357,-0.0078,1.373
5636.00,7.631960,25.02505,-0.000175,24.016780,-0.0078,1.373
5638.00,7.632865,25.02618,-0.000175,24.016791,-0.0078,1.373
5640.00,7.632995,25.02563,-0.000176,24.017002,-0.0078,1.373
5642.00,7.632949,25.02634,-0.000176,24.016385,-0.0078,1.373
5644.00,7.632803,25.02627,-0.000175,24.017353,-0.0077,1.372
5646.00,7.632394,25.02681,-0.000175,24.017069,-0.0078,1.373
5648.00,7.632233,25.02686,-0.000175,24.017205,-0.0078,1.373
5650.00,7.632695,25.02649,-0.000175,24.017738,-0.0077,1.372
5652.00,7.632683,25.02686,-0.000174,24.017643,-0.0078,1.372
5654.00,7.632046,25.02723,-0.000174,24.017056,-0.0078,1.372
5656.00,7.631910,25.02732,-0.000175,24.016798,-0.0078,1.373
5658.00,7.630970,25.02662,-0.000174,24.017299,-0.0078,1.373
5660.00,7.631690,25.02662,-0.000175,24.017453,-0.0078,1.372
5662.00,7.631444,25.02595,-0.000175,24.016701,-0.0078,1.373
5664.00,7.631116,25.02596,-0.000177,24.017350,-0.0078,1.373
5666.00,7.631100,25.02628,-0.000176,24.017734,-0.0078,1.372
5668.00,7.631206,25.02663,-0.000175,24.017743,-0.0078,1.373
5670.00,7.631357,25.02666,-0.000174,24.017190,-0.0078,1.373
5672.00,7.631405,25.02631,-0.000176,24.016797,-0.0078,1.372
5674.00,7.630350,25.02635,-0.000175,24.016958,-0.0078,1.373
5676.00,7.630694,25.02651,-0.000175,24.017054,-0.0078,1.373
5678.00,7.631011,25.02713,-0.000174,24.016811,-0.0078,1.373
5680.00,7.630840,25.02669,-0.000174,24.017393,-0.0078,1.372
5682.00,7.630892,25.02747,-0.000174,24.016858,-0.0078,1.372
5684.00,7.631044,25.02719,-0.000174,24.016982,-0.0078,1.373
5686.00,7.630719,25.02714,-0.000174,24.016590,-0.0078,1.373
5688.00,7.630715,25.02700,-0.000176,24.016400,-0.0077,1.372
5690.00,7.630180,25.02668,-0.000176,24.017487,-0.0078,1.372
5692.00,7.630656,25.02623,-0.000175,24.017134,-0.0078,1.373
5694.00,7.630884,25.02644,-0.000176,24.016731,-0.0078,1.373
5696.00,7.631337,25.02589,-0.000175,24.016905,-0.0078,1.373
5698.00,7.631255,25.02522,-0.000176,24.017214,-0.0078,1.373
5700.00,7.631112,25.02535,-0.000176,24.016753,-0.0078,1.372
5702.00,7.630548,25.02521,-0.000176,24.017293,-0.0077,1.373
5704.00,7.630933,25.02465,-0.000175,24.016867,-0.0077,1.373
5706.00,7.632354,25.02520,-0.000174,24.016782,-0.0077,1.373
5708.00,7.632281,25.02550,-0.000176,24.017739,-0.0078,1.373
5710.00,7.631788,25.02536,-0.000175,24.017234,-0.0078,1.372
5712.00,7.631821,25.02573,-0.000176,24.016534,-0.0078,1.373
5714.00,7.631878,25.02521,-0.000174,24.017110,-0.0078,1.372
5716.00,7.630690,25.02499,-0.000176,24.016896,-0.0078,1.372
5718.00,7.631127,25.02491,-0.000176,24.016690,-0.0078,1.372
5720.00,7.631619,25.02414,-0.000175,24.016739,-0.0078,1.373
5722.00,7.630955,25.02383,-0.000176,24.016797,-0.0078,1.372
5724.00,7.630653,25.02348,-0.000176,24.016826,-0.0078,1.373
5726.00,7.631191,25.02384,-0.000175,24.016730,-0.0078,1.373
5728.00,7.630474,25.02348,-0.000176,24.016987,-0.0078,1.373
5730.00,7.630356,25.02381,-0.000175,24.017078,-0.0078,1.373
5732.00,7.629915,25.02411,-0.000175,24.017284,-0.0078,1.373
5734.00,7.630284,25.02410,-0.000176,24.017145,-0.0078,1.373
5736.00,7.630510,25.02421,-0.000176,24.016780,-0.0078,1.372
5738.00,7.631325,25.02375,-0.000175,24.017228,-0.0078,1.372
5740.00,7.631041,25.02337,-0.000175,24.016744,-0.0078,1.372
5742.00,7.631316,25.02336,-0.000175,24.016802,-0.0078,1.372
5744.00,7.632256,25.02400,-0.000176,24.016768,-0.0078,1.373
5746.00,7.632112,25.02377,-0.000176,24.016175,-0.0078,1.373
5748.00,7.632583,25.02423,-0.000176,24.016082,-0.0078,1.373
5750.00,7.631917,25.02393,-0.000177,24.016612,-0.0078,1.372
5752.00,7.631373,25.02322,-0.000176,24.016771,-0.0078,1.373
5754.00,7.630707,25.02331,-0.000175,24.016539,-0.0078,1.372
5756.00,7.631037,25.02363,-0.000175,24.016566,-0.0078,1.372
5758.00,7.630943,25.02444,-0.000173,24.017373,-0.0078,1.372
5760.00,7.632407,25.02386,-0.000175,24.016800,-0.0078,1.373
5762.00,7.631689,25.02369,-0.000175,24.016242,-0.0078,1.373
5764.00,7.631168,25.02395,-0.000175,24.017205,-0.0078,1.372
5766.00,7.631254,25.02375,-0.000176,24.016873,-0.0078,1.373
5768.00,7.630726,25.02422,-0.000176,24.017141,-0.0078,1.373
5770.00,7.630278,25.02457,-0.000176,24.016579,-0.0078,1.372
5772.00,7.630671,25.02396,-0.000175,24.016659,-0.0078,1.372
5774.00,7.631281,25.02398,-0.000175,24.017382,-0.0078,1.373
5776.00,7.631243,25.02391,-0.000175,24.017312,-0.0078,1.372
5778.00,7.630265,25.02365,-0.000176,24.016470,-0.0078,1.373
5780.00,7.630276,25.02356,-0.000175,24.017056,-0.0078,1.372
5782.00,7.630671,25.02286,-0.000174,24.016557,-0.0078,1.372
5784.00,7.630520,25.02343,-0.000176,24.016838,-0.0078,1.373
5786.00,7.630080,25.02346,-0.000176,24.016360,-0.0078,1.373
5788.00,7.630303,25.02451,-0.000176,24.016639,-0.0078,1.373
5790.00,7.630340,25.02493,-0.000175,24.016949,-0.0078,1.373
5792.00,7.629944,25.02453,-0.000175,24.016764,-0.0078,1.373
5794.00,7.630023,25.02465,-0.000176,24.016858,-0.0078,1.373
5796.00,7.630963,25.02425,-0.000175,24.016119,-0.0078,1.372
5798.00,7.630219,25.02374,-0.000174,24.016077,-0.0078,1.372
5800.00,7.630227,25.02425,-0.000176,24.016374,-0.0078,1.373
5802.00,7.630329,25.02454,-0.000175,24.017199,-0.0078,1.373
5804.00,7.630515,25.02471,-0.000175,24.017014,-0.0078,1.372
5806.00,7.630374,25.02485,-0.000176,24.016911,-0.0078,1.372
5808.00,7.630648,25.02383,-0.000177,24.017331,-0.0078,1.372
5810.00,7.630794,25.02397,-0.000176,24.016900,-0.0078,1.372
5812.00,7.631145,25.02483,-0.000175,24.016940,-0.0078,1.372
5814.00,7.631039,25.02488,-0.000175,24.017094,-0.0078,1.373
5816.00,7.629910,25.02533,-0.000176,24.017290,-0.0078,1.372
5818.00,7.629808,25.02564,-0.000176,24.016808,-0.0078,1.373
5820.00,7.630279,25.02546,-0.000175,24.016708,-0.0078,1.373
5822.00,7.630696,25.02524,-0.000174,24.016521,-0.0078,1.372
5824.00,7.630610,25.02531,-0.000174,24.016681,-0.0077,1.373
5826.00,7.630788,25.02583,-0.000175,24.017078,-0.0078,1.372
5828.00,7.630271,25.02647,-0.000176,24.017355,-0.0078,1.373
5830.00,7.630320,25.02581,-0.000176,24.017040,-0.0078,1.373
5832.00,7.629748,25.02610,-0.000175,24.017226,-0.0078,1.373
5834.00,7.631065,25.02551,-0.000176,24.016864,-0.0077,1.373
5836.00,7.630248,25.02557,-0.000176,24.016973,-0.0078,1.373
5838.00,7.629774,25.02571,-0.000175,24.016400,-0.0078,1.372
5840.00,7.631250,25.02569,-0.000176,24.016572,-0.0078,1.373
5842.00,7.631477,25.02623,-0.000175,24.016900,-0.0078,1.373
5844.00,7.630568,25.02595,-0.000174,24.016392,-0.0078,1.372
5846.00,7.630548,25.02611,-0.000175,24.016347,-0.0078,1.372
5848.00,7.631534,25.02552,-0.000176,24.016922,-0.0078,1.374
5850.00,7.631545,25.02445,-0.000177,24.016624,-0.0078,1.373
5852.00,7.631323,25.02544,-0.000177,24.016757,-0.0078,1.372
5854.00,7.630663,25.02558,-0.000176,24.017301,-0.0078,1.373
5856.00,7.630757,25.02578,-0.000175,24.016202,-0.0078,1.373
5858.00,7.630292,25.02565,-0.000177,24.015979,-0.0078,1.372
5860.00,7.630060,25.02508,-0.000176,24.016795,-0.0078,1.372
5862.00,7.630946,25.02526,-0.000175,24.016682,-0.0078,1.372
5864.00,7.631051,25.02603,-0.000175,24.017060,-0.0078,1.372
5866.00,7.630074,25.02599,-0.000176,24.016313,-0.0078,1.372
5868.00,7.629910,25.02566,-0.000176,24.016788,-0.0078,1.373
5870.00,7.629414,25.02577,-0.000176,24.016833,-0.0078,1.373
5872.00,7.629077,25.02569,-0.000176,24.015970,-0.0078,1.373
5874.00,7.629373,25.02544,-0.000176,24.016835,-0.0078,1.373
5876.00,7.629512,25.02554,-0.000176,24.016884,-0.0078,1.373
5878.00,7.629574,25.02599,-0.000177,24.016963,-0.0078,1.373
5880.00,7.629360,25.02554,-0.000176,24.016284,-0.0078,1.373
5882.00,7.629642,25.02470,-0.000176,24.016847,-0.0078,1.373
5884.00,7.630133,25.02455,-0.000176,24.016858,-0.0079,1.373
5886.00,7.630683,25.02502,-0.000175,24.016606,-0.0078,1.373
5888.00,7.629980,25.02447,-0.000176,24.017739,-0.0078,1.373
5890.00,7.629681,25.02411,-0.000176,24.016786,-0.0078,1.373
5892.00,7.630368,25.02400,-0.000175,24.016334,-0.0078,1.373
5894.00,7.630536,25.02474,-0.000176,24.016958,-0.0078,1.373
5896.00,7.629975,25.02493,-0.000175,24.017094,-0.0078,1.373
5898.00,7.629719,25.02548,-0.000175,24.016577,-0.0078,1.373
5900.00,7.630054,25.02546,-0.000177,24.017078,-0.0078,1.373
5902.00,7.629715,25.02532,-0.000177,24.016454,-0.0078,1.373
5904.00,7.629946,25.02598,-0.000175,24.016336,-0.0078,1.373
5906.00,7.630394,25.02563,-0.000176,24.016227,-0.0078,1.373
5908.00,7.630803,25.02647,-0.000176,24.016895,-0.0078,1.372
5910.00,7.630956,25.02578,-0.000175,24.017614,-0.0078,1.373
5912.00,7.630563,25.02604,-0.000176,24.017056,-0.0078,1.374
5914.00,7.630252,25.02663,-0.000176,24.017186,-0.0078,1.373
5916.00,7.630662,25.02609,-0.000176,24.015740,-0.0078,1.373
5918.00,7.630122,25.02552,-0.000177,24.016869,-0.0078,1.373
5920.00,7.630238,25.02544,-0.000176,24.017141,-0.0078,1.372
5922.00,7.629985,25.02479,-0.000176,24.016362,-0.0078,1.373
5924.00,7.629391,25.02494,-0.000177,24.016742,-0.0078,1.373
5926.00,7.630295,25.02493,-0.000175,24.016976,-0.0078,1.373
5928.00,7.630277,25.02486,-0.000176,24.016605,-0.0078,1.373
5930.00,7.630816,25.02438,-0.000175,24.016809,-0.0078,1.373
5932.00,7.630453,25.02442,-0.000175,24.016974,-0.0078,1.372
5934.00,7.630611,25.02415,-0.000176,24.016934,-0.0079,1.373
5936.00,7.630260,25.02452,-0.000176,24.016982,-0.0078,1.372
5938.00,7.629811,25.02494,-0.000175,24.016998,-0.0078,1.373
5940.00,7.629701,25.02497,-0.000177,24.017070,-0.0078,1.373
5942.00,7.628999,25.02436,-0.000176,24.016398,-0.0078,1.373
5944.00,7.627914,25.02466,-0.000176,24.016434,-0.0078,1.373
5946.00,7.628478,25.02512,-0.000175,24.016925,-0.0078,1.373
5948.00,7.630325,25.02530,-0.000176,24.016485,-0.0078,1.373
5950.00,7.629866,25.02502,-0.000175,24.016438,-0.0078,1.373
5952.00,7.629873,25.02473,-0.000175,24.016757,-0.0078,1.372
5954.00,7.629745,25.02482,-0.000177,24.016677,-0.0078,1.373
5956.00,7.629967,25.02498,-0.000177,24.016594,-0.0078,1.373
5958.00,7.630052,25.02548,-0.000175,24.017083,-0.0078,1.372
5960.00,7.629206,25.02431,-0.000175,24.016271,-0.0078,1.373
5962.00,7.629168,25.02518,-0.000176,24.016565,-0.0078,1.373
5964.00,7.629090,25.02479,-0.000177,24.016927,-0.0078,1.373
5966.00,7.629001,25.02469,-0.000177,24.016757,-0.0078,1.373
5968.00,7.629879,25.02523,-0.000176,24.016730,-0.0078,1.373
5970.00,7.628971,25.02541,-0.000175,24.016726,-0.0078,1.373
5972.00,7.628908,25.02610,-0.000174,24.016461,-0.0078,1.372
5974.00,7.629374,25.02596,-0.000176,24.016585,-0.0078,1.373
5976.00,7.629352,25.02538,-0.000176,24.016791,-0.0078,1.373
5978.00,7.629570,25.02531,-0.000175,24.016806,-0.0078,1.373
5980.00,7.629871,25.02568,-0.000176,24.017475,-0.0078,1.373
5982.00,7.629618,25.02600,-0.000176,24.016813,-0.0078,1.372
5984.00,7.629825,25.02637,-0.000176,24.016630,-0.0078,1.373
5986.00,7.630019,25.02599,-0.000176,24.016461,-0.0078,1.373
5988.00,7.629762,25.02548,-0.000176,24.017411,-0.0078,1.373
5990.00,7.629535,25.02591,-0.000176,24.017190,-0.0078,1.373
5992.00,7.629171,25.02650,-0.000176,24.016492,-0.0078,1.372
5994.00,7.629124,25.02502,-0.000174,24.017156,-0.0078,1.373
5996.00,7.630024,25.02495,-0.000175,24.016802,-0.0078,1.374
5998.00,7.629725,25.02537,-0.000176,24.017429,-0.0078,1.373
6000.00,7.629078,25.02463,-0.000177,24.016773,-0.0078,1.373
6002.00,7.629102,25.02449,-0.000175,24.016670,-0.0078,1.372
@10,12.0000,24.0
6004.00,7.629285,25.02495,-0.000176,24.016610,-0.0078,1.373
6006.00,7.627331,25.02530,-0.000176,24.016579,-0.0078,1.372
6008.00,7.620866,25.02487,-0.000177,24.016597,-0.0078,1.372
6010.00,7.612339,25.02492,-0.000176,24.016566,-0.0078,1.372
6012.00,7.602891,25.02497,-0.000174,24.016835,-0.0078,1.372
6014.00,7.595075,25.02597,-0.000174,24.017183,-0.0078,1.372
6016.00,7.589750,25.02592,-0.000174,24.016595,-0.0078,1.373
6018.00,7.586716,25.02629,-0.000175,24.016835,-0.0078,1.373
6020.00,7.586117,25.02559,-0.000177,24.016516,-0.0078,1.374
6022.00,7.584783,25.02542,-0.000177,24.016401,-0.0078,1.374
6024.00,7.583938,25.02527,-0.000178,24.015805,-0.0078,1.375
6026.00,7.584367,25.02458,-0.000178,24.016577,-0.0078,1.373
6028.00,7.584651,25.02457,-0.000177,24.017232,-0.0078,1.374
6030.00,7.587801,25.02446,-0.000177,24.016717,-0.0078,1.375
6032.00,7.595252,25.02447,-0.000178,24.016719,-0.0078,1.375
6034.00,7.606745,25.02429,-0.000178,24.016730,-0.0078,1.375
6036.00,7.617636,25.02450,-0.000178,24.017137,-0.0078,1.375
6038.00,7.627942,25.02469,-0.000177,24.017043,-0.0078,1.374
6040.00,7.633889,25.02378,-0.000177,24.016284,-0.0078,1.374
6042.00,7.638013,25.02306,-0.000177,24.016420,-0.0078,1.374
6044.00,7.641413,25.02354,-0.000175,24.016916,-0.0078,1.372
6046.00,7.643705,25.02433,-0.000175,24.016603,-0.0078,1.373
6048.00,7.645182,25.02472,-0.000176,24.017253,-0.0078,1.373
6050.00,7.646967,25.02428,-0.000176,24.016197,-0.0078,1.373
6052.00,7.648664,25.02522,-0.000175,24.016521,-0.0078,1.373
6054.00,7.650364,25.02546,-0.000176,24.017021,-0.0078,1.373
6056.00,7.650925,25.02575,-0.000176,24.017380,-0.0078,1.373
6058.00,7.650913,25.02564,-0.000175,24.016788,-0.0078,1.373
6060.00,7.650563,25.02582,-0.000176,24.017047,-0.0078,1.373
6062.00,7.649455,25.02512,-0.000177,24.016276,-0.0078,1.373
6064.00,7.649253,25.02561,-0.000175,24.015970,-0.0078,1.373
6066.00,7.648457,25.02578,-0.000176,24.016652,-0.0078,1.373
6068.00,7.648808,25.02586,-0.000175,24.016427,-0.0078,1.373
6070.00,7.648780,25.02494,-0.000175,24.016895,-0.0079,1.373
6072.00,7.648511,25.02484,-0.000175,24.016528,-0.0078,1.373
6074.00,7.647397,25.02479,-0.000176,24.017119,-0.0078,1.373
6076.00,7.647382,25.02415,-0.000177,24.016052,-0.0078,1.373
6078.00,7.647471,25.02350,-0.000177,24.016070,-0.0078,1.373
6080.00,7.646796,25.02467,-0.000177,24.016454,-0.0078,1.373
6082.00,7.645860,25.02514,-0.000176,24.016643,-0.0079,1.373
6084.00,7.645304,25.02476,-0.000176,24.016733,-0.0078,1.372
6086.00,7.644722,25.02447,-0.000176,24.016827,-0.0078,1.373
6088.00,7.643934,25.02434,-0.000176,24.016121,-0.0078,1.373
6090.00,7.642760,25.02519,-0.000174,24.016409,-0.0078,1.373
6092.00,7.642992,25.02452,-0.000175,24.017382,-0.0078,1.373
6094.00,7.643334,25.02422,-0.000176,24.016617,-0.0078,1.373
6096.00,7.642797,25.02388,-0.000177,24.016543,-0.0078,1.373
6098.00,7.642039,25.02357,-0.000176,24.016590,-0.0078,1.373
6100.00,7.641324,25.02388,-0.000176,24.016583,-0.0078,1.373
6102.00,7.640717,25.02390,-0.000176,24.016871,-0.0078,1.373
6104.00,7.639327,25.02423,-0.000176,24.016960,-0.0078,1.373
6106.00,7.639106,25.02399,-0.000175,24.016264,-0.0078,1.373
6108.00,7.639087,25.02395,-0.000175,24.016235,-0.0078,1.372
6110.00,7.638513,25.02344,-0.000175,24.016759,-0.0078,1.372
6112.00,7.637382,25.02296,-0.000176,24.016449,-0.0078,1.373
6114.00,7.636963,25.02303,-0.000177,24.016915,-0.0078,1.373
6116.00,7.637146,25.02341,-0.000176,24.016505,-0.0078,1.373
6118.00,7.637472,25.02371,-0.000176,24.016797,-0.0078,1.373
6120.00,7.636397,25.02387,-0.000177,24.016791,-0.0078,1.373
6122.00,7.636082,25.02448,-0.000176,24.016876,-0.0078,1.373
6124.00,7.635688,25.02496,-0.000175,24.016893,-0.0078,1.372
6126.00,7.634729,25.02449,-0.000176,24.017273,-0.0078,1.372
6128.00,7.635227,25.02417,-0.000177,24.016817,-0.0078,1.373
6130.00,7.634431,25.02365,-0.000177,24.016289,-0.0078,1.373
6132.00,7.633867,25.02372,-0.000177,24.016740,-0.0078,1.373
6134.00,7.633428,25.02376,-0.000176,24.017179,-0.0078,1.372
6136.00,7.632895,25.02400,-0.000176,24.016430,-0.0078,1.373
6138.00,7.633422,25.02369,-0.000176,24.017137,-0.0078,1.373
6140.00,7.632841,25.02472,-0.000175,24.016789,-0.0078,1.373
6142.00,7.632369,25.02408,-0.000175,24.016753,-0.0078,1.373
6144.00,7.631897,25.02444,-0.000175,24.016635,-0.0078,1.373
6146.00,7.631757,25.02322,-0.000175,24.016697,-0.0078,1.373
6148.00,7.631982,25.02299,-0.000176,24.016215,-0.0078,1.373
6150.00,7.632248,25.02405,-0.000176,24.016672,-0.0078,1.372
6152.00,7.631657,25.02375,-0.000177,24.016556,-0.0078,1.373
6154.00,7.630508,25.02418,-0.000176,24.016650,-0.0078,1.373
6156.00,7.629381,25.02437,-0.000176,24.016514,-0.0078,1.373
6158.00,7.629139,25.02409,-0.000176,24.016545,-0.0079,1.373
6160.00,7.629103,25.02409,-0.000176,24.016722,-0.0078,1.374
6162.00,7.628410,25.02429,-0.000176,24.017257,-0.0079,1.373
6164.00,7.627655,25.02430,-0.000175,24.016704,-0.0078,1.372
6166.00,7.626957,25.02386,-0.000175,24.016345,-0.0078,1.372
6168.00,7.627161,25.02418,-0.000176,24.016735,-0.0078,1.373
6170.00,7.627654,25.02453,-0.000176,24.016846,-0.0078,1.373
6172.00,7.627104,25.02461,-0.000175,24.016313,-0.0078,1.373
6174.00,7.626645,25.02468,-0.000174,24.016436,-0.0078,1.373
6176.00,7.626913,25.02447,-0.000174,24.016806,-0.0078,1.372
6178.00,7.626823,25.02450,-0.000176,24.016664,-0.0078,1.373
6180.00,7.626112,25.02445,-0.000176,24.016554,-0.0078,1.373
6182.00,7.626303,25.02459,-0.000176,24.016003,-0.0079,1.373
6184.00,7.627037,25.02485,-0.000176,24.016374,-0.0078,1.373
6186.00,7.627561,25.02525,-0.000176,24.016507,-0.0078,1.373
6188.00,7.627612,25.02513,-0.000175,24.016296,-0.0078,1.372
6190.00,7.627754,25.02520,-0.000176,24.016579,-0.0078,1.372
6192.00,7.627623,25.02515,-0.000176,24.016929,-0.0078,1.373
6194.00,7.627056,25.02592,-0.000176,24.017228,-0.0078,1.373
6196.00,7.626929,25.02601,-0.000176,24.016472,-0.0078,1.373
6198.00,7.627728,25.02618,-0.000175,24.016733,-0.0078,1.373
6200.00,7.627593,25.02666,-0.000176,24.016782,-0.0078,1.374
6202.00,7.627572,25.02623,-0.000178,24.017103,-0.0078,1.373
6204.00,7.627910,25.02601,-0.000176,24.016887,-0.0078,1.373
6206.00,7.627380,25.02591,-0.000176,24.016619,-0.0078,1.373
6208.00,7.626899,25.02549,-0.000177,24.016588,-0.0078,1.373
6210.00,7.626123,25.02509,-0.000177,24.017112,-0.0078,1.373
6212.00,7.626533,25.02449,-0.000177,24.017056,-0.0078,1.374
6214.00,7.626634,25.02399,-0.000177,24.016762,-0.0078,1.373
6216.00,7.627352,25.02436,-0.000177,24.017408,-0.0078,1.373
6218.00,7.626988,25.02477,-0.000175,24.016146,-0.0078,1.373
6220.00,7.627340,25.02526,-0.000176,24.016403,-0.0078,1.373
6222.00,7.626843,25.02516,-0.000176,24.016675,-0.0078,1.373
6224.00,7.625845,25.02593,-0.000176,24.016313,-0.0078,1.373
6226.00,7.625083,25.02515,-0.000175,24.016478,-0.0078,1.373
6228.00,7.625622,25.02520,-0.000177,24.016237,-0.0078,1.373
6230.00,7.626151,25.02487,-0.000177,24.016686,-0.0078,1.373
6232.00,7.627156,25.02479,-0.000177,24.016476,-0.0078,1.374
6234.00,7.626948,25.02408,-0.000176,24.017232,-0.0078,1.373
6236.00,7.626337,25.02423,-0.000176,24.016735,-0.0078,1.373
6238.00,7.625724,25.02486,-0.000176,24.016530,-0.0078,1.373
6240.00,7.625124,25.02507,-0.000176,24.016159,-0.0078,1.373
6242.00,7.625471,25.02382,-0.000175,24.016474,-0.0078,1.373
6244.00,7.625373,25.02418,-0.000174,24.016924,-0.0078,1.374
6246.00,7.624860,25.02488,-0.000175,24.016537,-0.0078,1.373
6248.00,7.624976,25.02483,-0.000176,24.016791,-0.0078,1.373
6250.00,7.624910,25.02463,-0.000175,24.016958,-0.0078,1.373
6252.00,7.625171,25.02393,-0.000175,24.016505,-0.0078,1.373
6254.00,7.625815,25.02441,-0.000176,24.016722,-0.0078,1.373
6256.00,7.625083,25.02397,-0.000176,24.016980,-0.0078,1.373
6258.00,7.624978,25.02358,-0.000175,24.016971,-0.0078,1.373
6260.00,7.624889,25.02372,-0.000176,24.016820,-0.0078,1.373
6262.00,7.624824,25.02410,-0.000174,24.016343,-0.0078,1.373
6264.00,7.625586,25.02448,-0.000175,24.017359,-0.0078,1.374
6266.00,7.625769,25.02489,-0.000175,24.016929,-0.0078,1.373
6268.00,7.625208,25.02416,-0.000174,24.016594,-0.0078,1.373
6270.00,7.624615,25.02424,-0.000174,24.016702,-0.0078,1.373
6272.00,7.624088,25.02367,-0.000174,24.016746,-0.0078,1.373
6274.00,7.624124,25.02407,-0.000175,24.016574,-0.0078,1.373
6276.00,7.624798,25.02511,-0.000176,24.017116,-0.0078,1.373
6278.00,7.624207,25.02599,-0.000175,24.017186,-0.0078,1.373
6280.00,7.624130,25.02550,-0.000175,24.016572,-0.0078,1.372
6282.00,7.624952,25.02545,-0.000174,24.016911,-0.0078,1.373
6284.00,7.624521,25.02596,-0.000175,24.017350,-0.0078,1.374
6286.00,7.625051,25.02544,-0.000175,24.016487,-0.0078,1.373
6288.00,7.624804,25.02542,-0.000176,24.016713,-0.0078,1.374
6290.00,7.625232,25.02558,-0.000177,24.016869,-0.0078,1.373
6292.00,7.625080,25.02540,-0.000176,24.017531,-0.0078,1.373
6294.00,7.625599,25.02560,-0.000176,24.016996,-0.0078,1.374
6296.00,7.625081,25.02578,-0.000176,24.017157,-0.0078,1.373
6298.00,7.624039,25.02550,-0.000174,24.017070,-0.0078,1.373
6300.00,7.624655,25.02619,-0.000175,24.017143,-0.0078,1.373
6302.00,7.624643,25.02682,-0.000174,24.016429,-0.0078,1.373
6304.00,7.625031,25.02691,-0.000175,24.016753,-0.0078,1.373
6306.00,7.624860,25.02693,-0.000175,24.017221,-0.0078,1.373
6308.00,7.624756,25.02630,-0.000175,24.016030,-0.0078,1.373
6310.00,7.624618,25.02630,-0.000175,24.016405,-0.0078,1.373
6312.00,7.624454,25.02680,-0.000174,24.016900,-0.0078,1.373
6314.00,7.623726,25.02608,-0.000174,24.016400,-0.0078,1.373
6316.00,7.623151,25.02526,-0.000175,24.017070,-0.0078,1.373
6318.00,7.623715,25.02595,-0.000175,24.017137,-0.0078,1.373
6320.00,7.624636,25.02623,-0.000176,24.016547,-0.0078,1.374
6322.00,7.624844,25.02615,-0.000176,24.016889,-0.0078,1.374
6324.00,7.625677,25.02611,-0.000175,24.016572,-0.0078,1.374
6326.00,7.625583,25.02577,-0.000176,24.016759,-0.0078,1.373
6328.00,7.624929,25.02623,-0.000175,24.017210,-0.0078,1.373
6330.00,7.625902,25.02593,-0.000175,24.017147,-0.0078,1.373
6332.00,7.626117,25.02620,-0.000176,24.017312,-0.0078,1.374
6334.00,7.626073,25.02629,-0.000175,24.016902,-0.0078,1.374
6336.00,7.625490,25.02695,-0.000176,24.016827,-0.0078,1.373
6338.00,7.625898,25.02666,-0.000175,24.017003,-0.0078,1.373
6340.00,7.625254,25.02686,-0.000175,24.016405,-0.0078,1.373
6342.00,7.625140,25.02674,-0.000175,24.017092,-0.0078,1.374
6344.00,7.624780,25.02684,-0.000177,24.017264,-0.0078,1.374
6346.00,7.625119,25.02643,-0.000175,24.016802,-0.0078,1.373
6348.00,7.625030,25.02593,-0.000175,24.016987,-0.0078,1.374
6350.00,7.624211,25.02579,-0.000176,24.016942,-0.0078,1.373
6352.00,7.624307,25.02539,-0.000175,24.017301,-0.0078,1.373
6354.00,7.623667,25.02684,-0.000174,24.017516,-0.0078,1.373
6356.00,7.623240,25.02600,-0.000174,24.017099,-0.0078,1.373
6358.00,7.623483,25.02519,-0.000173,24.016963,-0.0078,1.373
6360.00,7.623581,25.02598,-0.000174,24.017199,-0.0078,1.373
6362.00,7.623374,25.02633,-0.000175,24.017223,-0.0078,1.373
6364.00,7.624265,25.02510,-0.000176,24.016523,-0.0078,1.373
6366.00,7.624375,25.02521,-0.000175,24.016648,-0.0078,1.373
6368.00,7.625474,25.02581,-0.000176,24.016751,-0.0078,1.374
6370.00,7.625487,25.02468,-0.000176,24.016635,-0.0078,1.374
6372.00,7.624690,25.02573,-0.000175,24.016634,-0.0078,1.373
6374.00,7.624749,25.02566,-0.000176,24.016992,-0.0078,1.374
6376.00,7.624853,25.02513,-0.000176,24.016606,-0.0078,1.373
6378.00,7.625001,25.02543,-0.000175,24.016577,-0.0078,1.374
6380.00,7.624599,25.02552,-0.000177,24.016693,-0.0078,1.373
6382.00,7.624381,25.02602,-0.000176,24.016913,-0.0078,1.373
6384.00,7.624715,25.02549,-0.000176,24.016637,-0.0079,1.373
6386.00,7.624581,25.02469,-0.000175,24.017277,-0.0078,1.373
6388.00,7.624962,25.02467,-0.000175,24.016657,-0.0078,1.373
6390.00,7.625254,25.02521,-0.000176,24.017457,-0.0079,1.374
6392.00,7.624954,25.02503,-0.000177,24.016860,-0.0078,1.373
6394.00,7.624225,25.02480,-0.000176,24.016811,-0.0078,1.374
6396.00,7.623879,25.02466,-0.000177,24.016443,-0.0078,1.373
6398.00,7.623711,25.02508,-0.000176,24.016811,-0.0078,1.374
6400.00,7.623722,25.02564,-0.000176,24.017069,-0.0078,1.374
6402.00,7.623665,25.02530,-0.000176,24.016233,-0.0079,1.374
6404.00,7.622945,25.02463,-0.000176,24.016159,-0.0078,1.373
6406.00,7.622180,25.02591,-0.000178,24.016391,-0.0078,1.373
6408.00,7.622482,25.02642,-0.000176,24.016704,-0.0078,1.374
6410.00,7.622473,25.02552,-0.000176,24.016617,-0.0079,1.374
6412.00,7.622897,25.02546,-0.000175,24.016467,-0.0078,1.373
6414.00,7.623650,25.02568,-0.000175,24.016663,-0.0078,1.373
6416.00,7.623982,25.02583,-0.000176,24.015894,-0.0079,1.373
6418.00,7.624432,25.02556,-0.000177,24.016568,-0.0078,1.374
6420.00,7.623852,25.02505,-0.000177,24.016746,-0.0078,1.374
6422.00,7.624338,25.02536,-0.000176,24.016898,-0.0078,1.374
6424.00,7.623887,25.02666,-0.000175,24.016793,-0.0078,1.373
6426.00,7.623177,25.02599,-0.000176,24.016920,-0.0078,1.373
6428.00,7.623875,25.02663,-0.000175,24.016612,-0.0078,1.374
6430.00,7.623576,25.02594,-0.000177,24.016585,-0.0078,1.374
6432.00,7.623335,25.02560,-0.000177,24.017154,-0.0078,1.374
6434.00,7.624309,25.02539,-0.000177,24.017634,-0.0078,1.374
6436.00,7.624558,25.02531,-0.000176,24.016354,-0.0079,1.374
6438.00,7.624183,25.02559,-0.000176,24.016487,-0.0078,1.373
6440.00,7.624158,25.02540,-0.000176,24.017317,-0.0078,1.373
6442.00,7.624853,25.02576,-0.000176,24.016583,-0.0078,1.373
6444.00,7.624894,25.02544,-0.000175,24.017337,-0.0078,1.373
6446.00,7.625032,25.02491,-0.000176,24.017458,-0.0078,1.373
6448.00,7.624595,25.02562,-0.000175,24.016231,-0.0078,1.373
6450.00,7.624151,25.02650,-0.000176,24.016688,-0.0078,1.373
6452.00,7.624022,25.02654,-0.000177,24.016686,-0.0078,1.374
6454.00,7.623495,25.02595,-0.000176,24.016180,-0.0078,1.374
6456.00,7.622788,25.02598,-0.000175,24.017366,-0.0078,1.373
6458.00,7.622420,25.02669,-0.000175,24.017261,-0.0078,1.373
6460.00,7.622358,25.02645,-0.000174,24.016675,-0.0078,1.373
6462.00,7.622528,25.02671,-0.000176,24.016403,-0.0078,1.374
6464.00,7.623152,25.02603,-0.000176,24.016329,-0.0078,1.374
6466.00,7.623129,25.02591,-0.000175,24.016240,-0.0078,1.374
6468.00,7.623575,25.02533,-0.000175,24.017174,-0.0078,1.374
6470.00,7.623216,25.02519,-0.000176,24.016722,-0.0078,1.374
6472.00,7.623400,25.02538,-0.000175,24.016628,-0.0078,1.374
6474.00,7.623677,25.02583,-0.000175,24.016657,-0.0078,1.374
6476.00,7.624411,25.02487,-0.000175,24.016650,-0.0078,1.373
6478.00,7.623746,25.02478,-0.000174,24.016499,-0.0078,1.373
6480.00,7.623333,25.02497,-0.000174,24.017038,-0.0078,1.373
6482.00,7.623883,25.02512,-0.000175,24.017119,-0.0078,1.374
6484.00,7.624304,25.02484,-0.000175,24.017081,-0.0078,1.374
6486.00,7.624384,25.02441,-0.000175,24.016438,-0.0078,1.374
6488.00,7.624807,25.02416,-0.000176,24.016722,-0.0078,1.374
6490.00,7.625073,25.02485,-0.000177,24.016557,-0.0078,1.374
6492.00,7.624243,25.02447,-0.000176,24.016499,-0.0078,1.374
6494.00,7.624220,25.02435,-0.000175,24.016356,-0.0078,1.373
6496.00,7.624674,25.02423,-0.000174,24.016599,-0.0078,1.374
6498.00,7.624227,25.02414,-0.000176,24.017547,-0.0078,1.374
6500.00,7.624306,25.02425,-0.000176,24.017560,-0.0078,1.374
6502.00,7.623823,25.02438,-0.000176,24.017333,-0.0078,1.374
6504.00,7.623112,25.02451,-0.000176,24.016911,-0.0078,1.373
6506.00,7.622626,25.02479,-0.000175,24.016744,-0.0078,1.373
6508.00,7.622595,25.02504,-0.000176,24.017357,-0.0078,1.374
6510.00,7.623295,25.02563,-0.000175,24.016586,-0.0078,1.374
6512.00,7.622663,25.02604,-0.000175,24.017215,-0.0078,1.373
6514.00,7.622845,25.02609,-0.000176,24.016886,-0.0078,1.373
6516.00,7.623533,25.02501,-0.000176,24.016565,-0.0078,1.374
6518.00,7.623816,25.02539,-0.000175,24.016827,-0.0078,1.374
6520.00,7.623976,25.02553,-0.000175,24.016043,-0.0078,1.374
6522.00,7.623148,25.02543,-0.000174,24.016233,-0.0078,1.373
6524.00,7.623233,25.02448,-0.000175,24.016969,-0.0078,1.373
6526.00,7.623887,25.02474,-0.000177,24.016295,-0.0078,1.374
6528.00,7.623929,25.02529,-0.000175,24.016632,-0.0078,1.373
6530.00,7.623491,25.02522,-0.000176,24.016740,-0.0078,1.373
6532.00,7.624069,25.02502,-0.000176,24.017145,-0.0078,1.374
6534.00,7.623990,25.02521,-0.000176,24.018142,-0.0078,1.374
6536.00,7.623457,25.02450,-0.000175,24.017094,-0.0078,1.373
6538.00,7.623168,25.02466,-0.000174,24.017157,-0.0078,1.373
6540.00,7.623273,25.02492,-0.000175,24.016721,-0.0078,1.374
6542.00,7.623081,25.02547,-0.000174,24.016797,-0.0078,1.373
6544.00,7.623154,25.02514,-0.000174,24.016760,-0.0078,1.374
6546.00,7.623842,25.02446,-0.000175,24.016126,-0.0078,1.374
6548.00,7.623882,25.02413,-0.000176,24.016672,-0.0078,1.374
6550.00,7.623813,25.02424,-0.000176,24.016882,-0.0078,1.374
6552.00,7.623051,25.02499,-0.000174,24.016666,-0.0078,1.373
6554.00,7.622538,25.02423,-0.000173,24.016592,-0.0078,1.373
6556.00,7.622475,25.02430,-0.000174,24.016982,-0.0078,1.373
6558.00,7.622332,25.02444,-0.000175,24.016869,-0.0078,1.374
6560.00,7.622901,25.02437,-0.000175,24.017127,-0.0078,1.374
6562.00,7.623572,25.02509,-0.000175,24.017143,-0.0078,1.374
6564.00,7.622958,25.02547,-0.000176,24.017275,-0.0078,1.374
6566.00,7.622368,25.02502,-0.000176,24.016905,-0.0078,1.373
6568.00,7.622382,25.02572,-0.000174,24.016592,-0.0078,1.373
6570.00,7.622598,25.02507,-0.000174,24.016543,-0.0078,1.374
6572.00,7.622598,25.02503,-0.000174,24.016677,-0.0078,1.374
6574.00,7.622875,25.02511,-0.000174,24.016485,-0.0078,1.374
6576.00,7.622884,25.02533,-0.000175,24.016293,-0.0078,1.374
6578.00,7.622422,25.02561,-0.000176,24.016655,-0.0078,1.374
6580.00,7.622467,25.02583,-0.000175,24.017808,-0.0078,1.374
6582.00,7.622016,25.02620,-0.000174,24.017147,-0.0078,1.373
6584.00,7.622228,25.02614,-0.000175,24.016345,-0.0078,1.373
6586.00,7.623807,25.02599,-0.000175,24.016655,-0.0078,1.373
6588.00,7.623502,25.02546,-0.000176,24.016994,-0.0078,1.374
6590.00,7.623746,25.02519,-0.000176,24.016773,-0.0078,1.374
6592.00,7.622946,25.02554,-0.000174,24.016543,-0.0078,1.373
6594.00,7.623064,25.02530,-0.000175,24.017092,-0.0078,1.374
6596.00,7.622985,25.02478,-0.000175,24.016657,-0.0078,1.374
6598.00,7.622125,25.02540,-0.000176,24.016603,-0.0078,1.373
6600.00,7.622329,25.02573,-0.000174,24.016594,-0.0078,1.373
6602.00,7.622865,25.02616,-0.000175,24.016449,-0.0078,1.373
6604.00,7.623448,25.02502,-0.000175,24.016668,-0.0078,1.374
@11,12.0000,24.0
6606.00,7.621612,25.02538,-0.000176,24.017192,-0.0078,1.374
6608.00,7.615241,25.02643,-0.000176,24.017107,-0.0078,1.373
6610.00,7.606968,25.02546,-0.000175,24.016862,-0.0078,1.372
6612.00,7.598379,25.02564,-0.000174,24.016648,-0.0078,1.372
6614.00,7.591252,25.02611,-0.000174,24.017429,-0.0078,1.373
6616.00,7.586766,25.02651,-0.000175,24.016742,-0.0078,1.374
6618.00,7.584842,25.02736,-0.000176,24.016605,-0.0078,1.374
6620.00,7.584296,25.02713,-0.000177,24.016253,-0.0078,1.375
6622.00,7.583759,25.02646,-0.000179,24.016208,-0.0078,1.375
6624.00,7.583721,25.02671,-0.000178,24.017011,-0.0078,1.375
6626.00,7.586035,25.02637,-0.000177,24.016802,-0.0079,1.374
6628.00,7.586743,25.02563,-0.000176,24.016947,-0.0078,1.375
6630.00,7.589584,25.02666,-0.000178,24.017165,-0.0078,1.375
6632.00,7.599057,25.02643,-0.000176,24.016864,-0.0078,1.376
6634.00,7.610665,25.02651,-0.000177,24.016809,-0.0078,1.376
6636.00,7.621683,25.02621,-0.000178,24.016378,-0.0078,1.376
6638.00,7.631233,25.02657,-0.000178,24.016652,-0.0078,1.376
6640.00,7.637637,25.02677,-0.000177,24.016695,-0.0078,1.375
6642.00,7.642205,25.02669,-0.000176,24.016893,-0.0078,1.374
6644.00,7.646145,25.02598,-0.000176,24.016873,-0.0078,1.374
6646.00,7.648943,25.02617,-0.000175,24.017279,-0.0078,1.374
6648.00,7.651210,25.02713,-0.000176,24.017148,-0.0078,1.374
6650.00,7.653274,25.02677,-0.000176,24.017134,-0.0078,1.374
6652.00,7.654682,25.02631,-0.000175,24.016608,-0.0078,1.373
6654.00,7.654951,25.02721,-0.000176,24.016913,-0.0078,1.374
6656.00,7.654450,25.02738,-0.000175,24.016953,-0.0078,1.374
6658.00,7.655088,25.02676,-0.000175,24.017065,-0.0078,1.374
6660.00,7.655476,25.02614,-0.000175,24.016971,-0.0078,1.374
6662.00,7.654355,25.02627,-0.000176,24.016378,-0.0078,1.374
6664.00,7.654130,25.02712,-0.000176,24.016958,-0.0078,1.374
6666.00,7.653792,25.02808,-0.000176,24.017063,-0.0078,1.374
6668.00,7.652443,25.02671,-0.000177,24.017145,-0.0078,1.374
6670.00,7.651958,25.02702,-0.000178,24.016822,-0.0078,1.374
6672.00,7.651475,25.02700,-0.000176,24.016148,-0.0078,1.373
6674.00,7.650729,25.02700,-0.000176,24.016469,-0.0078,1.374
6676.00,7.651572,25.02734,-0.000177,24.016371,-0.0078,1.373
6678.00,7.651315,25.02739,-0.000175,24.017310,-0.0078,1.374
6680.00,7.651171,25.02787,-0.000176,24.016764,-0.0078,1.374
6682.00,7.650291,25.02782,-0.000175,24.016808,-0.0078,1.374
6684.00,7.648949,25.02795,-0.000177,24.016739,-0.0078,1.374
6686.00,7.647995,25.02861,-0.000176,24.016372,-0.0078,1.374
6688.00,7.646626,25.02833,-0.000175,24.016643,-0.0078,1.374
6690.00,7.645418,25.02863,-0.000176,24.016900,-0.0078,1.374
6692.00,7.644430,25.02891,-0.000176,24.016789,-0.0078,1.374
6694.00,7.644204,25.02919,-0.000174,24.017489,-0.0078,1.373
6696.00,7.643325,25.02870,-0.000176,24.016382,-0.0078,1.373
6698.00,7.642254,25.02848,-0.000177,24.016931,-0.0078,1.374
6700.00,7.641254,25.02895,-0.000176,24.017027,-0.0078,1.374
6702.00,7.639738,25.02812,-0.000177,24.016590,-0.0078,1.374
6704.00,7.639814,25.02792,-0.000176,24.017215,-0.0078,1.374
6706.00,7.640630,25.02794,-0.000177,24.016991,-0.0078,1.374
6708.00,7.639899,25.02730,-0.000176,24.016730,-0.0078,1.373
6710.00,7.639310,25.02799,-0.000175,24.017217,-0.0078,1.373
6712.00,7.638424,25.02824,-0.000176,24.016256,-0.0078,1.373
6714.00,7.637501,25.02765,-0.000175,24.016427,-0.0078,1.374
6716.00,7.636073,25.02833,-0.000177,24.017212,-0.0078,1.374
6718.00,7.634672,25.02903,-0.000176,24.016731,-0.0078,1.374
6720.00,7.634749,25.02890,-0.000176,24.016211,-0.0078,1.374
6722.00,7.634693,25.02854,-0.000176,24.016461,-0.0078,1.373
6724.00,7.634088,25.02912,-0.000177,24.016782,-0.0078,1.374
6726.00,7.633412,25.02866,-0.000175,24.016342,-0.0078,1.374
6728.00,7.632668,25.02832,-0.000176,24.016759,-0.0079,1.374
6730.00,7.631721,25.02799,-0.000175,24.016371,-0.0078,1.374
6732.00,7.630724,25.02725,-0.000176,24.017025,-0.0078,1.374
6734.00,7.630068,25.02828,-0.000176,24.016682,-0.0078,1.373
6736.00,7.629527,25.02812,-0.000176,24.016889,-0.0078,1.374
6738.00,7.629828,25.02872,-0.000176,24.016896,-0.0079,1.374
6740.00,7.629281,25.02861,-0.000176,24.017007,-0.0078,1.374
6742.00,7.629299,25.02841,-0.000176,24.016376,-0.0078,1.373
6744.00,7.628621,25.02802,-0.000176,24.016717,-0.0078,1.373
6746.00,7.628282,25.02803,-0.000176,24.017195,-0.0078,1.374
6748.00,7.628596,25.02792,-0.000176,24.016499,-0.0078,1.373
6750.00,7.628405,25.02809,-0.000176,24.016267,-0.0078,1.373
6752.00,7.628352,25.02863,-0.000176,24.016525,-0.0078,1.374
6754.00,7.627380,25.02797,-0.000175,24.016742,-0.0078,1.374
6756.00,7.626962,25.02714,-0.000176,24.017230,-0.0078,1.373
6758.00,7.627741,25.02818,-0.000175,24.016853,-0.0078,1.374
6760.00,7.628035,25.02784,-0.000176,24.016887,-0.0078,1.374
6762.00,7.627505,25.02788,-0.000175,24.017148,-0.0078,1.374
6764.00,7.627560,25.02808,-0.000176,24.016931,-0.0078,1.373
6766.00,7.626821,25.02750,-0.000175,24.017426,-0.0078,1.374
6768.00,7.626277,25.02789,-0.000174,24.016186,-0.0078,1.374
6770.00,7.626247,25.02774,-0.000174,24.017625,-0.0078,1.374
6772.00,7.626285,25.02812,-0.000175,24.016523,-0.0078,1.374
6774.00,7.625655,25.02803,-0.000174,24.017279,-0.0077,1.374
6776.00,7.625215,25.02805,-0.000175,24.017072,-0.0078,1.374
6778.00,7.624399,25.02810,-0.000174,24.016940,-0.0078,1.373
6780.00,7.623669,25.02773,-0.000175,24.017447,-0.0078,1.374
6782.00,7.623085,25.02798,-0.000175,24.017768,-0.0078,1.374
6784.00,7.622692,25.02751,-0.000175,24.017116,-0.0078,1.373
6786.00,7.622746,25.02705,-0.000174,24.016570,-0.0078,1.373
6788.00,7.622461,25.02760,-0.000174,24.016976,-0.0078,1.373
6790.00,7.622005,25.02805,-0.000175,24.016944,-0.0078,1.373
6792.00,7.622274,25.02777,-0.000174,24.016757,-0.0078,1.374
6794.00,7.622983,25.02665,-0.000176,24.016728,-0.0078,1.374
6796.00,7.622975,25.02674,-0.000174,24.017089,-0.0078,1.374
6798.00,7.624113,25.02682,-0.000175,24.017038,-0.0078,1.373
6800.00,7.624171,25.02672,-0.000176,24.017016,-0.0078,1.374
6802.00,7.623413,25.02620,-0.000176,24.016563,-0.0078,1.374
6804.00,7.622928,25.02674,-0.000175,24.016405,-0.0078,1.374
6806.00,7.622710,25.02678,-0.000175,24.016559,-0.0078,1.373
6808.00,7.621820,25.02673,-0.000175,24.017145,-0.0078,1.374
6810.00,7.623289,25.02708,-0.000175,24.016806,-0.0078,1.374
6812.00,7.623562,25.02609,-0.000176,24.017380,-0.0078,1.373
6814.00,7.621859,25.02550,-0.000175,24.016893,-0.0078,1.373
6816.00,7.621102,25.02623,-0.000175,24.017362,-0.0078,1.373
6818.00,7.620658,25.02607,-0.000176,24.016804,-0.0078,1.373
6820.00,7.621218,25.02574,-0.000175,24.017021,-0.0078,1.374
6822.00,7.620455,25.02661,-0.000175,24.017859,-0.0078,1.374
6824.00,7.621631,25.02627,-0.000175,24.017382,-0.0078,1.373
6826.00,7.621020,25.02675,-0.000175,24.017076,-0.0078,1.374
6828.00,7.620885,25.02630,-0.000176,24.017110,-0.0078,1.375
6830.00,7.621909,25.02585,-0.000175,24.017409,-0.0078,1.374
6832.00,7.622738,25.02714,-0.000175,24.016898,-0.0078,1.374
6834.00,7.622360,25.02748,-0.000176,24.016858,-0.0078,1.374
6836.00,7.622190,25.02724,-0.000176,24.016849,-0.0078,1.374
6838.00,7.622062,25.02698,-0.000175,24.017743,-0.0078,1.373
6840.00,7.621239,25.02680,-0.000175,24.017542,-0.0078,1.374
6842.00,7.621065,25.02707,-0.000174,24.016721,-0.0078,1.374
6844.00,7.620625,25.02671,-0.000175,24.016886,-0.0078,1.374
6846.00,7.620695,25.02681,-0.000176,24.016420,-0.0078,1.373
6848.00,7.621698,25.02689,-0.000175,24.016550,-0.0078,1.374
6850.00,7.622478,25.02699,-0.000176,24.016860,-0.0078,1.374
6852.00,7.622084,25.02706,-0.000176,24.016430,-0.0078,1.375
6854.00,7.621929,25.02679,-0.000174,24.016782,-0.0078,1.374
6856.00,7.622334,25.02724,-0.000174,24.017335,-0.0078,1.374
6858.00,7.621840,25.02747,-0.000174,24.017667,-0.0078,1.374
6860.00,7.621764,25.02764,-0.000175,24.016608,-0.0078,1.374
6862.00,7.621008,25.02758,-0.000175,24.016460,-0.0078,1.374
6864.00,7.620651,25.02750,-0.000174,24.017466,-0.0078,1.374
6866.00,7.620500,25.02772,-0.000174,24.017768,-0.0078,1.374
6868.00,7.621334,25.02707,-0.000174,24.016561,-0.0078,1.374
6870.00,7.621757,25.02711,-0.000175,24.016690,-0.0078,1.374
6872.00,7.621273,25.02764,-0.000175,24.017253,-0.0078,1.374
6874.00,7.621541,25.02629,-0.000174,24.016893,-0.0078,1.374
6876.00,7.621927,25.02669,-0.000174,24.017478,-0.0078,1.375
6878.00,7.620835,25.02647,-0.000174,24.017159,-0.0078,1.375
6880.00,7.620356,25.02671,-0.000176,24.017223,-0.0078,1.375
6882.00,7.620870,25.02642,-0.000176,24.017194,-0.0078,1.374
6884.00,7.620924,25.02600,-0.000175,24.017402,-0.0078,1.374
6886.00,7.620735,25.02732,-0.000175,24.017516,-0.0078,1.374
6888.00,7.620374,25.02794,-0.000175,24.017621,-0.0078,1.374
6890.00,7.620303,25.02753,-0.000175,24.017380,-0.0078,1.374
6892.00,7.620025,25.02689,-0.000175,24.016476,-0.0078,1.374
6894.00,7.620138,25.02758,-0.000176,24.017306,-0.0078,1.375
6896.00,7.620170,25.02828,-0.000176,24.016983,-0.0078,1.374
6898.00,7.620024,25.02797,-0.000177,24.016516,-0.0078,1.375
6900.00,7.619415,25.02763,-0.000176,24.016614,-0.0078,1.374
6902.00,7.618778,25.02768,-0.000176,24.017437,-0.0078,1.375
6904.00,7.619567,25.02719,-0.000176,24.016724,-0.0078,1.375
6906.00,7.619346,25.02713,-0.000177,24.016342,-0.0078,1.375
6908.00,7.619669,25.02685,-0.000175,24.016780,-0.0078,1.374
6910.00,7.620261,25.02698,-0.000173,24.017382,-0.0078,1.374
6912.00,7.620824,25.02657,-0.000174,24.016624,-0.0077,1.373
6914.00,7.620462,25.02673,-0.000175,24.017123,-0.0078,1.374
6916.00,7.620828,25.02758,-0.000174,24.017404,-0.0078,1.374
6918.00,7.621370,25.02733,-0.000175,24.017652,-0.0078,1.375
6920.00,7.621313,25.02684,-0.000175,24.017330,-0.0078,1.375
6922.00,7.620703,25.02671,-0.000175,24.017493,-0.0078,1.375
6924.00,7.620328,25.02743,-0.000176,24.017455,-0.0078,1.375
6926.00,7.619433,25.02771,-0.000175,24.017261,-0.0078,1.374
6928.00,7.619874,25.02759,-0.000174,24.017415,-0.0078,1.374
6930.00,7.619893,25.02757,-0.000175,24.016721,-0.0078,1.374
6932.00,7.618891,25.02809,-0.000175,24.017422,-0.0078,1.374
6934.00,7.620284,25.02820,-0.000176,24.017652,-0.0078,1.375
6936.00,7.620460,25.02794,-0.000175,24.017041,-0.0077,1.375
6938.00,7.620585,25.02861,-0.000176,24.017304,-0.0078,1.374
6940.00,7.620045,25.02831,-0.000176,24.017137,-0.0078,1.374
6942.00,7.619544,25.02843,-0.000175,24.016907,-0.0078,1.374
6944.00,7.619572,25.02818,-0.000175,24.016746,-0.0078,1.374
6946.00,7.619651,25.02817,-0.000176,24.017038,-0.0078,1.374
6948.00,7.620318,25.02795,-0.000175,24.017741,-0.0078,1.374
6950.00,7.620291,25.02775,-0.000176,24.017081,-0.0078,1.375
6952.00,7.619370,25.02744,-0.000176,24.017475,-0.0078,1.375
6954.00,7.618412,25.02671,-0.000175,24.016969,-0.0078,1.374
6956.00,7.618394,25.02631,-0.000176,24.017627,-0.0078,1.375
6958.00,7.618356,25.02722,-0.000176,24.017166,-0.0078,1.374
6960.00,7.618348,25.02684,-0.000176,24.016824,-0.0078,1.373
6962.00,7.618322,25.02675,-0.000175,24.016692,-0.0078,1.375
6964.00,7.619190,25.02682,-0.000176,24.017016,-0.0078,1.375
6966.00,7.619925,25.02692,-0.000174,24.017060,-0.0078,1.374
6968.00,7.619138,25.02727,-0.000175,24.016784,-0.0078,1.374
6970.00,7.619195,25.02692,-0.000175,24.016253,-0.0078,1.374
6972.00,7.619653,25.02733,-0.000175,24.017101,-0.0078,1.374
6974.00,7.618641,25.02804,-0.000175,24.017224,-0.0078,1.374
6976.00,7.618713,25.02859,-0.000175,24.016708,-0.0078,1.375
6978.00,7.619208,25.02828,-0.000175,24.017667,-0.0078,1.375
6980.00,7.619511,25.02906,-0.000176,24.017275,-0.0078,1.374
6982.00,7.619547,25.02903,-0.000175,24.017079,-0.0077,1.374
6984.00,7.619197,25.02819,-0.000174,24.016887,-0.0078,1.374
6986.00,7.618715,25.02904,-0.000175,24.016940,-0.0078,1.375
6988.00,7.618845,25.02947,-0.000175,24.017460,-0.0077,1.375
6990.00,7.619037,25.02896,-0.000175,24.016724,-0.0078,1.374
6992.00,7.619557,25.02821,-0.000175,24.016938,-0.0077,1.374
6994.00,7.618997,25.02860,-0.000176,24.016590,-0.0078,1.374
6996.00,7.619417,25.02937,-0.000175,24.017005,-0.0078,1.375
6998.00,7.620118,25.02855,-0.000176,24.017032,-0.0078,1.374
7000.00,7.619954,25.02845,-0.000174,24.016875,-0.0078,1.374
7002.00,7.619107,25.02862,-0.000175,24.016797,-0.0078,1.374
7004.00,7.619757,25.02895,-0.000176,24.017021,-0.0078,1.374
7006.00,7.620600,25.02892,-0.000175,24.016989,-0.0078,1.375
7008.00,7.620725,25.02820,-0.000176,24.016626,-0.0078,1.374
7010.00,7.621629,25.02847,-0.000175,24.017522,-0.0078,1.374
7012.00,7.621508,25.02851,-0.000175,24.017397,-0.0078,1.374
7014.00,7.620797,25.02837,-0.000176,24.017275,-0.0078,1.374
7016.00,7.619609,25.02816,-0.000176,24.016980,-0.0078,1.374
7018.00,7.619069,25.02764,-0.000175,24.016791,-0.0078,1.374
7020.00,7.619219,25.02757,-0.000175,24.016653,-0.0077,1.373
7022.00,7.619768,25.02735,-0.000175,24.016735,-0.0078,1.374
7024.00,7.619205,25.02694,-0.000176,24.017359,-0.0078,1.375
7026.00,7.619496,25.02669,-0.000177,24.017150,-0.0078,1.374
7028.00,7.619127,25.02770,-0.000177,24.016925,-0.0078,1.374
7030.00,7.619031,25.02750,-0.000175,24.016594,-0.0078,1.374
7032.00,7.617915,25.02667,-0.000176,24.017047,-0.0078,1.374
7034.00,7.618207,25.02653,-0.000177,24.016924,-0.0078,1.374
7036.00,7.618862,25.02665,-0.000176,24.016847,-0.0078,1.375
7038.00,7.619495,25.02589,-0.000175,24.016777,-0.0078,1.375
7040.00,7.619844,25.02669,-0.000176,24.016679,-0.0077,1.375
7042.00,7.619430,25.02691,-0.000176,24.016748,-0.0077,1.374
7044.00,7.618767,25.02651,-0.000176,24.016708,-0.0078,1.374
7046.00,7.618255,25.02711,-0.000175,24.017056,-0.0078,1.374
7048.00,7.618636,25.02700,-0.000176,24.016742,-0.0078,1.374
7050.00,7.618779,25.02702,-0.000177,24.016953,-0.0078,1.374
7052.00,7.618925,25.02722,-0.000176,24.017219,-0.0078,1.374
7054.00,7.619618,25.02600,-0.000177,24.016492,-0.0078,1.374
7056.00,7.619325,25.02654,-0.000176,24.016362,-0.0078,1.374
7058.00,7.619787,25.02711,-0.000175,24.017016,-0.0078,1.374
7060.00,7.619715,25.02680,-0.000176,24.016777,-0.0078,1.375
7062.00,7.619523,25.02671,-0.000175,24.016831,-0.0078,1.374
7064.00,7.618918,25.02650,-0.000177,24.016786,-0.0078,1.374
7066.00,7.618975,25.02611,-0.000176,24.016987,-0.0078,1.374
7068.00,7.618620,25.02662,-0.000176,24.016827,-0.0078,1.375
7070.00,7.618334,25.02634,-0.000176,24.016998,-0.0078,1.374
7072.00,7.617797,25.02618,-0.000175,24.016945,-0.0078,1.374
7074.00,7.618729,25.02719,-0.000176,24.017087,-0.0078,1.374
7076.00,7.618614,25.02728,-0.000177,24.016441,-0.0078,1.374
7078.00,7.618593,25.02659,-0.000177,24.016746,-0.0078,1.374
7080.00,7.618145,25.02684,-0.000175,24.016327,-0.0078,1.374
7082.00,7.618490,25.02683,-0.000176,24.016864,-0.0078,1.374
7084.00,7.618311,25.02780,-0.000176,24.016592,-0.0078,1.374
7086.00,7.618216,25.02792,-0.000176,24.016686,-0.0078,1.374
7088.00,7.617725,25.02702,-0.000177,24.017027,-0.0078,1.375
7090.00,7.617876,25.02707,-0.000177,24.016554,-0.0078,1.375
7092.00,7.617717,25.02762,-0.000178,24.016762,-0.0078,1.375
7094.00,7.618048,25.02774,-0.000176,24.016880,-0.0078,1.374
7096.00,7.618751,25.02637,-0.000175,24.016635,-0.0078,1.374
7098.00,7.618459,25.02615,-0.000176,24.016300,-0.0078,1.374
7100.00,7.618376,25.02635,-0.000176,24.016635,-0.0078,1.375
7102.00,7.618119,25.02719,-0.000176,24.016563,-0.0078,1.374
7104.00,7.619159,25.02676,-0.000176,24.017034,-0.0078,1.374
7106.00,7.619124,25.02732,-0.000176,24.016853,-0.0078,1.374
7108.00,7.619028,25.02705,-0.000177,24.016922,-0.0078,1.375
7110.00,7.619107,25.02652,-0.000176,24.016837,-0.0078,1.374
7112.00,7.618345,25.02700,-0.000176,24.016976,-0.0078,1.374
7114.00,7.618363,25.02670,-0.000176,24.016735,-0.0078,1.374
7116.00,7.618967,25.02683,-0.000175,24.016211,-0.0078,1.375
7118.00,7.618243,25.02742,-0.000178,24.016226,-0.0078,1.375
7120.00,7.618203,25.02658,-0.000178,24.016206,-0.0078,1.374
7122.00,7.618241,25.02636,-0.000177,24.016653,-0.0078,1.374
7124.00,7.618166,25.02686,-0.000177,24.016760,-0.0078,1.374
7126.00,7.618807,25.02680,-0.000177,24.016354,-0.0078,1.375
7128.00,7.620421,25.02702,-0.000175,24.016659,-0.0078,1.374
7130.00,7.619685,25.02734,-0.000176,24.017121,-0.0079,1.374
7132.00,7.619465,25.02687,-0.000176,24.016626,-0.0078,1.375
7134.00,7.619132,25.02748,-0.000175,24.016742,-0.0078,1.375
7136.00,7.618315,25.02669,-0.000176,24.016753,-0.0078,1.374
7138.00,7.618220,25.02680,-0.000176,24.017094,-0.0078,1.374
7140.00,7.618517,25.02701,-0.000177,24.015954,-0.0078,1.374
7142.00,7.618123,25.02694,-0.000176,24.016412,-0.0078,1.374
7144.00,7.618152,25.02704,-0.000176,24.016824,-0.0078,1.375
7146.00,7.618049,25.02669,-0.000176,24.016759,-0.0078,1.375
7148.00,7.618335,25.02722,-0.000175,24.016456,-0.0078,1.375
7150.00,7.618421,25.02700,-0.000176,24.017433,-0.0078,1.374
7152.00,7.618780,25.02713,-0.000176,24.016632,-0.0078,1.375
7154.00,7.618060,25.02713,-0.000176,24.016601,-0.0078,1.375
7156.00,7.617297,25.02785,-0.000176,24.017234,-0.0078,1.375
7158.00,7.618274,25.02832,-0.000176,24.016615,-0.0078,1.375
7160.00,7.618484,25.02857,-0.000177,24.016594,-0.0078,1.374
7162.00,7.618148,25.02775,-0.000176,24.016643,-0.0078,1.374
7164.00,7.618327,25.02744,-0.000176,24.016501,-0.0078,1.375
7166.00,7.617296,25.02750,-0.000176,24.017061,-0.0078,1.375
7168.00,7.616342,25.02810,-0.000176,24.017121,-0.0078,1.375
7170.00,7.617750,25.02771,-0.000175,24.016382,-0.0078,1.376
7172.00,7.617833,25.02832,-0.000176,24.017185,-0.0078,1.374
7174.00,7.618326,25.02800,-0.000176,24.016918,-0.0078,1.375
7176.00,7.618579,25.02732,-0.000176,24.016690,-0.0078,1.374
7178.00,7.617545,25.02805,-0.000175,24.016759,-0.0078,1.374
7180.00,7.617865,25.02822,-0.000177,24.016597,-0.0078,1.374
7182.00,7.618540,25.02746,-0.000176,24.016693,-0.0078,1.375
7184.00,7.618411,25.02701,-0.000175,24.016846,-0.0078,1.375
7186.00,7.617470,25.02678,-0.000176,24.016989,-0.0078,1.375
7188.00,7.618443,25.02736,-0.000177,24.016934,-0.0078,1.375
7190.00,7.618835,25.02727,-0.000176,24.017393,-0.0078,1.375
7192.00,7.618615,25.02688,-0.000176,24.017141,-0.0078,1.375
7194.00,7.618958,25.02718,-0.000176,24.017442,-0.0078,1.375
7196.00,7.619371,25.02761,-0.000175,24.017536,-0.0078,1.374
7198.00,7.619289,25.02745,-0.000175,24.017195,-0.0078,1.375
7200.00,7.618343,25.02806,-0.000174,24.016713,-0.0077,1.374
7202.00,7.618718,25.02845,-0.000175,24.016777,-0.0077,1.375
7204.00,7.619023,25.02760,-0.000176,24.017123,-0.0078,1.374
@12,12.0000,24.0
7206.00,7.616956,25.02766,-0.000176,24.016717,-0.0078,1.375
7208.00,7.611273,25.02810,-0.000175,24.016856,-0.0078,1.375
7210.00,7.602818,25.02758,-0.000175,24.016496,-0.0078,1.374
7212.00,7.594436,25.02704,-0.000175,24.015908,-0.0078,1.373
7214.00,7.588331,25.02762,-0.000175,24.016369,-0.0078,1.374
7216.00,7.584434,25.02778,-0.000175,24.016340,-0.0078,1.375
7218.00,7.582782,25.02714,-0.000176,24.016610,-0.0078,1.375
7220.00,7.582911,25.02649,-0.000177,24.016797,-0.0078,1.376
7222.00,7.583534,25.02673,-0.000177,24.016831,-0.0078,1.376
7224.00,7.584611,25.02649,-0.000177,24.016247,-0.0078,1.376
7226.00,7.586241,25.02662,-0.000177,24.016893,-0.0078,1.377
7228.00,7.588536,25.02703,-0.000176,24.017021,-0.0078,1.376
7230.00,7.591699,25.02707,-0.000177,24.017031,-0.0078,1.376
7232.00,7.600705,25.02681,-0.000177,24.017060,-0.0078,1.376
7234.00,7.612554,25.02733,-0.000177,24.016873,-0.0078,1.377
7236.00,7.624466,25.02759,-0.000176,24.016169,-0.0078,1.377
7238.00,7.633937,25.02757,-0.000177,24.016949,-0.0078,1.377
7240.00,7.642399,25.02745,-0.000177,24.016519,-0.0078,1.376
7242.00,7.647829,25.02783,-0.000176,24.016492,-0.0078,1.376
7244.00,7.651640,25.02776,-0.000176,24.017003,-0.0078,1.376
7246.00,7.654182,25.02774,-0.000176,24.016744,-0.0078,1.376
7248.00,7.655862,25.02839,-0.000175,24.017174,-0.0078,1.375
7250.00,7.658010,25.02829,-0.000174,24.016385,-0.0077,1.375
7252.00,7.657961,25.02810,-0.000174,24.016247,-0.0078,1.375
7254.00,7.658215,25.02792,-0.000174,24.016588,-0.0078,1.375
7256.00,7.658997,25.02759,-0.000174,24.016858,-0.0078,1.375
7258.00,7.659441,25.02742,-0.000175,24.017067,-0.0078,1.374
7260.00,7.659023,25.02677,-0.000174,24.016802,-0.0078,1.375
7262.00,7.658298,25.02773,-0.000174,24.017292,-0.0078,1.375
7264.00,7.657615,25.02711,-0.000175,24.017047,-0.0078,1.375
7266.00,7.656791,25.02799,-0.000175,24.016572,-0.0078,1.375
7268.00,7.656361,25.02801,-0.000175,24.016606,-0.0078,1.375
7270.00,7.656179,25.02798,-0.000175,24.016775,-0.0078,1.375
7272.00,7.654829,25.02729,-0.000176,24.016400,-0.0078,1.375
7274.00,7.654528,25.02725,-0.000176,24.017143,-0.0078,1.375
7276.00,7.654291,25.02682,-0.000176,24.016855,-0.0078,1.375
7278.00,7.653823,25.02659,-0.000176,24.016809,-0.0078,1.375
7280.00,7.653118,25.02656,-0.000176,24.016554,-0.0078,1.375
7282.00,7.651945,25.02719,-0.000177,24.017054,-0.0078,1.376
7284.00,7.650732,25.02797,-0.000178,24.017346,-0.0078,1.375
7286.00,7.649797,25.02763,-0.000177,24.016806,-0.0078,1.375
7288.00,7.649034,25.02813,-0.000176,24.017215,-0.0078,1.375
7290.00,7.647609,25.02793,-0.000176,24.016831,-0.0078,1.375
7292.00,7.646561,25.02791,-0.000175,24.016557,-0.0078,1.374
7294.00,7.645022,25.02821,-0.000176,24.016231,-0.0078,1.375
7296.00,7.643889,25.02829,-0.000175,24.016198,-0.0078,1.375
7298.00,7.642646,25.02775,-0.000175,24.016282,-0.0078,1.375
7300.00,7.641706,25.02801,-0.000176,24.016539,-0.0078,1.375
7302.00,7.641642,25.02832,-0.000176,24.016463,-0.0078,1.375
7304.00,7.640106,25.02771,-0.000175,24.016889,-0.0079,1.375
7306.00,7.639732,25.02751,-0.000175,24.016235,-0.0078,1.375
7308.00,7.639110,25.02759,-0.000176,24.016679,-0.0078,1.375
7310.00,7.638206,25.02766,-0.000177,24.017038,-0.0078,1.374
7312.00,7.636654,25.02668,-0.000176,24.016628,-0.0078,1.375
7314.00,7.636490,25.02766,-0.000175,24.017185,-0.0078,1.375
7316.00,7.635917,25.02848,-0.000176,24.017480,-0.0078,1.374
7318.00,7.635015,25.02851,-0.000176,24.017201,-0.0078,1.375
7320.00,7.634395,25.02848,-0.000176,24.016407,-0.0078,1.375
7322.00,7.633790,25.02766,-0.000176,24.016643,-0.0078,1.375
7324.00,7.633409,25.02717,-0.000177,24.016670,-0.0078,1.376
7326.00,7.632578,25.02721,-0.000177,24.016445,-0.0078,1.375
7328.00,7.632100,25.02697,-0.000176,24.016378,-0.0078,1.375
7330.00,7.631449,25.02728,-0.000177,24.016994,-0.0078,1.375
7332.00,7.630425,25.02724,-0.000177,24.016818,-0.0078,1.375
7334.00,7.630023,25.02736,-0.000176,24.016664,-0.0078,1.375
7336.00,7.629253,25.02791,-0.000176,24.016302,-0.0078,1.375
7338.00,7.628031,25.02771,-0.000175,24.016561,-0.0078,1.375
7340.00,7.627034,25.02786,-0.000176,24.017400,-0.0078,1.375
7342.00,7.626714,25.02739,-0.000176,24.016420,-0.0078,1.375
7344.00,7.626287,25.02670,-0.000175,24.017234,-0.0078,1.375
7346.00,7.626701,25.02664,-0.000175,24.016581,-0.0078,1.375
7348.00,7.625312,25.02653,-0.000176,24.016788,-0.0078,1.375
7350.00,7.624618,25.02706,-0.000176,24.016382,-0.0078,1.375
7352.00,7.624248,25.02661,-0.000176,24.016349,-0.0078,1.375
7354.00,7.623868,25.02698,-0.000176,24.016269,-0.0078,1.375
7356.00,7.623548,25.02719,-0.000176,24.016909,-0.0078,1.375
7358.00,7.623376,25.02776,-0.000176,24.016697,-0.0078,1.375
7360.00,7.622480,25.02767,-0.000175,24.016882,-0.0078,1.375
7362.00,7.621940,25.02767,-0.000175,24.016188,-0.0078,1.374
7364.00,7.621721,25.02737,-0.000175,24.016461,-0.0078,1.375
7366.00,7.621244,25.02746,-0.000176,24.017235,-0.0078,1.375
7368.00,7.621717,25.02828,-0.000177,24.016391,-0.0078,1.375
7370.00,7.622101,25.02886,-0.000177,24.016829,-0.0079,1.375
7372.00,7.621103,25.02804,-0.000175,24.016663,-0.0078,1.375
7374.00,7.620808,25.02787,-0.000176,24.016440,-0.0078,1.375
7376.00,7.619836,25.02835,-0.000177,24.016695,-0.0078,1.375
7378.00,7.620068,25.02851,-0.000177,24.016597,-0.0078,1.375
7380.00,7.620934,25.02854,-0.000176,24.016998,-0.0078,1.375
7382.00,7.621247,25.02915,-0.000176,24.016873,-0.0078,1.375
7384.00,7.621577,25.02959,-0.000176,24.016343,-0.0078,1.375
7386.00,7.620991,25.02892,-0.000177,24.016991,-0.0078,1.375
7388.00,7.620267,25.02857,-0.000177,24.016209,-0.0078,1.375
7390.00,7.620867,25.02817,-0.000175,24.016496,-0.0079,1.375
7392.00,7.621260,25.02906,-0.000176,24.017596,-0.0078,1.375
7394.00,7.620699,25.02957,-0.000177,24.017114,-0.0078,1.375
7396.00,7.619814,25.02891,-0.000176,24.016793,-0.0078,1.375
7398.00,7.619488,25.02898,-0.000175,24.016762,-0.0078,1.375
7400.00,7.618800,25.02909,-0.000177,24.016682,-0.0078,1.375
7402.00,7.618432,25.02895,-0.000176,24.016951,-0.0078,1.375
7404.00,7.618297,25.02868,-0.000175,24.016528,-0.0078,1.375
7406.00,7.618053,25.02901,-0.000177,24.016998,-0.0078,1.375
7408.00,7.617915,25.02887,-0.000176,24.016860,-0.0078,1.375
7410.00,7.618092,25.02855,-0.000177,24.017161,-0.0078,1.375
7412.00,7.617946,25.02873,-0.000176,24.016933,-0.0078,1.375
7414.00,7.618148,25.02828,-0.000176,24.016365,-0.0078,1.375
7416.00,7.617607,25.02877,-0.000175,24.017339,-0.0078,1.375
7418.00,7.616847,25.02861,-0.000176,24.017404,-0.0078,1.376
7420.00,7.616773,25.02844,-0.000176,24.017090,-0.0078,1.375
7422.00,7.617065,25.02748,-0.000176,24.016443,-0.0078,1.375
7424.00,7.616485,25.02750,-0.000177,24.016179,-0.0078,1.376
7426.00,7.616280,25.02761,-0.000177,24.016764,-0.0078,1.376
7428.00,7.616635,25.02796,-0.000176,24.016840,-0.0078,1.375
7430.00,7.617534,25.02778,-0.000176,24.016666,-0.0078,1.375
7432.00,7.616779,25.02760,-0.000175,24.017054,-0.0078,1.375
7434.00,7.616615,25.02790,-0.000177,24.016521,-0.0078,1.375
7436.00,7.617204,25.02808,-0.000177,24.016739,-0.0078,1.375
7438.00,7.617031,25.02846,-0.000177,24.016063,-0.0078,1.375
7440.00,7.617112,25.02800,-0.000176,24.016246,-0.0078,1.376
7442.00,7.616537,25.02828,-0.000176,24.016235,-0.0078,1.375
7444.00,7.616428,25.02846,-0.000176,24.017014,-0.0078,1.375
7446.00,7.616392,25.02841,-0.000176,24.016864,-0.0078,1.376
7448.00,7.616117,25.02848,-0.000176,24.016603,-0.0078,1.375
7450.00,7.615680,25.02823,-0.000176,24.017069,-0.0078,1.375
7452.00,7.616086,25.02752,-0.000177,24.016757,-0.0078,1.375
7454.00,7.616579,25.02787,-0.000177,24.016650,-0.0078,1.375
7456.00,7.616243,25.02810,-0.000177,24.016838,-0.0078,1.375
7458.00,7.616055,25.02880,-0.000176,24.017147,-0.0078,1.375
7460.00,7.616520,25.02939,-0.000175,24.016391,-0.0078,1.375
7462.00,7.616228,25.02893,-0.000175,24.016695,-0.0079,1.375
7464.00,7.616164,25.02851,-0.000176,24.016617,-0.0078,1.376
7466.00,7.615901,25.02897,-0.000175,24.016938,-0.0078,1.376
7468.00,7.615595,25.02933,-0.000177,24.016692,-0.0078,1.375
7470.00,7.616010,25.02924,-0.000176,24.016762,-0.0078,1.375
7472.00,7.616759,25.02904,-0.000175,24.017092,-0.0078,1.375
7474.00,7.617350,25.02921,-0.000175,24.016159,-0.0078,1.375
7476.00,7.617821,25.02778,-0.000177,24.016851,-0.0078,1.376
7478.00,7.617098,25.02833,-0.000176,24.016875,-0.0078,1.375
7480.00,7.616632,25.02821,-0.000178,24.017103,-0.0079,1.376
7482.00,7.615732,25.02815,-0.000177,24.015783,-0.0078,1.375
7484.00,7.615744,25.02794,-0.000177,24.016200,-0.0078,1.375
7486.00,7.615918,25.02754,-0.000177,24.017096,-0.0078,1.376
7488.00,7.615616,25.02715,-0.000177,24.016525,-0.0078,1.376
7490.00,7.615121,25.02844,-0.000177,24.016586,-0.0078,1.376
7492.00,7.614751,25.02845,-0.000176,24.017143,-0.0078,1.375
7494.00,7.615146,25.02826,-0.000175,24.016916,-0.0078,1.375
7496.00,7.614758,25.02821,-0.000176,24.016621,-0.0078,1.376
7498.00,7.614811,25.02794,-0.000176,24.016327,-0.0078,1.376
7500.00,7.614384,25.02732,-0.000176,24.016900,-0.0078,1.376
7502.00,7.614488,25.02782,-0.000176,24.016757,-0.0078,1.375
7504.00,7.614879,25.02812,-0.000176,24.016449,-0.0078,1.375
7506.00,7.614927,25.02827,-0.000177,24.016525,-0.0078,1.375
7508.00,7.615553,25.02768,-0.000176,24.016309,-0.0078,1.375
7510.00,7.615519,25.02783,-0.000176,24.016266,-0.0078,1.376
7512.00,7.615162,25.02754,-0.000177,24.017195,-0.0078,1.375
7514.00,7.614336,25.02754,-0.000177,24.015765,-0.0078,1.375
7516.00,7.615216,25.02781,-0.000175,24.016454,-0.0078,1.375
7518.00,7.615590,25.02731,-0.000176,24.015695,-0.0079,1.375
7520.00,7.616153,25.02758,-0.000177,24.016191,-0.0079,1.375
7522.00,7.616351,25.02728,-0.000178,24.016447,-0.0078,1.375
7524.00,7.615830,25.02674,-0.000176,24.016302,-0.0078,1.375
7526.00,7.615585,25.02669,-0.000176,24.015849,-0.0078,1.375
7528.00,7.615816,25.02631,-0.000176,24.016699,-0.0078,1.375
7530.00,7.615737,25.02763,-0.000176,24.017067,-0.0078,1.376
7532.00,7.615518,25.02786,-0.000177,24.016929,-0.0078,1.376
7534.00,7.615997,25.02821,-0.000176,24.017045,-0.0078,1.376
7536.00,7.615252,25.02814,-0.000176,24.016063,-0.0078,1.375
7538.00,7.615110,25.02801,-0.000176,24.016349,-0.0078,1.375
7540.00,7.615123,25.02725,-0.000177,24.016356,-0.0078,1.376
7542.00,7.615637,25.02729,-0.000177,24.016833,-0.0078,1.376
7544.00,7.614184,25.02750,-0.000177,24.016869,-0.0078,1.375
7546.00,7.613692,25.02770,-0.000176,24.016485,-0.0078,1.375
7548.00,7.614617,25.02839,-0.000176,24.016289,-0.0078,1.375
7550.00,7.614617,25.02784,-0.000176,24.016543,-0.0078,1.375
7552.00,7.614543,25.02819,-0.000176,24.016918,-0.0078,1.376
7554.00,7.613572,25.02871,-0.000176,24.016726,-0.0078,1.375
7556.00,7.613461,25.02942,-0.000175,24.017476,-0.0078,1.375
7558.00,7.613993,25.02923,-0.000176,24.017417,-0.0078,1.376
7560.00,7.613209,25.02890,-0.000176,24.016266,-0.0078,1.376
7562.00,7.613148,25.02887,-0.000176,24.017328,-0.0078,1.375
7564.00,7.613910,25.02786,-0.000177,24.016385,-0.0079,1.375
7566.00,7.613976,25.02862,-0.000176,24.016603,-0.0078,1.376
7568.00,7.614162,25.02895,-0.000176,24.016610,-0.0078,1.375
7570.00,7.614265,25.02888,-0.000176,24.017032,-0.0078,1.375
7572.00,7.614261,25.02866,-0.000176,24.016499,-0.0078,1.376
7574.00,7.613783,25.02888,-0.000176,24.017105,-0.0078,1.376
7576.00,7.614187,25.02883,-0.000175,24.016905,-0.0078,1.376
7578.00,7.614172,25.02842,-0.000176,24.016516,-0.0078,1.376
7580.00,7.614587,25.02806,-0.000176,24.016501,-0.0078,1.375
7582.00,7.615431,25.02800,-0.000176,24.016931,-0.0078,1.375
7584.00,7.615345,25.02722,-0.000176,24.016829,-0.0077,1.376
7586.00,7.614710,25.02766,-0.000177,24.017011,-0.0078,1.376
7588.00,7.614927,25.02760,-0.000177,24.016661,-0.0078,1.375
7590.00,7.614053,25.02737,-0.000175,24.017279,-0.0078,1.375
7592.00,7.613816,25.02702,-0.000176,24.016445,-0.0078,1.376
7594.00,7.612865,25.02802,-0.000177,24.016336,-0.0078,1.376
7596.00,7.613553,25.02817,-0.000177,24.017279,-0.0078,1.375
7598.00,7.613444,25.02801,-0.000176,24.016483,-0.0078,1.376
7600.00,7.613650,25.02835,-0.000176,24.016789,-0.0078,1.375
7602.00,7.613978,25.02781,-0.000176,24.016360,-0.0078,1.375
7604.00,7.613712,25.02710,-0.000175,24.016015,-0.0078,1.376
7606.00,7.613136,25.02731,-0.000175,24.017089,-0.0078,1.375
7608.00,7.613066,25.02745,-0.000175,24.016208,-0.0078,1.375
7610.00,7.613571,25.02803,-0.000175,24.017295,-0.0078,1.375
7612.00,7.614085,25.02801,-0.000175,24.016849,-0.0078,1.375
7614.00,7.613638,25.02795,-0.000175,24.017103,-0.0078,1.375
7616.00,7.614191,25.02810,-0.000176,24.016695,-0.0078,1.375
7618.00,7.614965,25.02771,-0.000176,24.016287,-0.0078,1.375
7620.00,7.614450,25.02715,-0.000177,24.015823,-0.0078,1.376
7622.00,7.613710,25.02699,-0.000176,24.016592,-0.0078,1.375
7624.00,7.614000,25.02714,-0.000176,24.016396,-0.0078,1.376
7626.00,7.614199,25.02714,-0.000177,24.016588,-0.0079,1.376
7628.00,7.614344,25.02779,-0.000176,24.016788,-0.0078,1.375
7630.00,7.615451,25.02713,-0.000176,24.016276,-0.0078,1.375
7632.00,7.615817,25.02775,-0.000176,24.016603,-0.0078,1.375
7634.00,7.614981,25.02775,-0.000176,24.016372,-0.0078,1.375
7636.00,7.614427,25.02775,-0.000177,24.016798,-0.0078,1.376
7638.00,7.614653,25.02775,-0.000176,24.016896,-0.0078,1.375
7640.00,7.614486,25.02749,-0.000175,24.016815,-0.0078,1.375
7642.00,7.614461,25.02775,-0.000175,24.016467,-0.0078,1.375
7644.00,7.614645,25.02717,-0.000176,24.017114,-0.0078,1.376
7646.00,7.613940,25.02769,-0.000176,24.017130,-0.0078,1.375
7648.00,7.613965,25.02721,-0.000177,24.016197,-0.0079,1.376
7650.00,7.613604,25.02750,-0.000175,24.016557,-0.0078,1.376
7652.00,7.613751,25.02727,-0.000176,24.017290,-0.0078,1.375
7654.00,7.613562,25.02707,-0.000176,24.017047,-0.0078,1.375
7656.00,7.613555,25.02753,-0.000175,24.017029,-0.0078,1.375
7658.00,7.613800,25.02734,-0.000176,24.016474,-0.0078,1.376
7660.00,7.614305,25.02718,-0.000176,24.017074,-0.0078,1.376
7662.00,7.614686,25.02806,-0.000177,24.016929,-0.0078,1.376
7664.00,7.614745,25.02799,-0.000175,24.016601,-0.0078,1.375
7666.00,7.613946,25.02900,-0.000174,24.016771,-0.0077,1.376
7668.00,7.614269,25.02916,-0.000175,24.016721,-0.0078,1.376
7670.00,7.614355,25.02883,-0.000176,24.017215,-0.0078,1.375
7672.00,7.614712,25.02863,-0.000176,24.017023,-0.0078,1.375
7674.00,7.614523,25.02815,-0.000175,24.016110,-0.0078,1.376
7676.00,7.614231,25.02793,-0.000177,24.016793,-0.0078,1.376
7678.00,7.613898,25.02775,-0.000176,24.016973,-0.0078,1.376
7680.00,7.614120,25.02746,-0.000177,24.016407,-0.0078,1.375
7682.00,7.613858,25.02790,-0.000176,24.016829,-0.0078,1.375
7684.00,7.614326,25.02793,-0.000177,24.016769,-0.0078,1.376
7686.00,7.613563,25.02746,-0.000176,24.016296,-0.0078,1.376
7688.00,7.613722,25.02780,-0.000177,24.016420,-0.0078,1.375
7690.00,7.613579,25.02801,-0.000176,24.016842,-0.0078,1.375
7692.00,7.613967,25.02853,-0.000175,24.016958,-0.0078,1.376
7694.00,7.613708,25.02835,-0.000176,24.016581,-0.0078,1.376
7696.00,7.613759,25.02806,-0.000176,24.016690,-0.0078,1.375
7698.00,7.614051,25.02773,-0.000175,24.017011,-0.0078,1.375
7700.00,7.613189,25.02788,-0.000177,24.017063,-0.0078,1.376
7702.00,7.612392,25.02722,-0.000177,24.017011,-0.0078,1.376
7704.00,7.612902,25.02760,-0.000177,24.016474,-0.0078,1.376
7706.00,7.613183,25.02833,-0.000176,24.016298,-0.0078,1.376
7708.00,7.613419,25.02743,-0.000175,24.016476,-0.0078,1.376
7710.00,7.613248,25.02742,-0.000176,24.016285,-0.0078,1.376
7712.00,7.614053,25.02735,-0.000176,24.016456,-0.0078,1.375
7714.00,7.614435,25.02712,-0.000175,24.016322,-0.0078,1.375
7716.00,7.614288,25.02677,-0.000177,24.016291,-0.0078,1.375
7718.00,7.614528,25.02725,-0.000176,24.017219,-0.0078,1.376
7720.00,7.614395,25.02749,-0.000176,24.017130,-0.0078,1.376
7722.00,7.613924,25.02749,-0.000176,24.016784,-0.0078,1.376
7724.00,7.613797,25.02720,-0.000177,24.017322,-0.0078,1.376
7726.00,7.613471,25.02700,-0.000176,24.017166,-0.0078,1.376
7728.00,7.612959,25.02736,-0.000176,24.016672,-0.0078,1.376
7730.00,7.613347,25.02804,-0.000176,24.016418,-0.0078,1.376
7732.00,7.613020,25.02800,-0.000177,24.016378,-0.0078,1.376
7734.00,7.611940,25.02754,-0.000177,24.016697,-0.0078,1.375
7736.00,7.612622,25.02740,-0.000175,24.016416,-0.0078,1.375
7738.00,7.613285,25.02857,-0.000175,24.016963,-0.0078,1.375
7740.00,7.613047,25.02841,-0.000176,24.016467,-0.0078,1.376
7742.00,7.613682,25.02776,-0.000176,24.016510,-0.0078,1.375
7744.00,7.614281,25.02750,-0.000176,24.016594,-0.0078,1.375
7746.00,7.614180,25.02823,-0.000177,24.016626,-0.0078,1.375
7748.00,7.613240,25.02861,-0.000177,24.016653,-0.0078,1.376
7750.00,7.613079,25.02906,-0.000177,24.016198,-0.0079,1.376
7752.00,7.613528,25.02887,-0.000177,24.016015,-0.0078,1.376
7754.00,7.613400,25.02842,-0.000177,24.016543,-0.0078,1.376
7756.00,7.613399,25.02893,-0.000176,24.016208,-0.0078,1.376
7758.00,7.612714,25.02894,-0.000175,24.016543,-0.0078,1.375
7760.00,7.612957,25.02887,-0.000174,24.016751,-0.0078,1.375
7762.00,7.612891,25.02924,-0.000174,24.016512,-0.0078,1.376
7764.00,7.612529,25.02960,-0.000175,24.016976,-0.0078,1.376
7766.00,7.612580,25.02905,-0.000176,24.016911,-0.0078,1.376
7768.00,7.612751,25.02828,-0.000176,24.017232,-0.0078,1.376
7770.00,7.612000,25.02820,-0.000175,24.016537,-0.0078,1.375
7772.00,7.611973,25.02799,-0.000176,24.016991,-0.0078,1.376
7774.00,7.612064,25.02857,-0.000177,24.016169,-0.0078,1.376
7776.00,7.612551,25.02818,-0.000176,24.016434,-0.0078,1.376
7778.00,7.612339,25.02832,-0.000176,24.015798,-0.0078,1.376
7780.00,7.612935,25.02765,-0.000177,24.016846,-0.0078,1.376
7782.00,7.613219,25.02729,-0.000176,24.016860,-0.0078,1.375
7784.00,7.613008,25.02784,-0.000175,24.017036,-0.0078,1.376
7786.00,7.612463,25.02802,-0.000177,24.016737,-0.0078,1.376
7788.00,7.612776,25.02812,-0.000176,24.016960,-0.0078,1.376
7790.00,7.612856,25.02833,-0.000176,24.016416,-0.0078,1.375
7792.00,7.613136,25.02863,-0.000176,24.016597,-0.0078,1.376
7794.00,7.613318,25.02920,-0.000175,24.016585,-0.0078,1.376
7796.00,7.613191,25.02916,-0.000176,24.016450,-0.0078,1.376
7798.00,7.613049,25.02928,-0.000176,24.016220,-0.0078,1.376
7800.00,7.613156,25.02864,-0.000177,24.016755,-0.0078,1.376
7802.00,7.613460,25.02888,-0.000176,24.017094,-0.0079,1.376
7804.00,7.613555,25.02870,-0.000176,24.017473,-0.0078,1.376
@13,12.0000,24.0
7806.00,7.612501,25.02865,-0.000176,24.017107,-0.0078,1.376
7808.00,7.607335,25.02874,-0.000176,24.016233,-0.0078,1.375
7810.00,7.599608,25.02877,-0.000175,24.016557,-0.0078,1.375
7812.00,7.590692,25.02795,-0.000175,24.016594,-0.0078,1.375
7814.00,7.583947,25.02849,-0.000175,24.016853,-0.0078,1.375
7816.00,7.580847,25.02879,-0.000176,24.017052,-0.0078,1.375
7818.00,7.579416,25.02918,-0.000177,24.016721,-0.0078,1.375
7820.00,7.580266,25.02876,-0.000177,24.017150,-0.0078,1.376
7822.00,7.581053,25.02906,-0.000177,24.016548,-0.0078,1.377
7824.00,7.582757,25.02875,-0.000177,24.016430,-0.0078,1.377
7826.00,7.584979,25.02862,-0.000177,24.017553,-0.0078,1.378
7828.00,7.587315,25.02875,-0.000178,24.016867,-0.0078,1.377
7830.00,7.590597,25.02984,-0.000177,24.016652,-0.0078,1.376
7832.00,7.599640,25.02953,-0.000178,24.016035,-0.0078,1.378
7834.00,7.612827,25.03006,-0.000178,24.016516,-0.0078,1.378
7836.00,7.625496,25.02958,-0.000178,24.017041,-0.0078,1.378
7838.00,7.635255,25.02904,-0.000178,24.016889,-0.0078,1.378
7840.00,7.641510,25.02929,-0.000178,24.016545,-0.0078,1.376
7842.00,7.646741,25.02906,-0.000177,24.016735,-0.0078,1.376
7844.00,7.650032,25.02903,-0.000177,24.017079,-0.0078,1.376
7846.00,7.652634,25.02908,-0.000176,24.017027,-0.0078,1.376
7848.00,7.654044,25.02963,-0.000176,24.016566,-0.0078,1.375
7850.00,7.656272,25.02926,-0.000175,24.016884,-0.0078,1.376
7852.00,7.657686,25.02861,-0.000176,24.016833,-0.0078,1.376
7854.00,7.658615,25.02863,-0.000177,24.016425,-0.0078,1.376
7856.00,7.658693,25.02927,-0.000174,24.016113,-0.0078,1.376
7858.00,7.658215,25.02935,-0.000174,24.016460,-0.0078,1.375
7860.00,7.657189,25.02928,-0.000174,24.016847,-0.0078,1.376
7862.00,7.655916,25.02888,-0.000175,24.016169,-0.0078,1.376
7864.00,7.655182,25.02867,-0.000175,24.016757,-0.0078,1.376
7866.00,7.654559,25.02961,-0.000177,24.016668,-0.0078,1.376
7868.00,7.653823,25.02915,-0.000176,24.015847,-0.0078,1.376
7870.00,7.653802,25.02835,-0.000176,24.016779,-0.0078,1.376
7872.00,7.653033,25.02796,-0.000176,24.016802,-0.0078,1.376
7874.00,7.651943,25.02824,-0.000175,24.016425,-0.0078,1.376
7876.00,7.651441,25.02913,-0.000176,24.016360,-0.0078,1.376
7878.00,7.650137,25.02963,-0.000176,24.016485,-0.0078,1.375
7880.00,7.649430,25.02918,-0.000176,24.016242,-0.0078,1.376
7882.00,7.648894,25.02882,-0.000176,24.016474,-0.0078,1.376
7884.00,7.647461,25.02855,-0.000175,24.016519,-0.0078,1.376
7886.00,7.646593,25.02887,-0.000175,24.017237,-0.0078,1.376
7888.00,7.645518,25.02909,-0.000175,24.017159,-0.0078,1.376
7890.00,7.644754,25.02959,-0.000176,24.017400,-0.0078,1.377
7892.00,7.644457,25.02993,-0.000177,24.017373,-0.0078,1.376
7894.00,7.643940,25.02938,-0.000176,24.016570,-0.0078,1.376
7896.00,7.643141,25.02922,-0.000176,24.016710,-0.0078,1.375
7898.00,7.642321,25.02942,-0.000177,24.016808,-0.0078,1.376
7900.00,7.641176,25.02884,-0.000176,24.017076,-0.0078,1.375
7902.00,7.639624,25.02830,-0.000177,24.016896,-0.0078,1.375
7904.00,7.638464,25.02827,-0.000175,24.016789,-0.0078,1.376
7906.00,7.637811,25.02860,-0.000176,24.016838,-0.0078,1.376
7908.00,7.637334,25.02777,-0.000176,24.016218,-0.0078,1.376
7910.00,7.637162,25.02846,-0.000177,24.016536,-0.0078,1.376
7912.00,7.636349,25.02828,-0.000175,24.016661,-0.0078,1.376
7914.00,7.634740,25.02881,-0.000176,24.016746,-0.0078,1.376
7916.00,7.633751,25.02851,-0.000177,24.016840,-0.0078,1.376
7918.00,7.633604,25.02775,-0.000177,24.016592,-0.0078,1.376
7920.00,7.633474,25.02812,-0.000176,24.016909,-0.0078,1.376
7922.00,7.633553,25.02836,-0.000176,24.016523,-0.0078,1.375
7924.00,7.632021,25.02858,-0.000175,24.016675,-0.0079,1.376
7926.00,7.631096,25.02896,-0.000175,24.016722,-0.0078,1.375
7928.00,7.629993,25.02874,-0.000176,24.017293,-0.0078,1.376
7930.00,7.629713,25.02910,-0.000176,24.016556,-0.0078,1.376
7932.00,7.629036,25.02939,-0.000176,24.016550,-0.0078,1.376
7934.00,7.629259,25.02908,-0.000176,24.016811,-0.0078,1.377
7936.00,7.628514,25.02967,-0.000177,24.016469,-0.0078,1.376
7938.00,7.627201,25.02927,-0.000174,24.016911,-0.0078,1.376
7940.00,7.626200,25.02902,-0.000176,24.016411,-0.0079,1.376
7942.00,7.625051,25.02956,-0.000176,24.016704,-0.0078,1.376
7944.00,7.623606,25.02974,-0.000176,24.016746,-0.0078,1.376
7946.00,7.623949,25.02989,-0.000175,24.016302,-0.0078,1.376
7948.00,7.623523,25.02939,-0.000176,24.016695,-0.0078,1.376
7950.00,7.622295,25.03061,-0.000177,24.016559,-0.0078,1.377
7952.00,7.621724,25.03089,-0.000176,24.016791,-0.0078,1.376
7954.00,7.621137,25.03076,-0.000175,24.016855,-0.0078,1.376
7956.00,7.621539,25.03060,-0.000175,24.016478,-0.0078,1.376
7958.00,7.621056,25.02958,-0.000176,24.016396,-0.0079,1.376
7960.00,7.620484,25.02966,-0.000176,24.016438,-0.0078,1.377
7962.00,7.619958,25.03027,-0.000176,24.016628,-0.0078,1.377
7964.00,7.620270,25.03053,-0.000176,24.017515,-0.0078,1.376
7966.00,7.620364,25.02943,-0.000177,24.016793,-0.0078,1.376
7968.00,7.619619,25.02964,-0.000177,24.017183,-0.0078,1.376
7970.00,7.618666,25.03002,-0.000177,24.017014,-0.0079,1.376
7972.00,7.618719,25.03011,-0.000176,24.017043,-0.0078,1.377
7974.00,7.617573,25.02988,-0.000176,24.016590,-0.0078,1.376
7976.00,7.617328,25.02936,-0.000176,24.016275,-0.0078,1.376
7978.00,7.617368,25.02866,-0.000176,24.016652,-0.0078,1.376
7980.00,7.617346,25.02839,-0.000176,24.016004,-0.0078,1.377
7982.00,7.617291,25.02862,-0.000177,24.016711,-0.0078,1.376
7984.00,7.617045,25.02879,-0.000176,24.015832,-0.0078,1.376
7986.00,7.616811,25.02813,-0.000176,24.016982,-0.0078,1.376
7988.00,7.616445,25.02790,-0.000176,24.017219,-0.0078,1.377
7990.00,7.616815,25.02842,-0.000177,24.016481,-0.0078,1.376
7992.00,7.616857,25.02844,-0.000175,24.016884,-0.0078,1.376
7994.00,7.616409,25.02809,-0.000176,24.016822,-0.0079,1.376
7996.00,7.615916,25.02844,-0.000176,24.016886,-0.0078,1.376
7998.00,7.616247,25.02905,-0.000175,24.016523,-0.0078,1.376
8000.00,7.616802,25.02895,-0.000176,24.016547,-0.0078,1.376
8002.00,7.616176,25.02926,-0.000176,24.016971,-0.0078,1.376
8004.00,7.614712,25.02875,-0.000177,24.016220,-0.0079,1.377
8006.00,7.614606,25.02803,-0.000177,24.016615,-0.0078,1.377
8008.00,7.614920,25.02859,-0.000177,24.017108,-0.0078,1.376
8010.00,7.615127,25.02866,-0.000177,24.016367,-0.0078,1.376
8012.00,7.614766,25.02926,-0.000177,24.016909,-0.0078,1.376
8014.00,7.614664,25.02975,-0.000176,24.016501,-0.0078,1.376
8016.00,7.614513,25.02936,-0.000176,24.016735,-0.0078,1.376
8018.00,7.614253,25.02948,-0.000175,24.016867,-0.0078,1.376
8020.00,7.614199,25.02981,-0.000176,24.016198,-0.0078,1.376
8022.00,7.613968,25.03000,-0.000177,24.016499,-0.0078,1.376
8024.00,7.613823,25.03033,-0.000176,24.016412,-0.0078,1.377
8026.00,7.614063,25.02967,-0.000176,24.016838,-0.0078,1.375
8028.00,7.613682,25.02916,-0.000176,24.016692,-0.0079,1.376
8030.00,7.612957,25.02863,-0.000176,24.016944,-0.0078,1.377
8032.00,7.612782,25.02942,-0.000177,24.016650,-0.0078,1.376
8034.00,7.613512,25.02957,-0.000175,24.017063,-0.0078,1.376
8036.00,7.613794,25.02861,-0.000176,24.016454,-0.0078,1.376
8038.00,7.613995,25.02836,-0.000176,24.016271,-0.0078,1.376
8040.00,7.613837,25.02914,-0.000176,24.016891,-0.0078,1.376
8042.00,7.613774,25.02921,-0.000176,24.016550,-0.0078,1.376
8044.00,7.613964,25.02902,-0.000175,24.016246,-0.0079,1.376
8046.00,7.613284,25.02826,-0.000176,24.015948,-0.0078,1.376
8048.00,7.612622,25.02782,-0.000176,24.016068,-0.0078,1.377
8050.00,7.612794,25.02755,-0.000177,24.017034,-0.0078,1.376
8052.00,7.611645,25.02792,-0.000176,24.016887,-0.0078,1.376
8054.00,7.611584,25.02832,-0.000177,24.015475,-0.0079,1.376
8056.00,7.611436,25.02884,-0.000176,24.016541,-0.0079,1.376
8058.00,7.611185,25.02934,-0.000175,24.016710,-0.0078,1.376
8060.00,7.611707,25.02864,-0.000176,24.016200,-0.0078,1.376
8062.00,7.612418,25.02893,-0.000177,24.017081,-0.0078,1.376
8064.00,7.612455,25.02963,-0.000176,24.016760,-0.0078,1.377
8066.00,7.612315,25.02895,-0.000176,24.016519,-0.0078,1.377
8068.00,7.612278,25.02916,-0.000176,24.016311,-0.0078,1.376
8070.00,7.611646,25.02950,-0.000175,24.016418,-0.0078,1.376
8072.00,7.611457,25.02899,-0.000177,24.016866,-0.0078,1.376
8074.00,7.611709,25.02986,-0.000175,24.016717,-0.0078,1.376
8076.00,7.611617,25.02934,-0.000176,24.016715,-0.0078,1.376
8078.00,7.611314,25.02975,-0.000177,24.017460,-0.0078,1.377
8080.00,7.611014,25.02976,-0.000177,24.016307,-0.0078,1.377
8082.00,7.611254,25.02973,-0.000176,24.016559,-0.0078,1.377
8084.00,7.611658,25.02891,-0.000176,24.016976,-0.0078,1.376
8086.00,7.611962,25.02903,-0.000176,24.016563,-0.0078,1.376
8088.00,7.612535,25.02828,-0.000176,24.016623,-0.0078,1.376
8090.00,7.612197,25.02817,-0.000176,24.017087,-0.0078,1.377
8092.00,7.611683,25.02879,-0.000176,24.015705,-0.0079,1.377
8094.00,7.611750,25.02916,-0.000176,24.016692,-0.0078,1.376
8096.00,7.611568,25.02887,-0.000175,24.016046,-0.0078,1.377
8098.00,7.612107,25.02878,-0.000176,24.016838,-0.0078,1.377
8100.00,7.612213,25.02946,-0.000176,24.016902,-0.0078,1.376
8102.00,7.612098,25.02893,-0.000175,24.016826,-0.0078,1.377
8104.00,7.612123,25.02852,-0.000177,24.017235,-0.0078,1.377
8106.00,7.610895,25.02872,-0.000176,24.016182,-0.0078,1.376
8108.00,7.610701,25.02912,-0.000176,24.016023,-0.0078,1.376
8110.00,7.610501,25.02863,-0.000175,24.016508,-0.0078,1.376
8112.00,7.610470,25.02903,-0.000176,24.015729,-0.0078,1.377
8114.00,7.609806,25.02944,-0.000177,24.015907,-0.0078,1.377
8116.00,7.609653,25.02925,-0.000177,24.016570,-0.0078,1.377
8118.00,7.609770,25.02886,-0.000176,24.015928,-0.0078,1.376
8120.00,7.609336,25.02972,-0.000176,24.016485,-0.0078,1.377
8122.00,7.610682,25.02922,-0.000177,24.016599,-0.0078,1.376
8124.00,7.610283,25.02902,-0.000177,24.016345,-0.0078,1.376
8126.00,7.611016,25.02905,-0.000176,24.016969,-0.0078,1.376
8128.00,7.610469,25.02935,-0.000177,24.016804,-0.0079,1.377
8130.00,7.609301,25.03028,-0.000176,24.015497,-0.0078,1.377
8132.00,7.609097,25.02988,-0.000176,24.016298,-0.0078,1.377
8134.00,7.610154,25.02907,-0.000177,24.016588,-0.0078,1.376
8136.00,7.610427,25.02825,-0.000175,24.017121,-0.0078,1.376
8138.00,7.610860,25.02792,-0.000175,24.016697,-0.0078,1.376
8140.00,7.611983,25.02825,-0.000177,24.016780,-0.0078,1.377
8142.00,7.610848,25.02821,-0.000176,24.016895,-0.0078,1.377
8144.00,7.610560,25.02839,-0.000177,24.016661,-0.0078,1.376
8146.00,7.610238,25.02809,-0.000177,24.016813,-0.0078,1.376
8148.00,7.610514,25.02852,-0.000176,24.016559,-0.0078,1.377
8150.00,7.610239,25.02884,-0.000176,24.016753,-0.0078,1.377
8152.00,7.610044,25.02914,-0.000177,24.016434,-0.0078,1.377
8154.00,7.609750,25.02914,-0.000176,24.016539,-0.0078,1.377
8156.00,7.609933,25.02867,-0.000177,24.016362,-0.0078,1.377
8158.00,7.609745,25.02872,-0.000177,24.016541,-0.0078,1.376
8160.00,7.609469,25.02910,-0.000176,24.016441,-0.0078,1.377
8162.00,7.609119,25.02842,-0.000176,24.017014,-0.0078,1.377
8164.00,7.609376,25.02761,-0.000176,24.017063,-0.0078,1.377
8166.00,7.610296,25.02836,-0.000176,24.016416,-0.0078,1.377
8168.00,7.609765,25.02769,-0.000176,24.015798,-0.0078,1.376
8170.00,7.609198,25.02815,-0.000175,24.016017,-0.0078,1.376
8172.00,7.609108,25.02836,-0.000175,24.016621,-0.0078,1.377
8174.00,7.608999,25.02814,-0.000177,24.016392,-0.0078,1.377
8176.00,7.609781,25.02854,-0.000178,24.016813,-0.0078,1.377
8178.00,7.609620,25.02846,-0.000177,24.016079,-0.0078,1.377
8180.00,7.609742,25.02915,-0.000176,24.016782,-0.0078,1.377
8182.00,7.609412,25.02940,-0.000177,24.016198,-0.0079,1.377
8184.00,7.609760,25.02929,-0.000177,24.016876,-0.0079,1.377
8186.00,7.610067,25.02958,-0.000176,24.016731,-0.0079,1.377
8188.00,7.609766,25.03004,-0.000175,24.016595,-0.0078,1.377
8190.00,7.610852,25.02999,-0.000176,24.016523,-0.0078,1.377
8192.00,7.610920,25.02910,-0.000177,24.017190,-0.0078,1.377
8194.00,7.610672,25.02923,-0.000175,24.016151,-0.0078,1.377
8196.00,7.610740,25.02965,-0.000175,24.016664,-0.0078,1.377
8198.00,7.611446,25.02952,-0.000177,24.016528,-0.0078,1.377
8200.00,7.610711,25.02949,-0.000176,24.016650,-0.0078,1.377
8202.00,7.610206,25.02924,-0.000177,24.016751,-0.0078,1.377
8204.00,7.610346,25.02945,-0.000177,24.016711,-0.0079,1.377
8206.00,7.610477,25.02876,-0.000176,24.016637,-0.0078,1.378
8208.00,7.610365,25.02893,-0.000176,24.016556,-0.0078,1.377
8210.00,7.610632,25.02896,-0.000175,24.016441,-0.0078,1.377
8212.00,7.609627,25.02950,-0.000176,24.016907,-0.0078,1.377
8214.00,7.610051,25.02974,-0.000176,24.016498,-0.0078,1.377
8216.00,7.610362,25.03000,-0.000176,24.016655,-0.0078,1.377
8218.00,7.610341,25.03034,-0.000175,24.016918,-0.0078,1.376
8220.00,7.610594,25.02933,-0.000175,24.017036,-0.0078,1.377
8222.00,7.611206,25.02904,-0.000176,24.017290,-0.0078,1.377
8224.00,7.610579,25.02939,-0.000175,24.016853,-0.0079,1.377
8226.00,7.610520,25.02883,-0.000177,24.017279,-0.0078,1.377
8228.00,7.610751,25.02932,-0.000177,24.017351,-0.0079,1.377
8230.00,7.610543,25.02983,-0.000176,24.016728,-0.0078,1.377
8232.00,7.610213,25.02935,-0.000176,24.016356,-0.0078,1.377
8234.00,7.610293,25.02885,-0.000175,24.016630,-0.0078,1.377
8236.00,7.610709,25.02874,-0.000175,24.016655,-0.0078,1.377
8238.00,7.610839,25.02905,-0.000176,24.017223,-0.0078,1.377
8240.00,7.610489,25.02887,-0.000176,24.017252,-0.0078,1.377
8242.00,7.609744,25.02964,-0.000176,24.016211,-0.0078,1.376
8244.00,7.610449,25.02936,-0.000175,24.016688,-0.0078,1.377
8246.00,7.611508,25.02886,-0.000176,24.016316,-0.0078,1.377
8248.00,7.610838,25.02886,-0.000176,24.016710,-0.0078,1.377
8250.00,7.610471,25.02920,-0.000176,24.016956,-0.0078,1.377
8252.00,7.610199,25.02858,-0.000177,24.016530,-0.0078,1.377
8254.00,7.610109,25.02876,-0.000176,24.016024,-0.0078,1.377
8256.00,7.610773,25.02861,-0.000176,24.016623,-0.0078,1.377
8258.00,7.610625,25.02803,-0.000175,24.017266,-0.0078,1.377
8260.00,7.610305,25.02777,-0.000175,24.016556,-0.0078,1.376
8262.00,7.610046,25.02854,-0.000176,24.017234,-0.0078,1.376
8264.00,7.609697,25.02839,-0.000175,24.017275,-0.0078,1.377
8266.00,7.609359,25.02858,-0.000176,24.017341,-0.0078,1.377
8268.00,7.610412,25.02835,-0.000176,24.017188,-0.0078,1.378
8270.00,7.609932,25.02907,-0.000176,24.017228,-0.0078,1.377
8272.00,7.609686,25.02946,-0.000175,24.016605,-0.0078,1.377
8274.00,7.610660,25.02974,-0.000176,24.016293,-0.0078,1.377
8276.00,7.610755,25.02907,-0.000176,24.017045,-0.0078,1.377
8278.00,7.610331,25.02991,-0.000176,24.017121,-0.0078,1.377
8280.00,7.610785,25.03031,-0.000176,24.016682,-0.0078,1.377
8282.00,7.610793,25.02980,-0.000176,24.016483,-0.0078,1.377
8284.00,7.610100,25.02961,-0.000176,24.016594,-0.0078,1.377
8286.00,7.610107,25.02964,-0.000176,24.016860,-0.0078,1.378
8288.00,7.610256,25.02881,-0.000176,24.017007,-0.0078,1.377
8290.00,7.609811,25.02872,-0.000177,24.016735,-0.0078,1.377
8292.00,7.609824,25.02880,-0.000177,24.017125,-0.0078,1.378
8294.00,7.610589,25.02948,-0.000177,24.016617,-0.0078,1.378
8296.00,7.610990,25.02856,-0.000176,24.016447,-0.0078,1.377
8298.00,7.610254,25.02853,-0.000174,24.016059,-0.0078,1.377
8300.00,7.609924,25.02796,-0.000175,24.016405,-0.0078,1.377
8302.00,7.609560,25.02852,-0.000176,24.017067,-0.0078,1.377
8304.00,7.609206,25.02907,-0.000175,24.016905,-0.0078,1.376
8306.00,7.609004,25.02898,-0.000175,24.016969,-0.0078,1.377
8308.00,7.609507,25.02883,-0.000176,24.016280,-0.0078,1.377
8310.00,7.608962,25.02929,-0.000176,24.016360,-0.0078,1.377
8312.00,7.608990,25.03008,-0.000177,24.016180,-0.0078,1.377
8314.00,7.608784,25.03053,-0.000177,24.016545,-0.0078,1.377
8316.00,7.608116,25.02997,-0.000174,24.016842,-0.0078,1.377
8318.00,7.608159,25.03022,-0.000175,24.016838,-0.0078,1.377
8320.00,7.609011,25.03043,-0.000176,24.017003,-0.0078,1.377
8322.00,7.609308,25.03028,-0.000176,24.016566,-0.0078,1.377
8324.00,7.609066,25.02995,-0.000176,24.016217,-0.0078,1.377
8326.00,7.609658,25.02997,-0.000175,24.016314,-0.0078,1.377
8328.00,7.609452,25.03014,-0.000176,24.016675,-0.0079,1.377
8330.00,7.608678,25.03091,-0.000175,24.017038,-0.0079,1.376
8332.00,7.609410,25.03134,-0.000176,24.016637,-0.0078,1.376
8334.00,7.610265,25.03146,-0.000175,24.016896,-0.0078,1.377
8336.00,7.609774,25.03170,-0.000176,24.017031,-0.0078,1.377
8338.00,7.609507,25.03203,-0.000175,24.016731,-0.0078,1.377
8340.00,7.608941,25.03174,-0.000176,24.017525,-0.0078,1.377
8342.00,7.609594,25.03104,-0.000175,24.016945,-0.0078,1.377
8344.00,7.610493,25.03113,-0.000176,24.017498,-0.0078,1.377
8346.00,7.610956,25.03086,-0.000176,24.016898,-0.0078,1.377
8348.00,7.611217,25.03030,-0.000176,24.017192,-0.0078,1.378
8350.00,7.611262,25.03046,-0.000176,24.017344,-0.0078,1.377
8352.00,7.611351,25.03059,-0.000176,24.016632,-0.0078,1.377
8354.00,7.610822,25.03115,-0.000176,24.016771,-0.0078,1.377
8356.00,7.610653,25.03131,-0.000176,24.016991,-0.0078,1.378
8358.00,7.610141,25.03064,-0.000176,24.016730,-0.0078,1.377
8360.00,7.609777,25.03016,-0.000176,24.017002,-0.0078,1.376
8362.00,7.610141,25.03023,-0.000175,24.016469,-0.0078,1.376
8364.00,7.610863,25.03058,-0.000175,24.016140,-0.0078,1.376
8366.00,7.610254,25.02996,-0.000176,24.016177,-0.0078,1.377
8368.00,7.608550,25.03027,-0.000175,24.016982,-0.0078,1.377
8370.00,7.608623,25.03025,-0.000176,24.017076,-0.0078,1.377
8372.00,7.608855,25.03000,-0.000176,24.016565,-0.0078,1.377
8374.00,7.608889,25.02955,-0.000175,24.016559,-0.0078,1.377
8376.00,7.609110,25.02987,-0.000177,24.016924,-0.0078,1.377
8378.00,7.609312,25.02920,-0.000176,24.017118,-0.0078,1.377
8380.00,7.609090,25.02994,-0.000175,24.017322,-0.0078,1.377
8382.00,7.609080,25.03025,-0.000176,24.017125,-0.0078,1.377
8384.00,7.609935,25.03087,-0.000176,24.016635,-0.0078,1.377
8386.00,7.609715,25.03060,-0.000175,24.017107,-0.0078,1.377
8388.00,7.609584,25.02997,-0.000174,24.016775,-0.0078,1.377
8390.00,7.610340,25.02986,-0.000175,24.016478,-0.0078,1.376
8392.00,7.609778,25.03006,-0.000176,24.016289,-0.0078,1.377
8394.00,7.608951,25.02962,-0.000176,24.017366,-0.0078,1.377
8396.00,7.609518,25.02935,-0.000175,24.016570,-0.0078,1.377
8398.00,7.610990,25.02965,-0.000176,24.016806,-0.0078,1.377
8400.00,7.611007,25.03024,-0.000175,24.017270,-0.0078,1.377
8402.00,7.610892,25.03021,-0.000176,24.017118,-0.0078,1.377
8404.00,7.611020,25.02956,-0.000176,24.016924,-0.0078,1.377
@14,12.0000,24.0
8406.00,7.609887,25.02953,-0.000177,24.017130,-0.0077,1.377
8408.00,7.605133,25.02905,-0.000175,24.017440,-0.0078,1.376
8410.00,7.597234,25.02972,-0.000175,24.017134,-0.0078,1.376
8412.00,7.588920,25.03004,-0.000174,24.016409,-0.0078,1.376
8414.00,7.581758,25.03040,-0.000174,24.016432,-0.0078,1.376
8416.00,7.579246,25.03047,-0.000175,24.016661,-0.0078,1.377
8418.00,7.578389,25.02995,-0.000176,24.016590,-0.0078,1.378
8420.00,7.578680,25.02927,-0.000175,24.017150,-0.0078,1.377
8422.00,7.579541,25.02940,-0.000176,24.017183,-0.0078,1.378
8424.00,7.581841,25.02924,-0.000176,24.016817,-0.0078,1.378
8426.00,7.583707,25.02970,-0.000177,24.016766,-0.0078,1.379
8428.00,7.585618,25.02924,-0.000177,24.016860,-0.0078,1.379
8430.00,7.589006,25.02859,-0.000177,24.016343,-0.0078,1.378
8432.00,7.596808,25.02888,-0.000178,24.017237,-0.0078,1.379
8434.00,7.608654,25.02976,-0.000177,24.016965,-0.0078,1.379
8436.00,7.621763,25.03042,-0.000177,24.016588,-0.0078,1.380
8438.00,7.632095,25.02988,-0.000176,24.016878,-0.0078,1.379
8440.00,7.639428,25.02984,-0.000176,24.017591,-0.0078,1.379
8442.00,7.644273,25.03029,-0.000176,24.016454,-0.0078,1.378
8444.00,7.647712,25.02976,-0.000176,24.016568,-0.0078,1.377
8446.00,7.650687,25.02995,-0.000174,24.016657,-0.0078,1.377
8448.00,7.653419,25.02928,-0.000174,24.016295,-0.0078,1.377
8450.00,7.654962,25.02962,-0.000174,24.017270,-0.0078,1.377
8452.00,7.655611,25.02939,-0.000174,24.017083,-0.0078,1.377
8454.00,7.656262,25.02979,-0.000175,24.017505,-0.0078,1.378
8456.00,7.657086,25.03005,-0.000174,24.016704,-0.0078,1.378
8458.00,7.657236,25.02983,-0.000173,24.016735,-0.0078,1.377
8460.00,7.656412,25.03042,-0.000176,24.017346,-0.0078,1.378
8462.00,7.656464,25.03012,-0.000175,24.017201,-0.0078,1.377
8464.00,7.656597,25.02993,-0.000174,24.016670,-0.0078,1.377
8466.00,7.657026,25.03012,-0.000175,24.016802,-0.0078,1.377
8468.00,7.657139,25.03045,-0.000174,24.016940,-0.0077,1.377
8470.00,7.656224,25.02959,-0.000175,24.016983,-0.0078,1.377
8472.00,7.655910,25.03018,-0.000175,24.017241,-0.0078,1.377
8474.00,7.655561,25.03081,-0.000175,24.016940,-0.0078,1.377
8476.00,7.654407,25.03000,-0.000175,24.016733,-0.0078,1.377
8478.00,7.653249,25.02998,-0.000176,24.017170,-0.0078,1.377
8480.00,7.653071,25.02943,-0.000177,24.016677,-0.0078,1.378
8482.00,7.651479,25.03021,-0.000177,24.017121,-0.0078,1.377
8484.00,7.649255,25.03012,-0.000177,24.016934,-0.0079,1.377
8486.00,7.647185,25.03009,-0.000177,24.016688,-0.0078,1.377
8488.00,7.646608,25.03031,-0.000176,24.016095,-0.0078,1.377
8490.00,7.645384,25.03043,-0.000175,24.017041,-0.0078,1.377
8492.00,7.643962,25.02983,-0.000175,24.016590,-0.0078,1.377
8494.00,7.643402,25.02961,-0.000176,24.016597,-0.0078,1.377
8496.00,7.642681,25.02991,-0.000176,24.016644,-0.0078,1.377
8498.00,7.641753,25.02976,-0.000175,24.017342,-0.0078,1.377
8500.00,7.640801,25.03033,-0.000176,24.016793,-0.0078,1.377
8502.00,7.639642,25.03047,-0.000175,24.017268,-0.0078,1.377
8504.00,7.638323,25.03095,-0.000175,24.017009,-0.0078,1.377
8506.00,7.637079,25.03116,-0.000176,24.017110,-0.0078,1.378
8508.00,7.636260,25.03138,-0.000176,24.016913,-0.0078,1.377
8510.00,7.634549,25.03009,-0.000177,24.017012,-0.0078,1.377
8512.00,7.633263,25.03004,-0.000176,24.016657,-0.0078,1.377
8514.00,7.633051,25.03014,-0.000176,24.016815,-0.0078,1.377
8516.00,7.632024,25.03020,-0.000175,24.016902,-0.0078,1.377
8518.00,7.631336,25.03059,-0.000176,24.016916,-0.0078,1.377
8520.00,7.631223,25.03013,-0.000176,24.016556,-0.0078,1.377
8522.00,7.630298,25.03045,-0.000175,24.016566,-0.0078,1.377
8524.00,7.628814,25.03033,-0.000175,24.017137,-0.0078,1.377
8526.00,7.628632,25.02995,-0.000176,24.016411,-0.0078,1.377
8528.00,7.627665,25.02973,-0.000176,24.016641,-0.0078,1.377
8530.00,7.626324,25.02867,-0.000176,24.017186,-0.0078,1.377
8532.00,7.625297,25.02919,-0.000175,24.016505,-0.0078,1.378
8534.00,7.624613,25.02949,-0.000174,24.016873,-0.0078,1.377
8536.00,7.624671,25.02876,-0.000175,24.017023,-0.0078,1.377
8538.00,7.624346,25.02948,-0.000175,24.017589,-0.0078,1.377
8540.00,7.623433,25.02935,-0.000175,24.017460,-0.0078,1.377
8542.00,7.622764,25.02985,-0.000175,24.017522,-0.0078,1.376
8544.00,7.622037,25.03047,-0.000175,24.016585,-0.0078,1.377
8546.00,7.621113,25.03078,-0.000175,24.016989,-0.0078,1.377
8548.00,7.620371,25.03022,-0.000176,24.016449,-0.0078,1.377
8550.00,7.620929,25.02967,-0.000177,24.017154,-0.0078,1.377
8552.00,7.620572,25.03014,-0.000176,24.016389,-0.0078,1.376
8554.00,7.619690,25.02988,-0.000175,24.016809,-0.0078,1.378
8556.00,7.618426,25.02980,-0.000176,24.016753,-0.0078,1.377
8558.00,7.617316,25.02972,-0.000176,24.016336,-0.0079,1.377
8560.00,7.617349,25.03010,-0.000176,24.016594,-0.0079,1.377
8562.00,7.617274,25.02970,-0.000176,24.016938,-0.0078,1.377
8564.00,7.616649,25.02926,-0.000176,24.015986,-0.0078,1.377
8566.00,7.617008,25.02908,-0.000177,24.016610,-0.0078,1.378
8568.00,7.617055,25.02926,-0.000177,24.016099,-0.0078,1.378
8570.00,7.617476,25.03023,-0.000177,24.016682,-0.0078,1.377
8572.00,7.616904,25.03003,-0.000176,24.016875,-0.0078,1.377
8574.00,7.616263,25.02939,-0.000176,24.017505,-0.0078,1.377
8576.00,7.615966,25.02953,-0.000176,24.016623,-0.0078,1.377
8578.00,7.616097,25.02989,-0.000176,24.016713,-0.0078,1.377
8580.00,7.616774,25.02953,-0.000176,24.016545,-0.0078,1.377
8582.00,7.616164,25.03009,-0.000176,24.016663,-0.0078,1.377
8584.00,7.615917,25.03030,-0.000176,24.017328,-0.0078,1.378
8586.00,7.616018,25.02932,-0.000178,24.016719,-0.0078,1.377
8588.00,7.615911,25.02898,-0.000177,24.015769,-0.0078,1.377
8590.00,7.614571,25.02920,-0.000176,24.016936,-0.0078,1.378
8592.00,7.613814,25.02987,-0.000175,24.016661,-0.0078,1.377
8594.00,7.613441,25.02954,-0.000175,24.017493,-0.0078,1.378
8596.00,7.613018,25.02984,-0.000176,24.017199,-0.0078,1.378
8598.00,7.612631,25.02942,-0.000176,24.016635,-0.0078,1.378
8600.00,7.612227,25.02936,-0.000176,24.016394,-0.0078,1.377
8602.00,7.612131,25.02922,-0.000176,24.016411,-0.0078,1.378
8604.00,7.612270,25.02981,-0.000177,24.016130,-0.0078,1.378
8606.00,7.612221,25.02926,-0.000178,24.016369,-0.0078,1.378
8608.00,7.612732,25.02937,-0.000177,24.015879,-0.0078,1.378
8610.00,7.612296,25.02960,-0.000176,24.016838,-0.0078,1.377
8612.00,7.611955,25.02999,-0.000174,24.016606,-0.0078,1.377
8614.00,7.611393,25.02989,-0.000175,24.016695,-0.0078,1.378
8616.00,7.611388,25.03019,-0.000176,24.016862,-0.0078,1.377
8618.00,7.612196,25.03009,-0.000175,24.016496,-0.0078,1.378
8620.00,7.612537,25.02950,-0.000175,24.017469,-0.0079,1.377
8622.00,7.611648,25.02895,-0.000176,24.017571,-0.0078,1.377
8624.00,7.611650,25.02835,-0.000176,24.016407,-0.0078,1.378
8626.00,7.610992,25.02859,-0.000175,24.016498,-0.0078,1.377
8628.00,7.610331,25.02860,-0.000176,24.017491,-0.0078,1.377
8630.00,7.609637,25.02920,-0.000177,24.016655,-0.0078,1.377
8632.00,7.609824,25.02904,-0.000175,24.016744,-0.0078,1.377
8634.00,7.610706,25.02861,-0.000174,24.016430,-0.0078,1.377
8636.00,7.610561,25.02902,-0.000176,24.017021,-0.0078,1.377
8638.00,7.610386,25.02944,-0.000176,24.016478,-0.0078,1.378
8640.00,7.609102,25.02978,-0.000177,24.016675,-0.0078,1.378
8642.00,7.608826,25.02909,-0.000177,24.016389,-0.0078,1.378
8644.00,7.609295,25.02919,-0.000176,24.016737,-0.0078,1.377
8646.00,7.608888,25.02872,-0.000177,24.016478,-0.0078,1.377
8648.00,7.608836,25.02824,-0.000178,24.016304,-0.0078,1.377
8650.00,7.609039,25.02800,-0.000178,24.016044,-0.0078,1.378
8652.00,7.608827,25.02839,-0.000177,24.016124,-0.0078,1.377
8654.00,7.608073,25.02895,-0.000176,24.016037,-0.0078,1.377
8656.00,7.609158,25.02919,-0.000176,24.016726,-0.0079,1.377
8658.00,7.609206,25.02906,-0.000176,24.016501,-0.0078,1.377
8660.00,7.608591,25.02832,-0.000175,24.017060,-0.0078,1.377
8662.00,7.608335,25.02782,-0.000176,24.016737,-0.0078,1.378
8664.00,7.609275,25.02776,-0.000177,24.016235,-0.0079,1.377
8666.00,7.609497,25.02818,-0.000177,24.016472,-0.0078,1.377
8668.00,7.609219,25.02835,-0.000176,24.016866,-0.0079,1.377
8670.00,7.608808,25.02852,-0.000177,24.015981,-0.0078,1.377
8672.00,7.608723,25.02891,-0.000176,24.016367,-0.0078,1.378
8674.00,7.608513,25.02979,-0.000175,24.016893,-0.0078,1.377
8676.00,7.608907,25.02994,-0.000176,24.017224,-0.0078,1.377
8678.00,7.608919,25.02984,-0.000174,24.016514,-0.0078,1.377
8680.00,7.609539,25.02988,-0.000175,24.016711,-0.0078,1.378
8682.00,7.609029,25.03053,-0.000176,24.016963,-0.0078,1.377
8684.00,7.609379,25.03064,-0.000176,24.016568,-0.0078,1.377
8686.00,7.610186,25.02968,-0.000177,24.016911,-0.0078,1.378
8688.00,7.610664,25.02892,-0.000176,24.016615,-0.0078,1.378
8690.00,7.610046,25.02955,-0.000175,24.016349,-0.0078,1.377
8692.00,7.609493,25.02939,-0.000175,24.016982,-0.0078,1.377
8694.00,7.608971,25.03035,-0.000176,24.016916,-0.0078,1.378
8696.00,7.608383,25.03073,-0.000177,24.016614,-0.0078,1.378
8698.00,7.608537,25.03062,-0.000176,24.017074,-0.0078,1.378
8700.00,7.608100,25.03055,-0.000174,24.016962,-0.0078,1.377
8702.00,7.607272,25.03094,-0.000176,24.017114,-0.0078,1.378
8704.00,7.608090,25.03055,-0.000177,24.016860,-0.0078,1.377
8706.00,7.607897,25.03084,-0.000176,24.016818,-0.0078,1.378
8708.00,7.607908,25.03047,-0.000176,24.017060,-0.0079,1.378
8710.00,7.608351,25.03004,-0.000176,24.016469,-0.0078,1.378
8712.00,7.608101,25.03014,-0.000176,24.017366,-0.0078,1.378
8714.00,7.608227,25.03104,-0.000176,24.017226,-0.0078,1.378
8716.00,7.607456,25.02996,-0.000174,24.016673,-0.0078,1.377
8718.00,7.607601,25.03065,-0.000175,24.017268,-0.0078,1.377
8720.00,7.608149,25.02962,-0.000175,24.016844,-0.0078,1.377
8722.00,7.607111,25.02962,-0.000176,24.016915,-0.0078,1.378
8724.00,7.607274,25.02973,-0.000177,24.016436,-0.0078,1.378
8726.00,7.607743,25.03000,-0.000175,24.016284,-0.0078,1.378
8728.00,7.607332,25.03025,-0.000177,24.016224,-0.0078,1.378
8730.00,7.608209,25.02995,-0.000177,24.016693,-0.0078,1.378
8732.00,7.608559,25.02984,-0.000177,24.017246,-0.0078,1.378
8734.00,7.608617,25.02993,-0.000176,24.017007,-0.0078,1.378
8736.00,7.608601,25.02936,-0.000177,24.016385,-0.0079,1.378
8738.00,7.609330,25.02886,-0.000177,24.016072,-0.0079,1.377
8740.00,7.609646,25.02865,-0.000175,24.016681,-0.0078,1.377
8742.00,7.608416,25.02931,-0.000175,24.016813,-0.0078,1.378
8744.00,7.607644,25.02976,-0.000176,24.016583,-0.0078,1.378
8746.00,7.606778,25.03013,-0.000175,24.016998,-0.0078,1.378
8748.00,7.606862,25.03017,-0.000176,24.016704,-0.0078,1.378
8750.00,7.606537,25.03004,-0.000177,24.016251,-0.0078,1.377
8752.00,7.607036,25.03041,-0.000175,24.016849,-0.0078,1.377
8754.00,7.607726,25.02993,-0.000176,24.016795,-0.0078,1.377
8756.00,7.607312,25.03020,-0.000175,24.016441,-0.0078,1.377
8758.00,7.606827,25.02974,-0.000176,24.016740,-0.0078,1.378
8760.00,7.606430,25.02921,-0.000175,24.016690,-0.0078,1.378
8762.00,7.606650,25.02892,-0.000176,24.016498,-0.0078,1.377
8764.00,7.606942,25.02881,-0.000176,24.016458,-0.0078,1.377
8766.00,7.606989,25.02907,-0.000175,24.017099,-0.0078,1.377
8768.00,7.607329,25.02880,-0.000176,24.016577,-0.0078,1.377
8770.00,7.606888,25.02977,-0.000176,24.016789,-0.0078,1.378
8772.00,7.605892,25.03000,-0.000175,24.016873,-0.0078,1.378
8774.00,7.605960,25.02969,-0.000176,24.016454,-0.0078,1.378
8776.00,7.606655,25.02976,-0.000177,24.016717,-0.0078,1.378
8778.00,7.607502,25.02945,-0.000176,24.016275,-0.0078,1.377
8780.00,7.607220,25.02961,-0.000176,24.017089,-0.0078,1.378
8782.00,7.607812,25.02939,-0.000176,24.016798,-0.0078,1.378
8784.00,7.607786,25.02871,-0.000177,24.017194,-0.0079,1.377
8786.00,7.607354,25.02920,-0.000176,24.016693,-0.0078,1.377
8788.00,7.607225,25.02958,-0.000176,24.016601,-0.0078,1.377
8790.00,7.606994,25.02944,-0.000175,24.016169,-0.0078,1.378
8792.00,7.606584,25.02865,-0.000176,24.016331,-0.0078,1.377
8794.00,7.607010,25.02870,-0.000175,24.016744,-0.0078,1.377
8796.00,7.606562,25.02961,-0.000176,24.016737,-0.0079,1.378
8798.00,7.606254,25.02983,-0.000176,24.016481,-0.0078,1.378
8800.00,7.606022,25.02998,-0.000176,24.016748,-0.0078,1.378
8802.00,7.606970,25.03018,-0.000176,24.016791,-0.0078,1.378
8804.00,7.606764,25.02992,-0.000175,24.016476,-0.0079,1.377
8806.00,7.606923,25.02987,-0.000176,24.016668,-0.0078,1.378
8808.00,7.606878,25.02958,-0.000177,24.016577,-0.0078,1.378
8810.00,7.606239,25.02964,-0.000176,24.015965,-0.0078,1.378
8812.00,7.606163,25.03038,-0.000176,24.016824,-0.0078,1.378
8814.00,7.606348,25.02984,-0.000175,24.016372,-0.0078,1.378
8816.00,7.607607,25.02957,-0.000177,24.016931,-0.0078,1.378
8818.00,7.607973,25.03002,-0.000176,24.016557,-0.0078,1.377
8820.00,7.607825,25.02973,-0.000176,24.016534,-0.0078,1.378
8822.00,7.607451,25.03044,-0.000174,24.016617,-0.0078,1.378
8824.00,7.607288,25.03042,-0.000175,24.016798,-0.0078,1.378
8826.00,7.607233,25.02983,-0.000176,24.016434,-0.0078,1.378
8828.00,7.608227,25.02938,-0.000176,24.016003,-0.0079,1.378
8830.00,7.608450,25.03004,-0.000177,24.017154,-0.0078,1.378
8832.00,7.607579,25.03014,-0.000176,24.016425,-0.0078,1.378
8834.00,7.606868,25.02951,-0.000175,24.016624,-0.0078,1.378
8836.00,7.607629,25.02993,-0.000176,24.017014,-0.0078,1.378
8838.00,7.607441,25.02986,-0.000176,24.016739,-0.0078,1.378
8840.00,7.606727,25.02933,-0.000176,24.016554,-0.0078,1.378
8842.00,7.606630,25.02950,-0.000177,24.016782,-0.0078,1.378
8844.00,7.606368,25.02951,-0.000176,24.016255,-0.0078,1.377
8846.00,7.607416,25.02924,-0.000175,24.016371,-0.0078,1.377
8848.00,7.607633,25.02908,-0.000175,24.016131,-0.0078,1.378
8850.00,7.607671,25.02924,-0.000176,24.016436,-0.0078,1.377
8852.00,7.607255,25.02938,-0.000175,24.016608,-0.0078,1.377
8854.00,7.606337,25.02979,-0.000175,24.016518,-0.0078,1.378
8856.00,7.606098,25.02970,-0.000174,24.016382,-0.0078,1.378
8858.00,7.606779,25.02978,-0.000176,24.017428,-0.0078,1.377
8860.00,7.607560,25.03007,-0.000176,24.016922,-0.0078,1.378
8862.00,7.607552,25.02979,-0.000176,24.016862,-0.0078,1.378
8864.00,7.607962,25.02967,-0.000175,24.017065,-0.0078,1.378
8866.00,7.607436,25.03023,-0.000175,24.017108,-0.0078,1.378
8868.00,7.607150,25.03064,-0.000176,24.016760,-0.0078,1.377
8870.00,7.606593,25.03039,-0.000176,24.017255,-0.0078,1.377
8872.00,7.606477,25.03085,-0.000176,24.015738,-0.0078,1.378
8874.00,7.606346,25.03056,-0.000176,24.016142,-0.0078,1.378
8876.00,7.605960,25.03004,-0.000176,24.017400,-0.0078,1.378
8878.00,7.605753,25.03112,-0.000176,24.016088,-0.0078,1.377
8880.00,7.606970,25.03111,-0.000178,24.016840,-0.0078,1.378
8882.00,7.606914,25.03047,-0.000176,24.016561,-0.0078,1.378
8884.00,7.606369,25.02992,-0.000176,24.017166,-0.0078,1.378
8886.00,7.606907,25.03016,-0.000175,24.016875,-0.0078,1.378
8888.00,7.607821,25.03046,-0.000175,24.016871,-0.0078,1.378
8890.00,7.607213,25.02921,-0.000176,24.015941,-0.0079,1.378
8892.00,7.606563,25.02940,-0.000176,24.016244,-0.0078,1.378
8894.00,7.605990,25.02946,-0.000176,24.016742,-0.0078,1.377
8896.00,7.606016,25.02869,-0.000176,24.017069,-0.0078,1.377
8898.00,7.605870,25.02909,-0.000175,24.017032,-0.0078,1.377
8900.00,7.606244,25.02927,-0.000175,24.017005,-0.0078,1.378
8902.00,7.606261,25.02968,-0.000175,24.016525,-0.0078,1.378
8904.00,7.605906,25.02901,-0.000177,24.016447,-0.0078,1.378
8906.00,7.605894,25.02917,-0.000177,24.016208,-0.0078,1.377
8908.00,7.606471,25.02869,-0.000176,24.016510,-0.0078,1.377
8910.00,7.606782,25.02889,-0.000177,24.016795,-0.0078,1.377
8912.00,7.606224,25.02899,-0.000175,24.016537,-0.0079,1.378
8914.00,7.605971,25.02893,-0.000176,24.016585,-0.0078,1.377
8916.00,7.605829,25.02870,-0.000176,24.016867,-0.0078,1.378
8918.00,7.606064,25.02941,-0.000176,24.016532,-0.0078,1.378
8920.00,7.605461,25.02970,-0.000176,24.016523,-0.0078,1.378
8922.00,7.605750,25.02912,-0.000176,24.016663,-0.0079,1.378
8924.00,7.605465,25.02928,-0.000176,24.016336,-0.0079,1.378
8926.00,7.605583,25.02900,-0.000177,24.016024,-0.0078,1.378
8928.00,7.606510,25.02887,-0.000177,24.016322,-0.0078,1.377
8930.00,7.607243,25.02849,-0.000176,24.016545,-0.0078,1.378
8932.00,7.606954,25.02944,-0.000176,24.016204,-0.0078,1.378
8934.00,7.607025,25.02979,-0.000177,24.016363,-0.0078,1.377
8936.00,7.607526,25.03014,-0.000175,24.016760,-0.0078,1.378
8938.00,7.606386,25.03007,-0.000176,24.017052,-0.0078,1.378
8940.00,7.605584,25.02955,-0.000177,24.016670,-0.0078,1.378
8942.00,7.605758,25.02978,-0.000176,24.015910,-0.0078,1.377
8944.00,7.606673,25.02945,-0.000177,24.016157,-0.0078,1.377
8946.00,7.606507,25.02906,-0.000177,24.016124,-0.0078,1.377
8948.00,7.606177,25.02898,-0.000176,24.016639,-0.0079,1.378
8950.00,7.606581,25.02923,-0.000177,24.016489,-0.0078,1.378
8952.00,7.606791,25.02984,-0.000176,24.016450,-0.0079,1.378
8954.00,7.606042,25.03060,-0.000176,24.016976,-0.0079,1.378
8956.00,7.606855,25.02980,-0.000176,24.016739,-0.0078,1.377
8958.00,7.607376,25.02989,-0.000176,24.016215,-0.0078,1.377
8960.00,7.607019,25.03060,-0.000176,24.016291,-0.0078,1.377
8962.00,7.606843,25.03074,-0.000177,24.016153,-0.0078,1.378
8964.00,7.606534,25.03053,-0.000177,24.016157,-0.0079,1.378
8966.00,7.605694,25.03089,-0.000176,24.016387,-0.0078,1.378
8968.00,7.605926,25.03113,-0.000177,24.016035,-0.0078,1.378
8970.00,7.606169,25.03068,-0.000176,24.015992,-0.0078,1.378
8972.00,7.606273,25.03058,-0.000176,24.016273,-0.0078,1.378
8974.00,7.606633,25.03104,-0.000176,24.016768,-0.0078,1.378
8976.00,7.605784,25.03141,-0.000175,24.016204,-0.0078,1.378
8978.00,7.604297,25.03040,-0.000175,24.016282,-0.0078,1.378
8980.00,7.604533,25.03025,-0.000176,24.016492,-0.0078,1.378
8982.00,7.604947,25.03037,-0.000177,24.015524,-0.0078,1.378
8984.00,7.605092,25.03007,-0.000177,24.015890,-0.0079,1.378
8986.00,7.605586,25.02959,-0.000175,24.015994,-0.0078,1.378
8988.00,7.605842,25.02920,-0.000176,24.016338,-0.0078,1.378
8990.00,7.605185,25.02905,-0.000175,24.016682,-0.0078,1.378
8992.00,7.604751,25.02945,-0.000177,24.016044,-0.0078,1.378
8994.00,7.604992,25.02950,-0.000176,24.016367,-0.0079,1.378
8996.00,7.605554,25.03004,-0.000176,24.016260,-0.0078,1.378
8998.00,7.605367,25.02999,-0.000175,24.016614,-0.0078,1.378
9000.00,7.604927,25.02957,-0.000175,24.016525,-0.0078,1.378
9002.00,7.604708,25.03028,-0.000176,24.016101,-0.0078,1.377
9004.00,7.604290,25.02995,-0.000176,24.016646,-0.0078,1.378
@15,12.0000,24.0
9006.00,7.603734,25.02947,-0.000176,24.016913,-0.0078,1.378
9008.00,7.599929,25.02878,-0.000176,24.016889,-0.0078,1.377
9010.00,7.592692,25.02952,-0.000174,24.016677,-0.0078,1.377
9012.00,7.585651,25.03063,-0.000175,24.016831,-0.0078,1.377
9014.00,7.579798,25.03005,-0.000176,24.016460,-0.0078,1.376
9016.00,7.576202,25.02956,-0.000176,24.017832,-0.0078,1.377
9018.00,7.576142,25.02992,-0.000176,24.016949,-0.0078,1.378
9020.00,7.577305,25.02956,-0.000177,24.016918,-0.0078,1.378
9022.00,7.577481,25.03031,-0.000177,24.017341,-0.0078,1.379
9024.00,7.578713,25.03041,-0.000178,24.017045,-0.0078,1.380
9026.00,7.581176,25.02984,-0.000178,24.016715,-0.0078,1.379
9028.00,7.583652,25.03027,-0.000177,24.017234,-0.0078,1.379
9030.00,7.587498,25.03021,-0.000177,24.016019,-0.0078,1.379
9032.00,7.594911,25.03056,-0.000176,24.016933,-0.0078,1.380
9034.00,7.605956,25.03008,-0.000178,24.017040,-0.0078,1.380
9036.00,7.619218,25.03069,-0.000177,24.016982,-0.0078,1.380
9038.00,7.629267,25.03114,-0.000178,24.017272,-0.0078,1.380
9040.00,7.635936,25.03124,-0.000177,24.016869,-0.0078,1.379
9042.00,7.640740,25.03043,-0.000176,24.016508,-0.0078,1.378
9044.00,7.644542,25.03031,-0.000176,24.016788,-0.0078,1.378
9046.00,7.646437,25.03068,-0.000176,24.016655,-0.0078,1.379
9048.00,7.647624,25.03074,-0.000175,24.016537,-0.0078,1.378
9050.00,7.649475,25.03050,-0.000175,24.016505,-0.0078,1.378
9052.00,7.650666,25.03152,-0.000176,24.017739,-0.0078,1.378
9054.00,7.651157,25.03161,-0.000175,24.017408,-0.0078,1.378
9056.00,7.652466,25.03215,-0.000174,24.016441,-0.0078,1.378
9058.00,7.653524,25.03167,-0.000175,24.016974,-0.0078,1.378
9060.00,7.653494,25.03242,-0.000175,24.016740,-0.0078,1.379
9062.00,7.652957,25.03241,-0.000176,24.016499,-0.0078,1.378
9064.00,7.652602,25.03221,-0.000176,24.017440,-0.0078,1.378
9066.00,7.652263,25.03252,-0.000176,24.016713,-0.0078,1.378
9068.00,7.651761,25.03169,-0.000176,24.017096,-0.0078,1.379
9070.00,7.651687,25.03182,-0.000177,24.017145,-0.0078,1.378
9072.00,7.651911,25.03307,-0.000178,24.016759,-0.0078,1.378
9074.00,7.651278,25.03263,-0.000177,24.016507,-0.0078,1.378
9076.00,7.649931,25.03206,-0.000176,24.016905,-0.0078,1.378
9078.00,7.649548,25.03200,-0.000176,24.016561,-0.0078,1.378
9080.00,7.648752,25.03180,-0.000175,24.017101,-0.0078,1.378
9082.00,7.648683,25.03193,-0.000175,24.017253,-0.0078,1.378
9084.00,7.648075,25.03192,-0.000175,24.016309,-0.0078,1.378
9086.00,7.646612,25.03121,-0.000175,24.016338,-0.0078,1.378
9088.00,7.644750,25.03127,-0.000176,24.016831,-0.0078,1.379
9090.00,7.643177,25.03066,-0.000177,24.017547,-0.0078,1.378
9092.00,7.641833,25.03058,-0.000176,24.017150,-0.0078,1.378
9094.00,7.640401,25.03126,-0.000175,24.016548,-0.0078,1.377
9096.00,7.639097,25.03131,-0.000175,24.016195,-0.0078,1.378
9098.00,7.637871,25.03162,-0.000175,24.016951,-0.0078,1.378
9100.00,7.637374,25.03215,-0.000176,24.016697,-0.0078,1.378
9102.00,7.636784,25.03185,-0.000175,24.016624,-0.0078,1.378
9104.00,7.635685,25.03197,-0.000176,24.016896,-0.0078,1.378
9106.00,7.634202,25.03148,-0.000176,24.017058,-0.0078,1.378
9108.00,7.633533,25.03142,-0.000176,24.016354,-0.0078,1.378
9110.00,7.632722,25.03156,-0.000176,24.016421,-0.0078,1.379
9112.00,7.631631,25.03190,-0.000177,24.017362,-0.0078,1.378
9114.00,7.631128,25.03121,-0.000176,24.016389,-0.0078,1.378
9116.00,7.630385,25.03117,-0.000176,24.016800,-0.0078,1.378
9118.00,7.630340,25.03098,-0.000177,24.016369,-0.0078,1.378
9120.00,7.629880,25.03066,-0.000176,24.016775,-0.0078,1.378
9122.00,7.629388,25.03053,-0.000176,24.017154,-0.0078,1.379
9124.00,7.628723,25.03084,-0.000176,24.017420,-0.0078,1.378
9126.00,7.626826,25.03031,-0.000176,24.016815,-0.0078,1.378
9128.00,7.625131,25.02981,-0.000176,24.016614,-0.0078,1.378
9130.00,7.623858,25.02955,-0.000176,24.016182,-0.0078,1.378
9132.00,7.624181,25.02939,-0.000176,24.016389,-0.0078,1.378
9134.00,7.624071,25.02979,-0.000175,24.016969,-0.0078,1.378
9136.00,7.622812,25.03022,-0.000176,24.016405,-0.0078,1.378
9138.00,7.621846,25.03016,-0.000177,24.016554,-0.0078,1.378
9140.00,7.620752,25.03062,-0.000176,24.016856,-0.0078,1.379
9142.00,7.621199,25.03089,-0.000175,24.016653,-0.0078,1.378
9144.00,7.621366,25.03048,-0.000175,24.017020,-0.0078,1.378
9146.00,7.621217,25.03102,-0.000175,24.016920,-0.0078,1.378
9148.00,7.619820,25.03054,-0.000176,24.016552,-0.0078,1.377
9150.00,7.618092,25.03007,-0.000177,24.016476,-0.0079,1.379
9152.00,7.618641,25.02942,-0.000177,24.016407,-0.0078,1.378
9154.00,7.618949,25.02946,-0.000176,24.016887,-0.0078,1.378
9156.00,7.617863,25.03022,-0.000176,24.016753,-0.0078,1.379
9158.00,7.616721,25.03017,-0.000175,24.016548,-0.0078,1.378
9160.00,7.616081,25.03116,-0.000175,24.016862,-0.0078,1.378
9162.00,7.615632,25.03126,-0.000176,24.016699,-0.0078,1.378
9164.00,7.614878,25.03155,-0.000176,24.016994,-0.0078,1.378
9166.00,7.615094,25.03137,-0.000176,24.017214,-0.0078,1.379
9168.00,7.614172,25.03124,-0.000176,24.017054,-0.0079,1.378
9170.00,7.613978,25.03082,-0.000177,24.016750,-0.0078,1.379
9172.00,7.613741,25.03079,-0.000176,24.017152,-0.0078,1.379
9174.00,7.612937,25.03035,-0.000175,24.016826,-0.0078,1.378
9176.00,7.611606,25.03007,-0.000174,24.016715,-0.0078,1.377
9178.00,7.611478,25.02987,-0.000176,24.016211,-0.0078,1.378
9180.00,7.611628,25.03068,-0.000176,24.016635,-0.0078,1.378
9182.00,7.612092,25.03113,-0.000177,24.017141,-0.0078,1.378
9184.00,7.612594,25.03112,-0.000176,24.016160,-0.0078,1.378
9186.00,7.612167,25.03004,-0.000177,24.017078,-0.0078,1.379
9188.00,7.612450,25.03038,-0.000176,24.016728,-0.0078,1.379
9190.00,7.611474,25.03011,-0.000177,24.016284,-0.0078,1.378
9192.00,7.610919,25.03075,-0.000176,24.015990,-0.0078,1.378
9194.00,7.610832,25.03085,-0.000176,24.017183,-0.0078,1.378
9196.00,7.610822,25.03116,-0.000176,24.016628,-0.0078,1.379
9198.00,7.610798,25.03061,-0.000177,24.017299,-0.0078,1.378
9200.00,7.611022,25.03062,-0.000176,24.016737,-0.0078,1.379
9202.00,7.611414,25.03193,-0.000175,24.016708,-0.0078,1.378
9204.00,7.610558,25.03189,-0.000174,24.016733,-0.0078,1.378
9206.00,7.610380,25.03116,-0.000175,24.016876,-0.0078,1.378
9208.00,7.609813,25.03086,-0.000176,24.016675,-0.0078,1.379
9210.00,7.609079,25.03126,-0.000175,24.016479,-0.0078,1.379
9212.00,7.608516,25.03116,-0.000175,24.017208,-0.0078,1.378
9214.00,7.608544,25.03040,-0.000174,24.016913,-0.0078,1.378
9216.00,7.608041,25.03070,-0.000177,24.016913,-0.0078,1.379
9218.00,7.607967,25.03087,-0.000176,24.016351,-0.0078,1.378
9220.00,7.608204,25.03161,-0.000175,24.016322,-0.0079,1.379
9222.00,7.609026,25.03082,-0.000176,24.017040,-0.0078,1.378
9224.00,7.608652,25.03018,-0.000176,24.016996,-0.0078,1.379
9226.00,7.608781,25.03041,-0.000176,24.016650,-0.0079,1.379
9228.00,7.608742,25.03130,-0.000177,24.016354,-0.0079,1.378
9230.00,7.608141,25.03104,-0.000177,24.016496,-0.0078,1.378
9232.00,7.607689,25.03125,-0.000177,24.016227,-0.0079,1.378
9234.00,7.607877,25.03103,-0.000176,24.016668,-0.0078,1.377
9236.00,7.607768,25.03169,-0.000176,24.016374,-0.0078,1.379
9238.00,7.607238,25.03215,-0.000176,24.016644,-0.0078,1.379
9240.00,7.606641,25.03179,-0.000176,24.016545,-0.0078,1.378
9242.00,7.606379,25.03146,-0.000176,24.016846,-0.0078,1.379
9244.00,7.606138,25.03090,-0.000176,24.016510,-0.0078,1.378
9246.00,7.606188,25.03051,-0.000177,24.015941,-0.0079,1.379
9248.00,7.606136,25.03109,-0.000177,24.016615,-0.0079,1.378
9250.00,7.605822,25.03036,-0.000176,24.016735,-0.0078,1.379
9252.00,7.605526,25.03067,-0.000176,24.016403,-0.0078,1.378
9254.00,7.605580,25.03147,-0.000176,24.016284,-0.0078,1.378
9256.00,7.606287,25.03094,-0.000176,24.016644,-0.0078,1.378
9258.00,7.605191,25.03092,-0.000176,24.016229,-0.0078,1.379
9260.00,7.604450,25.03014,-0.000176,24.017183,-0.0078,1.378
9262.00,7.604852,25.03087,-0.000175,24.017085,-0.0078,1.378
9264.00,7.606004,25.03013,-0.000176,24.016617,-0.0078,1.378
9266.00,7.606084,25.02965,-0.000176,24.016552,-0.0078,1.378
9268.00,7.605810,25.03013,-0.000176,24.016215,-0.0078,1.378
9270.00,7.605706,25.03054,-0.000176,24.016655,-0.0078,1.378
9272.00,7.606527,25.03158,-0.000177,24.017321,-0.0078,1.379
9274.00,7.607008,25.03142,-0.000176,24.017324,-0.0078,1.378
9276.00,7.606050,25.03124,-0.000176,24.016715,-0.0078,1.378
9278.00,7.605378,25.03091,-0.000176,24.017170,-0.0078,1.378
9280.00,7.605869,25.03134,-0.000175,24.016971,-0.0079,1.378
9282.00,7.607257,25.03121,-0.000175,24.016568,-0.0078,1.378
9284.00,7.607077,25.03125,-0.000176,24.016507,-0.0078,1.378
9286.00,7.606785,25.03179,-0.000176,24.016826,-0.0078,1.378
9288.00,7.605931,25.03198,-0.000176,24.016478,-0.0078,1.379
9290.00,7.605388,25.03198,-0.000175,24.016008,-0.0078,1.378
9292.00,7.604761,25.03135,-0.000176,24.016840,-0.0078,1.379
9294.00,7.604432,25.03238,-0.000177,24.016806,-0.0078,1.379
9296.00,7.604116,25.03246,-0.000176,24.016630,-0.0078,1.379
9298.00,7.603748,25.03215,-0.000175,24.017333,-0.0078,1.378
9300.00,7.603980,25.03159,-0.000175,24.016383,-0.0078,1.378
9302.00,7.604242,25.03231,-0.000175,24.016991,-0.0078,1.378
9304.00,7.604075,25.03176,-0.000175,24.017025,-0.0078,1.378
9306.00,7.603965,25.03178,-0.000175,24.016719,-0.0078,1.378
9308.00,7.604426,25.03094,-0.000175,24.016893,-0.0078,1.379
9310.00,7.604389,25.03156,-0.000175,24.017079,-0.0078,1.378
9312.00,7.604092,25.03207,-0.000176,24.016866,-0.0078,1.378
9314.00,7.604055,25.03157,-0.000176,24.016737,-0.0078,1.378
9316.00,7.603735,25.03160,-0.000176,24.016186,-0.0078,1.378
9318.00,7.604635,25.03201,-0.000175,24.017128,-0.0078,1.377
9320.00,7.604460,25.03152,-0.000174,24.016989,-0.0078,1.378
9322.00,7.603447,25.03130,-0.000176,24.016663,-0.0078,1.379
9324.00,7.603632,25.03103,-0.000177,24.016452,-0.0078,1.379
9326.00,7.603882,25.03122,-0.000176,24.017058,-0.0078,1.379
9328.00,7.604358,25.03198,-0.000175,24.016347,-0.0078,1.378
9330.00,7.605381,25.03142,-0.000175,24.016400,-0.0078,1.378
9332.00,7.605682,25.03140,-0.000175,24.017101,-0.0078,1.378
9334.00,7.605709,25.03258,-0.000175,24.016837,-0.0078,1.378
9336.00,7.605344,25.03196,-0.000176,24.016681,-0.0078,1.378
9338.00,7.605448,25.03242,-0.000177,24.016648,-0.0078,1.378
9340.00,7.605102,25.03143,-0.000177,24.016818,-0.0078,1.378
9342.00,7.605073,25.03144,-0.000176,24.016768,-0.0078,1.379
9344.00,7.605615,25.03195,-0.000176,24.017194,-0.0078,1.379
9346.00,7.604611,25.03199,-0.000176,24.016791,-0.0078,1.379
9348.00,7.604410,25.03231,-0.000176,24.016104,-0.0078,1.378
9350.00,7.605143,25.03200,-0.000174,24.016612,-0.0078,1.377
9352.00,7.604847,25.03309,-0.000175,24.016728,-0.0078,1.378
9354.00,7.604250,25.03288,-0.000175,24.016409,-0.0078,1.378
9356.00,7.604172,25.03312,-0.000175,24.016581,-0.0078,1.378
9358.00,7.603558,25.03299,-0.000175,24.016244,-0.0078,1.379
9360.00,7.603738,25.03299,-0.000176,24.016246,-0.0078,1.379
9362.00,7.604272,25.03236,-0.000176,24.015939,-0.0078,1.378
9364.00,7.604106,25.03183,-0.000175,24.016987,-0.0078,1.378
9366.00,7.604058,25.03233,-0.000175,24.016974,-0.0078,1.378
9368.00,7.603641,25.03302,-0.000175,24.017177,-0.0078,1.379
9370.00,7.603403,25.03328,-0.000175,24.017096,-0.0078,1.379
9372.00,7.602871,25.03424,-0.000176,24.016663,-0.0078,1.379
9374.00,7.602385,25.03343,-0.000175,24.016628,-0.0078,1.378
9376.00,7.603516,25.03306,-0.000175,24.016530,-0.0078,1.378
9378.00,7.603674,25.03241,-0.000175,24.016588,-0.0078,1.379
9380.00,7.604316,25.03232,-0.000176,24.016965,-0.0078,1.379
9382.00,7.603880,25.03225,-0.000176,24.017252,-0.0078,1.378
9384.00,7.603721,25.03229,-0.000176,24.016844,-0.0078,1.379
9386.00,7.604344,25.03267,-0.000177,24.016019,-0.0078,1.379
9388.00,7.604855,25.03224,-0.000176,24.016827,-0.0078,1.378
9390.00,7.604253,25.03337,-0.000175,24.017090,-0.0078,1.378
9392.00,7.603064,25.03247,-0.000175,24.016418,-0.0078,1.379
9394.00,7.602283,25.03292,-0.000177,24.016653,-0.0078,1.378
9396.00,7.602509,25.03314,-0.000176,24.017050,-0.0078,1.378
9398.00,7.603296,25.03257,-0.000176,24.016387,-0.0078,1.379
9400.00,7.602976,25.03273,-0.000176,24.016780,-0.0078,1.378
9402.00,7.603336,25.03202,-0.000175,24.016525,-0.0078,1.378
9404.00,7.603413,25.03194,-0.000176,24.016887,-0.0078,1.379
9406.00,7.603476,25.03255,-0.000176,24.016650,-0.0078,1.378
9408.00,7.603344,25.03188,-0.000175,24.016822,-0.0078,1.378
9410.00,7.603491,25.03101,-0.000175,24.016878,-0.0078,1.379
9412.00,7.602884,25.03205,-0.000177,24.017471,-0.0078,1.379
9414.00,7.602688,25.03212,-0.000176,24.017252,-0.0078,1.378
9416.00,7.602348,25.03060,-0.000177,24.016064,-0.0078,1.378
9418.00,7.603381,25.03118,-0.000176,24.016934,-0.0078,1.378
9420.00,7.602987,25.03160,-0.000176,24.017346,-0.0078,1.378
9422.00,7.602213,25.03126,-0.000176,24.016258,-0.0078,1.379
9424.00,7.601521,25.03094,-0.000175,24.016677,-0.0078,1.379
9426.00,7.602291,25.03068,-0.000175,24.016208,-0.0078,1.379
9428.00,7.603139,25.03122,-0.000176,24.016915,-0.0078,1.379
9430.00,7.603596,25.03087,-0.000176,24.016507,-0.0078,1.379
9432.00,7.603987,25.03100,-0.000176,24.016866,-0.0078,1.378
9434.00,7.603184,25.03047,-0.000175,24.017034,-0.0078,1.379
9436.00,7.602882,25.03022,-0.000177,24.017253,-0.0078,1.379
9438.00,7.603513,25.03007,-0.000176,24.016991,-0.0078,1.378
9440.00,7.603431,25.03045,-0.000175,24.016659,-0.0078,1.379
9442.00,7.603044,25.03068,-0.000176,24.017239,-0.0079,1.378
9444.00,7.603431,25.03135,-0.000175,24.017518,-0.0078,1.379
9446.00,7.604813,25.03184,-0.000176,24.016844,-0.0078,1.379
9448.00,7.604000,25.03193,-0.000175,24.016791,-0.0078,1.379
9450.00,7.603617,25.03126,-0.000175,24.016508,-0.0078,1.378
9452.00,7.603103,25.03146,-0.000175,24.016717,-0.0078,1.378
9454.00,7.602870,25.03230,-0.000175,24.016764,-0.0078,1.378
9456.00,7.602898,25.03164,-0.000176,24.016561,-0.0078,1.379
9458.00,7.602317,25.03174,-0.000176,24.016592,-0.0078,1.380
9460.00,7.603259,25.03191,-0.000176,24.016974,-0.0078,1.379
9462.00,7.603088,25.03156,-0.000177,24.016159,-0.0078,1.378
9464.00,7.602616,25.03172,-0.000176,24.016519,-0.0078,1.379
9466.00,7.602396,25.03134,-0.000175,24.016965,-0.0078,1.378
9468.00,7.603222,25.03130,-0.000174,24.017125,-0.0078,1.378
9470.00,7.602996,25.03113,-0.000175,24.016626,-0.0078,1.378
9472.00,7.603013,25.03151,-0.000174,24.016818,-0.0078,1.378
9474.00,7.602801,25.03128,-0.000174,24.016324,-0.0078,1.378
9476.00,7.602517,25.03105,-0.000176,24.016922,-0.0078,1.378
9478.00,7.602539,25.03031,-0.000177,24.016411,-0.0078,1.379
9480.00,7.602895,25.03005,-0.000176,24.016867,-0.0078,1.379
9482.00,7.602865,25.03047,-0.000177,24.016782,-0.0078,1.379
9484.00,7.601912,25.03185,-0.000176,24.016119,-0.0079,1.379
9486.00,7.601567,25.03234,-0.000176,24.016561,-0.0078,1.378
9488.00,7.601979,25.03142,-0.000175,24.017076,-0.0078,1.379
9490.00,7.602189,25.03128,-0.000176,24.016606,-0.0078,1.378
9492.00,7.602514,25.02983,-0.000176,24.016097,-0.0078,1.379
9494.00,7.601913,25.03094,-0.000176,24.016634,-0.0078,1.379
9496.00,7.602866,25.03085,-0.000176,24.016380,-0.0078,1.379
9498.00,7.603226,25.03134,-0.000176,24.016673,-0.0078,1.379
9500.00,7.603459,25.03208,-0.000175,24.016780,-0.0078,1.379
9502.00,7.604556,25.03129,-0.000175,24.016458,-0.0078,1.378
9504.00,7.603759,25.03071,-0.000175,24.016989,-0.0078,1.378
9506.00,7.602845,25.03034,-0.000175,24.017087,-0.0078,1.378
9508.00,7.602806,25.03078,-0.000176,24.016440,-0.0078,1.379
9510.00,7.602574,25.03137,-0.000175,24.016951,-0.0078,1.379
9512.00,7.602475,25.03146,-0.000175,24.017110,-0.0078,1.379
9514.00,7.602260,25.03113,-0.000176,24.017185,-0.0078,1.379
9516.00,7.601866,25.03100,-0.000176,24.015754,-0.0078,1.379
9518.00,7.601504,25.03100,-0.000175,24.016760,-0.0078,1.378
9520.00,7.601236,25.03124,-0.000175,24.016960,-0.0078,1.378
9522.00,7.601323,25.03123,-0.000176,24.016663,-0.0078,1.378
9524.00,7.601458,25.03144,-0.000174,24.016565,-0.0078,1.379
9526.00,7.602205,25.03112,-0.000175,24.016525,-0.0078,1.379
9528.00,7.602607,25.03146,-0.000175,24.016804,-0.0078,1.379
9530.00,7.602060,25.03187,-0.000176,24.016726,-0.0078,1.379
9532.00,7.601500,25.03160,-0.000176,24.017011,-0.0078,1.379
9534.00,7.602692,25.03227,-0.000176,24.017127,-0.0078,1.379
9536.00,7.601886,25.03240,-0.000176,24.017163,-0.0078,1.379
9538.00,7.600592,25.03264,-0.000175,24.017034,-0.0078,1.378
9540.00,7.600623,25.03232,-0.000176,24.016798,-0.0078,1.379
9542.00,7.600872,25.03282,-0.000176,24.017273,-0.0078,1.379
9544.00,7.601636,25.03220,-0.000174,24.017446,-0.0078,1.379
9546.00,7.602811,25.03200,-0.000175,24.017411,-0.0078,1.379
9548.00,7.603173,25.03232,-0.000175,24.017090,-0.0078,1.379
9550.00,7.601742,25.03220,-0.000175,24.017156,-0.0078,1.379
9552.00,7.601523,25.03151,-0.000176,24.016454,-0.0078,1.379
9554.00,7.602093,25.03205,-0.000176,24.016925,-0.0078,1.379
9556.00,7.602287,25.03178,-0.000175,24.017246,-0.0078,1.379
9558.00,7.601920,25.03173,-0.000175,24.017357,-0.0078,1.379
9560.00,7.601573,25.03197,-0.000174,24.017301,-0.0078,1.378
9562.00,7.601793,25.03234,-0.000175,24.016853,-0.0078,1.378
9564.00,7.602814,25.03196,-0.000175,24.017208,-0.0078,1.379
9566.00,7.602811,25.03198,-0.000175,24.017678,-0.0078,1.379
9568.00,7.602824,25.03209,-0.000175,24.016983,-0.0078,1.379
9570.00,7.602021,25.03166,-0.000175,24.016650,-0.0078,1.379
9572.00,7.601558,25.03207,-0.000176,24.016824,-0.0078,1.379
9574.00,7.601657,25.03222,-0.000176,24.016740,-0.0078,1.379
9576.00,7.601844,25.03226,-0.000176,24.016887,-0.0078,1.379
9578.00,7.602625,25.03231,-0.000175,24.017119,-0.0078,1.379
9580.00,7.602284,25.03260,-0.000175,24.017491,-0.0078,1.379
9582.00,7.602687,25.03241,-0.000175,24.017127,-0.0078,1.379
9584.00,7.602596,25.03243,-0.000174,24.017061,-0.0078,1.379
9586.00,7.602209,25.03207,-0.000174,24.016568,-0.0078,1.379
9588.00,7.601920,25.03193,-0.000175,24.016847,-0.0078,1.379
9590.00,7.601465,25.03246,-0.000175,24.017447,-0.0078,1.379
9592.00,7.601503,25.03229,-0.000174,24.016878,-0.0078,1.379
9594.00,7.602214,25.03160,-0.000175,24.016412,-0.0078,1.379
9596.00,7.602303,25.03173,-0.000176,24.016605,-0.0077,1.379
9598.00,7.601914,25.03134,-0.000175,24.017712,-0.0078,1.379
9600.00,7.602693,25.03249,-0.000175,24.017003,-0.0078,1.379
9602.00,7.603254,25.03279,-0.000175,24.016708,-0.0078,1.379
9604.00,7.603053,25.03239,-0.000175,24.017736,-0.0077,1.379
@16,12.0000,24.0
9606.00,7.601709,25.03238,-0.000175,24.016876,-0.0078,1.379
9608.00,7.597291,25.03235,-0.000175,24.016748,-0.0078,1.378
9610.00,7.589703,25.03173,-0.000174,24.017587,-0.0078,1.378
9612.00,7.582020,25.03135,-0.000174,24.016985,-0.0078,1.377
9614.00,7.576270,25.03273,-0.000174,24.017205,-0.0078,1.378
9616.00,7.572242,25.03269,-0.000175,24.017041,-0.0078,1.378
9618.00,7.572455,25.03269,-0.000175,24.017308,-0.0078,1.379
9620.00,7.574543,25.03247,-0.000175,24.017152,-0.0077,1.379
9622.00,7.575709,25.03298,-0.000177,24.017306,-0.0078,1.380
9624.00,7.575956,25.03318,-0.000177,24.017317,-0.0078,1.380
9626.00,7.578126,25.03353,-0.000176,24.016944,-0.0078,1.380
9628.00,7.581283,25.03289,-0.000177,24.017767,-0.0078,1.380
9630.00,7.585296,25.03295,-0.000176,24.017112,-0.0078,1.380
9632.00,7.592593,25.03249,-0.000176,24.017449,-0.0078,1.380
9634.00,7.604437,25.03261,-0.000176,24.016788,-0.0078,1.381
9636.00,7.616268,25.03222,-0.000176,24.016403,-0.0078,1.381
9638.00,7.626074,25.03211,-0.000175,24.017121,-0.0078,1.381
9640.00,7.633206,25.03128,-0.000177,24.016853,-0.0078,1.380
9642.00,7.637439,25.03134,-0.000177,24.016275,-0.0078,1.381
9644.00,7.640494,25.03129,-0.000176,24.016751,-0.0078,1.379
9646.00,7.643267,25.03174,-0.000175,24.016572,-0.0078,1.379
9648.00,7.645905,25.03154,-0.000176,24.017650,-0.0078,1.380
9650.00,7.647521,25.03208,-0.000176,24.016887,-0.0078,1.380
9652.00,7.649384,25.03171,-0.000176,24.018105,-0.0078,1.380
9654.00,7.650554,25.03167,-0.000176,24.017350,-0.0078,1.379
9656.00,7.651974,25.03157,-0.000175,24.016450,-0.0078,1.379
9658.00,7.652755,25.03148,-0.000174,24.017181,-0.0078,1.379
9660.00,7.652719,25.03156,-0.000176,24.016795,-0.0078,1.379
9662.00,7.651642,25.03202,-0.000177,24.016681,-0.0078,1.380
9664.00,7.650253,25.03262,-0.000176,24.016813,-0.0078,1.379
9666.00,7.649105,25.03229,-0.000176,24.016759,-0.0078,1.379
9668.00,7.648699,25.03194,-0.000175,24.017027,-0.0078,1.379
9670.00,7.648322,25.03233,-0.000176,24.017272,-0.0078,1.379
9672.00,7.647210,25.03160,-0.000174,24.017674,-0.0078,1.379
9674.00,7.646626,25.03209,-0.000175,24.017232,-0.0078,1.379
9676.00,7.645822,25.03175,-0.000176,24.017446,-0.0078,1.379
9678.00,7.645864,25.03240,-0.000176,24.016693,-0.0078,1.379
9680.00,7.645325,25.03301,-0.000176,24.016534,-0.0078,1.380
9682.00,7.643440,25.03309,-0.000175,24.016599,-0.0077,1.378
9684.00,7.643866,25.03332,-0.000175,24.016576,-0.0078,1.379
9686.00,7.642793,25.03371,-0.000175,24.016693,-0.0078,1.379
9688.00,7.641836,25.03344,-0.000174,24.017306,-0.0077,1.379
9690.00,7.640417,25.03310,-0.000174,24.017058,-0.0078,1.379
9692.00,7.638779,25.03241,-0.000175,24.017206,-0.0078,1.379
9694.00,7.638331,25.03108,-0.000175,24.017315,-0.0078,1.379
9696.00,7.637883,25.03091,-0.000176,24.016179,-0.0078,1.379
9698.00,7.636836,25.03201,-0.000175,24.016650,-0.0078,1.380
9700.00,7.636042,25.03231,-0.000176,24.017264,-0.0077,1.380
9702.00,7.634919,25.03240,-0.000176,24.017112,-0.0077,1.380
9704.00,7.633854,25.03266,-0.000175,24.017060,-0.0078,1.379
9706.00,7.632857,25.03245,-0.000174,24.017484,-0.0078,1.379
9708.00,7.631833,25.03242,-0.000175,24.016713,-0.0078,1.379
9710.00,7.630213,25.03236,-0.000176,24.016851,-0.0078,1.379
9712.00,7.628749,25.03248,-0.000176,24.017368,-0.0078,1.379
9714.00,7.627577,25.03202,-0.000175,24.017315,-0.0078,1.379
9716.00,7.627596,25.03220,-0.000175,24.016601,-0.0078,1.379
9718.00,7.627534,25.03237,-0.000174,24.017103,-0.0078,1.379
9720.00,7.626915,25.03294,-0.000175,24.017379,-0.0078,1.380
9722.00,7.625992,25.03308,-0.000175,24.017127,-0.0078,1.380
9724.00,7.624692,25.03251,-0.000175,24.017234,-0.0078,1.380
9726.00,7.623729,25.03295,-0.000175,24.016835,-0.0078,1.379
9728.00,7.623353,25.03298,-0.000175,24.017638,-0.0078,1.379
9730.00,7.622598,25.03320,-0.000174,24.017121,-0.0078,1.379
9732.00,7.621284,25.03292,-0.000175,24.016420,-0.0078,1.379
9734.00,7.620394,25.03189,-0.000175,24.017308,-0.0078,1.380
9736.00,7.620504,25.03275,-0.000174,24.016855,-0.0078,1.379
9738.00,7.620584,25.03273,-0.000176,24.016657,-0.0078,1.379
9740.00,7.620053,25.03215,-0.000177,24.016276,-0.0078,1.380
9742.00,7.620513,25.03215,-0.000175,24.017188,-0.0078,1.379
9744.00,7.618616,25.03115,-0.000176,24.016672,-0.0078,1.379
9746.00,7.617278,25.03208,-0.000176,24.017612,-0.0078,1.379
9748.00,7.617571,25.03186,-0.000176,24.016673,-0.0078,1.380
9750.00,7.617287,25.03248,-0.000177,24.016566,-0.0078,1.380
9752.00,7.615950,25.03204,-0.000175,24.016302,-0.0078,1.380
9754.00,7.614394,25.03267,-0.000175,24.016933,-0.0078,1.378
9756.00,7.614606,25.03216,-0.000176,24.017313,-0.0078,1.379
9758.00,7.614096,25.03169,-0.000176,24.017009,-0.0078,1.380
9760.00,7.613344,25.03218,-0.000176,24.017112,-0.0078,1.380
9762.00,7.613215,25.03159,-0.000176,24.017177,-0.0078,1.379
9764.00,7.613149,25.03133,-0.000174,24.016822,-0.0078,1.379
9766.00,7.612366,25.03132,-0.000175,24.016363,-0.0078,1.380
9768.00,7.611582,25.03131,-0.000175,24.017061,-0.0078,1.379
9770.00,7.610565,25.03113,-0.000176,24.016387,-0.0078,1.380
9772.00,7.610033,25.03120,-0.000176,24.016730,-0.0078,1.380
9774.00,7.610095,25.03127,-0.000176,24.017241,-0.0078,1.379
9776.00,7.609511,25.03158,-0.000176,24.017215,-0.0078,1.380
9778.00,7.609351,25.03162,-0.000176,24.017721,-0.0078,1.380
9780.00,7.608827,25.03134,-0.000176,24.016811,-0.0078,1.380
9782.00,7.608288,25.03151,-0.000175,24.016846,-0.0078,1.380
9784.00,7.608660,25.03070,-0.000175,24.017092,-0.0078,1.379
9786.00,7.608419,25.03058,-0.000175,24.017065,-0.0078,1.379
9788.00,7.607572,25.03104,-0.000175,24.016766,-0.0078,1.379
9790.00,7.608140,25.03116,-0.000175,24.016815,-0.0078,1.380
9792.00,7.607533,25.03098,-0.000175,24.016583,-0.0078,1.380
9794.00,7.607116,25.03058,-0.000175,24.016867,-0.0078,1.379
9796.00,7.605544,25.03052,-0.000175,24.016887,-0.0078,1.379
9798.00,7.605728,25.03155,-0.000175,24.016441,-0.0078,1.379
9800.00,7.606065,25.03094,-0.000174,24.016474,-0.0078,1.380
9802.00,7.606505,25.03152,-0.000175,24.017190,-0.0078,1.380
9804.00,7.606137,25.03215,-0.000175,24.016565,-0.0078,1.380
9806.00,7.606791,25.03226,-0.000176,24.017243,-0.0078,1.380
9808.00,7.607012,25.03180,-0.000176,24.016697,-0.0078,1.380
9810.00,7.606762,25.03201,-0.000176,24.016673,-0.0078,1.380
9812.00,7.606447,25.03161,-0.000176,24.016711,-0.0078,1.380
9814.00,7.605535,25.03241,-0.000176,24.017007,-0.0078,1.379
9816.00,7.605566,25.03221,-0.000175,24.016726,-0.0078,1.379
9818.00,7.605306,25.03150,-0.000175,24.016518,-0.0078,1.380
9820.00,7.604716,25.03121,-0.000174,24.016545,-0.0078,1.380
9822.00,7.604684,25.03140,-0.000175,24.017489,-0.0078,1.379
9824.00,7.605045,25.03080,-0.000175,24.017248,-0.0078,1.379
9826.00,7.605169,25.03095,-0.000175,24.017344,-0.0078,1.380
9828.00,7.605005,25.03048,-0.000176,24.016755,-0.0078,1.380
9830.00,7.604837,25.03062,-0.000175,24.016840,-0.0078,1.380
9832.00,7.605087,25.03020,-0.000175,24.016545,-0.0078,1.380
9834.00,7.604762,25.03044,-0.000175,24.016693,-0.0078,1.380
9836.00,7.604080,25.03029,-0.000175,24.017105,-0.0078,1.380
9838.00,7.604079,25.03007,-0.000174,24.016742,-0.0078,1.379
9840.00,7.604205,25.03068,-0.000174,24.017451,-0.0078,1.379
9842.00,7.603486,25.03064,-0.000175,24.016880,-0.0078,1.380
9844.00,7.603976,25.03093,-0.000176,24.016764,-0.0078,1.380
9846.00,7.604673,25.03027,-0.000174,24.016599,-0.0078,1.379
9848.00,7.604458,25.03074,-0.000174,24.017455,-0.0078,1.380
9850.00,7.603753,25.03073,-0.000176,24.017005,-0.0078,1.380
9852.00,7.603732,25.03058,-0.000175,24.017330,-0.0078,1.379
9854.00,7.604285,25.03051,-0.000174,24.016818,-0.0078,1.380
9856.00,7.603719,25.03092,-0.000174,24.016824,-0.0077,1.380
9858.00,7.603374,25.03023,-0.000176,24.016652,-0.0078,1.380
9860.00,7.604019,25.02987,-0.000175,24.016113,-0.0078,1.380
9862.00,7.603261,25.03044,-0.000176,24.017045,-0.0078,1.380
9864.00,7.602934,25.03016,-0.000176,24.017489,-0.0078,1.380
9866.00,7.601785,25.03023,-0.000176,24.017123,-0.0078,1.380
9868.00,7.601271,25.03086,-0.000175,24.017286,-0.0078,1.380
9870.00,7.601643,25.03072,-0.000175,24.017397,-0.0077,1.380
9872.00,7.602746,25.03023,-0.000176,24.017099,-0.0078,1.380
9874.00,7.603073,25.03007,-0.000174,24.016704,-0.0078,1.379
9876.00,7.602301,25.02993,-0.000174,24.017069,-0.0078,1.379
9878.00,7.602850,25.02998,-0.000175,24.016924,-0.0078,1.379
9880.00,7.603678,25.02945,-0.000175,24.017181,-0.0077,1.380
9882.00,7.603141,25.02909,-0.000176,24.016869,-0.0078,1.379
9884.00,7.602259,25.02944,-0.000175,24.016800,-0.0078,1.380
9886.00,7.602296,25.02955,-0.000174,24.016880,-0.0078,1.380
9888.00,7.602622,25.02992,-0.000173,24.017056,-0.0078,1.380
9890.00,7.602552,25.02955,-0.000175,24.017041,-0.0078,1.380
9892.00,7.602391,25.03038,-0.000175,24.016701,-0.0078,1.380
9894.00,7.601456,25.03029,-0.000175,24.016650,-0.0078,1.379
9896.00,7.601330,25.03078,-0.000176,24.017154,-0.0078,1.380
9898.00,7.602553,25.03129,-0.000175,24.016343,-0.0078,1.380
9900.00,7.603256,25.03074,-0.000175,24.016759,-0.0078,1.380
9902.00,7.602062,25.03076,-0.000175,24.016701,-0.0078,1.380
9904.00,7.601277,25.03097,-0.000176,24.016751,-0.0078,1.380
9906.00,7.600852,25.03143,-0.000176,24.016873,-0.0078,1.380
9908.00,7.600233,25.03150,-0.000175,24.017638,-0.0078,1.379
9910.00,7.600282,25.03101,-0.000175,24.016690,-0.0078,1.380
9912.00,7.600501,25.03155,-0.000176,24.017214,-0.0078,1.381
9914.00,7.601314,25.03127,-0.000175,24.017108,-0.0078,1.380
9916.00,7.601253,25.03154,-0.000175,24.016909,-0.0078,1.380
9918.00,7.600675,25.03185,-0.000175,24.016534,-0.0078,1.381
9920.00,7.600781,25.03173,-0.000175,24.017032,-0.0078,1.380
9922.00,7.601026,25.03267,-0.000175,24.017089,-0.0078,1.379
9924.00,7.600857,25.03226,-0.000175,24.016362,-0.0078,1.379
9926.00,7.600585,25.03197,-0.000174,24.016389,-0.0078,1.380
9928.00,7.601423,25.03172,-0.000176,24.016768,-0.0078,1.380
9930.00,7.601760,25.03176,-0.000175,24.017110,-0.0078,1.380
9932.00,7.601756,25.03108,-0.000176,24.016634,-0.0078,1.380
9934.00,7.600500,25.03182,-0.000176,24.016973,-0.0078,1.380
9936.00,7.599877,25.03177,-0.000176,24.017270,-0.0078,1.380
9938.00,7.600596,25.03218,-0.000175,24.017373,-0.0078,1.380
9940.00,7.601017,25.03223,-0.000175,24.016808,-0.0078,1.380
9942.00,7.600505,25.03205,-0.000176,24.017665,-0.0078,1.380
9944.00,7.601609,25.03213,-0.000175,24.017248,-0.0078,1.380
9946.00,7.601831,25.03232,-0.000176,24.016954,-0.0078,1.379
9948.00,7.601809,25.03245,-0.000175,24.017130,-0.0078,1.380
9950.00,7.601368,25.03328,-0.000176,24.017275,-0.0078,1.380
9952.00,7.600605,25.03306,-0.000175,24.017246,-0.0078,1.380
9954.00,7.600276,25.03322,-0.000176,24.017384,-0.0078,1.380
9956.00,7.600955,25.03371,-0.000176,24.017147,-0.0077,1.379
9958.00,7.600760,25.03360,-0.000176,24.017348,-0.0078,1.380
9960.00,7.600078,25.03347,-0.000175,24.017315,-0.0078,1.380
9962.00,7.600032,25.03358,-0.000176,24.017179,-0.0078,1.380
9964.00,7.600043,25.03352,-0.000177,24.017312,-0.0078,1.381
9966.00,7.600100,25.03272,-0.000175,24.016547,-0.0078,1.380
9968.00,7.600146,25.03215,-0.000175,24.017188,-0.0078,1.379
9970.00,7.599914,25.03112,-0.000176,24.016262,-0.0078,1.380
9972.00,7.600228,25.03165,-0.000175,24.016423,-0.0078,1.380
9974.00,7.600878,25.03277,-0.000175,24.016151,-0.0078,1.380
9976.00,7.599829,25.03225,-0.000176,24.016566,-0.0078,1.381
9978.00,7.600089,25.03260,-0.000176,24.016635,-0.0078,1.380
9980.00,7.601004,25.03243,-0.000175,24.016784,-0.0078,1.380
9982.00,7.601251,25.03191,-0.000175,24.016746,-0.0078,1.380
9984.00,7.601194,25.03199,-0.000175,24.017261,-0.0078,1.380
9986.00,7.600991,25.03303,-0.000176,24.017166,-0.0078,1.380
9988.00,7.600289,25.03315,-0.000175,24.016566,-0.0078,1.380
9990.00,7.601161,25.03287,-0.000174,24.016844,-0.0078,1.379
9992.00,7.600867,25.03283,-0.000174,24.017239,-0.0078,1.380
9994.00,7.600982,25.03331,-0.000176,24.016958,-0.0078,1.381
9996.00,7.600989,25.03327,-0.000176,24.016708,-0.0078,1.380
9998.00,7.599889,25.03284,-0.000175,24.016284,-0.0078,1.380
10000.00,7.599812,25.03226,-0.000175,24.016860,-0.0078,1.380
10002.00,7.599882,25.03214,-0.000175,24.017208,-0.0078,1.380
10004.00,7.599927,25.03175,-0.000175,24.017415,-0.0078,1.380
10006.00,7.600862,25.03218,-0.000175,24.017264,-0.0078,1.380
10008.00,7.600782,25.03244,-0.000174,24.016786,-0.0078,1.380
10010.00,7.600313,25.03165,-0.000175,24.016492,-0.0078,1.380
10012.00,7.600314,25.03278,-0.000175,24.017259,-0.0078,1.380
10014.00,7.600672,25.03256,-0.000175,24.017299,-0.0078,1.380
10016.00,7.599732,25.03260,-0.000175,24.017201,-0.0078,1.381
10018.00,7.599193,25.03289,-0.000175,24.017524,-0.0078,1.380
10020.00,7.599790,25.03245,-0.000175,24.017159,-0.0077,1.380
10022.00,7.599794,25.03183,-0.000175,24.017161,-0.0078,1.380
10024.00,7.600006,25.03241,-0.000175,24.016913,-0.0078,1.380
10026.00,7.600029,25.03283,-0.000176,24.017205,-0.0078,1.380
10028.00,7.600355,25.03282,-0.000176,24.016351,-0.0078,1.380
10030.00,7.600456,25.03212,-0.000176,24.016461,-0.0078,1.380
10032.00,7.600275,25.03241,-0.000175,24.017507,-0.0078,1.380
10034.00,7.600386,25.03250,-0.000175,24.017507,-0.0078,1.381
10036.00,7.600194,25.03266,-0.000176,24.017050,-0.0078,1.381
10038.00,7.599333,25.03226,-0.000176,24.016583,-0.0078,1.381
10040.00,7.599488,25.03267,-0.000176,24.016746,-0.0078,1.380
10042.00,7.599779,25.03214,-0.000176,24.017754,-0.0078,1.380
10044.00,7.600520,25.03313,-0.000175,24.016724,-0.0078,1.380
10046.00,7.600230,25.03334,-0.000175,24.017393,-0.0078,1.380
10048.00,7.599414,25.03245,-0.000176,24.017402,-0.0078,1.381
10050.00,7.599918,25.03263,-0.000176,24.016731,-0.0078,1.381
10052.00,7.599594,25.03202,-0.000176,24.016802,-0.0078,1.380
10054.00,7.599514,25.03173,-0.000177,24.018260,-0.0078,1.381
10056.00,7.600058,25.03144,-0.000177,24.016755,-0.0077,1.380
10058.00,7.601176,25.03230,-0.000177,24.016878,-0.0078,1.380
10060.00,7.601513,25.03253,-0.000176,24.017159,-0.0078,1.380
10062.00,7.601238,25.03349,-0.000175,24.016963,-0.0078,1.380
10064.00,7.601649,25.03426,-0.000175,24.017348,-0.0078,1.380
10066.00,7.601428,25.03422,-0.000176,24.017399,-0.0078,1.380
10068.00,7.600622,25.03385,-0.000176,24.016322,-0.0078,1.380
10070.00,7.600428,25.03425,-0.000175,24.016525,-0.0078,1.380
10072.00,7.599685,25.03392,-0.000176,24.017072,-0.0078,1.381
10074.00,7.600018,25.03404,-0.000176,24.017253,-0.0078,1.380
10076.00,7.600921,25.03364,-0.000175,24.016623,-0.0078,1.381
10078.00,7.600748,25.03358,-0.000175,24.016996,-0.0078,1.381
10080.00,7.600071,25.03375,-0.000176,24.017050,-0.0078,1.381
10082.00,7.598777,25.03400,-0.000176,24.016788,-0.0078,1.380
10084.00,7.599088,25.03370,-0.000174,24.017098,-0.0078,1.380
10086.00,7.599530,25.03349,-0.000175,24.016780,-0.0078,1.381
10088.00,7.599462,25.03303,-0.000175,24.016721,-0.0078,1.380
10090.00,7.600196,25.03337,-0.000175,24.017524,-0.0078,1.380
10092.00,7.599774,25.03354,-0.000175,24.016985,-0.0078,1.380
10094.00,7.599935,25.03315,-0.000176,24.017359,-0.0078,1.380
10096.00,7.600178,25.03413,-0.000175,24.017428,-0.0078,1.380
10098.00,7.599932,25.03337,-0.000176,24.017217,-0.0078,1.381
10100.00,7.599378,25.03290,-0.000176,24.017776,-0.0078,1.381
10102.00,7.599306,25.03264,-0.000175,24.017379,-0.0078,1.381
10104.00,7.599327,25.03304,-0.000176,24.016742,-0.0078,1.380
10106.00,7.598867,25.03304,-0.000176,24.016420,-0.0078,1.380
10108.00,7.599189,25.03233,-0.000176,24.017096,-0.0078,1.381
10110.00,7.599859,25.03233,-0.000176,24.016751,-0.0078,1.381
10112.00,7.600615,25.03235,-0.000176,24.017150,-0.0078,1.380
10114.00,7.600490,25.03262,-0.000175,24.017161,-0.0078,1.380
10116.00,7.600151,25.03309,-0.000175,24.016690,-0.0078,1.381
10118.00,7.599984,25.03213,-0.000175,24.016838,-0.0078,1.381
10120.00,7.599719,25.03258,-0.000176,24.016779,-0.0078,1.380
10122.00,7.599779,25.03204,-0.000175,24.016965,-0.0078,1.380
10124.00,7.599703,25.03174,-0.000176,24.017107,-0.0078,1.381
10126.00,7.598978,25.03143,-0.000175,24.016733,-0.0078,1.381
10128.00,7.598617,25.03096,-0.000175,24.017504,-0.0078,1.380
10130.00,7.598935,25.03245,-0.000173,24.017326,-0.0078,1.380
10132.00,7.599219,25.03215,-0.000175,24.016967,-0.0078,1.381
10134.00,7.598622,25.03212,-0.000175,24.017000,-0.0078,1.381
10136.00,7.599267,25.03225,-0.000175,24.016886,-0.0078,1.381
10138.00,7.599435,25.03304,-0.000175,24.017533,-0.0078,1.381
10140.00,7.600574,25.03312,-0.000175,24.017931,-0.0078,1.381
10142.00,7.600137,25.03294,-0.000175,24.017116,-0.0077,1.381
10144.00,7.599132,25.03246,-0.000176,24.017132,-0.0078,1.381
10146.00,7.598391,25.03276,-0.000175,24.017199,-0.0078,1.381
10148.00,7.598877,25.03311,-0.000174,24.016958,-0.0078,1.380
10150.00,7.599467,25.03287,-0.000175,24.017621,-0.0078,1.381
10152.00,7.599865,25.03270,-0.000176,24.017819,-0.0078,1.380
10154.00,7.599457,25.03295,-0.000176,24.017583,-0.0078,1.381
10156.00,7.599577,25.03244,-0.000176,24.016960,-0.0078,1.380
10158.00,7.599966,25.03271,-0.000176,24.017244,-0.0078,1.380
10160.00,7.600664,25.03338,-0.000176,24.017177,-0.0078,1.380
10162.00,7.601364,25.03389,-0.000175,24.016971,-0.0078,1.381
10164.00,7.600020,25.03384,-0.000175,24.016953,-0.0077,1.381
10166.00,7.599257,25.03337,-0.000176,24.017469,-0.0078,1.381
10168.00,7.599470,25.03282,-0.000177,24.017061,-0.0078,1.381
10170.00,7.599590,25.03311,-0.000176,24.016731,-0.0078,1.381
10172.00,7.599811,25.03332,-0.000174,24.017052,-0.0078,1.381
10174.00,7.600135,25.03270,-0.000174,24.016820,-0.0078,1.381
10176.00,7.599840,25.03240,-0.000174,24.016824,-0.0077,1.381
10178.00,7.599943,25.03178,-0.000176,24.017444,-0.0077,1.381
10180.00,7.599631,25.03157,-0.000175,24.017156,-0.0078,1.381
10182.00,7.599902,25.03288,-0.000176,24.016991,-0.0078,1.381
10184.00,7.600938,25.03292,-0.000176,24.017281,-0.0077,1.381
10186.00,7.600465,25.03344,-0.000175,24.016708,-0.0078,1.380
10188.00,7.600441,25.03401,-0.000175,24.017261,-0.0078,1.380
10190.00,7.600760,25.03320,-0.000176,24.017237,-0.0077,1.381
10192.00,7.601358,25.03333,-0.000176,24.017246,-0.0078,1.380
10194.00,7.600806,25.03334,-0.000174,24.017785,-0.0078,1.380
10196.00,7.600133,25.03315,-0.000175,24.017110,-0.0078,1.381
10198.00,7.600238,25.03388,-0.000175,24.017509,-0.0078,1.381
10200.00,7.600067,25.03386,-0.000175,24.017232,-0.0077,1.381
10202.00,7.599880,25.03376,-0.000175,24.017190,-0.0077,1.381
10204.00,7.600311,25.03283,-0.000175,24.017761,-0.0077,1.381
@17,12.0000,24.0
10206.00,7.599986,25.03383,-0.000174,24.017569,-0.0077,1.381
10208.00,7.596848,25.03381,-0.000173,24.017500,-0.0077,1.381
10210.00,7.589394,25.03400,-0.000173,24.017147,-0.0078,1.380
10212.00,7.581258,25.03385,-0.000174,24.016856,-0.0078,1.379
10214.00,7.574260,25.03414,-0.000173,24.016982,-0.0078,1.380
10216.00,7.569406,25.03378,-0.000174,24.017832,-0.0077,1.381
10218.00,7.569292,25.03399,-0.000174,24.017964,-0.0078,1.381
10220.00,7.570118,25.03357,-0.000174,24.017449,-0.0077,1.381
10222.00,7.570415,25.03389,-0.000176,24.017159,-0.0077,1.382
10224.00,7.571928,25.03411,-0.000176,24.017612,-0.0077,1.382
10226.00,7.574632,25.03419,-0.000176,24.017525,-0.0078,1.382
10228.00,7.577932,25.03296,-0.000177,24.017669,-0.0078,1.382
10230.00,7.581607,25.03348,-0.000177,24.017130,-0.0078,1.382
10232.00,7.588710,25.03359,-0.000174,24.017402,-0.0077,1.382
10234.00,7.600014,25.03310,-0.000175,24.017350,-0.0077,1.383
10236.00,7.611378,25.03328,-0.000177,24.017355,-0.0077,1.383
10238.00,7.621783,25.03233,-0.000176,24.017219,-0.0078,1.383
10240.00,7.629851,25.03305,-0.000175,24.017341,-0.0078,1.382
10242.00,7.635113,25.03414,-0.000174,24.017195,-0.0078,1.382
10244.00,7.638460,25.03414,-0.000173,24.016588,-0.0077,1.381
10246.00,7.640772,25.03355,-0.000173,24.017052,-0.0078,1.382
10248.00,7.642770,25.03369,-0.000174,24.017366,-0.0078,1.381
10250.00,7.644028,25.03389,-0.000174,24.017446,-0.0078,1.381
10252.00,7.645469,25.03394,-0.000174,24.017364,-0.0078,1.380
10254.00,7.646647,25.03375,-0.000172,24.017810,-0.0078,1.380
10256.00,7.647409,25.03394,-0.000172,24.017341,-0.0078,1.381
10258.00,7.647795,25.03375,-0.000175,24.017201,-0.0078,1.382
10260.00,7.648247,25.03367,-0.000175,24.017355,-0.0078,1.381
10262.00,7.647265,25.03302,-0.000175,24.017241,-0.0078,1.381
10264.00,7.646505,25.03326,-0.000175,24.017442,-0.0078,1.381
10266.00,7.647760,25.03311,-0.000175,24.016936,-0.0078,1.381
10268.00,7.647891,25.03382,-0.000174,24.017406,-0.0077,1.381
10270.00,7.646725,25.03369,-0.000174,24.017306,-0.0078,1.381
10272.00,7.645456,25.03345,-0.000174,24.017000,-0.0077,1.381
10274.00,7.644660,25.03297,-0.000175,24.017050,-0.0078,1.381
10276.00,7.644141,25.03336,-0.000175,24.017190,-0.0077,1.381
10278.00,7.643498,25.03374,-0.000175,24.017411,-0.0078,1.381
10280.00,7.643036,25.03391,-0.000174,24.017333,-0.0078,1.381
10282.00,7.642110,25.03448,-0.000175,24.017049,-0.0078,1.381
10284.00,7.641050,25.03473,-0.000174,24.017299,-0.0078,1.381
10286.00,7.640465,25.03488,-0.000175,24.016802,-0.0077,1.382
10288.00,7.639116,25.03453,-0.000175,24.017600,-0.0078,1.381
10290.00,7.638525,25.03481,-0.000174,24.018040,-0.0078,1.381
10292.00,7.637395,25.03516,-0.000174,24.017264,-0.0077,1.381
10294.00,7.636327,25.03569,-0.000175,24.017375,-0.0078,1.381
10296.00,7.634699,25.03616,-0.000174,24.017826,-0.0077,1.381
10298.00,7.633890,25.03617,-0.000174,24.017656,-0.0078,1.382
10300.00,7.633572,25.03523,-0.000175,24.016820,-0.0078,1.381
10302.00,7.631979,25.03503,-0.000174,24.017754,-0.0078,1.381
10304.00,7.631598,25.03511,-0.000174,24.018020,-0.0077,1.381
10306.00,7.631251,25.03500,-0.000174,24.018261,-0.0077,1.381
10308.00,7.629391,25.03491,-0.000174,24.017714,-0.0078,1.381
10310.00,7.628720,25.03625,-0.000174,24.017098,-0.0078,1.382
10312.00,7.628621,25.03629,-0.000174,24.016902,-0.0078,1.382
10314.00,7.626662,25.03581,-0.000175,24.017190,-0.0078,1.381
10316.00,7.626292,25.03586,-0.000173,24.017415,-0.0078,1.381
10318.00,7.626083,25.03595,-0.000175,24.016898,-0.0077,1.381
10320.00,7.625270,25.03691,-0.000175,24.017014,-0.0078,1.381
10322.00,7.624185,25.03682,-0.000175,24.017745,-0.0078,1.380
10324.00,7.622442,25.03632,-0.000173,24.017591,-0.0078,1.381
10326.00,7.622512,25.03637,-0.000174,24.017426,-0.0077,1.381
10328.00,7.621118,25.03655,-0.000174,24.017507,-0.0078,1.381
10330.00,7.620210,25.03691,-0.000175,24.017486,-0.0078,1.381
10332.00,7.619879,25.03674,-0.000176,24.016858,-0.0078,1.382
10334.00,7.619964,25.03678,-0.000176,24.016992,-0.0078,1.382
10336.00,7.618543,25.03675,-0.000176,24.017072,-0.0077,1.381
10338.00,7.617399,25.03700,-0.000174,24.017652,-0.0078,1.381
10340.00,7.617010,25.03693,-0.000176,24.018263,-0.0078,1.380
10342.00,7.616969,25.03769,-0.000175,24.017701,-0.0078,1.381
10344.00,7.617601,25.03756,-0.000175,24.017507,-0.0078,1.380
10346.00,7.616297,25.03736,-0.000175,24.017487,-0.0077,1.381
10348.00,7.615413,25.03706,-0.000174,24.017420,-0.0077,1.381
10350.00,7.615432,25.03651,-0.000175,24.016895,-0.0077,1.382
10352.00,7.615486,25.03664,-0.000174,24.017127,-0.0077,1.381
10354.00,7.613629,25.03816,-0.000174,24.017145,-0.0078,1.381
10356.00,7.613946,25.03749,-0.000174,24.017763,-0.0078,1.381
10358.00,7.613479,25.03707,-0.000173,24.017574,-0.0077,1.381
10360.00,7.612452,25.03696,-0.000175,24.017868,-0.0077,1.382
10362.00,7.611198,25.03682,-0.000176,24.017612,-0.0078,1.382
10364.00,7.610747,25.03665,-0.000176,24.017069,-0.0078,1.381
10366.00,7.609522,25.03661,-0.000175,24.016878,-0.0078,1.381
10368.00,7.609001,25.03641,-0.000175,24.017511,-0.0077,1.381
10370.00,7.608392,25.03589,-0.000175,24.017567,-0.0078,1.381
10372.00,7.608637,25.03535,-0.000175,24.017507,-0.0078,1.381
10374.00,7.609259,25.03619,-0.000174,24.017692,-0.0078,1.381
10376.00,7.609035,25.03567,-0.000174,24.017438,-0.0078,1.381
10378.00,7.608493,25.03535,-0.000175,24.017118,-0.0078,1.382
10380.00,7.607348,25.03478,-0.000175,24.017355,-0.0078,1.382
10382.00,7.606962,25.03412,-0.000174,24.017515,-0.0078,1.382
10384.00,7.606592,25.03417,-0.000173,24.017170,-0.0078,1.381
10386.00,7.607452,25.03398,-0.000175,24.017665,-0.0078,1.381
10388.00,7.607141,25.03446,-0.000175,24.017228,-0.0078,1.381
10390.00,7.605730,25.03392,-0.000175,24.016762,-0.0078,1.381
10392.00,7.605221,25.03392,-0.000176,24.016924,-0.0078,1.381
10394.00,7.605381,25.03360,-0.000174,24.017498,-0.0078,1.381
10396.00,7.604956,25.03279,-0.000175,24.016697,-0.0078,1.381
10398.00,7.604225,25.03298,-0.000175,24.017261,-0.0078,1.382
10400.00,7.604112,25.03341,-0.000173,24.017714,-0.0078,1.381
10402.00,7.604139,25.03318,-0.000175,24.017409,-0.0078,1.381
10404.00,7.603721,25.03319,-0.000175,24.017587,-0.0078,1.381
10406.00,7.603707,25.03394,-0.000175,24.017076,-0.0078,1.381
10408.00,7.603797,25.03444,-0.000174,24.016953,-0.0078,1.381
10410.00,7.603786,25.03455,-0.000174,24.016927,-0.0078,1.382
10412.00,7.603490,25.03425,-0.000176,24.016369,-0.0078,1.381
10414.00,7.602386,25.03403,-0.000175,24.016973,-0.0078,1.381
10416.00,7.602832,25.03388,-0.000174,24.016701,-0.0078,1.381
10418.00,7.602535,25.03428,-0.000174,24.017020,-0.0078,1.382
10420.00,7.602620,25.03397,-0.000175,24.017292,-0.0078,1.381
10422.00,7.601732,25.03407,-0.000175,24.017525,-0.0078,1.381
10424.00,7.600913,25.03419,-0.000176,24.017516,-0.0078,1.382
10426.00,7.599839,25.03435,-0.000176,24.017145,-0.0078,1.381
10428.00,7.600155,25.03436,-0.000175,24.017602,-0.0077,1.381
10430.00,7.600172,25.03448,-0.000174,24.017179,-0.0078,1.381
10432.00,7.600436,25.03523,-0.000175,24.016392,-0.0078,1.381
10434.00,7.600931,25.03442,-0.000174,24.017049,-0.0078,1.382
10436.00,7.602119,25.03470,-0.000175,24.017132,-0.0078,1.382
10438.00,7.602096,25.03515,-0.000175,24.016920,-0.0078,1.382
10440.00,7.602168,25.03430,-0.000175,24.017438,-0.0078,1.382
10442.00,7.602270,25.03488,-0.000175,24.018089,-0.0078,1.382
10444.00,7.601836,25.03497,-0.000175,24.017268,-0.0078,1.381
10446.00,7.601991,25.03522,-0.000175,24.017159,-0.0078,1.381
10448.00,7.601823,25.03480,-0.000174,24.017689,-0.0078,1.382
10450.00,7.600732,25.03450,-0.000175,24.017085,-0.0078,1.381
10452.00,7.601726,25.03542,-0.000174,24.016545,-0.0078,1.381
10454.00,7.602653,25.03527,-0.000175,24.016701,-0.0078,1.382
10456.00,7.601062,25.03458,-0.000175,24.017703,-0.0078,1.382
10458.00,7.599851,25.03424,-0.000174,24.017324,-0.0078,1.381
10460.00,7.599335,25.03426,-0.000174,24.017087,-0.0078,1.381
10462.00,7.598781,25.03524,-0.000175,24.016927,-0.0078,1.382
10464.00,7.598919,25.03516,-0.000176,24.017069,-0.0078,1.382
10466.00,7.599191,25.03473,-0.000175,24.017157,-0.0078,1.381
10468.00,7.599178,25.03455,-0.000176,24.017536,-0.0078,1.382
10470.00,7.598934,25.03421,-0.000176,24.017366,-0.0078,1.382
10472.00,7.599175,25.03455,-0.000175,24.017460,-0.0078,1.381
10474.00,7.598685,25.03569,-0.000174,24.017718,-0.0078,1.381
10476.00,7.597495,25.03613,-0.000174,24.017143,-0.0077,1.382
10478.00,7.598168,25.03593,-0.000175,24.017085,-0.0077,1.382
10480.00,7.598504,25.03599,-0.000175,24.016237,-0.0078,1.382
10482.00,7.598469,25.03580,-0.000174,24.016895,-0.0078,1.381
10484.00,7.598326,25.03502,-0.000174,24.016677,-0.0078,1.382
10486.00,7.598113,25.03495,-0.000174,24.017875,-0.0077,1.381
10488.00,7.597246,25.03536,-0.000175,24.017083,-0.0078,1.381
10490.00,7.597270,25.03503,-0.000176,24.017043,-0.0078,1.382
10492.00,7.597356,25.03539,-0.000175,24.017600,-0.0078,1.382
10494.00,7.598289,25.03522,-0.000175,24.017210,-0.0077,1.382
10496.00,7.598341,25.03473,-0.000175,24.016710,-0.0078,1.382
10498.00,7.597646,25.03502,-0.000174,24.017451,-0.0077,1.381
10500.00,7.598239,25.03562,-0.000173,24.017522,-0.0078,1.382
10502.00,7.597918,25.03629,-0.000175,24.017696,-0.0078,1.382
10504.00,7.597972,25.03584,-0.000175,24.017067,-0.0077,1.381
10506.00,7.598467,25.03568,-0.000175,24.017498,-0.0077,1.382
10508.00,7.598271,25.03431,-0.000175,24.016635,-0.0078,1.382
10510.00,7.597953,25.03409,-0.000175,24.017386,-0.0078,1.382
10512.00,7.597842,25.03447,-0.000175,24.018098,-0.0078,1.382
10514.00,7.598340,25.03430,-0.000176,24.017226,-0.0077,1.382
10516.00,7.599361,25.03520,-0.000174,24.016992,-0.0078,1.381
10518.00,7.599579,25.03562,-0.000175,24.016516,-0.0078,1.382
10520.00,7.598853,25.03476,-0.000175,24.016860,-0.0077,1.382
10522.00,7.598080,25.03442,-0.000174,24.017556,-0.0078,1.382
10524.00,7.598381,25.03463,-0.000175,24.017306,-0.0078,1.382
10526.00,7.599279,25.03402,-0.000175,24.017306,-0.0078,1.381
10528.00,7.599422,25.03321,-0.000175,24.017049,-0.0078,1.381
10530.00,7.599643,25.03307,-0.000175,24.016831,-0.0078,1.383
10532.00,7.599361,25.03372,-0.000175,24.017137,-0.0078,1.382
10534.00,7.599680,25.03406,-0.000175,24.017362,-0.0077,1.382
10536.00,7.600107,25.03417,-0.000175,24.016846,-0.0078,1.381
10538.00,7.599788,25.03412,-0.000174,24.016548,-0.0078,1.381
10540.00,7.599755,25.03441,-0.000173,24.017281,-0.0077,1.382
10542.00,7.599334,25.03500,-0.000174,24.016822,-0.0077,1.382
10544.00,7.597743,25.03470,-0.000174,24.017794,-0.0078,1.382
10546.00,7.597362,25.03442,-0.000174,24.017991,-0.0078,1.382
10548.00,7.596676,25.03493,-0.000174,24.017052,-0.0078,1.381
10550.00,7.596785,25.03504,-0.000173,24.016916,-0.0077,1.382
10552.00,7.597685,25.03524,-0.000174,24.017413,-0.0078,1.382
10554.00,7.598536,25.03559,-0.000174,24.017589,-0.0077,1.382
10556.00,7.598644,25.03564,-0.000174,24.017011,-0.0077,1.382
10558.00,7.598357,25.03437,-0.000174,24.017250,-0.0077,1.383
10560.00,7.597960,25.03519,-0.000174,24.017464,-0.0077,1.382
10562.00,7.597250,25.03551,-0.000173,24.017389,-0.0077,1.382
10564.00,7.597305,25.03607,-0.000173,24.017293,-0.0077,1.382
10566.00,7.597587,25.03675,-0.000173,24.016664,-0.0078,1.382
10568.00,7.597675,25.03645,-0.000175,24.017656,-0.0078,1.382
10570.00,7.597339,25.03575,-0.000175,24.017881,-0.0077,1.382
10572.00,7.597498,25.03556,-0.000175,24.017275,-0.0078,1.382
10574.00,7.597640,25.03521,-0.000174,24.017235,-0.0077,1.383
10576.00,7.598587,25.03546,-0.000175,24.017505,-0.0077,1.382
10578.00,7.598915,25.03506,-0.000173,24.017516,-0.0077,1.382
10580.00,7.598358,25.03437,-0.000174,24.017672,-0.0078,1.382
10582.00,7.597751,25.03477,-0.000174,24.017495,-0.0078,1.382
10584.00,7.597904,25.03500,-0.000173,24.017600,-0.0077,1.382
10586.00,7.597891,25.03496,-0.000174,24.016692,-0.0077,1.382
10588.00,7.596998,25.03433,-0.000175,24.017505,-0.0077,1.382
10590.00,7.597587,25.03499,-0.000175,24.017855,-0.0077,1.382
10592.00,7.597205,25.03502,-0.000173,24.017558,-0.0078,1.382
10594.00,7.596633,25.03538,-0.000174,24.017221,-0.0078,1.382
10596.00,7.596988,25.03418,-0.000176,24.016989,-0.0078,1.381
10598.00,7.597462,25.03332,-0.000174,24.017763,-0.0078,1.383
10600.00,7.597683,25.03433,-0.000174,24.016933,-0.0078,1.382
10602.00,7.597718,25.03460,-0.000174,24.017152,-0.0078,1.382
10604.00,7.597479,25.03403,-0.000174,24.017389,-0.0078,1.382
10606.00,7.598026,25.03452,-0.000174,24.017660,-0.0078,1.382
10608.00,7.599339,25.03440,-0.000175,24.016762,-0.0078,1.382
10610.00,7.598948,25.03516,-0.000173,24.017418,-0.0078,1.382
10612.00,7.597582,25.03497,-0.000174,24.017335,-0.0078,1.382
10614.00,7.597564,25.03448,-0.000174,24.017857,-0.0078,1.382
10616.00,7.597348,25.03447,-0.000175,24.016789,-0.0078,1.382
10618.00,7.597033,25.03438,-0.000175,24.017306,-0.0078,1.383
10620.00,7.597328,25.03491,-0.000175,24.016985,-0.0078,1.383
10622.00,7.597149,25.03477,-0.000174,24.017810,-0.0078,1.382
10624.00,7.597671,25.03449,-0.000175,24.017078,-0.0077,1.382
10626.00,7.598430,25.03450,-0.000174,24.016412,-0.0077,1.382
10628.00,7.598278,25.03454,-0.000173,24.017016,-0.0078,1.382
10630.00,7.598334,25.03494,-0.000175,24.017866,-0.0078,1.383
10632.00,7.597248,25.03610,-0.000174,24.017792,-0.0078,1.382
10634.00,7.596909,25.03655,-0.000174,24.017302,-0.0078,1.382
10636.00,7.598219,25.03633,-0.000174,24.017411,-0.0078,1.382
10638.00,7.597545,25.03572,-0.000174,24.017174,-0.0077,1.383
10640.00,7.596597,25.03657,-0.000174,24.017580,-0.0078,1.383
10642.00,7.596681,25.03664,-0.000175,24.017032,-0.0078,1.382
10644.00,7.596907,25.03653,-0.000174,24.017533,-0.0078,1.382
10646.00,7.597399,25.03617,-0.000174,24.017763,-0.0078,1.383
10648.00,7.597428,25.03645,-0.000174,24.017667,-0.0077,1.383
10650.00,7.597208,25.03661,-0.000174,24.017939,-0.0078,1.383
10652.00,7.597525,25.03654,-0.000174,24.018004,-0.0078,1.383
10654.00,7.597162,25.03717,-0.000175,24.017612,-0.0078,1.382
10656.00,7.596452,25.03598,-0.000174,24.017331,-0.0077,1.382
10658.00,7.596473,25.03620,-0.000173,24.016944,-0.0078,1.382
10660.00,7.597008,25.03772,-0.000174,24.016755,-0.0078,1.383
10662.00,7.596799,25.03645,-0.000174,24.017636,-0.0078,1.383
10664.00,7.597454,25.03565,-0.000174,24.017239,-0.0078,1.382
10666.00,7.597841,25.03565,-0.000174,24.017785,-0.0078,1.383
10668.00,7.597511,25.03497,-0.000174,24.016592,-0.0078,1.383
10670.00,7.596910,25.03566,-0.000174,24.017081,-0.0078,1.383
10672.00,7.597165,25.03571,-0.000175,24.017634,-0.0077,1.382
10674.00,7.596023,25.03594,-0.000174,24.017079,-0.0077,1.383
10676.00,7.596378,25.03616,-0.000174,24.017478,-0.0077,1.383
10678.00,7.596459,25.03550,-0.000174,24.017134,-0.0078,1.383
10680.00,7.596412,25.03622,-0.000174,24.017330,-0.0078,1.383
10682.00,7.597012,25.03577,-0.000174,24.018357,-0.0078,1.383
10684.00,7.597352,25.03567,-0.000174,24.017467,-0.0078,1.382
10686.00,7.597716,25.03522,-0.000174,24.017313,-0.0078,1.382
10688.00,7.597393,25.03570,-0.000175,24.017159,-0.0077,1.383
10690.00,7.597846,25.03588,-0.000175,24.017743,-0.0077,1.382
10692.00,7.597838,25.03599,-0.000174,24.017643,-0.0077,1.382
10694.00,7.597554,25.03607,-0.000173,24.017632,-0.0078,1.382
10696.00,7.597928,25.03539,-0.000173,24.017669,-0.0077,1.382
10698.00,7.597037,25.03577,-0.000174,24.017402,-0.0077,1.383
10700.00,7.597554,25.03573,-0.000174,24.017645,-0.0077,1.383
10702.00,7.597388,25.03584,-0.000174,24.017745,-0.0077,1.383
10704.00,7.596628,25.03632,-0.000173,24.017310,-0.0078,1.382
10706.00,7.596517,25.03616,-0.000174,24.017629,-0.0077,1.382
10708.00,7.596523,25.03569,-0.000174,24.017931,-0.0078,1.383
10710.00,7.596585,25.03553,-0.000175,24.018035,-0.0077,1.383
10712.00,7.596190,25.03599,-0.000174,24.017607,-0.0078,1.382
10714.00,7.596919,25.03537,-0.000174,24.017070,-0.0078,1.383
10716.00,7.597809,25.03545,-0.000174,24.017681,-0.0078,1.383
10718.00,7.597526,25.03519,-0.000175,24.017415,-0.0078,1.382
10720.00,7.597299,25.03516,-0.000175,24.017776,-0.0077,1.383
10722.00,7.597048,25.03572,-0.000175,24.017230,-0.0078,1.383
10724.00,7.597093,25.03612,-0.000174,24.017290,-0.0078,1.382
10726.00,7.596721,25.03487,-0.000174,24.017621,-0.0078,1.383
10728.00,7.596037,25.03481,-0.000174,24.017839,-0.0077,1.382
10730.00,7.595679,25.03527,-0.000173,24.017801,-0.0077,1.383
10732.00,7.595501,25.03550,-0.000175,24.018321,-0.0077,1.383
10734.00,7.596255,25.03448,-0.000176,24.017308,-0.0078,1.382
10736.00,7.596649,25.03394,-0.000174,24.017948,-0.0077,1.382
10738.00,7.595958,25.03528,-0.000172,24.017444,-0.0078,1.383
10740.00,7.596347,25.03559,-0.000174,24.017571,-0.0077,1.383
10742.00,7.596025,25.03504,-0.000175,24.017382,-0.0078,1.383
10744.00,7.596156,25.03496,-0.000174,24.017152,-0.0077,1.382
10746.00,7.596040,25.03532,-0.000173,24.017177,-0.0078,1.382
10748.00,7.596525,25.03551,-0.000174,24.017971,-0.0078,1.384
10750.00,7.596712,25.03479,-0.000175,24.017134,-0.0078,1.383
10752.00,7.596347,25.03396,-0.000176,24.016918,-0.0077,1.382
10754.00,7.596817,25.03434,-0.000175,24.018004,-0.0077,1.382
10756.00,7.596998,25.03512,-0.000175,24.017890,-0.0077,1.383
10758.00,7.597311,25.03529,-0.000175,24.017964,-0.0077,1.383
10760.00,7.596136,25.03524,-0.000174,24.017239,-0.0077,1.383
10762.00,7.596013,25.03613,-0.000175,24.017239,-0.0077,1.383
10764.00,7.595893,25.03494,-0.000174,24.017663,-0.0078,1.383
10766.00,7.595321,25.03510,-0.000173,24.017676,-0.0077,1.382
10768.00,7.595197,25.03521,-0.000174,24.017337,-0.0077,1.383
10770.00,7.596313,25.03616,-0.000174,24.017235,-0.0078,1.383
10772.00,7.596212,25.03525,-0.000174,24.017408,-0.0078,1.383
10774.00,7.595412,25.03405,-0.000173,24.017661,-0.0077,1.383
10776.00,7.595685,25.03456,-0.000175,24.017025,-0.0078,1.383
10778.00,7.596516,25.03459,-0.000175,24.017736,-0.0077,1.383
10780.00,7.596360,25.03407,-0.000175,24.017723,-0.0078,1.383
10782.00,7.596036,25.03507,-0.000174,24.017034,-0.0078,1.383
10784.00,7.595901,25.03498,-0.000174,24.017219,-0.0078,1.383
10786.00,7.596529,25.03497,-0.000175,24.017293,-0.0077,1.383
10788.00,7.596450,25.03460,-0.000174,24.017406,-0.0077,1.383
10790.00,7.596657,25.03498,-0.000174,24.017712,-0.0078,1.383
10792.00,7.597343,25.03475,-0.000174,24.017500,-0.0078,1.383
10794.00,7.597270,25.03469,-0.000173,24.017877,-0.0078,1.383
10796.00,7.596865,25.03596,-0.000174,24.017212,-0.0077,1.383
10798.00,7.597035,25.03590,-0.000174,24.017698,-0.0078,1.382
10800.00,7.596647,25.03597,-0.000175,24.017152,-0.0078,1.383
10802.00,7.595784,25.03593,-0.000174,24.017108,-0.0078,1.384
10804.00,7.595540,25.03582,-0.000174,24.017475,-0.0078,1.383
@18,12.0000,24.0
10806.00,7.595603,25.03537,-0.000174,24.017150,-0.0078,1.383
10808.00,7.594288,25.03516,-0.000174,24.016904,-0.0078,1.383
10810.00,7.587100,25.03591,-0.000173,24.017192,-0.0078,1.383
10812.00,7.578157,25.03627,-0.000172,24.018238,-0.0077,1.382
10814.00,7.571709,25.03596,-0.000174,24.017342,-0.0078,1.382
10816.00,7.568207,25.03535,-0.000173,24.017730,-0.0077,1.382
10818.00,7.568321,25.03490,-0.000174,24.017074,-0.0078,1.383
10820.00,7.569464,25.03558,-0.000174,24.017518,-0.0077,1.383
10822.00,7.570785,25.03477,-0.000174,24.017355,-0.0077,1.384
10824.00,7.572477,25.03493,-0.000175,24.016648,-0.0078,1.384
10826.00,7.574668,25.03469,-0.000176,24.017145,-0.0077,1.384
10828.00,7.578384,25.03474,-0.000177,24.017052,-0.0078,1.384
10830.00,7.583231,25.03446,-0.000177,24.017380,-0.0078,1.384
10832.00,7.590424,25.03482,-0.000176,24.017201,-0.0078,1.384
10834.00,7.600356,25.03447,-0.000175,24.017034,-0.0077,1.386
10836.00,7.611911,25.03377,-0.000176,24.016773,-0.0077,1.386
10838.00,7.622212,25.03433,-0.000176,24.017232,-0.0078,1.386
10840.00,7.630222,25.03473,-0.000176,24.017618,-0.0078,1.385
10842.00,7.633649,25.03558,-0.000176,24.017692,-0.0078,1.385
10844.00,7.636295,25.03464,-0.000174,24.017060,-0.0078,1.384
10846.00,7.638999,25.03446,-0.000175,24.017257,-0.0078,1.384
10848.00,7.640263,25.03443,-0.000173,24.017339,-0.0077,1.384
10850.00,7.641061,25.03445,-0.000174,24.017306,-0.0077,1.383
10852.00,7.639884,25.03406,-0.000173,24.017504,-0.0078,1.383
10854.00,7.638749,25.03451,-0.000174,24.017660,-0.0078,1.384
10856.00,7.637877,25.03450,-0.000174,24.017375,-0.0077,1.384
10858.00,7.637490,25.03403,-0.000174,24.016858,-0.0077,1.383
10860.00,7.637927,25.03472,-0.000174,24.017074,-0.0077,1.383
10862.00,7.638579,25.03432,-0.000173,24.017402,-0.0078,1.384
10864.00,7.638347,25.03455,-0.000173,24.017509,-0.0077,1.383
10866.00,7.637423,25.03528,-0.000174,24.017185,-0.0077,1.383
10868.00,7.637412,25.03452,-0.000174,24.017393,-0.0078,1.384
10870.00,7.637831,25.03436,-0.000174,24.017826,-0.0078,1.383
10872.00,7.637565,25.03471,-0.000174,24.016965,-0.0077,1.383
10874.00,7.637857,25.03489,-0.000176,24.017157,-0.0077,1.383
10876.00,7.638178,25.03455,-0.000174,24.017852,-0.0078,1.383
10878.00,7.637910,25.03487,-0.000174,24.017217,-0.0078,1.384
10880.00,7.636899,25.03490,-0.000175,24.017524,-0.0078,1.383
10882.00,7.636859,25.03396,-0.000175,24.018091,-0.0077,1.384
10884.00,7.636790,25.03401,-0.000174,24.017179,-0.0078,1.383
10886.00,7.636030,25.03467,-0.000174,24.017328,-0.0077,1.384
10888.00,7.635619,25.03497,-0.000176,24.017913,-0.0077,1.383
10890.00,7.634560,25.03452,-0.000175,24.017970,-0.0078,1.383
10892.00,7.633326,25.03489,-0.000175,24.017759,-0.0077,1.384
10894.00,7.632335,25.03481,-0.000175,24.016822,-0.0078,1.384
10896.00,7.631360,25.03481,-0.000174,24.016936,-0.0078,1.383
10898.00,7.630532,25.03447,-0.000172,24.017399,-0.0077,1.384
10900.00,7.629660,25.03463,-0.000174,24.017221,-0.0078,1.384
10902.00,7.628855,25.03528,-0.000174,24.017614,-0.0077,1.383
10904.00,7.628123,25.03573,-0.000175,24.017747,-0.0077,1.384
10906.00,7.627276,25.03569,-0.000174,24.017511,-0.0078,1.383
10908.00,7.625668,25.03691,-0.000173,24.017873,-0.0077,1.383
10910.00,7.624967,25.03610,-0.000174,24.017476,-0.0077,1.384
10912.00,7.623823,25.03598,-0.000174,24.018098,-0.0078,1.383
10914.00,7.622951,25.03671,-0.000173,24.017801,-0.0078,1.384
10916.00,7.621931,25.03631,-0.000173,24.017640,-0.0077,1.384
10918.00,7.620919,25.03665,-0.000174,24.017944,-0.0077,1.384
10920.00,7.620084,25.03616,-0.000175,24.017728,-0.0077,1.384
10922.00,7.619119,25.03651,-0.000175,24.017950,-0.0078,1.383
10924.00,7.618698,25.03643,-0.000174,24.017995,-0.0078,1.384
10926.00,7.618579,25.03617,-0.000175,24.017466,-0.0078,1.384
10928.00,7.617681,25.03616,-0.000175,24.017596,-0.0077,1.384
10930.00,7.616770,25.03563,-0.000175,24.017357,-0.0078,1.384
10932.00,7.616253,25.03621,-0.000174,24.017955,-0.0077,1.384
10934.00,7.616009,25.03671,-0.000174,24.017904,-0.0077,1.384
10936.00,7.615949,25.03637,-0.000175,24.017640,-0.0077,1.384
10938.00,7.615369,25.03641,-0.000175,24.017565,-0.0077,1.384
10940.00,7.614809,25.03667,-0.000173,24.017819,-0.0077,1.384
10942.00,7.614247,25.03679,-0.000175,24.018042,-0.0078,1.384
10944.00,7.613621,25.03629,-0.000175,24.017632,-0.0077,1.384
10946.00,7.613211,25.03629,-0.000173,24.017919,-0.0077,1.383
10948.00,7.612310,25.03587,-0.000173,24.017547,-0.0077,1.383
10950.00,7.611582,25.03513,-0.000173,24.017536,-0.0077,1.384
10952.00,7.611173,25.03586,-0.000174,24.017547,-0.0077,1.384
10954.00,7.610592,25.03654,-0.000175,24.017703,-0.0077,1.384
10956.00,7.608388,25.03519,-0.000175,24.017748,-0.0077,1.384
10958.00,7.607251,25.03561,-0.000174,24.017944,-0.0078,1.384
10960.00,7.607265,25.03541,-0.000173,24.017384,-0.0078,1.384
10962.00,7.607111,25.03579,-0.000174,24.017157,-0.0078,1.384
10964.00,7.607015,25.03607,-0.000175,24.016815,-0.0078,1.384
10966.00,7.606330,25.03604,-0.000174,24.017261,-0.0078,1.384
10968.00,7.605582,25.03580,-0.000175,24.017560,-0.0077,1.384
10970.00,7.605372,25.03593,-0.000174,24.017446,-0.0078,1.384
10972.00,7.605569,25.03614,-0.000173,24.018026,-0.0077,1.383
10974.00,7.605251,25.03581,-0.000173,24.018236,-0.0077,1.384
10976.00,7.604586,25.03644,-0.000174,24.017319,-0.0077,1.384
10978.00,7.604136,25.03614,-0.000174,24.017253,-0.0078,1.384
10980.00,7.603467,25.03605,-0.000174,24.017348,-0.0078,1.384
10982.00,7.603964,25.03618,-0.000176,24.017157,-0.0077,1.384
10984.00,7.604705,25.03651,-0.000173,24.017777,-0.0078,1.384
10986.00,7.604876,25.03655,-0.000174,24.017658,-0.0077,1.384
10988.00,7.604885,25.03693,-0.000174,24.017219,-0.0078,1.384
10990.00,7.605605,25.03640,-0.000175,24.017074,-0.0078,1.384
10992.00,7.606832,25.03658,-0.000174,24.017888,-0.0078,1.384
10994.00,7.606163,25.03650,-0.000174,24.017145,-0.0077,1.384
10996.00,7.604905,25.03579,-0.000174,24.017192,-0.0078,1.384
10998.00,7.603352,25.03577,-0.000175,24.017455,-0.0078,1.384
11000.00,7.602822,25.03587,-0.000175,24.016947,-0.0078,1.383
11002.00,7.602607,25.03518,-0.000174,24.016880,-0.0077,1.384
11004.00,7.602530,25.03522,-0.000174,24.017362,-0.0078,1.384
11006.00,7.602509,25.03496,-0.000175,24.017710,-0.0078,1.384
11008.00,7.602804,25.03533,-0.000176,24.017574,-0.0078,1.384
11010.00,7.602074,25.03640,-0.000173,24.017951,-0.0077,1.384
11012.00,7.601179,25.03613,-0.000174,24.017781,-0.0078,1.384
11014.00,7.601181,25.03507,-0.000175,24.017143,-0.0078,1.385
11016.00,7.601154,25.03595,-0.000175,24.017774,-0.0077,1.384
11018.00,7.601318,25.03595,-0.000173,24.016574,-0.0077,1.384
11020.00,7.600970,25.03620,-0.000174,24.017108,-0.0077,1.385
11022.00,7.600690,25.03542,-0.000175,24.017899,-0.0077,1.385
11024.00,7.600304,25.03574,-0.000174,24.017212,-0.0077,1.384
11026.00,7.600438,25.03474,-0.000175,24.017306,-0.0077,1.385
11028.00,7.600484,25.03524,-0.000174,24.017828,-0.0077,1.385
11030.00,7.600319,25.03498,-0.000174,24.017250,-0.0077,1.384
11032.00,7.599273,25.03583,-0.000173,24.017719,-0.0077,1.385
11034.00,7.598827,25.03578,-0.000173,24.018104,-0.0077,1.385
11036.00,7.598784,25.03526,-0.000174,24.017814,-0.0077,1.385
11038.00,7.598839,25.03552,-0.000174,24.017756,-0.0077,1.385
11040.00,7.598802,25.03611,-0.000174,24.017736,-0.0077,1.385
11042.00,7.598438,25.03499,-0.000174,24.018203,-0.0077,1.384
11044.00,7.598650,25.03464,-0.000174,24.017573,-0.0078,1.385
11046.00,7.598835,25.03517,-0.000174,24.017536,-0.0078,1.384
11048.00,7.599045,25.03501,-0.000175,24.017558,-0.0078,1.385
11050.00,7.599032,25.03544,-0.000175,24.017988,-0.0077,1.385
11052.00,7.598708,25.03597,-0.000173,24.017906,-0.0078,1.384
11054.00,7.598441,25.03579,-0.000173,24.017453,-0.0077,1.385
11056.00,7.597225,25.03502,-0.000175,24.017217,-0.0077,1.385
11058.00,7.597141,25.03567,-0.000174,24.017531,-0.0077,1.385
11060.00,7.597470,25.03545,-0.000174,24.017259,-0.0077,1.384
11062.00,7.597499,25.03542,-0.000173,24.017466,-0.0078,1.385
11064.00,7.597690,25.03566,-0.000174,24.017854,-0.0077,1.385
11066.00,7.596735,25.03573,-0.000174,24.017730,-0.0077,1.385
11068.00,7.596278,25.03623,-0.000173,24.018008,-0.0077,1.385
11070.00,7.596410,25.03656,-0.000173,24.018066,-0.0077,1.384
11072.00,7.596390,25.03650,-0.000173,24.018464,-0.0077,1.384
11074.00,7.596567,25.03667,-0.000173,24.017531,-0.0077,1.385
11076.00,7.597338,25.03779,-0.000175,24.018008,-0.0077,1.385
11078.00,7.597047,25.03836,-0.000173,24.017310,-0.0077,1.385
11080.00,7.596211,25.03787,-0.000174,24.017413,-0.0077,1.385
11082.00,7.596415,25.03665,-0.000174,24.017277,-0.0077,1.385
11084.00,7.596215,25.03720,-0.000174,24.017346,-0.0077,1.385
11086.00,7.596850,25.03784,-0.000173,24.017515,-0.0078,1.384
11088.00,7.597020,25.03722,-0.000174,24.017538,-0.0077,1.385
11090.00,7.597071,25.03745,-0.000174,24.017480,-0.0077,1.385
11092.00,7.596881,25.03722,-0.000173,24.017612,-0.0077,1.384
11094.00,7.596731,25.03675,-0.000173,24.017431,-0.0077,1.385
11096.00,7.597054,25.03720,-0.000174,24.017299,-0.0078,1.385
11098.00,7.597310,25.03744,-0.000174,24.017185,-0.0077,1.385
11100.00,7.596761,25.03758,-0.000174,24.016679,-0.0077,1.385
11102.00,7.596439,25.03776,-0.000174,24.017268,-0.0077,1.386
11104.00,7.596076,25.03815,-0.000175,24.017926,-0.0077,1.385
11106.00,7.596851,25.03801,-0.000173,24.017391,-0.0077,1.385
11108.00,7.596713,25.03792,-0.000173,24.017797,-0.0077,1.384
11110.00,7.596902,25.03791,-0.000173,24.017777,-0.0077,1.385
11112.00,7.596575,25.03736,-0.000173,24.017797,-0.0078,1.384
11114.00,7.595612,25.03809,-0.000174,24.017072,-0.0077,1.385
11116.00,7.595192,25.03779,-0.000174,24.016721,-0.0078,1.385
11118.00,7.595352,25.03824,-0.000175,24.017355,-0.0077,1.385
11120.00,7.595569,25.03761,-0.000175,24.017835,-0.0077,1.385
11122.00,7.595904,25.03740,-0.000175,24.017707,-0.0077,1.385
11124.00,7.595443,25.03826,-0.000174,24.017989,-0.0077,1.385
11126.00,7.594557,25.03809,-0.000173,24.018370,-0.0078,1.385
11128.00,7.593999,25.03770,-0.000174,24.018437,-0.0078,1.385
11130.00,7.595440,25.03765,-0.000173,24.017438,-0.0077,1.384
11132.00,7.595766,25.03786,-0.000173,24.017404,-0.0078,1.385
11134.00,7.595201,25.03708,-0.000172,24.018386,-0.0077,1.384
11136.00,7.595100,25.03733,-0.000173,24.017736,-0.0077,1.385
11138.00,7.594762,25.03642,-0.000173,24.017422,-0.0077,1.385
11140.00,7.594602,25.03699,-0.000173,24.017458,-0.0077,1.384
11142.00,7.594855,25.03675,-0.000173,24.017826,-0.0077,1.384
11144.00,7.595711,25.03582,-0.000174,24.016916,-0.0077,1.385
11146.00,7.596625,25.03583,-0.000174,24.017386,-0.0077,1.385
11148.00,7.596234,25.03738,-0.000173,24.018107,-0.0077,1.385
11150.00,7.595435,25.03770,-0.000173,24.017892,-0.0077,1.385
11152.00,7.594774,25.03654,-0.000172,24.017786,-0.0077,1.385
11154.00,7.595193,25.03713,-0.000173,24.018180,-0.0077,1.385
11156.00,7.595946,25.03753,-0.000173,24.018044,-0.0077,1.385
11158.00,7.596194,25.03704,-0.000175,24.017399,-0.0077,1.385
11160.00,7.596303,25.03642,-0.000174,24.017725,-0.0078,1.385
11162.00,7.595405,25.03588,-0.000172,24.017931,-0.0077,1.384
11164.00,7.595584,25.03643,-0.000173,24.017821,-0.0077,1.384
11166.00,7.595484,25.03636,-0.000172,24.017803,-0.0077,1.384
11168.00,7.595652,25.03515,-0.000173,24.017052,-0.0077,1.385
11170.00,7.595943,25.03503,-0.000174,24.017665,-0.0077,1.385
11172.00,7.595516,25.03611,-0.000174,24.017442,-0.0077,1.385
11174.00,7.594952,25.03670,-0.000174,24.017181,-0.0078,1.385
11176.00,7.594185,25.03707,-0.000173,24.017221,-0.0078,1.384
11178.00,7.594110,25.03608,-0.000173,24.017714,-0.0077,1.385
11180.00,7.594270,25.03554,-0.000174,24.017694,-0.0077,1.385
11182.00,7.594392,25.03585,-0.000174,24.017471,-0.0078,1.385
11184.00,7.594399,25.03589,-0.000174,24.017306,-0.0078,1.385
11186.00,7.594356,25.03638,-0.000173,24.017072,-0.0078,1.384
11188.00,7.593871,25.03704,-0.000174,24.018211,-0.0077,1.384
11190.00,7.594133,25.03739,-0.000173,24.017453,-0.0077,1.385
11192.00,7.593862,25.03604,-0.000173,24.017565,-0.0078,1.386
11194.00,7.594328,25.03566,-0.000174,24.017545,-0.0078,1.386
11196.00,7.594886,25.03665,-0.000174,24.017538,-0.0077,1.385
11198.00,7.595704,25.03692,-0.000173,24.017221,-0.0077,1.385
11200.00,7.595832,25.03635,-0.000174,24.017848,-0.0077,1.385
11202.00,7.595340,25.03571,-0.000173,24.017482,-0.0077,1.385
11204.00,7.594495,25.03645,-0.000174,24.017453,-0.0078,1.385
11206.00,7.593928,25.03693,-0.000174,24.017872,-0.0077,1.385
11208.00,7.595398,25.03697,-0.000174,24.016779,-0.0077,1.385
11210.00,7.595395,25.03657,-0.000174,24.017834,-0.0077,1.385
11212.00,7.595143,25.03616,-0.000174,24.017830,-0.0077,1.386
11214.00,7.595126,25.03681,-0.000175,24.017681,-0.0077,1.385
11216.00,7.594893,25.03685,-0.000174,24.017166,-0.0077,1.385
11218.00,7.596045,25.03673,-0.000174,24.017719,-0.0077,1.385
11220.00,7.595086,25.03734,-0.000174,24.017487,-0.0078,1.385
11222.00,7.595798,25.03714,-0.000174,24.017681,-0.0078,1.384
11224.00,7.595949,25.03676,-0.000174,24.017449,-0.0077,1.385
11226.00,7.595422,25.03744,-0.000175,24.017355,-0.0077,1.385
11228.00,7.595272,25.03800,-0.000174,24.016942,-0.0077,1.386
11230.00,7.595001,25.03757,-0.000174,24.017730,-0.0077,1.385
11232.00,7.594620,25.03778,-0.000174,24.017475,-0.0077,1.385
11234.00,7.594072,25.03760,-0.000174,24.017259,-0.0077,1.385
11236.00,7.593789,25.03763,-0.000173,24.017511,-0.0077,1.385
11238.00,7.594308,25.03643,-0.000173,24.017408,-0.0078,1.386
11240.00,7.594117,25.03687,-0.000174,24.017458,-0.0077,1.385
11242.00,7.594436,25.03682,-0.000174,24.017745,-0.0078,1.386
11244.00,7.594747,25.03703,-0.000175,24.017591,-0.0077,1.385
11246.00,7.594146,25.03732,-0.000174,24.017139,-0.0077,1.385
11248.00,7.593748,25.03742,-0.000174,24.017573,-0.0077,1.384
11250.00,7.594552,25.03753,-0.000174,24.018327,-0.0077,1.384
11252.00,7.594219,25.03764,-0.000173,24.017759,-0.0077,1.384
11254.00,7.594222,25.03689,-0.000175,24.017814,-0.0077,1.386
11256.00,7.594466,25.03752,-0.000174,24.017350,-0.0077,1.386
11258.00,7.594805,25.03654,-0.000174,24.017322,-0.0078,1.386
11260.00,7.594189,25.03670,-0.000175,24.017341,-0.0077,1.385
11262.00,7.594453,25.03667,-0.000173,24.018124,-0.0078,1.385
11264.00,7.594244,25.03687,-0.000174,24.017721,-0.0078,1.385
11266.00,7.594423,25.03645,-0.000174,24.017505,-0.0077,1.385
11268.00,7.594757,25.03606,-0.000175,24.017060,-0.0077,1.385
11270.00,7.594226,25.03677,-0.000174,24.017172,-0.0077,1.385
11272.00,7.593855,25.03656,-0.000174,24.017438,-0.0077,1.386
11274.00,7.594410,25.03721,-0.000175,24.017591,-0.0077,1.385
11276.00,7.594865,25.03692,-0.000174,24.017578,-0.0077,1.386
11278.00,7.594883,25.03704,-0.000174,24.017732,-0.0077,1.386
11280.00,7.594810,25.03676,-0.000173,24.017449,-0.0077,1.386
11282.00,7.595229,25.03748,-0.000174,24.017551,-0.0077,1.385
11284.00,7.595370,25.03744,-0.000173,24.017571,-0.0077,1.385
11286.00,7.594663,25.03772,-0.000173,24.017844,-0.0077,1.385
11288.00,7.594297,25.03812,-0.000173,24.017273,-0.0078,1.386
11290.00,7.594456,25.03784,-0.000173,24.017636,-0.0077,1.386
11292.00,7.594058,25.03716,-0.000172,24.018347,-0.0077,1.385
11294.00,7.594094,25.03724,-0.000172,24.017518,-0.0077,1.385
11296.00,7.594442,25.03724,-0.000173,24.017304,-0.0077,1.385
11298.00,7.594062,25.03658,-0.000174,24.017005,-0.0078,1.385
11300.00,7.593765,25.03626,-0.000174,24.017774,-0.0078,1.386
11302.00,7.594603,25.03686,-0.000174,24.018314,-0.0077,1.385
11304.00,7.594146,25.03645,-0.000173,24.018082,-0.0077,1.385
11306.00,7.594151,25.03625,-0.000172,24.018051,-0.0077,1.385
11308.00,7.594176,25.03670,-0.000173,24.017839,-0.0077,1.385
11310.00,7.593917,25.03707,-0.000173,24.017417,-0.0077,1.386
11312.00,7.593158,25.03645,-0.000174,24.017451,-0.0077,1.386
11314.00,7.593609,25.03597,-0.000174,24.017888,-0.0077,1.386
11316.00,7.593641,25.03695,-0.000174,24.017380,-0.0077,1.386
11318.00,7.593732,25.03766,-0.000174,24.017360,-0.0077,1.386
11320.00,7.594117,25.03708,-0.000173,24.017224,-0.0077,1.385
11322.00,7.593557,25.03710,-0.000174,24.017629,-0.0077,1.386
11324.00,7.593954,25.03707,-0.000174,24.017221,-0.0077,1.385
11326.00,7.593730,25.03683,-0.000173,24.017794,-0.0077,1.386
11328.00,7.593689,25.03751,-0.000173,24.017805,-0.0078,1.385
11330.00,7.593248,25.03794,-0.000175,24.017756,-0.0078,1.385
11332.00,7.593527,25.03790,-0.000175,24.017665,-0.0077,1.386
11334.00,7.593848,25.03755,-0.000174,24.017917,-0.0078,1.386
11336.00,7.593892,25.03723,-0.000174,24.017370,-0.0078,1.385
11338.00,7.593432,25.03747,-0.000174,24.017264,-0.0077,1.385
11340.00,7.593354,25.03778,-0.000173,24.017739,-0.0077,1.386
11342.00,7.592853,25.03727,-0.000175,24.017524,-0.0077,1.385
11344.00,7.593035,25.03836,-0.000174,24.018441,-0.0078,1.386
11346.00,7.592972,25.03915,-0.000174,24.018575,-0.0078,1.386
11348.00,7.592755,25.03818,-0.000174,24.018042,-0.0077,1.385
11350.00,7.593234,25.03865,-0.000174,24.017324,-0.0078,1.386
11352.00,7.592850,25.03837,-0.000173,24.017070,-0.0077,1.385
11354.00,7.592514,25.03763,-0.000173,24.017339,-0.0077,1.385
11356.00,7.592922,25.03759,-0.000174,24.017268,-0.0077,1.386
11358.00,7.592825,25.03832,-0.000175,24.017252,-0.0078,1.386
11360.00,7.592857,25.03806,-0.000174,24.016909,-0.0078,1.386
11362.00,7.592956,25.03674,-0.000174,24.017679,-0.0078,1.386
11364.00,7.592867,25.03714,-0.000172,24.017542,-0.0077,1.385
11366.00,7.592959,25.03718,-0.000174,24.017563,-0.0078,1.385
11368.00,7.593131,25.03728,-0.000174,24.017640,-0.0077,1.386
11370.00,7.593420,25.03724,-0.000174,24.016960,-0.0078,1.386
11372.00,7.594424,25.03733,-0.000175,24.017366,-0.0077,1.386
11374.00,7.593438,25.03720,-0.000175,24.018102,-0.0077,1.386
11376.00,7.592072,25.03749,-0.000174,24.017678,-0.0077,1.385
11378.00,7.591866,25.03681,-0.000174,24.017979,-0.0078,1.385
11380.00,7.592066,25.03725,-0.000174,24.017074,-0.0078,1.386
11382.00,7.593648,25.03708,-0.000173,24.017020,-0.0078,1.386
11384.00,7.594286,25.03771,-0.000174,24.017556,-0.0078,1.386
11386.00,7.593850,25.03789,-0.000173,24.017154,-0.0078,1.386
11388.00,7.593383,25.03759,-0.000174,24.017156,-0.0078,1.387
11390.00,7.593257,25.03749,-0.000174,24.017070,-0.0078,1.386
11392.00,7.593159,25.03784,-0.000175,24.017866,-0.0078,1.386
11394.00,7.592632,25.03735,-0.000174,24.017621,-0.0077,1.385
11396.00,7.593787,25.03755,-0.000173,24.017516,-0.0078,1.385
11398.00,7.594107,25.03833,-0.000174,24.017634,-0.0077,1.386
11400.00,7.593844,25.03856,-0.000174,24.017799,-0.0077,1.386
11402.00,7.593350,25.03843,-0.000174,24.017513,-0.0078,1.386
11404.00,7.593231,25.03827,-0.000173,24.017150,-0.0077,1.386
@19,12.0000,24.0
11406.00,7.592814,25.03800,-0.000174,24.018004,-0.0077,1.387
11408.00,7.590701,25.03834,-0.000174,24.017295,-0.0077,1.386
11410.00,7.584256,25.03838,-0.000174,24.017504,-0.0077,1.385
11412.00,7.577218,25.03846,-0.000175,24.017533,-0.0078,1.385
11414.00,7.570645,25.03779,-0.000174,24.017592,-0.0077,1.384
11416.00,7.566366,25.03805,-0.000173,24.018762,-0.0077,1.385
11418.00,7.564780,25.03781,-0.000173,24.018307,-0.0077,1.386
11420.00,7.565719,25.03824,-0.000175,24.017815,-0.0077,1.387
11422.00,7.566958,25.03759,-0.000176,24.017319,-0.0077,1.387
11424.00,7.568758,25.03819,-0.000176,24.018356,-0.0077,1.387
11426.00,7.571049,25.03795,-0.000174,24.017761,-0.0077,1.387
11428.00,7.574032,25.03864,-0.000174,24.018060,-0.0077,1.387
11430.00,7.577569,25.03916,-0.000176,24.017553,-0.0077,1.387
11432.00,7.584161,25.03871,-0.000176,24.017641,-0.0077,1.387
11434.00,7.595443,25.03922,-0.000175,24.018182,-0.0077,1.389
11436.00,7.607280,25.03911,-0.000175,24.017081,-0.0077,1.388
11438.00,7.617356,25.03869,-0.000177,24.017244,-0.0077,1.388
11440.00,7.624624,25.03788,-0.000176,24.017636,-0.0078,1.388
11442.00,7.628123,25.03804,-0.000176,24.017453,-0.0078,1.387
11444.00,7.630954,25.03861,-0.000175,24.017727,-0.0077,1.387
11446.00,7.631692,25.03815,-0.000175,24.017257,-0.0078,1.386
11448.00,7.633433,25.03833,-0.000173,24.017941,-0.0077,1.387
11450.00,7.634399,25.03848,-0.000174,24.017614,-0.0078,1.387
11452.00,7.634473,25.03863,-0.000173,24.017602,-0.0077,1.386
11454.00,7.634099,25.03921,-0.000173,24.018067,-0.0077,1.386
11456.00,7.634094,25.03904,-0.000173,24.017371,-0.0078,1.386
11458.00,7.633328,25.03912,-0.000173,24.017614,-0.0077,1.387
11460.00,7.632531,25.03807,-0.000173,24.017321,-0.0078,1.387
11462.00,7.631719,25.03845,-0.000173,24.017906,-0.0077,1.386
11464.00,7.631775,25.03868,-0.000174,24.017801,-0.0077,1.386
11466.00,7.632954,25.03765,-0.000174,24.017402,-0.0077,1.386
11468.00,7.633073,25.03675,-0.000173,24.017942,-0.0077,1.386
11470.00,7.633069,25.03681,-0.000173,24.018252,-0.0077,1.387
11472.00,7.633731,25.03751,-0.000173,24.017538,-0.0077,1.386
11474.00,7.633722,25.03877,-0.000174,24.018281,-0.0077,1.386
11476.00,7.633654,25.03861,-0.000176,24.018247,-0.0077,1.386
11478.00,7.632970,25.03803,-0.000174,24.017504,-0.0077,1.386
11480.00,7.633451,25.03830,-0.000173,24.017915,-0.0077,1.386
11482.00,7.634183,25.03812,-0.000174,24.017520,-0.0077,1.386
11484.00,7.633224,25.03920,-0.000174,24.017986,-0.0077,1.386
11486.00,7.632556,25.03831,-0.000174,24.017531,-0.0078,1.387
11488.00,7.630791,25.03750,-0.000174,24.017489,-0.0077,1.387
11490.00,7.630111,25.03659,-0.000175,24.017373,-0.0077,1.387
11492.00,7.629916,25.03670,-0.000174,24.018191,-0.0077,1.386
11494.00,7.629169,25.03693,-0.000173,24.018619,-0.0077,1.386
11496.00,7.627705,25.03747,-0.000173,24.017255,-0.0077,1.386
11498.00,7.626658,25.03831,-0.000174,24.017921,-0.0078,1.386
11500.00,7.625655,25.03850,-0.000173,24.017796,-0.0077,1.387
11502.00,7.624827,25.03839,-0.000173,24.017012,-0.0077,1.386
11504.00,7.623823,25.03824,-0.000173,24.017257,-0.0077,1.386
11506.00,7.622176,25.03827,-0.000174,24.018472,-0.0077,1.386
11508.00,7.621540,25.03849,-0.000173,24.018153,-0.0077,1.386
11510.00,7.621239,25.03897,-0.000172,24.017455,-0.0077,1.387
11512.00,7.620230,25.03849,-0.000174,24.017864,-0.0078,1.387
11514.00,7.619515,25.03691,-0.000174,24.017181,-0.0077,1.386
11516.00,7.618878,25.03709,-0.000175,24.017275,-0.0077,1.386
11518.00,7.617794,25.03766,-0.000174,24.018548,-0.0077,1.387
11520.00,7.616688,25.03813,-0.000175,24.017814,-0.0078,1.387
11522.00,7.616547,25.03881,-0.000174,24.017883,-0.0078,1.386
11524.00,7.615778,25.03777,-0.000174,24.017790,-0.0078,1.387
11526.00,7.615150,25.03787,-0.000174,24.017678,-0.0077,1.387
11528.00,7.615177,25.03799,-0.000174,24.017137,-0.0077,1.386
11530.00,7.614478,25.03806,-0.000174,24.017837,-0.0077,1.386
11532.00,7.614077,25.03795,-0.000173,24.017788,-0.0077,1.386
11534.00,7.613533,25.03781,-0.000173,24.016905,-0.0077,1.386
11536.00,7.613025,25.03792,-0.000173,24.017625,-0.0077,1.386
11538.00,7.612238,25.03766,-0.000173,24.018675,-0.0077,1.387
11540.00,7.611659,25.03680,-0.000174,24.017948,-0.0077,1.387
11542.00,7.610955,25.03709,-0.000173,24.018153,-0.0077,1.386
11544.00,7.609606,25.03678,-0.000175,24.017823,-0.0077,1.387
11546.00,7.608931,25.03707,-0.000174,24.017730,-0.0077,1.387
11548.00,7.608549,25.03809,-0.000173,24.017623,-0.0077,1.386
11550.00,7.607801,25.03820,-0.000173,24.017487,-0.0077,1.387
11552.00,7.607340,25.03814,-0.000173,24.017781,-0.0077,1.387
11554.00,7.606798,25.03787,-0.000174,24.017348,-0.0077,1.386
11556.00,7.606101,25.03755,-0.000173,24.017321,-0.0077,1.386
11558.00,7.606017,25.03820,-0.000174,24.017964,-0.0077,1.387
11560.00,7.605925,25.03808,-0.000175,24.017395,-0.0077,1.387
11562.00,7.606003,25.03808,-0.000173,24.017685,-0.0077,1.387
11564.00,7.605442,25.03739,-0.000173,24.017955,-0.0078,1.387
11566.00,7.603799,25.03683,-0.000173,24.017843,-0.0077,1.387
11568.00,7.603123,25.03757,-0.000173,24.017913,-0.0077,1.387
11570.00,7.603306,25.03834,-0.000174,24.017727,-0.0077,1.386
11572.00,7.603816,25.03856,-0.000173,24.018029,-0.0077,1.386
11574.00,7.603710,25.03859,-0.000174,24.017549,-0.0077,1.386
11576.00,7.603358,25.03826,-0.000174,24.017328,-0.0077,1.386
11578.00,7.603094,25.03825,-0.000173,24.016769,-0.0078,1.386
11580.00,7.602893,25.03821,-0.000174,24.017259,-0.0077,1.386
11582.00,7.602750,25.03747,-0.000174,24.018164,-0.0077,1.387
11584.00,7.602020,25.03743,-0.000173,24.017714,-0.0077,1.387
11586.00,7.601904,25.03780,-0.000174,24.017692,-0.0077,1.387
11588.00,7.601510,25.03750,-0.000175,24.017603,-0.0077,1.387
11590.00,7.601351,25.03781,-0.000175,24.018173,-0.0077,1.387
11592.00,7.601179,25.03775,-0.000174,24.017524,-0.0077,1.387
11594.00,7.599958,25.03746,-0.000175,24.017313,-0.0077,1.387
11596.00,7.599433,25.03814,-0.000174,24.017785,-0.0078,1.387
11598.00,7.600079,25.03778,-0.000174,24.017676,-0.0077,1.387
11600.00,7.599449,25.03759,-0.000173,24.017498,-0.0077,1.387
11602.00,7.599770,25.03772,-0.000175,24.017750,-0.0077,1.387
11604.00,7.599900,25.03693,-0.000174,24.017176,-0.0077,1.387
11606.00,7.598856,25.03719,-0.000173,24.018087,-0.0077,1.387
11608.00,7.598167,25.03687,-0.000173,24.018051,-0.0077,1.387
11610.00,7.598135,25.03657,-0.000173,24.017767,-0.0077,1.387
11612.00,7.598152,25.03638,-0.000174,24.017761,-0.0077,1.386
11614.00,7.597928,25.03716,-0.000173,24.018138,-0.0078,1.386
11616.00,7.597846,25.03753,-0.000173,24.017640,-0.0078,1.387
11618.00,7.597158,25.03751,-0.000174,24.018031,-0.0077,1.387
11620.00,7.596244,25.03704,-0.000174,24.017690,-0.0077,1.387
11622.00,7.596155,25.03687,-0.000174,24.018365,-0.0077,1.387
11624.00,7.596848,25.03646,-0.000174,24.017707,-0.0078,1.387
11626.00,7.596628,25.03579,-0.000174,24.018673,-0.0077,1.387
11628.00,7.596601,25.03639,-0.000173,24.017801,-0.0077,1.386
11630.00,7.596970,25.03633,-0.000173,24.017208,-0.0077,1.386
11632.00,7.596934,25.03671,-0.000174,24.017567,-0.0077,1.387
11634.00,7.597104,25.03594,-0.000173,24.018196,-0.0077,1.387
11636.00,7.596095,25.03550,-0.000175,24.017333,-0.0077,1.387
11638.00,7.595720,25.03590,-0.000174,24.018008,-0.0077,1.387
11640.00,7.595259,25.03668,-0.000174,24.017411,-0.0078,1.387
11642.00,7.595083,25.03688,-0.000174,24.017592,-0.0077,1.387
11644.00,7.595291,25.03722,-0.000173,24.017678,-0.0077,1.387
11646.00,7.595683,25.03711,-0.000173,24.017538,-0.0077,1.387
11648.00,7.596098,25.03618,-0.000173,24.017471,-0.0078,1.387
11650.00,7.595928,25.03600,-0.000174,24.017844,-0.0077,1.387
11652.00,7.596033,25.03538,-0.000174,24.017315,-0.0078,1.387
11654.00,7.595684,25.03587,-0.000174,24.017852,-0.0078,1.387
11656.00,7.595317,25.03600,-0.000174,24.017736,-0.0077,1.387
11658.00,7.595178,25.03596,-0.000174,24.017491,-0.0077,1.387
11660.00,7.595302,25.03650,-0.000175,24.017295,-0.0077,1.387
11662.00,7.595499,25.03552,-0.000174,24.017553,-0.0078,1.388
11664.00,7.595586,25.03645,-0.000174,24.017701,-0.0077,1.387
11666.00,7.595643,25.03690,-0.000173,24.018017,-0.0077,1.387
11668.00,7.595483,25.03674,-0.000172,24.018238,-0.0077,1.387
11670.00,7.595769,25.03719,-0.000174,24.017854,-0.0077,1.388
11672.00,7.596198,25.03727,-0.000173,24.018122,-0.0077,1.387
11674.00,7.596668,25.03737,-0.000174,24.017263,-0.0078,1.387
11676.00,7.595869,25.03630,-0.000174,24.017756,-0.0077,1.387
11678.00,7.595893,25.03645,-0.000174,24.018258,-0.0077,1.387
11680.00,7.595768,25.03695,-0.000173,24.017375,-0.0077,1.387
11682.00,7.595681,25.03646,-0.000173,24.017602,-0.0077,1.387
11684.00,7.595610,25.03657,-0.000174,24.017464,-0.0077,1.387
11686.00,7.594752,25.03670,-0.000174,24.017433,-0.0077,1.387
11688.00,7.594990,25.03623,-0.000174,24.018040,-0.0077,1.387
11690.00,7.594916,25.03566,-0.000174,24.017150,-0.0078,1.388
11692.00,7.594854,25.03561,-0.000175,24.018078,-0.0077,1.388
11694.00,7.594735,25.03585,-0.000174,24.017362,-0.0077,1.388
11696.00,7.595045,25.03622,-0.000175,24.017457,-0.0078,1.387
11698.00,7.594405,25.03622,-0.000174,24.017689,-0.0078,1.387
11700.00,7.593355,25.03613,-0.000173,24.017757,-0.0077,1.387
11702.00,7.594179,25.03636,-0.000173,24.017319,-0.0077,1.386
11704.00,7.594861,25.03700,-0.000173,24.017371,-0.0078,1.387
11706.00,7.594211,25.03683,-0.000173,24.017563,-0.0077,1.387
11708.00,7.593737,25.03724,-0.000173,24.017576,-0.0078,1.387
11710.00,7.592693,25.03698,-0.000174,24.018109,-0.0078,1.388
11712.00,7.592370,25.03670,-0.000173,24.017656,-0.0078,1.388
11714.00,7.593109,25.03694,-0.000174,24.017738,-0.0078,1.387
11716.00,7.593570,25.03720,-0.000174,24.018066,-0.0078,1.387
11718.00,7.593924,25.03675,-0.000174,24.016440,-0.0078,1.387
11720.00,7.593398,25.03702,-0.000173,24.017384,-0.0078,1.387
11722.00,7.592683,25.03824,-0.000176,24.017893,-0.0078,1.388
11724.00,7.592591,25.03810,-0.000175,24.017650,-0.0078,1.388
11726.00,7.593629,25.03763,-0.000174,24.017585,-0.0078,1.387
11728.00,7.593668,25.03734,-0.000174,24.016866,-0.0078,1.387
11730.00,7.592813,25.03788,-0.000175,24.017384,-0.0078,1.387
11732.00,7.593462,25.03736,-0.000174,24.017344,-0.0078,1.388
11734.00,7.593482,25.03742,-0.000174,24.018118,-0.0077,1.387
11736.00,7.593602,25.03837,-0.000174,24.017834,-0.0077,1.387
11738.00,7.593764,25.03849,-0.000174,24.017478,-0.0077,1.388
11740.00,7.593561,25.03825,-0.000174,24.017264,-0.0077,1.387
11742.00,7.593898,25.03866,-0.000174,24.017250,-0.0077,1.387
11744.00,7.594219,25.03877,-0.000174,24.017353,-0.0077,1.388
11746.00,7.593776,25.03814,-0.000173,24.018013,-0.0077,1.387
11748.00,7.593214,25.03884,-0.000173,24.017480,-0.0077,1.388
11750.00,7.592210,25.03840,-0.000174,24.017734,-0.0077,1.388
11752.00,7.592889,25.03739,-0.000175,24.017805,-0.0077,1.388
11754.00,7.592901,25.03751,-0.000173,24.017618,-0.0077,1.387
11756.00,7.593308,25.03739,-0.000173,24.017627,-0.0077,1.387
11758.00,7.593381,25.03732,-0.000172,24.017462,-0.0077,1.387
11760.00,7.593730,25.03747,-0.000174,24.017603,-0.0077,1.387
11762.00,7.594129,25.03708,-0.000174,24.017602,-0.0077,1.387
11764.00,7.593245,25.03717,-0.000174,24.018374,-0.0077,1.387
11766.00,7.593159,25.03679,-0.000175,24.018316,-0.0077,1.387
11768.00,7.592805,25.03770,-0.000174,24.017165,-0.0077,1.388
11770.00,7.592058,25.03858,-0.000174,24.017406,-0.0078,1.388
11772.00,7.591596,25.03768,-0.000173,24.017440,-0.0078,1.388
11774.00,7.591285,25.03690,-0.000174,24.018035,-0.0078,1.387
11776.00,7.591817,25.03685,-0.000175,24.018038,-0.0077,1.387
11778.00,7.591779,25.03723,-0.000174,24.017395,-0.0077,1.387
11780.00,7.591874,25.03737,-0.000173,24.017663,-0.0077,1.388
11782.00,7.592199,25.03770,-0.000174,24.017491,-0.0078,1.388
11784.00,7.591982,25.03721,-0.000174,24.017433,-0.0077,1.388
11786.00,7.592248,25.03672,-0.000174,24.018546,-0.0077,1.388
11788.00,7.592571,25.03743,-0.000175,24.017507,-0.0077,1.388
11790.00,7.592037,25.03725,-0.000173,24.017331,-0.0077,1.387
11792.00,7.591817,25.03674,-0.000173,24.017692,-0.0077,1.387
11794.00,7.592213,25.03672,-0.000173,24.018118,-0.0077,1.387
11796.00,7.591817,25.03681,-0.000174,24.017223,-0.0077,1.388
11798.00,7.591668,25.03687,-0.000175,24.017805,-0.0077,1.388
11800.00,7.591659,25.03636,-0.000175,24.017643,-0.0077,1.387
11802.00,7.591212,25.03606,-0.000174,24.017136,-0.0077,1.388
11804.00,7.591726,25.03609,-0.000174,24.017282,-0.0078,1.388
11806.00,7.591912,25.03652,-0.000175,24.017830,-0.0077,1.388
11808.00,7.591530,25.03697,-0.000175,24.017906,-0.0078,1.388
11810.00,7.591575,25.03701,-0.000174,24.018044,-0.0077,1.388
11812.00,7.590689,25.03778,-0.000174,24.017449,-0.0077,1.387
11814.00,7.590347,25.03702,-0.000174,24.017460,-0.0077,1.388
11816.00,7.590836,25.03728,-0.000174,24.017458,-0.0077,1.388
11818.00,7.591639,25.03831,-0.000174,24.018138,-0.0077,1.388
11820.00,7.591768,25.03813,-0.000173,24.018082,-0.0077,1.387
11822.00,7.592220,25.03808,-0.000173,24.018189,-0.0078,1.388
11824.00,7.591742,25.03818,-0.000173,24.017669,-0.0077,1.388
11826.00,7.591919,25.03875,-0.000174,24.017640,-0.0077,1.388
11828.00,7.591513,25.03760,-0.000174,24.017458,-0.0078,1.387
11830.00,7.591326,25.03714,-0.000173,24.017556,-0.0078,1.388
11832.00,7.591573,25.03735,-0.000175,24.017279,-0.0077,1.388
11834.00,7.592049,25.03708,-0.000175,24.017502,-0.0077,1.388
11836.00,7.592085,25.03720,-0.000174,24.017319,-0.0078,1.388
11838.00,7.592740,25.03786,-0.000174,24.017631,-0.0078,1.388
11840.00,7.592232,25.03709,-0.000173,24.017650,-0.0078,1.388
11842.00,7.591748,25.03720,-0.000173,24.017511,-0.0078,1.388
11844.00,7.592129,25.03799,-0.000173,24.017239,-0.0078,1.388
11846.00,7.592107,25.03731,-0.000173,24.016916,-0.0077,1.388
11848.00,7.592255,25.03742,-0.000174,24.017888,-0.0077,1.388
11850.00,7.592557,25.03697,-0.000174,24.017547,-0.0077,1.388
11852.00,7.592399,25.03649,-0.000175,24.017324,-0.0077,1.388
11854.00,7.592127,25.03647,-0.000174,24.017850,-0.0077,1.388
11856.00,7.593150,25.03699,-0.000174,24.017596,-0.0078,1.388
11858.00,7.593531,25.03706,-0.000173,24.017614,-0.0077,1.388
11860.00,7.593099,25.03698,-0.000173,24.017429,-0.0078,1.388
11862.00,7.591565,25.03677,-0.000174,24.017139,-0.0078,1.388
11864.00,7.591242,25.03735,-0.000175,24.017040,-0.0078,1.388
11866.00,7.591870,25.03693,-0.000173,24.016978,-0.0077,1.388
11868.00,7.591674,25.03720,-0.000174,24.016668,-0.0078,1.389
11870.00,7.591924,25.03756,-0.000174,24.017339,-0.0078,1.388
11872.00,7.591755,25.03736,-0.000173,24.017806,-0.0077,1.388
11874.00,7.592057,25.03753,-0.000174,24.017643,-0.0078,1.388
11876.00,7.592760,25.03699,-0.000174,24.017708,-0.0077,1.388
11878.00,7.592411,25.03631,-0.000175,24.017580,-0.0077,1.388
11880.00,7.591960,25.03762,-0.000174,24.018238,-0.0077,1.388
11882.00,7.591756,25.03750,-0.000174,24.018220,-0.0077,1.388
11884.00,7.590747,25.03762,-0.000173,24.017544,-0.0078,1.388
11886.00,7.589931,25.03774,-0.000173,24.017547,-0.0077,1.388
11888.00,7.590705,25.03823,-0.000174,24.017486,-0.0077,1.388
11890.00,7.591493,25.03829,-0.000176,24.017910,-0.0078,1.389
11892.00,7.591121,25.03810,-0.000176,24.017692,-0.0078,1.388
11894.00,7.590257,25.03779,-0.000174,24.016878,-0.0077,1.388
11896.00,7.591050,25.03741,-0.000175,24.017438,-0.0077,1.388
11898.00,7.591052,25.03779,-0.000174,24.017823,-0.0077,1.388
11900.00,7.590775,25.03732,-0.000175,24.017618,-0.0078,1.388
11902.00,7.590969,25.03882,-0.000174,24.017072,-0.0078,1.388
11904.00,7.591785,25.03847,-0.000175,24.017292,-0.0077,1.388
11906.00,7.592011,25.03849,-0.000174,24.017243,-0.0078,1.388
11908.00,7.591167,25.03729,-0.000175,24.017360,-0.0078,1.388
11910.00,7.590441,25.03746,-0.000174,24.017486,-0.0077,1.388
11912.00,7.591282,25.03748,-0.000175,24.017612,-0.0077,1.388
11914.00,7.591336,25.03773,-0.000174,24.017785,-0.0078,1.388
11916.00,7.590632,25.03793,-0.000174,24.017808,-0.0078,1.388
11918.00,7.590601,25.03836,-0.000175,24.018551,-0.0077,1.389
11920.00,7.590829,25.03817,-0.000174,24.017136,-0.0077,1.388
11922.00,7.591484,25.03862,-0.000173,24.017377,-0.0077,1.388
11924.00,7.591586,25.03884,-0.000174,24.017399,-0.0077,1.388
11926.00,7.590760,25.03735,-0.000173,24.017699,-0.0078,1.388
11928.00,7.590732,25.03727,-0.000174,24.017545,-0.0078,1.388
11930.00,7.590877,25.03711,-0.000173,24.017864,-0.0077,1.387
11932.00,7.590379,25.03708,-0.000173,24.017362,-0.0078,1.388
11934.00,7.589529,25.03782,-0.000174,24.017756,-0.0078,1.388
11936.00,7.590167,25.03784,-0.000173,24.017752,-0.0077,1.388
11938.00,7.590488,25.03704,-0.000174,24.018189,-0.0077,1.388
11940.00,7.590968,25.03736,-0.000175,24.017574,-0.0078,1.389
11942.00,7.591083,25.03700,-0.000175,24.017370,-0.0077,1.389
11944.00,7.591008,25.03652,-0.000175,24.017544,-0.0077,1.388
11946.00,7.590751,25.03683,-0.000174,24.017935,-0.0078,1.388
11948.00,7.591459,25.03717,-0.000173,24.017748,-0.0077,1.388
11950.00,7.592089,25.03657,-0.000174,24.017852,-0.0077,1.388
11952.00,7.591557,25.03665,-0.000174,24.017449,-0.0077,1.389
11954.00,7.591351,25.03712,-0.000174,24.016739,-0.0077,1.389
11956.00,7.591152,25.03763,-0.000174,24.017558,-0.0077,1.388
11958.00,7.590962,25.03771,-0.000173,24.017083,-0.0077,1.388
11960.00,7.590637,25.03748,-0.000173,24.017192,-0.0078,1.388
11962.00,7.590751,25.03670,-0.000174,24.017649,-0.0078,1.388
11964.00,7.590507,25.03786,-0.000174,24.017634,-0.0077,1.388
11966.00,7.590696,25.03666,-0.000173,24.017928,-0.0077,1.388
11968.00,7.590203,25.03698,-0.000173,24.017275,-0.0077,1.388
11970.00,7.591205,25.03703,-0.000173,24.017917,-0.0077,1.388
11972.00,7.591424,25.03701,-0.000172,24.017596,-0.0078,1.389
11974.00,7.590547,25.03719,-0.000173,24.017935,-0.0078,1.389
11976.00,7.590071,25.03709,-0.000174,24.017558,-0.0078,1.389
11978.00,7.590698,25.03767,-0.000174,24.017159,-0.0077,1.388
11980.00,7.590618,25.03735,-0.000172,24.017460,-0.0077,1.388
11982.00,7.590026,25.03716,-0.000173,24.017866,-0.0077,1.388
11984.00,7.590403,25.03714,-0.000174,24.016893,-0.0078,1.388
11986.00,7.590671,25.03665,-0.000175,24.017649,-0.0077,1.388
11988.00,7.590722,25.03721,-0.000175,24.018028,-0.0077,1.388
11990.00,7.591151,25.03744,-0.000175,24.017402,-0.0077,1.388
11992.00,7.591382,25.03688,-0.000174,24.017672,-0.0078,1.388
11994.00,7.591020,25.03662,-0.000175,24.017679,-0.0077,1.388
11996.00,7.591239,25.03751,-0.000174,24.017335,-0.0077,1.388
11998.00,7.590798,25.03721,-0.000174,24.017614,-0.0077,1.388
12000.00,7.590324,25.03697,-0.000174,24.017873,-0.0078,1.388
12002.00,7.589800,25.03704,-0.000174,24.017391,-0.0077,1.388
12004.00,7.589856,25.03708,-0.000174,24.017935,-0.0077,1.388
@20,12.0000,24.0
12006.00,7.589623,25.03725,-0.000174,24.017012,-0.0078,1.389
12008.00,7.588009,25.03633,-0.000174,24.017661,-0.0078,1.388
12010.00,7.582045,25.03630,-0.000175,24.017607,-0.0078,1.388
12012.00,7.574336,25.03654,-0.000174,24.017665,-0.0077,1.388
12014.00,7.567306,25.03645,-0.000174,24.017284,-0.0078,1.387
12016.00,7.563338,25.03618,-0.000172,24.017752,-0.0078,1.387
12018.00,7.562538,25.03615,-0.000172,24.017669,-0.0077,1.388
12020.00,7.562926,25.03592,-0.000173,24.017951,-0.0077,1.389
12022.00,7.564652,25.03616,-0.000175,24.017252,-0.0077,1.389
12024.00,7.567246,25.03649,-0.000176,24.017553,-0.0077,1.390
12026.00,7.569472,25.03656,-0.000176,24.018022,-0.0077,1.389
12028.00,7.571757,25.03733,-0.000176,24.018357,-0.0077,1.389
12030.00,7.574944,25.03670,-0.000177,24.017741,-0.0077,1.390
12032.00,7.580178,25.03600,-0.000176,24.017872,-0.0077,1.389
12034.00,7.589700,25.03629,-0.000174,24.018067,-0.0077,1.390
12036.00,7.600991,25.03580,-0.000176,24.017482,-0.0077,1.391
12038.00,7.611104,25.03571,-0.000176,24.017705,-0.0077,1.390
12040.00,7.618504,25.03677,-0.000174,24.017607,-0.0077,1.390
12042.00,7.622898,25.03705,-0.000174,24.017703,-0.0077,1.390
12044.00,7.625216,25.03674,-0.000174,24.017457,-0.0077,1.389
12046.00,7.626469,25.03704,-0.000174,24.017828,-0.0077,1.389
12048.00,7.627339,25.03667,-0.000174,24.018559,-0.0077,1.389
12050.00,7.628272,25.03688,-0.000174,24.017631,-0.0077,1.388
12052.00,7.627828,25.03728,-0.000172,24.018066,-0.0077,1.388
12054.00,7.627935,25.03795,-0.000173,24.017558,-0.0077,1.388
12056.00,7.626728,25.03818,-0.000172,24.017520,-0.0077,1.388
12058.00,7.625690,25.03749,-0.000172,24.017571,-0.0077,1.388
12060.00,7.625527,25.03740,-0.000174,24.017411,-0.0077,1.389
12062.00,7.626309,25.03786,-0.000174,24.017868,-0.0078,1.389
12064.00,7.626446,25.03745,-0.000173,24.017937,-0.0077,1.388
12066.00,7.627142,25.03741,-0.000173,24.016768,-0.0077,1.389
12068.00,7.628738,25.03691,-0.000174,24.018035,-0.0078,1.389
12070.00,7.629043,25.03786,-0.000175,24.017362,-0.0077,1.388
12072.00,7.629270,25.03866,-0.000174,24.017756,-0.0077,1.388
12074.00,7.628807,25.03814,-0.000174,24.017275,-0.0077,1.388
12076.00,7.629334,25.03771,-0.000173,24.017395,-0.0078,1.389
12078.00,7.628991,25.03699,-0.000174,24.017422,-0.0077,1.389
12080.00,7.629393,25.03708,-0.000174,24.017491,-0.0077,1.389
12082.00,7.629233,25.03756,-0.000174,24.017544,-0.0078,1.389
12084.00,7.629038,25.03665,-0.000174,24.017779,-0.0077,1.389
12086.00,7.628182,25.03668,-0.000175,24.017317,-0.0078,1.389
12088.00,7.627355,25.03662,-0.000174,24.017638,-0.0078,1.389
12090.00,7.626618,25.03746,-0.000173,24.017295,-0.0077,1.389
12092.00,7.625789,25.03734,-0.000172,24.017611,-0.0077,1.388
12094.00,7.625777,25.03653,-0.000173,24.017286,-0.0077,1.388
12096.00,7.624559,25.03631,-0.000174,24.017705,-0.0078,1.388
12098.00,7.623110,25.03571,-0.000174,24.018086,-0.0078,1.389
12100.00,7.621787,25.03531,-0.000174,24.017505,-0.0077,1.389
12102.00,7.619856,25.03563,-0.000174,24.017846,-0.0077,1.388
12104.00,7.618106,25.03541,-0.000174,24.018105,-0.0077,1.389
12106.00,7.617225,25.03547,-0.000174,24.018022,-0.0077,1.389
12108.00,7.617098,25.03605,-0.000173,24.018216,-0.0077,1.389
12110.00,7.616236,25.03682,-0.000174,24.017739,-0.0077,1.389
12112.00,7.614917,25.03645,-0.000176,24.017449,-0.0078,1.389
12114.00,7.614648,25.03626,-0.000175,24.017224,-0.0078,1.389
12116.00,7.614791,25.03606,-0.000175,24.017393,-0.0078,1.389
12118.00,7.614612,25.03684,-0.000174,24.017979,-0.0077,1.388
12120.00,7.613838,25.03680,-0.000174,24.017850,-0.0077,1.389
12122.00,7.613749,25.03790,-0.000174,24.017125,-0.0078,1.389
12124.00,7.613002,25.03781,-0.000174,24.017391,-0.0078,1.389
12126.00,7.611583,25.03827,-0.000174,24.017913,-0.0078,1.389
12128.00,7.610132,25.03822,-0.000174,24.017495,-0.0078,1.389
12130.00,7.610139,25.03841,-0.000174,24.017041,-0.0078,1.389
12132.00,7.610432,25.03831,-0.000174,24.017587,-0.0077,1.389
12134.00,7.609913,25.03801,-0.000174,24.017988,-0.0077,1.389
12136.00,7.609122,25.03872,-0.000175,24.017631,-0.0078,1.389
12138.00,7.608626,25.03868,-0.000173,24.017319,-0.0078,1.389
12140.00,7.608835,25.03837,-0.000173,24.017600,-0.0077,1.389
12142.00,7.607804,25.03799,-0.000174,24.017464,-0.0077,1.389
12144.00,7.607312,25.03874,-0.000172,24.017379,-0.0077,1.388
12146.00,7.606755,25.03868,-0.000173,24.017621,-0.0077,1.389
12148.00,7.605959,25.03821,-0.000174,24.018008,-0.0077,1.389
12150.00,7.605318,25.03845,-0.000173,24.017835,-0.0077,1.389
12152.00,7.605440,25.03755,-0.000173,24.017513,-0.0077,1.389
12154.00,7.605158,25.03733,-0.000173,24.017545,-0.0077,1.389
12156.00,7.604982,25.03784,-0.000174,24.017504,-0.0077,1.389
12158.00,7.604368,25.03864,-0.000174,24.017955,-0.0077,1.389
12160.00,7.603787,25.03814,-0.000174,24.017243,-0.0077,1.389
12162.00,7.603844,25.03714,-0.000173,24.017661,-0.0077,1.388
12164.00,7.602700,25.03711,-0.000173,24.017507,-0.0077,1.389
12166.00,7.601738,25.03692,-0.000173,24.017636,-0.0077,1.389
12168.00,7.601028,25.03794,-0.000174,24.017850,-0.0077,1.389
12170.00,7.600247,25.03921,-0.000174,24.017808,-0.0077,1.389
12172.00,7.599914,25.03814,-0.000173,24.018098,-0.0077,1.388
12174.00,7.599736,25.03788,-0.000174,24.017611,-0.0077,1.389
12176.00,7.600223,25.03792,-0.000175,24.018363,-0.0077,1.389
12178.00,7.599579,25.03738,-0.000175,24.017837,-0.0077,1.388
12180.00,7.599142,25.03743,-0.000173,24.018466,-0.0078,1.389
12182.00,7.599951,25.03799,-0.000173,24.017667,-0.0078,1.389
12184.00,7.599549,25.03807,-0.000175,24.017433,-0.0077,1.389
12186.00,7.598967,25.03798,-0.000174,24.017962,-0.0077,1.389
12188.00,7.599047,25.03862,-0.000174,24.017748,-0.0077,1.389
12190.00,7.598757,25.03852,-0.000174,24.017899,-0.0078,1.389
12192.00,7.598563,25.03812,-0.000175,24.017563,-0.0077,1.389
12194.00,7.598352,25.03952,-0.000175,24.017854,-0.0077,1.389
12196.00,7.599401,25.03927,-0.000174,24.017857,-0.0077,1.389
12198.00,7.599260,25.03895,-0.000173,24.018069,-0.0077,1.389
12200.00,7.598592,25.03917,-0.000174,24.017846,-0.0077,1.389
12202.00,7.598295,25.03948,-0.000173,24.018599,-0.0077,1.389
12204.00,7.597816,25.03991,-0.000172,24.018028,-0.0077,1.389
12206.00,7.596386,25.03927,-0.000174,24.017977,-0.0077,1.389
12208.00,7.594955,25.03914,-0.000174,24.017397,-0.0077,1.389
12210.00,7.594879,25.03921,-0.000174,24.017538,-0.0078,1.388
12212.00,7.594854,25.03902,-0.000173,24.017817,-0.0077,1.388
12214.00,7.594889,25.03922,-0.000173,24.017252,-0.0077,1.389
12216.00,7.594972,25.03903,-0.000173,24.017457,-0.0077,1.389
12218.00,7.595452,25.03925,-0.000174,24.018307,-0.0077,1.389
12220.00,7.595368,25.03983,-0.000174,24.018350,-0.0077,1.389
12222.00,7.594750,25.03942,-0.000174,24.017194,-0.0077,1.389
12224.00,7.593387,25.03926,-0.000173,24.018109,-0.0077,1.389
12226.00,7.593896,25.03952,-0.000174,24.017638,-0.0077,1.389
12228.00,7.594578,25.03875,-0.000174,24.018008,-0.0077,1.389
12230.00,7.594682,25.03899,-0.000174,24.018267,-0.0078,1.389
12232.00,7.594638,25.03940,-0.000174,24.018251,-0.0077,1.389
12234.00,7.594878,25.03910,-0.000173,24.017803,-0.0078,1.388
12236.00,7.594664,25.03920,-0.000173,24.017592,-0.0078,1.389
12238.00,7.594756,25.03962,-0.000174,24.017573,-0.0077,1.390
12240.00,7.594001,25.04005,-0.000174,24.017050,-0.0077,1.389
12242.00,7.594338,25.04023,-0.000174,24.018042,-0.0078,1.389
12244.00,7.594628,25.03931,-0.000174,24.017409,-0.0077,1.389
12246.00,7.593695,25.03929,-0.000174,24.017388,-0.0077,1.389
12248.00,7.594003,25.03933,-0.000174,24.018095,-0.0077,1.389
12250.00,7.594659,25.03917,-0.000173,24.017910,-0.0077,1.388
12252.00,7.594292,25.03866,-0.000174,24.017509,-0.0077,1.389
12254.00,7.593277,25.03888,-0.000173,24.017774,-0.0077,1.390
12256.00,7.592337,25.03819,-0.000174,24.018082,-0.0077,1.389
12258.00,7.592496,25.03854,-0.000174,24.017696,-0.0077,1.389
12260.00,7.593017,25.03832,-0.000174,24.017710,-0.0078,1.389
12262.00,7.593143,25.03914,-0.000174,24.017435,-0.0078,1.390
12264.00,7.592977,25.03869,-0.000174,24.016913,-0.0078,1.389
12266.00,7.593257,25.03921,-0.000173,24.017056,-0.0077,1.389
12268.00,7.592379,25.03891,-0.000174,24.017826,-0.0078,1.389
12270.00,7.592592,25.03927,-0.000174,24.017591,-0.0077,1.389
12272.00,7.592606,25.03906,-0.000174,24.017418,-0.0078,1.389
12274.00,7.592514,25.03929,-0.000174,24.017359,-0.0078,1.389
12276.00,7.592166,25.03917,-0.000173,24.017647,-0.0077,1.390
12278.00,7.592567,25.03862,-0.000174,24.018180,-0.0077,1.389
12280.00,7.591227,25.03880,-0.000172,24.017573,-0.0077,1.389
12282.00,7.590908,25.03965,-0.000173,24.017000,-0.0078,1.389
12284.00,7.590605,25.03953,-0.000173,24.017147,-0.0077,1.389
12286.00,7.590011,25.03971,-0.000173,24.017669,-0.0077,1.389
12288.00,7.589421,25.03892,-0.000175,24.017678,-0.0078,1.390
12290.00,7.589760,25.03934,-0.000175,24.017540,-0.0077,1.389
12292.00,7.589616,25.03953,-0.000174,24.017611,-0.0078,1.389
12294.00,7.589449,25.03906,-0.000175,24.017431,-0.0077,1.389
12296.00,7.589886,25.03889,-0.000174,24.017950,-0.0077,1.389
12298.00,7.590700,25.03946,-0.000173,24.017520,-0.0077,1.389
12300.00,7.590597,25.03906,-0.000173,24.016976,-0.0077,1.389
12302.00,7.590727,25.03915,-0.000173,24.017663,-0.0077,1.389
12304.00,7.590779,25.03949,-0.000172,24.017433,-0.0078,1.389
12306.00,7.589885,25.03894,-0.000172,24.017765,-0.0077,1.389
12308.00,7.589250,25.03891,-0.000173,24.018008,-0.0077,1.389
12310.00,7.588768,25.03873,-0.000174,24.017520,-0.0077,1.389
12312.00,7.588459,25.03963,-0.000173,24.017290,-0.0077,1.389
12314.00,7.589260,25.03970,-0.000174,24.017266,-0.0077,1.389
12316.00,7.589469,25.03878,-0.000174,24.017458,-0.0077,1.389
12318.00,7.589306,25.03885,-0.000173,24.017957,-0.0078,1.389
12320.00,7.589814,25.03883,-0.000173,24.017159,-0.0077,1.390
12322.00,7.590143,25.03873,-0.000173,24.017895,-0.0077,1.389
12324.00,7.589112,25.03982,-0.000173,24.017692,-0.0077,1.389
12326.00,7.589185,25.03873,-0.000174,24.017408,-0.0077,1.389
12328.00,7.590021,25.03946,-0.000173,24.016795,-0.0077,1.389
12330.00,7.589692,25.03945,-0.000172,24.017643,-0.0077,1.389
12332.00,7.589570,25.03877,-0.000174,24.017939,-0.0077,1.389
12334.00,7.589747,25.03906,-0.000174,24.017205,-0.0077,1.389
12336.00,7.589949,25.03989,-0.000174,24.017873,-0.0077,1.389
12338.00,7.591230,25.03933,-0.000174,24.018403,-0.0078,1.390
12340.00,7.591820,25.03866,-0.000175,24.017533,-0.0078,1.389
12342.00,7.591129,25.03897,-0.000174,24.017776,-0.0078,1.389
12344.00,7.591075,25.03969,-0.000172,24.017438,-0.0078,1.389
12346.00,7.590488,25.03907,-0.000173,24.017585,-0.0077,1.389
12348.00,7.590020,25.03963,-0.000173,24.017767,-0.0077,1.389
12350.00,7.589929,25.03996,-0.000173,24.017848,-0.0077,1.389
12352.00,7.589889,25.04036,-0.000173,24.017107,-0.0077,1.389
12354.00,7.589599,25.03929,-0.000173,24.017290,-0.0077,1.390
12356.00,7.589584,25.03939,-0.000173,24.017440,-0.0077,1.389
12358.00,7.588726,25.03861,-0.000173,24.017505,-0.0077,1.389
12360.00,7.589072,25.03895,-0.000174,24.017625,-0.0077,1.389
12362.00,7.589523,25.03948,-0.000173,24.017545,-0.0077,1.389
12364.00,7.589830,25.04011,-0.000174,24.017012,-0.0078,1.390
12366.00,7.590003,25.03909,-0.000174,24.017868,-0.0078,1.389
12368.00,7.589257,25.03805,-0.000173,24.017977,-0.0077,1.390
12370.00,7.589663,25.03842,-0.000173,24.017263,-0.0077,1.389
12372.00,7.589908,25.03813,-0.000174,24.018084,-0.0077,1.389
12374.00,7.589693,25.03833,-0.000174,24.017128,-0.0077,1.390
12376.00,7.588685,25.03900,-0.000174,24.017505,-0.0078,1.389
12378.00,7.588823,25.03906,-0.000175,24.017721,-0.0077,1.389
12380.00,7.589453,25.03885,-0.000175,24.017471,-0.0077,1.389
12382.00,7.589392,25.03865,-0.000173,24.017379,-0.0077,1.390
12384.00,7.589478,25.03943,-0.000173,24.017295,-0.0077,1.389
12386.00,7.589668,25.03954,-0.000174,24.017757,-0.0077,1.389
12388.00,7.590018,25.03971,-0.000173,24.017453,-0.0078,1.389
12390.00,7.589323,25.03873,-0.000173,24.017404,-0.0078,1.389
12392.00,7.588743,25.03991,-0.000175,24.017415,-0.0078,1.389
12394.00,7.589770,25.03945,-0.000173,24.018194,-0.0078,1.390
12396.00,7.589268,25.03977,-0.000174,24.017605,-0.0077,1.389
12398.00,7.588847,25.04017,-0.000174,24.018096,-0.0078,1.389
12400.00,7.588517,25.04014,-0.000173,24.017573,-0.0077,1.389
12402.00,7.587998,25.03984,-0.000173,24.017890,-0.0078,1.389
12404.00,7.588548,25.03954,-0.000173,24.016958,-0.0077,1.389
12406.00,7.588999,25.03930,-0.000173,24.017634,-0.0078,1.389
12408.00,7.589095,25.03910,-0.000175,24.017197,-0.0077,1.388
12410.00,7.589193,25.03920,-0.000174,24.017658,-0.0077,1.389
12412.00,7.589546,25.03847,-0.000174,24.018205,-0.0077,1.390
12414.00,7.589520,25.03871,-0.000173,24.018180,-0.0077,1.390
12416.00,7.588788,25.03859,-0.000173,24.018100,-0.0077,1.390
12418.00,7.588811,25.03849,-0.000174,24.018147,-0.0077,1.389
12420.00,7.587898,25.03866,-0.000174,24.017997,-0.0078,1.389
12422.00,7.588264,25.03892,-0.000174,24.017529,-0.0078,1.389
12424.00,7.588882,25.03890,-0.000173,24.018765,-0.0078,1.389
12426.00,7.588641,25.03944,-0.000173,24.017712,-0.0077,1.389
12428.00,7.588179,25.03856,-0.000174,24.017161,-0.0077,1.389
12430.00,7.588157,25.03845,-0.000174,24.017101,-0.0078,1.389
12432.00,7.588413,25.03740,-0.000174,24.017496,-0.0078,1.390
12434.00,7.589236,25.03734,-0.000174,24.017056,-0.0078,1.389
12436.00,7.589156,25.03844,-0.000175,24.017446,-0.0077,1.390
12438.00,7.589020,25.03857,-0.000174,24.017150,-0.0077,1.389
12440.00,7.588334,25.03887,-0.000174,24.017979,-0.0077,1.390
12442.00,7.587757,25.03864,-0.000174,24.017257,-0.0077,1.389
12444.00,7.587576,25.03801,-0.000173,24.017275,-0.0077,1.389
12446.00,7.588056,25.03820,-0.000174,24.017545,-0.0077,1.390
12448.00,7.588754,25.03815,-0.000173,24.018167,-0.0078,1.390
12450.00,7.588935,25.03937,-0.000173,24.018285,-0.0077,1.389
12452.00,7.588563,25.04002,-0.000173,24.017147,-0.0078,1.389
12454.00,7.588478,25.03995,-0.000174,24.017585,-0.0077,1.389
12456.00,7.589045,25.03902,-0.000174,24.017618,-0.0078,1.390
12458.00,7.589164,25.03867,-0.000174,24.017872,-0.0077,1.389
12460.00,7.589668,25.03890,-0.000174,24.016773,-0.0078,1.390
12462.00,7.589426,25.03825,-0.000174,24.017741,-0.0078,1.389
12464.00,7.589037,25.03872,-0.000174,24.017794,-0.0078,1.389
12466.00,7.588987,25.03939,-0.000175,24.016895,-0.0077,1.389
12468.00,7.589743,25.03913,-0.000174,24.017763,-0.0078,1.389
12470.00,7.589596,25.03936,-0.000175,24.018044,-0.0078,1.389
12472.00,7.589234,25.03930,-0.000174,24.017386,-0.0077,1.390
12474.00,7.588513,25.03950,-0.000175,24.017250,-0.0078,1.390
12476.00,7.588586,25.03905,-0.000175,24.017796,-0.0078,1.390
12478.00,7.588022,25.03875,-0.000175,24.016697,-0.0078,1.390
12480.00,7.588308,25.03762,-0.000175,24.016630,-0.0077,1.389
12482.00,7.587776,25.03799,-0.000174,24.017237,-0.0078,1.389
12484.00,7.587875,25.03856,-0.000174,24.017232,-0.0077,1.389
12486.00,7.588254,25.03856,-0.000175,24.017442,-0.0077,1.389
12488.00,7.589174,25.03804,-0.000174,24.016840,-0.0078,1.389
12490.00,7.588353,25.03806,-0.000174,24.017754,-0.0077,1.390
12492.00,7.588423,25.03806,-0.000174,24.017393,-0.0077,1.390
12494.00,7.588363,25.03773,-0.000175,24.017273,-0.0077,1.390
12496.00,7.588261,25.03806,-0.000174,24.018263,-0.0078,1.390
12498.00,7.588785,25.03861,-0.000174,24.017534,-0.0077,1.390
12500.00,7.588963,25.03907,-0.000174,24.017473,-0.0078,1.391
12502.00,7.587265,25.03907,-0.000173,24.017946,-0.0077,1.390
12504.00,7.587084,25.03970,-0.000173,24.017649,-0.0078,1.389
12506.00,7.588129,25.04001,-0.000173,24.018017,-0.0078,1.390
12508.00,7.588980,25.04075,-0.000174,24.017727,-0.0077,1.390
12510.00,7.589342,25.03959,-0.000174,24.017132,-0.0077,1.389
12512.00,7.589099,25.03967,-0.000174,24.017496,-0.0078,1.390
12514.00,7.589407,25.03918,-0.000174,24.017464,-0.0078,1.390
12516.00,7.588643,25.03943,-0.000175,24.017663,-0.0077,1.390
12518.00,7.588175,25.03985,-0.000174,24.017767,-0.0077,1.390
12520.00,7.588626,25.03972,-0.000174,24.017288,-0.0078,1.390
12522.00,7.588653,25.03938,-0.000174,24.017850,-0.0077,1.390
12524.00,7.588268,25.03895,-0.000174,24.018004,-0.0077,1.390
12526.00,7.587844,25.03895,-0.000174,24.017237,-0.0077,1.389
12528.00,7.587511,25.03892,-0.000173,24.016907,-0.0077,1.390
12530.00,7.587787,25.03908,-0.000174,24.017451,-0.0077,1.390
12532.00,7.587684,25.03896,-0.000173,24.017752,-0.0077,1.390
12534.00,7.587677,25.03980,-0.000175,24.017605,-0.0078,1.390
12536.00,7.588130,25.03941,-0.000173,24.017843,-0.0077,1.390
12538.00,7.587508,25.03875,-0.000174,24.018501,-0.0077,1.390
12540.00,7.587345,25.03907,-0.000173,24.017988,-0.0077,1.389
12542.00,7.587726,25.03860,-0.000173,24.017603,-0.0077,1.390
12544.00,7.587346,25.03937,-0.000175,24.017241,-0.0078,1.391
12546.00,7.587156,25.03946,-0.000174,24.018067,-0.0077,1.390
12548.00,7.588587,25.03962,-0.000175,24.017433,-0.0077,1.390
12550.00,7.589266,25.04000,-0.000174,24.017692,-0.0077,1.390
12552.00,7.588056,25.03911,-0.000174,24.017591,-0.0077,1.390
12554.00,7.588318,25.03956,-0.000174,24.017893,-0.0077,1.390
12556.00,7.588961,25.03914,-0.000173,24.016730,-0.0077,1.390
12558.00,7.589300,25.03948,-0.000174,24.017096,-0.0077,1.390
12560.00,7.589116,25.03871,-0.000174,24.018350,-0.0077,1.390
12562.00,7.588071,25.03872,-0.000173,24.018104,-0.0077,1.390
12564.00,7.587290,25.03877,-0.000173,24.017444,-0.0077,1.390
12566.00,7.586804,25.03807,-0.000174,24.017989,-0.0077,1.390
12568.00,7.587383,25.03734,-0.000173,24.018164,-0.0078,1.390
12570.00,7.587046,25.03754,-0.000173,24.017382,-0.0077,1.390
12572.00,7.587969,25.03753,-0.000174,24.017462,-0.0077,1.390
12574.00,7.587587,25.03816,-0.000173,24.017602,-0.0078,1.390
12576.00,7.586514,25.03817,-0.000173,24.017897,-0.0077,1.390
12578.00,7.587185,25.03853,-0.000172,24.016929,-0.0077,1.390
12580.00,7.586651,25.03801,-0.000173,24.017505,-0.0077,1.390
12582.00,7.587215,25.03817,-0.000174,24.018124,-0.0077,1.390
12584.00,7.588283,25.03732,-0.000174,24.017669,-0.0077,1.390
12586.00,7.587484,25.03831,-0.000174,24.017542,-0.0077,1.390
12588.00,7.586904,25.03849,-0.000174,24.017931,-0.0078,1.390
12590.00,7.588234,25.03856,-0.000173,24.018292,-0.0077,1.390
12592.00,7.589000,25.03812,-0.000173,24.017721,-0.0077,1.391
12594.00,7.587926,25.03747,-0.000173,24.017580,-0.0077,1.390
12596.00,7.586173,25.03767,-0.000174,24.017413,-0.0077,1.390
12598.00,7.586548,25.03753,-0.000174,24.017602,-0.0077,1.391
12600.00,7.587710,25.03674,-0.000173,24.017598,-0.0078,1.390
12602.00,7.587978,25.03741,-0.000174,24.017777,-0.0078,1.389
12604.00,7.588620,25.03765,-0.000174,24.018396,-0.0077,1.390
12606.00,7.588904,25.03836,-0.000174,24.017580,-0.0077,1.390
@21,12.0000,24.0
12608.00,7.587724,25.03864,-0.000174,24.017449,-0.0077,1.390
12610.00,7.581954,25.03862,-0.000175,24.017235,-0.0077,1.389
12612.00,7.574601,25.03791,-0.000173,24.016450,-0.0077,1.389
12614.00,7.566541,25.03906,-0.000173,24.017730,-0.0078,1.388
12616.00,7.561474,25.03938,-0.000173,24.017399,-0.0077,1.389
12618.00,7.560070,25.03913,-0.000173,24.017567,-0.0077,1.390
12620.00,7.559735,25.03893,-0.000174,24.017707,-0.0077,1.391
12622.00,7.561300,25.03967,-0.000175,24.017716,-0.0077,1.391
12624.00,7.562460,25.04007,-0.000174,24.017881,-0.0077,1.391
12626.00,7.564208,25.04007,-0.000174,24.018294,-0.0077,1.392
12628.00,7.566714,25.04015,-0.000176,24.017371,-0.0077,1.391
12630.00,7.570331,25.04024,-0.000176,24.017348,-0.0078,1.390
12632.00,7.575189,25.03955,-0.000176,24.017571,-0.0078,1.391
12634.00,7.584414,25.03930,-0.000176,24.017214,-0.0078,1.392
12636.00,7.595748,25.03973,-0.000175,24.017043,-0.0078,1.392
12638.00,7.606390,25.03936,-0.000176,24.016983,-0.0078,1.391
12640.00,7.614285,25.03933,-0.000176,24.017899,-0.0077,1.392
12642.00,7.617724,25.03938,-0.000174,24.018086,-0.0077,1.391
12644.00,7.619675,25.03958,-0.000174,24.017759,-0.0077,1.391
12646.00,7.621637,25.03949,-0.000173,24.017422,-0.0077,1.391
12648.00,7.623117,25.03968,-0.000173,24.017515,-0.0077,1.390
12650.00,7.623575,25.04004,-0.000173,24.017511,-0.0077,1.390
12652.00,7.624316,25.04129,-0.000173,24.017228,-0.0078,1.390
12654.00,7.623600,25.04031,-0.000173,24.017132,-0.0077,1.390
12656.00,7.623165,25.04023,-0.000173,24.017678,-0.0077,1.390
12658.00,7.622610,25.04034,-0.000173,24.017491,-0.0077,1.390
12660.00,7.622405,25.04007,-0.000173,24.017701,-0.0078,1.390
12662.00,7.622253,25.04026,-0.000174,24.017444,-0.0078,1.390
12664.00,7.623269,25.04078,-0.000173,24.017379,-0.0077,1.390
12666.00,7.622588,25.04072,-0.000174,24.017215,-0.0077,1.390
12668.00,7.623442,25.04075,-0.000175,24.017946,-0.0077,1.390
12670.00,7.624154,25.04011,-0.000174,24.017273,-0.0077,1.390
12672.00,7.624095,25.04073,-0.000174,24.017282,-0.0078,1.390
12674.00,7.623547,25.04094,-0.000174,24.018026,-0.0077,1.390
12676.00,7.625133,25.03992,-0.000173,24.017096,-0.0077,1.390
12678.00,7.625458,25.03996,-0.000173,24.017544,-0.0078,1.390
12680.00,7.625215,25.04071,-0.000173,24.017672,-0.0078,1.390
12682.00,7.624590,25.04137,-0.000173,24.017321,-0.0077,1.390
12684.00,7.624290,25.04035,-0.000175,24.017757,-0.0077,1.390
12686.00,7.623924,25.04083,-0.000174,24.017917,-0.0078,1.390
12688.00,7.623558,25.04077,-0.000175,24.017250,-0.0078,1.390
12690.00,7.622236,25.04026,-0.000175,24.017487,-0.0078,1.390
12692.00,7.621056,25.04066,-0.000174,24.016976,-0.0078,1.390
12694.00,7.620116,25.04038,-0.000174,24.017457,-0.0077,1.390
12696.00,7.619323,25.03977,-0.000174,24.017942,-0.0078,1.390
12698.00,7.618313,25.03929,-0.000175,24.017224,-0.0077,1.390
12700.00,7.617969,25.04023,-0.000176,24.017828,-0.0077,1.390
12702.00,7.617219,25.04006,-0.000174,24.017404,-0.0077,1.390
12704.00,7.616321,25.04034,-0.000174,24.017455,-0.0078,1.390
12706.00,7.615415,25.03948,-0.000174,24.017061,-0.0078,1.390
12708.00,7.614228,25.04057,-0.000174,24.017375,-0.0077,1.390
12710.00,7.613655,25.04061,-0.000174,24.017663,-0.0077,1.390
12712.00,7.613466,25.04058,-0.000174,24.017418,-0.0077,1.390
12714.00,7.612660,25.04086,-0.000175,24.017660,-0.0077,1.390
12716.00,7.611819,25.04080,-0.000174,24.017765,-0.0078,1.390
12718.00,7.610807,25.04056,-0.000174,24.017837,-0.0078,1.390
12720.00,7.610108,25.03980,-0.000175,24.016659,-0.0077,1.391
12722.00,7.609901,25.04022,-0.000175,24.017533,-0.0077,1.390
12724.00,7.608932,25.04075,-0.000174,24.017669,-0.0077,1.390
12726.00,7.608214,25.04046,-0.000174,24.017844,-0.0077,1.390
12728.00,7.608913,25.04077,-0.000173,24.017603,-0.0077,1.390
12730.00,7.608198,25.03982,-0.000174,24.017253,-0.0077,1.390
12732.00,7.606898,25.03934,-0.000175,24.018517,-0.0077,1.390
12734.00,7.605794,25.04039,-0.000173,24.017944,-0.0078,1.390
12736.00,7.605853,25.04129,-0.000172,24.017774,-0.0078,1.391
12738.00,7.606206,25.04212,-0.000174,24.017578,-0.0077,1.390
12740.00,7.605744,25.04102,-0.000173,24.017623,-0.0077,1.390
12742.00,7.605779,25.04075,-0.000174,24.017689,-0.0078,1.390
12744.00,7.605802,25.04113,-0.000175,24.017676,-0.0078,1.390
12746.00,7.604906,25.04107,-0.000173,24.018133,-0.0077,1.390
12748.00,7.603969,25.04203,-0.000173,24.018138,-0.0077,1.390
12750.00,7.603916,25.04120,-0.000173,24.018020,-0.0077,1.390
12752.00,7.603506,25.04109,-0.000174,24.017776,-0.0077,1.390
12754.00,7.603056,25.04061,-0.000173,24.017603,-0.0077,1.390
12756.00,7.602544,25.04042,-0.000174,24.017676,-0.0077,1.391
12758.00,7.602019,25.04051,-0.000175,24.017442,-0.0077,1.391
12760.00,7.601108,25.04092,-0.000174,24.017451,-0.0077,1.391
12762.00,7.600763,25.04040,-0.000175,24.017132,-0.0077,1.390
12764.00,7.600367,25.04016,-0.000174,24.017518,-0.0077,1.391
12766.00,7.599021,25.03951,-0.000173,24.017457,-0.0077,1.391
12768.00,7.598315,25.04023,-0.000174,24.017957,-0.0077,1.391
12770.00,7.598822,25.04095,-0.000175,24.017640,-0.0077,1.390
12772.00,7.598706,25.04139,-0.000175,24.017654,-0.0077,1.391
12774.00,7.598844,25.04006,-0.000174,24.017738,-0.0077,1.390
12776.00,7.598151,25.04064,-0.000173,24.016824,-0.0077,1.390
12778.00,7.596949,25.04041,-0.000173,24.017767,-0.0077,1.390
12780.00,7.596891,25.03973,-0.000174,24.017469,-0.0078,1.391
12782.00,7.597593,25.03990,-0.000175,24.017870,-0.0077,1.391
12784.00,7.597534,25.04031,-0.000174,24.016889,-0.0077,1.390
12786.00,7.597204,25.04051,-0.000174,24.017248,-0.0078,1.390
12788.00,7.597614,25.04019,-0.000174,24.018283,-0.0078,1.390
12790.00,7.598045,25.04062,-0.000172,24.017437,-0.0078,1.391
12792.00,7.596972,25.04073,-0.000173,24.017574,-0.0077,1.391
12794.00,7.596895,25.04081,-0.000174,24.017331,-0.0077,1.391
12796.00,7.597154,25.04036,-0.000174,24.017143,-0.0078,1.391
12798.00,7.596558,25.04020,-0.000174,24.017752,-0.0077,1.391
12800.00,7.595222,25.04083,-0.000174,24.017640,-0.0077,1.390
12802.00,7.594361,25.04024,-0.000173,24.017215,-0.0077,1.391
12804.00,7.594209,25.04015,-0.000175,24.017602,-0.0077,1.390
12806.00,7.594580,25.04083,-0.000174,24.018251,-0.0077,1.390
12808.00,7.594253,25.04093,-0.000172,24.017614,-0.0077,1.391
12810.00,7.593860,25.04089,-0.000173,24.018069,-0.0077,1.390
12812.00,7.594054,25.04058,-0.000172,24.017567,-0.0078,1.391
12814.00,7.593022,25.04094,-0.000174,24.018062,-0.0078,1.391
12816.00,7.593083,25.04115,-0.000175,24.017614,-0.0078,1.391
12818.00,7.593495,25.04065,-0.000174,24.017558,-0.0077,1.390
12820.00,7.593176,25.04115,-0.000175,24.017687,-0.0077,1.391
12822.00,7.592328,25.04108,-0.000175,24.017475,-0.0078,1.390
12824.00,7.592662,25.04125,-0.000174,24.017502,-0.0077,1.390
12826.00,7.592821,25.04170,-0.000174,24.017529,-0.0077,1.389
12828.00,7.592607,25.04178,-0.000172,24.017437,-0.0077,1.390
12830.00,7.592437,25.04117,-0.000173,24.018037,-0.0078,1.390
12832.00,7.592283,25.04063,-0.000174,24.018421,-0.0077,1.391
12834.00,7.592553,25.04000,-0.000173,24.017205,-0.0077,1.390
12836.00,7.592556,25.04033,-0.000175,24.016954,-0.0077,1.390
12838.00,7.592555,25.04118,-0.000175,24.017114,-0.0077,1.390
12840.00,7.592096,25.04048,-0.000174,24.016862,-0.0078,1.390
12842.00,7.591061,25.03962,-0.000174,24.017326,-0.0078,1.390
12844.00,7.590468,25.03975,-0.000173,24.017877,-0.0077,1.391
12846.00,7.590141,25.04016,-0.000174,24.017391,-0.0077,1.391
12848.00,7.590270,25.03957,-0.000173,24.017313,-0.0077,1.390
12850.00,7.590753,25.03962,-0.000174,24.017864,-0.0078,1.390
12852.00,7.591064,25.03994,-0.000174,24.017785,-0.0077,1.391
12854.00,7.590741,25.03952,-0.000173,24.018098,-0.0077,1.390
12856.00,7.590726,25.04010,-0.000173,24.017569,-0.0077,1.390
12858.00,7.591374,25.04020,-0.000173,24.017781,-0.0077,1.390
12860.00,7.591778,25.04050,-0.000174,24.017620,-0.0077,1.391
12862.00,7.591452,25.03989,-0.000173,24.017674,-0.0077,1.391
12864.00,7.590845,25.03943,-0.000173,24.017538,-0.0077,1.390
12866.00,7.590736,25.03887,-0.000172,24.018107,-0.0077,1.390
12868.00,7.591547,25.03927,-0.000174,24.017328,-0.0077,1.391
12870.00,7.591370,25.03953,-0.000172,24.017623,-0.0077,1.390
12872.00,7.589786,25.03899,-0.000173,24.017219,-0.0077,1.391
12874.00,7.588971,25.03915,-0.000174,24.017877,-0.0077,1.391
12876.00,7.589803,25.03941,-0.000174,24.017534,-0.0077,1.391
12878.00,7.590398,25.03905,-0.000173,24.017603,-0.0077,1.390
12880.00,7.589853,25.03869,-0.000173,24.017194,-0.0077,1.390
12882.00,7.590067,25.03871,-0.000173,24.017219,-0.0078,1.390
12884.00,7.589410,25.03871,-0.000172,24.018116,-0.0078,1.390
12886.00,7.588689,25.03868,-0.000173,24.017658,-0.0077,1.391
12888.00,7.589668,25.03899,-0.000173,24.017511,-0.0078,1.391
12890.00,7.590190,25.03948,-0.000173,24.018053,-0.0078,1.390
12892.00,7.590176,25.03920,-0.000172,24.017641,-0.0078,1.390
12894.00,7.589495,25.03926,-0.000173,24.018015,-0.0078,1.390
12896.00,7.589398,25.03918,-0.000173,24.017602,-0.0077,1.391
12898.00,7.589381,25.03961,-0.000175,24.017210,-0.0078,1.391
12900.00,7.588495,25.03930,-0.000175,24.017980,-0.0078,1.390
12902.00,7.588587,25.03971,-0.000174,24.017728,-0.0078,1.390
12904.00,7.589480,25.03956,-0.000173,24.017524,-0.0077,1.391
12906.00,7.590226,25.03894,-0.000174,24.017785,-0.0077,1.391
12908.00,7.590124,25.03887,-0.000174,24.017558,-0.0078,1.391
12910.00,7.590196,25.03896,-0.000173,24.017136,-0.0077,1.390
12912.00,7.589924,25.03885,-0.000173,24.017357,-0.0077,1.391
12914.00,7.589693,25.03955,-0.000173,24.017029,-0.0077,1.391
12916.00,7.588652,25.03942,-0.000173,24.017779,-0.0077,1.391
12918.00,7.588992,25.03952,-0.000173,24.018149,-0.0077,1.390
12920.00,7.589617,25.03933,-0.000172,24.017828,-0.0077,1.391
12922.00,7.589493,25.03902,-0.000172,24.017621,-0.0077,1.390
12924.00,7.588797,25.03914,-0.000172,24.017718,-0.0077,1.390
12926.00,7.588258,25.03973,-0.000173,24.017351,-0.0077,1.391
12928.00,7.588077,25.03978,-0.000173,24.017331,-0.0078,1.391
12930.00,7.587930,25.04090,-0.000174,24.018084,-0.0078,1.391
12932.00,7.587648,25.04090,-0.000174,24.018015,-0.0077,1.390
12934.00,7.587661,25.04068,-0.000174,24.017602,-0.0077,1.391
12936.00,7.587234,25.04018,-0.000173,24.017676,-0.0077,1.391
12938.00,7.586154,25.04001,-0.000173,24.018049,-0.0077,1.391
12940.00,7.585916,25.03999,-0.000173,24.017558,-0.0077,1.391
12942.00,7.586872,25.04009,-0.000173,24.017446,-0.0077,1.391
12944.00,7.587576,25.04052,-0.000174,24.017872,-0.0077,1.391
12946.00,7.587758,25.03994,-0.000171,24.017344,-0.0077,1.390
12948.00,7.588451,25.04004,-0.000174,24.018249,-0.0078,1.391
12950.00,7.587907,25.04052,-0.000174,24.017522,-0.0077,1.391
12952.00,7.587490,25.04013,-0.000174,24.017513,-0.0077,1.391
12954.00,7.587890,25.03929,-0.000175,24.017103,-0.0077,1.391
12956.00,7.588081,25.03912,-0.000173,24.017195,-0.0077,1.391
12958.00,7.587518,25.03948,-0.000173,24.017435,-0.0077,1.392
12960.00,7.588154,25.04011,-0.000173,24.017393,-0.0077,1.391
12962.00,7.588672,25.04014,-0.000173,24.017989,-0.0077,1.391
12964.00,7.588264,25.03988,-0.000173,24.017805,-0.0077,1.391
12966.00,7.587901,25.03904,-0.000174,24.017444,-0.0077,1.391
12968.00,7.588149,25.03954,-0.000173,24.017449,-0.0077,1.391
12970.00,7.588711,25.04023,-0.000173,24.018164,-0.0077,1.391
12972.00,7.588435,25.04081,-0.000173,24.018131,-0.0078,1.390
12974.00,7.587894,25.04114,-0.000173,24.018225,-0.0077,1.391
12976.00,7.587125,25.04167,-0.000173,24.017442,-0.0077,1.390
12978.00,7.586665,25.04126,-0.000173,24.018640,-0.0077,1.391
12980.00,7.586233,25.04140,-0.000173,24.017719,-0.0077,1.391
12982.00,7.586736,25.04150,-0.000174,24.017393,-0.0077,1.391
12984.00,7.587225,25.04177,-0.000173,24.017712,-0.0077,1.391
12986.00,7.586753,25.04221,-0.000173,24.017103,-0.0077,1.391
12988.00,7.586484,25.04188,-0.000173,24.017353,-0.0077,1.391
12990.00,7.586154,25.04093,-0.000172,24.017674,-0.0077,1.391
12992.00,7.586724,25.04165,-0.000172,24.018089,-0.0077,1.390
12994.00,7.587491,25.04252,-0.000174,24.017868,-0.0077,1.391
12996.00,7.587931,25.04122,-0.000172,24.017761,-0.0077,1.391
12998.00,7.588250,25.04092,-0.000172,24.018026,-0.0077,1.391
13000.00,7.587772,25.04173,-0.000173,24.018454,-0.0077,1.391
13002.00,7.587287,25.04063,-0.000174,24.018211,-0.0077,1.391
13004.00,7.586855,25.04029,-0.000174,24.018022,-0.0077,1.391
13006.00,7.586761,25.04051,-0.000173,24.018207,-0.0077,1.391
13008.00,7.586305,25.04083,-0.000172,24.018310,-0.0077,1.391
13010.00,7.586492,25.04076,-0.000172,24.017563,-0.0077,1.391
13012.00,7.587181,25.04052,-0.000172,24.017830,-0.0077,1.390
13014.00,7.587619,25.04009,-0.000172,24.018541,-0.0077,1.391
13016.00,7.587896,25.03982,-0.000173,24.017667,-0.0077,1.391
13018.00,7.587869,25.03941,-0.000175,24.017244,-0.0077,1.391
13020.00,7.586873,25.04019,-0.000173,24.017573,-0.0077,1.391
13022.00,7.585715,25.04079,-0.000173,24.017645,-0.0077,1.391
13024.00,7.585776,25.04023,-0.000174,24.018176,-0.0077,1.391
13026.00,7.585588,25.03904,-0.000174,24.017308,-0.0077,1.391
13028.00,7.584843,25.03959,-0.000174,24.017685,-0.0077,1.391
13030.00,7.585137,25.04064,-0.000175,24.017402,-0.0077,1.391
13032.00,7.585654,25.04020,-0.000175,24.018912,-0.0077,1.390
13034.00,7.585502,25.04078,-0.000173,24.018377,-0.0077,1.390
13036.00,7.585486,25.04048,-0.000171,24.018028,-0.0077,1.390
13038.00,7.586327,25.04058,-0.000172,24.017172,-0.0077,1.390
13040.00,7.585569,25.04019,-0.000173,24.017215,-0.0077,1.391
13042.00,7.584826,25.03990,-0.000175,24.017264,-0.0077,1.391
13044.00,7.585554,25.03907,-0.000174,24.017268,-0.0077,1.391
13046.00,7.586481,25.03942,-0.000174,24.017511,-0.0078,1.391
13048.00,7.586284,25.03907,-0.000173,24.017435,-0.0078,1.391
13050.00,7.586339,25.03939,-0.000174,24.017623,-0.0077,1.391
13052.00,7.586776,25.04070,-0.000176,24.017694,-0.0078,1.391
13054.00,7.586732,25.04061,-0.000175,24.017890,-0.0077,1.391
13056.00,7.586872,25.03991,-0.000173,24.017047,-0.0077,1.390
13058.00,7.587372,25.04028,-0.000172,24.018026,-0.0077,1.391
13060.00,7.587475,25.04021,-0.000172,24.017621,-0.0077,1.391
13062.00,7.587075,25.04004,-0.000174,24.017389,-0.0077,1.391
13064.00,7.585850,25.04000,-0.000173,24.017915,-0.0078,1.391
13066.00,7.585891,25.03920,-0.000175,24.016811,-0.0078,1.391
13068.00,7.586167,25.03968,-0.000173,24.017600,-0.0078,1.391
13070.00,7.586383,25.04031,-0.000174,24.017796,-0.0077,1.391
13072.00,7.585858,25.04047,-0.000174,24.017243,-0.0077,1.391
13074.00,7.586312,25.04050,-0.000174,24.017832,-0.0077,1.391
13076.00,7.586326,25.04047,-0.000174,24.018303,-0.0077,1.391
13078.00,7.586096,25.04007,-0.000173,24.017632,-0.0077,1.391
13080.00,7.585839,25.03994,-0.000173,24.017234,-0.0077,1.392
13082.00,7.586837,25.03970,-0.000173,24.017362,-0.0077,1.391
13084.00,7.587086,25.04019,-0.000173,24.017922,-0.0078,1.390
13086.00,7.587490,25.04019,-0.000172,24.017815,-0.0077,1.391
13088.00,7.586613,25.04099,-0.000171,24.017625,-0.0077,1.391
13090.00,7.586304,25.04083,-0.000172,24.017576,-0.0078,1.391
13092.00,7.586534,25.04061,-0.000173,24.017939,-0.0077,1.391
13094.00,7.586906,25.04087,-0.000174,24.017451,-0.0077,1.392
13096.00,7.587034,25.04089,-0.000174,24.017505,-0.0077,1.391
13098.00,7.585760,25.04117,-0.000173,24.017585,-0.0078,1.391
13100.00,7.584894,25.04137,-0.000174,24.016918,-0.0077,1.391
13102.00,7.584725,25.04087,-0.000173,24.017683,-0.0078,1.391
13104.00,7.584899,25.04031,-0.000174,24.018430,-0.0078,1.391
13106.00,7.585803,25.03949,-0.000175,24.017810,-0.0077,1.391
13108.00,7.585695,25.03991,-0.000174,24.017475,-0.0077,1.391
13110.00,7.586421,25.03943,-0.000173,24.017859,-0.0077,1.391
13112.00,7.586810,25.04094,-0.000173,24.017884,-0.0078,1.391
13114.00,7.586277,25.04070,-0.000174,24.017540,-0.0078,1.391
13116.00,7.586143,25.04064,-0.000173,24.017563,-0.0078,1.391
13118.00,7.585712,25.04080,-0.000171,24.017883,-0.0077,1.391
13120.00,7.586174,25.04090,-0.000172,24.017493,-0.0078,1.391
13122.00,7.586675,25.04046,-0.000174,24.017796,-0.0077,1.392
13124.00,7.586397,25.04093,-0.000175,24.017393,-0.0077,1.391
13126.00,7.586208,25.04006,-0.000173,24.018031,-0.0077,1.391
13128.00,7.586406,25.04021,-0.000173,24.017859,-0.0077,1.391
13130.00,7.586115,25.04093,-0.000173,24.017741,-0.0077,1.392
13132.00,7.585348,25.03921,-0.000174,24.017563,-0.0077,1.391
13134.00,7.585703,25.03857,-0.000174,24.018095,-0.0077,1.390
13136.00,7.586774,25.03998,-0.000174,24.017739,-0.0077,1.391
13138.00,7.585975,25.03997,-0.000174,24.017368,-0.0077,1.391
13140.00,7.586415,25.03959,-0.000173,24.017767,-0.0077,1.391
13142.00,7.586075,25.04000,-0.000173,24.017785,-0.0077,1.391
13144.00,7.585936,25.04024,-0.000173,24.018267,-0.0077,1.391
13146.00,7.586209,25.04059,-0.000173,24.017527,-0.0077,1.391
13148.00,7.586757,25.04080,-0.000173,24.018113,-0.0077,1.391
13150.00,7.587693,25.04063,-0.000173,24.018223,-0.0077,1.391
13152.00,7.587739,25.03957,-0.000173,24.018209,-0.0077,1.391
13154.00,7.586785,25.03992,-0.000174,24.017522,-0.0077,1.391
13156.00,7.585740,25.03988,-0.000172,24.018261,-0.0077,1.391
13158.00,7.585409,25.03980,-0.000173,24.017379,-0.0077,1.391
13160.00,7.585501,25.03915,-0.000175,24.017571,-0.0077,1.391
13162.00,7.586103,25.03881,-0.000175,24.017547,-0.0078,1.392
13164.00,7.585875,25.03953,-0.000174,24.017205,-0.0078,1.391
13166.00,7.585648,25.03940,-0.000174,24.017618,-0.0077,1.391
13168.00,7.586126,25.03927,-0.000174,24.017560,-0.0077,1.391
13170.00,7.586561,25.03945,-0.000173,24.016612,-0.0077,1.391
13172.00,7.586209,25.03890,-0.000173,24.017143,-0.0077,1.391
13174.00,7.585383,25.03936,-0.000173,24.017759,-0.0077,1.391
13176.00,7.585087,25.03975,-0.000173,24.017453,-0.0077,1.391
13178.00,7.585187,25.04033,-0.000174,24.017825,-0.0077,1.392
13180.00,7.586287,25.04032,-0.000173,24.018022,-0.0077,1.391
13182.00,7.587052,25.03954,-0.000173,24.017743,-0.0077,1.391
13184.00,7.587447,25.04074,-0.000175,24.018321,-0.0077,1.391
13186.00,7.586375,25.04132,-0.000174,24.017906,-0.0077,1.391
13188.00,7.585168,25.04101,-0.000173,24.017699,-0.0077,1.391
13190.00,7.584428,25.04110,-0.000175,24.017738,-0.0077,1.392
13192.00,7.584756,25.04096,-0.000175,24.017460,-0.0078,1.391
13194.00,7.584202,25.04140,-0.000174,24.017770,-0.0077,1.391
13196.00,7.584928,25.04122,-0.000174,24.017908,-0.0077,1.391
13198.00,7.585808,25.04166,-0.000173,24.017486,-0.0077,1.391
13200.00,7.586047,25.04077,-0.000173,24.017464,-0.0077,1.391
13202.00,7.585781,25.04131,-0.000173,24.018018,-0.0077,1.391
13204.00,7.586005,25.04126,-0.000173,24.017971,-0.0077,1.391
13206.00,7.585906,25.04084,-0.000174,24.017689,-0.0077,1.391
@22,12.0000,24.0
13208.00,7.585862,25.04054,-0.000173,24.018218,-0.0077,1.391
13210.00,7.580153,25.04035,-0.000174,24.017765,-0.0077,1.391
13212.00,7.571652,25.04061,-0.000172,24.018461,-0.0077,1.390
13214.00,7.563740,25.04071,-0.000171,24.018227,-0.0077,1.389
13216.00,7.559198,25.04068,-0.000172,24.018211,-0.0077,1.390
13218.00,7.558525,25.04088,-0.000172,24.018136,-0.0077,1.392
13220.00,7.558517,25.04078,-0.000175,24.017877,-0.0077,1.392
13222.00,7.559649,25.04057,-0.000175,24.017875,-0.0077,1.392
13224.00,7.561218,25.04006,-0.000174,24.017482,-0.0077,1.392
13226.00,7.562652,25.03963,-0.000175,24.018124,-0.0077,1.392
13228.00,7.564973,25.04050,-0.000175,24.017618,-0.0078,1.392
13230.00,7.567380,25.03939,-0.000175,24.017863,-0.0077,1.393
13232.00,7.571158,25.03950,-0.000175,24.017625,-0.0077,1.392
13234.00,7.580131,25.03968,-0.000174,24.018269,-0.0077,1.393
13236.00,7.590980,25.03925,-0.000175,24.017757,-0.0077,1.394
13238.00,7.600674,25.03954,-0.000176,24.017888,-0.0077,1.393
13240.00,7.608348,25.03838,-0.000175,24.017908,-0.0077,1.393
13242.00,7.613844,25.03885,-0.000174,24.018000,-0.0077,1.392
13244.00,7.616365,25.03956,-0.000174,24.017373,-0.0077,1.392
13246.00,7.618080,25.03859,-0.000174,24.017027,-0.0077,1.392
13248.00,7.618552,25.03832,-0.000173,24.017937,-0.0077,1.392
13250.00,7.619492,25.03806,-0.000173,24.017928,-0.0077,1.392
13252.00,7.619501,25.03856,-0.000172,24.018031,-0.0077,1.391
[truncated: 53,532 more chars]
