# Supplementary material for: Hormonal steroids induce multidrug resistance and stress response genes in Neisseria gonorrhoeae by binding to MtrR
Source: Nat Commun. 2024 Feb 7;15:1153. doi: 10.1038/s41467-024-45195-1 (PMC10850145; doi:10.1038/s41467-024-45195-1)
Supplement: Supplementary file 6 — Source Data [file 41467_2024_45195_MOESM6_ESM.zip › Source Data/ITC/R176E/3TMtrRR176E2022Aug18.itc]

$ITC
$ 25 
$NOT
$ 25 
$ 600 
$ 199 
$ 8 
$ 2 
$ADCGainCode:  3 
$False,True,True
$ 2 , 4 , 600 , 2 
$ 12 , 24 , 600 , 2 
$ 12 , 24 , 600 , 2 
$ 12 , 24 , 600 , 2 
$ 12 , 24 , 600 , 2 
$ 12 , 24 , 600 , 2 
$ 12 , 24 , 600 , 2 
$ 12 , 24 , 600 , 2 
$ 12 , 24 , 600 , 2 
$ 12 , 24 , 600 , 2 
$ 12 , 24 , 600 , 2 
$ 12 , 24 , 600 , 2 
$ 12 , 24 , 600 , 2 
$ 12 , 24 , 600 , 2 
$ 12 , 24 , 600 , 2 
$ 12 , 24 , 600 , 2 
$ 12 , 24 , 600 , 2 
$ 12 , 24 , 600 , 2 
$ 12 , 24 , 600 , 2 
$ 12 , 24 , 600 , 2 
$ 12 , 24 , 600 , 2 
$ 12 , 24 , 600 , 2 
$ 12 , 24 , 600 , 2 
$ 12 , 24 , 600 , 2 
$ 12 , 24 , 600 , 2 
# 0 
# 0.5 
# 0.02 
# 1.4485 
# 25 
# 28.9316 
# 15.91949 
?
% VPITC12.10.1003
% 1.4485 
% 28.9316 
%-1.096232 , 100.1901 
% 0.443748 , 95.77349 
% 0.2232 
% 124.02 , 123.95 
% 1 , 80 
%-0.001812 , 0.055139 
% 0 , 8 
% 0 , 18 
% 104422       320637 
% 101.8 
% 260 , 310 , 470 , 530 
% 0.08632 ,-0.00346 , 0.0000110163 , 0.000000290198 ,-0.0000000019883 
% VPViewer2000 Ver: 1.40.0
@0
2.00,7.919215,25.01200,-0.000174,24.016641,-0.0078,1.378
4.00,7.918968,25.01148,-0.000173,24.017065,-0.0078,1.378
6.00,7.918304,25.01115,-0.000174,24.017250,-0.0078,1.379
8.00,7.917380,25.01171,-0.000174,24.017244,-0.0078,1.379
10.00,7.916929,25.01198,-0.000175,24.016963,-0.0078,1.378
12.00,7.917154,25.01244,-0.000174,24.018075,-0.0078,1.378
14.00,7.916773,25.01186,-0.000174,24.017462,-0.0078,1.379
16.00,7.916125,25.01259,-0.000174,24.017480,-0.0078,1.379
18.00,7.916027,25.01305,-0.000174,24.017565,-0.0078,1.379
20.00,7.914904,25.01308,-0.000175,24.017255,-0.0078,1.378
22.00,7.914038,25.01258,-0.000174,24.016826,-0.0078,1.379
24.00,7.913913,25.01158,-0.000174,24.016469,-0.0078,1.379
26.00,7.913961,25.01111,-0.000175,24.016815,-0.0078,1.379
28.00,7.913366,25.01236,-0.000174,24.017757,-0.0077,1.378
30.00,7.913411,25.01213,-0.000174,24.017591,-0.0078,1.379
32.00,7.913236,25.01164,-0.000173,24.017056,-0.0078,1.379
34.00,7.912620,25.01190,-0.000173,24.017123,-0.0078,1.378
36.00,7.911509,25.01262,-0.000174,24.016886,-0.0077,1.379
38.00,7.911402,25.01196,-0.000174,24.016432,-0.0077,1.379
40.00,7.910676,25.01183,-0.000174,24.017701,-0.0078,1.379
42.00,7.911206,25.01299,-0.000175,24.017248,-0.0077,1.379
44.00,7.910405,25.01243,-0.000174,24.016862,-0.0078,1.380
46.00,7.909284,25.01143,-0.000174,24.016561,-0.0078,1.379
48.00,7.909961,25.01107,-0.000174,24.016980,-0.0078,1.379
50.00,7.909664,25.01141,-0.000172,24.017301,-0.0078,1.378
52.00,7.909108,25.01129,-0.000172,24.017110,-0.0078,1.379
54.00,7.908339,25.01111,-0.000174,24.017025,-0.0078,1.379
56.00,7.907758,25.01156,-0.000172,24.017172,-0.0078,1.379
58.00,7.906297,25.01164,-0.000173,24.017553,-0.0078,1.379
60.00,7.906481,25.01147,-0.000174,24.017041,-0.0078,1.379
62.00,7.906280,25.01181,-0.000174,24.016619,-0.0078,1.379
64.00,7.905694,25.01135,-0.000174,24.016128,-0.0078,1.379
66.00,7.905343,25.01119,-0.000174,24.017389,-0.0078,1.379
68.00,7.904475,25.01246,-0.000173,24.017520,-0.0078,1.379
70.00,7.904532,25.01227,-0.000174,24.017089,-0.0078,1.379
72.00,7.904644,25.01221,-0.000173,24.017404,-0.0077,1.379
74.00,7.904483,25.01271,-0.000174,24.017029,-0.0078,1.379
76.00,7.903564,25.01230,-0.000175,24.016650,-0.0078,1.379
78.00,7.902761,25.01166,-0.000174,24.016454,-0.0078,1.379
80.00,7.901860,25.01172,-0.000174,24.016983,-0.0078,1.379
82.00,7.901779,25.01230,-0.000174,24.017141,-0.0078,1.379
84.00,7.902423,25.01185,-0.000173,24.017437,-0.0078,1.379
86.00,7.902214,25.01137,-0.000174,24.016762,-0.0077,1.379
88.00,7.901592,25.01154,-0.000174,24.017186,-0.0077,1.379
90.00,7.900368,25.01181,-0.000175,24.016924,-0.0078,1.380
92.00,7.899329,25.01177,-0.000174,24.016760,-0.0078,1.379
94.00,7.898494,25.01216,-0.000175,24.017366,-0.0077,1.379
96.00,7.897462,25.01151,-0.000175,24.016682,-0.0078,1.379
98.00,7.897942,25.01169,-0.000174,24.016711,-0.0078,1.379
100.00,7.897051,25.01174,-0.000173,24.017475,-0.0078,1.379
102.00,7.896293,25.01213,-0.000172,24.016931,-0.0078,1.379
104.00,7.895856,25.01191,-0.000173,24.016663,-0.0078,1.379
106.00,7.896656,25.01101,-0.000175,24.017790,-0.0078,1.379
108.00,7.895872,25.01144,-0.000173,24.017475,-0.0078,1.379
110.00,7.894772,25.01125,-0.000174,24.017359,-0.0078,1.379
112.00,7.895595,25.01193,-0.000173,24.016733,-0.0078,1.379
114.00,7.895328,25.01203,-0.000174,24.017371,-0.0078,1.379
116.00,7.895029,25.01173,-0.000175,24.017435,-0.0078,1.379
118.00,7.894172,25.01167,-0.000173,24.016856,-0.0077,1.378
120.00,7.894029,25.01266,-0.000173,24.017139,-0.0078,1.379
122.00,7.894306,25.01251,-0.000174,24.017032,-0.0077,1.379
124.00,7.894190,25.01397,-0.000174,24.017268,-0.0077,1.380
126.00,7.893719,25.01335,-0.000174,24.017830,-0.0077,1.379
128.00,7.892336,25.01266,-0.000173,24.017796,-0.0077,1.379
130.00,7.891951,25.01207,-0.000174,24.017551,-0.0077,1.379
132.00,7.890906,25.01249,-0.000174,24.017362,-0.0077,1.379
134.00,7.889918,25.01241,-0.000174,24.017487,-0.0077,1.379
136.00,7.890100,25.01215,-0.000173,24.017480,-0.0077,1.379
138.00,7.889714,25.01307,-0.000173,24.016411,-0.0078,1.379
140.00,7.889308,25.01316,-0.000174,24.017348,-0.0078,1.380
142.00,7.889473,25.01311,-0.000174,24.017933,-0.0078,1.379
144.00,7.889365,25.01309,-0.000174,24.017123,-0.0078,1.379
146.00,7.889069,25.01241,-0.000174,24.017618,-0.0077,1.378
148.00,7.889456,25.01228,-0.000172,24.017640,-0.0078,1.379
150.00,7.888514,25.01224,-0.000172,24.017031,-0.0077,1.378
152.00,7.888799,25.01222,-0.000174,24.017281,-0.0078,1.379
154.00,7.888355,25.01311,-0.000173,24.017583,-0.0077,1.379
156.00,7.886472,25.01350,-0.000173,24.016940,-0.0077,1.379
158.00,7.887101,25.01357,-0.000174,24.017580,-0.0078,1.379
160.00,7.886709,25.01343,-0.000173,24.017377,-0.0078,1.380
162.00,7.886061,25.01341,-0.000174,24.017012,-0.0077,1.379
164.00,7.885955,25.01293,-0.000175,24.016740,-0.0077,1.379
166.00,7.884996,25.01315,-0.000175,24.017364,-0.0077,1.379
168.00,7.884908,25.01331,-0.000173,24.018017,-0.0078,1.379
170.00,7.884024,25.01300,-0.000173,24.017738,-0.0078,1.379
172.00,7.884058,25.01245,-0.000173,24.017123,-0.0078,1.379
174.00,7.883732,25.01204,-0.000173,24.016876,-0.0077,1.379
176.00,7.883217,25.01211,-0.000173,24.017092,-0.0077,1.379
178.00,7.882438,25.01101,-0.000173,24.017284,-0.0078,1.379
180.00,7.881869,25.01231,-0.000174,24.017094,-0.0078,1.379
182.00,7.881386,25.01253,-0.000174,24.017139,-0.0077,1.379
184.00,7.881232,25.01205,-0.000174,24.016833,-0.0078,1.379
186.00,7.881060,25.01100,-0.000174,24.017214,-0.0078,1.380
188.00,7.879869,25.01123,-0.000175,24.017313,-0.0078,1.379
190.00,7.879825,25.01134,-0.000175,24.016983,-0.0078,1.379
192.00,7.878943,25.01120,-0.000174,24.017234,-0.0078,1.379
194.00,7.878068,25.01221,-0.000174,24.016856,-0.0078,1.379
196.00,7.878260,25.01164,-0.000173,24.017139,-0.0078,1.379
198.00,7.877940,25.01149,-0.000172,24.017351,-0.0078,1.379
200.00,7.877496,25.01208,-0.000174,24.016858,-0.0078,1.379
202.00,7.877085,25.01185,-0.000174,24.017609,-0.0078,1.380
204.00,7.876329,25.01285,-0.000174,24.016615,-0.0078,1.379
206.00,7.875982,25.01269,-0.000174,24.017025,-0.0078,1.379
208.00,7.875723,25.01163,-0.000173,24.017165,-0.0078,1.380
210.00,7.875463,25.01220,-0.000174,24.017110,-0.0078,1.380
212.00,7.875659,25.01228,-0.000174,24.017023,-0.0078,1.379
214.00,7.875304,25.01258,-0.000174,24.016913,-0.0078,1.379
216.00,7.874524,25.01225,-0.000173,24.017228,-0.0078,1.380
218.00,7.875259,25.01177,-0.000173,24.017460,-0.0077,1.379
220.00,7.875025,25.01214,-0.000172,24.016630,-0.0078,1.379
222.00,7.873831,25.01155,-0.000173,24.017243,-0.0078,1.379
224.00,7.872945,25.01138,-0.000174,24.016704,-0.0078,1.379
226.00,7.873832,25.01100,-0.000173,24.016572,-0.0078,1.380
228.00,7.872395,25.01133,-0.000173,24.017589,-0.0078,1.380
230.00,7.871412,25.01182,-0.000172,24.017156,-0.0078,1.380
232.00,7.871061,25.01172,-0.000173,24.016722,-0.0078,1.380
234.00,7.870395,25.01177,-0.000174,24.016735,-0.0078,1.379
236.00,7.870325,25.01130,-0.000174,24.016940,-0.0078,1.379
238.00,7.870860,25.01170,-0.000173,24.017698,-0.0078,1.379
240.00,7.870398,25.01145,-0.000174,24.016710,-0.0078,1.380
242.00,7.870170,25.01202,-0.000173,24.016657,-0.0078,1.380
244.00,7.869571,25.01251,-0.000174,24.016661,-0.0078,1.379
246.00,7.869706,25.01309,-0.000173,24.016574,-0.0078,1.379
248.00,7.869684,25.01381,-0.000173,24.017310,-0.0078,1.380
250.00,7.869132,25.01325,-0.000173,24.017253,-0.0078,1.379
252.00,7.869120,25.01289,-0.000175,24.016837,-0.0078,1.380
254.00,7.868411,25.01277,-0.000175,24.016624,-0.0078,1.379
256.00,7.868205,25.01309,-0.000174,24.016583,-0.0078,1.379
258.00,7.867853,25.01305,-0.000174,24.016693,-0.0078,1.379
260.00,7.867884,25.01277,-0.000176,24.016900,-0.0078,1.380
262.00,7.866359,25.01236,-0.000175,24.017292,-0.0078,1.379
264.00,7.865933,25.01213,-0.000174,24.016846,-0.0078,1.379
266.00,7.865519,25.01290,-0.000175,24.016318,-0.0078,1.380
268.00,7.865210,25.01298,-0.000176,24.017201,-0.0078,1.380
270.00,7.865928,25.01244,-0.000176,24.016423,-0.0078,1.379
272.00,7.864921,25.01234,-0.000175,24.017355,-0.0078,1.380
274.00,7.864416,25.01215,-0.000174,24.017056,-0.0078,1.379
276.00,7.864166,25.01245,-0.000173,24.016699,-0.0078,1.379
278.00,7.863872,25.01282,-0.000174,24.016882,-0.0078,1.379
280.00,7.863541,25.01226,-0.000175,24.017168,-0.0078,1.380
282.00,7.862917,25.01263,-0.000176,24.016973,-0.0078,1.379
284.00,7.862648,25.01300,-0.000175,24.016786,-0.0078,1.379
286.00,7.862566,25.01276,-0.000175,24.016737,-0.0078,1.380
288.00,7.861310,25.01257,-0.000175,24.017112,-0.0078,1.380
290.00,7.859979,25.01280,-0.000175,24.016875,-0.0078,1.379
292.00,7.860165,25.01248,-0.000173,24.017243,-0.0078,1.379
294.00,7.860445,25.01154,-0.000174,24.016256,-0.0078,1.380
296.00,7.860865,25.01198,-0.000174,24.017221,-0.0078,1.380
298.00,7.861212,25.01229,-0.000175,24.017083,-0.0078,1.380
300.00,7.860603,25.01186,-0.000175,24.016773,-0.0078,1.379
302.00,7.859255,25.01127,-0.000174,24.016840,-0.0078,1.380
304.00,7.858127,25.01158,-0.000174,24.017259,-0.0078,1.379
306.00,7.858014,25.01162,-0.000174,24.017132,-0.0078,1.379
308.00,7.858098,25.01198,-0.000174,24.016679,-0.0078,1.379
310.00,7.857893,25.01200,-0.000176,24.017185,-0.0078,1.379
312.00,7.858016,25.01251,-0.000174,24.017641,-0.0078,1.379
314.00,7.858036,25.01292,-0.000174,24.016726,-0.0078,1.379
316.00,7.856951,25.01307,-0.000175,24.016610,-0.0078,1.380
318.00,7.855639,25.01341,-0.000175,24.017018,-0.0077,1.380
320.00,7.854979,25.01321,-0.000174,24.017230,-0.0078,1.380
322.00,7.855373,25.01337,-0.000174,24.017382,-0.0078,1.379
324.00,7.854499,25.01279,-0.000174,24.017259,-0.0078,1.379
326.00,7.854458,25.01308,-0.000174,24.016786,-0.0078,1.379
328.00,7.854917,25.01270,-0.000174,24.016637,-0.0078,1.380
330.00,7.854128,25.01304,-0.000175,24.017125,-0.0078,1.380
332.00,7.853535,25.01232,-0.000174,24.016490,-0.0078,1.380
334.00,7.852865,25.01266,-0.000175,24.017012,-0.0078,1.380
336.00,7.852987,25.01276,-0.000174,24.017333,-0.0078,1.379
338.00,7.853272,25.01220,-0.000173,24.017067,-0.0078,1.379
340.00,7.853029,25.01222,-0.000172,24.017627,-0.0077,1.379
342.00,7.852501,25.01219,-0.000173,24.017357,-0.0078,1.379
344.00,7.851926,25.01172,-0.000174,24.017011,-0.0078,1.379
346.00,7.851503,25.01109,-0.000175,24.016722,-0.0078,1.380
348.00,7.851056,25.01225,-0.000175,24.016813,-0.0078,1.380
350.00,7.850951,25.01178,-0.000174,24.017130,-0.0078,1.380
352.00,7.851218,25.01114,-0.000174,24.017217,-0.0078,1.380
354.00,7.851380,25.01087,-0.000176,24.016626,-0.0078,1.380
356.00,7.850201,25.01197,-0.000174,24.017304,-0.0078,1.379
358.00,7.849442,25.01168,-0.000175,24.016826,-0.0078,1.379
360.00,7.848590,25.01189,-0.000174,24.017157,-0.0078,1.379
362.00,7.848092,25.01235,-0.000174,24.017119,-0.0078,1.380
364.00,7.847640,25.01319,-0.000174,24.017232,-0.0078,1.379
366.00,7.846945,25.01227,-0.000174,24.017346,-0.0078,1.380
368.00,7.846819,25.01167,-0.000176,24.017177,-0.0078,1.380
370.00,7.847879,25.01224,-0.000176,24.017656,-0.0078,1.379
372.00,7.847832,25.01184,-0.000174,24.016775,-0.0078,1.379
374.00,7.847268,25.01200,-0.000174,24.017036,-0.0078,1.379
376.00,7.846720,25.01167,-0.000175,24.017034,-0.0078,1.379
378.00,7.845441,25.01192,-0.000174,24.017215,-0.0078,1.379
380.00,7.844893,25.01263,-0.000174,24.017306,-0.0078,1.380
382.00,7.845510,25.01260,-0.000174,24.016521,-0.0078,1.380
384.00,7.845040,25.01279,-0.000174,24.016579,-0.0078,1.380
386.00,7.844542,25.01231,-0.000174,24.016717,-0.0078,1.379
388.00,7.843743,25.01237,-0.000174,24.017457,-0.0078,1.380
390.00,7.843768,25.01200,-0.000175,24.017002,-0.0078,1.380
392.00,7.843393,25.01233,-0.000174,24.017045,-0.0078,1.379
394.00,7.843103,25.01185,-0.000174,24.016392,-0.0078,1.379
396.00,7.842682,25.01175,-0.000173,24.016753,-0.0078,1.379
398.00,7.842828,25.01277,-0.000173,24.016463,-0.0078,1.379
400.00,7.843356,25.01287,-0.000173,24.017562,-0.0078,1.380
402.00,7.841815,25.01279,-0.000175,24.016639,-0.0078,1.380
404.00,7.841462,25.01301,-0.000174,24.017025,-0.0078,1.380
406.00,7.841198,25.01310,-0.000173,24.017081,-0.0078,1.379
408.00,7.840322,25.01334,-0.000173,24.017331,-0.0078,1.379
410.00,7.839772,25.01285,-0.000174,24.017031,-0.0078,1.379
412.00,7.840066,25.01234,-0.000174,24.016760,-0.0078,1.379
414.00,7.840069,25.01224,-0.000174,24.016786,-0.0078,1.380
416.00,7.839465,25.01163,-0.000174,24.017230,-0.0078,1.379
418.00,7.839522,25.01248,-0.000174,24.017725,-0.0078,1.380
420.00,7.839139,25.01315,-0.000174,24.017366,-0.0078,1.380
422.00,7.839308,25.01302,-0.000174,24.016441,-0.0078,1.380
424.00,7.838785,25.01303,-0.000174,24.017489,-0.0078,1.379
426.00,7.838781,25.01374,-0.000174,24.016951,-0.0078,1.379
428.00,7.837691,25.01331,-0.000174,24.016635,-0.0078,1.379
430.00,7.836556,25.01268,-0.000175,24.016795,-0.0078,1.379
432.00,7.836730,25.01266,-0.000174,24.016960,-0.0078,1.379
434.00,7.836438,25.01317,-0.000175,24.016771,-0.0078,1.379
436.00,7.836027,25.01296,-0.000174,24.016976,-0.0078,1.380
438.00,7.835212,25.01328,-0.000175,24.016646,-0.0078,1.380
440.00,7.834440,25.01462,-0.000176,24.016661,-0.0078,1.379
442.00,7.833833,25.01344,-0.000175,24.017065,-0.0078,1.379
444.00,7.834556,25.01360,-0.000174,24.016996,-0.0078,1.379
446.00,7.834376,25.01349,-0.000174,24.016980,-0.0078,1.380
448.00,7.833748,25.01326,-0.000173,24.016690,-0.0078,1.379
450.00,7.833639,25.01326,-0.000175,24.016886,-0.0078,1.379
452.00,7.833485,25.01366,-0.000174,24.017108,-0.0078,1.380
454.00,7.832881,25.01380,-0.000175,24.016329,-0.0078,1.380
456.00,7.832297,25.01359,-0.000175,24.017045,-0.0078,1.380
458.00,7.831614,25.01356,-0.000175,24.016693,-0.0078,1.380
460.00,7.830855,25.01324,-0.000174,24.016864,-0.0077,1.379
462.00,7.831488,25.01401,-0.000174,24.016936,-0.0078,1.379
464.00,7.831971,25.01347,-0.000174,24.017241,-0.0078,1.379
466.00,7.831875,25.01331,-0.000173,24.017446,-0.0078,1.380
468.00,7.830967,25.01348,-0.000175,24.017206,-0.0078,1.380
470.00,7.830024,25.01385,-0.000174,24.017687,-0.0077,1.380
472.00,7.829814,25.01456,-0.000174,24.017393,-0.0078,1.380
474.00,7.829348,25.01403,-0.000176,24.016996,-0.0078,1.379
476.00,7.828834,25.01386,-0.000175,24.016911,-0.0078,1.379
478.00,7.828164,25.01406,-0.000175,24.016987,-0.0078,1.379
480.00,7.827993,25.01380,-0.000175,24.016563,-0.0078,1.379
482.00,7.827887,25.01387,-0.000174,24.017094,-0.0078,1.380
484.00,7.828277,25.01514,-0.000175,24.017224,-0.0078,1.380
486.00,7.827902,25.01446,-0.000173,24.016996,-0.0078,1.379
488.00,7.826726,25.01411,-0.000174,24.016856,-0.0078,1.379
490.00,7.826816,25.01423,-0.000175,24.017582,-0.0078,1.379
492.00,7.826689,25.01437,-0.000174,24.017638,-0.0078,1.380
494.00,7.826665,25.01404,-0.000174,24.016893,-0.0078,1.380
496.00,7.825538,25.01468,-0.000176,24.017101,-0.0078,1.379
498.00,7.826031,25.01490,-0.000175,24.016869,-0.0078,1.379
500.00,7.826754,25.01449,-0.000174,24.016626,-0.0078,1.379
502.00,7.826069,25.01500,-0.000174,24.016574,-0.0078,1.379
504.00,7.825384,25.01435,-0.000173,24.017997,-0.0078,1.380
506.00,7.825021,25.01427,-0.000175,24.017076,-0.0078,1.380
508.00,7.824614,25.01439,-0.000175,24.017313,-0.0078,1.380
510.00,7.824755,25.01379,-0.000174,24.018309,-0.0078,1.380
512.00,7.824526,25.01391,-0.000173,24.016887,-0.0077,1.380
514.00,7.823453,25.01347,-0.000173,24.016548,-0.0077,1.380
516.00,7.822550,25.01366,-0.000174,24.016570,-0.0078,1.380
518.00,7.822381,25.01420,-0.000174,24.017672,-0.0078,1.380
520.00,7.822393,25.01459,-0.000175,24.016365,-0.0078,1.379
522.00,7.821868,25.01447,-0.000175,24.016811,-0.0078,1.380
524.00,7.821884,25.01367,-0.000174,24.016779,-0.0078,1.380
526.00,7.821783,25.01429,-0.000174,24.016340,-0.0078,1.380
528.00,7.820348,25.01351,-0.000174,24.016681,-0.0078,1.380
530.00,7.819826,25.01293,-0.000174,24.016889,-0.0078,1.380
532.00,7.819990,25.01394,-0.000174,24.017466,-0.0078,1.379
534.00,7.820364,25.01343,-0.000174,24.017424,-0.0078,1.380
536.00,7.819372,25.01382,-0.000174,24.017246,-0.0078,1.380
538.00,7.818701,25.01323,-0.000174,24.016746,-0.0078,1.379
540.00,7.818770,25.01377,-0.000174,24.016128,-0.0078,1.380
542.00,7.818888,25.01320,-0.000174,24.016827,-0.0078,1.380
544.00,7.819478,25.01333,-0.000175,24.016911,-0.0078,1.380
546.00,7.818987,25.01300,-0.000175,24.016815,-0.0078,1.380
548.00,7.818914,25.01363,-0.000175,24.017107,-0.0078,1.380
550.00,7.818600,25.01362,-0.000174,24.016635,-0.0078,1.380
552.00,7.818335,25.01352,-0.000174,24.017047,-0.0078,1.380
554.00,7.818293,25.01371,-0.000173,24.017210,-0.0078,1.380
556.00,7.817698,25.01417,-0.000172,24.016746,-0.0078,1.379
558.00,7.816163,25.01351,-0.000174,24.016512,-0.0078,1.380
560.00,7.815726,25.01328,-0.000174,24.016218,-0.0078,1.380
562.00,7.816287,25.01362,-0.000174,24.017105,-0.0078,1.380
564.00,7.816328,25.01327,-0.000174,24.016840,-0.0077,1.379
566.00,7.816155,25.01318,-0.000174,24.017105,-0.0078,1.379
568.00,7.815779,25.01395,-0.000174,24.016840,-0.0078,1.379
570.00,7.814975,25.01444,-0.000174,24.016875,-0.0078,1.380
572.00,7.814902,25.01397,-0.000174,24.017346,-0.0078,1.380
574.00,7.814333,25.01398,-0.000174,24.017076,-0.0078,1.380
576.00,7.813546,25.01367,-0.000174,24.017210,-0.0078,1.380
578.00,7.813882,25.01371,-0.000174,24.016831,-0.0078,1.380
580.00,7.813972,25.01424,-0.000173,24.017611,-0.0078,1.379
582.00,7.812985,25.01409,-0.000173,24.017223,-0.0078,1.379
584.00,7.811964,25.01384,-0.000174,24.016837,-0.0078,1.380
586.00,7.812438,25.01347,-0.000175,24.016822,-0.0078,1.379
588.00,7.812013,25.01301,-0.000175,24.016739,-0.0078,1.380
590.00,7.811802,25.01215,-0.000174,24.016162,-0.0078,1.379
592.00,7.811668,25.01259,-0.000174,24.016507,-0.0078,1.379
594.00,7.811925,25.01351,-0.000174,24.017380,-0.0078,1.380
596.00,7.811304,25.01374,-0.000174,24.016971,-0.0078,1.380
598.00,7.811145,25.01316,-0.000174,24.016826,-0.0078,1.380
600.00,7.810463,25.01283,-0.000175,24.016570,-0.0078,1.380
@1,2.0000,4.0
602.00,7.810059,25.01333,-0.000175,24.016452,-0.0078,1.380
604.00,7.807365,25.01411,-0.000175,24.016316,-0.0078,1.380
606.00,7.798453,25.01357,-0.000175,24.017079,-0.0078,1.379
608.00,7.772166,25.01372,-0.000173,24.016954,-0.0078,1.379
610.00,7.715464,25.01400,-0.000174,24.016880,-0.0077,1.379
612.00,7.670728,25.01438,-0.000175,24.016731,-0.0078,1.380
614.00,7.665329,25.01379,-0.000174,24.017000,-0.0078,1.380
616.00,7.675611,25.01283,-0.000175,24.017067,-0.0078,1.381
618.00,7.683621,25.01308,-0.000176,24.017286,-0.0078,1.381
620.00,7.688970,25.01385,-0.000176,24.016844,-0.0078,1.380
622.00,7.693981,25.01376,-0.000175,24.016827,-0.0078,1.380
624.00,7.699101,25.01327,-0.000173,24.016675,-0.0078,1.380
626.00,7.705062,25.01288,-0.000174,24.017295,-0.0078,1.381
628.00,7.712332,25.01353,-0.000174,24.016750,-0.0078,1.380
630.00,7.720282,25.01306,-0.000173,24.016510,-0.0077,1.380
632.00,7.729310,25.01311,-0.000174,24.016994,-0.0078,1.380
634.00,7.737626,25.01291,-0.000174,24.016829,-0.0078,1.380
636.00,7.745069,25.01376,-0.000174,24.016269,-0.0078,1.380
638.00,7.750698,25.01412,-0.000174,24.017301,-0.0078,1.380
640.00,7.756369,25.01360,-0.000174,24.017527,-0.0078,1.380
642.00,7.761898,25.01317,-0.000175,24.017491,-0.0078,1.380
644.00,7.766506,25.01337,-0.000174,24.017154,-0.0077,1.380
646.00,7.770596,25.01416,-0.000174,24.017946,-0.0077,1.380
648.00,7.774013,25.01373,-0.000175,24.017444,-0.0077,1.379
650.00,7.777733,25.01317,-0.000175,24.017266,-0.0078,1.380
652.00,7.781642,25.01263,-0.000175,24.017083,-0.0078,1.379
654.00,7.783672,25.01235,-0.000175,24.017341,-0.0078,1.380
656.00,7.785068,25.01334,-0.000175,24.017727,-0.0077,1.380
658.00,7.787262,25.01369,-0.000174,24.017226,-0.0078,1.380
660.00,7.788308,25.01310,-0.000174,24.017183,-0.0078,1.380
662.00,7.790292,25.01282,-0.000174,24.017195,-0.0078,1.379
664.00,7.791746,25.01280,-0.000174,24.016764,-0.0078,1.380
666.00,7.792518,25.01331,-0.000174,24.017522,-0.0078,1.379
668.00,7.793842,25.01306,-0.000175,24.017079,-0.0078,1.381
670.00,7.795301,25.01317,-0.000176,24.017185,-0.0078,1.380
672.00,7.796102,25.01295,-0.000175,24.016851,-0.0078,1.379
674.00,7.797024,25.01272,-0.000173,24.016218,-0.0078,1.380
676.00,7.796928,25.01159,-0.000175,24.016619,-0.0078,1.380
678.00,7.796437,25.01207,-0.000176,24.017188,-0.0078,1.380
680.00,7.795928,25.01199,-0.000175,24.017301,-0.0078,1.380
682.00,7.795655,25.01252,-0.000175,24.017556,-0.0078,1.380
684.00,7.795760,25.01324,-0.000174,24.017018,-0.0078,1.380
686.00,7.796258,25.01327,-0.000175,24.017745,-0.0077,1.379
688.00,7.797658,25.01324,-0.000174,24.016800,-0.0077,1.380
690.00,7.797306,25.01309,-0.000175,24.016962,-0.0078,1.380
692.00,7.797043,25.01337,-0.000175,24.016889,-0.0078,1.380
694.00,7.796650,25.01312,-0.000175,24.016996,-0.0078,1.380
696.00,7.797796,25.01255,-0.000173,24.017255,-0.0078,1.380
698.00,7.798781,25.01232,-0.000174,24.017415,-0.0078,1.380
700.00,7.797978,25.01258,-0.000173,24.017118,-0.0078,1.380
702.00,7.797510,25.01251,-0.000173,24.016664,-0.0078,1.380
704.00,7.796750,25.01282,-0.000174,24.016891,-0.0078,1.380
706.00,7.796885,25.01348,-0.000175,24.016878,-0.0078,1.380
708.00,7.796514,25.01388,-0.000174,24.017886,-0.0078,1.380
710.00,7.795691,25.01363,-0.000175,24.017096,-0.0078,1.380
712.00,7.795692,25.01321,-0.000174,24.016784,-0.0077,1.380
714.00,7.796078,25.01354,-0.000175,24.017188,-0.0078,1.380
716.00,7.795796,25.01362,-0.000175,24.017453,-0.0078,1.380
718.00,7.795272,25.01339,-0.000174,24.017174,-0.0078,1.380
720.00,7.794572,25.01339,-0.000175,24.017435,-0.0078,1.380
722.00,7.793834,25.01379,-0.000174,24.017317,-0.0078,1.380
724.00,7.794122,25.01428,-0.000175,24.017511,-0.0077,1.380
726.00,7.794037,25.01413,-0.000176,24.017649,-0.0078,1.380
728.00,7.794342,25.01368,-0.000175,24.017143,-0.0078,1.380
730.00,7.794922,25.01386,-0.000174,24.016436,-0.0078,1.380
732.00,7.795250,25.01401,-0.000174,24.017533,-0.0078,1.380
734.00,7.795009,25.01368,-0.000175,24.017661,-0.0077,1.380
736.00,7.794681,25.01324,-0.000174,24.017482,-0.0078,1.380
738.00,7.793589,25.01380,-0.000176,24.017462,-0.0078,1.380
740.00,7.792713,25.01440,-0.000174,24.017279,-0.0078,1.380
742.00,7.792024,25.01405,-0.000174,24.017027,-0.0078,1.380
744.00,7.792180,25.01396,-0.000175,24.016876,-0.0078,1.380
746.00,7.792363,25.01361,-0.000174,24.016492,-0.0078,1.380
748.00,7.791898,25.01297,-0.000175,24.016800,-0.0077,1.380
750.00,7.792890,25.01325,-0.000175,24.017781,-0.0078,1.380
752.00,7.792935,25.01362,-0.000176,24.017085,-0.0078,1.381
754.00,7.792308,25.01301,-0.000176,24.017021,-0.0078,1.380
756.00,7.791567,25.01255,-0.000174,24.016973,-0.0078,1.380
758.00,7.790955,25.01260,-0.000174,24.017266,-0.0078,1.380
760.00,7.790109,25.01315,-0.000175,24.017168,-0.0078,1.380
762.00,7.789727,25.01263,-0.000176,24.017136,-0.0078,1.380
764.00,7.789416,25.01212,-0.000175,24.016956,-0.0078,1.380
766.00,7.788983,25.01298,-0.000175,24.018022,-0.0078,1.380
768.00,7.788954,25.01331,-0.000173,24.017070,-0.0078,1.380
770.00,7.789155,25.01364,-0.000175,24.016985,-0.0078,1.380
772.00,7.787795,25.01367,-0.000175,24.016717,-0.0078,1.380
774.00,7.787839,25.01324,-0.000174,24.015733,-0.0078,1.380
776.00,7.788962,25.01291,-0.000175,24.016376,-0.0078,1.380
778.00,7.789136,25.01377,-0.000175,24.017596,-0.0078,1.380
780.00,7.789683,25.01348,-0.000176,24.017299,-0.0078,1.381
782.00,7.788658,25.01437,-0.000176,24.016469,-0.0077,1.380
784.00,7.788412,25.01361,-0.000175,24.017089,-0.0078,1.380
786.00,7.788111,25.01337,-0.000176,24.016679,-0.0078,1.380
788.00,7.788304,25.01346,-0.000174,24.016706,-0.0078,1.380
790.00,7.787816,25.01292,-0.000175,24.017141,-0.0078,1.380
792.00,7.787342,25.01377,-0.000176,24.017083,-0.0078,1.380
794.00,7.787401,25.01383,-0.000175,24.017554,-0.0078,1.380
796.00,7.787465,25.01352,-0.000175,24.016915,-0.0078,1.380
798.00,7.787198,25.01365,-0.000175,24.017493,-0.0078,1.380
800.00,7.786777,25.01338,-0.000174,24.017538,-0.0078,1.380
802.00,7.786713,25.01463,-0.000175,24.017359,-0.0078,1.380
804.00,7.786188,25.01367,-0.000174,24.017408,-0.0078,1.380
806.00,7.785336,25.01250,-0.000175,24.016853,-0.0078,1.380
808.00,7.784353,25.01336,-0.000174,24.017031,-0.0078,1.380
810.00,7.784111,25.01352,-0.000174,24.017221,-0.0078,1.380
812.00,7.784053,25.01311,-0.000174,24.016508,-0.0078,1.381
814.00,7.784305,25.01297,-0.000175,24.017143,-0.0078,1.380
816.00,7.783816,25.01345,-0.000174,24.017241,-0.0078,1.380
818.00,7.783862,25.01405,-0.000173,24.017384,-0.0078,1.380
820.00,7.783487,25.01402,-0.000174,24.016938,-0.0078,1.380
822.00,7.783133,25.01374,-0.000173,24.017199,-0.0078,1.380
824.00,7.783787,25.01403,-0.000173,24.017107,-0.0078,1.380
826.00,7.783835,25.01311,-0.000173,24.016889,-0.0078,1.380
828.00,7.782781,25.01311,-0.000174,24.016907,-0.0078,1.380
830.00,7.782171,25.01256,-0.000173,24.016963,-0.0078,1.379
832.00,7.782954,25.01320,-0.000174,24.016991,-0.0078,1.380
834.00,7.782361,25.01345,-0.000175,24.017009,-0.0078,1.381
836.00,7.781575,25.01372,-0.000174,24.016980,-0.0078,1.381
838.00,7.782351,25.01340,-0.000174,24.017029,-0.0077,1.380
840.00,7.781364,25.01449,-0.000173,24.017643,-0.0078,1.380
842.00,7.780961,25.01417,-0.000173,24.017328,-0.0078,1.379
844.00,7.781178,25.01339,-0.000173,24.017544,-0.0078,1.381
846.00,7.781167,25.01338,-0.000174,24.017101,-0.0078,1.380
848.00,7.781429,25.01369,-0.000175,24.017598,-0.0078,1.380
850.00,7.782191,25.01262,-0.000173,24.017377,-0.0078,1.380
852.00,7.781749,25.01268,-0.000174,24.016931,-0.0078,1.379
854.00,7.781347,25.01272,-0.000174,24.017701,-0.0078,1.380
856.00,7.781138,25.01318,-0.000174,24.017948,-0.0078,1.380
858.00,7.780663,25.01347,-0.000174,24.017319,-0.0078,1.380
860.00,7.779684,25.01371,-0.000174,24.016922,-0.0078,1.380
862.00,7.779247,25.01338,-0.000174,24.017669,-0.0078,1.380
864.00,7.779164,25.01437,-0.000174,24.017177,-0.0077,1.380
866.00,7.778683,25.01469,-0.000174,24.016811,-0.0077,1.380
868.00,7.778186,25.01430,-0.000173,24.017067,-0.0078,1.380
870.00,7.777815,25.01414,-0.000173,24.017292,-0.0077,1.380
872.00,7.777403,25.01441,-0.000174,24.017301,-0.0078,1.379
874.00,7.777744,25.01468,-0.000174,24.017049,-0.0078,1.380
876.00,7.777799,25.01515,-0.000174,24.016808,-0.0077,1.380
878.00,7.776479,25.01551,-0.000174,24.017496,-0.0077,1.380
880.00,7.776027,25.01473,-0.000176,24.017119,-0.0078,1.380
882.00,7.775814,25.01523,-0.000174,24.017036,-0.0078,1.380
884.00,7.775379,25.01494,-0.000174,24.017641,-0.0078,1.380
886.00,7.775427,25.01518,-0.000175,24.017395,-0.0078,1.381
888.00,7.774905,25.01472,-0.000175,24.017821,-0.0078,1.380
890.00,7.774763,25.01430,-0.000175,24.017087,-0.0078,1.380
892.00,7.774216,25.01474,-0.000174,24.017021,-0.0077,1.380
894.00,7.773977,25.01482,-0.000173,24.017518,-0.0077,1.380
896.00,7.773686,25.01455,-0.000173,24.017670,-0.0077,1.380
898.00,7.773236,25.01421,-0.000173,24.017825,-0.0077,1.380
900.00,7.772990,25.01473,-0.000174,24.017797,-0.0077,1.380
902.00,7.772654,25.01458,-0.000173,24.017524,-0.0078,1.380
904.00,7.771335,25.01564,-0.000174,24.017119,-0.0077,1.380
906.00,7.771629,25.01623,-0.000175,24.016624,-0.0078,1.381
908.00,7.772067,25.01506,-0.000174,24.017429,-0.0078,1.380
910.00,7.771870,25.01474,-0.000172,24.017415,-0.0078,1.380
912.00,7.772277,25.01494,-0.000173,24.017094,-0.0078,1.380
914.00,7.772054,25.01555,-0.000175,24.017139,-0.0078,1.380
916.00,7.772547,25.01483,-0.000174,24.017408,-0.0078,1.380
918.00,7.772299,25.01521,-0.000174,24.017790,-0.0077,1.380
920.00,7.771323,25.01486,-0.000173,24.016643,-0.0078,1.380
922.00,7.771419,25.01436,-0.000174,24.016697,-0.0078,1.380
924.00,7.771677,25.01473,-0.000173,24.016686,-0.0078,1.380
926.00,7.771593,25.01509,-0.000173,24.017297,-0.0078,1.380
928.00,7.771451,25.01563,-0.000173,24.017699,-0.0077,1.380
930.00,7.770261,25.01558,-0.000173,24.017257,-0.0078,1.380
932.00,7.769159,25.01508,-0.000173,24.017045,-0.0078,1.380
934.00,7.769102,25.01406,-0.000173,24.017562,-0.0078,1.380
936.00,7.769825,25.01439,-0.000173,24.017176,-0.0078,1.379
938.00,7.770138,25.01489,-0.000173,24.017600,-0.0077,1.379
940.00,7.769416,25.01545,-0.000174,24.017806,-0.0078,1.380
942.00,7.768626,25.01601,-0.000172,24.017114,-0.0078,1.380
944.00,7.768208,25.01525,-0.000173,24.016907,-0.0078,1.380
946.00,7.767555,25.01529,-0.000174,24.017157,-0.0078,1.380
948.00,7.768231,25.01617,-0.000174,24.017607,-0.0078,1.380
950.00,7.768800,25.01539,-0.000174,24.016944,-0.0078,1.380
952.00,7.767447,25.01526,-0.000174,24.017625,-0.0078,1.381
954.00,7.767486,25.01532,-0.000174,24.017288,-0.0078,1.380
956.00,7.766134,25.01507,-0.000175,24.016661,-0.0077,1.380
958.00,7.766603,25.01466,-0.000175,24.016655,-0.0078,1.380
960.00,7.767070,25.01483,-0.000174,24.017012,-0.0078,1.380
962.00,7.766889,25.01469,-0.000174,24.016831,-0.0078,1.380
964.00,7.766885,25.01503,-0.000174,24.017079,-0.0077,1.381
966.00,7.766960,25.01502,-0.000173,24.017679,-0.0078,1.380
968.00,7.765926,25.01461,-0.000173,24.017631,-0.0078,1.380
970.00,7.765203,25.01417,-0.000172,24.016804,-0.0078,1.381
972.00,7.765013,25.01475,-0.000173,24.017699,-0.0078,1.381
974.00,7.765675,25.01467,-0.000174,24.017393,-0.0077,1.380
976.00,7.765323,25.01371,-0.000173,24.017640,-0.0078,1.380
978.00,7.765017,25.01452,-0.000175,24.016737,-0.0078,1.381
980.00,7.764916,25.01391,-0.000174,24.017319,-0.0078,1.380
982.00,7.764073,25.01388,-0.000174,24.016945,-0.0078,1.380
984.00,7.764268,25.01430,-0.000173,24.017409,-0.0077,1.380
986.00,7.763727,25.01382,-0.000174,24.017214,-0.0078,1.381
988.00,7.762957,25.01412,-0.000174,24.016681,-0.0078,1.380
990.00,7.763234,25.01399,-0.000173,24.017154,-0.0078,1.379
992.00,7.763106,25.01456,-0.000174,24.017297,-0.0078,1.379
994.00,7.762476,25.01467,-0.000174,24.017011,-0.0078,1.381
996.00,7.762310,25.01513,-0.000173,24.017725,-0.0078,1.381
998.00,7.761886,25.01473,-0.000174,24.017214,-0.0078,1.380
1000.00,7.762203,25.01441,-0.000174,24.017315,-0.0077,1.380
1002.00,7.760976,25.01402,-0.000174,24.017206,-0.0078,1.380
1004.00,7.761195,25.01390,-0.000174,24.016969,-0.0078,1.380
1006.00,7.761053,25.01490,-0.000174,24.016664,-0.0078,1.380
1008.00,7.760887,25.01540,-0.000173,24.017145,-0.0077,1.380
1010.00,7.761035,25.01553,-0.000173,24.017177,-0.0078,1.380
1012.00,7.761467,25.01577,-0.000173,24.017029,-0.0078,1.380
1014.00,7.761487,25.01683,-0.000173,24.017205,-0.0077,1.380
1016.00,7.760999,25.01577,-0.000173,24.017192,-0.0078,1.380
1018.00,7.759890,25.01545,-0.000175,24.017745,-0.0077,1.381
1020.00,7.760115,25.01595,-0.000174,24.017339,-0.0078,1.380
1022.00,7.760429,25.01566,-0.000173,24.017592,-0.0077,1.380
1024.00,7.759887,25.01541,-0.000174,24.017716,-0.0078,1.380
1026.00,7.759526,25.01585,-0.000174,24.017224,-0.0077,1.381
1028.00,7.758742,25.01582,-0.000174,24.017052,-0.0077,1.381
1030.00,7.758326,25.01582,-0.000175,24.017273,-0.0077,1.380
1032.00,7.758088,25.01624,-0.000173,24.017145,-0.0077,1.380
1034.00,7.757623,25.01625,-0.000173,24.017598,-0.0077,1.380
1036.00,7.757972,25.01642,-0.000173,24.017192,-0.0077,1.380
1038.00,7.757364,25.01590,-0.000174,24.017558,-0.0077,1.381
1040.00,7.757415,25.01598,-0.000174,24.016800,-0.0078,1.381
1042.00,7.757926,25.01680,-0.000174,24.017669,-0.0077,1.380
1044.00,7.757751,25.01695,-0.000172,24.017939,-0.0077,1.380
1046.00,7.756649,25.01678,-0.000173,24.017232,-0.0077,1.380
1048.00,7.756760,25.01606,-0.000173,24.017603,-0.0077,1.380
1050.00,7.757370,25.01642,-0.000173,24.017705,-0.0077,1.380
1052.00,7.757309,25.01691,-0.000173,24.017308,-0.0077,1.380
1054.00,7.756685,25.01667,-0.000174,24.017368,-0.0078,1.380
1056.00,7.756450,25.01543,-0.000175,24.017491,-0.0077,1.380
1058.00,7.756147,25.01598,-0.000173,24.017864,-0.0078,1.380
1060.00,7.756690,25.01643,-0.000173,24.017850,-0.0077,1.381
1062.00,7.756403,25.01609,-0.000174,24.017301,-0.0078,1.380
1064.00,7.756822,25.01540,-0.000174,24.017487,-0.0077,1.381
1066.00,7.756801,25.01599,-0.000174,24.017428,-0.0077,1.380
1068.00,7.757019,25.01553,-0.000172,24.017685,-0.0077,1.380
1070.00,7.755831,25.01482,-0.000174,24.017353,-0.0077,1.381
1072.00,7.755311,25.01522,-0.000174,24.017170,-0.0077,1.381
1074.00,7.754404,25.01565,-0.000173,24.018466,-0.0077,1.380
1076.00,7.753757,25.01569,-0.000173,24.017991,-0.0077,1.380
1078.00,7.754046,25.01565,-0.000172,24.017683,-0.0077,1.380
1080.00,7.754294,25.01458,-0.000174,24.017781,-0.0077,1.380
1082.00,7.754251,25.01383,-0.000174,24.017825,-0.0077,1.380
1084.00,7.753676,25.01473,-0.000174,24.017362,-0.0077,1.380
1086.00,7.753037,25.01455,-0.000172,24.017647,-0.0078,1.380
1088.00,7.753060,25.01512,-0.000173,24.017797,-0.0077,1.380
1090.00,7.753251,25.01463,-0.000172,24.017859,-0.0077,1.381
1092.00,7.752631,25.01480,-0.000173,24.018466,-0.0078,1.380
1094.00,7.752823,25.01501,-0.000172,24.017676,-0.0077,1.380
1096.00,7.752225,25.01486,-0.000173,24.017380,-0.0077,1.381
1098.00,7.752532,25.01501,-0.000172,24.017471,-0.0077,1.381
1100.00,7.752604,25.01454,-0.000173,24.017962,-0.0077,1.381
1102.00,7.751523,25.01455,-0.000173,24.017467,-0.0077,1.381
1104.00,7.751112,25.01501,-0.000174,24.017846,-0.0077,1.380
1106.00,7.751519,25.01537,-0.000173,24.018205,-0.0077,1.380
1108.00,7.750741,25.01531,-0.000174,24.017545,-0.0077,1.380
1110.00,7.750370,25.01543,-0.000173,24.016864,-0.0078,1.381
1112.00,7.749948,25.01555,-0.000173,24.017589,-0.0078,1.380
1114.00,7.749497,25.01604,-0.000172,24.017699,-0.0077,1.380
1116.00,7.749236,25.01571,-0.000173,24.017955,-0.0077,1.380
1118.00,7.749584,25.01509,-0.000172,24.017177,-0.0077,1.380
1120.00,7.750098,25.01520,-0.000174,24.017627,-0.0077,1.381
1122.00,7.750081,25.01515,-0.000173,24.018193,-0.0077,1.380
1124.00,7.749952,25.01577,-0.000173,24.017821,-0.0077,1.380
1126.00,7.750067,25.01632,-0.000172,24.017375,-0.0078,1.380
1128.00,7.749583,25.01591,-0.000172,24.017676,-0.0077,1.381
1130.00,7.748369,25.01580,-0.000172,24.017531,-0.0077,1.380
1132.00,7.748432,25.01549,-0.000172,24.017841,-0.0077,1.380
1134.00,7.749118,25.01492,-0.000173,24.018283,-0.0077,1.381
1136.00,7.749169,25.01523,-0.000172,24.018343,-0.0077,1.380
1138.00,7.748866,25.01529,-0.000172,24.017748,-0.0077,1.381
1140.00,7.747906,25.01542,-0.000173,24.017491,-0.0077,1.381
1142.00,7.747980,25.01596,-0.000173,24.017190,-0.0077,1.381
1144.00,7.747795,25.01606,-0.000172,24.017902,-0.0077,1.380
1146.00,7.747505,25.01564,-0.000172,24.017785,-0.0077,1.380
1148.00,7.747113,25.01543,-0.000174,24.017868,-0.0077,1.381
1150.00,7.746464,25.01534,-0.000174,24.017585,-0.0078,1.381
1152.00,7.747051,25.01495,-0.000173,24.016998,-0.0078,1.381
1154.00,7.747220,25.01454,-0.000173,24.017786,-0.0077,1.380
1156.00,7.747332,25.01505,-0.000171,24.017792,-0.0077,1.381
1158.00,7.746013,25.01477,-0.000173,24.017678,-0.0077,1.381
1160.00,7.745453,25.01467,-0.000174,24.017988,-0.0077,1.381
1162.00,7.745529,25.01523,-0.000174,24.017602,-0.0077,1.381
1164.00,7.746104,25.01542,-0.000172,24.017442,-0.0077,1.381
1166.00,7.746116,25.01531,-0.000172,24.017518,-0.0077,1.380
1168.00,7.745729,25.01512,-0.000172,24.017487,-0.0077,1.381
1170.00,7.745545,25.01544,-0.000173,24.017796,-0.0078,1.381
1172.00,7.744435,25.01556,-0.000173,24.017877,-0.0077,1.381
1174.00,7.743900,25.01536,-0.000173,24.017533,-0.0077,1.381
1176.00,7.744207,25.01495,-0.000173,24.017678,-0.0078,1.381
1178.00,7.744311,25.01501,-0.000173,24.017574,-0.0078,1.381
1180.00,7.743952,25.01578,-0.000175,24.017382,-0.0078,1.381
1182.00,7.743081,25.01585,-0.000174,24.017375,-0.0078,1.381
1184.00,7.743156,25.01652,-0.000173,24.017721,-0.0077,1.380
1186.00,7.743511,25.01679,-0.000173,24.017313,-0.0077,1.380
1188.00,7.743458,25.01633,-0.000174,24.017727,-0.0077,1.380
1190.00,7.743418,25.01590,-0.000174,24.017730,-0.0077,1.381
1192.00,7.742525,25.01636,-0.000174,24.017670,-0.0077,1.380
1194.00,7.742288,25.01612,-0.000175,24.017137,-0.0077,1.381
1196.00,7.742048,25.01625,-0.000174,24.017495,-0.0077,1.381
1198.00,7.742602,25.01712,-0.000174,24.017663,-0.0077,1.381
1200.00,7.743405,25.01669,-0.000173,24.017418,-0.0078,1.380
@2,12.0000,24.0
1202.00,7.742660,25.01667,-0.000173,24.017366,-0.0077,1.381
1204.00,7.738443,25.01639,-0.000174,24.016624,-0.0077,1.380
1206.00,7.727495,25.01600,-0.000173,24.016866,-0.0077,1.380
1208.00,7.688057,25.01555,-0.000172,24.017384,-0.0077,1.380
1210.00,7.609856,25.01652,-0.000173,24.016945,-0.0078,1.380
1212.00,7.519704,25.01625,-0.000173,24.016728,-0.0078,1.380
1214.00,7.436502,25.01594,-0.000173,24.017239,-0.0077,1.381
1216.00,7.360604,25.01587,-0.000176,24.017031,-0.0078,1.382
1218.00,7.290019,25.01531,-0.000176,24.016530,-0.0078,1.382
1220.00,7.223435,25.01530,-0.000176,24.016744,-0.0078,1.382
1222.00,7.160597,25.01609,-0.000177,24.017351,-0.0078,1.382
1224.00,7.101549,25.01557,-0.000175,24.017000,-0.0077,1.382
1226.00,7.048041,25.01524,-0.000176,24.016503,-0.0078,1.382
1228.00,7.003851,25.01520,-0.000176,24.016927,-0.0077,1.382
1230.00,6.973802,25.01647,-0.000176,24.017469,-0.0078,1.383
1232.00,6.975242,25.01565,-0.000176,24.017148,-0.0077,1.383
1234.00,7.009964,25.01503,-0.000176,24.017489,-0.0078,1.383
1236.00,7.056085,25.01525,-0.000176,24.017331,-0.0077,1.382
1238.00,7.099768,25.01515,-0.000175,24.016884,-0.0078,1.382
1240.00,7.141532,25.01565,-0.000175,24.017172,-0.0077,1.381
1242.00,7.184982,25.01666,-0.000176,24.016969,-0.0077,1.382
1244.00,7.228870,25.01566,-0.000176,24.017223,-0.0078,1.381
1246.00,7.273015,25.01562,-0.000175,24.017397,-0.0077,1.381
1248.00,7.316739,25.01615,-0.000175,24.017799,-0.0077,1.381
1250.00,7.358871,25.01601,-0.000175,24.017279,-0.0077,1.381
1252.00,7.398053,25.01584,-0.000174,24.017145,-0.0077,1.382
1254.00,7.433002,25.01558,-0.000174,24.017395,-0.0077,1.381
1256.00,7.463753,25.01557,-0.000175,24.016626,-0.0077,1.380
1258.00,7.491302,25.01576,-0.000174,24.017031,-0.0078,1.382
1260.00,7.514950,25.01546,-0.000175,24.017685,-0.0078,1.382
1262.00,7.535883,25.01622,-0.000175,24.016684,-0.0078,1.381
1264.00,7.554432,25.01547,-0.000175,24.016940,-0.0078,1.381
1266.00,7.571853,25.01510,-0.000174,24.017061,-0.0078,1.381
1268.00,7.587532,25.01599,-0.000174,24.017612,-0.0077,1.381
1270.00,7.600921,25.01606,-0.000175,24.017828,-0.0078,1.381
1272.00,7.612440,25.01618,-0.000175,24.017089,-0.0078,1.381
1274.00,7.623429,25.01579,-0.000175,24.017732,-0.0078,1.381
1276.00,7.632464,25.01502,-0.000176,24.017371,-0.0078,1.381
1278.00,7.640491,25.01558,-0.000175,24.017391,-0.0078,1.381
1280.00,7.647799,25.01613,-0.000175,24.017339,-0.0078,1.381
1282.00,7.654369,25.01615,-0.000175,24.017571,-0.0078,1.381
1284.00,7.660492,25.01619,-0.000175,24.017413,-0.0078,1.381
1286.00,7.665610,25.01555,-0.000175,24.017714,-0.0078,1.381
1288.00,7.669919,25.01569,-0.000174,24.017417,-0.0077,1.381
1290.00,7.673763,25.01569,-0.000175,24.017061,-0.0078,1.381
1292.00,7.677286,25.01641,-0.000173,24.017143,-0.0078,1.381
1294.00,7.680251,25.01588,-0.000174,24.017573,-0.0077,1.381
1296.00,7.682668,25.01601,-0.000174,24.017170,-0.0077,1.381
1298.00,7.685398,25.01662,-0.000174,24.016258,-0.0077,1.381
1300.00,7.688272,25.01636,-0.000175,24.016532,-0.0078,1.381
1302.00,7.690896,25.01615,-0.000174,24.017136,-0.0078,1.381
1304.00,7.691998,25.01590,-0.000173,24.017531,-0.0078,1.381
1306.00,7.694596,25.01610,-0.000172,24.016702,-0.0078,1.381
1308.00,7.695531,25.01600,-0.000174,24.017215,-0.0077,1.381
1310.00,7.696899,25.01602,-0.000174,24.017045,-0.0077,1.381
1312.00,7.697423,25.01610,-0.000173,24.017203,-0.0077,1.382
1314.00,7.699175,25.01639,-0.000174,24.018038,-0.0078,1.382
1316.00,7.702154,25.01618,-0.000175,24.017056,-0.0078,1.382
1318.00,7.704345,25.01573,-0.000174,24.016793,-0.0077,1.381
1320.00,7.705686,25.01607,-0.000174,24.017573,-0.0078,1.381
1322.00,7.707218,25.01613,-0.000175,24.016913,-0.0078,1.381
1324.00,7.707774,25.01605,-0.000174,24.017069,-0.0078,1.381
1326.00,7.707292,25.01673,-0.000174,24.017009,-0.0078,1.381
1328.00,7.706176,25.01668,-0.000175,24.017875,-0.0078,1.381
1330.00,7.704718,25.01613,-0.000176,24.017594,-0.0078,1.382
1332.00,7.702282,25.01606,-0.000175,24.016976,-0.0078,1.380
1334.00,7.700074,25.01605,-0.000175,24.017388,-0.0078,1.381
1336.00,7.698647,25.01607,-0.000174,24.016742,-0.0078,1.382
1338.00,7.698017,25.01667,-0.000175,24.016661,-0.0078,1.381
1340.00,7.697399,25.01622,-0.000174,24.016889,-0.0077,1.381
1342.00,7.697234,25.01616,-0.000174,24.017217,-0.0078,1.381
1344.00,7.697508,25.01539,-0.000174,24.017322,-0.0078,1.381
1346.00,7.697100,25.01578,-0.000174,24.016684,-0.0078,1.381
1348.00,7.697487,25.01528,-0.000174,24.016615,-0.0078,1.381
1350.00,7.699752,25.01631,-0.000175,24.017440,-0.0078,1.381
1352.00,7.701273,25.01629,-0.000174,24.016525,-0.0078,1.381
1354.00,7.702559,25.01581,-0.000175,24.017232,-0.0078,1.382
1356.00,7.703774,25.01646,-0.000174,24.016795,-0.0078,1.381
1358.00,7.704933,25.01597,-0.000175,24.016583,-0.0078,1.381
1360.00,7.705917,25.01580,-0.000175,24.017239,-0.0078,1.381
1362.00,7.708551,25.01542,-0.000174,24.016746,-0.0077,1.381
1364.00,7.710529,25.01565,-0.000175,24.017016,-0.0077,1.381
1366.00,7.711516,25.01582,-0.000175,24.016648,-0.0078,1.381
1368.00,7.712506,25.01609,-0.000174,24.017230,-0.0078,1.381
1370.00,7.713747,25.01553,-0.000175,24.017319,-0.0078,1.381
1372.00,7.714543,25.01577,-0.000174,24.016829,-0.0078,1.381
1374.00,7.714928,25.01520,-0.000174,24.016867,-0.0077,1.382
1376.00,7.716224,25.01517,-0.000174,24.017360,-0.0077,1.381
1378.00,7.716294,25.01597,-0.000175,24.017250,-0.0078,1.382
1380.00,7.716571,25.01596,-0.000176,24.016342,-0.0078,1.381
1382.00,7.717561,25.01610,-0.000176,24.017174,-0.0078,1.381
1384.00,7.718516,25.01596,-0.000175,24.016869,-0.0078,1.381
1386.00,7.718598,25.01599,-0.000174,24.017156,-0.0078,1.381
1388.00,7.718555,25.01552,-0.000175,24.017520,-0.0078,1.381
1390.00,7.718560,25.01562,-0.000175,24.016973,-0.0078,1.382
1392.00,7.718993,25.01609,-0.000175,24.016682,-0.0078,1.382
1394.00,7.719980,25.01547,-0.000174,24.017147,-0.0078,1.381
1396.00,7.720255,25.01518,-0.000174,24.017339,-0.0078,1.381
1398.00,7.720776,25.01519,-0.000175,24.016581,-0.0077,1.381
1400.00,7.720869,25.01587,-0.000175,24.016733,-0.0078,1.381
1402.00,7.721011,25.01554,-0.000174,24.016610,-0.0078,1.381
1404.00,7.720215,25.01528,-0.000174,24.017147,-0.0078,1.381
1406.00,7.719588,25.01577,-0.000174,24.017386,-0.0078,1.381
1408.00,7.719623,25.01509,-0.000175,24.016944,-0.0078,1.382
1410.00,7.720582,25.01556,-0.000175,24.016648,-0.0078,1.381
1412.00,7.721182,25.01516,-0.000174,24.016884,-0.0078,1.382
1414.00,7.720537,25.01471,-0.000175,24.017257,-0.0078,1.382
1416.00,7.720540,25.01607,-0.000175,24.017629,-0.0078,1.382
1418.00,7.720443,25.01616,-0.000175,24.017056,-0.0078,1.381
1420.00,7.720608,25.01582,-0.000175,24.017319,-0.0078,1.382
1422.00,7.721357,25.01539,-0.000174,24.016108,-0.0078,1.381
1424.00,7.720656,25.01465,-0.000174,24.016436,-0.0078,1.381
1426.00,7.720789,25.01566,-0.000174,24.016735,-0.0078,1.381
1428.00,7.721108,25.01499,-0.000174,24.016726,-0.0078,1.381
1430.00,7.720222,25.01490,-0.000175,24.017094,-0.0078,1.381
1432.00,7.720259,25.01441,-0.000176,24.016632,-0.0078,1.382
1434.00,7.720261,25.01512,-0.000175,24.016824,-0.0078,1.381
1436.00,7.720931,25.01563,-0.000175,24.017054,-0.0078,1.382
1438.00,7.720516,25.01572,-0.000175,24.016728,-0.0078,1.382
1440.00,7.720100,25.01502,-0.000174,24.016920,-0.0078,1.381
1442.00,7.720075,25.01533,-0.000174,24.016608,-0.0078,1.382
1444.00,7.720456,25.01538,-0.000175,24.016742,-0.0078,1.382
1446.00,7.720221,25.01617,-0.000174,24.017186,-0.0078,1.381
1448.00,7.720946,25.01573,-0.000174,24.016987,-0.0078,1.381
1450.00,7.721197,25.01497,-0.000174,24.017435,-0.0078,1.382
1452.00,7.720522,25.01538,-0.000174,24.016389,-0.0078,1.381
1454.00,7.720029,25.01475,-0.000174,24.016833,-0.0078,1.381
1456.00,7.719601,25.01514,-0.000173,24.017219,-0.0078,1.381
1458.00,7.719654,25.01486,-0.000174,24.016710,-0.0078,1.382
1460.00,7.719632,25.01480,-0.000176,24.016547,-0.0078,1.382
1462.00,7.718765,25.01586,-0.000175,24.016485,-0.0078,1.382
1464.00,7.718448,25.01567,-0.000174,24.016918,-0.0078,1.381
1466.00,7.718461,25.01526,-0.000175,24.016753,-0.0078,1.381
1468.00,7.717701,25.01571,-0.000175,24.016713,-0.0078,1.382
1470.00,7.718291,25.01606,-0.000174,24.017212,-0.0078,1.381
1472.00,7.717980,25.01629,-0.000173,24.016842,-0.0078,1.381
1474.00,7.718312,25.01560,-0.000174,24.017333,-0.0078,1.382
1476.00,7.718590,25.01620,-0.000175,24.016577,-0.0077,1.382
1478.00,7.718009,25.01613,-0.000175,24.016944,-0.0077,1.382
1480.00,7.718559,25.01645,-0.000173,24.017094,-0.0077,1.382
1482.00,7.717590,25.01691,-0.000174,24.016619,-0.0078,1.381
1484.00,7.717042,25.01658,-0.000175,24.017366,-0.0077,1.382
1486.00,7.717283,25.01664,-0.000175,24.017718,-0.0077,1.382
1488.00,7.717646,25.01726,-0.000175,24.017924,-0.0077,1.382
1490.00,7.717240,25.01699,-0.000175,24.017730,-0.0078,1.382
1492.00,7.716943,25.01647,-0.000176,24.017330,-0.0078,1.381
1494.00,7.716766,25.01589,-0.000174,24.016543,-0.0077,1.381
1496.00,7.716207,25.01627,-0.000174,24.017096,-0.0077,1.381
1498.00,7.715965,25.01571,-0.000174,24.017192,-0.0078,1.381
1500.00,7.716085,25.01539,-0.000174,24.016931,-0.0078,1.382
1502.00,7.716776,25.01637,-0.000175,24.017839,-0.0078,1.382
1504.00,7.716456,25.01711,-0.000175,24.017750,-0.0078,1.381
1506.00,7.715175,25.01716,-0.000175,24.017172,-0.0078,1.382
1508.00,7.715292,25.01604,-0.000174,24.017786,-0.0077,1.382
1510.00,7.715235,25.01634,-0.000174,24.018120,-0.0077,1.382
1512.00,7.715103,25.01554,-0.000174,24.016938,-0.0078,1.382
1514.00,7.714415,25.01564,-0.000174,24.017295,-0.0078,1.381
1516.00,7.714469,25.01557,-0.000173,24.016771,-0.0077,1.382
1518.00,7.714868,25.01527,-0.000173,24.017203,-0.0078,1.382
1520.00,7.713995,25.01517,-0.000173,24.017502,-0.0077,1.382
1522.00,7.713292,25.01582,-0.000174,24.017228,-0.0078,1.381
1524.00,7.713322,25.01605,-0.000174,24.017159,-0.0078,1.381
1526.00,7.713428,25.01636,-0.000174,24.017458,-0.0078,1.382
1528.00,7.713381,25.01558,-0.000174,24.016858,-0.0078,1.382
1530.00,7.712721,25.01515,-0.000175,24.016733,-0.0078,1.382
1532.00,7.712275,25.01523,-0.000174,24.016505,-0.0078,1.382
1534.00,7.713331,25.01551,-0.000174,24.016324,-0.0078,1.382
1536.00,7.712972,25.01562,-0.000175,24.017043,-0.0078,1.382
1538.00,7.712971,25.01558,-0.000175,24.016994,-0.0078,1.382
1540.00,7.713170,25.01566,-0.000174,24.017047,-0.0078,1.381
1542.00,7.712929,25.01620,-0.000174,24.017014,-0.0078,1.382
1544.00,7.712731,25.01604,-0.000173,24.017181,-0.0078,1.381
1546.00,7.712714,25.01607,-0.000174,24.016583,-0.0078,1.382
1548.00,7.712228,25.01550,-0.000173,24.017050,-0.0078,1.382
1550.00,7.711718,25.01585,-0.000173,24.016670,-0.0078,1.381
1552.00,7.712069,25.01601,-0.000174,24.017185,-0.0078,1.382
1554.00,7.711339,25.01560,-0.000174,24.016896,-0.0077,1.382
1556.00,7.711208,25.01610,-0.000174,24.017373,-0.0077,1.382
1558.00,7.711023,25.01574,-0.000174,24.017197,-0.0078,1.382
1560.00,7.710847,25.01528,-0.000174,24.016724,-0.0078,1.382
1562.00,7.710096,25.01495,-0.000174,24.016915,-0.0078,1.382
1564.00,7.710001,25.01541,-0.000174,24.016962,-0.0078,1.382
1566.00,7.710608,25.01511,-0.000174,24.016797,-0.0078,1.382
1568.00,7.709315,25.01400,-0.000174,24.017279,-0.0077,1.382
1570.00,7.708267,25.01469,-0.000174,24.017237,-0.0077,1.381
1572.00,7.707980,25.01637,-0.000173,24.016682,-0.0077,1.381
1574.00,7.708978,25.01581,-0.000173,24.017190,-0.0077,1.381
1576.00,7.708993,25.01572,-0.000172,24.016818,-0.0078,1.381
1578.00,7.709561,25.01569,-0.000174,24.016661,-0.0078,1.382
1580.00,7.710523,25.01562,-0.000175,24.017505,-0.0078,1.382
1582.00,7.710559,25.01586,-0.000174,24.017317,-0.0077,1.381
1584.00,7.709981,25.01502,-0.000173,24.017663,-0.0078,1.381
1586.00,7.709315,25.01587,-0.000173,24.017330,-0.0078,1.381
1588.00,7.709328,25.01585,-0.000173,24.016982,-0.0078,1.381
1590.00,7.709235,25.01547,-0.000173,24.017201,-0.0078,1.382
1592.00,7.708996,25.01545,-0.000173,24.017163,-0.0078,1.382
1594.00,7.708406,25.01574,-0.000174,24.017176,-0.0078,1.382
1596.00,7.708273,25.01549,-0.000173,24.017121,-0.0078,1.382
1598.00,7.708160,25.01491,-0.000174,24.017754,-0.0078,1.382
1600.00,7.708853,25.01472,-0.000174,24.017029,-0.0078,1.382
1602.00,7.708387,25.01510,-0.000174,24.016325,-0.0078,1.382
1604.00,7.707941,25.01508,-0.000175,24.017234,-0.0077,1.382
1606.00,7.708097,25.01547,-0.000173,24.016416,-0.0078,1.381
1608.00,7.707515,25.01571,-0.000174,24.016837,-0.0078,1.382
1610.00,7.707647,25.01487,-0.000174,24.017616,-0.0078,1.382
1612.00,7.707163,25.01503,-0.000175,24.017286,-0.0078,1.382
1614.00,7.707021,25.01593,-0.000174,24.016945,-0.0078,1.382
1616.00,7.706830,25.01583,-0.000174,24.017157,-0.0077,1.382
1618.00,7.706095,25.01554,-0.000174,24.016871,-0.0078,1.381
1620.00,7.705443,25.01497,-0.000174,24.017127,-0.0077,1.382
1622.00,7.704781,25.01565,-0.000173,24.017157,-0.0077,1.382
1624.00,7.705131,25.01593,-0.000174,24.017692,-0.0078,1.382
1626.00,7.705737,25.01549,-0.000173,24.017460,-0.0077,1.382
1628.00,7.705257,25.01580,-0.000173,24.017112,-0.0077,1.382
1630.00,7.704323,25.01672,-0.000173,24.016860,-0.0078,1.381
1632.00,7.704242,25.01566,-0.000173,24.016760,-0.0077,1.382
1634.00,7.705065,25.01554,-0.000172,24.017460,-0.0078,1.381
1636.00,7.705559,25.01619,-0.000172,24.017417,-0.0077,1.381
1638.00,7.704486,25.01607,-0.000173,24.017252,-0.0077,1.381
1640.00,7.703985,25.01503,-0.000173,24.017188,-0.0077,1.382
1642.00,7.704201,25.01550,-0.000174,24.017469,-0.0078,1.382
1644.00,7.704319,25.01561,-0.000173,24.016866,-0.0078,1.382
1646.00,7.704263,25.01525,-0.000174,24.016934,-0.0078,1.382
1648.00,7.703853,25.01548,-0.000174,24.017504,-0.0077,1.382
1650.00,7.703333,25.01586,-0.000172,24.017808,-0.0077,1.382
1652.00,7.703946,25.01659,-0.000172,24.018022,-0.0077,1.381
1654.00,7.703653,25.01639,-0.000171,24.018403,-0.0077,1.382
1656.00,7.703493,25.01654,-0.000172,24.017282,-0.0078,1.382
1658.00,7.703996,25.01656,-0.000173,24.017602,-0.0077,1.382
1660.00,7.704047,25.01691,-0.000173,24.017505,-0.0077,1.382
1662.00,7.703218,25.01744,-0.000172,24.017431,-0.0077,1.382
1664.00,7.703248,25.01679,-0.000171,24.017828,-0.0077,1.381
1666.00,7.703767,25.01602,-0.000172,24.018176,-0.0077,1.381
1668.00,7.703198,25.01573,-0.000173,24.017725,-0.0077,1.382
1670.00,7.702844,25.01702,-0.000172,24.018053,-0.0077,1.382
1672.00,7.702137,25.01690,-0.000173,24.018076,-0.0077,1.382
1674.00,7.701842,25.01661,-0.000173,24.017721,-0.0077,1.382
1676.00,7.702789,25.01658,-0.000172,24.018372,-0.0077,1.381
1678.00,7.702569,25.01661,-0.000171,24.017364,-0.0077,1.381
1680.00,7.702053,25.01667,-0.000171,24.017496,-0.0077,1.382
1682.00,7.701296,25.01587,-0.000173,24.018046,-0.0077,1.382
1684.00,7.701117,25.01579,-0.000172,24.017971,-0.0077,1.382
1686.00,7.700862,25.01614,-0.000173,24.018118,-0.0077,1.382
1688.00,7.700130,25.01658,-0.000172,24.018207,-0.0077,1.382
1690.00,7.700576,25.01654,-0.000171,24.017696,-0.0077,1.382
1692.00,7.700333,25.01680,-0.000171,24.017701,-0.0077,1.382
1694.00,7.699844,25.01656,-0.000172,24.017689,-0.0077,1.382
1696.00,7.700802,25.01772,-0.000173,24.018075,-0.0077,1.381
1698.00,7.700062,25.01763,-0.000172,24.017944,-0.0077,1.382
1700.00,7.699644,25.01761,-0.000172,24.017614,-0.0077,1.382
1702.00,7.699975,25.01750,-0.000173,24.018033,-0.0077,1.381
1704.00,7.700928,25.01752,-0.000172,24.017730,-0.0077,1.382
1706.00,7.701008,25.01803,-0.000173,24.018046,-0.0077,1.382
1708.00,7.701197,25.01781,-0.000174,24.018477,-0.0077,1.382
1710.00,7.701091,25.01871,-0.000172,24.017699,-0.0077,1.381
1712.00,7.700527,25.01877,-0.000172,24.018912,-0.0077,1.381
1714.00,7.700563,25.01857,-0.000171,24.018421,-0.0077,1.382
1716.00,7.699486,25.01824,-0.000170,24.017917,-0.0077,1.382
1718.00,7.699228,25.01781,-0.000171,24.018348,-0.0077,1.381
1720.00,7.698492,25.01788,-0.000171,24.018796,-0.0077,1.382
1722.00,7.698449,25.01741,-0.000171,24.018365,-0.0077,1.382
1724.00,7.698588,25.01762,-0.000171,24.018553,-0.0077,1.382
1726.00,7.697938,25.01764,-0.000172,24.018323,-0.0077,1.382
1728.00,7.698085,25.01799,-0.000172,24.017834,-0.0077,1.382
1730.00,7.697604,25.01753,-0.000173,24.017690,-0.0077,1.382
1732.00,7.696787,25.01749,-0.000173,24.018724,-0.0077,1.382
1734.00,7.697292,25.01843,-0.000172,24.018473,-0.0077,1.382
1736.00,7.696596,25.01823,-0.000171,24.017574,-0.0077,1.382
1738.00,7.697090,25.01784,-0.000171,24.018158,-0.0077,1.382
1740.00,7.696804,25.01848,-0.000172,24.018084,-0.0077,1.382
1742.00,7.697382,25.01814,-0.000172,24.018682,-0.0076,1.382
1744.00,7.697589,25.01780,-0.000171,24.018528,-0.0076,1.382
1746.00,7.697089,25.01782,-0.000171,24.018455,-0.0076,1.382
1748.00,7.696291,25.01820,-0.000171,24.018457,-0.0077,1.382
1750.00,7.696537,25.01779,-0.000172,24.017640,-0.0077,1.381
1752.00,7.696662,25.01772,-0.000171,24.018352,-0.0077,1.382
1754.00,7.696342,25.01779,-0.000172,24.018570,-0.0077,1.382
1756.00,7.695218,25.01795,-0.000172,24.019101,-0.0077,1.382
1758.00,7.695205,25.01759,-0.000171,24.017955,-0.0077,1.382
1760.00,7.695709,25.01820,-0.000172,24.017955,-0.0077,1.382
1762.00,7.695716,25.01682,-0.000171,24.018214,-0.0077,1.382
1764.00,7.695638,25.01698,-0.000171,24.018499,-0.0077,1.382
1766.00,7.695060,25.01805,-0.000171,24.017553,-0.0077,1.382
1768.00,7.695197,25.01863,-0.000171,24.018018,-0.0077,1.382
1770.00,7.694743,25.01793,-0.000171,24.018086,-0.0077,1.382
1772.00,7.694897,25.01732,-0.000171,24.017772,-0.0077,1.382
1774.00,7.695377,25.01822,-0.000171,24.018533,-0.0077,1.382
1776.00,7.694061,25.01841,-0.000174,24.017696,-0.0077,1.382
1778.00,7.693331,25.01824,-0.000172,24.017689,-0.0077,1.382
1780.00,7.694322,25.01889,-0.000172,24.017143,-0.0077,1.382
1782.00,7.695100,25.01873,-0.000172,24.018153,-0.0077,1.382
1784.00,7.694582,25.01835,-0.000173,24.018011,-0.0077,1.382
1786.00,7.694391,25.01850,-0.000171,24.017409,-0.0077,1.382
1788.00,7.693962,25.01808,-0.000172,24.018348,-0.0077,1.381
1790.00,7.693670,25.01827,-0.000170,24.018287,-0.0077,1.382
1792.00,7.693616,25.01870,-0.000172,24.017708,-0.0077,1.382
1794.00,7.693610,25.01840,-0.000172,24.017966,-0.0077,1.383
1796.00,7.693193,25.01827,-0.000172,24.018432,-0.0077,1.382
1798.00,7.693466,25.01856,-0.000171,24.018441,-0.0077,1.382
1800.00,7.693205,25.01823,-0.000172,24.018502,-0.0077,1.382
@3,12.0000,24.0
1802.00,7.693378,25.01825,-0.000171,24.017817,-0.0077,1.382
1804.00,7.690668,25.01818,-0.000171,24.018086,-0.0077,1.382
1806.00,7.681312,25.01887,-0.000171,24.018807,-0.0077,1.381
1808.00,7.646914,25.01861,-0.000171,24.017897,-0.0077,1.380
1810.00,7.575646,25.01873,-0.000171,24.017607,-0.0077,1.381
1812.00,7.492601,25.01873,-0.000172,24.018076,-0.0077,1.381
1814.00,7.415737,25.01835,-0.000171,24.017420,-0.0077,1.381
1816.00,7.346050,25.01788,-0.000174,24.018107,-0.0077,1.382
1818.00,7.281374,25.01806,-0.000175,24.018604,-0.0077,1.383
1820.00,7.220033,25.01764,-0.000175,24.018104,-0.0077,1.384
1822.00,7.161880,25.01711,-0.000176,24.017689,-0.0077,1.384
1824.00,7.107526,25.01677,-0.000175,24.017988,-0.0077,1.382
1826.00,7.057942,25.01630,-0.000175,24.018127,-0.0077,1.383
1828.00,7.016248,25.01629,-0.000174,24.017801,-0.0077,1.384
1830.00,6.986980,25.01709,-0.000174,24.017496,-0.0077,1.384
1832.00,6.984694,25.01627,-0.000176,24.018004,-0.0077,1.384
1834.00,7.012926,25.01722,-0.000176,24.018501,-0.0077,1.383
1836.00,7.050840,25.01715,-0.000176,24.017854,-0.0077,1.383
1838.00,7.087444,25.01788,-0.000175,24.017872,-0.0077,1.383
1840.00,7.121854,25.01821,-0.000174,24.018883,-0.0077,1.382
1842.00,7.157449,25.01774,-0.000174,24.018187,-0.0077,1.383
1844.00,7.194372,25.01797,-0.000173,24.017785,-0.0077,1.383
1846.00,7.232764,25.01789,-0.000173,24.018236,-0.0077,1.382
1848.00,7.272596,25.01801,-0.000173,24.018704,-0.0076,1.382
1850.00,7.311043,25.01813,-0.000173,24.017346,-0.0077,1.383
1852.00,7.346107,25.01805,-0.000174,24.017373,-0.0077,1.382
1854.00,7.378225,25.01783,-0.000173,24.018189,-0.0077,1.382
1856.00,7.407871,25.01723,-0.000172,24.018303,-0.0077,1.382
1858.00,7.434085,25.01754,-0.000172,24.017533,-0.0077,1.382
1860.00,7.457554,25.01713,-0.000172,24.018203,-0.0077,1.382
1862.00,7.478754,25.01714,-0.000172,24.018588,-0.0076,1.383
1864.00,7.497829,25.01804,-0.000174,24.018334,-0.0076,1.382
1866.00,7.514804,25.01735,-0.000173,24.017935,-0.0076,1.382
1868.00,7.529319,25.01842,-0.000172,24.018095,-0.0077,1.382
1870.00,7.543880,25.01817,-0.000173,24.018223,-0.0077,1.382
1872.00,7.555906,25.01829,-0.000171,24.017875,-0.0077,1.382
1874.00,7.566236,25.01943,-0.000172,24.017806,-0.0077,1.382
1876.00,7.575972,25.01900,-0.000172,24.018466,-0.0077,1.382
1878.00,7.584597,25.01915,-0.000172,24.018454,-0.0077,1.382
1880.00,7.591838,25.01954,-0.000171,24.018367,-0.0077,1.382
1882.00,7.598559,25.01933,-0.000172,24.018189,-0.0077,1.382
1884.00,7.604393,25.01868,-0.000174,24.018037,-0.0077,1.382
1886.00,7.609856,25.01966,-0.000173,24.017859,-0.0077,1.383
1888.00,7.615681,25.01963,-0.000175,24.017513,-0.0077,1.382
1890.00,7.619697,25.01928,-0.000173,24.018212,-0.0077,1.383
1892.00,7.623701,25.01905,-0.000173,24.018403,-0.0077,1.382
1894.00,7.627736,25.01868,-0.000172,24.018372,-0.0077,1.382
1896.00,7.630476,25.01849,-0.000172,24.017817,-0.0077,1.381
1898.00,7.633141,25.01820,-0.000173,24.017480,-0.0077,1.382
1900.00,7.636326,25.01813,-0.000173,24.019119,-0.0077,1.382
1902.00,7.639145,25.01845,-0.000173,24.018359,-0.0077,1.383
1904.00,7.641682,25.01827,-0.000173,24.018236,-0.0077,1.382
1906.00,7.643374,25.01827,-0.000173,24.017672,-0.0077,1.382
1908.00,7.645040,25.01890,-0.000173,24.018100,-0.0077,1.382
1910.00,7.647046,25.01798,-0.000173,24.017783,-0.0077,1.382
1912.00,7.648282,25.01792,-0.000172,24.018379,-0.0077,1.382
1914.00,7.649569,25.01776,-0.000172,24.018086,-0.0077,1.382
1916.00,7.651905,25.01790,-0.000172,24.018089,-0.0077,1.382
1918.00,7.653867,25.01759,-0.000173,24.017609,-0.0077,1.382
1920.00,7.655839,25.01691,-0.000171,24.018405,-0.0077,1.382
1922.00,7.657749,25.01759,-0.000172,24.018338,-0.0077,1.382
1924.00,7.659592,25.01815,-0.000171,24.018350,-0.0077,1.383
1926.00,7.660981,25.01873,-0.000170,24.018033,-0.0077,1.383
1928.00,7.661812,25.01810,-0.000171,24.018528,-0.0077,1.382
1930.00,7.663015,25.01749,-0.000171,24.018147,-0.0077,1.382
1932.00,7.663268,25.01792,-0.000170,24.017767,-0.0077,1.382
1934.00,7.662499,25.01805,-0.000172,24.018334,-0.0077,1.382
1936.00,7.660850,25.01764,-0.000172,24.017382,-0.0077,1.382
1938.00,7.658934,25.01776,-0.000171,24.018396,-0.0077,1.381
1940.00,7.656825,25.01754,-0.000171,24.017980,-0.0077,1.382
1942.00,7.655721,25.01779,-0.000173,24.018232,-0.0077,1.382
1944.00,7.654547,25.01819,-0.000174,24.018272,-0.0077,1.382
1946.00,7.652805,25.01888,-0.000174,24.018290,-0.0077,1.383
1948.00,7.651217,25.01792,-0.000174,24.017763,-0.0077,1.382
1950.00,7.650090,25.01859,-0.000173,24.018008,-0.0077,1.382
1952.00,7.650875,25.01856,-0.000173,24.018267,-0.0077,1.382
1954.00,7.651872,25.01817,-0.000174,24.017730,-0.0077,1.382
1956.00,7.652719,25.01845,-0.000175,24.017877,-0.0077,1.382
1958.00,7.653503,25.01761,-0.000173,24.018252,-0.0077,1.382
1960.00,7.654300,25.01754,-0.000173,24.018026,-0.0077,1.382
1962.00,7.655516,25.01824,-0.000173,24.018055,-0.0077,1.382
1964.00,7.658142,25.01873,-0.000171,24.018399,-0.0077,1.382
1966.00,7.659849,25.01847,-0.000172,24.018531,-0.0077,1.382
1968.00,7.660176,25.01791,-0.000173,24.018318,-0.0077,1.383
1970.00,7.660819,25.01849,-0.000172,24.018142,-0.0077,1.383
1972.00,7.662822,25.01859,-0.000172,24.018122,-0.0077,1.382
1974.00,7.664667,25.01818,-0.000172,24.017946,-0.0077,1.382
1976.00,7.665790,25.01798,-0.000171,24.018666,-0.0077,1.382
1978.00,7.665780,25.01850,-0.000172,24.018359,-0.0077,1.383
1980.00,7.666854,25.01840,-0.000172,24.017921,-0.0077,1.383
1982.00,7.669569,25.01829,-0.000172,24.017910,-0.0077,1.383
1984.00,7.669878,25.01789,-0.000172,24.018049,-0.0077,1.382
1986.00,7.669895,25.01845,-0.000172,24.018754,-0.0077,1.382
1988.00,7.670734,25.01857,-0.000172,24.018849,-0.0077,1.382
1990.00,7.671874,25.01777,-0.000173,24.018321,-0.0076,1.382
1992.00,7.671883,25.01785,-0.000173,24.017926,-0.0077,1.382
1994.00,7.672113,25.01834,-0.000172,24.018744,-0.0077,1.382
1996.00,7.672777,25.01843,-0.000172,24.018461,-0.0077,1.383
1998.00,7.673306,25.01843,-0.000172,24.018294,-0.0077,1.383
2000.00,7.673641,25.01853,-0.000172,24.017792,-0.0077,1.382
2002.00,7.674249,25.01850,-0.000171,24.017692,-0.0077,1.383
2004.00,7.675265,25.01779,-0.000172,24.018443,-0.0077,1.383
2006.00,7.675443,25.01774,-0.000171,24.017544,-0.0077,1.383
2008.00,7.675589,25.01852,-0.000171,24.018269,-0.0077,1.383
2010.00,7.675914,25.01855,-0.000171,24.017888,-0.0076,1.382
2012.00,7.676791,25.01861,-0.000171,24.018624,-0.0077,1.382
2014.00,7.676343,25.01830,-0.000170,24.018515,-0.0077,1.382
2016.00,7.676541,25.01789,-0.000169,24.018638,-0.0077,1.382
2018.00,7.676740,25.01902,-0.000171,24.018531,-0.0077,1.382
2020.00,7.676096,25.01975,-0.000171,24.017892,-0.0076,1.382
2022.00,7.675804,25.01867,-0.000171,24.018280,-0.0077,1.382
2024.00,7.675971,25.01871,-0.000171,24.019079,-0.0076,1.383
2026.00,7.676522,25.01910,-0.000170,24.019485,-0.0076,1.383
2028.00,7.675421,25.01920,-0.000171,24.018435,-0.0076,1.382
2030.00,7.675599,25.01896,-0.000171,24.018731,-0.0076,1.382
2032.00,7.675162,25.01907,-0.000170,24.018689,-0.0076,1.382
2034.00,7.675756,25.01858,-0.000169,24.018794,-0.0076,1.382
2036.00,7.675892,25.01837,-0.000170,24.018976,-0.0076,1.382
2038.00,7.676593,25.01957,-0.000171,24.019264,-0.0076,1.382
2040.00,7.676845,25.01998,-0.000170,24.018671,-0.0076,1.383
2042.00,7.676332,25.01849,-0.000170,24.018468,-0.0076,1.382
2044.00,7.676286,25.01919,-0.000170,24.018673,-0.0077,1.382
2046.00,7.676278,25.01890,-0.000170,24.018863,-0.0076,1.383
2048.00,7.676107,25.01885,-0.000171,24.018885,-0.0076,1.383
2050.00,7.675417,25.01872,-0.000171,24.018840,-0.0077,1.383
2052.00,7.675525,25.01873,-0.000171,24.019122,-0.0076,1.382
2054.00,7.675815,25.01904,-0.000170,24.019721,-0.0077,1.382
2056.00,7.675663,25.01945,-0.000170,24.018559,-0.0077,1.382
2058.00,7.674990,25.01943,-0.000170,24.018812,-0.0077,1.383
2060.00,7.674943,25.01867,-0.000170,24.018611,-0.0076,1.383
2062.00,7.676122,25.01897,-0.000171,24.018696,-0.0077,1.382
2064.00,7.676274,25.01914,-0.000170,24.018559,-0.0077,1.382
2066.00,7.675646,25.01969,-0.000171,24.018343,-0.0077,1.382
2068.00,7.675122,25.01980,-0.000171,24.018173,-0.0077,1.383
2070.00,7.674352,25.02024,-0.000172,24.018383,-0.0077,1.383
2072.00,7.674801,25.02033,-0.000172,24.018550,-0.0077,1.383
2074.00,7.675671,25.01926,-0.000171,24.018731,-0.0077,1.382
2076.00,7.675876,25.01931,-0.000171,24.018968,-0.0076,1.382
2078.00,7.675870,25.01894,-0.000171,24.018167,-0.0077,1.383
2080.00,7.675992,25.01848,-0.000171,24.018671,-0.0076,1.383
2082.00,7.675317,25.01854,-0.000171,24.018280,-0.0076,1.383
2084.00,7.674765,25.01871,-0.000172,24.018243,-0.0077,1.382
2086.00,7.675678,25.01883,-0.000171,24.018481,-0.0077,1.382
2088.00,7.674987,25.01909,-0.000172,24.018677,-0.0077,1.383
2090.00,7.675167,25.01938,-0.000172,24.017864,-0.0077,1.383
2092.00,7.675893,25.01956,-0.000170,24.018156,-0.0077,1.383
2094.00,7.675541,25.01931,-0.000170,24.018764,-0.0077,1.383
2096.00,7.674661,25.01902,-0.000171,24.019179,-0.0076,1.383
2098.00,7.674070,25.01865,-0.000170,24.019001,-0.0077,1.383
2100.00,7.674357,25.01851,-0.000170,24.018207,-0.0077,1.383
2102.00,7.674447,25.01904,-0.000171,24.018363,-0.0077,1.383
2104.00,7.673919,25.01890,-0.000171,24.018620,-0.0077,1.382
2106.00,7.673796,25.01915,-0.000170,24.018796,-0.0076,1.383
2108.00,7.673414,25.01903,-0.000170,24.019101,-0.0077,1.383
2110.00,7.673104,25.01917,-0.000171,24.018762,-0.0077,1.383
2112.00,7.672827,25.01949,-0.000171,24.018415,-0.0077,1.383
2114.00,7.673997,25.01975,-0.000171,24.018296,-0.0076,1.383
2116.00,7.673651,25.02004,-0.000171,24.019240,-0.0077,1.383
2118.00,7.674365,25.02002,-0.000170,24.018493,-0.0077,1.383
2120.00,7.674150,25.01890,-0.000171,24.018446,-0.0076,1.383
2122.00,7.673606,25.01890,-0.000171,24.018849,-0.0076,1.383
2124.00,7.672646,25.01874,-0.000170,24.019567,-0.0076,1.382
2126.00,7.672029,25.01998,-0.000170,24.018997,-0.0076,1.382
2128.00,7.672703,25.01966,-0.000171,24.018551,-0.0076,1.383
2130.00,7.673302,25.01968,-0.000172,24.018024,-0.0077,1.383
2132.00,7.672051,25.02023,-0.000172,24.018733,-0.0077,1.383
2134.00,7.671013,25.01916,-0.000171,24.018278,-0.0077,1.383
2136.00,7.672101,25.01893,-0.000171,24.018528,-0.0077,1.383
2138.00,7.672665,25.01925,-0.000170,24.018183,-0.0077,1.383
2140.00,7.672367,25.01963,-0.000170,24.018071,-0.0076,1.383
2142.00,7.671365,25.01976,-0.000170,24.018651,-0.0076,1.382
2144.00,7.671220,25.02000,-0.000172,24.018515,-0.0077,1.383
2146.00,7.670634,25.02050,-0.000171,24.018561,-0.0076,1.383
2148.00,7.671291,25.02049,-0.000171,24.018794,-0.0077,1.384
2150.00,7.672357,25.02100,-0.000172,24.018401,-0.0077,1.383
2152.00,7.672629,25.02051,-0.000171,24.018109,-0.0077,1.383
2154.00,7.672181,25.01980,-0.000172,24.017989,-0.0077,1.383
2156.00,7.672347,25.01989,-0.000171,24.018361,-0.0077,1.383
2158.00,7.672771,25.01991,-0.000172,24.019003,-0.0077,1.384
2160.00,7.672215,25.02032,-0.000173,24.018412,-0.0077,1.383
2162.00,7.670965,25.02020,-0.000172,24.018903,-0.0076,1.384
2164.00,7.670751,25.02026,-0.000172,24.018468,-0.0077,1.383
2166.00,7.671156,25.01994,-0.000172,24.018305,-0.0077,1.383
2168.00,7.670760,25.02020,-0.000170,24.019128,-0.0077,1.382
2170.00,7.670153,25.01980,-0.000170,24.017855,-0.0077,1.383
2172.00,7.671325,25.01968,-0.000171,24.018318,-0.0077,1.383
2174.00,7.671872,25.02011,-0.000171,24.018272,-0.0077,1.383
2176.00,7.671269,25.02002,-0.000171,24.018530,-0.0077,1.383
2178.00,7.671180,25.02020,-0.000171,24.018457,-0.0076,1.383
2180.00,7.670724,25.02016,-0.000171,24.018666,-0.0077,1.383
2182.00,7.669495,25.02052,-0.000171,24.018124,-0.0077,1.383
2184.00,7.669250,25.01979,-0.000172,24.018095,-0.0077,1.383
2186.00,7.669359,25.02078,-0.000171,24.018225,-0.0077,1.383
2188.00,7.669256,25.02063,-0.000172,24.018401,-0.0077,1.383
2190.00,7.668924,25.02082,-0.000171,24.018365,-0.0076,1.383
2192.00,7.669906,25.02048,-0.000171,24.019262,-0.0076,1.383
2194.00,7.670106,25.02056,-0.000171,24.018715,-0.0077,1.383
2196.00,7.669981,25.02049,-0.000172,24.018689,-0.0077,1.383
2198.00,7.669899,25.02025,-0.000171,24.018341,-0.0077,1.383
2200.00,7.669069,25.01951,-0.000172,24.018122,-0.0077,1.383
2202.00,7.668015,25.01916,-0.000172,24.017721,-0.0077,1.383
2204.00,7.668533,25.01965,-0.000172,24.018093,-0.0077,1.383
2206.00,7.669060,25.01903,-0.000171,24.018029,-0.0077,1.383
2208.00,7.668420,25.01926,-0.000170,24.018531,-0.0077,1.383
2210.00,7.668315,25.01969,-0.000171,24.018207,-0.0076,1.383
2212.00,7.668252,25.01945,-0.000171,24.018898,-0.0076,1.383
2214.00,7.669102,25.01966,-0.000171,24.018939,-0.0076,1.383
2216.00,7.669826,25.02006,-0.000171,24.018180,-0.0077,1.383
2218.00,7.669043,25.01985,-0.000171,24.018477,-0.0076,1.384
2220.00,7.668660,25.01891,-0.000172,24.018524,-0.0077,1.383
2222.00,7.668520,25.01917,-0.000171,24.018397,-0.0077,1.383
2224.00,7.667345,25.01997,-0.000171,24.018006,-0.0076,1.383
2226.00,7.667013,25.01968,-0.000172,24.018015,-0.0077,1.383
2228.00,7.667750,25.01946,-0.000171,24.017997,-0.0077,1.383
2230.00,7.668358,25.01973,-0.000172,24.017797,-0.0077,1.383
2232.00,7.668545,25.02013,-0.000172,24.018452,-0.0077,1.383
2234.00,7.669087,25.02040,-0.000171,24.018637,-0.0077,1.383
2236.00,7.668933,25.01990,-0.000171,24.018174,-0.0077,1.383
2238.00,7.668277,25.01994,-0.000171,24.018798,-0.0077,1.383
2240.00,7.667935,25.01952,-0.000172,24.018325,-0.0077,1.383
2242.00,7.667630,25.01976,-0.000172,24.018606,-0.0077,1.383
2244.00,7.668189,25.02035,-0.000171,24.018602,-0.0077,1.384
2246.00,7.667671,25.02042,-0.000171,24.017930,-0.0077,1.383
2248.00,7.666903,25.01947,-0.000171,24.018512,-0.0076,1.383
2250.00,7.666479,25.01946,-0.000170,24.018588,-0.0077,1.383
2252.00,7.665937,25.02068,-0.000170,24.017930,-0.0077,1.383
2254.00,7.665879,25.02037,-0.000172,24.017643,-0.0077,1.383
2256.00,7.665841,25.01911,-0.000172,24.018022,-0.0077,1.384
2258.00,7.666134,25.01996,-0.000172,24.018644,-0.0076,1.384
2260.00,7.665676,25.02064,-0.000171,24.018863,-0.0076,1.383
2262.00,7.664958,25.02063,-0.000171,24.018379,-0.0076,1.384
2264.00,7.664580,25.02073,-0.000170,24.018611,-0.0076,1.383
2266.00,7.665169,25.02069,-0.000172,24.017667,-0.0076,1.384
2268.00,7.665916,25.02015,-0.000172,24.018071,-0.0077,1.384
2270.00,7.666150,25.01984,-0.000171,24.018367,-0.0076,1.384
2272.00,7.666122,25.01995,-0.000171,24.018011,-0.0077,1.383
2274.00,7.665906,25.01991,-0.000171,24.018963,-0.0076,1.383
2276.00,7.666015,25.01995,-0.000170,24.018336,-0.0077,1.384
2278.00,7.665358,25.02049,-0.000171,24.018745,-0.0076,1.384
2280.00,7.665541,25.02100,-0.000170,24.018738,-0.0076,1.384
2282.00,7.665013,25.02079,-0.000170,24.018086,-0.0077,1.383
2284.00,7.665458,25.02075,-0.000171,24.018633,-0.0077,1.383
2286.00,7.665861,25.01927,-0.000170,24.018644,-0.0077,1.383
2288.00,7.665803,25.01920,-0.000171,24.018687,-0.0076,1.383
2290.00,7.665643,25.01942,-0.000170,24.018417,-0.0076,1.383
2292.00,7.665059,25.01980,-0.000169,24.017895,-0.0076,1.383
2294.00,7.664433,25.01921,-0.000169,24.018918,-0.0076,1.384
2296.00,7.664334,25.01955,-0.000170,24.019035,-0.0076,1.384
2298.00,7.663897,25.01968,-0.000171,24.018941,-0.0076,1.383
2300.00,7.662792,25.01991,-0.000170,24.018571,-0.0077,1.383
2302.00,7.663351,25.01971,-0.000170,24.018182,-0.0077,1.384
2304.00,7.663332,25.02019,-0.000170,24.018251,-0.0076,1.384
2306.00,7.663238,25.02055,-0.000170,24.018423,-0.0076,1.385
2308.00,7.662111,25.02090,-0.000171,24.018930,-0.0076,1.384
2310.00,7.662079,25.02067,-0.000170,24.018191,-0.0076,1.384
2312.00,7.662262,25.02108,-0.000170,24.017643,-0.0076,1.384
2314.00,7.662539,25.02077,-0.000170,24.018327,-0.0077,1.384
2316.00,7.663220,25.02032,-0.000171,24.018655,-0.0077,1.384
2318.00,7.663808,25.02128,-0.000170,24.018968,-0.0077,1.384
2320.00,7.663329,25.02092,-0.000171,24.018307,-0.0077,1.384
2322.00,7.663483,25.02016,-0.000171,24.018936,-0.0076,1.383
2324.00,7.663634,25.02032,-0.000169,24.019121,-0.0077,1.383
2326.00,7.662895,25.02052,-0.000170,24.018544,-0.0077,1.384
2328.00,7.661849,25.02095,-0.000171,24.018588,-0.0077,1.384
2330.00,7.661171,25.02097,-0.000170,24.019171,-0.0077,1.384
2332.00,7.661807,25.02067,-0.000171,24.018555,-0.0077,1.384
2334.00,7.660833,25.02097,-0.000170,24.018812,-0.0077,1.384
2336.00,7.660975,25.02115,-0.000170,24.019202,-0.0076,1.384
2338.00,7.660989,25.02125,-0.000170,24.018145,-0.0076,1.385
2340.00,7.660558,25.02070,-0.000170,24.018858,-0.0076,1.384
2342.00,7.661223,25.02021,-0.000170,24.018477,-0.0076,1.384
2344.00,7.660941,25.01994,-0.000170,24.018521,-0.0076,1.384
2346.00,7.660027,25.01909,-0.000171,24.018573,-0.0077,1.384
2348.00,7.659713,25.01915,-0.000170,24.018316,-0.0077,1.383
2350.00,7.659693,25.01951,-0.000169,24.018604,-0.0077,1.383
2352.00,7.659884,25.01995,-0.000169,24.018193,-0.0076,1.384
2354.00,7.659301,25.02002,-0.000169,24.019035,-0.0076,1.385
2356.00,7.659610,25.02028,-0.000169,24.018948,-0.0076,1.384
2358.00,7.660004,25.02073,-0.000170,24.019407,-0.0076,1.385
2360.00,7.660415,25.01986,-0.000171,24.018856,-0.0076,1.384
2362.00,7.661373,25.01940,-0.000170,24.018452,-0.0076,1.383
2364.00,7.661599,25.01996,-0.000170,24.018194,-0.0076,1.385
2366.00,7.661072,25.01973,-0.000170,24.018434,-0.0076,1.385
2368.00,7.661053,25.01978,-0.000170,24.018725,-0.0076,1.384
2370.00,7.660925,25.02034,-0.000170,24.018376,-0.0076,1.384
2372.00,7.660009,25.02015,-0.000170,24.018901,-0.0077,1.385
2374.00,7.659534,25.01955,-0.000170,24.018631,-0.0077,1.384
2376.00,7.659064,25.01986,-0.000170,24.018432,-0.0077,1.384
2378.00,7.658684,25.02021,-0.000171,24.018783,-0.0076,1.385
2380.00,7.658794,25.01924,-0.000170,24.018744,-0.0076,1.384
2382.00,7.658393,25.01977,-0.000170,24.019293,-0.0076,1.384
2384.00,7.659488,25.01906,-0.000170,24.018537,-0.0076,1.384
2386.00,7.659361,25.01953,-0.000171,24.018570,-0.0077,1.384
2388.00,7.658690,25.02001,-0.000170,24.018577,-0.0076,1.384
2390.00,7.658585,25.02005,-0.000170,24.018967,-0.0077,1.384
2392.00,7.658219,25.01960,-0.000171,24.018450,-0.0077,1.385
2394.00,7.658342,25.01969,-0.000170,24.018680,-0.0077,1.385
2396.00,7.658871,25.01925,-0.000170,24.019121,-0.0077,1.384
2398.00,7.659351,25.01958,-0.000170,24.018678,-0.0076,1.384
2400.00,7.659584,25.01945,-0.000170,24.019054,-0.0076,1.385
@4,12.0000,24.0
2402.00,7.659029,25.01899,-0.000170,24.018961,-0.0076,1.385
2404.00,7.657311,25.01854,-0.000171,24.018909,-0.0076,1.385
2406.00,7.649217,25.01855,-0.000172,24.018742,-0.0076,1.384
2408.00,7.622614,25.01896,-0.000170,24.018796,-0.0077,1.383
2410.00,7.562934,25.01946,-0.000170,24.018285,-0.0077,1.384
2412.00,7.489936,25.02003,-0.000170,24.018780,-0.0076,1.384
2414.00,7.421698,25.01905,-0.000171,24.018537,-0.0076,1.385
2416.00,7.359884,25.01939,-0.000172,24.018359,-0.0077,1.385
2418.00,7.303969,25.01943,-0.000173,24.017861,-0.0077,1.386
2420.00,7.250178,25.01811,-0.000174,24.018290,-0.0077,1.385
2422.00,7.198600,25.01914,-0.000173,24.018642,-0.0077,1.385
2424.00,7.150575,25.01886,-0.000173,24.018463,-0.0076,1.385
2426.00,7.106495,25.01944,-0.000173,24.018464,-0.0076,1.386
2428.00,7.069714,25.01949,-0.000173,24.018907,-0.0077,1.386
2430.00,7.044855,25.01914,-0.000173,24.019403,-0.0076,1.387
2432.00,7.040057,25.01982,-0.000174,24.018287,-0.0076,1.387
2434.00,7.061061,25.02008,-0.000175,24.018629,-0.0076,1.387
2436.00,7.091782,25.01946,-0.000174,24.018256,-0.0077,1.387
2438.00,7.121454,25.01882,-0.000173,24.018285,-0.0077,1.385
2440.00,7.149206,25.01870,-0.000174,24.018312,-0.0077,1.386
2442.00,7.177785,25.01943,-0.000172,24.018305,-0.0077,1.385
2444.00,7.208120,25.01959,-0.000173,24.018606,-0.0077,1.385
2446.00,7.239047,25.02026,-0.000173,24.018599,-0.0077,1.384
2448.00,7.271119,25.01873,-0.000172,24.018499,-0.0077,1.384
2450.00,7.302506,25.01883,-0.000174,24.018760,-0.0076,1.385
2452.00,7.332136,25.01844,-0.000174,24.018820,-0.0077,1.385
2454.00,7.361299,25.01798,-0.000173,24.018075,-0.0076,1.385
2456.00,7.387534,25.01849,-0.000173,24.018769,-0.0076,1.385
2458.00,7.410214,25.01857,-0.000173,24.018664,-0.0077,1.385
2460.00,7.430538,25.01885,-0.000172,24.018267,-0.0077,1.384
2462.00,7.449865,25.01932,-0.000172,24.018588,-0.0077,1.384
2464.00,7.467574,25.01801,-0.000172,24.017901,-0.0077,1.384
2466.00,7.483499,25.01928,-0.000172,24.018305,-0.0077,1.385
2468.00,7.497386,25.01941,-0.000172,24.018561,-0.0077,1.385
2470.00,7.510056,25.01926,-0.000172,24.018452,-0.0077,1.385
2472.00,7.521296,25.01896,-0.000172,24.018452,-0.0076,1.384
2474.00,7.531363,25.01928,-0.000172,24.018562,-0.0076,1.384
2476.00,7.539271,25.01942,-0.000173,24.018501,-0.0077,1.385
2478.00,7.547185,25.01945,-0.000173,24.018861,-0.0077,1.385
2480.00,7.554121,25.01811,-0.000173,24.018281,-0.0077,1.384
2482.00,7.560095,25.01872,-0.000172,24.018245,-0.0077,1.385
2484.00,7.565777,25.01912,-0.000174,24.017721,-0.0077,1.385
2486.00,7.571783,25.01930,-0.000173,24.017765,-0.0077,1.385
2488.00,7.576714,25.01939,-0.000173,24.017685,-0.0076,1.384
2490.00,7.580622,25.01912,-0.000174,24.018263,-0.0077,1.384
2492.00,7.583982,25.01896,-0.000172,24.018365,-0.0077,1.385
2494.00,7.587340,25.01905,-0.000173,24.017489,-0.0077,1.385
2496.00,7.590364,25.01930,-0.000171,24.018495,-0.0077,1.385
2498.00,7.593806,25.01876,-0.000172,24.018245,-0.0077,1.384
2500.00,7.596302,25.01898,-0.000173,24.018452,-0.0077,1.385
2502.00,7.599162,25.01962,-0.000173,24.018055,-0.0077,1.385
2504.00,7.601817,25.01971,-0.000173,24.018945,-0.0077,1.385
2506.00,7.604360,25.01998,-0.000172,24.018109,-0.0077,1.385
2508.00,7.606928,25.01983,-0.000171,24.017855,-0.0077,1.385
2510.00,7.608037,25.01991,-0.000172,24.017941,-0.0077,1.384
2512.00,7.610251,25.01972,-0.000173,24.018517,-0.0077,1.385
2514.00,7.613196,25.02038,-0.000172,24.018435,-0.0077,1.386
2516.00,7.615145,25.02012,-0.000173,24.018028,-0.0077,1.386
2518.00,7.617197,25.01955,-0.000174,24.018234,-0.0077,1.385
2520.00,7.618942,25.01908,-0.000173,24.017701,-0.0077,1.385
2522.00,7.620111,25.01938,-0.000173,24.018234,-0.0077,1.385
2524.00,7.621997,25.02005,-0.000172,24.018473,-0.0077,1.385
2526.00,7.623164,25.01957,-0.000172,24.017975,-0.0077,1.385
2528.00,7.625322,25.01955,-0.000172,24.018231,-0.0077,1.385
2530.00,7.626211,25.01931,-0.000172,24.018548,-0.0077,1.385
2532.00,7.626699,25.01908,-0.000172,24.018898,-0.0077,1.385
2534.00,7.627808,25.01860,-0.000174,24.018008,-0.0077,1.385
2536.00,7.628295,25.01864,-0.000173,24.018107,-0.0077,1.385
2538.00,7.627389,25.01944,-0.000172,24.018232,-0.0077,1.385
2540.00,7.626404,25.01968,-0.000172,24.018040,-0.0077,1.385
2542.00,7.625447,25.01929,-0.000172,24.017986,-0.0077,1.385
2544.00,7.624462,25.01870,-0.000173,24.017881,-0.0077,1.386
2546.00,7.622566,25.01860,-0.000172,24.017404,-0.0077,1.385
2548.00,7.620604,25.01869,-0.000173,24.018649,-0.0077,1.386
2550.00,7.619836,25.01851,-0.000173,24.018142,-0.0077,1.385
2552.00,7.618795,25.01914,-0.000171,24.017574,-0.0077,1.385
2554.00,7.618652,25.01933,-0.000173,24.018541,-0.0077,1.385
2556.00,7.618323,25.01826,-0.000173,24.017647,-0.0077,1.385
2558.00,7.617333,25.01867,-0.000173,24.018223,-0.0077,1.386
2560.00,7.617527,25.01851,-0.000173,24.018118,-0.0077,1.385
2562.00,7.618639,25.01853,-0.000171,24.017970,-0.0077,1.385
2564.00,7.619496,25.01844,-0.000172,24.018562,-0.0077,1.385
2566.00,7.620848,25.01798,-0.000172,24.018234,-0.0077,1.385
2568.00,7.622360,25.01754,-0.000173,24.018269,-0.0077,1.385
2570.00,7.624003,25.01777,-0.000173,24.018008,-0.0077,1.385
2572.00,7.625420,25.01882,-0.000173,24.018528,-0.0077,1.386
2574.00,7.626252,25.01812,-0.000173,24.018843,-0.0077,1.385
2576.00,7.627783,25.01793,-0.000173,24.018408,-0.0077,1.385
2578.00,7.627939,25.01893,-0.000173,24.018394,-0.0077,1.385
2580.00,7.629968,25.01838,-0.000173,24.017999,-0.0077,1.385
2582.00,7.630647,25.01845,-0.000172,24.018600,-0.0077,1.386
2584.00,7.631344,25.01884,-0.000173,24.018521,-0.0077,1.386
2586.00,7.632420,25.01884,-0.000172,24.017841,-0.0077,1.385
2588.00,7.632973,25.01873,-0.000172,24.017739,-0.0077,1.385
2590.00,7.634131,25.01877,-0.000173,24.018423,-0.0077,1.385
2592.00,7.635155,25.01883,-0.000173,24.018185,-0.0077,1.385
2594.00,7.636123,25.01896,-0.000172,24.017777,-0.0077,1.385
2596.00,7.636741,25.01926,-0.000172,24.018568,-0.0077,1.386
2598.00,7.637137,25.01969,-0.000172,24.018406,-0.0076,1.385
2600.00,7.638187,25.01905,-0.000172,24.018122,-0.0076,1.385
2602.00,7.637944,25.01854,-0.000172,24.017861,-0.0077,1.385
2604.00,7.638079,25.01893,-0.000173,24.018495,-0.0077,1.385
2606.00,7.638250,25.01890,-0.000173,24.018116,-0.0077,1.386
2608.00,7.638829,25.01946,-0.000173,24.018053,-0.0077,1.385
2610.00,7.639997,25.01901,-0.000172,24.017268,-0.0077,1.385
2612.00,7.640799,25.01876,-0.000172,24.017899,-0.0077,1.385
2614.00,7.640131,25.01921,-0.000170,24.018571,-0.0076,1.386
2616.00,7.640744,25.01934,-0.000172,24.018281,-0.0077,1.386
2618.00,7.640486,25.01879,-0.000172,24.018370,-0.0077,1.386
2620.00,7.640292,25.01948,-0.000172,24.017759,-0.0076,1.386
2622.00,7.640096,25.01973,-0.000172,24.018281,-0.0077,1.385
2624.00,7.639730,25.01936,-0.000172,24.018174,-0.0077,1.386
2626.00,7.641075,25.01918,-0.000172,24.018566,-0.0077,1.385
2628.00,7.642173,25.01839,-0.000173,24.018860,-0.0077,1.385
2630.00,7.641664,25.01836,-0.000173,24.017796,-0.0077,1.386
2632.00,7.641589,25.01762,-0.000173,24.018129,-0.0077,1.386
2634.00,7.642433,25.01905,-0.000172,24.018689,-0.0077,1.386
2636.00,7.642958,25.01880,-0.000172,24.017823,-0.0077,1.386
2638.00,7.643060,25.01847,-0.000173,24.017801,-0.0077,1.386
2640.00,7.643194,25.01843,-0.000173,24.018138,-0.0077,1.386
2642.00,7.642559,25.01868,-0.000173,24.018018,-0.0077,1.386
2644.00,7.642774,25.01858,-0.000172,24.018037,-0.0076,1.385
2646.00,7.642977,25.01884,-0.000171,24.018773,-0.0077,1.385
2648.00,7.642941,25.01853,-0.000172,24.018223,-0.0077,1.386
2650.00,7.643511,25.01887,-0.000173,24.018448,-0.0077,1.386
2652.00,7.643417,25.01898,-0.000173,24.018111,-0.0077,1.386
2654.00,7.643399,25.01871,-0.000173,24.017507,-0.0077,1.387
2656.00,7.643174,25.01895,-0.000171,24.018185,-0.0077,1.386
2658.00,7.643339,25.01929,-0.000172,24.017859,-0.0077,1.386
2660.00,7.643546,25.01891,-0.000172,24.017812,-0.0077,1.386
2662.00,7.643885,25.01873,-0.000173,24.018711,-0.0077,1.386
2664.00,7.643772,25.01867,-0.000172,24.018334,-0.0077,1.385
2666.00,7.643112,25.01839,-0.000172,24.018492,-0.0077,1.386
2668.00,7.642841,25.01784,-0.000172,24.018332,-0.0077,1.386
2670.00,7.643407,25.01783,-0.000171,24.018561,-0.0077,1.386
2672.00,7.643491,25.01806,-0.000171,24.018448,-0.0077,1.386
2674.00,7.643669,25.01838,-0.000172,24.017926,-0.0077,1.387
2676.00,7.643986,25.01783,-0.000172,24.018570,-0.0076,1.386
2678.00,7.644266,25.01889,-0.000171,24.019081,-0.0077,1.386
2680.00,7.643700,25.01848,-0.000171,24.018515,-0.0077,1.386
2682.00,7.643461,25.01918,-0.000172,24.018948,-0.0076,1.386
2684.00,7.643384,25.01916,-0.000172,24.018735,-0.0077,1.386
2686.00,7.643001,25.01957,-0.000172,24.018678,-0.0077,1.386
2688.00,7.642534,25.01986,-0.000171,24.018408,-0.0077,1.385
2690.00,7.642336,25.01952,-0.000171,24.018736,-0.0077,1.386
2692.00,7.643022,25.01985,-0.000172,24.018629,-0.0077,1.386
2694.00,7.642557,25.02037,-0.000172,24.018733,-0.0076,1.386
2696.00,7.642571,25.01991,-0.000172,24.018849,-0.0077,1.386
2698.00,7.643273,25.02027,-0.000171,24.017817,-0.0077,1.386
2700.00,7.643396,25.01994,-0.000173,24.018617,-0.0077,1.386
2702.00,7.642662,25.02027,-0.000171,24.018562,-0.0076,1.386
2704.00,7.642889,25.02027,-0.000171,24.018557,-0.0076,1.387
2706.00,7.643359,25.02045,-0.000172,24.018778,-0.0076,1.387
2708.00,7.643248,25.01977,-0.000172,24.017968,-0.0077,1.387
2710.00,7.642747,25.02022,-0.000171,24.018430,-0.0076,1.386
2712.00,7.643208,25.02057,-0.000170,24.018700,-0.0076,1.385
2714.00,7.642962,25.02016,-0.000171,24.018892,-0.0076,1.385
2716.00,7.641880,25.02054,-0.000170,24.018814,-0.0076,1.386
2718.00,7.641895,25.01973,-0.000170,24.019325,-0.0077,1.386
2720.00,7.641768,25.02006,-0.000172,24.018332,-0.0076,1.386
2722.00,7.641926,25.01970,-0.000172,24.018280,-0.0076,1.386
2724.00,7.642382,25.02053,-0.000172,24.019173,-0.0076,1.386
2726.00,7.641987,25.02147,-0.000172,24.018261,-0.0076,1.386
2728.00,7.642162,25.02075,-0.000172,24.018011,-0.0077,1.386
2730.00,7.642140,25.02048,-0.000172,24.018386,-0.0077,1.386
2732.00,7.641659,25.02072,-0.000172,24.018526,-0.0076,1.386
2734.00,7.641362,25.02040,-0.000172,24.018956,-0.0076,1.387
2736.00,7.640915,25.02097,-0.000172,24.019046,-0.0077,1.386
2738.00,7.641856,25.02118,-0.000172,24.018341,-0.0076,1.386
2740.00,7.641363,25.02044,-0.000172,24.018689,-0.0077,1.387
2742.00,7.641005,25.02010,-0.000172,24.018388,-0.0077,1.387
2744.00,7.640976,25.02100,-0.000174,24.017859,-0.0077,1.386
2746.00,7.640654,25.02076,-0.000172,24.018448,-0.0077,1.387
2748.00,7.640101,25.02015,-0.000172,24.018479,-0.0077,1.387
2750.00,7.640508,25.01982,-0.000172,24.018278,-0.0076,1.386
2752.00,7.641097,25.02005,-0.000171,24.018613,-0.0077,1.386
2754.00,7.641772,25.02017,-0.000171,24.018303,-0.0077,1.386
2756.00,7.641637,25.02021,-0.000171,24.018296,-0.0077,1.386
2758.00,7.641122,25.02059,-0.000170,24.018599,-0.0076,1.386
2760.00,7.640024,25.02000,-0.000172,24.017872,-0.0076,1.387
2762.00,7.640324,25.02035,-0.000172,24.019139,-0.0076,1.386
2764.00,7.639948,25.02103,-0.000172,24.018849,-0.0076,1.387
2766.00,7.639772,25.02043,-0.000172,24.018803,-0.0077,1.386
2768.00,7.640056,25.02041,-0.000170,24.019021,-0.0077,1.386
2770.00,7.639886,25.02052,-0.000171,24.018972,-0.0076,1.387
2772.00,7.639296,25.01970,-0.000171,24.018564,-0.0076,1.386
2774.00,7.639091,25.02000,-0.000172,24.018575,-0.0076,1.386
2776.00,7.639504,25.01996,-0.000171,24.018841,-0.0077,1.386
2778.00,7.639245,25.02018,-0.000171,24.018483,-0.0077,1.387
2780.00,7.639364,25.01976,-0.000172,24.018301,-0.0077,1.387
2782.00,7.638351,25.01946,-0.000172,24.018660,-0.0077,1.386
2784.00,7.638756,25.01972,-0.000170,24.018925,-0.0077,1.386
2786.00,7.639104,25.01956,-0.000171,24.018334,-0.0076,1.386
2788.00,7.638744,25.01969,-0.000172,24.018753,-0.0076,1.387
2790.00,7.638412,25.02003,-0.000171,24.018794,-0.0076,1.387
2792.00,7.638220,25.01991,-0.000172,24.018577,-0.0077,1.387
2794.00,7.638664,25.01995,-0.000172,24.018818,-0.0077,1.387
2796.00,7.638997,25.01946,-0.000171,24.018979,-0.0076,1.386
2798.00,7.638668,25.01877,-0.000171,24.018169,-0.0076,1.386
2800.00,7.639062,25.01909,-0.000172,24.018125,-0.0077,1.387
2802.00,7.638881,25.01881,-0.000171,24.018566,-0.0076,1.387
2804.00,7.638907,25.01915,-0.000172,24.018727,-0.0076,1.386
2806.00,7.638580,25.01815,-0.000172,24.018638,-0.0076,1.387
2808.00,7.637487,25.01877,-0.000172,24.019199,-0.0076,1.387
2810.00,7.637428,25.01885,-0.000172,24.018791,-0.0076,1.387
2812.00,7.637660,25.01902,-0.000171,24.018731,-0.0077,1.387
2814.00,7.637931,25.01863,-0.000172,24.018062,-0.0076,1.387
2816.00,7.637966,25.01914,-0.000172,24.017913,-0.0076,1.386
2818.00,7.638071,25.01894,-0.000172,24.018062,-0.0077,1.386
2820.00,7.637459,25.01968,-0.000171,24.019251,-0.0077,1.387
2822.00,7.637847,25.01981,-0.000171,24.018695,-0.0077,1.387
2824.00,7.638414,25.01955,-0.000172,24.018492,-0.0076,1.387
2826.00,7.637261,25.01928,-0.000173,24.018709,-0.0076,1.387
2828.00,7.636820,25.01899,-0.000172,24.018013,-0.0076,1.387
2830.00,7.636819,25.01963,-0.000171,24.018640,-0.0077,1.386
2832.00,7.636741,25.02018,-0.000171,24.018602,-0.0077,1.387
2834.00,7.637827,25.01978,-0.000172,24.018925,-0.0077,1.387
2836.00,7.638385,25.01955,-0.000171,24.018874,-0.0076,1.386
2838.00,7.638862,25.01919,-0.000172,24.018575,-0.0077,1.387
2840.00,7.637836,25.01954,-0.000172,24.018702,-0.0077,1.387
2842.00,7.638288,25.01925,-0.000172,24.018336,-0.0077,1.387
2844.00,7.638196,25.02000,-0.000172,24.018872,-0.0076,1.387
2846.00,7.637490,25.02032,-0.000171,24.018381,-0.0076,1.387
2848.00,7.636842,25.02025,-0.000172,24.019086,-0.0077,1.387
2850.00,7.636502,25.01995,-0.000173,24.018443,-0.0077,1.387
2852.00,7.636078,25.01937,-0.000173,24.018100,-0.0077,1.387
2854.00,7.636181,25.01989,-0.000172,24.018352,-0.0077,1.387
2856.00,7.636121,25.01982,-0.000171,24.018338,-0.0077,1.387
2858.00,7.636525,25.01981,-0.000172,24.018390,-0.0077,1.387
2860.00,7.636162,25.02049,-0.000171,24.018774,-0.0077,1.387
2862.00,7.636337,25.02014,-0.000173,24.018305,-0.0076,1.387
2864.00,7.636194,25.02040,-0.000172,24.018553,-0.0077,1.387
2866.00,7.636363,25.01964,-0.000171,24.018229,-0.0076,1.387
2868.00,7.636035,25.01929,-0.000171,24.018782,-0.0077,1.386
2870.00,7.635730,25.01953,-0.000171,24.018609,-0.0077,1.387
2872.00,7.636432,25.01998,-0.000172,24.018472,-0.0077,1.387
2874.00,7.637337,25.01963,-0.000173,24.018361,-0.0077,1.387
2876.00,7.637489,25.01895,-0.000172,24.018624,-0.0076,1.387
2878.00,7.636993,25.01984,-0.000173,24.018276,-0.0077,1.388
2880.00,7.636377,25.01972,-0.000172,24.019072,-0.0077,1.387
2882.00,7.635643,25.02072,-0.000173,24.018722,-0.0077,1.387
2884.00,7.635875,25.02035,-0.000172,24.017988,-0.0076,1.387
2886.00,7.635336,25.02065,-0.000172,24.018537,-0.0077,1.387
2888.00,7.635734,25.02057,-0.000172,24.018415,-0.0077,1.387
2890.00,7.636140,25.02016,-0.000173,24.018386,-0.0077,1.388
2892.00,7.635426,25.01983,-0.000173,24.018921,-0.0077,1.387
2894.00,7.634849,25.02023,-0.000172,24.018122,-0.0077,1.387
2896.00,7.635683,25.01971,-0.000172,24.018287,-0.0077,1.387
2898.00,7.636227,25.01975,-0.000173,24.018428,-0.0077,1.387
2900.00,7.636447,25.01999,-0.000172,24.018579,-0.0077,1.388
2902.00,7.636086,25.01918,-0.000172,24.018394,-0.0077,1.388
2904.00,7.635196,25.01896,-0.000173,24.018196,-0.0077,1.388
2906.00,7.634899,25.01919,-0.000172,24.018164,-0.0077,1.387
2908.00,7.634162,25.01955,-0.000173,24.017660,-0.0077,1.387
2910.00,7.633479,25.01993,-0.000171,24.018080,-0.0077,1.387
2912.00,7.633501,25.01996,-0.000171,24.018524,-0.0077,1.387
2914.00,7.634576,25.02027,-0.000172,24.018272,-0.0077,1.388
2916.00,7.634463,25.01981,-0.000172,24.018381,-0.0077,1.387
2918.00,7.633945,25.01909,-0.000172,24.018658,-0.0077,1.388
2920.00,7.634954,25.01943,-0.000173,24.018309,-0.0077,1.388
2922.00,7.635531,25.01969,-0.000174,24.018633,-0.0077,1.388
2924.00,7.635241,25.02038,-0.000173,24.018455,-0.0077,1.388
2926.00,7.634768,25.02029,-0.000172,24.018272,-0.0077,1.388
2928.00,7.634866,25.02042,-0.000172,24.018727,-0.0077,1.387
2930.00,7.635229,25.02013,-0.000173,24.018133,-0.0077,1.387
2932.00,7.634380,25.02019,-0.000172,24.018131,-0.0077,1.387
2934.00,7.634679,25.02041,-0.000172,24.018028,-0.0077,1.387
2936.00,7.634018,25.02106,-0.000173,24.018486,-0.0076,1.388
2938.00,7.634376,25.02135,-0.000172,24.017792,-0.0077,1.388
2940.00,7.634280,25.02083,-0.000172,24.018200,-0.0077,1.388
2942.00,7.634172,25.02084,-0.000172,24.018515,-0.0077,1.387
2944.00,7.633673,25.02122,-0.000172,24.018281,-0.0077,1.387
2946.00,7.632914,25.02124,-0.000172,24.018479,-0.0077,1.387
2948.00,7.633312,25.02086,-0.000172,24.018495,-0.0077,1.388
2950.00,7.633286,25.02067,-0.000173,24.018736,-0.0077,1.388
2952.00,7.633524,25.02124,-0.000172,24.018098,-0.0077,1.387
2954.00,7.633316,25.02040,-0.000172,24.018125,-0.0077,1.387
2956.00,7.632655,25.01989,-0.000172,24.018377,-0.0077,1.387
2958.00,7.632661,25.02026,-0.000173,24.018778,-0.0076,1.388
2960.00,7.632952,25.01987,-0.000171,24.018158,-0.0077,1.388
2962.00,7.632706,25.02002,-0.000175,24.017975,-0.0077,1.388
2964.00,7.631560,25.01984,-0.000173,24.018251,-0.0077,1.388
2966.00,7.631860,25.02021,-0.000171,24.019108,-0.0077,1.387
2968.00,7.631542,25.02105,-0.000172,24.018294,-0.0077,1.387
2970.00,7.632315,25.02009,-0.000172,24.018787,-0.0077,1.387
2972.00,7.632652,25.01989,-0.000171,24.018419,-0.0077,1.387
2974.00,7.632385,25.01975,-0.000171,24.018247,-0.0077,1.388
2976.00,7.631765,25.01955,-0.000173,24.018261,-0.0077,1.388
2978.00,7.633127,25.01953,-0.000172,24.018265,-0.0077,1.388
2980.00,7.632910,25.01972,-0.000173,24.018078,-0.0076,1.388
2982.00,7.632163,25.02058,-0.000172,24.018459,-0.0077,1.387
2984.00,7.632690,25.02062,-0.000172,24.018024,-0.0076,1.388
2986.00,7.632146,25.01997,-0.000172,24.017993,-0.0076,1.388
2988.00,7.631730,25.02013,-0.000173,24.018637,-0.0076,1.388
2990.00,7.632113,25.02038,-0.000173,24.018724,-0.0077,1.389
2992.00,7.632024,25.02041,-0.000172,24.018370,-0.0077,1.388
2994.00,7.631298,25.02113,-0.000172,24.019014,-0.0077,1.387
2996.00,7.630789,25.02042,-0.000171,24.018029,-0.0076,1.387
2998.00,7.631035,25.02091,-0.000170,24.018419,-0.0077,1.388
3000.00,7.631096,25.02073,-0.000171,24.018202,-0.0077,1.388
@5,12.0000,24.0
3002.00,7.631090,25.02141,-0.000172,24.017821,-0.0076,1.387
3004.00,7.629849,25.02195,-0.000172,24.018762,-0.0077,1.388
3006.00,7.622029,25.02148,-0.000173,24.018506,-0.0077,1.388
3008.00,7.599526,25.02197,-0.000172,24.018290,-0.0076,1.387
3010.00,7.550520,25.02183,-0.000171,24.018060,-0.0077,1.387
3012.00,7.489452,25.02193,-0.000170,24.017814,-0.0077,1.387
3014.00,7.432357,25.02158,-0.000170,24.018327,-0.0077,1.387
3016.00,7.382537,25.02115,-0.000171,24.018220,-0.0077,1.388
3018.00,7.336990,25.02123,-0.000173,24.018298,-0.0077,1.389
3020.00,7.293055,25.02181,-0.000173,24.018397,-0.0077,1.389
3022.00,7.251016,25.02097,-0.000174,24.018357,-0.0077,1.389
3024.00,7.210909,25.02175,-0.000175,24.018274,-0.0077,1.389
3026.00,7.173170,25.02159,-0.000174,24.018823,-0.0077,1.389
3028.00,7.142131,25.02217,-0.000172,24.018580,-0.0076,1.389
3030.00,7.122520,25.02194,-0.000173,24.018455,-0.0076,1.390
3032.00,7.119854,25.02271,-0.000174,24.018243,-0.0077,1.390
3034.00,7.139680,25.02249,-0.000174,24.018220,-0.0077,1.390
3036.00,7.166635,25.02200,-0.000174,24.018053,-0.0077,1.389
3038.00,7.191644,25.02207,-0.000174,24.017683,-0.0077,1.389
3040.00,7.214605,25.02184,-0.000172,24.018116,-0.0077,1.388
3042.00,7.237965,25.02158,-0.000172,24.018211,-0.0076,1.389
3044.00,7.261316,25.02191,-0.000173,24.018609,-0.0076,1.389
3046.00,7.285002,25.02186,-0.000173,24.018602,-0.0077,1.388
3048.00,7.310369,25.02198,-0.000172,24.018100,-0.0076,1.389
3050.00,7.336368,25.02238,-0.000173,24.017888,-0.0076,1.388
3052.00,7.361034,25.02198,-0.000172,24.018957,-0.0077,1.389
3054.00,7.383472,25.02153,-0.000172,24.018149,-0.0077,1.389
3056.00,7.403653,25.02139,-0.000172,24.017957,-0.0077,1.388
3058.00,7.421604,25.02148,-0.000171,24.018194,-0.0077,1.388
3060.00,7.438655,25.02160,-0.000170,24.017959,-0.0077,1.388
3062.00,7.454767,25.02083,-0.000171,24.018076,-0.0077,1.388
3064.00,7.468737,25.02085,-0.000172,24.018285,-0.0077,1.389
3066.00,7.481180,25.02082,-0.000172,24.018318,-0.0076,1.389
3068.00,7.492255,25.02090,-0.000172,24.018285,-0.0076,1.389
3070.00,7.502287,25.02159,-0.000171,24.018095,-0.0076,1.388
3072.00,7.512469,25.02118,-0.000173,24.018385,-0.0077,1.388
3074.00,7.520429,25.02115,-0.000171,24.018977,-0.0077,1.388
3076.00,7.528079,25.02186,-0.000172,24.018053,-0.0077,1.388
3078.00,7.534904,25.02238,-0.000172,24.018105,-0.0077,1.389
3080.00,7.540011,25.02224,-0.000172,24.018825,-0.0076,1.388
3082.00,7.544760,25.02235,-0.000173,24.018898,-0.0076,1.388
3084.00,7.549395,25.02222,-0.000172,24.018843,-0.0077,1.389
3086.00,7.553743,25.02157,-0.000171,24.018711,-0.0076,1.388
3088.00,7.557559,25.02188,-0.000172,24.018923,-0.0076,1.389
3090.00,7.561195,25.02259,-0.000173,24.018082,-0.0076,1.389
3092.00,7.564499,25.02155,-0.000171,24.018531,-0.0077,1.389
3094.00,7.566938,25.02142,-0.000173,24.018957,-0.0077,1.388
3096.00,7.569671,25.02154,-0.000172,24.018176,-0.0076,1.387
3098.00,7.572549,25.02116,-0.000171,24.018881,-0.0076,1.387
3100.00,7.575500,25.02116,-0.000172,24.018928,-0.0077,1.388
3102.00,7.577702,25.02144,-0.000171,24.018501,-0.0077,1.388
3104.00,7.579544,25.02206,-0.000173,24.018024,-0.0077,1.388
3106.00,7.581360,25.02210,-0.000173,24.018575,-0.0077,1.389
3108.00,7.581910,25.02149,-0.000173,24.018542,-0.0076,1.389
3110.00,7.583964,25.02207,-0.000172,24.018653,-0.0076,1.388
3112.00,7.586389,25.02192,-0.000171,24.018450,-0.0077,1.388
3114.00,7.587560,25.02181,-0.000169,24.018044,-0.0077,1.389
3116.00,7.589254,25.02163,-0.000170,24.018528,-0.0076,1.388
3118.00,7.590520,25.02171,-0.000171,24.018332,-0.0077,1.388
3120.00,7.592262,25.02159,-0.000171,24.018510,-0.0076,1.387
3122.00,7.594022,25.02167,-0.000172,24.019059,-0.0076,1.388
3124.00,7.595709,25.02110,-0.000172,24.018651,-0.0077,1.388
3126.00,7.596503,25.02195,-0.000172,24.018910,-0.0077,1.388
3128.00,7.597419,25.02263,-0.000172,24.018338,-0.0077,1.389
3130.00,7.598785,25.02227,-0.000173,24.018531,-0.0076,1.388
3132.00,7.599848,25.02272,-0.000172,24.018111,-0.0077,1.389
3134.00,7.601139,25.02262,-0.000172,24.018907,-0.0077,1.389
3136.00,7.602025,25.02211,-0.000172,24.018544,-0.0077,1.388
3138.00,7.602948,25.02205,-0.000173,24.018950,-0.0077,1.388
3140.00,7.603568,25.02258,-0.000172,24.018316,-0.0076,1.389
3142.00,7.603644,25.02202,-0.000172,24.018533,-0.0077,1.389
3144.00,7.602726,25.02119,-0.000170,24.018011,-0.0077,1.388
3146.00,7.600727,25.02183,-0.000172,24.018720,-0.0077,1.389
3148.00,7.599413,25.02160,-0.000172,24.018488,-0.0077,1.389
3150.00,7.598740,25.02131,-0.000171,24.018370,-0.0077,1.388
3152.00,7.597650,25.02104,-0.000172,24.018519,-0.0077,1.388
3154.00,7.597691,25.02002,-0.000172,24.018802,-0.0077,1.388
3156.00,7.596980,25.01994,-0.000172,24.017767,-0.0077,1.388
3158.00,7.596707,25.01992,-0.000171,24.018711,-0.0077,1.388
3160.00,7.596103,25.02092,-0.000171,24.018624,-0.0077,1.388
3162.00,7.594470,25.02038,-0.000172,24.018024,-0.0077,1.389
3164.00,7.594240,25.02044,-0.000173,24.018223,-0.0077,1.388
3166.00,7.594823,25.02034,-0.000171,24.018698,-0.0077,1.388
3168.00,7.595032,25.02076,-0.000172,24.018321,-0.0077,1.388
3170.00,7.594625,25.02074,-0.000172,24.018022,-0.0077,1.389
3172.00,7.595835,25.02055,-0.000172,24.017879,-0.0077,1.389
3174.00,7.596654,25.02061,-0.000173,24.018847,-0.0077,1.388
3176.00,7.597782,25.02075,-0.000172,24.018698,-0.0077,1.388
3178.00,7.598937,25.02113,-0.000172,24.018638,-0.0077,1.388
3180.00,7.600094,25.02093,-0.000172,24.018425,-0.0077,1.388
3182.00,7.601579,25.02147,-0.000172,24.018399,-0.0077,1.389
3184.00,7.602770,25.02119,-0.000171,24.017815,-0.0077,1.389
3186.00,7.604229,25.02214,-0.000171,24.018776,-0.0077,1.388
3188.00,7.606022,25.02146,-0.000171,24.018260,-0.0076,1.388
3190.00,7.607574,25.02189,-0.000172,24.018477,-0.0077,1.388
3192.00,7.608018,25.02214,-0.000171,24.018863,-0.0076,1.389
3194.00,7.608343,25.02281,-0.000172,24.018805,-0.0077,1.389
3196.00,7.608524,25.02326,-0.000171,24.018829,-0.0076,1.389
3198.00,7.609878,25.02292,-0.000172,24.018515,-0.0077,1.389
3200.00,7.609720,25.02297,-0.000171,24.018205,-0.0076,1.388
3202.00,7.610439,25.02293,-0.000172,24.018347,-0.0077,1.388
3204.00,7.611231,25.02271,-0.000172,24.018388,-0.0077,1.388
3206.00,7.611190,25.02298,-0.000173,24.018803,-0.0077,1.389
3208.00,7.611111,25.02335,-0.000172,24.018720,-0.0076,1.389
3210.00,7.611360,25.02344,-0.000172,24.018693,-0.0077,1.389
3212.00,7.612477,25.02272,-0.000172,24.019141,-0.0077,1.388
3214.00,7.612775,25.02355,-0.000173,24.018220,-0.0077,1.389
3216.00,7.613239,25.02391,-0.000172,24.018058,-0.0077,1.389
3218.00,7.613971,25.02352,-0.000172,24.018693,-0.0077,1.388
3220.00,7.615148,25.02325,-0.000171,24.018361,-0.0077,1.388
3222.00,7.615368,25.02185,-0.000171,24.018651,-0.0076,1.389
3224.00,7.614916,25.02188,-0.000171,24.018803,-0.0077,1.388
3226.00,7.615124,25.02203,-0.000173,24.018080,-0.0077,1.389
3228.00,7.615716,25.02221,-0.000172,24.018941,-0.0077,1.389
3230.00,7.615592,25.02259,-0.000172,24.019137,-0.0077,1.389
3232.00,7.614111,25.02247,-0.000172,24.018428,-0.0077,1.389
3234.00,7.614262,25.02161,-0.000172,24.019188,-0.0077,1.389
3236.00,7.614708,25.02180,-0.000171,24.018193,-0.0077,1.389
3238.00,7.614444,25.02171,-0.000173,24.018446,-0.0077,1.390
3240.00,7.615142,25.02178,-0.000173,24.018183,-0.0077,1.389
3242.00,7.615743,25.02245,-0.000172,24.018399,-0.0077,1.389
3244.00,7.615358,25.02239,-0.000171,24.018744,-0.0076,1.388
3246.00,7.615307,25.02242,-0.000172,24.018716,-0.0076,1.388
3248.00,7.615861,25.02184,-0.000172,24.018709,-0.0077,1.388
3250.00,7.615831,25.02147,-0.000172,24.018328,-0.0076,1.389
3252.00,7.615993,25.02158,-0.000172,24.019217,-0.0076,1.389
3254.00,7.616556,25.02241,-0.000172,24.018294,-0.0076,1.388
3256.00,7.616376,25.02248,-0.000171,24.018490,-0.0076,1.389
3258.00,7.615149,25.02200,-0.000171,24.019338,-0.0076,1.389
3260.00,7.614794,25.02173,-0.000171,24.018977,-0.0077,1.389
3262.00,7.615476,25.02178,-0.000172,24.019324,-0.0077,1.389
3264.00,7.615859,25.02161,-0.000172,24.019151,-0.0077,1.388
3266.00,7.616100,25.02100,-0.000173,24.018325,-0.0076,1.389
3268.00,7.616218,25.02137,-0.000172,24.019072,-0.0076,1.389
3270.00,7.616908,25.02150,-0.000173,24.019132,-0.0076,1.389
3272.00,7.616803,25.02092,-0.000172,24.018472,-0.0076,1.388
3274.00,7.616437,25.02133,-0.000172,24.018751,-0.0076,1.388
3276.00,7.616886,25.02125,-0.000172,24.018020,-0.0076,1.388
3278.00,7.617474,25.02029,-0.000172,24.018907,-0.0076,1.390
3280.00,7.617489,25.02106,-0.000173,24.018493,-0.0077,1.390
3282.00,7.617254,25.02090,-0.000171,24.018334,-0.0077,1.389
3284.00,7.617524,25.02093,-0.000172,24.018256,-0.0076,1.389
3286.00,7.618307,25.02124,-0.000173,24.018903,-0.0076,1.389
3288.00,7.617501,25.02140,-0.000172,24.018774,-0.0076,1.389
3290.00,7.616680,25.02174,-0.000172,24.018791,-0.0076,1.389
3292.00,7.616486,25.02222,-0.000172,24.018686,-0.0076,1.389
3294.00,7.616507,25.02188,-0.000172,24.018758,-0.0076,1.389
3296.00,7.617388,25.02175,-0.000171,24.018608,-0.0076,1.389
3298.00,7.617345,25.02190,-0.000172,24.018725,-0.0076,1.389
3300.00,7.617040,25.02259,-0.000171,24.018515,-0.0076,1.389
3302.00,7.616939,25.02212,-0.000170,24.018720,-0.0077,1.389
3304.00,7.616523,25.02083,-0.000172,24.019059,-0.0077,1.390
3306.00,7.616301,25.02073,-0.000174,24.018483,-0.0076,1.389
3308.00,7.616177,25.02142,-0.000172,24.018240,-0.0076,1.389
3310.00,7.615968,25.02153,-0.000171,24.018876,-0.0076,1.389
3312.00,7.615687,25.02151,-0.000171,24.018695,-0.0076,1.389
3314.00,7.615606,25.02174,-0.000173,24.018794,-0.0076,1.389
3316.00,7.615804,25.02152,-0.000172,24.018716,-0.0076,1.389
3318.00,7.615033,25.02234,-0.000172,24.018051,-0.0076,1.388
3320.00,7.615153,25.02228,-0.000172,24.018406,-0.0077,1.388
3322.00,7.615243,25.02205,-0.000170,24.017763,-0.0077,1.389
3324.00,7.615440,25.02182,-0.000171,24.018443,-0.0076,1.390
3326.00,7.615658,25.02199,-0.000172,24.018379,-0.0076,1.390
3328.00,7.615819,25.02209,-0.000173,24.018644,-0.0076,1.390
3330.00,7.615672,25.02147,-0.000172,24.019351,-0.0076,1.389
3332.00,7.615812,25.02118,-0.000172,24.018704,-0.0076,1.390
3334.00,7.615575,25.02172,-0.000173,24.018370,-0.0076,1.389
3336.00,7.616421,25.02113,-0.000171,24.018876,-0.0077,1.389
3338.00,7.616466,25.02094,-0.000171,24.018622,-0.0077,1.389
3340.00,7.615540,25.02117,-0.000172,24.018805,-0.0076,1.389
3342.00,7.615415,25.02169,-0.000172,24.018153,-0.0076,1.388
3344.00,7.615531,25.02121,-0.000172,24.018631,-0.0077,1.389
3346.00,7.615678,25.02108,-0.000173,24.018183,-0.0077,1.390
3348.00,7.616125,25.02110,-0.000173,24.018880,-0.0076,1.390
3350.00,7.615099,25.02125,-0.000172,24.018764,-0.0077,1.389
3352.00,7.614961,25.02090,-0.000171,24.018394,-0.0076,1.389
3354.00,7.614841,25.02135,-0.000171,24.018301,-0.0076,1.389
3356.00,7.615051,25.02055,-0.000172,24.018602,-0.0077,1.389
3358.00,7.614788,25.02100,-0.000173,24.018446,-0.0076,1.390
3360.00,7.615097,25.02155,-0.000172,24.018247,-0.0076,1.389
3362.00,7.615551,25.02104,-0.000171,24.018502,-0.0076,1.390
3364.00,7.615377,25.02110,-0.000172,24.018280,-0.0076,1.390
3366.00,7.614599,25.02178,-0.000172,24.018203,-0.0077,1.390
3368.00,7.614765,25.02103,-0.000173,24.018495,-0.0077,1.390
3370.00,7.615074,25.02078,-0.000172,24.018377,-0.0077,1.389
3372.00,7.614883,25.02188,-0.000171,24.019121,-0.0077,1.389
3374.00,7.614823,25.02116,-0.000170,24.017951,-0.0077,1.389
3376.00,7.615401,25.02137,-0.000172,24.018959,-0.0076,1.390
3378.00,7.615910,25.02168,-0.000172,24.018640,-0.0077,1.389
3380.00,7.615494,25.02159,-0.000173,24.019052,-0.0077,1.390
3382.00,7.614894,25.02101,-0.000172,24.018716,-0.0077,1.389
3384.00,7.614189,25.02140,-0.000171,24.018651,-0.0077,1.389
3386.00,7.613531,25.02161,-0.000172,24.018354,-0.0077,1.390
3388.00,7.613199,25.02130,-0.000173,24.017897,-0.0077,1.389
3390.00,7.613649,25.02154,-0.000173,24.018151,-0.0077,1.389
3392.00,7.613877,25.02126,-0.000172,24.018747,-0.0077,1.389
3394.00,7.614541,25.02068,-0.000172,24.018367,-0.0077,1.389
3396.00,7.614582,25.02133,-0.000172,24.019315,-0.0077,1.389
3398.00,7.614244,25.02163,-0.000173,24.018292,-0.0077,1.389
3400.00,7.614103,25.02153,-0.000173,24.018292,-0.0077,1.389
3402.00,7.614310,25.02196,-0.000172,24.018706,-0.0077,1.390
3404.00,7.614655,25.02112,-0.000172,24.019037,-0.0077,1.389
3406.00,7.614325,25.02183,-0.000172,24.018606,-0.0077,1.389
3408.00,7.613962,25.02224,-0.000173,24.019153,-0.0077,1.389
3410.00,7.614071,25.02209,-0.000171,24.017825,-0.0076,1.389
3412.00,7.613698,25.02234,-0.000172,24.017587,-0.0077,1.390
3414.00,7.613304,25.02295,-0.000170,24.017993,-0.0077,1.389
3416.00,7.613158,25.02347,-0.000171,24.018386,-0.0077,1.390
3418.00,7.612642,25.02301,-0.000172,24.018372,-0.0077,1.390
3420.00,7.613226,25.02252,-0.000172,24.018162,-0.0077,1.390
3422.00,7.613739,25.02253,-0.000172,24.018510,-0.0076,1.390
3424.00,7.613846,25.02197,-0.000171,24.018787,-0.0077,1.389
3426.00,7.613178,25.02159,-0.000172,24.018760,-0.0076,1.389
3428.00,7.613366,25.02169,-0.000171,24.018658,-0.0077,1.389
3430.00,7.612812,25.02105,-0.000171,24.018037,-0.0077,1.389
3432.00,7.612606,25.02136,-0.000170,24.018004,-0.0077,1.388
3434.00,7.612631,25.02172,-0.000170,24.018314,-0.0077,1.389
3436.00,7.612934,25.02163,-0.000171,24.018889,-0.0077,1.390
3438.00,7.612927,25.02122,-0.000172,24.018089,-0.0077,1.390
3440.00,7.612878,25.02150,-0.000171,24.018038,-0.0076,1.390
3442.00,7.612248,25.02127,-0.000172,24.018410,-0.0077,1.389
3444.00,7.611973,25.02093,-0.000172,24.018187,-0.0077,1.389
3446.00,7.612025,25.02185,-0.000172,24.018524,-0.0077,1.389
3448.00,7.612811,25.02196,-0.000171,24.018225,-0.0076,1.389
3450.00,7.612832,25.02265,-0.000171,24.018981,-0.0076,1.389
3452.00,7.613057,25.02228,-0.000172,24.019206,-0.0077,1.390
3454.00,7.612476,25.02176,-0.000171,24.018147,-0.0077,1.389
3456.00,7.612344,25.02189,-0.000172,24.018847,-0.0077,1.389
3458.00,7.612375,25.02230,-0.000172,24.017953,-0.0077,1.390
3460.00,7.612730,25.02258,-0.000172,24.018290,-0.0077,1.390
3462.00,7.612360,25.02273,-0.000172,24.018845,-0.0076,1.389
3464.00,7.612480,25.02174,-0.000173,24.017915,-0.0076,1.390
3466.00,7.612491,25.02217,-0.000172,24.018619,-0.0077,1.390
3468.00,7.612696,25.02145,-0.000172,24.018260,-0.0076,1.390
3470.00,7.612394,25.02085,-0.000171,24.018354,-0.0077,1.390
3472.00,7.613614,25.02130,-0.000172,24.018617,-0.0076,1.389
3474.00,7.613387,25.02221,-0.000171,24.018727,-0.0077,1.390
3476.00,7.612387,25.02136,-0.000172,24.018486,-0.0076,1.389
3478.00,7.612253,25.02175,-0.000172,24.018555,-0.0076,1.390
3480.00,7.613120,25.02154,-0.000171,24.018941,-0.0076,1.390
3482.00,7.611995,25.02059,-0.000172,24.018180,-0.0076,1.390
3484.00,7.611098,25.02044,-0.000172,24.018017,-0.0077,1.390
3486.00,7.611649,25.02173,-0.000173,24.018807,-0.0076,1.390
3488.00,7.611361,25.02215,-0.000171,24.018626,-0.0077,1.390
3490.00,7.611129,25.02115,-0.000172,24.018325,-0.0077,1.390
3492.00,7.610665,25.02103,-0.000172,24.017861,-0.0077,1.389
3494.00,7.610846,25.02089,-0.000174,24.018162,-0.0076,1.390
3496.00,7.611792,25.02039,-0.000172,24.018160,-0.0077,1.389
3498.00,7.611414,25.02070,-0.000172,24.018073,-0.0077,1.389
3500.00,7.611630,25.02065,-0.000172,24.018089,-0.0077,1.390
3502.00,7.611359,25.02177,-0.000173,24.018615,-0.0077,1.389
3504.00,7.611055,25.02130,-0.000172,24.018062,-0.0077,1.390
3506.00,7.611149,25.02113,-0.000172,24.018448,-0.0077,1.390
3508.00,7.611468,25.02182,-0.000172,24.018948,-0.0077,1.389
3510.00,7.610843,25.02215,-0.000172,24.018881,-0.0076,1.390
3512.00,7.610380,25.02195,-0.000172,24.018658,-0.0076,1.390
3514.00,7.610380,25.02186,-0.000171,24.018220,-0.0077,1.390
3516.00,7.610768,25.02247,-0.000172,24.018727,-0.0077,1.390
3518.00,7.610797,25.02206,-0.000172,24.018591,-0.0076,1.389
3520.00,7.610435,25.02296,-0.000171,24.019021,-0.0077,1.389
3522.00,7.609976,25.02214,-0.000171,24.019405,-0.0076,1.390
3524.00,7.609964,25.02236,-0.000172,24.018945,-0.0077,1.390
3526.00,7.610119,25.02179,-0.000172,24.018316,-0.0077,1.390
3528.00,7.610228,25.02232,-0.000173,24.018144,-0.0077,1.390
3530.00,7.610350,25.02183,-0.000172,24.018769,-0.0077,1.390
3532.00,7.611400,25.02123,-0.000171,24.018319,-0.0076,1.390
3534.00,7.611046,25.01991,-0.000174,24.018249,-0.0077,1.389
3536.00,7.610772,25.02064,-0.000173,24.018551,-0.0077,1.389
3538.00,7.610357,25.02121,-0.000171,24.019025,-0.0077,1.389
3540.00,7.610512,25.02167,-0.000171,24.018834,-0.0077,1.390
3542.00,7.610621,25.02184,-0.000172,24.017921,-0.0077,1.389
3544.00,7.611264,25.02127,-0.000171,24.017524,-0.0077,1.389
3546.00,7.611885,25.02067,-0.000173,24.018310,-0.0076,1.390
3548.00,7.611142,25.02084,-0.000172,24.017975,-0.0077,1.390
3550.00,7.610707,25.02164,-0.000173,24.018698,-0.0077,1.390
3552.00,7.611105,25.02248,-0.000172,24.018385,-0.0077,1.390
3554.00,7.610483,25.02227,-0.000172,24.018385,-0.0077,1.389
3556.00,7.610000,25.02201,-0.000172,24.018521,-0.0077,1.389
3558.00,7.609665,25.02237,-0.000172,24.018290,-0.0077,1.389
3560.00,7.609900,25.02231,-0.000171,24.017843,-0.0077,1.389
3562.00,7.610332,25.02163,-0.000173,24.018290,-0.0077,1.390
3564.00,7.610731,25.02140,-0.000173,24.017587,-0.0077,1.390
3566.00,7.610372,25.02161,-0.000174,24.018526,-0.0077,1.389
3568.00,7.610978,25.02204,-0.000173,24.018009,-0.0077,1.390
3570.00,7.609981,25.02153,-0.000173,24.018410,-0.0076,1.390
3572.00,7.609675,25.02123,-0.000174,24.018401,-0.0077,1.391
3574.00,7.609785,25.02100,-0.000173,24.018686,-0.0077,1.390
3576.00,7.609639,25.02110,-0.000172,24.018586,-0.0077,1.390
3578.00,7.609732,25.02111,-0.000173,24.018118,-0.0077,1.389
3580.00,7.610524,25.02207,-0.000172,24.018561,-0.0077,1.389
3582.00,7.610531,25.02166,-0.000171,24.017763,-0.0077,1.389
3584.00,7.609608,25.02122,-0.000172,24.018100,-0.0077,1.390
3586.00,7.609410,25.02171,-0.000172,24.018220,-0.0077,1.390
3588.00,7.609087,25.02229,-0.000171,24.017895,-0.0077,1.390
3590.00,7.609252,25.02221,-0.000172,24.017960,-0.0077,1.390
3592.00,7.608984,25.02227,-0.000171,24.018580,-0.0076,1.390
3594.00,7.608401,25.02264,-0.000172,24.018729,-0.0076,1.390
3596.00,7.608089,25.02224,-0.000173,24.018644,-0.0077,1.390
3598.00,7.608556,25.02256,-0.000172,24.018205,-0.0077,1.390
3600.00,7.608442,25.02318,-0.000172,24.018957,-0.0077,1.390
3602.00,7.608336,25.02288,-0.000172,24.018646,-0.0077,1.390
@6,12.0000,24.0
3604.00,7.608386,25.02235,-0.000172,24.018294,-0.0077,1.389
3606.00,7.601642,25.02321,-0.000172,24.018504,-0.0077,1.390
3608.00,7.583405,25.02320,-0.000171,24.018802,-0.0077,1.389
3610.00,7.544313,25.02278,-0.000171,24.018466,-0.0077,1.388
3612.00,7.493841,25.02269,-0.000171,24.017224,-0.0077,1.389
3614.00,7.447550,25.02274,-0.000171,24.018162,-0.0077,1.390
3616.00,7.407366,25.02229,-0.000172,24.018129,-0.0077,1.390
3618.00,7.370723,25.02286,-0.000173,24.018410,-0.0077,1.390
3620.00,7.336106,25.02367,-0.000174,24.018240,-0.0077,1.391
3622.00,7.302691,25.02310,-0.000174,24.018118,-0.0077,1.391
3624.00,7.270720,25.02272,-0.000174,24.017638,-0.0077,1.391
3626.00,7.241388,25.02244,-0.000174,24.018203,-0.0077,1.391
3628.00,7.216353,25.02275,-0.000175,24.018057,-0.0077,1.392
3630.00,7.201478,25.02230,-0.000175,24.019478,-0.0077,1.392
3632.00,7.199965,25.02278,-0.000174,24.018849,-0.0077,1.392
3634.00,7.218740,25.02195,-0.000176,24.018751,-0.0077,1.392
3636.00,7.244539,25.02197,-0.000173,24.018347,-0.0077,1.392
3638.00,7.265966,25.02259,-0.000173,24.018133,-0.0077,1.391
3640.00,7.285324,25.02351,-0.000174,24.019124,-0.0077,1.390
3642.00,7.304559,25.02433,-0.000172,24.018367,-0.0076,1.390
3644.00,7.322714,25.02317,-0.000173,24.018526,-0.0077,1.391
3646.00,7.343464,25.02331,-0.000173,24.018747,-0.0077,1.390
3648.00,7.364429,25.02352,-0.000172,24.018439,-0.0076,1.390
3650.00,7.385208,25.02357,-0.000172,24.018381,-0.0077,1.390
3652.00,7.404961,25.02414,-0.000171,24.018488,-0.0077,1.391
3654.00,7.423153,25.02417,-0.000172,24.018305,-0.0077,1.390
3656.00,7.438497,25.02403,-0.000172,24.019202,-0.0077,1.390
3658.00,7.453664,25.02363,-0.000171,24.018945,-0.0076,1.390
3660.00,7.466776,25.02332,-0.000170,24.018454,-0.0077,1.390
3662.00,7.478143,25.02386,-0.000169,24.019016,-0.0076,1.390
3664.00,7.487645,25.02323,-0.000171,24.019179,-0.0076,1.390
3666.00,7.497586,25.02259,-0.000172,24.018832,-0.0077,1.390
3668.00,7.505670,25.02256,-0.000172,24.018773,-0.0077,1.390
3670.00,7.512624,25.02235,-0.000171,24.018484,-0.0077,1.389
3672.00,7.520321,25.02267,-0.000172,24.018452,-0.0076,1.390
3674.00,7.526159,25.02301,-0.000172,24.018774,-0.0076,1.390
3676.00,7.530579,25.02341,-0.000172,24.018566,-0.0077,1.390
3678.00,7.535120,25.02332,-0.000171,24.018455,-0.0076,1.390
3680.00,7.539832,25.02315,-0.000171,24.018785,-0.0077,1.390
3682.00,7.543388,25.02346,-0.000170,24.018267,-0.0076,1.390
3684.00,7.546877,25.02314,-0.000173,24.018363,-0.0076,1.390
3686.00,7.550264,25.02254,-0.000171,24.017226,-0.0076,1.389
3688.00,7.552778,25.02222,-0.000170,24.018426,-0.0076,1.390
3690.00,7.555324,25.02253,-0.000170,24.018950,-0.0076,1.390
3692.00,7.558404,25.02282,-0.000171,24.018789,-0.0076,1.391
3694.00,7.560394,25.02268,-0.000171,24.018169,-0.0076,1.390
3696.00,7.561012,25.02248,-0.000170,24.018923,-0.0077,1.390
3698.00,7.563114,25.02265,-0.000172,24.018646,-0.0076,1.390
3700.00,7.564887,25.02331,-0.000172,24.018377,-0.0076,1.390
3702.00,7.566393,25.02327,-0.000172,24.019128,-0.0076,1.390
3704.00,7.567756,25.02310,-0.000171,24.018802,-0.0077,1.390
3706.00,7.568170,25.02343,-0.000170,24.019170,-0.0076,1.390
3708.00,7.569221,25.02393,-0.000170,24.018450,-0.0077,1.390
3710.00,7.570872,25.02398,-0.000172,24.019168,-0.0077,1.390
3712.00,7.572799,25.02427,-0.000172,24.019001,-0.0076,1.390
3714.00,7.573293,25.02356,-0.000171,24.018874,-0.0076,1.390
3716.00,7.573900,25.02342,-0.000172,24.018905,-0.0077,1.390
3718.00,7.575384,25.02292,-0.000172,24.018600,-0.0076,1.390
3720.00,7.577011,25.02276,-0.000171,24.018852,-0.0077,1.390
3722.00,7.577643,25.02353,-0.000173,24.019304,-0.0076,1.390
3724.00,7.578180,25.02348,-0.000173,24.019012,-0.0076,1.391
3726.00,7.578988,25.02430,-0.000173,24.019267,-0.0076,1.390
3728.00,7.579138,25.02445,-0.000172,24.018328,-0.0077,1.391
3730.00,7.578719,25.02360,-0.000172,24.018461,-0.0077,1.390
3732.00,7.578931,25.02289,-0.000173,24.018577,-0.0077,1.391
3734.00,7.578222,25.02231,-0.000172,24.018927,-0.0076,1.390
3736.00,7.578326,25.02257,-0.000172,24.018793,-0.0076,1.391
3738.00,7.577986,25.02354,-0.000172,24.018997,-0.0077,1.390
3740.00,7.577454,25.02341,-0.000173,24.018771,-0.0077,1.390
3742.00,7.576591,25.02302,-0.000172,24.018921,-0.0077,1.391
3744.00,7.575513,25.02237,-0.000173,24.018979,-0.0076,1.391
3746.00,7.574856,25.02230,-0.000173,24.018415,-0.0077,1.391
3748.00,7.574894,25.02226,-0.000172,24.018852,-0.0077,1.391
3750.00,7.575055,25.02288,-0.000172,24.018408,-0.0077,1.390
3752.00,7.575501,25.02323,-0.000172,24.017962,-0.0077,1.390
3754.00,7.576479,25.02317,-0.000171,24.018622,-0.0076,1.390
3756.00,7.576625,25.02362,-0.000172,24.018586,-0.0077,1.391
3758.00,7.577319,25.02348,-0.000173,24.018513,-0.0077,1.391
3760.00,7.578462,25.02334,-0.000172,24.018305,-0.0076,1.391
3762.00,7.579624,25.02309,-0.000172,24.018292,-0.0076,1.390
3764.00,7.580588,25.02315,-0.000171,24.018334,-0.0076,1.390
3766.00,7.581148,25.02278,-0.000171,24.018267,-0.0077,1.391
3768.00,7.582824,25.02296,-0.000174,24.018194,-0.0077,1.390
3770.00,7.584539,25.02294,-0.000174,24.018316,-0.0077,1.391
3772.00,7.585820,25.02334,-0.000173,24.018791,-0.0077,1.390
3774.00,7.585470,25.02291,-0.000172,24.018323,-0.0077,1.390
3776.00,7.585262,25.02251,-0.000172,24.018231,-0.0077,1.390
3778.00,7.586429,25.02231,-0.000171,24.017888,-0.0077,1.391
3780.00,7.587896,25.02223,-0.000171,24.018475,-0.0077,1.391
3782.00,7.588769,25.02344,-0.000171,24.018415,-0.0076,1.391
3784.00,7.589592,25.02328,-0.000172,24.018405,-0.0076,1.390
3786.00,7.590329,25.02316,-0.000172,24.018448,-0.0077,1.390
3788.00,7.589957,25.02295,-0.000171,24.018339,-0.0077,1.390
3790.00,7.590278,25.02363,-0.000173,24.017913,-0.0077,1.391
3792.00,7.591564,25.02397,-0.000172,24.018270,-0.0077,1.391
3794.00,7.591560,25.02380,-0.000172,24.018383,-0.0077,1.391
3796.00,7.592621,25.02322,-0.000172,24.018338,-0.0077,1.391
3798.00,7.593038,25.02316,-0.000173,24.017736,-0.0077,1.391
3800.00,7.593057,25.02301,-0.000172,24.018276,-0.0077,1.391
3802.00,7.593354,25.02306,-0.000172,24.017834,-0.0077,1.391
3804.00,7.593134,25.02370,-0.000171,24.018009,-0.0077,1.390
3806.00,7.592903,25.02344,-0.000173,24.018457,-0.0077,1.391
3808.00,7.593737,25.02343,-0.000172,24.018390,-0.0077,1.391
3810.00,7.594256,25.02362,-0.000172,24.018298,-0.0077,1.390
3812.00,7.594157,25.02392,-0.000172,24.017951,-0.0077,1.390
3814.00,7.593798,25.02337,-0.000172,24.018426,-0.0077,1.391
3816.00,7.594180,25.02338,-0.000172,24.017674,-0.0077,1.391
3818.00,7.594802,25.02356,-0.000173,24.018075,-0.0077,1.391
3820.00,7.595214,25.02322,-0.000173,24.018265,-0.0077,1.391
3822.00,7.593640,25.02273,-0.000172,24.018203,-0.0076,1.391
3824.00,7.593844,25.02311,-0.000173,24.017973,-0.0077,1.391
3826.00,7.593550,25.02202,-0.000173,24.018124,-0.0077,1.390
3828.00,7.594655,25.02140,-0.000172,24.017199,-0.0077,1.390
3830.00,7.594743,25.02201,-0.000172,24.017926,-0.0077,1.391
3832.00,7.594683,25.02221,-0.000172,24.018078,-0.0077,1.390
3834.00,7.594551,25.02209,-0.000173,24.018269,-0.0077,1.390
3836.00,7.595223,25.02214,-0.000173,24.018386,-0.0077,1.390
3838.00,7.595188,25.02187,-0.000172,24.018452,-0.0077,1.391
3840.00,7.595359,25.02189,-0.000172,24.018521,-0.0077,1.391
3842.00,7.594894,25.02139,-0.000173,24.017544,-0.0077,1.391
3844.00,7.595186,25.02205,-0.000172,24.017964,-0.0077,1.390
3846.00,7.594759,25.02143,-0.000171,24.017533,-0.0077,1.391
3848.00,7.593380,25.02107,-0.000173,24.017640,-0.0077,1.390
3850.00,7.593548,25.02082,-0.000172,24.018066,-0.0077,1.390
3852.00,7.593548,25.02174,-0.000172,24.018321,-0.0077,1.390
3854.00,7.594397,25.02193,-0.000173,24.018165,-0.0077,1.390
3856.00,7.595263,25.02168,-0.000172,24.018483,-0.0077,1.390
3858.00,7.595636,25.02178,-0.000173,24.017863,-0.0077,1.391
3860.00,7.595652,25.02159,-0.000174,24.017649,-0.0077,1.390
3862.00,7.596061,25.02174,-0.000172,24.017857,-0.0077,1.390
3864.00,7.596021,25.02197,-0.000172,24.017322,-0.0077,1.390
3866.00,7.596167,25.02149,-0.000172,24.017884,-0.0077,1.391
3868.00,7.596594,25.02089,-0.000173,24.018666,-0.0077,1.391
3870.00,7.596738,25.02093,-0.000173,24.018303,-0.0077,1.391
3872.00,7.596972,25.02204,-0.000174,24.017478,-0.0076,1.391
3874.00,7.596884,25.02186,-0.000173,24.017852,-0.0077,1.391
3876.00,7.595780,25.02142,-0.000172,24.018142,-0.0077,1.391
3878.00,7.595556,25.02181,-0.000174,24.017910,-0.0077,1.391
3880.00,7.595483,25.02195,-0.000172,24.018040,-0.0077,1.391
3882.00,7.595459,25.02212,-0.000172,24.018798,-0.0076,1.391
3884.00,7.596184,25.02203,-0.000173,24.018620,-0.0077,1.391
3886.00,7.595340,25.02261,-0.000171,24.018443,-0.0077,1.391
3888.00,7.594581,25.02192,-0.000173,24.018283,-0.0077,1.391
3890.00,7.594842,25.02147,-0.000172,24.017939,-0.0077,1.391
3892.00,7.595066,25.02225,-0.000172,24.017988,-0.0077,1.391
3894.00,7.594737,25.02218,-0.000173,24.017837,-0.0078,1.391
3896.00,7.594983,25.02209,-0.000172,24.017794,-0.0077,1.390
3898.00,7.595209,25.02277,-0.000172,24.017738,-0.0077,1.391
3900.00,7.595362,25.02268,-0.000172,24.018502,-0.0077,1.391
3902.00,7.595649,25.02218,-0.000171,24.017866,-0.0077,1.390
3904.00,7.594913,25.02168,-0.000172,24.018283,-0.0077,1.391
3906.00,7.595371,25.02208,-0.000172,24.018591,-0.0076,1.391
3908.00,7.595239,25.02221,-0.000172,24.017926,-0.0077,1.391
3910.00,7.595668,25.02141,-0.000172,24.017357,-0.0077,1.391
3912.00,7.595053,25.02179,-0.000173,24.018477,-0.0077,1.391
3914.00,7.595384,25.02164,-0.000173,24.018100,-0.0077,1.391
3916.00,7.595727,25.02153,-0.000172,24.018593,-0.0077,1.391
3918.00,7.596345,25.02190,-0.000172,24.018241,-0.0077,1.391
3920.00,7.596150,25.02184,-0.000172,24.018254,-0.0077,1.391
3922.00,7.595648,25.02138,-0.000171,24.018559,-0.0077,1.391
3924.00,7.594968,25.02248,-0.000171,24.018319,-0.0076,1.391
3926.00,7.594956,25.02238,-0.000172,24.018180,-0.0076,1.391
3928.00,7.594404,25.02189,-0.000170,24.018033,-0.0076,1.390
3930.00,7.594206,25.02210,-0.000171,24.017948,-0.0077,1.391
3932.00,7.594925,25.02236,-0.000172,24.018633,-0.0077,1.391
3934.00,7.595144,25.02192,-0.000172,24.018923,-0.0077,1.392
3936.00,7.594793,25.02259,-0.000173,24.018765,-0.0077,1.392
3938.00,7.595032,25.02272,-0.000173,24.018604,-0.0076,1.391
3940.00,7.594460,25.02233,-0.000171,24.018597,-0.0077,1.391
3942.00,7.594256,25.02254,-0.000170,24.017933,-0.0077,1.390
3944.00,7.594971,25.02240,-0.000172,24.018551,-0.0076,1.391
3946.00,7.595344,25.02275,-0.000171,24.018405,-0.0077,1.391
3948.00,7.595116,25.02290,-0.000172,24.017942,-0.0077,1.391
3950.00,7.595105,25.02251,-0.000172,24.018860,-0.0077,1.391
3952.00,7.594430,25.02202,-0.000172,24.018363,-0.0077,1.391
3954.00,7.593552,25.02345,-0.000171,24.017941,-0.0077,1.391
3956.00,7.593238,25.02317,-0.000171,24.018229,-0.0077,1.391
3958.00,7.593673,25.02281,-0.000172,24.018071,-0.0077,1.391
3960.00,7.594456,25.02345,-0.000171,24.018575,-0.0077,1.391
3962.00,7.594035,25.02342,-0.000172,24.018305,-0.0077,1.391
3964.00,7.593629,25.02294,-0.000172,24.017921,-0.0077,1.391
3966.00,7.593639,25.02321,-0.000171,24.017912,-0.0077,1.391
3968.00,7.593522,25.02368,-0.000172,24.018347,-0.0077,1.391
3970.00,7.593276,25.02295,-0.000172,24.018811,-0.0077,1.391
3972.00,7.593467,25.02275,-0.000172,24.018718,-0.0077,1.390
3974.00,7.594225,25.02312,-0.000173,24.019030,-0.0077,1.391
3976.00,7.593743,25.02356,-0.000173,24.017893,-0.0077,1.391
3978.00,7.593465,25.02364,-0.000173,24.017629,-0.0077,1.392
3980.00,7.594453,25.02305,-0.000173,24.018147,-0.0077,1.391
3982.00,7.594236,25.02239,-0.000172,24.018671,-0.0077,1.391
3984.00,7.593369,25.02274,-0.000173,24.017912,-0.0077,1.391
3986.00,7.593455,25.02242,-0.000172,24.018209,-0.0077,1.391
3988.00,7.593191,25.02240,-0.000172,24.018042,-0.0077,1.391
3990.00,7.592886,25.02241,-0.000173,24.018724,-0.0077,1.392
3992.00,7.592950,25.02274,-0.000173,24.017672,-0.0077,1.391
3994.00,7.592635,25.02282,-0.000172,24.017942,-0.0077,1.391
3996.00,7.592549,25.02303,-0.000172,24.018350,-0.0077,1.391
3998.00,7.592973,25.02275,-0.000173,24.017600,-0.0077,1.391
4000.00,7.593202,25.02277,-0.000173,24.018116,-0.0077,1.391
4002.00,7.593623,25.02273,-0.000172,24.018423,-0.0077,1.391
4004.00,7.593125,25.02371,-0.000172,24.018310,-0.0076,1.391
4006.00,7.593306,25.02350,-0.000172,24.018283,-0.0077,1.391
4008.00,7.593413,25.02345,-0.000173,24.018280,-0.0077,1.392
4010.00,7.593538,25.02255,-0.000173,24.017785,-0.0077,1.391
4012.00,7.594475,25.02187,-0.000172,24.018100,-0.0077,1.391
4014.00,7.593564,25.02232,-0.000172,24.018729,-0.0077,1.391
4016.00,7.592932,25.02309,-0.000172,24.018178,-0.0077,1.391
4018.00,7.592859,25.02358,-0.000171,24.018164,-0.0077,1.391
4020.00,7.593169,25.02323,-0.000173,24.019115,-0.0077,1.392
4022.00,7.592924,25.02354,-0.000173,24.018923,-0.0077,1.392
4024.00,7.592554,25.02428,-0.000172,24.018347,-0.0077,1.391
4026.00,7.592739,25.02352,-0.000172,24.018272,-0.0077,1.391
4028.00,7.591475,25.02342,-0.000172,24.019010,-0.0077,1.391
4030.00,7.591833,25.02409,-0.000171,24.018539,-0.0077,1.391
4032.00,7.592383,25.02330,-0.000171,24.017861,-0.0077,1.391
4034.00,7.592242,25.02333,-0.000171,24.018367,-0.0077,1.391
4036.00,7.591762,25.02369,-0.000172,24.018823,-0.0077,1.391
4038.00,7.592052,25.02337,-0.000172,24.018066,-0.0077,1.391
4040.00,7.592352,25.02347,-0.000172,24.018457,-0.0077,1.391
4042.00,7.591782,25.02322,-0.000172,24.018343,-0.0077,1.391
4044.00,7.591311,25.02349,-0.000172,24.017834,-0.0077,1.391
4046.00,7.591688,25.02383,-0.000172,24.018408,-0.0077,1.391
4048.00,7.591749,25.02361,-0.000172,24.018321,-0.0077,1.392
4050.00,7.592535,25.02362,-0.000173,24.018109,-0.0077,1.392
4052.00,7.593441,25.02385,-0.000173,24.018899,-0.0076,1.391
4054.00,7.592844,25.02413,-0.000171,24.018327,-0.0077,1.391
4056.00,7.592395,25.02303,-0.000172,24.018089,-0.0077,1.392
4058.00,7.592472,25.02230,-0.000171,24.018782,-0.0077,1.391
4060.00,7.593087,25.02279,-0.000172,24.018528,-0.0077,1.391
4062.00,7.593917,25.02361,-0.000174,24.018367,-0.0077,1.391
4064.00,7.593072,25.02387,-0.000172,24.018452,-0.0077,1.391
4066.00,7.592134,25.02373,-0.000171,24.017910,-0.0077,1.391
4068.00,7.591944,25.02328,-0.000171,24.018481,-0.0077,1.391
4070.00,7.592512,25.02272,-0.000172,24.018428,-0.0077,1.391
4072.00,7.592703,25.02239,-0.000172,24.018200,-0.0077,1.392
4074.00,7.592763,25.02306,-0.000172,24.018225,-0.0077,1.392
4076.00,7.592033,25.02301,-0.000172,24.018198,-0.0076,1.391
4078.00,7.591665,25.02328,-0.000172,24.018392,-0.0076,1.391
4080.00,7.591509,25.02259,-0.000171,24.018318,-0.0077,1.391
4082.00,7.591357,25.02222,-0.000172,24.018744,-0.0077,1.392
4084.00,7.591022,25.02247,-0.000173,24.018600,-0.0076,1.391
4086.00,7.590347,25.02263,-0.000171,24.017786,-0.0077,1.391
4088.00,7.590363,25.02164,-0.000172,24.018851,-0.0077,1.391
4090.00,7.590578,25.02308,-0.000172,24.019021,-0.0077,1.392
4092.00,7.590480,25.02278,-0.000172,24.018035,-0.0077,1.391
4094.00,7.590891,25.02193,-0.000172,24.018327,-0.0076,1.391
4096.00,7.590205,25.02283,-0.000171,24.018396,-0.0076,1.391
4098.00,7.591041,25.02312,-0.000172,24.018687,-0.0077,1.391
4100.00,7.591373,25.02293,-0.000171,24.018153,-0.0077,1.392
4102.00,7.591111,25.02322,-0.000172,24.018550,-0.0077,1.392
4104.00,7.591278,25.02360,-0.000171,24.018403,-0.0077,1.392
4106.00,7.591408,25.02416,-0.000172,24.018809,-0.0077,1.391
4108.00,7.590611,25.02393,-0.000173,24.017061,-0.0077,1.392
4110.00,7.590180,25.02382,-0.000173,24.018051,-0.0076,1.391
4112.00,7.590351,25.02368,-0.000173,24.018488,-0.0077,1.391
4114.00,7.591151,25.02404,-0.000172,24.017879,-0.0077,1.391
4116.00,7.591614,25.02358,-0.000172,24.017331,-0.0077,1.391
4118.00,7.591448,25.02358,-0.000173,24.018153,-0.0077,1.392
4120.00,7.590817,25.02350,-0.000173,24.017986,-0.0077,1.392
4122.00,7.590456,25.02454,-0.000172,24.017815,-0.0077,1.391
4124.00,7.590608,25.02398,-0.000171,24.018084,-0.0077,1.391
4126.00,7.590620,25.02397,-0.000171,24.018354,-0.0077,1.391
4128.00,7.591216,25.02364,-0.000171,24.017654,-0.0077,1.391
4130.00,7.591178,25.02382,-0.000172,24.017864,-0.0077,1.391
4132.00,7.590297,25.02378,-0.000171,24.018290,-0.0077,1.391
4134.00,7.589550,25.02311,-0.000172,24.018189,-0.0077,1.391
4136.00,7.590888,25.02366,-0.000172,24.018289,-0.0077,1.391
4138.00,7.590506,25.02333,-0.000173,24.017676,-0.0077,1.392
4140.00,7.589589,25.02313,-0.000173,24.018287,-0.0077,1.392
4142.00,7.589800,25.02380,-0.000173,24.017603,-0.0077,1.391
4144.00,7.589968,25.02424,-0.000173,24.017944,-0.0077,1.391
4146.00,7.590226,25.02381,-0.000172,24.018441,-0.0077,1.391
4148.00,7.588709,25.02439,-0.000172,24.018432,-0.0077,1.391
4150.00,7.589238,25.02346,-0.000171,24.018669,-0.0077,1.391
4152.00,7.589305,25.02315,-0.000172,24.018628,-0.0077,1.391
4154.00,7.588733,25.02364,-0.000171,24.019055,-0.0077,1.392
4156.00,7.589038,25.02295,-0.000170,24.018742,-0.0077,1.391
4158.00,7.590408,25.02445,-0.000170,24.018700,-0.0077,1.391
4160.00,7.590305,25.02430,-0.000171,24.018316,-0.0077,1.391
4162.00,7.589521,25.02366,-0.000171,24.018058,-0.0077,1.391
4164.00,7.588848,25.02433,-0.000172,24.018140,-0.0077,1.391
4166.00,7.588974,25.02466,-0.000172,24.018619,-0.0077,1.391
4168.00,7.589578,25.02451,-0.000172,24.018548,-0.0077,1.391
4170.00,7.590318,25.02451,-0.000172,24.018883,-0.0077,1.392
4172.00,7.590222,25.02417,-0.000171,24.017837,-0.0077,1.391
4174.00,7.589710,25.02396,-0.000171,24.018325,-0.0077,1.391
4176.00,7.589818,25.02499,-0.000171,24.017819,-0.0077,1.392
4178.00,7.589638,25.02426,-0.000172,24.018046,-0.0077,1.392
4180.00,7.590203,25.02378,-0.000173,24.018158,-0.0077,1.391
4182.00,7.590150,25.02494,-0.000172,24.018359,-0.0077,1.392
4184.00,7.589840,25.02442,-0.000171,24.018702,-0.0077,1.391
4186.00,7.589558,25.02343,-0.000172,24.018131,-0.0077,1.391
4188.00,7.589476,25.02364,-0.000172,24.018401,-0.0076,1.392
4190.00,7.589584,25.02410,-0.000172,24.018392,-0.0077,1.392
4192.00,7.589531,25.02396,-0.000172,24.018680,-0.0077,1.391
4194.00,7.589802,25.02405,-0.000172,24.017792,-0.0077,1.392
4196.00,7.589448,25.02385,-0.000172,24.018390,-0.0077,1.392
4198.00,7.589657,25.02260,-0.000173,24.018811,-0.0077,1.391
4200.00,7.589871,25.02354,-0.000173,24.018553,-0.0077,1.391
4202.00,7.589746,25.02315,-0.000172,24.018044,-0.0077,1.391
@7,12.0000,24.0
4204.00,7.587746,25.02286,-0.000171,24.018283,-0.0077,1.391
4206.00,7.581558,25.02258,-0.000171,24.018905,-0.0077,1.391
4208.00,7.566561,25.02311,-0.000172,24.018555,-0.0077,1.390
4210.00,7.535094,25.02258,-0.000170,24.018319,-0.0077,1.390
4212.00,7.493458,25.02287,-0.000170,24.018140,-0.0076,1.390
4214.00,7.454844,25.02333,-0.000172,24.018903,-0.0077,1.391
4216.00,7.423347,25.02348,-0.000173,24.018716,-0.0077,1.392
4218.00,7.394642,25.02371,-0.000174,24.018348,-0.0077,1.392
4220.00,7.368423,25.02312,-0.000175,24.018968,-0.0077,1.392
4222.00,7.342243,25.02273,-0.000173,24.019075,-0.0077,1.393
4224.00,7.316280,25.02284,-0.000174,24.018325,-0.0077,1.392
4226.00,7.291634,25.02289,-0.000174,24.018122,-0.0077,1.392
4228.00,7.271430,25.02363,-0.000174,24.017221,-0.0077,1.393
4230.00,7.260826,25.02323,-0.000175,24.019001,-0.0076,1.393
4232.00,7.261063,25.02282,-0.000174,24.018615,-0.0077,1.393
4234.00,7.278526,25.02356,-0.000175,24.018265,-0.0077,1.394
4236.00,7.302755,25.02356,-0.000175,24.018918,-0.0076,1.393
4238.00,7.323275,25.02325,-0.000174,24.018111,-0.0077,1.393
4240.00,7.341228,25.02290,-0.000174,24.018205,-0.0077,1.392
4242.00,7.357844,25.02272,-0.000174,24.018303,-0.0077,1.392
4244.00,7.374594,25.02198,-0.000173,24.017864,-0.0077,1.392
4246.00,7.392253,25.02263,-0.000171,24.018644,-0.0077,1.392
4248.00,7.408864,25.02289,-0.000172,24.018812,-0.0077,1.392
4250.00,7.424993,25.02343,-0.000171,24.018861,-0.0077,1.391
4252.00,7.440634,25.02351,-0.000171,24.018981,-0.0077,1.391
4254.00,7.453671,25.02335,-0.000171,24.017854,-0.0077,1.392
4256.00,7.465289,25.02314,-0.000172,24.017638,-0.0077,1.391
4258.00,7.476691,25.02280,-0.000173,24.017912,-0.0077,1.392
4260.00,7.486953,25.02352,-0.000172,24.018590,-0.0077,1.391
4262.00,7.496100,25.02373,-0.000173,24.018481,-0.0077,1.392
4264.00,7.504679,25.02360,-0.000172,24.018707,-0.0077,1.392
4266.00,7.510686,25.02316,-0.000173,24.018332,-0.0077,1.392
4268.00,7.516761,25.02240,-0.000171,24.018100,-0.0076,1.392
4270.00,7.522951,25.02259,-0.000172,24.018236,-0.0077,1.391
4272.00,7.528072,25.02277,-0.000173,24.017982,-0.0077,1.392
4274.00,7.531696,25.02374,-0.000172,24.018524,-0.0076,1.392
4276.00,7.535895,25.02301,-0.000172,24.017993,-0.0077,1.391
4278.00,7.539918,25.02254,-0.000173,24.017839,-0.0077,1.391
4280.00,7.543662,25.02238,-0.000174,24.018316,-0.0076,1.392
4282.00,7.546703,25.02327,-0.000173,24.019012,-0.0077,1.392
4284.00,7.548858,25.02344,-0.000174,24.018009,-0.0077,1.392
4286.00,7.550987,25.02312,-0.000173,24.017215,-0.0077,1.392
4288.00,7.552641,25.02288,-0.000170,24.017404,-0.0077,1.391
4290.00,7.554160,25.02319,-0.000171,24.017935,-0.0077,1.391
4292.00,7.554865,25.02329,-0.000172,24.018370,-0.0077,1.392
4294.00,7.555546,25.02330,-0.000174,24.018566,-0.0077,1.392
4296.00,7.556309,25.02342,-0.000173,24.017681,-0.0077,1.392
4298.00,7.556561,25.02289,-0.000172,24.018227,-0.0077,1.391
4300.00,7.557214,25.02300,-0.000172,24.018098,-0.0077,1.391
4302.00,7.558835,25.02288,-0.000173,24.018231,-0.0077,1.392
4304.00,7.560445,25.02230,-0.000174,24.018238,-0.0077,1.392
4306.00,7.560991,25.02223,-0.000173,24.018225,-0.0076,1.391
4308.00,7.560624,25.02285,-0.000172,24.018417,-0.0077,1.391
4310.00,7.560975,25.02381,-0.000174,24.018158,-0.0077,1.392
4312.00,7.562117,25.02287,-0.000173,24.017482,-0.0077,1.392
4314.00,7.562698,25.02338,-0.000173,24.018318,-0.0077,1.391
4316.00,7.562910,25.02341,-0.000174,24.018165,-0.0077,1.392
4318.00,7.563518,25.02357,-0.000173,24.017763,-0.0077,1.392
4320.00,7.563809,25.02363,-0.000173,24.018055,-0.0077,1.392
4322.00,7.565439,25.02400,-0.000174,24.018098,-0.0077,1.391
4324.00,7.567014,25.02382,-0.000172,24.018352,-0.0077,1.391
4326.00,7.567320,25.02372,-0.000173,24.017750,-0.0076,1.392
4328.00,7.568753,25.02424,-0.000172,24.017768,-0.0077,1.392
4330.00,7.568783,25.02306,-0.000174,24.018042,-0.0077,1.393
4332.00,7.568598,25.02341,-0.000173,24.018475,-0.0077,1.392
4334.00,7.569079,25.02362,-0.000173,24.018245,-0.0077,1.391
4336.00,7.569032,25.02405,-0.000174,24.018071,-0.0077,1.391
4338.00,7.569565,25.02389,-0.000172,24.018305,-0.0077,1.392
4340.00,7.569867,25.02413,-0.000173,24.018290,-0.0077,1.392
4342.00,7.570251,25.02393,-0.000173,24.017912,-0.0077,1.391
4344.00,7.569456,25.02342,-0.000172,24.017777,-0.0077,1.391
4346.00,7.569036,25.02370,-0.000172,24.017821,-0.0077,1.392
4348.00,7.570056,25.02416,-0.000173,24.018116,-0.0077,1.392
4350.00,7.569996,25.02455,-0.000173,24.018332,-0.0077,1.392
4352.00,7.569136,25.02436,-0.000172,24.018176,-0.0077,1.392
4354.00,7.569342,25.02398,-0.000172,24.018564,-0.0077,1.392
4356.00,7.569971,25.02403,-0.000172,24.018095,-0.0077,1.392
4358.00,7.570535,25.02440,-0.000172,24.017605,-0.0077,1.392
4360.00,7.570426,25.02429,-0.000172,24.017966,-0.0077,1.391
4362.00,7.570107,25.02345,-0.000173,24.017458,-0.0077,1.391
4364.00,7.570190,25.02461,-0.000172,24.018655,-0.0077,1.392
4366.00,7.570167,25.02446,-0.000172,24.018140,-0.0077,1.392
4368.00,7.570630,25.02346,-0.000171,24.017899,-0.0077,1.392
4370.00,7.571915,25.02377,-0.000172,24.018818,-0.0077,1.391
4372.00,7.572451,25.02408,-0.000172,24.018314,-0.0077,1.391
4374.00,7.572821,25.02337,-0.000173,24.018207,-0.0077,1.392
4376.00,7.572140,25.02371,-0.000172,24.017739,-0.0077,1.391
4378.00,7.572328,25.02326,-0.000173,24.017808,-0.0077,1.392
4380.00,7.573015,25.02376,-0.000174,24.018009,-0.0077,1.391
4382.00,7.573164,25.02406,-0.000173,24.017797,-0.0077,1.391
4384.00,7.574106,25.02410,-0.000172,24.018026,-0.0077,1.391
4386.00,7.574549,25.02360,-0.000173,24.017888,-0.0077,1.392
4388.00,7.575081,25.02359,-0.000173,24.018145,-0.0077,1.392
4390.00,7.575369,25.02479,-0.000174,24.018829,-0.0077,1.391
4392.00,7.575499,25.02540,-0.000173,24.018276,-0.0077,1.392
4394.00,7.575246,25.02509,-0.000174,24.018488,-0.0076,1.392
4396.00,7.575502,25.02411,-0.000173,24.017623,-0.0077,1.392
4398.00,7.574940,25.02480,-0.000172,24.018231,-0.0077,1.391
4400.00,7.575752,25.02387,-0.000173,24.018711,-0.0076,1.392
4402.00,7.576700,25.02359,-0.000173,24.018064,-0.0077,1.391
4404.00,7.577422,25.02377,-0.000172,24.018270,-0.0077,1.392
4406.00,7.577124,25.02419,-0.000173,24.018169,-0.0077,1.391
4408.00,7.576741,25.02456,-0.000173,24.017395,-0.0077,1.391
4410.00,7.576884,25.02380,-0.000173,24.017652,-0.0077,1.391
4412.00,7.577876,25.02335,-0.000173,24.018089,-0.0077,1.392
4414.00,7.577413,25.02326,-0.000174,24.018044,-0.0076,1.392
4416.00,7.577748,25.02350,-0.000172,24.017288,-0.0077,1.391
4418.00,7.578566,25.02358,-0.000171,24.018484,-0.0077,1.391
4420.00,7.578224,25.02389,-0.000172,24.018928,-0.0077,1.391
4422.00,7.578107,25.02429,-0.000173,24.017971,-0.0077,1.392
4424.00,7.577409,25.02419,-0.000173,24.018171,-0.0076,1.391
4426.00,7.577321,25.02346,-0.000173,24.018064,-0.0077,1.392
4428.00,7.577805,25.02355,-0.000174,24.018590,-0.0077,1.391
4430.00,7.577962,25.02327,-0.000173,24.018468,-0.0077,1.391
4432.00,7.578417,25.02361,-0.000172,24.018323,-0.0077,1.391
4434.00,7.578516,25.02459,-0.000173,24.018368,-0.0077,1.391
4436.00,7.578144,25.02337,-0.000174,24.018260,-0.0077,1.392
4438.00,7.578244,25.02353,-0.000172,24.018751,-0.0077,1.392
4440.00,7.578627,25.02485,-0.000172,24.018238,-0.0077,1.392
4442.00,7.578922,25.02432,-0.000173,24.018715,-0.0077,1.392
4444.00,7.578813,25.02404,-0.000173,24.018573,-0.0077,1.392
4446.00,7.578628,25.02346,-0.000173,24.018861,-0.0077,1.392
4448.00,7.578999,25.02307,-0.000172,24.018105,-0.0077,1.391
4450.00,7.578506,25.02347,-0.000172,24.018214,-0.0077,1.391
4452.00,7.578877,25.02436,-0.000171,24.019045,-0.0077,1.391
4454.00,7.579367,25.02380,-0.000172,24.018354,-0.0077,1.391
4456.00,7.578979,25.02379,-0.000173,24.018419,-0.0077,1.392
4458.00,7.578597,25.02318,-0.000173,24.017663,-0.0077,1.392
4460.00,7.578438,25.02218,-0.000173,24.017872,-0.0077,1.392
4462.00,7.578347,25.02306,-0.000173,24.018396,-0.0077,1.391
4464.00,7.578868,25.02328,-0.000172,24.017772,-0.0076,1.391
4466.00,7.578231,25.02321,-0.000172,24.017759,-0.0076,1.392
4468.00,7.577374,25.02388,-0.000173,24.017765,-0.0077,1.391
4470.00,7.578062,25.02340,-0.000172,24.018319,-0.0077,1.392
4472.00,7.578900,25.02360,-0.000173,24.018098,-0.0077,1.392
4474.00,7.578759,25.02361,-0.000173,24.018684,-0.0077,1.392
4476.00,7.578990,25.02416,-0.000173,24.018298,-0.0077,1.392
4478.00,7.578678,25.02376,-0.000172,24.017864,-0.0077,1.391
4480.00,7.578511,25.02389,-0.000172,24.019035,-0.0076,1.391
4482.00,7.578649,25.02398,-0.000172,24.018832,-0.0077,1.392
4484.00,7.577508,25.02423,-0.000173,24.018350,-0.0077,1.391
4486.00,7.577467,25.02394,-0.000173,24.018133,-0.0077,1.391
4488.00,7.577958,25.02360,-0.000171,24.018459,-0.0077,1.392
4490.00,7.577935,25.02362,-0.000172,24.018490,-0.0077,1.392
4492.00,7.578582,25.02348,-0.000174,24.018212,-0.0077,1.392
4494.00,7.578784,25.02341,-0.000174,24.017901,-0.0077,1.392
4496.00,7.578336,25.02391,-0.000173,24.017912,-0.0077,1.392
4498.00,7.578674,25.02356,-0.000173,24.017679,-0.0077,1.392
4500.00,7.578095,25.02332,-0.000173,24.018522,-0.0077,1.391
4502.00,7.577971,25.02267,-0.000172,24.018238,-0.0077,1.392
4504.00,7.577747,25.02262,-0.000172,24.018057,-0.0077,1.392
4506.00,7.577606,25.02314,-0.000173,24.018357,-0.0077,1.392
4508.00,7.577142,25.02321,-0.000173,24.017585,-0.0077,1.391
4510.00,7.576672,25.02359,-0.000172,24.017705,-0.0077,1.392
4512.00,7.576583,25.02424,-0.000172,24.018831,-0.0077,1.391
4514.00,7.577161,25.02499,-0.000172,24.018484,-0.0077,1.392
4516.00,7.577318,25.02524,-0.000171,24.018662,-0.0077,1.391
4518.00,7.577731,25.02459,-0.000170,24.017995,-0.0077,1.392
4520.00,7.577433,25.02400,-0.000172,24.017888,-0.0077,1.392
4522.00,7.577433,25.02316,-0.000173,24.018379,-0.0076,1.391
4524.00,7.577236,25.02362,-0.000173,24.017507,-0.0077,1.392
4526.00,7.576581,25.02403,-0.000174,24.018611,-0.0077,1.392
4528.00,7.576819,25.02498,-0.000173,24.018231,-0.0077,1.391
4530.00,7.576159,25.02516,-0.000173,24.018347,-0.0077,1.391
4532.00,7.575695,25.02484,-0.000172,24.018415,-0.0077,1.392
4534.00,7.575868,25.02570,-0.000172,24.018531,-0.0077,1.392
4536.00,7.576184,25.02507,-0.000172,24.017185,-0.0077,1.392
4538.00,7.576684,25.02464,-0.000172,24.018062,-0.0077,1.392
4540.00,7.576386,25.02487,-0.000172,24.018270,-0.0077,1.392
4542.00,7.576572,25.02495,-0.000172,24.018361,-0.0077,1.392
4544.00,7.577123,25.02446,-0.000171,24.017855,-0.0077,1.392
4546.00,7.576740,25.02536,-0.000172,24.018225,-0.0077,1.392
4548.00,7.575908,25.02565,-0.000173,24.018463,-0.0077,1.392
4550.00,7.576391,25.02537,-0.000173,24.018526,-0.0077,1.392
4552.00,7.577224,25.02531,-0.000173,24.018232,-0.0077,1.392
4554.00,7.577235,25.02474,-0.000173,24.017689,-0.0076,1.392
4556.00,7.576719,25.02452,-0.000173,24.018125,-0.0077,1.391
4558.00,7.576731,25.02451,-0.000172,24.017989,-0.0077,1.391
4560.00,7.577269,25.02492,-0.000172,24.018252,-0.0077,1.392
4562.00,7.577512,25.02463,-0.000173,24.017888,-0.0077,1.392
4564.00,7.577413,25.02449,-0.000173,24.017672,-0.0077,1.391
4566.00,7.577123,25.02513,-0.000172,24.017817,-0.0077,1.392
4568.00,7.575996,25.02530,-0.000173,24.018820,-0.0077,1.392
4570.00,7.575493,25.02599,-0.000173,24.018814,-0.0077,1.392
4572.00,7.575272,25.02560,-0.000173,24.018454,-0.0077,1.392
4574.00,7.575698,25.02461,-0.000172,24.017801,-0.0077,1.392
4576.00,7.576555,25.02421,-0.000172,24.018613,-0.0077,1.392
4578.00,7.576967,25.02530,-0.000172,24.018385,-0.0077,1.392
4580.00,7.575611,25.02531,-0.000173,24.019117,-0.0076,1.392
4582.00,7.575450,25.02529,-0.000172,24.018997,-0.0077,1.392
4584.00,7.575498,25.02506,-0.000172,24.018251,-0.0076,1.392
4586.00,7.575599,25.02533,-0.000172,24.017928,-0.0077,1.391
4588.00,7.576291,25.02546,-0.000172,24.017917,-0.0076,1.392
4590.00,7.576782,25.02531,-0.000171,24.018189,-0.0077,1.392
4592.00,7.576983,25.02541,-0.000172,24.018238,-0.0077,1.392
4594.00,7.576198,25.02563,-0.000172,24.018028,-0.0077,1.392
4596.00,7.576720,25.02519,-0.000172,24.018967,-0.0077,1.391
4598.00,7.576546,25.02473,-0.000173,24.018309,-0.0077,1.392
4600.00,7.576095,25.02442,-0.000173,24.018018,-0.0077,1.392
4602.00,7.576126,25.02512,-0.000172,24.018149,-0.0077,1.391
4604.00,7.576312,25.02457,-0.000173,24.018463,-0.0077,1.392
4606.00,7.576679,25.02438,-0.000173,24.019017,-0.0076,1.393
4608.00,7.575832,25.02469,-0.000173,24.018191,-0.0077,1.391
4610.00,7.574923,25.02436,-0.000172,24.017872,-0.0077,1.391
4612.00,7.575121,25.02504,-0.000171,24.018254,-0.0077,1.391
4614.00,7.576170,25.02524,-0.000172,24.018270,-0.0077,1.392
4616.00,7.576003,25.02502,-0.000173,24.018809,-0.0077,1.392
4618.00,7.576264,25.02543,-0.000174,24.018492,-0.0077,1.392
4620.00,7.575955,25.02496,-0.000173,24.018691,-0.0077,1.392
4622.00,7.576414,25.02493,-0.000172,24.018419,-0.0077,1.391
4624.00,7.576115,25.02397,-0.000172,24.018459,-0.0077,1.391
4626.00,7.576336,25.02476,-0.000171,24.018473,-0.0076,1.392
4628.00,7.576139,25.02488,-0.000171,24.018629,-0.0076,1.391
4630.00,7.575901,25.02453,-0.000171,24.019070,-0.0077,1.392
4632.00,7.575285,25.02486,-0.000173,24.018044,-0.0077,1.392
4634.00,7.574977,25.02468,-0.000174,24.017730,-0.0077,1.392
4636.00,7.575527,25.02445,-0.000173,24.018401,-0.0077,1.393
4638.00,7.574310,25.02562,-0.000173,24.018533,-0.0077,1.392
4640.00,7.574432,25.02521,-0.000172,24.017805,-0.0076,1.391
4642.00,7.574813,25.02549,-0.000172,24.018142,-0.0077,1.392
4644.00,7.575170,25.02500,-0.000172,24.018343,-0.0077,1.392
4646.00,7.576001,25.02400,-0.000171,24.018180,-0.0077,1.393
4648.00,7.575650,25.02462,-0.000173,24.017937,-0.0077,1.392
4650.00,7.574926,25.02354,-0.000173,24.018327,-0.0077,1.391
4652.00,7.574964,25.02373,-0.000172,24.018057,-0.0077,1.391
4654.00,7.575565,25.02396,-0.000171,24.018386,-0.0077,1.392
4656.00,7.575699,25.02472,-0.000173,24.018040,-0.0077,1.392
4658.00,7.576243,25.02514,-0.000172,24.017873,-0.0077,1.392
4660.00,7.575861,25.02468,-0.000172,24.017935,-0.0076,1.392
4662.00,7.574306,25.02547,-0.000173,24.018278,-0.0077,1.392
4664.00,7.574719,25.02586,-0.000173,24.018254,-0.0077,1.392
4666.00,7.575263,25.02521,-0.000172,24.017656,-0.0077,1.392
4668.00,7.575209,25.02549,-0.000173,24.018241,-0.0077,1.391
4670.00,7.575063,25.02536,-0.000173,24.018017,-0.0077,1.392
4672.00,7.575180,25.02460,-0.000171,24.017658,-0.0076,1.392
4674.00,7.574838,25.02484,-0.000172,24.017971,-0.0077,1.392
4676.00,7.574689,25.02577,-0.000173,24.018510,-0.0077,1.392
4678.00,7.574000,25.02558,-0.000172,24.017989,-0.0077,1.392
4680.00,7.573858,25.02484,-0.000173,24.018330,-0.0077,1.392
4682.00,7.574569,25.02479,-0.000173,24.018894,-0.0077,1.392
4684.00,7.574646,25.02543,-0.000174,24.017819,-0.0077,1.392
4686.00,7.574146,25.02557,-0.000173,24.017701,-0.0077,1.392
4688.00,7.574398,25.02552,-0.000173,24.018423,-0.0077,1.391
4690.00,7.574857,25.02589,-0.000173,24.018328,-0.0077,1.392
4692.00,7.574913,25.02598,-0.000172,24.017986,-0.0077,1.392
4694.00,7.574533,25.02585,-0.000172,24.017803,-0.0077,1.392
4696.00,7.574685,25.02552,-0.000172,24.018071,-0.0077,1.392
4698.00,7.574818,25.02607,-0.000173,24.018033,-0.0077,1.392
4700.00,7.575003,25.02564,-0.000172,24.017980,-0.0077,1.392
4702.00,7.574470,25.02525,-0.000173,24.018678,-0.0077,1.392
4704.00,7.574549,25.02547,-0.000173,24.017663,-0.0077,1.392
4706.00,7.575165,25.02533,-0.000173,24.018256,-0.0077,1.392
4708.00,7.575771,25.02537,-0.000174,24.018124,-0.0077,1.392
4710.00,7.576111,25.02558,-0.000173,24.017781,-0.0077,1.392
4712.00,7.574712,25.02507,-0.000172,24.018386,-0.0077,1.392
4714.00,7.574733,25.02553,-0.000172,24.018905,-0.0077,1.392
4716.00,7.575186,25.02542,-0.000172,24.018122,-0.0077,1.392
4718.00,7.575736,25.02508,-0.000174,24.018263,-0.0077,1.392
4720.00,7.576160,25.02470,-0.000174,24.018403,-0.0077,1.392
4722.00,7.574745,25.02462,-0.000173,24.017489,-0.0077,1.392
4724.00,7.574270,25.02485,-0.000173,24.018778,-0.0077,1.392
4726.00,7.573761,25.02469,-0.000173,24.017964,-0.0077,1.392
4728.00,7.573118,25.02462,-0.000173,24.018084,-0.0077,1.392
4730.00,7.573034,25.02438,-0.000173,24.018517,-0.0077,1.392
4732.00,7.573701,25.02412,-0.000172,24.018243,-0.0077,1.392
4734.00,7.574152,25.02492,-0.000173,24.017685,-0.0077,1.392
4736.00,7.573858,25.02515,-0.000173,24.017855,-0.0077,1.392
4738.00,7.574167,25.02488,-0.000173,24.018086,-0.0077,1.392
4740.00,7.574437,25.02528,-0.000173,24.018473,-0.0077,1.391
4742.00,7.573316,25.02512,-0.000172,24.018475,-0.0077,1.392
4744.00,7.572924,25.02553,-0.000172,24.018289,-0.0077,1.393
4746.00,7.573456,25.02460,-0.000173,24.017881,-0.0077,1.393
4748.00,7.574495,25.02482,-0.000173,24.017955,-0.0077,1.392
4750.00,7.574643,25.02496,-0.000173,24.018020,-0.0077,1.392
4752.00,7.573928,25.02590,-0.000174,24.017486,-0.0077,1.392
4754.00,7.573549,25.02535,-0.000174,24.017826,-0.0077,1.392
4756.00,7.573496,25.02507,-0.000172,24.018122,-0.0077,1.392
4758.00,7.574054,25.02498,-0.000174,24.017518,-0.0077,1.392
4760.00,7.574332,25.02500,-0.000174,24.017906,-0.0077,1.392
4762.00,7.573151,25.02514,-0.000173,24.017672,-0.0077,1.392
4764.00,7.573643,25.02486,-0.000173,24.018223,-0.0077,1.392
4766.00,7.573781,25.02495,-0.000173,24.018115,-0.0077,1.393
4768.00,7.574266,25.02565,-0.000173,24.017351,-0.0077,1.392
4770.00,7.574280,25.02566,-0.000173,24.017707,-0.0077,1.392
4772.00,7.573902,25.02508,-0.000172,24.017388,-0.0077,1.392
4774.00,7.573197,25.02480,-0.000174,24.017962,-0.0077,1.392
4776.00,7.572838,25.02502,-0.000173,24.018116,-0.0077,1.392
4778.00,7.572989,25.02639,-0.000173,24.018269,-0.0077,1.392
4780.00,7.572990,25.02614,-0.000174,24.017683,-0.0077,1.392
4782.00,7.573551,25.02557,-0.000174,24.018158,-0.0077,1.392
4784.00,7.573182,25.02532,-0.000174,24.018334,-0.0077,1.392
4786.00,7.572345,25.02523,-0.000174,24.017810,-0.0077,1.392
4788.00,7.572649,25.02546,-0.000173,24.018666,-0.0077,1.392
4790.00,7.573124,25.02567,-0.000172,24.018189,-0.0077,1.393
4792.00,7.573198,25.02568,-0.000173,24.017020,-0.0077,1.392
4794.00,7.573275,25.02584,-0.000173,24.018185,-0.0077,1.392
4796.00,7.572763,25.02649,-0.000172,24.017273,-0.0077,1.391
4798.00,7.572894,25.02588,-0.000173,24.018089,-0.0077,1.391
4800.00,7.572583,25.02602,-0.000172,24.017259,-0.0077,1.392
4802.00,7.573289,25.02614,-0.000174,24.017712,-0.0077,1.392
@8,12.0000,24.0
4804.00,7.572017,25.02575,-0.000173,24.017854,-0.0077,1.392
4806.00,7.566717,25.02528,-0.000173,24.018060,-0.0077,1.392
4808.00,7.554108,25.02590,-0.000173,24.018133,-0.0077,1.391
4810.00,7.526883,25.02566,-0.000172,24.018443,-0.0077,1.391
4812.00,7.490770,25.02518,-0.000171,24.017799,-0.0077,1.391
4814.00,7.458442,25.02545,-0.000172,24.018405,-0.0077,1.391
4816.00,7.432082,25.02548,-0.000173,24.017924,-0.0077,1.392
4818.00,7.408284,25.02658,-0.000173,24.017654,-0.0077,1.393
4820.00,7.385557,25.02622,-0.000173,24.017931,-0.0077,1.393
4822.00,7.362657,25.02576,-0.000175,24.018225,-0.0077,1.393
4824.00,7.341042,25.02524,-0.000174,24.018136,-0.0077,1.393
4826.00,7.321004,25.02588,-0.000175,24.018243,-0.0078,1.393
4828.00,7.303802,25.02602,-0.000174,24.018593,-0.0077,1.393
4830.00,7.293893,25.02553,-0.000175,24.018084,-0.0077,1.394
4832.00,7.294271,25.02599,-0.000176,24.018245,-0.0077,1.394
4834.00,7.311103,25.02541,-0.000175,24.018281,-0.0077,1.395
4836.00,7.333579,25.02485,-0.000175,24.018038,-0.0077,1.394
4838.00,7.352162,25.02525,-0.000175,24.017679,-0.0077,1.394
4840.00,7.367957,25.02621,-0.000174,24.017558,-0.0077,1.393
4842.00,7.382497,25.02647,-0.000174,24.017937,-0.0077,1.392
4844.00,7.396763,25.02705,-0.000172,24.018055,-0.0077,1.392
4846.00,7.412702,25.02716,-0.000171,24.018629,-0.0077,1.393
4848.00,7.428217,25.02617,-0.000172,24.018033,-0.0077,1.392
4850.00,7.443426,25.02682,-0.000172,24.018024,-0.0077,1.392
4852.00,7.457348,25.02649,-0.000172,24.018374,-0.0077,1.392
4854.00,7.469398,25.02681,-0.000172,24.018318,-0.0077,1.392
4856.00,7.480564,25.02610,-0.000172,24.018368,-0.0077,1.392
4858.00,7.489789,25.02655,-0.000173,24.018577,-0.0077,1.392
4860.00,7.497856,25.02593,-0.000173,24.017872,-0.0077,1.392
4862.00,7.504619,25.02562,-0.000173,24.018087,-0.0077,1.392
4864.00,7.510461,25.02735,-0.000173,24.018713,-0.0077,1.392
4866.00,7.515610,25.02559,-0.000173,24.018522,-0.0077,1.392
4868.00,7.520492,25.02595,-0.000172,24.018702,-0.0077,1.392
4870.00,7.525092,25.02566,-0.000172,24.018562,-0.0077,1.393
4872.00,7.529666,25.02515,-0.000172,24.018406,-0.0077,1.391
4874.00,7.532812,25.02574,-0.000172,24.019070,-0.0077,1.392
4876.00,7.536365,25.02579,-0.000172,24.018033,-0.0077,1.392
4878.00,7.539210,25.02539,-0.000173,24.018075,-0.0077,1.392
4880.00,7.541116,25.02514,-0.000172,24.018276,-0.0077,1.392
4882.00,7.543002,25.02503,-0.000171,24.018256,-0.0077,1.393
4884.00,7.545093,25.02467,-0.000172,24.018515,-0.0077,1.392
4886.00,7.546412,25.02448,-0.000174,24.018658,-0.0077,1.392
4888.00,7.546769,25.02475,-0.000172,24.018229,-0.0077,1.392
4890.00,7.548507,25.02543,-0.000172,24.018105,-0.0077,1.392
4892.00,7.549398,25.02522,-0.000173,24.017912,-0.0077,1.392
4894.00,7.549764,25.02471,-0.000172,24.018138,-0.0077,1.392
4896.00,7.549946,25.02525,-0.000171,24.018222,-0.0077,1.392
4898.00,7.549891,25.02511,-0.000171,24.018067,-0.0077,1.393
4900.00,7.549721,25.02487,-0.000172,24.018609,-0.0077,1.392
4902.00,7.549512,25.02487,-0.000171,24.018270,-0.0077,1.392
4904.00,7.550122,25.02449,-0.000171,24.018606,-0.0077,1.392
4906.00,7.550323,25.02482,-0.000172,24.018118,-0.0077,1.392
4908.00,7.551075,25.02474,-0.000172,24.018412,-0.0076,1.392
4910.00,7.551346,25.02455,-0.000172,24.018305,-0.0077,1.391
4912.00,7.551901,25.02437,-0.000172,24.018555,-0.0077,1.392
4914.00,7.552048,25.02465,-0.000172,24.017846,-0.0077,1.392
4916.00,7.552806,25.02462,-0.000171,24.018609,-0.0077,1.392
4918.00,7.553658,25.02472,-0.000172,24.018138,-0.0077,1.391
4920.00,7.553580,25.02479,-0.000172,24.018049,-0.0077,1.392
4922.00,7.554708,25.02485,-0.000171,24.018303,-0.0077,1.392
4924.00,7.555843,25.02487,-0.000173,24.018301,-0.0077,1.392
4926.00,7.556532,25.02492,-0.000172,24.018227,-0.0077,1.392
4928.00,7.557772,25.02474,-0.000173,24.018309,-0.0077,1.392
4930.00,7.558243,25.02478,-0.000173,24.018506,-0.0077,1.392
4932.00,7.558718,25.02514,-0.000173,24.018312,-0.0077,1.391
4934.00,7.558226,25.02586,-0.000172,24.017759,-0.0077,1.391
4936.00,7.558298,25.02598,-0.000172,24.018836,-0.0077,1.393
4938.00,7.558877,25.02562,-0.000171,24.018542,-0.0077,1.392
4940.00,7.559960,25.02529,-0.000173,24.017672,-0.0077,1.392
4942.00,7.559583,25.02521,-0.000172,24.018361,-0.0076,1.392
4944.00,7.558407,25.02564,-0.000171,24.018798,-0.0077,1.392
4946.00,7.557834,25.02546,-0.000171,24.018939,-0.0077,1.392
4948.00,7.558242,25.02554,-0.000173,24.018421,-0.0077,1.393
4950.00,7.558574,25.02577,-0.000172,24.018669,-0.0076,1.392
4952.00,7.559480,25.02534,-0.000172,24.018189,-0.0077,1.392
4954.00,7.560048,25.02535,-0.000172,24.017895,-0.0077,1.393
4956.00,7.559688,25.02499,-0.000173,24.018528,-0.0077,1.392
4958.00,7.560575,25.02526,-0.000172,24.018372,-0.0076,1.392
4960.00,7.561102,25.02619,-0.000172,24.017835,-0.0077,1.392
4962.00,7.560503,25.02565,-0.000172,24.018521,-0.0076,1.393
4964.00,7.561288,25.02580,-0.000172,24.018860,-0.0076,1.392
4966.00,7.561778,25.02597,-0.000172,24.018747,-0.0076,1.392
4968.00,7.562020,25.02626,-0.000172,24.018845,-0.0076,1.392
4970.00,7.562501,25.02574,-0.000172,24.018472,-0.0077,1.391
4972.00,7.562411,25.02628,-0.000171,24.018501,-0.0076,1.392
4974.00,7.562554,25.02544,-0.000173,24.018361,-0.0076,1.393
4976.00,7.561935,25.02531,-0.000171,24.018031,-0.0077,1.392
4978.00,7.563307,25.02486,-0.000172,24.018252,-0.0077,1.392
4980.00,7.564475,25.02478,-0.000171,24.018383,-0.0077,1.392
4982.00,7.563974,25.02578,-0.000172,24.018548,-0.0077,1.392
4984.00,7.564324,25.02561,-0.000172,24.018561,-0.0076,1.392
4986.00,7.564924,25.02508,-0.000172,24.018216,-0.0077,1.392
4988.00,7.564300,25.02516,-0.000171,24.018586,-0.0076,1.392
4990.00,7.564118,25.02480,-0.000172,24.018861,-0.0076,1.393
4992.00,7.564823,25.02605,-0.000172,24.018896,-0.0077,1.392
4994.00,7.564544,25.02589,-0.000171,24.017944,-0.0077,1.392
4996.00,7.564406,25.02618,-0.000172,24.018008,-0.0077,1.392
4998.00,7.564632,25.02622,-0.000171,24.018439,-0.0077,1.392
5000.00,7.564446,25.02607,-0.000173,24.018767,-0.0076,1.392
5002.00,7.564565,25.02609,-0.000173,24.018381,-0.0077,1.392
5004.00,7.565561,25.02622,-0.000172,24.018599,-0.0077,1.392
5006.00,7.565758,25.02699,-0.000173,24.018508,-0.0077,1.392
5008.00,7.565790,25.02713,-0.000172,24.018138,-0.0077,1.392
5010.00,7.565122,25.02676,-0.000172,24.017672,-0.0077,1.391
5012.00,7.564275,25.02691,-0.000172,24.018586,-0.0077,1.391
5014.00,7.563841,25.02684,-0.000172,24.018519,-0.0077,1.392
5016.00,7.564292,25.02746,-0.000172,24.018669,-0.0076,1.392
5018.00,7.565086,25.02784,-0.000171,24.018678,-0.0076,1.392
5020.00,7.565328,25.02687,-0.000172,24.018354,-0.0076,1.392
5022.00,7.565567,25.02594,-0.000172,24.018943,-0.0077,1.392
5024.00,7.565438,25.02576,-0.000172,24.018579,-0.0077,1.392
5026.00,7.565376,25.02547,-0.000171,24.018334,-0.0077,1.392
5028.00,7.564961,25.02530,-0.000173,24.018270,-0.0077,1.393
5030.00,7.564739,25.02527,-0.000173,24.018363,-0.0077,1.392
5032.00,7.564085,25.02494,-0.000172,24.018590,-0.0077,1.392
5034.00,7.563802,25.02479,-0.000172,24.018323,-0.0077,1.393
5036.00,7.563604,25.02472,-0.000173,24.018432,-0.0077,1.393
5038.00,7.563912,25.02503,-0.000173,24.018479,-0.0077,1.392
5040.00,7.564446,25.02540,-0.000172,24.018290,-0.0077,1.392
5042.00,7.564193,25.02455,-0.000172,24.018047,-0.0077,1.391
5044.00,7.563951,25.02397,-0.000172,24.018414,-0.0077,1.392
5046.00,7.564872,25.02410,-0.000172,24.018686,-0.0077,1.392
5048.00,7.565272,25.02506,-0.000172,24.017667,-0.0077,1.392
5050.00,7.563942,25.02483,-0.000173,24.018793,-0.0076,1.392
5052.00,7.563301,25.02523,-0.000173,24.018928,-0.0077,1.392
5054.00,7.563031,25.02560,-0.000172,24.018047,-0.0077,1.392
5056.00,7.563050,25.02609,-0.000173,24.018423,-0.0077,1.393
5058.00,7.563183,25.02551,-0.000172,24.017864,-0.0077,1.392
5060.00,7.563901,25.02488,-0.000172,24.017384,-0.0077,1.391
5062.00,7.563565,25.02542,-0.000172,24.018519,-0.0077,1.392
5064.00,7.564393,25.02553,-0.000173,24.018425,-0.0077,1.392
5066.00,7.564904,25.02433,-0.000173,24.018156,-0.0077,1.392
5068.00,7.564908,25.02499,-0.000172,24.018425,-0.0077,1.391
5070.00,7.564989,25.02487,-0.000171,24.018345,-0.0077,1.392
5072.00,7.565077,25.02480,-0.000171,24.017542,-0.0077,1.393
5074.00,7.564717,25.02446,-0.000171,24.018261,-0.0077,1.392
5076.00,7.564561,25.02515,-0.000172,24.017973,-0.0077,1.393
5078.00,7.563959,25.02495,-0.000172,24.018015,-0.0077,1.393
5080.00,7.564712,25.02560,-0.000172,24.017928,-0.0077,1.392
5082.00,7.564811,25.02588,-0.000172,24.018135,-0.0077,1.392
5084.00,7.564017,25.02596,-0.000172,24.018722,-0.0076,1.392
5086.00,7.563818,25.02552,-0.000172,24.019083,-0.0077,1.392
5088.00,7.563897,25.02528,-0.000171,24.018377,-0.0077,1.392
5090.00,7.564473,25.02540,-0.000172,24.018513,-0.0077,1.393
5092.00,7.564513,25.02591,-0.000173,24.018303,-0.0077,1.392
5094.00,7.564158,25.02560,-0.000171,24.018245,-0.0076,1.392
5096.00,7.564333,25.02566,-0.000172,24.018470,-0.0077,1.392
5098.00,7.563994,25.02573,-0.000172,24.018037,-0.0077,1.392
5100.00,7.563768,25.02651,-0.000172,24.018887,-0.0077,1.392
5102.00,7.564299,25.02566,-0.000172,24.018531,-0.0077,1.392
5104.00,7.564796,25.02610,-0.000172,24.018956,-0.0076,1.392
5106.00,7.564807,25.02678,-0.000171,24.018800,-0.0076,1.392
5108.00,7.565261,25.02648,-0.000172,24.018899,-0.0077,1.392
5110.00,7.564448,25.02674,-0.000171,24.018171,-0.0077,1.392
5112.00,7.564361,25.02643,-0.000171,24.018428,-0.0077,1.392
5114.00,7.564102,25.02582,-0.000172,24.018718,-0.0077,1.392
5116.00,7.563771,25.02572,-0.000172,24.018425,-0.0077,1.392
5118.00,7.563734,25.02572,-0.000171,24.018104,-0.0077,1.392
5120.00,7.563169,25.02559,-0.000172,24.018448,-0.0077,1.392
5122.00,7.562626,25.02550,-0.000172,24.017895,-0.0077,1.392
5124.00,7.563108,25.02595,-0.000173,24.018531,-0.0077,1.392
5126.00,7.563747,25.02587,-0.000172,24.019077,-0.0077,1.391
5128.00,7.563787,25.02600,-0.000171,24.018609,-0.0077,1.392
5130.00,7.563610,25.02590,-0.000172,24.017886,-0.0077,1.393
5132.00,7.563797,25.02606,-0.000172,24.018816,-0.0077,1.392
5134.00,7.563782,25.02629,-0.000173,24.018568,-0.0077,1.392
5136.00,7.564112,25.02642,-0.000174,24.018454,-0.0077,1.393
5138.00,7.564320,25.02668,-0.000173,24.018664,-0.0077,1.392
5140.00,7.564182,25.02640,-0.000173,24.018178,-0.0077,1.392
5142.00,7.564509,25.02658,-0.000173,24.017908,-0.0077,1.392
5144.00,7.563596,25.02671,-0.000173,24.018169,-0.0077,1.393
5146.00,7.563347,25.02679,-0.000171,24.018028,-0.0077,1.393
5148.00,7.563504,25.02643,-0.000173,24.018073,-0.0077,1.392
5150.00,7.563418,25.02565,-0.000172,24.018180,-0.0077,1.392
5152.00,7.563141,25.02599,-0.000173,24.018245,-0.0077,1.392
5154.00,7.563841,25.02646,-0.000173,24.018444,-0.0077,1.392
5156.00,7.564688,25.02650,-0.000172,24.017966,-0.0077,1.392
5158.00,7.563632,25.02604,-0.000173,24.018214,-0.0077,1.393
5160.00,7.563229,25.02616,-0.000173,24.017587,-0.0077,1.392
5162.00,7.562842,25.02554,-0.000172,24.017718,-0.0077,1.392
5164.00,7.562889,25.02556,-0.000172,24.018649,-0.0077,1.392
5166.00,7.563185,25.02507,-0.000172,24.018885,-0.0077,1.392
5168.00,7.562626,25.02402,-0.000172,24.018637,-0.0077,1.392
5170.00,7.562904,25.02499,-0.000172,24.017667,-0.0077,1.392
5172.00,7.563281,25.02509,-0.000173,24.018352,-0.0077,1.392
5174.00,7.562897,25.02488,-0.000172,24.018133,-0.0077,1.392
5176.00,7.562501,25.02496,-0.000173,24.017928,-0.0077,1.393
5178.00,7.562842,25.02493,-0.000173,24.017830,-0.0077,1.393
5180.00,7.562493,25.02444,-0.000174,24.018325,-0.0077,1.392
5182.00,7.563231,25.02430,-0.000173,24.018084,-0.0077,1.392
5184.00,7.563499,25.02372,-0.000173,24.018339,-0.0077,1.392
5186.00,7.563549,25.02401,-0.000172,24.018749,-0.0077,1.392
5188.00,7.563610,25.02386,-0.000173,24.017984,-0.0077,1.393
5190.00,7.563620,25.02457,-0.000173,24.017563,-0.0077,1.392
5192.00,7.563362,25.02434,-0.000172,24.018018,-0.0077,1.393
5194.00,7.563354,25.02476,-0.000172,24.017997,-0.0077,1.392
5196.00,7.563744,25.02479,-0.000172,24.018368,-0.0077,1.393
5198.00,7.563649,25.02501,-0.000172,24.018539,-0.0077,1.392
5200.00,7.563704,25.02544,-0.000173,24.019005,-0.0077,1.393
5202.00,7.562683,25.02567,-0.000172,24.018372,-0.0077,1.392
5204.00,7.562729,25.02552,-0.000172,24.018173,-0.0077,1.393
5206.00,7.562799,25.02518,-0.000172,24.017919,-0.0077,1.393
5208.00,7.562720,25.02487,-0.000174,24.018200,-0.0077,1.393
5210.00,7.561762,25.02468,-0.000174,24.018470,-0.0077,1.392
5212.00,7.561212,25.02514,-0.000172,24.017814,-0.0076,1.392
5214.00,7.561448,25.02557,-0.000171,24.017926,-0.0077,1.392
5216.00,7.562211,25.02468,-0.000172,24.018490,-0.0077,1.392
5218.00,7.563006,25.02407,-0.000172,24.018555,-0.0077,1.392
5220.00,7.563456,25.02442,-0.000172,24.018653,-0.0077,1.392
5222.00,7.563346,25.02483,-0.000172,24.018720,-0.0077,1.392
5224.00,7.563651,25.02498,-0.000173,24.017982,-0.0077,1.393
5226.00,7.563304,25.02500,-0.000174,24.018029,-0.0077,1.392
5228.00,7.562662,25.02535,-0.000173,24.018379,-0.0077,1.392
5230.00,7.563046,25.02505,-0.000171,24.017863,-0.0077,1.392
5232.00,7.563279,25.02632,-0.000172,24.018096,-0.0077,1.392
5234.00,7.563191,25.02623,-0.000172,24.018805,-0.0077,1.393
5236.00,7.562922,25.02547,-0.000173,24.017808,-0.0077,1.393
5238.00,7.563167,25.02518,-0.000173,24.018631,-0.0077,1.392
5240.00,7.563144,25.02483,-0.000173,24.019070,-0.0077,1.393
5242.00,7.562561,25.02460,-0.000173,24.018504,-0.0077,1.392
5244.00,7.562964,25.02571,-0.000172,24.018865,-0.0077,1.393
5246.00,7.563434,25.02582,-0.000172,24.018374,-0.0077,1.393
5248.00,7.562573,25.02540,-0.000172,24.018483,-0.0077,1.392
5250.00,7.562254,25.02645,-0.000172,24.018695,-0.0077,1.393
5252.00,7.562205,25.02567,-0.000174,24.018377,-0.0077,1.393
5254.00,7.562480,25.02543,-0.000173,24.018764,-0.0077,1.392
5256.00,7.562295,25.02572,-0.000173,24.018515,-0.0077,1.392
5258.00,7.562308,25.02532,-0.000173,24.017899,-0.0077,1.392
5260.00,7.562334,25.02590,-0.000172,24.018551,-0.0077,1.392
5262.00,7.562308,25.02566,-0.000173,24.018153,-0.0077,1.393
5264.00,7.562545,25.02517,-0.000172,24.017942,-0.0076,1.392
5266.00,7.562947,25.02474,-0.000173,24.018343,-0.0077,1.393
5268.00,7.562117,25.02581,-0.000174,24.017986,-0.0077,1.393
5270.00,7.561378,25.02470,-0.000173,24.018080,-0.0077,1.393
5272.00,7.561145,25.02493,-0.000173,24.017663,-0.0077,1.392
5274.00,7.561836,25.02493,-0.000172,24.018089,-0.0077,1.392
5276.00,7.561276,25.02578,-0.000173,24.017915,-0.0077,1.393
5278.00,7.561286,25.02559,-0.000173,24.018301,-0.0077,1.392
5280.00,7.561969,25.02551,-0.000172,24.017915,-0.0077,1.392
5282.00,7.561450,25.02596,-0.000172,24.018305,-0.0077,1.393
5284.00,7.560868,25.02573,-0.000172,24.018176,-0.0077,1.393
5286.00,7.561291,25.02583,-0.000173,24.017741,-0.0077,1.393
5288.00,7.560794,25.02604,-0.000173,24.017690,-0.0077,1.392
5290.00,7.560753,25.02523,-0.000172,24.017757,-0.0077,1.392
5292.00,7.560828,25.02509,-0.000172,24.018394,-0.0077,1.392
5294.00,7.561298,25.02569,-0.000172,24.018528,-0.0077,1.393
5296.00,7.561989,25.02500,-0.000173,24.018339,-0.0077,1.393
5298.00,7.561983,25.02568,-0.000172,24.017739,-0.0077,1.393
5300.00,7.561791,25.02585,-0.000171,24.018301,-0.0077,1.392
5302.00,7.561000,25.02644,-0.000172,24.017527,-0.0077,1.392
5304.00,7.561774,25.02534,-0.000173,24.018100,-0.0077,1.392
5306.00,7.561351,25.02589,-0.000172,24.018660,-0.0076,1.393
5308.00,7.561319,25.02579,-0.000171,24.017504,-0.0077,1.393
5310.00,7.561654,25.02668,-0.000173,24.018207,-0.0077,1.393
5312.00,7.561908,25.02655,-0.000174,24.018205,-0.0076,1.393
5314.00,7.562958,25.02541,-0.000172,24.017466,-0.0077,1.393
5316.00,7.562115,25.02548,-0.000172,24.018988,-0.0077,1.393
5318.00,7.562215,25.02532,-0.000172,24.018251,-0.0077,1.392
5320.00,7.562249,25.02490,-0.000172,24.017924,-0.0077,1.393
5322.00,7.562487,25.02459,-0.000172,24.018212,-0.0077,1.392
5324.00,7.562440,25.02365,-0.000172,24.018439,-0.0077,1.392
5326.00,7.561953,25.02417,-0.000173,24.018051,-0.0077,1.392
5328.00,7.561706,25.02477,-0.000172,24.018222,-0.0077,1.392
5330.00,7.561489,25.02439,-0.000172,24.018189,-0.0077,1.393
5332.00,7.561283,25.02469,-0.000171,24.018182,-0.0077,1.393
5334.00,7.561081,25.02430,-0.000172,24.018430,-0.0077,1.392
5336.00,7.560981,25.02525,-0.000172,24.018149,-0.0077,1.393
5338.00,7.560550,25.02539,-0.000172,24.018066,-0.0077,1.391
5340.00,7.561004,25.02572,-0.000171,24.017750,-0.0077,1.392
5342.00,7.560814,25.02484,-0.000172,24.018825,-0.0077,1.393
5344.00,7.561218,25.02573,-0.000173,24.018220,-0.0077,1.393
5346.00,7.561491,25.02595,-0.000172,24.018057,-0.0077,1.393
5348.00,7.560791,25.02539,-0.000171,24.018042,-0.0077,1.392
5350.00,7.560925,25.02492,-0.000172,24.018542,-0.0077,1.392
5352.00,7.561289,25.02496,-0.000173,24.017944,-0.0077,1.393
5354.00,7.561312,25.02501,-0.000173,24.018160,-0.0077,1.394
5356.00,7.561062,25.02492,-0.000173,24.018570,-0.0077,1.392
5358.00,7.561157,25.02521,-0.000173,24.017846,-0.0077,1.392
5360.00,7.560635,25.02480,-0.000172,24.018214,-0.0077,1.393
5362.00,7.559929,25.02458,-0.000173,24.018432,-0.0077,1.392
5364.00,7.559742,25.02488,-0.000172,24.017643,-0.0077,1.392
5366.00,7.560118,25.02502,-0.000171,24.017841,-0.0077,1.392
5368.00,7.560217,25.02518,-0.000172,24.018127,-0.0077,1.393
5370.00,7.560570,25.02527,-0.000172,24.018207,-0.0077,1.393
5372.00,7.560202,25.02472,-0.000174,24.017763,-0.0077,1.393
5374.00,7.559534,25.02526,-0.000174,24.017999,-0.0077,1.393
5376.00,7.559231,25.02518,-0.000172,24.018073,-0.0077,1.393
5378.00,7.559740,25.02481,-0.000171,24.018267,-0.0077,1.392
5380.00,7.560120,25.02433,-0.000173,24.018091,-0.0077,1.393
5382.00,7.559867,25.02392,-0.000173,24.017409,-0.0077,1.392
5384.00,7.560245,25.02433,-0.000174,24.017888,-0.0077,1.393
5386.00,7.560871,25.02426,-0.000173,24.018138,-0.0077,1.393
5388.00,7.560574,25.02411,-0.000172,24.017469,-0.0077,1.393
5390.00,7.559716,25.02352,-0.000173,24.018203,-0.0077,1.393
5392.00,7.558913,25.02355,-0.000173,24.018178,-0.0077,1.393
5394.00,7.559337,25.02479,-0.000172,24.017977,-0.0077,1.393
5396.00,7.560148,25.02545,-0.000172,24.017799,-0.0077,1.392
5398.00,7.559380,25.02472,-0.000173,24.018432,-0.0077,1.393
5400.00,7.559563,25.02497,-0.000173,24.018205,-0.0077,1.393
5402.00,7.559863,25.02430,-0.000173,24.018205,-0.0077,1.393
@9,12.0000,24.0
5404.00,7.559629,25.02385,-0.000173,24.017986,-0.0077,1.393
5406.00,7.555408,25.02445,-0.000172,24.017821,-0.0077,1.392
5408.00,7.544868,25.02485,-0.000171,24.017797,-0.0077,1.392
5410.00,7.521842,25.02542,-0.000171,24.017756,-0.0077,1.392
5412.00,7.488725,25.02518,-0.000172,24.017522,-0.0077,1.392
5414.00,7.458531,25.02510,-0.000172,24.017549,-0.0077,1.393
5416.00,7.434501,25.02455,-0.000172,24.017999,-0.0077,1.393
5418.00,7.414036,25.02381,-0.000174,24.017915,-0.0077,1.394
5420.00,7.394671,25.02414,-0.000175,24.018075,-0.0077,1.394
5422.00,7.375381,25.02456,-0.000174,24.017785,-0.0077,1.394
5424.00,7.355910,25.02448,-0.000176,24.018718,-0.0077,1.394
5426.00,7.337941,25.02451,-0.000175,24.017507,-0.0077,1.394
5428.00,7.322716,25.02471,-0.000175,24.017389,-0.0077,1.394
5430.00,7.313188,25.02379,-0.000174,24.017600,-0.0077,1.394
5432.00,7.312684,25.02362,-0.000174,24.018144,-0.0077,1.394
5434.00,7.326608,25.02276,-0.000176,24.018745,-0.0077,1.396
5436.00,7.348305,25.02320,-0.000175,24.017875,-0.0077,1.395
5438.00,7.367200,25.02322,-0.000175,24.018167,-0.0077,1.394
5440.00,7.381662,25.02305,-0.000172,24.017897,-0.0077,1.394
5442.00,7.394508,25.02303,-0.000173,24.017953,-0.0077,1.393
5444.00,7.408596,25.02275,-0.000173,24.018180,-0.0077,1.393
5446.00,7.422166,25.02260,-0.000174,24.018115,-0.0077,1.393
5448.00,7.436420,25.02319,-0.000173,24.018098,-0.0077,1.394
5450.00,7.449486,25.02287,-0.000172,24.018591,-0.0077,1.393
5452.00,7.461767,25.02312,-0.000172,24.017386,-0.0077,1.393
5454.00,7.473231,25.02203,-0.000173,24.018185,-0.0077,1.393
5456.00,7.482646,25.02276,-0.000173,24.017453,-0.0077,1.393
5458.00,7.490885,25.02305,-0.000174,24.017649,-0.0077,1.393
5460.00,7.498415,25.02296,-0.000174,24.018115,-0.0077,1.393
5462.00,7.504436,25.02266,-0.000173,24.018147,-0.0077,1.393
5464.00,7.510096,25.02296,-0.000174,24.018677,-0.0077,1.393
5466.00,7.515279,25.02326,-0.000173,24.017725,-0.0077,1.393
5468.00,7.520139,25.02258,-0.000172,24.017821,-0.0078,1.393
5470.00,7.523649,25.02309,-0.000171,24.018437,-0.0077,1.393
5472.00,7.526684,25.02210,-0.000173,24.018033,-0.0076,1.393
5474.00,7.530529,25.02294,-0.000172,24.018470,-0.0077,1.393
5476.00,7.533110,25.02382,-0.000172,24.018057,-0.0077,1.393
5478.00,7.535383,25.02408,-0.000172,24.018194,-0.0077,1.393
5480.00,7.536466,25.02366,-0.000172,24.018477,-0.0077,1.393
5482.00,7.537636,25.02461,-0.000171,24.018646,-0.0077,1.393
5484.00,7.539172,25.02348,-0.000173,24.018609,-0.0077,1.393
5486.00,7.539901,25.02415,-0.000173,24.017884,-0.0077,1.394
5488.00,7.539914,25.02342,-0.000173,24.018002,-0.0077,1.393
5490.00,7.539651,25.02342,-0.000172,24.017973,-0.0077,1.393
5492.00,7.540452,25.02343,-0.000173,24.017449,-0.0077,1.393
5494.00,7.541355,25.02311,-0.000172,24.017819,-0.0077,1.392
5496.00,7.540766,25.02320,-0.000172,24.017748,-0.0077,1.392
5498.00,7.541634,25.02328,-0.000171,24.017165,-0.0077,1.393
5500.00,7.542149,25.02236,-0.000174,24.017201,-0.0077,1.393
5502.00,7.542382,25.02235,-0.000173,24.017647,-0.0077,1.393
5504.00,7.542194,25.02200,-0.000173,24.018202,-0.0077,1.393
5506.00,7.542660,25.02288,-0.000173,24.018374,-0.0077,1.393
5508.00,7.542539,25.02295,-0.000173,24.018120,-0.0077,1.393
5510.00,7.542988,25.02319,-0.000172,24.018338,-0.0077,1.393
5512.00,7.543357,25.02330,-0.000172,24.017616,-0.0077,1.393
5514.00,7.543391,25.02328,-0.000174,24.018321,-0.0077,1.393
5516.00,7.543781,25.02239,-0.000173,24.017991,-0.0077,1.392
5518.00,7.544077,25.02238,-0.000173,24.017602,-0.0077,1.392
5520.00,7.544864,25.02227,-0.000172,24.017951,-0.0077,1.393
5522.00,7.544957,25.02321,-0.000173,24.017928,-0.0077,1.393
5524.00,7.545791,25.02281,-0.000172,24.018397,-0.0077,1.393
5526.00,7.545687,25.02271,-0.000172,24.017560,-0.0077,1.393
5528.00,7.546541,25.02316,-0.000173,24.017777,-0.0077,1.393
5530.00,7.547244,25.02270,-0.000174,24.017594,-0.0076,1.393
5532.00,7.547908,25.02299,-0.000173,24.017515,-0.0077,1.393
5534.00,7.548329,25.02424,-0.000173,24.018138,-0.0077,1.393
5536.00,7.547840,25.02364,-0.000173,24.017743,-0.0077,1.393
5538.00,7.549059,25.02354,-0.000173,24.017989,-0.0077,1.393
5540.00,7.550154,25.02278,-0.000172,24.018468,-0.0077,1.393
5542.00,7.550172,25.02316,-0.000172,24.018468,-0.0077,1.392
5544.00,7.550689,25.02325,-0.000172,24.018051,-0.0078,1.393
5546.00,7.550378,25.02296,-0.000172,24.017770,-0.0077,1.393
5548.00,7.550857,25.02202,-0.000172,24.017585,-0.0077,1.392
5550.00,7.551300,25.02298,-0.000173,24.018118,-0.0077,1.393
5552.00,7.552061,25.02309,-0.000172,24.018541,-0.0077,1.393
5554.00,7.552825,25.02324,-0.000172,24.017774,-0.0077,1.393
5556.00,7.552420,25.02313,-0.000173,24.017665,-0.0077,1.393
5558.00,7.552909,25.02310,-0.000172,24.017447,-0.0077,1.392
5560.00,7.553255,25.02409,-0.000172,24.018165,-0.0077,1.392
5562.00,7.553246,25.02437,-0.000172,24.017616,-0.0077,1.393
5564.00,7.552866,25.02367,-0.000173,24.017844,-0.0077,1.393
5566.00,7.552508,25.02467,-0.000172,24.018562,-0.0077,1.393
5568.00,7.553212,25.02531,-0.000172,24.017703,-0.0077,1.392
5570.00,7.552456,25.02512,-0.000172,24.017741,-0.0076,1.392
5572.00,7.552162,25.02414,-0.000172,24.018367,-0.0077,1.393
5574.00,7.552519,25.02417,-0.000171,24.017908,-0.0077,1.393
5576.00,7.552842,25.02403,-0.000172,24.018096,-0.0077,1.393
5578.00,7.553935,25.02330,-0.000174,24.017676,-0.0077,1.393
5580.00,7.554463,25.02333,-0.000175,24.017864,-0.0077,1.393
5582.00,7.553929,25.02297,-0.000174,24.017391,-0.0077,1.393
5584.00,7.553850,25.02292,-0.000173,24.017805,-0.0077,1.393
5586.00,7.554666,25.02241,-0.000173,24.017991,-0.0077,1.392
5588.00,7.554620,25.02195,-0.000174,24.017725,-0.0077,1.393
5590.00,7.554258,25.02189,-0.000174,24.017890,-0.0077,1.393
5592.00,7.554774,25.02192,-0.000173,24.017830,-0.0077,1.393
5594.00,7.553911,25.02160,-0.000173,24.017683,-0.0077,1.393
5596.00,7.553689,25.02126,-0.000173,24.017462,-0.0077,1.393
5598.00,7.553611,25.02183,-0.000173,24.018029,-0.0077,1.393
5600.00,7.553666,25.02198,-0.000174,24.017904,-0.0077,1.392
5602.00,7.553541,25.02169,-0.000173,24.018169,-0.0077,1.393
5604.00,7.553711,25.02211,-0.000173,24.018401,-0.0077,1.393
5606.00,7.554037,25.02163,-0.000175,24.017270,-0.0077,1.393
5608.00,7.553440,25.02167,-0.000174,24.017346,-0.0077,1.394
5610.00,7.553482,25.02131,-0.000172,24.016833,-0.0077,1.393
5612.00,7.553360,25.02108,-0.000172,24.017176,-0.0077,1.392
5614.00,7.554312,25.02186,-0.000172,24.018084,-0.0077,1.393
5616.00,7.554841,25.02239,-0.000173,24.017063,-0.0077,1.393
5618.00,7.554688,25.02154,-0.000173,24.017574,-0.0077,1.393
5620.00,7.553441,25.02171,-0.000174,24.018691,-0.0077,1.394
5622.00,7.553183,25.02230,-0.000174,24.017694,-0.0078,1.393
5624.00,7.553962,25.02184,-0.000173,24.017518,-0.0077,1.393
5626.00,7.554366,25.02224,-0.000173,24.017656,-0.0077,1.393
5628.00,7.554529,25.02259,-0.000174,24.017670,-0.0077,1.393
5630.00,7.554637,25.02200,-0.000174,24.017738,-0.0077,1.393
5632.00,7.554748,25.02301,-0.000176,24.017759,-0.0078,1.394
5634.00,7.554730,25.02280,-0.000174,24.017170,-0.0078,1.393
5636.00,7.553960,25.02272,-0.000172,24.017190,-0.0077,1.393
5638.00,7.553892,25.02318,-0.000172,24.017426,-0.0077,1.393
5640.00,7.553681,25.02239,-0.000174,24.017518,-0.0077,1.393
5642.00,7.553474,25.02226,-0.000174,24.017687,-0.0078,1.393
5644.00,7.553013,25.02144,-0.000174,24.017531,-0.0077,1.393
5646.00,7.553427,25.02170,-0.000175,24.017152,-0.0078,1.393
5648.00,7.554187,25.02277,-0.000175,24.017181,-0.0077,1.393
5650.00,7.553834,25.02253,-0.000174,24.017005,-0.0077,1.393
5652.00,7.554190,25.02202,-0.000173,24.017701,-0.0077,1.393
5654.00,7.554350,25.02180,-0.000174,24.017574,-0.0077,1.393
5656.00,7.553565,25.02200,-0.000174,24.017268,-0.0077,1.393
5658.00,7.552659,25.02167,-0.000173,24.017402,-0.0077,1.393
5660.00,7.553342,25.02234,-0.000173,24.017132,-0.0078,1.393
5662.00,7.553324,25.02204,-0.000173,24.018009,-0.0077,1.393
5664.00,7.552810,25.02245,-0.000173,24.017108,-0.0078,1.393
5666.00,7.552223,25.02241,-0.000173,24.017404,-0.0078,1.393
5668.00,7.553144,25.02169,-0.000173,24.017424,-0.0078,1.393
5670.00,7.553597,25.02237,-0.000174,24.017428,-0.0078,1.393
5672.00,7.553648,25.02229,-0.000173,24.017786,-0.0078,1.393
5674.00,7.552739,25.02196,-0.000172,24.018426,-0.0078,1.393
5676.00,7.552297,25.02258,-0.000172,24.017516,-0.0078,1.393
5678.00,7.553059,25.02206,-0.000173,24.017515,-0.0077,1.393
5680.00,7.553002,25.02246,-0.000173,24.017607,-0.0077,1.393
5682.00,7.553152,25.02282,-0.000174,24.017558,-0.0078,1.393
5684.00,7.553615,25.02245,-0.000174,24.017634,-0.0077,1.393
5686.00,7.554616,25.02272,-0.000174,24.017841,-0.0078,1.392
5688.00,7.553640,25.02313,-0.000173,24.017208,-0.0078,1.393
5690.00,7.553059,25.02279,-0.000174,24.017418,-0.0077,1.393
5692.00,7.553462,25.02229,-0.000173,24.017199,-0.0078,1.392
5694.00,7.553093,25.02327,-0.000172,24.017886,-0.0077,1.393
5696.00,7.552858,25.02276,-0.000174,24.017623,-0.0077,1.393
5698.00,7.553444,25.02199,-0.000173,24.017844,-0.0077,1.394
5700.00,7.553430,25.02224,-0.000174,24.017228,-0.0077,1.393
5702.00,7.553319,25.02290,-0.000174,24.017739,-0.0077,1.392
5704.00,7.554077,25.02362,-0.000174,24.017745,-0.0077,1.393
5706.00,7.553976,25.02340,-0.000174,24.017382,-0.0077,1.393
5708.00,7.552981,25.02271,-0.000173,24.017567,-0.0077,1.392
5710.00,7.553438,25.02275,-0.000173,24.016954,-0.0077,1.394
5712.00,7.554139,25.02254,-0.000174,24.017636,-0.0077,1.393
5714.00,7.552908,25.02237,-0.000174,24.017545,-0.0077,1.393
5716.00,7.552092,25.02310,-0.000174,24.017391,-0.0077,1.393
5718.00,7.552497,25.02341,-0.000173,24.017119,-0.0078,1.392
5720.00,7.552023,25.02303,-0.000173,24.017767,-0.0078,1.393
5722.00,7.552569,25.02317,-0.000173,24.017989,-0.0078,1.393
5724.00,7.552882,25.02356,-0.000174,24.017087,-0.0077,1.393
5726.00,7.553308,25.02340,-0.000175,24.017061,-0.0077,1.393
5728.00,7.553654,25.02313,-0.000174,24.017752,-0.0077,1.393
5730.00,7.553730,25.02334,-0.000174,24.017469,-0.0077,1.393
5732.00,7.552663,25.02277,-0.000173,24.017707,-0.0077,1.394
5734.00,7.553309,25.02242,-0.000175,24.017520,-0.0078,1.393
5736.00,7.553121,25.02310,-0.000174,24.017221,-0.0078,1.393
5738.00,7.553176,25.02351,-0.000174,24.017511,-0.0077,1.393
5740.00,7.553516,25.02363,-0.000174,24.017391,-0.0078,1.393
5742.00,7.553999,25.02328,-0.000174,24.017636,-0.0077,1.393
5744.00,7.553929,25.02304,-0.000174,24.017341,-0.0078,1.393
5746.00,7.552824,25.02339,-0.000173,24.017415,-0.0077,1.393
5748.00,7.553363,25.02284,-0.000173,24.017558,-0.0077,1.393
5750.00,7.553817,25.02347,-0.000173,24.017585,-0.0077,1.393
5752.00,7.553323,25.02332,-0.000174,24.017621,-0.0077,1.393
5754.00,7.553288,25.02397,-0.000174,24.017366,-0.0078,1.393
5756.00,7.553143,25.02341,-0.000174,24.017540,-0.0077,1.393
5758.00,7.553016,25.02360,-0.000173,24.017971,-0.0077,1.394
5760.00,7.552998,25.02406,-0.000174,24.017455,-0.0078,1.393
5762.00,7.552607,25.02308,-0.000173,24.017886,-0.0077,1.393
5764.00,7.552312,25.02359,-0.000173,24.017576,-0.0077,1.393
5766.00,7.552621,25.02357,-0.000174,24.017524,-0.0077,1.393
5768.00,7.552200,25.02413,-0.000174,24.017739,-0.0077,1.393
5770.00,7.552314,25.02449,-0.000174,24.016833,-0.0077,1.393
5772.00,7.552149,25.02383,-0.000174,24.017281,-0.0078,1.393
5774.00,7.552022,25.02356,-0.000173,24.017489,-0.0078,1.393
5776.00,7.551465,25.02378,-0.000174,24.017293,-0.0078,1.393
5778.00,7.551690,25.02377,-0.000173,24.017239,-0.0077,1.393
5780.00,7.551279,25.02395,-0.000174,24.017504,-0.0077,1.393
5782.00,7.550710,25.02362,-0.000174,24.017342,-0.0078,1.393
5784.00,7.551591,25.02324,-0.000174,24.017634,-0.0078,1.393
5786.00,7.551812,25.02352,-0.000172,24.017272,-0.0077,1.393
5788.00,7.552093,25.02451,-0.000172,24.017797,-0.0077,1.393
5790.00,7.552251,25.02457,-0.000173,24.018000,-0.0077,1.393
5792.00,7.551983,25.02416,-0.000173,24.016655,-0.0078,1.393
5794.00,7.551069,25.02450,-0.000173,24.017806,-0.0078,1.393
5796.00,7.551116,25.02466,-0.000173,24.017036,-0.0078,1.393
5798.00,7.551484,25.02496,-0.000174,24.018305,-0.0077,1.393
5800.00,7.552276,25.02412,-0.000174,24.017741,-0.0077,1.393
5802.00,7.553169,25.02417,-0.000174,24.017578,-0.0078,1.393
5804.00,7.553771,25.02517,-0.000174,24.017159,-0.0077,1.392
5806.00,7.553598,25.02472,-0.000173,24.017942,-0.0078,1.392
5808.00,7.553301,25.02418,-0.000173,24.017647,-0.0077,1.393
5810.00,7.552132,25.02453,-0.000174,24.017411,-0.0077,1.394
5812.00,7.551441,25.02415,-0.000175,24.017750,-0.0078,1.393
5814.00,7.551434,25.02383,-0.000175,24.017634,-0.0078,1.393
5816.00,7.550754,25.02376,-0.000175,24.016806,-0.0078,1.393
5818.00,7.550903,25.02312,-0.000174,24.017223,-0.0078,1.393
5820.00,7.551962,25.02376,-0.000174,24.017493,-0.0078,1.392
5822.00,7.551934,25.02370,-0.000174,24.017712,-0.0077,1.392
5824.00,7.551688,25.02350,-0.000174,24.017404,-0.0078,1.393
5826.00,7.552345,25.02396,-0.000174,24.016789,-0.0078,1.392
5828.00,7.552149,25.02364,-0.000173,24.017660,-0.0078,1.393
5830.00,7.551897,25.02372,-0.000174,24.017270,-0.0078,1.393
5832.00,7.551557,25.02303,-0.000174,24.016601,-0.0077,1.393
5834.00,7.551353,25.02343,-0.000174,24.016728,-0.0078,1.393
5836.00,7.551238,25.02309,-0.000173,24.017105,-0.0077,1.392
5838.00,7.550961,25.02301,-0.000172,24.016844,-0.0077,1.393
5840.00,7.550962,25.02378,-0.000173,24.017768,-0.0078,1.393
5842.00,7.551030,25.02343,-0.000174,24.017587,-0.0078,1.393
5844.00,7.550630,25.02401,-0.000174,24.017270,-0.0077,1.393
5846.00,7.551387,25.02469,-0.000174,24.017192,-0.0077,1.393
5848.00,7.552049,25.02366,-0.000173,24.017413,-0.0078,1.393
5850.00,7.551478,25.02349,-0.000173,24.016904,-0.0078,1.393
5852.00,7.551138,25.02335,-0.000174,24.016963,-0.0078,1.393
5854.00,7.550934,25.02292,-0.000174,24.016994,-0.0078,1.393
5856.00,7.551489,25.02301,-0.000173,24.017317,-0.0078,1.393
5858.00,7.551282,25.02345,-0.000174,24.017027,-0.0077,1.393
5860.00,7.551590,25.02417,-0.000173,24.016889,-0.0078,1.392
5862.00,7.550612,25.02350,-0.000173,24.017020,-0.0077,1.393
5864.00,7.551191,25.02351,-0.000175,24.016802,-0.0077,1.393
5866.00,7.551787,25.02356,-0.000174,24.017493,-0.0077,1.393
5868.00,7.552169,25.02388,-0.000173,24.016902,-0.0077,1.393
5870.00,7.552416,25.02439,-0.000174,24.017582,-0.0077,1.393
5872.00,7.552504,25.02398,-0.000173,24.017641,-0.0077,1.393
5874.00,7.552446,25.02272,-0.000173,24.017302,-0.0078,1.393
5876.00,7.552831,25.02312,-0.000174,24.017643,-0.0078,1.393
5878.00,7.552781,25.02400,-0.000173,24.016817,-0.0078,1.393
5880.00,7.552729,25.02368,-0.000173,24.017000,-0.0078,1.392
5882.00,7.552780,25.02341,-0.000173,24.017344,-0.0078,1.392
5884.00,7.552532,25.02428,-0.000173,24.017574,-0.0078,1.393
5886.00,7.551861,25.02430,-0.000174,24.017103,-0.0077,1.393
5888.00,7.551190,25.02343,-0.000173,24.016907,-0.0078,1.393
5890.00,7.550729,25.02391,-0.000174,24.017658,-0.0078,1.393
5892.00,7.550762,25.02335,-0.000175,24.016605,-0.0077,1.393
5894.00,7.551513,25.02350,-0.000175,24.017177,-0.0078,1.393
5896.00,7.551510,25.02373,-0.000173,24.017185,-0.0078,1.392
5898.00,7.551163,25.02299,-0.000172,24.017482,-0.0078,1.393
5900.00,7.550524,25.02382,-0.000173,24.017681,-0.0078,1.392
5902.00,7.550201,25.02320,-0.000173,24.016808,-0.0077,1.392
5904.00,7.550300,25.02305,-0.000174,24.017029,-0.0077,1.393
5906.00,7.549620,25.02363,-0.000175,24.016969,-0.0077,1.393
5908.00,7.549494,25.02344,-0.000174,24.016947,-0.0078,1.393
5910.00,7.550187,25.02350,-0.000175,24.016528,-0.0078,1.393
5912.00,7.549940,25.02352,-0.000175,24.017408,-0.0078,1.393
5914.00,7.549620,25.02334,-0.000174,24.017451,-0.0078,1.393
5916.00,7.549738,25.02293,-0.000174,24.016764,-0.0078,1.392
5918.00,7.549457,25.02334,-0.000174,24.017089,-0.0077,1.392
5920.00,7.550796,25.02348,-0.000174,24.017623,-0.0077,1.392
5922.00,7.550511,25.02309,-0.000174,24.017641,-0.0078,1.393
5924.00,7.550646,25.02357,-0.000175,24.017351,-0.0078,1.393
5926.00,7.550716,25.02325,-0.000175,24.017192,-0.0078,1.392
5928.00,7.550216,25.02326,-0.000174,24.017705,-0.0077,1.393
5930.00,7.550492,25.02372,-0.000174,24.017422,-0.0077,1.393
5932.00,7.550366,25.02348,-0.000175,24.016766,-0.0078,1.393
5934.00,7.550003,25.02311,-0.000174,24.017522,-0.0077,1.392
5936.00,7.550716,25.02330,-0.000174,24.017348,-0.0078,1.393
5938.00,7.551180,25.02316,-0.000174,24.017092,-0.0078,1.393
5940.00,7.551155,25.02308,-0.000175,24.017341,-0.0078,1.393
5942.00,7.550669,25.02278,-0.000174,24.017177,-0.0077,1.393
5944.00,7.550602,25.02223,-0.000175,24.016853,-0.0078,1.393
5946.00,7.550997,25.02295,-0.000174,24.016628,-0.0077,1.393
5948.00,7.550380,25.02271,-0.000174,24.017094,-0.0078,1.393
5950.00,7.549577,25.02252,-0.000175,24.017681,-0.0078,1.393
5952.00,7.549778,25.02232,-0.000175,24.017239,-0.0078,1.393
5954.00,7.550162,25.02276,-0.000176,24.017128,-0.0078,1.393
5956.00,7.550194,25.02324,-0.000174,24.017163,-0.0078,1.393
5958.00,7.550732,25.02280,-0.000174,24.016670,-0.0078,1.393
5960.00,7.550471,25.02323,-0.000174,24.017208,-0.0078,1.393
5962.00,7.550692,25.02274,-0.000174,24.017061,-0.0078,1.393
5964.00,7.550014,25.02293,-0.000174,24.017186,-0.0078,1.392
5966.00,7.549994,25.02288,-0.000174,24.017176,-0.0078,1.392
5968.00,7.551007,25.02285,-0.000173,24.017188,-0.0078,1.392
5970.00,7.551157,25.02357,-0.000175,24.016962,-0.0078,1.393
5972.00,7.550571,25.02258,-0.000175,24.017502,-0.0078,1.393
5974.00,7.549944,25.02272,-0.000173,24.016713,-0.0078,1.393
5976.00,7.550093,25.02192,-0.000175,24.016982,-0.0078,1.392
5978.00,7.549408,25.02121,-0.000176,24.017732,-0.0078,1.393
5980.00,7.549793,25.02204,-0.000174,24.016672,-0.0078,1.393
5982.00,7.550144,25.02251,-0.000174,24.017018,-0.0078,1.393
5984.00,7.549841,25.02290,-0.000175,24.017785,-0.0078,1.393
5986.00,7.550286,25.02281,-0.000174,24.016817,-0.0077,1.393
5988.00,7.549610,25.02244,-0.000174,24.017602,-0.0077,1.393
5990.00,7.548991,25.02250,-0.000175,24.017079,-0.0077,1.393
5992.00,7.549482,25.02174,-0.000175,24.016817,-0.0078,1.392
5994.00,7.550171,25.02173,-0.000174,24.017335,-0.0078,1.393
5996.00,7.550309,25.02164,-0.000174,24.017563,-0.0077,1.393
5998.00,7.550255,25.02238,-0.000175,24.017582,-0.0078,1.392
6000.00,7.550321,25.02214,-0.000174,24.016933,-0.0078,1.392
6002.00,7.550538,25.02172,-0.000175,24.017629,-0.0078,1.393
@10,12.0000,24.0
6004.00,7.549670,25.02253,-0.000175,24.017205,-0.0078,1.392
6006.00,7.544975,25.02195,-0.000174,24.017011,-0.0077,1.392
6008.00,7.535605,25.02219,-0.000174,24.017074,-0.0078,1.392
6010.00,7.515306,25.02246,-0.000174,24.016474,-0.0078,1.392
6012.00,7.484730,25.02237,-0.000172,24.017511,-0.0078,1.391
6014.00,7.457463,25.02238,-0.000174,24.017168,-0.0078,1.392
6016.00,7.435358,25.02201,-0.000175,24.016808,-0.0078,1.393
6018.00,7.416574,25.02224,-0.000175,24.016902,-0.0078,1.392
6020.00,7.398967,25.02264,-0.000175,24.017063,-0.0078,1.393
6022.00,7.382484,25.02196,-0.000174,24.017194,-0.0078,1.394
6024.00,7.365477,25.02168,-0.000176,24.017215,-0.0077,1.394
6026.00,7.348994,25.02186,-0.000176,24.017110,-0.0078,1.394
6028.00,7.334145,25.02222,-0.000176,24.017282,-0.0078,1.394
6030.00,7.324453,25.02240,-0.000177,24.017177,-0.0078,1.394
6032.00,7.324290,25.02203,-0.000176,24.017652,-0.0077,1.394
6034.00,7.337851,25.02295,-0.000178,24.017312,-0.0078,1.395
6036.00,7.358441,25.02207,-0.000177,24.017121,-0.0077,1.394
6038.00,7.375994,25.02126,-0.000176,24.017823,-0.0078,1.393
6040.00,7.389600,25.02226,-0.000175,24.017491,-0.0078,1.393
6042.00,7.401957,25.02181,-0.000175,24.016929,-0.0078,1.393
6044.00,7.414234,25.02220,-0.000175,24.017203,-0.0078,1.393
6046.00,7.426919,25.02193,-0.000174,24.017181,-0.0078,1.392
6048.00,7.439316,25.02167,-0.000174,24.017293,-0.0078,1.392
6050.00,7.451952,25.02232,-0.000174,24.017219,-0.0078,1.392
6052.00,7.463392,25.02224,-0.000175,24.017803,-0.0077,1.392
6054.00,7.473627,25.02261,-0.000175,24.017569,-0.0078,1.392
6056.00,7.482146,25.02238,-0.000174,24.017255,-0.0078,1.392
6058.00,7.489537,25.02330,-0.000175,24.017498,-0.0078,1.393
6060.00,7.495391,25.02281,-0.000175,24.017235,-0.0078,1.393
6062.00,7.500734,25.02292,-0.000176,24.016561,-0.0078,1.392
6064.00,7.505410,25.02255,-0.000175,24.017719,-0.0078,1.392
6066.00,7.510068,25.02262,-0.000175,24.017081,-0.0078,1.392
6068.00,7.514291,25.02204,-0.000174,24.016771,-0.0078,1.392
6070.00,7.517960,25.02261,-0.000173,24.017018,-0.0078,1.392
6072.00,7.521505,25.02223,-0.000173,24.017235,-0.0078,1.393
6074.00,7.524252,25.02274,-0.000175,24.017556,-0.0078,1.392
6076.00,7.526472,25.02337,-0.000175,24.016755,-0.0078,1.392
6078.00,7.529075,25.02276,-0.000175,24.017052,-0.0078,1.393
6080.00,7.531065,25.02280,-0.000175,24.017696,-0.0078,1.392
6082.00,7.532329,25.02215,-0.000174,24.017591,-0.0077,1.392
6084.00,7.533489,25.02190,-0.000174,24.017119,-0.0078,1.392
6086.00,7.534434,25.02231,-0.000173,24.017190,-0.0077,1.392
6088.00,7.535380,25.02208,-0.000174,24.016746,-0.0077,1.392
6090.00,7.535524,25.02216,-0.000174,24.017799,-0.0078,1.392
6092.00,7.534763,25.02221,-0.000174,24.016856,-0.0078,1.393
6094.00,7.534920,25.02227,-0.000175,24.017529,-0.0078,1.392
6096.00,7.535346,25.02296,-0.000174,24.017299,-0.0078,1.392
6098.00,7.534911,25.02328,-0.000175,24.017370,-0.0078,1.392
6100.00,7.535656,25.02322,-0.000175,24.017118,-0.0078,1.392
6102.00,7.536139,25.02248,-0.000175,24.016565,-0.0078,1.392
6104.00,7.535977,25.02253,-0.000174,24.017362,-0.0078,1.392
6106.00,7.536317,25.02239,-0.000174,24.017335,-0.0078,1.392
6108.00,7.536531,25.02324,-0.000175,24.017069,-0.0077,1.392
6110.00,7.535827,25.02236,-0.000175,24.017108,-0.0077,1.392
6112.00,7.535363,25.02208,-0.000175,24.017253,-0.0078,1.392
6114.00,7.536047,25.02212,-0.000175,24.017366,-0.0078,1.392
6116.00,7.537012,25.02207,-0.000175,24.017589,-0.0078,1.392
6118.00,7.537488,25.02263,-0.000175,24.017745,-0.0078,1.392
6120.00,7.538162,25.02318,-0.000175,24.017244,-0.0078,1.392
6122.00,7.538976,25.02144,-0.000174,24.016875,-0.0078,1.392
6124.00,7.539869,25.02162,-0.000175,24.016728,-0.0078,1.392
6126.00,7.539720,25.02289,-0.000175,24.017282,-0.0078,1.392
6128.00,7.539603,25.02171,-0.000174,24.017667,-0.0078,1.392
6130.00,7.541598,25.02231,-0.000174,24.017591,-0.0078,1.391
6132.00,7.542596,25.02208,-0.000175,24.017689,-0.0078,1.392
6134.00,7.542796,25.02197,-0.000175,24.017273,-0.0078,1.392
6136.00,7.542621,25.02296,-0.000175,24.017147,-0.0077,1.392
6138.00,7.543221,25.02291,-0.000175,24.017250,-0.0077,1.392
6140.00,7.543484,25.02292,-0.000174,24.017266,-0.0077,1.392
6142.00,7.543924,25.02323,-0.000175,24.017156,-0.0077,1.391
6144.00,7.543452,25.02340,-0.000174,24.017221,-0.0078,1.392
6146.00,7.543954,25.02255,-0.000174,24.017583,-0.0078,1.392
6148.00,7.543578,25.02254,-0.000175,24.017183,-0.0078,1.392
6150.00,7.543955,25.02238,-0.000175,24.017569,-0.0077,1.392
6152.00,7.544196,25.02294,-0.000175,24.017103,-0.0078,1.392
6154.00,7.543597,25.02327,-0.000176,24.017295,-0.0078,1.392
6156.00,7.543420,25.02285,-0.000174,24.017253,-0.0078,1.392
6158.00,7.543564,25.02191,-0.000174,24.017330,-0.0078,1.392
6160.00,7.544634,25.02237,-0.000175,24.016893,-0.0078,1.392
6162.00,7.545037,25.02317,-0.000175,24.016505,-0.0078,1.392
6164.00,7.544994,25.02318,-0.000174,24.016621,-0.0078,1.392
6166.00,7.544880,25.02266,-0.000174,24.017692,-0.0078,1.393
6168.00,7.544795,25.02289,-0.000175,24.016911,-0.0078,1.391
6170.00,7.545674,25.02287,-0.000174,24.016677,-0.0078,1.392
6172.00,7.545721,25.02287,-0.000174,24.017054,-0.0078,1.392
6174.00,7.545051,25.02340,-0.000175,24.016886,-0.0078,1.391
6176.00,7.544878,25.02327,-0.000174,24.017371,-0.0078,1.392
6178.00,7.544598,25.02278,-0.000174,24.017286,-0.0077,1.392
6180.00,7.545473,25.02298,-0.000174,24.016927,-0.0078,1.392
6182.00,7.545105,25.02286,-0.000174,24.017244,-0.0078,1.392
6184.00,7.545395,25.02300,-0.000175,24.017118,-0.0078,1.392
6186.00,7.545601,25.02300,-0.000176,24.016733,-0.0078,1.392
6188.00,7.545032,25.02318,-0.000174,24.017319,-0.0078,1.391
6190.00,7.545840,25.02391,-0.000175,24.017455,-0.0078,1.392
6192.00,7.545851,25.02363,-0.000174,24.016795,-0.0078,1.392
6194.00,7.545618,25.02324,-0.000175,24.016329,-0.0078,1.392
6196.00,7.545689,25.02344,-0.000175,24.017041,-0.0078,1.392
6198.00,7.546102,25.02389,-0.000175,24.016817,-0.0078,1.392
6200.00,7.545907,25.02324,-0.000176,24.017257,-0.0078,1.392
6202.00,7.546048,25.02324,-0.000176,24.016978,-0.0078,1.392
6204.00,7.546265,25.02335,-0.000174,24.017246,-0.0078,1.392
6206.00,7.545320,25.02294,-0.000174,24.016499,-0.0078,1.392
6208.00,7.545769,25.02254,-0.000175,24.017009,-0.0077,1.392
6210.00,7.545635,25.02250,-0.000175,24.017502,-0.0078,1.392
6212.00,7.545182,25.02231,-0.000174,24.017005,-0.0078,1.392
6214.00,7.545621,25.02248,-0.000176,24.016626,-0.0078,1.392
6216.00,7.546102,25.02261,-0.000175,24.016534,-0.0078,1.392
6218.00,7.545420,25.02304,-0.000176,24.016991,-0.0078,1.392
6220.00,7.545218,25.02356,-0.000176,24.015988,-0.0078,1.392
6222.00,7.544750,25.02284,-0.000175,24.017341,-0.0078,1.392
6224.00,7.544053,25.02368,-0.000175,24.016851,-0.0078,1.392
6226.00,7.544386,25.02328,-0.000175,24.017293,-0.0077,1.392
6228.00,7.545166,25.02288,-0.000175,24.017384,-0.0078,1.392
6230.00,7.545090,25.02330,-0.000175,24.017107,-0.0078,1.391
6232.00,7.545693,25.02288,-0.000175,24.017355,-0.0078,1.392
6234.00,7.546405,25.02267,-0.000176,24.017457,-0.0077,1.392
6236.00,7.546977,25.02314,-0.000175,24.016905,-0.0078,1.392
6238.00,7.547031,25.02321,-0.000176,24.016891,-0.0078,1.392
6240.00,7.546873,25.02302,-0.000175,24.016768,-0.0078,1.392
6242.00,7.546222,25.02277,-0.000174,24.016659,-0.0078,1.392
6244.00,7.546201,25.02232,-0.000175,24.017498,-0.0078,1.392
6246.00,7.545162,25.02316,-0.000176,24.017163,-0.0078,1.392
6248.00,7.545418,25.02329,-0.000175,24.017114,-0.0078,1.392
6250.00,7.545423,25.02311,-0.000174,24.017070,-0.0078,1.391
6252.00,7.545194,25.02211,-0.000175,24.017143,-0.0078,1.392
6254.00,7.545465,25.02286,-0.000174,24.017357,-0.0078,1.392
6256.00,7.545585,25.02312,-0.000175,24.017214,-0.0078,1.392
6258.00,7.545745,25.02372,-0.000175,24.016411,-0.0078,1.392
6260.00,7.545869,25.02331,-0.000176,24.016766,-0.0078,1.392
6262.00,7.545342,25.02319,-0.000176,24.017469,-0.0078,1.392
6264.00,7.545076,25.02298,-0.000175,24.016876,-0.0078,1.391
6266.00,7.544680,25.02348,-0.000175,24.016606,-0.0078,1.392
6268.00,7.544895,25.02371,-0.000174,24.016374,-0.0078,1.391
6270.00,7.544846,25.02380,-0.000175,24.017266,-0.0078,1.392
6272.00,7.545218,25.02397,-0.000175,24.017625,-0.0077,1.392
6274.00,7.544996,25.02394,-0.000174,24.016722,-0.0077,1.392
6276.00,7.545352,25.02344,-0.000174,24.017212,-0.0078,1.391
6278.00,7.545905,25.02452,-0.000175,24.017433,-0.0078,1.392
6280.00,7.545891,25.02421,-0.000174,24.016043,-0.0078,1.390
6282.00,7.545222,25.02364,-0.000175,24.016585,-0.0078,1.391
6284.00,7.544864,25.02388,-0.000175,24.017542,-0.0078,1.392
6286.00,7.545176,25.02411,-0.000175,24.017000,-0.0078,1.392
6288.00,7.545698,25.02410,-0.000175,24.017020,-0.0078,1.391
6290.00,7.545335,25.02409,-0.000175,24.016866,-0.0078,1.391
6292.00,7.545874,25.02418,-0.000174,24.017195,-0.0078,1.392
6294.00,7.546297,25.02452,-0.000175,24.017257,-0.0078,1.392
6296.00,7.545579,25.02388,-0.000176,24.016742,-0.0078,1.391
6298.00,7.544613,25.02412,-0.000175,24.017525,-0.0078,1.392
6300.00,7.545194,25.02499,-0.000175,24.016697,-0.0078,1.392
6302.00,7.545584,25.02534,-0.000175,24.016644,-0.0078,1.392
6304.00,7.544345,25.02506,-0.000175,24.016956,-0.0078,1.392
6306.00,7.544299,25.02546,-0.000174,24.017261,-0.0078,1.391
6308.00,7.543934,25.02507,-0.000174,24.017428,-0.0078,1.391
6310.00,7.544080,25.02528,-0.000175,24.016641,-0.0078,1.391
6312.00,7.545218,25.02448,-0.000174,24.016755,-0.0078,1.391
6314.00,7.544783,25.02478,-0.000174,24.017699,-0.0078,1.392
6316.00,7.544429,25.02446,-0.000175,24.017069,-0.0078,1.391
6318.00,7.544499,25.02421,-0.000174,24.017491,-0.0078,1.391
6320.00,7.544593,25.02406,-0.000175,24.017199,-0.0078,1.392
6322.00,7.544914,25.02406,-0.000176,24.016896,-0.0078,1.392
6324.00,7.544950,25.02355,-0.000177,24.017056,-0.0078,1.392
6326.00,7.544003,25.02433,-0.000176,24.016815,-0.0078,1.392
6328.00,7.543821,25.02384,-0.000176,24.017154,-0.0078,1.391
6330.00,7.543501,25.02344,-0.000173,24.017118,-0.0078,1.391
6332.00,7.544115,25.02447,-0.000174,24.017090,-0.0078,1.391
6334.00,7.545071,25.02470,-0.000175,24.017166,-0.0078,1.391
6336.00,7.544676,25.02497,-0.000175,24.016769,-0.0078,1.392
6338.00,7.544485,25.02549,-0.000176,24.017389,-0.0078,1.392
6340.00,7.544961,25.02437,-0.000175,24.017192,-0.0078,1.391
6342.00,7.544250,25.02449,-0.000174,24.017583,-0.0078,1.391
6344.00,7.544165,25.02446,-0.000176,24.016905,-0.0078,1.391
6346.00,7.544025,25.02410,-0.000175,24.017281,-0.0078,1.391
6348.00,7.543530,25.02439,-0.000175,24.016632,-0.0077,1.391
6350.00,7.543849,25.02398,-0.000174,24.017275,-0.0078,1.392
6352.00,7.544416,25.02314,-0.000175,24.016835,-0.0078,1.391
6354.00,7.544590,25.02425,-0.000175,24.017096,-0.0078,1.392
6356.00,7.543467,25.02353,-0.000176,24.017382,-0.0078,1.392
6358.00,7.542903,25.02367,-0.000176,24.016925,-0.0078,1.391
6360.00,7.543012,25.02356,-0.000177,24.016586,-0.0078,1.391
6362.00,7.543179,25.02378,-0.000175,24.017177,-0.0078,1.392
6364.00,7.543369,25.02386,-0.000174,24.017368,-0.0078,1.391
6366.00,7.543984,25.02386,-0.000176,24.017165,-0.0078,1.392
6368.00,7.544079,25.02448,-0.000174,24.016898,-0.0078,1.391
6370.00,7.543652,25.02474,-0.000175,24.017288,-0.0078,1.392
6372.00,7.543015,25.02405,-0.000173,24.017148,-0.0078,1.391
6374.00,7.543434,25.02469,-0.000174,24.016585,-0.0078,1.391
6376.00,7.543633,25.02498,-0.000175,24.017377,-0.0078,1.391
6378.00,7.544178,25.02410,-0.000175,24.017449,-0.0078,1.391
6380.00,7.545245,25.02425,-0.000175,24.017101,-0.0078,1.391
6382.00,7.544888,25.02368,-0.000176,24.017529,-0.0078,1.391
6384.00,7.544775,25.02359,-0.000175,24.017402,-0.0078,1.391
6386.00,7.544099,25.02383,-0.000175,24.017527,-0.0078,1.392
6388.00,7.543104,25.02348,-0.000174,24.017201,-0.0078,1.391
6390.00,7.543289,25.02247,-0.000176,24.016809,-0.0078,1.391
6392.00,7.543348,25.02397,-0.000176,24.017252,-0.0078,1.392
6394.00,7.543705,25.02509,-0.000175,24.016956,-0.0078,1.391
6396.00,7.543063,25.02428,-0.000175,24.017293,-0.0078,1.391
6398.00,7.543437,25.02385,-0.000175,24.017127,-0.0078,1.391
6400.00,7.544614,25.02340,-0.000175,24.016619,-0.0078,1.391
6402.00,7.543624,25.02365,-0.000174,24.017186,-0.0078,1.391
6404.00,7.542812,25.02315,-0.000174,24.017094,-0.0078,1.391
6406.00,7.542336,25.02317,-0.000176,24.017003,-0.0078,1.392
6408.00,7.541719,25.02247,-0.000176,24.017299,-0.0078,1.392
6410.00,7.543279,25.02271,-0.000176,24.017081,-0.0078,1.391
6412.00,7.544466,25.02383,-0.000176,24.016690,-0.0078,1.391
6414.00,7.544050,25.02350,-0.000175,24.016548,-0.0078,1.391
6416.00,7.543506,25.02288,-0.000175,24.016735,-0.0078,1.392
6418.00,7.543238,25.02284,-0.000176,24.016920,-0.0078,1.391
6420.00,7.543677,25.02326,-0.000175,24.016686,-0.0078,1.391
6422.00,7.542952,25.02310,-0.000174,24.016630,-0.0078,1.391
6424.00,7.542688,25.02287,-0.000176,24.017043,-0.0078,1.391
6426.00,7.543309,25.02380,-0.000174,24.016421,-0.0078,1.391
6428.00,7.543451,25.02376,-0.000175,24.016958,-0.0078,1.391
6430.00,7.543011,25.02338,-0.000173,24.017473,-0.0078,1.391
6432.00,7.543789,25.02335,-0.000175,24.017563,-0.0078,1.391
6434.00,7.543128,25.02303,-0.000176,24.017208,-0.0078,1.391
6436.00,7.543291,25.02341,-0.000175,24.016617,-0.0078,1.392
6438.00,7.542351,25.02469,-0.000174,24.017041,-0.0078,1.391
6440.00,7.542128,25.02415,-0.000175,24.016849,-0.0077,1.391
6442.00,7.542690,25.02332,-0.000175,24.016978,-0.0078,1.391
6444.00,7.543199,25.02355,-0.000175,24.016548,-0.0078,1.391
6446.00,7.543515,25.02457,-0.000175,24.017130,-0.0078,1.391
6448.00,7.543856,25.02467,-0.000175,24.016931,-0.0078,1.391
6450.00,7.543487,25.02357,-0.000175,24.016742,-0.0078,1.391
6452.00,7.542738,25.02351,-0.000175,24.017580,-0.0077,1.391
6454.00,7.543024,25.02332,-0.000174,24.017201,-0.0078,1.391
6456.00,7.542805,25.02399,-0.000176,24.017027,-0.0078,1.392
6458.00,7.542702,25.02401,-0.000176,24.017446,-0.0078,1.391
6460.00,7.542792,25.02377,-0.000175,24.016467,-0.0078,1.391
6462.00,7.542910,25.02302,-0.000175,24.016934,-0.0078,1.391
6464.00,7.542447,25.02296,-0.000175,24.016880,-0.0078,1.391
6466.00,7.542945,25.02323,-0.000174,24.017136,-0.0078,1.391
6468.00,7.543221,25.02335,-0.000176,24.017460,-0.0078,1.390
6470.00,7.543643,25.02329,-0.000174,24.017350,-0.0078,1.391
6472.00,7.542694,25.02368,-0.000175,24.016728,-0.0078,1.391
6474.00,7.542407,25.02327,-0.000176,24.016565,-0.0077,1.391
6476.00,7.542779,25.02392,-0.000176,24.016577,-0.0078,1.391
6478.00,7.542794,25.02310,-0.000176,24.016811,-0.0078,1.391
6480.00,7.541892,25.02328,-0.000175,24.016394,-0.0078,1.391
6482.00,7.542491,25.02308,-0.000175,24.016976,-0.0078,1.391
6484.00,7.542480,25.02341,-0.000175,24.016314,-0.0078,1.391
6486.00,7.542022,25.02328,-0.000174,24.017446,-0.0078,1.390
6488.00,7.542336,25.02302,-0.000175,24.017011,-0.0078,1.391
6490.00,7.542231,25.02304,-0.000175,24.017141,-0.0078,1.391
6492.00,7.543576,25.02315,-0.000175,24.016764,-0.0078,1.390
6494.00,7.544293,25.02406,-0.000175,24.016737,-0.0078,1.391
6496.00,7.544163,25.02460,-0.000175,24.017241,-0.0078,1.391
6498.00,7.543822,25.02524,-0.000175,24.017275,-0.0078,1.391
6500.00,7.543586,25.02475,-0.000175,24.017087,-0.0078,1.391
6502.00,7.542768,25.02495,-0.000176,24.016577,-0.0078,1.391
6504.00,7.542476,25.02443,-0.000176,24.016548,-0.0078,1.391
6506.00,7.542807,25.02401,-0.000176,24.016528,-0.0078,1.391
6508.00,7.543400,25.02408,-0.000176,24.016895,-0.0078,1.391
6510.00,7.542703,25.02428,-0.000174,24.016847,-0.0078,1.390
6512.00,7.542828,25.02372,-0.000176,24.017284,-0.0078,1.391
6514.00,7.542741,25.02393,-0.000175,24.016793,-0.0078,1.391
6516.00,7.543413,25.02440,-0.000175,24.017027,-0.0078,1.391
6518.00,7.543594,25.02481,-0.000174,24.016563,-0.0078,1.391
6520.00,7.543887,25.02445,-0.000173,24.016664,-0.0078,1.390
6522.00,7.543122,25.02440,-0.000174,24.017139,-0.0077,1.390
6524.00,7.543092,25.02491,-0.000174,24.017128,-0.0077,1.391
6526.00,7.543447,25.02510,-0.000177,24.017085,-0.0078,1.391
6528.00,7.542860,25.02475,-0.000176,24.016902,-0.0078,1.391
6530.00,7.541922,25.02463,-0.000176,24.016441,-0.0078,1.391
6532.00,7.541561,25.02437,-0.000176,24.017078,-0.0078,1.390
6534.00,7.542076,25.02414,-0.000176,24.017067,-0.0078,1.391
6536.00,7.541647,25.02436,-0.000175,24.016632,-0.0078,1.390
6538.00,7.541504,25.02471,-0.000175,24.016599,-0.0078,1.390
6540.00,7.541820,25.02444,-0.000175,24.017161,-0.0078,1.390
6542.00,7.541962,25.02476,-0.000175,24.017400,-0.0078,1.391
6544.00,7.541677,25.02487,-0.000175,24.017232,-0.0078,1.391
6546.00,7.541749,25.02519,-0.000174,24.017234,-0.0078,1.390
6548.00,7.541954,25.02429,-0.000175,24.017156,-0.0078,1.390
6550.00,7.542799,25.02457,-0.000176,24.016775,-0.0078,1.391
6552.00,7.542139,25.02484,-0.000175,24.017304,-0.0078,1.391
6554.00,7.542470,25.02487,-0.000173,24.017460,-0.0077,1.391
6556.00,7.542388,25.02534,-0.000175,24.017333,-0.0078,1.391
6558.00,7.541515,25.02506,-0.000175,24.016496,-0.0078,1.391
6560.00,7.541102,25.02490,-0.000175,24.017123,-0.0078,1.390
6562.00,7.541950,25.02509,-0.000175,24.017007,-0.0078,1.391
6564.00,7.541899,25.02542,-0.000175,24.016951,-0.0078,1.390
6566.00,7.541273,25.02531,-0.000175,24.017239,-0.0078,1.390
6568.00,7.541459,25.02494,-0.000175,24.017389,-0.0078,1.390
6570.00,7.542307,25.02565,-0.000174,24.016454,-0.0078,1.390
6572.00,7.543078,25.02495,-0.000174,24.016260,-0.0078,1.391
6574.00,7.542676,25.02485,-0.000173,24.016849,-0.0078,1.391
6576.00,7.542346,25.02556,-0.000174,24.016773,-0.0078,1.391
6578.00,7.542305,25.02461,-0.000174,24.017736,-0.0078,1.391
6580.00,7.542407,25.02475,-0.000175,24.016615,-0.0078,1.391
6582.00,7.542859,25.02602,-0.000174,24.016826,-0.0078,1.390
6584.00,7.543032,25.02516,-0.000175,24.017386,-0.0078,1.391
6586.00,7.542574,25.02509,-0.000174,24.017417,-0.0078,1.391
6588.00,7.542418,25.02528,-0.000175,24.016956,-0.0078,1.391
6590.00,7.542441,25.02499,-0.000175,24.017429,-0.0078,1.391
6592.00,7.541981,25.02454,-0.000175,24.016777,-0.0078,1.391
6594.00,7.541805,25.02482,-0.000175,24.017308,-0.0078,1.390
6596.00,7.542341,25.02444,-0.000175,24.017116,-0.0078,1.391
6598.00,7.542664,25.02423,-0.000174,24.016798,-0.0078,1.391
6600.00,7.542879,25.02458,-0.000174,24.017034,-0.0078,1.391
6602.00,7.541586,25.02438,-0.000174,24.017083,-0.0077,1.390
@11,12.0000,24.0
6604.00,7.542096,25.02456,-0.000174,24.016847,-0.0078,1.390
6606.00,7.538824,25.02427,-0.000175,24.017357,-0.0078,1.390
6608.00,7.529331,25.02420,-0.000174,24.017391,-0.0078,1.390
6610.00,7.509638,25.02387,-0.000174,24.017246,-0.0078,1.389
6612.00,7.482897,25.02402,-0.000173,24.016853,-0.0078,1.389
6614.00,7.456965,25.02362,-0.000174,24.017067,-0.0078,1.391
6616.00,7.437486,25.02404,-0.000176,24.016974,-0.0078,1.391
6618.00,7.420425,25.02462,-0.000176,24.016715,-0.0078,1.391
6620.00,7.403711,25.02468,-0.000176,24.017112,-0.0078,1.391
6622.00,7.387538,25.02348,-0.000175,24.016829,-0.0078,1.391
6624.00,7.371385,25.02431,-0.000177,24.017685,-0.0078,1.391
6626.00,7.356123,25.02442,-0.000177,24.017544,-0.0078,1.392
6628.00,7.341082,25.02444,-0.000178,24.016420,-0.0078,1.392
6630.00,7.332626,25.02364,-0.000177,24.016693,-0.0078,1.391
6632.00,7.332281,25.02401,-0.000177,24.016882,-0.0078,1.392
6634.00,7.343750,25.02374,-0.000178,24.016951,-0.0078,1.393
6636.00,7.363561,25.02351,-0.000179,24.016820,-0.0078,1.393
6638.00,7.381794,25.02429,-0.000176,24.017870,-0.0078,1.392
6640.00,7.395014,25.02369,-0.000176,24.016873,-0.0077,1.392
6642.00,7.406918,25.02343,-0.000175,24.016954,-0.0078,1.391
6644.00,7.417766,25.02345,-0.000174,24.017438,-0.0078,1.390
6646.00,7.429608,25.02411,-0.000175,24.017061,-0.0078,1.391
6648.00,7.441582,25.02338,-0.000174,24.016822,-0.0078,1.390
6650.00,7.453123,25.02328,-0.000173,24.016960,-0.0078,1.390
6652.00,7.464790,25.02385,-0.000174,24.016739,-0.0079,1.391
6654.00,7.474361,25.02410,-0.000175,24.016702,-0.0078,1.390
6656.00,7.481723,25.02399,-0.000174,24.017183,-0.0078,1.390
6658.00,7.488899,25.02387,-0.000173,24.016942,-0.0078,1.391
6660.00,7.495177,25.02378,-0.000175,24.016867,-0.0078,1.391
6662.00,7.500769,25.02364,-0.000175,24.017261,-0.0078,1.391
6664.00,7.505320,25.02451,-0.000175,24.016697,-0.0078,1.390
6666.00,7.510356,25.02345,-0.000174,24.017491,-0.0078,1.390
6668.00,7.514437,25.02342,-0.000175,24.016563,-0.0078,1.390
6670.00,7.516479,25.02321,-0.000174,24.016936,-0.0078,1.391
6672.00,7.518115,25.02385,-0.000174,24.017224,-0.0078,1.390
6674.00,7.519256,25.02367,-0.000174,24.016673,-0.0078,1.390
6676.00,7.521794,25.02329,-0.000174,24.016742,-0.0078,1.390
6678.00,7.523803,25.02308,-0.000175,24.017319,-0.0078,1.390
6680.00,7.525058,25.02371,-0.000176,24.016769,-0.0078,1.390
6682.00,7.526129,25.02373,-0.000175,24.016536,-0.0078,1.390
6684.00,7.527744,25.02343,-0.000176,24.017230,-0.0078,1.390
6686.00,7.528491,25.02341,-0.000177,24.017212,-0.0078,1.390
6688.00,7.528629,25.02291,-0.000176,24.017632,-0.0078,1.390
6690.00,7.529136,25.02274,-0.000175,24.016744,-0.0078,1.390
6692.00,7.529227,25.02391,-0.000175,24.017063,-0.0078,1.390
6694.00,7.529544,25.02399,-0.000175,24.017089,-0.0078,1.390
6696.00,7.529606,25.02364,-0.000176,24.016878,-0.0078,1.390
6698.00,7.530252,25.02296,-0.000175,24.016510,-0.0078,1.390
6700.00,7.529641,25.02394,-0.000175,24.017718,-0.0078,1.390
6702.00,7.529836,25.02458,-0.000175,24.016965,-0.0077,1.390
6704.00,7.530212,25.02422,-0.000174,24.016657,-0.0078,1.390
6706.00,7.530233,25.02376,-0.000175,24.016797,-0.0078,1.390
6708.00,7.529478,25.02429,-0.000175,24.016998,-0.0078,1.390
6710.00,7.529486,25.02433,-0.000175,24.016831,-0.0078,1.390
6712.00,7.530139,25.02360,-0.000175,24.017571,-0.0077,1.390
6714.00,7.530333,25.02391,-0.000174,24.016991,-0.0078,1.390
6716.00,7.531477,25.02447,-0.000175,24.016447,-0.0078,1.390
6718.00,7.531563,25.02433,-0.000175,24.017665,-0.0077,1.390
6720.00,7.531191,25.02509,-0.000175,24.016740,-0.0078,1.390
6722.00,7.531239,25.02492,-0.000175,24.017065,-0.0078,1.390
6724.00,7.532125,25.02484,-0.000174,24.016918,-0.0078,1.390
6726.00,7.532556,25.02465,-0.000174,24.017241,-0.0077,1.389
6728.00,7.532424,25.02352,-0.000175,24.016779,-0.0078,1.390
6730.00,7.534041,25.02375,-0.000175,24.017058,-0.0078,1.390
6732.00,7.534842,25.02527,-0.000174,24.016795,-0.0078,1.390
6734.00,7.535450,25.02527,-0.000175,24.017524,-0.0078,1.390
6736.00,7.536288,25.02543,-0.000175,24.016753,-0.0078,1.390
6738.00,7.537314,25.02505,-0.000174,24.017350,-0.0078,1.390
6740.00,7.538946,25.02489,-0.000175,24.016780,-0.0078,1.389
6742.00,7.539598,25.02443,-0.000175,24.016922,-0.0078,1.390
6744.00,7.539617,25.02516,-0.000175,24.016523,-0.0078,1.390
6746.00,7.540055,25.02553,-0.000176,24.016619,-0.0078,1.390
6748.00,7.539279,25.02522,-0.000176,24.016677,-0.0078,1.390
6750.00,7.538729,25.02520,-0.000176,24.016697,-0.0078,1.390
6752.00,7.539042,25.02462,-0.000176,24.017152,-0.0078,1.390
6754.00,7.538771,25.02464,-0.000174,24.017333,-0.0078,1.390
6756.00,7.538535,25.02484,-0.000174,24.016871,-0.0078,1.389
6758.00,7.538335,25.02536,-0.000173,24.016588,-0.0078,1.389
6760.00,7.538173,25.02445,-0.000174,24.017426,-0.0078,1.389
6762.00,7.538350,25.02357,-0.000175,24.017353,-0.0078,1.390
6764.00,7.537984,25.02489,-0.000174,24.017174,-0.0078,1.390
6766.00,7.538052,25.02487,-0.000174,24.017081,-0.0078,1.390
6768.00,7.538014,25.02541,-0.000173,24.017007,-0.0078,1.390
6770.00,7.538021,25.02517,-0.000175,24.017152,-0.0078,1.390
6772.00,7.538239,25.02547,-0.000174,24.016769,-0.0078,1.390
6774.00,7.538874,25.02540,-0.000175,24.017114,-0.0078,1.390
6776.00,7.539895,25.02510,-0.000176,24.016795,-0.0078,1.390
6778.00,7.540093,25.02583,-0.000175,24.017159,-0.0078,1.390
6780.00,7.539597,25.02581,-0.000175,24.017373,-0.0078,1.390
6782.00,7.539376,25.02514,-0.000174,24.016971,-0.0078,1.389
6784.00,7.539424,25.02589,-0.000174,24.017312,-0.0078,1.390
6786.00,7.539540,25.02573,-0.000175,24.017438,-0.0078,1.390
6788.00,7.539502,25.02514,-0.000174,24.017248,-0.0078,1.390
6790.00,7.539242,25.02570,-0.000175,24.016581,-0.0078,1.390
6792.00,7.539603,25.02596,-0.000175,24.016949,-0.0078,1.389
6794.00,7.539121,25.02532,-0.000175,24.017585,-0.0078,1.389
6796.00,7.539385,25.02556,-0.000175,24.017339,-0.0077,1.389
6798.00,7.540086,25.02494,-0.000174,24.017382,-0.0078,1.389
6800.00,7.539890,25.02616,-0.000174,24.017244,-0.0077,1.390
6802.00,7.538693,25.02498,-0.000174,24.017179,-0.0078,1.389
6804.00,7.538920,25.02524,-0.000173,24.017226,-0.0078,1.389
6806.00,7.539400,25.02493,-0.000175,24.017157,-0.0078,1.390
6808.00,7.539256,25.02469,-0.000175,24.017186,-0.0078,1.390
6810.00,7.539579,25.02498,-0.000175,24.017031,-0.0078,1.390
6812.00,7.539963,25.02503,-0.000175,24.017031,-0.0077,1.390
6814.00,7.539833,25.02544,-0.000175,24.018053,-0.0078,1.389
6816.00,7.541100,25.02558,-0.000174,24.017002,-0.0078,1.389
6818.00,7.541632,25.02535,-0.000175,24.017288,-0.0078,1.389
6820.00,7.540794,25.02531,-0.000176,24.017386,-0.0078,1.390
6822.00,7.540293,25.02535,-0.000174,24.016690,-0.0078,1.390
6824.00,7.539510,25.02465,-0.000174,24.016945,-0.0078,1.389
6826.00,7.539513,25.02496,-0.000174,24.016864,-0.0078,1.390
6828.00,7.539499,25.02471,-0.000175,24.017350,-0.0078,1.389
6830.00,7.540022,25.02438,-0.000174,24.017484,-0.0078,1.389
6832.00,7.540346,25.02502,-0.000173,24.017297,-0.0078,1.389
6834.00,7.540718,25.02453,-0.000174,24.017235,-0.0078,1.389
6836.00,7.540021,25.02527,-0.000174,24.017344,-0.0077,1.389
6838.00,7.540293,25.02499,-0.000174,24.016730,-0.0077,1.390
6840.00,7.540122,25.02544,-0.000175,24.017362,-0.0077,1.389
6842.00,7.539329,25.02532,-0.000175,24.017560,-0.0078,1.390
6844.00,7.539397,25.02522,-0.000174,24.017297,-0.0078,1.389
6846.00,7.539954,25.02512,-0.000174,24.017360,-0.0078,1.389
6848.00,7.539654,25.02497,-0.000174,24.017065,-0.0078,1.389
6850.00,7.539153,25.02443,-0.000175,24.016621,-0.0078,1.390
6852.00,7.538851,25.02414,-0.000175,24.017036,-0.0078,1.390
6854.00,7.539178,25.02468,-0.000175,24.016864,-0.0078,1.390
6856.00,7.539669,25.02480,-0.000175,24.016699,-0.0078,1.389
6858.00,7.540020,25.02488,-0.000174,24.016815,-0.0078,1.389
6860.00,7.540264,25.02522,-0.000174,24.017380,-0.0078,1.389
6862.00,7.539985,25.02512,-0.000175,24.017047,-0.0078,1.389
6864.00,7.539527,25.02509,-0.000175,24.016304,-0.0078,1.389
6866.00,7.538522,25.02532,-0.000174,24.016548,-0.0078,1.389
6868.00,7.538896,25.02614,-0.000174,24.017605,-0.0078,1.389
6870.00,7.539315,25.02562,-0.000174,24.017310,-0.0078,1.390
6872.00,7.540241,25.02572,-0.000176,24.016927,-0.0078,1.390
6874.00,7.540427,25.02589,-0.000176,24.016956,-0.0078,1.389
6876.00,7.539719,25.02568,-0.000175,24.017496,-0.0078,1.389
6878.00,7.539476,25.02568,-0.000174,24.017130,-0.0078,1.389
6880.00,7.539445,25.02524,-0.000175,24.016166,-0.0078,1.390
6882.00,7.539200,25.02515,-0.000175,24.017154,-0.0077,1.389
6884.00,7.539674,25.02556,-0.000175,24.016791,-0.0078,1.389
6886.00,7.539037,25.02522,-0.000174,24.016512,-0.0078,1.390
6888.00,7.539214,25.02607,-0.000175,24.016809,-0.0078,1.390
6890.00,7.539170,25.02593,-0.000175,24.016249,-0.0078,1.389
6892.00,7.539073,25.02462,-0.000175,24.017094,-0.0078,1.390
6894.00,7.539727,25.02529,-0.000176,24.017382,-0.0077,1.389
6896.00,7.540672,25.02536,-0.000175,24.017036,-0.0078,1.389
6898.00,7.539885,25.02539,-0.000176,24.017270,-0.0078,1.390
6900.00,7.539753,25.02536,-0.000175,24.017281,-0.0078,1.389
6902.00,7.539665,25.02462,-0.000175,24.017420,-0.0078,1.389
6904.00,7.538928,25.02490,-0.000175,24.017533,-0.0078,1.389
6906.00,7.539209,25.02540,-0.000175,24.016916,-0.0078,1.389
6908.00,7.538994,25.02479,-0.000174,24.016844,-0.0077,1.389
6910.00,7.538872,25.02487,-0.000176,24.016675,-0.0078,1.389
6912.00,7.539158,25.02512,-0.000175,24.016786,-0.0078,1.389
6914.00,7.539160,25.02529,-0.000174,24.016913,-0.0077,1.389
6916.00,7.538982,25.02534,-0.000175,24.016576,-0.0078,1.389
6918.00,7.539178,25.02540,-0.000176,24.016811,-0.0078,1.390
6920.00,7.538931,25.02570,-0.000175,24.017161,-0.0078,1.389
6922.00,7.539280,25.02587,-0.000176,24.016673,-0.0078,1.389
6924.00,7.539658,25.02533,-0.000175,24.016648,-0.0078,1.389
6926.00,7.539305,25.02507,-0.000176,24.016929,-0.0078,1.390
6928.00,7.538794,25.02554,-0.000176,24.016789,-0.0078,1.389
6930.00,7.538454,25.02588,-0.000175,24.016798,-0.0078,1.389
6932.00,7.539054,25.02541,-0.000174,24.016474,-0.0078,1.389
6934.00,7.538861,25.02590,-0.000173,24.017212,-0.0078,1.388
6936.00,7.538344,25.02556,-0.000173,24.016762,-0.0078,1.388
6938.00,7.539220,25.02547,-0.000175,24.016931,-0.0078,1.389
6940.00,7.538961,25.02594,-0.000175,24.017049,-0.0078,1.389
6942.00,7.538700,25.02613,-0.000176,24.016354,-0.0078,1.390
6944.00,7.539253,25.02618,-0.000175,24.016630,-0.0078,1.389
6946.00,7.539097,25.02601,-0.000175,24.017089,-0.0078,1.389
6948.00,7.538278,25.02592,-0.000175,24.017232,-0.0077,1.389
6950.00,7.538609,25.02615,-0.000175,24.017366,-0.0078,1.389
6952.00,7.538106,25.02631,-0.000175,24.017018,-0.0078,1.389
6954.00,7.537089,25.02680,-0.000176,24.016646,-0.0078,1.388
6956.00,7.537269,25.02626,-0.000176,24.017072,-0.0078,1.389
6958.00,7.537719,25.02594,-0.000175,24.017411,-0.0078,1.389
6960.00,7.537515,25.02640,-0.000175,24.017141,-0.0078,1.389
6962.00,7.538047,25.02635,-0.000175,24.017326,-0.0078,1.389
6964.00,7.538888,25.02613,-0.000175,24.017728,-0.0078,1.389
6966.00,7.538103,25.02675,-0.000174,24.017805,-0.0078,1.389
6968.00,7.538503,25.02670,-0.000174,24.016670,-0.0078,1.389
6970.00,7.538959,25.02636,-0.000175,24.016983,-0.0078,1.389
6972.00,7.538935,25.02563,-0.000175,24.017491,-0.0078,1.388
6974.00,7.538629,25.02615,-0.000176,24.017371,-0.0078,1.388
6976.00,7.538239,25.02611,-0.000175,24.016621,-0.0078,1.389
6978.00,7.538390,25.02629,-0.000176,24.016804,-0.0078,1.389
6980.00,7.538405,25.02590,-0.000175,24.016835,-0.0078,1.389
6982.00,7.538296,25.02528,-0.000176,24.016780,-0.0078,1.389
6984.00,7.538575,25.02520,-0.000175,24.016887,-0.0078,1.388
6986.00,7.539391,25.02505,-0.000176,24.016844,-0.0078,1.389
6988.00,7.539074,25.02599,-0.000176,24.016507,-0.0078,1.389
6990.00,7.538574,25.02593,-0.000177,24.017136,-0.0078,1.389
6992.00,7.539098,25.02605,-0.000176,24.016438,-0.0078,1.389
6994.00,7.539327,25.02550,-0.000176,24.017128,-0.0078,1.389
6996.00,7.539514,25.02538,-0.000175,24.017330,-0.0078,1.389
6998.00,7.539276,25.02580,-0.000176,24.016934,-0.0078,1.389
7000.00,7.538434,25.02603,-0.000174,24.017375,-0.0078,1.389
7002.00,7.538415,25.02540,-0.000176,24.017221,-0.0078,1.388
7004.00,7.537512,25.02596,-0.000176,24.017491,-0.0078,1.388
7006.00,7.537605,25.02659,-0.000175,24.017910,-0.0077,1.388
7008.00,7.537619,25.02611,-0.000174,24.017447,-0.0077,1.388
7010.00,7.537831,25.02550,-0.000175,24.016688,-0.0078,1.389
7012.00,7.537851,25.02564,-0.000176,24.017574,-0.0078,1.389
7014.00,7.536862,25.02563,-0.000175,24.016866,-0.0078,1.388
7016.00,7.536933,25.02598,-0.000175,24.017136,-0.0077,1.389
7018.00,7.538142,25.02585,-0.000176,24.017344,-0.0078,1.389
7020.00,7.537167,25.02594,-0.000175,24.017047,-0.0078,1.389
7022.00,7.537541,25.02576,-0.000176,24.016699,-0.0078,1.388
7024.00,7.537591,25.02514,-0.000176,24.016382,-0.0078,1.388
7026.00,7.536902,25.02542,-0.000175,24.016534,-0.0078,1.389
7028.00,7.537485,25.02526,-0.000176,24.017031,-0.0078,1.389
7030.00,7.537792,25.02534,-0.000175,24.016983,-0.0078,1.389
7032.00,7.537886,25.02506,-0.000175,24.017183,-0.0078,1.388
7034.00,7.537865,25.02480,-0.000175,24.016844,-0.0078,1.389
7036.00,7.538286,25.02546,-0.000176,24.016574,-0.0078,1.388
7038.00,7.539480,25.02455,-0.000175,24.017172,-0.0078,1.389
7040.00,7.539094,25.02523,-0.000175,24.016262,-0.0078,1.389
7042.00,7.538307,25.02500,-0.000175,24.016657,-0.0078,1.389
7044.00,7.538192,25.02493,-0.000175,24.017041,-0.0078,1.389
7046.00,7.538155,25.02606,-0.000174,24.017199,-0.0078,1.389
7048.00,7.538225,25.02566,-0.000175,24.017790,-0.0078,1.389
7050.00,7.538182,25.02488,-0.000176,24.017147,-0.0078,1.388
7052.00,7.537611,25.02486,-0.000175,24.017380,-0.0078,1.388
7054.00,7.537832,25.02461,-0.000176,24.017487,-0.0078,1.389
7056.00,7.538062,25.02513,-0.000176,24.017223,-0.0078,1.389
7058.00,7.538711,25.02592,-0.000174,24.016855,-0.0078,1.388
7060.00,7.538071,25.02559,-0.000174,24.016291,-0.0078,1.387
7062.00,7.537594,25.02431,-0.000175,24.016826,-0.0078,1.388
7064.00,7.537882,25.02467,-0.000174,24.016862,-0.0078,1.388
7066.00,7.538087,25.02492,-0.000175,24.016566,-0.0078,1.389
7068.00,7.537091,25.02590,-0.000176,24.016905,-0.0078,1.389
7070.00,7.536277,25.02649,-0.000176,24.016655,-0.0078,1.389
7072.00,7.536596,25.02568,-0.000175,24.017047,-0.0078,1.389
7074.00,7.537375,25.02568,-0.000176,24.017266,-0.0078,1.389
7076.00,7.537081,25.02503,-0.000175,24.016777,-0.0078,1.388
7078.00,7.537795,25.02535,-0.000175,24.016157,-0.0078,1.388
7080.00,7.537401,25.02534,-0.000175,24.016713,-0.0078,1.388
7082.00,7.537219,25.02524,-0.000176,24.016342,-0.0078,1.388
7084.00,7.537396,25.02465,-0.000175,24.016411,-0.0078,1.388
7086.00,7.536657,25.02467,-0.000174,24.017214,-0.0078,1.389
7088.00,7.536112,25.02517,-0.000175,24.016354,-0.0078,1.389
7090.00,7.536421,25.02476,-0.000176,24.017446,-0.0078,1.388
7092.00,7.536327,25.02465,-0.000174,24.017881,-0.0078,1.388
7094.00,7.536916,25.02468,-0.000175,24.016311,-0.0078,1.388
7096.00,7.536688,25.02450,-0.000175,24.016137,-0.0078,1.388
7098.00,7.537016,25.02382,-0.000176,24.017641,-0.0078,1.388
7100.00,7.536298,25.02444,-0.000175,24.017525,-0.0078,1.388
7102.00,7.536343,25.02464,-0.000175,24.016612,-0.0078,1.388
7104.00,7.537092,25.02385,-0.000175,24.017141,-0.0078,1.388
7106.00,7.536998,25.02377,-0.000175,24.016711,-0.0078,1.389
7108.00,7.537139,25.02378,-0.000175,24.016782,-0.0078,1.388
7110.00,7.537296,25.02419,-0.000174,24.017027,-0.0078,1.388
7112.00,7.536930,25.02429,-0.000175,24.016605,-0.0078,1.388
7114.00,7.537377,25.02435,-0.000175,24.016918,-0.0078,1.388
7116.00,7.536952,25.02376,-0.000174,24.017243,-0.0078,1.389
7118.00,7.535855,25.02466,-0.000174,24.017631,-0.0078,1.388
7120.00,7.536433,25.02465,-0.000175,24.017683,-0.0078,1.388
7122.00,7.537079,25.02421,-0.000175,24.016657,-0.0078,1.388
7124.00,7.536964,25.02430,-0.000175,24.017431,-0.0078,1.388
7126.00,7.536885,25.02434,-0.000175,24.016492,-0.0078,1.388
7128.00,7.537157,25.02458,-0.000175,24.016619,-0.0078,1.388
7130.00,7.536859,25.02389,-0.000175,24.017342,-0.0078,1.388
7132.00,7.536883,25.02473,-0.000175,24.016639,-0.0078,1.387
7134.00,7.537321,25.02457,-0.000174,24.016927,-0.0078,1.388
7136.00,7.537364,25.02459,-0.000175,24.016962,-0.0078,1.388
7138.00,7.537032,25.02423,-0.000176,24.016643,-0.0078,1.388
7140.00,7.536608,25.02418,-0.000175,24.017058,-0.0078,1.388
7142.00,7.536904,25.02409,-0.000175,24.017190,-0.0078,1.387
7144.00,7.537620,25.02432,-0.000175,24.017203,-0.0078,1.387
7146.00,7.536700,25.02419,-0.000174,24.016780,-0.0078,1.387
7148.00,7.537001,25.02429,-0.000175,24.016586,-0.0078,1.387
7150.00,7.538042,25.02418,-0.000175,24.016095,-0.0078,1.388
7152.00,7.537537,25.02451,-0.000175,24.017190,-0.0078,1.388
7154.00,7.536512,25.02486,-0.000175,24.017011,-0.0078,1.388
7156.00,7.536621,25.02564,-0.000175,24.016681,-0.0078,1.388
7158.00,7.536558,25.02551,-0.000175,24.017322,-0.0078,1.388
7160.00,7.537271,25.02528,-0.000175,24.017344,-0.0078,1.388
7162.00,7.537959,25.02539,-0.000174,24.017444,-0.0078,1.387
7164.00,7.537176,25.02472,-0.000175,24.017558,-0.0078,1.388
7166.00,7.537072,25.02472,-0.000176,24.016296,-0.0078,1.388
7168.00,7.536880,25.02432,-0.000175,24.017224,-0.0078,1.387
7170.00,7.536230,25.02404,-0.000175,24.017223,-0.0078,1.388
7172.00,7.535795,25.02430,-0.000175,24.016931,-0.0078,1.388
7174.00,7.536002,25.02455,-0.000174,24.017099,-0.0078,1.388
7176.00,7.536539,25.02432,-0.000176,24.017357,-0.0078,1.388
7178.00,7.536823,25.02481,-0.000176,24.016302,-0.0078,1.388
7180.00,7.537501,25.02639,-0.000176,24.016782,-0.0078,1.388
7182.00,7.537787,25.02573,-0.000175,24.016802,-0.0078,1.387
7184.00,7.537855,25.02557,-0.000174,24.016463,-0.0078,1.388
7186.00,7.538260,25.02438,-0.000175,24.017170,-0.0078,1.387
7188.00,7.537945,25.02396,-0.000175,24.016882,-0.0078,1.388
7190.00,7.537703,25.02455,-0.000175,24.017228,-0.0078,1.388
7192.00,7.537082,25.02541,-0.000175,24.016508,-0.0078,1.388
7194.00,7.536332,25.02505,-0.000175,24.017047,-0.0078,1.388
7196.00,7.536449,25.02473,-0.000175,24.017123,-0.0078,1.388
7198.00,7.537403,25.02490,-0.000175,24.017085,-0.0077,1.387
7200.00,7.537626,25.02524,-0.000175,24.016967,-0.0078,1.387
7202.00,7.537175,25.02435,-0.000174,24.017698,-0.0078,1.388
@12,12.0000,24.0
7204.00,7.536291,25.02447,-0.000174,24.017025,-0.0078,1.387
7206.00,7.533733,25.02453,-0.000175,24.016420,-0.0078,1.388
7208.00,7.525581,25.02465,-0.000175,24.016160,-0.0078,1.387
7210.00,7.508649,25.02441,-0.000175,24.016722,-0.0078,1.386
7212.00,7.482385,25.02491,-0.000175,24.016780,-0.0078,1.387
7214.00,7.456371,25.02511,-0.000175,24.016956,-0.0078,1.387
7216.00,7.437152,25.02498,-0.000175,24.017299,-0.0078,1.388
7218.00,7.421832,25.02492,-0.000176,24.017373,-0.0078,1.389
7220.00,7.406732,25.02473,-0.000175,24.017237,-0.0078,1.388
7222.00,7.392075,25.02501,-0.000175,24.017406,-0.0078,1.388
7224.00,7.376707,25.02429,-0.000175,24.017217,-0.0078,1.389
7226.00,7.362026,25.02410,-0.000177,24.017003,-0.0078,1.389
7228.00,7.349203,25.02435,-0.000178,24.017150,-0.0078,1.388
7230.00,7.340594,25.02452,-0.000178,24.016432,-0.0078,1.389
7232.00,7.339640,25.02334,-0.000178,24.017699,-0.0078,1.390
7234.00,7.350951,25.02450,-0.000177,24.017377,-0.0078,1.390
7236.00,7.370549,25.02476,-0.000178,24.016806,-0.0078,1.390
7238.00,7.387122,25.02463,-0.000178,24.016646,-0.0078,1.389
7240.00,7.399861,25.02473,-0.000176,24.017029,-0.0077,1.389
7242.00,7.410216,25.02384,-0.000175,24.016817,-0.0078,1.388
7244.00,7.421365,25.02468,-0.000174,24.016934,-0.0078,1.388
7246.00,7.432744,25.02496,-0.000173,24.016987,-0.0078,1.388
7248.00,7.443227,25.02487,-0.000175,24.017237,-0.0078,1.389
7250.00,7.453626,25.02542,-0.000176,24.016965,-0.0078,1.388
7252.00,7.463848,25.02429,-0.000174,24.017429,-0.0078,1.387
7254.00,7.474057,25.02469,-0.000175,24.017482,-0.0078,1.387
7256.00,7.481508,25.02486,-0.000175,24.016969,-0.0078,1.388
7258.00,7.488878,25.02501,-0.000175,24.017090,-0.0078,1.387
7260.00,7.494055,25.02518,-0.000175,24.016041,-0.0078,1.387
7262.00,7.499455,25.02477,-0.000176,24.017290,-0.0078,1.388
7264.00,7.503439,25.02478,-0.000176,24.016637,-0.0078,1.388
7266.00,7.506874,25.02538,-0.000176,24.017181,-0.0078,1.387
7268.00,7.509667,25.02510,-0.000176,24.017243,-0.0078,1.388
7270.00,7.512770,25.02529,-0.000176,24.017003,-0.0078,1.387
7272.00,7.514895,25.02500,-0.000176,24.017087,-0.0078,1.387
7274.00,7.517430,25.02544,-0.000175,24.017009,-0.0078,1.388
7276.00,7.520067,25.02577,-0.000175,24.017061,-0.0077,1.388
7278.00,7.521870,25.02579,-0.000176,24.016813,-0.0078,1.388
7280.00,7.522788,25.02626,-0.000175,24.017089,-0.0078,1.388
7282.00,7.523517,25.02539,-0.000175,24.017917,-0.0078,1.388
7284.00,7.524586,25.02537,-0.000175,24.017455,-0.0078,1.387
7286.00,7.525323,25.02562,-0.000174,24.017145,-0.0078,1.387
7288.00,7.525459,25.02509,-0.000174,24.016566,-0.0078,1.387
7290.00,7.525983,25.02490,-0.000175,24.016846,-0.0078,1.388
7292.00,7.526227,25.02528,-0.000174,24.016590,-0.0078,1.387
7294.00,7.526221,25.02580,-0.000175,24.016166,-0.0078,1.388
7296.00,7.526846,25.02432,-0.000174,24.016909,-0.0078,1.387
7298.00,7.526683,25.02388,-0.000174,24.016871,-0.0078,1.388
7300.00,7.526110,25.02435,-0.000175,24.016784,-0.0078,1.388
7302.00,7.526308,25.02462,-0.000175,24.016855,-0.0078,1.388
7304.00,7.526155,25.02470,-0.000175,24.016663,-0.0078,1.387
7306.00,7.526169,25.02510,-0.000175,24.017043,-0.0078,1.388
7308.00,7.525660,25.02631,-0.000175,24.016695,-0.0078,1.388
7310.00,7.525341,25.02620,-0.000176,24.016708,-0.0078,1.388
7312.00,7.526116,25.02524,-0.000175,24.017181,-0.0078,1.387
7314.00,7.526995,25.02544,-0.000175,24.016858,-0.0078,1.387
7316.00,7.528780,25.02654,-0.000174,24.016574,-0.0078,1.387
7318.00,7.529985,25.02600,-0.000175,24.016731,-0.0078,1.387
7320.00,7.530730,25.02560,-0.000175,24.016249,-0.0078,1.388
7322.00,7.531286,25.02603,-0.000176,24.016875,-0.0078,1.388
7324.00,7.532640,25.02612,-0.000176,24.017248,-0.0078,1.387
7326.00,7.533221,25.02613,-0.000176,24.016880,-0.0078,1.387
7328.00,7.533350,25.02604,-0.000175,24.017282,-0.0077,1.388
7330.00,7.533490,25.02589,-0.000175,24.017054,-0.0078,1.387
7332.00,7.533363,25.02592,-0.000175,24.017021,-0.0078,1.387
7334.00,7.533642,25.02536,-0.000175,24.016713,-0.0078,1.388
7336.00,7.534235,25.02541,-0.000175,24.017007,-0.0078,1.387
7338.00,7.534947,25.02552,-0.000175,24.016608,-0.0078,1.387
7340.00,7.534655,25.02555,-0.000175,24.016701,-0.0078,1.387
7342.00,7.534532,25.02543,-0.000175,24.016817,-0.0078,1.387
7344.00,7.534492,25.02568,-0.000175,24.016536,-0.0078,1.387
7346.00,7.533930,25.02597,-0.000175,24.016905,-0.0078,1.387
7348.00,7.534040,25.02525,-0.000175,24.016476,-0.0078,1.387
7350.00,7.534443,25.02559,-0.000174,24.016713,-0.0078,1.386
7352.00,7.534820,25.02654,-0.000174,24.016704,-0.0078,1.387
7354.00,7.535080,25.02638,-0.000176,24.016795,-0.0078,1.387
7356.00,7.535354,25.02471,-0.000176,24.016338,-0.0078,1.387
7358.00,7.535067,25.02568,-0.000175,24.017136,-0.0078,1.388
7360.00,7.535011,25.02618,-0.000175,24.016494,-0.0078,1.388
7362.00,7.534891,25.02568,-0.000175,24.016400,-0.0078,1.387
7364.00,7.535700,25.02479,-0.000176,24.016630,-0.0078,1.387
7366.00,7.536218,25.02506,-0.000175,24.016563,-0.0078,1.387
7368.00,7.536019,25.02568,-0.000175,24.017228,-0.0078,1.387
7370.00,7.536066,25.02574,-0.000176,24.016454,-0.0078,1.387
7372.00,7.535694,25.02533,-0.000177,24.017273,-0.0078,1.388
7374.00,7.535413,25.02544,-0.000175,24.017580,-0.0078,1.387
7376.00,7.535833,25.02489,-0.000175,24.017525,-0.0078,1.387
7378.00,7.535434,25.02444,-0.000175,24.016927,-0.0078,1.387
7380.00,7.535658,25.02466,-0.000175,24.016644,-0.0078,1.387
7382.00,7.536088,25.02506,-0.000176,24.017409,-0.0078,1.388
7384.00,7.536155,25.02551,-0.000176,24.017065,-0.0078,1.388
7386.00,7.535858,25.02463,-0.000176,24.016746,-0.0078,1.387
7388.00,7.535830,25.02402,-0.000175,24.017500,-0.0078,1.386
7390.00,7.536254,25.02433,-0.000175,24.016516,-0.0078,1.386
7392.00,7.535229,25.02417,-0.000175,24.016663,-0.0078,1.387
7394.00,7.535064,25.02423,-0.000175,24.016282,-0.0078,1.387
7396.00,7.535143,25.02367,-0.000175,24.017154,-0.0078,1.387
7398.00,7.535425,25.02342,-0.000175,24.016976,-0.0078,1.387
7400.00,7.535545,25.02361,-0.000174,24.016798,-0.0078,1.387
7402.00,7.535218,25.02440,-0.000176,24.017070,-0.0078,1.387
7404.00,7.534967,25.02407,-0.000175,24.016693,-0.0078,1.387
7406.00,7.534905,25.02405,-0.000175,24.017163,-0.0078,1.387
7408.00,7.534760,25.02401,-0.000175,24.017649,-0.0078,1.387
7410.00,7.535334,25.02460,-0.000176,24.016523,-0.0078,1.387
7412.00,7.535531,25.02449,-0.000176,24.017462,-0.0078,1.387
7414.00,7.535742,25.02519,-0.000175,24.016666,-0.0078,1.387
7416.00,7.536577,25.02390,-0.000176,24.016206,-0.0078,1.387
7418.00,7.536986,25.02477,-0.000175,24.016171,-0.0078,1.387
7420.00,7.536428,25.02472,-0.000175,24.016958,-0.0078,1.387
7422.00,7.536433,25.02509,-0.000174,24.016547,-0.0078,1.387
7424.00,7.536578,25.02480,-0.000175,24.017072,-0.0078,1.387
7426.00,7.536235,25.02570,-0.000175,24.016938,-0.0078,1.387
7428.00,7.535575,25.02524,-0.000175,24.016800,-0.0078,1.387
7430.00,7.535113,25.02547,-0.000175,24.016673,-0.0078,1.387
7432.00,7.534901,25.02532,-0.000174,24.017067,-0.0078,1.387
7434.00,7.534662,25.02541,-0.000174,24.016773,-0.0078,1.387
7436.00,7.534494,25.02592,-0.000176,24.016320,-0.0078,1.386
7438.00,7.535191,25.02550,-0.000174,24.016541,-0.0078,1.387
7440.00,7.535106,25.02467,-0.000174,24.016824,-0.0078,1.387
7442.00,7.534466,25.02487,-0.000175,24.016614,-0.0078,1.387
7444.00,7.534540,25.02466,-0.000176,24.017513,-0.0078,1.387
7446.00,7.534525,25.02495,-0.000174,24.016960,-0.0078,1.387
7448.00,7.535477,25.02488,-0.000175,24.016362,-0.0078,1.387
7450.00,7.535352,25.02465,-0.000175,24.017137,-0.0078,1.387
7452.00,7.534957,25.02503,-0.000176,24.017237,-0.0078,1.387
7454.00,7.534381,25.02534,-0.000176,24.016637,-0.0078,1.387
7456.00,7.534920,25.02459,-0.000175,24.017166,-0.0078,1.387
7458.00,7.535553,25.02481,-0.000175,24.016849,-0.0078,1.387
7460.00,7.536174,25.02478,-0.000175,24.016401,-0.0078,1.387
7462.00,7.536704,25.02503,-0.000176,24.017007,-0.0078,1.387
7464.00,7.536418,25.02498,-0.000175,24.017611,-0.0078,1.387
7466.00,7.535856,25.02522,-0.000174,24.016728,-0.0078,1.387
7468.00,7.534453,25.02515,-0.000175,24.016971,-0.0078,1.387
7470.00,7.535031,25.02520,-0.000175,24.017212,-0.0078,1.386
7472.00,7.535077,25.02503,-0.000175,24.016693,-0.0078,1.387
7474.00,7.534992,25.02452,-0.000176,24.016936,-0.0078,1.388
7476.00,7.534654,25.02380,-0.000176,24.016284,-0.0078,1.388
7478.00,7.534919,25.02466,-0.000175,24.016275,-0.0078,1.387
7480.00,7.535101,25.02585,-0.000175,24.017027,-0.0078,1.387
7482.00,7.535129,25.02499,-0.000175,24.016318,-0.0078,1.387
7484.00,7.535902,25.02418,-0.000175,24.017020,-0.0078,1.386
7486.00,7.536080,25.02516,-0.000176,24.016766,-0.0078,1.386
7488.00,7.535549,25.02462,-0.000174,24.016643,-0.0078,1.387
7490.00,7.534630,25.02475,-0.000174,24.017061,-0.0078,1.387
7492.00,7.535293,25.02535,-0.000175,24.016762,-0.0078,1.387
7494.00,7.534988,25.02553,-0.000176,24.016619,-0.0078,1.387
7496.00,7.535202,25.02510,-0.000176,24.017005,-0.0078,1.387
7498.00,7.535553,25.02524,-0.000175,24.017009,-0.0078,1.387
7500.00,7.535608,25.02500,-0.000175,24.016343,-0.0078,1.387
7502.00,7.535783,25.02569,-0.000177,24.016547,-0.0078,1.386
7504.00,7.535244,25.02565,-0.000176,24.016827,-0.0078,1.387
7506.00,7.535617,25.02542,-0.000174,24.016182,-0.0078,1.387
7508.00,7.535450,25.02485,-0.000175,24.016871,-0.0078,1.387
7510.00,7.535072,25.02558,-0.000176,24.017241,-0.0078,1.387
7512.00,7.534520,25.02608,-0.000175,24.016956,-0.0078,1.387
7514.00,7.534056,25.02662,-0.000174,24.016066,-0.0078,1.387
7516.00,7.535553,25.02590,-0.000176,24.016566,-0.0078,1.387
7518.00,7.534443,25.02567,-0.000176,24.016128,-0.0078,1.387
7520.00,7.534017,25.02537,-0.000176,24.016820,-0.0078,1.387
7522.00,7.534303,25.02560,-0.000174,24.017221,-0.0078,1.387
7524.00,7.534506,25.02539,-0.000175,24.016405,-0.0078,1.387
7526.00,7.534768,25.02477,-0.000176,24.016652,-0.0078,1.387
7528.00,7.534476,25.02466,-0.000177,24.017050,-0.0078,1.388
7530.00,7.534109,25.02465,-0.000176,24.016742,-0.0078,1.387
7532.00,7.534719,25.02454,-0.000176,24.016572,-0.0078,1.387
7534.00,7.535130,25.02397,-0.000175,24.016255,-0.0079,1.386
7536.00,7.535663,25.02418,-0.000177,24.016784,-0.0078,1.387
7538.00,7.535052,25.02533,-0.000175,24.016394,-0.0078,1.387
7540.00,7.536006,25.02474,-0.000175,24.016637,-0.0078,1.386
7542.00,7.535970,25.02463,-0.000175,24.016595,-0.0078,1.386
7544.00,7.535699,25.02523,-0.000176,24.016835,-0.0078,1.387
7546.00,7.534922,25.02576,-0.000175,24.017263,-0.0078,1.387
7548.00,7.533989,25.02549,-0.000175,24.016898,-0.0078,1.387
7550.00,7.533588,25.02587,-0.000174,24.016688,-0.0078,1.387
7552.00,7.534154,25.02625,-0.000175,24.016550,-0.0078,1.387
7554.00,7.534230,25.02606,-0.000176,24.016474,-0.0078,1.387
7556.00,7.534409,25.02578,-0.000176,24.016452,-0.0078,1.387
7558.00,7.534043,25.02607,-0.000176,24.017288,-0.0078,1.387
7560.00,7.534039,25.02592,-0.000175,24.017165,-0.0078,1.387
7562.00,7.534408,25.02638,-0.000174,24.016918,-0.0078,1.387
7564.00,7.534311,25.02609,-0.000174,24.017074,-0.0078,1.387
7566.00,7.534211,25.02628,-0.000175,24.016617,-0.0078,1.388
7568.00,7.534027,25.02644,-0.000175,24.017018,-0.0078,1.386
7570.00,7.534175,25.02651,-0.000175,24.016664,-0.0079,1.386
7572.00,7.535175,25.02684,-0.000174,24.016663,-0.0078,1.387
7574.00,7.534713,25.02658,-0.000175,24.016525,-0.0078,1.387
7576.00,7.534116,25.02691,-0.000176,24.017105,-0.0078,1.386
7578.00,7.533858,25.02747,-0.000175,24.016490,-0.0078,1.387
7580.00,7.533591,25.02724,-0.000175,24.017467,-0.0078,1.387
7582.00,7.534927,25.02744,-0.000175,24.017607,-0.0078,1.388
7584.00,7.535083,25.02713,-0.000177,24.016931,-0.0079,1.387
7586.00,7.534105,25.02667,-0.000176,24.016173,-0.0078,1.386
7588.00,7.534097,25.02657,-0.000175,24.016822,-0.0078,1.387
7590.00,7.533919,25.02772,-0.000176,24.017313,-0.0078,1.387
7592.00,7.534133,25.02725,-0.000176,24.016940,-0.0078,1.387
7594.00,7.533859,25.02750,-0.000176,24.016256,-0.0078,1.387
7596.00,7.534202,25.02669,-0.000175,24.016501,-0.0078,1.387
7598.00,7.534075,25.02576,-0.000174,24.017357,-0.0078,1.387
7600.00,7.533601,25.02622,-0.000174,24.016505,-0.0078,1.386
7602.00,7.534290,25.02688,-0.000174,24.016875,-0.0078,1.386
7604.00,7.534233,25.02594,-0.000176,24.016735,-0.0078,1.387
7606.00,7.534036,25.02531,-0.000176,24.017272,-0.0078,1.387
7608.00,7.532722,25.02612,-0.000176,24.017264,-0.0078,1.387
7610.00,7.533160,25.02602,-0.000176,24.016514,-0.0078,1.387
7612.00,7.534253,25.02523,-0.000175,24.016985,-0.0078,1.387
7614.00,7.534078,25.02532,-0.000175,24.016527,-0.0078,1.387
7616.00,7.533549,25.02600,-0.000175,24.016372,-0.0078,1.387
7618.00,7.533437,25.02565,-0.000176,24.016405,-0.0078,1.386
7620.00,7.533942,25.02446,-0.000176,24.017212,-0.0078,1.387
7622.00,7.533943,25.02519,-0.000175,24.016973,-0.0078,1.386
7624.00,7.534014,25.02644,-0.000177,24.016146,-0.0078,1.386
7626.00,7.533101,25.02570,-0.000176,24.016175,-0.0078,1.386
7628.00,7.532945,25.02575,-0.000175,24.016610,-0.0078,1.387
7630.00,7.533843,25.02597,-0.000175,24.017645,-0.0078,1.387
7632.00,7.534561,25.02630,-0.000176,24.016887,-0.0078,1.387
7634.00,7.534360,25.02585,-0.000176,24.016862,-0.0078,1.387
7636.00,7.533368,25.02537,-0.000175,24.016953,-0.0078,1.386
7638.00,7.534141,25.02560,-0.000175,24.017190,-0.0078,1.386
7640.00,7.534159,25.02620,-0.000176,24.016434,-0.0078,1.386
7642.00,7.534358,25.02603,-0.000175,24.017139,-0.0078,1.387
7644.00,7.534419,25.02641,-0.000175,24.017130,-0.0078,1.387
7646.00,7.534173,25.02618,-0.000175,24.017418,-0.0078,1.386
7648.00,7.533528,25.02543,-0.000175,24.017012,-0.0078,1.387
7650.00,7.534170,25.02597,-0.000176,24.016858,-0.0078,1.387
7652.00,7.534152,25.02593,-0.000175,24.017244,-0.0078,1.386
7654.00,7.533706,25.02615,-0.000175,24.017770,-0.0078,1.386
7656.00,7.533501,25.02721,-0.000175,24.016797,-0.0078,1.386
7658.00,7.534012,25.02707,-0.000175,24.016757,-0.0078,1.387
7660.00,7.533960,25.02677,-0.000174,24.016905,-0.0078,1.386
7662.00,7.533750,25.02630,-0.000175,24.017147,-0.0078,1.387
7664.00,7.533732,25.02616,-0.000175,24.017101,-0.0078,1.387
7666.00,7.533293,25.02692,-0.000176,24.017040,-0.0078,1.387
7668.00,7.533203,25.02760,-0.000175,24.017148,-0.0078,1.387
7670.00,7.533623,25.02716,-0.000176,24.017273,-0.0078,1.387
7672.00,7.533199,25.02628,-0.000175,24.016826,-0.0078,1.387
7674.00,7.533815,25.02616,-0.000175,24.016789,-0.0078,1.386
7676.00,7.534084,25.02662,-0.000175,24.017275,-0.0078,1.386
7678.00,7.534054,25.02711,-0.000176,24.017054,-0.0078,1.386
7680.00,7.534153,25.02678,-0.000175,24.017018,-0.0078,1.387
7682.00,7.534354,25.02602,-0.000175,24.017096,-0.0078,1.387
7684.00,7.533530,25.02690,-0.000176,24.016356,-0.0078,1.386
7686.00,7.533692,25.02679,-0.000176,24.017248,-0.0078,1.387
7688.00,7.533045,25.02767,-0.000174,24.017206,-0.0078,1.387
7690.00,7.532847,25.02700,-0.000176,24.016171,-0.0078,1.387
7692.00,7.532990,25.02667,-0.000175,24.016775,-0.0079,1.386
7694.00,7.533292,25.02638,-0.000176,24.016809,-0.0078,1.387
7696.00,7.533804,25.02604,-0.000175,24.016798,-0.0078,1.387
7698.00,7.533495,25.02597,-0.000174,24.016653,-0.0078,1.386
7700.00,7.533396,25.02661,-0.000175,24.016169,-0.0078,1.387
7702.00,7.533686,25.02600,-0.000175,24.016748,-0.0078,1.386
7704.00,7.533448,25.02541,-0.000176,24.017217,-0.0078,1.386
7706.00,7.533443,25.02593,-0.000175,24.016936,-0.0078,1.386
7708.00,7.532998,25.02640,-0.000174,24.016632,-0.0078,1.386
7710.00,7.532944,25.02670,-0.000176,24.016739,-0.0078,1.386
7712.00,7.533694,25.02654,-0.000176,24.016298,-0.0078,1.386
7714.00,7.533585,25.02662,-0.000175,24.016844,-0.0078,1.387
7716.00,7.533823,25.02615,-0.000176,24.016527,-0.0078,1.387
7718.00,7.533615,25.02667,-0.000177,24.016278,-0.0078,1.386
7720.00,7.533981,25.02615,-0.000176,24.016358,-0.0079,1.387
7722.00,7.534269,25.02633,-0.000176,24.016878,-0.0078,1.387
7724.00,7.533994,25.02690,-0.000175,24.016675,-0.0078,1.387
7726.00,7.533970,25.02615,-0.000176,24.016463,-0.0078,1.387
7728.00,7.533668,25.02605,-0.000177,24.016360,-0.0078,1.387
7730.00,7.533249,25.02643,-0.000175,24.016909,-0.0079,1.386
7732.00,7.533622,25.02677,-0.000175,24.016561,-0.0078,1.387
7734.00,7.534164,25.02647,-0.000175,24.016461,-0.0078,1.387
7736.00,7.533953,25.02670,-0.000175,24.016307,-0.0079,1.387
7738.00,7.533755,25.02654,-0.000174,24.016081,-0.0078,1.387
7740.00,7.533421,25.02671,-0.000175,24.016920,-0.0078,1.387
7742.00,7.533070,25.02652,-0.000176,24.017246,-0.0078,1.387
7744.00,7.532825,25.02673,-0.000175,24.017090,-0.0078,1.387
7746.00,7.532170,25.02629,-0.000176,24.016626,-0.0078,1.387
7748.00,7.532691,25.02614,-0.000175,24.017384,-0.0078,1.386
7750.00,7.533612,25.02581,-0.000176,24.016487,-0.0078,1.386
7752.00,7.533866,25.02662,-0.000175,24.016657,-0.0078,1.386
7754.00,7.533743,25.02614,-0.000174,24.016586,-0.0078,1.386
7756.00,7.533658,25.02605,-0.000176,24.017266,-0.0078,1.386
7758.00,7.532786,25.02660,-0.000176,24.017834,-0.0078,1.386
7760.00,7.532429,25.02649,-0.000175,24.016550,-0.0078,1.387
7762.00,7.533274,25.02700,-0.000176,24.017069,-0.0078,1.387
7764.00,7.533508,25.02646,-0.000175,24.016621,-0.0078,1.386
7766.00,7.532748,25.02589,-0.000174,24.016557,-0.0078,1.386
7768.00,7.533125,25.02675,-0.000175,24.016407,-0.0078,1.386
7770.00,7.533757,25.02667,-0.000175,24.016411,-0.0079,1.386
7772.00,7.533549,25.02638,-0.000175,24.016755,-0.0078,1.386
7774.00,7.533475,25.02658,-0.000176,24.016240,-0.0078,1.386
7776.00,7.533243,25.02618,-0.000176,24.016657,-0.0078,1.386
7778.00,7.532851,25.02684,-0.000176,24.016677,-0.0078,1.387
7780.00,7.532981,25.02776,-0.000176,24.016053,-0.0078,1.386
7782.00,7.532841,25.02752,-0.000176,24.016987,-0.0078,1.386
7784.00,7.532215,25.02682,-0.000176,24.016744,-0.0078,1.386
7786.00,7.533065,25.02721,-0.000176,24.016338,-0.0078,1.385
7788.00,7.534138,25.02686,-0.000174,24.016963,-0.0078,1.386
7790.00,7.533926,25.02690,-0.000175,24.016721,-0.0078,1.386
7792.00,7.533890,25.02706,-0.000175,24.017040,-0.0078,1.386
7794.00,7.533890,25.02667,-0.000175,24.016595,-0.0078,1.386
7796.00,7.533290,25.02634,-0.000177,24.016829,-0.0078,1.387
7798.00,7.533133,25.02726,-0.000176,24.016788,-0.0078,1.386
7800.00,7.532833,25.02670,-0.000175,24.016028,-0.0078,1.386
7802.00,7.532120,25.02574,-0.000175,24.015995,-0.0078,1.386
@13,12.0000,24.0
7804.00,7.532186,25.02634,-0.000176,24.017154,-0.0078,1.386
7806.00,7.530097,25.02550,-0.000177,24.016501,-0.0078,1.386
7808.00,7.523009,25.02598,-0.000175,24.016235,-0.0079,1.386
7810.00,7.508179,25.02626,-0.000175,24.016706,-0.0079,1.385
7812.00,7.483737,25.02681,-0.000174,24.017152,-0.0078,1.385
7814.00,7.458740,25.02665,-0.000175,24.016461,-0.0078,1.386
7816.00,7.439494,25.02582,-0.000176,24.017379,-0.0078,1.386
7818.00,7.425332,25.02642,-0.000176,24.016238,-0.0078,1.387
7820.00,7.411813,25.02638,-0.000177,24.016222,-0.0079,1.387
7822.00,7.397524,25.02623,-0.000177,24.016759,-0.0078,1.388
7824.00,7.383691,25.02675,-0.000177,24.016895,-0.0078,1.388
7826.00,7.370554,25.02719,-0.000177,24.016434,-0.0079,1.387
7828.00,7.358183,25.02731,-0.000178,24.015997,-0.0079,1.387
7830.00,7.349189,25.02680,-0.000179,24.015975,-0.0078,1.388
7832.00,7.347310,25.02684,-0.000179,24.016630,-0.0079,1.389
7834.00,7.355747,25.02665,-0.000178,24.016508,-0.0078,1.388
7836.00,7.374034,25.02722,-0.000179,24.016599,-0.0078,1.388
7838.00,7.391764,25.02631,-0.000178,24.016378,-0.0078,1.388
7840.00,7.405006,25.02663,-0.000178,24.016202,-0.0078,1.387
7842.00,7.414898,25.02701,-0.000176,24.016469,-0.0079,1.386
7844.00,7.424704,25.02681,-0.000174,24.016951,-0.0078,1.387
7846.00,7.434516,25.02745,-0.000175,24.016416,-0.0078,1.387
7848.00,7.445411,25.02785,-0.000176,24.016492,-0.0078,1.386
7850.00,7.455446,25.02723,-0.000176,24.015979,-0.0078,1.387
7852.00,7.464718,25.02703,-0.000175,24.016345,-0.0078,1.386
7854.00,7.473537,25.02671,-0.000175,24.016425,-0.0078,1.386
7856.00,7.481440,25.02730,-0.000175,24.016617,-0.0078,1.386
7858.00,7.488089,25.02666,-0.000176,24.016811,-0.0078,1.386
7860.00,7.494123,25.02671,-0.000176,24.016334,-0.0078,1.386
7862.00,7.498386,25.02682,-0.000175,24.016891,-0.0078,1.387
7864.00,7.501763,25.02706,-0.000176,24.016476,-0.0078,1.387
7866.00,7.504185,25.02673,-0.000176,24.016140,-0.0078,1.386
7868.00,7.506421,25.02626,-0.000177,24.017451,-0.0078,1.387
7870.00,7.509713,25.02693,-0.000177,24.016722,-0.0078,1.386
7872.00,7.512390,25.02683,-0.000175,24.017137,-0.0078,1.386
7874.00,7.514436,25.02670,-0.000176,24.017038,-0.0078,1.386
7876.00,7.516894,25.02604,-0.000175,24.017041,-0.0078,1.387
7878.00,7.518238,25.02625,-0.000176,24.016556,-0.0078,1.386
7880.00,7.519546,25.02636,-0.000176,24.016028,-0.0078,1.386
7882.00,7.520836,25.02682,-0.000176,24.016588,-0.0078,1.387
7884.00,7.522301,25.02674,-0.000176,24.016904,-0.0078,1.386
7886.00,7.523839,25.02668,-0.000175,24.016285,-0.0078,1.386
7888.00,7.523848,25.02708,-0.000176,24.016307,-0.0079,1.386
7890.00,7.523760,25.02689,-0.000176,24.017016,-0.0078,1.387
7892.00,7.523775,25.02701,-0.000176,24.015983,-0.0078,1.387
7894.00,7.523943,25.02672,-0.000176,24.016282,-0.0078,1.386
7896.00,7.524598,25.02648,-0.000175,24.016218,-0.0078,1.386
7898.00,7.524240,25.02636,-0.000175,24.016193,-0.0078,1.386
7900.00,7.523671,25.02760,-0.000176,24.016316,-0.0078,1.386
7902.00,7.523897,25.02781,-0.000176,24.016588,-0.0078,1.387
7904.00,7.523288,25.02743,-0.000176,24.016576,-0.0078,1.386
7906.00,7.523669,25.02734,-0.000176,24.016690,-0.0078,1.386
7908.00,7.524766,25.02801,-0.000175,24.016670,-0.0078,1.386
7910.00,7.525168,25.02811,-0.000176,24.016916,-0.0078,1.386
7912.00,7.524465,25.02735,-0.000176,24.016893,-0.0078,1.386
7914.00,7.524128,25.02789,-0.000176,24.017592,-0.0078,1.386
7916.00,7.524337,25.02746,-0.000176,24.017388,-0.0078,1.386
7918.00,7.525319,25.02763,-0.000174,24.016157,-0.0078,1.386
7920.00,7.525019,25.02721,-0.000175,24.016920,-0.0078,1.386
7922.00,7.525949,25.02715,-0.000176,24.016570,-0.0078,1.386
7924.00,7.527167,25.02710,-0.000175,24.016813,-0.0078,1.386
7926.00,7.527268,25.02689,-0.000176,24.016583,-0.0078,1.386
7928.00,7.528094,25.02657,-0.000176,24.016256,-0.0078,1.386
7930.00,7.528418,25.02586,-0.000175,24.016588,-0.0078,1.385
7932.00,7.528656,25.02700,-0.000175,24.015961,-0.0078,1.386
7934.00,7.529880,25.02705,-0.000177,24.016994,-0.0078,1.387
7936.00,7.530987,25.02714,-0.000175,24.016842,-0.0078,1.387
7938.00,7.531152,25.02669,-0.000176,24.016536,-0.0078,1.386
7940.00,7.531411,25.02633,-0.000175,24.016391,-0.0078,1.386
7942.00,7.532446,25.02717,-0.000176,24.016276,-0.0078,1.386
7944.00,7.532300,25.02740,-0.000175,24.016706,-0.0078,1.387
7946.00,7.532191,25.02603,-0.000176,24.016273,-0.0078,1.387
7948.00,7.531449,25.02710,-0.000176,24.016547,-0.0078,1.386
7950.00,7.531722,25.02723,-0.000177,24.016507,-0.0078,1.387
7952.00,7.530949,25.02702,-0.000177,24.016320,-0.0078,1.386
7954.00,7.531565,25.02702,-0.000178,24.016603,-0.0078,1.387
7956.00,7.531504,25.02688,-0.000176,24.016710,-0.0078,1.387
7958.00,7.531801,25.02718,-0.000175,24.016318,-0.0078,1.386
7960.00,7.531403,25.02703,-0.000175,24.017127,-0.0078,1.386
7962.00,7.531144,25.02684,-0.000175,24.017199,-0.0078,1.386
7964.00,7.531331,25.02669,-0.000177,24.016585,-0.0078,1.387
7966.00,7.531296,25.02672,-0.000177,24.016481,-0.0078,1.386
7968.00,7.531420,25.02649,-0.000175,24.017036,-0.0078,1.386
7970.00,7.531442,25.02710,-0.000174,24.017007,-0.0078,1.386
7972.00,7.532005,25.02730,-0.000175,24.016378,-0.0078,1.386
7974.00,7.531871,25.02732,-0.000176,24.016463,-0.0078,1.386
7976.00,7.531947,25.02745,-0.000176,24.016550,-0.0078,1.386
7978.00,7.532219,25.02675,-0.000175,24.016610,-0.0078,1.387
7980.00,7.532625,25.02706,-0.000175,24.017079,-0.0078,1.386
7982.00,7.532843,25.02716,-0.000175,24.016374,-0.0078,1.386
7984.00,7.532504,25.02727,-0.000176,24.016708,-0.0078,1.386
7986.00,7.531538,25.02739,-0.000175,24.017558,-0.0078,1.385
7988.00,7.532070,25.02668,-0.000175,24.017096,-0.0078,1.386
7990.00,7.532326,25.02697,-0.000175,24.015769,-0.0078,1.386
7992.00,7.531981,25.02651,-0.000175,24.016367,-0.0079,1.386
7994.00,7.532261,25.02626,-0.000174,24.016427,-0.0078,1.386
7996.00,7.532314,25.02677,-0.000175,24.016697,-0.0078,1.386
7998.00,7.531619,25.02687,-0.000176,24.017518,-0.0078,1.386
8000.00,7.530990,25.02738,-0.000175,24.015972,-0.0078,1.386
8002.00,7.530460,25.02727,-0.000175,24.016425,-0.0078,1.386
8004.00,7.530299,25.02679,-0.000177,24.016585,-0.0079,1.386
8006.00,7.531281,25.02644,-0.000176,24.016505,-0.0079,1.386
8008.00,7.532153,25.02654,-0.000175,24.016724,-0.0079,1.386
8010.00,7.532289,25.02682,-0.000175,24.016505,-0.0078,1.385
8012.00,7.532207,25.02699,-0.000176,24.016576,-0.0078,1.386
8014.00,7.531588,25.02638,-0.000177,24.016126,-0.0078,1.386
8016.00,7.531190,25.02635,-0.000176,24.016577,-0.0078,1.387
8018.00,7.531960,25.02714,-0.000175,24.015961,-0.0078,1.386
8020.00,7.532107,25.02730,-0.000176,24.016512,-0.0078,1.385
8022.00,7.531897,25.02724,-0.000176,24.017098,-0.0078,1.386
8024.00,7.532001,25.02729,-0.000174,24.016904,-0.0078,1.386
8026.00,7.531713,25.02666,-0.000175,24.016481,-0.0078,1.386
8028.00,7.531781,25.02700,-0.000176,24.016541,-0.0078,1.386
8030.00,7.532214,25.02759,-0.000176,24.016769,-0.0079,1.386
8032.00,7.531856,25.02715,-0.000176,24.016371,-0.0078,1.385
8034.00,7.532473,25.02777,-0.000175,24.016722,-0.0078,1.386
8036.00,7.532176,25.02789,-0.000176,24.016501,-0.0078,1.386
8038.00,7.531211,25.02784,-0.000176,24.016597,-0.0078,1.386
8040.00,7.531442,25.02773,-0.000176,24.016750,-0.0078,1.385
8042.00,7.532099,25.02824,-0.000175,24.016289,-0.0078,1.385
8044.00,7.532430,25.02832,-0.000174,24.017016,-0.0078,1.386
8046.00,7.531176,25.02756,-0.000176,24.016331,-0.0078,1.387
8048.00,7.531690,25.02736,-0.000177,24.016855,-0.0078,1.387
8050.00,7.531765,25.02787,-0.000176,24.016516,-0.0079,1.386
8052.00,7.531365,25.02847,-0.000177,24.016450,-0.0078,1.385
8054.00,7.531437,25.02827,-0.000176,24.016122,-0.0078,1.386
8056.00,7.531990,25.02763,-0.000177,24.016003,-0.0078,1.386
8058.00,7.531433,25.02766,-0.000177,24.016512,-0.0078,1.387
8060.00,7.531096,25.02823,-0.000177,24.016570,-0.0078,1.385
8062.00,7.531608,25.02795,-0.000176,24.016556,-0.0078,1.386
8064.00,7.532491,25.02819,-0.000174,24.016779,-0.0078,1.386
8066.00,7.532797,25.02806,-0.000175,24.016447,-0.0078,1.386
8068.00,7.532989,25.02860,-0.000176,24.015981,-0.0078,1.387
8070.00,7.532064,25.02848,-0.000176,24.017252,-0.0078,1.386
8072.00,7.532546,25.02930,-0.000176,24.016641,-0.0078,1.386
8074.00,7.531688,25.02881,-0.000175,24.016947,-0.0078,1.386
8076.00,7.531493,25.02834,-0.000176,24.016427,-0.0078,1.386
8078.00,7.531563,25.02875,-0.000176,24.016371,-0.0078,1.386
8080.00,7.531835,25.02818,-0.000175,24.015923,-0.0078,1.386
8082.00,7.531584,25.02894,-0.000176,24.016585,-0.0078,1.386
8084.00,7.531919,25.02898,-0.000176,24.016467,-0.0078,1.386
8086.00,7.532564,25.02936,-0.000176,24.016333,-0.0079,1.387
8088.00,7.532303,25.02822,-0.000177,24.016588,-0.0078,1.386
8090.00,7.532031,25.02757,-0.000175,24.016764,-0.0078,1.386
8092.00,7.531649,25.02854,-0.000176,24.017023,-0.0078,1.386
8094.00,7.531972,25.02858,-0.000176,24.017002,-0.0078,1.386
8096.00,7.531943,25.02827,-0.000175,24.016905,-0.0078,1.386
8098.00,7.532003,25.02864,-0.000175,24.016886,-0.0078,1.386
8100.00,7.531881,25.02790,-0.000175,24.016452,-0.0079,1.386
8102.00,7.531906,25.02787,-0.000176,24.016278,-0.0078,1.387
8104.00,7.532446,25.02835,-0.000176,24.015881,-0.0078,1.386
8106.00,7.532195,25.02931,-0.000174,24.016284,-0.0079,1.387
8108.00,7.532668,25.02899,-0.000176,24.016653,-0.0078,1.386
8110.00,7.533089,25.02959,-0.000175,24.016840,-0.0078,1.386
8112.00,7.533816,25.02923,-0.000175,24.016594,-0.0078,1.386
8114.00,7.533524,25.02921,-0.000174,24.016713,-0.0078,1.386
8116.00,7.532900,25.02991,-0.000176,24.017219,-0.0078,1.386
8118.00,7.532497,25.02936,-0.000176,24.017007,-0.0079,1.385
8120.00,7.532572,25.02895,-0.000175,24.016663,-0.0078,1.386
8122.00,7.531821,25.02883,-0.000174,24.016911,-0.0078,1.387
8124.00,7.532148,25.02930,-0.000175,24.016996,-0.0078,1.386
8126.00,7.532038,25.02874,-0.000176,24.016610,-0.0078,1.386
8128.00,7.531850,25.02818,-0.000175,24.016197,-0.0078,1.385
8130.00,7.531887,25.02815,-0.000176,24.017029,-0.0078,1.386
8132.00,7.532275,25.02845,-0.000176,24.017482,-0.0078,1.385
8134.00,7.531663,25.02799,-0.000175,24.016751,-0.0078,1.386
8136.00,7.530908,25.02876,-0.000176,24.016545,-0.0078,1.386
8138.00,7.530832,25.02853,-0.000176,24.016400,-0.0078,1.386
8140.00,7.530292,25.02840,-0.000176,24.016420,-0.0078,1.386
8142.00,7.530356,25.02905,-0.000177,24.015747,-0.0078,1.386
8144.00,7.530675,25.02779,-0.000176,24.016255,-0.0078,1.385
8146.00,7.530800,25.02771,-0.000177,24.016704,-0.0078,1.385
8148.00,7.530675,25.02777,-0.000174,24.016541,-0.0078,1.386
8150.00,7.530883,25.02837,-0.000176,24.016418,-0.0078,1.387
8152.00,7.531715,25.02727,-0.000177,24.016826,-0.0078,1.386
8154.00,7.531226,25.02715,-0.000176,24.016264,-0.0078,1.386
8156.00,7.530496,25.02828,-0.000176,24.016624,-0.0079,1.386
8158.00,7.530761,25.02828,-0.000176,24.016938,-0.0078,1.386
8160.00,7.530152,25.02807,-0.000177,24.016037,-0.0078,1.386
8162.00,7.529682,25.02804,-0.000176,24.016166,-0.0078,1.386
8164.00,7.530715,25.02857,-0.000176,24.016619,-0.0078,1.386
8166.00,7.532196,25.02850,-0.000176,24.016409,-0.0078,1.387
8168.00,7.532267,25.02901,-0.000177,24.016759,-0.0078,1.386
8170.00,7.531451,25.02886,-0.000177,24.016889,-0.0078,1.386
8172.00,7.530772,25.02791,-0.000176,24.016933,-0.0078,1.386
8174.00,7.530050,25.02905,-0.000175,24.016561,-0.0078,1.386
8176.00,7.530407,25.02873,-0.000175,24.016858,-0.0078,1.386
8178.00,7.531196,25.02825,-0.000176,24.016363,-0.0078,1.386
8180.00,7.531530,25.02906,-0.000175,24.017230,-0.0078,1.387
8182.00,7.531231,25.02855,-0.000175,24.016360,-0.0078,1.386
8184.00,7.530918,25.02843,-0.000176,24.016644,-0.0078,1.386
8186.00,7.530741,25.02783,-0.000175,24.016472,-0.0078,1.386
8188.00,7.531563,25.02769,-0.000175,24.016226,-0.0078,1.386
8190.00,7.531299,25.02773,-0.000176,24.017230,-0.0078,1.386
8192.00,7.530692,25.02873,-0.000176,24.016646,-0.0078,1.386
8194.00,7.531192,25.02866,-0.000176,24.016409,-0.0078,1.386
8196.00,7.531286,25.02825,-0.000177,24.016702,-0.0078,1.386
8198.00,7.531048,25.02834,-0.000176,24.016663,-0.0078,1.386
8200.00,7.530999,25.02846,-0.000175,24.016721,-0.0078,1.385
8202.00,7.530807,25.02886,-0.000175,24.016949,-0.0078,1.385
8204.00,7.530059,25.02902,-0.000176,24.016887,-0.0078,1.386
8206.00,7.530218,25.02793,-0.000176,24.016233,-0.0078,1.386
8208.00,7.531003,25.02753,-0.000176,24.016528,-0.0078,1.386
8210.00,7.531639,25.02797,-0.000177,24.016278,-0.0078,1.386
8212.00,7.531038,25.02836,-0.000176,24.016229,-0.0078,1.386
8214.00,7.530580,25.02784,-0.000177,24.016523,-0.0078,1.386
8216.00,7.530410,25.02755,-0.000176,24.017299,-0.0078,1.386
8218.00,7.531360,25.02835,-0.000177,24.017060,-0.0078,1.386
8220.00,7.531135,25.02847,-0.000176,24.017009,-0.0079,1.386
8222.00,7.530179,25.02838,-0.000175,24.016164,-0.0078,1.386
8224.00,7.530194,25.02852,-0.000175,24.016784,-0.0078,1.386
8226.00,7.530807,25.02880,-0.000176,24.016367,-0.0078,1.386
8228.00,7.531175,25.02821,-0.000175,24.016719,-0.0077,1.385
8230.00,7.531384,25.02688,-0.000176,24.016771,-0.0078,1.386
8232.00,7.531473,25.02765,-0.000176,24.016481,-0.0078,1.386
8234.00,7.531127,25.02733,-0.000176,24.016827,-0.0078,1.386
8236.00,7.530631,25.02794,-0.000176,24.015936,-0.0079,1.386
8238.00,7.529910,25.02793,-0.000174,24.016449,-0.0079,1.386
8240.00,7.529894,25.02685,-0.000176,24.016527,-0.0078,1.386
8242.00,7.529946,25.02644,-0.000175,24.016588,-0.0078,1.385
8244.00,7.530187,25.02730,-0.000175,24.016260,-0.0078,1.386
8246.00,7.530854,25.02706,-0.000175,24.016668,-0.0078,1.386
8248.00,7.530142,25.02737,-0.000176,24.016623,-0.0078,1.386
8250.00,7.529859,25.02736,-0.000176,24.016826,-0.0078,1.386
8252.00,7.530641,25.02774,-0.000176,24.016880,-0.0078,1.386
8254.00,7.529748,25.02804,-0.000176,24.016887,-0.0078,1.386
8256.00,7.528769,25.02742,-0.000175,24.016478,-0.0078,1.386
8258.00,7.529158,25.02671,-0.000175,24.017188,-0.0078,1.385
8260.00,7.529672,25.02776,-0.000177,24.016737,-0.0078,1.386
8262.00,7.530057,25.02763,-0.000176,24.016188,-0.0078,1.386
8264.00,7.530251,25.02749,-0.000175,24.016699,-0.0078,1.386
8266.00,7.531176,25.02755,-0.000175,24.016342,-0.0078,1.386
8268.00,7.531253,25.02767,-0.000176,24.016969,-0.0078,1.386
8270.00,7.530831,25.02768,-0.000175,24.016699,-0.0078,1.386
8272.00,7.529684,25.02711,-0.000175,24.016963,-0.0078,1.386
8274.00,7.529442,25.02756,-0.000175,24.016545,-0.0078,1.386
8276.00,7.530228,25.02792,-0.000176,24.016679,-0.0078,1.385
8278.00,7.530577,25.02757,-0.000175,24.016922,-0.0078,1.385
8280.00,7.530544,25.02807,-0.000175,24.016563,-0.0078,1.386
8282.00,7.530149,25.02730,-0.000176,24.016311,-0.0078,1.386
8284.00,7.529335,25.02802,-0.000175,24.016498,-0.0078,1.386
8286.00,7.529477,25.02783,-0.000176,24.016956,-0.0078,1.386
8288.00,7.529141,25.02757,-0.000175,24.016953,-0.0078,1.385
8290.00,7.529735,25.02700,-0.000175,24.017223,-0.0078,1.386
8292.00,7.529790,25.02801,-0.000175,24.016427,-0.0078,1.385
8294.00,7.530618,25.02892,-0.000175,24.016354,-0.0078,1.385
8296.00,7.530516,25.02868,-0.000174,24.016958,-0.0078,1.385
8298.00,7.529889,25.02757,-0.000175,24.016634,-0.0078,1.386
8300.00,7.530130,25.02721,-0.000175,24.017592,-0.0078,1.385
8302.00,7.530105,25.02792,-0.000174,24.017942,-0.0078,1.385
8304.00,7.529890,25.02859,-0.000174,24.017250,-0.0078,1.386
8306.00,7.529131,25.02816,-0.000176,24.016735,-0.0078,1.386
8308.00,7.528580,25.02813,-0.000176,24.016387,-0.0078,1.386
8310.00,7.529219,25.02816,-0.000175,24.016820,-0.0078,1.386
8312.00,7.530160,25.02800,-0.000175,24.016878,-0.0078,1.386
8314.00,7.530189,25.02827,-0.000175,24.017157,-0.0078,1.386
8316.00,7.530310,25.02857,-0.000175,24.016614,-0.0078,1.386
8318.00,7.530489,25.02855,-0.000175,24.016728,-0.0078,1.386
8320.00,7.530435,25.02828,-0.000175,24.016336,-0.0078,1.385
8322.00,7.530845,25.02803,-0.000174,24.016802,-0.0078,1.385
8324.00,7.531302,25.02806,-0.000175,24.016973,-0.0078,1.386
8326.00,7.530947,25.02750,-0.000176,24.016619,-0.0078,1.386
8328.00,7.529915,25.02779,-0.000176,24.016925,-0.0078,1.385
8330.00,7.529625,25.02683,-0.000175,24.016802,-0.0078,1.385
8332.00,7.530247,25.02742,-0.000175,24.016606,-0.0078,1.385
8334.00,7.530209,25.02692,-0.000174,24.017288,-0.0078,1.385
8336.00,7.529643,25.02739,-0.000176,24.016414,-0.0078,1.386
8338.00,7.528714,25.02800,-0.000176,24.016565,-0.0078,1.385
8340.00,7.529392,25.02751,-0.000174,24.016179,-0.0078,1.386
8342.00,7.530670,25.02751,-0.000175,24.016539,-0.0078,1.386
8344.00,7.530395,25.02692,-0.000176,24.016514,-0.0078,1.385
8346.00,7.530015,25.02711,-0.000174,24.016650,-0.0078,1.385
8348.00,7.530115,25.02716,-0.000174,24.017105,-0.0078,1.386
8350.00,7.529688,25.02776,-0.000175,24.016838,-0.0078,1.386
8352.00,7.529818,25.02738,-0.000176,24.016856,-0.0078,1.385
8354.00,7.530048,25.02736,-0.000176,24.016817,-0.0078,1.386
8356.00,7.529635,25.02762,-0.000176,24.017738,-0.0078,1.385
8358.00,7.529224,25.02826,-0.000175,24.017631,-0.0078,1.385
8360.00,7.529347,25.02872,-0.000176,24.016206,-0.0078,1.386
8362.00,7.530040,25.02836,-0.000175,24.016688,-0.0078,1.385
8364.00,7.530890,25.02846,-0.000175,24.017571,-0.0078,1.385
8366.00,7.530451,25.02832,-0.000175,24.016599,-0.0078,1.385
8368.00,7.529813,25.02801,-0.000175,24.016891,-0.0079,1.385
8370.00,7.529785,25.02782,-0.000174,24.016755,-0.0078,1.385
8372.00,7.530330,25.02715,-0.000174,24.016227,-0.0078,1.386
8374.00,7.528805,25.02732,-0.000175,24.016456,-0.0078,1.385
8376.00,7.529209,25.02781,-0.000176,24.016831,-0.0078,1.386
8378.00,7.529693,25.02776,-0.000176,24.016095,-0.0078,1.386
8380.00,7.529078,25.02761,-0.000176,24.016954,-0.0078,1.386
8382.00,7.529514,25.02782,-0.000176,24.016514,-0.0078,1.386
8384.00,7.529949,25.02862,-0.000176,24.016963,-0.0079,1.385
8386.00,7.529785,25.02735,-0.000175,24.017038,-0.0079,1.385
8388.00,7.530269,25.02768,-0.000176,24.017034,-0.0078,1.385
8390.00,7.530857,25.02745,-0.000178,24.016925,-0.0078,1.385
8392.00,7.530913,25.02728,-0.000175,24.017195,-0.0078,1.386
8394.00,7.530575,25.02736,-0.000175,24.016363,-0.0078,1.386
8396.00,7.530521,25.02774,-0.000176,24.016784,-0.0078,1.385
8398.00,7.530101,25.02744,-0.000175,24.016963,-0.0079,1.385
8400.00,7.529613,25.02751,-0.000174,24.016577,-0.0078,1.385
8402.00,7.529476,25.02727,-0.000175,24.016586,-0.0078,1.385
@14,12.0000,24.0
8404.00,7.529098,25.02729,-0.000176,24.016891,-0.0078,1.385
8406.00,7.527497,25.02762,-0.000175,24.016566,-0.0078,1.385
8408.00,7.520350,25.02785,-0.000175,24.017094,-0.0078,1.384
8410.00,7.506129,25.02728,-0.000175,24.016159,-0.0078,1.384
8412.00,7.483370,25.02716,-0.000174,24.016293,-0.0078,1.384
8414.00,7.459042,25.02752,-0.000174,24.016804,-0.0078,1.385
8416.00,7.440133,25.02727,-0.000175,24.017268,-0.0078,1.385
8418.00,7.426515,25.02678,-0.000177,24.017041,-0.0078,1.386
8420.00,7.414975,25.02658,-0.000177,24.017413,-0.0078,1.386
8422.00,7.402446,25.02689,-0.000177,24.017114,-0.0078,1.386
8424.00,7.389920,25.02687,-0.000176,24.016581,-0.0078,1.386
8426.00,7.376221,25.02657,-0.000178,24.016454,-0.0079,1.387
8428.00,7.363228,25.02674,-0.000178,24.016670,-0.0078,1.386
8430.00,7.355290,25.02646,-0.000177,24.016209,-0.0078,1.386
8432.00,7.352516,25.02629,-0.000178,24.016717,-0.0078,1.387
8434.00,7.360281,25.02711,-0.000178,24.016623,-0.0078,1.387
8436.00,7.378482,25.02804,-0.000178,24.016586,-0.0078,1.387
8438.00,7.395501,25.02763,-0.000177,24.016396,-0.0078,1.387
8440.00,7.407070,25.02707,-0.000177,24.017070,-0.0078,1.387
8442.00,7.417712,25.02730,-0.000177,24.016644,-0.0078,1.386
8444.00,7.427540,25.02746,-0.000176,24.017110,-0.0078,1.386
8446.00,7.437520,25.02695,-0.000175,24.016605,-0.0078,1.385
8448.00,7.447193,25.02703,-0.000174,24.017085,-0.0078,1.386
8450.00,7.457021,25.02655,-0.000175,24.016389,-0.0078,1.385
8452.00,7.466956,25.02695,-0.000175,24.016329,-0.0078,1.385
8454.00,7.475277,25.02773,-0.000175,24.016782,-0.0078,1.386
8456.00,7.483008,25.02793,-0.000176,24.016543,-0.0078,1.385
8458.00,7.489034,25.02702,-0.000177,24.016467,-0.0078,1.385
8460.00,7.493974,25.02714,-0.000177,24.017128,-0.0078,1.385
8462.00,7.497231,25.02757,-0.000177,24.017181,-0.0078,1.385
8464.00,7.500422,25.02707,-0.000176,24.016853,-0.0078,1.385
8466.00,7.503501,25.02703,-0.000175,24.016962,-0.0078,1.385
8468.00,7.506182,25.02702,-0.000177,24.016342,-0.0078,1.385
8470.00,7.508008,25.02698,-0.000176,24.016737,-0.0078,1.386
8472.00,7.510797,25.02656,-0.000176,24.016954,-0.0078,1.385
8474.00,7.513588,25.02684,-0.000176,24.016643,-0.0078,1.385
8476.00,7.515309,25.02682,-0.000174,24.016371,-0.0078,1.385
8478.00,7.517110,25.02657,-0.000175,24.016256,-0.0078,1.385
8480.00,7.518976,25.02635,-0.000175,24.016737,-0.0078,1.385
8482.00,7.520037,25.02685,-0.000175,24.016343,-0.0078,1.385
8484.00,7.520121,25.02640,-0.000174,24.016900,-0.0078,1.385
8486.00,7.520117,25.02757,-0.000176,24.016547,-0.0078,1.385
8488.00,7.520376,25.02762,-0.000175,24.016715,-0.0078,1.385
8490.00,7.520703,25.02709,-0.000174,24.016659,-0.0078,1.385
8492.00,7.520942,25.02688,-0.000175,24.016414,-0.0079,1.385
8494.00,7.520874,25.02677,-0.000176,24.016175,-0.0078,1.385
8496.00,7.521043,25.02751,-0.000177,24.016338,-0.0078,1.385
8498.00,7.520849,25.02709,-0.000175,24.017371,-0.0078,1.385
8500.00,7.521053,25.02698,-0.000175,24.016585,-0.0078,1.385
8502.00,7.520666,25.02677,-0.000175,24.016295,-0.0078,1.385
8504.00,7.520447,25.02677,-0.000175,24.016360,-0.0078,1.385
8506.00,7.520785,25.02689,-0.000175,24.016307,-0.0078,1.385
8508.00,7.520802,25.02739,-0.000176,24.016006,-0.0078,1.385
8510.00,7.521360,25.02807,-0.000175,24.017359,-0.0079,1.385
8512.00,7.521638,25.02805,-0.000174,24.016563,-0.0078,1.385
8514.00,7.522015,25.02742,-0.000175,24.016606,-0.0078,1.385
8516.00,7.521782,25.02802,-0.000176,24.016614,-0.0078,1.385
8518.00,7.522003,25.02772,-0.000176,24.016409,-0.0078,1.384
8520.00,7.523828,25.02797,-0.000175,24.016400,-0.0078,1.385
8522.00,7.524299,25.02853,-0.000176,24.016155,-0.0078,1.385
8524.00,7.524621,25.02821,-0.000176,24.016789,-0.0078,1.385
8526.00,7.525881,25.02796,-0.000176,24.016733,-0.0078,1.384
8528.00,7.526595,25.02743,-0.000176,24.016296,-0.0078,1.385
8530.00,7.527078,25.02778,-0.000176,24.016363,-0.0078,1.385
8532.00,7.528162,25.02864,-0.000176,24.016594,-0.0078,1.385
8534.00,7.528289,25.02843,-0.000175,24.016588,-0.0078,1.385
8536.00,7.528960,25.02823,-0.000176,24.015742,-0.0078,1.385
8538.00,7.529593,25.02819,-0.000176,24.017226,-0.0078,1.385
8540.00,7.528613,25.02836,-0.000175,24.015941,-0.0078,1.385
8542.00,7.528199,25.02836,-0.000177,24.016664,-0.0078,1.386
8544.00,7.528311,25.02841,-0.000177,24.015965,-0.0078,1.385
8546.00,7.528337,25.02870,-0.000176,24.016434,-0.0078,1.384
8548.00,7.528327,25.02848,-0.000176,24.016967,-0.0078,1.385
8550.00,7.529197,25.02795,-0.000176,24.016518,-0.0078,1.385
8552.00,7.529531,25.02675,-0.000175,24.016837,-0.0078,1.385
8554.00,7.529411,25.02678,-0.000176,24.017114,-0.0078,1.385
8556.00,7.528940,25.02744,-0.000177,24.016759,-0.0079,1.385
8558.00,7.529029,25.02768,-0.000177,24.016713,-0.0078,1.385
8560.00,7.529020,25.02799,-0.000176,24.016639,-0.0078,1.384
8562.00,7.530412,25.02783,-0.000175,24.016808,-0.0078,1.384
8564.00,7.530482,25.02737,-0.000176,24.016159,-0.0078,1.385
8566.00,7.529099,25.02756,-0.000175,24.016581,-0.0078,1.385
8568.00,7.528138,25.02774,-0.000175,24.017023,-0.0078,1.384
8570.00,7.528587,25.02734,-0.000176,24.016418,-0.0078,1.385
8572.00,7.529497,25.02643,-0.000177,24.016992,-0.0078,1.385
8574.00,7.529264,25.02637,-0.000177,24.016682,-0.0078,1.385
8576.00,7.529357,25.02637,-0.000176,24.016175,-0.0078,1.385
8578.00,7.530155,25.02691,-0.000175,24.016465,-0.0079,1.385
8580.00,7.530196,25.02675,-0.000176,24.016833,-0.0078,1.385
8582.00,7.529392,25.02679,-0.000175,24.016577,-0.0078,1.385
8584.00,7.528498,25.02735,-0.000177,24.017121,-0.0078,1.385
8586.00,7.528518,25.02734,-0.000177,24.015843,-0.0078,1.385
8588.00,7.527988,25.02713,-0.000176,24.016235,-0.0078,1.385
8590.00,7.528106,25.02716,-0.000175,24.016615,-0.0078,1.384
8592.00,7.528719,25.02725,-0.000177,24.016304,-0.0078,1.385
8594.00,7.529381,25.02743,-0.000176,24.016786,-0.0078,1.385
8596.00,7.529255,25.02723,-0.000176,24.016425,-0.0078,1.386
8598.00,7.529232,25.02706,-0.000178,24.016837,-0.0078,1.386
8600.00,7.529086,25.02732,-0.000176,24.017353,-0.0078,1.385
8602.00,7.528986,25.02684,-0.000176,24.016760,-0.0078,1.385
8604.00,7.528776,25.02737,-0.000176,24.016387,-0.0078,1.384
8606.00,7.529352,25.02832,-0.000176,24.017132,-0.0078,1.385
8608.00,7.529077,25.02750,-0.000176,24.017544,-0.0078,1.385
8610.00,7.528991,25.02801,-0.000176,24.016815,-0.0078,1.385
8612.00,7.529143,25.02783,-0.000176,24.017351,-0.0078,1.385
8614.00,7.529415,25.02785,-0.000176,24.016692,-0.0078,1.385
8616.00,7.529012,25.02790,-0.000176,24.016844,-0.0078,1.385
8618.00,7.529274,25.02764,-0.000176,24.016929,-0.0078,1.385
8620.00,7.529914,25.02742,-0.000175,24.017112,-0.0078,1.385
8622.00,7.529647,25.02770,-0.000177,24.016240,-0.0078,1.385
8624.00,7.530023,25.02795,-0.000176,24.016856,-0.0078,1.385
8626.00,7.529987,25.02776,-0.000176,24.016880,-0.0078,1.385
8628.00,7.529991,25.02807,-0.000177,24.016343,-0.0078,1.385
8630.00,7.530112,25.02778,-0.000175,24.016610,-0.0078,1.385
8632.00,7.530095,25.02702,-0.000176,24.016963,-0.0078,1.385
8634.00,7.530092,25.02823,-0.000176,24.016235,-0.0078,1.385
8636.00,7.529088,25.02757,-0.000176,24.016944,-0.0078,1.385
8638.00,7.528273,25.02785,-0.000176,24.016289,-0.0078,1.385
8640.00,7.528020,25.02757,-0.000176,24.016008,-0.0078,1.385
8642.00,7.528582,25.02785,-0.000175,24.016797,-0.0078,1.384
8644.00,7.529669,25.02857,-0.000176,24.016070,-0.0078,1.385
8646.00,7.530022,25.02841,-0.000176,24.017114,-0.0078,1.385
8648.00,7.529788,25.02801,-0.000176,24.017234,-0.0078,1.386
8650.00,7.529159,25.02778,-0.000177,24.016777,-0.0079,1.385
8652.00,7.528376,25.02760,-0.000177,24.016539,-0.0078,1.384
8654.00,7.528664,25.02806,-0.000175,24.016489,-0.0078,1.385
8656.00,7.527859,25.02798,-0.000176,24.016603,-0.0078,1.385
8658.00,7.528301,25.02816,-0.000176,24.016465,-0.0078,1.385
8660.00,7.529298,25.02762,-0.000176,24.016846,-0.0078,1.384
8662.00,7.529163,25.02795,-0.000176,24.017128,-0.0078,1.385
8664.00,7.528662,25.02751,-0.000175,24.017520,-0.0078,1.385
8666.00,7.528795,25.02771,-0.000176,24.016637,-0.0078,1.384
8668.00,7.528666,25.02797,-0.000176,24.017103,-0.0078,1.384
8670.00,7.529489,25.02764,-0.000177,24.016978,-0.0078,1.385
8672.00,7.529725,25.02743,-0.000176,24.016976,-0.0078,1.385
8674.00,7.529363,25.02744,-0.000177,24.016624,-0.0078,1.385
8676.00,7.528950,25.02787,-0.000176,24.016811,-0.0078,1.385
8678.00,7.528979,25.02778,-0.000175,24.016953,-0.0078,1.385
8680.00,7.529182,25.02794,-0.000175,24.016518,-0.0078,1.385
8682.00,7.530042,25.02809,-0.000176,24.015917,-0.0078,1.385
8684.00,7.530128,25.02776,-0.000176,24.016655,-0.0078,1.384
8686.00,7.528814,25.02769,-0.000177,24.017116,-0.0078,1.385
8688.00,7.528737,25.02789,-0.000176,24.016594,-0.0078,1.385
8690.00,7.529375,25.02779,-0.000176,24.016541,-0.0078,1.384
8692.00,7.530070,25.02798,-0.000176,24.016804,-0.0079,1.385
8694.00,7.529156,25.02723,-0.000175,24.016284,-0.0078,1.385
8696.00,7.528836,25.02706,-0.000177,24.016084,-0.0079,1.385
8698.00,7.529170,25.02745,-0.000176,24.016162,-0.0078,1.385
8700.00,7.529943,25.02819,-0.000176,24.016358,-0.0078,1.385
8702.00,7.530144,25.02858,-0.000176,24.016708,-0.0078,1.385
8704.00,7.530044,25.02787,-0.000176,24.016706,-0.0078,1.385
8706.00,7.529760,25.02794,-0.000175,24.017377,-0.0078,1.385
8708.00,7.529694,25.02868,-0.000176,24.016773,-0.0078,1.384
8710.00,7.528682,25.02777,-0.000175,24.016933,-0.0078,1.385
8712.00,7.527700,25.02786,-0.000175,24.017009,-0.0078,1.385
8714.00,7.528326,25.02814,-0.000177,24.016115,-0.0079,1.386
8716.00,7.529410,25.02832,-0.000176,24.016987,-0.0078,1.385
8718.00,7.529314,25.02808,-0.000175,24.016487,-0.0078,1.385
8720.00,7.529165,25.02833,-0.000176,24.016278,-0.0078,1.385
8722.00,7.529758,25.02886,-0.000177,24.016570,-0.0078,1.385
8724.00,7.528844,25.02864,-0.000175,24.017542,-0.0078,1.385
8726.00,7.528791,25.02835,-0.000176,24.017047,-0.0078,1.385
8728.00,7.528639,25.02959,-0.000175,24.016530,-0.0078,1.385
8730.00,7.528356,25.02838,-0.000176,24.016842,-0.0078,1.385
8732.00,7.529340,25.02829,-0.000176,24.017335,-0.0078,1.385
8734.00,7.528470,25.02823,-0.000176,24.016547,-0.0078,1.385
8736.00,7.527686,25.02879,-0.000176,24.017335,-0.0078,1.385
8738.00,7.527532,25.02826,-0.000176,24.016942,-0.0078,1.385
8740.00,7.527080,25.02865,-0.000175,24.016690,-0.0078,1.385
8742.00,7.528068,25.02804,-0.000175,24.016670,-0.0078,1.385
8744.00,7.528509,25.02819,-0.000177,24.016953,-0.0078,1.385
8746.00,7.528078,25.02877,-0.000176,24.016929,-0.0078,1.385
8748.00,7.528366,25.02798,-0.000175,24.016666,-0.0078,1.385
8750.00,7.528361,25.02817,-0.000176,24.016550,-0.0078,1.385
8752.00,7.528008,25.02839,-0.000176,24.016407,-0.0078,1.385
8754.00,7.527728,25.02807,-0.000176,24.016753,-0.0078,1.385
8756.00,7.526902,25.02802,-0.000176,24.017043,-0.0078,1.385
8758.00,7.527459,25.02864,-0.000176,24.016182,-0.0078,1.385
8760.00,7.528486,25.02881,-0.000175,24.016617,-0.0078,1.385
8762.00,7.528475,25.02846,-0.000176,24.016882,-0.0078,1.384
8764.00,7.528243,25.02858,-0.000176,24.017154,-0.0078,1.385
8766.00,7.527684,25.02869,-0.000175,24.017127,-0.0078,1.385
8768.00,7.527714,25.02892,-0.000175,24.016568,-0.0078,1.385
8770.00,7.528182,25.02872,-0.000176,24.016401,-0.0078,1.385
8772.00,7.527641,25.02804,-0.000176,24.016246,-0.0078,1.385
8774.00,7.527905,25.02803,-0.000175,24.016356,-0.0078,1.385
8776.00,7.527474,25.02733,-0.000175,24.017143,-0.0078,1.385
8778.00,7.527119,25.02776,-0.000176,24.017208,-0.0078,1.385
8780.00,7.527566,25.02773,-0.000176,24.017063,-0.0078,1.385
8782.00,7.528366,25.02837,-0.000177,24.016706,-0.0078,1.385
8784.00,7.529459,25.02828,-0.000177,24.017047,-0.0078,1.385
8786.00,7.529528,25.02820,-0.000177,24.016342,-0.0078,1.384
8788.00,7.528662,25.02880,-0.000175,24.016626,-0.0078,1.385
8790.00,7.529159,25.02906,-0.000175,24.016646,-0.0078,1.385
8792.00,7.528625,25.02877,-0.000176,24.016615,-0.0078,1.385
8794.00,7.528795,25.02830,-0.000176,24.015814,-0.0078,1.385
8796.00,7.529580,25.02854,-0.000176,24.016331,-0.0078,1.385
8798.00,7.528565,25.02890,-0.000176,24.016786,-0.0078,1.386
8800.00,7.528412,25.02874,-0.000175,24.016784,-0.0078,1.384
8802.00,7.528667,25.02847,-0.000174,24.016775,-0.0078,1.385
8804.00,7.528411,25.02880,-0.000175,24.017210,-0.0078,1.385
8806.00,7.527767,25.02910,-0.000176,24.016508,-0.0078,1.385
8808.00,7.528117,25.02865,-0.000177,24.016980,-0.0078,1.385
8810.00,7.527963,25.02889,-0.000175,24.017136,-0.0078,1.384
8812.00,7.527874,25.02924,-0.000176,24.017301,-0.0078,1.385
8814.00,7.528593,25.02899,-0.000175,24.016615,-0.0078,1.385
8816.00,7.528195,25.02925,-0.000176,24.016554,-0.0078,1.385
8818.00,7.528623,25.02860,-0.000175,24.017130,-0.0078,1.384
8820.00,7.528276,25.02913,-0.000176,24.016896,-0.0078,1.384
8822.00,7.527328,25.02819,-0.000175,24.016621,-0.0078,1.385
8824.00,7.526461,25.02875,-0.000176,24.016831,-0.0078,1.385
8826.00,7.526902,25.02950,-0.000175,24.017157,-0.0078,1.385
8828.00,7.527990,25.02922,-0.000175,24.016891,-0.0078,1.385
8830.00,7.528221,25.02884,-0.000177,24.016837,-0.0078,1.385
8832.00,7.527389,25.02844,-0.000177,24.016440,-0.0078,1.385
8834.00,7.527468,25.02914,-0.000176,24.016766,-0.0078,1.385
8836.00,7.528180,25.02926,-0.000176,24.016441,-0.0078,1.385
8838.00,7.527361,25.02986,-0.000176,24.017045,-0.0078,1.385
8840.00,7.527012,25.02985,-0.000176,24.016708,-0.0078,1.384
8842.00,7.527396,25.02914,-0.000177,24.016443,-0.0078,1.385
8844.00,7.528262,25.02944,-0.000176,24.016469,-0.0078,1.385
8846.00,7.528914,25.02931,-0.000177,24.017103,-0.0078,1.385
8848.00,7.528602,25.02959,-0.000176,24.016672,-0.0078,1.385
8850.00,7.528631,25.02974,-0.000173,24.016461,-0.0078,1.385
8852.00,7.528455,25.02833,-0.000176,24.016597,-0.0078,1.385
8854.00,7.528670,25.02809,-0.000177,24.017005,-0.0078,1.385
8856.00,7.527825,25.02862,-0.000177,24.016728,-0.0078,1.385
8858.00,7.527804,25.02833,-0.000175,24.016610,-0.0078,1.385
8860.00,7.528428,25.02830,-0.000176,24.016873,-0.0078,1.385
8862.00,7.528174,25.02856,-0.000176,24.016521,-0.0078,1.384
8864.00,7.527269,25.02849,-0.000176,24.016944,-0.0078,1.384
8866.00,7.528364,25.02846,-0.000174,24.016376,-0.0078,1.384
8868.00,7.529209,25.02877,-0.000174,24.016470,-0.0078,1.385
8870.00,7.527916,25.02859,-0.000175,24.016434,-0.0079,1.385
8872.00,7.528719,25.02822,-0.000176,24.017098,-0.0078,1.385
8874.00,7.528832,25.02861,-0.000175,24.016788,-0.0078,1.385
8876.00,7.527920,25.02812,-0.000176,24.017067,-0.0078,1.385
8878.00,7.528170,25.02758,-0.000177,24.017065,-0.0078,1.385
8880.00,7.528939,25.02736,-0.000176,24.016735,-0.0078,1.385
8882.00,7.528497,25.02778,-0.000175,24.016898,-0.0078,1.385
8884.00,7.528298,25.02857,-0.000176,24.016813,-0.0078,1.385
8886.00,7.528185,25.02794,-0.000176,24.016663,-0.0078,1.385
8888.00,7.528389,25.02796,-0.000176,24.016392,-0.0078,1.384
8890.00,7.528057,25.02876,-0.000174,24.017201,-0.0078,1.384
8892.00,7.528118,25.02846,-0.000175,24.016822,-0.0078,1.384
8894.00,7.528103,25.02873,-0.000176,24.017253,-0.0078,1.385
8896.00,7.528246,25.02937,-0.000176,24.016233,-0.0078,1.385
8898.00,7.528040,25.02844,-0.000177,24.016298,-0.0078,1.385
8900.00,7.528110,25.02849,-0.000177,24.016086,-0.0078,1.385
8902.00,7.527572,25.02827,-0.000176,24.016826,-0.0078,1.385
8904.00,7.527611,25.02817,-0.000176,24.016753,-0.0078,1.386
8906.00,7.528246,25.02833,-0.000175,24.016847,-0.0078,1.385
8908.00,7.527888,25.02868,-0.000176,24.016963,-0.0078,1.386
8910.00,7.527692,25.02810,-0.000176,24.016938,-0.0078,1.385
8912.00,7.527592,25.02850,-0.000176,24.016800,-0.0078,1.385
8914.00,7.527721,25.02878,-0.000175,24.016342,-0.0078,1.385
8916.00,7.528285,25.02927,-0.000176,24.016443,-0.0078,1.385
8918.00,7.528852,25.02956,-0.000176,24.016583,-0.0078,1.385
8920.00,7.528352,25.02977,-0.000176,24.016342,-0.0078,1.385
8922.00,7.527847,25.02970,-0.000176,24.016985,-0.0078,1.385
8924.00,7.527650,25.02927,-0.000177,24.016093,-0.0078,1.386
8926.00,7.527171,25.02894,-0.000176,24.017185,-0.0078,1.385
8928.00,7.527412,25.02913,-0.000176,24.016621,-0.0078,1.386
8930.00,7.528006,25.02928,-0.000177,24.016586,-0.0078,1.385
8932.00,7.527549,25.02874,-0.000176,24.016532,-0.0078,1.385
8934.00,7.527283,25.02886,-0.000176,24.016363,-0.0078,1.385
8936.00,7.527563,25.02908,-0.000176,24.016501,-0.0079,1.384
8938.00,7.527204,25.02849,-0.000176,24.015966,-0.0078,1.385
8940.00,7.527957,25.02826,-0.000176,24.016576,-0.0078,1.385
8942.00,7.527854,25.02892,-0.000177,24.016150,-0.0078,1.386
8944.00,7.528070,25.02984,-0.000176,24.016208,-0.0078,1.386
8946.00,7.527050,25.02902,-0.000175,24.015863,-0.0078,1.385
8948.00,7.526666,25.02890,-0.000176,24.016525,-0.0078,1.385
8950.00,7.526848,25.02915,-0.000176,24.016240,-0.0079,1.385
8952.00,7.526581,25.02957,-0.000176,24.016922,-0.0078,1.384
8954.00,7.526927,25.02938,-0.000176,24.016478,-0.0078,1.384
8956.00,7.527339,25.02985,-0.000176,24.015718,-0.0079,1.385
8958.00,7.526572,25.02898,-0.000175,24.016200,-0.0078,1.385
8960.00,7.527178,25.02855,-0.000175,24.016702,-0.0078,1.385
8962.00,7.528141,25.02907,-0.000175,24.016606,-0.0078,1.385
8964.00,7.528424,25.02898,-0.000176,24.016278,-0.0078,1.385
8966.00,7.527819,25.02964,-0.000176,24.016590,-0.0078,1.385
8968.00,7.528130,25.02985,-0.000176,24.016470,-0.0079,1.385
8970.00,7.528601,25.02897,-0.000176,24.016682,-0.0078,1.385
8972.00,7.529027,25.02874,-0.000176,24.016632,-0.0078,1.384
8974.00,7.528050,25.02965,-0.000175,24.017382,-0.0078,1.385
8976.00,7.527265,25.02919,-0.000176,24.016224,-0.0078,1.385
8978.00,7.528131,25.02970,-0.000176,24.016052,-0.0078,1.386
8980.00,7.527615,25.02958,-0.000176,24.016461,-0.0078,1.385
8982.00,7.527756,25.02964,-0.000176,24.016427,-0.0078,1.385
8984.00,7.527762,25.02944,-0.000174,24.016846,-0.0078,1.385
8986.00,7.527372,25.02950,-0.000174,24.016682,-0.0078,1.385
8988.00,7.527951,25.02914,-0.000175,24.016931,-0.0078,1.384
8990.00,7.527784,25.02900,-0.000174,24.016795,-0.0078,1.384
8992.00,7.527228,25.02898,-0.000174,24.016481,-0.0078,1.385
8994.00,7.527162,25.02929,-0.000175,24.016304,-0.0078,1.385
8996.00,7.526829,25.02928,-0.000175,24.016269,-0.0078,1.384
8998.00,7.527237,25.02887,-0.000174,24.016670,-0.0079,1.385
9000.00,7.527994,25.02886,-0.000176,24.016804,-0.0078,1.385
9002.00,7.527790,25.02876,-0.000176,24.016516,-0.0078,1.385
9004.00,7.527143,25.02890,-0.000175,24.016528,-0.0078,1.384
@15,12.0000,24.0
9006.00,7.525963,25.02940,-0.000176,24.016427,-0.0078,1.384
9008.00,7.519091,25.02926,-0.000175,24.016905,-0.0078,1.384
9010.00,7.506322,25.02943,-0.000175,24.016661,-0.0078,1.384
9012.00,7.485157,25.02930,-0.000173,24.016706,-0.0078,1.383
9014.00,7.461818,25.02904,-0.000173,24.016797,-0.0078,1.384
9016.00,7.443827,25.02919,-0.000175,24.017224,-0.0078,1.384
9018.00,7.430350,25.02939,-0.000175,24.017052,-0.0078,1.385
9020.00,7.418832,25.02950,-0.000177,24.016420,-0.0078,1.385
9022.00,7.406750,25.02915,-0.000176,24.016556,-0.0078,1.386
9024.00,7.394305,25.02921,-0.000177,24.016916,-0.0078,1.386
9026.00,7.382317,25.02997,-0.000177,24.016427,-0.0078,1.386
9028.00,7.370972,25.02974,-0.000178,24.017480,-0.0078,1.386
9030.00,7.362101,25.02986,-0.000179,24.016791,-0.0078,1.386
9032.00,7.360022,25.03014,-0.000178,24.017188,-0.0078,1.386
9034.00,7.367553,25.03031,-0.000178,24.016518,-0.0078,1.386
9036.00,7.384907,25.03004,-0.000177,24.016913,-0.0078,1.387
9038.00,7.401967,25.02961,-0.000176,24.016325,-0.0078,1.386
9040.00,7.413299,25.02988,-0.000176,24.017215,-0.0078,1.386
9042.00,7.422414,25.02948,-0.000177,24.016733,-0.0078,1.386
9044.00,7.431871,25.02987,-0.000176,24.016842,-0.0078,1.385
9046.00,7.441591,25.02980,-0.000176,24.017087,-0.0078,1.386
9048.00,7.450947,25.02991,-0.000175,24.016634,-0.0078,1.385
9050.00,7.460529,25.02943,-0.000176,24.016826,-0.0078,1.385
9052.00,7.468516,25.02981,-0.000175,24.016793,-0.0078,1.384
9054.00,7.476353,25.03009,-0.000175,24.016711,-0.0078,1.385
9056.00,7.483035,25.03005,-0.000175,24.016851,-0.0078,1.384
9058.00,7.488262,25.02955,-0.000175,24.016907,-0.0078,1.385
9060.00,7.491833,25.02916,-0.000175,24.016924,-0.0078,1.385
9062.00,7.495867,25.03053,-0.000176,24.017471,-0.0078,1.386
9064.00,7.499968,25.03114,-0.000177,24.016610,-0.0078,1.385
9066.00,7.503174,25.03098,-0.000176,24.016331,-0.0078,1.385
9068.00,7.506793,25.03089,-0.000176,24.016168,-0.0078,1.385
9070.00,7.510104,25.03024,-0.000175,24.015986,-0.0078,1.385
9072.00,7.512120,25.03041,-0.000176,24.016873,-0.0078,1.384
9074.00,7.514607,25.03084,-0.000175,24.016697,-0.0078,1.384
9076.00,7.515642,25.03103,-0.000175,24.017127,-0.0078,1.384
9078.00,7.517120,25.03002,-0.000175,24.016233,-0.0078,1.385
9080.00,7.518113,25.03065,-0.000176,24.016913,-0.0078,1.385
9082.00,7.518747,25.03075,-0.000176,24.016702,-0.0078,1.385
9084.00,7.519089,25.03062,-0.000175,24.016804,-0.0078,1.384
9086.00,7.519232,25.03033,-0.000174,24.016365,-0.0078,1.384
9088.00,7.519170,25.02930,-0.000176,24.016915,-0.0078,1.385
9090.00,7.519618,25.02876,-0.000176,24.016663,-0.0078,1.385
9092.00,7.519961,25.03033,-0.000176,24.016253,-0.0078,1.385
9094.00,7.519885,25.03072,-0.000176,24.015843,-0.0078,1.385
9096.00,7.519859,25.03006,-0.000175,24.016392,-0.0078,1.385
9098.00,7.519637,25.03034,-0.000175,24.016407,-0.0078,1.385
9100.00,7.519161,25.03052,-0.000175,24.016469,-0.0078,1.384
9102.00,7.519744,25.03040,-0.000174,24.017123,-0.0078,1.384
9104.00,7.520400,25.02987,-0.000175,24.017130,-0.0078,1.384
9106.00,7.519752,25.02979,-0.000176,24.016811,-0.0078,1.385
9108.00,7.519943,25.02967,-0.000175,24.016483,-0.0078,1.384
9110.00,7.519848,25.02958,-0.000176,24.016534,-0.0078,1.384
9112.00,7.519788,25.02970,-0.000175,24.016842,-0.0078,1.385
9114.00,7.519783,25.02973,-0.000177,24.015923,-0.0078,1.385
9116.00,7.519043,25.02935,-0.000174,24.016697,-0.0078,1.384
9118.00,7.520383,25.02951,-0.000175,24.016061,-0.0078,1.384
9120.00,7.521106,25.02913,-0.000175,24.016688,-0.0078,1.384
9122.00,7.522438,25.02928,-0.000175,24.016548,-0.0078,1.384
9124.00,7.523220,25.02956,-0.000175,24.016922,-0.0078,1.384
9126.00,7.522436,25.02955,-0.000176,24.016405,-0.0078,1.385
9128.00,7.523481,25.02985,-0.000176,24.015916,-0.0078,1.385
9130.00,7.524354,25.03059,-0.000176,24.016590,-0.0078,1.384
9132.00,7.525350,25.03019,-0.000176,24.016311,-0.0079,1.384
9134.00,7.526048,25.02956,-0.000176,24.016895,-0.0078,1.385
9136.00,7.525970,25.02999,-0.000176,24.016269,-0.0078,1.385
9138.00,7.525726,25.02997,-0.000177,24.016227,-0.0078,1.384
9140.00,7.526093,25.02997,-0.000177,24.016412,-0.0079,1.384
9142.00,7.526517,25.03013,-0.000176,24.016744,-0.0078,1.385
9144.00,7.527692,25.02952,-0.000176,24.016789,-0.0078,1.384
9146.00,7.527644,25.02981,-0.000176,24.016122,-0.0078,1.385
9148.00,7.527311,25.03074,-0.000176,24.016269,-0.0078,1.385
9150.00,7.527092,25.03019,-0.000176,24.016864,-0.0078,1.384
9152.00,7.526901,25.02967,-0.000176,24.016646,-0.0078,1.384
9154.00,7.526352,25.02995,-0.000177,24.016614,-0.0078,1.385
9156.00,7.526018,25.03011,-0.000177,24.016608,-0.0078,1.384
9158.00,7.527009,25.02989,-0.000176,24.016226,-0.0078,1.385
9160.00,7.527914,25.02952,-0.000176,24.016093,-0.0078,1.385
9162.00,7.527964,25.03025,-0.000176,24.016556,-0.0078,1.385
9164.00,7.527541,25.02975,-0.000176,24.017110,-0.0078,1.385
9166.00,7.527616,25.03028,-0.000176,24.016412,-0.0078,1.385
9168.00,7.527431,25.02996,-0.000176,24.016594,-0.0078,1.384
9170.00,7.527123,25.02993,-0.000176,24.016880,-0.0079,1.385
9172.00,7.526838,25.02995,-0.000175,24.016182,-0.0078,1.385
9174.00,7.526751,25.02978,-0.000175,24.017101,-0.0078,1.385
9176.00,7.527675,25.03044,-0.000176,24.016635,-0.0078,1.385
9178.00,7.527759,25.03057,-0.000175,24.016380,-0.0078,1.384
9180.00,7.527546,25.03010,-0.000176,24.016307,-0.0078,1.385
9182.00,7.527245,25.03045,-0.000177,24.016699,-0.0078,1.386
9184.00,7.527071,25.02976,-0.000177,24.016537,-0.0078,1.385
9186.00,7.527749,25.02948,-0.000176,24.016441,-0.0078,1.384
9188.00,7.528101,25.02952,-0.000175,24.016478,-0.0078,1.384
9190.00,7.528017,25.02947,-0.000176,24.016278,-0.0079,1.385
9192.00,7.527612,25.02948,-0.000176,24.016501,-0.0078,1.385
9194.00,7.527173,25.03001,-0.000175,24.015888,-0.0078,1.385
9196.00,7.526933,25.02951,-0.000176,24.017069,-0.0078,1.385
9198.00,7.526979,25.02893,-0.000175,24.016336,-0.0078,1.384
9200.00,7.526389,25.02901,-0.000175,24.016592,-0.0078,1.385
9202.00,7.527450,25.02966,-0.000175,24.017096,-0.0078,1.385
9204.00,7.527761,25.02982,-0.000175,24.016287,-0.0078,1.384
9206.00,7.527088,25.02898,-0.000175,24.016702,-0.0078,1.384
9208.00,7.526858,25.02820,-0.000176,24.016554,-0.0078,1.384
9210.00,7.527855,25.02858,-0.000176,24.016507,-0.0078,1.385
9212.00,7.527928,25.02869,-0.000176,24.017159,-0.0078,1.385
9214.00,7.527458,25.02934,-0.000176,24.016343,-0.0078,1.384
9216.00,7.526721,25.02951,-0.000174,24.017279,-0.0078,1.385
9218.00,7.527876,25.02949,-0.000175,24.016614,-0.0078,1.384
9220.00,7.527767,25.02841,-0.000176,24.016632,-0.0078,1.385
9222.00,7.528095,25.02808,-0.000175,24.016525,-0.0078,1.385
9224.00,7.528739,25.02755,-0.000176,24.016846,-0.0079,1.385
9226.00,7.528489,25.02837,-0.000175,24.017462,-0.0078,1.385
9228.00,7.527869,25.02837,-0.000176,24.016886,-0.0078,1.385
9230.00,7.528016,25.02832,-0.000175,24.016677,-0.0079,1.385
9232.00,7.527649,25.02863,-0.000175,24.016512,-0.0078,1.384
9234.00,7.527621,25.02801,-0.000176,24.016572,-0.0078,1.384
9236.00,7.527371,25.02821,-0.000175,24.016430,-0.0078,1.384
9238.00,7.526968,25.02858,-0.000175,24.017031,-0.0078,1.384
9240.00,7.526938,25.02846,-0.000176,24.016605,-0.0078,1.385
9242.00,7.526421,25.02836,-0.000176,24.016980,-0.0078,1.385
9244.00,7.526932,25.02850,-0.000177,24.016273,-0.0078,1.385
9246.00,7.527668,25.02844,-0.000176,24.016579,-0.0078,1.384
9248.00,7.527693,25.02825,-0.000175,24.016808,-0.0078,1.385
9250.00,7.527818,25.02840,-0.000176,24.015985,-0.0078,1.385
9252.00,7.527427,25.02801,-0.000176,24.015876,-0.0078,1.384
9254.00,7.526774,25.02797,-0.000176,24.015952,-0.0078,1.385
9256.00,7.527400,25.02730,-0.000176,24.015986,-0.0078,1.385
9258.00,7.528041,25.02774,-0.000178,24.016385,-0.0078,1.384
9260.00,7.528279,25.02816,-0.000176,24.016612,-0.0079,1.384
9262.00,7.528387,25.02846,-0.000176,24.016490,-0.0078,1.385
9264.00,7.528072,25.02865,-0.000176,24.016507,-0.0078,1.385
9266.00,7.527533,25.02833,-0.000176,24.016882,-0.0078,1.385
9268.00,7.527708,25.02877,-0.000176,24.017007,-0.0078,1.384
9270.00,7.527343,25.02825,-0.000175,24.016692,-0.0078,1.384
9272.00,7.526995,25.02821,-0.000175,24.016284,-0.0078,1.384
9274.00,7.527229,25.02809,-0.000175,24.017016,-0.0078,1.385
9276.00,7.527149,25.02955,-0.000175,24.016314,-0.0078,1.385
9278.00,7.528239,25.02959,-0.000177,24.016847,-0.0078,1.385
9280.00,7.527627,25.02943,-0.000176,24.016924,-0.0078,1.385
9282.00,7.526768,25.02976,-0.000176,24.016507,-0.0078,1.385
9284.00,7.527103,25.02946,-0.000176,24.016570,-0.0078,1.385
9286.00,7.528417,25.02920,-0.000175,24.016726,-0.0078,1.384
9288.00,7.527789,25.02952,-0.000176,24.016347,-0.0078,1.384
9290.00,7.527546,25.02902,-0.000175,24.016866,-0.0078,1.385
9292.00,7.527172,25.02897,-0.000176,24.016733,-0.0078,1.385
9294.00,7.527192,25.02917,-0.000176,24.016177,-0.0078,1.384
9296.00,7.527875,25.02847,-0.000177,24.016396,-0.0078,1.385
9298.00,7.527175,25.02788,-0.000176,24.016612,-0.0078,1.385
9300.00,7.526924,25.02855,-0.000177,24.016314,-0.0078,1.385
9302.00,7.527235,25.02965,-0.000175,24.017014,-0.0078,1.385
9304.00,7.527479,25.02993,-0.000175,24.016956,-0.0078,1.384
9306.00,7.527352,25.02990,-0.000174,24.016474,-0.0078,1.384
9308.00,7.527130,25.02974,-0.000176,24.016759,-0.0078,1.384
9310.00,7.526891,25.03014,-0.000177,24.016924,-0.0078,1.385
9312.00,7.526898,25.02966,-0.000177,24.016541,-0.0078,1.385
9314.00,7.526861,25.02944,-0.000176,24.016003,-0.0078,1.385
9316.00,7.526222,25.02909,-0.000176,24.017275,-0.0078,1.385
9318.00,7.526051,25.02958,-0.000176,24.017005,-0.0078,1.385
9320.00,7.526753,25.03015,-0.000175,24.016514,-0.0078,1.384
9322.00,7.527910,25.02956,-0.000176,24.016322,-0.0078,1.384
9324.00,7.527833,25.02985,-0.000175,24.016460,-0.0078,1.385
9326.00,7.527778,25.02966,-0.000175,24.016583,-0.0078,1.385
9328.00,7.527354,25.02968,-0.000176,24.016353,-0.0078,1.384
9330.00,7.526619,25.02970,-0.000175,24.017058,-0.0078,1.384
9332.00,7.526294,25.02965,-0.000175,24.016808,-0.0078,1.384
9334.00,7.526869,25.03017,-0.000176,24.016331,-0.0078,1.384
9336.00,7.526905,25.03052,-0.000176,24.017050,-0.0078,1.385
9338.00,7.526982,25.03045,-0.000176,24.017074,-0.0078,1.384
9340.00,7.527180,25.02955,-0.000176,24.017085,-0.0078,1.384
9342.00,7.527554,25.02989,-0.000176,24.016211,-0.0078,1.385
9344.00,7.526912,25.02917,-0.000177,24.017094,-0.0078,1.385
9346.00,7.527013,25.02970,-0.000176,24.016782,-0.0078,1.385
9348.00,7.526935,25.03132,-0.000177,24.016487,-0.0078,1.385
9350.00,7.527212,25.03104,-0.000177,24.016871,-0.0078,1.385
9352.00,7.527344,25.02988,-0.000176,24.016311,-0.0078,1.384
9354.00,7.526466,25.02954,-0.000175,24.016603,-0.0078,1.384
9356.00,7.526016,25.03011,-0.000176,24.016913,-0.0078,1.385
9358.00,7.525964,25.03063,-0.000176,24.016913,-0.0078,1.384
9360.00,7.525607,25.03056,-0.000175,24.016855,-0.0079,1.384
9362.00,7.526218,25.03010,-0.000176,24.016271,-0.0078,1.385
9364.00,7.526429,25.02901,-0.000175,24.016369,-0.0078,1.384
9366.00,7.526577,25.02893,-0.000177,24.016682,-0.0079,1.384
9368.00,7.526588,25.03030,-0.000176,24.017079,-0.0078,1.385
9370.00,7.526576,25.03010,-0.000176,24.016876,-0.0078,1.385
9372.00,7.527186,25.03038,-0.000175,24.017308,-0.0078,1.384
9374.00,7.526795,25.03019,-0.000176,24.016460,-0.0078,1.384
9376.00,7.526776,25.02966,-0.000176,24.016367,-0.0078,1.384
9378.00,7.525934,25.03047,-0.000175,24.016282,-0.0078,1.385
9380.00,7.525767,25.03024,-0.000175,24.016617,-0.0078,1.384
9382.00,7.526614,25.03061,-0.000175,24.016505,-0.0078,1.384
9384.00,7.526112,25.02991,-0.000177,24.017007,-0.0079,1.385
9386.00,7.525935,25.02939,-0.000176,24.016050,-0.0079,1.385
9388.00,7.526488,25.02966,-0.000176,24.015890,-0.0078,1.384
9390.00,7.526957,25.02994,-0.000175,24.016434,-0.0078,1.385
9392.00,7.527091,25.02985,-0.000176,24.016514,-0.0078,1.384
9394.00,7.527002,25.03043,-0.000176,24.016853,-0.0078,1.384
9396.00,7.527369,25.02979,-0.000176,24.016376,-0.0079,1.384
9398.00,7.526622,25.02950,-0.000175,24.016316,-0.0079,1.384
9400.00,7.526358,25.02905,-0.000175,24.016334,-0.0078,1.384
9402.00,7.525958,25.02963,-0.000176,24.016673,-0.0078,1.384
9404.00,7.526714,25.02975,-0.000175,24.016472,-0.0078,1.384
9406.00,7.526556,25.02987,-0.000175,24.016556,-0.0078,1.384
9408.00,7.526026,25.03013,-0.000176,24.016084,-0.0078,1.384
9410.00,7.525855,25.02971,-0.000175,24.016304,-0.0078,1.384
9412.00,7.526448,25.02960,-0.000175,24.016503,-0.0078,1.385
9414.00,7.526678,25.02934,-0.000176,24.016673,-0.0078,1.384
9416.00,7.525866,25.02866,-0.000175,24.016963,-0.0078,1.384
9418.00,7.525964,25.02946,-0.000176,24.016505,-0.0078,1.384
9420.00,7.526023,25.02935,-0.000175,24.016153,-0.0078,1.385
9422.00,7.525755,25.03019,-0.000175,24.016489,-0.0078,1.385
9424.00,7.526264,25.02959,-0.000175,24.016369,-0.0078,1.384
9426.00,7.526517,25.02978,-0.000176,24.016673,-0.0078,1.384
9428.00,7.525839,25.02926,-0.000176,24.016034,-0.0078,1.384
9430.00,7.526111,25.02908,-0.000177,24.016728,-0.0079,1.384
9432.00,7.526510,25.02902,-0.000178,24.016915,-0.0078,1.384
9434.00,7.527063,25.02888,-0.000177,24.015901,-0.0078,1.384
9436.00,7.526878,25.02904,-0.000175,24.016416,-0.0078,1.384
9438.00,7.526200,25.02890,-0.000176,24.017040,-0.0078,1.384
9440.00,7.526295,25.02983,-0.000176,24.016594,-0.0078,1.384
9442.00,7.525940,25.02961,-0.000176,24.016561,-0.0078,1.384
9444.00,7.526345,25.02892,-0.000177,24.016514,-0.0078,1.385
9446.00,7.526506,25.02930,-0.000177,24.016896,-0.0078,1.384
9448.00,7.525866,25.02929,-0.000175,24.016711,-0.0078,1.384
9450.00,7.525874,25.03025,-0.000176,24.016467,-0.0078,1.384
9452.00,7.526685,25.03047,-0.000176,24.016483,-0.0078,1.384
9454.00,7.526660,25.02960,-0.000175,24.016677,-0.0078,1.384
9456.00,7.527135,25.02922,-0.000175,24.016432,-0.0078,1.384
9458.00,7.527283,25.02978,-0.000176,24.017107,-0.0078,1.384
9460.00,7.527450,25.02966,-0.000175,24.016635,-0.0078,1.384
9462.00,7.527075,25.03003,-0.000175,24.016019,-0.0078,1.384
9464.00,7.526526,25.02929,-0.000176,24.016606,-0.0078,1.384
9466.00,7.526046,25.02894,-0.000176,24.016842,-0.0078,1.384
9468.00,7.526282,25.02952,-0.000176,24.017366,-0.0078,1.384
9470.00,7.525862,25.02938,-0.000176,24.016849,-0.0078,1.384
9472.00,7.526746,25.02976,-0.000176,24.016605,-0.0079,1.384
9474.00,7.526729,25.02921,-0.000176,24.016612,-0.0079,1.384
9476.00,7.525698,25.02897,-0.000175,24.016305,-0.0078,1.384
9478.00,7.525195,25.02922,-0.000175,24.016079,-0.0078,1.384
9480.00,7.524706,25.02888,-0.000177,24.016135,-0.0078,1.383
9482.00,7.525468,25.02885,-0.000176,24.015867,-0.0078,1.384
9484.00,7.525178,25.02944,-0.000175,24.016523,-0.0078,1.384
9486.00,7.525333,25.02952,-0.000176,24.017341,-0.0078,1.384
9488.00,7.525751,25.02986,-0.000176,24.016525,-0.0078,1.385
9490.00,7.526292,25.02954,-0.000176,24.016447,-0.0078,1.384
9492.00,7.527110,25.02902,-0.000175,24.016695,-0.0079,1.383
9494.00,7.527058,25.02947,-0.000175,24.016652,-0.0078,1.384
9496.00,7.527075,25.02962,-0.000176,24.016102,-0.0078,1.384
9498.00,7.526311,25.02997,-0.000176,24.017132,-0.0078,1.385
9500.00,7.526873,25.02987,-0.000176,24.017190,-0.0078,1.384
9502.00,7.526399,25.02955,-0.000175,24.017244,-0.0078,1.384
9504.00,7.526125,25.02897,-0.000176,24.016503,-0.0078,1.384
9506.00,7.526375,25.02967,-0.000176,24.016213,-0.0078,1.384
9508.00,7.526392,25.02990,-0.000176,24.016367,-0.0078,1.385
9510.00,7.526322,25.03003,-0.000176,24.016896,-0.0078,1.385
9512.00,7.526414,25.02962,-0.000177,24.016668,-0.0078,1.384
9514.00,7.525974,25.03032,-0.000177,24.016053,-0.0078,1.385
9516.00,7.526089,25.02967,-0.000176,24.016521,-0.0078,1.384
9518.00,7.526241,25.02974,-0.000173,24.016182,-0.0079,1.383
9520.00,7.526409,25.02874,-0.000174,24.016744,-0.0078,1.384
9522.00,7.525782,25.02904,-0.000176,24.016305,-0.0078,1.384
9524.00,7.525568,25.02953,-0.000175,24.017400,-0.0078,1.384
9526.00,7.526044,25.03014,-0.000176,24.016574,-0.0078,1.384
9528.00,7.526245,25.03064,-0.000175,24.017255,-0.0078,1.384
9530.00,7.525232,25.02922,-0.000175,24.016795,-0.0078,1.384
9532.00,7.525379,25.02897,-0.000175,24.016804,-0.0078,1.384
9534.00,7.525970,25.03022,-0.000176,24.016367,-0.0078,1.384
9536.00,7.525862,25.03043,-0.000175,24.017199,-0.0078,1.384
9538.00,7.525697,25.03034,-0.000177,24.017210,-0.0078,1.384
9540.00,7.525842,25.03038,-0.000176,24.016844,-0.0078,1.384
9542.00,7.525615,25.03003,-0.000176,24.017132,-0.0078,1.384
9544.00,7.525812,25.03026,-0.000176,24.017014,-0.0078,1.384
9546.00,7.526161,25.02983,-0.000177,24.016710,-0.0078,1.384
9548.00,7.526536,25.02992,-0.000176,24.016644,-0.0078,1.384
9550.00,7.525459,25.03045,-0.000175,24.016646,-0.0078,1.384
9552.00,7.525600,25.02934,-0.000175,24.017166,-0.0078,1.384
9554.00,7.526345,25.02878,-0.000176,24.016829,-0.0078,1.385
9556.00,7.527258,25.02963,-0.000175,24.016369,-0.0078,1.385
9558.00,7.526455,25.02994,-0.000175,24.016378,-0.0078,1.384
9560.00,7.525465,25.02952,-0.000175,24.016508,-0.0078,1.384
9562.00,7.525365,25.02930,-0.000176,24.016924,-0.0078,1.383
9564.00,7.524985,25.02978,-0.000176,24.016432,-0.0078,1.384
9566.00,7.525479,25.02977,-0.000175,24.015767,-0.0078,1.384
9568.00,7.525987,25.02928,-0.000176,24.016041,-0.0078,1.384
9570.00,7.525475,25.02987,-0.000177,24.016233,-0.0078,1.385
9572.00,7.525868,25.02937,-0.000177,24.016536,-0.0078,1.384
9574.00,7.524876,25.02961,-0.000176,24.016532,-0.0078,1.384
9576.00,7.525054,25.02919,-0.000178,24.016358,-0.0078,1.384
9578.00,7.525645,25.02801,-0.000177,24.016501,-0.0079,1.384
9580.00,7.526324,25.02956,-0.000176,24.017440,-0.0078,1.384
9582.00,7.526353,25.03000,-0.000176,24.016594,-0.0079,1.384
9584.00,7.526617,25.03046,-0.000178,24.016414,-0.0078,1.385
9586.00,7.525411,25.03016,-0.000176,24.016164,-0.0079,1.384
9588.00,7.525188,25.03008,-0.000177,24.016612,-0.0078,1.384
9590.00,7.525662,25.03026,-0.000176,24.016664,-0.0078,1.384
9592.00,7.525549,25.02979,-0.000176,24.016177,-0.0078,1.384
9594.00,7.525211,25.02958,-0.000176,24.016804,-0.0078,1.385
9596.00,7.526092,25.02931,-0.000176,24.017118,-0.0078,1.384
9598.00,7.526245,25.02921,-0.000175,24.015923,-0.0078,1.384
9600.00,7.526096,25.02903,-0.000176,24.016391,-0.0078,1.384
9602.00,7.526321,25.02935,-0.000176,24.015885,-0.0078,1.384
9604.00,7.525833,25.02941,-0.000176,24.016068,-0.0078,1.384
@16,12.0000,24.0
9606.00,7.525230,25.02975,-0.000176,24.016653,-0.0078,1.384
9608.00,7.519089,25.02910,-0.000175,24.016637,-0.0078,1.384
9610.00,7.507085,25.02917,-0.000176,24.016777,-0.0078,1.384
9612.00,7.486547,25.02845,-0.000176,24.016574,-0.0078,1.383
9614.00,7.464362,25.02910,-0.000176,24.016904,-0.0078,1.383
9616.00,7.447022,25.02901,-0.000175,24.016911,-0.0078,1.383
9618.00,7.433632,25.02914,-0.000176,24.016566,-0.0078,1.385
9620.00,7.422135,25.02891,-0.000177,24.017217,-0.0079,1.385
9622.00,7.411800,25.02925,-0.000177,24.017253,-0.0078,1.385
9624.00,7.400184,25.02913,-0.000177,24.016762,-0.0078,1.385
9626.00,7.388752,25.02887,-0.000178,24.017098,-0.0078,1.386
9628.00,7.377135,25.02878,-0.000178,24.016904,-0.0078,1.385
9630.00,7.367422,25.02891,-0.000177,24.015952,-0.0078,1.385
9632.00,7.365166,25.02916,-0.000177,24.016849,-0.0078,1.386
9634.00,7.372811,25.02858,-0.000177,24.016099,-0.0078,1.386
9636.00,7.388877,25.02831,-0.000177,24.016438,-0.0079,1.386
9638.00,7.404792,25.02801,-0.000178,24.016519,-0.0079,1.386
9640.00,7.417517,25.02796,-0.000177,24.016291,-0.0079,1.386
9642.00,7.426614,25.02894,-0.000176,24.015859,-0.0078,1.385
9644.00,7.435288,25.02847,-0.000177,24.016008,-0.0078,1.385
9646.00,7.444037,25.02894,-0.000176,24.016329,-0.0078,1.384
9648.00,7.452431,25.02887,-0.000176,24.016496,-0.0078,1.384
9650.00,7.461287,25.02832,-0.000174,24.016489,-0.0078,1.385
9652.00,7.470475,25.02887,-0.000177,24.015830,-0.0078,1.385
9654.00,7.477807,25.02915,-0.000176,24.016452,-0.0078,1.384
9656.00,7.483813,25.02974,-0.000175,24.017087,-0.0078,1.384
9658.00,7.490837,25.02942,-0.000175,24.016954,-0.0078,1.384
9660.00,7.496223,25.02913,-0.000176,24.017072,-0.0078,1.384
9662.00,7.499080,25.02966,-0.000177,24.016153,-0.0078,1.384
9664.00,7.501631,25.03005,-0.000178,24.017594,-0.0079,1.385
9666.00,7.503920,25.02992,-0.000177,24.016512,-0.0079,1.384
9668.00,7.506632,25.02999,-0.000177,24.016382,-0.0078,1.384
9670.00,7.508682,25.03060,-0.000177,24.016701,-0.0078,1.384
9672.00,7.510791,25.03063,-0.000176,24.016371,-0.0078,1.384
9674.00,7.512539,25.02956,-0.000176,24.017130,-0.0078,1.384
9676.00,7.514713,25.02959,-0.000176,24.016557,-0.0078,1.384
9678.00,7.515817,25.02972,-0.000175,24.016244,-0.0078,1.384
9680.00,7.515972,25.02979,-0.000175,24.016367,-0.0078,1.384
9682.00,7.516378,25.03029,-0.000175,24.016285,-0.0078,1.384
9684.00,7.518201,25.02909,-0.000176,24.016467,-0.0078,1.383
9686.00,7.519816,25.02823,-0.000176,24.016285,-0.0078,1.384
9688.00,7.519810,25.02825,-0.000175,24.015792,-0.0078,1.384
9690.00,7.519794,25.02757,-0.000175,24.016398,-0.0078,1.385
9692.00,7.519950,25.02878,-0.000176,24.016686,-0.0078,1.384
9694.00,7.519994,25.02900,-0.000176,24.015780,-0.0078,1.384
9696.00,7.520958,25.02885,-0.000176,24.016097,-0.0078,1.384
9698.00,7.520135,25.02856,-0.000175,24.016463,-0.0078,1.384
9700.00,7.519604,25.02836,-0.000174,24.016084,-0.0078,1.384
9702.00,7.518811,25.02904,-0.000175,24.016556,-0.0078,1.383
9704.00,7.518395,25.02869,-0.000176,24.016347,-0.0078,1.384
9706.00,7.517463,25.02880,-0.000176,24.016246,-0.0078,1.384
9708.00,7.517705,25.02898,-0.000177,24.016266,-0.0078,1.384
9710.00,7.517819,25.02893,-0.000176,24.015789,-0.0078,1.384
9712.00,7.518233,25.02881,-0.000175,24.016193,-0.0079,1.384
9714.00,7.519895,25.02859,-0.000176,24.016532,-0.0078,1.384
9716.00,7.519241,25.02903,-0.000176,24.016904,-0.0079,1.384
9718.00,7.519577,25.02879,-0.000176,24.016670,-0.0079,1.384
9720.00,7.520593,25.02958,-0.000175,24.016102,-0.0079,1.384
9722.00,7.520893,25.02973,-0.000175,24.015975,-0.0078,1.384
9724.00,7.520986,25.02941,-0.000176,24.016527,-0.0078,1.384
9726.00,7.521568,25.03053,-0.000175,24.016530,-0.0078,1.384
9728.00,7.522448,25.02987,-0.000176,24.016313,-0.0078,1.384
9730.00,7.522894,25.02981,-0.000174,24.016128,-0.0078,1.384
9732.00,7.525383,25.03085,-0.000174,24.016365,-0.0079,1.384
9734.00,7.526269,25.02951,-0.000176,24.016856,-0.0078,1.384
9736.00,7.526128,25.02971,-0.000175,24.016441,-0.0078,1.384
9738.00,7.525581,25.02986,-0.000174,24.016615,-0.0078,1.384
9740.00,7.525161,25.02993,-0.000175,24.016715,-0.0078,1.384
9742.00,7.524883,25.02873,-0.000176,24.016264,-0.0078,1.384
9744.00,7.525452,25.02898,-0.000176,24.016628,-0.0078,1.384
9746.00,7.525476,25.03024,-0.000174,24.016536,-0.0078,1.385
9748.00,7.525804,25.03066,-0.000176,24.016224,-0.0078,1.384
9750.00,7.526836,25.02983,-0.000176,24.016376,-0.0078,1.384
9752.00,7.526758,25.02950,-0.000176,24.016862,-0.0078,1.384
9754.00,7.526530,25.02927,-0.000175,24.016233,-0.0078,1.384
9756.00,7.526110,25.02909,-0.000176,24.015995,-0.0078,1.384
9758.00,7.525249,25.02979,-0.000176,24.016978,-0.0078,1.385
9760.00,7.525182,25.03134,-0.000176,24.016820,-0.0078,1.385
9762.00,7.525761,25.03112,-0.000177,24.016449,-0.0078,1.385
9764.00,7.525082,25.03138,-0.000176,24.016086,-0.0078,1.384
9766.00,7.524974,25.03072,-0.000177,24.016554,-0.0078,1.384
9768.00,7.524522,25.03022,-0.000177,24.015749,-0.0078,1.384
9770.00,7.523933,25.03074,-0.000177,24.016528,-0.0078,1.384
9772.00,7.524553,25.03097,-0.000177,24.016139,-0.0078,1.384
9774.00,7.526140,25.03062,-0.000176,24.016421,-0.0078,1.384
9776.00,7.525941,25.03123,-0.000176,24.016608,-0.0079,1.384
9778.00,7.525160,25.03142,-0.000176,24.016314,-0.0078,1.384
9780.00,7.524953,25.03161,-0.000175,24.016304,-0.0078,1.384
9782.00,7.526104,25.03072,-0.000176,24.017023,-0.0078,1.384
9784.00,7.526482,25.03149,-0.000177,24.016916,-0.0078,1.385
9786.00,7.526278,25.03137,-0.000177,24.016327,-0.0078,1.385
9788.00,7.525816,25.03120,-0.000177,24.016128,-0.0078,1.384
9790.00,7.526481,25.03083,-0.000176,24.016499,-0.0078,1.384
9792.00,7.526623,25.03058,-0.000175,24.016507,-0.0078,1.384
9794.00,7.525654,25.03013,-0.000175,24.016958,-0.0078,1.384
9796.00,7.526428,25.03022,-0.000176,24.016585,-0.0078,1.384
9798.00,7.526371,25.03110,-0.000177,24.016947,-0.0078,1.385
9800.00,7.526420,25.03081,-0.000176,24.016748,-0.0078,1.384
9802.00,7.526283,25.02972,-0.000177,24.016867,-0.0079,1.384
9804.00,7.526048,25.02924,-0.000177,24.016436,-0.0079,1.384
9806.00,7.525267,25.02992,-0.000176,24.016755,-0.0078,1.384
9808.00,7.525276,25.03009,-0.000175,24.016295,-0.0078,1.384
9810.00,7.526022,25.02997,-0.000177,24.016597,-0.0078,1.384
9812.00,7.525727,25.03064,-0.000178,24.016508,-0.0078,1.384
9814.00,7.525854,25.02959,-0.000176,24.016974,-0.0078,1.384
9816.00,7.526104,25.02958,-0.000175,24.016387,-0.0078,1.384
9818.00,7.526347,25.03071,-0.000177,24.016485,-0.0078,1.384
9820.00,7.526399,25.03083,-0.000176,24.016153,-0.0078,1.384
9822.00,7.525735,25.03054,-0.000176,24.016206,-0.0078,1.385
9824.00,7.525209,25.03079,-0.000176,24.016324,-0.0078,1.385
9826.00,7.525174,25.03024,-0.000176,24.016677,-0.0078,1.385
9828.00,7.525765,25.02977,-0.000175,24.016969,-0.0078,1.384
9830.00,7.525766,25.02972,-0.000177,24.016672,-0.0078,1.384
9832.00,7.526097,25.03012,-0.000176,24.016925,-0.0078,1.384
9834.00,7.525395,25.02936,-0.000176,24.017114,-0.0078,1.384
9836.00,7.525373,25.02962,-0.000175,24.016474,-0.0078,1.384
9838.00,7.525287,25.02961,-0.000174,24.016458,-0.0078,1.384
9840.00,7.525258,25.02951,-0.000176,24.016097,-0.0078,1.384
9842.00,7.525335,25.02939,-0.000176,24.016617,-0.0078,1.385
9844.00,7.525568,25.03009,-0.000175,24.016246,-0.0078,1.384
9846.00,7.525674,25.02974,-0.000176,24.016686,-0.0079,1.384
9848.00,7.525355,25.02981,-0.000176,24.016211,-0.0078,1.384
9850.00,7.525213,25.03071,-0.000175,24.016514,-0.0078,1.384
9852.00,7.524720,25.03117,-0.000174,24.016748,-0.0078,1.384
9854.00,7.525185,25.03064,-0.000176,24.017005,-0.0078,1.385
9856.00,7.525261,25.03075,-0.000175,24.016458,-0.0078,1.385
9858.00,7.525775,25.03044,-0.000175,24.016295,-0.0078,1.385
9860.00,7.524741,25.03119,-0.000176,24.016934,-0.0078,1.384
9862.00,7.524496,25.03104,-0.000175,24.016436,-0.0078,1.384
9864.00,7.524513,25.03002,-0.000176,24.016833,-0.0078,1.385
9866.00,7.524932,25.03080,-0.000176,24.016706,-0.0078,1.385
9868.00,7.524286,25.03123,-0.000175,24.016644,-0.0078,1.384
9870.00,7.524179,25.03139,-0.000177,24.016992,-0.0078,1.384
9872.00,7.524555,25.03068,-0.000176,24.016565,-0.0078,1.384
9874.00,7.524594,25.03096,-0.000176,24.017453,-0.0078,1.384
9876.00,7.525472,25.02977,-0.000175,24.016443,-0.0078,1.385
9878.00,7.525761,25.03024,-0.000176,24.016218,-0.0078,1.385
9880.00,7.525797,25.03056,-0.000176,24.016724,-0.0078,1.385
9882.00,7.525995,25.03087,-0.000175,24.016760,-0.0078,1.384
9884.00,7.525120,25.03077,-0.000177,24.016706,-0.0078,1.385
9886.00,7.524990,25.03126,-0.000176,24.016991,-0.0078,1.384
9888.00,7.525576,25.03024,-0.000175,24.016998,-0.0079,1.384
9890.00,7.526301,25.03015,-0.000175,24.016559,-0.0078,1.384
9892.00,7.526149,25.03005,-0.000176,24.016478,-0.0079,1.385
9894.00,7.524501,25.03096,-0.000175,24.016813,-0.0079,1.384
9896.00,7.524323,25.03103,-0.000176,24.016398,-0.0078,1.384
9898.00,7.524524,25.03113,-0.000177,24.015932,-0.0079,1.384
9900.00,7.524216,25.03168,-0.000176,24.016483,-0.0079,1.385
9902.00,7.524471,25.03135,-0.000176,24.016769,-0.0078,1.384
9904.00,7.525105,25.03071,-0.000175,24.016601,-0.0078,1.384
9906.00,7.525495,25.03002,-0.000176,24.016255,-0.0078,1.385
9908.00,7.525691,25.03073,-0.000176,24.016835,-0.0078,1.384
9910.00,7.525857,25.03099,-0.000175,24.017023,-0.0078,1.384
9912.00,7.525704,25.03188,-0.000175,24.016331,-0.0078,1.384
9914.00,7.525063,25.03153,-0.000176,24.016111,-0.0078,1.384
9916.00,7.524577,25.03140,-0.000175,24.016791,-0.0078,1.385
9918.00,7.524711,25.03124,-0.000176,24.016740,-0.0078,1.384
9920.00,7.525490,25.03107,-0.000177,24.016893,-0.0078,1.384
9922.00,7.524836,25.03045,-0.000176,24.016806,-0.0078,1.384
9924.00,7.524226,25.02949,-0.000175,24.016490,-0.0078,1.384
9926.00,7.524382,25.03030,-0.000176,24.016724,-0.0078,1.384
9928.00,7.523145,25.02948,-0.000176,24.016376,-0.0078,1.384
9930.00,7.523471,25.02922,-0.000177,24.016168,-0.0079,1.385
9932.00,7.523635,25.02983,-0.000176,24.016463,-0.0078,1.384
9934.00,7.524922,25.02964,-0.000177,24.015945,-0.0078,1.384
9936.00,7.525521,25.02898,-0.000176,24.016198,-0.0078,1.384
9938.00,7.524268,25.02847,-0.000176,24.016171,-0.0078,1.384
9940.00,7.523789,25.02857,-0.000177,24.016994,-0.0079,1.384
9942.00,7.524635,25.02988,-0.000176,24.016505,-0.0078,1.385
9944.00,7.525265,25.03027,-0.000176,24.016313,-0.0078,1.384
9946.00,7.525133,25.03002,-0.000176,24.016777,-0.0078,1.384
9948.00,7.524687,25.03019,-0.000177,24.016004,-0.0078,1.384
9950.00,7.525185,25.03002,-0.000176,24.016169,-0.0078,1.384
9952.00,7.525006,25.03009,-0.000176,24.016372,-0.0078,1.385
9954.00,7.525006,25.03038,-0.000175,24.016333,-0.0078,1.385
9956.00,7.524035,25.03042,-0.000176,24.016557,-0.0078,1.384
9958.00,7.523601,25.03090,-0.000176,24.016635,-0.0078,1.384
9960.00,7.523222,25.03106,-0.000174,24.016276,-0.0078,1.384
9962.00,7.523497,25.03032,-0.000175,24.015946,-0.0078,1.384
9964.00,7.524237,25.03103,-0.000174,24.016046,-0.0078,1.384
9966.00,7.524651,25.03150,-0.000176,24.016101,-0.0078,1.385
9968.00,7.524988,25.03241,-0.000176,24.016454,-0.0079,1.384
9970.00,7.525022,25.03193,-0.000175,24.015809,-0.0078,1.384
9972.00,7.525024,25.03169,-0.000176,24.017186,-0.0079,1.385
9974.00,7.525053,25.03082,-0.000176,24.016554,-0.0078,1.385
9976.00,7.524976,25.03056,-0.000176,24.015776,-0.0078,1.384
9978.00,7.525080,25.03100,-0.000176,24.016197,-0.0078,1.385
9980.00,7.524845,25.03058,-0.000177,24.016166,-0.0079,1.384
9982.00,7.524252,25.03027,-0.000176,24.016356,-0.0078,1.385
9984.00,7.523576,25.03008,-0.000176,24.016318,-0.0079,1.384
9986.00,7.524066,25.03064,-0.000175,24.016262,-0.0079,1.384
9988.00,7.524186,25.03085,-0.000174,24.016432,-0.0078,1.384
9990.00,7.524462,25.03115,-0.000175,24.016432,-0.0078,1.384
9992.00,7.524160,25.03104,-0.000176,24.016351,-0.0078,1.384
9994.00,7.523648,25.03132,-0.000175,24.016503,-0.0078,1.385
9996.00,7.524426,25.03057,-0.000175,24.016519,-0.0078,1.385
9998.00,7.524361,25.03028,-0.000175,24.016097,-0.0078,1.384
10000.00,7.524121,25.03053,-0.000176,24.015711,-0.0078,1.384
10002.00,7.524761,25.03110,-0.000176,24.016902,-0.0078,1.384
10004.00,7.524461,25.03122,-0.000175,24.016759,-0.0079,1.384
10006.00,7.524989,25.03111,-0.000175,24.016465,-0.0078,1.384
10008.00,7.524489,25.03126,-0.000175,24.016307,-0.0078,1.384
10010.00,7.524294,25.03112,-0.000174,24.016396,-0.0078,1.384
10012.00,7.523858,25.03118,-0.000177,24.016519,-0.0078,1.385
10014.00,7.524036,25.03063,-0.000176,24.016858,-0.0078,1.385
10016.00,7.525262,25.03123,-0.000175,24.017130,-0.0078,1.384
10018.00,7.525808,25.03135,-0.000175,24.016945,-0.0078,1.384
10020.00,7.525624,25.03155,-0.000175,24.016653,-0.0078,1.384
10022.00,7.525632,25.03152,-0.000175,24.016365,-0.0078,1.384
10024.00,7.525094,25.03142,-0.000176,24.016773,-0.0078,1.385
10026.00,7.524649,25.03126,-0.000176,24.017020,-0.0078,1.384
10028.00,7.525065,25.03098,-0.000176,24.016327,-0.0078,1.384
10030.00,7.525191,25.03221,-0.000175,24.016470,-0.0078,1.385
10032.00,7.525112,25.03216,-0.000175,24.017161,-0.0078,1.384
10034.00,7.524633,25.03152,-0.000176,24.016525,-0.0078,1.385
10036.00,7.523815,25.03144,-0.000176,24.016614,-0.0078,1.384
10038.00,7.524362,25.03162,-0.000176,24.016208,-0.0078,1.384
10040.00,7.524485,25.03193,-0.000176,24.016996,-0.0078,1.384
10042.00,7.523728,25.03213,-0.000175,24.016706,-0.0078,1.384
10044.00,7.524113,25.03279,-0.000174,24.016878,-0.0078,1.383
10046.00,7.524367,25.03244,-0.000175,24.016206,-0.0078,1.384
10048.00,7.524336,25.03134,-0.000176,24.016528,-0.0079,1.384
10050.00,7.524201,25.03162,-0.000175,24.016305,-0.0078,1.384
10052.00,7.524318,25.03109,-0.000175,24.016842,-0.0078,1.384
10054.00,7.524238,25.03158,-0.000175,24.016764,-0.0078,1.384
10056.00,7.524353,25.03203,-0.000174,24.016244,-0.0078,1.384
10058.00,7.524811,25.03200,-0.000175,24.016956,-0.0078,1.384
10060.00,7.524600,25.03233,-0.000176,24.016579,-0.0078,1.385
10062.00,7.524131,25.03205,-0.000176,24.016547,-0.0078,1.384
10064.00,7.524057,25.03233,-0.000174,24.016746,-0.0078,1.384
10066.00,7.524318,25.03210,-0.000175,24.016588,-0.0078,1.384
10068.00,7.524050,25.03228,-0.000174,24.016266,-0.0078,1.385
10070.00,7.523725,25.03123,-0.000175,24.016314,-0.0078,1.384
10072.00,7.523123,25.03089,-0.000175,24.016606,-0.0078,1.384
10074.00,7.523347,25.03098,-0.000175,24.017159,-0.0078,1.384
10076.00,7.523476,25.03071,-0.000176,24.016068,-0.0079,1.384
10078.00,7.523157,25.03094,-0.000175,24.016577,-0.0078,1.384
10080.00,7.523645,25.03192,-0.000175,24.016934,-0.0078,1.385
10082.00,7.524303,25.03197,-0.000175,24.016675,-0.0078,1.384
10084.00,7.524453,25.03138,-0.000176,24.016407,-0.0078,1.384
10086.00,7.524207,25.03103,-0.000176,24.016325,-0.0078,1.384
10088.00,7.524477,25.03110,-0.000175,24.016690,-0.0078,1.384
10090.00,7.524332,25.03116,-0.000176,24.016387,-0.0078,1.384
10092.00,7.523703,25.03097,-0.000176,24.016122,-0.0078,1.384
10094.00,7.523272,25.03115,-0.000176,24.016440,-0.0078,1.384
10096.00,7.522970,25.03174,-0.000176,24.017089,-0.0078,1.384
10098.00,7.523535,25.03134,-0.000176,24.016726,-0.0078,1.385
10100.00,7.524169,25.03123,-0.000175,24.016438,-0.0078,1.385
10102.00,7.523420,25.03111,-0.000176,24.016434,-0.0078,1.385
10104.00,7.523422,25.03051,-0.000175,24.016574,-0.0078,1.384
10106.00,7.524218,25.03100,-0.000175,24.017020,-0.0078,1.385
10108.00,7.523899,25.03114,-0.000175,24.017081,-0.0078,1.384
10110.00,7.523737,25.03094,-0.000175,24.017554,-0.0078,1.383
10112.00,7.524325,25.03093,-0.000175,24.016784,-0.0078,1.384
10114.00,7.524551,25.03082,-0.000175,24.016572,-0.0078,1.384
10116.00,7.525135,25.03092,-0.000175,24.016073,-0.0078,1.384
10118.00,7.523669,25.03074,-0.000176,24.016615,-0.0078,1.384
10120.00,7.523708,25.03105,-0.000175,24.016469,-0.0078,1.384
10122.00,7.523530,25.03171,-0.000176,24.017050,-0.0078,1.384
10124.00,7.523925,25.03234,-0.000175,24.016363,-0.0078,1.385
10126.00,7.524244,25.03216,-0.000177,24.016652,-0.0078,1.385
10128.00,7.523486,25.03193,-0.000176,24.016786,-0.0078,1.384
10130.00,7.522787,25.03306,-0.000175,24.015678,-0.0078,1.384
10132.00,7.523214,25.03276,-0.000175,24.016090,-0.0078,1.385
10134.00,7.523469,25.03279,-0.000176,24.016592,-0.0078,1.385
10136.00,7.523678,25.03275,-0.000175,24.016095,-0.0078,1.384
10138.00,7.523457,25.03198,-0.000174,24.016786,-0.0078,1.384
10140.00,7.523515,25.03221,-0.000176,24.016539,-0.0078,1.385
10142.00,7.522509,25.03244,-0.000176,24.016521,-0.0078,1.384
10144.00,7.523435,25.03187,-0.000176,24.017023,-0.0078,1.384
10146.00,7.523364,25.03220,-0.000175,24.017156,-0.0078,1.384
10148.00,7.523600,25.03273,-0.000175,24.016626,-0.0078,1.384
10150.00,7.523873,25.03229,-0.000175,24.017052,-0.0078,1.384
10152.00,7.523609,25.03267,-0.000175,24.016704,-0.0078,1.384
10154.00,7.523483,25.03256,-0.000173,24.016985,-0.0078,1.384
10156.00,7.523519,25.03339,-0.000174,24.017058,-0.0078,1.385
10158.00,7.524049,25.03324,-0.000174,24.016416,-0.0078,1.385
10160.00,7.523603,25.03381,-0.000176,24.016644,-0.0078,1.385
10162.00,7.524222,25.03452,-0.000175,24.017132,-0.0078,1.385
10164.00,7.524823,25.03421,-0.000175,24.016822,-0.0078,1.384
10166.00,7.525095,25.03441,-0.000173,24.016764,-0.0078,1.384
10168.00,7.524837,25.03444,-0.000174,24.017389,-0.0078,1.384
10170.00,7.525134,25.03408,-0.000174,24.016788,-0.0078,1.385
10172.00,7.525490,25.03471,-0.000175,24.016802,-0.0078,1.385
10174.00,7.525013,25.03360,-0.000174,24.017302,-0.0078,1.384
10176.00,7.523868,25.03358,-0.000173,24.017690,-0.0078,1.384
10178.00,7.524339,25.03348,-0.000174,24.017092,-0.0078,1.385
10180.00,7.524353,25.03321,-0.000174,24.017625,-0.0078,1.384
10182.00,7.523444,25.03357,-0.000175,24.017765,-0.0078,1.384
10184.00,7.523908,25.03360,-0.000173,24.017467,-0.0077,1.384
10186.00,7.523342,25.03413,-0.000174,24.017476,-0.0077,1.384
10188.00,7.523593,25.03432,-0.000173,24.017025,-0.0078,1.385
10190.00,7.524024,25.03463,-0.000173,24.017545,-0.0077,1.385
10192.00,7.524180,25.03369,-0.000175,24.017368,-0.0078,1.384
10194.00,7.524838,25.03345,-0.000175,24.016838,-0.0078,1.385
10196.00,7.525017,25.03337,-0.000174,24.017003,-0.0078,1.384
10198.00,7.524527,25.03340,-0.000176,24.017137,-0.0078,1.384
10200.00,7.524658,25.03341,-0.000175,24.017047,-0.0078,1.384
10202.00,7.525100,25.03411,-0.000173,24.017382,-0.0078,1.384
10204.00,7.525329,25.03412,-0.000175,24.016704,-0.0078,1.384
@17,12.0000,24.0
10206.00,7.523754,25.03411,-0.000174,24.017277,-0.0078,1.384
10208.00,7.517884,25.03342,-0.000173,24.017079,-0.0078,1.384
10210.00,7.507055,25.03309,-0.000176,24.016947,-0.0078,1.384
10212.00,7.486890,25.03314,-0.000174,24.016985,-0.0077,1.383
10214.00,7.464952,25.03330,-0.000173,24.017074,-0.0078,1.383
10216.00,7.448180,25.03338,-0.000175,24.016947,-0.0078,1.384
10218.00,7.435193,25.03330,-0.000175,24.016780,-0.0078,1.384
10220.00,7.424595,25.03292,-0.000176,24.016527,-0.0078,1.385
10222.00,7.414269,25.03290,-0.000176,24.016847,-0.0078,1.385
10224.00,7.404591,25.03326,-0.000175,24.017148,-0.0078,1.386
10226.00,7.393834,25.03322,-0.000175,24.016911,-0.0078,1.386
10228.00,7.383047,25.03362,-0.000176,24.017839,-0.0078,1.386
10230.00,7.373871,25.03425,-0.000176,24.017230,-0.0078,1.385
10232.00,7.371565,25.03435,-0.000176,24.017681,-0.0077,1.386
10234.00,7.377910,25.03430,-0.000177,24.017919,-0.0077,1.386
10236.00,7.393416,25.03426,-0.000175,24.017404,-0.0078,1.386
10238.00,7.410208,25.03303,-0.000176,24.017023,-0.0078,1.386
10240.00,7.422300,25.03327,-0.000176,24.017206,-0.0077,1.386
10242.00,7.430437,25.03327,-0.000175,24.018292,-0.0078,1.385
10244.00,7.437383,25.03360,-0.000173,24.018082,-0.0078,1.384
10246.00,7.444992,25.03363,-0.000174,24.017607,-0.0078,1.385
10248.00,7.453651,25.03391,-0.000173,24.017125,-0.0078,1.384
10250.00,7.461950,25.03408,-0.000174,24.017574,-0.0078,1.385
10252.00,7.470137,25.03437,-0.000175,24.017547,-0.0077,1.384
10254.00,7.477692,25.03512,-0.000174,24.017275,-0.0078,1.384
10256.00,7.484227,25.03529,-0.000174,24.017253,-0.0077,1.385
10258.00,7.490408,25.03545,-0.000174,24.017047,-0.0077,1.385
10260.00,7.494546,25.03601,-0.000175,24.017060,-0.0078,1.385
10262.00,7.498482,25.03524,-0.000175,24.017486,-0.0078,1.385
10264.00,7.502623,25.03571,-0.000175,24.017366,-0.0077,1.384
10266.00,7.505553,25.03629,-0.000174,24.017433,-0.0077,1.384
10268.00,7.507041,25.03592,-0.000173,24.017498,-0.0078,1.384
10270.00,7.509163,25.03560,-0.000173,24.017052,-0.0078,1.385
10272.00,7.511615,25.03574,-0.000173,24.017620,-0.0078,1.384
10274.00,7.513277,25.03581,-0.000174,24.017991,-0.0077,1.385
10276.00,7.513852,25.03585,-0.000175,24.017989,-0.0078,1.385
10278.00,7.514127,25.03537,-0.000174,24.017605,-0.0077,1.384
10280.00,7.515730,25.03453,-0.000175,24.017841,-0.0078,1.384
10282.00,7.516220,25.03520,-0.000173,24.017139,-0.0077,1.384
10284.00,7.516716,25.03573,-0.000174,24.017119,-0.0078,1.384
10286.00,7.517218,25.03635,-0.000173,24.017130,-0.0077,1.384
10288.00,7.517566,25.03609,-0.000172,24.017137,-0.0077,1.385
10290.00,7.516878,25.03610,-0.000175,24.017464,-0.0078,1.385
10292.00,7.517983,25.03681,-0.000174,24.017743,-0.0078,1.385
10294.00,7.518040,25.03675,-0.000173,24.017794,-0.0078,1.384
10296.00,7.517818,25.03581,-0.000173,24.017560,-0.0077,1.384
10298.00,7.517960,25.03568,-0.000173,24.016728,-0.0077,1.384
10300.00,7.517638,25.03556,-0.000173,24.017569,-0.0078,1.384
10302.00,7.517461,25.03614,-0.000173,24.017696,-0.0077,1.384
10304.00,7.517233,25.03691,-0.000173,24.017183,-0.0077,1.384
10306.00,7.517149,25.03666,-0.000173,24.017094,-0.0078,1.385
10308.00,7.517134,25.03642,-0.000173,24.017542,-0.0077,1.384
10310.00,7.517136,25.03657,-0.000174,24.017658,-0.0077,1.385
10312.00,7.517338,25.03730,-0.000173,24.017799,-0.0077,1.384
10314.00,7.516786,25.03673,-0.000172,24.017558,-0.0077,1.384
10316.00,7.517143,25.03656,-0.000173,24.017282,-0.0077,1.384
10318.00,7.517717,25.03654,-0.000174,24.018042,-0.0077,1.385
10320.00,7.518264,25.03693,-0.000173,24.017919,-0.0077,1.385
10322.00,7.519126,25.03681,-0.000174,24.017687,-0.0077,1.384
10324.00,7.520009,25.03557,-0.000173,24.017924,-0.0077,1.384
10326.00,7.521066,25.03626,-0.000171,24.018189,-0.0077,1.384
10328.00,7.520880,25.03670,-0.000171,24.019311,-0.0077,1.384
10330.00,7.521317,25.03728,-0.000172,24.017732,-0.0077,1.385
10332.00,7.521964,25.03712,-0.000172,24.017674,-0.0077,1.385
10334.00,7.523107,25.03748,-0.000173,24.017060,-0.0077,1.384
10336.00,7.523140,25.03688,-0.000174,24.017770,-0.0078,1.385
10338.00,7.523397,25.03656,-0.000173,24.018136,-0.0078,1.384
10340.00,7.524510,25.03686,-0.000173,24.018292,-0.0078,1.384
10342.00,7.526015,25.03729,-0.000173,24.016969,-0.0078,1.384
10344.00,7.526064,25.03722,-0.000171,24.017738,-0.0077,1.385
10346.00,7.526429,25.03737,-0.000172,24.017257,-0.0077,1.385
10348.00,7.525825,25.03656,-0.000173,24.017966,-0.0077,1.384
10350.00,7.525556,25.03654,-0.000173,24.017694,-0.0077,1.385
10352.00,7.525740,25.03659,-0.000173,24.017045,-0.0077,1.384
10354.00,7.525814,25.03692,-0.000173,24.017696,-0.0077,1.384
10356.00,7.525305,25.03747,-0.000173,24.017933,-0.0077,1.385
10358.00,7.524664,25.03612,-0.000173,24.017661,-0.0077,1.384
10360.00,7.524221,25.03574,-0.000172,24.017018,-0.0077,1.384
10362.00,7.524391,25.03609,-0.000173,24.017884,-0.0077,1.385
10364.00,7.524451,25.03623,-0.000173,24.017743,-0.0077,1.385
10366.00,7.524870,25.03616,-0.000174,24.017654,-0.0077,1.385
10368.00,7.523803,25.03633,-0.000174,24.017643,-0.0077,1.385
10370.00,7.524207,25.03548,-0.000173,24.018066,-0.0077,1.385
10372.00,7.524354,25.03439,-0.000172,24.017493,-0.0077,1.384
10374.00,7.524642,25.03443,-0.000171,24.018167,-0.0077,1.384
10376.00,7.525239,25.03481,-0.000171,24.018673,-0.0076,1.384
10378.00,7.525514,25.03544,-0.000171,24.017830,-0.0077,1.385
10380.00,7.525331,25.03601,-0.000173,24.018086,-0.0077,1.385
10382.00,7.525373,25.03584,-0.000172,24.017803,-0.0077,1.384
10384.00,7.525624,25.03551,-0.000171,24.017759,-0.0077,1.384
10386.00,7.525237,25.03626,-0.000173,24.018067,-0.0077,1.385
10388.00,7.524231,25.03590,-0.000172,24.017868,-0.0077,1.385
10390.00,7.524034,25.03543,-0.000173,24.017402,-0.0077,1.385
10392.00,7.524749,25.03507,-0.000173,24.017919,-0.0077,1.385
10394.00,7.524574,25.03584,-0.000173,24.018542,-0.0077,1.384
10396.00,7.524482,25.03578,-0.000172,24.017912,-0.0077,1.384
10398.00,7.524717,25.03545,-0.000172,24.018225,-0.0077,1.385
10400.00,7.524398,25.03536,-0.000172,24.018696,-0.0077,1.385
10402.00,7.524819,25.03494,-0.000172,24.018022,-0.0077,1.384
10404.00,7.525311,25.03535,-0.000172,24.018164,-0.0077,1.384
10406.00,7.525586,25.03586,-0.000173,24.018408,-0.0077,1.385
10408.00,7.525736,25.03596,-0.000172,24.018120,-0.0077,1.385
10410.00,7.526271,25.03540,-0.000174,24.018046,-0.0077,1.385
10412.00,7.525798,25.03575,-0.000174,24.018098,-0.0077,1.384
10414.00,7.525873,25.03657,-0.000172,24.017466,-0.0077,1.384
10416.00,7.525872,25.03584,-0.000172,24.018193,-0.0077,1.384
10418.00,7.524910,25.03616,-0.000171,24.017690,-0.0077,1.384
10420.00,7.524285,25.03601,-0.000173,24.017678,-0.0078,1.384
10422.00,7.524175,25.03604,-0.000172,24.017901,-0.0077,1.385
10424.00,7.524404,25.03503,-0.000172,24.018107,-0.0077,1.385
10426.00,7.525090,25.03547,-0.000174,24.017922,-0.0077,1.385
10428.00,7.525159,25.03573,-0.000173,24.017935,-0.0077,1.385
10430.00,7.525785,25.03575,-0.000172,24.018064,-0.0077,1.384
10432.00,7.525601,25.03539,-0.000174,24.018457,-0.0077,1.384
10434.00,7.525320,25.03619,-0.000172,24.018149,-0.0077,1.385
10436.00,7.525580,25.03616,-0.000173,24.018675,-0.0077,1.386
10438.00,7.525610,25.03670,-0.000173,24.018546,-0.0077,1.385
10440.00,7.525151,25.03687,-0.000173,24.018675,-0.0077,1.385
10442.00,7.526204,25.03614,-0.000172,24.017931,-0.0077,1.385
10444.00,7.526934,25.03630,-0.000173,24.018600,-0.0077,1.385
10446.00,7.526260,25.03699,-0.000172,24.018383,-0.0077,1.384
10448.00,7.525296,25.03648,-0.000172,24.017803,-0.0077,1.385
10450.00,7.524222,25.03617,-0.000172,24.018247,-0.0077,1.386
10452.00,7.524977,25.03624,-0.000172,24.018312,-0.0077,1.385
10454.00,7.525022,25.03665,-0.000172,24.018062,-0.0077,1.385
10456.00,7.524910,25.03650,-0.000172,24.018887,-0.0077,1.385
10458.00,7.525369,25.03599,-0.000171,24.018684,-0.0077,1.385
10460.00,7.525140,25.03668,-0.000173,24.018626,-0.0077,1.384
10462.00,7.525292,25.03685,-0.000172,24.018223,-0.0076,1.384
10464.00,7.525196,25.03666,-0.000171,24.018678,-0.0077,1.385
10466.00,7.525395,25.03686,-0.000171,24.018990,-0.0076,1.385
10468.00,7.525168,25.03627,-0.000171,24.018017,-0.0077,1.385
10470.00,7.525355,25.03635,-0.000171,24.018644,-0.0077,1.385
10472.00,7.525262,25.03710,-0.000173,24.017690,-0.0077,1.385
10474.00,7.524548,25.03749,-0.000171,24.017696,-0.0077,1.386
10476.00,7.524345,25.03818,-0.000172,24.017937,-0.0077,1.385
10478.00,7.524128,25.03874,-0.000171,24.018439,-0.0077,1.384
10480.00,7.524566,25.03809,-0.000170,24.018301,-0.0077,1.384
10482.00,7.524794,25.03858,-0.000171,24.018071,-0.0077,1.384
10484.00,7.524441,25.03816,-0.000172,24.018158,-0.0077,1.385
10486.00,7.524930,25.03748,-0.000173,24.018276,-0.0077,1.385
10488.00,7.524544,25.03760,-0.000172,24.018142,-0.0076,1.385
10490.00,7.524974,25.03757,-0.000171,24.018216,-0.0077,1.384
10492.00,7.526445,25.03735,-0.000171,24.018600,-0.0077,1.385
10494.00,7.526153,25.03817,-0.000172,24.018733,-0.0077,1.385
10496.00,7.524476,25.03780,-0.000172,24.018785,-0.0076,1.385
10498.00,7.523946,25.03773,-0.000172,24.018512,-0.0077,1.385
10500.00,7.524051,25.03784,-0.000171,24.018455,-0.0077,1.385
10502.00,7.524521,25.03846,-0.000172,24.019097,-0.0076,1.385
10504.00,7.524828,25.03902,-0.000172,24.018528,-0.0077,1.385
10506.00,7.524963,25.03836,-0.000171,24.018457,-0.0076,1.385
10508.00,7.524938,25.03829,-0.000172,24.018715,-0.0076,1.385
10510.00,7.524855,25.03888,-0.000172,24.018319,-0.0076,1.385
10512.00,7.525098,25.03849,-0.000171,24.018466,-0.0076,1.385
10514.00,7.525569,25.03808,-0.000172,24.018356,-0.0077,1.385
10516.00,7.525401,25.03811,-0.000171,24.018702,-0.0077,1.385
10518.00,7.524477,25.03780,-0.000171,24.018729,-0.0077,1.385
10520.00,7.524841,25.03753,-0.000172,24.018347,-0.0077,1.385
10522.00,7.524911,25.03692,-0.000171,24.018305,-0.0076,1.385
10524.00,7.525150,25.03665,-0.000170,24.019050,-0.0076,1.385
10526.00,7.525487,25.03642,-0.000172,24.019137,-0.0076,1.385
10528.00,7.525537,25.03600,-0.000172,24.018682,-0.0077,1.385
10530.00,7.524957,25.03654,-0.000172,24.018280,-0.0077,1.385
10532.00,7.524254,25.03661,-0.000172,24.018394,-0.0076,1.386
10534.00,7.524728,25.03705,-0.000171,24.018434,-0.0076,1.385
10536.00,7.524541,25.03681,-0.000170,24.018254,-0.0076,1.385
10538.00,7.523573,25.03670,-0.000170,24.018747,-0.0077,1.385
10540.00,7.523754,25.03679,-0.000171,24.018662,-0.0076,1.385
10542.00,7.524409,25.03753,-0.000171,24.018760,-0.0076,1.386
10544.00,7.524821,25.03842,-0.000171,24.018240,-0.0077,1.386
10546.00,7.524032,25.03832,-0.000172,24.018345,-0.0076,1.385
10548.00,7.524097,25.03740,-0.000171,24.017915,-0.0076,1.385
10550.00,7.524637,25.03681,-0.000171,24.018203,-0.0077,1.385
10552.00,7.525017,25.03714,-0.000171,24.018472,-0.0077,1.386
10554.00,7.524427,25.03766,-0.000172,24.019313,-0.0076,1.386
10556.00,7.524391,25.03790,-0.000172,24.019061,-0.0077,1.386
10558.00,7.524156,25.03751,-0.000172,24.018899,-0.0076,1.385
10560.00,7.523626,25.03741,-0.000172,24.018939,-0.0077,1.385
10562.00,7.523538,25.03751,-0.000171,24.018541,-0.0077,1.385
10564.00,7.523805,25.03778,-0.000170,24.019032,-0.0076,1.385
10566.00,7.523270,25.03789,-0.000171,24.018182,-0.0077,1.385
10568.00,7.523766,25.03759,-0.000172,24.017959,-0.0077,1.385
10570.00,7.523772,25.03799,-0.000173,24.018622,-0.0076,1.385
10572.00,7.523741,25.03720,-0.000171,24.018173,-0.0076,1.385
10574.00,7.523647,25.03690,-0.000171,24.018657,-0.0076,1.385
10576.00,7.523808,25.03765,-0.000170,24.017999,-0.0076,1.385
10578.00,7.524644,25.03759,-0.000172,24.018376,-0.0077,1.385
10580.00,7.525154,25.03724,-0.000171,24.018312,-0.0076,1.385
10582.00,7.524184,25.03739,-0.000171,24.018845,-0.0077,1.386
10584.00,7.524184,25.03757,-0.000172,24.019171,-0.0076,1.386
10586.00,7.524721,25.03723,-0.000173,24.018180,-0.0077,1.386
10588.00,7.524704,25.03691,-0.000173,24.018528,-0.0076,1.386
10590.00,7.524577,25.03704,-0.000172,24.018414,-0.0077,1.385
10592.00,7.524396,25.03681,-0.000170,24.017643,-0.0076,1.386
10594.00,7.524643,25.03580,-0.000172,24.018115,-0.0076,1.385
10596.00,7.525706,25.03642,-0.000171,24.018617,-0.0077,1.386
10598.00,7.525146,25.03725,-0.000172,24.018620,-0.0077,1.385
10600.00,7.523533,25.03649,-0.000172,24.018716,-0.0077,1.386
10602.00,7.523133,25.03597,-0.000173,24.018055,-0.0077,1.386
10604.00,7.523916,25.03607,-0.000172,24.018939,-0.0077,1.386
10606.00,7.524988,25.03658,-0.000172,24.017741,-0.0076,1.386
10608.00,7.524806,25.03571,-0.000172,24.019168,-0.0077,1.385
10610.00,7.524172,25.03586,-0.000171,24.018885,-0.0077,1.385
10612.00,7.524009,25.03640,-0.000171,24.018479,-0.0077,1.385
10614.00,7.523661,25.03599,-0.000170,24.018544,-0.0077,1.385
10616.00,7.523389,25.03630,-0.000170,24.018214,-0.0076,1.385
10618.00,7.522928,25.03602,-0.000171,24.018689,-0.0076,1.385
10620.00,7.523133,25.03611,-0.000171,24.018851,-0.0076,1.386
10622.00,7.523596,25.03673,-0.000171,24.018702,-0.0077,1.386
10624.00,7.523931,25.03709,-0.000172,24.018236,-0.0076,1.386
10626.00,7.522909,25.03668,-0.000172,24.017658,-0.0077,1.386
10628.00,7.522655,25.03744,-0.000172,24.018448,-0.0076,1.386
10630.00,7.523019,25.03666,-0.000172,24.018410,-0.0076,1.385
10632.00,7.523582,25.03658,-0.000171,24.018798,-0.0077,1.385
10634.00,7.524171,25.03708,-0.000170,24.018309,-0.0076,1.386
10636.00,7.523989,25.03692,-0.000170,24.018216,-0.0076,1.385
10638.00,7.524240,25.03572,-0.000170,24.017982,-0.0076,1.385
10640.00,7.523437,25.03643,-0.000170,24.019190,-0.0077,1.385
10642.00,7.523377,25.03686,-0.000171,24.018484,-0.0077,1.386
10644.00,7.522931,25.03644,-0.000172,24.018764,-0.0077,1.386
10646.00,7.522799,25.03731,-0.000171,24.018907,-0.0076,1.386
10648.00,7.522546,25.03761,-0.000171,24.018327,-0.0076,1.386
10650.00,7.523461,25.03721,-0.000172,24.018296,-0.0077,1.386
10652.00,7.523316,25.03766,-0.000171,24.018327,-0.0077,1.386
10654.00,7.523270,25.03680,-0.000171,24.018464,-0.0076,1.386
10656.00,7.523604,25.03706,-0.000171,24.018087,-0.0077,1.386
10658.00,7.524009,25.03708,-0.000172,24.018470,-0.0077,1.387
10660.00,7.523626,25.03712,-0.000173,24.018251,-0.0077,1.387
10662.00,7.524291,25.03726,-0.000173,24.018468,-0.0076,1.385
10664.00,7.524116,25.03765,-0.000170,24.017607,-0.0077,1.385
10666.00,7.523419,25.03785,-0.000171,24.018350,-0.0076,1.386
10668.00,7.523752,25.03814,-0.000171,24.017864,-0.0077,1.386
10670.00,7.525015,25.03805,-0.000171,24.018588,-0.0077,1.387
10672.00,7.524098,25.03797,-0.000171,24.018309,-0.0077,1.386
10674.00,7.524182,25.03760,-0.000173,24.018104,-0.0077,1.386
10676.00,7.524111,25.03750,-0.000172,24.017841,-0.0077,1.387
10678.00,7.524155,25.03659,-0.000172,24.017767,-0.0077,1.386
10680.00,7.524832,25.03706,-0.000172,24.017941,-0.0076,1.385
10682.00,7.524489,25.03651,-0.000172,24.017837,-0.0077,1.386
10684.00,7.523926,25.03652,-0.000171,24.017864,-0.0077,1.386
10686.00,7.524339,25.03650,-0.000171,24.018104,-0.0077,1.387
10688.00,7.523375,25.03583,-0.000171,24.017924,-0.0077,1.387
10690.00,7.522964,25.03604,-0.000172,24.019257,-0.0077,1.386
10692.00,7.522719,25.03611,-0.000173,24.018675,-0.0077,1.386
10694.00,7.523065,25.03614,-0.000172,24.018399,-0.0077,1.387
10696.00,7.523899,25.03586,-0.000172,24.018122,-0.0077,1.386
10698.00,7.523949,25.03555,-0.000172,24.017989,-0.0077,1.386
10700.00,7.523607,25.03623,-0.000173,24.018624,-0.0077,1.386
10702.00,7.524187,25.03566,-0.000173,24.018376,-0.0077,1.386
10704.00,7.523853,25.03562,-0.000171,24.017768,-0.0077,1.386
10706.00,7.523123,25.03570,-0.000172,24.017886,-0.0077,1.386
10708.00,7.522422,25.03633,-0.000172,24.018220,-0.0077,1.387
10710.00,7.522311,25.03584,-0.000172,24.017846,-0.0077,1.387
10712.00,7.521827,25.03536,-0.000174,24.017777,-0.0077,1.386
10714.00,7.521811,25.03547,-0.000172,24.018327,-0.0077,1.386
10716.00,7.522345,25.03579,-0.000172,24.017912,-0.0077,1.386
10718.00,7.521566,25.03592,-0.000172,24.017921,-0.0077,1.387
10720.00,7.522291,25.03605,-0.000173,24.018191,-0.0077,1.387
10722.00,7.522343,25.03598,-0.000172,24.018089,-0.0077,1.386
10724.00,7.523039,25.03686,-0.000172,24.018620,-0.0077,1.386
10726.00,7.523661,25.03733,-0.000172,24.017861,-0.0077,1.386
10728.00,7.523692,25.03661,-0.000172,24.018100,-0.0077,1.386
10730.00,7.522911,25.03687,-0.000172,24.018570,-0.0077,1.386
10732.00,7.523252,25.03688,-0.000173,24.018147,-0.0077,1.387
10734.00,7.523022,25.03744,-0.000172,24.017507,-0.0077,1.387
10736.00,7.523337,25.03752,-0.000171,24.017558,-0.0077,1.387
10738.00,7.524170,25.03719,-0.000172,24.017540,-0.0077,1.387
10740.00,7.523993,25.03682,-0.000173,24.018089,-0.0077,1.386
10742.00,7.524496,25.03690,-0.000172,24.018151,-0.0077,1.386
10744.00,7.523759,25.03676,-0.000172,24.017578,-0.0077,1.387
10746.00,7.523282,25.03610,-0.000172,24.017897,-0.0077,1.387
10748.00,7.522297,25.03679,-0.000172,24.017658,-0.0076,1.387
10750.00,7.522982,25.03692,-0.000173,24.017738,-0.0077,1.387
10752.00,7.523021,25.03715,-0.000173,24.017823,-0.0077,1.386
10754.00,7.522420,25.03780,-0.000173,24.018167,-0.0077,1.387
10756.00,7.521833,25.03712,-0.000173,24.017877,-0.0077,1.386
10758.00,7.521930,25.03708,-0.000173,24.018660,-0.0077,1.386
10760.00,7.521434,25.03759,-0.000173,24.017857,-0.0077,1.387
10762.00,7.521997,25.03714,-0.000172,24.017899,-0.0077,1.387
10764.00,7.522856,25.03772,-0.000172,24.017658,-0.0077,1.387
10766.00,7.523613,25.03785,-0.000172,24.018276,-0.0077,1.387
10768.00,7.523244,25.03822,-0.000173,24.018807,-0.0077,1.387
10770.00,7.523787,25.03795,-0.000172,24.017930,-0.0077,1.387
10772.00,7.523875,25.03826,-0.000172,24.018241,-0.0077,1.387
10774.00,7.522600,25.03726,-0.000173,24.017988,-0.0077,1.387
10776.00,7.523675,25.03648,-0.000173,24.017440,-0.0077,1.387
10778.00,7.523523,25.03725,-0.000172,24.017736,-0.0077,1.387
10780.00,7.523259,25.03739,-0.000173,24.018171,-0.0077,1.387
10782.00,7.523018,25.03753,-0.000173,24.018423,-0.0077,1.387
10784.00,7.522349,25.03762,-0.000172,24.017931,-0.0077,1.387
10786.00,7.522644,25.03758,-0.000172,24.018127,-0.0077,1.387
10788.00,7.523168,25.03771,-0.000173,24.018390,-0.0077,1.387
10790.00,7.523149,25.03755,-0.000173,24.017342,-0.0077,1.387
10792.00,7.521903,25.03803,-0.000174,24.018017,-0.0077,1.387
10794.00,7.521919,25.03681,-0.000172,24.017511,-0.0077,1.387
10796.00,7.522111,25.03581,-0.000174,24.017319,-0.0077,1.387
10798.00,7.522859,25.03645,-0.000172,24.017821,-0.0077,1.387
10800.00,7.522746,25.03729,-0.000172,24.018490,-0.0077,1.387
10802.00,7.522208,25.03703,-0.000172,24.017859,-0.0077,1.387
10804.00,7.521465,25.03582,-0.000172,24.018084,-0.0077,1.387
@18,12.0000,24.0
10806.00,7.520686,25.03707,-0.000173,24.018098,-0.0077,1.387
10808.00,7.516719,25.03701,-0.000173,24.018031,-0.0077,1.387
10810.00,7.507241,25.03746,-0.000173,24.018258,-0.0077,1.386
10812.00,7.489830,25.03648,-0.000173,24.017912,-0.0077,1.386
10814.00,7.468873,25.03594,-0.000173,24.017933,-0.0077,1.386
10816.00,7.451449,25.03571,-0.000172,24.018062,-0.0077,1.387
10818.00,7.438643,25.03544,-0.000172,24.018154,-0.0077,1.388
10820.00,7.428256,25.03595,-0.000175,24.017968,-0.0077,1.388
10822.00,7.419335,25.03519,-0.000174,24.017710,-0.0077,1.388
10824.00,7.408499,25.03587,-0.000174,24.017879,-0.0077,1.389
10826.00,7.398030,25.03521,-0.000175,24.018550,-0.0077,1.389
10828.00,7.388037,25.03542,-0.000175,24.018251,-0.0077,1.388
10830.00,7.380463,25.03385,-0.000174,24.018191,-0.0077,1.388
10832.00,7.377720,25.03421,-0.000174,24.017970,-0.0077,1.388
10834.00,7.383030,25.03481,-0.000175,24.017973,-0.0077,1.389
10836.00,7.396975,25.03453,-0.000175,24.018131,-0.0077,1.390
10838.00,7.413128,25.03427,-0.000174,24.017710,-0.0077,1.389
10840.00,7.425508,25.03499,-0.000175,24.017602,-0.0077,1.388
10842.00,7.434237,25.03504,-0.000175,24.018292,-0.0077,1.388
10844.00,7.441288,25.03541,-0.000174,24.018047,-0.0077,1.388
10846.00,7.448470,25.03571,-0.000173,24.017716,-0.0077,1.387
10848.00,7.457254,25.03586,-0.000172,24.017825,-0.0077,1.387
10850.00,7.465633,25.03623,-0.000172,24.018276,-0.0077,1.388
10852.00,7.473209,25.03517,-0.000172,24.018000,-0.0077,1.387
10854.00,7.480495,25.03519,-0.000171,24.017587,-0.0077,1.387
10856.00,7.485566,25.03605,-0.000172,24.017696,-0.0077,1.388
10858.00,7.490237,25.03541,-0.000172,24.018006,-0.0077,1.388
10860.00,7.495270,25.03478,-0.000173,24.018343,-0.0077,1.388
10862.00,7.499337,25.03515,-0.000174,24.017973,-0.0077,1.388
10864.00,7.501896,25.03496,-0.000173,24.018452,-0.0077,1.388
10866.00,7.504900,25.03491,-0.000173,24.017513,-0.0077,1.388
10868.00,7.508272,25.03420,-0.000173,24.017596,-0.0077,1.387
10870.00,7.509564,25.03412,-0.000175,24.018042,-0.0077,1.387
10872.00,7.510615,25.03533,-0.000174,24.017404,-0.0077,1.388
10874.00,7.511617,25.03561,-0.000173,24.017656,-0.0077,1.388
10876.00,7.514031,25.03526,-0.000173,24.017438,-0.0077,1.387
10878.00,7.516038,25.03462,-0.000171,24.017163,-0.0078,1.387
10880.00,7.516597,25.03499,-0.000173,24.018066,-0.0077,1.388
10882.00,7.516632,25.03478,-0.000173,24.018031,-0.0077,1.388
10884.00,7.517067,25.03427,-0.000172,24.017299,-0.0077,1.387
10886.00,7.517128,25.03447,-0.000173,24.017819,-0.0077,1.387
10888.00,7.518018,25.03377,-0.000172,24.016945,-0.0077,1.387
10890.00,7.518414,25.03447,-0.000173,24.018183,-0.0077,1.387
10892.00,7.518730,25.03472,-0.000172,24.018093,-0.0077,1.388
10894.00,7.518288,25.03454,-0.000173,24.017232,-0.0077,1.388
10896.00,7.517920,25.03468,-0.000173,24.017496,-0.0077,1.387
10898.00,7.517233,25.03468,-0.000174,24.017611,-0.0077,1.388
10900.00,7.517478,25.03433,-0.000174,24.017351,-0.0077,1.387
10902.00,7.517043,25.03385,-0.000172,24.017723,-0.0077,1.387
10904.00,7.516732,25.03396,-0.000172,24.018298,-0.0077,1.387
10906.00,7.516849,25.03292,-0.000173,24.017993,-0.0077,1.388
10908.00,7.517069,25.03348,-0.000173,24.017906,-0.0077,1.388
10910.00,7.516910,25.03458,-0.000173,24.017380,-0.0077,1.388
10912.00,7.517101,25.03455,-0.000173,24.018390,-0.0077,1.388
10914.00,7.517029,25.03405,-0.000173,24.017567,-0.0077,1.388
10916.00,7.517695,25.03439,-0.000173,24.017544,-0.0077,1.387
10918.00,7.519361,25.03439,-0.000172,24.017960,-0.0077,1.387
10920.00,7.519144,25.03401,-0.000173,24.017656,-0.0077,1.388
10922.00,7.518777,25.03468,-0.000172,24.018263,-0.0077,1.388
10924.00,7.520005,25.03510,-0.000172,24.018435,-0.0077,1.387
10926.00,7.521094,25.03398,-0.000172,24.018115,-0.0077,1.387
10928.00,7.522194,25.03504,-0.000172,24.017201,-0.0077,1.388
10930.00,7.522281,25.03412,-0.000173,24.017828,-0.0077,1.388
10932.00,7.521896,25.03474,-0.000173,24.018845,-0.0077,1.388
10934.00,7.522299,25.03422,-0.000173,24.018477,-0.0077,1.388
10936.00,7.523449,25.03434,-0.000173,24.017116,-0.0077,1.388
10938.00,7.524537,25.03468,-0.000173,24.017799,-0.0077,1.388
10940.00,7.524087,25.03447,-0.000173,24.017669,-0.0077,1.388
10942.00,7.523376,25.03478,-0.000173,24.017708,-0.0077,1.388
10944.00,7.522902,25.03454,-0.000173,24.017930,-0.0077,1.388
10946.00,7.524219,25.03462,-0.000174,24.018047,-0.0077,1.389
10948.00,7.524774,25.03531,-0.000173,24.017892,-0.0078,1.389
10950.00,7.525163,25.03508,-0.000173,24.017689,-0.0077,1.388
10952.00,7.524862,25.03505,-0.000174,24.017821,-0.0077,1.388
10954.00,7.523989,25.03461,-0.000172,24.017667,-0.0077,1.387
10956.00,7.522898,25.03435,-0.000173,24.017690,-0.0077,1.388
10958.00,7.523336,25.03390,-0.000173,24.017674,-0.0077,1.387
10960.00,7.524274,25.03442,-0.000173,24.017888,-0.0077,1.388
10962.00,7.524637,25.03507,-0.000173,24.018002,-0.0077,1.388
10964.00,7.524430,25.03406,-0.000174,24.017616,-0.0077,1.388
10966.00,7.524664,25.03425,-0.000173,24.018303,-0.0077,1.388
10968.00,7.524247,25.03434,-0.000172,24.017337,-0.0077,1.389
10970.00,7.524228,25.03436,-0.000173,24.018035,-0.0077,1.389
10972.00,7.524922,25.03506,-0.000173,24.018218,-0.0077,1.388
10974.00,7.524528,25.03604,-0.000173,24.017538,-0.0077,1.388
10976.00,7.524924,25.03644,-0.000171,24.017879,-0.0077,1.388
10978.00,7.524695,25.03608,-0.000171,24.018227,-0.0077,1.388
10980.00,7.523313,25.03592,-0.000172,24.018076,-0.0077,1.388
10982.00,7.522772,25.03528,-0.000173,24.017801,-0.0077,1.388
10984.00,7.522696,25.03567,-0.000174,24.018218,-0.0077,1.389
10986.00,7.522802,25.03471,-0.000174,24.017730,-0.0077,1.388
10988.00,7.523846,25.03522,-0.000173,24.018006,-0.0077,1.388
10990.00,7.523913,25.03504,-0.000173,24.017812,-0.0077,1.388
10992.00,7.523123,25.03503,-0.000173,24.018312,-0.0077,1.388
10994.00,7.523319,25.03531,-0.000173,24.017837,-0.0077,1.388
10996.00,7.523840,25.03515,-0.000174,24.018270,-0.0077,1.389
10998.00,7.524396,25.03450,-0.000174,24.018006,-0.0078,1.388
11000.00,7.523843,25.03453,-0.000174,24.017507,-0.0077,1.388
11002.00,7.523763,25.03490,-0.000173,24.018310,-0.0077,1.388
11004.00,7.523777,25.03490,-0.000173,24.017562,-0.0077,1.389
11006.00,7.523220,25.03510,-0.000173,24.017850,-0.0077,1.388
11008.00,7.522837,25.03489,-0.000173,24.017547,-0.0077,1.389
11010.00,7.523375,25.03544,-0.000173,24.017685,-0.0077,1.388
11012.00,7.523551,25.03569,-0.000173,24.017995,-0.0077,1.388
11014.00,7.522964,25.03607,-0.000173,24.018361,-0.0077,1.388
11016.00,7.523375,25.03517,-0.000173,24.018559,-0.0077,1.389
11018.00,7.523897,25.03568,-0.000172,24.017631,-0.0077,1.389
11020.00,7.524350,25.03668,-0.000173,24.018234,-0.0076,1.389
11022.00,7.523659,25.03649,-0.000173,24.018383,-0.0077,1.389
11024.00,7.522644,25.03663,-0.000172,24.017979,-0.0077,1.388
11026.00,7.523269,25.03702,-0.000172,24.017879,-0.0077,1.389
11028.00,7.523726,25.03663,-0.000172,24.017892,-0.0077,1.389
11030.00,7.523355,25.03692,-0.000172,24.018040,-0.0077,1.388
11032.00,7.522359,25.03630,-0.000173,24.017897,-0.0077,1.388
11034.00,7.522371,25.03611,-0.000172,24.017817,-0.0077,1.389
11036.00,7.524010,25.03681,-0.000173,24.018296,-0.0077,1.389
11038.00,7.523823,25.03611,-0.000172,24.018428,-0.0077,1.389
11040.00,7.523329,25.03568,-0.000173,24.018383,-0.0077,1.389
11042.00,7.523538,25.03600,-0.000173,24.017741,-0.0077,1.388
11044.00,7.524214,25.03696,-0.000172,24.018394,-0.0076,1.389
11046.00,7.523982,25.03619,-0.000173,24.017819,-0.0077,1.389
11048.00,7.523662,25.03587,-0.000172,24.018015,-0.0077,1.389
11050.00,7.523443,25.03605,-0.000173,24.018082,-0.0077,1.389
11052.00,7.523396,25.03570,-0.000173,24.017645,-0.0077,1.389
11054.00,7.523170,25.03608,-0.000173,24.018000,-0.0077,1.389
11056.00,7.522934,25.03657,-0.000173,24.018135,-0.0077,1.389
11058.00,7.523768,25.03642,-0.000172,24.017790,-0.0077,1.388
11060.00,7.523951,25.03672,-0.000171,24.018182,-0.0077,1.388
11062.00,7.523214,25.03684,-0.000171,24.017971,-0.0077,1.389
11064.00,7.523281,25.03576,-0.000172,24.017297,-0.0077,1.389
11066.00,7.523070,25.03519,-0.000173,24.017770,-0.0077,1.389
11068.00,7.522809,25.03634,-0.000173,24.017656,-0.0077,1.389
11070.00,7.523236,25.03648,-0.000174,24.017520,-0.0077,1.389
11072.00,7.523975,25.03626,-0.000174,24.018637,-0.0077,1.389
11074.00,7.523846,25.03521,-0.000173,24.017699,-0.0077,1.389
11076.00,7.523458,25.03613,-0.000172,24.018218,-0.0077,1.389
11078.00,7.523199,25.03597,-0.000173,24.018272,-0.0077,1.389
11080.00,7.523530,25.03652,-0.000173,24.018198,-0.0077,1.389
11082.00,7.522884,25.03609,-0.000172,24.018002,-0.0077,1.389
11084.00,7.523145,25.03639,-0.000173,24.017195,-0.0077,1.390
11086.00,7.523487,25.03680,-0.000173,24.017596,-0.0077,1.389
11088.00,7.522520,25.03591,-0.000172,24.017993,-0.0077,1.388
11090.00,7.521981,25.03566,-0.000173,24.018477,-0.0077,1.389
11092.00,7.522777,25.03577,-0.000172,24.018466,-0.0077,1.389
11094.00,7.522244,25.03638,-0.000172,24.017959,-0.0077,1.389
11096.00,7.522286,25.03676,-0.000173,24.018026,-0.0077,1.389
11098.00,7.522413,25.03627,-0.000172,24.018156,-0.0077,1.390
11100.00,7.521967,25.03662,-0.000173,24.017750,-0.0077,1.390
11102.00,7.521944,25.03675,-0.000174,24.017685,-0.0077,1.389
11104.00,7.522956,25.03693,-0.000173,24.018211,-0.0077,1.389
11106.00,7.522361,25.03675,-0.000172,24.017953,-0.0077,1.389
11108.00,7.521653,25.03658,-0.000172,24.018156,-0.0077,1.390
11110.00,7.521864,25.03717,-0.000173,24.018338,-0.0077,1.390
11112.00,7.522567,25.03632,-0.000172,24.017489,-0.0077,1.389
11114.00,7.522956,25.03641,-0.000172,24.017832,-0.0077,1.389
11116.00,7.522599,25.03615,-0.000172,24.018521,-0.0077,1.390
11118.00,7.522961,25.03572,-0.000173,24.017447,-0.0077,1.389
11120.00,7.522354,25.03576,-0.000173,24.018241,-0.0077,1.390
11122.00,7.521811,25.03556,-0.000172,24.017928,-0.0077,1.390
11124.00,7.522564,25.03575,-0.000173,24.017752,-0.0077,1.390
11126.00,7.524137,25.03650,-0.000172,24.018131,-0.0077,1.389
11128.00,7.522842,25.03646,-0.000172,24.017417,-0.0077,1.389
11130.00,7.521720,25.03607,-0.000172,24.017745,-0.0077,1.389
11132.00,7.521807,25.03647,-0.000172,24.018124,-0.0077,1.389
11134.00,7.521758,25.03562,-0.000172,24.017221,-0.0077,1.389
11136.00,7.520999,25.03520,-0.000172,24.017759,-0.0077,1.390
11138.00,7.520467,25.03507,-0.000173,24.018116,-0.0077,1.390
11140.00,7.520949,25.03541,-0.000173,24.017868,-0.0077,1.390
11142.00,7.521498,25.03562,-0.000173,24.018028,-0.0077,1.390
11144.00,7.521519,25.03597,-0.000172,24.017986,-0.0077,1.390
11146.00,7.521257,25.03622,-0.000171,24.018118,-0.0077,1.389
11148.00,7.521006,25.03519,-0.000171,24.018080,-0.0077,1.390
11150.00,7.521947,25.03523,-0.000172,24.017728,-0.0077,1.390
11152.00,7.522539,25.03535,-0.000172,24.018454,-0.0077,1.390
11154.00,7.523710,25.03648,-0.000172,24.017964,-0.0077,1.390
11156.00,7.523921,25.03624,-0.000171,24.018522,-0.0077,1.389
11158.00,7.523033,25.03596,-0.000173,24.018147,-0.0077,1.390
11160.00,7.522497,25.03615,-0.000172,24.018515,-0.0077,1.390
11162.00,7.522187,25.03622,-0.000173,24.018156,-0.0077,1.390
11164.00,7.522111,25.03567,-0.000172,24.018606,-0.0077,1.389
11166.00,7.522695,25.03646,-0.000171,24.018492,-0.0077,1.390
11168.00,7.522573,25.03653,-0.000173,24.017496,-0.0077,1.390
11170.00,7.522150,25.03583,-0.000172,24.018379,-0.0077,1.390
11172.00,7.522395,25.03627,-0.000172,24.018530,-0.0077,1.390
11174.00,7.522700,25.03593,-0.000172,24.018481,-0.0077,1.390
11176.00,7.522948,25.03626,-0.000172,24.018220,-0.0077,1.390
11178.00,7.522463,25.03640,-0.000173,24.017933,-0.0077,1.390
11180.00,7.521695,25.03596,-0.000173,24.018127,-0.0077,1.390
11182.00,7.520940,25.03599,-0.000173,24.017830,-0.0077,1.390
11184.00,7.520237,25.03634,-0.000172,24.018046,-0.0077,1.390
11186.00,7.521007,25.03610,-0.000172,24.018018,-0.0077,1.390
11188.00,7.521781,25.03645,-0.000172,24.018528,-0.0077,1.390
11190.00,7.521917,25.03673,-0.000171,24.018283,-0.0077,1.390
11192.00,7.521659,25.03624,-0.000172,24.018887,-0.0077,1.390
11194.00,7.521295,25.03632,-0.000173,24.018455,-0.0077,1.390
11196.00,7.520953,25.03639,-0.000171,24.018497,-0.0077,1.390
11198.00,7.520966,25.03669,-0.000173,24.017796,-0.0077,1.390
11200.00,7.520865,25.03651,-0.000171,24.017156,-0.0077,1.390
11202.00,7.520864,25.03655,-0.000173,24.018109,-0.0077,1.390
11204.00,7.521314,25.03756,-0.000172,24.017868,-0.0077,1.390
11206.00,7.521207,25.03750,-0.000172,24.018448,-0.0077,1.390
11208.00,7.521432,25.03735,-0.000171,24.018352,-0.0077,1.389
11210.00,7.521961,25.03727,-0.000172,24.017727,-0.0077,1.390
11212.00,7.521745,25.03741,-0.000173,24.018383,-0.0077,1.390
11214.00,7.520730,25.03744,-0.000172,24.017937,-0.0077,1.390
11216.00,7.520888,25.03635,-0.000172,24.017350,-0.0077,1.390
11218.00,7.520902,25.03633,-0.000173,24.017892,-0.0077,1.390
11220.00,7.520935,25.03617,-0.000174,24.018309,-0.0077,1.391
11222.00,7.521392,25.03703,-0.000174,24.017574,-0.0077,1.391
11224.00,7.521242,25.03673,-0.000173,24.018151,-0.0077,1.390
11226.00,7.520808,25.03642,-0.000172,24.018385,-0.0077,1.390
11228.00,7.520875,25.03614,-0.000172,24.017716,-0.0077,1.391
11230.00,7.520906,25.03593,-0.000173,24.017221,-0.0077,1.391
11232.00,7.520401,25.03687,-0.000173,24.018448,-0.0077,1.390
11234.00,7.520742,25.03611,-0.000171,24.017821,-0.0077,1.390
11236.00,7.521308,25.03637,-0.000172,24.017649,-0.0077,1.390
11238.00,7.520813,25.03633,-0.000173,24.018417,-0.0077,1.390
11240.00,7.521074,25.03618,-0.000172,24.018120,-0.0076,1.390
11242.00,7.520836,25.03620,-0.000173,24.017531,-0.0077,1.390
11244.00,7.520518,25.03592,-0.000172,24.017752,-0.0077,1.390
11246.00,7.520515,25.03576,-0.000172,24.017863,-0.0077,1.390
11248.00,7.520939,25.03631,-0.000172,24.018193,-0.0077,1.391
11250.00,7.521136,25.03622,-0.000173,24.017730,-0.0077,1.390
11252.00,7.521598,25.03578,-0.000173,24.017926,-0.0077,1.390
11254.00,7.521311,25.03562,-0.000172,24.018568,-0.0077,1.391
11256.00,7.521062,25.03553,-0.000173,24.018142,-0.0077,1.391
11258.00,7.520040,25.03601,-0.000174,24.018463,-0.0077,1.391
11260.00,7.521181,25.03597,-0.000173,24.017950,-0.0077,1.391
11262.00,7.521218,25.03569,-0.000172,24.018024,-0.0077,1.390
11264.00,7.520585,25.03526,-0.000173,24.018144,-0.0077,1.390
11266.00,7.520160,25.03571,-0.000173,24.017649,-0.0077,1.390
11268.00,7.520904,25.03559,-0.000172,24.018122,-0.0077,1.391
11270.00,7.521225,25.03539,-0.000174,24.017511,-0.0077,1.391
11272.00,7.520921,25.03609,-0.000174,24.018270,-0.0077,1.391
11274.00,7.520771,25.03640,-0.000173,24.018243,-0.0077,1.390
11276.00,7.521403,25.03615,-0.000173,24.019016,-0.0077,1.391
11278.00,7.521494,25.03613,-0.000172,24.018136,-0.0077,1.391
11280.00,7.521252,25.03689,-0.000172,24.018105,-0.0077,1.391
11282.00,7.520379,25.03648,-0.000172,24.018057,-0.0077,1.391
11284.00,7.520498,25.03692,-0.000172,24.017574,-0.0077,1.391
11286.00,7.520379,25.03685,-0.000172,24.018475,-0.0077,1.391
11288.00,7.521073,25.03727,-0.000172,24.018399,-0.0077,1.391
11290.00,7.520781,25.03797,-0.000172,24.017788,-0.0077,1.391
11292.00,7.521244,25.03763,-0.000172,24.017995,-0.0077,1.391
11294.00,7.522062,25.03718,-0.000171,24.018046,-0.0077,1.391
11296.00,7.521239,25.03711,-0.000172,24.017844,-0.0077,1.391
11298.00,7.520268,25.03730,-0.000173,24.018376,-0.0077,1.391
11300.00,7.520759,25.03718,-0.000172,24.018682,-0.0077,1.391
11302.00,7.521041,25.03688,-0.000171,24.018590,-0.0076,1.391
11304.00,7.521135,25.03737,-0.000172,24.018325,-0.0076,1.391
11306.00,7.521407,25.03696,-0.000172,24.017757,-0.0076,1.391
11308.00,7.521192,25.03612,-0.000172,24.017493,-0.0077,1.391
11310.00,7.520669,25.03642,-0.000173,24.018611,-0.0077,1.391
11312.00,7.519766,25.03627,-0.000172,24.018392,-0.0077,1.391
11314.00,7.519526,25.03603,-0.000172,24.018011,-0.0077,1.391
11316.00,7.519669,25.03654,-0.000173,24.017754,-0.0077,1.391
11318.00,7.521056,25.03558,-0.000173,24.017883,-0.0077,1.391
11320.00,7.521310,25.03525,-0.000171,24.017881,-0.0077,1.391
11322.00,7.521382,25.03654,-0.000173,24.018256,-0.0077,1.391
11324.00,7.521407,25.03605,-0.000172,24.018619,-0.0077,1.391
11326.00,7.521651,25.03608,-0.000172,24.018064,-0.0077,1.391
11328.00,7.521037,25.03741,-0.000172,24.018749,-0.0077,1.391
11330.00,7.521267,25.03771,-0.000172,24.018352,-0.0077,1.391
11332.00,7.521163,25.03714,-0.000172,24.017714,-0.0077,1.391
11334.00,7.519909,25.03711,-0.000173,24.018147,-0.0077,1.392
11336.00,7.519577,25.03711,-0.000172,24.018216,-0.0077,1.391
11338.00,7.519755,25.03661,-0.000172,24.018018,-0.0077,1.392
11340.00,7.520443,25.03628,-0.000173,24.017513,-0.0077,1.391
11342.00,7.520555,25.03689,-0.000174,24.017558,-0.0077,1.391
11344.00,7.520598,25.03696,-0.000173,24.017790,-0.0077,1.392
11346.00,7.520023,25.03631,-0.000172,24.017346,-0.0077,1.391
11348.00,7.520770,25.03570,-0.000171,24.017286,-0.0077,1.390
11350.00,7.521095,25.03611,-0.000173,24.018218,-0.0077,1.391
11352.00,7.521159,25.03585,-0.000172,24.018229,-0.0077,1.391
11354.00,7.520947,25.03541,-0.000172,24.017794,-0.0077,1.391
11356.00,7.520846,25.03618,-0.000172,24.018182,-0.0077,1.391
11358.00,7.521217,25.03574,-0.000172,24.017814,-0.0077,1.391
11360.00,7.520826,25.03575,-0.000173,24.018644,-0.0077,1.392
11362.00,7.521990,25.03589,-0.000173,24.017995,-0.0077,1.391
11364.00,7.521427,25.03608,-0.000171,24.018613,-0.0077,1.392
11366.00,7.521024,25.03580,-0.000173,24.018307,-0.0077,1.392
11368.00,7.521167,25.03542,-0.000174,24.018687,-0.0077,1.391
11370.00,7.520940,25.03555,-0.000172,24.018464,-0.0077,1.391
11372.00,7.520807,25.03624,-0.000172,24.018289,-0.0077,1.391
11374.00,7.520759,25.03561,-0.000173,24.017511,-0.0077,1.392
11376.00,7.521293,25.03612,-0.000173,24.018354,-0.0077,1.392
11378.00,7.521281,25.03637,-0.000173,24.017730,-0.0077,1.391
11380.00,7.521293,25.03603,-0.000173,24.018104,-0.0077,1.391
11382.00,7.521348,25.03599,-0.000173,24.017553,-0.0077,1.392
11384.00,7.521322,25.03624,-0.000171,24.017341,-0.0077,1.391
11386.00,7.522015,25.03519,-0.000171,24.017801,-0.0077,1.392
11388.00,7.521743,25.03464,-0.000172,24.017433,-0.0077,1.391
11390.00,7.520759,25.03558,-0.000173,24.018096,-0.0077,1.392
11392.00,7.521654,25.03580,-0.000171,24.018176,-0.0077,1.392
11394.00,7.521342,25.03622,-0.000173,24.017636,-0.0077,1.392
11396.00,7.520955,25.03551,-0.000173,24.017319,-0.0077,1.391
11398.00,7.521248,25.03593,-0.000172,24.017640,-0.0077,1.391
11400.00,7.520676,25.03631,-0.000172,24.017725,-0.0077,1.391
11402.00,7.521196,25.03598,-0.000172,24.017730,-0.0077,1.391
11404.00,7.520527,25.03630,-0.000173,24.017583,-0.0077,1.392
@19,12.0000,24.0
11406.00,7.519661,25.03581,-0.000173,24.017647,-0.0077,1.392
11408.00,7.515964,25.03544,-0.000174,24.017942,-0.0077,1.392
11410.00,7.506809,25.03548,-0.000173,24.017728,-0.0077,1.391
11412.00,7.490290,25.03635,-0.000172,24.018356,-0.0077,1.390
11414.00,7.468805,25.03631,-0.000172,24.017988,-0.0077,1.390
11416.00,7.451462,25.03610,-0.000172,24.017921,-0.0077,1.391
11418.00,7.438993,25.03569,-0.000174,24.018537,-0.0077,1.392
11420.00,7.429475,25.03549,-0.000174,24.018298,-0.0077,1.392
11422.00,7.420697,25.03484,-0.000174,24.017926,-0.0077,1.392
11424.00,7.411685,25.03421,-0.000175,24.017770,-0.0077,1.393
11426.00,7.402133,25.03502,-0.000175,24.017623,-0.0077,1.394
11428.00,7.392841,25.03567,-0.000174,24.018018,-0.0077,1.393
11430.00,7.384515,25.03619,-0.000175,24.017400,-0.0077,1.393
11432.00,7.381666,25.03663,-0.000174,24.017788,-0.0077,1.393
11434.00,7.385364,25.03589,-0.000174,24.017495,-0.0077,1.394
11436.00,7.399116,25.03584,-0.000175,24.018111,-0.0077,1.394
11438.00,7.416448,25.03612,-0.000175,24.018174,-0.0077,1.394
11440.00,7.428651,25.03600,-0.000174,24.017797,-0.0077,1.393
11442.00,7.437436,25.03528,-0.000174,24.017843,-0.0077,1.393
11444.00,7.443730,25.03563,-0.000173,24.017272,-0.0077,1.392
11446.00,7.450190,25.03466,-0.000173,24.017919,-0.0077,1.392
11448.00,7.458073,25.03521,-0.000174,24.018473,-0.0077,1.392
11450.00,7.465903,25.03544,-0.000175,24.017931,-0.0077,1.393
11452.00,7.474067,25.03612,-0.000174,24.017852,-0.0077,1.392
11454.00,7.481567,25.03579,-0.000172,24.018287,-0.0077,1.392
11456.00,7.486979,25.03588,-0.000173,24.017761,-0.0077,1.391
11458.00,7.491962,25.03570,-0.000173,24.018852,-0.0077,1.392
11460.00,7.497702,25.03616,-0.000172,24.017558,-0.0077,1.392
11462.00,7.500107,25.03637,-0.000173,24.018008,-0.0077,1.392
11464.00,7.502271,25.03685,-0.000173,24.017741,-0.0077,1.392
11466.00,7.504410,25.03584,-0.000174,24.017703,-0.0077,1.392
11468.00,7.506740,25.03631,-0.000173,24.017895,-0.0077,1.392
11470.00,7.509321,25.03651,-0.000174,24.017685,-0.0077,1.392
11472.00,7.511390,25.03687,-0.000175,24.017852,-0.0077,1.392
11474.00,7.512028,25.03649,-0.000174,24.017585,-0.0077,1.392
11476.00,7.512846,25.03672,-0.000174,24.018202,-0.0078,1.392
11478.00,7.514692,25.03637,-0.000173,24.017868,-0.0077,1.392
11480.00,7.515635,25.03612,-0.000172,24.017205,-0.0077,1.392
11482.00,7.515860,25.03593,-0.000173,24.017371,-0.0077,1.392
11484.00,7.517223,25.03681,-0.000173,24.018189,-0.0077,1.392
11486.00,7.517320,25.03702,-0.000172,24.018120,-0.0077,1.392
11488.00,7.518259,25.03610,-0.000173,24.017652,-0.0077,1.392
11490.00,7.518388,25.03638,-0.000172,24.018787,-0.0077,1.393
11492.00,7.517825,25.03726,-0.000173,24.018836,-0.0077,1.392
11494.00,7.516504,25.03707,-0.000172,24.017513,-0.0077,1.392
11496.00,7.517273,25.03615,-0.000173,24.017736,-0.0077,1.392
11498.00,7.517077,25.03632,-0.000173,24.018087,-0.0077,1.391
11500.00,7.517262,25.03651,-0.000172,24.018426,-0.0077,1.392
11502.00,7.517456,25.03649,-0.000173,24.017451,-0.0077,1.393
11504.00,7.516532,25.03652,-0.000173,24.018042,-0.0077,1.393
11506.00,7.515611,25.03634,-0.000172,24.017832,-0.0077,1.392
11508.00,7.515654,25.03679,-0.000172,24.017834,-0.0077,1.392
11510.00,7.515858,25.03674,-0.000171,24.018076,-0.0077,1.392
11512.00,7.515572,25.03575,-0.000172,24.018270,-0.0077,1.392
11514.00,7.515257,25.03569,-0.000173,24.017810,-0.0077,1.392
11516.00,7.515008,25.03633,-0.000173,24.017616,-0.0077,1.393
11518.00,7.515110,25.03615,-0.000174,24.017504,-0.0077,1.392
11520.00,7.516030,25.03651,-0.000174,24.017708,-0.0078,1.393
11522.00,7.516979,25.03618,-0.000172,24.017799,-0.0078,1.392
11524.00,7.517196,25.03615,-0.000172,24.017705,-0.0077,1.392
11526.00,7.516988,25.03589,-0.000173,24.018009,-0.0077,1.393
11528.00,7.517954,25.03633,-0.000174,24.017504,-0.0078,1.393
11530.00,7.519151,25.03583,-0.000173,24.017495,-0.0077,1.392
11532.00,7.520887,25.03629,-0.000172,24.017444,-0.0077,1.392
11534.00,7.522402,25.03617,-0.000172,24.017475,-0.0077,1.392
11536.00,7.522564,25.03525,-0.000173,24.017797,-0.0077,1.392
11538.00,7.522472,25.03587,-0.000174,24.017643,-0.0077,1.392
11540.00,7.522731,25.03676,-0.000174,24.017596,-0.0077,1.392
11542.00,7.523015,25.03642,-0.000174,24.018182,-0.0077,1.392
11544.00,7.523900,25.03605,-0.000173,24.018321,-0.0077,1.393
11546.00,7.524286,25.03600,-0.000173,24.017373,-0.0078,1.392
11548.00,7.524171,25.03654,-0.000174,24.018417,-0.0077,1.393
11550.00,7.523064,25.03589,-0.000174,24.017893,-0.0077,1.393
11552.00,7.522303,25.03557,-0.000174,24.018002,-0.0078,1.392
11554.00,7.522221,25.03577,-0.000172,24.017819,-0.0077,1.392
11556.00,7.522274,25.03575,-0.000172,24.017772,-0.0077,1.392
11558.00,7.522242,25.03558,-0.000173,24.018294,-0.0077,1.393
11560.00,7.522168,25.03510,-0.000174,24.018091,-0.0077,1.393
11562.00,7.522047,25.03557,-0.000174,24.017424,-0.0077,1.392
11564.00,7.522796,25.03632,-0.000175,24.017594,-0.0077,1.392
11566.00,7.522660,25.03670,-0.000174,24.017366,-0.0077,1.393
11568.00,7.521709,25.03729,-0.000173,24.018479,-0.0078,1.392
11570.00,7.521305,25.03606,-0.000173,24.017730,-0.0078,1.392
11572.00,7.521498,25.03663,-0.000174,24.017779,-0.0077,1.392
11574.00,7.521161,25.03683,-0.000175,24.018086,-0.0077,1.393
11576.00,7.520724,25.03678,-0.000174,24.017627,-0.0077,1.393
11578.00,7.521855,25.03606,-0.000174,24.017781,-0.0077,1.393
11580.00,7.522392,25.03639,-0.000173,24.017304,-0.0078,1.392
11582.00,7.522360,25.03592,-0.000173,24.017679,-0.0077,1.392
11584.00,7.522396,25.03575,-0.000174,24.017516,-0.0078,1.392
11586.00,7.522806,25.03600,-0.000174,24.016849,-0.0078,1.393
11588.00,7.522810,25.03583,-0.000173,24.017348,-0.0078,1.392
11590.00,7.522924,25.03552,-0.000173,24.017114,-0.0077,1.392
11592.00,7.522699,25.03570,-0.000174,24.017462,-0.0077,1.393
11594.00,7.522565,25.03593,-0.000173,24.017658,-0.0077,1.393
11596.00,7.521947,25.03537,-0.000173,24.017660,-0.0078,1.392
11598.00,7.521335,25.03501,-0.000173,24.017230,-0.0078,1.392
11600.00,7.521105,25.03494,-0.000174,24.017143,-0.0078,1.393
11602.00,7.521026,25.03496,-0.000174,24.017304,-0.0077,1.393
11604.00,7.521605,25.03555,-0.000174,24.018102,-0.0078,1.393
11606.00,7.521529,25.03545,-0.000175,24.017384,-0.0078,1.393
11608.00,7.522068,25.03563,-0.000173,24.017592,-0.0078,1.392
11610.00,7.522926,25.03625,-0.000174,24.018033,-0.0078,1.392
11612.00,7.521831,25.03559,-0.000173,24.018116,-0.0077,1.393
11614.00,7.521868,25.03599,-0.000174,24.017558,-0.0077,1.393
11616.00,7.522365,25.03577,-0.000175,24.017399,-0.0077,1.393
11618.00,7.522140,25.03586,-0.000175,24.017656,-0.0077,1.393
11620.00,7.521522,25.03553,-0.000174,24.017433,-0.0077,1.393
11622.00,7.521363,25.03564,-0.000174,24.017830,-0.0077,1.392
11624.00,7.521390,25.03555,-0.000174,24.017690,-0.0077,1.393
11626.00,7.521671,25.03602,-0.000175,24.017067,-0.0078,1.393
11628.00,7.521290,25.03535,-0.000173,24.017206,-0.0077,1.393
11630.00,7.522057,25.03570,-0.000174,24.017533,-0.0077,1.393
11632.00,7.522848,25.03467,-0.000173,24.017040,-0.0078,1.393
11634.00,7.523677,25.03463,-0.000175,24.017143,-0.0078,1.393
11636.00,7.523260,25.03491,-0.000173,24.017567,-0.0078,1.393
11638.00,7.522594,25.03513,-0.000174,24.017725,-0.0078,1.393
11640.00,7.522949,25.03530,-0.000174,24.017312,-0.0078,1.393
11642.00,7.523452,25.03550,-0.000174,24.017331,-0.0077,1.393
11644.00,7.523506,25.03546,-0.000175,24.017284,-0.0077,1.394
11646.00,7.522942,25.03527,-0.000174,24.017388,-0.0077,1.393
11648.00,7.521924,25.03579,-0.000174,24.017569,-0.0077,1.393
11650.00,7.521400,25.03577,-0.000173,24.017002,-0.0078,1.393
11652.00,7.521715,25.03481,-0.000174,24.017721,-0.0077,1.393
11654.00,7.521233,25.03566,-0.000174,24.017785,-0.0078,1.392
11656.00,7.521678,25.03505,-0.000175,24.017582,-0.0078,1.393
11658.00,7.521783,25.03550,-0.000174,24.017388,-0.0078,1.393
11660.00,7.522220,25.03557,-0.000173,24.017306,-0.0078,1.392
11662.00,7.522129,25.03545,-0.000173,24.017754,-0.0077,1.394
11664.00,7.522422,25.03592,-0.000174,24.017380,-0.0077,1.393
11666.00,7.521571,25.03566,-0.000174,24.017326,-0.0077,1.393
11668.00,7.521252,25.03600,-0.000174,24.017043,-0.0078,1.393
11670.00,7.521763,25.03596,-0.000174,24.017087,-0.0078,1.393
11672.00,7.521504,25.03602,-0.000174,24.017342,-0.0078,1.393
11674.00,7.520547,25.03578,-0.000175,24.017121,-0.0078,1.393
11676.00,7.520458,25.03543,-0.000175,24.017364,-0.0078,1.394
11678.00,7.520635,25.03553,-0.000174,24.017246,-0.0078,1.393
11680.00,7.522101,25.03543,-0.000173,24.017373,-0.0077,1.393
11682.00,7.522341,25.03546,-0.000174,24.017373,-0.0078,1.393
11684.00,7.521834,25.03532,-0.000175,24.017576,-0.0078,1.393
11686.00,7.521314,25.03551,-0.000174,24.017611,-0.0077,1.393
11688.00,7.522294,25.03482,-0.000173,24.017455,-0.0078,1.393
11690.00,7.521910,25.03538,-0.000174,24.017516,-0.0078,1.393
11692.00,7.521627,25.03607,-0.000173,24.017389,-0.0078,1.393
11694.00,7.521202,25.03616,-0.000173,24.017785,-0.0077,1.393
11696.00,7.521656,25.03582,-0.000173,24.017003,-0.0077,1.393
11698.00,7.521934,25.03589,-0.000173,24.017505,-0.0077,1.393
11700.00,7.522073,25.03627,-0.000174,24.018247,-0.0077,1.393
11702.00,7.522076,25.03674,-0.000173,24.017353,-0.0077,1.393
11704.00,7.522181,25.03645,-0.000174,24.017752,-0.0077,1.394
11706.00,7.521458,25.03658,-0.000174,24.017654,-0.0077,1.393
11708.00,7.521307,25.03604,-0.000174,24.017946,-0.0077,1.393
11710.00,7.520861,25.03619,-0.000174,24.018060,-0.0077,1.393
11712.00,7.520684,25.03578,-0.000173,24.017725,-0.0077,1.393
11714.00,7.520221,25.03552,-0.000172,24.017725,-0.0077,1.393
11716.00,7.521398,25.03645,-0.000172,24.017835,-0.0077,1.393
11718.00,7.521088,25.03589,-0.000173,24.017799,-0.0078,1.393
11720.00,7.520375,25.03628,-0.000173,24.017902,-0.0077,1.394
11722.00,7.520032,25.03637,-0.000173,24.018667,-0.0077,1.393
11724.00,7.521245,25.03677,-0.000172,24.017360,-0.0077,1.394
11726.00,7.522024,25.03688,-0.000175,24.017679,-0.0077,1.393
11728.00,7.520865,25.03607,-0.000172,24.017870,-0.0077,1.393
11730.00,7.520133,25.03644,-0.000174,24.018002,-0.0077,1.393
11732.00,7.520894,25.03643,-0.000174,24.017941,-0.0077,1.394
11734.00,7.520812,25.03557,-0.000174,24.017215,-0.0077,1.394
11736.00,7.520781,25.03670,-0.000172,24.017832,-0.0077,1.393
11738.00,7.521118,25.03643,-0.000174,24.018100,-0.0077,1.393
11740.00,7.521812,25.03719,-0.000172,24.018125,-0.0077,1.394
11742.00,7.522636,25.03722,-0.000173,24.016793,-0.0077,1.394
11744.00,7.522339,25.03704,-0.000174,24.017130,-0.0078,1.394
11746.00,7.521677,25.03714,-0.000174,24.017458,-0.0077,1.393
11748.00,7.521031,25.03673,-0.000173,24.017012,-0.0077,1.394
11750.00,7.519983,25.03629,-0.000173,24.017330,-0.0077,1.393
11752.00,7.519813,25.03609,-0.000174,24.017906,-0.0077,1.393
11754.00,7.520185,25.03662,-0.000172,24.018064,-0.0077,1.394
11756.00,7.520680,25.03724,-0.000173,24.017870,-0.0078,1.394
11758.00,7.521145,25.03758,-0.000174,24.017656,-0.0078,1.394
11760.00,7.521453,25.03699,-0.000174,24.017205,-0.0077,1.394
11762.00,7.521246,25.03751,-0.000174,24.017446,-0.0077,1.394
11764.00,7.520836,25.03797,-0.000173,24.018024,-0.0077,1.393
11766.00,7.519965,25.03796,-0.000172,24.017486,-0.0077,1.394
11768.00,7.520002,25.03740,-0.000173,24.016846,-0.0078,1.394
11770.00,7.521223,25.03678,-0.000173,24.016795,-0.0077,1.394
11772.00,7.521710,25.03630,-0.000173,24.018066,-0.0077,1.393
11774.00,7.521745,25.03621,-0.000172,24.017786,-0.0077,1.393
11776.00,7.520820,25.03545,-0.000171,24.017823,-0.0077,1.394
11778.00,7.521050,25.03544,-0.000173,24.017785,-0.0077,1.394
11780.00,7.520974,25.03638,-0.000174,24.017567,-0.0077,1.394
11782.00,7.520946,25.03688,-0.000173,24.017315,-0.0077,1.393
11784.00,7.520471,25.03654,-0.000173,24.017781,-0.0077,1.394
11786.00,7.519134,25.03682,-0.000172,24.017515,-0.0077,1.394
11788.00,7.519210,25.03580,-0.000172,24.017243,-0.0077,1.394
11790.00,7.520141,25.03536,-0.000173,24.017471,-0.0077,1.394
11792.00,7.520202,25.03561,-0.000174,24.017446,-0.0077,1.394
11794.00,7.520027,25.03578,-0.000174,24.017844,-0.0077,1.393
11796.00,7.520422,25.03618,-0.000173,24.017640,-0.0077,1.394
11798.00,7.520059,25.03709,-0.000174,24.017723,-0.0077,1.394
11800.00,7.520496,25.03663,-0.000172,24.017736,-0.0077,1.394
11802.00,7.520620,25.03702,-0.000173,24.018006,-0.0077,1.394
11804.00,7.520369,25.03723,-0.000174,24.018091,-0.0077,1.393
11806.00,7.520466,25.03648,-0.000173,24.017950,-0.0077,1.394
11808.00,7.520283,25.03659,-0.000173,24.017883,-0.0077,1.394
11810.00,7.519518,25.03717,-0.000173,24.018096,-0.0077,1.394
11812.00,7.519641,25.03720,-0.000173,24.017304,-0.0077,1.394
11814.00,7.519428,25.03703,-0.000174,24.017478,-0.0077,1.394
11816.00,7.519661,25.03592,-0.000173,24.017306,-0.0078,1.394
11818.00,7.519653,25.03667,-0.000174,24.018017,-0.0078,1.394
11820.00,7.519567,25.03728,-0.000173,24.018051,-0.0077,1.394
11822.00,7.519611,25.03681,-0.000173,24.017500,-0.0077,1.394
11824.00,7.519501,25.03697,-0.000173,24.017917,-0.0077,1.394
11826.00,7.519328,25.03777,-0.000172,24.018115,-0.0077,1.393
11828.00,7.519331,25.03716,-0.000172,24.018004,-0.0077,1.393
11830.00,7.519510,25.03716,-0.000172,24.017939,-0.0077,1.393
11832.00,7.520340,25.03742,-0.000172,24.017854,-0.0077,1.394
11834.00,7.520104,25.03818,-0.000172,24.017725,-0.0077,1.394
11836.00,7.519345,25.03802,-0.000173,24.017806,-0.0077,1.394
11838.00,7.518753,25.03780,-0.000172,24.017814,-0.0077,1.394
11840.00,7.518681,25.03694,-0.000172,24.017482,-0.0077,1.393
11842.00,7.518804,25.03725,-0.000172,24.017545,-0.0077,1.394
11844.00,7.518569,25.03714,-0.000173,24.018009,-0.0077,1.394
11846.00,7.518016,25.03668,-0.000174,24.017321,-0.0077,1.394
11848.00,7.518771,25.03729,-0.000174,24.017393,-0.0077,1.394
11850.00,7.518733,25.03662,-0.000173,24.017931,-0.0077,1.394
11852.00,7.519390,25.03714,-0.000172,24.018448,-0.0077,1.393
11854.00,7.519794,25.03688,-0.000172,24.017725,-0.0077,1.394
11856.00,7.519773,25.03750,-0.000173,24.017257,-0.0077,1.394
11858.00,7.519621,25.03689,-0.000173,24.017808,-0.0077,1.394
11860.00,7.518953,25.03685,-0.000173,24.017582,-0.0077,1.395
11862.00,7.519131,25.03701,-0.000172,24.017636,-0.0077,1.395
11864.00,7.519352,25.03708,-0.000172,24.017331,-0.0077,1.394
11866.00,7.519658,25.03744,-0.000172,24.018829,-0.0077,1.393
11868.00,7.520003,25.03788,-0.000173,24.017315,-0.0077,1.393
11870.00,7.520236,25.03676,-0.000173,24.017823,-0.0077,1.394
11872.00,7.519960,25.03697,-0.000173,24.017382,-0.0077,1.394
11874.00,7.520391,25.03778,-0.000173,24.017692,-0.0077,1.394
11876.00,7.521241,25.03742,-0.000173,24.017926,-0.0078,1.394
11878.00,7.521390,25.03770,-0.000173,24.017839,-0.0077,1.394
11880.00,7.520189,25.03755,-0.000174,24.017272,-0.0077,1.394
11882.00,7.519481,25.03667,-0.000174,24.017826,-0.0077,1.395
11884.00,7.519160,25.03709,-0.000173,24.017457,-0.0077,1.394
11886.00,7.519516,25.03891,-0.000175,24.018020,-0.0077,1.395
11888.00,7.519669,25.03880,-0.000174,24.017890,-0.0077,1.395
11890.00,7.520205,25.03818,-0.000174,24.017411,-0.0077,1.394
11892.00,7.520403,25.03771,-0.000174,24.017210,-0.0077,1.394
11894.00,7.520411,25.03839,-0.000173,24.018229,-0.0077,1.395
11896.00,7.520529,25.03896,-0.000174,24.017099,-0.0077,1.395
11898.00,7.520436,25.03744,-0.000173,24.017710,-0.0077,1.395
11900.00,7.519799,25.03835,-0.000173,24.017621,-0.0077,1.395
11902.00,7.519017,25.03793,-0.000174,24.017272,-0.0077,1.394
11904.00,7.519501,25.03694,-0.000174,24.017116,-0.0077,1.394
11906.00,7.519417,25.03759,-0.000173,24.018301,-0.0077,1.394
11908.00,7.518687,25.03798,-0.000171,24.017819,-0.0077,1.395
11910.00,7.519215,25.03751,-0.000174,24.017848,-0.0077,1.395
11912.00,7.519052,25.03700,-0.000174,24.017647,-0.0077,1.395
11914.00,7.518758,25.03651,-0.000174,24.018004,-0.0077,1.394
11916.00,7.519090,25.03694,-0.000173,24.017756,-0.0077,1.394
11918.00,7.519075,25.03662,-0.000173,24.017897,-0.0077,1.394
11920.00,7.519278,25.03694,-0.000173,24.018156,-0.0077,1.394
11922.00,7.519764,25.03735,-0.000172,24.017941,-0.0077,1.395
11924.00,7.519285,25.03718,-0.000173,24.017908,-0.0077,1.395
11926.00,7.518681,25.03709,-0.000172,24.018105,-0.0077,1.395
11928.00,7.518828,25.03634,-0.000174,24.018305,-0.0077,1.395
11930.00,7.518998,25.03665,-0.000173,24.018519,-0.0077,1.394
11932.00,7.519479,25.03730,-0.000173,24.017721,-0.0077,1.394
11934.00,7.519009,25.03654,-0.000174,24.017955,-0.0077,1.394
11936.00,7.518994,25.03714,-0.000172,24.018287,-0.0078,1.394
11938.00,7.518950,25.03746,-0.000173,24.017663,-0.0078,1.395
11940.00,7.518270,25.03697,-0.000173,24.017279,-0.0077,1.395
11942.00,7.518573,25.03752,-0.000173,24.017757,-0.0077,1.395
11944.00,7.519113,25.03790,-0.000173,24.017226,-0.0077,1.394
11946.00,7.519099,25.03861,-0.000172,24.017612,-0.0078,1.395
11948.00,7.519389,25.03845,-0.000174,24.017299,-0.0077,1.395
11950.00,7.519033,25.03818,-0.000174,24.017716,-0.0077,1.395
11952.00,7.519157,25.03812,-0.000173,24.017792,-0.0077,1.395
11954.00,7.519352,25.03879,-0.000174,24.017770,-0.0077,1.394
11956.00,7.518518,25.03760,-0.000174,24.017132,-0.0078,1.394
11958.00,7.517929,25.03817,-0.000173,24.018493,-0.0077,1.395
11960.00,7.518466,25.03709,-0.000173,24.018285,-0.0078,1.394
11962.00,7.519677,25.03723,-0.000172,24.017339,-0.0077,1.394
11964.00,7.519030,25.03753,-0.000172,24.017186,-0.0077,1.394
11966.00,7.517923,25.03762,-0.000174,24.017670,-0.0077,1.395
11968.00,7.518224,25.03768,-0.000174,24.017498,-0.0077,1.395
11970.00,7.519454,25.03781,-0.000174,24.017235,-0.0077,1.395
11972.00,7.519949,25.03666,-0.000174,24.017190,-0.0077,1.395
11974.00,7.519458,25.03720,-0.000173,24.017152,-0.0077,1.394
11976.00,7.519326,25.03706,-0.000174,24.017121,-0.0077,1.394
11978.00,7.519033,25.03660,-0.000174,24.017277,-0.0077,1.395
11980.00,7.518261,25.03726,-0.000174,24.017228,-0.0077,1.394
11982.00,7.518925,25.03746,-0.000173,24.017475,-0.0078,1.395
11984.00,7.518999,25.03697,-0.000173,24.017504,-0.0078,1.395
11986.00,7.519058,25.03806,-0.000173,24.017507,-0.0077,1.394
11988.00,7.518510,25.03784,-0.000172,24.018087,-0.0077,1.394
11990.00,7.518251,25.03756,-0.000173,24.017883,-0.0077,1.395
11992.00,7.518130,25.03689,-0.000175,24.017701,-0.0077,1.395
11994.00,7.518755,25.03653,-0.000174,24.017730,-0.0077,1.395
11996.00,7.518207,25.03648,-0.000173,24.017690,-0.0077,1.395
11998.00,7.518122,25.03711,-0.000173,24.017569,-0.0077,1.395
12000.00,7.518136,25.03781,-0.000174,24.017266,-0.0077,1.395
12002.00,7.518675,25.03750,-0.000173,24.016973,-0.0077,1.394
12004.00,7.518721,25.03670,-0.000174,24.017134,-0.0078,1.394
@20,12.0000,24.0
12006.00,7.517322,25.03714,-0.000173,24.017660,-0.0077,1.394
12008.00,7.514477,25.03720,-0.000174,24.017319,-0.0077,1.394
12010.00,7.505508,25.03719,-0.000173,24.017199,-0.0077,1.393
12012.00,7.491310,25.03716,-0.000173,24.017469,-0.0078,1.393
12014.00,7.472049,25.03703,-0.000173,24.018002,-0.0077,1.394
12016.00,7.453893,25.03777,-0.000174,24.018260,-0.0077,1.395
12018.00,7.441152,25.03703,-0.000175,24.017817,-0.0077,1.395
12020.00,7.431501,25.03665,-0.000175,24.017605,-0.0078,1.395
12022.00,7.423660,25.03708,-0.000175,24.016780,-0.0077,1.396
12024.00,7.415005,25.03715,-0.000174,24.018000,-0.0077,1.396
12026.00,7.405542,25.03645,-0.000175,24.017797,-0.0077,1.396
12028.00,7.396771,25.03692,-0.000175,24.017460,-0.0078,1.396
12030.00,7.389009,25.03729,-0.000175,24.017714,-0.0078,1.396
12032.00,7.384919,25.03751,-0.000175,24.017861,-0.0078,1.396
12034.00,7.387409,25.03754,-0.000174,24.017696,-0.0078,1.397
12036.00,7.398959,25.03638,-0.000176,24.017270,-0.0077,1.397
12038.00,7.415270,25.03678,-0.000175,24.017647,-0.0077,1.396
12040.00,7.429071,25.03625,-0.000175,24.017823,-0.0077,1.397
12042.00,7.437957,25.03612,-0.000175,24.017545,-0.0077,1.396
12044.00,7.443896,25.03646,-0.000175,24.017690,-0.0077,1.396
12046.00,7.449866,25.03643,-0.000173,24.018182,-0.0077,1.395
12048.00,7.456891,25.03779,-0.000173,24.017714,-0.0078,1.395
12050.00,7.464874,25.03762,-0.000174,24.017237,-0.0078,1.396
12052.00,7.473331,25.03723,-0.000174,24.017118,-0.0077,1.395
12054.00,7.480814,25.03755,-0.000173,24.017408,-0.0077,1.395
12056.00,7.486943,25.03725,-0.000173,24.017194,-0.0078,1.395
12058.00,7.492061,25.03810,-0.000173,24.016795,-0.0077,1.395
12060.00,7.496553,25.03778,-0.000173,24.018289,-0.0077,1.395
12062.00,7.499920,25.03810,-0.000172,24.017854,-0.0077,1.395
12064.00,7.503133,25.03867,-0.000174,24.018174,-0.0077,1.395
12066.00,7.505967,25.03831,-0.000174,24.017409,-0.0077,1.395
12068.00,7.507727,25.03775,-0.000173,24.018298,-0.0077,1.395
12070.00,7.508395,25.03709,-0.000173,24.017823,-0.0077,1.395
12072.00,7.509714,25.03712,-0.000175,24.018160,-0.0078,1.395
12074.00,7.511310,25.03821,-0.000175,24.017805,-0.0078,1.396
12076.00,7.513073,25.03785,-0.000174,24.017962,-0.0077,1.395
12078.00,7.514308,25.03736,-0.000174,24.017698,-0.0077,1.395
12080.00,7.515607,25.03778,-0.000173,24.017747,-0.0077,1.395
12082.00,7.515967,25.03817,-0.000173,24.017893,-0.0078,1.395
12084.00,7.516453,25.03823,-0.000172,24.017186,-0.0077,1.395
12086.00,7.517942,25.03770,-0.000173,24.017259,-0.0077,1.396
12088.00,7.518245,25.03733,-0.000174,24.018033,-0.0077,1.395
12090.00,7.517904,25.03758,-0.000172,24.017748,-0.0077,1.395
12092.00,7.516913,25.03757,-0.000173,24.017748,-0.0078,1.394
12094.00,7.516787,25.03712,-0.000172,24.017000,-0.0078,1.394
12096.00,7.516448,25.03809,-0.000173,24.017449,-0.0078,1.395
12098.00,7.515866,25.03815,-0.000173,24.017420,-0.0078,1.395
12100.00,7.514896,25.03778,-0.000173,24.017223,-0.0077,1.395
12102.00,7.514968,25.03684,-0.000173,24.017893,-0.0077,1.395
12104.00,7.515375,25.03769,-0.000174,24.017560,-0.0077,1.396
12106.00,7.515421,25.03751,-0.000174,24.017205,-0.0077,1.395
12108.00,7.514679,25.03730,-0.000172,24.017408,-0.0078,1.395
12110.00,7.514452,25.03686,-0.000173,24.018075,-0.0077,1.396
12112.00,7.514898,25.03737,-0.000173,24.017603,-0.0078,1.395
12114.00,7.515042,25.03761,-0.000174,24.018211,-0.0078,1.395
12116.00,7.514887,25.03803,-0.000173,24.017261,-0.0077,1.395
12118.00,7.515160,25.03850,-0.000173,24.017428,-0.0077,1.395
12120.00,7.515149,25.03826,-0.000173,24.017313,-0.0077,1.395
12122.00,7.515580,25.03765,-0.000173,24.017942,-0.0077,1.395
12124.00,7.515269,25.03730,-0.000173,24.017674,-0.0077,1.395
12126.00,7.515735,25.03722,-0.000172,24.017424,-0.0077,1.396
12128.00,7.516736,25.03699,-0.000174,24.017583,-0.0077,1.395
12130.00,7.517987,25.03750,-0.000174,24.017754,-0.0077,1.396
12132.00,7.519214,25.03761,-0.000173,24.017857,-0.0077,1.395
12134.00,7.520193,25.03763,-0.000172,24.017837,-0.0077,1.395
12136.00,7.520099,25.03696,-0.000174,24.018555,-0.0077,1.395
12138.00,7.520786,25.03689,-0.000173,24.017754,-0.0077,1.395
12140.00,7.520601,25.03759,-0.000172,24.017578,-0.0077,1.395
12142.00,7.520813,25.03836,-0.000174,24.017442,-0.0078,1.395
12144.00,7.521203,25.03794,-0.000174,24.017147,-0.0078,1.396
12146.00,7.521322,25.03775,-0.000174,24.017453,-0.0077,1.396
12148.00,7.521977,25.03768,-0.000174,24.017982,-0.0077,1.395
12150.00,7.521873,25.03773,-0.000173,24.017906,-0.0078,1.395
12152.00,7.521669,25.03714,-0.000173,24.018158,-0.0077,1.395
12154.00,7.521250,25.03708,-0.000173,24.018057,-0.0077,1.395
12156.00,7.521217,25.03768,-0.000174,24.017781,-0.0077,1.395
12158.00,7.521473,25.03798,-0.000173,24.017687,-0.0077,1.396
12160.00,7.521598,25.03804,-0.000174,24.017600,-0.0077,1.395
12162.00,7.521465,25.03776,-0.000173,24.017676,-0.0078,1.395
12164.00,7.520911,25.03770,-0.000172,24.017533,-0.0077,1.396
12166.00,7.520987,25.03787,-0.000172,24.017612,-0.0077,1.396
12168.00,7.520903,25.03781,-0.000173,24.017687,-0.0077,1.395
12170.00,7.520469,25.03793,-0.000173,24.017915,-0.0077,1.396
12172.00,7.520190,25.03770,-0.000173,24.017725,-0.0077,1.396
12174.00,7.520526,25.03758,-0.000173,24.017070,-0.0077,1.395
12176.00,7.519983,25.03727,-0.000173,24.017863,-0.0077,1.396
12178.00,7.520006,25.03732,-0.000173,24.017645,-0.0077,1.395
12180.00,7.520337,25.03716,-0.000175,24.017986,-0.0077,1.395
12182.00,7.520468,25.03723,-0.000174,24.017933,-0.0077,1.395
12184.00,7.520666,25.03799,-0.000173,24.017547,-0.0077,1.395
12186.00,7.521304,25.03759,-0.000173,24.017437,-0.0078,1.396
12188.00,7.521013,25.03728,-0.000173,24.017643,-0.0077,1.395
12190.00,7.520621,25.03746,-0.000173,24.017971,-0.0077,1.395
12192.00,7.520895,25.03735,-0.000173,24.017592,-0.0078,1.395
12194.00,7.520217,25.03734,-0.000174,24.017872,-0.0077,1.395
12196.00,7.519568,25.03712,-0.000172,24.017955,-0.0077,1.395
12198.00,7.519508,25.03704,-0.000173,24.017741,-0.0077,1.394
12200.00,7.519322,25.03752,-0.000172,24.017359,-0.0077,1.395
12202.00,7.519361,25.03786,-0.000173,24.017362,-0.0077,1.395
12204.00,7.520148,25.03742,-0.000174,24.017447,-0.0078,1.396
12206.00,7.520412,25.03693,-0.000174,24.017056,-0.0078,1.395
12208.00,7.520281,25.03677,-0.000174,24.017723,-0.0077,1.395
12210.00,7.520462,25.03615,-0.000173,24.016994,-0.0077,1.396
12212.00,7.520204,25.03667,-0.000173,24.017890,-0.0077,1.396
12214.00,7.519876,25.03710,-0.000173,24.017241,-0.0077,1.395
12216.00,7.520307,25.03668,-0.000173,24.017243,-0.0077,1.395
12218.00,7.520890,25.03740,-0.000174,24.017951,-0.0077,1.395
12220.00,7.519644,25.03735,-0.000173,24.017736,-0.0077,1.395
12222.00,7.520349,25.03702,-0.000174,24.017971,-0.0077,1.395
12224.00,7.521694,25.03697,-0.000174,24.018011,-0.0077,1.395
12226.00,7.520743,25.03723,-0.000174,24.017805,-0.0077,1.395
12228.00,7.519020,25.03734,-0.000174,24.017837,-0.0077,1.395
12230.00,7.518931,25.03651,-0.000173,24.017832,-0.0077,1.395
12232.00,7.519051,25.03723,-0.000173,24.017710,-0.0078,1.395
12234.00,7.519540,25.03744,-0.000174,24.017145,-0.0077,1.395
12236.00,7.520290,25.03676,-0.000174,24.017312,-0.0077,1.396
12238.00,7.521019,25.03696,-0.000173,24.018475,-0.0077,1.396
12240.00,7.520734,25.03766,-0.000173,24.017453,-0.0077,1.395
12242.00,7.520876,25.03712,-0.000173,24.018185,-0.0077,1.395
12244.00,7.522286,25.03739,-0.000173,24.017382,-0.0077,1.396
12246.00,7.522078,25.03765,-0.000172,24.017756,-0.0077,1.396
12248.00,7.521613,25.03732,-0.000173,24.018265,-0.0077,1.395
12250.00,7.520998,25.03682,-0.000174,24.018055,-0.0077,1.395
12252.00,7.519890,25.03761,-0.000172,24.017551,-0.0077,1.396
12254.00,7.519522,25.03753,-0.000172,24.017587,-0.0077,1.396
12256.00,7.520172,25.03798,-0.000172,24.018149,-0.0078,1.395
12258.00,7.521191,25.03826,-0.000174,24.018105,-0.0077,1.396
12260.00,7.521569,25.03758,-0.000174,24.017370,-0.0077,1.395
12262.00,7.520975,25.03713,-0.000173,24.017406,-0.0077,1.396
12264.00,7.520045,25.03800,-0.000173,24.017672,-0.0077,1.396
12266.00,7.520256,25.03838,-0.000173,24.017933,-0.0077,1.396
12268.00,7.520194,25.03733,-0.000173,24.017547,-0.0077,1.396
12270.00,7.519786,25.03766,-0.000173,24.017558,-0.0077,1.396
12272.00,7.520161,25.03790,-0.000173,24.018251,-0.0077,1.396
12274.00,7.520397,25.03814,-0.000172,24.018479,-0.0077,1.395
12276.00,7.519976,25.03753,-0.000172,24.017959,-0.0077,1.396
12278.00,7.520606,25.03758,-0.000173,24.017643,-0.0077,1.396
12280.00,7.521181,25.03831,-0.000173,24.018238,-0.0077,1.396
12282.00,7.520618,25.03852,-0.000172,24.018058,-0.0077,1.396
12284.00,7.520516,25.03738,-0.000172,24.017750,-0.0077,1.396
12286.00,7.520227,25.03779,-0.000173,24.017964,-0.0077,1.396
12288.00,7.520088,25.03741,-0.000173,24.017681,-0.0077,1.396
12290.00,7.520611,25.03759,-0.000172,24.018481,-0.0077,1.395
12292.00,7.520543,25.03773,-0.000173,24.017868,-0.0077,1.397
12294.00,7.520052,25.03745,-0.000173,24.017525,-0.0077,1.396
12296.00,7.519538,25.03804,-0.000172,24.017924,-0.0077,1.395
12298.00,7.519246,25.03737,-0.000173,24.017562,-0.0077,1.396
12300.00,7.519436,25.03707,-0.000173,24.017531,-0.0077,1.396
12302.00,7.520144,25.03715,-0.000173,24.017931,-0.0078,1.395
12304.00,7.520915,25.03808,-0.000174,24.017692,-0.0078,1.396
12306.00,7.520047,25.03778,-0.000175,24.017661,-0.0077,1.396
12308.00,7.519356,25.03827,-0.000174,24.017239,-0.0077,1.396
12310.00,7.518652,25.03775,-0.000173,24.017462,-0.0077,1.396
12312.00,7.519250,25.03788,-0.000173,24.017451,-0.0077,1.396
12314.00,7.518745,25.03815,-0.000172,24.017072,-0.0077,1.395
12316.00,7.519641,25.03825,-0.000173,24.017708,-0.0077,1.396
12318.00,7.519595,25.03854,-0.000173,24.017716,-0.0077,1.396
12320.00,7.520002,25.03869,-0.000172,24.017399,-0.0077,1.395
12322.00,7.519557,25.03839,-0.000173,24.017776,-0.0078,1.396
12324.00,7.519380,25.03927,-0.000174,24.017826,-0.0077,1.396
12326.00,7.519140,25.04000,-0.000173,24.017605,-0.0077,1.396
12328.00,7.518685,25.03953,-0.000174,24.017321,-0.0077,1.396
12330.00,7.519606,25.03941,-0.000173,24.017495,-0.0077,1.396
12332.00,7.519293,25.03873,-0.000174,24.017930,-0.0077,1.396
12334.00,7.519709,25.03817,-0.000174,24.017544,-0.0078,1.395
12336.00,7.519172,25.03800,-0.000174,24.017721,-0.0078,1.396
12338.00,7.519344,25.03834,-0.000175,24.017884,-0.0077,1.396
12340.00,7.519816,25.03797,-0.000174,24.017259,-0.0078,1.396
12342.00,7.519062,25.03732,-0.000174,24.017491,-0.0077,1.395
12344.00,7.519211,25.03732,-0.000173,24.017692,-0.0077,1.395
12346.00,7.518874,25.03831,-0.000173,24.017165,-0.0077,1.396
12348.00,7.518985,25.03844,-0.000173,24.017759,-0.0078,1.396
12350.00,7.519633,25.03782,-0.000172,24.017703,-0.0077,1.395
12352.00,7.519715,25.03673,-0.000172,24.017181,-0.0077,1.396
12354.00,7.519580,25.03701,-0.000173,24.017540,-0.0078,1.396
12356.00,7.519691,25.03710,-0.000174,24.017689,-0.0078,1.396
12358.00,7.519304,25.03723,-0.000175,24.017364,-0.0077,1.396
12360.00,7.519356,25.03678,-0.000174,24.017257,-0.0078,1.396
12362.00,7.519515,25.03618,-0.000173,24.017101,-0.0077,1.396
12364.00,7.519149,25.03749,-0.000174,24.017389,-0.0078,1.396
12366.00,7.519127,25.03728,-0.000174,24.017585,-0.0077,1.396
12368.00,7.519479,25.03677,-0.000174,24.016934,-0.0078,1.396
12370.00,7.519586,25.03731,-0.000173,24.017076,-0.0078,1.396
12372.00,7.519441,25.03815,-0.000174,24.017690,-0.0077,1.397
12374.00,7.519761,25.03832,-0.000174,24.017645,-0.0077,1.396
12376.00,7.520775,25.03726,-0.000173,24.016844,-0.0077,1.395
12378.00,7.520452,25.03698,-0.000172,24.017043,-0.0077,1.396
12380.00,7.520258,25.03664,-0.000173,24.017145,-0.0077,1.395
12382.00,7.519640,25.03649,-0.000173,24.017705,-0.0077,1.395
12384.00,7.519387,25.03730,-0.000172,24.017560,-0.0077,1.396
12386.00,7.518128,25.03695,-0.000173,24.018125,-0.0077,1.396
12388.00,7.517192,25.03697,-0.000173,24.016958,-0.0077,1.396
12390.00,7.517968,25.03604,-0.000173,24.017580,-0.0077,1.396
12392.00,7.518014,25.03632,-0.000172,24.017785,-0.0077,1.396
12394.00,7.518775,25.03699,-0.000173,24.017524,-0.0078,1.396
12396.00,7.519628,25.03680,-0.000174,24.017721,-0.0078,1.396
12398.00,7.519773,25.03719,-0.000173,24.017785,-0.0077,1.396
12400.00,7.519370,25.03614,-0.000173,24.017246,-0.0078,1.395
12402.00,7.519497,25.03643,-0.000173,24.018125,-0.0077,1.396
12404.00,7.519356,25.03737,-0.000173,24.018334,-0.0077,1.395
12406.00,7.519204,25.03706,-0.000173,24.016759,-0.0077,1.395
12408.00,7.519510,25.03778,-0.000173,24.017556,-0.0077,1.396
12410.00,7.519454,25.03695,-0.000174,24.017346,-0.0077,1.396
12412.00,7.518717,25.03750,-0.000173,24.017297,-0.0077,1.396
12414.00,7.518675,25.03700,-0.000174,24.017118,-0.0077,1.396
12416.00,7.518844,25.03721,-0.000173,24.017736,-0.0077,1.396
12418.00,7.518997,25.03756,-0.000173,24.017676,-0.0077,1.396
12420.00,7.519570,25.03640,-0.000174,24.017649,-0.0077,1.396
12422.00,7.519413,25.03594,-0.000173,24.017748,-0.0077,1.396
12424.00,7.519259,25.03652,-0.000172,24.017098,-0.0077,1.395
12426.00,7.519890,25.03709,-0.000173,24.017438,-0.0078,1.395
12428.00,7.519397,25.03641,-0.000173,24.017085,-0.0078,1.396
12430.00,7.518917,25.03641,-0.000173,24.016532,-0.0078,1.396
12432.00,7.519039,25.03652,-0.000172,24.016974,-0.0078,1.396
12434.00,7.519594,25.03672,-0.000173,24.017081,-0.0078,1.396
12436.00,7.518944,25.03768,-0.000174,24.017000,-0.0077,1.396
12438.00,7.518388,25.03665,-0.000173,24.017404,-0.0078,1.396
12440.00,7.518294,25.03703,-0.000174,24.017375,-0.0077,1.396
12442.00,7.519359,25.03764,-0.000173,24.017636,-0.0077,1.396
12444.00,7.519138,25.03708,-0.000173,24.017457,-0.0078,1.395
12446.00,7.518717,25.03709,-0.000173,24.016953,-0.0078,1.396
12448.00,7.518282,25.03761,-0.000172,24.017678,-0.0078,1.396
12450.00,7.518543,25.03667,-0.000172,24.017743,-0.0078,1.395
12452.00,7.518179,25.03721,-0.000172,24.017623,-0.0077,1.396
12454.00,7.519189,25.03754,-0.000174,24.017123,-0.0077,1.396
12456.00,7.519844,25.03648,-0.000174,24.017379,-0.0077,1.396
12458.00,7.518837,25.03593,-0.000174,24.017108,-0.0077,1.396
12460.00,7.518367,25.03556,-0.000174,24.017621,-0.0077,1.396
12462.00,7.517924,25.03570,-0.000173,24.017399,-0.0077,1.396
12464.00,7.518188,25.03635,-0.000174,24.017785,-0.0077,1.396
12466.00,7.519005,25.03655,-0.000174,24.017248,-0.0077,1.396
12468.00,7.519295,25.03642,-0.000174,24.017417,-0.0078,1.396
12470.00,7.519006,25.03688,-0.000174,24.018305,-0.0077,1.396
12472.00,7.519051,25.03620,-0.000173,24.017592,-0.0078,1.396
12474.00,7.519483,25.03646,-0.000173,24.017480,-0.0077,1.396
12476.00,7.519690,25.03618,-0.000175,24.017277,-0.0078,1.396
12478.00,7.519104,25.03704,-0.000175,24.017050,-0.0078,1.396
12480.00,7.518565,25.03779,-0.000174,24.017955,-0.0077,1.396
12482.00,7.518707,25.03794,-0.000174,24.017447,-0.0078,1.397
12484.00,7.518436,25.03717,-0.000173,24.017415,-0.0078,1.396
12486.00,7.518969,25.03680,-0.000174,24.017475,-0.0078,1.396
12488.00,7.519400,25.03745,-0.000173,24.017259,-0.0077,1.396
12490.00,7.518641,25.03742,-0.000173,24.016904,-0.0077,1.395
12492.00,7.518268,25.03711,-0.000173,24.017745,-0.0077,1.396
12494.00,7.518162,25.03715,-0.000174,24.016918,-0.0078,1.396
12496.00,7.518528,25.03703,-0.000175,24.016717,-0.0077,1.396
12498.00,7.518300,25.03721,-0.000175,24.016791,-0.0077,1.396
12500.00,7.518488,25.03735,-0.000175,24.017573,-0.0078,1.396
12502.00,7.519162,25.03747,-0.000174,24.017268,-0.0077,1.397
12504.00,7.519055,25.03722,-0.000174,24.017770,-0.0078,1.396
12506.00,7.518673,25.03770,-0.000174,24.017466,-0.0077,1.396
12508.00,7.518851,25.03722,-0.000173,24.017234,-0.0077,1.396
12510.00,7.519112,25.03784,-0.000174,24.016887,-0.0078,1.396
12512.00,7.519888,25.03736,-0.000174,24.017125,-0.0078,1.396
12514.00,7.519074,25.03716,-0.000174,24.016849,-0.0078,1.397
12516.00,7.518052,25.03791,-0.000174,24.017433,-0.0078,1.396
12518.00,7.517567,25.03738,-0.000174,24.017306,-0.0078,1.396
12520.00,7.517625,25.03636,-0.000173,24.016900,-0.0078,1.396
12522.00,7.518075,25.03684,-0.000174,24.017061,-0.0078,1.396
12524.00,7.518546,25.03644,-0.000174,24.016818,-0.0078,1.396
12526.00,7.518277,25.03591,-0.000174,24.016931,-0.0078,1.395
12528.00,7.518140,25.03628,-0.000174,24.016916,-0.0078,1.396
12530.00,7.518059,25.03695,-0.000173,24.017328,-0.0078,1.396
12532.00,7.517511,25.03664,-0.000174,24.017600,-0.0078,1.396
12534.00,7.516826,25.03667,-0.000173,24.016615,-0.0078,1.396
12536.00,7.516825,25.03589,-0.000173,24.017576,-0.0078,1.396
12538.00,7.517387,25.03598,-0.000174,24.017333,-0.0078,1.396
12540.00,7.517942,25.03624,-0.000175,24.017085,-0.0078,1.396
12542.00,7.518669,25.03610,-0.000174,24.017495,-0.0078,1.396
12544.00,7.519237,25.03657,-0.000175,24.017560,-0.0078,1.396
12546.00,7.518922,25.03620,-0.000175,24.017388,-0.0077,1.396
12548.00,7.518027,25.03650,-0.000173,24.017623,-0.0077,1.396
12550.00,7.518279,25.03648,-0.000173,24.017486,-0.0077,1.395
12552.00,7.518422,25.03711,-0.000174,24.017275,-0.0078,1.396
12554.00,7.518214,25.03708,-0.000173,24.017128,-0.0077,1.396
12556.00,7.518369,25.03723,-0.000174,24.017770,-0.0077,1.396
12558.00,7.518057,25.03592,-0.000174,24.017210,-0.0077,1.396
12560.00,7.518244,25.03585,-0.000173,24.017901,-0.0078,1.397
12562.00,7.517991,25.03668,-0.000174,24.017505,-0.0078,1.396
12564.00,7.518454,25.03630,-0.000173,24.017221,-0.0077,1.396
12566.00,7.518363,25.03619,-0.000175,24.017203,-0.0078,1.397
12568.00,7.518143,25.03657,-0.000175,24.017997,-0.0077,1.396
12570.00,7.518481,25.03627,-0.000174,24.017522,-0.0077,1.396
12572.00,7.518659,25.03580,-0.000174,24.017505,-0.0078,1.396
12574.00,7.518232,25.03629,-0.000173,24.017290,-0.0078,1.396
12576.00,7.518665,25.03669,-0.000174,24.017125,-0.0078,1.396
12578.00,7.517577,25.03682,-0.000174,24.016893,-0.0077,1.396
12580.00,7.517263,25.03656,-0.000174,24.017614,-0.0077,1.396
12582.00,7.517924,25.03610,-0.000174,24.017765,-0.0078,1.396
12584.00,7.517692,25.03673,-0.000174,24.017489,-0.0078,1.396
12586.00,7.517608,25.03695,-0.000173,24.017500,-0.0078,1.396
12588.00,7.517723,25.03674,-0.000173,24.018160,-0.0078,1.397
12590.00,7.518506,25.03764,-0.000174,24.017761,-0.0078,1.397
12592.00,7.518643,25.03749,-0.000174,24.017471,-0.0078,1.396
12594.00,7.518652,25.03725,-0.000174,24.016895,-0.0077,1.395
12596.00,7.518462,25.03625,-0.000174,24.017360,-0.0078,1.395
12598.00,7.518744,25.03651,-0.000172,24.017835,-0.0078,1.395
12600.00,7.519805,25.03745,-0.000173,24.017542,-0.0078,1.397
12602.00,7.518883,25.03751,-0.000175,24.016846,-0.0077,1.397
12604.00,7.518338,25.03670,-0.000174,24.016809,-0.0078,1.396
@21,12.0000,24.0
12606.00,7.517228,25.03701,-0.000174,24.017295,-0.0077,1.396
12608.00,7.514045,25.03693,-0.000175,24.017823,-0.0077,1.396
12610.00,7.506352,25.03753,-0.000174,24.017253,-0.0077,1.396
12612.00,7.492805,25.03816,-0.000173,24.016753,-0.0078,1.394
12614.00,7.472717,25.03758,-0.000174,24.017061,-0.0077,1.395
12616.00,7.455017,25.03712,-0.000173,24.017683,-0.0078,1.395
12618.00,7.442434,25.03644,-0.000174,24.017409,-0.0078,1.396
12620.00,7.433114,25.03630,-0.000176,24.017687,-0.0078,1.397
12622.00,7.424892,25.03623,-0.000176,24.017090,-0.0078,1.397
12624.00,7.416513,25.03597,-0.000176,24.017723,-0.0078,1.397
12626.00,7.408490,25.03585,-0.000175,24.016911,-0.0078,1.397
12628.00,7.399871,25.03597,-0.000176,24.016599,-0.0078,1.397
12630.00,7.391479,25.03650,-0.000176,24.017612,-0.0078,1.397
12632.00,7.387369,25.03687,-0.000176,24.016813,-0.0077,1.397
12634.00,7.390709,25.03773,-0.000176,24.017649,-0.0078,1.398
12636.00,7.401993,25.03753,-0.000177,24.017480,-0.0078,1.398
12638.00,7.418200,25.03763,-0.000176,24.017803,-0.0078,1.398
12640.00,7.431948,25.03796,-0.000176,24.017868,-0.0078,1.397
12642.00,7.440603,25.03759,-0.000176,24.017765,-0.0078,1.397
12644.00,7.446262,25.03706,-0.000175,24.017422,-0.0077,1.397
12646.00,7.453613,25.03811,-0.000174,24.017409,-0.0077,1.397
12648.00,7.460819,25.03775,-0.000173,24.017337,-0.0077,1.396
12650.00,7.468277,25.03779,-0.000174,24.017078,-0.0077,1.396
12652.00,7.476459,25.03761,-0.000175,24.016525,-0.0078,1.396
12654.00,7.482884,25.03692,-0.000174,24.017214,-0.0077,1.396
12656.00,7.488834,25.03704,-0.000173,24.018200,-0.0078,1.395
12658.00,7.493768,25.03674,-0.000173,24.018278,-0.0077,1.396
12660.00,7.497660,25.03738,-0.000175,24.017451,-0.0077,1.396
12662.00,7.501112,25.03699,-0.000175,24.017486,-0.0077,1.397
12664.00,7.503605,25.03728,-0.000176,24.017679,-0.0077,1.397
12666.00,7.505498,25.03730,-0.000174,24.016666,-0.0078,1.396
12668.00,7.507393,25.03802,-0.000174,24.017591,-0.0078,1.396
12670.00,7.509883,25.03819,-0.000174,24.017640,-0.0078,1.396
12672.00,7.510940,25.03824,-0.000174,24.017728,-0.0078,1.396
12674.00,7.511812,25.03829,-0.000174,24.017137,-0.0078,1.396
12676.00,7.512354,25.03779,-0.000175,24.017718,-0.0077,1.396
12678.00,7.513254,25.03766,-0.000175,24.017877,-0.0077,1.395
12680.00,7.513744,25.03778,-0.000175,24.017848,-0.0078,1.396
12682.00,7.514264,25.03773,-0.000174,24.016824,-0.0078,1.397
12684.00,7.515654,25.03842,-0.000174,24.016971,-0.0078,1.397
12686.00,7.517017,25.03891,-0.000174,24.018095,-0.0078,1.396
12688.00,7.517493,25.03766,-0.000172,24.017447,-0.0078,1.396
12690.00,7.517133,25.03763,-0.000172,24.017221,-0.0078,1.395
12692.00,7.516230,25.03751,-0.000173,24.017342,-0.0078,1.395
12694.00,7.516869,25.03798,-0.000173,24.017623,-0.0078,1.396
12696.00,7.516239,25.03760,-0.000173,24.017460,-0.0078,1.396
12698.00,7.516006,25.03860,-0.000174,24.017496,-0.0077,1.396
12700.00,7.515621,25.03877,-0.000174,24.017270,-0.0077,1.396
12702.00,7.515242,25.03799,-0.000174,24.017025,-0.0077,1.396
12704.00,7.514366,25.03740,-0.000173,24.018018,-0.0077,1.396
12706.00,7.515147,25.03825,-0.000173,24.016913,-0.0077,1.396
12708.00,7.515518,25.03816,-0.000172,24.017023,-0.0077,1.396
12710.00,7.514483,25.03774,-0.000174,24.017034,-0.0078,1.396
12712.00,7.514392,25.03797,-0.000174,24.017156,-0.0077,1.396
12714.00,7.514148,25.03779,-0.000176,24.017234,-0.0077,1.396
12716.00,7.514104,25.03721,-0.000175,24.017241,-0.0077,1.396
12718.00,7.513655,25.03710,-0.000174,24.016976,-0.0078,1.395
12720.00,7.514036,25.03726,-0.000175,24.017743,-0.0078,1.396
12722.00,7.514046,25.03667,-0.000175,24.017886,-0.0078,1.396
12724.00,7.514207,25.03751,-0.000175,24.017725,-0.0078,1.396
12726.00,7.515624,25.03751,-0.000174,24.017297,-0.0078,1.396
12728.00,7.515818,25.03754,-0.000174,24.017380,-0.0078,1.396
12730.00,7.516078,25.03796,-0.000173,24.017324,-0.0078,1.395
12732.00,7.517402,25.03669,-0.000173,24.017714,-0.0077,1.396
12734.00,7.518432,25.03667,-0.000174,24.016400,-0.0078,1.396
12736.00,7.519133,25.03714,-0.000174,24.017052,-0.0078,1.396
12738.00,7.519621,25.03720,-0.000175,24.017315,-0.0078,1.396
12740.00,7.519732,25.03646,-0.000173,24.017110,-0.0078,1.395
12742.00,7.520753,25.03715,-0.000173,24.016329,-0.0078,1.396
12744.00,7.521296,25.03766,-0.000175,24.018131,-0.0078,1.396
12746.00,7.520753,25.03714,-0.000174,24.017399,-0.0078,1.396
12748.00,7.521421,25.03671,-0.000175,24.017172,-0.0078,1.396
12750.00,7.521605,25.03693,-0.000175,24.017393,-0.0077,1.396
12752.00,7.521629,25.03703,-0.000174,24.018011,-0.0077,1.396
12754.00,7.520571,25.03817,-0.000174,24.017224,-0.0077,1.395
12756.00,7.519740,25.03772,-0.000174,24.017553,-0.0078,1.396
12758.00,7.519862,25.03737,-0.000174,24.016808,-0.0078,1.396
12760.00,7.519718,25.03718,-0.000173,24.016887,-0.0078,1.395
12762.00,7.519746,25.03820,-0.000174,24.017018,-0.0078,1.396
12764.00,7.519828,25.03801,-0.000175,24.016773,-0.0077,1.396
12766.00,7.520417,25.03802,-0.000175,24.017241,-0.0078,1.396
12768.00,7.519975,25.03778,-0.000175,24.017790,-0.0078,1.396
12770.00,7.518885,25.03786,-0.000174,24.017292,-0.0078,1.396
12772.00,7.518684,25.03734,-0.000173,24.017560,-0.0077,1.396
12774.00,7.519116,25.03694,-0.000173,24.017893,-0.0078,1.395
12776.00,7.518868,25.03650,-0.000173,24.018035,-0.0078,1.395
12778.00,7.518998,25.03773,-0.000173,24.017306,-0.0077,1.396
12780.00,7.519662,25.03744,-0.000173,24.017145,-0.0077,1.396
12782.00,7.519221,25.03700,-0.000173,24.017081,-0.0077,1.396
12784.00,7.519109,25.03677,-0.000174,24.017090,-0.0078,1.396
12786.00,7.518997,25.03749,-0.000174,24.017357,-0.0078,1.396
12788.00,7.520147,25.03728,-0.000174,24.018015,-0.0078,1.395
12790.00,7.520514,25.03709,-0.000174,24.017670,-0.0078,1.396
12792.00,7.520240,25.03730,-0.000174,24.017429,-0.0078,1.396
12794.00,7.521028,25.03735,-0.000175,24.017685,-0.0077,1.396
12796.00,7.520934,25.03768,-0.000175,24.016780,-0.0078,1.396
12798.00,7.520283,25.03821,-0.000175,24.017502,-0.0078,1.396
12800.00,7.520815,25.03808,-0.000174,24.017089,-0.0078,1.396
12802.00,7.520881,25.03845,-0.000174,24.017252,-0.0078,1.396
12804.00,7.520473,25.03787,-0.000174,24.017549,-0.0077,1.396
12806.00,7.519747,25.03847,-0.000174,24.017621,-0.0077,1.396
12808.00,7.519648,25.03785,-0.000174,24.017177,-0.0077,1.396
12810.00,7.518976,25.03791,-0.000173,24.017594,-0.0077,1.396
12812.00,7.519173,25.03706,-0.000175,24.016951,-0.0078,1.396
12814.00,7.519978,25.03780,-0.000174,24.016840,-0.0077,1.396
12816.00,7.519301,25.03731,-0.000174,24.016592,-0.0078,1.396
12818.00,7.520343,25.03683,-0.000174,24.017520,-0.0078,1.396
12820.00,7.520232,25.03768,-0.000174,24.017544,-0.0078,1.396
12822.00,7.521154,25.03812,-0.000174,24.016965,-0.0077,1.396
12824.00,7.521509,25.03906,-0.000175,24.017195,-0.0077,1.396
12826.00,7.520279,25.03783,-0.000173,24.017061,-0.0078,1.396
12828.00,7.519599,25.03722,-0.000173,24.017264,-0.0078,1.396
12830.00,7.518558,25.03712,-0.000174,24.017694,-0.0078,1.396
12832.00,7.518566,25.03741,-0.000175,24.017794,-0.0078,1.396
12834.00,7.518588,25.03766,-0.000175,24.017451,-0.0078,1.396
12836.00,7.518878,25.03833,-0.000174,24.017304,-0.0078,1.395
12838.00,7.520101,25.03873,-0.000175,24.017368,-0.0078,1.395
12840.00,7.519481,25.03836,-0.000174,24.017279,-0.0078,1.396
12842.00,7.518234,25.03876,-0.000176,24.017404,-0.0077,1.395
12844.00,7.519153,25.03881,-0.000175,24.017496,-0.0078,1.396
12846.00,7.519515,25.03869,-0.000174,24.017297,-0.0078,1.396
12848.00,7.519400,25.03895,-0.000174,24.016655,-0.0078,1.396
12850.00,7.519287,25.03773,-0.000174,24.016931,-0.0078,1.396
12852.00,7.519384,25.03712,-0.000174,24.017147,-0.0078,1.396
12854.00,7.519822,25.03754,-0.000174,24.017355,-0.0078,1.397
12856.00,7.519440,25.03764,-0.000175,24.015959,-0.0077,1.396
12858.00,7.520084,25.03771,-0.000175,24.016287,-0.0078,1.396
12860.00,7.520209,25.03692,-0.000174,24.016991,-0.0078,1.396
12862.00,7.520071,25.03745,-0.000173,24.017018,-0.0077,1.396
12864.00,7.519334,25.03713,-0.000174,24.016936,-0.0078,1.396
12866.00,7.520717,25.03827,-0.000175,24.017152,-0.0078,1.397
12868.00,7.520491,25.03827,-0.000174,24.016987,-0.0077,1.396
12870.00,7.519198,25.03784,-0.000174,24.016925,-0.0077,1.396
12872.00,7.519232,25.03833,-0.000173,24.017587,-0.0078,1.396
12874.00,7.519703,25.03752,-0.000174,24.017210,-0.0077,1.396
12876.00,7.520327,25.03694,-0.000175,24.017708,-0.0077,1.396
12878.00,7.519893,25.03765,-0.000175,24.017389,-0.0077,1.396
12880.00,7.520360,25.03716,-0.000174,24.018028,-0.0077,1.396
12882.00,7.519994,25.03706,-0.000173,24.017663,-0.0078,1.396
12884.00,7.519775,25.03707,-0.000174,24.017567,-0.0077,1.396
12886.00,7.518786,25.03600,-0.000174,24.017658,-0.0078,1.395
12888.00,7.519019,25.03656,-0.000174,24.017250,-0.0078,1.396
12890.00,7.518972,25.03660,-0.000174,24.017009,-0.0078,1.396
12892.00,7.519035,25.03699,-0.000175,24.017152,-0.0078,1.396
12894.00,7.518801,25.03696,-0.000174,24.017500,-0.0078,1.396
12896.00,7.518402,25.03646,-0.000173,24.017328,-0.0077,1.396
12898.00,7.517869,25.03600,-0.000174,24.016963,-0.0077,1.396
12900.00,7.517611,25.03657,-0.000175,24.016563,-0.0077,1.396
12902.00,7.518417,25.03652,-0.000174,24.016860,-0.0077,1.396
12904.00,7.518459,25.03717,-0.000174,24.017451,-0.0077,1.396
12906.00,7.519117,25.03708,-0.000174,24.017235,-0.0078,1.396
12908.00,7.519089,25.03794,-0.000175,24.017074,-0.0078,1.395
12910.00,7.517904,25.03767,-0.000174,24.016855,-0.0078,1.395
12912.00,7.518911,25.03696,-0.000173,24.017602,-0.0078,1.395
12914.00,7.519742,25.03673,-0.000174,24.017727,-0.0078,1.396
12916.00,7.518505,25.03685,-0.000174,24.017208,-0.0078,1.396
12918.00,7.518778,25.03699,-0.000175,24.017685,-0.0078,1.396
12920.00,7.520268,25.03628,-0.000175,24.017797,-0.0078,1.396
12922.00,7.520434,25.03625,-0.000174,24.017152,-0.0078,1.396
12924.00,7.520040,25.03741,-0.000174,24.017150,-0.0078,1.396
12926.00,7.519864,25.03774,-0.000174,24.017513,-0.0078,1.396
12928.00,7.519181,25.03729,-0.000174,24.016681,-0.0078,1.396
12930.00,7.519468,25.03740,-0.000175,24.017527,-0.0078,1.395
12932.00,7.519072,25.03833,-0.000176,24.017176,-0.0078,1.396
12934.00,7.518781,25.03827,-0.000175,24.017763,-0.0078,1.396
12936.00,7.518427,25.03838,-0.000175,24.016826,-0.0078,1.396
12938.00,7.518879,25.03804,-0.000175,24.016581,-0.0078,1.396
12940.00,7.519071,25.03817,-0.000174,24.016913,-0.0078,1.395
12942.00,7.519658,25.03799,-0.000175,24.017116,-0.0078,1.396
12944.00,7.519162,25.03761,-0.000172,24.017281,-0.0078,1.396
12946.00,7.518243,25.03787,-0.000174,24.017832,-0.0078,1.396
12948.00,7.518364,25.03879,-0.000174,24.017475,-0.0078,1.395
12950.00,7.518439,25.03866,-0.000173,24.016991,-0.0078,1.396
12952.00,7.518766,25.03793,-0.000175,24.017301,-0.0078,1.395
12954.00,7.519002,25.03817,-0.000174,24.016974,-0.0078,1.396
12956.00,7.518878,25.03764,-0.000174,24.017000,-0.0078,1.396
12958.00,7.519201,25.03717,-0.000175,24.016775,-0.0078,1.396
12960.00,7.519935,25.03751,-0.000175,24.017687,-0.0077,1.396
12962.00,7.519618,25.03722,-0.000175,24.017009,-0.0078,1.396
12964.00,7.519602,25.03682,-0.000174,24.016304,-0.0077,1.395
12966.00,7.519254,25.03628,-0.000175,24.017118,-0.0078,1.396
12968.00,7.519594,25.03696,-0.000174,24.017317,-0.0078,1.396
12970.00,7.519988,25.03786,-0.000173,24.017623,-0.0078,1.396
12972.00,7.519627,25.03809,-0.000174,24.017527,-0.0078,1.396
12974.00,7.518314,25.03841,-0.000174,24.017411,-0.0078,1.395
12976.00,7.518515,25.03873,-0.000173,24.016869,-0.0078,1.396
12978.00,7.518633,25.03864,-0.000174,24.017304,-0.0078,1.396
12980.00,7.518033,25.03822,-0.000174,24.016945,-0.0078,1.396
12982.00,7.518058,25.03883,-0.000174,24.017139,-0.0078,1.396
12984.00,7.518133,25.03834,-0.000174,24.017386,-0.0078,1.396
12986.00,7.518285,25.03776,-0.000174,24.017003,-0.0078,1.396
12988.00,7.518811,25.03895,-0.000174,24.017050,-0.0077,1.396
12990.00,7.519007,25.03936,-0.000173,24.017188,-0.0078,1.396
12992.00,7.518911,25.03898,-0.000173,24.016675,-0.0078,1.396
12994.00,7.519253,25.03868,-0.000174,24.017877,-0.0078,1.397
12996.00,7.518480,25.03856,-0.000175,24.017652,-0.0078,1.396
12998.00,7.518798,25.03888,-0.000174,24.017281,-0.0078,1.395
13000.00,7.518795,25.03893,-0.000174,24.017230,-0.0078,1.396
13002.00,7.519168,25.03784,-0.000174,24.016430,-0.0078,1.395
13004.00,7.518896,25.03823,-0.000175,24.016992,-0.0078,1.396
13006.00,7.518624,25.03800,-0.000174,24.017288,-0.0078,1.396
13008.00,7.517391,25.03812,-0.000174,24.017832,-0.0078,1.396
13010.00,7.517635,25.03846,-0.000173,24.017689,-0.0078,1.396
13012.00,7.518362,25.03880,-0.000174,24.017736,-0.0078,1.397
13014.00,7.518798,25.03843,-0.000174,24.017694,-0.0078,1.396
13016.00,7.518864,25.03723,-0.000173,24.017292,-0.0078,1.396
13018.00,7.517757,25.03749,-0.000174,24.017665,-0.0077,1.396
13020.00,7.517076,25.03722,-0.000174,24.017698,-0.0077,1.395
13022.00,7.517726,25.03825,-0.000173,24.018047,-0.0077,1.397
13024.00,7.518727,25.03797,-0.000175,24.017848,-0.0078,1.396
13026.00,7.518501,25.03784,-0.000174,24.016581,-0.0078,1.396
13028.00,7.518936,25.03784,-0.000175,24.017000,-0.0078,1.396
13030.00,7.519280,25.03760,-0.000176,24.017685,-0.0078,1.397
13032.00,7.518985,25.03756,-0.000174,24.017690,-0.0078,1.396
13034.00,7.518861,25.03797,-0.000175,24.017574,-0.0078,1.396
13036.00,7.518364,25.03814,-0.000175,24.017386,-0.0078,1.396
13038.00,7.518337,25.03825,-0.000173,24.018367,-0.0078,1.396
13040.00,7.518015,25.03812,-0.000173,24.017868,-0.0078,1.395
13042.00,7.517941,25.03823,-0.000174,24.017558,-0.0077,1.396
13044.00,7.518106,25.03883,-0.000173,24.017739,-0.0078,1.396
13046.00,7.518599,25.03869,-0.000174,24.016913,-0.0078,1.396
13048.00,7.518925,25.03796,-0.000174,24.017605,-0.0078,1.397
13050.00,7.518438,25.03835,-0.000173,24.016505,-0.0078,1.396
13052.00,7.518213,25.03890,-0.000174,24.016753,-0.0078,1.396
13054.00,7.518101,25.03796,-0.000174,24.016655,-0.0077,1.396
13056.00,7.517726,25.03766,-0.000175,24.017545,-0.0078,1.396
13058.00,7.517571,25.03853,-0.000174,24.017328,-0.0078,1.396
13060.00,7.518116,25.03783,-0.000175,24.017108,-0.0077,1.396
13062.00,7.518678,25.03853,-0.000174,24.018029,-0.0078,1.395
13064.00,7.518373,25.03900,-0.000175,24.017243,-0.0078,1.396
13066.00,7.518297,25.03954,-0.000174,24.018455,-0.0078,1.396
13068.00,7.518536,25.03899,-0.000174,24.017257,-0.0078,1.395
13070.00,7.518341,25.03880,-0.000174,24.017234,-0.0078,1.395
13072.00,7.518020,25.03847,-0.000174,24.017504,-0.0078,1.396
13074.00,7.518134,25.03916,-0.000175,24.017192,-0.0077,1.396
13076.00,7.518183,25.03884,-0.000174,24.017255,-0.0078,1.396
13078.00,7.518930,25.03916,-0.000174,24.017152,-0.0078,1.396
13080.00,7.518831,25.03893,-0.000175,24.017310,-0.0078,1.395
13082.00,7.518730,25.03883,-0.000175,24.017297,-0.0078,1.396
13084.00,7.518013,25.03917,-0.000175,24.017177,-0.0078,1.396
13086.00,7.517626,25.03984,-0.000175,24.016664,-0.0078,1.395
13088.00,7.517919,25.04039,-0.000175,24.017614,-0.0078,1.396
13090.00,7.518231,25.03921,-0.000175,24.016842,-0.0078,1.396
13092.00,7.518092,25.04006,-0.000176,24.016855,-0.0078,1.396
13094.00,7.518034,25.04001,-0.000175,24.017429,-0.0078,1.396
13096.00,7.518275,25.03881,-0.000174,24.016327,-0.0078,1.396
13098.00,7.518429,25.03947,-0.000175,24.017375,-0.0078,1.396
13100.00,7.519080,25.03925,-0.000175,24.016808,-0.0077,1.395
13102.00,7.519185,25.03889,-0.000174,24.016867,-0.0078,1.396
13104.00,7.518557,25.03964,-0.000174,24.017215,-0.0078,1.395
13106.00,7.517635,25.04001,-0.000175,24.017306,-0.0078,1.395
13108.00,7.517914,25.04007,-0.000173,24.017012,-0.0078,1.396
13110.00,7.518148,25.03942,-0.000173,24.017500,-0.0078,1.396
13112.00,7.517468,25.03924,-0.000173,24.017330,-0.0078,1.395
13114.00,7.516584,25.03832,-0.000174,24.018120,-0.0078,1.396
13116.00,7.517066,25.03906,-0.000173,24.017486,-0.0077,1.396
13118.00,7.517724,25.03958,-0.000174,24.016601,-0.0078,1.396
13120.00,7.518019,25.03954,-0.000174,24.017255,-0.0077,1.396
13122.00,7.517578,25.03937,-0.000173,24.016824,-0.0078,1.395
13124.00,7.517528,25.04023,-0.000173,24.017515,-0.0077,1.395
13126.00,7.517661,25.03987,-0.000174,24.016944,-0.0078,1.396
13128.00,7.517773,25.03952,-0.000174,24.017119,-0.0078,1.396
13130.00,7.518713,25.03951,-0.000174,24.017476,-0.0077,1.396
13132.00,7.518914,25.03954,-0.000175,24.017542,-0.0078,1.396
13134.00,7.519409,25.03961,-0.000174,24.017034,-0.0078,1.395
13136.00,7.519571,25.03891,-0.000174,24.017288,-0.0077,1.396
13138.00,7.519302,25.03908,-0.000174,24.017288,-0.0078,1.396
13140.00,7.518524,25.03860,-0.000173,24.017234,-0.0078,1.396
13142.00,7.517835,25.03894,-0.000174,24.017290,-0.0078,1.396
13144.00,7.517848,25.03907,-0.000175,24.016527,-0.0078,1.396
13146.00,7.518345,25.03915,-0.000174,24.016925,-0.0077,1.395
13148.00,7.517789,25.03936,-0.000175,24.017435,-0.0078,1.396
13150.00,7.518259,25.03916,-0.000175,24.017186,-0.0078,1.396
13152.00,7.518713,25.03874,-0.000174,24.017310,-0.0078,1.396
13154.00,7.517788,25.03932,-0.000174,24.017114,-0.0078,1.396
13156.00,7.517774,25.04001,-0.000174,24.017322,-0.0078,1.396
13158.00,7.517037,25.04025,-0.000174,24.017034,-0.0078,1.396
13160.00,7.517477,25.04017,-0.000174,24.016670,-0.0078,1.396
13162.00,7.518176,25.03958,-0.000175,24.017322,-0.0078,1.396
13164.00,7.518279,25.03955,-0.000174,24.017058,-0.0078,1.395
13166.00,7.517306,25.03930,-0.000173,24.017047,-0.0078,1.395
13168.00,7.517101,25.03945,-0.000173,24.017446,-0.0078,1.396
13170.00,7.517627,25.03899,-0.000173,24.017852,-0.0077,1.396
13172.00,7.517877,25.03982,-0.000173,24.017997,-0.0078,1.396
13174.00,7.516967,25.03961,-0.000174,24.017350,-0.0077,1.396
13176.00,7.516970,25.03998,-0.000174,24.018144,-0.0077,1.396
13178.00,7.517879,25.03945,-0.000175,24.017255,-0.0078,1.397
13180.00,7.517393,25.03958,-0.000175,24.017041,-0.0078,1.396
13182.00,7.517440,25.03974,-0.000173,24.016692,-0.0078,1.395
13184.00,7.517687,25.03823,-0.000174,24.017257,-0.0078,1.396
13186.00,7.517756,25.03879,-0.000174,24.017304,-0.0078,1.396
13188.00,7.517495,25.03902,-0.000175,24.017263,-0.0078,1.395
13190.00,7.518266,25.03875,-0.000173,24.016956,-0.0078,1.396
13192.00,7.518015,25.03913,-0.000174,24.017154,-0.0078,1.396
13194.00,7.517793,25.03888,-0.000174,24.017397,-0.0078,1.396
13196.00,7.517201,25.03907,-0.000174,24.016815,-0.0078,1.396
13198.00,7.517471,25.03825,-0.000174,24.017223,-0.0077,1.396
13200.00,7.518235,25.03892,-0.000173,24.016925,-0.0078,1.395
13202.00,7.517537,25.03884,-0.000175,24.016612,-0.0078,1.395
13204.00,7.516732,25.03781,-0.000174,24.016851,-0.0078,1.396
@22,12.0000,24.0
13206.00,7.516967,25.03785,-0.000175,24.017611,-0.0078,1.396
13208.00,7.514682,25.03911,-0.000175,24.016925,-0.0078,1.396
13210.00,7.506633,25.03853,-0.000175,24.017063,-0.0078,1.395
13212.00,7.493707,25.03917,-0.000175,24.017197,-0.0078,1.395
13214.00,7.475297,25.03964,-0.000173,24.016900,-0.0078,1.394
13216.00,7.457316,25.03920,-0.000174,24.016925,-0.0078,1.395
13218.00,7.445639,25.03899,-0.000174,24.017121,-0.0078,1.396
13220.00,7.437467,25.03933,-0.000176,24.016378,-0.0078,1.396
13222.00,7.429699,25.03903,-0.000176,24.016744,-0.0078,1.397
13224.00,7.421262,25.03967,-0.000175,24.016576,-0.0078,1.396
13226.00,7.412761,25.03979,-0.000175,24.016543,-0.0078,1.396
13228.00,7.405006,25.03900,-0.000176,24.017411,-0.0078,1.396
13230.00,7.397315,25.03883,-0.000175,24.016967,-0.0078,1.396
13232.00,7.392443,25.03828,-0.000176,24.016490,-0.0078,1.397
13234.00,7.395293,25.03856,-0.000176,24.017304,-0.0078,1.398
13236.00,7.405529,25.03908,-0.000177,24.016164,-0.0078,1.398
13238.00,7.421007,25.03863,-0.000176,24.017275,-0.0078,1.398
13240.00,7.434265,25.03867,-0.000177,24.016983,-0.0078,1.397
13242.00,7.443316,25.03945,-0.000175,24.017090,-0.0078,1.397
13244.00,7.449404,25.03889,-0.000176,24.017400,-0.0078,1.396
13246.00,7.456134,25.03942,-0.000175,24.016886,-0.0077,1.396
13248.00,7.462560,25.03968,-0.000175,24.017223,-0.0078,1.395
13250.00,7.469596,25.03993,-0.000174,24.017090,-0.0078,1.395
13252.00,7.476569,25.03937,-0.000175,24.016815,-0.0078,1.396
[truncated: 53,532 more chars]
