# Supplementary material for: Hormonal steroids induce multidrug resistance and stress response genes in Neisseria gonorrhoeae by binding to MtrR
Source: Nat Commun. 2024 Feb 7;15:1153. doi: 10.1038/s41467-024-45195-1 (PMC10850145; doi:10.1038/s41467-024-45195-1)
Supplement: Supplementary file 6 — Source Data [file 41467_2024_45195_MOESM6_ESM.zip › Source Data/ITC/R176E/2TMtrRR176E2022Aug18.itc]

$ITC
$ 25 
$NOT
$ 25 
$ 600 
$ 199 
$ 8 
$ 2 
$ADCGainCode:  3 
$True,True,True
$ 2 , 4 , 600 , 2 
$ 12 , 24 , 600 , 2 
$ 12 , 24 , 600 , 2 
$ 12 , 24 , 600 , 2 
$ 12 , 24 , 600 , 2 
$ 12 , 24 , 600 , 2 
$ 12 , 24 , 600 , 2 
$ 12 , 24 , 600 , 2 
$ 12 , 24 , 600 , 2 
$ 12 , 24 , 600 , 2 
$ 12 , 24 , 600 , 2 
$ 12 , 24 , 600 , 2 
$ 12 , 24 , 600 , 2 
$ 12 , 24 , 600 , 2 
$ 12 , 24 , 600 , 2 
$ 12 , 24 , 600 , 2 
$ 12 , 24 , 600 , 2 
$ 12 , 24 , 600 , 2 
$ 12 , 24 , 600 , 2 
$ 12 , 24 , 600 , 2 
$ 12 , 24 , 600 , 2 
$ 12 , 24 , 600 , 2 
$ 12 , 24 , 600 , 2 
$ 12 , 24 , 600 , 2 
$ 12 , 24 , 600 , 2 
# 0 
# 0.5 
# 0.02 
# 1.436 
# 25 
# 29.0035 
# 14.64618 
?
% VPITC03.11.1013
% 1.436 
% 29.0035 
%-1.310173 , 100.568017 
%-0.021015 , 96.054492 
% 0.2232 
% 127.69 , 127.96 
% 1 , 80 
% 0.018449 , 0.054871 
% 0 , 8 
% 0 , 18 
% 104422       319212 
% 101.8 
% 260 , 310 , 470 , 530 
% 0.08777 ,-0.00347 , 0.0000197388 ,-0.0000000384634 , 0.000000000436023 
% VPViewer2000 Ver: 1.40.0
@0
2.00,7.727053,24.86522,0.000040,24.040948,0.0006,1.271
4.00,7.726865,24.86558,0.000042,24.041186,0.0005,1.272
6.00,7.726222,24.86572,0.000042,24.040252,0.0006,1.271
8.00,7.725162,24.86545,0.000041,24.039324,0.0005,1.271
10.00,7.723464,24.86581,0.000041,24.040672,0.0005,1.272
12.00,7.723716,24.86616,0.000042,24.040114,0.0006,1.272
14.00,7.722712,24.86581,0.000041,24.040097,0.0006,1.272
16.00,7.721660,24.86488,0.000042,24.040274,0.0006,1.272
18.00,7.719382,24.86410,0.000040,24.040425,0.0005,1.272
20.00,7.719200,24.86432,0.000041,24.040252,0.0005,1.272
22.00,7.719339,24.86536,0.000042,24.040043,0.0005,1.272
24.00,7.718333,24.86510,0.000041,24.039901,0.0005,1.272
26.00,7.718157,24.86493,0.000041,24.040203,0.0005,1.272
28.00,7.718962,24.86530,0.000041,24.040721,0.0006,1.272
30.00,7.717507,24.86575,0.000041,24.040217,0.0005,1.271
32.00,7.717326,24.86604,0.000042,24.041115,0.0005,1.272
34.00,7.716512,24.86588,0.000042,24.040701,0.0006,1.273
36.00,7.715630,24.86598,0.000042,24.040326,0.0005,1.272
38.00,7.715011,24.86526,0.000042,24.040690,0.0005,1.272
40.00,7.714658,24.86618,0.000042,24.041125,0.0006,1.272
42.00,7.715056,24.86645,0.000041,24.040819,0.0006,1.272
44.00,7.714796,24.86657,0.000041,24.040955,0.0006,1.271
46.00,7.714889,24.86693,0.000042,24.039979,0.0006,1.272
48.00,7.715989,24.86726,0.000041,24.040014,0.0006,1.272
50.00,7.714838,24.86816,0.000040,24.040494,0.0006,1.272
52.00,7.714052,24.86782,0.000040,24.040426,0.0006,1.272
54.00,7.713844,24.86769,0.000041,24.040386,0.0006,1.272
56.00,7.713728,24.86714,0.000041,24.040968,0.0006,1.272
58.00,7.713650,24.86762,0.000040,24.040957,0.0005,1.273
60.00,7.713534,24.86693,0.000042,24.040445,0.0006,1.272
62.00,7.712652,24.86728,0.000041,24.040106,0.0006,1.273
64.00,7.712018,24.86792,0.000041,24.040028,0.0006,1.272
66.00,7.711626,24.86776,0.000040,24.040183,0.0005,1.272
68.00,7.711248,24.86827,0.000041,24.040977,0.0005,1.273
70.00,7.711653,24.86804,0.000041,24.040645,0.0006,1.272
72.00,7.712534,24.86896,0.000041,24.040150,0.0006,1.272
74.00,7.711599,24.86795,0.000041,24.040350,0.0006,1.272
76.00,7.710391,24.86894,0.000041,24.039828,0.0005,1.272
78.00,7.710530,24.86814,0.000041,24.039586,0.0005,1.272
80.00,7.709959,24.86932,0.000040,24.040517,0.0006,1.273
82.00,7.710443,24.86847,0.000041,24.040581,0.0006,1.273
84.00,7.709834,24.86735,0.000041,24.040075,0.0005,1.273
86.00,7.709655,24.86721,0.000041,24.040432,0.0005,1.274
88.00,7.709174,24.86669,0.000041,24.040266,0.0006,1.273
90.00,7.708727,24.86722,0.000041,24.039308,0.0005,1.273
92.00,7.707013,24.86774,0.000040,24.039941,0.0005,1.272
94.00,7.707415,24.86729,0.000042,24.040381,0.0006,1.272
96.00,7.708247,24.86730,0.000042,24.040539,0.0005,1.273
98.00,7.708111,24.86690,0.000041,24.040492,0.0005,1.274
100.00,7.707994,24.86714,0.000040,24.040297,0.0006,1.273
102.00,7.707651,24.86697,0.000040,24.040108,0.0005,1.273
104.00,7.707448,24.86733,0.000039,24.039939,0.0005,1.273
106.00,7.707686,24.86699,0.000040,24.040421,0.0006,1.273
108.00,7.707373,24.86661,0.000042,24.040886,0.0006,1.273
110.00,7.707206,24.86739,0.000042,24.040575,0.0006,1.273
112.00,7.707119,24.86701,0.000041,24.040554,0.0005,1.272
114.00,7.706417,24.86644,0.000041,24.041039,0.0005,1.273
116.00,7.705957,24.86618,0.000040,24.040606,0.0005,1.274
118.00,7.705419,24.86651,0.000040,24.040112,0.0006,1.273
120.00,7.703569,24.86686,0.000041,24.040290,0.0006,1.273
122.00,7.703831,24.86676,0.000041,24.040361,0.0006,1.274
124.00,7.704832,24.86648,0.000042,24.040395,0.0006,1.273
126.00,7.705691,24.86565,0.000041,24.041025,0.0006,1.273
128.00,7.706470,24.86635,0.000041,24.040166,0.0005,1.273
130.00,7.706909,24.86585,0.000041,24.040557,0.0006,1.273
132.00,7.706708,24.86668,0.000041,24.040134,0.0006,1.274
134.00,7.705556,24.86643,0.000040,24.040714,0.0006,1.273
136.00,7.704878,24.86601,0.000040,24.040872,0.0006,1.273
138.00,7.705288,24.86664,0.000040,24.040541,0.0005,1.274
140.00,7.705744,24.86639,0.000041,24.040004,0.0006,1.274
142.00,7.706231,24.86646,0.000041,24.040270,0.0006,1.274
144.00,7.705191,24.86665,0.000041,24.040761,0.0006,1.274
146.00,7.704642,24.86666,0.000041,24.040465,0.0006,1.274
148.00,7.704423,24.86632,0.000042,24.040757,0.0006,1.274
150.00,7.702761,24.86591,0.000042,24.039908,0.0006,1.273
152.00,7.702754,24.86526,0.000042,24.040350,0.0006,1.273
154.00,7.702440,24.86611,0.000042,24.040432,0.0006,1.273
156.00,7.702571,24.86541,0.000041,24.040877,0.0006,1.273
158.00,7.702713,24.86534,0.000040,24.039899,0.0006,1.274
160.00,7.701293,24.86558,0.000040,24.040523,0.0006,1.274
162.00,7.699784,24.86545,0.000040,24.040865,0.0006,1.274
164.00,7.700572,24.86589,0.000041,24.041163,0.0006,1.274
166.00,7.700864,24.86631,0.000041,24.040974,0.0005,1.273
168.00,7.700543,24.86653,0.000042,24.040708,0.0006,1.274
170.00,7.700306,24.86620,0.000042,24.040501,0.0006,1.274
172.00,7.700334,24.86660,0.000042,24.040523,0.0006,1.274
174.00,7.699565,24.86555,0.000041,24.039839,0.0006,1.274
176.00,7.700449,24.86628,0.000042,24.041185,0.0006,1.274
178.00,7.702141,24.86732,0.000041,24.041119,0.0006,1.274
180.00,7.702422,24.86676,0.000041,24.040054,0.0006,1.274
182.00,7.701822,24.86645,0.000040,24.039968,0.0006,1.274
184.00,7.701795,24.86597,0.000041,24.040846,0.0006,1.274
186.00,7.702093,24.86538,0.000041,24.040599,0.0006,1.275
188.00,7.702579,24.86582,0.000042,24.040223,0.0006,1.274
190.00,7.701879,24.86646,0.000042,24.040270,0.0006,1.274
192.00,7.699906,24.86625,0.000042,24.040492,0.0006,1.274
194.00,7.698088,24.86630,0.000041,24.040412,0.0006,1.275
196.00,7.696922,24.86632,0.000041,24.040028,0.0006,1.274
198.00,7.697018,24.86714,0.000041,24.040301,0.0006,1.274
200.00,7.696843,24.86732,0.000041,24.040315,0.0006,1.275
202.00,7.695712,24.86803,0.000041,24.040652,0.0006,1.275
204.00,7.695608,24.86819,0.000041,24.040883,0.0006,1.275
206.00,7.694858,24.86770,0.000041,24.040997,0.0006,1.275
208.00,7.695299,24.86752,0.000040,24.040641,0.0006,1.274
210.00,7.695346,24.86822,0.000040,24.040243,0.0006,1.274
212.00,7.694519,24.86752,0.000042,24.041234,0.0006,1.275
214.00,7.695391,24.86686,0.000041,24.040494,0.0006,1.275
216.00,7.696791,24.86708,0.000041,24.040366,0.0006,1.275
218.00,7.696288,24.86789,0.000040,24.040219,0.0006,1.275
220.00,7.695321,24.86776,0.000041,24.039979,0.0006,1.274
222.00,7.694625,24.86733,0.000042,24.040397,0.0006,1.275
224.00,7.694162,24.86681,0.000041,24.040635,0.0006,1.275
226.00,7.693743,24.86646,0.000040,24.040974,0.0006,1.275
228.00,7.693528,24.86669,0.000041,24.041079,0.0006,1.275
230.00,7.693064,24.86643,0.000041,24.040195,0.0006,1.275
232.00,7.692680,24.86645,0.000041,24.040074,0.0006,1.275
234.00,7.692471,24.86652,0.000041,24.041035,0.0006,1.275
236.00,7.691689,24.86632,0.000041,24.040530,0.0006,1.275
238.00,7.691839,24.86641,0.000041,24.040770,0.0006,1.275
240.00,7.691799,24.86673,0.000041,24.041072,0.0005,1.275
242.00,7.690947,24.86605,0.000043,24.041232,0.0006,1.275
244.00,7.691197,24.86543,0.000042,24.041037,0.0006,1.276
246.00,7.690804,24.86546,0.000041,24.040485,0.0006,1.275
248.00,7.690617,24.86462,0.000041,24.040843,0.0006,1.276
250.00,7.690493,24.86412,0.000041,24.040066,0.0006,1.275
252.00,7.690627,24.86415,0.000041,24.040363,0.0006,1.275
254.00,7.691412,24.86484,0.000042,24.040285,0.0006,1.275
256.00,7.691257,24.86444,0.000042,24.039832,0.0006,1.275
258.00,7.690527,24.86469,0.000042,24.040110,0.0006,1.275
260.00,7.689673,24.86497,0.000042,24.040917,0.0006,1.276
262.00,7.689945,24.86457,0.000041,24.040581,0.0006,1.276
264.00,7.689561,24.86449,0.000041,24.039974,0.0006,1.276
266.00,7.689452,24.86548,0.000041,24.040343,0.0005,1.275
268.00,7.689778,24.86566,0.000042,24.040794,0.0006,1.275
270.00,7.689612,24.86558,0.000042,24.040619,0.0006,1.275
272.00,7.689539,24.86569,0.000042,24.040097,0.0006,1.275
274.00,7.689638,24.86640,0.000043,24.041097,0.0006,1.276
276.00,7.690420,24.86596,0.000041,24.040521,0.0006,1.276
278.00,7.689585,24.86701,0.000040,24.040081,0.0006,1.276
280.00,7.688375,24.86698,0.000041,24.039539,0.0006,1.276
282.00,7.687828,24.86686,0.000042,24.039717,0.0006,1.276
284.00,7.687537,24.86622,0.000041,24.040481,0.0006,1.275
286.00,7.687166,24.86616,0.000042,24.040212,0.0006,1.275
288.00,7.686977,24.86638,0.000042,24.040426,0.0006,1.276
290.00,7.686681,24.86589,0.000041,24.040186,0.0006,1.276
292.00,7.685405,24.86563,0.000041,24.041112,0.0006,1.276
294.00,7.685505,24.86615,0.000041,24.040583,0.0006,1.275
296.00,7.686145,24.86526,0.000040,24.040152,0.0006,1.276
298.00,7.685664,24.86599,0.000041,24.040430,0.0006,1.276
300.00,7.685446,24.86609,0.000041,24.039772,0.0006,1.277
302.00,7.685030,24.86622,0.000040,24.040245,0.0006,1.277
304.00,7.684585,24.86781,0.000041,24.040195,0.0006,1.276
306.00,7.683974,24.86766,0.000040,24.040385,0.0006,1.276
308.00,7.684128,24.86664,0.000041,24.041101,0.0006,1.276
310.00,7.684858,24.86764,0.000041,24.041257,0.0006,1.276
312.00,7.684722,24.86773,0.000040,24.041192,0.0006,1.276
314.00,7.683874,24.86736,0.000042,24.040274,0.0006,1.276
316.00,7.683268,24.86722,0.000042,24.040566,0.0005,1.277
318.00,7.683039,24.86703,0.000041,24.040999,0.0005,1.276
320.00,7.683309,24.86654,0.000041,24.040703,0.0005,1.277
322.00,7.683278,24.86623,0.000041,24.040488,0.0006,1.276
324.00,7.681881,24.86695,0.000041,24.040801,0.0006,1.277
326.00,7.682511,24.86777,0.000040,24.040228,0.0006,1.276
328.00,7.682900,24.86753,0.000041,24.040412,0.0006,1.276
330.00,7.682536,24.86762,0.000041,24.040399,0.0005,1.277
332.00,7.681948,24.86694,0.000041,24.040472,0.0006,1.277
334.00,7.682074,24.86656,0.000042,24.041052,0.0006,1.277
336.00,7.682767,24.86612,0.000042,24.040143,0.0006,1.277
338.00,7.683264,24.86645,0.000043,24.041234,0.0006,1.276
340.00,7.682802,24.86739,0.000041,24.040159,0.0006,1.277
342.00,7.682976,24.86705,0.000042,24.040625,0.0005,1.276
344.00,7.682903,24.86738,0.000042,24.040912,0.0006,1.277
346.00,7.683397,24.86765,0.000040,24.040912,0.0006,1.277
348.00,7.682356,24.86798,0.000041,24.040348,0.0006,1.276
350.00,7.681017,24.86803,0.000042,24.041683,0.0006,1.277
352.00,7.679929,24.86721,0.000042,24.040781,0.0006,1.277
354.00,7.679281,24.86742,0.000042,24.040083,0.0006,1.277
356.00,7.679389,24.86753,0.000042,24.040412,0.0006,1.277
358.00,7.678417,24.86753,0.000040,24.040435,0.0005,1.278
360.00,7.678896,24.86623,0.000041,24.041019,0.0006,1.277
362.00,7.678913,24.86651,0.000040,24.040550,0.0006,1.277
364.00,7.678707,24.86841,0.000040,24.040703,0.0006,1.277
366.00,7.677455,24.86806,0.000040,24.041088,0.0006,1.277
368.00,7.677223,24.86741,0.000040,24.040714,0.0006,1.278
370.00,7.676023,24.86738,0.000040,24.040610,0.0006,1.277
372.00,7.675830,24.86815,0.000040,24.040203,0.0006,1.278
374.00,7.676441,24.86865,0.000041,24.040263,0.0006,1.278
376.00,7.677236,24.86918,0.000041,24.040541,0.0006,1.277
378.00,7.677491,24.86956,0.000041,24.040514,0.0006,1.277
380.00,7.677207,24.86872,0.000042,24.040108,0.0006,1.277
382.00,7.676299,24.86877,0.000043,24.039628,0.0005,1.277
384.00,7.676540,24.86823,0.000041,24.040205,0.0005,1.277
386.00,7.675931,24.86771,0.000042,24.040370,0.0005,1.278
388.00,7.674852,24.86715,0.000042,24.040106,0.0006,1.278
390.00,7.674232,24.86812,0.000040,24.040315,0.0006,1.277
392.00,7.675379,24.86841,0.000039,24.040966,0.0006,1.277
394.00,7.675098,24.86840,0.000042,24.040634,0.0006,1.278
396.00,7.673351,24.86775,0.000040,24.041128,0.0006,1.277
398.00,7.673376,24.86754,0.000040,24.040472,0.0005,1.277
400.00,7.674460,24.86820,0.000040,24.039981,0.0006,1.278
402.00,7.676268,24.86857,0.000040,24.041025,0.0006,1.278
404.00,7.676606,24.86827,0.000040,24.040897,0.0006,1.278
406.00,7.676286,24.86893,0.000041,24.040265,0.0006,1.278
408.00,7.674820,24.86905,0.000041,24.040708,0.0006,1.278
410.00,7.673774,24.86988,0.000040,24.040555,0.0006,1.278
412.00,7.673782,24.86915,0.000040,24.041012,0.0005,1.278
414.00,7.674266,24.86856,0.000040,24.040226,0.0005,1.278
416.00,7.675122,24.86964,0.000042,24.040763,0.0006,1.277
418.00,7.675529,24.86824,0.000041,24.040745,0.0006,1.278
420.00,7.674921,24.86888,0.000041,24.040883,0.0006,1.277
422.00,7.675045,24.86852,0.000041,24.040246,0.0006,1.278
424.00,7.674223,24.86734,0.000041,24.040594,0.0006,1.278
426.00,7.673826,24.86844,0.000042,24.040461,0.0005,1.278
428.00,7.674179,24.86776,0.000042,24.039770,0.0006,1.278
430.00,7.673699,24.86821,0.000041,24.040581,0.0006,1.278
432.00,7.672969,24.86765,0.000040,24.040288,0.0005,1.278
434.00,7.672321,24.86799,0.000040,24.040599,0.0005,1.278
436.00,7.672163,24.86802,0.000040,24.041368,0.0006,1.278
438.00,7.671050,24.86825,0.000041,24.040712,0.0006,1.278
440.00,7.668158,24.86898,0.000040,24.040165,0.0006,1.278
442.00,7.668461,24.86810,0.000042,24.041286,0.0006,1.278
444.00,7.670067,24.86832,0.000041,24.040666,0.0006,1.278
446.00,7.670449,24.86867,0.000040,24.040615,0.0005,1.278
448.00,7.669478,24.86797,0.000042,24.040548,0.0006,1.278
450.00,7.668428,24.86704,0.000042,24.039810,0.0005,1.278
452.00,7.667420,24.86703,0.000042,24.041192,0.0006,1.278
454.00,7.668049,24.86738,0.000040,24.040637,0.0006,1.279
456.00,7.668599,24.86857,0.000040,24.040517,0.0006,1.279
458.00,7.669278,24.86805,0.000042,24.040217,0.0006,1.278
460.00,7.668940,24.86637,0.000041,24.040221,0.0006,1.278
462.00,7.669406,24.86638,0.000041,24.041070,0.0006,1.279
464.00,7.669812,24.86647,0.000041,24.040359,0.0006,1.278
466.00,7.668986,24.86641,0.000041,24.040694,0.0006,1.278
468.00,7.668751,24.86611,0.000041,24.040837,0.0006,1.279
470.00,7.668060,24.86656,0.000041,24.041266,0.0006,1.279
472.00,7.667418,24.86677,0.000041,24.041045,0.0006,1.279
474.00,7.666295,24.86706,0.000041,24.040988,0.0006,1.279
476.00,7.667162,24.86768,0.000041,24.040485,0.0006,1.279
478.00,7.666722,24.86760,0.000041,24.039997,0.0006,1.279
480.00,7.666495,24.86788,0.000042,24.040985,0.0006,1.279
482.00,7.666689,24.86812,0.000041,24.040288,0.0006,1.279
484.00,7.667342,24.86710,0.000042,24.040317,0.0006,1.279
486.00,7.668098,24.86640,0.000041,24.040885,0.0006,1.279
488.00,7.668647,24.86679,0.000042,24.041168,0.0006,1.278
490.00,7.668312,24.86794,0.000040,24.039970,0.0006,1.280
492.00,7.666986,24.86781,0.000040,24.039639,0.0006,1.279
494.00,7.665765,24.86788,0.000041,24.040559,0.0006,1.279
496.00,7.665309,24.86856,0.000041,24.040054,0.0006,1.279
498.00,7.665270,24.86778,0.000041,24.040710,0.0006,1.280
500.00,7.664899,24.86854,0.000041,24.040308,0.0006,1.279
502.00,7.665443,24.86832,0.000041,24.040412,0.0006,1.279
504.00,7.664452,24.86906,0.000042,24.040099,0.0006,1.280
506.00,7.663523,24.86975,0.000040,24.040012,0.0006,1.279
508.00,7.663029,24.86910,0.000040,24.040641,0.0006,1.279
510.00,7.662810,24.86869,0.000040,24.040719,0.0006,1.280
512.00,7.662413,24.86927,0.000040,24.041443,0.0006,1.280
514.00,7.662871,24.86903,0.000041,24.041095,0.0006,1.280
516.00,7.663963,24.86788,0.000042,24.041272,0.0006,1.280
518.00,7.662718,24.86879,0.000041,24.040654,0.0006,1.280
520.00,7.663714,24.86852,0.000041,24.040265,0.0006,1.280
522.00,7.665796,24.86852,0.000042,24.040475,0.0006,1.280
524.00,7.667511,24.86846,0.000042,24.040448,0.0006,1.279
526.00,7.670001,24.86692,0.000041,24.040394,0.0006,1.279
528.00,7.671701,24.86702,0.000041,24.041588,0.0006,1.280
530.00,7.671806,24.86747,0.000042,24.040752,0.0006,1.279
532.00,7.670655,24.86738,0.000042,24.040017,0.0006,1.279
534.00,7.670601,24.86782,0.000041,24.040446,0.0005,1.280
536.00,7.669553,24.86869,0.000040,24.040490,0.0005,1.280
538.00,7.668945,24.86823,0.000041,24.040257,0.0006,1.280
540.00,7.667834,24.86785,0.000041,24.039783,0.0006,1.279
542.00,7.667859,24.86741,0.000041,24.040692,0.0006,1.280
544.00,7.666211,24.86749,0.000040,24.040052,0.0006,1.280
546.00,7.664999,24.86808,0.000039,24.040657,0.0006,1.280
548.00,7.664367,24.86823,0.000041,24.040301,0.0006,1.280
550.00,7.664136,24.86888,0.000041,24.040875,0.0006,1.280
552.00,7.663435,24.86833,0.000041,24.039955,0.0005,1.280
554.00,7.662695,24.86809,0.000040,24.040174,0.0006,1.280
556.00,7.661770,24.86845,0.000040,24.040326,0.0006,1.280
558.00,7.660687,24.86920,0.000041,24.040659,0.0006,1.280
560.00,7.661482,24.86873,0.000041,24.039330,0.0006,1.280
562.00,7.661780,24.86815,0.000040,24.040326,0.0006,1.281
564.00,7.661405,24.86850,0.000040,24.041406,0.0006,1.281
566.00,7.660738,24.86934,0.000039,24.040055,0.0006,1.281
568.00,7.660223,24.86800,0.000040,24.040808,0.0006,1.281
570.00,7.658790,24.86876,0.000040,24.041299,0.0006,1.280
572.00,7.659032,24.86845,0.000041,24.040337,0.0006,1.280
574.00,7.659645,24.86853,0.000040,24.040061,0.0006,1.280
576.00,7.660198,24.86848,0.000042,24.040270,0.0006,1.281
578.00,7.659450,24.86827,0.000040,24.040374,0.0006,1.280
580.00,7.659426,24.86814,0.000041,24.040183,0.0006,1.280
582.00,7.659441,24.86795,0.000043,24.039879,0.0006,1.281
584.00,7.657872,24.86808,0.000041,24.039703,0.0006,1.280
586.00,7.658240,24.86693,0.000041,24.040486,0.0006,1.281
588.00,7.659655,24.86739,0.000040,24.040277,0.0006,1.281
590.00,7.660654,24.86817,0.000040,24.040403,0.0006,1.280
592.00,7.661835,24.86786,0.000041,24.041052,0.0006,1.280
594.00,7.662002,24.86801,0.000042,24.040126,0.0006,1.281
596.00,7.662358,24.86830,0.000040,24.040657,0.0006,1.281
598.00,7.661988,24.86797,0.000040,24.040330,0.0006,1.281
600.00,7.661744,24.86862,0.000040,24.040746,0.0006,1.281
@1,2.0000,4.0
602.00,7.660912,24.86825,0.000040,24.041026,0.0006,1.281
604.00,7.659877,24.86805,0.000041,24.040459,0.0006,1.281
606.00,7.657877,24.86813,0.000041,24.040712,0.0006,1.281
608.00,7.656696,24.86653,0.000041,24.040568,0.0006,1.281
610.00,7.656336,24.86745,0.000040,24.040365,0.0006,1.281
612.00,7.656005,24.86798,0.000041,24.040330,0.0006,1.281
614.00,7.655224,24.86818,0.000040,24.041356,0.0006,1.281
616.00,7.654592,24.86711,0.000040,24.040641,0.0006,1.281
618.00,7.653659,24.86752,0.000042,24.040530,0.0006,1.281
620.00,7.653331,24.86785,0.000042,24.040265,0.0005,1.281
622.00,7.653282,24.86676,0.000043,24.040405,0.0006,1.281
624.00,7.653327,24.86649,0.000042,24.040661,0.0006,1.281
626.00,7.653843,24.86774,0.000041,24.040997,0.0006,1.281
628.00,7.654587,24.86677,0.000042,24.040770,0.0006,1.280
630.00,7.654940,24.86637,0.000041,24.040528,0.0006,1.281
632.00,7.654529,24.86654,0.000041,24.040768,0.0006,1.281
634.00,7.653686,24.86726,0.000041,24.041150,0.0006,1.281
636.00,7.653535,24.86823,0.000041,24.040606,0.0006,1.281
638.00,7.653751,24.86824,0.000041,24.040725,0.0006,1.281
640.00,7.653041,24.86797,0.000041,24.040414,0.0006,1.281
642.00,7.652201,24.86742,0.000041,24.040808,0.0006,1.281
644.00,7.651928,24.86759,0.000040,24.040070,0.0006,1.281
646.00,7.651180,24.86799,0.000040,24.040770,0.0006,1.282
648.00,7.651344,24.86784,0.000041,24.040854,0.0006,1.281
650.00,7.651616,24.86651,0.000041,24.040808,0.0006,1.281
652.00,7.651171,24.86727,0.000042,24.041146,0.0006,1.281
654.00,7.651647,24.86671,0.000041,24.040521,0.0006,1.282
656.00,7.652107,24.86671,0.000040,24.040275,0.0006,1.282
658.00,7.652826,24.86625,0.000041,24.040306,0.0006,1.282
660.00,7.653452,24.86684,0.000041,24.040974,0.0006,1.282
662.00,7.652781,24.86570,0.000040,24.040732,0.0006,1.282
664.00,7.652807,24.86515,0.000041,24.041301,0.0006,1.282
666.00,7.651966,24.86496,0.000041,24.041063,0.0006,1.281
668.00,7.653367,24.86506,0.000040,24.040114,0.0006,1.282
670.00,7.655034,24.86645,0.000040,24.040475,0.0006,1.282
672.00,7.655618,24.86619,0.000040,24.040641,0.0006,1.283
674.00,7.656069,24.86514,0.000040,24.041846,0.0006,1.282
676.00,7.655912,24.86495,0.000039,24.041015,0.0006,1.282
678.00,7.655137,24.86555,0.000041,24.040237,0.0006,1.281
680.00,7.654774,24.86501,0.000041,24.040675,0.0006,1.282
682.00,7.654374,24.86562,0.000041,24.041206,0.0006,1.282
684.00,7.654455,24.86571,0.000040,24.039904,0.0006,1.282
686.00,7.654870,24.86588,0.000042,24.040099,0.0006,1.282
688.00,7.654047,24.86642,0.000040,24.040930,0.0006,1.282
690.00,7.652569,24.86518,0.000041,24.040192,0.0006,1.282
692.00,7.652589,24.86525,0.000041,24.041174,0.0006,1.282
694.00,7.652440,24.86607,0.000040,24.040995,0.0006,1.282
696.00,7.650596,24.86549,0.000041,24.040301,0.0006,1.282
698.00,7.650871,24.86526,0.000040,24.041252,0.0006,1.282
700.00,7.651038,24.86498,0.000040,24.040479,0.0006,1.283
702.00,7.651144,24.86587,0.000040,24.040530,0.0006,1.282
704.00,7.652009,24.86498,0.000040,24.041854,0.0006,1.283
706.00,7.651518,24.86496,0.000040,24.041390,0.0005,1.282
708.00,7.650188,24.86484,0.000041,24.041319,0.0006,1.282
710.00,7.649503,24.86515,0.000041,24.040455,0.0006,1.283
712.00,7.650165,24.86474,0.000042,24.041032,0.0006,1.283
714.00,7.649333,24.86455,0.000040,24.041383,0.0006,1.283
716.00,7.648166,24.86546,0.000040,24.040757,0.0006,1.283
718.00,7.647543,24.86589,0.000040,24.040614,0.0006,1.283
720.00,7.647540,24.86561,0.000040,24.041301,0.0006,1.283
722.00,7.647752,24.86546,0.000041,24.040730,0.0006,1.283
724.00,7.647299,24.86473,0.000042,24.040995,0.0006,1.283
726.00,7.647323,24.86409,0.000041,24.040615,0.0006,1.283
728.00,7.647634,24.86518,0.000041,24.040785,0.0006,1.282
730.00,7.647330,24.86568,0.000042,24.040297,0.0006,1.282
732.00,7.646949,24.86570,0.000041,24.041092,0.0006,1.282
734.00,7.646246,24.86554,0.000041,24.040855,0.0006,1.283
736.00,7.646815,24.86575,0.000040,24.040843,0.0006,1.283
738.00,7.647022,24.86636,0.000042,24.040652,0.0006,1.283
740.00,7.646048,24.86656,0.000041,24.041192,0.0006,1.283
742.00,7.645811,24.86690,0.000040,24.040954,0.0006,1.283
744.00,7.645630,24.86697,0.000042,24.040912,0.0006,1.283
746.00,7.646126,24.86666,0.000042,24.040643,0.0006,1.284
748.00,7.645368,24.86574,0.000042,24.040748,0.0006,1.283
750.00,7.645157,24.86547,0.000042,24.040892,0.0006,1.282
752.00,7.645063,24.86571,0.000041,24.041083,0.0006,1.284
754.00,7.645070,24.86520,0.000041,24.040399,0.0006,1.284
756.00,7.643547,24.86603,0.000041,24.040739,0.0006,1.284
758.00,7.642558,24.86515,0.000041,24.040954,0.0006,1.284
760.00,7.640743,24.86466,0.000041,24.040668,0.0006,1.283
762.00,7.640569,24.86362,0.000042,24.041223,0.0006,1.283
764.00,7.642265,24.86372,0.000041,24.040888,0.0006,1.283
766.00,7.642945,24.86449,0.000041,24.040192,0.0006,1.284
768.00,7.642487,24.86404,0.000041,24.039859,0.0006,1.284
770.00,7.642958,24.86380,0.000041,24.040999,0.0006,1.284
772.00,7.643037,24.86381,0.000040,24.040734,0.0006,1.283
774.00,7.642916,24.86404,0.000041,24.040386,0.0006,1.283
776.00,7.643326,24.86358,0.000041,24.040448,0.0006,1.283
778.00,7.643432,24.86432,0.000042,24.040774,0.0006,1.284
780.00,7.642982,24.86464,0.000041,24.040606,0.0006,1.284
782.00,7.642429,24.86535,0.000040,24.040932,0.0006,1.284
784.00,7.643655,24.86565,0.000041,24.040934,0.0006,1.283
786.00,7.644941,24.86521,0.000040,24.040710,0.0006,1.284
788.00,7.645968,24.86576,0.000041,24.041505,0.0006,1.284
790.00,7.646133,24.86713,0.000041,24.040477,0.0006,1.284
792.00,7.645352,24.86673,0.000040,24.040481,0.0006,1.284
794.00,7.644474,24.86616,0.000041,24.040899,0.0006,1.284
796.00,7.644100,24.86509,0.000041,24.040999,0.0006,1.284
798.00,7.643096,24.86520,0.000042,24.041148,0.0006,1.284
800.00,7.643978,24.86519,0.000041,24.040994,0.0006,1.284
802.00,7.644291,24.86496,0.000040,24.041303,0.0006,1.284
804.00,7.644482,24.86476,0.000040,24.041192,0.0006,1.284
806.00,7.643679,24.86471,0.000042,24.040237,0.0006,1.284
808.00,7.643295,24.86534,0.000042,24.041357,0.0006,1.283
810.00,7.642467,24.86562,0.000041,24.040966,0.0006,1.284
812.00,7.641800,24.86672,0.000041,24.040132,0.0006,1.284
814.00,7.641479,24.86620,0.000042,24.040401,0.0006,1.284
816.00,7.642364,24.86729,0.000042,24.040803,0.0006,1.284
818.00,7.641663,24.86657,0.000042,24.041177,0.0006,1.284
820.00,7.641057,24.86609,0.000041,24.040701,0.0006,1.284
822.00,7.640639,24.86597,0.000040,24.041328,0.0006,1.284
824.00,7.640000,24.86557,0.000041,24.040961,0.0006,1.284
826.00,7.639732,24.86626,0.000040,24.041232,0.0006,1.284
828.00,7.639805,24.86602,0.000041,24.040932,0.0006,1.284
830.00,7.639854,24.86737,0.000040,24.040921,0.0006,1.285
832.00,7.639636,24.86674,0.000040,24.040379,0.0006,1.284
834.00,7.641084,24.86649,0.000041,24.041125,0.0006,1.284
836.00,7.641228,24.86666,0.000042,24.040283,0.0006,1.284
838.00,7.640742,24.86725,0.000042,24.041496,0.0006,1.284
840.00,7.639135,24.86674,0.000042,24.041126,0.0006,1.284
842.00,7.638501,24.86703,0.000040,24.041203,0.0006,1.285
844.00,7.637865,24.86634,0.000040,24.041554,0.0006,1.284
846.00,7.638575,24.86635,0.000042,24.041125,0.0006,1.285
848.00,7.639182,24.86598,0.000041,24.041588,0.0006,1.285
850.00,7.638875,24.86533,0.000040,24.041110,0.0006,1.284
852.00,7.637845,24.86467,0.000041,24.041037,0.0006,1.284
854.00,7.638341,24.86508,0.000042,24.041183,0.0006,1.284
856.00,7.638697,24.86539,0.000041,24.041508,0.0006,1.284
858.00,7.638750,24.86604,0.000042,24.040985,0.0006,1.284
860.00,7.639160,24.86577,0.000041,24.041472,0.0006,1.285
862.00,7.639981,24.86579,0.000041,24.040835,0.0006,1.284
864.00,7.641362,24.86570,0.000039,24.040646,0.0006,1.284
866.00,7.640309,24.86544,0.000040,24.041583,0.0006,1.284
868.00,7.640191,24.86640,0.000042,24.040612,0.0006,1.284
870.00,7.641090,24.86551,0.000041,24.041181,0.0006,1.284
872.00,7.640849,24.86612,0.000042,24.040788,0.0006,1.285
874.00,7.640332,24.86707,0.000040,24.040917,0.0006,1.285
876.00,7.638985,24.86536,0.000040,24.041208,0.0006,1.285
878.00,7.639146,24.86468,0.000041,24.041354,0.0006,1.284
880.00,7.639777,24.86532,0.000039,24.041159,0.0006,1.285
882.00,7.640852,24.86561,0.000041,24.040379,0.0005,1.285
884.00,7.641366,24.86573,0.000040,24.040483,0.0006,1.285
886.00,7.640861,24.86613,0.000041,24.040835,0.0006,1.284
888.00,7.641764,24.86721,0.000042,24.041334,0.0006,1.285
890.00,7.641998,24.86600,0.000041,24.041354,0.0006,1.285
892.00,7.641598,24.86474,0.000041,24.041354,0.0006,1.286
894.00,7.641995,24.86534,0.000041,24.040934,0.0006,1.285
896.00,7.643306,24.86558,0.000041,24.041146,0.0006,1.285
898.00,7.643141,24.86440,0.000041,24.041303,0.0006,1.284
900.00,7.643060,24.86475,0.000042,24.040739,0.0006,1.284
902.00,7.641900,24.86371,0.000040,24.040863,0.0006,1.285
904.00,7.642315,24.86361,0.000040,24.041314,0.0006,1.285
906.00,7.642558,24.86412,0.000040,24.041239,0.0006,1.285
908.00,7.641563,24.86389,0.000042,24.040812,0.0006,1.285
910.00,7.640409,24.86407,0.000041,24.041403,0.0006,1.285
912.00,7.639796,24.86471,0.000040,24.040925,0.0006,1.285
914.00,7.639072,24.86520,0.000041,24.040415,0.0006,1.284
916.00,7.639346,24.86483,0.000042,24.040734,0.0006,1.285
918.00,7.639037,24.86544,0.000041,24.040795,0.0005,1.285
920.00,7.638366,24.86551,0.000042,24.040550,0.0006,1.285
922.00,7.637544,24.86521,0.000041,24.041065,0.0006,1.285
924.00,7.636316,24.86546,0.000041,24.040828,0.0006,1.285
926.00,7.636516,24.86672,0.000043,24.041312,0.0006,1.285
928.00,7.636290,24.86785,0.000042,24.041588,0.0006,1.285
930.00,7.635635,24.86677,0.000042,24.041536,0.0006,1.285
932.00,7.635354,24.86596,0.000041,24.041317,0.0006,1.285
934.00,7.636083,24.86624,0.000041,24.041445,0.0006,1.285
936.00,7.636051,24.86676,0.000042,24.041317,0.0007,1.284
938.00,7.634580,24.86573,0.000043,24.041581,0.0006,1.285
940.00,7.635368,24.86572,0.000042,24.040974,0.0006,1.285
942.00,7.635245,24.86619,0.000041,24.041010,0.0006,1.286
944.00,7.634614,24.86619,0.000040,24.040737,0.0006,1.286
946.00,7.635096,24.86578,0.000040,24.041566,0.0006,1.286
948.00,7.635474,24.86559,0.000040,24.041766,0.0007,1.286
950.00,7.635370,24.86504,0.000041,24.041432,0.0006,1.285
952.00,7.635644,24.86476,0.000042,24.041283,0.0006,1.285
954.00,7.635922,24.86525,0.000042,24.040755,0.0006,1.284
956.00,7.636000,24.86598,0.000041,24.041252,0.0006,1.285
958.00,7.635333,24.86728,0.000041,24.040897,0.0006,1.285
960.00,7.634446,24.86746,0.000040,24.041321,0.0005,1.286
962.00,7.634053,24.86693,0.000039,24.040323,0.0006,1.285
964.00,7.633384,24.86759,0.000039,24.040452,0.0006,1.285
966.00,7.632657,24.86810,0.000041,24.041179,0.0006,1.286
968.00,7.632790,24.86826,0.000040,24.041303,0.0006,1.285
970.00,7.633266,24.86774,0.000040,24.041086,0.0006,1.285
972.00,7.634216,24.86663,0.000039,24.040014,0.0006,1.285
974.00,7.633984,24.86600,0.000040,24.041015,0.0006,1.285
976.00,7.633872,24.86702,0.000041,24.040743,0.0006,1.285
978.00,7.634140,24.86771,0.000041,24.040255,0.0005,1.286
980.00,7.634830,24.86837,0.000040,24.040875,0.0006,1.286
982.00,7.635161,24.86818,0.000041,24.040214,0.0006,1.286
984.00,7.635347,24.86784,0.000040,24.040832,0.0006,1.286
986.00,7.635085,24.86813,0.000040,24.041041,0.0006,1.287
988.00,7.634949,24.86855,0.000040,24.040868,0.0006,1.286
990.00,7.634493,24.86833,0.000041,24.041121,0.0006,1.285
992.00,7.633758,24.86808,0.000041,24.040514,0.0005,1.285
994.00,7.632972,24.86787,0.000041,24.040741,0.0006,1.285
996.00,7.632037,24.86723,0.000041,24.040545,0.0006,1.286
998.00,7.631478,24.86741,0.000041,24.040172,0.0006,1.286
1000.00,7.631725,24.86752,0.000042,24.041256,0.0006,1.285
1002.00,7.631982,24.86837,0.000041,24.041510,0.0006,1.286
1004.00,7.632253,24.86794,0.000041,24.040648,0.0006,1.286
1006.00,7.632702,24.86850,0.000040,24.040766,0.0006,1.286
1008.00,7.632667,24.86814,0.000041,24.040732,0.0006,1.286
1010.00,7.632923,24.86966,0.000041,24.040634,0.0006,1.286
1012.00,7.632048,24.86864,0.000040,24.040310,0.0006,1.286
1014.00,7.632369,24.86880,0.000040,24.040872,0.0006,1.286
1016.00,7.631930,24.86743,0.000041,24.040745,0.0006,1.285
1018.00,7.632985,24.86784,0.000040,24.039788,0.0006,1.286
1020.00,7.634107,24.86849,0.000041,24.040695,0.0006,1.285
1022.00,7.633898,24.86738,0.000042,24.041861,0.0006,1.285
1024.00,7.633605,24.86665,0.000042,24.040595,0.0006,1.285
1026.00,7.633864,24.86769,0.000040,24.040877,0.0006,1.286
1028.00,7.632960,24.86743,0.000041,24.041072,0.0006,1.286
1030.00,7.631825,24.86674,0.000041,24.040528,0.0006,1.285
1032.00,7.630949,24.86680,0.000042,24.040305,0.0006,1.285
1034.00,7.630694,24.86692,0.000043,24.040061,0.0006,1.286
1036.00,7.630260,24.86639,0.000042,24.040930,0.0006,1.285
1038.00,7.631155,24.86693,0.000042,24.041214,0.0006,1.285
1040.00,7.630979,24.86726,0.000041,24.040439,0.0006,1.286
1042.00,7.630580,24.86621,0.000040,24.040475,0.0006,1.286
1044.00,7.630423,24.86647,0.000041,24.041141,0.0006,1.285
1046.00,7.630790,24.86725,0.000041,24.040892,0.0006,1.285
1048.00,7.630432,24.86734,0.000041,24.040757,0.0006,1.286
1050.00,7.630149,24.86651,0.000041,24.040770,0.0006,1.286
1052.00,7.630421,24.86723,0.000042,24.041256,0.0006,1.286
1054.00,7.630333,24.86712,0.000040,24.040674,0.0006,1.285
1056.00,7.631968,24.86741,0.000040,24.040214,0.0006,1.285
1058.00,7.631902,24.86749,0.000042,24.041368,0.0006,1.285
1060.00,7.631204,24.86644,0.000041,24.041357,0.0006,1.286
1062.00,7.631524,24.86589,0.000041,24.040370,0.0006,1.285
1064.00,7.631487,24.86555,0.000042,24.040557,0.0006,1.285
1066.00,7.630682,24.86605,0.000043,24.040770,0.0006,1.286
1068.00,7.630496,24.86593,0.000039,24.041559,0.0006,1.286
1070.00,7.629787,24.86659,0.000039,24.041032,0.0006,1.286
1072.00,7.629116,24.86607,0.000040,24.040579,0.0006,1.286
1074.00,7.628996,24.86635,0.000041,24.041077,0.0006,1.286
1076.00,7.629205,24.86626,0.000041,24.040819,0.0006,1.285
1078.00,7.629652,24.86682,0.000041,24.041001,0.0006,1.286
1080.00,7.630222,24.86713,0.000041,24.041357,0.0006,1.286
1082.00,7.629473,24.86761,0.000041,24.041483,0.0006,1.286
1084.00,7.629235,24.86706,0.000041,24.040959,0.0006,1.285
1086.00,7.628782,24.86661,0.000041,24.040550,0.0006,1.285
1088.00,7.628082,24.86548,0.000041,24.040992,0.0006,1.285
1090.00,7.628085,24.86496,0.000040,24.040357,0.0005,1.286
1092.00,7.627749,24.86595,0.000039,24.040339,0.0006,1.286
1094.00,7.627072,24.86596,0.000041,24.041596,0.0006,1.285
1096.00,7.627008,24.86554,0.000041,24.041245,0.0006,1.285
1098.00,7.626289,24.86552,0.000041,24.041483,0.0006,1.285
1100.00,7.626679,24.86542,0.000041,24.041528,0.0006,1.286
1102.00,7.625508,24.86647,0.000040,24.040528,0.0006,1.286
1104.00,7.625344,24.86686,0.000042,24.040572,0.0005,1.285
1106.00,7.626082,24.86664,0.000039,24.039984,0.0006,1.285
1108.00,7.627126,24.86733,0.000040,24.040494,0.0006,1.286
1110.00,7.627411,24.86675,0.000040,24.040639,0.0006,1.286
1112.00,7.626668,24.86547,0.000041,24.041177,0.0006,1.286
1114.00,7.626840,24.86643,0.000041,24.040805,0.0006,1.286
1116.00,7.626569,24.86622,0.000042,24.040350,0.0006,1.285
1118.00,7.626673,24.86570,0.000042,24.040706,0.0006,1.285
1120.00,7.627098,24.86541,0.000041,24.041445,0.0006,1.286
1122.00,7.626878,24.86531,0.000040,24.041065,0.0006,1.286
1124.00,7.627546,24.86551,0.000041,24.040792,0.0006,1.286
1126.00,7.628382,24.86672,0.000041,24.040795,0.0006,1.285
1128.00,7.628133,24.86631,0.000042,24.041259,0.0006,1.285
1130.00,7.627760,24.86666,0.000041,24.040861,0.0006,1.285
1132.00,7.627519,24.86607,0.000040,24.041552,0.0005,1.285
1134.00,7.626785,24.86558,0.000040,24.041005,0.0006,1.285
1136.00,7.626576,24.86575,0.000040,24.040117,0.0006,1.285
1138.00,7.626916,24.86679,0.000040,24.041048,0.0006,1.285
1140.00,7.626437,24.86635,0.000040,24.040797,0.0005,1.285
1142.00,7.625366,24.86523,0.000042,24.040814,0.0005,1.285
1144.00,7.625507,24.86498,0.000041,24.041192,0.0006,1.285
1146.00,7.625276,24.86485,0.000040,24.041052,0.0005,1.286
1148.00,7.624858,24.86539,0.000039,24.040641,0.0006,1.286
1150.00,7.625039,24.86505,0.000038,24.040708,0.0006,1.286
1152.00,7.625404,24.86577,0.000040,24.040414,0.0006,1.285
1154.00,7.625790,24.86593,0.000041,24.040946,0.0006,1.285
1156.00,7.625680,24.86501,0.000041,24.041130,0.0006,1.286
1158.00,7.626175,24.86550,0.000041,24.040788,0.0006,1.285
1160.00,7.626908,24.86612,0.000042,24.041563,0.0006,1.285
1162.00,7.627282,24.86652,0.000041,24.040325,0.0006,1.285
1164.00,7.626296,24.86704,0.000041,24.040977,0.0006,1.285
1166.00,7.626031,24.86611,0.000041,24.041075,0.0006,1.285
1168.00,7.625157,24.86623,0.000040,24.040297,0.0006,1.285
1170.00,7.624456,24.86611,0.000040,24.040708,0.0006,1.285
1172.00,7.624451,24.86567,0.000041,24.040468,0.0006,1.285
1174.00,7.624169,24.86615,0.000040,24.040585,0.0006,1.285
1176.00,7.623770,24.86614,0.000039,24.040777,0.0006,1.286
1178.00,7.623549,24.86527,0.000040,24.040955,0.0006,1.285
1180.00,7.623816,24.86510,0.000040,24.040410,0.0006,1.286
1182.00,7.622649,24.86595,0.000040,24.041066,0.0006,1.286
1184.00,7.623626,24.86533,0.000040,24.040310,0.0006,1.285
1186.00,7.624999,24.86522,0.000041,24.040786,0.0006,1.285
1188.00,7.624934,24.86593,0.000040,24.040457,0.0005,1.285
1190.00,7.624377,24.86728,0.000041,24.040574,0.0006,1.285
1192.00,7.624714,24.86697,0.000041,24.040863,0.0006,1.285
1194.00,7.624011,24.86657,0.000041,24.040446,0.0006,1.285
1196.00,7.623128,24.86634,0.000041,24.040855,0.0006,1.286
1198.00,7.623686,24.86668,0.000041,24.040348,0.0006,1.285
1200.00,7.623929,24.86721,0.000041,24.040508,0.0006,1.285
@2,12.0000,24.0
1202.00,7.624480,24.86686,0.000041,24.040557,0.0006,1.286
1204.00,7.625343,24.86639,0.000041,24.040434,0.0006,1.286
1206.00,7.623002,24.86598,0.000040,24.040801,0.0006,1.285
1208.00,7.615449,24.86604,0.000040,24.039941,0.0005,1.284
1210.00,7.597508,24.86622,0.000041,24.041317,0.0006,1.283
1212.00,7.548010,24.86517,0.000040,24.041454,0.0006,1.285
1214.00,7.475248,24.86594,0.000040,24.040079,0.0005,1.285
1216.00,7.394157,24.86645,0.000041,24.040517,0.0005,1.285
1218.00,7.310171,24.86693,0.000039,24.041336,0.0006,1.286
1220.00,7.226348,24.86613,0.000038,24.040479,0.0006,1.286
1222.00,7.148909,24.86560,0.000038,24.040735,0.0006,1.286
1224.00,7.084582,24.86486,0.000039,24.040739,0.0006,1.286
1226.00,7.030814,24.86506,0.000038,24.040134,0.0006,1.286
1228.00,6.985971,24.86568,0.000039,24.040843,0.0006,1.286
1230.00,6.950091,24.86635,0.000039,24.040730,0.0006,1.286
1232.00,6.933056,24.86649,0.000038,24.040883,0.0006,1.286
1234.00,6.943115,24.86714,0.000039,24.040915,0.0006,1.287
1236.00,6.972636,24.86563,0.000038,24.040715,0.0006,1.286
1238.00,7.012818,24.86613,0.000041,24.041005,0.0006,1.286
1240.00,7.059650,24.86564,0.000040,24.040532,0.0006,1.285
1242.00,7.108302,24.86556,0.000039,24.041434,0.0005,1.285
1244.00,7.155999,24.86536,0.000040,24.040985,0.0005,1.285
1246.00,7.203978,24.86623,0.000040,24.040506,0.0005,1.285
1248.00,7.248958,24.86592,0.000039,24.040470,0.0005,1.285
1250.00,7.290249,24.86561,0.000040,24.040528,0.0006,1.285
1252.00,7.329058,24.86547,0.000039,24.040532,0.0005,1.285
1254.00,7.364332,24.86572,0.000039,24.040101,0.0006,1.285
1256.00,7.396014,24.86551,0.000039,24.040497,0.0005,1.285
1258.00,7.423878,24.86599,0.000039,24.040643,0.0006,1.284
1260.00,7.448200,24.86542,0.000039,24.040550,0.0006,1.285
1262.00,7.469401,24.86538,0.000039,24.040246,0.0006,1.285
1264.00,7.487164,24.86622,0.000040,24.040777,0.0006,1.285
1266.00,7.503591,24.86620,0.000040,24.040737,0.0005,1.285
1268.00,7.517237,24.86542,0.000040,24.041436,0.0005,1.285
1270.00,7.529412,24.86610,0.000039,24.041063,0.0006,1.285
1272.00,7.539183,24.86613,0.000039,24.040383,0.0006,1.285
1274.00,7.548098,24.86599,0.000040,24.040725,0.0006,1.285
1276.00,7.555105,24.86583,0.000039,24.040923,0.0005,1.285
1278.00,7.560190,24.86574,0.000040,24.040594,0.0006,1.285
1280.00,7.564166,24.86515,0.000040,24.040297,0.0005,1.284
1282.00,7.568159,24.86565,0.000041,24.040488,0.0005,1.284
1284.00,7.572272,24.86665,0.000040,24.041161,0.0005,1.285
1286.00,7.575930,24.86697,0.000041,24.041079,0.0005,1.285
1288.00,7.578510,24.86691,0.000040,24.040677,0.0006,1.285
1290.00,7.580858,24.86611,0.000040,24.040381,0.0006,1.284
1292.00,7.583283,24.86677,0.000041,24.040872,0.0005,1.284
1294.00,7.585073,24.86722,0.000040,24.040617,0.0005,1.285
1296.00,7.586498,24.86662,0.000040,24.040521,0.0006,1.284
1298.00,7.588584,24.86695,0.000040,24.039859,0.0005,1.285
1300.00,7.590720,24.86783,0.000039,24.040594,0.0005,1.285
1302.00,7.591414,24.86749,0.000040,24.039737,0.0005,1.284
1304.00,7.593108,24.86723,0.000039,24.039961,0.0006,1.285
1306.00,7.593942,24.86830,0.000039,24.040243,0.0005,1.285
1308.00,7.594904,24.86901,0.000039,24.040659,0.0006,1.285
1310.00,7.595129,24.86844,0.000041,24.040872,0.0005,1.284
1312.00,7.595022,24.86824,0.000041,24.041734,0.0005,1.284
1314.00,7.596991,24.86756,0.000041,24.040970,0.0005,1.284
1316.00,7.597596,24.86717,0.000040,24.040894,0.0005,1.284
1318.00,7.598452,24.86689,0.000040,24.040915,0.0005,1.285
1320.00,7.599186,24.86609,0.000040,24.040517,0.0005,1.285
1322.00,7.599333,24.86514,0.000039,24.040283,0.0005,1.285
1324.00,7.599666,24.86561,0.000039,24.040374,0.0005,1.285
1326.00,7.598768,24.86596,0.000040,24.040568,0.0006,1.285
1328.00,7.598647,24.86670,0.000039,24.040495,0.0006,1.285
1330.00,7.599107,24.86713,0.000039,24.040119,0.0005,1.284
1332.00,7.598999,24.86771,0.000041,24.041397,0.0005,1.284
1334.00,7.599773,24.86813,0.000040,24.041239,0.0006,1.285
1336.00,7.599664,24.86772,0.000039,24.040555,0.0005,1.285
1338.00,7.600556,24.86758,0.000040,24.040570,0.0005,1.285
1340.00,7.601085,24.86802,0.000039,24.040834,0.0005,1.284
1342.00,7.602897,24.86751,0.000040,24.040546,0.0006,1.284
1344.00,7.604255,24.86719,0.000041,24.040559,0.0006,1.284
1346.00,7.603686,24.86619,0.000041,24.041083,0.0005,1.284
1348.00,7.603404,24.86593,0.000040,24.041045,0.0005,1.285
1350.00,7.602599,24.86601,0.000040,24.040863,0.0006,1.284
1352.00,7.601938,24.86640,0.000040,24.040928,0.0006,1.285
1354.00,7.601338,24.86539,0.000039,24.040683,0.0006,1.284
1356.00,7.601839,24.86582,0.000040,24.040588,0.0006,1.284
1358.00,7.602640,24.86546,0.000039,24.040928,0.0005,1.284
1360.00,7.602790,24.86613,0.000039,24.040723,0.0005,1.284
1362.00,7.601510,24.86631,0.000039,24.041286,0.0006,1.285
1364.00,7.601324,24.86593,0.000040,24.041172,0.0006,1.284
1366.00,7.602017,24.86696,0.000041,24.041074,0.0006,1.284
1368.00,7.603256,24.86662,0.000040,24.040541,0.0006,1.284
1370.00,7.604085,24.86585,0.000040,24.040466,0.0006,1.285
1372.00,7.604625,24.86552,0.000040,24.040528,0.0005,1.285
1374.00,7.604880,24.86553,0.000039,24.040352,0.0005,1.285
1376.00,7.605344,24.86604,0.000039,24.039857,0.0006,1.284
1378.00,7.604038,24.86540,0.000040,24.040912,0.0005,1.284
1380.00,7.603699,24.86533,0.000040,24.040741,0.0005,1.284
1382.00,7.603742,24.86573,0.000040,24.041210,0.0005,1.284
1384.00,7.604150,24.86602,0.000039,24.040795,0.0006,1.284
1386.00,7.603885,24.86605,0.000039,24.040879,0.0006,1.284
1388.00,7.604219,24.86630,0.000039,24.040948,0.0005,1.284
1390.00,7.605540,24.86626,0.000038,24.041352,0.0005,1.284
1392.00,7.606239,24.86600,0.000039,24.040794,0.0006,1.284
1394.00,7.606164,24.86726,0.000041,24.040648,0.0006,1.284
1396.00,7.606922,24.86649,0.000040,24.040381,0.0005,1.284
1398.00,7.606964,24.86551,0.000039,24.041094,0.0005,1.284
1400.00,7.606555,24.86606,0.000040,24.040792,0.0006,1.284
1402.00,7.606358,24.86649,0.000040,24.040274,0.0006,1.283
1404.00,7.607763,24.86644,0.000040,24.040234,0.0006,1.284
1406.00,7.607509,24.86684,0.000039,24.040583,0.0006,1.284
1408.00,7.607154,24.86732,0.000039,24.040365,0.0006,1.284
1410.00,7.606603,24.86568,0.000040,24.040539,0.0005,1.284
1412.00,7.606276,24.86531,0.000040,24.040652,0.0005,1.284
1414.00,7.606573,24.86543,0.000040,24.040866,0.0005,1.284
1416.00,7.606911,24.86650,0.000040,24.040475,0.0005,1.284
1418.00,7.607500,24.86561,0.000040,24.041214,0.0005,1.283
1420.00,7.608562,24.86588,0.000039,24.041554,0.0005,1.284
1422.00,7.608628,24.86564,0.000039,24.040319,0.0005,1.283
1424.00,7.608346,24.86540,0.000039,24.040417,0.0005,1.283
1426.00,7.607144,24.86509,0.000040,24.040714,0.0006,1.284
1428.00,7.606212,24.86494,0.000041,24.041336,0.0006,1.283
1430.00,7.605601,24.86497,0.000041,24.041177,0.0006,1.283
1432.00,7.604944,24.86478,0.000041,24.040523,0.0006,1.283
1434.00,7.604993,24.86509,0.000040,24.040617,0.0006,1.283
1436.00,7.605417,24.86500,0.000040,24.040801,0.0005,1.284
1438.00,7.604705,24.86382,0.000039,24.040950,0.0006,1.283
1440.00,7.603899,24.86430,0.000040,24.040185,0.0006,1.283
1442.00,7.604397,24.86420,0.000038,24.041352,0.0006,1.283
1444.00,7.603008,24.86476,0.000039,24.041554,0.0006,1.283
1446.00,7.602896,24.86540,0.000040,24.040305,0.0006,1.283
1448.00,7.603327,24.86546,0.000040,24.040846,0.0006,1.283
1450.00,7.604039,24.86498,0.000040,24.040057,0.0006,1.283
1452.00,7.604454,24.86440,0.000040,24.040735,0.0005,1.284
1454.00,7.604805,24.86543,0.000039,24.040552,0.0005,1.284
1456.00,7.605367,24.86567,0.000040,24.040686,0.0005,1.284
1458.00,7.605198,24.86570,0.000039,24.039663,0.0005,1.283
1460.00,7.605107,24.86548,0.000039,24.040352,0.0006,1.283
1462.00,7.604418,24.86595,0.000039,24.040841,0.0005,1.283
1464.00,7.604855,24.86621,0.000039,24.040761,0.0005,1.282
1466.00,7.605286,24.86624,0.000040,24.041052,0.0005,1.283
1468.00,7.605218,24.86612,0.000040,24.040945,0.0005,1.282
1470.00,7.605216,24.86644,0.000041,24.040412,0.0005,1.283
1472.00,7.605539,24.86526,0.000041,24.040972,0.0006,1.282
1474.00,7.604594,24.86553,0.000039,24.040826,0.0006,1.283
1476.00,7.603309,24.86582,0.000039,24.040217,0.0005,1.284
1478.00,7.603302,24.86571,0.000039,24.040432,0.0005,1.283
1480.00,7.603746,24.86591,0.000040,24.040552,0.0006,1.283
1482.00,7.604379,24.86566,0.000039,24.040086,0.0005,1.283
1484.00,7.603863,24.86570,0.000039,24.041319,0.0005,1.283
1486.00,7.603907,24.86566,0.000040,24.040612,0.0005,1.282
1488.00,7.604258,24.86599,0.000040,24.040897,0.0005,1.282
1490.00,7.604290,24.86533,0.000040,24.040785,0.0006,1.282
1492.00,7.604229,24.86424,0.000041,24.040639,0.0005,1.282
1494.00,7.604460,24.86550,0.000039,24.041243,0.0005,1.283
1496.00,7.604151,24.86507,0.000039,24.040534,0.0005,1.283
1498.00,7.602863,24.86543,0.000038,24.041001,0.0006,1.283
1500.00,7.601977,24.86506,0.000041,24.040975,0.0005,1.282
1502.00,7.601584,24.86522,0.000041,24.040892,0.0005,1.282
1504.00,7.602051,24.86625,0.000040,24.041145,0.0005,1.281
1506.00,7.602776,24.86582,0.000039,24.040526,0.0006,1.282
1508.00,7.602635,24.86571,0.000041,24.041399,0.0006,1.282
1510.00,7.603806,24.86597,0.000039,24.041261,0.0005,1.282
1512.00,7.603996,24.86680,0.000040,24.040974,0.0005,1.282
1514.00,7.604065,24.86696,0.000040,24.040457,0.0006,1.282
1516.00,7.604693,24.86695,0.000039,24.039899,0.0006,1.282
1518.00,7.604861,24.86805,0.000040,24.041010,0.0005,1.282
1520.00,7.604681,24.86779,0.000039,24.040459,0.0006,1.282
1522.00,7.604706,24.86689,0.000040,24.040690,0.0005,1.282
1524.00,7.603592,24.86684,0.000040,24.040892,0.0005,1.282
1526.00,7.603614,24.86715,0.000040,24.040612,0.0005,1.282
1528.00,7.603003,24.86688,0.000040,24.040230,0.0006,1.282
1530.00,7.603099,24.86713,0.000039,24.040834,0.0006,1.282
1532.00,7.602846,24.86709,0.000040,24.041066,0.0006,1.282
1534.00,7.602317,24.86758,0.000039,24.040697,0.0005,1.281
1536.00,7.602181,24.86689,0.000040,24.040752,0.0005,1.282
1538.00,7.601545,24.86653,0.000039,24.039728,0.0005,1.282
1540.00,7.602043,24.86726,0.000040,24.040654,0.0005,1.282
1542.00,7.602465,24.86787,0.000039,24.040865,0.0005,1.282
1544.00,7.602671,24.86703,0.000040,24.041168,0.0006,1.281
1546.00,7.603307,24.86743,0.000039,24.040786,0.0005,1.281
1548.00,7.603146,24.86750,0.000038,24.040285,0.0005,1.281
1550.00,7.602958,24.86800,0.000040,24.040625,0.0006,1.281
1552.00,7.604066,24.86867,0.000041,24.041119,0.0006,1.281
1554.00,7.603057,24.86768,0.000039,24.040443,0.0005,1.282
1556.00,7.602329,24.86694,0.000038,24.039815,0.0005,1.282
1558.00,7.601945,24.86772,0.000039,24.040690,0.0005,1.282
1560.00,7.602138,24.86737,0.000040,24.041092,0.0005,1.282
1562.00,7.602667,24.86778,0.000038,24.040825,0.0006,1.281
1564.00,7.602627,24.86849,0.000040,24.040132,0.0005,1.281
1566.00,7.603354,24.86843,0.000040,24.040612,0.0005,1.281
1568.00,7.604081,24.86872,0.000040,24.040519,0.0005,1.281
1570.00,7.604595,24.86827,0.000040,24.040063,0.0005,1.281
1572.00,7.604641,24.86702,0.000041,24.040939,0.0005,1.281
1574.00,7.604165,24.86819,0.000041,24.040670,0.0006,1.281
1576.00,7.605460,24.86799,0.000040,24.041070,0.0006,1.281
1578.00,7.605403,24.86813,0.000040,24.040857,0.0006,1.281
1580.00,7.604832,24.86777,0.000038,24.040679,0.0006,1.281
1582.00,7.604677,24.86755,0.000038,24.040990,0.0005,1.281
1584.00,7.603827,24.86677,0.000040,24.041137,0.0005,1.281
1586.00,7.603924,24.86731,0.000040,24.040726,0.0005,1.281
1588.00,7.603821,24.86726,0.000040,24.041023,0.0005,1.281
1590.00,7.603155,24.86659,0.000040,24.040408,0.0005,1.281
1592.00,7.603041,24.86598,0.000040,24.040765,0.0005,1.282
1594.00,7.602762,24.86594,0.000039,24.041281,0.0005,1.281
1596.00,7.602328,24.86695,0.000039,24.039577,0.0005,1.281
1598.00,7.603150,24.86658,0.000040,24.040237,0.0005,1.280
1600.00,7.603452,24.86668,0.000040,24.040088,0.0005,1.280
1602.00,7.601675,24.86712,0.000039,24.040495,0.0005,1.281
1604.00,7.601402,24.86753,0.000039,24.040237,0.0005,1.281
1606.00,7.601834,24.86772,0.000040,24.041561,0.0005,1.281
1608.00,7.601307,24.86802,0.000039,24.040101,0.0005,1.281
1610.00,7.602074,24.86870,0.000040,24.040532,0.0005,1.281
1612.00,7.602820,24.86855,0.000038,24.040985,0.0006,1.281
1614.00,7.602272,24.86812,0.000039,24.041106,0.0006,1.281
1616.00,7.601986,24.86843,0.000039,24.041203,0.0006,1.281
1618.00,7.601634,24.86782,0.000038,24.041197,0.0005,1.281
1620.00,7.602675,24.86731,0.000037,24.040899,0.0005,1.281
1622.00,7.602799,24.86722,0.000039,24.039695,0.0005,1.281
1624.00,7.603278,24.86755,0.000040,24.040708,0.0006,1.280
1626.00,7.603087,24.86715,0.000040,24.041239,0.0005,1.281
1628.00,7.604015,24.86666,0.000039,24.040230,0.0005,1.281
1630.00,7.603693,24.86687,0.000039,24.041263,0.0005,1.281
1632.00,7.602907,24.86636,0.000039,24.040357,0.0005,1.280
1634.00,7.601830,24.86601,0.000038,24.040279,0.0005,1.280
1636.00,7.601099,24.86733,0.000040,24.040239,0.0005,1.281
1638.00,7.600869,24.86748,0.000040,24.040765,0.0005,1.280
1640.00,7.600378,24.86748,0.000039,24.040632,0.0005,1.280
1642.00,7.600512,24.86718,0.000039,24.040346,0.0005,1.281
1644.00,7.601228,24.86772,0.000039,24.040679,0.0005,1.281
1646.00,7.601808,24.86656,0.000039,24.039886,0.0005,1.280
1648.00,7.601202,24.86718,0.000040,24.040246,0.0005,1.279
1650.00,7.600901,24.86771,0.000039,24.041412,0.0005,1.280
1652.00,7.601045,24.86628,0.000039,24.040317,0.0005,1.279
1654.00,7.601518,24.86592,0.000038,24.040735,0.0005,1.280
1656.00,7.602258,24.86704,0.000039,24.041476,0.0005,1.281
1658.00,7.601734,24.86737,0.000039,24.039984,0.0005,1.281
1660.00,7.600742,24.86787,0.000038,24.039866,0.0005,1.280
1662.00,7.601367,24.86702,0.000040,24.040188,0.0005,1.280
1664.00,7.601477,24.86631,0.000040,24.040317,0.0005,1.280
1666.00,7.602532,24.86730,0.000038,24.040494,0.0005,1.280
1668.00,7.603121,24.86631,0.000039,24.041212,0.0005,1.280
1670.00,7.603076,24.86679,0.000039,24.039939,0.0005,1.279
1672.00,7.602831,24.86768,0.000040,24.040714,0.0005,1.280
1674.00,7.603058,24.86804,0.000040,24.040499,0.0006,1.279
1676.00,7.602885,24.86714,0.000040,24.040601,0.0005,1.279
1678.00,7.602978,24.86732,0.000040,24.040119,0.0005,1.280
1680.00,7.602811,24.86752,0.000039,24.041015,0.0005,1.279
1682.00,7.602065,24.86802,0.000039,24.039910,0.0005,1.279
1684.00,7.601824,24.86706,0.000039,24.040495,0.0006,1.280
1686.00,7.601725,24.86780,0.000038,24.040172,0.0005,1.280
1688.00,7.601578,24.86716,0.000038,24.040014,0.0005,1.279
1690.00,7.601327,24.86775,0.000039,24.040246,0.0005,1.279
1692.00,7.600928,24.86747,0.000039,24.040390,0.0005,1.280
1694.00,7.601146,24.86831,0.000039,24.041212,0.0005,1.280
1696.00,7.601136,24.86768,0.000038,24.040757,0.0005,1.280
1698.00,7.601193,24.86800,0.000039,24.040715,0.0005,1.280
1700.00,7.601472,24.86875,0.000040,24.040757,0.0006,1.280
1702.00,7.602175,24.86832,0.000038,24.040392,0.0005,1.280
1704.00,7.602515,24.86836,0.000038,24.040659,0.0005,1.279
1706.00,7.603533,24.86810,0.000039,24.039688,0.0005,1.279
1708.00,7.604746,24.86752,0.000038,24.040577,0.0005,1.279
1710.00,7.605001,24.86775,0.000039,24.040050,0.0005,1.280
1712.00,7.605230,24.86746,0.000038,24.040037,0.0005,1.280
1714.00,7.605228,24.86702,0.000039,24.040561,0.0005,1.280
1716.00,7.605134,24.86756,0.000038,24.040619,0.0005,1.279
1718.00,7.605258,24.86731,0.000039,24.040083,0.0005,1.279
1720.00,7.604768,24.86713,0.000039,24.040523,0.0005,1.279
1722.00,7.603971,24.86769,0.000039,24.040686,0.0006,1.279
1724.00,7.602947,24.86746,0.000038,24.040748,0.0006,1.279
1726.00,7.602870,24.86800,0.000040,24.039732,0.0005,1.278
1728.00,7.602613,24.86755,0.000040,24.039897,0.0006,1.278
1730.00,7.603657,24.86771,0.000040,24.040819,0.0006,1.279
1732.00,7.604154,24.86699,0.000040,24.040399,0.0005,1.279
1734.00,7.603231,24.86756,0.000040,24.040770,0.0005,1.279
1736.00,7.602470,24.86779,0.000039,24.040826,0.0005,1.279
1738.00,7.602724,24.86859,0.000039,24.040921,0.0005,1.279
1740.00,7.601734,24.86741,0.000038,24.040388,0.0005,1.278
1742.00,7.602368,24.86689,0.000038,24.040812,0.0005,1.279
1744.00,7.601739,24.86682,0.000039,24.040099,0.0005,1.278
1746.00,7.600492,24.86626,0.000039,24.040161,0.0005,1.278
1748.00,7.599902,24.86728,0.000039,24.040534,0.0005,1.278
1750.00,7.599846,24.86703,0.000039,24.041339,0.0005,1.278
1752.00,7.600093,24.86665,0.000038,24.040532,0.0006,1.278
1754.00,7.601451,24.86735,0.000039,24.040485,0.0005,1.278
1756.00,7.601672,24.86668,0.000039,24.041319,0.0005,1.278
1758.00,7.601392,24.86653,0.000039,24.041406,0.0006,1.278
1760.00,7.600267,24.86648,0.000040,24.040188,0.0006,1.278
1762.00,7.600598,24.86712,0.000038,24.040892,0.0005,1.277
1764.00,7.600281,24.86601,0.000039,24.041245,0.0005,1.277
1766.00,7.599651,24.86631,0.000040,24.040375,0.0005,1.278
1768.00,7.599161,24.86662,0.000039,24.039492,0.0005,1.278
1770.00,7.598776,24.86679,0.000038,24.039710,0.0005,1.279
1772.00,7.599363,24.86763,0.000039,24.040868,0.0005,1.278
1774.00,7.599402,24.86778,0.000038,24.039952,0.0005,1.278
1776.00,7.598935,24.86785,0.000038,24.040074,0.0005,1.278
1778.00,7.598990,24.86766,0.000038,24.040399,0.0006,1.278
1780.00,7.599387,24.86835,0.000039,24.041185,0.0005,1.278
1782.00,7.599922,24.86718,0.000040,24.039835,0.0005,1.278
1784.00,7.600337,24.86723,0.000039,24.040441,0.0005,1.278
1786.00,7.601029,24.86723,0.000039,24.040194,0.0005,1.277
1788.00,7.600975,24.86674,0.000037,24.040210,0.0005,1.279
1790.00,7.599813,24.86665,0.000039,24.041090,0.0005,1.278
1792.00,7.599121,24.86550,0.000040,24.039690,0.0005,1.278
1794.00,7.599128,24.86554,0.000038,24.040044,0.0005,1.278
1796.00,7.599337,24.86592,0.000039,24.040668,0.0005,1.278
1798.00,7.599229,24.86569,0.000039,24.039943,0.0005,1.278
1800.00,7.598363,24.86584,0.000038,24.040466,0.0005,1.278
1802.00,7.598870,24.86712,0.000039,24.040268,0.0005,1.278
@3,12.0000,24.0
1804.00,7.598286,24.86756,0.000039,24.040532,0.0005,1.278
1806.00,7.593370,24.86762,0.000039,24.040010,0.0005,1.277
1808.00,7.578863,24.86830,0.000040,24.040515,0.0005,1.277
1810.00,7.539361,24.86860,0.000041,24.040759,0.0005,1.276
1812.00,7.478826,24.86795,0.000039,24.039832,0.0005,1.277
1814.00,7.412335,24.86766,0.000039,24.040068,0.0005,1.277
1816.00,7.343922,24.86723,0.000038,24.039548,0.0005,1.278
1818.00,7.276162,24.86738,0.000038,24.039503,0.0005,1.278
1820.00,7.211393,24.86812,0.000037,24.040108,0.0005,1.278
1822.00,7.152388,24.86713,0.000037,24.040094,0.0005,1.278
1824.00,7.098589,24.86698,0.000038,24.040479,0.0005,1.278
1826.00,7.050161,24.86704,0.000038,24.040386,0.0005,1.278
1828.00,7.008263,24.86696,0.000037,24.040990,0.0005,1.278
1830.00,6.976407,24.86779,0.000037,24.040283,0.0005,1.278
1832.00,6.961632,24.86739,0.000038,24.040157,0.0005,1.279
1834.00,6.972643,24.86853,0.000037,24.040070,0.0005,1.279
1836.00,7.002214,24.86871,0.000036,24.041421,0.0005,1.279
1838.00,7.041015,24.86846,0.000037,24.039697,0.0006,1.278
1840.00,7.084103,24.86959,0.000037,24.040561,0.0005,1.278
1842.00,7.128723,24.86930,0.000037,24.040737,0.0005,1.278
1844.00,7.173290,24.86915,0.000039,24.040154,0.0005,1.277
1846.00,7.215747,24.86940,0.000039,24.040521,0.0006,1.277
1848.00,7.256519,24.86906,0.000039,24.040526,0.0005,1.277
1850.00,7.293757,24.87004,0.000038,24.040565,0.0005,1.277
1852.00,7.326534,24.86940,0.000038,24.040561,0.0005,1.278
1854.00,7.357684,24.86954,0.000038,24.040050,0.0005,1.277
1856.00,7.385261,24.87001,0.000039,24.040157,0.0006,1.277
1858.00,7.409106,24.86912,0.000039,24.040145,0.0005,1.277
1860.00,7.430092,24.86915,0.000037,24.040535,0.0006,1.278
1862.00,7.449119,24.86932,0.000039,24.040359,0.0005,1.277
1864.00,7.465363,24.86983,0.000038,24.041132,0.0005,1.277
1866.00,7.480243,24.86975,0.000039,24.040697,0.0005,1.277
1868.00,7.492942,24.87009,0.000039,24.040830,0.0005,1.277
1870.00,7.504243,24.86968,0.000039,24.040228,0.0005,1.277
1872.00,7.514805,24.87019,0.000040,24.039855,0.0005,1.276
1874.00,7.521871,24.87035,0.000039,24.040081,0.0005,1.277
1876.00,7.527072,24.86978,0.000039,24.039743,0.0005,1.277
1878.00,7.532121,24.87050,0.000039,24.040445,0.0005,1.277
1880.00,7.536968,24.87115,0.000040,24.040092,0.0005,1.276
1882.00,7.541068,24.87071,0.000040,24.040614,0.0005,1.276
1884.00,7.544507,24.86903,0.000041,24.039981,0.0005,1.277
1886.00,7.548585,24.86983,0.000040,24.040552,0.0005,1.277
1888.00,7.551424,24.86970,0.000039,24.040445,0.0005,1.276
1890.00,7.554130,24.86940,0.000039,24.040397,0.0005,1.277
1892.00,7.555590,24.87035,0.000039,24.040777,0.0005,1.277
1894.00,7.559223,24.87007,0.000039,24.040461,0.0005,1.277
1896.00,7.562641,24.87013,0.000039,24.039272,0.0005,1.276
1898.00,7.563721,24.87010,0.000039,24.039768,0.0005,1.277
1900.00,7.565153,24.86871,0.000039,24.039763,0.0005,1.277
1902.00,7.567484,24.86875,0.000039,24.039997,0.0005,1.276
1904.00,7.568263,24.86941,0.000038,24.040655,0.0005,1.277
1906.00,7.569678,24.86976,0.000039,24.041028,0.0005,1.276
1908.00,7.571340,24.86931,0.000038,24.039890,0.0005,1.276
1910.00,7.572948,24.86939,0.000041,24.040403,0.0005,1.276
1912.00,7.573895,24.86929,0.000040,24.039672,0.0005,1.276
1914.00,7.575764,24.86904,0.000039,24.040075,0.0005,1.276
1916.00,7.578002,24.86862,0.000038,24.040641,0.0005,1.276
1918.00,7.580058,24.86820,0.000038,24.040830,0.0005,1.276
1920.00,7.581232,24.86877,0.000038,24.040328,0.0005,1.276
1922.00,7.581545,24.86892,0.000037,24.039672,0.0005,1.277
1924.00,7.581617,24.86965,0.000039,24.039728,0.0005,1.276
1926.00,7.581119,24.87015,0.000039,24.040808,0.0005,1.276
1928.00,7.581200,24.87034,0.000039,24.039677,0.0005,1.276
1930.00,7.580949,24.86965,0.000039,24.039986,0.0005,1.276
1932.00,7.579474,24.87015,0.000040,24.039541,0.0005,1.276
1934.00,7.579385,24.87087,0.000039,24.040506,0.0005,1.275
1936.00,7.580049,24.87037,0.000039,24.040955,0.0005,1.276
1938.00,7.580548,24.86946,0.000039,24.040332,0.0005,1.276
1940.00,7.580520,24.86942,0.000039,24.039864,0.0005,1.276
1942.00,7.580338,24.86845,0.000039,24.040735,0.0005,1.276
1944.00,7.580152,24.86927,0.000038,24.040181,0.0005,1.277
1946.00,7.579888,24.86941,0.000039,24.040554,0.0005,1.275
1948.00,7.579280,24.86885,0.000040,24.039935,0.0005,1.276
1950.00,7.578830,24.86950,0.000039,24.039721,0.0005,1.276
1952.00,7.579347,24.86945,0.000038,24.040035,0.0005,1.276
1954.00,7.580418,24.86910,0.000039,24.040257,0.0005,1.275
1956.00,7.581063,24.86983,0.000038,24.040339,0.0005,1.276
1958.00,7.581688,24.86923,0.000038,24.039603,0.0005,1.276
1960.00,7.583073,24.86899,0.000039,24.039770,0.0005,1.275
1962.00,7.583317,24.87016,0.000040,24.040583,0.0005,1.276
1964.00,7.582777,24.86935,0.000039,24.040183,0.0006,1.275
1966.00,7.583331,24.87076,0.000040,24.039434,0.0005,1.275
1968.00,7.584276,24.87016,0.000039,24.039684,0.0005,1.276
1970.00,7.584617,24.87113,0.000039,24.040937,0.0005,1.275
1972.00,7.585240,24.87120,0.000039,24.040175,0.0005,1.275
1974.00,7.585350,24.87141,0.000039,24.040048,0.0005,1.275
1976.00,7.584798,24.87189,0.000039,24.040083,0.0005,1.275
1978.00,7.584214,24.87158,0.000038,24.040515,0.0005,1.276
1980.00,7.584481,24.87135,0.000039,24.040008,0.0005,1.275
1982.00,7.584574,24.87091,0.000040,24.040077,0.0005,1.275
1984.00,7.585063,24.87086,0.000039,24.041265,0.0005,1.275
1986.00,7.584950,24.87007,0.000039,24.040294,0.0005,1.275
1988.00,7.583938,24.86999,0.000039,24.040135,0.0005,1.275
1990.00,7.584159,24.87069,0.000039,24.039875,0.0005,1.275
1992.00,7.585108,24.87056,0.000038,24.040737,0.0005,1.275
1994.00,7.584539,24.87135,0.000039,24.040626,0.0005,1.275
1996.00,7.583869,24.87067,0.000038,24.039619,0.0005,1.275
1998.00,7.584602,24.87047,0.000038,24.040534,0.0005,1.275
2000.00,7.585501,24.87025,0.000038,24.040792,0.0005,1.275
2002.00,7.584843,24.86934,0.000040,24.039884,0.0005,1.275
2004.00,7.583766,24.86946,0.000038,24.040439,0.0005,1.275
2006.00,7.583875,24.87025,0.000038,24.039717,0.0005,1.275
2008.00,7.584540,24.87033,0.000038,24.039808,0.0005,1.275
2010.00,7.584564,24.87094,0.000039,24.039935,0.0005,1.274
2012.00,7.583135,24.87038,0.000040,24.039779,0.0005,1.274
2014.00,7.583129,24.86986,0.000039,24.040028,0.0005,1.275
2016.00,7.583496,24.86984,0.000039,24.040566,0.0005,1.275
2018.00,7.583892,24.86988,0.000038,24.040057,0.0005,1.275
2020.00,7.582360,24.87002,0.000039,24.040374,0.0005,1.275
2022.00,7.583596,24.87025,0.000039,24.040717,0.0005,1.275
2024.00,7.586062,24.87022,0.000039,24.040210,0.0005,1.275
2026.00,7.586700,24.86980,0.000039,24.040461,0.0005,1.274
2028.00,7.586906,24.86865,0.000038,24.039943,0.0005,1.275
2030.00,7.587687,24.86824,0.000038,24.040348,0.0005,1.274
2032.00,7.588577,24.86906,0.000040,24.040315,0.0005,1.274
2034.00,7.588057,24.86949,0.000039,24.040161,0.0005,1.274
2036.00,7.588305,24.86923,0.000038,24.039735,0.0005,1.274
2038.00,7.587701,24.86898,0.000037,24.039868,0.0005,1.274
2040.00,7.587609,24.86920,0.000038,24.039895,0.0005,1.275
2042.00,7.587967,24.86960,0.000038,24.039943,0.0005,1.275
2044.00,7.588141,24.87002,0.000039,24.040283,0.0005,1.274
2046.00,7.587857,24.87043,0.000040,24.040375,0.0005,1.274
2048.00,7.587562,24.87025,0.000039,24.040326,0.0005,1.274
2050.00,7.588175,24.87109,0.000039,24.039923,0.0005,1.274
2052.00,7.587807,24.87224,0.000039,24.039844,0.0005,1.274
2054.00,7.588550,24.87163,0.000038,24.039801,0.0005,1.274
2056.00,7.587624,24.87163,0.000038,24.040485,0.0005,1.274
2058.00,7.587535,24.87119,0.000037,24.039835,0.0005,1.274
2060.00,7.588646,24.87154,0.000038,24.040306,0.0005,1.275
2062.00,7.588760,24.87161,0.000039,24.040430,0.0005,1.275
2064.00,7.589173,24.87132,0.000038,24.039730,0.0005,1.274
2066.00,7.589095,24.87149,0.000038,24.040194,0.0005,1.274
2068.00,7.588924,24.87088,0.000039,24.040994,0.0005,1.274
2070.00,7.588095,24.87088,0.000038,24.040012,0.0005,1.275
2072.00,7.589108,24.87096,0.000039,24.039334,0.0005,1.275
2074.00,7.590213,24.87003,0.000038,24.039899,0.0005,1.274
2076.00,7.589825,24.87005,0.000038,24.039704,0.0005,1.274
2078.00,7.589914,24.87104,0.000038,24.040274,0.0005,1.274
2080.00,7.590566,24.87135,0.000040,24.039950,0.0005,1.274
2082.00,7.590355,24.87083,0.000038,24.040279,0.0005,1.274
2084.00,7.589612,24.86961,0.000040,24.039875,0.0005,1.274
2086.00,7.589067,24.87050,0.000039,24.039895,0.0005,1.274
2088.00,7.588309,24.87161,0.000038,24.040168,0.0005,1.274
2090.00,7.587925,24.87089,0.000038,24.039670,0.0005,1.274
2092.00,7.588814,24.87106,0.000038,24.040510,0.0005,1.273
2094.00,7.588054,24.87187,0.000039,24.040299,0.0005,1.274
2096.00,7.588052,24.87159,0.000038,24.040308,0.0005,1.274
2098.00,7.588002,24.87140,0.000038,24.039921,0.0005,1.274
2100.00,7.588384,24.87087,0.000038,24.040361,0.0005,1.274
2102.00,7.588808,24.87122,0.000038,24.039866,0.0005,1.274
2104.00,7.589066,24.87179,0.000038,24.039430,0.0005,1.274
2106.00,7.588819,24.87128,0.000039,24.040475,0.0005,1.273
2108.00,7.588083,24.87097,0.000040,24.040908,0.0005,1.273
2110.00,7.588498,24.87090,0.000040,24.040761,0.0005,1.273
2112.00,7.589481,24.87059,0.000039,24.040774,0.0005,1.274
2114.00,7.589522,24.87004,0.000039,24.040628,0.0005,1.274
2116.00,7.589846,24.87120,0.000038,24.039975,0.0005,1.274
2118.00,7.588563,24.87128,0.000040,24.039717,0.0006,1.274
2120.00,7.587205,24.87145,0.000040,24.039986,0.0006,1.273
2122.00,7.587483,24.87128,0.000038,24.040514,0.0006,1.273
2124.00,7.588957,24.87129,0.000038,24.040239,0.0006,1.274
2126.00,7.588766,24.87174,0.000039,24.040125,0.0006,1.274
2128.00,7.588647,24.87166,0.000038,24.040401,0.0006,1.274
2130.00,7.590539,24.87103,0.000039,24.040388,0.0005,1.274
2132.00,7.592736,24.87091,0.000038,24.040379,0.0005,1.274
2134.00,7.592742,24.87152,0.000040,24.040499,0.0005,1.273
2136.00,7.593367,24.87183,0.000040,24.040426,0.0005,1.274
2138.00,7.594722,24.87088,0.000040,24.039814,0.0005,1.274
2140.00,7.595069,24.87063,0.000038,24.040875,0.0005,1.274
2142.00,7.593635,24.87104,0.000039,24.040399,0.0006,1.273
2144.00,7.593275,24.87066,0.000040,24.041008,0.0006,1.273
2146.00,7.593396,24.87135,0.000040,24.040359,0.0005,1.273
2148.00,7.592116,24.87149,0.000040,24.040612,0.0005,1.274
2150.00,7.592100,24.87182,0.000040,24.040657,0.0005,1.273
2152.00,7.592502,24.87158,0.000040,24.040528,0.0005,1.273
2154.00,7.592891,24.87154,0.000040,24.040623,0.0005,1.273
2156.00,7.591983,24.87109,0.000039,24.040706,0.0005,1.273
2158.00,7.591115,24.87148,0.000039,24.040063,0.0005,1.273
2160.00,7.592312,24.87107,0.000039,24.039886,0.0005,1.273
2162.00,7.592643,24.87140,0.000039,24.040452,0.0005,1.274
2164.00,7.592661,24.87072,0.000038,24.040495,0.0005,1.274
2166.00,7.592214,24.87211,0.000038,24.040546,0.0005,1.273
2168.00,7.592394,24.87101,0.000039,24.040419,0.0005,1.274
2170.00,7.592907,24.87043,0.000039,24.040123,0.0005,1.273
2172.00,7.593228,24.87010,0.000039,24.040439,0.0005,1.274
2174.00,7.594383,24.87029,0.000039,24.040295,0.0005,1.273
2176.00,7.594761,24.87070,0.000039,24.039201,0.0005,1.273
2178.00,7.594197,24.87072,0.000038,24.039521,0.0005,1.274
2180.00,7.593643,24.87138,0.000038,24.040328,0.0005,1.273
2182.00,7.592516,24.87138,0.000040,24.039659,0.0005,1.273
2184.00,7.591930,24.87074,0.000039,24.040228,0.0005,1.274
2186.00,7.591978,24.87037,0.000038,24.039995,0.0005,1.274
2188.00,7.591529,24.87034,0.000038,24.040225,0.0005,1.274
2190.00,7.591347,24.87045,0.000038,24.040485,0.0006,1.273
2192.00,7.590336,24.87067,0.000039,24.040317,0.0005,1.273
2194.00,7.590086,24.87073,0.000040,24.040623,0.0005,1.273
2196.00,7.589600,24.87036,0.000039,24.040865,0.0005,1.273
2198.00,7.588795,24.87029,0.000038,24.039824,0.0005,1.273
2200.00,7.589039,24.87136,0.000039,24.040386,0.0006,1.274
2202.00,7.589022,24.87111,0.000039,24.040285,0.0005,1.274
2204.00,7.588890,24.87031,0.000039,24.040172,0.0005,1.274
2206.00,7.589116,24.87095,0.000038,24.040786,0.0005,1.274
2208.00,7.590009,24.87081,0.000037,24.039986,0.0006,1.273
2210.00,7.591358,24.86979,0.000039,24.040870,0.0005,1.274
2212.00,7.592397,24.87010,0.000039,24.040083,0.0005,1.274
2214.00,7.592799,24.86993,0.000039,24.039539,0.0005,1.273
2216.00,7.593343,24.87018,0.000038,24.040566,0.0005,1.273
2218.00,7.592781,24.87011,0.000037,24.039955,0.0006,1.274
2220.00,7.593011,24.86967,0.000038,24.040281,0.0005,1.274
2222.00,7.593594,24.86943,0.000039,24.040532,0.0005,1.274
2224.00,7.592650,24.87002,0.000039,24.040417,0.0006,1.274
2226.00,7.591585,24.86981,0.000039,24.040024,0.0005,1.273
2228.00,7.591791,24.87057,0.000040,24.039821,0.0005,1.273
2230.00,7.590646,24.87148,0.000039,24.039684,0.0006,1.273
2232.00,7.590931,24.87221,0.000039,24.040548,0.0005,1.274
2234.00,7.591727,24.87162,0.000038,24.040084,0.0005,1.274
2236.00,7.591430,24.87158,0.000037,24.039828,0.0005,1.274
2238.00,7.590531,24.87051,0.000037,24.039917,0.0005,1.273
2240.00,7.590404,24.87135,0.000038,24.040314,0.0005,1.273
2242.00,7.592068,24.87205,0.000039,24.040250,0.0005,1.274
2244.00,7.592749,24.87123,0.000038,24.040303,0.0006,1.274
2246.00,7.592210,24.87011,0.000039,24.040195,0.0005,1.274
2248.00,7.591185,24.87075,0.000039,24.039770,0.0005,1.274
2250.00,7.591923,24.87145,0.000039,24.040388,0.0005,1.274
2252.00,7.592521,24.87089,0.000039,24.040521,0.0005,1.274
2254.00,7.592051,24.87029,0.000038,24.039201,0.0005,1.273
2256.00,7.592347,24.86991,0.000039,24.039690,0.0006,1.274
2258.00,7.592661,24.87041,0.000040,24.040366,0.0005,1.274
2260.00,7.593098,24.87070,0.000038,24.040414,0.0006,1.274
2262.00,7.593295,24.87102,0.000039,24.040163,0.0006,1.274
2264.00,7.593016,24.87053,0.000039,24.040281,0.0005,1.274
2266.00,7.593319,24.87129,0.000039,24.040446,0.0005,1.273
2268.00,7.593277,24.87093,0.000040,24.040181,0.0005,1.274
2270.00,7.594802,24.87183,0.000038,24.040432,0.0005,1.274
2272.00,7.595400,24.87138,0.000038,24.040665,0.0005,1.274
2274.00,7.594897,24.87195,0.000039,24.040292,0.0005,1.274
2276.00,7.595307,24.87220,0.000039,24.040595,0.0005,1.274
2278.00,7.595018,24.87252,0.000039,24.040919,0.0005,1.274
2280.00,7.594616,24.87346,0.000041,24.040357,0.0006,1.273
2282.00,7.594858,24.87453,0.000039,24.040699,0.0005,1.275
2284.00,7.594775,24.87426,0.000038,24.040041,0.0005,1.275
2286.00,7.594540,24.87349,0.000038,24.039910,0.0005,1.274
2288.00,7.594388,24.87311,0.000037,24.040405,0.0006,1.274
2290.00,7.593776,24.87268,0.000037,24.040621,0.0005,1.275
2292.00,7.593802,24.87294,0.000038,24.040245,0.0005,1.273
2294.00,7.594256,24.87305,0.000039,24.040335,0.0005,1.273
2296.00,7.593833,24.87301,0.000039,24.040421,0.0005,1.273
2298.00,7.593818,24.87217,0.000038,24.040866,0.0005,1.274
2300.00,7.593612,24.87233,0.000039,24.039944,0.0005,1.274
2302.00,7.593244,24.87183,0.000039,24.040081,0.0005,1.274
2304.00,7.593021,24.87248,0.000039,24.039799,0.0005,1.274
2306.00,7.592193,24.87242,0.000038,24.040004,0.0005,1.274
2308.00,7.591390,24.87222,0.000040,24.040232,0.0006,1.275
2310.00,7.590885,24.87229,0.000039,24.040248,0.0005,1.274
2312.00,7.590399,24.87204,0.000039,24.039639,0.0005,1.274
2314.00,7.589757,24.87217,0.000039,24.040794,0.0005,1.274
2316.00,7.590467,24.87198,0.000039,24.040108,0.0005,1.274
2318.00,7.590131,24.87144,0.000039,24.040121,0.0005,1.274
2320.00,7.590270,24.87179,0.000040,24.040375,0.0005,1.274
2322.00,7.590863,24.87179,0.000040,24.040674,0.0005,1.274
2324.00,7.591630,24.87172,0.000041,24.040034,0.0005,1.274
2326.00,7.592290,24.87217,0.000040,24.040057,0.0005,1.274
2328.00,7.592021,24.87194,0.000039,24.039939,0.0005,1.274
2330.00,7.591104,24.87191,0.000038,24.040535,0.0005,1.274
2332.00,7.591361,24.87208,0.000038,24.040397,0.0005,1.274
2334.00,7.591253,24.87284,0.000040,24.041012,0.0005,1.274
2336.00,7.591025,24.87313,0.000039,24.040475,0.0005,1.274
2338.00,7.591120,24.87222,0.000039,24.040425,0.0005,1.274
2340.00,7.590560,24.87246,0.000040,24.040750,0.0005,1.275
2342.00,7.590465,24.87276,0.000038,24.040305,0.0006,1.275
2344.00,7.591059,24.87252,0.000039,24.040915,0.0005,1.274
2346.00,7.591569,24.87340,0.000039,24.040654,0.0005,1.274
2348.00,7.591488,24.87233,0.000039,24.040159,0.0005,1.275
2350.00,7.591630,24.87261,0.000039,24.040606,0.0006,1.274
2352.00,7.591761,24.87270,0.000038,24.040010,0.0005,1.275
2354.00,7.591356,24.87255,0.000039,24.039268,0.0006,1.275
2356.00,7.591389,24.87282,0.000039,24.040861,0.0006,1.274
2358.00,7.590859,24.87318,0.000038,24.040648,0.0006,1.274
2360.00,7.590080,24.87249,0.000038,24.040219,0.0006,1.275
2362.00,7.590211,24.87363,0.000039,24.040028,0.0005,1.274
2364.00,7.591169,24.87222,0.000039,24.040119,0.0006,1.274
2366.00,7.592715,24.87182,0.000038,24.040455,0.0006,1.274
2368.00,7.593739,24.87270,0.000040,24.040190,0.0005,1.274
2370.00,7.593437,24.87131,0.000040,24.040830,0.0005,1.274
2372.00,7.592728,24.87138,0.000037,24.040132,0.0005,1.274
2374.00,7.591924,24.87184,0.000038,24.040165,0.0006,1.274
2376.00,7.592634,24.87216,0.000039,24.040399,0.0006,1.274
2378.00,7.592210,24.87243,0.000039,24.040114,0.0005,1.274
2380.00,7.591014,24.87326,0.000040,24.040326,0.0006,1.274
2382.00,7.590894,24.87312,0.000039,24.039870,0.0005,1.275
2384.00,7.591221,24.87237,0.000040,24.040466,0.0005,1.275
2386.00,7.590842,24.87183,0.000038,24.040812,0.0006,1.274
2388.00,7.591074,24.87104,0.000039,24.040728,0.0006,1.274
2390.00,7.591416,24.87067,0.000040,24.040657,0.0005,1.274
2392.00,7.593148,24.87129,0.000039,24.040375,0.0006,1.274
2394.00,7.594425,24.87055,0.000041,24.040415,0.0005,1.274
2396.00,7.595878,24.87090,0.000040,24.040492,0.0005,1.275
2398.00,7.596778,24.87081,0.000039,24.039977,0.0005,1.276
2400.00,7.596973,24.87127,0.000039,24.040010,0.0006,1.275
2402.00,7.596593,24.87188,0.000039,24.039844,0.0005,1.274
@4,12.0000,24.0
2404.00,7.596031,24.87235,0.000040,24.041001,0.0005,1.275
2406.00,7.591283,24.87370,0.000040,24.040448,0.0005,1.274
2408.00,7.578550,24.87343,0.000040,24.040254,0.0005,1.274
2410.00,7.546268,24.87437,0.000041,24.040786,0.0006,1.274
2412.00,7.494539,24.87318,0.000040,24.040495,0.0005,1.274
2414.00,7.434581,24.87238,0.000038,24.040403,0.0006,1.275
2416.00,7.372847,24.87315,0.000040,24.040499,0.0006,1.275
2418.00,7.311086,24.87232,0.000039,24.039683,0.0006,1.275
2420.00,7.252612,24.87276,0.000037,24.040252,0.0006,1.276
2422.00,7.198341,24.87252,0.000036,24.040772,0.0006,1.277
2424.00,7.148901,24.87351,0.000037,24.039659,0.0006,1.277
2426.00,7.105139,24.87191,0.000038,24.040366,0.0006,1.276
2428.00,7.067843,24.87198,0.000038,24.040226,0.0005,1.276
2430.00,7.039517,24.87189,0.000037,24.040337,0.0005,1.276
2432.00,7.023569,24.87245,0.000037,24.039890,0.0005,1.277
2434.00,7.028227,24.87278,0.000037,24.040515,0.0005,1.277
2436.00,7.051439,24.87216,0.000037,24.041010,0.0005,1.277
2438.00,7.084720,24.87255,0.000038,24.040668,0.0006,1.276
2440.00,7.122761,24.87315,0.000039,24.039977,0.0005,1.276
2442.00,7.163427,24.87249,0.000039,24.040443,0.0006,1.276
2444.00,7.202990,24.87271,0.000040,24.040585,0.0005,1.276
2446.00,7.240457,24.87261,0.000040,24.040346,0.0006,1.276
2448.00,7.275614,24.87308,0.000039,24.040732,0.0005,1.276
2450.00,7.308742,24.87331,0.000039,24.041139,0.0005,1.276
2452.00,7.339221,24.87248,0.000039,24.039981,0.0006,1.275
2454.00,7.366298,24.87173,0.000039,24.039617,0.0005,1.276
2456.00,7.390848,24.87357,0.000040,24.040297,0.0005,1.276
2458.00,7.412369,24.87369,0.000039,24.040272,0.0006,1.276
2460.00,7.432083,24.87356,0.000040,24.040928,0.0006,1.276
2462.00,7.447896,24.87385,0.000040,24.040041,0.0005,1.276
2464.00,7.462379,24.87469,0.000040,24.040639,0.0006,1.276
2466.00,7.475357,24.87455,0.000040,24.040492,0.0005,1.276
2468.00,7.487224,24.87441,0.000040,24.040070,0.0006,1.276
2470.00,7.497678,24.87377,0.000039,24.040505,0.0005,1.277
2472.00,7.507536,24.87442,0.000039,24.040452,0.0005,1.276
2474.00,7.515104,24.87450,0.000038,24.040125,0.0006,1.277
2476.00,7.521069,24.87462,0.000038,24.040217,0.0005,1.276
2478.00,7.526662,24.87433,0.000038,24.040503,0.0005,1.276
2480.00,7.531288,24.87409,0.000039,24.040348,0.0006,1.276
2482.00,7.536190,24.87354,0.000040,24.040272,0.0006,1.276
2484.00,7.539995,24.87325,0.000040,24.041094,0.0005,1.276
2486.00,7.543106,24.87233,0.000039,24.040665,0.0006,1.276
2488.00,7.546488,24.87261,0.000040,24.040983,0.0006,1.276
2490.00,7.548652,24.87302,0.000040,24.040381,0.0005,1.276
2492.00,7.549270,24.87304,0.000039,24.040108,0.0006,1.276
2494.00,7.551452,24.87289,0.000039,24.040275,0.0006,1.276
2496.00,7.553600,24.87231,0.000040,24.040621,0.0005,1.276
2498.00,7.556287,24.87219,0.000039,24.040228,0.0005,1.275
2500.00,7.558449,24.87213,0.000040,24.040492,0.0006,1.276
2502.00,7.560031,24.87276,0.000040,24.040070,0.0006,1.277
2504.00,7.560782,24.87277,0.000040,24.040355,0.0006,1.277
2506.00,7.561731,24.87239,0.000039,24.040781,0.0006,1.277
2508.00,7.562419,24.87235,0.000039,24.039477,0.0006,1.276
2510.00,7.563034,24.87254,0.000039,24.040097,0.0006,1.277
2512.00,7.564313,24.87292,0.000039,24.040232,0.0006,1.276
2514.00,7.566281,24.87165,0.000040,24.040905,0.0006,1.276
2516.00,7.567813,24.87286,0.000040,24.040897,0.0006,1.276
2518.00,7.570572,24.87215,0.000039,24.040965,0.0006,1.276
2520.00,7.572130,24.87368,0.000041,24.040285,0.0006,1.277
2522.00,7.573045,24.87404,0.000040,24.040303,0.0006,1.277
2524.00,7.572441,24.87394,0.000040,24.040714,0.0006,1.276
2526.00,7.572602,24.87308,0.000041,24.040623,0.0006,1.276
2528.00,7.572408,24.87318,0.000040,24.040637,0.0006,1.277
2530.00,7.572136,24.87345,0.000040,24.040350,0.0006,1.276
2532.00,7.571643,24.87297,0.000041,24.041737,0.0006,1.276
2534.00,7.570772,24.87312,0.000040,24.040203,0.0006,1.277
2536.00,7.571362,24.87196,0.000040,24.040274,0.0006,1.277
2538.00,7.571540,24.87151,0.000040,24.040803,0.0006,1.277
2540.00,7.572330,24.87119,0.000040,24.041077,0.0006,1.277
2542.00,7.572982,24.87167,0.000040,24.040808,0.0006,1.277
2544.00,7.573269,24.87009,0.000039,24.040272,0.0006,1.277
2546.00,7.573824,24.87006,0.000041,24.040468,0.0006,1.277
2548.00,7.574686,24.87086,0.000040,24.040608,0.0005,1.277
2550.00,7.573698,24.87131,0.000040,24.040088,0.0006,1.276
2552.00,7.571942,24.87148,0.000040,24.040425,0.0006,1.276
2554.00,7.572163,24.87113,0.000040,24.040563,0.0006,1.277
2556.00,7.571978,24.87186,0.000039,24.040754,0.0005,1.277
2558.00,7.572032,24.87197,0.000038,24.040739,0.0006,1.278
2560.00,7.572321,24.87232,0.000039,24.039804,0.0006,1.277
2562.00,7.573175,24.87168,0.000039,24.040695,0.0006,1.278
2564.00,7.573925,24.87185,0.000040,24.040735,0.0005,1.277
2566.00,7.574092,24.87215,0.000040,24.040746,0.0006,1.277
2568.00,7.573534,24.87142,0.000040,24.040657,0.0006,1.277
2570.00,7.573646,24.87226,0.000039,24.040366,0.0006,1.277
2572.00,7.574626,24.87268,0.000039,24.040434,0.0006,1.278
2574.00,7.575252,24.87242,0.000040,24.040397,0.0006,1.277
2576.00,7.575013,24.87220,0.000040,24.039932,0.0005,1.278
2578.00,7.574617,24.87200,0.000039,24.041070,0.0006,1.277
2580.00,7.574745,24.87238,0.000039,24.040159,0.0006,1.277
2582.00,7.574816,24.87237,0.000039,24.039835,0.0005,1.277
2584.00,7.574762,24.87249,0.000040,24.041112,0.0005,1.277
2586.00,7.576082,24.87317,0.000040,24.040701,0.0006,1.278
2588.00,7.575872,24.87336,0.000040,24.039914,0.0006,1.277
2590.00,7.576857,24.87350,0.000040,24.040943,0.0006,1.276
2592.00,7.577700,24.87296,0.000040,24.040661,0.0006,1.277
2594.00,7.578826,24.87168,0.000041,24.040534,0.0006,1.277
2596.00,7.579278,24.87151,0.000042,24.039968,0.0005,1.278
2598.00,7.579582,24.87148,0.000041,24.040083,0.0006,1.277
2600.00,7.580399,24.87218,0.000041,24.040797,0.0006,1.277
2602.00,7.581291,24.87302,0.000039,24.041161,0.0006,1.278
2604.00,7.581288,24.87280,0.000039,24.040619,0.0006,1.278
2606.00,7.581449,24.87135,0.000039,24.040410,0.0006,1.278
2608.00,7.581398,24.87147,0.000039,24.041223,0.0006,1.277
2610.00,7.582106,24.87087,0.000039,24.040592,0.0006,1.278
2612.00,7.582177,24.87102,0.000039,24.040946,0.0006,1.278
2614.00,7.583054,24.87192,0.000039,24.040481,0.0006,1.277
2616.00,7.583714,24.87209,0.000040,24.040450,0.0006,1.277
2618.00,7.583150,24.87237,0.000040,24.040257,0.0005,1.278
2620.00,7.583228,24.87257,0.000040,24.040848,0.0006,1.278
2622.00,7.583886,24.87193,0.000040,24.040685,0.0006,1.277
2624.00,7.583753,24.87163,0.000042,24.040043,0.0006,1.277
2626.00,7.583246,24.87194,0.000042,24.040095,0.0006,1.278
2628.00,7.583809,24.87155,0.000040,24.040630,0.0006,1.278
2630.00,7.584681,24.87302,0.000040,24.041079,0.0006,1.278
2632.00,7.584281,24.87273,0.000040,24.040743,0.0006,1.278
2634.00,7.584306,24.87345,0.000040,24.040557,0.0006,1.278
2636.00,7.583637,24.87290,0.000040,24.041026,0.0006,1.277
2638.00,7.583581,24.87297,0.000042,24.040430,0.0006,1.277
2640.00,7.583201,24.87306,0.000042,24.040519,0.0006,1.277
2642.00,7.584051,24.87273,0.000041,24.040934,0.0006,1.278
2644.00,7.583475,24.87311,0.000041,24.041490,0.0006,1.278
2646.00,7.582326,24.87298,0.000040,24.040125,0.0005,1.278
2648.00,7.583002,24.87281,0.000039,24.040166,0.0005,1.278
2650.00,7.582817,24.87272,0.000039,24.040528,0.0006,1.278
2652.00,7.582747,24.87270,0.000041,24.040208,0.0006,1.278
2654.00,7.584674,24.87317,0.000040,24.040386,0.0006,1.278
2656.00,7.586622,24.87287,0.000040,24.040748,0.0005,1.278
2658.00,7.587191,24.87274,0.000040,24.040565,0.0006,1.278
2660.00,7.587397,24.87193,0.000041,24.040503,0.0006,1.278
2662.00,7.586794,24.87153,0.000040,24.040365,0.0006,1.278
2664.00,7.588028,24.87302,0.000040,24.040054,0.0005,1.278
2666.00,7.587891,24.87404,0.000039,24.040495,0.0006,1.278
2668.00,7.587961,24.87396,0.000039,24.040632,0.0006,1.278
2670.00,7.587179,24.87442,0.000040,24.040745,0.0006,1.278
2672.00,7.586422,24.87465,0.000040,24.040288,0.0006,1.278
2674.00,7.585616,24.87462,0.000040,24.040741,0.0005,1.279
2676.00,7.585536,24.87390,0.000039,24.040535,0.0006,1.278
2678.00,7.585616,24.87254,0.000039,24.040259,0.0006,1.279
2680.00,7.585670,24.87311,0.000039,24.040974,0.0006,1.279
2682.00,7.586216,24.87359,0.000040,24.040195,0.0006,1.278
2684.00,7.586984,24.87429,0.000041,24.039823,0.0006,1.278
2686.00,7.586770,24.87505,0.000040,24.041023,0.0006,1.278
2688.00,7.586481,24.87493,0.000041,24.040879,0.0006,1.278
2690.00,7.586516,24.87518,0.000041,24.040192,0.0006,1.279
2692.00,7.586123,24.87481,0.000042,24.040254,0.0006,1.279
2694.00,7.585336,24.87522,0.000041,24.040497,0.0006,1.279
2696.00,7.584661,24.87549,0.000040,24.039964,0.0006,1.279
2698.00,7.584704,24.87616,0.000040,24.040435,0.0006,1.278
2700.00,7.584697,24.87591,0.000040,24.040845,0.0006,1.279
2702.00,7.585496,24.87546,0.000040,24.040795,0.0006,1.279
2704.00,7.585506,24.87677,0.000039,24.040619,0.0006,1.279
2706.00,7.584913,24.87562,0.000039,24.040430,0.0006,1.279
2708.00,7.584740,24.87515,0.000040,24.040461,0.0006,1.278
2710.00,7.584580,24.87583,0.000040,24.040721,0.0006,1.279
2712.00,7.584172,24.87557,0.000040,24.040634,0.0006,1.279
2714.00,7.583585,24.87533,0.000041,24.040690,0.0006,1.279
2716.00,7.583323,24.87495,0.000040,24.041357,0.0006,1.279
2718.00,7.584301,24.87557,0.000040,24.040710,0.0006,1.279
2720.00,7.584447,24.87590,0.000040,24.040386,0.0006,1.279
2722.00,7.584249,24.87531,0.000040,24.040577,0.0006,1.279
2724.00,7.585258,24.87562,0.000039,24.040726,0.0006,1.279
2726.00,7.585587,24.87586,0.000040,24.041256,0.0006,1.279
2728.00,7.586436,24.87638,0.000040,24.040021,0.0006,1.279
2730.00,7.587773,24.87540,0.000041,24.040768,0.0006,1.279
2732.00,7.587635,24.87552,0.000040,24.040605,0.0006,1.278
2734.00,7.587735,24.87531,0.000040,24.040746,0.0006,1.279
2736.00,7.588285,24.87548,0.000040,24.040574,0.0006,1.279
2738.00,7.587565,24.87568,0.000038,24.041130,0.0006,1.280
2740.00,7.587108,24.87518,0.000039,24.041092,0.0006,1.279
2742.00,7.586264,24.87567,0.000038,24.040712,0.0006,1.279
2744.00,7.585640,24.87540,0.000040,24.040579,0.0006,1.279
2746.00,7.586509,24.87454,0.000041,24.040765,0.0006,1.279
2748.00,7.586831,24.87572,0.000040,24.040961,0.0006,1.280
2750.00,7.585975,24.87620,0.000040,24.040514,0.0006,1.279
2752.00,7.585681,24.87705,0.000041,24.040803,0.0006,1.279
2754.00,7.585395,24.87632,0.000041,24.040808,0.0006,1.279
2756.00,7.586169,24.87559,0.000041,24.039944,0.0006,1.279
2758.00,7.586515,24.87464,0.000040,24.040655,0.0006,1.279
2760.00,7.586274,24.87459,0.000040,24.040905,0.0006,1.279
2762.00,7.585620,24.87378,0.000040,24.041332,0.0006,1.279
2764.00,7.584600,24.87424,0.000040,24.040406,0.0005,1.280
2766.00,7.584085,24.87462,0.000040,24.041014,0.0006,1.280
2768.00,7.583862,24.87436,0.000040,24.041174,0.0006,1.280
2770.00,7.584370,24.87368,0.000039,24.040041,0.0006,1.279
2772.00,7.584590,24.87356,0.000040,24.040548,0.0006,1.280
2774.00,7.585122,24.87330,0.000041,24.041419,0.0006,1.280
2776.00,7.585747,24.87340,0.000040,24.040455,0.0006,1.280
2778.00,7.585153,24.87367,0.000042,24.040321,0.0006,1.280
2780.00,7.585830,24.87364,0.000040,24.040599,0.0006,1.280
2782.00,7.586443,24.87333,0.000039,24.040577,0.0006,1.280
2784.00,7.585857,24.87408,0.000040,24.040761,0.0006,1.280
2786.00,7.586586,24.87419,0.000041,24.040419,0.0006,1.280
2788.00,7.587491,24.87507,0.000039,24.040428,0.0006,1.280
2790.00,7.586473,24.87508,0.000040,24.040348,0.0006,1.280
2792.00,7.585757,24.87465,0.000041,24.040799,0.0006,1.280
2794.00,7.585400,24.87440,0.000040,24.040979,0.0006,1.281
2796.00,7.584666,24.87530,0.000038,24.040308,0.0006,1.280
2798.00,7.584926,24.87470,0.000040,24.040306,0.0006,1.280
2800.00,7.585460,24.87501,0.000040,24.040759,0.0006,1.280
2802.00,7.585259,24.87461,0.000039,24.040292,0.0006,1.280
2804.00,7.585621,24.87538,0.000040,24.041283,0.0006,1.281
2806.00,7.586624,24.87512,0.000040,24.040750,0.0006,1.280
2808.00,7.586627,24.87461,0.000040,24.040986,0.0006,1.280
2810.00,7.585881,24.87554,0.000041,24.040375,0.0006,1.280
2812.00,7.586638,24.87566,0.000041,24.040801,0.0006,1.280
2814.00,7.587416,24.87485,0.000042,24.040972,0.0006,1.280
2816.00,7.587379,24.87432,0.000040,24.040321,0.0006,1.280
2818.00,7.587631,24.87531,0.000041,24.040721,0.0006,1.281
2820.00,7.588690,24.87476,0.000040,24.040479,0.0006,1.280
2822.00,7.589267,24.87523,0.000040,24.040592,0.0006,1.280
2824.00,7.588699,24.87516,0.000039,24.040550,0.0006,1.280
2826.00,7.589698,24.87452,0.000040,24.040094,0.0006,1.280
2828.00,7.590314,24.87430,0.000040,24.040837,0.0006,1.280
2830.00,7.590478,24.87477,0.000041,24.040397,0.0006,1.280
2832.00,7.590746,24.87502,0.000041,24.040090,0.0006,1.281
2834.00,7.591397,24.87434,0.000040,24.041074,0.0006,1.281
2836.00,7.592089,24.87370,0.000039,24.041085,0.0006,1.281
2838.00,7.592355,24.87493,0.000040,24.040819,0.0006,1.281
2840.00,7.591705,24.87516,0.000040,24.040526,0.0005,1.281
2842.00,7.591462,24.87548,0.000040,24.039912,0.0006,1.280
2844.00,7.590607,24.87638,0.000040,24.040105,0.0006,1.280
2846.00,7.588773,24.87576,0.000041,24.040485,0.0006,1.280
2848.00,7.588384,24.87593,0.000040,24.040510,0.0006,1.281
2850.00,7.588793,24.87560,0.000040,24.041010,0.0006,1.280
2852.00,7.590257,24.87502,0.000041,24.040174,0.0006,1.281
2854.00,7.590606,24.87559,0.000040,24.040285,0.0006,1.280
2856.00,7.590703,24.87600,0.000040,24.040461,0.0006,1.282
2858.00,7.589893,24.87549,0.000040,24.040263,0.0006,1.282
2860.00,7.588902,24.87539,0.000040,24.040781,0.0006,1.282
2862.00,7.588720,24.87554,0.000040,24.040999,0.0006,1.281
2864.00,7.588998,24.87519,0.000040,24.040470,0.0006,1.281
2866.00,7.588137,24.87478,0.000039,24.041117,0.0006,1.281
2868.00,7.588226,24.87434,0.000040,24.040834,0.0006,1.281
2870.00,7.588391,24.87409,0.000040,24.040745,0.0006,1.281
2872.00,7.586942,24.87431,0.000040,24.040479,0.0006,1.281
2874.00,7.587273,24.87434,0.000041,24.041019,0.0006,1.281
2876.00,7.586756,24.87507,0.000041,24.040612,0.0006,1.281
2878.00,7.586499,24.87460,0.000041,24.039959,0.0006,1.281
2880.00,7.586529,24.87476,0.000041,24.040686,0.0006,1.281
2882.00,7.586214,24.87597,0.000042,24.041021,0.0006,1.281
2884.00,7.586334,24.87601,0.000041,24.040325,0.0006,1.281
2886.00,7.586273,24.87620,0.000042,24.040466,0.0006,1.281
2888.00,7.586347,24.87658,0.000042,24.040745,0.0006,1.281
2890.00,7.587060,24.87588,0.000041,24.040441,0.0006,1.281
2892.00,7.587418,24.87562,0.000041,24.040950,0.0006,1.282
2894.00,7.587406,24.87559,0.000040,24.041939,0.0006,1.282
2896.00,7.587487,24.87575,0.000040,24.041039,0.0006,1.282
2898.00,7.587920,24.87544,0.000041,24.040628,0.0006,1.281
2900.00,7.588790,24.87601,0.000041,24.040552,0.0006,1.282
2902.00,7.588216,24.87549,0.000041,24.041006,0.0006,1.281
2904.00,7.588938,24.87683,0.000042,24.040661,0.0006,1.281
2906.00,7.588423,24.87759,0.000041,24.040594,0.0006,1.281
2908.00,7.587540,24.87755,0.000041,24.040708,0.0006,1.282
2910.00,7.587565,24.87722,0.000040,24.040410,0.0006,1.282
2912.00,7.587628,24.87641,0.000041,24.040205,0.0006,1.282
2914.00,7.587742,24.87703,0.000042,24.040339,0.0006,1.282
2916.00,7.588623,24.87739,0.000041,24.041176,0.0006,1.282
2918.00,7.588571,24.87705,0.000041,24.040792,0.0006,1.282
2920.00,7.587727,24.87581,0.000041,24.039955,0.0006,1.282
2922.00,7.588030,24.87596,0.000041,24.040805,0.0006,1.282
2924.00,7.587681,24.87646,0.000041,24.040992,0.0006,1.283
2926.00,7.587931,24.87565,0.000040,24.040868,0.0006,1.282
2928.00,7.588169,24.87560,0.000040,24.040857,0.0006,1.282
2930.00,7.589133,24.87600,0.000042,24.040946,0.0006,1.282
2932.00,7.588941,24.87592,0.000041,24.041621,0.0006,1.282
2934.00,7.588313,24.87535,0.000041,24.041174,0.0006,1.282
2936.00,7.588904,24.87596,0.000041,24.040783,0.0006,1.282
2938.00,7.589531,24.87622,0.000040,24.041274,0.0006,1.282
2940.00,7.589757,24.87725,0.000041,24.040775,0.0006,1.282
2942.00,7.589181,24.87692,0.000040,24.040328,0.0006,1.282
2944.00,7.589483,24.87618,0.000041,24.040703,0.0006,1.282
2946.00,7.588834,24.87585,0.000040,24.040848,0.0006,1.283
2948.00,7.588673,24.87639,0.000039,24.040710,0.0006,1.283
2950.00,7.588284,24.87638,0.000040,24.040823,0.0006,1.283
2952.00,7.587881,24.87689,0.000040,24.041068,0.0006,1.283
2954.00,7.587617,24.87766,0.000040,24.040972,0.0006,1.283
2956.00,7.587293,24.87716,0.000040,24.040823,0.0006,1.282
2958.00,7.588329,24.87663,0.000041,24.040428,0.0006,1.282
2960.00,7.588886,24.87603,0.000041,24.040995,0.0006,1.283
2962.00,7.587967,24.87571,0.000041,24.040674,0.0006,1.283
2964.00,7.587794,24.87686,0.000040,24.040225,0.0006,1.283
2966.00,7.587268,24.87685,0.000041,24.040446,0.0006,1.284
2968.00,7.587124,24.87681,0.000039,24.040568,0.0006,1.283
2970.00,7.587057,24.87771,0.000040,24.041377,0.0005,1.283
2972.00,7.586747,24.87764,0.000041,24.040614,0.0006,1.283
2974.00,7.587384,24.87722,0.000040,24.040181,0.0006,1.283
2976.00,7.588127,24.87712,0.000041,24.040659,0.0006,1.284
2978.00,7.588970,24.87710,0.000041,24.040366,0.0006,1.283
2980.00,7.589209,24.87650,0.000042,24.040906,0.0006,1.283
2982.00,7.589936,24.87661,0.000041,24.041774,0.0005,1.283
2984.00,7.590335,24.87667,0.000039,24.040121,0.0006,1.283
2986.00,7.590138,24.87697,0.000040,24.040672,0.0006,1.283
2988.00,7.590245,24.87550,0.000039,24.040885,0.0006,1.284
2990.00,7.588926,24.87487,0.000041,24.039992,0.0006,1.283
2992.00,7.588060,24.87552,0.000039,24.040348,0.0006,1.283
2994.00,7.587918,24.87601,0.000040,24.040826,0.0006,1.283
2996.00,7.587301,24.87560,0.000039,24.039703,0.0006,1.283
2998.00,7.586880,24.87534,0.000040,24.040303,0.0006,1.283
3000.00,7.586880,24.87475,0.000040,24.040486,0.0006,1.284
3002.00,7.587986,24.87580,0.000041,24.040861,0.0005,1.283
@5,12.0000,24.0
3004.00,7.587462,24.87501,0.000041,24.039984,0.0006,1.283
3006.00,7.583965,24.87545,0.000040,24.041183,0.0006,1.283
3008.00,7.575344,24.87585,0.000040,24.040806,0.0006,1.283
3010.00,7.547559,24.87573,0.000040,24.039988,0.0006,1.283
3012.00,7.501989,24.87545,0.000041,24.040337,0.0006,1.283
3014.00,7.449554,24.87541,0.000040,24.040603,0.0006,1.284
3016.00,7.396165,24.87567,0.000040,24.040225,0.0006,1.284
3018.00,7.341818,24.87560,0.000039,24.040590,0.0006,1.284
3020.00,7.290012,24.87596,0.000039,24.040335,0.0006,1.284
3022.00,7.243008,24.87444,0.000039,24.041074,0.0006,1.284
3024.00,7.200586,24.87397,0.000038,24.040626,0.0006,1.285
3026.00,7.163926,24.87410,0.000038,24.040212,0.0006,1.285
3028.00,7.130882,24.87430,0.000037,24.041135,0.0006,1.285
3030.00,7.104429,24.87494,0.000039,24.040386,0.0006,1.285
3032.00,7.090120,24.87489,0.000038,24.040812,0.0006,1.286
3034.00,7.094455,24.87380,0.000038,24.040161,0.0006,1.286
3036.00,7.113820,24.87421,0.000037,24.041257,0.0006,1.286
3038.00,7.141688,24.87440,0.000040,24.040992,0.0006,1.285
3040.00,7.173325,24.87361,0.000038,24.040834,0.0005,1.285
3042.00,7.207172,24.87464,0.000038,24.040899,0.0006,1.285
3044.00,7.241901,24.87552,0.000039,24.039839,0.0006,1.284
3046.00,7.276133,24.87501,0.000040,24.040275,0.0006,1.284
3048.00,7.308098,24.87612,0.000041,24.039881,0.0006,1.284
3050.00,7.337205,24.87616,0.000040,24.040621,0.0006,1.285
3052.00,7.364015,24.87529,0.000041,24.040979,0.0006,1.285
3054.00,7.388092,24.87555,0.000042,24.040837,0.0006,1.285
3056.00,7.409291,24.87615,0.000042,24.039686,0.0006,1.285
3058.00,7.428533,24.87545,0.000041,24.041159,0.0006,1.285
3060.00,7.445517,24.87536,0.000041,24.039786,0.0006,1.285
3062.00,7.460513,24.87521,0.000040,24.041230,0.0006,1.285
3064.00,7.472867,24.87488,0.000040,24.040603,0.0006,1.285
3066.00,7.484010,24.87481,0.000038,24.040803,0.0006,1.285
3068.00,7.494640,24.87502,0.000040,24.040205,0.0006,1.285
3070.00,7.503547,24.87479,0.000041,24.040606,0.0006,1.285
3072.00,7.512050,24.87490,0.000039,24.040785,0.0006,1.285
3074.00,7.519331,24.87526,0.000040,24.040479,0.0006,1.285
3076.00,7.525490,24.87388,0.000040,24.040759,0.0006,1.285
3078.00,7.529561,24.87408,0.000040,24.040915,0.0006,1.285
3080.00,7.532916,24.87388,0.000039,24.041319,0.0006,1.285
3082.00,7.536498,24.87319,0.000040,24.041385,0.0006,1.285
3084.00,7.540097,24.87372,0.000040,24.040323,0.0006,1.285
3086.00,7.544177,24.87417,0.000040,24.040203,0.0006,1.285
3088.00,7.547461,24.87494,0.000040,24.041070,0.0006,1.285
3090.00,7.550164,24.87487,0.000040,24.039897,0.0006,1.285
3092.00,7.552161,24.87429,0.000039,24.040297,0.0006,1.285
3094.00,7.553828,24.87429,0.000040,24.040794,0.0006,1.285
3096.00,7.555824,24.87434,0.000040,24.040361,0.0006,1.285
3098.00,7.555619,24.87524,0.000041,24.040443,0.0006,1.286
3100.00,7.555781,24.87386,0.000040,24.040555,0.0006,1.285
3102.00,7.557143,24.87327,0.000040,24.040195,0.0006,1.285
3104.00,7.557131,24.87354,0.000041,24.041314,0.0006,1.287
3106.00,7.557410,24.87322,0.000040,24.040485,0.0006,1.286
3108.00,7.558228,24.87317,0.000041,24.039868,0.0006,1.285
3110.00,7.558895,24.87348,0.000041,24.040245,0.0006,1.285
3112.00,7.560629,24.87391,0.000041,24.040663,0.0006,1.285
3114.00,7.561385,24.87362,0.000042,24.039792,0.0006,1.285
3116.00,7.561472,24.87505,0.000041,24.040581,0.0006,1.286
3118.00,7.563032,24.87566,0.000040,24.040457,0.0006,1.286
3120.00,7.564707,24.87560,0.000040,24.039961,0.0006,1.287
3122.00,7.565656,24.87512,0.000040,24.040668,0.0006,1.286
3124.00,7.566188,24.87548,0.000040,24.040923,0.0006,1.286
3126.00,7.566453,24.87481,0.000040,24.040746,0.0006,1.286
3128.00,7.566973,24.87402,0.000039,24.040606,0.0006,1.286
3130.00,7.567964,24.87490,0.000039,24.040574,0.0006,1.286
3132.00,7.568084,24.87469,0.000040,24.040561,0.0005,1.286
3134.00,7.568812,24.87512,0.000041,24.040945,0.0006,1.286
3136.00,7.570041,24.87443,0.000041,24.041768,0.0006,1.285
3138.00,7.569719,24.87512,0.000041,24.041037,0.0006,1.286
3140.00,7.570224,24.87541,0.000040,24.041103,0.0006,1.286
3142.00,7.569980,24.87605,0.000041,24.041086,0.0006,1.286
3144.00,7.569274,24.87598,0.000040,24.041108,0.0006,1.286
3146.00,7.569703,24.87717,0.000041,24.040734,0.0006,1.286
3148.00,7.569306,24.87664,0.000041,24.041028,0.0006,1.286
3150.00,7.570463,24.87695,0.000040,24.040963,0.0006,1.286
3152.00,7.571049,24.87597,0.000039,24.040694,0.0006,1.286
3154.00,7.571302,24.87637,0.000040,24.040794,0.0006,1.286
3156.00,7.571580,24.87698,0.000040,24.040523,0.0006,1.285
3158.00,7.571388,24.87640,0.000040,24.040874,0.0006,1.286
3160.00,7.572377,24.87612,0.000040,24.041810,0.0006,1.286
3162.00,7.572516,24.87605,0.000040,24.040795,0.0006,1.286
3164.00,7.573213,24.87584,0.000040,24.040497,0.0006,1.287
3166.00,7.574187,24.87556,0.000040,24.040525,0.0006,1.287
3168.00,7.574659,24.87494,0.000040,24.041452,0.0006,1.285
3170.00,7.575449,24.87448,0.000041,24.040608,0.0006,1.287
3172.00,7.576013,24.87467,0.000041,24.041206,0.0006,1.286
3174.00,7.575944,24.87418,0.000041,24.040565,0.0006,1.286
3176.00,7.576145,24.87442,0.000041,24.040775,0.0006,1.285
3178.00,7.575985,24.87539,0.000041,24.040743,0.0006,1.286
3180.00,7.576657,24.87306,0.000041,24.040355,0.0006,1.287
3182.00,7.577231,24.87305,0.000041,24.040723,0.0006,1.287
3184.00,7.577845,24.87333,0.000041,24.040797,0.0006,1.287
3186.00,7.577042,24.87355,0.000040,24.041657,0.0006,1.287
3188.00,7.577091,24.87338,0.000040,24.039915,0.0006,1.287
3190.00,7.577029,24.87394,0.000041,24.039977,0.0006,1.286
3192.00,7.576841,24.87446,0.000042,24.040208,0.0006,1.286
3194.00,7.576414,24.87388,0.000040,24.040219,0.0006,1.287
3196.00,7.576488,24.87372,0.000041,24.040174,0.0006,1.287
3198.00,7.576286,24.87462,0.000041,24.040795,0.0006,1.287
3200.00,7.576696,24.87386,0.000041,24.040494,0.0006,1.286
3202.00,7.576501,24.87463,0.000040,24.041141,0.0006,1.286
3204.00,7.576479,24.87518,0.000040,24.041090,0.0006,1.287
3206.00,7.575988,24.87474,0.000040,24.040694,0.0006,1.287
3208.00,7.575983,24.87405,0.000039,24.040797,0.0006,1.287
3210.00,7.576690,24.87382,0.000041,24.041119,0.0006,1.286
3212.00,7.577598,24.87363,0.000041,24.040790,0.0006,1.286
3214.00,7.577076,24.87371,0.000041,24.040872,0.0006,1.286
3216.00,7.576362,24.87371,0.000040,24.040806,0.0006,1.286
3218.00,7.575805,24.87296,0.000041,24.040605,0.0006,1.287
3220.00,7.575106,24.87264,0.000040,24.040877,0.0006,1.287
3222.00,7.575817,24.87401,0.000040,24.041057,0.0006,1.287
3224.00,7.576599,24.87427,0.000041,24.041066,0.0006,1.287
3226.00,7.577115,24.87410,0.000041,24.040572,0.0006,1.287
3228.00,7.577607,24.87485,0.000041,24.040115,0.0006,1.287
3230.00,7.578509,24.87437,0.000041,24.040563,0.0006,1.286
3232.00,7.578197,24.87472,0.000041,24.040579,0.0006,1.286
3234.00,7.577895,24.87412,0.000040,24.040497,0.0006,1.287
3236.00,7.577818,24.87471,0.000041,24.040875,0.0006,1.286
3238.00,7.577773,24.87388,0.000041,24.040854,0.0006,1.287
3240.00,7.578372,24.87255,0.000040,24.040861,0.0006,1.287
3242.00,7.578737,24.87289,0.000040,24.040132,0.0006,1.287
3244.00,7.578335,24.87292,0.000040,24.040517,0.0006,1.286
3246.00,7.578693,24.87292,0.000041,24.041368,0.0006,1.286
3248.00,7.580000,24.87322,0.000041,24.040659,0.0006,1.286
3250.00,7.580368,24.87346,0.000041,24.041079,0.0006,1.287
3252.00,7.580228,24.87366,0.000042,24.040877,0.0006,1.287
3254.00,7.579430,24.87303,0.000040,24.040799,0.0006,1.287
3256.00,7.579676,24.87323,0.000041,24.040995,0.0006,1.286
3258.00,7.579106,24.87310,0.000041,24.041152,0.0006,1.286
3260.00,7.579626,24.87297,0.000042,24.040255,0.0005,1.287
3262.00,7.579917,24.87258,0.000040,24.040530,0.0006,1.288
3264.00,7.579729,24.87234,0.000039,24.041265,0.0006,1.288
3266.00,7.579156,24.87218,0.000040,24.040457,0.0006,1.287
3268.00,7.579703,24.87207,0.000041,24.041012,0.0006,1.287
3270.00,7.579859,24.87251,0.000041,24.040737,0.0006,1.287
3272.00,7.579298,24.87252,0.000041,24.040495,0.0006,1.287
3274.00,7.578295,24.87223,0.000041,24.041132,0.0006,1.287
3276.00,7.578776,24.87249,0.000041,24.041035,0.0006,1.288
3278.00,7.579886,24.87218,0.000041,24.041108,0.0006,1.287
3280.00,7.580296,24.87254,0.000041,24.041165,0.0006,1.287
3282.00,7.580503,24.87330,0.000040,24.040137,0.0006,1.287
3284.00,7.580746,24.87394,0.000041,24.040990,0.0006,1.287
3286.00,7.581049,24.87298,0.000041,24.041217,0.0006,1.288
3288.00,7.581927,24.87278,0.000041,24.041334,0.0006,1.288
3290.00,7.582002,24.87238,0.000040,24.041181,0.0006,1.288
3292.00,7.581582,24.87256,0.000041,24.040170,0.0006,1.287
3294.00,7.580711,24.87248,0.000040,24.040821,0.0006,1.287
3296.00,7.580356,24.87229,0.000041,24.040843,0.0006,1.288
3298.00,7.580684,24.87282,0.000041,24.041165,0.0006,1.287
3300.00,7.580787,24.87371,0.000042,24.040897,0.0006,1.287
3302.00,7.580196,24.87393,0.000041,24.040088,0.0006,1.288
3304.00,7.579911,24.87344,0.000040,24.041470,0.0006,1.288
3306.00,7.580258,24.87257,0.000040,24.042585,0.0006,1.288
3308.00,7.580212,24.87312,0.000040,24.041286,0.0006,1.288
3310.00,7.578962,24.87287,0.000039,24.040792,0.0006,1.288
3312.00,7.579936,24.87386,0.000039,24.040885,0.0006,1.288
3314.00,7.580724,24.87425,0.000040,24.040997,0.0006,1.287
3316.00,7.581395,24.87430,0.000040,24.041105,0.0006,1.288
3318.00,7.581623,24.87380,0.000040,24.041317,0.0006,1.288
3320.00,7.581302,24.87397,0.000040,24.040845,0.0006,1.288
3322.00,7.581717,24.87324,0.000041,24.041050,0.0006,1.287
3324.00,7.581956,24.87346,0.000040,24.041088,0.0006,1.288
3326.00,7.581940,24.87402,0.000040,24.040730,0.0006,1.288
3328.00,7.582035,24.87393,0.000040,24.040288,0.0006,1.288
3330.00,7.582495,24.87433,0.000040,24.040428,0.0006,1.288
3332.00,7.582569,24.87396,0.000041,24.040421,0.0006,1.288
3334.00,7.582845,24.87337,0.000042,24.040148,0.0006,1.288
3336.00,7.582150,24.87326,0.000040,24.040263,0.0006,1.288
3338.00,7.581939,24.87302,0.000041,24.040074,0.0006,1.288
3340.00,7.580867,24.87312,0.000040,24.040974,0.0006,1.288
3342.00,7.581324,24.87330,0.000040,24.040679,0.0006,1.288
3344.00,7.580018,24.87256,0.000041,24.041008,0.0006,1.288
3346.00,7.580315,24.87154,0.000039,24.040890,0.0006,1.288
3348.00,7.580064,24.87209,0.000040,24.040943,0.0006,1.288
3350.00,7.580276,24.87212,0.000039,24.040506,0.0006,1.288
3352.00,7.580936,24.87180,0.000040,24.040695,0.0006,1.288
3354.00,7.581046,24.87199,0.000040,24.040570,0.0006,1.288
3356.00,7.581392,24.87237,0.000040,24.040895,0.0006,1.288
3358.00,7.581694,24.87268,0.000040,24.040577,0.0006,1.288
3360.00,7.581860,24.87239,0.000040,24.040566,0.0006,1.288
3362.00,7.582907,24.87212,0.000041,24.040650,0.0006,1.288
3364.00,7.582602,24.87215,0.000041,24.040650,0.0006,1.288
3366.00,7.582933,24.87230,0.000041,24.040652,0.0006,1.288
3368.00,7.583099,24.87163,0.000039,24.040928,0.0006,1.289
3370.00,7.583732,24.87131,0.000041,24.040799,0.0005,1.288
3372.00,7.584482,24.87112,0.000041,24.041023,0.0006,1.287
3374.00,7.584961,24.87117,0.000040,24.040752,0.0006,1.288
3376.00,7.585492,24.87139,0.000041,24.040586,0.0006,1.288
3378.00,7.586367,24.87099,0.000041,24.040619,0.0006,1.289
3380.00,7.587352,24.87151,0.000039,24.040481,0.0006,1.289
3382.00,7.586822,24.87072,0.000039,24.039746,0.0006,1.288
3384.00,7.585801,24.87152,0.000040,24.040872,0.0006,1.288
3386.00,7.585914,24.87233,0.000040,24.040765,0.0006,1.288
3388.00,7.585644,24.87288,0.000040,24.040190,0.0006,1.288
3390.00,7.584867,24.87266,0.000042,24.041001,0.0006,1.288
3392.00,7.584660,24.87323,0.000040,24.040875,0.0006,1.288
3394.00,7.584735,24.87319,0.000041,24.041137,0.0006,1.288
3396.00,7.585309,24.87332,0.000041,24.040401,0.0006,1.288
3398.00,7.584934,24.87456,0.000040,24.041005,0.0005,1.289
3400.00,7.584600,24.87372,0.000039,24.040874,0.0005,1.289
3402.00,7.584641,24.87335,0.000039,24.040432,0.0006,1.289
3404.00,7.584850,24.87291,0.000040,24.040381,0.0006,1.288
3406.00,7.584842,24.87221,0.000040,24.040475,0.0006,1.288
3408.00,7.583051,24.87296,0.000041,24.040597,0.0006,1.289
3410.00,7.582168,24.87245,0.000040,24.041019,0.0005,1.289
3412.00,7.582485,24.87311,0.000040,24.040999,0.0006,1.287
3414.00,7.582968,24.87354,0.000040,24.040885,0.0006,1.287
3416.00,7.582547,24.87404,0.000041,24.041152,0.0006,1.288
3418.00,7.582581,24.87289,0.000040,24.041334,0.0006,1.288
3420.00,7.581646,24.87342,0.000040,24.041165,0.0006,1.289
3422.00,7.582021,24.87427,0.000039,24.040188,0.0006,1.289
3424.00,7.581692,24.87366,0.000040,24.040306,0.0005,1.289
3426.00,7.582172,24.87407,0.000040,24.040861,0.0006,1.289
3428.00,7.583149,24.87321,0.000041,24.040868,0.0006,1.289
3430.00,7.582536,24.87338,0.000040,24.041103,0.0006,1.289
3432.00,7.581987,24.87384,0.000039,24.040975,0.0006,1.288
3434.00,7.582391,24.87389,0.000040,24.040394,0.0006,1.289
3436.00,7.583390,24.87374,0.000040,24.040577,0.0006,1.289
3438.00,7.583375,24.87374,0.000039,24.040341,0.0006,1.289
3440.00,7.583065,24.87385,0.000040,24.041392,0.0006,1.289
3442.00,7.583481,24.87259,0.000040,24.040957,0.0006,1.289
3444.00,7.583049,24.87203,0.000040,24.041225,0.0006,1.288
3446.00,7.582077,24.87257,0.000040,24.040665,0.0005,1.289
3448.00,7.582095,24.87288,0.000039,24.040741,0.0006,1.289
3450.00,7.581796,24.87276,0.000040,24.040745,0.0006,1.289
3452.00,7.581980,24.87345,0.000041,24.040326,0.0006,1.289
3454.00,7.582512,24.87386,0.000039,24.040992,0.0006,1.289
3456.00,7.583517,24.87344,0.000040,24.040292,0.0006,1.288
3458.00,7.584586,24.87408,0.000042,24.040645,0.0005,1.288
3460.00,7.583598,24.87409,0.000041,24.040875,0.0005,1.289
3462.00,7.583227,24.87549,0.000041,24.039915,0.0005,1.289
3464.00,7.583290,24.87490,0.000041,24.040666,0.0005,1.288
3466.00,7.583465,24.87482,0.000041,24.040728,0.0005,1.289
3468.00,7.583075,24.87432,0.000039,24.040461,0.0005,1.289
3470.00,7.583010,24.87330,0.000040,24.041219,0.0006,1.288
3472.00,7.583062,24.87287,0.000040,24.040199,0.0006,1.289
3474.00,7.584091,24.87290,0.000039,24.040534,0.0006,1.289
3476.00,7.584034,24.87344,0.000039,24.040606,0.0006,1.289
3478.00,7.583573,24.87460,0.000039,24.039915,0.0006,1.289
3480.00,7.582883,24.87353,0.000038,24.040086,0.0006,1.289
3482.00,7.582031,24.87283,0.000038,24.039612,0.0005,1.289
3484.00,7.581925,24.87292,0.000039,24.040210,0.0006,1.289
3486.00,7.582267,24.87376,0.000039,24.040541,0.0006,1.289
3488.00,7.582829,24.87380,0.000039,24.039757,0.0006,1.289
3490.00,7.583047,24.87329,0.000040,24.040630,0.0005,1.289
3492.00,7.583774,24.87390,0.000040,24.040457,0.0006,1.289
3494.00,7.584921,24.87423,0.000039,24.040645,0.0006,1.289
3496.00,7.584820,24.87347,0.000040,24.040341,0.0006,1.289
3498.00,7.584655,24.87342,0.000040,24.040806,0.0006,1.288
3500.00,7.583481,24.87284,0.000041,24.040866,0.0006,1.287
3502.00,7.584312,24.87394,0.000041,24.040874,0.0006,1.288
3504.00,7.585687,24.87351,0.000041,24.040746,0.0006,1.289
3506.00,7.585963,24.87284,0.000040,24.041128,0.0006,1.288
3508.00,7.584994,24.87307,0.000039,24.039888,0.0006,1.289
3510.00,7.584837,24.87335,0.000040,24.040694,0.0006,1.289
3512.00,7.585855,24.87288,0.000039,24.041008,0.0006,1.289
3514.00,7.585437,24.87211,0.000040,24.040643,0.0006,1.289
3516.00,7.585144,24.87211,0.000040,24.040952,0.0006,1.289
3518.00,7.584492,24.87237,0.000039,24.040481,0.0006,1.289
3520.00,7.584037,24.87242,0.000039,24.040486,0.0006,1.289
3522.00,7.584289,24.87205,0.000040,24.040761,0.0006,1.289
3524.00,7.584104,24.87245,0.000040,24.040588,0.0006,1.289
3526.00,7.583659,24.87162,0.000040,24.040943,0.0006,1.289
3528.00,7.583252,24.87161,0.000040,24.040608,0.0006,1.289
3530.00,7.583302,24.87165,0.000038,24.040783,0.0006,1.289
3532.00,7.583739,24.87261,0.000039,24.040292,0.0006,1.289
3534.00,7.584732,24.87358,0.000040,24.040088,0.0005,1.289
3536.00,7.585018,24.87371,0.000040,24.040679,0.0005,1.289
3538.00,7.585203,24.87387,0.000041,24.041288,0.0006,1.289
3540.00,7.585779,24.87309,0.000039,24.040799,0.0006,1.290
3542.00,7.586025,24.87410,0.000038,24.040588,0.0006,1.288
3544.00,7.585382,24.87470,0.000040,24.040695,0.0005,1.289
3546.00,7.585349,24.87426,0.000041,24.040977,0.0006,1.289
3548.00,7.584994,24.87343,0.000040,24.040099,0.0006,1.289
3550.00,7.586396,24.87349,0.000040,24.039995,0.0006,1.289
3552.00,7.586224,24.87342,0.000039,24.040335,0.0006,1.289
3554.00,7.586472,24.87305,0.000040,24.041176,0.0006,1.289
3556.00,7.586233,24.87326,0.000040,24.040470,0.0006,1.289
3558.00,7.585786,24.87368,0.000040,24.040999,0.0005,1.289
3560.00,7.585626,24.87338,0.000041,24.040806,0.0006,1.289
3562.00,7.585276,24.87344,0.000041,24.040845,0.0006,1.289
3564.00,7.585078,24.87322,0.000039,24.040525,0.0006,1.289
3566.00,7.585551,24.87360,0.000040,24.040463,0.0005,1.289
3568.00,7.585482,24.87423,0.000040,24.040539,0.0006,1.290
3570.00,7.585678,24.87363,0.000039,24.040654,0.0005,1.289
3572.00,7.586134,24.87277,0.000040,24.040266,0.0006,1.289
3574.00,7.586582,24.87308,0.000040,24.040223,0.0006,1.289
3576.00,7.586825,24.87309,0.000039,24.040083,0.0006,1.289
3578.00,7.587193,24.87173,0.000038,24.039988,0.0006,1.290
3580.00,7.586835,24.87175,0.000039,24.040265,0.0006,1.289
3582.00,7.586124,24.87266,0.000039,24.040155,0.0006,1.289
3584.00,7.586078,24.87418,0.000040,24.040823,0.0006,1.289
3586.00,7.585874,24.87468,0.000041,24.039954,0.0006,1.289
3588.00,7.585372,24.87418,0.000041,24.040881,0.0006,1.289
3590.00,7.585840,24.87443,0.000039,24.040126,0.0006,1.289
3592.00,7.584300,24.87317,0.000039,24.040865,0.0006,1.289
3594.00,7.584181,24.87429,0.000041,24.041470,0.0005,1.289
3596.00,7.584641,24.87465,0.000041,24.040505,0.0006,1.289
3598.00,7.584926,24.87350,0.000041,24.041239,0.0006,1.288
3600.00,7.585020,24.87342,0.000040,24.040917,0.0005,1.289
3602.00,7.585104,24.87330,0.000039,24.040328,0.0006,1.289
@6,12.0000,24.0
3604.00,7.584319,24.87369,0.000040,24.040790,0.0006,1.289
3606.00,7.581204,24.87427,0.000039,24.040565,0.0006,1.290
3608.00,7.573234,24.87354,0.000040,24.040972,0.0006,1.288
3610.00,7.550822,24.87335,0.000041,24.040488,0.0006,1.288
3612.00,7.513118,24.87255,0.000040,24.040468,0.0006,1.288
3614.00,7.469018,24.87281,0.000041,24.040317,0.0006,1.289
3616.00,7.422415,24.87374,0.000041,24.041015,0.0006,1.289
3618.00,7.376033,24.87348,0.000041,24.040330,0.0006,1.289
3620.00,7.331606,24.87355,0.000040,24.039983,0.0006,1.290
3622.00,7.290112,24.87410,0.000039,24.040405,0.0005,1.290
3624.00,7.250871,24.87496,0.000038,24.040832,0.0006,1.290
3626.00,7.216444,24.87446,0.000038,24.041050,0.0006,1.290
3628.00,7.186917,24.87518,0.000038,24.041065,0.0006,1.291
3630.00,7.163097,24.87416,0.000037,24.040677,0.0006,1.291
3632.00,7.149645,24.87443,0.000038,24.041094,0.0006,1.290
3634.00,7.151429,24.87388,0.000038,24.041017,0.0006,1.291
3636.00,7.167335,24.87439,0.000038,24.040245,0.0006,1.290
3638.00,7.191092,24.87511,0.000038,24.040588,0.0005,1.290
3640.00,7.220092,24.87581,0.000039,24.041828,0.0005,1.290
3642.00,7.250375,24.87548,0.000038,24.041152,0.0006,1.289
3644.00,7.282203,24.87533,0.000039,24.040934,0.0006,1.289
3646.00,7.311718,24.87442,0.000040,24.040768,0.0006,1.289
3648.00,7.337887,24.87526,0.000041,24.040706,0.0005,1.289
3650.00,7.362881,24.87614,0.000040,24.040506,0.0005,1.290
3652.00,7.385279,24.87526,0.000038,24.040201,0.0005,1.290
3654.00,7.405548,24.87554,0.000039,24.040168,0.0005,1.290
3656.00,7.424347,24.87585,0.000040,24.040575,0.0005,1.290
3658.00,7.441218,24.87577,0.000040,24.040374,0.0006,1.289
3660.00,7.456143,24.87564,0.000039,24.040528,0.0006,1.289
3662.00,7.469084,24.87609,0.000040,24.040857,0.0006,1.289
3664.00,7.481342,24.87604,0.000040,24.041510,0.0005,1.289
3666.00,7.492538,24.87590,0.000040,24.040879,0.0005,1.290
3668.00,7.502132,24.87630,0.000040,24.040788,0.0006,1.289
3670.00,7.511656,24.87649,0.000039,24.040161,0.0006,1.289
3672.00,7.518560,24.87603,0.000039,24.040165,0.0006,1.289
3674.00,7.525605,24.87506,0.000039,24.040866,0.0006,1.289
3676.00,7.531121,24.87461,0.000039,24.040845,0.0006,1.289
3678.00,7.534638,24.87511,0.000039,24.040803,0.0006,1.289
3680.00,7.537071,24.87467,0.000039,24.040595,0.0006,1.289
3682.00,7.540631,24.87467,0.000040,24.040221,0.0006,1.289
3684.00,7.543344,24.87532,0.000039,24.040805,0.0005,1.289
3686.00,7.546505,24.87545,0.000039,24.040906,0.0005,1.289
3688.00,7.548021,24.87503,0.000038,24.040701,0.0006,1.289
3690.00,7.549099,24.87483,0.000040,24.040577,0.0006,1.289
3692.00,7.550709,24.87468,0.000040,24.039992,0.0006,1.289
3694.00,7.552486,24.87367,0.000039,24.040026,0.0006,1.289
3696.00,7.554802,24.87401,0.000039,24.040581,0.0005,1.289
3698.00,7.556789,24.87384,0.000038,24.039732,0.0006,1.289
3700.00,7.557625,24.87400,0.000039,24.039850,0.0005,1.289
3702.00,7.558125,24.87363,0.000039,24.040685,0.0005,1.289
3704.00,7.559549,24.87370,0.000040,24.041012,0.0006,1.289
3706.00,7.560858,24.87392,0.000040,24.039868,0.0006,1.289
3708.00,7.563109,24.87398,0.000039,24.040832,0.0005,1.289
3710.00,7.565621,24.87440,0.000039,24.041226,0.0005,1.290
3712.00,7.566415,24.87389,0.000038,24.040823,0.0006,1.290
3714.00,7.566473,24.87413,0.000039,24.040863,0.0005,1.289
3716.00,7.567681,24.87375,0.000039,24.039995,0.0006,1.289
3718.00,7.569073,24.87386,0.000039,24.040334,0.0005,1.289
3720.00,7.568877,24.87379,0.000040,24.040186,0.0006,1.289
3722.00,7.568685,24.87395,0.000040,24.040297,0.0005,1.289
3724.00,7.568526,24.87356,0.000040,24.040170,0.0006,1.289
3726.00,7.567559,24.87392,0.000039,24.040530,0.0006,1.289
3728.00,7.567074,24.87488,0.000040,24.041376,0.0006,1.289
3730.00,7.566780,24.87466,0.000040,24.040675,0.0006,1.289
3732.00,7.565931,24.87470,0.000040,24.040008,0.0005,1.289
3734.00,7.566180,24.87580,0.000040,24.040055,0.0005,1.289
3736.00,7.566461,24.87583,0.000040,24.041072,0.0005,1.290
3738.00,7.566420,24.87599,0.000039,24.040605,0.0005,1.289
3740.00,7.566062,24.87614,0.000039,24.041185,0.0006,1.289
3742.00,7.566664,24.87532,0.000039,24.040075,0.0005,1.289
3744.00,7.567345,24.87464,0.000038,24.039644,0.0005,1.290
3746.00,7.567653,24.87496,0.000040,24.040235,0.0006,1.289
3748.00,7.568514,24.87494,0.000041,24.039999,0.0006,1.289
3750.00,7.570387,24.87474,0.000040,24.040281,0.0005,1.289
3752.00,7.572123,24.87449,0.000040,24.040097,0.0006,1.289
3754.00,7.572257,24.87490,0.000040,24.039914,0.0006,1.289
3756.00,7.572375,24.87499,0.000039,24.040261,0.0006,1.289
3758.00,7.573564,24.87492,0.000041,24.040317,0.0005,1.289
3760.00,7.573018,24.87561,0.000040,24.040905,0.0006,1.290
3762.00,7.573042,24.87607,0.000039,24.040505,0.0005,1.289
3764.00,7.573212,24.87571,0.000040,24.040761,0.0006,1.289
3766.00,7.573576,24.87551,0.000039,24.040515,0.0006,1.290
3768.00,7.573674,24.87590,0.000040,24.040725,0.0006,1.289
3770.00,7.573921,24.87571,0.000040,24.041037,0.0006,1.288
3772.00,7.573826,24.87561,0.000039,24.040345,0.0006,1.289
3774.00,7.574541,24.87605,0.000040,24.041239,0.0006,1.289
3776.00,7.574089,24.87662,0.000040,24.041456,0.0006,1.289
3778.00,7.574032,24.87624,0.000041,24.040857,0.0006,1.289
3780.00,7.574301,24.87597,0.000040,24.041157,0.0005,1.289
3782.00,7.574672,24.87587,0.000040,24.040832,0.0005,1.289
3784.00,7.575195,24.87608,0.000039,24.040268,0.0005,1.289
3786.00,7.575038,24.87618,0.000038,24.040612,0.0005,1.288
3788.00,7.574165,24.87598,0.000040,24.040325,0.0006,1.289
3790.00,7.574036,24.87616,0.000040,24.040543,0.0005,1.289
3792.00,7.573091,24.87582,0.000040,24.040226,0.0005,1.289
3794.00,7.572842,24.87485,0.000039,24.040943,0.0006,1.288
3796.00,7.572089,24.87548,0.000039,24.040623,0.0006,1.288
3798.00,7.573742,24.87596,0.000040,24.040394,0.0006,1.288
3800.00,7.574535,24.87541,0.000040,24.041617,0.0006,1.290
3802.00,7.574655,24.87621,0.000039,24.040350,0.0005,1.290
3804.00,7.574700,24.87622,0.000039,24.040708,0.0005,1.288
3806.00,7.574787,24.87522,0.000038,24.040265,0.0005,1.289
3808.00,7.575140,24.87517,0.000040,24.040550,0.0006,1.288
3810.00,7.575682,24.87456,0.000040,24.040690,0.0006,1.289
3812.00,7.575905,24.87611,0.000039,24.040145,0.0006,1.289
3814.00,7.574674,24.87499,0.000039,24.041319,0.0005,1.289
3816.00,7.575051,24.87451,0.000039,24.041241,0.0005,1.288
3818.00,7.575434,24.87452,0.000040,24.040821,0.0006,1.288
3820.00,7.575468,24.87474,0.000040,24.040592,0.0005,1.289
3822.00,7.576022,24.87462,0.000040,24.040588,0.0005,1.288
3824.00,7.576390,24.87441,0.000040,24.040555,0.0005,1.289
3826.00,7.576165,24.87483,0.000040,24.039784,0.0005,1.288
3828.00,7.576040,24.87469,0.000039,24.040528,0.0006,1.288
3830.00,7.576745,24.87483,0.000038,24.040192,0.0006,1.289
3832.00,7.577689,24.87546,0.000039,24.040430,0.0006,1.289
3834.00,7.576942,24.87517,0.000040,24.040830,0.0006,1.288
3836.00,7.576421,24.87572,0.000040,24.040970,0.0005,1.289
3838.00,7.577425,24.87627,0.000041,24.040223,0.0006,1.288
3840.00,7.578400,24.87693,0.000040,24.041003,0.0005,1.289
3842.00,7.577783,24.87714,0.000040,24.040681,0.0005,1.289
3844.00,7.577464,24.87581,0.000040,24.040932,0.0005,1.289
3846.00,7.578212,24.87553,0.000039,24.040750,0.0005,1.289
3848.00,7.578490,24.87520,0.000039,24.040606,0.0005,1.288
3850.00,7.579337,24.87524,0.000041,24.040625,0.0005,1.289
3852.00,7.579137,24.87561,0.000038,24.040599,0.0005,1.289
3854.00,7.578471,24.87639,0.000040,24.040766,0.0005,1.288
3856.00,7.578393,24.87598,0.000039,24.040475,0.0005,1.289
3858.00,7.578168,24.87625,0.000039,24.040672,0.0006,1.288
3860.00,7.578234,24.87682,0.000039,24.040117,0.0005,1.288
3862.00,7.578059,24.87721,0.000040,24.040235,0.0005,1.289
3864.00,7.578134,24.87695,0.000039,24.040586,0.0005,1.289
3866.00,7.579096,24.87618,0.000039,24.040457,0.0005,1.289
3868.00,7.578726,24.87546,0.000040,24.039859,0.0006,1.289
3870.00,7.578010,24.87494,0.000039,24.040265,0.0005,1.289
3872.00,7.577885,24.87533,0.000038,24.039390,0.0005,1.288
3874.00,7.578508,24.87564,0.000040,24.040990,0.0006,1.288
3876.00,7.578908,24.87613,0.000039,24.040594,0.0005,1.288
3878.00,7.579173,24.87641,0.000040,24.040530,0.0005,1.288
3880.00,7.578754,24.87623,0.000040,24.040785,0.0005,1.289
3882.00,7.578758,24.87638,0.000040,24.040932,0.0005,1.288
3884.00,7.578896,24.87589,0.000040,24.040788,0.0005,1.288
3886.00,7.578155,24.87631,0.000041,24.040595,0.0005,1.288
3888.00,7.577639,24.87550,0.000040,24.040441,0.0006,1.288
3890.00,7.576981,24.87446,0.000039,24.040741,0.0005,1.288
3892.00,7.577833,24.87564,0.000040,24.040210,0.0005,1.288
3894.00,7.579567,24.87623,0.000039,24.040121,0.0005,1.288
3896.00,7.580436,24.87589,0.000040,24.040034,0.0005,1.289
3898.00,7.580665,24.87537,0.000040,24.039790,0.0006,1.288
3900.00,7.580122,24.87723,0.000041,24.040041,0.0005,1.288
3902.00,7.579595,24.87620,0.000040,24.040325,0.0005,1.289
3904.00,7.580595,24.87566,0.000040,24.041135,0.0006,1.288
3906.00,7.581348,24.87529,0.000039,24.040886,0.0005,1.288
3908.00,7.581893,24.87624,0.000039,24.040695,0.0006,1.288
3910.00,7.581365,24.87650,0.000039,24.040497,0.0005,1.288
3912.00,7.581902,24.87618,0.000040,24.040965,0.0006,1.288
3914.00,7.582365,24.87572,0.000041,24.040470,0.0006,1.287
3916.00,7.582133,24.87525,0.000039,24.040030,0.0006,1.288
3918.00,7.581984,24.87481,0.000040,24.041179,0.0006,1.288
3920.00,7.582545,24.87543,0.000040,24.040306,0.0006,1.288
3922.00,7.582978,24.87496,0.000038,24.040792,0.0005,1.288
3924.00,7.582139,24.87451,0.000040,24.041010,0.0005,1.288
3926.00,7.581284,24.87546,0.000038,24.040463,0.0006,1.288
3928.00,7.581112,24.87564,0.000040,24.040503,0.0006,1.287
3930.00,7.581206,24.87476,0.000040,24.040014,0.0005,1.287
3932.00,7.581504,24.87495,0.000039,24.040430,0.0005,1.288
3934.00,7.582008,24.87475,0.000039,24.040517,0.0006,1.288
3936.00,7.581521,24.87423,0.000039,24.040241,0.0006,1.287
3938.00,7.581109,24.87446,0.000039,24.040565,0.0006,1.288
3940.00,7.581919,24.87401,0.000040,24.040319,0.0006,1.287
3942.00,7.580619,24.87446,0.000040,24.041374,0.0005,1.287
3944.00,7.579914,24.87408,0.000039,24.040505,0.0005,1.288
3946.00,7.580794,24.87539,0.000039,24.040510,0.0006,1.288
3948.00,7.580828,24.87563,0.000040,24.041157,0.0006,1.287
3950.00,7.581351,24.87529,0.000040,24.040995,0.0006,1.287
3952.00,7.580025,24.87592,0.000040,24.040114,0.0006,1.287
3954.00,7.579622,24.87519,0.000039,24.040726,0.0006,1.288
3956.00,7.580246,24.87488,0.000039,24.040754,0.0005,1.287
3958.00,7.581169,24.87497,0.000039,24.040486,0.0005,1.287
3960.00,7.581552,24.87540,0.000039,24.040434,0.0005,1.287
3962.00,7.581000,24.87491,0.000039,24.040586,0.0005,1.287
3964.00,7.580674,24.87473,0.000038,24.040475,0.0006,1.287
3966.00,7.580277,24.87541,0.000039,24.040323,0.0005,1.287
3968.00,7.580854,24.87480,0.000040,24.040086,0.0005,1.287
3970.00,7.581524,24.87524,0.000038,24.040274,0.0005,1.288
3972.00,7.582558,24.87516,0.000040,24.040939,0.0005,1.287
3974.00,7.582729,24.87392,0.000040,24.040832,0.0005,1.287
3976.00,7.582651,24.87363,0.000038,24.040741,0.0005,1.288
3978.00,7.582152,24.87427,0.000039,24.039935,0.0006,1.287
3980.00,7.581193,24.87450,0.000039,24.039899,0.0005,1.287
3982.00,7.581425,24.87390,0.000040,24.041114,0.0005,1.287
3984.00,7.581197,24.87379,0.000040,24.040712,0.0006,1.287
3986.00,7.581823,24.87408,0.000040,24.039750,0.0005,1.287
3988.00,7.581916,24.87432,0.000038,24.041023,0.0005,1.288
3990.00,7.582947,24.87346,0.000039,24.040814,0.0005,1.287
3992.00,7.583795,24.87449,0.000038,24.040419,0.0005,1.287
3994.00,7.584773,24.87508,0.000040,24.040183,0.0005,1.287
3996.00,7.583906,24.87410,0.000040,24.040786,0.0005,1.286
3998.00,7.582823,24.87493,0.000040,24.040168,0.0005,1.287
4000.00,7.583072,24.87494,0.000039,24.039975,0.0006,1.287
4002.00,7.583745,24.87440,0.000038,24.040530,0.0005,1.287
4004.00,7.582703,24.87416,0.000039,24.040945,0.0005,1.287
4006.00,7.581827,24.87407,0.000038,24.039977,0.0005,1.287
4008.00,7.582396,24.87396,0.000038,24.040135,0.0005,1.287
4010.00,7.582539,24.87450,0.000039,24.039686,0.0005,1.286
4012.00,7.582243,24.87386,0.000040,24.040421,0.0005,1.287
4014.00,7.582052,24.87459,0.000040,24.040230,0.0005,1.287
4016.00,7.582979,24.87419,0.000040,24.040859,0.0006,1.287
4018.00,7.582444,24.87434,0.000039,24.041066,0.0006,1.286
4020.00,7.581834,24.87339,0.000040,24.040806,0.0006,1.286
4022.00,7.581277,24.87443,0.000040,24.040934,0.0006,1.287
4024.00,7.581287,24.87428,0.000040,24.040634,0.0005,1.286
4026.00,7.581719,24.87380,0.000039,24.039968,0.0006,1.286
4028.00,7.582330,24.87409,0.000039,24.040905,0.0005,1.286
4030.00,7.582162,24.87528,0.000038,24.040410,0.0006,1.286
4032.00,7.583269,24.87378,0.000039,24.040855,0.0005,1.286
4034.00,7.583964,24.87352,0.000039,24.039834,0.0005,1.286
4036.00,7.584079,24.87418,0.000038,24.040179,0.0005,1.287
4038.00,7.583884,24.87423,0.000039,24.040448,0.0005,1.286
4040.00,7.585124,24.87366,0.000040,24.040561,0.0005,1.287
4042.00,7.584465,24.87367,0.000039,24.040886,0.0005,1.286
4044.00,7.584005,24.87406,0.000039,24.040592,0.0005,1.285
4046.00,7.583588,24.87377,0.000039,24.040250,0.0005,1.286
4048.00,7.584247,24.87366,0.000039,24.039903,0.0005,1.286
4050.00,7.583971,24.87329,0.000039,24.040623,0.0005,1.286
4052.00,7.583252,24.87295,0.000040,24.040506,0.0006,1.285
4054.00,7.583744,24.87379,0.000039,24.040134,0.0005,1.286
4056.00,7.583859,24.87345,0.000039,24.040303,0.0006,1.286
4058.00,7.584135,24.87331,0.000038,24.040625,0.0005,1.286
4060.00,7.583749,24.87342,0.000038,24.039970,0.0005,1.286
4062.00,7.583928,24.87296,0.000038,24.040146,0.0005,1.286
4064.00,7.583763,24.87335,0.000039,24.041181,0.0005,1.286
4066.00,7.583191,24.87409,0.000039,24.040521,0.0005,1.286
4068.00,7.581848,24.87426,0.000040,24.040763,0.0006,1.285
4070.00,7.583219,24.87465,0.000040,24.041341,0.0005,1.284
4072.00,7.584092,24.87374,0.000041,24.040286,0.0005,1.285
4074.00,7.583401,24.87374,0.000040,24.040514,0.0005,1.285
4076.00,7.583108,24.87343,0.000039,24.040583,0.0005,1.286
4078.00,7.583438,24.87347,0.000039,24.039899,0.0005,1.286
4080.00,7.584239,24.87398,0.000039,24.040808,0.0006,1.285
4082.00,7.584976,24.87415,0.000039,24.040485,0.0006,1.285
4084.00,7.586214,24.87357,0.000040,24.040099,0.0005,1.285
4086.00,7.585169,24.87290,0.000040,24.040517,0.0005,1.286
4088.00,7.584262,24.87178,0.000039,24.040883,0.0005,1.285
4090.00,7.585141,24.87262,0.000040,24.040194,0.0006,1.285
4092.00,7.585328,24.87341,0.000040,24.040583,0.0005,1.285
4094.00,7.584710,24.87328,0.000040,24.040106,0.0006,1.285
4096.00,7.584293,24.87355,0.000040,24.040737,0.0005,1.285
4098.00,7.583605,24.87351,0.000039,24.041386,0.0005,1.285
4100.00,7.582924,24.87306,0.000039,24.040212,0.0005,1.284
4102.00,7.583227,24.87320,0.000040,24.040074,0.0005,1.285
4104.00,7.582914,24.87280,0.000039,24.040779,0.0006,1.285
4106.00,7.583078,24.87323,0.000039,24.039930,0.0005,1.285
4108.00,7.583730,24.87344,0.000040,24.040559,0.0005,1.285
4110.00,7.583565,24.87356,0.000039,24.040741,0.0005,1.285
4112.00,7.582476,24.87332,0.000039,24.041452,0.0005,1.285
4114.00,7.581624,24.87381,0.000037,24.040566,0.0005,1.285
4116.00,7.580882,24.87331,0.000040,24.040681,0.0005,1.284
4118.00,7.580498,24.87260,0.000039,24.040486,0.0005,1.285
4120.00,7.580584,24.87363,0.000040,24.040179,0.0005,1.285
4122.00,7.580637,24.87439,0.000038,24.041259,0.0005,1.285
4124.00,7.580788,24.87407,0.000039,24.039359,0.0005,1.285
4126.00,7.581904,24.87458,0.000040,24.039548,0.0005,1.285
4128.00,7.582598,24.87434,0.000040,24.040243,0.0005,1.284
4130.00,7.582571,24.87394,0.000038,24.040672,0.0005,1.285
4132.00,7.581892,24.87350,0.000039,24.040008,0.0005,1.285
4134.00,7.582203,24.87380,0.000039,24.040841,0.0005,1.284
4136.00,7.583181,24.87363,0.000039,24.040228,0.0005,1.284
4138.00,7.582938,24.87365,0.000040,24.040672,0.0006,1.284
4140.00,7.583308,24.87344,0.000040,24.039941,0.0005,1.284
4142.00,7.584151,24.87385,0.000040,24.040252,0.0005,1.284
4144.00,7.584086,24.87371,0.000039,24.040961,0.0005,1.285
4146.00,7.584556,24.87379,0.000038,24.040075,0.0005,1.285
4148.00,7.584280,24.87458,0.000038,24.040768,0.0005,1.285
4150.00,7.584037,24.87459,0.000039,24.041234,0.0006,1.285
4152.00,7.584582,24.87413,0.000038,24.040643,0.0005,1.284
4154.00,7.584662,24.87442,0.000038,24.040443,0.0006,1.284
4156.00,7.584053,24.87426,0.000038,24.040832,0.0005,1.284
4158.00,7.584573,24.87402,0.000038,24.039788,0.0005,1.284
4160.00,7.584962,24.87390,0.000038,24.040064,0.0005,1.284
4162.00,7.584921,24.87456,0.000039,24.039814,0.0005,1.285
4164.00,7.585029,24.87472,0.000038,24.040790,0.0005,1.284
4166.00,7.585514,24.87479,0.000039,24.040225,0.0005,1.283
4168.00,7.585915,24.87548,0.000039,24.040030,0.0006,1.284
4170.00,7.584993,24.87558,0.000040,24.040439,0.0006,1.284
4172.00,7.584916,24.87562,0.000039,24.040219,0.0005,1.284
4174.00,7.584431,24.87449,0.000039,24.040745,0.0005,1.284
4176.00,7.583166,24.87435,0.000039,24.040283,0.0006,1.284
4178.00,7.582460,24.87458,0.000038,24.039744,0.0005,1.284
4180.00,7.582374,24.87444,0.000037,24.040759,0.0005,1.284
4182.00,7.583488,24.87431,0.000039,24.040868,0.0005,1.284
4184.00,7.584070,24.87453,0.000038,24.040588,0.0005,1.284
4186.00,7.583755,24.87430,0.000039,24.040937,0.0005,1.284
4188.00,7.582819,24.87479,0.000039,24.041126,0.0005,1.283
4190.00,7.582043,24.87535,0.000038,24.040361,0.0005,1.284
4192.00,7.582039,24.87594,0.000038,24.040637,0.0006,1.284
4194.00,7.581904,24.87649,0.000039,24.040312,0.0005,1.283
4196.00,7.582212,24.87575,0.000040,24.040988,0.0005,1.283
4198.00,7.582501,24.87495,0.000039,24.041143,0.0006,1.284
4200.00,7.581854,24.87473,0.000038,24.040972,0.0005,1.284
4202.00,7.582358,24.87514,0.000039,24.040748,0.0005,1.284
@7,12.0000,24.0
4204.00,7.583243,24.87505,0.000039,24.041266,0.0005,1.284
4206.00,7.579942,24.87513,0.000038,24.040845,0.0005,1.283
4208.00,7.572110,24.87509,0.000038,24.040894,0.0005,1.283
4210.00,7.554082,24.87502,0.000038,24.040495,0.0005,1.283
4212.00,7.521522,24.87619,0.000037,24.039959,0.0005,1.282
4214.00,7.483006,24.87468,0.000039,24.040952,0.0006,1.283
4216.00,7.443979,24.87538,0.000040,24.041316,0.0006,1.284
4218.00,7.406100,24.87716,0.000039,24.040717,0.0006,1.284
4220.00,7.368049,24.87663,0.000037,24.041330,0.0005,1.284
4222.00,7.332724,24.87708,0.000037,24.040141,0.0005,1.284
4224.00,7.301527,24.87778,0.000038,24.040479,0.0005,1.285
4226.00,7.273217,24.87745,0.000038,24.040177,0.0005,1.285
4228.00,7.248027,24.87657,0.000037,24.040505,0.0005,1.285
4230.00,7.228567,24.87726,0.000038,24.040150,0.0006,1.284
4232.00,7.215118,24.87756,0.000037,24.040401,0.0005,1.285
4234.00,7.213712,24.87737,0.000036,24.040474,0.0005,1.285
4236.00,7.224925,24.87722,0.000037,24.040746,0.0005,1.285
4238.00,7.243041,24.87678,0.000038,24.041270,0.0005,1.284
4240.00,7.265028,24.87548,0.000038,24.040379,0.0005,1.284
4242.00,7.289245,24.87627,0.000038,24.040217,0.0005,1.283
4244.00,7.315333,24.87669,0.000039,24.040817,0.0006,1.283
4246.00,7.339843,24.87665,0.000040,24.039850,0.0005,1.283
4248.00,7.362575,24.87609,0.000039,24.040374,0.0005,1.283
4250.00,7.383654,24.87621,0.000039,24.040841,0.0005,1.283
4252.00,7.403097,24.87597,0.000038,24.040681,0.0005,1.283
4254.00,7.422042,24.87673,0.000040,24.040123,0.0006,1.283
4256.00,7.438684,24.87665,0.000040,24.040303,0.0006,1.284
4258.00,7.453462,24.87644,0.000038,24.040966,0.0005,1.284
4260.00,7.466134,24.87656,0.000037,24.040217,0.0005,1.284
4262.00,7.478315,24.87654,0.000038,24.041097,0.0005,1.283
4264.00,7.489194,24.87568,0.000039,24.039983,0.0005,1.283
4266.00,7.497811,24.87622,0.000038,24.040166,0.0005,1.282
4268.00,7.505913,24.87696,0.000040,24.040632,0.0005,1.283
4270.00,7.513144,24.87689,0.000039,24.040046,0.0005,1.283
4272.00,7.519098,24.87698,0.000039,24.040728,0.0005,1.282
4274.00,7.524202,24.87707,0.000039,24.040095,0.0005,1.282
4276.00,7.529192,24.87632,0.000039,24.040434,0.0005,1.282
4278.00,7.534038,24.87672,0.000038,24.039454,0.0005,1.283
4280.00,7.538917,24.87777,0.000039,24.040486,0.0005,1.283
4282.00,7.542832,24.87773,0.000039,24.041126,0.0005,1.283
4284.00,7.545549,24.87817,0.000039,24.041032,0.0005,1.282
4286.00,7.548099,24.87752,0.000039,24.040146,0.0005,1.282
4288.00,7.550545,24.87774,0.000039,24.040139,0.0005,1.282
4290.00,7.552679,24.87655,0.000039,24.040003,0.0005,1.282
4292.00,7.554456,24.87675,0.000039,24.040432,0.0005,1.283
4294.00,7.555721,24.87674,0.000038,24.040665,0.0005,1.283
4296.00,7.557657,24.87682,0.000039,24.040212,0.0005,1.282
4298.00,7.559445,24.87603,0.000039,24.039764,0.0005,1.283
4300.00,7.560232,24.87613,0.000039,24.040112,0.0005,1.282
4302.00,7.560674,24.87654,0.000039,24.040554,0.0005,1.282
4304.00,7.561196,24.87709,0.000040,24.040415,0.0005,1.282
4306.00,7.561035,24.87707,0.000039,24.040526,0.0005,1.282
4308.00,7.560594,24.87739,0.000040,24.040064,0.0005,1.282
4310.00,7.560817,24.87706,0.000040,24.040130,0.0005,1.282
4312.00,7.561197,24.87637,0.000040,24.039897,0.0006,1.282
4314.00,7.562034,24.87668,0.000040,24.040250,0.0006,1.281
4316.00,7.562145,24.87717,0.000039,24.040290,0.0005,1.282
4318.00,7.562815,24.87705,0.000039,24.039910,0.0005,1.283
4320.00,7.563299,24.87538,0.000039,24.040866,0.0006,1.282
4322.00,7.563181,24.87518,0.000039,24.040154,0.0006,1.282
4324.00,7.563729,24.87654,0.000039,24.039848,0.0005,1.282
4326.00,7.564046,24.87687,0.000040,24.040275,0.0005,1.282
4328.00,7.565012,24.87655,0.000039,24.040235,0.0005,1.282
4330.00,7.566506,24.87604,0.000039,24.040292,0.0005,1.282
4332.00,7.567447,24.87622,0.000040,24.040328,0.0005,1.282
4334.00,7.567678,24.87680,0.000039,24.040703,0.0006,1.282
4336.00,7.567061,24.87734,0.000037,24.040768,0.0006,1.282
4338.00,7.568205,24.87663,0.000039,24.040346,0.0005,1.282
4340.00,7.569126,24.87575,0.000039,24.041201,0.0006,1.282
4342.00,7.569372,24.87645,0.000039,24.041095,0.0006,1.281
4344.00,7.569110,24.87605,0.000039,24.040745,0.0005,1.282
4346.00,7.569024,24.87656,0.000039,24.040301,0.0005,1.282
4348.00,7.568431,24.87673,0.000039,24.039992,0.0005,1.282
4350.00,7.568197,24.87684,0.000038,24.039108,0.0005,1.282
4352.00,7.568309,24.87655,0.000038,24.041205,0.0005,1.282
4354.00,7.568079,24.87692,0.000038,24.040110,0.0005,1.282
4356.00,7.569001,24.87734,0.000039,24.040861,0.0005,1.282
4358.00,7.570198,24.87724,0.000039,24.040161,0.0005,1.282
4360.00,7.570510,24.87659,0.000038,24.040108,0.0005,1.282
4362.00,7.571273,24.87639,0.000039,24.040146,0.0005,1.281
4364.00,7.572558,24.87665,0.000040,24.040163,0.0005,1.281
4366.00,7.573107,24.87718,0.000039,24.040875,0.0005,1.282
4368.00,7.572502,24.87702,0.000038,24.040983,0.0005,1.281
4370.00,7.572741,24.87658,0.000038,24.040850,0.0005,1.282
4372.00,7.573103,24.87725,0.000039,24.040917,0.0006,1.282
4374.00,7.573414,24.87791,0.000039,24.040586,0.0006,1.281
4376.00,7.574612,24.87785,0.000039,24.040568,0.0006,1.281
4378.00,7.574642,24.87815,0.000039,24.040285,0.0005,1.281
4380.00,7.573922,24.87876,0.000039,24.040294,0.0005,1.281
4382.00,7.574129,24.87858,0.000038,24.040441,0.0005,1.281
4384.00,7.574410,24.87856,0.000039,24.040183,0.0005,1.281
4386.00,7.574361,24.87873,0.000039,24.040459,0.0005,1.281
4388.00,7.574716,24.87746,0.000039,24.040132,0.0005,1.281
4390.00,7.574754,24.87751,0.000040,24.039315,0.0005,1.281
4392.00,7.574820,24.87712,0.000038,24.040390,0.0005,1.281
4394.00,7.575286,24.87764,0.000039,24.040532,0.0006,1.281
4396.00,7.574984,24.87803,0.000039,24.040406,0.0005,1.281
4398.00,7.575043,24.87697,0.000038,24.040077,0.0005,1.282
4400.00,7.575395,24.87725,0.000039,24.040426,0.0005,1.282
4402.00,7.575096,24.87735,0.000039,24.040425,0.0005,1.281
4404.00,7.574990,24.87667,0.000039,24.041179,0.0005,1.280
4406.00,7.574154,24.87772,0.000039,24.039712,0.0005,1.280
4408.00,7.574566,24.87747,0.000038,24.041052,0.0005,1.281
4410.00,7.575261,24.87709,0.000038,24.040241,0.0005,1.280
4412.00,7.575315,24.87697,0.000040,24.039912,0.0005,1.281
4414.00,7.575691,24.87702,0.000039,24.039875,0.0005,1.280
4416.00,7.575497,24.87810,0.000040,24.040254,0.0005,1.280
4418.00,7.575714,24.87847,0.000039,24.040661,0.0005,1.281
4420.00,7.576017,24.87757,0.000039,24.040619,0.0005,1.281
4422.00,7.576501,24.87732,0.000039,24.040901,0.0005,1.281
4424.00,7.577318,24.87707,0.000040,24.041041,0.0005,1.281
4426.00,7.576585,24.87641,0.000039,24.040365,0.0005,1.281
4428.00,7.578055,24.87607,0.000038,24.040241,0.0005,1.281
4430.00,7.578496,24.87673,0.000038,24.040426,0.0006,1.281
4432.00,7.578272,24.87617,0.000038,24.040185,0.0005,1.281
4434.00,7.578669,24.87675,0.000038,24.039843,0.0005,1.281
4436.00,7.578479,24.87704,0.000038,24.040523,0.0006,1.281
4438.00,7.577275,24.87703,0.000039,24.040672,0.0005,1.282
4440.00,7.578197,24.87619,0.000039,24.039852,0.0005,1.281
4442.00,7.578486,24.87560,0.000039,24.040355,0.0005,1.280
4444.00,7.579227,24.87572,0.000039,24.039643,0.0005,1.280
4446.00,7.581024,24.87665,0.000039,24.039994,0.0005,1.281
4448.00,7.582621,24.87705,0.000040,24.039735,0.0006,1.281
4450.00,7.582080,24.87676,0.000039,24.040001,0.0006,1.281
4452.00,7.582700,24.87628,0.000039,24.040057,0.0006,1.281
4454.00,7.582632,24.87665,0.000039,24.040441,0.0006,1.281
4456.00,7.582907,24.87636,0.000039,24.040437,0.0006,1.281
4458.00,7.582636,24.87668,0.000039,24.040783,0.0006,1.281
4460.00,7.581383,24.87665,0.000040,24.040295,0.0006,1.280
4462.00,7.580377,24.87704,0.000039,24.040881,0.0005,1.280
4464.00,7.580106,24.87697,0.000039,24.040030,0.0005,1.281
4466.00,7.580239,24.87679,0.000039,24.040279,0.0005,1.281
4468.00,7.580461,24.87565,0.000039,24.041037,0.0006,1.280
4470.00,7.579259,24.87605,0.000038,24.040223,0.0005,1.280
4472.00,7.578149,24.87640,0.000038,24.040817,0.0005,1.280
4474.00,7.579099,24.87590,0.000040,24.040503,0.0005,1.280
4476.00,7.578386,24.87620,0.000041,24.040512,0.0005,1.280
4478.00,7.578611,24.87701,0.000040,24.040059,0.0005,1.280
4480.00,7.578822,24.87566,0.000039,24.040497,0.0005,1.280
4482.00,7.578197,24.87586,0.000040,24.040441,0.0006,1.281
4484.00,7.577780,24.87653,0.000038,24.040806,0.0005,1.281
4486.00,7.577178,24.87605,0.000040,24.040901,0.0005,1.281
4488.00,7.577514,24.87583,0.000039,24.040505,0.0005,1.280
4490.00,7.577556,24.87505,0.000040,24.040190,0.0005,1.279
4492.00,7.577968,24.87613,0.000040,24.040290,0.0006,1.280
4494.00,7.579615,24.87654,0.000040,24.040770,0.0005,1.280
4496.00,7.579985,24.87580,0.000039,24.039888,0.0006,1.280
4498.00,7.580030,24.87513,0.000039,24.040735,0.0005,1.281
4500.00,7.579788,24.87550,0.000038,24.040461,0.0005,1.280
4502.00,7.579813,24.87525,0.000040,24.040610,0.0005,1.280
4504.00,7.579901,24.87538,0.000038,24.041126,0.0005,1.281
4506.00,7.579763,24.87509,0.000038,24.040445,0.0006,1.280
4508.00,7.578722,24.87451,0.000040,24.039995,0.0006,1.279
4510.00,7.578661,24.87442,0.000040,24.040643,0.0006,1.279
4512.00,7.578750,24.87519,0.000040,24.041048,0.0006,1.280
4514.00,7.579437,24.87439,0.000039,24.040741,0.0006,1.280
4516.00,7.580287,24.87397,0.000039,24.040412,0.0006,1.280
4518.00,7.580682,24.87475,0.000039,24.040125,0.0006,1.279
4520.00,7.580639,24.87434,0.000039,24.040650,0.0005,1.280
4522.00,7.581360,24.87426,0.000039,24.041216,0.0005,1.280
4524.00,7.582925,24.87420,0.000039,24.040683,0.0005,1.280
4526.00,7.583587,24.87441,0.000039,24.041083,0.0005,1.281
4528.00,7.583963,24.87563,0.000039,24.040388,0.0005,1.280
4530.00,7.584172,24.87683,0.000038,24.040537,0.0005,1.280
4532.00,7.583463,24.87705,0.000039,24.041405,0.0005,1.280
4534.00,7.582457,24.87657,0.000039,24.040179,0.0006,1.280
4536.00,7.581603,24.87644,0.000040,24.040372,0.0006,1.280
4538.00,7.580983,24.87724,0.000038,24.040150,0.0006,1.279
4540.00,7.581578,24.87673,0.000039,24.040592,0.0005,1.280
4542.00,7.582713,24.87550,0.000039,24.041270,0.0005,1.280
4544.00,7.582821,24.87614,0.000040,24.039834,0.0006,1.280
4546.00,7.582312,24.87628,0.000040,24.040955,0.0006,1.280
4548.00,7.582069,24.87536,0.000040,24.040499,0.0006,1.280
4550.00,7.581865,24.87540,0.000040,24.040332,0.0006,1.280
4552.00,7.581921,24.87469,0.000039,24.040792,0.0006,1.281
4554.00,7.581827,24.87507,0.000040,24.041219,0.0006,1.280
4556.00,7.582021,24.87552,0.000039,24.039932,0.0006,1.279
4558.00,7.580445,24.87648,0.000039,24.040465,0.0006,1.280
4560.00,7.580936,24.87709,0.000039,24.041648,0.0006,1.280
4562.00,7.581358,24.87621,0.000039,24.040157,0.0006,1.280
4564.00,7.581752,24.87750,0.000040,24.040699,0.0006,1.280
4566.00,7.581509,24.87604,0.000040,24.041266,0.0006,1.280
4568.00,7.581102,24.87531,0.000040,24.039852,0.0005,1.280
4570.00,7.581399,24.87654,0.000040,24.040652,0.0006,1.280
4572.00,7.582376,24.87692,0.000039,24.040828,0.0006,1.280
4574.00,7.582016,24.87694,0.000039,24.041194,0.0005,1.280
4576.00,7.580882,24.87708,0.000039,24.039897,0.0006,1.280
4578.00,7.580376,24.87767,0.000039,24.040161,0.0006,1.280
4580.00,7.579510,24.87674,0.000038,24.040799,0.0005,1.280
4582.00,7.578866,24.87709,0.000040,24.040841,0.0006,1.280
4584.00,7.579350,24.87718,0.000041,24.040575,0.0006,1.280
4586.00,7.579081,24.87690,0.000040,24.040530,0.0005,1.280
4588.00,7.579302,24.87621,0.000039,24.040486,0.0005,1.280
4590.00,7.579255,24.87686,0.000039,24.040755,0.0005,1.281
4592.00,7.580265,24.87668,0.000038,24.041385,0.0006,1.280
4594.00,7.580765,24.87608,0.000039,24.040439,0.0006,1.280
4596.00,7.581437,24.87631,0.000040,24.040246,0.0005,1.280
4598.00,7.581515,24.87700,0.000039,24.039992,0.0005,1.279
4600.00,7.582146,24.87697,0.000039,24.040399,0.0005,1.280
4602.00,7.581879,24.87736,0.000038,24.040981,0.0005,1.280
4604.00,7.582130,24.87735,0.000038,24.040252,0.0006,1.280
4606.00,7.582398,24.87714,0.000039,24.039866,0.0006,1.280
4608.00,7.581859,24.87719,0.000039,24.039992,0.0006,1.280
4610.00,7.582400,24.87735,0.000039,24.040577,0.0006,1.280
4612.00,7.582363,24.87715,0.000038,24.040703,0.0005,1.280
4614.00,7.582319,24.87656,0.000039,24.040186,0.0005,1.280
4616.00,7.581591,24.87664,0.000039,24.040806,0.0006,1.280
4618.00,7.581395,24.87714,0.000038,24.040834,0.0005,1.280
4620.00,7.582232,24.87752,0.000038,24.041225,0.0005,1.280
4622.00,7.582655,24.87744,0.000040,24.040190,0.0006,1.280
4624.00,7.582780,24.87781,0.000039,24.040835,0.0006,1.280
4626.00,7.583452,24.87841,0.000039,24.040252,0.0005,1.280
4628.00,7.582981,24.87812,0.000039,24.040585,0.0005,1.280
4630.00,7.583032,24.87804,0.000040,24.040923,0.0006,1.280
4632.00,7.583316,24.87838,0.000040,24.040675,0.0006,1.280
4634.00,7.583813,24.87866,0.000039,24.040981,0.0005,1.280
4636.00,7.584440,24.87825,0.000040,24.040024,0.0006,1.280
4638.00,7.584425,24.87753,0.000039,24.040797,0.0006,1.280
4640.00,7.584576,24.87891,0.000038,24.040099,0.0005,1.280
4642.00,7.585327,24.87912,0.000040,24.040255,0.0005,1.280
4644.00,7.585012,24.87796,0.000040,24.040919,0.0006,1.280
4646.00,7.585022,24.87794,0.000039,24.040183,0.0006,1.281
4648.00,7.586365,24.87840,0.000039,24.040492,0.0006,1.280
4650.00,7.587296,24.87838,0.000039,24.040726,0.0006,1.280
4652.00,7.587257,24.87745,0.000039,24.040383,0.0006,1.281
4654.00,7.587456,24.87839,0.000039,24.040937,0.0005,1.280
4656.00,7.588517,24.87944,0.000040,24.040577,0.0005,1.280
4658.00,7.589075,24.87924,0.000040,24.040814,0.0006,1.280
4660.00,7.589848,24.87841,0.000040,24.040061,0.0005,1.280
4662.00,7.590242,24.87870,0.000039,24.040232,0.0005,1.280
4664.00,7.589795,24.87929,0.000039,24.040765,0.0005,1.280
4666.00,7.589198,24.87994,0.000039,24.040223,0.0005,1.280
4668.00,7.587966,24.88092,0.000040,24.040439,0.0005,1.281
4670.00,7.587659,24.87983,0.000039,24.040105,0.0006,1.281
4672.00,7.587746,24.87935,0.000039,24.040403,0.0005,1.281
4674.00,7.586925,24.87966,0.000039,24.040748,0.0006,1.280
4676.00,7.586539,24.87939,0.000039,24.040692,0.0006,1.280
4678.00,7.587285,24.87821,0.000040,24.040075,0.0006,1.281
4680.00,7.586950,24.87774,0.000039,24.040366,0.0005,1.281
4682.00,7.585720,24.87822,0.000039,24.039975,0.0006,1.281
4684.00,7.584409,24.87854,0.000038,24.040825,0.0005,1.281
4686.00,7.583803,24.87819,0.000038,24.040774,0.0006,1.280
4688.00,7.583335,24.87767,0.000038,24.040695,0.0005,1.281
4690.00,7.583352,24.87847,0.000038,24.040732,0.0006,1.280
4692.00,7.583477,24.87910,0.000039,24.039824,0.0005,1.281
4694.00,7.584741,24.87804,0.000038,24.040955,0.0005,1.282
4696.00,7.585218,24.87856,0.000038,24.040850,0.0005,1.281
4698.00,7.584559,24.87904,0.000038,24.040139,0.0006,1.281
4700.00,7.584946,24.87925,0.000038,24.040521,0.0005,1.281
4702.00,7.585220,24.87967,0.000039,24.040185,0.0005,1.281
4704.00,7.584603,24.87877,0.000038,24.040597,0.0006,1.281
4706.00,7.585109,24.87841,0.000039,24.040075,0.0006,1.281
4708.00,7.585508,24.87957,0.000038,24.041146,0.0006,1.281
4710.00,7.585070,24.88030,0.000039,24.040210,0.0005,1.281
4712.00,7.584831,24.88012,0.000039,24.040210,0.0005,1.281
4714.00,7.584575,24.87983,0.000040,24.040617,0.0006,1.280
4716.00,7.585143,24.87999,0.000038,24.040454,0.0006,1.281
4718.00,7.585705,24.87947,0.000040,24.041416,0.0006,1.281
4720.00,7.586373,24.87855,0.000039,24.040666,0.0006,1.281
4722.00,7.588592,24.87869,0.000040,24.040234,0.0005,1.281
4724.00,7.588415,24.87868,0.000040,24.040883,0.0006,1.281
4726.00,7.588419,24.87793,0.000039,24.040945,0.0006,1.280
4728.00,7.587581,24.87883,0.000039,24.040015,0.0006,1.280
4730.00,7.586992,24.87860,0.000039,24.040703,0.0006,1.281
4732.00,7.587214,24.87889,0.000038,24.040328,0.0005,1.281
4734.00,7.587666,24.87863,0.000040,24.040268,0.0005,1.281
4736.00,7.587356,24.87821,0.000039,24.040159,0.0005,1.281
4738.00,7.587013,24.87790,0.000040,24.040872,0.0005,1.281
4740.00,7.587029,24.87886,0.000039,24.040508,0.0005,1.281
4742.00,7.587590,24.87918,0.000039,24.039974,0.0005,1.281
4744.00,7.586552,24.87876,0.000040,24.040783,0.0005,1.281
4746.00,7.586302,24.87953,0.000039,24.040937,0.0005,1.281
4748.00,7.585117,24.87853,0.000039,24.040550,0.0005,1.281
4750.00,7.586240,24.87946,0.000039,24.040083,0.0005,1.281
4752.00,7.586850,24.87916,0.000039,24.040366,0.0006,1.281
4754.00,7.586895,24.87872,0.000039,24.040019,0.0006,1.281
4756.00,7.587165,24.87941,0.000039,24.039946,0.0005,1.281
4758.00,7.587650,24.87939,0.000038,24.040059,0.0005,1.281
4760.00,7.587175,24.87879,0.000038,24.040137,0.0005,1.281
4762.00,7.586483,24.87911,0.000039,24.041316,0.0006,1.281
4764.00,7.585701,24.87875,0.000040,24.040115,0.0006,1.281
4766.00,7.585118,24.87796,0.000039,24.040128,0.0006,1.281
4768.00,7.584771,24.87886,0.000040,24.040145,0.0005,1.281
4770.00,7.584406,24.87903,0.000039,24.040030,0.0005,1.281
4772.00,7.584221,24.87807,0.000040,24.040925,0.0006,1.281
4774.00,7.585123,24.87908,0.000039,24.039926,0.0006,1.281
4776.00,7.585801,24.87975,0.000039,24.041532,0.0006,1.281
4778.00,7.586553,24.87980,0.000041,24.040761,0.0006,1.281
4780.00,7.586721,24.87910,0.000040,24.040388,0.0005,1.281
4782.00,7.587301,24.87888,0.000039,24.039781,0.0006,1.281
4784.00,7.586789,24.87963,0.000038,24.040392,0.0006,1.281
4786.00,7.587628,24.87898,0.000039,24.040970,0.0005,1.281
4788.00,7.589002,24.87993,0.000039,24.040994,0.0005,1.280
4790.00,7.590560,24.88026,0.000039,24.040995,0.0005,1.281
4792.00,7.593429,24.88008,0.000040,24.041095,0.0005,1.281
4794.00,7.596477,24.88072,0.000040,24.040579,0.0005,1.282
4796.00,7.598800,24.87996,0.000039,24.040314,0.0005,1.282
4798.00,7.599114,24.88027,0.000038,24.040432,0.0005,1.281
4800.00,7.599657,24.88090,0.000038,24.039799,0.0006,1.281
4802.00,7.599231,24.88063,0.000040,24.040217,0.0006,1.281
@8,12.0000,24.0
4804.00,7.598844,24.88057,0.000040,24.040535,0.0006,1.281
4806.00,7.594757,24.88022,0.000040,24.040765,0.0006,1.281
4808.00,7.586763,24.88032,0.000040,24.039892,0.0005,1.280
4810.00,7.570820,24.87908,0.000040,24.040577,0.0006,1.280
4812.00,7.542136,24.87898,0.000040,24.040721,0.0006,1.280
4814.00,7.507109,24.87910,0.000039,24.040017,0.0006,1.281
4816.00,7.472004,24.87956,0.000038,24.040310,0.0006,1.281
4818.00,7.437056,24.87996,0.000038,24.040326,0.0006,1.281
4820.00,7.404889,24.88089,0.000038,24.040923,0.0005,1.282
4822.00,7.374996,24.88193,0.000037,24.040583,0.0005,1.282
4824.00,7.346695,24.88172,0.000038,24.040868,0.0005,1.282
4826.00,7.320570,24.88170,0.000038,24.040499,0.0005,1.282
4828.00,7.298508,24.88180,0.000038,24.039844,0.0005,1.282
4830.00,7.280764,24.88072,0.000038,24.039977,0.0005,1.283
4832.00,7.269864,24.88067,0.000036,24.040479,0.0005,1.283
4834.00,7.268832,24.88012,0.000037,24.040001,0.0006,1.283
4836.00,7.277868,24.88022,0.000037,24.040908,0.0005,1.283
4838.00,7.292863,24.88104,0.000037,24.040790,0.0006,1.282
4840.00,7.311542,24.88010,0.000038,24.040703,0.0006,1.283
4842.00,7.332007,24.87982,0.000037,24.040597,0.0005,1.282
4844.00,7.352733,24.87944,0.000038,24.040632,0.0005,1.282
4846.00,7.373124,24.88016,0.000040,24.040246,0.0005,1.281
4848.00,7.392947,24.87983,0.000041,24.040695,0.0005,1.281
4850.00,7.412402,24.87907,0.000039,24.040557,0.0005,1.281
4852.00,7.429645,24.87912,0.000040,24.040486,0.0005,1.282
4854.00,7.446679,24.87928,0.000039,24.040410,0.0006,1.282
4856.00,7.461069,24.87933,0.000039,24.039883,0.0005,1.281
4858.00,7.474255,24.87943,0.000038,24.039717,0.0005,1.282
4860.00,7.485607,24.87872,0.000038,24.040543,0.0005,1.282
4862.00,7.495951,24.87893,0.000039,24.040335,0.0005,1.282
4864.00,7.505022,24.87935,0.000039,24.040139,0.0006,1.281
4866.00,7.512591,24.87857,0.000039,24.040479,0.0006,1.281
4868.00,7.519773,24.87942,0.000040,24.039932,0.0006,1.281
4870.00,7.525260,24.87880,0.000039,24.040199,0.0006,1.281
4872.00,7.530578,24.87895,0.000039,24.039999,0.0006,1.282
4874.00,7.534314,24.87827,0.000039,24.040274,0.0006,1.281
4876.00,7.537806,24.87849,0.000040,24.040803,0.0006,1.281
4878.00,7.541675,24.87784,0.000039,24.040597,0.0006,1.281
4880.00,7.545346,24.87785,0.000040,24.041152,0.0005,1.281
4882.00,7.549068,24.87821,0.000040,24.041032,0.0006,1.282
4884.00,7.551893,24.87855,0.000039,24.039883,0.0006,1.282
4886.00,7.554040,24.87879,0.000038,24.040112,0.0005,1.282
4888.00,7.555782,24.87902,0.000038,24.040488,0.0006,1.282
4890.00,7.557343,24.87916,0.000038,24.040681,0.0006,1.281
4892.00,7.559490,24.87961,0.000039,24.040790,0.0005,1.281
4894.00,7.561048,24.87924,0.000039,24.040288,0.0005,1.281
4896.00,7.562068,24.87975,0.000038,24.040355,0.0005,1.281
4898.00,7.562660,24.87897,0.000041,24.039814,0.0005,1.281
4900.00,7.563686,24.87936,0.000039,24.040277,0.0006,1.282
4902.00,7.565817,24.88031,0.000039,24.040619,0.0005,1.282
4904.00,7.566365,24.88039,0.000038,24.040732,0.0005,1.282
4906.00,7.566339,24.87889,0.000039,24.041445,0.0005,1.282
4908.00,7.567065,24.87804,0.000038,24.040923,0.0005,1.281
4910.00,7.568622,24.87738,0.000039,24.040114,0.0006,1.281
4912.00,7.568933,24.87677,0.000039,24.040046,0.0006,1.281
4914.00,7.568870,24.87754,0.000041,24.040405,0.0006,1.281
4916.00,7.569967,24.87691,0.000041,24.040828,0.0006,1.282
4918.00,7.571457,24.87707,0.000040,24.040157,0.0005,1.282
4920.00,7.571145,24.87642,0.000040,24.039992,0.0005,1.282
4922.00,7.571904,24.87726,0.000040,24.039890,0.0006,1.282
4924.00,7.572444,24.87732,0.000039,24.040746,0.0006,1.282
4926.00,7.572544,24.87803,0.000039,24.040894,0.0006,1.281
4928.00,7.572461,24.87762,0.000039,24.040819,0.0005,1.282
4930.00,7.572495,24.87899,0.000041,24.039984,0.0006,1.282
4932.00,7.572848,24.87797,0.000040,24.040235,0.0006,1.282
4934.00,7.573920,24.87684,0.000040,24.040695,0.0006,1.282
4936.00,7.573895,24.87695,0.000040,24.039672,0.0006,1.282
4938.00,7.573715,24.87774,0.000039,24.040257,0.0006,1.282
4940.00,7.574334,24.87677,0.000040,24.040526,0.0006,1.282
4942.00,7.574029,24.87661,0.000039,24.041336,0.0006,1.282
4944.00,7.573690,24.87621,0.000039,24.040815,0.0006,1.282
4946.00,7.572875,24.87708,0.000039,24.040057,0.0006,1.282
4948.00,7.572980,24.87796,0.000039,24.040170,0.0006,1.283
4950.00,7.572856,24.87737,0.000039,24.040332,0.0006,1.282
4952.00,7.573261,24.87647,0.000039,24.040630,0.0006,1.282
4954.00,7.573707,24.87663,0.000040,24.040623,0.0005,1.282
4956.00,7.573463,24.87654,0.000039,24.040335,0.0006,1.282
4958.00,7.574384,24.87571,0.000039,24.040328,0.0005,1.282
4960.00,7.574910,24.87662,0.000040,24.040315,0.0005,1.281
4962.00,7.575580,24.87546,0.000041,24.040492,0.0005,1.281
4964.00,7.575192,24.87632,0.000040,24.040886,0.0006,1.283
4966.00,7.575708,24.87700,0.000038,24.040615,0.0006,1.283
4968.00,7.575081,24.87836,0.000040,24.041128,0.0006,1.282
4970.00,7.574668,24.87766,0.000040,24.039748,0.0006,1.282
4972.00,7.575402,24.87714,0.000040,24.040714,0.0006,1.282
4974.00,7.575289,24.87667,0.000039,24.041341,0.0006,1.282
4976.00,7.576023,24.87704,0.000039,24.040383,0.0006,1.282
4978.00,7.576271,24.87680,0.000041,24.041055,0.0006,1.282
4980.00,7.575462,24.87668,0.000040,24.040794,0.0006,1.282
4982.00,7.575601,24.87782,0.000041,24.040488,0.0006,1.282
4984.00,7.575904,24.87759,0.000040,24.040385,0.0006,1.282
4986.00,7.576196,24.87771,0.000038,24.040923,0.0006,1.282
4988.00,7.576959,24.87757,0.000040,24.040992,0.0006,1.282
4990.00,7.577035,24.87639,0.000040,24.039957,0.0006,1.282
4992.00,7.576438,24.87655,0.000040,24.041019,0.0006,1.282
4994.00,7.577465,24.87640,0.000040,24.040994,0.0006,1.283
4996.00,7.577720,24.87621,0.000040,24.040165,0.0006,1.282
4998.00,7.577857,24.87632,0.000040,24.040879,0.0006,1.282
5000.00,7.577561,24.87613,0.000040,24.040441,0.0006,1.282
5002.00,7.577879,24.87601,0.000039,24.040997,0.0005,1.282
5004.00,7.577513,24.87602,0.000040,24.040375,0.0005,1.282
5006.00,7.577452,24.87652,0.000039,24.040446,0.0006,1.283
5008.00,7.577345,24.87721,0.000039,24.040768,0.0005,1.282
5010.00,7.578856,24.87712,0.000039,24.040179,0.0006,1.283
5012.00,7.579448,24.87665,0.000039,24.040681,0.0006,1.282
5014.00,7.578349,24.87724,0.000039,24.040508,0.0005,1.283
5016.00,7.577925,24.87678,0.000040,24.039895,0.0005,1.283
5018.00,7.578335,24.87782,0.000039,24.040483,0.0005,1.283
5020.00,7.578620,24.87784,0.000040,24.039977,0.0006,1.283
5022.00,7.578226,24.87788,0.000040,24.040759,0.0006,1.283
5024.00,7.578120,24.87781,0.000040,24.040445,0.0006,1.283
5026.00,7.579207,24.87731,0.000039,24.040712,0.0006,1.283
5028.00,7.578913,24.87708,0.000040,24.040246,0.0006,1.282
5030.00,7.577940,24.87713,0.000040,24.039886,0.0006,1.282
5032.00,7.577991,24.87719,0.000040,24.040623,0.0006,1.283
5034.00,7.578981,24.87666,0.000040,24.039730,0.0006,1.283
5036.00,7.580361,24.87638,0.000040,24.040148,0.0006,1.283
5038.00,7.580372,24.87707,0.000040,24.040663,0.0006,1.283
5040.00,7.580042,24.87640,0.000040,24.041092,0.0005,1.284
5042.00,7.579590,24.87680,0.000038,24.040317,0.0005,1.284
5044.00,7.578985,24.87641,0.000038,24.041328,0.0006,1.283
5046.00,7.579433,24.87523,0.000038,24.040535,0.0006,1.283
5048.00,7.580466,24.87581,0.000039,24.040083,0.0006,1.283
5050.00,7.579685,24.87588,0.000038,24.040617,0.0006,1.283
5052.00,7.578882,24.87589,0.000039,24.040594,0.0006,1.283
5054.00,7.579471,24.87592,0.000040,24.040165,0.0006,1.283
5056.00,7.578834,24.87589,0.000040,24.040543,0.0006,1.284
5058.00,7.577678,24.87630,0.000039,24.040346,0.0006,1.284
5060.00,7.577780,24.87720,0.000040,24.041126,0.0006,1.283
5062.00,7.577961,24.87718,0.000039,24.040877,0.0005,1.283
5064.00,7.578863,24.87602,0.000039,24.040606,0.0006,1.284
5066.00,7.579674,24.87666,0.000040,24.041299,0.0006,1.283
5068.00,7.580467,24.87714,0.000040,24.040737,0.0006,1.283
5070.00,7.579981,24.87665,0.000041,24.040894,0.0006,1.284
5072.00,7.579508,24.87638,0.000041,24.040799,0.0006,1.283
5074.00,7.580661,24.87692,0.000040,24.040139,0.0006,1.283
5076.00,7.581149,24.87720,0.000040,24.041110,0.0006,1.283
5078.00,7.580531,24.87802,0.000040,24.040466,0.0006,1.283
5080.00,7.580005,24.87775,0.000040,24.040066,0.0006,1.284
5082.00,7.579289,24.87809,0.000040,24.040223,0.0006,1.283
5084.00,7.579512,24.87766,0.000040,24.040763,0.0006,1.284
5086.00,7.579631,24.87860,0.000039,24.040399,0.0006,1.284
5088.00,7.579717,24.87899,0.000039,24.040608,0.0006,1.284
5090.00,7.580058,24.87896,0.000039,24.040466,0.0006,1.284
5092.00,7.581209,24.87910,0.000039,24.040150,0.0006,1.283
5094.00,7.581790,24.87864,0.000040,24.040006,0.0006,1.283
5096.00,7.581402,24.87955,0.000040,24.040977,0.0006,1.284
5098.00,7.581684,24.88030,0.000039,24.039879,0.0006,1.284
5100.00,7.581985,24.88123,0.000041,24.039615,0.0006,1.284
5102.00,7.582586,24.88098,0.000041,24.040935,0.0006,1.284
5104.00,7.582254,24.88140,0.000040,24.040623,0.0006,1.284
5106.00,7.582470,24.88194,0.000040,24.040721,0.0006,1.284
5108.00,7.581959,24.88215,0.000040,24.040646,0.0006,1.284
5110.00,7.582361,24.88161,0.000039,24.040388,0.0006,1.284
5112.00,7.582524,24.88100,0.000039,24.040388,0.0006,1.284
5114.00,7.583093,24.88133,0.000040,24.040914,0.0006,1.284
5116.00,7.583282,24.88045,0.000039,24.040386,0.0006,1.285
5118.00,7.582697,24.88067,0.000040,24.040988,0.0006,1.285
5120.00,7.581564,24.87986,0.000039,24.040170,0.0005,1.284
5122.00,7.581724,24.87955,0.000038,24.040188,0.0006,1.284
5124.00,7.582063,24.87959,0.000039,24.040106,0.0006,1.284
5126.00,7.582345,24.88030,0.000039,24.040070,0.0005,1.284
5128.00,7.582922,24.87996,0.000039,24.039644,0.0006,1.284
5130.00,7.583762,24.88110,0.000039,24.040372,0.0006,1.284
5132.00,7.584591,24.88144,0.000039,24.040859,0.0005,1.284
5134.00,7.585129,24.88133,0.000039,24.040857,0.0006,1.284
5136.00,7.585529,24.88089,0.000040,24.040430,0.0006,1.285
5138.00,7.586033,24.87999,0.000041,24.040854,0.0006,1.284
5140.00,7.586024,24.87937,0.000040,24.040866,0.0005,1.285
5142.00,7.585993,24.87966,0.000040,24.040572,0.0005,1.285
5144.00,7.586433,24.87967,0.000040,24.040352,0.0006,1.284
5146.00,7.586180,24.87957,0.000040,24.040739,0.0006,1.285
5148.00,7.585410,24.87981,0.000040,24.040012,0.0006,1.285
5150.00,7.585040,24.87934,0.000041,24.040501,0.0006,1.284
5152.00,7.586141,24.87951,0.000040,24.040343,0.0006,1.284
5154.00,7.586272,24.88014,0.000041,24.040763,0.0006,1.284
5156.00,7.586298,24.87991,0.000041,24.040626,0.0006,1.285
5158.00,7.586240,24.87876,0.000040,24.040566,0.0006,1.284
5160.00,7.585796,24.87832,0.000040,24.040750,0.0006,1.285
5162.00,7.585556,24.87839,0.000039,24.040454,0.0006,1.285
5164.00,7.584617,24.87831,0.000038,24.040117,0.0006,1.285
5166.00,7.584353,24.87781,0.000039,24.039795,0.0006,1.285
5168.00,7.584721,24.87867,0.000039,24.040163,0.0006,1.285
5170.00,7.585949,24.87894,0.000040,24.040652,0.0006,1.285
5172.00,7.587077,24.87909,0.000041,24.040839,0.0006,1.285
5174.00,7.587817,24.87952,0.000040,24.040475,0.0006,1.285
5176.00,7.588667,24.87986,0.000040,24.040539,0.0006,1.286
5178.00,7.589093,24.87926,0.000038,24.040030,0.0006,1.285
5180.00,7.590093,24.87857,0.000039,24.040452,0.0006,1.285
5182.00,7.589790,24.87876,0.000040,24.040305,0.0006,1.285
5184.00,7.588614,24.87804,0.000040,24.040179,0.0006,1.285
5186.00,7.587002,24.87814,0.000039,24.040310,0.0006,1.285
5188.00,7.587755,24.87916,0.000040,24.040237,0.0006,1.286
5190.00,7.587050,24.87957,0.000040,24.040337,0.0006,1.286
5192.00,7.585783,24.87920,0.000039,24.040799,0.0005,1.285
5194.00,7.585223,24.87869,0.000040,24.040505,0.0006,1.285
5196.00,7.586149,24.87910,0.000040,24.040954,0.0006,1.285
5198.00,7.586511,24.87909,0.000040,24.040574,0.0006,1.285
5200.00,7.586651,24.87845,0.000041,24.040084,0.0006,1.285
5202.00,7.585707,24.87887,0.000039,24.039883,0.0006,1.285
5204.00,7.586387,24.87936,0.000039,24.040535,0.0006,1.285
5206.00,7.586927,24.87967,0.000041,24.040721,0.0006,1.286
5208.00,7.587270,24.87983,0.000040,24.039828,0.0006,1.286
5210.00,7.586356,24.87908,0.000040,24.040041,0.0006,1.285
5212.00,7.586219,24.87902,0.000039,24.040137,0.0006,1.285
5214.00,7.585264,24.87837,0.000040,24.040265,0.0005,1.285
5216.00,7.585504,24.87849,0.000040,24.041055,0.0006,1.285
5218.00,7.586363,24.87790,0.000039,24.041085,0.0006,1.286
5220.00,7.586212,24.87752,0.000039,24.040275,0.0006,1.285
5222.00,7.586292,24.87797,0.000041,24.040223,0.0006,1.285
5224.00,7.586533,24.87789,0.000042,24.041083,0.0006,1.285
5226.00,7.586291,24.87725,0.000041,24.040528,0.0006,1.285
5228.00,7.585371,24.87731,0.000040,24.040146,0.0006,1.285
5230.00,7.585436,24.87797,0.000040,24.040452,0.0006,1.285
5232.00,7.586236,24.87806,0.000040,24.040084,0.0005,1.285
5234.00,7.585905,24.87816,0.000040,24.040126,0.0006,1.285
5236.00,7.585794,24.87784,0.000040,24.040555,0.0006,1.286
5238.00,7.585211,24.87761,0.000039,24.040605,0.0006,1.286
5240.00,7.586179,24.87741,0.000040,24.040857,0.0006,1.286
5242.00,7.588115,24.87656,0.000039,24.040261,0.0006,1.285
5244.00,7.589769,24.87652,0.000040,24.040481,0.0006,1.285
5246.00,7.591488,24.87665,0.000040,24.040763,0.0005,1.286
5248.00,7.592570,24.87760,0.000040,24.040545,0.0006,1.286
5250.00,7.593471,24.87778,0.000040,24.040701,0.0006,1.286
5252.00,7.592649,24.87745,0.000040,24.040430,0.0006,1.286
5254.00,7.591942,24.87776,0.000040,24.040134,0.0006,1.286
5256.00,7.592563,24.87949,0.000040,24.041454,0.0006,1.286
5258.00,7.591044,24.87943,0.000040,24.040710,0.0006,1.286
5260.00,7.590146,24.87863,0.000039,24.040595,0.0006,1.286
5262.00,7.590004,24.87852,0.000039,24.040501,0.0006,1.286
5264.00,7.589392,24.87786,0.000040,24.040559,0.0006,1.286
5266.00,7.589049,24.87838,0.000041,24.040394,0.0006,1.286
5268.00,7.588635,24.87805,0.000039,24.041739,0.0006,1.287
5270.00,7.587892,24.87753,0.000040,24.041199,0.0006,1.286
5272.00,7.586618,24.87737,0.000041,24.040614,0.0006,1.286
5274.00,7.585657,24.87853,0.000040,24.040855,0.0006,1.286
5276.00,7.586039,24.87885,0.000039,24.041146,0.0006,1.286
5278.00,7.586143,24.87923,0.000040,24.041272,0.0006,1.286
5280.00,7.585497,24.87933,0.000039,24.040263,0.0006,1.286
5282.00,7.584742,24.87984,0.000041,24.040463,0.0006,1.286
5284.00,7.584734,24.87938,0.000041,24.040130,0.0006,1.286
5286.00,7.584581,24.87955,0.000041,24.040154,0.0006,1.286
5288.00,7.585384,24.88006,0.000040,24.041168,0.0006,1.286
5290.00,7.585769,24.88039,0.000040,24.040925,0.0006,1.287
5292.00,7.586304,24.88026,0.000039,24.040446,0.0006,1.287
5294.00,7.585986,24.88023,0.000039,24.040821,0.0006,1.287
5296.00,7.584985,24.87972,0.000039,24.040928,0.0006,1.286
5298.00,7.584453,24.87948,0.000039,24.040168,0.0006,1.286
5300.00,7.584706,24.87824,0.000040,24.040543,0.0006,1.286
5302.00,7.584783,24.87780,0.000041,24.041352,0.0006,1.286
5304.00,7.585046,24.87765,0.000041,24.041648,0.0006,1.287
5306.00,7.586970,24.87797,0.000040,24.040555,0.0006,1.287
5308.00,7.589413,24.87794,0.000039,24.039412,0.0006,1.286
5310.00,7.591276,24.87810,0.000038,24.039686,0.0005,1.286
5312.00,7.591274,24.87846,0.000040,24.039892,0.0006,1.286
5314.00,7.592631,24.87845,0.000040,24.040674,0.0006,1.287
5316.00,7.593677,24.87827,0.000041,24.040930,0.0006,1.287
5318.00,7.593180,24.87760,0.000040,24.039819,0.0006,1.287
5320.00,7.592433,24.87781,0.000039,24.040948,0.0006,1.286
5322.00,7.590944,24.87839,0.000040,24.040472,0.0006,1.286
5324.00,7.590268,24.87773,0.000041,24.040077,0.0005,1.286
5326.00,7.590389,24.87671,0.000040,24.039763,0.0006,1.286
5328.00,7.590745,24.87691,0.000040,24.040175,0.0006,1.286
5330.00,7.591045,24.87761,0.000041,24.040728,0.0005,1.286
5332.00,7.590500,24.87726,0.000040,24.040743,0.0006,1.286
5334.00,7.590119,24.87687,0.000040,24.040886,0.0006,1.286
5336.00,7.589424,24.87706,0.000042,24.040865,0.0006,1.287
5338.00,7.589235,24.87703,0.000040,24.041405,0.0006,1.287
5340.00,7.588973,24.87836,0.000040,24.041125,0.0005,1.287
5342.00,7.588294,24.87890,0.000040,24.040225,0.0006,1.287
5344.00,7.588450,24.87919,0.000041,24.040332,0.0006,1.286
5346.00,7.587270,24.87825,0.000041,24.040865,0.0006,1.287
5348.00,7.586794,24.87788,0.000040,24.040686,0.0006,1.286
5350.00,7.587247,24.87762,0.000040,24.041246,0.0006,1.286
5352.00,7.587263,24.87871,0.000039,24.040323,0.0006,1.286
5354.00,7.586932,24.87898,0.000040,24.040881,0.0006,1.286
5356.00,7.587213,24.87904,0.000041,24.040554,0.0006,1.287
5358.00,7.587304,24.88011,0.000041,24.040479,0.0006,1.287
5360.00,7.587760,24.87985,0.000041,24.041346,0.0006,1.287
5362.00,7.587951,24.87955,0.000039,24.041025,0.0005,1.287
5364.00,7.587460,24.87964,0.000040,24.040792,0.0006,1.286
5366.00,7.587605,24.87939,0.000041,24.040748,0.0006,1.287
5368.00,7.587848,24.87845,0.000041,24.040815,0.0005,1.287
5370.00,7.588438,24.87757,0.000041,24.040343,0.0005,1.287
5372.00,7.588816,24.87808,0.000040,24.040945,0.0006,1.287
5374.00,7.588633,24.87837,0.000039,24.040403,0.0006,1.287
5376.00,7.588919,24.87849,0.000039,24.040890,0.0006,1.287
5378.00,7.589994,24.87826,0.000039,24.040697,0.0006,1.287
5380.00,7.591032,24.87784,0.000039,24.039394,0.0006,1.287
5382.00,7.591905,24.87890,0.000039,24.040417,0.0006,1.287
5384.00,7.591854,24.87792,0.000040,24.041961,0.0006,1.287
5386.00,7.591486,24.87930,0.000040,24.040690,0.0006,1.287
5388.00,7.590478,24.87850,0.000040,24.040015,0.0006,1.288
5390.00,7.589540,24.87800,0.000040,24.040483,0.0006,1.287
5392.00,7.589186,24.87902,0.000041,24.040654,0.0006,1.287
5394.00,7.589099,24.87906,0.000040,24.040568,0.0006,1.287
5396.00,7.587938,24.87852,0.000041,24.040726,0.0006,1.287
5398.00,7.586211,24.87813,0.000041,24.040972,0.0005,1.287
5400.00,7.587128,24.87790,0.000040,24.040910,0.0006,1.287
5402.00,7.587394,24.87773,0.000041,24.041165,0.0006,1.287
@9,12.0000,24.0
5404.00,7.587731,24.87691,0.000041,24.040814,0.0006,1.287
5406.00,7.584629,24.87743,0.000041,24.040821,0.0005,1.288
5408.00,7.579144,24.87707,0.000040,24.040548,0.0006,1.287
5410.00,7.567073,24.87714,0.000041,24.040974,0.0006,1.286
5412.00,7.543210,24.87776,0.000040,24.041308,0.0006,1.287
5414.00,7.514134,24.87837,0.000040,24.040341,0.0006,1.287
5416.00,7.486195,24.87865,0.000040,24.040805,0.0006,1.288
5418.00,7.458719,24.87762,0.000039,24.040939,0.0006,1.288
5420.00,7.432434,24.87806,0.000040,24.040463,0.0006,1.288
5422.00,7.406426,24.87776,0.000039,24.040948,0.0006,1.289
5424.00,7.384125,24.87770,0.000037,24.040957,0.0006,1.289
5426.00,7.362868,24.87800,0.000038,24.040261,0.0006,1.289
5428.00,7.343461,24.87855,0.000039,24.039995,0.0006,1.289
5430.00,7.329699,24.87750,0.000039,24.040119,0.0006,1.289
5432.00,7.321376,24.87689,0.000039,24.040994,0.0006,1.289
5434.00,7.322153,24.87748,0.000038,24.040548,0.0006,1.289
5436.00,7.330625,24.87754,0.000038,24.041023,0.0006,1.289
5438.00,7.342942,24.87756,0.000038,24.040388,0.0006,1.289
5440.00,7.357562,24.87837,0.000038,24.040803,0.0006,1.289
5442.00,7.372952,24.87855,0.000040,24.041006,0.0006,1.289
5444.00,7.389951,24.87876,0.000040,24.040828,0.0006,1.288
5446.00,7.406763,24.87745,0.000041,24.040843,0.0006,1.288
5448.00,7.422603,24.87740,0.000041,24.041052,0.0006,1.288
5450.00,7.438449,24.87761,0.000040,24.039759,0.0006,1.289
5452.00,7.452765,24.87744,0.000040,24.041276,0.0005,1.288
5454.00,7.466239,24.87787,0.000041,24.040783,0.0006,1.288
5456.00,7.478144,24.87740,0.000042,24.040492,0.0006,1.288
5458.00,7.489195,24.87823,0.000040,24.040614,0.0006,1.288
5460.00,7.500586,24.87889,0.000040,24.040292,0.0006,1.288
5462.00,7.510305,24.87867,0.000039,24.040003,0.0006,1.288
5464.00,7.518165,24.87788,0.000039,24.040585,0.0006,1.288
5466.00,7.523833,24.87870,0.000039,24.040479,0.0006,1.288
5468.00,7.529006,24.87812,0.000041,24.039617,0.0006,1.289
5470.00,7.532983,24.87837,0.000040,24.040375,0.0006,1.289
5472.00,7.538086,24.87862,0.000040,24.040777,0.0006,1.288
5474.00,7.544003,24.87781,0.000040,24.040288,0.0005,1.288
5476.00,7.547793,24.87872,0.000041,24.040795,0.0006,1.288
5478.00,7.550538,24.87788,0.000040,24.040886,0.0006,1.288
5480.00,7.553907,24.87827,0.000039,24.041008,0.0006,1.288
5482.00,7.556113,24.87850,0.000039,24.040401,0.0006,1.288
5484.00,7.558119,24.87797,0.000040,24.040385,0.0006,1.288
5486.00,7.560601,24.87743,0.000040,24.041063,0.0005,1.288
5488.00,7.561836,24.87784,0.000040,24.040768,0.0006,1.288
5490.00,7.562617,24.87805,0.000040,24.041146,0.0006,1.288
5492.00,7.563918,24.87830,0.000039,24.041581,0.0005,1.289
5494.00,7.565617,24.87867,0.000040,24.040857,0.0006,1.288
5496.00,7.567125,24.87859,0.000041,24.040525,0.0006,1.288
5498.00,7.568112,24.87892,0.000041,24.040597,0.0006,1.289
5500.00,7.568411,24.87759,0.000041,24.040861,0.0006,1.288
5502.00,7.569609,24.87819,0.000039,24.040630,0.0006,1.288
5504.00,7.570892,24.87889,0.000040,24.041057,0.0006,1.288
5506.00,7.571157,24.87859,0.000041,24.040825,0.0006,1.288
5508.00,7.570816,24.87791,0.000040,24.040792,0.0006,1.288
5510.00,7.571197,24.87806,0.000039,24.040999,0.0006,1.289
5512.00,7.570823,24.87747,0.000040,24.039904,0.0005,1.288
5514.00,7.570284,24.87780,0.000040,24.040721,0.0005,1.289
5516.00,7.571372,24.87830,0.000039,24.041045,0.0005,1.288
5518.00,7.571899,24.87792,0.000039,24.040821,0.0006,1.288
5520.00,7.572335,24.87726,0.000039,24.040172,0.0006,1.289
5522.00,7.572940,24.87835,0.000039,24.040323,0.0006,1.289
5524.00,7.574049,24.87858,0.000039,24.040408,0.0006,1.289
5526.00,7.574380,24.87983,0.000040,24.040666,0.0006,1.288
5528.00,7.574569,24.87991,0.000040,24.040625,0.0006,1.289
5530.00,7.575106,24.88007,0.000040,24.040477,0.0005,1.289
5532.00,7.574812,24.88052,0.000039,24.041092,0.0005,1.289
5534.00,7.575322,24.88035,0.000039,24.040335,0.0006,1.290
5536.00,7.576069,24.87925,0.000039,24.040157,0.0005,1.289
5538.00,7.576919,24.87906,0.000038,24.040881,0.0006,1.289
5540.00,7.577235,24.87945,0.000039,24.041065,0.0006,1.290
5542.00,7.577672,24.87906,0.000039,24.040765,0.0006,1.290
5544.00,7.577442,24.87945,0.000039,24.040695,0.0005,1.290
5546.00,7.577320,24.87926,0.000041,24.040908,0.0006,1.289
5548.00,7.576993,24.87890,0.000041,24.040535,0.0006,1.288
5550.00,7.576411,24.87934,0.000042,24.041296,0.0005,1.288
5552.00,7.576325,24.87934,0.000041,24.040734,0.0005,1.289
5554.00,7.577199,24.87813,0.000040,24.039888,0.0005,1.290
5556.00,7.577453,24.87868,0.000040,24.040879,0.0006,1.289
5558.00,7.577646,24.87934,0.000039,24.040388,0.0006,1.290
5560.00,7.578116,24.87984,0.000039,24.040761,0.0006,1.290
5562.00,7.578047,24.87858,0.000039,24.040635,0.0006,1.290
5564.00,7.577940,24.87783,0.000039,24.039610,0.0006,1.290
5566.00,7.577916,24.87811,0.000040,24.040050,0.0006,1.289
5568.00,7.578257,24.87844,0.000041,24.040661,0.0006,1.289
5570.00,7.577995,24.87783,0.000039,24.040826,0.0006,1.290
5572.00,7.578276,24.87738,0.000038,24.041012,0.0006,1.289
5574.00,7.578457,24.87773,0.000040,24.041376,0.0006,1.289
5576.00,7.579236,24.87751,0.000040,24.040735,0.0006,1.288
5578.00,7.581385,24.87909,0.000040,24.040861,0.0005,1.288
5580.00,7.581296,24.87896,0.000041,24.041539,0.0006,1.289
5582.00,7.580597,24.87916,0.000039,24.041768,0.0006,1.289
5584.00,7.579540,24.87877,0.000039,24.040463,0.0005,1.290
5586.00,7.579407,24.87835,0.000040,24.040425,0.0006,1.290
5588.00,7.579856,24.87882,0.000039,24.040328,0.0006,1.289
5590.00,7.580394,24.87879,0.000040,24.040990,0.0005,1.289
5592.00,7.581552,24.87949,0.000041,24.040079,0.0006,1.290
5594.00,7.582432,24.87831,0.000041,24.040132,0.0006,1.289
5596.00,7.582559,24.87807,0.000040,24.041054,0.0006,1.289
5598.00,7.582204,24.87859,0.000040,24.040881,0.0006,1.290
5600.00,7.582868,24.87772,0.000039,24.040874,0.0006,1.289
5602.00,7.582676,24.87863,0.000040,24.039837,0.0006,1.290
5604.00,7.581774,24.88012,0.000040,24.040885,0.0006,1.289
5606.00,7.581947,24.87980,0.000039,24.040965,0.0006,1.289
5608.00,7.582366,24.87910,0.000040,24.040725,0.0006,1.289
5610.00,7.582046,24.87902,0.000039,24.040877,0.0006,1.290
5612.00,7.581832,24.87815,0.000039,24.040490,0.0006,1.290
5614.00,7.581245,24.87881,0.000040,24.040365,0.0006,1.289
5616.00,7.581570,24.87924,0.000040,24.039906,0.0006,1.289
5618.00,7.580909,24.87828,0.000040,24.040450,0.0005,1.289
5620.00,7.579835,24.87764,0.000040,24.040059,0.0005,1.290
5622.00,7.580254,24.87740,0.000040,24.040405,0.0006,1.290
5624.00,7.579886,24.87764,0.000039,24.041045,0.0006,1.290
5626.00,7.579777,24.87743,0.000039,24.040452,0.0006,1.290
5628.00,7.580171,24.87682,0.000041,24.040246,0.0006,1.290
5630.00,7.580383,24.87689,0.000040,24.039988,0.0005,1.290
5632.00,7.579068,24.87878,0.000041,24.040115,0.0006,1.289
5634.00,7.580043,24.87898,0.000040,24.040674,0.0005,1.289
5636.00,7.580434,24.87870,0.000040,24.040610,0.0006,1.290
5638.00,7.579944,24.87819,0.000042,24.040137,0.0006,1.290
5640.00,7.580425,24.87829,0.000040,24.041250,0.0006,1.289
5642.00,7.581506,24.87851,0.000040,24.040990,0.0006,1.290
5644.00,7.582063,24.87877,0.000041,24.040877,0.0006,1.290
5646.00,7.582352,24.87911,0.000039,24.041270,0.0006,1.290
5648.00,7.582327,24.87949,0.000038,24.040808,0.0006,1.290
5650.00,7.582458,24.87934,0.000039,24.040503,0.0006,1.289
5652.00,7.582008,24.88009,0.000039,24.040488,0.0006,1.290
5654.00,7.582443,24.87995,0.000037,24.039823,0.0006,1.290
5656.00,7.581823,24.87975,0.000039,24.040215,0.0006,1.291
5658.00,7.582181,24.87948,0.000039,24.040537,0.0006,1.290
5660.00,7.583181,24.88091,0.000039,24.041001,0.0006,1.290
5662.00,7.584905,24.88084,0.000041,24.040523,0.0006,1.290
5664.00,7.588359,24.88135,0.000039,24.040972,0.0005,1.290
5666.00,7.591465,24.88136,0.000039,24.040523,0.0006,1.290
5668.00,7.592564,24.88110,0.000038,24.040401,0.0006,1.290
5670.00,7.591587,24.88119,0.000040,24.040426,0.0006,1.289
5672.00,7.591527,24.88174,0.000040,24.040739,0.0006,1.290
5674.00,7.591583,24.88213,0.000039,24.040650,0.0006,1.290
5676.00,7.589931,24.88099,0.000039,24.041626,0.0005,1.290
5678.00,7.589423,24.88157,0.000039,24.040926,0.0006,1.290
5680.00,7.590134,24.88093,0.000040,24.040797,0.0006,1.290
5682.00,7.589104,24.88043,0.000040,24.040103,0.0006,1.289
5684.00,7.588134,24.88104,0.000041,24.040212,0.0006,1.290
5686.00,7.587476,24.88113,0.000040,24.040390,0.0006,1.290
5688.00,7.587121,24.88044,0.000040,24.040590,0.0006,1.289
5690.00,7.587003,24.88023,0.000040,24.040530,0.0005,1.290
5692.00,7.587665,24.87991,0.000041,24.040652,0.0006,1.290
5694.00,7.587741,24.88073,0.000040,24.040986,0.0006,1.290
5696.00,7.586979,24.88122,0.000039,24.041197,0.0006,1.290
5698.00,7.585873,24.88082,0.000040,24.041108,0.0006,1.290
5700.00,7.585464,24.88030,0.000041,24.041070,0.0005,1.290
5702.00,7.585420,24.87956,0.000039,24.040795,0.0006,1.290
5704.00,7.584777,24.87930,0.000040,24.041035,0.0006,1.290
5706.00,7.584795,24.88083,0.000040,24.040483,0.0006,1.290
5708.00,7.585378,24.88077,0.000040,24.040783,0.0006,1.290
5710.00,7.584354,24.88104,0.000041,24.041405,0.0006,1.290
5712.00,7.584020,24.88099,0.000039,24.040706,0.0006,1.290
5714.00,7.584287,24.88094,0.000039,24.040777,0.0006,1.290
5716.00,7.584185,24.88047,0.000039,24.040695,0.0006,1.289
5718.00,7.583569,24.87999,0.000041,24.040954,0.0006,1.290
5720.00,7.583674,24.87976,0.000040,24.040706,0.0006,1.291
5722.00,7.583833,24.88011,0.000040,24.040846,0.0006,1.290
5724.00,7.583273,24.88084,0.000039,24.040794,0.0005,1.291
5726.00,7.582979,24.88065,0.000039,24.040946,0.0006,1.290
5728.00,7.583819,24.88019,0.000040,24.040359,0.0006,1.290
5730.00,7.583089,24.87995,0.000039,24.040554,0.0006,1.290
5732.00,7.582065,24.87859,0.000040,24.040699,0.0006,1.290
5734.00,7.581986,24.87901,0.000040,24.040614,0.0006,1.290
5736.00,7.581450,24.88015,0.000041,24.041057,0.0006,1.290
5738.00,7.582251,24.87964,0.000041,24.041157,0.0006,1.290
5740.00,7.582919,24.88018,0.000039,24.040885,0.0006,1.290
5742.00,7.583559,24.87875,0.000039,24.040648,0.0005,1.291
5744.00,7.583370,24.87887,0.000039,24.040361,0.0005,1.290
5746.00,7.584496,24.88010,0.000040,24.040708,0.0006,1.290
5748.00,7.584660,24.87983,0.000041,24.040379,0.0006,1.290
5750.00,7.585311,24.87979,0.000041,24.040868,0.0006,1.290
5752.00,7.585254,24.87999,0.000040,24.040394,0.0006,1.290
5754.00,7.584232,24.88039,0.000040,24.040486,0.0005,1.290
5756.00,7.583380,24.87971,0.000040,24.040394,0.0005,1.290
5758.00,7.583039,24.87892,0.000040,24.040434,0.0006,1.290
5760.00,7.583242,24.87910,0.000039,24.041034,0.0006,1.290
5762.00,7.583002,24.87941,0.000040,24.040843,0.0006,1.290
5764.00,7.582205,24.87955,0.000041,24.040645,0.0006,1.290
5766.00,7.583435,24.87891,0.000040,24.040245,0.0006,1.290
5768.00,7.583853,24.87946,0.000039,24.040803,0.0006,1.290
5770.00,7.584389,24.87960,0.000039,24.041077,0.0005,1.290
5772.00,7.584840,24.87967,0.000040,24.041086,0.0006,1.290
5774.00,7.585745,24.87975,0.000040,24.040246,0.0006,1.290
5776.00,7.587012,24.87967,0.000039,24.040930,0.0005,1.290
5778.00,7.587166,24.88072,0.000039,24.040472,0.0006,1.290
5780.00,7.587465,24.87995,0.000040,24.041170,0.0006,1.291
5782.00,7.587688,24.87924,0.000039,24.041250,0.0006,1.291
5784.00,7.587875,24.87855,0.000040,24.040183,0.0006,1.290
5786.00,7.586998,24.88056,0.000041,24.040463,0.0006,1.290
5788.00,7.586771,24.87965,0.000039,24.040074,0.0006,1.290
5790.00,7.586670,24.88129,0.000040,24.040406,0.0006,1.289
5792.00,7.586920,24.88076,0.000041,24.041125,0.0006,1.289
5794.00,7.587564,24.87953,0.000040,24.041263,0.0006,1.290
5796.00,7.588032,24.87967,0.000040,24.041197,0.0006,1.290
5798.00,7.587875,24.87968,0.000040,24.040492,0.0006,1.290
5800.00,7.587485,24.87988,0.000040,24.040928,0.0006,1.290
5802.00,7.586945,24.88054,0.000040,24.040774,0.0006,1.290
5804.00,7.586904,24.88070,0.000039,24.040195,0.0005,1.290
5806.00,7.586371,24.88119,0.000041,24.040472,0.0006,1.290
5808.00,7.586874,24.88039,0.000040,24.040135,0.0005,1.290
5810.00,7.586972,24.88006,0.000039,24.041070,0.0006,1.291
5812.00,7.587277,24.88082,0.000039,24.040655,0.0006,1.291
5814.00,7.587603,24.87979,0.000039,24.039810,0.0006,1.290
5816.00,7.586746,24.88018,0.000041,24.041165,0.0005,1.290
5818.00,7.585957,24.87995,0.000039,24.040890,0.0006,1.290
5820.00,7.585803,24.87962,0.000040,24.040125,0.0006,1.290
5822.00,7.586045,24.87962,0.000039,24.040881,0.0006,1.291
5824.00,7.586832,24.87936,0.000039,24.040741,0.0006,1.291
5826.00,7.587415,24.87967,0.000039,24.040766,0.0006,1.290
5828.00,7.587724,24.87945,0.000040,24.039961,0.0005,1.290
5830.00,7.587455,24.87977,0.000040,24.040703,0.0005,1.290
5832.00,7.587716,24.87997,0.000040,24.040808,0.0005,1.290
5834.00,7.588270,24.87881,0.000040,24.040592,0.0005,1.291
5836.00,7.589090,24.87872,0.000039,24.040694,0.0006,1.291
5838.00,7.588569,24.87901,0.000040,24.040388,0.0006,1.290
5840.00,7.589187,24.87918,0.000039,24.039961,0.0005,1.290
5842.00,7.586917,24.87902,0.000039,24.040630,0.0005,1.290
5844.00,7.586025,24.87842,0.000039,24.040837,0.0006,1.290
5846.00,7.587103,24.87892,0.000039,24.041266,0.0005,1.291
5848.00,7.586279,24.87868,0.000040,24.041035,0.0006,1.290
5850.00,7.586476,24.87750,0.000040,24.040808,0.0006,1.290
5852.00,7.587062,24.87800,0.000040,24.041043,0.0005,1.290
5854.00,7.586809,24.87834,0.000038,24.040737,0.0005,1.290
5856.00,7.585821,24.87739,0.000039,24.040454,0.0005,1.290
5858.00,7.586303,24.87741,0.000039,24.040588,0.0006,1.290
5860.00,7.586956,24.87795,0.000039,24.041065,0.0006,1.290
5862.00,7.587970,24.87825,0.000039,24.040221,0.0005,1.290
5864.00,7.588333,24.87786,0.000039,24.040943,0.0005,1.290
5866.00,7.587891,24.87768,0.000039,24.040790,0.0006,1.290
5868.00,7.587959,24.87725,0.000039,24.040310,0.0006,1.290
5870.00,7.587796,24.87845,0.000040,24.040750,0.0006,1.290
5872.00,7.587731,24.87771,0.000038,24.040454,0.0006,1.290
5874.00,7.587108,24.87823,0.000039,24.040408,0.0006,1.291
5876.00,7.586362,24.88002,0.000040,24.040361,0.0006,1.290
5878.00,7.587010,24.87876,0.000039,24.040439,0.0006,1.290
5880.00,7.587020,24.87866,0.000039,24.040183,0.0005,1.290
5882.00,7.586244,24.87824,0.000039,24.040495,0.0006,1.290
5884.00,7.586062,24.87917,0.000039,24.040415,0.0006,1.290
5886.00,7.586427,24.87880,0.000040,24.040870,0.0005,1.290
5888.00,7.586806,24.87887,0.000039,24.040294,0.0006,1.291
5890.00,7.587186,24.87825,0.000039,24.040579,0.0006,1.290
5892.00,7.587606,24.87714,0.000039,24.041170,0.0006,1.290
5894.00,7.587679,24.87655,0.000039,24.039870,0.0006,1.290
5896.00,7.588665,24.87722,0.000040,24.040461,0.0006,1.290
5898.00,7.589917,24.87682,0.000039,24.040463,0.0005,1.290
5900.00,7.590371,24.87769,0.000039,24.040877,0.0006,1.290
5902.00,7.589825,24.87966,0.000040,24.040383,0.0006,1.290
5904.00,7.589224,24.87926,0.000040,24.040386,0.0005,1.290
5906.00,7.588890,24.87918,0.000040,24.040159,0.0005,1.290
5908.00,7.588195,24.87816,0.000040,24.040194,0.0006,1.290
5910.00,7.588119,24.87724,0.000039,24.040614,0.0006,1.290
5912.00,7.587415,24.87741,0.000040,24.041001,0.0005,1.290
5914.00,7.586842,24.87712,0.000040,24.040715,0.0006,1.290
5916.00,7.587692,24.87710,0.000040,24.040841,0.0006,1.289
5918.00,7.588429,24.87800,0.000040,24.041037,0.0006,1.290
5920.00,7.588581,24.87773,0.000040,24.041261,0.0006,1.290
5922.00,7.588016,24.87785,0.000040,24.041017,0.0006,1.290
5924.00,7.586556,24.87770,0.000040,24.040617,0.0006,1.290
5926.00,7.586453,24.87846,0.000040,24.040706,0.0006,1.289
5928.00,7.586634,24.87834,0.000042,24.040688,0.0006,1.290
5930.00,7.587198,24.87916,0.000040,24.041219,0.0005,1.290
5932.00,7.587332,24.87777,0.000040,24.040375,0.0006,1.289
5934.00,7.588010,24.87749,0.000041,24.040130,0.0005,1.290
5936.00,7.589033,24.87790,0.000040,24.040699,0.0006,1.290
5938.00,7.589210,24.87789,0.000039,24.041143,0.0005,1.290
5940.00,7.589384,24.87873,0.000040,24.040923,0.0005,1.290
5942.00,7.589466,24.87920,0.000038,24.040332,0.0006,1.290
5944.00,7.589198,24.87988,0.000038,24.040946,0.0006,1.289
5946.00,7.588332,24.87869,0.000040,24.040870,0.0005,1.290
5948.00,7.588286,24.87843,0.000039,24.040763,0.0005,1.289
5950.00,7.588503,24.87858,0.000039,24.039826,0.0005,1.290
5952.00,7.588349,24.87892,0.000040,24.040503,0.0006,1.289
5954.00,7.588515,24.87864,0.000040,24.041052,0.0006,1.290
5956.00,7.589217,24.87837,0.000039,24.040757,0.0005,1.290
5958.00,7.590366,24.87780,0.000039,24.041095,0.0006,1.290
5960.00,7.590924,24.87873,0.000039,24.041055,0.0006,1.290
5962.00,7.591474,24.87896,0.000039,24.040590,0.0006,1.290
5964.00,7.592128,24.87873,0.000039,24.040572,0.0006,1.289
5966.00,7.592349,24.87883,0.000040,24.040468,0.0005,1.290
5968.00,7.592155,24.87982,0.000040,24.040368,0.0006,1.290
5970.00,7.592854,24.87957,0.000040,24.040541,0.0006,1.290
5972.00,7.592842,24.87871,0.000039,24.040483,0.0006,1.290
5974.00,7.592596,24.87908,0.000040,24.041114,0.0006,1.289
5976.00,7.592077,24.87907,0.000040,24.040348,0.0005,1.290
5978.00,7.592190,24.87882,0.000040,24.040572,0.0005,1.290
5980.00,7.592616,24.87883,0.000040,24.041277,0.0005,1.290
5982.00,7.593229,24.87862,0.000039,24.040746,0.0006,1.289
5984.00,7.591698,24.87792,0.000040,24.039970,0.0005,1.290
5986.00,7.591260,24.87870,0.000040,24.040950,0.0005,1.290
5988.00,7.590786,24.87795,0.000040,24.041103,0.0005,1.289
5990.00,7.590917,24.87832,0.000040,24.040859,0.0006,1.290
5992.00,7.590962,24.87847,0.000040,24.041117,0.0006,1.290
5994.00,7.590931,24.87890,0.000038,24.041265,0.0006,1.289
5996.00,7.590549,24.87885,0.000040,24.040330,0.0005,1.289
5998.00,7.590283,24.87847,0.000039,24.040701,0.0005,1.289
6000.00,7.589943,24.87868,0.000039,24.040295,0.0005,1.289
6002.00,7.588971,24.87943,0.000040,24.041243,0.0006,1.290
@10,12.0000,24.0
6004.00,7.588080,24.87854,0.000039,24.040737,0.0006,1.290
6006.00,7.586940,24.87896,0.000040,24.040355,0.0006,1.289
6008.00,7.580899,24.87884,0.000040,24.040915,0.0005,1.288
6010.00,7.570259,24.87908,0.000040,24.041099,0.0005,1.288
6012.00,7.550585,24.87942,0.000042,24.040383,0.0006,1.289
6014.00,7.525490,24.87991,0.000040,24.040597,0.0006,1.289
6016.00,7.502135,24.87991,0.000040,24.041248,0.0006,1.289
6018.00,7.479621,24.88103,0.000038,24.040541,0.0005,1.290
6020.00,7.458596,24.88164,0.000038,24.040037,0.0005,1.291
6022.00,7.439411,24.88106,0.000038,24.040625,0.0006,1.290
6024.00,7.420821,24.88120,0.000037,24.040514,0.0006,1.291
6026.00,7.404375,24.88141,0.000038,24.039988,0.0005,1.290
6028.00,7.387876,24.88171,0.000037,24.039935,0.0005,1.291
6030.00,7.375237,24.88253,0.000038,24.040034,0.0005,1.290
6032.00,7.369306,24.88185,0.000039,24.040875,0.0006,1.291
6034.00,7.369211,24.88072,0.000038,24.041141,0.0006,1.291
6036.00,7.375531,24.87976,0.000039,24.041006,0.0005,1.291
6038.00,7.386212,24.87991,0.000038,24.039534,0.0005,1.291
6040.00,7.397865,24.88019,0.000038,24.039708,0.0006,1.291
6042.00,7.410220,24.87986,0.000038,24.040399,0.0006,1.290
6044.00,7.424000,24.87943,0.000040,24.041157,0.0005,1.290
6046.00,7.436927,24.87843,0.000040,24.040865,0.0005,1.291
6048.00,7.449976,24.87793,0.000039,24.041035,0.0005,1.290
6050.00,7.463109,24.87847,0.000039,24.040465,0.0005,1.289
6052.00,7.475786,24.87972,0.000039,24.041276,0.0005,1.290
6054.00,7.486737,24.87901,0.000039,24.040343,0.0005,1.290
6056.00,7.496955,24.87964,0.000039,24.041092,0.0005,1.289
6058.00,7.507465,24.88001,0.000040,24.040494,0.0005,1.289
6060.00,7.516461,24.88004,0.000040,24.040299,0.0005,1.289
6062.00,7.523704,24.88126,0.000039,24.040501,0.0006,1.290
6064.00,7.529189,24.88122,0.000040,24.040485,0.0006,1.290
6066.00,7.534437,24.88116,0.000039,24.040546,0.0006,1.290
6068.00,7.539316,24.88205,0.000039,24.040094,0.0005,1.290
6070.00,7.544530,24.88169,0.000040,24.041201,0.0005,1.289
6072.00,7.548372,24.88167,0.000041,24.040957,0.0005,1.289
6074.00,7.551898,24.88096,0.000040,24.041348,0.0006,1.289
6076.00,7.555603,24.88088,0.000040,24.040994,0.0006,1.289
6078.00,7.558175,24.87995,0.000039,24.040855,0.0005,1.289
6080.00,7.561364,24.87912,0.000040,24.041176,0.0005,1.289
6082.00,7.563579,24.87926,0.000038,24.039859,0.0006,1.289
6084.00,7.565217,24.87868,0.000039,24.040541,0.0005,1.289
6086.00,7.566046,24.87934,0.000038,24.040935,0.0005,1.289
6088.00,7.567287,24.87843,0.000039,24.040119,0.0006,1.289
6090.00,7.568911,24.87828,0.000041,24.039964,0.0006,1.288
6092.00,7.569054,24.87832,0.000039,24.040570,0.0006,1.289
6094.00,7.569590,24.87788,0.000039,24.040885,0.0005,1.289
6096.00,7.570489,24.87713,0.000041,24.040930,0.0005,1.289
6098.00,7.572115,24.87725,0.000040,24.041325,0.0005,1.289
6100.00,7.573291,24.87812,0.000040,24.041437,0.0005,1.289
6102.00,7.573237,24.87885,0.000038,24.041363,0.0005,1.289
6104.00,7.572541,24.87872,0.000040,24.040146,0.0005,1.289
6106.00,7.573238,24.87852,0.000039,24.040468,0.0005,1.289
6108.00,7.575224,24.87903,0.000039,24.039737,0.0006,1.289
6110.00,7.575103,24.87894,0.000039,24.040441,0.0006,1.289
6112.00,7.575309,24.87823,0.000040,24.041161,0.0006,1.288
6114.00,7.574700,24.87847,0.000040,24.040143,0.0006,1.289
6116.00,7.575258,24.87872,0.000039,24.040486,0.0005,1.289
6118.00,7.575542,24.87905,0.000040,24.040446,0.0005,1.288
6120.00,7.576361,24.87860,0.000039,24.040583,0.0005,1.288
6122.00,7.577033,24.87892,0.000039,24.040659,0.0006,1.288
6124.00,7.576653,24.87886,0.000040,24.040468,0.0005,1.288
6126.00,7.577568,24.88006,0.000039,24.039577,0.0005,1.288
6128.00,7.578459,24.88017,0.000039,24.039235,0.0005,1.289
6130.00,7.578061,24.87921,0.000038,24.040528,0.0005,1.289
6132.00,7.578258,24.87832,0.000038,24.041097,0.0006,1.288
6134.00,7.577959,24.87805,0.000039,24.041168,0.0006,1.288
6136.00,7.578926,24.87823,0.000040,24.040797,0.0006,1.288
6138.00,7.579148,24.87862,0.000040,24.040481,0.0005,1.288
6140.00,7.579594,24.87929,0.000039,24.040583,0.0005,1.288
6142.00,7.580345,24.87851,0.000038,24.040126,0.0005,1.288
6144.00,7.579770,24.88005,0.000041,24.040601,0.0005,1.288
6146.00,7.580714,24.88080,0.000040,24.040239,0.0005,1.288
6148.00,7.581545,24.88054,0.000040,24.040543,0.0005,1.289
6150.00,7.582495,24.87951,0.000039,24.040977,0.0005,1.289
6152.00,7.584432,24.87909,0.000039,24.040457,0.0006,1.289
6154.00,7.586738,24.87945,0.000038,24.040394,0.0006,1.288
6156.00,7.587799,24.88027,0.000039,24.039803,0.0005,1.287
6158.00,7.588287,24.87921,0.000039,24.039635,0.0005,1.288
6160.00,7.588795,24.87838,0.000038,24.039908,0.0006,1.288
6162.00,7.588354,24.88003,0.000039,24.040695,0.0006,1.287
6164.00,7.587694,24.88010,0.000040,24.041336,0.0005,1.287
6166.00,7.587226,24.88019,0.000038,24.040815,0.0005,1.287
6168.00,7.587028,24.88075,0.000040,24.040314,0.0005,1.288
6170.00,7.586013,24.88027,0.000037,24.040657,0.0006,1.288
6172.00,7.586046,24.88000,0.000038,24.040026,0.0006,1.288
6174.00,7.586863,24.87967,0.000039,24.039814,0.0005,1.288
6176.00,7.587522,24.87945,0.000040,24.040497,0.0005,1.288
6178.00,7.587689,24.87957,0.000040,24.040079,0.0005,1.288
6180.00,7.586766,24.87844,0.000039,24.041303,0.0005,1.288
6182.00,7.587063,24.87748,0.000040,24.040110,0.0005,1.287
6184.00,7.586276,24.87826,0.000040,24.041183,0.0005,1.287
6186.00,7.585148,24.87890,0.000040,24.041014,0.0005,1.288
6188.00,7.584768,24.87783,0.000040,24.040392,0.0005,1.287
6190.00,7.585333,24.87743,0.000039,24.040366,0.0005,1.287
6192.00,7.585810,24.87833,0.000039,24.040023,0.0005,1.287
6194.00,7.586512,24.87861,0.000038,24.040999,0.0005,1.288
6196.00,7.586275,24.87723,0.000038,24.040294,0.0005,1.288
6198.00,7.586367,24.87708,0.000039,24.039677,0.0005,1.288
6200.00,7.585443,24.87731,0.000038,24.040512,0.0005,1.288
6202.00,7.584753,24.87703,0.000039,24.040245,0.0005,1.288
6204.00,7.583875,24.87680,0.000040,24.040466,0.0005,1.287
6206.00,7.584217,24.87674,0.000040,24.040308,0.0005,1.287
6208.00,7.584927,24.87656,0.000039,24.040445,0.0005,1.287
6210.00,7.585132,24.87618,0.000038,24.039832,0.0005,1.288
6212.00,7.584708,24.87603,0.000038,24.039959,0.0005,1.288
6214.00,7.583901,24.87662,0.000040,24.040172,0.0005,1.287
6216.00,7.584085,24.87640,0.000039,24.040826,0.0005,1.287
6218.00,7.584829,24.87644,0.000039,24.040808,0.0005,1.288
6220.00,7.584344,24.87713,0.000038,24.040514,0.0006,1.287
6222.00,7.583376,24.87733,0.000040,24.040983,0.0005,1.287
6224.00,7.583475,24.87686,0.000039,24.041074,0.0005,1.288
6226.00,7.583705,24.87677,0.000038,24.041015,0.0005,1.288
6228.00,7.583889,24.87733,0.000039,24.040043,0.0006,1.287
6230.00,7.583309,24.87731,0.000040,24.040283,0.0006,1.287
6232.00,7.582934,24.87766,0.000039,24.040919,0.0005,1.287
6234.00,7.581815,24.87701,0.000040,24.040132,0.0005,1.287
6236.00,7.581023,24.87667,0.000039,24.040586,0.0006,1.287
6238.00,7.582252,24.87783,0.000039,24.041226,0.0006,1.287
6240.00,7.582757,24.87810,0.000039,24.040283,0.0006,1.287
6242.00,7.582946,24.87782,0.000039,24.040257,0.0005,1.287
6244.00,7.583610,24.87778,0.000039,24.040994,0.0005,1.287
6246.00,7.584085,24.87776,0.000038,24.040703,0.0006,1.287
6248.00,7.583347,24.87810,0.000039,24.040586,0.0005,1.287
6250.00,7.582597,24.87715,0.000039,24.040830,0.0006,1.287
6252.00,7.582754,24.87657,0.000040,24.040439,0.0005,1.287
6254.00,7.583460,24.87633,0.000039,24.040519,0.0005,1.287
6256.00,7.584285,24.87711,0.000040,24.040368,0.0005,1.287
6258.00,7.584935,24.87758,0.000039,24.040446,0.0005,1.287
6260.00,7.584714,24.87784,0.000039,24.040934,0.0005,1.287
6262.00,7.584380,24.87777,0.000038,24.041070,0.0005,1.287
6264.00,7.584792,24.87728,0.000039,24.040768,0.0005,1.287
6266.00,7.584000,24.87779,0.000039,24.040668,0.0005,1.286
6268.00,7.583788,24.87747,0.000040,24.040395,0.0006,1.287
6270.00,7.584613,24.87776,0.000039,24.039837,0.0005,1.287
6272.00,7.584449,24.87824,0.000039,24.040957,0.0005,1.286
6274.00,7.584361,24.87867,0.000039,24.041194,0.0005,1.286
6276.00,7.583892,24.87919,0.000039,24.040588,0.0005,1.287
6278.00,7.583429,24.87826,0.000040,24.040601,0.0005,1.286
6280.00,7.583696,24.87820,0.000039,24.041008,0.0005,1.287
6282.00,7.583422,24.87844,0.000039,24.040417,0.0005,1.287
6284.00,7.583928,24.87927,0.000039,24.040615,0.0005,1.287
6286.00,7.584259,24.87881,0.000038,24.040695,0.0005,1.287
6288.00,7.583850,24.87859,0.000038,24.040614,0.0005,1.287
6290.00,7.584066,24.87908,0.000038,24.040579,0.0005,1.287
6292.00,7.584433,24.87894,0.000038,24.040368,0.0006,1.287
6294.00,7.585265,24.87848,0.000038,24.040419,0.0006,1.287
6296.00,7.585427,24.87915,0.000038,24.040046,0.0005,1.287
6298.00,7.584995,24.87954,0.000039,24.040492,0.0005,1.286
6300.00,7.585384,24.87909,0.000038,24.040532,0.0005,1.287
6302.00,7.585243,24.87927,0.000038,24.039964,0.0005,1.286
6304.00,7.584454,24.87873,0.000038,24.040670,0.0005,1.287
6306.00,7.584037,24.87936,0.000038,24.039461,0.0005,1.287
6308.00,7.584888,24.87894,0.000038,24.040626,0.0005,1.286
6310.00,7.585199,24.87780,0.000039,24.039479,0.0005,1.286
6312.00,7.584894,24.87762,0.000038,24.040055,0.0005,1.287
6314.00,7.585192,24.87790,0.000039,24.040090,0.0005,1.287
6316.00,7.585231,24.87855,0.000038,24.039848,0.0005,1.287
6318.00,7.585039,24.87798,0.000036,24.039728,0.0005,1.286
6320.00,7.585827,24.87913,0.000039,24.040306,0.0005,1.287
6322.00,7.586986,24.87947,0.000039,24.040868,0.0005,1.286
6324.00,7.587691,24.87833,0.000039,24.040468,0.0005,1.287
6326.00,7.588505,24.87778,0.000038,24.039999,0.0005,1.287
6328.00,7.589405,24.87816,0.000038,24.040083,0.0005,1.286
6330.00,7.589065,24.87782,0.000039,24.040008,0.0005,1.286
6332.00,7.589691,24.87694,0.000038,24.039672,0.0006,1.286
6334.00,7.591816,24.87831,0.000040,24.039961,0.0005,1.286
6336.00,7.592775,24.87960,0.000039,24.040485,0.0005,1.286
6338.00,7.594058,24.87869,0.000039,24.040595,0.0005,1.286
6340.00,7.593921,24.87760,0.000039,24.039748,0.0005,1.286
6342.00,7.593737,24.87811,0.000040,24.040401,0.0005,1.285
6344.00,7.593130,24.87885,0.000039,24.039895,0.0005,1.286
6346.00,7.592539,24.87791,0.000039,24.040183,0.0005,1.286
6348.00,7.591573,24.87848,0.000038,24.040137,0.0005,1.286
6350.00,7.591317,24.87764,0.000038,24.039934,0.0005,1.286
6352.00,7.590142,24.87727,0.000039,24.040550,0.0005,1.286
6354.00,7.589337,24.87787,0.000039,24.041054,0.0005,1.286
6356.00,7.588921,24.87749,0.000037,24.040479,0.0005,1.286
6358.00,7.589071,24.87737,0.000039,24.039824,0.0006,1.285
6360.00,7.588600,24.87712,0.000038,24.041146,0.0005,1.285
6362.00,7.587523,24.87812,0.000038,24.040330,0.0005,1.285
6364.00,7.585702,24.87816,0.000039,24.039637,0.0005,1.286
6366.00,7.584408,24.87779,0.000038,24.039686,0.0005,1.286
6368.00,7.584063,24.87861,0.000039,24.039934,0.0005,1.286
6370.00,7.584489,24.87886,0.000038,24.040419,0.0005,1.286
6372.00,7.584011,24.87846,0.000037,24.040126,0.0005,1.286
6374.00,7.584011,24.87879,0.000038,24.039846,0.0005,1.286
6376.00,7.583917,24.87857,0.000038,24.040008,0.0005,1.285
6378.00,7.583695,24.87878,0.000039,24.040535,0.0005,1.285
6380.00,7.583808,24.87907,0.000040,24.040203,0.0005,1.286
6382.00,7.583788,24.87922,0.000039,24.040765,0.0005,1.286
6384.00,7.584690,24.88006,0.000037,24.039966,0.0005,1.286
6386.00,7.585037,24.88070,0.000038,24.039899,0.0005,1.285
6388.00,7.584623,24.88078,0.000040,24.040270,0.0005,1.285
6390.00,7.584916,24.88114,0.000039,24.040828,0.0005,1.285
6392.00,7.585255,24.88195,0.000040,24.040415,0.0005,1.285
6394.00,7.584604,24.88091,0.000039,24.040165,0.0005,1.285
6396.00,7.585204,24.87994,0.000039,24.040648,0.0006,1.285
6398.00,7.583988,24.88081,0.000039,24.040499,0.0005,1.285
6400.00,7.583913,24.88087,0.000039,24.040328,0.0005,1.285
6402.00,7.584126,24.88035,0.000038,24.041094,0.0005,1.285
6404.00,7.584194,24.88055,0.000037,24.040126,0.0005,1.285
6406.00,7.584516,24.88090,0.000039,24.039243,0.0005,1.285
6408.00,7.584744,24.88102,0.000039,24.040157,0.0005,1.285
6410.00,7.584463,24.88131,0.000039,24.040137,0.0005,1.285
6412.00,7.585842,24.88008,0.000039,24.040357,0.0005,1.285
6414.00,7.586370,24.88057,0.000038,24.040012,0.0006,1.285
6416.00,7.586858,24.88120,0.000037,24.039763,0.0005,1.285
6418.00,7.587227,24.88098,0.000039,24.039517,0.0005,1.285
6420.00,7.587045,24.88099,0.000038,24.040515,0.0005,1.285
6422.00,7.587451,24.88206,0.000037,24.040908,0.0005,1.285
6424.00,7.586546,24.88102,0.000039,24.040454,0.0005,1.285
6426.00,7.587242,24.88120,0.000039,24.040285,0.0006,1.284
6428.00,7.587793,24.88185,0.000039,24.039914,0.0005,1.285
6430.00,7.588577,24.88201,0.000038,24.040350,0.0005,1.285
6432.00,7.588379,24.88194,0.000038,24.039170,0.0005,1.285
6434.00,7.588455,24.88164,0.000039,24.040265,0.0005,1.285
6436.00,7.588461,24.88112,0.000039,24.040626,0.0005,1.285
6438.00,7.589570,24.88227,0.000039,24.040534,0.0005,1.284
6440.00,7.590077,24.88208,0.000040,24.040139,0.0005,1.284
6442.00,7.589926,24.88142,0.000039,24.040034,0.0005,1.285
6444.00,7.589770,24.88119,0.000038,24.040201,0.0005,1.284
6446.00,7.589558,24.88207,0.000040,24.040072,0.0005,1.285
6448.00,7.588642,24.88194,0.000039,24.040139,0.0005,1.285
6450.00,7.587829,24.88279,0.000039,24.040261,0.0005,1.285
6452.00,7.587546,24.88418,0.000039,24.040599,0.0005,1.285
6454.00,7.588992,24.88385,0.000038,24.040906,0.0005,1.285
6456.00,7.591395,24.88268,0.000038,24.039915,0.0005,1.285
6458.00,7.593526,24.88182,0.000038,24.040745,0.0005,1.284
6460.00,7.593847,24.88178,0.000038,24.040612,0.0005,1.284
6462.00,7.593068,24.88256,0.000039,24.040110,0.0005,1.284
6464.00,7.592498,24.88310,0.000039,24.040277,0.0005,1.285
6466.00,7.592908,24.88268,0.000040,24.040477,0.0005,1.285
6468.00,7.593967,24.88171,0.000039,24.040801,0.0005,1.284
6470.00,7.594433,24.88220,0.000040,24.040061,0.0005,1.284
6472.00,7.594000,24.88210,0.000039,24.040217,0.0006,1.285
6474.00,7.593673,24.88244,0.000038,24.040388,0.0005,1.285
6476.00,7.593616,24.88201,0.000038,24.040214,0.0005,1.284
6478.00,7.593412,24.88235,0.000039,24.040577,0.0006,1.284
6480.00,7.592378,24.88291,0.000038,24.039955,0.0006,1.285
6482.00,7.591341,24.88293,0.000038,24.041199,0.0005,1.285
6484.00,7.590820,24.88374,0.000037,24.040875,0.0005,1.285
6486.00,7.590352,24.88331,0.000037,24.041239,0.0005,1.284
6488.00,7.589826,24.88325,0.000039,24.039897,0.0005,1.285
6490.00,7.588953,24.88347,0.000039,24.040386,0.0005,1.285
6492.00,7.588654,24.88328,0.000041,24.040472,0.0005,1.284
6494.00,7.588989,24.88289,0.000039,24.039937,0.0005,1.285
6496.00,7.588650,24.88223,0.000037,24.040359,0.0005,1.285
6498.00,7.588676,24.88275,0.000039,24.040455,0.0005,1.284
6500.00,7.589765,24.88230,0.000039,24.040237,0.0005,1.284
6502.00,7.590724,24.88080,0.000037,24.040237,0.0006,1.284
6504.00,7.591334,24.88108,0.000039,24.040305,0.0005,1.284
6506.00,7.591648,24.88201,0.000038,24.040392,0.0005,1.284
6508.00,7.591898,24.88149,0.000039,24.039824,0.0005,1.284
6510.00,7.591618,24.88072,0.000038,24.040634,0.0005,1.284
6512.00,7.590285,24.88069,0.000039,24.039863,0.0005,1.284
6514.00,7.590375,24.88191,0.000040,24.039637,0.0005,1.283
6516.00,7.590977,24.88266,0.000039,24.040752,0.0006,1.284
6518.00,7.591596,24.88190,0.000039,24.040468,0.0006,1.284
6520.00,7.590724,24.88192,0.000038,24.040614,0.0005,1.284
6522.00,7.589104,24.88259,0.000039,24.040588,0.0005,1.284
6524.00,7.588773,24.88217,0.000039,24.039355,0.0005,1.284
6526.00,7.587916,24.88177,0.000039,24.039690,0.0006,1.284
6528.00,7.587275,24.88245,0.000039,24.040628,0.0006,1.284
6530.00,7.587653,24.88136,0.000039,24.040337,0.0005,1.284
6532.00,7.588080,24.88186,0.000039,24.040752,0.0005,1.283
6534.00,7.587768,24.88191,0.000039,24.040699,0.0005,1.283
6536.00,7.587929,24.88206,0.000040,24.039188,0.0005,1.283
6538.00,7.588418,24.88158,0.000038,24.039448,0.0005,1.284
6540.00,7.589315,24.88149,0.000038,24.040361,0.0006,1.284
6542.00,7.588700,24.88104,0.000039,24.040279,0.0006,1.283
6544.00,7.587740,24.88164,0.000038,24.039968,0.0005,1.284
6546.00,7.587375,24.88165,0.000039,24.039863,0.0005,1.283
6548.00,7.587468,24.88068,0.000039,24.040315,0.0005,1.283
6550.00,7.588082,24.88165,0.000039,24.040430,0.0005,1.283
6552.00,7.588554,24.88222,0.000037,24.040050,0.0005,1.283
6554.00,7.588608,24.88117,0.000037,24.039724,0.0005,1.284
6556.00,7.589187,24.88163,0.000038,24.039421,0.0005,1.284
6558.00,7.590667,24.88226,0.000037,24.039830,0.0005,1.284
6560.00,7.592205,24.88260,0.000038,24.040303,0.0005,1.284
6562.00,7.592082,24.88228,0.000038,24.039635,0.0005,1.283
6564.00,7.592191,24.88213,0.000039,24.040094,0.0006,1.283
6566.00,7.591675,24.88319,0.000039,24.040257,0.0005,1.283
6568.00,7.590909,24.88315,0.000039,24.040064,0.0005,1.283
6570.00,7.590620,24.88226,0.000040,24.039910,0.0005,1.283
6572.00,7.589552,24.88310,0.000039,24.040170,0.0005,1.283
6574.00,7.589501,24.88297,0.000039,24.039868,0.0005,1.283
6576.00,7.590198,24.88165,0.000039,24.039774,0.0005,1.283
6578.00,7.590458,24.88130,0.000038,24.040030,0.0005,1.283
6580.00,7.589827,24.88142,0.000039,24.039490,0.0005,1.283
6582.00,7.590415,24.88182,0.000039,24.039852,0.0005,1.283
6584.00,7.591112,24.88151,0.000038,24.040023,0.0005,1.283
6586.00,7.590222,24.88186,0.000039,24.040517,0.0005,1.283
6588.00,7.590196,24.88135,0.000040,24.039612,0.0005,1.283
6590.00,7.589811,24.88165,0.000039,24.039959,0.0005,1.284
6592.00,7.588801,24.88276,0.000038,24.040452,0.0005,1.283
6594.00,7.587926,24.88215,0.000040,24.040323,0.0006,1.283
6596.00,7.589348,24.88202,0.000039,24.040594,0.0005,1.283
6598.00,7.591848,24.88219,0.000038,24.040779,0.0005,1.283
6600.00,7.594333,24.88253,0.000039,24.040581,0.0005,1.283
6602.00,7.595194,24.88193,0.000039,24.040205,0.0005,1.283
@11,12.0000,24.0
6604.00,7.595592,24.88179,0.000039,24.041099,0.0005,1.282
6606.00,7.595014,24.88166,0.000039,24.040579,0.0006,1.282
6608.00,7.589867,24.88220,0.000040,24.040226,0.0006,1.282
6610.00,7.580087,24.88206,0.000038,24.039986,0.0005,1.281
6612.00,7.563564,24.88176,0.000040,24.039990,0.0005,1.282
6614.00,7.542437,24.88143,0.000040,24.040712,0.0005,1.282
6616.00,7.522395,24.88123,0.000038,24.040446,0.0005,1.283
6618.00,7.503780,24.88122,0.000037,24.040219,0.0006,1.283
6620.00,7.485474,24.88144,0.000036,24.039897,0.0006,1.284
6622.00,7.468901,24.88151,0.000036,24.040205,0.0005,1.284
6624.00,7.452941,24.88138,0.000037,24.040685,0.0005,1.283
6626.00,7.436814,24.88077,0.000037,24.039855,0.0005,1.283
6628.00,7.422853,24.88096,0.000038,24.040190,0.0005,1.283
6630.00,7.411302,24.88155,0.000038,24.040435,0.0006,1.283
6632.00,7.405539,24.88142,0.000037,24.040712,0.0005,1.284
6634.00,7.405812,24.88099,0.000036,24.039921,0.0005,1.284
6636.00,7.411389,24.88158,0.000038,24.040928,0.0005,1.284
6638.00,7.419465,24.88100,0.000037,24.041052,0.0005,1.284
6640.00,7.427815,24.88139,0.000038,24.040603,0.0005,1.283
6642.00,7.438113,24.88182,0.000039,24.040706,0.0005,1.283
6644.00,7.448177,24.88165,0.000039,24.040688,0.0005,1.282
6646.00,7.459828,24.88251,0.000039,24.041288,0.0005,1.282
6648.00,7.471621,24.88205,0.000039,24.040006,0.0005,1.283
6650.00,7.482770,24.88110,0.000039,24.040305,0.0005,1.282
6652.00,7.492946,24.88178,0.000039,24.040372,0.0005,1.282
6654.00,7.502429,24.88226,0.000038,24.039786,0.0005,1.282
6656.00,7.511377,24.88283,0.000038,24.040805,0.0006,1.282
6658.00,7.518870,24.88241,0.000039,24.040145,0.0005,1.282
6660.00,7.525598,24.88234,0.000038,24.039706,0.0005,1.283
6662.00,7.531877,24.88283,0.000037,24.039768,0.0005,1.283
6664.00,7.538085,24.88275,0.000037,24.040394,0.0005,1.283
6666.00,7.543266,24.88370,0.000038,24.040252,0.0006,1.282
6668.00,7.548322,24.88395,0.000040,24.040419,0.0005,1.281
6670.00,7.551965,24.88445,0.000038,24.040374,0.0005,1.282
6672.00,7.555356,24.88354,0.000038,24.040294,0.0006,1.283
6674.00,7.559106,24.88342,0.000039,24.040832,0.0005,1.282
6676.00,7.562334,24.88289,0.000037,24.040492,0.0005,1.282
6678.00,7.564432,24.88306,0.000039,24.040305,0.0005,1.281
6680.00,7.566240,24.88318,0.000040,24.040477,0.0005,1.282
6682.00,7.568343,24.88344,0.000039,24.040157,0.0006,1.282
6684.00,7.570423,24.88307,0.000038,24.039726,0.0005,1.283
6686.00,7.572408,24.88219,0.000039,24.040219,0.0005,1.282
6688.00,7.573253,24.88238,0.000038,24.040061,0.0006,1.282
6690.00,7.574029,24.88313,0.000039,24.040225,0.0006,1.282
6692.00,7.573411,24.88239,0.000039,24.039577,0.0006,1.282
6694.00,7.573407,24.88242,0.000039,24.040334,0.0005,1.281
6696.00,7.572602,24.88265,0.000039,24.041026,0.0006,1.281
6698.00,7.573850,24.88323,0.000039,24.040381,0.0005,1.282
6700.00,7.574715,24.88283,0.000039,24.040586,0.0006,1.282
6702.00,7.574138,24.88263,0.000037,24.040530,0.0005,1.283
6704.00,7.573818,24.88307,0.000038,24.040514,0.0006,1.282
6706.00,7.574504,24.88309,0.000039,24.040861,0.0006,1.282
6708.00,7.576029,24.88386,0.000038,24.040145,0.0006,1.282
6710.00,7.576750,24.88371,0.000040,24.040319,0.0005,1.282
6712.00,7.577026,24.88286,0.000041,24.039632,0.0006,1.282
6714.00,7.578092,24.88221,0.000039,24.040330,0.0005,1.282
6716.00,7.579389,24.88154,0.000039,24.040526,0.0005,1.282
6718.00,7.579873,24.88153,0.000040,24.040108,0.0005,1.282
6720.00,7.580556,24.88197,0.000040,24.040557,0.0005,1.282
6722.00,7.581292,24.88127,0.000038,24.040768,0.0005,1.282
6724.00,7.581376,24.88137,0.000039,24.040437,0.0005,1.282
6726.00,7.581372,24.88240,0.000039,24.041050,0.0006,1.282
6728.00,7.581666,24.88337,0.000038,24.041259,0.0006,1.281
6730.00,7.581256,24.88320,0.000037,24.040279,0.0006,1.282
6732.00,7.581529,24.88316,0.000038,24.040225,0.0006,1.282
6734.00,7.582071,24.88376,0.000038,24.040355,0.0005,1.282
6736.00,7.582255,24.88360,0.000039,24.040077,0.0005,1.282
6738.00,7.583054,24.88357,0.000039,24.039566,0.0006,1.282
6740.00,7.584132,24.88358,0.000037,24.040286,0.0005,1.282
6742.00,7.584030,24.88441,0.000039,24.039661,0.0005,1.282
6744.00,7.584208,24.88534,0.000038,24.039774,0.0005,1.282
6746.00,7.583855,24.88501,0.000038,24.040645,0.0005,1.282
6748.00,7.583936,24.88417,0.000038,24.040552,0.0005,1.282
6750.00,7.583482,24.88356,0.000040,24.040566,0.0006,1.282
6752.00,7.582347,24.88342,0.000039,24.040688,0.0005,1.282
6754.00,7.582135,24.88390,0.000040,24.040581,0.0005,1.281
6756.00,7.581935,24.88424,0.000040,24.039264,0.0005,1.281
6758.00,7.582754,24.88422,0.000039,24.041734,0.0006,1.282
6760.00,7.581850,24.88421,0.000040,24.040510,0.0005,1.281
6762.00,7.581095,24.88454,0.000041,24.040166,0.0005,1.282
6764.00,7.581915,24.88376,0.000039,24.040326,0.0005,1.282
6766.00,7.582308,24.88314,0.000037,24.040024,0.0005,1.282
6768.00,7.582538,24.88393,0.000039,24.039775,0.0005,1.282
6770.00,7.582004,24.88381,0.000040,24.040150,0.0006,1.281
6772.00,7.582487,24.88325,0.000039,24.040755,0.0005,1.281
6774.00,7.582625,24.88364,0.000041,24.040659,0.0006,1.282
6776.00,7.582817,24.88400,0.000039,24.040126,0.0005,1.281
6778.00,7.584030,24.88328,0.000040,24.039710,0.0005,1.281
6780.00,7.584832,24.88410,0.000038,24.040081,0.0005,1.282
6782.00,7.585886,24.88490,0.000038,24.040337,0.0005,1.282
6784.00,7.585763,24.88546,0.000038,24.040594,0.0006,1.282
6786.00,7.585174,24.88518,0.000040,24.040537,0.0006,1.282
6788.00,7.584388,24.88515,0.000039,24.039512,0.0006,1.282
6790.00,7.584940,24.88529,0.000040,24.039706,0.0005,1.282
6792.00,7.585335,24.88504,0.000040,24.039783,0.0006,1.281
6794.00,7.586155,24.88455,0.000039,24.040581,0.0005,1.281
6796.00,7.586548,24.88487,0.000039,24.040621,0.0005,1.282
6798.00,7.586512,24.88521,0.000039,24.040492,0.0005,1.281
6800.00,7.586754,24.88549,0.000038,24.039648,0.0006,1.282
6802.00,7.586844,24.88478,0.000037,24.040332,0.0006,1.282
6804.00,7.586121,24.88440,0.000038,24.040115,0.0005,1.282
6806.00,7.586208,24.88392,0.000039,24.039823,0.0005,1.281
6808.00,7.587386,24.88382,0.000039,24.040199,0.0005,1.281
6810.00,7.586850,24.88436,0.000040,24.039881,0.0005,1.281
6812.00,7.587250,24.88449,0.000040,24.039999,0.0005,1.281
6814.00,7.587011,24.88463,0.000039,24.040232,0.0005,1.282
6816.00,7.586817,24.88511,0.000039,24.040234,0.0005,1.281
6818.00,7.586591,24.88538,0.000040,24.040408,0.0005,1.281
6820.00,7.585839,24.88490,0.000039,24.040445,0.0006,1.280
6822.00,7.585731,24.88521,0.000039,24.040194,0.0005,1.281
6824.00,7.586349,24.88508,0.000038,24.039928,0.0006,1.282
6826.00,7.587639,24.88491,0.000039,24.040715,0.0005,1.282
6828.00,7.587872,24.88404,0.000039,24.040701,0.0005,1.281
6830.00,7.588265,24.88496,0.000039,24.040701,0.0005,1.281
6832.00,7.589043,24.88407,0.000039,24.040281,0.0006,1.281
6834.00,7.588552,24.88358,0.000040,24.040519,0.0006,1.282
6836.00,7.588405,24.88288,0.000040,24.040406,0.0005,1.281
6838.00,7.588003,24.88297,0.000039,24.040275,0.0006,1.281
6840.00,7.587788,24.88399,0.000039,24.039888,0.0006,1.282
6842.00,7.587593,24.88470,0.000039,24.040328,0.0006,1.282
6844.00,7.586393,24.88571,0.000039,24.040030,0.0006,1.282
6846.00,7.585535,24.88550,0.000039,24.040626,0.0005,1.282
6848.00,7.586688,24.88575,0.000038,24.039846,0.0005,1.282
6850.00,7.586829,24.88517,0.000039,24.040554,0.0005,1.282
6852.00,7.587203,24.88437,0.000039,24.040159,0.0006,1.282
6854.00,7.587231,24.88469,0.000038,24.040394,0.0006,1.282
6856.00,7.587025,24.88436,0.000038,24.040725,0.0005,1.282
6858.00,7.586920,24.88454,0.000039,24.040950,0.0005,1.281
6860.00,7.587334,24.88471,0.000039,24.040134,0.0005,1.282
6862.00,7.586448,24.88469,0.000038,24.040841,0.0005,1.282
6864.00,7.586364,24.88450,0.000040,24.040595,0.0005,1.282
6866.00,7.586785,24.88398,0.000039,24.040583,0.0005,1.281
6868.00,7.586991,24.88357,0.000040,24.040303,0.0005,1.281
6870.00,7.587048,24.88393,0.000040,24.039779,0.0006,1.282
6872.00,7.586588,24.88425,0.000039,24.040506,0.0005,1.282
6874.00,7.586556,24.88453,0.000038,24.040719,0.0006,1.282
6876.00,7.587596,24.88543,0.000039,24.040426,0.0005,1.282
6878.00,7.587369,24.88544,0.000038,24.040605,0.0005,1.282
6880.00,7.588061,24.88507,0.000038,24.040681,0.0006,1.281
6882.00,7.590277,24.88383,0.000038,24.040317,0.0005,1.282
6884.00,7.590761,24.88284,0.000039,24.040697,0.0005,1.282
6886.00,7.590280,24.88280,0.000039,24.040234,0.0006,1.282
6888.00,7.590578,24.88218,0.000039,24.040463,0.0006,1.282
6890.00,7.590077,24.88276,0.000039,24.041101,0.0005,1.282
6892.00,7.590134,24.88172,0.000039,24.040381,0.0005,1.281
6894.00,7.590335,24.88209,0.000040,24.040617,0.0005,1.282
6896.00,7.590441,24.88240,0.000039,24.040617,0.0006,1.282
6898.00,7.589638,24.88186,0.000040,24.040054,0.0006,1.282
6900.00,7.589312,24.88290,0.000040,24.040028,0.0005,1.282
6902.00,7.589820,24.88170,0.000040,24.040185,0.0006,1.282
6904.00,7.589913,24.88152,0.000039,24.040634,0.0006,1.282
6906.00,7.590320,24.88225,0.000039,24.040450,0.0006,1.282
6908.00,7.590414,24.88354,0.000039,24.039664,0.0006,1.282
6910.00,7.590961,24.88301,0.000040,24.040570,0.0006,1.282
6912.00,7.590504,24.88198,0.000039,24.040595,0.0006,1.282
6914.00,7.589782,24.88248,0.000039,24.040874,0.0006,1.282
6916.00,7.590063,24.88207,0.000039,24.040463,0.0006,1.282
6918.00,7.590593,24.88289,0.000039,24.040477,0.0005,1.281
6920.00,7.591688,24.88316,0.000040,24.041043,0.0005,1.281
6922.00,7.591742,24.88320,0.000040,24.039981,0.0005,1.282
6924.00,7.591796,24.88337,0.000039,24.040485,0.0005,1.282
6926.00,7.592036,24.88303,0.000039,24.040521,0.0006,1.282
6928.00,7.590894,24.88268,0.000039,24.040186,0.0005,1.282
6930.00,7.590453,24.88285,0.000038,24.040728,0.0006,1.282
6932.00,7.589584,24.88260,0.000039,24.040108,0.0005,1.282
6934.00,7.589697,24.88193,0.000039,24.040168,0.0005,1.282
6936.00,7.590808,24.88184,0.000038,24.041048,0.0005,1.282
6938.00,7.590566,24.88213,0.000038,24.039957,0.0006,1.282
6940.00,7.591303,24.88341,0.000039,24.039294,0.0006,1.281
6942.00,7.591232,24.88396,0.000040,24.040434,0.0005,1.281
6944.00,7.589508,24.88386,0.000039,24.039810,0.0005,1.282
6946.00,7.589997,24.88290,0.000039,24.039759,0.0006,1.281
6948.00,7.589711,24.88313,0.000039,24.040799,0.0006,1.282
6950.00,7.590028,24.88294,0.000039,24.040483,0.0006,1.282
6952.00,7.590159,24.88293,0.000039,24.040665,0.0005,1.282
6954.00,7.589438,24.88353,0.000039,24.040539,0.0005,1.282
6956.00,7.589154,24.88372,0.000040,24.040183,0.0005,1.282
6958.00,7.590225,24.88374,0.000039,24.040485,0.0006,1.282
6960.00,7.590002,24.88382,0.000038,24.040619,0.0006,1.282
6962.00,7.589228,24.88356,0.000039,24.040257,0.0005,1.282
6964.00,7.589482,24.88411,0.000039,24.040434,0.0005,1.282
6966.00,7.590352,24.88362,0.000039,24.040746,0.0005,1.282
6968.00,7.590912,24.88307,0.000038,24.040234,0.0005,1.282
6970.00,7.590121,24.88332,0.000038,24.040128,0.0006,1.282
6972.00,7.590402,24.88323,0.000039,24.040786,0.0006,1.281
6974.00,7.591136,24.88298,0.000039,24.040775,0.0006,1.282
6976.00,7.590973,24.88185,0.000038,24.040115,0.0006,1.283
6978.00,7.591536,24.88187,0.000038,24.040625,0.0006,1.283
6980.00,7.592246,24.88266,0.000038,24.040077,0.0006,1.282
6982.00,7.592612,24.88286,0.000039,24.040637,0.0006,1.281
6984.00,7.591524,24.88300,0.000040,24.040894,0.0006,1.282
6986.00,7.590852,24.88315,0.000041,24.040852,0.0006,1.282
6988.00,7.590247,24.88326,0.000039,24.041297,0.0005,1.282
6990.00,7.590380,24.88371,0.000039,24.040819,0.0006,1.282
6992.00,7.590583,24.88359,0.000038,24.040992,0.0005,1.283
6994.00,7.590523,24.88376,0.000037,24.040174,0.0005,1.282
6996.00,7.589666,24.88345,0.000038,24.040539,0.0005,1.282
6998.00,7.588604,24.88314,0.000038,24.040897,0.0005,1.282
7000.00,7.589102,24.88346,0.000039,24.040403,0.0005,1.281
7002.00,7.589161,24.88382,0.000040,24.040690,0.0005,1.281
7004.00,7.589534,24.88435,0.000040,24.040363,0.0006,1.282
7006.00,7.590643,24.88318,0.000039,24.039808,0.0005,1.282
7008.00,7.590639,24.88354,0.000038,24.040406,0.0005,1.282
7010.00,7.590534,24.88426,0.000039,24.040659,0.0005,1.282
7012.00,7.590530,24.88497,0.000039,24.040177,0.0006,1.282
7014.00,7.589951,24.88479,0.000039,24.040695,0.0005,1.281
7016.00,7.591569,24.88467,0.000040,24.040312,0.0005,1.283
7018.00,7.591652,24.88447,0.000039,24.039868,0.0005,1.282
7020.00,7.591174,24.88376,0.000039,24.040972,0.0005,1.282
7022.00,7.590579,24.88289,0.000039,24.039710,0.0005,1.282
7024.00,7.590576,24.88335,0.000038,24.039477,0.0005,1.283
7026.00,7.590617,24.88241,0.000038,24.040563,0.0005,1.282
7028.00,7.590499,24.88285,0.000039,24.040832,0.0005,1.282
7030.00,7.590908,24.88343,0.000040,24.039679,0.0006,1.282
7032.00,7.590247,24.88460,0.000039,24.040592,0.0005,1.283
7034.00,7.590361,24.88502,0.000040,24.040634,0.0006,1.282
7036.00,7.590777,24.88497,0.000041,24.039570,0.0006,1.282
7038.00,7.591408,24.88444,0.000039,24.040137,0.0005,1.282
7040.00,7.590967,24.88447,0.000039,24.040488,0.0005,1.282
7042.00,7.591472,24.88578,0.000039,24.040137,0.0005,1.282
7044.00,7.590752,24.88458,0.000040,24.039941,0.0005,1.283
7046.00,7.590430,24.88532,0.000039,24.040555,0.0005,1.282
7048.00,7.589688,24.88569,0.000038,24.040777,0.0005,1.282
7050.00,7.589315,24.88569,0.000039,24.040465,0.0005,1.282
7052.00,7.589354,24.88639,0.000039,24.040805,0.0006,1.282
7054.00,7.589418,24.88589,0.000038,24.040408,0.0005,1.282
7056.00,7.590538,24.88545,0.000038,24.039581,0.0005,1.283
7058.00,7.591061,24.88564,0.000036,24.040355,0.0005,1.283
7060.00,7.589887,24.88615,0.000038,24.040452,0.0005,1.282
7062.00,7.588971,24.88624,0.000039,24.040419,0.0005,1.282
7064.00,7.588925,24.88667,0.000038,24.039710,0.0005,1.282
7066.00,7.589103,24.88707,0.000039,24.040017,0.0005,1.282
7068.00,7.588994,24.88721,0.000038,24.040223,0.0006,1.282
7070.00,7.588822,24.88815,0.000038,24.039797,0.0006,1.282
7072.00,7.589662,24.88745,0.000039,24.040799,0.0006,1.283
7074.00,7.590145,24.88744,0.000038,24.040812,0.0006,1.283
7076.00,7.589847,24.88694,0.000039,24.040728,0.0006,1.283
7078.00,7.588974,24.88737,0.000038,24.040779,0.0006,1.283
7080.00,7.589294,24.88752,0.000038,24.040472,0.0005,1.283
7082.00,7.590280,24.88768,0.000039,24.039532,0.0005,1.282
7084.00,7.590477,24.88722,0.000040,24.039577,0.0006,1.283
7086.00,7.590894,24.88684,0.000039,24.040417,0.0006,1.283
7088.00,7.590950,24.88742,0.000039,24.040381,0.0006,1.282
7090.00,7.590091,24.88800,0.000039,24.040417,0.0006,1.282
7092.00,7.590324,24.88703,0.000039,24.040088,0.0006,1.283
7094.00,7.590978,24.88691,0.000038,24.040566,0.0006,1.283
7096.00,7.590902,24.88732,0.000039,24.041343,0.0006,1.283
7098.00,7.591074,24.88672,0.000039,24.040332,0.0006,1.283
7100.00,7.592662,24.88742,0.000039,24.039966,0.0006,1.282
7102.00,7.592778,24.88740,0.000040,24.040412,0.0005,1.283
7104.00,7.592641,24.88822,0.000039,24.041032,0.0006,1.283
7106.00,7.592586,24.88756,0.000040,24.039701,0.0006,1.283
7108.00,7.591148,24.88839,0.000040,24.040492,0.0005,1.283
7110.00,7.590873,24.88789,0.000040,24.039604,0.0006,1.283
7112.00,7.590460,24.88577,0.000039,24.040246,0.0006,1.283
7114.00,7.590656,24.88653,0.000039,24.040648,0.0006,1.283
7116.00,7.590049,24.88692,0.000041,24.040886,0.0005,1.283
7118.00,7.590333,24.88717,0.000040,24.040430,0.0006,1.283
7120.00,7.591030,24.88737,0.000040,24.040283,0.0006,1.282
7122.00,7.591366,24.88687,0.000040,24.039895,0.0006,1.283
7124.00,7.591783,24.88632,0.000040,24.040475,0.0006,1.282
7126.00,7.591365,24.88659,0.000039,24.040755,0.0005,1.283
7128.00,7.591372,24.88644,0.000038,24.040423,0.0005,1.283
7130.00,7.591582,24.88666,0.000039,24.040379,0.0006,1.284
7132.00,7.592212,24.88558,0.000039,24.040839,0.0006,1.284
7134.00,7.593473,24.88539,0.000040,24.040210,0.0005,1.283
7136.00,7.593765,24.88443,0.000040,24.040757,0.0006,1.283
7138.00,7.593344,24.88448,0.000038,24.040388,0.0006,1.283
7140.00,7.593739,24.88502,0.000040,24.040595,0.0005,1.283
7142.00,7.594189,24.88609,0.000039,24.040345,0.0005,1.283
7144.00,7.593955,24.88668,0.000040,24.041155,0.0005,1.283
7146.00,7.593483,24.88571,0.000040,24.040465,0.0006,1.283
7148.00,7.592691,24.88514,0.000039,24.040483,0.0006,1.283
7150.00,7.592653,24.88565,0.000040,24.040061,0.0006,1.283
7152.00,7.592002,24.88689,0.000039,24.039783,0.0006,1.283
7154.00,7.591626,24.88664,0.000040,24.040048,0.0005,1.284
7156.00,7.591103,24.88677,0.000038,24.041212,0.0006,1.283
7158.00,7.591337,24.88665,0.000040,24.040623,0.0006,1.284
7160.00,7.591977,24.88612,0.000039,24.040263,0.0006,1.284
7162.00,7.592215,24.88623,0.000039,24.040837,0.0005,1.284
7164.00,7.593689,24.88666,0.000039,24.040590,0.0006,1.283
7166.00,7.594761,24.88619,0.000038,24.040126,0.0006,1.284
7168.00,7.593484,24.88568,0.000039,24.040372,0.0005,1.283
7170.00,7.593161,24.88535,0.000040,24.040214,0.0005,1.284
7172.00,7.594280,24.88542,0.000038,24.040123,0.0006,1.284
7174.00,7.594508,24.88447,0.000039,24.040526,0.0005,1.284
7176.00,7.594349,24.88484,0.000039,24.040426,0.0005,1.284
7178.00,7.594438,24.88494,0.000038,24.040226,0.0005,1.284
7180.00,7.593968,24.88533,0.000039,24.039454,0.0005,1.284
7182.00,7.593254,24.88661,0.000040,24.040303,0.0006,1.284
7184.00,7.593252,24.88663,0.000039,24.040270,0.0005,1.284
7186.00,7.593098,24.88536,0.000037,24.040075,0.0006,1.283
7188.00,7.592497,24.88512,0.000038,24.040674,0.0005,1.284
7190.00,7.592931,24.88438,0.000040,24.039870,0.0006,1.283
7192.00,7.594117,24.88449,0.000040,24.040026,0.0005,1.283
7194.00,7.594036,24.88430,0.000040,24.039617,0.0005,1.284
7196.00,7.593642,24.88591,0.000038,24.040657,0.0006,1.284
7198.00,7.594707,24.88538,0.000039,24.039792,0.0006,1.284
7200.00,7.594741,24.88506,0.000038,24.040154,0.0005,1.284
7202.00,7.594853,24.88480,0.000039,24.039957,0.0005,1.284
7204.00,7.593576,24.88486,0.000038,24.040499,0.0005,1.284
@12,12.0000,24.0
7206.00,7.592350,24.88571,0.000039,24.039619,0.0005,1.284
7208.00,7.588092,24.88538,0.000039,24.039381,0.0005,1.283
7210.00,7.579622,24.88487,0.000040,24.040894,0.0006,1.283
7212.00,7.565316,24.88526,0.000040,24.040185,0.0006,1.283
7214.00,7.548194,24.88555,0.000040,24.040123,0.0005,1.284
7216.00,7.531726,24.88470,0.000039,24.040123,0.0005,1.284
7218.00,7.516256,24.88554,0.000039,24.040639,0.0006,1.285
7220.00,7.501290,24.88521,0.000039,24.039986,0.0006,1.285
7222.00,7.487969,24.88413,0.000039,24.040334,0.0006,1.284
7224.00,7.476024,24.88499,0.000039,24.040359,0.0006,1.285
7226.00,7.463061,24.88546,0.000039,24.040283,0.0006,1.285
7228.00,7.451930,24.88614,0.000040,24.041236,0.0006,1.284
7230.00,7.442237,24.88645,0.000040,24.040195,0.0006,1.285
7232.00,7.437493,24.88653,0.000039,24.040161,0.0006,1.286
7234.00,7.438471,24.88594,0.000038,24.040648,0.0006,1.286
7236.00,7.444520,24.88625,0.000038,24.040643,0.0006,1.286
7238.00,7.453594,24.88575,0.000037,24.040525,0.0006,1.286
7240.00,7.461748,24.88555,0.000038,24.040799,0.0006,1.285
7242.00,7.469892,24.88597,0.000039,24.040334,0.0005,1.285
7244.00,7.479423,24.88545,0.000039,24.040621,0.0005,1.285
7246.00,7.487830,24.88566,0.000040,24.040459,0.0005,1.285
7248.00,7.497577,24.88584,0.000040,24.040586,0.0005,1.284
7250.00,7.506804,24.88593,0.000039,24.040401,0.0005,1.284
7252.00,7.515499,24.88573,0.000040,24.040783,0.0005,1.284
7254.00,7.522821,24.88534,0.000040,24.040292,0.0005,1.284
7256.00,7.530309,24.88504,0.000040,24.041086,0.0005,1.284
7258.00,7.537508,24.88478,0.000040,24.041308,0.0006,1.285
7260.00,7.543293,24.88497,0.000040,24.040517,0.0006,1.285
7262.00,7.549569,24.88534,0.000039,24.040659,0.0006,1.285
7264.00,7.552780,24.88509,0.000040,24.040237,0.0006,1.284
7266.00,7.556542,24.88430,0.000040,24.040479,0.0006,1.284
7268.00,7.560393,24.88353,0.000040,24.040197,0.0006,1.285
7270.00,7.563530,24.88414,0.000040,24.040395,0.0006,1.284
7272.00,7.565492,24.88509,0.000039,24.040539,0.0006,1.284
7274.00,7.568462,24.88359,0.000039,24.040530,0.0005,1.285
7276.00,7.575283,24.88426,0.000039,24.041296,0.0006,1.285
7278.00,7.582261,24.88394,0.000039,24.040481,0.0006,1.285
7280.00,7.587511,24.88522,0.000039,24.040325,0.0006,1.285
7282.00,7.591110,24.88441,0.000039,24.040543,0.0006,1.285
7284.00,7.591973,24.88513,0.000039,24.040339,0.0005,1.284
7286.00,7.592442,24.88475,0.000039,24.040619,0.0005,1.284
7288.00,7.593037,24.88448,0.000040,24.040885,0.0005,1.285
7290.00,7.593087,24.88521,0.000040,24.040286,0.0006,1.285
7292.00,7.592523,24.88600,0.000038,24.039926,0.0006,1.285
7294.00,7.591753,24.88639,0.000040,24.040581,0.0006,1.285
7296.00,7.591223,24.88641,0.000039,24.040439,0.0005,1.285
7298.00,7.589951,24.88545,0.000039,24.040517,0.0006,1.285
7300.00,7.589267,24.88608,0.000040,24.039754,0.0006,1.284
7302.00,7.588959,24.88635,0.000039,24.041434,0.0006,1.284
7304.00,7.588550,24.88558,0.000039,24.041259,0.0006,1.285
7306.00,7.588068,24.88559,0.000038,24.040241,0.0006,1.285
7308.00,7.587657,24.88553,0.000038,24.040554,0.0005,1.285
7310.00,7.587900,24.88592,0.000039,24.040641,0.0005,1.285
7312.00,7.587969,24.88569,0.000037,24.040286,0.0006,1.286
7314.00,7.586739,24.88582,0.000038,24.040530,0.0005,1.285
7316.00,7.586459,24.88621,0.000040,24.040734,0.0005,1.285
7318.00,7.586770,24.88692,0.000039,24.040874,0.0006,1.285
7320.00,7.586707,24.88649,0.000039,24.040712,0.0006,1.285
7322.00,7.587082,24.88561,0.000039,24.040341,0.0006,1.285
7324.00,7.587387,24.88545,0.000040,24.040057,0.0006,1.285
7326.00,7.587482,24.88558,0.000039,24.039657,0.0006,1.285
7328.00,7.587883,24.88653,0.000039,24.040648,0.0006,1.285
7330.00,7.586960,24.88659,0.000040,24.040386,0.0006,1.286
7332.00,7.587374,24.88793,0.000038,24.040190,0.0005,1.285
7334.00,7.588550,24.88708,0.000039,24.040375,0.0005,1.286
7336.00,7.588422,24.88525,0.000039,24.040188,0.0006,1.286
7338.00,7.587384,24.88589,0.000038,24.041037,0.0006,1.286
7340.00,7.586972,24.88565,0.000039,24.040954,0.0005,1.285
7342.00,7.587478,24.88538,0.000040,24.040379,0.0005,1.286
7344.00,7.586612,24.88640,0.000040,24.040885,0.0006,1.285
7346.00,7.586791,24.88551,0.000040,24.040868,0.0006,1.286
7348.00,7.587603,24.88540,0.000038,24.040739,0.0005,1.286
7350.00,7.587738,24.88535,0.000039,24.040454,0.0006,1.286
7352.00,7.587523,24.88586,0.000039,24.040443,0.0005,1.286
7354.00,7.587515,24.88620,0.000039,24.039963,0.0005,1.286
7356.00,7.587496,24.88628,0.000039,24.040854,0.0006,1.286
7358.00,7.588225,24.88594,0.000039,24.040097,0.0006,1.287
7360.00,7.588218,24.88593,0.000039,24.040017,0.0006,1.286
7362.00,7.587902,24.88557,0.000039,24.040121,0.0006,1.286
7364.00,7.587998,24.88469,0.000038,24.040181,0.0005,1.286
7366.00,7.588107,24.88429,0.000037,24.040183,0.0006,1.286
7368.00,7.588227,24.88445,0.000038,24.040575,0.0005,1.286
7370.00,7.588814,24.88442,0.000039,24.040828,0.0005,1.286
7372.00,7.589640,24.88460,0.000040,24.040768,0.0006,1.287
7374.00,7.589386,24.88402,0.000038,24.040472,0.0006,1.287
7376.00,7.587856,24.88484,0.000038,24.039846,0.0006,1.286
7378.00,7.587795,24.88577,0.000038,24.039454,0.0005,1.286
7380.00,7.588542,24.88561,0.000039,24.040105,0.0006,1.287
7382.00,7.587797,24.88498,0.000038,24.039868,0.0006,1.287
7384.00,7.587830,24.88508,0.000039,24.040792,0.0005,1.286
7386.00,7.588731,24.88506,0.000040,24.040252,0.0005,1.286
7388.00,7.588934,24.88489,0.000040,24.040357,0.0006,1.286
7390.00,7.589248,24.88507,0.000039,24.040403,0.0005,1.287
7392.00,7.589904,24.88545,0.000040,24.040443,0.0005,1.286
7394.00,7.589931,24.88573,0.000040,24.040732,0.0006,1.287
7396.00,7.589068,24.88493,0.000039,24.040226,0.0006,1.287
7398.00,7.588568,24.88578,0.000039,24.040657,0.0006,1.287
7400.00,7.588825,24.88618,0.000039,24.040097,0.0006,1.287
7402.00,7.589728,24.88556,0.000040,24.040443,0.0006,1.286
7404.00,7.589672,24.88528,0.000041,24.040608,0.0005,1.286
7406.00,7.589300,24.88580,0.000040,24.040597,0.0005,1.286
7408.00,7.588737,24.88453,0.000040,24.040688,0.0006,1.287
7410.00,7.588915,24.88404,0.000040,24.040334,0.0006,1.287
7412.00,7.588273,24.88513,0.000039,24.040205,0.0006,1.287
7414.00,7.588978,24.88508,0.000040,24.041290,0.0006,1.286
7416.00,7.589680,24.88591,0.000039,24.040979,0.0006,1.286
7418.00,7.589822,24.88560,0.000038,24.040917,0.0006,1.287
7420.00,7.590003,24.88557,0.000039,24.039597,0.0006,1.287
7422.00,7.589955,24.88500,0.000038,24.040517,0.0006,1.287
7424.00,7.590333,24.88465,0.000039,24.040345,0.0006,1.287
7426.00,7.590120,24.88426,0.000038,24.040475,0.0006,1.287
7428.00,7.589410,24.88483,0.000039,24.040614,0.0006,1.287
7430.00,7.589231,24.88478,0.000039,24.040765,0.0006,1.287
7432.00,7.590004,24.88476,0.000039,24.041075,0.0006,1.287
7434.00,7.590564,24.88487,0.000040,24.040648,0.0006,1.286
7436.00,7.590601,24.88464,0.000039,24.040395,0.0005,1.287
7438.00,7.590261,24.88367,0.000040,24.040125,0.0006,1.288
7440.00,7.590154,24.88430,0.000039,24.040639,0.0005,1.287
7442.00,7.590742,24.88435,0.000040,24.040254,0.0006,1.287
7444.00,7.590766,24.88467,0.000039,24.040521,0.0006,1.287
7446.00,7.591201,24.88557,0.000039,24.040325,0.0006,1.287
7448.00,7.591385,24.88602,0.000040,24.040843,0.0006,1.287
7450.00,7.590525,24.88613,0.000040,24.040417,0.0006,1.287
7452.00,7.590412,24.88593,0.000040,24.041103,0.0006,1.287
7454.00,7.590205,24.88605,0.000040,24.041094,0.0006,1.288
7456.00,7.590059,24.88624,0.000039,24.040197,0.0006,1.287
7458.00,7.590474,24.88612,0.000040,24.040225,0.0006,1.287
7460.00,7.590348,24.88573,0.000039,24.039668,0.0006,1.288
7462.00,7.590165,24.88605,0.000039,24.040275,0.0005,1.288
7464.00,7.589920,24.88651,0.000039,24.040277,0.0006,1.287
7466.00,7.590621,24.88660,0.000039,24.040034,0.0006,1.288
7468.00,7.591247,24.88728,0.000039,24.040917,0.0006,1.288
7470.00,7.592556,24.88721,0.000039,24.040255,0.0006,1.288
7472.00,7.594347,24.88656,0.000039,24.039966,0.0005,1.287
7474.00,7.595783,24.88712,0.000040,24.040312,0.0006,1.287
7476.00,7.596867,24.88603,0.000040,24.040081,0.0006,1.287
7478.00,7.596738,24.88530,0.000040,24.040577,0.0006,1.288
7480.00,7.596631,24.88421,0.000039,24.040326,0.0006,1.288
7482.00,7.596850,24.88529,0.000037,24.041446,0.0005,1.288
7484.00,7.596537,24.88599,0.000039,24.040381,0.0006,1.288
7486.00,7.597117,24.88520,0.000039,24.040114,0.0006,1.288
7488.00,7.600290,24.88515,0.000040,24.040663,0.0006,1.287
7490.00,7.602024,24.88495,0.000040,24.040674,0.0005,1.288
7492.00,7.602962,24.88520,0.000039,24.040092,0.0006,1.288
7494.00,7.604230,24.88583,0.000039,24.040615,0.0005,1.288
7496.00,7.605142,24.88565,0.000040,24.040308,0.0006,1.288
7498.00,7.603862,24.88456,0.000040,24.040630,0.0006,1.288
7500.00,7.603383,24.88517,0.000040,24.039930,0.0006,1.288
7502.00,7.602487,24.88620,0.000039,24.040645,0.0006,1.288
7504.00,7.601256,24.88718,0.000040,24.040070,0.0006,1.288
7506.00,7.600833,24.88713,0.000040,24.040472,0.0006,1.288
7508.00,7.600670,24.88543,0.000040,24.040004,0.0005,1.288
7510.00,7.599853,24.88662,0.000040,24.039884,0.0005,1.288
7512.00,7.600065,24.88723,0.000039,24.040475,0.0006,1.288
7514.00,7.600431,24.88762,0.000040,24.039890,0.0006,1.288
7516.00,7.600035,24.88712,0.000041,24.040268,0.0006,1.288
7518.00,7.598558,24.88718,0.000040,24.040512,0.0006,1.288
7520.00,7.597099,24.88775,0.000039,24.040781,0.0006,1.289
7522.00,7.595832,24.88738,0.000040,24.039874,0.0006,1.289
7524.00,7.596147,24.88689,0.000039,24.040392,0.0006,1.289
7526.00,7.595814,24.88726,0.000040,24.040408,0.0006,1.289
7528.00,7.594837,24.88734,0.000040,24.040608,0.0006,1.288
7530.00,7.594769,24.88763,0.000040,24.040043,0.0006,1.288
7532.00,7.593508,24.88758,0.000040,24.040090,0.0006,1.288
7534.00,7.592686,24.88730,0.000040,24.040092,0.0006,1.289
7536.00,7.593436,24.88741,0.000039,24.040815,0.0006,1.288
7538.00,7.593798,24.88675,0.000040,24.040757,0.0006,1.289
7540.00,7.592838,24.88611,0.000039,24.040566,0.0006,1.289
7542.00,7.592403,24.88519,0.000039,24.040788,0.0006,1.288
7544.00,7.592158,24.88591,0.000040,24.039732,0.0006,1.288
7546.00,7.590406,24.88684,0.000039,24.040523,0.0006,1.289
7548.00,7.590610,24.88631,0.000039,24.041259,0.0006,1.289
7550.00,7.591210,24.88599,0.000038,24.040410,0.0006,1.288
7552.00,7.591633,24.88675,0.000041,24.040323,0.0006,1.288
7554.00,7.591160,24.88677,0.000040,24.040921,0.0006,1.288
7556.00,7.590364,24.88638,0.000040,24.039739,0.0006,1.288
7558.00,7.591177,24.88656,0.000041,24.040277,0.0006,1.289
7560.00,7.592488,24.88673,0.000040,24.041023,0.0006,1.289
7562.00,7.593149,24.88703,0.000040,24.040110,0.0006,1.289
7564.00,7.593614,24.88636,0.000038,24.040348,0.0006,1.289
7566.00,7.593967,24.88705,0.000040,24.040848,0.0006,1.289
7568.00,7.593543,24.88677,0.000039,24.040135,0.0006,1.289
7570.00,7.593817,24.88686,0.000040,24.040175,0.0005,1.289
7572.00,7.594167,24.88596,0.000040,24.039872,0.0006,1.289
7574.00,7.593207,24.88653,0.000040,24.040346,0.0006,1.289
7576.00,7.592541,24.88701,0.000040,24.040410,0.0006,1.290
7578.00,7.592977,24.88699,0.000040,24.040668,0.0006,1.289
7580.00,7.593185,24.88743,0.000041,24.040550,0.0006,1.288
7582.00,7.592715,24.88734,0.000040,24.041090,0.0006,1.289
7584.00,7.592667,24.88706,0.000039,24.041155,0.0006,1.289
7586.00,7.593043,24.88645,0.000039,24.040474,0.0006,1.289
7588.00,7.592386,24.88742,0.000041,24.040577,0.0006,1.289
7590.00,7.592128,24.88788,0.000040,24.041317,0.0006,1.289
7592.00,7.593177,24.88759,0.000040,24.040881,0.0006,1.289
7594.00,7.594467,24.88794,0.000041,24.040512,0.0006,1.289
7596.00,7.594981,24.88823,0.000040,24.039957,0.0006,1.289
7598.00,7.595245,24.88795,0.000039,24.040425,0.0005,1.289
7600.00,7.595233,24.88691,0.000039,24.040568,0.0005,1.289
7602.00,7.594351,24.88746,0.000040,24.041121,0.0005,1.289
7604.00,7.593462,24.88618,0.000039,24.041046,0.0006,1.290
7606.00,7.593270,24.88656,0.000039,24.040308,0.0006,1.290
7608.00,7.593549,24.88651,0.000040,24.040703,0.0006,1.289
7610.00,7.594728,24.88682,0.000041,24.040643,0.0006,1.289
7612.00,7.596055,24.88744,0.000040,24.040717,0.0006,1.289
7614.00,7.597535,24.88765,0.000042,24.040810,0.0006,1.289
7616.00,7.598495,24.88831,0.000041,24.041010,0.0006,1.289
7618.00,7.598282,24.88717,0.000040,24.040646,0.0006,1.289
7620.00,7.598091,24.88639,0.000039,24.040679,0.0006,1.290
7622.00,7.597122,24.88710,0.000039,24.040092,0.0006,1.290
7624.00,7.596386,24.88634,0.000039,24.040105,0.0006,1.289
7626.00,7.595915,24.88689,0.000039,24.040523,0.0006,1.289
7628.00,7.596004,24.88707,0.000040,24.040395,0.0006,1.290
7630.00,7.595599,24.88709,0.000040,24.040903,0.0006,1.290
7632.00,7.595304,24.88603,0.000040,24.040312,0.0006,1.290
7634.00,7.595741,24.88542,0.000040,24.040817,0.0006,1.290
7636.00,7.595778,24.88537,0.000038,24.040903,0.0005,1.290
7638.00,7.596539,24.88603,0.000040,24.041237,0.0006,1.289
7640.00,7.597627,24.88604,0.000041,24.040901,0.0006,1.289
7642.00,7.598365,24.88580,0.000041,24.040859,0.0006,1.289
7644.00,7.598631,24.88647,0.000040,24.040288,0.0006,1.290
7646.00,7.599097,24.88605,0.000041,24.040170,0.0006,1.290
7648.00,7.598711,24.88551,0.000040,24.041077,0.0006,1.290
7650.00,7.598388,24.88622,0.000040,24.040368,0.0005,1.290
7652.00,7.598865,24.88615,0.000039,24.040974,0.0006,1.291
7654.00,7.599094,24.88612,0.000039,24.040365,0.0006,1.290
7656.00,7.598494,24.88610,0.000040,24.041030,0.0006,1.290
7658.00,7.598185,24.88627,0.000039,24.040781,0.0006,1.290
7660.00,7.597949,24.88549,0.000040,24.040357,0.0006,1.290
7662.00,7.597492,24.88560,0.000040,24.040754,0.0006,1.290
7664.00,7.595704,24.88594,0.000041,24.040988,0.0006,1.290
7666.00,7.595816,24.88600,0.000041,24.040614,0.0006,1.290
7668.00,7.595575,24.88558,0.000040,24.039917,0.0006,1.290
7670.00,7.594910,24.88575,0.000040,24.041001,0.0006,1.290
7672.00,7.595128,24.88485,0.000040,24.041048,0.0006,1.291
7674.00,7.594900,24.88579,0.000040,24.040301,0.0006,1.291
7676.00,7.594444,24.88664,0.000041,24.040352,0.0005,1.291
7678.00,7.594524,24.88599,0.000039,24.040754,0.0005,1.290
7680.00,7.594640,24.88570,0.000040,24.041132,0.0006,1.290
7682.00,7.593955,24.88493,0.000040,24.040986,0.0005,1.291
7684.00,7.594245,24.88475,0.000040,24.041050,0.0006,1.291
7686.00,7.594828,24.88489,0.000039,24.040985,0.0006,1.291
7688.00,7.594695,24.88528,0.000041,24.040099,0.0006,1.291
7690.00,7.594965,24.88578,0.000041,24.040323,0.0006,1.290
7692.00,7.595715,24.88607,0.000040,24.040683,0.0005,1.290
7694.00,7.596694,24.88547,0.000040,24.040803,0.0006,1.291
7696.00,7.596547,24.88516,0.000040,24.041481,0.0006,1.291
7698.00,7.596812,24.88609,0.000039,24.040445,0.0006,1.291
7700.00,7.597794,24.88604,0.000039,24.040925,0.0006,1.290
7702.00,7.598271,24.88612,0.000040,24.040917,0.0006,1.291
7704.00,7.597777,24.88558,0.000040,24.040406,0.0006,1.291
7706.00,7.597582,24.88609,0.000040,24.040386,0.0006,1.291
7708.00,7.597446,24.88627,0.000040,24.041105,0.0006,1.291
7710.00,7.597384,24.88636,0.000041,24.040830,0.0006,1.291
7712.00,7.596947,24.88664,0.000040,24.040515,0.0006,1.291
7714.00,7.596193,24.88664,0.000040,24.040654,0.0006,1.291
7716.00,7.595303,24.88701,0.000039,24.040023,0.0006,1.291
7718.00,7.594444,24.88610,0.000039,24.040508,0.0006,1.291
7720.00,7.594148,24.88539,0.000040,24.040568,0.0006,1.291
7722.00,7.593522,24.88691,0.000041,24.039868,0.0006,1.291
7724.00,7.593263,24.88633,0.000040,24.040654,0.0006,1.290
7726.00,7.594635,24.88660,0.000040,24.040803,0.0006,1.291
7728.00,7.595201,24.88562,0.000039,24.039843,0.0006,1.291
7730.00,7.595303,24.88579,0.000039,24.040952,0.0006,1.292
7732.00,7.594106,24.88583,0.000040,24.040515,0.0006,1.292
7734.00,7.595326,24.88594,0.000040,24.040472,0.0006,1.291
7736.00,7.595944,24.88581,0.000041,24.041214,0.0006,1.291
7738.00,7.596172,24.88526,0.000041,24.040635,0.0006,1.292
7740.00,7.595320,24.88585,0.000041,24.040761,0.0006,1.291
7742.00,7.595661,24.88529,0.000039,24.040986,0.0006,1.291
7744.00,7.594905,24.88521,0.000041,24.040503,0.0006,1.291
7746.00,7.593850,24.88521,0.000041,24.040750,0.0006,1.291
7748.00,7.593273,24.88528,0.000040,24.040550,0.0006,1.291
7750.00,7.594829,24.88470,0.000040,24.041436,0.0006,1.292
7752.00,7.595072,24.88627,0.000039,24.040639,0.0006,1.292
7754.00,7.595576,24.88590,0.000038,24.041370,0.0006,1.291
7756.00,7.595664,24.88619,0.000041,24.041225,0.0006,1.291
7758.00,7.595812,24.88650,0.000041,24.040277,0.0006,1.291
7760.00,7.596949,24.88605,0.000042,24.040445,0.0006,1.291
7762.00,7.597701,24.88680,0.000041,24.040841,0.0006,1.291
7764.00,7.597718,24.88695,0.000040,24.040803,0.0006,1.291
7766.00,7.596850,24.88617,0.000040,24.040550,0.0006,1.292
7768.00,7.595951,24.88597,0.000040,24.040739,0.0006,1.292
7770.00,7.595280,24.88554,0.000040,24.040474,0.0006,1.292
7772.00,7.594930,24.88462,0.000041,24.040788,0.0006,1.292
7774.00,7.595366,24.88549,0.000040,24.041232,0.0006,1.291
7776.00,7.595347,24.88514,0.000040,24.041072,0.0006,1.291
7778.00,7.596095,24.88527,0.000040,24.040130,0.0006,1.292
7780.00,7.596174,24.88421,0.000040,24.040597,0.0006,1.292
7782.00,7.595379,24.88501,0.000040,24.040475,0.0006,1.292
7784.00,7.594811,24.88514,0.000040,24.039794,0.0006,1.292
7786.00,7.595751,24.88497,0.000038,24.040488,0.0006,1.292
7788.00,7.595689,24.88455,0.000040,24.040466,0.0006,1.292
7790.00,7.595342,24.88545,0.000040,24.040159,0.0006,1.292
7792.00,7.595899,24.88564,0.000040,24.041037,0.0006,1.292
7794.00,7.596777,24.88496,0.000041,24.040483,0.0006,1.291
7796.00,7.597376,24.88498,0.000042,24.040819,0.0006,1.291
7798.00,7.597188,24.88509,0.000040,24.040623,0.0006,1.292
7800.00,7.597435,24.88525,0.000040,24.040263,0.0006,1.292
7802.00,7.598212,24.88419,0.000040,24.040226,0.0006,1.292
7804.00,7.598304,24.88447,0.000039,24.040315,0.0006,1.292
@13,12.0000,24.0
7806.00,7.597846,24.88533,0.000041,24.040474,0.0006,1.292
7808.00,7.592856,24.88577,0.000042,24.040788,0.0006,1.292
7810.00,7.584796,24.88600,0.000041,24.040706,0.0006,1.291
7812.00,7.572172,24.88678,0.000041,24.040543,0.0006,1.291
7814.00,7.556429,24.88708,0.000040,24.040561,0.0006,1.291
7816.00,7.541166,24.88672,0.000041,24.040185,0.0006,1.291
7818.00,7.529085,24.88673,0.000040,24.041185,0.0006,1.292
7820.00,7.517706,24.88648,0.000039,24.040626,0.0006,1.293
7822.00,7.506820,24.88533,0.000040,24.040994,0.0006,1.292
7824.00,7.496174,24.88600,0.000038,24.039968,0.0006,1.293
7826.00,7.485741,24.88634,0.000038,24.040215,0.0006,1.293
7828.00,7.475985,24.88684,0.000038,24.041423,0.0006,1.293
7830.00,7.467300,24.88635,0.000040,24.040334,0.0006,1.293
7832.00,7.464249,24.88653,0.000038,24.040290,0.0006,1.293
7834.00,7.465758,24.88549,0.000039,24.040403,0.0006,1.294
7836.00,7.470602,24.88478,0.000039,24.041632,0.0006,1.294
7838.00,7.477145,24.88433,0.000037,24.041163,0.0005,1.294
7840.00,7.483867,24.88435,0.000039,24.040568,0.0006,1.293
7842.00,7.491670,24.88482,0.000038,24.040743,0.0006,1.293
7844.00,7.498547,24.88489,0.000040,24.040919,0.0006,1.292
7846.00,7.505563,24.88505,0.000041,24.041181,0.0006,1.292
7848.00,7.513635,24.88426,0.000040,24.040132,0.0006,1.292
7850.00,7.521601,24.88329,0.000040,24.040657,0.0006,1.292
7852.00,7.530030,24.88355,0.000041,24.040648,0.0006,1.292
7854.00,7.537593,24.88396,0.000041,24.040835,0.0006,1.292
7856.00,7.543541,24.88421,0.000040,24.041252,0.0006,1.292
7858.00,7.549881,24.88460,0.000041,24.040561,0.0006,1.292
7860.00,7.556071,24.88440,0.000040,24.040863,0.0006,1.292
7862.00,7.562096,24.88434,0.000041,24.040397,0.0006,1.292
7864.00,7.567029,24.88305,0.000040,24.040648,0.0006,1.292
7866.00,7.570509,24.88387,0.000038,24.039997,0.0005,1.293
7868.00,7.573448,24.88528,0.000040,24.039983,0.0006,1.293
7870.00,7.575937,24.88549,0.000039,24.040335,0.0006,1.292
7872.00,7.577920,24.88543,0.000040,24.039892,0.0006,1.292
7874.00,7.579602,24.88489,0.000040,24.040585,0.0006,1.293
7876.00,7.581366,24.88535,0.000040,24.040345,0.0006,1.292
7878.00,7.582099,24.88442,0.000041,24.040323,0.0006,1.292
7880.00,7.582369,24.88529,0.000040,24.040777,0.0006,1.292
7882.00,7.583156,24.88444,0.000041,24.040879,0.0006,1.292
7884.00,7.584565,24.88446,0.000040,24.040532,0.0006,1.292
7886.00,7.585056,24.88360,0.000041,24.041294,0.0006,1.292
7888.00,7.584782,24.88359,0.000041,24.040785,0.0006,1.291
7890.00,7.585021,24.88363,0.000042,24.040370,0.0006,1.292
7892.00,7.586265,24.88349,0.000043,24.040510,0.0005,1.292
7894.00,7.586750,24.88380,0.000040,24.040917,0.0005,1.292
7896.00,7.587445,24.88469,0.000040,24.039715,0.0005,1.292
7898.00,7.587768,24.88438,0.000040,24.040912,0.0006,1.293
7900.00,7.587900,24.88491,0.000040,24.041130,0.0006,1.292
7902.00,7.589307,24.88464,0.000041,24.041005,0.0006,1.292
7904.00,7.589517,24.88419,0.000040,24.041001,0.0006,1.293
7906.00,7.589829,24.88433,0.000039,24.041641,0.0006,1.293
7908.00,7.590519,24.88456,0.000039,24.040895,0.0006,1.293
7910.00,7.591094,24.88477,0.000039,24.040323,0.0006,1.292
7912.00,7.591159,24.88389,0.000040,24.041057,0.0006,1.292
7914.00,7.590603,24.88355,0.000040,24.041514,0.0006,1.292
7916.00,7.590794,24.88474,0.000040,24.040626,0.0006,1.293
7918.00,7.591434,24.88422,0.000040,24.040761,0.0006,1.293
7920.00,7.592555,24.88451,0.000040,24.041119,0.0006,1.292
7922.00,7.592232,24.88434,0.000040,24.041219,0.0006,1.293
7924.00,7.592310,24.88432,0.000040,24.039883,0.0006,1.293
7926.00,7.593194,24.88466,0.000039,24.040799,0.0006,1.293
7928.00,7.591653,24.88466,0.000040,24.041614,0.0006,1.293
7930.00,7.591825,24.88408,0.000039,24.040946,0.0006,1.293
7932.00,7.592654,24.88479,0.000039,24.040274,0.0006,1.292
7934.00,7.592155,24.88522,0.000041,24.040801,0.0006,1.293
7936.00,7.591746,24.88586,0.000040,24.040870,0.0006,1.293
7938.00,7.591923,24.88559,0.000039,24.041037,0.0006,1.292
7940.00,7.591508,24.88435,0.000041,24.040665,0.0006,1.293
7942.00,7.591190,24.88409,0.000039,24.041188,0.0006,1.293
7944.00,7.591208,24.88459,0.000039,24.041150,0.0006,1.293
7946.00,7.591534,24.88488,0.000040,24.041028,0.0006,1.293
7948.00,7.591779,24.88425,0.000038,24.040730,0.0006,1.293
7950.00,7.592569,24.88431,0.000040,24.040970,0.0006,1.293
7952.00,7.592753,24.88412,0.000039,24.041368,0.0006,1.293
7954.00,7.593362,24.88532,0.000039,24.041566,0.0006,1.293
7956.00,7.592884,24.88571,0.000040,24.040550,0.0006,1.293
7958.00,7.592790,24.88457,0.000040,24.041152,0.0006,1.293
7960.00,7.591996,24.88390,0.000040,24.041003,0.0006,1.293
7962.00,7.592384,24.88414,0.000040,24.040586,0.0006,1.293
7964.00,7.592705,24.88503,0.000041,24.040828,0.0006,1.293
7966.00,7.592477,24.88630,0.000040,24.040326,0.0006,1.293
7968.00,7.591844,24.88534,0.000040,24.041623,0.0006,1.293
7970.00,7.592028,24.88502,0.000042,24.041123,0.0006,1.293
7972.00,7.592463,24.88521,0.000041,24.040854,0.0006,1.293
7974.00,7.592636,24.88475,0.000039,24.040548,0.0006,1.293
7976.00,7.592708,24.88508,0.000039,24.039757,0.0006,1.294
7978.00,7.593304,24.88482,0.000040,24.041772,0.0006,1.293
7980.00,7.593740,24.88443,0.000040,24.040874,0.0006,1.294
7982.00,7.593093,24.88470,0.000039,24.040312,0.0006,1.293
7984.00,7.593990,24.88471,0.000041,24.040514,0.0005,1.293
7986.00,7.594968,24.88450,0.000039,24.039943,0.0006,1.294
7988.00,7.595844,24.88505,0.000039,24.040335,0.0006,1.293
7990.00,7.595800,24.88460,0.000039,24.040565,0.0006,1.294
7992.00,7.595438,24.88522,0.000039,24.041352,0.0006,1.293
7994.00,7.594403,24.88579,0.000039,24.041463,0.0006,1.293
7996.00,7.593212,24.88581,0.000040,24.040015,0.0006,1.293
7998.00,7.592403,24.88617,0.000039,24.040726,0.0006,1.294
8000.00,7.593074,24.88573,0.000039,24.040821,0.0006,1.294
8002.00,7.593759,24.88616,0.000039,24.039663,0.0005,1.294
8004.00,7.593548,24.88544,0.000039,24.040795,0.0006,1.293
8006.00,7.592513,24.88612,0.000039,24.040599,0.0005,1.294
8008.00,7.592571,24.88649,0.000040,24.040450,0.0006,1.294
8010.00,7.592884,24.88632,0.000040,24.040495,0.0006,1.293
8012.00,7.593404,24.88679,0.000041,24.040966,0.0006,1.293
8014.00,7.594369,24.88656,0.000041,24.040828,0.0006,1.293
8016.00,7.594853,24.88621,0.000040,24.040530,0.0006,1.293
8018.00,7.593831,24.88639,0.000041,24.040857,0.0006,1.293
8020.00,7.593861,24.88644,0.000041,24.040463,0.0005,1.294
8022.00,7.594553,24.88572,0.000041,24.040448,0.0005,1.293
8024.00,7.594584,24.88659,0.000040,24.040650,0.0006,1.293
8026.00,7.594260,24.88725,0.000039,24.040914,0.0006,1.293
8028.00,7.593793,24.88576,0.000040,24.040686,0.0006,1.294
8030.00,7.593955,24.88502,0.000040,24.040603,0.0006,1.294
8032.00,7.593890,24.88510,0.000038,24.040423,0.0006,1.294
8034.00,7.594481,24.88593,0.000039,24.040590,0.0006,1.294
8036.00,7.594974,24.88477,0.000039,24.041090,0.0006,1.294
8038.00,7.594331,24.88457,0.000040,24.040497,0.0006,1.294
8040.00,7.594598,24.88430,0.000040,24.041472,0.0006,1.294
8042.00,7.595153,24.88453,0.000040,24.040386,0.0006,1.294
8044.00,7.595035,24.88471,0.000040,24.040619,0.0006,1.294
8046.00,7.594941,24.88627,0.000041,24.040541,0.0006,1.293
8048.00,7.594814,24.88486,0.000041,24.040415,0.0006,1.293
8050.00,7.595080,24.88523,0.000040,24.040519,0.0006,1.294
8052.00,7.594691,24.88492,0.000039,24.040868,0.0006,1.294
8054.00,7.595097,24.88442,0.000039,24.040432,0.0006,1.294
8056.00,7.594567,24.88494,0.000040,24.040145,0.0005,1.294
8058.00,7.595806,24.88470,0.000040,24.041545,0.0005,1.294
8060.00,7.596408,24.88475,0.000039,24.040875,0.0005,1.293
8062.00,7.596618,24.88515,0.000039,24.041072,0.0006,1.294
8064.00,7.596309,24.88598,0.000039,24.041290,0.0006,1.294
8066.00,7.595066,24.88674,0.000040,24.041132,0.0005,1.294
8068.00,7.595699,24.88681,0.000041,24.040557,0.0006,1.294
8070.00,7.595875,24.88633,0.000039,24.040370,0.0005,1.293
8072.00,7.595395,24.88603,0.000040,24.040037,0.0006,1.294
8074.00,7.594923,24.88538,0.000040,24.040246,0.0006,1.293
8076.00,7.594958,24.88596,0.000040,24.040021,0.0005,1.294
8078.00,7.595343,24.88545,0.000039,24.041006,0.0006,1.294
8080.00,7.595458,24.88617,0.000039,24.041014,0.0006,1.294
8082.00,7.594964,24.88584,0.000038,24.039946,0.0005,1.294
8084.00,7.594498,24.88564,0.000039,24.040225,0.0005,1.293
8086.00,7.595324,24.88525,0.000039,24.040837,0.0005,1.293
8088.00,7.595473,24.88436,0.000039,24.040566,0.0006,1.294
8090.00,7.595662,24.88462,0.000038,24.040994,0.0006,1.294
8092.00,7.595267,24.88461,0.000039,24.040855,0.0006,1.294
8094.00,7.595557,24.88576,0.000039,24.041121,0.0006,1.294
8096.00,7.595748,24.88538,0.000039,24.040545,0.0005,1.294
8098.00,7.595881,24.88615,0.000039,24.040310,0.0005,1.293
8100.00,7.595653,24.88546,0.000039,24.040692,0.0006,1.294
8102.00,7.595089,24.88504,0.000040,24.040828,0.0006,1.294
8104.00,7.595300,24.88499,0.000040,24.040897,0.0006,1.293
8106.00,7.596148,24.88551,0.000039,24.041370,0.0006,1.293
8108.00,7.595331,24.88612,0.000039,24.040605,0.0006,1.294
8110.00,7.594014,24.88511,0.000038,24.040039,0.0006,1.294
8112.00,7.594187,24.88628,0.000040,24.040388,0.0005,1.294
8114.00,7.594578,24.88655,0.000038,24.040566,0.0006,1.294
8116.00,7.595180,24.88690,0.000040,24.041363,0.0006,1.294
8118.00,7.595286,24.88597,0.000040,24.040959,0.0006,1.294
8120.00,7.595961,24.88676,0.000039,24.039701,0.0005,1.294
8122.00,7.596709,24.88732,0.000040,24.040977,0.0005,1.294
8124.00,7.597092,24.88584,0.000039,24.040606,0.0006,1.294
8126.00,7.596140,24.88654,0.000040,24.040255,0.0006,1.294
8128.00,7.595146,24.88722,0.000039,24.040165,0.0006,1.294
8130.00,7.596055,24.88644,0.000039,24.040594,0.0005,1.294
8132.00,7.595591,24.88648,0.000039,24.040268,0.0006,1.294
8134.00,7.594949,24.88671,0.000040,24.040863,0.0005,1.294
8136.00,7.595386,24.88607,0.000039,24.041095,0.0005,1.294
8138.00,7.595323,24.88522,0.000039,24.040430,0.0006,1.293
8140.00,7.595569,24.88550,0.000040,24.040546,0.0006,1.293
8142.00,7.596384,24.88471,0.000040,24.040688,0.0006,1.293
8144.00,7.596571,24.88486,0.000039,24.040135,0.0006,1.294
8146.00,7.597009,24.88409,0.000039,24.040628,0.0006,1.294
8148.00,7.597764,24.88544,0.000039,24.040775,0.0006,1.294
8150.00,7.598776,24.88567,0.000039,24.040575,0.0006,1.294
8152.00,7.598325,24.88472,0.000040,24.040306,0.0006,1.294
8154.00,7.598075,24.88534,0.000041,24.039966,0.0006,1.294
8156.00,7.597492,24.88501,0.000039,24.040226,0.0006,1.294
8158.00,7.597210,24.88437,0.000038,24.040468,0.0006,1.294
8160.00,7.596936,24.88432,0.000038,24.041039,0.0006,1.294
8162.00,7.596835,24.88431,0.000039,24.040574,0.0006,1.295
8164.00,7.597186,24.88489,0.000039,24.040041,0.0006,1.294
8166.00,7.598346,24.88390,0.000039,24.040257,0.0006,1.294
8168.00,7.598380,24.88537,0.000039,24.040179,0.0005,1.294
8170.00,7.597882,24.88477,0.000039,24.039895,0.0005,1.294
8172.00,7.598363,24.88362,0.000039,24.039732,0.0005,1.294
8174.00,7.597838,24.88392,0.000040,24.040032,0.0005,1.294
8176.00,7.596920,24.88351,0.000039,24.040606,0.0006,1.294
8178.00,7.596863,24.88368,0.000039,24.040828,0.0006,1.294
8180.00,7.597005,24.88453,0.000040,24.039595,0.0006,1.294
8182.00,7.596654,24.88473,0.000039,24.040221,0.0005,1.294
8184.00,7.596353,24.88366,0.000039,24.040277,0.0006,1.294
8186.00,7.597150,24.88382,0.000039,24.040425,0.0006,1.294
8188.00,7.597051,24.88386,0.000039,24.040357,0.0006,1.293
8190.00,7.595904,24.88377,0.000040,24.040325,0.0005,1.293
8192.00,7.596326,24.88386,0.000039,24.039819,0.0005,1.294
8194.00,7.597185,24.88409,0.000039,24.040621,0.0005,1.294
8196.00,7.597625,24.88383,0.000039,24.040839,0.0006,1.294
8198.00,7.596646,24.88473,0.000039,24.040392,0.0006,1.294
8200.00,7.595821,24.88437,0.000039,24.039886,0.0005,1.294
8202.00,7.595859,24.88445,0.000039,24.039857,0.0005,1.294
8204.00,7.596262,24.88479,0.000039,24.039957,0.0005,1.293
8206.00,7.597736,24.88572,0.000040,24.040541,0.0005,1.294
8208.00,7.598662,24.88573,0.000040,24.040626,0.0005,1.294
8210.00,7.599749,24.88522,0.000040,24.041072,0.0005,1.294
8212.00,7.599851,24.88510,0.000038,24.040881,0.0005,1.293
8214.00,7.599634,24.88515,0.000039,24.039792,0.0006,1.294
8216.00,7.599278,24.88596,0.000038,24.040265,0.0006,1.294
8218.00,7.599767,24.88621,0.000039,24.040295,0.0005,1.294
8220.00,7.598252,24.88680,0.000039,24.039955,0.0005,1.294
8222.00,7.597712,24.88623,0.000039,24.039794,0.0005,1.294
8224.00,7.597155,24.88599,0.000040,24.040052,0.0006,1.294
8226.00,7.596849,24.88693,0.000039,24.040661,0.0005,1.294
8228.00,7.597585,24.88642,0.000039,24.040950,0.0005,1.293
8230.00,7.597303,24.88555,0.000038,24.040732,0.0005,1.293
8232.00,7.597110,24.88670,0.000039,24.039408,0.0005,1.293
8234.00,7.597931,24.88709,0.000039,24.040143,0.0006,1.294
8236.00,7.597930,24.88625,0.000039,24.040281,0.0006,1.294
8238.00,7.598377,24.88682,0.000040,24.039946,0.0006,1.294
8240.00,7.597496,24.88760,0.000040,24.040803,0.0006,1.293
8242.00,7.596048,24.88711,0.000040,24.040630,0.0006,1.294
8244.00,7.596492,24.88728,0.000039,24.041090,0.0005,1.294
8246.00,7.597138,24.88757,0.000039,24.041181,0.0005,1.294
8248.00,7.597903,24.88704,0.000038,24.040894,0.0005,1.294
8250.00,7.598364,24.88708,0.000039,24.040268,0.0005,1.294
8252.00,7.598551,24.88715,0.000038,24.039850,0.0006,1.294
8254.00,7.598554,24.88725,0.000038,24.040339,0.0006,1.294
8256.00,7.598774,24.88749,0.000038,24.040350,0.0005,1.294
8258.00,7.599404,24.88738,0.000038,24.041043,0.0005,1.294
8260.00,7.598382,24.88654,0.000039,24.040272,0.0005,1.294
8262.00,7.597838,24.88588,0.000039,24.040312,0.0005,1.293
8264.00,7.598368,24.88640,0.000040,24.040525,0.0006,1.294
8266.00,7.597654,24.88624,0.000039,24.040761,0.0006,1.293
8268.00,7.597013,24.88629,0.000040,24.040243,0.0006,1.294
8270.00,7.597852,24.88673,0.000038,24.040725,0.0006,1.294
8272.00,7.598856,24.88693,0.000039,24.041337,0.0006,1.293
8274.00,7.598870,24.88717,0.000039,24.040235,0.0006,1.293
8276.00,7.598458,24.88691,0.000039,24.041028,0.0006,1.294
8278.00,7.598712,24.88677,0.000040,24.040310,0.0005,1.294
8280.00,7.598862,24.88710,0.000039,24.040563,0.0005,1.293
8282.00,7.598570,24.88788,0.000041,24.040508,0.0005,1.293
8284.00,7.599319,24.88844,0.000041,24.040828,0.0006,1.293
8286.00,7.598491,24.88762,0.000040,24.040545,0.0005,1.293
8288.00,7.598402,24.88737,0.000039,24.040790,0.0006,1.293
8290.00,7.599331,24.88721,0.000040,24.039655,0.0005,1.293
8292.00,7.599591,24.88601,0.000039,24.040201,0.0006,1.293
8294.00,7.599806,24.88617,0.000039,24.040552,0.0005,1.293
8296.00,7.600028,24.88608,0.000038,24.040761,0.0005,1.293
8298.00,7.598926,24.88538,0.000038,24.040237,0.0005,1.294
8300.00,7.598964,24.88595,0.000038,24.040201,0.0005,1.293
8302.00,7.598903,24.88627,0.000038,24.040574,0.0006,1.293
8304.00,7.597871,24.88689,0.000038,24.040906,0.0005,1.293
8306.00,7.598001,24.88543,0.000038,24.040906,0.0005,1.293
8308.00,7.597971,24.88527,0.000039,24.040474,0.0005,1.293
8310.00,7.598221,24.88518,0.000039,24.040594,0.0005,1.293
8312.00,7.598895,24.88509,0.000039,24.039472,0.0005,1.293
8314.00,7.600141,24.88568,0.000039,24.040597,0.0005,1.293
8316.00,7.600043,24.88621,0.000039,24.040439,0.0005,1.294
8318.00,7.600166,24.88650,0.000039,24.040157,0.0005,1.293
8320.00,7.600483,24.88661,0.000039,24.040332,0.0005,1.293
8322.00,7.600827,24.88555,0.000039,24.040928,0.0005,1.293
8324.00,7.600411,24.88646,0.000040,24.039715,0.0005,1.293
8326.00,7.600363,24.88709,0.000040,24.040732,0.0006,1.293
8328.00,7.600111,24.88685,0.000040,24.041048,0.0005,1.293
8330.00,7.599685,24.88535,0.000038,24.040430,0.0006,1.293
8332.00,7.600127,24.88574,0.000037,24.040137,0.0006,1.294
8334.00,7.600370,24.88650,0.000039,24.040174,0.0006,1.294
8336.00,7.599846,24.88628,0.000039,24.040470,0.0005,1.294
8338.00,7.599730,24.88461,0.000038,24.040668,0.0005,1.293
8340.00,7.599991,24.88556,0.000039,24.040299,0.0005,1.293
8342.00,7.599113,24.88552,0.000038,24.040805,0.0005,1.293
8344.00,7.598761,24.88511,0.000039,24.040772,0.0005,1.293
8346.00,7.599105,24.88502,0.000039,24.040266,0.0005,1.292
8348.00,7.598871,24.88584,0.000040,24.041266,0.0005,1.293
8350.00,7.599249,24.88572,0.000039,24.040183,0.0006,1.293
8352.00,7.599107,24.88553,0.000039,24.039763,0.0006,1.293
8354.00,7.598915,24.88491,0.000039,24.040523,0.0006,1.293
8356.00,7.598722,24.88510,0.000039,24.040677,0.0006,1.293
8358.00,7.598870,24.88449,0.000038,24.040437,0.0006,1.293
8360.00,7.599177,24.88442,0.000040,24.040432,0.0006,1.293
8362.00,7.599806,24.88377,0.000040,24.041097,0.0006,1.293
8364.00,7.599922,24.88345,0.000039,24.040408,0.0005,1.293
8366.00,7.598949,24.88348,0.000037,24.041119,0.0005,1.294
8368.00,7.598457,24.88484,0.000038,24.040890,0.0005,1.293
8370.00,7.598947,24.88416,0.000038,24.040572,0.0005,1.293
8372.00,7.599424,24.88380,0.000039,24.040257,0.0005,1.293
8374.00,7.600488,24.88412,0.000039,24.040337,0.0005,1.292
8376.00,7.599748,24.88397,0.000040,24.041254,0.0006,1.293
8378.00,7.598864,24.88412,0.000040,24.041110,0.0005,1.292
8380.00,7.599293,24.88389,0.000040,24.040463,0.0005,1.293
8382.00,7.599570,24.88403,0.000038,24.040786,0.0006,1.293
8384.00,7.599173,24.88434,0.000039,24.040794,0.0006,1.293
8386.00,7.599323,24.88393,0.000039,24.040563,0.0005,1.292
8388.00,7.599111,24.88399,0.000038,24.040590,0.0005,1.293
8390.00,7.598573,24.88428,0.000039,24.040757,0.0005,1.293
8392.00,7.599298,24.88441,0.000038,24.040465,0.0005,1.293
8394.00,7.598880,24.88413,0.000039,24.041048,0.0006,1.292
8396.00,7.598052,24.88414,0.000040,24.040208,0.0005,1.293
8398.00,7.598228,24.88304,0.000040,24.040415,0.0005,1.292
8400.00,7.598458,24.88363,0.000039,24.040657,0.0005,1.292
8402.00,7.599121,24.88326,0.000039,24.040794,0.0006,1.292
8404.00,7.599395,24.88447,0.000040,24.039857,0.0006,1.293
@14,12.0000,24.0
8406.00,7.599595,24.88402,0.000039,24.040337,0.0006,1.293
8408.00,7.595852,24.88565,0.000039,24.041001,0.0005,1.293
8410.00,7.587535,24.88584,0.000040,24.041070,0.0005,1.291
8412.00,7.576334,24.88517,0.000040,24.040945,0.0005,1.292
8414.00,7.562673,24.88557,0.000040,24.040783,0.0006,1.292
8416.00,7.549371,24.88579,0.000040,24.040361,0.0005,1.292
8418.00,7.538420,24.88529,0.000039,24.040003,0.0005,1.293
8420.00,7.528487,24.88553,0.000037,24.041099,0.0006,1.292
8422.00,7.519520,24.88447,0.000038,24.041083,0.0005,1.293
8424.00,7.510607,24.88477,0.000038,24.040463,0.0005,1.294
8426.00,7.500528,24.88404,0.000039,24.039799,0.0005,1.293
8428.00,7.492329,24.88490,0.000037,24.040643,0.0005,1.293
8430.00,7.485533,24.88452,0.000038,24.040359,0.0005,1.293
8432.00,7.483426,24.88445,0.000037,24.040372,0.0005,1.294
8434.00,7.484225,24.88475,0.000037,24.040519,0.0005,1.294
8436.00,7.489806,24.88403,0.000037,24.040183,0.0005,1.294
8438.00,7.496645,24.88427,0.000038,24.039930,0.0006,1.294
8440.00,7.502841,24.88485,0.000037,24.040634,0.0005,1.294
8442.00,7.508792,24.88419,0.000039,24.040495,0.0005,1.294
8444.00,7.514650,24.88442,0.000038,24.040819,0.0006,1.293
8446.00,7.522059,24.88413,0.000039,24.040690,0.0005,1.292
8448.00,7.530151,24.88412,0.000039,24.040097,0.0006,1.292
8450.00,7.536867,24.88423,0.000039,24.040286,0.0005,1.292
8452.00,7.542536,24.88378,0.000039,24.040575,0.0005,1.292
8454.00,7.549056,24.88415,0.000039,24.039961,0.0006,1.292
8456.00,7.554162,24.88451,0.000040,24.040552,0.0005,1.292
8458.00,7.559047,24.88441,0.000041,24.040434,0.0005,1.292
8460.00,7.562930,24.88363,0.000041,24.040948,0.0005,1.292
8462.00,7.566169,24.88457,0.000040,24.040150,0.0006,1.292
8464.00,7.569839,24.88535,0.000040,24.040399,0.0005,1.291
8466.00,7.573230,24.88441,0.000039,24.040750,0.0006,1.292
8468.00,7.575965,24.88437,0.000039,24.040328,0.0005,1.292
8470.00,7.577755,24.88452,0.000040,24.040024,0.0005,1.292
8472.00,7.579102,24.88432,0.000039,24.040723,0.0005,1.292
8474.00,7.581366,24.88468,0.000039,24.041065,0.0005,1.292
8476.00,7.582874,24.88448,0.000039,24.040783,0.0006,1.292
8478.00,7.583919,24.88375,0.000039,24.040130,0.0005,1.291
8480.00,7.584699,24.88376,0.000039,24.040599,0.0005,1.291
8482.00,7.586479,24.88418,0.000039,24.041039,0.0005,1.292
8484.00,7.587294,24.88461,0.000039,24.039979,0.0005,1.292
8486.00,7.588170,24.88508,0.000039,24.040326,0.0005,1.292
8488.00,7.589491,24.88496,0.000038,24.040365,0.0005,1.291
8490.00,7.589725,24.88495,0.000039,24.040237,0.0005,1.291
8492.00,7.589517,24.88472,0.000040,24.040179,0.0005,1.291
8494.00,7.589550,24.88502,0.000039,24.040443,0.0005,1.291
8496.00,7.590222,24.88445,0.000038,24.040206,0.0005,1.291
8498.00,7.590472,24.88474,0.000038,24.040279,0.0005,1.291
8500.00,7.590514,24.88582,0.000038,24.039775,0.0005,1.291
8502.00,7.591297,24.88520,0.000039,24.040545,0.0005,1.291
8504.00,7.592080,24.88467,0.000039,24.040299,0.0005,1.291
8506.00,7.592654,24.88566,0.000037,24.040712,0.0005,1.291
8508.00,7.593509,24.88509,0.000037,24.040814,0.0005,1.291
8510.00,7.593078,24.88533,0.000039,24.040499,0.0005,1.291
8512.00,7.593614,24.88548,0.000038,24.040081,0.0005,1.291
8514.00,7.593339,24.88448,0.000039,24.040010,0.0005,1.291
8516.00,7.593245,24.88581,0.000039,24.040205,0.0005,1.291
8518.00,7.592366,24.88602,0.000038,24.040248,0.0004,1.291
8520.00,7.592309,24.88541,0.000039,24.040434,0.0005,1.291
8522.00,7.592668,24.88624,0.000038,24.040155,0.0005,1.291
8524.00,7.593424,24.88679,0.000039,24.040194,0.0005,1.291
8526.00,7.593454,24.88682,0.000039,24.039819,0.0005,1.291
8528.00,7.593224,24.88650,0.000038,24.041081,0.0005,1.291
8530.00,7.593317,24.88625,0.000039,24.041166,0.0005,1.291
8532.00,7.593238,24.88574,0.000040,24.039575,0.0005,1.291
8534.00,7.593630,24.88481,0.000039,24.040463,0.0005,1.291
8536.00,7.593912,24.88509,0.000039,24.040577,0.0005,1.291
8538.00,7.594925,24.88609,0.000036,24.040410,0.0005,1.291
8540.00,7.595433,24.88473,0.000038,24.040110,0.0005,1.292
8542.00,7.595816,24.88540,0.000037,24.040648,0.0006,1.291
8544.00,7.595794,24.88560,0.000038,24.040730,0.0006,1.291
8546.00,7.595576,24.88557,0.000038,24.039779,0.0005,1.291
8548.00,7.594231,24.88573,0.000038,24.040237,0.0005,1.291
8550.00,7.595001,24.88538,0.000039,24.040654,0.0005,1.291
8552.00,7.596071,24.88564,0.000040,24.040043,0.0005,1.290
8554.00,7.595901,24.88590,0.000038,24.040599,0.0005,1.291
8556.00,7.595662,24.88453,0.000039,24.040261,0.0005,1.291
8558.00,7.595435,24.88473,0.000038,24.040759,0.0005,1.291
8560.00,7.595677,24.88463,0.000038,24.040501,0.0005,1.291
8562.00,7.595973,24.88435,0.000037,24.039832,0.0005,1.291
8564.00,7.595631,24.88482,0.000037,24.041095,0.0005,1.291
8566.00,7.594961,24.88419,0.000039,24.040445,0.0005,1.290
8568.00,7.595495,24.88445,0.000039,24.040099,0.0005,1.290
8570.00,7.595332,24.88424,0.000039,24.040026,0.0005,1.290
8572.00,7.595213,24.88457,0.000040,24.040839,0.0005,1.290
8574.00,7.595429,24.88452,0.000039,24.040343,0.0005,1.291
8576.00,7.595366,24.88448,0.000039,24.040759,0.0005,1.290
8578.00,7.594490,24.88427,0.000039,24.040695,0.0005,1.291
8580.00,7.594374,24.88414,0.000038,24.039723,0.0005,1.290
8582.00,7.593932,24.88393,0.000038,24.040581,0.0005,1.290
8584.00,7.593720,24.88445,0.000039,24.040192,0.0005,1.290
8586.00,7.593992,24.88489,0.000040,24.040281,0.0005,1.291
8588.00,7.594887,24.88584,0.000038,24.040277,0.0005,1.291
8590.00,7.595246,24.88642,0.000038,24.040692,0.0005,1.291
8592.00,7.593885,24.88416,0.000039,24.040134,0.0005,1.290
8594.00,7.594343,24.88416,0.000039,24.040748,0.0005,1.290
8596.00,7.595546,24.88483,0.000038,24.041423,0.0005,1.290
8598.00,7.596233,24.88519,0.000039,24.040828,0.0005,1.290
8600.00,7.595199,24.88513,0.000039,24.040445,0.0005,1.291
8602.00,7.595664,24.88427,0.000038,24.040401,0.0005,1.291
8604.00,7.595482,24.88370,0.000038,24.040308,0.0005,1.291
8606.00,7.594682,24.88572,0.000038,24.042181,0.0004,1.290
8608.00,7.595485,24.88557,0.000038,24.041008,0.0005,1.290
8610.00,7.597146,24.88601,0.000038,24.041146,0.0006,1.291
8612.00,7.597330,24.88552,0.000037,24.040541,0.0005,1.290
8614.00,7.598310,24.88571,0.000039,24.040061,0.0005,1.289
8616.00,7.598321,24.88581,0.000038,24.040443,0.0005,1.290
8618.00,7.597976,24.88517,0.000040,24.040155,0.0005,1.290
8620.00,7.598188,24.88480,0.000038,24.040843,0.0005,1.290
8622.00,7.598707,24.88454,0.000038,24.040785,0.0006,1.290
8624.00,7.598900,24.88383,0.000037,24.040828,0.0005,1.291
8626.00,7.598643,24.88488,0.000038,24.040214,0.0006,1.290
8628.00,7.597886,24.88552,0.000037,24.040426,0.0005,1.290
8630.00,7.597696,24.88528,0.000038,24.040646,0.0005,1.290
8632.00,7.597563,24.88520,0.000038,24.039621,0.0005,1.290
8634.00,7.598100,24.88606,0.000039,24.040245,0.0005,1.290
8636.00,7.598956,24.88588,0.000038,24.040525,0.0005,1.290
8638.00,7.599447,24.88689,0.000037,24.040117,0.0005,1.289
8640.00,7.598684,24.88633,0.000039,24.040765,0.0005,1.289
8642.00,7.597720,24.88598,0.000038,24.040439,0.0005,1.290
8644.00,7.596071,24.88558,0.000038,24.040055,0.0005,1.290
8646.00,7.595357,24.88563,0.000038,24.040561,0.0005,1.291
8648.00,7.595048,24.88575,0.000039,24.039844,0.0005,1.290
8650.00,7.595740,24.88533,0.000038,24.040419,0.0005,1.290
8652.00,7.596057,24.88515,0.000038,24.040541,0.0005,1.290
8654.00,7.596204,24.88551,0.000040,24.040672,0.0005,1.290
8656.00,7.596414,24.88512,0.000038,24.039954,0.0005,1.290
8658.00,7.596840,24.88533,0.000038,24.040079,0.0005,1.290
8660.00,7.596797,24.88492,0.000038,24.040774,0.0005,1.290
8662.00,7.596649,24.88519,0.000037,24.040534,0.0004,1.290
8664.00,7.596802,24.88615,0.000039,24.039717,0.0005,1.290
8666.00,7.596518,24.88584,0.000037,24.040619,0.0005,1.290
8668.00,7.596590,24.88532,0.000037,24.039392,0.0005,1.290
8670.00,7.597315,24.88525,0.000039,24.040234,0.0005,1.289
8672.00,7.597080,24.88522,0.000038,24.039586,0.0005,1.290
8674.00,7.596806,24.88479,0.000037,24.039923,0.0005,1.290
8676.00,7.599868,24.88554,0.000038,24.040075,0.0005,1.290
8678.00,7.609025,24.88525,0.000038,24.040795,0.0005,1.289
8680.00,7.618211,24.88493,0.000038,24.040064,0.0005,1.290
8682.00,7.623111,24.88603,0.000038,24.040821,0.0005,1.290
8684.00,7.624893,24.88587,0.000038,24.039915,0.0005,1.290
8686.00,7.626017,24.88639,0.000038,24.040448,0.0005,1.290
8688.00,7.623789,24.88678,0.000039,24.040837,0.0005,1.290
8690.00,7.622172,24.88677,0.000039,24.040543,0.0005,1.289
8692.00,7.620523,24.88684,0.000039,24.041319,0.0005,1.288
8694.00,7.617297,24.88664,0.000039,24.040141,0.0005,1.289
8696.00,7.613801,24.88665,0.000039,24.039648,0.0005,1.289
8698.00,7.611354,24.88669,0.000038,24.040306,0.0005,1.290
8700.00,7.608724,24.88593,0.000037,24.040579,0.0005,1.289
8702.00,7.605747,24.88617,0.000039,24.040995,0.0005,1.289
8704.00,7.602858,24.88549,0.000038,24.039784,0.0005,1.288
8706.00,7.601594,24.88634,0.000039,24.040888,0.0005,1.289
8708.00,7.601543,24.88630,0.000039,24.040068,0.0006,1.289
8710.00,7.600820,24.88548,0.000038,24.040312,0.0005,1.289
8712.00,7.600029,24.88589,0.000039,24.040646,0.0005,1.289
8714.00,7.599082,24.88553,0.000038,24.040861,0.0005,1.289
8716.00,7.598648,24.88583,0.000038,24.040305,0.0005,1.289
8718.00,7.597813,24.88533,0.000039,24.040372,0.0005,1.289
8720.00,7.597149,24.88560,0.000037,24.040494,0.0005,1.289
8722.00,7.596419,24.88498,0.000037,24.040785,0.0005,1.289
8724.00,7.596314,24.88527,0.000038,24.040168,0.0005,1.289
8726.00,7.597720,24.88568,0.000039,24.040345,0.0005,1.289
8728.00,7.598318,24.88553,0.000038,24.040183,0.0005,1.289
8730.00,7.598072,24.88459,0.000039,24.040515,0.0005,1.289
8732.00,7.598729,24.88497,0.000039,24.040808,0.0005,1.289
8734.00,7.599405,24.88546,0.000039,24.040319,0.0005,1.288
8736.00,7.600022,24.88600,0.000039,24.039883,0.0005,1.289
8738.00,7.599327,24.88582,0.000037,24.041079,0.0005,1.289
8740.00,7.599016,24.88550,0.000035,24.040719,0.0005,1.289
8742.00,7.599203,24.88567,0.000037,24.040399,0.0005,1.289
8744.00,7.600039,24.88573,0.000037,24.039966,0.0005,1.289
8746.00,7.600791,24.88511,0.000038,24.040515,0.0005,1.288
8748.00,7.601586,24.88559,0.000040,24.039946,0.0005,1.289
8750.00,7.601313,24.88506,0.000037,24.040445,0.0005,1.289
8752.00,7.601876,24.88619,0.000038,24.040157,0.0005,1.288
8754.00,7.602098,24.88658,0.000038,24.040079,0.0005,1.289
8756.00,7.601864,24.88796,0.000038,24.040510,0.0005,1.289
8758.00,7.601667,24.88740,0.000037,24.040583,0.0005,1.288
8760.00,7.600592,24.88653,0.000038,24.039857,0.0005,1.288
8762.00,7.599509,24.88549,0.000037,24.039794,0.0005,1.288
8764.00,7.597869,24.88601,0.000038,24.040259,0.0005,1.288
8766.00,7.596782,24.88584,0.000038,24.041041,0.0005,1.288
8768.00,7.596672,24.88630,0.000039,24.039568,0.0005,1.288
8770.00,7.597183,24.88602,0.000039,24.039835,0.0005,1.288
8772.00,7.596792,24.88552,0.000039,24.039790,0.0005,1.288
8774.00,7.596095,24.88597,0.000038,24.040937,0.0005,1.288
8776.00,7.596897,24.88512,0.000037,24.040388,0.0005,1.289
8778.00,7.598011,24.88565,0.000037,24.040415,0.0005,1.288
8780.00,7.597714,24.88565,0.000037,24.039879,0.0005,1.289
8782.00,7.596620,24.88598,0.000038,24.039808,0.0005,1.287
8784.00,7.596776,24.88678,0.000038,24.040197,0.0005,1.288
8786.00,7.598518,24.88668,0.000038,24.040710,0.0005,1.288
8788.00,7.599453,24.88517,0.000038,24.040095,0.0005,1.288
8790.00,7.599678,24.88588,0.000038,24.040515,0.0005,1.288
8792.00,7.600149,24.88551,0.000038,24.040086,0.0005,1.287
8794.00,7.599997,24.88504,0.000037,24.040865,0.0005,1.288
8796.00,7.598604,24.88451,0.000037,24.039715,0.0005,1.288
8798.00,7.598125,24.88618,0.000038,24.040023,0.0005,1.288
8800.00,7.597511,24.88573,0.000037,24.040095,0.0005,1.287
8802.00,7.597024,24.88507,0.000037,24.039815,0.0005,1.288
8804.00,7.597703,24.88551,0.000037,24.040135,0.0005,1.288
8806.00,7.598068,24.88593,0.000038,24.040430,0.0005,1.288
8808.00,7.598528,24.88597,0.000038,24.040141,0.0005,1.288
8810.00,7.598803,24.88559,0.000038,24.040585,0.0005,1.288
8812.00,7.599837,24.88534,0.000037,24.040815,0.0005,1.288
8814.00,7.598990,24.88641,0.000038,24.040395,0.0005,1.288
8816.00,7.599623,24.88630,0.000038,24.040064,0.0005,1.287
8818.00,7.600455,24.88611,0.000039,24.040028,0.0005,1.287
8820.00,7.600763,24.88584,0.000038,24.040590,0.0005,1.287
8822.00,7.600243,24.88545,0.000037,24.040365,0.0005,1.288
8824.00,7.599801,24.88610,0.000037,24.039990,0.0005,1.287
8826.00,7.599801,24.88643,0.000036,24.040732,0.0005,1.287
8828.00,7.598678,24.88641,0.000037,24.040434,0.0005,1.288
8830.00,7.597901,24.88522,0.000037,24.040654,0.0005,1.288
8832.00,7.598487,24.88536,0.000037,24.041034,0.0005,1.288
8834.00,7.598553,24.88511,0.000039,24.040314,0.0005,1.288
8836.00,7.598178,24.88467,0.000036,24.039694,0.0005,1.287
8838.00,7.597706,24.88524,0.000037,24.040166,0.0005,1.286
8840.00,7.599024,24.88513,0.000038,24.040457,0.0005,1.287
8842.00,7.599988,24.88456,0.000038,24.039570,0.0005,1.286
8844.00,7.600137,24.88525,0.000037,24.040112,0.0005,1.287
8846.00,7.601498,24.88528,0.000038,24.040192,0.0005,1.287
8848.00,7.603284,24.88588,0.000039,24.040263,0.0005,1.287
8850.00,7.603328,24.88573,0.000038,24.040217,0.0005,1.287
8852.00,7.602834,24.88558,0.000038,24.040306,0.0005,1.287
8854.00,7.602301,24.88451,0.000038,24.040639,0.0005,1.287
8856.00,7.602364,24.88483,0.000039,24.040565,0.0005,1.286
8858.00,7.602050,24.88471,0.000038,24.040592,0.0005,1.287
8860.00,7.600993,24.88518,0.000038,24.039814,0.0005,1.286
8862.00,7.600880,24.88527,0.000039,24.040010,0.0005,1.287
8864.00,7.601211,24.88496,0.000039,24.039381,0.0005,1.287
8866.00,7.602296,24.88534,0.000038,24.039788,0.0005,1.287
8868.00,7.601883,24.88493,0.000038,24.040288,0.0005,1.286
8870.00,7.601671,24.88543,0.000037,24.040608,0.0005,1.287
8872.00,7.601470,24.88474,0.000038,24.039972,0.0005,1.287
8874.00,7.601047,24.88516,0.000037,24.039594,0.0005,1.287
8876.00,7.601283,24.88476,0.000037,24.040108,0.0005,1.286
8878.00,7.601175,24.88523,0.000038,24.040155,0.0005,1.286
8880.00,7.600531,24.88496,0.000039,24.040586,0.0005,1.286
8882.00,7.600059,24.88543,0.000039,24.040292,0.0005,1.286
8884.00,7.598996,24.88571,0.000039,24.040001,0.0005,1.286
8886.00,7.599349,24.88512,0.000037,24.040426,0.0005,1.286
8888.00,7.600207,24.88479,0.000038,24.040608,0.0005,1.286
8890.00,7.600908,24.88573,0.000038,24.040157,0.0005,1.286
8892.00,7.601561,24.88667,0.000037,24.039677,0.0005,1.287
8894.00,7.602165,24.88658,0.000038,24.040314,0.0005,1.287
8896.00,7.601638,24.88576,0.000036,24.040203,0.0005,1.287
8898.00,7.601754,24.88621,0.000038,24.040254,0.0005,1.286
8900.00,7.602509,24.88614,0.000038,24.040292,0.0005,1.286
8902.00,7.601809,24.88665,0.000039,24.040703,0.0005,1.286
8904.00,7.601245,24.88630,0.000039,24.039826,0.0005,1.286
8906.00,7.600234,24.88534,0.000037,24.040774,0.0005,1.286
8908.00,7.600227,24.88652,0.000038,24.040064,0.0005,1.286
8910.00,7.600025,24.88633,0.000039,24.040232,0.0005,1.286
8912.00,7.600301,24.88646,0.000038,24.040246,0.0005,1.286
8914.00,7.600893,24.88736,0.000037,24.040059,0.0005,1.286
8916.00,7.600867,24.88745,0.000037,24.040119,0.0005,1.287
8918.00,7.600217,24.88707,0.000036,24.040361,0.0005,1.286
8920.00,7.599734,24.88639,0.000039,24.040128,0.0005,1.285
8922.00,7.601090,24.88651,0.000039,24.039752,0.0005,1.286
8924.00,7.601089,24.88609,0.000038,24.040030,0.0005,1.286
8926.00,7.600383,24.88710,0.000038,24.039726,0.0005,1.285
8928.00,7.599934,24.88648,0.000039,24.039890,0.0005,1.285
8930.00,7.599728,24.88735,0.000040,24.040021,0.0005,1.285
8932.00,7.600762,24.88805,0.000039,24.039570,0.0005,1.286
8934.00,7.600772,24.88753,0.000038,24.039177,0.0005,1.287
8936.00,7.600244,24.88675,0.000038,24.039903,0.0005,1.286
8938.00,7.599644,24.88676,0.000038,24.040321,0.0005,1.285
8940.00,7.599772,24.88696,0.000037,24.039501,0.0005,1.286
8942.00,7.601259,24.88677,0.000037,24.040234,0.0005,1.286
8944.00,7.601116,24.88692,0.000038,24.039975,0.0005,1.286
8946.00,7.600480,24.88773,0.000038,24.040995,0.0005,1.285
8948.00,7.601511,24.88764,0.000037,24.040128,0.0005,1.285
8950.00,7.600984,24.88703,0.000038,24.039846,0.0005,1.285
8952.00,7.601715,24.88720,0.000038,24.040319,0.0005,1.286
8954.00,7.602287,24.88785,0.000038,24.040628,0.0005,1.286
8956.00,7.601896,24.88767,0.000039,24.039672,0.0005,1.286
8958.00,7.602426,24.88733,0.000038,24.039746,0.0005,1.286
8960.00,7.601935,24.88752,0.000038,24.040259,0.0005,1.286
8962.00,7.600801,24.88792,0.000037,24.039859,0.0005,1.284
8964.00,7.600139,24.88870,0.000038,24.040621,0.0005,1.284
8966.00,7.600254,24.88825,0.000039,24.040001,0.0005,1.285
8968.00,7.600710,24.88694,0.000038,24.039041,0.0005,1.286
8970.00,7.600375,24.88746,0.000037,24.040235,0.0005,1.285
8972.00,7.601198,24.88687,0.000036,24.040072,0.0005,1.285
8974.00,7.602292,24.88706,0.000038,24.040208,0.0005,1.285
8976.00,7.602808,24.88725,0.000038,24.040125,0.0005,1.285
8978.00,7.603619,24.88660,0.000038,24.039094,0.0005,1.285
8980.00,7.604215,24.88689,0.000037,24.040761,0.0005,1.285
8982.00,7.605487,24.88708,0.000039,24.039292,0.0005,1.286
8984.00,7.605535,24.88650,0.000038,24.040292,0.0005,1.286
8986.00,7.604954,24.88724,0.000038,24.040499,0.0005,1.285
8988.00,7.604064,24.88685,0.000038,24.040368,0.0005,1.285
8990.00,7.603573,24.88671,0.000038,24.040023,0.0005,1.285
8992.00,7.603275,24.88770,0.000038,24.040170,0.0006,1.284
8994.00,7.602655,24.88768,0.000037,24.040379,0.0005,1.285
8996.00,7.601753,24.88805,0.000038,24.040214,0.0004,1.285
8998.00,7.602057,24.88830,0.000038,24.040259,0.0005,1.285
9000.00,7.601891,24.88743,0.000037,24.039959,0.0005,1.285
9002.00,7.603312,24.88816,0.000037,24.039575,0.0005,1.285
9004.00,7.604191,24.88868,0.000038,24.040097,0.0005,1.286
@15,12.0000,24.0
9006.00,7.604866,24.88836,0.000036,24.039879,0.0005,1.285
9008.00,7.601929,24.88714,0.000037,24.040063,0.0005,1.285
9010.00,7.594412,24.88680,0.000039,24.038655,0.0005,1.284
9012.00,7.584744,24.88697,0.000040,24.040148,0.0005,1.284
9014.00,7.572763,24.88725,0.000038,24.040194,0.0005,1.284
9016.00,7.561438,24.88701,0.000039,24.039515,0.0005,1.285
9018.00,7.551416,24.88690,0.000039,24.040161,0.0005,1.285
9020.00,7.542559,24.88741,0.000038,24.040448,0.0005,1.285
9022.00,7.533889,24.88754,0.000038,24.039634,0.0005,1.286
9024.00,7.526382,24.88752,0.000037,24.040245,0.0005,1.285
9026.00,7.517781,24.88616,0.000038,24.040010,0.0005,1.286
9028.00,7.510035,24.88699,0.000037,24.039370,0.0005,1.286
9030.00,7.503663,24.88742,0.000036,24.040717,0.0005,1.286
9032.00,7.501153,24.88741,0.000036,24.040485,0.0005,1.286
9034.00,7.502801,24.88701,0.000037,24.040685,0.0005,1.286
9036.00,7.507902,24.88656,0.000037,24.039441,0.0005,1.287
9038.00,7.513785,24.88692,0.000038,24.040001,0.0005,1.286
9040.00,7.518803,24.88738,0.000036,24.039528,0.0005,1.285
9042.00,7.524207,24.88704,0.000037,24.039724,0.0005,1.286
9044.00,7.530427,24.88758,0.000038,24.039592,0.0005,1.285
9046.00,7.536263,24.88631,0.000038,24.039774,0.0005,1.285
9048.00,7.541693,24.88555,0.000038,24.040863,0.0005,1.285
9050.00,7.547611,24.88551,0.000039,24.040063,0.0005,1.285
9052.00,7.554474,24.88592,0.000040,24.040106,0.0005,1.285
9054.00,7.559423,24.88552,0.000039,24.040037,0.0005,1.284
9056.00,7.564577,24.88577,0.000039,24.039679,0.0005,1.284
9058.00,7.568478,24.88605,0.000038,24.039259,0.0005,1.284
9060.00,7.571560,24.88627,0.000038,24.039974,0.0005,1.285
9062.00,7.574195,24.88600,0.000039,24.040350,0.0005,1.284
9064.00,7.578040,24.88705,0.000039,24.039899,0.0005,1.285
9066.00,7.580792,24.88681,0.000038,24.040421,0.0005,1.285
9068.00,7.582399,24.88660,0.000038,24.040159,0.0005,1.284
9070.00,7.585555,24.88655,0.000040,24.039288,0.0005,1.283
9072.00,7.586865,24.88647,0.000039,24.039995,0.0005,1.283
9074.00,7.586734,24.88670,0.000038,24.040348,0.0005,1.284
9076.00,7.587375,24.88645,0.000038,24.040044,0.0005,1.284
9078.00,7.588560,24.88678,0.000038,24.040275,0.0005,1.285
9080.00,7.589634,24.88725,0.000037,24.039919,0.0005,1.285
9082.00,7.590477,24.88666,0.000039,24.038344,0.0005,1.284
9084.00,7.591620,24.88802,0.000037,24.040099,0.0005,1.286
9086.00,7.592468,24.88851,0.000037,24.040268,0.0005,1.285
9088.00,7.592626,24.88858,0.000037,24.039044,0.0005,1.284
9090.00,7.593024,24.88866,0.000037,24.039092,0.0005,1.284
9092.00,7.593586,24.88815,0.000038,24.039564,0.0005,1.284
9094.00,7.593091,24.88822,0.000039,24.039764,0.0005,1.284
9096.00,7.594135,24.88817,0.000039,24.040421,0.0005,1.285
9098.00,7.594983,24.88918,0.000037,24.039592,0.0005,1.285
9100.00,7.594983,24.88988,0.000038,24.040137,0.0005,1.284
9102.00,7.594915,24.88952,0.000039,24.040114,0.0005,1.284
9104.00,7.594686,24.88866,0.000039,24.039834,0.0005,1.284
9106.00,7.595101,24.88883,0.000038,24.040645,0.0005,1.284
9108.00,7.596053,24.88886,0.000038,24.040377,0.0005,1.285
9110.00,7.596373,24.88740,0.000039,24.039712,0.0005,1.284
9112.00,7.596506,24.88824,0.000039,24.039750,0.0005,1.284
9114.00,7.596641,24.88920,0.000038,24.040463,0.0005,1.284
9116.00,7.597241,24.88760,0.000038,24.039815,0.0005,1.284
9118.00,7.596486,24.88685,0.000038,24.039826,0.0005,1.284
9120.00,7.596825,24.88769,0.000037,24.040323,0.0005,1.283
9122.00,7.597320,24.88839,0.000039,24.040825,0.0005,1.284
9124.00,7.598606,24.88838,0.000039,24.040239,0.0005,1.284
9126.00,7.599165,24.88899,0.000038,24.039455,0.0005,1.284
9128.00,7.598637,24.88971,0.000038,24.040212,0.0005,1.284
9130.00,7.599171,24.88934,0.000038,24.039995,0.0005,1.284
9132.00,7.599530,24.88984,0.000039,24.040315,0.0005,1.284
9134.00,7.600169,24.88902,0.000040,24.040283,0.0005,1.284
9136.00,7.600042,24.88775,0.000039,24.040401,0.0005,1.284
9138.00,7.599312,24.88831,0.000039,24.039741,0.0005,1.284
9140.00,7.600702,24.88811,0.000038,24.039839,0.0005,1.284
9142.00,7.601364,24.88849,0.000038,24.039424,0.0005,1.284
9144.00,7.602205,24.88873,0.000039,24.039775,0.0005,1.283
9146.00,7.601800,24.88802,0.000039,24.039623,0.0005,1.284
9148.00,7.601497,24.88730,0.000038,24.040437,0.0005,1.284
9150.00,7.601343,24.88705,0.000038,24.040915,0.0005,1.284
9152.00,7.601586,24.88657,0.000040,24.040195,0.0005,1.284
9154.00,7.600577,24.88720,0.000039,24.040775,0.0005,1.283
9156.00,7.600508,24.88688,0.000040,24.039859,0.0005,1.284
9158.00,7.599766,24.88655,0.000038,24.039914,0.0005,1.284
9160.00,7.599397,24.88610,0.000037,24.040985,0.0005,1.284
9162.00,7.600414,24.88542,0.000037,24.039590,0.0005,1.284
9164.00,7.600364,24.88552,0.000038,24.039855,0.0005,1.284
9166.00,7.600927,24.88462,0.000038,24.040297,0.0005,1.284
9168.00,7.601076,24.88601,0.000039,24.039959,0.0005,1.284
9170.00,7.601414,24.88705,0.000039,24.039484,0.0005,1.284
9172.00,7.601998,24.88641,0.000039,24.041319,0.0005,1.284
9174.00,7.601915,24.88507,0.000039,24.040575,0.0005,1.284
9176.00,7.601952,24.88567,0.000038,24.039983,0.0005,1.284
9178.00,7.602234,24.88550,0.000039,24.039452,0.0005,1.284
9180.00,7.602703,24.88689,0.000038,24.039608,0.0005,1.285
9182.00,7.601393,24.88717,0.000038,24.039261,0.0005,1.284
9184.00,7.601033,24.88788,0.000038,24.039843,0.0005,1.284
9186.00,7.600712,24.88887,0.000038,24.040445,0.0005,1.284
9188.00,7.601002,24.88879,0.000038,24.040755,0.0005,1.284
9190.00,7.600904,24.88856,0.000038,24.040352,0.0005,1.284
9192.00,7.600885,24.88857,0.000038,24.039966,0.0005,1.284
9194.00,7.601354,24.88923,0.000038,24.040512,0.0006,1.284
9196.00,7.601696,24.88898,0.000038,24.039992,0.0005,1.284
9198.00,7.602349,24.88827,0.000038,24.040303,0.0005,1.284
9200.00,7.602164,24.88765,0.000038,24.039794,0.0005,1.284
9202.00,7.601793,24.88918,0.000038,24.040081,0.0005,1.284
9204.00,7.602123,24.88952,0.000038,24.039664,0.0005,1.284
9206.00,7.602200,24.88923,0.000038,24.039939,0.0005,1.284
9208.00,7.602469,24.89011,0.000037,24.039979,0.0005,1.284
9210.00,7.602541,24.88987,0.000038,24.039937,0.0005,1.284
9212.00,7.602253,24.88934,0.000038,24.040397,0.0005,1.284
9214.00,7.602544,24.88953,0.000037,24.040539,0.0005,1.284
9216.00,7.602680,24.89029,0.000038,24.040681,0.0005,1.284
9218.00,7.602515,24.88991,0.000039,24.040081,0.0005,1.283
9220.00,7.603014,24.88949,0.000039,24.040217,0.0005,1.284
9222.00,7.602148,24.88981,0.000039,24.040101,0.0005,1.284
9224.00,7.601884,24.89102,0.000040,24.040103,0.0005,1.284
9226.00,7.602792,24.89096,0.000038,24.040692,0.0005,1.284
9228.00,7.602851,24.89182,0.000038,24.040601,0.0005,1.283
9230.00,7.601995,24.89102,0.000039,24.039879,0.0005,1.284
9232.00,7.602300,24.89060,0.000037,24.039534,0.0005,1.284
9234.00,7.603667,24.89089,0.000038,24.040988,0.0005,1.284
9236.00,7.602934,24.89058,0.000037,24.039721,0.0005,1.285
9238.00,7.602593,24.89052,0.000038,24.040619,0.0005,1.284
9240.00,7.602467,24.89102,0.000038,24.040801,0.0005,1.284
9242.00,7.602752,24.89040,0.000037,24.040390,0.0005,1.284
9244.00,7.602038,24.89002,0.000038,24.040388,0.0005,1.284
9246.00,7.601347,24.88932,0.000040,24.040610,0.0005,1.283
9248.00,7.600979,24.89032,0.000038,24.040059,0.0005,1.284
9250.00,7.600963,24.88965,0.000038,24.039863,0.0005,1.284
9252.00,7.600179,24.89015,0.000038,24.039777,0.0005,1.284
9254.00,7.600045,24.89029,0.000036,24.039584,0.0005,1.284
9256.00,7.600086,24.89138,0.000038,24.039941,0.0005,1.284
9258.00,7.600000,24.89174,0.000040,24.039728,0.0005,1.284
9260.00,7.600166,24.89099,0.000038,24.040835,0.0005,1.284
9262.00,7.600151,24.89091,0.000038,24.039908,0.0005,1.284
9264.00,7.600320,24.89195,0.000038,24.039966,0.0005,1.284
9266.00,7.600392,24.89092,0.000039,24.040143,0.0005,1.284
9268.00,7.600549,24.89018,0.000038,24.040335,0.0006,1.284
9270.00,7.600932,24.89024,0.000038,24.040763,0.0005,1.284
9272.00,7.600706,24.89022,0.000038,24.040274,0.0005,1.284
9274.00,7.600776,24.89014,0.000040,24.040103,0.0005,1.284
9276.00,7.601626,24.89060,0.000039,24.040066,0.0005,1.284
9278.00,7.602241,24.89031,0.000040,24.040863,0.0006,1.284
9280.00,7.601115,24.89013,0.000040,24.040412,0.0006,1.284
9282.00,7.602062,24.89021,0.000039,24.040094,0.0006,1.284
9284.00,7.602244,24.89018,0.000039,24.039697,0.0006,1.284
9286.00,7.602992,24.89007,0.000038,24.040750,0.0006,1.284
9288.00,7.603153,24.88986,0.000039,24.040386,0.0005,1.284
9290.00,7.603210,24.88997,0.000040,24.039297,0.0006,1.284
9292.00,7.603110,24.88957,0.000039,24.040177,0.0005,1.284
9294.00,7.602941,24.88918,0.000038,24.040515,0.0005,1.284
9296.00,7.602854,24.88912,0.000039,24.040066,0.0005,1.284
9298.00,7.603107,24.88927,0.000039,24.040430,0.0005,1.284
9300.00,7.603306,24.88991,0.000039,24.039755,0.0005,1.284
9302.00,7.602684,24.89000,0.000038,24.039968,0.0006,1.285
9304.00,7.603263,24.89026,0.000039,24.040437,0.0005,1.285
9306.00,7.603681,24.88955,0.000039,24.040172,0.0005,1.284
9308.00,7.603170,24.88929,0.000039,24.040199,0.0006,1.284
9310.00,7.603943,24.89054,0.000039,24.040448,0.0005,1.284
9312.00,7.603560,24.89082,0.000040,24.040855,0.0005,1.284
9314.00,7.603608,24.89081,0.000040,24.040064,0.0005,1.285
9316.00,7.603329,24.89049,0.000038,24.040755,0.0005,1.284
9318.00,7.603581,24.89081,0.000038,24.040605,0.0005,1.285
9320.00,7.603045,24.89003,0.000038,24.040206,0.0005,1.284
9322.00,7.602523,24.88962,0.000039,24.040383,0.0005,1.284
9324.00,7.601960,24.88906,0.000038,24.040394,0.0005,1.284
9326.00,7.602163,24.88955,0.000039,24.040281,0.0005,1.284
9328.00,7.602976,24.88965,0.000038,24.040457,0.0005,1.285
9330.00,7.603100,24.88873,0.000038,24.040519,0.0005,1.285
9332.00,7.603132,24.88844,0.000039,24.040539,0.0005,1.284
9334.00,7.603523,24.88852,0.000039,24.040365,0.0006,1.284
9336.00,7.603363,24.88856,0.000038,24.040912,0.0006,1.284
9338.00,7.603440,24.88947,0.000040,24.040666,0.0005,1.284
9340.00,7.603692,24.88876,0.000039,24.039875,0.0005,1.284
9342.00,7.603448,24.88964,0.000037,24.040163,0.0005,1.285
9344.00,7.603717,24.88996,0.000037,24.040183,0.0005,1.284
9346.00,7.603394,24.88866,0.000037,24.040403,0.0005,1.284
9348.00,7.604043,24.88749,0.000039,24.040815,0.0005,1.285
9350.00,7.603139,24.88665,0.000038,24.040121,0.0006,1.284
9352.00,7.604107,24.88720,0.000038,24.039755,0.0005,1.284
9354.00,7.604523,24.88664,0.000039,24.040348,0.0005,1.284
9356.00,7.604584,24.88642,0.000039,24.040197,0.0005,1.285
9358.00,7.605462,24.88694,0.000039,24.040208,0.0005,1.284
9360.00,7.604718,24.88661,0.000038,24.040325,0.0005,1.284
9362.00,7.603535,24.88672,0.000039,24.040497,0.0006,1.284
9364.00,7.603402,24.88793,0.000040,24.040203,0.0005,1.284
9366.00,7.603744,24.88863,0.000041,24.040024,0.0005,1.284
9368.00,7.604025,24.88935,0.000039,24.040534,0.0005,1.284
9370.00,7.603066,24.88916,0.000039,24.040505,0.0006,1.284
9372.00,7.602752,24.88940,0.000039,24.040394,0.0006,1.284
9374.00,7.602469,24.89015,0.000039,24.040343,0.0006,1.284
9376.00,7.602934,24.89104,0.000039,24.040526,0.0005,1.284
9378.00,7.602621,24.89082,0.000040,24.040686,0.0006,1.284
9380.00,7.602376,24.88936,0.000039,24.040599,0.0005,1.285
9382.00,7.602336,24.88942,0.000038,24.040283,0.0006,1.285
9384.00,7.602522,24.88931,0.000039,24.039663,0.0006,1.285
9386.00,7.602787,24.88947,0.000038,24.040288,0.0006,1.285
9388.00,7.603217,24.88963,0.000038,24.040094,0.0006,1.285
9390.00,7.604635,24.88998,0.000041,24.039872,0.0005,1.284
9392.00,7.604348,24.89012,0.000039,24.039795,0.0005,1.285
9394.00,7.604359,24.89048,0.000040,24.040563,0.0006,1.284
9396.00,7.603829,24.89114,0.000041,24.040359,0.0006,1.284
9398.00,7.604164,24.89038,0.000039,24.040659,0.0005,1.285
9400.00,7.604414,24.89030,0.000039,24.040426,0.0005,1.284
9402.00,7.605822,24.89031,0.000039,24.040237,0.0005,1.284
9404.00,7.607376,24.89005,0.000039,24.040439,0.0005,1.284
9406.00,7.608155,24.88935,0.000040,24.040612,0.0006,1.283
9408.00,7.608347,24.88904,0.000038,24.039464,0.0005,1.284
9410.00,7.608856,24.88887,0.000039,24.040674,0.0005,1.284
9412.00,7.608416,24.88899,0.000039,24.040528,0.0005,1.285
9414.00,7.608303,24.88969,0.000038,24.040488,0.0006,1.285
9416.00,7.607702,24.88993,0.000038,24.040914,0.0005,1.284
9418.00,7.607603,24.88968,0.000038,24.040345,0.0005,1.284
9420.00,7.607548,24.88976,0.000039,24.039884,0.0005,1.284
9422.00,7.607847,24.88951,0.000039,24.040474,0.0005,1.284
9424.00,7.607614,24.89044,0.000038,24.040170,0.0005,1.284
9426.00,7.607819,24.89090,0.000039,24.040537,0.0005,1.284
9428.00,7.607409,24.89086,0.000038,24.040848,0.0005,1.284
9430.00,7.606891,24.89053,0.000039,24.040044,0.0005,1.284
9432.00,7.607419,24.88978,0.000039,24.040746,0.0005,1.284
9434.00,7.607782,24.88953,0.000037,24.040314,0.0006,1.284
9436.00,7.606615,24.88917,0.000039,24.039294,0.0005,1.285
9438.00,7.606169,24.88952,0.000039,24.040165,0.0005,1.285
9440.00,7.606115,24.88910,0.000038,24.040628,0.0005,1.284
9442.00,7.606135,24.88829,0.000038,24.041154,0.0005,1.284
9444.00,7.605974,24.88766,0.000038,24.040670,0.0005,1.285
9446.00,7.605609,24.88880,0.000038,24.040988,0.0006,1.286
9448.00,7.604500,24.88885,0.000038,24.040768,0.0006,1.285
9450.00,7.605477,24.88880,0.000040,24.040965,0.0006,1.284
9452.00,7.605988,24.88947,0.000040,24.040388,0.0006,1.285
9454.00,7.605732,24.88856,0.000039,24.040910,0.0005,1.284
9456.00,7.605965,24.88820,0.000039,24.040135,0.0005,1.285
9458.00,7.605636,24.88859,0.000039,24.040423,0.0006,1.284
9460.00,7.605866,24.88886,0.000039,24.040332,0.0005,1.285
9462.00,7.606089,24.88947,0.000038,24.040799,0.0005,1.285
9464.00,7.605857,24.88843,0.000039,24.040663,0.0005,1.284
9466.00,7.605145,24.88872,0.000039,24.039648,0.0006,1.284
9468.00,7.604868,24.88900,0.000039,24.040277,0.0006,1.285
9470.00,7.605156,24.88880,0.000039,24.040475,0.0006,1.285
9472.00,7.605560,24.88827,0.000038,24.040519,0.0006,1.285
9474.00,7.606143,24.88738,0.000038,24.040765,0.0006,1.285
9476.00,7.605402,24.88700,0.000039,24.040383,0.0005,1.285
9478.00,7.604773,24.88694,0.000039,24.039506,0.0005,1.285
9480.00,7.606000,24.88766,0.000039,24.040732,0.0005,1.285
9482.00,7.606777,24.88700,0.000039,24.040512,0.0005,1.285
9484.00,7.607284,24.88649,0.000038,24.039875,0.0005,1.285
9486.00,7.607157,24.88707,0.000037,24.040874,0.0005,1.285
9488.00,7.606984,24.88720,0.000038,24.040275,0.0005,1.284
9490.00,7.607153,24.88639,0.000040,24.039734,0.0005,1.285
9492.00,7.607130,24.88712,0.000040,24.040757,0.0006,1.285
9494.00,7.606392,24.88775,0.000039,24.040443,0.0005,1.285
9496.00,7.606321,24.88893,0.000039,24.040175,0.0005,1.285
9498.00,7.605898,24.88865,0.000038,24.040648,0.0005,1.285
9500.00,7.606139,24.88892,0.000038,24.039863,0.0006,1.285
9502.00,7.605133,24.89035,0.000038,24.040365,0.0006,1.285
9504.00,7.604725,24.89020,0.000039,24.039941,0.0006,1.285
9506.00,7.605171,24.88945,0.000039,24.040439,0.0006,1.285
9508.00,7.604711,24.88927,0.000039,24.040199,0.0006,1.285
9510.00,7.604977,24.88902,0.000039,24.039894,0.0005,1.286
9512.00,7.605911,24.88857,0.000039,24.040386,0.0005,1.285
9514.00,7.606152,24.88919,0.000039,24.040548,0.0006,1.285
9516.00,7.606437,24.88927,0.000040,24.040726,0.0005,1.285
9518.00,7.606820,24.88928,0.000039,24.040108,0.0005,1.285
9520.00,7.607314,24.88944,0.000039,24.040130,0.0005,1.285
9522.00,7.608166,24.88932,0.000039,24.040188,0.0006,1.286
9524.00,7.607098,24.88927,0.000038,24.040719,0.0005,1.286
9526.00,7.606440,24.88910,0.000038,24.040570,0.0005,1.285
9528.00,7.605897,24.88924,0.000039,24.040652,0.0006,1.285
9530.00,7.606387,24.88928,0.000038,24.040675,0.0005,1.285
9532.00,7.606831,24.88862,0.000039,24.040641,0.0006,1.285
9534.00,7.606602,24.88902,0.000040,24.040675,0.0006,1.286
9536.00,7.606131,24.88964,0.000039,24.040723,0.0006,1.286
9538.00,7.606215,24.88929,0.000040,24.041114,0.0006,1.286
9540.00,7.606897,24.88856,0.000038,24.041619,0.0006,1.285
9542.00,7.608252,24.88883,0.000039,24.040597,0.0006,1.285
9544.00,7.607875,24.88983,0.000039,24.040743,0.0006,1.285
9546.00,7.607701,24.88867,0.000037,24.041132,0.0006,1.286
9548.00,7.607981,24.88813,0.000038,24.040132,0.0005,1.286
9550.00,7.607642,24.88828,0.000038,24.040388,0.0005,1.286
9552.00,7.607501,24.88899,0.000037,24.040732,0.0005,1.285
9554.00,7.607576,24.88837,0.000039,24.040761,0.0006,1.285
9556.00,7.606801,24.88891,0.000040,24.040788,0.0005,1.286
9558.00,7.606733,24.88977,0.000038,24.040306,0.0006,1.285
9560.00,7.606704,24.88938,0.000039,24.040266,0.0006,1.285
9562.00,7.606948,24.88858,0.000039,24.040301,0.0005,1.285
9564.00,7.606771,24.88910,0.000038,24.040786,0.0005,1.286
9566.00,7.607969,24.88970,0.000040,24.040126,0.0005,1.286
9568.00,7.607713,24.88940,0.000040,24.040352,0.0005,1.286
9570.00,7.607128,24.88903,0.000038,24.040357,0.0005,1.286
9572.00,7.605483,24.88934,0.000038,24.039679,0.0005,1.286
9574.00,7.604840,24.88908,0.000039,24.039421,0.0006,1.285
9576.00,7.605907,24.88935,0.000040,24.040854,0.0006,1.286
9578.00,7.606558,24.89070,0.000038,24.040903,0.0005,1.286
9580.00,7.606140,24.89073,0.000039,24.040886,0.0006,1.285
9582.00,7.606723,24.89057,0.000039,24.040977,0.0006,1.286
9584.00,7.606322,24.89119,0.000038,24.040695,0.0005,1.286
9586.00,7.607285,24.89120,0.000039,24.039777,0.0006,1.286
9588.00,7.607759,24.89076,0.000040,24.040897,0.0006,1.286
9590.00,7.607852,24.89086,0.000039,24.040421,0.0006,1.286
9592.00,7.607969,24.89147,0.000038,24.040381,0.0006,1.286
9594.00,7.608366,24.89148,0.000040,24.041132,0.0006,1.286
9596.00,7.608521,24.89089,0.000040,24.041105,0.0006,1.286
9598.00,7.608551,24.89032,0.000039,24.040894,0.0005,1.286
9600.00,7.608813,24.89000,0.000039,24.041190,0.0006,1.286
9602.00,7.608585,24.89050,0.000037,24.040044,0.0005,1.286
9604.00,7.607907,24.89014,0.000038,24.040174,0.0005,1.286
@16,12.0000,24.0
9606.00,7.608577,24.88955,0.000038,24.040223,0.0005,1.286
9608.00,7.606876,24.88984,0.000039,24.040041,0.0005,1.286
9610.00,7.599619,24.89065,0.000040,24.041123,0.0006,1.285
9612.00,7.589437,24.89010,0.000040,24.040268,0.0006,1.285
9614.00,7.577857,24.88969,0.000040,24.041196,0.0005,1.286
9616.00,7.567194,24.89072,0.000040,24.040879,0.0006,1.286
9618.00,7.559569,24.89075,0.000039,24.040481,0.0006,1.286
9620.00,7.552771,24.89076,0.000039,24.040377,0.0006,1.287
9622.00,7.545182,24.89007,0.000038,24.040528,0.0005,1.287
9624.00,7.538025,24.89025,0.000037,24.040812,0.0005,1.287
9626.00,7.531866,24.89001,0.000038,24.040503,0.0006,1.288
9628.00,7.525964,24.89027,0.000037,24.040010,0.0005,1.287
9630.00,7.519898,24.89147,0.000037,24.040545,0.0006,1.288
9632.00,7.516558,24.89087,0.000038,24.040563,0.0005,1.288
9634.00,7.518270,24.89230,0.000038,24.039710,0.0005,1.288
9636.00,7.523145,24.89183,0.000037,24.040681,0.0006,1.288
9638.00,7.529489,24.89221,0.000037,24.039732,0.0006,1.288
9640.00,7.534933,24.89190,0.000038,24.040299,0.0006,1.287
9642.00,7.539472,24.89200,0.000041,24.041090,0.0006,1.287
9644.00,7.543653,24.89069,0.000040,24.039752,0.0006,1.286
9646.00,7.549022,24.89094,0.000039,24.040274,0.0006,1.287
9648.00,7.553735,24.89146,0.000039,24.040390,0.0005,1.287
9650.00,7.558751,24.89142,0.000040,24.040415,0.0006,1.287
9652.00,7.563132,24.89085,0.000039,24.040399,0.0006,1.287
9654.00,7.567800,24.89118,0.000039,24.040134,0.0006,1.287
9656.00,7.572145,24.89225,0.000039,24.040945,0.0006,1.286
9658.00,7.575288,24.89187,0.000040,24.040654,0.0005,1.287
9660.00,7.578511,24.89162,0.000040,24.040872,0.0006,1.286
9662.00,7.581846,24.89204,0.000040,24.040290,0.0005,1.287
9664.00,7.584152,24.89189,0.000040,24.040514,0.0006,1.286
9666.00,7.587677,24.89134,0.000039,24.040430,0.0006,1.287
9668.00,7.588575,24.89041,0.000039,24.040595,0.0005,1.287
9670.00,7.589730,24.89032,0.000039,24.040021,0.0005,1.287
9672.00,7.590767,24.89147,0.000040,24.040570,0.0006,1.286
9674.00,7.592047,24.89086,0.000039,24.041263,0.0006,1.287
9676.00,7.593372,24.89149,0.000040,24.040259,0.0006,1.287
9678.00,7.594493,24.89159,0.000039,24.040761,0.0006,1.287
9680.00,7.595078,24.89147,0.000039,24.040472,0.0006,1.287
9682.00,7.595887,24.89234,0.000041,24.040805,0.0006,1.287
9684.00,7.596904,24.89270,0.000040,24.040237,0.0006,1.287
9686.00,7.598017,24.89287,0.000039,24.040094,0.0006,1.287
9688.00,7.599028,24.89312,0.000040,24.040419,0.0005,1.287
9690.00,7.599712,24.89226,0.000039,24.040299,0.0006,1.287
9692.00,7.600634,24.89145,0.000039,24.040852,0.0006,1.286
9694.00,7.601946,24.89177,0.000041,24.041099,0.0006,1.287
9696.00,7.601768,24.89142,0.000038,24.041019,0.0006,1.287
9698.00,7.601884,24.89129,0.000040,24.040285,0.0006,1.287
9700.00,7.603648,24.89120,0.000040,24.040501,0.0006,1.288
9702.00,7.603984,24.89189,0.000039,24.040297,0.0005,1.288
9704.00,7.603641,24.89163,0.000040,24.041019,0.0006,1.287
9706.00,7.604209,24.89086,0.000039,24.040365,0.0005,1.287
9708.00,7.605372,24.89138,0.000039,24.040781,0.0006,1.287
9710.00,7.607361,24.89072,0.000039,24.041152,0.0006,1.287
9712.00,7.607834,24.89126,0.000041,24.040803,0.0006,1.287
9714.00,7.608022,24.89164,0.000040,24.039970,0.0006,1.287
9716.00,7.607539,24.89175,0.000039,24.040412,0.0006,1.287
9718.00,7.608077,24.89126,0.000040,24.041005,0.0006,1.287
9720.00,7.607738,24.89120,0.000041,24.040343,0.0006,1.287
9722.00,7.608169,24.89070,0.000040,24.040888,0.0005,1.287
9724.00,7.608377,24.89106,0.000040,24.040490,0.0006,1.287
9726.00,7.607947,24.89082,0.000039,24.041670,0.0006,1.288
9728.00,7.610699,24.89059,0.000040,24.039868,0.0005,1.287
9730.00,7.614742,24.89001,0.000040,24.040486,0.0006,1.288
9732.00,7.616268,24.88942,0.000040,24.040888,0.0006,1.288
9734.00,7.616042,24.88921,0.000040,24.041183,0.0006,1.288
9736.00,7.615141,24.89035,0.000040,24.040675,0.0006,1.287
9738.00,7.614081,24.89013,0.000040,24.039781,0.0006,1.288
9740.00,7.612489,24.89012,0.000039,24.040004,0.0006,1.288
9742.00,7.611337,24.89010,0.000040,24.041034,0.0006,1.287
9744.00,7.609940,24.89101,0.000038,24.040408,0.0005,1.288
9746.00,7.608820,24.89144,0.000040,24.040910,0.0005,1.287
9748.00,7.609285,24.89142,0.000040,24.040599,0.0006,1.287
9750.00,7.608636,24.89150,0.000040,24.040950,0.0006,1.287
9752.00,7.608495,24.89141,0.000040,24.040739,0.0006,1.287
9754.00,7.608201,24.89207,0.000040,24.040732,0.0006,1.287
9756.00,7.607502,24.89138,0.000039,24.040503,0.0006,1.288
9758.00,7.606964,24.89125,0.000039,24.041243,0.0006,1.288
9760.00,7.606716,24.89088,0.000039,24.039868,0.0006,1.288
9762.00,7.605803,24.89053,0.000039,24.040685,0.0006,1.288
9764.00,7.605049,24.89096,0.000038,24.041163,0.0006,1.289
9766.00,7.605286,24.89054,0.000038,24.040592,0.0006,1.288
9768.00,7.604654,24.89029,0.000039,24.040946,0.0005,1.288
9770.00,7.603594,24.89029,0.000040,24.040966,0.0006,1.288
9772.00,7.603149,24.89081,0.000040,24.041030,0.0006,1.287
9774.00,7.603102,24.89136,0.000040,24.041452,0.0006,1.288
9776.00,7.603713,24.89150,0.000040,24.040735,0.0006,1.288
9778.00,7.604806,24.89270,0.000040,24.040594,0.0005,1.288
9780.00,7.605504,24.89195,0.000038,24.040615,0.0006,1.288
9782.00,7.605503,24.89137,0.000038,24.041061,0.0006,1.289
9784.00,7.605097,24.89119,0.000038,24.040621,0.0005,1.289
9786.00,7.604488,24.89135,0.000039,24.041272,0.0006,1.288
9788.00,7.604699,24.89079,0.000039,24.040077,0.0006,1.288
9790.00,7.604637,24.89058,0.000038,24.040917,0.0006,1.289
9792.00,7.604266,24.89141,0.000038,24.040257,0.0006,1.288
9794.00,7.604680,24.89059,0.000041,24.039510,0.0006,1.288
9796.00,7.604291,24.89037,0.000041,24.040761,0.0006,1.288
9798.00,7.604708,24.89130,0.000040,24.040777,0.0006,1.289
9800.00,7.605760,24.89168,0.000041,24.041185,0.0006,1.288
9802.00,7.606616,24.89170,0.000039,24.040641,0.0006,1.289
9804.00,7.606400,24.89162,0.000039,24.040919,0.0005,1.288
9806.00,7.606216,24.89132,0.000040,24.041077,0.0006,1.288
9808.00,7.606923,24.89087,0.000040,24.040652,0.0006,1.289
9810.00,7.606869,24.89135,0.000039,24.040308,0.0006,1.289
9812.00,7.606770,24.89023,0.000039,24.040377,0.0006,1.289
9814.00,7.606593,24.88965,0.000037,24.041074,0.0006,1.289
9816.00,7.606981,24.88974,0.000038,24.040946,0.0006,1.289
9818.00,7.606648,24.89058,0.000039,24.040979,0.0006,1.289
9820.00,7.605698,24.89007,0.000038,24.040212,0.0006,1.288
9822.00,7.605849,24.89091,0.000040,24.040581,0.0005,1.289
9824.00,7.606072,24.89155,0.000040,24.040694,0.0006,1.289
9826.00,7.607356,24.89120,0.000039,24.040943,0.0006,1.289
9828.00,7.606860,24.89090,0.000038,24.039823,0.0006,1.290
9830.00,7.605512,24.89133,0.000039,24.041119,0.0005,1.289
9832.00,7.606185,24.89089,0.000040,24.040579,0.0006,1.289
9834.00,7.606526,24.89043,0.000041,24.040606,0.0006,1.288
9836.00,7.606084,24.89071,0.000039,24.040057,0.0006,1.289
9838.00,7.606124,24.89106,0.000039,24.040932,0.0006,1.289
9840.00,7.606234,24.89056,0.000038,24.040735,0.0006,1.289
9842.00,7.606392,24.89063,0.000039,24.040768,0.0006,1.288
9844.00,7.606233,24.88991,0.000039,24.040621,0.0006,1.289
9846.00,7.606138,24.88980,0.000039,24.040305,0.0005,1.289
9848.00,7.605071,24.89081,0.000039,24.040639,0.0006,1.289
9850.00,7.604478,24.89103,0.000039,24.041119,0.0006,1.289
9852.00,7.604274,24.89082,0.000040,24.040826,0.0006,1.290
9854.00,7.603474,24.89155,0.000039,24.040481,0.0006,1.289
9856.00,7.603610,24.89017,0.000038,24.041134,0.0006,1.289
9858.00,7.602930,24.89159,0.000040,24.040541,0.0006,1.289
9860.00,7.602653,24.89137,0.000040,24.040675,0.0006,1.288
9862.00,7.602643,24.89078,0.000040,24.040574,0.0006,1.289
9864.00,7.603261,24.89046,0.000039,24.040328,0.0006,1.290
9866.00,7.603704,24.89242,0.000040,24.040092,0.0006,1.290
9868.00,7.604118,24.89337,0.000038,24.040208,0.0006,1.289
9870.00,7.605423,24.89138,0.000038,24.040377,0.0006,1.290
9872.00,7.605672,24.89203,0.000039,24.040645,0.0006,1.289
9874.00,7.606528,24.89245,0.000040,24.040795,0.0005,1.289
9876.00,7.606747,24.89210,0.000040,24.041046,0.0006,1.289
9878.00,7.606036,24.89204,0.000039,24.040415,0.0006,1.289
9880.00,7.606712,24.89221,0.000039,24.040295,0.0006,1.290
9882.00,7.606974,24.89213,0.000040,24.040970,0.0006,1.290
9884.00,7.606671,24.89290,0.000039,24.041083,0.0006,1.290
9886.00,7.606150,24.89241,0.000038,24.040766,0.0006,1.289
9888.00,7.606035,24.89199,0.000040,24.040659,0.0006,1.289
9890.00,7.606037,24.89211,0.000040,24.040334,0.0006,1.289
9892.00,7.605731,24.89210,0.000040,24.041166,0.0006,1.290
9894.00,7.605524,24.89225,0.000038,24.041194,0.0006,1.290
9896.00,7.605057,24.89237,0.000038,24.040785,0.0006,1.290
9898.00,7.606103,24.89258,0.000038,24.040983,0.0006,1.290
9900.00,7.607001,24.89225,0.000039,24.040617,0.0006,1.289
9902.00,7.607402,24.89294,0.000040,24.041075,0.0006,1.290
9904.00,7.608114,24.89109,0.000040,24.041270,0.0006,1.290
9906.00,7.607948,24.89192,0.000040,24.040694,0.0006,1.290
9908.00,7.607100,24.89135,0.000040,24.040646,0.0006,1.290
9910.00,7.606217,24.89021,0.000039,24.040374,0.0006,1.290
9912.00,7.606086,24.89072,0.000039,24.040254,0.0006,1.290
9914.00,7.606813,24.89102,0.000039,24.041206,0.0006,1.290
9916.00,7.607353,24.89068,0.000039,24.040705,0.0006,1.290
9918.00,7.606895,24.89139,0.000040,24.039870,0.0006,1.289
9920.00,7.606766,24.89102,0.000040,24.040670,0.0005,1.290
9922.00,7.607318,24.89107,0.000039,24.041025,0.0005,1.291
9924.00,7.607564,24.89105,0.000039,24.040814,0.0006,1.291
9926.00,7.607417,24.89062,0.000039,24.040839,0.0006,1.290
9928.00,7.607780,24.89147,0.000039,24.041152,0.0006,1.290
9930.00,7.607630,24.89142,0.000039,24.040465,0.0006,1.290
9932.00,7.608392,24.89122,0.000039,24.040197,0.0006,1.290
9934.00,7.608153,24.89154,0.000040,24.039944,0.0005,1.290
9936.00,7.608460,24.89161,0.000039,24.040501,0.0006,1.291
9938.00,7.608751,24.89072,0.000040,24.040388,0.0006,1.290
9940.00,7.608469,24.89071,0.000040,24.040901,0.0006,1.291
9942.00,7.609117,24.89099,0.000039,24.040941,0.0005,1.291
9944.00,7.608332,24.88957,0.000037,24.040508,0.0006,1.290
9946.00,7.608399,24.88906,0.000039,24.040406,0.0005,1.290
9948.00,7.607582,24.88910,0.000040,24.041019,0.0005,1.290
9950.00,7.606915,24.88905,0.000039,24.041294,0.0006,1.291
9952.00,7.607343,24.89011,0.000039,24.041188,0.0006,1.291
9954.00,7.607336,24.88959,0.000039,24.041197,0.0006,1.291
9956.00,7.608047,24.88968,0.000040,24.040572,0.0006,1.291
9958.00,7.608783,24.88928,0.000039,24.040654,0.0006,1.291
9960.00,7.609635,24.88996,0.000038,24.040523,0.0006,1.291
9962.00,7.609372,24.88947,0.000039,24.040659,0.0006,1.291
9964.00,7.608142,24.88889,0.000039,24.041339,0.0006,1.291
9966.00,7.608089,24.88850,0.000039,24.040492,0.0005,1.291
9968.00,7.608107,24.88969,0.000039,24.040995,0.0006,1.291
9970.00,7.607633,24.88934,0.000039,24.040808,0.0006,1.291
9972.00,7.608013,24.88823,0.000038,24.040250,0.0006,1.291
9974.00,7.607664,24.88980,0.000040,24.040806,0.0006,1.291
9976.00,7.607435,24.89063,0.000040,24.040617,0.0006,1.291
9978.00,7.606972,24.88941,0.000039,24.040179,0.0006,1.291
9980.00,7.606270,24.89003,0.000039,24.040814,0.0006,1.291
9982.00,7.607098,24.89039,0.000040,24.041608,0.0006,1.291
9984.00,7.606870,24.88971,0.000040,24.041274,0.0006,1.291
9986.00,7.606886,24.88981,0.000040,24.040323,0.0006,1.290
9988.00,7.606942,24.88975,0.000040,24.040623,0.0006,1.291
9990.00,7.606968,24.89071,0.000039,24.040697,0.0006,1.291
9992.00,7.607077,24.89013,0.000039,24.040283,0.0006,1.291
9994.00,7.608182,24.88975,0.000039,24.040872,0.0006,1.290
9996.00,7.608220,24.89047,0.000040,24.040786,0.0006,1.291
9998.00,7.608014,24.89060,0.000039,24.040934,0.0006,1.291
10000.00,7.607317,24.89042,0.000039,24.041736,0.0006,1.291
10002.00,7.608373,24.89057,0.000040,24.040195,0.0006,1.291
10004.00,7.609106,24.89078,0.000039,24.040512,0.0005,1.291
10006.00,7.609311,24.89064,0.000040,24.040348,0.0006,1.292
10008.00,7.609780,24.89106,0.000040,24.041112,0.0006,1.292
10010.00,7.609689,24.89048,0.000038,24.040872,0.0006,1.292
10012.00,7.609180,24.88950,0.000039,24.040934,0.0006,1.291
10014.00,7.609993,24.89077,0.000040,24.041074,0.0006,1.291
10016.00,7.611037,24.89031,0.000041,24.041186,0.0006,1.291
10018.00,7.610443,24.89043,0.000042,24.040761,0.0006,1.291
10020.00,7.608981,24.89068,0.000041,24.040812,0.0006,1.291
10022.00,7.607225,24.89092,0.000041,24.040014,0.0005,1.291
10024.00,7.606800,24.89060,0.000040,24.040861,0.0005,1.291
10026.00,7.605886,24.89031,0.000039,24.041721,0.0006,1.290
10028.00,7.606981,24.88979,0.000040,24.041141,0.0006,1.291
10030.00,7.607592,24.89120,0.000039,24.041083,0.0006,1.291
10032.00,7.607671,24.89226,0.000039,24.040486,0.0006,1.292
10034.00,7.608412,24.89203,0.000040,24.040641,0.0006,1.291
10036.00,7.607738,24.89225,0.000040,24.040810,0.0006,1.291
10038.00,7.607462,24.89138,0.000041,24.041446,0.0006,1.291
10040.00,7.607155,24.89094,0.000039,24.041070,0.0005,1.291
10042.00,7.607311,24.89102,0.000038,24.040701,0.0006,1.292
10044.00,7.608533,24.89141,0.000039,24.040775,0.0006,1.292
10046.00,7.609024,24.89063,0.000038,24.041126,0.0005,1.291
10048.00,7.609033,24.89048,0.000040,24.040359,0.0006,1.291
10050.00,7.608276,24.89007,0.000040,24.040632,0.0006,1.292
10052.00,7.607807,24.88980,0.000039,24.040354,0.0006,1.292
10054.00,7.608561,24.89044,0.000039,24.040668,0.0006,1.291
10056.00,7.609375,24.89102,0.000040,24.040832,0.0006,1.292
10058.00,7.610096,24.89135,0.000039,24.040403,0.0006,1.292
10060.00,7.610077,24.89105,0.000039,24.041225,0.0006,1.292
10062.00,7.609293,24.89111,0.000039,24.040992,0.0006,1.291
10064.00,7.609664,24.89234,0.000040,24.040419,0.0006,1.291
10066.00,7.609376,24.89206,0.000041,24.040161,0.0006,1.291
10068.00,7.608163,24.89140,0.000040,24.041194,0.0006,1.292
10070.00,7.608705,24.89001,0.000039,24.040983,0.0006,1.293
10072.00,7.609370,24.89037,0.000039,24.040488,0.0006,1.293
10074.00,7.609287,24.89101,0.000040,24.040497,0.0006,1.292
10076.00,7.609647,24.89039,0.000040,24.041641,0.0006,1.292
10078.00,7.608809,24.89117,0.000039,24.041434,0.0006,1.292
10080.00,7.608268,24.89124,0.000039,24.040925,0.0006,1.293
10082.00,7.608800,24.89094,0.000039,24.040914,0.0006,1.292
10084.00,7.609513,24.89148,0.000041,24.040748,0.0006,1.292
10086.00,7.610773,24.89142,0.000040,24.040885,0.0006,1.293
10088.00,7.611747,24.89072,0.000040,24.040443,0.0006,1.292
10090.00,7.612292,24.89048,0.000040,24.040475,0.0006,1.292
10092.00,7.611738,24.89093,0.000041,24.040110,0.0006,1.292
10094.00,7.611796,24.89122,0.000040,24.041276,0.0006,1.293
10096.00,7.611622,24.89088,0.000038,24.041006,0.0006,1.292
10098.00,7.611835,24.89005,0.000040,24.041146,0.0006,1.293
10100.00,7.610981,24.88996,0.000039,24.040717,0.0006,1.292
10102.00,7.610755,24.88958,0.000040,24.040254,0.0006,1.293
10104.00,7.610330,24.89044,0.000040,24.040681,0.0006,1.292
10106.00,7.610465,24.89046,0.000039,24.040805,0.0006,1.293
10108.00,7.609328,24.88955,0.000039,24.040705,0.0006,1.293
10110.00,7.609465,24.88889,0.000039,24.041932,0.0006,1.293
10112.00,7.610030,24.88884,0.000039,24.040499,0.0006,1.293
10114.00,7.610632,24.88977,0.000042,24.039903,0.0006,1.292
10116.00,7.610665,24.88928,0.000041,24.040805,0.0006,1.293
10118.00,7.610056,24.88991,0.000040,24.041279,0.0006,1.293
10120.00,7.609966,24.89023,0.000041,24.040203,0.0006,1.293
10122.00,7.610637,24.88992,0.000041,24.040443,0.0006,1.293
10124.00,7.610353,24.89092,0.000039,24.040550,0.0006,1.294
10126.00,7.609213,24.89194,0.000040,24.040945,0.0006,1.293
10128.00,7.609296,24.89145,0.000040,24.040730,0.0006,1.293
10130.00,7.610574,24.89128,0.000040,24.041532,0.0006,1.293
10132.00,7.610614,24.89022,0.000040,24.040423,0.0006,1.293
10134.00,7.609486,24.88944,0.000040,24.041263,0.0006,1.293
10136.00,7.609107,24.89004,0.000039,24.040926,0.0006,1.293
10138.00,7.609669,24.89142,0.000039,24.040508,0.0006,1.293
10140.00,7.610382,24.89092,0.000041,24.041094,0.0006,1.293
10142.00,7.610922,24.89082,0.000041,24.041446,0.0005,1.292
10144.00,7.611143,24.89098,0.000040,24.040601,0.0005,1.293
10146.00,7.609781,24.88984,0.000040,24.040854,0.0006,1.293
10148.00,7.610331,24.88953,0.000039,24.040619,0.0006,1.293
10150.00,7.610259,24.89049,0.000039,24.040097,0.0006,1.293
10152.00,7.609915,24.89096,0.000039,24.040601,0.0006,1.294
10154.00,7.610088,24.89035,0.000039,24.040417,0.0006,1.294
10156.00,7.609593,24.89023,0.000039,24.041308,0.0006,1.294
10158.00,7.609153,24.88986,0.000038,24.041177,0.0006,1.293
10160.00,7.608908,24.89050,0.000040,24.041075,0.0006,1.293
10162.00,7.608682,24.89022,0.000040,24.040481,0.0006,1.293
10164.00,7.608843,24.88975,0.000039,24.040990,0.0006,1.294
10166.00,7.609422,24.88961,0.000040,24.040866,0.0006,1.293
10168.00,7.609460,24.88959,0.000039,24.040415,0.0005,1.293
10170.00,7.609563,24.88914,0.000040,24.041148,0.0005,1.293
10172.00,7.608819,24.88949,0.000040,24.040255,0.0006,1.293
10174.00,7.608837,24.89090,0.000040,24.039808,0.0006,1.293
10176.00,7.608580,24.88983,0.000040,24.040690,0.0006,1.294
10178.00,7.608940,24.88987,0.000039,24.040814,0.0006,1.293
10180.00,7.609332,24.89055,0.000039,24.040726,0.0006,1.294
10182.00,7.610651,24.89078,0.000038,24.040465,0.0005,1.294
10184.00,7.610402,24.89202,0.000038,24.040612,0.0006,1.294
10186.00,7.609645,24.89091,0.000038,24.040435,0.0006,1.294
10188.00,7.609280,24.89022,0.000039,24.041039,0.0005,1.294
10190.00,7.609626,24.89004,0.000040,24.040608,0.0006,1.294
10192.00,7.609579,24.89113,0.000040,24.040375,0.0005,1.294
10194.00,7.609494,24.89068,0.000040,24.041357,0.0006,1.293
10196.00,7.609604,24.89091,0.000041,24.041392,0.0006,1.293
10198.00,7.610083,24.89119,0.000041,24.041430,0.0006,1.294
10200.00,7.610435,24.89121,0.000041,24.041263,0.0006,1.295
10202.00,7.610540,24.89050,0.000040,24.040557,0.0006,1.295
10204.00,7.610662,24.89099,0.000039,24.040274,0.0006,1.294
@17,12.0000,24.0
10206.00,7.609304,24.89045,0.000040,24.041166,0.0006,1.294
10208.00,7.607288,24.89019,0.000039,24.040863,0.0006,1.294
10210.00,7.601742,24.89055,0.000040,24.041494,0.0005,1.294
10212.00,7.594594,24.89113,0.000039,24.040752,0.0006,1.293
10214.00,7.585484,24.89184,0.000042,24.040894,0.0006,1.293
10216.00,7.575897,24.89051,0.000041,24.041061,0.0005,1.294
10218.00,7.567843,24.89099,0.000039,24.040770,0.0005,1.294
10220.00,7.561880,24.89009,0.000039,24.040688,0.0006,1.295
10222.00,7.556069,24.89060,0.000039,24.040512,0.0006,1.295
10224.00,7.549461,24.89037,0.000039,24.040588,0.0006,1.295
10226.00,7.543083,24.89052,0.000039,24.040457,0.0006,1.295
10228.00,7.537431,24.89168,0.000038,24.040559,0.0006,1.295
10230.00,7.531771,24.89140,0.000039,24.041028,0.0006,1.295
10232.00,7.528683,24.89149,0.000039,24.040526,0.0006,1.296
10234.00,7.530780,24.89114,0.000038,24.041428,0.0006,1.296
10236.00,7.535269,24.88993,0.000037,24.040194,0.0006,1.296
10238.00,7.540520,24.88918,0.000039,24.040001,0.0006,1.297
10240.00,7.546590,24.88907,0.000038,24.041090,0.0006,1.296
10242.00,7.551487,24.88973,0.000038,24.040959,0.0006,1.295
10244.00,7.555536,24.88909,0.000039,24.040946,0.0006,1.295
10246.00,7.560367,24.88976,0.000041,24.040577,0.0006,1.294
10248.00,7.565119,24.88971,0.000041,24.040181,0.0006,1.294
10250.00,7.568767,24.89004,0.000041,24.041045,0.0006,1.294
10252.00,7.571993,24.88977,0.000041,24.040581,0.0006,1.294
10254.00,7.576009,24.89120,0.000042,24.041352,0.0006,1.295
10256.00,7.580311,24.89055,0.000041,24.041234,0.0006,1.295
10258.00,7.583181,24.89101,0.000041,24.041097,0.0006,1.294
10260.00,7.585627,24.89083,0.000041,24.041157,0.0006,1.294
10262.00,7.588819,24.89131,0.000041,24.040097,0.0005,1.294
10264.00,7.591535,24.89097,0.000040,24.040985,0.0005,1.295
10266.00,7.592774,24.89110,0.000040,24.040685,0.0006,1.295
10268.00,7.594556,24.89014,0.000040,24.040175,0.0006,1.295
10270.00,7.595714,24.89018,0.000040,24.040265,0.0006,1.295
10272.00,7.596850,24.89002,0.000040,24.040921,0.0006,1.295
10274.00,7.598564,24.89051,0.000040,24.040499,0.0006,1.295
10276.00,7.599722,24.89044,0.000041,24.040672,0.0006,1.294
10278.00,7.599629,24.89076,0.000041,24.041305,0.0006,1.295
10280.00,7.599379,24.89141,0.000041,24.040935,0.0006,1.295
10282.00,7.600524,24.89054,0.000041,24.040190,0.0005,1.295
10284.00,7.602131,24.89105,0.000041,24.040270,0.0005,1.295
10286.00,7.603247,24.89059,0.000039,24.040110,0.0006,1.294
10288.00,7.602863,24.89053,0.000041,24.041748,0.0006,1.294
10290.00,7.604347,24.89097,0.000039,24.040532,0.0006,1.294
10292.00,7.604148,24.89000,0.000039,24.040455,0.0006,1.295
10294.00,7.604768,24.88988,0.000040,24.040845,0.0006,1.295
10296.00,7.605901,24.89007,0.000040,24.040917,0.0006,1.295
10298.00,7.606703,24.88981,0.000039,24.040805,0.0006,1.295
10300.00,7.606784,24.89011,0.000040,24.041065,0.0006,1.295
10302.00,7.606941,24.88981,0.000040,24.041043,0.0006,1.295
10304.00,7.607326,24.88956,0.000040,24.040117,0.0006,1.294
10306.00,7.607410,24.88937,0.000041,24.040814,0.0006,1.294
10308.00,7.607130,24.88943,0.000040,24.040855,0.0006,1.295
10310.00,7.606518,24.89013,0.000039,24.040705,0.0006,1.295
10312.00,7.606988,24.89023,0.000038,24.040341,0.0006,1.295
10314.00,7.607630,24.89161,0.000039,24.040815,0.0006,1.295
10316.00,7.607446,24.89180,0.000039,24.041383,0.0006,1.295
10318.00,7.608005,24.89093,0.000039,24.039875,0.0006,1.295
10320.00,7.608507,24.89066,0.000041,24.040939,0.0006,1.295
10322.00,7.608189,24.89063,0.000039,24.040243,0.0006,1.295
10324.00,7.607581,24.89101,0.000039,24.040750,0.0006,1.295
10326.00,7.607252,24.89137,0.000040,24.040717,0.0005,1.295
10328.00,7.606755,24.89143,0.000039,24.041525,0.0006,1.295
10330.00,7.607052,24.89167,0.000040,24.040774,0.0006,1.295
10332.00,7.606782,24.89199,0.000039,24.040930,0.0006,1.295
10334.00,7.607008,24.89133,0.000039,24.040530,0.0006,1.295
10336.00,7.607784,24.89035,0.000040,24.041123,0.0006,1.295
10338.00,7.608232,24.89074,0.000039,24.041683,0.0006,1.295
10340.00,7.608082,24.89158,0.000039,24.040132,0.0006,1.295
10342.00,7.608244,24.89232,0.000038,24.040943,0.0006,1.295
10344.00,7.607059,24.89206,0.000040,24.040934,0.0006,1.295
10346.00,7.607060,24.89158,0.000039,24.040279,0.0006,1.295
10348.00,7.607921,24.89190,0.000040,24.040648,0.0006,1.295
10350.00,7.608350,24.89190,0.000039,24.040968,0.0005,1.295
10352.00,7.608768,24.89218,0.000040,24.041277,0.0005,1.295
10354.00,7.608610,24.89195,0.000040,24.041310,0.0006,1.295
10356.00,7.607849,24.89169,0.000039,24.041196,0.0006,1.295
10358.00,7.607375,24.89225,0.000039,24.041017,0.0006,1.295
10360.00,7.607938,24.89231,0.000040,24.040855,0.0006,1.295
10362.00,7.608046,24.89226,0.000039,24.041092,0.0006,1.296
10364.00,7.608237,24.89277,0.000041,24.040370,0.0006,1.295
10366.00,7.607644,24.89163,0.000040,24.040808,0.0006,1.295
10368.00,7.608172,24.89209,0.000040,24.040785,0.0005,1.294
10370.00,7.608148,24.89092,0.000041,24.040848,0.0005,1.295
10372.00,7.607608,24.89116,0.000040,24.041135,0.0005,1.295
10374.00,7.608441,24.89217,0.000041,24.040497,0.0006,1.295
10376.00,7.609519,24.89114,0.000039,24.040426,0.0006,1.296
10378.00,7.609534,24.89144,0.000039,24.041254,0.0006,1.296
10380.00,7.608551,24.89140,0.000039,24.041228,0.0006,1.295
10382.00,7.608606,24.89203,0.000039,24.041203,0.0006,1.296
10384.00,7.608991,24.89171,0.000039,24.041123,0.0005,1.295
10386.00,7.609045,24.89050,0.000040,24.041739,0.0006,1.295
10388.00,7.609214,24.89087,0.000039,24.041288,0.0006,1.296
10390.00,7.609705,24.89102,0.000039,24.040775,0.0006,1.295
10392.00,7.610233,24.89121,0.000041,24.040303,0.0006,1.295
10394.00,7.610247,24.89206,0.000041,24.040205,0.0006,1.295
10396.00,7.609258,24.89256,0.000040,24.040721,0.0006,1.296
10398.00,7.608573,24.89316,0.000039,24.041065,0.0006,1.296
10400.00,7.608718,24.89112,0.000040,24.041046,0.0006,1.295
10402.00,7.608316,24.89103,0.000040,24.040514,0.0006,1.295
10404.00,7.608397,24.89182,0.000039,24.040208,0.0006,1.295
10406.00,7.608737,24.89162,0.000039,24.041263,0.0006,1.296
10408.00,7.608820,24.89218,0.000040,24.041339,0.0006,1.295
10410.00,7.609450,24.89283,0.000040,24.040848,0.0005,1.295
10412.00,7.608951,24.89221,0.000038,24.040797,0.0006,1.295
10414.00,7.608771,24.89234,0.000039,24.039686,0.0006,1.295
10416.00,7.608464,24.89197,0.000041,24.040441,0.0006,1.296
10418.00,7.608314,24.89233,0.000039,24.040719,0.0006,1.296
10420.00,7.608300,24.89194,0.000039,24.040868,0.0005,1.295
10422.00,7.608904,24.89204,0.000039,24.041272,0.0006,1.295
10424.00,7.608726,24.89226,0.000039,24.040152,0.0006,1.296
10426.00,7.609015,24.89107,0.000040,24.039995,0.0006,1.295
10428.00,7.608509,24.89120,0.000039,24.040550,0.0006,1.295
10430.00,7.608330,24.89146,0.000039,24.041656,0.0006,1.295
10432.00,7.608451,24.89165,0.000041,24.040283,0.0006,1.295
10434.00,7.608326,24.89245,0.000041,24.040250,0.0006,1.295
10436.00,7.609584,24.89220,0.000040,24.040905,0.0006,1.295
10438.00,7.609010,24.89106,0.000040,24.041048,0.0006,1.295
10440.00,7.609130,24.89089,0.000040,24.040855,0.0006,1.296
10442.00,7.609695,24.89089,0.000040,24.039894,0.0006,1.296
10444.00,7.609944,24.89177,0.000039,24.041061,0.0005,1.296
10446.00,7.610011,24.89256,0.000040,24.040979,0.0006,1.295
10448.00,7.610239,24.89164,0.000040,24.040305,0.0005,1.296
10450.00,7.610403,24.89154,0.000039,24.040470,0.0005,1.295
10452.00,7.609974,24.89238,0.000040,24.040612,0.0005,1.295
10454.00,7.609626,24.89230,0.000040,24.040755,0.0006,1.295
10456.00,7.610142,24.89207,0.000039,24.041436,0.0006,1.295
10458.00,7.610935,24.89311,0.000040,24.040675,0.0006,1.296
10460.00,7.610736,24.89204,0.000039,24.040523,0.0006,1.295
10462.00,7.610494,24.89135,0.000039,24.040634,0.0006,1.296
10464.00,7.610475,24.89124,0.000038,24.040385,0.0006,1.295
10466.00,7.610640,24.89194,0.000040,24.040774,0.0005,1.296
10468.00,7.609758,24.89207,0.000039,24.040899,0.0005,1.295
10470.00,7.608875,24.89252,0.000040,24.040483,0.0006,1.294
10472.00,7.609844,24.89242,0.000039,24.040057,0.0006,1.295
10474.00,7.610217,24.89335,0.000039,24.040525,0.0006,1.295
10476.00,7.609759,24.89338,0.000038,24.040934,0.0006,1.295
10478.00,7.608723,24.89274,0.000039,24.040523,0.0006,1.296
10480.00,7.608764,24.89247,0.000040,24.040686,0.0006,1.296
10482.00,7.608869,24.89259,0.000039,24.040479,0.0005,1.295
10484.00,7.608847,24.89233,0.000040,24.040617,0.0006,1.295
10486.00,7.609314,24.89197,0.000039,24.041321,0.0006,1.296
10488.00,7.609547,24.89155,0.000039,24.040823,0.0006,1.296
10490.00,7.609332,24.89203,0.000040,24.041141,0.0006,1.295
10492.00,7.609330,24.89123,0.000040,24.039683,0.0005,1.296
10494.00,7.609188,24.89154,0.000039,24.040510,0.0006,1.296
10496.00,7.608851,24.89210,0.000039,24.040505,0.0006,1.296
10498.00,7.608565,24.89158,0.000039,24.040999,0.0006,1.296
10500.00,7.609234,24.89169,0.000040,24.040481,0.0006,1.296
10502.00,7.610065,24.89151,0.000038,24.040515,0.0006,1.295
10504.00,7.610635,24.89144,0.000039,24.040752,0.0006,1.296
10506.00,7.610555,24.89079,0.000040,24.040832,0.0006,1.295
10508.00,7.611080,24.89083,0.000040,24.040946,0.0005,1.295
10510.00,7.610837,24.89137,0.000040,24.040499,0.0006,1.295
10512.00,7.611060,24.89165,0.000040,24.040995,0.0006,1.295
10514.00,7.610652,24.89062,0.000040,24.040710,0.0005,1.294
10516.00,7.610180,24.89017,0.000040,24.040219,0.0006,1.295
10518.00,7.610048,24.89087,0.000039,24.041308,0.0006,1.295
10520.00,7.610831,24.89122,0.000040,24.040865,0.0006,1.296
10522.00,7.610946,24.89043,0.000041,24.040566,0.0005,1.295
10524.00,7.611359,24.89001,0.000039,24.041570,0.0006,1.296
10526.00,7.610281,24.89111,0.000038,24.040717,0.0006,1.296
10528.00,7.610345,24.89096,0.000038,24.040917,0.0005,1.295
10530.00,7.610648,24.89221,0.000040,24.039981,0.0006,1.295
10532.00,7.610549,24.89152,0.000039,24.040841,0.0006,1.295
10534.00,7.609947,24.89164,0.000038,24.041145,0.0005,1.295
10536.00,7.609037,24.89244,0.000038,24.040365,0.0006,1.295
10538.00,7.610424,24.89204,0.000039,24.040754,0.0005,1.295
10540.00,7.611368,24.89227,0.000040,24.040874,0.0005,1.295
10542.00,7.611345,24.89178,0.000040,24.040417,0.0005,1.295
10544.00,7.611142,24.89270,0.000039,24.040745,0.0006,1.295
10546.00,7.610722,24.89262,0.000040,24.040586,0.0005,1.295
10548.00,7.610710,24.89212,0.000040,24.040886,0.0005,1.295
10550.00,7.611399,24.89217,0.000040,24.040766,0.0006,1.295
10552.00,7.612077,24.89262,0.000040,24.040955,0.0005,1.295
10554.00,7.612075,24.89202,0.000039,24.040414,0.0005,1.296
10556.00,7.611933,24.89228,0.000040,24.041101,0.0005,1.295
10558.00,7.611166,24.89210,0.000040,24.040325,0.0005,1.296
10560.00,7.609890,24.89202,0.000040,24.040317,0.0006,1.295
10562.00,7.609327,24.89212,0.000038,24.040921,0.0006,1.294
10564.00,7.610781,24.89155,0.000040,24.040834,0.0005,1.295
10566.00,7.610807,24.89199,0.000041,24.041379,0.0006,1.295
10568.00,7.611281,24.89354,0.000039,24.041048,0.0006,1.295
10570.00,7.610940,24.89270,0.000040,24.039934,0.0006,1.296
10572.00,7.611096,24.89212,0.000039,24.040559,0.0006,1.295
10574.00,7.611364,24.89168,0.000038,24.040181,0.0006,1.296
10576.00,7.611824,24.89238,0.000039,24.040188,0.0006,1.296
10578.00,7.611989,24.89301,0.000040,24.040477,0.0006,1.295
10580.00,7.611584,24.89222,0.000040,24.040635,0.0006,1.295
10582.00,7.611131,24.89234,0.000040,24.040901,0.0005,1.295
10584.00,7.611736,24.89294,0.000039,24.040921,0.0005,1.296
10586.00,7.612762,24.89324,0.000039,24.041005,0.0005,1.295
10588.00,7.612003,24.89249,0.000040,24.040921,0.0005,1.295
10590.00,7.610818,24.89266,0.000040,24.040774,0.0005,1.294
10592.00,7.610237,24.89266,0.000040,24.041106,0.0005,1.295
10594.00,7.609448,24.89287,0.000039,24.040194,0.0005,1.295
10596.00,7.608797,24.89274,0.000038,24.040286,0.0006,1.295
10598.00,7.609301,24.89352,0.000039,24.039832,0.0005,1.295
10600.00,7.609695,24.89290,0.000039,24.040454,0.0006,1.295
10602.00,7.609732,24.89339,0.000039,24.041208,0.0005,1.295
10604.00,7.610684,24.89349,0.000040,24.041272,0.0005,1.296
10606.00,7.610438,24.89384,0.000040,24.040645,0.0006,1.296
10608.00,7.611224,24.89286,0.000039,24.040532,0.0005,1.296
10610.00,7.611358,24.89409,0.000039,24.040821,0.0005,1.296
10612.00,7.611576,24.89337,0.000038,24.040843,0.0005,1.296
10614.00,7.612075,24.89296,0.000038,24.041054,0.0005,1.296
10616.00,7.611240,24.89266,0.000040,24.040843,0.0006,1.295
10618.00,7.611305,24.89212,0.000040,24.040754,0.0006,1.295
10620.00,7.612135,24.89184,0.000040,24.040334,0.0005,1.295
10622.00,7.612524,24.89206,0.000040,24.040361,0.0005,1.295
10624.00,7.612370,24.89198,0.000040,24.040770,0.0006,1.295
10626.00,7.612367,24.89200,0.000040,24.040339,0.0006,1.296
10628.00,7.611160,24.89179,0.000039,24.040677,0.0006,1.295
10630.00,7.611593,24.89156,0.000039,24.040605,0.0006,1.296
10632.00,7.611524,24.89186,0.000039,24.041963,0.0005,1.296
10634.00,7.611401,24.89208,0.000040,24.041099,0.0005,1.295
10636.00,7.610659,24.89137,0.000040,24.040374,0.0005,1.296
10638.00,7.609611,24.89139,0.000040,24.040855,0.0005,1.295
10640.00,7.609649,24.89147,0.000039,24.041459,0.0006,1.296
10642.00,7.610727,24.89194,0.000038,24.040426,0.0005,1.295
10644.00,7.610512,24.89214,0.000039,24.040803,0.0005,1.295
10646.00,7.609635,24.89175,0.000040,24.040841,0.0005,1.296
10648.00,7.610072,24.89101,0.000039,24.040328,0.0006,1.295
10650.00,7.610747,24.89055,0.000039,24.040770,0.0005,1.296
10652.00,7.611211,24.89015,0.000039,24.041034,0.0006,1.296
10654.00,7.611342,24.89087,0.000039,24.040519,0.0006,1.295
10656.00,7.610846,24.89053,0.000039,24.040517,0.0005,1.295
10658.00,7.610912,24.89083,0.000039,24.041339,0.0005,1.295
10660.00,7.611552,24.89184,0.000039,24.040554,0.0005,1.295
10662.00,7.612559,24.89231,0.000039,24.041135,0.0005,1.295
10664.00,7.612336,24.89209,0.000040,24.040917,0.0005,1.295
10666.00,7.612618,24.89169,0.000038,24.040805,0.0006,1.295
10668.00,7.613010,24.89203,0.000039,24.039806,0.0005,1.296
10670.00,7.613047,24.89220,0.000040,24.040175,0.0005,1.295
10672.00,7.612252,24.89226,0.000039,24.040603,0.0006,1.295
10674.00,7.612309,24.89270,0.000039,24.040435,0.0006,1.295
10676.00,7.612101,24.89355,0.000039,24.040077,0.0006,1.295
10678.00,7.611775,24.89314,0.000040,24.040403,0.0005,1.295
10680.00,7.611484,24.89316,0.000038,24.040961,0.0006,1.295
10682.00,7.611142,24.89215,0.000038,24.040094,0.0005,1.296
10684.00,7.612277,24.89206,0.000039,24.040590,0.0005,1.295
10686.00,7.611942,24.89275,0.000040,24.040661,0.0006,1.295
10688.00,7.610661,24.89186,0.000038,24.040250,0.0006,1.295
10690.00,7.610513,24.89194,0.000040,24.040406,0.0005,1.295
10692.00,7.611819,24.89076,0.000040,24.041086,0.0005,1.295
10694.00,7.612451,24.89062,0.000039,24.040401,0.0006,1.295
10696.00,7.612079,24.89084,0.000039,24.040448,0.0006,1.295
10698.00,7.612884,24.89182,0.000039,24.040430,0.0005,1.295
10700.00,7.611695,24.89127,0.000038,24.040154,0.0006,1.295
10702.00,7.611810,24.89084,0.000040,24.040650,0.0006,1.294
10704.00,7.612096,24.89064,0.000040,24.040305,0.0005,1.294
10706.00,7.611850,24.89111,0.000039,24.040050,0.0005,1.294
10708.00,7.612497,24.89083,0.000038,24.040599,0.0006,1.295
10710.00,7.612544,24.89207,0.000039,24.041028,0.0006,1.294
10712.00,7.611708,24.89181,0.000039,24.040794,0.0005,1.295
10714.00,7.611164,24.89085,0.000038,24.040161,0.0005,1.295
10716.00,7.611661,24.89154,0.000039,24.040586,0.0005,1.295
10718.00,7.611408,24.89211,0.000040,24.040641,0.0006,1.295
10720.00,7.612020,24.89142,0.000040,24.040446,0.0006,1.295
10722.00,7.612650,24.89056,0.000040,24.040719,0.0005,1.295
10724.00,7.612536,24.89031,0.000039,24.041279,0.0005,1.295
10726.00,7.612736,24.89065,0.000040,24.040241,0.0005,1.294
10728.00,7.612289,24.89069,0.000039,24.040525,0.0005,1.294
10730.00,7.611408,24.89165,0.000040,24.040712,0.0006,1.295
10732.00,7.611141,24.89135,0.000039,24.040630,0.0005,1.295
10734.00,7.611186,24.89189,0.000038,24.039701,0.0006,1.294
10736.00,7.611344,24.89139,0.000038,24.041163,0.0005,1.295
10738.00,7.611516,24.89208,0.000039,24.040357,0.0005,1.295
10740.00,7.611683,24.89141,0.000040,24.040928,0.0005,1.294
10742.00,7.612687,24.89061,0.000040,24.040659,0.0006,1.294
10744.00,7.612450,24.89019,0.000040,24.039830,0.0006,1.294
10746.00,7.612721,24.89093,0.000041,24.040523,0.0005,1.295
10748.00,7.612732,24.89051,0.000040,24.041070,0.0006,1.295
10750.00,7.611889,24.89000,0.000038,24.039952,0.0006,1.295
10752.00,7.612560,24.88996,0.000040,24.040926,0.0005,1.294
10754.00,7.613161,24.89025,0.000040,24.040861,0.0005,1.294
10756.00,7.613827,24.89026,0.000039,24.041205,0.0005,1.294
10758.00,7.613914,24.89018,0.000039,24.041055,0.0005,1.294
10760.00,7.613617,24.89094,0.000040,24.041041,0.0006,1.295
10762.00,7.613750,24.89076,0.000039,24.040183,0.0005,1.295
10764.00,7.615066,24.89064,0.000039,24.040399,0.0006,1.295
10766.00,7.615055,24.89063,0.000039,24.041039,0.0005,1.294
10768.00,7.614734,24.89039,0.000039,24.041379,0.0005,1.294
10770.00,7.614599,24.89133,0.000041,24.040017,0.0005,1.294
10772.00,7.614423,24.89264,0.000040,24.040810,0.0005,1.294
10774.00,7.613951,24.89321,0.000039,24.040279,0.0005,1.295
10776.00,7.613692,24.89297,0.000038,24.040921,0.0006,1.294
10778.00,7.613480,24.89248,0.000039,24.040234,0.0005,1.294
10780.00,7.612667,24.89247,0.000038,24.039717,0.0005,1.294
10782.00,7.612548,24.89256,0.000041,24.039941,0.0006,1.295
10784.00,7.613173,24.89277,0.000040,24.040294,0.0005,1.294
10786.00,7.613211,24.89308,0.000038,24.040975,0.0005,1.294
10788.00,7.613363,24.89345,0.000040,24.040385,0.0006,1.294
10790.00,7.613780,24.89319,0.000039,24.041079,0.0006,1.294
10792.00,7.613638,24.89278,0.000040,24.040501,0.0006,1.294
10794.00,7.613022,24.89213,0.000038,24.040948,0.0005,1.294
10796.00,7.612625,24.89172,0.000038,24.040670,0.0005,1.295
10798.00,7.613087,24.89166,0.000038,24.040785,0.0005,1.295
10800.00,7.612650,24.89182,0.000040,24.040652,0.0005,1.294
10802.00,7.612750,24.89243,0.000039,24.040575,0.0005,1.294
10804.00,7.612789,24.89301,0.000039,24.039957,0.0005,1.294
@18,12.0000,24.0
10806.00,7.612951,24.89332,0.000040,24.039621,0.0005,1.294
10808.00,7.611233,24.89310,0.000040,24.040750,0.0005,1.294
10810.00,7.604175,24.89303,0.000040,24.040405,0.0005,1.293
10812.00,7.596710,24.89249,0.000040,24.040379,0.0006,1.293
10814.00,7.587874,24.89210,0.000040,24.040614,0.0005,1.293
10816.00,7.579436,24.89256,0.000040,24.040083,0.0005,1.293
10818.00,7.572279,24.89236,0.000040,24.040706,0.0005,1.294
10820.00,7.567304,24.89184,0.000039,24.040592,0.0006,1.294
10822.00,7.561878,24.89167,0.000038,24.040765,0.0006,1.295
10824.00,7.556877,24.89082,0.000037,24.040935,0.0006,1.295
10826.00,7.552286,24.89046,0.000037,24.040583,0.0005,1.295
10828.00,7.547767,24.89171,0.000038,24.040119,0.0005,1.295
10830.00,7.543366,24.89150,0.000038,24.041225,0.0005,1.295
10832.00,7.541231,24.89228,0.000039,24.040426,0.0005,1.295
10834.00,7.543274,24.89177,0.000040,24.039908,0.0005,1.295
10836.00,7.547835,24.89115,0.000039,24.039919,0.0006,1.295
10838.00,7.553430,24.89186,0.000038,24.040568,0.0006,1.295
10840.00,7.557701,24.89199,0.000038,24.040935,0.0005,1.295
10842.00,7.559737,24.89251,0.000039,24.040686,0.0006,1.295
10844.00,7.562964,24.89272,0.000039,24.040626,0.0005,1.295
10846.00,7.566960,24.89270,0.000038,24.040805,0.0006,1.294
10848.00,7.570989,24.89268,0.000038,24.040705,0.0005,1.295
10850.00,7.575786,24.89203,0.000040,24.040139,0.0005,1.294
10852.00,7.580588,24.89156,0.000040,24.040323,0.0006,1.294
10854.00,7.584061,24.89163,0.000040,24.040425,0.0005,1.294
10856.00,7.587677,24.89261,0.000039,24.040292,0.0005,1.293
10858.00,7.590249,24.89195,0.000040,24.040110,0.0005,1.293
10860.00,7.592006,24.89217,0.000039,24.041399,0.0006,1.295
10862.00,7.594311,24.89243,0.000039,24.040368,0.0006,1.294
10864.00,7.596679,24.89297,0.000039,24.041270,0.0005,1.293
10866.00,7.597854,24.89243,0.000040,24.040526,0.0005,1.293
10868.00,7.599613,24.89141,0.000039,24.041083,0.0005,1.294
10870.00,7.599713,24.89175,0.000040,24.040990,0.0005,1.294
10872.00,7.601216,24.89217,0.000039,24.040910,0.0005,1.293
10874.00,7.605077,24.89162,0.000040,24.040097,0.0005,1.293
10876.00,7.607864,24.89094,0.000041,24.040446,0.0005,1.293
10878.00,7.610523,24.89194,0.000039,24.040739,0.0005,1.293
10880.00,7.610838,24.89194,0.000040,24.040455,0.0005,1.293
10882.00,7.611201,24.89245,0.000040,24.040428,0.0005,1.293
10884.00,7.611644,24.89169,0.000040,24.040474,0.0006,1.293
10886.00,7.612477,24.89127,0.000041,24.040152,0.0005,1.293
10888.00,7.612488,24.89126,0.000038,24.041054,0.0005,1.293
10890.00,7.612809,24.89002,0.000039,24.041188,0.0005,1.294
10892.00,7.612260,24.88991,0.000039,24.040123,0.0006,1.293
10894.00,7.611701,24.89076,0.000040,24.040092,0.0005,1.293
10896.00,7.610270,24.89136,0.000039,24.040872,0.0005,1.294
10898.00,7.610566,24.89074,0.000039,24.040625,0.0006,1.293
10900.00,7.610590,24.88998,0.000040,24.040525,0.0006,1.293
10902.00,7.611043,24.88986,0.000038,24.039995,0.0005,1.293
10904.00,7.611545,24.89001,0.000039,24.040339,0.0005,1.293
10906.00,7.610928,24.89147,0.000040,24.040479,0.0005,1.293
10908.00,7.609963,24.89198,0.000039,24.041077,0.0005,1.292
10910.00,7.610393,24.89394,0.000040,24.041928,0.0005,1.293
10912.00,7.610149,24.89257,0.000039,24.041830,0.0005,1.293
10914.00,7.609876,24.89182,0.000039,24.040925,0.0005,1.293
10916.00,7.610354,24.89233,0.000040,24.040512,0.0006,1.292
10918.00,7.610727,24.89243,0.000040,24.040477,0.0005,1.293
10920.00,7.610866,24.89267,0.000040,24.040975,0.0005,1.293
10922.00,7.610421,24.89205,0.000039,24.040675,0.0005,1.293
10924.00,7.610383,24.89119,0.000038,24.040401,0.0006,1.292
10926.00,7.609945,24.89148,0.000039,24.040254,0.0005,1.292
10928.00,7.609681,24.89210,0.000038,24.040410,0.0006,1.293
10930.00,7.610106,24.89165,0.000038,24.040390,0.0006,1.292
10932.00,7.611607,24.89089,0.000038,24.039883,0.0005,1.293
10934.00,7.612042,24.89029,0.000037,24.040357,0.0005,1.292
10936.00,7.610864,24.89099,0.000039,24.040759,0.0005,1.293
10938.00,7.610730,24.89138,0.000038,24.040585,0.0005,1.293
10940.00,7.611328,24.89222,0.000038,24.040766,0.0005,1.292
10942.00,7.611236,24.89087,0.000038,24.040439,0.0005,1.292
10944.00,7.610155,24.89008,0.000038,24.040374,0.0005,1.293
10946.00,7.609957,24.89031,0.000037,24.040546,0.0005,1.293
10948.00,7.611070,24.89078,0.000038,24.040865,0.0005,1.293
10950.00,7.611013,24.89000,0.000038,24.040830,0.0005,1.293
10952.00,7.610915,24.88837,0.000039,24.040632,0.0005,1.292
10954.00,7.611676,24.88975,0.000040,24.041075,0.0005,1.292
10956.00,7.611284,24.89090,0.000040,24.040950,0.0005,1.293
10958.00,7.610962,24.89100,0.000038,24.040815,0.0005,1.292
10960.00,7.610294,24.89074,0.000039,24.040937,0.0005,1.292
10962.00,7.611157,24.89132,0.000038,24.040655,0.0005,1.292
10964.00,7.611180,24.89155,0.000038,24.040392,0.0006,1.292
10966.00,7.611548,24.89137,0.000038,24.040648,0.0006,1.293
10968.00,7.611020,24.89142,0.000038,24.040321,0.0005,1.292
10970.00,7.610369,24.89133,0.000039,24.040921,0.0005,1.292
10972.00,7.610546,24.89059,0.000038,24.041219,0.0005,1.292
10974.00,7.610926,24.89058,0.000039,24.040325,0.0005,1.293
10976.00,7.611163,24.89084,0.000038,24.040535,0.0005,1.293
10978.00,7.610785,24.89054,0.000039,24.039244,0.0005,1.292
10980.00,7.609820,24.88984,0.000038,24.039330,0.0005,1.292
10982.00,7.609520,24.88939,0.000038,24.039884,0.0005,1.292
10984.00,7.609697,24.88956,0.000038,24.041097,0.0005,1.292
10986.00,7.609829,24.88926,0.000039,24.040625,0.0005,1.292
10988.00,7.609296,24.88964,0.000039,24.039688,0.0006,1.292
10990.00,7.609977,24.89036,0.000040,24.040195,0.0005,1.293
10992.00,7.610171,24.89019,0.000040,24.040405,0.0005,1.292
10994.00,7.610884,24.88988,0.000040,24.040032,0.0005,1.292
10996.00,7.611228,24.89005,0.000040,24.039674,0.0005,1.291
10998.00,7.609415,24.89147,0.000038,24.040483,0.0005,1.293
11000.00,7.610096,24.89139,0.000037,24.040410,0.0005,1.293
11002.00,7.609473,24.89092,0.000037,24.039534,0.0005,1.293
11004.00,7.609894,24.89050,0.000038,24.040030,0.0005,1.292
11006.00,7.610649,24.89055,0.000037,24.041077,0.0005,1.292
11008.00,7.611359,24.89093,0.000040,24.041103,0.0005,1.292
11010.00,7.611099,24.89146,0.000039,24.040343,0.0005,1.292
11012.00,7.612430,24.89046,0.000040,24.040088,0.0005,1.292
11014.00,7.612560,24.89061,0.000039,24.040715,0.0005,1.292
11016.00,7.612208,24.89119,0.000039,24.040937,0.0005,1.292
11018.00,7.612481,24.89162,0.000038,24.040614,0.0005,1.292
11020.00,7.612343,24.89100,0.000039,24.040597,0.0005,1.292
11022.00,7.612285,24.89136,0.000039,24.041239,0.0005,1.292
11024.00,7.612686,24.89178,0.000038,24.040605,0.0005,1.292
11026.00,7.612743,24.89145,0.000039,24.040554,0.0005,1.292
11028.00,7.612965,24.89058,0.000038,24.040714,0.0005,1.292
11030.00,7.612599,24.89078,0.000039,24.040968,0.0005,1.292
11032.00,7.612669,24.88995,0.000038,24.040412,0.0005,1.292
11034.00,7.611795,24.89089,0.000038,24.040346,0.0005,1.292
11036.00,7.612073,24.89068,0.000039,24.040855,0.0005,1.292
11038.00,7.612514,24.89132,0.000037,24.040888,0.0005,1.292
11040.00,7.612391,24.89081,0.000038,24.040692,0.0005,1.292
11042.00,7.611919,24.89041,0.000039,24.040788,0.0005,1.292
11044.00,7.612065,24.89069,0.000038,24.040668,0.0005,1.292
11046.00,7.611807,24.89027,0.000040,24.039952,0.0006,1.292
11048.00,7.611524,24.89073,0.000038,24.040963,0.0005,1.292
11050.00,7.611677,24.89059,0.000038,24.040395,0.0005,1.292
11052.00,7.610974,24.89110,0.000040,24.040545,0.0005,1.292
11054.00,7.609906,24.89092,0.000040,24.040315,0.0005,1.292
11056.00,7.609594,24.89171,0.000039,24.040083,0.0005,1.292
11058.00,7.610763,24.89121,0.000039,24.039610,0.0005,1.292
11060.00,7.611438,24.89108,0.000038,24.041086,0.0005,1.291
11062.00,7.611888,24.89103,0.000038,24.039775,0.0005,1.291
11064.00,7.612200,24.89064,0.000040,24.040195,0.0005,1.292
11066.00,7.611607,24.89035,0.000038,24.039766,0.0005,1.291
11068.00,7.612125,24.89066,0.000038,24.040108,0.0005,1.291
11070.00,7.611848,24.89050,0.000039,24.040852,0.0005,1.292
11072.00,7.611473,24.89153,0.000037,24.040570,0.0005,1.292
11074.00,7.611378,24.89094,0.000039,24.040846,0.0006,1.292
11076.00,7.611440,24.89051,0.000039,24.040061,0.0006,1.291
11078.00,7.611510,24.89064,0.000040,24.040237,0.0005,1.290
11080.00,7.611456,24.89005,0.000040,24.040232,0.0005,1.291
11082.00,7.611631,24.89072,0.000038,24.041012,0.0006,1.291
11084.00,7.612803,24.88965,0.000039,24.040488,0.0005,1.291
11086.00,7.613078,24.89003,0.000038,24.040192,0.0005,1.291
11088.00,7.612879,24.89042,0.000037,24.040461,0.0006,1.291
11090.00,7.612763,24.89005,0.000038,24.040623,0.0006,1.291
11092.00,7.611506,24.88956,0.000039,24.040550,0.0005,1.291
11094.00,7.611205,24.89024,0.000039,24.040323,0.0005,1.291
11096.00,7.611317,24.88953,0.000038,24.040385,0.0005,1.290
11098.00,7.611963,24.88894,0.000039,24.040479,0.0005,1.290
11100.00,7.612379,24.88999,0.000039,24.040181,0.0005,1.290
11102.00,7.612569,24.88932,0.000039,24.039915,0.0005,1.291
11104.00,7.612658,24.89026,0.000039,24.039635,0.0005,1.291
11106.00,7.611920,24.88957,0.000038,24.040048,0.0005,1.291
11108.00,7.610975,24.88985,0.000038,24.040281,0.0006,1.291
11110.00,7.611374,24.89022,0.000039,24.040597,0.0006,1.291
11112.00,7.612356,24.88980,0.000039,24.040175,0.0005,1.291
11114.00,7.611737,24.89003,0.000039,24.040866,0.0005,1.291
11116.00,7.611699,24.89072,0.000040,24.040590,0.0005,1.291
11118.00,7.612329,24.89083,0.000038,24.040354,0.0005,1.291
11120.00,7.612326,24.89092,0.000038,24.040015,0.0005,1.291
11122.00,7.612162,24.89085,0.000039,24.040399,0.0005,1.290
11124.00,7.612213,24.88989,0.000040,24.039406,0.0005,1.291
11126.00,7.612700,24.88952,0.000039,24.039841,0.0005,1.290
11128.00,7.612801,24.89055,0.000039,24.041010,0.0005,1.290
11130.00,7.613082,24.89034,0.000038,24.040321,0.0005,1.291
11132.00,7.612628,24.89064,0.000038,24.039675,0.0005,1.291
11134.00,7.612546,24.89030,0.000038,24.040086,0.0006,1.291
11136.00,7.612967,24.89001,0.000038,24.040597,0.0005,1.291
11138.00,7.612499,24.88886,0.000039,24.040372,0.0005,1.290
11140.00,7.612694,24.89008,0.000038,24.039737,0.0005,1.291
11142.00,7.612984,24.89005,0.000038,24.039690,0.0005,1.290
11144.00,7.613143,24.88995,0.000039,24.039661,0.0005,1.290
11146.00,7.613197,24.88942,0.000038,24.040654,0.0005,1.290
11148.00,7.613726,24.88918,0.000038,24.040103,0.0005,1.291
11150.00,7.613811,24.88979,0.000038,24.040174,0.0005,1.291
11152.00,7.613323,24.89111,0.000038,24.040201,0.0005,1.291
11154.00,7.613102,24.89097,0.000038,24.039544,0.0005,1.290
11156.00,7.612626,24.89023,0.000039,24.040263,0.0005,1.289
11158.00,7.612549,24.89068,0.000039,24.040917,0.0005,1.289
11160.00,7.612449,24.89092,0.000040,24.040019,0.0005,1.291
11162.00,7.612376,24.89094,0.000038,24.040457,0.0005,1.291
11164.00,7.612226,24.89124,0.000037,24.040406,0.0005,1.291
11166.00,7.612808,24.89198,0.000038,24.040443,0.0005,1.290
11168.00,7.611386,24.89147,0.000038,24.040355,0.0005,1.290
11170.00,7.612111,24.89154,0.000038,24.039977,0.0005,1.290
11172.00,7.613927,24.89168,0.000039,24.040361,0.0005,1.289
11174.00,7.613739,24.89273,0.000038,24.039494,0.0005,1.290
11176.00,7.613534,24.89331,0.000037,24.040477,0.0005,1.290
11178.00,7.614543,24.89292,0.000038,24.040921,0.0005,1.290
11180.00,7.614822,24.89256,0.000037,24.040901,0.0005,1.291
11182.00,7.614597,24.89268,0.000038,24.040465,0.0005,1.290
11184.00,7.614246,24.89201,0.000039,24.040314,0.0006,1.290
11186.00,7.613746,24.89246,0.000039,24.040297,0.0005,1.290
11188.00,7.614206,24.89286,0.000038,24.040365,0.0005,1.290
11190.00,7.613871,24.89248,0.000039,24.039977,0.0005,1.290
11192.00,7.614677,24.89224,0.000038,24.040714,0.0005,1.290
11194.00,7.615337,24.89191,0.000039,24.039781,0.0005,1.290
11196.00,7.614523,24.89169,0.000040,24.039719,0.0005,1.290
11198.00,7.614264,24.89150,0.000038,24.040165,0.0005,1.290
11200.00,7.614450,24.89102,0.000039,24.040321,0.0005,1.290
11202.00,7.614069,24.89124,0.000038,24.040674,0.0005,1.290
11204.00,7.614832,24.89046,0.000036,24.040859,0.0005,1.289
11206.00,7.615313,24.89073,0.000037,24.040732,0.0005,1.290
11208.00,7.615410,24.89183,0.000038,24.040952,0.0005,1.289
11210.00,7.614787,24.89278,0.000038,24.040186,0.0005,1.289
11212.00,7.614583,24.89210,0.000039,24.040372,0.0005,1.289
11214.00,7.614911,24.89222,0.000039,24.040735,0.0005,1.289
11216.00,7.614013,24.89310,0.000039,24.040537,0.0005,1.289
11218.00,7.613450,24.89231,0.000038,24.040719,0.0005,1.289
11220.00,7.613516,24.89264,0.000038,24.040270,0.0005,1.290
11222.00,7.613068,24.89233,0.000038,24.040755,0.0005,1.289
11224.00,7.613111,24.89248,0.000037,24.040512,0.0005,1.290
11226.00,7.612828,24.89261,0.000039,24.039437,0.0005,1.289
11228.00,7.614074,24.89247,0.000038,24.039919,0.0005,1.289
11230.00,7.613957,24.89147,0.000039,24.039986,0.0005,1.289
11232.00,7.613887,24.89050,0.000039,24.040246,0.0005,1.289
11234.00,7.613094,24.89077,0.000038,24.040312,0.0005,1.289
11236.00,7.613095,24.89077,0.000040,24.040108,0.0005,1.289
11238.00,7.613268,24.89227,0.000039,24.040721,0.0005,1.289
11240.00,7.613120,24.89180,0.000037,24.040788,0.0005,1.290
11242.00,7.612541,24.89222,0.000038,24.040639,0.0005,1.289
11244.00,7.613140,24.89208,0.000037,24.039703,0.0005,1.289
11246.00,7.613523,24.89178,0.000038,24.040345,0.0005,1.289
11248.00,7.614357,24.89084,0.000040,24.039883,0.0005,1.289
11250.00,7.613589,24.89128,0.000039,24.039648,0.0005,1.288
11252.00,7.612410,24.89121,0.000040,24.039715,0.0005,1.288
11254.00,7.612324,24.89028,0.000039,24.041003,0.0005,1.288
11256.00,7.612726,24.89114,0.000038,24.039944,0.0005,1.289
11258.00,7.612309,24.89203,0.000039,24.039910,0.0005,1.289
11260.00,7.612372,24.89265,0.000037,24.039783,0.0005,1.289
11262.00,7.613071,24.89238,0.000038,24.040021,0.0005,1.289
11264.00,7.614442,24.89269,0.000038,24.040475,0.0006,1.289
11266.00,7.614294,24.89250,0.000038,24.041005,0.0005,1.288
11268.00,7.613797,24.89293,0.000039,24.040154,0.0006,1.289
11270.00,7.613518,24.89261,0.000038,24.040466,0.0005,1.289
11272.00,7.613610,24.89216,0.000038,24.040990,0.0005,1.288
11274.00,7.612761,24.89290,0.000039,24.040710,0.0005,1.289
11276.00,7.613009,24.89267,0.000039,24.039732,0.0005,1.289
11278.00,7.613192,24.89284,0.000038,24.040117,0.0005,1.288
11280.00,7.613993,24.89313,0.000038,24.040195,0.0006,1.288
11282.00,7.613455,24.89346,0.000039,24.040654,0.0006,1.289
11284.00,7.614300,24.89373,0.000038,24.040192,0.0005,1.289
11286.00,7.614948,24.89314,0.000038,24.040015,0.0006,1.288
11288.00,7.614133,24.89401,0.000039,24.040275,0.0005,1.288
11290.00,7.613271,24.89448,0.000039,24.040439,0.0005,1.288
11292.00,7.614180,24.89408,0.000039,24.039935,0.0005,1.288
11294.00,7.614917,24.89444,0.000039,24.040126,0.0005,1.288
11296.00,7.613828,24.89417,0.000040,24.040159,0.0005,1.288
11298.00,7.613471,24.89505,0.000039,24.040185,0.0005,1.289
11300.00,7.614385,24.89403,0.000038,24.039444,0.0005,1.288
11302.00,7.614875,24.89399,0.000039,24.040083,0.0005,1.288
11304.00,7.614994,24.89288,0.000039,24.040637,0.0006,1.288
11306.00,7.614976,24.89369,0.000038,24.040066,0.0005,1.288
11308.00,7.615298,24.89325,0.000039,24.039979,0.0005,1.288
11310.00,7.615635,24.89328,0.000039,24.041032,0.0005,1.288
11312.00,7.615661,24.89293,0.000040,24.040492,0.0005,1.287
11314.00,7.614970,24.89286,0.000040,24.039748,0.0005,1.287
11316.00,7.614106,24.89188,0.000041,24.040699,0.0005,1.287
11318.00,7.613692,24.89210,0.000039,24.039915,0.0004,1.288
11320.00,7.614377,24.89143,0.000039,24.039704,0.0005,1.288
11322.00,7.614637,24.89096,0.000038,24.040219,0.0005,1.288
11324.00,7.614547,24.89130,0.000039,24.040490,0.0005,1.288
11326.00,7.614430,24.89186,0.000039,24.040048,0.0005,1.288
11328.00,7.613012,24.89176,0.000038,24.039746,0.0005,1.288
11330.00,7.613647,24.89212,0.000037,24.040512,0.0005,1.288
11332.00,7.614616,24.89182,0.000038,24.040537,0.0005,1.288
11334.00,7.615097,24.89191,0.000039,24.040239,0.0005,1.288
11336.00,7.615180,24.89190,0.000039,24.040086,0.0005,1.288
11338.00,7.614571,24.89288,0.000039,24.040066,0.0005,1.288
11340.00,7.614232,24.89343,0.000038,24.040472,0.0005,1.288
11342.00,7.614799,24.89385,0.000037,24.040086,0.0005,1.288
11344.00,7.615198,24.89426,0.000039,24.040897,0.0005,1.287
11346.00,7.615086,24.89249,0.000039,24.040708,0.0005,1.287
11348.00,7.614909,24.89318,0.000040,24.040106,0.0005,1.288
11350.00,7.615359,24.89240,0.000039,24.039672,0.0005,1.288
11352.00,7.615713,24.89267,0.000038,24.039428,0.0005,1.288
11354.00,7.616592,24.89287,0.000038,24.040526,0.0005,1.287
11356.00,7.617048,24.89218,0.000038,24.040439,0.0005,1.287
11358.00,7.616422,24.89188,0.000039,24.040115,0.0005,1.287
11360.00,7.615809,24.89229,0.000039,24.040425,0.0005,1.288
11362.00,7.616445,24.89323,0.000039,24.040261,0.0006,1.287
11364.00,7.616491,24.89415,0.000038,24.040595,0.0005,1.288
11366.00,7.616523,24.89382,0.000038,24.040041,0.0005,1.287
11368.00,7.616587,24.89386,0.000039,24.040381,0.0005,1.287
11370.00,7.616523,24.89368,0.000040,24.040215,0.0005,1.287
11372.00,7.615786,24.89370,0.000039,24.040237,0.0005,1.287
11374.00,7.615523,24.89328,0.000038,24.040177,0.0005,1.287
11376.00,7.615910,24.89285,0.000037,24.039954,0.0005,1.288
11378.00,7.615880,24.89219,0.000038,24.040028,0.0005,1.287
11380.00,7.615719,24.89252,0.000038,24.040514,0.0005,1.288
11382.00,7.616105,24.89341,0.000038,24.040759,0.0005,1.287
11384.00,7.615468,24.89298,0.000038,24.039992,0.0005,1.287
11386.00,7.615572,24.89322,0.000038,24.040288,0.0005,1.288
11388.00,7.616407,24.89361,0.000037,24.040706,0.0005,1.288
11390.00,7.615731,24.89299,0.000039,24.040066,0.0005,1.288
11392.00,7.615568,24.89279,0.000038,24.040194,0.0005,1.288
11394.00,7.615580,24.89303,0.000038,24.041172,0.0005,1.288
11396.00,7.617361,24.89207,0.000037,24.040515,0.0005,1.287
11398.00,7.616925,24.89198,0.000038,24.039934,0.0005,1.287
11400.00,7.616700,24.89159,0.000040,24.039966,0.0005,1.287
11402.00,7.616172,24.89312,0.000040,24.040230,0.0005,1.287
11404.00,7.616422,24.89336,0.000040,24.040710,0.0005,1.286
@19,12.0000,24.0
11406.00,7.616324,24.89266,0.000041,24.040499,0.0005,1.287
11408.00,7.615133,24.89282,0.000039,24.040499,0.0005,1.287
11410.00,7.609095,24.89336,0.000038,24.041061,0.0006,1.287
11412.00,7.601400,24.89257,0.000038,24.040495,0.0006,1.287
11414.00,7.592464,24.89220,0.000040,24.041055,0.0005,1.286
11416.00,7.584579,24.89279,0.000040,24.040941,0.0005,1.286
11418.00,7.579476,24.89366,0.000039,24.039824,0.0005,1.287
11420.00,7.575253,24.89501,0.000039,24.040255,0.0005,1.287
11422.00,7.570680,24.89505,0.000039,24.040617,0.0005,1.288
11424.00,7.565782,24.89500,0.000038,24.040495,0.0005,1.288
11426.00,7.561586,24.89518,0.000038,24.040495,0.0005,1.288
11428.00,7.557445,24.89529,0.000038,24.040337,0.0006,1.289
11430.00,7.553353,24.89494,0.000038,24.040675,0.0005,1.288
11432.00,7.550648,24.89545,0.000037,24.040417,0.0005,1.288
11434.00,7.552498,24.89605,0.000037,24.041061,0.0005,1.289
11436.00,7.556706,24.89568,0.000037,24.040292,0.0005,1.289
11438.00,7.562268,24.89622,0.000037,24.040210,0.0005,1.290
11440.00,7.566419,24.89614,0.000037,24.040363,0.0005,1.289
11442.00,7.570171,24.89522,0.000037,24.040330,0.0005,1.288
11444.00,7.573497,24.89539,0.000038,24.040201,0.0005,1.288
11446.00,7.576410,24.89530,0.000038,24.040612,0.0005,1.287
11448.00,7.579036,24.89471,0.000040,24.040019,0.0005,1.287
11450.00,7.583135,24.89464,0.000040,24.039624,0.0005,1.286
11452.00,7.587383,24.89334,0.000040,24.039532,0.0005,1.287
11454.00,7.591035,24.89310,0.000039,24.040414,0.0005,1.287
11456.00,7.594214,24.89348,0.000039,24.040715,0.0005,1.287
11458.00,7.597174,24.89362,0.000040,24.040505,0.0005,1.288
11460.00,7.599998,24.89382,0.000038,24.040525,0.0005,1.288
11462.00,7.601193,24.89352,0.000039,24.040679,0.0005,1.287
11464.00,7.602171,24.89284,0.000038,24.040092,0.0005,1.287
11466.00,7.602950,24.89268,0.000038,24.040637,0.0006,1.287
11468.00,7.603379,24.89318,0.000040,24.039888,0.0005,1.287
11470.00,7.604353,24.89301,0.000039,24.039879,0.0005,1.287
11472.00,7.604345,24.89242,0.000038,24.040257,0.0005,1.286
11474.00,7.604622,24.89355,0.000038,24.039568,0.0005,1.287
11476.00,7.605849,24.89334,0.000037,24.040550,0.0006,1.287
11478.00,7.606846,24.89349,0.000038,24.040728,0.0005,1.286
11480.00,7.607764,24.89318,0.000038,24.040486,0.0005,1.286
11482.00,7.608272,24.89322,0.000039,24.040046,0.0005,1.287
11484.00,7.609923,24.89328,0.000040,24.040572,0.0005,1.287
11486.00,7.610913,24.89195,0.000039,24.039941,0.0005,1.287
11488.00,7.611761,24.89158,0.000040,24.040435,0.0005,1.286
11490.00,7.612296,24.89256,0.000040,24.040670,0.0005,1.287
11492.00,7.612852,24.89165,0.000039,24.040279,0.0005,1.287
11494.00,7.614221,24.89195,0.000039,24.039857,0.0005,1.287
11496.00,7.614621,24.89239,0.000040,24.040577,0.0005,1.286
11498.00,7.615210,24.89158,0.000039,24.040590,0.0005,1.287
11500.00,7.615296,24.89193,0.000038,24.040183,0.0005,1.287
11502.00,7.615711,24.89175,0.000039,24.040341,0.0006,1.287
11504.00,7.615031,24.89212,0.000039,24.040261,0.0005,1.287
11506.00,7.614377,24.89204,0.000038,24.040272,0.0005,1.287
11508.00,7.612754,24.89197,0.000038,24.039970,0.0005,1.287
11510.00,7.612292,24.89181,0.000037,24.040626,0.0005,1.287
11512.00,7.613010,24.89263,0.000038,24.041061,0.0005,1.287
11514.00,7.612748,24.89265,0.000038,24.039848,0.0005,1.287
11516.00,7.612979,24.89310,0.000038,24.040114,0.0005,1.287
11518.00,7.612972,24.89270,0.000037,24.040737,0.0006,1.287
11520.00,7.613449,24.89161,0.000039,24.040557,0.0005,1.287
11522.00,7.614020,24.89198,0.000039,24.040406,0.0005,1.287
11524.00,7.614272,24.89171,0.000040,24.040152,0.0005,1.287
11526.00,7.613919,24.89219,0.000039,24.040279,0.0005,1.287
11528.00,7.613539,24.89286,0.000039,24.040148,0.0005,1.287
11530.00,7.614000,24.89271,0.000039,24.040850,0.0006,1.287
11532.00,7.614460,24.89198,0.000038,24.039997,0.0006,1.286
11534.00,7.613686,24.89187,0.000039,24.040208,0.0005,1.286
11536.00,7.614102,24.89227,0.000039,24.039890,0.0005,1.287
11538.00,7.613802,24.89127,0.000038,24.039452,0.0005,1.287
11540.00,7.614181,24.89153,0.000038,24.040594,0.0006,1.287
11542.00,7.614155,24.89134,0.000038,24.040037,0.0005,1.287
11544.00,7.615579,24.89210,0.000040,24.040321,0.0005,1.286
11546.00,7.615404,24.89170,0.000040,24.040275,0.0005,1.286
11548.00,7.615265,24.89222,0.000039,24.040695,0.0006,1.287
11550.00,7.614349,24.89336,0.000039,24.040730,0.0005,1.286
11552.00,7.614300,24.89318,0.000040,24.039944,0.0005,1.287
11554.00,7.614505,24.89275,0.000038,24.040595,0.0005,1.287
11556.00,7.614138,24.89228,0.000037,24.040694,0.0005,1.287
11558.00,7.614057,24.89263,0.000039,24.040232,0.0006,1.287
11560.00,7.614408,24.89277,0.000039,24.039826,0.0005,1.287
11562.00,7.615213,24.89255,0.000038,24.039921,0.0005,1.287
11564.00,7.615635,24.89260,0.000038,24.040425,0.0005,1.286
11566.00,7.616329,24.89303,0.000038,24.039868,0.0005,1.287
11568.00,7.616189,24.89252,0.000039,24.040061,0.0005,1.286
11570.00,7.615863,24.89225,0.000040,24.040726,0.0006,1.287
11572.00,7.616185,24.89205,0.000039,24.040697,0.0005,1.287
11574.00,7.615712,24.89255,0.000039,24.039326,0.0005,1.287
11576.00,7.615408,24.89230,0.000039,24.039914,0.0005,1.286
11578.00,7.616454,24.89220,0.000040,24.040685,0.0005,1.287
11580.00,7.617403,24.89294,0.000039,24.040168,0.0005,1.287
11582.00,7.617014,24.89338,0.000040,24.040245,0.0006,1.287
11584.00,7.617140,24.89322,0.000038,24.040514,0.0005,1.287
11586.00,7.616249,24.89242,0.000040,24.039826,0.0005,1.287
11588.00,7.617059,24.89322,0.000039,24.039952,0.0005,1.287
11590.00,7.616932,24.89284,0.000038,24.040675,0.0005,1.287
11592.00,7.615644,24.89308,0.000038,24.040630,0.0005,1.287
11594.00,7.616279,24.89260,0.000039,24.041361,0.0005,1.287
11596.00,7.616703,24.89301,0.000039,24.040154,0.0005,1.287
11598.00,7.616192,24.89242,0.000038,24.040408,0.0005,1.287
11600.00,7.615422,24.89267,0.000040,24.041545,0.0006,1.287
11602.00,7.616518,24.89261,0.000038,24.040145,0.0005,1.287
11604.00,7.616882,24.89324,0.000039,24.040032,0.0005,1.287
11606.00,7.617175,24.89229,0.000039,24.040614,0.0005,1.286
11608.00,7.616832,24.89301,0.000038,24.040617,0.0005,1.287
11610.00,7.616862,24.89290,0.000039,24.039975,0.0006,1.287
11612.00,7.615502,24.89282,0.000039,24.040819,0.0005,1.287
11614.00,7.615373,24.89234,0.000038,24.040428,0.0006,1.287
11616.00,7.616256,24.89197,0.000038,24.040217,0.0005,1.287
11618.00,7.616180,24.89233,0.000038,24.040066,0.0005,1.287
11620.00,7.615679,24.89417,0.000038,24.040068,0.0005,1.287
11622.00,7.615806,24.89412,0.000039,24.040481,0.0006,1.287
11624.00,7.615941,24.89374,0.000038,24.040266,0.0006,1.287
11626.00,7.616271,24.89295,0.000039,24.040221,0.0005,1.287
11628.00,7.617622,24.89326,0.000040,24.040401,0.0005,1.287
11630.00,7.618153,24.89333,0.000039,24.040730,0.0006,1.287
11632.00,7.617600,24.89356,0.000038,24.039879,0.0006,1.287
11634.00,7.618466,24.89286,0.000039,24.040634,0.0005,1.287
11636.00,7.618600,24.89324,0.000040,24.040054,0.0005,1.287
11638.00,7.617680,24.89370,0.000039,24.040308,0.0005,1.287
11640.00,7.616767,24.89352,0.000040,24.039981,0.0005,1.287
11642.00,7.616694,24.89423,0.000039,24.040115,0.0005,1.287
11644.00,7.616688,24.89403,0.000039,24.040343,0.0005,1.286
11646.00,7.617189,24.89359,0.000039,24.040988,0.0005,1.286
11648.00,7.618322,24.89430,0.000038,24.041312,0.0005,1.287
11650.00,7.617749,24.89455,0.000037,24.040637,0.0005,1.288
11652.00,7.617466,24.89489,0.000040,24.040230,0.0005,1.286
11654.00,7.617102,24.89517,0.000040,24.040292,0.0006,1.286
11656.00,7.616998,24.89493,0.000039,24.040474,0.0006,1.287
11658.00,7.617074,24.89504,0.000038,24.040997,0.0005,1.287
11660.00,7.617468,24.89457,0.000039,24.041037,0.0005,1.287
11662.00,7.617677,24.89431,0.000038,24.040725,0.0005,1.287
11664.00,7.618264,24.89478,0.000038,24.040530,0.0006,1.287
11666.00,7.617940,24.89397,0.000040,24.040326,0.0006,1.286
11668.00,7.618005,24.89440,0.000040,24.040457,0.0006,1.286
11670.00,7.617828,24.89445,0.000041,24.040581,0.0005,1.287
11672.00,7.618158,24.89404,0.000040,24.040235,0.0006,1.287
11674.00,7.617385,24.89358,0.000039,24.040714,0.0006,1.287
11676.00,7.616958,24.89376,0.000040,24.040481,0.0005,1.287
11678.00,7.617871,24.89425,0.000040,24.040635,0.0006,1.287
11680.00,7.618377,24.89514,0.000038,24.040272,0.0005,1.287
11682.00,7.618505,24.89512,0.000039,24.040605,0.0005,1.287
11684.00,7.619088,24.89467,0.000038,24.040875,0.0006,1.288
11686.00,7.619439,24.89501,0.000039,24.040123,0.0005,1.288
11688.00,7.618968,24.89421,0.000040,24.040366,0.0005,1.287
11690.00,7.618927,24.89473,0.000039,24.041037,0.0005,1.287
11692.00,7.618769,24.89536,0.000038,24.040892,0.0005,1.288
11694.00,7.617511,24.89553,0.000039,24.039670,0.0006,1.287
11696.00,7.617592,24.89641,0.000039,24.040125,0.0005,1.287
11698.00,7.618529,24.89497,0.000038,24.040077,0.0005,1.288
11700.00,7.618017,24.89449,0.000039,24.040941,0.0005,1.288
11702.00,7.617811,24.89481,0.000038,24.039717,0.0005,1.288
11704.00,7.618562,24.89501,0.000038,24.040546,0.0006,1.288
11706.00,7.619832,24.89403,0.000040,24.040346,0.0006,1.288
11708.00,7.618629,24.89468,0.000038,24.040401,0.0006,1.288
11710.00,7.618151,24.89341,0.000038,24.041239,0.0005,1.288
11712.00,7.618147,24.89303,0.000039,24.039666,0.0006,1.287
11714.00,7.617506,24.89425,0.000039,24.039954,0.0006,1.287
11716.00,7.617314,24.89412,0.000038,24.040548,0.0005,1.287
11718.00,7.618423,24.89396,0.000038,24.040386,0.0005,1.287
11720.00,7.617943,24.89416,0.000038,24.040812,0.0006,1.288
11722.00,7.617992,24.89374,0.000039,24.040112,0.0005,1.288
11724.00,7.618764,24.89408,0.000040,24.040130,0.0005,1.287
11726.00,7.619626,24.89465,0.000039,24.040512,0.0005,1.287
11728.00,7.619748,24.89506,0.000039,24.040081,0.0005,1.288
11730.00,7.618346,24.89355,0.000039,24.039894,0.0006,1.287
11732.00,7.617373,24.89419,0.000038,24.040468,0.0005,1.288
11734.00,7.617349,24.89464,0.000038,24.040566,0.0005,1.287
11736.00,7.617008,24.89483,0.000039,24.040935,0.0005,1.287
11738.00,7.617913,24.89471,0.000037,24.039834,0.0005,1.288
11740.00,7.618761,24.89517,0.000038,24.039841,0.0005,1.288
11742.00,7.619493,24.89497,0.000038,24.039826,0.0005,1.288
11744.00,7.620324,24.89524,0.000037,24.040386,0.0005,1.288
11746.00,7.620594,24.89418,0.000038,24.040254,0.0005,1.287
11748.00,7.620281,24.89414,0.000037,24.040845,0.0006,1.288
11750.00,7.620292,24.89385,0.000038,24.039821,0.0005,1.288
11752.00,7.620946,24.89464,0.000038,24.039888,0.0005,1.288
11754.00,7.620567,24.89447,0.000039,24.040490,0.0005,1.288
11756.00,7.619452,24.89418,0.000039,24.039634,0.0005,1.287
11758.00,7.619055,24.89384,0.000040,24.040084,0.0005,1.287
11760.00,7.619000,24.89390,0.000040,24.040299,0.0005,1.288
11762.00,7.618674,24.89480,0.000040,24.040428,0.0005,1.288
11764.00,7.618770,24.89492,0.000041,24.040408,0.0005,1.287
11766.00,7.618513,24.89592,0.000040,24.040357,0.0005,1.288
11768.00,7.618851,24.89595,0.000038,24.040939,0.0005,1.288
11770.00,7.618394,24.89506,0.000038,24.040657,0.0006,1.289
11772.00,7.617541,24.89446,0.000038,24.040692,0.0006,1.289
11774.00,7.618117,24.89465,0.000038,24.040210,0.0005,1.288
11776.00,7.618700,24.89397,0.000038,24.040319,0.0005,1.287
11778.00,7.618652,24.89352,0.000038,24.040301,0.0005,1.288
11780.00,7.618160,24.89381,0.000038,24.039992,0.0006,1.288
11782.00,7.618060,24.89365,0.000039,24.039837,0.0006,1.288
11784.00,7.618436,24.89379,0.000039,24.040123,0.0005,1.288
11786.00,7.618778,24.89369,0.000038,24.040046,0.0006,1.288
11788.00,7.619573,24.89424,0.000037,24.039823,0.0006,1.288
11790.00,7.620026,24.89408,0.000039,24.040221,0.0005,1.288
11792.00,7.619986,24.89401,0.000039,24.040217,0.0006,1.288
11794.00,7.619846,24.89480,0.000039,24.040052,0.0005,1.289
11796.00,7.620232,24.89493,0.000039,24.040639,0.0005,1.288
11798.00,7.619891,24.89542,0.000040,24.041121,0.0006,1.288
11800.00,7.619612,24.89532,0.000039,24.040783,0.0006,1.288
11802.00,7.619858,24.89437,0.000040,24.040112,0.0005,1.287
11804.00,7.620272,24.89481,0.000040,24.040630,0.0005,1.287
11806.00,7.619457,24.89464,0.000038,24.041034,0.0005,1.288
11808.00,7.618581,24.89475,0.000038,24.040395,0.0005,1.288
11810.00,7.618628,24.89440,0.000039,24.039986,0.0005,1.288
11812.00,7.619025,24.89438,0.000040,24.039843,0.0006,1.289
11814.00,7.619884,24.89390,0.000039,24.040566,0.0006,1.289
11816.00,7.619544,24.89404,0.000039,24.041034,0.0006,1.288
11818.00,7.618710,24.89434,0.000039,24.040259,0.0006,1.288
11820.00,7.618472,24.89447,0.000039,24.040188,0.0006,1.288
11822.00,7.618945,24.89459,0.000040,24.040428,0.0006,1.288
11824.00,7.619340,24.89432,0.000040,24.040688,0.0006,1.288
11826.00,7.618954,24.89417,0.000040,24.040734,0.0006,1.288
11828.00,7.618508,24.89516,0.000039,24.039970,0.0005,1.288
11830.00,7.619175,24.89511,0.000040,24.039775,0.0006,1.289
11832.00,7.619494,24.89486,0.000039,24.039917,0.0006,1.288
11834.00,7.619454,24.89504,0.000039,24.040137,0.0006,1.288
11836.00,7.619391,24.89548,0.000039,24.040477,0.0005,1.288
11838.00,7.619469,24.89476,0.000039,24.040179,0.0005,1.288
11840.00,7.618741,24.89402,0.000039,24.040779,0.0006,1.289
11842.00,7.618800,24.89433,0.000039,24.040830,0.0006,1.289
11844.00,7.618792,24.89482,0.000039,24.039601,0.0006,1.289
11846.00,7.619279,24.89461,0.000040,24.040710,0.0006,1.288
11848.00,7.620091,24.89441,0.000039,24.041241,0.0006,1.289
11850.00,7.620278,24.89454,0.000040,24.040735,0.0006,1.288
11852.00,7.620132,24.89517,0.000040,24.041037,0.0006,1.288
11854.00,7.618875,24.89361,0.000040,24.040526,0.0006,1.289
11856.00,7.618756,24.89407,0.000041,24.040030,0.0005,1.289
11858.00,7.619257,24.89374,0.000039,24.040575,0.0005,1.288
11860.00,7.619432,24.89442,0.000040,24.039783,0.0006,1.289
11862.00,7.619504,24.89428,0.000039,24.040525,0.0006,1.289
11864.00,7.620005,24.89456,0.000040,24.041014,0.0006,1.288
11866.00,7.619828,24.89363,0.000040,24.040337,0.0006,1.288
11868.00,7.620178,24.89345,0.000040,24.039979,0.0006,1.289
11870.00,7.620893,24.89406,0.000039,24.040034,0.0005,1.289
11872.00,7.621541,24.89424,0.000040,24.040246,0.0005,1.289
11874.00,7.621677,24.89365,0.000039,24.040897,0.0006,1.289
11876.00,7.621627,24.89396,0.000039,24.040679,0.0005,1.289
11878.00,7.621012,24.89415,0.000038,24.040190,0.0005,1.289
11880.00,7.620948,24.89433,0.000037,24.040779,0.0005,1.290
11882.00,7.620911,24.89486,0.000038,24.039459,0.0006,1.289
11884.00,7.621111,24.89466,0.000039,24.040872,0.0005,1.288
11886.00,7.621652,24.89529,0.000039,24.039752,0.0005,1.288
11888.00,7.621966,24.89601,0.000039,24.040510,0.0005,1.290
11890.00,7.622648,24.89564,0.000038,24.040545,0.0005,1.289
11892.00,7.622322,24.89503,0.000039,24.040546,0.0005,1.289
11894.00,7.621308,24.89461,0.000039,24.040077,0.0006,1.289
11896.00,7.621259,24.89510,0.000039,24.040425,0.0006,1.289
11898.00,7.621633,24.89425,0.000039,24.040797,0.0005,1.289
11900.00,7.621607,24.89398,0.000039,24.040826,0.0005,1.289
11902.00,7.620881,24.89406,0.000039,24.040334,0.0005,1.289
11904.00,7.620831,24.89441,0.000038,24.039870,0.0005,1.289
11906.00,7.621215,24.89536,0.000038,24.040995,0.0005,1.289
11908.00,7.620547,24.89562,0.000038,24.039875,0.0005,1.290
11910.00,7.619474,24.89538,0.000038,24.040243,0.0006,1.289
11912.00,7.619337,24.89542,0.000038,24.039912,0.0006,1.290
11914.00,7.619655,24.89497,0.000039,24.039746,0.0005,1.290
11916.00,7.620154,24.89415,0.000040,24.040292,0.0005,1.289
11918.00,7.621205,24.89463,0.000040,24.040168,0.0006,1.289
11920.00,7.621166,24.89421,0.000038,24.040710,0.0005,1.289
11922.00,7.621257,24.89402,0.000039,24.041386,0.0005,1.290
11924.00,7.622114,24.89365,0.000038,24.040272,0.0005,1.290
11926.00,7.624284,24.89342,0.000038,24.041041,0.0005,1.290
11928.00,7.626101,24.89443,0.000038,24.040550,0.0005,1.290
11930.00,7.626810,24.89489,0.000038,24.040997,0.0005,1.290
11932.00,7.626917,24.89422,0.000038,24.041197,0.0005,1.289
11934.00,7.626466,24.89401,0.000039,24.040595,0.0005,1.289
11936.00,7.625125,24.89322,0.000039,24.040739,0.0006,1.290
11938.00,7.623601,24.89376,0.000039,24.041312,0.0005,1.290
11940.00,7.623993,24.89375,0.000040,24.040566,0.0005,1.289
11942.00,7.624515,24.89340,0.000040,24.040574,0.0006,1.289
11944.00,7.623629,24.89376,0.000040,24.040499,0.0005,1.290
11946.00,7.622162,24.89299,0.000038,24.040048,0.0005,1.290
11948.00,7.622563,24.89348,0.000038,24.040508,0.0005,1.290
11950.00,7.621688,24.89351,0.000038,24.040401,0.0006,1.290
11952.00,7.620884,24.89347,0.000038,24.040674,0.0006,1.290
11954.00,7.621662,24.89345,0.000042,24.039899,0.0006,1.289
11956.00,7.621363,24.89368,0.000040,24.040470,0.0005,1.289
11958.00,7.622466,24.89338,0.000038,24.040132,0.0005,1.290
11960.00,7.622032,24.89404,0.000038,24.041376,0.0006,1.290
11962.00,7.621221,24.89433,0.000040,24.040554,0.0005,1.290
11964.00,7.620909,24.89505,0.000039,24.041074,0.0005,1.289
11966.00,7.620794,24.89453,0.000039,24.040872,0.0006,1.290
11968.00,7.620387,24.89365,0.000040,24.040572,0.0006,1.290
11970.00,7.620495,24.89353,0.000040,24.039923,0.0006,1.290
11972.00,7.619427,24.89420,0.000040,24.040010,0.0006,1.290
11974.00,7.619611,24.89469,0.000041,24.040732,0.0006,1.290
11976.00,7.620476,24.89491,0.000040,24.040692,0.0005,1.290
11978.00,7.620222,24.89434,0.000038,24.040319,0.0005,1.290
11980.00,7.620007,24.89416,0.000039,24.040148,0.0006,1.290
11982.00,7.620480,24.89434,0.000040,24.040468,0.0006,1.290
11984.00,7.621613,24.89314,0.000039,24.040174,0.0006,1.289
11986.00,7.622222,24.89416,0.000039,24.040194,0.0005,1.289
11988.00,7.621693,24.89497,0.000041,24.039603,0.0005,1.290
11990.00,7.620470,24.89496,0.000039,24.040259,0.0005,1.290
11992.00,7.621715,24.89537,0.000038,24.040475,0.0005,1.291
11994.00,7.622106,24.89472,0.000039,24.040359,0.0005,1.290
11996.00,7.622288,24.89472,0.000039,24.040643,0.0005,1.290
11998.00,7.622538,24.89409,0.000040,24.039659,0.0005,1.290
12000.00,7.622842,24.89396,0.000040,24.040199,0.0005,1.290
12002.00,7.621816,24.89406,0.000039,24.040335,0.0005,1.290
12004.00,7.621690,24.89322,0.000039,24.040143,0.0006,1.290
12006.00,7.622604,24.89399,0.000039,24.040405,0.0006,1.290
@20,12.0000,24.0
12008.00,7.621704,24.89427,0.000040,24.040559,0.0005,1.290
12010.00,7.617199,24.89479,0.000041,24.039575,0.0005,1.290
12012.00,7.610331,24.89514,0.000040,24.040281,0.0006,1.289
12014.00,7.602320,24.89497,0.000040,24.040139,0.0006,1.290
12016.00,7.593465,24.89507,0.000040,24.039924,0.0005,1.290
12018.00,7.588549,24.89520,0.000039,24.040401,0.0005,1.291
12020.00,7.583406,24.89528,0.000039,24.041430,0.0005,1.291
12022.00,7.579182,24.89496,0.000038,24.040345,0.0005,1.291
12024.00,7.575064,24.89469,0.000038,24.040835,0.0005,1.291
12026.00,7.572216,24.89489,0.000038,24.041023,0.0005,1.292
12028.00,7.569263,24.89453,0.000037,24.041014,0.0006,1.292
12030.00,7.565805,24.89478,0.000037,24.040288,0.0006,1.292
12032.00,7.563282,24.89430,0.000038,24.039521,0.0005,1.293
12034.00,7.565461,24.89387,0.000037,24.039477,0.0006,1.292
12036.00,7.570495,24.89467,0.000036,24.040526,0.0005,1.293
12038.00,7.574500,24.89372,0.000036,24.040259,0.0005,1.293
12040.00,7.577872,24.89406,0.000038,24.040230,0.0005,1.293
12042.00,7.579813,24.89378,0.000038,24.040330,0.0006,1.292
12044.00,7.582936,24.89419,0.000039,24.041412,0.0006,1.291
12046.00,7.586262,24.89530,0.000039,24.040968,0.0006,1.292
12048.00,7.588665,24.89527,0.000039,24.040570,0.0005,1.291
12050.00,7.590796,24.89483,0.000039,24.040934,0.0006,1.291
12052.00,7.593152,24.89482,0.000039,24.040426,0.0006,1.291
12054.00,7.597119,24.89393,0.000039,24.040643,0.0005,1.291
12056.00,7.599793,24.89410,0.000040,24.040846,0.0006,1.291
12058.00,7.601900,24.89375,0.000041,24.040252,0.0005,1.291
12060.00,7.604376,24.89313,0.000039,24.040266,0.0006,1.292
12062.00,7.605521,24.89343,0.000039,24.040225,0.0006,1.292
12064.00,7.606689,24.89362,0.000038,24.040646,0.0005,1.291
12066.00,7.608087,24.89467,0.000039,24.040325,0.0006,1.291
12068.00,7.609220,24.89543,0.000040,24.040125,0.0006,1.291
12070.00,7.610627,24.89512,0.000039,24.040615,0.0005,1.291
12072.00,7.611438,24.89463,0.000040,24.040708,0.0006,1.291
12074.00,7.612662,24.89471,0.000042,24.040279,0.0005,1.291
12076.00,7.614357,24.89503,0.000040,24.040215,0.0006,1.291
12078.00,7.615726,24.89580,0.000039,24.040225,0.0006,1.291
12080.00,7.617096,24.89545,0.000039,24.040415,0.0006,1.291
12082.00,7.616854,24.89560,0.000038,24.041481,0.0005,1.291
12084.00,7.616921,24.89562,0.000039,24.040197,0.0005,1.292
12086.00,7.616198,24.89503,0.000039,24.039868,0.0005,1.291
12088.00,7.616874,24.89556,0.000039,24.040146,0.0005,1.291
12090.00,7.618910,24.89510,0.000038,24.040532,0.0006,1.291
12092.00,7.619642,24.89472,0.000039,24.040414,0.0005,1.291
12094.00,7.619862,24.89455,0.000041,24.039221,0.0005,1.292
12096.00,7.620798,24.89537,0.000039,24.039828,0.0006,1.291
12098.00,7.620405,24.89514,0.000038,24.040625,0.0005,1.291
12100.00,7.621308,24.89487,0.000039,24.039857,0.0005,1.291
12102.00,7.621505,24.89518,0.000040,24.040188,0.0005,1.291
12104.00,7.620826,24.89581,0.000040,24.040335,0.0005,1.291
12106.00,7.619856,24.89535,0.000039,24.039894,0.0005,1.291
12108.00,7.619619,24.89531,0.000039,24.040695,0.0006,1.291
12110.00,7.619820,24.89515,0.000040,24.040052,0.0006,1.291
12112.00,7.619871,24.89449,0.000040,24.040303,0.0005,1.291
12114.00,7.619684,24.89520,0.000039,24.040610,0.0005,1.292
12116.00,7.618622,24.89481,0.000039,24.040725,0.0006,1.292
12118.00,7.619546,24.89511,0.000039,24.040546,0.0006,1.292
12120.00,7.619970,24.89487,0.000040,24.040485,0.0006,1.292
12122.00,7.619285,24.89506,0.000039,24.039581,0.0005,1.291
12124.00,7.620229,24.89510,0.000038,24.039710,0.0006,1.291
12126.00,7.620141,24.89503,0.000038,24.041114,0.0006,1.292
12128.00,7.620294,24.89550,0.000039,24.040470,0.0005,1.291
12130.00,7.619441,24.89516,0.000038,24.040506,0.0006,1.291
12132.00,7.619538,24.89367,0.000039,24.040819,0.0005,1.291
12134.00,7.619189,24.89382,0.000039,24.040937,0.0005,1.291
12136.00,7.620272,24.89434,0.000039,24.039594,0.0005,1.291
12138.00,7.620635,24.89419,0.000039,24.039721,0.0005,1.292
12140.00,7.620824,24.89385,0.000038,24.040108,0.0005,1.292
12142.00,7.621478,24.89435,0.000039,24.039630,0.0005,1.293
12144.00,7.621842,24.89447,0.000038,24.040310,0.0005,1.293
12146.00,7.622135,24.89426,0.000039,24.040390,0.0005,1.291
12148.00,7.621363,24.89329,0.000038,24.040506,0.0005,1.292
12150.00,7.620490,24.89337,0.000038,24.039870,0.0006,1.292
12152.00,7.620902,24.89414,0.000038,24.039983,0.0005,1.292
12154.00,7.621053,24.89343,0.000038,24.040459,0.0005,1.292
12156.00,7.621116,24.89414,0.000038,24.039946,0.0005,1.292
12158.00,7.620536,24.89355,0.000039,24.040197,0.0005,1.292
12160.00,7.619741,24.89286,0.000039,24.038826,0.0005,1.293
12162.00,7.620454,24.89369,0.000039,24.039972,0.0006,1.292
12164.00,7.621084,24.89468,0.000040,24.040483,0.0005,1.291
12166.00,7.621490,24.89432,0.000040,24.039886,0.0006,1.292
12168.00,7.621816,24.89457,0.000038,24.040172,0.0005,1.293
12170.00,7.621472,24.89422,0.000039,24.039957,0.0005,1.293
12172.00,7.621750,24.89414,0.000038,24.040448,0.0005,1.293
12174.00,7.621421,24.89518,0.000039,24.040981,0.0006,1.293
12176.00,7.621301,24.89498,0.000039,24.039677,0.0005,1.292
12178.00,7.621859,24.89470,0.000038,24.039823,0.0006,1.293
12180.00,7.621119,24.89362,0.000038,24.040152,0.0006,1.293
12182.00,7.620147,24.89305,0.000039,24.040070,0.0006,1.293
12184.00,7.620329,24.89415,0.000038,24.039843,0.0005,1.293
12186.00,7.619883,24.89394,0.000039,24.040572,0.0006,1.292
12188.00,7.619796,24.89469,0.000039,24.040750,0.0006,1.292
12190.00,7.620323,24.89465,0.000039,24.040401,0.0005,1.292
12192.00,7.621036,24.89368,0.000040,24.039828,0.0006,1.293
12194.00,7.621648,24.89298,0.000039,24.040881,0.0005,1.293
12196.00,7.622315,24.89447,0.000039,24.039961,0.0005,1.293
12198.00,7.621503,24.89504,0.000040,24.040903,0.0005,1.293
12200.00,7.620293,24.89430,0.000038,24.040885,0.0005,1.293
12202.00,7.619599,24.89421,0.000039,24.040126,0.0006,1.293
12204.00,7.620077,24.89471,0.000039,24.039890,0.0006,1.293
12206.00,7.620977,24.89392,0.000038,24.040004,0.0005,1.293
12208.00,7.621536,24.89385,0.000039,24.040757,0.0005,1.294
12210.00,7.622080,24.89334,0.000039,24.041055,0.0006,1.293
12212.00,7.621225,24.89359,0.000039,24.040039,0.0006,1.293
12214.00,7.621157,24.89499,0.000038,24.040488,0.0005,1.293
12216.00,7.621410,24.89451,0.000039,24.040074,0.0005,1.292
12218.00,7.622266,24.89444,0.000040,24.040055,0.0006,1.292
12220.00,7.621536,24.89476,0.000039,24.040697,0.0005,1.293
12222.00,7.620930,24.89488,0.000039,24.039648,0.0005,1.293
12224.00,7.621651,24.89440,0.000040,24.040290,0.0006,1.293
12226.00,7.621587,24.89405,0.000040,24.040061,0.0005,1.293
12228.00,7.621556,24.89410,0.000039,24.040439,0.0006,1.293
12230.00,7.621026,24.89310,0.000038,24.040246,0.0005,1.293
12232.00,7.620469,24.89408,0.000039,24.041008,0.0005,1.293
12234.00,7.619886,24.89495,0.000039,24.040459,0.0005,1.293
12236.00,7.619761,24.89449,0.000038,24.040565,0.0005,1.293
12238.00,7.620250,24.89414,0.000040,24.040575,0.0006,1.293
12240.00,7.620857,24.89418,0.000039,24.040281,0.0006,1.293
12242.00,7.621457,24.89321,0.000040,24.040639,0.0006,1.293
12244.00,7.620871,24.89374,0.000039,24.040179,0.0006,1.293
12246.00,7.621268,24.89343,0.000040,24.040508,0.0006,1.293
12248.00,7.622140,24.89318,0.000039,24.040361,0.0005,1.293
12250.00,7.621829,24.89350,0.000040,24.040274,0.0006,1.293
12252.00,7.621466,24.89279,0.000040,24.040206,0.0006,1.293
12254.00,7.620371,24.89241,0.000038,24.040044,0.0006,1.294
12256.00,7.620438,24.89262,0.000038,24.040177,0.0006,1.294
12258.00,7.619980,24.89221,0.000038,24.040279,0.0006,1.294
12260.00,7.620514,24.89197,0.000038,24.040243,0.0006,1.294
12262.00,7.621543,24.89162,0.000039,24.040694,0.0006,1.293
12264.00,7.621266,24.89076,0.000038,24.040797,0.0006,1.293
12266.00,7.620838,24.89081,0.000040,24.040343,0.0006,1.294
12268.00,7.620824,24.89188,0.000038,24.040057,0.0006,1.294
12270.00,7.620497,24.89250,0.000039,24.040506,0.0006,1.294
12272.00,7.620335,24.89198,0.000039,24.040457,0.0006,1.293
12274.00,7.620107,24.89186,0.000039,24.040305,0.0005,1.294
12276.00,7.620375,24.89172,0.000039,24.041063,0.0005,1.294
12278.00,7.620608,24.89242,0.000040,24.040274,0.0005,1.294
12280.00,7.621329,24.89226,0.000040,24.039908,0.0006,1.293
12282.00,7.622231,24.89203,0.000040,24.040475,0.0005,1.294
12284.00,7.622563,24.89244,0.000039,24.041079,0.0005,1.294
12286.00,7.622658,24.89318,0.000039,24.040059,0.0005,1.294
12288.00,7.623524,24.89324,0.000039,24.040419,0.0005,1.294
12290.00,7.623105,24.89385,0.000039,24.040064,0.0006,1.294
12292.00,7.622142,24.89384,0.000040,24.039735,0.0005,1.294
12294.00,7.621601,24.89276,0.000039,24.040514,0.0006,1.294
12296.00,7.622957,24.89305,0.000039,24.040383,0.0005,1.294
12298.00,7.624381,24.89338,0.000039,24.040374,0.0006,1.294
12300.00,7.624259,24.89335,0.000039,24.040410,0.0005,1.294
12302.00,7.623673,24.89370,0.000038,24.040710,0.0005,1.294
12304.00,7.623572,24.89453,0.000039,24.039779,0.0005,1.294
12306.00,7.623542,24.89354,0.000040,24.040528,0.0006,1.294
12308.00,7.623019,24.89323,0.000039,24.040114,0.0005,1.295
12310.00,7.622821,24.89356,0.000039,24.040366,0.0006,1.295
12312.00,7.622590,24.89405,0.000038,24.040615,0.0006,1.294
12314.00,7.622290,24.89457,0.000038,24.040483,0.0006,1.294
12316.00,7.622049,24.89434,0.000039,24.040443,0.0006,1.294
12318.00,7.622141,24.89439,0.000038,24.040617,0.0006,1.294
12320.00,7.621806,24.89427,0.000040,24.040117,0.0006,1.294
12322.00,7.621976,24.89420,0.000039,24.040428,0.0006,1.294
12324.00,7.622668,24.89393,0.000038,24.039914,0.0006,1.295
12326.00,7.622831,24.89478,0.000040,24.040194,0.0005,1.294
12328.00,7.622540,24.89423,0.000040,24.040837,0.0006,1.294
12330.00,7.622016,24.89539,0.000039,24.040132,0.0006,1.294
12332.00,7.621307,24.89570,0.000040,24.039874,0.0006,1.294
12334.00,7.621589,24.89680,0.000039,24.040850,0.0005,1.295
12336.00,7.623475,24.89712,0.000038,24.040530,0.0006,1.295
12338.00,7.623694,24.89609,0.000039,24.040568,0.0006,1.295
12340.00,7.623388,24.89685,0.000041,24.039726,0.0005,1.294
12342.00,7.623466,24.89678,0.000040,24.040354,0.0006,1.294
12344.00,7.621554,24.89712,0.000039,24.040219,0.0006,1.294
12346.00,7.621933,24.89650,0.000039,24.041075,0.0006,1.294
12348.00,7.622496,24.89639,0.000041,24.040406,0.0006,1.294
12350.00,7.621651,24.89570,0.000040,24.040637,0.0006,1.295
12352.00,7.621370,24.89605,0.000038,24.040428,0.0006,1.296
12354.00,7.620919,24.89606,0.000039,24.040397,0.0006,1.295
12356.00,7.621533,24.89675,0.000040,24.040172,0.0005,1.295
12358.00,7.622117,24.89693,0.000040,24.040205,0.0006,1.294
12360.00,7.622144,24.89604,0.000040,24.039924,0.0005,1.295
12362.00,7.622032,24.89622,0.000039,24.040183,0.0006,1.295
12364.00,7.622066,24.89640,0.000039,24.040903,0.0006,1.295
12366.00,7.622658,24.89678,0.000040,24.040574,0.0006,1.295
12368.00,7.622301,24.89603,0.000040,24.040803,0.0006,1.295
12370.00,7.622532,24.89659,0.000039,24.040770,0.0006,1.295
12372.00,7.622318,24.89707,0.000039,24.040603,0.0006,1.295
12374.00,7.621926,24.89670,0.000039,24.040990,0.0006,1.295
12376.00,7.621852,24.89667,0.000040,24.040214,0.0006,1.295
12378.00,7.621840,24.89607,0.000041,24.040266,0.0006,1.295
12380.00,7.621774,24.89651,0.000040,24.040570,0.0006,1.295
12382.00,7.622290,24.89621,0.000039,24.041346,0.0006,1.295
12384.00,7.622170,24.89657,0.000040,24.040335,0.0006,1.295
12386.00,7.622943,24.89656,0.000040,24.040332,0.0006,1.295
12388.00,7.624113,24.89617,0.000040,24.040619,0.0006,1.296
12390.00,7.625606,24.89546,0.000039,24.040359,0.0006,1.296
12392.00,7.626073,24.89558,0.000040,24.041546,0.0006,1.295
12394.00,7.625700,24.89514,0.000040,24.040357,0.0005,1.295
12396.00,7.624356,24.89490,0.000040,24.039606,0.0006,1.295
12398.00,7.623793,24.89514,0.000040,24.039268,0.0006,1.295
12400.00,7.624624,24.89639,0.000039,24.040226,0.0006,1.296
12402.00,7.624582,24.89660,0.000039,24.040415,0.0006,1.295
12404.00,7.624202,24.89663,0.000039,24.040465,0.0006,1.296
12406.00,7.622865,24.89607,0.000040,24.041263,0.0006,1.295
12408.00,7.621675,24.89597,0.000039,24.040281,0.0006,1.295
12410.00,7.622060,24.89558,0.000039,24.040734,0.0005,1.295
12412.00,7.622455,24.89596,0.000039,24.040437,0.0006,1.296
12414.00,7.622449,24.89729,0.000039,24.040155,0.0006,1.295
12416.00,7.623326,24.89693,0.000039,24.041112,0.0006,1.295
12418.00,7.623328,24.89617,0.000039,24.041105,0.0005,1.295
12420.00,7.623673,24.89528,0.000040,24.040534,0.0006,1.295
12422.00,7.623197,24.89585,0.000040,24.040725,0.0005,1.296
12424.00,7.623312,24.89628,0.000039,24.040768,0.0005,1.296
12426.00,7.623352,24.89604,0.000039,24.040128,0.0006,1.296
12428.00,7.623048,24.89588,0.000040,24.040188,0.0006,1.296
12430.00,7.623328,24.89676,0.000039,24.040308,0.0005,1.296
12432.00,7.623475,24.89683,0.000039,24.040639,0.0006,1.296
12434.00,7.623978,24.89676,0.000040,24.040894,0.0005,1.296
12436.00,7.623348,24.89567,0.000039,24.040175,0.0006,1.297
12438.00,7.622176,24.89535,0.000038,24.040084,0.0005,1.296
12440.00,7.622603,24.89646,0.000038,24.040232,0.0005,1.296
12442.00,7.622962,24.89661,0.000039,24.040114,0.0006,1.296
12444.00,7.622614,24.89624,0.000041,24.040405,0.0005,1.296
12446.00,7.623047,24.89713,0.000039,24.039855,0.0005,1.296
12448.00,7.622488,24.89693,0.000039,24.039612,0.0005,1.296
12450.00,7.623140,24.89718,0.000038,24.040388,0.0006,1.296
12452.00,7.623524,24.89755,0.000039,24.040948,0.0005,1.296
12454.00,7.623499,24.89761,0.000039,24.040395,0.0005,1.296
12456.00,7.623997,24.89771,0.000039,24.041128,0.0005,1.296
12458.00,7.623936,24.89700,0.000039,24.040641,0.0006,1.296
12460.00,7.624203,24.89745,0.000039,24.040455,0.0006,1.296
12462.00,7.624143,24.89746,0.000038,24.040059,0.0005,1.296
12464.00,7.623562,24.89720,0.000039,24.040766,0.0005,1.296
12466.00,7.623386,24.89750,0.000039,24.040408,0.0006,1.296
12468.00,7.623710,24.89751,0.000039,24.040430,0.0006,1.297
12470.00,7.623522,24.89700,0.000038,24.040608,0.0006,1.296
12472.00,7.623900,24.89786,0.000039,24.041095,0.0006,1.296
12474.00,7.624528,24.89752,0.000041,24.041236,0.0005,1.297
12476.00,7.624556,24.89766,0.000039,24.040337,0.0006,1.297
12478.00,7.624448,24.89752,0.000039,24.040305,0.0006,1.296
12480.00,7.624096,24.89825,0.000040,24.041256,0.0006,1.296
12482.00,7.623832,24.89773,0.000040,24.040506,0.0006,1.296
12484.00,7.622957,24.89810,0.000040,24.039474,0.0005,1.296
12486.00,7.623473,24.89828,0.000039,24.040328,0.0005,1.296
12488.00,7.624658,24.89835,0.000040,24.040654,0.0006,1.296
12490.00,7.624389,24.89865,0.000040,24.040383,0.0006,1.297
12492.00,7.623787,24.89847,0.000039,24.040550,0.0006,1.297
12494.00,7.623451,24.89793,0.000039,24.039794,0.0006,1.297
12496.00,7.624416,24.89758,0.000038,24.040552,0.0005,1.297
12498.00,7.624735,24.89723,0.000039,24.040163,0.0006,1.297
12500.00,7.623769,24.89648,0.000039,24.040386,0.0005,1.297
12502.00,7.623378,24.89637,0.000040,24.040308,0.0005,1.297
12504.00,7.622733,24.89761,0.000039,24.040334,0.0005,1.297
12506.00,7.623008,24.89614,0.000039,24.041150,0.0006,1.297
12508.00,7.622737,24.89555,0.000039,24.039964,0.0006,1.297
12510.00,7.622853,24.89510,0.000039,24.040372,0.0006,1.297
12512.00,7.623726,24.89493,0.000039,24.040812,0.0006,1.297
12514.00,7.623097,24.89539,0.000039,24.041014,0.0006,1.297
12516.00,7.623478,24.89524,0.000039,24.039972,0.0006,1.297
12518.00,7.623348,24.89519,0.000038,24.040694,0.0005,1.297
12520.00,7.623755,24.89608,0.000038,24.040366,0.0005,1.297
12522.00,7.625134,24.89653,0.000038,24.040428,0.0006,1.297
12524.00,7.625544,24.89621,0.000039,24.041039,0.0005,1.298
12526.00,7.625331,24.89620,0.000039,24.041097,0.0006,1.297
12528.00,7.625332,24.89638,0.000039,24.040794,0.0005,1.297
12530.00,7.625060,24.89672,0.000039,24.040503,0.0006,1.297
12532.00,7.625572,24.89764,0.000038,24.040515,0.0006,1.297
12534.00,7.625012,24.89744,0.000039,24.040434,0.0005,1.297
12536.00,7.624329,24.89688,0.000040,24.041085,0.0006,1.297
12538.00,7.624540,24.89720,0.000039,24.040197,0.0006,1.297
12540.00,7.624222,24.89572,0.000040,24.040319,0.0006,1.298
12542.00,7.624149,24.89608,0.000038,24.039964,0.0006,1.298
12544.00,7.623711,24.89670,0.000039,24.040545,0.0006,1.297
12546.00,7.623682,24.89639,0.000039,24.040590,0.0006,1.298
12548.00,7.624110,24.89648,0.000039,24.040235,0.0006,1.297
12550.00,7.624166,24.89675,0.000039,24.040128,0.0006,1.297
12552.00,7.623784,24.89703,0.000039,24.039921,0.0006,1.298
12554.00,7.623940,24.89737,0.000040,24.040419,0.0006,1.297
12556.00,7.623889,24.89630,0.000040,24.040497,0.0006,1.298
12558.00,7.624369,24.89623,0.000040,24.040846,0.0006,1.298
12560.00,7.624473,24.89672,0.000040,24.040643,0.0006,1.298
12562.00,7.623678,24.89704,0.000039,24.040406,0.0006,1.297
12564.00,7.623746,24.89653,0.000041,24.041317,0.0006,1.297
12566.00,7.623517,24.89635,0.000039,24.040341,0.0005,1.298
12568.00,7.623507,24.89705,0.000039,24.040410,0.0005,1.299
12570.00,7.624344,24.89715,0.000039,24.040226,0.0006,1.298
12572.00,7.624812,24.89726,0.000040,24.041143,0.0005,1.297
12574.00,7.625728,24.89680,0.000040,24.040603,0.0006,1.297
12576.00,7.625352,24.89666,0.000039,24.040106,0.0006,1.297
12578.00,7.624982,24.89660,0.000040,24.040335,0.0006,1.299
12580.00,7.625183,24.89656,0.000038,24.040074,0.0005,1.299
12582.00,7.626220,24.89563,0.000039,24.039981,0.0005,1.298
12584.00,7.625556,24.89614,0.000040,24.040084,0.0005,1.297
12586.00,7.625202,24.89609,0.000040,24.039970,0.0006,1.298
12588.00,7.625425,24.89612,0.000039,24.040255,0.0006,1.298
12590.00,7.625783,24.89723,0.000040,24.040741,0.0006,1.298
12592.00,7.625707,24.89687,0.000040,24.039746,0.0006,1.298
12594.00,7.624200,24.89651,0.000039,24.040314,0.0006,1.298
12596.00,7.623188,24.89587,0.000038,24.041170,0.0006,1.299
12598.00,7.623312,24.89671,0.000039,24.040732,0.0006,1.299
12600.00,7.624611,24.89674,0.000040,24.040452,0.0006,1.298
12602.00,7.625393,24.89706,0.000038,24.040210,0.0005,1.298
12604.00,7.625438,24.89670,0.000039,24.040334,0.0005,1.298
12606.00,7.624838,24.89696,0.000039,24.040599,0.0005,1.298
@21,12.0000,24.0
12608.00,7.623101,24.89655,0.000038,24.040525,0.0006,1.298
12610.00,7.618557,24.89641,0.000039,24.040763,0.0006,1.298
12612.00,7.611626,24.89639,0.000039,24.040525,0.0006,1.298
12614.00,7.604071,24.89594,0.000039,24.041161,0.0006,1.298
12616.00,7.596890,24.89561,0.000040,24.040592,0.0006,1.297
12618.00,7.591785,24.89587,0.000039,24.040899,0.0006,1.298
12620.00,7.589160,24.89624,0.000039,24.040272,0.0005,1.299
12622.00,7.586695,24.89553,0.000039,24.040403,0.0006,1.299
12624.00,7.582626,24.89629,0.000038,24.040721,0.0005,1.300
12626.00,7.579450,24.89663,0.000039,24.040450,0.0006,1.299
12628.00,7.576961,24.89652,0.000040,24.040199,0.0006,1.300
12630.00,7.573987,24.89713,0.000039,24.040439,0.0006,1.300
12632.00,7.571172,24.89660,0.000038,24.040221,0.0006,1.300
12634.00,7.572323,24.89595,0.000038,24.040386,0.0005,1.301
12636.00,7.577498,24.89490,0.000038,24.040781,0.0005,1.301
12638.00,7.582027,24.89501,0.000038,24.040748,0.0006,1.301
12640.00,7.587100,24.89517,0.000038,24.040348,0.0006,1.300
12642.00,7.589644,24.89485,0.000039,24.040645,0.0006,1.300
12644.00,7.590427,24.89471,0.000039,24.040474,0.0006,1.300
12646.00,7.593639,24.89535,0.000039,24.039988,0.0006,1.299
12648.00,7.596505,24.89584,0.000040,24.040055,0.0006,1.299
12650.00,7.598633,24.89596,0.000041,24.040417,0.0005,1.299
12652.00,7.602514,24.89637,0.000040,24.040619,0.0006,1.299
12654.00,7.605313,24.89644,0.000041,24.040759,0.0006,1.298
12656.00,7.606559,24.89613,0.000042,24.040866,0.0005,1.298
12658.00,7.607803,24.89723,0.000040,24.039999,0.0005,1.299
12660.00,7.610106,24.89680,0.000040,24.040712,0.0006,1.299
12662.00,7.612186,24.89632,0.000040,24.041317,0.0006,1.299
12664.00,7.613521,24.89615,0.000040,24.040257,0.0006,1.300
12666.00,7.614547,24.89618,0.000038,24.040405,0.0006,1.300
12668.00,7.615638,24.89620,0.000038,24.040230,0.0006,1.299
12670.00,7.616629,24.89566,0.000039,24.039974,0.0006,1.299
12672.00,7.617096,24.89531,0.000040,24.040672,0.0006,1.299
12674.00,7.617678,24.89614,0.000039,24.040337,0.0005,1.299
12676.00,7.618258,24.89594,0.000040,24.040583,0.0006,1.299
12678.00,7.619246,24.89574,0.000040,24.040374,0.0006,1.299
12680.00,7.619701,24.89602,0.000039,24.040997,0.0006,1.299
12682.00,7.620363,24.89639,0.000041,24.041206,0.0006,1.299
12684.00,7.621146,24.89557,0.000041,24.041003,0.0006,1.299
12686.00,7.621273,24.89530,0.000040,24.040699,0.0006,1.299
12688.00,7.622133,24.89590,0.000040,24.039975,0.0006,1.298
12690.00,7.622646,24.89615,0.000040,24.040417,0.0005,1.299
12692.00,7.622701,24.89599,0.000040,24.039935,0.0005,1.300
12694.00,7.623787,24.89572,0.000040,24.039875,0.0005,1.300
12696.00,7.623006,24.89538,0.000040,24.040461,0.0005,1.299
12698.00,7.623685,24.89591,0.000041,24.040619,0.0005,1.298
12700.00,7.623762,24.89553,0.000040,24.040879,0.0006,1.299
12702.00,7.623609,24.89471,0.000039,24.040546,0.0006,1.299
12704.00,7.623664,24.89469,0.000040,24.039926,0.0006,1.298
12706.00,7.623399,24.89477,0.000040,24.039861,0.0006,1.299
12708.00,7.624306,24.89603,0.000039,24.041075,0.0005,1.300
12710.00,7.623718,24.89524,0.000040,24.041379,0.0006,1.299
12712.00,7.623057,24.89476,0.000040,24.039986,0.0005,1.299
12714.00,7.624020,24.89544,0.000041,24.040346,0.0006,1.299
12716.00,7.624426,24.89554,0.000041,24.040650,0.0005,1.300
12718.00,7.623808,24.89643,0.000039,24.040726,0.0005,1.299
12720.00,7.623883,24.89653,0.000038,24.041501,0.0006,1.300
12722.00,7.624274,24.89738,0.000039,24.041037,0.0006,1.299
12724.00,7.624251,24.89763,0.000040,24.040499,0.0006,1.299
12726.00,7.623652,24.89770,0.000039,24.040646,0.0006,1.300
12728.00,7.623408,24.89725,0.000039,24.040097,0.0006,1.299
12730.00,7.623740,24.89697,0.000040,24.040270,0.0005,1.300
12732.00,7.623816,24.89591,0.000039,24.040434,0.0005,1.299
12734.00,7.623658,24.89683,0.000038,24.040843,0.0006,1.299
12736.00,7.624544,24.89797,0.000039,24.040803,0.0006,1.300
12738.00,7.624696,24.89783,0.000039,24.041517,0.0006,1.299
12740.00,7.624418,24.89718,0.000040,24.040394,0.0005,1.300
12742.00,7.624051,24.89660,0.000040,24.040246,0.0006,1.301
12744.00,7.624112,24.89611,0.000039,24.040821,0.0006,1.300
12746.00,7.623481,24.89617,0.000041,24.040801,0.0006,1.299
12748.00,7.623293,24.89693,0.000040,24.040885,0.0006,1.300
12750.00,7.624163,24.89614,0.000039,24.041714,0.0006,1.300
12752.00,7.624033,24.89544,0.000039,24.041594,0.0006,1.300
12754.00,7.623539,24.89462,0.000040,24.040499,0.0006,1.300
12756.00,7.623801,24.89410,0.000040,24.039968,0.0006,1.300
12758.00,7.624083,24.89497,0.000041,24.040692,0.0006,1.299
12760.00,7.623358,24.89509,0.000040,24.040765,0.0006,1.300
12762.00,7.622169,24.89387,0.000039,24.040937,0.0005,1.300
12764.00,7.622937,24.89363,0.000039,24.040412,0.0005,1.300
12766.00,7.623308,24.89531,0.000040,24.040346,0.0006,1.300
12768.00,7.623385,24.89655,0.000039,24.040985,0.0006,1.299
12770.00,7.624101,24.89660,0.000040,24.040457,0.0006,1.300
12772.00,7.623999,24.89610,0.000040,24.040332,0.0006,1.300
12774.00,7.623777,24.89562,0.000039,24.040126,0.0006,1.300
12776.00,7.624339,24.89667,0.000039,24.039941,0.0006,1.300
12778.00,7.623726,24.89670,0.000039,24.041003,0.0006,1.300
12780.00,7.623123,24.89687,0.000039,24.040581,0.0006,1.300
12782.00,7.623822,24.89704,0.000040,24.040555,0.0006,1.300
12784.00,7.624554,24.89728,0.000040,24.040879,0.0006,1.300
12786.00,7.624731,24.89723,0.000040,24.040485,0.0005,1.300
12788.00,7.624057,24.89677,0.000039,24.040105,0.0005,1.300
12790.00,7.623500,24.89715,0.000039,24.040395,0.0005,1.300
12792.00,7.623918,24.89689,0.000039,24.040417,0.0006,1.301
12794.00,7.624470,24.89651,0.000039,24.040125,0.0005,1.300
12796.00,7.624785,24.89734,0.000038,24.040845,0.0006,1.299
12798.00,7.624819,24.89767,0.000039,24.040886,0.0005,1.299
12800.00,7.625339,24.89613,0.000040,24.040343,0.0005,1.300
12802.00,7.625487,24.89710,0.000039,24.039966,0.0005,1.301
12804.00,7.626479,24.89823,0.000038,24.040814,0.0006,1.300
12806.00,7.625724,24.89713,0.000039,24.040543,0.0006,1.300
12808.00,7.624662,24.89736,0.000040,24.040021,0.0005,1.301
12810.00,7.623972,24.89726,0.000040,24.039968,0.0006,1.300
12812.00,7.624414,24.89701,0.000041,24.039210,0.0006,1.301
12814.00,7.625017,24.89703,0.000040,24.040981,0.0006,1.301
12816.00,7.624866,24.89557,0.000037,24.040446,0.0005,1.301
12818.00,7.624629,24.89541,0.000039,24.040766,0.0006,1.300
12820.00,7.624252,24.89579,0.000040,24.040730,0.0006,1.300
12822.00,7.623697,24.89472,0.000038,24.040717,0.0006,1.300
12824.00,7.623156,24.89512,0.000039,24.040334,0.0006,1.300
12826.00,7.623022,24.89620,0.000040,24.039566,0.0006,1.300
12828.00,7.622953,24.89612,0.000039,24.040154,0.0006,1.300
12830.00,7.622721,24.89565,0.000040,24.040528,0.0006,1.300
12832.00,7.622753,24.89550,0.000040,24.040872,0.0006,1.300
12834.00,7.622906,24.89542,0.000039,24.041174,0.0006,1.300
12836.00,7.623919,24.89548,0.000038,24.040323,0.0006,1.301
12838.00,7.625401,24.89563,0.000039,24.041159,0.0006,1.301
12840.00,7.625932,24.89493,0.000040,24.041245,0.0006,1.300
12842.00,7.625207,24.89491,0.000039,24.040134,0.0005,1.301
12844.00,7.625466,24.89600,0.000039,24.040492,0.0006,1.301
12846.00,7.625928,24.89570,0.000040,24.040015,0.0006,1.300
12848.00,7.625681,24.89535,0.000039,24.040294,0.0006,1.301
12850.00,7.626940,24.89525,0.000038,24.040325,0.0006,1.301
12852.00,7.626956,24.89524,0.000038,24.040235,0.0006,1.301
12854.00,7.626795,24.89471,0.000038,24.040565,0.0006,1.301
12856.00,7.626174,24.89473,0.000039,24.040223,0.0005,1.301
12858.00,7.626848,24.89475,0.000039,24.040692,0.0005,1.300
12860.00,7.626640,24.89442,0.000039,24.040726,0.0006,1.301
12862.00,7.627564,24.89461,0.000040,24.040610,0.0006,1.300
12864.00,7.628028,24.89452,0.000039,24.040857,0.0006,1.300
12866.00,7.627628,24.89517,0.000040,24.040737,0.0006,1.300
12868.00,7.627176,24.89420,0.000039,24.040606,0.0006,1.301
12870.00,7.626246,24.89339,0.000040,24.041423,0.0006,1.300
12872.00,7.625997,24.89382,0.000039,24.040859,0.0006,1.301
12874.00,7.625452,24.89317,0.000039,24.041299,0.0006,1.302
12876.00,7.624442,24.89384,0.000039,24.039910,0.0005,1.301
12878.00,7.623690,24.89393,0.000040,24.039817,0.0006,1.301
12880.00,7.624156,24.89379,0.000040,24.040837,0.0006,1.301
12882.00,7.624464,24.89455,0.000040,24.040714,0.0005,1.301
12884.00,7.623505,24.89421,0.000039,24.040768,0.0006,1.301
12886.00,7.623561,24.89453,0.000040,24.040477,0.0005,1.301
12888.00,7.624736,24.89571,0.000040,24.041046,0.0006,1.301
12890.00,7.624988,24.89435,0.000039,24.041221,0.0006,1.301
12892.00,7.624271,24.89477,0.000039,24.041141,0.0006,1.300
12894.00,7.623414,24.89459,0.000039,24.040044,0.0006,1.301
12896.00,7.624553,24.89501,0.000039,24.040834,0.0005,1.301
12898.00,7.625870,24.89411,0.000039,24.040721,0.0006,1.301
12900.00,7.627184,24.89370,0.000039,24.040570,0.0006,1.301
12902.00,7.627784,24.89386,0.000040,24.039594,0.0006,1.302
12904.00,7.626938,24.89444,0.000040,24.040241,0.0006,1.301
12906.00,7.627024,24.89544,0.000039,24.040995,0.0006,1.301
12908.00,7.626715,24.89448,0.000039,24.040997,0.0006,1.301
12910.00,7.626043,24.89448,0.000039,24.040645,0.0006,1.301
12912.00,7.626333,24.89448,0.000039,24.040799,0.0006,1.302
12914.00,7.625060,24.89443,0.000039,24.040934,0.0006,1.301
12916.00,7.624737,24.89488,0.000041,24.039846,0.0006,1.301
12918.00,7.624616,24.89467,0.000039,24.039708,0.0006,1.301
12920.00,7.623953,24.89390,0.000039,24.040077,0.0006,1.301
12922.00,7.624760,24.89393,0.000039,24.041085,0.0005,1.301
12924.00,7.623838,24.89390,0.000040,24.040150,0.0006,1.301
12926.00,7.624343,24.89425,0.000040,24.040155,0.0005,1.301
12928.00,7.625494,24.89378,0.000038,24.040914,0.0006,1.301
12930.00,7.625944,24.89365,0.000040,24.039974,0.0005,1.301
12932.00,7.625996,24.89411,0.000039,24.040428,0.0005,1.302
12934.00,7.625928,24.89500,0.000040,24.040699,0.0006,1.301
12936.00,7.625761,24.89434,0.000039,24.040730,0.0006,1.301
12938.00,7.625166,24.89490,0.000038,24.040044,0.0006,1.301
12940.00,7.625291,24.89428,0.000039,24.040019,0.0006,1.301
12942.00,7.626354,24.89450,0.000038,24.040628,0.0006,1.301
12944.00,7.627934,24.89490,0.000040,24.040426,0.0006,1.301
12946.00,7.628972,24.89476,0.000040,24.041126,0.0005,1.301
12948.00,7.629623,24.89455,0.000039,24.040766,0.0006,1.301
12950.00,7.628688,24.89450,0.000039,24.040599,0.0006,1.301
12952.00,7.628376,24.89497,0.000038,24.040866,0.0006,1.302
12954.00,7.628406,24.89575,0.000038,24.040659,0.0005,1.301
12956.00,7.628522,24.89571,0.000039,24.040734,0.0005,1.301
12958.00,7.627637,24.89487,0.000041,24.040968,0.0006,1.301
12960.00,7.627174,24.89536,0.000039,24.040832,0.0005,1.301
12962.00,7.627456,24.89559,0.000039,24.040577,0.0006,1.300
12964.00,7.627756,24.89484,0.000040,24.040792,0.0006,1.301
12966.00,7.627157,24.89495,0.000041,24.040575,0.0006,1.302
12968.00,7.627324,24.89501,0.000039,24.040052,0.0006,1.302
12970.00,7.627472,24.89498,0.000039,24.040808,0.0006,1.301
12972.00,7.627906,24.89535,0.000040,24.040683,0.0005,1.302
12974.00,7.628000,24.89437,0.000038,24.040701,0.0006,1.301
12976.00,7.627100,24.89455,0.000039,24.040599,0.0006,1.301
12978.00,7.626477,24.89473,0.000040,24.040323,0.0005,1.301
12980.00,7.625391,24.89490,0.000040,24.040855,0.0006,1.301
12982.00,7.625394,24.89428,0.000039,24.040455,0.0006,1.302
12984.00,7.624986,24.89335,0.000039,24.040779,0.0006,1.301
12986.00,7.624760,24.89326,0.000040,24.040277,0.0006,1.301
12988.00,7.625280,24.89388,0.000040,24.041065,0.0006,1.301
12990.00,7.626000,24.89281,0.000041,24.040926,0.0006,1.300
12992.00,7.625425,24.89348,0.000039,24.041192,0.0005,1.301
12994.00,7.625737,24.89400,0.000040,24.041128,0.0006,1.301
12996.00,7.626445,24.89450,0.000040,24.040634,0.0006,1.301
12998.00,7.626435,24.89483,0.000039,24.041365,0.0006,1.301
13000.00,7.626129,24.89422,0.000039,24.040494,0.0006,1.301
13002.00,7.625272,24.89425,0.000040,24.039950,0.0006,1.301
13004.00,7.625301,24.89447,0.000040,24.041165,0.0006,1.301
13006.00,7.625460,24.89355,0.000039,24.040825,0.0006,1.301
13008.00,7.625507,24.89306,0.000039,24.041201,0.0006,1.301
13010.00,7.625866,24.89390,0.000040,24.040594,0.0006,1.301
13012.00,7.625987,24.89400,0.000039,24.040897,0.0005,1.302
13014.00,7.625668,24.89401,0.000039,24.040814,0.0006,1.301
13016.00,7.626201,24.89409,0.000039,24.040665,0.0006,1.301
13018.00,7.625662,24.89442,0.000038,24.040568,0.0006,1.300
13020.00,7.625885,24.89377,0.000040,24.040668,0.0005,1.300
13022.00,7.626340,24.89433,0.000040,24.040755,0.0005,1.300
13024.00,7.626613,24.89470,0.000040,24.040679,0.0005,1.301
13026.00,7.626040,24.89431,0.000041,24.040370,0.0006,1.301
13028.00,7.626268,24.89474,0.000040,24.040525,0.0006,1.302
13030.00,7.625796,24.89547,0.000040,24.040348,0.0006,1.301
13032.00,7.625540,24.89409,0.000039,24.040919,0.0006,1.301
13034.00,7.625078,24.89392,0.000040,24.041261,0.0006,1.301
13036.00,7.626577,24.89473,0.000039,24.040635,0.0006,1.301
13038.00,7.626922,24.89516,0.000041,24.040577,0.0006,1.300
13040.00,7.626825,24.89533,0.000040,24.041205,0.0006,1.301
13042.00,7.626931,24.89566,0.000039,24.040230,0.0006,1.301
13044.00,7.626998,24.89606,0.000039,24.040490,0.0006,1.301
13046.00,7.627592,24.89514,0.000041,24.040641,0.0006,1.301
13048.00,7.627073,24.89441,0.000040,24.040892,0.0005,1.301
13050.00,7.627272,24.89510,0.000040,24.040697,0.0005,1.300
13052.00,7.627148,24.89598,0.000040,24.040885,0.0006,1.301
13054.00,7.626616,24.89561,0.000040,24.040830,0.0006,1.301
13056.00,7.626894,24.89648,0.000041,24.040563,0.0006,1.301
13058.00,7.627532,24.89604,0.000040,24.041039,0.0006,1.301
13060.00,7.627180,24.89593,0.000040,24.040515,0.0005,1.301
13062.00,7.626832,24.89549,0.000039,24.040954,0.0006,1.301
13064.00,7.626531,24.89574,0.000039,24.040390,0.0005,1.301
13066.00,7.626545,24.89529,0.000040,24.041305,0.0006,1.301
13068.00,7.626822,24.89523,0.000039,24.041106,0.0006,1.301
13070.00,7.627070,24.89508,0.000039,24.040790,0.0006,1.301
13072.00,7.627117,24.89465,0.000040,24.041012,0.0005,1.301
13074.00,7.627285,24.89465,0.000039,24.040557,0.0005,1.301
13076.00,7.627179,24.89598,0.000039,24.041639,0.0005,1.301
13078.00,7.626661,24.89615,0.000040,24.040308,0.0006,1.301
13080.00,7.626761,24.89617,0.000040,24.039992,0.0006,1.301
13082.00,7.627369,24.89608,0.000040,24.040419,0.0006,1.301
13084.00,7.627297,24.89543,0.000040,24.040472,0.0006,1.301
13086.00,7.627113,24.89635,0.000040,24.040850,0.0005,1.301
13088.00,7.626685,24.89610,0.000039,24.041086,0.0006,1.301
13090.00,7.626384,24.89582,0.000039,24.040632,0.0006,1.301
13092.00,7.626470,24.89527,0.000038,24.041250,0.0006,1.301
13094.00,7.626667,24.89573,0.000039,24.041135,0.0005,1.301
13096.00,7.626058,24.89543,0.000040,24.040694,0.0006,1.300
13098.00,7.625660,24.89580,0.000039,24.040055,0.0005,1.300
13100.00,7.626112,24.89549,0.000040,24.040575,0.0005,1.301
13102.00,7.625987,24.89461,0.000039,24.039817,0.0005,1.301
13104.00,7.625986,24.89532,0.000039,24.040670,0.0006,1.300
13106.00,7.626172,24.89440,0.000040,24.040046,0.0005,1.301
13108.00,7.626199,24.89461,0.000040,24.040672,0.0006,1.301
13110.00,7.626408,24.89465,0.000039,24.040023,0.0006,1.301
13112.00,7.626645,24.89391,0.000039,24.040137,0.0006,1.301
13114.00,7.627385,24.89427,0.000039,24.040828,0.0005,1.301
13116.00,7.627526,24.89390,0.000039,24.041041,0.0005,1.300
13118.00,7.626989,24.89518,0.000039,24.041221,0.0005,1.301
13120.00,7.626884,24.89394,0.000039,24.041014,0.0006,1.301
13122.00,7.626753,24.89397,0.000038,24.041401,0.0006,1.300
13124.00,7.627260,24.89513,0.000040,24.040754,0.0006,1.301
13126.00,7.626434,24.89453,0.000040,24.040608,0.0006,1.301
13128.00,7.627095,24.89517,0.000040,24.040850,0.0005,1.300
13130.00,7.627545,24.89610,0.000040,24.039795,0.0006,1.300
13132.00,7.627007,24.89574,0.000039,24.040326,0.0006,1.301
13134.00,7.626340,24.89626,0.000038,24.041283,0.0006,1.301
13136.00,7.625954,24.89621,0.000038,24.040243,0.0005,1.301
13138.00,7.625587,24.89637,0.000037,24.040708,0.0005,1.300
13140.00,7.625957,24.89739,0.000038,24.040905,0.0005,1.301
13142.00,7.626309,24.89685,0.000039,24.041101,0.0005,1.301
13144.00,7.627018,24.89657,0.000038,24.039775,0.0006,1.301
13146.00,7.627086,24.89600,0.000040,24.040135,0.0006,1.301
13148.00,7.627077,24.89577,0.000039,24.040705,0.0005,1.301
13150.00,7.627837,24.89577,0.000039,24.040748,0.0006,1.300
13152.00,7.628294,24.89626,0.000040,24.040915,0.0005,1.300
13154.00,7.629018,24.89665,0.000039,24.040754,0.0006,1.301
13156.00,7.627981,24.89598,0.000039,24.041088,0.0005,1.300
13158.00,7.627093,24.89573,0.000040,24.040915,0.0005,1.301
13160.00,7.627289,24.89549,0.000039,24.040654,0.0005,1.301
13162.00,7.627327,24.89543,0.000040,24.040245,0.0006,1.301
13164.00,7.627594,24.89522,0.000040,24.041017,0.0006,1.300
13166.00,7.627460,24.89632,0.000041,24.040155,0.0006,1.301
13168.00,7.626802,24.89734,0.000040,24.040675,0.0005,1.301
13170.00,7.626345,24.89724,0.000040,24.040370,0.0005,1.301
13172.00,7.627054,24.89693,0.000038,24.040439,0.0005,1.301
13174.00,7.627096,24.89764,0.000038,24.041576,0.0005,1.301
13176.00,7.627288,24.89755,0.000039,24.040585,0.0005,1.301
13178.00,7.627314,24.89632,0.000038,24.041565,0.0005,1.300
13180.00,7.627214,24.89657,0.000041,24.040788,0.0005,1.300
13182.00,7.627224,24.89686,0.000040,24.041001,0.0006,1.300
13184.00,7.627868,24.89711,0.000040,24.040677,0.0006,1.300
13186.00,7.628070,24.89793,0.000040,24.040215,0.0005,1.301
13188.00,7.627763,24.89799,0.000040,24.040097,0.0006,1.301
13190.00,7.627197,24.89752,0.000040,24.041097,0.0006,1.301
13192.00,7.627454,24.89815,0.000039,24.040299,0.0005,1.301
13194.00,7.627391,24.89764,0.000039,24.039950,0.0005,1.301
13196.00,7.627004,24.89694,0.000040,24.040337,0.0005,1.300
13198.00,7.626833,24.89636,0.000039,24.040108,0.0006,1.301
13200.00,7.626917,24.89701,0.000039,24.040821,0.0005,1.302
13202.00,7.627291,24.89735,0.000039,24.040452,0.0006,1.301
13204.00,7.626512,24.89659,0.000039,24.040063,0.0006,1.300
13206.00,7.625186,24.89670,0.000040,24.040328,0.0006,1.300
@22,12.0000,24.0
13208.00,7.625515,24.89762,0.000039,24.040417,0.0006,1.301
13210.00,7.621975,24.89757,0.000039,24.040255,0.0005,1.300
13212.00,7.616199,24.89752,0.000040,24.040526,0.0005,1.300
13214.00,7.609408,24.89838,0.000041,24.041021,0.0005,1.300
13216.00,7.603034,24.89832,0.000040,24.040075,0.0005,1.300
13218.00,7.597964,24.89780,0.000039,24.040714,0.0005,1.301
13220.00,7.594598,24.89760,0.000039,24.040777,0.0006,1.301
13222.00,7.592114,24.89726,0.000039,24.040572,0.0006,1.300
13224.00,7.589718,24.89782,0.000040,24.040897,0.0006,1.301
13226.00,7.585913,24.89744,0.000039,24.040739,0.0006,1.302
13228.00,7.582874,24.89715,0.000038,24.040245,0.0006,1.302
13230.00,7.578871,24.89720,0.000037,24.040977,0.0005,1.302
13232.00,7.576214,24.89828,0.000037,24.039435,0.0005,1.302
13234.00,7.578575,24.89781,0.000037,24.040428,0.0006,1.303
13236.00,7.583643,24.89694,0.000037,24.040595,0.0005,1.302
13238.00,7.589152,24.89713,0.000038,24.040770,0.0005,1.303
13240.00,7.593411,24.89612,0.000038,24.040792,0.0005,1.302
13242.00,7.595399,24.89640,0.000039,24.041050,0.0005,1.302
13244.00,7.597956,24.89598,0.000039,24.040966,0.0005,1.301
13246.00,7.600568,24.89547,0.000039,24.040901,0.0005,1.300
13248.00,7.602194,24.89569,0.000039,24.039826,0.0005,1.300
13250.00,7.603977,24.89650,0.000040,24.040341,0.0005,1.301
13252.00,7.605913,24.89668,0.000039,24.040292,0.0005,1.300
13254.00,7.608015,24.89660,0.000040,24.040783,0.0006,1.300
13256.00,7.609660,24.89548,0.000039,24.040015,0.0005,1.301
13258.00,7.611053,24.89558,0.000039,24.040950,0.0006,1.301
13260.00,7.614021,24.89662,0.000040,24.040243,0.0006,1.300
13262.00,7.615134,24.89613,0.000040,24.039795,0.0006,1.300
13264.00,7.616330,24.89574,0.000041,24.041274,0.0006,1.300
13266.00,7.618734,24.89619,0.000040,24.040148,0.0005,1.300
13268.00,7.619635,24.89692,0.000039,24.040383,0.0006,1.301
13270.00,7.619653,24.89618,0.000039,24.041015,0.0006,1.300
13272.00,7.620350,24.89482,0.000039,24.041085,0.0006,1.300
13274.00,7.620891,24.89491,0.000039,24.040643,0.0006,1.300
13276.00,7.622458,24.89564,0.000040,24.040583,0.0005,1.300
13278.00,7.623055,24.89563,0.000039,24.040903,0.0005,1.300
13280.00,7.623307,24.89578,0.000038,24.040637,0.0005,1.301
13282.00,7.624156,24.89516,0.000039,24.039781,0.0005,1.300
13284.00,7.624563,24.89490,0.000039,24.040690,0.0005,1.300
13286.00,7.625059,24.89441,0.000038,24.040554,0.0006,1.300
13288.00,7.625755,24.89505,0.000038,24.039994,0.0005,1.299
13290.00,7.625469,24.89529,0.000039,24.040615,0.0005,1.300
13292.00,7.624849,24.89533,0.000039,24.039681,0.0006,1.299
13294.00,7.625363,24.89560,0.000039,24.040863,0.0006,1.300
13296.00,7.625730,24.89588,0.000040,24.040490,0.0006,1.300
13298.00,7.626129,24.89630,0.000038,24.040834,0.0006,1.299
13300.00,7.625488,24.89592,0.000040,24.040877,0.0005,1.300
13302.00,7.625461,24.89660,0.000039,24.040652,0.0005,1.300
13304.00,7.625671,24.89727,0.000039,24.040634,0.0005,1.300
13306.00,7.625558,24.89559,0.000038,24.040077,0.0005,1.300
13308.00,7.625272,24.89593,0.000038,24.040568,0.0005,1.299
13310.00,7.625496,24.89594,0.000039,24.040643,0.0005,1.300
13312.00,7.624780,24.89649,0.000039,24.041221,0.0005,1.299
13314.00,7.624913,24.89555,0.000040,24.040426,0.0005,1.299
13316.00,7.625474,24.89504,0.000039,24.040895,0.0006,1.300
13318.00,7.625762,24.89486,0.000040,24.040379,0.0005,1.299
13320.00,7.625019,24.89524,0.000039,24.041261,0.0006,1.299
13322.00,7.624685,24.89576,0.000039,24.039968,0.0005,1.300
13324.00,7.625128,24.89647,0.000039,24.040932,0.0005,1.299
13326.00,7.624825,24.89557,0.000039,24.040479,0.0005,1.299
13328.00,7.624737,24.89651,0.000039,24.040457,0.0005,1.299
13330.00,7.625290,24.89561,0.000038,24.040608,0.0006,1.300
13332.00,7.625645,24.89513,0.000038,24.041057,0.0006,1.300
13334.00,7.625446,24.89568,0.000038,24.040663,0.0006,1.300
13336.00,7.625523,24.89583,0.000038,24.040132,0.0006,1.299
13338.00,7.625750,24.89634,0.000038,24.040508,0.0005,1.299
13340.00,7.626697,24.89634,0.000039,24.041646,0.0006,1.299
13342.00,7.627051,24.89607,0.000039,24.040935,0.0005,1.299
13344.00,7.625890,24.89664,0.000039,24.040410,0.0005,1.300
13346.00,7.625617,24.89842,0.000038,24.040525,0.0006,1.299
13348.00,7.625803,24.89822,0.000038,24.040197,0.0005,1.299
13350.00,7.625821,24.89895,0.000039,24.040270,0.0005,1.299
13352.00,7.625412,24.89815,0.000038,24.040026,0.0005,1.299
13354.00,7.626192,24.89762,0.000039,24.041025,0.0005,1.299
13356.00,7.626618,24.89691,0.000039,24.040770,0.0005,1.299
13358.00,7.627051,24.89775,0.000039,24.040794,0.0005,1.299
13360.00,7.628460,24.89692,0.000039,24.040588,0.0005,1.299
13362.00,7.629541,24.89657,0.000039,24.040728,0.0005,1.299
13364.00,7.630199,24.89691,0.000039,24.040566,0.0005,1.299
13366.00,7.629054,24.89714,0.000039,24.040401,0.0005,1.299
13368.00,7.627979,24.89699,0.000039,24.040301,0.0006,1.299
13370.00,7.627589,24.89686,0.000039,24.040372,0.0005,1.299
13372.00,7.627350,24.89662,0.000039,24.040605,0.0006,1.298
13374.00,7.626355,24.89603,0.000039,24.040950,0.0006,1.299
13376.00,7.626587,24.89669,0.000039,24.040112,0.0005,1.299
13378.00,7.626646,24.89731,0.000038,24.040821,0.0005,1.299
13380.00,7.626591,24.89674,0.000039,24.040297,0.0005,1.299
13382.00,7.625768,24.89656,0.000038,24.040228,0.0006,1.299
13384.00,7.625542,24.89639,0.000038,24.040792,0.0005,1.298
13386.00,7.624421,24.89652,0.000037,24.039855,0.0005,1.299
13388.00,7.624916,24.89658,0.000038,24.040286,0.0005,1.299
13390.00,7.626270,24.89673,0.000038,24.040152,0.0005,1.298
13392.00,7.625753,24.89649,0.000038,24.040746,0.0005,1.299
13394.00,7.626236,24.89663,0.000039,24.040692,0.0005,1.299
13396.00,7.627036,24.89662,0.000038,24.041212,0.0005,1.299
13398.00,7.626995,24.89728,0.000038,24.041035,0.0005,1.298
13400.00,7.626597,24.89694,0.000039,24.039663,0.0005,1.298
13402.00,7.625951,24.89616,0.000038,24.040730,0.0005,1.299
13404.00,7.625894,24.89669,0.000037,24.040215,0.0006,1.299
13406.00,7.626112,24.89688,0.000037,24.040130,0.0005,1.298
13408.00,7.626726,24.89736,0.000038,24.040177,0.0005,1.298
13410.00,7.627101,24.89687,0.000040,24.040337,0.0005,1.298
13412.00,7.626195,24.89587,0.000038,24.040252,0.0005,1.298
13414.00,7.625848,24.89692,0.000038,24.040457,0.0005,1.299
13416.00,7.625398,24.89706,0.000038,24.040795,0.0005,1.298
13418.00,7.626017,24.89601,0.000037,24.040995,0.0006,1.298
13420.00,7.626541,24.89626,0.000039,24.040363,0.0005,1.299
13422.00,7.626313,24.89649,0.000039,24.040068,0.0005,1.298
13424.00,7.626903,24.89649,0.000039,24.040655,0.0005,1.298
13426.00,7.628007,24.89630,0.000039,24.040046,0.0005,1.298
13428.00,7.628107,24.89710,0.000039,24.040690,0.0005,1.299
13430.00,7.627736,24.89663,0.000039,24.040083,0.0005,1.298
13432.00,7.627514,24.89729,0.000038,24.040441,0.0005,1.299
13434.00,7.629440,24.89653,0.000039,24.040617,0.0005,1.298
13436.00,7.629976,24.89729,0.000040,24.041010,0.0006,1.298
13438.00,7.629699,24.89720,0.000039,24.040666,0.0005,1.298
13440.00,7.629258,24.89749,0.000040,24.040272,0.0005,1.298
13442.00,7.628893,24.89815,0.000040,24.040910,0.0005,1.298
13444.00,7.628254,24.89792,0.000040,24.040870,0.0005,1.298
13446.00,7.628339,24.89789,0.000040,24.039734,0.0006,1.298
13448.00,7.627953,24.89770,0.000039,24.040528,0.0005,1.297
13450.00,7.627703,24.89712,0.000039,24.040325,0.0006,1.298
13452.00,7.626889,24.89732,0.000038,24.040263,0.0005,1.297
13454.00,7.627735,24.89817,0.000038,24.040757,0.0005,1.298
13456.00,7.627676,24.89807,0.000038,24.040463,0.0005,1.298
13458.00,7.626804,24.89761,0.000038,24.040179,0.0005,1.298
13460.00,7.626824,24.89796,0.000038,24.040846,0.0005,1.298
13462.00,7.626787,24.89894,0.000039,24.040466,0.0006,1.298
13464.00,7.625534,24.89938,0.000041,24.041248,0.0006,1.297
13466.00,7.625927,24.89807,0.000041,24.040755,0.0006,1.297
13468.00,7.625548,24.89804,0.000040,24.040777,0.0005,1.297
13470.00,7.624438,24.89744,0.000038,24.041005,0.0005,1.298
13472.00,7.624371,24.89765,0.000038,24.040697,0.0005,1.298
13474.00,7.625646,24.89786,0.000038,24.040285,0.0005,1.298
13476.00,7.626994,24.89751,0.000039,24.040108,0.0005,1.298
13478.00,7.627336,24.89735,0.000039,24.040086,0.0005,1.297
13480.00,7.627175,24.89883,0.000039,24.040815,0.0005,1.297
13482.00,7.626757,24.89963,0.000039,24.040786,0.0005,1.297
13484.00,7.626970,24.89944,0.000039,24.040908,0.0006,1.298
13486.00,7.626860,24.89877,0.000039,24.039901,0.0005,1.297
13488.00,7.626505,24.89873,0.000039,24.040646,0.0005,1.297
13490.00,7.626701,24.89829,0.000039,24.040735,0.0005,1.297
13492.00,7.626131,24.89806,0.000039,24.041263,0.0005,1.297
13494.00,7.626123,24.89765,0.000040,24.040297,0.0005,1.297
13496.00,7.627015,24.89729,0.000039,24.040052,0.0005,1.298
13498.00,7.626713,24.89719,0.000039,24.040972,0.0005,1.297
13500.00,7.626402,24.89801,0.000039,24.040981,0.0005,1.298
13502.00,7.626931,24.89745,0.000039,24.040163,0.0005,1.297
13504.00,7.626822,24.89738,0.000039,24.040861,0.0005,1.297
13506.00,7.626188,24.89709,0.000039,24.039994,0.0005,1.297
13508.00,7.625031,24.89716,0.000039,24.040648,0.0005,1.297
13510.00,7.625387,24.89725,0.000038,24.040170,0.0005,1.298
13512.00,7.626035,24.89851,0.000038,24.040788,0.0005,1.297
13514.00,7.626412,24.89772,0.000039,24.041005,0.0005,1.297
13516.00,7.625913,24.89785,0.000039,24.040563,0.0005,1.297
13518.00,7.626397,24.89812,0.000039,24.040003,0.0005,1.297
13520.00,7.626663,24.89782,0.000038,24.040886,0.0005,1.297
13522.00,7.626303,24.89720,0.000038,24.040463,0.0005,1.297
13524.00,7.625627,24.89664,0.000039,24.039970,0.0005,1.297
13526.00,7.626032,24.89683,0.000038,24.040681,0.0005,1.297
13528.00,7.626818,24.89730,0.000039,24.041126,0.0005,1.297
13530.00,7.627705,24.89760,0.000038,24.040566,0.0005,1.297
13532.00,7.627657,24.89764,0.000038,24.040365,0.0005,1.297
13534.00,7.626475,24.89699,0.000038,24.040225,0.0005,1.298
13536.00,7.625711,24.89588,0.000037,24.040548,0.0006,1.297
13538.00,7.625265,24.89619,0.000038,24.040159,0.0006,1.297
13540.00,7.625638,24.89705,0.000038,24.041023,0.0006,1.297
13542.00,7.626307,24.89646,0.000038,24.040475,0.0005,1.297
13544.00,7.626827,24.89715,0.000039,24.040230,0.0005,1.296
13546.00,7.627078,24.89739,0.000038,24.039734,0.0005,1.297
13548.00,7.627530,24.89664,0.000039,24.040992,0.0005,1.296
13550.00,7.627541,24.89652,0.000039,24.040328,0.0005,1.296
13552.00,7.627522,24.89688,0.000039,24.040252,0.0005,1.296
13554.00,7.627247,24.89784,0.000039,24.040435,0.0005,1.297
13556.00,7.627555,24.89756,0.000039,24.040570,0.0005,1.297
13558.00,7.626731,24.89696,0.000039,24.040475,0.0006,1.297
13560.00,7.626712,24.89699,0.000039,24.040550,0.0005,1.296
13562.00,7.626765,24.89669,0.000040,24.040079,0.0005,1.296
13564.00,7.626132,24.89661,0.000039,24.040212,0.0006,1.297
13566.00,7.627573,24.89639,0.000039,24.040690,0.0005,1.297
13568.00,7.628304,24.89591,0.000038,24.040414,0.0005,1.296
13570.00,7.627334,24.89632,0.000039,24.040668,0.0005,1.297
13572.00,7.627043,24.89736,0.000037,24.040590,0.0005,1.296
13574.00,7.627866,24.89652,0.000037,24.040812,0.0005,1.297
13576.00,7.628388,24.89697,0.000036,24.040648,0.0005,1.297
13578.00,7.628173,24.89608,0.000039,24.040832,0.0005,1.296
13580.00,7.627941,24.89644,0.000039,24.040395,0.0005,1.295
13582.00,7.629109,24.89667,0.000039,24.040306,0.0005,1.296
13584.00,7.629279,24.89696,0.000038,24.040488,0.0005,1.296
13586.00,7.628300,24.89640,0.000038,24.040539,0.0005,1.296
13588.00,7.627779,24.89694,0.000040,24.040088,0.0005,1.296
13590.00,7.628789,24.89638,0.000040,24.040635,0.0006,1.296
13592.00,7.628752,24.89715,0.000038,24.040446,0.0005,1.297
13594.00,7.628542,24.89691,0.000038,24.040439,0.0005,1.296
13596.00,7.628364,24.89574,0.000038,24.040201,0.0005,1.296
13598.00,7.628555,24.89509,0.000037,24.040159,0.0005,1.296
13600.00,7.628419,24.89543,0.000038,24.040132,0.0005,1.297
13602.00,7.629020,24.89598,0.000039,24.040606,0.0005,1.296
13604.00,7.629447,24.89673,0.000040,24.040648,0.0005,1.296
13606.00,7.630448,24.89585,0.000040,24.040895,0.0005,1.295
13608.00,7.630910,24.89539,0.000040,24.040586,0.0005,1.295
13610.00,7.630981,24.89527,0.000039,24.040583,0.0005,1.295
13612.00,7.630543,24.89557,0.000038,24.040055,0.0005,1.295
13614.00,7.629798,24.89563,0.000039,24.040097,0.0005,1.295
13616.00,7.629898,24.89533,0.000039,24.040257,0.0006,1.295
13618.00,7.628668,24.89497,0.000039,24.040295,0.0005,1.295
13620.00,7.627915,24.89544,0.000038,24.040388,0.0005,1.296
13622.00,7.628147,24.89554,0.000038,24.039983,0.0005,1.295
13624.00,7.628351,24.89595,0.000039,24.039654,0.0005,1.296
13626.00,7.628624,24.89577,0.000038,24.040281,0.0005,1.295
13628.00,7.628944,24.89672,0.000038,24.040034,0.0005,1.295
13630.00,7.629283,24.89725,0.000038,24.040561,0.0005,1.296
13632.00,7.629263,24.89722,0.000039,24.040192,0.0005,1.296
13634.00,7.629501,24.89648,0.000038,24.040463,0.0005,1.296
13636.00,7.629141,24.89750,0.000040,24.040234,0.0005,1.295
13638.00,7.629346,24.89777,0.000038,24.039654,0.0005,1.295
13640.00,7.629124,24.89742,0.000039,24.040885,0.0005,1.295
13642.00,7.628676,24.89736,0.000039,24.040999,0.0006,1.295
13644.00,7.629329,24.89672,0.000038,24.039666,0.0005,1.296
13646.00,7.629240,24.89652,0.000039,24.040679,0.0005,1.295
13648.00,7.629848,24.89664,0.000040,24.040632,0.0005,1.295
13650.00,7.630122,24.89688,0.000040,24.040024,0.0005,1.296
13652.00,7.629904,24.89709,0.000040,24.040297,0.0005,1.296
13654.00,7.629826,24.89804,0.000040,24.039297,0.0005,1.295
13656.00,7.628696,24.89795,0.000040,24.040866,0.0005,1.295
13658.00,7.628952,24.89778,0.000039,24.040725,0.0005,1.295
13660.00,7.629114,24.89718,0.000040,24.039730,0.0006,1.294
13662.00,7.628928,24.89772,0.000039,24.040897,0.0005,1.294
13664.00,7.629283,24.89835,0.000039,24.040259,0.0005,1.294
13666.00,7.628498,24.89895,0.000039,24.039943,0.0005,1.295
13668.00,7.628142,24.89941,0.000038,24.040459,0.0005,1.295
13670.00,7.627962,24.89791,0.000038,24.039974,0.0005,1.295
13672.00,7.627474,24.89725,0.000038,24.040008,0.0005,1.295
13674.00,7.628349,24.89707,0.000037,24.040208,0.0005,1.295
13676.00,7.630139,24.89765,0.000038,24.039714,0.0005,1.295
13678.00,7.630256,24.89779,0.000040,24.040181,0.0005,1.295
13680.00,7.630332,24.89802,0.000039,24.040152,0.0005,1.295
13682.00,7.629820,24.89860,0.000039,24.039379,0.0005,1.294
13684.00,7.629826,24.89804,0.000038,24.040221,0.0005,1.294
13686.00,7.629598,24.89832,0.000039,24.040326,0.0006,1.295
13688.00,7.629299,24.89737,0.000038,24.039621,0.0005,1.295
13690.00,7.629427,24.89750,0.000038,24.040817,0.0005,1.295
13692.00,7.629328,24.89772,0.000038,24.041103,0.0005,1.294
13694.00,7.629480,24.89794,0.000038,24.040795,0.0005,1.294
13696.00,7.629991,24.89796,0.000039,24.040805,0.0005,1.295
13698.00,7.629560,24.89778,0.000040,24.040483,0.0005,1.295
13700.00,7.629431,24.89807,0.000039,24.040519,0.0005,1.295
[truncated: 38,562 more chars]
