# Supplementary material for: Hormonal steroids induce multidrug resistance and stress response genes in Neisseria gonorrhoeae by binding to MtrR
Source: Nat Commun. 2024 Feb 7;15:1153. doi: 10.1038/s41467-024-45195-1 (PMC10850145; doi:10.1038/s41467-024-45195-1)
Supplement: Supplementary file 6 — Source Data [file 41467_2024_45195_MOESM6_ESM.zip › Source Data/ITC/R176E/3P4MtrRR176E2022Aug18.itc]

$ITC
$ 25 
$NOT
$ 25 
$ 600 
$ 199 
$ 8 
$ 2 
$ADCGainCode:  3 
$True,True,True
$ 2 , 4 , 600 , 2 
$ 12 , 24 , 600 , 2 
$ 12 , 24 , 600 , 2 
$ 12 , 24 , 600 , 2 
$ 12 , 24 , 600 , 2 
$ 12 , 24 , 600 , 2 
$ 12 , 24 , 600 , 2 
$ 12 , 24 , 600 , 2 
$ 12 , 24 , 600 , 2 
$ 12 , 24 , 600 , 2 
$ 12 , 24 , 600 , 2 
$ 12 , 24 , 600 , 2 
$ 12 , 24 , 600 , 2 
$ 12 , 24 , 600 , 2 
$ 12 , 24 , 600 , 2 
$ 12 , 24 , 600 , 2 
$ 12 , 24 , 600 , 2 
$ 12 , 24 , 600 , 2 
$ 12 , 24 , 600 , 2 
$ 12 , 24 , 600 , 2 
$ 12 , 24 , 600 , 2 
$ 12 , 24 , 600 , 2 
$ 12 , 24 , 600 , 2 
$ 12 , 24 , 600 , 2 
$ 12 , 24 , 600 , 2 
# 0 
# 0.2 
# 0.02 
# 1.436 
# 25 
# 29.0035 
# 14.64618 
?
% VPITC03.11.1013
% 1.436 
% 29.0035 
%-1.310173 , 100.568017 
%-0.021015 , 96.054492 
% 0.2232 
% 127.69 , 127.96 
% 1 , 80 
% 0.018449 , 0.054871 
% 0 , 8 
% 0 , 18 
% 104422       319212 
% 101.8 
% 260 , 310 , 470 , 530 
% 0.08777 ,-0.00347 , 0.0000197388 ,-0.0000000384634 , 0.000000000436023 
% VPViewer2000 Ver: 1.40.0
@0
2.00,8.048009,25.02957,0.000040,24.039935,0.0005,1.395
4.00,8.047676,25.02862,0.000040,24.041132,0.0006,1.394
6.00,8.048096,25.02836,0.000040,24.041214,0.0006,1.395
8.00,8.047979,25.02827,0.000039,24.040815,0.0006,1.394
10.00,8.047197,25.02840,0.000039,24.040603,0.0005,1.394
12.00,8.046353,25.02918,0.000040,24.040597,0.0005,1.393
14.00,8.046435,25.02945,0.000041,24.039888,0.0005,1.393
16.00,8.045687,25.03010,0.000040,24.041141,0.0006,1.394
18.00,8.044972,25.02988,0.000041,24.040832,0.0005,1.394
20.00,8.043413,25.02987,0.000041,24.041248,0.0005,1.394
22.00,8.042039,25.03007,0.000041,24.041617,0.0005,1.394
24.00,8.041414,25.02951,0.000040,24.041470,0.0005,1.394
26.00,8.041548,25.02859,0.000040,24.040794,0.0006,1.394
28.00,8.040568,25.02863,0.000040,24.040179,0.0006,1.394
30.00,8.040195,25.02920,0.000040,24.040634,0.0006,1.394
32.00,8.039994,25.02887,0.000039,24.040212,0.0006,1.394
34.00,8.038709,25.02859,0.000040,24.040228,0.0006,1.393
36.00,8.037690,25.02947,0.000041,24.040119,0.0006,1.394
38.00,8.036149,25.02973,0.000040,24.039612,0.0005,1.394
40.00,8.035332,25.02974,0.000041,24.040841,0.0005,1.394
42.00,8.035198,25.02914,0.000041,24.040203,0.0005,1.394
44.00,8.033590,25.02898,0.000040,24.040035,0.0006,1.393
46.00,8.032984,25.02899,0.000040,24.040510,0.0005,1.394
48.00,8.033858,25.02879,0.000040,24.040172,0.0005,1.394
50.00,8.033440,25.02823,0.000040,24.040788,0.0005,1.393
52.00,8.032522,25.02891,0.000041,24.040175,0.0005,1.394
54.00,8.031742,25.02926,0.000041,24.040201,0.0005,1.394
56.00,8.031889,25.02935,0.000041,24.040024,0.0005,1.394
58.00,8.030607,25.02873,0.000041,24.040841,0.0005,1.394
60.00,8.029766,25.02852,0.000040,24.040937,0.0005,1.394
62.00,8.028632,25.02930,0.000039,24.040017,0.0006,1.394
64.00,8.028032,25.02964,0.000041,24.040303,0.0005,1.393
66.00,8.028001,25.03065,0.000041,24.041066,0.0006,1.393
68.00,8.026926,25.03041,0.000041,24.041181,0.0005,1.394
70.00,8.025827,25.02977,0.000040,24.040721,0.0006,1.393
72.00,8.025456,25.03023,0.000039,24.040994,0.0006,1.393
74.00,8.024467,25.03038,0.000040,24.040026,0.0006,1.394
76.00,8.023812,25.02992,0.000040,24.039717,0.0005,1.393
78.00,8.023348,25.03076,0.000040,24.040186,0.0005,1.393
80.00,8.022682,25.03013,0.000040,24.039924,0.0005,1.393
82.00,8.023383,25.03040,0.000040,24.040926,0.0006,1.393
84.00,8.022594,25.03070,0.000041,24.040370,0.0005,1.393
86.00,8.021419,25.03015,0.000042,24.039599,0.0006,1.393
88.00,8.020431,25.02982,0.000040,24.040268,0.0006,1.394
90.00,8.019755,25.02868,0.000041,24.041228,0.0006,1.394
92.00,8.019270,25.02920,0.000039,24.040639,0.0006,1.393
94.00,8.018596,25.02888,0.000039,24.040621,0.0005,1.393
96.00,8.018723,25.02946,0.000041,24.041392,0.0005,1.393
98.00,8.019183,25.02951,0.000039,24.040703,0.0006,1.393
100.00,8.018589,25.02848,0.000040,24.040594,0.0006,1.393
102.00,8.017327,25.02944,0.000040,24.040852,0.0006,1.394
104.00,8.015713,25.02985,0.000041,24.039941,0.0006,1.393
106.00,8.015658,25.03038,0.000040,24.040448,0.0005,1.393
108.00,8.015347,25.03066,0.000039,24.041225,0.0006,1.393
110.00,8.013581,25.03059,0.000041,24.040295,0.0005,1.393
112.00,8.013215,25.02949,0.000040,24.040752,0.0006,1.393
114.00,8.013138,25.02920,0.000039,24.040506,0.0005,1.393
116.00,8.012421,25.02989,0.000040,24.040837,0.0005,1.393
118.00,8.011258,25.02928,0.000040,24.041416,0.0005,1.393
120.00,8.011122,25.03080,0.000040,24.040292,0.0005,1.393
122.00,8.010714,25.03081,0.000039,24.041012,0.0005,1.393
124.00,8.009546,25.03099,0.000040,24.040728,0.0005,1.393
126.00,8.008346,25.03010,0.000040,24.040075,0.0006,1.393
128.00,8.008341,25.02925,0.000040,24.039810,0.0006,1.393
130.00,8.007579,25.02992,0.000040,24.040666,0.0005,1.393
132.00,8.006665,25.02995,0.000040,24.040914,0.0006,1.393
134.00,8.005772,25.02986,0.000040,24.040825,0.0005,1.393
136.00,8.004934,25.02963,0.000040,24.040801,0.0006,1.393
138.00,8.004973,25.02922,0.000040,24.040814,0.0006,1.393
140.00,8.004836,25.02910,0.000039,24.040352,0.0005,1.394
142.00,8.004381,25.02912,0.000040,24.040572,0.0006,1.393
144.00,8.003445,25.02947,0.000040,24.040863,0.0006,1.393
146.00,8.003292,25.02977,0.000040,24.040335,0.0006,1.393
148.00,8.002036,25.02942,0.000040,24.040903,0.0005,1.393
150.00,8.001899,25.02928,0.000040,24.041297,0.0005,1.393
152.00,8.001209,25.02990,0.000041,24.040459,0.0005,1.392
154.00,8.001355,25.02895,0.000040,24.040970,0.0005,1.393
156.00,7.999527,25.02849,0.000040,24.040237,0.0006,1.392
158.00,7.998735,25.02905,0.000040,24.040294,0.0005,1.392
160.00,7.998942,25.02887,0.000040,24.040481,0.0005,1.393
162.00,7.998763,25.02887,0.000040,24.040083,0.0005,1.393
164.00,7.998426,25.02842,0.000040,24.040785,0.0005,1.393
166.00,7.996842,25.02767,0.000039,24.040305,0.0005,1.392
168.00,7.996162,25.02888,0.000040,24.040295,0.0005,1.392
170.00,7.996905,25.02902,0.000040,24.040943,0.0005,1.393
172.00,7.995673,25.03016,0.000041,24.040246,0.0005,1.392
174.00,7.994310,25.02950,0.000039,24.040866,0.0006,1.393
176.00,7.993891,25.02996,0.000039,24.041232,0.0005,1.393
178.00,7.993969,25.02977,0.000040,24.041041,0.0006,1.393
180.00,7.993100,25.02967,0.000039,24.040839,0.0005,1.393
182.00,7.991959,25.02970,0.000040,24.040946,0.0005,1.392
184.00,7.991194,25.03007,0.000041,24.040530,0.0005,1.392
186.00,7.990529,25.02988,0.000041,24.040788,0.0005,1.393
188.00,7.990503,25.02903,0.000041,24.040230,0.0005,1.392
190.00,7.989138,25.02879,0.000040,24.040139,0.0006,1.393
192.00,7.988556,25.02847,0.000040,24.040705,0.0005,1.393
194.00,7.987599,25.02931,0.000040,24.040706,0.0005,1.392
196.00,7.987312,25.02881,0.000040,24.040254,0.0005,1.392
198.00,7.987195,25.02944,0.000040,24.040974,0.0005,1.392
200.00,7.986217,25.02859,0.000040,24.041274,0.0005,1.392
202.00,7.985457,25.02906,0.000040,24.040812,0.0005,1.392
204.00,7.985007,25.02909,0.000041,24.040830,0.0005,1.392
206.00,7.985503,25.02902,0.000041,24.041252,0.0005,1.392
208.00,7.985772,25.02899,0.000041,24.041119,0.0005,1.393
210.00,7.984752,25.02898,0.000039,24.040837,0.0005,1.393
212.00,7.983857,25.02959,0.000040,24.040592,0.0006,1.392
214.00,7.983538,25.02896,0.000040,24.041217,0.0006,1.393
216.00,7.983495,25.02899,0.000039,24.040861,0.0006,1.393
218.00,7.982811,25.02882,0.000039,24.040808,0.0005,1.392
220.00,7.982233,25.02856,0.000040,24.040261,0.0005,1.392
222.00,7.981463,25.02831,0.000040,24.041203,0.0005,1.392
224.00,7.980816,25.02924,0.000041,24.040188,0.0006,1.393
226.00,7.980229,25.02896,0.000040,24.040632,0.0005,1.393
228.00,7.979315,25.02912,0.000040,24.040145,0.0005,1.393
230.00,7.979262,25.02979,0.000039,24.040172,0.0005,1.392
232.00,7.978305,25.03025,0.000039,24.041623,0.0005,1.392
234.00,7.977440,25.02964,0.000040,24.041119,0.0005,1.392
236.00,7.976389,25.02969,0.000039,24.040477,0.0005,1.392
238.00,7.976125,25.02979,0.000039,24.040334,0.0005,1.392
240.00,7.975642,25.02963,0.000041,24.041186,0.0006,1.392
242.00,7.975497,25.02882,0.000040,24.040068,0.0006,1.392
244.00,7.975178,25.02824,0.000040,24.040252,0.0005,1.392
246.00,7.974394,25.02900,0.000039,24.040426,0.0005,1.392
248.00,7.973691,25.02904,0.000040,24.041105,0.0005,1.391
250.00,7.972517,25.02922,0.000041,24.040550,0.0006,1.392
252.00,7.972522,25.02964,0.000040,24.041085,0.0006,1.392
254.00,7.971781,25.02974,0.000041,24.040321,0.0006,1.393
256.00,7.971374,25.03001,0.000039,24.041281,0.0005,1.392
258.00,7.971168,25.02989,0.000039,24.040925,0.0005,1.392
260.00,7.970633,25.02982,0.000039,24.039904,0.0005,1.391
262.00,7.969941,25.02983,0.000039,24.040163,0.0005,1.392
264.00,7.969979,25.02932,0.000040,24.040021,0.0005,1.392
266.00,7.968558,25.02894,0.000040,24.041216,0.0005,1.392
268.00,7.968002,25.02937,0.000040,24.040534,0.0005,1.393
270.00,7.967634,25.02887,0.000040,24.040386,0.0005,1.392
272.00,7.966693,25.02854,0.000039,24.040590,0.0005,1.392
274.00,7.966863,25.02900,0.000040,24.040357,0.0006,1.391
276.00,7.966855,25.02854,0.000040,24.040448,0.0005,1.392
278.00,7.967764,25.02948,0.000039,24.040525,0.0005,1.391
280.00,7.966761,25.02899,0.000040,24.040203,0.0005,1.391
282.00,7.965795,25.02883,0.000039,24.040826,0.0005,1.392
284.00,7.964401,25.02994,0.000040,24.040663,0.0005,1.391
286.00,7.964360,25.03062,0.000040,24.040666,0.0005,1.391
288.00,7.963955,25.02955,0.000041,24.041039,0.0005,1.391
290.00,7.963828,25.02998,0.000040,24.040643,0.0005,1.391
292.00,7.963299,25.03082,0.000041,24.040068,0.0005,1.392
294.00,7.962851,25.03089,0.000040,24.040343,0.0005,1.392
296.00,7.961610,25.03030,0.000039,24.040741,0.0005,1.392
298.00,7.959585,25.03009,0.000038,24.040277,0.0005,1.391
300.00,7.959520,25.02969,0.000040,24.040266,0.0005,1.391
302.00,7.959236,25.02934,0.000039,24.039646,0.0005,1.392
304.00,7.958168,25.03020,0.000039,24.040305,0.0005,1.391
306.00,7.957536,25.03028,0.000041,24.040654,0.0005,1.391
308.00,7.957133,25.03061,0.000040,24.040401,0.0005,1.392
310.00,7.956862,25.03035,0.000039,24.040377,0.0006,1.391
312.00,7.956155,25.03066,0.000040,24.040855,0.0005,1.391
314.00,7.955615,25.03109,0.000039,24.039939,0.0005,1.391
316.00,7.954889,25.03044,0.000039,24.039715,0.0005,1.391
318.00,7.954593,25.03033,0.000039,24.040679,0.0005,1.391
320.00,7.954920,25.02954,0.000038,24.041241,0.0005,1.392
322.00,7.954822,25.02940,0.000038,24.040024,0.0005,1.391
324.00,7.954540,25.02962,0.000039,24.041055,0.0005,1.391
326.00,7.953501,25.02956,0.000039,24.040899,0.0005,1.390
328.00,7.952716,25.02981,0.000041,24.039848,0.0005,1.391
330.00,7.953569,25.02993,0.000040,24.040452,0.0006,1.391
332.00,7.953811,25.02983,0.000039,24.040559,0.0005,1.391
334.00,7.953525,25.03036,0.000039,24.040372,0.0005,1.391
336.00,7.952487,25.03105,0.000039,24.040812,0.0005,1.391
338.00,7.951523,25.03115,0.000039,24.040055,0.0005,1.391
340.00,7.951080,25.03206,0.000038,24.040115,0.0005,1.391
342.00,7.951500,25.03213,0.000040,24.041074,0.0005,1.391
344.00,7.951739,25.03260,0.000039,24.040761,0.0005,1.391
346.00,7.950604,25.03246,0.000039,24.040283,0.0005,1.391
348.00,7.950213,25.03196,0.000039,24.040719,0.0005,1.391
350.00,7.949962,25.03172,0.000038,24.040274,0.0005,1.392
352.00,7.950323,25.03123,0.000038,24.040968,0.0005,1.392
354.00,7.948679,25.03165,0.000039,24.040614,0.0005,1.391
356.00,7.947836,25.03199,0.000039,24.040788,0.0006,1.390
358.00,7.947031,25.03242,0.000040,24.040785,0.0005,1.390
360.00,7.945986,25.03153,0.000040,24.040392,0.0005,1.391
362.00,7.945084,25.03265,0.000040,24.039795,0.0005,1.390
364.00,7.944283,25.03287,0.000039,24.040481,0.0005,1.391
366.00,7.943771,25.03290,0.000039,24.040423,0.0005,1.391
368.00,7.944009,25.03300,0.000040,24.040323,0.0005,1.390
370.00,7.943854,25.03262,0.000040,24.040254,0.0005,1.390
372.00,7.943271,25.03227,0.000040,24.040755,0.0005,1.391
374.00,7.942287,25.03168,0.000040,24.040148,0.0005,1.391
376.00,7.940987,25.03288,0.000041,24.040443,0.0005,1.390
378.00,7.941527,25.03352,0.000040,24.041381,0.0005,1.391
380.00,7.941988,25.03231,0.000039,24.040450,0.0005,1.391
382.00,7.942609,25.03147,0.000040,24.040719,0.0005,1.390
384.00,7.941571,25.03099,0.000040,24.040881,0.0005,1.390
386.00,7.940573,25.03099,0.000041,24.041099,0.0005,1.390
388.00,7.939455,25.03117,0.000040,24.040712,0.0005,1.390
390.00,7.938417,25.03098,0.000039,24.040128,0.0005,1.390
392.00,7.938088,25.03086,0.000039,24.040725,0.0005,1.390
394.00,7.938413,25.03113,0.000039,24.040648,0.0005,1.391
396.00,7.937227,25.03123,0.000038,24.040099,0.0005,1.390
398.00,7.937127,25.03101,0.000038,24.039884,0.0005,1.390
400.00,7.937426,25.03070,0.000038,24.040505,0.0005,1.390
402.00,7.937281,25.03097,0.000038,24.040623,0.0005,1.390
404.00,7.936290,25.03067,0.000040,24.040186,0.0005,1.390
406.00,7.935518,25.03019,0.000039,24.040434,0.0005,1.390
408.00,7.933994,25.03030,0.000039,24.040132,0.0005,1.390
410.00,7.933829,25.03047,0.000040,24.040155,0.0005,1.390
412.00,7.933285,25.03042,0.000039,24.041017,0.0005,1.390
414.00,7.933286,25.03005,0.000039,24.040435,0.0005,1.391
416.00,7.932144,25.02982,0.000039,24.040683,0.0005,1.390
418.00,7.930976,25.02964,0.000040,24.040646,0.0006,1.390
420.00,7.931026,25.03001,0.000040,24.040354,0.0005,1.390
422.00,7.930728,25.02911,0.000040,24.040999,0.0005,1.390
424.00,7.930723,25.02822,0.000040,24.040368,0.0005,1.390
426.00,7.931451,25.02910,0.000039,24.040148,0.0005,1.390
428.00,7.931292,25.02875,0.000040,24.039806,0.0005,1.390
430.00,7.930640,25.02946,0.000038,24.040119,0.0005,1.390
432.00,7.929325,25.02998,0.000039,24.039639,0.0005,1.390
434.00,7.928726,25.03070,0.000039,24.040232,0.0005,1.390
436.00,7.928591,25.03101,0.000039,24.040775,0.0005,1.389
438.00,7.927758,25.03025,0.000039,24.039654,0.0005,1.389
440.00,7.926655,25.03005,0.000039,24.040434,0.0005,1.390
442.00,7.924764,25.03029,0.000039,24.040519,0.0005,1.390
444.00,7.925127,25.03034,0.000039,24.040177,0.0005,1.390
446.00,7.925476,25.03129,0.000039,24.039803,0.0005,1.390
448.00,7.925731,25.03120,0.000039,24.040341,0.0005,1.389
450.00,7.925615,25.03112,0.000039,24.040208,0.0005,1.390
452.00,7.925187,25.03146,0.000039,24.039621,0.0005,1.389
454.00,7.924864,25.03122,0.000039,24.039972,0.0005,1.389
456.00,7.923647,25.03163,0.000040,24.040990,0.0005,1.389
458.00,7.922256,25.03207,0.000039,24.041106,0.0005,1.390
460.00,7.922660,25.03137,0.000039,24.040134,0.0005,1.389
462.00,7.922730,25.03016,0.000039,24.039750,0.0005,1.389
464.00,7.922103,25.03031,0.000041,24.040063,0.0005,1.389
466.00,7.922437,25.03079,0.000039,24.040277,0.0005,1.390
468.00,7.922327,25.03102,0.000039,24.041232,0.0006,1.390
470.00,7.922060,25.03113,0.000039,24.040483,0.0006,1.389
472.00,7.920519,25.03154,0.000039,24.040141,0.0006,1.389
474.00,7.919635,25.03218,0.000039,24.040988,0.0006,1.389
476.00,7.918752,25.03197,0.000039,24.040866,0.0005,1.390
478.00,7.919255,25.03171,0.000039,24.040590,0.0005,1.390
480.00,7.918986,25.03076,0.000040,24.040481,0.0005,1.389
482.00,7.918578,25.03248,0.000039,24.040926,0.0005,1.390
484.00,7.918297,25.03184,0.000040,24.040279,0.0005,1.389
486.00,7.918334,25.03167,0.000040,24.040265,0.0005,1.389
488.00,7.918179,25.03143,0.000040,24.040825,0.0006,1.389
490.00,7.916788,25.03140,0.000039,24.040865,0.0005,1.390
492.00,7.916516,25.03236,0.000040,24.039517,0.0005,1.390
494.00,7.916350,25.03147,0.000040,24.040130,0.0005,1.389
496.00,7.916208,25.03088,0.000039,24.040630,0.0005,1.389
498.00,7.915899,25.03106,0.000039,24.040683,0.0005,1.389
500.00,7.914974,25.03089,0.000040,24.039723,0.0005,1.389
502.00,7.914681,25.03110,0.000040,24.039577,0.0005,1.388
504.00,7.913174,25.03212,0.000038,24.039890,0.0005,1.390
506.00,7.913272,25.03177,0.000039,24.040748,0.0005,1.390
508.00,7.912500,25.03126,0.000039,24.040521,0.0005,1.389
510.00,7.912689,25.03074,0.000040,24.040194,0.0005,1.388
512.00,7.913124,25.03014,0.000039,24.040226,0.0005,1.389
514.00,7.913146,25.03051,0.000039,24.040901,0.0005,1.389
516.00,7.911433,25.03023,0.000039,24.040612,0.0005,1.389
518.00,7.910415,25.03012,0.000038,24.040446,0.0005,1.389
520.00,7.910757,25.02966,0.000038,24.040179,0.0006,1.389
522.00,7.910863,25.02977,0.000038,24.040554,0.0005,1.389
524.00,7.909481,25.03045,0.000039,24.040039,0.0005,1.389
526.00,7.907957,25.02941,0.000038,24.040297,0.0006,1.388
528.00,7.908769,25.03010,0.000039,24.040557,0.0005,1.389
530.00,7.907971,25.02981,0.000039,24.040452,0.0006,1.389
532.00,7.907619,25.02999,0.000040,24.039506,0.0005,1.389
534.00,7.908235,25.03000,0.000039,24.040275,0.0005,1.389
536.00,7.907653,25.03087,0.000039,24.040730,0.0005,1.389
538.00,7.905837,25.03100,0.000040,24.040941,0.0005,1.389
540.00,7.905873,25.03040,0.000038,24.040901,0.0006,1.389
542.00,7.906138,25.03076,0.000039,24.040061,0.0005,1.389
544.00,7.905234,25.03093,0.000039,24.041008,0.0005,1.389
546.00,7.904383,25.03114,0.000040,24.040172,0.0005,1.389
548.00,7.904871,25.03086,0.000040,24.040161,0.0005,1.388
550.00,7.904417,25.02978,0.000038,24.039968,0.0005,1.388
552.00,7.902806,25.02879,0.000039,24.040377,0.0005,1.389
554.00,7.902907,25.02885,0.000040,24.040392,0.0005,1.389
556.00,7.903106,25.02832,0.000040,24.040697,0.0005,1.388
558.00,7.903352,25.02874,0.000038,24.040954,0.0005,1.389
560.00,7.902921,25.02912,0.000038,24.040079,0.0005,1.389
562.00,7.902810,25.02924,0.000039,24.040177,0.0005,1.389
564.00,7.902705,25.02803,0.000038,24.039899,0.0005,1.389
566.00,7.902691,25.02786,0.000040,24.040370,0.0005,1.388
568.00,7.902143,25.02864,0.000040,24.040705,0.0005,1.389
570.00,7.900542,25.02802,0.000039,24.040223,0.0005,1.389
572.00,7.899972,25.02697,0.000039,24.040350,0.0005,1.389
574.00,7.900162,25.02773,0.000040,24.040274,0.0005,1.389
576.00,7.900519,25.02829,0.000040,24.040610,0.0005,1.388
578.00,7.899971,25.02828,0.000039,24.041197,0.0005,1.389
580.00,7.898232,25.02760,0.000039,24.039766,0.0005,1.389
582.00,7.897766,25.02755,0.000040,24.040528,0.0005,1.389
584.00,7.897937,25.02744,0.000039,24.040774,0.0005,1.388
586.00,7.897701,25.02722,0.000039,24.040830,0.0005,1.388
588.00,7.897422,25.02718,0.000041,24.040239,0.0005,1.388
590.00,7.896900,25.02641,0.000040,24.040288,0.0005,1.388
592.00,7.896659,25.02709,0.000039,24.040283,0.0005,1.388
594.00,7.895796,25.02880,0.000041,24.039941,0.0005,1.389
596.00,7.895442,25.02926,0.000039,24.039721,0.0005,1.388
598.00,7.894728,25.02801,0.000038,24.040443,0.0005,1.388
600.00,7.894416,25.02914,0.000039,24.040705,0.0005,1.389
@1,2.0000,4.0
602.00,7.893253,25.02743,0.000039,24.040632,0.0006,1.388
604.00,7.892889,25.02725,0.000039,24.040094,0.0006,1.388
606.00,7.893395,25.02802,0.000040,24.040415,0.0005,1.388
608.00,7.893114,25.02879,0.000038,24.040548,0.0005,1.388
610.00,7.892903,25.02904,0.000039,24.039701,0.0005,1.388
612.00,7.892652,25.02809,0.000040,24.040655,0.0005,1.389
614.00,7.892237,25.02836,0.000040,24.040472,0.0005,1.388
616.00,7.892062,25.02919,0.000040,24.040217,0.0005,1.387
618.00,7.891933,25.02926,0.000040,24.040048,0.0005,1.388
620.00,7.891331,25.02983,0.000040,24.040163,0.0005,1.388
622.00,7.890489,25.02940,0.000040,24.040301,0.0005,1.388
624.00,7.889788,25.02862,0.000039,24.040415,0.0005,1.387
626.00,7.889321,25.02838,0.000039,24.040337,0.0005,1.388
628.00,7.889109,25.02906,0.000038,24.040410,0.0005,1.388
630.00,7.888648,25.02906,0.000039,24.040317,0.0005,1.387
632.00,7.888867,25.02878,0.000039,24.040223,0.0005,1.388
634.00,7.889265,25.02910,0.000039,24.040166,0.0005,1.388
636.00,7.888842,25.03006,0.000039,24.040681,0.0005,1.388
638.00,7.887623,25.03053,0.000039,24.040617,0.0005,1.388
640.00,7.886953,25.03010,0.000038,24.039786,0.0005,1.388
642.00,7.886532,25.02975,0.000037,24.040068,0.0006,1.388
644.00,7.886516,25.03009,0.000038,24.039790,0.0006,1.388
646.00,7.886545,25.03009,0.000038,24.039730,0.0005,1.389
648.00,7.886464,25.03080,0.000038,24.039628,0.0005,1.388
650.00,7.886300,25.03075,0.000039,24.039990,0.0005,1.388
652.00,7.886458,25.02986,0.000039,24.039832,0.0005,1.388
654.00,7.885705,25.02939,0.000040,24.040237,0.0005,1.388
656.00,7.884582,25.02990,0.000039,24.040648,0.0005,1.388
658.00,7.884323,25.02908,0.000038,24.040186,0.0005,1.387
660.00,7.884546,25.02957,0.000040,24.039779,0.0006,1.387
662.00,7.883072,25.02918,0.000040,24.040261,0.0006,1.387
664.00,7.882187,25.02906,0.000039,24.040172,0.0005,1.388
666.00,7.882063,25.02862,0.000037,24.040470,0.0005,1.388
668.00,7.882266,25.02926,0.000038,24.039964,0.0005,1.388
670.00,7.882192,25.02959,0.000038,24.040235,0.0005,1.388
672.00,7.881654,25.02910,0.000037,24.040435,0.0005,1.389
674.00,7.880922,25.02914,0.000037,24.040797,0.0005,1.389
676.00,7.880234,25.03002,0.000038,24.041123,0.0005,1.387
678.00,7.880548,25.02997,0.000040,24.040685,0.0005,1.387
680.00,7.880778,25.02896,0.000039,24.040226,0.0005,1.388
682.00,7.881129,25.02876,0.000038,24.040570,0.0005,1.388
684.00,7.880454,25.02836,0.000039,24.040257,0.0005,1.388
686.00,7.879893,25.02934,0.000040,24.040041,0.0006,1.387
688.00,7.878244,25.02888,0.000040,24.040097,0.0005,1.388
690.00,7.877927,25.03009,0.000039,24.039999,0.0005,1.388
692.00,7.877875,25.02966,0.000039,24.040745,0.0005,1.387
694.00,7.877261,25.02923,0.000039,24.039919,0.0005,1.388
696.00,7.877061,25.02903,0.000038,24.040297,0.0006,1.388
698.00,7.876043,25.02959,0.000039,24.040577,0.0006,1.388
700.00,7.875547,25.02963,0.000038,24.040868,0.0005,1.388
702.00,7.876212,25.02967,0.000039,24.040410,0.0005,1.388
704.00,7.875800,25.03029,0.000039,24.040239,0.0005,1.388
706.00,7.874564,25.03057,0.000039,24.040323,0.0005,1.388
708.00,7.873553,25.02971,0.000038,24.040139,0.0005,1.389
710.00,7.873604,25.02876,0.000037,24.040437,0.0005,1.388
712.00,7.873054,25.02989,0.000038,24.040530,0.0005,1.388
714.00,7.873579,25.02953,0.000039,24.040501,0.0005,1.388
716.00,7.873078,25.02938,0.000039,24.040081,0.0005,1.387
718.00,7.872817,25.02871,0.000038,24.040132,0.0005,1.388
720.00,7.873447,25.02946,0.000039,24.040452,0.0005,1.387
722.00,7.872574,25.02906,0.000039,24.040348,0.0005,1.388
724.00,7.871078,25.03002,0.000039,24.039852,0.0005,1.388
726.00,7.871430,25.03101,0.000038,24.039648,0.0005,1.387
728.00,7.871828,25.03078,0.000039,24.040337,0.0006,1.388
730.00,7.872074,25.03203,0.000038,24.039383,0.0005,1.388
732.00,7.871378,25.03150,0.000039,24.040079,0.0005,1.388
734.00,7.871954,25.02985,0.000039,24.040159,0.0006,1.388
736.00,7.871554,25.03061,0.000039,24.040406,0.0005,1.388
738.00,7.870812,25.03120,0.000039,24.040630,0.0005,1.388
740.00,7.871030,25.03097,0.000039,24.040041,0.0005,1.388
742.00,7.870589,25.03166,0.000038,24.041168,0.0006,1.388
744.00,7.869595,25.03082,0.000039,24.040235,0.0005,1.388
746.00,7.868740,25.02966,0.000039,24.040543,0.0005,1.388
748.00,7.868676,25.03010,0.000040,24.040577,0.0006,1.387
750.00,7.869109,25.03019,0.000039,24.040355,0.0005,1.387
752.00,7.869383,25.03023,0.000039,24.039884,0.0005,1.388
754.00,7.869818,25.03108,0.000038,24.040381,0.0006,1.388
756.00,7.868664,25.03086,0.000040,24.040530,0.0005,1.388
758.00,7.867732,25.03052,0.000040,24.041003,0.0005,1.387
760.00,7.866551,25.03049,0.000039,24.040561,0.0005,1.388
762.00,7.865571,25.02975,0.000038,24.040659,0.0005,1.388
764.00,7.865100,25.02931,0.000039,24.040301,0.0005,1.388
766.00,7.865374,25.02882,0.000038,24.040255,0.0005,1.388
768.00,7.866050,25.02855,0.000039,24.040046,0.0006,1.388
770.00,7.865225,25.02936,0.000039,24.040099,0.0005,1.388
772.00,7.864220,25.02924,0.000039,24.040461,0.0005,1.387
774.00,7.863859,25.03013,0.000040,24.040710,0.0005,1.387
776.00,7.863504,25.03020,0.000039,24.039999,0.0006,1.387
778.00,7.863754,25.02925,0.000038,24.040299,0.0005,1.388
780.00,7.863004,25.02944,0.000038,24.040412,0.0005,1.388
782.00,7.863011,25.02896,0.000040,24.040385,0.0005,1.388
784.00,7.864128,25.02920,0.000039,24.040648,0.0006,1.387
786.00,7.864125,25.02969,0.000040,24.040263,0.0005,1.387
788.00,7.863642,25.02830,0.000039,24.040234,0.0005,1.388
790.00,7.862939,25.02815,0.000040,24.040777,0.0005,1.388
792.00,7.862230,25.02913,0.000039,24.040285,0.0005,1.388
794.00,7.862309,25.02889,0.000038,24.040708,0.0005,1.387
796.00,7.861594,25.02933,0.000039,24.040199,0.0005,1.387
798.00,7.861579,25.02964,0.000039,24.039874,0.0005,1.387
800.00,7.860408,25.02937,0.000040,24.039657,0.0005,1.387
802.00,7.859576,25.02956,0.000039,24.040894,0.0005,1.387
804.00,7.859980,25.02982,0.000039,24.040794,0.0005,1.387
806.00,7.860524,25.03034,0.000039,24.039943,0.0005,1.388
808.00,7.858939,25.03037,0.000039,24.040081,0.0005,1.388
810.00,7.859053,25.02964,0.000040,24.040523,0.0006,1.387
812.00,7.859245,25.02952,0.000040,24.040894,0.0006,1.387
814.00,7.859196,25.02954,0.000039,24.040190,0.0005,1.388
816.00,7.858688,25.02946,0.000040,24.039994,0.0006,1.388
818.00,7.857953,25.02937,0.000040,24.040912,0.0005,1.386
820.00,7.856881,25.02893,0.000040,24.040330,0.0005,1.387
822.00,7.856932,25.02914,0.000040,24.041068,0.0005,1.387
824.00,7.856761,25.03006,0.000040,24.040961,0.0005,1.387
826.00,7.856229,25.02912,0.000039,24.040648,0.0005,1.388
828.00,7.855790,25.02997,0.000038,24.040961,0.0006,1.388
830.00,7.854961,25.03038,0.000037,24.040208,0.0005,1.388
832.00,7.855182,25.03044,0.000039,24.040521,0.0005,1.388
834.00,7.854925,25.02952,0.000039,24.040645,0.0005,1.387
836.00,7.855614,25.02947,0.000038,24.040675,0.0005,1.388
838.00,7.855141,25.02912,0.000039,24.040421,0.0005,1.388
840.00,7.854515,25.03094,0.000039,24.040521,0.0005,1.388
842.00,7.853869,25.03124,0.000038,24.040145,0.0005,1.388
844.00,7.854170,25.03101,0.000038,24.040308,0.0006,1.387
846.00,7.853399,25.03073,0.000039,24.040666,0.0005,1.388
848.00,7.853182,25.03044,0.000039,24.040957,0.0005,1.388
850.00,7.852658,25.03037,0.000039,24.040601,0.0005,1.388
852.00,7.852150,25.03034,0.000040,24.040461,0.0005,1.388
854.00,7.851925,25.03033,0.000039,24.040317,0.0006,1.387
856.00,7.851502,25.03042,0.000039,24.040243,0.0006,1.387
858.00,7.851981,25.03025,0.000039,24.040526,0.0005,1.387
860.00,7.851493,25.02892,0.000039,24.040745,0.0005,1.388
862.00,7.850341,25.02833,0.000039,24.040432,0.0005,1.388
864.00,7.849715,25.02878,0.000038,24.040228,0.0005,1.388
866.00,7.849358,25.02854,0.000040,24.040219,0.0005,1.388
868.00,7.849380,25.02795,0.000039,24.040823,0.0005,1.387
870.00,7.848067,25.02958,0.000040,24.040615,0.0006,1.387
872.00,7.848695,25.02954,0.000040,24.040568,0.0005,1.387
874.00,7.848762,25.02902,0.000040,24.040861,0.0005,1.388
876.00,7.847886,25.02954,0.000039,24.040623,0.0005,1.388
878.00,7.847680,25.02955,0.000039,24.040501,0.0005,1.388
880.00,7.847875,25.02941,0.000039,24.039823,0.0005,1.388
882.00,7.848635,25.02886,0.000039,24.040137,0.0005,1.388
884.00,7.847865,25.02888,0.000039,24.040303,0.0005,1.388
886.00,7.847515,25.02935,0.000039,24.040654,0.0005,1.388
888.00,7.846680,25.03073,0.000039,24.040532,0.0005,1.388
890.00,7.847073,25.03025,0.000039,24.040777,0.0006,1.387
892.00,7.848326,25.03017,0.000040,24.040421,0.0006,1.387
894.00,7.847979,25.03000,0.000039,24.040481,0.0006,1.387
896.00,7.847814,25.02949,0.000040,24.040363,0.0005,1.388
898.00,7.847459,25.02974,0.000039,24.040615,0.0006,1.388
900.00,7.846622,25.02952,0.000038,24.040001,0.0006,1.388
902.00,7.846771,25.02970,0.000038,24.040788,0.0005,1.388
904.00,7.847109,25.03111,0.000040,24.040572,0.0005,1.388
906.00,7.845944,25.03143,0.000039,24.040852,0.0005,1.387
908.00,7.845195,25.03218,0.000040,24.040281,0.0006,1.387
910.00,7.845104,25.03233,0.000039,24.040570,0.0005,1.388
912.00,7.844167,25.03182,0.000041,24.040110,0.0005,1.387
914.00,7.844146,25.03231,0.000041,24.040415,0.0006,1.388
916.00,7.844839,25.03191,0.000039,24.040421,0.0005,1.388
918.00,7.844091,25.03141,0.000039,24.040254,0.0005,1.388
920.00,7.842913,25.03179,0.000040,24.040432,0.0005,1.387
922.00,7.842448,25.03229,0.000039,24.040628,0.0006,1.387
924.00,7.841699,25.03199,0.000039,24.040259,0.0006,1.388
926.00,7.841996,25.03205,0.000039,24.040265,0.0005,1.388
928.00,7.841090,25.03263,0.000039,24.040435,0.0005,1.388
930.00,7.841382,25.03261,0.000039,24.040501,0.0006,1.387
932.00,7.841032,25.03188,0.000040,24.039897,0.0006,1.388
934.00,7.840692,25.03128,0.000040,24.040148,0.0005,1.388
936.00,7.841331,25.03132,0.000040,24.040492,0.0005,1.387
938.00,7.840153,25.03049,0.000040,24.040437,0.0006,1.386
940.00,7.840174,25.03052,0.000040,24.040894,0.0006,1.388
942.00,7.839848,25.03059,0.000039,24.040166,0.0005,1.388
944.00,7.838567,25.03106,0.000039,24.040059,0.0005,1.388
946.00,7.838106,25.03212,0.000040,24.040125,0.0006,1.388
948.00,7.837824,25.03188,0.000039,24.040761,0.0005,1.388
950.00,7.837432,25.03116,0.000038,24.040941,0.0006,1.387
952.00,7.838188,25.03167,0.000039,24.040575,0.0005,1.388
954.00,7.838529,25.03277,0.000041,24.040019,0.0005,1.388
956.00,7.838074,25.03305,0.000041,24.040408,0.0005,1.388
958.00,7.837746,25.03309,0.000039,24.039677,0.0005,1.388
960.00,7.836472,25.03387,0.000039,24.039892,0.0006,1.388
962.00,7.835488,25.03283,0.000038,24.040183,0.0005,1.388
964.00,7.835141,25.03171,0.000039,24.040968,0.0006,1.388
966.00,7.835502,25.03180,0.000039,24.040410,0.0005,1.389
968.00,7.835523,25.03235,0.000039,24.041139,0.0005,1.388
970.00,7.835755,25.03148,0.000040,24.040379,0.0005,1.388
972.00,7.836349,25.03176,0.000039,24.040486,0.0005,1.387
974.00,7.836474,25.03197,0.000039,24.040650,0.0005,1.387
976.00,7.837363,25.03161,0.000040,24.039839,0.0005,1.387
978.00,7.837127,25.03176,0.000040,24.039988,0.0005,1.388
980.00,7.836157,25.03101,0.000040,24.040601,0.0005,1.388
982.00,7.835536,25.03105,0.000039,24.039897,0.0005,1.388
984.00,7.835263,25.03102,0.000038,24.040201,0.0005,1.388
986.00,7.834259,25.03164,0.000039,24.040843,0.0005,1.388
988.00,7.833745,25.03164,0.000040,24.040835,0.0005,1.388
990.00,7.833480,25.03112,0.000041,24.039839,0.0005,1.387
992.00,7.832238,25.03134,0.000040,24.039448,0.0005,1.388
994.00,7.832388,25.03195,0.000039,24.040064,0.0005,1.387
996.00,7.832977,25.03270,0.000040,24.040632,0.0005,1.388
998.00,7.833435,25.03244,0.000040,24.039741,0.0005,1.387
1000.00,7.833433,25.03250,0.000040,24.040485,0.0005,1.388
1002.00,7.833065,25.03281,0.000039,24.040945,0.0005,1.388
1004.00,7.831480,25.03237,0.000039,24.040383,0.0005,1.388
1006.00,7.830289,25.03245,0.000038,24.040121,0.0005,1.388
1008.00,7.830718,25.03254,0.000039,24.040901,0.0005,1.388
1010.00,7.830913,25.03169,0.000040,24.040095,0.0005,1.387
1012.00,7.829977,25.03205,0.000040,24.040263,0.0005,1.388
1014.00,7.829236,25.03194,0.000040,24.040115,0.0005,1.388
1016.00,7.828613,25.03164,0.000039,24.040419,0.0005,1.388
1018.00,7.829340,25.03181,0.000039,24.039944,0.0005,1.388
1020.00,7.829398,25.03135,0.000040,24.040075,0.0005,1.388
1022.00,7.828804,25.03110,0.000040,24.039983,0.0006,1.387
1024.00,7.828198,25.03040,0.000040,24.039526,0.0006,1.388
1026.00,7.828082,25.03141,0.000038,24.039975,0.0006,1.389
1028.00,7.828404,25.03116,0.000040,24.040419,0.0005,1.388
1030.00,7.829200,25.03082,0.000040,24.040024,0.0005,1.388
1032.00,7.828215,25.03042,0.000039,24.039950,0.0005,1.388
1034.00,7.827109,25.03036,0.000038,24.040141,0.0005,1.388
1036.00,7.826891,25.03089,0.000039,24.040759,0.0005,1.388
1038.00,7.827295,25.03064,0.000039,24.040266,0.0005,1.388
1040.00,7.827092,25.03013,0.000040,24.040441,0.0005,1.388
1042.00,7.826101,25.03057,0.000040,24.040128,0.0005,1.388
1044.00,7.826004,25.03012,0.000040,24.039894,0.0005,1.388
1046.00,7.825708,25.03074,0.000039,24.040234,0.0005,1.388
1048.00,7.825745,25.03030,0.000039,24.040635,0.0005,1.388
1050.00,7.825639,25.03066,0.000038,24.040450,0.0005,1.389
1052.00,7.826266,25.03030,0.000038,24.040163,0.0005,1.389
1054.00,7.825985,25.03073,0.000038,24.040252,0.0006,1.389
1056.00,7.825853,25.03066,0.000038,24.040054,0.0005,1.388
1058.00,7.825828,25.03045,0.000038,24.040086,0.0006,1.388
1060.00,7.824811,25.03084,0.000039,24.040150,0.0005,1.388
1062.00,7.824483,25.03025,0.000040,24.040637,0.0005,1.388
1064.00,7.825191,25.03009,0.000041,24.041117,0.0005,1.388
1066.00,7.825180,25.03021,0.000040,24.040465,0.0005,1.389
1068.00,7.824510,25.03089,0.000039,24.040819,0.0005,1.389
1070.00,7.824425,25.03169,0.000039,24.041157,0.0005,1.389
1072.00,7.824121,25.03181,0.000039,24.039912,0.0005,1.388
1074.00,7.822703,25.03142,0.000039,24.040121,0.0005,1.388
1076.00,7.822029,25.03124,0.000039,24.040381,0.0005,1.388
1078.00,7.822461,25.03140,0.000039,24.041057,0.0005,1.389
1080.00,7.822422,25.03125,0.000040,24.041046,0.0006,1.389
1082.00,7.821990,25.03139,0.000040,24.040505,0.0006,1.388
1084.00,7.822310,25.03043,0.000039,24.040595,0.0006,1.389
1086.00,7.821965,25.03049,0.000039,24.041101,0.0005,1.389
1088.00,7.822540,25.03067,0.000039,24.040872,0.0005,1.389
1090.00,7.820568,25.03118,0.000039,24.040341,0.0006,1.389
1092.00,7.820015,25.03127,0.000039,24.041263,0.0006,1.388
1094.00,7.820391,25.03156,0.000039,24.040601,0.0005,1.388
1096.00,7.820071,25.03146,0.000039,24.040359,0.0005,1.389
1098.00,7.819005,25.03124,0.000038,24.040419,0.0005,1.389
1100.00,7.819656,25.03153,0.000038,24.039777,0.0005,1.389
1102.00,7.819570,25.03188,0.000039,24.039895,0.0005,1.388
1104.00,7.820077,25.03174,0.000040,24.040565,0.0005,1.389
1106.00,7.819363,25.03160,0.000039,24.040366,0.0005,1.389
1108.00,7.818979,25.03158,0.000039,24.040359,0.0006,1.389
1110.00,7.818860,25.03197,0.000040,24.040348,0.0005,1.389
1112.00,7.818894,25.03199,0.000039,24.040510,0.0005,1.389
1114.00,7.819365,25.03146,0.000039,24.040263,0.0005,1.389
1116.00,7.819037,25.03137,0.000039,24.040408,0.0005,1.389
1118.00,7.818184,25.03170,0.000040,24.039957,0.0006,1.388
1120.00,7.818571,25.03156,0.000040,24.040985,0.0006,1.389
1122.00,7.818254,25.03145,0.000039,24.041617,0.0005,1.389
1124.00,7.818153,25.03056,0.000038,24.041488,0.0006,1.390
1126.00,7.817925,25.03119,0.000038,24.040877,0.0005,1.389
1128.00,7.818094,25.03188,0.000038,24.040015,0.0005,1.389
1130.00,7.818506,25.03134,0.000039,24.040546,0.0006,1.389
1132.00,7.817393,25.03113,0.000040,24.040086,0.0006,1.389
1134.00,7.816716,25.03061,0.000039,24.040530,0.0006,1.389
1136.00,7.816690,25.03059,0.000039,24.040394,0.0005,1.389
1138.00,7.816219,25.03154,0.000039,24.039872,0.0005,1.389
1140.00,7.815663,25.03182,0.000038,24.040328,0.0005,1.390
1142.00,7.815557,25.03143,0.000038,24.040517,0.0006,1.389
1144.00,7.815051,25.03092,0.000039,24.039774,0.0006,1.389
1146.00,7.814871,25.03161,0.000039,24.040426,0.0005,1.390
1148.00,7.813835,25.03106,0.000039,24.040201,0.0005,1.390
1150.00,7.813181,25.03271,0.000039,24.040386,0.0005,1.389
1152.00,7.812430,25.03123,0.000040,24.040595,0.0005,1.389
1154.00,7.813148,25.03135,0.000040,24.041257,0.0005,1.390
1156.00,7.813145,25.03182,0.000039,24.040841,0.0006,1.389
1158.00,7.812658,25.03148,0.000040,24.040279,0.0006,1.389
1160.00,7.812146,25.03140,0.000041,24.039939,0.0005,1.389
1162.00,7.812499,25.03077,0.000041,24.040681,0.0005,1.389
1164.00,7.814226,25.03123,0.000038,24.040114,0.0005,1.390
1166.00,7.814003,25.03093,0.000039,24.040023,0.0006,1.389
1168.00,7.813296,25.03137,0.000039,24.039772,0.0005,1.389
1170.00,7.813273,25.03161,0.000039,24.041286,0.0005,1.389
1172.00,7.813143,25.03194,0.000041,24.040659,0.0005,1.389
1174.00,7.812296,25.03246,0.000040,24.040532,0.0005,1.389
1176.00,7.810912,25.03181,0.000040,24.039999,0.0005,1.389
1178.00,7.809365,25.03098,0.000039,24.040552,0.0006,1.389
1180.00,7.809342,25.03052,0.000039,24.040914,0.0005,1.390
1182.00,7.810715,25.03060,0.000039,24.039830,0.0005,1.390
1184.00,7.809708,25.03014,0.000039,24.039815,0.0006,1.390
1186.00,7.809368,25.03084,0.000039,24.040319,0.0006,1.389
1188.00,7.809538,25.03146,0.000040,24.040257,0.0005,1.389
1190.00,7.809498,25.03116,0.000038,24.041026,0.0005,1.389
1192.00,7.809035,25.03169,0.000039,24.040168,0.0005,1.389
1194.00,7.808918,25.03188,0.000039,24.040994,0.0005,1.390
1196.00,7.809068,25.03095,0.000039,24.041094,0.0005,1.390
1198.00,7.809026,25.03160,0.000039,24.040881,0.0005,1.389
1200.00,7.808529,25.03186,0.000041,24.040359,0.0005,1.389
@2,12.0000,24.0
1202.00,7.808239,25.03174,0.000039,24.040014,0.0005,1.389
1204.00,7.807278,25.03077,0.000039,24.040252,0.0006,1.389
1206.00,7.802734,25.03092,0.000040,24.040272,0.0005,1.389
1208.00,7.793232,25.03092,0.000040,24.040855,0.0006,1.390
1210.00,7.772205,25.03159,0.000040,24.040057,0.0005,1.389
1212.00,7.734065,25.03208,0.000040,24.040212,0.0005,1.390
1214.00,7.691003,25.03212,0.000040,24.040079,0.0006,1.389
1216.00,7.653185,25.03177,0.000041,24.040477,0.0005,1.390
1218.00,7.620355,25.03211,0.000039,24.040665,0.0005,1.390
1220.00,7.593476,25.03222,0.000038,24.040070,0.0005,1.391
1222.00,7.573882,25.03149,0.000038,24.040495,0.0005,1.391
1224.00,7.560324,25.03127,0.000037,24.039666,0.0006,1.391
1226.00,7.551414,25.03106,0.000039,24.039723,0.0005,1.392
1228.00,7.548168,25.03049,0.000038,24.040868,0.0006,1.391
1230.00,7.552920,25.03124,0.000038,24.039428,0.0005,1.392
1232.00,7.568020,25.03123,0.000037,24.039539,0.0005,1.391
1234.00,7.590304,25.03096,0.000037,24.040257,0.0005,1.391
1236.00,7.608429,25.03067,0.000037,24.040750,0.0005,1.392
1238.00,7.621042,25.03110,0.000038,24.040072,0.0005,1.391
1240.00,7.631811,25.03128,0.000039,24.040630,0.0005,1.390
1242.00,7.639936,25.03173,0.000041,24.039952,0.0005,1.391
1244.00,7.645732,25.03331,0.000040,24.040730,0.0005,1.390
1246.00,7.650516,25.03241,0.000040,24.041046,0.0005,1.390
1248.00,7.654091,25.03270,0.000040,24.040817,0.0006,1.390
1250.00,7.659771,25.03244,0.000041,24.039915,0.0006,1.391
1252.00,7.665941,25.03193,0.000041,24.040255,0.0006,1.390
1254.00,7.673955,25.03207,0.000041,24.040303,0.0005,1.390
1256.00,7.681798,25.03147,0.000041,24.040910,0.0005,1.390
1258.00,7.690865,25.03144,0.000040,24.040801,0.0006,1.391
1260.00,7.698685,25.03186,0.000041,24.041054,0.0006,1.391
1262.00,7.707706,25.03198,0.000040,24.040315,0.0006,1.390
1264.00,7.716825,25.03041,0.000039,24.040394,0.0005,1.391
1266.00,7.724980,25.03076,0.000039,24.040223,0.0006,1.390
1268.00,7.731575,25.03105,0.000039,24.040375,0.0005,1.388
1270.00,7.738465,25.03089,0.000040,24.040588,0.0005,1.390
1272.00,7.745471,25.03076,0.000039,24.039554,0.0005,1.390
1274.00,7.751704,25.03131,0.000040,24.040397,0.0005,1.391
1276.00,7.756932,25.02983,0.000039,24.040732,0.0006,1.391
1278.00,7.761462,25.02989,0.000038,24.040221,0.0005,1.390
1280.00,7.766636,25.02939,0.000039,24.040935,0.0005,1.390
1282.00,7.770387,25.02893,0.000040,24.040692,0.0006,1.390
1284.00,7.774550,25.02915,0.000039,24.040610,0.0005,1.390
1286.00,7.778042,25.02848,0.000040,24.040466,0.0006,1.390
1288.00,7.780477,25.02937,0.000040,24.040726,0.0006,1.390
1290.00,7.783703,25.02970,0.000040,24.040979,0.0006,1.390
1292.00,7.786619,25.03015,0.000040,24.040563,0.0006,1.391
1294.00,7.788396,25.03070,0.000041,24.040397,0.0005,1.390
1296.00,7.790374,25.03049,0.000041,24.039995,0.0005,1.391
1298.00,7.791523,25.03069,0.000041,24.040794,0.0005,1.390
1300.00,7.793096,25.03145,0.000040,24.041494,0.0006,1.390
1302.00,7.793899,25.03065,0.000039,24.040157,0.0006,1.390
1304.00,7.794307,25.03071,0.000040,24.040823,0.0006,1.391
1306.00,7.795478,25.03054,0.000039,24.041010,0.0006,1.390
1308.00,7.796935,25.03058,0.000041,24.041074,0.0006,1.390
1310.00,7.797902,25.03138,0.000040,24.040728,0.0006,1.390
1312.00,7.797568,25.03168,0.000040,24.040106,0.0005,1.390
1314.00,7.798044,25.03097,0.000040,24.040985,0.0005,1.390
1316.00,7.798288,25.03170,0.000040,24.041266,0.0005,1.390
1318.00,7.798478,25.03104,0.000039,24.039750,0.0005,1.390
1320.00,7.798282,25.03205,0.000039,24.039897,0.0006,1.391
1322.00,7.798100,25.03151,0.000039,24.041359,0.0005,1.391
1324.00,7.797917,25.03113,0.000040,24.040588,0.0006,1.390
1326.00,7.797102,25.03203,0.000040,24.040692,0.0005,1.391
1328.00,7.795518,25.03170,0.000039,24.041052,0.0005,1.391
1330.00,7.795724,25.03116,0.000039,24.040103,0.0006,1.391
1332.00,7.796074,25.03108,0.000040,24.040099,0.0005,1.391
1334.00,7.795932,25.03144,0.000039,24.040637,0.0005,1.390
1336.00,7.795734,25.03215,0.000039,24.040883,0.0006,1.390
1338.00,7.794586,25.03256,0.000041,24.040537,0.0005,1.391
1340.00,7.793945,25.03242,0.000040,24.040363,0.0005,1.391
1342.00,7.794142,25.03164,0.000039,24.041336,0.0005,1.391
1344.00,7.794116,25.03175,0.000040,24.040590,0.0005,1.390
1346.00,7.793552,25.03163,0.000040,24.040905,0.0005,1.391
1348.00,7.793290,25.03258,0.000040,24.040334,0.0006,1.390
1350.00,7.793118,25.03195,0.000040,24.040614,0.0006,1.391
1352.00,7.792940,25.03216,0.000039,24.040530,0.0006,1.391
1354.00,7.793406,25.03153,0.000038,24.040890,0.0005,1.390
1356.00,7.792780,25.03175,0.000040,24.041034,0.0006,1.390
1358.00,7.791804,25.03281,0.000040,24.040265,0.0006,1.390
1360.00,7.791011,25.03334,0.000039,24.040703,0.0006,1.390
1362.00,7.790408,25.03359,0.000040,24.040250,0.0006,1.392
1364.00,7.789605,25.03301,0.000039,24.039601,0.0006,1.391
1366.00,7.789778,25.03246,0.000040,24.040875,0.0005,1.391
1368.00,7.791093,25.03302,0.000040,24.041376,0.0006,1.391
1370.00,7.790557,25.03300,0.000040,24.040061,0.0006,1.391
1372.00,7.788920,25.03401,0.000040,24.040432,0.0006,1.391
1374.00,7.788152,25.03240,0.000040,24.040601,0.0006,1.391
1376.00,7.788390,25.03213,0.000039,24.040839,0.0006,1.391
1378.00,7.787514,25.03170,0.000040,24.041232,0.0006,1.390
1380.00,7.787175,25.03208,0.000040,24.040443,0.0006,1.391
1382.00,7.786583,25.03260,0.000039,24.039939,0.0006,1.391
1384.00,7.786856,25.03247,0.000039,24.040270,0.0006,1.391
1386.00,7.786442,25.03158,0.000039,24.040603,0.0006,1.392
1388.00,7.786746,25.03137,0.000040,24.039797,0.0005,1.391
1390.00,7.786637,25.03155,0.000040,24.040399,0.0005,1.391
1392.00,7.786932,25.03180,0.000040,24.040765,0.0005,1.392
1394.00,7.786930,25.03099,0.000040,24.040792,0.0005,1.391
1396.00,7.786735,25.03152,0.000040,24.040692,0.0006,1.391
1398.00,7.786737,25.03106,0.000040,24.039879,0.0006,1.392
1400.00,7.787379,25.03102,0.000039,24.040725,0.0005,1.391
1402.00,7.786948,25.03072,0.000040,24.041115,0.0005,1.391
1404.00,7.786241,25.03020,0.000039,24.040912,0.0006,1.391
1406.00,7.786272,25.02968,0.000039,24.040145,0.0005,1.391
1408.00,7.786935,25.03085,0.000041,24.039906,0.0005,1.391
1410.00,7.787676,25.03146,0.000041,24.039915,0.0005,1.391
1412.00,7.787322,25.03129,0.000040,24.039841,0.0005,1.391
1414.00,7.786229,25.03073,0.000039,24.040679,0.0006,1.391
1416.00,7.785572,25.03090,0.000039,24.039815,0.0005,1.391
1418.00,7.784781,25.03035,0.000040,24.040405,0.0005,1.391
1420.00,7.784005,25.03186,0.000039,24.040674,0.0005,1.391
1422.00,7.784178,25.03201,0.000040,24.039872,0.0006,1.391
1424.00,7.784406,25.03229,0.000039,24.040263,0.0005,1.392
1426.00,7.783811,25.03200,0.000039,24.039948,0.0005,1.392
1428.00,7.783559,25.03164,0.000039,24.040623,0.0005,1.391
1430.00,7.784644,25.03192,0.000039,24.040606,0.0005,1.391
1432.00,7.784130,25.03170,0.000039,24.040232,0.0005,1.391
1434.00,7.783861,25.03154,0.000040,24.040445,0.0005,1.391
1436.00,7.783941,25.03216,0.000040,24.040605,0.0005,1.392
1438.00,7.784435,25.03203,0.000039,24.040461,0.0006,1.391
1440.00,7.784286,25.03181,0.000038,24.040785,0.0006,1.392
1442.00,7.784208,25.03266,0.000040,24.039523,0.0006,1.392
1444.00,7.783999,25.03247,0.000040,24.040566,0.0006,1.391
1446.00,7.782874,25.03256,0.000041,24.040694,0.0006,1.392
1448.00,7.782845,25.03232,0.000041,24.040685,0.0006,1.392
1450.00,7.783051,25.03320,0.000040,24.040915,0.0006,1.392
1452.00,7.782750,25.03344,0.000039,24.041308,0.0005,1.391
1454.00,7.782252,25.03332,0.000039,24.040181,0.0005,1.391
1456.00,7.782327,25.03296,0.000040,24.040399,0.0005,1.391
1458.00,7.781913,25.03222,0.000040,24.040505,0.0006,1.391
1460.00,7.781546,25.03241,0.000040,24.040677,0.0006,1.391
1462.00,7.781304,25.03300,0.000039,24.040332,0.0005,1.392
1464.00,7.780683,25.03371,0.000041,24.040135,0.0006,1.392
1466.00,7.780203,25.03362,0.000039,24.039868,0.0006,1.391
1468.00,7.780016,25.03302,0.000039,24.041059,0.0006,1.391
1470.00,7.779808,25.03365,0.000038,24.041377,0.0006,1.392
1472.00,7.778677,25.03358,0.000039,24.040997,0.0006,1.392
1474.00,7.778310,25.03403,0.000040,24.040535,0.0005,1.392
1476.00,7.779008,25.03396,0.000041,24.041125,0.0005,1.392
1478.00,7.778377,25.03416,0.000039,24.041021,0.0006,1.392
1480.00,7.778051,25.03307,0.000040,24.040817,0.0006,1.392
1482.00,7.777620,25.03389,0.000039,24.039970,0.0006,1.391
1484.00,7.776968,25.03498,0.000037,24.040746,0.0006,1.392
1486.00,7.777587,25.03494,0.000038,24.041132,0.0005,1.392
1488.00,7.777064,25.03390,0.000038,24.040492,0.0005,1.392
1490.00,7.776737,25.03404,0.000039,24.040975,0.0006,1.391
1492.00,7.777016,25.03323,0.000040,24.040163,0.0006,1.391
1494.00,7.776777,25.03344,0.000040,24.039703,0.0006,1.391
1496.00,7.776626,25.03323,0.000040,24.040090,0.0006,1.392
1498.00,7.776297,25.03395,0.000038,24.040912,0.0006,1.392
1500.00,7.776534,25.03319,0.000040,24.040481,0.0006,1.392
1502.00,7.776531,25.03373,0.000038,24.040739,0.0006,1.391
1504.00,7.776029,25.03373,0.000040,24.040528,0.0006,1.391
1506.00,7.776545,25.03388,0.000040,24.040777,0.0006,1.391
1508.00,7.776136,25.03449,0.000038,24.040132,0.0006,1.393
1510.00,7.775898,25.03398,0.000038,24.040706,0.0005,1.392
1512.00,7.776261,25.03406,0.000039,24.040685,0.0005,1.392
1514.00,7.776617,25.03406,0.000038,24.040119,0.0006,1.392
1516.00,7.775870,25.03370,0.000038,24.040506,0.0005,1.392
1518.00,7.774970,25.03347,0.000037,24.040770,0.0005,1.392
1520.00,7.774335,25.03381,0.000038,24.040610,0.0005,1.392
1522.00,7.774267,25.03377,0.000040,24.040352,0.0006,1.392
1524.00,7.774947,25.03365,0.000040,24.040497,0.0006,1.392
1526.00,7.774757,25.03245,0.000039,24.040615,0.0005,1.392
1528.00,7.774740,25.03286,0.000040,24.040319,0.0006,1.391
1530.00,7.774424,25.03296,0.000039,24.040648,0.0005,1.392
1532.00,7.774082,25.03283,0.000040,24.041166,0.0006,1.392
1534.00,7.773926,25.03314,0.000038,24.041059,0.0005,1.392
1536.00,7.773608,25.03215,0.000039,24.040839,0.0006,1.392
1538.00,7.773169,25.03148,0.000039,24.040148,0.0006,1.393
1540.00,7.774086,25.03143,0.000039,24.039526,0.0005,1.392
1542.00,7.773261,25.03204,0.000039,24.040657,0.0005,1.392
1544.00,7.773631,25.03277,0.000039,24.040477,0.0005,1.392
1546.00,7.774253,25.03248,0.000039,24.040595,0.0005,1.393
1548.00,7.773559,25.03277,0.000038,24.040634,0.0005,1.392
1550.00,7.772423,25.03225,0.000040,24.041005,0.0006,1.392
1552.00,7.773269,25.03208,0.000040,24.040403,0.0006,1.392
1554.00,7.772374,25.03153,0.000040,24.041126,0.0005,1.393
1556.00,7.771703,25.03185,0.000039,24.040143,0.0006,1.392
1558.00,7.772622,25.03273,0.000040,24.039468,0.0006,1.392
1560.00,7.772891,25.03291,0.000039,24.039623,0.0005,1.393
1562.00,7.773229,25.03258,0.000040,24.040743,0.0005,1.393
1564.00,7.772550,25.03293,0.000038,24.040950,0.0005,1.393
1566.00,7.771183,25.03330,0.000039,24.040266,0.0005,1.393
1568.00,7.770695,25.03328,0.000039,24.039830,0.0006,1.393
1570.00,7.770467,25.03337,0.000040,24.040117,0.0006,1.392
1572.00,7.770501,25.03265,0.000040,24.040672,0.0006,1.392
1574.00,7.771077,25.03264,0.000038,24.040015,0.0005,1.393
1576.00,7.771051,25.03332,0.000040,24.040159,0.0006,1.393
1578.00,7.771242,25.03311,0.000039,24.039855,0.0005,1.393
1580.00,7.770885,25.03301,0.000038,24.040234,0.0005,1.393
1582.00,7.770689,25.03321,0.000040,24.039543,0.0005,1.392
1584.00,7.770128,25.03283,0.000040,24.039937,0.0006,1.393
1586.00,7.770485,25.03432,0.000040,24.040026,0.0005,1.393
1588.00,7.769839,25.03379,0.000039,24.041030,0.0006,1.393
1590.00,7.769892,25.03312,0.000039,24.040388,0.0006,1.393
1592.00,7.769798,25.03407,0.000040,24.040485,0.0006,1.393
1594.00,7.769060,25.03394,0.000039,24.040652,0.0005,1.393
1596.00,7.769187,25.03324,0.000038,24.040688,0.0005,1.393
1598.00,7.769570,25.03414,0.000041,24.040381,0.0005,1.393
1600.00,7.769947,25.03388,0.000040,24.040617,0.0006,1.393
1602.00,7.769345,25.03380,0.000039,24.040659,0.0006,1.394
1604.00,7.768761,25.03444,0.000041,24.039994,0.0005,1.393
1606.00,7.769478,25.03370,0.000040,24.039804,0.0006,1.393
1608.00,7.769033,25.03342,0.000040,24.040383,0.0006,1.393
1610.00,7.768421,25.03423,0.000040,24.040766,0.0006,1.393
1612.00,7.767472,25.03480,0.000040,24.040414,0.0006,1.393
1614.00,7.768220,25.03435,0.000039,24.039994,0.0006,1.393
1616.00,7.768077,25.03356,0.000039,24.041323,0.0006,1.393
1618.00,7.767311,25.03277,0.000040,24.039872,0.0006,1.393
1620.00,7.768324,25.03366,0.000039,24.040083,0.0006,1.393
1622.00,7.769290,25.03435,0.000042,24.040083,0.0005,1.393
1624.00,7.768600,25.03362,0.000039,24.040179,0.0005,1.393
1626.00,7.768021,25.03457,0.000039,24.040823,0.0006,1.393
1628.00,7.766801,25.03483,0.000040,24.040381,0.0005,1.393
1630.00,7.766317,25.03436,0.000040,24.040446,0.0006,1.393
1632.00,7.766811,25.03459,0.000040,24.040314,0.0005,1.393
1634.00,7.766272,25.03388,0.000040,24.040374,0.0005,1.393
1636.00,7.766436,25.03426,0.000039,24.040110,0.0005,1.393
1638.00,7.766858,25.03395,0.000039,24.040590,0.0005,1.394
1640.00,7.766472,25.03485,0.000038,24.040555,0.0005,1.394
1642.00,7.766202,25.03378,0.000038,24.041174,0.0005,1.393
1644.00,7.766157,25.03350,0.000040,24.040270,0.0006,1.392
1646.00,7.764854,25.03379,0.000041,24.040526,0.0006,1.393
1648.00,7.764441,25.03344,0.000042,24.040052,0.0005,1.393
1650.00,7.765486,25.03333,0.000039,24.040383,0.0005,1.393
1652.00,7.765194,25.03443,0.000038,24.040855,0.0005,1.392
1654.00,7.765438,25.03453,0.000039,24.041068,0.0006,1.393
1656.00,7.765444,25.03499,0.000040,24.040546,0.0006,1.393
1658.00,7.765354,25.03443,0.000039,24.040481,0.0006,1.393
1660.00,7.765522,25.03440,0.000040,24.040421,0.0006,1.393
1662.00,7.765557,25.03398,0.000040,24.040043,0.0005,1.394
1664.00,7.765017,25.03395,0.000039,24.039877,0.0006,1.394
1666.00,7.765063,25.03468,0.000039,24.040050,0.0006,1.393
1668.00,7.764890,25.03445,0.000038,24.040630,0.0006,1.394
1670.00,7.764237,25.03359,0.000040,24.040145,0.0006,1.394
1672.00,7.763825,25.03482,0.000039,24.039748,0.0005,1.393
1674.00,7.763607,25.03426,0.000040,24.040063,0.0006,1.393
1676.00,7.763131,25.03518,0.000039,24.040625,0.0006,1.393
1678.00,7.763214,25.03454,0.000039,24.040145,0.0005,1.393
1680.00,7.763550,25.03392,0.000039,24.040139,0.0005,1.394
1682.00,7.763564,25.03429,0.000040,24.040717,0.0005,1.394
1684.00,7.763237,25.03503,0.000040,24.040577,0.0005,1.393
1686.00,7.762863,25.03423,0.000040,24.040781,0.0005,1.393
1688.00,7.762233,25.03358,0.000038,24.040501,0.0006,1.393
1690.00,7.762943,25.03370,0.000039,24.040645,0.0006,1.393
1692.00,7.762699,25.03379,0.000040,24.041237,0.0005,1.393
1694.00,7.762142,25.03402,0.000040,24.040225,0.0006,1.394
1696.00,7.762031,25.03393,0.000039,24.040328,0.0006,1.394
1698.00,7.762281,25.03380,0.000039,24.040210,0.0006,1.394
1700.00,7.762164,25.03458,0.000041,24.040435,0.0006,1.393
1702.00,7.762024,25.03438,0.000040,24.040832,0.0005,1.393
1704.00,7.761726,25.03467,0.000041,24.040728,0.0006,1.393
1706.00,7.762110,25.03488,0.000040,24.040775,0.0005,1.394
1708.00,7.761978,25.03512,0.000040,24.040152,0.0006,1.394
1710.00,7.762573,25.03482,0.000040,24.040159,0.0006,1.394
1712.00,7.763503,25.03404,0.000040,24.039572,0.0005,1.394
1714.00,7.763006,25.03471,0.000040,24.040363,0.0006,1.394
1716.00,7.761949,25.03472,0.000040,24.039774,0.0006,1.394
1718.00,7.761508,25.03503,0.000039,24.039948,0.0006,1.394
1720.00,7.761205,25.03440,0.000040,24.039823,0.0006,1.394
1722.00,7.761226,25.03440,0.000039,24.040463,0.0005,1.394
1724.00,7.760954,25.03493,0.000039,24.040448,0.0006,1.394
1726.00,7.760580,25.03448,0.000040,24.040923,0.0005,1.394
1728.00,7.759812,25.03484,0.000039,24.040328,0.0006,1.394
1730.00,7.759660,25.03531,0.000039,24.040888,0.0006,1.394
1732.00,7.760656,25.03457,0.000040,24.040203,0.0005,1.393
1734.00,7.760821,25.03496,0.000039,24.040150,0.0006,1.394
1736.00,7.760417,25.03493,0.000040,24.040305,0.0006,1.394
1738.00,7.760240,25.03453,0.000039,24.040181,0.0005,1.394
1740.00,7.759851,25.03372,0.000039,24.040434,0.0005,1.395
1742.00,7.760271,25.03358,0.000040,24.040548,0.0005,1.394
1744.00,7.760150,25.03406,0.000040,24.040094,0.0005,1.394
1746.00,7.759476,25.03413,0.000038,24.040777,0.0006,1.394
1748.00,7.758830,25.03353,0.000038,24.040965,0.0006,1.394
1750.00,7.759208,25.03284,0.000040,24.040410,0.0005,1.394
1752.00,7.759404,25.03319,0.000040,24.040872,0.0005,1.394
1754.00,7.758721,25.03316,0.000039,24.040730,0.0005,1.394
1756.00,7.758900,25.03203,0.000040,24.041083,0.0006,1.394
1758.00,7.758633,25.03253,0.000040,24.040228,0.0006,1.393
1760.00,7.758005,25.03369,0.000039,24.040574,0.0006,1.394
1762.00,7.757726,25.03263,0.000040,24.041137,0.0006,1.394
1764.00,7.757650,25.03299,0.000040,24.040661,0.0005,1.394
1766.00,7.757575,25.03389,0.000040,24.040250,0.0005,1.394
1768.00,7.757450,25.03408,0.000039,24.040270,0.0006,1.394
1770.00,7.758267,25.03421,0.000040,24.040019,0.0005,1.395
1772.00,7.758347,25.03392,0.000039,24.040508,0.0006,1.395
1774.00,7.757328,25.03364,0.000039,24.040555,0.0005,1.394
1776.00,7.758537,25.03440,0.000040,24.040625,0.0006,1.394
1778.00,7.757636,25.03346,0.000039,24.040339,0.0006,1.394
1780.00,7.756958,25.03293,0.000040,24.040119,0.0005,1.394
1782.00,7.757172,25.03242,0.000039,24.040232,0.0006,1.395
1784.00,7.757199,25.03231,0.000039,24.040121,0.0006,1.395
1786.00,7.757143,25.03256,0.000040,24.039919,0.0006,1.394
1788.00,7.756893,25.03283,0.000040,24.040379,0.0006,1.394
1790.00,7.756232,25.03347,0.000039,24.040177,0.0006,1.395
1792.00,7.756897,25.03273,0.000039,24.040415,0.0006,1.394
1794.00,7.756480,25.03239,0.000040,24.041165,0.0006,1.395
1796.00,7.757024,25.03239,0.000040,24.040597,0.0005,1.394
1798.00,7.757059,25.03276,0.000040,24.040694,0.0005,1.394
1800.00,7.755761,25.03216,0.000040,24.039837,0.0005,1.394
@3,12.0000,24.0
1802.00,7.755270,25.03241,0.000039,24.040321,0.0006,1.395
1804.00,7.753156,25.03172,0.000040,24.040425,0.0006,1.394
1806.00,7.746042,25.03201,0.000039,24.040674,0.0005,1.394
1808.00,7.730014,25.03209,0.000040,24.040399,0.0005,1.393
1810.00,7.699647,25.03187,0.000041,24.040255,0.0005,1.393
1812.00,7.665955,25.03232,0.000042,24.040472,0.0006,1.394
1814.00,7.637614,25.03123,0.000041,24.040959,0.0006,1.395
1816.00,7.613689,25.03178,0.000039,24.040268,0.0005,1.395
1818.00,7.593715,25.03195,0.000039,24.040852,0.0006,1.395
1820.00,7.577340,25.03250,0.000038,24.040275,0.0006,1.396
1822.00,7.565272,25.03249,0.000038,24.041141,0.0006,1.396
1824.00,7.555294,25.03256,0.000038,24.040128,0.0006,1.395
1826.00,7.546096,25.03228,0.000040,24.040455,0.0006,1.395
1828.00,7.540109,25.03178,0.000038,24.040785,0.0005,1.396
1830.00,7.540002,25.03303,0.000040,24.040292,0.0006,1.396
1832.00,7.548912,25.03350,0.000039,24.040575,0.0006,1.397
1834.00,7.564655,25.03210,0.000039,24.040190,0.0005,1.396
1836.00,7.580689,25.03183,0.000040,24.040928,0.0006,1.396
1838.00,7.593063,25.03269,0.000040,24.040297,0.0006,1.396
1840.00,7.602209,25.03183,0.000040,24.040634,0.0006,1.395
1842.00,7.610705,25.03192,0.000040,24.040670,0.0005,1.395
1844.00,7.617544,25.03292,0.000041,24.040754,0.0005,1.394
1846.00,7.623494,25.03279,0.000041,24.039997,0.0006,1.395
1848.00,7.628281,25.03248,0.000040,24.040512,0.0005,1.395
1850.00,7.632363,25.03276,0.000041,24.039903,0.0006,1.395
1852.00,7.636997,25.03257,0.000041,24.040510,0.0006,1.395
1854.00,7.644173,25.03264,0.000040,24.039814,0.0005,1.395
1856.00,7.651820,25.03262,0.000039,24.040279,0.0006,1.396
1858.00,7.659684,25.03246,0.000039,24.040459,0.0006,1.395
1860.00,7.667549,25.03234,0.000040,24.040505,0.0005,1.395
1862.00,7.674845,25.03228,0.000040,24.041005,0.0006,1.395
1864.00,7.681801,25.03255,0.000040,24.041376,0.0006,1.395
1866.00,7.688675,25.03273,0.000040,24.040741,0.0006,1.395
1868.00,7.695422,25.03266,0.000041,24.040514,0.0006,1.395
1870.00,7.701457,25.03318,0.000039,24.040428,0.0006,1.395
1872.00,7.707539,25.03311,0.000041,24.041119,0.0006,1.395
1874.00,7.712006,25.03321,0.000041,24.040775,0.0005,1.395
1876.00,7.715004,25.03264,0.000040,24.040690,0.0006,1.395
1878.00,7.719493,25.03233,0.000040,24.040437,0.0005,1.395
1880.00,7.723581,25.03222,0.000040,24.041079,0.0006,1.396
1882.00,7.726751,25.03245,0.000040,24.041279,0.0006,1.396
1884.00,7.730382,25.03256,0.000039,24.040812,0.0005,1.395
1886.00,7.733388,25.03306,0.000039,24.040405,0.0006,1.395
1888.00,7.735464,25.03259,0.000039,24.040125,0.0006,1.395
1890.00,7.737210,25.03261,0.000039,24.039695,0.0006,1.396
1892.00,7.738743,25.03225,0.000039,24.040472,0.0006,1.395
1894.00,7.741297,25.03232,0.000038,24.040534,0.0005,1.396
1896.00,7.743226,25.03177,0.000039,24.039970,0.0005,1.396
1898.00,7.744063,25.03246,0.000039,24.040288,0.0006,1.396
1900.00,7.745792,25.03286,0.000039,24.040077,0.0005,1.395
1902.00,7.746900,25.03190,0.000040,24.040350,0.0006,1.396
1904.00,7.747953,25.03281,0.000039,24.040965,0.0006,1.396
1906.00,7.747802,25.03212,0.000038,24.040088,0.0006,1.396
1908.00,7.748081,25.03213,0.000040,24.040421,0.0005,1.396
1910.00,7.748118,25.03299,0.000041,24.040283,0.0005,1.394
1912.00,7.748855,25.03238,0.000039,24.040859,0.0006,1.395
1914.00,7.748544,25.03308,0.000039,24.040234,0.0005,1.395
1916.00,7.749498,25.03314,0.000040,24.039686,0.0006,1.396
1918.00,7.749886,25.03356,0.000038,24.040514,0.0006,1.396
1920.00,7.750028,25.03324,0.000039,24.040785,0.0006,1.395
1922.00,7.749884,25.03399,0.000039,24.040210,0.0006,1.396
1924.00,7.750363,25.03441,0.000039,24.040052,0.0006,1.396
1926.00,7.749484,25.03289,0.000039,24.040135,0.0006,1.396
1928.00,7.748746,25.03305,0.000040,24.041012,0.0006,1.395
1930.00,7.749821,25.03379,0.000040,24.040479,0.0006,1.396
1932.00,7.749945,25.03577,0.000039,24.040503,0.0005,1.396
1934.00,7.749255,25.03441,0.000040,24.040519,0.0005,1.396
1936.00,7.749107,25.03392,0.000039,24.040183,0.0005,1.396
1938.00,7.749717,25.03321,0.000040,24.039748,0.0006,1.395
1940.00,7.749023,25.03406,0.000039,24.041485,0.0006,1.396
1942.00,7.749032,25.03342,0.000039,24.041477,0.0006,1.396
1944.00,7.749689,25.03312,0.000040,24.040172,0.0006,1.396
1946.00,7.749572,25.03358,0.000039,24.040157,0.0005,1.396
1948.00,7.749610,25.03353,0.000040,24.040028,0.0006,1.396
1950.00,7.749739,25.03351,0.000040,24.040508,0.0006,1.396
1952.00,7.748844,25.03458,0.000040,24.040679,0.0006,1.396
1954.00,7.748299,25.03435,0.000040,24.039659,0.0006,1.395
1956.00,7.747001,25.03479,0.000040,24.039352,0.0005,1.396
1958.00,7.747284,25.03428,0.000040,24.040690,0.0006,1.396
1960.00,7.747721,25.03489,0.000039,24.040705,0.0006,1.396
1962.00,7.746717,25.03366,0.000039,24.040170,0.0005,1.396
1964.00,7.746155,25.03437,0.000038,24.040735,0.0006,1.396
1966.00,7.746032,25.03461,0.000040,24.040261,0.0006,1.397
1968.00,7.746618,25.03410,0.000040,24.041268,0.0006,1.396
1970.00,7.746300,25.03347,0.000040,24.041154,0.0006,1.396
1972.00,7.746628,25.03432,0.000041,24.040683,0.0006,1.396
1974.00,7.746900,25.03480,0.000040,24.040154,0.0006,1.396
1976.00,7.746478,25.03377,0.000039,24.040992,0.0006,1.396
1978.00,7.746439,25.03385,0.000039,24.040819,0.0005,1.396
1980.00,7.746203,25.03438,0.000039,24.040015,0.0005,1.396
1982.00,7.746362,25.03452,0.000039,24.040581,0.0006,1.396
1984.00,7.745860,25.03420,0.000040,24.040950,0.0006,1.396
1986.00,7.745079,25.03437,0.000040,24.040555,0.0005,1.396
1988.00,7.744606,25.03450,0.000040,24.040325,0.0005,1.396
1990.00,7.744552,25.03499,0.000040,24.040217,0.0005,1.396
1992.00,7.743912,25.03489,0.000039,24.040610,0.0005,1.397
1994.00,7.744402,25.03516,0.000039,24.040850,0.0006,1.396
1996.00,7.745430,25.03568,0.000038,24.041346,0.0006,1.397
1998.00,7.743965,25.03645,0.000040,24.039906,0.0006,1.396
2000.00,7.744136,25.03643,0.000040,24.040159,0.0006,1.396
2002.00,7.744961,25.03547,0.000039,24.040277,0.0005,1.396
2004.00,7.744061,25.03563,0.000040,24.041686,0.0005,1.396
2006.00,7.743991,25.03513,0.000040,24.040697,0.0006,1.397
2008.00,7.744559,25.03504,0.000039,24.040655,0.0005,1.396
2010.00,7.744476,25.03542,0.000040,24.040872,0.0005,1.396
2012.00,7.743477,25.03393,0.000039,24.041019,0.0006,1.397
2014.00,7.743674,25.03479,0.000039,24.039824,0.0006,1.397
2016.00,7.743833,25.03554,0.000040,24.040245,0.0006,1.396
2018.00,7.743525,25.03454,0.000040,24.041099,0.0006,1.396
2020.00,7.744393,25.03656,0.000040,24.040657,0.0005,1.397
2022.00,7.744616,25.03547,0.000040,24.040679,0.0006,1.396
2024.00,7.745024,25.03468,0.000039,24.040945,0.0006,1.396
2026.00,7.744426,25.03470,0.000040,24.040546,0.0006,1.396
2028.00,7.744125,25.03510,0.000041,24.040750,0.0006,1.397
2030.00,7.743510,25.03470,0.000039,24.039464,0.0005,1.397
2032.00,7.743317,25.03532,0.000038,24.040375,0.0006,1.397
2034.00,7.743208,25.03536,0.000039,24.041034,0.0006,1.397
2036.00,7.743231,25.03546,0.000040,24.040215,0.0006,1.396
2038.00,7.741682,25.03524,0.000040,24.039832,0.0006,1.396
2040.00,7.741904,25.03580,0.000039,24.040721,0.0006,1.397
2042.00,7.742546,25.03492,0.000040,24.040941,0.0005,1.396
2044.00,7.741906,25.03463,0.000039,24.039886,0.0006,1.397
2046.00,7.741066,25.03396,0.000039,24.040975,0.0006,1.397
2048.00,7.740597,25.03375,0.000040,24.041041,0.0006,1.397
2050.00,7.740855,25.03439,0.000039,24.039934,0.0006,1.396
2052.00,7.740833,25.03417,0.000040,24.039975,0.0006,1.396
2054.00,7.741883,25.03332,0.000041,24.040734,0.0006,1.397
2056.00,7.742323,25.03318,0.000041,24.040315,0.0006,1.396
2058.00,7.742016,25.03308,0.000041,24.040530,0.0006,1.397
2060.00,7.741984,25.03299,0.000040,24.040534,0.0005,1.396
2062.00,7.741949,25.03372,0.000040,24.040101,0.0006,1.396
2064.00,7.740978,25.03474,0.000040,24.040570,0.0006,1.397
2066.00,7.741227,25.03420,0.000040,24.040943,0.0006,1.396
2068.00,7.740788,25.03386,0.000039,24.040148,0.0006,1.397
2070.00,7.740869,25.03380,0.000040,24.039926,0.0006,1.396
2072.00,7.740533,25.03353,0.000040,24.040145,0.0006,1.397
2074.00,7.740797,25.03395,0.000040,24.041414,0.0006,1.396
2076.00,7.740478,25.03455,0.000041,24.040688,0.0006,1.396
2078.00,7.740906,25.03548,0.000040,24.041308,0.0006,1.397
2080.00,7.740537,25.03358,0.000039,24.041508,0.0006,1.397
2082.00,7.739998,25.03444,0.000040,24.040666,0.0006,1.396
2084.00,7.740739,25.03557,0.000040,24.041372,0.0006,1.396
2086.00,7.740114,25.03501,0.000039,24.041356,0.0006,1.396
2088.00,7.739577,25.03496,0.000040,24.040117,0.0006,1.396
2090.00,7.739771,25.03532,0.000040,24.040543,0.0006,1.397
2092.00,7.740039,25.03493,0.000041,24.041066,0.0006,1.396
2094.00,7.739807,25.03424,0.000039,24.040715,0.0006,1.396
2096.00,7.739660,25.03410,0.000041,24.040626,0.0005,1.396
2098.00,7.739487,25.03450,0.000041,24.041185,0.0006,1.397
2100.00,7.738644,25.03421,0.000040,24.040383,0.0006,1.396
2102.00,7.739067,25.03495,0.000040,24.040894,0.0006,1.397
2104.00,7.739696,25.03516,0.000042,24.040994,0.0006,1.396
2106.00,7.739445,25.03538,0.000040,24.040703,0.0006,1.396
2108.00,7.739792,25.03526,0.000040,24.041075,0.0006,1.396
2110.00,7.740042,25.03543,0.000039,24.040946,0.0006,1.396
2112.00,7.739810,25.03656,0.000041,24.041790,0.0006,1.396
2114.00,7.739691,25.03607,0.000041,24.040726,0.0005,1.396
2116.00,7.739875,25.03563,0.000039,24.040246,0.0006,1.396
2118.00,7.739144,25.03508,0.000040,24.041883,0.0006,1.397
2120.00,7.738875,25.03496,0.000040,24.040752,0.0006,1.397
2122.00,7.738507,25.03438,0.000040,24.040948,0.0006,1.397
2124.00,7.737374,25.03497,0.000042,24.040530,0.0006,1.396
2126.00,7.737563,25.03475,0.000041,24.040661,0.0006,1.396
2128.00,7.738022,25.03421,0.000040,24.040935,0.0006,1.397
2130.00,7.738496,25.03489,0.000040,24.040755,0.0005,1.397
2132.00,7.738757,25.03453,0.000040,24.041359,0.0006,1.396
2134.00,7.738323,25.03430,0.000041,24.041085,0.0006,1.396
2136.00,7.738241,25.03440,0.000040,24.040565,0.0006,1.397
2138.00,7.737327,25.03307,0.000040,24.040383,0.0005,1.397
2140.00,7.737329,25.03311,0.000039,24.040001,0.0006,1.398
2142.00,7.737184,25.03331,0.000041,24.039697,0.0006,1.397
2144.00,7.737187,25.03311,0.000039,24.039992,0.0006,1.397
2146.00,7.736906,25.03301,0.000041,24.040901,0.0006,1.397
2148.00,7.737869,25.03323,0.000039,24.041117,0.0006,1.396
2150.00,7.737402,25.03268,0.000039,24.040648,0.0005,1.397
2152.00,7.737886,25.03175,0.000039,24.040337,0.0005,1.397
2154.00,7.737962,25.03167,0.000040,24.040790,0.0006,1.397
2156.00,7.737142,25.03179,0.000040,24.040539,0.0006,1.397
2158.00,7.736015,25.03109,0.000040,24.040683,0.0006,1.397
2160.00,7.735703,25.03108,0.000039,24.040426,0.0005,1.397
2162.00,7.735987,25.03287,0.000040,24.040786,0.0006,1.397
2164.00,7.735978,25.03257,0.000040,24.041046,0.0006,1.397
2166.00,7.735589,25.03156,0.000040,24.040775,0.0006,1.396
2168.00,7.735775,25.03258,0.000040,24.039752,0.0006,1.397
2170.00,7.735696,25.03249,0.000041,24.041497,0.0006,1.397
2172.00,7.735805,25.03208,0.000040,24.039672,0.0005,1.397
2174.00,7.735483,25.03259,0.000040,24.040214,0.0005,1.397
2176.00,7.735029,25.03228,0.000040,24.040539,0.0006,1.397
2178.00,7.734928,25.03165,0.000039,24.040606,0.0006,1.397
2180.00,7.735279,25.03214,0.000040,24.040094,0.0005,1.397
2182.00,7.735546,25.03302,0.000040,24.040419,0.0006,1.397
2184.00,7.734788,25.03303,0.000040,24.040845,0.0005,1.397
2186.00,7.735024,25.03248,0.000041,24.040839,0.0006,1.396
2188.00,7.735561,25.03226,0.000040,24.039546,0.0006,1.397
2190.00,7.735749,25.03239,0.000040,24.040506,0.0006,1.397
2192.00,7.735539,25.03200,0.000040,24.040048,0.0006,1.397
2194.00,7.735504,25.03279,0.000039,24.040192,0.0005,1.397
2196.00,7.734364,25.03274,0.000038,24.040463,0.0005,1.397
2198.00,7.733589,25.03300,0.000039,24.039906,0.0006,1.397
2200.00,7.733712,25.03422,0.000039,24.040119,0.0006,1.397
2202.00,7.733908,25.03384,0.000039,24.040575,0.0005,1.397
2204.00,7.734282,25.03348,0.000039,24.040221,0.0005,1.397
2206.00,7.734770,25.03241,0.000039,24.039748,0.0005,1.398
2208.00,7.734835,25.03398,0.000040,24.040850,0.0005,1.397
2210.00,7.734652,25.03257,0.000039,24.040577,0.0006,1.397
2212.00,7.734524,25.03189,0.000040,24.040335,0.0005,1.397
2214.00,7.734191,25.03301,0.000041,24.039992,0.0006,1.397
2216.00,7.734982,25.03341,0.000040,24.040254,0.0006,1.397
2218.00,7.735318,25.03332,0.000039,24.040568,0.0005,1.397
2220.00,7.734160,25.03269,0.000040,24.040001,0.0005,1.397
2222.00,7.734198,25.03343,0.000039,24.040632,0.0005,1.397
2224.00,7.735248,25.03376,0.000040,24.040801,0.0005,1.396
2226.00,7.734942,25.03329,0.000039,24.039855,0.0005,1.396
2228.00,7.734825,25.03363,0.000039,24.040023,0.0005,1.396
2230.00,7.735486,25.03379,0.000039,24.040399,0.0005,1.397
2232.00,7.734766,25.03379,0.000040,24.039670,0.0005,1.397
2234.00,7.734793,25.03353,0.000040,24.039921,0.0006,1.397
2236.00,7.734355,25.03411,0.000040,24.040388,0.0006,1.397
2238.00,7.732995,25.03288,0.000040,24.040946,0.0005,1.397
2240.00,7.732750,25.03328,0.000040,24.040295,0.0005,1.397
2242.00,7.732002,25.03347,0.000039,24.040825,0.0005,1.397
2244.00,7.731686,25.03356,0.000039,24.039981,0.0006,1.397
2246.00,7.731623,25.03298,0.000038,24.040881,0.0006,1.397
2248.00,7.732697,25.03248,0.000040,24.040670,0.0006,1.397
2250.00,7.733126,25.03352,0.000040,24.039748,0.0005,1.396
2252.00,7.733239,25.03283,0.000040,24.040579,0.0005,1.397
2254.00,7.733027,25.03334,0.000041,24.040281,0.0006,1.397
2256.00,7.731643,25.03221,0.000038,24.040697,0.0006,1.397
2258.00,7.731445,25.03218,0.000038,24.040455,0.0006,1.397
2260.00,7.731888,25.03278,0.000039,24.039866,0.0005,1.397
2262.00,7.732470,25.03292,0.000039,24.040428,0.0005,1.397
2264.00,7.733530,25.03391,0.000040,24.040365,0.0006,1.397
2266.00,7.733263,25.03378,0.000040,24.040594,0.0005,1.397
2268.00,7.732364,25.03420,0.000041,24.040781,0.0006,1.397
2270.00,7.733108,25.03410,0.000040,24.040750,0.0006,1.397
2272.00,7.732945,25.03401,0.000039,24.040775,0.0005,1.397
2274.00,7.732813,25.03349,0.000039,24.040083,0.0006,1.397
2276.00,7.733250,25.03324,0.000039,24.041203,0.0005,1.397
2278.00,7.733085,25.03334,0.000038,24.040461,0.0006,1.397
2280.00,7.732245,25.03435,0.000039,24.040305,0.0005,1.397
2282.00,7.731857,25.03355,0.000039,24.040779,0.0005,1.398
2284.00,7.732062,25.03448,0.000040,24.040328,0.0005,1.397
2286.00,7.732017,25.03408,0.000040,24.040643,0.0006,1.397
2288.00,7.731811,25.03450,0.000041,24.040617,0.0005,1.397
2290.00,7.731631,25.03417,0.000039,24.040708,0.0006,1.397
2292.00,7.731789,25.03443,0.000039,24.041201,0.0005,1.397
2294.00,7.731610,25.03411,0.000039,24.040446,0.0006,1.397
2296.00,7.730749,25.03522,0.000038,24.040519,0.0006,1.397
2298.00,7.731567,25.03408,0.000039,24.039895,0.0006,1.397
2300.00,7.731981,25.03347,0.000040,24.041075,0.0005,1.398
2302.00,7.731142,25.03295,0.000040,24.041246,0.0005,1.397
2304.00,7.730409,25.03383,0.000040,24.040855,0.0006,1.397
2306.00,7.730269,25.03477,0.000039,24.040092,0.0006,1.397
2308.00,7.730544,25.03448,0.000039,24.041143,0.0005,1.397
2310.00,7.730543,25.03460,0.000039,24.040959,0.0006,1.397
2312.00,7.730039,25.03458,0.000039,24.040305,0.0006,1.397
2314.00,7.729479,25.03517,0.000039,24.040046,0.0006,1.397
2316.00,7.730649,25.03564,0.000039,24.040064,0.0005,1.397
2318.00,7.730400,25.03482,0.000040,24.040275,0.0005,1.397
2320.00,7.730664,25.03486,0.000041,24.040063,0.0005,1.397
2322.00,7.730681,25.03402,0.000039,24.040879,0.0006,1.397
2324.00,7.729989,25.03487,0.000039,24.040206,0.0006,1.397
2326.00,7.730225,25.03489,0.000039,24.040374,0.0005,1.398
2328.00,7.731363,25.03579,0.000040,24.040139,0.0005,1.397
2330.00,7.731164,25.03587,0.000038,24.040845,0.0005,1.397
2332.00,7.730057,25.03525,0.000040,24.041168,0.0006,1.397
2334.00,7.729713,25.03515,0.000039,24.041246,0.0006,1.397
2336.00,7.729174,25.03569,0.000039,24.040492,0.0005,1.397
2338.00,7.728864,25.03601,0.000039,24.040450,0.0005,1.398
2340.00,7.729360,25.03568,0.000038,24.040666,0.0005,1.397
2342.00,7.729094,25.03513,0.000039,24.040672,0.0005,1.397
2344.00,7.728536,25.03526,0.000038,24.040763,0.0005,1.398
2346.00,7.729243,25.03624,0.000039,24.040248,0.0005,1.396
2348.00,7.729042,25.03658,0.000040,24.041068,0.0005,1.397
2350.00,7.727754,25.03686,0.000039,24.040714,0.0005,1.397
2352.00,7.727256,25.03691,0.000038,24.040414,0.0005,1.397
2354.00,7.727851,25.03688,0.000038,24.041165,0.0005,1.397
2356.00,7.728260,25.03588,0.000039,24.040194,0.0005,1.397
2358.00,7.728821,25.03638,0.000039,24.040668,0.0005,1.397
2360.00,7.728995,25.03618,0.000039,24.040483,0.0005,1.397
2362.00,7.728369,25.03587,0.000038,24.039863,0.0006,1.397
2364.00,7.727198,25.03543,0.000039,24.040352,0.0006,1.397
2366.00,7.728034,25.03631,0.000040,24.039897,0.0005,1.397
2368.00,7.728655,25.03628,0.000040,24.040546,0.0005,1.397
2370.00,7.728748,25.03623,0.000039,24.039999,0.0005,1.398
2372.00,7.728499,25.03682,0.000039,24.040963,0.0006,1.397
2374.00,7.728913,25.03646,0.000040,24.040385,0.0005,1.397
2376.00,7.728422,25.03600,0.000039,24.040152,0.0006,1.397
2378.00,7.727618,25.03569,0.000040,24.039824,0.0005,1.397
2380.00,7.728001,25.03590,0.000040,24.040281,0.0005,1.397
2382.00,7.728185,25.03669,0.000040,24.040988,0.0005,1.397
2384.00,7.728025,25.03610,0.000040,24.040117,0.0006,1.397
2386.00,7.727982,25.03590,0.000039,24.040346,0.0005,1.397
2388.00,7.728062,25.03572,0.000039,24.040517,0.0005,1.397
2390.00,7.727369,25.03563,0.000038,24.040701,0.0005,1.397
2392.00,7.726553,25.03641,0.000040,24.040525,0.0005,1.397
2394.00,7.727130,25.03597,0.000039,24.040608,0.0005,1.397
2396.00,7.726849,25.03613,0.000038,24.040863,0.0006,1.397
2398.00,7.726496,25.03583,0.000038,24.040314,0.0006,1.397
2400.00,7.727442,25.03510,0.000038,24.040439,0.0005,1.397
@4,12.0000,24.0
2402.00,7.726875,25.03498,0.000040,24.040603,0.0005,1.397
2404.00,7.725199,25.03492,0.000039,24.040603,0.0005,1.397
2406.00,7.718911,25.03477,0.000039,24.040537,0.0005,1.397
2408.00,7.704488,25.03565,0.000040,24.040574,0.0005,1.396
2410.00,7.676549,25.03523,0.000039,24.040186,0.0005,1.396
2412.00,7.645438,25.03434,0.000039,24.039983,0.0005,1.396
2414.00,7.620311,25.03454,0.000041,24.040575,0.0006,1.396
2416.00,7.600381,25.03425,0.000039,24.039804,0.0006,1.397
2418.00,7.580919,25.03404,0.000038,24.040323,0.0005,1.398
2420.00,7.564169,25.03377,0.000037,24.041563,0.0005,1.398
2422.00,7.552013,25.03432,0.000038,24.040048,0.0006,1.397
2424.00,7.541337,25.03552,0.000039,24.040615,0.0005,1.398
2426.00,7.532433,25.03497,0.000038,24.041026,0.0006,1.398
2428.00,7.526521,25.03433,0.000037,24.040559,0.0005,1.398
2430.00,7.525922,25.03504,0.000037,24.041559,0.0005,1.398
2432.00,7.532198,25.03469,0.000037,24.040541,0.0006,1.398
2434.00,7.547218,25.03473,0.000038,24.040555,0.0006,1.397
2436.00,7.562710,25.03440,0.000039,24.041086,0.0005,1.398
2438.00,7.574039,25.03411,0.000040,24.040010,0.0006,1.397
2440.00,7.583249,25.03478,0.000039,24.039977,0.0006,1.397
2442.00,7.591011,25.03462,0.000039,24.040368,0.0006,1.397
2444.00,7.597099,25.03483,0.000039,24.040866,0.0005,1.397
2446.00,7.602124,25.03607,0.000039,24.039648,0.0005,1.398
2448.00,7.605908,25.03518,0.000040,24.040317,0.0005,1.396
2450.00,7.608610,25.03566,0.000041,24.040839,0.0005,1.396
2452.00,7.613283,25.03530,0.000040,24.041597,0.0006,1.397
2454.00,7.620091,25.03623,0.000041,24.040990,0.0005,1.397
2456.00,7.627214,25.03516,0.000041,24.040310,0.0005,1.397
2458.00,7.634523,25.03507,0.000040,24.040290,0.0005,1.397
2460.00,7.641818,25.03520,0.000038,24.040615,0.0006,1.396
2462.00,7.649456,25.03503,0.000040,24.040419,0.0006,1.396
2464.00,7.655882,25.03555,0.000040,24.040185,0.0005,1.397
2466.00,7.662142,25.03500,0.000040,24.041145,0.0005,1.397
2468.00,7.668584,25.03621,0.000041,24.040841,0.0005,1.396
2470.00,7.674557,25.03505,0.000039,24.040583,0.0005,1.397
2472.00,7.679582,25.03421,0.000039,24.039986,0.0006,1.397
2474.00,7.684747,25.03362,0.000040,24.040817,0.0006,1.397
2476.00,7.688701,25.03440,0.000041,24.040605,0.0005,1.396
2478.00,7.691518,25.03380,0.000039,24.040348,0.0005,1.396
2480.00,7.695380,25.03566,0.000039,24.040155,0.0005,1.396
2482.00,7.698617,25.03528,0.000041,24.040041,0.0005,1.396
2484.00,7.701232,25.03506,0.000041,24.039535,0.0006,1.396
2486.00,7.705173,25.03482,0.000040,24.040690,0.0005,1.396
2488.00,7.707922,25.03477,0.000040,24.041365,0.0005,1.396
2490.00,7.709150,25.03528,0.000039,24.040863,0.0005,1.397
2492.00,7.711016,25.03523,0.000040,24.040725,0.0005,1.397
2494.00,7.713017,25.03446,0.000040,24.040746,0.0005,1.396
2496.00,7.714056,25.03450,0.000040,24.040912,0.0005,1.396
2498.00,7.715524,25.03416,0.000040,24.039921,0.0006,1.396
2500.00,7.716290,25.03456,0.000039,24.040246,0.0006,1.397
2502.00,7.717614,25.03471,0.000038,24.041032,0.0005,1.396
2504.00,7.718634,25.03511,0.000039,24.040728,0.0006,1.397
2506.00,7.719233,25.03513,0.000040,24.040803,0.0006,1.396
2508.00,7.719777,25.03527,0.000039,24.040675,0.0005,1.396
2510.00,7.721106,25.03555,0.000038,24.040128,0.0005,1.396
2512.00,7.722306,25.03598,0.000039,24.040608,0.0005,1.396
2514.00,7.722616,25.03514,0.000039,24.040830,0.0005,1.396
2516.00,7.722272,25.03529,0.000039,24.040974,0.0005,1.397
2518.00,7.722587,25.03587,0.000038,24.040815,0.0005,1.397
2520.00,7.722668,25.03520,0.000039,24.040119,0.0006,1.396
2522.00,7.722370,25.03602,0.000039,24.040572,0.0006,1.396
2524.00,7.722573,25.03531,0.000039,24.040003,0.0005,1.397
2526.00,7.722565,25.03543,0.000038,24.040257,0.0005,1.397
2528.00,7.721870,25.03566,0.000039,24.039977,0.0005,1.396
2530.00,7.721940,25.03556,0.000039,24.040377,0.0005,1.396
2532.00,7.722400,25.03627,0.000039,24.040928,0.0005,1.396
2534.00,7.723579,25.03633,0.000040,24.040334,0.0005,1.396
2536.00,7.723932,25.03574,0.000040,24.040312,0.0005,1.396
2538.00,7.723686,25.03443,0.000039,24.039644,0.0006,1.396
2540.00,7.722978,25.03443,0.000038,24.039848,0.0006,1.396
2542.00,7.723204,25.03495,0.000039,24.040821,0.0005,1.396
2544.00,7.722719,25.03596,0.000039,24.039937,0.0005,1.396
2546.00,7.723438,25.03510,0.000040,24.040454,0.0006,1.396
2548.00,7.722941,25.03556,0.000040,24.040999,0.0006,1.395
2550.00,7.721215,25.03447,0.000039,24.040181,0.0005,1.396
2552.00,7.720845,25.03439,0.000038,24.040043,0.0005,1.397
2554.00,7.721034,25.03439,0.000038,24.040386,0.0006,1.397
2556.00,7.720463,25.03417,0.000038,24.040672,0.0006,1.396
2558.00,7.720359,25.03476,0.000040,24.040117,0.0005,1.396
2560.00,7.720611,25.03407,0.000039,24.040328,0.0005,1.396
2562.00,7.720683,25.03393,0.000039,24.040648,0.0005,1.396
2564.00,7.720989,25.03421,0.000040,24.041232,0.0006,1.396
2566.00,7.721566,25.03365,0.000039,24.040583,0.0006,1.396
2568.00,7.720766,25.03448,0.000039,24.040628,0.0005,1.396
2570.00,7.720749,25.03388,0.000039,24.040737,0.0005,1.396
2572.00,7.721020,25.03422,0.000040,24.040705,0.0006,1.396
2574.00,7.720428,25.03382,0.000041,24.040477,0.0005,1.396
2576.00,7.720640,25.03387,0.000041,24.040215,0.0005,1.396
2578.00,7.721119,25.03312,0.000041,24.040490,0.0005,1.396
2580.00,7.721636,25.03340,0.000038,24.040041,0.0006,1.396
2582.00,7.720749,25.03376,0.000039,24.040268,0.0006,1.396
2584.00,7.720684,25.03425,0.000038,24.040921,0.0005,1.396
2586.00,7.720073,25.03447,0.000038,24.040406,0.0006,1.397
2588.00,7.720214,25.03429,0.000038,24.040434,0.0005,1.396
2590.00,7.719926,25.03438,0.000037,24.039917,0.0005,1.396
2592.00,7.719840,25.03563,0.000039,24.040345,0.0005,1.396
2594.00,7.719544,25.03485,0.000040,24.040392,0.0005,1.396
2596.00,7.719567,25.03507,0.000038,24.040417,0.0006,1.396
2598.00,7.720201,25.03479,0.000039,24.040381,0.0006,1.396
2600.00,7.720264,25.03436,0.000039,24.040190,0.0006,1.396
2602.00,7.719491,25.03399,0.000040,24.040294,0.0006,1.396
2604.00,7.719168,25.03391,0.000040,24.039363,0.0006,1.396
2606.00,7.718760,25.03447,0.000039,24.041245,0.0005,1.396
2608.00,7.719042,25.03327,0.000039,24.041030,0.0005,1.395
2610.00,7.720027,25.03389,0.000039,24.039954,0.0005,1.396
2612.00,7.719711,25.03397,0.000038,24.040143,0.0006,1.396
2614.00,7.719468,25.03266,0.000039,24.039703,0.0005,1.396
2616.00,7.718968,25.03271,0.000039,24.039699,0.0005,1.396
2618.00,7.717745,25.03310,0.000039,24.040394,0.0006,1.396
2620.00,7.718159,25.03332,0.000041,24.040308,0.0005,1.396
2622.00,7.717697,25.03305,0.000039,24.040914,0.0005,1.396
2624.00,7.717307,25.03390,0.000039,24.040368,0.0005,1.396
2626.00,7.717794,25.03337,0.000038,24.039930,0.0005,1.395
2628.00,7.717678,25.03327,0.000040,24.040350,0.0006,1.395
2630.00,7.718674,25.03321,0.000041,24.040072,0.0006,1.396
2632.00,7.719416,25.03360,0.000040,24.040419,0.0005,1.395
2634.00,7.719770,25.03421,0.000040,24.040266,0.0005,1.395
2636.00,7.719339,25.03361,0.000040,24.040275,0.0005,1.396
2638.00,7.718881,25.03356,0.000039,24.040975,0.0005,1.396
2640.00,7.717662,25.03363,0.000039,24.039537,0.0005,1.396
2642.00,7.716973,25.03266,0.000039,24.040197,0.0005,1.396
2644.00,7.718807,25.03391,0.000038,24.041012,0.0005,1.395
2646.00,7.718164,25.03384,0.000038,24.040375,0.0006,1.395
2648.00,7.717614,25.03371,0.000038,24.040459,0.0005,1.396
2650.00,7.717663,25.03378,0.000040,24.040401,0.0005,1.396
2652.00,7.717909,25.03424,0.000039,24.039703,0.0005,1.396
2654.00,7.717487,25.03499,0.000039,24.040361,0.0005,1.396
2656.00,7.717621,25.03465,0.000039,24.040192,0.0005,1.396
2658.00,7.717336,25.03472,0.000037,24.041083,0.0005,1.395
2660.00,7.717840,25.03504,0.000038,24.040966,0.0005,1.395
2662.00,7.717712,25.03513,0.000040,24.040783,0.0006,1.395
2664.00,7.717238,25.03518,0.000040,24.040408,0.0006,1.396
2666.00,7.717171,25.03516,0.000038,24.040326,0.0006,1.395
2668.00,7.717008,25.03509,0.000040,24.040808,0.0006,1.395
2670.00,7.717095,25.03488,0.000041,24.040135,0.0005,1.396
2672.00,7.716552,25.03486,0.000039,24.040110,0.0005,1.395
2674.00,7.715777,25.03482,0.000040,24.039832,0.0005,1.396
2676.00,7.715501,25.03458,0.000040,24.040117,0.0005,1.395
2678.00,7.715747,25.03530,0.000038,24.039943,0.0005,1.394
2680.00,7.716734,25.03486,0.000039,24.040537,0.0005,1.395
2682.00,7.716362,25.03459,0.000040,24.039964,0.0005,1.395
2684.00,7.716385,25.03425,0.000040,24.040094,0.0005,1.395
2686.00,7.717799,25.03410,0.000039,24.041008,0.0005,1.395
2688.00,7.718021,25.03364,0.000040,24.039886,0.0005,1.395
2690.00,7.718178,25.03434,0.000040,24.040205,0.0005,1.395
2692.00,7.717769,25.03463,0.000040,24.040068,0.0005,1.395
2694.00,7.716974,25.03318,0.000040,24.040777,0.0005,1.395
2696.00,7.717258,25.03333,0.000041,24.040372,0.0005,1.395
2698.00,7.717279,25.03374,0.000039,24.040463,0.0006,1.395
2700.00,7.718047,25.03428,0.000040,24.040595,0.0005,1.395
2702.00,7.718617,25.03401,0.000040,24.040363,0.0005,1.395
2704.00,7.718002,25.03398,0.000039,24.040419,0.0005,1.395
2706.00,7.718012,25.03363,0.000038,24.040921,0.0006,1.395
2708.00,7.717541,25.03360,0.000039,24.040525,0.0005,1.395
2710.00,7.716925,25.03323,0.000039,24.040655,0.0005,1.395
2712.00,7.717095,25.03350,0.000039,24.040348,0.0005,1.395
2714.00,7.716698,25.03412,0.000040,24.040310,0.0005,1.395
2716.00,7.716711,25.03376,0.000039,24.039999,0.0006,1.395
2718.00,7.716940,25.03390,0.000039,24.040410,0.0006,1.396
2720.00,7.716132,25.03369,0.000037,24.040583,0.0006,1.396
2722.00,7.715704,25.03354,0.000039,24.040286,0.0005,1.395
2724.00,7.716625,25.03458,0.000039,24.040192,0.0005,1.394
2726.00,7.716438,25.03380,0.000039,24.040119,0.0005,1.395
2728.00,7.716617,25.03416,0.000040,24.040172,0.0006,1.395
2730.00,7.715095,25.03460,0.000040,24.040283,0.0006,1.395
2732.00,7.714692,25.03402,0.000040,24.040510,0.0005,1.395
2734.00,7.714957,25.03452,0.000038,24.040772,0.0005,1.395
2736.00,7.714923,25.03409,0.000039,24.039664,0.0005,1.395
2738.00,7.715008,25.03283,0.000040,24.040323,0.0005,1.394
2740.00,7.715936,25.03230,0.000041,24.040205,0.0005,1.394
2742.00,7.715647,25.03331,0.000041,24.039997,0.0005,1.394
2744.00,7.715204,25.03396,0.000039,24.040710,0.0006,1.395
2746.00,7.715295,25.03452,0.000038,24.040265,0.0005,1.395
2748.00,7.715329,25.03473,0.000039,24.040537,0.0005,1.395
2750.00,7.715505,25.03484,0.000039,24.039941,0.0005,1.395
2752.00,7.715702,25.03413,0.000040,24.040070,0.0006,1.394
2754.00,7.715008,25.03289,0.000039,24.041075,0.0005,1.394
2756.00,7.714451,25.03294,0.000037,24.040508,0.0005,1.395
2758.00,7.715807,25.03443,0.000038,24.040623,0.0006,1.394
2760.00,7.716949,25.03394,0.000040,24.040632,0.0005,1.394
2762.00,7.716241,25.03363,0.000039,24.041299,0.0006,1.394
2764.00,7.715890,25.03394,0.000039,24.040434,0.0006,1.394
2766.00,7.716250,25.03360,0.000042,24.039959,0.0005,1.394
2768.00,7.715910,25.03295,0.000042,24.040599,0.0006,1.394
2770.00,7.715719,25.03372,0.000040,24.040054,0.0005,1.395
2772.00,7.716056,25.03369,0.000039,24.039957,0.0005,1.395
2774.00,7.715309,25.03303,0.000039,24.040635,0.0005,1.395
2776.00,7.714842,25.03326,0.000039,24.040941,0.0005,1.394
2778.00,7.714234,25.03311,0.000039,24.040743,0.0005,1.395
2780.00,7.714257,25.03254,0.000040,24.039984,0.0005,1.394
2782.00,7.713828,25.03347,0.000040,24.040305,0.0005,1.394
2784.00,7.714237,25.03400,0.000039,24.040574,0.0005,1.394
2786.00,7.715029,25.03395,0.000040,24.040454,0.0005,1.393
2788.00,7.714188,25.03383,0.000040,24.040172,0.0005,1.394
2790.00,7.713042,25.03443,0.000039,24.040483,0.0005,1.394
2792.00,7.714133,25.03463,0.000041,24.040215,0.0005,1.394
2794.00,7.715369,25.03522,0.000040,24.040228,0.0005,1.394
2796.00,7.715090,25.03531,0.000040,24.040765,0.0005,1.394
2798.00,7.714113,25.03483,0.000039,24.041172,0.0005,1.394
2800.00,7.714014,25.03620,0.000040,24.040012,0.0005,1.394
2802.00,7.713437,25.03659,0.000040,24.040245,0.0005,1.394
2804.00,7.713341,25.03614,0.000041,24.040763,0.0006,1.393
2806.00,7.713598,25.03624,0.000040,24.040150,0.0006,1.394
2808.00,7.713347,25.03642,0.000040,24.040963,0.0005,1.394
2810.00,7.713023,25.03590,0.000038,24.039990,0.0005,1.394
2812.00,7.713221,25.03523,0.000039,24.040343,0.0005,1.394
2814.00,7.712536,25.03536,0.000041,24.040552,0.0006,1.393
2816.00,7.713625,25.03531,0.000040,24.040715,0.0006,1.394
2818.00,7.713684,25.03549,0.000039,24.040874,0.0005,1.394
2820.00,7.713280,25.03605,0.000041,24.040619,0.0006,1.394
2822.00,7.712944,25.03552,0.000040,24.040610,0.0005,1.393
2824.00,7.713702,25.03592,0.000040,24.040930,0.0006,1.393
2826.00,7.713464,25.03554,0.000040,24.040343,0.0005,1.393
2828.00,7.713167,25.03612,0.000039,24.040163,0.0006,1.393
2830.00,7.713203,25.03688,0.000040,24.040579,0.0005,1.393
2832.00,7.712935,25.03600,0.000039,24.040868,0.0006,1.394
2834.00,7.713359,25.03635,0.000038,24.040188,0.0005,1.393
2836.00,7.714058,25.03719,0.000039,24.040795,0.0006,1.394
2838.00,7.714139,25.03716,0.000038,24.040814,0.0005,1.394
2840.00,7.713687,25.03637,0.000040,24.040092,0.0005,1.394
2842.00,7.713676,25.03649,0.000040,24.040826,0.0005,1.393
2844.00,7.713597,25.03580,0.000038,24.040568,0.0005,1.394
2846.00,7.713583,25.03611,0.000039,24.040283,0.0005,1.394
2848.00,7.713751,25.03697,0.000037,24.040783,0.0005,1.394
2850.00,7.714214,25.03716,0.000038,24.040128,0.0005,1.394
2852.00,7.714115,25.03727,0.000039,24.040039,0.0006,1.394
2854.00,7.713468,25.03726,0.000040,24.039697,0.0005,1.393
2856.00,7.713056,25.03747,0.000041,24.039664,0.0005,1.393
2858.00,7.712284,25.03748,0.000040,24.040725,0.0005,1.393
2860.00,7.712190,25.03756,0.000040,24.040232,0.0005,1.394
2862.00,7.711647,25.03736,0.000041,24.040090,0.0005,1.393
2864.00,7.711818,25.03762,0.000040,24.040492,0.0005,1.393
2866.00,7.712945,25.03795,0.000039,24.040448,0.0006,1.393
2868.00,7.712492,25.03732,0.000040,24.039744,0.0005,1.394
2870.00,7.712753,25.03727,0.000039,24.040255,0.0006,1.394
2872.00,7.712679,25.03696,0.000038,24.040414,0.0005,1.393
2874.00,7.713270,25.03670,0.000039,24.040674,0.0006,1.393
2876.00,7.713539,25.03643,0.000040,24.041121,0.0005,1.393
2878.00,7.713018,25.03627,0.000040,24.041055,0.0006,1.393
2880.00,7.713186,25.03694,0.000038,24.040439,0.0005,1.393
2882.00,7.714138,25.03675,0.000038,24.039961,0.0005,1.393
2884.00,7.714026,25.03668,0.000040,24.040494,0.0005,1.393
2886.00,7.713428,25.03645,0.000039,24.041061,0.0005,1.393
2888.00,7.713038,25.03614,0.000038,24.040163,0.0006,1.393
2890.00,7.711708,25.03728,0.000039,24.039517,0.0006,1.393
2892.00,7.712190,25.03651,0.000038,24.040695,0.0005,1.393
2894.00,7.712201,25.03618,0.000039,24.039946,0.0005,1.393
2896.00,7.711783,25.03636,0.000039,24.040159,0.0005,1.393
2898.00,7.712268,25.03600,0.000041,24.040519,0.0005,1.393
2900.00,7.712210,25.03512,0.000040,24.040277,0.0005,1.392
2902.00,7.712776,25.03468,0.000039,24.040774,0.0005,1.393
2904.00,7.713181,25.03469,0.000039,24.041303,0.0006,1.393
2906.00,7.712919,25.03482,0.000038,24.039777,0.0006,1.393
2908.00,7.712742,25.03435,0.000039,24.040388,0.0005,1.393
2910.00,7.712577,25.03442,0.000039,24.040597,0.0005,1.393
2912.00,7.712109,25.03496,0.000040,24.040015,0.0005,1.393
2914.00,7.712533,25.03603,0.000039,24.040181,0.0005,1.392
2916.00,7.712666,25.03564,0.000040,24.040103,0.0005,1.392
2918.00,7.713089,25.03565,0.000039,24.041357,0.0006,1.393
2920.00,7.713424,25.03539,0.000039,24.040352,0.0005,1.393
2922.00,7.713045,25.03564,0.000038,24.040675,0.0005,1.393
2924.00,7.712531,25.03581,0.000039,24.040488,0.0006,1.393
2926.00,7.713388,25.03532,0.000039,24.040203,0.0005,1.392
2928.00,7.713787,25.03519,0.000039,24.040386,0.0005,1.392
2930.00,7.713656,25.03593,0.000038,24.041146,0.0006,1.393
2932.00,7.713135,25.03651,0.000039,24.040430,0.0005,1.393
2934.00,7.712371,25.03666,0.000040,24.040494,0.0005,1.393
2936.00,7.712082,25.03670,0.000039,24.041239,0.0005,1.393
2938.00,7.711489,25.03754,0.000038,24.040377,0.0005,1.392
2940.00,7.712506,25.03829,0.000040,24.039935,0.0005,1.393
2942.00,7.713159,25.03843,0.000039,24.040079,0.0005,1.393
2944.00,7.713165,25.03830,0.000039,24.040926,0.0005,1.393
2946.00,7.712039,25.03662,0.000039,24.039828,0.0005,1.393
2948.00,7.711237,25.03689,0.000040,24.040035,0.0006,1.393
2950.00,7.711195,25.03677,0.000039,24.039779,0.0006,1.393
2952.00,7.711062,25.03751,0.000040,24.040359,0.0006,1.392
2954.00,7.710478,25.03619,0.000039,24.039219,0.0005,1.393
2956.00,7.710847,25.03582,0.000038,24.040537,0.0005,1.393
2958.00,7.710790,25.03608,0.000038,24.040717,0.0005,1.393
2960.00,7.710893,25.03698,0.000039,24.040012,0.0006,1.392
2962.00,7.711071,25.03665,0.000039,24.040855,0.0005,1.393
2964.00,7.711597,25.03695,0.000040,24.040205,0.0005,1.392
2966.00,7.711597,25.03810,0.000039,24.041176,0.0005,1.392
2968.00,7.711466,25.03859,0.000039,24.040983,0.0005,1.393
2970.00,7.711272,25.03803,0.000039,24.041099,0.0006,1.393
2972.00,7.710134,25.03766,0.000040,24.040792,0.0006,1.392
2974.00,7.710076,25.03760,0.000041,24.040257,0.0005,1.392
2976.00,7.710399,25.03679,0.000040,24.041501,0.0006,1.392
2978.00,7.711827,25.03737,0.000040,24.040792,0.0006,1.392
2980.00,7.712455,25.03730,0.000040,24.041154,0.0006,1.392
2982.00,7.712125,25.03687,0.000040,24.041368,0.0006,1.392
2984.00,7.712104,25.03671,0.000041,24.040421,0.0006,1.392
2986.00,7.711702,25.03684,0.000041,24.040743,0.0005,1.393
2988.00,7.711833,25.03781,0.000040,24.040121,0.0005,1.393
2990.00,7.712022,25.03711,0.000040,24.039977,0.0005,1.393
2992.00,7.711959,25.03714,0.000038,24.040574,0.0005,1.393
2994.00,7.712648,25.03688,0.000039,24.040525,0.0005,1.392
2996.00,7.712967,25.03699,0.000040,24.040786,0.0005,1.392
2998.00,7.712148,25.03599,0.000039,24.040626,0.0005,1.392
3000.00,7.712473,25.03562,0.000039,24.040565,0.0005,1.393
3002.00,7.712645,25.03595,0.000038,24.040739,0.0006,1.393
@5,12.0000,24.0
3004.00,7.710077,25.03651,0.000041,24.040950,0.0005,1.392
3006.00,7.702804,25.03650,0.000040,24.040501,0.0005,1.391
3008.00,7.689726,25.03626,0.000041,24.040659,0.0005,1.391
3010.00,7.665315,25.03638,0.000042,24.040403,0.0005,1.391
3012.00,7.636224,25.03678,0.000041,24.040339,0.0006,1.392
3014.00,7.611611,25.03687,0.000040,24.040521,0.0006,1.393
3016.00,7.591718,25.03625,0.000039,24.040952,0.0006,1.393
3018.00,7.574789,25.03705,0.000039,24.041010,0.0005,1.393
3020.00,7.560461,25.03669,0.000040,24.041639,0.0006,1.392
3022.00,7.549695,25.03651,0.000039,24.041268,0.0006,1.393
3024.00,7.541906,25.03655,0.000039,24.040341,0.0006,1.394
3026.00,7.534791,25.03586,0.000037,24.040926,0.0005,1.394
3028.00,7.528490,25.03650,0.000037,24.041448,0.0006,1.393
3030.00,7.527058,25.03712,0.000038,24.040775,0.0006,1.393
3032.00,7.532813,25.03711,0.000039,24.040137,0.0006,1.394
3034.00,7.546879,25.03678,0.000038,24.040219,0.0006,1.394
3036.00,7.560097,25.03614,0.000037,24.041656,0.0006,1.394
3038.00,7.569810,25.03627,0.000039,24.041561,0.0006,1.394
3040.00,7.577044,25.03641,0.000038,24.040712,0.0006,1.393
3042.00,7.583591,25.03637,0.000039,24.040615,0.0006,1.393
3044.00,7.587926,25.03578,0.000041,24.040579,0.0006,1.392
3046.00,7.591316,25.03594,0.000040,24.040586,0.0006,1.392
3048.00,7.594606,25.03619,0.000042,24.040259,0.0006,1.392
3050.00,7.598861,25.03555,0.000042,24.040297,0.0006,1.392
3052.00,7.603620,25.03492,0.000041,24.041130,0.0006,1.393
3054.00,7.609046,25.03518,0.000041,24.040668,0.0006,1.393
3056.00,7.614288,25.03517,0.000041,24.040394,0.0006,1.392
3058.00,7.620293,25.03440,0.000040,24.040443,0.0006,1.392
3060.00,7.626719,25.03380,0.000039,24.040699,0.0006,1.392
3062.00,7.633706,25.03391,0.000040,24.040526,0.0005,1.392
3064.00,7.640026,25.03554,0.000040,24.039855,0.0005,1.392
3066.00,7.646996,25.03518,0.000040,24.041341,0.0006,1.392
3068.00,7.653544,25.03442,0.000041,24.040990,0.0005,1.392
3070.00,7.659322,25.03475,0.000039,24.039908,0.0005,1.392
3072.00,7.664727,25.03513,0.000040,24.040375,0.0006,1.392
3074.00,7.669531,25.03476,0.000040,24.040428,0.0006,1.392
3076.00,7.672838,25.03521,0.000039,24.039690,0.0005,1.392
3078.00,7.677869,25.03570,0.000040,24.040839,0.0006,1.392
3080.00,7.681772,25.03717,0.000039,24.040679,0.0006,1.393
3082.00,7.684091,25.03614,0.000041,24.040397,0.0006,1.392
3084.00,7.686376,25.03547,0.000040,24.040177,0.0006,1.392
3086.00,7.689496,25.03494,0.000040,24.040481,0.0006,1.392
3088.00,7.691790,25.03526,0.000040,24.040637,0.0006,1.392
3090.00,7.694805,25.03500,0.000039,24.040285,0.0006,1.393
3092.00,7.697743,25.03528,0.000041,24.040675,0.0006,1.392
3094.00,7.699432,25.03511,0.000040,24.040561,0.0006,1.392
3096.00,7.700012,25.03530,0.000039,24.040819,0.0005,1.392
3098.00,7.701382,25.03614,0.000039,24.040641,0.0006,1.392
3100.00,7.702668,25.03558,0.000041,24.040245,0.0006,1.392
3102.00,7.703602,25.03482,0.000041,24.040830,0.0006,1.392
3104.00,7.705381,25.03451,0.000040,24.040517,0.0006,1.392
3106.00,7.706573,25.03564,0.000039,24.040343,0.0006,1.392
3108.00,7.706480,25.03578,0.000039,24.040561,0.0005,1.392
3110.00,7.707067,25.03625,0.000040,24.040701,0.0005,1.392
3112.00,7.708021,25.03621,0.000040,24.040059,0.0006,1.392
3114.00,7.708294,25.03553,0.000041,24.040839,0.0006,1.392
3116.00,7.707842,25.03626,0.000041,24.040823,0.0006,1.392
3118.00,7.708166,25.03695,0.000040,24.040666,0.0005,1.391
3120.00,7.708425,25.03701,0.000040,24.041365,0.0006,1.392
3122.00,7.708623,25.03643,0.000042,24.041026,0.0006,1.392
3124.00,7.708979,25.03640,0.000039,24.040017,0.0006,1.392
3126.00,7.709325,25.03590,0.000040,24.039823,0.0006,1.392
3128.00,7.709249,25.03583,0.000041,24.040912,0.0006,1.392
3130.00,7.709983,25.03635,0.000041,24.040997,0.0006,1.391
3132.00,7.709310,25.03638,0.000040,24.040781,0.0006,1.391
3134.00,7.708711,25.03738,0.000040,24.039464,0.0005,1.392
3136.00,7.708638,25.03718,0.000041,24.040577,0.0005,1.392
3138.00,7.708057,25.03721,0.000041,24.041054,0.0005,1.392
3140.00,7.707123,25.03721,0.000039,24.040234,0.0005,1.393
3142.00,7.707594,25.03684,0.000039,24.040048,0.0005,1.392
3144.00,7.708613,25.03670,0.000039,24.040099,0.0006,1.392
3146.00,7.708791,25.03707,0.000038,24.039877,0.0006,1.392
3148.00,7.708907,25.03609,0.000039,24.040790,0.0006,1.392
3150.00,7.708890,25.03599,0.000040,24.040445,0.0006,1.392
3152.00,7.709247,25.03646,0.000039,24.040125,0.0006,1.392
3154.00,7.709426,25.03657,0.000039,24.040663,0.0006,1.392
3156.00,7.709097,25.03624,0.000041,24.040605,0.0005,1.392
3158.00,7.708528,25.03667,0.000041,24.040775,0.0006,1.393
3160.00,7.708367,25.03695,0.000039,24.039914,0.0006,1.392
3162.00,7.707726,25.03585,0.000039,24.040410,0.0005,1.392
3164.00,7.708229,25.03566,0.000039,24.039892,0.0005,1.392
3166.00,7.708982,25.03567,0.000039,24.040712,0.0005,1.392
3168.00,7.707911,25.03508,0.000039,24.040563,0.0006,1.392
3170.00,7.708011,25.03514,0.000039,24.040068,0.0005,1.392
3172.00,7.708206,25.03536,0.000039,24.040035,0.0005,1.393
3174.00,7.707552,25.03430,0.000039,24.039910,0.0005,1.392
3176.00,7.707209,25.03419,0.000039,24.039974,0.0006,1.392
3178.00,7.706801,25.03377,0.000039,24.039468,0.0006,1.393
3180.00,7.706147,25.03421,0.000040,24.040508,0.0005,1.392
3182.00,7.705838,25.03406,0.000041,24.040108,0.0006,1.392
3184.00,7.705831,25.03432,0.000039,24.039990,0.0005,1.392
3186.00,7.704724,25.03489,0.000040,24.040703,0.0005,1.392
3188.00,7.705054,25.03509,0.000040,24.040157,0.0006,1.392
3190.00,7.705455,25.03447,0.000039,24.039732,0.0006,1.392
3192.00,7.705951,25.03495,0.000040,24.039399,0.0006,1.392
3194.00,7.705070,25.03537,0.000040,24.040281,0.0006,1.393
3196.00,7.704713,25.03559,0.000040,24.040712,0.0006,1.392
3198.00,7.705667,25.03604,0.000039,24.040466,0.0006,1.393
3200.00,7.705564,25.03547,0.000039,24.040921,0.0005,1.392
3202.00,7.706519,25.03595,0.000040,24.041026,0.0006,1.392
3204.00,7.706160,25.03640,0.000040,24.040474,0.0006,1.392
3206.00,7.706096,25.03710,0.000039,24.039935,0.0006,1.392
3208.00,7.705580,25.03769,0.000038,24.040668,0.0005,1.393
3210.00,7.705182,25.03711,0.000039,24.040783,0.0005,1.392
3212.00,7.705432,25.03711,0.000040,24.040730,0.0006,1.392
3214.00,7.706483,25.03726,0.000041,24.040546,0.0006,1.392
3216.00,7.706441,25.03834,0.000040,24.040603,0.0006,1.392
3218.00,7.706618,25.03755,0.000040,24.041055,0.0006,1.392
3220.00,7.706712,25.03647,0.000039,24.040686,0.0006,1.392
3222.00,7.705998,25.03686,0.000040,24.040974,0.0005,1.392
3224.00,7.705861,25.03706,0.000040,24.040486,0.0005,1.392
3226.00,7.706138,25.03756,0.000040,24.040670,0.0005,1.393
3228.00,7.705794,25.03781,0.000039,24.040897,0.0006,1.392
3230.00,7.706267,25.03792,0.000038,24.041179,0.0006,1.393
3232.00,7.705933,25.03823,0.000039,24.040963,0.0006,1.392
3234.00,7.704995,25.03822,0.000040,24.041125,0.0006,1.393
3236.00,7.705202,25.03878,0.000040,24.040935,0.0005,1.393
3238.00,7.705967,25.03816,0.000039,24.041341,0.0005,1.393
3240.00,7.705642,25.03790,0.000039,24.040481,0.0006,1.392
3242.00,7.705116,25.03752,0.000040,24.041134,0.0006,1.392
3244.00,7.704820,25.03770,0.000040,24.040888,0.0005,1.393
3246.00,7.705479,25.03750,0.000037,24.040983,0.0005,1.392
3248.00,7.706190,25.03745,0.000038,24.040446,0.0006,1.393
3250.00,7.706294,25.03793,0.000040,24.040672,0.0006,1.392
3252.00,7.706147,25.03801,0.000040,24.040455,0.0005,1.393
3254.00,7.705439,25.03817,0.000040,24.041030,0.0006,1.393
3256.00,7.705436,25.03807,0.000038,24.040546,0.0006,1.393
3258.00,7.705330,25.03763,0.000039,24.040212,0.0005,1.393
3260.00,7.705816,25.03808,0.000039,24.040492,0.0006,1.393
3262.00,7.704659,25.03792,0.000040,24.040963,0.0006,1.393
3264.00,7.705175,25.03776,0.000040,24.040930,0.0005,1.393
3266.00,7.706160,25.03716,0.000040,24.040910,0.0005,1.393
3268.00,7.706018,25.03699,0.000041,24.040605,0.0006,1.392
3270.00,7.705353,25.03777,0.000041,24.040259,0.0006,1.392
3272.00,7.705318,25.03859,0.000039,24.041134,0.0005,1.393
3274.00,7.705230,25.03774,0.000039,24.040614,0.0005,1.393
3276.00,7.705053,25.03741,0.000039,24.039955,0.0005,1.393
3278.00,7.705508,25.03720,0.000039,24.040017,0.0006,1.393
3280.00,7.705954,25.03767,0.000039,24.041066,0.0006,1.393
3282.00,7.706619,25.03802,0.000039,24.040466,0.0005,1.393
3284.00,7.706503,25.03791,0.000040,24.040903,0.0006,1.393
3286.00,7.706266,25.03789,0.000040,24.040792,0.0005,1.393
3288.00,7.705366,25.03816,0.000040,24.040786,0.0006,1.393
3290.00,7.705155,25.03826,0.000040,24.040861,0.0006,1.393
3292.00,7.704967,25.03787,0.000039,24.041346,0.0006,1.393
3294.00,7.705846,25.03766,0.000039,24.041205,0.0006,1.392
3296.00,7.705303,25.03819,0.000040,24.040790,0.0006,1.393
3298.00,7.704926,25.03780,0.000040,24.040414,0.0006,1.393
3300.00,7.705011,25.03729,0.000039,24.041196,0.0006,1.393
3302.00,7.704806,25.03763,0.000039,24.040979,0.0006,1.393
3304.00,7.703844,25.03763,0.000041,24.041310,0.0006,1.393
3306.00,7.704270,25.03734,0.000041,24.040446,0.0006,1.393
3308.00,7.705067,25.03794,0.000040,24.040814,0.0006,1.394
3310.00,7.704082,25.03831,0.000041,24.040910,0.0006,1.393
3312.00,7.703388,25.03698,0.000040,24.041125,0.0005,1.393
3314.00,7.703965,25.03710,0.000040,24.041108,0.0006,1.393
3316.00,7.704921,25.03733,0.000040,24.040425,0.0006,1.393
3318.00,7.705192,25.03694,0.000040,24.040450,0.0006,1.393
3320.00,7.706157,25.03655,0.000039,24.040741,0.0006,1.393
3322.00,7.705502,25.03675,0.000039,24.039644,0.0006,1.393
3324.00,7.704914,25.03656,0.000038,24.040114,0.0006,1.394
3326.00,7.704921,25.03616,0.000038,24.041163,0.0006,1.393
3328.00,7.705050,25.03667,0.000040,24.040561,0.0006,1.393
3330.00,7.705342,25.03611,0.000040,24.040254,0.0006,1.393
3332.00,7.705570,25.03596,0.000040,24.040201,0.0005,1.393
3334.00,7.706439,25.03602,0.000040,24.041323,0.0005,1.393
3336.00,7.706067,25.03573,0.000039,24.041336,0.0006,1.393
3338.00,7.705781,25.03634,0.000040,24.040101,0.0006,1.394
3340.00,7.704704,25.03729,0.000039,24.040830,0.0006,1.393
3342.00,7.704562,25.03729,0.000040,24.040545,0.0005,1.393
3344.00,7.704267,25.03740,0.000040,24.040221,0.0005,1.393
3346.00,7.703803,25.03702,0.000039,24.039817,0.0005,1.393
3348.00,7.704374,25.03719,0.000040,24.040466,0.0005,1.393
3350.00,7.704153,25.03630,0.000040,24.041425,0.0006,1.393
3352.00,7.704335,25.03748,0.000041,24.040901,0.0006,1.394
3354.00,7.704748,25.03759,0.000040,24.040121,0.0006,1.393
3356.00,7.704530,25.03702,0.000039,24.040434,0.0006,1.393
3358.00,7.704070,25.03705,0.000040,24.040275,0.0006,1.393
3360.00,7.704197,25.03682,0.000040,24.040448,0.0005,1.393
3362.00,7.703920,25.03695,0.000040,24.040883,0.0006,1.394
3364.00,7.703372,25.03765,0.000039,24.040892,0.0005,1.393
3366.00,7.703234,25.03839,0.000040,24.040266,0.0005,1.393
3368.00,7.703745,25.03775,0.000041,24.040368,0.0006,1.393
3370.00,7.704952,25.03770,0.000039,24.040795,0.0006,1.393
3372.00,7.704717,25.03791,0.000039,24.040117,0.0005,1.393
3374.00,7.703194,25.03940,0.000041,24.040321,0.0005,1.393
3376.00,7.702861,25.03958,0.000040,24.040454,0.0006,1.393
3378.00,7.703939,25.03966,0.000039,24.041185,0.0006,1.393
3380.00,7.704565,25.04009,0.000039,24.039917,0.0005,1.394
3382.00,7.704418,25.03912,0.000039,24.040243,0.0006,1.394
3384.00,7.704303,25.03872,0.000039,24.040225,0.0006,1.393
3386.00,7.703648,25.03938,0.000040,24.040630,0.0006,1.393
3388.00,7.702986,25.03969,0.000038,24.040106,0.0006,1.393
3390.00,7.702824,25.03964,0.000040,24.041025,0.0005,1.393
3392.00,7.703544,25.03975,0.000039,24.040492,0.0005,1.394
3394.00,7.704116,25.03950,0.000039,24.039821,0.0006,1.393
3396.00,7.704274,25.03823,0.000039,24.040421,0.0006,1.393
3398.00,7.704195,25.03861,0.000039,24.040630,0.0006,1.394
3400.00,7.704471,25.03811,0.000039,24.040508,0.0006,1.394
3402.00,7.703806,25.03799,0.000040,24.040084,0.0005,1.394
3404.00,7.702897,25.03854,0.000040,24.040985,0.0005,1.394
3406.00,7.703633,25.03869,0.000040,24.039861,0.0006,1.394
3408.00,7.704092,25.03889,0.000040,24.040365,0.0005,1.393
3410.00,7.703148,25.03900,0.000040,24.039937,0.0006,1.393
3412.00,7.703000,25.03893,0.000040,24.040455,0.0006,1.394
3414.00,7.703760,25.03851,0.000041,24.040183,0.0006,1.394
3416.00,7.704383,25.03854,0.000040,24.039895,0.0006,1.394
3418.00,7.703613,25.03847,0.000040,24.040059,0.0006,1.394
3420.00,7.703417,25.03774,0.000040,24.040292,0.0006,1.394
3422.00,7.702852,25.03778,0.000039,24.039746,0.0006,1.394
3424.00,7.702776,25.03828,0.000039,24.040074,0.0006,1.394
3426.00,7.702781,25.03820,0.000039,24.039681,0.0005,1.394
3428.00,7.702498,25.03891,0.000039,24.041330,0.0005,1.394
3430.00,7.702656,25.03974,0.000040,24.039901,0.0006,1.394
3432.00,7.702592,25.03857,0.000040,24.040075,0.0005,1.394
3434.00,7.702275,25.03767,0.000039,24.039881,0.0006,1.394
3436.00,7.701907,25.03850,0.000039,24.039914,0.0006,1.394
3438.00,7.701404,25.03828,0.000039,24.040386,0.0005,1.393
3440.00,7.702233,25.03776,0.000039,24.041517,0.0005,1.394
3442.00,7.703058,25.03716,0.000038,24.040221,0.0005,1.394
3444.00,7.703386,25.03836,0.000039,24.039864,0.0006,1.393
3446.00,7.702712,25.03805,0.000040,24.040659,0.0006,1.394
3448.00,7.703165,25.03902,0.000039,24.040735,0.0005,1.394
3450.00,7.703771,25.03810,0.000040,24.041154,0.0005,1.394
3452.00,7.703016,25.03814,0.000040,24.040805,0.0005,1.394
3454.00,7.702740,25.03819,0.000039,24.040541,0.0005,1.395
3456.00,7.703397,25.03740,0.000040,24.041546,0.0005,1.394
3458.00,7.703042,25.03823,0.000039,24.040575,0.0005,1.394
3460.00,7.702618,25.03871,0.000040,24.041246,0.0006,1.394
3462.00,7.702276,25.03882,0.000041,24.040583,0.0006,1.394
3464.00,7.703195,25.03851,0.000039,24.040770,0.0006,1.395
3466.00,7.702485,25.03800,0.000041,24.040525,0.0006,1.394
3468.00,7.703245,25.03731,0.000040,24.040583,0.0006,1.394
3470.00,7.703654,25.03765,0.000039,24.040541,0.0006,1.394
3472.00,7.703473,25.03817,0.000041,24.040461,0.0005,1.394
3474.00,7.703494,25.03773,0.000041,24.040015,0.0005,1.395
3476.00,7.703175,25.03761,0.000039,24.039772,0.0005,1.394
3478.00,7.702998,25.03788,0.000041,24.040621,0.0006,1.394
3480.00,7.703065,25.03842,0.000039,24.040330,0.0005,1.394
3482.00,7.703158,25.03891,0.000040,24.039657,0.0005,1.395
3484.00,7.703215,25.03800,0.000040,24.040295,0.0006,1.394
3486.00,7.703021,25.03824,0.000040,24.040266,0.0006,1.394
3488.00,7.702959,25.03845,0.000041,24.039939,0.0005,1.395
3490.00,7.702425,25.03853,0.000039,24.040874,0.0006,1.395
3492.00,7.702698,25.03791,0.000040,24.040601,0.0006,1.395
3494.00,7.702929,25.03852,0.000040,24.040445,0.0006,1.395
3496.00,7.702828,25.03790,0.000039,24.040494,0.0006,1.394
3498.00,7.703803,25.03874,0.000040,24.039986,0.0005,1.394
3500.00,7.703767,25.03818,0.000040,24.040712,0.0006,1.394
3502.00,7.703833,25.03885,0.000041,24.040963,0.0005,1.394
3504.00,7.703899,25.03853,0.000040,24.040437,0.0006,1.395
3506.00,7.702934,25.03858,0.000040,24.040926,0.0005,1.395
3508.00,7.702765,25.03824,0.000038,24.040165,0.0006,1.395
3510.00,7.703398,25.03887,0.000039,24.040003,0.0005,1.395
3512.00,7.703541,25.03888,0.000039,24.040579,0.0006,1.395
3514.00,7.703583,25.03913,0.000041,24.040135,0.0005,1.394
3516.00,7.703116,25.03972,0.000041,24.040828,0.0006,1.395
3518.00,7.703723,25.03910,0.000040,24.041610,0.0005,1.394
3520.00,7.703068,25.03937,0.000041,24.040763,0.0006,1.395
3522.00,7.702860,25.03922,0.000038,24.040626,0.0006,1.395
3524.00,7.703365,25.03780,0.000039,24.040590,0.0006,1.394
3526.00,7.702584,25.03776,0.000041,24.040283,0.0006,1.395
3528.00,7.702427,25.03805,0.000039,24.040785,0.0006,1.395
3530.00,7.702357,25.03844,0.000039,24.040588,0.0006,1.395
3532.00,7.702731,25.03857,0.000038,24.040157,0.0005,1.395
3534.00,7.703692,25.03878,0.000040,24.040035,0.0006,1.395
3536.00,7.703705,25.03884,0.000041,24.040141,0.0006,1.394
3538.00,7.701946,25.03951,0.000040,24.040119,0.0005,1.395
3540.00,7.700701,25.03971,0.000039,24.040655,0.0006,1.395
3542.00,7.701881,25.03976,0.000038,24.040437,0.0006,1.395
3544.00,7.702256,25.03932,0.000041,24.040283,0.0006,1.395
3546.00,7.702626,25.03938,0.000040,24.041019,0.0006,1.395
3548.00,7.702989,25.03921,0.000039,24.040230,0.0006,1.395
3550.00,7.702352,25.03983,0.000041,24.040210,0.0006,1.395
3552.00,7.701131,25.03934,0.000041,24.040950,0.0006,1.395
3554.00,7.700676,25.03912,0.000041,24.040234,0.0006,1.395
3556.00,7.701199,25.03934,0.000041,24.040024,0.0006,1.395
3558.00,7.702165,25.03975,0.000040,24.040748,0.0006,1.396
3560.00,7.702572,25.04006,0.000039,24.040455,0.0006,1.395
3562.00,7.702149,25.03989,0.000041,24.040270,0.0006,1.394
3564.00,7.701027,25.04041,0.000040,24.040323,0.0006,1.395
3566.00,7.701680,25.03937,0.000040,24.040466,0.0006,1.396
3568.00,7.703144,25.03935,0.000039,24.040257,0.0006,1.395
3570.00,7.704479,25.03891,0.000040,24.040726,0.0005,1.394
3572.00,7.704477,25.03907,0.000040,24.040888,0.0006,1.395
3574.00,7.704738,25.03912,0.000039,24.041166,0.0006,1.395
3576.00,7.703957,25.03950,0.000039,24.040357,0.0006,1.395
3578.00,7.703620,25.04012,0.000039,24.040123,0.0006,1.395
3580.00,7.703054,25.03914,0.000039,24.040057,0.0005,1.395
3582.00,7.703337,25.03877,0.000039,24.040803,0.0005,1.395
3584.00,7.703507,25.03872,0.000040,24.039684,0.0006,1.395
3586.00,7.703309,25.03903,0.000041,24.039690,0.0006,1.394
3588.00,7.703486,25.03938,0.000040,24.039612,0.0006,1.394
3590.00,7.702740,25.03867,0.000041,24.040970,0.0006,1.395
3592.00,7.703741,25.03888,0.000040,24.040199,0.0006,1.395
3594.00,7.703966,25.03940,0.000041,24.039777,0.0005,1.396
3596.00,7.703872,25.04012,0.000039,24.040415,0.0006,1.395
3598.00,7.702451,25.04094,0.000039,24.040565,0.0005,1.395
3600.00,7.702516,25.04205,0.000039,24.041308,0.0006,1.396
3602.00,7.703027,25.04136,0.000039,24.041003,0.0006,1.395
@6,12.0000,24.0
3604.00,7.701166,25.04054,0.000041,24.040886,0.0006,1.395
3606.00,7.695388,25.03958,0.000040,24.041019,0.0006,1.395
3608.00,7.684047,25.03994,0.000041,24.040846,0.0006,1.394
3610.00,7.663305,25.03988,0.000040,24.040068,0.0006,1.395
3612.00,7.635261,25.04013,0.000041,24.040512,0.0005,1.395
3614.00,7.610794,25.03949,0.000040,24.040148,0.0006,1.396
3616.00,7.591073,25.04012,0.000039,24.040595,0.0006,1.396
3618.00,7.574412,25.04019,0.000040,24.040914,0.0005,1.396
3620.00,7.561095,25.04062,0.000039,24.040914,0.0005,1.396
3622.00,7.551470,25.04025,0.000039,24.040646,0.0006,1.397
3624.00,7.543761,25.03955,0.000040,24.040223,0.0006,1.397
3626.00,7.537624,25.03937,0.000038,24.040905,0.0006,1.397
3628.00,7.532745,25.03817,0.000036,24.040048,0.0006,1.397
3630.00,7.530550,25.03793,0.000038,24.040534,0.0006,1.397
3632.00,7.535388,25.03872,0.000039,24.040312,0.0006,1.397
3634.00,7.549710,25.03920,0.000038,24.040237,0.0005,1.397
3636.00,7.564741,25.03882,0.000039,24.040370,0.0006,1.397
3638.00,7.574027,25.03857,0.000039,24.040381,0.0006,1.397
3640.00,7.580783,25.03916,0.000039,24.040401,0.0006,1.397
3642.00,7.585435,25.03968,0.000038,24.040919,0.0006,1.396
3644.00,7.589662,25.03994,0.000040,24.040805,0.0006,1.396
3646.00,7.592617,25.04002,0.000041,24.040595,0.0005,1.396
3648.00,7.595812,25.04115,0.000041,24.040926,0.0006,1.396
3650.00,7.598022,25.04069,0.000041,24.040541,0.0005,1.395
3652.00,7.600800,25.04067,0.000041,24.041308,0.0005,1.396
3654.00,7.605767,25.04057,0.000042,24.040728,0.0005,1.397
3656.00,7.610174,25.04061,0.000039,24.041006,0.0005,1.397
3658.00,7.617075,25.04069,0.000038,24.041357,0.0005,1.396
3660.00,7.624009,25.04007,0.000040,24.040803,0.0006,1.396
3662.00,7.630328,25.04156,0.000040,24.041159,0.0006,1.397
3664.00,7.636588,25.04152,0.000039,24.040977,0.0006,1.397
3666.00,7.642203,25.04158,0.000039,24.040495,0.0005,1.396
3668.00,7.647197,25.04216,0.000038,24.040875,0.0006,1.396
3670.00,7.652989,25.04144,0.000040,24.040783,0.0006,1.395
3672.00,7.657928,25.04069,0.000040,24.040919,0.0006,1.396
3674.00,7.661525,25.04030,0.000041,24.040421,0.0006,1.396
3676.00,7.665656,25.03934,0.000041,24.040797,0.0006,1.396
3678.00,7.670719,25.03969,0.000040,24.041112,0.0006,1.397
3680.00,7.673050,25.04016,0.000040,24.040405,0.0006,1.397
3682.00,7.675016,25.04054,0.000039,24.040579,0.0006,1.396
3684.00,7.677532,25.03962,0.000040,24.040088,0.0006,1.396
3686.00,7.679828,25.03900,0.000039,24.040623,0.0005,1.396
3688.00,7.682225,25.03902,0.000040,24.040381,0.0006,1.396
3690.00,7.685141,25.03916,0.000040,24.040621,0.0005,1.397
3692.00,7.686777,25.03870,0.000040,24.041321,0.0006,1.396
3694.00,7.688011,25.03978,0.000041,24.040637,0.0006,1.395
3696.00,7.689674,25.04008,0.000041,24.040743,0.0006,1.396
3698.00,7.690840,25.04023,0.000040,24.041283,0.0006,1.396
3700.00,7.693460,25.04026,0.000039,24.040126,0.0005,1.396
3702.00,7.694967,25.04061,0.000039,24.040472,0.0006,1.396
3704.00,7.695943,25.04037,0.000039,24.040137,0.0005,1.397
3706.00,7.696017,25.03973,0.000039,24.040772,0.0005,1.397
3708.00,7.695935,25.03987,0.000039,24.040297,0.0006,1.397
3710.00,7.697360,25.04032,0.000040,24.040370,0.0006,1.396
3712.00,7.698285,25.04028,0.000040,24.040774,0.0006,1.396
3714.00,7.698887,25.04038,0.000039,24.041023,0.0006,1.397
3716.00,7.698489,25.03925,0.000040,24.040097,0.0006,1.396
3718.00,7.698524,25.03981,0.000039,24.040152,0.0006,1.397
3720.00,7.699696,25.03974,0.000040,24.041099,0.0005,1.397
3722.00,7.700493,25.03979,0.000040,24.041357,0.0006,1.397
3724.00,7.700674,25.03938,0.000040,24.040470,0.0006,1.397
3726.00,7.700543,25.03985,0.000040,24.040905,0.0006,1.397
3728.00,7.701270,25.03914,0.000040,24.040899,0.0006,1.397
3730.00,7.701200,25.03979,0.000040,24.040832,0.0006,1.397
3732.00,7.701496,25.03945,0.000042,24.040692,0.0006,1.397
3734.00,7.701694,25.03910,0.000042,24.040432,0.0006,1.397
3736.00,7.702138,25.03999,0.000041,24.040679,0.0006,1.396
3738.00,7.700914,25.03972,0.000041,24.040746,0.0006,1.397
3740.00,7.700801,25.04008,0.000040,24.040161,0.0006,1.398
3742.00,7.700885,25.03968,0.000040,24.041470,0.0006,1.397
3744.00,7.699977,25.04101,0.000039,24.041323,0.0006,1.397
3746.00,7.698701,25.04152,0.000040,24.041055,0.0006,1.397
3748.00,7.698924,25.04192,0.000041,24.041239,0.0006,1.397
3750.00,7.699742,25.04194,0.000040,24.041079,0.0006,1.397
3752.00,7.699643,25.04144,0.000041,24.040423,0.0006,1.397
3754.00,7.699740,25.04127,0.000040,24.041225,0.0006,1.397
3756.00,7.699280,25.04028,0.000040,24.040641,0.0006,1.397
3758.00,7.699898,25.04060,0.000041,24.040408,0.0006,1.396
3760.00,7.699713,25.04090,0.000042,24.041090,0.0006,1.397
3762.00,7.699743,25.04070,0.000040,24.040801,0.0006,1.397
3764.00,7.700464,25.04126,0.000041,24.039821,0.0006,1.397
3766.00,7.699619,25.04000,0.000041,24.040759,0.0006,1.397
3768.00,7.699713,25.04079,0.000039,24.040606,0.0006,1.397
3770.00,7.699511,25.04112,0.000041,24.040497,0.0006,1.398
3772.00,7.698730,25.04134,0.000040,24.041090,0.0006,1.397
3774.00,7.698528,25.04024,0.000041,24.041237,0.0006,1.397
3776.00,7.699474,25.03975,0.000042,24.040895,0.0006,1.397
3778.00,7.700133,25.03966,0.000040,24.040757,0.0006,1.397
3780.00,7.699320,25.03993,0.000040,24.040850,0.0006,1.397
3782.00,7.698685,25.03985,0.000040,24.040175,0.0005,1.397
3784.00,7.699662,25.04019,0.000041,24.040174,0.0006,1.397
3786.00,7.699682,25.03963,0.000040,24.040528,0.0006,1.397
3788.00,7.699262,25.03988,0.000040,24.040426,0.0005,1.396
3790.00,7.698144,25.03975,0.000041,24.040597,0.0006,1.396
3792.00,7.696955,25.03946,0.000041,24.040963,0.0006,1.398
3794.00,7.697575,25.03974,0.000041,24.040645,0.0006,1.397
3796.00,7.697951,25.03965,0.000040,24.040614,0.0006,1.398
3798.00,7.697465,25.03955,0.000040,24.040812,0.0006,1.398
3800.00,7.697691,25.03986,0.000041,24.041283,0.0006,1.397
3802.00,7.698009,25.04091,0.000040,24.040677,0.0006,1.398
3804.00,7.697460,25.04060,0.000040,24.040235,0.0006,1.397
3806.00,7.698323,25.04060,0.000040,24.040972,0.0005,1.397
3808.00,7.698392,25.04052,0.000040,24.039859,0.0005,1.397
3810.00,7.699186,25.04092,0.000041,24.039977,0.0006,1.397
3812.00,7.699752,25.04058,0.000041,24.040970,0.0005,1.398
3814.00,7.699446,25.04172,0.000040,24.040643,0.0006,1.398
3816.00,7.698850,25.04051,0.000040,24.040948,0.0005,1.397
3818.00,7.698545,25.03956,0.000040,24.040470,0.0005,1.398
3820.00,7.698562,25.04017,0.000039,24.040594,0.0006,1.398
3822.00,7.698811,25.04039,0.000040,24.040128,0.0006,1.397
3824.00,7.699280,25.03986,0.000040,24.040468,0.0005,1.397
3826.00,7.698287,25.04023,0.000041,24.041512,0.0006,1.397
3828.00,7.697802,25.04082,0.000040,24.041886,0.0005,1.398
3830.00,7.696888,25.04111,0.000039,24.040317,0.0005,1.398
3832.00,7.696773,25.04102,0.000041,24.040685,0.0005,1.398
3834.00,7.696378,25.03955,0.000039,24.040605,0.0006,1.398
3836.00,7.696398,25.04022,0.000039,24.040355,0.0006,1.398
3838.00,7.696616,25.03997,0.000039,24.040826,0.0005,1.398
3840.00,7.697129,25.03900,0.000039,24.040695,0.0006,1.398
3842.00,7.697108,25.03952,0.000039,24.041106,0.0006,1.397
3844.00,7.697527,25.03855,0.000041,24.041025,0.0005,1.397
3846.00,7.697527,25.03880,0.000041,24.040934,0.0006,1.398
3848.00,7.697380,25.03856,0.000040,24.040826,0.0006,1.398
3850.00,7.697940,25.03840,0.000040,24.040485,0.0005,1.398
3852.00,7.698047,25.03889,0.000040,24.040550,0.0006,1.398
3854.00,7.697667,25.03903,0.000039,24.041132,0.0005,1.398
3856.00,7.698414,25.03944,0.000039,24.040828,0.0006,1.398
3858.00,7.699541,25.03994,0.000039,24.040361,0.0005,1.398
3860.00,7.699306,25.03986,0.000040,24.040717,0.0005,1.398
3862.00,7.698738,25.03998,0.000041,24.040319,0.0005,1.398
3864.00,7.698687,25.04090,0.000041,24.040492,0.0006,1.397
3866.00,7.699277,25.04060,0.000041,24.040963,0.0006,1.398
3868.00,7.698803,25.04118,0.000040,24.040301,0.0006,1.398
3870.00,7.698007,25.04172,0.000040,24.040465,0.0006,1.398
3872.00,7.697472,25.04061,0.000041,24.040568,0.0006,1.398
3874.00,7.697955,25.04018,0.000040,24.041065,0.0006,1.398
3876.00,7.698384,25.04093,0.000040,24.041248,0.0006,1.398
3878.00,7.698563,25.04073,0.000041,24.040514,0.0005,1.398
3880.00,7.698387,25.04110,0.000040,24.040683,0.0006,1.398
3882.00,7.698923,25.04122,0.000041,24.040655,0.0006,1.398
3884.00,7.699274,25.04065,0.000040,24.040821,0.0005,1.398
3886.00,7.698521,25.04051,0.000039,24.040766,0.0006,1.398
3888.00,7.698103,25.03985,0.000040,24.041354,0.0006,1.398
3890.00,7.697895,25.03995,0.000040,24.041374,0.0006,1.399
3892.00,7.697260,25.03966,0.000041,24.040714,0.0006,1.398
3894.00,7.697678,25.03951,0.000040,24.040928,0.0006,1.398
3896.00,7.698101,25.04060,0.000040,24.040906,0.0006,1.399
3898.00,7.699088,25.04020,0.000041,24.041130,0.0006,1.397
3900.00,7.698831,25.04013,0.000040,24.041081,0.0006,1.398
3902.00,7.698130,25.03997,0.000039,24.040788,0.0006,1.399
3904.00,7.698240,25.04044,0.000039,24.040392,0.0006,1.399
3906.00,7.697933,25.04010,0.000040,24.040515,0.0006,1.399
3908.00,7.698550,25.04015,0.000040,24.040832,0.0006,1.398
3910.00,7.699033,25.04033,0.000039,24.040495,0.0006,1.398
3912.00,7.698663,25.03925,0.000040,24.040654,0.0006,1.398
3914.00,7.697638,25.03991,0.000039,24.040165,0.0006,1.399
3916.00,7.696616,25.03953,0.000040,24.040737,0.0006,1.399
3918.00,7.697315,25.03895,0.000039,24.040743,0.0006,1.399
3920.00,7.697135,25.03861,0.000040,24.040654,0.0006,1.398
3922.00,7.697120,25.03889,0.000041,24.040781,0.0006,1.398
3924.00,7.697439,25.03983,0.000039,24.040237,0.0006,1.399
3926.00,7.697176,25.03987,0.000039,24.040548,0.0006,1.399
3928.00,7.697252,25.03945,0.000040,24.040495,0.0006,1.398
3930.00,7.697831,25.03974,0.000039,24.040745,0.0006,1.398
3932.00,7.697362,25.04036,0.000040,24.040905,0.0005,1.398
3934.00,7.697153,25.03925,0.000040,24.040485,0.0006,1.398
3936.00,7.697321,25.03879,0.000040,24.040990,0.0006,1.398
3938.00,7.698120,25.03853,0.000039,24.040161,0.0005,1.398
3940.00,7.698096,25.03885,0.000039,24.040988,0.0006,1.399
3942.00,7.697765,25.03891,0.000040,24.040592,0.0006,1.399
3944.00,7.697973,25.03823,0.000040,24.040797,0.0006,1.399
3946.00,7.698586,25.03839,0.000038,24.040401,0.0006,1.399
3948.00,7.698174,25.03846,0.000040,24.040303,0.0006,1.399
3950.00,7.698470,25.03836,0.000041,24.040666,0.0006,1.399
3952.00,7.697484,25.03854,0.000039,24.040483,0.0005,1.399
3954.00,7.697442,25.03861,0.000040,24.040795,0.0006,1.399
3956.00,7.697908,25.03855,0.000038,24.040303,0.0005,1.399
3958.00,7.698560,25.03902,0.000040,24.040708,0.0005,1.399
3960.00,7.699452,25.03838,0.000041,24.040937,0.0006,1.398
3962.00,7.699606,25.03858,0.000040,24.040552,0.0006,1.399
3964.00,7.699213,25.03776,0.000040,24.039561,0.0006,1.399
3966.00,7.698198,25.03890,0.000040,24.040788,0.0006,1.398
3968.00,7.698173,25.03969,0.000041,24.040406,0.0005,1.399
3970.00,7.697658,25.03932,0.000040,24.040748,0.0006,1.399
3972.00,7.697140,25.03940,0.000040,24.041032,0.0005,1.398
3974.00,7.697755,25.03932,0.000040,24.040232,0.0005,1.399
3976.00,7.697204,25.03918,0.000039,24.040319,0.0005,1.399
3978.00,7.696319,25.03933,0.000040,24.040345,0.0006,1.399
3980.00,7.696911,25.03903,0.000039,24.040685,0.0006,1.399
3982.00,7.696755,25.03882,0.000040,24.040877,0.0006,1.399
3984.00,7.695798,25.03929,0.000040,24.039930,0.0005,1.399
3986.00,7.696905,25.03967,0.000040,24.040534,0.0006,1.399
3988.00,7.696679,25.03948,0.000040,24.041088,0.0005,1.399
3990.00,7.697405,25.03881,0.000041,24.041212,0.0006,1.399
3992.00,7.697837,25.03870,0.000041,24.040839,0.0005,1.399
3994.00,7.697694,25.03877,0.000040,24.041361,0.0005,1.399
3996.00,7.697948,25.03911,0.000040,24.040708,0.0006,1.399
3998.00,7.697720,25.03869,0.000041,24.040661,0.0006,1.399
4000.00,7.697364,25.03862,0.000041,24.040843,0.0006,1.400
4002.00,7.697581,25.03936,0.000038,24.041157,0.0006,1.399
4004.00,7.697956,25.03947,0.000040,24.040679,0.0006,1.400
4006.00,7.697333,25.03936,0.000040,24.040083,0.0006,1.399
4008.00,7.697157,25.03948,0.000039,24.040625,0.0006,1.399
4010.00,7.697005,25.03928,0.000041,24.040665,0.0006,1.399
4012.00,7.697680,25.03889,0.000039,24.040883,0.0005,1.399
4014.00,7.697900,25.03763,0.000040,24.040305,0.0006,1.399
4016.00,7.697863,25.03827,0.000039,24.039648,0.0005,1.400
4018.00,7.697088,25.03865,0.000040,24.040759,0.0006,1.399
4020.00,7.697328,25.03863,0.000040,24.040694,0.0006,1.399
4022.00,7.698438,25.03866,0.000040,24.040694,0.0006,1.400
4024.00,7.697553,25.03887,0.000039,24.040525,0.0005,1.400
4026.00,7.696284,25.03808,0.000041,24.040414,0.0006,1.399
4028.00,7.696181,25.03813,0.000039,24.040690,0.0006,1.400
4030.00,7.696574,25.03746,0.000039,24.040170,0.0005,1.399
4032.00,7.697473,25.03831,0.000040,24.040488,0.0005,1.399
4034.00,7.697445,25.03869,0.000040,24.040697,0.0005,1.400
4036.00,7.697307,25.03770,0.000038,24.040870,0.0005,1.399
4038.00,7.697323,25.03910,0.000039,24.040908,0.0006,1.399
4040.00,7.697270,25.03919,0.000040,24.041317,0.0006,1.400
4042.00,7.696940,25.03880,0.000040,24.041003,0.0006,1.399
4044.00,7.697126,25.03976,0.000040,24.040423,0.0006,1.399
4046.00,7.698259,25.03940,0.000039,24.041008,0.0006,1.400
4048.00,7.697284,25.03904,0.000039,24.041077,0.0006,1.400
4050.00,7.696980,25.03919,0.000040,24.040061,0.0006,1.400
4052.00,7.697010,25.04036,0.000038,24.040315,0.0005,1.400
4054.00,7.696708,25.04109,0.000040,24.040510,0.0005,1.400
4056.00,7.697999,25.04120,0.000041,24.040146,0.0005,1.400
4058.00,7.697734,25.04042,0.000040,24.040699,0.0005,1.400
4060.00,7.697296,25.04077,0.000040,24.041170,0.0006,1.400
4062.00,7.696781,25.04024,0.000039,24.040288,0.0005,1.399
4064.00,7.697411,25.04063,0.000039,24.040165,0.0006,1.400
4066.00,7.697210,25.04143,0.000039,24.039744,0.0006,1.400
4068.00,7.696572,25.04136,0.000039,24.040475,0.0006,1.400
4070.00,7.696760,25.04120,0.000039,24.040339,0.0006,1.400
4072.00,7.697034,25.04021,0.000039,24.040108,0.0006,1.400
4074.00,7.696613,25.03948,0.000040,24.040241,0.0005,1.400
4076.00,7.696335,25.03900,0.000040,24.041288,0.0005,1.400
4078.00,7.695993,25.03941,0.000040,24.039923,0.0005,1.400
4080.00,7.696173,25.04005,0.000040,24.040125,0.0005,1.400
4082.00,7.696416,25.04051,0.000039,24.040628,0.0005,1.400
4084.00,7.696200,25.04031,0.000039,24.040386,0.0006,1.400
4086.00,7.696132,25.04019,0.000038,24.040641,0.0006,1.400
4088.00,7.697214,25.04012,0.000039,24.040190,0.0006,1.400
4090.00,7.696162,25.04029,0.000039,24.041155,0.0005,1.400
4092.00,7.696302,25.04055,0.000040,24.040817,0.0006,1.399
4094.00,7.697178,25.03979,0.000039,24.040365,0.0005,1.400
4096.00,7.697781,25.03999,0.000040,24.040612,0.0005,1.400
4098.00,7.697676,25.04064,0.000039,24.041150,0.0006,1.400
4100.00,7.697207,25.04127,0.000040,24.040699,0.0006,1.400
4102.00,7.696538,25.04048,0.000038,24.040055,0.0006,1.400
4104.00,7.695398,25.04028,0.000039,24.040385,0.0006,1.400
4106.00,7.696555,25.03958,0.000040,24.040923,0.0005,1.400
4108.00,7.697266,25.04014,0.000040,24.040801,0.0005,1.399
4110.00,7.696719,25.04104,0.000040,24.041466,0.0005,1.400
4112.00,7.696291,25.04153,0.000039,24.040610,0.0005,1.401
4114.00,7.696974,25.04086,0.000039,24.040252,0.0006,1.400
4116.00,7.697509,25.03995,0.000041,24.041119,0.0006,1.400
4118.00,7.697315,25.03988,0.000039,24.039668,0.0006,1.400
4120.00,7.696445,25.03994,0.000041,24.040737,0.0006,1.400
4122.00,7.696786,25.03945,0.000039,24.041065,0.0005,1.401
4124.00,7.696497,25.03896,0.000038,24.040843,0.0006,1.400
4126.00,7.696166,25.03980,0.000039,24.040525,0.0006,1.400
4128.00,7.696501,25.04028,0.000040,24.040452,0.0006,1.400
4130.00,7.696913,25.04027,0.000039,24.040386,0.0006,1.400
4132.00,7.696357,25.04075,0.000040,24.040308,0.0006,1.401
4134.00,7.696614,25.04047,0.000038,24.039984,0.0006,1.401
4136.00,7.696271,25.03956,0.000038,24.040435,0.0005,1.400
4138.00,7.695400,25.04004,0.000039,24.040557,0.0005,1.400
4140.00,7.695133,25.03940,0.000039,24.040095,0.0005,1.400
4142.00,7.695514,25.03941,0.000039,24.040445,0.0005,1.400
4144.00,7.695784,25.03926,0.000038,24.040595,0.0005,1.401
4146.00,7.696468,25.04005,0.000039,24.040521,0.0005,1.400
4148.00,7.697485,25.03899,0.000039,24.039763,0.0005,1.400
4150.00,7.696878,25.03860,0.000039,24.039561,0.0005,1.400
4152.00,7.697046,25.03905,0.000040,24.039646,0.0005,1.400
4154.00,7.696851,25.03857,0.000040,24.040388,0.0005,1.401
4156.00,7.697360,25.03895,0.000041,24.040723,0.0006,1.400
4158.00,7.697847,25.03935,0.000040,24.040088,0.0005,1.400
4160.00,7.697891,25.03911,0.000040,24.041256,0.0005,1.400
4162.00,7.696712,25.03905,0.000041,24.041314,0.0005,1.400
4164.00,7.696682,25.03953,0.000041,24.040121,0.0006,1.400
4166.00,7.696313,25.03918,0.000042,24.040795,0.0005,1.400
4168.00,7.695927,25.03937,0.000040,24.040268,0.0005,1.401
4170.00,7.695700,25.03868,0.000039,24.040848,0.0006,1.401
4172.00,7.696055,25.03952,0.000039,24.040835,0.0006,1.400
4174.00,7.696657,25.04032,0.000041,24.040646,0.0005,1.400
4176.00,7.697184,25.04045,0.000040,24.040763,0.0006,1.400
4178.00,7.697114,25.04100,0.000040,24.040523,0.0006,1.401
4180.00,7.696193,25.04019,0.000040,24.040581,0.0005,1.401
4182.00,7.695578,25.03973,0.000040,24.040559,0.0005,1.400
4184.00,7.695763,25.04044,0.000041,24.040935,0.0006,1.400
4186.00,7.696296,25.04002,0.000039,24.040183,0.0006,1.401
4188.00,7.697527,25.04015,0.000040,24.039644,0.0006,1.401
4190.00,7.698178,25.04003,0.000039,24.039674,0.0006,1.401
4192.00,7.697578,25.03903,0.000038,24.040674,0.0006,1.401
4194.00,7.696717,25.03984,0.000039,24.040257,0.0005,1.401
4196.00,7.696007,25.04048,0.000038,24.040555,0.0006,1.401
4198.00,7.696673,25.04040,0.000039,24.040274,0.0005,1.401
4200.00,7.696757,25.04029,0.000040,24.040212,0.0006,1.401
4202.00,7.696590,25.04007,0.000041,24.040390,0.0005,1.401
@7,12.0000,24.0
4204.00,7.696413,25.04033,0.000041,24.040514,0.0005,1.401
4206.00,7.692158,25.04015,0.000040,24.040474,0.0006,1.401
4208.00,7.680662,25.04008,0.000040,24.040552,0.0006,1.400
4210.00,7.661015,25.03947,0.000040,24.040683,0.0006,1.400
4212.00,7.635324,25.03874,0.000041,24.039815,0.0006,1.400
4214.00,7.612077,25.03903,0.000039,24.040575,0.0006,1.401
4216.00,7.595305,25.03934,0.000039,24.041305,0.0006,1.401
4218.00,7.581339,25.03980,0.000039,24.040323,0.0005,1.402
4220.00,7.569844,25.03940,0.000039,24.040134,0.0006,1.403
4222.00,7.561298,25.03879,0.000038,24.040565,0.0006,1.403
4224.00,7.555054,25.04005,0.000038,24.041099,0.0006,1.402
4226.00,7.549817,25.04036,0.000038,24.040372,0.0006,1.402
4228.00,7.545962,25.04156,0.000038,24.040365,0.0006,1.402
4230.00,7.545033,25.04089,0.000039,24.041188,0.0006,1.402
4232.00,7.549440,25.04086,0.000038,24.040625,0.0006,1.403
4234.00,7.561226,25.04153,0.000038,24.040754,0.0006,1.403
4236.00,7.574199,25.04109,0.000037,24.040754,0.0005,1.403
4238.00,7.582896,25.04123,0.000038,24.040246,0.0006,1.403
4240.00,7.588790,25.04077,0.000039,24.040815,0.0006,1.402
4242.00,7.592871,25.04076,0.000041,24.040634,0.0006,1.402
4244.00,7.596272,25.04056,0.000040,24.040730,0.0006,1.402
4246.00,7.597459,25.04049,0.000041,24.040323,0.0006,1.401
4248.00,7.597773,25.04066,0.000040,24.040446,0.0006,1.402
4250.00,7.598905,25.03949,0.000040,24.040388,0.0006,1.402
4252.00,7.600809,25.03974,0.000041,24.040848,0.0006,1.401
4254.00,7.604569,25.04017,0.000039,24.040508,0.0006,1.402
4256.00,7.609475,25.03969,0.000040,24.040517,0.0005,1.402
4258.00,7.614906,25.03974,0.000041,24.040379,0.0006,1.402
4260.00,7.620425,25.03964,0.000041,24.040112,0.0006,1.401
4262.00,7.626683,25.04063,0.000041,24.040492,0.0006,1.401
4264.00,7.632246,25.03976,0.000040,24.039812,0.0006,1.401
4266.00,7.636878,25.03951,0.000041,24.040246,0.0006,1.402
4268.00,7.641910,25.03997,0.000041,24.041294,0.0006,1.401
4270.00,7.646321,25.04061,0.000041,24.040563,0.0006,1.401
4272.00,7.651196,25.04018,0.000040,24.040275,0.0006,1.402
4274.00,7.655249,25.04079,0.000039,24.041194,0.0006,1.401
4276.00,7.659235,25.04059,0.000039,24.041301,0.0006,1.402
4278.00,7.663209,25.04112,0.000039,24.040854,0.0006,1.402
4280.00,7.666118,25.04184,0.000040,24.040130,0.0006,1.402
4282.00,7.668801,25.04106,0.000040,24.039910,0.0005,1.402
4284.00,7.671643,25.04008,0.000038,24.040688,0.0006,1.402
4286.00,7.674807,25.03999,0.000039,24.040401,0.0006,1.402
4288.00,7.677703,25.04088,0.000041,24.040926,0.0006,1.401
4290.00,7.679374,25.04031,0.000041,24.041237,0.0005,1.401
4292.00,7.682052,25.04025,0.000040,24.041008,0.0006,1.402
4294.00,7.683595,25.04016,0.000040,24.040641,0.0006,1.402
4296.00,7.684934,25.04097,0.000040,24.040097,0.0006,1.402
4298.00,7.686215,25.04086,0.000039,24.041286,0.0006,1.402
4300.00,7.688012,25.04085,0.000041,24.040675,0.0006,1.401
4302.00,7.689646,25.04145,0.000041,24.040174,0.0006,1.401
4304.00,7.690815,25.04090,0.000041,24.040855,0.0006,1.401
4306.00,7.692317,25.04090,0.000040,24.040368,0.0006,1.401
4308.00,7.692928,25.04042,0.000041,24.039186,0.0006,1.401
4310.00,7.691894,25.04027,0.000040,24.040455,0.0006,1.402
4312.00,7.692339,25.04053,0.000040,24.041054,0.0006,1.402
4314.00,7.692725,25.04197,0.000041,24.040810,0.0006,1.402
4316.00,7.692530,25.04137,0.000040,24.040774,0.0006,1.401
4318.00,7.693238,25.04156,0.000040,24.040357,0.0006,1.403
4320.00,7.693371,25.04129,0.000040,24.040075,0.0005,1.402
4322.00,7.693197,25.04192,0.000040,24.040577,0.0005,1.403
4324.00,7.693985,25.04191,0.000040,24.041097,0.0005,1.402
4326.00,7.694175,25.04129,0.000041,24.040112,0.0006,1.402
4328.00,7.695163,25.04100,0.000040,24.041250,0.0006,1.402
4330.00,7.694857,25.04133,0.000040,24.040270,0.0006,1.402
4332.00,7.694329,25.04224,0.000041,24.040059,0.0006,1.402
4334.00,7.693718,25.04269,0.000041,24.041201,0.0006,1.402
4336.00,7.693578,25.04301,0.000040,24.041301,0.0006,1.402
4338.00,7.693157,25.04222,0.000040,24.040279,0.0006,1.402
4340.00,7.692761,25.04289,0.000040,24.040061,0.0006,1.402
4342.00,7.692087,25.04267,0.000042,24.040485,0.0005,1.402
4344.00,7.692023,25.04247,0.000042,24.040990,0.0006,1.403
4346.00,7.692691,25.04220,0.000041,24.040930,0.0006,1.403
4348.00,7.692614,25.04249,0.000040,24.040634,0.0006,1.403
4350.00,7.692440,25.04234,0.000041,24.040679,0.0006,1.402
4352.00,7.692273,25.04140,0.000041,24.040872,0.0006,1.403
4354.00,7.692536,25.04047,0.000040,24.040079,0.0006,1.403
4356.00,7.692194,25.04154,0.000040,24.040688,0.0006,1.402
4358.00,7.692579,25.04198,0.000041,24.040379,0.0006,1.402
4360.00,7.693047,25.04206,0.000040,24.040923,0.0006,1.403
4362.00,7.692692,25.04176,0.000040,24.041097,0.0006,1.403
4364.00,7.692631,25.04216,0.000041,24.040574,0.0006,1.403
4366.00,7.692989,25.04213,0.000041,24.040979,0.0006,1.402
4368.00,7.692804,25.04159,0.000041,24.040623,0.0006,1.403
4370.00,7.692790,25.04160,0.000040,24.040034,0.0005,1.403
4372.00,7.693254,25.04160,0.000040,24.040186,0.0006,1.402
4374.00,7.693157,25.04186,0.000040,24.040988,0.0006,1.403
4376.00,7.693112,25.04083,0.000039,24.040761,0.0006,1.402
4378.00,7.693331,25.04012,0.000041,24.040494,0.0006,1.402
4380.00,7.693400,25.04020,0.000040,24.040735,0.0006,1.403
4382.00,7.693046,25.03931,0.000041,24.040639,0.0006,1.403
4384.00,7.692685,25.03986,0.000041,24.040921,0.0006,1.402
4386.00,7.692561,25.04037,0.000041,24.040795,0.0006,1.402
4388.00,7.692927,25.04044,0.000041,24.040103,0.0006,1.402
4390.00,7.692242,25.03997,0.000041,24.041397,0.0006,1.402
4392.00,7.691666,25.03969,0.000041,24.040354,0.0006,1.403
4394.00,7.692236,25.03994,0.000040,24.040610,0.0006,1.402
4396.00,7.692567,25.03884,0.000040,24.040797,0.0006,1.402
4398.00,7.693332,25.03856,0.000042,24.041170,0.0006,1.403
4400.00,7.693814,25.03900,0.000042,24.039894,0.0006,1.403
4402.00,7.693542,25.03901,0.000040,24.040259,0.0005,1.403
4404.00,7.693455,25.03878,0.000041,24.040714,0.0006,1.402
4406.00,7.693365,25.03925,0.000041,24.040277,0.0006,1.402
4408.00,7.693809,25.03931,0.000040,24.040428,0.0006,1.402
4410.00,7.693259,25.03950,0.000040,24.040319,0.0006,1.402
4412.00,7.693598,25.04037,0.000040,24.040186,0.0006,1.403
4414.00,7.693520,25.04062,0.000041,24.041026,0.0006,1.403
4416.00,7.693662,25.03976,0.000041,24.040919,0.0006,1.403
4418.00,7.694191,25.03932,0.000039,24.041499,0.0006,1.403
4420.00,7.693836,25.03911,0.000040,24.041030,0.0006,1.403
4422.00,7.694176,25.03856,0.000040,24.040903,0.0006,1.403
4424.00,7.693643,25.03845,0.000040,24.040537,0.0006,1.403
4426.00,7.693831,25.03797,0.000040,24.040130,0.0006,1.403
4428.00,7.694089,25.03814,0.000040,24.040685,0.0006,1.403
4430.00,7.693600,25.03876,0.000041,24.041092,0.0006,1.403
4432.00,7.693995,25.03875,0.000041,24.041001,0.0006,1.403
4434.00,7.694194,25.03806,0.000041,24.040575,0.0006,1.403
4436.00,7.694215,25.03836,0.000040,24.040979,0.0006,1.403
4438.00,7.693552,25.03883,0.000040,24.039990,0.0006,1.403
4440.00,7.693412,25.03912,0.000040,24.040755,0.0006,1.403
4442.00,7.693479,25.03822,0.000041,24.040552,0.0006,1.402
4444.00,7.693832,25.03967,0.000040,24.040214,0.0006,1.403
4446.00,7.693318,25.03849,0.000039,24.040621,0.0006,1.403
4448.00,7.692844,25.03657,0.000040,24.039752,0.0006,1.403
4450.00,7.692910,25.03800,0.000038,24.040044,0.0006,1.404
4452.00,7.692983,25.03914,0.000039,24.040255,0.0006,1.403
4454.00,7.693384,25.03914,0.000039,24.040186,0.0006,1.403
4456.00,7.693422,25.03960,0.000039,24.040188,0.0006,1.403
4458.00,7.693278,25.03928,0.000040,24.040903,0.0006,1.403
4460.00,7.693004,25.03878,0.000040,24.040530,0.0006,1.403
4462.00,7.691949,25.04015,0.000040,24.041286,0.0006,1.403
4464.00,7.692371,25.03990,0.000040,24.041532,0.0005,1.403
4466.00,7.692963,25.03976,0.000040,24.040621,0.0006,1.403
4468.00,7.693352,25.03986,0.000041,24.040877,0.0006,1.403
4470.00,7.693453,25.03971,0.000040,24.040828,0.0006,1.403
4472.00,7.693622,25.03959,0.000041,24.040425,0.0006,1.403
4474.00,7.693334,25.04027,0.000042,24.040412,0.0006,1.403
4476.00,7.693985,25.03973,0.000040,24.040363,0.0006,1.403
4478.00,7.693586,25.04022,0.000040,24.040899,0.0006,1.403
4480.00,7.693718,25.03972,0.000040,24.041139,0.0006,1.403
4482.00,7.693361,25.04093,0.000039,24.040512,0.0006,1.403
4484.00,7.692583,25.04058,0.000040,24.040579,0.0005,1.403
4486.00,7.691335,25.04051,0.000040,24.040961,0.0005,1.404
4488.00,7.690550,25.03938,0.000040,24.040585,0.0006,1.403
4490.00,7.691378,25.03923,0.000040,24.040345,0.0006,1.403
4492.00,7.691358,25.03942,0.000040,24.040092,0.0006,1.403
4494.00,7.691635,25.03984,0.000040,24.040815,0.0005,1.403
4496.00,7.692039,25.03905,0.000041,24.041115,0.0006,1.403
4498.00,7.692741,25.03902,0.000041,24.040230,0.0006,1.403
4500.00,7.692062,25.03892,0.000040,24.039972,0.0006,1.402
4502.00,7.693141,25.03948,0.000040,24.040195,0.0006,1.403
4504.00,7.693185,25.03947,0.000040,24.041157,0.0006,1.403
4506.00,7.692669,25.03925,0.000040,24.040654,0.0006,1.403
4508.00,7.692213,25.03903,0.000040,24.040281,0.0005,1.402
4510.00,7.692772,25.03834,0.000040,24.040330,0.0006,1.403
4512.00,7.693514,25.03767,0.000039,24.041132,0.0006,1.403
4514.00,7.693868,25.03778,0.000040,24.040179,0.0005,1.403
4516.00,7.694049,25.03699,0.000039,24.040355,0.0006,1.403
4518.00,7.694439,25.03771,0.000041,24.040455,0.0006,1.403
4520.00,7.693012,25.03749,0.000041,24.040265,0.0005,1.403
4522.00,7.692212,25.03802,0.000041,24.040459,0.0005,1.403
4524.00,7.692075,25.03820,0.000040,24.041068,0.0006,1.403
4526.00,7.692426,25.03767,0.000040,24.040805,0.0006,1.404
4528.00,7.692720,25.03767,0.000039,24.040881,0.0006,1.404
4530.00,7.692709,25.03769,0.000039,24.040292,0.0006,1.403
4532.00,7.693067,25.03859,0.000041,24.039877,0.0006,1.404
4534.00,7.692904,25.03854,0.000040,24.040650,0.0005,1.404
4536.00,7.692008,25.03882,0.000039,24.040354,0.0005,1.403
4538.00,7.692242,25.03949,0.000038,24.039988,0.0005,1.402
4540.00,7.693001,25.03949,0.000040,24.040954,0.0006,1.404
4542.00,7.693017,25.03854,0.000040,24.040799,0.0006,1.403
4544.00,7.692281,25.03881,0.000039,24.040752,0.0006,1.403
4546.00,7.692894,25.03877,0.000039,24.040317,0.0005,1.403
4548.00,7.692769,25.03793,0.000039,24.041508,0.0006,1.403
4550.00,7.692578,25.03849,0.000041,24.040079,0.0006,1.404
4552.00,7.692075,25.03843,0.000041,24.040074,0.0006,1.403
4554.00,7.692586,25.03719,0.000040,24.040588,0.0006,1.403
4556.00,7.693471,25.03787,0.000040,24.040406,0.0005,1.404
4558.00,7.692793,25.03815,0.000039,24.040350,0.0006,1.403
4560.00,7.692736,25.03927,0.000041,24.040137,0.0006,1.403
4562.00,7.692753,25.03978,0.000042,24.039975,0.0005,1.403
4564.00,7.693125,25.03884,0.000039,24.039974,0.0005,1.404
4566.00,7.692763,25.03862,0.000040,24.040399,0.0006,1.404
4568.00,7.692206,25.03860,0.000038,24.040872,0.0006,1.403
4570.00,7.692388,25.03875,0.000040,24.040963,0.0006,1.404
4572.00,7.693132,25.03924,0.000040,24.040083,0.0006,1.403
4574.00,7.693924,25.03974,0.000040,24.039612,0.0006,1.403
4576.00,7.693970,25.04059,0.000040,24.040417,0.0006,1.404
4578.00,7.693410,25.03966,0.000039,24.040403,0.0006,1.404
4580.00,7.693227,25.03938,0.000039,24.040697,0.0005,1.403
4582.00,7.692456,25.03875,0.000039,24.040490,0.0006,1.403
4584.00,7.693297,25.03886,0.000040,24.041055,0.0006,1.403
4586.00,7.693252,25.04016,0.000040,24.040295,0.0006,1.404
4588.00,7.691609,25.03877,0.000040,24.040601,0.0005,1.404
4590.00,7.691497,25.03846,0.000041,24.040961,0.0006,1.403
4592.00,7.691921,25.03779,0.000038,24.040948,0.0006,1.404
4594.00,7.692313,25.03788,0.000040,24.040597,0.0006,1.403
4596.00,7.692275,25.03866,0.000040,24.041201,0.0006,1.403
4598.00,7.692694,25.04033,0.000040,24.040745,0.0006,1.403
4600.00,7.693019,25.04058,0.000040,24.040961,0.0006,1.403
4602.00,7.692564,25.03993,0.000040,24.040581,0.0006,1.404
4604.00,7.691871,25.04034,0.000041,24.040321,0.0006,1.404
4606.00,7.691650,25.03993,0.000040,24.040250,0.0006,1.404
4608.00,7.692154,25.04014,0.000039,24.040866,0.0006,1.404
4610.00,7.692067,25.04020,0.000039,24.040303,0.0006,1.403
4612.00,7.692991,25.04034,0.000040,24.040295,0.0006,1.404
4614.00,7.693405,25.03989,0.000040,24.040845,0.0006,1.403
4616.00,7.692580,25.04090,0.000041,24.040790,0.0006,1.404
4618.00,7.693196,25.04104,0.000039,24.040335,0.0006,1.404
4620.00,7.692564,25.04128,0.000040,24.040425,0.0006,1.403
4622.00,7.692367,25.04038,0.000040,24.040910,0.0005,1.403
4624.00,7.691674,25.04033,0.000040,24.040448,0.0005,1.403
4626.00,7.691165,25.04067,0.000040,24.040755,0.0006,1.403
4628.00,7.691506,25.04050,0.000039,24.040806,0.0006,1.404
4630.00,7.691446,25.03965,0.000039,24.040395,0.0005,1.403
4632.00,7.690658,25.03907,0.000040,24.041177,0.0006,1.403
4634.00,7.691309,25.03859,0.000041,24.041261,0.0006,1.404
4636.00,7.692122,25.03855,0.000040,24.040817,0.0005,1.404
4638.00,7.692411,25.03925,0.000039,24.041403,0.0006,1.404
4640.00,7.693044,25.03997,0.000040,24.040848,0.0005,1.403
4642.00,7.692175,25.04043,0.000040,24.039828,0.0005,1.403
4644.00,7.692408,25.03985,0.000040,24.040195,0.0006,1.403
4646.00,7.692787,25.03991,0.000039,24.040430,0.0006,1.403
4648.00,7.692963,25.03984,0.000038,24.040254,0.0005,1.404
4650.00,7.692397,25.04002,0.000040,24.040839,0.0005,1.404
4652.00,7.692288,25.04020,0.000040,24.041077,0.0006,1.404
4654.00,7.692420,25.04013,0.000040,24.040035,0.0006,1.404
4656.00,7.692893,25.04034,0.000041,24.040270,0.0006,1.403
4658.00,7.692405,25.03968,0.000041,24.041230,0.0006,1.404
4660.00,7.692471,25.04029,0.000040,24.040246,0.0006,1.403
4662.00,7.693109,25.04062,0.000041,24.040585,0.0006,1.403
4664.00,7.692715,25.04002,0.000040,24.040703,0.0006,1.404
4666.00,7.692862,25.03964,0.000040,24.040148,0.0006,1.404
4668.00,7.692355,25.03905,0.000041,24.040141,0.0006,1.404
4670.00,7.691600,25.03904,0.000041,24.040106,0.0006,1.403
4672.00,7.691741,25.03864,0.000040,24.041325,0.0006,1.404
4674.00,7.691495,25.03886,0.000041,24.040654,0.0006,1.404
4676.00,7.691381,25.03932,0.000039,24.040694,0.0006,1.404
4678.00,7.692260,25.03987,0.000038,24.040746,0.0006,1.404
4680.00,7.692422,25.03949,0.000039,24.040217,0.0006,1.404
4682.00,7.692481,25.03936,0.000039,24.040650,0.0006,1.404
4684.00,7.692808,25.03871,0.000040,24.039759,0.0005,1.404
4686.00,7.691492,25.04009,0.000039,24.040361,0.0006,1.403
4688.00,7.692098,25.04026,0.000040,24.041165,0.0006,1.403
4690.00,7.692728,25.04072,0.000040,24.040521,0.0006,1.403
4692.00,7.691793,25.03986,0.000040,24.040435,0.0006,1.403
4694.00,7.691103,25.04030,0.000040,24.040528,0.0006,1.404
4696.00,7.690515,25.03988,0.000041,24.040119,0.0006,1.404
4698.00,7.690884,25.03931,0.000039,24.040052,0.0005,1.404
4700.00,7.691152,25.03954,0.000040,24.041001,0.0006,1.403
4702.00,7.690633,25.03955,0.000040,24.040463,0.0006,1.403
4704.00,7.691054,25.03878,0.000041,24.040215,0.0006,1.404
4706.00,7.692305,25.03958,0.000039,24.041163,0.0005,1.405
4708.00,7.691918,25.03982,0.000038,24.040937,0.0006,1.404
4710.00,7.691755,25.04024,0.000039,24.040132,0.0006,1.404
4712.00,7.691738,25.03945,0.000040,24.040074,0.0006,1.403
4714.00,7.691721,25.03932,0.000039,24.039577,0.0006,1.404
4716.00,7.693169,25.03978,0.000039,24.040108,0.0005,1.404
4718.00,7.692605,25.03898,0.000040,24.041412,0.0006,1.404
4720.00,7.691799,25.03862,0.000041,24.040715,0.0005,1.404
4722.00,7.692631,25.03929,0.000041,24.040772,0.0006,1.404
4724.00,7.693056,25.03977,0.000040,24.039741,0.0006,1.404
4726.00,7.692412,25.03962,0.000040,24.040252,0.0005,1.404
4728.00,7.692760,25.03982,0.000041,24.041419,0.0006,1.403
4730.00,7.692195,25.03883,0.000042,24.040466,0.0006,1.403
4732.00,7.692480,25.03849,0.000041,24.040237,0.0006,1.404
4734.00,7.692634,25.03922,0.000040,24.040615,0.0006,1.404
4736.00,7.692185,25.03952,0.000040,24.040808,0.0005,1.403
4738.00,7.691255,25.03946,0.000041,24.041012,0.0006,1.403
4740.00,7.691926,25.03976,0.000040,24.041077,0.0006,1.403
4742.00,7.692901,25.04002,0.000040,24.040199,0.0006,1.403
4744.00,7.693260,25.03951,0.000040,24.041266,0.0007,1.403
4746.00,7.693259,25.03902,0.000040,24.040594,0.0006,1.404
4748.00,7.693130,25.03866,0.000040,24.040225,0.0005,1.404
4750.00,7.693276,25.03803,0.000039,24.040148,0.0005,1.403
4752.00,7.693338,25.03852,0.000040,24.040114,0.0005,1.403
4754.00,7.692182,25.03885,0.000039,24.040994,0.0005,1.403
4756.00,7.691677,25.03911,0.000039,24.040785,0.0006,1.404
4758.00,7.692650,25.03843,0.000039,24.040445,0.0006,1.404
4760.00,7.692940,25.03796,0.000040,24.040445,0.0005,1.403
4762.00,7.692037,25.03867,0.000041,24.040730,0.0006,1.403
4764.00,7.692305,25.03957,0.000041,24.040614,0.0006,1.403
4766.00,7.691263,25.03923,0.000040,24.040765,0.0006,1.404
4768.00,7.692461,25.03886,0.000040,24.039832,0.0006,1.403
4770.00,7.692645,25.03910,0.000039,24.040177,0.0005,1.403
4772.00,7.692642,25.03919,0.000041,24.039979,0.0006,1.403
4774.00,7.691346,25.03892,0.000040,24.040606,0.0005,1.403
4776.00,7.690786,25.03866,0.000040,24.040401,0.0005,1.404
4778.00,7.691923,25.03959,0.000039,24.040486,0.0006,1.404
4780.00,7.691731,25.04080,0.000040,24.040483,0.0006,1.404
4782.00,7.691866,25.04039,0.000040,24.041305,0.0006,1.403
4784.00,7.692100,25.03990,0.000040,24.040335,0.0006,1.403
4786.00,7.691341,25.04063,0.000039,24.040130,0.0005,1.403
4788.00,7.692058,25.04037,0.000041,24.040781,0.0006,1.404
4790.00,7.693567,25.03977,0.000040,24.040881,0.0006,1.404
4792.00,7.694385,25.03938,0.000041,24.040105,0.0006,1.403
4794.00,7.692773,25.04094,0.000040,24.040805,0.0005,1.404
4796.00,7.691701,25.04144,0.000039,24.041754,0.0005,1.404
4798.00,7.691996,25.04139,0.000038,24.040819,0.0006,1.403
4800.00,7.692652,25.04175,0.000039,24.040103,0.0006,1.404
4802.00,7.692793,25.04098,0.000039,24.040828,0.0006,1.403
@8,12.0000,24.0
4804.00,7.692292,25.04098,0.000039,24.041179,0.0006,1.403
4806.00,7.687871,25.04111,0.000040,24.040024,0.0006,1.402
4808.00,7.677879,25.04163,0.000041,24.040383,0.0006,1.402
4810.00,7.660009,25.04169,0.000041,24.041250,0.0006,1.402
4812.00,7.634798,25.04179,0.000042,24.040552,0.0006,1.403
4814.00,7.613530,25.04154,0.000040,24.040026,0.0005,1.403
4816.00,7.597604,25.04194,0.000040,24.040414,0.0005,1.403
4818.00,7.585127,25.04248,0.000039,24.040663,0.0006,1.404
4820.00,7.575340,25.04195,0.000040,24.040715,0.0006,1.404
4822.00,7.568676,25.04232,0.000040,24.041625,0.0006,1.404
4824.00,7.564573,25.04272,0.000038,24.040537,0.0006,1.404
4826.00,7.561406,25.04192,0.000038,24.040426,0.0006,1.405
4828.00,7.557049,25.04186,0.000040,24.041081,0.0006,1.404
4830.00,7.556535,25.04214,0.000039,24.040868,0.0006,1.405
4832.00,7.561519,25.04285,0.000038,24.040966,0.0006,1.405
4834.00,7.573537,25.04245,0.000039,24.040603,0.0005,1.405
4836.00,7.586160,25.04299,0.000039,24.040715,0.0006,1.405
4838.00,7.593567,25.04306,0.000039,24.041456,0.0006,1.405
4840.00,7.596837,25.04310,0.000039,24.040555,0.0006,1.404
4842.00,7.599899,25.04320,0.000040,24.040317,0.0006,1.404
4844.00,7.602667,25.04300,0.000041,24.039910,0.0006,1.403
4846.00,7.603373,25.04309,0.000042,24.040685,0.0005,1.403
4848.00,7.603564,25.04322,0.000041,24.040599,0.0006,1.403
4850.00,7.604165,25.04332,0.000040,24.040179,0.0006,1.404
4852.00,7.604995,25.04290,0.000040,24.041305,0.0006,1.403
4854.00,7.607443,25.04273,0.000040,24.041054,0.0006,1.404
4856.00,7.611233,25.04163,0.000038,24.040799,0.0006,1.404
4858.00,7.615489,25.04170,0.000039,24.041079,0.0005,1.404
4860.00,7.620068,25.04263,0.000040,24.040588,0.0005,1.403
4862.00,7.626005,25.04280,0.000040,24.040817,0.0006,1.403
4864.00,7.632226,25.04248,0.000041,24.040272,0.0006,1.403
4866.00,7.636903,25.04150,0.000040,24.040552,0.0006,1.403
4868.00,7.642011,25.04115,0.000039,24.040743,0.0006,1.403
4870.00,7.645868,25.04138,0.000040,24.040666,0.0006,1.404
4872.00,7.649514,25.04242,0.000040,24.040655,0.0006,1.403
4874.00,7.652956,25.04176,0.000041,24.040685,0.0006,1.403
4876.00,7.656608,25.04113,0.000039,24.040383,0.0006,1.404
4878.00,7.659862,25.04028,0.000040,24.040148,0.0006,1.403
4880.00,7.663281,25.04089,0.000041,24.040759,0.0006,1.403
4882.00,7.665912,25.04165,0.000041,24.040841,0.0005,1.403
4884.00,7.667743,25.04138,0.000040,24.040921,0.0005,1.403
4886.00,7.670745,25.04125,0.000040,24.040534,0.0005,1.403
4888.00,7.673568,25.04099,0.000040,24.040548,0.0006,1.403
4890.00,7.676203,25.04194,0.000039,24.040903,0.0006,1.404
4892.00,7.678133,25.04163,0.000040,24.039884,0.0005,1.403
4894.00,7.679411,25.04103,0.000041,24.041008,0.0005,1.403
4896.00,7.680525,25.04024,0.000040,24.040994,0.0005,1.403
4898.00,7.681310,25.03995,0.000040,24.040730,0.0005,1.404
4900.00,7.683205,25.03916,0.000040,24.040628,0.0005,1.403
4902.00,7.684337,25.03938,0.000039,24.040525,0.0005,1.403
4904.00,7.685152,25.03971,0.000040,24.040335,0.0006,1.403
4906.00,7.686179,25.04022,0.000040,24.040641,0.0005,1.403
4908.00,7.686710,25.04016,0.000039,24.040541,0.0006,1.403
4910.00,7.688251,25.03997,0.000040,24.040728,0.0005,1.404
4912.00,7.688603,25.03975,0.000039,24.040779,0.0005,1.403
4914.00,7.688758,25.03874,0.000039,24.040232,0.0005,1.403
4916.00,7.689028,25.03820,0.000040,24.040345,0.0005,1.403
4918.00,7.689331,25.03925,0.000041,24.040235,0.0006,1.403
4920.00,7.688200,25.03996,0.000040,24.040794,0.0005,1.403
4922.00,7.688131,25.04022,0.000039,24.040665,0.0005,1.403
4924.00,7.688622,25.03979,0.000038,24.041265,0.0005,1.403
4926.00,7.688548,25.03973,0.000039,24.041130,0.0006,1.403
4928.00,7.689103,25.03963,0.000040,24.040628,0.0006,1.403
4930.00,7.689657,25.03991,0.000039,24.040597,0.0006,1.403
4932.00,7.689683,25.03943,0.000040,24.041512,0.0005,1.403
4934.00,7.688844,25.03885,0.000040,24.041250,0.0005,1.403
4936.00,7.688707,25.03888,0.000038,24.040063,0.0005,1.404
4938.00,7.688249,25.03935,0.000040,24.040035,0.0005,1.403
4940.00,7.688045,25.03994,0.000041,24.040066,0.0006,1.403
4942.00,7.688442,25.03889,0.000040,24.040001,0.0006,1.403
4944.00,7.689155,25.03939,0.000040,24.039834,0.0006,1.403
4946.00,7.688872,25.03963,0.000039,24.040945,0.0006,1.404
4948.00,7.689654,25.03946,0.000039,24.040297,0.0006,1.403
4950.00,7.689511,25.03946,0.000039,24.039403,0.0005,1.404
4952.00,7.689078,25.03959,0.000039,24.040437,0.0005,1.403
4954.00,7.688868,25.04006,0.000039,24.040250,0.0006,1.403
4956.00,7.689325,25.04110,0.000040,24.040390,0.0005,1.403
4958.00,7.688849,25.04016,0.000040,24.040699,0.0006,1.402
4960.00,7.688807,25.04064,0.000040,24.041019,0.0006,1.404
4962.00,7.687869,25.03943,0.000039,24.039966,0.0005,1.404
4964.00,7.687109,25.03978,0.000038,24.040245,0.0005,1.403
4966.00,7.687302,25.04030,0.000040,24.040603,0.0006,1.403
4968.00,7.687431,25.04075,0.000039,24.040948,0.0005,1.403
4970.00,7.687415,25.04199,0.000039,24.040890,0.0005,1.403
4972.00,7.686778,25.04258,0.000039,24.040628,0.0006,1.403
4974.00,7.686937,25.04089,0.000039,24.039870,0.0005,1.404
4976.00,7.687755,25.04152,0.000039,24.040245,0.0006,1.404
4978.00,7.688242,25.04144,0.000039,24.041348,0.0006,1.403
4980.00,7.688517,25.04051,0.000040,24.040901,0.0006,1.403
4982.00,7.688234,25.04018,0.000039,24.040537,0.0006,1.403
4984.00,7.687061,25.04041,0.000039,24.040154,0.0005,1.403
4986.00,7.687015,25.03919,0.000039,24.040126,0.0005,1.404
4988.00,7.686987,25.04009,0.000039,24.039788,0.0006,1.404
4990.00,7.686523,25.04011,0.000040,24.040325,0.0005,1.404
4992.00,7.686265,25.03921,0.000038,24.041070,0.0005,1.403
4994.00,7.686430,25.03910,0.000039,24.040275,0.0005,1.404
4996.00,7.687070,25.03892,0.000039,24.040412,0.0005,1.403
4998.00,7.687123,25.03998,0.000040,24.040412,0.0005,1.402
5000.00,7.686236,25.04026,0.000040,24.040548,0.0005,1.403
5002.00,7.685698,25.04064,0.000040,24.040374,0.0005,1.402
5004.00,7.686563,25.04019,0.000040,24.040066,0.0005,1.403
5006.00,7.686391,25.03997,0.000039,24.040575,0.0006,1.403
5008.00,7.686218,25.04036,0.000039,24.040172,0.0006,1.404
5010.00,7.686655,25.04013,0.000038,24.040294,0.0005,1.403
5012.00,7.687203,25.03956,0.000039,24.041245,0.0005,1.403
5014.00,7.686505,25.03903,0.000040,24.040645,0.0005,1.402
5016.00,7.687080,25.03983,0.000040,24.040577,0.0006,1.402
5018.00,7.687980,25.03975,0.000040,24.040579,0.0006,1.403
5020.00,7.687345,25.03956,0.000041,24.040799,0.0005,1.403
5022.00,7.686973,25.03890,0.000040,24.040295,0.0005,1.403
5024.00,7.686249,25.04068,0.000039,24.041010,0.0005,1.403
5026.00,7.686641,25.03986,0.000040,24.041472,0.0005,1.403
5028.00,7.686406,25.03896,0.000039,24.040655,0.0005,1.403
5030.00,7.687464,25.03863,0.000039,24.040521,0.0005,1.403
5032.00,7.688150,25.03926,0.000040,24.040745,0.0006,1.403
5034.00,7.687794,25.03850,0.000040,24.040532,0.0006,1.403
5036.00,7.688961,25.03779,0.000041,24.040945,0.0005,1.403
5038.00,7.689225,25.03858,0.000040,24.040759,0.0006,1.403
5040.00,7.688530,25.03906,0.000038,24.040510,0.0005,1.403
5042.00,7.687879,25.03845,0.000038,24.040954,0.0005,1.402
5044.00,7.688370,25.03888,0.000039,24.040503,0.0005,1.402
5046.00,7.689402,25.03854,0.000040,24.040063,0.0006,1.403
5048.00,7.689678,25.03927,0.000040,24.041046,0.0005,1.403
5050.00,7.688461,25.03887,0.000040,24.040719,0.0005,1.403
5052.00,7.686651,25.03826,0.000039,24.040361,0.0005,1.402
5054.00,7.685979,25.03909,0.000040,24.040706,0.0006,1.402
5056.00,7.687353,25.03852,0.000040,24.040075,0.0005,1.403
5058.00,7.687299,25.03838,0.000039,24.040166,0.0005,1.403
5060.00,7.686726,25.03843,0.000039,24.039990,0.0006,1.403
5062.00,7.685769,25.03855,0.000039,24.039977,0.0006,1.403
5064.00,7.685212,25.03811,0.000040,24.040874,0.0005,1.403
5066.00,7.685382,25.03855,0.000039,24.040268,0.0005,1.402
5068.00,7.686241,25.03831,0.000039,24.040130,0.0005,1.402
5070.00,7.687761,25.03761,0.000039,24.040217,0.0006,1.403
5072.00,7.687605,25.03721,0.000039,24.040490,0.0005,1.402
5074.00,7.686841,25.03796,0.000039,24.040570,0.0005,1.403
5076.00,7.686981,25.03900,0.000040,24.041010,0.0006,1.403
5078.00,7.686605,25.03827,0.000039,24.040092,0.0005,1.403
5080.00,7.686642,25.03895,0.000039,24.039923,0.0005,1.402
5082.00,7.686074,25.03899,0.000040,24.040730,0.0005,1.402
5084.00,7.685937,25.03867,0.000039,24.040086,0.0005,1.402
5086.00,7.685987,25.03741,0.000039,24.040905,0.0006,1.402
5088.00,7.685599,25.03805,0.000039,24.040375,0.0005,1.402
5090.00,7.686087,25.03847,0.000040,24.040188,0.0005,1.403
5092.00,7.686846,25.03861,0.000040,24.041012,0.0006,1.403
5094.00,7.686927,25.03887,0.000040,24.040863,0.0006,1.402
5096.00,7.687749,25.03859,0.000041,24.040910,0.0006,1.402
5098.00,7.688132,25.03844,0.000040,24.040017,0.0005,1.403
5100.00,7.688274,25.03914,0.000038,24.040428,0.0006,1.402
5102.00,7.688029,25.03862,0.000039,24.040225,0.0005,1.402
5104.00,7.687818,25.03890,0.000039,24.041354,0.0006,1.402
5106.00,7.687581,25.03851,0.000040,24.040794,0.0005,1.402
5108.00,7.687658,25.03873,0.000039,24.039695,0.0005,1.402
5110.00,7.687578,25.03814,0.000038,24.040205,0.0005,1.402
5112.00,7.687046,25.03732,0.000039,24.040695,0.0006,1.402
5114.00,7.687346,25.03749,0.000040,24.041217,0.0006,1.402
5116.00,7.686799,25.03784,0.000039,24.040317,0.0005,1.401
5118.00,7.686746,25.03758,0.000039,24.040565,0.0005,1.402
5120.00,7.687361,25.03793,0.000040,24.040426,0.0005,1.402
5122.00,7.688209,25.03818,0.000040,24.040374,0.0005,1.402
5124.00,7.687488,25.03851,0.000039,24.041157,0.0005,1.402
5126.00,7.687298,25.03831,0.000039,24.040570,0.0005,1.402
5128.00,7.686534,25.03816,0.000041,24.040859,0.0005,1.402
5130.00,7.686030,25.03926,0.000039,24.041030,0.0005,1.402
5132.00,7.686859,25.03934,0.000039,24.040314,0.0005,1.402
5134.00,7.686730,25.04007,0.000040,24.040495,0.0005,1.402
5136.00,7.687280,25.03916,0.000040,24.040399,0.0006,1.402
5138.00,7.687132,25.03826,0.000041,24.040461,0.0005,1.402
5140.00,7.687127,25.03838,0.000039,24.040283,0.0005,1.403
5142.00,7.686376,25.03884,0.000038,24.040248,0.0005,1.402
5144.00,7.685870,25.03860,0.000038,24.039932,0.0005,1.402
5146.00,7.686613,25.03974,0.000038,24.041090,0.0006,1.402
5148.00,7.687445,25.04071,0.000037,24.040525,0.0005,1.402
5150.00,7.687198,25.04053,0.000040,24.040077,0.0005,1.402
5152.00,7.686768,25.04079,0.000039,24.039623,0.0005,1.402
5154.00,7.686518,25.04124,0.000039,24.039746,0.0005,1.402
5156.00,7.686436,25.04077,0.000040,24.040605,0.0005,1.402
5158.00,7.687589,25.04037,0.000039,24.040366,0.0005,1.403
5160.00,7.687653,25.04017,0.000039,24.040890,0.0005,1.403
5162.00,7.687299,25.03960,0.000040,24.040255,0.0005,1.402
5164.00,7.687810,25.03860,0.000040,24.040377,0.0006,1.401
5166.00,7.687775,25.03832,0.000041,24.040706,0.0006,1.402
5168.00,7.687038,25.03837,0.000040,24.040997,0.0005,1.402
5170.00,7.686827,25.03924,0.000040,24.040390,0.0006,1.402
5172.00,7.686333,25.04041,0.000041,24.040897,0.0006,1.401
5174.00,7.686429,25.04078,0.000040,24.040106,0.0005,1.401
5176.00,7.687312,25.04072,0.000040,24.039686,0.0005,1.401
5178.00,7.687598,25.04114,0.000040,24.040048,0.0006,1.402
5180.00,7.687560,25.04119,0.000039,24.040406,0.0005,1.403
5182.00,7.686879,25.04046,0.000038,24.039590,0.0005,1.402
5184.00,7.687084,25.04089,0.000039,24.040079,0.0005,1.401
5186.00,7.686425,25.04127,0.000040,24.040923,0.0006,1.402
5188.00,7.685860,25.04119,0.000040,24.040210,0.0006,1.402
5190.00,7.686017,25.04021,0.000040,24.039994,0.0005,1.402
5192.00,7.685811,25.04089,0.000040,24.040703,0.0005,1.402
5194.00,7.686124,25.04101,0.000040,24.040457,0.0005,1.402
5196.00,7.686662,25.03965,0.000039,24.040294,0.0005,1.402
5198.00,7.686188,25.04036,0.000039,24.040526,0.0005,1.402
5200.00,7.685682,25.04018,0.000038,24.040223,0.0006,1.402
5202.00,7.685929,25.04029,0.000039,24.040086,0.0005,1.401
5204.00,7.686416,25.04058,0.000039,24.040708,0.0005,1.401
5206.00,7.686300,25.04027,0.000039,24.039912,0.0005,1.402
5208.00,7.686180,25.04039,0.000038,24.040310,0.0005,1.402
5210.00,7.686729,25.04106,0.000039,24.040481,0.0005,1.402
5212.00,7.687227,25.04123,0.000040,24.040519,0.0006,1.401
5214.00,7.686560,25.04147,0.000039,24.040583,0.0005,1.402
5216.00,7.686889,25.04149,0.000039,24.040541,0.0005,1.401
5218.00,7.687181,25.04042,0.000039,24.040479,0.0005,1.401
5220.00,7.687686,25.04065,0.000040,24.040243,0.0005,1.401
5222.00,7.687666,25.04062,0.000038,24.040354,0.0006,1.402
5224.00,7.687784,25.04101,0.000039,24.039872,0.0006,1.401
5226.00,7.687383,25.04052,0.000040,24.040170,0.0005,1.401
5228.00,7.687636,25.04027,0.000038,24.040268,0.0005,1.401
5230.00,7.687835,25.04013,0.000039,24.040243,0.0005,1.402
5232.00,7.687673,25.04042,0.000039,24.040121,0.0005,1.401
5234.00,7.686491,25.04021,0.000038,24.040272,0.0005,1.401
5236.00,7.685625,25.03988,0.000039,24.039941,0.0005,1.401
5238.00,7.685653,25.03913,0.000039,24.039906,0.0005,1.401
5240.00,7.686498,25.03986,0.000039,24.040348,0.0005,1.402
5242.00,7.686458,25.04029,0.000039,24.039937,0.0005,1.402
5244.00,7.686533,25.03987,0.000038,24.039692,0.0005,1.402
5246.00,7.687326,25.04000,0.000040,24.039852,0.0005,1.401
5248.00,7.686493,25.04094,0.000039,24.040157,0.0005,1.401
5250.00,7.686728,25.04076,0.000040,24.040092,0.0005,1.402
5252.00,7.686535,25.04118,0.000041,24.040265,0.0005,1.401
5254.00,7.687418,25.04085,0.000039,24.039361,0.0005,1.402
5256.00,7.688215,25.04113,0.000038,24.040323,0.0005,1.401
5258.00,7.687867,25.04109,0.000039,24.039964,0.0005,1.401
5260.00,7.687123,25.03976,0.000038,24.040390,0.0005,1.401
5262.00,7.687299,25.04055,0.000038,24.040494,0.0005,1.401
5264.00,7.686455,25.04041,0.000038,24.039808,0.0006,1.402
5266.00,7.685218,25.04048,0.000039,24.039846,0.0005,1.401
5268.00,7.685864,25.04087,0.000040,24.040839,0.0005,1.401
5270.00,7.686154,25.04145,0.000040,24.040574,0.0006,1.401
5272.00,7.686209,25.04035,0.000040,24.040597,0.0005,1.401
5274.00,7.685488,25.03957,0.000040,24.039908,0.0006,1.401
5276.00,7.685443,25.03962,0.000040,24.040546,0.0006,1.401
5278.00,7.686213,25.03987,0.000039,24.040290,0.0005,1.401
5280.00,7.685396,25.04035,0.000039,24.040366,0.0006,1.401
5282.00,7.686505,25.04004,0.000039,24.040214,0.0005,1.401
5284.00,7.687309,25.04072,0.000040,24.040070,0.0005,1.401
5286.00,7.686887,25.04020,0.000040,24.039541,0.0005,1.401
5288.00,7.686859,25.04100,0.000039,24.040012,0.0005,1.401
5290.00,7.686810,25.04013,0.000039,24.040963,0.0006,1.401
5292.00,7.686892,25.03998,0.000039,24.040050,0.0006,1.401
5294.00,7.687982,25.03959,0.000040,24.039681,0.0006,1.401
5296.00,7.688240,25.04012,0.000039,24.040608,0.0006,1.401
5298.00,7.687909,25.03901,0.000039,24.040981,0.0005,1.401
5300.00,7.687804,25.03971,0.000039,24.041099,0.0005,1.401
5302.00,7.687730,25.03972,0.000039,24.040523,0.0006,1.401
5304.00,7.687938,25.03873,0.000040,24.039901,0.0005,1.400
5306.00,7.686866,25.03931,0.000040,24.040192,0.0005,1.401
5308.00,7.686022,25.03950,0.000039,24.040272,0.0005,1.401
5310.00,7.686235,25.03929,0.000039,24.040992,0.0006,1.401
5312.00,7.686181,25.03898,0.000039,24.039912,0.0006,1.401
5314.00,7.686054,25.03896,0.000040,24.040230,0.0006,1.401
5316.00,7.685699,25.03865,0.000040,24.039863,0.0005,1.401
5318.00,7.684971,25.03938,0.000040,24.041099,0.0005,1.401
5320.00,7.685155,25.03886,0.000041,24.040779,0.0005,1.401
5322.00,7.685283,25.03965,0.000041,24.040332,0.0005,1.400
5324.00,7.685873,25.03914,0.000041,24.040426,0.0005,1.401
5326.00,7.686639,25.03937,0.000039,24.039983,0.0005,1.401
5328.00,7.686654,25.04037,0.000039,24.041028,0.0006,1.401
5330.00,7.685573,25.04047,0.000040,24.040141,0.0005,1.401
5332.00,7.685421,25.04030,0.000039,24.040126,0.0005,1.400
5334.00,7.686793,25.04011,0.000040,24.040772,0.0005,1.401
5336.00,7.687427,25.04100,0.000040,24.040346,0.0005,1.400
5338.00,7.687724,25.04125,0.000039,24.041023,0.0005,1.401
5340.00,7.687598,25.04038,0.000040,24.040986,0.0005,1.401
5342.00,7.688610,25.04037,0.000039,24.040132,0.0005,1.401
5344.00,7.688921,25.04061,0.000039,24.040172,0.0005,1.401
5346.00,7.688779,25.03998,0.000039,24.040106,0.0006,1.400
5348.00,7.688581,25.03907,0.000039,24.040683,0.0005,1.401
5350.00,7.687697,25.03983,0.000040,24.040421,0.0006,1.401
5352.00,7.689128,25.04058,0.000039,24.040575,0.0005,1.401
5354.00,7.689368,25.04089,0.000040,24.040388,0.0006,1.401
5356.00,7.689197,25.04089,0.000041,24.040685,0.0006,1.400
5358.00,7.689024,25.04102,0.000040,24.040361,0.0005,1.401
5360.00,7.689381,25.04138,0.000040,24.039928,0.0005,1.401
5362.00,7.688867,25.04159,0.000040,24.040392,0.0006,1.400
5364.00,7.688353,25.04045,0.000040,24.040259,0.0005,1.401
5366.00,7.688632,25.04127,0.000040,24.039503,0.0006,1.401
5368.00,7.689021,25.04106,0.000041,24.040490,0.0006,1.400
5370.00,7.689036,25.04140,0.000040,24.040166,0.0005,1.401
5372.00,7.689260,25.04139,0.000038,24.040295,0.0005,1.401
5374.00,7.689183,25.04100,0.000038,24.039188,0.0006,1.401
5376.00,7.688577,25.04158,0.000039,24.039794,0.0005,1.400
5378.00,7.688438,25.04086,0.000039,24.040728,0.0005,1.401
5380.00,7.687630,25.04056,0.000038,24.040719,0.0006,1.401
5382.00,7.687505,25.03997,0.000040,24.040339,0.0005,1.401
5384.00,7.687155,25.04029,0.000040,24.040028,0.0006,1.401
5386.00,7.686634,25.04116,0.000040,24.039970,0.0005,1.400
5388.00,7.686201,25.04110,0.000039,24.040443,0.0006,1.401
5390.00,7.687266,25.04124,0.000039,24.040801,0.0005,1.401
5392.00,7.687496,25.03979,0.000040,24.040961,0.0006,1.400
5394.00,7.688489,25.03942,0.000039,24.040308,0.0005,1.400
5396.00,7.689063,25.03958,0.000040,24.040434,0.0005,1.401
5398.00,7.688796,25.03977,0.000039,24.041303,0.0005,1.401
5400.00,7.688790,25.03965,0.000040,24.040401,0.0006,1.401
5402.00,7.689099,25.03972,0.000039,24.040070,0.0006,1.401
@9,12.0000,24.0
5404.00,7.689227,25.04099,0.000040,24.040017,0.0005,1.400
5406.00,7.685854,25.04038,0.000039,24.039964,0.0006,1.400
5408.00,7.676164,25.04058,0.000040,24.039432,0.0005,1.400
5410.00,7.659204,25.04039,0.000040,24.039883,0.0006,1.400
5412.00,7.637371,25.04010,0.000040,24.039297,0.0006,1.400
5414.00,7.616724,25.03997,0.000040,24.041472,0.0006,1.400
5416.00,7.602389,25.03921,0.000039,24.041185,0.0005,1.400
5418.00,7.591068,25.03913,0.000038,24.040354,0.0005,1.401
5420.00,7.582248,25.03882,0.000037,24.040525,0.0005,1.402
5422.00,7.575348,25.03939,0.000039,24.040957,0.0006,1.401
5424.00,7.570488,25.03915,0.000038,24.040201,0.0006,1.401
5426.00,7.567500,25.03893,0.000038,24.040448,0.0005,1.402
5428.00,7.564194,25.03849,0.000039,24.040781,0.0005,1.402
5430.00,7.565273,25.03865,0.000038,24.040785,0.0005,1.402
5432.00,7.571689,25.03938,0.000039,24.040550,0.0006,1.402
5434.00,7.583997,25.03940,0.000038,24.040288,0.0005,1.403
5436.00,7.597623,25.03989,0.000039,24.040128,0.0006,1.402
5438.00,7.605611,25.03933,0.000039,24.040299,0.0006,1.401
5440.00,7.609243,25.03982,0.000039,24.039997,0.0005,1.401
5442.00,7.612301,25.04032,0.000040,24.040679,0.0005,1.401
5444.00,7.614176,25.03928,0.000041,24.040799,0.0006,1.401
5446.00,7.614171,25.03961,0.000040,24.040094,0.0006,1.401
5448.00,7.614354,25.03975,0.000038,24.040226,0.0006,1.401
5450.00,7.613360,25.03937,0.000040,24.040908,0.0006,1.400
5452.00,7.613075,25.03995,0.000040,24.040703,0.0006,1.400
5454.00,7.614343,25.04023,0.000039,24.039623,0.0006,1.401
5456.00,7.617227,25.03991,0.000041,24.040535,0.0005,1.401
5458.00,7.620409,25.04059,0.000040,24.040839,0.0006,1.401
5460.00,7.623595,25.03942,0.000039,24.040165,0.0006,1.401
5462.00,7.627606,25.03917,0.000040,24.040654,0.0005,1.401
5464.00,7.632325,25.04031,0.000040,24.040685,0.0005,1.401
5466.00,7.637111,25.03950,0.000040,24.040595,0.0006,1.401
5468.00,7.641822,25.04004,0.000039,24.040552,0.0006,1.400
5470.00,7.646580,25.04073,0.000041,24.041610,0.0006,1.400
5472.00,7.650890,25.04224,0.000041,24.040325,0.0005,1.401
5474.00,7.653269,25.04228,0.000040,24.040810,0.0006,1.400
5476.00,7.656252,25.04204,0.000039,24.040475,0.0006,1.400
5478.00,7.659391,25.04115,0.000039,24.040368,0.0006,1.401
5480.00,7.662168,25.04126,0.000039,24.040572,0.0006,1.401
5482.00,7.665053,25.04087,0.000041,24.040735,0.0005,1.401
5484.00,7.666017,25.04095,0.000040,24.040843,0.0005,1.400
5486.00,7.667882,25.04060,0.000039,24.040652,0.0006,1.400
5488.00,7.671207,25.03986,0.000039,24.040515,0.0006,1.400
5490.00,7.674267,25.04044,0.000040,24.039999,0.0005,1.400
5492.00,7.675042,25.04030,0.000039,24.040441,0.0006,1.400
5494.00,7.677172,25.04035,0.000040,24.040872,0.0005,1.400
5496.00,7.678165,25.04102,0.000040,24.040539,0.0005,1.400
5498.00,7.679639,25.04116,0.000040,24.040828,0.0006,1.400
5500.00,7.680892,25.04053,0.000040,24.041377,0.0006,1.400
5502.00,7.681219,25.04065,0.000038,24.040737,0.0005,1.400
5504.00,7.681695,25.04118,0.000039,24.040608,0.0005,1.400
5506.00,7.682993,25.04133,0.000040,24.040552,0.0005,1.400
5508.00,7.683762,25.04017,0.000040,24.039872,0.0006,1.401
5510.00,7.684694,25.04017,0.000040,24.039224,0.0006,1.401
5512.00,7.686057,25.04011,0.000039,24.040625,0.0005,1.400
5514.00,7.686606,25.04029,0.000039,24.040674,0.0005,1.401
5516.00,7.686579,25.04083,0.000040,24.040088,0.0005,1.400
5518.00,7.686232,25.04089,0.000039,24.040946,0.0005,1.400
5520.00,7.686538,25.04128,0.000040,24.040814,0.0005,1.401
5522.00,7.687424,25.04147,0.000039,24.040281,0.0006,1.400
5524.00,7.686033,25.04106,0.000040,24.040845,0.0005,1.400
5526.00,7.685530,25.04065,0.000040,24.040635,0.0005,1.400
5528.00,7.687074,25.04090,0.000040,24.040514,0.0005,1.400
5530.00,7.688254,25.04013,0.000039,24.040414,0.0005,1.400
5532.00,7.687916,25.04049,0.000039,24.040319,0.0006,1.400
5534.00,7.687869,25.04147,0.000040,24.040850,0.0006,1.401
5536.00,7.688206,25.04031,0.000039,24.041117,0.0006,1.401
5538.00,7.687405,25.04005,0.000040,24.041261,0.0005,1.400
5540.00,7.687206,25.03940,0.000040,24.040423,0.0006,1.400
5542.00,7.687025,25.03924,0.000039,24.040345,0.0006,1.401
5544.00,7.686350,25.03965,0.000039,24.040985,0.0006,1.401
5546.00,7.686771,25.03951,0.000039,24.040975,0.0005,1.401
5548.00,7.686292,25.03967,0.000039,24.041256,0.0006,1.400
5550.00,7.686569,25.03907,0.000039,24.040879,0.0006,1.401
5552.00,7.686426,25.03795,0.000039,24.040479,0.0006,1.401
5554.00,7.685423,25.03795,0.000039,24.039683,0.0005,1.401
5556.00,7.685779,25.03813,0.000038,24.039614,0.0005,1.401
5558.00,7.685984,25.03745,0.000039,24.040905,0.0005,1.401
5560.00,7.685973,25.03918,0.000040,24.040786,0.0005,1.401
5562.00,7.685218,25.03918,0.000040,24.041072,0.0006,1.400
5564.00,7.684254,25.03913,0.000041,24.040286,0.0005,1.400
5566.00,7.684152,25.03919,0.000041,24.040739,0.0005,1.400
5568.00,7.684194,25.03985,0.000040,24.040723,0.0006,1.401
5570.00,7.684230,25.03961,0.000039,24.040379,0.0006,1.401
5572.00,7.683882,25.04027,0.000040,24.041065,0.0005,1.401
5574.00,7.684198,25.04062,0.000039,24.039988,0.0006,1.402
5576.00,7.684705,25.04084,0.000039,24.040688,0.0006,1.401
5578.00,7.683256,25.04052,0.000039,24.040121,0.0005,1.401
5580.00,7.683414,25.03990,0.000041,24.040752,0.0005,1.401
5582.00,7.683928,25.03971,0.000040,24.040452,0.0006,1.401
5584.00,7.683490,25.03972,0.000039,24.040457,0.0006,1.401
5586.00,7.684100,25.04018,0.000039,24.041183,0.0006,1.401
5588.00,7.684801,25.04025,0.000040,24.040559,0.0005,1.401
5590.00,7.684534,25.04078,0.000040,24.039824,0.0005,1.401
5592.00,7.685064,25.04055,0.000039,24.040354,0.0006,1.401
5594.00,7.685458,25.03989,0.000039,24.040421,0.0006,1.401
5596.00,7.685660,25.04025,0.000040,24.040737,0.0006,1.400
5598.00,7.686286,25.03972,0.000040,24.040597,0.0006,1.401
5600.00,7.686713,25.04029,0.000040,24.040755,0.0005,1.401
5602.00,7.686638,25.03925,0.000041,24.040537,0.0006,1.401
5604.00,7.686941,25.03954,0.000039,24.040574,0.0006,1.401
5606.00,7.687233,25.03875,0.000038,24.040748,0.0005,1.401
5608.00,7.687521,25.03866,0.000040,24.040174,0.0006,1.401
5610.00,7.687588,25.03934,0.000041,24.040606,0.0006,1.401
5612.00,7.686879,25.03895,0.000038,24.040214,0.0006,1.401
5614.00,7.686747,25.03888,0.000039,24.040166,0.0006,1.400
5616.00,7.686346,25.03901,0.000040,24.040106,0.0006,1.401
5618.00,7.686395,25.03997,0.000041,24.039886,0.0005,1.401
5620.00,7.686396,25.04052,0.000040,24.039972,0.0005,1.400
5622.00,7.686490,25.04100,0.000040,24.040281,0.0006,1.400
5624.00,7.685859,25.04045,0.000040,24.040610,0.0006,1.401
5626.00,7.684513,25.04120,0.000040,24.040548,0.0006,1.401
5628.00,7.684837,25.04032,0.000040,24.039544,0.0006,1.401
5630.00,7.685368,25.04019,0.000040,24.040590,0.0005,1.400
5632.00,7.685029,25.04057,0.000040,24.039744,0.0006,1.401
5634.00,7.684616,25.03932,0.000040,24.040846,0.0006,1.401
5636.00,7.684124,25.03949,0.000040,24.040695,0.0006,1.401
5638.00,7.684744,25.03973,0.000041,24.040128,0.0006,1.401
5640.00,7.685001,25.03947,0.000041,24.040286,0.0005,1.400
5642.00,7.685485,25.04020,0.000039,24.040650,0.0006,1.400
5644.00,7.686484,25.03960,0.000040,24.040648,0.0006,1.401
5646.00,7.686175,25.04109,0.000040,24.040905,0.0006,1.400
5648.00,7.685980,25.04062,0.000039,24.040621,0.0006,1.402
5650.00,7.686492,25.04127,0.000040,24.040777,0.0006,1.400
5652.00,7.687041,25.04142,0.000039,24.040392,0.0006,1.401
5654.00,7.686207,25.04196,0.000041,24.040612,0.0005,1.401
5656.00,7.686187,25.04167,0.000040,24.040319,0.0005,1.401
5658.00,7.685918,25.04150,0.000039,24.039661,0.0005,1.400
5660.00,7.685913,25.04129,0.000040,24.041179,0.0005,1.400
5662.00,7.686503,25.04121,0.000039,24.039914,0.0005,1.401
5664.00,7.686372,25.04245,0.000040,24.040821,0.0006,1.401
5666.00,7.686211,25.04222,0.000040,24.040843,0.0006,1.401
5668.00,7.686117,25.04263,0.000040,24.039921,0.0006,1.401
5670.00,7.686445,25.04280,0.000040,24.040557,0.0006,1.401
5672.00,7.686052,25.04331,0.000040,24.040488,0.0006,1.400
5674.00,7.687326,25.04333,0.000041,24.040041,0.0005,1.401
5676.00,7.687227,25.04318,0.000040,24.040172,0.0006,1.401
5678.00,7.686176,25.04315,0.000039,24.040666,0.0006,1.401
5680.00,7.685159,25.04297,0.000040,24.040605,0.0005,1.400
5682.00,7.685466,25.04281,0.000040,24.040241,0.0006,1.401
5684.00,7.685387,25.04285,0.000038,24.040237,0.0006,1.401
5686.00,7.686214,25.04235,0.000040,24.040219,0.0005,1.401
5688.00,7.686706,25.04284,0.000041,24.040412,0.0006,1.401
5690.00,7.686371,25.04255,0.000039,24.040339,0.0006,1.401
5692.00,7.686542,25.04286,0.000040,24.039972,0.0006,1.401
5694.00,7.686889,25.04226,0.000040,24.041061,0.0006,1.401
5696.00,7.685817,25.04189,0.000040,24.040381,0.0006,1.401
5698.00,7.686152,25.04225,0.000042,24.041070,0.0006,1.401
5700.00,7.686068,25.04243,0.000041,24.040315,0.0006,1.401
5702.00,7.686115,25.04260,0.000041,24.041199,0.0006,1.401
5704.00,7.685528,25.04230,0.000040,24.041114,0.0006,1.401
5706.00,7.685215,25.04260,0.000039,24.040352,0.0006,1.401
5708.00,7.684839,25.04245,0.000038,24.040559,0.0006,1.401
5710.00,7.684918,25.04214,0.000041,24.040465,0.0006,1.401
5712.00,7.685292,25.04144,0.000039,24.039994,0.0005,1.401
5714.00,7.686072,25.04258,0.000040,24.040274,0.0005,1.400
5716.00,7.685933,25.04298,0.000040,24.040277,0.0006,1.401
5718.00,7.686217,25.04355,0.000040,24.040412,0.0006,1.401
5720.00,7.686066,25.04299,0.000040,24.041910,0.0005,1.401
5722.00,7.686148,25.04369,0.000040,24.040850,0.0006,1.401
5724.00,7.685990,25.04333,0.000039,24.040935,0.0006,1.401
5726.00,7.685663,25.04305,0.000041,24.041183,0.0006,1.401
5728.00,7.685969,25.04273,0.000041,24.041223,0.0006,1.400
5730.00,7.685670,25.04243,0.000042,24.040579,0.0006,1.401
5732.00,7.686397,25.04298,0.000041,24.040088,0.0006,1.401
5734.00,7.686623,25.04291,0.000040,24.040406,0.0006,1.402
5736.00,7.686316,25.04229,0.000040,24.040425,0.0006,1.401
5738.00,7.686869,25.04150,0.000039,24.041005,0.0006,1.401
5740.00,7.686912,25.04235,0.000040,24.040159,0.0006,1.401
5742.00,7.686222,25.04220,0.000040,24.040190,0.0005,1.401
5744.00,7.686193,25.04262,0.000041,24.041003,0.0005,1.401
5746.00,7.686310,25.04178,0.000039,24.040537,0.0006,1.401
5748.00,7.686449,25.04205,0.000039,24.040441,0.0006,1.401
5750.00,7.686012,25.04222,0.000040,24.040395,0.0006,1.401
5752.00,7.685728,25.04344,0.000040,24.040594,0.0006,1.401
5754.00,7.686042,25.04316,0.000040,24.041328,0.0006,1.401
5756.00,7.685620,25.04435,0.000039,24.041217,0.0006,1.401
5758.00,7.685294,25.04411,0.000041,24.040672,0.0005,1.401
5760.00,7.685412,25.04440,0.000039,24.040868,0.0005,1.400
5762.00,7.686111,25.04406,0.000041,24.040603,0.0006,1.401
5764.00,7.685657,25.04438,0.000041,24.041112,0.0006,1.401
5766.00,7.685524,25.04389,0.000039,24.040783,0.0005,1.401
5768.00,7.685993,25.04355,0.000039,24.040632,0.0005,1.401
5770.00,7.686756,25.04384,0.000040,24.040205,0.0005,1.401
5772.00,7.687139,25.04491,0.000041,24.040326,0.0006,1.401
5774.00,7.686864,25.04437,0.000040,24.040886,0.0006,1.402
5776.00,7.686791,25.04363,0.000039,24.040908,0.0006,1.401
5778.00,7.687882,25.04403,0.000039,24.040605,0.0006,1.401
5780.00,7.688077,25.04411,0.000039,24.040683,0.0006,1.402
5782.00,7.687422,25.04355,0.000041,24.040828,0.0006,1.401
5784.00,7.687055,25.04391,0.000041,24.040161,0.0006,1.401
5786.00,7.687875,25.04277,0.000040,24.040343,0.0005,1.401
5788.00,7.687573,25.04225,0.000039,24.040137,0.0006,1.401
5790.00,7.686707,25.04177,0.000041,24.040481,0.0006,1.401
5792.00,7.687003,25.04201,0.000040,24.041241,0.0006,1.402
5794.00,7.686846,25.04310,0.000040,24.040385,0.0006,1.401
5796.00,7.686736,25.04290,0.000040,24.040637,0.0006,1.401
5798.00,7.687011,25.04265,0.000040,24.040821,0.0005,1.401
5800.00,7.687334,25.04307,0.000039,24.041306,0.0006,1.401
5802.00,7.686744,25.04209,0.000039,24.040465,0.0006,1.402
5804.00,7.687163,25.04387,0.000040,24.041512,0.0005,1.401
5806.00,7.686973,25.04345,0.000041,24.040212,0.0005,1.401
5808.00,7.686583,25.04318,0.000040,24.040754,0.0005,1.401
5810.00,7.686175,25.04298,0.000040,24.040435,0.0005,1.402
5812.00,7.686080,25.04290,0.000040,24.040295,0.0006,1.402
5814.00,7.686201,25.04240,0.000040,24.040359,0.0006,1.401
5816.00,7.685720,25.04332,0.000040,24.041299,0.0006,1.401
5818.00,7.686626,25.04248,0.000040,24.040697,0.0006,1.402
5820.00,7.687808,25.04250,0.000039,24.040645,0.0006,1.402
5822.00,7.687577,25.04352,0.000040,24.041437,0.0006,1.402
5824.00,7.686689,25.04313,0.000040,24.040817,0.0006,1.401
5826.00,7.685944,25.04243,0.000040,24.040726,0.0006,1.402
5828.00,7.685961,25.04283,0.000040,24.040712,0.0006,1.401
5830.00,7.687165,25.04350,0.000039,24.041035,0.0006,1.401
5832.00,7.687152,25.04196,0.000039,24.040501,0.0006,1.402
5834.00,7.687012,25.04329,0.000040,24.040590,0.0006,1.402
5836.00,7.687028,25.04291,0.000041,24.041074,0.0006,1.402
5838.00,7.686269,25.04271,0.000039,24.041203,0.0006,1.402
5840.00,7.685834,25.04361,0.000041,24.040346,0.0006,1.402
5842.00,7.685733,25.04413,0.000040,24.040332,0.0006,1.401
5844.00,7.686356,25.04454,0.000041,24.041237,0.0006,1.401
5846.00,7.686626,25.04462,0.000041,24.041183,0.0006,1.401
5848.00,7.686758,25.04413,0.000041,24.040621,0.0006,1.401
5850.00,7.688200,25.04449,0.000041,24.040492,0.0006,1.402
5852.00,7.688451,25.04479,0.000040,24.040937,0.0006,1.402
5854.00,7.687013,25.04461,0.000039,24.040105,0.0006,1.402
5856.00,7.686950,25.04466,0.000039,24.040761,0.0006,1.402
5858.00,7.687307,25.04413,0.000041,24.040808,0.0006,1.402
5860.00,7.687058,25.04415,0.000041,24.040434,0.0006,1.402
5862.00,7.686289,25.04472,0.000040,24.040143,0.0006,1.402
5864.00,7.685736,25.04463,0.000039,24.040450,0.0006,1.402
5866.00,7.686625,25.04465,0.000040,24.039804,0.0006,1.401
5868.00,7.686440,25.04417,0.000040,24.040514,0.0006,1.402
5870.00,7.686817,25.04403,0.000039,24.040594,0.0006,1.403
5872.00,7.685535,25.04405,0.000039,24.040883,0.0006,1.403
5874.00,7.685971,25.04393,0.000039,24.040710,0.0006,1.402
5876.00,7.686941,25.04314,0.000040,24.040795,0.0006,1.402
5878.00,7.687368,25.04376,0.000039,24.040574,0.0006,1.402
5880.00,7.687271,25.04496,0.000040,24.040052,0.0006,1.402
5882.00,7.687068,25.04452,0.000041,24.040243,0.0006,1.402
5884.00,7.686406,25.04474,0.000040,24.041174,0.0006,1.402
5886.00,7.685938,25.04502,0.000040,24.041172,0.0006,1.402
5888.00,7.686941,25.04450,0.000041,24.040090,0.0006,1.402
5890.00,7.687556,25.04419,0.000039,24.040572,0.0006,1.402
5892.00,7.687260,25.04449,0.000041,24.041179,0.0006,1.402
5894.00,7.687016,25.04488,0.000041,24.040194,0.0006,1.401
5896.00,7.687163,25.04402,0.000041,24.040539,0.0006,1.402
5898.00,7.687810,25.04417,0.000042,24.041123,0.0006,1.402
5900.00,7.687542,25.04346,0.000041,24.041337,0.0006,1.402
5902.00,7.687686,25.04403,0.000040,24.041521,0.0006,1.402
5904.00,7.686966,25.04409,0.000040,24.040577,0.0006,1.402
5906.00,7.686778,25.04345,0.000041,24.040055,0.0006,1.403
5908.00,7.686661,25.04340,0.000040,24.041108,0.0006,1.403
5910.00,7.686325,25.04370,0.000040,24.041265,0.0006,1.403
5912.00,7.686508,25.04453,0.000039,24.040886,0.0006,1.402
5914.00,7.687033,25.04388,0.000040,24.040852,0.0005,1.402
5916.00,7.687459,25.04413,0.000040,24.040214,0.0006,1.402
5918.00,7.686923,25.04436,0.000040,24.039684,0.0006,1.403
5920.00,7.686510,25.04500,0.000040,24.041075,0.0006,1.402
5922.00,7.685739,25.04645,0.000040,24.041730,0.0005,1.403
5924.00,7.686609,25.04613,0.000041,24.040737,0.0006,1.403
5926.00,7.687639,25.04613,0.000040,24.040659,0.0006,1.402
5928.00,7.687305,25.04578,0.000042,24.041103,0.0006,1.402
5930.00,7.687041,25.04487,0.000041,24.040952,0.0005,1.402
5932.00,7.686965,25.04497,0.000040,24.040585,0.0006,1.403
5934.00,7.686790,25.04469,0.000040,24.040174,0.0006,1.402
5936.00,7.686726,25.04456,0.000041,24.040337,0.0006,1.402
5938.00,7.687022,25.04439,0.000041,24.040645,0.0006,1.402
5940.00,7.686714,25.04410,0.000040,24.040839,0.0006,1.403
5942.00,7.686775,25.04450,0.000040,24.041416,0.0006,1.403
5944.00,7.686234,25.04470,0.000040,24.040237,0.0006,1.403
5946.00,7.686632,25.04422,0.000039,24.040046,0.0005,1.403
5948.00,7.687490,25.04468,0.000039,24.040397,0.0006,1.402
5950.00,7.688259,25.04552,0.000040,24.040826,0.0006,1.403
5952.00,7.687950,25.04515,0.000041,24.040574,0.0006,1.403
5954.00,7.688294,25.04490,0.000041,24.039624,0.0006,1.403
5956.00,7.688220,25.04525,0.000040,24.040315,0.0006,1.403
5958.00,7.687815,25.04500,0.000040,24.040443,0.0006,1.403
5960.00,7.686969,25.04534,0.000041,24.040783,0.0006,1.403
5962.00,7.686460,25.04560,0.000041,24.041166,0.0006,1.402
5964.00,7.687317,25.04546,0.000040,24.040557,0.0005,1.403
5966.00,7.688221,25.04475,0.000041,24.040355,0.0005,1.403
5968.00,7.687727,25.04405,0.000040,24.040955,0.0006,1.402
5970.00,7.687077,25.04451,0.000042,24.040843,0.0006,1.402
5972.00,7.687421,25.04384,0.000041,24.040337,0.0006,1.403
5974.00,7.687619,25.04402,0.000041,24.040699,0.0006,1.403
5976.00,7.686732,25.04368,0.000040,24.041641,0.0006,1.403
5978.00,7.686020,25.04387,0.000039,24.040557,0.0005,1.403
5980.00,7.686094,25.04426,0.000039,24.040257,0.0006,1.402
5982.00,7.686313,25.04350,0.000039,24.041003,0.0006,1.403
5984.00,7.686470,25.04391,0.000039,24.040797,0.0006,1.403
5986.00,7.685784,25.04420,0.000040,24.040490,0.0006,1.403
5988.00,7.685966,25.04429,0.000041,24.040550,0.0006,1.403
5990.00,7.686297,25.04442,0.000040,24.040465,0.0005,1.403
5992.00,7.686788,25.04461,0.000040,24.040685,0.0006,1.403
5994.00,7.686012,25.04361,0.000041,24.039968,0.0006,1.402
5996.00,7.685588,25.04372,0.000040,24.040397,0.0005,1.403
5998.00,7.686506,25.04365,0.000040,24.040743,0.0005,1.403
6000.00,7.687220,25.04338,0.000041,24.040654,0.0006,1.402
6002.00,7.685952,25.04327,0.000041,24.040261,0.0006,1.403
@10,12.0000,24.0
6004.00,7.685868,25.04402,0.000040,24.040835,0.0006,1.403
6006.00,7.683944,25.04389,0.000041,24.040794,0.0006,1.403
6008.00,7.675349,25.04437,0.000040,24.041363,0.0006,1.403
6010.00,7.660316,25.04463,0.000040,24.040446,0.0006,1.402
6012.00,7.640441,25.04316,0.000041,24.040488,0.0006,1.402
6014.00,7.622181,25.04367,0.000041,24.040694,0.0006,1.402
6016.00,7.608280,25.04338,0.000041,24.040514,0.0006,1.403
6018.00,7.598551,25.04437,0.000039,24.040621,0.0006,1.404
6020.00,7.592156,25.04410,0.000039,24.040226,0.0006,1.403
6022.00,7.588060,25.04408,0.000039,24.040983,0.0006,1.404
6024.00,7.584496,25.04357,0.000038,24.041128,0.0006,1.404
6026.00,7.582471,25.04299,0.000039,24.041014,0.0006,1.405
6028.00,7.580421,25.04439,0.000038,24.039997,0.0006,1.404
6030.00,7.581340,25.04464,0.000038,24.040937,0.0006,1.405
6032.00,7.588170,25.04465,0.000037,24.040692,0.0006,1.405
6034.00,7.600955,25.04474,0.000039,24.040277,0.0006,1.405
6036.00,7.613741,25.04465,0.000039,24.040845,0.0006,1.405
6038.00,7.622349,25.04440,0.000039,24.041230,0.0006,1.404
6040.00,7.625578,25.04462,0.000040,24.041676,0.0006,1.404
6042.00,7.626493,25.04339,0.000040,24.040223,0.0006,1.404
6044.00,7.627171,25.04309,0.000039,24.040359,0.0006,1.403
6046.00,7.626648,25.04389,0.000042,24.040485,0.0006,1.403
6048.00,7.624996,25.04429,0.000041,24.040174,0.0006,1.404
6050.00,7.623585,25.04381,0.000040,24.040774,0.0006,1.403
6052.00,7.622009,25.04386,0.000040,24.039543,0.0006,1.404
6054.00,7.622207,25.04411,0.000041,24.040930,0.0006,1.404
6056.00,7.623019,25.04367,0.000041,24.040850,0.0006,1.403
6058.00,7.626359,25.04373,0.000041,24.040023,0.0006,1.404
6060.00,7.629344,25.04389,0.000040,24.039795,0.0006,1.404
6062.00,7.632050,25.04435,0.000040,24.039697,0.0006,1.403
6064.00,7.635350,25.04473,0.000041,24.040795,0.0006,1.403
6066.00,7.638704,25.04533,0.000041,24.040290,0.0006,1.403
6068.00,7.642740,25.04522,0.000040,24.040339,0.0006,1.404
6070.00,7.646452,25.04426,0.000040,24.040523,0.0006,1.403
6072.00,7.649800,25.04446,0.000041,24.039857,0.0006,1.403
6074.00,7.652490,25.04526,0.000040,24.040148,0.0006,1.403
6076.00,7.655852,25.04418,0.000040,24.040937,0.0006,1.404
6078.00,7.659149,25.04365,0.000039,24.039744,0.0006,1.403
6080.00,7.661109,25.04265,0.000039,24.040788,0.0006,1.403
6082.00,7.663940,25.04292,0.000039,24.040615,0.0006,1.403
6084.00,7.667620,25.04357,0.000040,24.040597,0.0006,1.404
6086.00,7.669534,25.04333,0.000040,24.040835,0.0006,1.404
6088.00,7.671086,25.04237,0.000040,24.040966,0.0006,1.404
6090.00,7.672429,25.04190,0.000040,24.040346,0.0006,1.403
6092.00,7.673435,25.04291,0.000040,24.039592,0.0006,1.404
6094.00,7.674799,25.04358,0.000039,24.040399,0.0005,1.404
6096.00,7.676924,25.04392,0.000039,24.040914,0.0006,1.404
6098.00,7.678605,25.04327,0.000040,24.040317,0.0006,1.404
6100.00,7.679589,25.04334,0.000039,24.040772,0.0006,1.404
6102.00,7.680713,25.04325,0.000040,24.040794,0.0005,1.404
6104.00,7.682490,25.04330,0.000042,24.041563,0.0006,1.404
6106.00,7.683113,25.04253,0.000041,24.040006,0.0006,1.404
6108.00,7.684036,25.04392,0.000040,24.041057,0.0006,1.404
6110.00,7.683860,25.04411,0.000041,24.040475,0.0006,1.404
6112.00,7.684466,25.04463,0.000041,24.040719,0.0006,1.403
6114.00,7.684913,25.04381,0.000041,24.041197,0.0006,1.404
6116.00,7.685281,25.04458,0.000040,24.040095,0.0006,1.404
6118.00,7.685878,25.04388,0.000041,24.040979,0.0006,1.404
6120.00,7.686297,25.04383,0.000039,24.040743,0.0006,1.404
6122.00,7.686889,25.04422,0.000039,24.040210,0.0006,1.405
6124.00,7.687731,25.04426,0.000039,24.039770,0.0006,1.404
6126.00,7.687549,25.04476,0.000041,24.040925,0.0006,1.404
6128.00,7.686897,25.04425,0.000040,24.041316,0.0006,1.403
6130.00,7.685943,25.04424,0.000041,24.040857,0.0006,1.404
6132.00,7.685894,25.04443,0.000042,24.041105,0.0006,1.404
6134.00,7.685935,25.04407,0.000040,24.040523,0.0006,1.404
6136.00,7.686107,25.04453,0.000041,24.040394,0.0006,1.404
6138.00,7.685599,25.04416,0.000040,24.041070,0.0006,1.403
6140.00,7.684767,25.04438,0.000040,24.041308,0.0006,1.404
6142.00,7.685051,25.04397,0.000041,24.040710,0.0006,1.404
6144.00,7.685960,25.04425,0.000040,24.041399,0.0006,1.404
6146.00,7.685917,25.04401,0.000040,24.041348,0.0006,1.404
6148.00,7.686350,25.04442,0.000040,24.040885,0.0006,1.404
6150.00,7.684933,25.04448,0.000040,24.040679,0.0006,1.404
6152.00,7.684043,25.04345,0.000041,24.040397,0.0006,1.404
6154.00,7.684557,25.04376,0.000042,24.041308,0.0006,1.403
6156.00,7.684282,25.04447,0.000041,24.040761,0.0005,1.404
6158.00,7.684841,25.04469,0.000040,24.041388,0.0006,1.404
6160.00,7.685105,25.04602,0.000040,24.041892,0.0006,1.404
6162.00,7.684916,25.04558,0.000041,24.041101,0.0006,1.405
6164.00,7.684572,25.04572,0.000041,24.040463,0.0006,1.404
6166.00,7.685723,25.04514,0.000040,24.040325,0.0006,1.405
6168.00,7.685638,25.04712,0.000041,24.040001,0.0006,1.404
6170.00,7.684743,25.04731,0.000040,24.040295,0.0006,1.404
6172.00,7.685190,25.04688,0.000040,24.040894,0.0006,1.405
6174.00,7.685038,25.04704,0.000039,24.040645,0.0006,1.405
6176.00,7.685067,25.04633,0.000040,24.041257,0.0006,1.404
6178.00,7.685579,25.04572,0.000041,24.040215,0.0006,1.405
6180.00,7.685348,25.04641,0.000041,24.040257,0.0006,1.405
6182.00,7.684815,25.04691,0.000040,24.041132,0.0006,1.405
6184.00,7.684496,25.04684,0.000040,24.040654,0.0005,1.404
6186.00,7.684173,25.04660,0.000039,24.040783,0.0006,1.404
6188.00,7.684136,25.04667,0.000040,24.041172,0.0006,1.404
6190.00,7.684227,25.04576,0.000041,24.041176,0.0006,1.404
6192.00,7.684090,25.04553,0.000041,24.041139,0.0006,1.405
6194.00,7.683650,25.04675,0.000041,24.040514,0.0006,1.404
6196.00,7.684173,25.04723,0.000041,24.041090,0.0006,1.404
6198.00,7.685176,25.04741,0.000040,24.041135,0.0006,1.405
6200.00,7.685823,25.04690,0.000041,24.041099,0.0006,1.405
6202.00,7.685529,25.04752,0.000040,24.040345,0.0006,1.405
6204.00,7.684598,25.04792,0.000040,24.040414,0.0006,1.405
6206.00,7.683439,25.04730,0.000040,24.040674,0.0006,1.405
6208.00,7.683097,25.04801,0.000041,24.041414,0.0006,1.404
6210.00,7.683424,25.04767,0.000041,24.041154,0.0006,1.405
6212.00,7.683147,25.04672,0.000040,24.041741,0.0006,1.405
6214.00,7.683925,25.04694,0.000041,24.040694,0.0006,1.406
6216.00,7.683800,25.04678,0.000041,24.040595,0.0006,1.405
6218.00,7.683633,25.04604,0.000041,24.040414,0.0006,1.405
6220.00,7.684199,25.04641,0.000041,24.041981,0.0006,1.405
6222.00,7.683853,25.04687,0.000041,24.040608,0.0006,1.405
6224.00,7.684030,25.04730,0.000041,24.040137,0.0006,1.405
6226.00,7.683912,25.04621,0.000041,24.040959,0.0006,1.405
6228.00,7.683228,25.04530,0.000041,24.041346,0.0006,1.405
6230.00,7.683485,25.04524,0.000040,24.041210,0.0006,1.405
6232.00,7.683820,25.04575,0.000041,24.041496,0.0006,1.405
6234.00,7.683009,25.04628,0.000041,24.041388,0.0006,1.405
6236.00,7.683030,25.04632,0.000041,24.040752,0.0006,1.405
6238.00,7.683621,25.04574,0.000041,24.041199,0.0006,1.405
6240.00,7.683918,25.04470,0.000041,24.041001,0.0006,1.404
6242.00,7.683869,25.04598,0.000041,24.040726,0.0006,1.405
6244.00,7.683461,25.04641,0.000040,24.040288,0.0006,1.405
6246.00,7.683638,25.04639,0.000041,24.040634,0.0006,1.405
6248.00,7.684268,25.04629,0.000040,24.040650,0.0006,1.406
6250.00,7.684163,25.04670,0.000040,24.040906,0.0006,1.405
6252.00,7.684261,25.04680,0.000041,24.041443,0.0006,1.406
6254.00,7.684826,25.04639,0.000041,24.041374,0.0006,1.405
6256.00,7.684766,25.04649,0.000041,24.040852,0.0006,1.405
6258.00,7.683882,25.04658,0.000040,24.041210,0.0006,1.405
6260.00,7.683839,25.04585,0.000042,24.040815,0.0006,1.405
6262.00,7.684084,25.04574,0.000041,24.040699,0.0006,1.405
6264.00,7.684125,25.04572,0.000041,24.040721,0.0006,1.405
6266.00,7.684082,25.04618,0.000040,24.040688,0.0006,1.406
6268.00,7.683835,25.04608,0.000040,24.041270,0.0006,1.405
6270.00,7.683584,25.04539,0.000041,24.041556,0.0006,1.405
6272.00,7.683519,25.04574,0.000040,24.040648,0.0006,1.405
6274.00,7.684334,25.04522,0.000039,24.040283,0.0006,1.406
6276.00,7.683747,25.04607,0.000040,24.041205,0.0006,1.405
6278.00,7.683489,25.04521,0.000039,24.040914,0.0006,1.405
6280.00,7.683737,25.04426,0.000040,24.040274,0.0006,1.405
6282.00,7.683827,25.04504,0.000042,24.041075,0.0006,1.405
6284.00,7.683128,25.04544,0.000041,24.041288,0.0006,1.406
6286.00,7.684027,25.04622,0.000040,24.040783,0.0006,1.405
6288.00,7.684565,25.04591,0.000041,24.040134,0.0006,1.405
6290.00,7.684058,25.04589,0.000040,24.041377,0.0006,1.405
6292.00,7.684942,25.04572,0.000039,24.040525,0.0006,1.406
6294.00,7.684823,25.04616,0.000041,24.040805,0.0006,1.405
6296.00,7.684809,25.04543,0.000041,24.040950,0.0006,1.406
6298.00,7.684543,25.04608,0.000041,24.039941,0.0006,1.406
6300.00,7.684888,25.04576,0.000040,24.040926,0.0006,1.406
6302.00,7.685537,25.04502,0.000039,24.040672,0.0006,1.406
6304.00,7.685553,25.04578,0.000040,24.040365,0.0006,1.406
6306.00,7.685749,25.04505,0.000040,24.041068,0.0006,1.406
6308.00,7.685680,25.04567,0.000040,24.040546,0.0006,1.406
6310.00,7.685227,25.04588,0.000041,24.041055,0.0006,1.406
6312.00,7.684830,25.04481,0.000041,24.040550,0.0006,1.405
6314.00,7.685175,25.04488,0.000040,24.040870,0.0006,1.405
6316.00,7.685637,25.04544,0.000040,24.042141,0.0006,1.405
6318.00,7.685385,25.04496,0.000041,24.041425,0.0006,1.405
6320.00,7.684920,25.04524,0.000040,24.039917,0.0006,1.406
6322.00,7.685675,25.04553,0.000040,24.040545,0.0006,1.406
6324.00,7.685674,25.04520,0.000041,24.040517,0.0006,1.406
6326.00,7.685469,25.04534,0.000040,24.040114,0.0006,1.405
6328.00,7.686201,25.04505,0.000040,24.040568,0.0006,1.406
6330.00,7.686775,25.04492,0.000040,24.041488,0.0006,1.406
6332.00,7.685905,25.04477,0.000040,24.041223,0.0006,1.406
6334.00,7.685209,25.04423,0.000040,24.040481,0.0006,1.406
6336.00,7.684578,25.04431,0.000041,24.040952,0.0006,1.406
6338.00,7.685231,25.04478,0.000040,24.040735,0.0006,1.407
6340.00,7.684921,25.04433,0.000039,24.040417,0.0005,1.406
6342.00,7.683731,25.04471,0.000040,24.040861,0.0006,1.406
6344.00,7.683802,25.04526,0.000041,24.041270,0.0006,1.406
6346.00,7.684082,25.04502,0.000040,24.040201,0.0006,1.406
6348.00,7.683799,25.04451,0.000039,24.039872,0.0006,1.406
6350.00,7.684074,25.04584,0.000039,24.040155,0.0006,1.405
6352.00,7.684181,25.04614,0.000041,24.040646,0.0006,1.405
6354.00,7.683585,25.04651,0.000041,24.040255,0.0006,1.405
6356.00,7.682786,25.04655,0.000040,24.041150,0.0006,1.406
6358.00,7.683970,25.04621,0.000040,24.041306,0.0006,1.406
6360.00,7.685681,25.04592,0.000041,24.040543,0.0006,1.406
6362.00,7.685600,25.04644,0.000041,24.041448,0.0006,1.407
6364.00,7.684832,25.04632,0.000040,24.040686,0.0006,1.406
6366.00,7.685064,25.04729,0.000041,24.040510,0.0006,1.407
6368.00,7.685035,25.04748,0.000041,24.041074,0.0006,1.406
6370.00,7.684764,25.04701,0.000041,24.041436,0.0006,1.407
6372.00,7.685517,25.04661,0.000039,24.040863,0.0006,1.407
6374.00,7.685799,25.04622,0.000041,24.040370,0.0006,1.406
6376.00,7.685932,25.04678,0.000040,24.041092,0.0006,1.406
6378.00,7.685063,25.04568,0.000040,24.041063,0.0006,1.406
6380.00,7.684884,25.04532,0.000041,24.040157,0.0006,1.406
6382.00,7.685847,25.04582,0.000042,24.040943,0.0006,1.406
6384.00,7.685207,25.04616,0.000041,24.040545,0.0006,1.407
6386.00,7.685098,25.04647,0.000041,24.041199,0.0006,1.407
6388.00,7.684769,25.04650,0.000041,24.040890,0.0006,1.407
6390.00,7.685035,25.04630,0.000041,24.041105,0.0006,1.406
6392.00,7.685400,25.04636,0.000042,24.040521,0.0006,1.406
6394.00,7.685088,25.04684,0.000040,24.040377,0.0006,1.407
6396.00,7.684460,25.04733,0.000041,24.040990,0.0006,1.407
6398.00,7.684296,25.04707,0.000041,24.040274,0.0006,1.407
6400.00,7.684629,25.04712,0.000041,24.040377,0.0006,1.407
6402.00,7.686220,25.04680,0.000041,24.040326,0.0006,1.406
6404.00,7.686509,25.04639,0.000041,24.040755,0.0006,1.406
6406.00,7.686437,25.04461,0.000042,24.040859,0.0006,1.406
6408.00,7.685446,25.04530,0.000041,24.040879,0.0006,1.407
6410.00,7.685400,25.04465,0.000039,24.040726,0.0006,1.407
6412.00,7.685740,25.04548,0.000040,24.040459,0.0006,1.407
6414.00,7.685438,25.04453,0.000041,24.040961,0.0006,1.406
6416.00,7.685717,25.04544,0.000040,24.040119,0.0006,1.406
6418.00,7.685552,25.04514,0.000040,24.041185,0.0006,1.407
6420.00,7.685516,25.04489,0.000040,24.041308,0.0006,1.407
6422.00,7.684589,25.04501,0.000039,24.040826,0.0006,1.407
6424.00,7.684575,25.04566,0.000039,24.040779,0.0006,1.407
6426.00,7.684175,25.04632,0.000040,24.041035,0.0005,1.407
6428.00,7.684416,25.04588,0.000041,24.040888,0.0006,1.407
6430.00,7.683412,25.04552,0.000040,24.040770,0.0006,1.407
6432.00,7.683678,25.04455,0.000041,24.040930,0.0006,1.407
6434.00,7.684233,25.04566,0.000041,24.040175,0.0006,1.407
6436.00,7.684113,25.04661,0.000039,24.040759,0.0006,1.407
6438.00,7.684324,25.04553,0.000041,24.040506,0.0006,1.407
6440.00,7.683721,25.04501,0.000040,24.040634,0.0006,1.407
6442.00,7.683751,25.04497,0.000040,24.041976,0.0006,1.407
6444.00,7.684692,25.04486,0.000040,24.041492,0.0006,1.407
6446.00,7.684278,25.04455,0.000041,24.041025,0.0006,1.407
6448.00,7.684283,25.04478,0.000040,24.040883,0.0006,1.407
6450.00,7.684169,25.04541,0.000040,24.040426,0.0006,1.407
6452.00,7.684945,25.04445,0.000040,24.040512,0.0006,1.407
6454.00,7.684555,25.04502,0.000040,24.040465,0.0006,1.408
6456.00,7.683175,25.04596,0.000039,24.040868,0.0006,1.407
6458.00,7.683533,25.04578,0.000041,24.040857,0.0006,1.407
6460.00,7.684192,25.04471,0.000041,24.041270,0.0006,1.407
6462.00,7.684573,25.04578,0.000042,24.040999,0.0006,1.407
6464.00,7.684327,25.04644,0.000043,24.040392,0.0006,1.407
6466.00,7.684466,25.04587,0.000041,24.040910,0.0006,1.407
6468.00,7.684573,25.04574,0.000041,24.039739,0.0006,1.407
6470.00,7.684103,25.04488,0.000042,24.040132,0.0006,1.407
6472.00,7.683233,25.04440,0.000041,24.041079,0.0006,1.407
6474.00,7.683425,25.04519,0.000041,24.041066,0.0005,1.407
6476.00,7.684571,25.04471,0.000041,24.040917,0.0006,1.407
6478.00,7.684755,25.04511,0.000041,24.040126,0.0006,1.407
6480.00,7.683390,25.04592,0.000040,24.041394,0.0006,1.407
6482.00,7.683075,25.04521,0.000041,24.041406,0.0006,1.408
6484.00,7.683331,25.04463,0.000040,24.041059,0.0006,1.407
6486.00,7.683846,25.04516,0.000041,24.041148,0.0006,1.407
6488.00,7.684570,25.04543,0.000041,24.040672,0.0006,1.407
6490.00,7.683439,25.04564,0.000041,24.040470,0.0006,1.407
6492.00,7.683281,25.04515,0.000040,24.041197,0.0006,1.407
6494.00,7.683516,25.04444,0.000040,24.040714,0.0006,1.408
6496.00,7.684897,25.04533,0.000040,24.040975,0.0006,1.407
6498.00,7.686021,25.04561,0.000040,24.040386,0.0006,1.407
6500.00,7.685975,25.04579,0.000040,24.040786,0.0006,1.408
6502.00,7.685410,25.04479,0.000040,24.040705,0.0006,1.407
6504.00,7.685888,25.04495,0.000040,24.041066,0.0006,1.408
6506.00,7.685370,25.04490,0.000040,24.040741,0.0006,1.407
6508.00,7.684976,25.04443,0.000041,24.040665,0.0006,1.407
6510.00,7.685469,25.04481,0.000041,24.040768,0.0006,1.407
6512.00,7.684789,25.04411,0.000040,24.040472,0.0006,1.407
6514.00,7.684240,25.04434,0.000042,24.040472,0.0006,1.408
6516.00,7.683885,25.04486,0.000041,24.040828,0.0006,1.408
6518.00,7.683755,25.04459,0.000040,24.040939,0.0006,1.407
6520.00,7.683971,25.04443,0.000040,24.040668,0.0006,1.407
6522.00,7.684305,25.04390,0.000040,24.041128,0.0006,1.407
6524.00,7.684283,25.04363,0.000041,24.040937,0.0006,1.406
6526.00,7.683646,25.04294,0.000041,24.040688,0.0006,1.407
6528.00,7.683973,25.04307,0.000040,24.041201,0.0006,1.407
6530.00,7.684006,25.04355,0.000041,24.039874,0.0005,1.407
6532.00,7.684938,25.04460,0.000041,24.040734,0.0006,1.407
6534.00,7.684504,25.04409,0.000040,24.040339,0.0006,1.408
6536.00,7.683023,25.04393,0.000040,24.040523,0.0006,1.408
6538.00,7.682537,25.04324,0.000040,24.041785,0.0006,1.408
6540.00,7.683160,25.04453,0.000041,24.040506,0.0006,1.407
6542.00,7.684423,25.04387,0.000042,24.040399,0.0006,1.407
6544.00,7.684285,25.04386,0.000041,24.040861,0.0005,1.408
6546.00,7.684741,25.04409,0.000041,24.041385,0.0006,1.408
6548.00,7.685493,25.04320,0.000041,24.040739,0.0006,1.407
6550.00,7.685670,25.04432,0.000041,24.039812,0.0006,1.407
6552.00,7.685160,25.04495,0.000040,24.040525,0.0006,1.407
6554.00,7.685724,25.04537,0.000041,24.040512,0.0006,1.408
6556.00,7.685429,25.04626,0.000041,24.041146,0.0006,1.408
6558.00,7.685412,25.04661,0.000042,24.040397,0.0006,1.408
6560.00,7.685584,25.04618,0.000041,24.040515,0.0006,1.409
6562.00,7.685731,25.04578,0.000040,24.041390,0.0006,1.408
6564.00,7.686529,25.04632,0.000039,24.040945,0.0005,1.408
6566.00,7.686639,25.04570,0.000039,24.040946,0.0005,1.408
6568.00,7.686339,25.04554,0.000040,24.040786,0.0005,1.407
6570.00,7.686140,25.04710,0.000041,24.040352,0.0005,1.407
6572.00,7.686320,25.04688,0.000041,24.040686,0.0006,1.407
6574.00,7.685966,25.04679,0.000041,24.040581,0.0006,1.408
6576.00,7.685523,25.04604,0.000039,24.040695,0.0006,1.408
6578.00,7.685227,25.04633,0.000040,24.040730,0.0005,1.408
6580.00,7.685163,25.04597,0.000039,24.040408,0.0006,1.408
6582.00,7.685259,25.04567,0.000039,24.040370,0.0006,1.407
6584.00,7.685982,25.04533,0.000040,24.041286,0.0006,1.408
6586.00,7.686601,25.04488,0.000041,24.041277,0.0006,1.408
6588.00,7.687243,25.04488,0.000042,24.040914,0.0006,1.408
6590.00,7.687077,25.04556,0.000040,24.040350,0.0006,1.408
6592.00,7.686464,25.04497,0.000040,24.040545,0.0006,1.407
6594.00,7.686962,25.04491,0.000041,24.040739,0.0005,1.408
6596.00,7.686368,25.04443,0.000041,24.040299,0.0006,1.408
6598.00,7.686059,25.04422,0.000040,24.039994,0.0006,1.408
6600.00,7.686578,25.04321,0.000041,24.040475,0.0006,1.409
6602.00,7.686339,25.04365,0.000041,24.040452,0.0006,1.409
@11,12.0000,24.0
6604.00,7.685731,25.04374,0.000039,24.040405,0.0006,1.408
6606.00,7.682920,25.04393,0.000040,24.040288,0.0006,1.408
6608.00,7.674800,25.04412,0.000040,24.040839,0.0006,1.407
6610.00,7.662444,25.04360,0.000040,24.040441,0.0006,1.407
6612.00,7.644559,25.04350,0.000042,24.040597,0.0006,1.408
6614.00,7.627945,25.04394,0.000039,24.040661,0.0006,1.408
6616.00,7.615377,25.04316,0.000041,24.040845,0.0006,1.408
6618.00,7.606925,25.04339,0.000040,24.040581,0.0006,1.408
6620.00,7.601528,25.04322,0.000039,24.040950,0.0005,1.409
6622.00,7.599152,25.04432,0.000038,24.040441,0.0006,1.410
6624.00,7.597455,25.04404,0.000038,24.039590,0.0006,1.410
6626.00,7.597459,25.04451,0.000038,24.040012,0.0006,1.410
6628.00,7.597200,25.04461,0.000037,24.040106,0.0006,1.409
6630.00,7.599279,25.04390,0.000038,24.039992,0.0006,1.409
6632.00,7.604572,25.04414,0.000039,24.040481,0.0006,1.409
6634.00,7.615424,25.04446,0.000039,24.040412,0.0006,1.410
6636.00,7.628220,25.04461,0.000038,24.039804,0.0006,1.410
6638.00,7.636134,25.04543,0.000039,24.039959,0.0005,1.411
6640.00,7.638099,25.04476,0.000040,24.039717,0.0006,1.409
6642.00,7.637632,25.04506,0.000042,24.040121,0.0006,1.409
6644.00,7.637341,25.04470,0.000041,24.040397,0.0006,1.409
6646.00,7.636150,25.04560,0.000041,24.040461,0.0006,1.408
6648.00,7.633174,25.04559,0.000040,24.040872,0.0006,1.409
6650.00,7.630385,25.04535,0.000040,24.040326,0.0005,1.409
6652.00,7.628703,25.04481,0.000040,24.040403,0.0006,1.409
6654.00,7.627865,25.04403,0.000040,24.040806,0.0006,1.408
6656.00,7.628972,25.04342,0.000040,24.041019,0.0006,1.408
6658.00,7.629922,25.04456,0.000041,24.040208,0.0006,1.409
6660.00,7.632174,25.04443,0.000040,24.040655,0.0006,1.409
6662.00,7.635305,25.04466,0.000041,24.040465,0.0006,1.408
6664.00,7.637855,25.04484,0.000040,24.040534,0.0006,1.409
6666.00,7.641333,25.04407,0.000039,24.039995,0.0005,1.409
6668.00,7.643693,25.04441,0.000039,24.040004,0.0005,1.409
6670.00,7.646918,25.04346,0.000041,24.040903,0.0006,1.409
6672.00,7.651023,25.04429,0.000040,24.040610,0.0006,1.409
6674.00,7.653530,25.04436,0.000041,24.040870,0.0006,1.408
6676.00,7.655439,25.04424,0.000040,24.040968,0.0005,1.408
6678.00,7.656880,25.04425,0.000040,24.040712,0.0006,1.409
6680.00,7.659476,25.04366,0.000040,24.040066,0.0006,1.409
6682.00,7.662204,25.04381,0.000040,24.040232,0.0005,1.410
6684.00,7.665127,25.04452,0.000039,24.040583,0.0006,1.409
6686.00,7.667502,25.04475,0.000040,24.040117,0.0006,1.409
6688.00,7.669755,25.04349,0.000039,24.040421,0.0005,1.409
6690.00,7.671598,25.04325,0.000040,24.040432,0.0005,1.409
6692.00,7.673386,25.04383,0.000039,24.040432,0.0006,1.409
6694.00,7.674226,25.04428,0.000039,24.039950,0.0006,1.409
6696.00,7.675383,25.04427,0.000040,24.040321,0.0006,1.408
6698.00,7.677833,25.04428,0.000040,24.040495,0.0006,1.408
6700.00,7.678362,25.04461,0.000040,24.040105,0.0006,1.409
6702.00,7.678697,25.04461,0.000040,24.040234,0.0006,1.409
6704.00,7.679369,25.04417,0.000039,24.040983,0.0006,1.409
6706.00,7.679676,25.04362,0.000039,24.041236,0.0006,1.409
6708.00,7.680721,25.04354,0.000042,24.040890,0.0005,1.409
6710.00,7.681966,25.04374,0.000040,24.040461,0.0006,1.409
6712.00,7.681631,25.04314,0.000040,24.039737,0.0006,1.409
6714.00,7.682318,25.04303,0.000040,24.040355,0.0006,1.409
6716.00,7.682661,25.04248,0.000040,24.039988,0.0006,1.409
6718.00,7.684100,25.04345,0.000040,24.040179,0.0006,1.409
6720.00,7.684609,25.04494,0.000041,24.040057,0.0006,1.408
6722.00,7.684389,25.04354,0.000040,24.039903,0.0005,1.409
6724.00,7.684205,25.04305,0.000040,24.040821,0.0005,1.409
6726.00,7.683884,25.04328,0.000040,24.040601,0.0006,1.409
6728.00,7.684107,25.04356,0.000041,24.041026,0.0006,1.409
6730.00,7.684374,25.04358,0.000040,24.040975,0.0006,1.409
6732.00,7.684926,25.04470,0.000041,24.040479,0.0006,1.409
6734.00,7.685499,25.04563,0.000041,24.041025,0.0006,1.409
6736.00,7.685282,25.04499,0.000041,24.040294,0.0006,1.409
6738.00,7.686675,25.04505,0.000041,24.040925,0.0006,1.409
6740.00,7.687182,25.04507,0.000041,24.040621,0.0006,1.409
6742.00,7.687367,25.04454,0.000041,24.040985,0.0006,1.409
6744.00,7.687035,25.04523,0.000040,24.039912,0.0006,1.409
6746.00,7.687321,25.04522,0.000040,24.040708,0.0006,1.409
6748.00,7.687095,25.04414,0.000041,24.040848,0.0006,1.409
6750.00,7.687523,25.04450,0.000040,24.040330,0.0006,1.409
6752.00,7.686808,25.04454,0.000042,24.040657,0.0006,1.408
6754.00,7.686360,25.04501,0.000041,24.041168,0.0006,1.409
6756.00,7.685372,25.04562,0.000041,24.041114,0.0006,1.409
6758.00,7.686080,25.04491,0.000041,24.040728,0.0006,1.409
6760.00,7.685887,25.04422,0.000040,24.041190,0.0006,1.409
6762.00,7.685823,25.04352,0.000041,24.040068,0.0006,1.409
6764.00,7.685991,25.04435,0.000040,24.040550,0.0005,1.409
6766.00,7.686317,25.04456,0.000040,24.040346,0.0006,1.409
6768.00,7.685574,25.04461,0.000041,24.040512,0.0006,1.409
6770.00,7.685629,25.04499,0.000040,24.041321,0.0006,1.409
6772.00,7.686569,25.04541,0.000040,24.040928,0.0006,1.409
6774.00,7.685794,25.04414,0.000040,24.040359,0.0006,1.409
6776.00,7.685271,25.04354,0.000040,24.041266,0.0006,1.409
6778.00,7.684593,25.04344,0.000041,24.040254,0.0006,1.409
6780.00,7.684586,25.04407,0.000040,24.040703,0.0006,1.409
6782.00,7.683870,25.04376,0.000041,24.040925,0.0006,1.409
6784.00,7.683078,25.04365,0.000040,24.040537,0.0006,1.409
6786.00,7.682958,25.04410,0.000040,24.040505,0.0006,1.409
6788.00,7.684361,25.04373,0.000040,24.040979,0.0006,1.410
6790.00,7.684147,25.04412,0.000040,24.040945,0.0006,1.410
6792.00,7.683106,25.04386,0.000041,24.040681,0.0006,1.409
6794.00,7.683451,25.04466,0.000041,24.040359,0.0006,1.409
6796.00,7.683556,25.04425,0.000042,24.040741,0.0006,1.409
6798.00,7.684199,25.04452,0.000041,24.040965,0.0006,1.410
6800.00,7.683305,25.04497,0.000041,24.040474,0.0006,1.409
6802.00,7.683212,25.04424,0.000041,24.040201,0.0006,1.409
6804.00,7.683440,25.04491,0.000040,24.041517,0.0006,1.409
6806.00,7.683286,25.04505,0.000041,24.040966,0.0006,1.409
6808.00,7.682922,25.04531,0.000041,24.039763,0.0006,1.409
6810.00,7.683430,25.04552,0.000040,24.040730,0.0006,1.409
6812.00,7.682932,25.04582,0.000040,24.040048,0.0006,1.409
6814.00,7.682233,25.04640,0.000040,24.040735,0.0006,1.410
6816.00,7.683121,25.04601,0.000041,24.040666,0.0006,1.409
6818.00,7.683594,25.04564,0.000040,24.041321,0.0006,1.409
6820.00,7.683088,25.04489,0.000039,24.040721,0.0006,1.409
6822.00,7.683620,25.04540,0.000040,24.041005,0.0006,1.409
6824.00,7.683480,25.04481,0.000040,24.040241,0.0006,1.409
6826.00,7.683143,25.04551,0.000042,24.040723,0.0006,1.409
6828.00,7.683143,25.04569,0.000041,24.040306,0.0006,1.409
6830.00,7.682815,25.04544,0.000040,24.040379,0.0006,1.409
6832.00,7.682582,25.04629,0.000041,24.040252,0.0006,1.409
6834.00,7.683255,25.04529,0.000039,24.041085,0.0006,1.410
6836.00,7.683543,25.04576,0.000039,24.040314,0.0006,1.409
6838.00,7.683496,25.04469,0.000041,24.040730,0.0006,1.409
6840.00,7.682962,25.04476,0.000041,24.040335,0.0006,1.409
6842.00,7.683417,25.04465,0.000040,24.040699,0.0006,1.409
6844.00,7.683528,25.04455,0.000041,24.041057,0.0006,1.409
6846.00,7.683516,25.04421,0.000039,24.040094,0.0006,1.410
6848.00,7.683179,25.04459,0.000040,24.040214,0.0006,1.409
6850.00,7.683092,25.04391,0.000039,24.040403,0.0006,1.409
6852.00,7.682684,25.04381,0.000040,24.040910,0.0006,1.409
6854.00,7.683258,25.04353,0.000040,24.040375,0.0006,1.409
6856.00,7.683111,25.04336,0.000041,24.040665,0.0006,1.409
6858.00,7.683166,25.04257,0.000040,24.040890,0.0005,1.409
6860.00,7.683134,25.04251,0.000039,24.040894,0.0006,1.409
6862.00,7.682469,25.04269,0.000039,24.040830,0.0006,1.409
6864.00,7.682065,25.04409,0.000040,24.040625,0.0006,1.409
6866.00,7.682438,25.04457,0.000041,24.041250,0.0006,1.410
6868.00,7.683002,25.04435,0.000040,24.041417,0.0006,1.409
6870.00,7.682748,25.04531,0.000041,24.040932,0.0006,1.409
6872.00,7.682694,25.04585,0.000040,24.040192,0.0006,1.409
6874.00,7.682683,25.04593,0.000041,24.040685,0.0006,1.409
6876.00,7.681939,25.04573,0.000041,24.040265,0.0006,1.409
6878.00,7.682875,25.04548,0.000041,24.041088,0.0006,1.409
6880.00,7.683375,25.04573,0.000041,24.041326,0.0006,1.409
6882.00,7.682680,25.04561,0.000039,24.039752,0.0006,1.410
6884.00,7.682399,25.04555,0.000040,24.040997,0.0006,1.409
6886.00,7.682413,25.04602,0.000040,24.040234,0.0006,1.409
6888.00,7.683220,25.04642,0.000040,24.040566,0.0006,1.409
6890.00,7.683240,25.04619,0.000040,24.040808,0.0006,1.410
6892.00,7.683860,25.04527,0.000040,24.041405,0.0006,1.409
6894.00,7.683530,25.04479,0.000041,24.040628,0.0006,1.409
6896.00,7.682758,25.04557,0.000042,24.039555,0.0006,1.409
6898.00,7.683094,25.04590,0.000041,24.040605,0.0006,1.409
6900.00,7.683611,25.04499,0.000040,24.040399,0.0006,1.409
6902.00,7.683558,25.04513,0.000040,24.040219,0.0006,1.410
6904.00,7.683632,25.04460,0.000041,24.041201,0.0006,1.409
6906.00,7.683465,25.04435,0.000040,24.040930,0.0006,1.409
6908.00,7.683759,25.04553,0.000040,24.041030,0.0006,1.409
6910.00,7.683630,25.04428,0.000041,24.041346,0.0005,1.408
6912.00,7.684056,25.04520,0.000041,24.040821,0.0006,1.409
6914.00,7.683760,25.04495,0.000041,24.039426,0.0006,1.409
6916.00,7.684455,25.04443,0.000042,24.040317,0.0005,1.409
6918.00,7.684226,25.04444,0.000040,24.040039,0.0006,1.409
6920.00,7.684649,25.04421,0.000040,24.040477,0.0006,1.409
6922.00,7.685158,25.04481,0.000041,24.040230,0.0006,1.410
6924.00,7.683826,25.04450,0.000040,24.040655,0.0006,1.409
6926.00,7.683463,25.04388,0.000040,24.040294,0.0006,1.409
6928.00,7.684112,25.04404,0.000040,24.040543,0.0006,1.409
6930.00,7.684036,25.04445,0.000040,24.041439,0.0006,1.408
6932.00,7.684236,25.04446,0.000041,24.040665,0.0006,1.409
6934.00,7.684307,25.04446,0.000041,24.040695,0.0006,1.409
6936.00,7.683626,25.04447,0.000040,24.041134,0.0006,1.409
6938.00,7.683576,25.04555,0.000041,24.040719,0.0006,1.409
6940.00,7.683047,25.04572,0.000040,24.040126,0.0005,1.409
6942.00,7.682926,25.04536,0.000041,24.041483,0.0006,1.409
6944.00,7.683154,25.04517,0.000041,24.040734,0.0006,1.409
6946.00,7.682277,25.04509,0.000040,24.040603,0.0006,1.409
6948.00,7.682344,25.04527,0.000040,24.041452,0.0006,1.409
6950.00,7.683008,25.04598,0.000040,24.040286,0.0006,1.409
6952.00,7.682623,25.04632,0.000040,24.040161,0.0006,1.409
6954.00,7.682387,25.04511,0.000040,24.041203,0.0006,1.409
6956.00,7.681753,25.04543,0.000040,24.040675,0.0006,1.410
6958.00,7.682063,25.04475,0.000039,24.040084,0.0006,1.409
6960.00,7.681828,25.04446,0.000039,24.039572,0.0006,1.409
6962.00,7.680936,25.04524,0.000041,24.040865,0.0006,1.408
6964.00,7.681241,25.04473,0.000040,24.040119,0.0006,1.409
6966.00,7.681317,25.04427,0.000040,24.040463,0.0006,1.409
6968.00,7.681738,25.04401,0.000040,24.040306,0.0006,1.409
6970.00,7.682300,25.04521,0.000039,24.040850,0.0006,1.409
6972.00,7.682545,25.04620,0.000040,24.040385,0.0006,1.409
6974.00,7.684054,25.04583,0.000040,24.040912,0.0006,1.410
6976.00,7.684752,25.04485,0.000039,24.040568,0.0006,1.410
6978.00,7.684266,25.04394,0.000040,24.039614,0.0006,1.409
6980.00,7.683719,25.04393,0.000040,24.040354,0.0006,1.409
6982.00,7.683683,25.04473,0.000042,24.041572,0.0006,1.409
6984.00,7.683673,25.04596,0.000041,24.040877,0.0006,1.409
6986.00,7.683857,25.04574,0.000040,24.040670,0.0006,1.409
6988.00,7.683396,25.04595,0.000042,24.039977,0.0006,1.409
6990.00,7.682760,25.04613,0.000041,24.040608,0.0006,1.410
6992.00,7.683047,25.04699,0.000039,24.040599,0.0005,1.410
6994.00,7.682831,25.04589,0.000040,24.041168,0.0006,1.410
6996.00,7.683467,25.04621,0.000040,24.041552,0.0005,1.409
6998.00,7.684506,25.04558,0.000041,24.041294,0.0006,1.410
7000.00,7.683859,25.04517,0.000041,24.040588,0.0006,1.409
7002.00,7.683440,25.04538,0.000040,24.040125,0.0006,1.410
7004.00,7.683072,25.04600,0.000040,24.040859,0.0006,1.409
7006.00,7.682733,25.04534,0.000040,24.041361,0.0005,1.409
7008.00,7.683095,25.04637,0.000040,24.040986,0.0006,1.409
7010.00,7.683587,25.04598,0.000041,24.040906,0.0006,1.409
7012.00,7.683161,25.04551,0.000041,24.040321,0.0006,1.409
7014.00,7.682726,25.04605,0.000040,24.041008,0.0006,1.409
7016.00,7.682946,25.04579,0.000040,24.040466,0.0006,1.409
7018.00,7.683233,25.04487,0.000040,24.040410,0.0005,1.409
7020.00,7.683246,25.04487,0.000040,24.040757,0.0006,1.409
7022.00,7.682567,25.04415,0.000041,24.040568,0.0006,1.409
7024.00,7.680933,25.04453,0.000040,24.040735,0.0006,1.409
7026.00,7.680896,25.04391,0.000041,24.040635,0.0006,1.410
7028.00,7.681206,25.04480,0.000039,24.040914,0.0006,1.410
7030.00,7.682261,25.04409,0.000040,24.041337,0.0006,1.409
7032.00,7.681951,25.04386,0.000040,24.040408,0.0006,1.410
7034.00,7.682000,25.04314,0.000040,24.041323,0.0006,1.410
7036.00,7.682391,25.04407,0.000040,24.040405,0.0006,1.409
7038.00,7.682996,25.04514,0.000040,24.040430,0.0006,1.409
7040.00,7.683310,25.04539,0.000040,24.040514,0.0006,1.410
7042.00,7.683391,25.04533,0.000041,24.040683,0.0006,1.410
7044.00,7.683053,25.04556,0.000042,24.040435,0.0006,1.410
7046.00,7.682681,25.04494,0.000040,24.041476,0.0005,1.410
7048.00,7.683310,25.04369,0.000039,24.041123,0.0006,1.410
7050.00,7.683456,25.04341,0.000039,24.040534,0.0006,1.410
7052.00,7.684564,25.04412,0.000040,24.040183,0.0006,1.409
7054.00,7.684104,25.04498,0.000040,24.040346,0.0006,1.409
7056.00,7.682850,25.04493,0.000041,24.040250,0.0006,1.409
7058.00,7.683305,25.04482,0.000041,24.040837,0.0005,1.409
7060.00,7.683670,25.04463,0.000042,24.040566,0.0006,1.410
7062.00,7.684398,25.04384,0.000041,24.040688,0.0006,1.410
7064.00,7.684107,25.04404,0.000040,24.039928,0.0006,1.410
7066.00,7.683997,25.04403,0.000041,24.041190,0.0006,1.410
7068.00,7.683859,25.04351,0.000041,24.040610,0.0006,1.409
7070.00,7.683492,25.04416,0.000041,24.040281,0.0006,1.409
7072.00,7.682536,25.04389,0.000040,24.040061,0.0006,1.409
7074.00,7.682339,25.04463,0.000041,24.040303,0.0006,1.409
7076.00,7.681711,25.04449,0.000042,24.040515,0.0005,1.409
7078.00,7.681378,25.04426,0.000041,24.040641,0.0006,1.409
7080.00,7.681735,25.04506,0.000040,24.040157,0.0006,1.410
7082.00,7.682394,25.04466,0.000040,24.040299,0.0006,1.410
7084.00,7.682833,25.04408,0.000040,24.040479,0.0006,1.409
7086.00,7.683791,25.04360,0.000039,24.040003,0.0006,1.410
7088.00,7.683727,25.04407,0.000040,24.040154,0.0006,1.410
7090.00,7.683115,25.04505,0.000041,24.040577,0.0006,1.409
7092.00,7.682807,25.04477,0.000041,24.040568,0.0006,1.410
7094.00,7.683125,25.04471,0.000041,24.041536,0.0006,1.410
7096.00,7.682576,25.04518,0.000042,24.040779,0.0006,1.409
7098.00,7.683569,25.04595,0.000040,24.041163,0.0006,1.409
7100.00,7.683974,25.04594,0.000040,24.040963,0.0006,1.409
7102.00,7.683275,25.04593,0.000041,24.041088,0.0006,1.409
7104.00,7.683773,25.04620,0.000042,24.040381,0.0006,1.409
7106.00,7.683529,25.04638,0.000040,24.040557,0.0006,1.410
7108.00,7.683616,25.04588,0.000040,24.040141,0.0005,1.410
7110.00,7.684239,25.04583,0.000040,24.039783,0.0006,1.410
7112.00,7.683658,25.04606,0.000041,24.041390,0.0006,1.409
7114.00,7.683485,25.04517,0.000041,24.041035,0.0006,1.410
7116.00,7.684012,25.04660,0.000039,24.040392,0.0006,1.410
7118.00,7.684944,25.04664,0.000041,24.040734,0.0006,1.410
7120.00,7.684199,25.04607,0.000041,24.040932,0.0006,1.409
7122.00,7.682785,25.04584,0.000041,24.040499,0.0006,1.409
7124.00,7.681632,25.04616,0.000041,24.041099,0.0005,1.409
7126.00,7.682355,25.04616,0.000041,24.040608,0.0005,1.409
7128.00,7.683451,25.04537,0.000041,24.041205,0.0006,1.409
7130.00,7.683323,25.04475,0.000042,24.041256,0.0006,1.409
7132.00,7.683328,25.04435,0.000042,24.041270,0.0006,1.409
7134.00,7.683326,25.04438,0.000041,24.041296,0.0006,1.409
7136.00,7.683980,25.04446,0.000041,24.040703,0.0006,1.409
7138.00,7.684000,25.04449,0.000041,24.040137,0.0005,1.409
7140.00,7.683354,25.04635,0.000040,24.040963,0.0006,1.410
7142.00,7.682602,25.04582,0.000040,24.040943,0.0006,1.409
7144.00,7.682660,25.04510,0.000041,24.040912,0.0006,1.409
7146.00,7.681914,25.04529,0.000040,24.041095,0.0006,1.409
7148.00,7.682871,25.04620,0.000041,24.040912,0.0006,1.409
7150.00,7.683935,25.04541,0.000043,24.041063,0.0006,1.409
7152.00,7.683364,25.04505,0.000041,24.040975,0.0006,1.409
7154.00,7.683225,25.04517,0.000041,24.040890,0.0006,1.409
7156.00,7.683574,25.04513,0.000040,24.041294,0.0006,1.409
7158.00,7.683115,25.04450,0.000041,24.040543,0.0006,1.409
7160.00,7.682304,25.04549,0.000040,24.040375,0.0006,1.409
7162.00,7.681614,25.04537,0.000040,24.040585,0.0006,1.409
7164.00,7.682177,25.04607,0.000039,24.040299,0.0006,1.410
7166.00,7.683595,25.04654,0.000040,24.041268,0.0006,1.409
7168.00,7.683806,25.04525,0.000040,24.041015,0.0006,1.409
7170.00,7.683537,25.04493,0.000040,24.040503,0.0006,1.409
7172.00,7.684577,25.04566,0.000040,24.041021,0.0006,1.410
7174.00,7.684266,25.04525,0.000040,24.040808,0.0006,1.409
7176.00,7.684466,25.04423,0.000040,24.040785,0.0006,1.409
7178.00,7.683939,25.04446,0.000042,24.040461,0.0006,1.409
7180.00,7.683087,25.04506,0.000041,24.040281,0.0006,1.409
7182.00,7.682839,25.04411,0.000042,24.041732,0.0006,1.409
7184.00,7.682493,25.04333,0.000041,24.040685,0.0006,1.409
7186.00,7.682480,25.04309,0.000040,24.040908,0.0006,1.409
7188.00,7.683198,25.04334,0.000041,24.040988,0.0006,1.409
7190.00,7.683815,25.04411,0.000040,24.040506,0.0006,1.409
7192.00,7.684070,25.04432,0.000041,24.041075,0.0005,1.409
7194.00,7.683830,25.04543,0.000041,24.040243,0.0006,1.409
7196.00,7.682912,25.04520,0.000041,24.040243,0.0006,1.408
7198.00,7.683418,25.04520,0.000040,24.039954,0.0005,1.409
7200.00,7.684292,25.04547,0.000040,24.040004,0.0005,1.410
7202.00,7.684243,25.04540,0.000041,24.040979,0.0005,1.410
@12,12.0000,24.0
7204.00,7.684436,25.04471,0.000040,24.040230,0.0005,1.410
7206.00,7.681458,25.04542,0.000039,24.040308,0.0005,1.409
7208.00,7.674383,25.04566,0.000039,24.040170,0.0006,1.409
7210.00,7.662786,25.04524,0.000041,24.040388,0.0006,1.408
7212.00,7.646306,25.04480,0.000041,24.040650,0.0006,1.408
7214.00,7.631550,25.04326,0.000042,24.041176,0.0006,1.408
7216.00,7.622456,25.04420,0.000041,24.039737,0.0006,1.409
7218.00,7.616571,25.04425,0.000040,24.040723,0.0006,1.409
7220.00,7.612067,25.04453,0.000039,24.040441,0.0006,1.410
7222.00,7.608433,25.04475,0.000041,24.040472,0.0006,1.410
7224.00,7.607752,25.04488,0.000040,24.040690,0.0006,1.411
7226.00,7.609354,25.04442,0.000040,24.040434,0.0006,1.410
7228.00,7.609028,25.04380,0.000039,24.040963,0.0006,1.410
7230.00,7.610448,25.04420,0.000039,24.041190,0.0005,1.410
7232.00,7.617310,25.04412,0.000038,24.041334,0.0006,1.411
7234.00,7.627898,25.04418,0.000038,24.041114,0.0006,1.411
7236.00,7.639360,25.04456,0.000039,24.040928,0.0006,1.411
7238.00,7.647066,25.04459,0.000039,24.041075,0.0006,1.410
7240.00,7.649394,25.04396,0.000040,24.040717,0.0005,1.410
7242.00,7.648109,25.04297,0.000041,24.040692,0.0006,1.409
7244.00,7.646734,25.04329,0.000040,24.041417,0.0006,1.409
7246.00,7.644871,25.04369,0.000040,24.040992,0.0006,1.409
7248.00,7.641923,25.04396,0.000040,24.041145,0.0006,1.409
7250.00,7.637912,25.04396,0.000041,24.041319,0.0006,1.409
7252.00,7.635086,25.04435,0.000040,24.040543,0.0006,1.410
7254.00,7.633153,25.04504,0.000040,24.040734,0.0006,1.409
7256.00,7.633353,25.04492,0.000041,24.040405,0.0006,1.409
7258.00,7.633801,25.04576,0.000041,24.040783,0.0006,1.409
7260.00,7.634744,25.04433,0.000040,24.041210,0.0006,1.408
7262.00,7.637165,25.04378,0.000040,24.040572,0.0006,1.408
7264.00,7.640677,25.04498,0.000039,24.041190,0.0006,1.409
7266.00,7.643466,25.04489,0.000040,24.040568,0.0006,1.409
7268.00,7.644588,25.04478,0.000040,24.041463,0.0006,1.408
7270.00,7.647070,25.04365,0.000042,24.040490,0.0006,1.408
7272.00,7.649621,25.04395,0.000042,24.040281,0.0006,1.409
7274.00,7.652006,25.04559,0.000039,24.040883,0.0006,1.409
7276.00,7.654649,25.04482,0.000039,24.040641,0.0006,1.409
7278.00,7.656194,25.04382,0.000039,24.041030,0.0006,1.408
7280.00,7.659337,25.04428,0.000040,24.040790,0.0005,1.409
7282.00,7.662095,25.04457,0.000040,24.041010,0.0006,1.409
7284.00,7.663308,25.04504,0.000040,24.041054,0.0006,1.410
7286.00,7.665205,25.04539,0.000040,24.040894,0.0006,1.409
7288.00,7.667247,25.04518,0.000039,24.040814,0.0006,1.408
7290.00,7.669027,25.04510,0.000040,24.040797,0.0006,1.408
7292.00,7.670651,25.04511,0.000040,24.040912,0.0006,1.408
7294.00,7.673660,25.04515,0.000042,24.040990,0.0006,1.408
7296.00,7.675950,25.04493,0.000041,24.040637,0.0006,1.408
7298.00,7.677508,25.04539,0.000040,24.040732,0.0006,1.408
7300.00,7.678614,25.04428,0.000040,24.041481,0.0006,1.408
7302.00,7.679606,25.04467,0.000040,24.041296,0.0006,1.408
7304.00,7.680223,25.04541,0.000040,24.040585,0.0005,1.409
7306.00,7.680957,25.04512,0.000039,24.040441,0.0005,1.409
7308.00,7.681044,25.04554,0.000040,24.040637,0.0005,1.408
7310.00,7.681807,25.04501,0.000040,24.040390,0.0006,1.408
7312.00,7.682375,25.04525,0.000040,24.040826,0.0005,1.408
7314.00,7.683344,25.04556,0.000040,24.040475,0.0005,1.408
7316.00,7.682960,25.04634,0.000040,24.040390,0.0005,1.408
7318.00,7.682646,25.04568,0.000042,24.040201,0.0005,1.409
7320.00,7.683857,25.04632,0.000039,24.040879,0.0006,1.408
7322.00,7.683696,25.04692,0.000040,24.039844,0.0006,1.408
7324.00,7.682749,25.04658,0.000040,24.040795,0.0006,1.408
7326.00,7.682455,25.04645,0.000039,24.040457,0.0006,1.408
7328.00,7.683324,25.04555,0.000040,24.040454,0.0006,1.408
7330.00,7.684284,25.04570,0.000039,24.040672,0.0006,1.408
7332.00,7.682942,25.04650,0.000041,24.040766,0.0006,1.408
7334.00,7.682337,25.04654,0.000040,24.040925,0.0006,1.408
7336.00,7.683352,25.04516,0.000040,24.040639,0.0005,1.408
7338.00,7.683491,25.04465,0.000041,24.041177,0.0006,1.408
7340.00,7.683263,25.04456,0.000040,24.040706,0.0006,1.409
7342.00,7.682798,25.04498,0.000040,24.040019,0.0006,1.408
7344.00,7.683581,25.04624,0.000039,24.040243,0.0005,1.408
7346.00,7.683032,25.04612,0.000041,24.040681,0.0005,1.407
7348.00,7.682553,25.04586,0.000040,24.041412,0.0005,1.408
7350.00,7.681852,25.04592,0.000040,24.040943,0.0005,1.408
7352.00,7.682272,25.04661,0.000039,24.040719,0.0005,1.408
7354.00,7.682346,25.04719,0.000040,24.041206,0.0006,1.408
7356.00,7.682115,25.04685,0.000039,24.040497,0.0005,1.408
7358.00,7.681478,25.04563,0.000040,24.039528,0.0006,1.408
7360.00,7.681569,25.04611,0.000040,24.039994,0.0005,1.408
7362.00,7.682472,25.04581,0.000040,24.040070,0.0005,1.407
7364.00,7.683221,25.04591,0.000041,24.040750,0.0005,1.407
7366.00,7.682835,25.04636,0.000041,24.040046,0.0005,1.408
7368.00,7.681891,25.04657,0.000041,24.040543,0.0005,1.408
7370.00,7.681192,25.04658,0.000040,24.040750,0.0006,1.407
7372.00,7.681092,25.04682,0.000040,24.040825,0.0006,1.407
7374.00,7.681278,25.04689,0.000040,24.040434,0.0006,1.408
7376.00,7.681845,25.04652,0.000039,24.040948,0.0005,1.408
7378.00,7.681873,25.04624,0.000039,24.040105,0.0005,1.407
7380.00,7.681689,25.04676,0.000040,24.039757,0.0005,1.407
7382.00,7.681456,25.04675,0.000040,24.041206,0.0005,1.408
7384.00,7.680744,25.04631,0.000040,24.039868,0.0005,1.408
7386.00,7.681536,25.04584,0.000040,24.040819,0.0005,1.408
7388.00,7.681531,25.04631,0.000040,24.041277,0.0005,1.408
7390.00,7.681639,25.04624,0.000039,24.040486,0.0005,1.408
7392.00,7.682260,25.04604,0.000039,24.039963,0.0006,1.407
7394.00,7.682346,25.04545,0.000040,24.040434,0.0005,1.407
7396.00,7.682372,25.04627,0.000039,24.041065,0.0005,1.408
7398.00,7.682010,25.04642,0.000039,24.040785,0.0005,1.408
7400.00,7.681742,25.04671,0.000040,24.040108,0.0005,1.408
7402.00,7.681157,25.04683,0.000039,24.040494,0.0005,1.407
7404.00,7.681037,25.04734,0.000039,24.039444,0.0005,1.407
7406.00,7.680997,25.04680,0.000039,24.039917,0.0006,1.408
7408.00,7.681420,25.04664,0.000038,24.040770,0.0005,1.407
7410.00,7.681836,25.04545,0.000039,24.040675,0.0005,1.407
7412.00,7.681294,25.04434,0.000039,24.040766,0.0005,1.408
7414.00,7.680751,25.04356,0.000039,24.040179,0.0005,1.407
7416.00,7.681371,25.04410,0.000038,24.039968,0.0005,1.407
7418.00,7.681350,25.04519,0.000038,24.040903,0.0005,1.406
7420.00,7.681414,25.04512,0.000039,24.040259,0.0005,1.407
7422.00,7.681836,25.04504,0.000040,24.040125,0.0005,1.407
7424.00,7.681590,25.04593,0.000040,24.041017,0.0006,1.407
7426.00,7.680619,25.04545,0.000040,24.040070,0.0006,1.407
7428.00,7.681178,25.04600,0.000039,24.040506,0.0005,1.407
7430.00,7.681143,25.04639,0.000040,24.040908,0.0006,1.408
7432.00,7.680683,25.04554,0.000040,24.041026,0.0006,1.407
7434.00,7.680182,25.04564,0.000040,24.040766,0.0005,1.407
7436.00,7.680934,25.04572,0.000040,24.040750,0.0006,1.407
7438.00,7.681082,25.04477,0.000040,24.040685,0.0006,1.407
7440.00,7.680648,25.04466,0.000040,24.040863,0.0005,1.407
7442.00,7.679783,25.04505,0.000040,24.040934,0.0006,1.406
7444.00,7.679718,25.04543,0.000040,24.040174,0.0006,1.407
7446.00,7.681233,25.04447,0.000039,24.040390,0.0006,1.407
7448.00,7.681127,25.04495,0.000038,24.040730,0.0005,1.407
7450.00,7.680479,25.04494,0.000039,24.040032,0.0005,1.407
7452.00,7.681023,25.04349,0.000040,24.040883,0.0005,1.407
7454.00,7.681459,25.04377,0.000040,24.040683,0.0005,1.407
7456.00,7.681516,25.04477,0.000039,24.040097,0.0005,1.407
7458.00,7.681049,25.04439,0.000039,24.040861,0.0005,1.407
7460.00,7.680889,25.04372,0.000039,24.040257,0.0005,1.407
7462.00,7.680851,25.04445,0.000039,24.040121,0.0005,1.406
7464.00,7.681027,25.04419,0.000040,24.040024,0.0005,1.406
7466.00,7.681810,25.04441,0.000039,24.039986,0.0006,1.407
7468.00,7.681652,25.04580,0.000040,24.040399,0.0005,1.407
7470.00,7.681519,25.04535,0.000039,24.040714,0.0006,1.407
7472.00,7.681181,25.04460,0.000038,24.041283,0.0005,1.407
7474.00,7.681247,25.04458,0.000039,24.040554,0.0006,1.406
7476.00,7.681335,25.04480,0.000040,24.039812,0.0005,1.407
7478.00,7.681660,25.04560,0.000039,24.039844,0.0005,1.407
7480.00,7.682311,25.04487,0.000040,24.040250,0.0005,1.407
7482.00,7.681583,25.04456,0.000039,24.040566,0.0005,1.407
7484.00,7.680425,25.04434,0.000037,24.040008,0.0005,1.407
7486.00,7.680249,25.04509,0.000040,24.040297,0.0005,1.406
7488.00,7.680958,25.04518,0.000039,24.040166,0.0006,1.406
7490.00,7.680429,25.04460,0.000038,24.039821,0.0006,1.407
7492.00,7.680454,25.04470,0.000039,24.040445,0.0005,1.406
7494.00,7.679660,25.04512,0.000038,24.040077,0.0005,1.407
7496.00,7.679534,25.04598,0.000039,24.040237,0.0005,1.407
7498.00,7.679799,25.04643,0.000038,24.040485,0.0005,1.406
7500.00,7.679759,25.04643,0.000039,24.040114,0.0006,1.406
7502.00,7.679555,25.04570,0.000040,24.040961,0.0005,1.406
7504.00,7.679329,25.04589,0.000039,24.040130,0.0005,1.407
7506.00,7.679369,25.04566,0.000039,24.040052,0.0005,1.406
7508.00,7.679687,25.04507,0.000039,24.040075,0.0005,1.407
7510.00,7.680527,25.04489,0.000038,24.039886,0.0005,1.406
7512.00,7.680721,25.04492,0.000039,24.040855,0.0005,1.406
7514.00,7.681686,25.04485,0.000040,24.040486,0.0005,1.406
7516.00,7.681087,25.04507,0.000038,24.040372,0.0005,1.406
7518.00,7.680662,25.04617,0.000039,24.040214,0.0005,1.406
7520.00,7.681016,25.04602,0.000039,24.039955,0.0006,1.406
7522.00,7.681017,25.04542,0.000039,24.040079,0.0006,1.406
7524.00,7.680367,25.04526,0.000039,24.041196,0.0005,1.406
7526.00,7.680257,25.04623,0.000041,24.040955,0.0005,1.407
7528.00,7.679412,25.04561,0.000040,24.040070,0.0005,1.406
7530.00,7.678684,25.04648,0.000039,24.040768,0.0005,1.406
7532.00,7.679060,25.04564,0.000039,24.040725,0.0005,1.406
7534.00,7.679364,25.04641,0.000039,24.040246,0.0005,1.406
7536.00,7.678553,25.04732,0.000039,24.041250,0.0006,1.406
7538.00,7.678731,25.04626,0.000038,24.040895,0.0005,1.406
7540.00,7.679205,25.04626,0.000040,24.040139,0.0005,1.406
7542.00,7.679755,25.04627,0.000039,24.039674,0.0006,1.405
7544.00,7.678701,25.04619,0.000038,24.040074,0.0006,1.406
7546.00,7.678107,25.04617,0.000038,24.040657,0.0006,1.405
7548.00,7.678805,25.04584,0.000040,24.039986,0.0005,1.406
7550.00,7.679487,25.04509,0.000039,24.040723,0.0006,1.406
7552.00,7.678632,25.04520,0.000039,24.040275,0.0005,1.406
7554.00,7.678025,25.04487,0.000039,24.039512,0.0006,1.406
7556.00,7.678179,25.04425,0.000039,24.040432,0.0005,1.405
7558.00,7.678289,25.04572,0.000040,24.040532,0.0005,1.406
7560.00,7.678575,25.04606,0.000039,24.040672,0.0005,1.406
7562.00,7.678678,25.04568,0.000040,24.040292,0.0005,1.406
7564.00,7.678805,25.04574,0.000039,24.040479,0.0005,1.406
7566.00,7.678834,25.04549,0.000039,24.040585,0.0005,1.406
7568.00,7.678358,25.04586,0.000037,24.040426,0.0005,1.406
7570.00,7.678226,25.04622,0.000038,24.039790,0.0005,1.406
7572.00,7.677574,25.04631,0.000039,24.040186,0.0005,1.406
7574.00,7.677428,25.04623,0.000039,24.040625,0.0005,1.406
7576.00,7.677947,25.04579,0.000039,24.040377,0.0005,1.406
7578.00,7.677882,25.04691,0.000038,24.040252,0.0005,1.405
7580.00,7.678362,25.04675,0.000039,24.040035,0.0006,1.405
7582.00,7.678843,25.04640,0.000040,24.040192,0.0006,1.405
7584.00,7.679005,25.04644,0.000038,24.040519,0.0005,1.406
7586.00,7.678675,25.04643,0.000039,24.040477,0.0005,1.405
7588.00,7.678513,25.04567,0.000039,24.040734,0.0005,1.405
7590.00,7.678564,25.04508,0.000038,24.040870,0.0005,1.406
7592.00,7.679362,25.04577,0.000039,24.039892,0.0005,1.406
7594.00,7.679224,25.04602,0.000039,24.040217,0.0005,1.405
7596.00,7.679051,25.04557,0.000039,24.041050,0.0005,1.405
7598.00,7.679060,25.04534,0.000039,24.040705,0.0005,1.405
7600.00,7.679248,25.04425,0.000039,24.040106,0.0005,1.405
7602.00,7.679235,25.04464,0.000038,24.040105,0.0005,1.405
7604.00,7.679373,25.04554,0.000039,24.040226,0.0005,1.405
7606.00,7.678673,25.04475,0.000039,24.040015,0.0005,1.406
7608.00,7.680206,25.04592,0.000038,24.039124,0.0005,1.405
7610.00,7.681326,25.04652,0.000039,24.039579,0.0005,1.405
7612.00,7.681706,25.04620,0.000040,24.039923,0.0005,1.405
7614.00,7.680822,25.04588,0.000039,24.040839,0.0005,1.405
7616.00,7.680433,25.04598,0.000038,24.041023,0.0005,1.405
7618.00,7.679843,25.04656,0.000038,24.040475,0.0005,1.405
7620.00,7.679471,25.04757,0.000039,24.039994,0.0005,1.405
7622.00,7.681215,25.04714,0.000039,24.040408,0.0005,1.406
7624.00,7.681338,25.04781,0.000039,24.040348,0.0005,1.405
7626.00,7.681638,25.04815,0.000040,24.040430,0.0005,1.405
7628.00,7.680964,25.04799,0.000039,24.040526,0.0005,1.405
7630.00,7.680621,25.04808,0.000039,24.040614,0.0005,1.405
7632.00,7.681200,25.04834,0.000039,24.040208,0.0005,1.405
7634.00,7.681332,25.04792,0.000039,24.040506,0.0005,1.405
7636.00,7.681171,25.04746,0.000039,24.040534,0.0005,1.406
7638.00,7.681393,25.04718,0.000039,24.040766,0.0005,1.405
7640.00,7.681060,25.04754,0.000038,24.040252,0.0005,1.405
7642.00,7.681324,25.04727,0.000039,24.040330,0.0006,1.405
7644.00,7.680865,25.04706,0.000039,24.040599,0.0005,1.405
7646.00,7.681574,25.04708,0.000039,24.040295,0.0005,1.405
7648.00,7.681031,25.04804,0.000040,24.040379,0.0006,1.405
7650.00,7.680694,25.04921,0.000041,24.040810,0.0005,1.404
7652.00,7.681372,25.04965,0.000040,24.040414,0.0005,1.404
7654.00,7.680495,25.05039,0.000039,24.040141,0.0005,1.405
7656.00,7.679810,25.04879,0.000039,24.039655,0.0005,1.405
7658.00,7.679606,25.04886,0.000038,24.040617,0.0005,1.406
7660.00,7.680213,25.04917,0.000039,24.039939,0.0005,1.405
7662.00,7.679811,25.04952,0.000039,24.040377,0.0006,1.405
7664.00,7.678760,25.04937,0.000038,24.039852,0.0005,1.405
7666.00,7.678911,25.04908,0.000038,24.040130,0.0005,1.404
7668.00,7.679653,25.04855,0.000040,24.039688,0.0005,1.405
7670.00,7.679524,25.04853,0.000039,24.040097,0.0005,1.404
7672.00,7.679727,25.04887,0.000040,24.040363,0.0005,1.405
7674.00,7.680385,25.04890,0.000040,24.040219,0.0005,1.404
7676.00,7.679968,25.04899,0.000039,24.040194,0.0005,1.404
7678.00,7.680501,25.04910,0.000039,24.040635,0.0005,1.405
7680.00,7.679994,25.04862,0.000039,24.039870,0.0005,1.404
7682.00,7.679300,25.04732,0.000039,24.040595,0.0006,1.404
7684.00,7.680148,25.04738,0.000038,24.040308,0.0005,1.405
7686.00,7.681427,25.04716,0.000039,24.040459,0.0006,1.404
7688.00,7.681236,25.04664,0.000040,24.039866,0.0005,1.404
7690.00,7.681414,25.04770,0.000040,24.040159,0.0005,1.404
7692.00,7.681033,25.04785,0.000039,24.040546,0.0005,1.405
7694.00,7.680420,25.04748,0.000039,24.040850,0.0005,1.404
7696.00,7.680514,25.04879,0.000040,24.039734,0.0005,1.404
7698.00,7.680549,25.04880,0.000040,24.039695,0.0006,1.404
7700.00,7.680061,25.04834,0.000039,24.040635,0.0006,1.404
7702.00,7.680489,25.04782,0.000039,24.040992,0.0005,1.404
7704.00,7.680892,25.04802,0.000039,24.040077,0.0005,1.404
7706.00,7.680624,25.04849,0.000039,24.039981,0.0005,1.404
7708.00,7.679557,25.04858,0.000039,24.040132,0.0005,1.405
7710.00,7.679314,25.04855,0.000039,24.040574,0.0005,1.404
7712.00,7.679178,25.04851,0.000040,24.040608,0.0005,1.404
7714.00,7.679280,25.04886,0.000040,24.039637,0.0006,1.404
7716.00,7.680162,25.04857,0.000040,24.040055,0.0005,1.404
7718.00,7.681061,25.04897,0.000040,24.040448,0.0005,1.404
7720.00,7.680810,25.04886,0.000039,24.039381,0.0005,1.404
7722.00,7.680477,25.04883,0.000038,24.040328,0.0005,1.404
7724.00,7.680205,25.04773,0.000038,24.040443,0.0005,1.404
7726.00,7.680115,25.04792,0.000039,24.039614,0.0005,1.404
7728.00,7.680633,25.04719,0.000039,24.040426,0.0005,1.404
7730.00,7.680527,25.04709,0.000038,24.041161,0.0005,1.405
7732.00,7.680115,25.04669,0.000037,24.039748,0.0005,1.404
7734.00,7.681476,25.04652,0.000039,24.039995,0.0005,1.404
7736.00,7.682116,25.04732,0.000039,24.040585,0.0005,1.404
7738.00,7.682667,25.04682,0.000039,24.040014,0.0005,1.403
7740.00,7.682738,25.04685,0.000040,24.040310,0.0005,1.403
7742.00,7.683397,25.04681,0.000039,24.040108,0.0005,1.404
7744.00,7.683283,25.04706,0.000040,24.039535,0.0005,1.403
7746.00,7.682989,25.04667,0.000040,24.039808,0.0005,1.404
7748.00,7.683048,25.04625,0.000039,24.039601,0.0005,1.405
7750.00,7.683310,25.04606,0.000038,24.040106,0.0005,1.404
7752.00,7.683125,25.04551,0.000038,24.039783,0.0005,1.404
7754.00,7.682550,25.04493,0.000039,24.039897,0.0005,1.403
7756.00,7.682132,25.04509,0.000039,24.040561,0.0005,1.404
7758.00,7.681575,25.04550,0.000039,24.039906,0.0006,1.403
7760.00,7.681356,25.04516,0.000040,24.039966,0.0006,1.403
7762.00,7.681358,25.04532,0.000040,24.040799,0.0005,1.403
7764.00,7.682326,25.04464,0.000040,24.040135,0.0006,1.403
7766.00,7.682761,25.04389,0.000040,24.040092,0.0006,1.404
7768.00,7.682712,25.04467,0.000039,24.039815,0.0006,1.404
7770.00,7.681998,25.04495,0.000040,24.040548,0.0006,1.403
7772.00,7.681367,25.04503,0.000039,24.040450,0.0006,1.404
7774.00,7.680963,25.04479,0.000039,24.040272,0.0006,1.403
7776.00,7.680077,25.04555,0.000039,24.040039,0.0005,1.403
7778.00,7.680371,25.04532,0.000038,24.040134,0.0005,1.403
7780.00,7.680963,25.04432,0.000039,24.040526,0.0005,1.403
7782.00,7.681280,25.04430,0.000039,24.040448,0.0005,1.404
7784.00,7.680943,25.04412,0.000039,24.040141,0.0005,1.403
7786.00,7.680021,25.04527,0.000040,24.040810,0.0005,1.403
7788.00,7.680149,25.04581,0.000040,24.039539,0.0005,1.403
7790.00,7.681179,25.04526,0.000040,24.040337,0.0005,1.403
7792.00,7.681205,25.04570,0.000040,24.040606,0.0005,1.403
7794.00,7.681832,25.04611,0.000039,24.040225,0.0006,1.404
7796.00,7.682088,25.04590,0.000039,24.040474,0.0005,1.403
7798.00,7.682139,25.04579,0.000038,24.040972,0.0005,1.403
7800.00,7.682146,25.04670,0.000040,24.040606,0.0006,1.403
7802.00,7.681916,25.04662,0.000041,24.040681,0.0005,1.403
@13,12.0000,24.0
7804.00,7.681957,25.04648,0.000040,24.040288,0.0005,1.403
7806.00,7.680777,25.04714,0.000039,24.040059,0.0005,1.404
7808.00,7.674712,25.04681,0.000038,24.040875,0.0005,1.403
7810.00,7.663044,25.04684,0.000040,24.040308,0.0005,1.402
7812.00,7.648398,25.04820,0.000041,24.040450,0.0005,1.402
7814.00,7.634782,25.04709,0.000041,24.040672,0.0005,1.402
7816.00,7.626131,25.04713,0.000041,24.040732,0.0005,1.402
7818.00,7.620976,25.04657,0.000040,24.040235,0.0006,1.403
7820.00,7.619016,25.04657,0.000039,24.041141,0.0006,1.403
7822.00,7.619508,25.04563,0.000038,24.040386,0.0005,1.404
7824.00,7.619502,25.04665,0.000038,24.040237,0.0005,1.404
7826.00,7.620926,25.04669,0.000038,24.040052,0.0005,1.404
7828.00,7.621068,25.04670,0.000038,24.040168,0.0005,1.403
7830.00,7.622038,25.04633,0.000038,24.039672,0.0005,1.404
7832.00,7.628058,25.04671,0.000038,24.040015,0.0005,1.405
7834.00,7.638698,25.04651,0.000038,24.041059,0.0005,1.405
7836.00,7.650894,25.04645,0.000036,24.040617,0.0006,1.405
7838.00,7.658095,25.04597,0.000038,24.039852,0.0005,1.404
7840.00,7.659030,25.04679,0.000038,24.039519,0.0005,1.403
7842.00,7.658048,25.04740,0.000039,24.040565,0.0005,1.403
7844.00,7.654469,25.04728,0.000040,24.041065,0.0006,1.403
7846.00,7.651268,25.04713,0.000040,24.039717,0.0006,1.403
7848.00,7.646578,25.04669,0.000040,24.040566,0.0005,1.403
7850.00,7.641978,25.04669,0.000039,24.040561,0.0005,1.403
7852.00,7.637860,25.04580,0.000040,24.039961,0.0005,1.402
7854.00,7.635484,25.04604,0.000040,24.040332,0.0005,1.402
7856.00,7.634774,25.04661,0.000041,24.040870,0.0006,1.403
7858.00,7.635257,25.04580,0.000040,24.040601,0.0005,1.402
7860.00,7.637226,25.04563,0.000040,24.040201,0.0005,1.402
7862.00,7.638989,25.04512,0.000040,24.040841,0.0005,1.403
7864.00,7.641467,25.04525,0.000039,24.041234,0.0006,1.403
7866.00,7.643639,25.04649,0.000040,24.040348,0.0005,1.403
7868.00,7.645616,25.04604,0.000040,24.041014,0.0005,1.403
7870.00,7.648021,25.04571,0.000039,24.039886,0.0005,1.403
7872.00,7.651109,25.04616,0.000039,24.040486,0.0006,1.402
7874.00,7.653612,25.04631,0.000038,24.040417,0.0006,1.403
7876.00,7.656233,25.04559,0.000038,24.040574,0.0005,1.403
7878.00,7.658417,25.04593,0.000039,24.040341,0.0005,1.402
7880.00,7.660604,25.04533,0.000039,24.040455,0.0005,1.403
7882.00,7.662473,25.04615,0.000040,24.040457,0.0005,1.402
7884.00,7.664427,25.04595,0.000039,24.040614,0.0005,1.402
7886.00,7.665872,25.04726,0.000040,24.040466,0.0005,1.402
7888.00,7.667548,25.04708,0.000040,24.040155,0.0005,1.402
7890.00,7.668969,25.04617,0.000038,24.041537,0.0005,1.402
7892.00,7.670493,25.04613,0.000038,24.040390,0.0005,1.402
7894.00,7.671752,25.04610,0.000037,24.039586,0.0005,1.402
7896.00,7.672588,25.04430,0.000039,24.040765,0.0005,1.402
7898.00,7.673061,25.04414,0.000039,24.040172,0.0006,1.402
7900.00,7.675183,25.04568,0.000039,24.039974,0.0006,1.402
7902.00,7.677355,25.04504,0.000039,24.040515,0.0005,1.402
7904.00,7.678838,25.04539,0.000039,24.040643,0.0005,1.402
7906.00,7.680431,25.04552,0.000039,24.040999,0.0005,1.402
7908.00,7.680714,25.04571,0.000039,24.040415,0.0005,1.402
7910.00,7.681334,25.04483,0.000039,24.041012,0.0004,1.402
7912.00,7.681906,25.04456,0.000039,24.040641,0.0005,1.402
7914.00,7.681487,25.04496,0.000038,24.039732,0.0006,1.403
7916.00,7.681475,25.04635,0.000038,24.040019,0.0005,1.402
7918.00,7.682162,25.04625,0.000038,24.040465,0.0005,1.402
7920.00,7.681942,25.04560,0.000039,24.040230,0.0005,1.402
7922.00,7.682550,25.04505,0.000039,24.040865,0.0005,1.402
7924.00,7.682729,25.04560,0.000039,24.040335,0.0005,1.402
7926.00,7.683459,25.04548,0.000039,24.040545,0.0005,1.402
7928.00,7.683750,25.04627,0.000040,24.040141,0.0006,1.402
7930.00,7.682858,25.04642,0.000040,24.040330,0.0006,1.402
7932.00,7.682940,25.04647,0.000040,24.040828,0.0005,1.401
7934.00,7.683518,25.04656,0.000040,24.040023,0.0005,1.402
7936.00,7.682547,25.04620,0.000041,24.040074,0.0005,1.402
7938.00,7.682992,25.04675,0.000040,24.040377,0.0005,1.402
7940.00,7.683015,25.04639,0.000039,24.039879,0.0005,1.402
7942.00,7.682693,25.04652,0.000039,24.040112,0.0005,1.402
7944.00,7.682782,25.04650,0.000039,24.040312,0.0005,1.402
7946.00,7.681992,25.04588,0.000039,24.041279,0.0005,1.401
7948.00,7.681267,25.04645,0.000039,24.040579,0.0005,1.401
7950.00,7.681890,25.04727,0.000040,24.040435,0.0005,1.401
7952.00,7.682040,25.04728,0.000039,24.040705,0.0005,1.401
7954.00,7.681805,25.04700,0.000040,24.040206,0.0006,1.401
7956.00,7.681236,25.04717,0.000040,24.040414,0.0006,1.402
7958.00,7.680744,25.04682,0.000039,24.040114,0.0005,1.402
7960.00,7.681154,25.04687,0.000039,24.040692,0.0005,1.403
7962.00,7.680916,25.04742,0.000040,24.040168,0.0006,1.402
7964.00,7.681176,25.04780,0.000039,24.039859,0.0005,1.401
7966.00,7.682192,25.04643,0.000040,24.040761,0.0005,1.401
7968.00,7.682378,25.04618,0.000038,24.039879,0.0005,1.401
7970.00,7.682635,25.04605,0.000038,24.039359,0.0005,1.402
7972.00,7.681682,25.04534,0.000040,24.040115,0.0005,1.402
7974.00,7.681904,25.04610,0.000039,24.040179,0.0006,1.401
7976.00,7.682193,25.04630,0.000038,24.040305,0.0005,1.402
7978.00,7.682189,25.04561,0.000038,24.040454,0.0005,1.401
7980.00,7.681831,25.04604,0.000039,24.039961,0.0005,1.402
7982.00,7.681724,25.04675,0.000040,24.040414,0.0005,1.401
7984.00,7.682096,25.04648,0.000040,24.040583,0.0005,1.401
7986.00,7.681601,25.04577,0.000041,24.040497,0.0005,1.402
7988.00,7.681824,25.04611,0.000039,24.040421,0.0005,1.401
7990.00,7.681170,25.04666,0.000041,24.040452,0.0005,1.401
7992.00,7.680675,25.04619,0.000040,24.040672,0.0005,1.402
7994.00,7.681494,25.04629,0.000039,24.040217,0.0006,1.401
7996.00,7.681872,25.04604,0.000039,24.040172,0.0005,1.401
7998.00,7.681669,25.04538,0.000038,24.040417,0.0005,1.402
8000.00,7.681681,25.04635,0.000039,24.039484,0.0005,1.402
8002.00,7.681925,25.04622,0.000040,24.040735,0.0005,1.402
8004.00,7.682945,25.04722,0.000039,24.040634,0.0005,1.401
8006.00,7.682964,25.04710,0.000039,24.040068,0.0005,1.401
8008.00,7.681663,25.04737,0.000040,24.041274,0.0005,1.401
8010.00,7.680982,25.04714,0.000039,24.040634,0.0005,1.402
8012.00,7.681003,25.04722,0.000038,24.041050,0.0005,1.402
8014.00,7.681713,25.04679,0.000038,24.040492,0.0005,1.401
8016.00,7.680971,25.04645,0.000039,24.040099,0.0005,1.401
8018.00,7.680509,25.04645,0.000040,24.040165,0.0005,1.400
8020.00,7.680930,25.04705,0.000040,24.039899,0.0005,1.402
8022.00,7.680811,25.04774,0.000039,24.040217,0.0005,1.401
8024.00,7.681136,25.04681,0.000038,24.039946,0.0005,1.401
8026.00,7.681560,25.04660,0.000038,24.040332,0.0006,1.401
8028.00,7.681656,25.04590,0.000040,24.040345,0.0006,1.401
8030.00,7.681075,25.04596,0.000038,24.040319,0.0005,1.402
8032.00,7.681430,25.04556,0.000040,24.040757,0.0005,1.401
8034.00,7.681212,25.04533,0.000040,24.040692,0.0006,1.400
8036.00,7.681300,25.04557,0.000040,24.041199,0.0006,1.401
8038.00,7.681882,25.04633,0.000039,24.040865,0.0006,1.401
8040.00,7.680887,25.04619,0.000040,24.041015,0.0006,1.401
8042.00,7.681168,25.04629,0.000040,24.040581,0.0006,1.401
8044.00,7.680487,25.04613,0.000039,24.040565,0.0006,1.401
8046.00,7.680350,25.04604,0.000039,24.039959,0.0006,1.401
8048.00,7.681056,25.04648,0.000039,24.040823,0.0006,1.401
8050.00,7.681083,25.04724,0.000038,24.040910,0.0006,1.401
8052.00,7.681063,25.04624,0.000038,24.040983,0.0006,1.401
8054.00,7.681395,25.04612,0.000039,24.040170,0.0006,1.401
8056.00,7.681529,25.04636,0.000040,24.040535,0.0005,1.401
8058.00,7.681787,25.04621,0.000040,24.041205,0.0005,1.401
8060.00,7.681951,25.04590,0.000039,24.040526,0.0005,1.402
8062.00,7.682628,25.04573,0.000040,24.039861,0.0005,1.401
8064.00,7.682462,25.04569,0.000040,24.040241,0.0005,1.401
8066.00,7.682042,25.04564,0.000039,24.039790,0.0005,1.401
8068.00,7.681871,25.04603,0.000039,24.039915,0.0005,1.401
8070.00,7.680905,25.04624,0.000039,24.041114,0.0005,1.401
8072.00,7.680622,25.04739,0.000038,24.040446,0.0005,1.401
8074.00,7.681440,25.04679,0.000039,24.040354,0.0006,1.401
8076.00,7.681548,25.04591,0.000040,24.039734,0.0005,1.402
8078.00,7.681489,25.04608,0.000040,24.040590,0.0005,1.401
8080.00,7.680974,25.04681,0.000038,24.039901,0.0005,1.401
8082.00,7.681039,25.04671,0.000039,24.040310,0.0005,1.401
8084.00,7.681973,25.04778,0.000040,24.040386,0.0005,1.401
8086.00,7.680830,25.04757,0.000039,24.040843,0.0006,1.401
8088.00,7.681218,25.04722,0.000039,24.040328,0.0006,1.402
8090.00,7.682427,25.04729,0.000040,24.040977,0.0006,1.401
8092.00,7.682319,25.04857,0.000040,24.041075,0.0006,1.401
8094.00,7.681232,25.04810,0.000041,24.040223,0.0005,1.401
8096.00,7.681020,25.04815,0.000040,24.039592,0.0005,1.401
8098.00,7.681482,25.04715,0.000038,24.039697,0.0005,1.401
8100.00,7.681007,25.04782,0.000039,24.040385,0.0005,1.401
8102.00,7.680685,25.04815,0.000039,24.041034,0.0005,1.401
8104.00,7.680696,25.04785,0.000039,24.039872,0.0006,1.401
8106.00,7.681141,25.04743,0.000039,24.040555,0.0005,1.401
8108.00,7.680587,25.04689,0.000039,24.040454,0.0005,1.401
8110.00,7.681040,25.04676,0.000040,24.039815,0.0005,1.401
8112.00,7.681927,25.04694,0.000040,24.040945,0.0005,1.401
8114.00,7.681322,25.04675,0.000039,24.040505,0.0005,1.401
8116.00,7.681941,25.04577,0.000038,24.040795,0.0005,1.402
8118.00,7.681443,25.04579,0.000038,24.040408,0.0005,1.400
8120.00,7.681575,25.04611,0.000038,24.039510,0.0005,1.401
8122.00,7.680803,25.04725,0.000039,24.040317,0.0005,1.401
8124.00,7.681246,25.04733,0.000039,24.040506,0.0006,1.401
8126.00,7.680981,25.04647,0.000039,24.039924,0.0005,1.402
8128.00,7.681783,25.04696,0.000039,24.039964,0.0005,1.401
8130.00,7.682390,25.04778,0.000038,24.040108,0.0005,1.401
8132.00,7.681973,25.04701,0.000039,24.040654,0.0005,1.401
8134.00,7.681632,25.04804,0.000040,24.040610,0.0005,1.401
8136.00,7.681674,25.04721,0.000040,24.039992,0.0005,1.401
8138.00,7.681133,25.04687,0.000040,24.040875,0.0006,1.402
8140.00,7.681991,25.04708,0.000039,24.040119,0.0005,1.401
8142.00,7.682816,25.04586,0.000039,24.040099,0.0006,1.401
8144.00,7.682932,25.04563,0.000039,24.040563,0.0006,1.401
8146.00,7.682151,25.04588,0.000039,24.040517,0.0005,1.401
8148.00,7.681906,25.04732,0.000039,24.040110,0.0005,1.401
8150.00,7.681436,25.04701,0.000039,24.040843,0.0005,1.401
8152.00,7.681830,25.04655,0.000040,24.040694,0.0005,1.401
8154.00,7.682024,25.04619,0.000038,24.040683,0.0005,1.401
8156.00,7.682548,25.04661,0.000041,24.040070,0.0005,1.400
8158.00,7.681628,25.04625,0.000040,24.040499,0.0006,1.400
8160.00,7.681185,25.04724,0.000040,24.040357,0.0006,1.401
8162.00,7.681740,25.04770,0.000039,24.040208,0.0005,1.401
8164.00,7.681245,25.04767,0.000040,24.040619,0.0005,1.401
8166.00,7.680964,25.04751,0.000039,24.040314,0.0005,1.401
8168.00,7.681237,25.04638,0.000040,24.040497,0.0005,1.401
8170.00,7.681634,25.04608,0.000040,24.040323,0.0005,1.401
8172.00,7.681261,25.04709,0.000040,24.040710,0.0006,1.401
8174.00,7.680647,25.04715,0.000039,24.040435,0.0005,1.400
8176.00,7.680526,25.04692,0.000040,24.040515,0.0005,1.401
8178.00,7.681276,25.04672,0.000039,24.040248,0.0005,1.401
8180.00,7.681573,25.04753,0.000040,24.040621,0.0005,1.401
8182.00,7.681193,25.04829,0.000040,24.040265,0.0005,1.401
8184.00,7.681106,25.04806,0.000040,24.040792,0.0005,1.401
8186.00,7.681594,25.04680,0.000038,24.040379,0.0005,1.401
8188.00,7.681088,25.04788,0.000038,24.039830,0.0005,1.400
8190.00,7.681128,25.04850,0.000038,24.039786,0.0005,1.401
8192.00,7.681907,25.04741,0.000038,24.040099,0.0005,1.401
8194.00,7.683094,25.04701,0.000039,24.040934,0.0006,1.402
8196.00,7.683021,25.04699,0.000039,24.039399,0.0005,1.401
8198.00,7.682480,25.04671,0.000040,24.039744,0.0005,1.400
8200.00,7.681848,25.04673,0.000040,24.040172,0.0005,1.401
8202.00,7.682442,25.04637,0.000040,24.040143,0.0005,1.401
8204.00,7.682510,25.04660,0.000040,24.040366,0.0006,1.401
8206.00,7.682035,25.04664,0.000040,24.040857,0.0005,1.401
8208.00,7.681390,25.04715,0.000040,24.040566,0.0005,1.400
8210.00,7.681507,25.04706,0.000039,24.040650,0.0005,1.401
8212.00,7.681129,25.04688,0.000039,24.039915,0.0005,1.402
8214.00,7.681524,25.04820,0.000040,24.040259,0.0005,1.401
8216.00,7.681808,25.04740,0.000039,24.040379,0.0005,1.402
8218.00,7.682146,25.04764,0.000040,24.040552,0.0005,1.401
8220.00,7.682366,25.04800,0.000040,24.040186,0.0005,1.401
8222.00,7.682756,25.04777,0.000040,24.040201,0.0006,1.401
8224.00,7.682331,25.04708,0.000038,24.040426,0.0005,1.401
8226.00,7.681994,25.04858,0.000039,24.040121,0.0005,1.401
8228.00,7.681755,25.04895,0.000039,24.040930,0.0006,1.401
8230.00,7.682084,25.04720,0.000040,24.040064,0.0005,1.401
8232.00,7.681737,25.04660,0.000040,24.039850,0.0005,1.401
8234.00,7.681394,25.04644,0.000040,24.040397,0.0005,1.402
8236.00,7.682271,25.04681,0.000039,24.039694,0.0006,1.401
8238.00,7.682736,25.04684,0.000040,24.040959,0.0005,1.401
8240.00,7.682117,25.04660,0.000040,24.040528,0.0006,1.400
8242.00,7.681536,25.04788,0.000041,24.040212,0.0006,1.400
8244.00,7.681672,25.04961,0.000041,24.040857,0.0006,1.401
8246.00,7.681684,25.04818,0.000040,24.040563,0.0006,1.401
8248.00,7.682265,25.04677,0.000039,24.040328,0.0006,1.402
8250.00,7.681733,25.04673,0.000039,24.040928,0.0005,1.401
8252.00,7.681785,25.04733,0.000040,24.041115,0.0005,1.401
8254.00,7.681132,25.04798,0.000040,24.041274,0.0005,1.401
8256.00,7.680832,25.04740,0.000040,24.041176,0.0006,1.401
8258.00,7.680356,25.04788,0.000041,24.040717,0.0006,1.401
8260.00,7.680783,25.04866,0.000041,24.040272,0.0006,1.401
8262.00,7.680989,25.04871,0.000040,24.040855,0.0006,1.401
8264.00,7.681909,25.04847,0.000040,24.040668,0.0006,1.401
8266.00,7.682211,25.04801,0.000040,24.040441,0.0006,1.401
8268.00,7.681776,25.04826,0.000040,24.041015,0.0005,1.401
8270.00,7.681682,25.04773,0.000040,24.040708,0.0006,1.401
8272.00,7.681955,25.04741,0.000040,24.040481,0.0006,1.401
8274.00,7.682192,25.04642,0.000038,24.040914,0.0005,1.401
8276.00,7.681882,25.04711,0.000040,24.040848,0.0005,1.401
8278.00,7.681628,25.04689,0.000039,24.040543,0.0005,1.401
8280.00,7.682141,25.04742,0.000040,24.040517,0.0005,1.401
8282.00,7.682324,25.04712,0.000040,24.040306,0.0006,1.401
8284.00,7.681963,25.04719,0.000039,24.040554,0.0005,1.401
8286.00,7.682340,25.04752,0.000039,24.040541,0.0005,1.401
8288.00,7.682450,25.04744,0.000039,24.040595,0.0005,1.401
8290.00,7.682011,25.04691,0.000039,24.040390,0.0005,1.402
8292.00,7.682733,25.04596,0.000039,24.040995,0.0005,1.401
8294.00,7.682303,25.04606,0.000040,24.040132,0.0005,1.400
8296.00,7.681943,25.04663,0.000039,24.040230,0.0005,1.401
8298.00,7.681142,25.04654,0.000040,24.040141,0.0005,1.401
8300.00,7.680563,25.04616,0.000040,24.040430,0.0005,1.401
8302.00,7.680487,25.04720,0.000038,24.039730,0.0005,1.402
8304.00,7.680563,25.04667,0.000039,24.040552,0.0005,1.401
8306.00,7.681407,25.04655,0.000039,24.040341,0.0006,1.401
8308.00,7.681217,25.04600,0.000039,24.040337,0.0005,1.401
8310.00,7.680364,25.04648,0.000039,24.040832,0.0005,1.401
8312.00,7.680552,25.04714,0.000040,24.040581,0.0006,1.401
8314.00,7.680747,25.04596,0.000038,24.039568,0.0006,1.401
8316.00,7.680839,25.04670,0.000038,24.040261,0.0006,1.402
8318.00,7.681216,25.04690,0.000039,24.040848,0.0005,1.401
8320.00,7.681324,25.04772,0.000039,24.040694,0.0005,1.402
8322.00,7.682308,25.04719,0.000039,24.040192,0.0005,1.401
8324.00,7.682320,25.04806,0.000039,24.040328,0.0005,1.402
8326.00,7.683027,25.04730,0.000039,24.040046,0.0005,1.402
8328.00,7.682517,25.04745,0.000039,24.040288,0.0005,1.402
8330.00,7.682410,25.04749,0.000038,24.040328,0.0006,1.401
8332.00,7.682213,25.04748,0.000041,24.040605,0.0006,1.401
8334.00,7.681883,25.04810,0.000040,24.040259,0.0006,1.401
8336.00,7.682008,25.04723,0.000040,24.040172,0.0005,1.402
8338.00,7.682874,25.04656,0.000039,24.040205,0.0006,1.402
8340.00,7.682586,25.04684,0.000039,24.040515,0.0006,1.402
8342.00,7.682241,25.04785,0.000039,24.040375,0.0005,1.402
8344.00,7.683306,25.04813,0.000038,24.040388,0.0005,1.401
8346.00,7.682575,25.04743,0.000040,24.040030,0.0005,1.401
8348.00,7.682546,25.04648,0.000040,24.039943,0.0006,1.401
8350.00,7.682134,25.04681,0.000040,24.040319,0.0006,1.401
8352.00,7.681366,25.04729,0.000039,24.039964,0.0005,1.401
8354.00,7.681500,25.04758,0.000040,24.040165,0.0005,1.401
8356.00,7.682802,25.04761,0.000040,24.040645,0.0005,1.401
8358.00,7.682041,25.04804,0.000040,24.040735,0.0005,1.401
8360.00,7.681524,25.04739,0.000040,24.041121,0.0005,1.402
8362.00,7.681557,25.04685,0.000040,24.040735,0.0006,1.402
8364.00,7.682437,25.04642,0.000040,24.040181,0.0006,1.401
8366.00,7.682394,25.04690,0.000040,24.041079,0.0006,1.402
8368.00,7.682041,25.04634,0.000039,24.040586,0.0006,1.402
8370.00,7.682267,25.04547,0.000038,24.040699,0.0006,1.401
8372.00,7.682279,25.04619,0.000040,24.040670,0.0005,1.401
8374.00,7.682348,25.04635,0.000041,24.040546,0.0006,1.401
8376.00,7.681937,25.04649,0.000040,24.039966,0.0005,1.402
8378.00,7.681790,25.04668,0.000039,24.039983,0.0005,1.401
8380.00,7.681277,25.04653,0.000039,24.040234,0.0005,1.401
8382.00,7.681583,25.04684,0.000039,24.040286,0.0005,1.401
8384.00,7.681787,25.04722,0.000039,24.040734,0.0005,1.402
8386.00,7.682380,25.04775,0.000040,24.040395,0.0006,1.401
8388.00,7.682221,25.04675,0.000039,24.040425,0.0006,1.401
8390.00,7.682474,25.04782,0.000039,24.040925,0.0006,1.402
8392.00,7.681484,25.04755,0.000038,24.040517,0.0006,1.402
8394.00,7.681532,25.04751,0.000039,24.040557,0.0005,1.402
8396.00,7.681764,25.04692,0.000040,24.040410,0.0006,1.401
8398.00,7.682300,25.04694,0.000040,24.039561,0.0006,1.401
8400.00,7.682577,25.04770,0.000040,24.040555,0.0006,1.402
8402.00,7.682093,25.04954,0.000039,24.040288,0.0006,1.402
8404.00,7.681706,25.04904,0.000039,24.040719,0.0006,1.402
@14,12.0000,24.0
8406.00,7.680277,25.04865,0.000039,24.040161,0.0006,1.402
8408.00,7.674627,25.04805,0.000038,24.041039,0.0005,1.402
8410.00,7.664504,25.04768,0.000039,24.040706,0.0005,1.401
8412.00,7.651139,25.04851,0.000040,24.040252,0.0005,1.401
8414.00,7.637527,25.04847,0.000040,24.040383,0.0006,1.401
8416.00,7.630591,25.04812,0.000040,24.040594,0.0006,1.401
8418.00,7.627335,25.04838,0.000039,24.040332,0.0006,1.402
8420.00,7.625794,25.04831,0.000039,24.040903,0.0006,1.402
8422.00,7.625539,25.04932,0.000039,24.040657,0.0006,1.403
8424.00,7.626221,25.04946,0.000038,24.040575,0.0006,1.403
8426.00,7.628323,25.04852,0.000037,24.040145,0.0005,1.403
8428.00,7.631274,25.04966,0.000037,24.041541,0.0006,1.403
8430.00,7.632885,25.04862,0.000039,24.040734,0.0006,1.403
8432.00,7.637644,25.04861,0.000038,24.040795,0.0006,1.404
8434.00,7.647408,25.04976,0.000039,24.040779,0.0006,1.404
8436.00,7.658917,25.04965,0.000037,24.040519,0.0005,1.404
8438.00,7.666194,25.04975,0.000039,24.039808,0.0005,1.404
8440.00,7.668399,25.04929,0.000037,24.040448,0.0005,1.403
8442.00,7.666704,25.04955,0.000038,24.040646,0.0006,1.403
8444.00,7.662790,25.05010,0.000040,24.040637,0.0006,1.403
8446.00,7.658282,25.04940,0.000040,24.041017,0.0006,1.402
8448.00,7.652806,25.05020,0.000040,24.040825,0.0006,1.402
8450.00,7.647635,25.05071,0.000041,24.041028,0.0006,1.402
8452.00,7.644874,25.05044,0.000040,24.039784,0.0006,1.402
8454.00,7.642320,25.04979,0.000039,24.040688,0.0006,1.403
8456.00,7.640068,25.05023,0.000039,24.040570,0.0006,1.403
8458.00,7.639653,25.05085,0.000041,24.040001,0.0005,1.403
8460.00,7.639911,25.05026,0.000039,24.040372,0.0005,1.403
8462.00,7.641288,25.05017,0.000040,24.040528,0.0006,1.402
8464.00,7.641695,25.04943,0.000039,24.040290,0.0006,1.403
8466.00,7.644833,25.04938,0.000039,24.040990,0.0005,1.403
8468.00,7.648605,25.04924,0.000039,24.040939,0.0006,1.402
8470.00,7.650400,25.04892,0.000039,24.040781,0.0005,1.402
8472.00,7.651484,25.04879,0.000040,24.040934,0.0006,1.403
8474.00,7.654836,25.04901,0.000040,24.039372,0.0006,1.402
8476.00,7.656647,25.04862,0.000039,24.040265,0.0006,1.403
8478.00,7.659456,25.04926,0.000040,24.040630,0.0005,1.402
8480.00,7.661102,25.05070,0.000039,24.040323,0.0005,1.403
8482.00,7.662708,25.05019,0.000039,24.040079,0.0005,1.403
8484.00,7.664813,25.04922,0.000038,24.040226,0.0006,1.403
8486.00,7.667655,25.04820,0.000040,24.040548,0.0005,1.402
8488.00,7.668408,25.04861,0.000041,24.040755,0.0005,1.403
8490.00,7.668997,25.04916,0.000038,24.040163,0.0006,1.403
8492.00,7.670199,25.04927,0.000039,24.040748,0.0006,1.403
8494.00,7.672341,25.05010,0.000039,24.040943,0.0005,1.403
8496.00,7.674744,25.04903,0.000039,24.041070,0.0005,1.403
8498.00,7.677042,25.04881,0.000040,24.040699,0.0006,1.403
8500.00,7.678465,25.04841,0.000039,24.040745,0.0006,1.404
8502.00,7.679223,25.04818,0.000039,24.040919,0.0006,1.404
8504.00,7.680012,25.04744,0.000039,24.040894,0.0006,1.403
8506.00,7.681247,25.04754,0.000039,24.040672,0.0006,1.403
8508.00,7.681633,25.04798,0.000039,24.040930,0.0006,1.402
8510.00,7.681822,25.04940,0.000039,24.039957,0.0006,1.402
8512.00,7.682156,25.04842,0.000039,24.039461,0.0006,1.403
8514.00,7.682077,25.04811,0.000040,24.040088,0.0006,1.403
8516.00,7.682172,25.04904,0.000040,24.039183,0.0006,1.403
8518.00,7.682108,25.04900,0.000039,24.039630,0.0006,1.403
8520.00,7.683003,25.04925,0.000039,24.040434,0.0005,1.403
8522.00,7.683042,25.04941,0.000038,24.040094,0.0006,1.403
8524.00,7.683207,25.04963,0.000040,24.039775,0.0006,1.403
8526.00,7.683503,25.05018,0.000040,24.041126,0.0006,1.403
8528.00,7.682924,25.05035,0.000041,24.040012,0.0006,1.403
8530.00,7.683503,25.04967,0.000042,24.040734,0.0005,1.403
8532.00,7.683187,25.04930,0.000041,24.040243,0.0005,1.403
8534.00,7.682009,25.04934,0.000040,24.040926,0.0005,1.404
8536.00,7.682609,25.05089,0.000040,24.041532,0.0005,1.403
8538.00,7.682627,25.05088,0.000040,24.041081,0.0006,1.402
8540.00,7.682367,25.05069,0.000042,24.040186,0.0006,1.403
8542.00,7.682377,25.04953,0.000041,24.040305,0.0005,1.402
8544.00,7.682844,25.04906,0.000040,24.041176,0.0005,1.403
8546.00,7.683843,25.04955,0.000040,24.040352,0.0006,1.402
8548.00,7.684078,25.04951,0.000040,24.041234,0.0006,1.403
8550.00,7.683682,25.04983,0.000039,24.040939,0.0006,1.404
8552.00,7.682747,25.04913,0.000039,24.041132,0.0005,1.403
8554.00,7.682458,25.04857,0.000039,24.039870,0.0006,1.403
8556.00,7.681499,25.04924,0.000039,24.040463,0.0005,1.403
8558.00,7.680420,25.04936,0.000038,24.040023,0.0005,1.403
8560.00,7.679370,25.04987,0.000040,24.040185,0.0005,1.403
8562.00,7.679014,25.04939,0.000039,24.040583,0.0005,1.403
8564.00,7.680068,25.04962,0.000039,24.041246,0.0005,1.403
8566.00,7.680316,25.04942,0.000041,24.041343,0.0006,1.403
8568.00,7.680172,25.04922,0.000039,24.040592,0.0006,1.403
8570.00,7.680026,25.04974,0.000039,24.040117,0.0005,1.403
8572.00,7.680407,25.04911,0.000039,24.039844,0.0006,1.403
8574.00,7.680168,25.04862,0.000041,24.040385,0.0006,1.404
8576.00,7.680862,25.04872,0.000039,24.040108,0.0006,1.403
8578.00,7.681937,25.04792,0.000041,24.040072,0.0005,1.403
8580.00,7.681402,25.04811,0.000039,24.040303,0.0005,1.403
8582.00,7.681489,25.04906,0.000040,24.040563,0.0006,1.403
8584.00,7.681792,25.04775,0.000039,24.040521,0.0006,1.404
8586.00,7.681071,25.04796,0.000039,24.040566,0.0006,1.404
8588.00,7.681033,25.04847,0.000040,24.040032,0.0005,1.403
8590.00,7.682018,25.04835,0.000039,24.040443,0.0005,1.403
8592.00,7.681502,25.04911,0.000039,24.040477,0.0005,1.403
8594.00,7.680748,25.04888,0.000039,24.040655,0.0005,1.403
8596.00,7.680551,25.04935,0.000040,24.040439,0.0005,1.403
8598.00,7.680637,25.04924,0.000040,24.040337,0.0006,1.403
8600.00,7.680368,25.05035,0.000038,24.039784,0.0005,1.403
8602.00,7.680478,25.04997,0.000039,24.040735,0.0006,1.403
8604.00,7.679654,25.04961,0.000039,24.040852,0.0006,1.403
8606.00,7.679047,25.04964,0.000040,24.040137,0.0006,1.403
8608.00,7.679510,25.04946,0.000040,24.040595,0.0006,1.402
8610.00,7.680386,25.04937,0.000040,24.040425,0.0005,1.403
8612.00,7.680296,25.04893,0.000039,24.040208,0.0005,1.404
8614.00,7.680304,25.04883,0.000040,24.040125,0.0005,1.403
8616.00,7.680304,25.04954,0.000040,24.040290,0.0006,1.403
8618.00,7.680672,25.04966,0.000041,24.040561,0.0006,1.403
8620.00,7.679978,25.04926,0.000040,24.040810,0.0005,1.403
8622.00,7.680079,25.04924,0.000039,24.039919,0.0005,1.404
8624.00,7.679383,25.04950,0.000038,24.039975,0.0005,1.404
8626.00,7.679356,25.04910,0.000038,24.040777,0.0006,1.403
8628.00,7.679730,25.04970,0.000041,24.041117,0.0006,1.402
8630.00,7.680534,25.04934,0.000040,24.040301,0.0006,1.403
8632.00,7.681411,25.04939,0.000039,24.039959,0.0005,1.403
8634.00,7.681151,25.04935,0.000038,24.039921,0.0006,1.403
8636.00,7.679971,25.04803,0.000039,24.040145,0.0006,1.404
8638.00,7.680001,25.04796,0.000040,24.040450,0.0005,1.404
8640.00,7.679842,25.04855,0.000038,24.040574,0.0006,1.403
8642.00,7.679887,25.04850,0.000039,24.040577,0.0005,1.403
8644.00,7.679781,25.04760,0.000039,24.041257,0.0005,1.403
8646.00,7.679268,25.04804,0.000040,24.040730,0.0005,1.403
8648.00,7.679019,25.04883,0.000040,24.040685,0.0005,1.404
8650.00,7.679085,25.04904,0.000039,24.040457,0.0006,1.404
8652.00,7.678182,25.04868,0.000040,24.040441,0.0006,1.403
8654.00,7.677780,25.04978,0.000039,24.040839,0.0006,1.403
8656.00,7.677913,25.05044,0.000039,24.040219,0.0005,1.404
8658.00,7.678672,25.04989,0.000038,24.040208,0.0005,1.404
8660.00,7.678701,25.04908,0.000038,24.039774,0.0006,1.403
8662.00,7.679923,25.04903,0.000039,24.040315,0.0005,1.403
8664.00,7.680600,25.04861,0.000040,24.040117,0.0006,1.404
8666.00,7.680222,25.04858,0.000041,24.040212,0.0006,1.403
8668.00,7.681078,25.04873,0.000041,24.040932,0.0005,1.403
8670.00,7.680974,25.04927,0.000040,24.040092,0.0006,1.404
8672.00,7.680332,25.04985,0.000040,24.039670,0.0006,1.404
8674.00,7.679917,25.05013,0.000040,24.040932,0.0006,1.404
8676.00,7.679956,25.04904,0.000038,24.040981,0.0006,1.404
8678.00,7.680612,25.04880,0.000040,24.040741,0.0006,1.403
8680.00,7.680891,25.04777,0.000041,24.040857,0.0006,1.404
8682.00,7.680444,25.04923,0.000040,24.040390,0.0006,1.404
8684.00,7.679373,25.04821,0.000040,24.040557,0.0005,1.404
8686.00,7.680002,25.04845,0.000040,24.040028,0.0005,1.404
8688.00,7.681400,25.04725,0.000038,24.040099,0.0006,1.404
8690.00,7.681279,25.04746,0.000039,24.040746,0.0005,1.404
8692.00,7.680854,25.04796,0.000039,24.040539,0.0005,1.403
8694.00,7.680246,25.04690,0.000039,24.041117,0.0006,1.404
8696.00,7.679737,25.04779,0.000040,24.040392,0.0006,1.404
8698.00,7.679732,25.04766,0.000038,24.040559,0.0006,1.404
8700.00,7.680338,25.04759,0.000038,24.040186,0.0005,1.404
8702.00,7.680445,25.04796,0.000038,24.040210,0.0006,1.405
8704.00,7.679725,25.04828,0.000038,24.040725,0.0005,1.404
8706.00,7.680575,25.04814,0.000040,24.039930,0.0006,1.404
8708.00,7.680633,25.04804,0.000041,24.040488,0.0006,1.404
8710.00,7.681184,25.04789,0.000038,24.040255,0.0006,1.404
8712.00,7.681272,25.04804,0.000040,24.040535,0.0006,1.404
8714.00,7.680485,25.04893,0.000039,24.041163,0.0005,1.404
8716.00,7.681487,25.04937,0.000041,24.040625,0.0006,1.405
8718.00,7.681365,25.04904,0.000039,24.040686,0.0006,1.404
8720.00,7.680254,25.04812,0.000041,24.040137,0.0006,1.404
8722.00,7.680334,25.04899,0.000040,24.040108,0.0006,1.404
8724.00,7.680614,25.04863,0.000040,24.040961,0.0006,1.404
8726.00,7.680852,25.04950,0.000040,24.040072,0.0006,1.404
8728.00,7.681133,25.04932,0.000040,24.040290,0.0006,1.404
8730.00,7.681492,25.04939,0.000040,24.040825,0.0006,1.404
8732.00,7.681744,25.04865,0.000040,24.041579,0.0005,1.403
8734.00,7.681337,25.04842,0.000042,24.040814,0.0006,1.403
8736.00,7.680846,25.04885,0.000041,24.039721,0.0005,1.404
8738.00,7.680483,25.04883,0.000040,24.040241,0.0005,1.405
8740.00,7.680329,25.04907,0.000040,24.041236,0.0006,1.405
8742.00,7.680450,25.04895,0.000040,24.040921,0.0006,1.404
8744.00,7.679887,25.04873,0.000040,24.040492,0.0006,1.404
8746.00,7.680047,25.04971,0.000040,24.040070,0.0006,1.404
8748.00,7.679348,25.04872,0.000040,24.041106,0.0005,1.404
8750.00,7.679662,25.04891,0.000040,24.040483,0.0005,1.404
8752.00,7.679784,25.04891,0.000040,24.041037,0.0006,1.405
8754.00,7.680089,25.04849,0.000041,24.040421,0.0006,1.404
8756.00,7.680597,25.04855,0.000040,24.040463,0.0006,1.405
8758.00,7.679629,25.04908,0.000040,24.040510,0.0006,1.405
8760.00,7.679661,25.04918,0.000040,24.040357,0.0006,1.404
8762.00,7.679965,25.04879,0.000040,24.040006,0.0006,1.405
8764.00,7.680022,25.04820,0.000042,24.039583,0.0006,1.405
8766.00,7.680300,25.04878,0.000040,24.040243,0.0006,1.405
8768.00,7.680467,25.04809,0.000039,24.039541,0.0006,1.405
8770.00,7.680965,25.04840,0.000040,24.040135,0.0005,1.404
8772.00,7.681260,25.04827,0.000040,24.040288,0.0005,1.404
8774.00,7.681874,25.04729,0.000040,24.039970,0.0006,1.405
8776.00,7.681176,25.04856,0.000040,24.040781,0.0005,1.405
8778.00,7.680485,25.04789,0.000040,24.040568,0.0006,1.404
8780.00,7.680200,25.04849,0.000040,24.040259,0.0006,1.405
8782.00,7.680016,25.04913,0.000039,24.040985,0.0006,1.404
8784.00,7.679853,25.04880,0.000040,24.040466,0.0005,1.405
8786.00,7.679261,25.04939,0.000039,24.040965,0.0005,1.405
8788.00,7.679175,25.04875,0.000038,24.039921,0.0005,1.405
8790.00,7.679789,25.04919,0.000039,24.039644,0.0005,1.405
8792.00,7.679531,25.04914,0.000039,24.040270,0.0005,1.405
8794.00,7.679470,25.04863,0.000039,24.040608,0.0005,1.404
8796.00,7.680491,25.04863,0.000038,24.040757,0.0005,1.405
8798.00,7.680236,25.04870,0.000039,24.040057,0.0005,1.405
8800.00,7.679768,25.04890,0.000039,24.040677,0.0005,1.405
8802.00,7.679232,25.04889,0.000038,24.040279,0.0005,1.405
8804.00,7.678839,25.04864,0.000038,24.040535,0.0005,1.405
8806.00,7.678055,25.04917,0.000038,24.041459,0.0005,1.405
8808.00,7.678314,25.04893,0.000038,24.041246,0.0006,1.405
8810.00,7.678846,25.04956,0.000038,24.040446,0.0005,1.405
8812.00,7.679144,25.05012,0.000039,24.040003,0.0005,1.405
8814.00,7.679122,25.04888,0.000039,24.040130,0.0006,1.405
8816.00,7.679157,25.04859,0.000039,24.040343,0.0006,1.405
8818.00,7.679415,25.04844,0.000040,24.040717,0.0005,1.405
8820.00,7.679788,25.05020,0.000041,24.040565,0.0005,1.405
8822.00,7.679134,25.04853,0.000040,24.040441,0.0005,1.405
8824.00,7.679211,25.04800,0.000040,24.040019,0.0006,1.405
8826.00,7.679442,25.04914,0.000039,24.040165,0.0006,1.405
8828.00,7.679791,25.04986,0.000038,24.039743,0.0005,1.405
8830.00,7.679392,25.04972,0.000039,24.040563,0.0005,1.405
8832.00,7.680516,25.04969,0.000040,24.040395,0.0005,1.406
8834.00,7.681857,25.05001,0.000039,24.040612,0.0006,1.406
8836.00,7.681331,25.04983,0.000038,24.039583,0.0006,1.406
8838.00,7.679935,25.04830,0.000038,24.040145,0.0006,1.405
8840.00,7.680253,25.04849,0.000039,24.040252,0.0005,1.405
8842.00,7.680584,25.04875,0.000039,24.040455,0.0006,1.405
8844.00,7.679676,25.04882,0.000040,24.040315,0.0006,1.405
8846.00,7.679857,25.04929,0.000039,24.040097,0.0005,1.406
8848.00,7.680309,25.04881,0.000039,24.039794,0.0006,1.405
8850.00,7.680139,25.04813,0.000039,24.040023,0.0005,1.406
8852.00,7.680393,25.04849,0.000041,24.040850,0.0005,1.406
8854.00,7.681156,25.04815,0.000039,24.040426,0.0006,1.406
8856.00,7.681027,25.04848,0.000040,24.040619,0.0005,1.405
8858.00,7.681360,25.04768,0.000039,24.040845,0.0005,1.406
8860.00,7.680510,25.04662,0.000038,24.040641,0.0006,1.406
8862.00,7.679787,25.04664,0.000041,24.040079,0.0005,1.406
8864.00,7.680000,25.04835,0.000039,24.040485,0.0005,1.406
8866.00,7.680772,25.04826,0.000039,24.040612,0.0005,1.406
8868.00,7.681134,25.04894,0.000039,24.040221,0.0006,1.405
8870.00,7.681484,25.04926,0.000038,24.040332,0.0006,1.406
8872.00,7.681974,25.05029,0.000039,24.040465,0.0006,1.406
8874.00,7.681214,25.05029,0.000040,24.040106,0.0006,1.405
8876.00,7.681617,25.04934,0.000040,24.040981,0.0006,1.406
8878.00,7.681170,25.04910,0.000040,24.040843,0.0006,1.405
8880.00,7.680652,25.04866,0.000041,24.040714,0.0006,1.405
8882.00,7.680287,25.04840,0.000040,24.040857,0.0006,1.406
8884.00,7.680102,25.04808,0.000040,24.040703,0.0005,1.406
8886.00,7.679217,25.04880,0.000040,24.040590,0.0006,1.406
8888.00,7.679412,25.04924,0.000039,24.040615,0.0006,1.405
8890.00,7.679932,25.04897,0.000039,24.040921,0.0006,1.405
8892.00,7.679556,25.04741,0.000039,24.041130,0.0006,1.406
8894.00,7.679571,25.04698,0.000040,24.040715,0.0006,1.406
8896.00,7.680143,25.04840,0.000040,24.040448,0.0005,1.405
8898.00,7.680386,25.04923,0.000039,24.040961,0.0006,1.406
8900.00,7.680366,25.04893,0.000040,24.040688,0.0006,1.406
8902.00,7.680964,25.04936,0.000040,24.041316,0.0006,1.405
8904.00,7.681694,25.04873,0.000040,24.040768,0.0006,1.406
8906.00,7.681623,25.04793,0.000041,24.040997,0.0006,1.405
8908.00,7.681896,25.04809,0.000042,24.040072,0.0006,1.406
8910.00,7.681356,25.04840,0.000041,24.041150,0.0006,1.406
8912.00,7.681552,25.04853,0.000041,24.040519,0.0006,1.406
8914.00,7.681222,25.04853,0.000040,24.040044,0.0006,1.406
8916.00,7.681452,25.04796,0.000040,24.040988,0.0006,1.405
8918.00,7.681410,25.04788,0.000041,24.040261,0.0006,1.405
8920.00,7.680747,25.04865,0.000041,24.040306,0.0005,1.406
8922.00,7.680940,25.04929,0.000040,24.040705,0.0006,1.406
8924.00,7.680728,25.04837,0.000040,24.040508,0.0006,1.406
8926.00,7.679524,25.04883,0.000040,24.041050,0.0006,1.406
8928.00,7.679561,25.04916,0.000038,24.040061,0.0006,1.406
8930.00,7.680173,25.04864,0.000037,24.040425,0.0006,1.407
8932.00,7.680067,25.04891,0.000038,24.040557,0.0006,1.406
8934.00,7.679821,25.04886,0.000039,24.040899,0.0006,1.406
8936.00,7.680316,25.04914,0.000041,24.040957,0.0006,1.406
8938.00,7.679578,25.04915,0.000039,24.040403,0.0006,1.407
8940.00,7.679760,25.04994,0.000040,24.040412,0.0005,1.406
8942.00,7.680506,25.04988,0.000040,24.040146,0.0006,1.406
8944.00,7.680084,25.05079,0.000041,24.040148,0.0006,1.406
8946.00,7.679482,25.05041,0.000041,24.040250,0.0006,1.406
8948.00,7.679761,25.05112,0.000041,24.040594,0.0006,1.406
8950.00,7.680524,25.05139,0.000040,24.040899,0.0006,1.406
8952.00,7.680508,25.05139,0.000041,24.041296,0.0006,1.406
8954.00,7.679955,25.05160,0.000040,24.041119,0.0005,1.406
8956.00,7.678982,25.05147,0.000040,24.040399,0.0006,1.406
8958.00,7.678775,25.05232,0.000040,24.040354,0.0006,1.406
8960.00,7.679626,25.05070,0.000040,24.040983,0.0006,1.406
8962.00,7.679273,25.05044,0.000039,24.040675,0.0006,1.406
8964.00,7.679182,25.05120,0.000040,24.040041,0.0006,1.406
8966.00,7.679815,25.05187,0.000039,24.040381,0.0006,1.406
8968.00,7.679672,25.05202,0.000039,24.040826,0.0006,1.407
8970.00,7.679638,25.05221,0.000041,24.040694,0.0006,1.407
8972.00,7.679305,25.05148,0.000040,24.040948,0.0006,1.407
8974.00,7.679336,25.05103,0.000041,24.040805,0.0006,1.406
8976.00,7.680389,25.05098,0.000041,24.040577,0.0006,1.406
8978.00,7.680532,25.05122,0.000041,24.040421,0.0006,1.406
8980.00,7.680217,25.05062,0.000041,24.040875,0.0006,1.406
8982.00,7.679064,25.05104,0.000040,24.040888,0.0006,1.406
8984.00,7.679582,25.05242,0.000040,24.040295,0.0006,1.407
8986.00,7.680060,25.05223,0.000040,24.040825,0.0006,1.407
8988.00,7.680244,25.05114,0.000039,24.040106,0.0005,1.406
8990.00,7.680074,25.05120,0.000040,24.040968,0.0006,1.407
8992.00,7.680570,25.05163,0.000040,24.040305,0.0006,1.406
8994.00,7.681244,25.05083,0.000041,24.040905,0.0006,1.406
8996.00,7.681386,25.05048,0.000040,24.040215,0.0006,1.407
8998.00,7.681382,25.05024,0.000040,24.040768,0.0006,1.407
9000.00,7.681501,25.05117,0.000040,24.041348,0.0006,1.407
9002.00,7.682085,25.05016,0.000039,24.041019,0.0006,1.406
9004.00,7.681877,25.05149,0.000040,24.040955,0.0006,1.406
@15,12.0000,24.0
9006.00,7.681370,25.05155,0.000040,24.040297,0.0006,1.406
9008.00,7.676932,25.05083,0.000040,24.040783,0.0006,1.406
9010.00,7.666322,25.05202,0.000041,24.040661,0.0006,1.405
9012.00,7.652511,25.05190,0.000042,24.040265,0.0005,1.405
9014.00,7.639091,25.05202,0.000041,24.040594,0.0005,1.406
9016.00,7.630781,25.05203,0.000040,24.040977,0.0006,1.407
9018.00,7.628119,25.05167,0.000039,24.040799,0.0005,1.407
9020.00,7.626806,25.05177,0.000039,24.041065,0.0006,1.407
9022.00,7.625824,25.05146,0.000039,24.041401,0.0006,1.407
9024.00,7.626538,25.05120,0.000039,24.040763,0.0006,1.407
9026.00,7.629519,25.05110,0.000040,24.040923,0.0006,1.408
9028.00,7.631493,25.04970,0.000039,24.040990,0.0006,1.408
9030.00,7.633229,25.04961,0.000038,24.041470,0.0006,1.408
9032.00,7.639275,25.04967,0.000039,24.040465,0.0006,1.408
9034.00,7.648562,25.04930,0.000038,24.040385,0.0006,1.409
9036.00,7.659829,25.04924,0.000038,24.041201,0.0006,1.409
9038.00,7.667091,25.04822,0.000037,24.040339,0.0005,1.408
9040.00,7.668525,25.04866,0.000039,24.040788,0.0006,1.407
9042.00,7.667241,25.04835,0.000040,24.040248,0.0006,1.407
9044.00,7.664335,25.04821,0.000040,24.040541,0.0006,1.407
9046.00,7.660051,25.04761,0.000039,24.040690,0.0005,1.407
9048.00,7.656011,25.04700,0.000040,24.041088,0.0005,1.407
9050.00,7.650505,25.04860,0.000041,24.040515,0.0005,1.407
9052.00,7.645919,25.04759,0.000042,24.040295,0.0006,1.407
9054.00,7.642565,25.04810,0.000041,24.041403,0.0006,1.406
9056.00,7.640901,25.04754,0.000041,24.040828,0.0006,1.407
9058.00,7.640162,25.04832,0.000041,24.041186,0.0006,1.407
9060.00,7.640397,25.04886,0.000042,24.040774,0.0006,1.407
9062.00,7.642125,25.04849,0.000040,24.041163,0.0006,1.407
9064.00,7.643431,25.04914,0.000040,24.040652,0.0006,1.408
9066.00,7.645539,25.04808,0.000038,24.040812,0.0006,1.407
9068.00,7.647554,25.04848,0.000041,24.040979,0.0006,1.407
9070.00,7.649508,25.04815,0.000041,24.040819,0.0006,1.407
9072.00,7.652316,25.04767,0.000040,24.040675,0.0005,1.408
9074.00,7.654768,25.04714,0.000040,24.040757,0.0005,1.407
9076.00,7.656540,25.04693,0.000039,24.040268,0.0006,1.407
9078.00,7.659108,25.04736,0.000041,24.039961,0.0006,1.407
9080.00,7.661197,25.04696,0.000040,24.040495,0.0006,1.406
9082.00,7.662123,25.04734,0.000040,24.040608,0.0006,1.407
9084.00,7.663874,25.04776,0.000040,24.040583,0.0006,1.407
9086.00,7.665993,25.04917,0.000040,24.040319,0.0006,1.408
9088.00,7.668177,25.04910,0.000041,24.040668,0.0006,1.407
9090.00,7.670035,25.04862,0.000041,24.039946,0.0006,1.407
9092.00,7.671686,25.04729,0.000041,24.040214,0.0006,1.407
9094.00,7.671775,25.04800,0.000041,24.040930,0.0006,1.407
9096.00,7.672876,25.04838,0.000040,24.041021,0.0006,1.407
9098.00,7.674891,25.04778,0.000039,24.041234,0.0006,1.407
9100.00,7.676957,25.04840,0.000040,24.040803,0.0006,1.407
9102.00,7.677541,25.04820,0.000040,24.040034,0.0006,1.407
9104.00,7.678952,25.04757,0.000039,24.040666,0.0005,1.407
9106.00,7.679301,25.04716,0.000041,24.040494,0.0005,1.407
9108.00,7.679921,25.04823,0.000040,24.040179,0.0006,1.407
9110.00,7.680146,25.04783,0.000039,24.040314,0.0006,1.407
9112.00,7.680901,25.04742,0.000040,24.040957,0.0006,1.407
9114.00,7.682176,25.04780,0.000041,24.040215,0.0006,1.408
9116.00,7.682240,25.04786,0.000042,24.041121,0.0006,1.408
9118.00,7.682165,25.04812,0.000041,24.041070,0.0006,1.408
9120.00,7.682894,25.04722,0.000040,24.041186,0.0006,1.407
9122.00,7.683229,25.04662,0.000040,24.041079,0.0006,1.407
9124.00,7.683420,25.04700,0.000040,24.040094,0.0006,1.408
9126.00,7.682777,25.04788,0.000040,24.039726,0.0006,1.407
9128.00,7.683221,25.04767,0.000040,24.040894,0.0006,1.408
9130.00,7.684073,25.04777,0.000041,24.040203,0.0006,1.408
9132.00,7.684380,25.04819,0.000041,24.040932,0.0005,1.407
9134.00,7.684077,25.04836,0.000040,24.040832,0.0006,1.408
9136.00,7.683667,25.04871,0.000040,24.040548,0.0006,1.407
9138.00,7.683183,25.04907,0.000040,24.040743,0.0006,1.408
9140.00,7.683001,25.04888,0.000039,24.040559,0.0006,1.407
9142.00,7.683390,25.04847,0.000040,24.040975,0.0006,1.407
9144.00,7.684155,25.04790,0.000042,24.041166,0.0005,1.407
9146.00,7.684438,25.04844,0.000041,24.040677,0.0006,1.407
9148.00,7.683086,25.04768,0.000039,24.040121,0.0006,1.408
9150.00,7.681801,25.04809,0.000040,24.040366,0.0005,1.408
9152.00,7.681435,25.04838,0.000039,24.041172,0.0006,1.407
9154.00,7.681417,25.04814,0.000041,24.040585,0.0006,1.407
9156.00,7.681207,25.04766,0.000040,24.041157,0.0006,1.408
9158.00,7.681635,25.04681,0.000039,24.040583,0.0006,1.408
9160.00,7.681048,25.04697,0.000040,24.041054,0.0006,1.408
9162.00,7.680408,25.04619,0.000039,24.040254,0.0006,1.407
9164.00,7.680752,25.04709,0.000041,24.040055,0.0006,1.407
9166.00,7.681206,25.04742,0.000039,24.040875,0.0006,1.408
9168.00,7.680424,25.04782,0.000040,24.040937,0.0006,1.408
9170.00,7.680831,25.04789,0.000041,24.041346,0.0006,1.408
9172.00,7.680855,25.04752,0.000042,24.040368,0.0006,1.407
9174.00,7.679920,25.04771,0.000041,24.040672,0.0006,1.408
9176.00,7.679675,25.04793,0.000040,24.040425,0.0006,1.408
9178.00,7.679102,25.04829,0.000039,24.040197,0.0006,1.408
9180.00,7.678785,25.04778,0.000039,24.040554,0.0005,1.408
9182.00,7.678725,25.04832,0.000040,24.040812,0.0006,1.408
9184.00,7.678786,25.04780,0.000040,24.040870,0.0006,1.407
9186.00,7.678703,25.04792,0.000041,24.040454,0.0006,1.407
9188.00,7.678388,25.04837,0.000041,24.040483,0.0005,1.408
9190.00,7.678647,25.04795,0.000040,24.040588,0.0006,1.409
9192.00,7.678472,25.04873,0.000040,24.041392,0.0006,1.409
9194.00,7.679661,25.04913,0.000039,24.040583,0.0006,1.408
9196.00,7.679979,25.04852,0.000041,24.041243,0.0006,1.407
9198.00,7.679701,25.04817,0.000040,24.040663,0.0006,1.408
9200.00,7.680357,25.04827,0.000040,24.040817,0.0006,1.408
9202.00,7.680934,25.04752,0.000040,24.040401,0.0006,1.408
9204.00,7.679562,25.04742,0.000039,24.040268,0.0006,1.408
9206.00,7.679146,25.04799,0.000040,24.040365,0.0006,1.408
9208.00,7.679659,25.04920,0.000039,24.040394,0.0006,1.408
9210.00,7.680397,25.04903,0.000040,24.041019,0.0006,1.408
9212.00,7.681092,25.04950,0.000040,24.040446,0.0006,1.408
9214.00,7.680608,25.04996,0.000040,24.040084,0.0006,1.408
9216.00,7.680769,25.05010,0.000040,24.040406,0.0006,1.408
9218.00,7.680314,25.04931,0.000040,24.041319,0.0006,1.409
9220.00,7.680513,25.04887,0.000040,24.040574,0.0005,1.408
9222.00,7.680846,25.04895,0.000042,24.040055,0.0005,1.408
9224.00,7.680581,25.04925,0.000041,24.040675,0.0006,1.408
9226.00,7.680023,25.04907,0.000040,24.040803,0.0006,1.408
9228.00,7.679807,25.04912,0.000041,24.040855,0.0006,1.408
9230.00,7.680534,25.04985,0.000041,24.041068,0.0006,1.409
9232.00,7.679255,25.04912,0.000040,24.040975,0.0006,1.408
9234.00,7.680050,25.04914,0.000040,24.041063,0.0006,1.407
9236.00,7.680481,25.04987,0.000040,24.040523,0.0006,1.409
9238.00,7.680209,25.05105,0.000040,24.041179,0.0006,1.409
9240.00,7.679009,25.05016,0.000040,24.041188,0.0006,1.408
9242.00,7.679390,25.05049,0.000039,24.039755,0.0006,1.408
9244.00,7.679227,25.05008,0.000040,24.041010,0.0006,1.407
9246.00,7.678920,25.05003,0.000041,24.040703,0.0005,1.409
9248.00,7.679380,25.04958,0.000039,24.041310,0.0005,1.409
9250.00,7.679575,25.04998,0.000039,24.040666,0.0006,1.408
9252.00,7.679735,25.04936,0.000040,24.040368,0.0006,1.408
9254.00,7.679533,25.04870,0.000040,24.040066,0.0006,1.409
9256.00,7.679054,25.04864,0.000041,24.039626,0.0006,1.408
9258.00,7.679589,25.04788,0.000040,24.039932,0.0006,1.408
9260.00,7.679444,25.04790,0.000040,24.040350,0.0005,1.408
9262.00,7.679389,25.04800,0.000038,24.040986,0.0006,1.409
9264.00,7.679981,25.04727,0.000039,24.039841,0.0006,1.409
9266.00,7.680026,25.04799,0.000041,24.040108,0.0006,1.408
9268.00,7.680475,25.04841,0.000042,24.040119,0.0006,1.408
9270.00,7.680562,25.04850,0.000041,24.040064,0.0006,1.408
9272.00,7.679784,25.04893,0.000041,24.040879,0.0006,1.408
9274.00,7.680196,25.04952,0.000041,24.040199,0.0006,1.409
9276.00,7.679870,25.04957,0.000041,24.040283,0.0006,1.409
9278.00,7.679945,25.04936,0.000041,24.040785,0.0006,1.409
9280.00,7.679866,25.04886,0.000041,24.041192,0.0006,1.408
9282.00,7.679304,25.04949,0.000040,24.041685,0.0006,1.409
9284.00,7.679022,25.04914,0.000039,24.040832,0.0006,1.409
9286.00,7.679631,25.04931,0.000041,24.040645,0.0006,1.408
9288.00,7.679705,25.04977,0.000041,24.040525,0.0006,1.408
9290.00,7.679947,25.04893,0.000041,24.041123,0.0006,1.408
9292.00,7.680534,25.04927,0.000040,24.041186,0.0005,1.408
9294.00,7.680479,25.04951,0.000040,24.041054,0.0006,1.409
9296.00,7.680253,25.04927,0.000039,24.040941,0.0006,1.409
9298.00,7.680818,25.04850,0.000040,24.039948,0.0005,1.409
9300.00,7.680837,25.04892,0.000040,24.040617,0.0006,1.409
9302.00,7.680405,25.04894,0.000040,24.040448,0.0006,1.409
9304.00,7.679938,25.04947,0.000040,24.040959,0.0006,1.409
9306.00,7.679011,25.04926,0.000039,24.041486,0.0005,1.409
9308.00,7.679231,25.05008,0.000038,24.040592,0.0006,1.409
9310.00,7.679722,25.05032,0.000039,24.040634,0.0006,1.408
9312.00,7.679937,25.05059,0.000039,24.040786,0.0006,1.408
9314.00,7.680209,25.05019,0.000040,24.040057,0.0006,1.408
9316.00,7.679410,25.04984,0.000040,24.040443,0.0005,1.409
9318.00,7.679771,25.05012,0.000041,24.040937,0.0006,1.409
9320.00,7.678703,25.05072,0.000039,24.040425,0.0006,1.409
9322.00,7.677259,25.05008,0.000040,24.040899,0.0006,1.409
9324.00,7.677974,25.04917,0.000040,24.041194,0.0006,1.408
9326.00,7.678066,25.05003,0.000042,24.040210,0.0006,1.409
9328.00,7.678140,25.05118,0.000041,24.039997,0.0006,1.409
9330.00,7.678371,25.05084,0.000040,24.040210,0.0006,1.409
9332.00,7.678240,25.05156,0.000040,24.039883,0.0006,1.409
9334.00,7.678619,25.05080,0.000040,24.040906,0.0006,1.409
9336.00,7.678252,25.04987,0.000040,24.041083,0.0006,1.409
9338.00,7.678702,25.05109,0.000039,24.040577,0.0006,1.409
9340.00,7.680108,25.05115,0.000039,24.040928,0.0006,1.409
9342.00,7.679427,25.05098,0.000039,24.040565,0.0005,1.409
9344.00,7.678515,25.05166,0.000040,24.040923,0.0006,1.408
9346.00,7.678303,25.05136,0.000040,24.040746,0.0007,1.409
9348.00,7.679295,25.05136,0.000040,24.041690,0.0006,1.409
9350.00,7.679874,25.05200,0.000040,24.041646,0.0006,1.409
9352.00,7.680245,25.05107,0.000039,24.040595,0.0006,1.409
9354.00,7.680338,25.05030,0.000041,24.040790,0.0006,1.409
9356.00,7.680892,25.05096,0.000040,24.041130,0.0006,1.409
9358.00,7.681179,25.05109,0.000039,24.040554,0.0006,1.409
9360.00,7.681028,25.05242,0.000041,24.041190,0.0006,1.409
9362.00,7.680210,25.05240,0.000039,24.041590,0.0006,1.409
9364.00,7.680101,25.05253,0.000041,24.040226,0.0006,1.409
9366.00,7.679980,25.05207,0.000040,24.041586,0.0006,1.409
9368.00,7.679606,25.05185,0.000039,24.040765,0.0006,1.410
9370.00,7.680248,25.05243,0.000040,24.040786,0.0006,1.409
9372.00,7.680250,25.05170,0.000042,24.041234,0.0006,1.409
9374.00,7.679845,25.05176,0.000041,24.040681,0.0006,1.409
9376.00,7.680959,25.05129,0.000041,24.041017,0.0006,1.409
9378.00,7.681844,25.05166,0.000040,24.040486,0.0006,1.410
9380.00,7.682186,25.05039,0.000041,24.041663,0.0006,1.409
9382.00,7.681553,25.05080,0.000039,24.040785,0.0006,1.409
9384.00,7.680982,25.05057,0.000042,24.040730,0.0006,1.409
9386.00,7.680852,25.05002,0.000040,24.040815,0.0006,1.409
9388.00,7.679729,25.05035,0.000040,24.040523,0.0006,1.409
9390.00,7.680469,25.04964,0.000042,24.041676,0.0006,1.409
9392.00,7.680827,25.04959,0.000041,24.041265,0.0006,1.409
9394.00,7.681338,25.04999,0.000040,24.040674,0.0006,1.409
9396.00,7.680424,25.04943,0.000041,24.040734,0.0006,1.409
9398.00,7.680028,25.04912,0.000041,24.041012,0.0006,1.410
9400.00,7.680562,25.04919,0.000041,24.040395,0.0006,1.410
9402.00,7.681355,25.04962,0.000039,24.040175,0.0006,1.410
9404.00,7.680823,25.05079,0.000040,24.040845,0.0006,1.410
9406.00,7.680946,25.04995,0.000040,24.040334,0.0006,1.409
9408.00,7.680531,25.04980,0.000040,24.040503,0.0006,1.409
9410.00,7.680662,25.04911,0.000041,24.041226,0.0006,1.408
9412.00,7.680212,25.04875,0.000040,24.040363,0.0006,1.409
9414.00,7.679879,25.04910,0.000040,24.040875,0.0006,1.409
9416.00,7.679694,25.05025,0.000040,24.041034,0.0006,1.409
9418.00,7.680440,25.05033,0.000041,24.041419,0.0006,1.409
9420.00,7.679842,25.05052,0.000041,24.041419,0.0006,1.409
9422.00,7.679885,25.05025,0.000041,24.040997,0.0006,1.409
9424.00,7.679896,25.05154,0.000041,24.041392,0.0006,1.410
9426.00,7.680454,25.05186,0.000041,24.040957,0.0006,1.410
9428.00,7.680148,25.05130,0.000041,24.040448,0.0006,1.409
9430.00,7.679731,25.05142,0.000041,24.040832,0.0006,1.409
9432.00,7.679268,25.05147,0.000041,24.041605,0.0006,1.409
9434.00,7.679387,25.05101,0.000041,24.040515,0.0006,1.410
9436.00,7.680081,25.05160,0.000041,24.040750,0.0006,1.410
9438.00,7.681130,25.05128,0.000040,24.040975,0.0006,1.409
9440.00,7.680757,25.05142,0.000040,24.041101,0.0006,1.409
9442.00,7.681212,25.05171,0.000041,24.041208,0.0006,1.409
9444.00,7.681104,25.05173,0.000041,24.040972,0.0006,1.409
9446.00,7.680355,25.05239,0.000041,24.040828,0.0006,1.410
9448.00,7.679344,25.05259,0.000041,24.040754,0.0007,1.409
9450.00,7.679512,25.05330,0.000041,24.040655,0.0006,1.409
9452.00,7.679280,25.05300,0.000041,24.040146,0.0006,1.409
9454.00,7.679607,25.05219,0.000040,24.041377,0.0006,1.409
9456.00,7.679729,25.05197,0.000041,24.041570,0.0006,1.409
9458.00,7.678685,25.05139,0.000040,24.041117,0.0006,1.410
9460.00,7.678778,25.05162,0.000040,24.040861,0.0006,1.409
9462.00,7.679280,25.05227,0.000041,24.040395,0.0006,1.409
9464.00,7.679315,25.05179,0.000040,24.041028,0.0006,1.409
9466.00,7.679733,25.05171,0.000041,24.040270,0.0006,1.408
9468.00,7.679028,25.05128,0.000041,24.041048,0.0006,1.409
9470.00,7.678954,25.05155,0.000040,24.041103,0.0006,1.409
9472.00,7.679664,25.05158,0.000040,24.041192,0.0006,1.410
9474.00,7.680070,25.05118,0.000041,24.041214,0.0006,1.410
9476.00,7.680518,25.05142,0.000040,24.040548,0.0006,1.410
9478.00,7.679904,25.05158,0.000041,24.040843,0.0006,1.410
9480.00,7.679174,25.05162,0.000040,24.041008,0.0006,1.409
9482.00,7.679526,25.05187,0.000041,24.040081,0.0005,1.409
9484.00,7.679807,25.05170,0.000040,24.040683,0.0006,1.409
9486.00,7.680047,25.05154,0.000041,24.040854,0.0006,1.409
9488.00,7.680209,25.05204,0.000041,24.041568,0.0006,1.409
9490.00,7.679805,25.05273,0.000041,24.040388,0.0006,1.409
9492.00,7.680172,25.05318,0.000041,24.041090,0.0006,1.409
9494.00,7.680380,25.05348,0.000041,24.040894,0.0006,1.409
9496.00,7.680995,25.05309,0.000041,24.041035,0.0005,1.409
9498.00,7.680723,25.05197,0.000040,24.041437,0.0006,1.410
9500.00,7.679963,25.05278,0.000039,24.041095,0.0006,1.409
9502.00,7.680369,25.05191,0.000040,24.040861,0.0006,1.410
9504.00,7.680529,25.05178,0.000039,24.040346,0.0006,1.410
9506.00,7.679356,25.05174,0.000039,24.041106,0.0006,1.410
9508.00,7.679406,25.05106,0.000041,24.040954,0.0006,1.409
9510.00,7.680018,25.05111,0.000041,24.041610,0.0006,1.409
9512.00,7.680263,25.05150,0.000040,24.041130,0.0006,1.409
9514.00,7.679963,25.05198,0.000041,24.040177,0.0006,1.410
9516.00,7.679342,25.05117,0.000041,24.041445,0.0006,1.410
9518.00,7.679201,25.05107,0.000039,24.041530,0.0005,1.410
9520.00,7.679582,25.05143,0.000039,24.040814,0.0005,1.410
9522.00,7.679479,25.04975,0.000041,24.040108,0.0006,1.409
9524.00,7.679857,25.05109,0.000041,24.040354,0.0006,1.409
9526.00,7.679380,25.05253,0.000040,24.041645,0.0006,1.409
9528.00,7.680042,25.05238,0.000039,24.040801,0.0006,1.410
9530.00,7.680412,25.05224,0.000039,24.041221,0.0006,1.409
9532.00,7.679395,25.05175,0.000039,24.040972,0.0006,1.409
9534.00,7.679668,25.05153,0.000040,24.041397,0.0006,1.409
9536.00,7.680507,25.05142,0.000041,24.041236,0.0006,1.409
9538.00,7.680180,25.05246,0.000040,24.041732,0.0006,1.409
9540.00,7.678937,25.05134,0.000041,24.041617,0.0006,1.409
9542.00,7.679056,25.05151,0.000041,24.040397,0.0005,1.409
9544.00,7.678962,25.05244,0.000040,24.039799,0.0006,1.410
9546.00,7.679656,25.05223,0.000040,24.040735,0.0006,1.410
9548.00,7.679551,25.05141,0.000038,24.040286,0.0006,1.410
9550.00,7.679272,25.05176,0.000039,24.039912,0.0006,1.409
9552.00,7.680079,25.05165,0.000040,24.040426,0.0006,1.409
9554.00,7.679545,25.05118,0.000040,24.041008,0.0006,1.409
9556.00,7.679078,25.05105,0.000041,24.041212,0.0006,1.409
9558.00,7.679671,25.05086,0.000041,24.040908,0.0006,1.409
9560.00,7.680640,25.05129,0.000041,24.040788,0.0006,1.409
9562.00,7.680460,25.05149,0.000041,24.040470,0.0006,1.409
9564.00,7.680637,25.05221,0.000041,24.040561,0.0006,1.409
9566.00,7.680458,25.05119,0.000040,24.041174,0.0006,1.410
9568.00,7.679769,25.05056,0.000039,24.040646,0.0006,1.410
9570.00,7.679800,25.04972,0.000040,24.040375,0.0006,1.409
9572.00,7.680798,25.04958,0.000040,24.040854,0.0006,1.409
9574.00,7.680292,25.05068,0.000040,24.040666,0.0006,1.409
9576.00,7.679155,25.05079,0.000038,24.039944,0.0006,1.410
9578.00,7.679282,25.05017,0.000038,24.040801,0.0005,1.409
9580.00,7.680791,25.05081,0.000039,24.040788,0.0005,1.409
9582.00,7.681393,25.05021,0.000040,24.040717,0.0005,1.409
9584.00,7.681552,25.04996,0.000039,24.040905,0.0006,1.409
9586.00,7.681370,25.05104,0.000039,24.041070,0.0006,1.409
9588.00,7.681407,25.05027,0.000040,24.040934,0.0005,1.409
9590.00,7.681262,25.04968,0.000039,24.040243,0.0006,1.409
9592.00,7.680825,25.05016,0.000040,24.041316,0.0005,1.409
9594.00,7.680695,25.04981,0.000040,24.040730,0.0006,1.410
9596.00,7.680656,25.04931,0.000040,24.040679,0.0006,1.409
9598.00,7.679960,25.05003,0.000039,24.039888,0.0005,1.410
9600.00,7.679669,25.05007,0.000040,24.040245,0.0005,1.409
9602.00,7.680693,25.05027,0.000040,24.040154,0.0005,1.409
9604.00,7.681332,25.04991,0.000040,24.040841,0.0005,1.409
@16,12.0000,24.0
9606.00,7.681336,25.05028,0.000039,24.040448,0.0005,1.409
9608.00,7.677185,25.04969,0.000039,24.040359,0.0005,1.409
9610.00,7.667738,25.04996,0.000039,24.040425,0.0006,1.408
9612.00,7.655227,25.04985,0.000042,24.040505,0.0005,1.408
9614.00,7.642656,25.04948,0.000040,24.041166,0.0006,1.408
9616.00,7.634625,25.04957,0.000039,24.040808,0.0006,1.409
9618.00,7.631321,25.04948,0.000038,24.040461,0.0006,1.410
9620.00,7.630796,25.04917,0.000038,24.040075,0.0006,1.409
9622.00,7.632159,25.04887,0.000040,24.040977,0.0006,1.410
9624.00,7.634281,25.04960,0.000038,24.040308,0.0006,1.411
9626.00,7.636057,25.04923,0.000037,24.040526,0.0005,1.410
9628.00,7.638725,25.04898,0.000038,24.040274,0.0005,1.410
9630.00,7.641525,25.04850,0.000038,24.040850,0.0005,1.411
9632.00,7.647161,25.04904,0.000037,24.041034,0.0005,1.411
9634.00,7.655959,25.04895,0.000037,24.040377,0.0005,1.412
9636.00,7.666816,25.04851,0.000037,24.040010,0.0005,1.411
9638.00,7.675497,25.04918,0.000039,24.040412,0.0005,1.411
9640.00,7.678096,25.04918,0.000038,24.040715,0.0006,1.411
9642.00,7.675904,25.04813,0.000039,24.040568,0.0005,1.410
9644.00,7.672043,25.04820,0.000040,24.040626,0.0005,1.410
9646.00,7.666678,25.04847,0.000040,24.041074,0.0005,1.410
9648.00,7.660479,25.04875,0.000041,24.040414,0.0006,1.409
9650.00,7.653895,25.04828,0.000041,24.040621,0.0005,1.409
9652.00,7.649128,25.04873,0.000041,24.040719,0.0005,1.410
9654.00,7.644937,25.04895,0.000041,24.040137,0.0006,1.410
9656.00,7.642020,25.04888,0.000040,24.040712,0.0006,1.409
9658.00,7.641141,25.04904,0.000040,24.040323,0.0006,1.409
9660.00,7.642276,25.05016,0.000039,24.040526,0.0005,1.410
9662.00,7.643362,25.05014,0.000039,24.041339,0.0005,1.409
9664.00,7.644620,25.04901,0.000040,24.040945,0.0006,1.409
9666.00,7.646364,25.04934,0.000041,24.039617,0.0005,1.409
9668.00,7.647930,25.04858,0.000041,24.040634,0.0005,1.409
9670.00,7.649121,25.04934,0.000040,24.039872,0.0006,1.409
9672.00,7.651700,25.04876,0.000040,24.040572,0.0006,1.410
9674.00,7.653403,25.04970,0.000039,24.040735,0.0006,1.409
9676.00,7.654642,25.05010,0.000039,24.041241,0.0006,1.409
9678.00,7.657102,25.04956,0.000040,24.040308,0.0006,1.409
9680.00,7.660070,25.04888,0.000040,24.040532,0.0005,1.409
9682.00,7.661339,25.05094,0.000039,24.041168,0.0006,1.409
9684.00,7.663307,25.05034,0.000038,24.041381,0.0006,1.409
9686.00,7.666608,25.05032,0.000039,24.040661,0.0006,1.409
9688.00,7.668906,25.05131,0.000040,24.040366,0.0006,1.409
9690.00,7.670827,25.05196,0.000038,24.040532,0.0005,1.409
9692.00,7.671290,25.05093,0.000040,24.040550,0.0006,1.409
9694.00,7.672548,25.05043,0.000039,24.040670,0.0005,1.409
9696.00,7.674460,25.05134,0.000040,24.040479,0.0005,1.409
9698.00,7.674803,25.05188,0.000039,24.041312,0.0005,1.409
9700.00,7.675480,25.05108,0.000039,24.039923,0.0005,1.409
9702.00,7.677139,25.05095,0.000040,24.040295,0.0006,1.409
9704.00,7.677829,25.05157,0.000039,24.040772,0.0005,1.409
9706.00,7.678783,25.05161,0.000039,24.041312,0.0006,1.409
9708.00,7.678916,25.05141,0.000039,24.040610,0.0006,1.410
9710.00,7.679577,25.05093,0.000038,24.039955,0.0006,1.409
9712.00,7.679853,25.05130,0.000039,24.040601,0.0005,1.409
9714.00,7.680137,25.05224,0.000040,24.040852,0.0006,1.409
9716.00,7.680417,25.05207,0.000038,24.040430,0.0006,1.409
9718.00,7.680910,25.05194,0.000038,24.040332,0.0006,1.409
9720.00,7.682013,25.05144,0.000040,24.040694,0.0006,1.409
9722.00,7.682156,25.05164,0.000040,24.040403,0.0006,1.409
9724.00,7.682202,25.05124,0.000039,24.040657,0.0005,1.409
9726.00,7.682314,25.05138,0.000040,24.040812,0.0006,1.409
9728.00,7.680841,25.05078,0.000040,24.041003,0.0005,1.409
9730.00,7.681333,25.05077,0.000041,24.041357,0.0005,1.408
9732.00,7.680629,25.05049,0.000039,24.040359,0.0006,1.409
9734.00,7.680832,25.05117,0.000039,24.040461,0.0005,1.409
9736.00,7.680309,25.05171,0.000040,24.040095,0.0005,1.408
9738.00,7.679589,25.05027,0.000041,24.040425,0.0005,1.408
9740.00,7.679115,25.05157,0.000039,24.040332,0.0005,1.409
9742.00,7.679638,25.05073,0.000038,24.040128,0.0005,1.410
9744.00,7.680273,25.05171,0.000039,24.040072,0.0005,1.409
9746.00,7.680054,25.05056,0.000038,24.040995,0.0005,1.409
9748.00,7.680289,25.05045,0.000038,24.039886,0.0005,1.409
9750.00,7.680148,25.05010,0.000040,24.040368,0.0005,1.408
9752.00,7.679656,25.05012,0.000040,24.040303,0.0005,1.409
9754.00,7.680373,25.04984,0.000039,24.040930,0.0005,1.409
9756.00,7.680689,25.05024,0.000039,24.040590,0.0005,1.409
9758.00,7.679914,25.05132,0.000038,24.039719,0.0006,1.409
9760.00,7.678976,25.05243,0.000040,24.041039,0.0006,1.409
9762.00,7.678983,25.05230,0.000039,24.041239,0.0005,1.408
9764.00,7.679347,25.05135,0.000039,24.041392,0.0006,1.408
9766.00,7.678970,25.05264,0.000040,24.041428,0.0006,1.408
9768.00,7.678516,25.05268,0.000039,24.040292,0.0006,1.408
9770.00,7.678494,25.05254,0.000038,24.041334,0.0005,1.409
9772.00,7.678510,25.05217,0.000039,24.040977,0.0005,1.409
9774.00,7.678438,25.05226,0.000039,24.039868,0.0006,1.408
9776.00,7.678392,25.05254,0.000039,24.040237,0.0005,1.409
9778.00,7.678409,25.05281,0.000039,24.041075,0.0005,1.408
9780.00,7.678537,25.05264,0.000039,24.040799,0.0006,1.408
9782.00,7.678348,25.05221,0.000040,24.040861,0.0005,1.408
9784.00,7.678126,25.05154,0.000039,24.040003,0.0005,1.409
9786.00,7.678160,25.05142,0.000039,24.040448,0.0005,1.408
9788.00,7.678721,25.05143,0.000040,24.040623,0.0006,1.408
9790.00,7.680026,25.05198,0.000038,24.041015,0.0005,1.409
9792.00,7.680075,25.05176,0.000038,24.040232,0.0005,1.409
9794.00,7.679403,25.05062,0.000039,24.040210,0.0005,1.408
9796.00,7.679261,25.05042,0.000039,24.040294,0.0005,1.408
9798.00,7.678486,25.05102,0.000039,24.040374,0.0005,1.408
9800.00,7.677854,25.05075,0.000039,24.040705,0.0005,1.408
9802.00,7.678209,25.05055,0.000039,24.040419,0.0005,1.408
9804.00,7.678284,25.05166,0.000039,24.040534,0.0005,1.408
9806.00,7.677790,25.05132,0.000037,24.040592,0.0005,1.408
9808.00,7.676996,25.05091,0.000038,24.040163,0.0005,1.408
9810.00,7.677223,25.05163,0.000038,24.040392,0.0005,1.408
9812.00,7.677616,25.05229,0.000038,24.040817,0.0005,1.409
9814.00,7.678114,25.05155,0.000037,24.040414,0.0006,1.408
9816.00,7.677657,25.05258,0.000038,24.041334,0.0006,1.408
9818.00,7.676553,25.05200,0.000039,24.040452,0.0006,1.408
9820.00,7.676820,25.05182,0.000039,24.040921,0.0006,1.408
9822.00,7.677965,25.05141,0.000038,24.040354,0.0005,1.409
9824.00,7.677350,25.05200,0.000038,24.040170,0.0006,1.408
9826.00,7.677956,25.05162,0.000038,24.040617,0.0005,1.408
9828.00,7.677295,25.05280,0.000039,24.040212,0.0006,1.408
9830.00,7.677058,25.05221,0.000040,24.040588,0.0005,1.408
9832.00,7.677777,25.05205,0.000038,24.040457,0.0005,1.409
9834.00,7.677852,25.05229,0.000039,24.040485,0.0005,1.409
9836.00,7.678052,25.05207,0.000038,24.039972,0.0006,1.408
9838.00,7.678225,25.05156,0.000038,24.039743,0.0006,1.408
9840.00,7.678699,25.05170,0.000039,24.040059,0.0005,1.408
9842.00,7.678141,25.05107,0.000039,24.040650,0.0005,1.408
9844.00,7.677826,25.05066,0.000037,24.040545,0.0005,1.408
9846.00,7.678110,25.05080,0.000037,24.040650,0.0005,1.408
9848.00,7.678140,25.05135,0.000039,24.040741,0.0005,1.408
9850.00,7.678109,25.05105,0.000040,24.040308,0.0005,1.408
9852.00,7.678255,25.05165,0.000038,24.040706,0.0006,1.409
9854.00,7.678311,25.05147,0.000038,24.040570,0.0005,1.409
9856.00,7.677854,25.05174,0.000038,24.040328,0.0005,1.408
9858.00,7.677802,25.05228,0.000039,24.039746,0.0006,1.408
9860.00,7.678929,25.05189,0.000039,24.040868,0.0006,1.408
9862.00,7.679395,25.05245,0.000039,24.040477,0.0005,1.408
9864.00,7.679537,25.05220,0.000039,24.040561,0.0006,1.408
9866.00,7.680543,25.05197,0.000040,24.040290,0.0005,1.408
9868.00,7.680540,25.05113,0.000040,24.040861,0.0005,1.408
9870.00,7.679936,25.05138,0.000039,24.041026,0.0006,1.408
9872.00,7.678752,25.05107,0.000038,24.039926,0.0005,1.408
9874.00,7.677952,25.05074,0.000039,24.040768,0.0005,1.408
9876.00,7.677966,25.05143,0.000039,24.040625,0.0005,1.408
9878.00,7.677340,25.05107,0.000038,24.040199,0.0006,1.408
9880.00,7.677732,25.05119,0.000038,24.040072,0.0006,1.408
9882.00,7.678409,25.05154,0.000038,24.040710,0.0006,1.408
9884.00,7.678524,25.05064,0.000039,24.040757,0.0006,1.408
9886.00,7.678319,25.05053,0.000039,24.040239,0.0006,1.407
9888.00,7.678123,25.05194,0.000038,24.040615,0.0005,1.408
9890.00,7.677400,25.05216,0.000038,24.040797,0.0005,1.408
9892.00,7.677165,25.05190,0.000038,24.040515,0.0005,1.408
9894.00,7.677666,25.05185,0.000038,24.040037,0.0005,1.408
9896.00,7.676932,25.05257,0.000039,24.040525,0.0005,1.408
9898.00,7.676901,25.05320,0.000038,24.040894,0.0005,1.408
9900.00,7.678396,25.05305,0.000039,24.040721,0.0006,1.407
9902.00,7.678285,25.05207,0.000039,24.041005,0.0006,1.407
9904.00,7.678182,25.05226,0.000038,24.040354,0.0006,1.408
9906.00,7.678941,25.05290,0.000039,24.040175,0.0005,1.408
9908.00,7.677841,25.05263,0.000039,24.039904,0.0005,1.408
9910.00,7.677194,25.05229,0.000040,24.040370,0.0005,1.407
9912.00,7.676510,25.05198,0.000038,24.040437,0.0006,1.408
9914.00,7.676369,25.05155,0.000038,24.040306,0.0006,1.408
9916.00,7.677057,25.05017,0.000039,24.040870,0.0005,1.407
9918.00,7.677255,25.04933,0.000039,24.041199,0.0005,1.408
9920.00,7.677606,25.04911,0.000039,24.041325,0.0005,1.408
9922.00,7.676977,25.05049,0.000039,24.040477,0.0005,1.407
9924.00,7.677191,25.05089,0.000040,24.040004,0.0005,1.407
9926.00,7.677226,25.05078,0.000040,24.040506,0.0005,1.408
9928.00,7.678714,25.05009,0.000038,24.041035,0.0005,1.408
9930.00,7.678212,25.04980,0.000039,24.041230,0.0005,1.408
9932.00,7.677909,25.05040,0.000039,24.040639,0.0005,1.408
9934.00,7.678283,25.05017,0.000039,24.040386,0.0006,1.407
9936.00,7.678076,25.05072,0.000041,24.040581,0.0005,1.407
9938.00,7.677620,25.05201,0.000040,24.040879,0.0005,1.407
9940.00,7.677408,25.05282,0.000038,24.040814,0.0005,1.408
9942.00,7.677733,25.05308,0.000039,24.040468,0.0005,1.408
9944.00,7.677655,25.05194,0.000039,24.040352,0.0005,1.407
9946.00,7.677190,25.05235,0.000040,24.040570,0.0006,1.408
9948.00,7.677087,25.05168,0.000038,24.040606,0.0005,1.408
9950.00,7.677225,25.05144,0.000039,24.040846,0.0005,1.407
9952.00,7.677462,25.05220,0.000038,24.040170,0.0005,1.408
9954.00,7.677390,25.05173,0.000040,24.040852,0.0005,1.407
9956.00,7.677209,25.05182,0.000040,24.040765,0.0006,1.407
9958.00,7.677554,25.05280,0.000040,24.040746,0.0005,1.407
9960.00,7.677489,25.05245,0.000039,24.040472,0.0005,1.407
9962.00,7.677695,25.05151,0.000039,24.040999,0.0005,1.408
9964.00,7.677051,25.05216,0.000038,24.040734,0.0006,1.407
9966.00,7.677627,25.05302,0.000039,24.040630,0.0006,1.407
9968.00,7.677668,25.05209,0.000039,24.040550,0.0006,1.407
9970.00,7.677366,25.05280,0.000040,24.040635,0.0006,1.407
9972.00,7.678115,25.05349,0.000041,24.040765,0.0005,1.407
9974.00,7.677716,25.05246,0.000039,24.040112,0.0005,1.407
9976.00,7.677729,25.05206,0.000041,24.040968,0.0005,1.407
9978.00,7.676820,25.05242,0.000040,24.040357,0.0005,1.407
9980.00,7.677743,25.05162,0.000041,24.040635,0.0006,1.408
9982.00,7.677931,25.05110,0.000039,24.040485,0.0005,1.407
9984.00,7.678237,25.05180,0.000039,24.040734,0.0006,1.407
9986.00,7.678509,25.05143,0.000039,24.040610,0.0005,1.407
9988.00,7.678011,25.05107,0.000039,24.040559,0.0005,1.407
9990.00,7.676789,25.05027,0.000038,24.040228,0.0006,1.406
9992.00,7.676509,25.05108,0.000039,24.041041,0.0006,1.407
9994.00,7.676440,25.05130,0.000039,24.041134,0.0005,1.407
9996.00,7.676964,25.05174,0.000038,24.041135,0.0006,1.407
9998.00,7.676607,25.05128,0.000039,24.040650,0.0006,1.407
10000.00,7.676472,25.04979,0.000039,24.041516,0.0005,1.407
10002.00,7.677619,25.04936,0.000039,24.040395,0.0005,1.407
10004.00,7.678852,25.04935,0.000039,24.039617,0.0005,1.407
10006.00,7.678367,25.05057,0.000039,24.040885,0.0005,1.407
10008.00,7.677900,25.05018,0.000038,24.040786,0.0006,1.407
10010.00,7.677789,25.04906,0.000038,24.039894,0.0006,1.407
10012.00,7.677611,25.04989,0.000039,24.040417,0.0005,1.407
10014.00,7.677565,25.05079,0.000039,24.040739,0.0005,1.407
10016.00,7.676043,25.05073,0.000040,24.040154,0.0005,1.407
10018.00,7.676087,25.05066,0.000039,24.040390,0.0005,1.407
10020.00,7.676457,25.05066,0.000039,24.040074,0.0005,1.408
10022.00,7.676506,25.05083,0.000038,24.040870,0.0005,1.407
10024.00,7.677235,25.05123,0.000039,24.040177,0.0006,1.407
10026.00,7.677695,25.05157,0.000038,24.040423,0.0005,1.407
10028.00,7.677965,25.05131,0.000040,24.040588,0.0005,1.407
10030.00,7.677863,25.05105,0.000038,24.040537,0.0005,1.407
10032.00,7.677632,25.05083,0.000038,24.041028,0.0005,1.407
10034.00,7.677263,25.05106,0.000038,24.040510,0.0006,1.407
10036.00,7.677321,25.05141,0.000038,24.039726,0.0005,1.407
10038.00,7.677387,25.05227,0.000038,24.040352,0.0005,1.407
10040.00,7.677678,25.05122,0.000039,24.039821,0.0005,1.406
10042.00,7.677449,25.05224,0.000038,24.040050,0.0005,1.407
10044.00,7.676643,25.05180,0.000038,24.039914,0.0005,1.406
10046.00,7.676639,25.05152,0.000038,24.040381,0.0005,1.407
10048.00,7.675771,25.05199,0.000039,24.039824,0.0005,1.406
10050.00,7.675723,25.05177,0.000039,24.039354,0.0005,1.406
10052.00,7.676757,25.05103,0.000039,24.040688,0.0005,1.407
10054.00,7.676562,25.05056,0.000039,24.039592,0.0005,1.407
10056.00,7.676670,25.05066,0.000038,24.039674,0.0005,1.407
10058.00,7.676606,25.05174,0.000039,24.040317,0.0005,1.407
10060.00,7.675870,25.05134,0.000038,24.039859,0.0005,1.407
10062.00,7.675624,25.05054,0.000038,24.041085,0.0005,1.407
10064.00,7.676272,25.05054,0.000039,24.040044,0.0006,1.407
10066.00,7.676273,25.05026,0.000037,24.039730,0.0005,1.407
10068.00,7.676879,25.04991,0.000038,24.039854,0.0005,1.406
10070.00,7.676611,25.05050,0.000039,24.040428,0.0005,1.407
10072.00,7.675221,25.05114,0.000039,24.040145,0.0005,1.406
10074.00,7.675161,25.05088,0.000039,24.040748,0.0005,1.407
10076.00,7.675406,25.05191,0.000039,24.041252,0.0005,1.407
10078.00,7.676156,25.05150,0.000038,24.040214,0.0006,1.407
10080.00,7.677161,25.05061,0.000038,24.039637,0.0005,1.407
10082.00,7.676851,25.05075,0.000038,24.040928,0.0005,1.407
10084.00,7.677081,25.05101,0.000038,24.040577,0.0005,1.406
10086.00,7.677336,25.05227,0.000038,24.040530,0.0006,1.406
10088.00,7.677078,25.05172,0.000038,24.040441,0.0005,1.406
10090.00,7.677280,25.05153,0.000039,24.039963,0.0005,1.406
10092.00,7.677500,25.05113,0.000040,24.040446,0.0005,1.407
10094.00,7.677062,25.05204,0.000039,24.040823,0.0005,1.406
10096.00,7.677943,25.05162,0.000038,24.040063,0.0005,1.406
10098.00,7.677487,25.05194,0.000039,24.040461,0.0005,1.406
10100.00,7.677321,25.05195,0.000039,24.040105,0.0005,1.406
10102.00,7.677300,25.05241,0.000039,24.039966,0.0005,1.406
10104.00,7.677689,25.05247,0.000038,24.039923,0.0006,1.406
10106.00,7.677042,25.05148,0.000038,24.040323,0.0005,1.406
10108.00,7.677963,25.05160,0.000039,24.040619,0.0005,1.407
10110.00,7.678657,25.05164,0.000038,24.039886,0.0005,1.406
10112.00,7.677600,25.05131,0.000038,24.040350,0.0005,1.406
10114.00,7.677244,25.05105,0.000037,24.040974,0.0005,1.406
10116.00,7.677844,25.05115,0.000038,24.040141,0.0005,1.406
10118.00,7.678095,25.05062,0.000039,24.040157,0.0005,1.406
10120.00,7.677837,25.04954,0.000039,24.040865,0.0006,1.406
10122.00,7.678743,25.05086,0.000038,24.039835,0.0006,1.406
10124.00,7.678615,25.05088,0.000038,24.040543,0.0005,1.405
10126.00,7.677696,25.05142,0.000039,24.041290,0.0005,1.406
10128.00,7.677188,25.05100,0.000039,24.040863,0.0005,1.406
10130.00,7.677939,25.05105,0.000039,24.039784,0.0005,1.406
10132.00,7.677798,25.05130,0.000039,24.040379,0.0005,1.406
10134.00,7.677725,25.05107,0.000038,24.040145,0.0006,1.406
10136.00,7.678509,25.05131,0.000038,24.040810,0.0005,1.406
10138.00,7.677895,25.05090,0.000039,24.040081,0.0005,1.407
10140.00,7.677209,25.05047,0.000038,24.039894,0.0005,1.406
10142.00,7.677280,25.05160,0.000038,24.040243,0.0005,1.406
10144.00,7.678729,25.05248,0.000038,24.039703,0.0006,1.406
10146.00,7.678688,25.05153,0.000038,24.040305,0.0005,1.406
10148.00,7.678931,25.05085,0.000038,24.040675,0.0005,1.406
10150.00,7.679069,25.05168,0.000039,24.040775,0.0005,1.406
10152.00,7.678922,25.05159,0.000038,24.040024,0.0005,1.406
10154.00,7.679292,25.05124,0.000037,24.040161,0.0005,1.405
10156.00,7.679002,25.05083,0.000039,24.040586,0.0006,1.406
10158.00,7.678533,25.05127,0.000038,24.040432,0.0005,1.406
10160.00,7.678665,25.05160,0.000038,24.040592,0.0005,1.407
10162.00,7.679393,25.05103,0.000039,24.040210,0.0006,1.406
10164.00,7.678973,25.05115,0.000039,24.040194,0.0005,1.406
10166.00,7.677340,25.05166,0.000037,24.040243,0.0005,1.406
10168.00,7.676965,25.05219,0.000039,24.039863,0.0005,1.406
10170.00,7.676663,25.05127,0.000039,24.040754,0.0005,1.406
10172.00,7.676948,25.05159,0.000039,24.040363,0.0005,1.406
10174.00,7.676928,25.05190,0.000038,24.040470,0.0005,1.406
10176.00,7.677261,25.05112,0.000038,24.040606,0.0005,1.406
10178.00,7.676993,25.05100,0.000038,24.040428,0.0005,1.406
10180.00,7.677962,25.05086,0.000039,24.040328,0.0005,1.406
10182.00,7.678405,25.05180,0.000039,24.040468,0.0005,1.406
10184.00,7.678174,25.05139,0.000040,24.040243,0.0005,1.406
10186.00,7.677153,25.05158,0.000038,24.040055,0.0005,1.406
10188.00,7.677954,25.05082,0.000038,24.039926,0.0005,1.405
10190.00,7.678376,25.05141,0.000039,24.040283,0.0005,1.406
10192.00,7.678387,25.05190,0.000038,24.040177,0.0005,1.406
10194.00,7.678354,25.05091,0.000037,24.039379,0.0005,1.406
10196.00,7.678884,25.05106,0.000039,24.040448,0.0005,1.406
10198.00,7.678594,25.05111,0.000038,24.040814,0.0005,1.406
10200.00,7.678592,25.05083,0.000039,24.040721,0.0005,1.405
10202.00,7.678285,25.05073,0.000039,24.040377,0.0005,1.406
10204.00,7.677902,25.05134,0.000038,24.039419,0.0005,1.406
@17,12.0000,24.0
10206.00,7.677357,25.05087,0.000038,24.041090,0.0005,1.406
10208.00,7.674461,25.05142,0.000039,24.040203,0.0005,1.405
10210.00,7.666035,25.05109,0.000039,24.039879,0.0005,1.405
10212.00,7.655300,25.05127,0.000040,24.040214,0.0005,1.405
10214.00,7.644520,25.05198,0.000039,24.040757,0.0005,1.405
10216.00,7.636790,25.05171,0.000039,24.040157,0.0005,1.406
10218.00,7.632975,25.05164,0.000039,24.040392,0.0005,1.407
10220.00,7.632771,25.05023,0.000038,24.040806,0.0005,1.406
10222.00,7.634513,25.05098,0.000037,24.039348,0.0005,1.406
10224.00,7.636601,25.05127,0.000039,24.040854,0.0005,1.407
10226.00,7.639470,25.05088,0.000037,24.041099,0.0005,1.408
10228.00,7.642547,25.05143,0.000037,24.040023,0.0005,1.407
10230.00,7.645071,25.05185,0.000036,24.041021,0.0005,1.407
10232.00,7.649761,25.05100,0.000037,24.040519,0.0005,1.407
10234.00,7.658260,25.05069,0.000038,24.039923,0.0005,1.408
10236.00,7.669002,25.05143,0.000038,24.040479,0.0005,1.407
10238.00,7.676454,25.05137,0.000036,24.039795,0.0005,1.407
10240.00,7.676459,25.05242,0.000037,24.040265,0.0005,1.407
10242.00,7.673881,25.05253,0.000038,24.040315,0.0005,1.407
10244.00,7.669505,25.05211,0.000038,24.040168,0.0005,1.406
10246.00,7.664440,25.05186,0.000039,24.040428,0.0006,1.406
10248.00,7.658844,25.05222,0.000038,24.040121,0.0005,1.406
10250.00,7.652834,25.05294,0.000041,24.040061,0.0005,1.405
10252.00,7.648182,25.05334,0.000041,24.040370,0.0005,1.406
10254.00,7.643673,25.05270,0.000038,24.040863,0.0005,1.406
10256.00,7.641231,25.05289,0.000039,24.040310,0.0005,1.405
10258.00,7.640308,25.05229,0.000038,24.040623,0.0005,1.406
10260.00,7.640705,25.05280,0.000039,24.040601,0.0005,1.406
10262.00,7.641163,25.05194,0.000039,24.040570,0.0005,1.406
10264.00,7.642778,25.05207,0.000038,24.040279,0.0005,1.406
10266.00,7.643392,25.05132,0.000040,24.039772,0.0005,1.405
10268.00,7.645685,25.05051,0.000040,24.040221,0.0005,1.406
10270.00,7.649060,25.05057,0.000039,24.040059,0.0005,1.406
10272.00,7.651981,25.05162,0.000039,24.040388,0.0006,1.405
10274.00,7.654305,25.05093,0.000039,24.040119,0.0005,1.405
10276.00,7.656049,25.05115,0.000039,24.040535,0.0005,1.406
10278.00,7.657533,25.05169,0.000038,24.039624,0.0005,1.406
10280.00,7.658647,25.05211,0.000039,24.040630,0.0005,1.406
10282.00,7.661272,25.05247,0.000038,24.040130,0.0005,1.405
10284.00,7.663133,25.05178,0.000039,24.040965,0.0005,1.405
10286.00,7.664382,25.05170,0.000038,24.040390,0.0005,1.405
10288.00,7.665689,25.05282,0.000039,24.041025,0.0005,1.405
10290.00,7.667245,25.05227,0.000038,24.040123,0.0005,1.406
10292.00,7.669810,25.05112,0.000038,24.040606,0.0006,1.406
10294.00,7.671987,25.05147,0.000038,24.041283,0.0005,1.406
10296.00,7.672695,25.05114,0.000038,24.040466,0.0005,1.406
10298.00,7.674315,25.05258,0.000038,24.040886,0.0006,1.405
10300.00,7.675413,25.05301,0.000038,24.040568,0.0005,1.405
10302.00,7.676126,25.05310,0.000039,24.040525,0.0005,1.406
10304.00,7.677277,25.05275,0.000038,24.039921,0.0005,1.406
10306.00,7.678730,25.05281,0.000039,24.040459,0.0005,1.406
10308.00,7.679700,25.05285,0.000038,24.040192,0.0005,1.406
10310.00,7.680588,25.05224,0.000038,24.040179,0.0005,1.405
10312.00,7.681068,25.05209,0.000039,24.040759,0.0005,1.406
10314.00,7.681074,25.05221,0.000039,24.039855,0.0005,1.406
10316.00,7.682546,25.05239,0.000039,24.040099,0.0006,1.406
10318.00,7.683032,25.05198,0.000040,24.039970,0.0005,1.406
10320.00,7.682118,25.05266,0.000040,24.040670,0.0005,1.405
10322.00,7.681742,25.05319,0.000039,24.040575,0.0005,1.406
10324.00,7.681862,25.05238,0.000039,24.040157,0.0005,1.405
10326.00,7.681498,25.05251,0.000039,24.040454,0.0005,1.405
10328.00,7.681508,25.05369,0.000040,24.041454,0.0005,1.406
10330.00,7.681710,25.05365,0.000040,24.041135,0.0005,1.406
10332.00,7.681706,25.05329,0.000041,24.040845,0.0006,1.406
10334.00,7.681164,25.05350,0.000040,24.039472,0.0005,1.405
10336.00,7.681511,25.05308,0.000041,24.040321,0.0006,1.406
10338.00,7.681728,25.05340,0.000040,24.040905,0.0005,1.406
10340.00,7.681751,25.05247,0.000040,24.040281,0.0005,1.406
10342.00,7.680890,25.05308,0.000039,24.040515,0.0005,1.405
10344.00,7.680684,25.05291,0.000039,24.040330,0.0005,1.405
10346.00,7.681010,25.05262,0.000040,24.040797,0.0005,1.405
10348.00,7.681209,25.05327,0.000040,24.039583,0.0005,1.406
10350.00,7.681383,25.05309,0.000040,24.040519,0.0006,1.406
10352.00,7.680989,25.05340,0.000040,24.040986,0.0005,1.406
10354.00,7.680429,25.05241,0.000038,24.040397,0.0005,1.405
10356.00,7.679910,25.05268,0.000038,24.040137,0.0005,1.405
10358.00,7.679589,25.05233,0.000039,24.039546,0.0005,1.405
10360.00,7.679262,25.05256,0.000040,24.040421,0.0005,1.405
10362.00,7.679624,25.05291,0.000041,24.040039,0.0005,1.405
10364.00,7.679810,25.05314,0.000039,24.041085,0.0005,1.406
10366.00,7.679577,25.05330,0.000038,24.040661,0.0005,1.405
10368.00,7.679690,25.05255,0.000038,24.041094,0.0005,1.406
10370.00,7.679406,25.05283,0.000039,24.040226,0.0005,1.405
10372.00,7.679148,25.05230,0.000040,24.040303,0.0005,1.405
10374.00,7.679997,25.05219,0.000039,24.040135,0.0006,1.406
10376.00,7.680233,25.05264,0.000039,24.039461,0.0006,1.406
10378.00,7.680342,25.05314,0.000039,24.040497,0.0005,1.405
10380.00,7.679577,25.05323,0.000038,24.040410,0.0005,1.405
10382.00,7.679329,25.05264,0.000039,24.040286,0.0005,1.406
10384.00,7.679365,25.05395,0.000039,24.040763,0.0005,1.405
10386.00,7.679158,25.05470,0.000039,24.039895,0.0006,1.405
10388.00,7.678477,25.05457,0.000039,24.040348,0.0005,1.405
10390.00,7.678780,25.05441,0.000039,24.040317,0.0005,1.406
10392.00,7.678467,25.05422,0.000039,24.040999,0.0005,1.406
10394.00,7.678478,25.05419,0.000039,24.040561,0.0006,1.405
10396.00,7.679436,25.05445,0.000037,24.039644,0.0005,1.406
10398.00,7.679252,25.05437,0.000039,24.040679,0.0005,1.405
10400.00,7.678286,25.05389,0.000040,24.040990,0.0006,1.405
10402.00,7.678385,25.05385,0.000039,24.040972,0.0006,1.405
10404.00,7.678583,25.05376,0.000040,24.040030,0.0005,1.405
10406.00,7.678347,25.05358,0.000039,24.039299,0.0005,1.405
10408.00,7.678944,25.05379,0.000039,24.040286,0.0005,1.405
10410.00,7.679374,25.05356,0.000039,24.039988,0.0005,1.405
10412.00,7.678909,25.05310,0.000037,24.040259,0.0005,1.406
10414.00,7.679032,25.05359,0.000038,24.040585,0.0006,1.406
10416.00,7.679594,25.05393,0.000039,24.041221,0.0006,1.405
10418.00,7.679798,25.05353,0.000040,24.040583,0.0006,1.405
10420.00,7.680159,25.05391,0.000040,24.040334,0.0006,1.405
10422.00,7.679060,25.05346,0.000039,24.040099,0.0006,1.406
10424.00,7.678921,25.05369,0.000041,24.040470,0.0006,1.405
10426.00,7.679299,25.05400,0.000039,24.040525,0.0006,1.405
10428.00,7.679367,25.05373,0.000039,24.040814,0.0006,1.406
10430.00,7.679086,25.05423,0.000039,24.040610,0.0006,1.405
10432.00,7.678733,25.05383,0.000039,24.040634,0.0006,1.405
10434.00,7.678943,25.05402,0.000038,24.040465,0.0006,1.405
10436.00,7.679217,25.05430,0.000039,24.040274,0.0005,1.405
10438.00,7.679320,25.05578,0.000038,24.040548,0.0005,1.406
10440.00,7.679432,25.05598,0.000038,24.041159,0.0005,1.405
10442.00,7.678996,25.05560,0.000039,24.039806,0.0005,1.405
10444.00,7.678565,25.05491,0.000040,24.039310,0.0005,1.405
10446.00,7.678524,25.05532,0.000040,24.040706,0.0005,1.405
10448.00,7.678847,25.05479,0.000039,24.040117,0.0005,1.405
10450.00,7.678783,25.05410,0.000040,24.040646,0.0006,1.406
10452.00,7.678848,25.05300,0.000039,24.040105,0.0006,1.405
10454.00,7.678201,25.05240,0.000038,24.039841,0.0005,1.406
10456.00,7.677505,25.05274,0.000039,24.040383,0.0005,1.405
10458.00,7.677507,25.05288,0.000039,24.040645,0.0005,1.406
10460.00,7.677416,25.05325,0.000039,24.040004,0.0005,1.406
10462.00,7.677398,25.05310,0.000038,24.040064,0.0005,1.405
10464.00,7.677686,25.05286,0.000039,24.040643,0.0005,1.405
10466.00,7.677875,25.05402,0.000038,24.040799,0.0005,1.406
10468.00,7.677554,25.05346,0.000038,24.040701,0.0005,1.406
10470.00,7.677748,25.05361,0.000039,24.040539,0.0005,1.405
10472.00,7.677449,25.05305,0.000038,24.040485,0.0005,1.405
10474.00,7.678087,25.05271,0.000039,24.040319,0.0005,1.405
10476.00,7.678468,25.05219,0.000038,24.040303,0.0006,1.406
10478.00,7.678062,25.05189,0.000039,24.040275,0.0005,1.405
10480.00,7.678131,25.05262,0.000039,24.039748,0.0006,1.405
10482.00,7.678917,25.05259,0.000038,24.040105,0.0006,1.405
10484.00,7.678447,25.05202,0.000039,24.040241,0.0006,1.405
10486.00,7.678025,25.05263,0.000039,24.040941,0.0005,1.406
10488.00,7.678329,25.05265,0.000038,24.040837,0.0005,1.405
10490.00,7.677444,25.05296,0.000038,24.040223,0.0005,1.406
10492.00,7.677547,25.05287,0.000039,24.040559,0.0005,1.406
10494.00,7.678074,25.05335,0.000038,24.041112,0.0006,1.406
10496.00,7.678264,25.05370,0.000037,24.040435,0.0006,1.406
10498.00,7.678196,25.05274,0.000038,24.040135,0.0005,1.405
10500.00,7.677045,25.05251,0.000039,24.039632,0.0005,1.406
10502.00,7.677428,25.05317,0.000038,24.040181,0.0005,1.405
10504.00,7.677808,25.05286,0.000040,24.039941,0.0005,1.405
10506.00,7.677718,25.05343,0.000040,24.040310,0.0005,1.405
10508.00,7.677868,25.05344,0.000040,24.040194,0.0005,1.405
10510.00,7.678388,25.05319,0.000039,24.040626,0.0005,1.405
10512.00,7.678188,25.05298,0.000039,24.040639,0.0006,1.406
10514.00,7.677828,25.05332,0.000038,24.040563,0.0006,1.406
10516.00,7.678098,25.05309,0.000039,24.040930,0.0005,1.406
10518.00,7.678442,25.05349,0.000037,24.040745,0.0005,1.406
10520.00,7.678645,25.05322,0.000038,24.040301,0.0005,1.406
10522.00,7.678468,25.05222,0.000040,24.040337,0.0005,1.405
10524.00,7.678447,25.05226,0.000038,24.040448,0.0006,1.406
10526.00,7.678335,25.05182,0.000039,24.040441,0.0005,1.406
10528.00,7.679198,25.05200,0.000038,24.040481,0.0005,1.406
10530.00,7.679129,25.05262,0.000039,24.039852,0.0005,1.405
10532.00,7.679564,25.05267,0.000039,24.041176,0.0005,1.406
10534.00,7.679010,25.05101,0.000039,24.041190,0.0005,1.405
10536.00,7.678758,25.05129,0.000039,24.039944,0.0006,1.406
10538.00,7.679385,25.05100,0.000040,24.040688,0.0006,1.406
10540.00,7.679545,25.05146,0.000039,24.039848,0.0006,1.406
10542.00,7.679727,25.05146,0.000039,24.039339,0.0006,1.405
10544.00,7.678543,25.05130,0.000039,24.040168,0.0006,1.406
10546.00,7.678624,25.05120,0.000040,24.040941,0.0006,1.406
10548.00,7.679235,25.05191,0.000038,24.041394,0.0006,1.406
10550.00,7.678839,25.05215,0.000039,24.039957,0.0006,1.405
10552.00,7.678779,25.05263,0.000038,24.041094,0.0005,1.406
10554.00,7.678423,25.05224,0.000038,24.041126,0.0006,1.406
10556.00,7.678614,25.05234,0.000039,24.040499,0.0005,1.406
10558.00,7.678962,25.05212,0.000040,24.040481,0.0006,1.406
10560.00,7.677877,25.05183,0.000040,24.040332,0.0006,1.406
10562.00,7.677807,25.05196,0.000039,24.040365,0.0006,1.406
10564.00,7.678294,25.05172,0.000039,24.040890,0.0005,1.406
10566.00,7.678062,25.05197,0.000039,24.040777,0.0006,1.406
10568.00,7.678560,25.05253,0.000038,24.040866,0.0005,1.406
10570.00,7.678570,25.05206,0.000039,24.040546,0.0006,1.406
10572.00,7.677470,25.05173,0.000039,24.039514,0.0005,1.407
10574.00,7.676610,25.05121,0.000039,24.040179,0.0005,1.406
10576.00,7.677891,25.05194,0.000039,24.041137,0.0006,1.406
10578.00,7.678602,25.05253,0.000037,24.040024,0.0006,1.406
10580.00,7.678656,25.05300,0.000039,24.040555,0.0006,1.405
10582.00,7.678609,25.05276,0.000039,24.040745,0.0005,1.405
10584.00,7.678686,25.05200,0.000038,24.040117,0.0006,1.406
10586.00,7.678119,25.05328,0.000038,24.040470,0.0006,1.406
10588.00,7.678309,25.05235,0.000039,24.040314,0.0005,1.406
10590.00,7.677896,25.05218,0.000039,24.040115,0.0005,1.406
10592.00,7.678798,25.05283,0.000040,24.039839,0.0005,1.406
10594.00,7.678837,25.05292,0.000039,24.040255,0.0005,1.406
10596.00,7.677977,25.05292,0.000039,24.040655,0.0005,1.406
10598.00,7.677486,25.05283,0.000039,24.040619,0.0005,1.406
10600.00,7.677420,25.05356,0.000040,24.041001,0.0006,1.406
10602.00,7.677957,25.05350,0.000039,24.040650,0.0006,1.406
10604.00,7.678195,25.05270,0.000039,24.039704,0.0006,1.406
10606.00,7.678326,25.05315,0.000040,24.039390,0.0006,1.406
10608.00,7.677479,25.05388,0.000038,24.040084,0.0006,1.406
10610.00,7.677237,25.05402,0.000038,24.040155,0.0006,1.407
10612.00,7.676146,25.05387,0.000037,24.040008,0.0005,1.406
10614.00,7.676472,25.05349,0.000036,24.040083,0.0005,1.406
10616.00,7.676966,25.05471,0.000038,24.040210,0.0006,1.406
10618.00,7.677746,25.05494,0.000038,24.039723,0.0006,1.406
10620.00,7.679034,25.05461,0.000039,24.040295,0.0006,1.407
10622.00,7.678993,25.05509,0.000040,24.040265,0.0005,1.406
10624.00,7.678711,25.05540,0.000040,24.039934,0.0005,1.406
10626.00,7.678808,25.05453,0.000039,24.040006,0.0006,1.407
10628.00,7.679588,25.05377,0.000039,24.040450,0.0005,1.407
10630.00,7.679693,25.05397,0.000040,24.040448,0.0005,1.407
10632.00,7.678772,25.05332,0.000039,24.040845,0.0005,1.406
10634.00,7.677827,25.05429,0.000039,24.040417,0.0005,1.406
10636.00,7.677936,25.05468,0.000039,24.040468,0.0005,1.406
10638.00,7.678543,25.05418,0.000040,24.041354,0.0006,1.406
10640.00,7.678667,25.05441,0.000040,24.040612,0.0006,1.406
10642.00,7.678038,25.05271,0.000040,24.040325,0.0005,1.406
10644.00,7.678388,25.05264,0.000039,24.040552,0.0006,1.407
10646.00,7.678416,25.05292,0.000039,24.040512,0.0005,1.407
10648.00,7.678633,25.05319,0.000040,24.040515,0.0006,1.406
10650.00,7.678906,25.05329,0.000039,24.040139,0.0006,1.407
10652.00,7.678837,25.05438,0.000039,24.040570,0.0006,1.407
10654.00,7.678709,25.05465,0.000039,24.040537,0.0005,1.406
10656.00,7.678218,25.05327,0.000039,24.039984,0.0006,1.407
10658.00,7.678070,25.05380,0.000039,24.040135,0.0005,1.406
10660.00,7.678036,25.05452,0.000041,24.041123,0.0006,1.406
10662.00,7.677569,25.05389,0.000040,24.040786,0.0006,1.406
10664.00,7.676958,25.05322,0.000040,24.040308,0.0006,1.406
10666.00,7.678026,25.05291,0.000038,24.040341,0.0006,1.407
10668.00,7.678076,25.05397,0.000039,24.039724,0.0006,1.407
10670.00,7.677252,25.05410,0.000038,24.040075,0.0006,1.407
10672.00,7.677141,25.05418,0.000039,24.040405,0.0005,1.406
10674.00,7.677842,25.05393,0.000039,24.040479,0.0006,1.406
10676.00,7.677781,25.05483,0.000040,24.041172,0.0005,1.406
10678.00,7.677246,25.05406,0.000040,24.040954,0.0005,1.406
10680.00,7.677755,25.05423,0.000040,24.041161,0.0005,1.407
10682.00,7.677712,25.05446,0.000039,24.041023,0.0005,1.407
10684.00,7.678583,25.05440,0.000038,24.040126,0.0006,1.406
10686.00,7.678130,25.05460,0.000040,24.041228,0.0006,1.405
10688.00,7.678423,25.05499,0.000040,24.040179,0.0005,1.406
10690.00,7.678302,25.05446,0.000038,24.040015,0.0005,1.407
10692.00,7.678971,25.05409,0.000038,24.040219,0.0006,1.407
10694.00,7.679265,25.05430,0.000039,24.040821,0.0006,1.407
10696.00,7.679652,25.05444,0.000039,24.040530,0.0006,1.407
10698.00,7.678926,25.05431,0.000039,24.040777,0.0006,1.406
10700.00,7.678565,25.05394,0.000039,24.040875,0.0005,1.406
10702.00,7.678342,25.05367,0.000040,24.040874,0.0005,1.407
10704.00,7.678127,25.05433,0.000038,24.040485,0.0005,1.407
10706.00,7.678179,25.05387,0.000039,24.040637,0.0005,1.407
10708.00,7.678269,25.05424,0.000040,24.040872,0.0005,1.407
10710.00,7.678425,25.05543,0.000039,24.041579,0.0006,1.406
10712.00,7.678255,25.05439,0.000039,24.040897,0.0006,1.406
10714.00,7.678291,25.05386,0.000040,24.040148,0.0006,1.407
10716.00,7.677901,25.05505,0.000039,24.041356,0.0006,1.407
10718.00,7.677840,25.05447,0.000039,24.041528,0.0006,1.407
10720.00,7.678728,25.05425,0.000039,24.040023,0.0006,1.407
10722.00,7.678726,25.05499,0.000040,24.039961,0.0006,1.407
10724.00,7.679897,25.05558,0.000040,24.040805,0.0005,1.406
10726.00,7.679566,25.05556,0.000041,24.041079,0.0005,1.407
10728.00,7.679166,25.05488,0.000039,24.040088,0.0005,1.407
10730.00,7.679854,25.05481,0.000040,24.040774,0.0005,1.407
10732.00,7.679729,25.05421,0.000040,24.040428,0.0006,1.407
10734.00,7.679524,25.05343,0.000039,24.039979,0.0006,1.407
10736.00,7.678435,25.05435,0.000038,24.040121,0.0005,1.406
10738.00,7.677812,25.05357,0.000040,24.040370,0.0006,1.406
10740.00,7.678106,25.05336,0.000040,24.039881,0.0006,1.407
10742.00,7.678032,25.05307,0.000040,24.040710,0.0006,1.407
10744.00,7.678016,25.05350,0.000038,24.040415,0.0005,1.408
10746.00,7.678304,25.05324,0.000037,24.040952,0.0006,1.408
10748.00,7.678897,25.05271,0.000039,24.041166,0.0006,1.407
10750.00,7.678807,25.05316,0.000040,24.040710,0.0006,1.407
10752.00,7.677720,25.05312,0.000040,24.040848,0.0006,1.407
10754.00,7.677689,25.05318,0.000038,24.040710,0.0006,1.408
10756.00,7.678876,25.05462,0.000039,24.041008,0.0006,1.407
10758.00,7.678821,25.05491,0.000038,24.040219,0.0006,1.406
10760.00,7.678662,25.05430,0.000039,24.040679,0.0006,1.407
10762.00,7.679093,25.05507,0.000039,24.040755,0.0006,1.407
10764.00,7.678661,25.05491,0.000039,24.040752,0.0006,1.407
10766.00,7.677962,25.05373,0.000039,24.040910,0.0006,1.408
10768.00,7.677935,25.05405,0.000039,24.040765,0.0006,1.408
10770.00,7.677758,25.05386,0.000038,24.040537,0.0006,1.407
10772.00,7.678198,25.05408,0.000040,24.040028,0.0006,1.406
10774.00,7.677790,25.05419,0.000040,24.040305,0.0006,1.407
10776.00,7.678382,25.05415,0.000040,24.040872,0.0006,1.407
10778.00,7.678928,25.05368,0.000040,24.040546,0.0006,1.408
10780.00,7.679158,25.05327,0.000039,24.041390,0.0005,1.408
10782.00,7.678719,25.05278,0.000038,24.041274,0.0005,1.407
10784.00,7.678971,25.05381,0.000039,24.040334,0.0005,1.407
10786.00,7.679452,25.05447,0.000040,24.040872,0.0006,1.407
10788.00,7.679577,25.05352,0.000040,24.040545,0.0006,1.407
10790.00,7.679660,25.05340,0.000040,24.040710,0.0006,1.408
10792.00,7.679588,25.05387,0.000038,24.041221,0.0005,1.407
10794.00,7.679971,25.05316,0.000040,24.039615,0.0006,1.407
10796.00,7.678903,25.05333,0.000038,24.040234,0.0006,1.407
10798.00,7.678366,25.05338,0.000038,24.040539,0.0006,1.407
10800.00,7.679051,25.05318,0.000039,24.040617,0.0006,1.407
10802.00,7.678763,25.05349,0.000040,24.041274,0.0005,1.408
10804.00,7.678605,25.05356,0.000040,24.040381,0.0005,1.407
@18,12.0000,24.0
10806.00,7.678450,25.05407,0.000040,24.040343,0.0006,1.407
10808.00,7.675523,25.05479,0.000040,24.040537,0.0005,1.407
10810.00,7.668105,25.05451,0.000040,24.041003,0.0006,1.408
10812.00,7.657708,25.05532,0.000041,24.040643,0.0006,1.406
10814.00,7.647062,25.05475,0.000040,24.040632,0.0006,1.406
10816.00,7.638877,25.05480,0.000040,24.040150,0.0006,1.407
10818.00,7.635967,25.05503,0.000039,24.040510,0.0006,1.408
10820.00,7.635909,25.05487,0.000039,24.040910,0.0005,1.409
10822.00,7.637646,25.05468,0.000038,24.040586,0.0006,1.408
10824.00,7.639257,25.05470,0.000038,24.040343,0.0006,1.408
10826.00,7.643102,25.05472,0.000038,24.040921,0.0006,1.408
10828.00,7.646622,25.05457,0.000039,24.040770,0.0006,1.408
10830.00,7.649284,25.05441,0.000039,24.040839,0.0006,1.409
10832.00,7.653084,25.05481,0.000038,24.040283,0.0006,1.409
10834.00,7.659542,25.05520,0.000038,24.041003,0.0006,1.410
10836.00,7.669982,25.05546,0.000038,24.040526,0.0006,1.409
10838.00,7.677885,25.05511,0.000037,24.040606,0.0006,1.409
10840.00,7.679594,25.05597,0.000038,24.040621,0.0006,1.408
10842.00,7.676597,25.05560,0.000039,24.040339,0.0006,1.408
10844.00,7.673167,25.05465,0.000039,24.040194,0.0005,1.408
10846.00,7.667874,25.05491,0.000041,24.040583,0.0006,1.408
10848.00,7.662907,25.05483,0.000041,24.039846,0.0005,1.408
10850.00,7.657914,25.05474,0.000041,24.040441,0.0006,1.408
10852.00,7.652274,25.05551,0.000041,24.040345,0.0005,1.408
10854.00,7.647051,25.05584,0.000041,24.040290,0.0005,1.408
10856.00,7.644315,25.05669,0.000040,24.041201,0.0006,1.407
10858.00,7.643130,25.05677,0.000039,24.041014,0.0006,1.408
10860.00,7.642980,25.05675,0.000040,24.041363,0.0006,1.408
10862.00,7.643643,25.05634,0.000040,24.040699,0.0005,1.407
10864.00,7.645759,25.05590,0.000041,24.040457,0.0006,1.408
10866.00,7.646257,25.05579,0.000040,24.040572,0.0006,1.408
10868.00,7.647115,25.05643,0.000040,24.040577,0.0006,1.408
10870.00,7.649330,25.05732,0.000040,24.040723,0.0006,1.407
10872.00,7.651167,25.05589,0.000041,24.040903,0.0006,1.407
10874.00,7.652648,25.05627,0.000039,24.040843,0.0005,1.408
10876.00,7.655878,25.05600,0.000039,24.039948,0.0005,1.408
10878.00,7.657841,25.05603,0.000040,24.041048,0.0006,1.407
10880.00,7.659707,25.05619,0.000040,24.040817,0.0006,1.408
10882.00,7.661333,25.05603,0.000040,24.040861,0.0006,1.408
10884.00,7.662501,25.05635,0.000039,24.040755,0.0006,1.408
10886.00,7.664611,25.05688,0.000040,24.041199,0.0006,1.408
10888.00,7.667279,25.05723,0.000039,24.040801,0.0006,1.407
10890.00,7.669339,25.05756,0.000040,24.041237,0.0006,1.407
10892.00,7.670799,25.05723,0.000041,24.041015,0.0006,1.407
10894.00,7.671853,25.05786,0.000040,24.040888,0.0006,1.408
10896.00,7.674176,25.05636,0.000040,24.040345,0.0006,1.407
10898.00,7.675003,25.05505,0.000040,24.040928,0.0005,1.407
10900.00,7.675629,25.05610,0.000040,24.041259,0.0006,1.408
10902.00,7.676447,25.05603,0.000039,24.040597,0.0006,1.408
10904.00,7.676805,25.05664,0.000039,24.040070,0.0005,1.408
10906.00,7.677954,25.05594,0.000040,24.041225,0.0006,1.408
10908.00,7.679847,25.05564,0.000039,24.040401,0.0006,1.408
10910.00,7.679908,25.05526,0.000039,24.040225,0.0006,1.407
10912.00,7.680847,25.05548,0.000038,24.040757,0.0006,1.408
10914.00,7.681451,25.05461,0.000038,24.040512,0.0006,1.408
10916.00,7.681203,25.05461,0.000039,24.040179,0.0005,1.409
10918.00,7.680673,25.05481,0.000039,24.041077,0.0005,1.408
10920.00,7.681087,25.05427,0.000040,24.040397,0.0006,1.408
10922.00,7.681100,25.05450,0.000040,24.040523,0.0006,1.408
10924.00,7.680647,25.05523,0.000040,24.040246,0.0005,1.408
10926.00,7.681195,25.05476,0.000040,24.040848,0.0006,1.408
10928.00,7.681243,25.05413,0.000039,24.040632,0.0006,1.408
10930.00,7.681547,25.05458,0.000039,24.040245,0.0006,1.408
10932.00,7.680519,25.05565,0.000038,24.040379,0.0006,1.408
10934.00,7.680249,25.05418,0.000040,24.040274,0.0006,1.408
10936.00,7.681133,25.05435,0.000039,24.039972,0.0006,1.408
10938.00,7.680899,25.05468,0.000038,24.040735,0.0006,1.408
10940.00,7.680465,25.05525,0.000039,24.040101,0.0006,1.408
10942.00,7.680055,25.05623,0.000039,24.040970,0.0006,1.408
10944.00,7.680587,25.05591,0.000039,24.040503,0.0006,1.408
10946.00,7.681179,25.05596,0.000040,24.040181,0.0006,1.408
10948.00,7.680318,25.05575,0.000038,24.039970,0.0006,1.408
10950.00,7.680647,25.05509,0.000040,24.040674,0.0005,1.408
10952.00,7.681453,25.05539,0.000040,24.040950,0.0006,1.408
10954.00,7.681127,25.05496,0.000041,24.040794,0.0005,1.408
10956.00,7.681206,25.05571,0.000040,24.040785,0.0005,1.408
10958.00,7.681016,25.05569,0.000040,24.040125,0.0006,1.408
10960.00,7.680126,25.05586,0.000041,24.040083,0.0005,1.407
10962.00,7.679870,25.05581,0.000040,24.040592,0.0006,1.408
10964.00,7.680221,25.05647,0.000039,24.040708,0.0006,1.409
10966.00,7.680122,25.05652,0.000039,24.041065,0.0006,1.408
10968.00,7.679589,25.05588,0.000040,24.041001,0.0005,1.408
10970.00,7.679728,25.05535,0.000040,24.040052,0.0006,1.409
10972.00,7.679453,25.05555,0.000040,24.040579,0.0005,1.408
10974.00,7.679423,25.05529,0.000040,24.040866,0.0006,1.408
10976.00,7.679465,25.05528,0.000039,24.040212,0.0006,1.408
10978.00,7.678942,25.05493,0.000040,24.040459,0.0006,1.407
10980.00,7.679254,25.05557,0.000041,24.041132,0.0006,1.408
10982.00,7.679057,25.05577,0.000040,24.040474,0.0006,1.409
10984.00,7.678560,25.05646,0.000039,24.040903,0.0006,1.409
10986.00,7.678605,25.05613,0.000038,24.040732,0.0006,1.408
10988.00,7.678252,25.05588,0.000038,24.040479,0.0006,1.409
10990.00,7.678072,25.05577,0.000040,24.040277,0.0006,1.409
10992.00,7.678470,25.05524,0.000040,24.040817,0.0005,1.408
10994.00,7.679251,25.05566,0.000041,24.039652,0.0006,1.408
10996.00,7.678901,25.05655,0.000040,24.040274,0.0006,1.409
10998.00,7.678566,25.05595,0.000039,24.039775,0.0006,1.409
11000.00,7.678678,25.05654,0.000038,24.041137,0.0006,1.409
11002.00,7.679211,25.05588,0.000038,24.040397,0.0006,1.408
11004.00,7.678739,25.05627,0.000038,24.040514,0.0006,1.408
11006.00,7.678743,25.05623,0.000041,24.040759,0.0006,1.409
11008.00,7.678232,25.05655,0.000039,24.040548,0.0006,1.408
11010.00,7.677951,25.05666,0.000040,24.041048,0.0006,1.408
11012.00,7.678316,25.05602,0.000040,24.040428,0.0006,1.408
11014.00,7.678414,25.05672,0.000040,24.040685,0.0006,1.409
11016.00,7.677877,25.05633,0.000039,24.040586,0.0006,1.409
11018.00,7.678617,25.05568,0.000040,24.039974,0.0006,1.409
11020.00,7.678501,25.05538,0.000040,24.040834,0.0006,1.408
11022.00,7.678910,25.05613,0.000040,24.041034,0.0006,1.408
11024.00,7.678749,25.05569,0.000039,24.040086,0.0006,1.409
11026.00,7.677861,25.05634,0.000038,24.041114,0.0006,1.409
11028.00,7.677391,25.05547,0.000039,24.040917,0.0006,1.409
11030.00,7.677777,25.05622,0.000039,24.040286,0.0006,1.408
11032.00,7.678370,25.05618,0.000040,24.040655,0.0006,1.409
11034.00,7.678294,25.05572,0.000039,24.040550,0.0006,1.409
11036.00,7.678095,25.05575,0.000040,24.040701,0.0006,1.408
11038.00,7.678974,25.05625,0.000039,24.041196,0.0006,1.409
11040.00,7.679016,25.05573,0.000039,24.040459,0.0006,1.409
11042.00,7.678882,25.05523,0.000039,24.040668,0.0006,1.409
11044.00,7.678707,25.05572,0.000040,24.040781,0.0005,1.409
11046.00,7.677589,25.05682,0.000039,24.040263,0.0006,1.409
11048.00,7.676850,25.05584,0.000040,24.040423,0.0006,1.409
11050.00,7.677191,25.05700,0.000041,24.040881,0.0006,1.409
11052.00,7.678327,25.05600,0.000040,24.041010,0.0006,1.408
11054.00,7.677293,25.05553,0.000039,24.040201,0.0006,1.409
11056.00,7.676965,25.05440,0.000041,24.040614,0.0006,1.409
11058.00,7.678005,25.05417,0.000042,24.040117,0.0006,1.408
11060.00,7.677739,25.05474,0.000041,24.041015,0.0006,1.408
11062.00,7.677175,25.05543,0.000041,24.040846,0.0006,1.409
11064.00,7.676792,25.05442,0.000038,24.040430,0.0006,1.410
11066.00,7.676463,25.05473,0.000039,24.040908,0.0006,1.409
11068.00,7.677027,25.05409,0.000040,24.040334,0.0006,1.409
11070.00,7.677280,25.05523,0.000040,24.040779,0.0006,1.409
11072.00,7.676813,25.05535,0.000041,24.041372,0.0006,1.409
11074.00,7.676400,25.05452,0.000039,24.040710,0.0005,1.410
11076.00,7.676888,25.05527,0.000039,24.040490,0.0006,1.410
11078.00,7.676851,25.05554,0.000038,24.040941,0.0006,1.409
11080.00,7.677282,25.05608,0.000040,24.041052,0.0006,1.409
11082.00,7.677902,25.05558,0.000039,24.040968,0.0006,1.410
11084.00,7.678081,25.05569,0.000040,24.041148,0.0006,1.409
11086.00,7.678353,25.05561,0.000041,24.040995,0.0006,1.409
11088.00,7.677478,25.05629,0.000040,24.040948,0.0006,1.409
11090.00,7.677728,25.05592,0.000039,24.040188,0.0005,1.409
11092.00,7.677421,25.05636,0.000038,24.040590,0.0005,1.409
11094.00,7.677339,25.05550,0.000039,24.040828,0.0006,1.410
11096.00,7.677240,25.05541,0.000041,24.040245,0.0006,1.409
11098.00,7.677419,25.05583,0.000040,24.040557,0.0005,1.410
11100.00,7.677528,25.05588,0.000040,24.040028,0.0006,1.410
11102.00,7.678966,25.05548,0.000040,24.040485,0.0005,1.409
11104.00,7.678475,25.05536,0.000040,24.039748,0.0006,1.410
11106.00,7.678687,25.05549,0.000039,24.041059,0.0006,1.410
11108.00,7.678904,25.05523,0.000040,24.040572,0.0006,1.409
11110.00,7.678798,25.05630,0.000040,24.040346,0.0006,1.409
11112.00,7.678876,25.05641,0.000040,24.041303,0.0006,1.409
11114.00,7.678518,25.05595,0.000040,24.040246,0.0006,1.410
11116.00,7.679035,25.05574,0.000039,24.039715,0.0006,1.409
11118.00,7.678977,25.05640,0.000039,24.040350,0.0005,1.410
11120.00,7.679134,25.05725,0.000039,24.040968,0.0005,1.410
11122.00,7.678590,25.05765,0.000039,24.040339,0.0006,1.410
11124.00,7.679099,25.05707,0.000040,24.040770,0.0006,1.410
11126.00,7.678993,25.05676,0.000041,24.040737,0.0005,1.409
11128.00,7.678878,25.05665,0.000041,24.039908,0.0005,1.410
11130.00,7.679402,25.05674,0.000041,24.039923,0.0006,1.409
11132.00,7.680044,25.05645,0.000040,24.041097,0.0006,1.410
11134.00,7.679746,25.05612,0.000040,24.041301,0.0005,1.409
11136.00,7.678789,25.05606,0.000040,24.040494,0.0006,1.409
11138.00,7.678882,25.05616,0.000040,24.040150,0.0006,1.409
11140.00,7.679195,25.05681,0.000040,24.040425,0.0005,1.409
11142.00,7.679427,25.05702,0.000040,24.040786,0.0006,1.410
11144.00,7.678424,25.05699,0.000039,24.040012,0.0006,1.409
11146.00,7.677869,25.05711,0.000039,24.041026,0.0005,1.410
11148.00,7.677729,25.05640,0.000040,24.040015,0.0005,1.410
11150.00,7.678316,25.05590,0.000039,24.041008,0.0005,1.410
11152.00,7.678138,25.05595,0.000038,24.040597,0.0006,1.410
11154.00,7.678044,25.05612,0.000038,24.040695,0.0006,1.410
11156.00,7.679098,25.05583,0.000040,24.040292,0.0006,1.410
11158.00,7.679579,25.05561,0.000040,24.039743,0.0006,1.409
11160.00,7.678728,25.05596,0.000040,24.039979,0.0005,1.409
11162.00,7.678996,25.05562,0.000040,24.040321,0.0006,1.410
11164.00,7.678613,25.05529,0.000040,24.040295,0.0006,1.410
11166.00,7.678591,25.05575,0.000041,24.040423,0.0006,1.409
11168.00,7.679163,25.05608,0.000040,24.041074,0.0006,1.410
11170.00,7.679054,25.05527,0.000039,24.040723,0.0006,1.409
11172.00,7.678308,25.05601,0.000040,24.039803,0.0005,1.409
11174.00,7.677882,25.05676,0.000039,24.041166,0.0006,1.410
11176.00,7.677544,25.05724,0.000038,24.040114,0.0005,1.409
11178.00,7.678239,25.05768,0.000039,24.040715,0.0005,1.410
11180.00,7.677936,25.05670,0.000039,24.040197,0.0005,1.409
11182.00,7.677419,25.05707,0.000038,24.039959,0.0005,1.410
11184.00,7.677603,25.05613,0.000039,24.040543,0.0005,1.410
11186.00,7.677109,25.05587,0.000038,24.040275,0.0005,1.410
11188.00,7.677118,25.05603,0.000039,24.040250,0.0005,1.410
11190.00,7.676937,25.05616,0.000041,24.040670,0.0006,1.410
11192.00,7.676407,25.05590,0.000040,24.040483,0.0006,1.410
11194.00,7.677143,25.05542,0.000038,24.040315,0.0005,1.410
11196.00,7.677221,25.05716,0.000038,24.041106,0.0005,1.410
11198.00,7.677263,25.05719,0.000040,24.040917,0.0005,1.410
11200.00,7.676987,25.05636,0.000039,24.040392,0.0006,1.410
11202.00,7.676992,25.05686,0.000040,24.040585,0.0006,1.410
11204.00,7.677099,25.05773,0.000039,24.041279,0.0006,1.410
11206.00,7.677397,25.05665,0.000040,24.039563,0.0006,1.410
11208.00,7.678002,25.05727,0.000040,24.041276,0.0006,1.410
11210.00,7.678323,25.05681,0.000041,24.040466,0.0006,1.410
11212.00,7.677993,25.05551,0.000040,24.040417,0.0006,1.410
11214.00,7.677730,25.05557,0.000039,24.039892,0.0005,1.410
11216.00,7.677974,25.05622,0.000037,24.040775,0.0005,1.411
11218.00,7.677807,25.05747,0.000038,24.039986,0.0006,1.410
11220.00,7.677899,25.05693,0.000039,24.040908,0.0006,1.410
11222.00,7.678604,25.05614,0.000039,24.040272,0.0006,1.410
11224.00,7.678767,25.05699,0.000040,24.040959,0.0006,1.409
11226.00,7.678982,25.05643,0.000041,24.041063,0.0006,1.410
11228.00,7.677981,25.05669,0.000040,24.040835,0.0006,1.410
11230.00,7.677182,25.05757,0.000039,24.039935,0.0006,1.410
11232.00,7.677431,25.05705,0.000038,24.040472,0.0006,1.410
11234.00,7.677740,25.05720,0.000040,24.040619,0.0006,1.410
11236.00,7.677369,25.05753,0.000039,24.040663,0.0006,1.411
11238.00,7.677223,25.05665,0.000040,24.039903,0.0006,1.411
11240.00,7.677040,25.05754,0.000040,24.040266,0.0006,1.410
11242.00,7.677365,25.05789,0.000040,24.041101,0.0006,1.410
11244.00,7.677396,25.05751,0.000038,24.040210,0.0005,1.411
11246.00,7.677879,25.05694,0.000038,24.040205,0.0006,1.410
11248.00,7.677938,25.05666,0.000038,24.040823,0.0006,1.410
11250.00,7.677818,25.05506,0.000039,24.040643,0.0006,1.411
11252.00,7.677956,25.05511,0.000039,24.041017,0.0005,1.410
11254.00,7.678054,25.05552,0.000040,24.040823,0.0005,1.410
11256.00,7.677045,25.05536,0.000039,24.040750,0.0006,1.410
11258.00,7.676972,25.05515,0.000039,24.040861,0.0006,1.411
11260.00,7.678139,25.05537,0.000039,24.041045,0.0006,1.410
11262.00,7.678395,25.05578,0.000040,24.040594,0.0006,1.410
11264.00,7.679230,25.05649,0.000038,24.040372,0.0006,1.411
11266.00,7.678851,25.05677,0.000039,24.040781,0.0006,1.411
11268.00,7.678459,25.05706,0.000040,24.040488,0.0006,1.411
11270.00,7.678931,25.05657,0.000039,24.040461,0.0006,1.410
11272.00,7.678107,25.05631,0.000040,24.040132,0.0006,1.410
11274.00,7.677825,25.05673,0.000039,24.040292,0.0006,1.411
11276.00,7.677156,25.05709,0.000039,24.041086,0.0006,1.410
11278.00,7.676820,25.05739,0.000040,24.040854,0.0006,1.410
11280.00,7.676669,25.05662,0.000040,24.040421,0.0006,1.411
11282.00,7.676445,25.05662,0.000041,24.040477,0.0006,1.410
11284.00,7.676614,25.05574,0.000039,24.041343,0.0006,1.411
11286.00,7.675526,25.05648,0.000039,24.041499,0.0006,1.411
11288.00,7.675729,25.05629,0.000039,24.040688,0.0006,1.411
11290.00,7.676951,25.05574,0.000039,24.041212,0.0006,1.410
11292.00,7.677387,25.05574,0.000040,24.041317,0.0005,1.411
11294.00,7.677767,25.05621,0.000041,24.040788,0.0006,1.411
11296.00,7.678108,25.05597,0.000040,24.039784,0.0006,1.411
11298.00,7.678771,25.05755,0.000040,24.040892,0.0006,1.411
11300.00,7.678045,25.05637,0.000040,24.041170,0.0006,1.411
11302.00,7.676817,25.05575,0.000039,24.040032,0.0006,1.412
11304.00,7.676841,25.05582,0.000039,24.040230,0.0005,1.411
11306.00,7.676397,25.05616,0.000040,24.040992,0.0006,1.410
11308.00,7.676218,25.05599,0.000040,24.040325,0.0006,1.411
11310.00,7.676018,25.05660,0.000039,24.040895,0.0006,1.411
11312.00,7.675452,25.05600,0.000039,24.041330,0.0006,1.411
11314.00,7.676234,25.05598,0.000041,24.040297,0.0005,1.411
11316.00,7.676548,25.05525,0.000039,24.040855,0.0006,1.411
11318.00,7.677014,25.05553,0.000039,24.041223,0.0006,1.411
11320.00,7.677056,25.05595,0.000041,24.041106,0.0005,1.411
11322.00,7.676508,25.05591,0.000041,24.040423,0.0006,1.411
11324.00,7.676451,25.05615,0.000041,24.040528,0.0006,1.411
11326.00,7.677478,25.05633,0.000040,24.040690,0.0006,1.411
11328.00,7.678414,25.05607,0.000039,24.040370,0.0006,1.411
11330.00,7.678744,25.05632,0.000040,24.041237,0.0006,1.411
11332.00,7.678668,25.05611,0.000040,24.040845,0.0005,1.411
11334.00,7.677587,25.05511,0.000041,24.040939,0.0005,1.411
11336.00,7.677996,25.05471,0.000040,24.040957,0.0005,1.411
11338.00,7.678282,25.05527,0.000039,24.040383,0.0006,1.411
11340.00,7.678009,25.05465,0.000039,24.040234,0.0006,1.411
11342.00,7.677499,25.05445,0.000038,24.040697,0.0006,1.411
11344.00,7.677886,25.05500,0.000040,24.040721,0.0005,1.411
11346.00,7.677672,25.05524,0.000039,24.040412,0.0006,1.411
11348.00,7.677234,25.05581,0.000039,24.041768,0.0006,1.411
11350.00,7.677895,25.05621,0.000040,24.040881,0.0006,1.411
11352.00,7.678172,25.05636,0.000041,24.040312,0.0006,1.410
11354.00,7.677999,25.05635,0.000041,24.040243,0.0006,1.408
11356.00,7.677459,25.05640,0.000041,24.040535,0.0006,1.412
11358.00,7.676698,25.05733,0.000039,24.040779,0.0006,1.412
11360.00,7.676420,25.05638,0.000039,24.040955,0.0005,1.411
11362.00,7.676618,25.05624,0.000039,24.040928,0.0006,1.411
11364.00,7.676244,25.05660,0.000039,24.040459,0.0006,1.411
11366.00,7.676390,25.05637,0.000038,24.040650,0.0006,1.411
11368.00,7.676415,25.05577,0.000039,24.041090,0.0005,1.411
11370.00,7.676609,25.05513,0.000040,24.040341,0.0006,1.411
11372.00,7.677642,25.05581,0.000041,24.040619,0.0006,1.411
11374.00,7.677561,25.05628,0.000039,24.040410,0.0006,1.412
11376.00,7.677036,25.05623,0.000039,24.040605,0.0006,1.412
11378.00,7.677668,25.05710,0.000039,24.041237,0.0005,1.411
11380.00,7.678617,25.05613,0.000039,24.040854,0.0006,1.411
11382.00,7.678687,25.05686,0.000040,24.040352,0.0006,1.411
11384.00,7.678739,25.05721,0.000040,24.040570,0.0005,1.411
11386.00,7.677155,25.05833,0.000040,24.041115,0.0006,1.411
11388.00,7.676419,25.05923,0.000040,24.040406,0.0006,1.412
11390.00,7.676885,25.05828,0.000040,24.040988,0.0005,1.412
11392.00,7.677002,25.05874,0.000039,24.040739,0.0006,1.411
11394.00,7.677234,25.05917,0.000040,24.040695,0.0006,1.411
11396.00,7.677379,25.05808,0.000038,24.040417,0.0006,1.411
11398.00,7.677176,25.05763,0.000040,24.040314,0.0006,1.412
11400.00,7.677262,25.05893,0.000039,24.040461,0.0006,1.411
11402.00,7.677592,25.05837,0.000039,24.040717,0.0006,1.411
11404.00,7.677889,25.05928,0.000040,24.040395,0.0006,1.412
@19,12.0000,24.0
11406.00,7.676351,25.05862,0.000040,24.040497,0.0006,1.411
11408.00,7.674020,25.05943,0.000040,24.040755,0.0006,1.413
11410.00,7.667329,25.05918,0.000039,24.040570,0.0006,1.411
11412.00,7.656918,25.05908,0.000040,24.040574,0.0006,1.410
11414.00,7.645810,25.05949,0.000040,24.040425,0.0006,1.410
11416.00,7.637299,25.05921,0.000040,24.040455,0.0006,1.411
11418.00,7.633479,25.05879,0.000041,24.040754,0.0006,1.412
11420.00,7.634385,25.05751,0.000039,24.040503,0.0006,1.412
11422.00,7.636468,25.05714,0.000038,24.040459,0.0006,1.412
11424.00,7.638434,25.05800,0.000040,24.040415,0.0006,1.412
11426.00,7.641613,25.05744,0.000039,24.040748,0.0006,1.413
11428.00,7.644852,25.05817,0.000039,24.041566,0.0006,1.413
11430.00,7.647527,25.05804,0.000039,24.040879,0.0005,1.412
11432.00,7.651936,25.05772,0.000039,24.039955,0.0006,1.413
11434.00,7.660043,25.05748,0.000038,24.040819,0.0005,1.414
11436.00,7.670353,25.05702,0.000039,24.040548,0.0006,1.413
11438.00,7.678901,25.05821,0.000038,24.040506,0.0006,1.413
11440.00,7.682043,25.05825,0.000038,24.040254,0.0005,1.412
11442.00,7.680705,25.05715,0.000039,24.041425,0.0006,1.413
11444.00,7.676630,25.05763,0.000039,24.040117,0.0005,1.413
11446.00,7.671624,25.05854,0.000040,24.040772,0.0006,1.412
11448.00,7.666540,25.05918,0.000039,24.041121,0.0005,1.411
11450.00,7.660190,25.05905,0.000039,24.040585,0.0005,1.412
11452.00,7.654757,25.05794,0.000039,24.040026,0.0005,1.412
11454.00,7.650052,25.05804,0.000040,24.041139,0.0005,1.411
11456.00,7.645788,25.05791,0.000041,24.040945,0.0006,1.412
11458.00,7.644492,25.05818,0.000040,24.039592,0.0006,1.412
11460.00,7.644507,25.05890,0.000039,24.040728,0.0006,1.412
11462.00,7.644821,25.05885,0.000040,24.040506,0.0006,1.413
11464.00,7.645573,25.05873,0.000039,24.039574,0.0006,1.412
11466.00,7.647141,25.05864,0.000039,24.040317,0.0006,1.412
11468.00,7.648640,25.05835,0.000041,24.040239,0.0006,1.412
11470.00,7.649799,25.05790,0.000040,24.040363,0.0006,1.412
11472.00,7.651852,25.05812,0.000040,24.039808,0.0006,1.412
11474.00,7.654502,25.05803,0.000041,24.040141,0.0006,1.411
11476.00,7.656214,25.05821,0.000039,24.040001,0.0005,1.412
11478.00,7.657506,25.05838,0.000039,24.040666,0.0005,1.412
11480.00,7.659034,25.05851,0.000040,24.039855,0.0006,1.411
11482.00,7.661156,25.05778,0.000040,24.040194,0.0005,1.412
11484.00,7.662771,25.05768,0.000040,24.040755,0.0005,1.412
11486.00,7.665218,25.05721,0.000040,24.040845,0.0006,1.411
11488.00,7.666678,25.05599,0.000040,24.040201,0.0005,1.412
11490.00,7.668281,25.05611,0.000041,24.040443,0.0005,1.412
11492.00,7.670497,25.05657,0.000041,24.040103,0.0006,1.412
11494.00,7.671788,25.05663,0.000039,24.040781,0.0006,1.412
11496.00,7.672396,25.05643,0.000039,24.041174,0.0006,1.412
11498.00,7.673647,25.05588,0.000039,24.040130,0.0005,1.412
11500.00,7.674562,25.05584,0.000040,24.041296,0.0006,1.412
11502.00,7.675317,25.05477,0.000039,24.040670,0.0006,1.412
11504.00,7.676449,25.05574,0.000039,24.040475,0.0006,1.412
11506.00,7.676708,25.05551,0.000042,24.041386,0.0006,1.412
11508.00,7.677303,25.05569,0.000040,24.040472,0.0006,1.412
11510.00,7.677958,25.05541,0.000038,24.040314,0.0006,1.413
11512.00,7.677904,25.05599,0.000040,24.040910,0.0006,1.412
11514.00,7.677926,25.05732,0.000041,24.040546,0.0006,1.413
11516.00,7.678299,25.05739,0.000040,24.041619,0.0006,1.413
11518.00,7.678979,25.05667,0.000039,24.040152,0.0006,1.412
11520.00,7.679845,25.05682,0.000039,24.041265,0.0006,1.412
11522.00,7.679523,25.05627,0.000040,24.041006,0.0006,1.412
11524.00,7.680710,25.05562,0.000039,24.039852,0.0006,1.412
11526.00,7.680019,25.05482,0.000040,24.040223,0.0006,1.412
11528.00,7.679552,25.05546,0.000039,24.040883,0.0006,1.412
11530.00,7.679635,25.05648,0.000040,24.039946,0.0006,1.413
11532.00,7.680070,25.05661,0.000039,24.040881,0.0006,1.413
11534.00,7.680185,25.05697,0.000039,24.040543,0.0005,1.413
11536.00,7.680337,25.05635,0.000040,24.040881,0.0006,1.412
11538.00,7.680650,25.05705,0.000042,24.040645,0.0005,1.412
11540.00,7.680708,25.05731,0.000041,24.041121,0.0005,1.411
11542.00,7.680427,25.05691,0.000039,24.040388,0.0006,1.412
11544.00,7.680019,25.05762,0.000040,24.041055,0.0006,1.413
11546.00,7.680034,25.05790,0.000040,24.040775,0.0005,1.413
11548.00,7.679236,25.05722,0.000039,24.040175,0.0005,1.413
11550.00,7.679462,25.05668,0.000039,24.039826,0.0006,1.413
11552.00,7.679008,25.05709,0.000039,24.040214,0.0006,1.412
11554.00,7.678438,25.05628,0.000040,24.040190,0.0006,1.412
11556.00,7.679092,25.05660,0.000040,24.041363,0.0006,1.413
11558.00,7.679522,25.05790,0.000041,24.041168,0.0005,1.412
11560.00,7.678888,25.05695,0.000040,24.041134,0.0005,1.413
11562.00,7.678701,25.05658,0.000040,24.040570,0.0006,1.413
11564.00,7.678343,25.05649,0.000039,24.040974,0.0006,1.412
11566.00,7.677681,25.05689,0.000040,24.040659,0.0006,1.413
11568.00,7.678208,25.05681,0.000040,24.041070,0.0006,1.413
11570.00,7.678923,25.05757,0.000039,24.041272,0.0006,1.413
11572.00,7.679301,25.05710,0.000039,24.040386,0.0006,1.412
11574.00,7.678642,25.05617,0.000040,24.041055,0.0006,1.413
11576.00,7.677121,25.05599,0.000038,24.039881,0.0006,1.413
11578.00,7.676669,25.05666,0.000040,24.040217,0.0006,1.413
11580.00,7.677154,25.05586,0.000039,24.040866,0.0006,1.413
11582.00,7.677092,25.05532,0.000039,24.040172,0.0006,1.413
11584.00,7.677237,25.05528,0.000040,24.040974,0.0006,1.413
11586.00,7.677879,25.05552,0.000039,24.040534,0.0006,1.413
11588.00,7.678055,25.05572,0.000039,24.040105,0.0005,1.413
11590.00,7.678254,25.05660,0.000040,24.040474,0.0005,1.413
11592.00,7.677964,25.05646,0.000041,24.040554,0.0006,1.413
11594.00,7.677878,25.05684,0.000040,24.040710,0.0006,1.413
11596.00,7.678062,25.05721,0.000040,24.041277,0.0005,1.413
11598.00,7.677713,25.05678,0.000041,24.040439,0.0006,1.413
11600.00,7.677241,25.05670,0.000039,24.040170,0.0006,1.413
11602.00,7.677682,25.05710,0.000040,24.040414,0.0006,1.413
11604.00,7.677298,25.05615,0.000040,24.040885,0.0006,1.413
11606.00,7.676811,25.05633,0.000037,24.039668,0.0006,1.413
11608.00,7.677296,25.05680,0.000039,24.040306,0.0005,1.413
11610.00,7.677588,25.05633,0.000040,24.040799,0.0005,1.413
11612.00,7.677156,25.05676,0.000040,24.041034,0.0005,1.413
11614.00,7.677296,25.05694,0.000039,24.041337,0.0006,1.413
11616.00,7.677494,25.05823,0.000039,24.040205,0.0006,1.413
11618.00,7.677580,25.05666,0.000039,24.040419,0.0006,1.413
11620.00,7.677379,25.05581,0.000040,24.040703,0.0005,1.413
11622.00,7.677334,25.05732,0.000040,24.039723,0.0006,1.413
11624.00,7.677896,25.05760,0.000039,24.040346,0.0006,1.413
11626.00,7.677384,25.05715,0.000040,24.040768,0.0006,1.413
11628.00,7.677364,25.05650,0.000041,24.041348,0.0006,1.413
11630.00,7.677420,25.05664,0.000040,24.041141,0.0006,1.413
11632.00,7.676121,25.05557,0.000039,24.040345,0.0006,1.413
11634.00,7.675451,25.05569,0.000040,24.039872,0.0006,1.414
11636.00,7.675251,25.05557,0.000039,24.040934,0.0006,1.413
11638.00,7.674874,25.05657,0.000041,24.041075,0.0005,1.414
11640.00,7.675105,25.05617,0.000039,24.040483,0.0006,1.413
11642.00,7.675588,25.05574,0.000039,24.040814,0.0006,1.414
11644.00,7.675426,25.05513,0.000038,24.040443,0.0005,1.414
11646.00,7.674889,25.05565,0.000039,24.040625,0.0005,1.414
11648.00,7.675150,25.05663,0.000040,24.040446,0.0006,1.413
11650.00,7.674713,25.05656,0.000039,24.040850,0.0006,1.413
11652.00,7.675665,25.05585,0.000039,24.040561,0.0006,1.413
11654.00,7.676332,25.05614,0.000040,24.040837,0.0006,1.413
11656.00,7.676334,25.05488,0.000040,24.041045,0.0006,1.414
11658.00,7.676458,25.05542,0.000040,24.040286,0.0006,1.414
11660.00,7.675747,25.05500,0.000039,24.040779,0.0006,1.414
11662.00,7.676126,25.05486,0.000040,24.040937,0.0006,1.414
11664.00,7.676783,25.05577,0.000039,24.041205,0.0006,1.414
11666.00,7.676854,25.05582,0.000038,24.040277,0.0006,1.414
11668.00,7.677137,25.05589,0.000039,24.040035,0.0006,1.413
11670.00,7.676922,25.05523,0.000040,24.040023,0.0006,1.413
11672.00,7.677098,25.05529,0.000042,24.040586,0.0006,1.413
11674.00,7.677483,25.05528,0.000041,24.040084,0.0006,1.413
11676.00,7.677901,25.05443,0.000041,24.041097,0.0006,1.414
11678.00,7.679017,25.05487,0.000039,24.040901,0.0005,1.414
11680.00,7.679449,25.05507,0.000040,24.041359,0.0005,1.414
11682.00,7.679629,25.05498,0.000040,24.041448,0.0006,1.413
11684.00,7.679357,25.05479,0.000040,24.040754,0.0006,1.414
11686.00,7.679002,25.05586,0.000039,24.041072,0.0006,1.414
11688.00,7.679130,25.05647,0.000039,24.040194,0.0006,1.414
11690.00,7.678367,25.05637,0.000040,24.041086,0.0006,1.414
11692.00,7.677698,25.05639,0.000039,24.040597,0.0006,1.414
11694.00,7.677961,25.05612,0.000040,24.040803,0.0006,1.413
11696.00,7.677660,25.05615,0.000039,24.040354,0.0006,1.414
11698.00,7.677427,25.05648,0.000040,24.040745,0.0006,1.413
11700.00,7.676789,25.05671,0.000040,24.040383,0.0006,1.414
11702.00,7.676005,25.05606,0.000038,24.040888,0.0006,1.414
11704.00,7.675753,25.05566,0.000039,24.040359,0.0006,1.414
11706.00,7.676318,25.05697,0.000039,24.040654,0.0005,1.414
11708.00,7.676482,25.05649,0.000039,24.040319,0.0005,1.414
11710.00,7.677286,25.05722,0.000041,24.040235,0.0006,1.414
11712.00,7.678216,25.05638,0.000040,24.040199,0.0006,1.414
11714.00,7.678030,25.05671,0.000040,24.040495,0.0006,1.414
11716.00,7.676969,25.05730,0.000040,24.040715,0.0006,1.414
11718.00,7.677025,25.05720,0.000040,24.040299,0.0005,1.414
11720.00,7.676069,25.05624,0.000039,24.040159,0.0006,1.414
11722.00,7.676019,25.05642,0.000039,24.040217,0.0006,1.414
11724.00,7.676341,25.05602,0.000039,24.040170,0.0006,1.414
11726.00,7.677056,25.05606,0.000040,24.040743,0.0006,1.414
11728.00,7.677036,25.05629,0.000040,24.040628,0.0006,1.414
11730.00,7.676431,25.05707,0.000040,24.040921,0.0006,1.414
11732.00,7.674973,25.05750,0.000041,24.040423,0.0006,1.413
11734.00,7.674891,25.05578,0.000039,24.039335,0.0006,1.414
11736.00,7.674164,25.05639,0.000038,24.040641,0.0006,1.414
11738.00,7.673790,25.05514,0.000039,24.040083,0.0006,1.415
11740.00,7.674122,25.05521,0.000039,24.040165,0.0006,1.414
11742.00,7.673955,25.05655,0.000039,24.040401,0.0006,1.414
11744.00,7.673730,25.05680,0.000040,24.040554,0.0006,1.414
11746.00,7.673334,25.05709,0.000040,24.040435,0.0006,1.414
11748.00,7.672811,25.05688,0.000040,24.040737,0.0006,1.414
11750.00,7.672736,25.05695,0.000038,24.040379,0.0006,1.415
11752.00,7.673136,25.05671,0.000040,24.039797,0.0006,1.414
11754.00,7.673746,25.05648,0.000041,24.040848,0.0006,1.414
11756.00,7.674295,25.05625,0.000041,24.040081,0.0006,1.414
11758.00,7.674585,25.05687,0.000040,24.040228,0.0005,1.414
11760.00,7.675194,25.05710,0.000041,24.040374,0.0006,1.414
11762.00,7.676029,25.05763,0.000040,24.040825,0.0006,1.414
11764.00,7.676685,25.05771,0.000040,24.040206,0.0006,1.414
11766.00,7.676826,25.05735,0.000040,24.040923,0.0006,1.414
11768.00,7.676851,25.05722,0.000040,24.040954,0.0006,1.413
11770.00,7.676254,25.05751,0.000041,24.040192,0.0006,1.414
11772.00,7.675834,25.05661,0.000041,24.040694,0.0006,1.413
11774.00,7.675973,25.05623,0.000042,24.040335,0.0006,1.414
11776.00,7.676268,25.05691,0.000041,24.041230,0.0006,1.414
11778.00,7.676193,25.05664,0.000040,24.040425,0.0006,1.414
11780.00,7.676228,25.05701,0.000040,24.041379,0.0005,1.414
11782.00,7.676171,25.05717,0.000039,24.040625,0.0006,1.414
11784.00,7.675907,25.05753,0.000040,24.040852,0.0006,1.414
11786.00,7.676130,25.05773,0.000040,24.040850,0.0006,1.414
11788.00,7.675758,25.05721,0.000041,24.040479,0.0005,1.414
11790.00,7.675291,25.05732,0.000042,24.040526,0.0006,1.414
11792.00,7.675901,25.05750,0.000041,24.041408,0.0006,1.414
11794.00,7.676016,25.05699,0.000040,24.040932,0.0006,1.414
11796.00,7.675594,25.05633,0.000040,24.040606,0.0006,1.413
11798.00,7.675325,25.05613,0.000041,24.041237,0.0006,1.413
11800.00,7.675013,25.05634,0.000041,24.040392,0.0006,1.414
11802.00,7.676296,25.05525,0.000041,24.040545,0.0006,1.414
11804.00,7.677525,25.05643,0.000038,24.039815,0.0006,1.414
11806.00,7.677562,25.05624,0.000040,24.040768,0.0006,1.414
11808.00,7.677163,25.05619,0.000042,24.041061,0.0006,1.414
11810.00,7.676912,25.05642,0.000041,24.041192,0.0005,1.414
11812.00,7.676463,25.05686,0.000041,24.041201,0.0006,1.413
11814.00,7.676875,25.05627,0.000040,24.040597,0.0006,1.413
11816.00,7.676322,25.05689,0.000040,24.041314,0.0006,1.414
11818.00,7.676485,25.05674,0.000040,24.040581,0.0006,1.414
11820.00,7.677325,25.05664,0.000040,24.040032,0.0006,1.414
11822.00,7.676937,25.05590,0.000040,24.040181,0.0006,1.414
11824.00,7.676625,25.05521,0.000040,24.040835,0.0006,1.414
11826.00,7.677236,25.05678,0.000039,24.040641,0.0006,1.414
11828.00,7.676956,25.05643,0.000040,24.040485,0.0006,1.414
11830.00,7.676903,25.05707,0.000040,24.040421,0.0006,1.414
11832.00,7.676592,25.05708,0.000040,24.041383,0.0006,1.414
11834.00,7.676766,25.05650,0.000041,24.040945,0.0005,1.414
11836.00,7.676181,25.05554,0.000040,24.040132,0.0006,1.414
11838.00,7.675520,25.05542,0.000040,24.040394,0.0006,1.414
11840.00,7.675736,25.05499,0.000039,24.041556,0.0006,1.414
11842.00,7.676813,25.05559,0.000041,24.041359,0.0006,1.414
11844.00,7.676830,25.05583,0.000039,24.041205,0.0006,1.414
11846.00,7.676745,25.05531,0.000039,24.040634,0.0006,1.414
11848.00,7.676616,25.05587,0.000039,24.040863,0.0006,1.414
11850.00,7.675906,25.05602,0.000040,24.040434,0.0006,1.414
11852.00,7.676022,25.05571,0.000040,24.040825,0.0006,1.414
11854.00,7.676875,25.05574,0.000041,24.040326,0.0006,1.414
11856.00,7.675866,25.05562,0.000041,24.040166,0.0006,1.414
11858.00,7.675965,25.05561,0.000040,24.041088,0.0006,1.414
11860.00,7.676467,25.05592,0.000040,24.040819,0.0006,1.414
11862.00,7.676386,25.05461,0.000040,24.040781,0.0006,1.414
11864.00,7.675923,25.05583,0.000040,24.040044,0.0006,1.415
11866.00,7.676582,25.05697,0.000038,24.040401,0.0005,1.415
11868.00,7.676923,25.05662,0.000039,24.040546,0.0006,1.414
11870.00,7.677307,25.05624,0.000039,24.040708,0.0006,1.414
11872.00,7.677153,25.05693,0.000040,24.040555,0.0006,1.414
11874.00,7.676171,25.05714,0.000040,24.040165,0.0006,1.414
11876.00,7.675612,25.05701,0.000040,24.040817,0.0006,1.414
11878.00,7.674892,25.05674,0.000039,24.040879,0.0006,1.415
11880.00,7.675095,25.05673,0.000041,24.040321,0.0006,1.415
11882.00,7.675265,25.05699,0.000040,24.040212,0.0005,1.415
11884.00,7.675652,25.05663,0.000040,24.040746,0.0006,1.414
11886.00,7.676228,25.05652,0.000041,24.040708,0.0006,1.415
11888.00,7.675415,25.05640,0.000039,24.040443,0.0006,1.415
11890.00,7.675720,25.05762,0.000039,24.040097,0.0006,1.414
11892.00,7.675838,25.05781,0.000040,24.040335,0.0006,1.414
11894.00,7.676494,25.05710,0.000040,24.040823,0.0006,1.414
11896.00,7.676481,25.05720,0.000039,24.040521,0.0005,1.414
11898.00,7.676237,25.05792,0.000041,24.041312,0.0006,1.414
11900.00,7.675333,25.05769,0.000040,24.040759,0.0006,1.414
11902.00,7.674385,25.05693,0.000040,24.041283,0.0005,1.414
11904.00,7.675340,25.05612,0.000039,24.041586,0.0006,1.414
11906.00,7.675428,25.05633,0.000040,24.041206,0.0006,1.415
11908.00,7.675433,25.05656,0.000040,24.040863,0.0006,1.414
11910.00,7.675786,25.05718,0.000040,24.040948,0.0006,1.414
11912.00,7.675138,25.05734,0.000040,24.040605,0.0005,1.414
11914.00,7.676212,25.05713,0.000040,24.040855,0.0006,1.414
11916.00,7.677047,25.05697,0.000039,24.040943,0.0006,1.415
11918.00,7.676104,25.05694,0.000041,24.040819,0.0006,1.415
11920.00,7.676040,25.05727,0.000041,24.041290,0.0006,1.414
11922.00,7.675609,25.05629,0.000040,24.040381,0.0006,1.415
11924.00,7.676147,25.05647,0.000039,24.039757,0.0006,1.414
11926.00,7.676303,25.05761,0.000041,24.040825,0.0006,1.414
11928.00,7.676150,25.05749,0.000040,24.041252,0.0006,1.415
11930.00,7.675324,25.05762,0.000041,24.042259,0.0006,1.414
11932.00,7.674861,25.05726,0.000041,24.041121,0.0006,1.414
11934.00,7.674441,25.05797,0.000041,24.040879,0.0006,1.414
11936.00,7.674621,25.05759,0.000040,24.040995,0.0005,1.414
11938.00,7.674660,25.05698,0.000040,24.040235,0.0006,1.414
11940.00,7.675822,25.05682,0.000039,24.041050,0.0006,1.414
11942.00,7.676545,25.05681,0.000039,24.040734,0.0006,1.415
11944.00,7.676460,25.05682,0.000040,24.040710,0.0006,1.415
11946.00,7.676060,25.05698,0.000039,24.041163,0.0006,1.414
11948.00,7.675886,25.05742,0.000040,24.040872,0.0005,1.414
11950.00,7.675273,25.05747,0.000040,24.040024,0.0006,1.415
11952.00,7.676092,25.05812,0.000039,24.040226,0.0006,1.414
11954.00,7.677148,25.05816,0.000039,24.040506,0.0006,1.414
11956.00,7.677131,25.05866,0.000039,24.040825,0.0006,1.414
11958.00,7.676395,25.05868,0.000039,24.041299,0.0006,1.415
11960.00,7.676967,25.05817,0.000040,24.040915,0.0006,1.415
11962.00,7.676251,25.05761,0.000039,24.040415,0.0006,1.414
11964.00,7.676693,25.05867,0.000039,24.040350,0.0006,1.415
11966.00,7.676599,25.05889,0.000039,24.040281,0.0006,1.415
11968.00,7.676623,25.05804,0.000039,24.040943,0.0006,1.414
11970.00,7.676729,25.05806,0.000039,24.040925,0.0006,1.414
11972.00,7.676015,25.05898,0.000040,24.040572,0.0006,1.415
11974.00,7.676146,25.05881,0.000040,24.040865,0.0006,1.414
11976.00,7.675882,25.05863,0.000040,24.040408,0.0006,1.415
11978.00,7.676040,25.05846,0.000039,24.040521,0.0005,1.414
11980.00,7.676897,25.05812,0.000040,24.040588,0.0006,1.414
11982.00,7.676264,25.05849,0.000040,24.041035,0.0005,1.415
11984.00,7.675929,25.05757,0.000040,24.040870,0.0005,1.414
11986.00,7.676252,25.05639,0.000038,24.039952,0.0006,1.414
11988.00,7.675989,25.05816,0.000039,24.040626,0.0005,1.415
11990.00,7.675625,25.05691,0.000040,24.040554,0.0005,1.415
11992.00,7.675623,25.05687,0.000039,24.039986,0.0005,1.415
11994.00,7.675510,25.05633,0.000040,24.039772,0.0006,1.414
11996.00,7.675784,25.05781,0.000040,24.040343,0.0006,1.414
11998.00,7.676885,25.05743,0.000040,24.040679,0.0006,1.414
12000.00,7.677718,25.05713,0.000040,24.040955,0.0006,1.415
12002.00,7.677310,25.05752,0.000039,24.040494,0.0006,1.415
12004.00,7.677104,25.05787,0.000041,24.040466,0.0005,1.415
@20,12.0000,24.0
12006.00,7.676578,25.05762,0.000040,24.041186,0.0006,1.414
12008.00,7.675371,25.05762,0.000039,24.040217,0.0006,1.414
12010.00,7.668076,25.05711,0.000042,24.040372,0.0006,1.414
12012.00,7.657245,25.05808,0.000042,24.039846,0.0006,1.414
12014.00,7.645539,25.05724,0.000041,24.040106,0.0006,1.414
12016.00,7.637700,25.05742,0.000042,24.040995,0.0006,1.414
12018.00,7.635237,25.05748,0.000040,24.040975,0.0006,1.415
12020.00,7.636329,25.05697,0.000039,24.041074,0.0005,1.415
12022.00,7.638604,25.05655,0.000040,24.041259,0.0005,1.415
12024.00,7.640899,25.05603,0.000039,24.040755,0.0005,1.415
12026.00,7.644034,25.05647,0.000038,24.040072,0.0005,1.416
12028.00,7.645873,25.05668,0.000039,24.040503,0.0006,1.416
12030.00,7.647596,25.05643,0.000038,24.040770,0.0005,1.415
12032.00,7.652144,25.05682,0.000038,24.040459,0.0005,1.416
12034.00,7.660735,25.05679,0.000039,24.040654,0.0006,1.416
12036.00,7.670492,25.05624,0.000038,24.039955,0.0005,1.416
12038.00,7.679568,25.05682,0.000039,24.040781,0.0006,1.416
12040.00,7.683028,25.05767,0.000040,24.040808,0.0006,1.415
12042.00,7.681709,25.05692,0.000040,24.040465,0.0005,1.415
12044.00,7.676853,25.05643,0.000040,24.040279,0.0006,1.415
12046.00,7.671209,25.05666,0.000039,24.039768,0.0006,1.415
12048.00,7.665528,25.05687,0.000040,24.040988,0.0006,1.415
12050.00,7.660071,25.05701,0.000039,24.041377,0.0006,1.415
12052.00,7.654255,25.05670,0.000040,24.040466,0.0006,1.415
12054.00,7.650256,25.05739,0.000039,24.039937,0.0005,1.415
12056.00,7.646692,25.05733,0.000039,24.040361,0.0006,1.415
12058.00,7.644053,25.05837,0.000040,24.041239,0.0006,1.414
12060.00,7.643700,25.05763,0.000041,24.040594,0.0006,1.414
12062.00,7.644314,25.05725,0.000040,24.040563,0.0005,1.415
12064.00,7.644122,25.05804,0.000040,24.040272,0.0006,1.415
12066.00,7.645340,25.05817,0.000040,24.040143,0.0006,1.415
12068.00,7.646663,25.05743,0.000039,24.040699,0.0006,1.415
12070.00,7.647945,25.05736,0.000040,24.040870,0.0006,1.414
12072.00,7.649506,25.05807,0.000039,24.040463,0.0006,1.414
12074.00,7.651459,25.05770,0.000040,24.040486,0.0005,1.414
12076.00,7.653514,25.05930,0.000040,24.040286,0.0006,1.414
12078.00,7.655007,25.05833,0.000041,24.040761,0.0005,1.414
12080.00,7.656287,25.05791,0.000041,24.040972,0.0006,1.414
12082.00,7.657963,25.05734,0.000040,24.041334,0.0005,1.414
12084.00,7.659819,25.05761,0.000040,24.040968,0.0005,1.415
12086.00,7.660957,25.05821,0.000038,24.041399,0.0006,1.415
12088.00,7.663844,25.05789,0.000039,24.040932,0.0005,1.415
12090.00,7.665241,25.05817,0.000040,24.040692,0.0006,1.413
12092.00,7.666497,25.05802,0.000041,24.041086,0.0006,1.414
12094.00,7.669024,25.05756,0.000040,24.041259,0.0006,1.414
12096.00,7.669938,25.05803,0.000041,24.041799,0.0006,1.414
12098.00,7.670207,25.05833,0.000040,24.041017,0.0006,1.414
12100.00,7.670004,25.05825,0.000039,24.041152,0.0006,1.414
12102.00,7.671129,25.05840,0.000039,24.040734,0.0006,1.414
12104.00,7.672359,25.05798,0.000040,24.040521,0.0006,1.414
12106.00,7.673133,25.05742,0.000039,24.040772,0.0006,1.415
12108.00,7.673942,25.05785,0.000040,24.040555,0.0006,1.415
12110.00,7.675330,25.05803,0.000039,24.040150,0.0006,1.415
12112.00,7.676133,25.05805,0.000040,24.041436,0.0006,1.414
12114.00,7.676507,25.05864,0.000041,24.040861,0.0006,1.414
12116.00,7.676175,25.05866,0.000038,24.040943,0.0006,1.415
12118.00,7.676133,25.05930,0.000040,24.040610,0.0005,1.415
12120.00,7.677273,25.05965,0.000040,24.041310,0.0006,1.415
12122.00,7.678574,25.05856,0.000040,24.040639,0.0006,1.414
12124.00,7.678712,25.05869,0.000039,24.040323,0.0005,1.414
12126.00,7.678232,25.05903,0.000041,24.040437,0.0005,1.414
12128.00,7.677840,25.05838,0.000039,24.040437,0.0006,1.414
12130.00,7.677215,25.05884,0.000040,24.041361,0.0006,1.414
12132.00,7.677796,25.05939,0.000041,24.040212,0.0006,1.414
12134.00,7.677572,25.05964,0.000041,24.040595,0.0005,1.413
12136.00,7.677916,25.05964,0.000041,24.041059,0.0006,1.413
12138.00,7.678133,25.05849,0.000040,24.041072,0.0006,1.414
12140.00,7.678051,25.05848,0.000040,24.041348,0.0006,1.414
12142.00,7.677883,25.05873,0.000040,24.040734,0.0006,1.414
12144.00,7.678041,25.05751,0.000040,24.040819,0.0005,1.415
12146.00,7.678888,25.05781,0.000039,24.041361,0.0005,1.414
12148.00,7.679256,25.05751,0.000041,24.040521,0.0006,1.414
12150.00,7.678180,25.05778,0.000040,24.040372,0.0006,1.414
12152.00,7.677683,25.05781,0.000040,24.040086,0.0006,1.414
12154.00,7.676516,25.05753,0.000040,24.040599,0.0006,1.413
12156.00,7.676063,25.05758,0.000040,24.041314,0.0006,1.414
12158.00,7.675982,25.05684,0.000040,24.041050,0.0006,1.414
12160.00,7.675968,25.05747,0.000041,24.040945,0.0006,1.413
12162.00,7.675903,25.05761,0.000041,24.040108,0.0006,1.414
12164.00,7.675490,25.05748,0.000041,24.040563,0.0006,1.414
12166.00,7.675772,25.05686,0.000040,24.040630,0.0006,1.414
12168.00,7.675537,25.05723,0.000040,24.041850,0.0006,1.414
12170.00,7.675508,25.05692,0.000040,24.041132,0.0006,1.414
12172.00,7.675937,25.05681,0.000040,24.040566,0.0006,1.414
12174.00,7.675376,25.05778,0.000040,24.040883,0.0006,1.413
12176.00,7.675159,25.05735,0.000040,24.041043,0.0006,1.414
12178.00,7.674981,25.05730,0.000039,24.041234,0.0006,1.414
12180.00,7.674718,25.05736,0.000039,24.040748,0.0006,1.414
12182.00,7.675625,25.05817,0.000039,24.040974,0.0006,1.413
12184.00,7.675754,25.05809,0.000040,24.041025,0.0006,1.414
12186.00,7.674555,25.05824,0.000040,24.040734,0.0006,1.414
12188.00,7.674761,25.05833,0.000040,24.040857,0.0005,1.414
12190.00,7.674748,25.05780,0.000041,24.041210,0.0005,1.414
12192.00,7.675383,25.05847,0.000040,24.041308,0.0006,1.414
12194.00,7.674978,25.05884,0.000039,24.040288,0.0006,1.414
12196.00,7.675308,25.05848,0.000040,24.040559,0.0006,1.414
12198.00,7.676450,25.05756,0.000039,24.041092,0.0006,1.414
12200.00,7.676815,25.05820,0.000039,24.040157,0.0006,1.414
12202.00,7.676299,25.05806,0.000040,24.040441,0.0006,1.413
12204.00,7.675498,25.05736,0.000040,24.039868,0.0006,1.413
12206.00,7.674859,25.05689,0.000040,24.039830,0.0005,1.414
12208.00,7.674478,25.05872,0.000040,24.040385,0.0006,1.413
12210.00,7.674108,25.05774,0.000040,24.041048,0.0006,1.413
12212.00,7.673953,25.05746,0.000041,24.041225,0.0006,1.413
12214.00,7.674852,25.05813,0.000039,24.041099,0.0006,1.414
12216.00,7.674982,25.05716,0.000039,24.040143,0.0005,1.413
12218.00,7.675189,25.05738,0.000040,24.041417,0.0005,1.414
12220.00,7.675408,25.05788,0.000040,24.040732,0.0006,1.413
12222.00,7.674485,25.05727,0.000040,24.040710,0.0006,1.413
12224.00,7.674633,25.05737,0.000039,24.040752,0.0006,1.413
12226.00,7.674999,25.05702,0.000040,24.040712,0.0006,1.413
12228.00,7.674989,25.05705,0.000040,24.040566,0.0006,1.414
12230.00,7.674813,25.05744,0.000040,24.040243,0.0005,1.414
12232.00,7.674523,25.05729,0.000040,24.040145,0.0005,1.413
12234.00,7.675388,25.05778,0.000040,24.040081,0.0005,1.413
12236.00,7.675842,25.05767,0.000038,24.040181,0.0005,1.413
12238.00,7.675056,25.05664,0.000039,24.040879,0.0006,1.413
12240.00,7.674603,25.05725,0.000040,24.041163,0.0005,1.414
12242.00,7.674307,25.05750,0.000039,24.040088,0.0005,1.414
12244.00,7.675142,25.05669,0.000039,24.040165,0.0005,1.413
12246.00,7.675271,25.05730,0.000040,24.040301,0.0006,1.413
12248.00,7.674694,25.05678,0.000039,24.040848,0.0006,1.413
12250.00,7.674841,25.05684,0.000039,24.040475,0.0005,1.413
12252.00,7.674463,25.05690,0.000039,24.040506,0.0005,1.413
12254.00,7.674283,25.05711,0.000041,24.041203,0.0006,1.413
12256.00,7.674615,25.05772,0.000040,24.040915,0.0006,1.413
12258.00,7.675531,25.05757,0.000039,24.040261,0.0005,1.413
12260.00,7.674335,25.05694,0.000039,24.041172,0.0005,1.413
12262.00,7.674711,25.05676,0.000038,24.040766,0.0006,1.413
12264.00,7.675743,25.05662,0.000038,24.040965,0.0005,1.414
12266.00,7.675968,25.05740,0.000040,24.040734,0.0005,1.413
12268.00,7.674189,25.05665,0.000040,24.041003,0.0005,1.413
12270.00,7.674264,25.05694,0.000040,24.041054,0.0006,1.413
12272.00,7.674158,25.05599,0.000040,24.041217,0.0006,1.413
12274.00,7.673994,25.05572,0.000039,24.040263,0.0005,1.413
12276.00,7.673334,25.05572,0.000038,24.040730,0.0005,1.414
12278.00,7.673667,25.05545,0.000039,24.040697,0.0006,1.413
12280.00,7.673835,25.05574,0.000039,24.040192,0.0006,1.413
12282.00,7.674505,25.05605,0.000039,24.039597,0.0006,1.413
12284.00,7.674782,25.05568,0.000039,24.039657,0.0005,1.413
12286.00,7.675105,25.05569,0.000040,24.040630,0.0005,1.413
12288.00,7.675377,25.05567,0.000039,24.040330,0.0006,1.413
12290.00,7.675287,25.05544,0.000039,24.040074,0.0006,1.414
12292.00,7.674976,25.05547,0.000040,24.040765,0.0006,1.413
12294.00,7.674363,25.05708,0.000039,24.041174,0.0005,1.412
12296.00,7.675379,25.05796,0.000040,24.041185,0.0006,1.412
12298.00,7.675666,25.05739,0.000040,24.040130,0.0005,1.412
12300.00,7.675731,25.05692,0.000039,24.040081,0.0005,1.413
12302.00,7.674654,25.05692,0.000040,24.040475,0.0005,1.413
12304.00,7.674685,25.05689,0.000039,24.040592,0.0005,1.413
12306.00,7.675038,25.05629,0.000039,24.040185,0.0005,1.413
12308.00,7.674840,25.05585,0.000038,24.039584,0.0006,1.413
12310.00,7.675149,25.05657,0.000038,24.039930,0.0006,1.413
12312.00,7.674789,25.05671,0.000039,24.040150,0.0006,1.413
12314.00,7.674093,25.05598,0.000038,24.040461,0.0005,1.413
12316.00,7.674841,25.05584,0.000037,24.040346,0.0006,1.413
12318.00,7.675642,25.05648,0.000038,24.040377,0.0006,1.413
12320.00,7.675141,25.05597,0.000039,24.040288,0.0005,1.413
12322.00,7.674743,25.05608,0.000038,24.039763,0.0005,1.413
12324.00,7.674665,25.05767,0.000038,24.039221,0.0006,1.413
12326.00,7.673823,25.05713,0.000040,24.040372,0.0006,1.412
12328.00,7.674464,25.05673,0.000041,24.041161,0.0005,1.413
12330.00,7.675148,25.05615,0.000039,24.040570,0.0005,1.413
12332.00,7.673963,25.05632,0.000040,24.039623,0.0006,1.412
12334.00,7.673876,25.05645,0.000039,24.040201,0.0005,1.413
12336.00,7.674927,25.05651,0.000039,24.039884,0.0006,1.413
12338.00,7.675096,25.05746,0.000039,24.040450,0.0005,1.413
12340.00,7.674961,25.05671,0.000039,24.039883,0.0005,1.413
12342.00,7.674376,25.05625,0.000038,24.039870,0.0005,1.413
12344.00,7.673817,25.05676,0.000038,24.040892,0.0005,1.412
12346.00,7.673823,25.05829,0.000039,24.039843,0.0005,1.413
12348.00,7.674083,25.05814,0.000039,24.040412,0.0005,1.413
12350.00,7.673068,25.05831,0.000038,24.040839,0.0005,1.413
12352.00,7.673029,25.05912,0.000038,24.040692,0.0006,1.412
12354.00,7.673914,25.05891,0.000038,24.040263,0.0005,1.413
12356.00,7.674195,25.05960,0.000038,24.040865,0.0006,1.413
12358.00,7.673897,25.05865,0.000040,24.040881,0.0005,1.412
12360.00,7.674070,25.05922,0.000038,24.040488,0.0005,1.412
12362.00,7.674572,25.05849,0.000039,24.040486,0.0005,1.412
12364.00,7.675709,25.05821,0.000038,24.041103,0.0005,1.413
12366.00,7.675701,25.05810,0.000039,24.040643,0.0005,1.413
12368.00,7.674680,25.05786,0.000039,24.040663,0.0005,1.412
12370.00,7.674474,25.05767,0.000040,24.040326,0.0005,1.412
12372.00,7.673946,25.05793,0.000039,24.040288,0.0005,1.413
12374.00,7.673462,25.05766,0.000039,24.040361,0.0005,1.412
12376.00,7.673248,25.05825,0.000039,24.040639,0.0006,1.412
12378.00,7.673234,25.05840,0.000039,24.040997,0.0005,1.413
12380.00,7.674100,25.05903,0.000039,24.040665,0.0005,1.412
12382.00,7.674629,25.05829,0.000038,24.040321,0.0005,1.412
12384.00,7.674440,25.05663,0.000039,24.040588,0.0005,1.412
12386.00,7.674138,25.05738,0.000039,24.041348,0.0006,1.412
12388.00,7.674328,25.05752,0.000039,24.040526,0.0005,1.412
12390.00,7.673516,25.05671,0.000040,24.039837,0.0005,1.412
12392.00,7.673533,25.05691,0.000037,24.039614,0.0005,1.413
12394.00,7.673808,25.05774,0.000038,24.040423,0.0005,1.412
12396.00,7.674520,25.05775,0.000039,24.040192,0.0005,1.412
12398.00,7.674997,25.05766,0.000039,24.040552,0.0006,1.413
12400.00,7.674466,25.05723,0.000038,24.040243,0.0005,1.412
12402.00,7.674300,25.05679,0.000038,24.040990,0.0005,1.412
12404.00,7.674850,25.05726,0.000039,24.040726,0.0005,1.413
12406.00,7.673922,25.05777,0.000039,24.040345,0.0005,1.412
12408.00,7.673905,25.05844,0.000040,24.041099,0.0005,1.413
12410.00,7.674849,25.05740,0.000039,24.040294,0.0006,1.413
12412.00,7.674769,25.05840,0.000040,24.040968,0.0005,1.412
12414.00,7.674461,25.05841,0.000041,24.040170,0.0006,1.412
12416.00,7.674438,25.05705,0.000040,24.041281,0.0005,1.412
12418.00,7.674601,25.05683,0.000039,24.041114,0.0005,1.412
12420.00,7.674561,25.05652,0.000040,24.040377,0.0005,1.412
12422.00,7.674587,25.05557,0.000040,24.040645,0.0005,1.412
12424.00,7.673043,25.05622,0.000039,24.040590,0.0005,1.412
12426.00,7.672975,25.05683,0.000040,24.040348,0.0005,1.411
12428.00,7.673089,25.05598,0.000040,24.041161,0.0005,1.412
12430.00,7.673878,25.05566,0.000038,24.040337,0.0006,1.413
12432.00,7.673258,25.05585,0.000040,24.040288,0.0005,1.412
12434.00,7.673003,25.05561,0.000040,24.040939,0.0006,1.412
12436.00,7.673218,25.05544,0.000038,24.041019,0.0005,1.413
12438.00,7.673155,25.05599,0.000038,24.041123,0.0006,1.412
12440.00,7.674122,25.05585,0.000039,24.039872,0.0005,1.412
12442.00,7.675048,25.05547,0.000038,24.040323,0.0005,1.412
12444.00,7.674120,25.05595,0.000039,24.040686,0.0005,1.412
12446.00,7.673608,25.05656,0.000039,24.040488,0.0005,1.412
12448.00,7.674975,25.05608,0.000039,24.040459,0.0005,1.411
12450.00,7.675528,25.05699,0.000042,24.041050,0.0006,1.412
12452.00,7.675798,25.05630,0.000040,24.040454,0.0005,1.411
12454.00,7.675445,25.05526,0.000041,24.040810,0.0005,1.411
12456.00,7.675046,25.05536,0.000038,24.040941,0.0006,1.412
12458.00,7.674672,25.05562,0.000040,24.040795,0.0005,1.411
12460.00,7.674942,25.05613,0.000039,24.040465,0.0006,1.411
12462.00,7.674674,25.05513,0.000040,24.040726,0.0005,1.411
12464.00,7.674567,25.05479,0.000039,24.041139,0.0005,1.412
12466.00,7.674905,25.05508,0.000039,24.041583,0.0006,1.412
12468.00,7.674402,25.05523,0.000039,24.041001,0.0005,1.412
12470.00,7.674710,25.05498,0.000039,24.041246,0.0005,1.411
12472.00,7.674943,25.05661,0.000039,24.041154,0.0005,1.412
12474.00,7.674675,25.05664,0.000040,24.040425,0.0005,1.412
12476.00,7.673788,25.05658,0.000040,24.040106,0.0005,1.411
12478.00,7.673639,25.05717,0.000039,24.040055,0.0006,1.412
12480.00,7.674585,25.05689,0.000039,24.040368,0.0005,1.412
12482.00,7.674434,25.05651,0.000038,24.041185,0.0005,1.412
12484.00,7.674035,25.05682,0.000039,24.041330,0.0005,1.412
12486.00,7.674903,25.05635,0.000040,24.040115,0.0005,1.411
12488.00,7.674153,25.05669,0.000039,24.040490,0.0005,1.411
12490.00,7.673146,25.05700,0.000038,24.040690,0.0006,1.412
12492.00,7.673396,25.05852,0.000040,24.040937,0.0006,1.411
12494.00,7.673469,25.05734,0.000038,24.041268,0.0005,1.411
12496.00,7.673735,25.05755,0.000040,24.040001,0.0005,1.411
12498.00,7.673908,25.05683,0.000040,24.039946,0.0005,1.411
12500.00,7.673434,25.05681,0.000040,24.039643,0.0005,1.410
12502.00,7.674021,25.05805,0.000041,24.040392,0.0006,1.411
12504.00,7.674564,25.05846,0.000039,24.041472,0.0005,1.412
12506.00,7.674224,25.05762,0.000039,24.040672,0.0005,1.412
12508.00,7.673279,25.05760,0.000037,24.040503,0.0005,1.412
12510.00,7.673015,25.05763,0.000039,24.040074,0.0005,1.411
12512.00,7.673530,25.05791,0.000039,24.040199,0.0005,1.411
12514.00,7.673461,25.05744,0.000038,24.041110,0.0006,1.411
12516.00,7.674981,25.05749,0.000040,24.040472,0.0005,1.411
12518.00,7.675985,25.05727,0.000039,24.039972,0.0005,1.411
12520.00,7.675083,25.05670,0.000040,24.040563,0.0006,1.411
12522.00,7.673675,25.05777,0.000039,24.040301,0.0006,1.412
12524.00,7.672919,25.05860,0.000039,24.040490,0.0005,1.411
12526.00,7.674024,25.05759,0.000040,24.040645,0.0006,1.410
12528.00,7.674872,25.05742,0.000040,24.040775,0.0006,1.411
12530.00,7.675020,25.05851,0.000040,24.040974,0.0005,1.411
12532.00,7.674680,25.05904,0.000039,24.041157,0.0006,1.411
12534.00,7.674580,25.05879,0.000039,24.041170,0.0006,1.411
12536.00,7.674894,25.05916,0.000038,24.040468,0.0005,1.411
12538.00,7.674251,25.05867,0.000038,24.040141,0.0005,1.411
12540.00,7.673920,25.05844,0.000038,24.041381,0.0005,1.411
12542.00,7.674201,25.05912,0.000039,24.041015,0.0005,1.411
12544.00,7.673960,25.05813,0.000039,24.039975,0.0005,1.410
12546.00,7.674158,25.05873,0.000040,24.040275,0.0005,1.411
12548.00,7.673982,25.05817,0.000039,24.040426,0.0005,1.411
12550.00,7.674633,25.05741,0.000039,24.040908,0.0006,1.410
12552.00,7.674037,25.05821,0.000040,24.041392,0.0006,1.410
12554.00,7.674036,25.05759,0.000040,24.039703,0.0006,1.411
12556.00,7.674225,25.05777,0.000039,24.040585,0.0006,1.410
12558.00,7.673919,25.05828,0.000039,24.040299,0.0006,1.411
12560.00,7.673823,25.05779,0.000039,24.040894,0.0005,1.411
12562.00,7.674119,25.05773,0.000039,24.040265,0.0005,1.411
12564.00,7.673767,25.05795,0.000039,24.040414,0.0005,1.410
12566.00,7.673576,25.05782,0.000039,24.040514,0.0005,1.411
12568.00,7.673632,25.05834,0.000039,24.040326,0.0005,1.411
12570.00,7.674327,25.05812,0.000040,24.039583,0.0005,1.410
12572.00,7.674866,25.05738,0.000037,24.039963,0.0005,1.411
12574.00,7.674548,25.05703,0.000038,24.040243,0.0006,1.411
12576.00,7.674190,25.05692,0.000040,24.040692,0.0005,1.410
12578.00,7.673547,25.05678,0.000038,24.041003,0.0005,1.410
12580.00,7.673469,25.05669,0.000040,24.040970,0.0005,1.411
12582.00,7.674067,25.05664,0.000039,24.039695,0.0005,1.411
12584.00,7.674469,25.05625,0.000039,24.040857,0.0006,1.410
12586.00,7.673846,25.05678,0.000041,24.040768,0.0005,1.410
12588.00,7.673968,25.05610,0.000040,24.041032,0.0005,1.410
12590.00,7.674026,25.05620,0.000040,24.040139,0.0005,1.410
12592.00,7.674836,25.05578,0.000041,24.040750,0.0005,1.410
12594.00,7.674874,25.05674,0.000040,24.040674,0.0006,1.411
12596.00,7.674299,25.05746,0.000040,24.040059,0.0005,1.410
12598.00,7.674567,25.05633,0.000039,24.040357,0.0005,1.410
12600.00,7.674888,25.05580,0.000040,24.041626,0.0005,1.409
12602.00,7.675124,25.05714,0.000038,24.040423,0.0005,1.409
12604.00,7.674501,25.05747,0.000038,24.040514,0.0005,1.409
@21,12.0000,24.0
12606.00,7.673720,25.05783,0.000037,24.040468,0.0006,1.410
12608.00,7.672292,25.05821,0.000039,24.040946,0.0005,1.410
12610.00,7.665837,25.05792,0.000039,24.040752,0.0005,1.410
12612.00,7.655939,25.05723,0.000039,24.040628,0.0006,1.410
12614.00,7.645298,25.05809,0.000040,24.040205,0.0005,1.409
12616.00,7.637384,25.05784,0.000041,24.040512,0.0006,1.410
12618.00,7.634532,25.05744,0.000039,24.040197,0.0005,1.410
12620.00,7.634455,25.05751,0.000038,24.040843,0.0005,1.410
12622.00,7.636195,25.05787,0.000038,24.040837,0.0005,1.410
12624.00,7.638795,25.05760,0.000038,24.040299,0.0006,1.411
12626.00,7.643025,25.05756,0.000038,24.039834,0.0005,1.411
12628.00,7.647229,25.05755,0.000038,24.040601,0.0005,1.411
12630.00,7.650903,25.05815,0.000037,24.040725,0.0005,1.411
12632.00,7.654448,25.05765,0.000039,24.040403,0.0005,1.410
12634.00,7.661036,25.05788,0.000038,24.040685,0.0005,1.411
12636.00,7.670849,25.05803,0.000039,24.040037,0.0006,1.412
12638.00,7.680338,25.05750,0.000038,24.040008,0.0005,1.412
12640.00,7.684780,25.05880,0.000037,24.040519,0.0006,1.412
12642.00,7.683145,25.05904,0.000038,24.040555,0.0005,1.411
12644.00,7.678490,25.05862,0.000039,24.040963,0.0005,1.410
12646.00,7.673107,25.05796,0.000040,24.040843,0.0005,1.410
12648.00,7.667339,25.05796,0.000040,24.040523,0.0005,1.410
12650.00,7.662471,25.05840,0.000039,24.039679,0.0005,1.410
12652.00,7.656398,25.05911,0.000040,24.040675,0.0005,1.411
12654.00,7.650796,25.05842,0.000040,24.040345,0.0005,1.410
12656.00,7.648116,25.05835,0.000041,24.040895,0.0005,1.409
12658.00,7.645458,25.05828,0.000040,24.040386,0.0005,1.409
12660.00,7.643329,25.05886,0.000040,24.040448,0.0005,1.410
12662.00,7.643902,25.05799,0.000040,24.040541,0.0005,1.410
12664.00,7.644330,25.05838,0.000040,24.040674,0.0005,1.410
12666.00,7.644786,25.05807,0.000039,24.040494,0.0006,1.410
12668.00,7.647427,25.05816,0.000039,24.040366,0.0005,1.409
12670.00,7.649438,25.05864,0.000040,24.040106,0.0005,1.410
12672.00,7.651004,25.05839,0.000040,24.041248,0.0005,1.410
12674.00,7.651682,25.05838,0.000039,24.041108,0.0005,1.410
12676.00,7.653384,25.05800,0.000040,24.040426,0.0006,1.409
12678.00,7.654939,25.05772,0.000040,24.040241,0.0006,1.409
12680.00,7.656908,25.05825,0.000040,24.040263,0.0005,1.410
12682.00,7.657833,25.05883,0.000037,24.040397,0.0005,1.411
12684.00,7.659220,25.05852,0.000037,24.039917,0.0005,1.410
12686.00,7.660890,25.05853,0.000038,24.040368,0.0005,1.410
12688.00,7.661602,25.05859,0.000040,24.040932,0.0005,1.409
12690.00,7.663252,25.05740,0.000040,24.039757,0.0005,1.410
12692.00,7.664724,25.05752,0.000040,24.040428,0.0005,1.410
12694.00,7.666130,25.05725,0.000040,24.040901,0.0005,1.410
12696.00,7.667370,25.05787,0.000039,24.040725,0.0005,1.409
12698.00,7.667843,25.05835,0.000039,24.040415,0.0005,1.409
12700.00,7.667908,25.05868,0.000040,24.039757,0.0005,1.409
12702.00,7.669345,25.05855,0.000039,24.039843,0.0005,1.409
12704.00,7.671443,25.05793,0.000039,24.040466,0.0006,1.409
12706.00,7.671977,25.05786,0.000040,24.040421,0.0005,1.409
12708.00,7.673177,25.05854,0.000039,24.039970,0.0006,1.410
12710.00,7.674233,25.05804,0.000038,24.040141,0.0006,1.410
12712.00,7.675721,25.05748,0.000039,24.040363,0.0005,1.409
12714.00,7.676307,25.05814,0.000039,24.039794,0.0005,1.409
12716.00,7.677174,25.05760,0.000039,24.039979,0.0005,1.409
12718.00,7.677858,25.05856,0.000039,24.040441,0.0005,1.410
12720.00,7.678523,25.05807,0.000039,24.040877,0.0005,1.409
12722.00,7.678397,25.05829,0.000038,24.040788,0.0005,1.409
12724.00,7.677897,25.05839,0.000039,24.040066,0.0005,1.409
12726.00,7.678223,25.05764,0.000040,24.040170,0.0006,1.409
12728.00,7.678189,25.05788,0.000039,24.040265,0.0006,1.409
12730.00,7.678030,25.05766,0.000039,24.040432,0.0005,1.409
12732.00,7.678569,25.05792,0.000040,24.040745,0.0005,1.409
12734.00,7.679020,25.05902,0.000040,24.041303,0.0005,1.409
12736.00,7.678880,25.05838,0.000040,24.040534,0.0006,1.409
12738.00,7.677945,25.05864,0.000040,24.039504,0.0005,1.409
12740.00,7.677386,25.05891,0.000039,24.039550,0.0006,1.410
12742.00,7.676911,25.05950,0.000038,24.040317,0.0006,1.409
12744.00,7.676319,25.05960,0.000038,24.040995,0.0006,1.408
12746.00,7.675907,25.05911,0.000039,24.040505,0.0005,1.408
12748.00,7.676217,25.05881,0.000039,24.039932,0.0005,1.409
12750.00,7.676928,25.05929,0.000040,24.040419,0.0005,1.409
12752.00,7.676926,25.05918,0.000039,24.040465,0.0005,1.409
12754.00,7.676985,25.05947,0.000039,24.039726,0.0005,1.409
12756.00,7.676651,25.05896,0.000038,24.041466,0.0005,1.409
12758.00,7.675435,25.05943,0.000039,24.040225,0.0005,1.409
12760.00,7.675471,25.05930,0.000040,24.040919,0.0006,1.409
12762.00,7.674757,25.05977,0.000040,24.040135,0.0006,1.409
12764.00,7.673918,25.05968,0.000039,24.040385,0.0006,1.409
12766.00,7.674562,25.06044,0.000041,24.040508,0.0006,1.409
12768.00,7.675131,25.06002,0.000039,24.040385,0.0005,1.409
12770.00,7.675042,25.06039,0.000040,24.040266,0.0005,1.409
12772.00,7.675342,25.05948,0.000039,24.040561,0.0005,1.409
12774.00,7.675545,25.05929,0.000038,24.040223,0.0005,1.409
12776.00,7.676336,25.05937,0.000039,24.039584,0.0005,1.409
12778.00,7.676003,25.05966,0.000039,24.040850,0.0006,1.408
12780.00,7.676053,25.05948,0.000039,24.040981,0.0006,1.408
12782.00,7.674954,25.05907,0.000038,24.040921,0.0006,1.409
12784.00,7.675329,25.05872,0.000039,24.040010,0.0006,1.409
12786.00,7.674982,25.05850,0.000040,24.039594,0.0006,1.409
12788.00,7.675129,25.05875,0.000041,24.039868,0.0006,1.409
12790.00,7.675137,25.05883,0.000040,24.041386,0.0006,1.409
12792.00,7.674992,25.05749,0.000039,24.039972,0.0006,1.410
12794.00,7.674696,25.05826,0.000039,24.040617,0.0006,1.409
12796.00,7.674471,25.05749,0.000039,24.039672,0.0006,1.409
12798.00,7.674303,25.05690,0.000040,24.040712,0.0005,1.409
12800.00,7.674538,25.05675,0.000040,24.041299,0.0006,1.408
12802.00,7.675077,25.05772,0.000041,24.040026,0.0005,1.408
12804.00,7.674948,25.05682,0.000041,24.039532,0.0005,1.409
12806.00,7.673857,25.05709,0.000040,24.040908,0.0005,1.409
12808.00,7.673613,25.05658,0.000040,24.040068,0.0005,1.409
12810.00,7.674304,25.05679,0.000040,24.040275,0.0005,1.408
12812.00,7.673164,25.05605,0.000039,24.040108,0.0005,1.408
12814.00,7.672715,25.05668,0.000039,24.040701,0.0005,1.409
12816.00,7.672776,25.05678,0.000039,24.039512,0.0005,1.409
12818.00,7.673604,25.05697,0.000039,24.040434,0.0006,1.409
12820.00,7.674132,25.05705,0.000039,24.040746,0.0005,1.409
12822.00,7.673664,25.05671,0.000037,24.040121,0.0006,1.409
12824.00,7.673297,25.05834,0.000038,24.040939,0.0005,1.408
12826.00,7.674567,25.05872,0.000038,24.040332,0.0005,1.408
12828.00,7.674251,25.05817,0.000039,24.040003,0.0006,1.408
12830.00,7.675339,25.05813,0.000039,24.040121,0.0005,1.408
12832.00,7.675171,25.05888,0.000038,24.040043,0.0006,1.408
12834.00,7.675176,25.05859,0.000040,24.040528,0.0006,1.409
12836.00,7.674472,25.05864,0.000039,24.041470,0.0006,1.408
12838.00,7.674148,25.05941,0.000040,24.040457,0.0006,1.408
12840.00,7.673696,25.05996,0.000040,24.039850,0.0005,1.408
12842.00,7.673500,25.06057,0.000039,24.041005,0.0005,1.409
12844.00,7.672824,25.06078,0.000039,24.040437,0.0006,1.409
12846.00,7.673289,25.06065,0.000039,24.039570,0.0006,1.408
12848.00,7.673759,25.05932,0.000040,24.040565,0.0005,1.408
12850.00,7.673320,25.05796,0.000040,24.040661,0.0005,1.408
12852.00,7.673180,25.05805,0.000039,24.040712,0.0005,1.408
12854.00,7.673304,25.05843,0.000038,24.040721,0.0005,1.408
12856.00,7.673909,25.05835,0.000039,24.040103,0.0005,1.408
12858.00,7.674976,25.05841,0.000039,24.040845,0.0005,1.408
12860.00,7.674252,25.05983,0.000039,24.040788,0.0005,1.408
12862.00,7.674707,25.05977,0.000038,24.041025,0.0006,1.408
12864.00,7.674600,25.05904,0.000038,24.041019,0.0006,1.409
12866.00,7.674332,25.05916,0.000039,24.040235,0.0005,1.410
12868.00,7.674572,25.05919,0.000039,24.040394,0.0005,1.409
12870.00,7.674892,25.05967,0.000040,24.040708,0.0006,1.408
12872.00,7.674960,25.05938,0.000040,24.040843,0.0005,1.409
12874.00,7.674114,25.06023,0.000040,24.039844,0.0006,1.408
12876.00,7.673231,25.06026,0.000040,24.041081,0.0006,1.408
12878.00,7.674412,25.05999,0.000040,24.040977,0.0005,1.408
12880.00,7.674963,25.06065,0.000041,24.040225,0.0006,1.408
12882.00,7.674642,25.06087,0.000041,24.040866,0.0006,1.408
12884.00,7.674523,25.05974,0.000039,24.041221,0.0006,1.408
12886.00,7.674016,25.06008,0.000039,24.040763,0.0006,1.409
12888.00,7.673298,25.06022,0.000039,24.040735,0.0006,1.408
12890.00,7.673699,25.05990,0.000040,24.040706,0.0006,1.408
12892.00,7.674147,25.05973,0.000039,24.039914,0.0005,1.408
12894.00,7.674149,25.06040,0.000040,24.040837,0.0005,1.408
12896.00,7.673824,25.05996,0.000039,24.040795,0.0005,1.409
12898.00,7.674334,25.05999,0.000038,24.040272,0.0005,1.409
12900.00,7.674121,25.05973,0.000038,24.040875,0.0005,1.408
12902.00,7.674440,25.05972,0.000039,24.040595,0.0005,1.408
12904.00,7.674691,25.05960,0.000041,24.040332,0.0005,1.408
12906.00,7.674090,25.06041,0.000039,24.040508,0.0005,1.407
12908.00,7.673445,25.05991,0.000039,24.040105,0.0005,1.408
12910.00,7.673422,25.05957,0.000038,24.040626,0.0005,1.409
12912.00,7.673736,25.05881,0.000037,24.040750,0.0005,1.408
12914.00,7.673137,25.05886,0.000039,24.040979,0.0005,1.408
12916.00,7.673461,25.05950,0.000041,24.040054,0.0005,1.408
12918.00,7.673772,25.05969,0.000040,24.040703,0.0006,1.408
12920.00,7.674289,25.05976,0.000038,24.040961,0.0006,1.408
12922.00,7.674642,25.05978,0.000038,24.040365,0.0005,1.408
12924.00,7.674324,25.05960,0.000038,24.041177,0.0006,1.408
12926.00,7.673681,25.06015,0.000039,24.040654,0.0006,1.408
12928.00,7.673121,25.05959,0.000039,24.041183,0.0006,1.408
12930.00,7.673790,25.05926,0.000038,24.040945,0.0006,1.409
12932.00,7.674608,25.05954,0.000039,24.040670,0.0005,1.408
12934.00,7.674482,25.05901,0.000039,24.040330,0.0006,1.408
12936.00,7.673866,25.05948,0.000041,24.040966,0.0005,1.408
12938.00,7.674583,25.05994,0.000038,24.040559,0.0005,1.408
12940.00,7.675393,25.06031,0.000038,24.040577,0.0005,1.408
12942.00,7.674745,25.06001,0.000039,24.040699,0.0005,1.409
12944.00,7.674277,25.05908,0.000039,24.041086,0.0005,1.408
12946.00,7.674092,25.05934,0.000039,24.040485,0.0005,1.408
12948.00,7.674313,25.05911,0.000040,24.040361,0.0005,1.408
12950.00,7.674646,25.06009,0.000039,24.039568,0.0005,1.408
12952.00,7.674565,25.06000,0.000040,24.041519,0.0005,1.408
12954.00,7.674387,25.05936,0.000039,24.040692,0.0005,1.408
12956.00,7.674585,25.05863,0.000039,24.041119,0.0005,1.409
12958.00,7.674802,25.05946,0.000038,24.040908,0.0005,1.408
12960.00,7.674494,25.05853,0.000039,24.040786,0.0006,1.408
12962.00,7.674242,25.05932,0.000040,24.040534,0.0006,1.408
12964.00,7.673443,25.05936,0.000039,24.040686,0.0006,1.408
12966.00,7.673662,25.05941,0.000038,24.040557,0.0006,1.408
12968.00,7.673344,25.05883,0.000038,24.040883,0.0005,1.408
12970.00,7.672333,25.05994,0.000037,24.040415,0.0006,1.408
12972.00,7.672125,25.05942,0.000039,24.039815,0.0005,1.408
12974.00,7.673151,25.05958,0.000040,24.039999,0.0005,1.408
12976.00,7.673376,25.06057,0.000039,24.039981,0.0005,1.408
12978.00,7.673625,25.05879,0.000039,24.040052,0.0005,1.409
12980.00,7.673417,25.05964,0.000040,24.040255,0.0006,1.409
12982.00,7.673895,25.05994,0.000039,24.040197,0.0005,1.408
12984.00,7.674605,25.06033,0.000039,24.041483,0.0005,1.408
12986.00,7.674363,25.06084,0.000039,24.040823,0.0006,1.408
12988.00,7.674492,25.05995,0.000039,24.040975,0.0005,1.408
12990.00,7.674538,25.05977,0.000040,24.040285,0.0006,1.408
12992.00,7.673086,25.06048,0.000039,24.040872,0.0006,1.409
12994.00,7.672979,25.06081,0.000038,24.040695,0.0006,1.409
12996.00,7.674010,25.06008,0.000039,24.040070,0.0006,1.408
12998.00,7.673781,25.06021,0.000042,24.040715,0.0005,1.408
13000.00,7.673226,25.06080,0.000040,24.040850,0.0006,1.408
13002.00,7.673283,25.06002,0.000039,24.040548,0.0006,1.408
13004.00,7.673465,25.06058,0.000040,24.040695,0.0005,1.408
13006.00,7.673160,25.05978,0.000040,24.040823,0.0005,1.409
13008.00,7.673164,25.05964,0.000038,24.040208,0.0006,1.408
13010.00,7.673433,25.05912,0.000038,24.040277,0.0005,1.408
13012.00,7.673517,25.05950,0.000038,24.040601,0.0005,1.407
13014.00,7.674569,25.05920,0.000039,24.041443,0.0005,1.408
13016.00,7.673820,25.06051,0.000039,24.039924,0.0006,1.409
13018.00,7.673434,25.06052,0.000039,24.040479,0.0006,1.408
13020.00,7.674281,25.06024,0.000039,24.040754,0.0005,1.408
13022.00,7.674367,25.06058,0.000039,24.040135,0.0005,1.407
13024.00,7.674072,25.06032,0.000039,24.040292,0.0005,1.408
13026.00,7.674489,25.06088,0.000039,24.040999,0.0006,1.408
13028.00,7.674366,25.06022,0.000039,24.040588,0.0006,1.409
13030.00,7.673907,25.06004,0.000038,24.040823,0.0006,1.409
13032.00,7.673525,25.05965,0.000038,24.041066,0.0005,1.409
13034.00,7.672539,25.05968,0.000039,24.040561,0.0005,1.408
13036.00,7.672571,25.05955,0.000039,24.040832,0.0005,1.408
13038.00,7.673058,25.05972,0.000039,24.040674,0.0006,1.408
13040.00,7.672643,25.05975,0.000040,24.040532,0.0006,1.407
13042.00,7.672980,25.05946,0.000040,24.040021,0.0006,1.407
13044.00,7.672942,25.05991,0.000039,24.040470,0.0006,1.408
13046.00,7.672975,25.05968,0.000039,24.040912,0.0005,1.408
13048.00,7.673089,25.05983,0.000038,24.040946,0.0005,1.408
13050.00,7.673253,25.06037,0.000038,24.040614,0.0005,1.408
13052.00,7.672664,25.06061,0.000038,24.040352,0.0005,1.409
13054.00,7.672023,25.06098,0.000039,24.040468,0.0005,1.408
13056.00,7.673070,25.06040,0.000039,24.040846,0.0006,1.408
13058.00,7.673741,25.05965,0.000040,24.040759,0.0006,1.408
13060.00,7.674138,25.06013,0.000039,24.040435,0.0005,1.408
13062.00,7.674442,25.06058,0.000039,24.039968,0.0005,1.408
13064.00,7.672680,25.06067,0.000039,24.040821,0.0005,1.408
13066.00,7.672766,25.06040,0.000039,24.041132,0.0005,1.408
13068.00,7.673905,25.05994,0.000038,24.041115,0.0005,1.408
13070.00,7.673575,25.05937,0.000039,24.040899,0.0005,1.408
13072.00,7.673591,25.05979,0.000039,24.040639,0.0006,1.408
13074.00,7.673123,25.06031,0.000040,24.040794,0.0005,1.408
13076.00,7.672426,25.06118,0.000039,24.040343,0.0005,1.408
13078.00,7.672827,25.06022,0.000039,24.039701,0.0005,1.409
13080.00,7.673372,25.05968,0.000038,24.040239,0.0005,1.409
13082.00,7.674005,25.06066,0.000038,24.040210,0.0005,1.408
13084.00,7.673575,25.05998,0.000039,24.040690,0.0005,1.408
13086.00,7.673466,25.06007,0.000040,24.040328,0.0005,1.408
13088.00,7.674291,25.06019,0.000039,24.040377,0.0005,1.408
13090.00,7.674335,25.06058,0.000038,24.040054,0.0006,1.408
13092.00,7.674162,25.06131,0.000038,24.040848,0.0005,1.408
13094.00,7.674202,25.06019,0.000038,24.039955,0.0006,1.408
13096.00,7.674053,25.06072,0.000040,24.039494,0.0006,1.408
13098.00,7.674090,25.05978,0.000039,24.040763,0.0005,1.408
13100.00,7.673602,25.05930,0.000039,24.040094,0.0005,1.408
13102.00,7.673757,25.05956,0.000039,24.040285,0.0006,1.408
13104.00,7.673631,25.05906,0.000039,24.040535,0.0006,1.408
13106.00,7.673745,25.05920,0.000039,24.040541,0.0005,1.408
13108.00,7.673625,25.05899,0.000038,24.040915,0.0006,1.408
13110.00,7.672746,25.05921,0.000038,24.040150,0.0005,1.408
13112.00,7.673057,25.05938,0.000038,24.040817,0.0005,1.407
13114.00,7.673399,25.05990,0.000040,24.040128,0.0005,1.407
13116.00,7.673762,25.06024,0.000040,24.040466,0.0005,1.408
13118.00,7.673870,25.06110,0.000039,24.039748,0.0006,1.408
13120.00,7.673382,25.05974,0.000039,24.040890,0.0006,1.409
13122.00,7.673277,25.05992,0.000039,24.040614,0.0006,1.408
13124.00,7.673812,25.06032,0.000038,24.040483,0.0006,1.408
13126.00,7.673885,25.06033,0.000040,24.040237,0.0005,1.408
13128.00,7.673858,25.06128,0.000039,24.040685,0.0005,1.409
13130.00,7.673631,25.06029,0.000039,24.040343,0.0006,1.408
13132.00,7.673156,25.06086,0.000038,24.040228,0.0005,1.408
13134.00,7.674181,25.06056,0.000038,24.040299,0.0006,1.408
13136.00,7.674078,25.05981,0.000037,24.041612,0.0005,1.408
13138.00,7.674095,25.06136,0.000038,24.040459,0.0005,1.408
13140.00,7.674963,25.06097,0.000039,24.039401,0.0005,1.409
13142.00,7.675094,25.06123,0.000039,24.039559,0.0005,1.409
13144.00,7.674356,25.06158,0.000039,24.040846,0.0005,1.408
13146.00,7.674371,25.06123,0.000040,24.040372,0.0005,1.408
13148.00,7.674428,25.06064,0.000039,24.040095,0.0005,1.408
13150.00,7.675117,25.06085,0.000039,24.039599,0.0005,1.409
13152.00,7.675262,25.06054,0.000039,24.040299,0.0005,1.409
13154.00,7.675066,25.06013,0.000039,24.040534,0.0006,1.409
13156.00,7.674447,25.06042,0.000040,24.040481,0.0005,1.409
13158.00,7.674102,25.06016,0.000040,24.040348,0.0006,1.408
13160.00,7.673787,25.06032,0.000040,24.040855,0.0005,1.408
13162.00,7.673632,25.06096,0.000041,24.040355,0.0006,1.408
13164.00,7.673966,25.06033,0.000039,24.040203,0.0005,1.409
13166.00,7.674065,25.05939,0.000039,24.040221,0.0006,1.409
13168.00,7.673578,25.06005,0.000038,24.041028,0.0006,1.408
13170.00,7.672775,25.06048,0.000039,24.039935,0.0005,1.408
13172.00,7.672693,25.06065,0.000039,24.040319,0.0006,1.408
13174.00,7.673691,25.06035,0.000039,24.040863,0.0005,1.408
13176.00,7.673068,25.06000,0.000039,24.040725,0.0006,1.408
13178.00,7.673211,25.06081,0.000039,24.040803,0.0005,1.408
13180.00,7.673409,25.06001,0.000039,24.040014,0.0005,1.408
13182.00,7.673773,25.06041,0.000039,24.039561,0.0006,1.409
13184.00,7.672826,25.05983,0.000039,24.041105,0.0005,1.408
13186.00,7.672351,25.05966,0.000040,24.039844,0.0006,1.409
13188.00,7.672557,25.06029,0.000038,24.040297,0.0006,1.408
13190.00,7.673516,25.06029,0.000038,24.040435,0.0006,1.408
13192.00,7.673447,25.05993,0.000040,24.040405,0.0006,1.409
13194.00,7.673082,25.06015,0.000039,24.039739,0.0006,1.409
13196.00,7.673607,25.05900,0.000038,24.040472,0.0005,1.409
13198.00,7.674458,25.05944,0.000038,24.040170,0.0005,1.408
13200.00,7.673281,25.06024,0.000039,24.040701,0.0006,1.408
13202.00,7.672535,25.05989,0.000040,24.040675,0.0006,1.409
13204.00,7.672487,25.06004,0.000040,24.040577,0.0006,1.408
13206.00,7.672829,25.05983,0.000040,24.041181,0.0005,1.409
@22,12.0000,24.0
13208.00,7.672174,25.06001,0.000039,24.040563,0.0005,1.409
13210.00,7.666027,25.05967,0.000039,24.040099,0.0005,1.408
13212.00,7.657879,25.05945,0.000040,24.040665,0.0006,1.407
13214.00,7.647755,25.05996,0.000040,24.040321,0.0006,1.408
13216.00,7.638283,25.06008,0.000040,24.039670,0.0006,1.408
13218.00,7.634737,25.06041,0.000039,24.040126,0.0006,1.408
13220.00,7.635158,25.06054,0.000039,24.040052,0.0006,1.408
13222.00,7.637032,25.06039,0.000038,24.039906,0.0005,1.409
13224.00,7.639488,25.06029,0.000037,24.040495,0.0006,1.409
13226.00,7.642746,25.05939,0.000037,24.040719,0.0005,1.410
13228.00,7.645860,25.06002,0.000038,24.039995,0.0005,1.410
13230.00,7.649956,25.06068,0.000039,24.039775,0.0006,1.410
13232.00,7.653170,25.06056,0.000038,24.041030,0.0005,1.410
13234.00,7.660314,25.05992,0.000038,24.041115,0.0005,1.410
13236.00,7.670300,25.06012,0.000038,24.040666,0.0005,1.411
13238.00,7.679392,25.05962,0.000038,24.040305,0.0005,1.411
13240.00,7.684107,25.05946,0.000038,24.040303,0.0005,1.410
13242.00,7.683904,25.06035,0.000040,24.040132,0.0006,1.410
13244.00,7.679736,25.06069,0.000040,24.040815,0.0005,1.409
13246.00,7.676086,25.05959,0.000040,24.040883,0.0006,1.409
13248.00,7.670392,25.05988,0.000039,24.039370,0.0005,1.409
13250.00,7.664934,25.05956,0.000040,24.040308,0.0005,1.409
13252.00,7.658464,25.05973,0.000040,24.040610,0.0006,1.409
13254.00,7.652991,25.05939,0.000041,24.040872,0.0005,1.408
13256.00,7.648526,25.05930,0.000041,24.040337,0.0006,1.409
13258.00,7.646757,25.06022,0.000041,24.041303,0.0005,1.409
13260.00,7.645184,25.06043,0.000040,24.040186,0.0006,1.409
13262.00,7.643792,25.06039,0.000040,24.040734,0.0005,1.410
13264.00,7.644072,25.05936,0.000039,24.040363,0.0006,1.409
13266.00,7.645337,25.05946,0.000039,24.040421,0.0006,1.409
13268.00,7.646124,25.05980,0.000039,24.040352,0.0006,1.409
13270.00,7.648119,25.06003,0.000039,24.040274,0.0005,1.408
13272.00,7.649624,25.06032,0.000039,24.041150,0.0005,1.409
13274.00,7.650499,25.06058,0.000040,24.040979,0.0006,1.409
13276.00,7.652283,25.05964,0.000039,24.040945,0.0005,1.410
13278.00,7.653669,25.06004,0.000040,24.039914,0.0005,1.409
13280.00,7.655158,25.05952,0.000040,24.039714,0.0006,1.408
13282.00,7.657036,25.06008,0.000039,24.040948,0.0005,1.409
13284.00,7.658680,25.06048,0.000039,24.040392,0.0005,1.410
13286.00,7.660097,25.05937,0.000038,24.040475,0.0006,1.410
13288.00,7.661633,25.06009,0.000040,24.041034,0.0005,1.409
13290.00,7.663118,25.06061,0.000040,24.041654,0.0006,1.409
13292.00,7.665868,25.06053,0.000040,24.040406,0.0006,1.409
13294.00,7.668155,25.05992,0.000039,24.040177,0.0005,1.409
13296.00,7.668707,25.06012,0.000039,24.040079,0.0005,1.410
13298.00,7.669620,25.06004,0.000039,24.040974,0.0006,1.409
13300.00,7.671711,25.05955,0.000039,24.040394,0.0005,1.409
13302.00,7.673164,25.05998,0.000040,24.040866,0.0005,1.409
13304.00,7.674419,25.06153,0.000039,24.040803,0.0005,1.410
13306.00,7.675366,25.06133,0.000039,24.040903,0.0006,1.410
13308.00,7.677021,25.06056,0.000040,24.041057,0.0006,1.409
13310.00,7.676484,25.06152,0.000039,24.040708,0.0006,1.409
13312.00,7.676058,25.06234,0.000039,24.040203,0.0006,1.410
13314.00,7.677083,25.06180,0.000039,24.040328,0.0006,1.410
13316.00,7.678202,25.06201,0.000038,24.040655,0.0006,1.409
13318.00,7.678532,25.06080,0.000039,24.040759,0.0005,1.409
13320.00,7.678068,25.06116,0.000039,24.040632,0.0006,1.410
13322.00,7.678450,25.06214,0.000039,24.039879,0.0006,1.410
13324.00,7.679923,25.06248,0.000039,24.039728,0.0005,1.409
13326.00,7.679559,25.06234,0.000038,24.041148,0.0006,1.409
13328.00,7.679072,25.06218,0.000037,24.040999,0.0006,1.409
13330.00,7.678743,25.06218,0.000039,24.041030,0.0006,1.409
13332.00,7.678554,25.06370,0.000041,24.041150,0.0006,1.410
13334.00,7.678512,25.06305,0.000039,24.040112,0.0006,1.410
13336.00,7.678741,25.06250,0.000039,24.040197,0.0005,1.410
13338.00,7.678412,25.06273,0.000039,24.040092,0.0005,1.410
13340.00,7.677144,25.06257,0.000039,24.040386,0.0005,1.409
13342.00,7.676385,25.06237,0.000037,24.040723,0.0005,1.409
13344.00,7.676162,25.06265,0.000038,24.040619,0.0005,1.409
13346.00,7.675998,25.06341,0.000040,24.040510,0.0005,1.409
13348.00,7.675920,25.06255,0.000039,24.040554,0.0006,1.410
13350.00,7.675351,25.06234,0.000039,24.040695,0.0005,1.410
13352.00,7.674585,25.06223,0.000039,24.040506,0.0005,1.410
13354.00,7.675054,25.06185,0.000039,24.041052,0.0006,1.410
13356.00,7.674956,25.06134,0.000038,24.040925,0.0006,1.410
13358.00,7.674539,25.06108,0.000038,24.039961,0.0006,1.410
13360.00,7.674604,25.06053,0.000039,24.039710,0.0006,1.409
13362.00,7.674955,25.05982,0.000037,24.040101,0.0006,1.409
13364.00,7.674798,25.05970,0.000039,24.040010,0.0005,1.409
13366.00,7.675382,25.05964,0.000040,24.040708,0.0006,1.410
13368.00,7.675331,25.06010,0.000039,24.040665,0.0006,1.410
13370.00,7.674764,25.06003,0.000039,24.040837,0.0006,1.410
13372.00,7.675025,25.06024,0.000039,24.041310,0.0005,1.409
13374.00,7.675689,25.06129,0.000039,24.040419,0.0006,1.410
13376.00,7.676802,25.06096,0.000039,24.040086,0.0006,1.410
13378.00,7.676937,25.06103,0.000040,24.039366,0.0006,1.409
13380.00,7.676582,25.06023,0.000038,24.039975,0.0006,1.409
13382.00,7.675725,25.06022,0.000039,24.040926,0.0006,1.409
13384.00,7.676012,25.05998,0.000040,24.040559,0.0006,1.410
13386.00,7.677131,25.06075,0.000039,24.040845,0.0006,1.410
13388.00,7.676593,25.06094,0.000039,24.039754,0.0006,1.410
13390.00,7.676730,25.06078,0.000040,24.040948,0.0006,1.410
13392.00,7.677048,25.06202,0.000039,24.040168,0.0006,1.410
13394.00,7.676600,25.06174,0.000039,24.040561,0.0005,1.410
13396.00,7.676427,25.06108,0.000041,24.041196,0.0006,1.409
13398.00,7.675114,25.06152,0.000039,24.040832,0.0006,1.410
13400.00,7.674510,25.06112,0.000039,24.040606,0.0006,1.409
13402.00,7.674822,25.06138,0.000040,24.041043,0.0005,1.410
13404.00,7.675952,25.06153,0.000039,24.040926,0.0006,1.410
13406.00,7.676075,25.06145,0.000039,24.040575,0.0006,1.410
13408.00,7.676118,25.06193,0.000039,24.040205,0.0005,1.410
13410.00,7.675619,25.06204,0.000040,24.041046,0.0006,1.411
13412.00,7.675570,25.06130,0.000039,24.041205,0.0006,1.411
13414.00,7.675737,25.06170,0.000040,24.041065,0.0006,1.410
13416.00,7.676124,25.06053,0.000041,24.040010,0.0006,1.409
13418.00,7.675369,25.05972,0.000040,24.040763,0.0006,1.410
13420.00,7.675732,25.06037,0.000038,24.040665,0.0006,1.410
13422.00,7.675695,25.05943,0.000039,24.040592,0.0006,1.410
13424.00,7.674662,25.06039,0.000040,24.040132,0.0005,1.410
13426.00,7.673864,25.06125,0.000039,24.040228,0.0006,1.410
13428.00,7.674331,25.06117,0.000041,24.040803,0.0006,1.410
13430.00,7.674091,25.06065,0.000040,24.041339,0.0006,1.410
13432.00,7.674150,25.06084,0.000039,24.040428,0.0005,1.411
13434.00,7.675257,25.06142,0.000039,24.041203,0.0006,1.410
13436.00,7.676944,25.06119,0.000040,24.040843,0.0006,1.410
13438.00,7.676331,25.06111,0.000039,24.040208,0.0006,1.411
13440.00,7.675971,25.06084,0.000038,24.040728,0.0006,1.411
13442.00,7.675723,25.06049,0.000038,24.040625,0.0006,1.411
13444.00,7.675461,25.06132,0.000037,24.040926,0.0006,1.410
13446.00,7.674197,25.06208,0.000039,24.041185,0.0006,1.411
13448.00,7.673076,25.06196,0.000039,24.040663,0.0006,1.411
13450.00,7.673913,25.06189,0.000039,24.040877,0.0006,1.411
13452.00,7.674954,25.06172,0.000039,24.041246,0.0006,1.410
13454.00,7.674480,25.06075,0.000040,24.040834,0.0006,1.411
13456.00,7.674163,25.06070,0.000039,24.040910,0.0006,1.410
13458.00,7.674147,25.06066,0.000039,24.039934,0.0006,1.410
13460.00,7.674186,25.05958,0.000040,24.040681,0.0006,1.411
13462.00,7.674443,25.05997,0.000038,24.041092,0.0006,1.410
13464.00,7.673807,25.06032,0.000039,24.040934,0.0006,1.410
13466.00,7.673638,25.06051,0.000040,24.039946,0.0006,1.411
13468.00,7.674332,25.06123,0.000039,24.040975,0.0006,1.411
13470.00,7.674188,25.06136,0.000040,24.040814,0.0005,1.411
13472.00,7.673475,25.06099,0.000041,24.040619,0.0006,1.411
13474.00,7.673365,25.06103,0.000040,24.039526,0.0006,1.411
13476.00,7.673324,25.06109,0.000039,24.040714,0.0006,1.410
13478.00,7.673443,25.06122,0.000040,24.040306,0.0006,1.410
13480.00,7.673961,25.06051,0.000040,24.040939,0.0006,1.410
13482.00,7.673002,25.06120,0.000039,24.040917,0.0006,1.410
13484.00,7.672151,25.06118,0.000039,24.041196,0.0006,1.411
13486.00,7.672533,25.06046,0.000038,24.040835,0.0005,1.411
13488.00,7.673701,25.06040,0.000039,24.041336,0.0006,1.411
13490.00,7.673674,25.06010,0.000039,24.040841,0.0006,1.411
13492.00,7.673611,25.06004,0.000039,24.040772,0.0006,1.411
13494.00,7.672890,25.06005,0.000039,24.041075,0.0006,1.410
13496.00,7.672798,25.06070,0.000039,24.039994,0.0006,1.411
13498.00,7.673162,25.06068,0.000040,24.041319,0.0006,1.411
13500.00,7.673260,25.06109,0.000040,24.041388,0.0005,1.411
13502.00,7.673168,25.06063,0.000039,24.040459,0.0005,1.410
13504.00,7.673300,25.06193,0.000039,24.040110,0.0005,1.411
13506.00,7.674038,25.06128,0.000039,24.039954,0.0006,1.411
13508.00,7.674151,25.06223,0.000039,24.041394,0.0006,1.410
13510.00,7.673329,25.06147,0.000039,24.039970,0.0006,1.411
13512.00,7.673476,25.06053,0.000039,24.041163,0.0006,1.411
13514.00,7.674468,25.06010,0.000039,24.040348,0.0006,1.411
13516.00,7.674916,25.06031,0.000040,24.040668,0.0005,1.410
13518.00,7.675210,25.06085,0.000039,24.040997,0.0006,1.411
13520.00,7.674975,25.06068,0.000039,24.040994,0.0006,1.411
13522.00,7.675177,25.06139,0.000039,24.040606,0.0005,1.411
13524.00,7.674761,25.06083,0.000039,24.040495,0.0006,1.411
13526.00,7.675486,25.05966,0.000039,24.040783,0.0006,1.411
13528.00,7.675466,25.05977,0.000039,24.040614,0.0006,1.411
13530.00,7.674736,25.06048,0.000039,24.040435,0.0006,1.411
13532.00,7.674588,25.06103,0.000039,24.041032,0.0006,1.411
13534.00,7.674454,25.06048,0.000039,24.040261,0.0006,1.411
13536.00,7.673652,25.06026,0.000040,24.040734,0.0006,1.411
13538.00,7.673894,25.06095,0.000039,24.040670,0.0006,1.411
13540.00,7.673762,25.06043,0.000039,24.040659,0.0006,1.411
13542.00,7.672517,25.06025,0.000039,24.039539,0.0006,1.411
13544.00,7.673689,25.06067,0.000039,24.040434,0.0006,1.411
13546.00,7.673537,25.06259,0.000039,24.040439,0.0006,1.411
13548.00,7.673983,25.06178,0.000040,24.040566,0.0006,1.411
13550.00,7.674055,25.06125,0.000040,24.041034,0.0006,1.411
13552.00,7.673762,25.06158,0.000040,24.041183,0.0006,1.411
13554.00,7.673953,25.06180,0.000040,24.040792,0.0006,1.411
13556.00,7.673882,25.06180,0.000039,24.040217,0.0006,1.412
13558.00,7.673648,25.06207,0.000038,24.040890,0.0006,1.412
13560.00,7.672603,25.06114,0.000040,24.040024,0.0006,1.411
13562.00,7.672601,25.06024,0.000039,24.040612,0.0006,1.412
13564.00,7.673123,25.06034,0.000039,24.040652,0.0006,1.411
13566.00,7.673326,25.06080,0.000039,24.040535,0.0005,1.412
13568.00,7.673517,25.06027,0.000039,24.040646,0.0005,1.412
13570.00,7.673136,25.06065,0.000040,24.041143,0.0005,1.411
13572.00,7.673720,25.05968,0.000040,24.040161,0.0005,1.411
13574.00,7.674690,25.06011,0.000040,24.040352,0.0006,1.411
13576.00,7.674489,25.06071,0.000039,24.040483,0.0006,1.412
13578.00,7.674044,25.06115,0.000039,24.041023,0.0006,1.412
13580.00,7.674117,25.06089,0.000039,24.040906,0.0005,1.412
13582.00,7.673780,25.06010,0.000041,24.040537,0.0006,1.411
13584.00,7.673339,25.06053,0.000039,24.040332,0.0006,1.411
13586.00,7.673702,25.06059,0.000039,24.040819,0.0006,1.412
13588.00,7.673447,25.06109,0.000041,24.040728,0.0006,1.412
13590.00,7.673757,25.06121,0.000040,24.040275,0.0006,1.412
13592.00,7.674300,25.06056,0.000039,24.040377,0.0006,1.412
13594.00,7.674268,25.06055,0.000038,24.040835,0.0006,1.412
13596.00,7.673937,25.06120,0.000039,24.040463,0.0006,1.412
13598.00,7.673363,25.06153,0.000039,24.040355,0.0006,1.412
13600.00,7.673044,25.06085,0.000039,24.040634,0.0006,1.412
13602.00,7.673977,25.06034,0.000040,24.039859,0.0006,1.412
13604.00,7.674138,25.05994,0.000040,24.040683,0.0006,1.412
13606.00,7.674009,25.05995,0.000040,24.041252,0.0006,1.411
13608.00,7.674520,25.05894,0.000040,24.040985,0.0005,1.411
13610.00,7.674896,25.05930,0.000039,24.040435,0.0005,1.412
13612.00,7.674942,25.05980,0.000039,24.040666,0.0005,1.412
13614.00,7.673938,25.05992,0.000040,24.040537,0.0005,1.411
13616.00,7.673928,25.06097,0.000040,24.040599,0.0006,1.412
13618.00,7.674748,25.06069,0.000039,24.040985,0.0006,1.412
13620.00,7.674734,25.05995,0.000039,24.040583,0.0006,1.411
13622.00,7.673679,25.06057,0.000040,24.040039,0.0006,1.412
13624.00,7.673625,25.06055,0.000040,24.040239,0.0006,1.412
13626.00,7.673312,25.06032,0.000039,24.040739,0.0006,1.412
13628.00,7.674051,25.06088,0.000040,24.040597,0.0006,1.412
13630.00,7.673671,25.06146,0.000040,24.041336,0.0006,1.412
13632.00,7.674087,25.06204,0.000039,24.040895,0.0006,1.413
13634.00,7.673192,25.06104,0.000039,24.040954,0.0006,1.413
13636.00,7.673534,25.06027,0.000040,24.040228,0.0006,1.412
13638.00,7.672709,25.06087,0.000041,24.040439,0.0006,1.411
13640.00,7.672722,25.06107,0.000041,24.040406,0.0006,1.412
13642.00,7.672694,25.06106,0.000039,24.041194,0.0006,1.412
13644.00,7.673247,25.06144,0.000039,24.040837,0.0006,1.412
13646.00,7.673658,25.06119,0.000040,24.040525,0.0006,1.412
13648.00,7.674353,25.06046,0.000041,24.040270,0.0006,1.412
13650.00,7.674021,25.06064,0.000040,24.041030,0.0006,1.411
13652.00,7.673535,25.06090,0.000040,24.040810,0.0006,1.413
13654.00,7.674403,25.06159,0.000038,24.040865,0.0005,1.412
13656.00,7.674455,25.06172,0.000040,24.041201,0.0006,1.412
13658.00,7.673445,25.06071,0.000038,24.041374,0.0006,1.412
13660.00,7.673004,25.06073,0.000039,24.040365,0.0006,1.412
13662.00,7.672617,25.06035,0.000039,24.040428,0.0006,1.412
13664.00,7.672933,25.05999,0.000039,24.040619,0.0006,1.412
13666.00,7.672975,25.06031,0.000040,24.040101,0.0006,1.412
13668.00,7.673543,25.06047,0.000040,24.041456,0.0006,1.412
13670.00,7.673616,25.06041,0.000039,24.040625,0.0006,1.412
13672.00,7.673836,25.06011,0.000040,24.040881,0.0006,1.412
13674.00,7.673485,25.06107,0.000039,24.040345,0.0006,1.412
13676.00,7.673998,25.06093,0.000039,24.040223,0.0006,1.413
13678.00,7.674579,25.06090,0.000039,24.040846,0.0006,1.412
13680.00,7.674438,25.06113,0.000040,24.040275,0.0006,1.412
13682.00,7.673604,25.06204,0.000041,24.040481,0.0005,1.412
13684.00,7.674204,25.06176,0.000040,24.040392,0.0005,1.412
13686.00,7.674077,25.06178,0.000041,24.040621,0.0006,1.412
13688.00,7.674717,25.06183,0.000040,24.040195,0.0006,1.412
13690.00,7.674618,25.06160,0.000039,24.040492,0.0006,1.412
13692.00,7.674795,25.06126,0.000039,24.040786,0.0006,1.413
13694.00,7.674735,25.06129,0.000039,24.039723,0.0006,1.413
13696.00,7.674176,25.06111,0.000040,24.039830,0.0006,1.412
13698.00,7.673798,25.06079,0.000040,24.040626,0.0006,1.412
13700.00,7.675088,25.06114,0.000040,24.040319,0.0006,1.413
[truncated: 38,562 more chars]
