# Supplementary material for: Hormonal steroids induce multidrug resistance and stress response genes in Neisseria gonorrhoeae by binding to MtrR
Source: Nat Commun. 2024 Feb 7;15:1153. doi: 10.1038/s41467-024-45195-1 (PMC10850145; doi:10.1038/s41467-024-45195-1)
Supplement: Supplementary file 6 — Source Data [file 41467_2024_45195_MOESM6_ESM.zip › Source Data/ITC/R176E/1TMtrRR176E2022Aug18.itc]

$ITC
$ 25 
$NOT
$ 25 
$ 600 
$ 199 
$ 8 
$ 2 
$ADCGainCode:  3 
$False,True,True
$ 2 , 4 , 600 , 2 
$ 12 , 24 , 600 , 2 
$ 12 , 24 , 600 , 2 
$ 12 , 24 , 600 , 2 
$ 12 , 24 , 600 , 2 
$ 12 , 24 , 600 , 2 
$ 12 , 24 , 600 , 2 
$ 12 , 24 , 600 , 2 
$ 12 , 24 , 600 , 2 
$ 12 , 24 , 600 , 2 
$ 12 , 24 , 600 , 2 
$ 12 , 24 , 600 , 2 
$ 12 , 24 , 600 , 2 
$ 12 , 24 , 600 , 2 
$ 12 , 24 , 600 , 2 
$ 12 , 24 , 600 , 2 
$ 12 , 24 , 600 , 2 
$ 12 , 24 , 600 , 2 
$ 12 , 24 , 600 , 2 
$ 12 , 24 , 600 , 2 
$ 12 , 24 , 600 , 2 
$ 12 , 24 , 600 , 2 
$ 12 , 24 , 600 , 2 
$ 12 , 24 , 600 , 2 
$ 12 , 24 , 600 , 2 
# 0 
# 0.5 
# 0.02 
# 1.4485 
# 25 
# 28.9316 
# 15.91949 
?
% VPITC12.10.1003
% 1.4485 
% 28.9316 
%-1.096232 , 100.1901 
% 0.443748 , 95.77349 
% 0.2232 
% 124.02 , 123.95 
% 1 , 80 
%-0.001812 , 0.055139 
% 0 , 8 
% 0 , 18 
% 104422       320637 
% 101.8 
% 260 , 310 , 470 , 530 
% 0.08632 ,-0.00346 , 0.0000110163 , 0.000000290198 ,-0.0000000019883 
% VPViewer2000 Ver: 1.40.0
@0
2.00,7.552824,25.00569,-0.000175,24.016699,-0.0078,1.369
4.00,7.553154,25.00542,-0.000173,24.016891,-0.0078,1.370
6.00,7.552474,25.00558,-0.000174,24.016994,-0.0078,1.370
8.00,7.552580,25.00650,-0.000174,24.016512,-0.0078,1.370
10.00,7.552850,25.00572,-0.000175,24.016503,-0.0078,1.370
12.00,7.552440,25.00516,-0.000174,24.017141,-0.0078,1.370
14.00,7.552444,25.00497,-0.000174,24.016748,-0.0078,1.369
16.00,7.551481,25.00562,-0.000174,24.017090,-0.0078,1.370
18.00,7.550353,25.00589,-0.000174,24.017050,-0.0078,1.370
20.00,7.549811,25.00520,-0.000175,24.016443,-0.0078,1.370
22.00,7.549939,25.00575,-0.000174,24.016472,-0.0078,1.369
24.00,7.549128,25.00587,-0.000174,24.016846,-0.0078,1.370
26.00,7.549147,25.00537,-0.000174,24.016592,-0.0078,1.370
28.00,7.548823,25.00496,-0.000173,24.016516,-0.0078,1.369
30.00,7.548850,25.00522,-0.000174,24.016362,-0.0078,1.369
32.00,7.549072,25.00486,-0.000175,24.016565,-0.0078,1.369
34.00,7.547919,25.00482,-0.000175,24.017098,-0.0078,1.369
36.00,7.547608,25.00530,-0.000174,24.016915,-0.0078,1.370
38.00,7.547493,25.00524,-0.000175,24.016614,-0.0078,1.370
40.00,7.547420,25.00477,-0.000175,24.017092,-0.0078,1.369
42.00,7.547090,25.00476,-0.000175,24.017487,-0.0078,1.369
44.00,7.547024,25.00472,-0.000174,24.016851,-0.0078,1.369
46.00,7.546791,25.00491,-0.000173,24.016420,-0.0078,1.369
48.00,7.546770,25.00425,-0.000175,24.017112,-0.0078,1.370
50.00,7.546282,25.00485,-0.000175,24.017089,-0.0078,1.369
52.00,7.546782,25.00443,-0.000175,24.016808,-0.0078,1.370
54.00,7.546370,25.00461,-0.000175,24.017549,-0.0078,1.370
56.00,7.545010,25.00486,-0.000174,24.016208,-0.0078,1.369
58.00,7.544041,25.00441,-0.000175,24.017431,-0.0078,1.369
60.00,7.543859,25.00490,-0.000175,24.017005,-0.0078,1.370
62.00,7.544049,25.00539,-0.000175,24.016532,-0.0077,1.369
64.00,7.543049,25.00464,-0.000173,24.016717,-0.0078,1.369
66.00,7.543167,25.00417,-0.000174,24.016512,-0.0078,1.369
68.00,7.543244,25.00441,-0.000175,24.016909,-0.0078,1.370
70.00,7.544315,25.00464,-0.000173,24.017085,-0.0078,1.370
72.00,7.544465,25.00457,-0.000173,24.016570,-0.0078,1.370
74.00,7.543496,25.00476,-0.000174,24.017078,-0.0078,1.369
76.00,7.542898,25.00497,-0.000176,24.017192,-0.0078,1.370
78.00,7.542626,25.00485,-0.000175,24.017159,-0.0078,1.370
80.00,7.542015,25.00503,-0.000173,24.016809,-0.0078,1.369
82.00,7.541722,25.00515,-0.000174,24.017223,-0.0078,1.369
84.00,7.541933,25.00456,-0.000173,24.016697,-0.0078,1.369
86.00,7.541997,25.00482,-0.000174,24.017411,-0.0078,1.369
88.00,7.542206,25.00453,-0.000175,24.017674,-0.0078,1.370
90.00,7.542130,25.00512,-0.000175,24.016976,-0.0078,1.370
92.00,7.541920,25.00523,-0.000175,24.017136,-0.0078,1.369
94.00,7.541237,25.00486,-0.000174,24.016740,-0.0078,1.369
96.00,7.541146,25.00577,-0.000175,24.017328,-0.0078,1.370
98.00,7.540972,25.00554,-0.000175,24.016880,-0.0078,1.369
100.00,7.540681,25.00599,-0.000174,24.016764,-0.0078,1.370
102.00,7.540993,25.00603,-0.000174,24.017273,-0.0078,1.370
104.00,7.541226,25.00543,-0.000175,24.016902,-0.0078,1.370
106.00,7.541411,25.00456,-0.000174,24.016982,-0.0078,1.369
108.00,7.541951,25.00504,-0.000175,24.016907,-0.0078,1.370
110.00,7.541848,25.00528,-0.000175,24.016244,-0.0078,1.369
112.00,7.540526,25.00585,-0.000174,24.016690,-0.0078,1.368
114.00,7.539581,25.00547,-0.000174,24.017547,-0.0078,1.369
116.00,7.538970,25.00575,-0.000174,24.017741,-0.0078,1.369
118.00,7.538709,25.00547,-0.000173,24.016686,-0.0078,1.370
120.00,7.538656,25.00458,-0.000175,24.017079,-0.0078,1.370
122.00,7.538677,25.00480,-0.000174,24.016483,-0.0078,1.370
124.00,7.539090,25.00450,-0.000174,24.017119,-0.0078,1.369
126.00,7.538416,25.00317,-0.000175,24.016974,-0.0078,1.370
128.00,7.536372,25.00415,-0.000174,24.016650,-0.0077,1.369
130.00,7.535784,25.00434,-0.000173,24.017235,-0.0078,1.370
132.00,7.536620,25.00458,-0.000174,24.016958,-0.0078,1.369
134.00,7.536246,25.00431,-0.000175,24.017123,-0.0078,1.370
136.00,7.537321,25.00382,-0.000174,24.017357,-0.0078,1.369
138.00,7.537548,25.00494,-0.000173,24.016820,-0.0078,1.369
140.00,7.536651,25.00530,-0.000176,24.016044,-0.0078,1.370
142.00,7.535226,25.00506,-0.000174,24.017139,-0.0078,1.370
144.00,7.535379,25.00502,-0.000175,24.016973,-0.0078,1.370
146.00,7.535510,25.00475,-0.000175,24.016519,-0.0078,1.370
148.00,7.535438,25.00406,-0.000174,24.016646,-0.0078,1.369
150.00,7.535901,25.00405,-0.000174,24.016309,-0.0077,1.369
152.00,7.536083,25.00436,-0.000173,24.017165,-0.0078,1.370
154.00,7.535334,25.00511,-0.000174,24.017292,-0.0078,1.370
156.00,7.535159,25.00521,-0.000175,24.017299,-0.0078,1.370
158.00,7.535514,25.00396,-0.000174,24.017496,-0.0078,1.370
160.00,7.535502,25.00519,-0.000174,24.016771,-0.0078,1.370
162.00,7.535109,25.00540,-0.000173,24.016635,-0.0078,1.369
164.00,7.535693,25.00445,-0.000173,24.017199,-0.0077,1.369
166.00,7.536044,25.00513,-0.000175,24.016824,-0.0078,1.370
168.00,7.536174,25.00515,-0.000175,24.016963,-0.0078,1.369
170.00,7.534162,25.00472,-0.000173,24.016579,-0.0078,1.370
172.00,7.532858,25.00506,-0.000174,24.016605,-0.0078,1.370
174.00,7.532632,25.00571,-0.000176,24.017201,-0.0078,1.370
176.00,7.532859,25.00450,-0.000174,24.017234,-0.0078,1.369
178.00,7.532413,25.00464,-0.000174,24.017049,-0.0078,1.370
180.00,7.532487,25.00594,-0.000174,24.017087,-0.0078,1.369
182.00,7.532551,25.00580,-0.000174,24.017148,-0.0078,1.369
184.00,7.532626,25.00484,-0.000174,24.016880,-0.0078,1.369
186.00,7.531964,25.00506,-0.000175,24.016412,-0.0078,1.369
188.00,7.533008,25.00526,-0.000175,24.017163,-0.0078,1.369
190.00,7.532705,25.00501,-0.000174,24.016699,-0.0078,1.370
192.00,7.532153,25.00401,-0.000174,24.017154,-0.0078,1.369
194.00,7.531838,25.00472,-0.000175,24.016690,-0.0078,1.369
196.00,7.531705,25.00543,-0.000174,24.016695,-0.0078,1.370
198.00,7.531204,25.00470,-0.000175,24.016450,-0.0078,1.370
200.00,7.532101,25.00466,-0.000174,24.017123,-0.0078,1.369
202.00,7.531915,25.00587,-0.000174,24.016570,-0.0078,1.370
204.00,7.532152,25.00563,-0.000175,24.016623,-0.0078,1.369
206.00,7.531680,25.00527,-0.000175,24.016445,-0.0078,1.369
208.00,7.531256,25.00501,-0.000175,24.016189,-0.0078,1.369
210.00,7.531195,25.00474,-0.000174,24.017143,-0.0078,1.370
212.00,7.530584,25.00510,-0.000175,24.016911,-0.0078,1.370
214.00,7.530926,25.00571,-0.000175,24.016920,-0.0078,1.369
216.00,7.530596,25.00524,-0.000174,24.016590,-0.0078,1.370
218.00,7.530717,25.00526,-0.000174,24.016072,-0.0078,1.370
220.00,7.531062,25.00524,-0.000176,24.016876,-0.0078,1.369
222.00,7.531325,25.00533,-0.000174,24.017457,-0.0078,1.369
224.00,7.530733,25.00450,-0.000174,24.016958,-0.0078,1.369
226.00,7.529623,25.00432,-0.000176,24.016905,-0.0078,1.370
228.00,7.528895,25.00411,-0.000175,24.016842,-0.0078,1.370
230.00,7.528884,25.00459,-0.000174,24.017181,-0.0078,1.369
232.00,7.528320,25.00453,-0.000175,24.016510,-0.0078,1.370
234.00,7.528133,25.00414,-0.000176,24.017139,-0.0077,1.370
236.00,7.529015,25.00458,-0.000175,24.016237,-0.0078,1.370
238.00,7.529520,25.00342,-0.000175,24.016688,-0.0078,1.370
240.00,7.529104,25.00396,-0.000175,24.017554,-0.0078,1.370
242.00,7.528246,25.00472,-0.000175,24.016853,-0.0078,1.369
244.00,7.527794,25.00435,-0.000175,24.016886,-0.0078,1.370
246.00,7.527838,25.00472,-0.000174,24.016617,-0.0078,1.370
248.00,7.528466,25.00414,-0.000175,24.016648,-0.0078,1.370
250.00,7.527553,25.00341,-0.000175,24.016664,-0.0078,1.370
252.00,7.527183,25.00411,-0.000175,24.017297,-0.0078,1.370
254.00,7.527098,25.00401,-0.000174,24.017007,-0.0078,1.370
256.00,7.526435,25.00357,-0.000175,24.016434,-0.0078,1.370
258.00,7.526875,25.00342,-0.000175,24.016126,-0.0078,1.369
260.00,7.526203,25.00360,-0.000176,24.016915,-0.0078,1.369
262.00,7.525834,25.00339,-0.000175,24.016786,-0.0078,1.369
264.00,7.525927,25.00355,-0.000175,24.016847,-0.0078,1.369
266.00,7.526031,25.00421,-0.000174,24.017261,-0.0078,1.370
268.00,7.526078,25.00417,-0.000173,24.017350,-0.0078,1.370
270.00,7.525527,25.00339,-0.000174,24.017132,-0.0078,1.370
272.00,7.524912,25.00302,-0.000173,24.016650,-0.0078,1.370
274.00,7.525028,25.00367,-0.000174,24.016710,-0.0078,1.370
276.00,7.525229,25.00484,-0.000174,24.017150,-0.0078,1.369
278.00,7.524880,25.00470,-0.000173,24.016487,-0.0078,1.369
280.00,7.525238,25.00393,-0.000174,24.016728,-0.0078,1.370
282.00,7.525871,25.00389,-0.000175,24.016452,-0.0078,1.370
284.00,7.525605,25.00418,-0.000174,24.016791,-0.0078,1.370
286.00,7.524373,25.00472,-0.000176,24.017253,-0.0078,1.370
288.00,7.523705,25.00474,-0.000174,24.016376,-0.0078,1.369
290.00,7.523826,25.00435,-0.000174,24.016746,-0.0078,1.369
292.00,7.523378,25.00569,-0.000174,24.017360,-0.0078,1.370
294.00,7.523452,25.00472,-0.000174,24.016668,-0.0078,1.369
296.00,7.523216,25.00344,-0.000174,24.016550,-0.0078,1.369
298.00,7.522542,25.00481,-0.000174,24.016958,-0.0078,1.370
300.00,7.522729,25.00494,-0.000175,24.016991,-0.0078,1.370
302.00,7.523717,25.00420,-0.000174,24.016887,-0.0078,1.370
304.00,7.523618,25.00389,-0.000174,24.016322,-0.0078,1.370
306.00,7.523587,25.00442,-0.000175,24.016563,-0.0078,1.370
308.00,7.522989,25.00336,-0.000175,24.016612,-0.0078,1.369
310.00,7.522702,25.00430,-0.000174,24.016240,-0.0077,1.370
312.00,7.522602,25.00468,-0.000174,24.017208,-0.0077,1.370
314.00,7.521836,25.00447,-0.000173,24.017462,-0.0077,1.370
316.00,7.521138,25.00494,-0.000174,24.017020,-0.0078,1.370
318.00,7.521206,25.00480,-0.000174,24.016860,-0.0078,1.370
320.00,7.522110,25.00419,-0.000175,24.016316,-0.0077,1.370
322.00,7.521471,25.00429,-0.000175,24.016858,-0.0078,1.370
324.00,7.521675,25.00521,-0.000174,24.017205,-0.0078,1.369
326.00,7.521111,25.00512,-0.000174,24.017404,-0.0077,1.370
328.00,7.520604,25.00500,-0.000175,24.017255,-0.0078,1.370
330.00,7.520306,25.00505,-0.000174,24.017058,-0.0078,1.370
332.00,7.520360,25.00509,-0.000174,24.016581,-0.0078,1.369
334.00,7.520194,25.00526,-0.000174,24.016536,-0.0078,1.370
336.00,7.519895,25.00472,-0.000176,24.016342,-0.0078,1.370
338.00,7.519623,25.00517,-0.000174,24.016980,-0.0078,1.369
340.00,7.520620,25.00545,-0.000173,24.017326,-0.0078,1.369
342.00,7.520494,25.00468,-0.000175,24.016769,-0.0078,1.370
344.00,7.520072,25.00510,-0.000174,24.016920,-0.0078,1.370
346.00,7.519919,25.00505,-0.000175,24.017515,-0.0078,1.370
348.00,7.520209,25.00497,-0.000176,24.016797,-0.0078,1.370
350.00,7.519388,25.00520,-0.000174,24.017089,-0.0078,1.370
352.00,7.517576,25.00441,-0.000175,24.017476,-0.0078,1.370
354.00,7.518170,25.00403,-0.000175,24.016878,-0.0078,1.370
356.00,7.518390,25.00443,-0.000174,24.016612,-0.0078,1.370
358.00,7.519073,25.00460,-0.000173,24.016682,-0.0078,1.370
360.00,7.519759,25.00441,-0.000174,24.016920,-0.0078,1.370
362.00,7.520312,25.00390,-0.000174,24.016663,-0.0078,1.370
364.00,7.520158,25.00401,-0.000175,24.016829,-0.0078,1.370
366.00,7.519615,25.00479,-0.000173,24.017406,-0.0078,1.369
368.00,7.519702,25.00418,-0.000173,24.017012,-0.0078,1.370
370.00,7.518939,25.00342,-0.000174,24.016929,-0.0078,1.370
372.00,7.517798,25.00410,-0.000174,24.016847,-0.0078,1.370
374.00,7.517827,25.00473,-0.000174,24.017511,-0.0078,1.370
376.00,7.517728,25.00438,-0.000175,24.016864,-0.0078,1.370
378.00,7.517375,25.00430,-0.000175,24.017016,-0.0078,1.370
380.00,7.516471,25.00500,-0.000173,24.016851,-0.0078,1.370
382.00,7.516398,25.00489,-0.000173,24.016447,-0.0078,1.370
384.00,7.515420,25.00461,-0.000174,24.017473,-0.0077,1.370
386.00,7.514951,25.00493,-0.000174,24.017239,-0.0078,1.370
388.00,7.515807,25.00563,-0.000174,24.017147,-0.0078,1.370
390.00,7.515739,25.00604,-0.000174,24.016822,-0.0078,1.370
392.00,7.515059,25.00453,-0.000174,24.016793,-0.0078,1.370
394.00,7.514885,25.00498,-0.000175,24.016786,-0.0078,1.370
396.00,7.514243,25.00575,-0.000174,24.017020,-0.0078,1.370
398.00,7.515218,25.00618,-0.000174,24.016610,-0.0078,1.370
400.00,7.515850,25.00554,-0.000175,24.016449,-0.0078,1.370
402.00,7.515278,25.00517,-0.000175,24.017337,-0.0078,1.370
404.00,7.515903,25.00650,-0.000174,24.017239,-0.0078,1.371
406.00,7.515202,25.00722,-0.000173,24.016523,-0.0078,1.370
408.00,7.515091,25.00635,-0.000175,24.016547,-0.0078,1.370
410.00,7.515125,25.00583,-0.000176,24.017050,-0.0078,1.370
412.00,7.515138,25.00669,-0.000175,24.016726,-0.0078,1.370
414.00,7.515694,25.00582,-0.000175,24.017056,-0.0078,1.370
416.00,7.515843,25.00619,-0.000174,24.017382,-0.0078,1.370
418.00,7.516134,25.00645,-0.000173,24.017214,-0.0078,1.370
420.00,7.515928,25.00568,-0.000174,24.016849,-0.0078,1.371
422.00,7.515696,25.00509,-0.000174,24.017000,-0.0078,1.370
424.00,7.514720,25.00625,-0.000174,24.016704,-0.0078,1.370
426.00,7.514390,25.00593,-0.000173,24.017168,-0.0078,1.370
428.00,7.515082,25.00538,-0.000173,24.016032,-0.0078,1.370
430.00,7.514422,25.00588,-0.000174,24.016887,-0.0078,1.370
432.00,7.513707,25.00587,-0.000174,24.017698,-0.0078,1.370
434.00,7.513454,25.00585,-0.000175,24.017049,-0.0078,1.370
436.00,7.513912,25.00509,-0.000174,24.017119,-0.0078,1.370
438.00,7.513069,25.00506,-0.000175,24.017195,-0.0078,1.370
440.00,7.512860,25.00449,-0.000175,24.016940,-0.0078,1.370
442.00,7.513584,25.00487,-0.000176,24.016717,-0.0078,1.370
444.00,7.513607,25.00463,-0.000175,24.017306,-0.0078,1.370
446.00,7.513114,25.00505,-0.000175,24.016918,-0.0078,1.370
448.00,7.513465,25.00418,-0.000176,24.016991,-0.0078,1.370
450.00,7.513509,25.00474,-0.000175,24.017078,-0.0078,1.371
452.00,7.513428,25.00532,-0.000174,24.016681,-0.0078,1.370
454.00,7.512537,25.00532,-0.000175,24.017020,-0.0078,1.370
456.00,7.512162,25.00497,-0.000175,24.017023,-0.0078,1.370
458.00,7.512210,25.00523,-0.000175,24.017574,-0.0078,1.370
460.00,7.512730,25.00533,-0.000175,24.017326,-0.0077,1.370
462.00,7.511853,25.00551,-0.000177,24.016922,-0.0078,1.370
464.00,7.511535,25.00434,-0.000175,24.016974,-0.0078,1.370
466.00,7.511173,25.00495,-0.000175,24.017027,-0.0077,1.370
468.00,7.511540,25.00514,-0.000176,24.016991,-0.0078,1.370
470.00,7.511471,25.00493,-0.000176,24.017023,-0.0078,1.370
472.00,7.510896,25.00516,-0.000175,24.017502,-0.0078,1.370
474.00,7.510775,25.00553,-0.000175,24.018247,-0.0078,1.370
476.00,7.510801,25.00509,-0.000175,24.017058,-0.0078,1.371
478.00,7.511147,25.00523,-0.000175,24.017076,-0.0078,1.371
480.00,7.511373,25.00556,-0.000176,24.017282,-0.0078,1.370
482.00,7.511556,25.00619,-0.000176,24.017451,-0.0078,1.370
484.00,7.511845,25.00618,-0.000175,24.017083,-0.0078,1.370
486.00,7.511604,25.00504,-0.000176,24.017264,-0.0078,1.370
488.00,7.510903,25.00491,-0.000174,24.016773,-0.0078,1.370
490.00,7.510049,25.00508,-0.000174,24.017362,-0.0078,1.370
492.00,7.509561,25.00492,-0.000173,24.016989,-0.0078,1.370
494.00,7.509247,25.00456,-0.000174,24.016982,-0.0078,1.370
496.00,7.509155,25.00376,-0.000175,24.017957,-0.0078,1.370
498.00,7.509148,25.00458,-0.000175,24.017045,-0.0077,1.371
500.00,7.510123,25.00486,-0.000174,24.017054,-0.0077,1.370
502.00,7.510515,25.00365,-0.000173,24.016237,-0.0078,1.371
504.00,7.510085,25.00456,-0.000174,24.017230,-0.0077,1.370
506.00,7.509365,25.00415,-0.000174,24.016909,-0.0077,1.370
508.00,7.509265,25.00376,-0.000175,24.016777,-0.0077,1.370
510.00,7.508740,25.00392,-0.000174,24.017123,-0.0077,1.371
512.00,7.509049,25.00410,-0.000175,24.017641,-0.0077,1.371
514.00,7.509382,25.00433,-0.000174,24.017067,-0.0078,1.370
516.00,7.509188,25.00463,-0.000175,24.016737,-0.0078,1.370
518.00,7.509105,25.00411,-0.000174,24.016945,-0.0078,1.371
520.00,7.509824,25.00437,-0.000175,24.017130,-0.0078,1.370
522.00,7.510027,25.00484,-0.000175,24.017150,-0.0078,1.370
524.00,7.509830,25.00471,-0.000174,24.017491,-0.0078,1.370
526.00,7.509462,25.00560,-0.000175,24.017304,-0.0077,1.370
528.00,7.508246,25.00639,-0.000176,24.017293,-0.0077,1.371
530.00,7.508163,25.00553,-0.000175,24.017210,-0.0078,1.370
532.00,7.508411,25.00535,-0.000174,24.016886,-0.0078,1.370
534.00,7.508540,25.00519,-0.000174,24.016655,-0.0077,1.370
536.00,7.507828,25.00478,-0.000174,24.016808,-0.0078,1.371
538.00,7.507119,25.00457,-0.000175,24.016853,-0.0078,1.370
540.00,7.506934,25.00510,-0.000176,24.016577,-0.0078,1.370
542.00,7.506706,25.00430,-0.000176,24.016675,-0.0078,1.371
544.00,7.506979,25.00439,-0.000175,24.016595,-0.0078,1.370
546.00,7.507539,25.00398,-0.000175,24.016238,-0.0078,1.370
548.00,7.507162,25.00480,-0.000175,24.016967,-0.0078,1.370
550.00,7.507612,25.00476,-0.000174,24.016942,-0.0078,1.371
552.00,7.508988,25.00430,-0.000176,24.017007,-0.0078,1.371
554.00,7.508129,25.00470,-0.000176,24.017121,-0.0078,1.371
556.00,7.507845,25.00424,-0.000176,24.017554,-0.0078,1.370
558.00,7.507428,25.00436,-0.000175,24.016576,-0.0078,1.371
560.00,7.506984,25.00406,-0.000174,24.017288,-0.0078,1.371
562.00,7.506633,25.00374,-0.000176,24.016681,-0.0078,1.370
564.00,7.506411,25.00346,-0.000175,24.017103,-0.0078,1.370
566.00,7.506345,25.00342,-0.000174,24.016880,-0.0078,1.370
568.00,7.506512,25.00362,-0.000174,24.016759,-0.0078,1.370
570.00,7.506711,25.00300,-0.000173,24.017335,-0.0078,1.370
572.00,7.506494,25.00432,-0.000173,24.017625,-0.0078,1.370
574.00,7.506486,25.00573,-0.000174,24.017179,-0.0078,1.371
576.00,7.505741,25.00499,-0.000174,24.017248,-0.0078,1.371
578.00,7.505308,25.00431,-0.000176,24.017359,-0.0078,1.370
580.00,7.505287,25.00471,-0.000175,24.017194,-0.0078,1.371
582.00,7.505588,25.00482,-0.000174,24.016757,-0.0077,1.370
584.00,7.506069,25.00488,-0.000173,24.017703,-0.0078,1.370
586.00,7.506532,25.00413,-0.000175,24.017259,-0.0078,1.370
588.00,7.506285,25.00441,-0.000174,24.017926,-0.0077,1.370
590.00,7.506274,25.00489,-0.000174,24.017292,-0.0078,1.370
592.00,7.505235,25.00438,-0.000174,24.016605,-0.0078,1.370
594.00,7.505361,25.00496,-0.000175,24.016960,-0.0078,1.370
596.00,7.506214,25.00517,-0.000175,24.016931,-0.0078,1.370
598.00,7.505079,25.00518,-0.000175,24.016871,-0.0078,1.370
600.00,7.504534,25.00431,-0.000175,24.016440,-0.0078,1.370
602.00,7.504941,25.00366,-0.000175,24.016780,-0.0078,1.370
@1,2.0000,4.0
604.00,7.504441,25.00364,-0.000175,24.017321,-0.0078,1.370
606.00,7.499347,25.00452,-0.000175,24.016962,-0.0078,1.370
608.00,7.485968,25.00448,-0.000175,24.016739,-0.0078,1.370
610.00,7.450782,25.00456,-0.000175,24.016963,-0.0078,1.369
612.00,7.398101,25.00425,-0.000174,24.016552,-0.0078,1.371
614.00,7.368951,25.00414,-0.000175,24.017121,-0.0078,1.371
616.00,7.366556,25.00441,-0.000176,24.017502,-0.0078,1.371
618.00,7.371287,25.00458,-0.000177,24.016708,-0.0077,1.371
620.00,7.375940,25.00447,-0.000174,24.016962,-0.0078,1.371
622.00,7.379956,25.00398,-0.000174,24.016682,-0.0078,1.370
624.00,7.385262,25.00418,-0.000175,24.016508,-0.0078,1.370
626.00,7.391613,25.00459,-0.000174,24.016782,-0.0078,1.370
628.00,7.398444,25.00516,-0.000173,24.017248,-0.0078,1.370
630.00,7.406464,25.00492,-0.000175,24.016931,-0.0078,1.370
632.00,7.415149,25.00544,-0.000174,24.016965,-0.0078,1.370
634.00,7.424217,25.00469,-0.000175,24.016532,-0.0078,1.370
636.00,7.433290,25.00468,-0.000175,24.016576,-0.0078,1.370
638.00,7.440714,25.00564,-0.000174,24.017014,-0.0078,1.370
640.00,7.447610,25.00425,-0.000174,24.017302,-0.0078,1.371
642.00,7.453952,25.00409,-0.000175,24.016949,-0.0078,1.370
644.00,7.459910,25.00488,-0.000174,24.017505,-0.0077,1.370
646.00,7.464943,25.00487,-0.000173,24.016213,-0.0078,1.370
648.00,7.469199,25.00476,-0.000174,24.016726,-0.0078,1.370
650.00,7.472955,25.00502,-0.000175,24.016840,-0.0078,1.370
652.00,7.477869,25.00492,-0.000175,24.016960,-0.0078,1.370
654.00,7.482003,25.00424,-0.000175,24.016275,-0.0078,1.370
656.00,7.485209,25.00388,-0.000175,24.016693,-0.0078,1.370
658.00,7.486954,25.00332,-0.000175,24.016351,-0.0078,1.370
660.00,7.488799,25.00336,-0.000175,24.016407,-0.0077,1.370
662.00,7.490040,25.00374,-0.000175,24.016400,-0.0078,1.371
664.00,7.492047,25.00393,-0.000175,24.017092,-0.0078,1.371
666.00,7.493426,25.00396,-0.000174,24.017081,-0.0078,1.370
668.00,7.494511,25.00421,-0.000175,24.016380,-0.0078,1.370
670.00,7.495560,25.00441,-0.000174,24.016470,-0.0077,1.371
672.00,7.496837,25.00560,-0.000175,24.016920,-0.0078,1.370
674.00,7.496850,25.00546,-0.000173,24.016904,-0.0078,1.371
676.00,7.496503,25.00571,-0.000173,24.017663,-0.0078,1.370
678.00,7.496684,25.00572,-0.000174,24.016692,-0.0078,1.371
680.00,7.496576,25.00610,-0.000174,24.016788,-0.0078,1.370
682.00,7.497943,25.00500,-0.000173,24.017618,-0.0078,1.369
684.00,7.498215,25.00405,-0.000173,24.016766,-0.0078,1.370
686.00,7.498484,25.00417,-0.000174,24.016463,-0.0078,1.370
688.00,7.498415,25.00426,-0.000174,24.017020,-0.0078,1.370
690.00,7.497065,25.00455,-0.000173,24.016644,-0.0077,1.370
692.00,7.496718,25.00470,-0.000174,24.017114,-0.0078,1.371
694.00,7.496471,25.00464,-0.000175,24.016450,-0.0078,1.370
696.00,7.496551,25.00487,-0.000174,24.016773,-0.0078,1.370
698.00,7.497543,25.00473,-0.000174,24.017041,-0.0078,1.370
700.00,7.498798,25.00457,-0.000174,24.016962,-0.0078,1.371
702.00,7.498883,25.00529,-0.000174,24.017393,-0.0078,1.371
704.00,7.497802,25.00497,-0.000175,24.017366,-0.0078,1.370
706.00,7.497726,25.00443,-0.000174,24.017484,-0.0078,1.370
708.00,7.498573,25.00508,-0.000175,24.016742,-0.0078,1.370
710.00,7.499046,25.00494,-0.000174,24.016227,-0.0078,1.370
712.00,7.498922,25.00580,-0.000173,24.017210,-0.0078,1.370
714.00,7.499653,25.00675,-0.000175,24.017253,-0.0078,1.370
716.00,7.499989,25.00646,-0.000174,24.017386,-0.0078,1.371
718.00,7.499030,25.00675,-0.000174,24.017556,-0.0078,1.371
720.00,7.498267,25.00549,-0.000174,24.017099,-0.0078,1.371
722.00,7.497839,25.00627,-0.000174,24.016962,-0.0078,1.370
724.00,7.498531,25.00611,-0.000174,24.017266,-0.0078,1.370
726.00,7.498331,25.00589,-0.000175,24.017250,-0.0078,1.370
728.00,7.497554,25.00625,-0.000175,24.016392,-0.0078,1.370
730.00,7.498271,25.00498,-0.000174,24.016287,-0.0078,1.370
732.00,7.499233,25.00539,-0.000174,24.017179,-0.0078,1.371
734.00,7.499215,25.00519,-0.000175,24.017174,-0.0078,1.371
736.00,7.498056,25.00518,-0.000175,24.017275,-0.0078,1.370
738.00,7.497319,25.00644,-0.000174,24.016715,-0.0078,1.370
740.00,7.496696,25.00591,-0.000174,24.016628,-0.0078,1.370
742.00,7.496474,25.00538,-0.000174,24.017192,-0.0078,1.370
744.00,7.496575,25.00564,-0.000175,24.016831,-0.0078,1.371
746.00,7.496354,25.00632,-0.000175,24.017099,-0.0078,1.371
748.00,7.496267,25.00616,-0.000175,24.016998,-0.0078,1.370
750.00,7.496790,25.00629,-0.000176,24.017270,-0.0078,1.370
752.00,7.497064,25.00624,-0.000174,24.016728,-0.0078,1.371
754.00,7.497570,25.00642,-0.000174,24.017094,-0.0078,1.370
756.00,7.497449,25.00590,-0.000174,24.017125,-0.0078,1.370
758.00,7.497604,25.00621,-0.000174,24.016936,-0.0078,1.370
760.00,7.497311,25.00591,-0.000176,24.016666,-0.0078,1.370
762.00,7.497387,25.00605,-0.000175,24.016945,-0.0078,1.370
764.00,7.498057,25.00639,-0.000175,24.016789,-0.0078,1.370
766.00,7.497730,25.00612,-0.000175,24.017119,-0.0078,1.370
768.00,7.497832,25.00652,-0.000173,24.016467,-0.0078,1.371
770.00,7.497143,25.00643,-0.000176,24.016217,-0.0078,1.370
772.00,7.496979,25.00663,-0.000176,24.016280,-0.0078,1.371
774.00,7.496416,25.00605,-0.000176,24.016548,-0.0078,1.371
776.00,7.496808,25.00595,-0.000176,24.016994,-0.0078,1.371
778.00,7.496770,25.00519,-0.000176,24.016731,-0.0078,1.370
780.00,7.496794,25.00644,-0.000176,24.016644,-0.0078,1.370
782.00,7.496870,25.00692,-0.000175,24.017045,-0.0078,1.370
784.00,7.497152,25.00609,-0.000174,24.016855,-0.0078,1.371
786.00,7.497161,25.00579,-0.000175,24.017395,-0.0078,1.371
788.00,7.496828,25.00579,-0.000175,24.016595,-0.0078,1.371
790.00,7.496475,25.00541,-0.000176,24.017522,-0.0078,1.371
792.00,7.495880,25.00586,-0.000175,24.016909,-0.0078,1.370
794.00,7.495672,25.00548,-0.000175,24.016994,-0.0078,1.371
796.00,7.495002,25.00582,-0.000175,24.016782,-0.0078,1.371
798.00,7.494398,25.00540,-0.000176,24.016574,-0.0078,1.371
800.00,7.495532,25.00592,-0.000176,24.016802,-0.0078,1.371
802.00,7.495826,25.00550,-0.000175,24.016469,-0.0078,1.371
804.00,7.494885,25.00587,-0.000175,24.016851,-0.0078,1.370
806.00,7.494441,25.00613,-0.000174,24.016973,-0.0078,1.370
808.00,7.494605,25.00614,-0.000175,24.016793,-0.0078,1.370
810.00,7.494338,25.00626,-0.000177,24.017141,-0.0078,1.371
812.00,7.495390,25.00680,-0.000175,24.016653,-0.0078,1.371
814.00,7.495086,25.00671,-0.000175,24.018046,-0.0078,1.371
816.00,7.495091,25.00621,-0.000176,24.017050,-0.0078,1.370
818.00,7.494914,25.00602,-0.000175,24.016151,-0.0077,1.371
820.00,7.494718,25.00556,-0.000176,24.016122,-0.0078,1.371
822.00,7.494530,25.00532,-0.000176,24.017147,-0.0078,1.371
824.00,7.494421,25.00541,-0.000177,24.016735,-0.0078,1.371
826.00,7.494297,25.00518,-0.000178,24.017096,-0.0078,1.371
828.00,7.494881,25.00564,-0.000176,24.017172,-0.0078,1.370
830.00,7.495565,25.00614,-0.000175,24.016614,-0.0078,1.370
832.00,7.495941,25.00574,-0.000175,24.016590,-0.0078,1.370
834.00,7.496415,25.00637,-0.000175,24.016956,-0.0078,1.371
836.00,7.496172,25.00572,-0.000175,24.017143,-0.0078,1.371
838.00,7.495110,25.00647,-0.000175,24.017322,-0.0077,1.371
840.00,7.493896,25.00627,-0.000175,24.016755,-0.0078,1.371
842.00,7.494004,25.00656,-0.000175,24.017056,-0.0078,1.370
844.00,7.493926,25.00709,-0.000174,24.016804,-0.0078,1.371
846.00,7.493534,25.00733,-0.000174,24.017056,-0.0078,1.371
848.00,7.492990,25.00659,-0.000175,24.016808,-0.0078,1.371
850.00,7.493683,25.00634,-0.000176,24.017861,-0.0078,1.372
852.00,7.493603,25.00695,-0.000176,24.016933,-0.0077,1.371
854.00,7.493374,25.00727,-0.000176,24.017110,-0.0078,1.371
856.00,7.493322,25.00768,-0.000175,24.016855,-0.0078,1.371
858.00,7.492421,25.00700,-0.000175,24.016590,-0.0077,1.371
860.00,7.492920,25.00751,-0.000174,24.017161,-0.0078,1.371
862.00,7.493761,25.00650,-0.000175,24.016675,-0.0078,1.371
864.00,7.493201,25.00690,-0.000176,24.017299,-0.0078,1.371
866.00,7.493850,25.00705,-0.000176,24.016916,-0.0078,1.371
868.00,7.494193,25.00809,-0.000176,24.017694,-0.0078,1.372
870.00,7.493600,25.00834,-0.000177,24.017121,-0.0078,1.371
872.00,7.493451,25.00765,-0.000175,24.017052,-0.0078,1.371
874.00,7.493532,25.00725,-0.000175,24.017281,-0.0078,1.371
876.00,7.493054,25.00687,-0.000175,24.016793,-0.0078,1.372
878.00,7.493212,25.00713,-0.000175,24.017324,-0.0078,1.371
880.00,7.493133,25.00712,-0.000175,24.017259,-0.0078,1.371
882.00,7.493137,25.00783,-0.000174,24.016579,-0.0077,1.371
884.00,7.493364,25.00800,-0.000175,24.017547,-0.0078,1.371
886.00,7.493205,25.00784,-0.000174,24.017181,-0.0077,1.370
888.00,7.492851,25.00688,-0.000175,24.016958,-0.0077,1.371
890.00,7.492177,25.00686,-0.000175,24.017377,-0.0078,1.372
892.00,7.492541,25.00666,-0.000176,24.016944,-0.0078,1.371
894.00,7.491247,25.00732,-0.000174,24.017346,-0.0078,1.370
896.00,7.490700,25.00675,-0.000173,24.017165,-0.0077,1.370
898.00,7.491742,25.00739,-0.000173,24.017065,-0.0078,1.371
900.00,7.491773,25.00731,-0.000174,24.017234,-0.0078,1.371
902.00,7.492136,25.00767,-0.000174,24.017540,-0.0078,1.371
904.00,7.491123,25.00726,-0.000175,24.017748,-0.0078,1.371
906.00,7.491008,25.00727,-0.000176,24.017522,-0.0078,1.371
908.00,7.490499,25.00673,-0.000175,24.017002,-0.0078,1.371
910.00,7.491247,25.00587,-0.000174,24.017357,-0.0078,1.370
912.00,7.490951,25.00583,-0.000174,24.016710,-0.0078,1.371
914.00,7.490973,25.00626,-0.000175,24.016835,-0.0077,1.371
916.00,7.491141,25.00653,-0.000176,24.016603,-0.0078,1.371
918.00,7.491159,25.00670,-0.000174,24.016740,-0.0078,1.371
920.00,7.490783,25.00548,-0.000174,24.016492,-0.0078,1.371
922.00,7.490837,25.00611,-0.000174,24.016913,-0.0078,1.371
924.00,7.491169,25.00640,-0.000175,24.016953,-0.0078,1.371
926.00,7.491725,25.00641,-0.000176,24.017312,-0.0078,1.371
928.00,7.490637,25.00552,-0.000175,24.017313,-0.0078,1.371
930.00,7.490848,25.00504,-0.000175,24.016998,-0.0078,1.372
932.00,7.492114,25.00539,-0.000175,24.016338,-0.0078,1.371
934.00,7.491641,25.00550,-0.000174,24.016719,-0.0078,1.370
936.00,7.490648,25.00488,-0.000175,24.016880,-0.0078,1.371
938.00,7.490073,25.00586,-0.000175,24.017165,-0.0078,1.372
940.00,7.490038,25.00513,-0.000175,24.017094,-0.0078,1.371
942.00,7.490824,25.00576,-0.000175,24.017360,-0.0078,1.371
944.00,7.492496,25.00564,-0.000176,24.016764,-0.0078,1.371
946.00,7.491278,25.00665,-0.000175,24.016973,-0.0078,1.371
948.00,7.491765,25.00605,-0.000175,24.017319,-0.0078,1.371
950.00,7.491788,25.00572,-0.000175,24.017152,-0.0078,1.371
952.00,7.492203,25.00561,-0.000175,24.016351,-0.0077,1.371
954.00,7.492230,25.00577,-0.000174,24.017379,-0.0077,1.371
956.00,7.492905,25.00653,-0.000174,24.017504,-0.0078,1.371
958.00,7.492171,25.00661,-0.000174,24.016969,-0.0078,1.371
960.00,7.490348,25.00683,-0.000175,24.016722,-0.0078,1.371
962.00,7.490051,25.00783,-0.000174,24.016501,-0.0078,1.371
964.00,7.489604,25.00779,-0.000174,24.016753,-0.0078,1.371
966.00,7.489573,25.00721,-0.000174,24.016802,-0.0078,1.371
968.00,7.489798,25.00747,-0.000175,24.017634,-0.0078,1.372
970.00,7.489983,25.00680,-0.000175,24.017007,-0.0078,1.372
972.00,7.489692,25.00699,-0.000175,24.017373,-0.0078,1.372
974.00,7.489507,25.00654,-0.000176,24.016860,-0.0078,1.371
976.00,7.489623,25.00610,-0.000175,24.017054,-0.0078,1.370
978.00,7.489937,25.00635,-0.000175,24.016913,-0.0078,1.371
980.00,7.489953,25.00676,-0.000176,24.017266,-0.0078,1.372
982.00,7.489851,25.00639,-0.000174,24.017292,-0.0078,1.371
984.00,7.489527,25.00679,-0.000175,24.017875,-0.0077,1.371
986.00,7.488762,25.00627,-0.000174,24.016681,-0.0077,1.371
988.00,7.488561,25.00613,-0.000174,24.017290,-0.0078,1.371
990.00,7.488298,25.00580,-0.000175,24.017252,-0.0078,1.371
992.00,7.487201,25.00618,-0.000175,24.016605,-0.0078,1.372
994.00,7.487144,25.00587,-0.000174,24.016719,-0.0078,1.372
996.00,7.486829,25.00585,-0.000175,24.017404,-0.0078,1.371
998.00,7.487751,25.00633,-0.000175,24.017061,-0.0078,1.371
1000.00,7.488416,25.00560,-0.000175,24.017161,-0.0078,1.371
1002.00,7.488674,25.00623,-0.000176,24.017136,-0.0078,1.372
1004.00,7.488702,25.00621,-0.000176,24.017237,-0.0078,1.371
1006.00,7.488526,25.00582,-0.000175,24.017031,-0.0078,1.371
1008.00,7.487425,25.00576,-0.000174,24.017201,-0.0078,1.371
1010.00,7.487463,25.00479,-0.000174,24.017127,-0.0078,1.371
1012.00,7.488221,25.00535,-0.000175,24.016980,-0.0078,1.371
1014.00,7.488495,25.00622,-0.000175,24.016768,-0.0079,1.370
1016.00,7.488308,25.00663,-0.000174,24.016198,-0.0078,1.371
1018.00,7.487681,25.00688,-0.000174,24.017243,-0.0078,1.371
1020.00,7.487308,25.00619,-0.000175,24.017264,-0.0078,1.372
1022.00,7.487579,25.00734,-0.000176,24.017458,-0.0078,1.372
1024.00,7.487171,25.00722,-0.000175,24.017277,-0.0078,1.372
1026.00,7.486368,25.00727,-0.000176,24.017054,-0.0078,1.372
1028.00,7.486190,25.00786,-0.000176,24.017219,-0.0078,1.371
1030.00,7.486504,25.00763,-0.000174,24.017094,-0.0078,1.370
1032.00,7.487422,25.00743,-0.000174,24.016739,-0.0078,1.371
1034.00,7.487173,25.00710,-0.000175,24.016577,-0.0078,1.372
1036.00,7.487302,25.00703,-0.000176,24.016739,-0.0078,1.372
1038.00,7.486933,25.00622,-0.000174,24.016791,-0.0078,1.371
1040.00,7.486883,25.00697,-0.000175,24.016811,-0.0078,1.371
1042.00,7.487121,25.00635,-0.000175,24.016340,-0.0078,1.371
1044.00,7.486728,25.00634,-0.000176,24.017060,-0.0078,1.371
1046.00,7.486218,25.00635,-0.000176,24.016991,-0.0078,1.371
1048.00,7.486038,25.00672,-0.000176,24.017161,-0.0078,1.372
1050.00,7.486910,25.00665,-0.000177,24.017132,-0.0078,1.371
1052.00,7.487167,25.00757,-0.000176,24.016938,-0.0078,1.371
1054.00,7.486113,25.00701,-0.000175,24.016730,-0.0078,1.371
1056.00,7.486028,25.00710,-0.000175,24.016721,-0.0078,1.370
1058.00,7.486485,25.00797,-0.000175,24.016884,-0.0078,1.371
1060.00,7.485213,25.00803,-0.000176,24.016420,-0.0078,1.372
1062.00,7.484925,25.00794,-0.000174,24.017081,-0.0078,1.372
1064.00,7.485702,25.00787,-0.000175,24.016487,-0.0078,1.372
1066.00,7.486303,25.00771,-0.000176,24.017011,-0.0078,1.372
1068.00,7.485209,25.00743,-0.000176,24.017105,-0.0078,1.372
1070.00,7.485737,25.00773,-0.000175,24.016605,-0.0078,1.371
1072.00,7.485739,25.00719,-0.000175,24.016371,-0.0078,1.371
1074.00,7.485332,25.00659,-0.000175,24.017331,-0.0078,1.372
1076.00,7.484557,25.00741,-0.000176,24.016811,-0.0078,1.372
1078.00,7.484132,25.00668,-0.000174,24.016884,-0.0078,1.371
1080.00,7.484734,25.00741,-0.000175,24.017156,-0.0078,1.371
1082.00,7.484732,25.00658,-0.000174,24.017096,-0.0078,1.370
1084.00,7.485242,25.00681,-0.000174,24.016808,-0.0078,1.371
1086.00,7.485619,25.00710,-0.000175,24.016924,-0.0078,1.372
1088.00,7.485328,25.00718,-0.000175,24.016840,-0.0078,1.372
1090.00,7.485205,25.00716,-0.000175,24.016779,-0.0078,1.372
1092.00,7.485594,25.00689,-0.000174,24.016701,-0.0078,1.371
1094.00,7.485220,25.00669,-0.000175,24.016985,-0.0078,1.371
1096.00,7.485086,25.00702,-0.000175,24.016978,-0.0078,1.371
1098.00,7.485117,25.00759,-0.000176,24.016967,-0.0078,1.371
1100.00,7.485734,25.00771,-0.000175,24.017072,-0.0078,1.371
1102.00,7.485783,25.00819,-0.000173,24.017128,-0.0078,1.371
1104.00,7.486231,25.00804,-0.000175,24.017123,-0.0078,1.371
1106.00,7.486241,25.00797,-0.000175,24.016989,-0.0078,1.371
1108.00,7.485718,25.00799,-0.000175,24.016635,-0.0078,1.371
1110.00,7.485595,25.00785,-0.000176,24.016537,-0.0078,1.372
1112.00,7.485200,25.00788,-0.000175,24.016864,-0.0078,1.372
1114.00,7.485195,25.00785,-0.000174,24.016713,-0.0078,1.372
1116.00,7.484975,25.00776,-0.000176,24.016432,-0.0078,1.371
1118.00,7.484274,25.00727,-0.000175,24.017767,-0.0078,1.371
1120.00,7.483871,25.00767,-0.000175,24.017156,-0.0078,1.371
1122.00,7.483893,25.00777,-0.000175,24.017067,-0.0078,1.372
1124.00,7.484178,25.00783,-0.000176,24.017002,-0.0077,1.372
1126.00,7.484032,25.00819,-0.000175,24.016543,-0.0078,1.371
1128.00,7.484555,25.00798,-0.000174,24.017168,-0.0078,1.371
1130.00,7.484665,25.00773,-0.000175,24.016876,-0.0078,1.372
1132.00,7.483477,25.00750,-0.000175,24.016251,-0.0078,1.371
1134.00,7.483562,25.00772,-0.000175,24.016244,-0.0078,1.371
1136.00,7.484339,25.00689,-0.000175,24.016476,-0.0078,1.372
1138.00,7.484470,25.00619,-0.000175,24.016864,-0.0078,1.371
1140.00,7.485129,25.00702,-0.000175,24.017321,-0.0078,1.372
1142.00,7.484872,25.00735,-0.000175,24.016559,-0.0078,1.371
1144.00,7.484470,25.00701,-0.000175,24.016358,-0.0078,1.371
1146.00,7.484930,25.00749,-0.000176,24.016769,-0.0078,1.371
1148.00,7.485036,25.00799,-0.000176,24.016831,-0.0078,1.372
1150.00,7.484516,25.00771,-0.000174,24.016867,-0.0078,1.371
1152.00,7.484183,25.00703,-0.000174,24.016572,-0.0078,1.372
1154.00,7.484277,25.00714,-0.000176,24.017012,-0.0078,1.372
1156.00,7.484357,25.00746,-0.000176,24.016624,-0.0078,1.372
1158.00,7.484083,25.00741,-0.000175,24.016570,-0.0078,1.371
1160.00,7.483665,25.00690,-0.000175,24.016541,-0.0078,1.372
1162.00,7.483414,25.00788,-0.000174,24.017099,-0.0078,1.372
1164.00,7.483743,25.00760,-0.000175,24.016938,-0.0078,1.371
1166.00,7.482557,25.00764,-0.000174,24.017072,-0.0078,1.371
1168.00,7.482985,25.00858,-0.000172,24.017128,-0.0078,1.371
1170.00,7.483375,25.00778,-0.000174,24.017321,-0.0078,1.372
1172.00,7.482788,25.00753,-0.000175,24.017016,-0.0077,1.371
1174.00,7.483809,25.00760,-0.000175,24.017284,-0.0078,1.371
1176.00,7.484522,25.00718,-0.000175,24.017108,-0.0077,1.371
1178.00,7.484046,25.00738,-0.000175,24.017399,-0.0078,1.372
1180.00,7.483665,25.00750,-0.000175,24.017306,-0.0078,1.372
1182.00,7.483601,25.00753,-0.000176,24.016641,-0.0078,1.372
1184.00,7.482383,25.00790,-0.000175,24.016508,-0.0078,1.372
1186.00,7.482712,25.00766,-0.000175,24.017065,-0.0078,1.371
1188.00,7.483352,25.00750,-0.000175,24.016829,-0.0078,1.372
1190.00,7.483111,25.00638,-0.000175,24.016769,-0.0078,1.371
1192.00,7.483127,25.00665,-0.000174,24.017281,-0.0078,1.371
1194.00,7.483002,25.00664,-0.000174,24.016624,-0.0077,1.371
1196.00,7.482570,25.00704,-0.000173,24.016933,-0.0078,1.372
1198.00,7.481842,25.00682,-0.000174,24.016554,-0.0078,1.371
1200.00,7.482751,25.00689,-0.000174,24.016530,-0.0078,1.372
1202.00,7.482813,25.00699,-0.000174,24.016740,-0.0078,1.372
@2,12.0000,24.0
1204.00,7.481437,25.00690,-0.000175,24.017837,-0.0078,1.372
1206.00,7.475156,25.00743,-0.000175,24.016325,-0.0078,1.371
1208.00,7.457684,25.00737,-0.000174,24.016838,-0.0078,1.370
1210.00,7.409794,25.00746,-0.000173,24.017190,-0.0078,1.370
1212.00,7.336068,25.00657,-0.000173,24.017478,-0.0078,1.370
1214.00,7.257178,25.00716,-0.000174,24.017116,-0.0078,1.371
1216.00,7.182393,25.00704,-0.000176,24.017513,-0.0078,1.372
1218.00,7.111688,25.00677,-0.000176,24.016692,-0.0078,1.373
1220.00,7.044601,25.00670,-0.000177,24.016789,-0.0078,1.373
1222.00,6.981634,25.00730,-0.000177,24.017215,-0.0078,1.372
1224.00,6.922318,25.00703,-0.000177,24.017335,-0.0077,1.372
1226.00,6.866547,25.00665,-0.000178,24.017166,-0.0078,1.372
1228.00,6.817342,25.00785,-0.000178,24.017219,-0.0078,1.372
1230.00,6.777335,25.00703,-0.000178,24.016884,-0.0078,1.373
1232.00,6.753165,25.00691,-0.000179,24.016275,-0.0078,1.374
1234.00,6.759266,25.00744,-0.000179,24.017188,-0.0078,1.374
1236.00,6.789093,25.00760,-0.000179,24.016802,-0.0078,1.374
1238.00,6.825160,25.00730,-0.000177,24.017388,-0.0078,1.373
1240.00,6.862178,25.00717,-0.000176,24.017328,-0.0078,1.372
1242.00,6.901792,25.00723,-0.000176,24.017272,-0.0078,1.371
1244.00,6.942210,25.00758,-0.000176,24.017253,-0.0078,1.371
1246.00,6.984662,25.00667,-0.000176,24.017092,-0.0077,1.371
1248.00,7.026715,25.00705,-0.000176,24.016675,-0.0078,1.372
1250.00,7.068412,25.00694,-0.000177,24.017796,-0.0078,1.372
1252.00,7.108360,25.00696,-0.000176,24.017493,-0.0078,1.371
1254.00,7.146980,25.00715,-0.000175,24.016965,-0.0078,1.372
1256.00,7.183758,25.00781,-0.000176,24.016927,-0.0078,1.372
1258.00,7.215238,25.00720,-0.000176,24.016933,-0.0077,1.372
1260.00,7.243211,25.00729,-0.000176,24.017545,-0.0078,1.372
1262.00,7.269028,25.00644,-0.000175,24.017101,-0.0078,1.371
1264.00,7.292050,25.00678,-0.000176,24.017069,-0.0078,1.372
1266.00,7.311632,25.00703,-0.000177,24.017063,-0.0078,1.372
1268.00,7.329406,25.00644,-0.000176,24.017003,-0.0078,1.371
1270.00,7.344524,25.00689,-0.000176,24.017404,-0.0078,1.372
1272.00,7.358507,25.00722,-0.000177,24.017248,-0.0078,1.372
1274.00,7.370220,25.00776,-0.000176,24.017161,-0.0078,1.372
1276.00,7.380500,25.00735,-0.000175,24.017612,-0.0078,1.372
1278.00,7.389527,25.00735,-0.000175,24.017770,-0.0078,1.372
1280.00,7.398530,25.00716,-0.000175,24.016396,-0.0078,1.371
1282.00,7.405555,25.00651,-0.000176,24.017602,-0.0078,1.372
1284.00,7.411502,25.00771,-0.000175,24.017600,-0.0078,1.372
1286.00,7.417766,25.00721,-0.000174,24.017003,-0.0078,1.372
1288.00,7.423301,25.00692,-0.000175,24.017248,-0.0078,1.372
1290.00,7.428117,25.00746,-0.000175,24.016831,-0.0077,1.372
1292.00,7.433515,25.00736,-0.000175,24.017621,-0.0077,1.372
1294.00,7.436790,25.00748,-0.000175,24.017244,-0.0078,1.372
1296.00,7.440205,25.00802,-0.000175,24.017219,-0.0078,1.371
1298.00,7.444374,25.00781,-0.000175,24.017496,-0.0078,1.372
1300.00,7.446712,25.00724,-0.000174,24.017502,-0.0078,1.372
1302.00,7.448755,25.00780,-0.000175,24.017259,-0.0077,1.372
1304.00,7.450915,25.00736,-0.000175,24.016818,-0.0078,1.371
1306.00,7.453376,25.00671,-0.000175,24.017596,-0.0078,1.372
1308.00,7.455352,25.00667,-0.000175,24.017308,-0.0078,1.372
1310.00,7.456902,25.00705,-0.000175,24.017391,-0.0077,1.372
1312.00,7.458733,25.00642,-0.000175,24.017270,-0.0078,1.372
1314.00,7.459833,25.00669,-0.000175,24.017417,-0.0078,1.371
1316.00,7.461500,25.00739,-0.000176,24.017282,-0.0078,1.372
1318.00,7.463454,25.00729,-0.000176,24.016748,-0.0078,1.372
1320.00,7.464441,25.00576,-0.000176,24.017667,-0.0078,1.372
1322.00,7.464989,25.00630,-0.000175,24.016389,-0.0078,1.372
1324.00,7.466233,25.00641,-0.000173,24.017203,-0.0078,1.372
1326.00,7.467233,25.00673,-0.000174,24.016994,-0.0078,1.372
1328.00,7.468471,25.00741,-0.000175,24.017237,-0.0078,1.372
1330.00,7.469346,25.00745,-0.000175,24.017567,-0.0078,1.371
1332.00,7.470122,25.00771,-0.000174,24.016840,-0.0078,1.371
1334.00,7.470667,25.00708,-0.000174,24.016648,-0.0078,1.371
1336.00,7.471219,25.00623,-0.000175,24.016779,-0.0078,1.372
1338.00,7.472423,25.00748,-0.000175,24.017767,-0.0077,1.372
1340.00,7.472963,25.00793,-0.000175,24.017442,-0.0078,1.372
1342.00,7.474491,25.00773,-0.000175,24.016450,-0.0078,1.372
1344.00,7.475760,25.00727,-0.000176,24.017018,-0.0078,1.372
1346.00,7.475000,25.00721,-0.000176,24.017230,-0.0078,1.372
1348.00,7.474344,25.00682,-0.000175,24.017498,-0.0078,1.372
1350.00,7.474563,25.00714,-0.000175,24.017451,-0.0077,1.371
1352.00,7.474801,25.00795,-0.000174,24.016798,-0.0078,1.372
1354.00,7.475784,25.00770,-0.000174,24.017493,-0.0078,1.372
1356.00,7.476052,25.00764,-0.000175,24.016893,-0.0078,1.371
1358.00,7.475430,25.00743,-0.000176,24.016887,-0.0078,1.372
1360.00,7.475418,25.00806,-0.000175,24.017011,-0.0078,1.372
1362.00,7.475373,25.00743,-0.000175,24.016316,-0.0078,1.371
1364.00,7.475637,25.00804,-0.000175,24.017000,-0.0078,1.371
1366.00,7.476387,25.00759,-0.000174,24.017029,-0.0077,1.372
1368.00,7.476807,25.00730,-0.000175,24.017214,-0.0077,1.372
1370.00,7.476643,25.00784,-0.000175,24.016762,-0.0078,1.372
1372.00,7.477343,25.00940,-0.000175,24.017034,-0.0078,1.372
1374.00,7.477281,25.00910,-0.000176,24.016661,-0.0078,1.372
1376.00,7.476674,25.00832,-0.000175,24.016601,-0.0078,1.372
1378.00,7.476271,25.00823,-0.000175,24.017190,-0.0078,1.372
1380.00,7.476788,25.00833,-0.000175,24.017072,-0.0077,1.371
1382.00,7.477240,25.00806,-0.000175,24.017310,-0.0078,1.372
1384.00,7.476779,25.00713,-0.000176,24.017315,-0.0078,1.372
1386.00,7.477808,25.00738,-0.000175,24.016771,-0.0078,1.372
1388.00,7.477569,25.00826,-0.000175,24.016619,-0.0078,1.372
1390.00,7.477587,25.00806,-0.000176,24.016369,-0.0078,1.372
1392.00,7.477362,25.00781,-0.000175,24.017469,-0.0078,1.372
1394.00,7.477736,25.00803,-0.000175,24.017607,-0.0077,1.371
1396.00,7.478539,25.00814,-0.000176,24.016815,-0.0078,1.372
1398.00,7.478224,25.00842,-0.000176,24.017476,-0.0078,1.372
1400.00,7.477590,25.00827,-0.000175,24.017197,-0.0078,1.372
1402.00,7.477177,25.00820,-0.000175,24.017259,-0.0078,1.372
1404.00,7.477708,25.00813,-0.000176,24.017032,-0.0078,1.372
1406.00,7.478449,25.00793,-0.000175,24.017248,-0.0077,1.372
1408.00,7.477561,25.00770,-0.000175,24.017393,-0.0077,1.372
1410.00,7.476688,25.00823,-0.000175,24.017509,-0.0078,1.372
1412.00,7.476328,25.00739,-0.000175,24.016864,-0.0077,1.372
1414.00,7.475825,25.00684,-0.000173,24.017154,-0.0077,1.371
1416.00,7.476014,25.00709,-0.000174,24.017295,-0.0078,1.371
1418.00,7.476217,25.00731,-0.000175,24.017310,-0.0078,1.372
1420.00,7.475857,25.00670,-0.000176,24.017143,-0.0077,1.372
1422.00,7.475836,25.00664,-0.000176,24.017192,-0.0077,1.372
1424.00,7.474641,25.00692,-0.000176,24.017195,-0.0078,1.373
1426.00,7.474581,25.00665,-0.000176,24.016751,-0.0078,1.372
1428.00,7.474202,25.00586,-0.000175,24.017641,-0.0078,1.372
1430.00,7.474630,25.00619,-0.000175,24.017025,-0.0078,1.371
1432.00,7.474616,25.00701,-0.000174,24.016430,-0.0078,1.371
1434.00,7.475545,25.00665,-0.000175,24.017270,-0.0078,1.371
1436.00,7.476211,25.00666,-0.000174,24.016949,-0.0078,1.372
1438.00,7.475785,25.00659,-0.000176,24.016623,-0.0078,1.372
1440.00,7.475502,25.00678,-0.000176,24.016755,-0.0078,1.371
1442.00,7.474994,25.00657,-0.000175,24.016827,-0.0078,1.372
1444.00,7.474777,25.00625,-0.000175,24.017261,-0.0078,1.372
1446.00,7.474320,25.00616,-0.000175,24.017081,-0.0078,1.372
1448.00,7.474822,25.00523,-0.000176,24.016806,-0.0078,1.372
1450.00,7.474256,25.00563,-0.000175,24.016800,-0.0078,1.372
1452.00,7.474559,25.00620,-0.000176,24.017759,-0.0078,1.372
1454.00,7.474922,25.00679,-0.000175,24.017475,-0.0078,1.371
1456.00,7.474871,25.00682,-0.000175,24.017096,-0.0078,1.372
1458.00,7.474471,25.00637,-0.000174,24.017817,-0.0078,1.372
1460.00,7.475030,25.00701,-0.000175,24.017660,-0.0078,1.372
1462.00,7.474873,25.00726,-0.000177,24.016953,-0.0078,1.372
1464.00,7.475169,25.00696,-0.000175,24.017261,-0.0078,1.372
1466.00,7.475595,25.00677,-0.000175,24.017738,-0.0078,1.372
1468.00,7.475384,25.00569,-0.000176,24.016931,-0.0078,1.371
1470.00,7.475036,25.00605,-0.000175,24.017337,-0.0078,1.372
1472.00,7.474941,25.00615,-0.000176,24.016688,-0.0078,1.372
1474.00,7.474368,25.00651,-0.000174,24.017148,-0.0078,1.372
1476.00,7.474572,25.00674,-0.000174,24.017480,-0.0078,1.372
1478.00,7.474662,25.00603,-0.000175,24.017116,-0.0078,1.372
1480.00,7.475139,25.00592,-0.000175,24.017079,-0.0078,1.372
1482.00,7.475025,25.00591,-0.000175,24.016800,-0.0078,1.372
1484.00,7.474878,25.00620,-0.000176,24.017154,-0.0078,1.372
1486.00,7.474655,25.00604,-0.000177,24.017105,-0.0078,1.373
1488.00,7.474701,25.00577,-0.000177,24.016976,-0.0078,1.372
1490.00,7.475569,25.00592,-0.000177,24.016864,-0.0078,1.371
1492.00,7.475319,25.00674,-0.000176,24.016773,-0.0078,1.372
1494.00,7.475504,25.00650,-0.000176,24.017244,-0.0078,1.372
1496.00,7.475710,25.00643,-0.000176,24.016583,-0.0078,1.372
1498.00,7.474916,25.00726,-0.000176,24.017422,-0.0078,1.372
1500.00,7.474807,25.00786,-0.000175,24.016887,-0.0078,1.372
1502.00,7.474974,25.00791,-0.000176,24.016788,-0.0078,1.372
1504.00,7.475868,25.00748,-0.000177,24.016706,-0.0078,1.372
1506.00,7.475403,25.00685,-0.000176,24.017725,-0.0078,1.372
1508.00,7.474660,25.00714,-0.000174,24.016918,-0.0078,1.371
1510.00,7.473995,25.00812,-0.000175,24.016762,-0.0078,1.372
1512.00,7.473169,25.00775,-0.000176,24.016971,-0.0078,1.372
1514.00,7.473118,25.00670,-0.000177,24.017237,-0.0078,1.372
1516.00,7.473588,25.00717,-0.000176,24.017179,-0.0078,1.372
1518.00,7.474604,25.00739,-0.000175,24.017453,-0.0078,1.372
1520.00,7.474694,25.00767,-0.000175,24.017239,-0.0078,1.372
1522.00,7.473997,25.00619,-0.000175,24.017183,-0.0078,1.372
1524.00,7.473635,25.00594,-0.000176,24.017282,-0.0078,1.372
1526.00,7.473434,25.00641,-0.000175,24.017079,-0.0078,1.372
1528.00,7.472146,25.00677,-0.000175,24.017074,-0.0078,1.372
1530.00,7.472199,25.00651,-0.000175,24.016962,-0.0078,1.371
1532.00,7.472671,25.00671,-0.000175,24.017355,-0.0078,1.372
1534.00,7.473078,25.00671,-0.000176,24.017199,-0.0078,1.373
1536.00,7.473169,25.00541,-0.000176,24.016614,-0.0078,1.372
1538.00,7.472371,25.00569,-0.000175,24.016833,-0.0078,1.372
1540.00,7.471925,25.00612,-0.000175,24.016730,-0.0078,1.371
1542.00,7.472049,25.00575,-0.000174,24.016672,-0.0078,1.372
1544.00,7.472061,25.00555,-0.000176,24.016817,-0.0078,1.372
1546.00,7.473005,25.00592,-0.000176,24.017034,-0.0078,1.372
1548.00,7.473501,25.00605,-0.000176,24.016940,-0.0078,1.372
1550.00,7.472547,25.00647,-0.000176,24.016668,-0.0078,1.372
1552.00,7.472877,25.00670,-0.000176,24.017150,-0.0078,1.372
1554.00,7.473269,25.00639,-0.000176,24.017105,-0.0078,1.373
1556.00,7.473229,25.00669,-0.000176,24.017582,-0.0078,1.372
1558.00,7.474637,25.00673,-0.000175,24.017136,-0.0078,1.372
1560.00,7.474016,25.00679,-0.000175,24.017259,-0.0078,1.372
1562.00,7.473822,25.00604,-0.000175,24.016818,-0.0078,1.372
1564.00,7.473554,25.00594,-0.000175,24.016552,-0.0078,1.373
1566.00,7.473316,25.00557,-0.000176,24.016409,-0.0078,1.372
1568.00,7.474503,25.00625,-0.000176,24.017284,-0.0078,1.372
1570.00,7.473621,25.00613,-0.000175,24.017527,-0.0078,1.372
1572.00,7.473804,25.00673,-0.000176,24.017243,-0.0078,1.372
1574.00,7.473640,25.00715,-0.000175,24.017190,-0.0078,1.372
1576.00,7.473123,25.00714,-0.000175,24.017246,-0.0078,1.372
1578.00,7.473011,25.00758,-0.000174,24.017067,-0.0078,1.372
1580.00,7.473990,25.00791,-0.000175,24.016664,-0.0078,1.372
1582.00,7.473199,25.00764,-0.000176,24.016610,-0.0078,1.372
1584.00,7.472450,25.00748,-0.000174,24.016915,-0.0078,1.373
1586.00,7.471702,25.00742,-0.000175,24.016996,-0.0078,1.372
1588.00,7.472733,25.00837,-0.000174,24.016358,-0.0077,1.372
1590.00,7.472811,25.00782,-0.000176,24.016827,-0.0078,1.372
1592.00,7.472903,25.00775,-0.000175,24.016824,-0.0078,1.373
1594.00,7.473840,25.00758,-0.000175,24.017226,-0.0078,1.372
1596.00,7.474739,25.00750,-0.000175,24.016987,-0.0078,1.372
1598.00,7.474255,25.00700,-0.000175,24.016489,-0.0078,1.372
1600.00,7.473394,25.00694,-0.000174,24.017226,-0.0078,1.372
1602.00,7.473972,25.00696,-0.000174,24.017397,-0.0078,1.372
1604.00,7.474402,25.00761,-0.000176,24.017241,-0.0078,1.372
1606.00,7.474039,25.00683,-0.000176,24.016537,-0.0078,1.373
1608.00,7.473042,25.00581,-0.000176,24.016744,-0.0078,1.372
1610.00,7.472342,25.00689,-0.000175,24.017290,-0.0078,1.372
1612.00,7.471890,25.00728,-0.000175,24.016227,-0.0078,1.372
1614.00,7.471985,25.00786,-0.000175,24.016331,-0.0078,1.372
1616.00,7.472494,25.00777,-0.000175,24.016400,-0.0078,1.372
1618.00,7.471918,25.00810,-0.000175,24.017041,-0.0078,1.372
1620.00,7.472551,25.00902,-0.000175,24.017058,-0.0078,1.372
1622.00,7.472347,25.00864,-0.000177,24.017330,-0.0078,1.372
1624.00,7.472081,25.00773,-0.000175,24.016724,-0.0078,1.372
1626.00,7.471589,25.00782,-0.000175,24.016605,-0.0078,1.373
1628.00,7.471504,25.00834,-0.000175,24.016811,-0.0078,1.372
1630.00,7.472049,25.00864,-0.000176,24.017036,-0.0078,1.372
1632.00,7.472608,25.00849,-0.000175,24.016815,-0.0078,1.372
1634.00,7.472915,25.00770,-0.000174,24.016614,-0.0078,1.372
1636.00,7.471912,25.00742,-0.000175,24.016949,-0.0078,1.372
1638.00,7.471783,25.00763,-0.000175,24.016708,-0.0078,1.372
1640.00,7.471797,25.00673,-0.000176,24.017012,-0.0078,1.373
1642.00,7.471805,25.00663,-0.000176,24.016331,-0.0078,1.372
1644.00,7.471766,25.00718,-0.000176,24.016597,-0.0078,1.372
1646.00,7.471796,25.00727,-0.000175,24.016461,-0.0078,1.372
1648.00,7.471950,25.00777,-0.000176,24.016704,-0.0078,1.372
1650.00,7.471532,25.00736,-0.000175,24.016679,-0.0078,1.372
1652.00,7.471505,25.00694,-0.000175,24.016590,-0.0078,1.372
1654.00,7.471607,25.00739,-0.000176,24.017049,-0.0078,1.373
1656.00,7.472141,25.00711,-0.000175,24.017453,-0.0078,1.373
1658.00,7.471540,25.00689,-0.000175,24.016833,-0.0078,1.372
1660.00,7.470999,25.00685,-0.000175,24.016791,-0.0078,1.372
1662.00,7.471170,25.00742,-0.000176,24.016597,-0.0078,1.371
1664.00,7.471055,25.00678,-0.000174,24.016191,-0.0078,1.372
1666.00,7.471256,25.00693,-0.000174,24.016331,-0.0078,1.372
1668.00,7.470505,25.00781,-0.000176,24.016987,-0.0078,1.372
1670.00,7.471292,25.00714,-0.000175,24.016759,-0.0078,1.373
1672.00,7.471517,25.00709,-0.000174,24.016559,-0.0078,1.372
1674.00,7.471838,25.00560,-0.000176,24.016755,-0.0078,1.372
1676.00,7.471329,25.00662,-0.000175,24.016430,-0.0078,1.372
1678.00,7.471096,25.00700,-0.000174,24.016655,-0.0078,1.373
1680.00,7.470979,25.00736,-0.000175,24.016389,-0.0078,1.373
1682.00,7.470249,25.00681,-0.000175,24.016873,-0.0078,1.373
1684.00,7.469730,25.00733,-0.000176,24.016994,-0.0078,1.373
1686.00,7.469688,25.00723,-0.000176,24.017319,-0.0078,1.372
1688.00,7.469490,25.00730,-0.000177,24.017150,-0.0078,1.372
1690.00,7.469319,25.00795,-0.000176,24.016869,-0.0078,1.372
1692.00,7.470607,25.00836,-0.000175,24.016420,-0.0078,1.372
1694.00,7.470228,25.00718,-0.000175,24.017145,-0.0078,1.372
1696.00,7.469231,25.00679,-0.000176,24.016289,-0.0078,1.373
1698.00,7.470010,25.00664,-0.000176,24.016806,-0.0078,1.373
1700.00,7.471102,25.00656,-0.000176,24.016944,-0.0078,1.372
1702.00,7.470981,25.00706,-0.000176,24.016460,-0.0078,1.372
1704.00,7.469976,25.00726,-0.000176,24.016963,-0.0078,1.372
1706.00,7.470745,25.00771,-0.000176,24.017157,-0.0078,1.372
1708.00,7.470714,25.00773,-0.000175,24.017110,-0.0078,1.372
1710.00,7.470349,25.00847,-0.000175,24.017058,-0.0078,1.373
1712.00,7.469488,25.00777,-0.000176,24.017143,-0.0078,1.372
1714.00,7.469675,25.00779,-0.000176,24.016345,-0.0078,1.372
1716.00,7.469788,25.00725,-0.000176,24.016169,-0.0078,1.373
1718.00,7.469891,25.00773,-0.000176,24.016168,-0.0078,1.372
1720.00,7.470273,25.00840,-0.000175,24.016798,-0.0078,1.372
1722.00,7.470141,25.00920,-0.000174,24.016305,-0.0078,1.372
1724.00,7.469889,25.00927,-0.000175,24.017085,-0.0078,1.372
1726.00,7.470132,25.00860,-0.000174,24.017371,-0.0078,1.373
1728.00,7.468863,25.00921,-0.000176,24.017580,-0.0078,1.372
1730.00,7.468485,25.00982,-0.000176,24.016780,-0.0078,1.373
1732.00,7.468484,25.00901,-0.000174,24.017417,-0.0078,1.372
1734.00,7.469303,25.00899,-0.000175,24.016673,-0.0078,1.372
1736.00,7.469173,25.00915,-0.000174,24.016387,-0.0078,1.372
1738.00,7.469183,25.00853,-0.000175,24.017295,-0.0078,1.372
1740.00,7.468801,25.00814,-0.000175,24.016809,-0.0078,1.372
1742.00,7.469673,25.00809,-0.000175,24.016238,-0.0078,1.372
1744.00,7.469770,25.00794,-0.000176,24.016983,-0.0078,1.372
1746.00,7.470190,25.00810,-0.000175,24.016583,-0.0078,1.372
1748.00,7.469894,25.00872,-0.000176,24.017089,-0.0078,1.372
1750.00,7.469427,25.00834,-0.000174,24.016833,-0.0078,1.372
1752.00,7.469569,25.00832,-0.000175,24.016980,-0.0078,1.372
1754.00,7.469975,25.00859,-0.000176,24.016856,-0.0077,1.372
1756.00,7.470029,25.00831,-0.000176,24.017056,-0.0078,1.373
1758.00,7.469368,25.00760,-0.000176,24.016884,-0.0078,1.373
1760.00,7.469672,25.00753,-0.000176,24.017076,-0.0079,1.372
1762.00,7.469993,25.00777,-0.000175,24.016599,-0.0078,1.372
1764.00,7.470480,25.00794,-0.000175,24.016759,-0.0078,1.372
1766.00,7.470150,25.00767,-0.000176,24.016891,-0.0078,1.373
1768.00,7.469952,25.00799,-0.000176,24.016608,-0.0078,1.373
1770.00,7.470387,25.00827,-0.000175,24.016833,-0.0078,1.372
1772.00,7.470204,25.00796,-0.000175,24.016503,-0.0078,1.373
1774.00,7.469592,25.00773,-0.000176,24.016309,-0.0078,1.373
1776.00,7.469174,25.00839,-0.000176,24.016652,-0.0078,1.372
1778.00,7.469453,25.00829,-0.000176,24.016090,-0.0078,1.372
1780.00,7.469713,25.00814,-0.000174,24.016771,-0.0078,1.372
1782.00,7.469211,25.00873,-0.000175,24.017147,-0.0078,1.372
1784.00,7.469385,25.00824,-0.000175,24.017061,-0.0078,1.373
1786.00,7.470522,25.00799,-0.000175,24.016866,-0.0078,1.372
1788.00,7.470493,25.00886,-0.000174,24.017032,-0.0078,1.372
1790.00,7.469872,25.00793,-0.000175,24.016945,-0.0078,1.372
1792.00,7.469488,25.00760,-0.000175,24.016527,-0.0078,1.373
1794.00,7.469648,25.00801,-0.000175,24.016547,-0.0078,1.373
1796.00,7.469514,25.00818,-0.000176,24.016499,-0.0078,1.373
1798.00,7.469143,25.00797,-0.000176,24.017304,-0.0078,1.373
1800.00,7.469321,25.00685,-0.000177,24.016982,-0.0078,1.372
1802.00,7.468927,25.00735,-0.000176,24.016711,-0.0078,1.373
@3,12.0000,24.0
1804.00,7.467923,25.00769,-0.000176,24.016849,-0.0078,1.373
1806.00,7.463436,25.00753,-0.000176,24.016476,-0.0078,1.372
1808.00,7.450705,25.00851,-0.000174,24.015878,-0.0078,1.371
1810.00,7.411141,25.00799,-0.000173,24.016895,-0.0078,1.371
1812.00,7.346086,25.00738,-0.000175,24.016409,-0.0078,1.372
1814.00,7.275876,25.00763,-0.000175,24.016117,-0.0078,1.372
1816.00,7.209481,25.00688,-0.000175,24.016697,-0.0078,1.373
1818.00,7.147912,25.00721,-0.000176,24.016365,-0.0078,1.373
1820.00,7.088583,25.00700,-0.000177,24.016557,-0.0078,1.374
1822.00,7.030242,25.00734,-0.000178,24.016470,-0.0078,1.373
1824.00,6.976817,25.00767,-0.000177,24.016922,-0.0078,1.374
1826.00,6.927429,25.00766,-0.000177,24.017179,-0.0078,1.374
1828.00,6.881645,25.00682,-0.000177,24.016726,-0.0078,1.373
1830.00,6.846170,25.00731,-0.000177,24.016601,-0.0078,1.373
1832.00,6.823676,25.00736,-0.000178,24.017339,-0.0078,1.375
1834.00,6.823316,25.00639,-0.000178,24.017609,-0.0078,1.375
1836.00,6.843931,25.00721,-0.000179,24.017547,-0.0078,1.375
1838.00,6.871276,25.00650,-0.000179,24.016940,-0.0078,1.373
1840.00,6.899624,25.00734,-0.000177,24.016550,-0.0078,1.372
1842.00,6.929036,25.00706,-0.000177,24.016706,-0.0078,1.373
1844.00,6.960993,25.00625,-0.000177,24.016965,-0.0078,1.372
1846.00,6.993368,25.00736,-0.000176,24.016615,-0.0078,1.373
1848.00,7.028245,25.00724,-0.000176,24.017020,-0.0078,1.372
1850.00,7.063979,25.00658,-0.000177,24.016847,-0.0078,1.372
1852.00,7.099122,25.00654,-0.000177,24.016793,-0.0078,1.373
1854.00,7.132284,25.00709,-0.000177,24.017108,-0.0078,1.373
1856.00,7.162929,25.00682,-0.000177,24.016632,-0.0077,1.373
1858.00,7.191811,25.00693,-0.000177,24.017079,-0.0077,1.372
1860.00,7.218212,25.00717,-0.000177,24.016771,-0.0078,1.373
1862.00,7.241823,25.00730,-0.000176,24.016559,-0.0078,1.373
1864.00,7.262621,25.00721,-0.000176,24.016831,-0.0078,1.373
1866.00,7.281941,25.00784,-0.000176,24.016978,-0.0078,1.373
1868.00,7.299943,25.00800,-0.000177,24.017248,-0.0078,1.372
1870.00,7.315312,25.00724,-0.000176,24.017420,-0.0078,1.372
1872.00,7.329498,25.00735,-0.000177,24.017302,-0.0078,1.373
1874.00,7.341453,25.00760,-0.000176,24.017714,-0.0078,1.373
1876.00,7.351514,25.00654,-0.000177,24.016915,-0.0077,1.372
1878.00,7.360719,25.00577,-0.000176,24.016465,-0.0078,1.372
1880.00,7.369632,25.00605,-0.000176,24.016838,-0.0078,1.373
1882.00,7.377191,25.00568,-0.000175,24.016411,-0.0078,1.373
1884.00,7.382992,25.00640,-0.000175,24.016869,-0.0078,1.372
1886.00,7.389827,25.00646,-0.000176,24.016871,-0.0078,1.373
1888.00,7.395999,25.00670,-0.000175,24.016878,-0.0078,1.373
1890.00,7.401551,25.00697,-0.000175,24.016744,-0.0078,1.373
1892.00,7.405923,25.00649,-0.000176,24.016523,-0.0078,1.373
1894.00,7.410487,25.00598,-0.000175,24.016793,-0.0078,1.372
1896.00,7.415431,25.00701,-0.000175,24.017533,-0.0078,1.373
1898.00,7.418917,25.00683,-0.000174,24.016806,-0.0078,1.373
1900.00,7.421946,25.00702,-0.000175,24.017246,-0.0078,1.373
1902.00,7.424507,25.00695,-0.000176,24.017359,-0.0078,1.372
1904.00,7.428455,25.00666,-0.000175,24.017663,-0.0078,1.372
1906.00,7.431093,25.00576,-0.000174,24.016953,-0.0078,1.373
1908.00,7.433270,25.00684,-0.000175,24.016809,-0.0077,1.373
1910.00,7.435722,25.00707,-0.000176,24.017101,-0.0078,1.372
1912.00,7.437807,25.00651,-0.000175,24.017239,-0.0078,1.372
1914.00,7.439473,25.00731,-0.000176,24.016329,-0.0078,1.374
1916.00,7.441978,25.00740,-0.000176,24.017201,-0.0078,1.372
1918.00,7.443613,25.00634,-0.000175,24.017094,-0.0078,1.372
1920.00,7.445522,25.00624,-0.000174,24.016581,-0.0078,1.372
1922.00,7.447374,25.00584,-0.000174,24.016628,-0.0078,1.373
1924.00,7.448575,25.00619,-0.000174,24.016817,-0.0078,1.373
1926.00,7.449933,25.00776,-0.000175,24.017515,-0.0078,1.372
1928.00,7.450203,25.00741,-0.000176,24.017301,-0.0078,1.374
1930.00,7.452067,25.00734,-0.000175,24.017147,-0.0078,1.373
1932.00,7.453095,25.00657,-0.000175,24.016646,-0.0078,1.373
1934.00,7.453120,25.00594,-0.000176,24.017533,-0.0078,1.373
1936.00,7.455278,25.00683,-0.000176,24.016864,-0.0078,1.372
1938.00,7.456426,25.00741,-0.000175,24.017293,-0.0078,1.373
1940.00,7.456898,25.00757,-0.000175,24.017397,-0.0078,1.373
1942.00,7.456787,25.00772,-0.000175,24.017192,-0.0078,1.373
1944.00,7.457583,25.00738,-0.000175,24.016795,-0.0078,1.372
1946.00,7.458749,25.00617,-0.000176,24.016672,-0.0078,1.373
1948.00,7.459178,25.00694,-0.000177,24.016965,-0.0078,1.373
1950.00,7.459258,25.00782,-0.000175,24.016886,-0.0078,1.373
1952.00,7.459854,25.00852,-0.000176,24.016510,-0.0078,1.373
1954.00,7.459845,25.00856,-0.000175,24.016039,-0.0078,1.372
1956.00,7.460262,25.00796,-0.000175,24.016510,-0.0078,1.373
1958.00,7.460948,25.00782,-0.000175,24.016619,-0.0078,1.373
1960.00,7.462353,25.00777,-0.000176,24.017206,-0.0078,1.373
1962.00,7.461923,25.00885,-0.000176,24.017306,-0.0078,1.372
1964.00,7.461369,25.00817,-0.000174,24.016944,-0.0078,1.373
1966.00,7.461336,25.00815,-0.000175,24.017011,-0.0078,1.373
1968.00,7.460383,25.00860,-0.000175,24.017096,-0.0078,1.372
1970.00,7.461503,25.00912,-0.000175,24.017725,-0.0078,1.373
1972.00,7.462283,25.00826,-0.000176,24.016896,-0.0078,1.373
1974.00,7.462802,25.00746,-0.000177,24.016548,-0.0078,1.373
1976.00,7.462405,25.00759,-0.000176,24.017069,-0.0078,1.373
1978.00,7.463109,25.00746,-0.000177,24.016630,-0.0078,1.373
1980.00,7.463154,25.00807,-0.000176,24.016068,-0.0078,1.373
1982.00,7.463779,25.00732,-0.000176,24.016925,-0.0078,1.372
1984.00,7.463534,25.00734,-0.000174,24.017351,-0.0078,1.372
1986.00,7.463334,25.00824,-0.000175,24.017147,-0.0078,1.373
1988.00,7.462459,25.00799,-0.000176,24.016518,-0.0078,1.373
1990.00,7.461487,25.00804,-0.000175,24.017099,-0.0078,1.373
1992.00,7.462720,25.00796,-0.000175,24.016788,-0.0077,1.372
1994.00,7.462361,25.00844,-0.000175,24.016204,-0.0078,1.372
1996.00,7.462066,25.00762,-0.000176,24.017279,-0.0078,1.373
1998.00,7.463004,25.00834,-0.000176,24.017087,-0.0078,1.373
2000.00,7.463409,25.00850,-0.000176,24.017114,-0.0078,1.373
2002.00,7.464186,25.00841,-0.000175,24.016653,-0.0078,1.373
2004.00,7.464248,25.00824,-0.000175,24.017389,-0.0078,1.372
2006.00,7.464018,25.00907,-0.000174,24.016947,-0.0078,1.372
2008.00,7.464238,25.00834,-0.000175,24.017069,-0.0078,1.373
2010.00,7.464573,25.00666,-0.000176,24.016998,-0.0078,1.373
2012.00,7.464011,25.00716,-0.000176,24.017339,-0.0078,1.373
2014.00,7.463849,25.00714,-0.000176,24.016954,-0.0078,1.372
2016.00,7.463922,25.00836,-0.000174,24.016479,-0.0078,1.373
2018.00,7.463430,25.00836,-0.000174,24.017148,-0.0078,1.372
2020.00,7.463549,25.00773,-0.000176,24.016994,-0.0078,1.372
2022.00,7.463747,25.00760,-0.000174,24.017132,-0.0078,1.373
2024.00,7.463649,25.00726,-0.000175,24.017224,-0.0078,1.373
2026.00,7.464126,25.00655,-0.000175,24.016576,-0.0078,1.372
2028.00,7.464519,25.00727,-0.000174,24.016775,-0.0078,1.372
2030.00,7.464304,25.00696,-0.000175,24.016380,-0.0078,1.373
2032.00,7.463428,25.00645,-0.000175,24.016657,-0.0078,1.373
2034.00,7.464199,25.00688,-0.000176,24.016467,-0.0078,1.373
2036.00,7.463537,25.00755,-0.000176,24.017221,-0.0078,1.373
2038.00,7.462728,25.00732,-0.000176,24.017699,-0.0078,1.373
2040.00,7.462823,25.00716,-0.000175,24.017079,-0.0077,1.372
2042.00,7.463040,25.00705,-0.000175,24.017132,-0.0078,1.373
2044.00,7.463674,25.00743,-0.000174,24.017607,-0.0078,1.373
2046.00,7.464278,25.00684,-0.000175,24.016590,-0.0078,1.373
2048.00,7.463158,25.00705,-0.000176,24.016963,-0.0078,1.372
2050.00,7.461754,25.00705,-0.000175,24.017328,-0.0078,1.373
2052.00,7.461569,25.00731,-0.000175,24.016867,-0.0078,1.373
2054.00,7.462529,25.00751,-0.000175,24.016704,-0.0078,1.373
2056.00,7.463425,25.00784,-0.000175,24.017136,-0.0078,1.373
2058.00,7.463309,25.00768,-0.000175,24.016989,-0.0078,1.372
2060.00,7.463016,25.00746,-0.000174,24.017486,-0.0078,1.373
2062.00,7.463127,25.00751,-0.000175,24.017185,-0.0078,1.373
2064.00,7.463589,25.00719,-0.000177,24.016632,-0.0078,1.373
2066.00,7.463942,25.00759,-0.000175,24.017161,-0.0078,1.373
2068.00,7.463805,25.00801,-0.000175,24.016835,-0.0078,1.373
2070.00,7.463542,25.00793,-0.000174,24.016320,-0.0078,1.373
2072.00,7.464785,25.00772,-0.000175,24.017382,-0.0078,1.373
2074.00,7.463964,25.00765,-0.000175,24.016973,-0.0078,1.373
2076.00,7.464262,25.00803,-0.000175,24.016991,-0.0078,1.373
2078.00,7.463803,25.00805,-0.000174,24.017594,-0.0078,1.372
2080.00,7.462800,25.00815,-0.000175,24.017147,-0.0078,1.373
2082.00,7.461789,25.00772,-0.000174,24.016594,-0.0077,1.373
2084.00,7.461885,25.00734,-0.000174,24.017036,-0.0078,1.373
2086.00,7.461841,25.00771,-0.000176,24.016869,-0.0078,1.373
2088.00,7.461238,25.00786,-0.000176,24.017003,-0.0078,1.373
2090.00,7.460955,25.00783,-0.000176,24.017545,-0.0078,1.373
2092.00,7.461619,25.00735,-0.000174,24.017484,-0.0078,1.373
2094.00,7.462220,25.00699,-0.000175,24.017099,-0.0078,1.373
2096.00,7.462792,25.00688,-0.000175,24.017072,-0.0078,1.373
2098.00,7.462659,25.00694,-0.000176,24.017475,-0.0078,1.372
2100.00,7.462421,25.00688,-0.000174,24.017069,-0.0078,1.373
2102.00,7.462387,25.00652,-0.000174,24.017098,-0.0078,1.373
2104.00,7.461902,25.00693,-0.000173,24.016802,-0.0078,1.372
2106.00,7.461773,25.00729,-0.000175,24.016896,-0.0078,1.373
2108.00,7.462217,25.00715,-0.000175,24.017399,-0.0078,1.374
2110.00,7.462172,25.00765,-0.000176,24.017157,-0.0078,1.373
2112.00,7.461952,25.00694,-0.000176,24.016648,-0.0078,1.373
2114.00,7.463054,25.00758,-0.000175,24.017023,-0.0078,1.373
2116.00,7.463614,25.00742,-0.000174,24.017108,-0.0078,1.373
2118.00,7.462877,25.00683,-0.000175,24.016866,-0.0078,1.373
2120.00,7.462653,25.00667,-0.000175,24.017119,-0.0078,1.373
2122.00,7.462765,25.00591,-0.000176,24.017172,-0.0078,1.373
2124.00,7.462503,25.00487,-0.000175,24.017150,-0.0078,1.373
2126.00,7.461168,25.00465,-0.000175,24.017121,-0.0078,1.373
2128.00,7.461558,25.00471,-0.000175,24.016849,-0.0078,1.372
2130.00,7.461705,25.00512,-0.000175,24.016672,-0.0078,1.373
2132.00,7.461482,25.00611,-0.000175,24.016779,-0.0078,1.373
2134.00,7.461829,25.00560,-0.000175,24.017397,-0.0078,1.373
2136.00,7.462597,25.00563,-0.000174,24.016550,-0.0078,1.373
2138.00,7.461768,25.00583,-0.000175,24.016643,-0.0078,1.373
2140.00,7.462114,25.00616,-0.000174,24.017647,-0.0078,1.373
2142.00,7.462520,25.00628,-0.000173,24.017090,-0.0078,1.373
2144.00,7.463337,25.00650,-0.000175,24.017145,-0.0078,1.373
2146.00,7.463157,25.00622,-0.000175,24.016866,-0.0078,1.373
2148.00,7.463654,25.00659,-0.000174,24.017366,-0.0078,1.373
2150.00,7.463675,25.00726,-0.000174,24.016956,-0.0078,1.373
2152.00,7.463161,25.00718,-0.000174,24.017464,-0.0078,1.373
2154.00,7.462887,25.00694,-0.000174,24.016708,-0.0078,1.373
2156.00,7.462712,25.00650,-0.000175,24.017457,-0.0078,1.373
2158.00,7.463297,25.00760,-0.000176,24.017279,-0.0078,1.373
2160.00,7.462828,25.00657,-0.000174,24.016682,-0.0078,1.372
2162.00,7.461758,25.00646,-0.000174,24.017424,-0.0078,1.373
2164.00,7.460819,25.00693,-0.000175,24.017237,-0.0078,1.373
2166.00,7.461104,25.00632,-0.000175,24.017406,-0.0078,1.373
2168.00,7.461520,25.00614,-0.000175,24.017422,-0.0078,1.372
2170.00,7.462067,25.00657,-0.000174,24.017000,-0.0078,1.373
2172.00,7.461688,25.00746,-0.000173,24.016664,-0.0078,1.373
2174.00,7.461552,25.00733,-0.000174,24.016786,-0.0078,1.372
2176.00,7.461114,25.00688,-0.000175,24.016711,-0.0078,1.373
2178.00,7.461111,25.00700,-0.000175,24.017573,-0.0078,1.372
2180.00,7.461720,25.00694,-0.000174,24.016371,-0.0078,1.372
2182.00,7.462277,25.00721,-0.000175,24.017417,-0.0077,1.373
2184.00,7.462972,25.00742,-0.000175,24.017273,-0.0078,1.373
2186.00,7.462337,25.00718,-0.000174,24.016430,-0.0078,1.373
2188.00,7.462272,25.00675,-0.000175,24.017719,-0.0078,1.373
2190.00,7.461750,25.00698,-0.000176,24.017293,-0.0078,1.373
2192.00,7.461883,25.00740,-0.000175,24.017616,-0.0078,1.373
2194.00,7.461233,25.00683,-0.000175,24.017288,-0.0078,1.372
2196.00,7.461074,25.00695,-0.000175,24.017078,-0.0078,1.372
2198.00,7.461673,25.00771,-0.000175,24.017513,-0.0078,1.372
2200.00,7.461864,25.00839,-0.000175,24.016358,-0.0078,1.373
2202.00,7.463043,25.00813,-0.000176,24.016528,-0.0078,1.374
2204.00,7.463422,25.00748,-0.000175,24.017157,-0.0078,1.373
2206.00,7.463077,25.00812,-0.000176,24.017583,-0.0078,1.373
2208.00,7.462219,25.00874,-0.000175,24.017326,-0.0078,1.373
2210.00,7.461808,25.00921,-0.000174,24.016873,-0.0078,1.373
2212.00,7.462157,25.00857,-0.000174,24.017147,-0.0078,1.373
2214.00,7.462632,25.00865,-0.000175,24.017264,-0.0077,1.373
2216.00,7.462464,25.00846,-0.000175,24.017090,-0.0078,1.373
2218.00,7.462313,25.00830,-0.000175,24.016632,-0.0078,1.373
2220.00,7.461984,25.00762,-0.000175,24.017025,-0.0078,1.373
2222.00,7.462061,25.00786,-0.000175,24.017359,-0.0078,1.373
2224.00,7.462466,25.00806,-0.000173,24.017203,-0.0078,1.373
2226.00,7.463064,25.00947,-0.000174,24.017192,-0.0078,1.373
2228.00,7.462782,25.00864,-0.000174,24.017212,-0.0078,1.373
2230.00,7.463398,25.00842,-0.000174,24.017103,-0.0078,1.373
2232.00,7.463714,25.00854,-0.000174,24.017130,-0.0078,1.373
2234.00,7.462837,25.00872,-0.000174,24.016985,-0.0078,1.373
2236.00,7.463302,25.00778,-0.000176,24.017689,-0.0078,1.373
2238.00,7.462624,25.00784,-0.000175,24.017110,-0.0078,1.373
2240.00,7.461979,25.00853,-0.000175,24.016474,-0.0077,1.373
2242.00,7.462127,25.00903,-0.000176,24.017268,-0.0078,1.373
2244.00,7.461741,25.00800,-0.000174,24.017306,-0.0078,1.373
2246.00,7.461271,25.00888,-0.000174,24.016904,-0.0078,1.373
2248.00,7.461535,25.00859,-0.000174,24.017179,-0.0078,1.373
2250.00,7.461805,25.00789,-0.000174,24.016719,-0.0078,1.373
2252.00,7.461514,25.00807,-0.000174,24.016737,-0.0078,1.373
2254.00,7.461571,25.00845,-0.000175,24.016434,-0.0078,1.373
2256.00,7.462489,25.00879,-0.000175,24.016938,-0.0077,1.374
2258.00,7.462174,25.00861,-0.000175,24.017727,-0.0078,1.373
2260.00,7.462109,25.00888,-0.000175,24.017063,-0.0078,1.373
2262.00,7.461993,25.00878,-0.000174,24.017360,-0.0078,1.373
2264.00,7.462674,25.00829,-0.000174,24.017647,-0.0078,1.373
2266.00,7.462593,25.00767,-0.000174,24.017736,-0.0078,1.373
2268.00,7.463169,25.00927,-0.000174,24.017679,-0.0078,1.373
2270.00,7.462234,25.00884,-0.000174,24.017446,-0.0078,1.373
2272.00,7.461702,25.00855,-0.000174,24.017205,-0.0077,1.373
2274.00,7.461369,25.00760,-0.000174,24.017295,-0.0077,1.373
2276.00,7.461264,25.00716,-0.000174,24.017226,-0.0078,1.373
2278.00,7.461551,25.00775,-0.000174,24.017391,-0.0078,1.374
2280.00,7.461610,25.00846,-0.000174,24.017304,-0.0078,1.373
2282.00,7.461621,25.00846,-0.000174,24.017460,-0.0078,1.373
2284.00,7.461913,25.00874,-0.000176,24.016510,-0.0077,1.373
2286.00,7.462147,25.00768,-0.000174,24.016503,-0.0078,1.373
2288.00,7.461498,25.00721,-0.000174,24.017045,-0.0078,1.373
2290.00,7.460722,25.00731,-0.000175,24.017337,-0.0078,1.373
2292.00,7.461228,25.00744,-0.000175,24.017201,-0.0078,1.373
2294.00,7.461996,25.00755,-0.000175,24.016784,-0.0078,1.374
2296.00,7.462776,25.00738,-0.000176,24.016557,-0.0078,1.373
2298.00,7.462667,25.00771,-0.000175,24.016809,-0.0078,1.373
2300.00,7.462453,25.00843,-0.000174,24.016956,-0.0078,1.373
2302.00,7.461538,25.00865,-0.000175,24.016864,-0.0078,1.372
2304.00,7.461641,25.00894,-0.000174,24.017440,-0.0078,1.373
2306.00,7.461623,25.00896,-0.000174,24.017783,-0.0078,1.373
2308.00,7.461025,25.00818,-0.000174,24.016595,-0.0078,1.373
2310.00,7.461217,25.00756,-0.000175,24.016122,-0.0078,1.373
2312.00,7.461555,25.00734,-0.000174,24.017188,-0.0077,1.373
2314.00,7.461695,25.00821,-0.000175,24.017549,-0.0077,1.373
2316.00,7.461930,25.00841,-0.000176,24.017040,-0.0078,1.373
2318.00,7.462054,25.00786,-0.000175,24.016624,-0.0078,1.373
2320.00,7.462218,25.00697,-0.000175,24.017003,-0.0078,1.373
2322.00,7.461479,25.00699,-0.000175,24.016869,-0.0078,1.373
2324.00,7.460967,25.00736,-0.000174,24.016247,-0.0078,1.372
2326.00,7.461752,25.00705,-0.000174,24.017163,-0.0078,1.373
2328.00,7.462550,25.00794,-0.000175,24.017573,-0.0078,1.373
2330.00,7.462738,25.00765,-0.000175,24.018087,-0.0078,1.373
2332.00,7.462823,25.00831,-0.000175,24.017353,-0.0078,1.373
2334.00,7.462202,25.00792,-0.000174,24.016866,-0.0078,1.373
2336.00,7.461695,25.00773,-0.000175,24.017107,-0.0078,1.373
2338.00,7.461406,25.00750,-0.000174,24.017627,-0.0078,1.373
2340.00,7.460625,25.00841,-0.000175,24.017201,-0.0078,1.373
2342.00,7.460570,25.00844,-0.000174,24.016936,-0.0078,1.373
2344.00,7.461372,25.00813,-0.000174,24.016623,-0.0078,1.373
2346.00,7.461295,25.00835,-0.000175,24.016777,-0.0078,1.373
2348.00,7.460764,25.00852,-0.000175,24.017313,-0.0078,1.372
2350.00,7.460519,25.00712,-0.000175,24.017136,-0.0078,1.373
2352.00,7.461033,25.00678,-0.000175,24.016282,-0.0078,1.373
2354.00,7.461388,25.00750,-0.000175,24.016840,-0.0078,1.373
2356.00,7.461361,25.00747,-0.000174,24.017834,-0.0078,1.373
2358.00,7.461109,25.00696,-0.000175,24.017038,-0.0078,1.373
2360.00,7.462145,25.00712,-0.000175,24.016849,-0.0078,1.373
2362.00,7.462088,25.00764,-0.000175,24.017371,-0.0077,1.373
2364.00,7.461075,25.00744,-0.000176,24.017344,-0.0078,1.373
2366.00,7.461642,25.00762,-0.000175,24.017364,-0.0078,1.373
2368.00,7.461705,25.00821,-0.000175,24.017214,-0.0078,1.373
2370.00,7.461262,25.00793,-0.000175,24.016934,-0.0078,1.373
2372.00,7.460493,25.00734,-0.000174,24.016606,-0.0078,1.373
2374.00,7.460521,25.00710,-0.000175,24.016882,-0.0078,1.372
2376.00,7.460960,25.00784,-0.000176,24.017315,-0.0078,1.373
2378.00,7.461062,25.00668,-0.000176,24.017411,-0.0078,1.373
2380.00,7.460964,25.00655,-0.000174,24.017215,-0.0078,1.373
2382.00,7.460521,25.00656,-0.000173,24.016920,-0.0078,1.372
2384.00,7.460050,25.00703,-0.000174,24.017223,-0.0078,1.373
2386.00,7.460417,25.00720,-0.000176,24.017571,-0.0078,1.374
2388.00,7.460884,25.00776,-0.000177,24.017099,-0.0078,1.373
2390.00,7.461316,25.00822,-0.000174,24.016474,-0.0078,1.373
2392.00,7.461149,25.00805,-0.000175,24.016786,-0.0078,1.373
2394.00,7.461126,25.00838,-0.000175,24.016762,-0.0078,1.372
2396.00,7.460296,25.00917,-0.000175,24.016844,-0.0077,1.373
2398.00,7.460801,25.00818,-0.000176,24.016403,-0.0078,1.373
2400.00,7.461059,25.00844,-0.000176,24.017286,-0.0078,1.373
2402.00,7.461141,25.00850,-0.000176,24.017118,-0.0078,1.373
@4,12.0000,24.0
2404.00,7.460644,25.00812,-0.000177,24.016737,-0.0078,1.374
2406.00,7.456951,25.00762,-0.000175,24.016829,-0.0078,1.373
2408.00,7.445987,25.00757,-0.000175,24.017029,-0.0078,1.372
2410.00,7.413108,25.00827,-0.000176,24.016971,-0.0078,1.372
2412.00,7.358918,25.00813,-0.000174,24.017252,-0.0078,1.372
2414.00,7.299862,25.00834,-0.000173,24.017119,-0.0078,1.372
2416.00,7.244233,25.00830,-0.000174,24.017085,-0.0078,1.373
2418.00,7.191821,25.00789,-0.000175,24.017047,-0.0077,1.374
2420.00,7.140851,25.00949,-0.000176,24.017192,-0.0078,1.374
2422.00,7.093193,25.00906,-0.000176,24.017409,-0.0077,1.374
2424.00,7.047183,25.00889,-0.000177,24.017685,-0.0078,1.374
2426.00,7.005092,25.00907,-0.000176,24.016813,-0.0078,1.374
2428.00,6.966068,25.00840,-0.000176,24.016842,-0.0078,1.374
2430.00,6.935390,25.00831,-0.000177,24.017475,-0.0078,1.375
2432.00,6.917499,25.00874,-0.000178,24.016586,-0.0078,1.376
2434.00,6.916358,25.00883,-0.000178,24.017518,-0.0077,1.375
2436.00,6.931507,25.00871,-0.000179,24.016507,-0.0077,1.375
2438.00,6.952080,25.00804,-0.000177,24.017128,-0.0078,1.374
2440.00,6.973806,25.00800,-0.000176,24.017054,-0.0078,1.373
2442.00,6.997047,25.00859,-0.000176,24.017012,-0.0078,1.372
2444.00,7.020790,25.00860,-0.000175,24.017137,-0.0078,1.373
2446.00,7.046738,25.00831,-0.000176,24.017255,-0.0078,1.374
2448.00,7.073956,25.00845,-0.000176,24.016973,-0.0077,1.373
2450.00,7.101650,25.00836,-0.000175,24.017255,-0.0078,1.374
2452.00,7.129284,25.00838,-0.000176,24.016983,-0.0078,1.373
2454.00,7.157290,25.00888,-0.000177,24.016838,-0.0078,1.373
2456.00,7.183469,25.00933,-0.000177,24.016784,-0.0078,1.374
2458.00,7.207859,25.00836,-0.000176,24.016838,-0.0078,1.373
2460.00,7.229579,25.00901,-0.000174,24.017946,-0.0078,1.373
2462.00,7.249902,25.00906,-0.000174,24.017716,-0.0078,1.372
2464.00,7.269637,25.00880,-0.000175,24.017212,-0.0078,1.373
2466.00,7.287216,25.00871,-0.000176,24.017397,-0.0078,1.373
2468.00,7.302679,25.00820,-0.000176,24.017429,-0.0078,1.373
2470.00,7.316451,25.00833,-0.000176,24.017018,-0.0078,1.373
2472.00,7.328864,25.00802,-0.000175,24.017210,-0.0078,1.372
2474.00,7.339012,25.00765,-0.000175,24.016668,-0.0078,1.373
2476.00,7.347914,25.00723,-0.000176,24.017404,-0.0078,1.373
2478.00,7.356331,25.00794,-0.000176,24.017002,-0.0078,1.373
2480.00,7.364394,25.00735,-0.000177,24.017177,-0.0078,1.373
2482.00,7.371120,25.00770,-0.000176,24.017502,-0.0078,1.373
2484.00,7.376829,25.00713,-0.000174,24.017085,-0.0078,1.372
2486.00,7.380987,25.00774,-0.000174,24.016789,-0.0078,1.373
2488.00,7.385078,25.00726,-0.000176,24.016889,-0.0078,1.373
2490.00,7.389153,25.00748,-0.000174,24.017469,-0.0077,1.372
2492.00,7.392785,25.00736,-0.000174,24.017147,-0.0077,1.373
2494.00,7.396798,25.00717,-0.000174,24.017379,-0.0077,1.373
2496.00,7.400656,25.00705,-0.000176,24.017504,-0.0077,1.373
2498.00,7.404619,25.00793,-0.000176,24.016900,-0.0078,1.373
2500.00,7.408508,25.00782,-0.000174,24.016940,-0.0078,1.372
2502.00,7.411812,25.00777,-0.000174,24.017534,-0.0078,1.372
2504.00,7.414807,25.00803,-0.000174,24.017166,-0.0078,1.372
2506.00,7.417391,25.00785,-0.000175,24.016826,-0.0078,1.373
2508.00,7.419408,25.00764,-0.000176,24.016688,-0.0078,1.373
2510.00,7.421506,25.00687,-0.000175,24.016918,-0.0078,1.372
2512.00,7.423718,25.00718,-0.000175,24.016795,-0.0078,1.373
2514.00,7.425510,25.00705,-0.000175,24.016532,-0.0078,1.373
2516.00,7.428048,25.00783,-0.000175,24.017108,-0.0078,1.373
2518.00,7.430119,25.00842,-0.000175,24.016527,-0.0078,1.373
2520.00,7.431651,25.00790,-0.000175,24.017092,-0.0078,1.373
2522.00,7.433257,25.00839,-0.000174,24.017326,-0.0078,1.372
2524.00,7.434921,25.00858,-0.000175,24.017230,-0.0078,1.373
2526.00,7.435591,25.00886,-0.000176,24.017366,-0.0078,1.374
2528.00,7.437089,25.00839,-0.000175,24.016889,-0.0078,1.373
2530.00,7.438040,25.00733,-0.000175,24.017435,-0.0078,1.373
2532.00,7.438924,25.00776,-0.000176,24.016947,-0.0077,1.372
2534.00,7.440903,25.00743,-0.000176,24.016672,-0.0078,1.372
2536.00,7.442451,25.00803,-0.000175,24.017892,-0.0078,1.372
2538.00,7.442669,25.00783,-0.000175,24.017094,-0.0078,1.373
2540.00,7.443450,25.00760,-0.000175,24.016969,-0.0077,1.372
2542.00,7.444322,25.00782,-0.000174,24.017060,-0.0078,1.373
2544.00,7.445569,25.00759,-0.000175,24.017281,-0.0077,1.372
2546.00,7.445641,25.00727,-0.000174,24.017319,-0.0078,1.372
2548.00,7.446049,25.00743,-0.000174,24.017437,-0.0078,1.373
2550.00,7.446993,25.00849,-0.000174,24.016953,-0.0078,1.373
2552.00,7.447537,25.00851,-0.000175,24.016878,-0.0078,1.373
2554.00,7.448852,25.00839,-0.000174,24.017105,-0.0078,1.373
2556.00,7.448823,25.00774,-0.000174,24.016688,-0.0078,1.373
2558.00,7.449202,25.00754,-0.000175,24.016989,-0.0078,1.373
2560.00,7.450056,25.00714,-0.000174,24.017417,-0.0078,1.373
2562.00,7.450694,25.00728,-0.000175,24.016644,-0.0078,1.373
2564.00,7.450724,25.00740,-0.000175,24.016949,-0.0078,1.372
2566.00,7.451304,25.00637,-0.000174,24.017137,-0.0078,1.372
2568.00,7.451915,25.00721,-0.000175,24.016663,-0.0077,1.373
2570.00,7.452009,25.00675,-0.000176,24.016895,-0.0078,1.372
2572.00,7.451757,25.00652,-0.000175,24.016876,-0.0078,1.372
2574.00,7.452494,25.00697,-0.000175,24.017152,-0.0078,1.373
2576.00,7.452636,25.00692,-0.000175,24.016893,-0.0078,1.372
2578.00,7.451714,25.00718,-0.000175,24.017179,-0.0078,1.372
2580.00,7.451961,25.00743,-0.000174,24.017678,-0.0078,1.373
2582.00,7.452690,25.00787,-0.000175,24.016583,-0.0078,1.373
2584.00,7.452613,25.00724,-0.000175,24.016559,-0.0078,1.372
2586.00,7.453877,25.00702,-0.000174,24.016925,-0.0078,1.372
2588.00,7.453963,25.00698,-0.000175,24.016438,-0.0078,1.373
2590.00,7.453561,25.00713,-0.000174,24.016552,-0.0078,1.373
2592.00,7.453098,25.00765,-0.000175,24.016528,-0.0078,1.374
2594.00,7.453044,25.00751,-0.000175,24.016706,-0.0078,1.372
2596.00,7.453287,25.00851,-0.000175,24.016911,-0.0078,1.373
2598.00,7.454056,25.00835,-0.000175,24.016954,-0.0078,1.373
2600.00,7.454190,25.00774,-0.000176,24.016527,-0.0078,1.372
2602.00,7.454006,25.00714,-0.000174,24.017074,-0.0078,1.373
2604.00,7.454436,25.00759,-0.000174,24.017005,-0.0078,1.372
2606.00,7.454205,25.00702,-0.000174,24.017041,-0.0078,1.373
2608.00,7.454031,25.00653,-0.000174,24.016624,-0.0078,1.372
2610.00,7.454488,25.00737,-0.000175,24.017310,-0.0078,1.373
2612.00,7.454645,25.00705,-0.000174,24.016900,-0.0078,1.373
2614.00,7.454824,25.00756,-0.000175,24.016521,-0.0078,1.372
2616.00,7.454879,25.00778,-0.000175,24.016818,-0.0077,1.373
2618.00,7.454884,25.00639,-0.000175,24.016648,-0.0078,1.372
2620.00,7.454326,25.00657,-0.000175,24.017362,-0.0078,1.373
2622.00,7.454366,25.00696,-0.000175,24.017214,-0.0077,1.373
2624.00,7.454763,25.00717,-0.000175,24.016769,-0.0077,1.373
2626.00,7.454712,25.00741,-0.000175,24.017701,-0.0078,1.373
2628.00,7.454464,25.00772,-0.000175,24.017777,-0.0078,1.373
2630.00,7.455438,25.00819,-0.000175,24.016434,-0.0078,1.373
2632.00,7.456688,25.00818,-0.000175,24.016666,-0.0078,1.372
2634.00,7.456291,25.00794,-0.000174,24.016641,-0.0078,1.372
2636.00,7.455576,25.00803,-0.000175,24.016679,-0.0078,1.372
2638.00,7.455377,25.00848,-0.000174,24.016411,-0.0078,1.373
2640.00,7.455043,25.00800,-0.000174,24.016784,-0.0078,1.373
2642.00,7.455134,25.00864,-0.000175,24.016822,-0.0078,1.373
2644.00,7.454967,25.00840,-0.000175,24.016945,-0.0078,1.373
2646.00,7.455650,25.00814,-0.000175,24.016489,-0.0078,1.373
2648.00,7.455668,25.00823,-0.000175,24.016429,-0.0078,1.372
2650.00,7.455246,25.00868,-0.000174,24.017005,-0.0078,1.373
2652.00,7.455075,25.00804,-0.000176,24.016394,-0.0078,1.373
2654.00,7.455085,25.00790,-0.000177,24.016195,-0.0078,1.373
2656.00,7.455531,25.00758,-0.000177,24.016516,-0.0078,1.372
2658.00,7.455319,25.00767,-0.000177,24.016518,-0.0078,1.373
2660.00,7.454648,25.00749,-0.000175,24.016737,-0.0078,1.373
2662.00,7.454331,25.00788,-0.000175,24.016568,-0.0078,1.373
2664.00,7.454452,25.00839,-0.000173,24.016913,-0.0078,1.372
2666.00,7.454298,25.00874,-0.000174,24.017050,-0.0078,1.373
2668.00,7.455090,25.00893,-0.000175,24.017089,-0.0078,1.373
2670.00,7.455166,25.00830,-0.000176,24.016896,-0.0078,1.373
2672.00,7.455122,25.00838,-0.000176,24.016692,-0.0078,1.373
2674.00,7.454607,25.00733,-0.000175,24.017344,-0.0078,1.372
2676.00,7.454280,25.00793,-0.000175,24.017264,-0.0078,1.373
2678.00,7.455259,25.00840,-0.000176,24.016887,-0.0077,1.373
2680.00,7.455797,25.00904,-0.000175,24.016610,-0.0077,1.372
2682.00,7.455273,25.00829,-0.000174,24.016586,-0.0078,1.373
2684.00,7.455318,25.00871,-0.000174,24.017344,-0.0079,1.373
2686.00,7.454666,25.00932,-0.000175,24.017241,-0.0078,1.372
2688.00,7.455269,25.00906,-0.000174,24.016204,-0.0078,1.372
2690.00,7.455385,25.00878,-0.000174,24.017288,-0.0078,1.372
2692.00,7.455501,25.00878,-0.000174,24.017107,-0.0077,1.373
2694.00,7.456009,25.00913,-0.000175,24.017576,-0.0078,1.373
2696.00,7.455334,25.01011,-0.000175,24.017310,-0.0077,1.372
2698.00,7.455003,25.01024,-0.000175,24.016788,-0.0078,1.373
2700.00,7.455356,25.00954,-0.000175,24.017112,-0.0078,1.372
2702.00,7.455680,25.00915,-0.000175,24.016556,-0.0078,1.372
2704.00,7.455197,25.00849,-0.000175,24.017235,-0.0078,1.373
2706.00,7.455209,25.00884,-0.000177,24.016512,-0.0078,1.373
2708.00,7.455718,25.00934,-0.000176,24.017197,-0.0078,1.373
2710.00,7.455980,25.00901,-0.000175,24.017195,-0.0078,1.373
2712.00,7.455609,25.00849,-0.000174,24.016536,-0.0078,1.372
2714.00,7.455578,25.00953,-0.000175,24.016403,-0.0078,1.373
2716.00,7.455787,25.00964,-0.000176,24.017321,-0.0078,1.373
2718.00,7.455780,25.01055,-0.000176,24.017056,-0.0078,1.373
2720.00,7.456536,25.00993,-0.000175,24.016945,-0.0078,1.373
2722.00,7.456328,25.01005,-0.000175,24.016951,-0.0078,1.372
2724.00,7.455155,25.01023,-0.000175,24.017542,-0.0078,1.373
2726.00,7.455138,25.00979,-0.000175,24.016817,-0.0078,1.373
2728.00,7.455910,25.00980,-0.000175,24.017462,-0.0079,1.373
2730.00,7.456109,25.00966,-0.000174,24.016985,-0.0078,1.373
2732.00,7.456111,25.00972,-0.000176,24.016849,-0.0078,1.373
2734.00,7.455814,25.00958,-0.000176,24.016887,-0.0078,1.373
2736.00,7.456061,25.00860,-0.000177,24.016343,-0.0078,1.373
2738.00,7.455778,25.00862,-0.000176,24.016621,-0.0078,1.372
2740.00,7.455899,25.00801,-0.000176,24.016780,-0.0078,1.373
2742.00,7.454372,25.00827,-0.000176,24.016693,-0.0078,1.373
2744.00,7.454178,25.00886,-0.000176,24.017582,-0.0078,1.374
2746.00,7.454724,25.00988,-0.000175,24.017402,-0.0078,1.373
2748.00,7.454845,25.00961,-0.000176,24.017359,-0.0078,1.373
2750.00,7.454268,25.00815,-0.000175,24.016460,-0.0078,1.373
2752.00,7.455051,25.00856,-0.000174,24.016073,-0.0078,1.372
2754.00,7.455795,25.00854,-0.000175,24.016354,-0.0078,1.373
2756.00,7.455587,25.00836,-0.000175,24.016750,-0.0078,1.372
2758.00,7.454579,25.00855,-0.000175,24.016481,-0.0078,1.372
2760.00,7.455078,25.00805,-0.000175,24.017353,-0.0078,1.372
2762.00,7.455985,25.00848,-0.000177,24.016557,-0.0078,1.373
2764.00,7.456281,25.00812,-0.000174,24.016443,-0.0078,1.373
2766.00,7.456767,25.00857,-0.000174,24.017408,-0.0078,1.373
2768.00,7.456940,25.00930,-0.000175,24.017364,-0.0078,1.373
2770.00,7.457401,25.00911,-0.000175,24.016057,-0.0078,1.373
2772.00,7.456662,25.00889,-0.000176,24.017023,-0.0078,1.372
2774.00,7.456113,25.00882,-0.000176,24.017395,-0.0078,1.373
2776.00,7.456404,25.00963,-0.000176,24.016498,-0.0078,1.373
2778.00,7.456840,25.00872,-0.000176,24.017110,-0.0078,1.373
2780.00,7.456811,25.00864,-0.000176,24.016682,-0.0078,1.373
2782.00,7.456083,25.00917,-0.000175,24.017041,-0.0078,1.372
2784.00,7.455363,25.00989,-0.000175,24.017002,-0.0078,1.373
2786.00,7.456468,25.00981,-0.000175,24.016793,-0.0078,1.373
2788.00,7.457006,25.00877,-0.000175,24.016253,-0.0078,1.373
2790.00,7.456672,25.00905,-0.000176,24.016458,-0.0078,1.373
2792.00,7.456666,25.00859,-0.000177,24.016672,-0.0078,1.373
2794.00,7.456505,25.00918,-0.000174,24.017152,-0.0078,1.372
2796.00,7.456747,25.01019,-0.000175,24.017090,-0.0078,1.373
2798.00,7.457102,25.00901,-0.000175,24.016284,-0.0077,1.373
2800.00,7.457886,25.00790,-0.000176,24.016911,-0.0078,1.373
2802.00,7.457740,25.00788,-0.000175,24.016548,-0.0078,1.373
2804.00,7.457612,25.00802,-0.000175,24.016837,-0.0078,1.372
2806.00,7.457265,25.00789,-0.000174,24.016933,-0.0078,1.372
2808.00,7.456974,25.00847,-0.000174,24.016962,-0.0078,1.373
2810.00,7.457456,25.00867,-0.000175,24.016425,-0.0078,1.372
2812.00,7.457277,25.00877,-0.000175,24.016566,-0.0078,1.373
2814.00,7.456713,25.00936,-0.000175,24.016503,-0.0078,1.373
2816.00,7.455787,25.00840,-0.000175,24.016372,-0.0078,1.373
2818.00,7.455982,25.00827,-0.000175,24.016189,-0.0078,1.372
2820.00,7.456533,25.00877,-0.000176,24.017301,-0.0078,1.373
2822.00,7.457002,25.00908,-0.000177,24.016354,-0.0078,1.373
2824.00,7.456835,25.00893,-0.000176,24.016443,-0.0078,1.372
2826.00,7.455888,25.00889,-0.000177,24.016798,-0.0078,1.373
2828.00,7.455904,25.00914,-0.000177,24.016831,-0.0078,1.373
2830.00,7.456582,25.00760,-0.000177,24.016621,-0.0078,1.372
2832.00,7.455786,25.00796,-0.000176,24.016775,-0.0078,1.373
2834.00,7.455488,25.00813,-0.000175,24.016423,-0.0078,1.372
2836.00,7.455415,25.00792,-0.000176,24.016760,-0.0078,1.372
2838.00,7.456251,25.00870,-0.000175,24.016650,-0.0078,1.372
2840.00,7.455560,25.00861,-0.000175,24.016095,-0.0078,1.372
2842.00,7.455113,25.00771,-0.000177,24.017194,-0.0078,1.373
2844.00,7.455756,25.00776,-0.000176,24.016871,-0.0078,1.373
2846.00,7.456175,25.00755,-0.000176,24.016711,-0.0078,1.372
2848.00,7.456827,25.00792,-0.000176,24.016813,-0.0079,1.373
2850.00,7.456065,25.00744,-0.000175,24.016702,-0.0078,1.373
2852.00,7.455576,25.00724,-0.000176,24.016432,-0.0078,1.373
2854.00,7.456097,25.00749,-0.000177,24.017281,-0.0078,1.373
2856.00,7.456021,25.00742,-0.000176,24.016855,-0.0078,1.373
2858.00,7.456309,25.00826,-0.000175,24.016965,-0.0078,1.373
2860.00,7.456854,25.00807,-0.000175,24.016697,-0.0078,1.372
2862.00,7.456215,25.00791,-0.000175,24.017177,-0.0078,1.372
2864.00,7.456386,25.00803,-0.000176,24.016068,-0.0078,1.373
2866.00,7.456476,25.00876,-0.000175,24.016847,-0.0078,1.373
2868.00,7.456242,25.00825,-0.000176,24.016853,-0.0078,1.372
2870.00,7.456079,25.00899,-0.000176,24.016378,-0.0078,1.373
2872.00,7.455185,25.00850,-0.000175,24.016256,-0.0078,1.372
2874.00,7.456027,25.00838,-0.000176,24.015539,-0.0078,1.373
2876.00,7.456942,25.00872,-0.000177,24.016518,-0.0078,1.373
2878.00,7.456149,25.00803,-0.000176,24.016690,-0.0078,1.373
2880.00,7.455863,25.00814,-0.000176,24.016657,-0.0078,1.373
2882.00,7.455385,25.00796,-0.000176,24.016412,-0.0078,1.373
2884.00,7.455757,25.00789,-0.000175,24.016550,-0.0078,1.373
2886.00,7.455527,25.00858,-0.000175,24.017496,-0.0078,1.372
2888.00,7.456403,25.00876,-0.000175,24.016980,-0.0078,1.372
2890.00,7.456043,25.00794,-0.000175,24.016889,-0.0078,1.373
2892.00,7.455448,25.00837,-0.000175,24.016876,-0.0078,1.372
2894.00,7.456566,25.00759,-0.000176,24.015983,-0.0078,1.373
2896.00,7.457295,25.00772,-0.000176,24.016387,-0.0078,1.372
2898.00,7.456672,25.00824,-0.000176,24.016541,-0.0078,1.373
2900.00,7.455718,25.00797,-0.000176,24.015937,-0.0078,1.372
2902.00,7.455725,25.00808,-0.000175,24.016606,-0.0078,1.372
2904.00,7.455813,25.00860,-0.000175,24.016806,-0.0078,1.373
2906.00,7.455429,25.00779,-0.000176,24.016766,-0.0078,1.373
2908.00,7.454990,25.00789,-0.000176,24.016362,-0.0078,1.373
2910.00,7.454627,25.00754,-0.000176,24.016668,-0.0078,1.373
2912.00,7.455030,25.00744,-0.000175,24.016663,-0.0078,1.372
2914.00,7.455801,25.00790,-0.000175,24.016813,-0.0078,1.373
2916.00,7.456745,25.00805,-0.000176,24.016583,-0.0078,1.373
2918.00,7.457669,25.00826,-0.000176,24.016920,-0.0078,1.373
2920.00,7.458512,25.00878,-0.000177,24.016041,-0.0078,1.373
2922.00,7.457494,25.00828,-0.000176,24.016537,-0.0078,1.373
2924.00,7.457664,25.00780,-0.000176,24.016438,-0.0078,1.373
2926.00,7.457332,25.00771,-0.000175,24.016954,-0.0078,1.372
2928.00,7.456658,25.00784,-0.000175,24.016363,-0.0078,1.373
2930.00,7.456269,25.00764,-0.000176,24.016403,-0.0078,1.373
2932.00,7.456778,25.00723,-0.000176,24.016822,-0.0079,1.373
2934.00,7.456749,25.00818,-0.000175,24.016815,-0.0078,1.373
2936.00,7.456569,25.00807,-0.000176,24.016934,-0.0078,1.373
2938.00,7.456835,25.00783,-0.000176,24.016400,-0.0078,1.373
2940.00,7.456854,25.00775,-0.000176,24.016450,-0.0078,1.372
2942.00,7.456430,25.00791,-0.000176,24.015689,-0.0078,1.372
2944.00,7.456280,25.00739,-0.000176,24.015927,-0.0079,1.373
2946.00,7.456939,25.00828,-0.000176,24.016148,-0.0078,1.373
2948.00,7.456749,25.00716,-0.000175,24.016108,-0.0078,1.373
2950.00,7.457214,25.00747,-0.000176,24.016552,-0.0079,1.373
2952.00,7.457383,25.00727,-0.000176,24.016111,-0.0078,1.372
2954.00,7.457468,25.00667,-0.000176,24.016795,-0.0078,1.372
2956.00,7.456978,25.00684,-0.000175,24.016543,-0.0078,1.372
2958.00,7.456948,25.00626,-0.000176,24.015914,-0.0078,1.373
2960.00,7.457050,25.00760,-0.000176,24.017096,-0.0078,1.373
2962.00,7.456525,25.00778,-0.000177,24.016012,-0.0078,1.373
2964.00,7.455813,25.00704,-0.000177,24.015399,-0.0079,1.372
2966.00,7.456370,25.00651,-0.000177,24.016217,-0.0079,1.372
2968.00,7.456092,25.00652,-0.000176,24.016173,-0.0078,1.372
2970.00,7.456841,25.00716,-0.000176,24.015812,-0.0078,1.373
2972.00,7.455757,25.00650,-0.000176,24.015772,-0.0078,1.373
2974.00,7.455247,25.00701,-0.000175,24.016371,-0.0078,1.372
2976.00,7.455967,25.00759,-0.000175,24.015821,-0.0079,1.372
2978.00,7.455845,25.00670,-0.000177,24.016296,-0.0078,1.372
2980.00,7.455194,25.00722,-0.000177,24.016934,-0.0078,1.372
2982.00,7.455474,25.00821,-0.000177,24.016655,-0.0078,1.373
2984.00,7.456181,25.00793,-0.000178,24.016507,-0.0079,1.373
2986.00,7.456306,25.00824,-0.000178,24.016024,-0.0079,1.372
2988.00,7.455973,25.00789,-0.000177,24.015713,-0.0078,1.373
2990.00,7.454973,25.00760,-0.000177,24.016206,-0.0078,1.373
2992.00,7.455352,25.00769,-0.000177,24.016603,-0.0079,1.373
2994.00,7.455321,25.00829,-0.000176,24.015734,-0.0078,1.373
2996.00,7.454886,25.00729,-0.000177,24.016106,-0.0078,1.373
2998.00,7.455727,25.00808,-0.000176,24.016102,-0.0078,1.373
3000.00,7.456133,25.00793,-0.000175,24.015696,-0.0078,1.372
3002.00,7.456499,25.00749,-0.000177,24.016188,-0.0078,1.372
@5,12.0000,24.0
3004.00,7.456441,25.00798,-0.000176,24.016438,-0.0079,1.372
3006.00,7.451749,25.00822,-0.000175,24.015961,-0.0079,1.372
3008.00,7.441914,25.00828,-0.000175,24.016409,-0.0079,1.371
3010.00,7.416367,25.00780,-0.000176,24.016679,-0.0078,1.371
3012.00,7.372713,25.00773,-0.000175,24.016336,-0.0078,1.372
3014.00,7.325825,25.00756,-0.000176,24.016695,-0.0078,1.372
3016.00,7.281835,25.00726,-0.000176,24.016189,-0.0078,1.373
3018.00,7.240870,25.00695,-0.000177,24.016209,-0.0079,1.374
3020.00,7.201136,25.00747,-0.000178,24.016081,-0.0079,1.373
3022.00,7.163593,25.00722,-0.000178,24.016106,-0.0078,1.374
3024.00,7.127545,25.00703,-0.000179,24.016797,-0.0078,1.373
3026.00,7.092759,25.00682,-0.000178,24.016864,-0.0078,1.373
3028.00,7.062005,25.00713,-0.000179,24.016255,-0.0078,1.374
3030.00,7.038760,25.00712,-0.000180,24.015651,-0.0078,1.374
3032.00,7.024374,25.00708,-0.000178,24.016554,-0.0079,1.375
3034.00,7.025002,25.00722,-0.000180,24.016385,-0.0079,1.375
3036.00,7.037694,25.00696,-0.000181,24.016177,-0.0078,1.375
3038.00,7.054170,25.00702,-0.000180,24.016227,-0.0079,1.374
3040.00,7.070533,25.00738,-0.000178,24.016460,-0.0078,1.373
3042.00,7.086914,25.00756,-0.000177,24.016746,-0.0078,1.372
3044.00,7.104325,25.00783,-0.000175,24.016072,-0.0078,1.373
3046.00,7.123922,25.00806,-0.000176,24.016180,-0.0078,1.373
3048.00,7.144650,25.00776,-0.000177,24.016657,-0.0078,1.373
3050.00,7.166646,25.00720,-0.000177,24.016077,-0.0078,1.373
3052.00,7.187748,25.00806,-0.000177,24.016369,-0.0078,1.372
3054.00,7.207534,25.00789,-0.000177,24.016309,-0.0078,1.373
3056.00,7.227805,25.00745,-0.000177,24.016594,-0.0078,1.373
3058.00,7.246503,25.00740,-0.000177,24.016427,-0.0078,1.373
3060.00,7.263169,25.00757,-0.000177,24.016889,-0.0078,1.372
3062.00,7.278888,25.00744,-0.000176,24.016557,-0.0078,1.372
3064.00,7.292970,25.00748,-0.000177,24.016130,-0.0078,1.373
3066.00,7.305700,25.00781,-0.000177,24.016550,-0.0078,1.372
3068.00,7.317876,25.00752,-0.000177,24.016282,-0.0079,1.373
3070.00,7.328164,25.00748,-0.000177,24.015916,-0.0078,1.373
3072.00,7.337835,25.00771,-0.000177,24.016017,-0.0079,1.373
3074.00,7.347322,25.00776,-0.000179,24.016102,-0.0079,1.372
3076.00,7.355191,25.00838,-0.000178,24.016150,-0.0079,1.373
3078.00,7.361818,25.00875,-0.000177,24.016072,-0.0078,1.372
3080.00,7.367745,25.00836,-0.000177,24.016238,-0.0078,1.372
3082.00,7.373225,25.00844,-0.000176,24.016168,-0.0078,1.372
3084.00,7.377338,25.00854,-0.000176,24.016184,-0.0078,1.373
3086.00,7.381598,25.00800,-0.000177,24.016387,-0.0078,1.373
3088.00,7.385431,25.00823,-0.000176,24.016519,-0.0079,1.373
3090.00,7.390156,25.00825,-0.000176,24.016209,-0.0078,1.372
3092.00,7.393046,25.00838,-0.000177,24.015977,-0.0078,1.372
3094.00,7.395486,25.00857,-0.000177,24.016539,-0.0078,1.373
3096.00,7.398136,25.00786,-0.000176,24.016530,-0.0078,1.372
3098.00,7.400724,25.00860,-0.000177,24.016300,-0.0078,1.373
3100.00,7.404094,25.00896,-0.000177,24.016077,-0.0078,1.373
3102.00,7.406478,25.00844,-0.000178,24.016494,-0.0078,1.373
3104.00,7.409024,25.00867,-0.000177,24.016362,-0.0078,1.372
3106.00,7.411340,25.00793,-0.000176,24.016702,-0.0078,1.372
3108.00,7.413638,25.00891,-0.000175,24.015921,-0.0078,1.373
3110.00,7.416304,25.00904,-0.000176,24.016246,-0.0078,1.373
3112.00,7.418199,25.00834,-0.000176,24.016581,-0.0079,1.372
3114.00,7.419622,25.00858,-0.000177,24.015656,-0.0078,1.373
3116.00,7.421126,25.00791,-0.000177,24.016287,-0.0078,1.373
3118.00,7.422743,25.00831,-0.000176,24.016440,-0.0079,1.372
3120.00,7.423574,25.00775,-0.000177,24.016371,-0.0078,1.373
3122.00,7.425874,25.00777,-0.000177,24.016343,-0.0078,1.372
3124.00,7.426194,25.00805,-0.000176,24.016688,-0.0078,1.372
3126.00,7.427263,25.00832,-0.000177,24.016420,-0.0078,1.373
3128.00,7.428526,25.00878,-0.000177,24.016244,-0.0078,1.372
3130.00,7.430488,25.00871,-0.000176,24.016017,-0.0078,1.372
3132.00,7.431385,25.00807,-0.000176,24.016684,-0.0078,1.372
3134.00,7.432039,25.00844,-0.000176,24.016740,-0.0078,1.372
3136.00,7.432868,25.00854,-0.000176,24.016973,-0.0078,1.372
3138.00,7.433626,25.00837,-0.000176,24.016947,-0.0078,1.373
3140.00,7.435776,25.00858,-0.000176,24.016719,-0.0078,1.373
3142.00,7.436868,25.00784,-0.000176,24.016565,-0.0078,1.373
3144.00,7.438171,25.00731,-0.000177,24.016751,-0.0078,1.373
3146.00,7.439120,25.00830,-0.000178,24.015985,-0.0078,1.373
3148.00,7.439326,25.00884,-0.000177,24.016275,-0.0078,1.372
3150.00,7.440044,25.00845,-0.000175,24.016126,-0.0078,1.372
3152.00,7.440158,25.00910,-0.000175,24.016673,-0.0078,1.372
3154.00,7.440218,25.00987,-0.000177,24.016483,-0.0078,1.373
3156.00,7.440547,25.00977,-0.000176,24.017210,-0.0078,1.372
3158.00,7.441168,25.00873,-0.000175,24.017098,-0.0078,1.372
3160.00,7.442364,25.00854,-0.000177,24.015927,-0.0078,1.373
3162.00,7.442431,25.00839,-0.000178,24.016200,-0.0078,1.373
3164.00,7.442539,25.00795,-0.000176,24.016421,-0.0078,1.373
3166.00,7.442463,25.00845,-0.000177,24.016496,-0.0078,1.372
3168.00,7.442555,25.00829,-0.000177,24.016510,-0.0078,1.372
3170.00,7.443743,25.00900,-0.000175,24.016987,-0.0078,1.372
3172.00,7.443313,25.00901,-0.000176,24.016860,-0.0078,1.372
3174.00,7.443041,25.00859,-0.000176,24.016815,-0.0078,1.372
3176.00,7.443962,25.00921,-0.000175,24.016313,-0.0078,1.372
3178.00,7.443715,25.00894,-0.000175,24.016527,-0.0078,1.372
3180.00,7.443435,25.00905,-0.000176,24.016372,-0.0078,1.373
3182.00,7.443971,25.00899,-0.000177,24.016055,-0.0079,1.373
3184.00,7.443922,25.00872,-0.000177,24.017020,-0.0078,1.372
3186.00,7.443632,25.00883,-0.000175,24.017045,-0.0078,1.372
3188.00,7.443321,25.00892,-0.000175,24.017078,-0.0078,1.372
3190.00,7.444543,25.00969,-0.000175,24.016860,-0.0078,1.372
3192.00,7.444906,25.00928,-0.000175,24.016490,-0.0078,1.373
3194.00,7.444808,25.00934,-0.000175,24.016702,-0.0078,1.373
3196.00,7.444837,25.00930,-0.000176,24.016632,-0.0079,1.372
3198.00,7.444877,25.00889,-0.000176,24.016456,-0.0078,1.373
3200.00,7.445498,25.00943,-0.000176,24.016227,-0.0078,1.372
3202.00,7.445322,25.00841,-0.000177,24.016157,-0.0078,1.373
3204.00,7.445981,25.00861,-0.000176,24.016909,-0.0079,1.373
3206.00,7.446290,25.00889,-0.000176,24.016035,-0.0079,1.372
3208.00,7.447156,25.00977,-0.000177,24.016583,-0.0079,1.372
3210.00,7.447355,25.00925,-0.000176,24.016942,-0.0078,1.373
3212.00,7.446896,25.00860,-0.000176,24.016566,-0.0079,1.373
3214.00,7.446920,25.00939,-0.000176,24.015834,-0.0078,1.373
3216.00,7.447224,25.00875,-0.000176,24.016653,-0.0078,1.372
3218.00,7.447402,25.00887,-0.000176,24.016552,-0.0078,1.373
3220.00,7.447338,25.00881,-0.000175,24.016343,-0.0078,1.373
3222.00,7.447548,25.00907,-0.000175,24.017277,-0.0079,1.373
3224.00,7.447566,25.00828,-0.000176,24.017317,-0.0078,1.373
3226.00,7.447366,25.00883,-0.000176,24.016715,-0.0078,1.372
3228.00,7.447178,25.00890,-0.000176,24.016556,-0.0078,1.372
3230.00,7.446863,25.00949,-0.000175,24.016247,-0.0078,1.372
3232.00,7.446357,25.00794,-0.000176,24.016189,-0.0078,1.372
3234.00,7.447058,25.00897,-0.000175,24.016907,-0.0078,1.373
3236.00,7.447708,25.00919,-0.000175,24.015740,-0.0078,1.373
3238.00,7.447802,25.00911,-0.000176,24.016282,-0.0078,1.374
3240.00,7.447405,25.00947,-0.000176,24.017070,-0.0078,1.373
3242.00,7.447118,25.00883,-0.000176,24.016641,-0.0078,1.373
3244.00,7.446933,25.00893,-0.000175,24.015956,-0.0078,1.372
3246.00,7.447448,25.00783,-0.000174,24.016291,-0.0078,1.372
3248.00,7.448183,25.00799,-0.000177,24.016974,-0.0078,1.373
3250.00,7.447733,25.00849,-0.000177,24.016905,-0.0078,1.373
3252.00,7.448249,25.00853,-0.000176,24.016876,-0.0078,1.372
3254.00,7.448326,25.00894,-0.000175,24.016063,-0.0078,1.372
3256.00,7.448460,25.00822,-0.000175,24.016621,-0.0078,1.372
3258.00,7.448315,25.00783,-0.000175,24.015986,-0.0078,1.373
3260.00,7.447836,25.00871,-0.000177,24.016693,-0.0078,1.373
3262.00,7.448389,25.00853,-0.000176,24.016347,-0.0078,1.372
3264.00,7.448175,25.00813,-0.000175,24.016188,-0.0078,1.372
3266.00,7.447815,25.00799,-0.000176,24.016849,-0.0079,1.373
3268.00,7.447861,25.00863,-0.000176,24.016686,-0.0078,1.372
3270.00,7.447197,25.00896,-0.000174,24.016358,-0.0078,1.372
3272.00,7.447546,25.00815,-0.000175,24.016325,-0.0078,1.372
3274.00,7.448337,25.00816,-0.000175,24.017252,-0.0078,1.372
3276.00,7.448902,25.00874,-0.000176,24.015720,-0.0078,1.372
3278.00,7.449214,25.00866,-0.000176,24.016262,-0.0078,1.373
3280.00,7.448855,25.00887,-0.000176,24.017223,-0.0079,1.373
3282.00,7.448504,25.00886,-0.000176,24.016115,-0.0078,1.373
3284.00,7.447999,25.00836,-0.000176,24.016706,-0.0078,1.373
3286.00,7.448033,25.00849,-0.000177,24.016394,-0.0078,1.373
3288.00,7.448311,25.00870,-0.000176,24.016789,-0.0078,1.373
3290.00,7.448979,25.00913,-0.000174,24.016750,-0.0078,1.372
3292.00,7.448310,25.00873,-0.000175,24.016246,-0.0078,1.373
3294.00,7.448371,25.00829,-0.000177,24.016276,-0.0078,1.373
3296.00,7.449441,25.00863,-0.000176,24.016971,-0.0078,1.373
3298.00,7.449959,25.00898,-0.000176,24.016407,-0.0078,1.373
3300.00,7.449713,25.01022,-0.000176,24.016962,-0.0078,1.373
3302.00,7.449518,25.01013,-0.000175,24.016434,-0.0078,1.373
3304.00,7.450189,25.00891,-0.000176,24.016320,-0.0078,1.372
3306.00,7.450439,25.00891,-0.000175,24.016963,-0.0078,1.373
3308.00,7.449668,25.00968,-0.000176,24.016759,-0.0078,1.373
3310.00,7.448905,25.00979,-0.000175,24.016789,-0.0078,1.372
3312.00,7.449060,25.00986,-0.000177,24.016543,-0.0078,1.373
3314.00,7.449454,25.00999,-0.000175,24.016532,-0.0078,1.373
3316.00,7.448694,25.00918,-0.000175,24.017063,-0.0078,1.373
3318.00,7.449267,25.01013,-0.000174,24.016672,-0.0078,1.372
3320.00,7.449276,25.01019,-0.000174,24.016989,-0.0078,1.372
3322.00,7.448456,25.00996,-0.000175,24.016846,-0.0078,1.373
3324.00,7.448252,25.00982,-0.000175,24.016342,-0.0078,1.372
3326.00,7.448135,25.01020,-0.000175,24.016893,-0.0078,1.372
3328.00,7.448430,25.01016,-0.000174,24.016093,-0.0079,1.372
3330.00,7.449724,25.00951,-0.000177,24.016496,-0.0078,1.373
3332.00,7.450266,25.00908,-0.000176,24.016797,-0.0078,1.373
3334.00,7.449891,25.00936,-0.000177,24.016202,-0.0078,1.373
3336.00,7.449367,25.00942,-0.000175,24.015830,-0.0079,1.372
3338.00,7.449271,25.00919,-0.000176,24.016093,-0.0078,1.373
3340.00,7.448629,25.00916,-0.000175,24.016378,-0.0078,1.373
3342.00,7.449131,25.00887,-0.000176,24.016314,-0.0078,1.372
3344.00,7.449585,25.00847,-0.000175,24.016231,-0.0078,1.373
3346.00,7.449202,25.00845,-0.000175,24.016474,-0.0078,1.373
3348.00,7.449603,25.00810,-0.000174,24.016242,-0.0079,1.372
3350.00,7.450407,25.00815,-0.000176,24.016159,-0.0078,1.373
3352.00,7.450796,25.00862,-0.000177,24.016307,-0.0078,1.372
3354.00,7.450724,25.00896,-0.000176,24.016740,-0.0079,1.372
3356.00,7.450185,25.00893,-0.000175,24.016458,-0.0079,1.373
3358.00,7.450140,25.00971,-0.000177,24.016750,-0.0078,1.372
3360.00,7.450094,25.00921,-0.000176,24.016889,-0.0078,1.372
3362.00,7.449536,25.00860,-0.000176,24.016342,-0.0078,1.373
3364.00,7.450095,25.00842,-0.000177,24.016614,-0.0078,1.372
3366.00,7.450287,25.00881,-0.000175,24.016668,-0.0078,1.372
3368.00,7.449928,25.00892,-0.000175,24.016320,-0.0078,1.372
3370.00,7.449968,25.00948,-0.000175,24.016353,-0.0078,1.372
3372.00,7.450068,25.00896,-0.000175,24.016617,-0.0078,1.373
3374.00,7.450284,25.00955,-0.000176,24.017114,-0.0079,1.373
3376.00,7.450519,25.00979,-0.000176,24.016064,-0.0078,1.373
3378.00,7.450260,25.00932,-0.000176,24.017130,-0.0078,1.373
3380.00,7.449595,25.00911,-0.000175,24.017290,-0.0078,1.372
3382.00,7.449422,25.00861,-0.000175,24.016421,-0.0078,1.372
3384.00,7.450616,25.00859,-0.000176,24.016822,-0.0078,1.372
3386.00,7.450917,25.00866,-0.000176,24.016864,-0.0078,1.372
3388.00,7.450280,25.00915,-0.000176,24.016213,-0.0078,1.372
3390.00,7.451207,25.00895,-0.000175,24.016684,-0.0078,1.372
3392.00,7.451856,25.00856,-0.000175,24.016931,-0.0078,1.372
3394.00,7.451224,25.00930,-0.000176,24.016269,-0.0078,1.373
3396.00,7.451038,25.00942,-0.000176,24.016806,-0.0078,1.373
3398.00,7.450538,25.00917,-0.000176,24.016296,-0.0078,1.373
3400.00,7.450387,25.00913,-0.000176,24.016421,-0.0078,1.372
3402.00,7.449365,25.00990,-0.000175,24.016717,-0.0078,1.373
3404.00,7.450040,25.00958,-0.000176,24.016942,-0.0078,1.373
3406.00,7.450552,25.00908,-0.000176,24.016008,-0.0078,1.372
3408.00,7.450152,25.00877,-0.000176,24.016742,-0.0078,1.372
3410.00,7.451138,25.01014,-0.000175,24.016557,-0.0078,1.373
3412.00,7.450577,25.01106,-0.000175,24.017040,-0.0078,1.372
3414.00,7.450017,25.00949,-0.000176,24.016907,-0.0078,1.372
3416.00,7.449170,25.01014,-0.000175,24.017197,-0.0078,1.373
3418.00,7.449425,25.00962,-0.000175,24.016951,-0.0078,1.373
3420.00,7.449916,25.00903,-0.000176,24.017000,-0.0078,1.373
3422.00,7.449901,25.00886,-0.000175,24.017181,-0.0078,1.373
3424.00,7.450420,25.00964,-0.000176,24.016965,-0.0078,1.373
3426.00,7.450500,25.00947,-0.000175,24.016701,-0.0078,1.372
3428.00,7.450532,25.00981,-0.000175,24.016360,-0.0078,1.372
3430.00,7.450138,25.00942,-0.000175,24.016730,-0.0078,1.373
3432.00,7.450581,25.01016,-0.000176,24.016374,-0.0078,1.373
3434.00,7.450431,25.01045,-0.000176,24.016882,-0.0078,1.373
3436.00,7.450562,25.01023,-0.000175,24.016922,-0.0078,1.373
3438.00,7.451022,25.01044,-0.000175,24.016748,-0.0078,1.372
3440.00,7.451501,25.01050,-0.000175,24.016808,-0.0078,1.372
3442.00,7.451012,25.00959,-0.000176,24.017513,-0.0078,1.373
3444.00,7.450256,25.01003,-0.000176,24.016844,-0.0078,1.373
3446.00,7.450455,25.01064,-0.000176,24.016692,-0.0078,1.372
3448.00,7.450012,25.01063,-0.000175,24.016646,-0.0078,1.373
3450.00,7.449561,25.01053,-0.000176,24.016198,-0.0078,1.373
3452.00,7.450230,25.01071,-0.000176,24.017290,-0.0078,1.373
3454.00,7.451607,25.01076,-0.000177,24.017116,-0.0078,1.373
3456.00,7.451732,25.01084,-0.000176,24.016764,-0.0078,1.373
3458.00,7.450421,25.01061,-0.000176,24.016983,-0.0078,1.372
3460.00,7.450271,25.01057,-0.000175,24.016925,-0.0078,1.373
3462.00,7.451314,25.01120,-0.000175,24.017119,-0.0078,1.373
3464.00,7.451145,25.01063,-0.000175,24.016568,-0.0078,1.373
3466.00,7.450857,25.01134,-0.000175,24.016786,-0.0078,1.373
3468.00,7.450581,25.01133,-0.000176,24.016605,-0.0078,1.373
3470.00,7.451020,25.01155,-0.000175,24.016951,-0.0078,1.373
3472.00,7.451436,25.01111,-0.000175,24.017538,-0.0078,1.372
3474.00,7.451005,25.01155,-0.000174,24.016682,-0.0078,1.372
3476.00,7.450698,25.01126,-0.000175,24.016847,-0.0078,1.372
3478.00,7.450783,25.01165,-0.000174,24.016915,-0.0078,1.373
3480.00,7.450560,25.01119,-0.000176,24.016895,-0.0078,1.372
3482.00,7.450536,25.01139,-0.000176,24.016755,-0.0078,1.373
3484.00,7.450921,25.01113,-0.000175,24.016195,-0.0078,1.373
3486.00,7.450892,25.01079,-0.000175,24.016133,-0.0078,1.373
3488.00,7.451036,25.01002,-0.000175,24.016630,-0.0078,1.373
3490.00,7.451566,25.01070,-0.000174,24.016487,-0.0078,1.373
3492.00,7.451719,25.01032,-0.000175,24.017041,-0.0078,1.373
3494.00,7.451441,25.01034,-0.000176,24.017505,-0.0078,1.373
3496.00,7.451628,25.01092,-0.000174,24.016449,-0.0078,1.372
3498.00,7.451614,25.01147,-0.000175,24.016407,-0.0078,1.373
3500.00,7.451379,25.01089,-0.000175,24.016485,-0.0078,1.373
3502.00,7.451723,25.01103,-0.000175,24.016684,-0.0078,1.373
3504.00,7.451489,25.01133,-0.000175,24.017089,-0.0078,1.372
3506.00,7.451613,25.01111,-0.000175,24.017748,-0.0078,1.373
3508.00,7.452022,25.01089,-0.000175,24.016886,-0.0078,1.373
3510.00,7.451366,25.01037,-0.000176,24.017346,-0.0078,1.373
3512.00,7.451965,25.01065,-0.000175,24.017143,-0.0078,1.373
3514.00,7.452881,25.01059,-0.000175,24.017379,-0.0078,1.373
3516.00,7.452259,25.01053,-0.000176,24.016666,-0.0078,1.374
3518.00,7.451239,25.01015,-0.000177,24.016702,-0.0078,1.373
3520.00,7.450978,25.01063,-0.000176,24.016624,-0.0078,1.373
3522.00,7.451017,25.01118,-0.000175,24.016887,-0.0078,1.373
3524.00,7.451249,25.01111,-0.000174,24.016846,-0.0078,1.373
3526.00,7.451210,25.01043,-0.000176,24.016460,-0.0078,1.373
3528.00,7.451313,25.01016,-0.000175,24.016907,-0.0078,1.373
3530.00,7.451484,25.01126,-0.000175,24.016521,-0.0078,1.373
3532.00,7.451265,25.01059,-0.000175,24.017123,-0.0078,1.373
3534.00,7.451515,25.01041,-0.000175,24.017366,-0.0078,1.373
3536.00,7.451122,25.01096,-0.000175,24.016416,-0.0078,1.373
3538.00,7.450728,25.01021,-0.000175,24.017266,-0.0078,1.372
3540.00,7.450384,25.01059,-0.000175,24.017116,-0.0078,1.372
3542.00,7.450318,25.01035,-0.000174,24.017199,-0.0078,1.373
3544.00,7.449958,25.01026,-0.000175,24.016994,-0.0078,1.373
3546.00,7.450516,25.00947,-0.000175,24.016363,-0.0078,1.373
3548.00,7.450290,25.00998,-0.000176,24.015707,-0.0078,1.373
3550.00,7.450737,25.01007,-0.000176,24.016829,-0.0078,1.374
3552.00,7.450447,25.01083,-0.000177,24.016351,-0.0078,1.373
3554.00,7.450464,25.01034,-0.000175,24.016324,-0.0078,1.373
3556.00,7.450889,25.00980,-0.000175,24.016382,-0.0077,1.373
3558.00,7.450451,25.00967,-0.000175,24.016293,-0.0078,1.373
3560.00,7.450788,25.00925,-0.000175,24.016974,-0.0078,1.373
3562.00,7.451288,25.00935,-0.000175,24.016505,-0.0078,1.373
3564.00,7.451272,25.00987,-0.000175,24.016362,-0.0078,1.373
3566.00,7.451089,25.00992,-0.000175,24.016630,-0.0078,1.373
3568.00,7.451632,25.00924,-0.000175,24.016586,-0.0078,1.373
3570.00,7.451866,25.00966,-0.000176,24.016769,-0.0078,1.373
3572.00,7.451608,25.01000,-0.000175,24.016458,-0.0078,1.372
3574.00,7.452355,25.00989,-0.000175,24.016367,-0.0078,1.373
3576.00,7.452811,25.00957,-0.000176,24.016815,-0.0078,1.373
3578.00,7.452201,25.00983,-0.000175,24.016644,-0.0078,1.373
3580.00,7.452463,25.01041,-0.000175,24.016458,-0.0078,1.373
3582.00,7.452327,25.01027,-0.000174,24.016438,-0.0078,1.373
3584.00,7.451351,25.01008,-0.000175,24.016278,-0.0078,1.372
3586.00,7.451530,25.01012,-0.000175,24.016860,-0.0078,1.372
3588.00,7.451870,25.01085,-0.000175,24.016162,-0.0078,1.373
3590.00,7.452514,25.01000,-0.000175,24.016900,-0.0078,1.373
3592.00,7.451928,25.00985,-0.000176,24.017253,-0.0078,1.373
3594.00,7.450765,25.00979,-0.000175,24.017299,-0.0078,1.373
3596.00,7.450016,25.01044,-0.000176,24.016789,-0.0078,1.373
3598.00,7.450433,25.01069,-0.000176,24.016579,-0.0078,1.373
3600.00,7.451425,25.01034,-0.000175,24.016530,-0.0078,1.372
3602.00,7.451017,25.01000,-0.000175,24.016101,-0.0078,1.373
@6,12.0000,24.0
3604.00,7.451469,25.01052,-0.000175,24.017016,-0.0078,1.373
3606.00,7.448930,25.01074,-0.000175,24.016933,-0.0078,1.373
3608.00,7.439384,25.01056,-0.000176,24.016403,-0.0078,1.373
3610.00,7.418808,25.01046,-0.000175,24.016349,-0.0078,1.372
3612.00,7.385373,25.01053,-0.000175,24.017185,-0.0078,1.372
3614.00,7.347874,25.01060,-0.000177,24.017025,-0.0078,1.373
3616.00,7.313835,25.00972,-0.000176,24.016362,-0.0078,1.373
3618.00,7.283969,25.00970,-0.000177,24.016556,-0.0078,1.374
3620.00,7.255263,25.01004,-0.000177,24.016779,-0.0078,1.374
3622.00,7.226463,25.00991,-0.000177,24.016559,-0.0078,1.374
3624.00,7.199332,25.01055,-0.000178,24.017061,-0.0078,1.374
3626.00,7.172447,25.00937,-0.000176,24.017177,-0.0078,1.374
3628.00,7.148226,25.00939,-0.000176,24.016501,-0.0078,1.374
3630.00,7.130636,25.00922,-0.000176,24.017105,-0.0078,1.374
3632.00,7.122192,25.00943,-0.000177,24.017018,-0.0078,1.375
3634.00,7.123951,25.00978,-0.000179,24.016849,-0.0078,1.376
3636.00,7.135927,25.00956,-0.000179,24.016815,-0.0078,1.375
3638.00,7.150898,25.00959,-0.000178,24.016632,-0.0078,1.374
3640.00,7.164440,25.01036,-0.000176,24.016479,-0.0078,1.374
3642.00,7.178656,25.00956,-0.000176,24.017257,-0.0078,1.373
3644.00,7.193268,25.01008,-0.000176,24.017384,-0.0078,1.373
3646.00,7.209283,25.00978,-0.000176,24.017007,-0.0078,1.373
3648.00,7.225557,25.01045,-0.000175,24.016978,-0.0078,1.373
3650.00,7.241481,25.01097,-0.000176,24.017270,-0.0078,1.373
3652.00,7.257896,25.01128,-0.000176,24.017496,-0.0078,1.373
3654.00,7.273234,25.01133,-0.000175,24.016913,-0.0078,1.373
3656.00,7.287378,25.01073,-0.000175,24.016432,-0.0078,1.373
3658.00,7.300553,25.01027,-0.000176,24.016543,-0.0078,1.373
3660.00,7.312257,25.01045,-0.000176,24.017206,-0.0078,1.373
3662.00,7.323107,25.01066,-0.000177,24.016632,-0.0078,1.373
3664.00,7.333720,25.01046,-0.000177,24.016374,-0.0079,1.374
3666.00,7.342923,25.01017,-0.000178,24.016904,-0.0078,1.374
3668.00,7.351527,25.01117,-0.000177,24.017476,-0.0078,1.373
3670.00,7.359985,25.01105,-0.000178,24.016610,-0.0078,1.373
3672.00,7.367643,25.01017,-0.000177,24.016541,-0.0078,1.373
3674.00,7.373912,25.01068,-0.000176,24.016672,-0.0078,1.373
3676.00,7.379701,25.00957,-0.000175,24.017152,-0.0078,1.373
3678.00,7.385196,25.01088,-0.000176,24.016635,-0.0078,1.374
3680.00,7.389227,25.01071,-0.000176,24.016900,-0.0078,1.373
3682.00,7.392730,25.01092,-0.000176,24.016153,-0.0079,1.373
3684.00,7.395577,25.01085,-0.000176,24.016309,-0.0078,1.373
3686.00,7.398941,25.00995,-0.000175,24.016735,-0.0078,1.372
3688.00,7.401645,25.01026,-0.000176,24.017404,-0.0078,1.373
3690.00,7.403873,25.01055,-0.000176,24.017112,-0.0078,1.374
3692.00,7.405478,25.01052,-0.000176,24.017027,-0.0078,1.374
3694.00,7.406803,25.01030,-0.000176,24.016617,-0.0078,1.373
3696.00,7.409252,25.01065,-0.000176,24.016925,-0.0078,1.373
3698.00,7.412184,25.00996,-0.000175,24.017386,-0.0078,1.373
3700.00,7.412240,25.00975,-0.000176,24.016505,-0.0078,1.373
3702.00,7.413575,25.01056,-0.000175,24.016523,-0.0078,1.373
3704.00,7.415345,25.01078,-0.000176,24.016728,-0.0078,1.373
3706.00,7.417211,25.00992,-0.000176,24.016621,-0.0078,1.373
3708.00,7.417740,25.00999,-0.000177,24.016374,-0.0078,1.373
3710.00,7.418270,25.01080,-0.000177,24.017065,-0.0078,1.373
3712.00,7.419902,25.01052,-0.000177,24.016644,-0.0078,1.373
3714.00,7.420798,25.01051,-0.000176,24.017170,-0.0078,1.373
3716.00,7.421486,25.01013,-0.000176,24.016111,-0.0078,1.373
3718.00,7.422362,25.00959,-0.000176,24.016733,-0.0078,1.373
3720.00,7.423257,25.00960,-0.000176,24.016311,-0.0078,1.373
3722.00,7.424786,25.00997,-0.000176,24.016467,-0.0078,1.373
3724.00,7.426180,25.00971,-0.000176,24.016929,-0.0079,1.373
3726.00,7.426900,25.01021,-0.000176,24.016572,-0.0078,1.374
3728.00,7.427379,25.01039,-0.000175,24.016695,-0.0078,1.373
3730.00,7.428568,25.01056,-0.000176,24.016209,-0.0078,1.373
3732.00,7.429548,25.01089,-0.000176,24.016233,-0.0078,1.373
3734.00,7.431326,25.01155,-0.000176,24.015961,-0.0078,1.374
3736.00,7.431880,25.01152,-0.000177,24.016797,-0.0078,1.374
3738.00,7.432496,25.01072,-0.000177,24.016726,-0.0078,1.373
3740.00,7.433151,25.01041,-0.000177,24.016757,-0.0077,1.373
3742.00,7.433693,25.01068,-0.000174,24.016844,-0.0078,1.373
3744.00,7.434482,25.00994,-0.000175,24.016325,-0.0078,1.373
3746.00,7.434875,25.01073,-0.000176,24.016614,-0.0078,1.373
3748.00,7.436252,25.01063,-0.000175,24.016944,-0.0078,1.373
3750.00,7.436608,25.01054,-0.000176,24.016757,-0.0078,1.373
3752.00,7.436658,25.01056,-0.000176,24.016574,-0.0078,1.373
3754.00,7.437171,25.01079,-0.000176,24.016958,-0.0078,1.373
3756.00,7.438064,25.01090,-0.000175,24.016663,-0.0078,1.373
3758.00,7.438600,25.01099,-0.000176,24.016101,-0.0078,1.373
3760.00,7.439098,25.01050,-0.000176,24.017108,-0.0078,1.374
3762.00,7.439858,25.01017,-0.000175,24.017197,-0.0078,1.373
3764.00,7.440085,25.01093,-0.000175,24.016331,-0.0078,1.373
3766.00,7.440676,25.01177,-0.000175,24.016753,-0.0078,1.373
3768.00,7.439932,25.01247,-0.000175,24.016746,-0.0078,1.374
3770.00,7.439783,25.01152,-0.000177,24.017185,-0.0078,1.373
3772.00,7.440154,25.01243,-0.000175,24.016626,-0.0078,1.373
3774.00,7.441001,25.01229,-0.000176,24.017230,-0.0078,1.373
3776.00,7.440318,25.01128,-0.000176,24.016603,-0.0078,1.373
3778.00,7.440372,25.01180,-0.000176,24.016521,-0.0078,1.373
3780.00,7.440212,25.01129,-0.000176,24.016057,-0.0078,1.373
3782.00,7.440777,25.01116,-0.000175,24.016463,-0.0078,1.372
3784.00,7.440893,25.01119,-0.000176,24.017357,-0.0078,1.373
3786.00,7.440870,25.01111,-0.000176,24.016728,-0.0078,1.373
3788.00,7.440185,25.01119,-0.000176,24.017429,-0.0078,1.373
3790.00,7.439989,25.01107,-0.000176,24.016528,-0.0078,1.373
3792.00,7.440052,25.01119,-0.000176,24.017094,-0.0078,1.373
3794.00,7.439673,25.01110,-0.000175,24.017554,-0.0078,1.373
3796.00,7.440058,25.01141,-0.000175,24.017130,-0.0078,1.373
3798.00,7.440973,25.01112,-0.000176,24.017480,-0.0078,1.374
3800.00,7.441340,25.01101,-0.000176,24.017431,-0.0078,1.373
3802.00,7.440936,25.01122,-0.000176,24.017821,-0.0078,1.373
3804.00,7.441079,25.01171,-0.000175,24.017447,-0.0078,1.373
3806.00,7.441933,25.01125,-0.000176,24.016907,-0.0078,1.373
3808.00,7.441465,25.01079,-0.000176,24.016240,-0.0078,1.373
3810.00,7.441188,25.01113,-0.000176,24.017297,-0.0078,1.373
3812.00,7.441793,25.01104,-0.000176,24.016886,-0.0078,1.373
3814.00,7.441821,25.01117,-0.000176,24.017295,-0.0078,1.373
3816.00,7.442358,25.01192,-0.000175,24.017616,-0.0078,1.373
3818.00,7.442446,25.01159,-0.000175,24.017176,-0.0078,1.374
3820.00,7.441881,25.01119,-0.000176,24.016895,-0.0078,1.373
3822.00,7.441839,25.01145,-0.000175,24.017302,-0.0078,1.373
3824.00,7.441880,25.01197,-0.000175,24.017446,-0.0078,1.373
3826.00,7.441459,25.01097,-0.000176,24.016936,-0.0078,1.374
3828.00,7.441069,25.01111,-0.000177,24.017201,-0.0078,1.373
3830.00,7.441273,25.01085,-0.000177,24.016927,-0.0078,1.373
3832.00,7.440344,25.01097,-0.000177,24.017114,-0.0078,1.372
3834.00,7.440637,25.01103,-0.000176,24.016644,-0.0078,1.372
3836.00,7.442535,25.01104,-0.000175,24.016947,-0.0078,1.372
3838.00,7.442854,25.01115,-0.000176,24.017415,-0.0078,1.374
3840.00,7.442829,25.01077,-0.000176,24.016994,-0.0078,1.374
3842.00,7.442519,25.01156,-0.000176,24.017157,-0.0078,1.373
3844.00,7.442487,25.01144,-0.000177,24.016525,-0.0078,1.373
3846.00,7.442866,25.01135,-0.000177,24.016889,-0.0078,1.373
3848.00,7.442594,25.01045,-0.000177,24.016762,-0.0078,1.374
3850.00,7.442034,25.01136,-0.000176,24.016764,-0.0078,1.373
3852.00,7.442954,25.01105,-0.000176,24.016944,-0.0078,1.374
3854.00,7.442999,25.01050,-0.000175,24.016960,-0.0078,1.374
3856.00,7.442747,25.01036,-0.000174,24.016760,-0.0078,1.373
3858.00,7.442982,25.01018,-0.000175,24.017257,-0.0078,1.373
3860.00,7.442514,25.01059,-0.000175,24.017527,-0.0078,1.373
3862.00,7.442973,25.01012,-0.000176,24.017002,-0.0078,1.373
3864.00,7.443772,25.00967,-0.000176,24.016695,-0.0078,1.373
3866.00,7.444394,25.00989,-0.000175,24.017000,-0.0078,1.374
3868.00,7.444003,25.01080,-0.000175,24.016343,-0.0078,1.373
3870.00,7.444531,25.01068,-0.000174,24.016623,-0.0078,1.374
3872.00,7.445372,25.01023,-0.000174,24.017125,-0.0078,1.374
3874.00,7.444644,25.01060,-0.000175,24.016933,-0.0078,1.373
3876.00,7.443820,25.01014,-0.000176,24.016789,-0.0078,1.373
3878.00,7.443959,25.01026,-0.000176,24.016835,-0.0078,1.373
3880.00,7.444483,25.01069,-0.000176,24.016523,-0.0078,1.373
3882.00,7.444156,25.01167,-0.000175,24.016726,-0.0078,1.373
3884.00,7.444380,25.01155,-0.000175,24.016826,-0.0078,1.373
3886.00,7.443750,25.01019,-0.000176,24.016106,-0.0078,1.373
3888.00,7.443342,25.01080,-0.000175,24.016884,-0.0078,1.373
3890.00,7.443925,25.01091,-0.000175,24.017208,-0.0078,1.373
3892.00,7.443678,25.01038,-0.000175,24.017371,-0.0078,1.374
3894.00,7.442848,25.01031,-0.000176,24.017446,-0.0078,1.373
3896.00,7.442962,25.01069,-0.000176,24.017168,-0.0078,1.373
3898.00,7.443465,25.01095,-0.000175,24.016242,-0.0078,1.373
3900.00,7.443710,25.01080,-0.000174,24.016853,-0.0078,1.373
3902.00,7.443725,25.01026,-0.000174,24.016362,-0.0078,1.373
3904.00,7.443444,25.01069,-0.000175,24.016445,-0.0078,1.373
3906.00,7.443397,25.01068,-0.000175,24.016592,-0.0078,1.373
3908.00,7.442742,25.01068,-0.000176,24.016811,-0.0078,1.374
3910.00,7.443000,25.01100,-0.000175,24.017422,-0.0078,1.373
3912.00,7.443780,25.01173,-0.000175,24.016866,-0.0078,1.373
3914.00,7.443616,25.01180,-0.000175,24.017067,-0.0078,1.373
3916.00,7.443593,25.01093,-0.000176,24.017692,-0.0078,1.373
3918.00,7.442907,25.01090,-0.000176,24.016920,-0.0078,1.373
3920.00,7.442969,25.01151,-0.000176,24.017136,-0.0078,1.373
3922.00,7.443263,25.01100,-0.000175,24.016942,-0.0078,1.373
3924.00,7.443743,25.01173,-0.000175,24.016528,-0.0078,1.374
3926.00,7.443742,25.01214,-0.000175,24.016976,-0.0078,1.373
3928.00,7.444100,25.01141,-0.000175,24.016766,-0.0078,1.373
3930.00,7.444018,25.01156,-0.000174,24.016949,-0.0078,1.373
3932.00,7.444005,25.01169,-0.000174,24.016675,-0.0078,1.373
3934.00,7.444131,25.01161,-0.000175,24.017513,-0.0078,1.373
3936.00,7.444020,25.01171,-0.000175,24.016809,-0.0078,1.374
3938.00,7.443624,25.01149,-0.000176,24.016659,-0.0078,1.374
3940.00,7.444058,25.01165,-0.000175,24.016131,-0.0078,1.373
3942.00,7.443848,25.01170,-0.000175,24.016525,-0.0078,1.373
3944.00,7.444005,25.01137,-0.000175,24.016213,-0.0078,1.373
3946.00,7.443727,25.01123,-0.000175,24.016246,-0.0078,1.373
3948.00,7.444292,25.01168,-0.000174,24.017067,-0.0078,1.373
3950.00,7.444420,25.01161,-0.000175,24.017284,-0.0077,1.374
3952.00,7.444395,25.01244,-0.000175,24.017219,-0.0077,1.374
3954.00,7.443923,25.01283,-0.000175,24.017939,-0.0078,1.374
3956.00,7.443896,25.01243,-0.000175,24.016492,-0.0078,1.374
3958.00,7.443826,25.01317,-0.000175,24.016302,-0.0078,1.373
3960.00,7.444226,25.01281,-0.000173,24.017473,-0.0078,1.372
3962.00,7.445012,25.01274,-0.000174,24.017112,-0.0078,1.374
3964.00,7.445503,25.01328,-0.000175,24.016012,-0.0078,1.374
3966.00,7.445386,25.01279,-0.000176,24.016829,-0.0078,1.374
3968.00,7.445799,25.01302,-0.000175,24.017326,-0.0078,1.373
3970.00,7.445756,25.01261,-0.000175,24.016572,-0.0078,1.373
3972.00,7.445340,25.01248,-0.000174,24.016978,-0.0078,1.373
3974.00,7.445766,25.01296,-0.000174,24.017141,-0.0078,1.374
3976.00,7.445734,25.01330,-0.000175,24.016527,-0.0078,1.374
3978.00,7.445409,25.01332,-0.000175,24.016750,-0.0078,1.373
3980.00,7.444968,25.01256,-0.000173,24.016333,-0.0078,1.374
3982.00,7.444984,25.01122,-0.000175,24.016623,-0.0078,1.373
3984.00,7.445429,25.01233,-0.000176,24.017344,-0.0079,1.373
3986.00,7.445822,25.01218,-0.000176,24.017353,-0.0078,1.373
3988.00,7.446105,25.01241,-0.000175,24.016947,-0.0078,1.373
3990.00,7.444943,25.01241,-0.000173,24.016476,-0.0078,1.373
3992.00,7.444779,25.01204,-0.000175,24.016945,-0.0078,1.374
3994.00,7.444505,25.01215,-0.000174,24.016826,-0.0077,1.373
3996.00,7.444843,25.01189,-0.000176,24.017072,-0.0078,1.374
3998.00,7.445327,25.01196,-0.000175,24.016777,-0.0078,1.373
4000.00,7.445149,25.01205,-0.000175,24.017110,-0.0078,1.373
4002.00,7.444324,25.01190,-0.000175,24.017123,-0.0078,1.373
4004.00,7.444777,25.01188,-0.000174,24.017692,-0.0078,1.373
4006.00,7.444808,25.01153,-0.000175,24.017108,-0.0078,1.374
4008.00,7.445253,25.01129,-0.000176,24.016971,-0.0078,1.373
4010.00,7.445348,25.01144,-0.000176,24.017417,-0.0078,1.374
4012.00,7.445000,25.01151,-0.000176,24.016980,-0.0078,1.373
4014.00,7.445651,25.01255,-0.000175,24.017217,-0.0078,1.373
4016.00,7.445742,25.01188,-0.000175,24.016815,-0.0078,1.373
4018.00,7.445797,25.01208,-0.000174,24.016800,-0.0078,1.373
4020.00,7.446106,25.01244,-0.000174,24.016365,-0.0078,1.374
4022.00,7.445242,25.01206,-0.000175,24.017038,-0.0078,1.374
4024.00,7.445098,25.01227,-0.000174,24.017045,-0.0078,1.373
4026.00,7.445141,25.01109,-0.000174,24.017003,-0.0078,1.373
4028.00,7.445440,25.01179,-0.000174,24.017337,-0.0078,1.373
4030.00,7.444899,25.01195,-0.000176,24.017199,-0.0078,1.373
4032.00,7.446191,25.01130,-0.000176,24.016635,-0.0078,1.374
4034.00,7.446013,25.01119,-0.000175,24.016561,-0.0078,1.373
4036.00,7.444928,25.01176,-0.000176,24.017411,-0.0078,1.374
4038.00,7.445239,25.01158,-0.000175,24.017210,-0.0078,1.373
4040.00,7.446275,25.01220,-0.000174,24.016759,-0.0077,1.373
4042.00,7.446164,25.01316,-0.000174,24.016818,-0.0078,1.373
4044.00,7.445353,25.01258,-0.000175,24.017110,-0.0078,1.373
4046.00,7.444913,25.01298,-0.000174,24.016840,-0.0078,1.373
4048.00,7.444749,25.01308,-0.000175,24.016873,-0.0078,1.374
4050.00,7.445050,25.01374,-0.000174,24.017192,-0.0078,1.374
4052.00,7.444771,25.01305,-0.000176,24.016886,-0.0078,1.374
4054.00,7.444419,25.01357,-0.000175,24.016724,-0.0077,1.374
4056.00,7.444475,25.01266,-0.000176,24.017389,-0.0078,1.374
4058.00,7.444736,25.01327,-0.000175,24.017275,-0.0078,1.374
4060.00,7.444989,25.01419,-0.000174,24.016847,-0.0078,1.373
4062.00,7.445614,25.01355,-0.000175,24.016599,-0.0078,1.374
4064.00,7.446211,25.01238,-0.000175,24.017261,-0.0078,1.373
4066.00,7.446457,25.01235,-0.000174,24.016563,-0.0078,1.373
4068.00,7.446073,25.01326,-0.000173,24.016960,-0.0078,1.373
4070.00,7.445910,25.01315,-0.000174,24.017360,-0.0078,1.372
4072.00,7.445841,25.01330,-0.000174,24.017195,-0.0078,1.373
4074.00,7.445813,25.01318,-0.000175,24.017319,-0.0078,1.373
4076.00,7.445179,25.01329,-0.000174,24.016911,-0.0078,1.374
4078.00,7.445402,25.01372,-0.000175,24.016918,-0.0078,1.373
4080.00,7.446091,25.01315,-0.000174,24.017014,-0.0078,1.374
4082.00,7.445593,25.01341,-0.000174,24.017444,-0.0078,1.373
4084.00,7.445110,25.01404,-0.000175,24.016291,-0.0078,1.373
4086.00,7.445899,25.01391,-0.000176,24.016789,-0.0078,1.374
4088.00,7.446957,25.01383,-0.000176,24.017527,-0.0078,1.374
4090.00,7.447066,25.01349,-0.000175,24.016646,-0.0078,1.374
4092.00,7.446726,25.01381,-0.000175,24.017027,-0.0078,1.373
4094.00,7.445867,25.01420,-0.000173,24.017137,-0.0078,1.374
4096.00,7.445296,25.01326,-0.000174,24.016802,-0.0078,1.373
4098.00,7.445298,25.01341,-0.000175,24.016043,-0.0078,1.373
4100.00,7.445798,25.01295,-0.000176,24.016974,-0.0078,1.374
4102.00,7.446001,25.01322,-0.000175,24.017388,-0.0078,1.374
4104.00,7.445525,25.01329,-0.000176,24.016673,-0.0078,1.373
4106.00,7.445261,25.01287,-0.000175,24.017029,-0.0079,1.373
4108.00,7.445702,25.01228,-0.000175,24.017217,-0.0078,1.373
4110.00,7.445990,25.01259,-0.000175,24.017060,-0.0078,1.373
4112.00,7.445988,25.01312,-0.000175,24.016953,-0.0078,1.373
4114.00,7.445700,25.01235,-0.000175,24.017150,-0.0078,1.374
4116.00,7.445583,25.01264,-0.000175,24.017114,-0.0078,1.374
4118.00,7.445891,25.01270,-0.000175,24.017152,-0.0078,1.373
4120.00,7.445859,25.01328,-0.000175,24.017221,-0.0078,1.374
4122.00,7.446313,25.01296,-0.000176,24.016978,-0.0078,1.374
4124.00,7.446125,25.01259,-0.000174,24.016447,-0.0078,1.373
4126.00,7.446551,25.01283,-0.000174,24.016519,-0.0078,1.373
4128.00,7.447037,25.01310,-0.000174,24.017710,-0.0078,1.374
4130.00,7.446950,25.01387,-0.000174,24.017319,-0.0077,1.374
4132.00,7.447172,25.01278,-0.000174,24.017496,-0.0077,1.373
4134.00,7.446396,25.01296,-0.000174,24.016760,-0.0078,1.374
4136.00,7.446120,25.01310,-0.000175,24.017060,-0.0078,1.374
4138.00,7.446427,25.01334,-0.000175,24.016929,-0.0078,1.374
4140.00,7.446898,25.01383,-0.000174,24.016648,-0.0078,1.373
4142.00,7.447307,25.01290,-0.000173,24.017366,-0.0078,1.374
4144.00,7.446581,25.01291,-0.000175,24.016996,-0.0078,1.374
4146.00,7.446832,25.01326,-0.000175,24.017125,-0.0078,1.373
4148.00,7.446229,25.01288,-0.000174,24.016871,-0.0078,1.373
4150.00,7.445693,25.01362,-0.000175,24.017029,-0.0077,1.374
4152.00,7.446267,25.01176,-0.000175,24.017714,-0.0077,1.374
4154.00,7.445842,25.01294,-0.000175,24.017589,-0.0078,1.373
4156.00,7.446067,25.01236,-0.000173,24.016918,-0.0078,1.373
4158.00,7.446104,25.01244,-0.000173,24.017290,-0.0078,1.373
4160.00,7.445483,25.01251,-0.000173,24.017112,-0.0077,1.373
4162.00,7.445838,25.01259,-0.000174,24.017507,-0.0078,1.374
4164.00,7.446421,25.01227,-0.000174,24.017041,-0.0078,1.374
4166.00,7.446509,25.01217,-0.000175,24.017507,-0.0078,1.374
4168.00,7.446697,25.01285,-0.000174,24.016893,-0.0078,1.374
4170.00,7.446784,25.01320,-0.000173,24.016677,-0.0078,1.374
4172.00,7.446657,25.01282,-0.000175,24.017391,-0.0078,1.374
4174.00,7.446539,25.01200,-0.000175,24.017728,-0.0078,1.374
4176.00,7.447104,25.01197,-0.000175,24.017558,-0.0077,1.374
4178.00,7.446992,25.01234,-0.000174,24.017621,-0.0078,1.374
4180.00,7.446860,25.01231,-0.000174,24.017719,-0.0078,1.373
4182.00,7.446400,25.01244,-0.000174,24.016856,-0.0077,1.374
4184.00,7.445772,25.01252,-0.000174,24.017614,-0.0078,1.373
4186.00,7.446191,25.01260,-0.000174,24.017224,-0.0078,1.374
4188.00,7.446894,25.01256,-0.000175,24.016913,-0.0078,1.374
4190.00,7.446837,25.01244,-0.000174,24.017728,-0.0077,1.373
4192.00,7.446430,25.01302,-0.000173,24.017832,-0.0078,1.374
4194.00,7.447131,25.01289,-0.000174,24.016746,-0.0077,1.374
4196.00,7.447633,25.01250,-0.000175,24.016864,-0.0077,1.373
4198.00,7.447554,25.01165,-0.000175,24.017199,-0.0078,1.374
4200.00,7.446944,25.01244,-0.000174,24.017179,-0.0078,1.374
4202.00,7.446437,25.01354,-0.000174,24.017176,-0.0078,1.373
@7,12.0000,24.0
4204.00,7.446297,25.01366,-0.000175,24.017377,-0.0077,1.374
4206.00,7.443852,25.01358,-0.000175,24.017411,-0.0077,1.374
4208.00,7.436566,25.01318,-0.000176,24.017188,-0.0077,1.373
4210.00,7.420375,25.01286,-0.000173,24.017063,-0.0078,1.373
4212.00,7.393097,25.01319,-0.000174,24.016715,-0.0078,1.372
4214.00,7.363220,25.01371,-0.000175,24.017118,-0.0078,1.373
4216.00,7.337650,25.01472,-0.000175,24.017313,-0.0078,1.374
4218.00,7.314577,25.01488,-0.000176,24.017127,-0.0078,1.374
4220.00,7.292197,25.01476,-0.000177,24.017540,-0.0077,1.375
4222.00,7.271980,25.01383,-0.000177,24.017221,-0.0077,1.375
4224.00,7.251327,25.01412,-0.000177,24.016791,-0.0078,1.375
4226.00,7.231184,25.01395,-0.000178,24.017112,-0.0078,1.376
4228.00,7.212385,25.01412,-0.000177,24.017275,-0.0078,1.375
4230.00,7.199016,25.01459,-0.000177,24.016856,-0.0077,1.375
4232.00,7.193408,25.01427,-0.000177,24.016503,-0.0077,1.375
4234.00,7.196140,25.01420,-0.000176,24.017145,-0.0077,1.376
4236.00,7.207825,25.01337,-0.000177,24.017235,-0.0078,1.376
4238.00,7.222266,25.01353,-0.000177,24.017350,-0.0078,1.375
4240.00,7.234696,25.01399,-0.000175,24.017261,-0.0078,1.374
4242.00,7.246179,25.01344,-0.000175,24.017779,-0.0078,1.375
4244.00,7.257805,25.01377,-0.000177,24.017634,-0.0078,1.374
4246.00,7.270627,25.01364,-0.000175,24.017031,-0.0077,1.374
4248.00,7.283408,25.01325,-0.000175,24.017268,-0.0077,1.374
4250.00,7.296110,25.01315,-0.000175,24.016884,-0.0078,1.373
4252.00,7.308394,25.01354,-0.000175,24.016507,-0.0078,1.373
4254.00,7.320990,25.01436,-0.000174,24.017786,-0.0078,1.374
4256.00,7.331982,25.01349,-0.000174,24.016891,-0.0078,1.373
4258.00,7.341739,25.01347,-0.000174,24.016884,-0.0078,1.374
4260.00,7.351187,25.01371,-0.000176,24.017194,-0.0078,1.374
4262.00,7.360160,25.01392,-0.000176,24.016858,-0.0078,1.375
4264.00,7.369369,25.01395,-0.000176,24.016565,-0.0078,1.374
4266.00,7.375878,25.01404,-0.000175,24.016708,-0.0078,1.374
4268.00,7.381579,25.01381,-0.000175,24.016376,-0.0078,1.374
4270.00,7.387398,25.01365,-0.000175,24.017063,-0.0078,1.373
4272.00,7.393134,25.01392,-0.000174,24.017444,-0.0078,1.374
4274.00,7.397559,25.01354,-0.000175,24.016967,-0.0078,1.374
4276.00,7.401451,25.01367,-0.000175,24.017386,-0.0078,1.374
4278.00,7.405140,25.01347,-0.000176,24.016869,-0.0078,1.374
4280.00,7.407800,25.01370,-0.000175,24.016855,-0.0078,1.374
4282.00,7.411521,25.01376,-0.000175,24.016822,-0.0078,1.374
4284.00,7.412333,25.01378,-0.000176,24.017400,-0.0078,1.373
4286.00,7.413406,25.01438,-0.000174,24.017785,-0.0078,1.373
4288.00,7.413883,25.01420,-0.000175,24.017219,-0.0077,1.374
4290.00,7.415993,25.01404,-0.000176,24.016875,-0.0078,1.373
4292.00,7.417750,25.01355,-0.000176,24.016751,-0.0078,1.374
4294.00,7.418420,25.01294,-0.000176,24.016922,-0.0078,1.374
4296.00,7.419611,25.01270,-0.000175,24.017437,-0.0078,1.374
4298.00,7.421131,25.01287,-0.000175,24.017159,-0.0078,1.373
4300.00,7.422309,25.01345,-0.000175,24.017000,-0.0078,1.374
4302.00,7.423413,25.01283,-0.000176,24.016808,-0.0078,1.374
4304.00,7.423658,25.01234,-0.000175,24.016612,-0.0078,1.374
4306.00,7.424390,25.01297,-0.000174,24.016866,-0.0078,1.374
4308.00,7.424766,25.01362,-0.000174,24.017105,-0.0078,1.374
4310.00,7.424857,25.01317,-0.000175,24.016775,-0.0077,1.374
4312.00,7.425065,25.01267,-0.000175,24.017420,-0.0078,1.374
4314.00,7.426437,25.01322,-0.000176,24.017489,-0.0078,1.374
4316.00,7.427755,25.01302,-0.000174,24.017081,-0.0078,1.374
4318.00,7.428410,25.01293,-0.000175,24.016878,-0.0078,1.374
4320.00,7.428891,25.01245,-0.000176,24.016949,-0.0078,1.374
4322.00,7.429437,25.01276,-0.000176,24.016690,-0.0078,1.374
4324.00,7.429620,25.01292,-0.000176,24.017185,-0.0078,1.373
4326.00,7.429833,25.01266,-0.000175,24.016615,-0.0078,1.374
4328.00,7.431299,25.01139,-0.000175,24.016895,-0.0078,1.375
4330.00,7.432159,25.01213,-0.000175,24.016992,-0.0077,1.373
4332.00,7.433111,25.01132,-0.000174,24.017583,-0.0078,1.374
4334.00,7.432473,25.01165,-0.000176,24.017043,-0.0077,1.374
4336.00,7.431925,25.01234,-0.000175,24.017312,-0.0078,1.374
4338.00,7.432782,25.01297,-0.000175,24.017266,-0.0078,1.374
4340.00,7.433669,25.01368,-0.000174,24.017295,-0.0078,1.374
4342.00,7.434181,25.01266,-0.000176,24.016991,-0.0077,1.374
4344.00,7.435214,25.01270,-0.000175,24.017185,-0.0077,1.374
4346.00,7.435376,25.01330,-0.000175,24.017072,-0.0078,1.374
4348.00,7.434391,25.01344,-0.000174,24.017312,-0.0078,1.374
4350.00,7.433769,25.01425,-0.000175,24.017234,-0.0078,1.374
4352.00,7.433605,25.01430,-0.000174,24.017047,-0.0078,1.374
4354.00,7.435296,25.01319,-0.000175,24.017362,-0.0078,1.374
4356.00,7.436615,25.01322,-0.000175,24.016889,-0.0077,1.373
4358.00,7.437290,25.01339,-0.000176,24.017373,-0.0078,1.374
4360.00,7.437269,25.01335,-0.000175,24.017243,-0.0078,1.374
4362.00,7.436107,25.01322,-0.000175,24.017527,-0.0078,1.374
4364.00,7.435915,25.01247,-0.000176,24.016806,-0.0078,1.374
4366.00,7.436666,25.01296,-0.000176,24.017203,-0.0078,1.373
4368.00,7.436918,25.01326,-0.000176,24.016809,-0.0078,1.374
4370.00,7.437680,25.01321,-0.000175,24.016809,-0.0078,1.374
4372.00,7.437716,25.01359,-0.000176,24.016247,-0.0078,1.374
4374.00,7.437225,25.01394,-0.000175,24.016414,-0.0078,1.374
4376.00,7.438101,25.01288,-0.000174,24.017027,-0.0078,1.374
4378.00,7.438298,25.01281,-0.000174,24.016802,-0.0078,1.374
4380.00,7.438805,25.01296,-0.000174,24.017955,-0.0077,1.374
4382.00,7.439138,25.01273,-0.000175,24.017420,-0.0078,1.374
4384.00,7.439475,25.01280,-0.000174,24.016996,-0.0078,1.374
4386.00,7.438825,25.01351,-0.000175,24.017469,-0.0077,1.374
4388.00,7.439019,25.01317,-0.000175,24.016682,-0.0078,1.374
4390.00,7.438909,25.01269,-0.000175,24.016494,-0.0078,1.374
4392.00,7.438679,25.01320,-0.000174,24.016804,-0.0078,1.374
4394.00,7.438611,25.01288,-0.000175,24.017308,-0.0078,1.374
4396.00,7.438484,25.01301,-0.000174,24.016702,-0.0078,1.374
4398.00,7.438390,25.01271,-0.000175,24.016605,-0.0078,1.374
4400.00,7.437995,25.01205,-0.000175,24.016612,-0.0078,1.375
4402.00,7.438803,25.01201,-0.000175,24.017232,-0.0078,1.374
4404.00,7.438888,25.01220,-0.000176,24.017464,-0.0078,1.374
4406.00,7.439232,25.01267,-0.000176,24.016780,-0.0078,1.374
4408.00,7.439336,25.01245,-0.000176,24.017736,-0.0078,1.374
4410.00,7.438135,25.01202,-0.000175,24.016913,-0.0078,1.373
4412.00,7.437659,25.01241,-0.000175,24.016806,-0.0078,1.374
4414.00,7.438229,25.01227,-0.000176,24.016867,-0.0078,1.374
4416.00,7.439248,25.01279,-0.000176,24.016929,-0.0078,1.375
4418.00,7.438857,25.01290,-0.000177,24.016617,-0.0078,1.374
4420.00,7.438405,25.01258,-0.000176,24.016253,-0.0078,1.374
4422.00,7.437872,25.01271,-0.000175,24.017302,-0.0078,1.374
4424.00,7.437819,25.01258,-0.000177,24.017246,-0.0078,1.374
4426.00,7.437879,25.01290,-0.000175,24.016541,-0.0078,1.373
4428.00,7.437788,25.01285,-0.000176,24.016802,-0.0078,1.374
4430.00,7.437767,25.01157,-0.000174,24.017388,-0.0078,1.374
4432.00,7.438419,25.01175,-0.000176,24.016791,-0.0078,1.375
4434.00,7.438377,25.01247,-0.000176,24.017395,-0.0078,1.374
4436.00,7.438897,25.01188,-0.000176,24.017429,-0.0078,1.374
4438.00,7.438725,25.01218,-0.000176,24.017551,-0.0078,1.374
4440.00,7.439082,25.01302,-0.000176,24.016827,-0.0078,1.374
4442.00,7.439574,25.01359,-0.000175,24.017228,-0.0078,1.374
4444.00,7.439764,25.01248,-0.000177,24.016737,-0.0078,1.375
4446.00,7.439786,25.01245,-0.000176,24.016779,-0.0078,1.374
4448.00,7.439205,25.01352,-0.000176,24.017014,-0.0078,1.374
4450.00,7.439893,25.01355,-0.000175,24.016715,-0.0078,1.374
4452.00,7.440819,25.01296,-0.000174,24.017377,-0.0078,1.374
4454.00,7.440781,25.01290,-0.000175,24.016989,-0.0078,1.374
4456.00,7.440821,25.01178,-0.000175,24.017308,-0.0078,1.374
4458.00,7.440116,25.01208,-0.000175,24.017266,-0.0078,1.374
4460.00,7.439235,25.01288,-0.000176,24.017328,-0.0078,1.375
4462.00,7.438440,25.01280,-0.000175,24.016969,-0.0078,1.374
4464.00,7.438611,25.01157,-0.000175,24.016811,-0.0078,1.374
4466.00,7.439188,25.01192,-0.000176,24.016994,-0.0078,1.374
4468.00,7.438263,25.01291,-0.000175,24.017409,-0.0078,1.374
4470.00,7.438275,25.01351,-0.000175,24.016751,-0.0078,1.374
4472.00,7.438883,25.01304,-0.000176,24.017571,-0.0078,1.374
4474.00,7.438392,25.01338,-0.000176,24.017683,-0.0078,1.374
4476.00,7.438139,25.01318,-0.000176,24.016766,-0.0078,1.374
4478.00,7.438253,25.01331,-0.000174,24.017166,-0.0078,1.373
4480.00,7.438990,25.01301,-0.000175,24.017108,-0.0078,1.374
4482.00,7.439182,25.01326,-0.000176,24.016547,-0.0078,1.374
4484.00,7.438671,25.01285,-0.000175,24.017094,-0.0078,1.374
4486.00,7.439201,25.01292,-0.000175,24.016826,-0.0078,1.374
4488.00,7.440378,25.01346,-0.000175,24.017272,-0.0078,1.374
4490.00,7.440392,25.01248,-0.000177,24.016351,-0.0078,1.374
4492.00,7.440346,25.01305,-0.000176,24.017299,-0.0078,1.374
4494.00,7.440605,25.01264,-0.000175,24.016802,-0.0078,1.374
4496.00,7.440266,25.01243,-0.000175,24.016632,-0.0078,1.374
4498.00,7.439691,25.01196,-0.000177,24.016585,-0.0078,1.374
4500.00,7.439097,25.01191,-0.000178,24.016991,-0.0078,1.374
4502.00,7.439136,25.01278,-0.000177,24.016713,-0.0078,1.374
4504.00,7.440038,25.01344,-0.000176,24.017362,-0.0078,1.374
4506.00,7.440453,25.01309,-0.000177,24.016789,-0.0078,1.374
4508.00,7.440424,25.01286,-0.000176,24.017116,-0.0078,1.374
4510.00,7.439484,25.01185,-0.000175,24.017576,-0.0078,1.373
4512.00,7.439836,25.01237,-0.000176,24.017384,-0.0078,1.374
4514.00,7.439338,25.01289,-0.000176,24.017239,-0.0078,1.374
4516.00,7.439105,25.01258,-0.000177,24.016541,-0.0078,1.374
4518.00,7.439862,25.01310,-0.000176,24.017250,-0.0078,1.373
4520.00,7.440444,25.01268,-0.000176,24.016179,-0.0078,1.373
4522.00,7.440178,25.01188,-0.000177,24.016557,-0.0078,1.374
4524.00,7.440285,25.01258,-0.000175,24.016536,-0.0078,1.374
4526.00,7.439794,25.01217,-0.000175,24.017263,-0.0078,1.375
4528.00,7.440210,25.01295,-0.000176,24.016893,-0.0078,1.374
4530.00,7.440092,25.01265,-0.000176,24.016846,-0.0078,1.373
4532.00,7.440184,25.01235,-0.000176,24.016760,-0.0077,1.374
4534.00,7.439605,25.01236,-0.000176,24.017346,-0.0078,1.374
4536.00,7.440523,25.01229,-0.000174,24.017252,-0.0078,1.374
4538.00,7.439961,25.01230,-0.000175,24.016648,-0.0078,1.374
4540.00,7.439993,25.01215,-0.000176,24.016340,-0.0078,1.374
4542.00,7.439509,25.01165,-0.000176,24.016456,-0.0078,1.373
4544.00,7.439335,25.01178,-0.000175,24.016922,-0.0078,1.374
4546.00,7.439358,25.01255,-0.000175,24.017435,-0.0078,1.374
4548.00,7.439359,25.01241,-0.000174,24.017134,-0.0078,1.374
4550.00,7.439101,25.01301,-0.000176,24.016465,-0.0078,1.375
4552.00,7.439387,25.01248,-0.000176,24.017395,-0.0078,1.374
4554.00,7.439796,25.01186,-0.000175,24.017215,-0.0078,1.374
4556.00,7.440021,25.01181,-0.000176,24.017290,-0.0078,1.374
4558.00,7.440880,25.01189,-0.000175,24.016537,-0.0078,1.375
4560.00,7.440488,25.01173,-0.000176,24.016547,-0.0078,1.374
4562.00,7.440246,25.01194,-0.000176,24.016530,-0.0078,1.374
4564.00,7.440060,25.01141,-0.000176,24.016478,-0.0078,1.374
4566.00,7.440471,25.01127,-0.000175,24.016595,-0.0078,1.374
4568.00,7.440804,25.01152,-0.000176,24.016666,-0.0078,1.374
4570.00,7.440733,25.01179,-0.000177,24.017333,-0.0078,1.374
4572.00,7.440665,25.01184,-0.000176,24.017420,-0.0078,1.375
4574.00,7.441225,25.01282,-0.000176,24.017611,-0.0078,1.373
4576.00,7.441044,25.01303,-0.000176,24.016818,-0.0078,1.374
4578.00,7.441052,25.01285,-0.000176,24.016246,-0.0078,1.374
4580.00,7.441542,25.01308,-0.000176,24.016434,-0.0078,1.374
4582.00,7.440569,25.01189,-0.000176,24.016740,-0.0078,1.374
4584.00,7.441620,25.01098,-0.000177,24.016944,-0.0078,1.374
4586.00,7.441241,25.01068,-0.000176,24.016427,-0.0078,1.374
4588.00,7.440591,25.01093,-0.000177,24.016614,-0.0078,1.374
4590.00,7.440967,25.01118,-0.000176,24.017420,-0.0078,1.374
4592.00,7.441200,25.01149,-0.000176,24.017043,-0.0078,1.374
4594.00,7.441888,25.01137,-0.000177,24.017215,-0.0078,1.374
4596.00,7.441001,25.01221,-0.000176,24.016701,-0.0078,1.374
4598.00,7.439699,25.01272,-0.000174,24.016347,-0.0078,1.374
4600.00,7.439990,25.01241,-0.000177,24.016706,-0.0078,1.374
4602.00,7.440108,25.01241,-0.000177,24.017118,-0.0078,1.374
4604.00,7.440261,25.01303,-0.000177,24.016895,-0.0078,1.374
4606.00,7.439497,25.01278,-0.000177,24.016503,-0.0078,1.375
4608.00,7.439648,25.01278,-0.000178,24.016746,-0.0078,1.374
4610.00,7.440025,25.01276,-0.000176,24.017099,-0.0078,1.374
4612.00,7.440471,25.01284,-0.000176,24.017195,-0.0078,1.374
4614.00,7.441338,25.01317,-0.000176,24.016574,-0.0078,1.374
4616.00,7.440847,25.01347,-0.000176,24.016704,-0.0078,1.375
4618.00,7.440269,25.01371,-0.000176,24.016869,-0.0078,1.374
4620.00,7.440104,25.01319,-0.000177,24.016579,-0.0078,1.374
4622.00,7.439789,25.01239,-0.000175,24.016835,-0.0078,1.374
4624.00,7.439562,25.01201,-0.000176,24.016331,-0.0078,1.374
4626.00,7.440734,25.01205,-0.000176,24.016663,-0.0078,1.374
4628.00,7.440367,25.01207,-0.000177,24.016661,-0.0078,1.375
4630.00,7.439872,25.01266,-0.000177,24.017148,-0.0078,1.374
4632.00,7.440601,25.01255,-0.000176,24.016746,-0.0078,1.374
4634.00,7.441164,25.01283,-0.000176,24.016793,-0.0078,1.374
4636.00,7.440973,25.01252,-0.000177,24.016653,-0.0078,1.374
4638.00,7.440742,25.01274,-0.000175,24.017005,-0.0078,1.373
4640.00,7.440921,25.01283,-0.000174,24.016962,-0.0078,1.375
4642.00,7.441937,25.01235,-0.000176,24.017072,-0.0078,1.375
4644.00,7.441638,25.01262,-0.000177,24.016532,-0.0078,1.375
4646.00,7.441435,25.01327,-0.000176,24.016791,-0.0077,1.375
4648.00,7.441275,25.01261,-0.000176,24.016920,-0.0078,1.375
4650.00,7.440921,25.01281,-0.000176,24.016983,-0.0078,1.375
4652.00,7.441435,25.01331,-0.000177,24.017123,-0.0078,1.374
4654.00,7.441949,25.01330,-0.000176,24.016566,-0.0078,1.374
4656.00,7.441298,25.01347,-0.000176,24.016472,-0.0078,1.375
4658.00,7.441141,25.01301,-0.000177,24.016436,-0.0078,1.374
4660.00,7.440873,25.01332,-0.000176,24.017600,-0.0078,1.374
4662.00,7.440932,25.01341,-0.000176,24.016911,-0.0078,1.374
4664.00,7.442190,25.01319,-0.000176,24.017165,-0.0078,1.374
4666.00,7.441910,25.01313,-0.000177,24.016851,-0.0078,1.375
4668.00,7.440588,25.01335,-0.000176,24.016240,-0.0078,1.374
4670.00,7.440760,25.01310,-0.000176,24.016915,-0.0078,1.375
4672.00,7.441097,25.01299,-0.000177,24.016989,-0.0079,1.375
4674.00,7.441633,25.01251,-0.000176,24.016492,-0.0078,1.375
4676.00,7.441546,25.01284,-0.000176,24.017074,-0.0078,1.374
4678.00,7.441678,25.01293,-0.000175,24.017228,-0.0078,1.374
4680.00,7.441884,25.01335,-0.000175,24.017027,-0.0078,1.374
4682.00,7.441987,25.01328,-0.000175,24.016766,-0.0078,1.374
4684.00,7.442432,25.01310,-0.000175,24.016519,-0.0078,1.375
4686.00,7.442396,25.01323,-0.000175,24.017074,-0.0078,1.374
4688.00,7.441692,25.01284,-0.000175,24.016347,-0.0078,1.375
4690.00,7.441864,25.01288,-0.000176,24.016902,-0.0078,1.374
4692.00,7.442061,25.01253,-0.000175,24.017177,-0.0078,1.374
4694.00,7.442790,25.01312,-0.000177,24.017214,-0.0078,1.374
4696.00,7.443061,25.01385,-0.000176,24.016050,-0.0078,1.375
4698.00,7.442440,25.01310,-0.000175,24.016862,-0.0078,1.374
4700.00,7.441858,25.01344,-0.000176,24.016918,-0.0078,1.375
4702.00,7.441030,25.01313,-0.000176,24.016554,-0.0078,1.375
4704.00,7.440654,25.01279,-0.000176,24.016994,-0.0078,1.375
4706.00,7.441177,25.01379,-0.000175,24.016481,-0.0078,1.374
4708.00,7.441976,25.01364,-0.000176,24.016548,-0.0078,1.374
4710.00,7.442408,25.01410,-0.000176,24.017292,-0.0078,1.374
4712.00,7.443025,25.01321,-0.000176,24.016624,-0.0078,1.374
4714.00,7.442898,25.01260,-0.000175,24.016980,-0.0078,1.374
4716.00,7.442894,25.01284,-0.000176,24.017000,-0.0078,1.374
4718.00,7.442521,25.01364,-0.000176,24.016719,-0.0078,1.375
4720.00,7.442707,25.01298,-0.000175,24.016652,-0.0078,1.374
4722.00,7.442180,25.01297,-0.000176,24.016624,-0.0078,1.375
4724.00,7.442768,25.01336,-0.000175,24.017041,-0.0078,1.374
4726.00,7.441779,25.01384,-0.000176,24.017837,-0.0078,1.375
4728.00,7.441924,25.01467,-0.000175,24.016820,-0.0078,1.374
4730.00,7.442343,25.01447,-0.000176,24.017043,-0.0078,1.375
4732.00,7.442991,25.01335,-0.000176,24.016476,-0.0078,1.375
4734.00,7.442999,25.01367,-0.000176,24.016875,-0.0078,1.375
4736.00,7.442670,25.01344,-0.000176,24.016664,-0.0078,1.374
4738.00,7.443052,25.01313,-0.000175,24.016913,-0.0078,1.374
4740.00,7.442842,25.01320,-0.000175,24.017156,-0.0078,1.374
4742.00,7.442476,25.01309,-0.000176,24.016090,-0.0078,1.374
4744.00,7.442258,25.01285,-0.000176,24.017009,-0.0078,1.374
4746.00,7.441901,25.01235,-0.000177,24.017397,-0.0078,1.375
4748.00,7.441440,25.01315,-0.000177,24.017085,-0.0078,1.375
4750.00,7.442040,25.01277,-0.000177,24.016385,-0.0078,1.374
4752.00,7.441966,25.01320,-0.000177,24.016759,-0.0078,1.375
4754.00,7.441817,25.01286,-0.000176,24.016956,-0.0078,1.374
4756.00,7.442052,25.01310,-0.000175,24.016880,-0.0078,1.375
4758.00,7.441995,25.01307,-0.000176,24.017754,-0.0078,1.375
4760.00,7.442117,25.01327,-0.000176,24.017446,-0.0078,1.375
4762.00,7.442143,25.01295,-0.000176,24.016450,-0.0078,1.375
4764.00,7.442103,25.01340,-0.000175,24.017163,-0.0078,1.375
4766.00,7.441702,25.01342,-0.000176,24.017366,-0.0078,1.374
4768.00,7.441782,25.01425,-0.000176,24.017143,-0.0078,1.374
4770.00,7.441395,25.01375,-0.000176,24.017304,-0.0078,1.374
4772.00,7.440937,25.01291,-0.000176,24.016940,-0.0078,1.375
4774.00,7.441411,25.01309,-0.000178,24.016126,-0.0078,1.375
4776.00,7.442211,25.01285,-0.000176,24.016342,-0.0078,1.375
4778.00,7.441500,25.01321,-0.000177,24.017150,-0.0078,1.375
4780.00,7.441412,25.01262,-0.000176,24.016528,-0.0078,1.374
4782.00,7.441872,25.01282,-0.000176,24.016904,-0.0078,1.374
4784.00,7.441859,25.01267,-0.000175,24.016896,-0.0078,1.375
4786.00,7.442356,25.01290,-0.000176,24.016438,-0.0078,1.375
4788.00,7.441542,25.01283,-0.000175,24.017268,-0.0078,1.374
4790.00,7.441606,25.01259,-0.000174,24.016838,-0.0078,1.374
4792.00,7.440821,25.01240,-0.000176,24.017520,-0.0078,1.374
4794.00,7.440994,25.01334,-0.000177,24.017652,-0.0078,1.374
4796.00,7.442152,25.01397,-0.000176,24.018042,-0.0078,1.374
4798.00,7.441512,25.01333,-0.000176,24.017495,-0.0078,1.374
4800.00,7.441145,25.01322,-0.000175,24.016474,-0.0078,1.374
4802.00,7.442232,25.01316,-0.000176,24.016757,-0.0078,1.374
@8,12.0000,24.0
4804.00,7.442476,25.01388,-0.000177,24.016750,-0.0078,1.375
4806.00,7.440363,25.01393,-0.000176,24.016282,-0.0079,1.375
4808.00,7.432851,25.01381,-0.000176,24.016991,-0.0078,1.374
4810.00,7.418935,25.01344,-0.000175,24.016786,-0.0077,1.373
4812.00,7.396711,25.01332,-0.000175,24.016740,-0.0078,1.373
4814.00,7.372959,25.01326,-0.000175,24.017166,-0.0078,1.374
4816.00,7.351855,25.01351,-0.000176,24.016603,-0.0078,1.375
4818.00,7.333879,25.01346,-0.000177,24.017282,-0.0078,1.375
4820.00,7.316231,25.01318,-0.000177,24.017205,-0.0078,1.375
4822.00,7.298376,25.01350,-0.000178,24.016766,-0.0078,1.375
4824.00,7.281584,25.01401,-0.000177,24.017458,-0.0078,1.376
4826.00,7.266508,25.01438,-0.000177,24.017045,-0.0078,1.376
4828.00,7.252392,25.01398,-0.000177,24.016945,-0.0078,1.375
4830.00,7.241450,25.01330,-0.000177,24.016815,-0.0078,1.375
4832.00,7.236956,25.01271,-0.000177,24.016556,-0.0078,1.376
4834.00,7.240421,25.01389,-0.000176,24.016960,-0.0078,1.376
4836.00,7.251824,25.01449,-0.000178,24.016831,-0.0078,1.377
4838.00,7.265276,25.01417,-0.000177,24.016779,-0.0078,1.376
4840.00,7.276191,25.01341,-0.000177,24.017224,-0.0078,1.375
4842.00,7.285452,25.01289,-0.000177,24.017154,-0.0078,1.376
4844.00,7.295965,25.01356,-0.000178,24.016987,-0.0078,1.375
4846.00,7.307101,25.01389,-0.000176,24.016746,-0.0078,1.375
4848.00,7.318442,25.01345,-0.000176,24.016855,-0.0078,1.375
4850.00,7.329128,25.01223,-0.000177,24.016643,-0.0078,1.375
4852.00,7.338496,25.01260,-0.000177,24.017239,-0.0078,1.375
4854.00,7.348847,25.01256,-0.000176,24.016434,-0.0078,1.375
4856.00,7.358688,25.01220,-0.000177,24.016949,-0.0078,1.375
4858.00,7.367952,25.01340,-0.000175,24.017060,-0.0078,1.375
4860.00,7.375655,25.01381,-0.000173,24.016779,-0.0078,1.374
4862.00,7.382018,25.01299,-0.000174,24.017255,-0.0078,1.375
4864.00,7.387495,25.01227,-0.000175,24.016664,-0.0078,1.375
4866.00,7.392582,25.01293,-0.000175,24.016918,-0.0078,1.374
4868.00,7.397223,25.01334,-0.000175,24.016407,-0.0078,1.375
4870.00,7.401300,25.01321,-0.000175,24.017170,-0.0078,1.375
4872.00,7.404814,25.01358,-0.000176,24.017272,-0.0078,1.375
4874.00,7.408430,25.01264,-0.000175,24.017186,-0.0078,1.375
4876.00,7.411334,25.01282,-0.000175,24.017632,-0.0078,1.374
4878.00,7.414365,25.01332,-0.000175,24.016606,-0.0078,1.374
4880.00,7.416819,25.01226,-0.000176,24.016750,-0.0078,1.375
4882.00,7.417546,25.01341,-0.000176,24.017203,-0.0078,1.375
4884.00,7.419099,25.01294,-0.000174,24.016938,-0.0078,1.375
4886.00,7.420377,25.01240,-0.000176,24.017288,-0.0078,1.375
4888.00,7.422101,25.01244,-0.000175,24.016962,-0.0078,1.375
4890.00,7.423038,25.01263,-0.000175,24.016605,-0.0078,1.375
4892.00,7.423894,25.01374,-0.000175,24.017317,-0.0078,1.374
4894.00,7.425015,25.01347,-0.000175,24.017797,-0.0077,1.374
4896.00,7.425791,25.01396,-0.000175,24.017598,-0.0078,1.374
4898.00,7.426533,25.01379,-0.000175,24.017165,-0.0078,1.374
4900.00,7.426512,25.01316,-0.000175,24.016797,-0.0078,1.374
4902.00,7.427232,25.01278,-0.000175,24.017266,-0.0078,1.375
4904.00,7.427491,25.01307,-0.000175,24.016652,-0.0078,1.374
4906.00,7.426862,25.01380,-0.000175,24.017002,-0.0078,1.374
4908.00,7.427498,25.01315,-0.000175,24.016858,-0.0078,1.375
4910.00,7.427326,25.01327,-0.000176,24.017359,-0.0078,1.375
4912.00,7.427219,25.01278,-0.000175,24.016322,-0.0078,1.375
4914.00,7.427420,25.01312,-0.000175,24.016887,-0.0078,1.375
4916.00,7.428445,25.01284,-0.000175,24.017246,-0.0078,1.374
4918.00,7.429518,25.01379,-0.000175,24.017306,-0.0078,1.375
4920.00,7.430501,25.01322,-0.000175,24.016275,-0.0078,1.374
4922.00,7.429017,25.01306,-0.000174,24.016605,-0.0077,1.375
4924.00,7.429425,25.01343,-0.000175,24.016766,-0.0078,1.375
4926.00,7.431026,25.01254,-0.000176,24.017339,-0.0078,1.375
4928.00,7.431249,25.01274,-0.000176,24.017108,-0.0078,1.374
4930.00,7.431030,25.01237,-0.000175,24.016605,-0.0078,1.374
4932.00,7.430834,25.01180,-0.000175,24.017065,-0.0078,1.375
4934.00,7.431903,25.01218,-0.000176,24.017032,-0.0078,1.375
4936.00,7.432409,25.01226,-0.000175,24.017466,-0.0078,1.375
4938.00,7.431742,25.01227,-0.000175,24.017422,-0.0078,1.375
4940.00,7.432764,25.01256,-0.000174,24.016916,-0.0078,1.374
4942.00,7.433315,25.01224,-0.000175,24.016673,-0.0078,1.374
4944.00,7.433822,25.01234,-0.000175,24.016351,-0.0078,1.375
4946.00,7.433591,25.01328,-0.000176,24.016508,-0.0078,1.375
4948.00,7.433272,25.01245,-0.000177,24.016936,-0.0078,1.375
4950.00,7.433345,25.01247,-0.000176,24.016751,-0.0078,1.375
4952.00,7.433701,25.01265,-0.000176,24.016963,-0.0077,1.375
4954.00,7.433725,25.01335,-0.000175,24.017738,-0.0078,1.374
4956.00,7.433214,25.01411,-0.000176,24.016844,-0.0078,1.375
4958.00,7.433784,25.01402,-0.000176,24.017447,-0.0078,1.375
4960.00,7.434309,25.01377,-0.000176,24.017322,-0.0078,1.375
4962.00,7.434725,25.01380,-0.000176,24.017273,-0.0078,1.374
4964.00,7.435601,25.01287,-0.000176,24.017043,-0.0078,1.375
4966.00,7.436169,25.01299,-0.000175,24.017128,-0.0078,1.375
4968.00,7.436444,25.01291,-0.000175,24.017366,-0.0078,1.374
4970.00,7.436338,25.01395,-0.000175,24.016048,-0.0078,1.375
4972.00,7.436962,25.01335,-0.000174,24.016664,-0.0078,1.374
4974.00,7.436805,25.01318,-0.000176,24.017458,-0.0078,1.375
4976.00,7.435548,25.01329,-0.000176,24.017107,-0.0078,1.375
4978.00,7.435236,25.01253,-0.000176,24.016652,-0.0078,1.375
4980.00,7.435760,25.01284,-0.000176,24.017134,-0.0078,1.375
4982.00,7.435850,25.01260,-0.000176,24.016793,-0.0078,1.375
4984.00,7.435899,25.01245,-0.000176,24.016238,-0.0078,1.375
4986.00,7.434858,25.01210,-0.000176,24.016963,-0.0078,1.375
4988.00,7.435295,25.01266,-0.000176,24.016969,-0.0078,1.375
4990.00,7.435544,25.01296,-0.000177,24.017437,-0.0078,1.375
4992.00,7.434514,25.01327,-0.000176,24.017085,-0.0078,1.375
4994.00,7.434402,25.01222,-0.000176,24.016329,-0.0078,1.375
4996.00,7.435174,25.01177,-0.000177,24.016793,-0.0078,1.375
4998.00,7.435347,25.01177,-0.000176,24.016363,-0.0078,1.374
5000.00,7.435494,25.01171,-0.000175,24.017306,-0.0078,1.375
5002.00,7.435336,25.01220,-0.000175,24.016412,-0.0078,1.375
5004.00,7.435040,25.01219,-0.000175,24.016358,-0.0078,1.375
5006.00,7.435271,25.01275,-0.000176,24.016851,-0.0078,1.375
5008.00,7.436177,25.01305,-0.000176,24.016668,-0.0078,1.375
5010.00,7.436172,25.01309,-0.000177,24.016329,-0.0078,1.374
5012.00,7.435890,25.01330,-0.000176,24.016525,-0.0078,1.374
5014.00,7.436167,25.01280,-0.000176,24.016392,-0.0078,1.375
5016.00,7.435790,25.01294,-0.000176,24.016802,-0.0078,1.375
5018.00,7.435303,25.01298,-0.000177,24.016124,-0.0078,1.375
5020.00,7.435329,25.01287,-0.000176,24.016536,-0.0078,1.375
5022.00,7.435454,25.01195,-0.000175,24.016644,-0.0078,1.375
5024.00,7.435192,25.01333,-0.000174,24.017029,-0.0078,1.375
5026.00,7.434548,25.01292,-0.000175,24.017658,-0.0078,1.375
5028.00,7.435042,25.01333,-0.000176,24.016775,-0.0078,1.375
5030.00,7.436625,25.01357,-0.000176,24.016269,-0.0079,1.375
5032.00,7.436307,25.01330,-0.000176,24.016450,-0.0078,1.375
5034.00,7.435615,25.01316,-0.000176,24.017201,-0.0078,1.375
5036.00,7.435729,25.01269,-0.000176,24.016800,-0.0078,1.375
5038.00,7.435743,25.01274,-0.000176,24.017023,-0.0078,1.374
5040.00,7.436453,25.01257,-0.000177,24.017415,-0.0078,1.375
5042.00,7.436996,25.01350,-0.000177,24.016365,-0.0078,1.375
5044.00,7.436160,25.01402,-0.000176,24.016739,-0.0078,1.375
5046.00,7.436066,25.01339,-0.000176,24.016815,-0.0078,1.375
5048.00,7.436233,25.01386,-0.000176,24.016378,-0.0078,1.375
5050.00,7.435805,25.01398,-0.000174,24.016880,-0.0078,1.375
5052.00,7.435243,25.01324,-0.000176,24.016400,-0.0078,1.374
5054.00,7.435134,25.01225,-0.000175,24.016447,-0.0078,1.375
5056.00,7.435589,25.01250,-0.000177,24.016556,-0.0078,1.375
5058.00,7.435935,25.01293,-0.000176,24.017050,-0.0079,1.375
5060.00,7.435463,25.01303,-0.000176,24.016015,-0.0078,1.375
5062.00,7.435335,25.01288,-0.000175,24.016813,-0.0078,1.375
5064.00,7.435703,25.01299,-0.000175,24.016595,-0.0078,1.375
5066.00,7.435670,25.01134,-0.000177,24.016635,-0.0078,1.375
5068.00,7.435177,25.01161,-0.000176,24.016305,-0.0078,1.375
5070.00,7.435661,25.01165,-0.000176,24.017234,-0.0079,1.375
5072.00,7.435804,25.01241,-0.000177,24.016574,-0.0079,1.375
5074.00,7.435457,25.01286,-0.000176,24.016601,-0.0078,1.375
5076.00,7.436482,25.01288,-0.000176,24.016606,-0.0078,1.374
5078.00,7.436652,25.01382,-0.000176,24.016882,-0.0078,1.375
5080.00,7.436987,25.01357,-0.000176,24.017408,-0.0078,1.375
5082.00,7.437088,25.01405,-0.000176,24.016414,-0.0078,1.375
5084.00,7.437035,25.01429,-0.000177,24.016726,-0.0079,1.375
5086.00,7.437138,25.01347,-0.000176,24.016913,-0.0078,1.375
5088.00,7.436816,25.01315,-0.000178,24.016798,-0.0078,1.375
5090.00,7.436185,25.01318,-0.000177,24.016492,-0.0078,1.375
5092.00,7.436664,25.01372,-0.000176,24.016478,-0.0078,1.374
5094.00,7.437372,25.01369,-0.000175,24.016345,-0.0078,1.375
5096.00,7.437664,25.01280,-0.000177,24.016372,-0.0079,1.375
5098.00,7.437062,25.01249,-0.000177,24.016057,-0.0078,1.375
5100.00,7.437398,25.01236,-0.000177,24.016191,-0.0078,1.375
5102.00,7.437564,25.01282,-0.000176,24.015765,-0.0078,1.375
5104.00,7.437216,25.01309,-0.000177,24.016925,-0.0078,1.374
5106.00,7.436950,25.01360,-0.000176,24.016113,-0.0078,1.375
5108.00,7.437304,25.01290,-0.000177,24.016353,-0.0078,1.375
5110.00,7.437179,25.01235,-0.000176,24.017346,-0.0078,1.375
5112.00,7.437896,25.01276,-0.000177,24.016548,-0.0078,1.375
5114.00,7.438157,25.01224,-0.000176,24.017003,-0.0078,1.374
5116.00,7.437525,25.01295,-0.000177,24.016615,-0.0078,1.375
5118.00,7.438190,25.01323,-0.000177,24.016256,-0.0078,1.375
5120.00,7.437593,25.01334,-0.000176,24.016104,-0.0078,1.375
5122.00,7.437746,25.01388,-0.000177,24.016198,-0.0078,1.375
5124.00,7.437252,25.01348,-0.000177,24.016755,-0.0078,1.375
5126.00,7.437597,25.01270,-0.000177,24.016539,-0.0078,1.374
5128.00,7.437855,25.01301,-0.000176,24.016913,-0.0078,1.375
5130.00,7.437109,25.01271,-0.000176,24.017107,-0.0079,1.375
5132.00,7.436923,25.01285,-0.000177,24.017157,-0.0078,1.375
5134.00,7.437020,25.01303,-0.000177,24.016530,-0.0078,1.376
5136.00,7.437719,25.01377,-0.000177,24.016311,-0.0078,1.375
5138.00,7.437852,25.01436,-0.000177,24.016592,-0.0079,1.375
5140.00,7.437584,25.01412,-0.000177,24.016619,-0.0078,1.374
5142.00,7.437096,25.01296,-0.000176,24.016744,-0.0078,1.374
5144.00,7.436029,25.01315,-0.000177,24.016345,-0.0079,1.375
5146.00,7.436458,25.01375,-0.000178,24.016307,-0.0078,1.376
5148.00,7.435913,25.01370,-0.000177,24.015896,-0.0078,1.376
5150.00,7.435853,25.01372,-0.000177,24.016090,-0.0079,1.375
5152.00,7.436272,25.01373,-0.000177,24.016833,-0.0078,1.375
5154.00,7.436670,25.01344,-0.000176,24.016969,-0.0078,1.375
5156.00,7.437300,25.01322,-0.000176,24.015977,-0.0078,1.375
5158.00,7.437205,25.01305,-0.000176,24.016715,-0.0078,1.375
5160.00,7.437148,25.01295,-0.000177,24.016837,-0.0078,1.375
5162.00,7.437351,25.01316,-0.000176,24.016858,-0.0078,1.374
5164.00,7.436848,25.01291,-0.000176,24.016579,-0.0078,1.375
5166.00,7.437232,25.01367,-0.000177,24.016169,-0.0078,1.375
5168.00,7.437863,25.01385,-0.000177,24.015999,-0.0078,1.375
5170.00,7.437641,25.01385,-0.000177,24.016601,-0.0079,1.375
5172.00,7.437423,25.01397,-0.000176,24.015945,-0.0078,1.375
5174.00,7.437271,25.01311,-0.000176,24.016711,-0.0078,1.375
5176.00,7.437259,25.01305,-0.000176,24.016954,-0.0078,1.374
5178.00,7.437477,25.01328,-0.000177,24.017038,-0.0078,1.375
5180.00,7.438249,25.01301,-0.000177,24.016751,-0.0078,1.376
5182.00,7.438959,25.01306,-0.000177,24.015997,-0.0078,1.375
5184.00,7.438409,25.01344,-0.000176,24.016285,-0.0078,1.374
5186.00,7.438559,25.01383,-0.000177,24.017360,-0.0078,1.375
5188.00,7.438340,25.01335,-0.000177,24.016528,-0.0079,1.375
5190.00,7.437849,25.01336,-0.000175,24.016262,-0.0078,1.374
5192.00,7.438124,25.01345,-0.000176,24.016159,-0.0079,1.375
5194.00,7.437942,25.01491,-0.000176,24.016866,-0.0078,1.375
5196.00,7.437918,25.01400,-0.000177,24.017234,-0.0078,1.375
5198.00,7.438287,25.01379,-0.000177,24.017252,-0.0078,1.375
5200.00,7.437461,25.01386,-0.000175,24.016771,-0.0078,1.375
5202.00,7.437142,25.01323,-0.000176,24.016329,-0.0078,1.375
5204.00,7.437527,25.01378,-0.000176,24.016401,-0.0078,1.375
5206.00,7.438167,25.01394,-0.000177,24.016179,-0.0078,1.375
5208.00,7.438449,25.01326,-0.000176,24.016508,-0.0078,1.375
5210.00,7.438334,25.01313,-0.000176,24.017350,-0.0078,1.375
5212.00,7.437762,25.01292,-0.000177,24.016518,-0.0078,1.375
5214.00,7.437914,25.01295,-0.000177,24.016528,-0.0078,1.375
5216.00,7.438589,25.01252,-0.000177,24.017023,-0.0078,1.376
5218.00,7.438087,25.01325,-0.000176,24.016659,-0.0078,1.375
5220.00,7.437699,25.01380,-0.000175,24.016751,-0.0078,1.375
5222.00,7.437469,25.01283,-0.000176,24.016697,-0.0078,1.375
5224.00,7.437176,25.01270,-0.000177,24.016634,-0.0078,1.375
5226.00,7.437196,25.01342,-0.000177,24.016860,-0.0078,1.375
5228.00,7.437535,25.01353,-0.000176,24.016450,-0.0078,1.375
5230.00,7.436469,25.01266,-0.000177,24.015972,-0.0078,1.375
5232.00,7.436696,25.01328,-0.000176,24.016840,-0.0078,1.375
5234.00,7.437081,25.01328,-0.000175,24.016789,-0.0078,1.375
5236.00,7.437665,25.01355,-0.000175,24.016670,-0.0078,1.375
5238.00,7.438422,25.01313,-0.000176,24.016750,-0.0078,1.375
5240.00,7.438007,25.01310,-0.000177,24.016164,-0.0078,1.375
5242.00,7.437493,25.01386,-0.000176,24.016474,-0.0078,1.375
5244.00,7.437651,25.01402,-0.000177,24.016305,-0.0078,1.375
5246.00,7.438027,25.01360,-0.000175,24.015825,-0.0078,1.375
5248.00,7.438045,25.01368,-0.000177,24.016472,-0.0078,1.375
5250.00,7.437390,25.01400,-0.000177,24.016644,-0.0078,1.375
5252.00,7.437540,25.01326,-0.000177,24.016811,-0.0078,1.375
5254.00,7.437803,25.01338,-0.000176,24.016579,-0.0078,1.375
5256.00,7.438038,25.01308,-0.000176,24.016400,-0.0078,1.375
5258.00,7.438266,25.01366,-0.000178,24.016179,-0.0078,1.375
5260.00,7.437852,25.01349,-0.000177,24.016372,-0.0078,1.375
5262.00,7.438861,25.01355,-0.000176,24.016619,-0.0078,1.375
5264.00,7.439123,25.01364,-0.000177,24.016769,-0.0078,1.375
5266.00,7.438940,25.01412,-0.000177,24.016581,-0.0078,1.375
5268.00,7.439112,25.01355,-0.000176,24.016188,-0.0078,1.375
5270.00,7.437994,25.01298,-0.000178,24.016097,-0.0078,1.375
5272.00,7.437274,25.01364,-0.000177,24.016679,-0.0078,1.375
5274.00,7.438062,25.01404,-0.000177,24.016476,-0.0078,1.375
5276.00,7.438100,25.01370,-0.000177,24.016508,-0.0078,1.376
5278.00,7.438670,25.01369,-0.000178,24.016505,-0.0078,1.376
5280.00,7.439112,25.01386,-0.000177,24.016383,-0.0078,1.375
5282.00,7.438170,25.01358,-0.000177,24.016751,-0.0078,1.375
5284.00,7.438227,25.01367,-0.000177,24.016278,-0.0078,1.375
5286.00,7.438182,25.01383,-0.000176,24.016982,-0.0078,1.375
5288.00,7.438597,25.01362,-0.000176,24.016213,-0.0078,1.375
5290.00,7.439050,25.01379,-0.000176,24.016295,-0.0078,1.376
5292.00,7.438967,25.01353,-0.000177,24.017183,-0.0078,1.375
5294.00,7.439448,25.01370,-0.000176,24.017335,-0.0078,1.375
5296.00,7.439157,25.01377,-0.000177,24.016467,-0.0078,1.375
5298.00,7.440018,25.01443,-0.000176,24.017107,-0.0078,1.375
5300.00,7.440240,25.01486,-0.000176,24.016833,-0.0078,1.375
5302.00,7.439681,25.01485,-0.000176,24.016171,-0.0078,1.375
5304.00,7.438582,25.01491,-0.000176,24.016661,-0.0078,1.375
5306.00,7.438099,25.01446,-0.000177,24.016884,-0.0078,1.375
5308.00,7.437324,25.01493,-0.000176,24.017362,-0.0078,1.375
5310.00,7.437411,25.01511,-0.000176,24.016880,-0.0078,1.375
5312.00,7.437871,25.01492,-0.000177,24.017021,-0.0078,1.376
5314.00,7.438587,25.01456,-0.000176,24.016532,-0.0078,1.375
5316.00,7.438391,25.01492,-0.000176,24.016403,-0.0078,1.375
5318.00,7.437655,25.01428,-0.000176,24.016788,-0.0078,1.375
5320.00,7.438300,25.01389,-0.000176,24.015990,-0.0078,1.375
5322.00,7.438577,25.01473,-0.000175,24.016171,-0.0078,1.375
5324.00,7.438996,25.01500,-0.000177,24.016273,-0.0078,1.375
5326.00,7.439137,25.01471,-0.000176,24.016289,-0.0078,1.375
5328.00,7.439329,25.01458,-0.000176,24.016073,-0.0078,1.375
5330.00,7.438239,25.01462,-0.000176,24.016224,-0.0079,1.375
5332.00,7.437358,25.01397,-0.000176,24.016327,-0.0078,1.376
5334.00,7.437875,25.01268,-0.000176,24.016632,-0.0078,1.376
5336.00,7.438399,25.01345,-0.000176,24.016507,-0.0078,1.375
5338.00,7.438344,25.01373,-0.000176,24.016565,-0.0078,1.375
5340.00,7.438325,25.01361,-0.000177,24.016746,-0.0078,1.375
5342.00,7.437800,25.01361,-0.000176,24.016755,-0.0078,1.375
5344.00,7.438003,25.01323,-0.000175,24.016809,-0.0078,1.374
5346.00,7.437911,25.01350,-0.000177,24.016971,-0.0078,1.375
5348.00,7.437357,25.01322,-0.000177,24.016461,-0.0078,1.375
5350.00,7.437961,25.01325,-0.000175,24.016577,-0.0078,1.374
5352.00,7.438152,25.01344,-0.000176,24.016788,-0.0078,1.375
5354.00,7.438488,25.01378,-0.000177,24.017524,-0.0078,1.375
5356.00,7.438727,25.01405,-0.000177,24.016343,-0.0078,1.375
5358.00,7.438333,25.01405,-0.000177,24.016764,-0.0078,1.375
5360.00,7.438405,25.01310,-0.000177,24.017502,-0.0078,1.376
5362.00,7.438571,25.01310,-0.000176,24.016746,-0.0078,1.375
5364.00,7.439139,25.01347,-0.000176,24.017312,-0.0078,1.374
5366.00,7.439454,25.01339,-0.000176,24.016677,-0.0078,1.375
5368.00,7.439613,25.01401,-0.000175,24.016878,-0.0078,1.375
5370.00,7.439046,25.01390,-0.000176,24.016987,-0.0078,1.375
5372.00,7.439312,25.01346,-0.000177,24.017128,-0.0079,1.375
5374.00,7.439462,25.01324,-0.000177,24.016619,-0.0078,1.375
5376.00,7.439609,25.01325,-0.000177,24.016356,-0.0078,1.375
5378.00,7.438701,25.01351,-0.000176,24.016280,-0.0078,1.374
5380.00,7.439510,25.01283,-0.000177,24.016566,-0.0079,1.375
5382.00,7.440394,25.01328,-0.000176,24.017522,-0.0078,1.375
5384.00,7.440033,25.01328,-0.000176,24.017079,-0.0079,1.375
5386.00,7.439953,25.01334,-0.000176,24.016244,-0.0079,1.375
5388.00,7.439926,25.01322,-0.000177,24.016099,-0.0078,1.375
5390.00,7.439326,25.01277,-0.000177,24.016079,-0.0078,1.375
5392.00,7.438371,25.01287,-0.000178,24.016450,-0.0078,1.375
5394.00,7.438024,25.01345,-0.000176,24.017306,-0.0078,1.375
5396.00,7.438963,25.01364,-0.000176,24.016585,-0.0078,1.375
5398.00,7.439187,25.01372,-0.000176,24.016751,-0.0078,1.375
5400.00,7.438741,25.01348,-0.000176,24.016985,-0.0078,1.375
5402.00,7.438954,25.01388,-0.000177,24.016866,-0.0078,1.375
5404.00,7.438747,25.01339,-0.000176,24.017060,-0.0078,1.375
@9,12.0000,24.0
5406.00,7.437254,25.01333,-0.000177,24.016523,-0.0078,1.375
5408.00,7.430750,25.01266,-0.000177,24.016162,-0.0078,1.374
5410.00,7.419878,25.01240,-0.000175,24.016432,-0.0078,1.374
5412.00,7.399555,25.01363,-0.000174,24.016342,-0.0078,1.375
5414.00,7.377499,25.01375,-0.000174,24.016759,-0.0078,1.374
5416.00,7.359207,25.01350,-0.000176,24.017023,-0.0078,1.375
5418.00,7.344942,25.01297,-0.000176,24.016866,-0.0078,1.375
5420.00,7.332037,25.01297,-0.000177,24.016427,-0.0078,1.376
5422.00,7.318195,25.01338,-0.000178,24.016576,-0.0078,1.376
5424.00,7.304095,25.01344,-0.000177,24.017215,-0.0078,1.376
5426.00,7.290210,25.01393,-0.000179,24.016285,-0.0078,1.376
5428.00,7.277498,25.01423,-0.000179,24.017090,-0.0078,1.376
5430.00,7.267055,25.01401,-0.000177,24.016702,-0.0078,1.376
5432.00,7.263504,25.01478,-0.000178,24.016637,-0.0078,1.377
5434.00,7.267168,25.01547,-0.000179,24.016898,-0.0078,1.378
5436.00,7.277692,25.01440,-0.000179,24.016971,-0.0078,1.378
5438.00,7.288971,25.01507,-0.000178,24.017103,-0.0078,1.377
5440.00,7.299816,25.01434,-0.000178,24.016994,-0.0078,1.376
5442.00,7.308528,25.01432,-0.000176,24.016168,-0.0078,1.376
5444.00,7.317495,25.01395,-0.000176,24.016742,-0.0078,1.376
5446.00,7.326304,25.01399,-0.000175,24.016389,-0.0078,1.376
5448.00,7.335837,25.01409,-0.000176,24.016164,-0.0078,1.375
5450.00,7.346082,25.01436,-0.000176,24.017023,-0.0078,1.376
5452.00,7.355058,25.01429,-0.000176,24.016722,-0.0078,1.375
5454.00,7.363538,25.01417,-0.000176,24.017230,-0.0078,1.376
5456.00,7.372613,25.01405,-0.000175,24.017344,-0.0078,1.376
5458.00,7.380098,25.01403,-0.000175,24.016356,-0.0078,1.375
5460.00,7.385943,25.01341,-0.000176,24.016985,-0.0078,1.376
5462.00,7.392133,25.01382,-0.000176,24.016643,-0.0078,1.376
5464.00,7.396843,25.01367,-0.000175,24.016461,-0.0078,1.375
5466.00,7.401608,25.01411,-0.000177,24.016534,-0.0078,1.375
5468.00,7.405980,25.01501,-0.000176,24.016648,-0.0078,1.375
5470.00,7.408610,25.01481,-0.000175,24.016666,-0.0079,1.375
5472.00,7.410924,25.01368,-0.000175,24.016072,-0.0078,1.375
5474.00,7.414059,25.01333,-0.000176,24.016456,-0.0078,1.375
5476.00,7.416545,25.01396,-0.000175,24.017263,-0.0078,1.375
5478.00,7.418436,25.01331,-0.000175,24.016537,-0.0078,1.374
5480.00,7.420232,25.01341,-0.000176,24.017284,-0.0078,1.375
5482.00,7.421331,25.01406,-0.000176,24.016826,-0.0078,1.375
5484.00,7.421992,25.01386,-0.000175,24.016510,-0.0078,1.375
5486.00,7.422911,25.01402,-0.000176,24.016768,-0.0078,1.376
5488.00,7.423060,25.01359,-0.000177,24.016973,-0.0078,1.375
5490.00,7.423909,25.01329,-0.000176,24.017143,-0.0078,1.375
5492.00,7.425118,25.01325,-0.000175,24.017319,-0.0078,1.375
5494.00,7.426360,25.01305,-0.000176,24.016956,-0.0078,1.375
5496.00,7.426592,25.01341,-0.000176,24.016440,-0.0078,1.376
5498.00,7.426232,25.01358,-0.000176,24.016266,-0.0078,1.375
5500.00,7.426306,25.01423,-0.000176,24.016704,-0.0078,1.375
5502.00,7.427311,25.01385,-0.000176,24.016251,-0.0078,1.376
5504.00,7.426874,25.01361,-0.000176,24.016072,-0.0078,1.376
5506.00,7.426762,25.01339,-0.000177,24.016405,-0.0078,1.375
5508.00,7.427356,25.01265,-0.000176,24.016768,-0.0078,1.375
5510.00,7.428145,25.01277,-0.000176,24.016048,-0.0078,1.375
5512.00,7.428717,25.01316,-0.000177,24.016374,-0.0078,1.375
5514.00,7.428986,25.01346,-0.000176,24.016847,-0.0079,1.375
5516.00,7.429632,25.01318,-0.000177,24.016677,-0.0078,1.375
5518.00,7.430616,25.01317,-0.000176,24.017105,-0.0078,1.375
5520.00,7.430807,25.01339,-0.000176,24.017210,-0.0078,1.375
5522.00,7.430583,25.01345,-0.000175,24.016751,-0.0078,1.375
5524.00,7.430682,25.01252,-0.000177,24.016856,-0.0078,1.375
5526.00,7.430948,25.01298,-0.000175,24.015888,-0.0079,1.375
5528.00,7.431348,25.01351,-0.000176,24.016144,-0.0079,1.375
5530.00,7.431097,25.01345,-0.000177,24.016630,-0.0079,1.375
5532.00,7.431432,25.01383,-0.000177,24.016605,-0.0078,1.375
5534.00,7.431307,25.01356,-0.000178,24.016367,-0.0078,1.375
5536.00,7.431787,25.01325,-0.000176,24.016376,-0.0078,1.375
5538.00,7.432374,25.01361,-0.000176,24.016862,-0.0078,1.375
5540.00,7.432407,25.01321,-0.000176,24.016452,-0.0078,1.375
5542.00,7.432533,25.01381,-0.000176,24.016217,-0.0078,1.375
5544.00,7.432671,25.01383,-0.000176,24.016958,-0.0079,1.376
5546.00,7.433020,25.01432,-0.000176,24.016909,-0.0079,1.376
5548.00,7.433481,25.01447,-0.000177,24.016710,-0.0078,1.375
5550.00,7.433449,25.01386,-0.000177,24.016449,-0.0078,1.375
5552.00,7.432878,25.01383,-0.000176,24.016739,-0.0078,1.375
5554.00,7.433641,25.01425,-0.000175,24.016655,-0.0078,1.375
5556.00,7.434469,25.01486,-0.000175,24.016585,-0.0078,1.376
5558.00,7.434285,25.01487,-0.000176,24.017246,-0.0078,1.375
5560.00,7.434717,25.01507,-0.000177,24.016679,-0.0078,1.375
5562.00,7.434286,25.01558,-0.000176,24.016614,-0.0078,1.375
5564.00,7.434431,25.01514,-0.000176,24.017306,-0.0078,1.375
5566.00,7.434640,25.01522,-0.000177,24.016537,-0.0078,1.376
5568.00,7.434986,25.01534,-0.000176,24.016764,-0.0078,1.376
5570.00,7.434651,25.01417,-0.000177,24.017509,-0.0078,1.375
5572.00,7.434903,25.01345,-0.000177,24.015899,-0.0078,1.375
5574.00,7.434929,25.01353,-0.000175,24.016142,-0.0078,1.375
5576.00,7.434735,25.01402,-0.000175,24.015939,-0.0078,1.375
5578.00,7.434689,25.01352,-0.000176,24.016218,-0.0078,1.376
5580.00,7.434279,25.01365,-0.000177,24.016302,-0.0078,1.375
5582.00,7.434478,25.01392,-0.000176,24.015818,-0.0078,1.375
5584.00,7.434211,25.01363,-0.000177,24.016862,-0.0078,1.375
5586.00,7.434062,25.01415,-0.000176,24.016282,-0.0079,1.376
5588.00,7.434673,25.01400,-0.000177,24.016556,-0.0078,1.375
5590.00,7.434379,25.01280,-0.000177,24.016982,-0.0078,1.376
5592.00,7.434934,25.01276,-0.000176,24.017290,-0.0078,1.375
5594.00,7.435014,25.01296,-0.000176,24.016634,-0.0078,1.375
5596.00,7.434773,25.01422,-0.000176,24.017020,-0.0078,1.375
5598.00,7.434810,25.01378,-0.000175,24.016264,-0.0078,1.375
5600.00,7.434801,25.01350,-0.000176,24.015606,-0.0078,1.375
5602.00,7.434168,25.01333,-0.000176,24.016769,-0.0078,1.376
5604.00,7.434428,25.01391,-0.000175,24.016597,-0.0078,1.375
5606.00,7.434583,25.01373,-0.000177,24.016195,-0.0078,1.376
5608.00,7.434585,25.01427,-0.000177,24.016670,-0.0078,1.376
5610.00,7.434480,25.01407,-0.000175,24.016226,-0.0078,1.376
5612.00,7.433561,25.01398,-0.000176,24.016675,-0.0078,1.375
5614.00,7.433526,25.01300,-0.000176,24.016851,-0.0078,1.375
5616.00,7.434880,25.01320,-0.000175,24.016750,-0.0078,1.375
5618.00,7.435308,25.01348,-0.000176,24.017166,-0.0078,1.375
5620.00,7.435351,25.01403,-0.000177,24.016595,-0.0079,1.376
5622.00,7.435755,25.01414,-0.000177,24.016809,-0.0078,1.376
5624.00,7.435900,25.01464,-0.000176,24.017674,-0.0078,1.375
5626.00,7.434235,25.01414,-0.000175,24.017321,-0.0078,1.375
5628.00,7.433498,25.01404,-0.000177,24.016706,-0.0078,1.375
5630.00,7.433569,25.01407,-0.000177,24.016846,-0.0078,1.376
5632.00,7.434039,25.01345,-0.000176,24.016798,-0.0078,1.376
5634.00,7.433878,25.01394,-0.000175,24.016287,-0.0078,1.375
5636.00,7.434090,25.01411,-0.000175,24.017237,-0.0078,1.376
5638.00,7.433406,25.01405,-0.000177,24.016954,-0.0078,1.376
5640.00,7.432728,25.01436,-0.000176,24.016985,-0.0078,1.375
5642.00,7.433077,25.01440,-0.000175,24.016983,-0.0078,1.375
5644.00,7.433661,25.01397,-0.000175,24.016947,-0.0078,1.375
5646.00,7.434603,25.01530,-0.000175,24.016974,-0.0078,1.376
5648.00,7.434565,25.01454,-0.000176,24.016739,-0.0078,1.375
5650.00,7.434088,25.01395,-0.000176,24.016376,-0.0078,1.376
5652.00,7.433366,25.01471,-0.000177,24.016251,-0.0078,1.376
5654.00,7.433642,25.01468,-0.000177,24.016434,-0.0078,1.376
5656.00,7.434612,25.01465,-0.000175,24.015981,-0.0078,1.375
5658.00,7.434545,25.01525,-0.000175,24.016815,-0.0078,1.376
5660.00,7.434826,25.01501,-0.000176,24.016679,-0.0078,1.376
5662.00,7.435942,25.01444,-0.000176,24.016699,-0.0078,1.375
5664.00,7.436303,25.01450,-0.000176,24.016983,-0.0078,1.375
5666.00,7.435657,25.01476,-0.000175,24.016701,-0.0078,1.376
5668.00,7.435470,25.01497,-0.000176,24.016851,-0.0078,1.376
5670.00,7.435075,25.01514,-0.000176,24.017302,-0.0078,1.376
5672.00,7.435459,25.01483,-0.000176,24.016779,-0.0078,1.376
5674.00,7.434504,25.01411,-0.000177,24.016902,-0.0078,1.375
5676.00,7.434665,25.01382,-0.000176,24.016126,-0.0078,1.376
5678.00,7.435041,25.01388,-0.000175,24.017226,-0.0078,1.376
5680.00,7.435264,25.01395,-0.000175,24.016218,-0.0078,1.375
5682.00,7.434957,25.01452,-0.000176,24.017018,-0.0078,1.375
5684.00,7.434319,25.01451,-0.000176,24.017114,-0.0078,1.375
5686.00,7.433793,25.01443,-0.000176,24.016595,-0.0078,1.375
5688.00,7.433839,25.01512,-0.000176,24.016516,-0.0078,1.375
5690.00,7.433995,25.01556,-0.000175,24.016316,-0.0078,1.375
5692.00,7.433970,25.01514,-0.000176,24.016920,-0.0078,1.376
5694.00,7.433793,25.01479,-0.000176,24.016499,-0.0078,1.376
5696.00,7.433352,25.01527,-0.000177,24.016739,-0.0079,1.376
5698.00,7.434667,25.01546,-0.000176,24.016896,-0.0078,1.375
5700.00,7.435628,25.01489,-0.000176,24.016764,-0.0078,1.376
5702.00,7.433530,25.01463,-0.000177,24.016266,-0.0078,1.375
5704.00,7.433543,25.01439,-0.000175,24.016635,-0.0078,1.375
5706.00,7.434318,25.01464,-0.000175,24.017165,-0.0078,1.374
5708.00,7.434372,25.01501,-0.000176,24.016648,-0.0078,1.375
5710.00,7.433827,25.01470,-0.000177,24.016989,-0.0078,1.375
5712.00,7.434673,25.01467,-0.000175,24.016744,-0.0078,1.376
5714.00,7.434843,25.01510,-0.000175,24.017038,-0.0078,1.375
5716.00,7.435153,25.01434,-0.000176,24.016452,-0.0078,1.375
5718.00,7.435132,25.01510,-0.000177,24.016443,-0.0078,1.376
5720.00,7.434822,25.01487,-0.000177,24.016595,-0.0078,1.375
5722.00,7.434788,25.01480,-0.000175,24.016617,-0.0078,1.375
5724.00,7.434881,25.01502,-0.000176,24.016851,-0.0078,1.375
5726.00,7.434490,25.01491,-0.000176,24.016650,-0.0078,1.375
5728.00,7.434081,25.01434,-0.000176,24.016470,-0.0078,1.375
5730.00,7.434411,25.01483,-0.000176,24.016385,-0.0078,1.376
5732.00,7.434470,25.01515,-0.000177,24.017286,-0.0078,1.376
5734.00,7.434398,25.01498,-0.000178,24.016692,-0.0078,1.376
5736.00,7.434081,25.01471,-0.000176,24.016808,-0.0078,1.375
5738.00,7.433993,25.01410,-0.000176,24.016331,-0.0078,1.375
5740.00,7.433817,25.01362,-0.000175,24.016427,-0.0078,1.375
5742.00,7.434210,25.01476,-0.000176,24.016682,-0.0078,1.376
5744.00,7.435098,25.01392,-0.000177,24.016751,-0.0078,1.376
5746.00,7.436396,25.01437,-0.000177,24.016420,-0.0078,1.375
5748.00,7.435869,25.01396,-0.000176,24.015986,-0.0078,1.375
5750.00,7.435767,25.01410,-0.000176,24.016512,-0.0078,1.375
5752.00,7.435399,25.01405,-0.000176,24.016389,-0.0078,1.375
5754.00,7.434380,25.01355,-0.000176,24.017012,-0.0078,1.375
5756.00,7.434850,25.01438,-0.000176,24.015841,-0.0078,1.376
5758.00,7.435767,25.01415,-0.000177,24.017281,-0.0078,1.376
5760.00,7.435301,25.01349,-0.000177,24.017335,-0.0078,1.375
5762.00,7.435394,25.01472,-0.000175,24.016414,-0.0078,1.375
5764.00,7.434683,25.01461,-0.000176,24.017081,-0.0078,1.375
5766.00,7.435190,25.01408,-0.000176,24.016284,-0.0078,1.376
5768.00,7.434668,25.01384,-0.000177,24.016681,-0.0079,1.376
5770.00,7.434689,25.01406,-0.000178,24.016467,-0.0078,1.376
5772.00,7.434113,25.01342,-0.000177,24.016479,-0.0079,1.376
5774.00,7.434497,25.01344,-0.000177,24.016430,-0.0079,1.375
5776.00,7.434172,25.01294,-0.000177,24.017143,-0.0078,1.375
5778.00,7.434105,25.01364,-0.000175,24.016282,-0.0078,1.376
5780.00,7.434960,25.01409,-0.000175,24.017116,-0.0078,1.376
5782.00,7.435405,25.01364,-0.000176,24.017339,-0.0078,1.375
5784.00,7.435602,25.01346,-0.000176,24.016615,-0.0078,1.375
5786.00,7.435202,25.01439,-0.000176,24.016635,-0.0079,1.375
5788.00,7.434885,25.01403,-0.000177,24.016925,-0.0078,1.375
5790.00,7.435263,25.01404,-0.000177,24.016557,-0.0078,1.376
5792.00,7.435638,25.01485,-0.000176,24.016106,-0.0078,1.375
5794.00,7.435651,25.01458,-0.000176,24.017079,-0.0078,1.375
5796.00,7.435943,25.01416,-0.000177,24.016742,-0.0078,1.376
5798.00,7.436012,25.01372,-0.000177,24.017092,-0.0078,1.376
5800.00,7.435591,25.01401,-0.000176,24.016528,-0.0078,1.376
5802.00,7.435047,25.01367,-0.000176,24.016726,-0.0079,1.376
5804.00,7.435048,25.01409,-0.000176,24.016815,-0.0078,1.375
5806.00,7.434943,25.01425,-0.000176,24.016724,-0.0078,1.375
5808.00,7.435735,25.01470,-0.000176,24.016565,-0.0079,1.375
5810.00,7.437066,25.01510,-0.000175,24.016730,-0.0078,1.375
5812.00,7.436805,25.01452,-0.000175,24.017025,-0.0078,1.375
5814.00,7.436830,25.01350,-0.000176,24.016913,-0.0078,1.375
5816.00,7.436110,25.01370,-0.000177,24.016788,-0.0078,1.375
5818.00,7.435843,25.01347,-0.000178,24.016304,-0.0078,1.376
5820.00,7.436349,25.01384,-0.000177,24.016777,-0.0079,1.375
5822.00,7.436367,25.01345,-0.000176,24.016998,-0.0078,1.375
5824.00,7.436100,25.01390,-0.000176,24.016904,-0.0078,1.375
5826.00,7.435345,25.01399,-0.000177,24.017054,-0.0078,1.375
5828.00,7.434244,25.01325,-0.000178,24.016532,-0.0078,1.376
5830.00,7.434165,25.01327,-0.000177,24.016856,-0.0078,1.375
5832.00,7.434484,25.01316,-0.000175,24.016324,-0.0078,1.374
5834.00,7.435042,25.01402,-0.000175,24.016581,-0.0078,1.375
5836.00,7.435610,25.01412,-0.000175,24.016325,-0.0078,1.375
5838.00,7.435196,25.01409,-0.000177,24.016304,-0.0078,1.376
5840.00,7.435274,25.01460,-0.000178,24.016650,-0.0078,1.376
5842.00,7.435378,25.01425,-0.000177,24.016722,-0.0078,1.375
5844.00,7.435277,25.01427,-0.000177,24.016331,-0.0078,1.375
5846.00,7.435378,25.01477,-0.000177,24.016316,-0.0078,1.375
5848.00,7.435159,25.01500,-0.000175,24.016449,-0.0078,1.375
5850.00,7.435396,25.01441,-0.000176,24.016719,-0.0078,1.375
5852.00,7.435608,25.01419,-0.000176,24.016724,-0.0078,1.376
5854.00,7.435501,25.01402,-0.000177,24.016802,-0.0078,1.376
5856.00,7.436291,25.01356,-0.000176,24.016768,-0.0078,1.375
5858.00,7.437252,25.01445,-0.000177,24.016733,-0.0078,1.376
5860.00,7.436382,25.01409,-0.000177,24.016577,-0.0078,1.375
5862.00,7.435870,25.01412,-0.000176,24.016329,-0.0078,1.375
5864.00,7.434891,25.01465,-0.000176,24.016316,-0.0078,1.375
5866.00,7.435839,25.01390,-0.000177,24.016217,-0.0079,1.375
5868.00,7.435646,25.01441,-0.000177,24.016090,-0.0078,1.376
5870.00,7.435294,25.01349,-0.000176,24.016342,-0.0078,1.376
5872.00,7.435844,25.01390,-0.000176,24.017253,-0.0078,1.376
5874.00,7.436150,25.01438,-0.000176,24.016947,-0.0078,1.375
5876.00,7.435504,25.01456,-0.000176,24.017050,-0.0078,1.375
5878.00,7.435708,25.01385,-0.000175,24.016909,-0.0078,1.375
5880.00,7.436016,25.01378,-0.000177,24.016599,-0.0078,1.376
5882.00,7.435370,25.01448,-0.000177,24.016251,-0.0079,1.376
5884.00,7.435060,25.01431,-0.000176,24.016565,-0.0078,1.375
5886.00,7.436057,25.01397,-0.000175,24.017014,-0.0078,1.375
5888.00,7.436568,25.01422,-0.000175,24.016469,-0.0078,1.376
5890.00,7.436668,25.01514,-0.000176,24.017011,-0.0078,1.375
5892.00,7.436557,25.01482,-0.000176,24.016985,-0.0078,1.375
5894.00,7.436460,25.01438,-0.000177,24.016536,-0.0078,1.375
5896.00,7.435542,25.01370,-0.000176,24.016710,-0.0078,1.376
5898.00,7.434935,25.01497,-0.000177,24.016670,-0.0078,1.375
5900.00,7.435433,25.01457,-0.000175,24.017547,-0.0078,1.375
5902.00,7.435184,25.01413,-0.000176,24.016643,-0.0078,1.375
5904.00,7.434550,25.01362,-0.000177,24.016800,-0.0078,1.375
5906.00,7.434923,25.01408,-0.000175,24.016267,-0.0078,1.375
5908.00,7.435797,25.01389,-0.000175,24.016516,-0.0079,1.374
5910.00,7.435879,25.01458,-0.000175,24.016744,-0.0078,1.375
5912.00,7.436077,25.01503,-0.000176,24.016416,-0.0078,1.375
5914.00,7.436207,25.01492,-0.000176,24.017076,-0.0078,1.376
5916.00,7.436341,25.01502,-0.000176,24.017478,-0.0078,1.375
5918.00,7.436666,25.01458,-0.000175,24.017322,-0.0078,1.375
5920.00,7.435581,25.01384,-0.000175,24.017029,-0.0078,1.375
5922.00,7.435668,25.01399,-0.000175,24.016521,-0.0078,1.376
5924.00,7.435497,25.01418,-0.000176,24.016971,-0.0078,1.374
5926.00,7.435458,25.01524,-0.000176,24.016478,-0.0078,1.375
5928.00,7.435646,25.01455,-0.000176,24.016884,-0.0078,1.375
5930.00,7.435843,25.01427,-0.000176,24.016942,-0.0078,1.375
5932.00,7.435171,25.01421,-0.000177,24.016385,-0.0078,1.376
5934.00,7.435522,25.01376,-0.000177,24.016160,-0.0078,1.375
5936.00,7.435967,25.01384,-0.000176,24.016503,-0.0078,1.375
5938.00,7.436230,25.01340,-0.000176,24.016565,-0.0078,1.375
5940.00,7.435660,25.01290,-0.000176,24.016719,-0.0078,1.376
5942.00,7.435828,25.01287,-0.000176,24.016280,-0.0078,1.376
5944.00,7.435295,25.01387,-0.000176,24.016875,-0.0078,1.375
5946.00,7.435264,25.01377,-0.000176,24.016173,-0.0078,1.375
5948.00,7.435046,25.01370,-0.000175,24.016215,-0.0078,1.375
5950.00,7.435451,25.01363,-0.000176,24.016947,-0.0078,1.375
5952.00,7.435854,25.01413,-0.000175,24.015925,-0.0078,1.376
5954.00,7.436159,25.01404,-0.000176,24.016275,-0.0078,1.375
5956.00,7.436006,25.01406,-0.000176,24.016626,-0.0078,1.375
5958.00,7.436095,25.01395,-0.000176,24.016713,-0.0078,1.375
5960.00,7.435770,25.01405,-0.000176,24.016808,-0.0078,1.375
5962.00,7.435219,25.01403,-0.000177,24.017134,-0.0078,1.376
5964.00,7.435053,25.01492,-0.000177,24.016840,-0.0078,1.376
5966.00,7.436120,25.01524,-0.000177,24.016706,-0.0078,1.375
5968.00,7.436547,25.01533,-0.000176,24.016353,-0.0078,1.375
5970.00,7.436183,25.01484,-0.000175,24.016351,-0.0078,1.375
5972.00,7.436306,25.01404,-0.000175,24.016503,-0.0079,1.375
5974.00,7.436703,25.01438,-0.000176,24.016895,-0.0078,1.375
5976.00,7.437000,25.01426,-0.000177,24.016675,-0.0078,1.375
5978.00,7.436623,25.01440,-0.000177,24.016550,-0.0078,1.375
5980.00,7.436700,25.01463,-0.000176,24.016985,-0.0078,1.375
5982.00,7.436569,25.01387,-0.000175,24.017228,-0.0078,1.375
5984.00,7.435928,25.01380,-0.000176,24.016530,-0.0078,1.375
5986.00,7.436602,25.01404,-0.000176,24.016748,-0.0078,1.375
5988.00,7.436935,25.01402,-0.000178,24.016666,-0.0078,1.375
5990.00,7.437090,25.01402,-0.000177,24.016256,-0.0078,1.375
5992.00,7.437236,25.01344,-0.000177,24.016278,-0.0079,1.375
5994.00,7.437683,25.01315,-0.000177,24.015997,-0.0078,1.375
5996.00,7.437772,25.01340,-0.000176,24.017379,-0.0078,1.375
5998.00,7.438154,25.01357,-0.000177,24.017054,-0.0079,1.375
6000.00,7.437628,25.01410,-0.000177,24.016188,-0.0079,1.375
6002.00,7.436917,25.01467,-0.000178,24.016973,-0.0078,1.375
6004.00,7.436864,25.01444,-0.000177,24.016331,-0.0078,1.375
@10,12.0000,24.0
6006.00,7.435443,25.01460,-0.000177,24.016231,-0.0078,1.375
6008.00,7.429669,25.01421,-0.000176,24.016998,-0.0078,1.375
6010.00,7.419872,25.01387,-0.000176,24.016273,-0.0078,1.374
6012.00,7.402059,25.01402,-0.000175,24.016900,-0.0078,1.374
6014.00,7.382359,25.01439,-0.000175,24.017685,-0.0078,1.375
6016.00,7.365727,25.01386,-0.000177,24.016944,-0.0078,1.375
6018.00,7.352073,25.01456,-0.000177,24.016858,-0.0078,1.376
6020.00,7.340282,25.01503,-0.000177,24.016438,-0.0078,1.376
6022.00,7.329768,25.01545,-0.000177,24.016372,-0.0078,1.376
6024.00,7.318145,25.01495,-0.000178,24.016595,-0.0078,1.376
6026.00,7.306249,25.01398,-0.000177,24.016624,-0.0078,1.377
6028.00,7.294898,25.01471,-0.000178,24.016802,-0.0078,1.377
6030.00,7.285569,25.01443,-0.000177,24.016316,-0.0078,1.376
6032.00,7.282310,25.01474,-0.000178,24.017197,-0.0078,1.377
6034.00,7.284504,25.01440,-0.000178,24.016615,-0.0078,1.378
6036.00,7.294394,25.01447,-0.000178,24.016833,-0.0078,1.377
6038.00,7.306255,25.01472,-0.000178,24.017752,-0.0078,1.377
6040.00,7.315480,25.01385,-0.000178,24.016779,-0.0078,1.376
6042.00,7.323077,25.01399,-0.000177,24.016909,-0.0078,1.376
6044.00,7.331201,25.01348,-0.000177,24.016806,-0.0078,1.376
6046.00,7.338626,25.01402,-0.000177,24.016922,-0.0078,1.377
6048.00,7.347216,25.01391,-0.000177,24.016354,-0.0078,1.375
6050.00,7.356707,25.01435,-0.000176,24.016947,-0.0078,1.374
6052.00,7.365174,25.01447,-0.000174,24.017067,-0.0078,1.375
6054.00,7.373230,25.01485,-0.000175,24.016213,-0.0078,1.376
6056.00,7.380831,25.01447,-0.000175,24.016423,-0.0078,1.376
6058.00,7.386901,25.01459,-0.000175,24.016438,-0.0078,1.375
6060.00,7.391556,25.01587,-0.000175,24.016773,-0.0078,1.376
6062.00,7.397057,25.01554,-0.000176,24.016499,-0.0078,1.376
6064.00,7.402757,25.01469,-0.000175,24.017333,-0.0078,1.375
6066.00,7.406107,25.01451,-0.000176,24.016490,-0.0078,1.376
6068.00,7.408966,25.01527,-0.000176,24.016102,-0.0078,1.375
6070.00,7.412550,25.01502,-0.000176,24.016318,-0.0078,1.375
6072.00,7.414854,25.01493,-0.000176,24.016956,-0.0078,1.375
6074.00,7.416620,25.01451,-0.000177,24.016744,-0.0078,1.376
6076.00,7.419247,25.01426,-0.000178,24.016389,-0.0078,1.376
6078.00,7.421256,25.01527,-0.000176,24.016490,-0.0078,1.376
6080.00,7.422949,25.01535,-0.000176,24.016556,-0.0078,1.375
6082.00,7.424416,25.01488,-0.000176,24.015673,-0.0079,1.375
6084.00,7.424408,25.01483,-0.000175,24.016998,-0.0078,1.375
6086.00,7.425152,25.01503,-0.000176,24.016960,-0.0078,1.375
6088.00,7.426101,25.01528,-0.000176,24.016746,-0.0078,1.375
6090.00,7.426521,25.01516,-0.000176,24.015825,-0.0078,1.375
6092.00,7.426986,25.01463,-0.000176,24.016456,-0.0078,1.375
6094.00,7.428324,25.01409,-0.000176,24.016465,-0.0078,1.375
6096.00,7.429099,25.01456,-0.000177,24.016675,-0.0078,1.376
6098.00,7.428253,25.01539,-0.000177,24.016925,-0.0078,1.375
6100.00,7.427810,25.01472,-0.000176,24.015914,-0.0078,1.375
6102.00,7.427834,25.01489,-0.000176,24.016287,-0.0079,1.376
6104.00,7.428533,25.01510,-0.000177,24.016224,-0.0078,1.376
6106.00,7.429392,25.01467,-0.000176,24.016760,-0.0078,1.376
6108.00,7.429225,25.01567,-0.000177,24.016556,-0.0078,1.375
6110.00,7.428375,25.01422,-0.000176,24.015832,-0.0078,1.375
6112.00,7.428143,25.01407,-0.000176,24.016392,-0.0078,1.375
6114.00,7.427830,25.01492,-0.000176,24.016351,-0.0079,1.375
6116.00,7.427576,25.01520,-0.000175,24.016218,-0.0079,1.375
6118.00,7.428935,25.01509,-0.000176,24.015979,-0.0078,1.375
6120.00,7.430207,25.01425,-0.000176,24.015780,-0.0078,1.375
6122.00,7.429878,25.01454,-0.000176,24.016238,-0.0078,1.376
6124.00,7.429834,25.01374,-0.000177,24.016106,-0.0079,1.375
6126.00,7.429348,25.01378,-0.000178,24.016688,-0.0079,1.375
6128.00,7.429442,25.01430,-0.000176,24.016169,-0.0078,1.375
6130.00,7.429943,25.01408,-0.000176,24.016206,-0.0078,1.376
6132.00,7.430252,25.01400,-0.000177,24.016967,-0.0078,1.375
6134.00,7.430961,25.01465,-0.000176,24.016624,-0.0079,1.375
6136.00,7.431629,25.01455,-0.000176,24.016429,-0.0079,1.375
6138.00,7.432291,25.01496,-0.000176,24.016974,-0.0078,1.375
6140.00,7.431956,25.01456,-0.000176,24.016789,-0.0078,1.375
6142.00,7.431876,25.01556,-0.000175,24.016309,-0.0078,1.375
6144.00,7.432013,25.01554,-0.000177,24.016590,-0.0078,1.375
6146.00,7.432415,25.01536,-0.000177,24.016635,-0.0078,1.375
6148.00,7.431693,25.01565,-0.000176,24.016728,-0.0078,1.375
6150.00,7.431126,25.01509,-0.000177,24.016305,-0.0078,1.376
6152.00,7.431527,25.01540,-0.000176,24.016798,-0.0078,1.375
6154.00,7.432208,25.01529,-0.000177,24.017027,-0.0078,1.375
6156.00,7.431970,25.01496,-0.000176,24.016759,-0.0078,1.375
6158.00,7.432053,25.01494,-0.000176,24.016686,-0.0078,1.375
6160.00,7.432373,25.01576,-0.000176,24.017152,-0.0078,1.375
6162.00,7.431698,25.01589,-0.000177,24.015763,-0.0078,1.375
6164.00,7.431726,25.01600,-0.000176,24.016617,-0.0078,1.375
6166.00,7.431570,25.01514,-0.000176,24.016057,-0.0078,1.375
6168.00,7.432251,25.01625,-0.000175,24.016523,-0.0078,1.375
6170.00,7.432537,25.01574,-0.000177,24.016969,-0.0078,1.375
6172.00,7.432743,25.01621,-0.000176,24.016418,-0.0078,1.375
6174.00,7.432525,25.01605,-0.000175,24.016717,-0.0078,1.376
6176.00,7.432667,25.01588,-0.000176,24.016673,-0.0078,1.376
6178.00,7.433059,25.01598,-0.000176,24.016449,-0.0078,1.375
6180.00,7.433199,25.01631,-0.000176,24.016886,-0.0078,1.375
6182.00,7.433347,25.01591,-0.000176,24.016363,-0.0078,1.375
6184.00,7.433515,25.01611,-0.000175,24.016750,-0.0078,1.375
6186.00,7.432567,25.01656,-0.000176,24.016835,-0.0078,1.376
6188.00,7.431907,25.01624,-0.000174,24.016969,-0.0078,1.376
6190.00,7.431980,25.01663,-0.000175,24.016967,-0.0078,1.375
6192.00,7.432660,25.01534,-0.000176,24.016697,-0.0078,1.375
6194.00,7.433660,25.01571,-0.000176,24.017043,-0.0078,1.375
6196.00,7.434115,25.01659,-0.000175,24.017324,-0.0078,1.376
6198.00,7.434324,25.01615,-0.000175,24.017079,-0.0078,1.376
6200.00,7.433715,25.01707,-0.000175,24.017087,-0.0078,1.375
6202.00,7.434200,25.01790,-0.000175,24.016918,-0.0078,1.375
6204.00,7.434059,25.01646,-0.000175,24.017114,-0.0078,1.375
6206.00,7.433631,25.01650,-0.000177,24.016849,-0.0078,1.376
6208.00,7.433853,25.01654,-0.000175,24.016501,-0.0078,1.375
6210.00,7.434237,25.01566,-0.000175,24.016590,-0.0078,1.376
6212.00,7.433258,25.01642,-0.000176,24.016929,-0.0078,1.375
6214.00,7.431919,25.01689,-0.000176,24.017130,-0.0078,1.375
6216.00,7.431686,25.01703,-0.000176,24.016753,-0.0079,1.375
6218.00,7.432143,25.01715,-0.000176,24.016750,-0.0078,1.376
6220.00,7.432526,25.01647,-0.000176,24.016360,-0.0078,1.375
6222.00,7.432943,25.01646,-0.000177,24.016280,-0.0078,1.375
6224.00,7.431756,25.01579,-0.000177,24.016523,-0.0078,1.375
6226.00,7.431901,25.01577,-0.000177,24.017070,-0.0078,1.375
6228.00,7.432182,25.01544,-0.000176,24.017689,-0.0078,1.376
6230.00,7.431602,25.01554,-0.000176,24.016934,-0.0078,1.375
6232.00,7.431528,25.01582,-0.000176,24.017475,-0.0078,1.376
6234.00,7.431808,25.01558,-0.000176,24.017188,-0.0078,1.375
6236.00,7.431654,25.01571,-0.000177,24.016322,-0.0078,1.375
6238.00,7.431464,25.01553,-0.000177,24.016436,-0.0078,1.375
6240.00,7.431765,25.01576,-0.000176,24.016454,-0.0078,1.375
6242.00,7.431821,25.01539,-0.000176,24.016648,-0.0078,1.375
6244.00,7.431733,25.01539,-0.000176,24.016543,-0.0078,1.376
6246.00,7.432447,25.01592,-0.000176,24.017041,-0.0078,1.375
6248.00,7.432375,25.01606,-0.000176,24.016026,-0.0078,1.375
6250.00,7.432852,25.01577,-0.000175,24.016514,-0.0078,1.375
6252.00,7.433121,25.01601,-0.000176,24.016458,-0.0078,1.376
6254.00,7.433279,25.01597,-0.000177,24.016269,-0.0078,1.375
6256.00,7.433100,25.01540,-0.000176,24.015791,-0.0078,1.375
6258.00,7.433124,25.01543,-0.000175,24.016643,-0.0078,1.376
6260.00,7.432367,25.01541,-0.000176,24.016871,-0.0078,1.376
6262.00,7.433318,25.01567,-0.000176,24.016514,-0.0078,1.375
6264.00,7.433261,25.01515,-0.000176,24.017009,-0.0078,1.375
6266.00,7.433245,25.01480,-0.000176,24.017009,-0.0078,1.375
6268.00,7.433098,25.01498,-0.000176,24.016474,-0.0078,1.374
6270.00,7.433092,25.01531,-0.000176,24.017299,-0.0078,1.375
6272.00,7.433035,25.01514,-0.000175,24.016514,-0.0078,1.376
6274.00,7.432559,25.01664,-0.000177,24.016568,-0.0079,1.376
6276.00,7.432797,25.01590,-0.000177,24.016126,-0.0079,1.375
6278.00,7.432991,25.01496,-0.000176,24.016121,-0.0078,1.376
6280.00,7.433384,25.01569,-0.000178,24.016713,-0.0078,1.375
6282.00,7.433878,25.01586,-0.000176,24.016829,-0.0078,1.375
6284.00,7.433281,25.01530,-0.000176,24.016844,-0.0078,1.375
6286.00,7.433283,25.01576,-0.000175,24.016329,-0.0078,1.375
6288.00,7.433564,25.01551,-0.000177,24.016695,-0.0078,1.375
6290.00,7.433125,25.01480,-0.000176,24.016314,-0.0078,1.375
6292.00,7.432293,25.01507,-0.000176,24.016102,-0.0078,1.375
6294.00,7.431674,25.01508,-0.000177,24.016773,-0.0078,1.376
6296.00,7.431777,25.01488,-0.000176,24.016610,-0.0078,1.375
6298.00,7.431913,25.01522,-0.000175,24.015945,-0.0078,1.375
6300.00,7.431369,25.01510,-0.000177,24.016454,-0.0078,1.375
6302.00,7.431911,25.01559,-0.000177,24.016802,-0.0078,1.375
6304.00,7.432507,25.01599,-0.000177,24.016189,-0.0078,1.375
6306.00,7.432762,25.01571,-0.000177,24.016895,-0.0078,1.375
6308.00,7.433391,25.01559,-0.000177,24.016701,-0.0079,1.375
6310.00,7.432683,25.01561,-0.000176,24.015671,-0.0078,1.376
6312.00,7.433165,25.01527,-0.000177,24.016657,-0.0078,1.376
6314.00,7.432742,25.01616,-0.000176,24.016015,-0.0078,1.376
6316.00,7.433215,25.01548,-0.000175,24.015760,-0.0078,1.375
6318.00,7.433571,25.01635,-0.000177,24.016131,-0.0078,1.376
6320.00,7.433675,25.01675,-0.000176,24.016208,-0.0078,1.375
6322.00,7.433138,25.01621,-0.000176,24.016487,-0.0078,1.375
6324.00,7.432758,25.01592,-0.000176,24.016574,-0.0078,1.375
6326.00,7.433260,25.01616,-0.000178,24.016447,-0.0078,1.375
6328.00,7.432968,25.01586,-0.000177,24.016936,-0.0079,1.375
6330.00,7.433499,25.01521,-0.000176,24.016621,-0.0078,1.375
6332.00,7.433266,25.01610,-0.000178,24.016093,-0.0078,1.376
6334.00,7.432813,25.01591,-0.000178,24.016155,-0.0078,1.375
6336.00,7.432615,25.01620,-0.000177,24.017002,-0.0078,1.374
6338.00,7.432745,25.01655,-0.000176,24.016934,-0.0078,1.375
6340.00,7.432982,25.01595,-0.000176,24.016382,-0.0078,1.375
6342.00,7.433609,25.01597,-0.000176,24.016260,-0.0078,1.376
6344.00,7.433476,25.01517,-0.000177,24.016356,-0.0078,1.375
6346.00,7.432986,25.01576,-0.000177,24.016311,-0.0078,1.375
6348.00,7.432814,25.01574,-0.000177,24.015780,-0.0078,1.375
6350.00,7.432971,25.01582,-0.000176,24.016391,-0.0078,1.375
6352.00,7.433440,25.01541,-0.000177,24.016329,-0.0079,1.375
6354.00,7.434348,25.01505,-0.000177,24.016171,-0.0078,1.376
6356.00,7.433589,25.01528,-0.000177,24.016287,-0.0078,1.376
6358.00,7.433212,25.01500,-0.000178,24.015988,-0.0078,1.376
6360.00,7.433784,25.01509,-0.000177,24.017301,-0.0078,1.376
6362.00,7.434291,25.01569,-0.000177,24.017050,-0.0079,1.376
6364.00,7.435781,25.01529,-0.000177,24.016623,-0.0078,1.376
6366.00,7.435222,25.01550,-0.000178,24.016260,-0.0079,1.376
6368.00,7.434426,25.01570,-0.000177,24.016503,-0.0078,1.375
6370.00,7.434268,25.01551,-0.000176,24.017076,-0.0078,1.375
6372.00,7.434300,25.01457,-0.000177,24.016305,-0.0079,1.375
6374.00,7.434208,25.01575,-0.000177,24.015928,-0.0078,1.375
6376.00,7.433855,25.01599,-0.000177,24.016884,-0.0078,1.375
6378.00,7.434613,25.01561,-0.000176,24.016360,-0.0078,1.376
6380.00,7.434491,25.01521,-0.000177,24.016222,-0.0079,1.376
6382.00,7.434280,25.01566,-0.000175,24.016385,-0.0078,1.375
6384.00,7.433551,25.01543,-0.000176,24.016759,-0.0078,1.375
6386.00,7.433927,25.01489,-0.000177,24.016657,-0.0078,1.375
6388.00,7.433159,25.01491,-0.000176,24.016478,-0.0078,1.375
6390.00,7.432410,25.01508,-0.000177,24.016539,-0.0078,1.376
6392.00,7.432871,25.01448,-0.000177,24.015952,-0.0078,1.376
6394.00,7.433253,25.01444,-0.000177,24.016111,-0.0078,1.376
6396.00,7.433813,25.01491,-0.000176,24.017223,-0.0078,1.375
6398.00,7.433985,25.01557,-0.000176,24.016209,-0.0078,1.375
6400.00,7.433255,25.01586,-0.000175,24.015582,-0.0078,1.375
6402.00,7.432940,25.01519,-0.000176,24.016253,-0.0078,1.375
6404.00,7.433583,25.01512,-0.000176,24.016748,-0.0078,1.375
6406.00,7.433938,25.01554,-0.000176,24.017076,-0.0078,1.376
6408.00,7.434200,25.01469,-0.000177,24.016677,-0.0078,1.375
6410.00,7.433029,25.01498,-0.000176,24.016672,-0.0079,1.376
6412.00,7.432891,25.01424,-0.000176,24.016566,-0.0078,1.375
6414.00,7.432376,25.01462,-0.000175,24.016266,-0.0078,1.375
6416.00,7.432200,25.01524,-0.000176,24.016505,-0.0078,1.376
6418.00,7.433312,25.01501,-0.000176,24.016646,-0.0078,1.376
6420.00,7.433989,25.01477,-0.000177,24.016556,-0.0079,1.376
6422.00,7.434806,25.01535,-0.000176,24.016489,-0.0078,1.375
6424.00,7.433974,25.01510,-0.000177,24.016385,-0.0078,1.375
6426.00,7.433568,25.01514,-0.000176,24.016133,-0.0078,1.375
6428.00,7.433984,25.01442,-0.000177,24.016282,-0.0078,1.376
6430.00,7.433856,25.01411,-0.000176,24.017145,-0.0078,1.376
6432.00,7.433547,25.01488,-0.000175,24.016713,-0.0078,1.375
6434.00,7.433510,25.01526,-0.000176,24.016539,-0.0078,1.375
6436.00,7.433960,25.01515,-0.000175,24.016338,-0.0078,1.375
6438.00,7.433588,25.01562,-0.000176,24.016820,-0.0078,1.376
6440.00,7.433055,25.01511,-0.000177,24.016115,-0.0078,1.376
6442.00,7.433146,25.01576,-0.000178,24.016621,-0.0078,1.376
6444.00,7.433739,25.01529,-0.000178,24.016401,-0.0078,1.375
6446.00,7.433198,25.01495,-0.000177,24.016456,-0.0078,1.375
6448.00,7.432061,25.01529,-0.000176,24.016815,-0.0079,1.376
6450.00,7.432176,25.01564,-0.000177,24.015874,-0.0078,1.375
6452.00,7.433143,25.01604,-0.000177,24.016684,-0.0078,1.375
6454.00,7.432945,25.01597,-0.000177,24.016757,-0.0078,1.375
6456.00,7.432545,25.01627,-0.000178,24.016539,-0.0078,1.376
6458.00,7.433866,25.01689,-0.000177,24.016394,-0.0078,1.375
6460.00,7.434793,25.01607,-0.000176,24.016441,-0.0078,1.375
6462.00,7.435071,25.01591,-0.000175,24.016777,-0.0079,1.375
6464.00,7.435020,25.01568,-0.000176,24.016594,-0.0078,1.376
6466.00,7.434206,25.01543,-0.000176,24.015711,-0.0078,1.375
6468.00,7.434016,25.01568,-0.000177,24.016420,-0.0078,1.376
6470.00,7.434264,25.01650,-0.000178,24.016193,-0.0078,1.375
6472.00,7.433910,25.01645,-0.000179,24.016233,-0.0078,1.376
6474.00,7.434140,25.01686,-0.000177,24.016079,-0.0078,1.375
6476.00,7.434505,25.01616,-0.000176,24.016518,-0.0078,1.376
6478.00,7.434313,25.01578,-0.000177,24.016779,-0.0078,1.376
6480.00,7.434499,25.01606,-0.000177,24.015917,-0.0078,1.376
6482.00,7.433998,25.01603,-0.000177,24.016811,-0.0079,1.376
6484.00,7.433221,25.01554,-0.000178,24.016276,-0.0078,1.376
6486.00,7.433802,25.01664,-0.000177,24.016913,-0.0078,1.376
6488.00,7.433528,25.01676,-0.000177,24.016519,-0.0078,1.375
6490.00,7.433216,25.01518,-0.000177,24.016305,-0.0078,1.376
6492.00,7.432760,25.01503,-0.000177,24.016753,-0.0078,1.375
6494.00,7.433646,25.01439,-0.000177,24.016436,-0.0079,1.375
6496.00,7.434228,25.01441,-0.000177,24.016866,-0.0078,1.375
6498.00,7.433243,25.01469,-0.000177,24.017281,-0.0078,1.375
6500.00,7.432976,25.01494,-0.000177,24.016305,-0.0078,1.377
6502.00,7.433727,25.01442,-0.000176,24.016998,-0.0078,1.376
6504.00,7.434746,25.01503,-0.000176,24.016356,-0.0078,1.376
6506.00,7.434869,25.01434,-0.000176,24.016606,-0.0079,1.376
6508.00,7.435172,25.01454,-0.000176,24.016595,-0.0078,1.376
6510.00,7.434994,25.01584,-0.000176,24.016331,-0.0078,1.376
6512.00,7.434339,25.01630,-0.000175,24.016142,-0.0078,1.375
6514.00,7.433751,25.01535,-0.000176,24.016351,-0.0078,1.376
6516.00,7.434281,25.01509,-0.000176,24.016568,-0.0078,1.376
6518.00,7.434729,25.01475,-0.000176,24.016886,-0.0078,1.376
6520.00,7.434481,25.01504,-0.000176,24.016827,-0.0078,1.376
6522.00,7.434227,25.01573,-0.000177,24.016913,-0.0078,1.375
6524.00,7.434307,25.01467,-0.000176,24.017273,-0.0078,1.376
6526.00,7.434309,25.01554,-0.000177,24.016831,-0.0078,1.375
6528.00,7.434152,25.01566,-0.000176,24.016521,-0.0078,1.375
6530.00,7.434259,25.01505,-0.000177,24.016316,-0.0078,1.376
6532.00,7.434361,25.01489,-0.000177,24.016900,-0.0078,1.375
6534.00,7.434326,25.01492,-0.000176,24.016867,-0.0079,1.376
6536.00,7.435008,25.01525,-0.000176,24.016737,-0.0078,1.376
6538.00,7.434998,25.01529,-0.000176,24.016650,-0.0078,1.375
6540.00,7.434201,25.01534,-0.000176,24.016356,-0.0078,1.376
6542.00,7.434233,25.01574,-0.000176,24.016407,-0.0078,1.376
6544.00,7.434493,25.01522,-0.000175,24.015879,-0.0078,1.375
6546.00,7.434443,25.01539,-0.000175,24.016436,-0.0078,1.375
6548.00,7.434764,25.01540,-0.000175,24.017123,-0.0078,1.376
6550.00,7.434889,25.01471,-0.000178,24.016626,-0.0078,1.376
6552.00,7.433988,25.01517,-0.000178,24.016610,-0.0078,1.375
6554.00,7.434338,25.01563,-0.000176,24.016648,-0.0078,1.375
6556.00,7.433744,25.01568,-0.000176,24.017049,-0.0078,1.376
6558.00,7.433660,25.01512,-0.000177,24.016702,-0.0078,1.376
6560.00,7.434477,25.01499,-0.000178,24.016411,-0.0078,1.376
6562.00,7.433949,25.01522,-0.000177,24.016485,-0.0078,1.376
6564.00,7.433524,25.01544,-0.000176,24.016657,-0.0078,1.376
6566.00,7.434401,25.01488,-0.000177,24.016177,-0.0078,1.376
6568.00,7.434630,25.01480,-0.000176,24.016489,-0.0078,1.375
6570.00,7.434214,25.01457,-0.000176,24.016507,-0.0078,1.375
6572.00,7.434598,25.01512,-0.000176,24.016615,-0.0078,1.376
6574.00,7.434639,25.01531,-0.000177,24.016374,-0.0078,1.376
6576.00,7.434730,25.01491,-0.000177,24.017011,-0.0078,1.376
6578.00,7.435333,25.01484,-0.000177,24.016180,-0.0078,1.376
6580.00,7.435130,25.01537,-0.000177,24.016514,-0.0078,1.375
6582.00,7.434841,25.01498,-0.000176,24.016976,-0.0078,1.376
6584.00,7.435250,25.01461,-0.000176,24.016401,-0.0078,1.375
6586.00,7.434965,25.01433,-0.000175,24.016566,-0.0078,1.376
6588.00,7.434127,25.01504,-0.000175,24.016782,-0.0078,1.376
6590.00,7.433551,25.01530,-0.000177,24.016208,-0.0078,1.376
6592.00,7.433240,25.01534,-0.000178,24.016844,-0.0078,1.376
6594.00,7.433064,25.01601,-0.000177,24.016282,-0.0079,1.376
6596.00,7.434077,25.01605,-0.000177,24.016420,-0.0078,1.375
6598.00,7.433997,25.01551,-0.000175,24.017047,-0.0078,1.376
6600.00,7.433454,25.01612,-0.000177,24.016710,-0.0078,1.375
6602.00,7.434155,25.01523,-0.000177,24.016195,-0.0078,1.376
6604.00,7.434721,25.01577,-0.000177,24.016401,-0.0079,1.376
@11,12.0000,24.0
6606.00,7.433686,25.01564,-0.000177,24.016835,-0.0078,1.376
6608.00,7.427759,25.01592,-0.000177,24.016831,-0.0078,1.376
6610.00,7.418538,25.01535,-0.000177,24.016213,-0.0078,1.375
6612.00,7.402908,25.01509,-0.000176,24.016035,-0.0079,1.375
6614.00,7.385677,25.01448,-0.000174,24.017538,-0.0078,1.375
6616.00,7.371024,25.01473,-0.000176,24.016884,-0.0078,1.376
6618.00,7.358582,25.01501,-0.000177,24.016155,-0.0078,1.376
6620.00,7.347661,25.01455,-0.000179,24.016530,-0.0078,1.376
6622.00,7.337331,25.01525,-0.000178,24.017188,-0.0078,1.376
6624.00,7.326246,25.01504,-0.000178,24.016072,-0.0078,1.378
6626.00,7.315423,25.01503,-0.000179,24.016808,-0.0079,1.377
6628.00,7.305351,25.01512,-0.000179,24.016226,-0.0078,1.377
6630.00,7.297792,25.01482,-0.000178,24.016394,-0.0078,1.377
6632.00,7.295547,25.01567,-0.000178,24.016779,-0.0078,1.377
6634.00,7.299990,25.01516,-0.000178,24.016411,-0.0078,1.377
6636.00,7.309071,25.01463,-0.000178,24.016690,-0.0078,1.378
6638.00,7.319369,25.01433,-0.000179,24.016169,-0.0078,1.378
6640.00,7.326947,25.01420,-0.000179,24.016066,-0.0079,1.377
6642.00,7.333332,25.01484,-0.000178,24.016343,-0.0078,1.376
6644.00,7.340470,25.01517,-0.000177,24.016864,-0.0079,1.376
6646.00,7.346738,25.01498,-0.000176,24.016139,-0.0078,1.376
6648.00,7.353864,25.01559,-0.000177,24.016336,-0.0078,1.376
6650.00,7.361715,25.01585,-0.000177,24.017072,-0.0078,1.376
6652.00,7.369994,25.01570,-0.000177,24.017331,-0.0078,1.376
6654.00,7.377192,25.01510,-0.000176,24.016369,-0.0078,1.376
6656.00,7.383831,25.01546,-0.000175,24.016737,-0.0078,1.376
6658.00,7.390848,25.01557,-0.000175,24.016489,-0.0078,1.375
6660.00,7.396152,25.01601,-0.000176,24.016514,-0.0078,1.376
6662.00,7.400816,25.01536,-0.000176,24.016305,-0.0078,1.376
6664.00,7.404018,25.01534,-0.000177,24.016632,-0.0078,1.376
6666.00,7.408839,25.01607,-0.000176,24.016565,-0.0078,1.376
6668.00,7.413265,25.01594,-0.000176,24.017002,-0.0078,1.375
6670.00,7.416042,25.01530,-0.000176,24.016744,-0.0079,1.375
6672.00,7.418857,25.01583,-0.000175,24.016750,-0.0078,1.376
6674.00,7.419826,25.01599,-0.000175,24.016209,-0.0079,1.376
6676.00,7.421297,25.01584,-0.000176,24.016246,-0.0078,1.376
6678.00,7.422908,25.01605,-0.000176,24.016432,-0.0078,1.377
6680.00,7.425212,25.01615,-0.000176,24.016588,-0.0078,1.376
6682.00,7.427328,25.01590,-0.000176,24.016595,-0.0078,1.376
6684.00,7.428276,25.01694,-0.000177,24.016624,-0.0078,1.377
6686.00,7.428031,25.01620,-0.000176,24.016768,-0.0078,1.376
6688.00,7.427668,25.01618,-0.000176,24.016392,-0.0078,1.376
6690.00,7.427531,25.01661,-0.000175,24.016871,-0.0078,1.376
6692.00,7.428582,25.01655,-0.000176,24.016458,-0.0078,1.377
6694.00,7.428996,25.01597,-0.000177,24.016429,-0.0078,1.376
6696.00,7.428509,25.01624,-0.000176,24.016494,-0.0078,1.376
6698.00,7.428545,25.01626,-0.000176,24.016469,-0.0078,1.376
6700.00,7.429285,25.01539,-0.000177,24.016893,-0.0078,1.376
6702.00,7.429062,25.01605,-0.000177,24.016235,-0.0079,1.375
6704.00,7.428424,25.01613,-0.000177,24.016247,-0.0078,1.376
6706.00,7.428649,25.01545,-0.000177,24.016382,-0.0078,1.376
6708.00,7.428484,25.01557,-0.000176,24.016713,-0.0078,1.376
6710.00,7.428483,25.01641,-0.000177,24.016429,-0.0078,1.377
6712.00,7.428232,25.01659,-0.000178,24.017089,-0.0078,1.376
6714.00,7.428075,25.01583,-0.000176,24.016035,-0.0078,1.376
6716.00,7.427857,25.01587,-0.000175,24.016267,-0.0078,1.376
6718.00,7.427808,25.01686,-0.000176,24.016461,-0.0079,1.376
6720.00,7.428579,25.01626,-0.000176,24.016893,-0.0079,1.376
6722.00,7.429197,25.01625,-0.000176,24.016385,-0.0078,1.376
6724.00,7.429227,25.01653,-0.000175,24.016206,-0.0078,1.376
6726.00,7.429430,25.01602,-0.000176,24.016343,-0.0078,1.376
6728.00,7.429209,25.01519,-0.000176,24.016586,-0.0078,1.376
6730.00,7.429340,25.01591,-0.000175,24.016159,-0.0078,1.376
6732.00,7.429121,25.01556,-0.000175,24.015734,-0.0078,1.376
6734.00,7.430117,25.01570,-0.000176,24.016284,-0.0078,1.377
6736.00,7.429887,25.01583,-0.000176,24.016626,-0.0078,1.376
6738.00,7.430384,25.01561,-0.000177,24.016325,-0.0078,1.376
6740.00,7.430580,25.01701,-0.000175,24.016657,-0.0078,1.375
6742.00,7.431169,25.01617,-0.000176,24.016470,-0.0078,1.376
6744.00,7.431915,25.01634,-0.000176,24.016809,-0.0078,1.376
6746.00,7.431535,25.01636,-0.000177,24.016610,-0.0078,1.376
6748.00,7.431871,25.01615,-0.000176,24.016463,-0.0078,1.377
6750.00,7.431717,25.01577,-0.000176,24.016661,-0.0078,1.375
6752.00,7.430843,25.01591,-0.000174,24.016811,-0.0078,1.376
6754.00,7.430902,25.01637,-0.000175,24.017337,-0.0078,1.376
6756.00,7.430739,25.01664,-0.000176,24.016401,-0.0078,1.376
6758.00,7.431016,25.01625,-0.000176,24.016075,-0.0078,1.376
6760.00,7.431159,25.01687,-0.000175,24.017136,-0.0078,1.376
6762.00,7.431127,25.01711,-0.000175,24.016579,-0.0078,1.376
6764.00,7.431748,25.01744,-0.000176,24.017072,-0.0078,1.376
6766.00,7.431519,25.01680,-0.000176,24.016760,-0.0078,1.376
6768.00,7.431397,25.01689,-0.000177,24.016470,-0.0078,1.376
6770.00,7.431368,25.01646,-0.000175,24.016507,-0.0078,1.376
6772.00,7.431770,25.01640,-0.000177,24.016632,-0.0078,1.376
6774.00,7.432177,25.01674,-0.000176,24.016474,-0.0078,1.376
6776.00,7.432616,25.01646,-0.000177,24.016809,-0.0078,1.377
6778.00,7.432627,25.01611,-0.000178,24.016552,-0.0078,1.377
6780.00,7.432372,25.01635,-0.000176,24.017277,-0.0078,1.375
6782.00,7.431291,25.01568,-0.000175,24.017486,-0.0078,1.376
6784.00,7.431373,25.01602,-0.000176,24.016494,-0.0078,1.376
6786.00,7.431450,25.01618,-0.000176,24.016730,-0.0078,1.377
6788.00,7.430735,25.01547,-0.000176,24.016769,-0.0079,1.376
6790.00,7.431525,25.01558,-0.000176,24.016846,-0.0078,1.376
6792.00,7.431570,25.01558,-0.000176,24.016632,-0.0078,1.376
6794.00,7.432054,25.01527,-0.000176,24.016751,-0.0078,1.376
6796.00,7.432444,25.01549,-0.000177,24.016904,-0.0078,1.376
6798.00,7.431902,25.01668,-0.000177,24.016536,-0.0078,1.376
6800.00,7.432242,25.01633,-0.000175,24.016590,-0.0078,1.376
6802.00,7.432706,25.01565,-0.000176,24.016728,-0.0078,1.376
6804.00,7.431646,25.01543,-0.000175,24.017805,-0.0078,1.376
6806.00,7.430861,25.01600,-0.000176,24.016550,-0.0078,1.376
6808.00,7.430718,25.01654,-0.000176,24.016804,-0.0078,1.377
6810.00,7.430642,25.01621,-0.000176,24.016945,-0.0078,1.376
6812.00,7.431136,25.01560,-0.000177,24.016327,-0.0078,1.376
6814.00,7.431723,25.01591,-0.000176,24.016561,-0.0078,1.376
6816.00,7.431847,25.01612,-0.000177,24.016641,-0.0078,1.376
6818.00,7.432632,25.01640,-0.000176,24.016755,-0.0078,1.376
6820.00,7.432350,25.01702,-0.000175,24.016599,-0.0078,1.376
6822.00,7.431293,25.01621,-0.000175,24.017056,-0.0078,1.376
6824.00,7.431014,25.01620,-0.000175,24.017172,-0.0078,1.376
6826.00,7.432507,25.01691,-0.000176,24.016407,-0.0078,1.376
6828.00,7.433341,25.01633,-0.000177,24.016568,-0.0078,1.376
6830.00,7.433082,25.01710,-0.000176,24.016880,-0.0077,1.376
6832.00,7.433492,25.01701,-0.000177,24.016610,-0.0078,1.376
6834.00,7.432990,25.01724,-0.000176,24.016356,-0.0078,1.376
6836.00,7.433021,25.01637,-0.000175,24.016416,-0.0078,1.376
6838.00,7.432441,25.01679,-0.000175,24.017408,-0.0078,1.376
6840.00,7.432460,25.01662,-0.000175,24.016989,-0.0078,1.376
6842.00,7.432625,25.01733,-0.000175,24.015905,-0.0078,1.376
6844.00,7.432671,25.01695,-0.000176,24.016606,-0.0078,1.376
6846.00,7.431639,25.01701,-0.000175,24.016991,-0.0078,1.376
6848.00,7.430541,25.01722,-0.000176,24.016353,-0.0078,1.377
6850.00,7.430708,25.01777,-0.000176,24.016942,-0.0078,1.376
6852.00,7.430760,25.01761,-0.000176,24.017185,-0.0078,1.376
6854.00,7.430131,25.01690,-0.000176,24.016483,-0.0078,1.376
6856.00,7.430348,25.01595,-0.000176,24.016327,-0.0078,1.376
6858.00,7.431393,25.01634,-0.000176,24.016269,-0.0078,1.376
6860.00,7.432211,25.01607,-0.000176,24.016430,-0.0079,1.376
6862.00,7.432529,25.01634,-0.000175,24.016675,-0.0078,1.376
6864.00,7.431734,25.01672,-0.000176,24.017023,-0.0078,1.376
6866.00,7.431875,25.01638,-0.000177,24.017107,-0.0078,1.377
6868.00,7.431735,25.01654,-0.000176,24.016824,-0.0078,1.376
6870.00,7.431892,25.01673,-0.000176,24.015910,-0.0078,1.376
6872.00,7.432005,25.01680,-0.000176,24.016601,-0.0078,1.376
6874.00,7.432204,25.01647,-0.000176,24.016846,-0.0078,1.376
6876.00,7.432638,25.01572,-0.000176,24.016710,-0.0078,1.376
6878.00,7.431588,25.01601,-0.000175,24.017043,-0.0078,1.376
6880.00,7.431909,25.01631,-0.000177,24.016896,-0.0078,1.376
6882.00,7.431724,25.01565,-0.000175,24.016635,-0.0078,1.376
6884.00,7.431920,25.01548,-0.000175,24.016668,-0.0078,1.376
6886.00,7.432334,25.01700,-0.000175,24.016619,-0.0078,1.377
6888.00,7.431739,25.01637,-0.000175,24.016675,-0.0078,1.376
6890.00,7.432090,25.01689,-0.000176,24.016485,-0.0078,1.376
6892.00,7.432427,25.01694,-0.000176,24.016947,-0.0078,1.376
6894.00,7.432650,25.01665,-0.000177,24.017096,-0.0078,1.377
6896.00,7.432091,25.01656,-0.000176,24.016728,-0.0078,1.377
6898.00,7.431793,25.01781,-0.000176,24.016401,-0.0078,1.376
6900.00,7.432690,25.01766,-0.000175,24.016771,-0.0078,1.376
6902.00,7.432474,25.01720,-0.000175,24.017121,-0.0078,1.375
6904.00,7.432364,25.01646,-0.000175,24.016101,-0.0078,1.376
6906.00,7.431893,25.01590,-0.000176,24.015988,-0.0078,1.376
6908.00,7.431507,25.01614,-0.000176,24.017553,-0.0078,1.376
6910.00,7.431347,25.01732,-0.000176,24.016876,-0.0078,1.376
6912.00,7.430897,25.01703,-0.000177,24.016677,-0.0078,1.375
6914.00,7.430606,25.01704,-0.000176,24.017074,-0.0078,1.377
6916.00,7.431482,25.01664,-0.000176,24.016206,-0.0078,1.376
6918.00,7.431888,25.01650,-0.000177,24.016895,-0.0078,1.376
6920.00,7.431602,25.01721,-0.000177,24.016496,-0.0078,1.376
6922.00,7.431325,25.01628,-0.000177,24.016213,-0.0078,1.377
6924.00,7.431592,25.01638,-0.000177,24.016650,-0.0078,1.377
6926.00,7.431606,25.01614,-0.000176,24.016837,-0.0078,1.376
6928.00,7.432240,25.01632,-0.000175,24.016389,-0.0078,1.375
6930.00,7.432449,25.01563,-0.000175,24.016559,-0.0078,1.376
6932.00,7.431165,25.01627,-0.000177,24.016971,-0.0078,1.376
6934.00,7.431055,25.01585,-0.000176,24.016925,-0.0078,1.376
6936.00,7.431264,25.01684,-0.000175,24.017482,-0.0078,1.376
6938.00,7.431458,25.01655,-0.000174,24.016982,-0.0078,1.376
6940.00,7.431931,25.01669,-0.000175,24.017186,-0.0078,1.376
6942.00,7.432201,25.01733,-0.000175,24.017661,-0.0078,1.376
6944.00,7.432039,25.01719,-0.000175,24.016623,-0.0078,1.376
6946.00,7.432388,25.01648,-0.000175,24.016427,-0.0078,1.376
6948.00,7.431916,25.01653,-0.000176,24.016827,-0.0078,1.376
6950.00,7.432062,25.01662,-0.000176,24.017003,-0.0078,1.376
6952.00,7.431960,25.01673,-0.000176,24.016175,-0.0078,1.376
6954.00,7.431682,25.01661,-0.000174,24.016624,-0.0077,1.376
6956.00,7.431730,25.01771,-0.000175,24.017089,-0.0078,1.376
6958.00,7.431613,25.01761,-0.000175,24.017099,-0.0078,1.377
6960.00,7.432430,25.01587,-0.000177,24.017157,-0.0078,1.376
6962.00,7.432183,25.01591,-0.000176,24.017241,-0.0079,1.376
6964.00,7.430932,25.01666,-0.000175,24.016900,-0.0078,1.376
6966.00,7.430747,25.01639,-0.000177,24.016769,-0.0078,1.377
6968.00,7.430877,25.01605,-0.000175,24.017194,-0.0078,1.376
6970.00,7.431066,25.01672,-0.000176,24.017020,-0.0078,1.376
6972.00,7.431505,25.01678,-0.000175,24.016924,-0.0078,1.376
6974.00,7.432334,25.01716,-0.000175,24.016014,-0.0078,1.376
6976.00,7.432591,25.01681,-0.000174,24.017752,-0.0078,1.376
6978.00,7.431638,25.01678,-0.000175,24.017533,-0.0078,1.376
6980.00,7.431150,25.01706,-0.000176,24.017335,-0.0078,1.376
6982.00,7.430781,25.01626,-0.000176,24.016510,-0.0078,1.376
6984.00,7.431265,25.01656,-0.000176,24.016992,-0.0078,1.376
6986.00,7.431555,25.01614,-0.000177,24.017143,-0.0078,1.376
6988.00,7.431371,25.01640,-0.000177,24.016322,-0.0078,1.376
6990.00,7.432017,25.01618,-0.000177,24.016499,-0.0078,1.376
6992.00,7.432209,25.01631,-0.000175,24.016831,-0.0078,1.376
6994.00,7.432487,25.01702,-0.000176,24.016619,-0.0078,1.376
6996.00,7.432729,25.01653,-0.000175,24.016780,-0.0078,1.376
6998.00,7.432233,25.01709,-0.000176,24.017157,-0.0078,1.376
7000.00,7.432238,25.01689,-0.000177,24.017252,-0.0078,1.376
7002.00,7.432119,25.01627,-0.000176,24.017281,-0.0078,1.376
7004.00,7.431652,25.01669,-0.000175,24.016682,-0.0078,1.376
7006.00,7.432504,25.01657,-0.000175,24.016614,-0.0078,1.376
7008.00,7.432015,25.01718,-0.000176,24.016441,-0.0078,1.377
7010.00,7.432375,25.01744,-0.000176,24.017428,-0.0078,1.377
7012.00,7.432595,25.01738,-0.000176,24.015827,-0.0078,1.376
7014.00,7.433125,25.01782,-0.000177,24.016896,-0.0078,1.377
7016.00,7.432972,25.01750,-0.000177,24.016653,-0.0078,1.376
7018.00,7.432978,25.01696,-0.000177,24.016287,-0.0078,1.376
7020.00,7.433342,25.01725,-0.000177,24.016982,-0.0078,1.377
7022.00,7.433515,25.01680,-0.000176,24.017428,-0.0078,1.376
7024.00,7.433515,25.01724,-0.000176,24.017012,-0.0078,1.376
7026.00,7.433014,25.01648,-0.000177,24.016530,-0.0078,1.376
7028.00,7.432374,25.01677,-0.000175,24.016731,-0.0078,1.376
7030.00,7.432426,25.01663,-0.000176,24.017098,-0.0078,1.376
7032.00,7.432137,25.01678,-0.000177,24.016884,-0.0078,1.376
7034.00,7.432948,25.01656,-0.000176,24.016612,-0.0078,1.376
7036.00,7.433618,25.01701,-0.000176,24.016677,-0.0078,1.376
7038.00,7.432646,25.01685,-0.000175,24.016374,-0.0078,1.376
7040.00,7.432587,25.01723,-0.000175,24.016494,-0.0078,1.377
7042.00,7.433062,25.01749,-0.000177,24.016768,-0.0078,1.377
7044.00,7.432674,25.01853,-0.000177,24.016363,-0.0078,1.376
7046.00,7.432512,25.01834,-0.000177,24.016541,-0.0078,1.377
7048.00,7.433088,25.01778,-0.000178,24.016884,-0.0078,1.377
7050.00,7.433419,25.01765,-0.000177,24.016173,-0.0078,1.376
7052.00,7.433532,25.01765,-0.000176,24.016581,-0.0078,1.376
7054.00,7.433518,25.01812,-0.000175,24.016563,-0.0078,1.376
7056.00,7.433572,25.01841,-0.000176,24.016392,-0.0078,1.376
7058.00,7.433331,25.01804,-0.000176,24.017188,-0.0078,1.376
7060.00,7.433319,25.01792,-0.000176,24.016331,-0.0078,1.377
7062.00,7.433637,25.01813,-0.000175,24.016450,-0.0078,1.376
7064.00,7.433159,25.01737,-0.000174,24.016092,-0.0078,1.376
7066.00,7.433197,25.01707,-0.000176,24.016646,-0.0078,1.376
7068.00,7.432883,25.01747,-0.000176,24.016363,-0.0078,1.376
7070.00,7.432108,25.01720,-0.000176,24.017322,-0.0078,1.377
7072.00,7.432517,25.01726,-0.000176,24.017176,-0.0078,1.376
7074.00,7.433011,25.01721,-0.000176,24.016382,-0.0078,1.376
7076.00,7.432803,25.01711,-0.000176,24.017333,-0.0078,1.376
7078.00,7.433334,25.01645,-0.000175,24.017417,-0.0078,1.376
7080.00,7.433589,25.01746,-0.000175,24.016760,-0.0078,1.377
7082.00,7.433073,25.01757,-0.000176,24.016856,-0.0078,1.376
7084.00,7.431760,25.01723,-0.000177,24.017174,-0.0078,1.376
7086.00,7.431519,25.01704,-0.000176,24.016425,-0.0078,1.376
7088.00,7.432282,25.01689,-0.000174,24.016851,-0.0078,1.376
7090.00,7.431732,25.01726,-0.000176,24.016866,-0.0078,1.376
7092.00,7.432343,25.01740,-0.000176,24.016608,-0.0078,1.377
7094.00,7.432227,25.01772,-0.000176,24.017036,-0.0078,1.377
7096.00,7.431589,25.01799,-0.000177,24.017083,-0.0077,1.376
7098.00,7.432463,25.01789,-0.000175,24.016965,-0.0078,1.375
7100.00,7.432697,25.01766,-0.000176,24.016775,-0.0078,1.376
7102.00,7.432491,25.01781,-0.000176,24.016624,-0.0078,1.376
7104.00,7.432658,25.01854,-0.000176,24.016614,-0.0078,1.377
7106.00,7.432880,25.01793,-0.000177,24.017118,-0.0078,1.377
7108.00,7.432485,25.01786,-0.000176,24.016965,-0.0078,1.377
7110.00,7.432905,25.01795,-0.000175,24.016915,-0.0078,1.376
7112.00,7.433702,25.01858,-0.000175,24.017520,-0.0078,1.376
7114.00,7.434281,25.01789,-0.000175,24.016862,-0.0078,1.376
7116.00,7.433895,25.01755,-0.000176,24.016967,-0.0078,1.377
7118.00,7.433852,25.01786,-0.000177,24.017154,-0.0078,1.377
7120.00,7.433846,25.01817,-0.000176,24.016944,-0.0078,1.376
7122.00,7.435087,25.01764,-0.000176,24.016746,-0.0078,1.377
7124.00,7.435548,25.01779,-0.000176,24.016469,-0.0078,1.377
7126.00,7.434550,25.01826,-0.000175,24.017313,-0.0078,1.376
7128.00,7.434348,25.01843,-0.000175,24.016666,-0.0078,1.377
7130.00,7.433568,25.01838,-0.000175,24.016771,-0.0078,1.375
7132.00,7.432857,25.01876,-0.000175,24.016866,-0.0078,1.376
7134.00,7.433702,25.01938,-0.000175,24.017270,-0.0078,1.377
7136.00,7.433866,25.01844,-0.000176,24.016519,-0.0078,1.376
7138.00,7.433144,25.01742,-0.000175,24.016037,-0.0078,1.376
7140.00,7.432453,25.01742,-0.000176,24.016795,-0.0078,1.377
7142.00,7.432955,25.01766,-0.000176,24.017070,-0.0078,1.377
7144.00,7.432973,25.01770,-0.000176,24.016728,-0.0078,1.376
7146.00,7.432783,25.01716,-0.000177,24.016677,-0.0078,1.376
7148.00,7.433294,25.01706,-0.000176,24.017011,-0.0078,1.376
7150.00,7.433598,25.01749,-0.000177,24.016692,-0.0078,1.377
7152.00,7.433289,25.01767,-0.000176,24.017034,-0.0078,1.376
7154.00,7.433729,25.01776,-0.000177,24.016554,-0.0078,1.377
7156.00,7.433287,25.01803,-0.000177,24.017003,-0.0078,1.377
7158.00,7.433195,25.01806,-0.000176,24.017255,-0.0078,1.376
7160.00,7.433915,25.01790,-0.000175,24.017190,-0.0078,1.376
7162.00,7.434544,25.01811,-0.000175,24.016679,-0.0078,1.376
7164.00,7.434372,25.01800,-0.000177,24.016777,-0.0078,1.377
7166.00,7.434794,25.01778,-0.000176,24.017060,-0.0078,1.377
7168.00,7.434501,25.01810,-0.000176,24.016867,-0.0078,1.376
7170.00,7.433490,25.01734,-0.000176,24.016951,-0.0078,1.377
7172.00,7.433041,25.01748,-0.000175,24.016755,-0.0078,1.377
7174.00,7.433005,25.01799,-0.000176,24.016922,-0.0078,1.377
7176.00,7.433503,25.01824,-0.000175,24.017767,-0.0078,1.377
7178.00,7.433064,25.01848,-0.000176,24.017074,-0.0078,1.376
7180.00,7.432500,25.01810,-0.000175,24.017090,-0.0078,1.376
7182.00,7.432943,25.01885,-0.000175,24.017049,-0.0078,1.376
7184.00,7.432478,25.01912,-0.000175,24.017103,-0.0078,1.377
7186.00,7.432942,25.01932,-0.000175,24.016949,-0.0078,1.377
7188.00,7.432711,25.01880,-0.000175,24.017841,-0.0078,1.377
7190.00,7.431777,25.01938,-0.000175,24.016554,-0.0078,1.377
7192.00,7.432632,25.01992,-0.000175,24.016815,-0.0078,1.377
7194.00,7.433339,25.01957,-0.000174,24.017455,-0.0078,1.376
7196.00,7.433461,25.01886,-0.000175,24.017002,-0.0078,1.376
7198.00,7.433260,25.01845,-0.000175,24.017284,-0.0078,1.376
7200.00,7.433133,25.01971,-0.000174,24.017371,-0.0078,1.376
7202.00,7.432595,25.01904,-0.000176,24.017009,-0.0078,1.377
7204.00,7.433133,25.01968,-0.000175,24.017457,-0.0078,1.376
@12,12.0000,24.0
7206.00,7.433161,25.01956,-0.000175,24.016798,-0.0078,1.376
7208.00,7.428915,25.01944,-0.000174,24.016403,-0.0078,1.375
7210.00,7.419430,25.01960,-0.000174,24.017183,-0.0078,1.376
7212.00,7.403874,25.01979,-0.000174,24.017649,-0.0078,1.375
7214.00,7.387259,25.01956,-0.000172,24.016844,-0.0078,1.376
7216.00,7.373471,25.01961,-0.000175,24.017058,-0.0078,1.376
7218.00,7.364051,25.01851,-0.000177,24.016985,-0.0078,1.377
7220.00,7.354748,25.01842,-0.000177,24.016945,-0.0078,1.378
7222.00,7.346120,25.01846,-0.000177,24.017103,-0.0078,1.377
7224.00,7.336580,25.01914,-0.000177,24.017578,-0.0078,1.378
7226.00,7.327448,25.01962,-0.000177,24.016835,-0.0078,1.378
7228.00,7.317522,25.01936,-0.000176,24.016929,-0.0078,1.378
7230.00,7.309384,25.01824,-0.000177,24.016777,-0.0078,1.377
7232.00,7.307364,25.01765,-0.000177,24.016586,-0.0078,1.378
7234.00,7.310591,25.01771,-0.000178,24.017000,-0.0078,1.378
7236.00,7.319591,25.01762,-0.000177,24.017308,-0.0078,1.378
7238.00,7.329665,25.01713,-0.000178,24.017092,-0.0078,1.379
7240.00,7.337469,25.01797,-0.000178,24.017027,-0.0078,1.378
7242.00,7.343474,25.01778,-0.000176,24.017094,-0.0078,1.377
7244.00,7.348756,25.01779,-0.000177,24.016904,-0.0078,1.377
7246.00,7.354703,25.01688,-0.000177,24.017118,-0.0078,1.377
7248.00,7.361545,25.01728,-0.000175,24.017002,-0.0078,1.377
7250.00,7.368533,25.01776,-0.000174,24.017286,-0.0078,1.377
7252.00,7.376050,25.01751,-0.000173,24.017170,-0.0078,1.377
7254.00,7.384028,25.01742,-0.000174,24.017399,-0.0078,1.378
7256.00,7.390563,25.01753,-0.000174,24.017250,-0.0078,1.377
7258.00,7.397284,25.01731,-0.000174,24.017718,-0.0078,1.376
7260.00,7.402192,25.01820,-0.000174,24.017168,-0.0078,1.377
7262.00,7.406053,25.01871,-0.000174,24.017234,-0.0078,1.377
7264.00,7.408933,25.01797,-0.000175,24.017486,-0.0078,1.377
7266.00,7.412442,25.01837,-0.000174,24.017239,-0.0078,1.376
7268.00,7.414459,25.01781,-0.000174,24.016962,-0.0078,1.376
7270.00,7.416832,25.01790,-0.000175,24.017074,-0.0078,1.376
7272.00,7.418726,25.01757,-0.000174,24.016933,-0.0078,1.376
7274.00,7.421104,25.01827,-0.000173,24.017150,-0.0078,1.377
7276.00,7.422572,25.01830,-0.000174,24.017551,-0.0077,1.376
7278.00,7.424144,25.01897,-0.000174,24.017170,-0.0078,1.377
7280.00,7.425826,25.01848,-0.000174,24.017219,-0.0078,1.376
7282.00,7.426403,25.01951,-0.000175,24.016650,-0.0077,1.377
7284.00,7.426747,25.01884,-0.000175,24.017540,-0.0078,1.377
7286.00,7.427273,25.01803,-0.000176,24.017330,-0.0078,1.377
7288.00,7.428030,25.01816,-0.000174,24.017105,-0.0077,1.376
7290.00,7.427731,25.01836,-0.000174,24.016916,-0.0078,1.377
7292.00,7.428199,25.01783,-0.000175,24.017505,-0.0078,1.376
7294.00,7.428899,25.01833,-0.000175,24.017263,-0.0078,1.376
7296.00,7.428595,25.01817,-0.000175,24.017420,-0.0078,1.376
7298.00,7.428312,25.01819,-0.000175,24.017148,-0.0078,1.376
7300.00,7.428491,25.01834,-0.000173,24.017279,-0.0078,1.376
7302.00,7.428696,25.01831,-0.000174,24.017087,-0.0078,1.377
7304.00,7.429121,25.01848,-0.000174,24.017009,-0.0078,1.376
7306.00,7.428800,25.01799,-0.000175,24.016967,-0.0078,1.376
7308.00,7.428854,25.01697,-0.000175,24.017183,-0.0078,1.377
7310.00,7.428459,25.01702,-0.000175,24.016791,-0.0077,1.377
7312.00,7.428395,25.01802,-0.000175,24.017259,-0.0077,1.376
7314.00,7.428504,25.01798,-0.000175,24.016666,-0.0078,1.376
7316.00,7.428511,25.01731,-0.000174,24.016974,-0.0078,1.375
7318.00,7.428776,25.01700,-0.000175,24.016889,-0.0078,1.376
7320.00,7.428598,25.01655,-0.000175,24.017179,-0.0078,1.377
7322.00,7.429298,25.01657,-0.000176,24.016809,-0.0078,1.377
7324.00,7.430006,25.01707,-0.000175,24.017087,-0.0077,1.377
7326.00,7.429352,25.01766,-0.000176,24.017756,-0.0078,1.376
7328.00,7.429154,25.01774,-0.000175,24.017301,-0.0078,1.376
7330.00,7.429910,25.01732,-0.000175,24.016862,-0.0078,1.377
7332.00,7.430291,25.01672,-0.000176,24.016423,-0.0078,1.377
7334.00,7.429884,25.01647,-0.000176,24.016853,-0.0078,1.376
7336.00,7.430177,25.01682,-0.000175,24.017745,-0.0078,1.376
7338.00,7.431271,25.01776,-0.000174,24.017114,-0.0078,1.376
7340.00,7.430728,25.01756,-0.000175,24.016742,-0.0078,1.376
7342.00,7.431287,25.01782,-0.000175,24.016800,-0.0078,1.377
7344.00,7.431203,25.01750,-0.000176,24.017502,-0.0078,1.377
7346.00,7.430406,25.01754,-0.000176,24.016697,-0.0078,1.376
7348.00,7.430991,25.01640,-0.000176,24.016090,-0.0078,1.377
7350.00,7.430963,25.01676,-0.000176,24.015890,-0.0078,1.376
7352.00,7.431560,25.01680,-0.000176,24.017797,-0.0078,1.377
7354.00,7.430805,25.01733,-0.000175,24.016648,-0.0078,1.376
7356.00,7.431104,25.01773,-0.000175,24.017072,-0.0078,1.376
7358.00,7.432302,25.01808,-0.000176,24.017348,-0.0078,1.376
7360.00,7.432276,25.01706,-0.000176,24.017234,-0.0078,1.376
7362.00,7.431465,25.01710,-0.000175,24.016788,-0.0078,1.376
7364.00,7.432070,25.01723,-0.000176,24.016401,-0.0078,1.376
7366.00,7.432598,25.01765,-0.000177,24.017547,-0.0078,1.377
7368.00,7.432676,25.01677,-0.000176,24.017591,-0.0078,1.377
7370.00,7.432098,25.01700,-0.000177,24.017272,-0.0078,1.376
7372.00,7.431432,25.01726,-0.000176,24.016334,-0.0078,1.376
7374.00,7.431862,25.01684,-0.000176,24.016519,-0.0078,1.376
7376.00,7.432035,25.01654,-0.000176,24.016534,-0.0078,1.376
7378.00,7.431135,25.01644,-0.000175,24.016672,-0.0078,1.376
7380.00,7.431584,25.01627,-0.000175,24.016904,-0.0078,1.377
7382.00,7.432265,25.01577,-0.000176,24.017054,-0.0078,1.376
7384.00,7.432005,25.01668,-0.000176,24.016445,-0.0078,1.376
7386.00,7.431993,25.01679,-0.000176,24.016690,-0.0078,1.376
7388.00,7.432210,25.01722,-0.000176,24.016590,-0.0078,1.377
7390.00,7.433266,25.01761,-0.000176,24.016791,-0.0078,1.376
7392.00,7.432833,25.01628,-0.000177,24.016864,-0.0078,1.377
7394.00,7.432607,25.01588,-0.000176,24.017212,-0.0078,1.377
7396.00,7.432405,25.01602,-0.000176,24.016630,-0.0078,1.377
7398.00,7.431405,25.01658,-0.000176,24.016324,-0.0078,1.376
7400.00,7.431011,25.01570,-0.000175,24.017161,-0.0078,1.377
7402.00,7.431693,25.01588,-0.000175,24.017005,-0.0078,1.377
7404.00,7.432292,25.01661,-0.000176,24.016856,-0.0078,1.376
7406.00,7.432250,25.01709,-0.000176,24.016873,-0.0078,1.376
7408.00,7.431757,25.01726,-0.000175,24.016490,-0.0078,1.377
7410.00,7.432223,25.01630,-0.000175,24.017386,-0.0078,1.377
7412.00,7.432214,25.01663,-0.000176,24.017148,-0.0078,1.376
7414.00,7.432474,25.01695,-0.000175,24.017293,-0.0078,1.376
7416.00,7.432378,25.01637,-0.000176,24.017150,-0.0078,1.376
7418.00,7.432221,25.01677,-0.000175,24.016905,-0.0078,1.376
7420.00,7.431483,25.01690,-0.000174,24.017018,-0.0078,1.377
7422.00,7.432146,25.01703,-0.000176,24.017351,-0.0078,1.377
7424.00,7.431817,25.01764,-0.000176,24.017380,-0.0078,1.376
7426.00,7.431858,25.01789,-0.000175,24.017011,-0.0078,1.376
7428.00,7.433028,25.01678,-0.000175,24.016867,-0.0078,1.376
7430.00,7.432441,25.01650,-0.000174,24.017107,-0.0078,1.376
7432.00,7.432513,25.01751,-0.000175,24.017235,-0.0078,1.377
7434.00,7.432123,25.01765,-0.000175,24.017063,-0.0078,1.376
7436.00,7.432303,25.01726,-0.000175,24.017259,-0.0078,1.377
7438.00,7.432218,25.01735,-0.000175,24.017424,-0.0078,1.376
7440.00,7.431322,25.01619,-0.000175,24.016253,-0.0078,1.377
7442.00,7.430622,25.01667,-0.000174,24.016773,-0.0078,1.376
7444.00,7.430669,25.01718,-0.000174,24.017779,-0.0078,1.376
7446.00,7.430893,25.01757,-0.000174,24.017496,-0.0078,1.376
7448.00,7.431793,25.01776,-0.000175,24.017090,-0.0078,1.376
7450.00,7.431531,25.01740,-0.000176,24.016750,-0.0078,1.376
7452.00,7.431938,25.01778,-0.000176,24.016188,-0.0078,1.377
7454.00,7.432103,25.01734,-0.000175,24.016353,-0.0078,1.377
7456.00,7.430469,25.01772,-0.000176,24.016585,-0.0078,1.376
7458.00,7.430187,25.01787,-0.000176,24.017110,-0.0078,1.377
7460.00,7.429722,25.01777,-0.000177,24.016958,-0.0078,1.377
7462.00,7.430774,25.01766,-0.000176,24.016869,-0.0078,1.377
7464.00,7.431105,25.01777,-0.000174,24.016786,-0.0077,1.377
7466.00,7.430618,25.01790,-0.000175,24.016476,-0.0078,1.376
7468.00,7.430248,25.01774,-0.000175,24.016146,-0.0078,1.376
7470.00,7.430482,25.01830,-0.000174,24.016818,-0.0077,1.377
7472.00,7.430751,25.01820,-0.000175,24.016896,-0.0078,1.376
7474.00,7.432308,25.01802,-0.000176,24.016635,-0.0078,1.376
7476.00,7.431131,25.01806,-0.000175,24.017206,-0.0078,1.377
7478.00,7.430793,25.01821,-0.000176,24.017190,-0.0078,1.377
7480.00,7.431235,25.01794,-0.000176,24.017041,-0.0078,1.377
7482.00,7.430720,25.01816,-0.000175,24.017101,-0.0078,1.377
7484.00,7.431482,25.01854,-0.000175,24.017408,-0.0077,1.376
7486.00,7.430723,25.01957,-0.000175,24.017801,-0.0078,1.376
7488.00,7.431029,25.02001,-0.000174,24.017540,-0.0078,1.377
7490.00,7.431965,25.01970,-0.000175,24.017137,-0.0078,1.377
7492.00,7.431612,25.01934,-0.000176,24.016798,-0.0078,1.376
7494.00,7.430405,25.01921,-0.000174,24.017313,-0.0078,1.377
7496.00,7.430566,25.01853,-0.000174,24.017351,-0.0078,1.377
7498.00,7.431008,25.01845,-0.000176,24.017069,-0.0077,1.377
7500.00,7.431218,25.01943,-0.000175,24.017471,-0.0078,1.377
7502.00,7.431850,25.01901,-0.000176,24.016811,-0.0078,1.377
7504.00,7.431987,25.01858,-0.000176,24.017228,-0.0078,1.377
7506.00,7.431340,25.01817,-0.000176,24.017192,-0.0078,1.377
7508.00,7.430635,25.01803,-0.000176,24.017107,-0.0078,1.377
7510.00,7.431384,25.01806,-0.000175,24.017478,-0.0078,1.377
7512.00,7.432379,25.01774,-0.000175,24.017908,-0.0078,1.376
7514.00,7.432094,25.01765,-0.000175,24.017232,-0.0078,1.377
7516.00,7.431925,25.01821,-0.000176,24.017016,-0.0078,1.377
7518.00,7.432032,25.01821,-0.000177,24.016916,-0.0078,1.377
7520.00,7.431848,25.01759,-0.000176,24.017214,-0.0078,1.377
7522.00,7.431218,25.01706,-0.000176,24.016994,-0.0078,1.377
7524.00,7.431641,25.01680,-0.000177,24.016969,-0.0078,1.376
7526.00,7.431827,25.01736,-0.000176,24.016314,-0.0078,1.377
7528.00,7.431551,25.01743,-0.000175,24.016949,-0.0078,1.376
7530.00,7.431508,25.01823,-0.000175,24.017408,-0.0078,1.377
7532.00,7.431645,25.01845,-0.000176,24.017128,-0.0078,1.376
7534.00,7.431624,25.01803,-0.000177,24.016907,-0.0078,1.377
7536.00,7.431675,25.01801,-0.000175,24.016759,-0.0078,1.377
7538.00,7.431459,25.01793,-0.000175,24.017108,-0.0078,1.377
7540.00,7.431190,25.01765,-0.000176,24.017185,-0.0078,1.377
7542.00,7.431309,25.01778,-0.000176,24.016882,-0.0078,1.377
7544.00,7.431564,25.01785,-0.000175,24.017032,-0.0078,1.377
7546.00,7.431925,25.01838,-0.000175,24.016945,-0.0078,1.377
7548.00,7.431697,25.01788,-0.000176,24.016971,-0.0078,1.377
7550.00,7.431558,25.01801,-0.000175,24.017161,-0.0078,1.377
7552.00,7.431753,25.01862,-0.000174,24.016427,-0.0078,1.377
7554.00,7.431730,25.01880,-0.000174,24.017562,-0.0078,1.376
7556.00,7.432369,25.01888,-0.000176,24.017640,-0.0078,1.376
7558.00,7.432091,25.01863,-0.000176,24.016775,-0.0078,1.377
7560.00,7.431695,25.01838,-0.000175,24.016394,-0.0078,1.377
7562.00,7.432348,25.01846,-0.000176,24.017025,-0.0078,1.377
7564.00,7.432468,25.01775,-0.000175,24.016733,-0.0078,1.377
7566.00,7.432232,25.01828,-0.000176,24.016940,-0.0078,1.377
7568.00,7.431825,25.01810,-0.000177,24.017257,-0.0078,1.377
7570.00,7.431750,25.01822,-0.000176,24.016681,-0.0078,1.377
7572.00,7.432099,25.01868,-0.000174,24.016266,-0.0078,1.377
7574.00,7.432312,25.01796,-0.000177,24.017021,-0.0078,1.377
7576.00,7.431639,25.01802,-0.000176,24.016498,-0.0078,1.377
7578.00,7.432021,25.01792,-0.000176,24.016648,-0.0078,1.376
7580.00,7.432402,25.01778,-0.000174,24.016985,-0.0078,1.376
7582.00,7.432031,25.01880,-0.000174,24.017310,-0.0078,1.377
7584.00,7.431818,25.01793,-0.000176,24.017060,-0.0078,1.377
7586.00,7.431686,25.01830,-0.000176,24.016693,-0.0078,1.377
7588.00,7.432199,25.01861,-0.000176,24.016371,-0.0078,1.377
7590.00,7.432023,25.01836,-0.000175,24.017058,-0.0078,1.377
7592.00,7.431935,25.01829,-0.000176,24.016467,-0.0078,1.377
7594.00,7.431988,25.01818,-0.000175,24.016846,-0.0078,1.377
7596.00,7.431226,25.01838,-0.000175,24.016905,-0.0078,1.377
7598.00,7.430931,25.01841,-0.000175,24.016362,-0.0078,1.377
7600.00,7.431608,25.01823,-0.000176,24.016905,-0.0078,1.377
7602.00,7.431682,25.01754,-0.000176,24.017264,-0.0078,1.376
7604.00,7.430229,25.01733,-0.000176,24.017205,-0.0078,1.377
7606.00,7.430069,25.01761,-0.000175,24.016992,-0.0078,1.377
7608.00,7.430474,25.01871,-0.000175,24.017620,-0.0078,1.377
7610.00,7.430084,25.01816,-0.000175,24.017181,-0.0078,1.377
7612.00,7.430356,25.01801,-0.000175,24.016690,-0.0078,1.377
7614.00,7.431225,25.01848,-0.000175,24.017377,-0.0078,1.377
7616.00,7.431404,25.01942,-0.000176,24.015992,-0.0078,1.377
7618.00,7.431234,25.01921,-0.000176,24.017098,-0.0078,1.377
7620.00,7.431186,25.01941,-0.000176,24.017640,-0.0078,1.377
7622.00,7.432276,25.01908,-0.000175,24.016661,-0.0078,1.377
7624.00,7.432168,25.01877,-0.000175,24.016528,-0.0078,1.377
7626.00,7.432651,25.01940,-0.000176,24.016695,-0.0078,1.377
7628.00,7.432262,25.01898,-0.000176,24.016739,-0.0078,1.377
7630.00,7.432065,25.01963,-0.000176,24.016603,-0.0078,1.377
7632.00,7.431652,25.01920,-0.000176,24.016653,-0.0078,1.377
7634.00,7.431356,25.01896,-0.000176,24.017428,-0.0078,1.377
7636.00,7.431607,25.01886,-0.000176,24.017114,-0.0078,1.377
7638.00,7.431252,25.01878,-0.000175,24.016760,-0.0078,1.377
7640.00,7.431729,25.01925,-0.000175,24.016820,-0.0078,1.377
7642.00,7.432216,25.01904,-0.000176,24.017264,-0.0078,1.376
7644.00,7.431879,25.01781,-0.000175,24.016353,-0.0078,1.377
7646.00,7.431588,25.01854,-0.000175,24.016514,-0.0078,1.377
7648.00,7.431716,25.01779,-0.000176,24.016706,-0.0078,1.377
7650.00,7.431015,25.01802,-0.000177,24.017049,-0.0078,1.377
7652.00,7.431092,25.01731,-0.000176,24.016630,-0.0078,1.376
7654.00,7.431741,25.01779,-0.000176,24.016808,-0.0079,1.377
7656.00,7.431487,25.01877,-0.000175,24.016900,-0.0078,1.377
7658.00,7.431645,25.01881,-0.000176,24.017203,-0.0077,1.377
7660.00,7.431667,25.01745,-0.000177,24.017002,-0.0078,1.377
7662.00,7.432052,25.01792,-0.000176,24.016570,-0.0078,1.376
7664.00,7.432021,25.01792,-0.000175,24.016951,-0.0078,1.377
7666.00,7.431515,25.01740,-0.000177,24.017335,-0.0078,1.377
7668.00,7.431683,25.01757,-0.000176,24.016617,-0.0078,1.377
7670.00,7.431998,25.01831,-0.000175,24.016777,-0.0078,1.377
7672.00,7.431715,25.01851,-0.000175,24.016793,-0.0078,1.377
7674.00,7.431325,25.01844,-0.000176,24.017734,-0.0077,1.377
7676.00,7.431506,25.01878,-0.000175,24.017186,-0.0078,1.376
7678.00,7.431733,25.01865,-0.000176,24.017234,-0.0078,1.377
7680.00,7.431469,25.01849,-0.000176,24.016896,-0.0078,1.377
7682.00,7.431170,25.01947,-0.000175,24.016846,-0.0078,1.377
7684.00,7.431145,25.01915,-0.000175,24.017094,-0.0078,1.377
7686.00,7.431351,25.01894,-0.000175,24.016652,-0.0078,1.377
7688.00,7.431998,25.01846,-0.000175,24.016675,-0.0078,1.377
7690.00,7.431549,25.01883,-0.000176,24.017224,-0.0078,1.377
7692.00,7.431084,25.01882,-0.000175,24.017723,-0.0078,1.376
7694.00,7.432129,25.01841,-0.000176,24.017177,-0.0078,1.377
7696.00,7.432243,25.01881,-0.000176,24.016806,-0.0078,1.376
7698.00,7.431744,25.01781,-0.000176,24.016779,-0.0078,1.377
7700.00,7.432013,25.01791,-0.000175,24.016853,-0.0078,1.377
7702.00,7.432280,25.01858,-0.000175,24.017520,-0.0078,1.377
7704.00,7.432608,25.01818,-0.000176,24.017453,-0.0078,1.377
7706.00,7.432803,25.01822,-0.000177,24.017235,-0.0078,1.377
7708.00,7.432735,25.01811,-0.000177,24.016489,-0.0078,1.377
7710.00,7.432660,25.01776,-0.000176,24.017246,-0.0078,1.377
7712.00,7.433091,25.01797,-0.000176,24.016588,-0.0078,1.377
7714.00,7.432881,25.01757,-0.000177,24.016737,-0.0078,1.378
7716.00,7.432484,25.01771,-0.000176,24.016550,-0.0078,1.377
7718.00,7.432329,25.01816,-0.000175,24.016510,-0.0078,1.377
7720.00,7.431706,25.01841,-0.000175,24.017549,-0.0078,1.377
7722.00,7.430835,25.01732,-0.000175,24.016699,-0.0078,1.377
7724.00,7.431392,25.01719,-0.000175,24.017272,-0.0078,1.377
7726.00,7.432627,25.01817,-0.000175,24.016692,-0.0078,1.377
7728.00,7.432867,25.01886,-0.000175,24.016739,-0.0078,1.377
7730.00,7.432889,25.01814,-0.000176,24.016657,-0.0078,1.377
7732.00,7.432356,25.01771,-0.000177,24.017061,-0.0078,1.377
7734.00,7.431821,25.01713,-0.000176,24.017469,-0.0078,1.377
7736.00,7.431577,25.01766,-0.000177,24.017069,-0.0078,1.377
7738.00,7.432308,25.01817,-0.000176,24.017070,-0.0078,1.377
7740.00,7.432392,25.01809,-0.000176,24.017002,-0.0078,1.377
7742.00,7.432356,25.01717,-0.000176,24.016989,-0.0078,1.376
7744.00,7.431874,25.01782,-0.000176,24.016492,-0.0078,1.377
7746.00,7.431855,25.01764,-0.000176,24.016960,-0.0078,1.377
7748.00,7.432918,25.01752,-0.000175,24.016547,-0.0078,1.377
7750.00,7.433983,25.01732,-0.000176,24.016371,-0.0078,1.377
7752.00,7.433720,25.01722,-0.000177,24.017161,-0.0078,1.377
7754.00,7.433559,25.01723,-0.000176,24.017301,-0.0078,1.377
7756.00,7.433554,25.01697,-0.000175,24.016913,-0.0078,1.377
7758.00,7.433514,25.01738,-0.000175,24.016518,-0.0078,1.377
7760.00,7.433642,25.01731,-0.000175,24.017074,-0.0078,1.377
7762.00,7.433235,25.01742,-0.000176,24.016383,-0.0079,1.376
7764.00,7.433764,25.01697,-0.000175,24.017206,-0.0078,1.377
7766.00,7.432578,25.01671,-0.000177,24.016670,-0.0078,1.377
7768.00,7.432192,25.01742,-0.000177,24.016991,-0.0078,1.377
7770.00,7.432056,25.01756,-0.000176,24.017284,-0.0078,1.377
7772.00,7.432683,25.01720,-0.000176,24.016713,-0.0078,1.377
7774.00,7.433327,25.01732,-0.000176,24.016044,-0.0078,1.377
7776.00,7.432468,25.01735,-0.000176,24.016340,-0.0078,1.377
7778.00,7.432606,25.01847,-0.000176,24.017132,-0.0078,1.377
7780.00,7.432860,25.01841,-0.000176,24.016719,-0.0078,1.377
7782.00,7.433047,25.01774,-0.000175,24.016722,-0.0078,1.376
7784.00,7.432993,25.01780,-0.000175,24.016762,-0.0078,1.376
7786.00,7.432459,25.01782,-0.000175,24.016731,-0.0078,1.376
7788.00,7.432328,25.01814,-0.000174,24.016686,-0.0078,1.376
7790.00,7.432519,25.01813,-0.000175,24.016347,-0.0078,1.377
7792.00,7.432102,25.01779,-0.000175,24.016325,-0.0078,1.377
7794.00,7.432140,25.01890,-0.000176,24.017306,-0.0078,1.377
7796.00,7.432588,25.01823,-0.000177,24.017159,-0.0078,1.377
7798.00,7.432696,25.01795,-0.000177,24.017139,-0.0078,1.377
7800.00,7.431829,25.01798,-0.000177,24.017114,-0.0078,1.377
7802.00,7.432038,25.01818,-0.000177,24.016378,-0.0078,1.377
7804.00,7.431774,25.01733,-0.000175,24.016931,-0.0078,1.376
@13,12.0000,24.0
7806.00,7.432135,25.01824,-0.000176,24.016503,-0.0078,1.377
7808.00,7.428215,25.01922,-0.000176,24.016557,-0.0078,1.376
7810.00,7.419441,25.01849,-0.000175,24.016742,-0.0078,1.376
7812.00,7.406556,25.01861,-0.000175,24.016717,-0.0078,1.376
7814.00,7.391366,25.01886,-0.000174,24.016851,-0.0078,1.376
7816.00,7.378619,25.01853,-0.000174,24.016922,-0.0078,1.377
7818.00,7.369232,25.01887,-0.000176,24.017161,-0.0079,1.377
7820.00,7.360197,25.01879,-0.000175,24.017462,-0.0078,1.377
7822.00,7.351759,25.01911,-0.000176,24.016291,-0.0078,1.378
7824.00,7.343711,25.01889,-0.000177,24.016159,-0.0078,1.379
7826.00,7.335133,25.01910,-0.000178,24.016831,-0.0078,1.378
7828.00,7.327639,25.01872,-0.000177,24.016869,-0.0078,1.378
7830.00,7.320539,25.01875,-0.000177,24.017252,-0.0078,1.378
7832.00,7.318150,25.01823,-0.000178,24.016657,-0.0078,1.378
7834.00,7.321299,25.01801,-0.000178,24.016858,-0.0078,1.379
7836.00,7.329562,25.01860,-0.000178,24.016490,-0.0078,1.380
7838.00,7.339732,25.01774,-0.000179,24.016128,-0.0078,1.380
7840.00,7.347913,25.01757,-0.000179,24.016735,-0.0078,1.379
7842.00,7.353819,25.01778,-0.000176,24.016692,-0.0078,1.378
7844.00,7.358654,25.01773,-0.000177,24.016624,-0.0078,1.377
7846.00,7.363672,25.01803,-0.000177,24.016699,-0.0078,1.377
7848.00,7.369693,25.01885,-0.000177,24.017069,-0.0078,1.378
7850.00,7.376220,25.01853,-0.000175,24.017052,-0.0078,1.378
7852.00,7.383318,25.01822,-0.000175,24.017337,-0.0078,1.377
7854.00,7.389648,25.01876,-0.000175,24.016911,-0.0078,1.377
7856.00,7.395624,25.01978,-0.000175,24.016744,-0.0079,1.377
7858.00,7.400030,25.01882,-0.000176,24.016534,-0.0078,1.377
7860.00,7.404744,25.01915,-0.000175,24.017212,-0.0078,1.377
7862.00,7.408008,25.01921,-0.000176,24.016668,-0.0078,1.378
7864.00,7.410888,25.01935,-0.000176,24.016670,-0.0078,1.377
7866.00,7.414261,25.01908,-0.000176,24.016264,-0.0079,1.377
7868.00,7.417439,25.01848,-0.000175,24.016652,-0.0078,1.378
7870.00,7.419108,25.01755,-0.000175,24.016813,-0.0078,1.377
7872.00,7.421049,25.01876,-0.000176,24.017819,-0.0078,1.377
7874.00,7.423071,25.01894,-0.000177,24.016670,-0.0078,1.377
7876.00,7.425068,25.01865,-0.000177,24.016237,-0.0078,1.377
7878.00,7.426640,25.01832,-0.000176,24.016242,-0.0078,1.377
7880.00,7.427654,25.01898,-0.000176,24.017148,-0.0078,1.377
7882.00,7.428048,25.01927,-0.000175,24.016547,-0.0078,1.377
7884.00,7.428598,25.01926,-0.000176,24.017092,-0.0078,1.378
7886.00,7.428956,25.01943,-0.000176,24.016728,-0.0078,1.377
7888.00,7.429511,25.01886,-0.000177,24.017002,-0.0078,1.377
7890.00,7.429343,25.01885,-0.000176,24.016679,-0.0078,1.378
7892.00,7.429230,25.01939,-0.000175,24.016688,-0.0078,1.378
7894.00,7.429691,25.01874,-0.000176,24.016498,-0.0078,1.377
7896.00,7.429898,25.01889,-0.000177,24.016628,-0.0079,1.377
7898.00,7.429951,25.01995,-0.000176,24.016764,-0.0078,1.377
7900.00,7.429936,25.02054,-0.000175,24.016478,-0.0078,1.377
7902.00,7.429931,25.02036,-0.000176,24.016842,-0.0078,1.377
7904.00,7.429515,25.02003,-0.000176,24.017304,-0.0078,1.377
7906.00,7.429821,25.02021,-0.000175,24.017000,-0.0078,1.377
7908.00,7.429835,25.02040,-0.000176,24.016287,-0.0078,1.378
7910.00,7.429448,25.01945,-0.000175,24.016296,-0.0078,1.377
7912.00,7.430137,25.01931,-0.000175,24.017074,-0.0078,1.377
7914.00,7.429543,25.02011,-0.000174,24.017230,-0.0078,1.377
7916.00,7.429301,25.02024,-0.000176,24.017179,-0.0078,1.377
7918.00,7.428917,25.01967,-0.000176,24.016641,-0.0078,1.377
7920.00,7.429019,25.02011,-0.000176,24.016659,-0.0078,1.378
7922.00,7.428580,25.02077,-0.000175,24.017270,-0.0078,1.378
7924.00,7.428497,25.02065,-0.000175,24.016991,-0.0078,1.378
7926.00,7.429431,25.02113,-0.000175,24.017134,-0.0078,1.377
7928.00,7.430414,25.02031,-0.000175,24.016786,-0.0078,1.377
7930.00,7.430786,25.02019,-0.000175,24.016360,-0.0078,1.377
7932.00,7.430229,25.02000,-0.000174,24.016846,-0.0078,1.377
7934.00,7.429567,25.02044,-0.000175,24.017003,-0.0078,1.377
7936.00,7.430265,25.02032,-0.000176,24.016668,-0.0078,1.378
7938.00,7.430840,25.02080,-0.000176,24.016237,-0.0078,1.378
7940.00,7.431482,25.01938,-0.000175,24.016866,-0.0078,1.377
7942.00,7.431382,25.01907,-0.000175,24.017176,-0.0078,1.377
7944.00,7.431774,25.02029,-0.000176,24.016735,-0.0078,1.377
7946.00,7.431661,25.02082,-0.000177,24.016998,-0.0078,1.377
7948.00,7.431197,25.02110,-0.000175,24.016349,-0.0078,1.378
7950.00,7.431805,25.02016,-0.000175,24.015841,-0.0078,1.377
7952.00,7.432180,25.01947,-0.000175,24.017011,-0.0078,1.377
7954.00,7.432012,25.01997,-0.000175,24.017310,-0.0078,1.377
7956.00,7.432541,25.02051,-0.000176,24.016746,-0.0078,1.378
7958.00,7.432611,25.02037,-0.000177,24.016309,-0.0078,1.378
7960.00,7.432403,25.02068,-0.000177,24.016637,-0.0078,1.378
7962.00,7.432423,25.02001,-0.000176,24.016847,-0.0078,1.377
7964.00,7.431845,25.02005,-0.000175,24.016869,-0.0078,1.377
7966.00,7.430502,25.02000,-0.000176,24.017234,-0.0078,1.377
7968.00,7.430938,25.02008,-0.000176,24.016746,-0.0078,1.377
7970.00,7.430656,25.01916,-0.000176,24.016508,-0.0078,1.378
7972.00,7.431179,25.01878,-0.000176,24.016871,-0.0078,1.378
7974.00,7.431543,25.01892,-0.000177,24.016508,-0.0078,1.377
7976.00,7.430903,25.01969,-0.000176,24.017156,-0.0078,1.377
7978.00,7.430782,25.01949,-0.000175,24.016646,-0.0078,1.377
7980.00,7.430973,25.01910,-0.000175,24.016811,-0.0078,1.377
7982.00,7.431838,25.02036,-0.000174,24.017467,-0.0078,1.377
7984.00,7.431653,25.02045,-0.000175,24.016827,-0.0078,1.378
7986.00,7.431513,25.01964,-0.000176,24.017507,-0.0078,1.377
7988.00,7.431822,25.01913,-0.000177,24.016891,-0.0078,1.377
7990.00,7.431081,25.01920,-0.000175,24.017058,-0.0078,1.377
7992.00,7.431096,25.01886,-0.000176,24.016963,-0.0078,1.377
7994.00,7.431682,25.01859,-0.000175,24.017107,-0.0078,1.377
7996.00,7.431938,25.01884,-0.000176,24.016592,-0.0078,1.377
7998.00,7.430649,25.01926,-0.000175,24.016690,-0.0078,1.377
8000.00,7.429765,25.01869,-0.000177,24.016837,-0.0078,1.378
8002.00,7.429942,25.01872,-0.000176,24.016788,-0.0078,1.378
8004.00,7.431105,25.01965,-0.000176,24.016994,-0.0078,1.378
8006.00,7.431619,25.01866,-0.000176,24.016476,-0.0078,1.377
8008.00,7.431990,25.01782,-0.000176,24.016249,-0.0078,1.377
8010.00,7.431047,25.01842,-0.000175,24.016608,-0.0078,1.376
8012.00,7.430512,25.01895,-0.000175,24.017032,-0.0078,1.377
8014.00,7.430467,25.01893,-0.000176,24.016614,-0.0078,1.378
8016.00,7.431009,25.01860,-0.000176,24.016697,-0.0078,1.377
8018.00,7.430892,25.01962,-0.000175,24.016507,-0.0078,1.378
8020.00,7.430822,25.01947,-0.000176,24.016411,-0.0078,1.378
8022.00,7.431210,25.01908,-0.000176,24.017081,-0.0078,1.377
8024.00,7.432194,25.01888,-0.000176,24.016813,-0.0078,1.377
8026.00,7.432508,25.01976,-0.000176,24.016962,-0.0078,1.377
8028.00,7.431466,25.01909,-0.000176,24.016641,-0.0078,1.377
8030.00,7.430924,25.01870,-0.000176,24.017121,-0.0078,1.378
8032.00,7.431668,25.01941,-0.000176,24.017341,-0.0078,1.377
8034.00,7.432676,25.01928,-0.000177,24.016764,-0.0078,1.378
8036.00,7.432911,25.01883,-0.000176,24.017096,-0.0078,1.377
8038.00,7.431072,25.01865,-0.000176,24.016726,-0.0078,1.378
8040.00,7.430197,25.01911,-0.000176,24.016565,-0.0078,1.378
8042.00,7.430143,25.01928,-0.000175,24.016824,-0.0078,1.377
8044.00,7.430578,25.01924,-0.000175,24.016460,-0.0078,1.377
8046.00,7.431176,25.01879,-0.000175,24.017032,-0.0078,1.378
8048.00,7.430771,25.01845,-0.000175,24.017574,-0.0078,1.377
8050.00,7.430526,25.01864,-0.000176,24.017219,-0.0078,1.377
8052.00,7.430617,25.01863,-0.000176,24.016800,-0.0078,1.378
8054.00,7.430563,25.01826,-0.000176,24.016771,-0.0078,1.376
8056.00,7.430304,25.01840,-0.000175,24.016920,-0.0078,1.377
8058.00,7.430601,25.01817,-0.000175,24.016808,-0.0078,1.378
8060.00,7.431176,25.01856,-0.000175,24.016730,-0.0078,1.377
8062.00,7.430906,25.01857,-0.000175,24.016766,-0.0078,1.378
8064.00,7.431045,25.01964,-0.000176,24.016474,-0.0078,1.378
8066.00,7.430973,25.01941,-0.000177,24.017578,-0.0078,1.378
8068.00,7.431356,25.01842,-0.000176,24.016829,-0.0078,1.377
8070.00,7.431980,25.01805,-0.000176,24.016661,-0.0079,1.377
8072.00,7.432123,25.01898,-0.000177,24.016577,-0.0078,1.378
8074.00,7.431689,25.01956,-0.000176,24.016469,-0.0078,1.378
8076.00,7.432436,25.01943,-0.000176,24.016144,-0.0078,1.377
8078.00,7.432824,25.01934,-0.000176,24.016686,-0.0078,1.378
8080.00,7.431957,25.01875,-0.000175,24.016166,-0.0078,1.377
8082.00,7.431566,25.01932,-0.000175,24.016724,-0.0078,1.377
8084.00,7.431900,25.01917,-0.000175,24.017286,-0.0078,1.377
8086.00,7.431258,25.01924,-0.000175,24.017380,-0.0078,1.378
8088.00,7.430883,25.01913,-0.000176,24.016844,-0.0078,1.377
8090.00,7.431021,25.01886,-0.000175,24.017257,-0.0078,1.377
8092.00,7.432029,25.01939,-0.000176,24.017123,-0.0078,1.378
8094.00,7.431645,25.01924,-0.000174,24.016204,-0.0078,1.377
8096.00,7.431578,25.01904,-0.000175,24.017215,-0.0078,1.378
8098.00,7.430695,25.01923,-0.000176,24.017357,-0.0078,1.377
8100.00,7.430557,25.01977,-0.000176,24.017302,-0.0078,1.378
8102.00,7.431211,25.01980,-0.000176,24.017137,-0.0078,1.377
8104.00,7.430537,25.02011,-0.000176,24.017009,-0.0078,1.377
8106.00,7.429973,25.01993,-0.000175,24.017353,-0.0078,1.378
8108.00,7.430009,25.01939,-0.000175,24.017500,-0.0078,1.377
8110.00,7.430177,25.01968,-0.000176,24.017214,-0.0078,1.378
8112.00,7.430524,25.02015,-0.000175,24.017509,-0.0078,1.377
8114.00,7.430457,25.02074,-0.000176,24.017002,-0.0077,1.377
8116.00,7.430848,25.02030,-0.000175,24.017292,-0.0078,1.378
8118.00,7.431417,25.02069,-0.000177,24.017011,-0.0078,1.378
8120.00,7.431334,25.02116,-0.000176,24.016615,-0.0078,1.377
8122.00,7.431354,25.02070,-0.000175,24.017045,-0.0078,1.378
8124.00,7.431677,25.02051,-0.000176,24.016545,-0.0078,1.378
8126.00,7.431600,25.02114,-0.000176,24.016815,-0.0077,1.378
8128.00,7.431765,25.02073,-0.000178,24.017464,-0.0078,1.378
8130.00,7.431291,25.02097,-0.000176,24.017235,-0.0078,1.377
8132.00,7.431349,25.02097,-0.000177,24.017578,-0.0078,1.378
8134.00,7.432086,25.02013,-0.000176,24.017393,-0.0078,1.378
8136.00,7.431636,25.02045,-0.000176,24.017210,-0.0078,1.377
8138.00,7.430825,25.02061,-0.000175,24.016864,-0.0078,1.377
8140.00,7.430561,25.02035,-0.000175,24.016913,-0.0078,1.377
8142.00,7.429898,25.02061,-0.000175,24.017016,-0.0078,1.378
8144.00,7.430037,25.02020,-0.000175,24.016469,-0.0078,1.378
8146.00,7.431662,25.02063,-0.000176,24.016614,-0.0078,1.378
8148.00,7.431971,25.02034,-0.000176,24.016987,-0.0078,1.378
8150.00,7.431728,25.01992,-0.000176,24.017130,-0.0078,1.377
8152.00,7.431489,25.02007,-0.000175,24.016481,-0.0078,1.378
8154.00,7.431370,25.02050,-0.000175,24.016639,-0.0078,1.378
8156.00,7.431288,25.02066,-0.000176,24.017089,-0.0078,1.379
8158.00,7.431470,25.02111,-0.000176,24.017794,-0.0078,1.378
8160.00,7.431336,25.02076,-0.000175,24.016974,-0.0078,1.377
8162.00,7.431471,25.02002,-0.000175,24.016284,-0.0078,1.377
8164.00,7.431875,25.01953,-0.000176,24.017574,-0.0078,1.377
8166.00,7.432067,25.01972,-0.000177,24.016599,-0.0078,1.378
8168.00,7.431782,25.02074,-0.000175,24.016610,-0.0078,1.378
8170.00,7.431803,25.02051,-0.000177,24.017295,-0.0078,1.378
8172.00,7.432026,25.02032,-0.000176,24.016289,-0.0078,1.379
8174.00,7.431481,25.02042,-0.000176,24.016942,-0.0078,1.377
8176.00,7.431935,25.02031,-0.000176,24.016438,-0.0078,1.378
8178.00,7.431748,25.01986,-0.000176,24.017297,-0.0078,1.378
8180.00,7.431846,25.02050,-0.000176,24.016967,-0.0078,1.378
8182.00,7.431151,25.02018,-0.000176,24.017449,-0.0078,1.378
8184.00,7.430903,25.02026,-0.000177,24.016786,-0.0078,1.378
8186.00,7.431578,25.02030,-0.000176,24.016800,-0.0078,1.378
8188.00,7.431709,25.02103,-0.000175,24.016887,-0.0078,1.378
8190.00,7.432382,25.02067,-0.000175,24.017757,-0.0078,1.378
8192.00,7.432848,25.01996,-0.000176,24.016887,-0.0078,1.378
8194.00,7.432178,25.01972,-0.000176,24.016215,-0.0078,1.378
8196.00,7.431402,25.01987,-0.000175,24.016463,-0.0078,1.378
8198.00,7.431579,25.01985,-0.000175,24.017495,-0.0078,1.377
8200.00,7.432034,25.01928,-0.000174,24.017065,-0.0078,1.378
8202.00,7.431648,25.01950,-0.000176,24.017121,-0.0078,1.378
8204.00,7.431821,25.02037,-0.000176,24.017295,-0.0078,1.378
8206.00,7.431849,25.01975,-0.000176,24.016902,-0.0078,1.378
8208.00,7.431656,25.01942,-0.000175,24.016769,-0.0078,1.378
8210.00,7.431642,25.01926,-0.000175,24.017645,-0.0078,1.378
8212.00,7.432017,25.01987,-0.000175,24.016931,-0.0078,1.378
8214.00,7.432300,25.01968,-0.000176,24.017195,-0.0078,1.378
8216.00,7.432372,25.01920,-0.000176,24.016936,-0.0078,1.378
8218.00,7.432696,25.01943,-0.000176,24.016519,-0.0078,1.378
8220.00,7.433110,25.01975,-0.000174,24.016933,-0.0077,1.378
8222.00,7.433470,25.02031,-0.000174,24.017440,-0.0078,1.378
8224.00,7.432681,25.02018,-0.000176,24.017248,-0.0078,1.378
8226.00,7.432740,25.01992,-0.000176,24.016748,-0.0078,1.378
8228.00,7.432708,25.02011,-0.000176,24.017208,-0.0078,1.377
8230.00,7.431993,25.01981,-0.000176,24.016353,-0.0078,1.378
8232.00,7.432546,25.01918,-0.000175,24.016898,-0.0078,1.378
8234.00,7.431683,25.01899,-0.000176,24.016498,-0.0078,1.378
8236.00,7.431620,25.01971,-0.000176,24.016833,-0.0078,1.378
8238.00,7.431162,25.01957,-0.000175,24.017016,-0.0078,1.378
8240.00,7.431055,25.01969,-0.000175,24.017161,-0.0078,1.378
8242.00,7.430920,25.01989,-0.000176,24.016887,-0.0078,1.377
8244.00,7.430707,25.01989,-0.000175,24.016728,-0.0078,1.378
8246.00,7.430583,25.01992,-0.000174,24.017040,-0.0078,1.378
8248.00,7.431177,25.01984,-0.000175,24.016882,-0.0078,1.378
8250.00,7.431854,25.01952,-0.000176,24.016706,-0.0078,1.379
8252.00,7.431657,25.01956,-0.000176,24.016246,-0.0078,1.378
8254.00,7.431831,25.02016,-0.000176,24.017072,-0.0078,1.378
8256.00,7.431822,25.02017,-0.000177,24.017128,-0.0078,1.378
8258.00,7.431678,25.01983,-0.000175,24.017034,-0.0077,1.378
8260.00,7.431676,25.01960,-0.000175,24.016682,-0.0078,1.377
8262.00,7.431498,25.01973,-0.000175,24.017480,-0.0078,1.378
8264.00,7.430997,25.02023,-0.000175,24.017072,-0.0078,1.378
8266.00,7.431213,25.01996,-0.000175,24.016882,-0.0078,1.378
8268.00,7.431739,25.01942,-0.000175,24.016962,-0.0077,1.379
8270.00,7.432009,25.01946,-0.000176,24.016318,-0.0078,1.378
8272.00,7.432030,25.01927,-0.000175,24.017069,-0.0078,1.378
8274.00,7.432235,25.01943,-0.000175,24.016494,-0.0078,1.379
8276.00,7.431747,25.01952,-0.000176,24.017007,-0.0078,1.379
8278.00,7.431583,25.02074,-0.000176,24.016889,-0.0078,1.378
8280.00,7.431757,25.02048,-0.000175,24.017127,-0.0078,1.378
8282.00,7.432161,25.02039,-0.000175,24.017270,-0.0078,1.379
8284.00,7.432211,25.02016,-0.000175,24.017444,-0.0078,1.378
8286.00,7.431974,25.02015,-0.000175,24.017442,-0.0078,1.378
8288.00,7.433120,25.02061,-0.000175,24.016840,-0.0078,1.378
8290.00,7.432072,25.02081,-0.000176,24.016808,-0.0078,1.378
8292.00,7.432371,25.01980,-0.000176,24.016333,-0.0078,1.378
8294.00,7.432266,25.01964,-0.000175,24.016400,-0.0078,1.378
8296.00,7.431923,25.01958,-0.000176,24.017183,-0.0078,1.378
8298.00,7.431819,25.01972,-0.000175,24.017212,-0.0078,1.378
8300.00,7.432809,25.01943,-0.000176,24.016829,-0.0078,1.378
8302.00,7.432819,25.01869,-0.000177,24.016902,-0.0078,1.378
8304.00,7.432722,25.01892,-0.000177,24.017331,-0.0078,1.378
8306.00,7.432577,25.01943,-0.000174,24.016730,-0.0078,1.378
8308.00,7.432221,25.01965,-0.000175,24.016788,-0.0078,1.379
8310.00,7.432233,25.01965,-0.000175,24.016579,-0.0078,1.379
8312.00,7.432098,25.01925,-0.000175,24.016949,-0.0078,1.378
8314.00,7.431463,25.01972,-0.000175,24.017386,-0.0078,1.378
8316.00,7.431130,25.02016,-0.000175,24.017049,-0.0078,1.378
8318.00,7.430876,25.01944,-0.000176,24.016441,-0.0078,1.378
8320.00,7.430744,25.02005,-0.000176,24.016565,-0.0078,1.379
8322.00,7.431076,25.02007,-0.000176,24.017050,-0.0078,1.379
8324.00,7.431630,25.01965,-0.000177,24.016619,-0.0078,1.379
8326.00,7.430751,25.01976,-0.000176,24.016343,-0.0078,1.378
8328.00,7.431466,25.02002,-0.000177,24.016824,-0.0078,1.378
8330.00,7.432313,25.01965,-0.000175,24.017389,-0.0078,1.378
8332.00,7.432794,25.01979,-0.000175,24.017072,-0.0078,1.378
8334.00,7.433007,25.01945,-0.000175,24.017079,-0.0078,1.378
8336.00,7.432136,25.01850,-0.000177,24.016962,-0.0078,1.378
8338.00,7.430900,25.01889,-0.000178,24.017003,-0.0078,1.379
8340.00,7.431185,25.01966,-0.000176,24.016461,-0.0078,1.378
8342.00,7.431200,25.01994,-0.000176,24.017181,-0.0078,1.378
8344.00,7.432318,25.01961,-0.000176,24.016556,-0.0078,1.378
8346.00,7.432260,25.01898,-0.000175,24.016982,-0.0078,1.378
8348.00,7.431914,25.01902,-0.000176,24.016706,-0.0078,1.378
8350.00,7.432292,25.01948,-0.000176,24.016474,-0.0078,1.378
8352.00,7.431361,25.01938,-0.000175,24.017437,-0.0078,1.378
8354.00,7.430596,25.01962,-0.000176,24.016643,-0.0078,1.378
8356.00,7.431367,25.01957,-0.000175,24.016824,-0.0078,1.378
8358.00,7.431591,25.01933,-0.000175,24.017511,-0.0078,1.378
8360.00,7.431479,25.01969,-0.000175,24.016753,-0.0078,1.379
8362.00,7.431399,25.01893,-0.000175,24.017248,-0.0078,1.379
8364.00,7.431288,25.01857,-0.000176,24.017344,-0.0078,1.378
8366.00,7.432122,25.01887,-0.000176,24.017078,-0.0078,1.378
8368.00,7.432470,25.01923,-0.000177,24.017096,-0.0078,1.378
8370.00,7.431458,25.01943,-0.000176,24.016496,-0.0078,1.378
8372.00,7.431830,25.01977,-0.000176,24.016918,-0.0078,1.379
8374.00,7.433186,25.02016,-0.000176,24.016833,-0.0078,1.378
8376.00,7.433290,25.01944,-0.000176,24.017041,-0.0078,1.378
8378.00,7.432782,25.01890,-0.000175,24.016608,-0.0078,1.378
8380.00,7.432524,25.01901,-0.000176,24.017036,-0.0078,1.378
8382.00,7.432820,25.01921,-0.000175,24.017476,-0.0078,1.379
8384.00,7.432421,25.01970,-0.000175,24.017239,-0.0078,1.378
8386.00,7.433183,25.02019,-0.000176,24.016925,-0.0078,1.378
8388.00,7.433286,25.01930,-0.000176,24.016998,-0.0078,1.378
8390.00,7.432562,25.01908,-0.000175,24.016354,-0.0078,1.378
8392.00,7.432536,25.01966,-0.000176,24.016764,-0.0078,1.379
8394.00,7.432816,25.01991,-0.000176,24.016929,-0.0078,1.379
8396.00,7.431931,25.01995,-0.000176,24.016773,-0.0078,1.379
8398.00,7.432671,25.02020,-0.000175,24.016983,-0.0078,1.378
8400.00,7.432262,25.02008,-0.000175,24.016494,-0.0078,1.378
8402.00,7.431974,25.02032,-0.000175,24.016779,-0.0078,1.379
8404.00,7.431610,25.01907,-0.000175,24.017070,-0.0078,1.378
@14,12.0000,24.0
8406.00,7.432668,25.01844,-0.000175,24.017067,-0.0078,1.378
8408.00,7.429540,25.01865,-0.000176,24.016498,-0.0078,1.379
8410.00,7.420710,25.01980,-0.000174,24.017099,-0.0078,1.378
8412.00,7.407911,25.02046,-0.000174,24.016945,-0.0078,1.377
8414.00,7.393793,25.02006,-0.000175,24.017913,-0.0078,1.378
8416.00,7.381984,25.01973,-0.000173,24.017417,-0.0078,1.378
8418.00,7.372364,25.01963,-0.000175,24.016458,-0.0078,1.379
8420.00,7.364387,25.02018,-0.000176,24.016713,-0.0078,1.379
8422.00,7.357451,25.02071,-0.000177,24.016784,-0.0078,1.379
8424.00,7.350435,25.02060,-0.000177,24.016498,-0.0078,1.379
8426.00,7.343347,25.02145,-0.000178,24.016641,-0.0078,1.380
8428.00,7.335350,25.02080,-0.000178,24.016889,-0.0078,1.380
8430.00,7.328457,25.02089,-0.000177,24.016958,-0.0077,1.380
8432.00,7.326175,25.02076,-0.000176,24.017317,-0.0078,1.380
8434.00,7.329176,25.02135,-0.000177,24.016855,-0.0078,1.381
8436.00,7.337139,25.02034,-0.000179,24.017119,-0.0078,1.381
8438.00,7.348089,25.02014,-0.000179,24.017721,-0.0078,1.380
8440.00,7.355604,25.02078,-0.000177,24.016572,-0.0078,1.380
8442.00,7.360035,25.02056,-0.000177,24.017297,-0.0078,1.380
8444.00,7.364675,25.02027,-0.000177,24.016605,-0.0078,1.379
8446.00,7.369209,25.02027,-0.000177,24.017190,-0.0078,1.378
8448.00,7.374867,25.02054,-0.000175,24.017156,-0.0078,1.378
8450.00,7.380642,25.01996,-0.000175,24.017034,-0.0078,1.379
8452.00,7.387481,25.02069,-0.000174,24.016066,-0.0078,1.379
8454.00,7.393463,25.02038,-0.000175,24.016447,-0.0078,1.379
8456.00,7.398611,25.02056,-0.000175,24.017089,-0.0078,1.379
8458.00,7.402338,25.02072,-0.000176,24.016764,-0.0078,1.379
8460.00,7.405723,25.02059,-0.000176,24.016563,-0.0078,1.379
8462.00,7.410217,25.02103,-0.000176,24.017074,-0.0078,1.379
8464.00,7.413141,25.02142,-0.000175,24.016429,-0.0078,1.379
8466.00,7.415471,25.02126,-0.000175,24.016498,-0.0078,1.379
8468.00,7.416628,25.02136,-0.000176,24.016978,-0.0078,1.378
8470.00,7.418775,25.02105,-0.000175,24.017203,-0.0078,1.379
8472.00,7.421138,25.02040,-0.000174,24.016748,-0.0078,1.379
8474.00,7.423128,25.02019,-0.000175,24.016099,-0.0078,1.379
8476.00,7.425513,25.02031,-0.000174,24.016563,-0.0078,1.379
8478.00,7.426784,25.02031,-0.000174,24.017186,-0.0078,1.379
8480.00,7.427667,25.01934,-0.000176,24.016436,-0.0078,1.379
8482.00,7.429243,25.02001,-0.000176,24.017313,-0.0078,1.378
8484.00,7.429568,25.02026,-0.000175,24.017012,-0.0078,1.378
8486.00,7.429830,25.02009,-0.000176,24.016795,-0.0078,1.379
8488.00,7.430109,25.02023,-0.000176,24.017321,-0.0078,1.379
8490.00,7.430355,25.02092,-0.000175,24.017074,-0.0078,1.379
8492.00,7.431418,25.02102,-0.000176,24.016744,-0.0078,1.379
8494.00,7.430861,25.02081,-0.000176,24.017215,-0.0078,1.379
8496.00,7.430653,25.02052,-0.000176,24.016334,-0.0078,1.379
8498.00,7.429832,25.02089,-0.000175,24.017714,-0.0078,1.379
8500.00,7.429847,25.02012,-0.000175,24.017357,-0.0078,1.378
8502.00,7.429545,25.02048,-0.000175,24.017110,-0.0078,1.379
8504.00,7.429323,25.02055,-0.000175,24.017341,-0.0078,1.379
8506.00,7.429372,25.01979,-0.000175,24.017070,-0.0078,1.378
8508.00,7.429024,25.01949,-0.000174,24.017197,-0.0078,1.378
8510.00,7.429539,25.02066,-0.000176,24.017136,-0.0078,1.379
8512.00,7.429474,25.02014,-0.000175,24.016856,-0.0078,1.379
8514.00,7.429965,25.02022,-0.000177,24.016847,-0.0078,1.379
8516.00,7.429242,25.01992,-0.000176,24.017272,-0.0078,1.379
8518.00,7.428810,25.01989,-0.000176,24.016791,-0.0078,1.379
8520.00,7.428869,25.02000,-0.000176,24.016285,-0.0078,1.379
8522.00,7.429110,25.01981,-0.000176,24.016512,-0.0078,1.379
8524.00,7.429118,25.01965,-0.000175,24.016342,-0.0078,1.378
8526.00,7.429657,25.01977,-0.000175,24.016280,-0.0077,1.379
8528.00,7.428961,25.01947,-0.000175,24.016646,-0.0078,1.379
8530.00,7.428943,25.01940,-0.000175,24.016944,-0.0078,1.379
8532.00,7.429118,25.01936,-0.000175,24.016942,-0.0078,1.379
8534.00,7.429559,25.01965,-0.000175,24.017562,-0.0078,1.379
8536.00,7.430532,25.02085,-0.000177,24.017321,-0.0078,1.379
8538.00,7.430859,25.02042,-0.000176,24.017112,-0.0078,1.378
8540.00,7.429465,25.02049,-0.000175,24.016724,-0.0078,1.378
8542.00,7.429865,25.02058,-0.000175,24.017712,-0.0078,1.379
8544.00,7.430268,25.01992,-0.000175,24.017380,-0.0078,1.379
8546.00,7.430491,25.01938,-0.000175,24.016701,-0.0078,1.379
8548.00,7.431571,25.01928,-0.000176,24.017279,-0.0078,1.379
8550.00,7.431288,25.01969,-0.000175,24.017157,-0.0077,1.379
8552.00,7.432099,25.01966,-0.000174,24.017089,-0.0078,1.378
8554.00,7.432392,25.02000,-0.000175,24.017255,-0.0078,1.379
8556.00,7.431867,25.02051,-0.000177,24.017194,-0.0078,1.379
8558.00,7.432224,25.02030,-0.000175,24.017021,-0.0078,1.379
8560.00,7.432196,25.02025,-0.000177,24.016657,-0.0078,1.379
8562.00,7.432093,25.02045,-0.000177,24.016985,-0.0078,1.378
8564.00,7.431893,25.01971,-0.000175,24.017069,-0.0078,1.379
8566.00,7.431665,25.01982,-0.000175,24.016911,-0.0078,1.379
8568.00,7.431835,25.01916,-0.000176,24.016880,-0.0078,1.379
8570.00,7.431902,25.01975,-0.000176,24.016815,-0.0078,1.379
8572.00,7.430991,25.01987,-0.000176,24.016817,-0.0078,1.379
8574.00,7.431119,25.02015,-0.000176,24.017286,-0.0078,1.379
8576.00,7.431252,25.01973,-0.000176,24.016962,-0.0078,1.379
8578.00,7.430874,25.01996,-0.000176,24.016969,-0.0078,1.379
8580.00,7.431037,25.02021,-0.000176,24.017355,-0.0078,1.379
8582.00,7.430713,25.02017,-0.000176,24.017183,-0.0078,1.379
8584.00,7.430652,25.02027,-0.000175,24.017310,-0.0078,1.378
8586.00,7.430694,25.02098,-0.000175,24.017016,-0.0078,1.379
8588.00,7.431410,25.02089,-0.000176,24.017370,-0.0078,1.379
8590.00,7.431289,25.02059,-0.000175,24.017246,-0.0078,1.379
8592.00,7.430872,25.02055,-0.000175,24.016605,-0.0078,1.379
8594.00,7.430404,25.02089,-0.000176,24.016434,-0.0078,1.379
8596.00,7.429779,25.02037,-0.000176,24.016798,-0.0077,1.380
8598.00,7.430110,25.02053,-0.000175,24.016314,-0.0078,1.379
8600.00,7.430238,25.02097,-0.000175,24.016474,-0.0078,1.379
8602.00,7.429855,25.02106,-0.000175,24.016024,-0.0078,1.379
8604.00,7.430041,25.02121,-0.000176,24.017292,-0.0078,1.380
8606.00,7.431038,25.02090,-0.000177,24.017107,-0.0078,1.379
8608.00,7.431718,25.02079,-0.000176,24.016641,-0.0078,1.379
8610.00,7.432121,25.02085,-0.000176,24.016619,-0.0078,1.378
8612.00,7.432201,25.02091,-0.000175,24.016925,-0.0078,1.379
8614.00,7.431809,25.02065,-0.000176,24.016824,-0.0078,1.379
8616.00,7.431827,25.02069,-0.000176,24.016811,-0.0078,1.379
8618.00,7.431983,25.02065,-0.000177,24.017147,-0.0078,1.379
8620.00,7.432148,25.02012,-0.000177,24.016800,-0.0078,1.379
8622.00,7.431672,25.01952,-0.000175,24.016773,-0.0078,1.378
8624.00,7.431858,25.02032,-0.000174,24.016637,-0.0078,1.378
8626.00,7.432344,25.02058,-0.000176,24.016998,-0.0078,1.379
8628.00,7.431607,25.02043,-0.000176,24.016561,-0.0079,1.380
8630.00,7.430780,25.02050,-0.000177,24.016802,-0.0078,1.379
8632.00,7.431216,25.02073,-0.000176,24.017123,-0.0078,1.379
8634.00,7.431149,25.02049,-0.000176,24.017710,-0.0078,1.379
8636.00,7.431031,25.02096,-0.000176,24.017313,-0.0078,1.379
8638.00,7.430892,25.02088,-0.000176,24.016905,-0.0078,1.379
8640.00,7.430302,25.02075,-0.000176,24.016605,-0.0078,1.379
8642.00,7.431715,25.02101,-0.000176,24.017137,-0.0078,1.379
8644.00,7.432093,25.02085,-0.000176,24.017007,-0.0078,1.379
8646.00,7.431523,25.02205,-0.000176,24.016737,-0.0078,1.379
8648.00,7.431605,25.02104,-0.000175,24.016788,-0.0078,1.378
8650.00,7.431690,25.02128,-0.000176,24.016258,-0.0078,1.379
8652.00,7.431359,25.02115,-0.000176,24.016737,-0.0078,1.380
8654.00,7.431634,25.02049,-0.000176,24.016998,-0.0078,1.379
8656.00,7.431845,25.02020,-0.000177,24.016904,-0.0078,1.380
8658.00,7.431880,25.02068,-0.000176,24.016130,-0.0078,1.379
8660.00,7.431793,25.02067,-0.000176,24.017215,-0.0078,1.379
8662.00,7.431722,25.02082,-0.000176,24.016880,-0.0078,1.379
8664.00,7.431173,25.02015,-0.000176,24.016922,-0.0078,1.379
8666.00,7.431045,25.02014,-0.000176,24.016343,-0.0078,1.379
8668.00,7.431797,25.02026,-0.000176,24.016748,-0.0078,1.379
8670.00,7.432068,25.02037,-0.000176,24.016585,-0.0078,1.380
8672.00,7.432577,25.01994,-0.000177,24.017067,-0.0078,1.380
8674.00,7.432040,25.01989,-0.000175,24.016285,-0.0078,1.379
8676.00,7.431462,25.01944,-0.000174,24.016614,-0.0078,1.379
8678.00,7.431618,25.01979,-0.000176,24.017114,-0.0078,1.379
8680.00,7.431404,25.01959,-0.000175,24.016701,-0.0078,1.379
8682.00,7.430730,25.01941,-0.000175,24.016470,-0.0078,1.379
8684.00,7.430721,25.01999,-0.000176,24.017074,-0.0078,1.379
8686.00,7.431326,25.01954,-0.000175,24.017009,-0.0078,1.379
8688.00,7.431198,25.02079,-0.000176,24.017922,-0.0078,1.379
8690.00,7.430789,25.02008,-0.000176,24.016976,-0.0078,1.379
8692.00,7.430176,25.01967,-0.000177,24.017261,-0.0078,1.379
8694.00,7.431365,25.02011,-0.000176,24.016534,-0.0078,1.380
8696.00,7.430734,25.02014,-0.000175,24.016421,-0.0078,1.379
8698.00,7.431220,25.02003,-0.000176,24.016653,-0.0078,1.379
8700.00,7.431527,25.01997,-0.000175,24.016686,-0.0078,1.379
8702.00,7.431245,25.02002,-0.000175,24.017174,-0.0078,1.379
8704.00,7.431192,25.02007,-0.000177,24.016295,-0.0078,1.379
8706.00,7.431118,25.01987,-0.000176,24.016675,-0.0078,1.379
8708.00,7.431328,25.01948,-0.000177,24.017157,-0.0078,1.379
8710.00,7.431209,25.01934,-0.000176,24.016695,-0.0078,1.379
8712.00,7.431504,25.01966,-0.000176,24.016565,-0.0078,1.380
8714.00,7.431581,25.02005,-0.000175,24.016623,-0.0078,1.379
8716.00,7.432074,25.01907,-0.000176,24.016800,-0.0078,1.380
8718.00,7.432492,25.01905,-0.000176,24.017306,-0.0078,1.379
8720.00,7.431638,25.01990,-0.000177,24.016927,-0.0078,1.379
8722.00,7.432060,25.02039,-0.000176,24.017549,-0.0078,1.380
8724.00,7.431479,25.02032,-0.000176,24.016626,-0.0078,1.379
8726.00,7.431769,25.01948,-0.000175,24.016789,-0.0078,1.379
8728.00,7.431655,25.01973,-0.000176,24.016534,-0.0078,1.379
8730.00,7.431623,25.01912,-0.000176,24.016481,-0.0078,1.379
8732.00,7.431341,25.01891,-0.000175,24.016826,-0.0078,1.379
8734.00,7.431083,25.01883,-0.000176,24.016958,-0.0078,1.380
8736.00,7.430613,25.01893,-0.000177,24.017090,-0.0078,1.379
8738.00,7.430892,25.01915,-0.000177,24.016951,-0.0078,1.379
8740.00,7.429967,25.02007,-0.000176,24.016518,-0.0078,1.379
8742.00,7.430065,25.02045,-0.000176,24.016392,-0.0078,1.379
8744.00,7.430094,25.02061,-0.000175,24.017036,-0.0078,1.379
8746.00,7.429970,25.02042,-0.000176,24.016605,-0.0078,1.379
8748.00,7.430515,25.02053,-0.000176,24.016798,-0.0078,1.379
8750.00,7.430914,25.01987,-0.000176,24.017337,-0.0078,1.379
8752.00,7.430619,25.01996,-0.000176,24.017676,-0.0079,1.379
8754.00,7.430316,25.02031,-0.000176,24.016913,-0.0078,1.379
8756.00,7.430471,25.01953,-0.000175,24.016209,-0.0078,1.379
8758.00,7.430187,25.01929,-0.000176,24.016369,-0.0078,1.379
8760.00,7.430535,25.01931,-0.000175,24.016818,-0.0078,1.379
8762.00,7.431034,25.02053,-0.000175,24.017147,-0.0078,1.379
8764.00,7.430694,25.02044,-0.000176,24.016924,-0.0078,1.379
8766.00,7.430984,25.02108,-0.000175,24.017094,-0.0078,1.379
8768.00,7.431641,25.02156,-0.000175,24.016405,-0.0078,1.379
8770.00,7.431248,25.02073,-0.000176,24.016021,-0.0078,1.379
8772.00,7.431261,25.01983,-0.000176,24.016401,-0.0078,1.379
8774.00,7.432421,25.02067,-0.000176,24.016590,-0.0078,1.379
8776.00,7.431811,25.02041,-0.000175,24.017034,-0.0078,1.379
8778.00,7.432189,25.02115,-0.000177,24.016842,-0.0078,1.379
8780.00,7.432261,25.02185,-0.000177,24.017041,-0.0078,1.379
8782.00,7.431712,25.02156,-0.000176,24.016693,-0.0078,1.380
8784.00,7.432034,25.02063,-0.000176,24.016653,-0.0078,1.379
8786.00,7.431601,25.02087,-0.000175,24.016835,-0.0078,1.379
8788.00,7.432194,25.02109,-0.000175,24.017382,-0.0078,1.378
8790.00,7.432337,25.02121,-0.000175,24.016744,-0.0078,1.379
8792.00,7.431463,25.02117,-0.000175,24.016769,-0.0078,1.380
8794.00,7.431275,25.02070,-0.000176,24.016463,-0.0078,1.380
8796.00,7.432414,25.01998,-0.000175,24.016900,-0.0078,1.379
8798.00,7.431962,25.02033,-0.000176,24.016996,-0.0078,1.379
8800.00,7.431746,25.02081,-0.000177,24.016849,-0.0078,1.379
8802.00,7.431429,25.02080,-0.000176,24.016278,-0.0078,1.379
8804.00,7.431976,25.02163,-0.000175,24.017130,-0.0078,1.379
8806.00,7.432675,25.02174,-0.000176,24.016833,-0.0078,1.379
8808.00,7.431919,25.02100,-0.000175,24.017411,-0.0078,1.378
8810.00,7.431280,25.02053,-0.000175,24.017473,-0.0078,1.379
8812.00,7.431707,25.02068,-0.000175,24.017607,-0.0078,1.379
8814.00,7.431595,25.02155,-0.000175,24.016470,-0.0078,1.380
8816.00,7.431498,25.02142,-0.000175,24.016904,-0.0078,1.380
8818.00,7.431748,25.02064,-0.000176,24.017351,-0.0078,1.379
8820.00,7.431580,25.02078,-0.000176,24.016864,-0.0078,1.379
8822.00,7.431357,25.01993,-0.000176,24.016478,-0.0078,1.379
8824.00,7.431980,25.01977,-0.000177,24.016641,-0.0078,1.380
8826.00,7.432074,25.02005,-0.000177,24.016797,-0.0078,1.380
8828.00,7.431333,25.02081,-0.000177,24.017079,-0.0078,1.379
8830.00,7.430839,25.02044,-0.000175,24.016396,-0.0078,1.379
8832.00,7.430805,25.01988,-0.000176,24.016430,-0.0078,1.379
8834.00,7.431111,25.02006,-0.000175,24.016795,-0.0078,1.379
8836.00,7.430507,25.02058,-0.000176,24.017368,-0.0078,1.379
8838.00,7.430097,25.02078,-0.000175,24.016237,-0.0078,1.379
8840.00,7.430645,25.01934,-0.000177,24.016327,-0.0078,1.379
8842.00,7.430796,25.01998,-0.000177,24.017279,-0.0078,1.380
8844.00,7.431465,25.01976,-0.000176,24.017364,-0.0078,1.379
8846.00,7.432040,25.02043,-0.000176,24.017156,-0.0078,1.379
8848.00,7.431885,25.02015,-0.000174,24.016860,-0.0078,1.379
8850.00,7.431961,25.02003,-0.000175,24.016724,-0.0078,1.379
8852.00,7.431964,25.01989,-0.000176,24.017054,-0.0078,1.380
8854.00,7.431841,25.01971,-0.000176,24.016746,-0.0078,1.379
8856.00,7.431504,25.01965,-0.000176,24.017498,-0.0078,1.380
8858.00,7.431796,25.02026,-0.000176,24.016653,-0.0078,1.379
8860.00,7.432195,25.01968,-0.000176,24.016499,-0.0078,1.379
8862.00,7.431871,25.01994,-0.000176,24.016871,-0.0078,1.379
8864.00,7.431823,25.01953,-0.000176,24.016931,-0.0078,1.379
8866.00,7.431718,25.01930,-0.000176,24.016673,-0.0078,1.380
8868.00,7.431354,25.01869,-0.000176,24.015908,-0.0078,1.379
8870.00,7.431738,25.01882,-0.000176,24.016565,-0.0078,1.379
8872.00,7.431783,25.01862,-0.000175,24.016925,-0.0078,1.379
8874.00,7.431756,25.01908,-0.000176,24.016695,-0.0078,1.379
8876.00,7.432768,25.01961,-0.000177,24.016570,-0.0078,1.380
8878.00,7.433369,25.02009,-0.000176,24.016552,-0.0078,1.379
8880.00,7.432388,25.02098,-0.000177,24.016702,-0.0078,1.380
8882.00,7.431243,25.02057,-0.000177,24.016565,-0.0078,1.379
8884.00,7.431466,25.01973,-0.000176,24.016211,-0.0078,1.379
8886.00,7.432013,25.02009,-0.000175,24.016746,-0.0078,1.379
8888.00,7.433258,25.01988,-0.000175,24.017168,-0.0078,1.379
8890.00,7.432605,25.01991,-0.000175,24.016960,-0.0078,1.380
8892.00,7.431892,25.02029,-0.000176,24.016764,-0.0078,1.380
8894.00,7.432369,25.02011,-0.000176,24.016980,-0.0078,1.380
8896.00,7.431934,25.01953,-0.000176,24.016608,-0.0078,1.380
8898.00,7.431500,25.01977,-0.000176,24.016945,-0.0078,1.380
8900.00,7.432536,25.01987,-0.000176,24.017621,-0.0078,1.380
8902.00,7.432539,25.02025,-0.000175,24.016871,-0.0078,1.379
8904.00,7.432886,25.02063,-0.000175,24.016383,-0.0078,1.379
8906.00,7.432972,25.02018,-0.000176,24.017063,-0.0078,1.380
8908.00,7.432131,25.02009,-0.000176,24.016829,-0.0078,1.379
8910.00,7.431258,25.01997,-0.000175,24.016740,-0.0078,1.380
8912.00,7.431589,25.02101,-0.000175,24.016704,-0.0078,1.380
8914.00,7.431878,25.02063,-0.000175,24.016951,-0.0078,1.379
8916.00,7.432109,25.02009,-0.000174,24.017560,-0.0078,1.380
8918.00,7.431730,25.02071,-0.000175,24.016755,-0.0078,1.380
8920.00,7.431197,25.02046,-0.000175,24.017516,-0.0078,1.379
8922.00,7.431711,25.02044,-0.000176,24.016710,-0.0078,1.379
8924.00,7.432553,25.02074,-0.000174,24.017067,-0.0078,1.380
8926.00,7.432471,25.02130,-0.000174,24.017297,-0.0078,1.380
8928.00,7.431470,25.02098,-0.000175,24.017197,-0.0078,1.380
8930.00,7.431564,25.02042,-0.000177,24.016886,-0.0078,1.379
8932.00,7.432341,25.02082,-0.000176,24.016333,-0.0078,1.380
8934.00,7.433007,25.02126,-0.000176,24.016789,-0.0078,1.380
8936.00,7.432596,25.02038,-0.000176,24.016679,-0.0078,1.379
8938.00,7.432564,25.02013,-0.000177,24.016724,-0.0078,1.380
8940.00,7.432987,25.02040,-0.000175,24.017060,-0.0078,1.379
8942.00,7.432632,25.02032,-0.000176,24.016519,-0.0078,1.379
8944.00,7.431795,25.02091,-0.000176,24.016282,-0.0078,1.379
8946.00,7.432941,25.02069,-0.000176,24.016822,-0.0077,1.380
8948.00,7.433540,25.02036,-0.000175,24.017560,-0.0077,1.380
8950.00,7.432718,25.02025,-0.000175,24.016944,-0.0077,1.379
8952.00,7.432125,25.02069,-0.000174,24.016577,-0.0078,1.380
8954.00,7.432192,25.02077,-0.000175,24.017687,-0.0078,1.380
8956.00,7.432248,25.02078,-0.000175,24.017350,-0.0078,1.379
8958.00,7.432050,25.02083,-0.000175,24.016880,-0.0078,1.380
8960.00,7.432348,25.02081,-0.000176,24.017404,-0.0078,1.380
8962.00,7.432901,25.02127,-0.000175,24.017168,-0.0078,1.380
8964.00,7.432540,25.01995,-0.000176,24.016557,-0.0078,1.380
8966.00,7.431861,25.02016,-0.000176,24.016947,-0.0078,1.380
8968.00,7.431780,25.02021,-0.000176,24.017355,-0.0078,1.380
8970.00,7.431638,25.01991,-0.000176,24.016811,-0.0078,1.379
8972.00,7.431881,25.01991,-0.000175,24.016296,-0.0078,1.380
8974.00,7.432320,25.02056,-0.000175,24.016958,-0.0078,1.380
8976.00,7.431706,25.02063,-0.000176,24.017212,-0.0078,1.380
8978.00,7.431813,25.02143,-0.000176,24.016853,-0.0078,1.380
8980.00,7.432192,25.02059,-0.000174,24.016666,-0.0078,1.380
8982.00,7.432414,25.02062,-0.000175,24.016987,-0.0078,1.380
8984.00,7.432583,25.02076,-0.000176,24.016661,-0.0078,1.379
8986.00,7.432626,25.02082,-0.000176,24.016701,-0.0078,1.380
8988.00,7.432124,25.02129,-0.000176,24.016621,-0.0078,1.380
8990.00,7.431633,25.02101,-0.000176,24.017105,-0.0078,1.380
8992.00,7.431748,25.02105,-0.000175,24.017132,-0.0078,1.379
8994.00,7.432888,25.02057,-0.000175,24.017237,-0.0078,1.380
8996.00,7.433319,25.02102,-0.000176,24.016610,-0.0078,1.380
8998.00,7.432852,25.02142,-0.000176,24.017083,-0.0078,1.380
9000.00,7.432450,25.02129,-0.000175,24.016757,-0.0078,1.380
9002.00,7.432294,25.02177,-0.000176,24.016991,-0.0078,1.380
9004.00,7.432497,25.02149,-0.000176,24.016692,-0.0078,1.379
@15,12.0000,24.0
9006.00,7.431998,25.02141,-0.000176,24.017094,-0.0078,1.380
9008.00,7.429443,25.02065,-0.000175,24.017045,-0.0078,1.379
9010.00,7.422368,25.02101,-0.000175,24.017089,-0.0078,1.379
9012.00,7.409652,25.02126,-0.000175,24.016657,-0.0078,1.378
9014.00,7.396031,25.02021,-0.000174,24.016534,-0.0078,1.379
9016.00,7.384191,25.02009,-0.000174,24.016597,-0.0078,1.380
9018.00,7.376000,25.02092,-0.000175,24.016938,-0.0078,1.380
9020.00,7.369200,25.02073,-0.000178,24.016867,-0.0078,1.380
9022.00,7.362118,25.02067,-0.000178,24.016670,-0.0078,1.381
9024.00,7.356045,25.02088,-0.000179,24.016733,-0.0078,1.381
9026.00,7.349397,25.02144,-0.000177,24.016931,-0.0078,1.381
9028.00,7.342971,25.02130,-0.000177,24.016579,-0.0078,1.381
9030.00,7.337050,25.02052,-0.000177,24.016846,-0.0078,1.381
9032.00,7.334672,25.02065,-0.000178,24.016644,-0.0078,1.382
9034.00,7.338036,25.02056,-0.000178,24.016657,-0.0078,1.382
9036.00,7.346377,25.02090,-0.000178,24.016547,-0.0078,1.382
9038.00,7.357361,25.02059,-0.000179,24.017116,-0.0078,1.382
9040.00,7.364079,25.02037,-0.000178,24.016704,-0.0078,1.381
9042.00,7.368541,25.02150,-0.000177,24.017099,-0.0078,1.381
9044.00,7.373067,25.02215,-0.000177,24.017282,-0.0078,1.380
9046.00,7.377088,25.02240,-0.000174,24.017087,-0.0078,1.380
9048.00,7.381625,25.02315,-0.000173,24.016657,-0.0078,1.380
9050.00,7.387586,25.02206,-0.000174,24.016833,-0.0078,1.380
9052.00,7.392407,25.02126,-0.000174,24.016518,-0.0078,1.380
9054.00,7.397688,25.02136,-0.000175,24.016924,-0.0078,1.380
9056.00,7.402993,25.02194,-0.000175,24.016960,-0.0078,1.380
9058.00,7.408302,25.02135,-0.000175,24.016545,-0.0078,1.380
9060.00,7.411690,25.02126,-0.000175,24.017174,-0.0078,1.380
9062.00,7.414150,25.02131,-0.000175,24.017408,-0.0078,1.380
9064.00,7.415370,25.02113,-0.000174,24.017447,-0.0078,1.380
9066.00,7.417799,25.02079,-0.000174,24.017476,-0.0078,1.380
9068.00,7.419902,25.02142,-0.000175,24.017166,-0.0078,1.380
9070.00,7.421536,25.02134,-0.000176,24.016840,-0.0078,1.381
9072.00,7.423307,25.02149,-0.000175,24.016693,-0.0078,1.381
9074.00,7.425567,25.02104,-0.000176,24.016711,-0.0078,1.380
9076.00,7.427113,25.02124,-0.000177,24.016581,-0.0078,1.380
9078.00,7.428446,25.02109,-0.000175,24.016929,-0.0078,1.380
9080.00,7.430076,25.02153,-0.000174,24.017056,-0.0078,1.380
9082.00,7.431494,25.02194,-0.000175,24.016893,-0.0078,1.380
9084.00,7.431421,25.02110,-0.000175,24.017014,-0.0078,1.380
9086.00,7.432046,25.02135,-0.000175,24.016521,-0.0078,1.380
9088.00,7.432773,25.02181,-0.000174,24.017105,-0.0078,1.380
9090.00,7.432732,25.02167,-0.000175,24.017132,-0.0078,1.380
9092.00,7.432686,25.02159,-0.000176,24.016305,-0.0078,1.381
9094.00,7.433160,25.02191,-0.000176,24.016516,-0.0078,1.380
9096.00,7.432837,25.02127,-0.000176,24.017230,-0.0078,1.380
9098.00,7.432231,25.02163,-0.000176,24.017855,-0.0078,1.380
9100.00,7.432227,25.02192,-0.000175,24.017275,-0.0078,1.380
9102.00,7.431725,25.02159,-0.000174,24.016262,-0.0078,1.380
9104.00,7.431563,25.02163,-0.000175,24.017672,-0.0078,1.381
9106.00,7.431437,25.02198,-0.000175,24.017166,-0.0078,1.381
9108.00,7.430786,25.02271,-0.000175,24.017248,-0.0078,1.380
9110.00,7.430582,25.02203,-0.000175,24.017085,-0.0078,1.380
9112.00,7.430342,25.02193,-0.000175,24.016866,-0.0078,1.380
9114.00,7.430303,25.02226,-0.000174,24.016525,-0.0078,1.380
9116.00,7.428965,25.02199,-0.000176,24.016552,-0.0078,1.379
9118.00,7.427726,25.02215,-0.000175,24.017391,-0.0078,1.380
9120.00,7.428725,25.02177,-0.000175,24.017527,-0.0078,1.380
9122.00,7.429636,25.02172,-0.000175,24.016829,-0.0078,1.380
9124.00,7.430422,25.02256,-0.000175,24.017094,-0.0078,1.381
9126.00,7.431261,25.02256,-0.000175,24.017166,-0.0078,1.381
9128.00,7.430446,25.02173,-0.000175,24.016592,-0.0077,1.381
9130.00,7.429929,25.02240,-0.000175,24.017156,-0.0078,1.380
9132.00,7.429721,25.02268,-0.000175,24.018095,-0.0078,1.381
9134.00,7.430413,25.02230,-0.000176,24.017379,-0.0078,1.381
9136.00,7.431409,25.02194,-0.000176,24.016895,-0.0078,1.380
9138.00,7.431157,25.02121,-0.000176,24.018006,-0.0078,1.380
9140.00,7.431489,25.02159,-0.000175,24.016675,-0.0078,1.380
9142.00,7.431809,25.02172,-0.000175,24.016884,-0.0078,1.380
9144.00,7.432067,25.02161,-0.000176,24.017136,-0.0078,1.380
9146.00,7.432558,25.02220,-0.000177,24.017458,-0.0077,1.381
9148.00,7.432915,25.02194,-0.000175,24.017360,-0.0078,1.381
9150.00,7.433124,25.02223,-0.000174,24.017420,-0.0078,1.380
9152.00,7.431950,25.02255,-0.000175,24.017190,-0.0078,1.380
9154.00,7.431358,25.02237,-0.000174,24.017373,-0.0078,1.380
9156.00,7.431902,25.02237,-0.000174,24.016536,-0.0078,1.380
9158.00,7.432572,25.02215,-0.000175,24.017473,-0.0078,1.380
9160.00,7.432937,25.02178,-0.000175,24.016391,-0.0078,1.380
9162.00,7.431579,25.02166,-0.000175,24.016967,-0.0078,1.380
9164.00,7.431788,25.02225,-0.000175,24.016953,-0.0078,1.380
9166.00,7.432813,25.02230,-0.000177,24.017384,-0.0078,1.380
9168.00,7.432898,25.02232,-0.000174,24.017500,-0.0078,1.380
9170.00,7.432022,25.02257,-0.000174,24.017689,-0.0077,1.380
9172.00,7.431666,25.02284,-0.000175,24.017132,-0.0077,1.381
9174.00,7.431538,25.02254,-0.000175,24.017650,-0.0078,1.380
9176.00,7.431863,25.02284,-0.000175,24.017812,-0.0078,1.380
9178.00,7.431515,25.02260,-0.000175,24.017538,-0.0078,1.380
9180.00,7.431766,25.02299,-0.000176,24.016713,-0.0078,1.380
9182.00,7.432023,25.02260,-0.000176,24.017607,-0.0077,1.380
9184.00,7.431768,25.02215,-0.000174,24.017226,-0.0078,1.380
9186.00,7.431077,25.02224,-0.000176,24.017462,-0.0078,1.380
9188.00,7.431518,25.02234,-0.000176,24.017272,-0.0078,1.380
9190.00,7.431805,25.02114,-0.000177,24.016291,-0.0078,1.380
9192.00,7.432169,25.02178,-0.000176,24.017253,-0.0078,1.380
9194.00,7.432236,25.02199,-0.000176,24.017199,-0.0078,1.381
9196.00,7.431998,25.02292,-0.000176,24.017157,-0.0078,1.381
9198.00,7.431671,25.02238,-0.000174,24.017235,-0.0078,1.381
9200.00,7.430818,25.02162,-0.000174,24.017031,-0.0078,1.381
9202.00,7.430766,25.02145,-0.000175,24.017520,-0.0078,1.380
9204.00,7.430807,25.02067,-0.000175,24.017047,-0.0077,1.379
9206.00,7.431453,25.02088,-0.000176,24.016947,-0.0078,1.380
9208.00,7.431717,25.02112,-0.000176,24.016779,-0.0078,1.381
9210.00,7.431455,25.02184,-0.000176,24.017197,-0.0078,1.380
9212.00,7.432126,25.02193,-0.000175,24.017449,-0.0078,1.380
9214.00,7.432174,25.02155,-0.000176,24.017670,-0.0078,1.381
9216.00,7.431543,25.02183,-0.000175,24.017495,-0.0078,1.381
9218.00,7.431785,25.02212,-0.000175,24.017195,-0.0078,1.380
9220.00,7.432161,25.02201,-0.000176,24.017054,-0.0078,1.380
9222.00,7.432545,25.02252,-0.000176,24.016840,-0.0078,1.380
9224.00,7.432774,25.02210,-0.000177,24.017156,-0.0078,1.381
9226.00,7.432890,25.02218,-0.000175,24.017045,-0.0078,1.380
9228.00,7.432372,25.02310,-0.000175,24.016896,-0.0078,1.381
9230.00,7.432131,25.02316,-0.000176,24.017215,-0.0078,1.380
9232.00,7.432415,25.02226,-0.000176,24.016824,-0.0078,1.380
9234.00,7.431976,25.02295,-0.000175,24.017223,-0.0078,1.380
9236.00,7.432324,25.02292,-0.000175,24.017157,-0.0078,1.380
9238.00,7.432385,25.02251,-0.000175,24.016329,-0.0078,1.380
9240.00,7.432033,25.02295,-0.000175,24.017174,-0.0078,1.381
9242.00,7.432176,25.02246,-0.000174,24.017186,-0.0078,1.381
9244.00,7.432283,25.02249,-0.000175,24.016628,-0.0078,1.380
9246.00,7.433009,25.02214,-0.000176,24.016826,-0.0078,1.380
9248.00,7.433262,25.02254,-0.000176,24.017393,-0.0078,1.381
9250.00,7.433465,25.02208,-0.000175,24.017661,-0.0078,1.381
9252.00,7.432322,25.02252,-0.000174,24.017493,-0.0078,1.380
9254.00,7.431909,25.02237,-0.000175,24.017471,-0.0078,1.380
9256.00,7.431770,25.02257,-0.000176,24.016724,-0.0078,1.380
9258.00,7.432248,25.02313,-0.000176,24.016985,-0.0078,1.381
9260.00,7.431041,25.02263,-0.000176,24.017364,-0.0078,1.381
9262.00,7.430594,25.02229,-0.000175,24.016904,-0.0078,1.380
9264.00,7.431110,25.02287,-0.000175,24.017424,-0.0078,1.380
9266.00,7.431499,25.02278,-0.000175,24.017558,-0.0078,1.380
9268.00,7.431671,25.02274,-0.000175,24.017072,-0.0078,1.381
9270.00,7.431482,25.02312,-0.000176,24.017453,-0.0077,1.381
9272.00,7.431517,25.02259,-0.000176,24.017725,-0.0078,1.380
9274.00,7.431546,25.02319,-0.000175,24.017944,-0.0078,1.380
9276.00,7.431172,25.02326,-0.000175,24.017408,-0.0078,1.380
9278.00,7.431082,25.02300,-0.000174,24.017560,-0.0078,1.380
9280.00,7.431993,25.02364,-0.000175,24.017924,-0.0077,1.380
9282.00,7.432146,25.02368,-0.000176,24.017460,-0.0078,1.381
9284.00,7.431866,25.02244,-0.000175,24.017614,-0.0078,1.381
9286.00,7.431306,25.02238,-0.000176,24.017241,-0.0077,1.380
9288.00,7.431725,25.02257,-0.000175,24.017123,-0.0077,1.380
9290.00,7.432320,25.02207,-0.000176,24.016862,-0.0077,1.380
9292.00,7.432328,25.02246,-0.000175,24.016740,-0.0078,1.381
9294.00,7.431739,25.02353,-0.000176,24.017014,-0.0078,1.381
9296.00,7.431391,25.02391,-0.000177,24.017636,-0.0078,1.381
9298.00,7.431456,25.02334,-0.000176,24.017872,-0.0078,1.381
9300.00,7.431696,25.02303,-0.000175,24.016887,-0.0078,1.380
9302.00,7.431671,25.02418,-0.000173,24.017072,-0.0078,1.380
9304.00,7.431887,25.02469,-0.000174,24.017562,-0.0078,1.381
9306.00,7.431613,25.02415,-0.000176,24.017696,-0.0077,1.381
9308.00,7.430696,25.02398,-0.000175,24.017600,-0.0078,1.380
9310.00,7.431429,25.02464,-0.000175,24.017511,-0.0078,1.380
9312.00,7.431542,25.02505,-0.000175,24.016626,-0.0078,1.381
9314.00,7.431675,25.02458,-0.000176,24.016967,-0.0078,1.381
9316.00,7.432130,25.02417,-0.000176,24.017556,-0.0078,1.381
9318.00,7.432523,25.02443,-0.000176,24.017224,-0.0078,1.381
9320.00,7.431782,25.02372,-0.000176,24.016293,-0.0078,1.380
9322.00,7.431838,25.02369,-0.000175,24.016933,-0.0078,1.380
9324.00,7.431265,25.02399,-0.000175,24.017451,-0.0078,1.381
9326.00,7.430528,25.02331,-0.000175,24.017199,-0.0078,1.381
9328.00,7.430529,25.02407,-0.000175,24.017099,-0.0078,1.380
9330.00,7.431497,25.02419,-0.000174,24.016856,-0.0078,1.381
9332.00,7.431044,25.02322,-0.000175,24.017498,-0.0078,1.381
9334.00,7.431053,25.02342,-0.000175,24.016791,-0.0078,1.381
9336.00,7.431996,25.02395,-0.000175,24.017235,-0.0078,1.381
9338.00,7.432282,25.02356,-0.000176,24.017221,-0.0078,1.381
9340.00,7.431827,25.02435,-0.000177,24.016864,-0.0078,1.381
9342.00,7.431246,25.02390,-0.000177,24.017241,-0.0078,1.381
9344.00,7.431807,25.02394,-0.000175,24.017214,-0.0077,1.381
9346.00,7.431572,25.02337,-0.000175,24.016795,-0.0078,1.381
9348.00,7.431798,25.02353,-0.000176,24.016606,-0.0078,1.381
9350.00,7.432533,25.02383,-0.000176,24.017587,-0.0078,1.380
9352.00,7.432277,25.02431,-0.000175,24.016630,-0.0078,1.381
9354.00,7.431563,25.02383,-0.000175,24.017025,-0.0078,1.381
9356.00,7.431082,25.02332,-0.000175,24.017408,-0.0078,1.381
9358.00,7.430324,25.02301,-0.000175,24.016896,-0.0078,1.381
9360.00,7.430757,25.02316,-0.000176,24.015995,-0.0078,1.381
9362.00,7.431616,25.02294,-0.000176,24.016574,-0.0078,1.380
9364.00,7.431341,25.02252,-0.000175,24.016541,-0.0078,1.380
9366.00,7.431170,25.02267,-0.000176,24.016576,-0.0078,1.381
9368.00,7.431506,25.02260,-0.000176,24.017087,-0.0078,1.381
9370.00,7.430922,25.02210,-0.000176,24.016599,-0.0078,1.381
9372.00,7.430479,25.02132,-0.000175,24.016452,-0.0078,1.380
9374.00,7.430959,25.02223,-0.000176,24.017139,-0.0078,1.380
9376.00,7.431432,25.02273,-0.000176,24.017388,-0.0078,1.381
9378.00,7.431218,25.02205,-0.000176,24.017321,-0.0078,1.381
9380.00,7.431040,25.02227,-0.000175,24.017250,-0.0078,1.381
9382.00,7.431239,25.02258,-0.000175,24.016679,-0.0078,1.380
9384.00,7.431596,25.02220,-0.000173,24.017145,-0.0078,1.381
9386.00,7.431797,25.02224,-0.000174,24.017261,-0.0078,1.381
9388.00,7.431337,25.02230,-0.000175,24.017388,-0.0078,1.381
9390.00,7.430503,25.02207,-0.000175,24.017112,-0.0077,1.380
9392.00,7.431746,25.02296,-0.000174,24.016924,-0.0077,1.381
9394.00,7.432185,25.02255,-0.000176,24.017021,-0.0078,1.381
9396.00,7.431091,25.02262,-0.000175,24.016811,-0.0078,1.381
9398.00,7.431453,25.02318,-0.000176,24.016911,-0.0078,1.381
9400.00,7.432981,25.02284,-0.000176,24.017370,-0.0078,1.380
9402.00,7.432656,25.02269,-0.000175,24.017428,-0.0078,1.380
9404.00,7.432373,25.02383,-0.000176,24.017636,-0.0078,1.381
9406.00,7.432571,25.02383,-0.000175,24.017195,-0.0078,1.381
9408.00,7.433052,25.02450,-0.000175,24.017277,-0.0078,1.382
9410.00,7.432070,25.02380,-0.000175,24.017558,-0.0078,1.381
9412.00,7.431431,25.02366,-0.000175,24.017466,-0.0077,1.380
9414.00,7.431652,25.02413,-0.000174,24.017906,-0.0078,1.380
9416.00,7.432290,25.02332,-0.000175,24.018004,-0.0078,1.380
9418.00,7.431110,25.02381,-0.000173,24.017455,-0.0078,1.380
9420.00,7.431142,25.02391,-0.000174,24.017814,-0.0077,1.381
9422.00,7.431660,25.02348,-0.000174,24.017259,-0.0077,1.381
9424.00,7.431980,25.02426,-0.000174,24.017551,-0.0078,1.382
9426.00,7.431690,25.02433,-0.000175,24.017701,-0.0077,1.382
9428.00,7.431333,25.02381,-0.000174,24.017152,-0.0078,1.381
9430.00,7.431938,25.02365,-0.000173,24.017828,-0.0077,1.380
9432.00,7.432136,25.02393,-0.000174,24.017875,-0.0077,1.380
9434.00,7.431939,25.02374,-0.000174,24.017946,-0.0077,1.381
9436.00,7.432082,25.02412,-0.000174,24.017638,-0.0077,1.381
9438.00,7.433224,25.02434,-0.000175,24.017502,-0.0077,1.381
9440.00,7.433579,25.02417,-0.000175,24.017819,-0.0078,1.381
9442.00,7.432628,25.02492,-0.000175,24.017350,-0.0077,1.381
9444.00,7.431764,25.02447,-0.000174,24.017029,-0.0078,1.381
9446.00,7.431938,25.02460,-0.000175,24.017333,-0.0078,1.381
9448.00,7.432583,25.02381,-0.000175,24.017411,-0.0077,1.381
9450.00,7.432121,25.02399,-0.000174,24.017991,-0.0078,1.380
9452.00,7.431828,25.02463,-0.000174,24.017794,-0.0078,1.381
9454.00,7.431814,25.02432,-0.000174,24.017625,-0.0077,1.381
9456.00,7.431468,25.02396,-0.000175,24.018067,-0.0077,1.381
9458.00,7.431378,25.02432,-0.000175,24.017977,-0.0077,1.381
9460.00,7.432263,25.02424,-0.000173,24.017797,-0.0078,1.381
9462.00,7.431693,25.02420,-0.000174,24.017783,-0.0077,1.381
9464.00,7.431639,25.02418,-0.000175,24.017634,-0.0077,1.381
9466.00,7.432200,25.02386,-0.000175,24.017081,-0.0077,1.381
9468.00,7.432708,25.02405,-0.000174,24.017960,-0.0077,1.381
9470.00,7.431399,25.02375,-0.000173,24.017576,-0.0078,1.380
9472.00,7.431633,25.02423,-0.000174,24.017645,-0.0078,1.381
9474.00,7.431901,25.02455,-0.000174,24.017471,-0.0078,1.381
9476.00,7.432145,25.02430,-0.000175,24.017301,-0.0078,1.380
9478.00,7.432842,25.02431,-0.000174,24.018156,-0.0077,1.381
9480.00,7.431961,25.02432,-0.000175,24.017933,-0.0077,1.381
9482.00,7.431207,25.02480,-0.000174,24.017933,-0.0078,1.381
9484.00,7.430870,25.02415,-0.000174,24.017029,-0.0078,1.381
9486.00,7.431262,25.02405,-0.000175,24.017527,-0.0078,1.381
9488.00,7.431159,25.02445,-0.000174,24.017788,-0.0078,1.381
9490.00,7.430630,25.02492,-0.000174,24.017346,-0.0077,1.381
9492.00,7.430701,25.02449,-0.000175,24.017384,-0.0078,1.381
9494.00,7.432007,25.02461,-0.000175,24.017531,-0.0077,1.381
9496.00,7.431848,25.02513,-0.000174,24.017783,-0.0077,1.381
9498.00,7.431020,25.02454,-0.000174,24.017540,-0.0077,1.381
9500.00,7.430554,25.02453,-0.000175,24.017464,-0.0078,1.381
9502.00,7.431506,25.02463,-0.000174,24.017457,-0.0077,1.381
9504.00,7.432092,25.02535,-0.000173,24.017580,-0.0077,1.381
9506.00,7.432615,25.02553,-0.000173,24.017208,-0.0077,1.381
9508.00,7.431986,25.02506,-0.000175,24.017150,-0.0078,1.381
9510.00,7.431624,25.02472,-0.000175,24.017219,-0.0077,1.381
9512.00,7.431618,25.02412,-0.000174,24.018203,-0.0078,1.381
9514.00,7.431769,25.02395,-0.000174,24.017520,-0.0078,1.381
9516.00,7.432506,25.02390,-0.000174,24.017471,-0.0078,1.381
9518.00,7.433023,25.02414,-0.000173,24.017839,-0.0077,1.381
9520.00,7.432112,25.02389,-0.000172,24.017643,-0.0077,1.381
9522.00,7.431190,25.02344,-0.000173,24.017487,-0.0077,1.382
9524.00,7.431128,25.02306,-0.000175,24.017611,-0.0077,1.381
9526.00,7.431380,25.02401,-0.000175,24.017777,-0.0078,1.381
9528.00,7.432562,25.02377,-0.000174,24.017750,-0.0078,1.380
9530.00,7.432592,25.02367,-0.000176,24.017699,-0.0078,1.381
9532.00,7.433033,25.02296,-0.000175,24.017069,-0.0077,1.381
9534.00,7.432117,25.02264,-0.000175,24.017534,-0.0078,1.381
9536.00,7.432300,25.02329,-0.000174,24.018156,-0.0078,1.381
9538.00,7.431980,25.02428,-0.000175,24.017970,-0.0078,1.381
9540.00,7.431822,25.02387,-0.000175,24.017473,-0.0077,1.380
9542.00,7.431983,25.02364,-0.000176,24.016746,-0.0078,1.381
9544.00,7.431878,25.02342,-0.000176,24.017652,-0.0078,1.381
9546.00,7.431251,25.02306,-0.000174,24.016731,-0.0078,1.381
9548.00,7.431191,25.02352,-0.000174,24.017157,-0.0077,1.380
9550.00,7.432275,25.02370,-0.000175,24.017763,-0.0078,1.381
9552.00,7.432970,25.02381,-0.000175,24.017603,-0.0078,1.381
9554.00,7.432307,25.02347,-0.000175,24.017295,-0.0077,1.381
9556.00,7.432813,25.02382,-0.000174,24.017411,-0.0078,1.380
9558.00,7.432241,25.02372,-0.000174,24.018127,-0.0078,1.381
9560.00,7.431896,25.02409,-0.000175,24.017621,-0.0078,1.381
9562.00,7.431612,25.02350,-0.000174,24.017989,-0.0078,1.380
9564.00,7.431656,25.02322,-0.000175,24.016677,-0.0078,1.381
9566.00,7.432397,25.02322,-0.000175,24.017362,-0.0077,1.381
9568.00,7.432428,25.02339,-0.000174,24.017841,-0.0077,1.381
9570.00,7.432468,25.02312,-0.000174,24.018129,-0.0078,1.381
9572.00,7.431704,25.02319,-0.000175,24.017864,-0.0078,1.381
9574.00,7.431747,25.02433,-0.000174,24.017471,-0.0077,1.381
9576.00,7.431159,25.02355,-0.000174,24.017725,-0.0077,1.381
9578.00,7.430615,25.02304,-0.000173,24.018274,-0.0077,1.382
9580.00,7.431154,25.02343,-0.000174,24.017536,-0.0078,1.381
9582.00,7.431319,25.02355,-0.000174,24.017339,-0.0077,1.381
9584.00,7.430201,25.02455,-0.000174,24.018209,-0.0077,1.380
9586.00,7.430994,25.02350,-0.000173,24.018194,-0.0077,1.380
9588.00,7.432016,25.02462,-0.000173,24.017562,-0.0077,1.381
9590.00,7.431888,25.02452,-0.000172,24.017507,-0.0078,1.381
9592.00,7.431238,25.02402,-0.000174,24.017185,-0.0078,1.381
9594.00,7.431060,25.02326,-0.000175,24.017966,-0.0078,1.381
9596.00,7.430788,25.02386,-0.000175,24.017991,-0.0078,1.381
9598.00,7.430993,25.02428,-0.000174,24.017830,-0.0077,1.380
9600.00,7.431359,25.02429,-0.000174,24.017312,-0.0077,1.381
9602.00,7.430993,25.02340,-0.000174,24.017995,-0.0077,1.380
9604.00,7.430692,25.02325,-0.000173,24.017522,-0.0078,1.381
@16,12.0000,24.0
9606.00,7.430821,25.02340,-0.000173,24.018488,-0.0077,1.381
9608.00,7.428831,25.02340,-0.000173,24.018223,-0.0077,1.381
9610.00,7.422200,25.02289,-0.000173,24.017897,-0.0078,1.380
9612.00,7.410623,25.02326,-0.000173,24.018127,-0.0077,1.379
9614.00,7.396242,25.02363,-0.000172,24.018328,-0.0077,1.379
9616.00,7.385242,25.02352,-0.000173,24.018269,-0.0078,1.380
9618.00,7.377645,25.02419,-0.000173,24.017650,-0.0078,1.380
9620.00,7.371945,25.02454,-0.000174,24.016992,-0.0078,1.381
9622.00,7.366186,25.02473,-0.000177,24.017837,-0.0077,1.382
9624.00,7.360114,25.02467,-0.000176,24.017221,-0.0077,1.382
9626.00,7.353665,25.02393,-0.000177,24.017261,-0.0078,1.382
9628.00,7.347430,25.02315,-0.000178,24.017322,-0.0078,1.382
9630.00,7.341691,25.02319,-0.000176,24.017747,-0.0077,1.382
9632.00,7.339769,25.02310,-0.000176,24.017574,-0.0077,1.382
9634.00,7.343446,25.02352,-0.000176,24.016860,-0.0077,1.382
9636.00,7.350241,25.02317,-0.000176,24.016655,-0.0077,1.383
9638.00,7.360203,25.02319,-0.000177,24.017698,-0.0077,1.383
9640.00,7.369079,25.02382,-0.000177,24.017112,-0.0078,1.382
9642.00,7.374047,25.02377,-0.000175,24.017922,-0.0077,1.382
9644.00,7.377714,25.02454,-0.000173,24.017654,-0.0077,1.381
9646.00,7.381715,25.02436,-0.000173,24.016962,-0.0077,1.381
9648.00,7.386438,25.02389,-0.000173,24.016835,-0.0078,1.381
9650.00,7.390438,25.02422,-0.000175,24.016994,-0.0078,1.381
9652.00,7.395793,25.02496,-0.000173,24.017467,-0.0078,1.380
9654.00,7.401565,25.02459,-0.000172,24.017444,-0.0078,1.381
9656.00,7.406872,25.02399,-0.000174,24.018064,-0.0077,1.380
9658.00,7.410220,25.02367,-0.000174,24.017571,-0.0078,1.380
9660.00,7.412475,25.02456,-0.000173,24.017400,-0.0078,1.380
9662.00,7.415304,25.02392,-0.000174,24.017493,-0.0078,1.381
9664.00,7.418404,25.02410,-0.000174,24.017322,-0.0078,1.380
9666.00,7.420462,25.02444,-0.000176,24.017442,-0.0077,1.381
9668.00,7.422530,25.02406,-0.000175,24.017411,-0.0077,1.381
9670.00,7.424133,25.02379,-0.000175,24.016568,-0.0077,1.380
9672.00,7.425754,25.02407,-0.000175,24.017650,-0.0078,1.381
9674.00,7.426976,25.02341,-0.000174,24.017331,-0.0078,1.381
9676.00,7.428302,25.02355,-0.000174,24.018479,-0.0077,1.381
9678.00,7.429257,25.02423,-0.000175,24.017817,-0.0078,1.380
9680.00,7.429662,25.02403,-0.000175,24.017288,-0.0078,1.381
9682.00,7.430127,25.02359,-0.000175,24.017277,-0.0078,1.380
9684.00,7.431413,25.02301,-0.000175,24.017297,-0.0078,1.380
9686.00,7.430895,25.02330,-0.000174,24.017431,-0.0078,1.381
9688.00,7.430580,25.02359,-0.000175,24.017676,-0.0078,1.380
9690.00,7.431196,25.02382,-0.000174,24.017250,-0.0078,1.380
9692.00,7.432130,25.02380,-0.000175,24.016856,-0.0078,1.380
9694.00,7.431755,25.02325,-0.000175,24.017177,-0.0078,1.380
9696.00,7.431698,25.02341,-0.000176,24.017424,-0.0078,1.381
9698.00,7.431047,25.02383,-0.000176,24.017437,-0.0078,1.381
9700.00,7.430613,25.02318,-0.000176,24.016730,-0.0078,1.381
9702.00,7.430547,25.02320,-0.000175,24.017232,-0.0078,1.380
9704.00,7.429022,25.02305,-0.000175,24.018165,-0.0078,1.380
9706.00,7.429126,25.02304,-0.000175,24.017424,-0.0078,1.381
9708.00,7.430232,25.02314,-0.000177,24.017487,-0.0078,1.380
9710.00,7.430018,25.02365,-0.000177,24.017640,-0.0078,1.380
9712.00,7.430155,25.02350,-0.000175,24.017486,-0.0078,1.381
9714.00,7.430060,25.02264,-0.000176,24.017096,-0.0078,1.380
9716.00,7.430335,25.02353,-0.000176,24.017355,-0.0078,1.381
9718.00,7.430912,25.02339,-0.000176,24.016851,-0.0078,1.381
9720.00,7.430844,25.02331,-0.000177,24.017364,-0.0078,1.380
9722.00,7.430335,25.02342,-0.000176,24.017083,-0.0078,1.381
9724.00,7.429470,25.02250,-0.000175,24.016873,-0.0078,1.381
9726.00,7.430077,25.02301,-0.000176,24.016802,-0.0078,1.381
9728.00,7.430482,25.02288,-0.000177,24.016967,-0.0078,1.380
9730.00,7.430483,25.02295,-0.000177,24.016867,-0.0078,1.381
9732.00,7.430837,25.02407,-0.000176,24.016688,-0.0078,1.380
9734.00,7.430977,25.02359,-0.000176,24.016650,-0.0078,1.380
9736.00,7.431270,25.02390,-0.000176,24.017038,-0.0078,1.380
9738.00,7.431627,25.02426,-0.000175,24.016793,-0.0078,1.380
9740.00,7.431036,25.02362,-0.000175,24.016612,-0.0078,1.380
9742.00,7.430884,25.02347,-0.000175,24.017266,-0.0078,1.380
9744.00,7.430566,25.02332,-0.000175,24.016788,-0.0078,1.381
9746.00,7.430218,25.02370,-0.000174,24.016973,-0.0078,1.381
9748.00,7.430150,25.02322,-0.000175,24.016577,-0.0077,1.381
9750.00,7.430484,25.02360,-0.000176,24.016960,-0.0078,1.380
9752.00,7.431144,25.02365,-0.000176,24.017560,-0.0078,1.380
9754.00,7.431024,25.02345,-0.000175,24.016947,-0.0078,1.380
9756.00,7.430924,25.02344,-0.000174,24.017399,-0.0078,1.379
9758.00,7.430836,25.02312,-0.000174,24.016982,-0.0078,1.380
9760.00,7.430940,25.02422,-0.000175,24.016915,-0.0078,1.380
9762.00,7.430634,25.02459,-0.000173,24.017034,-0.0078,1.379
9764.00,7.431406,25.02395,-0.000175,24.017101,-0.0078,1.381
9766.00,7.431728,25.02383,-0.000176,24.016916,-0.0078,1.380
9768.00,7.431838,25.02378,-0.000176,24.016530,-0.0078,1.381
9770.00,7.432068,25.02463,-0.000175,24.016639,-0.0078,1.381
9772.00,7.431614,25.02373,-0.000174,24.016728,-0.0078,1.380
9774.00,7.432147,25.02455,-0.000175,24.017495,-0.0078,1.380
9776.00,7.431260,25.02463,-0.000175,24.017139,-0.0077,1.380
9778.00,7.431403,25.02474,-0.000175,24.017290,-0.0077,1.380
9780.00,7.431639,25.02402,-0.000175,24.017768,-0.0078,1.380
9782.00,7.431511,25.02391,-0.000174,24.017418,-0.0078,1.379
9784.00,7.431797,25.02449,-0.000174,24.017143,-0.0078,1.380
9786.00,7.431469,25.02432,-0.000174,24.016980,-0.0077,1.380
9788.00,7.430700,25.02375,-0.000175,24.017703,-0.0078,1.380
9790.00,7.431583,25.02445,-0.000175,24.016817,-0.0078,1.380
9792.00,7.432028,25.02454,-0.000176,24.016791,-0.0078,1.380
9794.00,7.432597,25.02416,-0.000174,24.016971,-0.0078,1.379
9796.00,7.432520,25.02494,-0.000174,24.016983,-0.0078,1.380
9798.00,7.431476,25.02460,-0.000174,24.017750,-0.0078,1.380
9800.00,7.430456,25.02431,-0.000175,24.017431,-0.0078,1.380
9802.00,7.430705,25.02468,-0.000174,24.017429,-0.0078,1.380
9804.00,7.431353,25.02470,-0.000175,24.017049,-0.0077,1.379
9806.00,7.431575,25.02496,-0.000174,24.018109,-0.0077,1.380
9808.00,7.431991,25.02446,-0.000174,24.017893,-0.0078,1.380
9810.00,7.431526,25.02385,-0.000175,24.017515,-0.0077,1.379
9812.00,7.430707,25.02431,-0.000174,24.017145,-0.0077,1.379
9814.00,7.431232,25.02370,-0.000174,24.017507,-0.0077,1.380
9816.00,7.431463,25.02513,-0.000174,24.017455,-0.0078,1.379
9818.00,7.431474,25.02392,-0.000174,24.017317,-0.0077,1.380
9820.00,7.431404,25.02435,-0.000174,24.017728,-0.0077,1.380
9822.00,7.431681,25.02375,-0.000174,24.017268,-0.0077,1.380
9824.00,7.431238,25.02462,-0.000175,24.017810,-0.0077,1.379
9826.00,7.431262,25.02440,-0.000174,24.018076,-0.0078,1.380
9828.00,7.431912,25.02512,-0.000174,24.017594,-0.0078,1.380
9830.00,7.431852,25.02514,-0.000174,24.017366,-0.0077,1.380
9832.00,7.431936,25.02432,-0.000175,24.017848,-0.0078,1.379
9834.00,7.431894,25.02478,-0.000174,24.017578,-0.0078,1.379
9836.00,7.431256,25.02426,-0.000174,24.017377,-0.0078,1.380
9838.00,7.430773,25.02354,-0.000174,24.017429,-0.0077,1.379
9840.00,7.430777,25.02362,-0.000174,24.017455,-0.0078,1.380
9842.00,7.430647,25.02441,-0.000174,24.017324,-0.0078,1.379
9844.00,7.431011,25.02430,-0.000174,24.017612,-0.0078,1.379
9846.00,7.430888,25.02450,-0.000175,24.017341,-0.0078,1.380
9848.00,7.430613,25.02396,-0.000175,24.017602,-0.0078,1.380
9850.00,7.430832,25.02379,-0.000175,24.017357,-0.0077,1.380
9852.00,7.430943,25.02373,-0.000175,24.017083,-0.0078,1.380
9854.00,7.430745,25.02374,-0.000174,24.017783,-0.0077,1.380
9856.00,7.431244,25.02373,-0.000175,24.017540,-0.0077,1.379
9858.00,7.430970,25.02466,-0.000174,24.016985,-0.0077,1.379
9860.00,7.430919,25.02448,-0.000174,24.017817,-0.0077,1.380
9862.00,7.430680,25.02385,-0.000174,24.017931,-0.0077,1.379
9864.00,7.430998,25.02388,-0.000173,24.018261,-0.0078,1.379
9866.00,7.431404,25.02433,-0.000173,24.017232,-0.0077,1.379
9868.00,7.431534,25.02422,-0.000174,24.016994,-0.0078,1.379
9870.00,7.431074,25.02401,-0.000175,24.017409,-0.0077,1.379
9872.00,7.431289,25.02347,-0.000175,24.017554,-0.0077,1.379
9874.00,7.430877,25.02328,-0.000176,24.017754,-0.0077,1.379
9876.00,7.430638,25.02396,-0.000175,24.017777,-0.0077,1.380
9878.00,7.430719,25.02369,-0.000174,24.018018,-0.0077,1.380
9880.00,7.431137,25.02360,-0.000174,24.017621,-0.0077,1.379
9882.00,7.431207,25.02366,-0.000174,24.017582,-0.0078,1.379
9884.00,7.430807,25.02407,-0.000174,24.017857,-0.0078,1.379
9886.00,7.430095,25.02395,-0.000174,24.018051,-0.0077,1.379
9888.00,7.431293,25.02350,-0.000175,24.017587,-0.0078,1.380
9890.00,7.431740,25.02352,-0.000176,24.017812,-0.0078,1.380
9892.00,7.431788,25.02353,-0.000175,24.017337,-0.0077,1.380
9894.00,7.431669,25.02403,-0.000174,24.017618,-0.0077,1.379
9896.00,7.431465,25.02400,-0.000174,24.017513,-0.0077,1.378
9898.00,7.430815,25.02352,-0.000174,24.017324,-0.0078,1.379
9900.00,7.430996,25.02337,-0.000174,24.017210,-0.0078,1.379
9902.00,7.431926,25.02385,-0.000174,24.017520,-0.0078,1.379
9904.00,7.432109,25.02429,-0.000174,24.017551,-0.0078,1.379
9906.00,7.431741,25.02448,-0.000175,24.017141,-0.0078,1.379
9908.00,7.431901,25.02432,-0.000176,24.017670,-0.0078,1.380
9910.00,7.431502,25.02373,-0.000176,24.016884,-0.0078,1.379
9912.00,7.430728,25.02449,-0.000174,24.017252,-0.0078,1.379
9914.00,7.430417,25.02421,-0.000175,24.016775,-0.0078,1.380
9916.00,7.429940,25.02385,-0.000175,24.016527,-0.0078,1.379
9918.00,7.430113,25.02368,-0.000175,24.017195,-0.0078,1.379
9920.00,7.431245,25.02344,-0.000175,24.017663,-0.0078,1.379
9922.00,7.431543,25.02373,-0.000176,24.016886,-0.0078,1.380
9924.00,7.431427,25.02368,-0.000175,24.016820,-0.0078,1.379
9926.00,7.430864,25.02469,-0.000175,24.017152,-0.0078,1.379
9928.00,7.430254,25.02402,-0.000175,24.017018,-0.0078,1.379
9930.00,7.430806,25.02487,-0.000175,24.017440,-0.0078,1.379
9932.00,7.430535,25.02415,-0.000175,24.018024,-0.0078,1.379
9934.00,7.430650,25.02350,-0.000176,24.016777,-0.0078,1.379
9936.00,7.430947,25.02292,-0.000175,24.017121,-0.0078,1.378
9938.00,7.430606,25.02338,-0.000175,24.017409,-0.0078,1.379
9940.00,7.431114,25.02367,-0.000174,24.017393,-0.0078,1.380
9942.00,7.430936,25.02319,-0.000175,24.017232,-0.0078,1.379
9944.00,7.430578,25.02304,-0.000175,24.016940,-0.0078,1.379
9946.00,7.430978,25.02267,-0.000176,24.016425,-0.0078,1.379
9948.00,7.431536,25.02356,-0.000176,24.017065,-0.0078,1.379
9950.00,7.431112,25.02428,-0.000176,24.016904,-0.0078,1.379
9952.00,7.431087,25.02434,-0.000175,24.016982,-0.0078,1.379
9954.00,7.431703,25.02342,-0.000176,24.016889,-0.0078,1.379
9956.00,7.430986,25.02300,-0.000175,24.016583,-0.0077,1.379
9958.00,7.430079,25.02299,-0.000175,24.016980,-0.0077,1.378
9960.00,7.430406,25.02364,-0.000175,24.017116,-0.0078,1.379
9962.00,7.430741,25.02346,-0.000175,24.017620,-0.0078,1.379
9964.00,7.430507,25.02372,-0.000176,24.017801,-0.0077,1.379
9966.00,7.430238,25.02400,-0.000174,24.017275,-0.0078,1.379
9968.00,7.430331,25.02402,-0.000174,24.017197,-0.0078,1.379
9970.00,7.430548,25.02375,-0.000174,24.017194,-0.0078,1.378
9972.00,7.430459,25.02363,-0.000175,24.016753,-0.0078,1.379
9974.00,7.431184,25.02353,-0.000176,24.017065,-0.0077,1.379
9976.00,7.430208,25.02347,-0.000175,24.017116,-0.0078,1.379
9978.00,7.430755,25.02398,-0.000175,24.017431,-0.0078,1.379
9980.00,7.431267,25.02463,-0.000175,24.017460,-0.0078,1.379
9982.00,7.431548,25.02444,-0.000176,24.017424,-0.0077,1.379
9984.00,7.432390,25.02528,-0.000174,24.017460,-0.0077,1.379
9986.00,7.432273,25.02492,-0.000174,24.017330,-0.0078,1.378
9988.00,7.432212,25.02450,-0.000174,24.018049,-0.0078,1.379
9990.00,7.432253,25.02485,-0.000174,24.016822,-0.0078,1.379
9992.00,7.432270,25.02448,-0.000175,24.016682,-0.0078,1.379
9994.00,7.431829,25.02448,-0.000175,24.016929,-0.0078,1.380
9996.00,7.431943,25.02579,-0.000175,24.016711,-0.0078,1.379
9998.00,7.431577,25.02466,-0.000175,24.017248,-0.0078,1.379
10000.00,7.430776,25.02409,-0.000175,24.017504,-0.0078,1.379
10002.00,7.430557,25.02417,-0.000174,24.017438,-0.0078,1.379
10004.00,7.432089,25.02414,-0.000175,24.017446,-0.0078,1.378
10006.00,7.432090,25.02325,-0.000174,24.017493,-0.0078,1.378
10008.00,7.431775,25.02366,-0.000175,24.017786,-0.0078,1.379
10010.00,7.432002,25.02421,-0.000175,24.017605,-0.0078,1.378
10012.00,7.431430,25.02391,-0.000176,24.016849,-0.0078,1.378
10014.00,7.431452,25.02366,-0.000176,24.017147,-0.0078,1.378
10016.00,7.431168,25.02379,-0.000174,24.017034,-0.0078,1.379
10018.00,7.430506,25.02385,-0.000175,24.016920,-0.0078,1.379
10020.00,7.430316,25.02345,-0.000175,24.016641,-0.0077,1.379
10022.00,7.430533,25.02438,-0.000175,24.016940,-0.0078,1.379
10024.00,7.431743,25.02468,-0.000176,24.017480,-0.0078,1.378
10026.00,7.431355,25.02530,-0.000175,24.017366,-0.0078,1.378
10028.00,7.431354,25.02520,-0.000176,24.017156,-0.0078,1.378
10030.00,7.431202,25.02518,-0.000174,24.017360,-0.0078,1.378
10032.00,7.430912,25.02478,-0.000175,24.016523,-0.0078,1.377
10034.00,7.431555,25.02446,-0.000176,24.016956,-0.0078,1.379
10036.00,7.431901,25.02484,-0.000175,24.016521,-0.0078,1.379
10038.00,7.431840,25.02385,-0.000176,24.016556,-0.0078,1.379
10040.00,7.430649,25.02397,-0.000175,24.017273,-0.0078,1.378
10042.00,7.429939,25.02401,-0.000175,24.017487,-0.0078,1.379
10044.00,7.430361,25.02361,-0.000175,24.017234,-0.0078,1.378
10046.00,7.431775,25.02344,-0.000175,24.016895,-0.0078,1.378
10048.00,7.432829,25.02354,-0.000175,24.016742,-0.0078,1.378
10050.00,7.432417,25.02427,-0.000176,24.016994,-0.0078,1.378
10052.00,7.431215,25.02366,-0.000174,24.017250,-0.0078,1.378
10054.00,7.431144,25.02253,-0.000175,24.017292,-0.0078,1.379
10056.00,7.431785,25.02272,-0.000175,24.017440,-0.0078,1.378
10058.00,7.431461,25.02242,-0.000176,24.016951,-0.0078,1.378
10060.00,7.431763,25.02280,-0.000176,24.016782,-0.0078,1.379
10062.00,7.432463,25.02215,-0.000176,24.016275,-0.0078,1.379
10064.00,7.431998,25.02252,-0.000176,24.016499,-0.0078,1.378
10066.00,7.432241,25.02245,-0.000175,24.017460,-0.0078,1.378
10068.00,7.431382,25.02224,-0.000176,24.017141,-0.0078,1.379
10070.00,7.431812,25.02245,-0.000176,24.016637,-0.0078,1.378
10072.00,7.431328,25.02234,-0.000176,24.016171,-0.0078,1.379
10074.00,7.431312,25.02076,-0.000176,24.016735,-0.0078,1.378
10076.00,7.430879,25.02130,-0.000175,24.017500,-0.0078,1.378
10078.00,7.431581,25.02234,-0.000176,24.017257,-0.0078,1.378
10080.00,7.431955,25.02192,-0.000174,24.017435,-0.0078,1.378
10082.00,7.430710,25.02248,-0.000176,24.017433,-0.0078,1.378
10084.00,7.430992,25.02279,-0.000175,24.017322,-0.0078,1.378
10086.00,7.431745,25.02355,-0.000175,24.016356,-0.0078,1.378
10088.00,7.432543,25.02303,-0.000177,24.016715,-0.0078,1.378
10090.00,7.432280,25.02317,-0.000177,24.016728,-0.0078,1.378
10092.00,7.432129,25.02407,-0.000176,24.016760,-0.0078,1.378
10094.00,7.432250,25.02401,-0.000177,24.017322,-0.0078,1.378
10096.00,7.431561,25.02380,-0.000176,24.016766,-0.0078,1.378
10098.00,7.431680,25.02333,-0.000177,24.016354,-0.0078,1.377
10100.00,7.432183,25.02285,-0.000176,24.017170,-0.0078,1.378
10102.00,7.432512,25.02369,-0.000176,24.016416,-0.0078,1.378
10104.00,7.431740,25.02373,-0.000177,24.017067,-0.0078,1.378
10106.00,7.431153,25.02409,-0.000178,24.016516,-0.0078,1.378
10108.00,7.431387,25.02364,-0.000177,24.016202,-0.0078,1.378
10110.00,7.430638,25.02436,-0.000177,24.017108,-0.0078,1.378
10112.00,7.431048,25.02418,-0.000177,24.016833,-0.0079,1.378
10114.00,7.430826,25.02435,-0.000177,24.016479,-0.0078,1.378
10116.00,7.430025,25.02458,-0.000177,24.016893,-0.0078,1.378
10118.00,7.430343,25.02389,-0.000176,24.016479,-0.0079,1.377
10120.00,7.431043,25.02355,-0.000176,24.016423,-0.0078,1.378
10122.00,7.431914,25.02353,-0.000177,24.016576,-0.0078,1.378
10124.00,7.431884,25.02355,-0.000178,24.017368,-0.0078,1.378
10126.00,7.431589,25.02412,-0.000177,24.016563,-0.0078,1.378
10128.00,7.432095,25.02406,-0.000176,24.016372,-0.0078,1.378
10130.00,7.431783,25.02396,-0.000178,24.016329,-0.0078,1.378
10132.00,7.431225,25.02414,-0.000177,24.016102,-0.0079,1.378
10134.00,7.431676,25.02381,-0.000177,24.015829,-0.0079,1.378
10136.00,7.431762,25.02357,-0.000177,24.016093,-0.0078,1.377
10138.00,7.431812,25.02400,-0.000176,24.016122,-0.0079,1.378
10140.00,7.431833,25.02403,-0.000176,24.016097,-0.0078,1.378
10142.00,7.432278,25.02381,-0.000176,24.016064,-0.0078,1.378
10144.00,7.432176,25.02420,-0.000176,24.016115,-0.0078,1.378
10146.00,7.431548,25.02431,-0.000177,24.015651,-0.0079,1.378
10148.00,7.432297,25.02405,-0.000177,24.016711,-0.0079,1.378
10150.00,7.432590,25.02352,-0.000177,24.016933,-0.0078,1.377
10152.00,7.432500,25.02378,-0.000177,24.016719,-0.0078,1.377
10154.00,7.432592,25.02410,-0.000177,24.016759,-0.0078,1.378
10156.00,7.431601,25.02400,-0.000176,24.016773,-0.0078,1.378
10158.00,7.431787,25.02380,-0.000177,24.015718,-0.0079,1.378
10160.00,7.431661,25.02375,-0.000177,24.016383,-0.0079,1.377
10162.00,7.432427,25.02405,-0.000176,24.016014,-0.0079,1.377
10164.00,7.432043,25.02390,-0.000177,24.015937,-0.0078,1.377
10166.00,7.430628,25.02386,-0.000177,24.016097,-0.0078,1.378
10168.00,7.430331,25.02364,-0.000177,24.016376,-0.0079,1.378
10170.00,7.430409,25.02419,-0.000178,24.015946,-0.0079,1.378
10172.00,7.430759,25.02365,-0.000176,24.015917,-0.0079,1.377
10174.00,7.431147,25.02287,-0.000177,24.016015,-0.0079,1.377
10176.00,7.431066,25.02335,-0.000177,24.016324,-0.0078,1.377
10178.00,7.431740,25.02332,-0.000177,24.016499,-0.0078,1.377
10180.00,7.432073,25.02315,-0.000177,24.016704,-0.0078,1.377
10182.00,7.432274,25.02327,-0.000176,24.016291,-0.0078,1.377
10184.00,7.432224,25.02311,-0.000178,24.015058,-0.0079,1.377
10186.00,7.432072,25.02331,-0.000178,24.016626,-0.0079,1.378
10188.00,7.431537,25.02333,-0.000177,24.015894,-0.0078,1.377
10190.00,7.431384,25.02275,-0.000177,24.015455,-0.0079,1.377
10192.00,7.432401,25.02258,-0.000177,24.016387,-0.0078,1.377
10194.00,7.432442,25.02359,-0.000177,24.015995,-0.0078,1.377
10196.00,7.431633,25.02364,-0.000176,24.016380,-0.0079,1.377
10198.00,7.431400,25.02302,-0.000177,24.016307,-0.0079,1.376
10200.00,7.430878,25.02281,-0.000176,24.016811,-0.0079,1.377
10202.00,7.430837,25.02294,-0.000177,24.016541,-0.0079,1.378
10204.00,7.431226,25.02343,-0.000176,24.016369,-0.0079,1.377
@17,12.0000,24.0
10206.00,7.431224,25.02275,-0.000177,24.015695,-0.0079,1.377
10208.00,7.429840,25.02324,-0.000177,24.016358,-0.0079,1.377
10210.00,7.423051,25.02234,-0.000178,24.016646,-0.0078,1.377
10212.00,7.413754,25.02271,-0.000177,24.016198,-0.0078,1.376
10214.00,7.400328,25.02258,-0.000176,24.016184,-0.0078,1.376
10216.00,7.389268,25.02242,-0.000176,24.016505,-0.0079,1.376
10218.00,7.380936,25.02343,-0.000176,24.016400,-0.0079,1.376
10220.00,7.375671,25.02330,-0.000177,24.016090,-0.0079,1.377
10222.00,7.370630,25.02286,-0.000179,24.016260,-0.0078,1.378
10224.00,7.365920,25.02309,-0.000179,24.015736,-0.0078,1.377
10226.00,7.360596,25.02382,-0.000179,24.016151,-0.0079,1.378
10228.00,7.355357,25.02448,-0.000181,24.015932,-0.0078,1.378
10230.00,7.349991,25.02381,-0.000179,24.015879,-0.0079,1.378
10232.00,7.346308,25.02407,-0.000179,24.016547,-0.0079,1.378
10234.00,7.348917,25.02432,-0.000180,24.016095,-0.0079,1.378
10236.00,7.355102,25.02451,-0.000179,24.016478,-0.0079,1.379
10238.00,7.363989,25.02425,-0.000180,24.015571,-0.0078,1.379
10240.00,7.371859,25.02454,-0.000179,24.016233,-0.0079,1.379
10242.00,7.377493,25.02365,-0.000178,24.015874,-0.0079,1.378
10244.00,7.381684,25.02364,-0.000177,24.016376,-0.0078,1.377
10246.00,7.385988,25.02349,-0.000176,24.015917,-0.0078,1.377
10248.00,7.390184,25.02376,-0.000175,24.016534,-0.0079,1.377
10250.00,7.394674,25.02507,-0.000175,24.016646,-0.0078,1.377
10252.00,7.399017,25.02466,-0.000177,24.016157,-0.0078,1.377
10254.00,7.403481,25.02401,-0.000177,24.016222,-0.0078,1.377
10256.00,7.408228,25.02427,-0.000176,24.015722,-0.0079,1.376
10258.00,7.412752,25.02419,-0.000176,24.015600,-0.0079,1.376
10260.00,7.416166,25.02391,-0.000176,24.015840,-0.0079,1.377
10262.00,7.418614,25.02389,-0.000176,24.015856,-0.0078,1.377
10264.00,7.419670,25.02363,-0.000177,24.016427,-0.0078,1.377
10266.00,7.422234,25.02377,-0.000178,24.016753,-0.0079,1.377
10268.00,7.424804,25.02420,-0.000177,24.016240,-0.0079,1.376
10270.00,7.426560,25.02432,-0.000176,24.015638,-0.0079,1.376
10272.00,7.428692,25.02376,-0.000177,24.015627,-0.0079,1.377
10274.00,7.429226,25.02472,-0.000178,24.015816,-0.0078,1.377
10276.00,7.430571,25.02398,-0.000178,24.016095,-0.0079,1.377
10278.00,7.430783,25.02427,-0.000177,24.016043,-0.0079,1.377
10280.00,7.431962,25.02511,-0.000177,24.016454,-0.0079,1.376
10282.00,7.433163,25.02476,-0.000178,24.015283,-0.0079,1.376
10284.00,7.432958,25.02348,-0.000176,24.015992,-0.0079,1.376
10286.00,7.432275,25.02458,-0.000177,24.015867,-0.0079,1.376
10288.00,7.432548,25.02462,-0.000177,24.015865,-0.0078,1.376
10290.00,7.432864,25.02485,-0.000177,24.016182,-0.0078,1.376
10292.00,7.433749,25.02403,-0.000177,24.016430,-0.0079,1.376
10294.00,7.433402,25.02361,-0.000178,24.016099,-0.0079,1.376
10296.00,7.433320,25.02424,-0.000178,24.016055,-0.0079,1.376
10298.00,7.433374,25.02418,-0.000178,24.016218,-0.0079,1.377
10300.00,7.433344,25.02365,-0.000178,24.015789,-0.0079,1.376
10302.00,7.432833,25.02436,-0.000178,24.016093,-0.0079,1.377
10304.00,7.431943,25.02500,-0.000178,24.015763,-0.0078,1.376
10306.00,7.431704,25.02428,-0.000177,24.016347,-0.0078,1.377
10308.00,7.431474,25.02415,-0.000176,24.017237,-0.0079,1.376
10310.00,7.431497,25.02375,-0.000176,24.016133,-0.0079,1.376
10312.00,7.431866,25.02381,-0.000177,24.016126,-0.0078,1.375
10314.00,7.431723,25.02364,-0.000177,24.015985,-0.0079,1.376
10316.00,7.432051,25.02355,-0.000178,24.015954,-0.0078,1.376
10318.00,7.431288,25.02350,-0.000176,24.016679,-0.0079,1.376
10320.00,7.430442,25.02353,-0.000177,24.016548,-0.0078,1.376
10322.00,7.431096,25.02360,-0.000176,24.016566,-0.0079,1.376
10324.00,7.432125,25.02401,-0.000176,24.015847,-0.0078,1.376
10326.00,7.432294,25.02410,-0.000177,24.016213,-0.0079,1.376
10328.00,7.432146,25.02420,-0.000177,24.016130,-0.0078,1.376
10330.00,7.432260,25.02379,-0.000178,24.015827,-0.0078,1.376
10332.00,7.431569,25.02364,-0.000177,24.015829,-0.0079,1.376
10334.00,7.431598,25.02336,-0.000178,24.015559,-0.0079,1.376
10336.00,7.431749,25.02312,-0.000178,24.016425,-0.0079,1.377
10338.00,7.431635,25.02340,-0.000177,24.016217,-0.0079,1.376
10340.00,7.431981,25.02291,-0.000176,24.015705,-0.0079,1.376
10342.00,7.431435,25.02310,-0.000177,24.015994,-0.0078,1.375
10344.00,7.431923,25.02362,-0.000177,24.016133,-0.0078,1.376
10346.00,7.432862,25.02347,-0.000177,24.016499,-0.0079,1.376
10348.00,7.432447,25.02396,-0.000178,24.015598,-0.0079,1.377
10350.00,7.432328,25.02423,-0.000178,24.016260,-0.0079,1.376
10352.00,7.432869,25.02382,-0.000178,24.015669,-0.0079,1.376
10354.00,7.432905,25.02371,-0.000178,24.015718,-0.0078,1.376
10356.00,7.432954,25.02380,-0.000177,24.016434,-0.0078,1.376
10358.00,7.433464,25.02423,-0.000177,24.015898,-0.0079,1.376
10360.00,7.433671,25.02351,-0.000177,24.015702,-0.0079,1.376
10362.00,7.433732,25.02408,-0.000178,24.016304,-0.0078,1.376
10364.00,7.433207,25.02450,-0.000179,24.016494,-0.0079,1.376
10366.00,7.433592,25.02357,-0.000179,24.015662,-0.0078,1.376
10368.00,7.433640,25.02300,-0.000177,24.016476,-0.0079,1.376
10370.00,7.433057,25.02409,-0.000176,24.016075,-0.0079,1.375
10372.00,7.433288,25.02337,-0.000177,24.015932,-0.0078,1.376
10374.00,7.433606,25.02430,-0.000177,24.016420,-0.0079,1.375
10376.00,7.433251,25.02406,-0.000177,24.016220,-0.0078,1.375
10378.00,7.432516,25.02405,-0.000178,24.016508,-0.0079,1.376
10380.00,7.431467,25.02366,-0.000177,24.016902,-0.0079,1.376
10382.00,7.431947,25.02450,-0.000176,24.016392,-0.0079,1.376
10384.00,7.431336,25.02391,-0.000176,24.016409,-0.0079,1.376
10386.00,7.430969,25.02456,-0.000177,24.015948,-0.0079,1.376
10388.00,7.431544,25.02405,-0.000177,24.016215,-0.0078,1.375
10390.00,7.432236,25.02413,-0.000177,24.016490,-0.0079,1.375
10392.00,7.432401,25.02413,-0.000178,24.016072,-0.0079,1.376
10394.00,7.433025,25.02404,-0.000177,24.016336,-0.0079,1.375
10396.00,7.433108,25.02467,-0.000177,24.016055,-0.0078,1.375
10398.00,7.432970,25.02481,-0.000178,24.016405,-0.0079,1.376
10400.00,7.432458,25.02488,-0.000178,24.016050,-0.0078,1.375
10402.00,7.432576,25.02493,-0.000176,24.015472,-0.0078,1.375
10404.00,7.432325,25.02469,-0.000176,24.015963,-0.0079,1.375
10406.00,7.432235,25.02463,-0.000177,24.016624,-0.0079,1.375
10408.00,7.432077,25.02538,-0.000177,24.016566,-0.0078,1.376
10410.00,7.432291,25.02608,-0.000177,24.016169,-0.0079,1.376
10412.00,7.432363,25.02496,-0.000177,24.016358,-0.0079,1.376
10414.00,7.431452,25.02567,-0.000177,24.016802,-0.0078,1.375
10416.00,7.431450,25.02428,-0.000177,24.015742,-0.0079,1.375
10418.00,7.431919,25.02500,-0.000177,24.015908,-0.0078,1.375
10420.00,7.432540,25.02437,-0.000177,24.016162,-0.0079,1.376
10422.00,7.432405,25.02474,-0.000178,24.016314,-0.0078,1.376
10424.00,7.432141,25.02515,-0.000178,24.016653,-0.0078,1.375
10426.00,7.433111,25.02552,-0.000177,24.016249,-0.0078,1.375
10428.00,7.433611,25.02546,-0.000178,24.016670,-0.0078,1.375
10430.00,7.432801,25.02600,-0.000177,24.016240,-0.0078,1.375
10432.00,7.432229,25.02536,-0.000177,24.016644,-0.0079,1.375
10434.00,7.432868,25.02537,-0.000177,24.016826,-0.0078,1.376
10436.00,7.433821,25.02514,-0.000176,24.016851,-0.0078,1.376
10438.00,7.433541,25.02533,-0.000176,24.016108,-0.0078,1.375
10440.00,7.433388,25.02516,-0.000177,24.016293,-0.0078,1.376
10442.00,7.433271,25.02421,-0.000177,24.016285,-0.0078,1.375
10444.00,7.432745,25.02457,-0.000177,24.016833,-0.0078,1.376
10446.00,7.433231,25.02437,-0.000178,24.016641,-0.0078,1.376
10448.00,7.432732,25.02464,-0.000177,24.016354,-0.0078,1.375
10450.00,7.433584,25.02436,-0.000176,24.016314,-0.0079,1.375
10452.00,7.432589,25.02444,-0.000176,24.016396,-0.0078,1.375
10454.00,7.432415,25.02412,-0.000176,24.016044,-0.0078,1.375
10456.00,7.432036,25.02439,-0.000176,24.015765,-0.0079,1.375
10458.00,7.432879,25.02407,-0.000176,24.016244,-0.0078,1.376
10460.00,7.432959,25.02441,-0.000177,24.016108,-0.0078,1.375
10462.00,7.432860,25.02531,-0.000177,24.015849,-0.0079,1.376
10464.00,7.432561,25.02473,-0.000177,24.015872,-0.0078,1.376
10466.00,7.432516,25.02455,-0.000178,24.016155,-0.0079,1.376
10468.00,7.432981,25.02442,-0.000177,24.016675,-0.0078,1.375
10470.00,7.432165,25.02457,-0.000177,24.016188,-0.0078,1.375
10472.00,7.432795,25.02453,-0.000177,24.016519,-0.0078,1.375
10474.00,7.432913,25.02429,-0.000178,24.016670,-0.0078,1.375
10476.00,7.432011,25.02424,-0.000177,24.016218,-0.0078,1.375
10478.00,7.432119,25.02493,-0.000177,24.016353,-0.0078,1.375
10480.00,7.432247,25.02494,-0.000176,24.016521,-0.0078,1.375
10482.00,7.432274,25.02496,-0.000177,24.016398,-0.0079,1.375
10484.00,7.431482,25.02491,-0.000177,24.016142,-0.0078,1.375
10486.00,7.431244,25.02558,-0.000176,24.016704,-0.0078,1.375
10488.00,7.432118,25.02424,-0.000177,24.016924,-0.0078,1.375
10490.00,7.431990,25.02491,-0.000177,24.016251,-0.0078,1.375
10492.00,7.430885,25.02509,-0.000176,24.016264,-0.0078,1.374
10494.00,7.431713,25.02484,-0.000176,24.016751,-0.0078,1.375
10496.00,7.432591,25.02486,-0.000177,24.016150,-0.0078,1.375
10498.00,7.432282,25.02468,-0.000178,24.016237,-0.0079,1.375
10500.00,7.432449,25.02440,-0.000177,24.016566,-0.0079,1.374
10502.00,7.432437,25.02422,-0.000177,24.016896,-0.0079,1.375
10504.00,7.432560,25.02410,-0.000177,24.016414,-0.0079,1.375
10506.00,7.432084,25.02414,-0.000177,24.015861,-0.0078,1.375
10508.00,7.431481,25.02459,-0.000177,24.015854,-0.0078,1.374
10510.00,7.431207,25.02438,-0.000177,24.016358,-0.0078,1.375
10512.00,7.431368,25.02435,-0.000176,24.017199,-0.0078,1.375
10514.00,7.432034,25.02459,-0.000177,24.016470,-0.0079,1.375
10516.00,7.432020,25.02494,-0.000177,24.017127,-0.0078,1.375
10518.00,7.432028,25.02546,-0.000176,24.016358,-0.0078,1.375
10520.00,7.432054,25.02560,-0.000176,24.016766,-0.0078,1.375
10522.00,7.432979,25.02551,-0.000175,24.017451,-0.0078,1.374
10524.00,7.433374,25.02546,-0.000176,24.016523,-0.0078,1.374
10526.00,7.433404,25.02474,-0.000176,24.017074,-0.0078,1.375
10528.00,7.432506,25.02503,-0.000175,24.016974,-0.0078,1.375
10530.00,7.432413,25.02540,-0.000175,24.016592,-0.0078,1.375
10532.00,7.432594,25.02540,-0.000176,24.017582,-0.0078,1.374
10534.00,7.433060,25.02555,-0.000175,24.016815,-0.0078,1.375
10536.00,7.432403,25.02459,-0.000177,24.016735,-0.0078,1.375
10538.00,7.431840,25.02528,-0.000176,24.016278,-0.0078,1.375
10540.00,7.432587,25.02529,-0.000176,24.016675,-0.0078,1.375
10542.00,7.432639,25.02538,-0.000176,24.016421,-0.0078,1.374
10544.00,7.432949,25.02492,-0.000175,24.016612,-0.0078,1.374
10546.00,7.432934,25.02533,-0.000175,24.016846,-0.0078,1.375
10548.00,7.432551,25.02584,-0.000176,24.016137,-0.0078,1.375
10550.00,7.432432,25.02536,-0.000176,24.016585,-0.0078,1.374
10552.00,7.432512,25.02475,-0.000176,24.016929,-0.0078,1.374
10554.00,7.432115,25.02469,-0.000177,24.016478,-0.0079,1.374
10556.00,7.431743,25.02465,-0.000177,24.016541,-0.0078,1.375
10558.00,7.432126,25.02503,-0.000176,24.016766,-0.0078,1.375
10560.00,7.431896,25.02478,-0.000176,24.016920,-0.0078,1.375
10562.00,7.432199,25.02403,-0.000176,24.016405,-0.0078,1.374
10564.00,7.432967,25.02477,-0.000175,24.016817,-0.0078,1.375
10566.00,7.433404,25.02475,-0.000176,24.016189,-0.0078,1.375
10568.00,7.432350,25.02440,-0.000177,24.016895,-0.0079,1.375
10570.00,7.432765,25.02458,-0.000177,24.016383,-0.0078,1.374
10572.00,7.433749,25.02534,-0.000176,24.016878,-0.0078,1.374
10574.00,7.433352,25.02571,-0.000175,24.016668,-0.0078,1.374
10576.00,7.433117,25.02543,-0.000175,24.015818,-0.0078,1.374
10578.00,7.432631,25.02561,-0.000176,24.017437,-0.0079,1.375
10580.00,7.433045,25.02498,-0.000176,24.017014,-0.0078,1.374
10582.00,7.433812,25.02557,-0.000177,24.016432,-0.0078,1.374
10584.00,7.433580,25.02535,-0.000176,24.016682,-0.0078,1.374
10586.00,7.434002,25.02521,-0.000177,24.016461,-0.0078,1.374
10588.00,7.433652,25.02558,-0.000176,24.016690,-0.0078,1.374
10590.00,7.432886,25.02565,-0.000176,24.016122,-0.0078,1.375
10592.00,7.433056,25.02580,-0.000176,24.016576,-0.0078,1.374
10594.00,7.433379,25.02551,-0.000175,24.016287,-0.0078,1.375
10596.00,7.433934,25.02580,-0.000177,24.016891,-0.0078,1.375
10598.00,7.433509,25.02559,-0.000177,24.017502,-0.0078,1.375
10600.00,7.432781,25.02542,-0.000178,24.016489,-0.0078,1.375
10602.00,7.433083,25.02553,-0.000177,24.016469,-0.0078,1.374
10604.00,7.432062,25.02569,-0.000175,24.016989,-0.0079,1.374
10606.00,7.432520,25.02558,-0.000176,24.017043,-0.0078,1.374
10608.00,7.432749,25.02587,-0.000175,24.016269,-0.0078,1.375
10610.00,7.432828,25.02479,-0.000175,24.016715,-0.0078,1.374
10612.00,7.432897,25.02482,-0.000176,24.017121,-0.0078,1.373
10614.00,7.433327,25.02482,-0.000176,24.016905,-0.0078,1.374
10616.00,7.433366,25.02604,-0.000175,24.017179,-0.0078,1.374
10618.00,7.434084,25.02552,-0.000176,24.016820,-0.0078,1.375
10620.00,7.433528,25.02498,-0.000176,24.016929,-0.0078,1.374
10622.00,7.432659,25.02544,-0.000176,24.016856,-0.0078,1.375
10624.00,7.432972,25.02536,-0.000174,24.016135,-0.0079,1.374
10626.00,7.432948,25.02500,-0.000176,24.016260,-0.0078,1.374
10628.00,7.432912,25.02471,-0.000176,24.017012,-0.0078,1.374
10630.00,7.433552,25.02532,-0.000175,24.016405,-0.0078,1.374
10632.00,7.433326,25.02597,-0.000176,24.016198,-0.0078,1.374
10634.00,7.433600,25.02576,-0.000176,24.015986,-0.0078,1.374
10636.00,7.433237,25.02566,-0.000177,24.016541,-0.0078,1.374
10638.00,7.432952,25.02562,-0.000176,24.017116,-0.0078,1.374
10640.00,7.432604,25.02536,-0.000177,24.017021,-0.0078,1.373
10642.00,7.432346,25.02584,-0.000175,24.016728,-0.0078,1.374
10644.00,7.432223,25.02531,-0.000176,24.016733,-0.0078,1.374
10646.00,7.433665,25.02480,-0.000175,24.016887,-0.0078,1.374
10648.00,7.433650,25.02500,-0.000176,24.017418,-0.0078,1.374
10650.00,7.434324,25.02525,-0.000176,24.016971,-0.0078,1.374
10652.00,7.434158,25.02470,-0.000176,24.016280,-0.0078,1.374
10654.00,7.433752,25.02459,-0.000177,24.016673,-0.0078,1.374
10656.00,7.433305,25.02510,-0.000176,24.016592,-0.0078,1.374
10658.00,7.434145,25.02528,-0.000177,24.016920,-0.0078,1.374
10660.00,7.434434,25.02499,-0.000175,24.016469,-0.0078,1.374
10662.00,7.434206,25.02482,-0.000174,24.016430,-0.0078,1.374
10664.00,7.434062,25.02461,-0.000175,24.016947,-0.0078,1.374
10666.00,7.433067,25.02506,-0.000176,24.017188,-0.0078,1.374
10668.00,7.432072,25.02493,-0.000176,24.017460,-0.0078,1.374
10670.00,7.432468,25.02502,-0.000176,24.017125,-0.0078,1.374
10672.00,7.433242,25.02454,-0.000177,24.017049,-0.0078,1.374
10674.00,7.434475,25.02498,-0.000176,24.016824,-0.0078,1.374
10676.00,7.434650,25.02441,-0.000176,24.016804,-0.0078,1.375
10678.00,7.434873,25.02422,-0.000176,24.016688,-0.0078,1.374
10680.00,7.434252,25.02549,-0.000175,24.016759,-0.0078,1.374
10682.00,7.433634,25.02551,-0.000176,24.017344,-0.0078,1.374
10684.00,7.433548,25.02597,-0.000176,24.017210,-0.0078,1.374
10686.00,7.432909,25.02643,-0.000177,24.015950,-0.0078,1.374
10688.00,7.433663,25.02605,-0.000175,24.016918,-0.0078,1.374
10690.00,7.433509,25.02504,-0.000175,24.016692,-0.0078,1.374
10692.00,7.433260,25.02499,-0.000175,24.017393,-0.0078,1.374
10694.00,7.433173,25.02466,-0.000175,24.016563,-0.0078,1.374
10696.00,7.432727,25.02531,-0.000175,24.017203,-0.0078,1.373
10698.00,7.433712,25.02553,-0.000176,24.017217,-0.0078,1.374
10700.00,7.433840,25.02463,-0.000176,24.017107,-0.0078,1.374
10702.00,7.432984,25.02404,-0.000175,24.016788,-0.0078,1.374
10704.00,7.433413,25.02489,-0.000175,24.017263,-0.0078,1.374
10706.00,7.434616,25.02497,-0.000176,24.017210,-0.0078,1.374
10708.00,7.434292,25.02485,-0.000177,24.016717,-0.0078,1.374
10710.00,7.433928,25.02453,-0.000176,24.016929,-0.0078,1.374
10712.00,7.433551,25.02540,-0.000174,24.017863,-0.0078,1.374
10714.00,7.433353,25.02562,-0.000175,24.017386,-0.0078,1.374
10716.00,7.433810,25.02570,-0.000174,24.017467,-0.0078,1.374
10718.00,7.433657,25.02598,-0.000175,24.016557,-0.0078,1.374
10720.00,7.433136,25.02618,-0.000176,24.016746,-0.0078,1.375
10722.00,7.433510,25.02659,-0.000175,24.017413,-0.0078,1.374
10724.00,7.432732,25.02625,-0.000176,24.017132,-0.0078,1.374
10726.00,7.432445,25.02569,-0.000175,24.017081,-0.0078,1.373
10728.00,7.432528,25.02609,-0.000174,24.016652,-0.0078,1.374
10730.00,7.433310,25.02665,-0.000175,24.017210,-0.0078,1.375
10732.00,7.434398,25.02627,-0.000175,24.017027,-0.0078,1.374
10734.00,7.434377,25.02616,-0.000176,24.017879,-0.0077,1.374
10736.00,7.434001,25.02599,-0.000176,24.016715,-0.0078,1.374
10738.00,7.434348,25.02615,-0.000175,24.017273,-0.0078,1.374
10740.00,7.434225,25.02615,-0.000175,24.017232,-0.0078,1.374
10742.00,7.432703,25.02548,-0.000175,24.016851,-0.0078,1.373
10744.00,7.433056,25.02584,-0.000174,24.017814,-0.0078,1.374
10746.00,7.434183,25.02617,-0.000174,24.017058,-0.0078,1.374
10748.00,7.433713,25.02707,-0.000175,24.016873,-0.0078,1.374
10750.00,7.432911,25.02632,-0.000177,24.017402,-0.0078,1.374
10752.00,7.433237,25.02662,-0.000175,24.017163,-0.0078,1.373
10754.00,7.433502,25.02681,-0.000174,24.017400,-0.0078,1.373
10756.00,7.433348,25.02641,-0.000175,24.016947,-0.0078,1.374
10758.00,7.433009,25.02622,-0.000175,24.017139,-0.0078,1.374
10760.00,7.432390,25.02657,-0.000175,24.018281,-0.0077,1.374
10762.00,7.432470,25.02654,-0.000174,24.018294,-0.0077,1.374
10764.00,7.431857,25.02665,-0.000175,24.017605,-0.0077,1.374
10766.00,7.432712,25.02606,-0.000175,24.017373,-0.0078,1.374
10768.00,7.433353,25.02632,-0.000176,24.017600,-0.0078,1.374
10770.00,7.434091,25.02698,-0.000174,24.017861,-0.0077,1.373
10772.00,7.434307,25.02696,-0.000174,24.017658,-0.0078,1.374
10774.00,7.434342,25.02720,-0.000174,24.017364,-0.0077,1.374
10776.00,7.433916,25.02696,-0.000175,24.017850,-0.0078,1.374
10778.00,7.433425,25.02684,-0.000174,24.016992,-0.0078,1.373
10780.00,7.433457,25.02661,-0.000174,24.017259,-0.0078,1.374
10782.00,7.433804,25.02636,-0.000174,24.017645,-0.0077,1.374
10784.00,7.433721,25.02542,-0.000175,24.016954,-0.0078,1.373
10786.00,7.433561,25.02588,-0.000175,24.017246,-0.0078,1.373
10788.00,7.433662,25.02591,-0.000175,24.017386,-0.0077,1.374
10790.00,7.433333,25.02587,-0.000173,24.017154,-0.0077,1.374
10792.00,7.433964,25.02672,-0.000174,24.017319,-0.0078,1.374
10794.00,7.434541,25.02684,-0.000174,24.017321,-0.0077,1.374
10796.00,7.434059,25.02583,-0.000174,24.017478,-0.0078,1.373
10798.00,7.433642,25.02590,-0.000174,24.016434,-0.0078,1.373
10800.00,7.433690,25.02650,-0.000174,24.017281,-0.0078,1.374
10802.00,7.433718,25.02726,-0.000175,24.017486,-0.0078,1.374
10804.00,7.433193,25.02672,-0.000175,24.017034,-0.0078,1.374
@18,12.0000,24.0
10806.00,7.433690,25.02617,-0.000175,24.017168,-0.0078,1.373
10808.00,7.432246,25.02592,-0.000174,24.017536,-0.0077,1.374
10810.00,7.424678,25.02635,-0.000175,24.017355,-0.0077,1.373
10812.00,7.415364,25.02657,-0.000174,24.016886,-0.0078,1.373
10814.00,7.404179,25.02644,-0.000174,24.016956,-0.0078,1.373
10816.00,7.392900,25.02643,-0.000174,24.016516,-0.0078,1.373
10818.00,7.385393,25.02646,-0.000173,24.016806,-0.0078,1.373
10820.00,7.380699,25.02687,-0.000174,24.017554,-0.0077,1.374
10822.00,7.376736,25.02660,-0.000175,24.017942,-0.0078,1.375
10824.00,7.372529,25.02686,-0.000175,24.017513,-0.0078,1.375
10826.00,7.367788,25.02608,-0.000178,24.017067,-0.0078,1.375
10828.00,7.361056,25.02700,-0.000176,24.017455,-0.0078,1.375
10830.00,7.355241,25.02695,-0.000176,24.017063,-0.0078,1.375
10832.00,7.351588,25.02805,-0.000176,24.017560,-0.0077,1.375
10834.00,7.354240,25.02724,-0.000179,24.016929,-0.0078,1.375
10836.00,7.361332,25.02669,-0.000178,24.017458,-0.0077,1.376
10838.00,7.371432,25.02702,-0.000176,24.017643,-0.0077,1.376
10840.00,7.379255,25.02670,-0.000177,24.017012,-0.0078,1.376
10842.00,7.383589,25.02705,-0.000176,24.017112,-0.0077,1.375
10844.00,7.387408,25.02687,-0.000175,24.017502,-0.0077,1.374
10846.00,7.390135,25.02640,-0.000174,24.017270,-0.0078,1.374
10848.00,7.394502,25.02651,-0.000173,24.017127,-0.0078,1.374
10850.00,7.398464,25.02618,-0.000174,24.017843,-0.0078,1.374
10852.00,7.403452,25.02575,-0.000174,24.017808,-0.0078,1.374
10854.00,7.408511,25.02582,-0.000173,24.017683,-0.0077,1.373
10856.00,7.412465,25.02581,-0.000174,24.017244,-0.0078,1.374
10858.00,7.416141,25.02658,-0.000173,24.017005,-0.0078,1.374
10860.00,7.419233,25.02685,-0.000173,24.018020,-0.0078,1.374
10862.00,7.422524,25.02698,-0.000172,24.017565,-0.0077,1.374
10864.00,7.425005,25.02605,-0.000175,24.017670,-0.0078,1.374
10866.00,7.424960,25.02559,-0.000173,24.017333,-0.0077,1.374
10868.00,7.426185,25.02488,-0.000175,24.017574,-0.0078,1.374
10870.00,7.428849,25.02518,-0.000175,24.017525,-0.0078,1.374
10872.00,7.430665,25.02532,-0.000175,24.017098,-0.0078,1.374
10874.00,7.431554,25.02540,-0.000176,24.018113,-0.0078,1.374
10876.00,7.433203,25.02578,-0.000176,24.017132,-0.0078,1.374
10878.00,7.434752,25.02614,-0.000175,24.017197,-0.0078,1.374
10880.00,7.435951,25.02601,-0.000173,24.016476,-0.0077,1.374
10882.00,7.436241,25.02501,-0.000175,24.017502,-0.0078,1.374
10884.00,7.435877,25.02528,-0.000175,24.017754,-0.0077,1.374
10886.00,7.436545,25.02443,-0.000174,24.017549,-0.0078,1.374
10888.00,7.435942,25.02485,-0.000174,24.017592,-0.0077,1.374
10890.00,7.436221,25.02554,-0.000174,24.017544,-0.0077,1.374
10892.00,7.436050,25.02569,-0.000174,24.017232,-0.0078,1.374
10894.00,7.437011,25.02515,-0.000175,24.017076,-0.0078,1.374
10896.00,7.436084,25.02481,-0.000175,24.016808,-0.0078,1.374
10898.00,7.436011,25.02424,-0.000175,24.016478,-0.0078,1.374
10900.00,7.436723,25.02419,-0.000175,24.017556,-0.0078,1.374
10902.00,7.435145,25.02423,-0.000176,24.018078,-0.0078,1.374
10904.00,7.434493,25.02391,-0.000175,24.016784,-0.0078,1.374
10906.00,7.434449,25.02455,-0.000175,24.016882,-0.0078,1.374
10908.00,7.434406,25.02503,-0.000175,24.016434,-0.0078,1.374
10910.00,7.434145,25.02511,-0.000176,24.016882,-0.0078,1.374
10912.00,7.433653,25.02462,-0.000176,24.017050,-0.0078,1.374
10914.00,7.433968,25.02494,-0.000176,24.016378,-0.0078,1.374
10916.00,7.433534,25.02497,-0.000175,24.016878,-0.0078,1.374
10918.00,7.434255,25.02462,-0.000175,24.016973,-0.0078,1.374
10920.00,7.434812,25.02541,-0.000175,24.017328,-0.0077,1.374
10922.00,7.433748,25.02510,-0.000175,24.016637,-0.0077,1.374
10924.00,7.433455,25.02465,-0.000175,24.016601,-0.0078,1.375
10926.00,7.433525,25.02454,-0.000175,24.017079,-0.0078,1.374
10928.00,7.433855,25.02501,-0.000175,24.016987,-0.0078,1.374
10930.00,7.434076,25.02550,-0.000176,24.016603,-0.0078,1.374
10932.00,7.434884,25.02605,-0.000176,24.016876,-0.0078,1.374
10934.00,7.434706,25.02624,-0.000176,24.017645,-0.0078,1.374
10936.00,7.434181,25.02570,-0.000175,24.016688,-0.0078,1.374
10938.00,7.434018,25.02634,-0.000176,24.016612,-0.0078,1.374
10940.00,7.433998,25.02649,-0.000174,24.016467,-0.0078,1.374
10942.00,7.434754,25.02542,-0.000176,24.017027,-0.0078,1.374
10944.00,7.434944,25.02526,-0.000176,24.016456,-0.0078,1.374
10946.00,7.434220,25.02457,-0.000176,24.016314,-0.0078,1.374
10948.00,7.433884,25.02487,-0.000175,24.016552,-0.0078,1.375
10950.00,7.433374,25.02513,-0.000175,24.017542,-0.0078,1.373
10952.00,7.433250,25.02507,-0.000175,24.016374,-0.0078,1.373
10954.00,7.433690,25.02496,-0.000175,24.016465,-0.0078,1.374
10956.00,7.434396,25.02535,-0.000177,24.016688,-0.0079,1.374
10958.00,7.433666,25.02481,-0.000177,24.016760,-0.0078,1.374
10960.00,7.433966,25.02586,-0.000176,24.017330,-0.0078,1.374
10962.00,7.434165,25.02558,-0.000177,24.016008,-0.0078,1.375
10964.00,7.434338,25.02583,-0.000176,24.017194,-0.0078,1.374
10966.00,7.434352,25.02593,-0.000175,24.016905,-0.0078,1.374
10968.00,7.434425,25.02470,-0.000176,24.016818,-0.0078,1.374
10970.00,7.434139,25.02493,-0.000176,24.017043,-0.0078,1.374
10972.00,7.434301,25.02441,-0.000177,24.016916,-0.0078,1.374
10974.00,7.434714,25.02443,-0.000177,24.017003,-0.0078,1.374
10976.00,7.434597,25.02442,-0.000175,24.017687,-0.0078,1.374
10978.00,7.434532,25.02417,-0.000176,24.016730,-0.0078,1.374
10980.00,7.433507,25.02398,-0.000175,24.016661,-0.0078,1.374
10982.00,7.433181,25.02398,-0.000175,24.016494,-0.0078,1.374
10984.00,7.434353,25.02363,-0.000177,24.017157,-0.0078,1.375
10986.00,7.434456,25.02401,-0.000176,24.017054,-0.0079,1.374
10988.00,7.435237,25.02360,-0.000175,24.017034,-0.0079,1.373
10990.00,7.435186,25.02418,-0.000176,24.017268,-0.0079,1.374
10992.00,7.434582,25.02462,-0.000176,24.017074,-0.0078,1.374
10994.00,7.434877,25.02379,-0.000177,24.016873,-0.0078,1.374
10996.00,7.434101,25.02435,-0.000176,24.016875,-0.0078,1.374
10998.00,7.433430,25.02442,-0.000176,24.016797,-0.0078,1.374
11000.00,7.433661,25.02407,-0.000176,24.017261,-0.0078,1.374
11002.00,7.433862,25.02440,-0.000176,24.016659,-0.0078,1.374
11004.00,7.434582,25.02510,-0.000176,24.016771,-0.0078,1.374
11006.00,7.434981,25.02490,-0.000176,24.016855,-0.0078,1.374
11008.00,7.434172,25.02401,-0.000176,24.016460,-0.0078,1.374
11010.00,7.434329,25.02407,-0.000177,24.017089,-0.0078,1.374
11012.00,7.434351,25.02458,-0.000176,24.017266,-0.0078,1.374
11014.00,7.434105,25.02460,-0.000176,24.016501,-0.0078,1.374
11016.00,7.434026,25.02443,-0.000175,24.016449,-0.0078,1.374
11018.00,7.434289,25.02387,-0.000176,24.016623,-0.0078,1.374
11020.00,7.434015,25.02463,-0.000176,24.016806,-0.0078,1.374
11022.00,7.433609,25.02442,-0.000175,24.017152,-0.0078,1.374
11024.00,7.432929,25.02453,-0.000175,24.016082,-0.0078,1.375
11026.00,7.433285,25.02475,-0.000176,24.017263,-0.0078,1.374
11028.00,7.433913,25.02530,-0.000175,24.016844,-0.0078,1.374
11030.00,7.433630,25.02462,-0.000174,24.017029,-0.0078,1.374
11032.00,7.434203,25.02473,-0.000175,24.016508,-0.0078,1.374
11034.00,7.433367,25.02462,-0.000176,24.016470,-0.0078,1.374
11036.00,7.433261,25.02432,-0.000177,24.016614,-0.0078,1.374
11038.00,7.433768,25.02466,-0.000177,24.017005,-0.0078,1.374
11040.00,7.434101,25.02434,-0.000175,24.016788,-0.0078,1.374
11042.00,7.434218,25.02478,-0.000176,24.016637,-0.0078,1.374
11044.00,7.433625,25.02508,-0.000176,24.016818,-0.0078,1.374
11046.00,7.433440,25.02497,-0.000177,24.017292,-0.0078,1.374
11048.00,7.434283,25.02543,-0.000176,24.017495,-0.0078,1.374
11050.00,7.434871,25.02605,-0.000177,24.017286,-0.0078,1.374
11052.00,7.435151,25.02617,-0.000176,24.016873,-0.0078,1.374
11054.00,7.434691,25.02605,-0.000176,24.017587,-0.0078,1.375
11056.00,7.434791,25.02579,-0.000176,24.017099,-0.0078,1.374
11058.00,7.435705,25.02599,-0.000177,24.016489,-0.0078,1.374
11060.00,7.435680,25.02581,-0.000177,24.016436,-0.0078,1.374
11062.00,7.434964,25.02534,-0.000176,24.017130,-0.0078,1.374
11064.00,7.435151,25.02533,-0.000176,24.016973,-0.0078,1.375
11066.00,7.434892,25.02498,-0.000176,24.016827,-0.0078,1.374
11068.00,7.434331,25.02461,-0.000176,24.017067,-0.0078,1.374
11070.00,7.434893,25.02476,-0.000176,24.016757,-0.0078,1.374
11072.00,7.434856,25.02458,-0.000176,24.017114,-0.0078,1.375
11074.00,7.435320,25.02504,-0.000177,24.016724,-0.0078,1.375
11076.00,7.436008,25.02473,-0.000176,24.016266,-0.0078,1.374
11078.00,7.435447,25.02520,-0.000179,24.016791,-0.0078,1.374
11080.00,7.435257,25.02610,-0.000177,24.016527,-0.0078,1.374
11082.00,7.434866,25.02533,-0.000176,24.016434,-0.0078,1.375
11084.00,7.434161,25.02515,-0.000177,24.017228,-0.0078,1.374
11086.00,7.432870,25.02546,-0.000175,24.017020,-0.0078,1.374
11088.00,7.432859,25.02518,-0.000175,24.016740,-0.0078,1.374
11090.00,7.433233,25.02557,-0.000175,24.017282,-0.0078,1.374
11092.00,7.433545,25.02534,-0.000175,24.017003,-0.0078,1.374
11094.00,7.433789,25.02548,-0.000175,24.017040,-0.0078,1.374
11096.00,7.433362,25.02576,-0.000175,24.016505,-0.0078,1.374
11098.00,7.433226,25.02581,-0.000177,24.016487,-0.0078,1.374
11100.00,7.432948,25.02622,-0.000176,24.017330,-0.0078,1.374
11102.00,7.433665,25.02580,-0.000175,24.017168,-0.0078,1.374
11104.00,7.433730,25.02622,-0.000174,24.017621,-0.0078,1.375
11106.00,7.434245,25.02600,-0.000174,24.017098,-0.0078,1.375
11108.00,7.433680,25.02664,-0.000175,24.016802,-0.0078,1.374
11110.00,7.433406,25.02578,-0.000175,24.016313,-0.0078,1.374
11112.00,7.433249,25.02624,-0.000175,24.016842,-0.0078,1.373
11114.00,7.433431,25.02581,-0.000175,24.017166,-0.0078,1.374
11116.00,7.433666,25.02601,-0.000176,24.016298,-0.0078,1.375
11118.00,7.434653,25.02610,-0.000176,24.017190,-0.0078,1.375
11120.00,7.433884,25.02654,-0.000176,24.017854,-0.0078,1.374
11122.00,7.433611,25.02642,-0.000176,24.016853,-0.0078,1.374
11124.00,7.433551,25.02664,-0.000176,24.016844,-0.0078,1.374
11126.00,7.432773,25.02742,-0.000176,24.017330,-0.0078,1.374
11128.00,7.432850,25.02752,-0.000175,24.016784,-0.0078,1.374
11130.00,7.433708,25.02747,-0.000175,24.016871,-0.0078,1.373
11132.00,7.433108,25.02712,-0.000176,24.017087,-0.0078,1.374
11134.00,7.433372,25.02700,-0.000176,24.016387,-0.0078,1.374
11136.00,7.433827,25.02672,-0.000175,24.016111,-0.0078,1.374
11138.00,7.433780,25.02688,-0.000175,24.017248,-0.0078,1.374
11140.00,7.433998,25.02679,-0.000175,24.017195,-0.0078,1.374
11142.00,7.433857,25.02691,-0.000175,24.017545,-0.0078,1.374
11144.00,7.433867,25.02608,-0.000175,24.017123,-0.0078,1.374
11146.00,7.433644,25.02704,-0.000176,24.016539,-0.0078,1.374
11148.00,7.433798,25.02711,-0.000175,24.016893,-0.0078,1.374
11150.00,7.434708,25.02617,-0.000175,24.016915,-0.0078,1.375
11152.00,7.434654,25.02525,-0.000176,24.017058,-0.0078,1.374
11154.00,7.433888,25.02519,-0.000177,24.017043,-0.0078,1.374
11156.00,7.433747,25.02514,-0.000174,24.016249,-0.0078,1.374
11158.00,7.433979,25.02497,-0.000178,24.017172,-0.0078,1.374
11160.00,7.433509,25.02515,-0.000177,24.017141,-0.0078,1.374
11162.00,7.433164,25.02552,-0.000175,24.017101,-0.0078,1.374
11164.00,7.433867,25.02533,-0.000175,24.016782,-0.0078,1.374
11166.00,7.433986,25.02601,-0.000176,24.016962,-0.0078,1.375
11168.00,7.433931,25.02587,-0.000175,24.017368,-0.0078,1.374
11170.00,7.433681,25.02568,-0.000176,24.017045,-0.0078,1.374
11172.00,7.433652,25.02588,-0.000177,24.016610,-0.0078,1.374
11174.00,7.433799,25.02585,-0.000176,24.016764,-0.0078,1.375
11176.00,7.433489,25.02603,-0.000176,24.016967,-0.0078,1.374
11178.00,7.433454,25.02662,-0.000176,24.017219,-0.0078,1.374
11180.00,7.434104,25.02658,-0.000176,24.017328,-0.0078,1.374
11182.00,7.433456,25.02680,-0.000176,24.017650,-0.0078,1.374
11184.00,7.433817,25.02683,-0.000175,24.016851,-0.0078,1.374
11186.00,7.434011,25.02658,-0.000177,24.016851,-0.0078,1.374
11188.00,7.434732,25.02618,-0.000176,24.016469,-0.0078,1.374
11190.00,7.434196,25.02711,-0.000176,24.016626,-0.0078,1.374
11192.00,7.433590,25.02646,-0.000176,24.017199,-0.0078,1.375
11194.00,7.432808,25.02684,-0.000174,24.017060,-0.0078,1.374
11196.00,7.432016,25.02693,-0.000175,24.017404,-0.0078,1.375
11198.00,7.433098,25.02659,-0.000176,24.017339,-0.0078,1.374
11200.00,7.433457,25.02675,-0.000175,24.017143,-0.0078,1.374
11202.00,7.433297,25.02616,-0.000176,24.016880,-0.0078,1.374
11204.00,7.432936,25.02705,-0.000176,24.016606,-0.0078,1.375
11206.00,7.432980,25.02726,-0.000176,24.016793,-0.0078,1.375
11208.00,7.433076,25.02784,-0.000175,24.016875,-0.0078,1.374
11210.00,7.433511,25.02794,-0.000174,24.017558,-0.0078,1.374
11212.00,7.434296,25.02782,-0.000176,24.017060,-0.0078,1.374
11214.00,7.434694,25.02769,-0.000175,24.016641,-0.0078,1.375
11216.00,7.434741,25.02704,-0.000176,24.017145,-0.0078,1.374
11218.00,7.434864,25.02726,-0.000176,24.016189,-0.0078,1.374
11220.00,7.434616,25.02772,-0.000176,24.016773,-0.0078,1.375
11222.00,7.434192,25.02741,-0.000177,24.016806,-0.0078,1.375
11224.00,7.433768,25.02752,-0.000176,24.017002,-0.0078,1.374
11226.00,7.434284,25.02800,-0.000176,24.016559,-0.0078,1.375
11228.00,7.434427,25.02765,-0.000177,24.016318,-0.0078,1.374
11230.00,7.433912,25.02721,-0.000176,24.016945,-0.0078,1.374
11232.00,7.433549,25.02706,-0.000176,24.016702,-0.0078,1.375
11234.00,7.433457,25.02710,-0.000177,24.016802,-0.0078,1.375
11236.00,7.433155,25.02689,-0.000178,24.016788,-0.0078,1.374
11238.00,7.433641,25.02717,-0.000177,24.016837,-0.0078,1.375
11240.00,7.433795,25.02659,-0.000176,24.016913,-0.0078,1.375
11242.00,7.434247,25.02629,-0.000176,24.017591,-0.0078,1.375
11244.00,7.434685,25.02643,-0.000175,24.016958,-0.0078,1.375
11246.00,7.434783,25.02707,-0.000175,24.016572,-0.0078,1.375
11248.00,7.434091,25.02624,-0.000176,24.016617,-0.0079,1.374
11250.00,7.434221,25.02678,-0.000176,24.016077,-0.0078,1.374
11252.00,7.434648,25.02631,-0.000177,24.016733,-0.0078,1.375
11254.00,7.434622,25.02679,-0.000176,24.016461,-0.0078,1.375
11256.00,7.434473,25.02649,-0.000176,24.016280,-0.0079,1.374
11258.00,7.434449,25.02625,-0.000177,24.016755,-0.0079,1.375
11260.00,7.433894,25.02614,-0.000176,24.016925,-0.0078,1.375
11262.00,7.433352,25.02593,-0.000176,24.016342,-0.0078,1.375
11264.00,7.433591,25.02522,-0.000176,24.016367,-0.0078,1.375
11266.00,7.433153,25.02583,-0.000176,24.016338,-0.0078,1.374
11268.00,7.433272,25.02565,-0.000176,24.016469,-0.0078,1.375
11270.00,7.433082,25.02559,-0.000176,24.016322,-0.0078,1.374
11272.00,7.433635,25.02544,-0.000176,24.015879,-0.0078,1.375
11274.00,7.433298,25.02529,-0.000177,24.015676,-0.0079,1.374
11276.00,7.433186,25.02495,-0.000176,24.016429,-0.0079,1.375
11278.00,7.433648,25.02465,-0.000175,24.016244,-0.0078,1.375
11280.00,7.434141,25.02435,-0.000176,24.016849,-0.0078,1.375
11282.00,7.434281,25.02432,-0.000178,24.016436,-0.0078,1.375
11284.00,7.434510,25.02534,-0.000177,24.016918,-0.0078,1.375
11286.00,7.434693,25.02531,-0.000177,24.016179,-0.0078,1.375
11288.00,7.434642,25.02568,-0.000177,24.016661,-0.0078,1.374
11290.00,7.434178,25.02653,-0.000177,24.016536,-0.0078,1.375
11292.00,7.434176,25.02587,-0.000176,24.016104,-0.0078,1.375
11294.00,7.434335,25.02625,-0.000177,24.016287,-0.0078,1.375
11296.00,7.433843,25.02655,-0.000177,24.016670,-0.0078,1.375
11298.00,7.434269,25.02514,-0.000176,24.016289,-0.0079,1.375
11300.00,7.434010,25.02576,-0.000177,24.016151,-0.0079,1.376
11302.00,7.433924,25.02510,-0.000177,24.016639,-0.0078,1.375
11304.00,7.434279,25.02530,-0.000177,24.016639,-0.0078,1.375
11306.00,7.433930,25.02564,-0.000177,24.016340,-0.0078,1.375
11308.00,7.433913,25.02521,-0.000176,24.016340,-0.0078,1.375
11310.00,7.433091,25.02531,-0.000176,24.015878,-0.0079,1.375
11312.00,7.433037,25.02541,-0.000178,24.016213,-0.0078,1.375
11314.00,7.432736,25.02460,-0.000176,24.016079,-0.0079,1.375
11316.00,7.433474,25.02484,-0.000176,24.016965,-0.0078,1.375
11318.00,7.433944,25.02475,-0.000176,24.016835,-0.0078,1.375
11320.00,7.433815,25.02546,-0.000177,24.016177,-0.0078,1.375
11322.00,7.433874,25.02559,-0.000177,24.016064,-0.0078,1.375
11324.00,7.434196,25.02623,-0.000177,24.016153,-0.0078,1.375
11326.00,7.434109,25.02568,-0.000177,24.016195,-0.0078,1.374
11328.00,7.433959,25.02580,-0.000177,24.016242,-0.0078,1.374
11330.00,7.433557,25.02636,-0.000176,24.016779,-0.0078,1.374
11332.00,7.433486,25.02587,-0.000176,24.016311,-0.0078,1.375
11334.00,7.434427,25.02537,-0.000175,24.016226,-0.0079,1.375
11336.00,7.434765,25.02592,-0.000176,24.016862,-0.0078,1.374
11338.00,7.433941,25.02512,-0.000177,24.016124,-0.0078,1.375
11340.00,7.432962,25.02492,-0.000176,24.016902,-0.0078,1.375
11342.00,7.433112,25.02511,-0.000177,24.016936,-0.0078,1.374
11344.00,7.434080,25.02389,-0.000177,24.016800,-0.0078,1.375
11346.00,7.434299,25.02368,-0.000177,24.016563,-0.0078,1.375
11348.00,7.433903,25.02470,-0.000177,24.016340,-0.0079,1.374
11350.00,7.434535,25.02533,-0.000176,24.016441,-0.0078,1.375
11352.00,7.434803,25.02529,-0.000176,24.016235,-0.0078,1.375
11354.00,7.434122,25.02569,-0.000178,24.016878,-0.0078,1.375
11356.00,7.433644,25.02541,-0.000177,24.017069,-0.0078,1.375
11358.00,7.433575,25.02530,-0.000178,24.016539,-0.0078,1.375
11360.00,7.434726,25.02449,-0.000178,24.016218,-0.0079,1.374
11362.00,7.435758,25.02507,-0.000176,24.016140,-0.0079,1.374
11364.00,7.435121,25.02458,-0.000176,24.016307,-0.0079,1.375
11366.00,7.434170,25.02452,-0.000177,24.016581,-0.0078,1.375
11368.00,7.434178,25.02457,-0.000178,24.016157,-0.0078,1.375
11370.00,7.434482,25.02405,-0.000177,24.016331,-0.0078,1.375
11372.00,7.434447,25.02518,-0.000176,24.016298,-0.0078,1.375
11374.00,7.433497,25.02481,-0.000177,24.015975,-0.0078,1.375
11376.00,7.433889,25.02465,-0.000176,24.016721,-0.0078,1.374
11378.00,7.434192,25.02542,-0.000176,24.016744,-0.0078,1.374
11380.00,7.434393,25.02554,-0.000176,24.016516,-0.0078,1.375
11382.00,7.434371,25.02562,-0.000176,24.016389,-0.0079,1.375
11384.00,7.434495,25.02532,-0.000177,24.016670,-0.0078,1.375
11386.00,7.434800,25.02511,-0.000176,24.015925,-0.0079,1.375
11388.00,7.434450,25.02442,-0.000177,24.015462,-0.0079,1.375
11390.00,7.434020,25.02341,-0.000178,24.016354,-0.0079,1.374
11392.00,7.434018,25.02335,-0.000179,24.016220,-0.0079,1.375
11394.00,7.434295,25.02266,-0.000178,24.016280,-0.0078,1.375
11396.00,7.435002,25.02300,-0.000179,24.016641,-0.0078,1.375
11398.00,7.435136,25.02391,-0.000178,24.016106,-0.0079,1.375
11400.00,7.435483,25.02385,-0.000177,24.016095,-0.0079,1.375
11402.00,7.435299,25.02446,-0.000176,24.016372,-0.0079,1.375
11404.00,7.434480,25.02447,-0.000177,24.016804,-0.0078,1.375
11406.00,7.434350,25.02445,-0.000176,24.016383,-0.0078,1.375
@19,12.0000,24.0
11408.00,7.432983,25.02545,-0.000176,24.016159,-0.0079,1.375
11410.00,7.426447,25.02485,-0.000177,24.016793,-0.0078,1.375
11412.00,7.417147,25.02490,-0.000176,24.015923,-0.0078,1.374
11414.00,7.405839,25.02529,-0.000174,24.016430,-0.0079,1.374
11416.00,7.395165,25.02531,-0.000175,24.016405,-0.0078,1.374
11418.00,7.387822,25.02450,-0.000176,24.016409,-0.0078,1.375
11420.00,7.382981,25.02381,-0.000177,24.015651,-0.0078,1.376
11422.00,7.379161,25.02358,-0.000179,24.016233,-0.0079,1.376
11424.00,7.375196,25.02395,-0.000178,24.016902,-0.0079,1.376
11426.00,7.370181,25.02378,-0.000180,24.016063,-0.0079,1.376
11428.00,7.366050,25.02437,-0.000181,24.015317,-0.0079,1.377
11430.00,7.361253,25.02472,-0.000180,24.016657,-0.0079,1.376
11432.00,7.357878,25.02451,-0.000179,24.016173,-0.0079,1.377
11434.00,7.359646,25.02460,-0.000179,24.016253,-0.0078,1.377
11436.00,7.365875,25.02367,-0.000180,24.016648,-0.0079,1.377
11438.00,7.376878,25.02339,-0.000179,24.016445,-0.0079,1.377
11440.00,7.385838,25.02372,-0.000179,24.016688,-0.0079,1.377
11442.00,7.390419,25.02401,-0.000177,24.016113,-0.0079,1.376
11444.00,7.393288,25.02420,-0.000178,24.015493,-0.0079,1.376
11446.00,7.395435,25.02379,-0.000178,24.016068,-0.0079,1.376
11448.00,7.398993,25.02379,-0.000177,24.015785,-0.0079,1.375
11450.00,7.403021,25.02348,-0.000176,24.015714,-0.0079,1.374
11452.00,7.407134,25.02394,-0.000176,24.016273,-0.0079,1.375
11454.00,7.411908,25.02473,-0.000174,24.016421,-0.0079,1.375
11456.00,7.415952,25.02473,-0.000176,24.016186,-0.0078,1.376
11458.00,7.419529,25.02544,-0.000177,24.016487,-0.0079,1.376
11460.00,7.421906,25.02502,-0.000177,24.015504,-0.0079,1.376
11462.00,7.424371,25.02437,-0.000177,24.016224,-0.0079,1.375
11464.00,7.425574,25.02568,-0.000176,24.017050,-0.0079,1.375
11466.00,7.426787,25.02536,-0.000175,24.016053,-0.0079,1.375
11468.00,7.427709,25.02547,-0.000177,24.016284,-0.0079,1.376
11470.00,7.428511,25.02463,-0.000177,24.016441,-0.0079,1.375
11472.00,7.430645,25.02450,-0.000177,24.016652,-0.0079,1.375
11474.00,7.432247,25.02410,-0.000177,24.015950,-0.0079,1.375
11476.00,7.432928,25.02469,-0.000177,24.016244,-0.0079,1.376
11478.00,7.433435,25.02488,-0.000177,24.016548,-0.0079,1.376
11480.00,7.435164,25.02455,-0.000177,24.016119,-0.0079,1.375
11482.00,7.435702,25.02543,-0.000177,24.016050,-0.0079,1.375
11484.00,7.435875,25.02472,-0.000178,24.015490,-0.0079,1.376
11486.00,7.435128,25.02472,-0.000178,24.016450,-0.0079,1.376
11488.00,7.436069,25.02439,-0.000177,24.016189,-0.0079,1.375
11490.00,7.436532,25.02458,-0.000177,24.015916,-0.0078,1.375
11492.00,7.436862,25.02501,-0.000177,24.016028,-0.0079,1.374
11494.00,7.437213,25.02396,-0.000177,24.015662,-0.0079,1.375
11496.00,7.436401,25.02389,-0.000177,24.016209,-0.0079,1.375
11498.00,7.436626,25.02422,-0.000177,24.016472,-0.0079,1.375
11500.00,7.437043,25.02389,-0.000178,24.016285,-0.0078,1.376
11502.00,7.436170,25.02492,-0.000177,24.016452,-0.0079,1.375
11504.00,7.436201,25.02498,-0.000177,24.015834,-0.0079,1.376
11506.00,7.436760,25.02539,-0.000179,24.016217,-0.0079,1.375
11508.00,7.436303,25.02525,-0.000178,24.015801,-0.0079,1.376
11510.00,7.435576,25.02426,-0.000178,24.016073,-0.0079,1.375
11512.00,7.435592,25.02398,-0.000178,24.015564,-0.0079,1.375
11514.00,7.435889,25.02395,-0.000178,24.015285,-0.0078,1.375
11516.00,7.435361,25.02399,-0.000178,24.015945,-0.0079,1.375
11518.00,7.435314,25.02334,-0.000177,24.016148,-0.0079,1.375
11520.00,7.435078,25.02376,-0.000178,24.016492,-0.0079,1.375
11522.00,7.434875,25.02410,-0.000178,24.016266,-0.0079,1.375
11524.00,7.434695,25.02378,-0.000178,24.016278,-0.0079,1.375
11526.00,7.434986,25.02375,-0.000178,24.016275,-0.0079,1.375
11528.00,7.435204,25.02419,-0.000177,24.015633,-0.0079,1.376
11530.00,7.435186,25.02411,-0.000178,24.016507,-0.0079,1.376
11532.00,7.434685,25.02476,-0.000178,24.016971,-0.0079,1.375
11534.00,7.433691,25.02455,-0.000177,24.016389,-0.0079,1.375
11536.00,7.434250,25.02442,-0.000177,24.016148,-0.0079,1.375
11538.00,7.434771,25.02471,-0.000177,24.016039,-0.0079,1.375
11540.00,7.435281,25.02423,-0.000178,24.015444,-0.0079,1.375
11542.00,7.435101,25.02452,-0.000177,24.016148,-0.0079,1.375
11544.00,7.434402,25.02504,-0.000177,24.016563,-0.0079,1.375
11546.00,7.433553,25.02480,-0.000176,24.016193,-0.0079,1.375
11548.00,7.434475,25.02446,-0.000176,24.016237,-0.0078,1.375
11550.00,7.435076,25.02518,-0.000177,24.016639,-0.0079,1.375
11552.00,7.434553,25.02563,-0.000177,24.016391,-0.0079,1.375
11554.00,7.434753,25.02474,-0.000177,24.016072,-0.0079,1.376
11556.00,7.434570,25.02449,-0.000178,24.016349,-0.0078,1.375
11558.00,7.435271,25.02435,-0.000177,24.016206,-0.0079,1.375
11560.00,7.435869,25.02418,-0.000177,24.016237,-0.0079,1.375
11562.00,7.436107,25.02455,-0.000177,24.016231,-0.0078,1.375
11564.00,7.436270,25.02392,-0.000178,24.016554,-0.0079,1.375
11566.00,7.435652,25.02438,-0.000178,24.016082,-0.0078,1.375
11568.00,7.434247,25.02510,-0.000177,24.016443,-0.0079,1.375
11570.00,7.434257,25.02538,-0.000177,24.016677,-0.0079,1.375
11572.00,7.434792,25.02576,-0.000177,24.016322,-0.0078,1.376
11574.00,7.434967,25.02551,-0.000177,24.015838,-0.0078,1.376
11576.00,7.434596,25.02493,-0.000177,24.015568,-0.0079,1.375
11578.00,7.434678,25.02475,-0.000178,24.016258,-0.0078,1.375
11580.00,7.434896,25.02462,-0.000176,24.016140,-0.0079,1.376
11582.00,7.435019,25.02604,-0.000177,24.015863,-0.0079,1.376
11584.00,7.434155,25.02660,-0.000178,24.016322,-0.0078,1.376
11586.00,7.435170,25.02664,-0.000178,24.016389,-0.0078,1.375
11588.00,7.435693,25.02611,-0.000177,24.015606,-0.0078,1.375
11590.00,7.434200,25.02583,-0.000177,24.015821,-0.0078,1.376
11592.00,7.433688,25.02539,-0.000176,24.016440,-0.0079,1.375
11594.00,7.434032,25.02540,-0.000177,24.016347,-0.0078,1.375
11596.00,7.434232,25.02591,-0.000177,24.016432,-0.0078,1.376
11598.00,7.434324,25.02582,-0.000178,24.016142,-0.0079,1.375
11600.00,7.433966,25.02522,-0.000178,24.016331,-0.0079,1.375
11602.00,7.433965,25.02500,-0.000177,24.016724,-0.0079,1.375
11604.00,7.433984,25.02557,-0.000176,24.016314,-0.0079,1.376
11606.00,7.434179,25.02523,-0.000177,24.016505,-0.0078,1.375
11608.00,7.434127,25.02577,-0.000177,24.015265,-0.0078,1.375
11610.00,7.434229,25.02586,-0.000178,24.016285,-0.0079,1.375
11612.00,7.434295,25.02599,-0.000177,24.016617,-0.0078,1.375
11614.00,7.433332,25.02575,-0.000178,24.016318,-0.0079,1.376
11616.00,7.434016,25.02583,-0.000178,24.016142,-0.0079,1.375
11618.00,7.433891,25.02619,-0.000178,24.016338,-0.0079,1.376
11620.00,7.433686,25.02558,-0.000177,24.016353,-0.0079,1.375
11622.00,7.433464,25.02579,-0.000177,24.016581,-0.0078,1.375
11624.00,7.434437,25.02563,-0.000178,24.016088,-0.0078,1.376
11626.00,7.434678,25.02497,-0.000177,24.016371,-0.0078,1.375
11628.00,7.434657,25.02516,-0.000178,24.017128,-0.0079,1.376
11630.00,7.434112,25.02541,-0.000178,24.015557,-0.0079,1.376
11632.00,7.433918,25.02581,-0.000177,24.015994,-0.0078,1.376
11634.00,7.433721,25.02572,-0.000177,24.015965,-0.0078,1.375
11636.00,7.433321,25.02550,-0.000178,24.015970,-0.0078,1.376
11638.00,7.433582,25.02563,-0.000176,24.017076,-0.0079,1.376
11640.00,7.434282,25.02648,-0.000176,24.016077,-0.0078,1.376
11642.00,7.434550,25.02614,-0.000177,24.016242,-0.0078,1.376
11644.00,7.434117,25.02607,-0.000177,24.017455,-0.0078,1.375
11646.00,7.434044,25.02605,-0.000177,24.016847,-0.0078,1.376
11648.00,7.434403,25.02598,-0.000177,24.016001,-0.0079,1.376
11650.00,7.434789,25.02506,-0.000177,24.016131,-0.0079,1.375
11652.00,7.434192,25.02589,-0.000177,24.016064,-0.0079,1.375
11654.00,7.434121,25.02572,-0.000176,24.016684,-0.0078,1.375
11656.00,7.434174,25.02589,-0.000177,24.016171,-0.0078,1.376
11658.00,7.433756,25.02577,-0.000176,24.016169,-0.0079,1.375
11660.00,7.434119,25.02615,-0.000176,24.016470,-0.0078,1.375
11662.00,7.434761,25.02704,-0.000175,24.016590,-0.0078,1.376
11664.00,7.434701,25.02691,-0.000176,24.016285,-0.0078,1.376
11666.00,7.434809,25.02629,-0.000177,24.016392,-0.0079,1.376
11668.00,7.434177,25.02617,-0.000177,24.016702,-0.0079,1.376
11670.00,7.434335,25.02637,-0.000177,24.016585,-0.0078,1.376
11672.00,7.434145,25.02608,-0.000177,24.016298,-0.0079,1.376
11674.00,7.433566,25.02617,-0.000178,24.016345,-0.0078,1.376
11676.00,7.433724,25.02566,-0.000178,24.016706,-0.0079,1.376
11678.00,7.433916,25.02488,-0.000176,24.016111,-0.0078,1.376
11680.00,7.434825,25.02526,-0.000177,24.016242,-0.0078,1.376
11682.00,7.434727,25.02512,-0.000177,24.016237,-0.0079,1.376
11684.00,7.434566,25.02453,-0.000177,24.016220,-0.0079,1.375
11686.00,7.434925,25.02452,-0.000176,24.016595,-0.0078,1.375
11688.00,7.435624,25.02447,-0.000177,24.016298,-0.0078,1.376
11690.00,7.435020,25.02418,-0.000176,24.016677,-0.0078,1.376
11692.00,7.434670,25.02458,-0.000176,24.016842,-0.0078,1.376
11694.00,7.434443,25.02473,-0.000177,24.016552,-0.0079,1.376
11696.00,7.434517,25.02474,-0.000177,24.016519,-0.0078,1.376
11698.00,7.434749,25.02497,-0.000177,24.016902,-0.0079,1.376
11700.00,7.435190,25.02547,-0.000177,24.016449,-0.0079,1.375
11702.00,7.434357,25.02540,-0.000178,24.015535,-0.0079,1.376
11704.00,7.433895,25.02562,-0.000177,24.016717,-0.0079,1.376
11706.00,7.433312,25.02553,-0.000178,24.016476,-0.0078,1.376
11708.00,7.433244,25.02502,-0.000177,24.016962,-0.0078,1.376
11710.00,7.433537,25.02462,-0.000177,24.016226,-0.0079,1.376
11712.00,7.433532,25.02503,-0.000177,24.015678,-0.0079,1.376
11714.00,7.434102,25.02495,-0.000176,24.016527,-0.0078,1.376
11716.00,7.434188,25.02520,-0.000176,24.016610,-0.0078,1.376
11718.00,7.434630,25.02548,-0.000176,24.017025,-0.0079,1.375
11720.00,7.434774,25.02538,-0.000177,24.016066,-0.0079,1.376
11722.00,7.433814,25.02528,-0.000177,24.015841,-0.0078,1.376
11724.00,7.433796,25.02530,-0.000177,24.016256,-0.0078,1.375
11726.00,7.434092,25.02442,-0.000178,24.016876,-0.0079,1.375
11728.00,7.434898,25.02455,-0.000177,24.016853,-0.0078,1.376
11730.00,7.434224,25.02425,-0.000177,24.016867,-0.0078,1.376
11732.00,7.433749,25.02414,-0.000177,24.016298,-0.0078,1.376
11734.00,7.433719,25.02573,-0.000177,24.016168,-0.0078,1.375
11736.00,7.434066,25.02525,-0.000177,24.016394,-0.0079,1.376
11738.00,7.434020,25.02540,-0.000176,24.015990,-0.0079,1.376
11740.00,7.434420,25.02578,-0.000176,24.016374,-0.0079,1.376
11742.00,7.434505,25.02554,-0.000177,24.015510,-0.0079,1.376
11744.00,7.434677,25.02584,-0.000178,24.016206,-0.0079,1.376
11746.00,7.434437,25.02610,-0.000176,24.016508,-0.0078,1.375
11748.00,7.435320,25.02631,-0.000177,24.016548,-0.0078,1.376
11750.00,7.433815,25.02530,-0.000177,24.015936,-0.0078,1.376
11752.00,7.434311,25.02491,-0.000178,24.015780,-0.0078,1.376
11754.00,7.434242,25.02537,-0.000177,24.016010,-0.0078,1.375
11756.00,7.433847,25.02527,-0.000176,24.016487,-0.0078,1.375
11758.00,7.433697,25.02608,-0.000176,24.016135,-0.0078,1.376
11760.00,7.433772,25.02619,-0.000176,24.016064,-0.0078,1.376
11762.00,7.434356,25.02615,-0.000176,24.015852,-0.0079,1.376
11764.00,7.434585,25.02635,-0.000177,24.016387,-0.0078,1.375
11766.00,7.433936,25.02629,-0.000177,24.015832,-0.0078,1.376
11768.00,7.434038,25.02563,-0.000176,24.016552,-0.0079,1.376
11770.00,7.433805,25.02688,-0.000177,24.016617,-0.0079,1.376
11772.00,7.433647,25.02745,-0.000179,24.016133,-0.0078,1.376
11774.00,7.433657,25.02705,-0.000177,24.016333,-0.0079,1.376
11776.00,7.434810,25.02700,-0.000176,24.016519,-0.0079,1.376
11778.00,7.434777,25.02647,-0.000176,24.016429,-0.0078,1.376
11780.00,7.434064,25.02638,-0.000178,24.016088,-0.0078,1.376
11782.00,7.434087,25.02561,-0.000177,24.016672,-0.0078,1.376
11784.00,7.434569,25.02693,-0.000177,24.016847,-0.0079,1.376
11786.00,7.434349,25.02669,-0.000177,24.016037,-0.0078,1.376
11788.00,7.434579,25.02628,-0.000177,24.016407,-0.0079,1.375
11790.00,7.434440,25.02666,-0.000176,24.016115,-0.0079,1.375
11792.00,7.434016,25.02662,-0.000176,24.016034,-0.0078,1.377
11794.00,7.434407,25.02674,-0.000178,24.017103,-0.0078,1.376
11796.00,7.433908,25.02639,-0.000177,24.016356,-0.0078,1.376
11798.00,7.434355,25.02617,-0.000176,24.016162,-0.0079,1.376
11800.00,7.434755,25.02610,-0.000176,24.016142,-0.0079,1.376
11802.00,7.435313,25.02664,-0.000176,24.017090,-0.0078,1.376
11804.00,7.435427,25.02667,-0.000176,24.016441,-0.0079,1.376
11806.00,7.435282,25.02655,-0.000177,24.016936,-0.0078,1.376
11808.00,7.435138,25.02669,-0.000176,24.016574,-0.0078,1.375
11810.00,7.434884,25.02671,-0.000177,24.016465,-0.0078,1.376
11812.00,7.434774,25.02710,-0.000176,24.016514,-0.0078,1.376
11814.00,7.434916,25.02738,-0.000176,24.016387,-0.0078,1.376
11816.00,7.434977,25.02657,-0.000176,24.016974,-0.0078,1.376
11818.00,7.434642,25.02693,-0.000176,24.016521,-0.0078,1.376
11820.00,7.433609,25.02657,-0.000176,24.015981,-0.0078,1.376
11822.00,7.433199,25.02666,-0.000177,24.016855,-0.0078,1.376
11824.00,7.434023,25.02702,-0.000177,24.016896,-0.0078,1.376
11826.00,7.434415,25.02543,-0.000178,24.016168,-0.0078,1.376
11828.00,7.434937,25.02562,-0.000177,24.016220,-0.0078,1.376
11830.00,7.435380,25.02573,-0.000176,24.015956,-0.0078,1.376
11832.00,7.435688,25.02566,-0.000177,24.016427,-0.0079,1.376
11834.00,7.435251,25.02585,-0.000177,24.016976,-0.0079,1.376
11836.00,7.435397,25.02553,-0.000177,24.016287,-0.0078,1.375
11838.00,7.435174,25.02590,-0.000177,24.016416,-0.0078,1.376
11840.00,7.435262,25.02613,-0.000177,24.016518,-0.0078,1.376
11842.00,7.434882,25.02673,-0.000176,24.016806,-0.0078,1.376
11844.00,7.434679,25.02610,-0.000176,24.016255,-0.0079,1.376
11846.00,7.434022,25.02597,-0.000176,24.016285,-0.0078,1.376
11848.00,7.434201,25.02578,-0.000176,24.016657,-0.0078,1.376
11850.00,7.435147,25.02591,-0.000176,24.016162,-0.0078,1.376
11852.00,7.435026,25.02599,-0.000177,24.016456,-0.0078,1.376
11854.00,7.434432,25.02643,-0.000177,24.016389,-0.0078,1.376
11856.00,7.434002,25.02603,-0.000176,24.016824,-0.0079,1.376
11858.00,7.434787,25.02643,-0.000176,24.017145,-0.0078,1.376
11860.00,7.435192,25.02589,-0.000176,24.016893,-0.0078,1.376
11862.00,7.435811,25.02654,-0.000175,24.016421,-0.0078,1.376
11864.00,7.435856,25.02692,-0.000177,24.016764,-0.0078,1.376
11866.00,7.435684,25.02633,-0.000177,24.016447,-0.0078,1.376
11868.00,7.435730,25.02684,-0.000177,24.016561,-0.0078,1.376
11870.00,7.435145,25.02694,-0.000175,24.016204,-0.0078,1.376
11872.00,7.435054,25.02680,-0.000176,24.016726,-0.0078,1.376
11874.00,7.435730,25.02784,-0.000176,24.017116,-0.0078,1.376
11876.00,7.435335,25.02716,-0.000176,24.017089,-0.0078,1.376
11878.00,7.435122,25.02662,-0.000176,24.016889,-0.0078,1.376
11880.00,7.435140,25.02690,-0.000175,24.017110,-0.0078,1.377
11882.00,7.434781,25.02706,-0.000176,24.016264,-0.0078,1.376
11884.00,7.434359,25.02781,-0.000177,24.016256,-0.0078,1.376
11886.00,7.435831,25.02696,-0.000175,24.016421,-0.0078,1.377
11888.00,7.435556,25.02613,-0.000176,24.015878,-0.0078,1.377
11890.00,7.435062,25.02640,-0.000176,24.016501,-0.0078,1.376
11892.00,7.435270,25.02608,-0.000176,24.016947,-0.0078,1.376
11894.00,7.435392,25.02636,-0.000177,24.016742,-0.0078,1.376
11896.00,7.435791,25.02672,-0.000176,24.016606,-0.0079,1.376
11898.00,7.435693,25.02693,-0.000175,24.017061,-0.0079,1.375
11900.00,7.434890,25.02758,-0.000176,24.016481,-0.0078,1.376
11902.00,7.434669,25.02735,-0.000176,24.016454,-0.0078,1.376
11904.00,7.434666,25.02710,-0.000176,24.016516,-0.0078,1.376
11906.00,7.434761,25.02770,-0.000176,24.017172,-0.0078,1.376
11908.00,7.434327,25.02710,-0.000175,24.016396,-0.0078,1.376
11910.00,7.434586,25.02782,-0.000176,24.016628,-0.0078,1.376
11912.00,7.434851,25.02711,-0.000176,24.016499,-0.0078,1.376
11914.00,7.434925,25.02757,-0.000176,24.016585,-0.0078,1.376
11916.00,7.434457,25.02774,-0.000177,24.017612,-0.0078,1.376
11918.00,7.433977,25.02756,-0.000176,24.016808,-0.0078,1.376
11920.00,7.434163,25.02821,-0.000175,24.016311,-0.0078,1.376
11922.00,7.434617,25.02832,-0.000176,24.016838,-0.0078,1.376
11924.00,7.435091,25.02809,-0.000176,24.015936,-0.0078,1.375
11926.00,7.435240,25.02735,-0.000175,24.017147,-0.0078,1.376
11928.00,7.435016,25.02761,-0.000174,24.017460,-0.0078,1.376
11930.00,7.434564,25.02763,-0.000176,24.016797,-0.0078,1.376
11932.00,7.433764,25.02707,-0.000176,24.017335,-0.0078,1.376
11934.00,7.434877,25.02642,-0.000175,24.016893,-0.0078,1.376
11936.00,7.435859,25.02642,-0.000175,24.017036,-0.0078,1.376
11938.00,7.435670,25.02705,-0.000175,24.016597,-0.0078,1.376
11940.00,7.435421,25.02698,-0.000175,24.016740,-0.0078,1.376
11942.00,7.434704,25.02649,-0.000175,24.017872,-0.0078,1.376
11944.00,7.433715,25.02705,-0.000175,24.017397,-0.0078,1.376
11946.00,7.434369,25.02789,-0.000176,24.017641,-0.0078,1.376
11948.00,7.434409,25.02778,-0.000176,24.017297,-0.0077,1.376
11950.00,7.434536,25.02801,-0.000175,24.017661,-0.0078,1.376
11952.00,7.434808,25.02683,-0.000175,24.017121,-0.0078,1.376
11954.00,7.434919,25.02731,-0.000174,24.017119,-0.0078,1.376
11956.00,7.434879,25.02860,-0.000175,24.016982,-0.0078,1.376
11958.00,7.435521,25.02805,-0.000174,24.017070,-0.0078,1.376
11960.00,7.436365,25.02715,-0.000175,24.016994,-0.0078,1.376
11962.00,7.435964,25.02752,-0.000177,24.016802,-0.0078,1.376
11964.00,7.435103,25.02858,-0.000177,24.016947,-0.0078,1.377
11966.00,7.435122,25.02879,-0.000176,24.016757,-0.0078,1.376
11968.00,7.434659,25.02821,-0.000177,24.016363,-0.0078,1.376
11970.00,7.435253,25.02845,-0.000176,24.017212,-0.0078,1.376
11972.00,7.435823,25.02879,-0.000175,24.016606,-0.0078,1.376
11974.00,7.435308,25.02828,-0.000176,24.016646,-0.0078,1.377
11976.00,7.434492,25.02824,-0.000177,24.017103,-0.0078,1.376
11978.00,7.434625,25.02817,-0.000177,24.016764,-0.0079,1.376
11980.00,7.434600,25.02789,-0.000176,24.016706,-0.0078,1.376
11982.00,7.435253,25.02815,-0.000175,24.016842,-0.0078,1.376
11984.00,7.435843,25.02813,-0.000176,24.017467,-0.0078,1.376
11986.00,7.435855,25.02849,-0.000176,24.016847,-0.0078,1.376
11988.00,7.436035,25.02804,-0.000175,24.016432,-0.0078,1.376
11990.00,7.435918,25.02737,-0.000175,24.016951,-0.0078,1.376
11992.00,7.434809,25.02765,-0.000176,24.016753,-0.0078,1.376
11994.00,7.434641,25.02706,-0.000175,24.016853,-0.0078,1.376
11996.00,7.434911,25.02755,-0.000177,24.016916,-0.0078,1.376
11998.00,7.434942,25.02744,-0.000177,24.016938,-0.0078,1.376
12000.00,7.434506,25.02764,-0.000176,24.016711,-0.0078,1.376
12002.00,7.434610,25.02691,-0.000177,24.016779,-0.0078,1.376
12004.00,7.434651,25.02650,-0.000176,24.017011,-0.0078,1.376
12006.00,7.435439,25.02627,-0.000176,24.017108,-0.0078,1.376
@20,12.0000,24.0
12008.00,7.434632,25.02701,-0.000176,24.016322,-0.0078,1.376
12010.00,7.429393,25.02671,-0.000175,24.016904,-0.0078,1.376
12012.00,7.419870,25.02634,-0.000175,24.016726,-0.0078,1.375
12014.00,7.408395,25.02633,-0.000176,24.016916,-0.0078,1.374
12016.00,7.397480,25.02712,-0.000175,24.016936,-0.0078,1.375
12018.00,7.390332,25.02625,-0.000174,24.016354,-0.0079,1.376
12020.00,7.386043,25.02605,-0.000176,24.016782,-0.0078,1.376
12022.00,7.381404,25.02658,-0.000176,24.017221,-0.0078,1.377
12024.00,7.377866,25.02702,-0.000177,24.016483,-0.0078,1.377
12026.00,7.373787,25.02735,-0.000177,24.017141,-0.0078,1.377
12028.00,7.369386,25.02708,-0.000178,24.017219,-0.0078,1.377
12030.00,7.364853,25.02713,-0.000177,24.017114,-0.0078,1.377
12032.00,7.361555,25.02769,-0.000178,24.016659,-0.0079,1.377
12034.00,7.363287,25.02775,-0.000178,24.016740,-0.0078,1.378
12036.00,7.370223,25.02723,-0.000178,24.016793,-0.0078,1.378
12038.00,7.379695,25.02774,-0.000177,24.016490,-0.0078,1.378
12040.00,7.388550,25.02793,-0.000178,24.016820,-0.0079,1.378
12042.00,7.394078,25.02740,-0.000177,24.017096,-0.0078,1.378
12044.00,7.397079,25.02835,-0.000177,24.016871,-0.0078,1.377
12046.00,7.400580,25.02859,-0.000176,24.016838,-0.0078,1.377
12048.00,7.403645,25.02726,-0.000175,24.016967,-0.0078,1.377
12050.00,7.407501,25.02689,-0.000176,24.016925,-0.0078,1.377
12052.00,7.411381,25.02709,-0.000174,24.017063,-0.0078,1.377
12054.00,7.415202,25.02763,-0.000175,24.016195,-0.0078,1.376
12056.00,7.418637,25.02765,-0.000175,24.016769,-0.0078,1.376
12058.00,7.421428,25.02755,-0.000175,24.016624,-0.0078,1.376
12060.00,7.424277,25.02716,-0.000175,24.015747,-0.0078,1.377
12062.00,7.425574,25.02736,-0.000175,24.016365,-0.0078,1.376
12064.00,7.426629,25.02726,-0.000174,24.016847,-0.0078,1.376
12066.00,7.428423,25.02778,-0.000175,24.017337,-0.0078,1.376
12068.00,7.429703,25.02725,-0.000175,24.017132,-0.0078,1.376
12070.00,7.431072,25.02851,-0.000175,24.016896,-0.0077,1.376
12072.00,7.432252,25.02852,-0.000174,24.017420,-0.0078,1.376
12074.00,7.433346,25.02865,-0.000176,24.017036,-0.0078,1.376
12076.00,7.435171,25.02916,-0.000174,24.017034,-0.0078,1.377
12078.00,7.435515,25.02885,-0.000174,24.017098,-0.0078,1.376
12080.00,7.434898,25.02814,-0.000175,24.017058,-0.0077,1.376
12082.00,7.435840,25.02760,-0.000174,24.017676,-0.0078,1.376
12084.00,7.436706,25.02819,-0.000175,24.017457,-0.0078,1.376
12086.00,7.436751,25.02878,-0.000175,24.016568,-0.0078,1.377
12088.00,7.436773,25.02834,-0.000176,24.016826,-0.0078,1.377
12090.00,7.437158,25.02697,-0.000175,24.017049,-0.0078,1.376
12092.00,7.436679,25.02881,-0.000176,24.016226,-0.0078,1.376
12094.00,7.435935,25.02854,-0.000176,24.017324,-0.0078,1.376
12096.00,7.436038,25.02758,-0.000175,24.016837,-0.0078,1.376
12098.00,7.436854,25.02858,-0.000175,24.016907,-0.0078,1.377
12100.00,7.436455,25.02854,-0.000176,24.017324,-0.0078,1.377
12102.00,7.435736,25.02859,-0.000175,24.017232,-0.0078,1.376
12104.00,7.435556,25.02929,-0.000175,24.017647,-0.0078,1.376
12106.00,7.435433,25.02979,-0.000174,24.017611,-0.0078,1.376
12108.00,7.435816,25.02947,-0.000175,24.017308,-0.0078,1.376
12110.00,7.435371,25.02968,-0.000175,24.017083,-0.0077,1.376
12112.00,7.434993,25.02911,-0.000175,24.017127,-0.0078,1.376
12114.00,7.435927,25.02967,-0.000175,24.017065,-0.0078,1.376
12116.00,7.435580,25.02978,-0.000176,24.017754,-0.0078,1.377
12118.00,7.435418,25.02930,-0.000176,24.017165,-0.0078,1.377
12120.00,7.434366,25.02892,-0.000175,24.016924,-0.0078,1.376
12122.00,7.434378,25.02923,-0.000176,24.016846,-0.0078,1.376
12124.00,7.434971,25.02945,-0.000175,24.017592,-0.0078,1.377
12126.00,7.435506,25.02940,-0.000175,24.017502,-0.0078,1.377
12128.00,7.435698,25.02935,-0.000176,24.017282,-0.0078,1.377
12130.00,7.435598,25.02821,-0.000175,24.017221,-0.0078,1.376
12132.00,7.436048,25.02906,-0.000175,24.017409,-0.0078,1.376
12134.00,7.435675,25.02849,-0.000174,24.017661,-0.0078,1.376
12136.00,7.434886,25.02889,-0.000175,24.017190,-0.0078,1.376
12138.00,7.434945,25.02962,-0.000175,24.016793,-0.0078,1.376
12140.00,7.434985,25.02950,-0.000174,24.017580,-0.0078,1.377
12142.00,7.435127,25.02987,-0.000175,24.017322,-0.0078,1.376
12144.00,7.435389,25.02887,-0.000175,24.017728,-0.0078,1.376
12146.00,7.435881,25.02914,-0.000176,24.017197,-0.0078,1.376
12148.00,7.434801,25.02866,-0.000176,24.017297,-0.0078,1.377
12150.00,7.434545,25.02877,-0.000175,24.016846,-0.0078,1.376
12152.00,7.435673,25.02838,-0.000175,24.016336,-0.0078,1.377
12154.00,7.435693,25.02859,-0.000176,24.017215,-0.0078,1.377
12156.00,7.435725,25.02924,-0.000175,24.017618,-0.0078,1.376
12158.00,7.436264,25.02897,-0.000175,24.016240,-0.0078,1.376
12160.00,7.435164,25.02880,-0.000176,24.017060,-0.0078,1.377
12162.00,7.434985,25.02862,-0.000176,24.016784,-0.0078,1.377
12164.00,7.435930,25.02898,-0.000175,24.016463,-0.0078,1.376
12166.00,7.436075,25.02898,-0.000176,24.017331,-0.0078,1.376
12168.00,7.435353,25.02869,-0.000175,24.016942,-0.0078,1.376
12170.00,7.435716,25.02895,-0.000176,24.017232,-0.0078,1.377
12172.00,7.435250,25.02895,-0.000177,24.016764,-0.0078,1.377
12174.00,7.435273,25.02830,-0.000176,24.017226,-0.0078,1.377
12176.00,7.434838,25.02814,-0.000177,24.016731,-0.0078,1.377
12178.00,7.434533,25.02982,-0.000176,24.016915,-0.0078,1.377
12180.00,7.434561,25.02973,-0.000175,24.017154,-0.0078,1.376
12182.00,7.434637,25.03014,-0.000176,24.017119,-0.0078,1.376
12184.00,7.435310,25.03018,-0.000176,24.017761,-0.0078,1.376
12186.00,7.435702,25.03010,-0.000176,24.017002,-0.0078,1.376
12188.00,7.435696,25.03008,-0.000176,24.017529,-0.0078,1.377
12190.00,7.436144,25.03031,-0.000177,24.016864,-0.0078,1.377
12192.00,7.435795,25.03038,-0.000177,24.017447,-0.0078,1.376
12194.00,7.434332,25.02987,-0.000176,24.017083,-0.0078,1.377
12196.00,7.433589,25.02974,-0.000175,24.016806,-0.0078,1.377
12198.00,7.433972,25.03038,-0.000175,24.017208,-0.0078,1.376
12200.00,7.434452,25.03000,-0.000175,24.017253,-0.0078,1.376
12202.00,7.434435,25.02950,-0.000175,24.017313,-0.0078,1.376
12204.00,7.434376,25.02858,-0.000174,24.016441,-0.0078,1.376
12206.00,7.434426,25.02818,-0.000174,24.017379,-0.0078,1.376
12208.00,7.434848,25.02976,-0.000175,24.016996,-0.0078,1.377
12210.00,7.435174,25.02924,-0.000174,24.016960,-0.0078,1.377
12212.00,7.434755,25.02875,-0.000175,24.017085,-0.0078,1.377
12214.00,7.434520,25.02979,-0.000176,24.017353,-0.0078,1.376
12216.00,7.434192,25.03014,-0.000175,24.017292,-0.0078,1.376
12218.00,7.434027,25.03017,-0.000174,24.017571,-0.0077,1.377
12220.00,7.434025,25.03041,-0.000175,24.018122,-0.0078,1.376
12222.00,7.434244,25.02980,-0.000175,24.017139,-0.0078,1.376
12224.00,7.434337,25.02943,-0.000175,24.016730,-0.0078,1.377
12226.00,7.434039,25.03005,-0.000174,24.017698,-0.0078,1.376
12228.00,7.433218,25.02959,-0.000174,24.018441,-0.0078,1.376
12230.00,7.433936,25.03072,-0.000174,24.017554,-0.0078,1.376
12232.00,7.433694,25.03074,-0.000175,24.017429,-0.0078,1.377
12234.00,7.433493,25.03007,-0.000175,24.017350,-0.0078,1.376
12236.00,7.434024,25.03000,-0.000175,24.017854,-0.0078,1.376
12238.00,7.433687,25.02987,-0.000175,24.017447,-0.0078,1.377
12240.00,7.433555,25.03001,-0.000176,24.016135,-0.0078,1.376
12242.00,7.433717,25.03027,-0.000176,24.016541,-0.0078,1.377
12244.00,7.434481,25.03018,-0.000176,24.016969,-0.0078,1.377
12246.00,7.434543,25.02964,-0.000175,24.016675,-0.0078,1.376
12248.00,7.434847,25.02947,-0.000175,24.016963,-0.0078,1.377
12250.00,7.435587,25.02840,-0.000175,24.016697,-0.0078,1.376
12252.00,7.435969,25.02805,-0.000175,24.016842,-0.0078,1.377
12254.00,7.436042,25.02875,-0.000174,24.016722,-0.0077,1.377
12256.00,7.435050,25.02902,-0.000174,24.017118,-0.0078,1.376
12258.00,7.435148,25.02875,-0.000174,24.017534,-0.0078,1.376
12260.00,7.435446,25.02910,-0.000174,24.017058,-0.0078,1.376
12262.00,7.435448,25.02862,-0.000174,24.017708,-0.0078,1.376
12264.00,7.434867,25.02795,-0.000174,24.018144,-0.0078,1.376
12266.00,7.434781,25.02811,-0.000175,24.016940,-0.0078,1.377
12268.00,7.434477,25.02809,-0.000176,24.018544,-0.0077,1.377
12270.00,7.434581,25.02843,-0.000174,24.018109,-0.0078,1.377
12272.00,7.434176,25.02811,-0.000175,24.017810,-0.0078,1.377
12274.00,7.434253,25.02837,-0.000176,24.017417,-0.0078,1.377
12276.00,7.434260,25.02915,-0.000175,24.017156,-0.0078,1.376
12278.00,7.434536,25.02922,-0.000175,24.017364,-0.0078,1.376
12280.00,7.434065,25.02890,-0.000174,24.016837,-0.0078,1.377
12282.00,7.433726,25.02895,-0.000173,24.016537,-0.0078,1.377
12284.00,7.434635,25.02895,-0.000175,24.017147,-0.0078,1.377
12286.00,7.435019,25.02845,-0.000175,24.017212,-0.0078,1.377
12288.00,7.434319,25.02821,-0.000175,24.017562,-0.0078,1.376
12290.00,7.433857,25.02865,-0.000175,24.017641,-0.0078,1.377
12292.00,7.434138,25.02901,-0.000174,24.016519,-0.0078,1.377
12294.00,7.433404,25.02889,-0.000175,24.017487,-0.0078,1.377
12296.00,7.433046,25.02801,-0.000175,24.017168,-0.0077,1.377
12298.00,7.434535,25.02836,-0.000175,24.017172,-0.0078,1.377
12300.00,7.434515,25.02790,-0.000176,24.016938,-0.0078,1.376
12302.00,7.432824,25.02754,-0.000176,24.016543,-0.0078,1.377
12304.00,7.432605,25.02798,-0.000175,24.016788,-0.0078,1.376
12306.00,7.433957,25.02763,-0.000175,24.017629,-0.0078,1.376
12308.00,7.433990,25.02813,-0.000174,24.017156,-0.0078,1.377
12310.00,7.433700,25.02741,-0.000174,24.017357,-0.0078,1.377
12312.00,7.432675,25.02750,-0.000175,24.017605,-0.0078,1.377
12314.00,7.433465,25.02778,-0.000176,24.017426,-0.0078,1.377
12316.00,7.433897,25.02772,-0.000177,24.016599,-0.0078,1.377
12318.00,7.433296,25.02669,-0.000176,24.017114,-0.0078,1.376
12320.00,7.433294,25.02716,-0.000175,24.017420,-0.0078,1.377
12322.00,7.433279,25.02760,-0.000174,24.017219,-0.0078,1.377
12324.00,7.433524,25.02787,-0.000175,24.017805,-0.0078,1.378
12326.00,7.433284,25.02864,-0.000175,24.017502,-0.0078,1.377
12328.00,7.433544,25.02942,-0.000175,24.017003,-0.0078,1.377
12330.00,7.434516,25.02965,-0.000175,24.017399,-0.0078,1.376
12332.00,7.435213,25.02870,-0.000174,24.017101,-0.0078,1.377
12334.00,7.434832,25.02818,-0.000174,24.016973,-0.0078,1.377
12336.00,7.434564,25.02729,-0.000173,24.016989,-0.0077,1.376
12338.00,7.434324,25.02732,-0.000175,24.017003,-0.0078,1.377
12340.00,7.434173,25.02791,-0.000176,24.016983,-0.0078,1.377
12342.00,7.434900,25.02852,-0.000174,24.017870,-0.0078,1.376
12344.00,7.434405,25.02859,-0.000174,24.017264,-0.0078,1.376
12346.00,7.433935,25.02913,-0.000174,24.017199,-0.0078,1.377
12348.00,7.434689,25.02928,-0.000175,24.017029,-0.0078,1.377
12350.00,7.434734,25.02784,-0.000174,24.016980,-0.0078,1.377
12352.00,7.433796,25.02756,-0.000174,24.017277,-0.0078,1.377
12354.00,7.433815,25.02717,-0.000175,24.017219,-0.0078,1.377
12356.00,7.434352,25.02792,-0.000175,24.017719,-0.0078,1.376
12358.00,7.434018,25.02823,-0.000174,24.017549,-0.0078,1.376
12360.00,7.433889,25.02792,-0.000174,24.017473,-0.0077,1.376
12362.00,7.433646,25.02905,-0.000175,24.017897,-0.0078,1.377
12364.00,7.433963,25.02928,-0.000176,24.017611,-0.0078,1.377
12366.00,7.434213,25.02954,-0.000175,24.017157,-0.0077,1.377
12368.00,7.433972,25.02883,-0.000174,24.017418,-0.0078,1.377
12370.00,7.434777,25.02922,-0.000176,24.017137,-0.0078,1.377
12372.00,7.434123,25.02968,-0.000175,24.016833,-0.0078,1.377
12374.00,7.433870,25.02861,-0.000174,24.016490,-0.0078,1.377
12376.00,7.434917,25.02856,-0.000174,24.016541,-0.0077,1.376
12378.00,7.434891,25.02803,-0.000174,24.017252,-0.0078,1.376
12380.00,7.434844,25.02699,-0.000175,24.017190,-0.0077,1.377
12382.00,7.434845,25.02776,-0.000175,24.017756,-0.0078,1.377
12384.00,7.434513,25.02867,-0.000174,24.017199,-0.0078,1.377
12386.00,7.434395,25.02800,-0.000174,24.016978,-0.0078,1.377
12388.00,7.435159,25.02781,-0.000175,24.017150,-0.0078,1.377
12390.00,7.435463,25.02760,-0.000175,24.017286,-0.0078,1.377
12392.00,7.434902,25.02747,-0.000176,24.017591,-0.0078,1.376
12394.00,7.434387,25.02726,-0.000176,24.016809,-0.0078,1.377
12396.00,7.434320,25.02725,-0.000176,24.016954,-0.0078,1.377
12398.00,7.434351,25.02715,-0.000175,24.017041,-0.0078,1.377
12400.00,7.434858,25.02798,-0.000176,24.016927,-0.0078,1.377
12402.00,7.434965,25.02797,-0.000175,24.016788,-0.0078,1.376
12404.00,7.435321,25.02758,-0.000175,24.016927,-0.0078,1.377
12406.00,7.435339,25.02797,-0.000175,24.016753,-0.0078,1.377
12408.00,7.435474,25.02731,-0.000175,24.017219,-0.0078,1.377
12410.00,7.435123,25.02733,-0.000176,24.017515,-0.0078,1.377
12412.00,7.434848,25.02729,-0.000177,24.017081,-0.0078,1.378
12414.00,7.434409,25.02857,-0.000175,24.017424,-0.0078,1.377
12416.00,7.434528,25.02866,-0.000176,24.017031,-0.0078,1.377
12418.00,7.435108,25.02830,-0.000176,24.016904,-0.0078,1.377
12420.00,7.435044,25.02836,-0.000174,24.017536,-0.0078,1.377
12422.00,7.434128,25.02841,-0.000175,24.017234,-0.0078,1.377
12424.00,7.434894,25.02835,-0.000175,24.016543,-0.0078,1.377
12426.00,7.434797,25.02747,-0.000175,24.016978,-0.0078,1.377
12428.00,7.434369,25.02771,-0.000175,24.017031,-0.0078,1.376
12430.00,7.434811,25.02826,-0.000174,24.017493,-0.0078,1.377
12432.00,7.434443,25.02859,-0.000175,24.017498,-0.0078,1.377
12434.00,7.434725,25.02877,-0.000175,24.016693,-0.0078,1.377
12436.00,7.434304,25.02875,-0.000176,24.017335,-0.0078,1.376
12438.00,7.434993,25.02861,-0.000175,24.017386,-0.0078,1.377
12440.00,7.435773,25.02779,-0.000176,24.016726,-0.0078,1.377
12442.00,7.435076,25.02734,-0.000176,24.016777,-0.0078,1.377
12444.00,7.434244,25.02777,-0.000175,24.016759,-0.0078,1.376
12446.00,7.434786,25.02882,-0.000176,24.017087,-0.0078,1.376
12448.00,7.435024,25.02925,-0.000176,24.016617,-0.0078,1.377
12450.00,7.434537,25.02871,-0.000175,24.017710,-0.0078,1.377
12452.00,7.434512,25.02816,-0.000175,24.017437,-0.0078,1.377
12454.00,7.434575,25.02804,-0.000175,24.017317,-0.0078,1.376
12456.00,7.434575,25.02810,-0.000175,24.016385,-0.0078,1.377
12458.00,7.433760,25.02884,-0.000176,24.016657,-0.0078,1.377
12460.00,7.434849,25.02849,-0.000177,24.016982,-0.0078,1.377
12462.00,7.434795,25.02855,-0.000176,24.016032,-0.0078,1.377
12464.00,7.435132,25.02906,-0.000176,24.017092,-0.0078,1.377
12466.00,7.435361,25.02900,-0.000176,24.016605,-0.0078,1.377
12468.00,7.434928,25.02892,-0.000176,24.017114,-0.0078,1.378
12470.00,7.434767,25.02841,-0.000176,24.016849,-0.0078,1.377
12472.00,7.435431,25.02802,-0.000177,24.016693,-0.0078,1.377
12474.00,7.436128,25.02754,-0.000176,24.016913,-0.0078,1.377
12476.00,7.435482,25.02732,-0.000176,24.016940,-0.0078,1.376
12478.00,7.435657,25.02796,-0.000175,24.016581,-0.0078,1.377
12480.00,7.435336,25.02749,-0.000176,24.016831,-0.0078,1.377
12482.00,7.435087,25.02801,-0.000175,24.016155,-0.0078,1.377
12484.00,7.434804,25.02787,-0.000176,24.016817,-0.0078,1.377
12486.00,7.434981,25.02788,-0.000176,24.017161,-0.0078,1.376
12488.00,7.435190,25.02813,-0.000176,24.017282,-0.0078,1.377
12490.00,7.434628,25.02836,-0.000177,24.016443,-0.0078,1.377
12492.00,7.434721,25.02815,-0.000176,24.017003,-0.0078,1.376
12494.00,7.434570,25.02796,-0.000175,24.016521,-0.0078,1.377
12496.00,7.433966,25.02809,-0.000177,24.016498,-0.0079,1.377
12498.00,7.435009,25.02807,-0.000176,24.017395,-0.0078,1.377
12500.00,7.434868,25.02830,-0.000176,24.016681,-0.0078,1.377
12502.00,7.434062,25.02846,-0.000176,24.016253,-0.0078,1.376
12504.00,7.434207,25.02911,-0.000176,24.016795,-0.0078,1.377
12506.00,7.435643,25.02923,-0.000177,24.016365,-0.0078,1.377
12508.00,7.435949,25.02917,-0.000176,24.016976,-0.0078,1.376
12510.00,7.435820,25.02924,-0.000175,24.017351,-0.0078,1.376
12512.00,7.435871,25.02935,-0.000175,24.016298,-0.0078,1.377
12514.00,7.435603,25.02985,-0.000177,24.016657,-0.0078,1.377
12516.00,7.435704,25.02965,-0.000176,24.017210,-0.0078,1.376
12518.00,7.435463,25.02847,-0.000176,24.016470,-0.0078,1.377
12520.00,7.435812,25.02834,-0.000175,24.017331,-0.0078,1.377
12522.00,7.435693,25.02902,-0.000176,24.016904,-0.0078,1.377
12524.00,7.435945,25.03009,-0.000175,24.017076,-0.0078,1.377
12526.00,7.435854,25.03004,-0.000176,24.016886,-0.0078,1.377
12528.00,7.436020,25.02994,-0.000175,24.017790,-0.0078,1.377
12530.00,7.434837,25.02991,-0.000176,24.017264,-0.0078,1.377
12532.00,7.434887,25.02903,-0.000175,24.016797,-0.0078,1.377
12534.00,7.435395,25.02888,-0.000176,24.016864,-0.0078,1.377
12536.00,7.435667,25.02913,-0.000176,24.016590,-0.0078,1.377
12538.00,7.435609,25.02901,-0.000176,24.017214,-0.0078,1.377
12540.00,7.436020,25.02972,-0.000175,24.016967,-0.0078,1.376
12542.00,7.436341,25.02936,-0.000175,24.017337,-0.0078,1.376
12544.00,7.436202,25.02933,-0.000175,24.017270,-0.0078,1.376
12546.00,7.436042,25.02928,-0.000175,24.017011,-0.0078,1.377
12548.00,7.436194,25.02968,-0.000176,24.016764,-0.0078,1.377
12550.00,7.435991,25.02942,-0.000174,24.016570,-0.0078,1.377
12552.00,7.435654,25.02883,-0.000176,24.017313,-0.0078,1.377
12554.00,7.435099,25.02855,-0.000177,24.016775,-0.0078,1.377
12556.00,7.434459,25.02797,-0.000176,24.016514,-0.0078,1.377
12558.00,7.435538,25.02841,-0.000176,24.017011,-0.0078,1.377
12560.00,7.435378,25.02869,-0.000176,24.016407,-0.0078,1.376
12562.00,7.435611,25.02814,-0.000176,24.017982,-0.0078,1.377
12564.00,7.436594,25.02805,-0.000176,24.017074,-0.0078,1.377
12566.00,7.437271,25.02879,-0.000176,24.016405,-0.0078,1.377
12568.00,7.437733,25.02805,-0.000175,24.017328,-0.0078,1.377
12570.00,7.437261,25.02828,-0.000176,24.016592,-0.0078,1.378
12572.00,7.436552,25.02791,-0.000176,24.016550,-0.0078,1.377
12574.00,7.436072,25.02761,-0.000176,24.017165,-0.0078,1.376
12576.00,7.436203,25.02783,-0.000176,24.016846,-0.0078,1.377
12578.00,7.436270,25.02848,-0.000176,24.016527,-0.0078,1.377
12580.00,7.435381,25.02823,-0.000175,24.017031,-0.0078,1.377
12582.00,7.434206,25.02854,-0.000175,24.017063,-0.0078,1.376
12584.00,7.434899,25.02789,-0.000176,24.016920,-0.0078,1.376
12586.00,7.435232,25.02866,-0.000175,24.017067,-0.0078,1.377
12588.00,7.435390,25.02904,-0.000176,24.017496,-0.0078,1.377
12590.00,7.435493,25.02950,-0.000176,24.016713,-0.0078,1.377
12592.00,7.435233,25.02845,-0.000176,24.016313,-0.0078,1.377
12594.00,7.435888,25.02820,-0.000176,24.016637,-0.0078,1.377
12596.00,7.435525,25.02743,-0.000176,24.016547,-0.0078,1.377
12598.00,7.435377,25.02739,-0.000175,24.016231,-0.0078,1.377
12600.00,7.436338,25.02772,-0.000176,24.017141,-0.0078,1.377
12602.00,7.436332,25.02829,-0.000176,24.017292,-0.0078,1.377
12604.00,7.436738,25.02818,-0.000175,24.016479,-0.0078,1.377
12606.00,7.436354,25.02765,-0.000176,24.017043,-0.0079,1.378
@21,12.0000,24.0
12608.00,7.435971,25.02812,-0.000176,24.016933,-0.0078,1.377
12610.00,7.430805,25.02775,-0.000175,24.016800,-0.0078,1.377
12612.00,7.422511,25.02786,-0.000175,24.017527,-0.0078,1.376
12614.00,7.411097,25.02836,-0.000175,24.017255,-0.0078,1.376
12616.00,7.400282,25.02833,-0.000175,24.016697,-0.0078,1.376
12618.00,7.393893,25.02853,-0.000175,24.016759,-0.0078,1.376
12620.00,7.389545,25.02762,-0.000176,24.016487,-0.0078,1.377
12622.00,7.385774,25.02768,-0.000177,24.016510,-0.0078,1.378
12624.00,7.382412,25.02739,-0.000177,24.016728,-0.0078,1.378
12626.00,7.378647,25.02725,-0.000177,24.016420,-0.0079,1.378
12628.00,7.374977,25.02739,-0.000177,24.016510,-0.0078,1.378
12630.00,7.370287,25.02753,-0.000179,24.016621,-0.0078,1.378
12632.00,7.367089,25.02670,-0.000178,24.016936,-0.0078,1.378
12634.00,7.368267,25.02686,-0.000178,24.016304,-0.0078,1.378
12636.00,7.375191,25.02716,-0.000177,24.016693,-0.0078,1.379
12638.00,7.384128,25.02753,-0.000176,24.016570,-0.0079,1.379
12640.00,7.392463,25.02805,-0.000178,24.016581,-0.0078,1.379
12642.00,7.397324,25.02764,-0.000178,24.016991,-0.0078,1.378
12644.00,7.399366,25.02743,-0.000177,24.015622,-0.0078,1.378
12646.00,7.402460,25.02691,-0.000176,24.016740,-0.0078,1.377
12648.00,7.405197,25.02687,-0.000176,24.016963,-0.0078,1.377
12650.00,7.408931,25.02632,-0.000177,24.016527,-0.0078,1.377
12652.00,7.412280,25.02608,-0.000177,24.016737,-0.0079,1.377
12654.00,7.415686,25.02688,-0.000176,24.016130,-0.0079,1.377
12656.00,7.418139,25.02658,-0.000176,24.016101,-0.0078,1.377
12658.00,7.421688,25.02687,-0.000176,24.016371,-0.0079,1.377
12660.00,7.424328,25.02672,-0.000176,24.016369,-0.0078,1.377
12662.00,7.426703,25.02654,-0.000177,24.016034,-0.0078,1.378
12664.00,7.428282,25.02613,-0.000178,24.015870,-0.0079,1.377
12666.00,7.430044,25.02654,-0.000176,24.016311,-0.0079,1.377
12668.00,7.432058,25.02746,-0.000176,24.016898,-0.0078,1.378
12670.00,7.432778,25.02743,-0.000177,24.016240,-0.0078,1.377
12672.00,7.434001,25.02634,-0.000178,24.016405,-0.0078,1.377
12674.00,7.435015,25.02664,-0.000177,24.016440,-0.0078,1.377
12676.00,7.436232,25.02646,-0.000177,24.017275,-0.0078,1.377
12678.00,7.437049,25.02703,-0.000177,24.017108,-0.0079,1.378
12680.00,7.437657,25.02741,-0.000177,24.016209,-0.0078,1.377
12682.00,7.438623,25.02673,-0.000177,24.016412,-0.0078,1.377
12684.00,7.438241,25.02625,-0.000177,24.016936,-0.0078,1.377
12686.00,7.438834,25.02604,-0.000178,24.016073,-0.0078,1.377
12688.00,7.438801,25.02641,-0.000177,24.016313,-0.0078,1.376
12690.00,7.438891,25.02634,-0.000176,24.016255,-0.0078,1.377
12692.00,7.438827,25.02600,-0.000177,24.016550,-0.0079,1.378
12694.00,7.438918,25.02605,-0.000177,24.017408,-0.0078,1.378
12696.00,7.438708,25.02662,-0.000177,24.016608,-0.0078,1.377
12698.00,7.438401,25.02637,-0.000178,24.016878,-0.0078,1.377
12700.00,7.437867,25.02605,-0.000176,24.015874,-0.0078,1.377
12702.00,7.437470,25.02596,-0.000178,24.016246,-0.0079,1.377
12704.00,7.436910,25.02586,-0.000177,24.016186,-0.0079,1.377
12706.00,7.437128,25.02587,-0.000177,24.016209,-0.0078,1.377
12708.00,7.436447,25.02604,-0.000177,24.015919,-0.0078,1.377
12710.00,7.436710,25.02621,-0.000177,24.016534,-0.0078,1.377
12712.00,7.436875,25.02627,-0.000177,24.016260,-0.0078,1.376
12714.00,7.436755,25.02653,-0.000177,24.016111,-0.0078,1.378
12716.00,7.436446,25.02631,-0.000177,24.016508,-0.0079,1.378
12718.00,7.435946,25.02594,-0.000178,24.016590,-0.0078,1.377
12720.00,7.435551,25.02631,-0.000177,24.016101,-0.0078,1.377
12722.00,7.435976,25.02656,-0.000177,24.016282,-0.0078,1.377
12724.00,7.435970,25.02614,-0.000177,24.016523,-0.0079,1.377
12726.00,7.436085,25.02628,-0.000177,24.015698,-0.0078,1.377
12728.00,7.435971,25.02631,-0.000177,24.016354,-0.0078,1.377
12730.00,7.436010,25.02685,-0.000178,24.016057,-0.0078,1.377
12732.00,7.436035,25.02680,-0.000177,24.015620,-0.0078,1.377
12734.00,7.436217,25.02664,-0.000177,24.016365,-0.0078,1.378
12736.00,7.437006,25.02619,-0.000177,24.016530,-0.0078,1.377
12738.00,7.436670,25.02635,-0.000175,24.016800,-0.0078,1.377
12740.00,7.436936,25.02692,-0.000176,24.015530,-0.0078,1.377
12742.00,7.436666,25.02648,-0.000176,24.016527,-0.0078,1.377
12744.00,7.435303,25.02658,-0.000177,24.016334,-0.0078,1.377
12746.00,7.435936,25.02683,-0.000177,24.016541,-0.0078,1.377
12748.00,7.436894,25.02738,-0.000176,24.017031,-0.0078,1.377
12750.00,7.436761,25.02725,-0.000177,24.016813,-0.0078,1.377
12752.00,7.437160,25.02671,-0.000176,24.017105,-0.0078,1.377
12754.00,7.436966,25.02670,-0.000177,24.016231,-0.0078,1.377
12756.00,7.437313,25.02690,-0.000178,24.016505,-0.0078,1.377
12758.00,7.437320,25.02679,-0.000178,24.017159,-0.0078,1.377
12760.00,7.437599,25.02639,-0.000177,24.016218,-0.0079,1.377
12762.00,7.438188,25.02631,-0.000177,24.016432,-0.0079,1.377
12764.00,7.436939,25.02622,-0.000177,24.015858,-0.0078,1.377
12766.00,7.435946,25.02597,-0.000176,24.016142,-0.0078,1.377
12768.00,7.435720,25.02648,-0.000177,24.016193,-0.0078,1.377
12770.00,7.436280,25.02704,-0.000177,24.016088,-0.0079,1.377
12772.00,7.436607,25.02718,-0.000177,24.016557,-0.0078,1.377
12774.00,7.436881,25.02663,-0.000177,24.016900,-0.0078,1.378
12776.00,7.437444,25.02594,-0.000178,24.016922,-0.0079,1.377
12778.00,7.437125,25.02592,-0.000177,24.016708,-0.0079,1.377
12780.00,7.437081,25.02666,-0.000177,24.016697,-0.0078,1.377
12782.00,7.437106,25.02683,-0.000176,24.016659,-0.0078,1.377
12784.00,7.437359,25.02699,-0.000176,24.016269,-0.0079,1.378
12786.00,7.436818,25.02689,-0.000177,24.015970,-0.0079,1.378
12788.00,7.436563,25.02730,-0.000176,24.016358,-0.0079,1.377
12790.00,7.436891,25.02795,-0.000177,24.017031,-0.0078,1.378
12792.00,7.437508,25.02760,-0.000178,24.016677,-0.0078,1.378
12794.00,7.437456,25.02818,-0.000177,24.016543,-0.0078,1.378
12796.00,7.436982,25.02781,-0.000177,24.016227,-0.0078,1.377
12798.00,7.437726,25.02736,-0.000177,24.016414,-0.0078,1.377
12800.00,7.439094,25.02692,-0.000177,24.017031,-0.0078,1.377
12802.00,7.438819,25.02708,-0.000175,24.016989,-0.0078,1.376
12804.00,7.437381,25.02635,-0.000176,24.016603,-0.0078,1.378
12806.00,7.436257,25.02726,-0.000178,24.016746,-0.0078,1.378
12808.00,7.437006,25.02750,-0.000178,24.016447,-0.0078,1.378
12810.00,7.436989,25.02789,-0.000177,24.016168,-0.0078,1.377
12812.00,7.435813,25.02802,-0.000176,24.016516,-0.0078,1.377
12814.00,7.435201,25.02813,-0.000177,24.016911,-0.0078,1.377
12816.00,7.435663,25.02827,-0.000176,24.016878,-0.0078,1.377
12818.00,7.435931,25.02736,-0.000176,24.016983,-0.0078,1.377
12820.00,7.436417,25.02697,-0.000176,24.016791,-0.0079,1.377
12822.00,7.435961,25.02714,-0.000177,24.016802,-0.0079,1.378
12824.00,7.435658,25.02638,-0.000177,24.016637,-0.0079,1.378
12826.00,7.435609,25.02613,-0.000177,24.017317,-0.0078,1.378
12828.00,7.435601,25.02690,-0.000178,24.016037,-0.0078,1.378
12830.00,7.435330,25.02726,-0.000177,24.016014,-0.0078,1.377
12832.00,7.435029,25.02650,-0.000176,24.016325,-0.0078,1.377
12834.00,7.435255,25.02723,-0.000176,24.016563,-0.0078,1.377
12836.00,7.435704,25.02757,-0.000176,24.016378,-0.0078,1.377
12838.00,7.436224,25.02673,-0.000177,24.016547,-0.0079,1.377
12840.00,7.436798,25.02614,-0.000177,24.016876,-0.0078,1.378
12842.00,7.435895,25.02731,-0.000176,24.017038,-0.0078,1.378
12844.00,7.435401,25.02793,-0.000177,24.016311,-0.0078,1.378
12846.00,7.435387,25.02764,-0.000177,24.016434,-0.0078,1.377
12848.00,7.435622,25.02754,-0.000176,24.016554,-0.0078,1.378
12850.00,7.435428,25.02758,-0.000177,24.016679,-0.0078,1.377
12852.00,7.435346,25.02789,-0.000176,24.017011,-0.0078,1.377
12854.00,7.435785,25.02786,-0.000176,24.016338,-0.0078,1.377
12856.00,7.435246,25.02817,-0.000177,24.016527,-0.0078,1.377
12858.00,7.434985,25.02751,-0.000177,24.016264,-0.0078,1.378
12860.00,7.434463,25.02673,-0.000177,24.016405,-0.0079,1.377
12862.00,7.434964,25.02702,-0.000177,24.015892,-0.0078,1.377
12864.00,7.435441,25.02767,-0.000176,24.017065,-0.0078,1.377
12866.00,7.435072,25.02766,-0.000176,24.016933,-0.0078,1.377
12868.00,7.434657,25.02729,-0.000177,24.016414,-0.0078,1.378
12870.00,7.434837,25.02688,-0.000176,24.016313,-0.0079,1.378
12872.00,7.435203,25.02672,-0.000176,24.015685,-0.0079,1.378
12874.00,7.435466,25.02650,-0.000176,24.016289,-0.0078,1.377
12876.00,7.435677,25.02616,-0.000178,24.015994,-0.0079,1.378
12878.00,7.435913,25.02648,-0.000177,24.016356,-0.0078,1.378
12880.00,7.435863,25.02645,-0.000179,24.015936,-0.0078,1.378
12882.00,7.435481,25.02582,-0.000177,24.016251,-0.0078,1.377
12884.00,7.436083,25.02573,-0.000177,24.015977,-0.0078,1.378
12886.00,7.436300,25.02621,-0.000175,24.016673,-0.0078,1.377
12888.00,7.435969,25.02590,-0.000175,24.016779,-0.0078,1.377
12890.00,7.436029,25.02602,-0.000177,24.016702,-0.0079,1.378
12892.00,7.436267,25.02658,-0.000176,24.016927,-0.0078,1.378
12894.00,7.437140,25.02652,-0.000177,24.016293,-0.0079,1.378
12896.00,7.436038,25.02573,-0.000177,24.016624,-0.0078,1.378
12898.00,7.435274,25.02611,-0.000176,24.017364,-0.0078,1.378
12900.00,7.435324,25.02668,-0.000177,24.016246,-0.0079,1.378
12902.00,7.435767,25.02650,-0.000177,24.016247,-0.0078,1.378
12904.00,7.435524,25.02665,-0.000178,24.016632,-0.0078,1.378
12906.00,7.436516,25.02683,-0.000177,24.016925,-0.0078,1.377
12908.00,7.435690,25.02687,-0.000176,24.016737,-0.0078,1.378
12910.00,7.435520,25.02670,-0.000176,24.016391,-0.0078,1.378
12912.00,7.436594,25.02687,-0.000178,24.016528,-0.0078,1.379
12914.00,7.436555,25.02738,-0.000177,24.016548,-0.0079,1.378
12916.00,7.435717,25.02666,-0.000177,24.016521,-0.0079,1.377
12918.00,7.435826,25.02611,-0.000176,24.016438,-0.0078,1.377
12920.00,7.436043,25.02657,-0.000176,24.016561,-0.0078,1.378
12922.00,7.435788,25.02697,-0.000177,24.016639,-0.0078,1.378
12924.00,7.435780,25.02641,-0.000176,24.016530,-0.0078,1.378
12926.00,7.436938,25.02629,-0.000177,24.016162,-0.0078,1.378
12928.00,7.436715,25.02671,-0.000177,24.016739,-0.0078,1.378
12930.00,7.435982,25.02622,-0.000177,24.015894,-0.0078,1.378
12932.00,7.436468,25.02647,-0.000177,24.016682,-0.0079,1.378
12934.00,7.436034,25.02650,-0.000177,24.017284,-0.0078,1.378
12936.00,7.435759,25.02632,-0.000177,24.016300,-0.0078,1.378
12938.00,7.435887,25.02680,-0.000177,24.016416,-0.0078,1.378
12940.00,7.435655,25.02675,-0.000177,24.017116,-0.0079,1.378
12942.00,7.435252,25.02644,-0.000177,24.016978,-0.0079,1.378
12944.00,7.435111,25.02681,-0.000177,24.017170,-0.0078,1.377
12946.00,7.435498,25.02675,-0.000176,24.016369,-0.0078,1.378
12948.00,7.435008,25.02686,-0.000176,24.015497,-0.0078,1.378
12950.00,7.435089,25.02695,-0.000176,24.016688,-0.0078,1.378
12952.00,7.434664,25.02680,-0.000177,24.016064,-0.0078,1.378
12954.00,7.435432,25.02657,-0.000176,24.016615,-0.0078,1.378
12956.00,7.435840,25.02679,-0.000176,24.016362,-0.0078,1.378
12958.00,7.435347,25.02574,-0.000177,24.016458,-0.0079,1.378
12960.00,7.435416,25.02647,-0.000176,24.016864,-0.0078,1.379
12962.00,7.434924,25.02675,-0.000176,24.016293,-0.0078,1.378
12964.00,7.434968,25.02652,-0.000176,24.016900,-0.0078,1.379
12966.00,7.434236,25.02709,-0.000176,24.016333,-0.0078,1.378
12968.00,7.434323,25.02731,-0.000177,24.016095,-0.0078,1.378
12970.00,7.435660,25.02756,-0.000177,24.016266,-0.0078,1.378
12972.00,7.436011,25.02776,-0.000177,24.015963,-0.0078,1.378
12974.00,7.435705,25.02756,-0.000176,24.016693,-0.0078,1.377
12976.00,7.435653,25.02721,-0.000176,24.017110,-0.0078,1.378
12978.00,7.435992,25.02746,-0.000176,24.016396,-0.0078,1.378
12980.00,7.435655,25.02779,-0.000176,24.016710,-0.0078,1.379
12982.00,7.435195,25.02788,-0.000177,24.016298,-0.0078,1.379
12984.00,7.434605,25.02800,-0.000176,24.016246,-0.0078,1.378
12986.00,7.435510,25.02811,-0.000176,24.017038,-0.0078,1.378
12988.00,7.436268,25.02846,-0.000176,24.017183,-0.0078,1.378
12990.00,7.436315,25.02800,-0.000177,24.016786,-0.0078,1.378
12992.00,7.435904,25.02831,-0.000176,24.017076,-0.0078,1.378
12994.00,7.434581,25.02830,-0.000176,24.016650,-0.0078,1.378
12996.00,7.434430,25.02732,-0.000177,24.015932,-0.0078,1.378
12998.00,7.434841,25.02692,-0.000176,24.016211,-0.0078,1.378
13000.00,7.435017,25.02752,-0.000176,24.016485,-0.0079,1.378
13002.00,7.435375,25.02797,-0.000177,24.016643,-0.0079,1.379
13004.00,7.435297,25.02852,-0.000177,24.016528,-0.0079,1.378
13006.00,7.435696,25.02846,-0.000176,24.016731,-0.0079,1.378
13008.00,7.436404,25.02824,-0.000177,24.017199,-0.0078,1.378
13010.00,7.435699,25.02770,-0.000177,24.016528,-0.0078,1.379
13012.00,7.435218,25.02774,-0.000177,24.017043,-0.0078,1.378
13014.00,7.435288,25.02741,-0.000176,24.017422,-0.0078,1.379
13016.00,7.435600,25.02736,-0.000176,24.017371,-0.0078,1.378
13018.00,7.435534,25.02737,-0.000177,24.016779,-0.0078,1.378
13020.00,7.435137,25.02771,-0.000176,24.016059,-0.0078,1.378
13022.00,7.435406,25.02750,-0.000175,24.017094,-0.0078,1.378
13024.00,7.435188,25.02747,-0.000175,24.016980,-0.0078,1.378
13026.00,7.434949,25.02756,-0.000176,24.017255,-0.0078,1.378
13028.00,7.435647,25.02750,-0.000176,24.017065,-0.0078,1.378
13030.00,7.435834,25.02748,-0.000176,24.016401,-0.0078,1.379
13032.00,7.436378,25.02708,-0.000176,24.016559,-0.0078,1.379
13034.00,7.436212,25.02706,-0.000176,24.016610,-0.0078,1.378
13036.00,7.436238,25.02782,-0.000176,24.016746,-0.0078,1.378
13038.00,7.435605,25.02870,-0.000176,24.016909,-0.0078,1.378
13040.00,7.435201,25.02848,-0.000176,24.017243,-0.0078,1.379
13042.00,7.435611,25.02844,-0.000176,24.016849,-0.0078,1.379
13044.00,7.435125,25.02818,-0.000175,24.017083,-0.0078,1.378
13046.00,7.435461,25.02843,-0.000176,24.016623,-0.0078,1.378
13048.00,7.434184,25.02854,-0.000177,24.017139,-0.0078,1.378
13050.00,7.435248,25.02780,-0.000176,24.016924,-0.0078,1.378
13052.00,7.435387,25.02764,-0.000175,24.017331,-0.0078,1.379
13054.00,7.435581,25.02801,-0.000175,24.016784,-0.0079,1.379
13056.00,7.435600,25.02886,-0.000177,24.016242,-0.0078,1.378
13058.00,7.435372,25.02848,-0.000177,24.016706,-0.0078,1.378
13060.00,7.435577,25.02866,-0.000175,24.016603,-0.0078,1.378
13062.00,7.436123,25.02795,-0.000176,24.016445,-0.0078,1.378
13064.00,7.436403,25.02807,-0.000175,24.016256,-0.0078,1.379
13066.00,7.436364,25.02761,-0.000176,24.016206,-0.0078,1.378
13068.00,7.437143,25.02767,-0.000176,24.015988,-0.0078,1.378
13070.00,7.436905,25.02755,-0.000176,24.016579,-0.0079,1.378
13072.00,7.437667,25.02732,-0.000176,24.017163,-0.0078,1.378
13074.00,7.437266,25.02672,-0.000176,24.017558,-0.0078,1.378
13076.00,7.436322,25.02794,-0.000176,24.016759,-0.0078,1.378
13078.00,7.436698,25.02777,-0.000176,24.017159,-0.0078,1.378
13080.00,7.436691,25.02764,-0.000176,24.016751,-0.0078,1.378
13082.00,7.436310,25.02766,-0.000175,24.016677,-0.0079,1.378
13084.00,7.436640,25.02792,-0.000176,24.016202,-0.0078,1.379
13086.00,7.436098,25.02811,-0.000176,24.016956,-0.0078,1.379
13088.00,7.436714,25.02807,-0.000176,24.017310,-0.0078,1.378
13090.00,7.437411,25.02826,-0.000176,24.016684,-0.0078,1.378
13092.00,7.436867,25.02826,-0.000175,24.016537,-0.0078,1.378
13094.00,7.435764,25.02816,-0.000177,24.016842,-0.0078,1.378
13096.00,7.435230,25.02786,-0.000176,24.016592,-0.0078,1.378
13098.00,7.435405,25.02844,-0.000176,24.016623,-0.0078,1.379
13100.00,7.435095,25.02859,-0.000176,24.016944,-0.0078,1.379
13102.00,7.435251,25.02908,-0.000176,24.016590,-0.0078,1.378
13104.00,7.435349,25.02862,-0.000176,24.016985,-0.0078,1.379
13106.00,7.435581,25.02800,-0.000177,24.017000,-0.0078,1.379
13108.00,7.436423,25.02870,-0.000176,24.017156,-0.0078,1.378
13110.00,7.436842,25.02858,-0.000177,24.016501,-0.0078,1.378
13112.00,7.436169,25.02858,-0.000176,24.016514,-0.0078,1.378
13114.00,7.436323,25.02851,-0.000176,24.016739,-0.0078,1.378
13116.00,7.435863,25.02839,-0.000176,24.016605,-0.0078,1.378
13118.00,7.435523,25.02915,-0.000177,24.016849,-0.0078,1.379
13120.00,7.435797,25.02954,-0.000176,24.016523,-0.0078,1.379
13122.00,7.435972,25.02887,-0.000177,24.016130,-0.0078,1.379
13124.00,7.435658,25.02850,-0.000177,24.016688,-0.0079,1.378
13126.00,7.436125,25.02801,-0.000176,24.017257,-0.0079,1.379
13128.00,7.435881,25.02857,-0.000176,24.016489,-0.0078,1.378
13130.00,7.435616,25.02872,-0.000176,24.016541,-0.0078,1.378
13132.00,7.435366,25.02941,-0.000176,24.016708,-0.0078,1.379
13134.00,7.435288,25.02939,-0.000176,24.016815,-0.0078,1.379
13136.00,7.436304,25.02928,-0.000176,24.016650,-0.0078,1.379
13138.00,7.436496,25.02898,-0.000177,24.017355,-0.0078,1.379
13140.00,7.436265,25.02868,-0.000178,24.017502,-0.0078,1.379
13142.00,7.436016,25.02947,-0.000176,24.016267,-0.0078,1.378
13144.00,7.435758,25.02892,-0.000176,24.016425,-0.0078,1.378
13146.00,7.435613,25.02900,-0.000177,24.016590,-0.0078,1.379
13148.00,7.437094,25.02905,-0.000177,24.017049,-0.0078,1.378
13150.00,7.438075,25.02846,-0.000176,24.016454,-0.0078,1.379
13152.00,7.437055,25.02823,-0.000177,24.016699,-0.0078,1.379
13154.00,7.436323,25.02860,-0.000176,24.016331,-0.0078,1.379
13156.00,7.435536,25.02846,-0.000176,24.016182,-0.0078,1.379
13158.00,7.435800,25.02832,-0.000177,24.016010,-0.0078,1.379
13160.00,7.436002,25.02796,-0.000177,24.016246,-0.0078,1.379
13162.00,7.435699,25.02830,-0.000178,24.016592,-0.0078,1.380
13164.00,7.435538,25.02857,-0.000178,24.016866,-0.0078,1.379
13166.00,7.435605,25.02862,-0.000177,24.017116,-0.0079,1.378
13168.00,7.436088,25.02899,-0.000175,24.016577,-0.0079,1.378
13170.00,7.435947,25.02923,-0.000176,24.016505,-0.0078,1.379
13172.00,7.436672,25.02984,-0.000176,24.016632,-0.0078,1.379
13174.00,7.436063,25.02904,-0.000178,24.016505,-0.0078,1.378
13176.00,7.436154,25.02790,-0.000176,24.016333,-0.0078,1.379
13178.00,7.437328,25.02782,-0.000177,24.016757,-0.0078,1.379
13180.00,7.436783,25.02861,-0.000177,24.017168,-0.0078,1.379
13182.00,7.435622,25.02987,-0.000176,24.016489,-0.0078,1.379
13184.00,7.435160,25.03046,-0.000176,24.016750,-0.0078,1.379
13186.00,7.436017,25.03031,-0.000176,24.016737,-0.0078,1.379
13188.00,7.436407,25.02947,-0.000177,24.016750,-0.0078,1.379
13190.00,7.436476,25.02920,-0.000177,24.016780,-0.0079,1.380
13192.00,7.436150,25.02864,-0.000177,24.016206,-0.0078,1.380
13194.00,7.436280,25.02938,-0.000177,24.016791,-0.0078,1.379
13196.00,7.436216,25.02864,-0.000176,24.016695,-0.0078,1.379
13198.00,7.436660,25.02785,-0.000177,24.016436,-0.0078,1.379
13200.00,7.436478,25.02799,-0.000176,24.016733,-0.0078,1.379
13202.00,7.437191,25.02786,-0.000177,24.017127,-0.0078,1.379
13204.00,7.436719,25.02850,-0.000177,24.016206,-0.0078,1.379
13206.00,7.436526,25.02829,-0.000177,24.016345,-0.0078,1.379
@22,12.0000,24.0
13208.00,7.436858,25.02888,-0.000176,24.016715,-0.0078,1.379
13210.00,7.432680,25.02803,-0.000177,24.016347,-0.0078,1.379
13212.00,7.423760,25.02711,-0.000176,24.016896,-0.0078,1.378
13214.00,7.412089,25.02747,-0.000174,24.017747,-0.0078,1.378
13216.00,7.401596,25.02803,-0.000175,24.016802,-0.0078,1.378
13218.00,7.395032,25.02775,-0.000176,24.016592,-0.0078,1.380
13220.00,7.390612,25.02764,-0.000177,24.016369,-0.0078,1.380
13222.00,7.388036,25.02833,-0.000178,24.016343,-0.0078,1.380
13224.00,7.385678,25.02842,-0.000178,24.017065,-0.0078,1.379
13226.00,7.380703,25.02786,-0.000176,24.016334,-0.0078,1.380
13228.00,7.376745,25.02764,-0.000177,24.015584,-0.0078,1.380
13230.00,7.372586,25.02735,-0.000177,24.016614,-0.0078,1.381
13232.00,7.369070,25.02751,-0.000178,24.016418,-0.0078,1.380
13234.00,7.369996,25.02852,-0.000178,24.017050,-0.0078,1.381
13236.00,7.376825,25.02812,-0.000178,24.017573,-0.0078,1.381
13238.00,7.385562,25.02865,-0.000177,24.016775,-0.0078,1.381
13240.00,7.394136,25.02876,-0.000177,24.017466,-0.0078,1.381
13242.00,7.400321,25.02850,-0.000177,24.016449,-0.0078,1.380
13244.00,7.402999,25.02840,-0.000176,24.016251,-0.0078,1.380
13246.00,7.405043,25.02824,-0.000175,24.016960,-0.0079,1.380
13248.00,7.408345,25.02795,-0.000175,24.016804,-0.0078,1.379
13250.00,7.411284,25.02902,-0.000175,24.016887,-0.0078,1.379
13252.00,7.413984,25.02885,-0.000177,24.017223,-0.0078,1.380
[truncated: 53,532 more chars]
