# Supplementary material for: Hormonal steroids induce multidrug resistance and stress response genes in Neisseria gonorrhoeae by binding to MtrR
Source: Nat Commun. 2024 Feb 7;15:1153. doi: 10.1038/s41467-024-45195-1 (PMC10850145; doi:10.1038/s41467-024-45195-1)
Supplement: Supplementary file 6 — Source Data [file 41467_2024_45195_MOESM6_ESM.zip › Source Data/ITC/R176E/2E2MtrRR176E2022Aug19.itc]

$ITC
$ 25 
$NOT
$ 25 
$ 600 
$ 199 
$ 8 
$ 2 
$ADCGainCode:  3 
$True,True,True
$ 2 , 4 , 600 , 2 
$ 12 , 24 , 600 , 2 
$ 12 , 24 , 600 , 2 
$ 12 , 24 , 600 , 2 
$ 12 , 24 , 600 , 2 
$ 12 , 24 , 600 , 2 
$ 12 , 24 , 600 , 2 
$ 12 , 24 , 600 , 2 
$ 12 , 24 , 600 , 2 
$ 12 , 24 , 600 , 2 
$ 12 , 24 , 600 , 2 
$ 12 , 24 , 600 , 2 
$ 12 , 24 , 600 , 2 
$ 12 , 24 , 600 , 2 
$ 12 , 24 , 600 , 2 
$ 12 , 24 , 600 , 2 
$ 12 , 24 , 600 , 2 
$ 12 , 24 , 600 , 2 
$ 12 , 24 , 600 , 2 
$ 12 , 24 , 600 , 2 
$ 12 , 24 , 600 , 2 
$ 12 , 24 , 600 , 2 
$ 12 , 24 , 600 , 2 
$ 12 , 24 , 600 , 2 
$ 12 , 24 , 600 , 2 
# 0 
# 0.125 
# 0.005 
# 1.436 
# 25 
# 29.0035 
# 14.64618 
?
% VPITC03.11.1013
% 1.436 
% 29.0035 
%-1.310173 , 100.568017 
%-0.021015 , 96.054492 
% 0.2232 
% 127.69 , 127.96 
% 1 , 80 
% 0.018449 , 0.054871 
% 0 , 8 
% 0 , 18 
% 104422       319212 
% 101.8 
% 260 , 310 , 470 , 530 
% 0.08777 ,-0.00347 , 0.0000197388 ,-0.0000000384634 , 0.000000000436023 
% VPViewer2000 Ver: 1.40.0
@0
2.00,8.117936,24.87720,0.000039,24.040692,0.0005,1.285
4.00,8.117081,24.87652,0.000039,24.040508,0.0005,1.285
6.00,8.116013,24.87716,0.000038,24.039935,0.0005,1.285
8.00,8.115338,24.87754,0.000040,24.040294,0.0005,1.285
10.00,8.114797,24.87828,0.000040,24.040552,0.0005,1.284
12.00,8.114481,24.87860,0.000040,24.040535,0.0005,1.285
14.00,8.113487,24.87865,0.000039,24.040001,0.0005,1.284
16.00,8.112572,24.87949,0.000040,24.040154,0.0005,1.285
18.00,8.111499,24.87950,0.000042,24.040532,0.0005,1.284
20.00,8.110401,24.87925,0.000042,24.039777,0.0005,1.284
22.00,8.109620,24.87909,0.000041,24.040095,0.0005,1.285
24.00,8.108152,24.87849,0.000040,24.041155,0.0005,1.285
26.00,8.107189,24.87843,0.000039,24.039639,0.0005,1.284
28.00,8.106998,24.87900,0.000040,24.039379,0.0005,1.285
30.00,8.106920,24.87928,0.000040,24.039839,0.0005,1.285
32.00,8.106579,24.87866,0.000039,24.040321,0.0005,1.285
34.00,8.105497,24.87824,0.000039,24.039890,0.0005,1.284
36.00,8.104609,24.87874,0.000039,24.039979,0.0005,1.285
38.00,8.104913,24.87938,0.000038,24.039524,0.0005,1.285
40.00,8.104858,24.87986,0.000038,24.039626,0.0005,1.285
42.00,8.103814,24.87853,0.000039,24.040263,0.0006,1.285
44.00,8.102085,24.87867,0.000039,24.040008,0.0005,1.285
46.00,8.101300,24.87872,0.000039,24.040159,0.0005,1.284
48.00,8.100260,24.87878,0.000040,24.039870,0.0005,1.284
50.00,8.099252,24.87910,0.000040,24.039844,0.0005,1.285
52.00,8.098556,24.87930,0.000041,24.040032,0.0005,1.285
54.00,8.097965,24.87906,0.000041,24.040343,0.0005,1.284
56.00,8.096615,24.87899,0.000039,24.039504,0.0005,1.285
58.00,8.095778,24.87974,0.000040,24.039888,0.0005,1.285
60.00,8.095592,24.87894,0.000039,24.039828,0.0005,1.285
62.00,8.095084,24.87908,0.000039,24.040521,0.0005,1.284
64.00,8.094011,24.87920,0.000040,24.040175,0.0005,1.285
66.00,8.093557,24.87912,0.000040,24.039154,0.0005,1.284
68.00,8.092869,24.87939,0.000040,24.040405,0.0005,1.285
70.00,8.091866,24.88042,0.000040,24.040541,0.0006,1.285
72.00,8.091080,24.88007,0.000039,24.040526,0.0006,1.285
74.00,8.090439,24.87983,0.000039,24.040734,0.0005,1.285
76.00,8.090502,24.87870,0.000039,24.040490,0.0005,1.285
78.00,8.090385,24.87839,0.000039,24.039939,0.0005,1.285
80.00,8.090727,24.87839,0.000039,24.039783,0.0005,1.284
82.00,8.089235,24.87919,0.000041,24.039494,0.0005,1.285
84.00,8.087863,24.88005,0.000040,24.040346,0.0006,1.285
86.00,8.086968,24.87911,0.000040,24.040681,0.0005,1.285
88.00,8.085941,24.87879,0.000040,24.040170,0.0005,1.285
90.00,8.086246,24.87832,0.000040,24.040021,0.0005,1.285
92.00,8.084255,24.87843,0.000039,24.039654,0.0005,1.285
94.00,8.083993,24.87910,0.000039,24.040521,0.0005,1.285
96.00,8.084561,24.87885,0.000039,24.040812,0.0005,1.285
98.00,8.084259,24.87980,0.000039,24.040386,0.0005,1.285
100.00,8.082610,24.87901,0.000039,24.039324,0.0005,1.285
102.00,8.082218,24.87860,0.000039,24.040232,0.0005,1.285
104.00,8.082367,24.87842,0.000039,24.039668,0.0006,1.285
106.00,8.081751,24.87781,0.000040,24.040426,0.0006,1.285
108.00,8.081113,24.87798,0.000040,24.039879,0.0005,1.285
110.00,8.080833,24.87858,0.000040,24.039710,0.0005,1.285
112.00,8.079602,24.87899,0.000040,24.039879,0.0005,1.285
114.00,8.078450,24.87909,0.000038,24.039932,0.0005,1.286
116.00,8.077164,24.87950,0.000037,24.040008,0.0005,1.285
118.00,8.076338,24.87943,0.000037,24.040285,0.0005,1.285
120.00,8.075699,24.87947,0.000039,24.040084,0.0005,1.285
122.00,8.074556,24.88020,0.000040,24.040061,0.0005,1.285
124.00,8.074310,24.87990,0.000041,24.040026,0.0005,1.285
126.00,8.073778,24.87990,0.000040,24.040652,0.0005,1.285
128.00,8.074090,24.88047,0.000040,24.039832,0.0005,1.285
130.00,8.073589,24.88014,0.000040,24.041234,0.0005,1.285
132.00,8.071394,24.87981,0.000039,24.040452,0.0005,1.285
134.00,8.071052,24.87973,0.000039,24.039734,0.0005,1.285
136.00,8.070710,24.88006,0.000039,24.039848,0.0005,1.285
138.00,8.068909,24.87988,0.000038,24.040321,0.0005,1.285
140.00,8.067775,24.88015,0.000038,24.040459,0.0005,1.285
142.00,8.068470,24.88024,0.000040,24.040361,0.0005,1.285
144.00,8.068506,24.88082,0.000039,24.040341,0.0005,1.286
146.00,8.067074,24.88064,0.000039,24.040001,0.0005,1.285
148.00,8.066164,24.88064,0.000038,24.040188,0.0005,1.285
150.00,8.065117,24.88067,0.000040,24.040568,0.0005,1.285
152.00,8.064737,24.88121,0.000039,24.040454,0.0005,1.285
154.00,8.064109,24.88162,0.000039,24.040161,0.0005,1.285
156.00,8.064170,24.88134,0.000039,24.040428,0.0005,1.286
158.00,8.064044,24.88157,0.000038,24.040412,0.0005,1.286
160.00,8.062540,24.88155,0.000038,24.039463,0.0005,1.285
162.00,8.062252,24.88110,0.000039,24.040392,0.0005,1.285
164.00,8.060968,24.88096,0.000039,24.040474,0.0005,1.285
166.00,8.060284,24.88154,0.000040,24.039681,0.0005,1.285
168.00,8.060279,24.88192,0.000040,24.040466,0.0005,1.285
170.00,8.059139,24.88168,0.000040,24.040548,0.0005,1.285
172.00,8.057374,24.88171,0.000041,24.040115,0.0005,1.285
174.00,8.058035,24.88124,0.000041,24.040635,0.0005,1.285
176.00,8.058111,24.88110,0.000040,24.040903,0.0005,1.285
178.00,8.056779,24.88133,0.000039,24.039704,0.0005,1.285
180.00,8.055489,24.88119,0.000040,24.040339,0.0005,1.285
182.00,8.054990,24.88159,0.000040,24.039946,0.0005,1.285
184.00,8.053754,24.88136,0.000040,24.040172,0.0005,1.285
186.00,8.052893,24.88119,0.000039,24.039834,0.0006,1.286
188.00,8.052447,24.88146,0.000038,24.040368,0.0005,1.285
190.00,8.052486,24.88181,0.000039,24.040230,0.0005,1.285
192.00,8.052206,24.88217,0.000039,24.040063,0.0005,1.285
194.00,8.051098,24.88111,0.000038,24.040766,0.0005,1.286
196.00,8.050192,24.88120,0.000039,24.040963,0.0005,1.286
198.00,8.049664,24.88134,0.000040,24.040365,0.0005,1.286
200.00,8.049529,24.88130,0.000040,24.040197,0.0005,1.285
202.00,8.049689,24.88103,0.000039,24.040197,0.0006,1.286
204.00,8.049340,24.88184,0.000040,24.040663,0.0005,1.286
206.00,8.048780,24.88155,0.000039,24.040912,0.0005,1.286
208.00,8.048273,24.88111,0.000040,24.040517,0.0006,1.285
210.00,8.047569,24.88147,0.000041,24.040786,0.0006,1.285
212.00,8.046479,24.88183,0.000041,24.039997,0.0006,1.285
214.00,8.045499,24.88197,0.000039,24.040614,0.0006,1.286
216.00,8.045339,24.88205,0.000041,24.040112,0.0006,1.285
218.00,8.043392,24.88172,0.000040,24.040183,0.0005,1.286
220.00,8.043098,24.88118,0.000039,24.040574,0.0005,1.286
222.00,8.043585,24.88090,0.000040,24.041276,0.0005,1.286
224.00,8.043224,24.88141,0.000040,24.040592,0.0005,1.285
226.00,8.043564,24.88080,0.000040,24.040457,0.0006,1.285
228.00,8.043030,24.88072,0.000041,24.040988,0.0005,1.285
230.00,8.042092,24.88095,0.000040,24.040205,0.0005,1.286
232.00,8.041145,24.87958,0.000039,24.040623,0.0005,1.285
234.00,8.040439,24.87979,0.000041,24.040043,0.0006,1.285
236.00,8.039616,24.87988,0.000039,24.039904,0.0006,1.286
238.00,8.038910,24.88087,0.000039,24.040399,0.0005,1.286
240.00,8.038302,24.88040,0.000040,24.041032,0.0005,1.285
242.00,8.037409,24.88060,0.000041,24.040710,0.0005,1.285
244.00,8.036633,24.88198,0.000040,24.040015,0.0005,1.286
246.00,8.035763,24.88215,0.000038,24.040901,0.0005,1.286
248.00,8.034878,24.88301,0.000039,24.039835,0.0005,1.286
250.00,8.034462,24.88258,0.000040,24.040414,0.0005,1.286
252.00,8.034185,24.88267,0.000040,24.040572,0.0005,1.286
254.00,8.032966,24.88185,0.000039,24.041545,0.0005,1.286
256.00,8.032600,24.88263,0.000040,24.040066,0.0005,1.285
258.00,8.032472,24.88125,0.000039,24.040201,0.0005,1.286
260.00,8.031690,24.88191,0.000040,24.039904,0.0005,1.286
262.00,8.030752,24.88200,0.000040,24.040903,0.0005,1.286
264.00,8.029984,24.88241,0.000040,24.040192,0.0005,1.286
266.00,8.029238,24.88173,0.000040,24.040532,0.0005,1.286
268.00,8.029776,24.88136,0.000039,24.039766,0.0005,1.286
270.00,8.029496,24.88158,0.000039,24.039832,0.0005,1.286
272.00,8.029090,24.88139,0.000038,24.040325,0.0006,1.286
274.00,8.028144,24.88165,0.000038,24.040386,0.0006,1.285
276.00,8.027663,24.88145,0.000040,24.039815,0.0005,1.286
278.00,8.027026,24.88088,0.000041,24.040235,0.0005,1.286
280.00,8.026595,24.88158,0.000039,24.039410,0.0005,1.286
282.00,8.026189,24.88060,0.000040,24.040759,0.0005,1.286
284.00,8.024384,24.88091,0.000039,24.040819,0.0005,1.286
286.00,8.023767,24.88105,0.000040,24.041037,0.0005,1.286
288.00,8.023792,24.88205,0.000039,24.040774,0.0006,1.286
290.00,8.023104,24.88170,0.000040,24.041070,0.0006,1.286
292.00,8.022218,24.88276,0.000038,24.040183,0.0005,1.286
294.00,8.021822,24.88238,0.000040,24.040835,0.0005,1.286
296.00,8.020859,24.88148,0.000040,24.040970,0.0006,1.286
298.00,8.020189,24.88216,0.000040,24.039495,0.0006,1.285
300.00,8.020387,24.88256,0.000039,24.040290,0.0005,1.286
302.00,8.020572,24.88273,0.000039,24.040437,0.0005,1.286
304.00,8.018772,24.88205,0.000040,24.040775,0.0005,1.286
306.00,8.017542,24.88175,0.000039,24.040245,0.0005,1.287
308.00,8.016700,24.88257,0.000038,24.040363,0.0005,1.287
310.00,8.016194,24.88167,0.000040,24.039930,0.0005,1.286
312.00,8.015787,24.88232,0.000041,24.040695,0.0005,1.286
314.00,8.016292,24.88262,0.000040,24.040723,0.0006,1.286
316.00,8.016902,24.88187,0.000040,24.039837,0.0005,1.286
318.00,8.016892,24.88240,0.000041,24.040405,0.0006,1.287
320.00,8.016888,24.88247,0.000041,24.040032,0.0005,1.287
322.00,8.016567,24.88233,0.000040,24.039877,0.0005,1.287
324.00,8.015555,24.88330,0.000040,24.040905,0.0005,1.287
326.00,8.014694,24.88185,0.000040,24.040341,0.0006,1.286
328.00,8.012819,24.88155,0.000041,24.040250,0.0006,1.286
330.00,8.011990,24.88154,0.000041,24.040237,0.0006,1.286
332.00,8.012119,24.88266,0.000041,24.040439,0.0005,1.286
334.00,8.011985,24.88187,0.000040,24.039995,0.0006,1.286
336.00,8.011500,24.88234,0.000040,24.039766,0.0005,1.286
338.00,8.010860,24.88300,0.000040,24.040501,0.0006,1.286
340.00,8.009575,24.88285,0.000039,24.039194,0.0005,1.287
342.00,8.009061,24.88300,0.000040,24.039794,0.0006,1.287
344.00,8.008391,24.88149,0.000041,24.040315,0.0006,1.287
346.00,8.007037,24.88178,0.000040,24.040361,0.0006,1.287
348.00,8.007162,24.88091,0.000040,24.040712,0.0006,1.287
350.00,8.007066,24.88125,0.000040,24.040932,0.0005,1.287
352.00,8.006159,24.88024,0.000041,24.040577,0.0005,1.286
354.00,8.006102,24.88092,0.000040,24.040305,0.0006,1.286
356.00,8.006544,24.88188,0.000041,24.040492,0.0005,1.286
358.00,8.005690,24.88164,0.000040,24.040806,0.0005,1.287
360.00,8.004770,24.88167,0.000039,24.040232,0.0005,1.287
362.00,8.003981,24.88093,0.000041,24.040137,0.0005,1.287
364.00,8.003167,24.88136,0.000040,24.039761,0.0005,1.286
366.00,8.001921,24.88123,0.000042,24.040323,0.0005,1.286
368.00,8.001491,24.88030,0.000042,24.040366,0.0005,1.287
370.00,8.001727,24.87978,0.000039,24.040410,0.0005,1.287
372.00,8.000841,24.88053,0.000039,24.040637,0.0006,1.287
374.00,7.999761,24.87966,0.000040,24.039948,0.0006,1.287
376.00,7.999498,24.88024,0.000040,24.040410,0.0005,1.287
378.00,7.999098,24.88078,0.000040,24.041055,0.0006,1.287
380.00,7.998975,24.88009,0.000039,24.040015,0.0005,1.287
382.00,7.997774,24.88136,0.000040,24.039443,0.0006,1.287
384.00,7.996680,24.88076,0.000040,24.040375,0.0006,1.287
386.00,7.996583,24.88110,0.000040,24.040143,0.0006,1.287
388.00,7.995972,24.88054,0.000042,24.040172,0.0005,1.287
390.00,7.995925,24.88080,0.000041,24.040215,0.0006,1.286
392.00,7.995173,24.88169,0.000040,24.040774,0.0006,1.287
394.00,7.994749,24.88209,0.000038,24.039983,0.0005,1.287
396.00,7.994579,24.88235,0.000039,24.039992,0.0005,1.287
398.00,7.993804,24.88180,0.000038,24.040366,0.0006,1.288
400.00,7.992869,24.88118,0.000040,24.040123,0.0006,1.287
402.00,7.992507,24.88092,0.000041,24.040121,0.0006,1.287
404.00,7.992716,24.88117,0.000040,24.040335,0.0005,1.287
406.00,7.991762,24.88157,0.000040,24.040481,0.0006,1.287
408.00,7.991201,24.88270,0.000039,24.040712,0.0006,1.288
410.00,7.991638,24.88175,0.000040,24.040034,0.0005,1.288
412.00,7.991162,24.88132,0.000039,24.040177,0.0005,1.287
414.00,7.989691,24.88129,0.000040,24.039581,0.0006,1.288
416.00,7.989447,24.88193,0.000039,24.039768,0.0005,1.287
418.00,7.989439,24.88098,0.000039,24.040752,0.0005,1.287
420.00,7.988516,24.88079,0.000040,24.041057,0.0005,1.287
422.00,7.988008,24.88099,0.000040,24.039263,0.0006,1.288
424.00,7.987661,24.88053,0.000039,24.040457,0.0005,1.287
426.00,7.987486,24.88087,0.000041,24.040634,0.0005,1.288
428.00,7.987206,24.88149,0.000040,24.040145,0.0005,1.288
430.00,7.986409,24.88070,0.000040,24.040339,0.0006,1.288
432.00,7.985410,24.88120,0.000040,24.040725,0.0006,1.287
434.00,7.985105,24.88190,0.000041,24.040417,0.0005,1.288
436.00,7.984754,24.88139,0.000040,24.040688,0.0006,1.288
438.00,7.984590,24.88025,0.000041,24.040208,0.0006,1.288
440.00,7.983797,24.88116,0.000040,24.041126,0.0006,1.288
442.00,7.983460,24.88043,0.000040,24.039986,0.0005,1.288
444.00,7.983572,24.88040,0.000040,24.041110,0.0005,1.288
446.00,7.983082,24.88071,0.000040,24.040692,0.0005,1.288
448.00,7.982666,24.88090,0.000040,24.039721,0.0005,1.288
450.00,7.981947,24.88158,0.000040,24.040270,0.0005,1.287
452.00,7.981068,24.88145,0.000040,24.040586,0.0006,1.288
454.00,7.980037,24.88104,0.000040,24.040823,0.0005,1.287
456.00,7.979553,24.88131,0.000041,24.040666,0.0006,1.287
458.00,7.979574,24.88030,0.000040,24.040081,0.0005,1.287
460.00,7.978685,24.88045,0.000040,24.041125,0.0006,1.288
462.00,7.977418,24.88056,0.000040,24.040841,0.0005,1.288
464.00,7.976878,24.88015,0.000040,24.039710,0.0006,1.288
466.00,7.977079,24.88012,0.000040,24.040443,0.0005,1.288
468.00,7.976715,24.87927,0.000041,24.040550,0.0005,1.288
470.00,7.976708,24.87995,0.000040,24.040297,0.0005,1.288
472.00,7.976217,24.88001,0.000040,24.040281,0.0006,1.288
474.00,7.974914,24.87975,0.000042,24.041006,0.0005,1.288
476.00,7.975020,24.88020,0.000041,24.040732,0.0006,1.287
478.00,7.973942,24.88045,0.000041,24.040212,0.0006,1.288
480.00,7.973527,24.87966,0.000041,24.040968,0.0005,1.287
482.00,7.974485,24.87875,0.000042,24.040761,0.0005,1.287
484.00,7.974547,24.87913,0.000040,24.039892,0.0005,1.288
486.00,7.975275,24.87989,0.000041,24.040279,0.0005,1.288
488.00,7.973956,24.87904,0.000041,24.040614,0.0006,1.288
490.00,7.972030,24.87860,0.000039,24.039741,0.0006,1.288
492.00,7.970785,24.87903,0.000039,24.040428,0.0006,1.288
494.00,7.970270,24.87918,0.000040,24.040257,0.0006,1.288
496.00,7.970348,24.87919,0.000039,24.040797,0.0005,1.288
498.00,7.969733,24.87936,0.000041,24.040374,0.0005,1.288
500.00,7.968677,24.87965,0.000041,24.040115,0.0005,1.288
502.00,7.969198,24.87907,0.000041,24.040668,0.0006,1.288
504.00,7.967980,24.87868,0.000040,24.040115,0.0006,1.288
506.00,7.968234,24.87876,0.000040,24.040563,0.0006,1.288
508.00,7.967102,24.87989,0.000041,24.040694,0.0006,1.288
510.00,7.967617,24.88038,0.000042,24.040635,0.0006,1.289
512.00,7.967494,24.88022,0.000039,24.040012,0.0005,1.289
514.00,7.967468,24.87986,0.000040,24.040092,0.0005,1.288
516.00,7.966599,24.88013,0.000040,24.040028,0.0005,1.288
518.00,7.965356,24.88075,0.000039,24.040325,0.0006,1.288
520.00,7.965543,24.87975,0.000039,24.040375,0.0006,1.288
522.00,7.964242,24.87979,0.000041,24.040174,0.0005,1.289
524.00,7.963736,24.87995,0.000038,24.040599,0.0006,1.289
526.00,7.963780,24.88108,0.000039,24.040495,0.0005,1.289
528.00,7.962596,24.88115,0.000039,24.040537,0.0006,1.288
530.00,7.961712,24.88106,0.000038,24.039717,0.0006,1.288
532.00,7.961634,24.88142,0.000040,24.039921,0.0006,1.288
534.00,7.961390,24.88132,0.000039,24.040781,0.0006,1.289
536.00,7.961294,24.88218,0.000039,24.041048,0.0006,1.289
538.00,7.960267,24.88237,0.000039,24.040246,0.0006,1.289
540.00,7.959744,24.88170,0.000039,24.040723,0.0006,1.289
542.00,7.958693,24.88155,0.000039,24.040332,0.0006,1.288
544.00,7.958686,24.88227,0.000040,24.040377,0.0005,1.289
546.00,7.958680,24.88187,0.000040,24.040305,0.0006,1.289
548.00,7.958507,24.88218,0.000039,24.040795,0.0006,1.289
550.00,7.958064,24.88264,0.000039,24.040008,0.0006,1.289
552.00,7.957510,24.88277,0.000039,24.040355,0.0006,1.289
554.00,7.956975,24.88286,0.000039,24.039963,0.0006,1.288
556.00,7.956801,24.88164,0.000040,24.040288,0.0006,1.289
558.00,7.956941,24.88097,0.000040,24.040848,0.0005,1.289
560.00,7.956214,24.88119,0.000040,24.040399,0.0006,1.289
562.00,7.955419,24.88225,0.000039,24.040539,0.0006,1.289
564.00,7.954788,24.88125,0.000039,24.040415,0.0005,1.289
566.00,7.954073,24.88150,0.000039,24.040021,0.0006,1.289
568.00,7.953839,24.88137,0.000039,24.040059,0.0006,1.289
570.00,7.954111,24.88123,0.000039,24.040125,0.0006,1.289
572.00,7.954241,24.88220,0.000039,24.040465,0.0005,1.289
574.00,7.953836,24.88249,0.000039,24.039568,0.0005,1.289
576.00,7.952714,24.88231,0.000041,24.039715,0.0005,1.288
578.00,7.951862,24.88196,0.000039,24.040223,0.0005,1.289
580.00,7.952676,24.88228,0.000038,24.040075,0.0005,1.290
582.00,7.951240,24.88269,0.000039,24.040483,0.0006,1.290
584.00,7.949603,24.88210,0.000040,24.040125,0.0005,1.289
586.00,7.949831,24.88234,0.000040,24.040157,0.0005,1.289
588.00,7.949921,24.88256,0.000041,24.039750,0.0005,1.289
590.00,7.950095,24.88198,0.000040,24.040415,0.0005,1.289
592.00,7.947947,24.88308,0.000039,24.039923,0.0005,1.290
594.00,7.947443,24.88244,0.000038,24.040968,0.0006,1.290
596.00,7.948302,24.88159,0.000039,24.040028,0.0005,1.289
598.00,7.948179,24.88175,0.000039,24.040205,0.0006,1.290
600.00,7.947216,24.88170,0.000038,24.040446,0.0005,1.289
@1,2.0000,4.0
602.00,7.946428,24.88205,0.000041,24.040314,0.0005,1.289
604.00,7.946033,24.88198,0.000040,24.041279,0.0005,1.289
606.00,7.945458,24.88222,0.000040,24.039857,0.0006,1.289
608.00,7.945307,24.88203,0.000039,24.039997,0.0006,1.290
610.00,7.944674,24.88167,0.000039,24.040217,0.0005,1.289
612.00,7.944814,24.88153,0.000039,24.039526,0.0005,1.289
614.00,7.943716,24.88255,0.000040,24.040423,0.0006,1.290
616.00,7.943054,24.88330,0.000039,24.040654,0.0005,1.289
618.00,7.943240,24.88219,0.000039,24.040468,0.0005,1.289
620.00,7.942568,24.88239,0.000039,24.040123,0.0006,1.290
622.00,7.942083,24.88254,0.000039,24.040857,0.0005,1.289
624.00,7.941164,24.88223,0.000041,24.040815,0.0006,1.289
626.00,7.940742,24.88373,0.000040,24.039823,0.0005,1.289
628.00,7.941221,24.88302,0.000040,24.040566,0.0005,1.290
630.00,7.941083,24.88284,0.000040,24.039928,0.0006,1.289
632.00,7.940706,24.88371,0.000040,24.040505,0.0005,1.289
634.00,7.938797,24.88270,0.000039,24.039923,0.0005,1.290
636.00,7.938147,24.88273,0.000039,24.040701,0.0005,1.290
638.00,7.938505,24.88332,0.000039,24.040626,0.0005,1.290
640.00,7.938398,24.88235,0.000041,24.040310,0.0006,1.289
642.00,7.937693,24.88288,0.000039,24.040439,0.0006,1.290
644.00,7.937581,24.88182,0.000039,24.039654,0.0005,1.290
646.00,7.937798,24.88221,0.000039,24.040446,0.0005,1.290
648.00,7.937206,24.88121,0.000039,24.041288,0.0005,1.290
650.00,7.937326,24.88083,0.000039,24.040770,0.0006,1.290
652.00,7.937556,24.88115,0.000038,24.040555,0.0006,1.290
654.00,7.936236,24.88146,0.000039,24.040343,0.0006,1.290
656.00,7.935715,24.88137,0.000039,24.040805,0.0005,1.290
658.00,7.935134,24.88124,0.000040,24.040054,0.0006,1.289
660.00,7.935316,24.88163,0.000039,24.040910,0.0006,1.290
662.00,7.934622,24.88151,0.000039,24.040475,0.0006,1.291
664.00,7.933501,24.88230,0.000040,24.040668,0.0006,1.290
666.00,7.932916,24.88188,0.000040,24.039963,0.0005,1.291
668.00,7.933167,24.88122,0.000039,24.041052,0.0005,1.290
670.00,7.932703,24.88151,0.000040,24.040283,0.0005,1.290
672.00,7.932707,24.88123,0.000041,24.040381,0.0005,1.290
674.00,7.932263,24.88106,0.000041,24.040734,0.0005,1.289
676.00,7.931609,24.88125,0.000040,24.040548,0.0006,1.290
678.00,7.930940,24.88288,0.000038,24.040488,0.0005,1.290
680.00,7.930837,24.88324,0.000039,24.040139,0.0005,1.291
682.00,7.930741,24.88209,0.000039,24.040474,0.0005,1.290
684.00,7.931358,24.88311,0.000040,24.040754,0.0005,1.290
686.00,7.931088,24.88300,0.000040,24.040272,0.0006,1.290
688.00,7.929261,24.88215,0.000041,24.040510,0.0005,1.290
690.00,7.928640,24.88211,0.000040,24.040814,0.0006,1.290
692.00,7.928131,24.88257,0.000040,24.040183,0.0005,1.290
694.00,7.927873,24.88206,0.000040,24.040399,0.0005,1.291
696.00,7.927224,24.88226,0.000039,24.040812,0.0006,1.290
698.00,7.927108,24.88247,0.000039,24.039483,0.0006,1.290
700.00,7.927245,24.88242,0.000040,24.039743,0.0006,1.291
702.00,7.926624,24.88165,0.000039,24.040190,0.0006,1.291
704.00,7.926304,24.88123,0.000040,24.041114,0.0005,1.290
706.00,7.925999,24.88135,0.000040,24.041399,0.0006,1.290
708.00,7.926107,24.88091,0.000041,24.039654,0.0006,1.290
710.00,7.926112,24.88068,0.000040,24.040854,0.0006,1.290
712.00,7.924927,24.88048,0.000041,24.040215,0.0006,1.291
714.00,7.923899,24.88047,0.000039,24.040383,0.0006,1.291
716.00,7.924306,24.88133,0.000040,24.041292,0.0006,1.291
718.00,7.923911,24.88159,0.000039,24.040617,0.0006,1.290
720.00,7.923619,24.88176,0.000041,24.040088,0.0006,1.290
722.00,7.922561,24.88082,0.000039,24.041121,0.0006,1.291
724.00,7.922146,24.88101,0.000040,24.040925,0.0005,1.291
726.00,7.922125,24.88105,0.000041,24.040381,0.0005,1.291
728.00,7.921870,24.88122,0.000039,24.040128,0.0006,1.291
730.00,7.921580,24.88114,0.000039,24.040623,0.0006,1.290
732.00,7.921588,24.88136,0.000040,24.041075,0.0005,1.291
734.00,7.921008,24.88132,0.000040,24.039750,0.0005,1.291
736.00,7.920969,24.88135,0.000041,24.039788,0.0005,1.291
738.00,7.920476,24.88100,0.000041,24.040023,0.0006,1.290
740.00,7.919487,24.87957,0.000041,24.039908,0.0006,1.290
742.00,7.918680,24.87867,0.000040,24.040286,0.0006,1.291
744.00,7.918742,24.87891,0.000040,24.040099,0.0006,1.291
746.00,7.919248,24.87928,0.000040,24.040721,0.0006,1.290
748.00,7.918960,24.88014,0.000040,24.040417,0.0006,1.291
750.00,7.917963,24.88088,0.000040,24.040790,0.0006,1.290
752.00,7.916674,24.88063,0.000040,24.040248,0.0005,1.290
754.00,7.916837,24.88156,0.000040,24.039897,0.0005,1.291
756.00,7.915703,24.88096,0.000041,24.039743,0.0006,1.290
758.00,7.915242,24.88063,0.000040,24.041132,0.0006,1.290
760.00,7.915267,24.88070,0.000040,24.040552,0.0005,1.291
762.00,7.914699,24.88064,0.000038,24.039799,0.0006,1.291
764.00,7.913904,24.88029,0.000040,24.040186,0.0006,1.291
766.00,7.913474,24.88111,0.000040,24.041243,0.0006,1.290
768.00,7.913688,24.88094,0.000041,24.041146,0.0006,1.291
770.00,7.913127,24.88111,0.000040,24.040715,0.0005,1.291
772.00,7.912300,24.88107,0.000039,24.041063,0.0006,1.291
774.00,7.911535,24.88135,0.000040,24.040539,0.0005,1.291
776.00,7.911250,24.88144,0.000040,24.040841,0.0006,1.290
778.00,7.911264,24.88202,0.000040,24.040095,0.0005,1.290
780.00,7.911994,24.88294,0.000041,24.040277,0.0005,1.291
782.00,7.912631,24.88249,0.000041,24.039575,0.0006,1.291
784.00,7.911739,24.88254,0.000041,24.039481,0.0006,1.290
786.00,7.911141,24.88274,0.000039,24.040583,0.0006,1.290
788.00,7.911978,24.88260,0.000039,24.040072,0.0006,1.290
790.00,7.911815,24.88194,0.000040,24.040385,0.0005,1.291
792.00,7.911378,24.88206,0.000040,24.040315,0.0005,1.291
794.00,7.910728,24.88131,0.000040,24.040135,0.0006,1.291
796.00,7.911290,24.88240,0.000040,24.040079,0.0005,1.291
798.00,7.910330,24.88229,0.000038,24.040377,0.0006,1.291
800.00,7.909662,24.88140,0.000039,24.040368,0.0006,1.291
802.00,7.909389,24.88159,0.000039,24.040655,0.0006,1.290
804.00,7.908790,24.88248,0.000040,24.039704,0.0005,1.290
806.00,7.908265,24.88288,0.000039,24.040895,0.0005,1.291
808.00,7.907614,24.88303,0.000039,24.040543,0.0005,1.291
810.00,7.907556,24.88304,0.000040,24.040959,0.0005,1.291
812.00,7.908063,24.88314,0.000040,24.041146,0.0006,1.290
814.00,7.907126,24.88309,0.000040,24.040490,0.0006,1.291
816.00,7.906541,24.88427,0.000039,24.040259,0.0006,1.291
818.00,7.906086,24.88458,0.000041,24.041061,0.0006,1.291
820.00,7.905640,24.88414,0.000039,24.040119,0.0005,1.291
822.00,7.904762,24.88439,0.000041,24.039514,0.0006,1.291
824.00,7.904190,24.88432,0.000040,24.040399,0.0006,1.292
826.00,7.904043,24.88260,0.000039,24.040166,0.0005,1.291
828.00,7.903567,24.88257,0.000040,24.039877,0.0005,1.291
830.00,7.902464,24.88294,0.000040,24.040612,0.0006,1.291
832.00,7.902132,24.88388,0.000041,24.040679,0.0006,1.291
834.00,7.902944,24.88339,0.000041,24.039794,0.0006,1.290
836.00,7.903062,24.88379,0.000039,24.040888,0.0006,1.291
838.00,7.902377,24.88422,0.000040,24.040852,0.0006,1.291
840.00,7.901823,24.88448,0.000039,24.040234,0.0006,1.291
842.00,7.902291,24.88396,0.000039,24.040259,0.0006,1.291
844.00,7.901671,24.88299,0.000039,24.040141,0.0005,1.291
846.00,7.901301,24.88349,0.000041,24.039921,0.0005,1.292
848.00,7.900954,24.88341,0.000040,24.040103,0.0005,1.292
850.00,7.899845,24.88268,0.000039,24.040563,0.0006,1.292
852.00,7.900211,24.88294,0.000038,24.040354,0.0005,1.292
854.00,7.899011,24.88318,0.000039,24.040921,0.0005,1.291
856.00,7.898489,24.88380,0.000040,24.040426,0.0005,1.291
858.00,7.898145,24.88242,0.000041,24.039475,0.0006,1.291
860.00,7.898659,24.88142,0.000041,24.040046,0.0006,1.291
862.00,7.898646,24.88233,0.000040,24.040474,0.0005,1.292
864.00,7.898425,24.88165,0.000040,24.040270,0.0006,1.292
866.00,7.898662,24.88271,0.000041,24.039774,0.0006,1.291
868.00,7.897677,24.88293,0.000041,24.040899,0.0005,1.292
870.00,7.896975,24.88214,0.000040,24.040152,0.0006,1.292
872.00,7.896987,24.88303,0.000040,24.041045,0.0006,1.292
874.00,7.896985,24.88403,0.000040,24.039781,0.0005,1.291
876.00,7.897356,24.88341,0.000040,24.040001,0.0005,1.291
878.00,7.896302,24.88378,0.000040,24.040748,0.0006,1.292
880.00,7.896482,24.88376,0.000041,24.039772,0.0006,1.292
882.00,7.896603,24.88290,0.000039,24.040257,0.0006,1.292
884.00,7.896291,24.88302,0.000041,24.040210,0.0006,1.292
886.00,7.895667,24.88378,0.000040,24.039646,0.0006,1.292
888.00,7.895365,24.88434,0.000041,24.039755,0.0006,1.291
890.00,7.894861,24.88327,0.000041,24.040375,0.0006,1.291
892.00,7.894125,24.88266,0.000041,24.040434,0.0006,1.292
894.00,7.894139,24.88256,0.000040,24.040377,0.0006,1.292
896.00,7.893723,24.88288,0.000041,24.040857,0.0005,1.292
898.00,7.892589,24.88251,0.000040,24.040514,0.0005,1.291
900.00,7.892116,24.88229,0.000039,24.041270,0.0006,1.292
902.00,7.891238,24.88277,0.000040,24.039864,0.0005,1.292
904.00,7.891017,24.88295,0.000040,24.040675,0.0005,1.292
906.00,7.891404,24.88252,0.000039,24.040412,0.0005,1.292
908.00,7.891282,24.88343,0.000040,24.040683,0.0006,1.292
910.00,7.890913,24.88359,0.000039,24.040834,0.0006,1.292
912.00,7.889840,24.88245,0.000041,24.041214,0.0006,1.292
914.00,7.888857,24.88232,0.000040,24.041079,0.0006,1.292
916.00,7.889081,24.88266,0.000039,24.040337,0.0006,1.292
918.00,7.888991,24.88260,0.000040,24.040274,0.0006,1.292
920.00,7.888365,24.88242,0.000040,24.040852,0.0006,1.292
922.00,7.889677,24.88284,0.000040,24.040835,0.0006,1.292
924.00,7.890164,24.88278,0.000040,24.041026,0.0006,1.292
926.00,7.889391,24.88211,0.000039,24.040865,0.0006,1.292
928.00,7.888790,24.88238,0.000038,24.040523,0.0005,1.293
930.00,7.888269,24.88308,0.000039,24.040168,0.0006,1.293
932.00,7.887603,24.88319,0.000039,24.040326,0.0006,1.292
934.00,7.887866,24.88237,0.000041,24.040454,0.0006,1.292
936.00,7.887325,24.88308,0.000040,24.040064,0.0006,1.292
938.00,7.887016,24.88264,0.000039,24.040357,0.0006,1.292
940.00,7.886201,24.88259,0.000040,24.040359,0.0006,1.292
942.00,7.886049,24.88287,0.000039,24.040814,0.0006,1.292
944.00,7.885527,24.88238,0.000040,24.040270,0.0006,1.292
946.00,7.885152,24.88117,0.000041,24.040032,0.0006,1.292
948.00,7.885041,24.88132,0.000041,24.040370,0.0006,1.292
950.00,7.884949,24.88091,0.000040,24.040485,0.0006,1.292
952.00,7.884369,24.88102,0.000039,24.040105,0.0006,1.293
954.00,7.883515,24.88122,0.000038,24.041214,0.0006,1.292
956.00,7.882933,24.88085,0.000039,24.040101,0.0005,1.292
958.00,7.883168,24.88080,0.000040,24.040285,0.0006,1.292
960.00,7.883856,24.88212,0.000040,24.041035,0.0006,1.292
962.00,7.882539,24.88241,0.000040,24.040250,0.0005,1.293
964.00,7.881839,24.88240,0.000040,24.039952,0.0006,1.294
966.00,7.882318,24.88239,0.000039,24.040768,0.0006,1.292
968.00,7.882371,24.88126,0.000039,24.040845,0.0006,1.292
970.00,7.881424,24.88102,0.000039,24.040590,0.0006,1.293
972.00,7.880856,24.88126,0.000040,24.040354,0.0006,1.293
974.00,7.879807,24.88136,0.000040,24.040135,0.0006,1.293
976.00,7.879451,24.88170,0.000039,24.039481,0.0006,1.293
978.00,7.879286,24.88257,0.000039,24.040048,0.0006,1.293
980.00,7.878993,24.88280,0.000041,24.041039,0.0006,1.293
982.00,7.878769,24.88400,0.000040,24.040448,0.0006,1.293
984.00,7.879960,24.88337,0.000039,24.040765,0.0006,1.293
986.00,7.880274,24.88185,0.000040,24.041354,0.0006,1.292
988.00,7.879256,24.88306,0.000040,24.039470,0.0006,1.293
990.00,7.877555,24.88372,0.000039,24.040041,0.0006,1.293
992.00,7.877772,24.88356,0.000041,24.040810,0.0006,1.293
994.00,7.877715,24.88314,0.000040,24.039928,0.0006,1.293
996.00,7.877035,24.88208,0.000041,24.039786,0.0005,1.293
998.00,7.876828,24.88256,0.000041,24.040166,0.0006,1.293
1000.00,7.877185,24.88249,0.000040,24.040337,0.0005,1.293
1002.00,7.876484,24.88252,0.000040,24.039530,0.0005,1.293
1004.00,7.875941,24.88312,0.000040,24.040503,0.0006,1.293
1006.00,7.875693,24.88305,0.000039,24.040501,0.0006,1.294
1008.00,7.875382,24.88227,0.000040,24.040197,0.0006,1.293
1010.00,7.875091,24.88176,0.000039,24.039961,0.0006,1.293
1012.00,7.874719,24.88059,0.000039,24.040054,0.0006,1.293
1014.00,7.873572,24.88020,0.000039,24.040263,0.0006,1.293
1016.00,7.873280,24.88064,0.000041,24.040270,0.0006,1.294
1018.00,7.873714,24.88150,0.000039,24.040106,0.0006,1.293
1020.00,7.873862,24.88156,0.000040,24.040494,0.0006,1.293
1022.00,7.874294,24.88172,0.000041,24.040339,0.0006,1.294
1024.00,7.873760,24.88129,0.000040,24.040168,0.0006,1.293
1026.00,7.872981,24.88189,0.000040,24.039694,0.0006,1.293
1028.00,7.872833,24.88267,0.000040,24.040397,0.0006,1.293
1030.00,7.872807,24.88230,0.000040,24.040834,0.0006,1.293
1032.00,7.872577,24.88255,0.000040,24.039944,0.0006,1.293
1034.00,7.872111,24.88165,0.000040,24.040161,0.0006,1.293
1036.00,7.871750,24.88188,0.000041,24.040004,0.0006,1.293
1038.00,7.871666,24.88234,0.000042,24.039917,0.0005,1.293
1040.00,7.872357,24.88228,0.000041,24.040645,0.0006,1.293
1042.00,7.871419,24.88248,0.000041,24.040401,0.0005,1.293
1044.00,7.870419,24.88170,0.000039,24.041270,0.0006,1.293
1046.00,7.870591,24.88133,0.000040,24.040545,0.0005,1.293
1048.00,7.871381,24.88119,0.000040,24.040910,0.0006,1.294
1050.00,7.870338,24.88206,0.000040,24.040048,0.0006,1.293
1052.00,7.869407,24.88203,0.000040,24.039857,0.0005,1.294
1054.00,7.869656,24.88115,0.000040,24.040339,0.0005,1.294
1056.00,7.870053,24.88101,0.000040,24.041457,0.0005,1.294
1058.00,7.870189,24.88145,0.000039,24.039586,0.0005,1.294
1060.00,7.870426,24.88062,0.000039,24.039795,0.0006,1.293
1062.00,7.871444,24.88060,0.000041,24.040368,0.0006,1.293
1064.00,7.869944,24.88137,0.000040,24.040903,0.0006,1.293
1066.00,7.868576,24.88232,0.000040,24.041001,0.0006,1.294
1068.00,7.868374,24.88232,0.000040,24.039910,0.0006,1.294
1070.00,7.867871,24.88138,0.000039,24.040885,0.0006,1.294
1072.00,7.866372,24.88181,0.000040,24.040048,0.0006,1.294
1074.00,7.865944,24.88222,0.000039,24.040474,0.0006,1.293
1076.00,7.866404,24.88205,0.000040,24.040377,0.0006,1.293
1078.00,7.866197,24.88127,0.000041,24.040761,0.0006,1.294
1080.00,7.865934,24.88097,0.000040,24.040408,0.0006,1.294
1082.00,7.865822,24.88093,0.000040,24.040479,0.0006,1.294
1084.00,7.865270,24.88184,0.000040,24.040261,0.0006,1.294
1086.00,7.865037,24.88215,0.000040,24.039683,0.0005,1.294
1088.00,7.864236,24.88221,0.000041,24.041099,0.0006,1.294
1090.00,7.864040,24.88134,0.000040,24.040335,0.0006,1.293
1092.00,7.864023,24.88123,0.000042,24.040737,0.0006,1.293
1094.00,7.864134,24.88086,0.000041,24.040539,0.0006,1.293
1096.00,7.862960,24.88059,0.000040,24.040517,0.0006,1.294
1098.00,7.861939,24.88161,0.000040,24.040186,0.0006,1.294
1100.00,7.862547,24.88137,0.000040,24.041061,0.0006,1.295
1102.00,7.862661,24.88131,0.000040,24.041210,0.0006,1.294
1104.00,7.861926,24.88184,0.000039,24.040899,0.0006,1.294
1106.00,7.862029,24.88210,0.000041,24.041070,0.0005,1.293
1108.00,7.861554,24.88241,0.000040,24.040734,0.0005,1.294
1110.00,7.861779,24.88285,0.000040,24.040299,0.0006,1.294
1112.00,7.861537,24.88308,0.000040,24.040792,0.0006,1.293
1114.00,7.861635,24.88303,0.000041,24.041574,0.0006,1.293
1116.00,7.861050,24.88264,0.000041,24.041101,0.0006,1.294
1118.00,7.860672,24.88321,0.000041,24.040412,0.0005,1.294
1120.00,7.860877,24.88411,0.000041,24.040185,0.0006,1.294
1122.00,7.860781,24.88437,0.000040,24.040926,0.0006,1.294
1124.00,7.860217,24.88407,0.000040,24.041181,0.0006,1.294
1126.00,7.860545,24.88383,0.000040,24.040201,0.0006,1.294
1128.00,7.859891,24.88305,0.000041,24.040832,0.0006,1.294
1130.00,7.858745,24.88341,0.000041,24.040688,0.0006,1.294
1132.00,7.858018,24.88345,0.000040,24.041228,0.0006,1.295
1134.00,7.857648,24.88352,0.000042,24.040512,0.0006,1.294
1136.00,7.858043,24.88420,0.000041,24.040721,0.0006,1.294
1138.00,7.859415,24.88382,0.000041,24.040983,0.0006,1.294
1140.00,7.859507,24.88325,0.000041,24.040532,0.0006,1.294
1142.00,7.860689,24.88326,0.000041,24.040843,0.0006,1.294
1144.00,7.859820,24.88336,0.000041,24.041003,0.0006,1.294
1146.00,7.859228,24.88297,0.000041,24.040648,0.0006,1.294
1148.00,7.858460,24.88342,0.000040,24.041065,0.0005,1.294
1150.00,7.858990,24.88399,0.000041,24.040645,0.0006,1.294
1152.00,7.859177,24.88362,0.000042,24.039904,0.0006,1.294
1154.00,7.858369,24.88299,0.000041,24.040212,0.0006,1.294
1156.00,7.857107,24.88302,0.000040,24.040274,0.0005,1.294
1158.00,7.855655,24.88294,0.000041,24.040728,0.0006,1.294
1160.00,7.854719,24.88361,0.000040,24.041306,0.0006,1.294
1162.00,7.854694,24.88282,0.000040,24.041105,0.0006,1.294
1164.00,7.855871,24.88268,0.000041,24.040146,0.0006,1.293
1166.00,7.855004,24.88225,0.000040,24.040626,0.0006,1.293
1168.00,7.854392,24.88184,0.000040,24.040259,0.0006,1.294
1170.00,7.853851,24.88218,0.000041,24.040745,0.0006,1.294
1172.00,7.853114,24.88239,0.000040,24.041239,0.0006,1.295
1174.00,7.852584,24.88182,0.000040,24.040632,0.0006,1.294
1176.00,7.852893,24.88202,0.000041,24.041025,0.0006,1.294
1178.00,7.852943,24.88138,0.000040,24.040812,0.0006,1.294
1180.00,7.853243,24.88174,0.000041,24.040285,0.0006,1.294
1182.00,7.852907,24.88159,0.000040,24.040515,0.0006,1.295
1184.00,7.851957,24.88066,0.000039,24.040490,0.0006,1.295
1186.00,7.852198,24.88174,0.000040,24.041037,0.0006,1.294
1188.00,7.852082,24.88170,0.000040,24.041134,0.0006,1.294
1190.00,7.852426,24.88216,0.000040,24.041048,0.0006,1.294
1192.00,7.852913,24.88127,0.000040,24.040745,0.0006,1.294
1194.00,7.852115,24.88104,0.000040,24.040875,0.0005,1.294
1196.00,7.851950,24.88218,0.000041,24.040926,0.0006,1.295
1198.00,7.851868,24.88194,0.000040,24.040181,0.0005,1.294
1200.00,7.851400,24.88212,0.000040,24.040326,0.0006,1.295
@2,12.0000,24.0
1202.00,7.850869,24.88225,0.000040,24.040455,0.0006,1.295
1204.00,7.850137,24.88307,0.000040,24.040706,0.0006,1.294
1206.00,7.845229,24.88201,0.000040,24.040712,0.0006,1.294
1208.00,7.834398,24.88201,0.000040,24.041083,0.0006,1.293
1210.00,7.808864,24.88231,0.000041,24.040554,0.0006,1.293
1212.00,7.769304,24.88306,0.000042,24.040397,0.0006,1.294
1214.00,7.726974,24.88297,0.000041,24.040886,0.0006,1.294
1216.00,7.687295,24.88205,0.000040,24.040461,0.0006,1.295
1218.00,7.657059,24.88148,0.000039,24.040694,0.0005,1.295
1220.00,7.634324,24.88164,0.000039,24.041032,0.0006,1.295
1222.00,7.619006,24.88250,0.000039,24.041241,0.0006,1.295
1224.00,7.610250,24.88311,0.000039,24.041143,0.0006,1.294
1226.00,7.603825,24.88303,0.000040,24.040686,0.0006,1.295
1228.00,7.598837,24.88259,0.000039,24.040250,0.0006,1.296
1230.00,7.598997,24.88253,0.000037,24.040575,0.0006,1.296
1232.00,7.612574,24.88244,0.000038,24.040475,0.0005,1.296
1234.00,7.629703,24.88325,0.000038,24.041057,0.0005,1.296
1236.00,7.642367,24.88360,0.000039,24.040614,0.0006,1.295
1238.00,7.648579,24.88375,0.000040,24.040632,0.0005,1.295
1240.00,7.650379,24.88330,0.000041,24.040674,0.0006,1.295
1242.00,7.650232,24.88389,0.000040,24.040715,0.0006,1.295
1244.00,7.652328,24.88397,0.000041,24.040797,0.0006,1.295
1246.00,7.655622,24.88363,0.000041,24.040410,0.0006,1.295
1248.00,7.659591,24.88401,0.000041,24.040683,0.0006,1.294
1250.00,7.664789,24.88453,0.000040,24.040421,0.0006,1.295
1252.00,7.669813,24.88407,0.000040,24.041377,0.0006,1.295
1254.00,7.675988,24.88355,0.000041,24.040345,0.0006,1.295
1256.00,7.681424,24.88363,0.000040,24.041101,0.0006,1.295
1258.00,7.686964,24.88325,0.000039,24.041666,0.0006,1.295
1260.00,7.691843,24.88285,0.000039,24.040521,0.0005,1.295
1262.00,7.697760,24.88352,0.000040,24.039674,0.0006,1.294
1264.00,7.703394,24.88403,0.000041,24.040528,0.0006,1.294
1266.00,7.708516,24.88402,0.000039,24.040086,0.0006,1.294
1268.00,7.712485,24.88316,0.000040,24.040903,0.0006,1.294
1270.00,7.716906,24.88374,0.000040,24.041194,0.0006,1.295
1272.00,7.721319,24.88343,0.000040,24.040339,0.0005,1.295
1274.00,7.727363,24.88434,0.000040,24.040288,0.0005,1.295
1276.00,7.733553,24.88327,0.000040,24.040577,0.0006,1.294
1278.00,7.739866,24.88330,0.000040,24.040790,0.0006,1.295
1280.00,7.745463,24.88275,0.000040,24.040815,0.0006,1.295
1282.00,7.752059,24.88271,0.000040,24.040959,0.0006,1.295
1284.00,7.758319,24.88225,0.000040,24.040297,0.0006,1.295
1286.00,7.766143,24.88231,0.000040,24.040783,0.0006,1.294
1288.00,7.773270,24.88203,0.000041,24.040885,0.0006,1.294
1290.00,7.780181,24.88138,0.000040,24.041135,0.0006,1.294
1292.00,7.786687,24.88169,0.000040,24.040403,0.0005,1.294
1294.00,7.791689,24.88287,0.000040,24.040541,0.0006,1.294
1296.00,7.797712,24.88254,0.000039,24.040437,0.0006,1.295
1298.00,7.803374,24.88199,0.000039,24.040217,0.0006,1.295
1300.00,7.806728,24.88262,0.000040,24.040317,0.0006,1.294
1302.00,7.811213,24.88249,0.000039,24.040926,0.0006,1.295
1304.00,7.814515,24.88163,0.000040,24.040805,0.0006,1.294
1306.00,7.817906,24.88184,0.000040,24.040905,0.0006,1.294
1308.00,7.821237,24.88082,0.000040,24.040137,0.0006,1.294
1310.00,7.822802,24.88159,0.000041,24.039939,0.0006,1.294
1312.00,7.825230,24.88217,0.000041,24.040628,0.0005,1.295
1314.00,7.827829,24.88260,0.000040,24.040715,0.0005,1.295
1316.00,7.828532,24.88222,0.000039,24.040886,0.0006,1.295
1318.00,7.829237,24.88202,0.000039,24.040474,0.0005,1.295
1320.00,7.830027,24.88076,0.000039,24.040532,0.0005,1.294
1322.00,7.831501,24.88088,0.000040,24.041205,0.0006,1.294
1324.00,7.833513,24.88123,0.000040,24.040695,0.0005,1.295
1326.00,7.833703,24.88224,0.000041,24.040052,0.0005,1.295
1328.00,7.833773,24.88148,0.000040,24.040670,0.0006,1.295
1330.00,7.832861,24.88162,0.000040,24.041048,0.0006,1.295
1332.00,7.832648,24.88160,0.000040,24.040659,0.0006,1.295
1334.00,7.833092,24.88197,0.000041,24.040359,0.0006,1.295
1336.00,7.832563,24.88154,0.000039,24.040457,0.0005,1.295
1338.00,7.831609,24.88113,0.000041,24.040625,0.0006,1.294
1340.00,7.831525,24.88146,0.000042,24.039690,0.0006,1.294
1342.00,7.830835,24.88194,0.000040,24.039888,0.0006,1.294
1344.00,7.829892,24.88182,0.000041,24.040157,0.0006,1.294
1346.00,7.829265,24.88130,0.000040,24.040325,0.0006,1.295
1348.00,7.828824,24.88167,0.000039,24.040248,0.0006,1.294
1350.00,7.828103,24.88225,0.000040,24.040132,0.0006,1.294
1352.00,7.827708,24.88178,0.000040,24.041850,0.0006,1.294
1354.00,7.827216,24.88282,0.000040,24.041083,0.0006,1.294
1356.00,7.827192,24.88310,0.000041,24.041070,0.0006,1.294
1358.00,7.827913,24.88334,0.000040,24.040890,0.0006,1.294
1360.00,7.826781,24.88422,0.000041,24.040634,0.0006,1.294
1362.00,7.826072,24.88427,0.000039,24.040597,0.0005,1.295
1364.00,7.824587,24.88381,0.000040,24.040010,0.0005,1.294
1366.00,7.824296,24.88275,0.000040,24.041183,0.0006,1.295
1368.00,7.824153,24.88384,0.000041,24.040414,0.0006,1.295
1370.00,7.824886,24.88374,0.000040,24.040785,0.0006,1.294
1372.00,7.824366,24.88409,0.000040,24.040305,0.0006,1.295
1374.00,7.824018,24.88430,0.000039,24.039859,0.0006,1.294
1376.00,7.824234,24.88481,0.000040,24.040972,0.0006,1.294
1378.00,7.823491,24.88470,0.000040,24.040539,0.0005,1.295
1380.00,7.821597,24.88401,0.000039,24.041248,0.0005,1.295
1382.00,7.822122,24.88437,0.000039,24.040155,0.0006,1.295
1384.00,7.822110,24.88472,0.000039,24.040408,0.0006,1.295
1386.00,7.821541,24.88449,0.000040,24.040343,0.0006,1.294
1388.00,7.821523,24.88405,0.000040,24.040839,0.0006,1.295
1390.00,7.821346,24.88392,0.000039,24.040254,0.0005,1.295
1392.00,7.821125,24.88424,0.000039,24.040170,0.0005,1.294
1394.00,7.820983,24.88429,0.000039,24.040390,0.0006,1.294
1396.00,7.821140,24.88366,0.000040,24.040630,0.0005,1.294
1398.00,7.821441,24.88306,0.000040,24.039759,0.0005,1.295
1400.00,7.820424,24.88317,0.000039,24.039672,0.0006,1.295
1402.00,7.820444,24.88283,0.000038,24.040608,0.0005,1.295
1404.00,7.820220,24.88298,0.000038,24.040808,0.0005,1.295
1406.00,7.820454,24.88288,0.000038,24.040090,0.0005,1.294
1408.00,7.819394,24.88371,0.000039,24.039948,0.0005,1.294
1410.00,7.818571,24.88322,0.000039,24.040623,0.0006,1.295
1412.00,7.818491,24.88327,0.000039,24.040137,0.0005,1.294
1414.00,7.817973,24.88362,0.000039,24.039984,0.0006,1.295
1416.00,7.817140,24.88406,0.000040,24.040406,0.0005,1.294
1418.00,7.816928,24.88370,0.000040,24.040154,0.0006,1.294
1420.00,7.816505,24.88414,0.000039,24.040335,0.0006,1.295
1422.00,7.816043,24.88358,0.000040,24.041770,0.0005,1.294
1424.00,7.815852,24.88273,0.000039,24.040061,0.0005,1.294
1426.00,7.815486,24.88302,0.000039,24.039461,0.0006,1.295
1428.00,7.815175,24.88399,0.000039,24.040294,0.0005,1.295
1430.00,7.816084,24.88401,0.000039,24.040426,0.0005,1.295
1432.00,7.816012,24.88405,0.000039,24.041283,0.0005,1.294
1434.00,7.815973,24.88341,0.000038,24.040917,0.0005,1.294
1436.00,7.816420,24.88334,0.000038,24.040219,0.0006,1.295
1438.00,7.816382,24.88318,0.000038,24.040819,0.0006,1.295
1440.00,7.816026,24.88291,0.000039,24.041097,0.0005,1.295
1442.00,7.815380,24.88262,0.000040,24.040105,0.0005,1.294
1444.00,7.815398,24.88309,0.000039,24.039846,0.0005,1.295
1446.00,7.815837,24.88318,0.000040,24.040255,0.0005,1.294
1448.00,7.815877,24.88284,0.000040,24.040012,0.0005,1.294
1450.00,7.816104,24.88294,0.000040,24.041146,0.0005,1.295
1452.00,7.816150,24.88228,0.000038,24.041296,0.0005,1.295
1454.00,7.815787,24.88312,0.000039,24.040790,0.0005,1.295
1456.00,7.815617,24.88242,0.000040,24.041265,0.0005,1.295
1458.00,7.814866,24.88269,0.000041,24.040772,0.0005,1.294
1460.00,7.814749,24.88355,0.000039,24.040168,0.0006,1.295
1462.00,7.814361,24.88369,0.000040,24.040875,0.0005,1.294
1464.00,7.813419,24.88338,0.000039,24.040457,0.0006,1.294
1466.00,7.813769,24.88198,0.000040,24.040817,0.0006,1.294
1468.00,7.814240,24.88277,0.000039,24.041006,0.0006,1.295
1470.00,7.814100,24.88343,0.000038,24.040535,0.0006,1.294
1472.00,7.814145,24.88406,0.000040,24.040623,0.0005,1.295
1474.00,7.814412,24.88357,0.000038,24.040328,0.0005,1.295
1476.00,7.813794,24.88270,0.000039,24.040363,0.0005,1.295
1478.00,7.813464,24.88414,0.000039,24.040117,0.0005,1.295
1480.00,7.813478,24.88436,0.000039,24.040568,0.0006,1.294
1482.00,7.812552,24.88339,0.000038,24.039632,0.0006,1.295
1484.00,7.812422,24.88192,0.000039,24.039448,0.0006,1.295
1486.00,7.812310,24.88297,0.000040,24.040374,0.0006,1.295
1488.00,7.812125,24.88306,0.000040,24.039757,0.0005,1.295
1490.00,7.812281,24.88262,0.000039,24.039537,0.0006,1.295
1492.00,7.812022,24.88241,0.000039,24.039712,0.0006,1.294
1494.00,7.811427,24.88361,0.000041,24.040528,0.0006,1.295
1496.00,7.812115,24.88256,0.000041,24.040088,0.0005,1.295
1498.00,7.811391,24.88196,0.000040,24.039841,0.0005,1.295
1500.00,7.811099,24.88287,0.000039,24.039774,0.0005,1.295
1502.00,7.811567,24.88222,0.000039,24.040539,0.0005,1.295
1504.00,7.811041,24.88214,0.000039,24.040532,0.0005,1.294
1506.00,7.811665,24.88225,0.000039,24.040694,0.0005,1.294
1508.00,7.811041,24.88231,0.000039,24.040083,0.0005,1.294
1510.00,7.809863,24.88258,0.000039,24.040648,0.0005,1.294
1512.00,7.809622,24.88272,0.000039,24.040526,0.0006,1.295
1514.00,7.810573,24.88416,0.000040,24.040374,0.0006,1.294
1516.00,7.809953,24.88438,0.000039,24.040997,0.0005,1.294
1518.00,7.809271,24.88379,0.000039,24.040655,0.0006,1.294
1520.00,7.809570,24.88364,0.000039,24.040465,0.0005,1.294
1522.00,7.810825,24.88387,0.000039,24.041068,0.0005,1.294
1524.00,7.809807,24.88364,0.000040,24.041065,0.0005,1.294
1526.00,7.808869,24.88269,0.000039,24.040446,0.0006,1.295
1528.00,7.808205,24.88319,0.000037,24.040492,0.0005,1.295
1530.00,7.808181,24.88311,0.000039,24.041277,0.0005,1.294
1532.00,7.808274,24.88304,0.000040,24.040595,0.0006,1.294
1534.00,7.808479,24.88355,0.000039,24.040397,0.0006,1.294
1536.00,7.809286,24.88431,0.000038,24.040488,0.0005,1.294
1538.00,7.809055,24.88309,0.000039,24.040477,0.0005,1.294
1540.00,7.808696,24.88262,0.000040,24.040034,0.0005,1.295
1542.00,7.808634,24.88258,0.000040,24.040532,0.0005,1.294
1544.00,7.807653,24.88219,0.000039,24.040168,0.0005,1.294
1546.00,7.806121,24.88187,0.000039,24.040474,0.0005,1.294
1548.00,7.805139,24.88116,0.000040,24.041048,0.0005,1.294
1550.00,7.805087,24.88119,0.000040,24.040254,0.0005,1.294
1552.00,7.806622,24.88066,0.000039,24.040934,0.0005,1.294
1554.00,7.805682,24.88131,0.000039,24.040935,0.0005,1.294
1556.00,7.806477,24.88111,0.000039,24.040570,0.0005,1.294
1558.00,7.806097,24.88180,0.000039,24.039981,0.0005,1.294
1560.00,7.806895,24.88177,0.000039,24.040106,0.0005,1.294
1562.00,7.806990,24.88263,0.000040,24.041014,0.0006,1.295
1564.00,7.806232,24.88173,0.000040,24.040694,0.0005,1.294
1566.00,7.805601,24.88337,0.000040,24.040686,0.0005,1.294
1568.00,7.804592,24.88360,0.000040,24.040252,0.0005,1.294
1570.00,7.804485,24.88311,0.000040,24.040134,0.0006,1.294
1572.00,7.804550,24.88426,0.000039,24.039861,0.0006,1.294
1574.00,7.803813,24.88397,0.000038,24.041010,0.0005,1.295
1576.00,7.804249,24.88373,0.000039,24.040421,0.0006,1.294
1578.00,7.804411,24.88334,0.000039,24.039963,0.0006,1.294
1580.00,7.804029,24.88237,0.000039,24.040468,0.0005,1.295
1582.00,7.803554,24.88282,0.000038,24.040499,0.0005,1.294
1584.00,7.802575,24.88330,0.000040,24.040034,0.0005,1.293
1586.00,7.803388,24.88460,0.000041,24.040286,0.0005,1.294
1588.00,7.803370,24.88492,0.000040,24.040474,0.0006,1.294
1590.00,7.803719,24.88373,0.000038,24.040379,0.0005,1.294
1592.00,7.803274,24.88362,0.000039,24.040634,0.0005,1.294
1594.00,7.803456,24.88408,0.000039,24.040943,0.0005,1.294
1596.00,7.803786,24.88385,0.000040,24.040303,0.0005,1.294
1598.00,7.802875,24.88396,0.000039,24.040081,0.0006,1.294
1600.00,7.802774,24.88379,0.000039,24.039672,0.0005,1.294
1602.00,7.803179,24.88352,0.000040,24.040759,0.0005,1.293
1604.00,7.803133,24.88319,0.000039,24.041041,0.0005,1.294
1606.00,7.802613,24.88360,0.000039,24.040626,0.0005,1.294
1608.00,7.802376,24.88331,0.000039,24.040726,0.0005,1.294
1610.00,7.802170,24.88187,0.000040,24.040508,0.0005,1.294
1612.00,7.802168,24.88216,0.000039,24.039781,0.0005,1.293
1614.00,7.801562,24.88213,0.000039,24.040157,0.0005,1.294
1616.00,7.802027,24.88268,0.000039,24.040037,0.0005,1.294
1618.00,7.801992,24.88266,0.000038,24.040326,0.0005,1.294
1620.00,7.801270,24.88370,0.000040,24.039515,0.0005,1.294
1622.00,7.801246,24.88332,0.000039,24.040677,0.0005,1.293
1624.00,7.802510,24.88206,0.000040,24.040621,0.0006,1.293
1626.00,7.801315,24.88166,0.000040,24.040415,0.0006,1.294
1628.00,7.801220,24.88202,0.000040,24.040346,0.0005,1.293
1630.00,7.801097,24.88209,0.000040,24.040350,0.0005,1.293
1632.00,7.800855,24.88169,0.000040,24.040437,0.0005,1.293
1634.00,7.799590,24.88258,0.000039,24.040310,0.0005,1.293
1636.00,7.799909,24.88238,0.000039,24.039566,0.0006,1.293
1638.00,7.800245,24.88184,0.000039,24.040252,0.0006,1.294
1640.00,7.800980,24.88127,0.000039,24.040986,0.0006,1.293
1642.00,7.801265,24.88204,0.000038,24.040283,0.0005,1.294
1644.00,7.801040,24.88277,0.000039,24.040261,0.0005,1.293
1646.00,7.800937,24.88257,0.000039,24.040175,0.0005,1.293
1648.00,7.801359,24.88161,0.000039,24.040406,0.0005,1.293
1650.00,7.801826,24.88119,0.000039,24.040808,0.0005,1.294
1652.00,7.800190,24.88176,0.000039,24.040248,0.0006,1.294
1654.00,7.799950,24.88240,0.000040,24.040212,0.0005,1.293
1656.00,7.798813,24.88293,0.000039,24.041230,0.0005,1.293
1658.00,7.798340,24.88159,0.000039,24.039926,0.0005,1.293
1660.00,7.798811,24.88222,0.000039,24.040430,0.0005,1.293
1662.00,7.798365,24.88219,0.000039,24.040214,0.0005,1.293
1664.00,7.798034,24.88247,0.000039,24.040405,0.0005,1.293
1666.00,7.798791,24.88288,0.000040,24.040414,0.0006,1.293
1668.00,7.798674,24.88318,0.000038,24.039848,0.0005,1.293
1670.00,7.799243,24.88288,0.000039,24.040566,0.0005,1.293
1672.00,7.799873,24.88383,0.000039,24.039759,0.0006,1.293
1674.00,7.799197,24.88365,0.000040,24.040897,0.0005,1.293
1676.00,7.798432,24.88231,0.000039,24.040355,0.0005,1.293
1678.00,7.798074,24.88171,0.000039,24.040157,0.0005,1.293
1680.00,7.797875,24.88172,0.000040,24.040872,0.0005,1.293
1682.00,7.797146,24.88248,0.000039,24.040377,0.0005,1.293
1684.00,7.796422,24.88285,0.000038,24.041221,0.0005,1.293
1686.00,7.796270,24.88236,0.000039,24.041308,0.0006,1.293
1688.00,7.795711,24.88268,0.000038,24.039984,0.0005,1.293
1690.00,7.795596,24.88355,0.000039,24.040494,0.0005,1.293
1692.00,7.795864,24.88358,0.000039,24.040854,0.0005,1.292
1694.00,7.795797,24.88374,0.000039,24.040172,0.0005,1.292
1696.00,7.795377,24.88358,0.000040,24.040348,0.0005,1.292
1698.00,7.795772,24.88291,0.000040,24.040855,0.0005,1.292
1700.00,7.795584,24.88229,0.000038,24.040945,0.0006,1.293
1702.00,7.794851,24.88185,0.000039,24.039924,0.0005,1.293
1704.00,7.794995,24.88166,0.000040,24.040252,0.0005,1.293
1706.00,7.794617,24.88266,0.000040,24.039612,0.0006,1.293
1708.00,7.795256,24.88282,0.000038,24.040274,0.0005,1.292
1710.00,7.794678,24.88302,0.000039,24.040506,0.0005,1.292
1712.00,7.793724,24.88337,0.000041,24.040823,0.0005,1.293
1714.00,7.794114,24.88267,0.000040,24.040539,0.0005,1.292
1716.00,7.793994,24.88245,0.000039,24.040730,0.0006,1.293
1718.00,7.793858,24.88212,0.000039,24.040501,0.0005,1.292
1720.00,7.794730,24.88234,0.000039,24.040041,0.0006,1.292
1722.00,7.795042,24.88172,0.000040,24.040175,0.0005,1.292
1724.00,7.794396,24.88119,0.000039,24.040601,0.0005,1.293
1726.00,7.794297,24.88254,0.000038,24.040705,0.0005,1.293
1728.00,7.794684,24.88324,0.000039,24.040855,0.0005,1.292
1730.00,7.793852,24.88318,0.000039,24.039777,0.0005,1.292
1732.00,7.792446,24.88337,0.000039,24.040905,0.0005,1.292
1734.00,7.792024,24.88305,0.000039,24.040977,0.0005,1.293
1736.00,7.792676,24.88299,0.000039,24.040552,0.0005,1.293
1738.00,7.793114,24.88274,0.000039,24.040857,0.0005,1.293
1740.00,7.792962,24.88191,0.000040,24.040526,0.0005,1.292
1742.00,7.793470,24.88197,0.000039,24.040185,0.0005,1.291
1744.00,7.793541,24.88119,0.000040,24.040139,0.0005,1.291
1746.00,7.792729,24.88014,0.000039,24.040974,0.0005,1.292
1748.00,7.792105,24.88046,0.000041,24.040948,0.0005,1.292
1750.00,7.791960,24.88099,0.000039,24.039983,0.0005,1.292
1752.00,7.791817,24.88199,0.000039,24.041099,0.0006,1.293
1754.00,7.791359,24.88135,0.000039,24.041046,0.0006,1.292
1756.00,7.791966,24.88043,0.000040,24.039779,0.0006,1.291
1758.00,7.792315,24.88117,0.000039,24.041366,0.0005,1.292
1760.00,7.791932,24.88104,0.000040,24.040712,0.0005,1.292
1762.00,7.791099,24.88103,0.000039,24.040526,0.0005,1.292
1764.00,7.791294,24.88058,0.000040,24.039926,0.0005,1.292
1766.00,7.791180,24.88119,0.000039,24.040803,0.0005,1.292
1768.00,7.792022,24.88094,0.000039,24.040255,0.0005,1.292
1770.00,7.791776,24.88124,0.000038,24.040794,0.0005,1.292
1772.00,7.791564,24.88087,0.000039,24.040786,0.0005,1.292
1774.00,7.790803,24.88124,0.000039,24.040657,0.0005,1.292
1776.00,7.789910,24.88184,0.000039,24.040532,0.0005,1.292
1778.00,7.789917,24.88198,0.000039,24.040799,0.0005,1.291
1780.00,7.789716,24.88120,0.000039,24.040648,0.0005,1.291
1782.00,7.789097,24.88186,0.000039,24.040370,0.0005,1.292
1784.00,7.788959,24.88234,0.000038,24.040410,0.0005,1.292
1786.00,7.788680,24.88248,0.000039,24.040108,0.0005,1.292
1788.00,7.788916,24.88214,0.000039,24.040214,0.0005,1.292
1790.00,7.789072,24.88200,0.000039,24.040181,0.0005,1.292
1792.00,7.789943,24.88196,0.000038,24.040906,0.0005,1.292
1794.00,7.789801,24.88159,0.000038,24.040568,0.0005,1.293
1796.00,7.789190,24.88115,0.000037,24.040423,0.0005,1.292
1798.00,7.789048,24.88103,0.000039,24.040945,0.0005,1.291
1800.00,7.788334,24.88161,0.000039,24.040472,0.0005,1.292
@3,12.0000,24.0
1802.00,7.788553,24.88164,0.000038,24.040044,0.0005,1.292
1804.00,7.785836,24.88245,0.000038,24.041337,0.0005,1.291
1806.00,7.776942,24.88256,0.000039,24.040875,0.0005,1.291
1808.00,7.758101,24.88195,0.000040,24.040634,0.0005,1.291
1810.00,7.728471,24.88241,0.000040,24.039670,0.0005,1.291
1812.00,7.698448,24.88212,0.000039,24.040057,0.0005,1.291
1814.00,7.675090,24.88198,0.000039,24.040481,0.0005,1.292
1816.00,7.659673,24.88194,0.000038,24.040546,0.0005,1.292
1818.00,7.648785,24.88207,0.000037,24.040046,0.0005,1.292
1820.00,7.640539,24.88255,0.000038,24.040794,0.0005,1.292
1822.00,7.631550,24.88250,0.000038,24.040870,0.0005,1.292
1824.00,7.620095,24.88237,0.000038,24.040385,0.0005,1.293
1826.00,7.607861,24.88207,0.000038,24.040883,0.0005,1.293
1828.00,7.598794,24.88217,0.000037,24.040603,0.0005,1.292
1830.00,7.596248,24.88216,0.000037,24.040286,0.0005,1.293
1832.00,7.602782,24.88269,0.000037,24.040046,0.0005,1.293
1834.00,7.616862,24.88177,0.000037,24.041303,0.0005,1.293
1836.00,7.629698,24.88150,0.000038,24.040805,0.0005,1.292
1838.00,7.635973,24.88191,0.000038,24.040232,0.0005,1.292
1840.00,7.637766,24.88167,0.000039,24.039950,0.0005,1.292
1842.00,7.637181,24.88151,0.000040,24.040294,0.0005,1.291
1844.00,7.636690,24.88115,0.000040,24.040265,0.0005,1.291
1846.00,7.637776,24.88028,0.000039,24.040046,0.0005,1.291
1848.00,7.639848,24.88088,0.000039,24.040519,0.0005,1.291
1850.00,7.642765,24.88072,0.000040,24.040881,0.0005,1.291
1852.00,7.646292,24.88007,0.000040,24.041077,0.0005,1.292
1854.00,7.650583,24.88015,0.000039,24.040519,0.0005,1.292
1856.00,7.654715,24.88106,0.000038,24.040646,0.0005,1.291
1858.00,7.658080,24.88147,0.000040,24.040003,0.0005,1.291
1860.00,7.661089,24.88090,0.000039,24.040514,0.0005,1.291
1862.00,7.663879,24.88060,0.000038,24.040472,0.0005,1.291
1864.00,7.667481,24.88034,0.000038,24.040221,0.0005,1.291
1866.00,7.669708,24.88083,0.000038,24.039743,0.0005,1.291
1868.00,7.671481,24.88097,0.000038,24.040635,0.0005,1.291
1870.00,7.674133,24.88057,0.000039,24.039870,0.0005,1.291
1872.00,7.677417,24.88094,0.000038,24.040217,0.0005,1.290
1874.00,7.681422,24.88071,0.000038,24.040063,0.0005,1.291
1876.00,7.685179,24.88083,0.000038,24.039799,0.0005,1.292
1878.00,7.687952,24.88099,0.000038,24.040084,0.0005,1.291
1880.00,7.692361,24.88150,0.000039,24.040777,0.0005,1.290
1882.00,7.698559,24.88138,0.000040,24.040848,0.0005,1.291
1884.00,7.704134,24.88176,0.000040,24.040899,0.0005,1.290
1886.00,7.709621,24.88255,0.000039,24.040788,0.0005,1.290
1888.00,7.715030,24.88235,0.000040,24.041610,0.0005,1.291
1890.00,7.720533,24.88270,0.000039,24.040543,0.0005,1.291
1892.00,7.726704,24.88222,0.000039,24.040926,0.0005,1.290
1894.00,7.731387,24.88252,0.000040,24.040479,0.0005,1.290
1896.00,7.735882,24.88270,0.000039,24.040819,0.0005,1.291
1898.00,7.740836,24.88271,0.000038,24.040450,0.0005,1.291
1900.00,7.744324,24.88320,0.000037,24.041119,0.0005,1.290
1902.00,7.748717,24.88238,0.000038,24.040397,0.0006,1.291
1904.00,7.751836,24.88171,0.000039,24.039521,0.0005,1.290
1906.00,7.755015,24.88286,0.000038,24.041174,0.0005,1.290
1908.00,7.757956,24.88324,0.000039,24.040230,0.0005,1.291
1910.00,7.759443,24.88262,0.000038,24.040145,0.0005,1.291
1912.00,7.760911,24.88258,0.000038,24.040521,0.0005,1.291
1914.00,7.763739,24.88279,0.000037,24.040654,0.0005,1.291
1916.00,7.765554,24.88206,0.000038,24.040012,0.0005,1.290
1918.00,7.767323,24.88151,0.000039,24.040352,0.0005,1.290
1920.00,7.768363,24.88159,0.000038,24.040175,0.0005,1.290
1922.00,7.769063,24.88192,0.000039,24.040897,0.0005,1.290
1924.00,7.771239,24.88153,0.000039,24.040968,0.0005,1.291
1926.00,7.772237,24.88139,0.000039,24.040203,0.0005,1.290
1928.00,7.772223,24.88188,0.000039,24.039699,0.0005,1.290
1930.00,7.772493,24.88286,0.000039,24.040305,0.0005,1.290
1932.00,7.774004,24.88202,0.000039,24.039886,0.0005,1.291
1934.00,7.775407,24.88244,0.000040,24.039934,0.0005,1.290
1936.00,7.775795,24.88230,0.000038,24.039915,0.0005,1.290
1938.00,7.775483,24.88213,0.000039,24.039732,0.0005,1.290
1940.00,7.775262,24.88203,0.000039,24.039744,0.0005,1.290
1942.00,7.775239,24.88235,0.000039,24.040337,0.0005,1.289
1944.00,7.775309,24.88245,0.000039,24.040846,0.0005,1.290
1946.00,7.776029,24.88215,0.000039,24.040446,0.0005,1.290
1948.00,7.775601,24.88217,0.000039,24.039890,0.0005,1.290
1950.00,7.776228,24.88204,0.000039,24.040143,0.0005,1.290
1952.00,7.775169,24.88378,0.000038,24.040321,0.0005,1.290
1954.00,7.774785,24.88415,0.000040,24.040079,0.0005,1.290
1956.00,7.774781,24.88381,0.000039,24.040392,0.0005,1.289
1958.00,7.774326,24.88380,0.000039,24.040014,0.0005,1.290
1960.00,7.773961,24.88348,0.000039,24.040268,0.0005,1.290
1962.00,7.774067,24.88380,0.000038,24.040385,0.0005,1.290
1964.00,7.774235,24.88352,0.000038,24.040465,0.0005,1.290
1966.00,7.774096,24.88427,0.000038,24.039530,0.0005,1.290
1968.00,7.774335,24.88509,0.000038,24.039561,0.0005,1.290
1970.00,7.773792,24.88455,0.000038,24.039837,0.0005,1.290
1972.00,7.773317,24.88390,0.000039,24.040272,0.0005,1.289
1974.00,7.773330,24.88354,0.000040,24.040468,0.0005,1.290
1976.00,7.773730,24.88438,0.000040,24.040694,0.0005,1.290
1978.00,7.772660,24.88469,0.000038,24.040381,0.0005,1.289
1980.00,7.772025,24.88501,0.000039,24.041095,0.0005,1.289
1982.00,7.772956,24.88516,0.000040,24.039777,0.0005,1.289
1984.00,7.772280,24.88421,0.000040,24.039812,0.0006,1.290
1986.00,7.771806,24.88356,0.000039,24.040695,0.0005,1.290
1988.00,7.771722,24.88401,0.000039,24.041072,0.0005,1.290
1990.00,7.771895,24.88425,0.000039,24.040263,0.0005,1.290
1992.00,7.771058,24.88447,0.000039,24.040490,0.0005,1.290
1994.00,7.771290,24.88367,0.000038,24.040777,0.0005,1.289
1996.00,7.770979,24.88360,0.000039,24.040150,0.0005,1.290
1998.00,7.769657,24.88352,0.000038,24.040805,0.0005,1.290
2000.00,7.770150,24.88326,0.000039,24.040203,0.0006,1.290
2002.00,7.770685,24.88275,0.000039,24.039797,0.0005,1.290
2004.00,7.769739,24.88299,0.000039,24.040225,0.0005,1.289
2006.00,7.770986,24.88307,0.000040,24.040010,0.0005,1.289
2008.00,7.771034,24.88339,0.000039,24.040443,0.0005,1.289
2010.00,7.770728,24.88382,0.000039,24.040348,0.0005,1.289
2012.00,7.770859,24.88376,0.000038,24.040266,0.0005,1.290
2014.00,7.770543,24.88390,0.000038,24.040417,0.0005,1.289
2016.00,7.770052,24.88401,0.000038,24.040105,0.0005,1.289
2018.00,7.770952,24.88449,0.000038,24.040597,0.0005,1.289
2020.00,7.770110,24.88487,0.000038,24.040217,0.0005,1.289
2022.00,7.769674,24.88447,0.000039,24.040128,0.0005,1.289
2024.00,7.769045,24.88397,0.000040,24.040628,0.0005,1.290
2026.00,7.769455,24.88408,0.000039,24.040172,0.0005,1.289
2028.00,7.769665,24.88386,0.000039,24.039535,0.0005,1.289
2030.00,7.769328,24.88311,0.000039,24.040223,0.0005,1.289
2032.00,7.769295,24.88293,0.000039,24.039930,0.0005,1.289
2034.00,7.769545,24.88333,0.000039,24.040028,0.0005,1.289
2036.00,7.769461,24.88305,0.000039,24.039879,0.0005,1.289
2038.00,7.769109,24.88299,0.000039,24.039654,0.0005,1.289
2040.00,7.769783,24.88327,0.000038,24.039912,0.0005,1.289
2042.00,7.770548,24.88332,0.000040,24.039794,0.0004,1.289
2044.00,7.770017,24.88354,0.000039,24.040355,0.0005,1.289
2046.00,7.769399,24.88333,0.000038,24.040946,0.0005,1.289
2048.00,7.769482,24.88428,0.000038,24.040285,0.0005,1.289
2050.00,7.769023,24.88390,0.000037,24.040066,0.0005,1.289
2052.00,7.769976,24.88394,0.000039,24.040010,0.0005,1.289
2054.00,7.770947,24.88452,0.000039,24.039574,0.0005,1.289
2056.00,7.770604,24.88431,0.000039,24.040439,0.0005,1.289
2058.00,7.770540,24.88322,0.000038,24.040537,0.0005,1.289
2060.00,7.770560,24.88360,0.000038,24.040385,0.0005,1.288
2062.00,7.770025,24.88461,0.000038,24.040317,0.0005,1.288
2064.00,7.770078,24.88445,0.000040,24.040586,0.0005,1.288
2066.00,7.770327,24.88439,0.000040,24.040588,0.0005,1.289
2068.00,7.771064,24.88471,0.000038,24.040617,0.0005,1.289
2070.00,7.771309,24.88522,0.000038,24.040305,0.0005,1.289
2072.00,7.770067,24.88460,0.000039,24.039864,0.0005,1.289
2074.00,7.769398,24.88419,0.000039,24.040190,0.0006,1.288
2076.00,7.769222,24.88425,0.000040,24.040154,0.0005,1.289
2078.00,7.768802,24.88440,0.000039,24.040074,0.0005,1.289
2080.00,7.767875,24.88464,0.000038,24.040223,0.0005,1.289
2082.00,7.769022,24.88453,0.000039,24.040445,0.0005,1.289
2084.00,7.769033,24.88468,0.000038,24.040552,0.0005,1.289
2086.00,7.768348,24.88401,0.000038,24.040057,0.0005,1.289
2088.00,7.767939,24.88441,0.000039,24.040192,0.0005,1.289
2090.00,7.768158,24.88512,0.000039,24.040410,0.0005,1.289
2092.00,7.768174,24.88577,0.000039,24.040208,0.0005,1.289
2094.00,7.768810,24.88576,0.000039,24.041125,0.0005,1.289
2096.00,7.768404,24.88447,0.000038,24.040414,0.0005,1.289
2098.00,7.767774,24.88479,0.000039,24.040459,0.0005,1.288
2100.00,7.768708,24.88474,0.000038,24.041354,0.0005,1.289
2102.00,7.769739,24.88485,0.000038,24.039563,0.0005,1.288
2104.00,7.768786,24.88459,0.000038,24.039477,0.0005,1.289
2106.00,7.768296,24.88483,0.000038,24.040032,0.0006,1.289
2108.00,7.768595,24.88482,0.000038,24.040428,0.0005,1.289
2110.00,7.768192,24.88367,0.000038,24.040908,0.0005,1.289
2112.00,7.768091,24.88341,0.000038,24.040286,0.0005,1.288
2114.00,7.767440,24.88356,0.000039,24.040010,0.0005,1.288
2116.00,7.767701,24.88278,0.000040,24.040150,0.0005,1.289
2118.00,7.768062,24.88329,0.000041,24.040185,0.0005,1.289
2120.00,7.767768,24.88406,0.000040,24.040410,0.0005,1.288
2122.00,7.768364,24.88489,0.000038,24.040203,0.0005,1.288
2124.00,7.767981,24.88510,0.000038,24.039790,0.0005,1.288
2126.00,7.767481,24.88537,0.000039,24.040828,0.0005,1.289
2128.00,7.767901,24.88493,0.000039,24.040064,0.0005,1.288
2130.00,7.767207,24.88459,0.000038,24.040492,0.0005,1.289
2132.00,7.767312,24.88459,0.000038,24.039519,0.0005,1.289
2134.00,7.767195,24.88549,0.000038,24.040437,0.0005,1.288
2136.00,7.767464,24.88564,0.000039,24.040181,0.0005,1.288
2138.00,7.766966,24.88589,0.000038,24.039850,0.0005,1.288
2140.00,7.766558,24.88499,0.000038,24.040494,0.0005,1.289
2142.00,7.766987,24.88463,0.000039,24.040310,0.0005,1.288
2144.00,7.765848,24.88515,0.000040,24.040088,0.0005,1.288
2146.00,7.765570,24.88549,0.000039,24.040094,0.0005,1.289
2148.00,7.766059,24.88543,0.000039,24.040423,0.0005,1.288
2150.00,7.766575,24.88595,0.000039,24.040228,0.0005,1.289
2152.00,7.766791,24.88649,0.000039,24.040281,0.0005,1.288
2154.00,7.767293,24.88682,0.000038,24.039452,0.0005,1.288
2156.00,7.767908,24.88709,0.000038,24.040428,0.0005,1.288
2158.00,7.767371,24.88668,0.000038,24.040623,0.0005,1.288
2160.00,7.767128,24.88603,0.000039,24.039564,0.0005,1.287
2162.00,7.767424,24.88728,0.000039,24.040032,0.0005,1.288
2164.00,7.767762,24.88666,0.000039,24.039795,0.0005,1.288
2166.00,7.767791,24.88575,0.000038,24.040775,0.0005,1.288
2168.00,7.767554,24.88555,0.000037,24.039781,0.0005,1.289
2170.00,7.767070,24.88589,0.000038,24.039594,0.0005,1.288
2172.00,7.766424,24.88656,0.000039,24.039717,0.0005,1.288
2174.00,7.765830,24.88652,0.000038,24.039928,0.0005,1.289
2176.00,7.765734,24.88637,0.000037,24.040044,0.0005,1.289
2178.00,7.765941,24.88604,0.000037,24.040632,0.0005,1.288
2180.00,7.766163,24.88583,0.000037,24.040081,0.0005,1.288
2182.00,7.765943,24.88539,0.000038,24.039464,0.0005,1.288
2184.00,7.765274,24.88581,0.000039,24.040875,0.0006,1.287
2186.00,7.764388,24.88529,0.000040,24.040505,0.0005,1.288
2188.00,7.764603,24.88525,0.000040,24.039688,0.0005,1.288
2190.00,7.764454,24.88498,0.000039,24.039832,0.0005,1.287
2192.00,7.764300,24.88514,0.000039,24.039908,0.0005,1.288
2194.00,7.763743,24.88564,0.000038,24.040685,0.0005,1.288
2196.00,7.763131,24.88538,0.000039,24.040697,0.0005,1.288
2198.00,7.763842,24.88496,0.000040,24.039850,0.0005,1.288
2200.00,7.764400,24.88582,0.000039,24.040175,0.0005,1.288
2202.00,7.765506,24.88583,0.000039,24.040308,0.0005,1.288
2204.00,7.764975,24.88615,0.000038,24.040434,0.0005,1.288
2206.00,7.764851,24.88513,0.000038,24.039612,0.0005,1.288
2208.00,7.764943,24.88515,0.000039,24.040223,0.0005,1.288
2210.00,7.765047,24.88491,0.000040,24.039757,0.0005,1.288
2212.00,7.764541,24.88415,0.000040,24.039732,0.0005,1.288
2214.00,7.765435,24.88420,0.000039,24.039970,0.0005,1.288
2216.00,7.765717,24.88373,0.000039,24.040155,0.0005,1.288
2218.00,7.765848,24.88412,0.000039,24.040535,0.0006,1.288
2220.00,7.765813,24.88383,0.000039,24.040612,0.0006,1.287
2222.00,7.765908,24.88323,0.000039,24.040599,0.0005,1.287
2224.00,7.765579,24.88357,0.000040,24.040146,0.0005,1.288
2226.00,7.764448,24.88353,0.000039,24.039859,0.0005,1.288
2228.00,7.763725,24.88460,0.000039,24.039377,0.0005,1.288
2230.00,7.762772,24.88476,0.000037,24.040846,0.0005,1.288
2232.00,7.763375,24.88469,0.000038,24.039423,0.0005,1.287
2234.00,7.764093,24.88458,0.000040,24.039854,0.0005,1.287
2236.00,7.764137,24.88469,0.000039,24.040199,0.0005,1.288
2238.00,7.764395,24.88381,0.000039,24.040190,0.0005,1.287
2240.00,7.764270,24.88378,0.000038,24.040130,0.0005,1.287
2242.00,7.763955,24.88480,0.000040,24.040134,0.0005,1.287
2244.00,7.763554,24.88399,0.000039,24.040257,0.0005,1.287
2246.00,7.762817,24.88329,0.000039,24.039604,0.0005,1.288
2248.00,7.762201,24.88386,0.000038,24.040915,0.0005,1.288
2250.00,7.762497,24.88396,0.000038,24.040503,0.0005,1.288
2252.00,7.762600,24.88435,0.000039,24.039757,0.0006,1.288
2254.00,7.762192,24.88479,0.000039,24.039483,0.0005,1.287
2256.00,7.761908,24.88516,0.000039,24.040225,0.0005,1.288
2258.00,7.761668,24.88538,0.000039,24.040543,0.0005,1.287
2260.00,7.761035,24.88512,0.000039,24.039786,0.0005,1.287
2262.00,7.761771,24.88479,0.000040,24.039835,0.0005,1.288
2264.00,7.762364,24.88490,0.000039,24.040134,0.0005,1.287
2266.00,7.762852,24.88547,0.000039,24.040577,0.0005,1.287
2268.00,7.763490,24.88560,0.000040,24.040163,0.0005,1.287
2270.00,7.763062,24.88502,0.000041,24.040308,0.0005,1.287
2272.00,7.762965,24.88467,0.000040,24.040430,0.0005,1.287
2274.00,7.763234,24.88488,0.000039,24.040026,0.0005,1.288
2276.00,7.762702,24.88465,0.000038,24.040012,0.0005,1.288
2278.00,7.762762,24.88541,0.000039,24.039694,0.0005,1.287
2280.00,7.763448,24.88491,0.000039,24.040234,0.0005,1.287
2282.00,7.762619,24.88449,0.000038,24.041285,0.0006,1.287
2284.00,7.762142,24.88462,0.000039,24.040514,0.0005,1.287
2286.00,7.761883,24.88421,0.000040,24.040212,0.0005,1.287
2288.00,7.760989,24.88394,0.000039,24.040777,0.0005,1.288
2290.00,7.761104,24.88440,0.000039,24.039986,0.0005,1.287
2292.00,7.761286,24.88361,0.000039,24.040143,0.0005,1.287
2294.00,7.761139,24.88421,0.000039,24.040294,0.0005,1.287
2296.00,7.761181,24.88383,0.000038,24.040495,0.0005,1.287
2298.00,7.762747,24.88438,0.000038,24.040015,0.0005,1.288
2300.00,7.762444,24.88523,0.000039,24.040725,0.0005,1.288
2302.00,7.762402,24.88538,0.000038,24.040310,0.0005,1.288
2304.00,7.762695,24.88494,0.000037,24.040259,0.0006,1.288
2306.00,7.761950,24.88506,0.000038,24.039535,0.0005,1.287
2308.00,7.761560,24.88522,0.000039,24.039612,0.0006,1.287
2310.00,7.761437,24.88537,0.000040,24.039774,0.0005,1.287
2312.00,7.762073,24.88551,0.000039,24.040155,0.0006,1.287
2314.00,7.761911,24.88521,0.000039,24.040565,0.0005,1.288
2316.00,7.761937,24.88572,0.000038,24.040394,0.0005,1.287
2318.00,7.761995,24.88619,0.000038,24.040252,0.0005,1.287
2320.00,7.761104,24.88606,0.000038,24.040003,0.0005,1.287
2322.00,7.760677,24.88618,0.000039,24.039521,0.0005,1.288
2324.00,7.761017,24.88674,0.000039,24.039072,0.0005,1.288
2326.00,7.760238,24.88646,0.000037,24.040130,0.0005,1.287
2328.00,7.760117,24.88562,0.000038,24.041225,0.0005,1.288
2330.00,7.759845,24.88549,0.000039,24.039921,0.0005,1.287
2332.00,7.760345,24.88542,0.000038,24.040199,0.0006,1.287
2334.00,7.761541,24.88489,0.000039,24.039568,0.0005,1.287
2336.00,7.760547,24.88599,0.000038,24.039837,0.0005,1.288
2338.00,7.759548,24.88637,0.000038,24.040552,0.0006,1.288
2340.00,7.760061,24.88644,0.000039,24.041155,0.0006,1.287
2342.00,7.760795,24.88556,0.000039,24.040023,0.0005,1.286
2344.00,7.760579,24.88616,0.000039,24.040583,0.0005,1.287
2346.00,7.760782,24.88597,0.000039,24.040468,0.0005,1.287
2348.00,7.760724,24.88533,0.000039,24.040632,0.0005,1.287
2350.00,7.760580,24.88514,0.000039,24.039964,0.0005,1.287
2352.00,7.761657,24.88601,0.000038,24.040114,0.0005,1.288
2354.00,7.761112,24.88584,0.000039,24.039824,0.0005,1.287
2356.00,7.760292,24.88491,0.000040,24.040497,0.0005,1.287
2358.00,7.760097,24.88519,0.000038,24.040590,0.0005,1.287
2360.00,7.760532,24.88489,0.000039,24.040232,0.0005,1.287
2362.00,7.760871,24.88571,0.000038,24.040332,0.0005,1.287
2364.00,7.760443,24.88574,0.000040,24.040095,0.0005,1.287
2366.00,7.760557,24.88574,0.000039,24.039259,0.0005,1.287
2368.00,7.760248,24.88655,0.000039,24.039897,0.0005,1.287
2370.00,7.760009,24.88799,0.000039,24.040035,0.0005,1.287
2372.00,7.760588,24.88706,0.000039,24.040283,0.0005,1.287
2374.00,7.759906,24.88554,0.000040,24.040577,0.0005,1.287
2376.00,7.760096,24.88541,0.000038,24.040654,0.0005,1.287
2378.00,7.760623,24.88520,0.000038,24.039963,0.0005,1.287
2380.00,7.760263,24.88569,0.000039,24.040215,0.0005,1.287
2382.00,7.759936,24.88581,0.000038,24.040225,0.0005,1.287
2384.00,7.760112,24.88606,0.000040,24.040403,0.0005,1.286
2386.00,7.759489,24.88583,0.000038,24.040326,0.0005,1.286
2388.00,7.759108,24.88619,0.000038,24.039624,0.0005,1.287
2390.00,7.759945,24.88538,0.000038,24.040645,0.0005,1.287
2392.00,7.760169,24.88492,0.000038,24.040555,0.0005,1.287
2394.00,7.759699,24.88511,0.000039,24.041052,0.0005,1.287
2396.00,7.759082,24.88553,0.000040,24.040879,0.0005,1.287
2398.00,7.758774,24.88510,0.000039,24.040315,0.0005,1.287
2400.00,7.758536,24.88486,0.000040,24.040165,0.0005,1.287
@4,12.0000,24.0
2402.00,7.758225,24.88594,0.000039,24.039835,0.0005,1.287
2404.00,7.755768,24.88615,0.000039,24.039804,0.0005,1.287
2406.00,7.747730,24.88618,0.000040,24.040377,0.0005,1.286
2408.00,7.732547,24.88596,0.000040,24.040188,0.0005,1.286
2410.00,7.707302,24.88596,0.000039,24.040555,0.0005,1.286
2412.00,7.681367,24.88660,0.000039,24.040021,0.0005,1.287
2414.00,7.660538,24.88616,0.000040,24.040512,0.0005,1.287
2416.00,7.645462,24.88594,0.000040,24.041250,0.0005,1.286
2418.00,7.634903,24.88542,0.000039,24.040103,0.0005,1.287
2420.00,7.626689,24.88497,0.000039,24.039823,0.0005,1.288
2422.00,7.620899,24.88496,0.000040,24.039444,0.0005,1.288
2424.00,7.614395,24.88481,0.000037,24.039919,0.0005,1.288
2426.00,7.606983,24.88534,0.000038,24.040645,0.0005,1.288
2428.00,7.600972,24.88536,0.000038,24.039817,0.0006,1.287
2430.00,7.599525,24.88459,0.000039,24.040203,0.0005,1.289
2432.00,7.605438,24.88477,0.000038,24.040150,0.0005,1.289
2434.00,7.618386,24.88498,0.000038,24.040125,0.0005,1.288
2436.00,7.629089,24.88519,0.000037,24.040701,0.0005,1.288
2438.00,7.634304,24.88417,0.000038,24.040290,0.0005,1.288
2440.00,7.635196,24.88434,0.000039,24.040546,0.0005,1.288
2442.00,7.633189,24.88469,0.000040,24.039655,0.0005,1.287
2444.00,7.629719,24.88535,0.000040,24.040088,0.0005,1.287
2446.00,7.628260,24.88560,0.000040,24.040639,0.0005,1.287
2448.00,7.629365,24.88585,0.000040,24.040545,0.0005,1.287
2450.00,7.630869,24.88654,0.000039,24.039717,0.0005,1.287
2452.00,7.633387,24.88629,0.000041,24.040683,0.0005,1.287
2454.00,7.635494,24.88655,0.000040,24.039988,0.0005,1.287
2456.00,7.637477,24.88644,0.000040,24.040234,0.0006,1.287
2458.00,7.640274,24.88645,0.000039,24.040677,0.0006,1.287
2460.00,7.644090,24.88737,0.000039,24.040630,0.0006,1.287
2462.00,7.647997,24.88771,0.000039,24.040315,0.0006,1.287
2464.00,7.651352,24.88623,0.000040,24.040928,0.0005,1.287
2466.00,7.654023,24.88611,0.000040,24.040206,0.0006,1.286
2468.00,7.656459,24.88634,0.000040,24.040486,0.0005,1.287
2470.00,7.658499,24.88640,0.000040,24.040643,0.0005,1.286
2472.00,7.659208,24.88563,0.000038,24.040428,0.0005,1.287
2474.00,7.663067,24.88585,0.000039,24.040506,0.0005,1.288
2476.00,7.666551,24.88543,0.000039,24.040306,0.0005,1.288
2478.00,7.669590,24.88501,0.000037,24.040388,0.0006,1.287
2480.00,7.673700,24.88489,0.000040,24.040528,0.0005,1.287
2482.00,7.677492,24.88467,0.000039,24.039739,0.0006,1.287
2484.00,7.682384,24.88511,0.000038,24.040863,0.0005,1.287
2486.00,7.687661,24.88522,0.000039,24.039852,0.0005,1.287
2488.00,7.692652,24.88533,0.000039,24.040106,0.0005,1.287
2490.00,7.696170,24.88472,0.000038,24.040372,0.0006,1.287
2492.00,7.699349,24.88411,0.000039,24.040530,0.0006,1.287
2494.00,7.703522,24.88460,0.000040,24.040141,0.0005,1.287
2496.00,7.707488,24.88509,0.000040,24.040821,0.0005,1.286
2498.00,7.711575,24.88532,0.000040,24.040205,0.0005,1.287
2500.00,7.716174,24.88525,0.000040,24.040157,0.0006,1.287
2502.00,7.719036,24.88521,0.000039,24.040646,0.0005,1.287
2504.00,7.722350,24.88456,0.000038,24.040275,0.0006,1.287
2506.00,7.725657,24.88495,0.000040,24.040770,0.0006,1.288
2508.00,7.728424,24.88669,0.000039,24.040357,0.0006,1.287
2510.00,7.730916,24.88563,0.000038,24.040783,0.0006,1.287
2512.00,7.732383,24.88524,0.000038,24.040808,0.0006,1.287
2514.00,7.734437,24.88545,0.000039,24.040637,0.0005,1.286
2516.00,7.735380,24.88541,0.000041,24.040974,0.0006,1.287
2518.00,7.736877,24.88456,0.000039,24.040661,0.0006,1.288
2520.00,7.739031,24.88565,0.000039,24.040094,0.0006,1.288
2522.00,7.740870,24.88583,0.000039,24.040255,0.0006,1.287
2524.00,7.743117,24.88519,0.000039,24.040719,0.0006,1.288
2526.00,7.743928,24.88504,0.000039,24.040501,0.0005,1.287
2528.00,7.744427,24.88516,0.000039,24.040777,0.0005,1.287
2530.00,7.745423,24.88565,0.000040,24.040661,0.0006,1.287
2532.00,7.746054,24.88544,0.000039,24.040657,0.0006,1.287
2534.00,7.746296,24.88489,0.000041,24.040863,0.0005,1.287
2536.00,7.747456,24.88493,0.000040,24.040663,0.0005,1.287
2538.00,7.747277,24.88514,0.000040,24.039983,0.0006,1.288
2540.00,7.747688,24.88551,0.000039,24.040714,0.0006,1.287
2542.00,7.748356,24.88605,0.000039,24.040466,0.0006,1.286
2544.00,7.748436,24.88515,0.000040,24.040915,0.0006,1.287
2546.00,7.748420,24.88495,0.000039,24.040785,0.0006,1.287
2548.00,7.748032,24.88503,0.000039,24.040250,0.0006,1.288
2550.00,7.747452,24.88566,0.000039,24.040437,0.0006,1.288
2552.00,7.748052,24.88535,0.000038,24.041608,0.0006,1.288
2554.00,7.748875,24.88543,0.000039,24.040368,0.0005,1.287
2556.00,7.749440,24.88477,0.000039,24.039977,0.0005,1.287
2558.00,7.748460,24.88584,0.000040,24.039950,0.0006,1.287
2560.00,7.747705,24.88585,0.000041,24.040450,0.0006,1.287
2562.00,7.747131,24.88590,0.000040,24.040345,0.0006,1.287
2564.00,7.746900,24.88544,0.000039,24.041121,0.0005,1.287
2566.00,7.747361,24.88494,0.000039,24.040750,0.0006,1.287
2568.00,7.748202,24.88527,0.000039,24.041048,0.0006,1.287
2570.00,7.748295,24.88625,0.000039,24.040095,0.0006,1.288
2572.00,7.747435,24.88600,0.000039,24.040892,0.0005,1.288
2574.00,7.747339,24.88579,0.000039,24.040959,0.0006,1.288
2576.00,7.747159,24.88587,0.000039,24.040755,0.0006,1.287
2578.00,7.747406,24.88626,0.000041,24.040768,0.0005,1.287
2580.00,7.746967,24.88551,0.000040,24.040210,0.0006,1.288
2582.00,7.747467,24.88553,0.000040,24.041132,0.0005,1.287
2584.00,7.747467,24.88567,0.000040,24.039766,0.0005,1.287
2586.00,7.746451,24.88526,0.000039,24.040552,0.0006,1.287
2588.00,7.747448,24.88475,0.000039,24.040575,0.0005,1.287
2590.00,7.746666,24.88425,0.000040,24.040574,0.0006,1.287
2592.00,7.745672,24.88489,0.000040,24.040526,0.0006,1.288
2594.00,7.746397,24.88491,0.000038,24.040217,0.0006,1.288
2596.00,7.747115,24.88545,0.000040,24.040979,0.0005,1.288
2598.00,7.747071,24.88576,0.000039,24.040399,0.0006,1.288
2600.00,7.746765,24.88495,0.000038,24.040619,0.0006,1.288
2602.00,7.746569,24.88641,0.000039,24.040857,0.0005,1.287
2604.00,7.747644,24.88612,0.000038,24.040554,0.0005,1.288
2606.00,7.747506,24.88625,0.000039,24.040350,0.0005,1.287
2608.00,7.746878,24.88591,0.000040,24.040803,0.0005,1.287
2610.00,7.747513,24.88590,0.000041,24.040706,0.0006,1.287
2612.00,7.747489,24.88605,0.000040,24.040814,0.0005,1.287
2614.00,7.746616,24.88629,0.000039,24.040585,0.0005,1.288
2616.00,7.746760,24.88591,0.000038,24.040559,0.0005,1.288
2618.00,7.746822,24.88624,0.000039,24.040748,0.0006,1.288
2620.00,7.746078,24.88644,0.000039,24.041052,0.0006,1.288
2622.00,7.745745,24.88593,0.000039,24.040975,0.0006,1.288
2624.00,7.745545,24.88569,0.000041,24.040154,0.0005,1.288
2626.00,7.745484,24.88653,0.000039,24.041117,0.0006,1.288
2628.00,7.745596,24.88628,0.000039,24.041681,0.0006,1.287
2630.00,7.745690,24.88602,0.000040,24.040221,0.0006,1.287
2632.00,7.746011,24.88577,0.000040,24.040843,0.0006,1.288
2634.00,7.745562,24.88418,0.000039,24.040248,0.0006,1.288
2636.00,7.746920,24.88567,0.000038,24.040337,0.0006,1.288
2638.00,7.745986,24.88584,0.000038,24.040590,0.0006,1.288
2640.00,7.746356,24.88554,0.000038,24.039966,0.0006,1.288
2642.00,7.747615,24.88511,0.000038,24.040288,0.0006,1.288
2644.00,7.747113,24.88490,0.000040,24.040614,0.0005,1.287
2646.00,7.746815,24.88478,0.000040,24.039561,0.0005,1.288
2648.00,7.747616,24.88484,0.000038,24.040237,0.0006,1.288
2650.00,7.747543,24.88547,0.000039,24.039346,0.0006,1.289
2652.00,7.747378,24.88545,0.000040,24.040166,0.0005,1.288
2654.00,7.747101,24.88521,0.000040,24.040994,0.0005,1.288
2656.00,7.747016,24.88501,0.000039,24.040168,0.0005,1.287
2658.00,7.746965,24.88552,0.000039,24.040746,0.0005,1.288
2660.00,7.746316,24.88496,0.000039,24.041205,0.0006,1.288
2662.00,7.746565,24.88457,0.000039,24.040234,0.0006,1.289
2664.00,7.745918,24.88475,0.000039,24.040615,0.0005,1.288
2666.00,7.745753,24.88447,0.000039,24.040823,0.0006,1.289
2668.00,7.745694,24.88425,0.000038,24.040723,0.0005,1.288
2670.00,7.745641,24.88442,0.000040,24.040866,0.0005,1.287
2672.00,7.745608,24.88498,0.000040,24.040597,0.0006,1.288
2674.00,7.745872,24.88435,0.000039,24.040652,0.0006,1.287
2676.00,7.745979,24.88417,0.000040,24.039719,0.0005,1.288
2678.00,7.745508,24.88448,0.000039,24.040223,0.0005,1.288
2680.00,7.745600,24.88458,0.000038,24.040712,0.0005,1.288
2682.00,7.746730,24.88428,0.000040,24.040672,0.0005,1.289
2684.00,7.747484,24.88477,0.000039,24.039888,0.0006,1.288
2686.00,7.748163,24.88489,0.000039,24.040279,0.0006,1.288
2688.00,7.747880,24.88585,0.000039,24.040190,0.0005,1.288
2690.00,7.747761,24.88525,0.000039,24.040106,0.0006,1.289
2692.00,7.747430,24.88520,0.000039,24.040625,0.0005,1.288
2694.00,7.747570,24.88554,0.000038,24.040521,0.0006,1.289
2696.00,7.747323,24.88447,0.000038,24.040406,0.0006,1.288
2698.00,7.746851,24.88412,0.000038,24.041294,0.0006,1.288
2700.00,7.746740,24.88481,0.000039,24.040799,0.0006,1.288
2702.00,7.745542,24.88419,0.000038,24.040430,0.0005,1.288
2704.00,7.745178,24.88507,0.000040,24.040668,0.0005,1.289
2706.00,7.743751,24.88402,0.000039,24.040817,0.0006,1.289
2708.00,7.743755,24.88378,0.000040,24.040590,0.0005,1.288
2710.00,7.744613,24.88421,0.000040,24.040272,0.0006,1.288
2712.00,7.745455,24.88543,0.000040,24.040135,0.0005,1.288
2714.00,7.745625,24.88421,0.000040,24.040457,0.0005,1.289
2716.00,7.746059,24.88415,0.000039,24.040792,0.0006,1.288
2718.00,7.745526,24.88573,0.000040,24.041081,0.0005,1.289
2720.00,7.745251,24.88541,0.000039,24.040979,0.0006,1.288
2722.00,7.745050,24.88578,0.000039,24.039923,0.0006,1.289
2724.00,7.745507,24.88579,0.000040,24.040246,0.0006,1.288
2726.00,7.744696,24.88608,0.000040,24.040612,0.0006,1.288
2728.00,7.744690,24.88612,0.000041,24.039943,0.0006,1.288
2730.00,7.744999,24.88582,0.000040,24.040854,0.0006,1.289
2732.00,7.744896,24.88662,0.000040,24.041212,0.0005,1.289
2734.00,7.744990,24.88626,0.000040,24.040405,0.0006,1.289
2736.00,7.745929,24.88618,0.000040,24.040245,0.0006,1.289
2738.00,7.746319,24.88673,0.000041,24.041425,0.0006,1.288
2740.00,7.746287,24.88675,0.000039,24.041166,0.0006,1.288
2742.00,7.745801,24.88713,0.000039,24.040472,0.0006,1.288
2744.00,7.745500,24.88696,0.000039,24.040377,0.0006,1.288
2746.00,7.745105,24.88729,0.000039,24.040950,0.0005,1.289
2748.00,7.745014,24.88658,0.000039,24.040310,0.0005,1.289
2750.00,7.745313,24.88580,0.000039,24.040723,0.0006,1.289
2752.00,7.746320,24.88599,0.000039,24.040219,0.0006,1.289
2754.00,7.746539,24.88660,0.000038,24.040139,0.0006,1.289
2756.00,7.746299,24.88650,0.000040,24.040757,0.0006,1.288
2758.00,7.746366,24.88675,0.000040,24.040412,0.0006,1.289
2760.00,7.746224,24.88701,0.000039,24.040808,0.0006,1.288
2762.00,7.745861,24.88690,0.000040,24.039619,0.0006,1.289
2764.00,7.746203,24.88697,0.000039,24.040270,0.0005,1.289
2766.00,7.746863,24.88653,0.000038,24.040335,0.0006,1.289
2768.00,7.745777,24.88620,0.000039,24.040177,0.0006,1.288
2770.00,7.745292,24.88611,0.000041,24.040388,0.0006,1.288
2772.00,7.745679,24.88546,0.000039,24.040543,0.0006,1.289
2774.00,7.746317,24.88614,0.000039,24.040175,0.0006,1.289
2776.00,7.746361,24.88624,0.000039,24.040146,0.0006,1.289
2778.00,7.745371,24.88677,0.000039,24.041436,0.0006,1.289
2780.00,7.745207,24.88599,0.000040,24.040968,0.0006,1.288
2782.00,7.745170,24.88501,0.000040,24.039697,0.0005,1.288
2784.00,7.745752,24.88597,0.000038,24.040508,0.0005,1.289
2786.00,7.745177,24.88554,0.000038,24.040908,0.0005,1.289
2788.00,7.745781,24.88577,0.000039,24.041085,0.0005,1.288
2790.00,7.745141,24.88620,0.000040,24.041459,0.0005,1.289
2792.00,7.745151,24.88637,0.000040,24.040775,0.0005,1.290
2794.00,7.745717,24.88599,0.000039,24.040074,0.0005,1.289
2796.00,7.745844,24.88611,0.000038,24.040359,0.0005,1.289
2798.00,7.745703,24.88677,0.000039,24.040486,0.0005,1.289
2800.00,7.745385,24.88686,0.000040,24.041041,0.0006,1.289
2802.00,7.745164,24.88699,0.000040,24.041539,0.0006,1.289
2804.00,7.746069,24.88672,0.000040,24.039979,0.0005,1.289
2806.00,7.746311,24.88698,0.000040,24.040957,0.0006,1.288
2808.00,7.746092,24.88737,0.000040,24.039935,0.0006,1.288
2810.00,7.745647,24.88640,0.000041,24.040425,0.0005,1.288
2812.00,7.745295,24.88657,0.000040,24.040515,0.0005,1.289
2814.00,7.744994,24.88658,0.000040,24.040365,0.0005,1.289
2816.00,7.744730,24.88674,0.000039,24.040150,0.0006,1.289
2818.00,7.744726,24.88763,0.000039,24.040543,0.0006,1.289
2820.00,7.744500,24.88685,0.000040,24.041305,0.0006,1.289
2822.00,7.744342,24.88713,0.000040,24.039806,0.0006,1.289
2824.00,7.744243,24.88682,0.000040,24.041010,0.0006,1.289
2826.00,7.743842,24.88661,0.000040,24.040834,0.0006,1.289
2828.00,7.743220,24.88680,0.000041,24.040617,0.0006,1.289
2830.00,7.744076,24.88641,0.000038,24.040286,0.0006,1.290
2832.00,7.744989,24.88639,0.000039,24.040179,0.0005,1.289
2834.00,7.744615,24.88626,0.000040,24.040726,0.0006,1.289
2836.00,7.744807,24.88670,0.000040,24.040525,0.0006,1.289
2838.00,7.744779,24.88806,0.000039,24.040770,0.0005,1.289
2840.00,7.745320,24.88739,0.000039,24.041103,0.0005,1.290
2842.00,7.745135,24.88752,0.000039,24.039426,0.0006,1.289
2844.00,7.745109,24.88737,0.000040,24.040810,0.0006,1.289
2846.00,7.745159,24.88668,0.000039,24.040855,0.0006,1.290
2848.00,7.744820,24.88728,0.000039,24.040625,0.0005,1.290
2850.00,7.744833,24.88800,0.000041,24.040061,0.0006,1.289
2852.00,7.744899,24.88844,0.000038,24.040814,0.0006,1.289
2854.00,7.744405,24.88855,0.000039,24.040628,0.0005,1.289
2856.00,7.745599,24.88925,0.000040,24.039984,0.0006,1.290
2858.00,7.744891,24.88872,0.000040,24.041065,0.0006,1.289
2860.00,7.744238,24.88851,0.000039,24.041030,0.0006,1.289
2862.00,7.743681,24.88783,0.000039,24.040954,0.0006,1.289
2864.00,7.744045,24.88832,0.000039,24.040625,0.0006,1.290
2866.00,7.743436,24.88826,0.000038,24.040623,0.0006,1.289
2868.00,7.743221,24.88746,0.000039,24.040283,0.0006,1.289
2870.00,7.743479,24.88767,0.000039,24.039792,0.0005,1.290
2872.00,7.743937,24.88905,0.000039,24.040412,0.0005,1.290
2874.00,7.744503,24.88783,0.000040,24.040692,0.0005,1.290
2876.00,7.743911,24.88716,0.000039,24.040935,0.0006,1.289
2878.00,7.743692,24.88671,0.000039,24.040299,0.0006,1.290
2880.00,7.743826,24.88754,0.000039,24.040908,0.0006,1.289
2882.00,7.743484,24.88662,0.000041,24.039964,0.0006,1.289
2884.00,7.742885,24.88690,0.000040,24.040625,0.0006,1.289
2886.00,7.742737,24.88689,0.000040,24.040503,0.0006,1.290
2888.00,7.742992,24.88822,0.000037,24.040330,0.0006,1.290
2890.00,7.743296,24.88765,0.000039,24.040325,0.0006,1.289
2892.00,7.744274,24.88761,0.000039,24.040208,0.0006,1.289
2894.00,7.743677,24.88705,0.000040,24.040452,0.0006,1.290
2896.00,7.742542,24.88673,0.000040,24.040474,0.0005,1.289
2898.00,7.743047,24.88725,0.000040,24.040885,0.0006,1.290
2900.00,7.742392,24.88779,0.000040,24.039737,0.0006,1.289
2902.00,7.742984,24.88786,0.000039,24.040935,0.0006,1.290
2904.00,7.743530,24.88781,0.000039,24.041276,0.0006,1.290
2906.00,7.743113,24.88735,0.000039,24.040637,0.0006,1.290
2908.00,7.742654,24.88695,0.000040,24.040892,0.0006,1.290
2910.00,7.742129,24.88734,0.000040,24.040505,0.0006,1.290
2912.00,7.742715,24.88715,0.000040,24.040410,0.0006,1.289
2914.00,7.742760,24.88681,0.000040,24.040806,0.0006,1.290
2916.00,7.742250,24.88719,0.000040,24.040279,0.0005,1.290
2918.00,7.741959,24.88640,0.000039,24.041015,0.0006,1.289
2920.00,7.742276,24.88713,0.000040,24.039923,0.0006,1.289
2922.00,7.742453,24.88674,0.000040,24.040155,0.0005,1.289
2924.00,7.743089,24.88738,0.000040,24.040274,0.0005,1.290
2926.00,7.742906,24.88768,0.000039,24.040119,0.0006,1.290
2928.00,7.742844,24.88680,0.000038,24.040783,0.0005,1.290
2930.00,7.742799,24.88681,0.000039,24.040588,0.0005,1.290
2932.00,7.742820,24.88721,0.000040,24.039701,0.0006,1.290
2934.00,7.743227,24.88713,0.000040,24.040266,0.0006,1.290
2936.00,7.742964,24.88756,0.000041,24.040534,0.0005,1.289
2938.00,7.742651,24.88732,0.000040,24.040579,0.0006,1.290
2940.00,7.742440,24.88672,0.000039,24.041023,0.0006,1.290
2942.00,7.742626,24.88788,0.000039,24.040301,0.0005,1.290
2944.00,7.742742,24.88822,0.000040,24.040397,0.0006,1.290
2946.00,7.742413,24.88871,0.000040,24.041390,0.0006,1.290
2948.00,7.742567,24.88824,0.000039,24.040512,0.0005,1.290
2950.00,7.742706,24.88898,0.000040,24.040414,0.0006,1.290
2952.00,7.742713,24.88853,0.000040,24.040835,0.0005,1.290
2954.00,7.741920,24.88830,0.000040,24.040063,0.0006,1.290
2956.00,7.741472,24.88836,0.000039,24.039966,0.0005,1.290
2958.00,7.742253,24.88752,0.000038,24.040555,0.0005,1.290
2960.00,7.742382,24.88666,0.000039,24.040910,0.0005,1.291
2962.00,7.742869,24.88798,0.000039,24.040855,0.0005,1.290
2964.00,7.743556,24.88825,0.000039,24.040094,0.0006,1.291
2966.00,7.743662,24.88818,0.000039,24.040801,0.0005,1.290
2968.00,7.743274,24.88779,0.000039,24.040965,0.0006,1.290
2970.00,7.744460,24.88803,0.000039,24.040759,0.0006,1.290
2972.00,7.743559,24.88777,0.000039,24.040419,0.0006,1.290
2974.00,7.742166,24.88725,0.000039,24.040906,0.0005,1.290
2976.00,7.742579,24.88732,0.000038,24.040514,0.0006,1.290
2978.00,7.742792,24.88709,0.000039,24.039415,0.0006,1.291
2980.00,7.741910,24.88763,0.000039,24.040194,0.0005,1.291
2982.00,7.742425,24.88637,0.000039,24.040208,0.0005,1.291
2984.00,7.742153,24.88675,0.000040,24.040837,0.0005,1.290
2986.00,7.741760,24.88651,0.000040,24.040145,0.0005,1.289
2988.00,7.742164,24.88700,0.000040,24.040888,0.0006,1.290
2990.00,7.742500,24.88722,0.000040,24.040108,0.0005,1.290
2992.00,7.743166,24.88631,0.000040,24.040872,0.0005,1.290
2994.00,7.743730,24.88602,0.000039,24.040565,0.0006,1.291
2996.00,7.743195,24.88592,0.000039,24.040775,0.0006,1.290
2998.00,7.743006,24.88540,0.000039,24.040279,0.0005,1.290
3000.00,7.743748,24.88546,0.000038,24.040706,0.0005,1.291
@5,12.0000,24.0
3002.00,7.742941,24.88608,0.000039,24.040603,0.0006,1.291
3004.00,7.740148,24.88548,0.000040,24.040877,0.0006,1.291
3006.00,7.733403,24.88524,0.000040,24.040477,0.0005,1.291
3008.00,7.720625,24.88575,0.000040,24.039970,0.0005,1.290
3010.00,7.697534,24.88578,0.000040,24.040619,0.0005,1.290
3012.00,7.672561,24.88595,0.000039,24.040514,0.0006,1.290
3014.00,7.653119,24.88660,0.000040,24.040765,0.0006,1.290
3016.00,7.639194,24.88585,0.000039,24.039975,0.0006,1.291
3018.00,7.630448,24.88506,0.000037,24.040995,0.0006,1.291
3020.00,7.626016,24.88620,0.000039,24.040870,0.0006,1.291
3022.00,7.622446,24.88660,0.000039,24.040523,0.0006,1.292
3024.00,7.617245,24.88504,0.000040,24.041361,0.0006,1.292
3026.00,7.611337,24.88624,0.000039,24.041288,0.0006,1.292
3028.00,7.607080,24.88584,0.000040,24.041017,0.0006,1.292
3030.00,7.607415,24.88623,0.000039,24.041556,0.0006,1.292
3032.00,7.613196,24.88653,0.000037,24.040597,0.0006,1.293
3034.00,7.625137,24.88592,0.000038,24.040968,0.0006,1.293
3036.00,7.635443,24.88592,0.000038,24.040599,0.0006,1.293
3038.00,7.640500,24.88572,0.000039,24.041383,0.0006,1.292
3040.00,7.640897,24.88563,0.000039,24.040881,0.0006,1.292
3042.00,7.638315,24.88557,0.000039,24.040792,0.0006,1.291
3044.00,7.634417,24.88564,0.000040,24.040355,0.0006,1.291
3046.00,7.631897,24.88485,0.000041,24.040379,0.0005,1.291
3048.00,7.631038,24.88550,0.000040,24.040814,0.0005,1.292
3050.00,7.631312,24.88487,0.000040,24.039723,0.0006,1.291
3052.00,7.632766,24.88554,0.000040,24.040586,0.0006,1.291
3054.00,7.635340,24.88546,0.000042,24.042456,0.0005,1.290
3056.00,7.638330,24.88593,0.000042,24.041341,0.0005,1.291
3058.00,7.641233,24.88560,0.000040,24.040386,0.0005,1.291
3060.00,7.643732,24.88642,0.000040,24.041270,0.0006,1.291
3062.00,7.646532,24.88609,0.000039,24.040626,0.0006,1.292
3064.00,7.648728,24.88552,0.000041,24.040532,0.0006,1.291
3066.00,7.650862,24.88585,0.000040,24.040952,0.0006,1.291
3068.00,7.652372,24.88700,0.000039,24.040666,0.0005,1.291
3070.00,7.653622,24.88852,0.000040,24.040568,0.0006,1.291
3072.00,7.655618,24.88784,0.000040,24.040659,0.0006,1.291
3074.00,7.656971,24.88749,0.000040,24.040959,0.0006,1.291
3076.00,7.659049,24.88648,0.000038,24.040641,0.0005,1.291
3078.00,7.661645,24.88578,0.000040,24.040381,0.0005,1.291
3080.00,7.665231,24.88644,0.000040,24.040366,0.0005,1.291
3082.00,7.669069,24.88683,0.000040,24.040726,0.0006,1.291
3084.00,7.672462,24.88610,0.000039,24.040703,0.0006,1.291
3086.00,7.676412,24.88654,0.000041,24.040697,0.0006,1.291
3088.00,7.680488,24.88671,0.000040,24.040310,0.0005,1.291
3090.00,7.685639,24.88615,0.000041,24.040661,0.0005,1.291
3092.00,7.690188,24.88613,0.000039,24.040688,0.0006,1.292
3094.00,7.693378,24.88563,0.000040,24.040888,0.0006,1.291
3096.00,7.695971,24.88547,0.000039,24.040203,0.0006,1.291
3098.00,7.698924,24.88614,0.000038,24.040748,0.0006,1.292
3100.00,7.702844,24.88675,0.000040,24.040272,0.0006,1.291
3102.00,7.706058,24.88692,0.000039,24.040394,0.0006,1.291
3104.00,7.709369,24.88787,0.000039,24.040594,0.0005,1.292
3106.00,7.710794,24.88732,0.000039,24.040024,0.0005,1.292
3108.00,7.712080,24.88694,0.000039,24.039728,0.0005,1.291
3110.00,7.714988,24.88748,0.000039,24.040275,0.0005,1.291
3112.00,7.717086,24.88735,0.000040,24.039832,0.0005,1.292
3114.00,7.719799,24.88767,0.000040,24.040128,0.0005,1.292
3116.00,7.721439,24.88786,0.000039,24.040601,0.0005,1.291
3118.00,7.723324,24.88748,0.000040,24.040808,0.0006,1.291
3120.00,7.724846,24.88752,0.000039,24.040868,0.0006,1.291
3122.00,7.725861,24.88721,0.000039,24.041105,0.0006,1.292
3124.00,7.726495,24.88708,0.000039,24.040903,0.0006,1.292
3126.00,7.727500,24.88714,0.000040,24.040439,0.0006,1.292
3128.00,7.727824,24.88707,0.000039,24.041161,0.0006,1.292
3130.00,7.728577,24.88669,0.000040,24.040803,0.0006,1.292
3132.00,7.729515,24.88782,0.000039,24.039737,0.0006,1.291
3134.00,7.730949,24.88739,0.000040,24.040334,0.0006,1.292
3136.00,7.730940,24.88788,0.000039,24.040341,0.0005,1.291
3138.00,7.730864,24.88777,0.000039,24.040654,0.0005,1.293
3140.00,7.731514,24.88774,0.000040,24.040199,0.0005,1.291
3142.00,7.732192,24.88819,0.000039,24.041097,0.0005,1.291
3144.00,7.732223,24.88834,0.000041,24.040781,0.0006,1.291
3146.00,7.732646,24.88800,0.000039,24.040494,0.0006,1.292
3148.00,7.732055,24.88808,0.000039,24.041110,0.0006,1.292
3150.00,7.733276,24.88854,0.000039,24.040594,0.0005,1.292
3152.00,7.733401,24.88856,0.000039,24.040134,0.0006,1.292
3154.00,7.733332,24.88856,0.000039,24.040305,0.0006,1.292
3156.00,7.732737,24.88890,0.000040,24.039695,0.0006,1.291
3158.00,7.732708,24.88948,0.000040,24.040301,0.0005,1.291
3160.00,7.732396,24.88912,0.000038,24.040477,0.0005,1.292
3162.00,7.732824,24.88935,0.000039,24.040379,0.0006,1.292
3164.00,7.732609,24.88889,0.000038,24.040157,0.0006,1.293
3166.00,7.731702,24.88765,0.000037,24.040781,0.0006,1.292
3168.00,7.731853,24.88813,0.000040,24.040650,0.0006,1.292
3170.00,7.731272,24.88822,0.000040,24.039790,0.0006,1.292
3172.00,7.731052,24.88871,0.000039,24.040332,0.0005,1.292
3174.00,7.731113,24.88869,0.000039,24.040390,0.0005,1.292
3176.00,7.731197,24.88838,0.000040,24.040779,0.0006,1.292
3178.00,7.731449,24.88911,0.000040,24.040610,0.0006,1.292
3180.00,7.732585,24.88848,0.000039,24.040106,0.0006,1.292
3182.00,7.732428,24.88900,0.000041,24.040343,0.0005,1.292
3184.00,7.732336,24.89019,0.000040,24.039970,0.0006,1.293
3186.00,7.732422,24.88918,0.000040,24.041430,0.0005,1.293
3188.00,7.732228,24.88832,0.000039,24.040925,0.0005,1.293
3190.00,7.731629,24.88816,0.000041,24.040681,0.0005,1.292
3192.00,7.732194,24.88778,0.000041,24.040017,0.0005,1.292
3194.00,7.731211,24.88827,0.000040,24.040595,0.0006,1.292
3196.00,7.730860,24.88742,0.000039,24.040443,0.0006,1.292
3198.00,7.730492,24.88712,0.000041,24.040314,0.0005,1.292
3200.00,7.730212,24.88675,0.000040,24.040746,0.0006,1.292
3202.00,7.730896,24.88739,0.000039,24.039866,0.0005,1.293
3204.00,7.731384,24.88640,0.000039,24.041034,0.0005,1.293
3206.00,7.732125,24.88594,0.000039,24.040594,0.0005,1.292
3208.00,7.731943,24.88569,0.000040,24.040426,0.0005,1.292
3210.00,7.731500,24.88591,0.000041,24.040135,0.0006,1.292
3212.00,7.730973,24.88677,0.000039,24.040566,0.0005,1.292
3214.00,7.731652,24.88673,0.000040,24.040888,0.0006,1.292
3216.00,7.732044,24.88639,0.000040,24.040503,0.0006,1.292
3218.00,7.731406,24.88705,0.000039,24.040694,0.0005,1.292
3220.00,7.731422,24.88752,0.000039,24.040688,0.0005,1.292
3222.00,7.732119,24.88790,0.000039,24.039901,0.0005,1.292
3224.00,7.732378,24.88700,0.000039,24.040675,0.0005,1.292
3226.00,7.732587,24.88633,0.000040,24.040546,0.0006,1.292
3228.00,7.733218,24.88650,0.000041,24.041206,0.0006,1.292
3230.00,7.734264,24.88768,0.000041,24.041196,0.0005,1.292
3232.00,7.734477,24.88763,0.000040,24.039861,0.0005,1.293
3234.00,7.733954,24.88767,0.000039,24.039832,0.0006,1.293
3236.00,7.733206,24.88660,0.000040,24.039619,0.0005,1.292
3238.00,7.732903,24.88683,0.000039,24.040619,0.0006,1.292
3240.00,7.732401,24.88835,0.000040,24.040370,0.0006,1.292
3242.00,7.732299,24.88856,0.000039,24.040321,0.0006,1.293
3244.00,7.732109,24.88812,0.000039,24.040192,0.0006,1.293
3246.00,7.731889,24.88818,0.000040,24.039908,0.0006,1.293
3248.00,7.731486,24.88888,0.000040,24.041057,0.0006,1.293
3250.00,7.732403,24.88896,0.000039,24.039861,0.0006,1.292
3252.00,7.733779,24.88837,0.000039,24.040701,0.0005,1.293
3254.00,7.733935,24.88851,0.000040,24.039643,0.0005,1.292
3256.00,7.732478,24.88823,0.000040,24.040106,0.0005,1.292
3258.00,7.732292,24.88817,0.000040,24.040730,0.0005,1.293
3260.00,7.731318,24.88858,0.000040,24.040052,0.0006,1.293
3262.00,7.731324,24.88883,0.000040,24.040077,0.0005,1.293
3264.00,7.731653,24.88739,0.000039,24.040477,0.0005,1.293
3266.00,7.733324,24.88788,0.000038,24.040101,0.0005,1.293
3268.00,7.734506,24.88798,0.000040,24.041312,0.0006,1.292
3270.00,7.733945,24.88800,0.000039,24.040115,0.0006,1.293
3272.00,7.733325,24.88755,0.000040,24.040514,0.0006,1.293
3274.00,7.733080,24.88665,0.000040,24.039670,0.0005,1.293
3276.00,7.733512,24.88636,0.000039,24.040132,0.0005,1.292
3278.00,7.732357,24.88517,0.000039,24.039537,0.0006,1.293
3280.00,7.732355,24.88537,0.000039,24.040230,0.0005,1.293
3282.00,7.732622,24.88588,0.000040,24.040075,0.0006,1.293
3284.00,7.732405,24.88642,0.000039,24.039808,0.0006,1.293
3286.00,7.732344,24.88599,0.000040,24.040488,0.0005,1.292
3288.00,7.732936,24.88591,0.000040,24.040446,0.0005,1.293
3290.00,7.732084,24.88586,0.000040,24.039895,0.0005,1.292
3292.00,7.732333,24.88695,0.000040,24.040330,0.0005,1.293
3294.00,7.732947,24.88677,0.000039,24.040788,0.0006,1.293
3296.00,7.732575,24.88693,0.000039,24.040877,0.0006,1.292
3298.00,7.732235,24.88687,0.000039,24.040123,0.0005,1.293
3300.00,7.732240,24.88663,0.000039,24.040757,0.0005,1.293
3302.00,7.732419,24.88599,0.000041,24.040386,0.0005,1.292
3304.00,7.731749,24.88614,0.000040,24.039799,0.0005,1.292
3306.00,7.731802,24.88622,0.000040,24.041310,0.0005,1.293
3308.00,7.731878,24.88581,0.000039,24.040788,0.0006,1.292
3310.00,7.732686,24.88643,0.000039,24.040034,0.0005,1.293
3312.00,7.732538,24.88651,0.000039,24.040566,0.0005,1.292
3314.00,7.732381,24.88634,0.000040,24.039988,0.0005,1.292
3316.00,7.732715,24.88638,0.000040,24.040452,0.0005,1.292
3318.00,7.733530,24.88613,0.000039,24.040303,0.0006,1.292
3320.00,7.733204,24.88553,0.000039,24.039835,0.0006,1.293
3322.00,7.732856,24.88642,0.000039,24.041223,0.0005,1.293
3324.00,7.732452,24.88667,0.000040,24.041245,0.0005,1.293
3326.00,7.731390,24.88641,0.000040,24.039806,0.0006,1.293
3328.00,7.731860,24.88539,0.000040,24.040388,0.0005,1.293
3330.00,7.732708,24.88585,0.000040,24.040381,0.0005,1.293
3332.00,7.732580,24.88715,0.000039,24.041236,0.0005,1.294
3334.00,7.732504,24.88726,0.000039,24.040495,0.0005,1.293
3336.00,7.732351,24.88768,0.000038,24.040155,0.0005,1.293
3338.00,7.732631,24.88713,0.000039,24.040557,0.0006,1.293
3340.00,7.733253,24.88699,0.000040,24.040797,0.0005,1.293
3342.00,7.733887,24.88676,0.000039,24.039672,0.0005,1.293
3344.00,7.733272,24.88644,0.000039,24.040044,0.0006,1.294
3346.00,7.733139,24.88689,0.000040,24.040670,0.0006,1.293
3348.00,7.733386,24.88699,0.000040,24.040455,0.0006,1.293
3350.00,7.732815,24.88598,0.000040,24.040188,0.0006,1.293
3352.00,7.732944,24.88673,0.000040,24.041035,0.0006,1.293
3354.00,7.733504,24.88693,0.000039,24.040805,0.0006,1.293
3356.00,7.733452,24.88666,0.000040,24.040408,0.0005,1.294
3358.00,7.732463,24.88611,0.000039,24.040679,0.0005,1.294
3360.00,7.732661,24.88585,0.000039,24.041405,0.0006,1.294
3362.00,7.733072,24.88598,0.000038,24.039966,0.0005,1.293
3364.00,7.732903,24.88635,0.000039,24.039659,0.0006,1.294
3366.00,7.732237,24.88681,0.000040,24.040235,0.0006,1.293
3368.00,7.731832,24.88661,0.000040,24.040874,0.0005,1.293
3370.00,7.731746,24.88593,0.000040,24.040141,0.0005,1.293
3372.00,7.731743,24.88578,0.000039,24.040412,0.0006,1.294
3374.00,7.731040,24.88544,0.000039,24.040052,0.0006,1.293
3376.00,7.731066,24.88575,0.000039,24.039848,0.0005,1.293
3378.00,7.731774,24.88670,0.000040,24.040543,0.0006,1.294
3380.00,7.731442,24.88603,0.000039,24.040945,0.0006,1.294
3382.00,7.731930,24.88546,0.000040,24.040819,0.0006,1.294
3384.00,7.731758,24.88560,0.000040,24.039875,0.0006,1.294
3386.00,7.732198,24.88666,0.000041,24.040063,0.0006,1.294
3388.00,7.732797,24.88746,0.000039,24.040270,0.0006,1.294
3390.00,7.733608,24.88676,0.000039,24.040550,0.0005,1.294
3392.00,7.733270,24.88789,0.000039,24.039957,0.0005,1.294
3394.00,7.732609,24.88780,0.000038,24.040405,0.0006,1.295
3396.00,7.732272,24.88766,0.000039,24.040059,0.0006,1.294
3398.00,7.732001,24.88730,0.000041,24.040375,0.0006,1.294
3400.00,7.731452,24.88839,0.000040,24.040392,0.0006,1.294
3402.00,7.731942,24.88826,0.000040,24.040415,0.0006,1.294
3404.00,7.732103,24.88786,0.000040,24.040208,0.0006,1.294
3406.00,7.732900,24.88811,0.000040,24.040421,0.0006,1.293
3408.00,7.732792,24.88797,0.000040,24.041221,0.0006,1.293
3410.00,7.732701,24.88907,0.000040,24.040305,0.0006,1.294
3412.00,7.732962,24.88956,0.000039,24.040912,0.0006,1.294
3414.00,7.731503,24.88884,0.000039,24.040105,0.0006,1.294
3416.00,7.731207,24.88884,0.000040,24.040848,0.0006,1.294
3418.00,7.732205,24.88888,0.000039,24.040432,0.0006,1.294
3420.00,7.732219,24.88897,0.000039,24.040661,0.0006,1.294
3422.00,7.731866,24.88830,0.000040,24.040603,0.0006,1.294
3424.00,7.732664,24.88794,0.000040,24.039995,0.0006,1.294
3426.00,7.732230,24.88775,0.000040,24.040988,0.0005,1.294
3428.00,7.732905,24.88850,0.000040,24.040828,0.0006,1.295
3430.00,7.733372,24.88880,0.000040,24.040212,0.0006,1.295
3432.00,7.733319,24.88802,0.000040,24.041346,0.0006,1.294
3434.00,7.733775,24.88664,0.000039,24.040781,0.0006,1.294
3436.00,7.734199,24.88627,0.000039,24.040472,0.0006,1.294
3438.00,7.733575,24.88768,0.000038,24.041265,0.0006,1.294
3440.00,7.732603,24.88752,0.000039,24.040177,0.0005,1.295
3442.00,7.732159,24.88652,0.000039,24.040706,0.0006,1.294
3444.00,7.731762,24.88699,0.000039,24.040755,0.0006,1.294
3446.00,7.731743,24.88690,0.000041,24.040863,0.0006,1.294
3448.00,7.731356,24.88680,0.000039,24.040701,0.0006,1.295
3450.00,7.731037,24.88767,0.000040,24.039877,0.0006,1.294
3452.00,7.730588,24.88601,0.000039,24.040130,0.0006,1.295
3454.00,7.730457,24.88652,0.000039,24.040541,0.0005,1.295
3456.00,7.729196,24.88651,0.000039,24.040159,0.0006,1.294
3458.00,7.730064,24.88635,0.000040,24.040414,0.0005,1.295
3460.00,7.731392,24.88721,0.000040,24.040506,0.0005,1.294
3462.00,7.730997,24.88738,0.000041,24.040299,0.0006,1.294
3464.00,7.729818,24.88739,0.000040,24.040695,0.0006,1.295
3466.00,7.730130,24.88740,0.000040,24.040714,0.0006,1.295
3468.00,7.730582,24.88678,0.000039,24.040661,0.0005,1.295
3470.00,7.730642,24.88595,0.000039,24.040646,0.0005,1.294
3472.00,7.731017,24.88684,0.000040,24.039777,0.0005,1.294
3474.00,7.731911,24.88697,0.000041,24.040721,0.0005,1.294
3476.00,7.731816,24.88669,0.000041,24.040084,0.0005,1.294
3478.00,7.731606,24.88528,0.000041,24.040699,0.0006,1.295
3480.00,7.731352,24.88553,0.000039,24.039777,0.0006,1.295
3482.00,7.731465,24.88555,0.000038,24.040210,0.0005,1.295
3484.00,7.730245,24.88576,0.000038,24.040825,0.0005,1.295
3486.00,7.729585,24.88589,0.000039,24.040186,0.0006,1.295
3488.00,7.730827,24.88642,0.000040,24.040634,0.0005,1.294
3490.00,7.732220,24.88695,0.000040,24.040110,0.0005,1.295
3492.00,7.732349,24.88609,0.000040,24.039154,0.0005,1.296
3494.00,7.732014,24.88615,0.000039,24.040743,0.0006,1.295
3496.00,7.731711,24.88612,0.000039,24.040246,0.0006,1.294
3498.00,7.733130,24.88782,0.000039,24.040421,0.0006,1.296
3500.00,7.733052,24.88813,0.000039,24.040246,0.0005,1.295
3502.00,7.732311,24.88749,0.000039,24.039546,0.0005,1.295
3504.00,7.732295,24.88824,0.000039,24.040306,0.0005,1.295
3506.00,7.732823,24.88792,0.000039,24.040383,0.0006,1.295
3508.00,7.732426,24.88839,0.000039,24.040434,0.0006,1.295
3510.00,7.732728,24.88833,0.000039,24.041232,0.0006,1.294
3512.00,7.732259,24.88787,0.000039,24.040975,0.0006,1.295
3514.00,7.732468,24.88862,0.000040,24.039892,0.0006,1.295
3516.00,7.732380,24.88774,0.000039,24.041001,0.0006,1.295
3518.00,7.732002,24.88700,0.000040,24.040335,0.0006,1.295
3520.00,7.731635,24.88718,0.000040,24.040052,0.0006,1.295
3522.00,7.731641,24.88782,0.000040,24.041190,0.0006,1.295
3524.00,7.731447,24.88824,0.000038,24.040166,0.0005,1.295
3526.00,7.731821,24.88844,0.000039,24.039821,0.0006,1.295
3528.00,7.731863,24.88820,0.000039,24.039794,0.0005,1.295
3530.00,7.732320,24.88803,0.000039,24.040870,0.0006,1.295
3532.00,7.731016,24.88866,0.000040,24.041032,0.0006,1.294
3534.00,7.730566,24.88849,0.000040,24.040148,0.0006,1.294
3536.00,7.731108,24.88866,0.000039,24.039557,0.0006,1.295
3538.00,7.731618,24.88865,0.000040,24.039652,0.0006,1.295
3540.00,7.731350,24.88814,0.000038,24.040650,0.0006,1.296
3542.00,7.731726,24.88763,0.000039,24.040119,0.0006,1.296
3544.00,7.731117,24.88811,0.000039,24.040432,0.0006,1.295
3546.00,7.729853,24.88763,0.000040,24.040886,0.0005,1.295
3548.00,7.728867,24.88748,0.000040,24.040161,0.0006,1.295
3550.00,7.729839,24.88667,0.000041,24.040254,0.0006,1.295
3552.00,7.730853,24.88763,0.000040,24.039944,0.0005,1.295
3554.00,7.730617,24.88762,0.000040,24.039168,0.0005,1.296
3556.00,7.731286,24.88762,0.000040,24.040463,0.0006,1.296
3558.00,7.731466,24.88820,0.000038,24.039752,0.0006,1.296
3560.00,7.731561,24.88762,0.000038,24.040370,0.0006,1.296
3562.00,7.731961,24.88726,0.000040,24.040035,0.0006,1.295
3564.00,7.731521,24.88821,0.000040,24.040365,0.0006,1.295
3566.00,7.731866,24.88800,0.000040,24.040297,0.0006,1.296
3568.00,7.731747,24.88840,0.000040,24.040588,0.0006,1.296
3570.00,7.731518,24.88778,0.000040,24.040428,0.0006,1.296
3572.00,7.731903,24.88711,0.000040,24.040446,0.0005,1.295
3574.00,7.731329,24.88724,0.000040,24.039699,0.0005,1.295
3576.00,7.732366,24.88713,0.000039,24.040814,0.0006,1.296
3578.00,7.732998,24.88727,0.000040,24.040955,0.0006,1.295
3580.00,7.732372,24.88727,0.000040,24.039912,0.0005,1.295
3582.00,7.732239,24.88717,0.000039,24.040235,0.0006,1.296
3584.00,7.732542,24.88786,0.000038,24.040394,0.0006,1.296
3586.00,7.731313,24.88765,0.000038,24.040083,0.0005,1.296
3588.00,7.730701,24.88727,0.000038,24.040819,0.0006,1.296
3590.00,7.732129,24.88601,0.000039,24.040399,0.0006,1.296
3592.00,7.732346,24.88579,0.000039,24.040659,0.0006,1.296
3594.00,7.731988,24.88651,0.000040,24.040790,0.0005,1.296
3596.00,7.731493,24.88648,0.000040,24.040330,0.0006,1.296
3598.00,7.732102,24.88669,0.000040,24.040379,0.0005,1.296
3600.00,7.732529,24.88752,0.000040,24.040092,0.0005,1.296
@6,12.0000,24.0
3602.00,7.731494,24.88877,0.000039,24.040012,0.0005,1.296
3604.00,7.730179,24.88802,0.000039,24.040335,0.0005,1.296
3606.00,7.725461,24.88830,0.000039,24.040563,0.0005,1.296
3608.00,7.712962,24.88782,0.000040,24.040159,0.0005,1.295
3610.00,7.692581,24.88770,0.000041,24.039904,0.0005,1.295
3612.00,7.669637,24.88737,0.000040,24.040130,0.0005,1.296
3614.00,7.651754,24.88742,0.000041,24.040915,0.0006,1.296
3616.00,7.640756,24.88828,0.000040,24.040328,0.0006,1.296
3618.00,7.634499,24.88878,0.000038,24.041476,0.0005,1.296
3620.00,7.631578,24.88894,0.000039,24.041032,0.0005,1.297
3622.00,7.629393,24.88826,0.000038,24.040130,0.0005,1.297
3624.00,7.628146,24.88927,0.000038,24.041032,0.0005,1.297
3626.00,7.625347,24.89007,0.000038,24.040565,0.0006,1.298
3628.00,7.621734,24.88916,0.000038,24.040539,0.0006,1.298
3630.00,7.621687,24.88868,0.000037,24.040806,0.0006,1.298
3632.00,7.627933,24.88954,0.000037,24.040446,0.0006,1.298
3634.00,7.639327,24.89101,0.000040,24.040279,0.0006,1.297
3636.00,7.650389,24.89044,0.000039,24.041028,0.0006,1.297
3638.00,7.655521,24.89133,0.000038,24.040310,0.0006,1.297
3640.00,7.654918,24.88939,0.000040,24.039668,0.0006,1.297
3642.00,7.651320,24.88963,0.000041,24.040785,0.0006,1.296
3644.00,7.646843,24.88898,0.000040,24.040266,0.0006,1.296
3646.00,7.643466,24.88823,0.000039,24.040906,0.0006,1.297
3648.00,7.642508,24.88831,0.000040,24.040586,0.0006,1.297
3650.00,7.641734,24.88770,0.000040,24.041005,0.0006,1.296
3652.00,7.643459,24.88886,0.000041,24.039083,0.0006,1.296
3654.00,7.644916,24.88992,0.000041,24.040335,0.0006,1.296
3656.00,7.646404,24.89000,0.000042,24.040405,0.0006,1.296
3658.00,7.648293,24.88914,0.000040,24.039710,0.0006,1.296
3660.00,7.650476,24.88937,0.000040,24.039663,0.0006,1.296
3662.00,7.653564,24.88846,0.000040,24.040325,0.0006,1.296
3664.00,7.655992,24.88841,0.000040,24.040465,0.0006,1.296
3666.00,7.657361,24.88889,0.000040,24.040655,0.0006,1.297
3668.00,7.659021,24.88916,0.000040,24.040125,0.0006,1.297
3670.00,7.660584,24.88945,0.000040,24.040290,0.0006,1.297
3672.00,7.662012,24.88912,0.000039,24.040365,0.0005,1.297
3674.00,7.662924,24.88892,0.000040,24.040008,0.0006,1.297
3676.00,7.663625,24.88902,0.000039,24.039904,0.0006,1.297
3678.00,7.665318,24.88917,0.000040,24.039634,0.0006,1.296
3680.00,7.667641,24.88857,0.000041,24.041519,0.0006,1.296
3682.00,7.668885,24.88854,0.000039,24.041205,0.0006,1.296
3684.00,7.672669,24.88774,0.000039,24.041701,0.0006,1.296
3686.00,7.676623,24.88845,0.000040,24.040901,0.0006,1.296
3688.00,7.680651,24.88915,0.000040,24.041450,0.0006,1.296
3690.00,7.683805,24.88938,0.000041,24.040674,0.0006,1.296
3692.00,7.687609,24.88943,0.000041,24.040110,0.0006,1.297
3694.00,7.690117,24.88848,0.000041,24.040494,0.0006,1.297
3696.00,7.693666,24.88761,0.000041,24.040252,0.0006,1.296
3698.00,7.696999,24.88771,0.000041,24.040223,0.0006,1.297
3700.00,7.700405,24.88859,0.000040,24.040170,0.0005,1.297
3702.00,7.702175,24.88814,0.000039,24.041054,0.0006,1.297
3704.00,7.704193,24.88792,0.000038,24.040657,0.0006,1.297
3706.00,7.706647,24.88785,0.000039,24.040552,0.0005,1.297
3708.00,7.708509,24.88907,0.000040,24.040735,0.0006,1.297
3710.00,7.710716,24.89038,0.000041,24.040486,0.0006,1.297
3712.00,7.712291,24.88940,0.000040,24.040463,0.0006,1.297
3714.00,7.713732,24.88962,0.000039,24.040603,0.0005,1.297
3716.00,7.715611,24.88950,0.000040,24.040817,0.0006,1.296
3718.00,7.716761,24.88894,0.000041,24.041550,0.0006,1.296
3720.00,7.718403,24.88911,0.000042,24.041048,0.0006,1.296
3722.00,7.719820,24.88907,0.000041,24.041121,0.0006,1.297
3724.00,7.720150,24.88961,0.000040,24.041288,0.0006,1.297
3726.00,7.719614,24.89060,0.000040,24.040625,0.0006,1.297
3728.00,7.720291,24.89013,0.000041,24.040206,0.0006,1.297
3730.00,7.721012,24.89010,0.000039,24.040788,0.0006,1.297
3732.00,7.721051,24.89037,0.000040,24.040546,0.0006,1.297
3734.00,7.721640,24.89088,0.000039,24.040505,0.0006,1.296
3736.00,7.723156,24.89131,0.000040,24.040615,0.0006,1.296
3738.00,7.724357,24.89056,0.000040,24.040766,0.0006,1.298
3740.00,7.724113,24.89059,0.000042,24.041099,0.0005,1.297
3742.00,7.724978,24.88981,0.000041,24.040332,0.0006,1.296
3744.00,7.724872,24.89090,0.000040,24.040221,0.0006,1.296
3746.00,7.725065,24.89032,0.000040,24.041045,0.0006,1.296
3748.00,7.724434,24.89002,0.000042,24.040105,0.0006,1.297
3750.00,7.723213,24.89075,0.000040,24.039974,0.0006,1.297
3752.00,7.723299,24.88979,0.000039,24.040888,0.0005,1.297
3754.00,7.722622,24.89009,0.000039,24.040981,0.0005,1.297
3756.00,7.722380,24.89080,0.000039,24.040394,0.0005,1.297
3758.00,7.722985,24.89091,0.000039,24.040415,0.0005,1.297
3760.00,7.724000,24.89074,0.000039,24.040612,0.0006,1.297
3762.00,7.723953,24.89050,0.000040,24.040603,0.0006,1.296
3764.00,7.724464,24.88955,0.000040,24.040386,0.0006,1.297
3766.00,7.724827,24.88920,0.000040,24.040481,0.0006,1.297
3768.00,7.724469,24.88967,0.000040,24.040472,0.0005,1.297
3770.00,7.724056,24.89007,0.000039,24.040745,0.0006,1.297
3772.00,7.724054,24.88911,0.000041,24.040439,0.0005,1.297
3774.00,7.724213,24.89023,0.000041,24.040443,0.0006,1.297
3776.00,7.723770,24.89058,0.000040,24.040726,0.0006,1.296
3778.00,7.723299,24.89033,0.000040,24.039937,0.0006,1.297
3780.00,7.723068,24.88998,0.000040,24.040741,0.0006,1.297
3782.00,7.722786,24.89002,0.000039,24.040183,0.0006,1.297
3784.00,7.722691,24.88977,0.000039,24.040803,0.0006,1.297
3786.00,7.723064,24.88948,0.000041,24.039817,0.0005,1.297
3788.00,7.723789,24.88921,0.000041,24.041357,0.0006,1.297
3790.00,7.724378,24.88878,0.000040,24.041075,0.0006,1.297
3792.00,7.724601,24.88936,0.000041,24.040801,0.0006,1.296
3794.00,7.724265,24.89001,0.000040,24.040457,0.0005,1.296
3796.00,7.723163,24.89049,0.000040,24.040708,0.0006,1.297
3798.00,7.722642,24.88970,0.000040,24.040843,0.0006,1.297
3800.00,7.722062,24.88966,0.000039,24.040866,0.0006,1.297
3802.00,7.722318,24.88966,0.000040,24.040950,0.0005,1.296
3804.00,7.721999,24.88897,0.000040,24.040930,0.0005,1.297
3806.00,7.722329,24.88836,0.000040,24.040606,0.0006,1.297
3808.00,7.722443,24.88899,0.000040,24.040412,0.0006,1.297
3810.00,7.723690,24.88853,0.000040,24.040425,0.0006,1.296
3812.00,7.723197,24.88921,0.000040,24.040614,0.0006,1.296
3814.00,7.722553,24.88927,0.000040,24.041108,0.0006,1.297
3816.00,7.723161,24.88892,0.000041,24.040245,0.0006,1.297
3818.00,7.722774,24.88908,0.000039,24.040697,0.0006,1.297
3820.00,7.722959,24.88919,0.000040,24.040152,0.0005,1.297
3822.00,7.722285,24.88856,0.000040,24.040203,0.0006,1.296
3824.00,7.721739,24.88806,0.000038,24.040905,0.0005,1.297
3826.00,7.722902,24.88873,0.000038,24.040588,0.0006,1.297
3828.00,7.722588,24.88863,0.000039,24.040295,0.0006,1.297
3830.00,7.722675,24.88866,0.000041,24.040004,0.0006,1.297
3832.00,7.722267,24.88859,0.000040,24.041234,0.0005,1.296
3834.00,7.722112,24.88805,0.000041,24.040357,0.0006,1.296
3836.00,7.721811,24.88756,0.000041,24.040621,0.0005,1.297
3838.00,7.721904,24.88744,0.000039,24.040725,0.0006,1.297
3840.00,7.721888,24.88815,0.000040,24.041108,0.0006,1.297
3842.00,7.722707,24.88675,0.000040,24.040765,0.0006,1.297
3844.00,7.723078,24.88693,0.000040,24.039904,0.0006,1.297
3846.00,7.723364,24.88749,0.000039,24.041019,0.0006,1.297
3848.00,7.722977,24.88809,0.000039,24.041152,0.0006,1.296
3850.00,7.722801,24.88878,0.000040,24.040452,0.0006,1.296
3852.00,7.722614,24.88834,0.000041,24.041066,0.0005,1.296
3854.00,7.721996,24.88710,0.000040,24.040457,0.0006,1.297
3856.00,7.722881,24.88798,0.000040,24.040490,0.0005,1.297
3858.00,7.724013,24.88874,0.000040,24.039970,0.0005,1.297
3860.00,7.724501,24.88879,0.000040,24.040923,0.0006,1.297
3862.00,7.723843,24.88773,0.000040,24.040490,0.0005,1.297
3864.00,7.724391,24.88796,0.000040,24.040419,0.0005,1.297
3866.00,7.725591,24.88876,0.000040,24.040541,0.0006,1.297
3868.00,7.725413,24.88876,0.000040,24.040345,0.0006,1.297
3870.00,7.724558,24.88865,0.000040,24.041201,0.0006,1.297
3872.00,7.724805,24.88891,0.000040,24.040208,0.0006,1.297
3874.00,7.725598,24.88910,0.000039,24.040390,0.0006,1.297
3876.00,7.723983,24.88842,0.000041,24.041516,0.0006,1.297
3878.00,7.723500,24.88741,0.000041,24.041216,0.0006,1.297
3880.00,7.723639,24.88776,0.000041,24.040839,0.0006,1.296
3882.00,7.723527,24.88791,0.000039,24.040610,0.0005,1.297
3884.00,7.723805,24.88869,0.000041,24.039643,0.0006,1.297
3886.00,7.724359,24.88899,0.000039,24.040675,0.0005,1.297
3888.00,7.724580,24.88965,0.000040,24.041199,0.0006,1.297
3890.00,7.723546,24.88894,0.000039,24.040430,0.0006,1.296
3892.00,7.723489,24.88902,0.000040,24.040165,0.0006,1.297
3894.00,7.724092,24.88893,0.000039,24.040575,0.0006,1.297
3896.00,7.724386,24.88928,0.000041,24.041079,0.0006,1.297
3898.00,7.723986,24.88849,0.000041,24.040812,0.0006,1.297
3900.00,7.723251,24.88817,0.000040,24.040379,0.0006,1.297
3902.00,7.723513,24.88839,0.000040,24.040608,0.0006,1.298
3904.00,7.723770,24.88930,0.000038,24.040286,0.0005,1.297
3906.00,7.723701,24.88792,0.000039,24.040677,0.0006,1.297
3908.00,7.723096,24.88883,0.000041,24.040963,0.0006,1.297
3910.00,7.723100,24.88932,0.000041,24.040386,0.0006,1.297
3912.00,7.724229,24.88871,0.000040,24.040157,0.0006,1.297
3914.00,7.724694,24.88850,0.000039,24.040557,0.0005,1.297
3916.00,7.725004,24.88820,0.000039,24.040388,0.0005,1.297
3918.00,7.725525,24.88721,0.000039,24.040355,0.0006,1.297
3920.00,7.724942,24.88836,0.000040,24.040577,0.0006,1.297
3922.00,7.724152,24.88889,0.000040,24.040639,0.0006,1.297
3924.00,7.724500,24.88869,0.000040,24.041001,0.0006,1.297
3926.00,7.724292,24.88913,0.000041,24.040303,0.0006,1.297
3928.00,7.724077,24.88856,0.000042,24.040657,0.0006,1.297
3930.00,7.724183,24.88796,0.000040,24.040399,0.0006,1.297
3932.00,7.724309,24.88836,0.000041,24.040039,0.0006,1.297
3934.00,7.723287,24.88789,0.000040,24.041068,0.0006,1.297
3936.00,7.723116,24.88825,0.000039,24.040861,0.0006,1.297
3938.00,7.723344,24.88816,0.000039,24.040670,0.0006,1.297
3940.00,7.722322,24.88838,0.000038,24.040955,0.0006,1.297
3942.00,7.723351,24.88949,0.000038,24.040621,0.0005,1.297
3944.00,7.723264,24.88986,0.000039,24.040928,0.0006,1.297
3946.00,7.723567,24.88889,0.000040,24.041090,0.0006,1.296
3948.00,7.722648,24.88859,0.000041,24.040408,0.0006,1.297
3950.00,7.722558,24.88891,0.000039,24.040103,0.0006,1.297
3952.00,7.722982,24.88939,0.000040,24.040759,0.0005,1.297
3954.00,7.723341,24.89060,0.000040,24.041179,0.0006,1.297
3956.00,7.723152,24.89077,0.000039,24.041286,0.0006,1.298
3958.00,7.723871,24.89131,0.000040,24.040508,0.0005,1.297
3960.00,7.723458,24.89119,0.000041,24.040481,0.0006,1.297
3962.00,7.723944,24.89072,0.000041,24.039988,0.0006,1.297
3964.00,7.724238,24.89106,0.000040,24.040395,0.0006,1.298
3966.00,7.724338,24.89092,0.000040,24.040806,0.0006,1.297
3968.00,7.724958,24.89003,0.000039,24.040341,0.0005,1.297
3970.00,7.724414,24.88918,0.000040,24.040701,0.0005,1.297
3972.00,7.723689,24.88952,0.000040,24.041432,0.0006,1.297
3974.00,7.722713,24.88999,0.000040,24.040823,0.0005,1.297
3976.00,7.723245,24.88883,0.000040,24.041337,0.0006,1.297
3978.00,7.724322,24.88825,0.000040,24.040901,0.0006,1.297
3980.00,7.723656,24.88903,0.000040,24.040786,0.0006,1.297
3982.00,7.723752,24.88972,0.000040,24.040572,0.0005,1.297
3984.00,7.724100,24.88974,0.000040,24.040688,0.0006,1.297
3986.00,7.724353,24.88980,0.000039,24.041714,0.0006,1.297
3988.00,7.723165,24.88930,0.000039,24.041572,0.0006,1.297
3990.00,7.723272,24.88969,0.000039,24.041319,0.0005,1.298
3992.00,7.724076,24.89069,0.000039,24.041014,0.0006,1.297
3994.00,7.723935,24.89014,0.000040,24.040617,0.0006,1.298
3996.00,7.723687,24.88975,0.000039,24.041063,0.0005,1.298
3998.00,7.723367,24.88913,0.000040,24.040668,0.0006,1.297
4000.00,7.724383,24.88918,0.000038,24.041501,0.0005,1.297
4002.00,7.723840,24.88917,0.000039,24.041888,0.0006,1.297
4004.00,7.724643,24.88987,0.000040,24.041101,0.0005,1.297
4006.00,7.724603,24.88875,0.000040,24.040537,0.0005,1.297
4008.00,7.725037,24.88797,0.000039,24.039686,0.0006,1.297
4010.00,7.725543,24.88838,0.000040,24.040412,0.0006,1.297
4012.00,7.725280,24.88790,0.000040,24.040446,0.0006,1.298
4014.00,7.724705,24.88764,0.000041,24.040308,0.0005,1.297
4016.00,7.724069,24.88698,0.000040,24.040819,0.0005,1.297
4018.00,7.723790,24.88715,0.000040,24.041066,0.0006,1.297
4020.00,7.723882,24.88768,0.000042,24.041243,0.0006,1.297
4022.00,7.724442,24.88830,0.000041,24.040355,0.0006,1.297
4024.00,7.725278,24.88884,0.000040,24.041206,0.0006,1.297
4026.00,7.725585,24.88890,0.000041,24.041370,0.0006,1.297
4028.00,7.724975,24.88837,0.000038,24.041496,0.0006,1.297
4030.00,7.723905,24.88879,0.000039,24.040812,0.0006,1.297
4032.00,7.723964,24.88802,0.000039,24.040550,0.0006,1.297
4034.00,7.723330,24.88806,0.000040,24.040825,0.0006,1.297
4036.00,7.723337,24.88802,0.000040,24.040583,0.0005,1.296
4038.00,7.722584,24.88791,0.000040,24.040635,0.0006,1.297
4040.00,7.723640,24.88799,0.000040,24.040139,0.0005,1.297
4042.00,7.724318,24.88746,0.000040,24.040599,0.0005,1.297
4044.00,7.724377,24.88769,0.000040,24.040901,0.0006,1.297
4046.00,7.724136,24.88747,0.000040,24.041061,0.0006,1.298
4048.00,7.724424,24.88872,0.000040,24.041303,0.0006,1.297
4050.00,7.724194,24.88864,0.000039,24.040379,0.0006,1.297
4052.00,7.724372,24.88788,0.000040,24.040395,0.0006,1.297
4054.00,7.723916,24.88873,0.000040,24.040230,0.0006,1.297
4056.00,7.723930,24.88875,0.000040,24.040626,0.0006,1.297
4058.00,7.723942,24.88899,0.000039,24.041159,0.0006,1.297
4060.00,7.723765,24.88964,0.000039,24.040574,0.0006,1.296
4062.00,7.723643,24.89001,0.000040,24.041155,0.0006,1.297
4064.00,7.724319,24.88903,0.000039,24.040599,0.0005,1.296
4066.00,7.724392,24.88929,0.000039,24.040503,0.0006,1.296
4068.00,7.724805,24.88856,0.000039,24.041023,0.0006,1.297
4070.00,7.724492,24.88940,0.000040,24.040505,0.0005,1.297
4072.00,7.724692,24.88941,0.000039,24.040821,0.0006,1.297
4074.00,7.724028,24.88978,0.000039,24.041365,0.0006,1.296
4076.00,7.723223,24.88933,0.000039,24.041092,0.0006,1.297
4078.00,7.723479,24.88883,0.000039,24.041030,0.0006,1.297
4080.00,7.723832,24.88938,0.000040,24.040310,0.0006,1.297
4082.00,7.723108,24.88963,0.000040,24.040288,0.0006,1.297
4084.00,7.723866,24.89017,0.000041,24.040852,0.0006,1.296
4086.00,7.723569,24.89010,0.000040,24.041317,0.0006,1.297
4088.00,7.723904,24.88953,0.000039,24.040548,0.0006,1.297
4090.00,7.723896,24.88911,0.000041,24.041017,0.0006,1.296
4092.00,7.723279,24.88815,0.000039,24.041557,0.0006,1.296
4094.00,7.724232,24.88752,0.000039,24.040292,0.0006,1.297
4096.00,7.724618,24.88749,0.000040,24.039886,0.0006,1.297
4098.00,7.724850,24.88864,0.000040,24.040846,0.0006,1.297
4100.00,7.725151,24.88908,0.000040,24.041226,0.0005,1.296
4102.00,7.724203,24.88889,0.000040,24.041014,0.0006,1.297
4104.00,7.724654,24.88903,0.000040,24.040761,0.0006,1.296
4106.00,7.725544,24.88922,0.000039,24.040352,0.0005,1.297
4108.00,7.725484,24.88920,0.000039,24.040546,0.0006,1.297
4110.00,7.724778,24.88903,0.000039,24.040185,0.0006,1.297
4112.00,7.724768,24.88959,0.000041,24.041105,0.0006,1.297
4114.00,7.724553,24.88919,0.000039,24.041068,0.0006,1.297
4116.00,7.723986,24.88829,0.000039,24.040368,0.0006,1.296
4118.00,7.724087,24.88788,0.000040,24.040837,0.0006,1.297
4120.00,7.723840,24.88918,0.000039,24.041015,0.0006,1.297
4122.00,7.723409,24.88952,0.000039,24.039850,0.0005,1.296
4124.00,7.722870,24.88912,0.000039,24.040883,0.0005,1.296
4126.00,7.722660,24.88952,0.000039,24.040281,0.0005,1.296
4128.00,7.722943,24.88891,0.000039,24.040508,0.0006,1.297
4130.00,7.723719,24.88981,0.000038,24.040454,0.0005,1.297
4132.00,7.724089,24.89003,0.000039,24.039837,0.0006,1.297
4134.00,7.724341,24.88999,0.000040,24.039852,0.0006,1.297
4136.00,7.724659,24.89041,0.000038,24.040363,0.0006,1.297
4138.00,7.723532,24.89060,0.000039,24.040292,0.0006,1.296
4140.00,7.722280,24.88821,0.000041,24.040365,0.0005,1.296
4142.00,7.721711,24.88860,0.000041,24.040628,0.0006,1.297
4144.00,7.722612,24.88859,0.000040,24.040283,0.0005,1.297
4146.00,7.723305,24.88877,0.000039,24.041108,0.0005,1.297
4148.00,7.723566,24.88872,0.000039,24.041266,0.0005,1.296
4150.00,7.722771,24.88879,0.000039,24.040692,0.0005,1.297
4152.00,7.723278,24.88921,0.000040,24.040717,0.0006,1.297
4154.00,7.724326,24.88943,0.000040,24.041623,0.0005,1.296
4156.00,7.723956,24.88892,0.000040,24.040961,0.0005,1.295
4158.00,7.723960,24.88911,0.000040,24.040854,0.0006,1.296
4160.00,7.723254,24.88907,0.000040,24.040494,0.0006,1.296
4162.00,7.722823,24.88874,0.000039,24.040814,0.0006,1.296
4164.00,7.723641,24.88856,0.000040,24.040663,0.0005,1.297
4166.00,7.723761,24.88849,0.000039,24.040606,0.0006,1.297
4168.00,7.724885,24.88933,0.000039,24.040688,0.0005,1.296
4170.00,7.724002,24.88858,0.000041,24.039894,0.0006,1.296
4172.00,7.724064,24.88843,0.000040,24.040030,0.0006,1.296
4174.00,7.725105,24.88806,0.000039,24.040295,0.0005,1.296
4176.00,7.725124,24.88887,0.000039,24.040765,0.0005,1.296
4178.00,7.724532,24.88872,0.000039,24.040897,0.0005,1.296
4180.00,7.723844,24.88782,0.000039,24.040777,0.0005,1.297
4182.00,7.723924,24.88827,0.000039,24.040686,0.0005,1.296
4184.00,7.722448,24.88812,0.000038,24.041177,0.0005,1.296
4186.00,7.723493,24.88861,0.000039,24.040975,0.0006,1.296
4188.00,7.724333,24.88843,0.000039,24.040950,0.0006,1.296
4190.00,7.724510,24.88843,0.000039,24.040421,0.0005,1.296
4192.00,7.724280,24.88964,0.000039,24.040465,0.0005,1.297
4194.00,7.723975,24.88982,0.000039,24.040917,0.0005,1.296
4196.00,7.724414,24.88919,0.000039,24.040690,0.0006,1.296
4198.00,7.724790,24.88845,0.000039,24.040901,0.0005,1.297
4200.00,7.724163,24.88829,0.000039,24.040565,0.0005,1.296
4202.00,7.723122,24.88759,0.000039,24.040688,0.0005,1.296
@7,12.0000,24.0
4204.00,7.722491,24.88794,0.000039,24.040110,0.0005,1.296
4206.00,7.718176,24.88785,0.000039,24.040868,0.0005,1.296
4208.00,7.706822,24.88744,0.000039,24.040815,0.0006,1.295
4210.00,7.687009,24.88765,0.000041,24.041256,0.0006,1.295
4212.00,7.666878,24.88795,0.000041,24.040214,0.0005,1.296
4214.00,7.652509,24.88744,0.000038,24.039824,0.0006,1.296
4216.00,7.643961,24.88734,0.000039,24.040910,0.0006,1.296
4218.00,7.640107,24.88776,0.000039,24.040150,0.0006,1.296
4220.00,7.639487,24.88715,0.000038,24.041203,0.0005,1.297
4222.00,7.640065,24.88630,0.000037,24.040725,0.0005,1.297
4224.00,7.640132,24.88626,0.000037,24.040603,0.0005,1.297
4226.00,7.638786,24.88738,0.000038,24.041081,0.0006,1.297
4228.00,7.638028,24.88795,0.000037,24.040297,0.0005,1.297
4230.00,7.639993,24.88856,0.000037,24.040457,0.0006,1.297
4232.00,7.646826,24.88834,0.000038,24.040517,0.0005,1.298
4234.00,7.658745,24.88788,0.000039,24.040317,0.0006,1.298
4236.00,7.668232,24.88852,0.000039,24.040654,0.0005,1.297
4238.00,7.672051,24.88880,0.000039,24.040441,0.0005,1.296
4240.00,7.670975,24.88867,0.000038,24.040581,0.0005,1.297
4242.00,7.667445,24.88852,0.000039,24.040374,0.0006,1.296
4244.00,7.663607,24.88817,0.000040,24.040246,0.0005,1.295
4246.00,7.660393,24.88916,0.000041,24.041239,0.0006,1.295
4248.00,7.658744,24.88881,0.000040,24.041177,0.0005,1.296
4250.00,7.658434,24.88873,0.000039,24.039952,0.0006,1.296
4252.00,7.659087,24.88884,0.000039,24.040421,0.0006,1.296
4254.00,7.659249,24.88844,0.000040,24.040152,0.0005,1.295
4256.00,7.660969,24.88851,0.000039,24.040266,0.0005,1.295
4258.00,7.662789,24.88744,0.000039,24.040246,0.0005,1.296
4260.00,7.665459,24.88758,0.000039,24.040688,0.0005,1.295
4262.00,7.667333,24.88774,0.000039,24.040686,0.0005,1.295
4264.00,7.668707,24.88831,0.000040,24.040075,0.0005,1.295
4266.00,7.669555,24.88722,0.000040,24.040935,0.0006,1.296
4268.00,7.670848,24.88734,0.000038,24.040765,0.0006,1.295
4270.00,7.671649,24.88785,0.000040,24.040917,0.0006,1.296
4272.00,7.672427,24.88810,0.000040,24.040690,0.0006,1.296
4274.00,7.673100,24.88828,0.000039,24.040988,0.0005,1.296
4276.00,7.673179,24.88896,0.000040,24.040732,0.0006,1.295
4278.00,7.673733,24.88878,0.000040,24.040137,0.0006,1.295
4280.00,7.675298,24.88904,0.000039,24.040128,0.0005,1.295
4282.00,7.677048,24.88889,0.000040,24.040595,0.0005,1.296
4284.00,7.679522,24.88901,0.000038,24.040457,0.0006,1.296
4286.00,7.681944,24.88955,0.000040,24.040514,0.0005,1.295
4288.00,7.684251,24.88896,0.000039,24.040135,0.0005,1.295
4290.00,7.686238,24.88876,0.000040,24.040024,0.0006,1.295
4292.00,7.689504,24.88931,0.000041,24.040525,0.0005,1.295
4294.00,7.693193,24.88907,0.000039,24.040479,0.0005,1.295
4296.00,7.695640,24.88941,0.000038,24.040443,0.0005,1.295
4298.00,7.698531,24.88937,0.000039,24.040386,0.0005,1.295
4300.00,7.700545,24.89033,0.000039,24.040801,0.0005,1.295
4302.00,7.702964,24.88944,0.000040,24.040408,0.0005,1.294
4304.00,7.704767,24.88852,0.000040,24.040526,0.0005,1.295
4306.00,7.706031,24.88981,0.000039,24.041041,0.0005,1.295
4308.00,7.708877,24.88924,0.000039,24.040292,0.0006,1.294
4310.00,7.710312,24.88900,0.000039,24.040406,0.0005,1.295
4312.00,7.711236,24.88905,0.000038,24.040143,0.0005,1.295
4314.00,7.712034,24.88874,0.000039,24.041063,0.0005,1.295
4316.00,7.712729,24.88891,0.000040,24.040688,0.0005,1.294
4318.00,7.714373,24.89016,0.000040,24.041117,0.0006,1.295
4320.00,7.715081,24.88991,0.000039,24.040710,0.0006,1.295
4322.00,7.715107,24.88979,0.000039,24.040625,0.0006,1.295
4324.00,7.715149,24.89017,0.000038,24.040745,0.0005,1.295
4326.00,7.715268,24.89079,0.000040,24.040846,0.0006,1.295
4328.00,7.715090,24.89007,0.000039,24.040394,0.0006,1.294
4330.00,7.716217,24.89059,0.000039,24.040215,0.0006,1.295
4332.00,7.716386,24.89019,0.000040,24.039774,0.0005,1.295
4334.00,7.716746,24.89069,0.000039,24.040024,0.0005,1.294
4336.00,7.717868,24.89036,0.000040,24.039641,0.0006,1.295
4338.00,7.718726,24.89065,0.000039,24.040217,0.0005,1.295
4340.00,7.719647,24.88953,0.000039,24.039895,0.0005,1.295
4342.00,7.719920,24.88954,0.000041,24.039881,0.0006,1.294
4344.00,7.719827,24.88940,0.000041,24.040205,0.0005,1.294
4346.00,7.719917,24.88945,0.000040,24.039804,0.0005,1.295
4348.00,7.720002,24.88944,0.000038,24.040148,0.0005,1.295
4350.00,7.719586,24.88952,0.000039,24.040579,0.0005,1.294
4352.00,7.718836,24.88904,0.000040,24.040163,0.0005,1.294
4354.00,7.719017,24.88943,0.000039,24.040877,0.0005,1.295
4356.00,7.718519,24.88909,0.000039,24.041714,0.0006,1.294
4358.00,7.717937,24.88911,0.000039,24.040265,0.0005,1.295
4360.00,7.717115,24.88945,0.000038,24.040815,0.0005,1.294
4362.00,7.716348,24.88930,0.000039,24.040614,0.0006,1.294
4364.00,7.716139,24.88944,0.000039,24.041103,0.0006,1.294
4366.00,7.716919,24.88932,0.000039,24.040595,0.0005,1.294
4368.00,7.716693,24.88954,0.000038,24.040550,0.0005,1.295
4370.00,7.716997,24.88964,0.000038,24.040537,0.0005,1.294
4372.00,7.717560,24.88910,0.000039,24.039497,0.0005,1.294
4374.00,7.717945,24.88953,0.000040,24.040086,0.0005,1.294
4376.00,7.717592,24.88890,0.000040,24.040279,0.0005,1.294
4378.00,7.717451,24.88949,0.000040,24.040521,0.0005,1.295
4380.00,7.717568,24.89060,0.000038,24.040381,0.0005,1.294
4382.00,7.717524,24.89008,0.000040,24.040463,0.0005,1.294
4384.00,7.716306,24.89003,0.000038,24.040190,0.0005,1.295
4386.00,7.716740,24.88990,0.000038,24.040701,0.0005,1.295
4388.00,7.716976,24.88998,0.000038,24.040728,0.0005,1.294
4390.00,7.717680,24.88982,0.000039,24.039474,0.0005,1.293
4392.00,7.716372,24.88995,0.000039,24.040794,0.0005,1.294
4394.00,7.715657,24.88998,0.000039,24.040017,0.0005,1.294
4396.00,7.716136,24.89057,0.000039,24.039410,0.0006,1.295
4398.00,7.716355,24.89115,0.000038,24.040354,0.0005,1.294
4400.00,7.716849,24.89098,0.000039,24.040488,0.0005,1.294
4402.00,7.717553,24.89148,0.000039,24.040406,0.0005,1.293
4404.00,7.717253,24.89084,0.000039,24.040372,0.0005,1.294
4406.00,7.716695,24.89089,0.000040,24.040610,0.0005,1.294
4408.00,7.716706,24.89049,0.000039,24.040219,0.0005,1.294
4410.00,7.716776,24.89066,0.000039,24.040439,0.0005,1.294
4412.00,7.717559,24.89067,0.000037,24.040323,0.0005,1.294
4414.00,7.717118,24.89167,0.000039,24.040870,0.0005,1.294
4416.00,7.716578,24.89085,0.000039,24.040455,0.0005,1.294
4418.00,7.716963,24.89047,0.000039,24.039963,0.0005,1.294
4420.00,7.717522,24.89166,0.000039,24.040386,0.0005,1.294
4422.00,7.715992,24.89127,0.000040,24.040368,0.0005,1.294
4424.00,7.715268,24.89082,0.000039,24.039868,0.0005,1.294
4426.00,7.715887,24.89058,0.000038,24.040346,0.0005,1.294
4428.00,7.716685,24.89032,0.000039,24.040099,0.0005,1.294
4430.00,7.717001,24.89016,0.000038,24.040123,0.0005,1.294
4432.00,7.716488,24.89017,0.000039,24.039403,0.0005,1.293
4434.00,7.716861,24.89024,0.000040,24.040701,0.0005,1.294
4436.00,7.716682,24.89025,0.000039,24.040763,0.0005,1.294
4438.00,7.718220,24.88994,0.000040,24.039964,0.0005,1.294
4440.00,7.717972,24.88952,0.000039,24.040239,0.0006,1.293
4442.00,7.717261,24.89014,0.000040,24.040066,0.0005,1.293
4444.00,7.716299,24.89081,0.000039,24.040848,0.0005,1.294
4446.00,7.716928,24.89063,0.000039,24.040157,0.0005,1.294
4448.00,7.717148,24.89122,0.000039,24.040012,0.0005,1.294
4450.00,7.717688,24.89083,0.000037,24.040199,0.0005,1.294
4452.00,7.718227,24.89103,0.000039,24.040385,0.0006,1.293
4454.00,7.718872,24.89037,0.000039,24.040477,0.0005,1.294
4456.00,7.718166,24.89063,0.000040,24.040395,0.0005,1.294
4458.00,7.717395,24.89031,0.000039,24.040503,0.0005,1.293
4460.00,7.717951,24.88993,0.000038,24.040170,0.0005,1.294
4462.00,7.718560,24.89015,0.000039,24.040321,0.0005,1.293
4464.00,7.718568,24.89038,0.000038,24.041168,0.0006,1.294
4466.00,7.718361,24.89021,0.000039,24.040995,0.0005,1.294
4468.00,7.718533,24.89040,0.000039,24.040725,0.0005,1.294
4470.00,7.717097,24.89000,0.000039,24.039932,0.0005,1.293
4472.00,7.717251,24.88921,0.000040,24.040450,0.0005,1.293
4474.00,7.717991,24.88968,0.000039,24.040463,0.0005,1.293
4476.00,7.718412,24.88903,0.000040,24.040434,0.0005,1.294
4478.00,7.718914,24.88989,0.000040,24.040230,0.0005,1.293
4480.00,7.718607,24.89005,0.000041,24.040443,0.0005,1.293
4482.00,7.718354,24.89088,0.000040,24.040143,0.0005,1.293
4484.00,7.717841,24.89068,0.000040,24.040503,0.0005,1.293
4486.00,7.717869,24.89054,0.000041,24.040805,0.0005,1.293
4488.00,7.718102,24.88959,0.000039,24.039928,0.0006,1.294
4490.00,7.717993,24.89035,0.000039,24.040754,0.0005,1.294
4492.00,7.718091,24.89028,0.000039,24.040259,0.0005,1.293
4494.00,7.716829,24.89040,0.000037,24.039975,0.0005,1.293
4496.00,7.716192,24.89076,0.000038,24.039846,0.0005,1.293
4498.00,7.717395,24.89060,0.000038,24.040612,0.0005,1.294
4500.00,7.719230,24.89069,0.000038,24.039663,0.0005,1.293
4502.00,7.719486,24.88965,0.000041,24.040685,0.0006,1.293
4504.00,7.720054,24.89020,0.000040,24.040779,0.0005,1.293
4506.00,7.719660,24.88949,0.000041,24.040617,0.0005,1.293
4508.00,7.718740,24.89079,0.000039,24.040497,0.0005,1.293
4510.00,7.719482,24.89080,0.000038,24.040581,0.0005,1.292
4512.00,7.720000,24.89112,0.000039,24.040795,0.0005,1.292
4514.00,7.719402,24.89056,0.000039,24.040392,0.0006,1.292
4516.00,7.719353,24.89115,0.000039,24.040745,0.0005,1.293
4518.00,7.719370,24.89153,0.000039,24.040163,0.0005,1.293
4520.00,7.719861,24.89093,0.000039,24.040394,0.0006,1.293
4522.00,7.720592,24.89134,0.000038,24.040492,0.0005,1.293
4524.00,7.720448,24.89169,0.000038,24.040275,0.0005,1.294
4526.00,7.719317,24.89147,0.000039,24.039721,0.0005,1.293
4528.00,7.719593,24.89244,0.000039,24.040237,0.0005,1.293
4530.00,7.719122,24.89144,0.000039,24.040445,0.0005,1.293
4532.00,7.720186,24.89159,0.000038,24.039741,0.0005,1.293
4534.00,7.720532,24.89147,0.000040,24.039808,0.0005,1.292
4536.00,7.719567,24.89132,0.000039,24.041106,0.0005,1.293
4538.00,7.718700,24.89111,0.000039,24.040863,0.0005,1.292
4540.00,7.718521,24.89118,0.000039,24.039941,0.0005,1.292
4542.00,7.718003,24.89094,0.000039,24.040603,0.0005,1.292
4544.00,7.718429,24.89076,0.000039,24.040375,0.0005,1.293
4546.00,7.718944,24.89067,0.000039,24.040219,0.0005,1.293
4548.00,7.718099,24.89025,0.000040,24.039964,0.0005,1.293
4550.00,7.717922,24.89035,0.000038,24.039539,0.0005,1.293
4552.00,7.717326,24.89003,0.000038,24.039672,0.0005,1.293
4554.00,7.719074,24.89013,0.000039,24.039808,0.0005,1.292
4556.00,7.719936,24.89051,0.000038,24.040170,0.0005,1.292
4558.00,7.718845,24.89045,0.000038,24.040192,0.0005,1.293
4560.00,7.719609,24.89067,0.000038,24.040401,0.0005,1.293
4562.00,7.719647,24.89061,0.000038,24.040385,0.0006,1.293
4564.00,7.718940,24.89119,0.000038,24.040592,0.0005,1.293
4566.00,7.719054,24.89023,0.000039,24.040014,0.0005,1.293
4568.00,7.719792,24.89043,0.000039,24.040086,0.0006,1.292
4570.00,7.720074,24.89051,0.000040,24.040141,0.0005,1.292
4572.00,7.719986,24.88956,0.000040,24.039492,0.0005,1.292
4574.00,7.719760,24.88949,0.000040,24.039712,0.0005,1.293
4576.00,7.720438,24.88989,0.000039,24.040561,0.0005,1.293
4578.00,7.720672,24.89094,0.000037,24.039559,0.0005,1.293
4580.00,7.720872,24.89069,0.000037,24.040606,0.0005,1.292
4582.00,7.719648,24.89020,0.000038,24.040286,0.0005,1.293
4584.00,7.719069,24.89033,0.000039,24.040797,0.0005,1.293
4586.00,7.718953,24.89074,0.000039,24.039674,0.0005,1.292
4588.00,7.718564,24.89124,0.000040,24.039290,0.0005,1.292
4590.00,7.718642,24.89119,0.000040,24.039766,0.0005,1.292
4592.00,7.719436,24.89055,0.000039,24.039944,0.0005,1.293
4594.00,7.719090,24.89016,0.000039,24.039464,0.0005,1.293
4596.00,7.718407,24.88958,0.000040,24.039666,0.0005,1.292
4598.00,7.718638,24.89002,0.000039,24.040059,0.0005,1.293
4600.00,7.719908,24.89004,0.000039,24.040372,0.0005,1.292
4602.00,7.720099,24.89090,0.000039,24.040419,0.0005,1.292
4604.00,7.720124,24.89060,0.000039,24.039979,0.0005,1.292
4606.00,7.719383,24.89121,0.000039,24.040228,0.0005,1.292
4608.00,7.719501,24.89126,0.000039,24.040508,0.0005,1.293
4610.00,7.718913,24.89173,0.000039,24.040434,0.0005,1.292
4612.00,7.719513,24.89254,0.000039,24.040072,0.0005,1.293
4614.00,7.719217,24.89312,0.000039,24.040935,0.0006,1.292
4616.00,7.719587,24.89324,0.000039,24.040514,0.0005,1.293
4618.00,7.720156,24.89244,0.000039,24.040448,0.0005,1.293
4620.00,7.720556,24.89281,0.000039,24.040117,0.0005,1.293
4622.00,7.720545,24.89260,0.000039,24.040543,0.0005,1.292
4624.00,7.721157,24.89272,0.000040,24.040365,0.0005,1.292
4626.00,7.720921,24.89235,0.000041,24.040557,0.0006,1.292
4628.00,7.720838,24.89234,0.000039,24.040217,0.0006,1.293
4630.00,7.721084,24.89206,0.000039,24.040217,0.0005,1.293
4632.00,7.720622,24.89143,0.000039,24.040199,0.0005,1.293
4634.00,7.720519,24.89071,0.000039,24.040012,0.0005,1.292
4636.00,7.720403,24.89146,0.000039,24.040405,0.0005,1.292
4638.00,7.720137,24.89169,0.000040,24.040001,0.0005,1.292
4640.00,7.720326,24.89200,0.000041,24.040419,0.0005,1.292
4642.00,7.720219,24.89167,0.000040,24.040403,0.0005,1.292
4644.00,7.720545,24.89131,0.000039,24.040823,0.0005,1.292
4646.00,7.720130,24.89103,0.000039,24.039792,0.0005,1.292
4648.00,7.719981,24.89180,0.000040,24.040170,0.0005,1.292
4650.00,7.719777,24.89304,0.000038,24.040023,0.0005,1.292
4652.00,7.720104,24.89234,0.000039,24.041037,0.0005,1.291
4654.00,7.720201,24.89190,0.000039,24.039897,0.0006,1.291
4656.00,7.720194,24.89167,0.000040,24.040572,0.0005,1.291
4658.00,7.720464,24.89176,0.000039,24.040355,0.0005,1.292
4660.00,7.720664,24.89146,0.000040,24.040177,0.0005,1.291
4662.00,7.720256,24.89230,0.000039,24.040485,0.0005,1.292
4664.00,7.720019,24.89248,0.000040,24.040019,0.0006,1.292
4666.00,7.719899,24.89277,0.000037,24.040168,0.0005,1.292
4668.00,7.720299,24.89253,0.000038,24.040263,0.0006,1.292
4670.00,7.721013,24.89251,0.000039,24.040405,0.0005,1.292
4672.00,7.721111,24.89204,0.000039,24.039879,0.0005,1.292
4674.00,7.721112,24.89096,0.000039,24.040328,0.0005,1.292
4676.00,7.720264,24.89003,0.000039,24.040261,0.0005,1.292
4678.00,7.719520,24.89099,0.000039,24.040059,0.0005,1.292
4680.00,7.719873,24.89179,0.000039,24.040084,0.0005,1.292
4682.00,7.720497,24.89220,0.000039,24.039623,0.0005,1.292
4684.00,7.721361,24.89117,0.000039,24.040659,0.0005,1.292
4686.00,7.721607,24.89173,0.000039,24.040979,0.0005,1.292
4688.00,7.720973,24.89204,0.000040,24.040121,0.0005,1.292
4690.00,7.721144,24.89160,0.000039,24.040390,0.0005,1.292
4692.00,7.721163,24.89110,0.000039,24.040683,0.0005,1.291
4694.00,7.721516,24.89092,0.000038,24.040365,0.0006,1.291
4696.00,7.722140,24.89100,0.000039,24.039557,0.0006,1.292
4698.00,7.721904,24.89094,0.000039,24.039319,0.0005,1.292
4700.00,7.721155,24.89168,0.000039,24.039937,0.0005,1.292
4702.00,7.721177,24.89145,0.000039,24.040301,0.0006,1.292
4704.00,7.720693,24.89124,0.000038,24.040555,0.0006,1.292
4706.00,7.720870,24.89226,0.000038,24.040399,0.0005,1.292
4708.00,7.720549,24.89247,0.000039,24.039708,0.0005,1.292
4710.00,7.719822,24.89323,0.000039,24.040210,0.0005,1.292
4712.00,7.720018,24.89250,0.000038,24.040361,0.0005,1.292
4714.00,7.719981,24.89238,0.000040,24.039537,0.0005,1.292
4716.00,7.720409,24.89286,0.000039,24.040775,0.0006,1.292
4718.00,7.720327,24.89275,0.000039,24.040350,0.0005,1.292
4720.00,7.719017,24.89265,0.000040,24.040239,0.0005,1.291
4722.00,7.719250,24.89268,0.000039,24.040125,0.0005,1.292
4724.00,7.719923,24.89209,0.000039,24.040335,0.0005,1.291
4726.00,7.719656,24.89235,0.000039,24.040957,0.0005,1.292
4728.00,7.719158,24.89247,0.000038,24.039715,0.0005,1.293
4730.00,7.720409,24.89213,0.000037,24.040103,0.0005,1.292
4732.00,7.721537,24.89099,0.000038,24.040121,0.0005,1.292
4734.00,7.721891,24.89265,0.000038,24.039863,0.0006,1.291
4736.00,7.722128,24.89273,0.000040,24.039719,0.0005,1.291
4738.00,7.721706,24.89266,0.000039,24.040254,0.0006,1.292
4740.00,7.720933,24.89207,0.000038,24.040919,0.0006,1.292
4742.00,7.720724,24.89220,0.000040,24.040014,0.0005,1.292
4744.00,7.720898,24.89214,0.000039,24.039970,0.0006,1.292
4746.00,7.720077,24.89296,0.000039,24.040034,0.0005,1.291
4748.00,7.719889,24.89306,0.000040,24.040437,0.0005,1.292
4750.00,7.719536,24.89199,0.000039,24.040150,0.0005,1.292
4752.00,7.719819,24.89207,0.000038,24.039490,0.0005,1.292
4754.00,7.718981,24.89222,0.000039,24.040503,0.0006,1.291
4756.00,7.719100,24.89251,0.000041,24.040508,0.0006,1.292
4758.00,7.720510,24.89199,0.000038,24.040768,0.0005,1.292
4760.00,7.720610,24.89201,0.000038,24.040697,0.0006,1.292
4762.00,7.720586,24.89262,0.000040,24.040339,0.0006,1.291
4764.00,7.720952,24.89220,0.000041,24.040506,0.0005,1.291
4766.00,7.721167,24.89217,0.000039,24.040579,0.0005,1.292
4768.00,7.721394,24.89159,0.000038,24.040048,0.0005,1.292
4770.00,7.721591,24.89151,0.000040,24.040512,0.0005,1.292
4772.00,7.720979,24.89112,0.000039,24.040354,0.0005,1.291
4774.00,7.720501,24.89005,0.000040,24.039764,0.0006,1.292
4776.00,7.721244,24.89064,0.000040,24.040619,0.0005,1.292
4778.00,7.721224,24.89093,0.000039,24.040788,0.0006,1.292
4780.00,7.720818,24.89054,0.000038,24.040377,0.0006,1.292
4782.00,7.721540,24.88960,0.000040,24.041372,0.0005,1.292
4784.00,7.721623,24.89098,0.000039,24.040346,0.0005,1.292
4786.00,7.721283,24.89101,0.000039,24.039923,0.0005,1.291
4788.00,7.721737,24.89150,0.000041,24.040694,0.0005,1.292
4790.00,7.721731,24.89131,0.000040,24.041034,0.0005,1.292
4792.00,7.721598,24.89152,0.000041,24.040994,0.0005,1.292
4794.00,7.720697,24.89224,0.000039,24.039734,0.0005,1.292
4796.00,7.721069,24.89229,0.000038,24.040357,0.0006,1.292
4798.00,7.721782,24.89203,0.000038,24.041208,0.0005,1.292
4800.00,7.721702,24.89102,0.000038,24.040403,0.0005,1.292
4802.00,7.721080,24.89010,0.000040,24.041421,0.0006,1.291
@8,12.0000,24.0
4804.00,7.720394,24.88995,0.000040,24.039708,0.0006,1.292
4806.00,7.716452,24.89076,0.000039,24.040228,0.0006,1.291
4808.00,7.707802,24.89017,0.000039,24.041506,0.0005,1.291
4810.00,7.691172,24.89083,0.000041,24.040039,0.0006,1.291
4812.00,7.672583,24.89049,0.000041,24.040608,0.0005,1.291
4814.00,7.660671,24.89066,0.000041,24.040185,0.0006,1.291
4816.00,7.653718,24.89109,0.000041,24.040159,0.0006,1.292
4818.00,7.651383,24.88959,0.000038,24.040754,0.0006,1.292
4820.00,7.653884,24.88913,0.000039,24.040812,0.0006,1.293
4822.00,7.656424,24.88889,0.000038,24.040315,0.0005,1.293
4824.00,7.658488,24.88974,0.000037,24.039984,0.0005,1.293
4826.00,7.660282,24.88951,0.000036,24.040541,0.0005,1.293
4828.00,7.661349,24.89125,0.000038,24.040557,0.0005,1.293
4830.00,7.664552,24.89157,0.000039,24.040632,0.0005,1.293
4832.00,7.671791,24.89032,0.000037,24.040939,0.0005,1.293
4834.00,7.682935,24.89014,0.000038,24.040334,0.0005,1.293
4836.00,7.692723,24.88924,0.000038,24.040521,0.0006,1.294
4838.00,7.696984,24.88902,0.000039,24.040797,0.0005,1.293
4840.00,7.695840,24.89003,0.000039,24.040663,0.0006,1.293
4842.00,7.691461,24.89023,0.000040,24.040150,0.0006,1.292
4844.00,7.685227,24.89042,0.000040,24.040435,0.0006,1.292
4846.00,7.680519,24.89022,0.000040,24.041046,0.0005,1.292
4848.00,7.677271,24.89004,0.000039,24.040150,0.0005,1.292
4850.00,7.676430,24.89005,0.000039,24.040386,0.0005,1.292
4852.00,7.676636,24.88955,0.000040,24.040068,0.0006,1.293
4854.00,7.677393,24.89004,0.000039,24.040257,0.0006,1.293
4856.00,7.677786,24.89077,0.000039,24.040861,0.0005,1.292
4858.00,7.679047,24.89063,0.000039,24.040561,0.0005,1.292
4860.00,7.679622,24.89083,0.000039,24.040139,0.0006,1.292
4862.00,7.681344,24.89064,0.000039,24.040712,0.0005,1.292
4864.00,7.683906,24.89022,0.000040,24.040170,0.0006,1.292
4866.00,7.685039,24.89073,0.000041,24.040263,0.0006,1.292
4868.00,7.686619,24.89148,0.000039,24.039988,0.0006,1.292
4870.00,7.687595,24.89004,0.000040,24.040574,0.0006,1.292
4872.00,7.688357,24.89011,0.000040,24.039643,0.0006,1.292
4874.00,7.688918,24.89048,0.000039,24.039941,0.0006,1.292
4876.00,7.688848,24.89051,0.000039,24.041163,0.0006,1.292
4878.00,7.690692,24.88973,0.000039,24.040037,0.0005,1.292
4880.00,7.692870,24.88991,0.000040,24.040275,0.0005,1.292
4882.00,7.693493,24.89065,0.000039,24.040443,0.0005,1.292
4884.00,7.695458,24.88958,0.000040,24.040292,0.0005,1.292
4886.00,7.696814,24.88974,0.000039,24.040292,0.0006,1.292
4888.00,7.698777,24.88953,0.000040,24.039914,0.0006,1.292
4890.00,7.700803,24.88884,0.000040,24.040448,0.0005,1.292
4892.00,7.702787,24.88907,0.000039,24.040466,0.0006,1.292
4894.00,7.704914,24.88969,0.000040,24.040285,0.0006,1.292
4896.00,7.706059,24.89014,0.000039,24.040425,0.0006,1.292
4898.00,7.707094,24.89045,0.000039,24.040437,0.0006,1.292
4900.00,7.709004,24.88974,0.000039,24.040243,0.0005,1.292
4902.00,7.710569,24.88952,0.000039,24.040043,0.0005,1.292
4904.00,7.712471,24.88943,0.000039,24.039977,0.0006,1.292
4906.00,7.713748,24.89013,0.000040,24.040019,0.0006,1.292
4908.00,7.714223,24.89006,0.000039,24.040670,0.0005,1.292
4910.00,7.715258,24.88992,0.000039,24.040214,0.0005,1.292
4912.00,7.716821,24.88989,0.000039,24.039588,0.0006,1.292
4914.00,7.718013,24.88993,0.000039,24.039964,0.0006,1.292
4916.00,7.718614,24.89014,0.000039,24.040245,0.0006,1.292
4918.00,7.718734,24.89095,0.000040,24.039977,0.0006,1.292
4920.00,7.719246,24.89118,0.000041,24.040266,0.0006,1.292
4922.00,7.719165,24.89112,0.000040,24.040935,0.0006,1.292
4924.00,7.718768,24.88981,0.000039,24.040234,0.0006,1.292
4926.00,7.720560,24.89071,0.000039,24.039877,0.0006,1.292
4928.00,7.720271,24.89096,0.000040,24.040970,0.0005,1.292
4930.00,7.720365,24.89029,0.000039,24.040908,0.0005,1.292
4932.00,7.719677,24.89078,0.000039,24.040381,0.0006,1.292
4934.00,7.719520,24.89085,0.000039,24.040066,0.0006,1.292
4936.00,7.720004,24.89079,0.000040,24.040925,0.0005,1.292
4938.00,7.719574,24.89003,0.000039,24.040374,0.0005,1.292
4940.00,7.719120,24.88966,0.000039,24.040565,0.0005,1.292
4942.00,7.719246,24.89018,0.000040,24.040579,0.0005,1.292
4944.00,7.719438,24.89114,0.000039,24.040330,0.0006,1.292
4946.00,7.718971,24.89090,0.000039,24.040454,0.0006,1.291
4948.00,7.718569,24.89175,0.000041,24.041110,0.0006,1.291
4950.00,7.719263,24.89160,0.000040,24.040545,0.0006,1.291
4952.00,7.719367,24.89209,0.000040,24.040652,0.0006,1.292
4954.00,7.719880,24.89172,0.000039,24.040719,0.0006,1.292
4956.00,7.718989,24.89155,0.000041,24.040692,0.0006,1.291
4958.00,7.718981,24.89181,0.000040,24.040894,0.0005,1.292
4960.00,7.718716,24.89222,0.000040,24.040566,0.0006,1.292
4962.00,7.718152,24.89158,0.000039,24.040590,0.0006,1.292
4964.00,7.717597,24.89118,0.000039,24.040832,0.0006,1.293
4966.00,7.716931,24.89123,0.000038,24.041117,0.0006,1.292
4968.00,7.716949,24.89123,0.000039,24.040548,0.0006,1.291
4970.00,7.717278,24.89094,0.000039,24.040845,0.0005,1.292
4972.00,7.716192,24.88987,0.000039,24.041279,0.0005,1.292
4974.00,7.716305,24.89013,0.000039,24.040437,0.0005,1.292
4976.00,7.716397,24.89023,0.000039,24.040245,0.0006,1.292
4978.00,7.716171,24.89099,0.000040,24.040601,0.0006,1.291
4980.00,7.716859,24.89144,0.000041,24.040125,0.0005,1.292
4982.00,7.716573,24.89032,0.000040,24.040252,0.0005,1.292
4984.00,7.715852,24.89114,0.000039,24.040130,0.0006,1.292
4986.00,7.715643,24.89205,0.000039,24.040374,0.0006,1.292
4988.00,7.715687,24.89172,0.000039,24.040437,0.0005,1.292
4990.00,7.716179,24.89255,0.000039,24.040494,0.0005,1.292
4992.00,7.715733,24.89255,0.000039,24.040515,0.0005,1.292
4994.00,7.715196,24.89348,0.000040,24.040395,0.0005,1.292
4996.00,7.715090,24.89367,0.000039,24.041196,0.0006,1.292
4998.00,7.714722,24.89295,0.000039,24.040934,0.0006,1.292
5000.00,7.714989,24.89322,0.000040,24.040370,0.0006,1.292
5002.00,7.714313,24.89352,0.000040,24.040114,0.0006,1.292
5004.00,7.714313,24.89275,0.000039,24.040841,0.0005,1.292
5006.00,7.714478,24.89327,0.000039,24.040705,0.0005,1.292
5008.00,7.714790,24.89343,0.000038,24.040795,0.0006,1.292
5010.00,7.714612,24.89239,0.000039,24.039901,0.0006,1.292
5012.00,7.715036,24.89230,0.000040,24.040657,0.0006,1.292
5014.00,7.714566,24.89199,0.000039,24.040757,0.0005,1.293
5016.00,7.714375,24.89164,0.000039,24.040177,0.0006,1.293
5018.00,7.714875,24.89214,0.000038,24.040363,0.0006,1.293
5020.00,7.715397,24.89206,0.000039,24.041132,0.0005,1.292
5022.00,7.714353,24.89210,0.000039,24.039884,0.0006,1.292
5024.00,7.714128,24.89251,0.000040,24.039959,0.0006,1.292
5026.00,7.716392,24.89340,0.000041,24.040519,0.0006,1.292
5028.00,7.716050,24.89344,0.000039,24.040285,0.0005,1.292
5030.00,7.715573,24.89301,0.000039,24.041190,0.0005,1.293
5032.00,7.715735,24.89240,0.000039,24.041294,0.0006,1.292
5034.00,7.715896,24.89324,0.000040,24.040345,0.0006,1.292
5036.00,7.715836,24.89312,0.000040,24.040599,0.0006,1.292
5038.00,7.715497,24.89335,0.000039,24.041246,0.0006,1.293
5040.00,7.715637,24.89284,0.000040,24.040446,0.0006,1.293
5042.00,7.715616,24.89227,0.000039,24.040450,0.0005,1.292
5044.00,7.715994,24.89278,0.000041,24.040561,0.0006,1.292
5046.00,7.715278,24.89204,0.000040,24.039334,0.0006,1.292
5048.00,7.715456,24.89178,0.000039,24.040041,0.0006,1.293
5050.00,7.717069,24.89243,0.000040,24.040415,0.0005,1.292
5052.00,7.717124,24.89201,0.000039,24.040134,0.0005,1.292
5054.00,7.717106,24.89200,0.000039,24.040959,0.0006,1.293
5056.00,7.716831,24.89267,0.000038,24.040815,0.0006,1.293
5058.00,7.715559,24.89239,0.000039,24.040054,0.0005,1.292
5060.00,7.715394,24.89237,0.000040,24.040581,0.0005,1.292
5062.00,7.715462,24.89204,0.000040,24.040739,0.0005,1.292
5064.00,7.714892,24.89197,0.000041,24.039650,0.0006,1.293
5066.00,7.715202,24.89091,0.000039,24.039615,0.0005,1.292
5068.00,7.715817,24.89193,0.000040,24.040565,0.0005,1.292
5070.00,7.715722,24.89170,0.000039,24.040810,0.0005,1.292
5072.00,7.716097,24.89077,0.000039,24.040303,0.0005,1.293
5074.00,7.716569,24.89148,0.000039,24.040635,0.0005,1.293
5076.00,7.716138,24.89119,0.000039,24.040485,0.0005,1.292
5078.00,7.716397,24.89075,0.000038,24.040854,0.0005,1.293
5080.00,7.715829,24.89169,0.000039,24.039912,0.0005,1.292
5082.00,7.715953,24.89133,0.000041,24.040419,0.0005,1.292
5084.00,7.716084,24.89160,0.000039,24.040977,0.0005,1.293
5086.00,7.715935,24.89161,0.000039,24.040955,0.0005,1.292
5088.00,7.716152,24.89178,0.000039,24.040525,0.0006,1.292
5090.00,7.715561,24.89151,0.000039,24.040365,0.0006,1.292
5092.00,7.715589,24.89193,0.000040,24.040419,0.0006,1.293
5094.00,7.715528,24.89291,0.000039,24.040265,0.0006,1.293
5096.00,7.715456,24.89241,0.000039,24.039994,0.0006,1.292
5098.00,7.715993,24.89254,0.000038,24.040932,0.0006,1.293
5100.00,7.716251,24.89188,0.000039,24.040332,0.0005,1.293
5102.00,7.716708,24.89238,0.000039,24.040886,0.0006,1.293
5104.00,7.716370,24.89195,0.000039,24.040088,0.0006,1.292
5106.00,7.715773,24.89209,0.000039,24.041115,0.0006,1.293
5108.00,7.716189,24.89229,0.000039,24.040781,0.0006,1.292
5110.00,7.716524,24.89413,0.000039,24.040590,0.0006,1.293
5112.00,7.716099,24.89227,0.000039,24.040643,0.0006,1.293
5114.00,7.716081,24.89203,0.000039,24.040657,0.0006,1.294
5116.00,7.717158,24.89182,0.000039,24.040461,0.0005,1.293
5118.00,7.717743,24.89198,0.000041,24.040774,0.0005,1.292
5120.00,7.718299,24.89188,0.000040,24.040019,0.0006,1.293
5122.00,7.718017,24.89202,0.000040,24.040619,0.0006,1.293
5124.00,7.717168,24.89203,0.000040,24.040630,0.0006,1.293
5126.00,7.716874,24.89181,0.000040,24.039454,0.0006,1.293
5128.00,7.716051,24.89130,0.000040,24.041037,0.0006,1.293
5130.00,7.715654,24.89150,0.000039,24.040750,0.0006,1.293
5132.00,7.715924,24.89209,0.000039,24.040197,0.0006,1.293
5134.00,7.716190,24.89176,0.000038,24.040795,0.0005,1.293
5136.00,7.716845,24.89125,0.000038,24.040290,0.0006,1.293
5138.00,7.716797,24.89112,0.000040,24.040272,0.0006,1.293
5140.00,7.717914,24.89071,0.000041,24.040863,0.0005,1.293
5142.00,7.717889,24.89058,0.000041,24.041070,0.0006,1.293
5144.00,7.717637,24.89177,0.000041,24.040392,0.0005,1.293
5146.00,7.716909,24.89199,0.000040,24.039879,0.0005,1.293
5148.00,7.717260,24.89114,0.000039,24.040028,0.0006,1.293
5150.00,7.718060,24.89108,0.000039,24.041112,0.0006,1.293
5152.00,7.718767,24.89204,0.000039,24.040694,0.0005,1.293
5154.00,7.719430,24.89274,0.000040,24.040759,0.0006,1.293
5156.00,7.718728,24.89216,0.000040,24.040152,0.0006,1.293
5158.00,7.718356,24.89266,0.000040,24.040465,0.0005,1.293
5160.00,7.718325,24.89292,0.000040,24.041019,0.0006,1.293
5162.00,7.717429,24.89285,0.000040,24.040703,0.0005,1.293
5164.00,7.717055,24.89316,0.000038,24.040746,0.0006,1.293
5166.00,7.717645,24.89317,0.000039,24.040675,0.0006,1.293
5168.00,7.717806,24.89389,0.000039,24.040463,0.0005,1.294
5170.00,7.717582,24.89394,0.000040,24.040348,0.0006,1.293
5172.00,7.717340,24.89339,0.000040,24.040130,0.0005,1.293
5174.00,7.716742,24.89360,0.000039,24.040228,0.0006,1.292
5176.00,7.716935,24.89223,0.000040,24.040234,0.0006,1.292
5178.00,7.716227,24.89224,0.000040,24.040155,0.0006,1.292
5180.00,7.716253,24.89210,0.000040,24.040214,0.0006,1.293
5182.00,7.716698,24.89249,0.000041,24.040572,0.0005,1.293
5184.00,7.717197,24.89254,0.000041,24.040234,0.0005,1.293
5186.00,7.716916,24.89218,0.000040,24.040270,0.0005,1.294
5188.00,7.716951,24.89288,0.000040,24.040534,0.0006,1.294
5190.00,7.716922,24.89350,0.000040,24.040779,0.0006,1.293
5192.00,7.717451,24.89220,0.000039,24.040643,0.0005,1.293
5194.00,7.717118,24.89270,0.000042,24.040610,0.0006,1.293
5196.00,7.716363,24.89329,0.000042,24.040563,0.0006,1.293
5198.00,7.715987,24.89285,0.000040,24.040588,0.0006,1.293
5200.00,7.716314,24.89280,0.000040,24.040835,0.0006,1.293
5202.00,7.716937,24.89329,0.000040,24.041214,0.0006,1.293
5204.00,7.717446,24.89322,0.000040,24.040575,0.0006,1.293
5206.00,7.717693,24.89291,0.000040,24.040179,0.0005,1.293
5208.00,7.717502,24.89262,0.000040,24.040563,0.0005,1.294
5210.00,7.718140,24.89318,0.000039,24.040359,0.0006,1.293
5212.00,7.718492,24.89236,0.000039,24.040232,0.0006,1.294
5214.00,7.717524,24.89238,0.000039,24.041385,0.0006,1.292
5216.00,7.718902,24.89304,0.000039,24.040750,0.0006,1.293
5218.00,7.718561,24.89259,0.000040,24.040677,0.0005,1.293
5220.00,7.718727,24.89320,0.000040,24.040701,0.0005,1.293
5222.00,7.718082,24.89362,0.000038,24.039888,0.0005,1.293
5224.00,7.718157,24.89272,0.000038,24.039830,0.0006,1.293
5226.00,7.718376,24.89217,0.000039,24.040114,0.0006,1.293
5228.00,7.718413,24.89246,0.000040,24.040581,0.0006,1.294
5230.00,7.717498,24.89146,0.000039,24.041101,0.0005,1.293
5232.00,7.718180,24.89188,0.000039,24.040774,0.0006,1.293
5234.00,7.717249,24.89160,0.000040,24.041068,0.0005,1.293
5236.00,7.716898,24.89070,0.000040,24.040408,0.0005,1.293
5238.00,7.717096,24.89155,0.000040,24.041121,0.0005,1.293
5240.00,7.717798,24.89162,0.000041,24.039563,0.0005,1.293
5242.00,7.718389,24.89151,0.000040,24.040026,0.0006,1.293
5244.00,7.719143,24.89174,0.000039,24.040083,0.0005,1.294
5246.00,7.718554,24.89158,0.000039,24.039835,0.0006,1.294
5248.00,7.717917,24.89179,0.000039,24.040026,0.0005,1.293
5250.00,7.718866,24.89116,0.000039,24.040705,0.0006,1.293
5252.00,7.719576,24.89095,0.000040,24.040221,0.0005,1.294
5254.00,7.718280,24.89168,0.000039,24.039717,0.0006,1.294
5256.00,7.718085,24.89146,0.000040,24.039757,0.0006,1.294
5258.00,7.718918,24.89175,0.000040,24.040166,0.0005,1.294
5260.00,7.718144,24.89267,0.000039,24.040421,0.0005,1.294
5262.00,7.717785,24.89253,0.000039,24.040606,0.0006,1.294
5264.00,7.717889,24.89253,0.000039,24.040370,0.0006,1.294
5266.00,7.717010,24.89326,0.000039,24.040497,0.0006,1.294
5268.00,7.717231,24.89378,0.000039,24.039657,0.0005,1.294
5270.00,7.717806,24.89309,0.000040,24.040581,0.0005,1.294
5272.00,7.717974,24.89310,0.000039,24.040203,0.0005,1.294
5274.00,7.718422,24.89188,0.000040,24.040054,0.0006,1.294
5276.00,7.718805,24.89134,0.000040,24.040074,0.0006,1.293
5278.00,7.718221,24.89154,0.000040,24.039806,0.0005,1.294
5280.00,7.717769,24.89217,0.000039,24.039943,0.0006,1.294
5282.00,7.717947,24.89308,0.000039,24.040055,0.0006,1.294
5284.00,7.717295,24.89234,0.000039,24.040812,0.0005,1.294
5286.00,7.717669,24.89240,0.000040,24.040350,0.0005,1.294
5288.00,7.718751,24.89238,0.000039,24.040323,0.0006,1.294
5290.00,7.718801,24.89283,0.000040,24.040743,0.0005,1.293
5292.00,7.717907,24.89234,0.000040,24.040201,0.0005,1.294
5294.00,7.717609,24.89223,0.000039,24.039915,0.0006,1.294
5296.00,7.717869,24.89275,0.000040,24.040272,0.0006,1.293
5298.00,7.717280,24.89241,0.000039,24.040441,0.0006,1.294
5300.00,7.717249,24.89288,0.000039,24.040474,0.0006,1.294
5302.00,7.717338,24.89286,0.000040,24.040319,0.0006,1.294
5304.00,7.717462,24.89255,0.000041,24.040285,0.0006,1.293
5306.00,7.717500,24.89253,0.000041,24.040490,0.0006,1.294
5308.00,7.718184,24.89262,0.000039,24.040355,0.0005,1.294
5310.00,7.718045,24.89227,0.000041,24.039957,0.0005,1.294
5312.00,7.718364,24.89159,0.000041,24.040706,0.0005,1.294
5314.00,7.718657,24.89206,0.000041,24.040510,0.0005,1.294
5316.00,7.718849,24.89166,0.000041,24.040403,0.0005,1.294
5318.00,7.718535,24.89117,0.000040,24.040425,0.0005,1.294
5320.00,7.718509,24.89177,0.000039,24.040074,0.0005,1.294
5322.00,7.719032,24.89166,0.000039,24.040194,0.0006,1.294
5324.00,7.719363,24.89274,0.000039,24.040666,0.0006,1.294
5326.00,7.719296,24.89228,0.000039,24.040683,0.0006,1.294
5328.00,7.718873,24.89186,0.000038,24.040597,0.0005,1.294
5330.00,7.718624,24.89204,0.000040,24.040554,0.0006,1.294
5332.00,7.718322,24.89188,0.000040,24.041035,0.0006,1.294
5334.00,7.718306,24.89212,0.000041,24.039835,0.0006,1.293
5336.00,7.718466,24.89289,0.000039,24.041332,0.0006,1.295
5338.00,7.719116,24.89267,0.000039,24.040685,0.0005,1.295
5340.00,7.719035,24.89187,0.000039,24.040906,0.0005,1.294
5342.00,7.718909,24.89134,0.000041,24.040401,0.0006,1.294
5344.00,7.718655,24.89312,0.000040,24.040028,0.0006,1.294
5346.00,7.718235,24.89267,0.000039,24.039897,0.0006,1.294
5348.00,7.717813,24.89206,0.000039,24.040612,0.0006,1.295
5350.00,7.717573,24.89252,0.000040,24.040745,0.0006,1.294
5352.00,7.717520,24.89358,0.000040,24.040557,0.0006,1.293
5354.00,7.717808,24.89259,0.000040,24.040928,0.0005,1.294
5356.00,7.718679,24.89274,0.000039,24.040381,0.0005,1.294
5358.00,7.718623,24.89285,0.000039,24.041043,0.0005,1.295
5360.00,7.718250,24.89341,0.000039,24.040477,0.0005,1.295
5362.00,7.718437,24.89328,0.000039,24.040545,0.0006,1.294
5364.00,7.718794,24.89232,0.000041,24.040997,0.0005,1.294
5366.00,7.720393,24.89367,0.000041,24.040695,0.0006,1.294
5368.00,7.720382,24.89428,0.000039,24.040405,0.0006,1.295
5370.00,7.719655,24.89302,0.000039,24.040161,0.0005,1.295
5372.00,7.719648,24.89332,0.000039,24.040586,0.0005,1.295
5374.00,7.719761,24.89271,0.000038,24.039944,0.0005,1.294
5376.00,7.719091,24.89346,0.000038,24.040066,0.0005,1.294
5378.00,7.718945,24.89374,0.000039,24.040635,0.0005,1.295
5380.00,7.719232,24.89365,0.000038,24.040865,0.0005,1.294
5382.00,7.719472,24.89391,0.000039,24.040485,0.0005,1.294
5384.00,7.719315,24.89383,0.000040,24.040455,0.0005,1.294
5386.00,7.719295,24.89361,0.000042,24.040394,0.0006,1.294
5388.00,7.719170,24.89296,0.000040,24.039690,0.0006,1.295
5390.00,7.719186,24.89196,0.000039,24.040046,0.0005,1.294
5392.00,7.719471,24.89223,0.000039,24.040903,0.0006,1.294
5394.00,7.720026,24.89277,0.000039,24.039784,0.0006,1.295
5396.00,7.719328,24.89298,0.000039,24.040377,0.0006,1.295
5398.00,7.719085,24.89265,0.000040,24.040546,0.0006,1.295
5400.00,7.719303,24.89249,0.000039,24.039428,0.0005,1.295
5402.00,7.719277,24.89305,0.000039,24.040305,0.0006,1.295
@9,12.0000,24.0
5404.00,7.718196,24.89165,0.000038,24.040661,0.0006,1.295
5406.00,7.713883,24.89192,0.000039,24.040099,0.0006,1.295
5408.00,7.705251,24.89252,0.000039,24.040690,0.0005,1.294
5410.00,7.691794,24.89286,0.000040,24.040588,0.0006,1.294
5412.00,7.675954,24.89263,0.000040,24.039166,0.0006,1.293
5414.00,7.665384,24.89297,0.000040,24.040828,0.0006,1.294
5416.00,7.661358,24.89282,0.000041,24.040901,0.0005,1.295
5418.00,7.661782,24.89144,0.000039,24.040486,0.0005,1.295
5420.00,7.664696,24.89217,0.000039,24.040048,0.0005,1.295
5422.00,7.668507,24.89238,0.000038,24.040857,0.0005,1.296
5424.00,7.672180,24.89130,0.000039,24.040603,0.0006,1.296
5426.00,7.675719,24.89150,0.000040,24.040415,0.0006,1.296
5428.00,7.677595,24.89158,0.000039,24.040354,0.0006,1.296
5430.00,7.681401,24.89227,0.000038,24.039972,0.0006,1.297
5432.00,7.689507,24.89224,0.000037,24.040288,0.0005,1.297
5434.00,7.702152,24.89211,0.000038,24.040414,0.0005,1.296
5436.00,7.712644,24.89194,0.000038,24.041126,0.0006,1.296
5438.00,7.716618,24.89253,0.000038,24.040259,0.0006,1.296
5440.00,7.716243,24.89306,0.000040,24.040621,0.0006,1.295
5442.00,7.712088,24.89292,0.000040,24.040197,0.0005,1.295
5444.00,7.706418,24.89169,0.000041,24.041077,0.0005,1.295
5446.00,7.701323,24.89244,0.000040,24.039954,0.0006,1.296
5448.00,7.696500,24.89133,0.000040,24.040743,0.0006,1.296
5450.00,7.694510,24.89163,0.000041,24.041066,0.0006,1.294
5452.00,7.694428,24.89169,0.000041,24.039874,0.0006,1.294
5454.00,7.694649,24.89297,0.000041,24.040615,0.0006,1.295
5456.00,7.694494,24.89242,0.000040,24.040986,0.0005,1.295
5458.00,7.696125,24.89285,0.000040,24.040703,0.0006,1.295
5460.00,7.697620,24.89413,0.000040,24.040159,0.0006,1.295
5462.00,7.699253,24.89408,0.000040,24.040903,0.0005,1.295
5464.00,7.700604,24.89339,0.000041,24.040735,0.0005,1.295
5466.00,7.702339,24.89321,0.000040,24.040739,0.0006,1.295
5468.00,7.703776,24.89293,0.000040,24.040275,0.0006,1.295
5470.00,7.704062,24.89381,0.000040,24.040434,0.0006,1.295
5472.00,7.705347,24.89429,0.000039,24.039697,0.0005,1.295
5474.00,7.706726,24.89431,0.000039,24.040463,0.0005,1.295
5476.00,7.707729,24.89460,0.000037,24.040395,0.0005,1.295
5478.00,7.708816,24.89409,0.000038,24.040508,0.0005,1.295
5480.00,7.708763,24.89354,0.000040,24.040390,0.0005,1.295
5482.00,7.710120,24.89383,0.000040,24.040174,0.0005,1.295
5484.00,7.711458,24.89489,0.000040,24.040148,0.0005,1.295
5486.00,7.713287,24.89513,0.000041,24.040495,0.0005,1.295
5488.00,7.714681,24.89527,0.000040,24.040725,0.0006,1.295
5490.00,7.715608,24.89529,0.000038,24.040712,0.0005,1.295
5492.00,7.716842,24.89472,0.000039,24.040330,0.0005,1.295
5494.00,7.717796,24.89358,0.000039,24.040234,0.0006,1.295
5496.00,7.719082,24.89298,0.000039,24.040348,0.0005,1.295
5498.00,7.719688,24.89267,0.000039,24.039914,0.0005,1.295
5500.00,7.720897,24.89333,0.000040,24.039890,0.0005,1.295
5502.00,7.721807,24.89405,0.000040,24.040290,0.0005,1.295
5504.00,7.722716,24.89436,0.000040,24.039724,0.0005,1.295
5506.00,7.722720,24.89414,0.000040,24.039850,0.0005,1.294
5508.00,7.723663,24.89349,0.000039,24.039966,0.0005,1.295
5510.00,7.723561,24.89369,0.000039,24.040106,0.0005,1.296
5512.00,7.724452,24.89352,0.000038,24.040021,0.0005,1.295
5514.00,7.725326,24.89255,0.000041,24.040321,0.0005,1.295
5516.00,7.724687,24.89227,0.000040,24.039870,0.0005,1.295
5518.00,7.724950,24.89270,0.000041,24.040386,0.0005,1.295
5520.00,7.724971,24.89201,0.000040,24.040188,0.0006,1.295
5522.00,7.725306,24.89164,0.000040,24.040306,0.0006,1.295
5524.00,7.724609,24.89304,0.000040,24.040228,0.0006,1.295
5526.00,7.725342,24.89234,0.000040,24.041192,0.0006,1.295
5528.00,7.725785,24.89197,0.000040,24.041216,0.0006,1.295
5530.00,7.725065,24.89265,0.000039,24.040981,0.0006,1.295
5532.00,7.724212,24.89224,0.000040,24.041386,0.0006,1.295
5534.00,7.723525,24.89249,0.000041,24.040450,0.0006,1.295
5536.00,7.722947,24.89298,0.000040,24.039799,0.0006,1.295
5538.00,7.721127,24.89316,0.000039,24.040859,0.0005,1.296
5540.00,7.721460,24.89259,0.000039,24.041108,0.0005,1.296
5542.00,7.720721,24.89360,0.000039,24.039777,0.0005,1.296
5544.00,7.721092,24.89300,0.000039,24.040435,0.0005,1.295
5546.00,7.722565,24.89264,0.000039,24.040943,0.0006,1.295
5548.00,7.721967,24.89350,0.000040,24.040819,0.0005,1.295
5550.00,7.721062,24.89309,0.000040,24.040092,0.0006,1.295
5552.00,7.721264,24.89327,0.000041,24.039497,0.0006,1.296
5554.00,7.720612,24.89393,0.000040,24.040277,0.0006,1.296
5556.00,7.719993,24.89404,0.000039,24.040301,0.0006,1.296
5558.00,7.720255,24.89394,0.000039,24.040246,0.0006,1.296
5560.00,7.720442,24.89453,0.000039,24.040726,0.0005,1.296
5562.00,7.720024,24.89401,0.000038,24.040417,0.0005,1.295
5564.00,7.718869,24.89441,0.000039,24.040172,0.0005,1.296
5566.00,7.718567,24.89599,0.000039,24.040363,0.0005,1.296
5568.00,7.718571,24.89564,0.000039,24.040786,0.0005,1.295
5570.00,7.717624,24.89545,0.000041,24.040028,0.0006,1.295
5572.00,7.717805,24.89477,0.000040,24.040052,0.0005,1.296
5574.00,7.717576,24.89569,0.000040,24.039795,0.0005,1.295
5576.00,7.717544,24.89541,0.000040,24.040845,0.0005,1.296
5578.00,7.717090,24.89562,0.000041,24.040666,0.0005,1.296
5580.00,7.716080,24.89642,0.000039,24.040810,0.0006,1.296
5582.00,7.715870,24.89611,0.000039,24.040277,0.0006,1.295
5584.00,7.715263,24.89542,0.000039,24.041014,0.0006,1.295
5586.00,7.716173,24.89496,0.000040,24.040465,0.0005,1.296
5588.00,7.715401,24.89520,0.000040,24.040548,0.0006,1.296
5590.00,7.714268,24.89412,0.000039,24.040170,0.0006,1.296
5592.00,7.714697,24.89395,0.000039,24.041106,0.0006,1.295
5594.00,7.715548,24.89553,0.000040,24.040170,0.0006,1.296
5596.00,7.715215,24.89479,0.000039,24.040737,0.0005,1.296
5598.00,7.715827,24.89464,0.000038,24.040383,0.0005,1.296
5600.00,7.717035,24.89465,0.000040,24.039804,0.0005,1.296
5602.00,7.717050,24.89414,0.000040,24.040150,0.0005,1.295
5604.00,7.717275,24.89365,0.000038,24.040654,0.0006,1.296
5606.00,7.716862,24.89411,0.000039,24.039932,0.0006,1.296
5608.00,7.715510,24.89469,0.000040,24.040755,0.0005,1.296
5610.00,7.715259,24.89409,0.000040,24.040577,0.0005,1.296
5612.00,7.715515,24.89412,0.000040,24.040034,0.0005,1.296
5614.00,7.716132,24.89386,0.000040,24.040605,0.0006,1.296
5616.00,7.716773,24.89470,0.000039,24.040975,0.0005,1.296
5618.00,7.716785,24.89513,0.000040,24.040145,0.0005,1.296
5620.00,7.716995,24.89484,0.000039,24.039744,0.0005,1.296
5622.00,7.715383,24.89384,0.000038,24.040490,0.0006,1.296
5624.00,7.713782,24.89523,0.000038,24.039863,0.0006,1.296
5626.00,7.714227,24.89429,0.000039,24.040475,0.0005,1.296
5628.00,7.714632,24.89470,0.000039,24.040019,0.0005,1.296
5630.00,7.714692,24.89421,0.000039,24.040014,0.0005,1.296
5632.00,7.715783,24.89411,0.000039,24.040230,0.0006,1.296
5634.00,7.717155,24.89302,0.000040,24.040057,0.0006,1.296
5636.00,7.716951,24.89319,0.000040,24.040108,0.0006,1.296
5638.00,7.716167,24.89308,0.000039,24.040790,0.0005,1.296
5640.00,7.715915,24.89327,0.000038,24.041132,0.0005,1.296
5642.00,7.716276,24.89474,0.000039,24.040634,0.0005,1.296
5644.00,7.715793,24.89411,0.000040,24.040312,0.0005,1.296
5646.00,7.715354,24.89332,0.000040,24.040439,0.0005,1.297
5648.00,7.715215,24.89363,0.000039,24.040881,0.0005,1.297
5650.00,7.715003,24.89301,0.000040,24.040061,0.0005,1.296
5652.00,7.715114,24.89158,0.000040,24.039923,0.0005,1.296
5654.00,7.714597,24.89233,0.000039,24.040084,0.0005,1.296
5656.00,7.714278,24.89283,0.000039,24.040888,0.0006,1.297
5658.00,7.713997,24.89292,0.000040,24.041466,0.0006,1.297
5660.00,7.713818,24.89379,0.000039,24.040912,0.0006,1.297
5662.00,7.714620,24.89366,0.000040,24.040852,0.0006,1.296
5664.00,7.715645,24.89231,0.000039,24.040488,0.0005,1.297
5666.00,7.715535,24.89234,0.000040,24.040383,0.0006,1.297
5668.00,7.716142,24.89110,0.000040,24.040506,0.0006,1.296
5670.00,7.716850,24.89115,0.000039,24.040475,0.0006,1.296
5672.00,7.716594,24.89119,0.000040,24.040823,0.0005,1.296
5674.00,7.716913,24.89145,0.000039,24.041161,0.0005,1.296
5676.00,7.716598,24.89191,0.000041,24.041270,0.0006,1.296
5678.00,7.716853,24.89206,0.000039,24.040943,0.0006,1.297
5680.00,7.716485,24.89169,0.000041,24.040814,0.0005,1.296
5682.00,7.716369,24.89121,0.000040,24.040266,0.0005,1.296
5684.00,7.716805,24.89154,0.000040,24.040703,0.0006,1.296
5686.00,7.716738,24.89225,0.000040,24.040430,0.0006,1.296
5688.00,7.716079,24.89144,0.000039,24.040099,0.0006,1.296
5690.00,7.716220,24.89082,0.000039,24.040599,0.0006,1.297
5692.00,7.715366,24.89063,0.000040,24.040977,0.0005,1.297
5694.00,7.715006,24.89007,0.000038,24.040677,0.0006,1.297
5696.00,7.716044,24.88985,0.000038,24.040779,0.0005,1.297
5698.00,7.716580,24.89135,0.000039,24.040052,0.0005,1.297
5700.00,7.715591,24.89150,0.000039,24.040105,0.0005,1.297
5702.00,7.715414,24.89177,0.000039,24.040835,0.0006,1.297
5704.00,7.715653,24.89179,0.000038,24.040579,0.0005,1.296
5706.00,7.716396,24.89284,0.000041,24.040392,0.0005,1.297
5708.00,7.716117,24.89302,0.000039,24.040470,0.0005,1.297
5710.00,7.717383,24.89268,0.000039,24.040165,0.0006,1.296
5712.00,7.717628,24.89271,0.000039,24.040685,0.0005,1.296
5714.00,7.717331,24.89255,0.000039,24.039994,0.0005,1.297
5716.00,7.716670,24.89356,0.000039,24.040919,0.0005,1.296
5718.00,7.716421,24.89292,0.000041,24.040852,0.0006,1.296
5720.00,7.716978,24.89338,0.000039,24.039834,0.0005,1.297
5722.00,7.717073,24.89180,0.000039,24.040330,0.0006,1.297
5724.00,7.715854,24.89187,0.000038,24.039919,0.0006,1.296
5726.00,7.715924,24.89151,0.000038,24.040492,0.0005,1.297
5728.00,7.716458,24.89128,0.000038,24.040259,0.0005,1.297
5730.00,7.716178,24.89087,0.000039,24.040388,0.0005,1.297
5732.00,7.716046,24.89136,0.000040,24.039843,0.0005,1.297
5734.00,7.715465,24.89161,0.000040,24.040232,0.0005,1.297
5736.00,7.714920,24.89208,0.000039,24.039481,0.0006,1.297
5738.00,7.715761,24.89251,0.000039,24.039721,0.0005,1.296
5740.00,7.716741,24.89260,0.000039,24.039937,0.0005,1.297
5742.00,7.716841,24.89297,0.000038,24.040326,0.0005,1.297
5744.00,7.717359,24.89266,0.000038,24.040345,0.0006,1.297
5746.00,7.717145,24.89309,0.000040,24.040274,0.0006,1.297
5748.00,7.716975,24.89323,0.000039,24.040255,0.0006,1.297
5750.00,7.717247,24.89327,0.000040,24.040528,0.0005,1.297
5752.00,7.717252,24.89302,0.000040,24.040250,0.0005,1.297
5754.00,7.718074,24.89229,0.000040,24.039848,0.0005,1.297
5756.00,7.718289,24.89235,0.000040,24.040457,0.0006,1.297
5758.00,7.718090,24.89145,0.000039,24.040595,0.0006,1.297
5760.00,7.718260,24.89273,0.000041,24.039755,0.0006,1.297
5762.00,7.717622,24.89203,0.000040,24.039961,0.0006,1.297
5764.00,7.716804,24.89221,0.000038,24.040290,0.0005,1.297
5766.00,7.717011,24.89213,0.000039,24.039594,0.0006,1.297
5768.00,7.715405,24.89249,0.000040,24.040068,0.0005,1.297
5770.00,7.715188,24.89231,0.000040,24.040303,0.0005,1.297
5772.00,7.716019,24.89262,0.000038,24.040128,0.0005,1.297
5774.00,7.715915,24.89256,0.000039,24.040834,0.0005,1.297
5776.00,7.715854,24.89229,0.000040,24.040097,0.0006,1.297
5778.00,7.715895,24.89246,0.000040,24.040794,0.0006,1.297
5780.00,7.715650,24.89279,0.000040,24.039632,0.0005,1.297
5782.00,7.715611,24.89302,0.000039,24.039914,0.0006,1.298
5784.00,7.716510,24.89233,0.000039,24.040132,0.0006,1.298
5786.00,7.716094,24.89270,0.000038,24.040292,0.0006,1.297
5788.00,7.715997,24.89268,0.000039,24.040526,0.0006,1.297
5790.00,7.716758,24.89400,0.000041,24.040730,0.0006,1.297
5792.00,7.716532,24.89356,0.000040,24.041190,0.0006,1.297
5794.00,7.716809,24.89319,0.000039,24.041006,0.0005,1.298
5796.00,7.716956,24.89361,0.000040,24.040097,0.0005,1.298
5798.00,7.716652,24.89376,0.000039,24.040563,0.0005,1.298
5800.00,7.715884,24.89446,0.000040,24.041075,0.0006,1.297
5802.00,7.716164,24.89437,0.000039,24.040605,0.0005,1.298
5804.00,7.716523,24.89385,0.000038,24.039741,0.0005,1.298
5806.00,7.716436,24.89442,0.000040,24.041423,0.0006,1.297
5808.00,7.716510,24.89477,0.000041,24.040408,0.0006,1.298
5810.00,7.716791,24.89510,0.000040,24.040912,0.0006,1.297
5812.00,7.717371,24.89549,0.000040,24.040563,0.0006,1.298
5814.00,7.717513,24.89565,0.000039,24.040415,0.0005,1.298
5816.00,7.717853,24.89549,0.000039,24.040586,0.0005,1.298
5818.00,7.717832,24.89400,0.000040,24.040746,0.0006,1.297
5820.00,7.717620,24.89458,0.000039,24.040246,0.0006,1.297
5822.00,7.717391,24.89456,0.000039,24.040017,0.0006,1.297
5824.00,7.717719,24.89435,0.000041,24.040212,0.0005,1.298
5826.00,7.717565,24.89451,0.000040,24.040326,0.0005,1.297
5828.00,7.717207,24.89466,0.000040,24.040535,0.0005,1.297
5830.00,7.716231,24.89330,0.000040,24.040654,0.0005,1.298
5832.00,7.715589,24.89334,0.000039,24.040439,0.0005,1.298
5834.00,7.716702,24.89415,0.000040,24.040328,0.0005,1.298
5836.00,7.717356,24.89428,0.000040,24.040799,0.0006,1.297
5838.00,7.717531,24.89340,0.000038,24.040625,0.0006,1.297
5840.00,7.717108,24.89331,0.000039,24.040159,0.0005,1.298
5842.00,7.715848,24.89285,0.000040,24.040514,0.0005,1.298
5844.00,7.716887,24.89323,0.000038,24.040343,0.0005,1.298
5846.00,7.716811,24.89277,0.000039,24.039670,0.0006,1.297
5848.00,7.716253,24.89469,0.000040,24.040466,0.0006,1.298
5850.00,7.716461,24.89494,0.000040,24.040361,0.0005,1.298
5852.00,7.717102,24.89483,0.000039,24.040552,0.0005,1.298
5854.00,7.716879,24.89541,0.000038,24.040321,0.0005,1.298
5856.00,7.716205,24.89497,0.000040,24.040539,0.0006,1.298
5858.00,7.715351,24.89367,0.000041,24.040586,0.0006,1.297
5860.00,7.715872,24.89325,0.000039,24.040101,0.0006,1.297
5862.00,7.715859,24.89314,0.000039,24.040079,0.0005,1.297
5864.00,7.716553,24.89488,0.000039,24.040024,0.0006,1.298
5866.00,7.717218,24.89482,0.000039,24.040334,0.0006,1.298
5868.00,7.717920,24.89438,0.000039,24.040232,0.0006,1.298
5870.00,7.717487,24.89512,0.000040,24.040423,0.0005,1.298
5872.00,7.717335,24.89415,0.000039,24.041374,0.0005,1.298
5874.00,7.717266,24.89353,0.000040,24.040668,0.0005,1.297
5876.00,7.717817,24.89387,0.000039,24.040246,0.0006,1.297
5878.00,7.717886,24.89503,0.000040,24.040814,0.0005,1.298
5880.00,7.718020,24.89466,0.000040,24.040446,0.0005,1.298
5882.00,7.718217,24.89427,0.000039,24.040637,0.0005,1.298
5884.00,7.718374,24.89470,0.000039,24.040132,0.0005,1.298
5886.00,7.718243,24.89526,0.000040,24.040659,0.0005,1.298
5888.00,7.718609,24.89460,0.000040,24.040150,0.0005,1.298
5890.00,7.718771,24.89465,0.000040,24.040155,0.0006,1.298
5892.00,7.718946,24.89487,0.000040,24.039932,0.0006,1.298
5894.00,7.717887,24.89457,0.000038,24.040483,0.0005,1.298
5896.00,7.717873,24.89542,0.000040,24.040937,0.0005,1.298
5898.00,7.718020,24.89485,0.000041,24.041055,0.0006,1.297
5900.00,7.717996,24.89488,0.000039,24.040312,0.0005,1.298
5902.00,7.717485,24.89537,0.000040,24.040479,0.0005,1.298
5904.00,7.715872,24.89522,0.000039,24.041397,0.0005,1.298
5906.00,7.715794,24.89605,0.000038,24.040734,0.0005,1.298
5908.00,7.716788,24.89569,0.000040,24.040372,0.0006,1.298
5910.00,7.717916,24.89553,0.000040,24.040383,0.0006,1.298
5912.00,7.716926,24.89532,0.000038,24.040595,0.0006,1.298
5914.00,7.716026,24.89499,0.000039,24.040014,0.0006,1.299
5916.00,7.716221,24.89529,0.000039,24.040225,0.0006,1.299
5918.00,7.715549,24.89528,0.000039,24.040012,0.0006,1.298
5920.00,7.716181,24.89455,0.000041,24.040839,0.0006,1.297
5922.00,7.716169,24.89394,0.000040,24.040084,0.0005,1.298
5924.00,7.716940,24.89411,0.000040,24.040372,0.0006,1.298
5926.00,7.717009,24.89534,0.000040,24.041145,0.0005,1.298
5928.00,7.716477,24.89463,0.000041,24.040481,0.0005,1.298
5930.00,7.716961,24.89508,0.000040,24.040650,0.0005,1.298
5932.00,7.717514,24.89544,0.000040,24.040701,0.0005,1.299
5934.00,7.717790,24.89531,0.000039,24.041479,0.0006,1.299
5936.00,7.717607,24.89571,0.000039,24.039703,0.0005,1.298
5938.00,7.717236,24.89528,0.000041,24.040248,0.0005,1.298
5940.00,7.716212,24.89483,0.000040,24.040883,0.0006,1.299
5942.00,7.715853,24.89551,0.000040,24.040674,0.0006,1.298
5944.00,7.716478,24.89590,0.000041,24.040372,0.0006,1.298
5946.00,7.717209,24.89540,0.000039,24.040515,0.0005,1.297
5948.00,7.718088,24.89481,0.000040,24.040623,0.0006,1.297
5950.00,7.717744,24.89575,0.000040,24.040365,0.0006,1.298
5952.00,7.717180,24.89516,0.000040,24.040290,0.0006,1.298
5954.00,7.717010,24.89474,0.000042,24.040223,0.0006,1.298
5956.00,7.717174,24.89538,0.000040,24.040345,0.0005,1.298
5958.00,7.717403,24.89574,0.000039,24.041301,0.0005,1.298
5960.00,7.717260,24.89450,0.000040,24.040999,0.0006,1.298
5962.00,7.717308,24.89466,0.000040,24.040108,0.0005,1.299
5964.00,7.717786,24.89447,0.000039,24.040481,0.0005,1.299
5966.00,7.717316,24.89442,0.000040,24.040332,0.0006,1.298
5968.00,7.717941,24.89432,0.000039,24.040395,0.0006,1.298
5970.00,7.718299,24.89402,0.000040,24.040670,0.0005,1.299
5972.00,7.717619,24.89374,0.000040,24.039392,0.0005,1.299
5974.00,7.717692,24.89376,0.000040,24.040461,0.0005,1.298
5976.00,7.717479,24.89329,0.000039,24.040650,0.0006,1.298
5978.00,7.717987,24.89378,0.000040,24.039944,0.0006,1.299
5980.00,7.718363,24.89351,0.000040,24.039895,0.0005,1.300
5982.00,7.718593,24.89320,0.000039,24.040259,0.0006,1.299
5984.00,7.719112,24.89219,0.000038,24.040575,0.0006,1.299
5986.00,7.719198,24.89255,0.000039,24.040621,0.0006,1.299
5988.00,7.718713,24.89332,0.000039,24.041023,0.0006,1.299
5990.00,7.718071,24.89518,0.000040,24.041341,0.0006,1.298
5992.00,7.717763,24.89495,0.000040,24.040726,0.0006,1.298
5994.00,7.717595,24.89371,0.000039,24.041279,0.0006,1.299
5996.00,7.717786,24.89407,0.000040,24.040632,0.0006,1.299
5998.00,7.718805,24.89373,0.000039,24.040841,0.0006,1.299
6000.00,7.718619,24.89379,0.000039,24.040294,0.0006,1.299
6002.00,7.718561,24.89480,0.000040,24.039952,0.0006,1.299
@10,12.0000,24.0
6004.00,7.719145,24.89496,0.000040,24.040737,0.0006,1.299
6006.00,7.715791,24.89396,0.000040,24.040810,0.0006,1.299
6008.00,7.706831,24.89459,0.000041,24.040063,0.0006,1.299
6010.00,7.694163,24.89368,0.000042,24.040415,0.0006,1.298
6012.00,7.681061,24.89385,0.000040,24.041496,0.0006,1.298
6014.00,7.671312,24.89346,0.000040,24.041025,0.0005,1.298
6016.00,7.666802,24.89320,0.000039,24.040479,0.0006,1.299
6018.00,7.667958,24.89429,0.000039,24.040979,0.0005,1.299
6020.00,7.672535,24.89309,0.000039,24.040903,0.0006,1.299
6022.00,7.679441,24.89392,0.000039,24.040485,0.0006,1.300
6024.00,7.684403,24.89426,0.000040,24.039823,0.0006,1.300
6026.00,7.689258,24.89356,0.000039,24.040061,0.0006,1.301
6028.00,7.693489,24.89414,0.000039,24.040443,0.0006,1.300
6030.00,7.698402,24.89423,0.000040,24.040848,0.0005,1.300
6032.00,7.707334,24.89381,0.000039,24.040499,0.0006,1.301
6034.00,7.720436,24.89374,0.000038,24.039788,0.0006,1.301
6036.00,7.731052,24.89365,0.000036,24.039917,0.0005,1.301
6038.00,7.735760,24.89435,0.000039,24.039966,0.0005,1.300
6040.00,7.734236,24.89356,0.000040,24.040103,0.0005,1.300
6042.00,7.729701,24.89395,0.000040,24.041150,0.0005,1.299
6044.00,7.723439,24.89424,0.000041,24.040485,0.0006,1.299
6046.00,7.717602,24.89373,0.000041,24.040786,0.0006,1.299
6048.00,7.714136,24.89426,0.000041,24.040699,0.0005,1.299
6050.00,7.711250,24.89405,0.000042,24.040359,0.0006,1.299
6052.00,7.710381,24.89434,0.000041,24.040670,0.0006,1.299
6054.00,7.710051,24.89338,0.000042,24.040434,0.0006,1.299
6056.00,7.710591,24.89366,0.000040,24.040334,0.0006,1.300
6058.00,7.712443,24.89434,0.000038,24.040559,0.0006,1.300
6060.00,7.713530,24.89508,0.000039,24.040066,0.0006,1.299
6062.00,7.713506,24.89392,0.000039,24.040443,0.0005,1.300
6064.00,7.714853,24.89397,0.000039,24.040597,0.0006,1.299
6066.00,7.716649,24.89451,0.000041,24.039884,0.0005,1.299
6068.00,7.717994,24.89433,0.000041,24.040445,0.0006,1.299
6070.00,7.719039,24.89434,0.000040,24.040463,0.0006,1.299
6072.00,7.719854,24.89349,0.000039,24.039946,0.0005,1.299
6074.00,7.719976,24.89403,0.000040,24.040659,0.0006,1.299
6076.00,7.720147,24.89389,0.000042,24.041383,0.0006,1.299
6078.00,7.721378,24.89456,0.000042,24.041150,0.0006,1.299
6080.00,7.722351,24.89448,0.000041,24.040906,0.0006,1.299
6082.00,7.723556,24.89411,0.000039,24.040908,0.0006,1.299
6084.00,7.723956,24.89380,0.000040,24.040886,0.0006,1.299
6086.00,7.725466,24.89426,0.000040,24.040377,0.0006,1.299
6088.00,7.726356,24.89362,0.000040,24.040352,0.0006,1.300
6090.00,7.727237,24.89437,0.000039,24.040465,0.0005,1.300
6092.00,7.728112,24.89455,0.000038,24.040152,0.0006,1.300
6094.00,7.728955,24.89466,0.000040,24.040415,0.0006,1.299
6096.00,7.729938,24.89449,0.000041,24.040215,0.0006,1.299
6098.00,7.731071,24.89402,0.000040,24.040912,0.0006,1.299
6100.00,7.731139,24.89456,0.000039,24.040275,0.0006,1.300
6102.00,7.730809,24.89533,0.000039,24.040039,0.0006,1.300
6104.00,7.731449,24.89470,0.000040,24.040757,0.0005,1.299
6106.00,7.732266,24.89464,0.000038,24.040261,0.0006,1.299
6108.00,7.732080,24.89448,0.000040,24.040701,0.0006,1.300
6110.00,7.731734,24.89474,0.000040,24.040997,0.0006,1.300
6112.00,7.731681,24.89419,0.000040,24.041095,0.0005,1.299
6114.00,7.731868,24.89539,0.000039,24.040686,0.0005,1.300
6116.00,7.732937,24.89557,0.000040,24.040703,0.0006,1.299
6118.00,7.732000,24.89544,0.000040,24.040494,0.0006,1.300
6120.00,7.731145,24.89455,0.000039,24.040165,0.0005,1.299
6122.00,7.730373,24.89445,0.000041,24.040326,0.0006,1.298
6124.00,7.730898,24.89488,0.000041,24.040925,0.0005,1.299
6126.00,7.731060,24.89444,0.000040,24.040974,0.0005,1.299
6128.00,7.730150,24.89481,0.000040,24.040263,0.0006,1.299
6130.00,7.730001,24.89501,0.000039,24.040381,0.0006,1.300
6132.00,7.730136,24.89553,0.000038,24.040048,0.0006,1.300
6134.00,7.728559,24.89512,0.000039,24.040961,0.0006,1.299
6136.00,7.728078,24.89618,0.000038,24.039535,0.0006,1.300
6138.00,7.726743,24.89593,0.000039,24.040821,0.0005,1.300
6140.00,7.726705,24.89572,0.000039,24.040852,0.0006,1.300
6142.00,7.726155,24.89605,0.000040,24.039954,0.0006,1.300
6144.00,7.725916,24.89717,0.000039,24.040161,0.0005,1.299
6146.00,7.725841,24.89663,0.000040,24.040234,0.0005,1.299
6148.00,7.724439,24.89533,0.000040,24.040743,0.0006,1.300
6150.00,7.723635,24.89537,0.000039,24.040146,0.0006,1.300
6152.00,7.723050,24.89706,0.000040,24.040008,0.0006,1.300
6154.00,7.723388,24.89623,0.000039,24.040872,0.0006,1.300
6156.00,7.723506,24.89510,0.000040,24.040552,0.0006,1.300
6158.00,7.723843,24.89586,0.000040,24.039754,0.0006,1.300
6160.00,7.722828,24.89583,0.000040,24.040157,0.0006,1.299
6162.00,7.721675,24.89587,0.000040,24.040734,0.0006,1.299
6164.00,7.721542,24.89550,0.000041,24.040525,0.0006,1.299
6166.00,7.721089,24.89560,0.000040,24.041219,0.0006,1.300
6168.00,7.720233,24.89613,0.000040,24.040814,0.0006,1.300
6170.00,7.720412,24.89610,0.000040,24.040779,0.0006,1.300
6172.00,7.719087,24.89701,0.000040,24.040754,0.0006,1.300
6174.00,7.718228,24.89658,0.000040,24.040457,0.0005,1.300
6176.00,7.718405,24.89628,0.000040,24.040750,0.0006,1.300
6178.00,7.717853,24.89583,0.000041,24.040677,0.0006,1.300
6180.00,7.717886,24.89550,0.000040,24.040759,0.0006,1.300
6182.00,7.718183,24.89552,0.000041,24.040646,0.0006,1.300
6184.00,7.717968,24.89477,0.000041,24.039924,0.0006,1.300
6186.00,7.716615,24.89516,0.000039,24.040865,0.0006,1.300
6188.00,7.716350,24.89639,0.000040,24.041434,0.0005,1.300
6190.00,7.717153,24.89526,0.000039,24.040759,0.0005,1.300
6192.00,7.716628,24.89517,0.000038,24.040634,0.0006,1.300
6194.00,7.717343,24.89540,0.000041,24.040441,0.0005,1.300
6196.00,7.717917,24.89650,0.000038,24.040694,0.0005,1.300
6198.00,7.718455,24.89740,0.000039,24.040859,0.0005,1.300
6200.00,7.717740,24.89630,0.000039,24.040545,0.0005,1.300
6202.00,7.717663,24.89640,0.000041,24.040146,0.0006,1.301
6204.00,7.717405,24.89601,0.000040,24.040461,0.0006,1.300
6206.00,7.716718,24.89664,0.000040,24.040445,0.0006,1.300
6208.00,7.716532,24.89729,0.000040,24.040410,0.0006,1.299
6210.00,7.716309,24.89592,0.000039,24.040523,0.0006,1.300
6212.00,7.716453,24.89582,0.000041,24.041221,0.0006,1.301
6214.00,7.716077,24.89625,0.000039,24.040894,0.0006,1.301
6216.00,7.716125,24.89718,0.000039,24.040739,0.0005,1.300
6218.00,7.717206,24.89637,0.000040,24.040601,0.0006,1.300
6220.00,7.717459,24.89616,0.000039,24.040432,0.0005,1.300
6222.00,7.715907,24.89606,0.000039,24.040081,0.0006,1.301
6224.00,7.715117,24.89529,0.000038,24.040181,0.0006,1.301
6226.00,7.714963,24.89603,0.000039,24.040586,0.0006,1.300
6228.00,7.715074,24.89641,0.000041,24.040539,0.0006,1.300
6230.00,7.714784,24.89552,0.000040,24.040759,0.0006,1.300
6232.00,7.714368,24.89522,0.000040,24.040245,0.0006,1.300
6234.00,7.714802,24.89594,0.000041,24.040745,0.0006,1.300
6236.00,7.715020,24.89569,0.000040,24.040226,0.0006,1.300
6238.00,7.714997,24.89559,0.000040,24.040768,0.0006,1.299
6240.00,7.715817,24.89584,0.000041,24.039872,0.0006,1.300
6242.00,7.716163,24.89545,0.000040,24.041032,0.0006,1.300
6244.00,7.715653,24.89533,0.000041,24.041265,0.0005,1.300
6246.00,7.716862,24.89598,0.000041,24.040497,0.0006,1.300
6248.00,7.716328,24.89644,0.000040,24.039917,0.0006,1.300
6250.00,7.716305,24.89548,0.000038,24.039930,0.0005,1.301
6252.00,7.716582,24.89562,0.000039,24.039659,0.0006,1.301
6254.00,7.716050,24.89622,0.000040,24.040583,0.0006,1.301
6256.00,7.715920,24.89532,0.000041,24.041228,0.0006,1.300
6258.00,7.715750,24.89613,0.000039,24.040757,0.0006,1.300
6260.00,7.715227,24.89558,0.000039,24.041481,0.0006,1.301
6262.00,7.714996,24.89548,0.000039,24.040999,0.0006,1.300
6264.00,7.715175,24.89625,0.000040,24.040495,0.0006,1.301
6266.00,7.715224,24.89635,0.000038,24.040963,0.0006,1.301
6268.00,7.715029,24.89623,0.000040,24.040428,0.0005,1.300
6270.00,7.715838,24.89625,0.000039,24.039974,0.0005,1.300
6272.00,7.715315,24.89642,0.000040,24.040385,0.0006,1.300
6274.00,7.714509,24.89643,0.000040,24.040812,0.0006,1.301
6276.00,7.714634,24.89585,0.000039,24.040450,0.0005,1.301
6278.00,7.714557,24.89599,0.000038,24.040657,0.0006,1.301
6280.00,7.715072,24.89509,0.000039,24.040874,0.0006,1.300
6282.00,7.716041,24.89504,0.000040,24.039604,0.0006,1.300
6284.00,7.716222,24.89534,0.000040,24.040774,0.0005,1.301
6286.00,7.716247,24.89571,0.000040,24.040703,0.0006,1.301
6288.00,7.716008,24.89576,0.000040,24.040655,0.0005,1.300
6290.00,7.715581,24.89559,0.000042,24.040375,0.0006,1.301
6292.00,7.714412,24.89575,0.000039,24.040730,0.0006,1.301
6294.00,7.714920,24.89597,0.000040,24.040165,0.0006,1.301
6296.00,7.715039,24.89561,0.000039,24.040083,0.0006,1.301
6298.00,7.715548,24.89595,0.000039,24.040321,0.0006,1.301
6300.00,7.715070,24.89545,0.000039,24.041114,0.0006,1.300
6302.00,7.715270,24.89537,0.000039,24.040581,0.0006,1.300
6304.00,7.715032,24.89521,0.000039,24.040872,0.0006,1.300
6306.00,7.716034,24.89545,0.000041,24.040939,0.0006,1.300
6308.00,7.715674,24.89526,0.000040,24.041035,0.0005,1.301
6310.00,7.715399,24.89482,0.000041,24.039994,0.0006,1.300
6312.00,7.716229,24.89421,0.000041,24.039704,0.0005,1.300
6314.00,7.716958,24.89387,0.000040,24.040232,0.0006,1.301
6316.00,7.715575,24.89381,0.000040,24.040145,0.0005,1.300
6318.00,7.715553,24.89363,0.000039,24.041179,0.0006,1.300
6320.00,7.715242,24.89426,0.000040,24.040663,0.0006,1.300
6322.00,7.714779,24.89422,0.000040,24.040723,0.0005,1.301
6324.00,7.715453,24.89425,0.000040,24.040381,0.0006,1.301
6326.00,7.716472,24.89432,0.000038,24.040010,0.0006,1.301
6328.00,7.717018,24.89416,0.000039,24.040570,0.0006,1.301
6330.00,7.717347,24.89348,0.000039,24.040645,0.0006,1.301
6332.00,7.717140,24.89370,0.000039,24.040279,0.0006,1.300
6334.00,7.716245,24.89430,0.000040,24.040392,0.0006,1.300
6336.00,7.716028,24.89474,0.000041,24.040245,0.0006,1.300
6338.00,7.716704,24.89540,0.000040,24.040154,0.0005,1.300
6340.00,7.717034,24.89498,0.000040,24.040310,0.0006,1.301
6342.00,7.715493,24.89416,0.000040,24.040943,0.0005,1.301
6344.00,7.716392,24.89494,0.000039,24.040621,0.0005,1.300
6346.00,7.716985,24.89479,0.000039,24.040559,0.0005,1.300
6348.00,7.716306,24.89519,0.000039,24.040797,0.0006,1.301
6350.00,7.715760,24.89495,0.000039,24.040763,0.0006,1.300
6352.00,7.715707,24.89434,0.000039,24.040125,0.0006,1.300
6354.00,7.716202,24.89442,0.000040,24.039759,0.0005,1.301
6356.00,7.716182,24.89523,0.000039,24.040528,0.0006,1.300
6358.00,7.715213,24.89429,0.000039,24.040488,0.0006,1.300
6360.00,7.715288,24.89348,0.000040,24.041226,0.0005,1.300
6362.00,7.715733,24.89308,0.000039,24.040734,0.0005,1.300
6364.00,7.715548,24.89264,0.000039,24.040561,0.0005,1.301
6366.00,7.716193,24.89296,0.000038,24.040201,0.0005,1.301
6368.00,7.716927,24.89326,0.000041,24.040675,0.0006,1.300
6370.00,7.717339,24.89333,0.000040,24.040061,0.0006,1.300
6372.00,7.716436,24.89403,0.000040,24.040341,0.0006,1.301
6374.00,7.716792,24.89354,0.000041,24.040741,0.0006,1.300
6376.00,7.716871,24.89339,0.000040,24.040695,0.0006,1.301
6378.00,7.717406,24.89421,0.000039,24.040772,0.0006,1.301
6380.00,7.717251,24.89423,0.000040,24.040719,0.0005,1.301
6382.00,7.716470,24.89366,0.000040,24.039554,0.0006,1.301
6384.00,7.715939,24.89349,0.000039,24.040483,0.0006,1.300
6386.00,7.716052,24.89369,0.000039,24.040632,0.0006,1.300
6388.00,7.717135,24.89397,0.000041,24.040481,0.0006,1.301
6390.00,7.716796,24.89426,0.000039,24.040725,0.0006,1.301
6392.00,7.715860,24.89511,0.000040,24.040105,0.0006,1.300
6394.00,7.716375,24.89461,0.000039,24.040459,0.0006,1.301
6396.00,7.715829,24.89467,0.000039,24.039164,0.0006,1.301
6398.00,7.715849,24.89526,0.000039,24.040066,0.0006,1.301
6400.00,7.715655,24.89565,0.000039,24.041068,0.0005,1.300
6402.00,7.715754,24.89510,0.000039,24.040454,0.0006,1.300
6404.00,7.715880,24.89541,0.000039,24.040374,0.0005,1.301
6406.00,7.716185,24.89585,0.000040,24.040277,0.0005,1.301
6408.00,7.716468,24.89573,0.000041,24.040294,0.0005,1.300
6410.00,7.715985,24.89538,0.000041,24.039334,0.0006,1.301
6412.00,7.715661,24.89591,0.000041,24.040306,0.0006,1.301
6414.00,7.715551,24.89505,0.000040,24.040405,0.0006,1.301
6416.00,7.716467,24.89424,0.000039,24.041219,0.0006,1.301
6418.00,7.716666,24.89459,0.000040,24.040417,0.0005,1.300
6420.00,7.716862,24.89434,0.000040,24.039861,0.0006,1.301
6422.00,7.716726,24.89491,0.000040,24.040255,0.0006,1.301
6424.00,7.716488,24.89653,0.000040,24.040403,0.0005,1.301
6426.00,7.716525,24.89675,0.000039,24.040650,0.0005,1.300
6428.00,7.716091,24.89616,0.000039,24.041348,0.0006,1.301
6430.00,7.716200,24.89531,0.000040,24.041155,0.0006,1.301
6432.00,7.716350,24.89533,0.000040,24.040517,0.0005,1.301
6434.00,7.716440,24.89585,0.000040,24.039819,0.0005,1.301
6436.00,7.716255,24.89582,0.000039,24.040706,0.0005,1.301
6438.00,7.716854,24.89559,0.000040,24.040777,0.0006,1.301
6440.00,7.716250,24.89516,0.000038,24.040499,0.0006,1.301
6442.00,7.715716,24.89516,0.000039,24.040266,0.0006,1.301
6444.00,7.715346,24.89530,0.000039,24.040230,0.0005,1.301
6446.00,7.715236,24.89504,0.000040,24.040385,0.0005,1.300
6448.00,7.716195,24.89525,0.000041,24.040617,0.0006,1.301
6450.00,7.715420,24.89453,0.000039,24.040775,0.0006,1.301
6452.00,7.715234,24.89444,0.000039,24.041097,0.0006,1.300
6454.00,7.715107,24.89409,0.000040,24.041052,0.0006,1.300
6456.00,7.715117,24.89447,0.000040,24.041205,0.0005,1.300
6458.00,7.715834,24.89358,0.000039,24.040837,0.0006,1.300
6460.00,7.715691,24.89366,0.000040,24.041097,0.0005,1.301
6462.00,7.715300,24.89328,0.000040,24.040325,0.0006,1.300
6464.00,7.715365,24.89377,0.000040,24.040350,0.0005,1.300
6466.00,7.715863,24.89432,0.000040,24.040695,0.0006,1.300
6468.00,7.716261,24.89428,0.000039,24.040272,0.0005,1.300
6470.00,7.716519,24.89442,0.000039,24.040655,0.0005,1.301
6472.00,7.717060,24.89456,0.000040,24.041185,0.0005,1.300
6474.00,7.716650,24.89463,0.000039,24.040906,0.0005,1.300
6476.00,7.716056,24.89489,0.000040,24.040815,0.0006,1.301
6478.00,7.715817,24.89525,0.000040,24.041476,0.0006,1.301
6480.00,7.715705,24.89585,0.000041,24.040835,0.0005,1.300
6482.00,7.714874,24.89553,0.000040,24.040066,0.0005,1.300
6484.00,7.714450,24.89529,0.000040,24.041074,0.0006,1.300
6486.00,7.714986,24.89443,0.000039,24.041259,0.0006,1.300
6488.00,7.715280,24.89509,0.000041,24.040706,0.0006,1.300
6490.00,7.715330,24.89558,0.000041,24.040199,0.0006,1.300
6492.00,7.715418,24.89600,0.000040,24.039839,0.0006,1.300
6494.00,7.716093,24.89567,0.000038,24.040710,0.0006,1.300
6496.00,7.716328,24.89534,0.000040,24.040977,0.0006,1.301
6498.00,7.716715,24.89481,0.000039,24.040355,0.0006,1.300
6500.00,7.716567,24.89533,0.000040,24.040848,0.0006,1.301
6502.00,7.716339,24.89568,0.000039,24.041450,0.0005,1.300
6504.00,7.716802,24.89477,0.000040,24.040495,0.0005,1.300
6506.00,7.717152,24.89380,0.000039,24.040074,0.0006,1.300
6508.00,7.716532,24.89405,0.000040,24.040781,0.0005,1.300
6510.00,7.716390,24.89394,0.000040,24.041265,0.0006,1.301
6512.00,7.716564,24.89378,0.000040,24.040530,0.0005,1.300
6514.00,7.716144,24.89364,0.000040,24.040675,0.0006,1.300
6516.00,7.715997,24.89381,0.000040,24.041025,0.0006,1.300
6518.00,7.715778,24.89377,0.000039,24.040623,0.0006,1.300
6520.00,7.715636,24.89377,0.000038,24.040632,0.0005,1.300
6522.00,7.715436,24.89474,0.000039,24.040950,0.0005,1.300
6524.00,7.716523,24.89419,0.000039,24.040846,0.0005,1.300
6526.00,7.716424,24.89456,0.000039,24.041045,0.0006,1.300
6528.00,7.716660,24.89424,0.000040,24.041225,0.0006,1.300
6530.00,7.716945,24.89388,0.000040,24.041506,0.0005,1.300
6532.00,7.717001,24.89459,0.000040,24.041603,0.0006,1.300
6534.00,7.716508,24.89417,0.000041,24.040955,0.0005,1.299
6536.00,7.716219,24.89378,0.000040,24.041123,0.0005,1.300
6538.00,7.716252,24.89381,0.000040,24.041221,0.0005,1.300
6540.00,7.716876,24.89448,0.000040,24.040868,0.0006,1.300
6542.00,7.716855,24.89454,0.000040,24.040965,0.0006,1.300
6544.00,7.716174,24.89437,0.000039,24.041243,0.0006,1.300
6546.00,7.715505,24.89425,0.000039,24.040470,0.0005,1.299
6548.00,7.715498,24.89342,0.000040,24.040354,0.0005,1.299
6550.00,7.715586,24.89390,0.000040,24.041134,0.0005,1.299
6552.00,7.716841,24.89445,0.000040,24.040897,0.0005,1.300
6554.00,7.717353,24.89437,0.000041,24.040670,0.0005,1.299
6556.00,7.717089,24.89513,0.000041,24.040254,0.0006,1.300
6558.00,7.716501,24.89420,0.000040,24.040714,0.0006,1.299
6560.00,7.716917,24.89448,0.000041,24.040735,0.0005,1.299
6562.00,7.716512,24.89511,0.000040,24.041194,0.0005,1.299
6564.00,7.717064,24.89489,0.000040,24.041017,0.0006,1.300
6566.00,7.717267,24.89384,0.000041,24.040495,0.0006,1.299
6568.00,7.717720,24.89348,0.000042,24.040848,0.0005,1.299
6570.00,7.717721,24.89314,0.000040,24.041526,0.0005,1.299
6572.00,7.717551,24.89358,0.000039,24.040423,0.0005,1.299
6574.00,7.717423,24.89455,0.000040,24.040175,0.0005,1.300
6576.00,7.716913,24.89476,0.000038,24.040397,0.0005,1.300
6578.00,7.717342,24.89473,0.000039,24.040677,0.0006,1.299
6580.00,7.717149,24.89382,0.000038,24.041059,0.0005,1.299
6582.00,7.717278,24.89350,0.000039,24.041397,0.0005,1.300
6584.00,7.716430,24.89377,0.000039,24.040361,0.0005,1.299
6586.00,7.716698,24.89455,0.000039,24.040314,0.0005,1.299
6588.00,7.716943,24.89367,0.000041,24.040439,0.0005,1.299
6590.00,7.716841,24.89409,0.000039,24.040421,0.0005,1.300
6592.00,7.716920,24.89438,0.000038,24.040728,0.0005,1.300
6594.00,7.716768,24.89471,0.000040,24.039761,0.0005,1.299
6596.00,7.715819,24.89399,0.000040,24.039812,0.0005,1.299
6598.00,7.715269,24.89383,0.000040,24.041383,0.0006,1.299
6600.00,7.716026,24.89274,0.000040,24.040866,0.0006,1.299
6602.00,7.716287,24.89336,0.000040,24.040070,0.0005,1.299
@11,12.0000,24.0
6604.00,7.716399,24.89262,0.000040,24.041030,0.0006,1.299
6606.00,7.712439,24.89322,0.000039,24.041119,0.0006,1.299
6608.00,7.705178,24.89267,0.000040,24.040541,0.0005,1.298
6610.00,7.695233,24.89192,0.000039,24.040854,0.0005,1.298
6612.00,7.681742,24.89248,0.000040,24.041405,0.0005,1.298
6614.00,7.672505,24.89150,0.000037,24.040428,0.0005,1.299
6616.00,7.669975,24.89246,0.000036,24.040901,0.0005,1.300
6618.00,7.671460,24.89208,0.000038,24.040650,0.0005,1.300
6620.00,7.677357,24.89131,0.000038,24.040363,0.0005,1.300
6622.00,7.685879,24.89153,0.000038,24.040310,0.0005,1.300
6624.00,7.692038,24.89227,0.000038,24.041356,0.0005,1.300
6626.00,7.698439,24.89154,0.000039,24.040668,0.0005,1.300
6628.00,7.702412,24.89173,0.000037,24.041286,0.0005,1.300
6630.00,7.708563,24.89212,0.000037,24.040621,0.0005,1.301
6632.00,7.717439,24.89134,0.000038,24.039943,0.0005,1.300
6634.00,7.729762,24.89186,0.000037,24.040641,0.0005,1.301
6636.00,7.740729,24.89187,0.000037,24.040408,0.0005,1.301
6638.00,7.745822,24.89222,0.000039,24.040654,0.0005,1.300
6640.00,7.744436,24.89170,0.000039,24.040617,0.0005,1.300
6642.00,7.740045,24.89150,0.000040,24.040792,0.0005,1.299
6644.00,7.734966,24.89090,0.000040,24.040814,0.0005,1.299
6646.00,7.729353,24.89138,0.000039,24.039837,0.0005,1.300
6648.00,7.725248,24.89189,0.000039,24.040021,0.0005,1.300
6650.00,7.722013,24.89140,0.000040,24.040094,0.0005,1.300
6652.00,7.721237,24.89128,0.000038,24.040486,0.0005,1.299
6654.00,7.721339,24.89158,0.000040,24.040097,0.0005,1.299
6656.00,7.722454,24.88998,0.000040,24.040032,0.0005,1.299
6658.00,7.723410,24.89121,0.000040,24.040134,0.0005,1.299
6660.00,7.723733,24.89207,0.000040,24.040559,0.0005,1.299
6662.00,7.724512,24.89225,0.000040,24.041103,0.0006,1.299
6664.00,7.725274,24.89160,0.000040,24.041586,0.0005,1.299
6666.00,7.726863,24.89197,0.000040,24.040666,0.0005,1.300
6668.00,7.727428,24.89158,0.000039,24.040614,0.0006,1.300
6670.00,7.727582,24.89168,0.000039,24.040830,0.0005,1.299
6672.00,7.728694,24.89141,0.000039,24.040519,0.0005,1.299
6674.00,7.730351,24.89129,0.000040,24.040635,0.0005,1.299
6676.00,7.730583,24.89163,0.000038,24.040515,0.0006,1.299
6678.00,7.731190,24.89162,0.000040,24.039868,0.0005,1.299
6680.00,7.732038,24.89198,0.000041,24.040197,0.0005,1.299
6682.00,7.732263,24.89264,0.000040,24.040743,0.0006,1.299
6684.00,7.732981,24.89346,0.000040,24.040145,0.0005,1.299
6686.00,7.733962,24.89284,0.000039,24.040054,0.0005,1.299
6688.00,7.734742,24.89322,0.000039,24.040161,0.0005,1.299
6690.00,7.735939,24.89258,0.000040,24.040165,0.0005,1.299
6692.00,7.736601,24.89344,0.000039,24.040557,0.0006,1.299
6694.00,7.737005,24.89246,0.000040,24.040623,0.0005,1.300
6696.00,7.737581,24.89275,0.000038,24.040195,0.0005,1.299
6698.00,7.737974,24.89336,0.000038,24.039534,0.0005,1.299
6700.00,7.738377,24.89401,0.000038,24.040168,0.0005,1.299
6702.00,7.737777,24.89321,0.000039,24.041317,0.0006,1.299
6704.00,7.737768,24.89240,0.000039,24.039972,0.0005,1.298
6706.00,7.737700,24.89276,0.000039,24.040014,0.0005,1.300
6708.00,7.736317,24.89199,0.000039,24.040590,0.0005,1.300
6710.00,7.735953,24.89159,0.000038,24.040117,0.0006,1.299
6712.00,7.736698,24.89189,0.000039,24.040046,0.0005,1.299
6714.00,7.736525,24.89183,0.000039,24.040508,0.0005,1.299
6716.00,7.736065,24.89234,0.000039,24.040465,0.0005,1.299
6718.00,7.735745,24.89339,0.000038,24.040594,0.0005,1.299
6720.00,7.735537,24.89407,0.000039,24.039684,0.0005,1.299
6722.00,7.734589,24.89440,0.000038,24.039366,0.0005,1.299
6724.00,7.733828,24.89461,0.000040,24.040175,0.0006,1.299
6726.00,7.733715,24.89433,0.000040,24.040501,0.0006,1.299
6728.00,7.733095,24.89482,0.000039,24.040248,0.0005,1.299
6730.00,7.733035,24.89533,0.000039,24.040768,0.0005,1.298
6732.00,7.732401,24.89533,0.000040,24.040385,0.0005,1.299
6734.00,7.731154,24.89540,0.000040,24.039635,0.0005,1.299
6736.00,7.730640,24.89552,0.000038,24.040745,0.0005,1.299
6738.00,7.730071,24.89609,0.000038,24.040457,0.0005,1.299
6740.00,7.728409,24.89557,0.000038,24.039968,0.0005,1.299
6742.00,7.727666,24.89521,0.000038,24.040239,0.0005,1.299
6744.00,7.727270,24.89564,0.000038,24.039601,0.0005,1.298
6746.00,7.726973,24.89595,0.000038,24.039941,0.0005,1.299
6748.00,7.725776,24.89570,0.000038,24.040641,0.0005,1.299
6750.00,7.725369,24.89544,0.000039,24.040555,0.0005,1.300
6752.00,7.725346,24.89577,0.000037,24.039935,0.0005,1.299
6754.00,7.725165,24.89551,0.000037,24.040497,0.0005,1.298
6756.00,7.724484,24.89633,0.000039,24.040797,0.0005,1.298
6758.00,7.724392,24.89661,0.000040,24.040701,0.0005,1.299
6760.00,7.723379,24.89674,0.000038,24.040261,0.0005,1.298
6762.00,7.722383,24.89678,0.000038,24.040046,0.0005,1.299
6764.00,7.722945,24.89696,0.000038,24.040403,0.0005,1.299
6766.00,7.722128,24.89678,0.000039,24.040015,0.0006,1.299
6768.00,7.720535,24.89686,0.000039,24.040245,0.0005,1.298
6770.00,7.719186,24.89666,0.000039,24.040168,0.0005,1.298
6772.00,7.718045,24.89619,0.000039,24.040090,0.0005,1.299
6774.00,7.717889,24.89567,0.000039,24.040961,0.0006,1.299
6776.00,7.718162,24.89601,0.000039,24.040535,0.0005,1.299
6778.00,7.718872,24.89590,0.000038,24.040405,0.0006,1.299
6780.00,7.718860,24.89519,0.000038,24.040519,0.0005,1.298
6782.00,7.719102,24.89511,0.000039,24.040728,0.0005,1.298
6784.00,7.719122,24.89646,0.000039,24.040628,0.0005,1.298
6786.00,7.718798,24.89665,0.000040,24.039495,0.0005,1.298
6788.00,7.718795,24.89606,0.000040,24.040332,0.0005,1.298
6790.00,7.718485,24.89575,0.000040,24.040112,0.0006,1.299
6792.00,7.717956,24.89574,0.000040,24.040432,0.0005,1.298
6794.00,7.717424,24.89527,0.000039,24.039741,0.0005,1.299
6796.00,7.716847,24.89491,0.000039,24.040448,0.0005,1.299
6798.00,7.715876,24.89491,0.000037,24.039755,0.0005,1.299
6800.00,7.715280,24.89466,0.000038,24.039899,0.0005,1.299
6802.00,7.715498,24.89562,0.000039,24.040534,0.0005,1.298
6804.00,7.715874,24.89562,0.000039,24.040421,0.0005,1.298
6806.00,7.715574,24.89533,0.000038,24.040423,0.0005,1.298
6808.00,7.714858,24.89456,0.000038,24.040325,0.0006,1.299
6810.00,7.715029,24.89559,0.000038,24.040219,0.0005,1.299
6812.00,7.715303,24.89515,0.000039,24.040626,0.0005,1.298
6814.00,7.715078,24.89460,0.000039,24.040064,0.0005,1.298
6816.00,7.714371,24.89616,0.000039,24.039812,0.0005,1.299
6818.00,7.714243,24.89686,0.000039,24.040268,0.0006,1.298
6820.00,7.715649,24.89678,0.000038,24.040114,0.0005,1.299
6822.00,7.715562,24.89607,0.000037,24.039908,0.0005,1.298
6824.00,7.715018,24.89635,0.000039,24.039657,0.0005,1.298
6826.00,7.714182,24.89775,0.000037,24.040554,0.0006,1.299
6828.00,7.714154,24.89833,0.000037,24.039843,0.0005,1.299
6830.00,7.713402,24.89831,0.000038,24.040463,0.0005,1.298
6832.00,7.714037,24.89740,0.000038,24.039668,0.0006,1.298
6834.00,7.714730,24.89723,0.000039,24.040334,0.0005,1.298
6836.00,7.713944,24.89745,0.000038,24.040035,0.0005,1.298
6838.00,7.713639,24.89784,0.000038,24.039904,0.0005,1.298
6840.00,7.713804,24.89796,0.000038,24.040252,0.0005,1.298
6842.00,7.714675,24.89697,0.000037,24.039770,0.0005,1.299
6844.00,7.715291,24.89669,0.000038,24.039564,0.0005,1.298
6846.00,7.714975,24.89577,0.000038,24.040255,0.0005,1.299
6848.00,7.714613,24.89579,0.000039,24.039910,0.0005,1.297
6850.00,7.714549,24.89618,0.000040,24.040130,0.0005,1.298
6852.00,7.714099,24.89620,0.000038,24.040365,0.0005,1.298
6854.00,7.714034,24.89636,0.000039,24.039364,0.0005,1.298
6856.00,7.714051,24.89664,0.000038,24.039763,0.0005,1.298
6858.00,7.714535,24.89627,0.000038,24.040274,0.0005,1.298
6860.00,7.714269,24.89662,0.000038,24.039754,0.0005,1.298
6862.00,7.714100,24.89612,0.000039,24.039332,0.0005,1.298
6864.00,7.714998,24.89624,0.000039,24.039892,0.0005,1.297
6866.00,7.715775,24.89628,0.000039,24.040308,0.0005,1.297
6868.00,7.715561,24.89567,0.000039,24.040044,0.0005,1.297
6870.00,7.715182,24.89626,0.000039,24.040515,0.0005,1.298
6872.00,7.714884,24.89544,0.000037,24.039417,0.0005,1.298
6874.00,7.714502,24.89511,0.000037,24.040057,0.0005,1.298
6876.00,7.714629,24.89562,0.000037,24.040648,0.0005,1.298
6878.00,7.714065,24.89599,0.000037,24.040803,0.0005,1.298
6880.00,7.714368,24.89640,0.000039,24.039779,0.0005,1.298
6882.00,7.714092,24.89696,0.000038,24.039752,0.0005,1.298
6884.00,7.713742,24.89686,0.000039,24.040194,0.0005,1.298
6886.00,7.713935,24.89744,0.000039,24.039604,0.0005,1.298
6888.00,7.714713,24.89680,0.000039,24.040039,0.0005,1.298
6890.00,7.715528,24.89660,0.000039,24.040055,0.0005,1.297
6892.00,7.715979,24.89752,0.000040,24.040028,0.0005,1.298
6894.00,7.715993,24.89785,0.000039,24.040137,0.0005,1.298
6896.00,7.715631,24.89793,0.000038,24.040225,0.0005,1.298
6898.00,7.715196,24.89800,0.000038,24.040265,0.0005,1.298
6900.00,7.714967,24.89767,0.000039,24.040546,0.0005,1.297
6902.00,7.716195,24.89689,0.000038,24.040290,0.0005,1.298
6904.00,7.716479,24.89567,0.000038,24.040981,0.0005,1.298
6906.00,7.715719,24.89607,0.000038,24.039750,0.0005,1.298
6908.00,7.715592,24.89671,0.000038,24.040735,0.0005,1.298
6910.00,7.715052,24.89611,0.000037,24.040501,0.0005,1.297
6912.00,7.714638,24.89611,0.000039,24.039904,0.0005,1.298
6914.00,7.715627,24.89621,0.000038,24.040490,0.0005,1.298
6916.00,7.715227,24.89612,0.000039,24.040401,0.0005,1.297
6918.00,7.714952,24.89608,0.000039,24.040492,0.0005,1.298
6920.00,7.715181,24.89652,0.000038,24.039617,0.0005,1.298
6922.00,7.714969,24.89699,0.000037,24.040059,0.0005,1.298
6924.00,7.714694,24.89632,0.000037,24.040072,0.0005,1.298
6926.00,7.715250,24.89641,0.000039,24.040483,0.0005,1.298
6928.00,7.716345,24.89745,0.000038,24.040043,0.0005,1.298
6930.00,7.716306,24.89763,0.000039,24.040445,0.0005,1.297
6932.00,7.715934,24.89792,0.000040,24.040928,0.0005,1.298
6934.00,7.716046,24.89884,0.000038,24.040006,0.0005,1.298
6936.00,7.716601,24.89918,0.000038,24.040328,0.0005,1.298
6938.00,7.715790,24.89933,0.000037,24.039892,0.0005,1.298
6940.00,7.715441,24.89922,0.000038,24.039664,0.0005,1.298
6942.00,7.715315,24.89859,0.000038,24.039623,0.0005,1.298
6944.00,7.715307,24.89959,0.000039,24.039850,0.0005,1.297
6946.00,7.715224,24.90023,0.000039,24.040643,0.0005,1.298
6948.00,7.716013,24.90013,0.000039,24.040190,0.0005,1.297
6950.00,7.715516,24.89992,0.000039,24.040021,0.0005,1.297
6952.00,7.715382,24.89991,0.000039,24.040475,0.0005,1.297
6954.00,7.715698,24.90091,0.000038,24.039737,0.0005,1.298
6956.00,7.714659,24.90060,0.000038,24.039757,0.0005,1.298
6958.00,7.714946,24.89997,0.000039,24.039668,0.0005,1.298
6960.00,7.714731,24.89968,0.000037,24.039944,0.0005,1.298
6962.00,7.715332,24.90042,0.000038,24.041057,0.0005,1.297
6964.00,7.715510,24.89979,0.000039,24.039692,0.0005,1.297
6966.00,7.715489,24.89994,0.000039,24.040186,0.0005,1.297
6968.00,7.714857,24.89963,0.000040,24.039970,0.0005,1.297
6970.00,7.715413,24.89955,0.000039,24.039592,0.0005,1.297
6972.00,7.716542,24.89909,0.000039,24.040141,0.0005,1.297
6974.00,7.717164,24.89992,0.000038,24.039983,0.0005,1.298
6976.00,7.717005,24.89942,0.000038,24.039974,0.0005,1.297
6978.00,7.716707,24.89879,0.000039,24.039875,0.0005,1.296
6980.00,7.716395,24.89940,0.000040,24.039906,0.0006,1.297
6982.00,7.716668,24.89951,0.000039,24.039264,0.0005,1.297
6984.00,7.716203,24.89934,0.000038,24.040886,0.0006,1.297
6986.00,7.715566,24.89846,0.000038,24.040103,0.0005,1.297
6988.00,7.714957,24.89865,0.000037,24.040132,0.0005,1.297
6990.00,7.714676,24.89871,0.000038,24.039912,0.0005,1.298
6992.00,7.715517,24.89945,0.000038,24.040305,0.0005,1.297
6994.00,7.715766,24.89965,0.000038,24.039801,0.0005,1.297
6996.00,7.715754,24.89985,0.000039,24.039532,0.0005,1.297
6998.00,7.715387,24.89987,0.000040,24.039934,0.0005,1.297
7000.00,7.715499,24.89960,0.000039,24.039903,0.0005,1.297
7002.00,7.715778,24.89957,0.000039,24.040726,0.0005,1.297
7004.00,7.716691,24.89877,0.000039,24.040534,0.0006,1.297
7006.00,7.716837,24.89965,0.000038,24.039895,0.0005,1.297
7008.00,7.716194,24.90066,0.000038,24.040430,0.0006,1.297
7010.00,7.714809,24.90037,0.000040,24.040399,0.0005,1.296
7012.00,7.714701,24.89976,0.000039,24.039884,0.0005,1.297
7014.00,7.714787,24.89929,0.000038,24.040070,0.0005,1.297
7016.00,7.716019,24.89887,0.000038,24.040094,0.0005,1.297
7018.00,7.716779,24.89866,0.000040,24.039903,0.0005,1.296
7020.00,7.716551,24.89830,0.000040,24.040019,0.0005,1.296
7022.00,7.715867,24.89788,0.000039,24.040039,0.0005,1.297
7024.00,7.716643,24.89776,0.000040,24.039674,0.0005,1.297
7026.00,7.716424,24.89816,0.000039,24.040346,0.0005,1.296
7028.00,7.716683,24.89845,0.000040,24.040455,0.0005,1.296
7030.00,7.716685,24.89766,0.000039,24.040523,0.0005,1.296
7032.00,7.718150,24.89799,0.000041,24.040255,0.0005,1.296
7034.00,7.717626,24.89814,0.000039,24.040603,0.0005,1.296
7036.00,7.716171,24.89780,0.000039,24.040570,0.0005,1.296
7038.00,7.715558,24.89827,0.000040,24.040279,0.0005,1.296
7040.00,7.715902,24.89843,0.000039,24.040557,0.0005,1.296
7042.00,7.716545,24.89718,0.000039,24.040335,0.0005,1.296
7044.00,7.717676,24.89645,0.000039,24.040223,0.0005,1.296
7046.00,7.717502,24.89696,0.000038,24.040023,0.0005,1.297
7048.00,7.717638,24.89762,0.000038,24.040379,0.0005,1.297
7050.00,7.717534,24.89773,0.000038,24.040341,0.0005,1.296
7052.00,7.717369,24.89730,0.000039,24.040177,0.0005,1.296
7054.00,7.716698,24.89670,0.000038,24.040412,0.0005,1.296
7056.00,7.717646,24.89725,0.000038,24.040615,0.0005,1.297
7058.00,7.716828,24.89795,0.000039,24.040457,0.0005,1.297
7060.00,7.717013,24.89773,0.000039,24.039919,0.0005,1.296
7062.00,7.717202,24.89780,0.000039,24.039390,0.0005,1.296
7064.00,7.716691,24.89737,0.000039,24.038983,0.0005,1.296
7066.00,7.716171,24.89735,0.000038,24.040515,0.0006,1.296
7068.00,7.716026,24.89729,0.000040,24.040206,0.0005,1.296
7070.00,7.716114,24.89838,0.000040,24.040245,0.0005,1.296
7072.00,7.715800,24.89757,0.000038,24.040434,0.0005,1.296
7074.00,7.716850,24.89736,0.000038,24.039526,0.0005,1.296
7076.00,7.717235,24.89727,0.000038,24.040199,0.0005,1.296
7078.00,7.717476,24.89696,0.000038,24.040348,0.0005,1.297
7080.00,7.717131,24.89741,0.000038,24.040641,0.0005,1.296
7082.00,7.717027,24.89787,0.000039,24.041014,0.0005,1.296
7084.00,7.715924,24.89789,0.000039,24.040286,0.0005,1.296
7086.00,7.715993,24.89776,0.000039,24.039712,0.0005,1.296
7088.00,7.715561,24.89729,0.000039,24.039130,0.0005,1.296
7090.00,7.716163,24.89674,0.000037,24.039930,0.0005,1.296
7092.00,7.716835,24.89616,0.000038,24.039859,0.0005,1.296
7094.00,7.715912,24.89636,0.000038,24.039946,0.0005,1.296
7096.00,7.716260,24.89660,0.000039,24.040443,0.0005,1.296
7098.00,7.717166,24.89678,0.000041,24.040219,0.0005,1.296
7100.00,7.717194,24.89785,0.000040,24.039864,0.0005,1.296
7102.00,7.717151,24.89675,0.000040,24.039810,0.0005,1.296
7104.00,7.717061,24.89675,0.000039,24.039359,0.0005,1.296
7106.00,7.716339,24.89768,0.000038,24.040314,0.0005,1.297
7108.00,7.716869,24.89887,0.000038,24.040730,0.0005,1.297
7110.00,7.717246,24.89759,0.000040,24.039815,0.0005,1.296
7112.00,7.717808,24.89704,0.000039,24.039666,0.0005,1.295
7114.00,7.716675,24.89680,0.000040,24.039857,0.0005,1.296
7116.00,7.717339,24.89682,0.000040,24.040141,0.0005,1.296
7118.00,7.717543,24.89686,0.000040,24.040190,0.0005,1.295
7120.00,7.717415,24.89694,0.000040,24.040270,0.0005,1.296
7122.00,7.717736,24.89691,0.000038,24.040314,0.0005,1.297
7124.00,7.717277,24.89645,0.000037,24.040452,0.0005,1.297
7126.00,7.717573,24.89623,0.000038,24.039968,0.0006,1.296
7128.00,7.718052,24.89667,0.000039,24.040590,0.0005,1.296
7130.00,7.718011,24.89657,0.000040,24.039844,0.0005,1.296
7132.00,7.718212,24.89770,0.000038,24.040352,0.0005,1.296
7134.00,7.718245,24.89773,0.000040,24.040875,0.0005,1.296
7136.00,7.717541,24.89792,0.000040,24.040357,0.0005,1.296
7138.00,7.717488,24.89752,0.000039,24.040730,0.0005,1.296
7140.00,7.717715,24.89660,0.000038,24.040399,0.0005,1.297
7142.00,7.717827,24.89770,0.000039,24.040266,0.0006,1.296
7144.00,7.717729,24.89864,0.000039,24.039857,0.0005,1.296
7146.00,7.718288,24.89810,0.000038,24.039446,0.0005,1.296
7148.00,7.717989,24.89756,0.000038,24.039990,0.0005,1.295
7150.00,7.717574,24.89713,0.000038,24.040315,0.0005,1.296
7152.00,7.717992,24.89667,0.000040,24.039924,0.0005,1.296
7154.00,7.717216,24.89734,0.000039,24.040023,0.0005,1.296
7156.00,7.716623,24.89774,0.000038,24.040879,0.0005,1.296
7158.00,7.715818,24.89748,0.000037,24.039572,0.0005,1.296
7160.00,7.716417,24.89710,0.000037,24.039792,0.0005,1.296
7162.00,7.716744,24.89730,0.000037,24.040575,0.0005,1.296
7164.00,7.716735,24.89878,0.000038,24.039964,0.0005,1.296
7166.00,7.716660,24.89815,0.000038,24.040381,0.0005,1.296
7168.00,7.716584,24.89819,0.000038,24.039806,0.0005,1.296
7170.00,7.717493,24.89889,0.000039,24.039115,0.0005,1.295
7172.00,7.718138,24.89865,0.000039,24.040590,0.0005,1.296
7174.00,7.717359,24.89764,0.000039,24.039957,0.0005,1.296
7176.00,7.718193,24.89732,0.000039,24.041283,0.0005,1.296
7178.00,7.719226,24.89704,0.000038,24.041254,0.0005,1.296
7180.00,7.718234,24.89748,0.000041,24.040352,0.0005,1.296
7182.00,7.717933,24.89779,0.000040,24.040581,0.0005,1.296
7184.00,7.717995,24.89695,0.000038,24.040092,0.0005,1.296
7186.00,7.718583,24.89768,0.000040,24.040221,0.0005,1.296
7188.00,7.718865,24.89898,0.000040,24.040261,0.0005,1.296
7190.00,7.718681,24.89782,0.000039,24.039875,0.0005,1.297
7192.00,7.718356,24.89812,0.000038,24.040714,0.0005,1.297
7194.00,7.718217,24.89739,0.000039,24.040241,0.0005,1.297
7196.00,7.718286,24.89718,0.000038,24.040495,0.0006,1.296
7198.00,7.717741,24.89789,0.000038,24.040279,0.0006,1.297
7200.00,7.717036,24.89812,0.000038,24.039944,0.0005,1.296
7202.00,7.716700,24.89881,0.000039,24.040063,0.0006,1.296
@12,12.0000,24.0
7204.00,7.717237,24.89871,0.000040,24.039912,0.0005,1.296
7206.00,7.715429,24.89838,0.000039,24.040063,0.0005,1.296
7208.00,7.708514,24.89767,0.000038,24.041145,0.0005,1.296
7210.00,7.697640,24.89715,0.000038,24.040081,0.0005,1.296
7212.00,7.685052,24.89642,0.000039,24.039821,0.0005,1.296
7214.00,7.676220,24.89742,0.000040,24.039957,0.0005,1.296
7216.00,7.674030,24.89847,0.000039,24.039486,0.0005,1.296
7218.00,7.677366,24.89789,0.000038,24.040394,0.0005,1.297
7220.00,7.683966,24.89784,0.000039,24.041025,0.0005,1.297
7222.00,7.691675,24.89764,0.000038,24.039863,0.0005,1.297
7224.00,7.699783,24.89740,0.000038,24.040290,0.0006,1.297
7226.00,7.706097,24.89721,0.000037,24.040148,0.0005,1.297
7228.00,7.710172,24.89748,0.000039,24.040421,0.0005,1.297
7230.00,7.716454,24.89727,0.000039,24.040159,0.0005,1.297
7232.00,7.726529,24.89658,0.000038,24.040674,0.0006,1.298
7234.00,7.739357,24.89642,0.000038,24.040510,0.0005,1.298
7236.00,7.751019,24.89644,0.000038,24.040546,0.0005,1.298
7238.00,7.756762,24.89659,0.000038,24.040599,0.0005,1.297
7240.00,7.756419,24.89672,0.000039,24.040314,0.0005,1.297
7242.00,7.752773,24.89831,0.000039,24.040272,0.0005,1.296
7244.00,7.746664,24.89895,0.000041,24.040750,0.0006,1.297
7246.00,7.741072,24.89873,0.000040,24.041256,0.0005,1.297
7248.00,7.735654,24.89843,0.000040,24.039934,0.0005,1.296
7250.00,7.731859,24.89800,0.000041,24.040383,0.0005,1.296
7252.00,7.729625,24.89802,0.000039,24.040530,0.0005,1.296
7254.00,7.727451,24.89672,0.000038,24.040563,0.0005,1.297
7256.00,7.726423,24.89664,0.000039,24.039881,0.0005,1.297
7258.00,7.727181,24.89693,0.000039,24.039415,0.0005,1.297
7260.00,7.729172,24.89670,0.000038,24.040014,0.0006,1.297
7262.00,7.731341,24.89687,0.000039,24.040461,0.0005,1.296
7264.00,7.733496,24.89782,0.000040,24.040408,0.0005,1.296
7266.00,7.735292,24.89834,0.000039,24.039877,0.0005,1.296
7268.00,7.736594,24.89797,0.000039,24.040290,0.0006,1.296
7270.00,7.737712,24.89730,0.000039,24.041236,0.0005,1.297
7272.00,7.739325,24.89722,0.000039,24.040610,0.0005,1.296
7274.00,7.740744,24.89812,0.000040,24.040177,0.0005,1.296
7276.00,7.741585,24.89798,0.000039,24.040283,0.0006,1.296
7278.00,7.742284,24.89787,0.000039,24.039935,0.0006,1.296
7280.00,7.742049,24.89754,0.000040,24.040455,0.0005,1.296
7282.00,7.741855,24.89798,0.000039,24.040192,0.0005,1.296
7284.00,7.742541,24.89769,0.000039,24.040270,0.0005,1.297
7286.00,7.742586,24.89674,0.000039,24.041188,0.0005,1.297
7288.00,7.742481,24.89776,0.000039,24.040112,0.0006,1.296
7290.00,7.744116,24.89803,0.000040,24.040084,0.0005,1.295
7292.00,7.745137,24.89811,0.000039,24.039814,0.0005,1.297
7294.00,7.744979,24.89754,0.000038,24.039339,0.0005,1.297
7296.00,7.744550,24.89757,0.000038,24.039899,0.0005,1.296
7298.00,7.744878,24.89861,0.000039,24.040123,0.0006,1.296
7300.00,7.745362,24.89834,0.000040,24.040679,0.0006,1.296
7302.00,7.744584,24.89693,0.000038,24.040999,0.0005,1.297
7304.00,7.744117,24.89611,0.000039,24.041177,0.0005,1.296
7306.00,7.744821,24.89621,0.000040,24.040074,0.0005,1.296
7308.00,7.744886,24.89664,0.000040,24.040394,0.0005,1.296
7310.00,7.744691,24.89776,0.000039,24.040281,0.0005,1.296
7312.00,7.743118,24.89839,0.000040,24.040194,0.0005,1.295
7314.00,7.742000,24.89792,0.000040,24.040423,0.0006,1.296
7316.00,7.741732,24.89796,0.000040,24.040763,0.0006,1.296
7318.00,7.740140,24.89753,0.000039,24.040121,0.0005,1.296
7320.00,7.740271,24.89766,0.000037,24.040397,0.0006,1.296
7322.00,7.740194,24.89774,0.000039,24.040748,0.0005,1.296
7324.00,7.740131,24.89771,0.000039,24.040470,0.0005,1.296
7326.00,7.740083,24.89791,0.000038,24.041077,0.0005,1.296
7328.00,7.739202,24.89773,0.000038,24.040632,0.0005,1.296
7330.00,7.738275,24.89833,0.000039,24.040266,0.0005,1.296
7332.00,7.736595,24.89861,0.000039,24.039959,0.0005,1.296
7334.00,7.735027,24.89911,0.000038,24.039975,0.0005,1.296
7336.00,7.735130,24.89891,0.000038,24.040506,0.0005,1.296
7338.00,7.734741,24.89899,0.000040,24.040017,0.0005,1.295
7340.00,7.734289,24.89864,0.000039,24.039801,0.0005,1.297
7342.00,7.733002,24.89814,0.000038,24.040225,0.0005,1.296
7344.00,7.730645,24.89808,0.000038,24.040303,0.0005,1.296
7346.00,7.729645,24.89801,0.000040,24.040083,0.0005,1.295
7348.00,7.729114,24.89775,0.000039,24.040594,0.0005,1.296
7350.00,7.727838,24.89799,0.000039,24.041241,0.0006,1.296
7352.00,7.727923,24.89728,0.000038,24.040703,0.0005,1.295
7354.00,7.727267,24.89759,0.000040,24.039964,0.0005,1.296
7356.00,7.726912,24.89824,0.000039,24.040235,0.0006,1.296
7358.00,7.726217,24.89782,0.000038,24.040501,0.0005,1.296
7360.00,7.725624,24.89737,0.000038,24.040610,0.0005,1.296
7362.00,7.725397,24.89729,0.000038,24.039446,0.0005,1.296
7364.00,7.725073,24.89674,0.000038,24.040301,0.0005,1.296
7366.00,7.724646,24.89747,0.000039,24.039788,0.0005,1.296
7368.00,7.723857,24.89740,0.000038,24.040134,0.0005,1.296
7370.00,7.723140,24.89734,0.000038,24.039874,0.0005,1.296
7372.00,7.722152,24.89755,0.000039,24.040046,0.0005,1.296
7374.00,7.721884,24.89669,0.000038,24.040488,0.0005,1.296
7376.00,7.720442,24.89628,0.000039,24.040743,0.0005,1.296
7378.00,7.719418,24.89696,0.000039,24.040046,0.0005,1.296
7380.00,7.719431,24.89744,0.000039,24.040468,0.0005,1.295
7382.00,7.719761,24.89718,0.000040,24.040099,0.0005,1.295
7384.00,7.719254,24.89740,0.000040,24.039506,0.0005,1.296
7386.00,7.718433,24.89781,0.000039,24.040146,0.0005,1.296
7388.00,7.719071,24.89774,0.000039,24.039806,0.0005,1.297
7390.00,7.720070,24.89691,0.000038,24.039692,0.0005,1.297
7392.00,7.719562,24.89686,0.000039,24.039519,0.0006,1.296
7394.00,7.718936,24.89772,0.000040,24.040405,0.0005,1.295
7396.00,7.718636,24.89786,0.000039,24.040454,0.0005,1.296
7398.00,7.718935,24.89792,0.000039,24.040361,0.0006,1.296
7400.00,7.718618,24.89776,0.000038,24.040050,0.0006,1.297
7402.00,7.718878,24.89717,0.000038,24.040497,0.0005,1.296
7404.00,7.718167,24.89828,0.000037,24.040654,0.0005,1.295
7406.00,7.717263,24.89924,0.000040,24.040799,0.0005,1.295
7408.00,7.717681,24.89877,0.000039,24.040350,0.0005,1.295
7410.00,7.717839,24.89978,0.000039,24.039623,0.0005,1.296
7412.00,7.717399,24.89966,0.000039,24.040475,0.0005,1.296
7414.00,7.716951,24.89962,0.000038,24.039875,0.0005,1.296
7416.00,7.716323,24.89995,0.000039,24.040690,0.0006,1.296
7418.00,7.715781,24.90003,0.000039,24.040223,0.0005,1.296
7420.00,7.715169,24.89987,0.000037,24.039701,0.0005,1.296
7422.00,7.715771,24.89991,0.000039,24.039530,0.0005,1.295
7424.00,7.716982,24.89951,0.000040,24.039419,0.0005,1.296
7426.00,7.717397,24.90060,0.000039,24.039964,0.0005,1.296
7428.00,7.716460,24.90096,0.000039,24.040501,0.0005,1.296
7430.00,7.716713,24.90165,0.000039,24.039881,0.0005,1.296
7432.00,7.717478,24.90144,0.000039,24.040179,0.0005,1.296
7434.00,7.717247,24.90130,0.000037,24.040857,0.0005,1.295
7436.00,7.716197,24.90086,0.000039,24.039524,0.0005,1.295
7438.00,7.715726,24.90026,0.000039,24.040066,0.0005,1.295
7440.00,7.714999,24.90057,0.000038,24.039637,0.0005,1.297
7442.00,7.715902,24.90062,0.000038,24.041003,0.0005,1.296
7444.00,7.715958,24.89959,0.000038,24.040559,0.0005,1.296
7446.00,7.715762,24.90000,0.000038,24.039326,0.0005,1.296
7448.00,7.715465,24.90091,0.000038,24.039806,0.0005,1.296
7450.00,7.716275,24.90177,0.000038,24.039870,0.0005,1.296
7452.00,7.715996,24.90136,0.000038,24.039670,0.0005,1.296
7454.00,7.715806,24.90057,0.000037,24.040014,0.0005,1.296
7456.00,7.715396,24.90017,0.000038,24.040475,0.0005,1.296
7458.00,7.715254,24.89962,0.000039,24.040294,0.0005,1.296
7460.00,7.715441,24.89983,0.000039,24.040166,0.0005,1.296
7462.00,7.715807,24.89970,0.000038,24.040175,0.0006,1.296
7464.00,7.715651,24.89966,0.000039,24.040739,0.0005,1.295
7466.00,7.716794,24.89976,0.000040,24.039684,0.0005,1.296
7468.00,7.716370,24.89984,0.000039,24.039381,0.0005,1.296
7470.00,7.716059,24.89976,0.000038,24.040292,0.0005,1.296
7472.00,7.715426,24.89908,0.000038,24.040266,0.0005,1.296
7474.00,7.715538,24.89936,0.000036,24.039608,0.0005,1.296
7476.00,7.715141,24.89885,0.000038,24.040066,0.0005,1.296
7478.00,7.715834,24.89892,0.000039,24.040288,0.0005,1.296
7480.00,7.716083,24.89817,0.000038,24.039875,0.0005,1.296
7482.00,7.717156,24.89890,0.000038,24.040070,0.0005,1.296
7484.00,7.718013,24.89914,0.000038,24.040672,0.0005,1.296
7486.00,7.716504,24.89839,0.000038,24.040046,0.0005,1.296
7488.00,7.717099,24.89779,0.000039,24.039424,0.0005,1.295
7490.00,7.717430,24.89746,0.000037,24.040548,0.0005,1.296
7492.00,7.716459,24.89760,0.000038,24.039850,0.0005,1.296
7494.00,7.716370,24.89721,0.000040,24.040686,0.0005,1.296
7496.00,7.717454,24.89798,0.000038,24.040375,0.0005,1.296
7498.00,7.717387,24.89829,0.000038,24.040392,0.0005,1.296
7500.00,7.717329,24.89811,0.000038,24.039346,0.0005,1.295
7502.00,7.717578,24.89762,0.000041,24.039514,0.0005,1.296
7504.00,7.717718,24.89658,0.000040,24.040574,0.0005,1.297
7506.00,7.716986,24.89685,0.000039,24.039643,0.0005,1.296
7508.00,7.717426,24.89740,0.000038,24.040603,0.0005,1.296
7510.00,7.717085,24.89746,0.000039,24.039677,0.0005,1.296
7512.00,7.716369,24.89703,0.000039,24.039824,0.0005,1.296
7514.00,7.716308,24.89761,0.000038,24.039850,0.0005,1.296
7516.00,7.716306,24.89800,0.000039,24.039952,0.0005,1.296
7518.00,7.716769,24.89908,0.000039,24.039501,0.0005,1.296
7520.00,7.717382,24.89921,0.000038,24.039806,0.0005,1.296
7522.00,7.718352,24.89817,0.000038,24.039501,0.0005,1.297
7524.00,7.718658,24.89676,0.000038,24.039570,0.0005,1.296
7526.00,7.719660,24.89744,0.000038,24.040286,0.0005,1.296
7528.00,7.720176,24.89796,0.000038,24.040339,0.0005,1.296
7530.00,7.719363,24.89827,0.000039,24.039730,0.0005,1.296
7532.00,7.719018,24.89816,0.000039,24.040446,0.0005,1.297
7534.00,7.719146,24.89792,0.000038,24.040015,0.0005,1.297
7536.00,7.718294,24.89786,0.000039,24.040503,0.0005,1.297
7538.00,7.717533,24.89739,0.000039,24.040217,0.0005,1.296
7540.00,7.716966,24.89752,0.000039,24.040312,0.0005,1.297
7542.00,7.716518,24.89777,0.000038,24.040146,0.0005,1.297
7544.00,7.716411,24.89974,0.000038,24.039744,0.0005,1.296
7546.00,7.715418,24.89819,0.000038,24.040159,0.0005,1.296
7548.00,7.714859,24.89755,0.000038,24.040208,0.0005,1.296
7550.00,7.715099,24.89782,0.000037,24.040281,0.0005,1.296
7552.00,7.714922,24.89769,0.000038,24.039857,0.0005,1.296
7554.00,7.715698,24.89773,0.000039,24.039474,0.0005,1.297
7556.00,7.715679,24.89811,0.000039,24.040945,0.0005,1.296
7558.00,7.716082,24.89863,0.000038,24.040481,0.0005,1.297
7560.00,7.715797,24.89756,0.000038,24.040208,0.0005,1.297
7562.00,7.714364,24.89826,0.000037,24.040075,0.0005,1.296
7564.00,7.715055,24.89948,0.000037,24.039946,0.0005,1.297
7566.00,7.715502,24.89891,0.000037,24.039872,0.0004,1.296
7568.00,7.716216,24.89881,0.000038,24.039628,0.0005,1.296
7570.00,7.717018,24.89821,0.000038,24.040094,0.0005,1.297
7572.00,7.717045,24.89841,0.000038,24.039370,0.0005,1.297
7574.00,7.716156,24.89758,0.000038,24.039974,0.0005,1.297
7576.00,7.716927,24.89789,0.000039,24.039990,0.0005,1.296
7578.00,7.716985,24.89763,0.000039,24.040259,0.0005,1.297
7580.00,7.716596,24.89783,0.000038,24.040806,0.0005,1.296
7582.00,7.715325,24.89811,0.000038,24.041250,0.0005,1.296
7584.00,7.714352,24.89919,0.000038,24.039897,0.0005,1.296
7586.00,7.714834,24.89732,0.000038,24.040226,0.0005,1.297
7588.00,7.716063,24.89766,0.000038,24.040870,0.0005,1.296
7590.00,7.716631,24.89806,0.000039,24.039644,0.0006,1.296
7592.00,7.716102,24.89911,0.000039,24.040717,0.0006,1.297
7594.00,7.716129,24.89963,0.000039,24.040577,0.0005,1.297
7596.00,7.717484,24.89947,0.000038,24.040265,0.0005,1.297
7598.00,7.717061,24.89867,0.000039,24.040541,0.0005,1.297
7600.00,7.716273,24.89969,0.000038,24.039277,0.0005,1.297
7602.00,7.716351,24.90025,0.000039,24.039683,0.0005,1.297
7604.00,7.715692,24.89931,0.000039,24.039483,0.0005,1.297
7606.00,7.715472,24.90113,0.000038,24.040095,0.0005,1.296
7608.00,7.715235,24.90051,0.000040,24.040805,0.0005,1.296
7610.00,7.714915,24.90079,0.000039,24.040023,0.0005,1.296
7612.00,7.715304,24.90074,0.000038,24.040470,0.0005,1.297
7614.00,7.717342,24.90038,0.000037,24.040583,0.0005,1.297
7616.00,7.718632,24.90055,0.000038,24.039890,0.0005,1.297
7618.00,7.718400,24.90012,0.000038,24.039997,0.0005,1.297
7620.00,7.717789,24.90047,0.000037,24.039812,0.0005,1.297
7622.00,7.717875,24.89969,0.000039,24.039797,0.0005,1.297
7624.00,7.718266,24.89880,0.000039,24.039939,0.0005,1.297
7626.00,7.717896,24.89828,0.000039,24.040270,0.0005,1.296
7628.00,7.716767,24.89833,0.000039,24.040259,0.0005,1.296
7630.00,7.716668,24.89891,0.000039,24.040046,0.0005,1.297
7632.00,7.717852,24.89810,0.000038,24.039855,0.0005,1.297
7634.00,7.718488,24.89846,0.000038,24.039981,0.0005,1.297
7636.00,7.717876,24.89782,0.000039,24.039424,0.0006,1.297
7638.00,7.717356,24.89862,0.000038,24.039446,0.0005,1.297
7640.00,7.716683,24.89889,0.000039,24.039695,0.0005,1.297
7642.00,7.716158,24.89829,0.000039,24.040495,0.0005,1.296
7644.00,7.716524,24.89817,0.000039,24.040605,0.0005,1.297
7646.00,7.716749,24.89853,0.000039,24.039615,0.0005,1.297
7648.00,7.717320,24.89919,0.000038,24.039835,0.0005,1.297
7650.00,7.717713,24.89986,0.000038,24.040650,0.0005,1.297
7652.00,7.718170,24.89961,0.000039,24.040637,0.0005,1.297
7654.00,7.717102,24.89948,0.000040,24.041119,0.0005,1.296
7656.00,7.716833,24.89962,0.000039,24.040074,0.0005,1.296
7658.00,7.716708,24.89881,0.000039,24.040345,0.0005,1.296
7660.00,7.716160,24.89917,0.000039,24.040317,0.0006,1.297
7662.00,7.716523,24.89938,0.000040,24.040228,0.0005,1.296
7664.00,7.717078,24.89892,0.000039,24.039835,0.0005,1.297
7666.00,7.717480,24.89809,0.000039,24.040254,0.0005,1.297
7668.00,7.717752,24.89926,0.000040,24.040385,0.0005,1.297
7670.00,7.717609,24.89989,0.000039,24.040534,0.0006,1.297
7672.00,7.717045,24.89850,0.000038,24.040845,0.0006,1.297
7674.00,7.717594,24.89862,0.000039,24.039437,0.0006,1.297
7676.00,7.716042,24.89839,0.000039,24.040379,0.0005,1.297
7678.00,7.716531,24.89790,0.000038,24.040254,0.0005,1.297
7680.00,7.717422,24.89867,0.000037,24.040466,0.0006,1.297
7682.00,7.716693,24.89927,0.000039,24.039954,0.0005,1.297
7684.00,7.715812,24.89899,0.000039,24.039608,0.0005,1.297
7686.00,7.716003,24.89908,0.000039,24.039419,0.0005,1.297
7688.00,7.716380,24.89992,0.000038,24.039388,0.0005,1.297
7690.00,7.716094,24.89965,0.000037,24.039908,0.0005,1.297
7692.00,7.715881,24.90000,0.000038,24.040170,0.0005,1.297
7694.00,7.716029,24.90016,0.000039,24.040457,0.0005,1.297
7696.00,7.716291,24.89964,0.000039,24.039897,0.0005,1.296
7698.00,7.715109,24.89902,0.000040,24.040481,0.0005,1.297
7700.00,7.715043,24.89964,0.000038,24.040608,0.0005,1.297
7702.00,7.716409,24.89890,0.000037,24.040815,0.0005,1.297
7704.00,7.716480,24.89881,0.000038,24.040346,0.0005,1.297
7706.00,7.716485,24.89913,0.000038,24.039741,0.0005,1.297
7708.00,7.715974,24.89893,0.000039,24.040003,0.0005,1.297
7710.00,7.715489,24.89899,0.000039,24.040454,0.0005,1.297
7712.00,7.715626,24.90019,0.000039,24.039944,0.0006,1.297
7714.00,7.716396,24.90019,0.000037,24.040212,0.0006,1.297
7716.00,7.715906,24.89972,0.000039,24.040434,0.0005,1.297
7718.00,7.716090,24.89949,0.000039,24.040945,0.0005,1.297
7720.00,7.716626,24.90042,0.000037,24.039859,0.0005,1.297
7722.00,7.716122,24.89994,0.000037,24.040014,0.0005,1.297
7724.00,7.715984,24.89934,0.000039,24.039814,0.0005,1.297
7726.00,7.715644,24.89910,0.000038,24.040814,0.0005,1.297
7728.00,7.715745,24.89864,0.000037,24.040128,0.0005,1.298
7730.00,7.715507,24.89964,0.000039,24.041045,0.0005,1.297
7732.00,7.716868,24.90006,0.000039,24.040879,0.0005,1.298
7734.00,7.717847,24.90051,0.000039,24.040241,0.0005,1.297
7736.00,7.717045,24.89969,0.000039,24.040525,0.0005,1.297
7738.00,7.717534,24.89960,0.000038,24.040190,0.0005,1.297
7740.00,7.718679,24.89937,0.000039,24.040412,0.0005,1.297
7742.00,7.717601,24.89999,0.000039,24.040214,0.0005,1.297
7744.00,7.717944,24.89919,0.000039,24.040495,0.0005,1.297
7746.00,7.718233,24.89881,0.000039,24.040445,0.0005,1.297
7748.00,7.717690,24.89831,0.000039,24.040354,0.0005,1.298
7750.00,7.718710,24.89913,0.000039,24.040348,0.0006,1.297
7752.00,7.717022,24.89895,0.000038,24.040137,0.0005,1.298
7754.00,7.716925,24.89806,0.000038,24.040801,0.0005,1.297
7756.00,7.717045,24.89858,0.000039,24.040508,0.0005,1.297
7758.00,7.716977,24.89992,0.000039,24.039788,0.0005,1.297
7760.00,7.717123,24.89944,0.000039,24.040088,0.0005,1.298
7762.00,7.718095,24.89894,0.000039,24.039799,0.0005,1.297
7764.00,7.718388,24.89908,0.000038,24.039941,0.0006,1.297
7766.00,7.717981,24.89862,0.000039,24.040425,0.0005,1.297
7768.00,7.717048,24.89879,0.000038,24.040383,0.0005,1.297
7770.00,7.717176,24.89887,0.000039,24.039952,0.0005,1.297
7772.00,7.717275,24.89897,0.000039,24.040599,0.0005,1.297
7774.00,7.717046,24.89918,0.000038,24.040655,0.0005,1.297
7776.00,7.716836,24.89832,0.000037,24.039937,0.0005,1.298
7778.00,7.716871,24.89802,0.000038,24.039103,0.0005,1.297
7780.00,7.717900,24.89835,0.000039,24.040106,0.0005,1.297
7782.00,7.718256,24.89836,0.000040,24.040870,0.0005,1.297
7784.00,7.718433,24.89848,0.000040,24.040701,0.0005,1.298
7786.00,7.718755,24.89869,0.000040,24.039948,0.0005,1.298
7788.00,7.718889,24.89911,0.000039,24.039494,0.0005,1.298
7790.00,7.717939,24.89905,0.000039,24.040154,0.0005,1.298
7792.00,7.717861,24.89953,0.000039,24.039714,0.0005,1.298
7794.00,7.717663,24.89993,0.000037,24.039824,0.0005,1.298
7796.00,7.716883,24.90039,0.000038,24.040248,0.0006,1.297
7798.00,7.717447,24.90007,0.000039,24.040386,0.0005,1.298
7800.00,7.718206,24.89990,0.000040,24.040732,0.0006,1.297
7802.00,7.717516,24.90030,0.000040,24.039806,0.0005,1.297
@13,12.0000,24.0
7804.00,7.718142,24.90034,0.000040,24.040208,0.0005,1.297
7806.00,7.716716,24.90005,0.000039,24.040646,0.0005,1.298
7808.00,7.711186,24.89978,0.000038,24.040517,0.0006,1.297
7810.00,7.700699,24.89978,0.000039,24.040054,0.0006,1.297
7812.00,7.689246,24.90104,0.000041,24.039959,0.0005,1.297
7814.00,7.681697,24.90074,0.000039,24.040657,0.0005,1.298
7816.00,7.679836,24.90077,0.000038,24.040528,0.0006,1.298
7818.00,7.681917,24.90039,0.000038,24.039857,0.0005,1.298
7820.00,7.686390,24.90097,0.000038,24.040157,0.0005,1.298
7822.00,7.693780,24.89970,0.000038,24.040674,0.0006,1.299
7824.00,7.702309,24.90034,0.000038,24.040857,0.0005,1.299
7826.00,7.710872,24.90060,0.000038,24.040030,0.0005,1.299
7828.00,7.716501,24.90038,0.000037,24.040354,0.0006,1.299
7830.00,7.723230,24.89915,0.000038,24.040695,0.0006,1.299
7832.00,7.733850,24.90019,0.000037,24.041134,0.0005,1.299
7834.00,7.746004,24.90113,0.000038,24.039654,0.0006,1.300
7836.00,7.757970,24.90092,0.000037,24.040063,0.0005,1.300
7838.00,7.764041,24.89928,0.000037,24.040332,0.0005,1.299
7840.00,7.763762,24.89934,0.000038,24.039732,0.0005,1.299
7842.00,7.760603,24.89937,0.000039,24.040123,0.0005,1.298
7844.00,7.753603,24.89927,0.000040,24.040448,0.0005,1.298
7846.00,7.747045,24.89996,0.000041,24.040288,0.0005,1.298
7848.00,7.741853,24.89941,0.000039,24.039721,0.0005,1.298
7850.00,7.738150,24.89929,0.000039,24.040134,0.0005,1.298
7852.00,7.735448,24.89911,0.000039,24.040772,0.0005,1.299
7854.00,7.734906,24.89951,0.000038,24.039804,0.0005,1.298
7856.00,7.734215,24.90014,0.000038,24.041037,0.0005,1.298
7858.00,7.733921,24.90093,0.000038,24.040228,0.0005,1.298
7860.00,7.735122,24.90090,0.000039,24.039324,0.0005,1.298
7862.00,7.736937,24.90053,0.000040,24.040337,0.0005,1.298
7864.00,7.738160,24.90152,0.000040,24.040572,0.0006,1.299
7866.00,7.739753,24.90231,0.000038,24.039817,0.0005,1.298
7868.00,7.740891,24.90262,0.000038,24.039997,0.0005,1.298
7870.00,7.740840,24.90171,0.000039,24.040645,0.0006,1.298
7872.00,7.741531,24.90136,0.000039,24.040341,0.0006,1.298
7874.00,7.743362,24.90114,0.000039,24.040554,0.0005,1.299
7876.00,7.744713,24.90164,0.000038,24.040188,0.0005,1.299
7878.00,7.744803,24.90142,0.000038,24.039803,0.0006,1.299
7880.00,7.745511,24.90153,0.000039,24.040015,0.0006,1.298
7882.00,7.746315,24.90149,0.000039,24.040559,0.0005,1.298
7884.00,7.747462,24.90080,0.000039,24.040048,0.0006,1.298
7886.00,7.747672,24.90147,0.000039,24.039964,0.0006,1.299
7888.00,7.748852,24.90096,0.000038,24.040212,0.0006,1.299
7890.00,7.748981,24.90125,0.000040,24.040563,0.0005,1.299
7892.00,7.748746,24.90123,0.000039,24.040534,0.0005,1.299
7894.00,7.749732,24.90060,0.000038,24.040446,0.0006,1.298
7896.00,7.750705,24.90149,0.000040,24.040445,0.0005,1.299
7898.00,7.750458,24.90104,0.000040,24.040568,0.0006,1.298
7900.00,7.750670,24.90084,0.000039,24.040948,0.0005,1.298
7902.00,7.750372,24.90086,0.000040,24.040674,0.0006,1.299
7904.00,7.748499,24.90085,0.000039,24.040819,0.0005,1.299
7906.00,7.747433,24.90071,0.000039,24.040581,0.0006,1.298
7908.00,7.747681,24.90076,0.000037,24.040072,0.0005,1.299
7910.00,7.748121,24.89973,0.000040,24.039979,0.0006,1.299
7912.00,7.747642,24.89988,0.000040,24.040708,0.0005,1.299
7914.00,7.746564,24.89988,0.000039,24.040719,0.0005,1.299
7916.00,7.745849,24.89982,0.000040,24.040201,0.0006,1.298
7918.00,7.745638,24.89963,0.000041,24.040574,0.0005,1.298
7920.00,7.744238,24.89899,0.000040,24.040512,0.0005,1.299
7922.00,7.743265,24.89949,0.000039,24.040239,0.0005,1.299
7924.00,7.743692,24.89927,0.000040,24.040935,0.0005,1.299
7926.00,7.743026,24.89973,0.000040,24.040308,0.0005,1.298
7928.00,7.742230,24.89936,0.000040,24.040774,0.0005,1.299
7930.00,7.741477,24.89979,0.000040,24.040461,0.0006,1.298
7932.00,7.740371,24.89968,0.000039,24.039806,0.0005,1.299
7934.00,7.739299,24.90051,0.000038,24.040737,0.0005,1.299
7936.00,7.738964,24.90034,0.000040,24.039839,0.0005,1.299
7938.00,7.738372,24.90021,0.000039,24.040174,0.0005,1.299
7940.00,7.738050,24.89969,0.000038,24.040801,0.0005,1.299
7942.00,7.736430,24.90027,0.000038,24.040785,0.0006,1.299
7944.00,7.735327,24.90094,0.000038,24.040021,0.0006,1.299
7946.00,7.733577,24.90057,0.000039,24.039606,0.0006,1.299
7948.00,7.732486,24.90109,0.000040,24.039872,0.0006,1.299
7950.00,7.732372,24.90023,0.000039,24.039946,0.0006,1.299
7952.00,7.730938,24.89969,0.000039,24.040859,0.0006,1.300
7954.00,7.729533,24.89949,0.000039,24.040088,0.0006,1.299
7956.00,7.729175,24.90011,0.000041,24.040519,0.0006,1.298
7958.00,7.728367,24.90050,0.000040,24.040105,0.0006,1.299
7960.00,7.727873,24.90090,0.000039,24.040621,0.0006,1.300
7962.00,7.727270,24.90087,0.000038,24.040570,0.0005,1.299
7964.00,7.726880,24.89979,0.000038,24.041106,0.0005,1.299
7966.00,7.726856,24.90001,0.000041,24.040470,0.0006,1.299
7968.00,7.726431,24.90003,0.000040,24.040881,0.0005,1.299
7970.00,7.727466,24.89951,0.000040,24.040357,0.0005,1.299
7972.00,7.726399,24.89938,0.000039,24.041094,0.0005,1.299
7974.00,7.725116,24.89938,0.000040,24.040165,0.0006,1.299
7976.00,7.724739,24.89930,0.000038,24.040594,0.0006,1.299
7978.00,7.723937,24.89987,0.000040,24.040155,0.0006,1.299
7980.00,7.723124,24.89877,0.000040,24.039924,0.0006,1.299
7982.00,7.722649,24.89921,0.000039,24.040277,0.0006,1.300
7984.00,7.721789,24.90037,0.000039,24.040821,0.0005,1.299
7986.00,7.721908,24.90023,0.000040,24.040363,0.0005,1.299
7988.00,7.721755,24.89936,0.000039,24.040650,0.0005,1.298
7990.00,7.720675,24.89923,0.000040,24.040759,0.0005,1.298
7992.00,7.720377,24.89938,0.000039,24.040485,0.0006,1.299
7994.00,7.721307,24.89975,0.000039,24.039206,0.0005,1.300
7996.00,7.720971,24.89978,0.000038,24.039819,0.0005,1.300
7998.00,7.720864,24.90005,0.000039,24.040321,0.0005,1.299
8000.00,7.720723,24.90029,0.000039,24.040281,0.0006,1.299
8002.00,7.719600,24.89925,0.000040,24.040566,0.0006,1.299
8004.00,7.718865,24.89887,0.000039,24.040266,0.0005,1.299
8006.00,7.718137,24.89901,0.000039,24.039235,0.0006,1.299
8008.00,7.718725,24.89923,0.000040,24.039850,0.0005,1.299
8010.00,7.718568,24.89867,0.000040,24.040405,0.0006,1.300
8012.00,7.719175,24.89846,0.000039,24.040543,0.0006,1.300
8014.00,7.719134,24.89866,0.000039,24.040117,0.0005,1.299
8016.00,7.719272,24.89916,0.000040,24.040183,0.0005,1.299
8018.00,7.718450,24.89880,0.000040,24.040314,0.0005,1.299
8020.00,7.718473,24.89898,0.000039,24.040172,0.0005,1.299
8022.00,7.719120,24.89888,0.000039,24.040392,0.0005,1.300
8024.00,7.718838,24.89885,0.000039,24.040312,0.0005,1.300
8026.00,7.718276,24.89979,0.000040,24.039914,0.0006,1.300
8028.00,7.718462,24.89998,0.000040,24.040775,0.0006,1.299
8030.00,7.717957,24.90006,0.000039,24.039879,0.0006,1.300
8032.00,7.718636,24.90015,0.000039,24.040337,0.0005,1.299
8034.00,7.718117,24.90007,0.000038,24.040381,0.0005,1.300
8036.00,7.718349,24.90010,0.000039,24.040779,0.0006,1.299
8038.00,7.717618,24.89887,0.000040,24.040245,0.0006,1.299
8040.00,7.717704,24.89957,0.000041,24.040141,0.0006,1.299
8042.00,7.718586,24.89988,0.000040,24.040064,0.0006,1.299
8044.00,7.718542,24.90027,0.000039,24.040719,0.0005,1.300
8046.00,7.717722,24.90081,0.000039,24.041030,0.0005,1.300
8048.00,7.717453,24.90100,0.000039,24.040217,0.0006,1.299
8050.00,7.718162,24.90061,0.000038,24.039659,0.0006,1.300
8052.00,7.718663,24.90104,0.000039,24.041126,0.0005,1.299
8054.00,7.718552,24.90029,0.000040,24.041237,0.0006,1.300
8056.00,7.718531,24.90009,0.000040,24.040450,0.0006,1.299
8058.00,7.718007,24.90008,0.000040,24.040277,0.0005,1.300
8060.00,7.718371,24.90173,0.000042,24.040897,0.0006,1.299
8062.00,7.718829,24.90121,0.000040,24.041154,0.0006,1.300
8064.00,7.719207,24.90025,0.000038,24.040786,0.0005,1.300
8066.00,7.719042,24.90063,0.000039,24.040210,0.0005,1.300
8068.00,7.717847,24.90068,0.000039,24.041077,0.0006,1.300
8070.00,7.717797,24.90017,0.000040,24.041181,0.0006,1.300
8072.00,7.718180,24.90001,0.000040,24.040425,0.0006,1.300
8074.00,7.718695,24.90005,0.000039,24.040832,0.0005,1.300
8076.00,7.718351,24.89978,0.000039,24.040919,0.0005,1.300
8078.00,7.717567,24.90040,0.000040,24.040394,0.0005,1.300
8080.00,7.717520,24.90099,0.000041,24.039995,0.0005,1.300
8082.00,7.718320,24.90058,0.000040,24.040383,0.0005,1.299
8084.00,7.718296,24.89967,0.000039,24.039848,0.0006,1.299
8086.00,7.717919,24.90035,0.000041,24.040463,0.0006,1.299
8088.00,7.717464,24.90021,0.000040,24.040285,0.0006,1.300
8090.00,7.717528,24.90010,0.000040,24.040339,0.0006,1.300
8092.00,7.718024,24.90012,0.000039,24.040768,0.0006,1.299
8094.00,7.719533,24.90052,0.000039,24.040954,0.0005,1.300
8096.00,7.719694,24.90092,0.000039,24.041252,0.0005,1.300
8098.00,7.718572,24.90035,0.000040,24.040490,0.0005,1.300
8100.00,7.718042,24.90068,0.000040,24.040437,0.0005,1.300
8102.00,7.717870,24.90116,0.000040,24.040355,0.0006,1.300
8104.00,7.718111,24.90187,0.000039,24.040421,0.0006,1.300
8106.00,7.718911,24.90196,0.000037,24.040468,0.0005,1.300
8108.00,7.717910,24.90169,0.000038,24.040815,0.0005,1.300
8110.00,7.717895,24.90175,0.000040,24.040663,0.0005,1.300
8112.00,7.717148,24.90150,0.000040,24.040430,0.0005,1.300
8114.00,7.717241,24.90251,0.000040,24.040172,0.0005,1.300
8116.00,7.717469,24.90294,0.000041,24.040170,0.0005,1.300
8118.00,7.717712,24.90212,0.000041,24.040435,0.0005,1.300
8120.00,7.718025,24.90129,0.000040,24.041063,0.0005,1.299
8122.00,7.717881,24.90035,0.000040,24.041121,0.0006,1.300
8124.00,7.718365,24.90012,0.000039,24.040401,0.0006,1.299
8126.00,7.718321,24.90033,0.000038,24.040426,0.0006,1.300
8128.00,7.717864,24.90106,0.000037,24.040252,0.0005,1.300
8130.00,7.717531,24.90161,0.000039,24.040995,0.0005,1.299
8132.00,7.717814,24.90148,0.000039,24.040432,0.0006,1.300
8134.00,7.717858,24.90193,0.000040,24.040834,0.0006,1.300
8136.00,7.717983,24.90196,0.000040,24.041217,0.0005,1.300
8138.00,7.717281,24.90192,0.000039,24.039979,0.0005,1.300
8140.00,7.717419,24.90267,0.000039,24.039768,0.0006,1.300
8142.00,7.717632,24.90191,0.000041,24.040557,0.0006,1.300
8144.00,7.717893,24.90130,0.000040,24.039870,0.0006,1.299
8146.00,7.717755,24.90164,0.000041,24.040734,0.0006,1.300
8148.00,7.717789,24.90173,0.000039,24.040528,0.0005,1.300
8150.00,7.717586,24.90185,0.000038,24.040823,0.0005,1.300
8152.00,7.716385,24.90116,0.000039,24.040574,0.0005,1.300
8154.00,7.716866,24.89979,0.000040,24.040508,0.0005,1.300
8156.00,7.717278,24.89940,0.000038,24.039743,0.0005,1.300
8158.00,7.717492,24.90048,0.000041,24.040332,0.0005,1.299
8160.00,7.717189,24.89939,0.000041,24.040501,0.0006,1.300
8162.00,7.716861,24.89968,0.000039,24.040114,0.0005,1.300
8164.00,7.717079,24.89988,0.000040,24.040485,0.0005,1.300
8166.00,7.717763,24.90065,0.000039,24.040770,0.0006,1.300
8168.00,7.717647,24.89966,0.000039,24.041197,0.0005,1.300
8170.00,7.717807,24.90023,0.000039,24.039699,0.0005,1.300
8172.00,7.717716,24.90092,0.000041,24.040145,0.0005,1.300
8174.00,7.717362,24.90003,0.000038,24.040239,0.0005,1.301
8176.00,7.717344,24.89980,0.000038,24.040655,0.0006,1.300
8178.00,7.718671,24.90018,0.000038,24.040068,0.0005,1.300
8180.00,7.719408,24.89986,0.000039,24.040030,0.0006,1.300
8182.00,7.719432,24.89999,0.000040,24.040290,0.0006,1.300
8184.00,7.719183,24.90064,0.000040,24.040044,0.0005,1.299
8186.00,7.718519,24.90079,0.000039,24.040108,0.0005,1.300
8188.00,7.718824,24.90046,0.000039,24.040865,0.0005,1.300
8190.00,7.719060,24.90058,0.000039,24.040294,0.0005,1.300
8192.00,7.718480,24.90083,0.000040,24.040619,0.0006,1.300
8194.00,7.717808,24.90088,0.000038,24.040837,0.0006,1.301
8196.00,7.717876,24.90037,0.000038,24.040197,0.0005,1.301
8198.00,7.717848,24.89995,0.000038,24.040561,0.0006,1.300
8200.00,7.717062,24.90046,0.000040,24.040615,0.0006,1.300
8202.00,7.716889,24.90106,0.000040,24.039764,0.0006,1.300
8204.00,7.718178,24.90136,0.000040,24.040401,0.0006,1.300
8206.00,7.718196,24.90088,0.000039,24.040006,0.0006,1.300
8208.00,7.718467,24.90010,0.000040,24.040606,0.0006,1.300
8210.00,7.717896,24.89994,0.000040,24.040383,0.0006,1.301
8212.00,7.718664,24.90065,0.000039,24.040170,0.0005,1.300
8214.00,7.718753,24.90029,0.000040,24.040979,0.0005,1.300
8216.00,7.718159,24.90075,0.000041,24.040579,0.0005,1.301
8218.00,7.718277,24.90098,0.000039,24.039708,0.0006,1.301
8220.00,7.718892,24.89985,0.000040,24.040117,0.0006,1.300
8222.00,7.718530,24.90051,0.000040,24.040123,0.0005,1.300
8224.00,7.718474,24.90012,0.000039,24.039786,0.0005,1.300
8226.00,7.717914,24.89929,0.000039,24.040581,0.0006,1.300
8228.00,7.717282,24.90001,0.000041,24.040859,0.0006,1.300
8230.00,7.717872,24.90058,0.000040,24.040337,0.0005,1.300
8232.00,7.717907,24.90047,0.000039,24.040039,0.0005,1.301
8234.00,7.717239,24.90218,0.000040,24.040686,0.0006,1.300
8236.00,7.717097,24.90210,0.000041,24.041061,0.0006,1.300
8238.00,7.717991,24.90062,0.000039,24.040377,0.0006,1.301
8240.00,7.718032,24.90187,0.000039,24.039697,0.0006,1.300
8242.00,7.718245,24.90207,0.000040,24.040097,0.0006,1.300
8244.00,7.718314,24.90194,0.000040,24.040346,0.0006,1.300
8246.00,7.718330,24.90096,0.000039,24.040819,0.0005,1.300
8248.00,7.717970,24.90103,0.000038,24.040483,0.0005,1.301
8250.00,7.718295,24.90098,0.000040,24.040246,0.0006,1.301
8252.00,7.718190,24.90091,0.000039,24.040988,0.0005,1.301
8254.00,7.717381,24.90032,0.000040,24.040946,0.0005,1.300
8256.00,7.717690,24.90082,0.000040,24.040024,0.0006,1.300
8258.00,7.717645,24.90049,0.000040,24.040341,0.0006,1.300
8260.00,7.717914,24.89952,0.000041,24.040326,0.0005,1.300
8262.00,7.718665,24.89922,0.000040,24.040168,0.0006,1.301
8264.00,7.718650,24.89998,0.000038,24.040552,0.0006,1.301
8266.00,7.717419,24.90013,0.000038,24.040079,0.0006,1.301
8268.00,7.716786,24.90042,0.000039,24.041077,0.0006,1.300
8270.00,7.718039,24.90022,0.000040,24.040365,0.0006,1.301
8272.00,7.718243,24.90038,0.000039,24.040012,0.0005,1.301
8274.00,7.718621,24.90028,0.000039,24.040314,0.0005,1.301
8276.00,7.719768,24.90058,0.000040,24.040515,0.0006,1.300
8278.00,7.719547,24.90033,0.000040,24.041341,0.0006,1.301
8280.00,7.718555,24.89981,0.000040,24.041385,0.0005,1.300
8282.00,7.717275,24.89891,0.000040,24.039952,0.0006,1.301
8284.00,7.717829,24.89841,0.000041,24.040743,0.0006,1.301
8286.00,7.717997,24.89887,0.000038,24.040777,0.0006,1.301
8288.00,7.718342,24.89970,0.000040,24.040706,0.0005,1.301
8290.00,7.719167,24.89984,0.000040,24.040734,0.0005,1.300
8292.00,7.719262,24.89969,0.000039,24.040152,0.0005,1.300
8294.00,7.717818,24.89855,0.000040,24.040354,0.0006,1.301
8296.00,7.717626,24.89843,0.000040,24.039826,0.0005,1.301
8298.00,7.718237,24.89886,0.000039,24.040603,0.0006,1.301
8300.00,7.717855,24.89830,0.000038,24.040034,0.0006,1.301
8302.00,7.716662,24.89738,0.000039,24.040703,0.0005,1.301
8304.00,7.717406,24.89821,0.000038,24.039817,0.0005,1.301
8306.00,7.717030,24.89883,0.000038,24.040315,0.0006,1.301
8308.00,7.718009,24.89883,0.000038,24.039552,0.0005,1.301
8310.00,7.717662,24.89910,0.000039,24.040168,0.0005,1.301
8312.00,7.716422,24.89865,0.000039,24.039815,0.0005,1.301
8314.00,7.716740,24.89834,0.000039,24.040346,0.0005,1.301
8316.00,7.718604,24.89857,0.000038,24.040337,0.0006,1.301
8318.00,7.720480,24.90027,0.000039,24.039526,0.0005,1.301
8320.00,7.719459,24.90030,0.000039,24.039955,0.0005,1.302
8322.00,7.718675,24.90038,0.000038,24.040145,0.0005,1.302
8324.00,7.718548,24.90113,0.000038,24.040245,0.0005,1.301
8326.00,7.718692,24.90059,0.000039,24.039883,0.0005,1.301
8328.00,7.717986,24.90051,0.000038,24.039544,0.0006,1.301
8330.00,7.718196,24.90157,0.000039,24.040957,0.0005,1.301
8332.00,7.719352,24.90130,0.000041,24.040775,0.0006,1.300
8334.00,7.719842,24.90214,0.000041,24.040366,0.0006,1.301
8336.00,7.719935,24.90137,0.000040,24.040210,0.0006,1.301
8338.00,7.720118,24.90089,0.000040,24.039932,0.0006,1.301
8340.00,7.720413,24.90058,0.000040,24.039830,0.0006,1.302
8342.00,7.719967,24.89982,0.000039,24.039826,0.0005,1.301
8344.00,7.718571,24.90039,0.000039,24.040130,0.0006,1.302
8346.00,7.717846,24.90019,0.000038,24.039826,0.0005,1.301
8348.00,7.718457,24.89981,0.000039,24.040225,0.0005,1.301
8350.00,7.718855,24.89899,0.000039,24.040252,0.0005,1.301
8352.00,7.718469,24.89916,0.000039,24.039788,0.0006,1.301
8354.00,7.718682,24.90001,0.000039,24.040423,0.0005,1.301
8356.00,7.717984,24.90011,0.000040,24.040688,0.0005,1.301
8358.00,7.717738,24.90060,0.000040,24.040592,0.0005,1.301
8360.00,7.717143,24.90004,0.000039,24.040632,0.0005,1.302
8362.00,7.716323,24.89981,0.000039,24.040299,0.0005,1.301
8364.00,7.716277,24.89961,0.000040,24.040397,0.0005,1.301
8366.00,7.715978,24.89969,0.000039,24.040461,0.0006,1.302
8368.00,7.716008,24.90061,0.000037,24.040903,0.0006,1.301
8370.00,7.716156,24.90049,0.000038,24.040663,0.0006,1.301
8372.00,7.716438,24.90075,0.000038,24.040565,0.0005,1.301
8374.00,7.717110,24.89974,0.000039,24.040405,0.0005,1.301
8376.00,7.717588,24.90038,0.000039,24.040890,0.0005,1.302
8378.00,7.717343,24.90059,0.000039,24.040317,0.0006,1.301
8380.00,7.715917,24.90052,0.000039,24.039977,0.0006,1.301
8382.00,7.715926,24.90090,0.000040,24.040426,0.0006,1.301
8384.00,7.716845,24.90010,0.000040,24.040721,0.0006,1.301
8386.00,7.717572,24.90058,0.000040,24.041179,0.0006,1.301
8388.00,7.718283,24.90029,0.000040,24.039681,0.0005,1.301
8390.00,7.717955,24.90087,0.000040,24.040446,0.0006,1.301
8392.00,7.718431,24.90071,0.000040,24.040545,0.0005,1.301
8394.00,7.718486,24.89983,0.000039,24.039995,0.0006,1.301
8396.00,7.718106,24.90080,0.000039,24.041028,0.0006,1.301
8398.00,7.718745,24.90095,0.000040,24.040332,0.0005,1.301
8400.00,7.718408,24.90095,0.000038,24.040466,0.0006,1.301
8402.00,7.718295,24.90101,0.000039,24.040310,0.0005,1.302
@14,12.0000,24.0
8404.00,7.718217,24.90082,0.000038,24.040017,0.0006,1.301
8406.00,7.716267,24.90048,0.000039,24.041039,0.0005,1.301
8408.00,7.711339,24.90003,0.000040,24.040781,0.0005,1.302
8410.00,7.701703,24.90020,0.000040,24.040165,0.0005,1.301
8412.00,7.689976,24.90068,0.000039,24.040448,0.0005,1.301
8414.00,7.682430,24.90007,0.000040,24.040526,0.0005,1.301
8416.00,7.680327,24.89973,0.000039,24.040259,0.0006,1.301
8418.00,7.682981,24.90105,0.000038,24.039735,0.0006,1.302
8420.00,7.689091,24.90081,0.000038,24.040083,0.0006,1.303
8422.00,7.696594,24.90148,0.000037,24.040392,0.0006,1.302
8424.00,7.704811,24.90105,0.000038,24.041172,0.0006,1.302
8426.00,7.712488,24.90133,0.000037,24.040419,0.0005,1.303
8428.00,7.717727,24.90169,0.000038,24.040115,0.0005,1.303
8430.00,7.724709,24.90061,0.000038,24.039999,0.0005,1.303
8432.00,7.734764,24.89979,0.000038,24.040585,0.0005,1.303
8434.00,7.747893,24.90109,0.000038,24.040272,0.0005,1.303
8436.00,7.760474,24.90146,0.000038,24.040366,0.0005,1.303
8438.00,7.766863,24.90096,0.000038,24.039843,0.0006,1.303
8440.00,7.767475,24.90163,0.000038,24.039797,0.0006,1.303
8442.00,7.764272,24.90106,0.000039,24.040706,0.0006,1.302
8444.00,7.759006,24.90129,0.000040,24.040608,0.0005,1.302
8446.00,7.751872,24.90177,0.000040,24.040055,0.0005,1.301
8448.00,7.745503,24.90174,0.000039,24.039781,0.0006,1.302
8450.00,7.741092,24.90122,0.000039,24.040121,0.0005,1.302
8452.00,7.738141,24.90173,0.000039,24.040326,0.0005,1.302
8454.00,7.737048,24.90213,0.000040,24.040366,0.0005,1.302
8456.00,7.736556,24.90281,0.000039,24.040550,0.0006,1.301
8458.00,7.736244,24.90257,0.000039,24.039823,0.0005,1.301
8460.00,7.736844,24.90219,0.000040,24.039672,0.0005,1.302
8462.00,7.739965,24.90174,0.000041,24.040255,0.0005,1.302
8464.00,7.741446,24.90186,0.000039,24.040563,0.0006,1.302
8466.00,7.742671,24.90230,0.000039,24.040463,0.0005,1.302
8468.00,7.743010,24.90303,0.000039,24.040521,0.0005,1.302
8470.00,7.743983,24.90214,0.000039,24.039721,0.0006,1.302
8472.00,7.745846,24.90176,0.000038,24.039684,0.0005,1.303
8474.00,7.747028,24.90098,0.000038,24.039515,0.0005,1.302
8476.00,7.748093,24.90033,0.000040,24.040879,0.0005,1.302
8478.00,7.748703,24.90075,0.000039,24.040375,0.0005,1.302
8480.00,7.749670,24.90109,0.000039,24.040014,0.0005,1.302
8482.00,7.750704,24.90148,0.000038,24.040006,0.0005,1.302
8484.00,7.752047,24.90155,0.000039,24.040566,0.0005,1.302
8486.00,7.753606,24.90176,0.000039,24.040161,0.0005,1.302
8488.00,7.753659,24.90151,0.000040,24.040114,0.0005,1.302
8490.00,7.753743,24.90190,0.000040,24.040210,0.0005,1.302
8492.00,7.753427,24.90278,0.000039,24.040105,0.0006,1.302
8494.00,7.753060,24.90269,0.000039,24.040157,0.0006,1.302
8496.00,7.753795,24.90317,0.000038,24.039648,0.0005,1.302
8498.00,7.754464,24.90239,0.000040,24.040832,0.0005,1.302
8500.00,7.753746,24.90185,0.000039,24.040315,0.0005,1.302
8502.00,7.753260,24.90132,0.000039,24.040152,0.0005,1.301
8504.00,7.752727,24.90151,0.000039,24.040181,0.0006,1.302
8506.00,7.753214,24.90179,0.000039,24.040123,0.0005,1.302
8508.00,7.753101,24.90171,0.000038,24.040423,0.0005,1.302
8510.00,7.751091,24.90196,0.000039,24.040334,0.0005,1.302
8512.00,7.750565,24.90232,0.000038,24.041503,0.0005,1.302
8514.00,7.750077,24.90177,0.000038,24.040041,0.0006,1.302
8516.00,7.750168,24.90106,0.000040,24.040506,0.0006,1.302
8518.00,7.748992,24.90066,0.000039,24.040443,0.0005,1.302
8520.00,7.748558,24.90164,0.000040,24.040288,0.0006,1.301
8522.00,7.747842,24.90246,0.000040,24.040308,0.0005,1.302
8524.00,7.746401,24.90130,0.000041,24.040666,0.0006,1.302
8526.00,7.745195,24.90054,0.000039,24.040423,0.0005,1.303
8528.00,7.744026,24.90053,0.000038,24.039646,0.0005,1.302
8530.00,7.743088,24.90096,0.000038,24.040046,0.0005,1.302
8532.00,7.743140,24.90056,0.000038,24.040008,0.0005,1.302
8534.00,7.742228,24.90022,0.000039,24.040139,0.0005,1.302
8536.00,7.741120,24.89984,0.000039,24.039841,0.0005,1.302
8538.00,7.739723,24.90064,0.000040,24.040024,0.0005,1.302
8540.00,7.738447,24.90097,0.000038,24.040486,0.0006,1.302
8542.00,7.737584,24.90055,0.000040,24.040832,0.0006,1.302
8544.00,7.735802,24.90076,0.000040,24.041003,0.0006,1.302
8546.00,7.735072,24.90039,0.000040,24.039555,0.0006,1.302
8548.00,7.734984,24.90071,0.000040,24.039681,0.0005,1.303
8550.00,7.734282,24.90114,0.000039,24.039732,0.0005,1.302
8552.00,7.733009,24.90089,0.000038,24.040212,0.0006,1.303
8554.00,7.731984,24.90116,0.000038,24.040366,0.0006,1.302
8556.00,7.731942,24.90019,0.000039,24.040643,0.0005,1.303
8558.00,7.731700,24.89988,0.000038,24.040586,0.0005,1.303
8560.00,7.731577,24.90047,0.000039,24.040406,0.0005,1.302
8562.00,7.731022,24.89988,0.000040,24.039850,0.0005,1.302
8564.00,7.731394,24.89996,0.000039,24.041090,0.0005,1.302
8566.00,7.730780,24.90008,0.000039,24.040846,0.0006,1.303
8568.00,7.728858,24.89984,0.000038,24.040155,0.0006,1.302
8570.00,7.727705,24.90078,0.000041,24.041359,0.0006,1.303
8572.00,7.727325,24.90121,0.000040,24.040437,0.0006,1.303
8574.00,7.726456,24.90138,0.000039,24.040752,0.0005,1.303
8576.00,7.726074,24.90158,0.000040,24.040094,0.0005,1.302
8578.00,7.725257,24.90168,0.000040,24.039821,0.0005,1.302
8580.00,7.724322,24.90373,0.000040,24.041079,0.0006,1.302
8582.00,7.723905,24.90296,0.000039,24.040374,0.0005,1.303
8584.00,7.724156,24.90250,0.000040,24.039923,0.0006,1.303
8586.00,7.723957,24.90226,0.000039,24.040328,0.0006,1.302
8588.00,7.722846,24.90213,0.000040,24.041065,0.0005,1.303
8590.00,7.721963,24.90256,0.000038,24.040346,0.0006,1.303
8592.00,7.721911,24.90231,0.000039,24.040763,0.0006,1.303
8594.00,7.720866,24.90240,0.000039,24.040215,0.0005,1.302
8596.00,7.720609,24.90258,0.000040,24.040063,0.0005,1.302
8598.00,7.720757,24.90264,0.000040,24.040485,0.0006,1.303
8600.00,7.721786,24.90306,0.000039,24.039892,0.0006,1.303
8602.00,7.722315,24.90337,0.000040,24.040888,0.0005,1.303
8604.00,7.721880,24.90317,0.000039,24.040675,0.0006,1.303
8606.00,7.721402,24.90299,0.000039,24.040590,0.0005,1.303
8608.00,7.721332,24.90300,0.000039,24.040103,0.0006,1.303
8610.00,7.721024,24.90314,0.000040,24.039721,0.0005,1.302
8612.00,7.720028,24.90254,0.000040,24.040479,0.0005,1.303
8614.00,7.719498,24.90292,0.000040,24.040024,0.0005,1.303
8616.00,7.718902,24.90276,0.000040,24.040514,0.0005,1.303
8618.00,7.719594,24.90338,0.000039,24.040314,0.0006,1.303
8620.00,7.718946,24.90325,0.000039,24.041035,0.0006,1.303
8622.00,7.718243,24.90216,0.000040,24.040024,0.0006,1.303
8624.00,7.719156,24.90190,0.000040,24.039984,0.0006,1.303
8626.00,7.719260,24.90179,0.000039,24.041354,0.0006,1.303
8628.00,7.718398,24.90121,0.000040,24.040295,0.0005,1.304
8630.00,7.718426,24.90172,0.000040,24.040292,0.0005,1.304
8632.00,7.718786,24.90157,0.000039,24.040092,0.0006,1.303
8634.00,7.718187,24.90136,0.000041,24.040323,0.0006,1.302
8636.00,7.718399,24.90154,0.000041,24.040277,0.0006,1.302
8638.00,7.719852,24.90233,0.000040,24.039844,0.0006,1.303
8640.00,7.719203,24.90179,0.000039,24.040490,0.0006,1.303
8642.00,7.719465,24.90145,0.000039,24.040537,0.0006,1.303
8644.00,7.719528,24.90145,0.000040,24.040961,0.0006,1.303
8646.00,7.719587,24.90148,0.000041,24.040917,0.0006,1.303
8648.00,7.719944,24.90123,0.000040,24.040439,0.0006,1.303
8650.00,7.720145,24.90154,0.000040,24.039866,0.0006,1.303
8652.00,7.720201,24.90088,0.000041,24.040490,0.0006,1.303
8654.00,7.720471,24.90060,0.000039,24.040588,0.0005,1.303
8656.00,7.720238,24.90042,0.000040,24.040841,0.0006,1.303
8658.00,7.720762,24.90210,0.000040,24.041410,0.0006,1.304
8660.00,7.721287,24.90201,0.000040,24.040077,0.0006,1.303
8662.00,7.719969,24.90065,0.000039,24.040261,0.0006,1.303
8664.00,7.719514,24.90046,0.000039,24.040883,0.0006,1.303
8666.00,7.719464,24.90005,0.000039,24.040346,0.0006,1.303
8668.00,7.719598,24.89977,0.000041,24.040365,0.0005,1.303
8670.00,7.719161,24.90096,0.000040,24.039974,0.0006,1.304
8672.00,7.717636,24.90138,0.000039,24.040635,0.0006,1.303
8674.00,7.717076,24.90105,0.000039,24.040765,0.0005,1.303
8676.00,7.717240,24.90102,0.000040,24.040248,0.0006,1.303
8678.00,7.716625,24.90196,0.000040,24.040043,0.0005,1.303
8680.00,7.717962,24.90134,0.000039,24.040419,0.0005,1.303
8682.00,7.718233,24.90129,0.000040,24.040330,0.0006,1.303
8684.00,7.719150,24.90143,0.000039,24.040883,0.0006,1.303
8686.00,7.719289,24.90150,0.000039,24.039728,0.0006,1.304
8688.00,7.718910,24.90255,0.000039,24.040452,0.0006,1.303
8690.00,7.717850,24.90258,0.000040,24.040572,0.0005,1.303
8692.00,7.717075,24.90252,0.000040,24.041437,0.0005,1.303
8694.00,7.717261,24.90234,0.000040,24.039984,0.0005,1.303
8696.00,7.717844,24.90160,0.000040,24.039472,0.0005,1.303
8698.00,7.717877,24.90260,0.000039,24.039970,0.0005,1.303
8700.00,7.718073,24.90182,0.000039,24.040285,0.0005,1.304
8702.00,7.718138,24.90199,0.000039,24.039859,0.0006,1.303
8704.00,7.718619,24.90251,0.000039,24.040285,0.0006,1.304
8706.00,7.718807,24.90255,0.000039,24.040485,0.0005,1.304
8708.00,7.718435,24.90124,0.000040,24.039984,0.0005,1.303
8710.00,7.717758,24.90084,0.000039,24.040339,0.0005,1.303
8712.00,7.717167,24.90091,0.000038,24.040277,0.0005,1.304
8714.00,7.716767,24.90132,0.000039,24.040206,0.0005,1.304
8716.00,7.716777,24.90096,0.000039,24.039779,0.0006,1.304
8718.00,7.717104,24.90142,0.000039,24.040119,0.0006,1.304
8720.00,7.716122,24.90111,0.000039,24.040024,0.0006,1.304
8722.00,7.716522,24.90101,0.000039,24.040274,0.0005,1.303
8724.00,7.716607,24.90098,0.000040,24.040388,0.0005,1.303
8726.00,7.717161,24.90090,0.000040,24.040225,0.0005,1.303
8728.00,7.717418,24.90051,0.000041,24.040383,0.0005,1.303
8730.00,7.717532,24.90184,0.000040,24.040817,0.0005,1.303
8732.00,7.717130,24.90162,0.000040,24.040634,0.0006,1.304
8734.00,7.717140,24.90100,0.000040,24.040243,0.0006,1.303
8736.00,7.717610,24.90095,0.000040,24.040397,0.0005,1.304
8738.00,7.717325,24.90134,0.000039,24.040266,0.0005,1.303
8740.00,7.717226,24.90103,0.000039,24.040410,0.0005,1.304
8742.00,7.717600,24.90113,0.000040,24.040481,0.0005,1.304
8744.00,7.717450,24.90242,0.000040,24.039992,0.0005,1.303
8746.00,7.718204,24.90192,0.000039,24.039917,0.0005,1.304
8748.00,7.717684,24.90221,0.000040,24.040834,0.0005,1.304
8750.00,7.717126,24.90218,0.000039,24.040103,0.0005,1.303
8752.00,7.717577,24.90191,0.000039,24.039815,0.0005,1.303
8754.00,7.717720,24.90163,0.000041,24.040961,0.0005,1.304
8756.00,7.717098,24.90052,0.000040,24.040615,0.0005,1.304
8758.00,7.717437,24.90134,0.000039,24.040592,0.0005,1.304
8760.00,7.718030,24.90279,0.000038,24.040112,0.0005,1.303
8762.00,7.718206,24.90247,0.000039,24.040139,0.0006,1.303
8764.00,7.718410,24.90224,0.000039,24.040717,0.0005,1.303
8766.00,7.717587,24.90207,0.000040,24.040583,0.0006,1.304
8768.00,7.717958,24.90393,0.000039,24.040099,0.0005,1.303
8770.00,7.718373,24.90326,0.000039,24.040785,0.0005,1.303
8772.00,7.719143,24.90256,0.000039,24.040215,0.0006,1.303
8774.00,7.719177,24.90204,0.000040,24.040366,0.0006,1.304
8776.00,7.718308,24.90154,0.000039,24.040105,0.0006,1.304
8778.00,7.718426,24.90202,0.000040,24.039832,0.0005,1.304
8780.00,7.718891,24.90282,0.000039,24.040695,0.0005,1.304
8782.00,7.719395,24.90260,0.000039,24.040525,0.0006,1.305
8784.00,7.718348,24.90270,0.000038,24.040205,0.0005,1.303
8786.00,7.717307,24.90263,0.000038,24.040417,0.0006,1.303
8788.00,7.716755,24.90266,0.000039,24.040272,0.0005,1.303
8790.00,7.717576,24.90232,0.000039,24.039850,0.0005,1.303
8792.00,7.718043,24.90324,0.000039,24.040806,0.0005,1.304
8794.00,7.717332,24.90363,0.000040,24.040010,0.0005,1.304
8796.00,7.716369,24.90242,0.000040,24.040595,0.0006,1.304
8798.00,7.716781,24.90333,0.000040,24.040699,0.0006,1.304
8800.00,7.717434,24.90370,0.000038,24.039812,0.0006,1.303
8802.00,7.717515,24.90344,0.000038,24.040081,0.0005,1.304
8804.00,7.717425,24.90320,0.000038,24.040406,0.0006,1.304
8806.00,7.717226,24.90277,0.000039,24.041339,0.0005,1.304
8808.00,7.716814,24.90313,0.000040,24.040394,0.0005,1.304
8810.00,7.716590,24.90242,0.000039,24.040303,0.0005,1.304
8812.00,7.716295,24.90264,0.000039,24.040423,0.0005,1.304
8814.00,7.716865,24.90302,0.000037,24.040808,0.0005,1.303
8816.00,7.717195,24.90248,0.000039,24.040583,0.0005,1.303
8818.00,7.718005,24.90233,0.000040,24.040039,0.0006,1.304
8820.00,7.718821,24.90229,0.000039,24.040425,0.0006,1.304
8822.00,7.718821,24.90289,0.000040,24.040008,0.0006,1.304
8824.00,7.717261,24.90282,0.000038,24.040137,0.0006,1.304
8826.00,7.716134,24.90259,0.000039,24.040119,0.0005,1.304
8828.00,7.717361,24.90267,0.000038,24.040374,0.0005,1.303
8830.00,7.717675,24.90215,0.000039,24.040295,0.0005,1.304
8832.00,7.718001,24.90203,0.000040,24.040139,0.0005,1.304
8834.00,7.717839,24.90150,0.000039,24.040997,0.0005,1.304
8836.00,7.717052,24.90140,0.000039,24.040950,0.0005,1.303
8838.00,7.716773,24.90090,0.000040,24.040495,0.0006,1.303
8840.00,7.716213,24.90090,0.000040,24.040854,0.0006,1.304
8842.00,7.717935,24.90129,0.000039,24.039679,0.0005,1.304
8844.00,7.717389,24.90213,0.000040,24.039559,0.0005,1.304
8846.00,7.717332,24.90278,0.000039,24.040601,0.0005,1.304
8848.00,7.716922,24.90200,0.000040,24.040084,0.0005,1.304
8850.00,7.716805,24.90214,0.000039,24.040917,0.0005,1.303
8852.00,7.716239,24.90294,0.000038,24.040806,0.0005,1.304
8854.00,7.716179,24.90234,0.000040,24.040492,0.0005,1.304
8856.00,7.716125,24.90181,0.000038,24.040821,0.0005,1.304
8858.00,7.717194,24.90092,0.000038,24.040715,0.0005,1.305
8860.00,7.718000,24.90084,0.000039,24.039514,0.0005,1.304
8862.00,7.717867,24.90115,0.000039,24.040625,0.0005,1.304
8864.00,7.718289,24.90242,0.000039,24.041219,0.0006,1.304
8866.00,7.717377,24.90267,0.000039,24.040106,0.0005,1.304
8868.00,7.716426,24.90201,0.000039,24.040481,0.0005,1.304
8870.00,7.716648,24.90200,0.000039,24.041126,0.0005,1.304
8872.00,7.717424,24.90253,0.000040,24.040132,0.0005,1.304
8874.00,7.718007,24.90286,0.000041,24.039330,0.0005,1.304
8876.00,7.717561,24.90194,0.000040,24.039654,0.0005,1.304
8878.00,7.718213,24.90200,0.000039,24.040117,0.0005,1.305
8880.00,7.718253,24.90181,0.000038,24.040232,0.0006,1.304
8882.00,7.717247,24.90085,0.000040,24.040254,0.0005,1.304
8884.00,7.717349,24.90062,0.000040,24.040290,0.0006,1.304
8886.00,7.717287,24.90178,0.000040,24.040810,0.0005,1.304
8888.00,7.717376,24.90201,0.000040,24.040359,0.0005,1.304
8890.00,7.717802,24.90256,0.000038,24.040428,0.0005,1.304
8892.00,7.717936,24.90285,0.000038,24.040805,0.0005,1.304
8894.00,7.717269,24.90219,0.000039,24.040352,0.0005,1.304
8896.00,7.717258,24.90250,0.000038,24.040743,0.0005,1.304
8898.00,7.717558,24.90219,0.000039,24.040163,0.0005,1.304
8900.00,7.718100,24.90059,0.000039,24.040377,0.0006,1.304
8902.00,7.717978,24.90062,0.000040,24.040759,0.0005,1.303
8904.00,7.717701,24.90124,0.000040,24.040946,0.0005,1.304
8906.00,7.717415,24.90206,0.000039,24.041352,0.0006,1.304
8908.00,7.717481,24.90197,0.000040,24.040943,0.0006,1.304
8910.00,7.717273,24.90137,0.000039,24.040245,0.0006,1.304
8912.00,7.716400,24.90002,0.000039,24.040859,0.0005,1.304
8914.00,7.716787,24.89995,0.000039,24.040725,0.0005,1.303
8916.00,7.717444,24.90089,0.000039,24.040254,0.0005,1.303
8918.00,7.717390,24.90109,0.000039,24.040345,0.0005,1.304
8920.00,7.717096,24.90142,0.000039,24.040706,0.0005,1.304
8922.00,7.717522,24.89975,0.000041,24.040239,0.0005,1.304
8924.00,7.717711,24.90025,0.000040,24.040046,0.0005,1.304
8926.00,7.717281,24.90062,0.000039,24.040246,0.0005,1.304
8928.00,7.716753,24.89998,0.000039,24.039415,0.0006,1.304
8930.00,7.716549,24.90069,0.000040,24.040394,0.0005,1.303
8932.00,7.716366,24.90036,0.000039,24.040899,0.0005,1.304
8934.00,7.716378,24.90056,0.000039,24.040268,0.0005,1.304
8936.00,7.716733,24.90118,0.000040,24.040865,0.0005,1.304
8938.00,7.717704,24.90078,0.000039,24.040917,0.0005,1.304
8940.00,7.717916,24.90079,0.000039,24.040646,0.0005,1.303
8942.00,7.717660,24.90072,0.000038,24.040546,0.0005,1.303
8944.00,7.716907,24.90117,0.000039,24.040128,0.0005,1.303
8946.00,7.717699,24.90027,0.000041,24.040414,0.0005,1.303
8948.00,7.718107,24.90046,0.000039,24.041005,0.0005,1.303
8950.00,7.718075,24.89990,0.000039,24.040585,0.0005,1.303
8952.00,7.717790,24.89917,0.000040,24.040506,0.0005,1.304
8954.00,7.717916,24.89961,0.000039,24.039790,0.0005,1.303
8956.00,7.717410,24.89903,0.000039,24.040225,0.0006,1.304
8958.00,7.718302,24.89950,0.000039,24.040530,0.0005,1.303
8960.00,7.718324,24.90005,0.000040,24.040943,0.0005,1.304
8962.00,7.718169,24.90080,0.000039,24.040430,0.0005,1.303
8964.00,7.718519,24.90003,0.000039,24.040626,0.0005,1.303
8966.00,7.719260,24.89962,0.000040,24.041112,0.0005,1.303
8968.00,7.718907,24.89934,0.000040,24.040605,0.0005,1.303
8970.00,7.718544,24.89883,0.000040,24.039955,0.0005,1.303
8972.00,7.718041,24.89943,0.000039,24.040352,0.0006,1.303
8974.00,7.717940,24.89986,0.000040,24.039968,0.0005,1.303
8976.00,7.718196,24.89996,0.000039,24.040565,0.0005,1.303
8978.00,7.717886,24.90004,0.000039,24.040199,0.0005,1.303
8980.00,7.717549,24.89923,0.000039,24.040663,0.0005,1.303
8982.00,7.717572,24.89959,0.000039,24.040434,0.0005,1.303
8984.00,7.718263,24.89995,0.000039,24.040417,0.0006,1.303
8986.00,7.718115,24.90035,0.000040,24.040772,0.0005,1.303
8988.00,7.717367,24.89937,0.000040,24.040206,0.0005,1.303
8990.00,7.717567,24.89982,0.000039,24.040517,0.0005,1.303
8992.00,7.717914,24.90002,0.000039,24.040021,0.0005,1.303
8994.00,7.718455,24.89932,0.000039,24.040494,0.0005,1.303
8996.00,7.716941,24.89976,0.000039,24.039390,0.0005,1.303
8998.00,7.716892,24.90002,0.000039,24.040294,0.0005,1.302
9000.00,7.717939,24.89875,0.000039,24.040681,0.0005,1.302
9002.00,7.717592,24.89877,0.000039,24.040861,0.0005,1.303
@15,12.0000,24.0
9004.00,7.717746,24.89896,0.000039,24.040985,0.0005,1.303
9006.00,7.716066,24.89965,0.000039,24.041155,0.0005,1.302
9008.00,7.710003,24.89949,0.000039,24.040608,0.0005,1.302
9010.00,7.700471,24.89943,0.000041,24.039501,0.0005,1.302
9012.00,7.689251,24.89942,0.000040,24.040466,0.0005,1.302
9014.00,7.682032,24.89901,0.000040,24.039743,0.0005,1.302
9016.00,7.680287,24.89872,0.000040,24.040330,0.0005,1.302
9018.00,7.683251,24.89887,0.000039,24.040823,0.0006,1.304
9020.00,7.690817,24.89987,0.000038,24.039939,0.0005,1.303
9022.00,7.699942,24.89879,0.000037,24.040559,0.0005,1.303
9024.00,7.708949,24.89826,0.000038,24.039572,0.0006,1.303
9026.00,7.716867,24.89918,0.000037,24.040755,0.0005,1.304
9028.00,7.722955,24.89963,0.000038,24.040123,0.0006,1.304
9030.00,7.729679,24.89915,0.000038,24.040326,0.0005,1.304
9032.00,7.739957,24.89929,0.000036,24.040841,0.0005,1.304
9034.00,7.751970,24.89940,0.000036,24.040155,0.0006,1.305
9036.00,7.764332,24.89828,0.000038,24.039546,0.0006,1.304
9038.00,7.770420,24.89852,0.000037,24.040725,0.0005,1.304
9040.00,7.770509,24.89979,0.000037,24.040666,0.0005,1.303
9042.00,7.766670,24.89892,0.000039,24.040246,0.0005,1.303
9044.00,7.759456,24.89917,0.000039,24.040588,0.0005,1.303
9046.00,7.752163,24.89891,0.000039,24.039984,0.0005,1.303
9048.00,7.745970,24.89883,0.000039,24.040026,0.0005,1.303
9050.00,7.741531,24.89850,0.000039,24.040783,0.0005,1.303
9052.00,7.737454,24.90012,0.000040,24.040643,0.0005,1.303
9054.00,7.734802,24.90006,0.000040,24.041025,0.0006,1.302
9056.00,7.733875,24.90066,0.000040,24.040083,0.0005,1.303
9058.00,7.735232,24.89975,0.000040,24.040355,0.0006,1.303
9060.00,7.736630,24.89986,0.000039,24.039995,0.0006,1.303
9062.00,7.738424,24.90067,0.000039,24.040308,0.0005,1.303
9064.00,7.739534,24.90032,0.000038,24.040225,0.0006,1.302
9066.00,7.741673,24.89998,0.000039,24.040179,0.0005,1.303
9068.00,7.743254,24.89965,0.000039,24.040277,0.0005,1.303
9070.00,7.744159,24.89890,0.000039,24.040603,0.0005,1.302
9072.00,7.744758,24.89906,0.000038,24.040254,0.0005,1.303
9074.00,7.746354,24.89937,0.000037,24.040650,0.0005,1.303
9076.00,7.748605,24.89956,0.000037,24.040528,0.0005,1.303
9078.00,7.749758,24.89960,0.000038,24.040441,0.0005,1.302
9080.00,7.750907,24.89931,0.000039,24.039890,0.0005,1.302
9082.00,7.751404,24.89809,0.000038,24.039692,0.0005,1.303
9084.00,7.752366,24.89911,0.000039,24.040715,0.0005,1.303
9086.00,7.754209,24.89961,0.000039,24.040952,0.0005,1.303
9088.00,7.755629,24.89975,0.000039,24.039990,0.0005,1.303
9090.00,7.756139,24.89846,0.000038,24.041048,0.0005,1.303
9092.00,7.755796,24.89831,0.000040,24.039823,0.0005,1.303
9094.00,7.755271,24.89881,0.000040,24.040201,0.0005,1.303
9096.00,7.755053,24.90019,0.000039,24.040970,0.0005,1.302
9098.00,7.755377,24.90024,0.000039,24.039850,0.0005,1.302
9100.00,7.754280,24.90065,0.000040,24.040217,0.0005,1.302
9102.00,7.753767,24.90112,0.000039,24.040257,0.0005,1.303
9104.00,7.754008,24.90133,0.000038,24.040325,0.0005,1.303
9106.00,7.754361,24.90125,0.000039,24.039295,0.0005,1.303
9108.00,7.754471,24.90126,0.000038,24.039797,0.0005,1.303
9110.00,7.754096,24.90087,0.000039,24.040552,0.0005,1.303
9112.00,7.753323,24.90049,0.000039,24.040303,0.0005,1.302
9114.00,7.752262,24.90130,0.000038,24.040592,0.0005,1.302
9116.00,7.751838,24.90096,0.000038,24.040343,0.0005,1.303
9118.00,7.751148,24.90136,0.000038,24.040383,0.0005,1.303
9120.00,7.749593,24.90139,0.000038,24.040595,0.0005,1.303
9122.00,7.748502,24.90165,0.000038,24.040714,0.0005,1.302
9124.00,7.746749,24.90188,0.000040,24.041161,0.0005,1.302
9126.00,7.745527,24.90166,0.000040,24.040745,0.0005,1.302
9128.00,7.744207,24.90200,0.000040,24.040494,0.0005,1.302
9130.00,7.743759,24.90210,0.000039,24.041334,0.0005,1.302
9132.00,7.743339,24.90140,0.000037,24.040132,0.0005,1.303
9134.00,7.742266,24.90217,0.000037,24.040690,0.0005,1.303
9136.00,7.740694,24.90262,0.000038,24.040123,0.0005,1.303
9138.00,7.740365,24.90242,0.000038,24.040903,0.0005,1.303
9140.00,7.739426,24.90267,0.000038,24.040168,0.0005,1.302
9142.00,7.738053,24.90224,0.000039,24.040688,0.0005,1.302
9144.00,7.737668,24.90115,0.000040,24.040490,0.0005,1.302
9146.00,7.736589,24.90115,0.000039,24.040059,0.0005,1.302
9148.00,7.736028,24.90076,0.000038,24.040639,0.0005,1.302
9150.00,7.734257,24.90044,0.000039,24.039868,0.0005,1.302
9152.00,7.733506,24.90050,0.000039,24.039826,0.0005,1.303
9154.00,7.732233,24.90159,0.000038,24.040639,0.0005,1.302
9156.00,7.730798,24.90178,0.000039,24.040228,0.0005,1.303
9158.00,7.730281,24.90096,0.000039,24.039974,0.0005,1.302
9160.00,7.729915,24.90184,0.000038,24.039844,0.0005,1.302
9162.00,7.729091,24.90179,0.000038,24.040543,0.0005,1.303
9164.00,7.729189,24.90146,0.000039,24.040739,0.0005,1.302
9166.00,7.727526,24.90172,0.000039,24.040748,0.0006,1.302
9168.00,7.727539,24.90231,0.000039,24.039997,0.0006,1.302
9170.00,7.727556,24.90195,0.000038,24.040084,0.0005,1.302
9172.00,7.727215,24.90087,0.000038,24.041517,0.0005,1.302
9174.00,7.725675,24.90100,0.000039,24.040621,0.0005,1.302
9176.00,7.725798,24.90083,0.000040,24.039830,0.0005,1.302
9178.00,7.724770,24.90195,0.000037,24.040075,0.0005,1.302
9180.00,7.724239,24.90230,0.000038,24.039939,0.0005,1.302
9182.00,7.723119,24.90173,0.000037,24.040425,0.0005,1.302
9184.00,7.722480,24.90225,0.000039,24.040779,0.0005,1.303
9186.00,7.723061,24.90280,0.000038,24.040408,0.0005,1.302
9188.00,7.722190,24.90201,0.000038,24.040445,0.0005,1.302
9190.00,7.721238,24.90235,0.000040,24.040615,0.0005,1.302
9192.00,7.721021,24.90207,0.000040,24.039530,0.0006,1.301
9194.00,7.720385,24.90220,0.000041,24.040177,0.0005,1.301
9196.00,7.720077,24.90170,0.000041,24.039510,0.0005,1.301
9198.00,7.721183,24.90117,0.000040,24.039708,0.0005,1.302
9200.00,7.721183,24.90126,0.000039,24.040106,0.0005,1.302
9202.00,7.720942,24.90122,0.000039,24.039999,0.0005,1.302
9204.00,7.720263,24.90208,0.000038,24.040366,0.0005,1.303
9206.00,7.720304,24.90230,0.000038,24.040230,0.0005,1.302
9208.00,7.719289,24.90119,0.000038,24.040363,0.0005,1.302
9210.00,7.719485,24.90175,0.000038,24.040068,0.0005,1.302
9212.00,7.719057,24.90190,0.000039,24.039717,0.0005,1.302
9214.00,7.719165,24.90106,0.000038,24.039946,0.0005,1.302
9216.00,7.719686,24.90118,0.000038,24.040586,0.0005,1.302
9218.00,7.720203,24.90212,0.000039,24.040030,0.0005,1.301
9220.00,7.720201,24.90203,0.000039,24.040197,0.0005,1.302
9222.00,7.719934,24.90196,0.000039,24.040228,0.0005,1.301
9224.00,7.718559,24.90185,0.000038,24.039455,0.0005,1.302
9226.00,7.717968,24.90097,0.000038,24.039595,0.0005,1.302
9228.00,7.718432,24.90074,0.000039,24.039021,0.0005,1.302
9230.00,7.718322,24.90173,0.000039,24.039357,0.0005,1.302
9232.00,7.718444,24.90098,0.000039,24.039812,0.0005,1.301
9234.00,7.718210,24.90072,0.000038,24.040630,0.0005,1.302
9236.00,7.718281,24.90193,0.000038,24.040259,0.0005,1.302
9238.00,7.718500,24.90211,0.000039,24.040288,0.0005,1.302
9240.00,7.718260,24.90229,0.000037,24.040123,0.0005,1.302
9242.00,7.717489,24.90244,0.000038,24.040292,0.0005,1.302
9244.00,7.718036,24.90153,0.000038,24.040486,0.0005,1.301
9246.00,7.718802,24.90077,0.000040,24.039803,0.0005,1.301
9248.00,7.718968,24.90088,0.000039,24.039897,0.0005,1.301
9250.00,7.718505,24.90194,0.000039,24.039986,0.0005,1.301
9252.00,7.718717,24.90212,0.000039,24.039677,0.0005,1.301
9254.00,7.718098,24.90084,0.000039,24.040135,0.0005,1.301
9256.00,7.717767,24.90171,0.000039,24.040032,0.0005,1.301
9258.00,7.717281,24.90082,0.000038,24.040843,0.0005,1.301
9260.00,7.716217,24.90110,0.000039,24.039784,0.0005,1.301
9262.00,7.716964,24.90161,0.000037,24.040425,0.0005,1.302
9264.00,7.717869,24.90265,0.000037,24.040605,0.0005,1.301
9266.00,7.717651,24.90219,0.000038,24.040034,0.0005,1.302
9268.00,7.717170,24.90246,0.000038,24.039464,0.0005,1.302
9270.00,7.717454,24.90313,0.000037,24.039661,0.0005,1.301
9272.00,7.718300,24.90226,0.000037,24.040385,0.0004,1.302
9274.00,7.718419,24.90227,0.000039,24.039708,0.0005,1.300
9276.00,7.718714,24.90258,0.000040,24.040717,0.0005,1.301
9278.00,7.718378,24.90224,0.000039,24.041308,0.0005,1.301
9280.00,7.719080,24.90170,0.000039,24.039754,0.0005,1.301
9282.00,7.718431,24.90218,0.000039,24.039675,0.0005,1.301
9284.00,7.717662,24.90279,0.000040,24.039486,0.0005,1.301
9286.00,7.718258,24.90245,0.000038,24.039186,0.0005,1.301
9288.00,7.718567,24.90285,0.000037,24.039610,0.0005,1.301
9290.00,7.718468,24.90295,0.000039,24.040670,0.0005,1.300
9292.00,7.718138,24.90282,0.000039,24.040141,0.0005,1.301
9294.00,7.717522,24.90251,0.000039,24.039726,0.0005,1.300
9296.00,7.717481,24.90282,0.000039,24.040332,0.0005,1.301
9298.00,7.716833,24.90218,0.000038,24.039955,0.0005,1.301
9300.00,7.717038,24.90097,0.000039,24.040635,0.0005,1.301
9302.00,7.717600,24.90158,0.000038,24.039943,0.0005,1.300
9304.00,7.718257,24.90133,0.000040,24.040566,0.0005,1.300
9306.00,7.717731,24.90130,0.000039,24.040210,0.0005,1.301
9308.00,7.717753,24.90158,0.000038,24.039794,0.0005,1.301
9310.00,7.716947,24.90276,0.000037,24.040192,0.0005,1.301
9312.00,7.716087,24.90328,0.000038,24.041141,0.0005,1.301
9314.00,7.716976,24.90279,0.000039,24.040772,0.0005,1.300
9316.00,7.717181,24.90197,0.000039,24.039686,0.0005,1.300
9318.00,7.717724,24.90226,0.000038,24.040546,0.0006,1.300
9320.00,7.717509,24.90127,0.000040,24.039964,0.0006,1.301
9322.00,7.717241,24.90142,0.000039,24.040081,0.0005,1.300
9324.00,7.717395,24.90089,0.000038,24.040259,0.0005,1.301
9326.00,7.717132,24.90096,0.000039,24.039186,0.0005,1.301
9328.00,7.716627,24.90122,0.000038,24.040672,0.0005,1.300
9330.00,7.717844,24.90115,0.000039,24.040692,0.0005,1.300
9332.00,7.718150,24.90213,0.000039,24.040812,0.0005,1.300
9334.00,7.717923,24.90106,0.000040,24.039726,0.0005,1.300
9336.00,7.717295,24.90106,0.000041,24.040434,0.0005,1.300
9338.00,7.717834,24.90069,0.000040,24.039935,0.0005,1.300
9340.00,7.717625,24.90054,0.000040,24.041130,0.0005,1.301
9342.00,7.716702,24.90037,0.000039,24.040519,0.0005,1.300
9344.00,7.717868,24.90098,0.000040,24.040379,0.0005,1.300
9346.00,7.717572,24.90024,0.000040,24.039763,0.0005,1.300
9348.00,7.716657,24.90033,0.000039,24.040219,0.0006,1.300
9350.00,7.717168,24.90150,0.000038,24.040530,0.0006,1.301
9352.00,7.717867,24.90128,0.000039,24.039886,0.0005,1.300
9354.00,7.718067,24.90193,0.000039,24.040108,0.0005,1.299
9356.00,7.717700,24.90230,0.000040,24.040890,0.0005,1.300
9358.00,7.717428,24.90230,0.000040,24.040759,0.0005,1.300
9360.00,7.717264,24.90216,0.000038,24.040486,0.0005,1.300
9362.00,7.717438,24.90130,0.000040,24.039743,0.0005,1.300
9364.00,7.717515,24.90156,0.000039,24.040137,0.0005,1.300
9366.00,7.717521,24.90194,0.000039,24.040795,0.0005,1.301
9368.00,7.716806,24.90167,0.000038,24.040148,0.0005,1.301
9370.00,7.716856,24.90221,0.000038,24.040004,0.0005,1.300
9372.00,7.717846,24.90142,0.000039,24.039795,0.0005,1.300
9374.00,7.717892,24.90082,0.000040,24.040301,0.0005,1.300
9376.00,7.717555,24.90116,0.000039,24.040074,0.0005,1.300
9378.00,7.717398,24.90185,0.000039,24.040252,0.0005,1.300
9380.00,7.716929,24.90170,0.000039,24.040270,0.0005,1.300
9382.00,7.716970,24.90163,0.000038,24.039977,0.0005,1.299
9384.00,7.717904,24.90217,0.000039,24.040165,0.0005,1.300
9386.00,7.717634,24.90225,0.000039,24.039777,0.0005,1.301
9388.00,7.717198,24.90317,0.000039,24.039903,0.0005,1.300
9390.00,7.718024,24.90184,0.000038,24.040677,0.0005,1.300
9392.00,7.718331,24.90189,0.000039,24.039950,0.0005,1.300
9394.00,7.718565,24.90313,0.000039,24.040019,0.0005,1.299
9396.00,7.717335,24.90232,0.000039,24.040408,0.0005,1.299
9398.00,7.717503,24.90180,0.000039,24.039879,0.0005,1.300
9400.00,7.716794,24.90262,0.000039,24.039175,0.0005,1.300
9402.00,7.716620,24.90428,0.000039,24.040925,0.0005,1.299
9404.00,7.716645,24.90311,0.000038,24.039637,0.0005,1.300
9406.00,7.716579,24.90321,0.000038,24.040050,0.0005,1.300
9408.00,7.716618,24.90262,0.000039,24.040268,0.0005,1.300
9410.00,7.716769,24.90254,0.000040,24.040557,0.0005,1.299
9412.00,7.716414,24.90277,0.000039,24.040135,0.0005,1.300
9414.00,7.716869,24.90245,0.000039,24.040957,0.0005,1.300
9416.00,7.716651,24.90307,0.000038,24.039874,0.0005,1.299
9418.00,7.716989,24.90340,0.000038,24.040203,0.0005,1.299
9420.00,7.717222,24.90388,0.000038,24.039941,0.0005,1.300
9422.00,7.718101,24.90379,0.000038,24.040734,0.0005,1.300
9424.00,7.717904,24.90434,0.000038,24.040681,0.0005,1.300
9426.00,7.717148,24.90410,0.000039,24.040286,0.0005,1.300
9428.00,7.716939,24.90228,0.000039,24.040335,0.0005,1.300
9430.00,7.717045,24.90240,0.000038,24.040321,0.0005,1.299
9432.00,7.717091,24.90231,0.000039,24.039939,0.0005,1.299
9434.00,7.717781,24.90200,0.000039,24.040477,0.0005,1.300
9436.00,7.718069,24.90232,0.000040,24.039935,0.0005,1.298
9438.00,7.717655,24.90244,0.000040,24.039966,0.0005,1.299
9440.00,7.717479,24.90231,0.000039,24.040265,0.0005,1.300
9442.00,7.717274,24.90187,0.000037,24.039577,0.0005,1.299
9444.00,7.717668,24.90205,0.000038,24.040055,0.0005,1.299
9446.00,7.717910,24.90245,0.000038,24.040610,0.0005,1.300
9448.00,7.717080,24.90193,0.000038,24.040430,0.0005,1.299
9450.00,7.716521,24.90107,0.000039,24.039595,0.0006,1.299
9452.00,7.715815,24.90170,0.000039,24.039957,0.0005,1.300
9454.00,7.715978,24.90106,0.000039,24.039455,0.0005,1.300
9456.00,7.715450,24.90126,0.000037,24.040395,0.0005,1.300
9458.00,7.715297,24.90298,0.000038,24.040568,0.0005,1.300
9460.00,7.715840,24.90214,0.000039,24.040410,0.0005,1.299
9462.00,7.715918,24.90114,0.000039,24.040363,0.0005,1.299
9464.00,7.716096,24.90074,0.000038,24.039861,0.0005,1.299
9466.00,7.716326,24.90068,0.000040,24.040554,0.0005,1.299
9468.00,7.716428,24.90105,0.000039,24.039764,0.0006,1.300
9470.00,7.716922,24.90178,0.000038,24.039777,0.0005,1.299
9472.00,7.717560,24.90216,0.000038,24.039894,0.0005,1.300
9474.00,7.716946,24.90158,0.000038,24.040279,0.0005,1.300
9476.00,7.716625,24.90212,0.000038,24.039154,0.0005,1.300
9478.00,7.717623,24.90260,0.000038,24.039881,0.0005,1.299
9480.00,7.718951,24.90226,0.000040,24.039737,0.0005,1.299
9482.00,7.719273,24.90044,0.000040,24.040084,0.0005,1.298
9484.00,7.718380,24.90155,0.000040,24.040675,0.0006,1.299
9486.00,7.717577,24.90167,0.000040,24.040452,0.0005,1.299
9488.00,7.718081,24.90091,0.000039,24.039977,0.0005,1.299
9490.00,7.719106,24.90165,0.000039,24.040299,0.0005,1.299
9492.00,7.718718,24.90247,0.000039,24.040277,0.0005,1.299
9494.00,7.717832,24.90267,0.000039,24.039266,0.0005,1.299
9496.00,7.717915,24.90349,0.000039,24.040248,0.0005,1.299
9498.00,7.717997,24.90374,0.000039,24.040466,0.0005,1.299
9500.00,7.718082,24.90368,0.000040,24.040606,0.0005,1.299
9502.00,7.718245,24.90363,0.000038,24.040179,0.0006,1.299
9504.00,7.718125,24.90301,0.000039,24.039584,0.0006,1.298
9506.00,7.717515,24.90313,0.000039,24.039826,0.0005,1.299
9508.00,7.716890,24.90299,0.000039,24.040790,0.0006,1.299
9510.00,7.717397,24.90306,0.000039,24.041241,0.0005,1.299
9512.00,7.718763,24.90298,0.000040,24.040086,0.0005,1.299
9514.00,7.718181,24.90297,0.000038,24.040606,0.0005,1.299
9516.00,7.718599,24.90260,0.000039,24.040812,0.0006,1.299
9518.00,7.718692,24.90289,0.000038,24.040215,0.0005,1.299
9520.00,7.718851,24.90275,0.000038,24.040545,0.0005,1.300
9522.00,7.719021,24.90335,0.000039,24.041261,0.0006,1.299
9524.00,7.718495,24.90250,0.000040,24.040559,0.0005,1.299
9526.00,7.718317,24.90286,0.000039,24.039923,0.0005,1.299
9528.00,7.719081,24.90221,0.000038,24.040068,0.0005,1.299
9530.00,7.719628,24.90310,0.000038,24.040217,0.0005,1.299
9532.00,7.718572,24.90346,0.000040,24.039854,0.0005,1.299
9534.00,7.718339,24.90352,0.000039,24.040812,0.0005,1.299
9536.00,7.718278,24.90321,0.000039,24.040295,0.0005,1.299
9538.00,7.718134,24.90274,0.000039,24.040935,0.0005,1.299
9540.00,7.717949,24.90258,0.000040,24.039643,0.0005,1.299
9542.00,7.718110,24.90278,0.000039,24.040774,0.0005,1.298
9544.00,7.717510,24.90358,0.000039,24.039795,0.0005,1.298
9546.00,7.718684,24.90338,0.000039,24.040092,0.0005,1.299
9548.00,7.719421,24.90282,0.000038,24.039941,0.0005,1.299
9550.00,7.718275,24.90349,0.000038,24.039704,0.0005,1.299
9552.00,7.717952,24.90313,0.000038,24.040530,0.0005,1.299
9554.00,7.718048,24.90257,0.000038,24.040548,0.0005,1.299
9556.00,7.718547,24.90264,0.000039,24.040003,0.0005,1.299
9558.00,7.718844,24.90284,0.000039,24.039946,0.0005,1.299
9560.00,7.718796,24.90313,0.000036,24.040374,0.0005,1.299
9562.00,7.719701,24.90308,0.000038,24.039835,0.0005,1.299
9564.00,7.720232,24.90276,0.000039,24.040406,0.0005,1.298
9566.00,7.719804,24.90333,0.000039,24.040094,0.0005,1.299
9568.00,7.719259,24.90305,0.000040,24.040426,0.0005,1.299
9570.00,7.718589,24.90345,0.000038,24.039759,0.0006,1.299
9572.00,7.718611,24.90336,0.000037,24.040205,0.0005,1.299
9574.00,7.718704,24.90366,0.000038,24.040514,0.0006,1.299
9576.00,7.718248,24.90228,0.000040,24.040015,0.0005,1.298
9578.00,7.717191,24.90250,0.000041,24.040670,0.0005,1.299
9580.00,7.717196,24.90293,0.000039,24.040710,0.0005,1.299
9582.00,7.717332,24.90385,0.000039,24.039624,0.0005,1.299
9584.00,7.717363,24.90417,0.000038,24.040079,0.0005,1.299
9586.00,7.717560,24.90443,0.000038,24.040663,0.0005,1.299
9588.00,7.717647,24.90480,0.000039,24.041186,0.0005,1.298
9590.00,7.717546,24.90380,0.000039,24.040470,0.0005,1.299
9592.00,7.716532,24.90352,0.000038,24.039243,0.0005,1.299
9594.00,7.716628,24.90391,0.000038,24.039557,0.0005,1.299
9596.00,7.717618,24.90421,0.000038,24.040337,0.0005,1.299
9598.00,7.718727,24.90409,0.000038,24.040150,0.0005,1.298
9600.00,7.718635,24.90339,0.000040,24.040006,0.0006,1.298
9602.00,7.718162,24.90288,0.000040,24.040368,0.0006,1.298
9604.00,7.717606,24.90335,0.000039,24.039812,0.0005,1.299
@16,12.0000,24.0
9606.00,7.716493,24.90236,0.000038,24.040610,0.0005,1.299
9608.00,7.711787,24.90229,0.000038,24.039944,0.0005,1.299
9610.00,7.703621,24.90244,0.000037,24.040581,0.0005,1.298
9612.00,7.693038,24.90275,0.000039,24.040477,0.0005,1.297
9614.00,7.684324,24.90357,0.000040,24.040241,0.0005,1.298
9616.00,7.681928,24.90349,0.000039,24.039859,0.0005,1.299
9618.00,7.684239,24.90337,0.000039,24.040026,0.0005,1.298
9620.00,7.689638,24.90356,0.000038,24.040125,0.0005,1.300
9622.00,7.698079,24.90325,0.000037,24.039366,0.0005,1.299
9624.00,7.707970,24.90366,0.000036,24.040208,0.0005,1.299
9626.00,7.716308,24.90211,0.000038,24.039817,0.0005,1.299
9628.00,7.723186,24.90213,0.000039,24.040145,0.0005,1.300
9630.00,7.729705,24.90301,0.000036,24.039852,0.0005,1.300
9632.00,7.739476,24.90309,0.000037,24.040895,0.0006,1.300
9634.00,7.750921,24.90334,0.000039,24.040581,0.0005,1.300
9636.00,7.761769,24.90292,0.000038,24.040105,0.0005,1.300
9638.00,7.768430,24.90356,0.000037,24.040730,0.0005,1.300
9640.00,7.769529,24.90375,0.000038,24.041345,0.0005,1.299
9642.00,7.765869,24.90409,0.000038,24.040795,0.0005,1.299
9644.00,7.758360,24.90434,0.000039,24.040894,0.0005,1.299
9646.00,7.750245,24.90487,0.000039,24.040515,0.0005,1.299
9648.00,7.744417,24.90464,0.000039,24.039681,0.0005,1.299
9650.00,7.739708,24.90467,0.000041,24.040188,0.0005,1.298
9652.00,7.736924,24.90420,0.000041,24.040055,0.0005,1.298
9654.00,7.735681,24.90505,0.000039,24.040441,0.0005,1.299
9656.00,7.736034,24.90438,0.000039,24.040625,0.0005,1.299
9658.00,7.736562,24.90382,0.000039,24.040826,0.0005,1.298
9660.00,7.737374,24.90313,0.000039,24.040105,0.0005,1.298
9662.00,7.739281,24.90377,0.000040,24.040052,0.0005,1.299
9664.00,7.741743,24.90406,0.000040,24.039759,0.0005,1.299
9666.00,7.743633,24.90451,0.000039,24.040355,0.0005,1.298
9668.00,7.744916,24.90479,0.000040,24.040230,0.0006,1.299
9670.00,7.746171,24.90440,0.000039,24.039943,0.0005,1.299
9672.00,7.747703,24.90408,0.000040,24.039817,0.0006,1.298
9674.00,7.748817,24.90432,0.000039,24.040388,0.0005,1.298
9676.00,7.748596,24.90477,0.000040,24.040534,0.0006,1.298
9678.00,7.750240,24.90486,0.000041,24.040706,0.0006,1.299
9680.00,7.751966,24.90452,0.000038,24.039961,0.0005,1.299
9682.00,7.752455,24.90507,0.000038,24.039834,0.0005,1.298
9684.00,7.753456,24.90493,0.000039,24.040275,0.0005,1.298
9686.00,7.754048,24.90475,0.000040,24.040228,0.0005,1.298
9688.00,7.756656,24.90521,0.000041,24.039834,0.0005,1.299
9690.00,7.757079,24.90408,0.000041,24.040010,0.0005,1.298
9692.00,7.757106,24.90368,0.000039,24.040095,0.0006,1.298
9694.00,7.757600,24.90480,0.000040,24.040630,0.0005,1.298
9696.00,7.757601,24.90558,0.000040,24.040095,0.0005,1.299
9698.00,7.757189,24.90539,0.000038,24.040554,0.0005,1.298
9700.00,7.757472,24.90486,0.000039,24.041017,0.0005,1.297
9702.00,7.758050,24.90462,0.000039,24.040259,0.0005,1.298
9704.00,7.757953,24.90522,0.000038,24.039564,0.0005,1.299
9706.00,7.757610,24.90558,0.000039,24.041106,0.0005,1.298
9708.00,7.757531,24.90618,0.000040,24.040468,0.0006,1.298
9710.00,7.756110,24.90543,0.000039,24.039808,0.0006,1.298
9712.00,7.755591,24.90505,0.000039,24.040475,0.0005,1.298
9714.00,7.754503,24.90445,0.000039,24.040526,0.0006,1.298
9716.00,7.752132,24.90444,0.000040,24.040206,0.0006,1.298
9718.00,7.751674,24.90408,0.000040,24.040019,0.0005,1.298
9720.00,7.750393,24.90423,0.000040,24.040255,0.0005,1.298
9722.00,7.749734,24.90421,0.000039,24.040848,0.0005,1.298
9724.00,7.749259,24.90479,0.000041,24.039932,0.0006,1.298
9726.00,7.748773,24.90433,0.000039,24.040281,0.0005,1.299
9728.00,7.747628,24.90413,0.000038,24.040692,0.0005,1.298
9730.00,7.746660,24.90345,0.000038,24.040225,0.0005,1.298
9732.00,7.746306,24.90414,0.000038,24.040274,0.0005,1.298
9734.00,7.745596,24.90548,0.000039,24.039943,0.0006,1.299
9736.00,7.744969,24.90485,0.000040,24.040024,0.0006,1.298
9738.00,7.742509,24.90442,0.000039,24.039743,0.0005,1.299
9740.00,7.740968,24.90440,0.000039,24.041123,0.0005,1.298
9742.00,7.740301,24.90566,0.000039,24.040635,0.0006,1.298
9744.00,7.740092,24.90525,0.000040,24.039932,0.0005,1.298
9746.00,7.738951,24.90489,0.000040,24.040195,0.0005,1.297
9748.00,7.737347,24.90337,0.000040,24.040763,0.0005,1.298
9750.00,7.735117,24.90334,0.000039,24.040228,0.0006,1.298
9752.00,7.735245,24.90345,0.000040,24.040446,0.0005,1.299
9754.00,7.734863,24.90391,0.000040,24.040594,0.0005,1.298
9756.00,7.735314,24.90528,0.000041,24.040281,0.0005,1.298
9758.00,7.734494,24.90599,0.000039,24.040943,0.0006,1.299
9760.00,7.732898,24.90548,0.000037,24.040652,0.0005,1.299
9762.00,7.731538,24.90636,0.000038,24.040219,0.0005,1.299
9764.00,7.731838,24.90610,0.000039,24.039964,0.0005,1.298
9766.00,7.732394,24.90620,0.000039,24.039943,0.0006,1.298
9768.00,7.731477,24.90628,0.000039,24.040363,0.0006,1.298
9770.00,7.731053,24.90661,0.000041,24.040306,0.0006,1.298
9772.00,7.730252,24.90544,0.000039,24.040715,0.0005,1.298
9774.00,7.729477,24.90531,0.000039,24.040055,0.0006,1.298
9776.00,7.729242,24.90479,0.000039,24.040195,0.0005,1.299
9778.00,7.728578,24.90590,0.000038,24.040172,0.0006,1.299
9780.00,7.727333,24.90493,0.000039,24.040441,0.0005,1.299
9782.00,7.726348,24.90489,0.000039,24.039481,0.0005,1.298
9784.00,7.725076,24.90512,0.000040,24.040597,0.0005,1.298
9786.00,7.724644,24.90501,0.000039,24.040174,0.0006,1.299
9788.00,7.725507,24.90694,0.000039,24.040395,0.0005,1.299
9790.00,7.725702,24.90664,0.000039,24.040259,0.0005,1.298
9792.00,7.725608,24.90669,0.000039,24.040219,0.0005,1.298
9794.00,7.723996,24.90609,0.000039,24.040212,0.0005,1.298
9796.00,7.723550,24.90595,0.000040,24.040026,0.0005,1.298
9798.00,7.723499,24.90656,0.000039,24.040575,0.0006,1.298
9800.00,7.723014,24.90642,0.000039,24.040452,0.0005,1.299
9802.00,7.723297,24.90528,0.000038,24.039512,0.0005,1.299
9804.00,7.722693,24.90589,0.000039,24.039814,0.0005,1.298
9806.00,7.722818,24.90657,0.000038,24.039995,0.0005,1.299
9808.00,7.722464,24.90676,0.000039,24.040650,0.0005,1.299
9810.00,7.721133,24.90662,0.000038,24.040499,0.0005,1.299
9812.00,7.721553,24.90624,0.000039,24.040570,0.0005,1.298
9814.00,7.721245,24.90547,0.000039,24.039795,0.0005,1.298
9816.00,7.721118,24.90554,0.000038,24.039923,0.0005,1.299
9818.00,7.721384,24.90590,0.000039,24.040446,0.0005,1.299
9820.00,7.721792,24.90597,0.000039,24.040283,0.0006,1.298
9822.00,7.721626,24.90501,0.000038,24.040632,0.0005,1.299
9824.00,7.720854,24.90475,0.000039,24.040397,0.0005,1.299
9826.00,7.720991,24.90462,0.000038,24.040141,0.0006,1.299
9828.00,7.720568,24.90433,0.000039,24.040543,0.0005,1.298
9830.00,7.720592,24.90451,0.000039,24.039661,0.0005,1.299
9832.00,7.720882,24.90527,0.000039,24.040010,0.0005,1.299
9834.00,7.720828,24.90492,0.000037,24.040395,0.0005,1.299
9836.00,7.720839,24.90567,0.000038,24.040565,0.0005,1.300
9838.00,7.720077,24.90566,0.000037,24.040403,0.0005,1.299
9840.00,7.719791,24.90566,0.000038,24.039743,0.0005,1.299
9842.00,7.719900,24.90573,0.000039,24.039628,0.0005,1.299
9844.00,7.720597,24.90585,0.000040,24.039608,0.0005,1.299
9846.00,7.721027,24.90633,0.000038,24.040003,0.0006,1.299
9848.00,7.720915,24.90592,0.000039,24.039799,0.0005,1.298
9850.00,7.720287,24.90676,0.000039,24.040772,0.0006,1.299
9852.00,7.720325,24.90724,0.000040,24.040439,0.0005,1.299
9854.00,7.720052,24.90669,0.000040,24.040083,0.0005,1.298
9856.00,7.719490,24.90539,0.000039,24.040826,0.0005,1.299
9858.00,7.720114,24.90620,0.000039,24.040268,0.0005,1.299
9860.00,7.720212,24.90519,0.000040,24.040048,0.0006,1.299
9862.00,7.719458,24.90464,0.000039,24.039668,0.0005,1.299
9864.00,7.720239,24.90534,0.000039,24.039919,0.0005,1.299
9866.00,7.720629,24.90492,0.000039,24.040221,0.0005,1.299
9868.00,7.720104,24.90486,0.000039,24.040961,0.0005,1.299
9870.00,7.719975,24.90478,0.000038,24.040354,0.0005,1.299
9872.00,7.720278,24.90494,0.000039,24.040008,0.0005,1.299
9874.00,7.720580,24.90442,0.000039,24.040326,0.0005,1.298
9876.00,7.720642,24.90465,0.000039,24.040650,0.0006,1.299
9878.00,7.720494,24.90440,0.000040,24.040015,0.0006,1.299
9880.00,7.719060,24.90524,0.000040,24.040541,0.0005,1.299
9882.00,7.719229,24.90581,0.000038,24.040975,0.0006,1.299
9884.00,7.719058,24.90577,0.000038,24.040910,0.0005,1.299
9886.00,7.718483,24.90585,0.000038,24.040117,0.0006,1.299
9888.00,7.718331,24.90553,0.000039,24.039886,0.0006,1.300
9890.00,7.719859,24.90529,0.000038,24.041110,0.0005,1.299
9892.00,7.720978,24.90500,0.000039,24.039803,0.0006,1.299
9894.00,7.720665,24.90416,0.000040,24.040543,0.0005,1.299
9896.00,7.719660,24.90443,0.000038,24.041166,0.0006,1.299
9898.00,7.719038,24.90516,0.000039,24.040854,0.0005,1.299
9900.00,7.720112,24.90499,0.000039,24.040397,0.0005,1.299
9902.00,7.720669,24.90407,0.000040,24.040550,0.0005,1.299
9904.00,7.720880,24.90396,0.000039,24.040179,0.0005,1.299
9906.00,7.720418,24.90360,0.000040,24.039724,0.0006,1.299
9908.00,7.720495,24.90357,0.000040,24.040084,0.0006,1.298
9910.00,7.720864,24.90420,0.000040,24.040306,0.0005,1.299
9912.00,7.720100,24.90451,0.000039,24.040254,0.0005,1.300
9914.00,7.720384,24.90408,0.000039,24.039917,0.0005,1.299
9916.00,7.720682,24.90502,0.000039,24.040655,0.0005,1.300
9918.00,7.721457,24.90539,0.000038,24.041148,0.0005,1.299
9920.00,7.720577,24.90458,0.000038,24.040226,0.0006,1.300
9922.00,7.719929,24.90516,0.000039,24.040372,0.0005,1.299
9924.00,7.719646,24.90445,0.000039,24.040559,0.0006,1.299
9926.00,7.719017,24.90347,0.000038,24.040265,0.0005,1.299
9928.00,7.718903,24.90491,0.000038,24.039966,0.0005,1.300
9930.00,7.719306,24.90425,0.000039,24.039203,0.0005,1.299
9932.00,7.720082,24.90413,0.000038,24.039666,0.0005,1.299
9934.00,7.720528,24.90473,0.000039,24.040126,0.0005,1.299
9936.00,7.719807,24.90443,0.000040,24.039779,0.0005,1.299
9938.00,7.719740,24.90378,0.000040,24.040028,0.0005,1.299
9940.00,7.720017,24.90397,0.000039,24.040272,0.0005,1.299
9942.00,7.719375,24.90327,0.000040,24.040435,0.0005,1.299
9944.00,7.718424,24.90324,0.000041,24.041137,0.0006,1.299
9946.00,7.717941,24.90347,0.000039,24.040601,0.0005,1.299
9948.00,7.717536,24.90396,0.000040,24.040681,0.0005,1.300
9950.00,7.717680,24.90384,0.000040,24.040037,0.0005,1.299
9952.00,7.717108,24.90401,0.000039,24.040670,0.0006,1.299
9954.00,7.717297,24.90489,0.000039,24.039597,0.0006,1.299
9956.00,7.716682,24.90362,0.000039,24.040694,0.0006,1.299
9958.00,7.717047,24.90348,0.000040,24.039904,0.0005,1.300
9960.00,7.717606,24.90328,0.000039,24.040666,0.0005,1.299
9962.00,7.717763,24.90274,0.000040,24.040635,0.0005,1.299
9964.00,7.716928,24.90245,0.000039,24.040006,0.0005,1.300
9966.00,7.716786,24.90233,0.000037,24.040017,0.0005,1.300
9968.00,7.718087,24.90204,0.000038,24.039997,0.0005,1.300
9970.00,7.718875,24.90177,0.000039,24.040372,0.0005,1.300
9972.00,7.719210,24.90215,0.000040,24.040455,0.0005,1.300
9974.00,7.719389,24.90247,0.000039,24.040655,0.0005,1.300
9976.00,7.719554,24.90339,0.000039,24.039997,0.0005,1.299
9978.00,7.718653,24.90369,0.000040,24.040815,0.0005,1.300
9980.00,7.718310,24.90261,0.000039,24.040430,0.0005,1.300
9982.00,7.719184,24.90319,0.000039,24.039603,0.0005,1.300
9984.00,7.718538,24.90334,0.000040,24.040541,0.0005,1.299
9986.00,7.719291,24.90334,0.000038,24.040550,0.0005,1.300
9988.00,7.719984,24.90309,0.000039,24.040086,0.0005,1.299
9990.00,7.720720,24.90236,0.000040,24.040252,0.0006,1.299
9992.00,7.720979,24.90317,0.000040,24.040732,0.0006,1.300
9994.00,7.719589,24.90387,0.000039,24.040943,0.0006,1.300
9996.00,7.718689,24.90346,0.000039,24.040501,0.0005,1.300
9998.00,7.718547,24.90402,0.000039,24.040259,0.0006,1.300
10000.00,7.718844,24.90328,0.000038,24.040119,0.0005,1.300
10002.00,7.718794,24.90381,0.000038,24.041035,0.0006,1.300
10004.00,7.719265,24.90427,0.000040,24.039750,0.0006,1.299
10006.00,7.719113,24.90432,0.000041,24.041125,0.0006,1.300
10008.00,7.719084,24.90345,0.000040,24.039688,0.0005,1.300
10010.00,7.719725,24.90416,0.000040,24.040288,0.0005,1.299
10012.00,7.720103,24.90457,0.000040,24.040621,0.0005,1.300
10014.00,7.719333,24.90457,0.000038,24.039879,0.0005,1.300
10016.00,7.718868,24.90490,0.000040,24.040461,0.0006,1.299
10018.00,7.720378,24.90414,0.000039,24.040568,0.0005,1.300
10020.00,7.720200,24.90486,0.000039,24.040108,0.0005,1.300
10022.00,7.719592,24.90465,0.000040,24.039508,0.0005,1.300
10024.00,7.718916,24.90494,0.000038,24.040743,0.0006,1.300
10026.00,7.718493,24.90457,0.000039,24.040472,0.0005,1.300
10028.00,7.719185,24.90523,0.000038,24.039626,0.0005,1.301
10030.00,7.719145,24.90542,0.000038,24.040283,0.0005,1.300
10032.00,7.718021,24.90532,0.000039,24.040125,0.0006,1.300
10034.00,7.717211,24.90566,0.000039,24.040975,0.0006,1.300
10036.00,7.716903,24.90539,0.000038,24.040488,0.0005,1.300
10038.00,7.716139,24.90518,0.000040,24.040206,0.0005,1.300
10040.00,7.716827,24.90447,0.000039,24.040285,0.0006,1.300
10042.00,7.716874,24.90499,0.000039,24.040221,0.0006,1.300
10044.00,7.716786,24.90467,0.000039,24.040084,0.0006,1.300
10046.00,7.717634,24.90426,0.000039,24.040212,0.0005,1.300
10048.00,7.718631,24.90544,0.000039,24.041126,0.0005,1.301
10050.00,7.719881,24.90567,0.000038,24.041003,0.0005,1.300
10052.00,7.720164,24.90469,0.000039,24.040648,0.0005,1.300
10054.00,7.720463,24.90535,0.000039,24.040488,0.0005,1.300
10056.00,7.719960,24.90523,0.000040,24.040517,0.0005,1.299
10058.00,7.719869,24.90446,0.000039,24.040601,0.0005,1.300
10060.00,7.719126,24.90523,0.000040,24.039166,0.0005,1.300
10062.00,7.718627,24.90503,0.000041,24.039663,0.0006,1.300
10064.00,7.719008,24.90529,0.000040,24.040854,0.0006,1.301
10066.00,7.718433,24.90581,0.000039,24.040965,0.0005,1.300
10068.00,7.718438,24.90476,0.000038,24.041041,0.0006,1.300
10070.00,7.717983,24.90414,0.000037,24.039726,0.0006,1.300
10072.00,7.718017,24.90434,0.000039,24.040030,0.0005,1.300
10074.00,7.718235,24.90506,0.000039,24.040608,0.0005,1.300
10076.00,7.718522,24.90439,0.000038,24.039321,0.0006,1.300
10078.00,7.718191,24.90445,0.000040,24.039692,0.0005,1.300
10080.00,7.717631,24.90501,0.000040,24.040105,0.0006,1.300
10082.00,7.717503,24.90510,0.000039,24.040315,0.0006,1.301
10084.00,7.718003,24.90503,0.000039,24.040275,0.0005,1.300
10086.00,7.718093,24.90411,0.000040,24.039923,0.0005,1.300
10088.00,7.717440,24.90348,0.000040,24.039812,0.0006,1.300
10090.00,7.717172,24.90433,0.000039,24.040114,0.0006,1.300
10092.00,7.716538,24.90533,0.000039,24.040123,0.0006,1.300
10094.00,7.716022,24.90529,0.000040,24.040017,0.0006,1.299
10096.00,7.716461,24.90564,0.000041,24.040588,0.0005,1.300
10098.00,7.717610,24.90560,0.000039,24.040410,0.0006,1.301
10100.00,7.718145,24.90497,0.000037,24.039850,0.0005,1.301
10102.00,7.718499,24.90519,0.000039,24.039750,0.0005,1.300
10104.00,7.719186,24.90497,0.000039,24.040505,0.0005,1.301
10106.00,7.719393,24.90504,0.000040,24.039879,0.0006,1.300
10108.00,7.719008,24.90480,0.000039,24.040265,0.0005,1.300
10110.00,7.718714,24.90411,0.000038,24.040235,0.0005,1.300
10112.00,7.718693,24.90510,0.000039,24.040110,0.0005,1.300
10114.00,7.718494,24.90591,0.000039,24.040137,0.0006,1.301
10116.00,7.718283,24.90527,0.000038,24.040483,0.0006,1.301
10118.00,7.718568,24.90564,0.000038,24.040245,0.0005,1.301
10120.00,7.718546,24.90475,0.000038,24.040628,0.0005,1.300
10122.00,7.718977,24.90489,0.000039,24.039988,0.0005,1.300
10124.00,7.719551,24.90409,0.000039,24.040528,0.0005,1.300
10126.00,7.721185,24.90499,0.000040,24.040570,0.0005,1.300
10128.00,7.721102,24.90505,0.000041,24.039048,0.0005,1.300
10130.00,7.720445,24.90502,0.000040,24.040355,0.0005,1.300
10132.00,7.720410,24.90448,0.000039,24.040306,0.0005,1.301
10134.00,7.719496,24.90356,0.000038,24.040679,0.0005,1.300
10136.00,7.718975,24.90498,0.000039,24.039470,0.0005,1.300
10138.00,7.719207,24.90480,0.000039,24.039943,0.0006,1.301
10140.00,7.719264,24.90437,0.000040,24.040317,0.0005,1.301
10142.00,7.719158,24.90440,0.000039,24.040166,0.0005,1.301
10144.00,7.718657,24.90473,0.000040,24.039844,0.0005,1.301
10146.00,7.718740,24.90433,0.000040,24.040390,0.0006,1.300
10148.00,7.719311,24.90448,0.000040,24.040757,0.0006,1.301
10150.00,7.718581,24.90536,0.000040,24.040326,0.0005,1.300
10152.00,7.719236,24.90526,0.000039,24.040305,0.0006,1.301
10154.00,7.720224,24.90532,0.000040,24.040066,0.0006,1.301
10156.00,7.720771,24.90632,0.000039,24.040215,0.0005,1.301
10158.00,7.720844,24.90679,0.000038,24.040374,0.0005,1.301
10160.00,7.721341,24.90629,0.000040,24.039910,0.0005,1.301
10162.00,7.720855,24.90615,0.000039,24.039301,0.0005,1.301
10164.00,7.720328,24.90580,0.000040,24.039539,0.0006,1.301
10166.00,7.720811,24.90588,0.000039,24.039404,0.0006,1.301
10168.00,7.721587,24.90482,0.000040,24.040010,0.0005,1.301
10170.00,7.720770,24.90486,0.000039,24.040892,0.0006,1.300
10172.00,7.720674,24.90615,0.000039,24.040472,0.0005,1.301
10174.00,7.718833,24.90676,0.000038,24.039772,0.0005,1.301
10176.00,7.717136,24.90627,0.000038,24.040772,0.0005,1.301
10178.00,7.716948,24.90668,0.000038,24.040648,0.0005,1.301
10180.00,7.718148,24.90693,0.000040,24.040394,0.0005,1.301
10182.00,7.718440,24.90701,0.000040,24.040892,0.0005,1.301
10184.00,7.719233,24.90734,0.000039,24.040203,0.0005,1.300
10186.00,7.720135,24.90814,0.000040,24.040355,0.0005,1.301
10188.00,7.719611,24.90851,0.000039,24.040375,0.0005,1.302
10190.00,7.718842,24.90833,0.000038,24.040312,0.0005,1.300
10192.00,7.719042,24.90847,0.000040,24.040843,0.0005,1.300
10194.00,7.719704,24.90819,0.000041,24.040632,0.0005,1.301
10196.00,7.718927,24.90809,0.000038,24.040892,0.0005,1.301
10198.00,7.718828,24.90702,0.000039,24.040245,0.0006,1.301
10200.00,7.718358,24.90654,0.000039,24.040070,0.0005,1.301
10202.00,7.717562,24.90682,0.000039,24.039737,0.0005,1.301
10204.00,7.718205,24.90714,0.000038,24.040866,0.0005,1.301
@17,12.0000,24.0
10206.00,7.718393,24.90611,0.000038,24.040281,0.0005,1.301
10208.00,7.713802,24.90674,0.000038,24.040015,0.0006,1.301
10210.00,7.705364,24.90744,0.000039,24.040148,0.0005,1.301
10212.00,7.694754,24.90720,0.000040,24.039268,0.0005,1.300
10214.00,7.686333,24.90649,0.000041,24.040134,0.0005,1.301
10216.00,7.683171,24.90614,0.000041,24.039843,0.0005,1.301
10218.00,7.684069,24.90647,0.000039,24.039995,0.0005,1.301
10220.00,7.689986,24.90694,0.000038,24.040237,0.0005,1.302
10222.00,7.698200,24.90675,0.000038,24.040217,0.0005,1.302
10224.00,7.707245,24.90702,0.000038,24.040579,0.0005,1.301
10226.00,7.716265,24.90729,0.000038,24.040601,0.0005,1.301
10228.00,7.723445,24.90728,0.000038,24.040115,0.0005,1.302
10230.00,7.729256,24.90836,0.000038,24.040290,0.0005,1.302
10232.00,7.735970,24.90691,0.000037,24.039966,0.0005,1.303
10234.00,7.746505,24.90718,0.000038,24.040505,0.0005,1.302
10236.00,7.758329,24.90761,0.000038,24.040343,0.0005,1.302
10238.00,7.766031,24.90817,0.000038,24.041286,0.0005,1.302
10240.00,7.767889,24.90793,0.000039,24.040303,0.0005,1.302
10242.00,7.765618,24.90738,0.000040,24.039388,0.0006,1.302
10244.00,7.760302,24.90785,0.000038,24.040768,0.0005,1.302
10246.00,7.754118,24.90757,0.000040,24.040055,0.0005,1.301
10248.00,7.747349,24.90735,0.000040,24.040223,0.0006,1.301
10250.00,7.741732,24.90741,0.000039,24.040412,0.0005,1.301
10252.00,7.738450,24.90854,0.000038,24.040595,0.0005,1.301
10254.00,7.736986,24.90833,0.000040,24.040417,0.0005,1.301
10256.00,7.737122,24.90708,0.000041,24.040283,0.0005,1.302
10258.00,7.738005,24.90699,0.000037,24.040021,0.0005,1.301
10260.00,7.738888,24.90728,0.000038,24.041205,0.0005,1.301
10262.00,7.740366,24.90648,0.000040,24.040563,0.0006,1.301
10264.00,7.743083,24.90704,0.000039,24.040021,0.0006,1.301
10266.00,7.744348,24.90761,0.000039,24.040815,0.0006,1.301
10268.00,7.745118,24.90747,0.000039,24.040381,0.0005,1.301
10270.00,7.746686,24.90644,0.000040,24.040066,0.0005,1.301
10272.00,7.748199,24.90595,0.000038,24.041006,0.0005,1.301
10274.00,7.750029,24.90677,0.000039,24.041130,0.0005,1.301
10276.00,7.751756,24.90547,0.000038,24.041245,0.0006,1.301
10278.00,7.753246,24.90541,0.000038,24.040688,0.0005,1.301
10280.00,7.754288,24.90620,0.000040,24.040605,0.0005,1.301
10282.00,7.754600,24.90555,0.000039,24.040775,0.0005,1.301
10284.00,7.753833,24.90542,0.000040,24.039650,0.0006,1.301
10286.00,7.754194,24.90586,0.000039,24.040394,0.0005,1.300
10288.00,7.754775,24.90652,0.000039,24.040655,0.0005,1.302
10290.00,7.755500,24.90551,0.000038,24.040714,0.0005,1.301
10292.00,7.756934,24.90546,0.000040,24.040235,0.0005,1.301
10294.00,7.758026,24.90543,0.000040,24.039608,0.0005,1.301
10296.00,7.758964,24.90536,0.000039,24.040090,0.0005,1.301
10298.00,7.758800,24.90544,0.000040,24.039988,0.0005,1.301
10300.00,7.759055,24.90588,0.000039,24.040030,0.0005,1.302
10302.00,7.759236,24.90619,0.000038,24.040390,0.0005,1.301
10304.00,7.757729,24.90541,0.000037,24.040488,0.0005,1.301
10306.00,7.756758,24.90525,0.000037,24.040248,0.0006,1.301
10308.00,7.756042,24.90647,0.000038,24.040270,0.0005,1.302
10310.00,7.754832,24.90586,0.000038,24.040621,0.0005,1.301
10312.00,7.753830,24.90585,0.000039,24.039757,0.0005,1.301
10314.00,7.752826,24.90552,0.000040,24.039664,0.0005,1.301
10316.00,7.752680,24.90466,0.000038,24.040692,0.0006,1.302
10318.00,7.752526,24.90457,0.000038,24.040552,0.0005,1.301
10320.00,7.752264,24.90439,0.000038,24.040426,0.0005,1.301
10322.00,7.751867,24.90497,0.000040,24.040079,0.0005,1.301
10324.00,7.750215,24.90548,0.000038,24.039974,0.0005,1.302
10326.00,7.749114,24.90518,0.000039,24.040072,0.0006,1.301
10328.00,7.748011,24.90570,0.000038,24.040205,0.0005,1.301
10330.00,7.747062,24.90621,0.000039,24.039961,0.0005,1.301
10332.00,7.746186,24.90716,0.000039,24.040552,0.0006,1.301
10334.00,7.745823,24.90704,0.000039,24.040654,0.0005,1.302
10336.00,7.744658,24.90678,0.000038,24.040999,0.0005,1.302
10338.00,7.744292,24.90641,0.000039,24.040532,0.0005,1.301
10340.00,7.743704,24.90637,0.000039,24.040328,0.0005,1.301
10342.00,7.742590,24.90630,0.000039,24.040112,0.0005,1.301
10344.00,7.741596,24.90648,0.000039,24.040254,0.0005,1.301
10346.00,7.740810,24.90580,0.000038,24.040470,0.0005,1.301
10348.00,7.740514,24.90609,0.000039,24.040661,0.0005,1.301
10350.00,7.739030,24.90505,0.000038,24.041181,0.0005,1.301
10352.00,7.737948,24.90510,0.000040,24.040637,0.0005,1.302
10354.00,7.736383,24.90540,0.000039,24.041166,0.0005,1.301
10356.00,7.735647,24.90540,0.000040,24.041106,0.0006,1.301
10358.00,7.734322,24.90530,0.000040,24.040639,0.0005,1.302
10360.00,7.733786,24.90412,0.000039,24.040854,0.0005,1.301
10362.00,7.733722,24.90483,0.000039,24.040621,0.0005,1.301
10364.00,7.734005,24.90513,0.000038,24.040394,0.0006,1.302
10366.00,7.733152,24.90429,0.000038,24.039195,0.0005,1.301
10368.00,7.732327,24.90482,0.000038,24.040486,0.0006,1.302
10370.00,7.732216,24.90501,0.000039,24.041259,0.0005,1.301
10372.00,7.731624,24.90568,0.000039,24.040199,0.0006,1.301
10374.00,7.732284,24.90575,0.000039,24.039812,0.0006,1.302
10376.00,7.732708,24.90477,0.000039,24.039961,0.0006,1.301
10378.00,7.732997,24.90572,0.000039,24.040230,0.0005,1.300
10380.00,7.732057,24.90579,0.000040,24.040088,0.0005,1.301
10382.00,7.731147,24.90519,0.000039,24.041081,0.0005,1.301
10384.00,7.730548,24.90514,0.000039,24.040361,0.0005,1.302
10386.00,7.729420,24.90622,0.000039,24.040392,0.0005,1.302
10388.00,7.728217,24.90666,0.000038,24.040435,0.0006,1.301
10390.00,7.728163,24.90618,0.000037,24.040321,0.0005,1.302
10392.00,7.726276,24.90643,0.000039,24.040106,0.0006,1.301
10394.00,7.724487,24.90627,0.000039,24.041052,0.0006,1.301
10396.00,7.722856,24.90573,0.000040,24.040492,0.0006,1.302
10398.00,7.722045,24.90558,0.000039,24.040665,0.0006,1.302
10400.00,7.723152,24.90627,0.000038,24.039828,0.0005,1.301
10402.00,7.723637,24.90624,0.000040,24.040501,0.0006,1.302
10404.00,7.722629,24.90750,0.000039,24.040383,0.0006,1.302
10406.00,7.722161,24.90801,0.000040,24.040290,0.0006,1.302
10408.00,7.722838,24.90790,0.000040,24.040530,0.0005,1.302
10410.00,7.721995,24.90793,0.000040,24.039984,0.0006,1.302
10412.00,7.721441,24.90840,0.000039,24.039964,0.0006,1.302
10414.00,7.721592,24.90698,0.000038,24.040595,0.0005,1.301
10416.00,7.721376,24.90700,0.000039,24.040645,0.0006,1.302
10418.00,7.721353,24.90631,0.000038,24.040083,0.0006,1.302
10420.00,7.720897,24.90668,0.000039,24.040397,0.0005,1.302
10422.00,7.721656,24.90609,0.000040,24.040130,0.0006,1.301
10424.00,7.721843,24.90584,0.000040,24.040385,0.0005,1.301
10426.00,7.721640,24.90578,0.000039,24.039872,0.0005,1.302
10428.00,7.721607,24.90576,0.000038,24.039717,0.0005,1.302
10430.00,7.722033,24.90587,0.000040,24.039557,0.0005,1.301
10432.00,7.721683,24.90672,0.000040,24.039750,0.0005,1.301
10434.00,7.720363,24.90659,0.000039,24.039910,0.0006,1.302
10436.00,7.720070,24.90684,0.000040,24.039750,0.0006,1.302
10438.00,7.720537,24.90683,0.000040,24.039984,0.0005,1.302
10440.00,7.721686,24.90652,0.000040,24.039610,0.0005,1.302
10442.00,7.721611,24.90726,0.000039,24.040492,0.0005,1.302
10444.00,7.720361,24.90736,0.000040,24.040095,0.0005,1.302
10446.00,7.719844,24.90682,0.000040,24.040506,0.0005,1.302
10448.00,7.720052,24.90775,0.000039,24.040614,0.0005,1.302
10450.00,7.721128,24.90743,0.000040,24.041590,0.0005,1.302
10452.00,7.721104,24.90682,0.000041,24.040437,0.0005,1.302
10454.00,7.721159,24.90719,0.000040,24.040437,0.0005,1.302
10456.00,7.721787,24.90679,0.000041,24.040514,0.0005,1.302
10458.00,7.721542,24.90697,0.000039,24.040103,0.0005,1.303
10460.00,7.721009,24.90678,0.000038,24.040199,0.0005,1.302
10462.00,7.720556,24.90673,0.000039,24.040614,0.0005,1.302
10464.00,7.720778,24.90617,0.000040,24.040741,0.0005,1.302
10466.00,7.720472,24.90643,0.000040,24.040668,0.0006,1.302
10468.00,7.721045,24.90600,0.000039,24.040474,0.0005,1.302
10470.00,7.721254,24.90654,0.000040,24.040525,0.0005,1.302
10472.00,7.721308,24.90671,0.000039,24.040534,0.0006,1.302
10474.00,7.720589,24.90643,0.000040,24.040654,0.0006,1.303
10476.00,7.720090,24.90660,0.000039,24.041176,0.0006,1.302
10478.00,7.719654,24.90611,0.000039,24.040170,0.0006,1.302
10480.00,7.719433,24.90657,0.000038,24.041381,0.0006,1.302
10482.00,7.719660,24.90683,0.000039,24.040606,0.0005,1.303
10484.00,7.720746,24.90704,0.000040,24.040357,0.0005,1.302
10486.00,7.721600,24.90759,0.000040,24.040635,0.0005,1.302
10488.00,7.720495,24.90796,0.000041,24.040426,0.0005,1.303
10490.00,7.720177,24.90829,0.000040,24.040717,0.0006,1.302
10492.00,7.719419,24.90701,0.000041,24.040386,0.0006,1.302
10494.00,7.718949,24.90702,0.000041,24.039879,0.0006,1.302
10496.00,7.718782,24.90620,0.000040,24.040157,0.0006,1.303
10498.00,7.718549,24.90626,0.000040,24.040866,0.0005,1.303
10500.00,7.718603,24.90666,0.000040,24.040655,0.0006,1.302
10502.00,7.719392,24.90718,0.000040,24.040534,0.0005,1.303
10504.00,7.720516,24.90721,0.000041,24.040894,0.0006,1.302
10506.00,7.721310,24.90683,0.000039,24.040939,0.0005,1.303
10508.00,7.720755,24.90608,0.000040,24.041205,0.0005,1.303
10510.00,7.719563,24.90656,0.000039,24.040790,0.0005,1.303
10512.00,7.719653,24.90606,0.000039,24.040037,0.0005,1.303
10514.00,7.720945,24.90680,0.000040,24.040626,0.0006,1.302
10516.00,7.721568,24.90577,0.000039,24.040543,0.0006,1.303
10518.00,7.721337,24.90586,0.000039,24.040394,0.0006,1.303
10520.00,7.721640,24.90652,0.000038,24.040570,0.0006,1.303
10522.00,7.721975,24.90629,0.000038,24.040421,0.0006,1.303
10524.00,7.721438,24.90731,0.000038,24.040855,0.0006,1.303
10526.00,7.720417,24.90672,0.000039,24.040577,0.0005,1.303
10528.00,7.719948,24.90771,0.000040,24.040835,0.0005,1.302
10530.00,7.719422,24.90657,0.000040,24.040468,0.0006,1.303
10532.00,7.720142,24.90717,0.000040,24.040268,0.0006,1.302
10534.00,7.719779,24.90673,0.000041,24.040101,0.0006,1.303
10536.00,7.720598,24.90585,0.000039,24.040726,0.0006,1.304
10538.00,7.720629,24.90627,0.000040,24.040721,0.0006,1.303
10540.00,7.720198,24.90671,0.000039,24.040794,0.0006,1.302
10542.00,7.719576,24.90648,0.000040,24.040890,0.0005,1.303
10544.00,7.719608,24.90660,0.000040,24.040943,0.0005,1.303
10546.00,7.720147,24.90701,0.000040,24.040577,0.0006,1.303
10548.00,7.720081,24.90680,0.000040,24.040003,0.0006,1.302
10550.00,7.721385,24.90682,0.000041,24.040341,0.0005,1.302
10552.00,7.722952,24.90668,0.000038,24.040745,0.0006,1.304
10554.00,7.722082,24.90606,0.000039,24.040641,0.0006,1.303
10556.00,7.721628,24.90645,0.000039,24.041075,0.0006,1.304
10558.00,7.721468,24.90641,0.000039,24.040190,0.0006,1.303
10560.00,7.720799,24.90738,0.000040,24.040432,0.0005,1.303
10562.00,7.721628,24.90683,0.000042,24.040717,0.0005,1.302
10564.00,7.721038,24.90704,0.000040,24.039290,0.0005,1.303
10566.00,7.720905,24.90683,0.000039,24.039706,0.0005,1.303
10568.00,7.720391,24.90633,0.000040,24.040735,0.0006,1.303
10570.00,7.720495,24.90590,0.000040,24.040272,0.0005,1.304
10572.00,7.719883,24.90666,0.000040,24.040021,0.0005,1.303
10574.00,7.719337,24.90740,0.000039,24.040321,0.0006,1.303
10576.00,7.718204,24.90865,0.000039,24.040365,0.0005,1.304
10578.00,7.717448,24.90845,0.000040,24.039746,0.0006,1.303
10580.00,7.716960,24.90837,0.000039,24.040539,0.0006,1.303
10582.00,7.717352,24.90763,0.000039,24.040530,0.0006,1.304
10584.00,7.717346,24.90846,0.000040,24.039601,0.0005,1.303
10586.00,7.718064,24.90891,0.000041,24.040066,0.0006,1.304
10588.00,7.718214,24.90847,0.000040,24.039964,0.0006,1.302
10590.00,7.717655,24.90842,0.000040,24.041214,0.0006,1.303
10592.00,7.717625,24.90807,0.000039,24.041406,0.0005,1.303
10594.00,7.718580,24.90892,0.000040,24.039974,0.0005,1.303
10596.00,7.718761,24.90921,0.000041,24.041274,0.0005,1.303
10598.00,7.718799,24.90917,0.000040,24.040697,0.0006,1.304
10600.00,7.719193,24.90753,0.000041,24.040735,0.0006,1.303
10602.00,7.719556,24.90801,0.000041,24.039637,0.0006,1.303
10604.00,7.719563,24.90837,0.000039,24.040128,0.0005,1.303
10606.00,7.720137,24.90874,0.000039,24.040759,0.0005,1.303
10608.00,7.719865,24.90819,0.000039,24.039970,0.0005,1.303
10610.00,7.720608,24.90808,0.000040,24.040643,0.0006,1.303
10612.00,7.721169,24.90955,0.000039,24.041099,0.0005,1.303
10614.00,7.720416,24.91074,0.000040,24.040966,0.0006,1.303
10616.00,7.719510,24.91080,0.000039,24.040986,0.0005,1.303
10618.00,7.719081,24.91059,0.000039,24.040228,0.0005,1.304
10620.00,7.718071,24.91021,0.000038,24.040779,0.0005,1.304
10622.00,7.717455,24.91010,0.000039,24.040952,0.0006,1.303
10624.00,7.716825,24.90977,0.000039,24.040070,0.0006,1.304
10626.00,7.716117,24.91025,0.000039,24.041283,0.0006,1.303
10628.00,7.716402,24.90904,0.000039,24.041190,0.0005,1.302
10630.00,7.716928,24.90884,0.000041,24.040159,0.0005,1.303
10632.00,7.716898,24.90866,0.000040,24.040112,0.0006,1.302
10634.00,7.717576,24.90948,0.000039,24.040892,0.0005,1.303
10636.00,7.718337,24.91036,0.000039,24.041466,0.0005,1.303
10638.00,7.718670,24.90951,0.000040,24.040990,0.0006,1.303
10640.00,7.720017,24.90922,0.000040,24.040972,0.0006,1.303
10642.00,7.720234,24.90843,0.000040,24.040457,0.0005,1.304
10644.00,7.718487,24.90865,0.000039,24.040077,0.0006,1.304
10646.00,7.718719,24.90848,0.000039,24.041094,0.0005,1.304
10648.00,7.719185,24.90774,0.000039,24.040346,0.0005,1.304
10650.00,7.719089,24.90821,0.000039,24.041035,0.0005,1.303
10652.00,7.718607,24.90784,0.000041,24.040452,0.0005,1.303
10654.00,7.718731,24.90783,0.000041,24.040554,0.0006,1.303
10656.00,7.719286,24.90587,0.000040,24.040617,0.0006,1.303
10658.00,7.719357,24.90630,0.000040,24.040074,0.0005,1.303
10660.00,7.719320,24.90746,0.000040,24.041321,0.0005,1.304
10662.00,7.718777,24.90733,0.000039,24.040821,0.0006,1.303
10664.00,7.718220,24.90771,0.000039,24.040483,0.0005,1.304
10666.00,7.718495,24.90667,0.000040,24.040879,0.0006,1.304
10668.00,7.718375,24.90741,0.000039,24.040723,0.0006,1.304
10670.00,7.718477,24.90784,0.000039,24.041141,0.0005,1.303
10672.00,7.718222,24.90674,0.000040,24.040539,0.0005,1.304
10674.00,7.718746,24.90691,0.000040,24.039803,0.0006,1.303
10676.00,7.718799,24.90691,0.000039,24.040786,0.0006,1.303
10678.00,7.719689,24.90733,0.000041,24.040908,0.0006,1.304
10680.00,7.719961,24.90640,0.000040,24.040741,0.0005,1.304
10682.00,7.719341,24.90642,0.000041,24.039621,0.0006,1.304
10684.00,7.719994,24.90728,0.000040,24.039839,0.0006,1.304
10686.00,7.719791,24.90668,0.000040,24.040590,0.0005,1.304
10688.00,7.719891,24.90624,0.000040,24.040314,0.0006,1.304
10690.00,7.720578,24.90552,0.000040,24.040154,0.0006,1.304
10692.00,7.719420,24.90580,0.000038,24.040752,0.0006,1.303
10694.00,7.719202,24.90580,0.000038,24.040743,0.0005,1.304
10696.00,7.719182,24.90454,0.000040,24.040505,0.0005,1.304
10698.00,7.719474,24.90469,0.000039,24.040274,0.0005,1.304
10700.00,7.720323,24.90533,0.000039,24.041114,0.0005,1.304
10702.00,7.721842,24.90559,0.000039,24.040428,0.0005,1.304
10704.00,7.722589,24.90454,0.000040,24.039954,0.0005,1.304
10706.00,7.721902,24.90622,0.000039,24.040337,0.0006,1.305
10708.00,7.721985,24.90630,0.000038,24.040723,0.0006,1.304
10710.00,7.722174,24.90674,0.000041,24.040748,0.0005,1.303
10712.00,7.721831,24.90795,0.000041,24.040241,0.0005,1.304
10714.00,7.721334,24.90742,0.000041,24.040957,0.0006,1.304
10716.00,7.720581,24.90668,0.000039,24.040314,0.0006,1.305
10718.00,7.719843,24.90729,0.000039,24.040357,0.0006,1.304
10720.00,7.719326,24.90747,0.000039,24.040912,0.0006,1.304
10722.00,7.719454,24.90738,0.000040,24.040525,0.0006,1.304
10724.00,7.718483,24.90720,0.000040,24.041154,0.0006,1.304
10726.00,7.717847,24.90814,0.000040,24.040626,0.0006,1.304
10728.00,7.718636,24.90738,0.000041,24.040252,0.0006,1.304
10730.00,7.719137,24.90831,0.000040,24.040001,0.0006,1.304
10732.00,7.717828,24.90832,0.000039,24.040679,0.0006,1.304
10734.00,7.717617,24.90933,0.000040,24.040785,0.0006,1.304
10736.00,7.718226,24.90970,0.000040,24.040521,0.0006,1.304
10738.00,7.718200,24.90935,0.000039,24.041141,0.0006,1.305
10740.00,7.718060,24.90935,0.000039,24.040850,0.0005,1.304
10742.00,7.717733,24.90898,0.000041,24.040308,0.0005,1.304
10744.00,7.717453,24.90860,0.000040,24.040439,0.0006,1.304
10746.00,7.718106,24.90908,0.000040,24.040379,0.0005,1.304
10748.00,7.718019,24.90837,0.000040,24.040243,0.0006,1.304
10750.00,7.718441,24.90810,0.000041,24.040861,0.0006,1.304
10752.00,7.719739,24.90810,0.000040,24.041383,0.0006,1.304
10754.00,7.719488,24.90738,0.000041,24.040592,0.0006,1.304
10756.00,7.719883,24.90701,0.000039,24.040534,0.0006,1.304
10758.00,7.720029,24.90670,0.000039,24.040294,0.0006,1.304
10760.00,7.719457,24.90708,0.000040,24.040017,0.0006,1.304
10762.00,7.719050,24.90734,0.000040,24.040443,0.0005,1.304
10764.00,7.719112,24.90703,0.000040,24.041210,0.0006,1.305
10766.00,7.718599,24.90632,0.000038,24.040492,0.0006,1.305
10768.00,7.717905,24.90676,0.000038,24.040168,0.0006,1.305
10770.00,7.718381,24.90727,0.000040,24.040625,0.0006,1.305
10772.00,7.719155,24.90676,0.000039,24.040192,0.0006,1.305
10774.00,7.719107,24.90658,0.000038,24.040859,0.0006,1.305
10776.00,7.719785,24.90725,0.000038,24.040737,0.0006,1.305
10778.00,7.719873,24.90705,0.000040,24.039684,0.0005,1.305
10780.00,7.720300,24.90716,0.000040,24.040014,0.0005,1.305
10782.00,7.720768,24.90631,0.000040,24.040368,0.0006,1.305
10784.00,7.720936,24.90572,0.000038,24.041083,0.0006,1.305
10786.00,7.720510,24.90653,0.000040,24.039557,0.0006,1.305
10788.00,7.720453,24.90721,0.000039,24.040472,0.0006,1.305
10790.00,7.721052,24.90773,0.000039,24.040568,0.0006,1.305
10792.00,7.720061,24.90695,0.000038,24.039997,0.0006,1.305
10794.00,7.720223,24.90659,0.000039,24.040517,0.0006,1.305
10796.00,7.720723,24.90664,0.000038,24.039850,0.0005,1.305
10798.00,7.721555,24.90704,0.000040,24.040315,0.0006,1.305
10800.00,7.721527,24.90719,0.000040,24.040505,0.0005,1.304
10802.00,7.721174,24.90747,0.000041,24.039794,0.0006,1.305
10804.00,7.721369,24.90803,0.000040,24.039963,0.0006,1.305
@18,12.0000,24.0
10806.00,7.720425,24.90677,0.000040,24.041043,0.0006,1.305
10808.00,7.715807,24.90644,0.000040,24.040245,0.0005,1.305
10810.00,7.707657,24.90709,0.000039,24.040997,0.0005,1.305
10812.00,7.697382,24.90638,0.000040,24.039664,0.0005,1.305
10814.00,7.688624,24.90682,0.000040,24.039923,0.0006,1.305
10816.00,7.684871,24.90642,0.000039,24.039777,0.0006,1.305
10818.00,7.685835,24.90717,0.000039,24.040432,0.0006,1.305
10820.00,7.690971,24.90711,0.000038,24.041179,0.0006,1.306
10822.00,7.699752,24.90739,0.000039,24.039610,0.0005,1.306
10824.00,7.708913,24.90792,0.000038,24.040208,0.0005,1.306
10826.00,7.716175,24.90776,0.000039,24.040897,0.0005,1.306
10828.00,7.723159,24.90808,0.000038,24.040159,0.0005,1.306
10830.00,7.728962,24.90802,0.000037,24.040514,0.0006,1.306
10832.00,7.735433,24.90821,0.000038,24.040126,0.0006,1.306
10834.00,7.746734,24.90743,0.000037,24.040443,0.0005,1.307
10836.00,7.758219,24.90725,0.000037,24.040717,0.0005,1.307
10838.00,7.766224,24.90731,0.000038,24.040063,0.0006,1.307
10840.00,7.769121,24.90730,0.000037,24.040150,0.0005,1.307
10842.00,7.765756,24.90681,0.000038,24.040194,0.0005,1.307
10844.00,7.759646,24.90662,0.000038,24.039926,0.0005,1.306
10846.00,7.752725,24.90537,0.000040,24.040368,0.0006,1.305
10848.00,7.746945,24.90527,0.000040,24.040399,0.0006,1.306
10850.00,7.742763,24.90516,0.000040,24.040390,0.0006,1.305
10852.00,7.739165,24.90583,0.000040,24.040497,0.0005,1.305
10854.00,7.737939,24.90563,0.000041,24.040668,0.0005,1.305
10856.00,7.738699,24.90543,0.000040,24.039637,0.0006,1.305
10858.00,7.739181,24.90641,0.000040,24.040706,0.0005,1.305
10860.00,7.739341,24.90654,0.000041,24.040145,0.0005,1.305
10862.00,7.739744,24.90683,0.000040,24.040550,0.0006,1.305
10864.00,7.741057,24.90729,0.000040,24.039924,0.0006,1.305
10866.00,7.742508,24.90711,0.000038,24.040655,0.0006,1.306
10868.00,7.743492,24.90746,0.000039,24.040805,0.0005,1.305
10870.00,7.745287,24.90668,0.000040,24.040366,0.0006,1.305
10872.00,7.746924,24.90668,0.000040,24.040441,0.0005,1.306
10874.00,7.748886,24.90711,0.000039,24.041072,0.0005,1.306
10876.00,7.750229,24.90721,0.000039,24.040777,0.0005,1.305
10878.00,7.751346,24.90702,0.000040,24.040505,0.0006,1.304
10880.00,7.752183,24.90737,0.000041,24.041055,0.0005,1.304
10882.00,7.754561,24.90676,0.000040,24.040481,0.0006,1.305
10884.00,7.756541,24.90758,0.000039,24.040146,0.0006,1.306
10886.00,7.757524,24.90773,0.000038,24.040614,0.0005,1.305
10888.00,7.758098,24.90671,0.000040,24.040955,0.0005,1.305
10890.00,7.758930,24.90758,0.000040,24.040786,0.0005,1.305
10892.00,7.759924,24.90704,0.000039,24.040021,0.0006,1.305
10894.00,7.761039,24.90775,0.000040,24.041516,0.0005,1.305
10896.00,7.760928,24.90720,0.000040,24.040355,0.0005,1.305
10898.00,7.761267,24.90702,0.000039,24.040870,0.0005,1.305
10900.00,7.761623,24.90712,0.000039,24.039846,0.0006,1.305
10902.00,7.759868,24.90757,0.000039,24.040225,0.0006,1.305
10904.00,7.759607,24.90762,0.000040,24.040792,0.0005,1.305
10906.00,7.759688,24.90851,0.000040,24.040566,0.0005,1.305
10908.00,7.759481,24.90959,0.000038,24.040470,0.0006,1.306
10910.00,7.758240,24.90900,0.000039,24.040354,0.0006,1.305
10912.00,7.757900,24.90861,0.000038,24.040641,0.0005,1.305
10914.00,7.756330,24.90816,0.000039,24.040657,0.0005,1.305
10916.00,7.755719,24.90917,0.000040,24.040823,0.0006,1.305
10918.00,7.755366,24.90967,0.000040,24.040626,0.0006,1.305
10920.00,7.754750,24.90997,0.000038,24.040806,0.0006,1.306
10922.00,7.754252,24.90988,0.000039,24.040152,0.0006,1.305
10924.00,7.753720,24.90895,0.000039,24.039819,0.0005,1.305
10926.00,7.752962,24.91015,0.000039,24.040581,0.0006,1.305
10928.00,7.752307,24.90902,0.000040,24.039910,0.0005,1.305
10930.00,7.751810,24.90908,0.000040,24.040755,0.0005,1.305
10932.00,7.750268,24.90971,0.000040,24.040326,0.0006,1.305
10934.00,7.749521,24.90859,0.000040,24.040839,0.0006,1.306
10936.00,7.749292,24.90927,0.000040,24.040186,0.0005,1.305
10938.00,7.747796,24.90816,0.000040,24.040735,0.0006,1.306
10940.00,7.745432,24.90842,0.000040,24.040306,0.0006,1.306
10942.00,7.744487,24.90947,0.000039,24.039634,0.0005,1.305
10944.00,7.742943,24.90921,0.000040,24.040399,0.0005,1.305
10946.00,7.741013,24.90917,0.000039,24.040857,0.0005,1.306
10948.00,7.740523,24.90937,0.000039,24.040714,0.0005,1.305
10950.00,7.740485,24.90907,0.000040,24.039883,0.0005,1.306
10952.00,7.739316,24.90859,0.000038,24.039774,0.0005,1.306
10954.00,7.738935,24.90853,0.000038,24.040832,0.0005,1.306
10956.00,7.737604,24.90833,0.000039,24.040648,0.0005,1.306
10958.00,7.736681,24.90857,0.000039,24.040530,0.0005,1.306
10960.00,7.735275,24.90861,0.000038,24.040606,0.0006,1.306
10962.00,7.733756,24.90844,0.000038,24.040279,0.0006,1.306
10964.00,7.733230,24.90811,0.000038,24.040194,0.0005,1.305
10966.00,7.731790,24.90833,0.000040,24.039790,0.0005,1.305
10968.00,7.731040,24.90843,0.000040,24.040254,0.0005,1.306
10970.00,7.730913,24.90870,0.000039,24.041172,0.0005,1.306
10972.00,7.730698,24.90868,0.000039,24.041126,0.0006,1.306
10974.00,7.730446,24.90864,0.000039,24.041019,0.0005,1.307
10976.00,7.730264,24.90847,0.000039,24.040646,0.0005,1.306
10978.00,7.729518,24.90768,0.000039,24.040546,0.0005,1.306
10980.00,7.728818,24.90760,0.000040,24.040246,0.0005,1.306
10982.00,7.728621,24.90663,0.000041,24.039892,0.0005,1.306
10984.00,7.728818,24.90709,0.000040,24.040194,0.0006,1.306
10986.00,7.728250,24.90796,0.000040,24.040565,0.0005,1.306
10988.00,7.727838,24.90782,0.000040,24.040023,0.0005,1.306
10990.00,7.727477,24.90836,0.000038,24.040737,0.0006,1.307
10992.00,7.727085,24.90720,0.000038,24.039599,0.0006,1.307
10994.00,7.726163,24.90647,0.000039,24.040863,0.0006,1.306
10996.00,7.724545,24.90641,0.000040,24.040341,0.0005,1.306
10998.00,7.723937,24.90783,0.000040,24.040477,0.0006,1.306
11000.00,7.724341,24.90696,0.000040,24.040466,0.0005,1.305
11002.00,7.724145,24.90736,0.000041,24.040197,0.0005,1.306
11004.00,7.724001,24.90780,0.000039,24.040088,0.0006,1.306
11006.00,7.723161,24.90753,0.000040,24.041265,0.0005,1.306
11008.00,7.722892,24.90829,0.000039,24.041115,0.0005,1.307
11010.00,7.723736,24.90783,0.000039,24.040730,0.0006,1.307
11012.00,7.723833,24.90722,0.000039,24.040526,0.0006,1.307
11014.00,7.723551,24.90728,0.000039,24.040603,0.0006,1.307
11016.00,7.723984,24.90680,0.000039,24.040034,0.0005,1.306
11018.00,7.724082,24.90762,0.000038,24.040368,0.0005,1.307
11020.00,7.723687,24.90737,0.000039,24.041365,0.0005,1.307
11022.00,7.723129,24.90752,0.000040,24.040057,0.0006,1.306
11024.00,7.722667,24.90778,0.000041,24.039923,0.0005,1.307
11026.00,7.721804,24.90890,0.000040,24.039952,0.0006,1.306
11028.00,7.720853,24.90831,0.000040,24.040579,0.0006,1.305
11030.00,7.721532,24.90812,0.000040,24.041410,0.0006,1.306
11032.00,7.722471,24.90820,0.000039,24.041234,0.0005,1.307
11034.00,7.721905,24.90729,0.000039,24.040374,0.0005,1.306
11036.00,7.722111,24.90743,0.000039,24.039972,0.0005,1.306
11038.00,7.722983,24.90684,0.000039,24.040672,0.0005,1.306
11040.00,7.723390,24.90765,0.000039,24.039879,0.0005,1.306
11042.00,7.723348,24.90779,0.000040,24.039963,0.0005,1.306
11044.00,7.723427,24.90779,0.000040,24.041039,0.0006,1.307
11046.00,7.722898,24.90764,0.000039,24.040537,0.0006,1.306
11048.00,7.721441,24.90809,0.000040,24.039835,0.0005,1.307
11050.00,7.721477,24.90843,0.000040,24.040857,0.0005,1.307
11052.00,7.720718,24.90756,0.000039,24.041061,0.0006,1.306
11054.00,7.719946,24.90716,0.000038,24.040639,0.0006,1.307
11056.00,7.719126,24.90853,0.000039,24.041174,0.0005,1.307
11058.00,7.719805,24.90922,0.000040,24.040634,0.0006,1.307
11060.00,7.719822,24.90950,0.000041,24.040235,0.0005,1.306
11062.00,7.719990,24.90953,0.000041,24.040494,0.0006,1.307
11064.00,7.720077,24.90886,0.000040,24.040488,0.0006,1.307
11066.00,7.719819,24.90780,0.000039,24.040325,0.0006,1.307
11068.00,7.720169,24.90722,0.000040,24.040123,0.0006,1.306
11070.00,7.721047,24.90792,0.000040,24.040563,0.0006,1.306
11072.00,7.720884,24.90824,0.000040,24.039903,0.0006,1.307
11074.00,7.720868,24.90840,0.000039,24.040345,0.0006,1.306
11076.00,7.721618,24.90842,0.000039,24.039744,0.0005,1.307
11078.00,7.722369,24.90795,0.000039,24.039281,0.0006,1.307
11080.00,7.722375,24.90850,0.000039,24.040617,0.0006,1.307
11082.00,7.721914,24.90897,0.000041,24.039946,0.0005,1.306
11084.00,7.721115,24.90906,0.000040,24.040405,0.0006,1.307
11086.00,7.720657,24.90908,0.000039,24.040228,0.0006,1.307
11088.00,7.721047,24.91021,0.000041,24.040268,0.0006,1.306
11090.00,7.721280,24.91073,0.000041,24.040028,0.0006,1.307
11092.00,7.720704,24.91015,0.000040,24.040690,0.0006,1.307
11094.00,7.720499,24.91044,0.000040,24.040588,0.0006,1.307
11096.00,7.719613,24.90977,0.000040,24.040766,0.0005,1.307
11098.00,7.718884,24.91008,0.000039,24.040475,0.0005,1.306
11100.00,7.718804,24.91033,0.000039,24.040435,0.0006,1.306
11102.00,7.718587,24.91150,0.000040,24.041135,0.0006,1.307
11104.00,7.718128,24.91170,0.000039,24.040044,0.0005,1.307
11106.00,7.718435,24.91151,0.000039,24.041152,0.0005,1.307
11108.00,7.718725,24.91177,0.000040,24.040865,0.0006,1.307
11110.00,7.718408,24.91117,0.000040,24.040432,0.0006,1.307
11112.00,7.718619,24.91077,0.000039,24.040757,0.0006,1.308
11114.00,7.719439,24.91094,0.000040,24.040548,0.0006,1.307
11116.00,7.720113,24.91073,0.000039,24.040681,0.0006,1.307
11118.00,7.720213,24.91008,0.000040,24.040234,0.0006,1.307
11120.00,7.719736,24.91021,0.000041,24.041214,0.0006,1.307
11122.00,7.720238,24.90977,0.000040,24.041226,0.0006,1.306
11124.00,7.719516,24.90870,0.000041,24.040592,0.0006,1.307
11126.00,7.719258,24.90913,0.000040,24.040630,0.0006,1.307
11128.00,7.719733,24.90968,0.000039,24.040514,0.0006,1.307
11130.00,7.719842,24.90947,0.000039,24.040566,0.0005,1.307
11132.00,7.720061,24.90980,0.000040,24.040248,0.0005,1.307
11134.00,7.720164,24.90975,0.000040,24.040612,0.0005,1.307
11136.00,7.720859,24.90865,0.000041,24.040041,0.0006,1.307
11138.00,7.720212,24.90848,0.000040,24.041023,0.0005,1.307
11140.00,7.719798,24.90806,0.000040,24.040285,0.0006,1.307
11142.00,7.719815,24.90919,0.000040,24.039741,0.0006,1.307
11144.00,7.720433,24.90963,0.000040,24.039824,0.0005,1.307
11146.00,7.719778,24.90898,0.000040,24.039995,0.0005,1.307
11148.00,7.719787,24.90909,0.000040,24.039766,0.0005,1.307
11150.00,7.720568,24.90845,0.000040,24.039950,0.0006,1.307
11152.00,7.720605,24.90810,0.000039,24.039543,0.0006,1.307
11154.00,7.718982,24.90817,0.000039,24.040248,0.0006,1.307
11156.00,7.719176,24.90765,0.000039,24.040830,0.0006,1.307
11158.00,7.720326,24.90789,0.000040,24.040383,0.0006,1.307
11160.00,7.720436,24.90799,0.000039,24.040241,0.0005,1.307
11162.00,7.720182,24.90835,0.000040,24.040528,0.0006,1.307
11164.00,7.720025,24.90862,0.000039,24.039755,0.0006,1.307
11166.00,7.719664,24.90892,0.000041,24.040379,0.0006,1.307
11168.00,7.720232,24.90838,0.000040,24.040766,0.0006,1.307
11170.00,7.721775,24.90857,0.000040,24.040226,0.0005,1.307
11172.00,7.722031,24.90907,0.000040,24.040539,0.0006,1.307
11174.00,7.721034,24.90891,0.000039,24.039815,0.0005,1.307
11176.00,7.720470,24.90953,0.000041,24.039995,0.0006,1.307
11178.00,7.719676,24.90816,0.000039,24.039964,0.0005,1.308
11180.00,7.718629,24.90796,0.000038,24.040192,0.0005,1.307
11182.00,7.718777,24.90876,0.000038,24.040106,0.0005,1.307
11184.00,7.717997,24.90848,0.000040,24.040817,0.0006,1.307
11186.00,7.718135,24.90880,0.000040,24.040839,0.0006,1.307
11188.00,7.718040,24.90849,0.000040,24.041466,0.0006,1.307
11190.00,7.718796,24.90813,0.000039,24.040252,0.0006,1.307
11192.00,7.719269,24.90951,0.000039,24.040126,0.0005,1.307
11194.00,7.719513,24.90850,0.000039,24.039532,0.0006,1.307
11196.00,7.719657,24.90900,0.000039,24.040179,0.0006,1.308
11198.00,7.719665,24.90906,0.000039,24.041061,0.0006,1.307
11200.00,7.720122,24.90816,0.000039,24.040479,0.0006,1.307
11202.00,7.719632,24.90840,0.000039,24.040177,0.0005,1.307
11204.00,7.718885,24.90821,0.000039,24.040399,0.0006,1.307
11206.00,7.718419,24.90775,0.000039,24.040137,0.0006,1.307
11208.00,7.718984,24.90756,0.000038,24.040679,0.0006,1.307
11210.00,7.719053,24.90795,0.000039,24.040532,0.0005,1.308
11212.00,7.719174,24.90813,0.000039,24.040028,0.0006,1.308
11214.00,7.720142,24.90773,0.000039,24.040605,0.0006,1.307
11216.00,7.720536,24.90693,0.000039,24.040712,0.0006,1.307
11218.00,7.719748,24.90663,0.000039,24.040428,0.0006,1.308
11220.00,7.719305,24.90542,0.000040,24.040334,0.0005,1.308
11222.00,7.719222,24.90544,0.000040,24.040763,0.0005,1.307
11224.00,7.718459,24.90726,0.000040,24.040401,0.0006,1.307
11226.00,7.718356,24.90778,0.000040,24.040548,0.0005,1.307
11228.00,7.717614,24.90775,0.000040,24.040090,0.0005,1.308
11230.00,7.718084,24.90831,0.000040,24.040059,0.0005,1.307
11232.00,7.718184,24.90784,0.000040,24.040797,0.0005,1.308
11234.00,7.718703,24.90768,0.000040,24.039639,0.0006,1.307
11236.00,7.718351,24.90809,0.000040,24.040699,0.0006,1.306
11238.00,7.718671,24.90733,0.000041,24.041094,0.0006,1.307
11240.00,7.718186,24.90782,0.000040,24.040432,0.0006,1.308
11242.00,7.717554,24.90764,0.000039,24.040885,0.0006,1.308
11244.00,7.719615,24.90749,0.000039,24.040606,0.0006,1.307
11246.00,7.720471,24.90836,0.000039,24.040848,0.0005,1.307
11248.00,7.720632,24.90936,0.000039,24.041101,0.0005,1.308
11250.00,7.720821,24.90872,0.000039,24.041125,0.0006,1.308
11252.00,7.720000,24.90874,0.000039,24.040545,0.0005,1.308
11254.00,7.719797,24.90860,0.000039,24.040948,0.0006,1.308
11256.00,7.719862,24.90896,0.000041,24.041326,0.0006,1.307
11258.00,7.719707,24.90893,0.000041,24.040521,0.0006,1.307
11260.00,7.719771,24.90906,0.000041,24.041463,0.0005,1.308
11262.00,7.719311,24.90963,0.000039,24.040597,0.0006,1.308
11264.00,7.719348,24.90996,0.000041,24.040403,0.0006,1.307
11266.00,7.719317,24.91031,0.000039,24.040399,0.0005,1.308
11268.00,7.720468,24.91028,0.000039,24.040241,0.0005,1.308
11270.00,7.720156,24.90975,0.000039,24.040357,0.0006,1.308
11272.00,7.719611,24.90957,0.000041,24.040221,0.0006,1.307
11274.00,7.719488,24.90883,0.000040,24.040277,0.0005,1.307
11276.00,7.719413,24.90792,0.000040,24.040835,0.0005,1.308
11278.00,7.719733,24.90933,0.000040,24.040308,0.0005,1.308
11280.00,7.719698,24.90848,0.000040,24.040788,0.0006,1.307
11282.00,7.719334,24.90791,0.000040,24.040588,0.0005,1.307
11284.00,7.719413,24.90840,0.000040,24.040425,0.0006,1.307
11286.00,7.719585,24.90877,0.000040,24.041581,0.0006,1.308
11288.00,7.720192,24.90933,0.000042,24.040815,0.0006,1.307
11290.00,7.720653,24.90937,0.000040,24.041248,0.0006,1.308
11292.00,7.720175,24.90843,0.000039,24.040457,0.0005,1.308
11294.00,7.719133,24.90872,0.000040,24.040639,0.0006,1.307
11296.00,7.718575,24.90849,0.000039,24.039979,0.0005,1.308
11298.00,7.718000,24.90832,0.000040,24.040485,0.0005,1.307
11300.00,7.717577,24.90714,0.000041,24.041254,0.0006,1.307
11302.00,7.717746,24.90791,0.000040,24.040777,0.0006,1.307
11304.00,7.718556,24.90833,0.000040,24.040477,0.0006,1.308
11306.00,7.718650,24.90749,0.000041,24.040674,0.0006,1.308
11308.00,7.719177,24.90685,0.000040,24.040903,0.0005,1.308
11310.00,7.719942,24.90802,0.000039,24.040686,0.0005,1.308
11312.00,7.719816,24.90819,0.000040,24.040599,0.0005,1.308
11314.00,7.719887,24.90852,0.000041,24.040394,0.0006,1.307
11316.00,7.719490,24.90860,0.000041,24.040563,0.0006,1.308
11318.00,7.719876,24.90862,0.000040,24.041126,0.0006,1.307
11320.00,7.719760,24.90799,0.000039,24.041030,0.0006,1.307
11322.00,7.719219,24.90797,0.000040,24.040505,0.0005,1.307
11324.00,7.718211,24.90866,0.000040,24.040459,0.0005,1.308
11326.00,7.717686,24.90914,0.000040,24.040672,0.0005,1.308
11328.00,7.717695,24.90912,0.000039,24.040339,0.0006,1.308
11330.00,7.717626,24.90899,0.000040,24.040970,0.0006,1.308
11332.00,7.718234,24.90771,0.000040,24.041343,0.0005,1.307
11334.00,7.718432,24.90768,0.000040,24.040859,0.0006,1.307
11336.00,7.717892,24.90742,0.000041,24.040983,0.0006,1.307
11338.00,7.717896,24.90646,0.000040,24.040826,0.0006,1.307
11340.00,7.718197,24.90672,0.000041,24.041556,0.0005,1.307
11342.00,7.718818,24.90740,0.000041,24.040588,0.0006,1.307
11344.00,7.719367,24.90759,0.000039,24.040517,0.0006,1.307
11346.00,7.719063,24.90771,0.000040,24.040999,0.0005,1.307
11348.00,7.719888,24.90676,0.000040,24.040910,0.0006,1.307
11350.00,7.719497,24.90753,0.000039,24.041441,0.0006,1.308
11352.00,7.719732,24.90651,0.000039,24.041645,0.0006,1.308
11354.00,7.720796,24.90630,0.000039,24.040725,0.0006,1.308
11356.00,7.720614,24.90615,0.000041,24.041248,0.0006,1.308
11358.00,7.719857,24.90614,0.000040,24.040692,0.0006,1.307
11360.00,7.718685,24.90653,0.000040,24.040101,0.0006,1.307
11362.00,7.718696,24.90707,0.000040,24.041628,0.0006,1.307
11364.00,7.718631,24.90712,0.000040,24.041536,0.0006,1.308
11366.00,7.718874,24.90716,0.000039,24.040737,0.0005,1.308
11368.00,7.718516,24.90712,0.000041,24.039710,0.0006,1.307
11370.00,7.718533,24.90725,0.000041,24.040286,0.0006,1.307
11372.00,7.719379,24.90718,0.000040,24.040530,0.0005,1.308
11374.00,7.719368,24.90839,0.000040,24.039981,0.0005,1.307
11376.00,7.719682,24.90866,0.000039,24.040059,0.0006,1.307
11378.00,7.719612,24.90796,0.000040,24.040492,0.0006,1.307
11380.00,7.719202,24.90777,0.000039,24.040790,0.0005,1.307
11382.00,7.719543,24.90713,0.000039,24.040794,0.0006,1.308
11384.00,7.719025,24.90623,0.000039,24.041165,0.0005,1.308
11386.00,7.719357,24.90615,0.000038,24.041370,0.0005,1.307
11388.00,7.719249,24.90649,0.000038,24.040470,0.0006,1.307
11390.00,7.718536,24.90712,0.000039,24.040064,0.0006,1.307
11392.00,7.718110,24.90656,0.000039,24.039928,0.0006,1.307
11394.00,7.718447,24.90607,0.000040,24.040379,0.0005,1.308
11396.00,7.718434,24.90620,0.000039,24.040819,0.0006,1.308
11398.00,7.719175,24.90745,0.000039,24.040794,0.0005,1.307
11400.00,7.719523,24.90727,0.000040,24.040830,0.0005,1.307
11402.00,7.719558,24.90632,0.000040,24.040490,0.0006,1.307
11404.00,7.719306,24.90624,0.000040,24.040574,0.0006,1.308
@19,12.0000,24.0
11406.00,7.719160,24.90699,0.000039,24.040357,0.0005,1.307
11408.00,7.715684,24.90660,0.000040,24.040763,0.0005,1.307
11410.00,7.708316,24.90743,0.000039,24.041474,0.0005,1.307
11412.00,7.698532,24.90771,0.000041,24.040805,0.0005,1.307
11414.00,7.688986,24.90841,0.000040,24.040221,0.0005,1.307
11416.00,7.683903,24.90773,0.000040,24.041085,0.0005,1.306
11418.00,7.684664,24.90729,0.000040,24.040479,0.0006,1.307
11420.00,7.690183,24.90754,0.000039,24.041263,0.0006,1.307
11422.00,7.696493,24.90727,0.000037,24.040543,0.0005,1.308
11424.00,7.703620,24.90783,0.000037,24.041688,0.0005,1.309
11426.00,7.711870,24.90810,0.000037,24.040632,0.0005,1.309
11428.00,7.718840,24.90756,0.000037,24.040359,0.0005,1.309
11430.00,7.723235,24.90808,0.000038,24.040863,0.0005,1.308
11432.00,7.731066,24.90839,0.000039,24.041450,0.0005,1.308
11434.00,7.741766,24.90697,0.000039,24.040739,0.0006,1.308
11436.00,7.753574,24.90747,0.000039,24.040539,0.0006,1.308
11438.00,7.762478,24.90651,0.000038,24.040825,0.0005,1.308
11440.00,7.765689,24.90710,0.000039,24.040795,0.0005,1.308
11442.00,7.763801,24.90726,0.000040,24.040985,0.0005,1.308
11444.00,7.760103,24.90701,0.000039,24.040163,0.0006,1.307
11446.00,7.753399,24.90686,0.000040,24.040232,0.0006,1.308
11448.00,7.747646,24.90678,0.000040,24.040559,0.0005,1.308
11450.00,7.742737,24.90697,0.000041,24.040297,0.0006,1.307
11452.00,7.739703,24.90607,0.000040,24.039703,0.0006,1.307
11454.00,7.737743,24.90697,0.000040,24.041054,0.0005,1.307
11456.00,7.737322,24.90688,0.000040,24.040939,0.0005,1.307
11458.00,7.737307,24.90706,0.000040,24.040230,0.0005,1.307
11460.00,7.738562,24.90769,0.000040,24.040568,0.0005,1.307
11462.00,7.739438,24.90876,0.000040,24.041241,0.0005,1.307
11464.00,7.740278,24.90905,0.000040,24.041108,0.0005,1.307
11466.00,7.740502,24.90800,0.000040,24.040737,0.0006,1.307
11468.00,7.741573,24.90734,0.000041,24.040225,0.0005,1.306
11470.00,7.742508,24.90810,0.000038,24.040772,0.0005,1.307
11472.00,7.744402,24.90814,0.000038,24.040786,0.0005,1.308
11474.00,7.746579,24.90808,0.000039,24.041443,0.0005,1.306
11476.00,7.748715,24.90824,0.000038,24.040441,0.0006,1.307
11478.00,7.749908,24.90892,0.000040,24.040485,0.0005,1.306
11480.00,7.752171,24.90889,0.000040,24.041681,0.0005,1.306
11482.00,7.753370,24.90843,0.000039,24.040532,0.0005,1.307
11484.00,7.753984,24.90852,0.000039,24.039963,0.0005,1.307
11486.00,7.755441,24.90849,0.000040,24.040259,0.0005,1.306
11488.00,7.756519,24.90782,0.000040,24.040961,0.0005,1.307
11490.00,7.757184,24.90756,0.000039,24.040746,0.0005,1.307
11492.00,7.758582,24.90747,0.000038,24.040190,0.0005,1.307
11494.00,7.759776,24.90685,0.000039,24.040825,0.0005,1.307
11496.00,7.759951,24.90629,0.000038,24.039806,0.0005,1.307
11498.00,7.759595,24.90543,0.000039,24.040454,0.0006,1.307
11500.00,7.759798,24.90614,0.000039,24.040766,0.0005,1.307
11502.00,7.760243,24.90638,0.000040,24.040446,0.0005,1.306
11504.00,7.759291,24.90714,0.000039,24.040708,0.0005,1.307
11506.00,7.758440,24.90617,0.000039,24.040832,0.0005,1.307
11508.00,7.756737,24.90560,0.000039,24.040314,0.0006,1.307
11510.00,7.755725,24.90486,0.000040,24.040654,0.0005,1.307
11512.00,7.755790,24.90543,0.000039,24.039868,0.0005,1.306
11514.00,7.754379,24.90624,0.000040,24.040679,0.0006,1.306
11516.00,7.752731,24.90580,0.000039,24.041048,0.0006,1.306
11518.00,7.752401,24.90668,0.000040,24.041043,0.0005,1.307
11520.00,7.752567,24.90664,0.000039,24.040028,0.0006,1.307
11522.00,7.752782,24.90611,0.000040,24.040423,0.0005,1.307
11524.00,7.751223,24.90579,0.000037,24.039823,0.0006,1.307
11526.00,7.750716,24.90602,0.000039,24.040210,0.0005,1.307
11528.00,7.750078,24.90569,0.000038,24.040275,0.0006,1.307
11530.00,7.748779,24.90583,0.000038,24.040230,0.0005,1.307
11532.00,7.748044,24.90598,0.000038,24.040468,0.0005,1.307
11534.00,7.747577,24.90635,0.000039,24.040070,0.0006,1.307
11536.00,7.746906,24.90663,0.000037,24.040605,0.0006,1.308
11538.00,7.746205,24.90599,0.000039,24.040392,0.0005,1.307
11540.00,7.744412,24.90534,0.000039,24.040354,0.0005,1.307
11542.00,7.743185,24.90555,0.000039,24.041221,0.0005,1.307
11544.00,7.742087,24.90506,0.000038,24.040355,0.0005,1.306
11546.00,7.742183,24.90506,0.000040,24.040328,0.0005,1.307
11548.00,7.741928,24.90467,0.000040,24.040024,0.0005,1.307
11550.00,7.741520,24.90443,0.000039,24.040115,0.0005,1.307
11552.00,7.739920,24.90481,0.000039,24.040248,0.0005,1.307
11554.00,7.738879,24.90447,0.000040,24.039775,0.0005,1.306
11556.00,7.738144,24.90392,0.000041,24.040077,0.0005,1.307
11558.00,7.737227,24.90445,0.000038,24.039428,0.0005,1.307
11560.00,7.735770,24.90438,0.000037,24.040345,0.0005,1.307
11562.00,7.735908,24.90476,0.000039,24.040223,0.0005,1.307
11564.00,7.734749,24.90601,0.000039,24.040883,0.0005,1.307
11566.00,7.733428,24.90589,0.000040,24.040919,0.0005,1.307
11568.00,7.733271,24.90580,0.000039,24.040415,0.0005,1.306
11570.00,7.733036,24.90643,0.000040,24.040292,0.0006,1.306
11572.00,7.732321,24.90714,0.000039,24.040406,0.0005,1.306
11574.00,7.732787,24.90700,0.000039,24.040379,0.0005,1.307
11576.00,7.731722,24.90710,0.000039,24.040288,0.0006,1.307
11578.00,7.731375,24.90722,0.000039,24.040557,0.0005,1.306
11580.00,7.729998,24.90674,0.000040,24.040775,0.0006,1.306
11582.00,7.727781,24.90752,0.000039,24.040945,0.0005,1.307
11584.00,7.727466,24.90708,0.000039,24.040723,0.0005,1.306
11586.00,7.726579,24.90680,0.000040,24.040610,0.0005,1.307
11588.00,7.725722,24.90688,0.000038,24.040826,0.0005,1.307
11590.00,7.725923,24.90816,0.000039,24.040539,0.0005,1.307
11592.00,7.725822,24.90810,0.000038,24.040546,0.0005,1.307
11594.00,7.725626,24.90730,0.000039,24.040957,0.0005,1.306
11596.00,7.725676,24.90757,0.000040,24.040503,0.0005,1.306
11598.00,7.726223,24.90742,0.000040,24.040270,0.0005,1.306
11600.00,7.726007,24.90767,0.000040,24.040552,0.0005,1.307
11602.00,7.725655,24.90733,0.000039,24.040157,0.0005,1.306
11604.00,7.724590,24.90672,0.000039,24.040779,0.0006,1.306
11606.00,7.725413,24.90646,0.000039,24.040246,0.0005,1.306
11608.00,7.725661,24.90691,0.000040,24.040114,0.0006,1.306
11610.00,7.724563,24.90703,0.000040,24.040210,0.0005,1.306
11612.00,7.723718,24.90668,0.000039,24.040088,0.0005,1.307
11614.00,7.723554,24.90674,0.000039,24.040943,0.0005,1.306
11616.00,7.723870,24.90720,0.000039,24.040463,0.0005,1.307
11618.00,7.723041,24.90666,0.000037,24.040305,0.0006,1.307
11620.00,7.722501,24.90696,0.000039,24.040570,0.0006,1.307
11622.00,7.721379,24.90708,0.000039,24.040048,0.0005,1.306
11624.00,7.721304,24.90774,0.000039,24.040008,0.0005,1.306
11626.00,7.721640,24.90871,0.000039,24.040699,0.0005,1.306
11628.00,7.721554,24.90879,0.000039,24.040459,0.0005,1.306
11630.00,7.721987,24.90671,0.000040,24.040948,0.0005,1.305
11632.00,7.722275,24.90663,0.000041,24.040828,0.0005,1.306
11634.00,7.722140,24.90684,0.000040,24.040739,0.0005,1.306
11636.00,7.722599,24.90801,0.000039,24.040959,0.0005,1.306
11638.00,7.722758,24.90843,0.000040,24.040532,0.0005,1.306
11640.00,7.722046,24.90770,0.000040,24.040512,0.0005,1.306
11642.00,7.722490,24.90793,0.000039,24.040443,0.0005,1.306
11644.00,7.723108,24.90751,0.000039,24.040610,0.0005,1.306
11646.00,7.722796,24.90672,0.000040,24.040299,0.0006,1.306
11648.00,7.721691,24.90692,0.000039,24.040406,0.0006,1.306
11650.00,7.721168,24.90782,0.000040,24.040926,0.0005,1.306
11652.00,7.720915,24.90766,0.000039,24.040019,0.0005,1.306
11654.00,7.720963,24.90751,0.000039,24.040926,0.0005,1.306
11656.00,7.720846,24.90692,0.000040,24.040925,0.0005,1.305
11658.00,7.721415,24.90673,0.000041,24.040715,0.0006,1.305
11660.00,7.721949,24.90709,0.000041,24.039808,0.0005,1.306
11662.00,7.721207,24.90765,0.000040,24.040252,0.0006,1.306
11664.00,7.720702,24.90732,0.000040,24.039650,0.0005,1.306
11666.00,7.720075,24.90729,0.000039,24.040074,0.0005,1.306
11668.00,7.720097,24.90802,0.000039,24.039850,0.0005,1.305
11670.00,7.720266,24.90808,0.000040,24.040530,0.0005,1.306
11672.00,7.720221,24.90819,0.000039,24.040557,0.0005,1.305
11674.00,7.720886,24.90828,0.000040,24.040512,0.0005,1.305
11676.00,7.721174,24.90790,0.000040,24.040346,0.0005,1.306
11678.00,7.720337,24.90772,0.000038,24.039906,0.0005,1.306
11680.00,7.719264,24.90861,0.000039,24.040006,0.0005,1.305
11682.00,7.718678,24.90961,0.000041,24.040075,0.0005,1.305
11684.00,7.719549,24.90869,0.000041,24.040197,0.0005,1.305
11686.00,7.719713,24.90736,0.000040,24.040906,0.0005,1.305
11688.00,7.719418,24.90797,0.000041,24.040685,0.0005,1.305
11690.00,7.720613,24.90898,0.000040,24.040292,0.0006,1.306
11692.00,7.720792,24.90828,0.000038,24.040448,0.0005,1.306
11694.00,7.720190,24.90742,0.000039,24.041150,0.0005,1.305
11696.00,7.720646,24.90779,0.000039,24.040163,0.0005,1.306
11698.00,7.720250,24.90671,0.000038,24.040090,0.0005,1.306
11700.00,7.720294,24.90713,0.000039,24.040354,0.0005,1.305
11702.00,7.720839,24.90718,0.000040,24.040350,0.0005,1.305
11704.00,7.720676,24.90722,0.000039,24.040419,0.0005,1.305
11706.00,7.720216,24.90700,0.000039,24.040717,0.0006,1.305
11708.00,7.720117,24.90609,0.000038,24.040890,0.0005,1.305
11710.00,7.721212,24.90634,0.000038,24.040412,0.0005,1.306
11712.00,7.721602,24.90671,0.000040,24.040679,0.0005,1.305
11714.00,7.721348,24.90723,0.000039,24.039757,0.0005,1.306
11716.00,7.721149,24.90614,0.000039,24.040121,0.0005,1.306
11718.00,7.720349,24.90728,0.000038,24.040037,0.0005,1.305
11720.00,7.718841,24.90776,0.000038,24.040492,0.0006,1.305
11722.00,7.719177,24.90715,0.000038,24.040039,0.0005,1.306
11724.00,7.719866,24.90620,0.000040,24.039524,0.0005,1.305
11726.00,7.720381,24.90726,0.000040,24.040068,0.0005,1.305
11728.00,7.720418,24.90727,0.000040,24.040561,0.0006,1.305
11730.00,7.720073,24.90690,0.000039,24.039870,0.0005,1.305
11732.00,7.720030,24.90638,0.000039,24.039997,0.0005,1.305
11734.00,7.719680,24.90638,0.000039,24.040503,0.0005,1.306
11736.00,7.718978,24.90644,0.000039,24.040130,0.0006,1.306
11738.00,7.719733,24.90576,0.000039,24.040812,0.0006,1.306
11740.00,7.719041,24.90453,0.000038,24.039706,0.0005,1.305
11742.00,7.718583,24.90531,0.000038,24.040975,0.0005,1.305
11744.00,7.718407,24.90594,0.000039,24.039977,0.0006,1.305
11746.00,7.718229,24.90668,0.000039,24.040735,0.0005,1.305
11748.00,7.718010,24.90668,0.000040,24.041170,0.0005,1.305
11750.00,7.716680,24.90625,0.000039,24.040625,0.0005,1.305
11752.00,7.715895,24.90643,0.000038,24.040646,0.0005,1.305
11754.00,7.717841,24.90533,0.000039,24.040512,0.0006,1.305
11756.00,7.718607,24.90642,0.000040,24.040710,0.0005,1.305
11758.00,7.717638,24.90710,0.000041,24.040301,0.0005,1.305
11760.00,7.717392,24.90717,0.000041,24.040983,0.0006,1.305
11762.00,7.717857,24.90685,0.000040,24.039463,0.0005,1.305
11764.00,7.718032,24.90639,0.000039,24.040108,0.0006,1.305
11766.00,7.718353,24.90650,0.000038,24.040577,0.0005,1.305
11768.00,7.718643,24.90710,0.000038,24.040763,0.0005,1.305
11770.00,7.719549,24.90588,0.000038,24.041485,0.0005,1.305
11772.00,7.718739,24.90632,0.000039,24.040159,0.0005,1.305
11774.00,7.719235,24.90657,0.000041,24.040492,0.0005,1.305
11776.00,7.719972,24.90686,0.000039,24.041366,0.0005,1.305
11778.00,7.719561,24.90660,0.000040,24.040130,0.0005,1.305
11780.00,7.719477,24.90640,0.000038,24.040514,0.0005,1.304
11782.00,7.719952,24.90717,0.000039,24.041372,0.0005,1.304
11784.00,7.720890,24.90751,0.000039,24.041385,0.0005,1.305
11786.00,7.721146,24.90733,0.000040,24.040668,0.0006,1.305
11788.00,7.720770,24.90787,0.000039,24.040032,0.0005,1.305
11790.00,7.720476,24.90820,0.000039,24.040315,0.0006,1.305
11792.00,7.719768,24.90720,0.000039,24.040766,0.0005,1.305
11794.00,7.719424,24.90809,0.000039,24.040870,0.0005,1.305
11796.00,7.718851,24.90866,0.000038,24.040354,0.0005,1.306
11798.00,7.718779,24.90904,0.000038,24.040328,0.0005,1.306
11800.00,7.719170,24.90857,0.000039,24.040765,0.0005,1.305
11802.00,7.720017,24.90735,0.000041,24.039619,0.0006,1.304
11804.00,7.720139,24.90705,0.000040,24.041014,0.0006,1.305
11806.00,7.720521,24.90704,0.000041,24.040259,0.0006,1.305
11808.00,7.721061,24.90779,0.000040,24.039990,0.0006,1.305
11810.00,7.721832,24.90791,0.000040,24.040895,0.0005,1.305
11812.00,7.722161,24.90727,0.000039,24.041221,0.0005,1.304
11814.00,7.721560,24.90838,0.000039,24.040466,0.0005,1.305
11816.00,7.721862,24.90870,0.000038,24.041019,0.0005,1.305
11818.00,7.720254,24.90840,0.000039,24.040881,0.0005,1.305
11820.00,7.720459,24.90758,0.000039,24.040366,0.0005,1.305
11822.00,7.719979,24.90903,0.000041,24.039890,0.0006,1.304
11824.00,7.719555,24.90881,0.000039,24.040161,0.0005,1.305
11826.00,7.719822,24.90843,0.000038,24.038793,0.0005,1.305
11828.00,7.719516,24.90836,0.000040,24.039750,0.0005,1.305
11830.00,7.719694,24.90996,0.000040,24.039894,0.0005,1.305
11832.00,7.719101,24.90901,0.000039,24.040201,0.0005,1.305
11834.00,7.718732,24.90824,0.000040,24.040621,0.0005,1.305
11836.00,7.719895,24.90850,0.000040,24.039904,0.0005,1.305
11838.00,7.720157,24.90960,0.000039,24.040563,0.0005,1.305
11840.00,7.719649,24.90965,0.000038,24.041294,0.0005,1.305
11842.00,7.719000,24.90997,0.000039,24.040228,0.0005,1.304
11844.00,7.719709,24.91023,0.000040,24.040643,0.0005,1.305
11846.00,7.719019,24.90953,0.000040,24.041243,0.0006,1.305
11848.00,7.718615,24.91002,0.000039,24.041054,0.0005,1.305
11850.00,7.718643,24.90969,0.000040,24.039972,0.0006,1.305
11852.00,7.719071,24.90961,0.000039,24.041021,0.0006,1.305
11854.00,7.718636,24.91002,0.000038,24.041165,0.0005,1.305
11856.00,7.719143,24.90995,0.000040,24.040559,0.0006,1.305
11858.00,7.718993,24.91024,0.000039,24.041050,0.0006,1.305
11860.00,7.719587,24.90905,0.000039,24.040545,0.0006,1.304
11862.00,7.719715,24.90890,0.000040,24.040548,0.0006,1.304
11864.00,7.719374,24.90794,0.000040,24.040414,0.0005,1.305
11866.00,7.719631,24.90863,0.000039,24.040079,0.0005,1.305
11868.00,7.719910,24.90871,0.000040,24.040535,0.0005,1.306
11870.00,7.720123,24.90853,0.000039,24.040128,0.0006,1.304
11872.00,7.721221,24.90841,0.000039,24.040988,0.0006,1.304
11874.00,7.720132,24.90777,0.000041,24.039870,0.0005,1.305
11876.00,7.719483,24.90844,0.000040,24.040817,0.0005,1.305
11878.00,7.719743,24.90758,0.000039,24.041370,0.0004,1.305
11880.00,7.719746,24.90800,0.000038,24.040812,0.0005,1.305
11882.00,7.719149,24.90857,0.000041,24.039624,0.0006,1.305
11884.00,7.718825,24.90914,0.000040,24.039937,0.0005,1.304
11886.00,7.718099,24.90894,0.000038,24.040837,0.0005,1.305
11888.00,7.718446,24.90894,0.000039,24.040761,0.0005,1.305
11890.00,7.719096,24.90873,0.000039,24.040874,0.0006,1.305
11892.00,7.719592,24.90885,0.000040,24.039432,0.0006,1.305
11894.00,7.720124,24.90884,0.000038,24.039688,0.0005,1.305
11896.00,7.719851,24.90844,0.000039,24.040519,0.0005,1.305
11898.00,7.719358,24.90833,0.000040,24.040381,0.0005,1.304
11900.00,7.718960,24.90968,0.000039,24.040666,0.0006,1.304
11902.00,7.719017,24.90870,0.000040,24.040257,0.0006,1.305
11904.00,7.719128,24.90854,0.000039,24.040245,0.0005,1.304
11906.00,7.720147,24.90847,0.000040,24.040888,0.0006,1.304
11908.00,7.720720,24.90824,0.000041,24.039775,0.0006,1.304
11910.00,7.720065,24.90922,0.000041,24.040445,0.0006,1.304
11912.00,7.720157,24.90851,0.000038,24.040501,0.0005,1.306
11914.00,7.719977,24.90831,0.000038,24.039628,0.0005,1.305
11916.00,7.720661,24.90861,0.000039,24.040297,0.0006,1.305
11918.00,7.721152,24.90891,0.000039,24.040232,0.0005,1.305
11920.00,7.722652,24.90910,0.000039,24.040697,0.0006,1.305
11922.00,7.722253,24.90901,0.000039,24.040505,0.0005,1.305
11924.00,7.720930,24.90888,0.000040,24.040639,0.0006,1.305
11926.00,7.720922,24.90893,0.000040,24.040359,0.0006,1.305
11928.00,7.720741,24.90861,0.000039,24.040210,0.0005,1.305
11930.00,7.720396,24.90795,0.000040,24.039910,0.0005,1.304
11932.00,7.720158,24.90824,0.000039,24.040050,0.0006,1.305
11934.00,7.720149,24.90839,0.000040,24.040639,0.0006,1.305
11936.00,7.720158,24.90936,0.000040,24.040592,0.0005,1.305
11938.00,7.719033,24.90948,0.000039,24.040757,0.0005,1.305
11940.00,7.718290,24.91028,0.000039,24.039897,0.0005,1.305
11942.00,7.718351,24.90986,0.000039,24.040512,0.0006,1.305
11944.00,7.718524,24.91007,0.000039,24.041119,0.0006,1.305
11946.00,7.718731,24.90989,0.000038,24.041561,0.0005,1.305
11948.00,7.718836,24.91066,0.000040,24.040559,0.0005,1.305
11950.00,7.717300,24.91018,0.000039,24.040657,0.0005,1.305
11952.00,7.717559,24.90933,0.000036,24.041086,0.0005,1.304
11954.00,7.718930,24.90931,0.000038,24.040886,0.0005,1.305
11956.00,7.719155,24.90932,0.000041,24.040125,0.0006,1.305
11958.00,7.719063,24.90963,0.000040,24.040928,0.0006,1.304
11960.00,7.718807,24.90924,0.000040,24.040597,0.0005,1.305
11962.00,7.718242,24.90955,0.000040,24.040288,0.0005,1.305
11964.00,7.719161,24.90941,0.000040,24.040659,0.0005,1.305
11966.00,7.719340,24.90895,0.000039,24.040375,0.0005,1.305
11968.00,7.719829,24.90852,0.000040,24.040066,0.0006,1.304
11970.00,7.720778,24.90903,0.000040,24.040859,0.0005,1.305
11972.00,7.721247,24.90994,0.000039,24.040201,0.0005,1.305
11974.00,7.720903,24.91009,0.000039,24.040143,0.0005,1.304
11976.00,7.720936,24.90899,0.000040,24.040212,0.0005,1.304
11978.00,7.721100,24.90859,0.000042,24.039932,0.0005,1.304
11980.00,7.721804,24.90901,0.000040,24.040379,0.0005,1.304
11982.00,7.722455,24.90875,0.000040,24.040286,0.0005,1.304
11984.00,7.722253,24.90800,0.000040,24.040048,0.0005,1.305
11986.00,7.722008,24.90819,0.000038,24.040663,0.0005,1.305
11988.00,7.721326,24.90910,0.000038,24.040306,0.0005,1.304
11990.00,7.719921,24.90865,0.000038,24.040103,0.0006,1.305
11992.00,7.719964,24.90814,0.000040,24.040694,0.0006,1.305
11994.00,7.719407,24.90855,0.000038,24.039903,0.0006,1.304
11996.00,7.719149,24.90870,0.000040,24.040488,0.0005,1.304
11998.00,7.720071,24.90849,0.000040,24.039532,0.0006,1.304
12000.00,7.720937,24.90739,0.000040,24.040399,0.0005,1.304
12002.00,7.719865,24.90680,0.000039,24.040599,0.0006,1.304
12004.00,7.719721,24.90790,0.000039,24.040334,0.0006,1.304
@20,12.0000,24.0
12006.00,7.720480,24.90844,0.000040,24.040532,0.0005,1.304
12008.00,7.717678,24.90863,0.000040,24.041654,0.0005,1.304
12010.00,7.710324,24.90842,0.000039,24.041206,0.0005,1.304
12012.00,7.701041,24.90972,0.000039,24.040314,0.0006,1.304
12014.00,7.692320,24.90978,0.000038,24.040475,0.0006,1.303
12016.00,7.687645,24.90888,0.000040,24.041366,0.0005,1.303
12018.00,7.687229,24.90867,0.000040,24.040894,0.0006,1.304
12020.00,7.690107,24.90907,0.000038,24.042099,0.0005,1.305
12022.00,7.696445,24.90906,0.000039,24.040483,0.0005,1.306
12024.00,7.704705,24.90950,0.000037,24.041472,0.0005,1.305
12026.00,7.713269,24.90982,0.000039,24.040475,0.0005,1.305
12028.00,7.720231,24.90875,0.000040,24.039435,0.0005,1.305
12030.00,7.724835,24.90893,0.000039,24.039597,0.0005,1.305
12032.00,7.730521,24.90931,0.000038,24.040797,0.0005,1.305
12034.00,7.740459,24.90928,0.000037,24.040568,0.0005,1.306
12036.00,7.752094,24.90911,0.000037,24.040068,0.0006,1.306
12038.00,7.761196,24.90877,0.000037,24.041023,0.0005,1.305
12040.00,7.764249,24.90837,0.000038,24.040785,0.0005,1.306
12042.00,7.763261,24.90842,0.000038,24.040665,0.0005,1.305
12044.00,7.759366,24.90768,0.000039,24.040639,0.0005,1.304
12046.00,7.752508,24.90819,0.000040,24.040430,0.0006,1.305
12048.00,7.745502,24.90754,0.000040,24.040372,0.0006,1.305
12050.00,7.740220,24.90785,0.000042,24.040055,0.0006,1.304
12052.00,7.735759,24.90781,0.000042,24.040210,0.0006,1.304
12054.00,7.733451,24.90804,0.000042,24.040457,0.0006,1.304
12056.00,7.732249,24.90813,0.000041,24.040537,0.0006,1.304
12058.00,7.732881,24.90928,0.000041,24.040057,0.0006,1.304
12060.00,7.733590,24.91002,0.000040,24.040061,0.0005,1.304
12062.00,7.734980,24.91020,0.000040,24.040752,0.0005,1.304
12064.00,7.736845,24.91029,0.000040,24.040550,0.0005,1.304
12066.00,7.738625,24.91064,0.000041,24.040577,0.0005,1.304
12068.00,7.740419,24.91007,0.000040,24.040550,0.0006,1.304
12070.00,7.742709,24.90978,0.000040,24.040450,0.0005,1.304
12072.00,7.744830,24.90999,0.000040,24.039632,0.0006,1.304
12074.00,7.746370,24.91065,0.000040,24.039754,0.0005,1.304
12076.00,7.747360,24.91032,0.000040,24.040350,0.0005,1.304
12078.00,7.749456,24.90947,0.000042,24.040155,0.0005,1.304
12080.00,7.751199,24.90970,0.000040,24.040452,0.0006,1.304
12082.00,7.751899,24.90923,0.000040,24.039908,0.0005,1.304
12084.00,7.753116,24.90937,0.000039,24.039564,0.0005,1.305
12086.00,7.753490,24.90905,0.000040,24.040214,0.0005,1.304
12088.00,7.754836,24.91045,0.000041,24.040257,0.0006,1.305
12090.00,7.757034,24.91056,0.000040,24.040332,0.0005,1.304
12092.00,7.758008,24.91005,0.000038,24.039804,0.0005,1.304
12094.00,7.757578,24.91034,0.000039,24.040377,0.0005,1.304
12096.00,7.757634,24.91048,0.000039,24.040612,0.0006,1.304
12098.00,7.758088,24.91115,0.000039,24.040343,0.0006,1.303
12100.00,7.759572,24.91124,0.000040,24.040355,0.0005,1.304
12102.00,7.759635,24.91038,0.000039,24.040146,0.0005,1.304
12104.00,7.759762,24.91104,0.000038,24.040326,0.0005,1.305
12106.00,7.760349,24.91093,0.000038,24.040794,0.0006,1.304
12108.00,7.759855,24.91085,0.000038,24.040230,0.0005,1.304
12110.00,7.759671,24.91051,0.000039,24.040590,0.0005,1.304
12112.00,7.759672,24.91064,0.000040,24.040515,0.0006,1.304
12114.00,7.758382,24.91066,0.000040,24.040728,0.0006,1.304
12116.00,7.757277,24.91145,0.000040,24.041003,0.0005,1.304
12118.00,7.756453,24.91010,0.000039,24.040215,0.0006,1.304
12120.00,7.755182,24.90960,0.000038,24.040505,0.0005,1.305
12122.00,7.754441,24.90952,0.000038,24.039877,0.0006,1.305
12124.00,7.753810,24.91075,0.000039,24.040712,0.0005,1.305
12126.00,7.752911,24.91005,0.000040,24.040895,0.0006,1.305
12128.00,7.751926,24.90979,0.000040,24.040699,0.0005,1.304
12130.00,7.750548,24.91106,0.000038,24.041015,0.0005,1.304
12132.00,7.749387,24.91059,0.000039,24.041528,0.0005,1.304
12134.00,7.748709,24.91016,0.000040,24.040379,0.0005,1.304
12136.00,7.747681,24.90983,0.000040,24.040221,0.0006,1.304
12138.00,7.747061,24.91004,0.000040,24.040335,0.0006,1.304
12140.00,7.745610,24.90918,0.000041,24.040714,0.0005,1.304
12142.00,7.743920,24.90999,0.000040,24.040334,0.0006,1.304
12144.00,7.742243,24.90992,0.000039,24.040170,0.0005,1.305
12146.00,7.741890,24.90915,0.000040,24.040101,0.0006,1.304
12148.00,7.740936,24.90932,0.000039,24.040792,0.0006,1.304
12150.00,7.740828,24.90899,0.000039,24.040357,0.0005,1.305
12152.00,7.740418,24.90903,0.000040,24.040519,0.0005,1.304
12154.00,7.739530,24.90920,0.000038,24.040363,0.0005,1.305
12156.00,7.738746,24.90951,0.000039,24.040370,0.0006,1.304
12158.00,7.738736,24.91042,0.000040,24.040590,0.0006,1.305
12160.00,7.737621,24.91010,0.000039,24.040212,0.0006,1.304
12162.00,7.736979,24.90960,0.000038,24.040157,0.0005,1.305
12164.00,7.736036,24.90950,0.000039,24.040243,0.0006,1.304
12166.00,7.735423,24.90991,0.000038,24.039810,0.0005,1.305
12168.00,7.733107,24.90964,0.000040,24.040410,0.0005,1.305
12170.00,7.732622,24.91078,0.000039,24.040106,0.0006,1.305
12172.00,7.732606,24.91137,0.000038,24.040246,0.0006,1.305
12174.00,7.732706,24.91113,0.000038,24.040999,0.0006,1.305
12176.00,7.732784,24.91006,0.000040,24.040688,0.0006,1.305
12178.00,7.731369,24.91090,0.000039,24.040225,0.0005,1.305
12180.00,7.730985,24.91079,0.000039,24.040390,0.0006,1.305
12182.00,7.730480,24.91062,0.000040,24.039874,0.0005,1.305
12184.00,7.730868,24.91237,0.000040,24.040845,0.0005,1.304
12186.00,7.730845,24.91160,0.000039,24.040508,0.0006,1.305
12188.00,7.730448,24.91243,0.000038,24.040466,0.0006,1.305
12190.00,7.729530,24.91166,0.000040,24.041706,0.0006,1.305
12192.00,7.728552,24.91161,0.000040,24.041494,0.0005,1.304
12194.00,7.727735,24.91191,0.000040,24.040470,0.0006,1.304
12196.00,7.726618,24.91273,0.000040,24.040568,0.0005,1.305
12198.00,7.726096,24.91148,0.000040,24.041068,0.0006,1.305
12200.00,7.726834,24.91205,0.000038,24.040161,0.0006,1.305
12202.00,7.726781,24.91146,0.000038,24.039983,0.0006,1.304
12204.00,7.726395,24.91144,0.000039,24.040110,0.0006,1.305
12206.00,7.726731,24.91199,0.000040,24.040103,0.0005,1.305
12208.00,7.726564,24.91171,0.000039,24.040730,0.0005,1.305
12210.00,7.726718,24.91188,0.000040,24.040690,0.0006,1.305
12212.00,7.726571,24.91031,0.000039,24.040163,0.0006,1.305
12214.00,7.725609,24.91070,0.000039,24.040335,0.0006,1.304
12216.00,7.724715,24.91102,0.000040,24.040415,0.0006,1.305
12218.00,7.724461,24.91079,0.000039,24.040408,0.0006,1.305
12220.00,7.724481,24.91122,0.000039,24.040630,0.0006,1.305
12222.00,7.725041,24.91126,0.000040,24.040112,0.0005,1.305
12224.00,7.725046,24.91123,0.000040,24.040165,0.0006,1.306
12226.00,7.724532,24.91060,0.000039,24.040763,0.0006,1.305
12228.00,7.724501,24.91032,0.000040,24.039734,0.0005,1.305
12230.00,7.724191,24.91098,0.000039,24.040746,0.0005,1.305
12232.00,7.723924,24.91109,0.000040,24.039743,0.0006,1.305
12234.00,7.723910,24.91061,0.000040,24.040081,0.0006,1.305
12236.00,7.724491,24.91088,0.000039,24.041259,0.0006,1.306
12238.00,7.723764,24.91104,0.000039,24.041005,0.0005,1.305
12240.00,7.723139,24.91200,0.000040,24.041137,0.0005,1.305
12242.00,7.723036,24.91186,0.000039,24.040759,0.0006,1.305
12244.00,7.723217,24.91095,0.000039,24.039832,0.0005,1.305
12246.00,7.723205,24.91093,0.000040,24.040132,0.0005,1.304
12248.00,7.723227,24.90981,0.000042,24.040210,0.0006,1.305
12250.00,7.723192,24.90877,0.000041,24.040514,0.0006,1.305
12252.00,7.724279,24.90858,0.000041,24.040948,0.0005,1.305
12254.00,7.723708,24.90900,0.000040,24.040374,0.0006,1.305
12256.00,7.722526,24.90939,0.000040,24.041025,0.0006,1.305
12258.00,7.721805,24.90822,0.000039,24.040023,0.0005,1.305
12260.00,7.721189,24.90927,0.000040,24.040423,0.0005,1.306
12262.00,7.720741,24.90944,0.000040,24.040508,0.0006,1.306
12264.00,7.720866,24.90951,0.000039,24.040435,0.0006,1.305
12266.00,7.721577,24.90866,0.000040,24.040655,0.0006,1.305
12268.00,7.721367,24.91026,0.000041,24.040312,0.0006,1.305
12270.00,7.722067,24.91113,0.000041,24.040266,0.0006,1.304
12272.00,7.722722,24.91070,0.000039,24.040872,0.0006,1.305
12274.00,7.722387,24.91127,0.000039,24.040166,0.0006,1.305
12276.00,7.722408,24.91055,0.000039,24.040401,0.0006,1.305
12278.00,7.721497,24.91065,0.000039,24.040530,0.0005,1.305
12280.00,7.720923,24.91043,0.000040,24.040717,0.0006,1.305
12282.00,7.721498,24.91125,0.000039,24.040665,0.0006,1.305
12284.00,7.721597,24.91137,0.000038,24.040399,0.0005,1.305
12286.00,7.722525,24.91034,0.000039,24.040563,0.0006,1.305
12288.00,7.723024,24.91089,0.000039,24.040317,0.0006,1.306
12290.00,7.721931,24.91145,0.000040,24.040377,0.0006,1.305
12292.00,7.721783,24.91032,0.000040,24.039743,0.0005,1.305
12294.00,7.722588,24.91008,0.000039,24.040495,0.0005,1.305
12296.00,7.722069,24.91130,0.000040,24.040957,0.0006,1.305
12298.00,7.721943,24.91072,0.000039,24.040737,0.0006,1.305
12300.00,7.722005,24.91117,0.000041,24.040763,0.0006,1.305
12302.00,7.721308,24.91192,0.000040,24.040323,0.0005,1.305
12304.00,7.721115,24.91194,0.000040,24.040010,0.0006,1.306
12306.00,7.721975,24.91170,0.000039,24.040841,0.0006,1.306
12308.00,7.722326,24.91101,0.000040,24.040743,0.0006,1.305
12310.00,7.722511,24.91069,0.000039,24.040486,0.0006,1.306
12312.00,7.721503,24.90989,0.000040,24.039699,0.0006,1.306
12314.00,7.721310,24.91001,0.000040,24.039897,0.0006,1.305
12316.00,7.720903,24.91013,0.000040,24.040521,0.0005,1.305
12318.00,7.721095,24.90981,0.000040,24.040581,0.0006,1.306
12320.00,7.721372,24.91068,0.000040,24.041121,0.0006,1.306
12322.00,7.721674,24.91032,0.000040,24.040554,0.0006,1.306
12324.00,7.721196,24.91025,0.000039,24.040817,0.0006,1.307
12326.00,7.721806,24.91065,0.000039,24.041112,0.0006,1.306
12328.00,7.722106,24.91088,0.000041,24.040234,0.0006,1.305
12330.00,7.721755,24.91052,0.000040,24.040485,0.0006,1.306
12332.00,7.721535,24.91168,0.000040,24.040772,0.0006,1.306
12334.00,7.721460,24.91164,0.000040,24.040446,0.0006,1.305
12336.00,7.720772,24.91169,0.000040,24.040163,0.0006,1.306
12338.00,7.720268,24.91175,0.000041,24.040945,0.0005,1.306
12340.00,7.720292,24.91156,0.000041,24.039919,0.0005,1.306
12342.00,7.720510,24.91202,0.000040,24.040125,0.0006,1.306
12344.00,7.720379,24.91231,0.000040,24.040606,0.0006,1.306
12346.00,7.719060,24.91232,0.000040,24.040292,0.0006,1.306
12348.00,7.719853,24.91139,0.000041,24.039688,0.0006,1.306
12350.00,7.720689,24.91146,0.000041,24.040408,0.0006,1.306
12352.00,7.720772,24.91128,0.000041,24.040515,0.0006,1.306
12354.00,7.720329,24.91123,0.000040,24.040452,0.0006,1.306
12356.00,7.720265,24.91135,0.000040,24.040339,0.0006,1.306
12358.00,7.720554,24.91175,0.000040,24.040799,0.0006,1.306
12360.00,7.721099,24.91106,0.000040,24.041561,0.0006,1.306
12362.00,7.721924,24.91100,0.000040,24.040990,0.0005,1.306
12364.00,7.722360,24.91171,0.000040,24.040946,0.0006,1.306
12366.00,7.721700,24.91109,0.000040,24.040988,0.0006,1.306
12368.00,7.721601,24.91097,0.000040,24.040525,0.0005,1.306
12370.00,7.721159,24.91130,0.000041,24.040028,0.0005,1.305
12372.00,7.719962,24.91172,0.000040,24.040585,0.0006,1.306
12374.00,7.720236,24.91116,0.000041,24.040999,0.0006,1.306
12376.00,7.720254,24.91137,0.000040,24.040488,0.0006,1.307
12378.00,7.720514,24.91099,0.000040,24.040612,0.0005,1.307
12380.00,7.720815,24.91185,0.000040,24.040374,0.0005,1.306
12382.00,7.720141,24.91107,0.000039,24.040615,0.0005,1.306
12384.00,7.720932,24.91043,0.000040,24.040397,0.0005,1.306
12386.00,7.721181,24.90970,0.000042,24.040454,0.0006,1.306
12388.00,7.721502,24.91067,0.000041,24.040594,0.0005,1.305
12390.00,7.721856,24.91114,0.000040,24.040552,0.0006,1.306
12392.00,7.722070,24.91102,0.000039,24.040865,0.0005,1.306
12394.00,7.721582,24.91068,0.000039,24.040039,0.0006,1.307
12396.00,7.721313,24.91084,0.000039,24.040643,0.0006,1.307
12398.00,7.720059,24.91071,0.000039,24.039484,0.0005,1.306
12400.00,7.720075,24.91076,0.000039,24.040545,0.0005,1.306
12402.00,7.720475,24.91047,0.000039,24.041137,0.0006,1.307
12404.00,7.719763,24.91042,0.000039,24.040908,0.0005,1.306
12406.00,7.720246,24.91016,0.000040,24.040906,0.0006,1.307
12408.00,7.720642,24.90996,0.000040,24.040408,0.0006,1.306
12410.00,7.720301,24.90994,0.000040,24.040325,0.0006,1.307
12412.00,7.720286,24.91014,0.000040,24.040646,0.0006,1.306
12414.00,7.720167,24.90948,0.000041,24.040852,0.0005,1.306
12416.00,7.720837,24.91032,0.000040,24.040357,0.0006,1.307
12418.00,7.720235,24.91068,0.000039,24.041461,0.0006,1.307
12420.00,7.719523,24.91047,0.000039,24.040210,0.0005,1.307
12422.00,7.719406,24.91007,0.000039,24.040634,0.0006,1.307
12424.00,7.719327,24.91138,0.000039,24.040677,0.0005,1.306
12426.00,7.719677,24.91171,0.000040,24.040761,0.0005,1.306
12428.00,7.719646,24.91159,0.000041,24.040814,0.0005,1.306
12430.00,7.720553,24.91097,0.000039,24.040115,0.0005,1.307
12432.00,7.720024,24.91071,0.000040,24.040214,0.0006,1.306
12434.00,7.719127,24.91054,0.000040,24.040930,0.0006,1.306
12436.00,7.719151,24.91057,0.000039,24.040528,0.0006,1.306
12438.00,7.719846,24.91014,0.000039,24.039157,0.0006,1.307
12440.00,7.720209,24.91164,0.000037,24.039335,0.0006,1.307
12442.00,7.720500,24.91128,0.000039,24.040914,0.0005,1.307
12444.00,7.720912,24.91145,0.000039,24.040757,0.0006,1.307
12446.00,7.720457,24.91068,0.000039,24.040979,0.0006,1.307
12448.00,7.720982,24.90961,0.000040,24.040239,0.0006,1.307
12450.00,7.721330,24.91030,0.000040,24.040194,0.0005,1.307
12452.00,7.721333,24.91047,0.000040,24.040294,0.0005,1.306
12454.00,7.720702,24.91007,0.000041,24.040583,0.0005,1.307
12456.00,7.720568,24.91042,0.000040,24.040044,0.0005,1.307
12458.00,7.720302,24.90986,0.000039,24.041183,0.0005,1.307
12460.00,7.720768,24.90971,0.000039,24.040437,0.0005,1.307
12462.00,7.721686,24.91036,0.000039,24.040319,0.0006,1.307
12464.00,7.721396,24.91091,0.000038,24.040625,0.0005,1.307
12466.00,7.720789,24.91043,0.000039,24.040650,0.0005,1.307
12468.00,7.720130,24.91007,0.000039,24.039614,0.0005,1.307
12470.00,7.720369,24.90898,0.000039,24.040092,0.0006,1.307
12472.00,7.721546,24.90877,0.000039,24.040828,0.0006,1.308
12474.00,7.722107,24.90901,0.000039,24.040161,0.0005,1.307
12476.00,7.722474,24.90977,0.000039,24.040586,0.0006,1.307
12478.00,7.722414,24.91009,0.000039,24.040585,0.0005,1.307
12480.00,7.721809,24.90971,0.000038,24.039950,0.0005,1.307
12482.00,7.721744,24.91043,0.000039,24.040119,0.0006,1.307
12484.00,7.722231,24.91088,0.000041,24.040688,0.0006,1.307
12486.00,7.721777,24.91086,0.000041,24.039914,0.0005,1.307
12488.00,7.722430,24.91103,0.000040,24.040325,0.0005,1.308
12490.00,7.722252,24.91002,0.000040,24.040843,0.0005,1.308
12492.00,7.721444,24.91024,0.000040,24.040335,0.0005,1.307
12494.00,7.721529,24.91050,0.000040,24.040112,0.0006,1.307
12496.00,7.721290,24.91051,0.000039,24.040226,0.0006,1.307
12498.00,7.721000,24.91118,0.000039,24.040288,0.0006,1.308
12500.00,7.720331,24.91006,0.000040,24.041105,0.0006,1.307
12502.00,7.720276,24.90884,0.000040,24.041025,0.0006,1.307
12504.00,7.720611,24.90981,0.000040,24.040188,0.0005,1.307
12506.00,7.719895,24.90933,0.000040,24.040361,0.0005,1.307
12508.00,7.719321,24.90899,0.000040,24.039804,0.0005,1.307
12510.00,7.719744,24.90967,0.000040,24.040088,0.0006,1.307
12512.00,7.720980,24.91053,0.000041,24.040748,0.0005,1.307
12514.00,7.721132,24.90941,0.000041,24.040339,0.0005,1.308
12516.00,7.720660,24.91082,0.000039,24.039974,0.0006,1.308
12518.00,7.720393,24.91028,0.000038,24.040295,0.0006,1.308
12520.00,7.720737,24.90997,0.000039,24.039619,0.0006,1.307
12522.00,7.720441,24.91095,0.000040,24.040343,0.0006,1.307
12524.00,7.720283,24.91061,0.000039,24.040281,0.0005,1.308
12526.00,7.720810,24.91078,0.000038,24.040095,0.0005,1.308
12528.00,7.720413,24.91124,0.000038,24.040543,0.0006,1.308
12530.00,7.720694,24.91068,0.000038,24.039917,0.0005,1.308
12532.00,7.721327,24.91026,0.000038,24.040172,0.0005,1.308
12534.00,7.720609,24.91062,0.000040,24.040585,0.0006,1.307
12536.00,7.719760,24.91035,0.000040,24.039654,0.0005,1.307
12538.00,7.720518,24.91062,0.000041,24.040334,0.0005,1.307
12540.00,7.721389,24.91029,0.000040,24.040937,0.0006,1.308
12542.00,7.721460,24.91075,0.000040,24.040428,0.0005,1.308
12544.00,7.721568,24.91092,0.000040,24.040125,0.0006,1.308
12546.00,7.721182,24.91203,0.000041,24.040554,0.0006,1.308
12548.00,7.720235,24.91143,0.000039,24.040615,0.0005,1.307
12550.00,7.719995,24.91159,0.000041,24.041081,0.0005,1.308
12552.00,7.720349,24.91113,0.000040,24.040737,0.0006,1.307
12554.00,7.720629,24.91095,0.000041,24.040492,0.0006,1.308
12556.00,7.720384,24.91086,0.000039,24.041245,0.0005,1.309
12558.00,7.720359,24.91118,0.000038,24.040665,0.0005,1.308
12560.00,7.720821,24.91076,0.000039,24.039904,0.0006,1.308
12562.00,7.720658,24.90961,0.000040,24.039988,0.0005,1.308
12564.00,7.721265,24.91016,0.000039,24.040405,0.0005,1.308
12566.00,7.721545,24.90991,0.000040,24.040201,0.0005,1.308
12568.00,7.721489,24.90976,0.000039,24.040032,0.0006,1.308
12570.00,7.720867,24.91011,0.000040,24.039977,0.0005,1.307
12572.00,7.720299,24.91118,0.000040,24.040405,0.0005,1.308
12574.00,7.720085,24.91197,0.000040,24.040570,0.0005,1.309
12576.00,7.719795,24.91168,0.000039,24.040292,0.0005,1.308
12578.00,7.718915,24.91127,0.000039,24.040175,0.0006,1.308
12580.00,7.719668,24.91249,0.000040,24.040299,0.0006,1.308
12582.00,7.720450,24.91113,0.000038,24.040579,0.0006,1.308
12584.00,7.720043,24.91109,0.000040,24.040774,0.0006,1.308
12586.00,7.719952,24.91123,0.000041,24.041117,0.0005,1.308
12588.00,7.719347,24.91145,0.000040,24.040885,0.0006,1.308
12590.00,7.719747,24.91138,0.000040,24.040174,0.0006,1.308
12592.00,7.719996,24.91148,0.000040,24.039557,0.0006,1.309
12594.00,7.719390,24.91185,0.000040,24.040948,0.0005,1.309
12596.00,7.719785,24.91169,0.000040,24.040488,0.0006,1.308
12598.00,7.720632,24.91128,0.000039,24.040917,0.0006,1.308
12600.00,7.721936,24.91191,0.000041,24.040668,0.0006,1.308
12602.00,7.721833,24.91317,0.000040,24.040466,0.0006,1.308
12604.00,7.721764,24.91259,0.000040,24.040257,0.0005,1.309
@21,12.0000,24.0
12606.00,7.722028,24.91317,0.000041,24.040408,0.0005,1.309
12608.00,7.718634,24.91307,0.000039,24.040545,0.0006,1.309
12610.00,7.712262,24.91295,0.000041,24.040866,0.0006,1.308
12612.00,7.702519,24.91338,0.000041,24.040203,0.0005,1.307
12614.00,7.692528,24.91284,0.000041,24.040337,0.0006,1.307
12616.00,7.687166,24.91373,0.000041,24.040523,0.0005,1.308
12618.00,7.686902,24.91403,0.000040,24.040646,0.0005,1.309
12620.00,7.690445,24.91429,0.000038,24.039684,0.0005,1.310
12622.00,7.697039,24.91418,0.000037,24.040481,0.0006,1.309
12624.00,7.705648,24.91363,0.000038,24.041232,0.0006,1.309
12626.00,7.713300,24.91328,0.000038,24.040992,0.0005,1.310
12628.00,7.718788,24.91301,0.000039,24.040475,0.0005,1.310
12630.00,7.721980,24.91355,0.000038,24.040743,0.0005,1.310
12632.00,7.727790,24.91342,0.000038,24.040268,0.0006,1.310
12634.00,7.737200,24.91426,0.000038,24.040350,0.0006,1.310
12636.00,7.747457,24.91379,0.000039,24.040232,0.0006,1.310
12638.00,7.756620,24.91264,0.000039,24.040035,0.0006,1.310
12640.00,7.761412,24.91235,0.000038,24.040061,0.0006,1.310
12642.00,7.760348,24.91345,0.000038,24.040125,0.0005,1.310
12644.00,7.756233,24.91264,0.000040,24.040805,0.0005,1.309
12646.00,7.749303,24.91235,0.000040,24.040415,0.0005,1.309
12648.00,7.743311,24.91171,0.000040,24.040415,0.0006,1.308
12650.00,7.738182,24.91227,0.000040,24.039963,0.0006,1.308
12652.00,7.734410,24.91275,0.000040,24.040541,0.0006,1.309
12654.00,7.732295,24.91339,0.000040,24.040915,0.0006,1.309
12656.00,7.730995,24.91320,0.000040,24.040665,0.0006,1.309
12658.00,7.730505,24.91238,0.000040,24.040488,0.0005,1.310
12660.00,7.731879,24.91238,0.000040,24.040277,0.0005,1.309
12662.00,7.732358,24.91242,0.000039,24.040875,0.0005,1.310
12664.00,7.733089,24.91213,0.000038,24.040670,0.0006,1.309
12666.00,7.735070,24.91099,0.000039,24.040483,0.0006,1.309
12668.00,7.737481,24.91049,0.000039,24.040306,0.0006,1.308
12670.00,7.739876,24.91084,0.000040,24.040775,0.0006,1.309
12672.00,7.741403,24.91123,0.000041,24.039817,0.0006,1.308
12674.00,7.742586,24.91187,0.000041,24.039875,0.0006,1.309
12676.00,7.744197,24.91217,0.000040,24.040459,0.0006,1.309
12678.00,7.745739,24.91209,0.000039,24.041035,0.0006,1.309
12680.00,7.746368,24.91214,0.000039,24.040355,0.0006,1.310
12682.00,7.747798,24.91184,0.000040,24.040963,0.0005,1.309
12684.00,7.750194,24.91173,0.000039,24.040930,0.0005,1.309
12686.00,7.752445,24.91195,0.000040,24.040163,0.0005,1.310
12688.00,7.753754,24.91122,0.000040,24.040334,0.0005,1.309
12690.00,7.754942,24.91333,0.000039,24.040583,0.0005,1.308
12692.00,7.755972,24.91360,0.000040,24.041148,0.0005,1.309
12694.00,7.755399,24.91281,0.000040,24.040157,0.0006,1.309
12696.00,7.755360,24.91135,0.000041,24.040121,0.0006,1.309
12698.00,7.756429,24.91138,0.000042,24.040645,0.0006,1.309
12700.00,7.757130,24.91186,0.000041,24.040741,0.0005,1.309
12702.00,7.756921,24.91229,0.000040,24.040554,0.0006,1.309
12704.00,7.757144,24.91284,0.000039,24.040650,0.0005,1.310
12706.00,7.757056,24.91267,0.000038,24.039808,0.0006,1.309
12708.00,7.756423,24.91103,0.000039,24.040712,0.0006,1.309
12710.00,7.756109,24.91129,0.000040,24.040250,0.0006,1.310
12712.00,7.755672,24.91136,0.000038,24.040017,0.0005,1.310
12714.00,7.754957,24.91125,0.000040,24.040630,0.0006,1.309
12716.00,7.754676,24.91188,0.000039,24.040695,0.0006,1.309
12718.00,7.754661,24.91287,0.000039,24.040479,0.0006,1.309
12720.00,7.754655,24.91289,0.000039,24.040706,0.0006,1.309
12722.00,7.753515,24.91150,0.000040,24.040794,0.0005,1.309
12724.00,7.752534,24.91226,0.000040,24.041168,0.0006,1.309
12726.00,7.751947,24.91264,0.000041,24.039841,0.0005,1.310
12728.00,7.750917,24.91238,0.000039,24.040095,0.0006,1.309
12730.00,7.749990,24.91257,0.000040,24.040188,0.0006,1.308
12732.00,7.748677,24.91207,0.000039,24.039977,0.0006,1.310
12734.00,7.747482,24.91216,0.000040,24.040426,0.0006,1.310
12736.00,7.746640,24.91260,0.000040,24.040686,0.0006,1.310
12738.00,7.746140,24.91257,0.000040,24.039637,0.0005,1.310
12740.00,7.745105,24.91234,0.000039,24.040381,0.0005,1.310
12742.00,7.744287,24.91307,0.000038,24.039512,0.0006,1.310
12744.00,7.743864,24.91319,0.000039,24.040395,0.0006,1.309
12746.00,7.742820,24.91238,0.000039,24.041239,0.0005,1.310
12748.00,7.742134,24.91302,0.000039,24.040806,0.0006,1.310
12750.00,7.742232,24.91254,0.000041,24.040759,0.0006,1.309
12752.00,7.741342,24.91311,0.000040,24.040492,0.0006,1.310
12754.00,7.741363,24.91333,0.000040,24.040546,0.0006,1.310
12756.00,7.741273,24.91261,0.000039,24.040174,0.0006,1.310
12758.00,7.740433,24.91276,0.000040,24.040075,0.0006,1.310
12760.00,7.739795,24.91299,0.000039,24.040666,0.0006,1.310
12762.00,7.738036,24.91310,0.000040,24.040899,0.0005,1.310
12764.00,7.735287,24.91344,0.000039,24.040788,0.0005,1.311
12766.00,7.734378,24.91345,0.000040,24.041263,0.0006,1.310
12768.00,7.733988,24.91416,0.000039,24.040486,0.0006,1.310
12770.00,7.733057,24.91415,0.000040,24.040234,0.0006,1.310
12772.00,7.731755,24.91416,0.000040,24.040805,0.0005,1.310
12774.00,7.731699,24.91390,0.000040,24.040257,0.0006,1.310
12776.00,7.731875,24.91354,0.000040,24.040648,0.0006,1.310
12778.00,7.732859,24.91411,0.000040,24.040095,0.0005,1.311
12780.00,7.732131,24.91327,0.000040,24.040666,0.0006,1.310
12782.00,7.731971,24.91404,0.000040,24.040945,0.0006,1.311
12784.00,7.731708,24.91360,0.000039,24.040408,0.0006,1.311
12786.00,7.731774,24.91379,0.000041,24.039954,0.0006,1.310
12788.00,7.731315,24.91380,0.000041,24.040194,0.0006,1.311
12790.00,7.730565,24.91332,0.000040,24.041114,0.0006,1.310
12792.00,7.730206,24.91287,0.000040,24.040154,0.0005,1.310
12794.00,7.729280,24.91277,0.000041,24.040325,0.0005,1.310
12796.00,7.728427,24.91292,0.000041,24.039917,0.0006,1.310
12798.00,7.727306,24.91321,0.000040,24.041105,0.0006,1.311
12800.00,7.727047,24.91357,0.000041,24.040935,0.0006,1.311
12802.00,7.726597,24.91259,0.000040,24.040697,0.0006,1.310
12804.00,7.727296,24.91235,0.000039,24.040434,0.0006,1.310
12806.00,7.727295,24.91284,0.000039,24.040559,0.0006,1.311
12808.00,7.726949,24.91269,0.000039,24.040248,0.0006,1.311
12810.00,7.726349,24.91274,0.000040,24.040292,0.0005,1.311
12812.00,7.726278,24.91171,0.000040,24.041312,0.0006,1.311
12814.00,7.725319,24.91161,0.000041,24.041041,0.0006,1.311
12816.00,7.725174,24.91276,0.000039,24.040975,0.0006,1.310
12818.00,7.724899,24.91187,0.000039,24.040081,0.0006,1.311
12820.00,7.725031,24.91249,0.000039,24.041006,0.0006,1.311
12822.00,7.724503,24.91256,0.000040,24.040475,0.0006,1.311
12824.00,7.724466,24.91270,0.000040,24.041088,0.0006,1.311
12826.00,7.724823,24.91101,0.000040,24.040190,0.0006,1.311
12828.00,7.724703,24.91091,0.000040,24.040670,0.0006,1.311
12830.00,7.724032,24.91164,0.000040,24.041443,0.0006,1.310
12832.00,7.724149,24.91162,0.000040,24.041399,0.0006,1.311
12834.00,7.723189,24.91222,0.000040,24.040848,0.0006,1.311
12836.00,7.723542,24.91269,0.000039,24.041401,0.0006,1.311
12838.00,7.723505,24.91265,0.000040,24.040432,0.0006,1.311
12840.00,7.722822,24.91206,0.000041,24.040539,0.0006,1.311
12842.00,7.723486,24.91152,0.000041,24.040321,0.0006,1.311
12844.00,7.723320,24.91136,0.000041,24.040374,0.0006,1.311
12846.00,7.721875,24.91194,0.000039,24.041301,0.0006,1.311
12848.00,7.721375,24.91173,0.000039,24.040105,0.0006,1.311
12850.00,7.722101,24.91166,0.000041,24.039544,0.0005,1.311
12852.00,7.722547,24.91099,0.000042,24.040283,0.0005,1.311
12854.00,7.721699,24.91112,0.000041,24.041148,0.0006,1.311
12856.00,7.721374,24.91261,0.000040,24.040575,0.0006,1.311
12858.00,7.721481,24.91137,0.000040,24.040435,0.0006,1.311
12860.00,7.722197,24.91079,0.000039,24.040485,0.0005,1.311
12862.00,7.721816,24.91128,0.000040,24.040495,0.0006,1.312
12864.00,7.722576,24.91126,0.000039,24.040423,0.0005,1.311
12866.00,7.723693,24.91170,0.000039,24.040610,0.0006,1.312
12868.00,7.724836,24.91228,0.000039,24.040757,0.0006,1.312
12870.00,7.724884,24.91250,0.000039,24.040530,0.0006,1.311
12872.00,7.724324,24.91291,0.000040,24.040715,0.0006,1.311
12874.00,7.724203,24.91375,0.000040,24.040508,0.0005,1.312
12876.00,7.723916,24.91327,0.000040,24.040352,0.0006,1.311
12878.00,7.723958,24.91342,0.000039,24.040512,0.0006,1.311
12880.00,7.722534,24.91362,0.000040,24.041181,0.0005,1.312
12882.00,7.722597,24.91398,0.000040,24.040499,0.0006,1.312
12884.00,7.722511,24.91468,0.000039,24.040837,0.0006,1.311
12886.00,7.722315,24.91528,0.000041,24.040541,0.0006,1.311
12888.00,7.721096,24.91451,0.000040,24.041461,0.0006,1.312
12890.00,7.720467,24.91441,0.000040,24.040872,0.0006,1.311
12892.00,7.720741,24.91409,0.000041,24.040795,0.0006,1.312
12894.00,7.720444,24.91399,0.000039,24.040837,0.0006,1.311
12896.00,7.720177,24.91365,0.000040,24.040588,0.0006,1.312
12898.00,7.719232,24.91396,0.000040,24.040145,0.0006,1.312
12900.00,7.719065,24.91344,0.000040,24.040117,0.0006,1.312
12902.00,7.719317,24.91347,0.000039,24.040790,0.0005,1.311
12904.00,7.720245,24.91388,0.000040,24.040015,0.0006,1.312
12906.00,7.720628,24.91306,0.000040,24.039935,0.0006,1.312
12908.00,7.721297,24.91406,0.000040,24.041032,0.0006,1.312
12910.00,7.720997,24.91422,0.000040,24.041110,0.0006,1.311
12912.00,7.721721,24.91377,0.000041,24.040059,0.0005,1.313
12914.00,7.721512,24.91349,0.000040,24.041117,0.0005,1.312
12916.00,7.720569,24.91324,0.000040,24.040410,0.0005,1.312
12918.00,7.720710,24.91308,0.000040,24.040688,0.0006,1.311
12920.00,7.721588,24.91281,0.000040,24.040694,0.0006,1.311
12922.00,7.721602,24.91257,0.000041,24.040845,0.0006,1.311
12924.00,7.721213,24.91303,0.000041,24.040963,0.0006,1.312
12926.00,7.720732,24.91206,0.000040,24.040885,0.0006,1.312
12928.00,7.720255,24.91260,0.000039,24.040665,0.0006,1.312
12930.00,7.720191,24.91357,0.000040,24.040975,0.0006,1.311
12932.00,7.720219,24.91448,0.000041,24.040879,0.0006,1.311
12934.00,7.720108,24.91403,0.000041,24.041112,0.0006,1.312
12936.00,7.721433,24.91323,0.000041,24.040592,0.0006,1.313
12938.00,7.722085,24.91335,0.000040,24.040901,0.0006,1.312
12940.00,7.722894,24.91328,0.000040,24.041374,0.0006,1.313
12942.00,7.721819,24.91312,0.000041,24.040906,0.0006,1.312
12944.00,7.720884,24.91302,0.000040,24.040508,0.0006,1.312
12946.00,7.721553,24.91278,0.000039,24.040494,0.0006,1.312
12948.00,7.721757,24.91345,0.000041,24.040619,0.0005,1.312
12950.00,7.722097,24.91307,0.000040,24.040712,0.0006,1.312
12952.00,7.722741,24.91314,0.000040,24.041325,0.0005,1.312
12954.00,7.722751,24.91264,0.000039,24.040345,0.0006,1.312
12956.00,7.721125,24.91302,0.000039,24.040774,0.0006,1.312
12958.00,7.720082,24.91331,0.000038,24.040768,0.0005,1.313
12960.00,7.720375,24.91357,0.000040,24.041377,0.0006,1.312
12962.00,7.720841,24.91346,0.000040,24.041277,0.0006,1.313
12964.00,7.720698,24.91393,0.000041,24.040141,0.0006,1.312
12966.00,7.721112,24.91414,0.000040,24.040735,0.0006,1.312
12968.00,7.721484,24.91347,0.000040,24.041545,0.0006,1.312
12970.00,7.721744,24.91335,0.000041,24.041035,0.0006,1.313
12972.00,7.721390,24.91327,0.000040,24.040195,0.0006,1.312
12974.00,7.722565,24.91272,0.000039,24.040690,0.0006,1.312
12976.00,7.722749,24.91306,0.000040,24.040606,0.0006,1.312
12978.00,7.721976,24.91316,0.000040,24.041010,0.0006,1.312
12980.00,7.721869,24.91338,0.000040,24.039837,0.0006,1.312
12982.00,7.721801,24.91298,0.000040,24.040430,0.0005,1.312
12984.00,7.721032,24.91404,0.000039,24.040948,0.0006,1.312
12986.00,7.721572,24.91404,0.000040,24.040905,0.0006,1.312
12988.00,7.721608,24.91441,0.000042,24.040848,0.0006,1.313
12990.00,7.721372,24.91423,0.000040,24.040625,0.0006,1.312
12992.00,7.720940,24.91508,0.000041,24.040848,0.0006,1.312
12994.00,7.720714,24.91524,0.000041,24.040928,0.0006,1.313
12996.00,7.719983,24.91464,0.000040,24.041263,0.0005,1.312
12998.00,7.720433,24.91533,0.000040,24.041146,0.0006,1.313
13000.00,7.720524,24.91420,0.000040,24.041623,0.0006,1.313
13002.00,7.720675,24.91392,0.000040,24.041085,0.0006,1.312
13004.00,7.720972,24.91418,0.000040,24.040905,0.0006,1.313
13006.00,7.721420,24.91391,0.000040,24.040379,0.0006,1.313
13008.00,7.721442,24.91379,0.000039,24.040845,0.0006,1.313
13010.00,7.721804,24.91304,0.000040,24.040539,0.0006,1.313
13012.00,7.722558,24.91331,0.000041,24.040234,0.0006,1.312
13014.00,7.722138,24.91270,0.000042,24.041223,0.0006,1.313
13016.00,7.721577,24.91309,0.000041,24.040301,0.0006,1.313
13018.00,7.721734,24.91345,0.000040,24.040410,0.0006,1.312
13020.00,7.721470,24.91297,0.000040,24.040735,0.0005,1.313
13022.00,7.720330,24.91251,0.000039,24.040392,0.0006,1.313
13024.00,7.719547,24.91263,0.000040,24.040834,0.0006,1.313
13026.00,7.720511,24.91255,0.000040,24.041003,0.0006,1.313
13028.00,7.721273,24.91238,0.000040,24.040668,0.0006,1.312
13030.00,7.720806,24.91186,0.000040,24.041465,0.0006,1.313
13032.00,7.719735,24.91140,0.000041,24.040941,0.0006,1.312
13034.00,7.719819,24.91135,0.000042,24.041688,0.0006,1.312
13036.00,7.719658,24.91146,0.000041,24.040774,0.0006,1.313
13038.00,7.720632,24.91196,0.000040,24.041248,0.0005,1.313
13040.00,7.720946,24.91219,0.000040,24.040879,0.0006,1.313
13042.00,7.720312,24.91217,0.000041,24.040490,0.0006,1.313
13044.00,7.720540,24.91319,0.000040,24.040252,0.0006,1.313
13046.00,7.720286,24.91305,0.000040,24.040752,0.0006,1.312
13048.00,7.720030,24.91362,0.000040,24.040079,0.0006,1.313
13050.00,7.720623,24.91411,0.000039,24.040168,0.0005,1.313
13052.00,7.720976,24.91414,0.000038,24.040408,0.0006,1.313
13054.00,7.720926,24.91427,0.000039,24.040515,0.0005,1.313
13056.00,7.720666,24.91470,0.000039,24.040057,0.0006,1.313
13058.00,7.720829,24.91465,0.000039,24.040286,0.0006,1.313
13060.00,7.721718,24.91426,0.000040,24.040752,0.0005,1.313
13062.00,7.721851,24.91345,0.000040,24.040903,0.0005,1.313
13064.00,7.722038,24.91435,0.000041,24.040754,0.0006,1.313
13066.00,7.721729,24.91517,0.000040,24.041068,0.0006,1.314
13068.00,7.721849,24.91435,0.000040,24.040619,0.0006,1.313
13070.00,7.722063,24.91425,0.000040,24.040659,0.0005,1.313
13072.00,7.721813,24.91373,0.000041,24.040639,0.0006,1.313
13074.00,7.721390,24.91369,0.000041,24.040479,0.0005,1.313
13076.00,7.720753,24.91404,0.000039,24.039879,0.0006,1.313
13078.00,7.720586,24.91442,0.000040,24.040655,0.0006,1.314
13080.00,7.720244,24.91406,0.000039,24.040990,0.0006,1.314
13082.00,7.720910,24.91278,0.000040,24.040855,0.0006,1.313
13084.00,7.721007,24.91318,0.000041,24.040625,0.0005,1.313
13086.00,7.721260,24.91340,0.000042,24.040883,0.0006,1.313
13088.00,7.721254,24.91303,0.000042,24.040906,0.0006,1.314
13090.00,7.720575,24.91266,0.000041,24.041356,0.0006,1.314
13092.00,7.721043,24.91373,0.000041,24.039801,0.0006,1.313
13094.00,7.719729,24.91328,0.000039,24.040135,0.0006,1.313
13096.00,7.720079,24.91301,0.000040,24.040968,0.0006,1.313
13098.00,7.720677,24.91310,0.000040,24.040505,0.0006,1.313
13100.00,7.720006,24.91333,0.000040,24.040652,0.0006,1.313
13102.00,7.720211,24.91260,0.000039,24.041150,0.0006,1.313
13104.00,7.721351,24.91227,0.000039,24.040806,0.0006,1.313
13106.00,7.720670,24.91356,0.000040,24.040379,0.0005,1.314
13108.00,7.720580,24.91401,0.000039,24.040315,0.0005,1.314
13110.00,7.720710,24.91349,0.000040,24.039970,0.0006,1.313
13112.00,7.719151,24.91285,0.000039,24.040470,0.0006,1.314
13114.00,7.719477,24.91326,0.000040,24.040568,0.0005,1.313
13116.00,7.720084,24.91355,0.000041,24.041119,0.0005,1.313
13118.00,7.720487,24.91322,0.000040,24.041492,0.0005,1.314
13120.00,7.719937,24.91323,0.000039,24.040946,0.0005,1.314
13122.00,7.719926,24.91369,0.000039,24.040441,0.0006,1.313
13124.00,7.720734,24.91349,0.000039,24.040297,0.0006,1.314
13126.00,7.721089,24.91381,0.000040,24.040395,0.0006,1.314
13128.00,7.720646,24.91400,0.000041,24.040441,0.0006,1.314
13130.00,7.720563,24.91300,0.000039,24.040348,0.0006,1.314
13132.00,7.720567,24.91281,0.000039,24.041170,0.0006,1.314
13134.00,7.720331,24.91308,0.000039,24.040712,0.0006,1.314
13136.00,7.720027,24.91302,0.000039,24.041252,0.0006,1.313
13138.00,7.721130,24.91271,0.000039,24.041055,0.0006,1.314
13140.00,7.722402,24.91312,0.000040,24.040486,0.0005,1.314
13142.00,7.722667,24.91248,0.000040,24.040050,0.0006,1.314
13144.00,7.721639,24.91367,0.000039,24.040690,0.0006,1.314
13146.00,7.720618,24.91460,0.000039,24.040852,0.0006,1.314
13148.00,7.720181,24.91373,0.000039,24.041159,0.0006,1.314
13150.00,7.720973,24.91396,0.000040,24.041379,0.0006,1.314
13152.00,7.721415,24.91389,0.000041,24.040477,0.0006,1.314
13154.00,7.721722,24.91458,0.000039,24.041676,0.0006,1.314
13156.00,7.720782,24.91337,0.000040,24.041828,0.0006,1.314
13158.00,7.720135,24.91289,0.000040,24.040945,0.0005,1.314
13160.00,7.720148,24.91393,0.000041,24.041134,0.0006,1.314
13162.00,7.720354,24.91306,0.000041,24.040761,0.0006,1.314
13164.00,7.720921,24.91346,0.000042,24.040721,0.0006,1.314
13166.00,7.721018,24.91284,0.000040,24.040754,0.0006,1.315
13168.00,7.720717,24.91256,0.000040,24.040703,0.0006,1.315
13170.00,7.721423,24.91229,0.000039,24.040679,0.0006,1.315
13172.00,7.720955,24.91180,0.000040,24.041401,0.0006,1.314
13174.00,7.721285,24.91194,0.000041,24.040779,0.0005,1.314
13176.00,7.721876,24.91249,0.000042,24.040165,0.0006,1.314
13178.00,7.721468,24.91278,0.000041,24.041361,0.0006,1.314
13180.00,7.721506,24.91284,0.000041,24.041363,0.0006,1.314
13182.00,7.720671,24.91350,0.000040,24.040361,0.0006,1.315
13184.00,7.719865,24.91297,0.000040,24.040634,0.0006,1.314
13186.00,7.719754,24.91387,0.000042,24.040223,0.0006,1.315
13188.00,7.720258,24.91377,0.000040,24.040890,0.0006,1.315
13190.00,7.721256,24.91320,0.000042,24.039794,0.0006,1.314
13192.00,7.720603,24.91358,0.000040,24.040912,0.0006,1.314
13194.00,7.719820,24.91304,0.000040,24.041268,0.0006,1.315
13196.00,7.719457,24.91279,0.000040,24.040839,0.0006,1.315
13198.00,7.720197,24.91248,0.000041,24.041108,0.0006,1.315
13200.00,7.720433,24.91333,0.000040,24.040546,0.0006,1.315
13202.00,7.720549,24.91339,0.000041,24.040901,0.0006,1.315
13204.00,7.720395,24.91312,0.000041,24.040630,0.0006,1.315
@22,12.0000,24.0
13206.00,7.720167,24.91376,0.000040,24.040841,0.0006,1.314
13208.00,7.717728,24.91398,0.000041,24.041037,0.0006,1.314
13210.00,7.712366,24.91438,0.000041,24.041179,0.0005,1.314
13212.00,7.704456,24.91465,0.000041,24.041112,0.0006,1.314
13214.00,7.693640,24.91461,0.000041,24.040354,0.0006,1.314
13216.00,7.687261,24.91501,0.000041,24.040994,0.0006,1.314
13218.00,7.686448,24.91432,0.000041,24.040575,0.0006,1.315
13220.00,7.689195,24.91416,0.000040,24.040372,0.0006,1.315
13222.00,7.694587,24.91387,0.000038,24.040821,0.0006,1.316
13224.00,7.702881,24.91481,0.000039,24.040295,0.0005,1.315
13226.00,7.709903,24.91561,0.000038,24.040665,0.0006,1.316
13228.00,7.716456,24.91447,0.000039,24.040525,0.0006,1.316
13230.00,7.721814,24.91338,0.000038,24.041259,0.0006,1.316
13232.00,7.727171,24.91345,0.000039,24.040972,0.0006,1.316
13234.00,7.735760,24.91421,0.000038,24.040657,0.0006,1.317
13236.00,7.746505,24.91352,0.000038,24.040701,0.0006,1.316
13238.00,7.756747,24.91353,0.000038,24.040715,0.0006,1.317
13240.00,7.760873,24.91342,0.000040,24.040979,0.0006,1.316
13242.00,7.760420,24.91282,0.000039,24.041181,0.0006,1.316
13244.00,7.756138,24.91357,0.000040,24.040732,0.0006,1.315
13246.00,7.749857,24.91303,0.000041,24.040768,0.0006,1.315
13248.00,7.743887,24.91357,0.000041,24.040348,0.0006,1.315
13250.00,7.738753,24.91541,0.000042,24.040859,0.0006,1.315
13252.00,7.734487,24.91478,0.000043,24.041196,0.0007,1.314
13254.00,7.731188,24.91425,0.000043,24.040739,0.0006,1.315
13256.00,7.730483,24.91437,0.000041,24.041006,0.0006,1.315
13258.00,7.731139,24.91357,0.000041,24.041008,0.0006,1.315
13260.00,7.731353,24.91370,0.000042,24.040655,0.0006,1.315
13262.00,7.732707,24.91320,0.000040,24.041726,0.0006,1.316
13264.00,7.734803,24.91384,0.000041,24.040786,0.0006,1.315
13266.00,7.736710,24.91432,0.000042,24.040686,0.0006,1.315
13268.00,7.738346,24.91368,0.000040,24.041117,0.0006,1.315
13270.00,7.739634,24.91388,0.000041,24.040781,0.0006,1.315
13272.00,7.741128,24.91414,0.000040,24.040425,0.0005,1.315
13274.00,7.741746,24.91352,0.000040,24.039794,0.0006,1.315
13276.00,7.742511,24.91385,0.000042,24.040752,0.0006,1.315
13278.00,7.744333,24.91484,0.000041,24.041008,0.0006,1.315
13280.00,7.746444,24.91354,0.000042,24.040897,0.0006,1.315
13282.00,7.748403,24.91484,0.000040,24.040710,0.0006,1.315
13284.00,7.749350,24.91485,0.000040,24.041023,0.0006,1.315
13286.00,7.749551,24.91454,0.000042,24.041632,0.0006,1.315
13288.00,7.751660,24.91362,0.000041,24.041488,0.0006,1.315
13290.00,7.753454,24.91302,0.000040,24.040628,0.0006,1.315
13292.00,7.754658,24.91384,0.000041,24.040190,0.0006,1.315
13294.00,7.755154,24.91421,0.000040,24.040983,0.0006,1.315
13296.00,7.756090,24.91339,0.000041,24.040665,0.0006,1.315
13298.00,7.757151,24.91322,0.000042,24.040757,0.0006,1.315
13300.00,7.756460,24.91328,0.000041,24.040506,0.0006,1.315
13302.00,7.756410,24.91398,0.000043,24.040955,0.0006,1.315
13304.00,7.757163,24.91368,0.000041,24.041379,0.0006,1.315
13306.00,7.757528,24.91279,0.000042,24.040432,0.0006,1.315
13308.00,7.756616,24.91389,0.000042,24.041423,0.0006,1.315
13310.00,7.755183,24.91295,0.000041,24.040948,0.0006,1.315
13312.00,7.755478,24.91233,0.000041,24.040319,0.0006,1.315
13314.00,7.755904,24.91324,0.000041,24.040168,0.0006,1.315
13316.00,7.756306,24.91324,0.000040,24.041336,0.0006,1.316
13318.00,7.755196,24.91336,0.000039,24.040948,0.0006,1.315
13320.00,7.754746,24.91344,0.000040,24.040717,0.0006,1.314
13322.00,7.754248,24.91375,0.000042,24.040717,0.0006,1.315
13324.00,7.752162,24.91343,0.000041,24.040170,0.0006,1.316
13326.00,7.751499,24.91368,0.000040,24.040443,0.0006,1.315
13328.00,7.751407,24.91421,0.000039,24.041366,0.0006,1.315
13330.00,7.751356,24.91406,0.000039,24.041525,0.0006,1.315
13332.00,7.750248,24.91463,0.000039,24.041150,0.0006,1.315
13334.00,7.749968,24.91394,0.000040,24.040795,0.0006,1.315
13336.00,7.748725,24.91421,0.000040,24.040992,0.0006,1.315
13338.00,7.747645,24.91337,0.000040,24.041736,0.0006,1.315
13340.00,7.746127,24.91294,0.000040,24.040579,0.0005,1.315
13342.00,7.744036,24.91281,0.000040,24.041108,0.0006,1.316
13344.00,7.743350,24.91182,0.000039,24.040697,0.0006,1.316
13346.00,7.742587,24.91114,0.000039,24.040990,0.0006,1.316
13348.00,7.742721,24.91144,0.000040,24.041663,0.0006,1.316
13350.00,7.742807,24.91205,0.000040,24.040266,0.0006,1.315
13352.00,7.742591,24.91322,0.000040,24.040914,0.0006,1.316
13354.00,7.742213,24.91285,0.000038,24.040923,0.0006,1.316
13356.00,7.741664,24.91361,0.000040,24.040603,0.0006,1.315
13358.00,7.739782,24.91269,0.000039,24.041119,0.0006,1.315
13360.00,7.737724,24.91106,0.000040,24.040961,0.0006,1.315
13362.00,7.736640,24.91150,0.000041,24.040865,0.0006,1.315
13364.00,7.735755,24.91175,0.000041,24.041048,0.0006,1.316
13366.00,7.735162,24.91122,0.000041,24.041288,0.0006,1.315
13368.00,7.735575,24.91158,0.000041,24.040363,0.0006,1.315
13370.00,7.735194,24.91205,0.000041,24.041021,0.0006,1.316
13372.00,7.734212,24.91148,0.000040,24.041108,0.0006,1.316
13374.00,7.732997,24.91165,0.000040,24.040657,0.0006,1.315
13376.00,7.732796,24.91130,0.000041,24.040497,0.0006,1.316
13378.00,7.732579,24.91098,0.000040,24.041290,0.0006,1.316
13380.00,7.732944,24.91165,0.000040,24.040357,0.0006,1.316
13382.00,7.732508,24.91159,0.000040,24.041510,0.0006,1.316
13384.00,7.731380,24.91144,0.000042,24.041543,0.0006,1.316
13386.00,7.731203,24.91147,0.000041,24.040701,0.0006,1.316
13388.00,7.730722,24.91136,0.000040,24.040275,0.0006,1.316
13390.00,7.730550,24.91242,0.000040,24.041070,0.0006,1.316
13392.00,7.730620,24.91240,0.000041,24.040948,0.0006,1.315
13394.00,7.730684,24.91199,0.000041,24.041046,0.0006,1.316
13396.00,7.730048,24.91161,0.000040,24.040803,0.0006,1.316
13398.00,7.730357,24.91138,0.000040,24.041681,0.0006,1.316
13400.00,7.730069,24.91186,0.000040,24.040443,0.0005,1.316
13402.00,7.729431,24.91231,0.000041,24.040768,0.0006,1.316
13404.00,7.728524,24.91164,0.000041,24.041041,0.0006,1.316
13406.00,7.728164,24.91109,0.000040,24.041421,0.0006,1.317
13408.00,7.728026,24.91227,0.000040,24.041312,0.0006,1.316
13410.00,7.727304,24.91182,0.000039,24.041370,0.0006,1.316
13412.00,7.727274,24.91180,0.000040,24.041010,0.0006,1.316
13414.00,7.727231,24.91150,0.000040,24.040445,0.0006,1.317
13416.00,7.726438,24.91223,0.000041,24.040328,0.0006,1.317
13418.00,7.726484,24.91254,0.000040,24.041610,0.0006,1.317
13420.00,7.726191,24.91214,0.000040,24.040826,0.0007,1.316
13422.00,7.724779,24.91195,0.000041,24.040899,0.0006,1.316
13424.00,7.723679,24.91247,0.000041,24.041699,0.0006,1.316
13426.00,7.723731,24.91121,0.000039,24.041508,0.0006,1.317
13428.00,7.723816,24.91098,0.000040,24.040130,0.0006,1.316
13430.00,7.724561,24.91205,0.000040,24.040828,0.0006,1.316
13432.00,7.724084,24.91164,0.000041,24.040905,0.0006,1.316
13434.00,7.723561,24.91183,0.000041,24.040314,0.0006,1.317
13436.00,7.724606,24.91125,0.000039,24.040908,0.0006,1.316
13438.00,7.724264,24.91240,0.000040,24.040465,0.0006,1.317
13440.00,7.724313,24.91280,0.000040,24.041094,0.0006,1.317
13442.00,7.724302,24.91350,0.000040,24.041665,0.0006,1.316
13444.00,7.724592,24.91231,0.000041,24.040885,0.0006,1.316
13446.00,7.723146,24.91345,0.000042,24.041190,0.0006,1.316
13448.00,7.722230,24.91429,0.000042,24.040826,0.0006,1.316
13450.00,7.723424,24.91371,0.000041,24.040375,0.0006,1.317
13452.00,7.723442,24.91409,0.000041,24.040317,0.0006,1.317
13454.00,7.723591,24.91405,0.000040,24.040735,0.0006,1.317
13456.00,7.722764,24.91369,0.000041,24.041290,0.0006,1.316
13458.00,7.722026,24.91366,0.000041,24.041021,0.0006,1.316
13460.00,7.721680,24.91305,0.000042,24.040410,0.0006,1.317
13462.00,7.722102,24.91354,0.000041,24.041421,0.0006,1.317
13464.00,7.722748,24.91419,0.000040,24.040706,0.0006,1.317
13466.00,7.722728,24.91354,0.000038,24.041003,0.0006,1.317
13468.00,7.722140,24.91465,0.000039,24.041685,0.0006,1.316
13470.00,7.722424,24.91335,0.000040,24.041008,0.0006,1.317
13472.00,7.723261,24.91267,0.000040,24.040677,0.0006,1.317
13474.00,7.723138,24.91332,0.000040,24.040625,0.0006,1.317
13476.00,7.723021,24.91370,0.000041,24.040561,0.0006,1.317
13478.00,7.722841,24.91338,0.000042,24.040854,0.0006,1.317
13480.00,7.722255,24.91398,0.000041,24.040703,0.0006,1.317
13482.00,7.722525,24.91379,0.000040,24.041537,0.0006,1.316
13484.00,7.722252,24.91415,0.000040,24.040586,0.0006,1.316
13486.00,7.722342,24.91531,0.000040,24.039850,0.0006,1.317
13488.00,7.722961,24.91430,0.000041,24.040561,0.0006,1.316
13490.00,7.721987,24.91427,0.000041,24.040926,0.0006,1.316
13492.00,7.721703,24.91544,0.000041,24.041172,0.0006,1.317
13494.00,7.720593,24.91519,0.000041,24.040905,0.0006,1.317
13496.00,7.720732,24.91524,0.000041,24.041065,0.0006,1.316
13498.00,7.720699,24.91504,0.000040,24.040808,0.0006,1.317
13500.00,7.721323,24.91470,0.000041,24.040708,0.0006,1.317
13502.00,7.721249,24.91398,0.000041,24.040937,0.0006,1.317
13504.00,7.720883,24.91382,0.000040,24.041719,0.0006,1.317
13506.00,7.722009,24.91433,0.000041,24.040657,0.0006,1.316
13508.00,7.722099,24.91490,0.000040,24.039715,0.0006,1.317
13510.00,7.720921,24.91423,0.000040,24.041463,0.0005,1.317
13512.00,7.721750,24.91390,0.000040,24.041348,0.0006,1.317
13514.00,7.722084,24.91398,0.000040,24.041681,0.0006,1.317
13516.00,7.722326,24.91440,0.000042,24.040341,0.0006,1.317
13518.00,7.722761,24.91432,0.000040,24.041446,0.0006,1.317
13520.00,7.722470,24.91365,0.000040,24.040850,0.0006,1.317
13522.00,7.722389,24.91408,0.000040,24.040737,0.0006,1.317
13524.00,7.721469,24.91478,0.000041,24.041390,0.0006,1.317
13526.00,7.720644,24.91557,0.000041,24.041006,0.0006,1.317
13528.00,7.720948,24.91558,0.000041,24.040272,0.0006,1.317
13530.00,7.722557,24.91512,0.000041,24.040666,0.0006,1.317
13532.00,7.721986,24.91458,0.000042,24.039939,0.0006,1.317
13534.00,7.721746,24.91450,0.000041,24.041452,0.0006,1.317
13536.00,7.721827,24.91409,0.000039,24.040530,0.0006,1.317
13538.00,7.721937,24.91385,0.000041,24.040421,0.0006,1.317
13540.00,7.721186,24.91314,0.000041,24.041812,0.0006,1.317
13542.00,7.720839,24.91433,0.000039,24.040948,0.0006,1.317
13544.00,7.720999,24.91474,0.000040,24.039788,0.0006,1.317
13546.00,7.721626,24.91504,0.000040,24.040670,0.0006,1.317
13548.00,7.721403,24.91478,0.000041,24.040710,0.0006,1.316
13550.00,7.721154,24.91507,0.000041,24.040515,0.0006,1.316
13552.00,7.720872,24.91462,0.000041,24.041003,0.0006,1.317
13554.00,7.720936,24.91399,0.000041,24.040381,0.0006,1.317
13556.00,7.720981,24.91405,0.000040,24.040990,0.0006,1.317
13558.00,7.720913,24.91341,0.000039,24.040828,0.0005,1.317
13560.00,7.720740,24.91351,0.000041,24.041276,0.0006,1.317
13562.00,7.721261,24.91417,0.000041,24.039857,0.0006,1.317
13564.00,7.721414,24.91412,0.000041,24.040981,0.0006,1.317
13566.00,7.721445,24.91435,0.000040,24.041112,0.0006,1.317
13568.00,7.721545,24.91428,0.000040,24.039899,0.0006,1.317
13570.00,7.721117,24.91384,0.000040,24.040899,0.0006,1.317
13572.00,7.720569,24.91339,0.000040,24.041185,0.0006,1.317
13574.00,7.720455,24.91473,0.000038,24.040217,0.0006,1.318
13576.00,7.720561,24.91462,0.000039,24.040294,0.0006,1.318
13578.00,7.720882,24.91368,0.000040,24.041461,0.0006,1.318
13580.00,7.720553,24.91503,0.000040,24.040594,0.0006,1.317
13582.00,7.719694,24.91502,0.000041,24.040703,0.0006,1.317
13584.00,7.719755,24.91469,0.000040,24.041005,0.0006,1.317
13586.00,7.719201,24.91490,0.000041,24.040586,0.0006,1.316
13588.00,7.719722,24.91575,0.000041,24.040770,0.0006,1.317
13590.00,7.720608,24.91496,0.000041,24.040246,0.0006,1.317
13592.00,7.720326,24.91554,0.000040,24.040694,0.0006,1.317
13594.00,7.719636,24.91571,0.000040,24.040470,0.0006,1.317
13596.00,7.719406,24.91494,0.000040,24.040817,0.0006,1.318
13598.00,7.718803,24.91494,0.000039,24.040999,0.0005,1.317
13600.00,7.718353,24.91554,0.000039,24.041377,0.0006,1.317
13602.00,7.719060,24.91487,0.000040,24.041350,0.0006,1.318
13604.00,7.719818,24.91444,0.000041,24.041374,0.0006,1.317
13606.00,7.720051,24.91529,0.000039,24.040719,0.0006,1.317
13608.00,7.721536,24.91492,0.000039,24.041354,0.0006,1.317
13610.00,7.721666,24.91487,0.000040,24.040635,0.0006,1.318
13612.00,7.721370,24.91530,0.000040,24.041048,0.0006,1.318
13614.00,7.721087,24.91434,0.000040,24.041117,0.0005,1.318
13616.00,7.721044,24.91473,0.000039,24.040355,0.0006,1.317
13618.00,7.721257,24.91546,0.000041,24.040195,0.0006,1.318
13620.00,7.720826,24.91443,0.000040,24.041476,0.0006,1.317
13622.00,7.720149,24.91414,0.000041,24.041485,0.0005,1.318
13624.00,7.721479,24.91463,0.000040,24.040583,0.0005,1.318
13626.00,7.720667,24.91462,0.000041,24.040885,0.0006,1.317
13628.00,7.720215,24.91359,0.000041,24.040779,0.0005,1.317
13630.00,7.721017,24.91298,0.000040,24.040159,0.0006,1.318
13632.00,7.720510,24.91281,0.000041,24.041396,0.0006,1.318
13634.00,7.719786,24.91250,0.000042,24.041532,0.0006,1.318
13636.00,7.720062,24.91317,0.000038,24.040526,0.0006,1.318
13638.00,7.720490,24.91296,0.000039,24.040332,0.0006,1.318
13640.00,7.720605,24.91422,0.000039,24.040866,0.0006,1.318
13642.00,7.721360,24.91505,0.000040,24.040550,0.0006,1.317
13644.00,7.720720,24.91428,0.000041,24.040795,0.0006,1.317
13646.00,7.720228,24.91420,0.000042,24.040788,0.0006,1.317
13648.00,7.720041,24.91413,0.000041,24.041314,0.0006,1.317
13650.00,7.720887,24.91418,0.000041,24.040905,0.0006,1.318
13652.00,7.720337,24.91482,0.000041,24.041288,0.0006,1.318
13654.00,7.720843,24.91435,0.000040,24.040690,0.0005,1.318
13656.00,7.719763,24.91425,0.000039,24.040832,0.0006,1.318
13658.00,7.719161,24.91576,0.000040,24.041003,0.0006,1.318
13660.00,7.719247,24.91499,0.000040,24.040479,0.0005,1.318
13662.00,7.720075,24.91420,0.000041,24.040474,0.0005,1.317
13664.00,7.719868,24.91390,0.000040,24.040706,0.0006,1.317
13666.00,7.719660,24.91469,0.000039,24.040346,0.0006,1.318
13668.00,7.718616,24.91542,0.000040,24.040650,0.0006,1.318
13670.00,7.719035,24.91547,0.000040,24.040546,0.0006,1.318
13672.00,7.719849,24.91485,0.000039,24.040828,0.0006,1.318
13674.00,7.719260,24.91423,0.000039,24.041386,0.0006,1.317
13676.00,7.719014,24.91482,0.000039,24.040374,0.0006,1.317
13678.00,7.719132,24.91447,0.000041,24.040645,0.0006,1.318
13680.00,7.719932,24.91376,0.000041,24.039790,0.0006,1.318
13682.00,7.720854,24.91369,0.000039,24.041023,0.0006,1.318
13684.00,7.720850,24.91383,0.000041,24.040899,0.0006,1.318
13686.00,7.720240,24.91407,0.000042,24.040445,0.0006,1.317
13688.00,7.720840,24.91453,0.000041,24.040283,0.0005,1.318
13690.00,7.720660,24.91452,0.000041,24.040545,0.0006,1.318
13692.00,7.719640,24.91411,0.000040,24.041228,0.0006,1.318
13694.00,7.719033,24.91418,0.000040,24.040790,0.0006,1.318
13696.00,7.719339,24.91409,0.000039,24.040519,0.0006,1.319
13698.00,7.720578,24.91218,0.000037,24.040186,0.0006,1.322
13700.00,7.721214,24.91211,0.000038,24.040361,0.0006,1.317
[truncated: 38,562 more chars]
