# Supplementary material for: Hormonal steroids induce multidrug resistance and stress response genes in Neisseria gonorrhoeae by binding to MtrR
Source: Nat Commun. 2024 Feb 7;15:1153. doi: 10.1038/s41467-024-45195-1 (PMC10850145; doi:10.1038/s41467-024-45195-1)
Supplement: Supplementary file 6 — Source Data [file 41467_2024_45195_MOESM6_ESM.zip › Source Data/ITC/Q133A/1E2MtrRQ133A2022Nov4.itc]

$ITC
$ 25 
$NOT
$ 25 
$ 600 
$ 199 
$ 8 
$ 2 
$ADCGainCode:  3 
$True,True,True
$ 2 , 4 , 600 , 2 
$ 12 , 24 , 600 , 2 
$ 12 , 24 , 600 , 2 
$ 12 , 24 , 600 , 2 
$ 12 , 24 , 600 , 2 
$ 12 , 24 , 600 , 2 
$ 12 , 24 , 600 , 2 
$ 12 , 24 , 600 , 2 
$ 12 , 24 , 600 , 2 
$ 12 , 24 , 600 , 2 
$ 12 , 24 , 600 , 2 
$ 12 , 24 , 600 , 2 
$ 12 , 24 , 600 , 2 
$ 12 , 24 , 600 , 2 
$ 12 , 24 , 600 , 2 
$ 12 , 24 , 600 , 2 
$ 12 , 24 , 600 , 2 
$ 12 , 24 , 600 , 2 
$ 12 , 24 , 600 , 2 
$ 12 , 24 , 600 , 2 
$ 12 , 24 , 600 , 2 
$ 12 , 24 , 600 , 2 
$ 12 , 24 , 600 , 2 
$ 12 , 24 , 600 , 2 
$ 12 , 24 , 600 , 2 
# 0 
# 0.125 
# 0.005 
# 1.4485 
# 25 
# 28.9316 
# 15.91949 
?
% VPITC12.10.1003
% 1.4485 
% 28.9316 
%-1.096232 , 100.1901 
% 0.443748 , 95.77349 
% 0.2232 
% 124.02 , 123.95 
% 1 , 80 
%-0.001812 , 0.055139 
% 0 , 8 
% 0 , 18 
% 104422       320637 
% 101.8 
% 260 , 310 , 470 , 530 
% 0.08632 ,-0.00346 , 0.0000110163 , 0.000000290198 ,-0.0000000019883 
% VPViewer2000 Ver: 1.40.0
@0
2.00,7.837604,25.07616,-0.000172,24.018314,-0.0077,1.411
4.00,7.837396,25.07512,-0.000171,24.017553,-0.0077,1.410
6.00,7.837539,25.07470,-0.000172,24.018071,-0.0077,1.410
8.00,7.837444,25.07450,-0.000170,24.018823,-0.0077,1.411
10.00,7.836312,25.07553,-0.000172,24.018626,-0.0077,1.410
12.00,7.835901,25.07615,-0.000171,24.018127,-0.0077,1.411
14.00,7.834901,25.07572,-0.000173,24.018593,-0.0077,1.411
16.00,7.833288,25.07592,-0.000173,24.018628,-0.0077,1.411
18.00,7.834263,25.07549,-0.000172,24.018481,-0.0077,1.411
20.00,7.833462,25.07520,-0.000172,24.018363,-0.0077,1.412
22.00,7.832448,25.07482,-0.000172,24.018611,-0.0077,1.411
24.00,7.833207,25.07489,-0.000171,24.018604,-0.0077,1.410
26.00,7.832462,25.07547,-0.000172,24.018515,-0.0077,1.411
28.00,7.831289,25.07562,-0.000171,24.017893,-0.0077,1.410
30.00,7.831161,25.07594,-0.000171,24.018131,-0.0077,1.411
32.00,7.831175,25.07576,-0.000172,24.018024,-0.0077,1.411
34.00,7.831598,25.07560,-0.000172,24.018493,-0.0077,1.410
36.00,7.830657,25.07535,-0.000172,24.018133,-0.0077,1.411
38.00,7.830458,25.07636,-0.000173,24.018515,-0.0077,1.411
40.00,7.830021,25.07587,-0.000173,24.018609,-0.0077,1.411
42.00,7.829867,25.07572,-0.000172,24.018724,-0.0076,1.411
44.00,7.829844,25.07592,-0.000173,24.018588,-0.0077,1.410
46.00,7.829038,25.07658,-0.000173,24.018403,-0.0077,1.411
48.00,7.828071,25.07602,-0.000172,24.017988,-0.0077,1.411
50.00,7.827970,25.07588,-0.000172,24.019045,-0.0077,1.411
52.00,7.827518,25.07652,-0.000172,24.019369,-0.0077,1.410
54.00,7.827758,25.07642,-0.000171,24.018231,-0.0077,1.410
56.00,7.826405,25.07645,-0.000171,24.018530,-0.0077,1.411
58.00,7.826264,25.07656,-0.000171,24.018243,-0.0077,1.411
60.00,7.826315,25.07635,-0.000173,24.018406,-0.0077,1.411
62.00,7.825751,25.07680,-0.000172,24.018997,-0.0076,1.411
64.00,7.825073,25.07621,-0.000173,24.018564,-0.0077,1.411
66.00,7.824103,25.07593,-0.000173,24.017857,-0.0077,1.410
68.00,7.824364,25.07727,-0.000172,24.017975,-0.0077,1.410
70.00,7.824929,25.07634,-0.000170,24.018285,-0.0077,1.411
72.00,7.824566,25.07599,-0.000172,24.017993,-0.0077,1.411
74.00,7.823960,25.07654,-0.000173,24.018122,-0.0077,1.411
76.00,7.822948,25.07670,-0.000172,24.017993,-0.0077,1.410
78.00,7.821585,25.07640,-0.000172,24.018785,-0.0077,1.410
80.00,7.820960,25.07616,-0.000171,24.018521,-0.0077,1.411
82.00,7.821479,25.07595,-0.000172,24.018970,-0.0077,1.411
84.00,7.821426,25.07685,-0.000173,24.018153,-0.0077,1.411
86.00,7.821100,25.07658,-0.000173,24.018399,-0.0077,1.411
88.00,7.820626,25.07677,-0.000172,24.018454,-0.0077,1.410
90.00,7.819959,25.07651,-0.000172,24.018060,-0.0077,1.411
92.00,7.819027,25.07704,-0.000173,24.017645,-0.0077,1.411
94.00,7.819278,25.07651,-0.000172,24.017699,-0.0077,1.411
96.00,7.819010,25.07529,-0.000172,24.018046,-0.0077,1.411
98.00,7.818767,25.07531,-0.000172,24.018437,-0.0077,1.410
100.00,7.818308,25.07621,-0.000172,24.017520,-0.0077,1.411
102.00,7.817561,25.07522,-0.000171,24.018124,-0.0077,1.410
104.00,7.817005,25.07481,-0.000172,24.018178,-0.0077,1.411
106.00,7.816525,25.07405,-0.000172,24.017854,-0.0077,1.410
108.00,7.816404,25.07431,-0.000171,24.018044,-0.0077,1.410
110.00,7.816204,25.07495,-0.000172,24.017995,-0.0077,1.411
112.00,7.815489,25.07567,-0.000172,24.018564,-0.0077,1.411
114.00,7.815240,25.07534,-0.000173,24.018196,-0.0077,1.411
116.00,7.814528,25.07492,-0.000173,24.018062,-0.0077,1.411
118.00,7.814321,25.07527,-0.000173,24.018533,-0.0077,1.410
120.00,7.813915,25.07623,-0.000172,24.018182,-0.0077,1.411
122.00,7.813318,25.07683,-0.000172,24.018229,-0.0077,1.411
124.00,7.813863,25.07680,-0.000172,24.018008,-0.0077,1.411
126.00,7.814487,25.07643,-0.000172,24.017991,-0.0077,1.410
128.00,7.813783,25.07613,-0.000171,24.018582,-0.0077,1.411
130.00,7.813030,25.07632,-0.000172,24.018129,-0.0077,1.411
132.00,7.811904,25.07608,-0.000172,24.018276,-0.0077,1.411
134.00,7.811220,25.07671,-0.000172,24.018347,-0.0077,1.411
136.00,7.810995,25.07602,-0.000172,24.018365,-0.0077,1.411
138.00,7.810666,25.07551,-0.000172,24.018644,-0.0077,1.411
140.00,7.810627,25.07635,-0.000173,24.017290,-0.0077,1.411
142.00,7.809685,25.07668,-0.000173,24.018095,-0.0077,1.410
144.00,7.808768,25.07597,-0.000172,24.018441,-0.0077,1.410
146.00,7.808420,25.07598,-0.000171,24.017950,-0.0077,1.411
148.00,7.809140,25.07568,-0.000171,24.018002,-0.0077,1.411
150.00,7.808177,25.07526,-0.000173,24.018658,-0.0077,1.411
152.00,7.807917,25.07525,-0.000172,24.019035,-0.0077,1.411
154.00,7.808202,25.07574,-0.000172,24.018289,-0.0077,1.410
156.00,7.807726,25.07627,-0.000171,24.017573,-0.0077,1.410
158.00,7.806812,25.07607,-0.000171,24.018082,-0.0077,1.411
160.00,7.806322,25.07539,-0.000172,24.018076,-0.0077,1.411
162.00,7.806342,25.07601,-0.000172,24.018430,-0.0077,1.411
164.00,7.806421,25.07668,-0.000171,24.018595,-0.0077,1.411
166.00,7.805886,25.07666,-0.000171,24.018604,-0.0077,1.411
168.00,7.806077,25.07549,-0.000171,24.018414,-0.0077,1.410
170.00,7.806949,25.07615,-0.000171,24.018218,-0.0077,1.411
172.00,7.805866,25.07618,-0.000170,24.018285,-0.0077,1.411
174.00,7.804640,25.07608,-0.000172,24.018232,-0.0077,1.411
176.00,7.804323,25.07597,-0.000171,24.018334,-0.0077,1.410
178.00,7.803964,25.07567,-0.000171,24.018899,-0.0076,1.411
180.00,7.803473,25.07681,-0.000171,24.017839,-0.0077,1.411
182.00,7.802387,25.07653,-0.000172,24.018754,-0.0077,1.410
184.00,7.801615,25.07584,-0.000171,24.018396,-0.0077,1.410
186.00,7.801381,25.07594,-0.000170,24.018910,-0.0077,1.411
188.00,7.801635,25.07660,-0.000171,24.018321,-0.0077,1.411
190.00,7.801288,25.07684,-0.000172,24.018220,-0.0077,1.411
192.00,7.801048,25.07669,-0.000171,24.018381,-0.0077,1.410
194.00,7.800312,25.07674,-0.000171,24.018749,-0.0077,1.411
196.00,7.799647,25.07668,-0.000172,24.018111,-0.0077,1.411
198.00,7.799405,25.07726,-0.000172,24.018075,-0.0077,1.411
200.00,7.798989,25.07667,-0.000172,24.017904,-0.0077,1.410
202.00,7.798268,25.07590,-0.000171,24.018301,-0.0077,1.411
204.00,7.797902,25.07651,-0.000170,24.017953,-0.0077,1.410
206.00,7.797957,25.07647,-0.000171,24.017942,-0.0077,1.411
208.00,7.798593,25.07676,-0.000172,24.018628,-0.0077,1.410
210.00,7.798442,25.07649,-0.000173,24.018220,-0.0077,1.411
212.00,7.797437,25.07705,-0.000172,24.018321,-0.0077,1.411
214.00,7.796248,25.07672,-0.000172,24.018809,-0.0077,1.411
216.00,7.794956,25.07635,-0.000173,24.018198,-0.0077,1.411
218.00,7.795084,25.07621,-0.000171,24.018325,-0.0077,1.411
220.00,7.794951,25.07627,-0.000173,24.018327,-0.0077,1.411
222.00,7.794685,25.07595,-0.000174,24.018171,-0.0077,1.411
224.00,7.794774,25.07608,-0.000173,24.018675,-0.0077,1.410
226.00,7.794367,25.07677,-0.000172,24.018582,-0.0077,1.410
228.00,7.794185,25.07704,-0.000172,24.018488,-0.0077,1.410
230.00,7.793907,25.07662,-0.000172,24.017607,-0.0077,1.410
232.00,7.793298,25.07614,-0.000174,24.017591,-0.0077,1.411
234.00,7.793058,25.07590,-0.000173,24.018912,-0.0077,1.411
236.00,7.792204,25.07520,-0.000173,24.018323,-0.0077,1.411
238.00,7.791577,25.07505,-0.000173,24.018227,-0.0077,1.411
240.00,7.791156,25.07543,-0.000173,24.018796,-0.0077,1.411
242.00,7.791362,25.07547,-0.000173,24.018270,-0.0077,1.411
244.00,7.791306,25.07567,-0.000173,24.018185,-0.0077,1.411
246.00,7.791054,25.07613,-0.000173,24.018660,-0.0077,1.411
248.00,7.790337,25.07569,-0.000173,24.018845,-0.0077,1.411
250.00,7.788806,25.07617,-0.000172,24.018646,-0.0077,1.411
252.00,7.787922,25.07654,-0.000172,24.018305,-0.0077,1.411
254.00,7.788673,25.07671,-0.000172,24.018648,-0.0077,1.410
256.00,7.789142,25.07614,-0.000172,24.018091,-0.0077,1.411
258.00,7.789499,25.07613,-0.000173,24.018425,-0.0077,1.411
260.00,7.788153,25.07646,-0.000173,24.018492,-0.0077,1.411
262.00,7.786560,25.07690,-0.000173,24.018539,-0.0077,1.411
264.00,7.784963,25.07629,-0.000171,24.017982,-0.0077,1.410
266.00,7.785262,25.07690,-0.000173,24.017417,-0.0077,1.411
268.00,7.786057,25.07782,-0.000173,24.018363,-0.0077,1.411
270.00,7.786597,25.07695,-0.000172,24.018542,-0.0077,1.411
272.00,7.786305,25.07688,-0.000172,24.018193,-0.0077,1.411
274.00,7.785794,25.07677,-0.000172,24.018419,-0.0077,1.411
276.00,7.785322,25.07598,-0.000172,24.018486,-0.0077,1.411
278.00,7.784650,25.07646,-0.000171,24.018985,-0.0077,1.411
280.00,7.784703,25.07717,-0.000172,24.019200,-0.0077,1.411
282.00,7.784409,25.07669,-0.000172,24.018867,-0.0077,1.411
284.00,7.784254,25.07717,-0.000172,24.018662,-0.0077,1.411
286.00,7.783239,25.07669,-0.000172,24.018142,-0.0077,1.411
288.00,7.782847,25.07618,-0.000172,24.018205,-0.0077,1.411
290.00,7.782795,25.07627,-0.000173,24.018338,-0.0077,1.411
292.00,7.782595,25.07630,-0.000173,24.017712,-0.0077,1.411
294.00,7.781762,25.07738,-0.000172,24.017993,-0.0077,1.411
296.00,7.782012,25.07681,-0.000172,24.017710,-0.0077,1.411
298.00,7.781902,25.07695,-0.000172,24.018330,-0.0077,1.411
300.00,7.781301,25.07669,-0.000172,24.018133,-0.0077,1.412
302.00,7.780948,25.07717,-0.000173,24.018064,-0.0077,1.411
304.00,7.781277,25.07777,-0.000172,24.018459,-0.0077,1.411
306.00,7.781509,25.07675,-0.000172,24.018396,-0.0077,1.410
308.00,7.781357,25.07692,-0.000171,24.017484,-0.0077,1.410
310.00,7.780733,25.07725,-0.000171,24.018057,-0.0077,1.410
312.00,7.780384,25.07770,-0.000172,24.017977,-0.0077,1.411
314.00,7.779128,25.07717,-0.000172,24.018086,-0.0077,1.411
316.00,7.778709,25.07738,-0.000172,24.017699,-0.0077,1.411
318.00,7.778930,25.07735,-0.000172,24.017650,-0.0077,1.411
320.00,7.778857,25.07738,-0.000171,24.018028,-0.0076,1.411
322.00,7.778037,25.07708,-0.000173,24.018347,-0.0077,1.411
324.00,7.777638,25.07738,-0.000173,24.018756,-0.0077,1.411
326.00,7.777580,25.07754,-0.000173,24.018577,-0.0077,1.411
328.00,7.776965,25.07763,-0.000173,24.018129,-0.0077,1.411
330.00,7.775992,25.07730,-0.000173,24.018115,-0.0077,1.411
332.00,7.775270,25.07740,-0.000173,24.018528,-0.0077,1.411
334.00,7.776251,25.07790,-0.000173,24.018133,-0.0077,1.410
336.00,7.776365,25.07774,-0.000172,24.017368,-0.0077,1.411
338.00,7.775047,25.07716,-0.000172,24.018009,-0.0077,1.411
340.00,7.774203,25.07717,-0.000173,24.018709,-0.0077,1.411
342.00,7.773746,25.07716,-0.000173,24.017805,-0.0077,1.411
344.00,7.773617,25.07741,-0.000173,24.017589,-0.0077,1.411
346.00,7.774282,25.07783,-0.000172,24.018553,-0.0077,1.411
348.00,7.773761,25.07741,-0.000173,24.018261,-0.0077,1.411
350.00,7.773682,25.07707,-0.000173,24.017897,-0.0077,1.411
352.00,7.773037,25.07711,-0.000173,24.018675,-0.0077,1.411
354.00,7.773031,25.07685,-0.000172,24.018463,-0.0076,1.410
356.00,7.772786,25.07739,-0.000171,24.018510,-0.0077,1.411
358.00,7.772527,25.07728,-0.000170,24.017728,-0.0077,1.410
360.00,7.771500,25.07667,-0.000171,24.018285,-0.0077,1.411
362.00,7.771839,25.07589,-0.000172,24.018414,-0.0077,1.411
364.00,7.771707,25.07649,-0.000171,24.018167,-0.0077,1.411
366.00,7.771571,25.07709,-0.000172,24.018035,-0.0077,1.411
368.00,7.770816,25.07696,-0.000173,24.018330,-0.0077,1.411
370.00,7.770187,25.07762,-0.000172,24.018542,-0.0076,1.411
372.00,7.769488,25.07728,-0.000173,24.018789,-0.0076,1.411
374.00,7.769354,25.07641,-0.000172,24.018854,-0.0077,1.411
376.00,7.769149,25.07797,-0.000172,24.018758,-0.0077,1.411
378.00,7.768646,25.07722,-0.000172,24.019199,-0.0076,1.411
380.00,7.768947,25.07737,-0.000172,24.018327,-0.0076,1.411
382.00,7.769596,25.07804,-0.000172,24.018231,-0.0077,1.410
384.00,7.768961,25.07756,-0.000171,24.018655,-0.0077,1.411
386.00,7.768025,25.07769,-0.000170,24.017785,-0.0077,1.411
388.00,7.767906,25.07699,-0.000172,24.018198,-0.0077,1.411
390.00,7.767460,25.07709,-0.000172,24.019141,-0.0077,1.411
392.00,7.766504,25.07700,-0.000172,24.018506,-0.0077,1.411
394.00,7.765329,25.07675,-0.000170,24.018771,-0.0076,1.411
396.00,7.765873,25.07703,-0.000171,24.018791,-0.0077,1.411
398.00,7.766281,25.07766,-0.000172,24.019200,-0.0077,1.411
400.00,7.765983,25.07729,-0.000173,24.018881,-0.0077,1.411
402.00,7.765161,25.07761,-0.000173,24.018704,-0.0077,1.410
404.00,7.764845,25.07802,-0.000170,24.018836,-0.0076,1.411
406.00,7.764065,25.07769,-0.000172,24.018999,-0.0077,1.411
408.00,7.763871,25.07732,-0.000171,24.018394,-0.0077,1.411
410.00,7.763706,25.07740,-0.000172,24.018004,-0.0077,1.411
412.00,7.763720,25.07761,-0.000173,24.018484,-0.0077,1.411
414.00,7.763406,25.07805,-0.000173,24.018575,-0.0077,1.412
416.00,7.763271,25.07764,-0.000174,24.018546,-0.0077,1.411
418.00,7.762458,25.07800,-0.000172,24.018252,-0.0077,1.411
420.00,7.761816,25.07798,-0.000173,24.018047,-0.0077,1.411
422.00,7.761381,25.07839,-0.000172,24.018602,-0.0077,1.411
424.00,7.761129,25.07823,-0.000171,24.018533,-0.0076,1.411
426.00,7.760686,25.07834,-0.000171,24.018577,-0.0077,1.412
428.00,7.759827,25.07914,-0.000172,24.019008,-0.0077,1.411
430.00,7.760185,25.07861,-0.000173,24.018811,-0.0077,1.411
432.00,7.760920,25.07833,-0.000173,24.018167,-0.0077,1.411
434.00,7.760918,25.07814,-0.000173,24.018388,-0.0077,1.411
436.00,7.759891,25.07796,-0.000173,24.018069,-0.0077,1.411
438.00,7.759542,25.07720,-0.000173,24.017513,-0.0077,1.412
440.00,7.759851,25.07736,-0.000173,24.018396,-0.0077,1.411
442.00,7.759684,25.07734,-0.000173,24.018352,-0.0077,1.411
444.00,7.759444,25.07785,-0.000172,24.018744,-0.0077,1.410
446.00,7.758472,25.07727,-0.000172,24.018573,-0.0077,1.411
448.00,7.758631,25.07727,-0.000172,24.018582,-0.0077,1.412
450.00,7.758059,25.07732,-0.000173,24.018727,-0.0077,1.411
452.00,7.757996,25.07835,-0.000171,24.018452,-0.0077,1.411
454.00,7.757773,25.07785,-0.000172,24.018439,-0.0077,1.410
456.00,7.757012,25.07713,-0.000172,24.018747,-0.0077,1.411
458.00,7.755345,25.07731,-0.000173,24.018321,-0.0077,1.411
460.00,7.756112,25.07653,-0.000173,24.018258,-0.0077,1.411
462.00,7.756102,25.07700,-0.000172,24.018512,-0.0077,1.411
464.00,7.755612,25.07775,-0.000172,24.018513,-0.0077,1.411
466.00,7.755968,25.07764,-0.000172,24.018401,-0.0077,1.411
468.00,7.755652,25.07717,-0.000171,24.018568,-0.0077,1.411
470.00,7.755396,25.07736,-0.000172,24.018680,-0.0077,1.411
472.00,7.755667,25.07629,-0.000173,24.018144,-0.0077,1.411
474.00,7.756585,25.07590,-0.000173,24.017939,-0.0077,1.411
476.00,7.755343,25.07620,-0.000172,24.018473,-0.0077,1.411
478.00,7.754157,25.07637,-0.000172,24.018357,-0.0077,1.411
480.00,7.752996,25.07694,-0.000172,24.018432,-0.0077,1.411
482.00,7.753248,25.07648,-0.000173,24.018222,-0.0077,1.411
484.00,7.753605,25.07611,-0.000172,24.018640,-0.0077,1.411
486.00,7.753225,25.07673,-0.000171,24.018831,-0.0077,1.411
488.00,7.752500,25.07725,-0.000172,24.018350,-0.0077,1.411
490.00,7.751107,25.07751,-0.000171,24.018472,-0.0076,1.411
492.00,7.751282,25.07784,-0.000171,24.019264,-0.0077,1.411
494.00,7.751662,25.07827,-0.000170,24.018669,-0.0077,1.411
496.00,7.750520,25.07738,-0.000170,24.018758,-0.0077,1.411
498.00,7.749796,25.07691,-0.000171,24.018223,-0.0077,1.410
500.00,7.750603,25.07771,-0.000171,24.018310,-0.0077,1.411
502.00,7.751015,25.07746,-0.000171,24.018519,-0.0077,1.411
504.00,7.749429,25.07715,-0.000171,24.018497,-0.0077,1.411
506.00,7.749567,25.07709,-0.000172,24.018546,-0.0076,1.412
508.00,7.749957,25.07705,-0.000171,24.017297,-0.0077,1.411
510.00,7.750567,25.07671,-0.000172,24.018537,-0.0077,1.411
512.00,7.750636,25.07677,-0.000174,24.018528,-0.0077,1.411
514.00,7.749127,25.07702,-0.000173,24.017777,-0.0077,1.411
516.00,7.748277,25.07720,-0.000173,24.018434,-0.0077,1.411
518.00,7.748751,25.07783,-0.000173,24.017935,-0.0077,1.412
520.00,7.748821,25.07747,-0.000172,24.019037,-0.0077,1.411
522.00,7.748297,25.07709,-0.000172,24.018887,-0.0076,1.410
524.00,7.748374,25.07747,-0.000172,24.018872,-0.0077,1.411
526.00,7.748060,25.07699,-0.000172,24.017868,-0.0077,1.412
528.00,7.746758,25.07786,-0.000172,24.018609,-0.0077,1.411
530.00,7.745843,25.07780,-0.000172,24.018974,-0.0077,1.410
532.00,7.745596,25.07806,-0.000171,24.018452,-0.0077,1.411
534.00,7.745905,25.07824,-0.000172,24.018852,-0.0077,1.411
536.00,7.745822,25.07785,-0.000171,24.018745,-0.0077,1.411
538.00,7.744463,25.07759,-0.000171,24.018914,-0.0077,1.411
540.00,7.743834,25.07668,-0.000172,24.018267,-0.0077,1.411
542.00,7.743928,25.07637,-0.000171,24.018437,-0.0076,1.411
544.00,7.743554,25.07647,-0.000171,24.018234,-0.0077,1.411
546.00,7.743741,25.07731,-0.000172,24.018454,-0.0077,1.411
548.00,7.743289,25.07704,-0.000172,24.018561,-0.0077,1.411
550.00,7.743528,25.07647,-0.000173,24.018363,-0.0077,1.411
552.00,7.743413,25.07781,-0.000172,24.018376,-0.0077,1.411
554.00,7.743446,25.07786,-0.000172,24.018753,-0.0077,1.411
556.00,7.743122,25.07738,-0.000171,24.018394,-0.0077,1.411
558.00,7.742628,25.07679,-0.000172,24.018276,-0.0077,1.411
560.00,7.741699,25.07739,-0.000173,24.018582,-0.0077,1.411
562.00,7.740930,25.07753,-0.000172,24.017886,-0.0077,1.411
564.00,7.740641,25.07840,-0.000171,24.018307,-0.0077,1.410
566.00,7.740172,25.07769,-0.000172,24.018733,-0.0077,1.411
568.00,7.739252,25.07750,-0.000172,24.018185,-0.0077,1.411
570.00,7.739030,25.07702,-0.000172,24.018903,-0.0077,1.411
572.00,7.739553,25.07754,-0.000172,24.018600,-0.0077,1.411
574.00,7.739992,25.07791,-0.000172,24.019045,-0.0077,1.411
576.00,7.739610,25.07813,-0.000172,24.018832,-0.0077,1.411
578.00,7.739453,25.07770,-0.000172,24.018162,-0.0077,1.412
580.00,7.738720,25.07818,-0.000172,24.018040,-0.0077,1.411
582.00,7.739340,25.07747,-0.000172,24.018372,-0.0077,1.411
584.00,7.738681,25.07725,-0.000172,24.017960,-0.0077,1.411
586.00,7.737717,25.07729,-0.000172,24.017935,-0.0077,1.410
588.00,7.737358,25.07758,-0.000171,24.018548,-0.0077,1.411
590.00,7.737211,25.07757,-0.000172,24.017765,-0.0077,1.411
592.00,7.737252,25.07707,-0.000172,24.018096,-0.0077,1.411
594.00,7.737253,25.07707,-0.000171,24.018666,-0.0077,1.411
596.00,7.737606,25.07743,-0.000172,24.018687,-0.0077,1.411
598.00,7.737759,25.07728,-0.000172,24.018483,-0.0077,1.411
600.00,7.736915,25.07755,-0.000172,24.018339,-0.0077,1.410
@1,2.0000,4.0
602.00,7.736460,25.07694,-0.000172,24.018609,-0.0077,1.411
604.00,7.735642,25.07741,-0.000172,24.018160,-0.0077,1.412
606.00,7.733215,25.07724,-0.000173,24.017739,-0.0077,1.412
608.00,7.728593,25.07714,-0.000171,24.018374,-0.0077,1.411
610.00,7.725616,25.07692,-0.000171,24.018015,-0.0077,1.410
612.00,7.723706,25.07702,-0.000171,24.018448,-0.0077,1.411
614.00,7.722615,25.07742,-0.000172,24.018593,-0.0077,1.411
616.00,7.723669,25.07797,-0.000171,24.018559,-0.0077,1.412
618.00,7.725341,25.07745,-0.000172,24.018330,-0.0077,1.412
620.00,7.726600,25.07724,-0.000172,24.018107,-0.0077,1.412
622.00,7.726714,25.07703,-0.000172,24.018301,-0.0076,1.411
624.00,7.725816,25.07633,-0.000172,24.018515,-0.0077,1.411
626.00,7.725918,25.07650,-0.000171,24.018611,-0.0077,1.411
628.00,7.725615,25.07668,-0.000171,24.018657,-0.0077,1.412
630.00,7.725264,25.07665,-0.000172,24.019490,-0.0077,1.411
632.00,7.724993,25.07726,-0.000171,24.018281,-0.0076,1.411
634.00,7.725755,25.07738,-0.000171,24.018669,-0.0077,1.411
636.00,7.726285,25.07668,-0.000172,24.018725,-0.0077,1.411
638.00,7.726784,25.07651,-0.000172,24.018058,-0.0077,1.411
640.00,7.727293,25.07769,-0.000172,24.018910,-0.0076,1.411
642.00,7.726692,25.07815,-0.000172,24.018263,-0.0076,1.411
644.00,7.726721,25.07748,-0.000171,24.018570,-0.0077,1.411
646.00,7.726802,25.07772,-0.000171,24.018084,-0.0077,1.411
648.00,7.726798,25.07784,-0.000172,24.018493,-0.0077,1.411
650.00,7.727144,25.07808,-0.000173,24.017971,-0.0077,1.411
652.00,7.727335,25.07786,-0.000172,24.017910,-0.0077,1.411
654.00,7.726703,25.07791,-0.000172,24.018522,-0.0077,1.412
656.00,7.727360,25.07854,-0.000173,24.019191,-0.0077,1.411
658.00,7.728802,25.07809,-0.000172,24.018769,-0.0077,1.411
660.00,7.729093,25.07819,-0.000170,24.019050,-0.0077,1.411
662.00,7.727934,25.07762,-0.000171,24.018370,-0.0077,1.411
664.00,7.726853,25.07780,-0.000172,24.019220,-0.0076,1.411
666.00,7.726954,25.07739,-0.000173,24.019006,-0.0076,1.411
668.00,7.726478,25.07729,-0.000171,24.018691,-0.0077,1.411
670.00,7.726572,25.07759,-0.000171,24.018733,-0.0077,1.411
672.00,7.726326,25.07803,-0.000172,24.018691,-0.0077,1.411
674.00,7.727019,25.07812,-0.000173,24.018033,-0.0077,1.412
676.00,7.727188,25.07764,-0.000174,24.018419,-0.0076,1.412
678.00,7.726546,25.07777,-0.000172,24.018345,-0.0077,1.411
680.00,7.725166,25.07745,-0.000173,24.018193,-0.0077,1.411
682.00,7.724206,25.07712,-0.000174,24.018015,-0.0077,1.411
684.00,7.724158,25.07811,-0.000174,24.018165,-0.0077,1.411
686.00,7.724058,25.07836,-0.000172,24.018251,-0.0077,1.410
688.00,7.724162,25.07896,-0.000171,24.018361,-0.0077,1.411
690.00,7.724047,25.07839,-0.000172,24.017993,-0.0077,1.411
692.00,7.724564,25.07854,-0.000171,24.018372,-0.0077,1.411
694.00,7.723920,25.07887,-0.000172,24.018852,-0.0077,1.411
696.00,7.723376,25.07840,-0.000172,24.018076,-0.0077,1.412
698.00,7.723128,25.07863,-0.000174,24.018595,-0.0077,1.411
700.00,7.722918,25.07955,-0.000173,24.018087,-0.0077,1.411
702.00,7.722515,25.07956,-0.000174,24.018508,-0.0077,1.411
704.00,7.722350,25.07952,-0.000173,24.018229,-0.0077,1.412
706.00,7.722840,25.07898,-0.000173,24.018472,-0.0077,1.411
708.00,7.723274,25.07876,-0.000172,24.018508,-0.0077,1.410
710.00,7.722317,25.07860,-0.000172,24.017426,-0.0077,1.411
712.00,7.721656,25.07929,-0.000172,24.018595,-0.0077,1.411
714.00,7.721646,25.07926,-0.000173,24.018967,-0.0077,1.412
716.00,7.721212,25.07922,-0.000172,24.018834,-0.0076,1.411
718.00,7.720714,25.07914,-0.000172,24.018084,-0.0076,1.412
720.00,7.720781,25.07949,-0.000171,24.018125,-0.0077,1.411
722.00,7.720401,25.07916,-0.000172,24.018281,-0.0077,1.411
724.00,7.720553,25.07887,-0.000172,24.018493,-0.0077,1.411
726.00,7.720170,25.07856,-0.000174,24.018399,-0.0077,1.411
728.00,7.720017,25.07831,-0.000173,24.018167,-0.0077,1.411
730.00,7.720483,25.07822,-0.000171,24.019130,-0.0077,1.411
732.00,7.720286,25.07863,-0.000173,24.018193,-0.0077,1.411
734.00,7.720607,25.07910,-0.000173,24.018557,-0.0077,1.411
736.00,7.719563,25.07837,-0.000173,24.018742,-0.0077,1.411
738.00,7.718768,25.07787,-0.000171,24.018483,-0.0077,1.411
740.00,7.717740,25.07844,-0.000172,24.018189,-0.0077,1.412
742.00,7.716719,25.07732,-0.000171,24.018294,-0.0077,1.411
744.00,7.717311,25.07774,-0.000172,24.018495,-0.0077,1.411
746.00,7.717877,25.07769,-0.000171,24.018307,-0.0076,1.410
748.00,7.718526,25.07764,-0.000171,24.018171,-0.0077,1.411
750.00,7.719128,25.07788,-0.000173,24.018116,-0.0077,1.411
752.00,7.718148,25.07801,-0.000171,24.018338,-0.0077,1.411
754.00,7.717975,25.07775,-0.000173,24.018276,-0.0077,1.411
756.00,7.717476,25.07834,-0.000173,24.018577,-0.0077,1.412
758.00,7.717727,25.07779,-0.000172,24.018076,-0.0077,1.411
760.00,7.716900,25.07723,-0.000172,24.018383,-0.0077,1.411
762.00,7.716243,25.07742,-0.000172,24.018582,-0.0077,1.411
764.00,7.716211,25.07828,-0.000172,24.018599,-0.0077,1.411
766.00,7.716478,25.07805,-0.000172,24.018504,-0.0077,1.411
768.00,7.716394,25.07761,-0.000172,24.018367,-0.0077,1.412
770.00,7.716360,25.07758,-0.000172,24.018785,-0.0077,1.411
772.00,7.715709,25.07709,-0.000173,24.018031,-0.0077,1.411
774.00,7.714760,25.07747,-0.000172,24.017701,-0.0077,1.411
776.00,7.713762,25.07698,-0.000172,24.018771,-0.0077,1.411
778.00,7.713366,25.07798,-0.000172,24.018812,-0.0077,1.411
780.00,7.714428,25.07889,-0.000172,24.019017,-0.0077,1.411
782.00,7.713997,25.07871,-0.000172,24.018561,-0.0077,1.411
784.00,7.713979,25.07765,-0.000171,24.018738,-0.0077,1.410
786.00,7.713367,25.07754,-0.000170,24.018702,-0.0077,1.411
788.00,7.712771,25.07732,-0.000172,24.018622,-0.0077,1.411
790.00,7.713098,25.07818,-0.000173,24.019335,-0.0077,1.411
792.00,7.713042,25.07841,-0.000171,24.018524,-0.0076,1.412
794.00,7.712817,25.07803,-0.000173,24.018047,-0.0076,1.411
796.00,7.712245,25.07800,-0.000173,24.018200,-0.0077,1.411
798.00,7.711420,25.07862,-0.000171,24.018619,-0.0076,1.411
800.00,7.711138,25.07796,-0.000172,24.018631,-0.0077,1.411
802.00,7.710736,25.07805,-0.000173,24.018256,-0.0076,1.411
804.00,7.710985,25.07836,-0.000173,24.018276,-0.0077,1.411
806.00,7.711277,25.07880,-0.000172,24.018376,-0.0077,1.411
808.00,7.710905,25.07935,-0.000171,24.018336,-0.0077,1.411
810.00,7.709752,25.07866,-0.000172,24.018298,-0.0077,1.411
812.00,7.709265,25.07793,-0.000172,24.018015,-0.0077,1.410
814.00,7.709499,25.07833,-0.000172,24.018602,-0.0077,1.411
816.00,7.709065,25.07805,-0.000172,24.017676,-0.0077,1.411
818.00,7.709748,25.07878,-0.000171,24.018281,-0.0077,1.411
820.00,7.709947,25.07858,-0.000172,24.018290,-0.0077,1.412
822.00,7.709378,25.07827,-0.000173,24.017464,-0.0077,1.412
824.00,7.709375,25.07847,-0.000173,24.018483,-0.0077,1.411
826.00,7.709452,25.07765,-0.000172,24.018164,-0.0077,1.411
828.00,7.709163,25.07837,-0.000172,24.018464,-0.0077,1.411
830.00,7.708498,25.07771,-0.000173,24.018812,-0.0077,1.412
832.00,7.708506,25.07810,-0.000173,24.018526,-0.0077,1.411
834.00,7.707499,25.07924,-0.000172,24.018080,-0.0077,1.411
836.00,7.706996,25.07795,-0.000173,24.017794,-0.0077,1.411
838.00,7.706782,25.07790,-0.000172,24.018314,-0.0077,1.411
840.00,7.706738,25.07733,-0.000172,24.018727,-0.0076,1.412
842.00,7.707687,25.07765,-0.000172,24.018200,-0.0077,1.411
844.00,7.707656,25.07861,-0.000172,24.018704,-0.0076,1.411
846.00,7.706029,25.07777,-0.000172,24.018345,-0.0076,1.411
848.00,7.704684,25.07736,-0.000173,24.018058,-0.0077,1.411
850.00,7.704597,25.07727,-0.000173,24.018568,-0.0077,1.412
852.00,7.705202,25.07765,-0.000173,24.018744,-0.0077,1.412
854.00,7.705369,25.07747,-0.000172,24.018974,-0.0077,1.411
856.00,7.704950,25.07760,-0.000171,24.018809,-0.0077,1.411
858.00,7.705113,25.07713,-0.000172,24.018553,-0.0077,1.411
860.00,7.705154,25.07716,-0.000173,24.018682,-0.0077,1.411
862.00,7.704372,25.07736,-0.000172,24.018350,-0.0077,1.410
864.00,7.704287,25.07742,-0.000171,24.017902,-0.0077,1.412
866.00,7.704606,25.07800,-0.000173,24.018051,-0.0077,1.412
868.00,7.704370,25.07814,-0.000173,24.018579,-0.0077,1.412
870.00,7.704852,25.07840,-0.000173,24.018301,-0.0077,1.411
872.00,7.703964,25.07874,-0.000171,24.018258,-0.0077,1.411
874.00,7.703290,25.07770,-0.000172,24.018294,-0.0077,1.411
876.00,7.702767,25.07730,-0.000172,24.018528,-0.0077,1.411
878.00,7.703093,25.07662,-0.000173,24.018580,-0.0077,1.411
880.00,7.703653,25.07741,-0.000172,24.018006,-0.0077,1.410
882.00,7.702621,25.07742,-0.000171,24.017650,-0.0077,1.411
884.00,7.701639,25.07779,-0.000172,24.018323,-0.0077,1.411
886.00,7.701587,25.07852,-0.000171,24.018089,-0.0077,1.411
888.00,7.701400,25.07782,-0.000173,24.018365,-0.0077,1.411
890.00,7.700922,25.07768,-0.000173,24.018423,-0.0077,1.412
892.00,7.700473,25.07738,-0.000173,24.017899,-0.0077,1.411
894.00,7.700479,25.07793,-0.000172,24.018303,-0.0077,1.411
896.00,7.700417,25.07798,-0.000171,24.018640,-0.0077,1.412
898.00,7.700205,25.07866,-0.000172,24.018657,-0.0077,1.411
900.00,7.699203,25.07859,-0.000172,24.018802,-0.0077,1.410
902.00,7.698217,25.07782,-0.000172,24.018533,-0.0077,1.411
904.00,7.698782,25.07731,-0.000171,24.018450,-0.0077,1.412
906.00,7.699273,25.07751,-0.000172,24.018028,-0.0077,1.411
908.00,7.700028,25.07745,-0.000172,24.018541,-0.0077,1.411
910.00,7.699520,25.07745,-0.000172,24.018305,-0.0077,1.411
912.00,7.698847,25.07839,-0.000173,24.017970,-0.0077,1.412
914.00,7.698261,25.07832,-0.000172,24.018508,-0.0077,1.411
916.00,7.697916,25.07738,-0.000172,24.018508,-0.0077,1.411
918.00,7.698073,25.07751,-0.000172,24.017701,-0.0077,1.411
920.00,7.698491,25.07741,-0.000170,24.018042,-0.0077,1.411
922.00,7.698613,25.07724,-0.000171,24.018680,-0.0077,1.411
924.00,7.697155,25.07791,-0.000171,24.018463,-0.0077,1.412
926.00,7.696384,25.07806,-0.000172,24.018756,-0.0077,1.412
928.00,7.695283,25.07843,-0.000173,24.018475,-0.0076,1.411
930.00,7.695757,25.07862,-0.000172,24.018845,-0.0077,1.411
932.00,7.696082,25.07898,-0.000172,24.018646,-0.0077,1.411
934.00,7.696207,25.07845,-0.000173,24.017558,-0.0077,1.411
936.00,7.696070,25.07788,-0.000173,24.018472,-0.0077,1.411
938.00,7.696125,25.07817,-0.000171,24.018530,-0.0077,1.411
940.00,7.695432,25.07814,-0.000172,24.018388,-0.0077,1.412
942.00,7.695511,25.07913,-0.000171,24.018658,-0.0077,1.411
944.00,7.695078,25.07857,-0.000171,24.018566,-0.0077,1.411
946.00,7.695330,25.07847,-0.000171,24.018628,-0.0077,1.411
948.00,7.694812,25.07839,-0.000171,24.018642,-0.0077,1.412
950.00,7.694448,25.07774,-0.000172,24.018602,-0.0077,1.411
952.00,7.693600,25.07821,-0.000172,24.018537,-0.0076,1.412
954.00,7.692810,25.07843,-0.000171,24.018174,-0.0077,1.411
956.00,7.693312,25.07763,-0.000172,24.018365,-0.0077,1.411
958.00,7.693712,25.07673,-0.000172,24.017828,-0.0077,1.412
960.00,7.693077,25.07679,-0.000173,24.017944,-0.0077,1.412
962.00,7.692899,25.07686,-0.000173,24.018696,-0.0077,1.412
964.00,7.692527,25.07685,-0.000173,24.018363,-0.0077,1.412
966.00,7.692077,25.07753,-0.000172,24.018783,-0.0077,1.411
968.00,7.691311,25.07691,-0.000170,24.018461,-0.0077,1.411
970.00,7.691099,25.07786,-0.000171,24.018386,-0.0077,1.411
972.00,7.691506,25.07761,-0.000171,24.018144,-0.0077,1.411
974.00,7.690764,25.07791,-0.000172,24.017768,-0.0077,1.412
976.00,7.690254,25.07761,-0.000173,24.018305,-0.0077,1.411
978.00,7.690586,25.07770,-0.000172,24.018794,-0.0077,1.411
980.00,7.690667,25.07732,-0.000173,24.018015,-0.0077,1.411
982.00,7.690874,25.07742,-0.000172,24.018296,-0.0077,1.412
984.00,7.690789,25.07719,-0.000173,24.018363,-0.0077,1.412
986.00,7.690066,25.07715,-0.000172,24.018281,-0.0077,1.412
988.00,7.689735,25.07712,-0.000172,24.018120,-0.0077,1.412
990.00,7.690070,25.07683,-0.000172,24.018356,-0.0077,1.411
992.00,7.690654,25.07667,-0.000171,24.018620,-0.0077,1.411
994.00,7.691219,25.07681,-0.000171,24.018816,-0.0077,1.411
996.00,7.690265,25.07666,-0.000172,24.018479,-0.0077,1.411
998.00,7.689521,25.07692,-0.000172,24.018042,-0.0077,1.411
1000.00,7.689990,25.07711,-0.000173,24.018321,-0.0077,1.411
1002.00,7.690050,25.07640,-0.000173,24.017951,-0.0077,1.412
1004.00,7.689316,25.07641,-0.000172,24.017806,-0.0077,1.412
1006.00,7.687939,25.07664,-0.000173,24.018716,-0.0077,1.412
1008.00,7.688621,25.07657,-0.000172,24.018120,-0.0077,1.412
1010.00,7.688525,25.07615,-0.000172,24.018852,-0.0077,1.412
1012.00,7.687563,25.07781,-0.000172,24.018414,-0.0077,1.411
1014.00,7.687213,25.07845,-0.000172,24.017968,-0.0077,1.411
1016.00,7.687871,25.07745,-0.000173,24.019039,-0.0077,1.411
1018.00,7.687657,25.07705,-0.000173,24.018542,-0.0077,1.411
1020.00,7.686958,25.07728,-0.000173,24.018153,-0.0077,1.411
1022.00,7.686795,25.07773,-0.000173,24.018444,-0.0077,1.411
1024.00,7.687243,25.07764,-0.000172,24.018675,-0.0077,1.411
1026.00,7.686841,25.07744,-0.000171,24.018486,-0.0077,1.412
1028.00,7.686264,25.07800,-0.000171,24.018510,-0.0077,1.411
1030.00,7.686284,25.07795,-0.000172,24.018629,-0.0077,1.411
1032.00,7.686685,25.07797,-0.000173,24.018377,-0.0077,1.411
1034.00,7.686245,25.07797,-0.000172,24.018562,-0.0077,1.411
1036.00,7.686161,25.07790,-0.000172,24.018965,-0.0077,1.412
1038.00,7.685623,25.07781,-0.000172,24.018499,-0.0077,1.412
1040.00,7.684691,25.07780,-0.000171,24.018151,-0.0077,1.412
1042.00,7.684354,25.07792,-0.000171,24.018194,-0.0077,1.411
1044.00,7.684195,25.07788,-0.000172,24.018401,-0.0077,1.412
1046.00,7.684720,25.07789,-0.000171,24.018203,-0.0077,1.411
1048.00,7.685317,25.07749,-0.000172,24.018006,-0.0077,1.411
1050.00,7.684223,25.07758,-0.000172,24.018872,-0.0077,1.412
1052.00,7.683929,25.07798,-0.000173,24.017904,-0.0077,1.411
1054.00,7.684123,25.07719,-0.000172,24.018477,-0.0077,1.411
1056.00,7.684008,25.07760,-0.000172,24.018878,-0.0077,1.411
1058.00,7.683559,25.07726,-0.000172,24.018711,-0.0077,1.411
1060.00,7.683230,25.07665,-0.000171,24.018145,-0.0077,1.411
1062.00,7.683141,25.07641,-0.000173,24.018035,-0.0077,1.412
1064.00,7.682206,25.07766,-0.000172,24.018499,-0.0076,1.411
1066.00,7.681394,25.07736,-0.000171,24.019204,-0.0076,1.412
1068.00,7.681962,25.07636,-0.000171,24.019074,-0.0076,1.412
1070.00,7.682382,25.07719,-0.000172,24.018956,-0.0077,1.411
1072.00,7.682383,25.07709,-0.000172,24.018510,-0.0077,1.411
1074.00,7.682089,25.07708,-0.000172,24.018773,-0.0076,1.412
1076.00,7.681376,25.07794,-0.000172,24.018454,-0.0077,1.412
1078.00,7.682249,25.07810,-0.000172,24.019115,-0.0077,1.411
1080.00,7.682172,25.07759,-0.000172,24.018841,-0.0077,1.412
1082.00,7.681417,25.07739,-0.000172,24.018419,-0.0077,1.411
1084.00,7.682013,25.07683,-0.000171,24.018849,-0.0077,1.410
1086.00,7.681327,25.07699,-0.000171,24.018327,-0.0077,1.411
1088.00,7.679913,25.07712,-0.000172,24.018374,-0.0077,1.412
1090.00,7.680106,25.07706,-0.000173,24.018568,-0.0076,1.412
1092.00,7.680941,25.07716,-0.000173,24.018087,-0.0077,1.412
1094.00,7.680262,25.07792,-0.000172,24.019115,-0.0077,1.412
1096.00,7.680368,25.07743,-0.000173,24.018296,-0.0077,1.411
1098.00,7.679859,25.07723,-0.000172,24.018588,-0.0077,1.411
1100.00,7.679507,25.07708,-0.000171,24.018325,-0.0077,1.411
1102.00,7.678858,25.07740,-0.000172,24.018889,-0.0077,1.411
1104.00,7.678540,25.07819,-0.000171,24.018144,-0.0077,1.412
1106.00,7.679018,25.07807,-0.000171,24.018477,-0.0077,1.412
1108.00,7.678644,25.07721,-0.000172,24.019048,-0.0077,1.411
1110.00,7.678980,25.07738,-0.000172,24.018782,-0.0077,1.411
1112.00,7.678340,25.07799,-0.000171,24.018925,-0.0076,1.412
1114.00,7.677722,25.07824,-0.000171,24.018735,-0.0076,1.412
1116.00,7.677577,25.07826,-0.000172,24.018765,-0.0077,1.412
1118.00,7.678105,25.07817,-0.000171,24.018216,-0.0077,1.411
1120.00,7.678036,25.07720,-0.000172,24.018807,-0.0077,1.411
1122.00,7.676622,25.07740,-0.000171,24.018448,-0.0077,1.411
1124.00,7.676129,25.07769,-0.000170,24.018769,-0.0077,1.412
1126.00,7.676706,25.07803,-0.000171,24.018301,-0.0076,1.412
1128.00,7.676589,25.07888,-0.000172,24.018573,-0.0077,1.412
1130.00,7.676126,25.07867,-0.000171,24.018675,-0.0076,1.412
1132.00,7.675894,25.07860,-0.000171,24.018822,-0.0077,1.411
1134.00,7.675720,25.07841,-0.000170,24.018461,-0.0076,1.412
1136.00,7.676033,25.07785,-0.000171,24.018948,-0.0077,1.412
1138.00,7.676927,25.07774,-0.000171,24.018214,-0.0077,1.412
1140.00,7.676040,25.07810,-0.000171,24.017881,-0.0077,1.412
1142.00,7.675797,25.07762,-0.000171,24.019077,-0.0077,1.412
1144.00,7.675238,25.07828,-0.000170,24.018870,-0.0077,1.411
1146.00,7.674979,25.07851,-0.000171,24.018352,-0.0077,1.412
1148.00,7.675211,25.07787,-0.000171,24.018243,-0.0077,1.411
1150.00,7.676162,25.07723,-0.000171,24.018948,-0.0077,1.411
1152.00,7.675672,25.07820,-0.000171,24.018662,-0.0077,1.412
1154.00,7.674975,25.07881,-0.000171,24.018376,-0.0077,1.412
1156.00,7.675191,25.07854,-0.000170,24.018495,-0.0076,1.412
1158.00,7.674337,25.07900,-0.000171,24.018648,-0.0077,1.411
1160.00,7.674707,25.07762,-0.000171,24.018367,-0.0077,1.411
1162.00,7.674063,25.07728,-0.000172,24.018142,-0.0077,1.412
1164.00,7.674324,25.07891,-0.000170,24.017997,-0.0077,1.411
1166.00,7.673977,25.07834,-0.000172,24.018677,-0.0077,1.411
1168.00,7.673991,25.07902,-0.000171,24.018238,-0.0077,1.411
1170.00,7.674231,25.07876,-0.000172,24.017986,-0.0077,1.412
1172.00,7.674319,25.07797,-0.000171,24.018983,-0.0077,1.412
1174.00,7.673243,25.07807,-0.000172,24.018508,-0.0077,1.412
1176.00,7.672881,25.07850,-0.000172,24.018577,-0.0076,1.411
1178.00,7.672279,25.07819,-0.000171,24.018990,-0.0077,1.411
1180.00,7.672431,25.07793,-0.000172,24.018559,-0.0077,1.412
1182.00,7.672405,25.07885,-0.000171,24.019162,-0.0077,1.412
1184.00,7.671977,25.07894,-0.000171,24.018883,-0.0077,1.412
1186.00,7.671505,25.07895,-0.000172,24.018272,-0.0077,1.411
1188.00,7.671207,25.07768,-0.000171,24.019184,-0.0077,1.412
1190.00,7.671312,25.07727,-0.000172,24.018174,-0.0077,1.412
1192.00,7.671521,25.07844,-0.000172,24.018406,-0.0076,1.412
1194.00,7.671263,25.07823,-0.000172,24.018263,-0.0077,1.412
1196.00,7.670907,25.07827,-0.000173,24.018129,-0.0077,1.412
1198.00,7.670419,25.07903,-0.000172,24.018064,-0.0077,1.412
1200.00,7.669602,25.07915,-0.000171,24.018657,-0.0077,1.412
1202.00,7.669640,25.07857,-0.000172,24.018974,-0.0077,1.412
@2,12.0000,24.0
1204.00,7.668953,25.07909,-0.000171,24.018764,-0.0077,1.412
1206.00,7.663041,25.07930,-0.000171,24.018151,-0.0076,1.411
1208.00,7.653298,25.07912,-0.000172,24.018579,-0.0076,1.410
1210.00,7.640097,25.07883,-0.000170,24.018251,-0.0076,1.410
1212.00,7.625645,25.07908,-0.000170,24.018443,-0.0077,1.411
1214.00,7.612859,25.07897,-0.000171,24.018669,-0.0077,1.411
1216.00,7.603051,25.07821,-0.000171,24.018901,-0.0077,1.412
1218.00,7.593862,25.07876,-0.000174,24.018182,-0.0077,1.413
1220.00,7.584907,25.07838,-0.000175,24.018586,-0.0077,1.413
1222.00,7.575987,25.07800,-0.000174,24.018807,-0.0077,1.413
1224.00,7.568061,25.07809,-0.000173,24.018401,-0.0077,1.413
1226.00,7.559755,25.07886,-0.000174,24.018430,-0.0077,1.413
1228.00,7.553761,25.07837,-0.000173,24.018417,-0.0076,1.413
1230.00,7.553920,25.07776,-0.000174,24.019121,-0.0077,1.413
1232.00,7.559157,25.07884,-0.000173,24.018631,-0.0077,1.414
1234.00,7.568012,25.07928,-0.000173,24.018970,-0.0077,1.413
1236.00,7.579169,25.07883,-0.000174,24.018122,-0.0077,1.413
1238.00,7.587407,25.07935,-0.000173,24.018470,-0.0077,1.413
1240.00,7.594069,25.08003,-0.000173,24.018580,-0.0077,1.413
1242.00,7.599214,25.07989,-0.000172,24.018298,-0.0077,1.413
1244.00,7.604772,25.07969,-0.000172,24.018492,-0.0077,1.413
1246.00,7.610289,25.08029,-0.000172,24.018437,-0.0077,1.412
1248.00,7.615872,25.08035,-0.000172,24.018149,-0.0077,1.412
1250.00,7.622029,25.08058,-0.000171,24.018812,-0.0077,1.411
1252.00,7.627718,25.08015,-0.000170,24.018967,-0.0077,1.412
1254.00,7.633365,25.08020,-0.000171,24.018542,-0.0077,1.411
1256.00,7.639277,25.08026,-0.000171,24.018586,-0.0077,1.412
1258.00,7.644577,25.07939,-0.000172,24.018227,-0.0077,1.412
1260.00,7.649328,25.07965,-0.000173,24.018414,-0.0077,1.411
1262.00,7.652825,25.08030,-0.000173,24.018138,-0.0077,1.412
1264.00,7.655506,25.08004,-0.000173,24.019032,-0.0077,1.412
1266.00,7.658099,25.07990,-0.000172,24.018725,-0.0077,1.412
1268.00,7.660701,25.07983,-0.000171,24.018174,-0.0077,1.412
1270.00,7.662238,25.07974,-0.000172,24.017893,-0.0077,1.412
1272.00,7.663632,25.07987,-0.000172,24.018267,-0.0077,1.412
1274.00,7.664973,25.07927,-0.000172,24.018847,-0.0077,1.411
1276.00,7.665929,25.08058,-0.000171,24.018064,-0.0077,1.411
1278.00,7.666571,25.08024,-0.000171,24.018559,-0.0077,1.412
1280.00,7.666567,25.07969,-0.000171,24.018338,-0.0077,1.412
1282.00,7.665849,25.07994,-0.000171,24.018419,-0.0077,1.411
1284.00,7.664831,25.08029,-0.000171,24.017968,-0.0077,1.412
1286.00,7.664438,25.08052,-0.000171,24.018876,-0.0077,1.412
1288.00,7.663636,25.07974,-0.000171,24.018198,-0.0077,1.412
1290.00,7.662642,25.07907,-0.000172,24.018457,-0.0077,1.412
1292.00,7.662187,25.07932,-0.000171,24.018664,-0.0077,1.412
1294.00,7.661920,25.07887,-0.000171,24.018129,-0.0077,1.412
1296.00,7.661423,25.07897,-0.000172,24.017774,-0.0077,1.412
1298.00,7.661151,25.07858,-0.000171,24.018617,-0.0077,1.411
1300.00,7.659821,25.07959,-0.000171,24.018316,-0.0077,1.412
1302.00,7.658634,25.07880,-0.000172,24.018582,-0.0077,1.412
1304.00,7.658255,25.07902,-0.000171,24.018600,-0.0077,1.412
1306.00,7.658512,25.07962,-0.000172,24.018700,-0.0077,1.411
1308.00,7.658443,25.07954,-0.000171,24.018111,-0.0077,1.411
1310.00,7.658283,25.07965,-0.000172,24.018994,-0.0077,1.411
1312.00,7.658669,25.07882,-0.000172,24.018414,-0.0077,1.412
1314.00,7.658405,25.07820,-0.000172,24.018354,-0.0077,1.412
1316.00,7.658088,25.07874,-0.000171,24.018502,-0.0077,1.412
1318.00,7.657860,25.07969,-0.000171,24.018240,-0.0077,1.412
1320.00,7.657940,25.07918,-0.000171,24.018254,-0.0077,1.412
1322.00,7.658182,25.08031,-0.000172,24.017534,-0.0077,1.412
1324.00,7.657805,25.07923,-0.000172,24.018463,-0.0077,1.412
1326.00,7.658267,25.07833,-0.000172,24.018555,-0.0077,1.412
1328.00,7.657823,25.07853,-0.000171,24.018234,-0.0077,1.412
1330.00,7.657296,25.07934,-0.000171,24.018267,-0.0077,1.412
1332.00,7.657309,25.07931,-0.000173,24.017850,-0.0077,1.412
1334.00,7.656675,25.07890,-0.000171,24.018365,-0.0077,1.412
1336.00,7.656855,25.07860,-0.000172,24.018626,-0.0077,1.411
1338.00,7.657075,25.07839,-0.000172,24.018287,-0.0077,1.412
1340.00,7.656688,25.07914,-0.000172,24.018321,-0.0077,1.412
1342.00,7.656992,25.07982,-0.000172,24.017723,-0.0077,1.412
1344.00,7.656614,25.08000,-0.000172,24.017438,-0.0077,1.411
1346.00,7.657470,25.07923,-0.000171,24.017679,-0.0077,1.412
1348.00,7.657211,25.07877,-0.000171,24.017569,-0.0077,1.412
1350.00,7.656422,25.07930,-0.000172,24.017892,-0.0077,1.412
1352.00,7.655570,25.07916,-0.000172,24.017931,-0.0077,1.412
1354.00,7.656235,25.07932,-0.000172,24.018762,-0.0077,1.412
1356.00,7.657209,25.07898,-0.000172,24.018669,-0.0077,1.411
1358.00,7.657378,25.07825,-0.000173,24.018481,-0.0077,1.412
1360.00,7.656942,25.07828,-0.000172,24.018473,-0.0076,1.412
1362.00,7.656751,25.07842,-0.000172,24.018357,-0.0076,1.411
1364.00,7.656822,25.07967,-0.000172,24.019190,-0.0077,1.412
1366.00,7.656617,25.07915,-0.000171,24.017897,-0.0077,1.413
1368.00,7.655560,25.07922,-0.000174,24.018267,-0.0076,1.411
1370.00,7.655903,25.07909,-0.000172,24.018553,-0.0077,1.411
1372.00,7.655681,25.07980,-0.000172,24.018323,-0.0076,1.412
1374.00,7.656213,25.07913,-0.000172,24.018454,-0.0077,1.413
1376.00,7.655915,25.07805,-0.000173,24.018405,-0.0077,1.412
1378.00,7.656086,25.07759,-0.000173,24.018657,-0.0077,1.411
1380.00,7.656208,25.07822,-0.000172,24.018385,-0.0077,1.411
1382.00,7.656129,25.07786,-0.000172,24.017730,-0.0077,1.411
1384.00,7.656061,25.07805,-0.000172,24.018519,-0.0077,1.412
1386.00,7.655589,25.07800,-0.000172,24.018051,-0.0077,1.413
1388.00,7.655778,25.07820,-0.000173,24.018017,-0.0077,1.412
1390.00,7.655144,25.07813,-0.000172,24.018140,-0.0077,1.411
1392.00,7.655175,25.07903,-0.000173,24.018214,-0.0077,1.412
1394.00,7.655712,25.07851,-0.000173,24.017863,-0.0077,1.412
1396.00,7.655978,25.07779,-0.000172,24.017614,-0.0077,1.412
1398.00,7.655486,25.07771,-0.000173,24.018512,-0.0077,1.412
1400.00,7.655189,25.07785,-0.000173,24.018367,-0.0077,1.412
1402.00,7.654409,25.07820,-0.000173,24.018105,-0.0077,1.412
1404.00,7.654774,25.07790,-0.000174,24.018776,-0.0077,1.412
1406.00,7.654437,25.07806,-0.000173,24.018782,-0.0077,1.412
1408.00,7.653580,25.07780,-0.000173,24.018608,-0.0077,1.412
1410.00,7.652956,25.07847,-0.000173,24.018513,-0.0077,1.413
1412.00,7.652903,25.07802,-0.000173,24.017683,-0.0077,1.412
1414.00,7.652624,25.07834,-0.000173,24.018602,-0.0077,1.412
1416.00,7.652762,25.07893,-0.000173,24.018841,-0.0077,1.412
1418.00,7.652565,25.07829,-0.000173,24.018753,-0.0077,1.412
1420.00,7.652325,25.07842,-0.000174,24.018608,-0.0076,1.412
1422.00,7.652377,25.07885,-0.000174,24.018841,-0.0077,1.412
1424.00,7.652694,25.07935,-0.000173,24.018202,-0.0077,1.412
1426.00,7.652393,25.07938,-0.000173,24.017901,-0.0077,1.412
1428.00,7.651142,25.07914,-0.000174,24.018860,-0.0077,1.412
1430.00,7.650539,25.07893,-0.000174,24.018022,-0.0076,1.412
1432.00,7.650551,25.07916,-0.000175,24.018367,-0.0077,1.412
1434.00,7.650528,25.07883,-0.000173,24.018136,-0.0077,1.412
1436.00,7.650520,25.07909,-0.000172,24.018633,-0.0077,1.411
1438.00,7.649696,25.07891,-0.000172,24.018432,-0.0077,1.412
1440.00,7.650128,25.07879,-0.000173,24.018619,-0.0077,1.412
1442.00,7.650097,25.07845,-0.000173,24.018735,-0.0077,1.412
1444.00,7.649687,25.07745,-0.000173,24.018629,-0.0077,1.412
1446.00,7.649080,25.07847,-0.000173,24.018125,-0.0077,1.412
1448.00,7.649057,25.07896,-0.000173,24.018193,-0.0077,1.412
1450.00,7.648850,25.07948,-0.000172,24.018651,-0.0077,1.412
1452.00,7.648626,25.07971,-0.000173,24.018539,-0.0077,1.412
1454.00,7.648225,25.07936,-0.000173,24.018791,-0.0077,1.412
1456.00,7.647174,25.07814,-0.000173,24.018805,-0.0077,1.412
1458.00,7.647220,25.07909,-0.000173,24.019052,-0.0077,1.412
1460.00,7.647800,25.07910,-0.000172,24.018120,-0.0077,1.412
1462.00,7.648438,25.07899,-0.000172,24.018171,-0.0077,1.412
1464.00,7.647758,25.07925,-0.000173,24.018762,-0.0077,1.412
1466.00,7.647289,25.08010,-0.000172,24.018843,-0.0077,1.412
1468.00,7.647595,25.07999,-0.000173,24.018550,-0.0077,1.412
1470.00,7.647321,25.07976,-0.000173,24.018686,-0.0077,1.412
1472.00,7.647650,25.08021,-0.000172,24.018890,-0.0077,1.412
1474.00,7.647399,25.07937,-0.000172,24.018740,-0.0077,1.412
1476.00,7.647208,25.07891,-0.000172,24.018473,-0.0077,1.412
1478.00,7.647326,25.07988,-0.000172,24.018243,-0.0077,1.411
1480.00,7.646976,25.07935,-0.000172,24.018365,-0.0077,1.412
1482.00,7.646589,25.07923,-0.000173,24.019336,-0.0077,1.413
1484.00,7.646610,25.07864,-0.000172,24.018918,-0.0077,1.412
1486.00,7.646664,25.07832,-0.000173,24.018309,-0.0077,1.412
1488.00,7.646864,25.07870,-0.000172,24.018497,-0.0077,1.412
1490.00,7.645631,25.07858,-0.000172,24.018725,-0.0077,1.412
1492.00,7.645306,25.07850,-0.000172,24.018251,-0.0077,1.412
1494.00,7.645578,25.07786,-0.000172,24.018140,-0.0077,1.412
1496.00,7.645267,25.07778,-0.000173,24.019219,-0.0077,1.412
1498.00,7.644653,25.07960,-0.000172,24.018401,-0.0077,1.412
1500.00,7.644594,25.07898,-0.000172,24.018343,-0.0077,1.412
1502.00,7.645225,25.07887,-0.000173,24.017944,-0.0077,1.412
1504.00,7.644902,25.07816,-0.000173,24.018535,-0.0077,1.412
1506.00,7.645069,25.07816,-0.000173,24.018571,-0.0077,1.411
1508.00,7.645254,25.07854,-0.000173,24.018151,-0.0077,1.412
1510.00,7.644506,25.07877,-0.000173,24.018970,-0.0077,1.412
1512.00,7.643299,25.07882,-0.000174,24.018464,-0.0077,1.413
1514.00,7.643780,25.07876,-0.000174,24.018820,-0.0077,1.412
1516.00,7.644105,25.07954,-0.000173,24.018921,-0.0077,1.412
1518.00,7.644569,25.07981,-0.000171,24.018548,-0.0077,1.412
1520.00,7.644884,25.08061,-0.000172,24.018653,-0.0077,1.412
1522.00,7.643979,25.08066,-0.000171,24.018379,-0.0076,1.411
1524.00,7.643775,25.07936,-0.000172,24.018008,-0.0077,1.412
1526.00,7.643795,25.07905,-0.000173,24.018343,-0.0077,1.412
1528.00,7.643786,25.07913,-0.000173,24.018571,-0.0077,1.412
1530.00,7.643227,25.07892,-0.000173,24.018298,-0.0077,1.412
1532.00,7.642976,25.07930,-0.000174,24.019068,-0.0077,1.412
1534.00,7.642793,25.07935,-0.000173,24.018365,-0.0077,1.412
1536.00,7.642636,25.07872,-0.000174,24.018635,-0.0077,1.412
1538.00,7.642215,25.07902,-0.000173,24.018296,-0.0077,1.411
1540.00,7.641578,25.07881,-0.000172,24.018638,-0.0077,1.412
1542.00,7.641556,25.07813,-0.000173,24.018265,-0.0077,1.412
1544.00,7.641767,25.07881,-0.000173,24.018160,-0.0077,1.412
1546.00,7.641152,25.07869,-0.000173,24.018299,-0.0077,1.412
1548.00,7.640065,25.07888,-0.000173,24.018492,-0.0077,1.412
1550.00,7.640415,25.07861,-0.000173,24.018495,-0.0077,1.412
1552.00,7.641046,25.07913,-0.000173,24.018370,-0.0077,1.412
1554.00,7.640841,25.07948,-0.000172,24.018504,-0.0077,1.412
1556.00,7.641020,25.08011,-0.000172,24.018347,-0.0077,1.412
1558.00,7.641383,25.07981,-0.000172,24.018332,-0.0077,1.413
1560.00,7.640990,25.07938,-0.000172,24.018472,-0.0077,1.412
1562.00,7.640616,25.07899,-0.000173,24.018840,-0.0077,1.412
1564.00,7.640306,25.07922,-0.000172,24.018836,-0.0077,1.412
1566.00,7.639987,25.08053,-0.000171,24.018789,-0.0077,1.412
1568.00,7.639123,25.08051,-0.000173,24.017643,-0.0077,1.412
1570.00,7.638134,25.07942,-0.000173,24.018461,-0.0077,1.412
1572.00,7.638841,25.07904,-0.000173,24.018107,-0.0077,1.412
1574.00,7.639445,25.07995,-0.000172,24.018283,-0.0077,1.412
1576.00,7.639574,25.07973,-0.000173,24.018167,-0.0077,1.412
1578.00,7.639903,25.08000,-0.000173,24.018626,-0.0077,1.412
1580.00,7.639754,25.08002,-0.000173,24.018662,-0.0077,1.412
1582.00,7.638957,25.07951,-0.000173,24.017897,-0.0077,1.411
1584.00,7.638396,25.08045,-0.000172,24.018774,-0.0077,1.412
1586.00,7.637620,25.08058,-0.000172,24.018713,-0.0077,1.412
1588.00,7.637467,25.08013,-0.000172,24.017951,-0.0077,1.412
1590.00,7.638051,25.08037,-0.000173,24.017908,-0.0077,1.413
1592.00,7.638240,25.08030,-0.000173,24.018049,-0.0077,1.412
1594.00,7.638463,25.08066,-0.000173,24.018472,-0.0077,1.412
1596.00,7.638483,25.08079,-0.000173,24.018198,-0.0077,1.412
1598.00,7.637856,25.08012,-0.000173,24.018952,-0.0077,1.412
1600.00,7.637722,25.08069,-0.000172,24.018595,-0.0077,1.412
1602.00,7.637673,25.07985,-0.000171,24.018776,-0.0077,1.412
1604.00,7.637912,25.08002,-0.000172,24.018417,-0.0077,1.412
1606.00,7.637958,25.08044,-0.000173,24.018377,-0.0076,1.412
1608.00,7.637543,25.08064,-0.000172,24.018444,-0.0077,1.412
1610.00,7.636659,25.08058,-0.000172,24.018551,-0.0077,1.412
1612.00,7.636094,25.08176,-0.000173,24.018604,-0.0077,1.412
1614.00,7.635862,25.08089,-0.000174,24.018299,-0.0077,1.413
1616.00,7.635485,25.08043,-0.000175,24.018249,-0.0077,1.413
1618.00,7.636145,25.08106,-0.000173,24.018196,-0.0077,1.412
1620.00,7.636285,25.08098,-0.000173,24.018713,-0.0077,1.412
1622.00,7.635430,25.08081,-0.000173,24.018361,-0.0077,1.412
1624.00,7.635146,25.08000,-0.000172,24.018586,-0.0077,1.412
1626.00,7.634648,25.07994,-0.000173,24.018006,-0.0077,1.412
1628.00,7.634237,25.08009,-0.000173,24.018526,-0.0077,1.412
1630.00,7.634077,25.08037,-0.000172,24.018269,-0.0077,1.413
1632.00,7.634291,25.08002,-0.000173,24.018537,-0.0077,1.412
1634.00,7.635136,25.08034,-0.000173,24.017759,-0.0077,1.412
1636.00,7.635511,25.08039,-0.000173,24.017886,-0.0077,1.411
1638.00,7.635574,25.08012,-0.000173,24.018222,-0.0077,1.412
1640.00,7.634804,25.08059,-0.000173,24.018198,-0.0077,1.413
1642.00,7.633960,25.07955,-0.000174,24.018038,-0.0077,1.412
1644.00,7.633898,25.07990,-0.000174,24.018298,-0.0077,1.412
1646.00,7.633751,25.08028,-0.000172,24.018756,-0.0077,1.412
1648.00,7.634105,25.07986,-0.000172,24.018076,-0.0077,1.412
1650.00,7.634196,25.07971,-0.000172,24.019032,-0.0077,1.412
1652.00,7.633943,25.08005,-0.000173,24.018758,-0.0077,1.412
1654.00,7.633856,25.08099,-0.000173,24.018138,-0.0077,1.412
1656.00,7.632682,25.08105,-0.000173,24.018296,-0.0077,1.412
1658.00,7.632947,25.08102,-0.000173,24.017989,-0.0077,1.412
1660.00,7.633009,25.08067,-0.000171,24.018481,-0.0077,1.413
1662.00,7.632716,25.08073,-0.000172,24.018015,-0.0077,1.412
1664.00,7.633085,25.08046,-0.000174,24.018528,-0.0077,1.412
1666.00,7.633453,25.08145,-0.000172,24.017964,-0.0077,1.412
1668.00,7.632852,25.08130,-0.000171,24.018069,-0.0077,1.412
1670.00,7.633148,25.08078,-0.000172,24.018316,-0.0077,1.412
1672.00,7.633300,25.08037,-0.000172,24.018609,-0.0077,1.412
1674.00,7.632888,25.07995,-0.000174,24.018131,-0.0077,1.412
1676.00,7.633028,25.08067,-0.000174,24.017560,-0.0077,1.412
1678.00,7.632417,25.07951,-0.000173,24.018276,-0.0077,1.412
1680.00,7.631705,25.07895,-0.000173,24.018546,-0.0077,1.412
1682.00,7.631636,25.07912,-0.000173,24.017699,-0.0077,1.412
1684.00,7.632065,25.07888,-0.000173,24.017982,-0.0077,1.412
1686.00,7.632751,25.07992,-0.000173,24.018347,-0.0077,1.412
1688.00,7.631912,25.07988,-0.000173,24.018334,-0.0077,1.413
1690.00,7.630969,25.08062,-0.000173,24.018651,-0.0077,1.413
1692.00,7.630978,25.08090,-0.000174,24.017988,-0.0077,1.412
1694.00,7.631450,25.08138,-0.000173,24.018267,-0.0077,1.412
1696.00,7.631231,25.07989,-0.000171,24.017763,-0.0077,1.412
1698.00,7.630721,25.08149,-0.000171,24.019175,-0.0077,1.412
1700.00,7.630485,25.08185,-0.000172,24.019099,-0.0077,1.412
1702.00,7.630492,25.08106,-0.000172,24.018430,-0.0077,1.412
1704.00,7.630541,25.08175,-0.000173,24.018185,-0.0077,1.411
1706.00,7.631033,25.08191,-0.000173,24.018526,-0.0077,1.412
1708.00,7.631446,25.08093,-0.000173,24.018617,-0.0077,1.412
1710.00,7.630917,25.08147,-0.000174,24.018851,-0.0077,1.412
1712.00,7.630922,25.08039,-0.000174,24.017890,-0.0077,1.413
1714.00,7.630188,25.08115,-0.000173,24.018066,-0.0077,1.412
1716.00,7.629863,25.08173,-0.000173,24.018638,-0.0077,1.412
1718.00,7.630136,25.08185,-0.000173,24.018544,-0.0077,1.412
1720.00,7.629755,25.08196,-0.000172,24.017857,-0.0077,1.412
1722.00,7.629811,25.08152,-0.000172,24.018129,-0.0077,1.411
1724.00,7.629951,25.08152,-0.000171,24.019509,-0.0077,1.412
1726.00,7.630193,25.08190,-0.000172,24.018783,-0.0077,1.413
1728.00,7.629463,25.08178,-0.000173,24.018037,-0.0077,1.413
1730.00,7.629190,25.08203,-0.000173,24.018437,-0.0077,1.413
1732.00,7.628825,25.08183,-0.000173,24.018530,-0.0077,1.413
1734.00,7.628502,25.08208,-0.000173,24.018339,-0.0078,1.412
1736.00,7.628872,25.08261,-0.000173,24.018876,-0.0077,1.412
1738.00,7.628712,25.08218,-0.000173,24.018629,-0.0077,1.412
1740.00,7.629244,25.08234,-0.000173,24.018332,-0.0077,1.413
1742.00,7.630129,25.08292,-0.000174,24.018348,-0.0077,1.412
1744.00,7.629140,25.08171,-0.000173,24.018550,-0.0077,1.412
1746.00,7.627709,25.08178,-0.000173,24.018512,-0.0077,1.412
1748.00,7.628365,25.08216,-0.000172,24.018115,-0.0077,1.412
1750.00,7.628109,25.08193,-0.000173,24.018709,-0.0077,1.413
1752.00,7.627945,25.08214,-0.000172,24.018860,-0.0077,1.412
1754.00,7.628132,25.08219,-0.000172,24.019541,-0.0077,1.412
1756.00,7.627987,25.08171,-0.000172,24.018863,-0.0077,1.412
1758.00,7.627766,25.08175,-0.000172,24.018448,-0.0077,1.412
1760.00,7.627226,25.08108,-0.000173,24.018296,-0.0077,1.413
1762.00,7.627083,25.08090,-0.000174,24.018648,-0.0077,1.412
1764.00,7.626653,25.08094,-0.000173,24.018080,-0.0077,1.413
1766.00,7.626953,25.08091,-0.000172,24.018096,-0.0077,1.412
1768.00,7.626637,25.08024,-0.000173,24.018218,-0.0077,1.412
1770.00,7.626193,25.08037,-0.000172,24.018386,-0.0077,1.412
1772.00,7.625944,25.08074,-0.000173,24.018490,-0.0077,1.413
1774.00,7.626156,25.07985,-0.000173,24.018171,-0.0077,1.412
1776.00,7.626120,25.07962,-0.000173,24.018446,-0.0077,1.412
1778.00,7.625363,25.08094,-0.000173,24.018551,-0.0077,1.413
1780.00,7.625347,25.08010,-0.000172,24.018727,-0.0077,1.413
1782.00,7.626126,25.08001,-0.000173,24.018707,-0.0077,1.412
1784.00,7.626318,25.08073,-0.000172,24.018695,-0.0077,1.412
1786.00,7.625762,25.08104,-0.000172,24.018120,-0.0077,1.412
1788.00,7.626135,25.08005,-0.000173,24.017951,-0.0077,1.412
1790.00,7.625736,25.07972,-0.000172,24.017834,-0.0077,1.413
1792.00,7.625338,25.08038,-0.000172,24.017825,-0.0077,1.412
1794.00,7.625201,25.08025,-0.000173,24.018051,-0.0077,1.413
1796.00,7.625366,25.08061,-0.000173,24.018076,-0.0077,1.413
1798.00,7.624823,25.08069,-0.000173,24.018575,-0.0077,1.412
1800.00,7.624707,25.08059,-0.000173,24.018764,-0.0077,1.412
1802.00,7.624179,25.08085,-0.000173,24.018827,-0.0077,1.412
@3,12.0000,24.0
1804.00,7.623846,25.08065,-0.000172,24.017683,-0.0077,1.412
1806.00,7.618065,25.08042,-0.000172,24.018816,-0.0077,1.412
1808.00,7.607997,25.08016,-0.000172,24.017429,-0.0077,1.412
1810.00,7.596038,25.08000,-0.000172,24.017792,-0.0077,1.411
1812.00,7.581679,25.07939,-0.000172,24.018493,-0.0077,1.412
1814.00,7.569279,25.07918,-0.000172,24.018307,-0.0077,1.412
1816.00,7.560198,25.07966,-0.000171,24.018053,-0.0077,1.412
1818.00,7.552061,25.08078,-0.000172,24.018907,-0.0076,1.413
1820.00,7.545927,25.08064,-0.000174,24.018305,-0.0077,1.413
1822.00,7.538868,25.08025,-0.000174,24.018053,-0.0077,1.413
1824.00,7.532627,25.08034,-0.000172,24.018071,-0.0077,1.413
1826.00,7.526375,25.08044,-0.000174,24.017915,-0.0077,1.413
1828.00,7.521394,25.08109,-0.000173,24.017957,-0.0077,1.414
1830.00,7.522851,25.08095,-0.000174,24.018399,-0.0077,1.414
1832.00,7.528913,25.08040,-0.000172,24.018008,-0.0077,1.414
1834.00,7.538082,25.08056,-0.000174,24.018267,-0.0077,1.415
1836.00,7.549404,25.08029,-0.000175,24.017817,-0.0077,1.414
1838.00,7.558631,25.08034,-0.000174,24.018414,-0.0077,1.413
1840.00,7.564542,25.07977,-0.000173,24.018461,-0.0077,1.413
1842.00,7.569797,25.07917,-0.000172,24.018383,-0.0077,1.412
1844.00,7.575014,25.07960,-0.000173,24.018459,-0.0077,1.413
1846.00,7.580395,25.08004,-0.000172,24.018941,-0.0077,1.412
1848.00,7.585142,25.07943,-0.000172,24.017857,-0.0078,1.412
1850.00,7.590388,25.07997,-0.000172,24.017901,-0.0077,1.413
1852.00,7.596293,25.08031,-0.000172,24.017946,-0.0077,1.413
1854.00,7.602211,25.08007,-0.000172,24.018131,-0.0077,1.412
1856.00,7.606998,25.08071,-0.000172,24.017685,-0.0077,1.412
1858.00,7.610747,25.08070,-0.000173,24.018417,-0.0077,1.412
1860.00,7.614650,25.08095,-0.000172,24.018606,-0.0077,1.413
1862.00,7.618337,25.08092,-0.000173,24.017661,-0.0077,1.413
1864.00,7.621003,25.08059,-0.000172,24.018147,-0.0077,1.412
1866.00,7.623307,25.07968,-0.000171,24.017850,-0.0077,1.412
1868.00,7.625597,25.07913,-0.000172,24.018283,-0.0077,1.413
1870.00,7.627335,25.07922,-0.000173,24.017701,-0.0077,1.413
1872.00,7.628488,25.07962,-0.000172,24.017999,-0.0077,1.412
1874.00,7.629372,25.07989,-0.000173,24.018318,-0.0077,1.412
1876.00,7.630369,25.08042,-0.000173,24.018153,-0.0077,1.412
1878.00,7.629745,25.08110,-0.000173,24.017777,-0.0077,1.412
1880.00,7.628946,25.07990,-0.000173,24.017941,-0.0077,1.413
1882.00,7.628693,25.07954,-0.000173,24.019108,-0.0077,1.413
1884.00,7.628384,25.07874,-0.000174,24.018649,-0.0077,1.412
1886.00,7.627329,25.07941,-0.000173,24.018220,-0.0077,1.412
1888.00,7.625101,25.08026,-0.000172,24.018086,-0.0077,1.412
1890.00,7.624482,25.07953,-0.000171,24.017872,-0.0077,1.412
1892.00,7.623636,25.07991,-0.000172,24.018381,-0.0077,1.413
1894.00,7.622730,25.07989,-0.000173,24.017625,-0.0077,1.412
1896.00,7.622494,25.08028,-0.000171,24.018238,-0.0077,1.412
1898.00,7.621998,25.08021,-0.000172,24.018270,-0.0077,1.411
1900.00,7.620002,25.07974,-0.000172,24.017699,-0.0077,1.413
1902.00,7.619260,25.07982,-0.000174,24.017801,-0.0078,1.412
1904.00,7.618904,25.07934,-0.000173,24.018089,-0.0077,1.412
1906.00,7.618122,25.07890,-0.000174,24.017672,-0.0077,1.412
1908.00,7.617550,25.07985,-0.000174,24.017953,-0.0077,1.412
1910.00,7.617437,25.07906,-0.000173,24.018091,-0.0077,1.412
1912.00,7.617180,25.07840,-0.000173,24.017636,-0.0077,1.412
1914.00,7.616632,25.07872,-0.000174,24.018018,-0.0077,1.413
1916.00,7.617059,25.07946,-0.000172,24.018510,-0.0077,1.412
1918.00,7.616888,25.08026,-0.000173,24.018368,-0.0077,1.412
1920.00,7.615913,25.08011,-0.000172,24.018196,-0.0077,1.412
1922.00,7.615208,25.07898,-0.000173,24.019064,-0.0077,1.412
1924.00,7.615631,25.07905,-0.000173,24.018232,-0.0077,1.411
1926.00,7.616494,25.07923,-0.000174,24.018196,-0.0077,1.412
1928.00,7.617356,25.07923,-0.000174,24.018096,-0.0077,1.413
1930.00,7.617220,25.07977,-0.000173,24.018325,-0.0077,1.412
1932.00,7.615804,25.07951,-0.000174,24.018069,-0.0077,1.412
1934.00,7.615487,25.07971,-0.000172,24.018571,-0.0076,1.412
1936.00,7.614655,25.08014,-0.000174,24.018272,-0.0077,1.412
1938.00,7.614171,25.08064,-0.000173,24.018145,-0.0077,1.412
1940.00,7.614438,25.08121,-0.000172,24.018064,-0.0077,1.412
1942.00,7.614908,25.08198,-0.000171,24.018332,-0.0077,1.412
1944.00,7.615155,25.08097,-0.000173,24.017544,-0.0077,1.412
1946.00,7.615298,25.08091,-0.000173,24.018363,-0.0077,1.412
1948.00,7.615427,25.08094,-0.000173,24.018093,-0.0077,1.411
1950.00,7.614724,25.08116,-0.000172,24.017585,-0.0077,1.412
1952.00,7.614641,25.08110,-0.000173,24.017825,-0.0077,1.412
1954.00,7.614639,25.08089,-0.000174,24.018060,-0.0077,1.412
1956.00,7.614257,25.08138,-0.000174,24.017821,-0.0077,1.412
1958.00,7.614512,25.08134,-0.000173,24.018185,-0.0077,1.412
1960.00,7.615246,25.08126,-0.000173,24.018037,-0.0077,1.411
1962.00,7.615737,25.08023,-0.000172,24.017609,-0.0077,1.412
1964.00,7.615349,25.08037,-0.000172,24.018212,-0.0077,1.411
1966.00,7.614700,25.07971,-0.000173,24.019037,-0.0077,1.412
1968.00,7.615467,25.08029,-0.000172,24.018283,-0.0077,1.412
1970.00,7.614467,25.08011,-0.000173,24.017819,-0.0077,1.412
1972.00,7.613562,25.08010,-0.000172,24.018042,-0.0077,1.412
1974.00,7.613936,25.08034,-0.000174,24.017906,-0.0077,1.412
1976.00,7.614341,25.08022,-0.000174,24.017747,-0.0077,1.413
1978.00,7.614148,25.07976,-0.000174,24.017745,-0.0077,1.412
1980.00,7.614619,25.07951,-0.000173,24.017663,-0.0077,1.412
1982.00,7.614287,25.08004,-0.000173,24.018135,-0.0077,1.412
1984.00,7.613637,25.07958,-0.000173,24.017973,-0.0077,1.412
1986.00,7.613136,25.07970,-0.000175,24.018093,-0.0077,1.412
1988.00,7.613397,25.08005,-0.000174,24.018160,-0.0077,1.412
1990.00,7.613456,25.08075,-0.000174,24.017545,-0.0077,1.412
1992.00,7.612654,25.08010,-0.000173,24.017433,-0.0077,1.411
1994.00,7.612942,25.08024,-0.000173,24.018015,-0.0077,1.411
1996.00,7.613255,25.08055,-0.000173,24.017210,-0.0077,1.412
1998.00,7.612594,25.08069,-0.000173,24.017741,-0.0077,1.412
2000.00,7.612826,25.08074,-0.000173,24.018570,-0.0077,1.412
2002.00,7.612200,25.08071,-0.000172,24.017937,-0.0077,1.412
2004.00,7.611863,25.08104,-0.000173,24.018098,-0.0077,1.411
2006.00,7.611230,25.08162,-0.000172,24.018287,-0.0077,1.412
2008.00,7.610727,25.08169,-0.000173,24.017962,-0.0077,1.412
2010.00,7.611003,25.08105,-0.000172,24.017509,-0.0077,1.412
2012.00,7.610877,25.08079,-0.000172,24.018113,-0.0077,1.411
2014.00,7.610332,25.08035,-0.000172,24.018258,-0.0077,1.411
2016.00,7.610635,25.07959,-0.000174,24.017919,-0.0077,1.412
2018.00,7.611133,25.08004,-0.000174,24.018220,-0.0077,1.412
2020.00,7.610910,25.08011,-0.000175,24.018561,-0.0078,1.412
2022.00,7.611057,25.07993,-0.000173,24.017785,-0.0077,1.412
2024.00,7.611217,25.08061,-0.000172,24.017553,-0.0077,1.412
2026.00,7.611269,25.08103,-0.000173,24.018410,-0.0077,1.412
2028.00,7.611285,25.08120,-0.000173,24.018124,-0.0077,1.412
2030.00,7.611198,25.08081,-0.000173,24.018174,-0.0077,1.411
2032.00,7.611333,25.08039,-0.000173,24.017888,-0.0077,1.411
2034.00,7.611090,25.07994,-0.000172,24.018075,-0.0077,1.412
2036.00,7.610762,25.08003,-0.000174,24.018075,-0.0077,1.411
2038.00,7.609848,25.07987,-0.000173,24.018042,-0.0077,1.411
2040.00,7.609591,25.07902,-0.000173,24.017921,-0.0077,1.412
2042.00,7.609900,25.07890,-0.000173,24.018111,-0.0078,1.412
2044.00,7.609874,25.07957,-0.000173,24.018401,-0.0077,1.411
2046.00,7.610026,25.08002,-0.000173,24.017453,-0.0077,1.411
2048.00,7.609379,25.08056,-0.000173,24.017527,-0.0077,1.411
2050.00,7.609326,25.07979,-0.000172,24.018169,-0.0077,1.412
2052.00,7.609423,25.08012,-0.000174,24.017933,-0.0077,1.412
2054.00,7.609663,25.08003,-0.000173,24.017774,-0.0077,1.412
2056.00,7.609592,25.07964,-0.000173,24.018140,-0.0077,1.412
2058.00,7.609626,25.07959,-0.000172,24.017621,-0.0077,1.411
2060.00,7.609304,25.07920,-0.000173,24.018207,-0.0077,1.411
2062.00,7.609405,25.07935,-0.000173,24.018135,-0.0077,1.412
2064.00,7.609006,25.07972,-0.000173,24.018185,-0.0077,1.411
2066.00,7.608026,25.08033,-0.000173,24.017977,-0.0077,1.412
2068.00,7.609142,25.08073,-0.000172,24.017933,-0.0077,1.412
2070.00,7.609105,25.08028,-0.000173,24.018107,-0.0077,1.412
2072.00,7.609149,25.08020,-0.000174,24.018444,-0.0077,1.412
2074.00,7.609288,25.08052,-0.000174,24.017922,-0.0077,1.412
2076.00,7.609541,25.08059,-0.000173,24.017796,-0.0077,1.411
2078.00,7.609357,25.08055,-0.000173,24.018352,-0.0077,1.411
2080.00,7.608080,25.08001,-0.000173,24.017319,-0.0077,1.411
2082.00,7.607749,25.07991,-0.000173,24.017852,-0.0077,1.411
2084.00,7.607506,25.07977,-0.000173,24.017277,-0.0077,1.412
2086.00,7.607919,25.08008,-0.000173,24.018238,-0.0077,1.412
2088.00,7.607556,25.08024,-0.000173,24.018267,-0.0076,1.412
2090.00,7.606994,25.07978,-0.000173,24.017908,-0.0077,1.412
2092.00,7.606576,25.07999,-0.000172,24.018548,-0.0077,1.411
2094.00,7.607411,25.08024,-0.000172,24.018165,-0.0077,1.412
2096.00,7.606910,25.08094,-0.000172,24.018764,-0.0077,1.412
2098.00,7.606730,25.08104,-0.000173,24.018281,-0.0077,1.412
2100.00,7.605511,25.08136,-0.000174,24.017852,-0.0077,1.412
2102.00,7.604845,25.08174,-0.000173,24.017732,-0.0077,1.412
2104.00,7.605374,25.08115,-0.000173,24.017324,-0.0077,1.412
2106.00,7.606544,25.08071,-0.000173,24.018461,-0.0077,1.411
2108.00,7.606082,25.08045,-0.000172,24.018055,-0.0077,1.411
2110.00,7.606141,25.08019,-0.000172,24.017908,-0.0077,1.411
2112.00,7.605580,25.08021,-0.000172,24.018486,-0.0077,1.411
2114.00,7.605405,25.08033,-0.000173,24.018191,-0.0077,1.412
2116.00,7.605148,25.08101,-0.000173,24.017910,-0.0077,1.411
2118.00,7.605537,25.08132,-0.000172,24.017993,-0.0077,1.412
2120.00,7.605530,25.08066,-0.000172,24.018546,-0.0077,1.412
2122.00,7.606099,25.08094,-0.000173,24.018497,-0.0077,1.412
2124.00,7.605450,25.08158,-0.000174,24.018377,-0.0077,1.411
2126.00,7.605641,25.08093,-0.000173,24.018481,-0.0077,1.411
2128.00,7.605371,25.08051,-0.000172,24.018131,-0.0077,1.411
2130.00,7.605357,25.08083,-0.000172,24.017658,-0.0077,1.411
2132.00,7.605071,25.08160,-0.000172,24.017893,-0.0077,1.411
2134.00,7.604457,25.08118,-0.000174,24.017890,-0.0077,1.412
2136.00,7.604218,25.08150,-0.000174,24.018530,-0.0077,1.412
2138.00,7.604510,25.08172,-0.000174,24.018706,-0.0077,1.411
2140.00,7.604723,25.08105,-0.000173,24.018017,-0.0077,1.411
2142.00,7.604549,25.08067,-0.000173,24.018261,-0.0077,1.411
2144.00,7.604367,25.08068,-0.000173,24.018352,-0.0077,1.411
2146.00,7.603713,25.08003,-0.000172,24.017995,-0.0077,1.411
2148.00,7.603310,25.07943,-0.000172,24.019349,-0.0077,1.411
2150.00,7.603697,25.08028,-0.000172,24.018343,-0.0077,1.412
2152.00,7.604292,25.07952,-0.000173,24.017589,-0.0077,1.411
2154.00,7.604347,25.07963,-0.000173,24.018015,-0.0077,1.411
2156.00,7.604240,25.08085,-0.000171,24.018018,-0.0077,1.411
2158.00,7.604087,25.08117,-0.000172,24.018403,-0.0077,1.412
2160.00,7.604846,25.08056,-0.000173,24.017870,-0.0077,1.412
2162.00,7.605780,25.08076,-0.000172,24.018107,-0.0077,1.411
2164.00,7.605522,25.08098,-0.000172,24.018189,-0.0077,1.412
2166.00,7.605084,25.08157,-0.000172,24.018591,-0.0077,1.411
2168.00,7.603945,25.08178,-0.000172,24.018252,-0.0077,1.411
2170.00,7.603510,25.08128,-0.000172,24.018686,-0.0077,1.412
2172.00,7.602629,25.08035,-0.000173,24.017850,-0.0078,1.411
2174.00,7.602569,25.07994,-0.000172,24.017844,-0.0077,1.411
2176.00,7.602468,25.07963,-0.000173,24.017571,-0.0077,1.411
2178.00,7.601442,25.08049,-0.000173,24.018760,-0.0077,1.412
2180.00,7.600676,25.08042,-0.000173,24.018164,-0.0077,1.411
2182.00,7.601220,25.08038,-0.000172,24.017821,-0.0077,1.411
2184.00,7.601456,25.08142,-0.000172,24.018182,-0.0077,1.411
2186.00,7.602003,25.08158,-0.000173,24.018691,-0.0077,1.411
2188.00,7.602322,25.08072,-0.000173,24.018954,-0.0077,1.411
2190.00,7.602477,25.08108,-0.000172,24.017756,-0.0077,1.411
2192.00,7.602227,25.08137,-0.000172,24.017919,-0.0077,1.412
2194.00,7.601469,25.08137,-0.000172,24.017897,-0.0077,1.411
2196.00,7.601940,25.08184,-0.000172,24.018055,-0.0077,1.411
2198.00,7.601438,25.08110,-0.000173,24.018109,-0.0077,1.411
2200.00,7.600970,25.08161,-0.000173,24.018662,-0.0077,1.411
2202.00,7.601503,25.08145,-0.000173,24.018675,-0.0077,1.411
2204.00,7.603149,25.08160,-0.000173,24.017783,-0.0077,1.411
2206.00,7.603306,25.08244,-0.000172,24.018537,-0.0077,1.411
2208.00,7.602371,25.08217,-0.000173,24.018280,-0.0077,1.411
2210.00,7.602148,25.08216,-0.000173,24.018678,-0.0077,1.411
2212.00,7.601851,25.08157,-0.000172,24.018167,-0.0077,1.411
2214.00,7.601757,25.08164,-0.000173,24.018394,-0.0077,1.411
2216.00,7.601974,25.08116,-0.000172,24.017966,-0.0077,1.411
2218.00,7.601206,25.08160,-0.000173,24.018002,-0.0077,1.412
2220.00,7.600990,25.08197,-0.000174,24.018593,-0.0077,1.411
2222.00,7.600532,25.08216,-0.000174,24.018147,-0.0076,1.411
2224.00,7.600949,25.08124,-0.000174,24.018434,-0.0077,1.411
2226.00,7.600846,25.08158,-0.000173,24.018388,-0.0077,1.411
2228.00,7.600164,25.08140,-0.000173,24.018613,-0.0077,1.411
2230.00,7.599875,25.08119,-0.000173,24.018898,-0.0077,1.411
2232.00,7.599561,25.08156,-0.000172,24.018994,-0.0077,1.411
2234.00,7.600616,25.08253,-0.000172,24.018870,-0.0077,1.411
2236.00,7.600755,25.08170,-0.000173,24.018135,-0.0077,1.411
2238.00,7.600087,25.08091,-0.000173,24.018800,-0.0077,1.411
2240.00,7.598977,25.08092,-0.000172,24.018290,-0.0077,1.411
2242.00,7.599265,25.08144,-0.000173,24.018475,-0.0077,1.411
2244.00,7.599209,25.08120,-0.000173,24.018519,-0.0077,1.411
2246.00,7.599298,25.08084,-0.000173,24.018575,-0.0077,1.411
2248.00,7.599939,25.08202,-0.000173,24.018715,-0.0076,1.410
2250.00,7.599329,25.08118,-0.000172,24.018428,-0.0077,1.410
2252.00,7.598765,25.08122,-0.000171,24.018245,-0.0077,1.411
2254.00,7.598534,25.08032,-0.000171,24.018774,-0.0077,1.411
2256.00,7.598546,25.08027,-0.000173,24.018287,-0.0077,1.411
2258.00,7.598462,25.08025,-0.000172,24.018200,-0.0077,1.411
2260.00,7.598266,25.08016,-0.000172,24.018513,-0.0077,1.411
2262.00,7.598495,25.08059,-0.000172,24.017966,-0.0077,1.411
2264.00,7.599005,25.08084,-0.000172,24.018281,-0.0077,1.411
2266.00,7.599391,25.07994,-0.000172,24.018323,-0.0077,1.411
2268.00,7.598881,25.08071,-0.000173,24.018446,-0.0077,1.411
2270.00,7.598868,25.08074,-0.000173,24.018096,-0.0077,1.411
2272.00,7.598973,25.07995,-0.000173,24.018348,-0.0077,1.411
2274.00,7.599029,25.08038,-0.000172,24.018287,-0.0077,1.411
2276.00,7.599269,25.08080,-0.000172,24.018557,-0.0077,1.411
2278.00,7.598832,25.08081,-0.000173,24.018684,-0.0077,1.411
2280.00,7.598203,25.08082,-0.000173,24.018000,-0.0077,1.412
2282.00,7.597626,25.08049,-0.000172,24.018372,-0.0077,1.411
2284.00,7.597563,25.08019,-0.000173,24.018319,-0.0077,1.411
2286.00,7.597185,25.08029,-0.000172,24.018849,-0.0077,1.411
2288.00,7.597066,25.08029,-0.000172,24.018608,-0.0077,1.410
2290.00,7.597796,25.08067,-0.000171,24.018310,-0.0076,1.411
2292.00,7.597778,25.08079,-0.000172,24.018943,-0.0077,1.411
2294.00,7.598315,25.08055,-0.000172,24.018049,-0.0077,1.411
2296.00,7.598065,25.08077,-0.000172,24.017984,-0.0077,1.411
2298.00,7.597703,25.08131,-0.000173,24.018985,-0.0077,1.411
2300.00,7.596944,25.08031,-0.000172,24.018686,-0.0077,1.411
2302.00,7.597303,25.08068,-0.000173,24.018109,-0.0077,1.411
2304.00,7.596723,25.08119,-0.000172,24.018696,-0.0077,1.411
2306.00,7.596534,25.08133,-0.000172,24.018713,-0.0077,1.411
2308.00,7.596531,25.08139,-0.000172,24.017734,-0.0077,1.411
2310.00,7.597865,25.08061,-0.000171,24.017752,-0.0076,1.411
2312.00,7.597054,25.08068,-0.000172,24.018512,-0.0077,1.411
2314.00,7.597022,25.08134,-0.000172,24.018345,-0.0077,1.411
2316.00,7.596392,25.08242,-0.000172,24.018745,-0.0077,1.411
2318.00,7.596213,25.08163,-0.000172,24.018002,-0.0077,1.411
2320.00,7.596352,25.08143,-0.000173,24.018608,-0.0077,1.411
2322.00,7.596754,25.08115,-0.000172,24.018597,-0.0077,1.411
2324.00,7.597029,25.08083,-0.000172,24.018149,-0.0077,1.411
2326.00,7.596596,25.07961,-0.000173,24.018309,-0.0077,1.411
2328.00,7.596240,25.08039,-0.000173,24.018352,-0.0077,1.411
2330.00,7.595723,25.08125,-0.000173,24.018541,-0.0077,1.411
2332.00,7.595244,25.08066,-0.000173,24.018629,-0.0077,1.410
2334.00,7.594941,25.08022,-0.000173,24.018330,-0.0077,1.411
2336.00,7.595567,25.08079,-0.000172,24.017730,-0.0077,1.411
2338.00,7.596327,25.08132,-0.000172,24.018086,-0.0077,1.411
2340.00,7.596034,25.08053,-0.000171,24.018493,-0.0077,1.411
2342.00,7.595317,25.08038,-0.000172,24.019021,-0.0077,1.412
2344.00,7.593783,25.08089,-0.000173,24.018171,-0.0077,1.410
2346.00,7.594310,25.08085,-0.000172,24.018145,-0.0077,1.410
2348.00,7.594736,25.08032,-0.000171,24.018521,-0.0077,1.410
2350.00,7.594974,25.08073,-0.000172,24.018774,-0.0077,1.411
2352.00,7.594425,25.08068,-0.000173,24.018218,-0.0077,1.411
2354.00,7.594078,25.07979,-0.000174,24.018169,-0.0077,1.411
2356.00,7.594024,25.08056,-0.000173,24.018087,-0.0077,1.411
2358.00,7.594150,25.08083,-0.000172,24.018559,-0.0077,1.411
2360.00,7.594356,25.08053,-0.000173,24.019190,-0.0077,1.411
2362.00,7.593674,25.08086,-0.000173,24.018406,-0.0077,1.411
2364.00,7.594024,25.08127,-0.000172,24.018240,-0.0077,1.411
2366.00,7.593552,25.08150,-0.000173,24.018310,-0.0077,1.411
2368.00,7.592884,25.08095,-0.000172,24.017912,-0.0077,1.411
2370.00,7.593902,25.08054,-0.000172,24.018655,-0.0077,1.411
2372.00,7.594453,25.08092,-0.000172,24.018091,-0.0077,1.410
2374.00,7.594610,25.08032,-0.000173,24.018080,-0.0077,1.411
2376.00,7.594812,25.07993,-0.000173,24.018787,-0.0077,1.411
2378.00,7.594065,25.08028,-0.000172,24.018521,-0.0077,1.410
2380.00,7.593026,25.07957,-0.000173,24.019249,-0.0077,1.411
2382.00,7.593185,25.07927,-0.000172,24.018506,-0.0077,1.410
2384.00,7.593225,25.07931,-0.000171,24.018470,-0.0077,1.410
2386.00,7.593189,25.07960,-0.000173,24.018211,-0.0077,1.411
2388.00,7.592299,25.07985,-0.000173,24.018232,-0.0077,1.411
2390.00,7.593019,25.08032,-0.000173,24.018162,-0.0077,1.411
2392.00,7.593359,25.08033,-0.000173,24.018644,-0.0077,1.410
2394.00,7.593776,25.07962,-0.000172,24.018008,-0.0077,1.410
2396.00,7.593428,25.07907,-0.000172,24.018225,-0.0077,1.410
2398.00,7.592676,25.07855,-0.000172,24.018417,-0.0077,1.411
2400.00,7.592803,25.07911,-0.000173,24.017563,-0.0077,1.411
2402.00,7.592320,25.07902,-0.000173,24.017825,-0.0077,1.411
@4,12.0000,24.0
2404.00,7.591046,25.07945,-0.000173,24.017674,-0.0077,1.411
2406.00,7.586282,25.07918,-0.000173,24.017767,-0.0077,1.411
2408.00,7.577927,25.08029,-0.000173,24.018135,-0.0077,1.410
2410.00,7.566581,25.08079,-0.000172,24.017986,-0.0077,1.410
2412.00,7.552856,25.08009,-0.000172,24.018399,-0.0077,1.409
2414.00,7.541652,25.08076,-0.000172,24.018309,-0.0077,1.410
2416.00,7.534468,25.07949,-0.000172,24.018347,-0.0077,1.411
2418.00,7.528223,25.08052,-0.000172,24.018115,-0.0077,1.411
2420.00,7.523262,25.08104,-0.000172,24.018100,-0.0077,1.411
2422.00,7.518361,25.08079,-0.000172,24.018704,-0.0077,1.412
2424.00,7.513891,25.08006,-0.000174,24.018660,-0.0077,1.412
2426.00,7.508804,25.07992,-0.000174,24.018590,-0.0077,1.412
2428.00,7.504440,25.07964,-0.000174,24.018115,-0.0077,1.412
2430.00,7.506322,25.08003,-0.000175,24.018475,-0.0077,1.413
2432.00,7.512792,25.07880,-0.000175,24.018470,-0.0077,1.413
2434.00,7.522121,25.07962,-0.000174,24.018744,-0.0077,1.413
2436.00,7.532964,25.07982,-0.000174,24.018497,-0.0077,1.412
2438.00,7.541758,25.07960,-0.000173,24.018493,-0.0077,1.411
2440.00,7.547973,25.07966,-0.000174,24.018098,-0.0077,1.411
2442.00,7.552906,25.07924,-0.000173,24.018827,-0.0077,1.411
2444.00,7.558202,25.07890,-0.000172,24.018376,-0.0077,1.411
2446.00,7.563677,25.07893,-0.000173,24.018301,-0.0078,1.411
2448.00,7.568734,25.08012,-0.000172,24.018551,-0.0077,1.410
2450.00,7.574115,25.08005,-0.000173,24.018042,-0.0077,1.411
2452.00,7.579259,25.08014,-0.000173,24.017893,-0.0077,1.411
2454.00,7.584264,25.07952,-0.000172,24.017989,-0.0077,1.411
2456.00,7.588602,25.08033,-0.000172,24.017966,-0.0077,1.410
2458.00,7.592732,25.08070,-0.000173,24.017814,-0.0077,1.411
2460.00,7.596487,25.08079,-0.000172,24.017852,-0.0077,1.411
2462.00,7.599226,25.08027,-0.000174,24.017904,-0.0077,1.411
2464.00,7.601623,25.08049,-0.000173,24.018018,-0.0077,1.411
2466.00,7.603325,25.08082,-0.000173,24.018367,-0.0077,1.410
2468.00,7.604820,25.08032,-0.000172,24.018388,-0.0077,1.410
2470.00,7.605692,25.08135,-0.000173,24.017841,-0.0077,1.410
2472.00,7.606780,25.08115,-0.000172,24.018193,-0.0077,1.410
2474.00,7.607106,25.08157,-0.000172,24.018464,-0.0078,1.410
2476.00,7.607762,25.08071,-0.000173,24.017413,-0.0077,1.411
2478.00,7.606705,25.08103,-0.000173,24.017273,-0.0078,1.411
2480.00,7.605787,25.08123,-0.000173,24.018241,-0.0077,1.411
2482.00,7.604675,25.08083,-0.000174,24.018338,-0.0077,1.410
2484.00,7.603133,25.08101,-0.000174,24.018457,-0.0078,1.410
2486.00,7.603355,25.08069,-0.000173,24.018040,-0.0077,1.410
2488.00,7.602563,25.08035,-0.000173,24.018098,-0.0077,1.410
2490.00,7.600375,25.08055,-0.000174,24.018321,-0.0077,1.410
2492.00,7.598886,25.08061,-0.000173,24.017977,-0.0077,1.410
2494.00,7.598187,25.08017,-0.000173,24.017897,-0.0077,1.411
2496.00,7.596766,25.08103,-0.000173,24.018731,-0.0077,1.410
2498.00,7.595539,25.08173,-0.000173,24.018165,-0.0077,1.410
2500.00,7.594530,25.08223,-0.000172,24.018154,-0.0077,1.410
2502.00,7.593675,25.08247,-0.000171,24.018269,-0.0077,1.410
2504.00,7.592601,25.08160,-0.000173,24.017993,-0.0077,1.411
2506.00,7.591158,25.08118,-0.000174,24.018522,-0.0077,1.411
2508.00,7.590933,25.08168,-0.000173,24.018274,-0.0077,1.411
2510.00,7.590408,25.08153,-0.000172,24.018435,-0.0077,1.410
2512.00,7.590148,25.08274,-0.000173,24.018109,-0.0078,1.410
2514.00,7.590114,25.08199,-0.000173,24.018013,-0.0077,1.410
2516.00,7.590929,25.08226,-0.000173,24.018363,-0.0077,1.411
2518.00,7.589927,25.08161,-0.000172,24.018341,-0.0077,1.409
2520.00,7.589451,25.08147,-0.000173,24.018502,-0.0077,1.410
2522.00,7.589098,25.08176,-0.000173,24.018513,-0.0077,1.411
2524.00,7.588221,25.08276,-0.000172,24.018747,-0.0077,1.411
2526.00,7.587847,25.08217,-0.000172,24.017893,-0.0077,1.410
2528.00,7.588639,25.08205,-0.000172,24.018109,-0.0077,1.410
2530.00,7.588493,25.08151,-0.000172,24.018193,-0.0077,1.410
2532.00,7.587180,25.08182,-0.000173,24.017734,-0.0077,1.410
2534.00,7.586937,25.08149,-0.000173,24.018301,-0.0077,1.410
2536.00,7.586895,25.08196,-0.000172,24.018312,-0.0077,1.410
2538.00,7.586952,25.08147,-0.000172,24.018564,-0.0077,1.411
2540.00,7.586379,25.08201,-0.000173,24.018245,-0.0077,1.410
2542.00,7.586376,25.08165,-0.000173,24.018341,-0.0077,1.411
2544.00,7.585968,25.08141,-0.000173,24.018441,-0.0077,1.410
2546.00,7.585726,25.08166,-0.000173,24.018889,-0.0077,1.411
2548.00,7.585304,25.08188,-0.000173,24.018309,-0.0077,1.410
2550.00,7.586205,25.08183,-0.000172,24.017322,-0.0077,1.410
2552.00,7.587288,25.08148,-0.000173,24.017607,-0.0077,1.410
2554.00,7.586600,25.08210,-0.000173,24.018107,-0.0077,1.411
2556.00,7.585824,25.08238,-0.000173,24.018432,-0.0077,1.411
2558.00,7.585471,25.08144,-0.000174,24.018223,-0.0078,1.410
2560.00,7.585614,25.08134,-0.000172,24.018376,-0.0077,1.410
2562.00,7.585963,25.08155,-0.000172,24.018256,-0.0077,1.410
2564.00,7.586643,25.08174,-0.000173,24.018196,-0.0077,1.410
2566.00,7.585833,25.08197,-0.000173,24.017513,-0.0078,1.410
2568.00,7.585323,25.08185,-0.000173,24.018260,-0.0078,1.411
2570.00,7.585612,25.08185,-0.000173,24.018165,-0.0078,1.410
2572.00,7.585835,25.08157,-0.000173,24.017930,-0.0077,1.409
2574.00,7.585852,25.08181,-0.000172,24.017991,-0.0077,1.410
2576.00,7.585246,25.08123,-0.000173,24.018461,-0.0077,1.410
2578.00,7.585124,25.08119,-0.000173,24.017794,-0.0077,1.411
2580.00,7.584841,25.08163,-0.000173,24.018704,-0.0077,1.411
2582.00,7.584908,25.08132,-0.000173,24.018318,-0.0077,1.410
2584.00,7.584633,25.08187,-0.000174,24.018301,-0.0077,1.410
2586.00,7.584751,25.08160,-0.000174,24.018649,-0.0077,1.410
2588.00,7.584993,25.08178,-0.000174,24.018604,-0.0077,1.410
2590.00,7.585002,25.08176,-0.000174,24.017520,-0.0077,1.410
2592.00,7.585263,25.08143,-0.000173,24.017402,-0.0078,1.410
2594.00,7.584790,25.08134,-0.000172,24.018129,-0.0077,1.410
2596.00,7.584417,25.08174,-0.000174,24.018113,-0.0077,1.410
2598.00,7.584324,25.08070,-0.000173,24.017819,-0.0078,1.410
2600.00,7.583506,25.08091,-0.000173,24.018087,-0.0077,1.410
2602.00,7.583791,25.08064,-0.000174,24.018100,-0.0078,1.411
2604.00,7.584912,25.08069,-0.000174,24.018096,-0.0077,1.410
2606.00,7.584496,25.08103,-0.000175,24.017640,-0.0077,1.410
2608.00,7.584017,25.08104,-0.000174,24.017681,-0.0077,1.410
2610.00,7.584258,25.08020,-0.000174,24.017748,-0.0077,1.410
2612.00,7.584167,25.08053,-0.000173,24.018147,-0.0077,1.410
2614.00,7.583987,25.08074,-0.000173,24.017935,-0.0077,1.410
2616.00,7.584071,25.08141,-0.000173,24.018367,-0.0077,1.410
2618.00,7.584620,25.08154,-0.000173,24.018470,-0.0077,1.410
2620.00,7.584576,25.08142,-0.000173,24.018548,-0.0077,1.410
2622.00,7.584590,25.08092,-0.000172,24.018218,-0.0077,1.410
2624.00,7.584509,25.08191,-0.000173,24.018473,-0.0077,1.410
2626.00,7.584967,25.08174,-0.000173,24.017835,-0.0077,1.410
2628.00,7.584969,25.08171,-0.000173,24.018590,-0.0077,1.410
2630.00,7.584542,25.08180,-0.000173,24.018417,-0.0077,1.410
2632.00,7.584396,25.08149,-0.000171,24.018296,-0.0077,1.410
2634.00,7.584089,25.08190,-0.000173,24.018408,-0.0077,1.410
2636.00,7.583312,25.08062,-0.000174,24.018289,-0.0077,1.411
2638.00,7.582777,25.08115,-0.000174,24.018457,-0.0077,1.411
2640.00,7.583197,25.08117,-0.000173,24.018767,-0.0077,1.409
2642.00,7.582925,25.08102,-0.000173,24.017602,-0.0077,1.409
2644.00,7.583648,25.08146,-0.000173,24.018526,-0.0077,1.410
2646.00,7.583844,25.08109,-0.000173,24.018497,-0.0077,1.410
2648.00,7.584139,25.08111,-0.000173,24.018107,-0.0077,1.410
2650.00,7.584376,25.08151,-0.000174,24.018401,-0.0077,1.411
2652.00,7.583617,25.08182,-0.000175,24.018486,-0.0077,1.410
2654.00,7.582993,25.08196,-0.000173,24.017904,-0.0077,1.409
2656.00,7.582365,25.08248,-0.000173,24.018704,-0.0077,1.410
2658.00,7.582446,25.08218,-0.000173,24.018472,-0.0077,1.410
2660.00,7.583018,25.08275,-0.000172,24.018640,-0.0077,1.410
2662.00,7.582906,25.08253,-0.000172,24.019092,-0.0077,1.410
2664.00,7.582628,25.08319,-0.000174,24.018006,-0.0077,1.410
2666.00,7.582997,25.08204,-0.000173,24.017897,-0.0077,1.410
2668.00,7.582397,25.08281,-0.000173,24.018896,-0.0077,1.411
2670.00,7.581472,25.08300,-0.000174,24.018196,-0.0077,1.410
2672.00,7.581589,25.08305,-0.000174,24.017502,-0.0077,1.410
2674.00,7.581414,25.08333,-0.000173,24.018066,-0.0077,1.410
2676.00,7.581185,25.08287,-0.000172,24.018834,-0.0077,1.410
2678.00,7.581469,25.08345,-0.000174,24.018245,-0.0077,1.410
2680.00,7.581716,25.08370,-0.000174,24.019016,-0.0077,1.411
2682.00,7.582253,25.08356,-0.000174,24.018546,-0.0077,1.410
2684.00,7.581365,25.08352,-0.000173,24.018883,-0.0077,1.410
2686.00,7.580526,25.08326,-0.000173,24.018276,-0.0077,1.410
2688.00,7.580082,25.08278,-0.000172,24.018432,-0.0077,1.410
2690.00,7.579965,25.08346,-0.000173,24.018120,-0.0077,1.411
2692.00,7.579856,25.08355,-0.000174,24.017864,-0.0077,1.410
2694.00,7.580595,25.08326,-0.000173,24.018524,-0.0077,1.410
2696.00,7.580532,25.08338,-0.000174,24.018060,-0.0077,1.410
2698.00,7.580242,25.08386,-0.000174,24.018495,-0.0077,1.410
2700.00,7.580165,25.08358,-0.000173,24.017966,-0.0077,1.410
2702.00,7.580837,25.08254,-0.000173,24.018459,-0.0077,1.410
2704.00,7.581155,25.08214,-0.000172,24.018299,-0.0077,1.410
2706.00,7.581251,25.08214,-0.000172,24.018557,-0.0077,1.410
2708.00,7.581155,25.08324,-0.000174,24.018466,-0.0076,1.410
2710.00,7.580779,25.08364,-0.000174,24.019224,-0.0077,1.410
2712.00,7.580910,25.08276,-0.000173,24.018709,-0.0077,1.410
2714.00,7.580314,25.08208,-0.000173,24.019302,-0.0077,1.410
2716.00,7.580131,25.08227,-0.000173,24.018455,-0.0077,1.410
2718.00,7.580147,25.08210,-0.000173,24.018274,-0.0077,1.410
2720.00,7.580585,25.08224,-0.000174,24.018595,-0.0077,1.411
2722.00,7.579507,25.08323,-0.000174,24.018174,-0.0077,1.410
2724.00,7.578848,25.08276,-0.000174,24.018310,-0.0077,1.410
2726.00,7.578704,25.08197,-0.000173,24.017796,-0.0077,1.410
2728.00,7.579185,25.08290,-0.000173,24.017951,-0.0077,1.411
2730.00,7.578758,25.08321,-0.000174,24.018319,-0.0077,1.410
2732.00,7.578567,25.08282,-0.000171,24.018501,-0.0077,1.409
2734.00,7.579543,25.08316,-0.000173,24.019122,-0.0077,1.409
2736.00,7.579159,25.08253,-0.000171,24.018236,-0.0077,1.410
2738.00,7.579454,25.08321,-0.000173,24.018481,-0.0077,1.410
2740.00,7.579722,25.08247,-0.000174,24.018071,-0.0077,1.410
2742.00,7.579193,25.08243,-0.000173,24.018109,-0.0077,1.410
2744.00,7.578648,25.08313,-0.000174,24.018205,-0.0078,1.410
2746.00,7.578281,25.08272,-0.000173,24.017844,-0.0077,1.410
2748.00,7.577926,25.08255,-0.000174,24.018154,-0.0077,1.410
2750.00,7.578418,25.08263,-0.000174,24.018468,-0.0077,1.410
2752.00,7.577967,25.08256,-0.000173,24.018608,-0.0077,1.410
2754.00,7.577925,25.08239,-0.000173,24.018653,-0.0077,1.410
2756.00,7.578448,25.08307,-0.000173,24.018463,-0.0077,1.409
2758.00,7.578038,25.08178,-0.000173,24.018260,-0.0077,1.410
2760.00,7.577477,25.08213,-0.000173,24.018274,-0.0077,1.410
2762.00,7.577591,25.08202,-0.000173,24.018084,-0.0077,1.410
2764.00,7.577782,25.08172,-0.000174,24.018234,-0.0077,1.410
2766.00,7.577607,25.08238,-0.000173,24.017670,-0.0077,1.410
2768.00,7.577348,25.08227,-0.000172,24.018648,-0.0077,1.410
2770.00,7.577999,25.08267,-0.000172,24.018510,-0.0077,1.410
2772.00,7.577688,25.08300,-0.000173,24.018399,-0.0077,1.411
2774.00,7.577380,25.08221,-0.000174,24.017984,-0.0077,1.410
2776.00,7.577034,25.08193,-0.000173,24.018113,-0.0077,1.410
2778.00,7.576528,25.08168,-0.000173,24.018265,-0.0077,1.410
2780.00,7.577649,25.08262,-0.000173,24.017832,-0.0077,1.410
2782.00,7.578169,25.08141,-0.000173,24.017955,-0.0077,1.409
2784.00,7.577139,25.08164,-0.000173,24.018075,-0.0077,1.409
2786.00,7.576124,25.08185,-0.000173,24.018571,-0.0078,1.410
2788.00,7.576097,25.08253,-0.000173,24.018928,-0.0077,1.410
2790.00,7.575724,25.08230,-0.000174,24.017812,-0.0077,1.410
2792.00,7.574760,25.08191,-0.000173,24.017826,-0.0078,1.409
2794.00,7.575941,25.08272,-0.000173,24.018058,-0.0077,1.410
2796.00,7.576514,25.08259,-0.000174,24.018321,-0.0077,1.410
2798.00,7.577365,25.08221,-0.000174,24.018037,-0.0077,1.409
2800.00,7.576798,25.08183,-0.000172,24.018405,-0.0077,1.410
2802.00,7.576217,25.08242,-0.000173,24.018595,-0.0078,1.410
2804.00,7.575120,25.08223,-0.000174,24.018129,-0.0077,1.410
2806.00,7.575141,25.08253,-0.000173,24.017995,-0.0077,1.410
2808.00,7.575823,25.08243,-0.000173,24.018187,-0.0077,1.410
2810.00,7.575635,25.08290,-0.000173,24.017652,-0.0077,1.410
2812.00,7.574612,25.08215,-0.000174,24.018662,-0.0077,1.410
2814.00,7.574438,25.08187,-0.000174,24.018557,-0.0077,1.411
2816.00,7.574997,25.08169,-0.000173,24.018145,-0.0077,1.410
2818.00,7.574934,25.08111,-0.000173,24.018377,-0.0077,1.409
2820.00,7.574954,25.08105,-0.000172,24.017607,-0.0077,1.410
2822.00,7.575254,25.08145,-0.000171,24.018729,-0.0077,1.409
2824.00,7.575187,25.08219,-0.000173,24.018100,-0.0077,1.410
2826.00,7.575392,25.08246,-0.000173,24.017634,-0.0077,1.410
2828.00,7.574844,25.08167,-0.000174,24.018747,-0.0077,1.410
2830.00,7.575224,25.08134,-0.000174,24.018646,-0.0077,1.410
2832.00,7.575192,25.08224,-0.000173,24.018120,-0.0077,1.410
2834.00,7.573980,25.08220,-0.000173,24.018483,-0.0077,1.410
2836.00,7.574436,25.08223,-0.000172,24.018745,-0.0077,1.409
2838.00,7.574925,25.08140,-0.000173,24.019565,-0.0077,1.410
2840.00,7.574808,25.08131,-0.000172,24.018756,-0.0077,1.410
2842.00,7.574912,25.08154,-0.000172,24.018314,-0.0077,1.410
2844.00,7.575227,25.08127,-0.000173,24.018042,-0.0077,1.410
2846.00,7.575818,25.08125,-0.000173,24.017873,-0.0077,1.410
2848.00,7.575825,25.08179,-0.000174,24.017556,-0.0077,1.410
2850.00,7.575509,25.08215,-0.000174,24.017966,-0.0077,1.410
2852.00,7.575300,25.08171,-0.000174,24.017596,-0.0077,1.410
2854.00,7.574102,25.08157,-0.000174,24.018058,-0.0077,1.410
2856.00,7.574248,25.08154,-0.000173,24.018466,-0.0077,1.410
2858.00,7.574816,25.08161,-0.000173,24.018144,-0.0077,1.410
2860.00,7.575623,25.08209,-0.000173,24.017951,-0.0078,1.409
2862.00,7.574550,25.08163,-0.000174,24.017917,-0.0077,1.410
2864.00,7.574312,25.08144,-0.000173,24.018481,-0.0077,1.410
2866.00,7.573866,25.08171,-0.000175,24.018530,-0.0077,1.410
2868.00,7.573651,25.08154,-0.000173,24.018290,-0.0077,1.410
2870.00,7.573609,25.08187,-0.000172,24.018009,-0.0076,1.410
2872.00,7.573727,25.08176,-0.000173,24.018403,-0.0077,1.410
2874.00,7.574518,25.08144,-0.000173,24.018731,-0.0077,1.410
2876.00,7.574061,25.08165,-0.000172,24.018316,-0.0077,1.410
2878.00,7.574019,25.08198,-0.000172,24.018727,-0.0077,1.410
2880.00,7.574469,25.08178,-0.000173,24.018483,-0.0077,1.410
2882.00,7.574508,25.08174,-0.000173,24.017984,-0.0077,1.410
2884.00,7.574720,25.08204,-0.000173,24.018135,-0.0077,1.410
2886.00,7.574596,25.08176,-0.000173,24.018428,-0.0077,1.409
2888.00,7.574388,25.08208,-0.000173,24.018709,-0.0077,1.410
2890.00,7.574493,25.08267,-0.000174,24.019066,-0.0077,1.410
2892.00,7.574188,25.08299,-0.000174,24.018533,-0.0077,1.410
2894.00,7.574780,25.08249,-0.000174,24.018149,-0.0077,1.410
2896.00,7.574487,25.08225,-0.000174,24.018227,-0.0077,1.410
2898.00,7.574491,25.08225,-0.000173,24.019349,-0.0077,1.410
2900.00,7.574867,25.08247,-0.000173,24.018493,-0.0077,1.409
2902.00,7.574731,25.08235,-0.000172,24.018064,-0.0077,1.410
2904.00,7.573839,25.08206,-0.000173,24.017877,-0.0077,1.410
2906.00,7.573328,25.08241,-0.000172,24.018803,-0.0077,1.410
2908.00,7.573261,25.08289,-0.000173,24.018582,-0.0077,1.410
2910.00,7.572886,25.08223,-0.000173,24.019037,-0.0077,1.410
2912.00,7.572773,25.08309,-0.000172,24.019017,-0.0077,1.410
2914.00,7.573077,25.08263,-0.000172,24.018472,-0.0076,1.410
2916.00,7.572757,25.08293,-0.000173,24.018965,-0.0077,1.410
2918.00,7.572645,25.08318,-0.000173,24.018512,-0.0077,1.409
2920.00,7.573681,25.08301,-0.000173,24.018932,-0.0077,1.410
2922.00,7.573705,25.08209,-0.000174,24.018294,-0.0077,1.410
2924.00,7.572364,25.08280,-0.000174,24.017906,-0.0077,1.410
2926.00,7.572549,25.08360,-0.000173,24.018241,-0.0077,1.410
2928.00,7.572361,25.08295,-0.000172,24.018263,-0.0077,1.410
2930.00,7.572373,25.08248,-0.000172,24.018356,-0.0077,1.409
2932.00,7.572972,25.08355,-0.000173,24.018522,-0.0077,1.410
2934.00,7.573296,25.08406,-0.000173,24.018414,-0.0077,1.410
2936.00,7.572817,25.08385,-0.000172,24.018207,-0.0077,1.410
2938.00,7.573318,25.08407,-0.000172,24.018191,-0.0077,1.410
2940.00,7.573592,25.08318,-0.000173,24.018325,-0.0077,1.410
2942.00,7.573465,25.08361,-0.000172,24.018631,-0.0077,1.410
2944.00,7.572411,25.08432,-0.000173,24.018486,-0.0077,1.410
2946.00,7.572197,25.08442,-0.000173,24.018057,-0.0077,1.411
2948.00,7.572565,25.08389,-0.000172,24.018231,-0.0077,1.410
2950.00,7.572461,25.08333,-0.000171,24.018439,-0.0077,1.409
2952.00,7.572765,25.08338,-0.000174,24.018263,-0.0077,1.410
2954.00,7.572922,25.08399,-0.000173,24.018154,-0.0077,1.410
2956.00,7.573340,25.08476,-0.000172,24.018742,-0.0077,1.409
2958.00,7.572157,25.08444,-0.000172,24.018423,-0.0077,1.411
2960.00,7.571536,25.08387,-0.000172,24.018040,-0.0077,1.410
2962.00,7.571747,25.08403,-0.000173,24.018151,-0.0077,1.410
2964.00,7.571764,25.08398,-0.000173,24.017672,-0.0077,1.410
2966.00,7.571506,25.08346,-0.000173,24.018370,-0.0077,1.409
2968.00,7.571319,25.08297,-0.000174,24.017527,-0.0078,1.409
2970.00,7.572218,25.08318,-0.000173,24.018303,-0.0077,1.410
2972.00,7.571822,25.08385,-0.000172,24.018160,-0.0077,1.410
2974.00,7.571869,25.08341,-0.000173,24.018452,-0.0077,1.409
2976.00,7.571938,25.08338,-0.000174,24.018251,-0.0077,1.410
2978.00,7.572694,25.08405,-0.000173,24.018450,-0.0077,1.410
2980.00,7.572439,25.08327,-0.000173,24.018406,-0.0077,1.410
2982.00,7.571786,25.08420,-0.000173,24.017719,-0.0077,1.409
2984.00,7.572103,25.08504,-0.000173,24.018381,-0.0077,1.410
2986.00,7.571629,25.08488,-0.000173,24.018479,-0.0077,1.409
2988.00,7.572124,25.08445,-0.000173,24.017683,-0.0077,1.410
2990.00,7.572371,25.08427,-0.000173,24.018459,-0.0077,1.410
2992.00,7.572026,25.08373,-0.000174,24.018004,-0.0077,1.409
2994.00,7.571714,25.08372,-0.000174,24.017830,-0.0077,1.409
2996.00,7.571878,25.08321,-0.000173,24.017605,-0.0077,1.410
2998.00,7.571581,25.08330,-0.000173,24.017585,-0.0077,1.410
3000.00,7.571214,25.08351,-0.000172,24.018343,-0.0077,1.410
3002.00,7.570850,25.08386,-0.000173,24.017913,-0.0077,1.410
@5,12.0000,24.0
3004.00,7.570690,25.08356,-0.000173,24.018459,-0.0077,1.410
3006.00,7.566581,25.08364,-0.000173,24.018368,-0.0077,1.409
3008.00,7.558115,25.08352,-0.000172,24.018038,-0.0077,1.409
3010.00,7.546862,25.08375,-0.000171,24.018845,-0.0077,1.408
3012.00,7.535222,25.08345,-0.000170,24.017979,-0.0077,1.409
3014.00,7.524551,25.08354,-0.000171,24.018171,-0.0077,1.409
3016.00,7.517058,25.08292,-0.000171,24.018270,-0.0077,1.410
3018.00,7.512945,25.08305,-0.000173,24.018138,-0.0077,1.411
3020.00,7.509969,25.08367,-0.000174,24.018367,-0.0077,1.411
3022.00,7.504984,25.08302,-0.000174,24.018590,-0.0077,1.410
3024.00,7.501079,25.08316,-0.000173,24.018198,-0.0077,1.411
3026.00,7.497298,25.08306,-0.000174,24.018115,-0.0077,1.411
3028.00,7.494626,25.08290,-0.000174,24.018754,-0.0077,1.411
3030.00,7.497489,25.08316,-0.000174,24.018653,-0.0077,1.411
3032.00,7.505570,25.08330,-0.000175,24.018542,-0.0077,1.412
3034.00,7.517171,25.08269,-0.000175,24.017696,-0.0077,1.412
3036.00,7.528301,25.08340,-0.000173,24.018742,-0.0077,1.412
3038.00,7.537391,25.08403,-0.000173,24.018251,-0.0077,1.412
3040.00,7.543641,25.08365,-0.000174,24.018397,-0.0077,1.410
3042.00,7.549333,25.08399,-0.000173,24.018521,-0.0077,1.411
3044.00,7.554983,25.08369,-0.000172,24.018225,-0.0077,1.410
3046.00,7.560297,25.08283,-0.000172,24.018415,-0.0077,1.410
3048.00,7.565350,25.08319,-0.000171,24.018281,-0.0077,1.409
3050.00,7.570994,25.08321,-0.000171,24.018794,-0.0077,1.410
3052.00,7.576038,25.08270,-0.000171,24.017612,-0.0077,1.410
3054.00,7.580400,25.08266,-0.000173,24.018822,-0.0077,1.410
3056.00,7.584841,25.08223,-0.000172,24.018299,-0.0077,1.410
3058.00,7.587622,25.08318,-0.000172,24.017946,-0.0077,1.410
3060.00,7.589694,25.08339,-0.000172,24.018535,-0.0077,1.410
3062.00,7.592397,25.08370,-0.000172,24.018006,-0.0077,1.410
3064.00,7.594197,25.08354,-0.000172,24.018390,-0.0077,1.411
3066.00,7.595536,25.08340,-0.000173,24.018658,-0.0077,1.410
3068.00,7.595744,25.08313,-0.000171,24.018251,-0.0077,1.409
3070.00,7.595981,25.08441,-0.000171,24.018588,-0.0077,1.409
3072.00,7.595569,25.08362,-0.000171,24.018298,-0.0077,1.410
3074.00,7.595209,25.08257,-0.000172,24.018276,-0.0077,1.410
3076.00,7.595279,25.08314,-0.000173,24.018590,-0.0077,1.410
3078.00,7.595276,25.08316,-0.000172,24.019383,-0.0077,1.410
3080.00,7.593299,25.08233,-0.000171,24.018852,-0.0077,1.409
3082.00,7.592165,25.08224,-0.000171,24.017893,-0.0077,1.409
3084.00,7.590899,25.08254,-0.000172,24.019026,-0.0077,1.410
3086.00,7.589113,25.08274,-0.000173,24.018031,-0.0077,1.410
3088.00,7.587396,25.08231,-0.000173,24.018573,-0.0077,1.410
3090.00,7.585553,25.08219,-0.000172,24.018167,-0.0077,1.410
3092.00,7.584184,25.08258,-0.000171,24.018093,-0.0077,1.410
3094.00,7.582572,25.08221,-0.000172,24.017908,-0.0077,1.410
3096.00,7.580446,25.08220,-0.000174,24.018058,-0.0077,1.410
3098.00,7.580006,25.08249,-0.000174,24.018140,-0.0077,1.410
3100.00,7.579011,25.08331,-0.000173,24.018729,-0.0076,1.410
3102.00,7.577682,25.08306,-0.000172,24.018599,-0.0077,1.409
3104.00,7.576614,25.08283,-0.000173,24.018272,-0.0077,1.409
3106.00,7.576070,25.08288,-0.000174,24.018428,-0.0077,1.410
3108.00,7.575336,25.08279,-0.000173,24.018570,-0.0077,1.410
3110.00,7.574776,25.08278,-0.000172,24.019005,-0.0077,1.410
3112.00,7.573301,25.08394,-0.000172,24.018169,-0.0077,1.410
3114.00,7.573462,25.08333,-0.000173,24.017815,-0.0077,1.409
3116.00,7.573035,25.08356,-0.000173,24.018084,-0.0077,1.410
3118.00,7.572554,25.08367,-0.000173,24.017634,-0.0077,1.409
3120.00,7.572690,25.08341,-0.000172,24.017748,-0.0077,1.409
3122.00,7.572448,25.08306,-0.000173,24.018385,-0.0077,1.410
3124.00,7.571294,25.08254,-0.000172,24.018486,-0.0077,1.410
3126.00,7.571079,25.08212,-0.000172,24.018073,-0.0077,1.410
3128.00,7.570648,25.08179,-0.000172,24.018649,-0.0077,1.410
3130.00,7.569841,25.08211,-0.000172,24.018488,-0.0077,1.409
3132.00,7.569583,25.08247,-0.000172,24.018658,-0.0077,1.409
3134.00,7.569671,25.08250,-0.000171,24.018347,-0.0077,1.409
3136.00,7.569587,25.08211,-0.000172,24.018916,-0.0077,1.410
3138.00,7.568675,25.08209,-0.000173,24.018537,-0.0077,1.410
3140.00,7.568242,25.08246,-0.000173,24.017592,-0.0077,1.409
3142.00,7.567912,25.08296,-0.000173,24.017808,-0.0077,1.410
3144.00,7.567665,25.08232,-0.000173,24.017681,-0.0077,1.410
3146.00,7.567517,25.08171,-0.000173,24.018414,-0.0077,1.409
3148.00,7.567760,25.08206,-0.000173,24.018258,-0.0077,1.410
3150.00,7.566944,25.08163,-0.000173,24.018783,-0.0077,1.410
3152.00,7.566139,25.08167,-0.000172,24.018611,-0.0077,1.409
3154.00,7.565958,25.08257,-0.000172,24.018673,-0.0077,1.410
3156.00,7.564971,25.08253,-0.000172,24.018330,-0.0076,1.410
3158.00,7.565135,25.08175,-0.000172,24.017890,-0.0077,1.409
3160.00,7.564876,25.08209,-0.000173,24.018841,-0.0077,1.409
3162.00,7.564528,25.08164,-0.000173,24.018470,-0.0077,1.410
3164.00,7.565060,25.08157,-0.000173,24.018515,-0.0077,1.410
3166.00,7.564483,25.08155,-0.000173,24.018508,-0.0077,1.409
3168.00,7.563860,25.08205,-0.000174,24.018593,-0.0077,1.410
3170.00,7.564232,25.08287,-0.000173,24.018967,-0.0077,1.409
3172.00,7.564464,25.08263,-0.000172,24.018796,-0.0077,1.409
3174.00,7.563797,25.08199,-0.000173,24.018936,-0.0077,1.410
3176.00,7.563598,25.08168,-0.000173,24.018809,-0.0077,1.410
3178.00,7.562841,25.08111,-0.000173,24.018793,-0.0077,1.410
3180.00,7.562938,25.08202,-0.000174,24.017817,-0.0077,1.410
3182.00,7.563929,25.08170,-0.000173,24.017803,-0.0077,1.409
3184.00,7.563476,25.08123,-0.000172,24.018207,-0.0077,1.410
3186.00,7.563665,25.08246,-0.000172,24.018047,-0.0077,1.410
3188.00,7.564139,25.08230,-0.000172,24.018211,-0.0077,1.410
3190.00,7.563791,25.08219,-0.000173,24.018347,-0.0077,1.410
3192.00,7.563163,25.08168,-0.000174,24.018261,-0.0077,1.410
3194.00,7.562973,25.08222,-0.000173,24.017890,-0.0077,1.409
3196.00,7.562772,25.08264,-0.000172,24.018319,-0.0077,1.410
3198.00,7.563045,25.08220,-0.000173,24.018470,-0.0077,1.410
3200.00,7.562487,25.08271,-0.000171,24.017560,-0.0077,1.409
3202.00,7.562249,25.08329,-0.000172,24.018466,-0.0077,1.410
3204.00,7.562257,25.08333,-0.000174,24.018767,-0.0077,1.410
3206.00,7.563069,25.08380,-0.000173,24.018064,-0.0077,1.410
3208.00,7.562986,25.08345,-0.000172,24.018403,-0.0077,1.410
3210.00,7.562408,25.08292,-0.000172,24.018613,-0.0077,1.410
3212.00,7.561443,25.08212,-0.000174,24.018345,-0.0077,1.410
3214.00,7.561854,25.08262,-0.000172,24.018361,-0.0077,1.409
3216.00,7.562160,25.08219,-0.000173,24.018174,-0.0077,1.410
3218.00,7.562419,25.08183,-0.000172,24.018118,-0.0077,1.409
3220.00,7.562312,25.08263,-0.000172,24.018225,-0.0077,1.410
3222.00,7.562327,25.08214,-0.000173,24.018579,-0.0077,1.410
3224.00,7.561729,25.08202,-0.000173,24.017971,-0.0077,1.410
3226.00,7.560930,25.08249,-0.000172,24.017796,-0.0077,1.410
3228.00,7.560957,25.08231,-0.000174,24.018736,-0.0077,1.410
3230.00,7.561260,25.08294,-0.000173,24.018145,-0.0077,1.409
3232.00,7.561089,25.08318,-0.000172,24.018461,-0.0077,1.409
3234.00,7.560294,25.08218,-0.000172,24.018644,-0.0077,1.410
3236.00,7.560697,25.08175,-0.000173,24.018954,-0.0077,1.410
3238.00,7.560428,25.08144,-0.000174,24.018488,-0.0077,1.410
3240.00,7.559943,25.08177,-0.000172,24.019171,-0.0077,1.409
3242.00,7.560291,25.08249,-0.000172,24.018481,-0.0077,1.410
3244.00,7.560875,25.08270,-0.000171,24.017636,-0.0077,1.409
3246.00,7.560125,25.08289,-0.000172,24.018508,-0.0077,1.410
3248.00,7.560663,25.08275,-0.000173,24.018793,-0.0077,1.410
3250.00,7.560098,25.08297,-0.000173,24.017549,-0.0077,1.410
3252.00,7.560197,25.08320,-0.000174,24.018009,-0.0077,1.410
3254.00,7.560634,25.08352,-0.000173,24.018015,-0.0078,1.409
3256.00,7.559988,25.08314,-0.000172,24.018490,-0.0077,1.410
3258.00,7.560088,25.08311,-0.000173,24.017413,-0.0077,1.410
3260.00,7.560878,25.08342,-0.000173,24.018024,-0.0077,1.410
3262.00,7.560653,25.08316,-0.000173,24.018441,-0.0078,1.410
3264.00,7.560532,25.08374,-0.000173,24.018339,-0.0077,1.410
3266.00,7.561527,25.08335,-0.000173,24.018754,-0.0077,1.410
3268.00,7.561248,25.08241,-0.000172,24.018890,-0.0077,1.410
3270.00,7.561809,25.08318,-0.000172,24.018359,-0.0076,1.409
3272.00,7.561961,25.08359,-0.000171,24.018640,-0.0076,1.409
3274.00,7.561884,25.08227,-0.000170,24.018535,-0.0077,1.410
3276.00,7.560975,25.08240,-0.000172,24.018345,-0.0077,1.410
3278.00,7.560952,25.08222,-0.000172,24.018274,-0.0077,1.410
3280.00,7.559998,25.08332,-0.000173,24.018586,-0.0077,1.410
3282.00,7.559085,25.08316,-0.000173,24.018205,-0.0077,1.410
3284.00,7.558951,25.08248,-0.000174,24.018593,-0.0077,1.410
3286.00,7.559459,25.08286,-0.000173,24.018753,-0.0077,1.410
3288.00,7.560127,25.08274,-0.000173,24.018448,-0.0077,1.410
3290.00,7.559637,25.08283,-0.000173,24.018399,-0.0077,1.410
3292.00,7.559664,25.08357,-0.000172,24.017953,-0.0077,1.410
3294.00,7.559796,25.08295,-0.000172,24.018526,-0.0077,1.410
3296.00,7.559427,25.08332,-0.000173,24.018419,-0.0077,1.410
3298.00,7.559629,25.08288,-0.000173,24.018952,-0.0077,1.410
3300.00,7.559370,25.08271,-0.000172,24.018164,-0.0077,1.410
3302.00,7.558968,25.08272,-0.000173,24.018704,-0.0077,1.409
3304.00,7.558522,25.08330,-0.000173,24.018047,-0.0077,1.409
3306.00,7.559693,25.08250,-0.000172,24.018178,-0.0077,1.410
3308.00,7.559349,25.08270,-0.000172,24.017643,-0.0077,1.410
3310.00,7.558818,25.08316,-0.000173,24.018379,-0.0077,1.410
3312.00,7.558545,25.08230,-0.000173,24.018410,-0.0077,1.410
3314.00,7.558383,25.08278,-0.000172,24.018142,-0.0077,1.409
3316.00,7.558565,25.08312,-0.000172,24.018764,-0.0077,1.410
3318.00,7.558996,25.08263,-0.000172,24.019182,-0.0077,1.410
3320.00,7.558846,25.08291,-0.000172,24.018628,-0.0077,1.410
3322.00,7.558360,25.08404,-0.000172,24.018617,-0.0077,1.409
3324.00,7.558634,25.08423,-0.000172,24.018812,-0.0077,1.410
3326.00,7.559137,25.08361,-0.000172,24.018664,-0.0077,1.410
3328.00,7.558370,25.08365,-0.000173,24.018544,-0.0077,1.410
3330.00,7.559225,25.08411,-0.000172,24.018328,-0.0077,1.409
3332.00,7.558604,25.08396,-0.000172,24.018767,-0.0077,1.410
3334.00,7.558410,25.08345,-0.000172,24.017971,-0.0077,1.410
3336.00,7.558624,25.08312,-0.000172,24.017681,-0.0077,1.410
3338.00,7.558421,25.08333,-0.000172,24.018546,-0.0077,1.410
3340.00,7.557592,25.08398,-0.000172,24.018173,-0.0077,1.410
3342.00,7.558126,25.08401,-0.000173,24.018011,-0.0077,1.410
3344.00,7.558779,25.08364,-0.000172,24.017883,-0.0077,1.410
3346.00,7.558247,25.08337,-0.000173,24.018604,-0.0077,1.410
3348.00,7.559102,25.08354,-0.000173,24.018430,-0.0077,1.411
3350.00,7.558816,25.08375,-0.000173,24.017946,-0.0077,1.410
3352.00,7.558031,25.08370,-0.000172,24.018637,-0.0077,1.410
3354.00,7.557347,25.08480,-0.000172,24.018867,-0.0077,1.410
3356.00,7.556989,25.08443,-0.000172,24.018280,-0.0077,1.409
3358.00,7.557183,25.08337,-0.000172,24.018323,-0.0077,1.409
3360.00,7.557933,25.08345,-0.000172,24.018575,-0.0077,1.410
3362.00,7.558014,25.08378,-0.000172,24.018660,-0.0077,1.410
3364.00,7.558624,25.08321,-0.000172,24.018338,-0.0077,1.410
3366.00,7.558380,25.08336,-0.000172,24.018200,-0.0077,1.410
3368.00,7.558541,25.08340,-0.000173,24.018276,-0.0077,1.410
3370.00,7.558510,25.08357,-0.000172,24.018365,-0.0077,1.410
3372.00,7.557931,25.08334,-0.000172,24.018599,-0.0077,1.410
3374.00,7.557469,25.08372,-0.000172,24.018725,-0.0077,1.409
3376.00,7.557400,25.08428,-0.000174,24.018356,-0.0076,1.410
3378.00,7.556551,25.08494,-0.000173,24.018299,-0.0077,1.410
3380.00,7.556121,25.08409,-0.000172,24.018760,-0.0077,1.409
3382.00,7.556601,25.08464,-0.000172,24.019320,-0.0077,1.409
3384.00,7.556557,25.08448,-0.000171,24.018280,-0.0077,1.410
3386.00,7.556240,25.08371,-0.000172,24.018700,-0.0077,1.410
3388.00,7.555705,25.08359,-0.000172,24.018867,-0.0077,1.410
3390.00,7.556292,25.08440,-0.000172,24.019086,-0.0077,1.410
3392.00,7.556025,25.08426,-0.000171,24.018539,-0.0077,1.409
3394.00,7.556249,25.08465,-0.000173,24.018990,-0.0077,1.410
3396.00,7.556491,25.08461,-0.000172,24.018889,-0.0077,1.410
3398.00,7.557477,25.08448,-0.000172,24.018898,-0.0077,1.410
3400.00,7.556930,25.08446,-0.000172,24.018182,-0.0077,1.410
3402.00,7.556754,25.08372,-0.000173,24.018646,-0.0076,1.410
3404.00,7.556100,25.08334,-0.000172,24.019126,-0.0077,1.410
3406.00,7.556173,25.08387,-0.000172,24.018069,-0.0076,1.410
3408.00,7.556303,25.08429,-0.000172,24.018892,-0.0077,1.410
3410.00,7.556237,25.08503,-0.000172,24.018225,-0.0077,1.409
3412.00,7.555625,25.08499,-0.000171,24.018829,-0.0076,1.409
3414.00,7.555907,25.08422,-0.000172,24.018733,-0.0077,1.410
3416.00,7.556934,25.08353,-0.000172,24.018008,-0.0077,1.410
3418.00,7.556753,25.08371,-0.000172,24.018628,-0.0077,1.410
3420.00,7.556742,25.08364,-0.000173,24.019001,-0.0077,1.410
3422.00,7.556892,25.08466,-0.000172,24.017618,-0.0077,1.410
3424.00,7.556079,25.08484,-0.000172,24.018232,-0.0077,1.410
3426.00,7.556336,25.08468,-0.000172,24.019019,-0.0077,1.410
3428.00,7.556540,25.08382,-0.000172,24.018573,-0.0077,1.409
3430.00,7.555755,25.08381,-0.000172,24.017774,-0.0077,1.409
3432.00,7.556344,25.08440,-0.000172,24.018412,-0.0077,1.410
3434.00,7.556215,25.08436,-0.000173,24.018947,-0.0077,1.410
3436.00,7.554994,25.08381,-0.000172,24.018785,-0.0076,1.410
3438.00,7.556254,25.08341,-0.000171,24.018579,-0.0077,1.409
3440.00,7.556146,25.08397,-0.000172,24.018542,-0.0077,1.409
3442.00,7.556424,25.08328,-0.000173,24.018406,-0.0077,1.409
3444.00,7.556114,25.08308,-0.000172,24.018653,-0.0077,1.410
3446.00,7.555719,25.08397,-0.000172,24.019112,-0.0077,1.410
3448.00,7.556027,25.08405,-0.000171,24.018133,-0.0076,1.410
3450.00,7.556718,25.08357,-0.000172,24.018071,-0.0077,1.410
3452.00,7.556739,25.08349,-0.000173,24.018537,-0.0077,1.409
3454.00,7.555989,25.08412,-0.000172,24.018176,-0.0077,1.409
3456.00,7.556290,25.08366,-0.000172,24.018189,-0.0077,1.410
3458.00,7.555227,25.08299,-0.000172,24.018481,-0.0077,1.410
3460.00,7.554846,25.08346,-0.000173,24.018263,-0.0077,1.409
3462.00,7.554558,25.08296,-0.000172,24.018183,-0.0077,1.410
3464.00,7.554542,25.08346,-0.000172,24.017812,-0.0077,1.410
3466.00,7.555164,25.08236,-0.000172,24.018354,-0.0077,1.409
3468.00,7.555837,25.08297,-0.000172,24.018435,-0.0078,1.409
3470.00,7.554804,25.08378,-0.000172,24.018711,-0.0077,1.410
3472.00,7.555150,25.08392,-0.000174,24.018722,-0.0077,1.410
3474.00,7.555081,25.08383,-0.000173,24.018609,-0.0077,1.410
3476.00,7.555078,25.08349,-0.000172,24.019063,-0.0077,1.410
3478.00,7.554630,25.08349,-0.000172,24.017815,-0.0077,1.409
3480.00,7.555008,25.08394,-0.000173,24.018169,-0.0077,1.409
3482.00,7.555414,25.08398,-0.000172,24.018533,-0.0077,1.409
3484.00,7.555882,25.08403,-0.000173,24.018484,-0.0077,1.409
3486.00,7.556356,25.08499,-0.000171,24.018214,-0.0077,1.409
3488.00,7.556233,25.08479,-0.000172,24.018412,-0.0077,1.410
3490.00,7.555507,25.08521,-0.000172,24.018512,-0.0077,1.410
3492.00,7.554932,25.08438,-0.000172,24.018852,-0.0077,1.409
3494.00,7.553871,25.08413,-0.000172,24.018812,-0.0077,1.410
3496.00,7.553690,25.08413,-0.000173,24.017772,-0.0077,1.410
3498.00,7.554355,25.08411,-0.000173,24.018229,-0.0077,1.410
3500.00,7.554342,25.08400,-0.000172,24.018109,-0.0077,1.409
3502.00,7.554299,25.08396,-0.000171,24.017859,-0.0077,1.409
3504.00,7.553073,25.08368,-0.000171,24.017765,-0.0077,1.410
3506.00,7.553128,25.08418,-0.000173,24.018280,-0.0077,1.410
3508.00,7.554049,25.08376,-0.000174,24.019293,-0.0077,1.410
3510.00,7.554355,25.08379,-0.000174,24.019025,-0.0077,1.410
3512.00,7.554332,25.08425,-0.000173,24.018265,-0.0077,1.410
3514.00,7.553791,25.08358,-0.000172,24.018568,-0.0077,1.409
3516.00,7.553487,25.08367,-0.000173,24.018227,-0.0077,1.410
3518.00,7.553750,25.08391,-0.000173,24.018060,-0.0077,1.409
3520.00,7.554206,25.08335,-0.000172,24.018405,-0.0077,1.410
3522.00,7.553798,25.08317,-0.000173,24.018053,-0.0077,1.410
3524.00,7.553386,25.08353,-0.000173,24.018600,-0.0077,1.410
3526.00,7.553309,25.08387,-0.000173,24.018590,-0.0077,1.410
3528.00,7.552882,25.08337,-0.000171,24.017977,-0.0077,1.409
3530.00,7.552918,25.08391,-0.000171,24.018546,-0.0077,1.409
3532.00,7.553685,25.08470,-0.000171,24.018136,-0.0077,1.410
3534.00,7.553059,25.08441,-0.000173,24.017774,-0.0077,1.410
3536.00,7.552693,25.08353,-0.000172,24.018972,-0.0077,1.410
3538.00,7.551985,25.08334,-0.000173,24.018443,-0.0077,1.409
3540.00,7.551901,25.08309,-0.000172,24.018486,-0.0077,1.409
3542.00,7.552373,25.08375,-0.000172,24.018637,-0.0077,1.410
3544.00,7.553541,25.08328,-0.000172,24.018305,-0.0077,1.410
3546.00,7.553400,25.08392,-0.000172,24.017409,-0.0077,1.409
3548.00,7.553049,25.08410,-0.000170,24.018715,-0.0077,1.409
3550.00,7.552873,25.08478,-0.000171,24.018767,-0.0077,1.410
3552.00,7.552634,25.08413,-0.000172,24.018718,-0.0077,1.410
3554.00,7.552558,25.08415,-0.000172,24.018089,-0.0077,1.410
3556.00,7.553601,25.08482,-0.000173,24.017718,-0.0077,1.410
3558.00,7.553959,25.08450,-0.000172,24.018084,-0.0077,1.410
3560.00,7.552988,25.08507,-0.000172,24.018684,-0.0077,1.409
3562.00,7.552062,25.08468,-0.000172,24.018566,-0.0077,1.410
3564.00,7.552330,25.08457,-0.000172,24.018829,-0.0077,1.409
3566.00,7.552332,25.08419,-0.000172,24.018479,-0.0077,1.410
3568.00,7.551742,25.08347,-0.000172,24.018397,-0.0077,1.410
3570.00,7.551932,25.08363,-0.000173,24.018145,-0.0077,1.410
3572.00,7.551830,25.08362,-0.000171,24.018827,-0.0077,1.410
3574.00,7.551048,25.08421,-0.000171,24.018122,-0.0077,1.409
3576.00,7.551150,25.08443,-0.000173,24.018312,-0.0077,1.410
3578.00,7.551286,25.08404,-0.000172,24.018566,-0.0077,1.409
3580.00,7.552171,25.08442,-0.000171,24.018198,-0.0077,1.409
3582.00,7.552372,25.08375,-0.000172,24.018996,-0.0077,1.409
3584.00,7.551981,25.08395,-0.000172,24.018497,-0.0077,1.410
3586.00,7.552041,25.08334,-0.000172,24.018365,-0.0077,1.410
3588.00,7.552093,25.08450,-0.000172,24.018281,-0.0077,1.409
3590.00,7.552150,25.08489,-0.000172,24.018537,-0.0077,1.409
3592.00,7.551886,25.08484,-0.000173,24.019079,-0.0077,1.410
3594.00,7.550820,25.08500,-0.000172,24.018338,-0.0077,1.410
3596.00,7.550422,25.08509,-0.000173,24.018695,-0.0077,1.410
3598.00,7.550185,25.08504,-0.000172,24.017930,-0.0077,1.410
3600.00,7.550690,25.08519,-0.000173,24.018240,-0.0077,1.410
3602.00,7.551129,25.08516,-0.000173,24.017612,-0.0077,1.409
@6,12.0000,24.0
3604.00,7.552046,25.08498,-0.000172,24.018617,-0.0077,1.409
3606.00,7.548208,25.08454,-0.000172,24.018649,-0.0077,1.409
3608.00,7.539411,25.08433,-0.000170,24.017620,-0.0077,1.409
3610.00,7.529498,25.08453,-0.000172,24.018383,-0.0077,1.409
3612.00,7.518580,25.08463,-0.000171,24.018432,-0.0077,1.409
3614.00,7.508813,25.08456,-0.000173,24.018564,-0.0077,1.409
3616.00,7.503408,25.08430,-0.000173,24.018450,-0.0077,1.410
3618.00,7.499761,25.08458,-0.000173,24.018216,-0.0077,1.410
3620.00,7.497291,25.08464,-0.000175,24.017928,-0.0077,1.410
3622.00,7.494920,25.08365,-0.000174,24.018725,-0.0077,1.411
3624.00,7.492401,25.08335,-0.000174,24.017386,-0.0077,1.411
3626.00,7.490196,25.08363,-0.000174,24.018125,-0.0077,1.411
3628.00,7.488648,25.08357,-0.000174,24.018700,-0.0077,1.411
3630.00,7.491813,25.08349,-0.000174,24.018178,-0.0077,1.411
3632.00,7.499790,25.08346,-0.000175,24.018626,-0.0077,1.412
3634.00,7.511797,25.08427,-0.000174,24.018336,-0.0077,1.412
3636.00,7.522900,25.08445,-0.000173,24.018298,-0.0077,1.412
3638.00,7.531733,25.08428,-0.000173,24.018412,-0.0077,1.411
3640.00,7.539634,25.08492,-0.000173,24.017966,-0.0077,1.411
3642.00,7.545382,25.08477,-0.000173,24.017736,-0.0077,1.410
3644.00,7.551145,25.08407,-0.000172,24.018910,-0.0077,1.409
3646.00,7.556413,25.08277,-0.000172,24.018553,-0.0077,1.410
3648.00,7.560835,25.08377,-0.000171,24.018706,-0.0077,1.410
3650.00,7.566198,25.08422,-0.000171,24.018845,-0.0077,1.409
3652.00,7.570915,25.08398,-0.000172,24.018832,-0.0076,1.410
3654.00,7.574476,25.08401,-0.000172,24.018834,-0.0076,1.410
3656.00,7.578124,25.08374,-0.000173,24.018575,-0.0077,1.410
3658.00,7.581366,25.08321,-0.000173,24.018158,-0.0077,1.410
3660.00,7.584750,25.08280,-0.000173,24.018481,-0.0077,1.410
3662.00,7.587034,25.08305,-0.000172,24.018851,-0.0077,1.409
3664.00,7.587847,25.08320,-0.000170,24.018925,-0.0077,1.410
3666.00,7.589620,25.08312,-0.000170,24.018822,-0.0077,1.410
3668.00,7.589959,25.08372,-0.000171,24.018744,-0.0077,1.410
3670.00,7.589833,25.08310,-0.000171,24.018613,-0.0077,1.409
3672.00,7.589773,25.08318,-0.000172,24.018423,-0.0077,1.409
3674.00,7.589912,25.08393,-0.000171,24.018740,-0.0077,1.410
3676.00,7.589005,25.08380,-0.000172,24.018207,-0.0076,1.410
3678.00,7.587370,25.08407,-0.000173,24.018202,-0.0077,1.411
3680.00,7.586086,25.08364,-0.000172,24.018406,-0.0077,1.410
3682.00,7.584686,25.08351,-0.000173,24.018365,-0.0077,1.410
3684.00,7.582149,25.08352,-0.000173,24.018936,-0.0077,1.409
3686.00,7.579918,25.08348,-0.000172,24.018194,-0.0077,1.409
3688.00,7.578514,25.08327,-0.000172,24.018051,-0.0077,1.409
3690.00,7.577494,25.08380,-0.000172,24.018241,-0.0077,1.410
3692.00,7.575199,25.08382,-0.000172,24.018100,-0.0077,1.410
3694.00,7.573641,25.08365,-0.000174,24.018310,-0.0077,1.410
3696.00,7.571480,25.08362,-0.000173,24.018686,-0.0077,1.410
3698.00,7.569522,25.08382,-0.000172,24.018713,-0.0077,1.409
3700.00,7.568769,25.08383,-0.000171,24.018609,-0.0077,1.409
3702.00,7.568017,25.08365,-0.000173,24.018018,-0.0077,1.410
3704.00,7.566237,25.08366,-0.000173,24.018653,-0.0077,1.410
3706.00,7.565600,25.08358,-0.000173,24.018793,-0.0077,1.410
3708.00,7.564398,25.08344,-0.000173,24.018517,-0.0077,1.409
3710.00,7.562607,25.08345,-0.000171,24.018952,-0.0077,1.409
3712.00,7.560731,25.08379,-0.000172,24.018671,-0.0077,1.410
3714.00,7.559792,25.08312,-0.000173,24.017935,-0.0077,1.410
3716.00,7.559696,25.08337,-0.000171,24.018559,-0.0077,1.410
3718.00,7.558698,25.08381,-0.000172,24.018441,-0.0077,1.410
3720.00,7.558007,25.08380,-0.000173,24.018227,-0.0077,1.410
3722.00,7.557039,25.08386,-0.000172,24.017538,-0.0077,1.410
3724.00,7.556750,25.08412,-0.000173,24.018270,-0.0076,1.410
3726.00,7.556937,25.08392,-0.000172,24.018952,-0.0076,1.409
3728.00,7.556673,25.08415,-0.000173,24.018405,-0.0077,1.409
3730.00,7.555654,25.08419,-0.000171,24.018397,-0.0077,1.410
3732.00,7.555529,25.08484,-0.000172,24.018174,-0.0077,1.410
3734.00,7.554962,25.08451,-0.000171,24.018153,-0.0077,1.409
3736.00,7.554829,25.08442,-0.000171,24.018700,-0.0077,1.410
3738.00,7.554089,25.08515,-0.000172,24.018771,-0.0077,1.410
3740.00,7.554118,25.08513,-0.000172,24.018773,-0.0077,1.410
3742.00,7.554244,25.08523,-0.000171,24.018952,-0.0077,1.410
3744.00,7.553727,25.08554,-0.000172,24.018561,-0.0077,1.410
3746.00,7.553518,25.08578,-0.000173,24.018452,-0.0077,1.410
3748.00,7.553000,25.08563,-0.000172,24.018205,-0.0077,1.410
3750.00,7.552003,25.08535,-0.000171,24.018118,-0.0077,1.410
3752.00,7.551363,25.08622,-0.000171,24.018173,-0.0077,1.410
3754.00,7.551989,25.08602,-0.000171,24.018738,-0.0077,1.410
3756.00,7.552041,25.08599,-0.000172,24.018544,-0.0077,1.410
3758.00,7.551007,25.08638,-0.000172,24.018325,-0.0076,1.410
3760.00,7.549844,25.08632,-0.000172,24.019286,-0.0077,1.410
3762.00,7.549785,25.08522,-0.000172,24.019128,-0.0077,1.409
3764.00,7.549891,25.08505,-0.000171,24.018506,-0.0077,1.409
3766.00,7.549420,25.08610,-0.000172,24.018501,-0.0077,1.410
3768.00,7.549437,25.08552,-0.000171,24.018939,-0.0077,1.410
3770.00,7.549399,25.08567,-0.000172,24.018443,-0.0077,1.409
3772.00,7.549015,25.08588,-0.000172,24.019237,-0.0077,1.410
3774.00,7.548422,25.08552,-0.000172,24.018992,-0.0077,1.410
3776.00,7.548688,25.08629,-0.000172,24.018214,-0.0077,1.409
3778.00,7.549293,25.08588,-0.000172,24.018207,-0.0077,1.410
3780.00,7.549314,25.08570,-0.000172,24.018512,-0.0077,1.410
3782.00,7.548175,25.08576,-0.000173,24.018863,-0.0077,1.409
3784.00,7.547954,25.08504,-0.000173,24.018232,-0.0077,1.410
3786.00,7.548165,25.08526,-0.000173,24.018216,-0.0077,1.410
3788.00,7.549119,25.08537,-0.000172,24.018597,-0.0077,1.409
3790.00,7.548677,25.08479,-0.000172,24.018899,-0.0077,1.409
3792.00,7.548190,25.08456,-0.000174,24.018562,-0.0077,1.410
3794.00,7.548350,25.08431,-0.000174,24.018473,-0.0077,1.410
3796.00,7.548582,25.08540,-0.000172,24.018499,-0.0077,1.410
3798.00,7.548008,25.08515,-0.000171,24.018267,-0.0077,1.409
3800.00,7.547935,25.08485,-0.000172,24.017808,-0.0077,1.409
3802.00,7.547262,25.08471,-0.000172,24.018504,-0.0077,1.410
3804.00,7.547420,25.08442,-0.000173,24.018834,-0.0077,1.410
3806.00,7.547624,25.08393,-0.000172,24.018270,-0.0077,1.410
3808.00,7.547658,25.08343,-0.000174,24.018071,-0.0077,1.410
3810.00,7.547261,25.08362,-0.000173,24.018956,-0.0077,1.410
3812.00,7.547577,25.08360,-0.000172,24.018901,-0.0077,1.410
3814.00,7.547079,25.08414,-0.000172,24.018684,-0.0077,1.410
3816.00,7.546782,25.08470,-0.000172,24.018546,-0.0077,1.410
3818.00,7.547530,25.08445,-0.000173,24.019077,-0.0077,1.409
3820.00,7.546958,25.08472,-0.000173,24.018196,-0.0077,1.410
3822.00,7.546610,25.08484,-0.000173,24.018222,-0.0077,1.410
3824.00,7.546246,25.08474,-0.000173,24.018564,-0.0077,1.410
3826.00,7.547106,25.08454,-0.000173,24.017966,-0.0077,1.410
3828.00,7.546133,25.08454,-0.000172,24.018109,-0.0077,1.409
3830.00,7.545786,25.08402,-0.000172,24.018675,-0.0077,1.410
3832.00,7.545736,25.08360,-0.000173,24.018738,-0.0077,1.409
3834.00,7.546342,25.08314,-0.000173,24.018425,-0.0077,1.410
3836.00,7.545521,25.08407,-0.000172,24.017850,-0.0077,1.409
3838.00,7.545236,25.08449,-0.000173,24.018269,-0.0077,1.410
3840.00,7.544894,25.08405,-0.000173,24.018479,-0.0077,1.410
3842.00,7.545342,25.08407,-0.000174,24.018470,-0.0077,1.410
3844.00,7.545216,25.08411,-0.000172,24.018631,-0.0077,1.409
3846.00,7.544825,25.08401,-0.000172,24.018339,-0.0077,1.410
3848.00,7.544672,25.08400,-0.000172,24.018691,-0.0077,1.409
3850.00,7.544913,25.08408,-0.000173,24.018285,-0.0077,1.410
3852.00,7.544868,25.08371,-0.000173,24.018687,-0.0077,1.409
3854.00,7.544266,25.08392,-0.000172,24.018412,-0.0077,1.410
3856.00,7.544177,25.08385,-0.000172,24.018735,-0.0077,1.409
3858.00,7.544080,25.08309,-0.000172,24.018281,-0.0076,1.409
3860.00,7.543925,25.08364,-0.000173,24.018553,-0.0077,1.409
3862.00,7.544175,25.08368,-0.000172,24.018229,-0.0077,1.410
3864.00,7.544342,25.08413,-0.000173,24.018234,-0.0077,1.410
3866.00,7.544186,25.08297,-0.000173,24.018095,-0.0077,1.410
3868.00,7.543274,25.08320,-0.000174,24.017844,-0.0077,1.409
3870.00,7.543008,25.08366,-0.000173,24.018357,-0.0077,1.409
3872.00,7.542689,25.08431,-0.000173,24.018876,-0.0076,1.410
3874.00,7.543208,25.08440,-0.000172,24.018089,-0.0077,1.410
3876.00,7.542693,25.08478,-0.000173,24.017290,-0.0077,1.409
3878.00,7.542546,25.08420,-0.000172,24.018028,-0.0076,1.409
3880.00,7.542819,25.08501,-0.000173,24.018644,-0.0077,1.410
3882.00,7.543435,25.08450,-0.000173,24.018370,-0.0077,1.409
3884.00,7.544173,25.08496,-0.000174,24.018194,-0.0077,1.410
3886.00,7.544216,25.08499,-0.000174,24.018174,-0.0077,1.409
3888.00,7.544293,25.08530,-0.000173,24.018173,-0.0077,1.410
3890.00,7.543977,25.08415,-0.000173,24.018318,-0.0077,1.410
3892.00,7.543922,25.08364,-0.000173,24.018214,-0.0077,1.410
3894.00,7.543917,25.08429,-0.000173,24.018783,-0.0077,1.410
3896.00,7.543838,25.08427,-0.000172,24.018546,-0.0077,1.409
3898.00,7.544476,25.08481,-0.000172,24.019632,-0.0077,1.409
3900.00,7.544727,25.08437,-0.000173,24.018519,-0.0077,1.409
3902.00,7.544185,25.08448,-0.000173,24.018332,-0.0077,1.409
3904.00,7.544443,25.08462,-0.000173,24.018051,-0.0077,1.410
3906.00,7.545268,25.08461,-0.000174,24.018269,-0.0077,1.410
3908.00,7.544717,25.08505,-0.000174,24.018307,-0.0077,1.410
3910.00,7.543383,25.08504,-0.000173,24.018283,-0.0077,1.409
3912.00,7.543450,25.08451,-0.000173,24.018307,-0.0077,1.409
3914.00,7.544177,25.08430,-0.000173,24.018011,-0.0077,1.410
3916.00,7.543468,25.08409,-0.000173,24.018140,-0.0077,1.409
3918.00,7.542480,25.08438,-0.000173,24.018684,-0.0077,1.410
3920.00,7.543157,25.08375,-0.000174,24.018807,-0.0077,1.410
3922.00,7.543820,25.08395,-0.000173,24.018069,-0.0077,1.410
3924.00,7.543986,25.08437,-0.000173,24.018725,-0.0077,1.409
3926.00,7.544174,25.08452,-0.000173,24.018376,-0.0077,1.410
3928.00,7.544250,25.08468,-0.000173,24.018348,-0.0077,1.410
3930.00,7.543924,25.08442,-0.000174,24.017844,-0.0077,1.410
3932.00,7.543207,25.08497,-0.000173,24.018493,-0.0077,1.410
3934.00,7.543571,25.08557,-0.000173,24.018845,-0.0077,1.410
3936.00,7.544166,25.08471,-0.000174,24.018459,-0.0077,1.410
3938.00,7.544141,25.08528,-0.000173,24.018522,-0.0077,1.410
3940.00,7.543916,25.08457,-0.000173,24.018653,-0.0077,1.409
3942.00,7.544514,25.08473,-0.000172,24.017866,-0.0077,1.410
3944.00,7.544872,25.08573,-0.000173,24.018521,-0.0077,1.409
3946.00,7.544066,25.08519,-0.000172,24.018231,-0.0077,1.410
3948.00,7.543236,25.08511,-0.000172,24.018105,-0.0077,1.410
3950.00,7.543252,25.08630,-0.000173,24.018269,-0.0076,1.409
3952.00,7.542834,25.08547,-0.000172,24.018925,-0.0077,1.410
3954.00,7.542884,25.08579,-0.000172,24.018729,-0.0077,1.410
3956.00,7.542173,25.08568,-0.000172,24.018677,-0.0077,1.409
3958.00,7.542854,25.08459,-0.000173,24.018105,-0.0077,1.410
3960.00,7.542486,25.08512,-0.000173,24.018686,-0.0077,1.409
3962.00,7.542480,25.08443,-0.000173,24.019266,-0.0077,1.410
3964.00,7.542329,25.08417,-0.000172,24.019030,-0.0077,1.409
3966.00,7.543009,25.08362,-0.000172,24.018890,-0.0077,1.409
3968.00,7.543160,25.08409,-0.000174,24.018236,-0.0077,1.410
3970.00,7.542756,25.08357,-0.000173,24.018617,-0.0077,1.410
3972.00,7.543222,25.08413,-0.000172,24.018415,-0.0077,1.409
3974.00,7.543125,25.08450,-0.000171,24.018660,-0.0077,1.409
3976.00,7.542992,25.08413,-0.000173,24.018493,-0.0077,1.410
3978.00,7.543250,25.08431,-0.000173,24.018608,-0.0077,1.410
3980.00,7.543696,25.08508,-0.000173,24.018847,-0.0077,1.410
3982.00,7.542524,25.08482,-0.000172,24.018539,-0.0077,1.410
3984.00,7.542695,25.08434,-0.000173,24.018783,-0.0077,1.410
3986.00,7.543237,25.08470,-0.000172,24.018899,-0.0077,1.410
3988.00,7.543807,25.08494,-0.000171,24.018502,-0.0077,1.409
3990.00,7.542750,25.08449,-0.000171,24.018095,-0.0077,1.409
3992.00,7.542617,25.08421,-0.000171,24.018082,-0.0077,1.409
3994.00,7.542322,25.08488,-0.000172,24.018202,-0.0077,1.410
3996.00,7.541735,25.08503,-0.000172,24.018522,-0.0077,1.410
3998.00,7.542741,25.08480,-0.000172,24.018521,-0.0077,1.410
4000.00,7.542917,25.08552,-0.000172,24.018678,-0.0077,1.410
4002.00,7.542647,25.08510,-0.000172,24.018662,-0.0077,1.410
4004.00,7.541918,25.08435,-0.000171,24.018805,-0.0077,1.410
4006.00,7.541822,25.08461,-0.000173,24.018979,-0.0077,1.410
4008.00,7.541779,25.08463,-0.000173,24.018488,-0.0077,1.410
4010.00,7.541622,25.08505,-0.000172,24.018629,-0.0077,1.409
4012.00,7.541692,25.08464,-0.000172,24.018557,-0.0077,1.409
4014.00,7.541134,25.08435,-0.000173,24.018751,-0.0077,1.410
4016.00,7.541000,25.08457,-0.000172,24.018183,-0.0077,1.410
4018.00,7.541275,25.08509,-0.000173,24.018624,-0.0077,1.410
4020.00,7.541563,25.08570,-0.000173,24.018022,-0.0077,1.410
4022.00,7.542112,25.08568,-0.000173,24.017979,-0.0077,1.409
4024.00,7.541816,25.08499,-0.000172,24.018938,-0.0077,1.409
4026.00,7.540913,25.08496,-0.000172,24.018961,-0.0077,1.410
4028.00,7.541558,25.08586,-0.000174,24.019008,-0.0077,1.410
4030.00,7.542128,25.08581,-0.000174,24.018365,-0.0077,1.409
4032.00,7.541262,25.08548,-0.000172,24.018483,-0.0077,1.410
4034.00,7.540864,25.08493,-0.000173,24.018183,-0.0077,1.410
4036.00,7.539504,25.08508,-0.000173,24.018899,-0.0077,1.409
4038.00,7.540012,25.08563,-0.000172,24.018408,-0.0077,1.409
4040.00,7.540699,25.08567,-0.000172,24.018307,-0.0077,1.410
4042.00,7.540302,25.08552,-0.000172,24.018231,-0.0077,1.409
4044.00,7.539698,25.08534,-0.000172,24.018675,-0.0077,1.410
4046.00,7.540467,25.08478,-0.000172,24.018722,-0.0077,1.409
4048.00,7.541258,25.08462,-0.000172,24.018396,-0.0077,1.410
4050.00,7.541486,25.08536,-0.000172,24.018477,-0.0077,1.410
4052.00,7.541702,25.08568,-0.000171,24.018501,-0.0077,1.409
4054.00,7.541446,25.08495,-0.000171,24.018057,-0.0077,1.409
4056.00,7.539966,25.08496,-0.000172,24.018397,-0.0077,1.409
4058.00,7.540649,25.08537,-0.000172,24.018559,-0.0077,1.410
4060.00,7.541151,25.08497,-0.000173,24.018729,-0.0076,1.410
4062.00,7.540724,25.08518,-0.000172,24.019367,-0.0077,1.410
4064.00,7.540870,25.08518,-0.000172,24.018325,-0.0077,1.409
4066.00,7.540568,25.08478,-0.000173,24.018368,-0.0077,1.410
4068.00,7.540099,25.08501,-0.000173,24.019184,-0.0077,1.410
4070.00,7.539118,25.08530,-0.000172,24.019010,-0.0077,1.409
4072.00,7.539289,25.08573,-0.000172,24.018765,-0.0077,1.410
4074.00,7.540532,25.08530,-0.000172,24.018339,-0.0077,1.410
4076.00,7.540361,25.08538,-0.000172,24.018776,-0.0077,1.409
4078.00,7.539715,25.08534,-0.000172,24.018531,-0.0077,1.410
4080.00,7.539754,25.08579,-0.000171,24.017960,-0.0077,1.410
4082.00,7.539949,25.08567,-0.000171,24.018735,-0.0077,1.409
4084.00,7.539799,25.08546,-0.000173,24.018303,-0.0077,1.409
4086.00,7.539934,25.08545,-0.000171,24.018575,-0.0076,1.410
4088.00,7.540300,25.08577,-0.000171,24.018185,-0.0077,1.410
4090.00,7.539415,25.08615,-0.000171,24.018646,-0.0077,1.410
4092.00,7.538311,25.08575,-0.000172,24.018742,-0.0077,1.410
4094.00,7.538827,25.08564,-0.000173,24.018861,-0.0077,1.410
4096.00,7.538625,25.08595,-0.000172,24.017723,-0.0077,1.409
4098.00,7.538689,25.08626,-0.000172,24.018028,-0.0077,1.409
4100.00,7.538858,25.08532,-0.000172,24.018952,-0.0077,1.410
4102.00,7.538608,25.08545,-0.000173,24.018894,-0.0077,1.410
4104.00,7.537963,25.08548,-0.000172,24.018602,-0.0077,1.410
4106.00,7.538349,25.08629,-0.000172,24.018783,-0.0076,1.409
4108.00,7.537270,25.08489,-0.000172,24.019055,-0.0076,1.409
4110.00,7.536776,25.08501,-0.000171,24.018430,-0.0077,1.410
4112.00,7.538553,25.08499,-0.000172,24.019411,-0.0077,1.409
4114.00,7.538956,25.08501,-0.000172,24.018481,-0.0077,1.409
4116.00,7.539851,25.08482,-0.000172,24.017786,-0.0076,1.410
4118.00,7.539849,25.08462,-0.000172,24.018557,-0.0077,1.410
4120.00,7.539542,25.08389,-0.000172,24.018260,-0.0077,1.410
4122.00,7.539015,25.08505,-0.000172,24.018490,-0.0077,1.410
4124.00,7.538580,25.08501,-0.000173,24.018579,-0.0077,1.410
4126.00,7.538080,25.08510,-0.000174,24.018245,-0.0077,1.410
4128.00,7.537807,25.08496,-0.000172,24.017937,-0.0077,1.409
4130.00,7.538635,25.08487,-0.000172,24.018823,-0.0076,1.409
4132.00,7.538985,25.08441,-0.000172,24.018410,-0.0077,1.409
4134.00,7.538939,25.08372,-0.000172,24.018713,-0.0077,1.411
4136.00,7.538595,25.08452,-0.000172,24.018687,-0.0076,1.410
4138.00,7.538140,25.08481,-0.000172,24.018874,-0.0077,1.409
4140.00,7.537786,25.08540,-0.000172,24.018057,-0.0076,1.409
4142.00,7.537838,25.08505,-0.000171,24.018559,-0.0077,1.409
4144.00,7.537586,25.08414,-0.000171,24.018577,-0.0077,1.410
4146.00,7.538165,25.08447,-0.000172,24.018212,-0.0077,1.409
4148.00,7.538773,25.08499,-0.000172,24.018269,-0.0077,1.410
4150.00,7.538166,25.08463,-0.000172,24.018927,-0.0076,1.410
4152.00,7.537081,25.08529,-0.000172,24.018196,-0.0077,1.410
4154.00,7.536925,25.08473,-0.000172,24.018669,-0.0077,1.409
4156.00,7.536728,25.08427,-0.000172,24.018638,-0.0077,1.410
4158.00,7.537139,25.08511,-0.000172,24.018997,-0.0077,1.409
4160.00,7.536987,25.08571,-0.000171,24.018994,-0.0076,1.409
4162.00,7.537927,25.08578,-0.000171,24.018341,-0.0077,1.409
4164.00,7.538106,25.08426,-0.000172,24.018992,-0.0077,1.410
4166.00,7.537640,25.08451,-0.000172,24.018769,-0.0077,1.410
4168.00,7.538030,25.08526,-0.000172,24.018718,-0.0077,1.410
4170.00,7.537966,25.08482,-0.000172,24.018713,-0.0076,1.410
4172.00,7.538217,25.08477,-0.000172,24.018513,-0.0076,1.410
4174.00,7.538203,25.08519,-0.000172,24.018182,-0.0076,1.410
4176.00,7.538320,25.08510,-0.000174,24.018240,-0.0077,1.410
4178.00,7.538702,25.08412,-0.000174,24.018125,-0.0077,1.409
4180.00,7.539208,25.08409,-0.000172,24.018593,-0.0077,1.410
4182.00,7.538053,25.08428,-0.000172,24.019228,-0.0077,1.410
4184.00,7.537505,25.08389,-0.000173,24.018004,-0.0077,1.409
4186.00,7.537496,25.08412,-0.000172,24.018234,-0.0077,1.410
4188.00,7.537325,25.08441,-0.000172,24.018365,-0.0077,1.410
4190.00,7.537569,25.08482,-0.000172,24.018069,-0.0077,1.409
4192.00,7.536971,25.08456,-0.000172,24.018145,-0.0077,1.410
4194.00,7.536699,25.08486,-0.000172,24.019126,-0.0077,1.410
4196.00,7.537250,25.08492,-0.000172,24.018209,-0.0077,1.410
4198.00,7.536764,25.08479,-0.000173,24.019217,-0.0077,1.410
4200.00,7.536463,25.08488,-0.000173,24.018484,-0.0077,1.410
4202.00,7.536468,25.08502,-0.000173,24.017663,-0.0077,1.409
@7,12.0000,24.0
4204.00,7.536731,25.08419,-0.000173,24.018745,-0.0077,1.410
4206.00,7.533639,25.08386,-0.000174,24.018584,-0.0077,1.410
4208.00,7.525591,25.08382,-0.000173,24.018541,-0.0077,1.408
4210.00,7.516399,25.08397,-0.000172,24.018646,-0.0077,1.408
4212.00,7.506174,25.08464,-0.000172,24.018562,-0.0077,1.408
4214.00,7.497356,25.08427,-0.000172,24.018127,-0.0077,1.409
4216.00,7.492088,25.08456,-0.000174,24.018522,-0.0077,1.410
4218.00,7.488728,25.08473,-0.000172,24.018374,-0.0077,1.411
4220.00,7.487496,25.08495,-0.000173,24.018318,-0.0077,1.410
4222.00,7.486612,25.08436,-0.000174,24.018060,-0.0077,1.411
4224.00,7.485963,25.08447,-0.000174,24.017738,-0.0077,1.411
4226.00,7.485292,25.08467,-0.000175,24.018684,-0.0077,1.411
4228.00,7.484539,25.08430,-0.000174,24.018550,-0.0077,1.411
4230.00,7.487691,25.08471,-0.000175,24.018635,-0.0077,1.411
4232.00,7.496693,25.08529,-0.000174,24.018631,-0.0077,1.412
4234.00,7.508352,25.08492,-0.000175,24.018338,-0.0077,1.412
4236.00,7.521269,25.08509,-0.000174,24.018613,-0.0077,1.412
4238.00,7.531600,25.08534,-0.000173,24.018573,-0.0077,1.411
4240.00,7.538321,25.08469,-0.000173,24.018468,-0.0077,1.411
4242.00,7.543653,25.08449,-0.000172,24.018880,-0.0077,1.410
4244.00,7.548089,25.08468,-0.000172,24.018037,-0.0077,1.410
4246.00,7.552095,25.08513,-0.000172,24.018535,-0.0077,1.410
4248.00,7.557735,25.08573,-0.000171,24.018466,-0.0077,1.410
4250.00,7.562375,25.08600,-0.000171,24.018156,-0.0077,1.409
4252.00,7.566972,25.08537,-0.000172,24.018620,-0.0077,1.410
4254.00,7.570846,25.08501,-0.000172,24.018202,-0.0077,1.411
4256.00,7.574481,25.08604,-0.000172,24.018049,-0.0076,1.410
4258.00,7.577683,25.08615,-0.000173,24.018189,-0.0077,1.410
4260.00,7.580176,25.08631,-0.000173,24.018823,-0.0077,1.411
4262.00,7.581652,25.08576,-0.000173,24.018466,-0.0077,1.410
4264.00,7.582822,25.08442,-0.000173,24.018466,-0.0077,1.409
4266.00,7.583900,25.08470,-0.000173,24.018417,-0.0077,1.410
4268.00,7.584542,25.08563,-0.000173,24.018562,-0.0077,1.409
4270.00,7.585141,25.08611,-0.000172,24.018185,-0.0077,1.409
4272.00,7.585769,25.08538,-0.000173,24.019142,-0.0077,1.410
4274.00,7.585131,25.08562,-0.000172,24.018193,-0.0077,1.410
4276.00,7.584890,25.08590,-0.000173,24.018820,-0.0077,1.410
4278.00,7.584037,25.08587,-0.000173,24.018843,-0.0077,1.410
4280.00,7.581680,25.08588,-0.000174,24.018076,-0.0077,1.410
4282.00,7.579478,25.08640,-0.000174,24.017897,-0.0077,1.410
4284.00,7.578135,25.08678,-0.000173,24.017679,-0.0077,1.410
4286.00,7.575734,25.08653,-0.000173,24.018405,-0.0077,1.410
4288.00,7.573677,25.08584,-0.000172,24.017574,-0.0077,1.409
4290.00,7.572400,25.08577,-0.000172,24.018432,-0.0077,1.409
4292.00,7.569923,25.08642,-0.000172,24.018167,-0.0077,1.409
4294.00,7.568072,25.08642,-0.000173,24.018084,-0.0077,1.409
4296.00,7.566514,25.08619,-0.000173,24.018269,-0.0077,1.410
4298.00,7.564785,25.08708,-0.000172,24.018223,-0.0077,1.409
4300.00,7.562652,25.08663,-0.000171,24.017738,-0.0077,1.410
4302.00,7.561743,25.08646,-0.000173,24.018332,-0.0077,1.411
4304.00,7.560131,25.08637,-0.000173,24.018680,-0.0077,1.411
4306.00,7.557922,25.08603,-0.000172,24.018231,-0.0077,1.410
4308.00,7.556131,25.08633,-0.000173,24.018281,-0.0077,1.410
4310.00,7.554769,25.08626,-0.000172,24.018225,-0.0077,1.410
4312.00,7.554235,25.08598,-0.000171,24.018222,-0.0076,1.409
4314.00,7.553556,25.08584,-0.000171,24.017971,-0.0077,1.409
4316.00,7.552371,25.08612,-0.000171,24.018087,-0.0077,1.410
4318.00,7.551125,25.08514,-0.000171,24.018397,-0.0077,1.410
4320.00,7.549737,25.08494,-0.000174,24.018140,-0.0077,1.410
4322.00,7.547983,25.08490,-0.000172,24.018619,-0.0077,1.409
4324.00,7.548468,25.08443,-0.000173,24.018046,-0.0077,1.409
4326.00,7.548333,25.08493,-0.000173,24.018631,-0.0077,1.410
4328.00,7.547537,25.08475,-0.000172,24.018151,-0.0077,1.410
4330.00,7.547325,25.08411,-0.000173,24.018463,-0.0077,1.410
4332.00,7.546446,25.08397,-0.000172,24.018454,-0.0077,1.410
4334.00,7.546476,25.08330,-0.000173,24.018479,-0.0077,1.410
4336.00,7.546104,25.08390,-0.000171,24.018787,-0.0077,1.410
4338.00,7.544742,25.08386,-0.000171,24.018490,-0.0077,1.410
4340.00,7.543850,25.08481,-0.000172,24.018968,-0.0077,1.410
4342.00,7.543734,25.08429,-0.000172,24.018417,-0.0077,1.410
4344.00,7.544321,25.08499,-0.000171,24.018845,-0.0077,1.410
4346.00,7.543219,25.08503,-0.000172,24.018675,-0.0077,1.409
4348.00,7.542459,25.08560,-0.000172,24.018367,-0.0077,1.409
4350.00,7.541921,25.08480,-0.000172,24.017917,-0.0077,1.409
4352.00,7.541854,25.08445,-0.000172,24.018490,-0.0076,1.410
4354.00,7.541269,25.08496,-0.000172,24.018803,-0.0077,1.409
4356.00,7.541081,25.08502,-0.000171,24.018588,-0.0077,1.410
4358.00,7.541092,25.08471,-0.000173,24.018323,-0.0077,1.409
4360.00,7.540743,25.08438,-0.000172,24.017912,-0.0077,1.409
4362.00,7.540611,25.08395,-0.000173,24.018415,-0.0077,1.410
4364.00,7.539980,25.08457,-0.000173,24.018392,-0.0077,1.410
4366.00,7.538845,25.08494,-0.000172,24.018334,-0.0077,1.410
4368.00,7.538656,25.08490,-0.000173,24.018328,-0.0077,1.410
4370.00,7.538025,25.08460,-0.000173,24.018312,-0.0077,1.410
4372.00,7.537526,25.08424,-0.000172,24.018312,-0.0077,1.410
4374.00,7.538706,25.08438,-0.000172,24.018570,-0.0077,1.410
4376.00,7.539141,25.08491,-0.000172,24.018280,-0.0077,1.409
4378.00,7.539296,25.08581,-0.000173,24.018145,-0.0077,1.410
4380.00,7.539311,25.08561,-0.000172,24.018655,-0.0077,1.410
4382.00,7.538588,25.08626,-0.000172,24.018095,-0.0077,1.410
4384.00,7.537916,25.08585,-0.000172,24.018144,-0.0077,1.410
4386.00,7.538036,25.08564,-0.000173,24.018637,-0.0077,1.410
4388.00,7.537966,25.08509,-0.000173,24.019001,-0.0077,1.410
4390.00,7.537441,25.08522,-0.000171,24.018553,-0.0077,1.409
4392.00,7.537529,25.08625,-0.000172,24.018064,-0.0077,1.410
4394.00,7.537503,25.08617,-0.000172,24.018164,-0.0077,1.410
4396.00,7.537347,25.08570,-0.000172,24.017850,-0.0077,1.410
4398.00,7.536234,25.08545,-0.000172,24.018818,-0.0077,1.410
4400.00,7.536143,25.08565,-0.000172,24.019487,-0.0077,1.410
4402.00,7.535781,25.08460,-0.000173,24.018923,-0.0077,1.410
4404.00,7.535247,25.08528,-0.000173,24.018151,-0.0077,1.410
4406.00,7.535681,25.08648,-0.000172,24.018258,-0.0076,1.410
4408.00,7.536429,25.08496,-0.000173,24.017888,-0.0076,1.410
4410.00,7.535553,25.08479,-0.000173,24.018285,-0.0077,1.410
4412.00,7.535340,25.08485,-0.000173,24.018464,-0.0077,1.410
4414.00,7.535594,25.08480,-0.000173,24.018919,-0.0076,1.410
4416.00,7.535268,25.08464,-0.000173,24.018666,-0.0077,1.410
4418.00,7.535256,25.08562,-0.000173,24.018307,-0.0077,1.410
4420.00,7.535484,25.08509,-0.000173,24.018477,-0.0077,1.410
4422.00,7.534766,25.08486,-0.000173,24.018455,-0.0077,1.410
4424.00,7.535059,25.08557,-0.000172,24.018321,-0.0077,1.410
4426.00,7.534993,25.08531,-0.000172,24.018383,-0.0077,1.410
4428.00,7.534730,25.08541,-0.000172,24.017776,-0.0077,1.410
4430.00,7.534816,25.08603,-0.000172,24.018715,-0.0077,1.410
4432.00,7.535056,25.08584,-0.000172,24.018164,-0.0077,1.410
4434.00,7.534781,25.08613,-0.000172,24.018591,-0.0077,1.410
4436.00,7.533730,25.08637,-0.000172,24.018506,-0.0077,1.410
4438.00,7.532792,25.08596,-0.000173,24.018847,-0.0077,1.410
4440.00,7.533152,25.08551,-0.000173,24.018508,-0.0077,1.410
4442.00,7.533534,25.08623,-0.000172,24.017661,-0.0077,1.410
4444.00,7.533368,25.08583,-0.000172,24.018107,-0.0077,1.410
4446.00,7.534132,25.08671,-0.000172,24.018100,-0.0077,1.410
4448.00,7.533113,25.08675,-0.000172,24.018292,-0.0077,1.409
4450.00,7.532400,25.08651,-0.000172,24.018492,-0.0077,1.410
4452.00,7.532607,25.08583,-0.000172,24.018035,-0.0077,1.410
4454.00,7.533534,25.08506,-0.000172,24.018731,-0.0077,1.410
4456.00,7.533524,25.08615,-0.000172,24.018544,-0.0077,1.410
4458.00,7.533407,25.08576,-0.000172,24.018171,-0.0077,1.410
4460.00,7.533033,25.08511,-0.000171,24.017895,-0.0077,1.410
4462.00,7.532632,25.08526,-0.000172,24.018376,-0.0077,1.410
4464.00,7.532071,25.08515,-0.000172,24.018738,-0.0077,1.410
4466.00,7.531603,25.08541,-0.000172,24.018124,-0.0077,1.410
4468.00,7.531410,25.08562,-0.000172,24.017960,-0.0077,1.410
4470.00,7.531746,25.08525,-0.000172,24.017728,-0.0077,1.410
4472.00,7.531822,25.08544,-0.000172,24.018443,-0.0076,1.409
4474.00,7.532342,25.08589,-0.000172,24.017921,-0.0077,1.410
4476.00,7.532642,25.08637,-0.000172,24.018209,-0.0077,1.410
4478.00,7.532217,25.08579,-0.000172,24.018147,-0.0077,1.410
4480.00,7.532734,25.08585,-0.000172,24.018207,-0.0077,1.410
4482.00,7.532814,25.08564,-0.000172,24.018707,-0.0077,1.410
4484.00,7.532360,25.08528,-0.000172,24.018546,-0.0077,1.410
4486.00,7.531691,25.08560,-0.000172,24.018236,-0.0077,1.409
4488.00,7.531175,25.08611,-0.000173,24.018466,-0.0077,1.410
4490.00,7.531247,25.08473,-0.000173,24.017565,-0.0077,1.410
4492.00,7.531476,25.08515,-0.000172,24.018162,-0.0077,1.409
4494.00,7.531321,25.08536,-0.000173,24.017776,-0.0077,1.409
4496.00,7.531920,25.08515,-0.000173,24.018129,-0.0077,1.410
4498.00,7.532262,25.08615,-0.000172,24.018265,-0.0077,1.409
4500.00,7.531963,25.08575,-0.000173,24.017556,-0.0077,1.410
4502.00,7.531546,25.08571,-0.000173,24.017464,-0.0077,1.410
4504.00,7.531557,25.08586,-0.000174,24.018196,-0.0077,1.410
4506.00,7.531602,25.08594,-0.000172,24.019097,-0.0077,1.409
4508.00,7.531472,25.08559,-0.000171,24.018432,-0.0077,1.410
4510.00,7.531105,25.08588,-0.000172,24.017872,-0.0077,1.410
4512.00,7.531498,25.08592,-0.000172,24.018718,-0.0077,1.410
4514.00,7.531276,25.08531,-0.000172,24.018223,-0.0077,1.410
4516.00,7.531163,25.08485,-0.000173,24.018968,-0.0077,1.410
4518.00,7.530480,25.08558,-0.000173,24.018923,-0.0077,1.410
4520.00,7.530119,25.08555,-0.000173,24.018229,-0.0077,1.409
4522.00,7.529467,25.08580,-0.000173,24.018519,-0.0077,1.411
4524.00,7.529232,25.08624,-0.000173,24.017977,-0.0077,1.410
4526.00,7.529242,25.08577,-0.000173,24.018595,-0.0077,1.410
4528.00,7.528961,25.08609,-0.000173,24.018348,-0.0076,1.410
4530.00,7.528862,25.08623,-0.000172,24.018071,-0.0077,1.410
4532.00,7.528973,25.08600,-0.000172,24.018280,-0.0077,1.410
4534.00,7.528300,25.08583,-0.000172,24.018069,-0.0077,1.410
4536.00,7.528327,25.08575,-0.000173,24.018076,-0.0077,1.410
4538.00,7.528274,25.08611,-0.000173,24.018526,-0.0077,1.411
4540.00,7.528586,25.08559,-0.000173,24.018120,-0.0077,1.409
4542.00,7.528726,25.08682,-0.000173,24.018147,-0.0077,1.409
4544.00,7.529197,25.08575,-0.000172,24.017605,-0.0077,1.409
4546.00,7.528958,25.08578,-0.000173,24.018492,-0.0077,1.409
4548.00,7.528860,25.08517,-0.000173,24.018381,-0.0077,1.411
4550.00,7.529124,25.08508,-0.000174,24.017754,-0.0077,1.411
4552.00,7.529009,25.08507,-0.000174,24.018613,-0.0077,1.410
4554.00,7.529441,25.08660,-0.000174,24.018725,-0.0077,1.409
4556.00,7.530207,25.08669,-0.000174,24.018401,-0.0077,1.410
4558.00,7.529863,25.08648,-0.000173,24.018631,-0.0077,1.410
4560.00,7.529785,25.08654,-0.000173,24.018193,-0.0077,1.410
4562.00,7.530213,25.08506,-0.000173,24.018414,-0.0077,1.411
4564.00,7.530472,25.08561,-0.000172,24.018388,-0.0077,1.410
4566.00,7.530138,25.08607,-0.000173,24.018531,-0.0077,1.409
4568.00,7.529892,25.08574,-0.000173,24.018435,-0.0077,1.409
4570.00,7.529946,25.08556,-0.000173,24.018095,-0.0077,1.410
4572.00,7.530232,25.08580,-0.000173,24.018356,-0.0077,1.410
4574.00,7.530460,25.08547,-0.000175,24.018154,-0.0077,1.411
4576.00,7.529908,25.08573,-0.000174,24.018524,-0.0077,1.410
4578.00,7.530432,25.08629,-0.000173,24.017694,-0.0077,1.411
4580.00,7.531578,25.08614,-0.000173,24.018865,-0.0077,1.410
4582.00,7.531721,25.08658,-0.000173,24.018464,-0.0077,1.410
4584.00,7.530294,25.08633,-0.000173,24.018075,-0.0077,1.409
4586.00,7.530341,25.08638,-0.000172,24.018020,-0.0077,1.410
4588.00,7.531006,25.08623,-0.000174,24.017592,-0.0077,1.411
4590.00,7.530372,25.08607,-0.000173,24.018642,-0.0077,1.410
4592.00,7.530327,25.08589,-0.000172,24.018254,-0.0077,1.410
4594.00,7.530320,25.08607,-0.000173,24.018731,-0.0077,1.410
4596.00,7.529377,25.08676,-0.000174,24.017683,-0.0077,1.410
4598.00,7.529131,25.08642,-0.000174,24.019124,-0.0077,1.410
4600.00,7.529573,25.08700,-0.000172,24.018176,-0.0077,1.410
4602.00,7.529993,25.08699,-0.000172,24.018555,-0.0077,1.410
4604.00,7.530209,25.08734,-0.000173,24.018040,-0.0078,1.410
4606.00,7.529462,25.08721,-0.000174,24.017444,-0.0077,1.410
4608.00,7.529370,25.08717,-0.000174,24.018062,-0.0077,1.410
4610.00,7.529366,25.08683,-0.000173,24.017960,-0.0077,1.410
4612.00,7.529552,25.08773,-0.000173,24.018218,-0.0077,1.410
4614.00,7.529944,25.08743,-0.000172,24.018428,-0.0077,1.410
4616.00,7.529666,25.08746,-0.000173,24.018620,-0.0077,1.410
4618.00,7.529449,25.08703,-0.000173,24.018528,-0.0078,1.410
4620.00,7.529677,25.08722,-0.000174,24.018189,-0.0077,1.410
4622.00,7.529075,25.08747,-0.000172,24.018354,-0.0077,1.410
4624.00,7.529231,25.08706,-0.000172,24.018464,-0.0077,1.410
4626.00,7.529643,25.08710,-0.000172,24.018664,-0.0077,1.410
4628.00,7.529494,25.08702,-0.000172,24.018098,-0.0077,1.410
4630.00,7.528801,25.08746,-0.000173,24.018361,-0.0077,1.410
4632.00,7.528506,25.08739,-0.000173,24.017970,-0.0077,1.409
4634.00,7.528753,25.08744,-0.000172,24.018372,-0.0077,1.410
4636.00,7.528736,25.08672,-0.000172,24.017957,-0.0077,1.410
4638.00,7.529099,25.08702,-0.000172,24.018390,-0.0077,1.410
4640.00,7.529225,25.08714,-0.000173,24.018338,-0.0077,1.411
4642.00,7.529576,25.08830,-0.000173,24.018865,-0.0077,1.410
4644.00,7.529059,25.08764,-0.000172,24.018394,-0.0077,1.410
4646.00,7.529040,25.08709,-0.000172,24.018633,-0.0077,1.410
4648.00,7.528928,25.08720,-0.000171,24.018622,-0.0077,1.410
4650.00,7.529674,25.08703,-0.000173,24.017520,-0.0077,1.410
4652.00,7.528827,25.08641,-0.000172,24.018176,-0.0077,1.410
4654.00,7.527848,25.08657,-0.000173,24.018544,-0.0077,1.410
4656.00,7.527676,25.08665,-0.000173,24.018553,-0.0077,1.410
4658.00,7.527490,25.08707,-0.000172,24.018979,-0.0077,1.410
4660.00,7.528159,25.08707,-0.000172,24.017902,-0.0077,1.410
4662.00,7.527922,25.08733,-0.000172,24.018049,-0.0077,1.410
4664.00,7.528157,25.08634,-0.000171,24.018434,-0.0077,1.411
4666.00,7.528556,25.08683,-0.000173,24.017449,-0.0077,1.410
4668.00,7.527544,25.08706,-0.000172,24.018037,-0.0077,1.410
4670.00,7.528257,25.08735,-0.000171,24.018448,-0.0077,1.410
4672.00,7.528901,25.08709,-0.000172,24.018198,-0.0077,1.410
4674.00,7.528413,25.08681,-0.000173,24.017792,-0.0077,1.410
4676.00,7.527036,25.08628,-0.000173,24.018377,-0.0077,1.410
4678.00,7.526897,25.08594,-0.000173,24.018466,-0.0077,1.410
4680.00,7.527504,25.08618,-0.000172,24.018470,-0.0077,1.410
4682.00,7.528652,25.08692,-0.000173,24.017968,-0.0077,1.410
4684.00,7.528503,25.08641,-0.000173,24.017921,-0.0077,1.410
4686.00,7.528449,25.08589,-0.000173,24.017467,-0.0077,1.410
4688.00,7.528351,25.08648,-0.000173,24.017995,-0.0077,1.410
4690.00,7.527585,25.08611,-0.000173,24.017681,-0.0077,1.410
4692.00,7.527567,25.08671,-0.000173,24.018051,-0.0077,1.410
4694.00,7.528119,25.08634,-0.000172,24.018769,-0.0077,1.410
4696.00,7.528253,25.08653,-0.000173,24.018020,-0.0077,1.410
4698.00,7.528447,25.08632,-0.000173,24.018164,-0.0077,1.410
4700.00,7.528350,25.08642,-0.000173,24.017696,-0.0077,1.410
4702.00,7.528011,25.08624,-0.000173,24.018493,-0.0077,1.410
4704.00,7.527906,25.08597,-0.000173,24.017872,-0.0077,1.410
4706.00,7.527533,25.08565,-0.000174,24.017846,-0.0077,1.410
4708.00,7.526993,25.08553,-0.000173,24.017971,-0.0077,1.410
4710.00,7.527293,25.08589,-0.000173,24.018597,-0.0077,1.410
4712.00,7.527630,25.08604,-0.000173,24.018173,-0.0077,1.410
4714.00,7.527094,25.08578,-0.000173,24.018100,-0.0077,1.410
4716.00,7.527282,25.08540,-0.000174,24.018608,-0.0077,1.410
4718.00,7.527562,25.08642,-0.000174,24.017971,-0.0077,1.410
4720.00,7.527408,25.08591,-0.000172,24.017612,-0.0077,1.410
4722.00,7.526774,25.08582,-0.000174,24.018812,-0.0077,1.410
4724.00,7.525969,25.08662,-0.000172,24.018385,-0.0077,1.410
4726.00,7.525305,25.08612,-0.000172,24.017640,-0.0077,1.410
4728.00,7.526191,25.08612,-0.000172,24.018437,-0.0077,1.410
4730.00,7.526679,25.08641,-0.000173,24.018586,-0.0077,1.410
4732.00,7.527053,25.08590,-0.000172,24.018731,-0.0077,1.411
4734.00,7.527501,25.08575,-0.000173,24.017832,-0.0077,1.410
4736.00,7.528042,25.08551,-0.000173,24.018084,-0.0077,1.411
4738.00,7.527584,25.08603,-0.000173,24.018595,-0.0077,1.411
4740.00,7.527393,25.08567,-0.000171,24.018459,-0.0076,1.410
4742.00,7.526687,25.08539,-0.000172,24.018151,-0.0077,1.410
4744.00,7.526787,25.08553,-0.000173,24.018510,-0.0077,1.410
4746.00,7.526514,25.08637,-0.000172,24.018149,-0.0077,1.410
4748.00,7.526524,25.08623,-0.000173,24.018811,-0.0077,1.410
4750.00,7.527486,25.08598,-0.000171,24.018464,-0.0076,1.410
4752.00,7.527860,25.08663,-0.000173,24.018822,-0.0077,1.410
4754.00,7.527524,25.08668,-0.000173,24.017825,-0.0077,1.410
4756.00,7.526991,25.08646,-0.000173,24.018120,-0.0077,1.410
4758.00,7.526630,25.08611,-0.000173,24.018586,-0.0077,1.410
4760.00,7.527404,25.08619,-0.000173,24.018851,-0.0076,1.411
4762.00,7.527024,25.08655,-0.000172,24.018689,-0.0077,1.410
4764.00,7.526892,25.08636,-0.000173,24.018512,-0.0077,1.410
4766.00,7.527076,25.08611,-0.000171,24.018970,-0.0077,1.410
4768.00,7.526943,25.08564,-0.000171,24.018586,-0.0077,1.410
4770.00,7.526767,25.08529,-0.000172,24.018303,-0.0077,1.410
4772.00,7.527756,25.08595,-0.000172,24.018225,-0.0076,1.410
4774.00,7.527205,25.08553,-0.000172,24.018232,-0.0077,1.410
4776.00,7.527068,25.08539,-0.000173,24.018658,-0.0077,1.411
4778.00,7.527831,25.08555,-0.000174,24.017736,-0.0077,1.410
4780.00,7.527223,25.08594,-0.000173,24.018566,-0.0077,1.410
4782.00,7.527840,25.08600,-0.000173,24.018049,-0.0077,1.410
4784.00,7.527684,25.08590,-0.000173,24.018553,-0.0077,1.410
4786.00,7.526606,25.08619,-0.000172,24.018666,-0.0077,1.410
4788.00,7.526761,25.08667,-0.000172,24.018193,-0.0077,1.410
4790.00,7.527418,25.08675,-0.000173,24.018272,-0.0077,1.410
4792.00,7.526656,25.08707,-0.000172,24.017931,-0.0077,1.410
4794.00,7.526561,25.08738,-0.000172,24.018782,-0.0077,1.410
4796.00,7.526691,25.08693,-0.000174,24.018405,-0.0077,1.410
4798.00,7.526539,25.08644,-0.000172,24.017873,-0.0077,1.410
4800.00,7.526390,25.08647,-0.000172,24.018446,-0.0077,1.410
4802.00,7.526722,25.08723,-0.000172,24.018294,-0.0077,1.410
@8,12.0000,24.0
4804.00,7.526123,25.08695,-0.000172,24.017960,-0.0077,1.410
4806.00,7.522693,25.08630,-0.000173,24.018367,-0.0077,1.410
4808.00,7.515631,25.08749,-0.000173,24.017618,-0.0077,1.410
4810.00,7.506776,25.08743,-0.000171,24.018191,-0.0077,1.409
4812.00,7.497227,25.08648,-0.000171,24.018403,-0.0077,1.408
4814.00,7.489536,25.08676,-0.000171,24.018316,-0.0077,1.409
4816.00,7.485070,25.08703,-0.000172,24.018544,-0.0077,1.409
4818.00,7.482456,25.08747,-0.000173,24.018029,-0.0077,1.410
4820.00,7.481230,25.08764,-0.000173,24.018695,-0.0077,1.411
4822.00,7.480222,25.08682,-0.000173,24.018421,-0.0077,1.412
4824.00,7.480322,25.08746,-0.000173,24.018448,-0.0077,1.411
4826.00,7.479775,25.08774,-0.000174,24.018285,-0.0077,1.412
4828.00,7.480292,25.08743,-0.000175,24.018905,-0.0077,1.411
4830.00,7.483548,25.08846,-0.000173,24.018376,-0.0077,1.412
4832.00,7.492909,25.08780,-0.000174,24.018080,-0.0077,1.412
4834.00,7.504967,25.08743,-0.000176,24.018602,-0.0077,1.413
4836.00,7.517594,25.08766,-0.000175,24.018686,-0.0077,1.412
4838.00,7.528128,25.08717,-0.000175,24.018140,-0.0077,1.412
4840.00,7.535009,25.08775,-0.000173,24.018200,-0.0077,1.412
4842.00,7.540348,25.08834,-0.000172,24.018412,-0.0077,1.411
4844.00,7.545219,25.08797,-0.000173,24.018793,-0.0077,1.411
4846.00,7.550347,25.08818,-0.000171,24.018031,-0.0077,1.410
4848.00,7.555462,25.08839,-0.000171,24.017825,-0.0077,1.410
4850.00,7.559934,25.08825,-0.000172,24.018214,-0.0076,1.410
4852.00,7.564585,25.08776,-0.000172,24.018035,-0.0077,1.410
4854.00,7.568814,25.08720,-0.000172,24.018604,-0.0077,1.410
4856.00,7.572308,25.08809,-0.000172,24.018655,-0.0077,1.410
4858.00,7.573890,25.08743,-0.000173,24.017962,-0.0077,1.411
4860.00,7.576124,25.08747,-0.000173,24.018133,-0.0077,1.411
4862.00,7.577281,25.08714,-0.000173,24.018959,-0.0077,1.411
4864.00,7.579823,25.08774,-0.000173,24.018907,-0.0077,1.410
4866.00,7.580887,25.08860,-0.000173,24.018742,-0.0077,1.410
4868.00,7.580622,25.08855,-0.000173,24.018347,-0.0077,1.410
4870.00,7.581492,25.08779,-0.000173,24.018403,-0.0077,1.410
4872.00,7.581622,25.08738,-0.000172,24.018006,-0.0077,1.410
4874.00,7.579873,25.08720,-0.000174,24.018655,-0.0077,1.411
4876.00,7.578299,25.08791,-0.000174,24.018484,-0.0077,1.411
4878.00,7.576767,25.08812,-0.000173,24.018011,-0.0077,1.410
4880.00,7.575586,25.08743,-0.000172,24.018314,-0.0077,1.410
4882.00,7.574214,25.08800,-0.000172,24.018100,-0.0077,1.410
4884.00,7.572458,25.08761,-0.000171,24.018274,-0.0077,1.410
4886.00,7.569560,25.08755,-0.000171,24.018419,-0.0077,1.411
4888.00,7.567466,25.08774,-0.000172,24.018396,-0.0077,1.410
4890.00,7.565156,25.08716,-0.000172,24.018370,-0.0077,1.410
4892.00,7.563246,25.08789,-0.000173,24.018162,-0.0077,1.411
4894.00,7.561346,25.08730,-0.000173,24.018330,-0.0077,1.410
4896.00,7.558696,25.08686,-0.000172,24.018600,-0.0077,1.410
4898.00,7.557180,25.08751,-0.000172,24.018682,-0.0077,1.410
4900.00,7.555250,25.08794,-0.000173,24.018312,-0.0077,1.410
4902.00,7.553610,25.08727,-0.000172,24.018033,-0.0077,1.410
4904.00,7.551908,25.08707,-0.000173,24.018588,-0.0077,1.411
4906.00,7.549944,25.08723,-0.000173,24.018095,-0.0077,1.410
4908.00,7.547653,25.08800,-0.000172,24.018392,-0.0077,1.410
4910.00,7.546517,25.08773,-0.000173,24.018035,-0.0077,1.410
4912.00,7.545887,25.08838,-0.000172,24.018396,-0.0077,1.410
4914.00,7.544420,25.08806,-0.000174,24.018539,-0.0077,1.410
4916.00,7.543099,25.08799,-0.000173,24.018709,-0.0076,1.410
4918.00,7.541683,25.08863,-0.000173,24.018127,-0.0077,1.411
4920.00,7.540617,25.08779,-0.000172,24.018183,-0.0077,1.411
4922.00,7.539989,25.08724,-0.000172,24.018136,-0.0077,1.410
4924.00,7.539049,25.08736,-0.000171,24.018680,-0.0077,1.409
4926.00,7.538368,25.08702,-0.000172,24.018443,-0.0077,1.410
4928.00,7.537486,25.08724,-0.000172,24.018156,-0.0077,1.410
4930.00,7.537158,25.08699,-0.000173,24.017721,-0.0077,1.410
4932.00,7.536842,25.08637,-0.000172,24.018113,-0.0077,1.410
4934.00,7.536174,25.08734,-0.000172,24.018294,-0.0077,1.411
4936.00,7.535765,25.08686,-0.000173,24.018899,-0.0077,1.410
4938.00,7.535040,25.08730,-0.000172,24.018412,-0.0077,1.410
4940.00,7.535218,25.08727,-0.000173,24.018544,-0.0077,1.410
4942.00,7.534750,25.08717,-0.000173,24.018013,-0.0077,1.410
4944.00,7.533876,25.08684,-0.000172,24.018657,-0.0077,1.410
4946.00,7.533029,25.08747,-0.000172,24.018570,-0.0076,1.411
4948.00,7.533001,25.08742,-0.000173,24.018484,-0.0077,1.410
4950.00,7.532862,25.08769,-0.000173,24.018825,-0.0076,1.410
4952.00,7.532769,25.08744,-0.000172,24.018193,-0.0077,1.410
4954.00,7.532328,25.08626,-0.000172,24.018379,-0.0077,1.410
4956.00,7.531884,25.08682,-0.000173,24.018463,-0.0077,1.410
4958.00,7.531608,25.08677,-0.000172,24.018316,-0.0077,1.410
4960.00,7.530162,25.08772,-0.000172,24.018338,-0.0077,1.410
4962.00,7.529954,25.08662,-0.000172,24.017982,-0.0077,1.410
4964.00,7.530421,25.08678,-0.000173,24.018401,-0.0077,1.411
4966.00,7.530108,25.08765,-0.000173,24.018368,-0.0077,1.410
4968.00,7.530038,25.08722,-0.000172,24.018193,-0.0077,1.410
4970.00,7.530610,25.08728,-0.000173,24.018189,-0.0077,1.410
4972.00,7.530646,25.08751,-0.000172,24.018874,-0.0077,1.410
4974.00,7.529926,25.08781,-0.000171,24.018347,-0.0077,1.410
4976.00,7.529278,25.08763,-0.000172,24.018791,-0.0077,1.410
4978.00,7.528503,25.08764,-0.000173,24.018071,-0.0077,1.410
4980.00,7.528626,25.08807,-0.000173,24.018397,-0.0077,1.410
4982.00,7.528747,25.08810,-0.000173,24.018383,-0.0077,1.410
4984.00,7.528449,25.08715,-0.000173,24.018388,-0.0077,1.411
4986.00,7.527301,25.08640,-0.000172,24.018568,-0.0077,1.410
4988.00,7.526548,25.08613,-0.000172,24.018711,-0.0077,1.410
4990.00,7.526898,25.08727,-0.000172,24.018323,-0.0077,1.410
4992.00,7.526818,25.08796,-0.000171,24.017922,-0.0077,1.410
4994.00,7.525902,25.08725,-0.000171,24.018370,-0.0077,1.410
4996.00,7.525785,25.08733,-0.000173,24.018667,-0.0077,1.411
4998.00,7.525411,25.08768,-0.000172,24.017884,-0.0077,1.411
5000.00,7.525235,25.08716,-0.000172,24.018263,-0.0077,1.410
5002.00,7.525616,25.08713,-0.000172,24.018899,-0.0077,1.410
5004.00,7.525807,25.08678,-0.000170,24.018849,-0.0077,1.410
5006.00,7.526321,25.08639,-0.000172,24.018307,-0.0077,1.410
5008.00,7.525698,25.08570,-0.000174,24.018356,-0.0077,1.411
5010.00,7.525019,25.08623,-0.000172,24.018858,-0.0077,1.410
5012.00,7.524577,25.08602,-0.000173,24.018987,-0.0077,1.410
5014.00,7.524977,25.08578,-0.000172,24.018640,-0.0077,1.410
5016.00,7.525473,25.08556,-0.000172,24.018290,-0.0077,1.410
5018.00,7.526125,25.08542,-0.000171,24.019059,-0.0077,1.410
5020.00,7.526453,25.08500,-0.000173,24.018450,-0.0077,1.410
5022.00,7.526070,25.08563,-0.000172,24.018234,-0.0077,1.410
5024.00,7.524902,25.08612,-0.000171,24.018328,-0.0077,1.410
5026.00,7.524905,25.08601,-0.000172,24.018388,-0.0077,1.411
5028.00,7.525408,25.08568,-0.000172,24.019001,-0.0077,1.410
5030.00,7.525143,25.08553,-0.000173,24.018203,-0.0077,1.411
5032.00,7.524125,25.08565,-0.000172,24.017634,-0.0077,1.410
5034.00,7.523434,25.08640,-0.000171,24.018171,-0.0077,1.410
5036.00,7.524797,25.08672,-0.000173,24.018678,-0.0077,1.410
5038.00,7.524035,25.08697,-0.000172,24.018976,-0.0077,1.411
5040.00,7.523862,25.08691,-0.000173,24.017781,-0.0077,1.410
5042.00,7.522479,25.08616,-0.000172,24.018363,-0.0077,1.411
5044.00,7.521635,25.08662,-0.000172,24.018700,-0.0077,1.411
5046.00,7.522167,25.08762,-0.000172,24.018885,-0.0076,1.410
5048.00,7.522872,25.08681,-0.000171,24.018426,-0.0077,1.410
5050.00,7.522405,25.08694,-0.000172,24.019035,-0.0076,1.410
5052.00,7.522376,25.08727,-0.000173,24.018354,-0.0077,1.410
5054.00,7.522846,25.08710,-0.000172,24.018473,-0.0077,1.410
5056.00,7.522753,25.08687,-0.000172,24.018493,-0.0077,1.410
5058.00,7.522209,25.08725,-0.000172,24.018067,-0.0077,1.411
5060.00,7.522304,25.08680,-0.000173,24.018617,-0.0077,1.411
5062.00,7.522458,25.08696,-0.000173,24.018142,-0.0077,1.410
5064.00,7.522623,25.08682,-0.000172,24.018234,-0.0077,1.411
5066.00,7.522322,25.08620,-0.000172,24.018731,-0.0076,1.410
5068.00,7.522016,25.08664,-0.000172,24.019130,-0.0077,1.410
5070.00,7.521882,25.08697,-0.000172,24.018517,-0.0077,1.410
5072.00,7.521286,25.08732,-0.000172,24.018394,-0.0077,1.410
5074.00,7.520906,25.08675,-0.000172,24.017859,-0.0077,1.411
5076.00,7.521340,25.08630,-0.000173,24.017915,-0.0077,1.411
5078.00,7.521208,25.08691,-0.000172,24.018138,-0.0077,1.410
5080.00,7.521493,25.08721,-0.000172,24.018118,-0.0077,1.410
5082.00,7.521701,25.08707,-0.000172,24.017921,-0.0077,1.411
5084.00,7.521254,25.08645,-0.000174,24.018851,-0.0077,1.411
5086.00,7.520533,25.08657,-0.000173,24.019081,-0.0077,1.411
5088.00,7.521296,25.08646,-0.000172,24.018533,-0.0077,1.410
5090.00,7.520717,25.08676,-0.000172,24.017710,-0.0077,1.410
5092.00,7.521008,25.08674,-0.000172,24.018415,-0.0077,1.411
5094.00,7.520754,25.08688,-0.000172,24.018901,-0.0077,1.410
5096.00,7.520949,25.08730,-0.000172,24.018386,-0.0077,1.411
5098.00,7.521103,25.08696,-0.000173,24.018838,-0.0076,1.411
5100.00,7.521094,25.08734,-0.000172,24.017962,-0.0077,1.410
5102.00,7.521768,25.08678,-0.000172,24.018254,-0.0077,1.410
5104.00,7.521409,25.08678,-0.000171,24.018566,-0.0077,1.410
5106.00,7.521393,25.08739,-0.000173,24.018722,-0.0077,1.411
5108.00,7.520185,25.08741,-0.000172,24.018720,-0.0077,1.411
5110.00,7.519871,25.08731,-0.000172,24.018470,-0.0076,1.411
5112.00,7.520008,25.08721,-0.000171,24.018459,-0.0077,1.410
5114.00,7.519930,25.08742,-0.000171,24.018414,-0.0077,1.411
5116.00,7.520882,25.08687,-0.000171,24.018484,-0.0077,1.410
5118.00,7.521270,25.08737,-0.000170,24.018376,-0.0076,1.410
5120.00,7.521045,25.08774,-0.000171,24.018611,-0.0077,1.411
5122.00,7.520525,25.08785,-0.000171,24.018965,-0.0077,1.411
5124.00,7.520486,25.08769,-0.000172,24.018600,-0.0077,1.410
5126.00,7.521140,25.08766,-0.000170,24.018055,-0.0077,1.410
5128.00,7.520834,25.08704,-0.000171,24.018376,-0.0077,1.411
5130.00,7.519937,25.08710,-0.000171,24.018270,-0.0077,1.410
5132.00,7.518986,25.08678,-0.000171,24.018490,-0.0077,1.411
5134.00,7.518760,25.08756,-0.000173,24.018829,-0.0077,1.411
5136.00,7.519103,25.08840,-0.000173,24.018582,-0.0077,1.410
5138.00,7.520234,25.08767,-0.000172,24.018677,-0.0077,1.410
5140.00,7.520991,25.08766,-0.000172,24.018399,-0.0077,1.410
5142.00,7.520709,25.08723,-0.000173,24.017980,-0.0077,1.410
5144.00,7.520508,25.08651,-0.000172,24.017913,-0.0077,1.411
5146.00,7.521550,25.08676,-0.000172,24.018439,-0.0077,1.411
5148.00,7.521219,25.08735,-0.000172,24.018280,-0.0077,1.411
5150.00,7.521187,25.08789,-0.000173,24.018173,-0.0077,1.411
5152.00,7.520228,25.08788,-0.000173,24.018017,-0.0077,1.411
5154.00,7.520475,25.08727,-0.000172,24.018725,-0.0077,1.410
5156.00,7.520954,25.08695,-0.000172,24.018657,-0.0077,1.411
5158.00,7.520827,25.08739,-0.000173,24.018212,-0.0077,1.411
5160.00,7.521244,25.08745,-0.000172,24.018343,-0.0077,1.411
5162.00,7.521327,25.08719,-0.000172,24.018867,-0.0077,1.411
5164.00,7.520394,25.08732,-0.000171,24.018086,-0.0077,1.411
5166.00,7.520036,25.08759,-0.000173,24.017944,-0.0077,1.411
5168.00,7.519743,25.08794,-0.000172,24.018948,-0.0077,1.411
5170.00,7.519876,25.08711,-0.000172,24.018368,-0.0077,1.411
5172.00,7.519642,25.08681,-0.000172,24.018272,-0.0077,1.410
5174.00,7.519726,25.08786,-0.000172,24.018677,-0.0077,1.411
5176.00,7.520205,25.08786,-0.000173,24.018049,-0.0077,1.411
5178.00,7.520288,25.08799,-0.000173,24.018254,-0.0077,1.411
5180.00,7.520682,25.08775,-0.000172,24.018307,-0.0077,1.411
5182.00,7.520199,25.08680,-0.000172,24.018662,-0.0077,1.411
5184.00,7.519837,25.08649,-0.000172,24.018339,-0.0077,1.410
5186.00,7.519950,25.08693,-0.000172,24.018628,-0.0077,1.411
5188.00,7.518806,25.08702,-0.000172,24.017899,-0.0077,1.410
5190.00,7.518861,25.08696,-0.000171,24.018251,-0.0077,1.410
5192.00,7.519634,25.08626,-0.000172,24.018116,-0.0077,1.411
5194.00,7.519295,25.08707,-0.000173,24.018484,-0.0077,1.410
5196.00,7.519053,25.08707,-0.000174,24.018561,-0.0077,1.411
5198.00,7.518711,25.08727,-0.000172,24.018142,-0.0077,1.410
5200.00,7.518788,25.08752,-0.000173,24.018631,-0.0077,1.411
5202.00,7.518554,25.08759,-0.000173,24.018450,-0.0077,1.411
5204.00,7.519122,25.08760,-0.000172,24.018457,-0.0077,1.410
5206.00,7.519193,25.08732,-0.000171,24.017939,-0.0077,1.411
5208.00,7.519536,25.08718,-0.000174,24.018590,-0.0077,1.411
5210.00,7.519376,25.08726,-0.000173,24.018660,-0.0077,1.411
5212.00,7.519002,25.08682,-0.000173,24.018096,-0.0077,1.411
5214.00,7.519432,25.08675,-0.000173,24.018620,-0.0077,1.410
5216.00,7.518710,25.08783,-0.000172,24.018374,-0.0077,1.410
5218.00,7.518900,25.08776,-0.000172,24.018363,-0.0077,1.410
5220.00,7.518432,25.08822,-0.000172,24.018638,-0.0077,1.411
5222.00,7.518295,25.08791,-0.000173,24.018403,-0.0077,1.411
5224.00,7.518224,25.08711,-0.000174,24.018047,-0.0077,1.411
5226.00,7.519020,25.08748,-0.000172,24.018852,-0.0077,1.411
5228.00,7.519649,25.08775,-0.000171,24.019199,-0.0077,1.411
5230.00,7.519586,25.08868,-0.000172,24.018064,-0.0077,1.410
5232.00,7.519447,25.08840,-0.000173,24.017904,-0.0077,1.410
5234.00,7.519188,25.08786,-0.000172,24.018544,-0.0077,1.410
5236.00,7.519617,25.08782,-0.000172,24.018974,-0.0077,1.411
5238.00,7.519719,25.08820,-0.000171,24.018379,-0.0077,1.411
5240.00,7.519263,25.08918,-0.000171,24.018671,-0.0077,1.411
5242.00,7.518757,25.08964,-0.000172,24.019083,-0.0077,1.411
5244.00,7.518285,25.08864,-0.000172,24.018051,-0.0077,1.411
5246.00,7.518182,25.08844,-0.000172,24.018374,-0.0077,1.411
5248.00,7.518371,25.08859,-0.000173,24.018347,-0.0077,1.411
5250.00,7.518470,25.08864,-0.000172,24.018189,-0.0077,1.411
5252.00,7.518886,25.08910,-0.000172,24.018200,-0.0077,1.411
5254.00,7.518443,25.09010,-0.000172,24.017866,-0.0077,1.411
5256.00,7.518403,25.08967,-0.000172,24.018252,-0.0077,1.411
5258.00,7.518400,25.08906,-0.000172,24.018564,-0.0077,1.410
5260.00,7.518348,25.08850,-0.000171,24.018677,-0.0077,1.411
5262.00,7.518034,25.08875,-0.000173,24.018481,-0.0078,1.412
5264.00,7.518324,25.08914,-0.000173,24.018040,-0.0077,1.411
5266.00,7.518042,25.08901,-0.000171,24.018412,-0.0077,1.411
5268.00,7.518628,25.08895,-0.000172,24.018733,-0.0077,1.410
5270.00,7.519097,25.08856,-0.000171,24.018156,-0.0077,1.410
5272.00,7.518745,25.08857,-0.000172,24.018009,-0.0077,1.411
5274.00,7.518369,25.08868,-0.000173,24.018256,-0.0077,1.411
5276.00,7.518815,25.08880,-0.000172,24.019171,-0.0077,1.411
5278.00,7.518772,25.08864,-0.000172,24.018261,-0.0077,1.411
5280.00,7.518683,25.08909,-0.000172,24.018524,-0.0077,1.411
5282.00,7.518952,25.08885,-0.000172,24.018691,-0.0077,1.411
5284.00,7.519199,25.08802,-0.000172,24.018684,-0.0077,1.411
5286.00,7.519188,25.08855,-0.000172,24.017785,-0.0077,1.412
5288.00,7.518869,25.08844,-0.000173,24.018191,-0.0077,1.411
5290.00,7.518409,25.08855,-0.000172,24.018972,-0.0077,1.411
5292.00,7.518069,25.08942,-0.000172,24.018087,-0.0077,1.411
5294.00,7.518126,25.08877,-0.000172,24.018780,-0.0077,1.411
5296.00,7.518677,25.08942,-0.000172,24.018390,-0.0077,1.411
5298.00,7.518199,25.08839,-0.000171,24.017814,-0.0077,1.411
5300.00,7.518720,25.08880,-0.000173,24.018214,-0.0077,1.412
5302.00,7.519044,25.08937,-0.000173,24.018432,-0.0077,1.411
5304.00,7.519088,25.08926,-0.000173,24.017576,-0.0077,1.411
5306.00,7.518817,25.08893,-0.000172,24.017825,-0.0077,1.411
5308.00,7.518075,25.08790,-0.000171,24.018294,-0.0077,1.411
5310.00,7.518041,25.08800,-0.000172,24.018579,-0.0077,1.411
5312.00,7.518562,25.08858,-0.000172,24.018506,-0.0077,1.411
5314.00,7.518290,25.08823,-0.000172,24.018987,-0.0077,1.411
5316.00,7.518208,25.08799,-0.000172,24.018519,-0.0077,1.411
5318.00,7.518092,25.08838,-0.000171,24.018919,-0.0077,1.411
5320.00,7.518088,25.08798,-0.000173,24.018733,-0.0077,1.412
5322.00,7.518424,25.08826,-0.000173,24.018521,-0.0077,1.412
5324.00,7.518171,25.08845,-0.000171,24.018040,-0.0077,1.410
5326.00,7.516756,25.08847,-0.000172,24.018307,-0.0077,1.411
5328.00,7.516252,25.08882,-0.000172,24.017745,-0.0077,1.411
5330.00,7.516310,25.08870,-0.000172,24.018814,-0.0077,1.411
5332.00,7.516882,25.08921,-0.000171,24.018410,-0.0077,1.411
5334.00,7.517366,25.08880,-0.000172,24.018756,-0.0077,1.411
5336.00,7.517086,25.08935,-0.000172,24.018276,-0.0077,1.411
5338.00,7.515793,25.08984,-0.000171,24.018486,-0.0077,1.411
5340.00,7.516480,25.08993,-0.000171,24.018782,-0.0077,1.411
5342.00,7.516958,25.09001,-0.000171,24.018198,-0.0077,1.411
5344.00,7.517023,25.09018,-0.000171,24.018381,-0.0077,1.411
5346.00,7.517503,25.08910,-0.000173,24.018463,-0.0077,1.412
5348.00,7.516796,25.08916,-0.000172,24.018629,-0.0077,1.411
5350.00,7.516016,25.08920,-0.000172,24.018256,-0.0077,1.411
5352.00,7.516396,25.08910,-0.000171,24.018653,-0.0077,1.411
5354.00,7.516877,25.08959,-0.000170,24.018348,-0.0077,1.411
5356.00,7.517069,25.09047,-0.000171,24.018841,-0.0077,1.411
5358.00,7.516924,25.08998,-0.000172,24.018185,-0.0077,1.411
5360.00,7.516903,25.08929,-0.000172,24.018347,-0.0077,1.411
5362.00,7.516438,25.08990,-0.000172,24.018444,-0.0077,1.411
5364.00,7.516009,25.08965,-0.000173,24.018158,-0.0077,1.412
5366.00,7.516357,25.08864,-0.000173,24.018477,-0.0077,1.411
5368.00,7.516759,25.08929,-0.000172,24.018880,-0.0077,1.411
5370.00,7.517118,25.08899,-0.000173,24.019360,-0.0077,1.411
5372.00,7.517068,25.08853,-0.000171,24.018573,-0.0077,1.411
5374.00,7.516748,25.08834,-0.000172,24.018216,-0.0077,1.411
5376.00,7.515673,25.08937,-0.000171,24.018475,-0.0076,1.411
5378.00,7.516363,25.08935,-0.000171,24.018483,-0.0077,1.411
5380.00,7.516631,25.08857,-0.000171,24.018633,-0.0077,1.411
5382.00,7.516051,25.08805,-0.000171,24.018619,-0.0077,1.411
5384.00,7.516004,25.08865,-0.000171,24.018638,-0.0077,1.411
5386.00,7.516275,25.08910,-0.000172,24.017738,-0.0077,1.412
5388.00,7.515717,25.08873,-0.000171,24.018327,-0.0077,1.411
5390.00,7.515416,25.08921,-0.000173,24.018996,-0.0077,1.411
5392.00,7.515719,25.08921,-0.000173,24.018947,-0.0077,1.411
5394.00,7.516124,25.08933,-0.000171,24.018038,-0.0077,1.411
5396.00,7.516795,25.08902,-0.000172,24.017902,-0.0077,1.411
5398.00,7.517296,25.08917,-0.000172,24.018522,-0.0077,1.411
5400.00,7.516367,25.08978,-0.000172,24.018733,-0.0077,1.412
5402.00,7.515775,25.08924,-0.000172,24.018945,-0.0077,1.411
@9,12.0000,24.0
5404.00,7.515571,25.08972,-0.000172,24.018959,-0.0077,1.411
5406.00,7.514294,25.08980,-0.000172,24.017748,-0.0077,1.411
5408.00,7.507976,25.08970,-0.000173,24.018954,-0.0077,1.411
5410.00,7.498631,25.08984,-0.000172,24.018450,-0.0077,1.410
5412.00,7.489055,25.08934,-0.000172,24.018086,-0.0077,1.410
5414.00,7.481315,25.08946,-0.000170,24.018323,-0.0077,1.410
5416.00,7.477314,25.08967,-0.000171,24.019037,-0.0077,1.411
5418.00,7.475968,25.08969,-0.000172,24.017930,-0.0077,1.412
5420.00,7.474278,25.08911,-0.000174,24.018274,-0.0077,1.412
5422.00,7.473699,25.08905,-0.000175,24.018234,-0.0077,1.412
5424.00,7.474360,25.08872,-0.000175,24.018310,-0.0077,1.413
5426.00,7.474888,25.08899,-0.000174,24.018513,-0.0077,1.412
5428.00,7.476127,25.08861,-0.000174,24.018000,-0.0077,1.413
5430.00,7.479383,25.08929,-0.000173,24.018009,-0.0077,1.412
5432.00,7.487911,25.08986,-0.000173,24.018234,-0.0077,1.413
5434.00,7.499989,25.08935,-0.000174,24.018428,-0.0077,1.413
5436.00,7.512560,25.08969,-0.000174,24.018107,-0.0077,1.412
5438.00,7.523383,25.08975,-0.000174,24.018385,-0.0077,1.413
5440.00,7.530507,25.08978,-0.000174,24.018553,-0.0077,1.413
5442.00,7.536090,25.08982,-0.000172,24.018096,-0.0077,1.412
5444.00,7.540419,25.09017,-0.000172,24.018551,-0.0077,1.411
5446.00,7.544783,25.08970,-0.000172,24.018608,-0.0077,1.412
5448.00,7.549522,25.09025,-0.000173,24.018000,-0.0077,1.413
5450.00,7.554667,25.09028,-0.000173,24.018700,-0.0076,1.412
5452.00,7.559117,25.09010,-0.000172,24.018109,-0.0077,1.412
5454.00,7.562942,25.08973,-0.000173,24.018301,-0.0077,1.411
5456.00,7.566344,25.08931,-0.000172,24.018825,-0.0077,1.412
5458.00,7.568840,25.09017,-0.000171,24.018524,-0.0077,1.411
5460.00,7.570209,25.08967,-0.000171,24.018626,-0.0077,1.411
5462.00,7.572490,25.08954,-0.000171,24.018544,-0.0077,1.411
5464.00,7.574050,25.08997,-0.000172,24.018622,-0.0077,1.412
5466.00,7.575239,25.08907,-0.000173,24.019113,-0.0077,1.411
5468.00,7.574989,25.08877,-0.000174,24.018524,-0.0077,1.412
5470.00,7.573840,25.08982,-0.000173,24.018497,-0.0076,1.411
5472.00,7.573938,25.08888,-0.000173,24.017970,-0.0077,1.411
5474.00,7.574453,25.08873,-0.000172,24.018767,-0.0077,1.412
5476.00,7.572761,25.08890,-0.000172,24.019014,-0.0077,1.411
5478.00,7.570666,25.08930,-0.000172,24.018464,-0.0077,1.411
5480.00,7.569466,25.08948,-0.000172,24.017556,-0.0077,1.412
5482.00,7.568944,25.08909,-0.000172,24.018414,-0.0077,1.411
5484.00,7.567171,25.08931,-0.000173,24.018562,-0.0077,1.411
5486.00,7.565291,25.08918,-0.000171,24.018289,-0.0077,1.412
5488.00,7.562734,25.08925,-0.000172,24.018278,-0.0077,1.412
5490.00,7.560077,25.08931,-0.000171,24.018234,-0.0077,1.411
5492.00,7.557026,25.08971,-0.000172,24.017944,-0.0077,1.411
5494.00,7.554186,25.08993,-0.000172,24.017743,-0.0077,1.411
5496.00,7.552162,25.08920,-0.000173,24.018256,-0.0077,1.412
5498.00,7.550956,25.08873,-0.000172,24.018280,-0.0077,1.411
5500.00,7.549555,25.08923,-0.000172,24.018874,-0.0077,1.411
5502.00,7.547380,25.08875,-0.000174,24.019171,-0.0077,1.412
5504.00,7.546255,25.08891,-0.000173,24.018695,-0.0077,1.411
5506.00,7.544625,25.08882,-0.000172,24.018098,-0.0077,1.411
5508.00,7.543363,25.08801,-0.000173,24.018693,-0.0077,1.411
5510.00,7.542108,25.08905,-0.000173,24.018147,-0.0077,1.411
5512.00,7.540605,25.08858,-0.000173,24.017571,-0.0077,1.411
5514.00,7.539708,25.08951,-0.000173,24.018338,-0.0077,1.412
5516.00,7.538221,25.08895,-0.000173,24.018182,-0.0077,1.411
5518.00,7.536542,25.08914,-0.000172,24.017817,-0.0077,1.411
5520.00,7.536136,25.08810,-0.000172,24.018410,-0.0077,1.412
5522.00,7.534571,25.08774,-0.000172,24.018325,-0.0077,1.412
5524.00,7.534316,25.08839,-0.000173,24.017850,-0.0077,1.411
5526.00,7.532795,25.08773,-0.000173,24.018930,-0.0077,1.411
5528.00,7.532377,25.08725,-0.000172,24.017912,-0.0077,1.411
5530.00,7.531888,25.08856,-0.000171,24.018434,-0.0077,1.411
5532.00,7.530976,25.08819,-0.000172,24.019001,-0.0077,1.412
5534.00,7.530405,25.08846,-0.000172,24.017823,-0.0077,1.411
5536.00,7.530192,25.08853,-0.000172,24.018718,-0.0076,1.412
5538.00,7.529218,25.08851,-0.000172,24.018270,-0.0077,1.412
5540.00,7.528271,25.08874,-0.000173,24.018254,-0.0077,1.411
5542.00,7.528380,25.08890,-0.000173,24.018390,-0.0077,1.412
5544.00,7.527979,25.08850,-0.000171,24.018173,-0.0077,1.411
5546.00,7.526841,25.08831,-0.000171,24.017569,-0.0077,1.411
5548.00,7.526462,25.08816,-0.000173,24.017636,-0.0077,1.412
5550.00,7.526244,25.08860,-0.000173,24.017823,-0.0077,1.411
5552.00,7.526415,25.08840,-0.000172,24.018513,-0.0077,1.412
5554.00,7.525914,25.08788,-0.000172,24.017792,-0.0077,1.412
5556.00,7.525112,25.08804,-0.000173,24.018356,-0.0077,1.411
5558.00,7.525011,25.08840,-0.000173,24.018767,-0.0077,1.411
5560.00,7.524618,25.08800,-0.000172,24.018145,-0.0077,1.412
5562.00,7.524473,25.08779,-0.000172,24.018655,-0.0077,1.411
5564.00,7.524098,25.08837,-0.000172,24.018591,-0.0077,1.411
5566.00,7.523640,25.08870,-0.000172,24.018546,-0.0077,1.411
5568.00,7.523419,25.08839,-0.000171,24.018544,-0.0077,1.411
5570.00,7.522763,25.08863,-0.000172,24.018285,-0.0077,1.411
5572.00,7.521335,25.08867,-0.000173,24.018515,-0.0077,1.411
5574.00,7.521064,25.08921,-0.000173,24.018441,-0.0077,1.411
5576.00,7.520637,25.08929,-0.000173,24.018055,-0.0077,1.411
5578.00,7.520862,25.08856,-0.000171,24.018290,-0.0077,1.412
5580.00,7.520925,25.08842,-0.000171,24.018530,-0.0077,1.411
5582.00,7.520417,25.08839,-0.000171,24.018555,-0.0077,1.411
5584.00,7.520411,25.08825,-0.000172,24.018240,-0.0077,1.411
5586.00,7.519712,25.08811,-0.000172,24.018385,-0.0077,1.412
5588.00,7.519293,25.08887,-0.000171,24.018234,-0.0077,1.412
5590.00,7.519807,25.08961,-0.000171,24.018316,-0.0077,1.412
5592.00,7.519925,25.08969,-0.000172,24.018658,-0.0077,1.411
5594.00,7.519314,25.08980,-0.000172,24.017859,-0.0077,1.412
5596.00,7.518138,25.08982,-0.000171,24.018611,-0.0077,1.411
5598.00,7.517398,25.08975,-0.000172,24.018907,-0.0077,1.411
5600.00,7.516853,25.08963,-0.000172,24.017950,-0.0077,1.412
5602.00,7.516896,25.08938,-0.000171,24.018321,-0.0077,1.411
5604.00,7.518343,25.08887,-0.000172,24.018696,-0.0077,1.411
5606.00,7.518821,25.08953,-0.000173,24.017785,-0.0077,1.412
5608.00,7.518327,25.08921,-0.000174,24.018133,-0.0077,1.412
5610.00,7.517572,25.08868,-0.000172,24.018274,-0.0077,1.412
5612.00,7.517537,25.08832,-0.000173,24.017852,-0.0077,1.412
5614.00,7.517631,25.08791,-0.000172,24.018441,-0.0077,1.411
5616.00,7.517056,25.08870,-0.000173,24.018323,-0.0077,1.411
5618.00,7.517216,25.08818,-0.000172,24.018008,-0.0077,1.412
5620.00,7.517153,25.08777,-0.000174,24.017931,-0.0077,1.412
5622.00,7.516945,25.08788,-0.000172,24.018180,-0.0077,1.411
5624.00,7.516722,25.08905,-0.000172,24.018481,-0.0077,1.411
5626.00,7.516680,25.08909,-0.000173,24.018131,-0.0077,1.411
5628.00,7.516351,25.08894,-0.000171,24.018229,-0.0077,1.412
5630.00,7.515643,25.08945,-0.000172,24.018408,-0.0077,1.412
5632.00,7.516558,25.08835,-0.000173,24.018352,-0.0077,1.411
5634.00,7.516366,25.08837,-0.000171,24.018109,-0.0077,1.411
5636.00,7.515847,25.08889,-0.000171,24.018323,-0.0077,1.411
5638.00,7.515882,25.08886,-0.000172,24.018285,-0.0077,1.411
5640.00,7.515476,25.08799,-0.000171,24.017951,-0.0077,1.412
5642.00,7.515763,25.08798,-0.000171,24.018444,-0.0077,1.412
5644.00,7.515482,25.08778,-0.000172,24.017848,-0.0077,1.412
5646.00,7.515333,25.08763,-0.000172,24.018464,-0.0077,1.412
5648.00,7.515228,25.08781,-0.000172,24.018510,-0.0077,1.411
5650.00,7.514503,25.08781,-0.000172,24.017984,-0.0077,1.411
5652.00,7.513829,25.08822,-0.000173,24.018425,-0.0077,1.411
5654.00,7.514200,25.08857,-0.000172,24.018774,-0.0077,1.411
5656.00,7.514860,25.08808,-0.000173,24.018318,-0.0077,1.412
5658.00,7.515290,25.08849,-0.000172,24.018767,-0.0077,1.411
5660.00,7.514695,25.08838,-0.000173,24.018102,-0.0077,1.412
5662.00,7.514919,25.08857,-0.000172,24.017962,-0.0077,1.411
5664.00,7.514423,25.08825,-0.000173,24.018649,-0.0077,1.411
5666.00,7.513815,25.08816,-0.000173,24.018216,-0.0077,1.411
5668.00,7.513823,25.08847,-0.000173,24.017788,-0.0077,1.411
5670.00,7.513943,25.08832,-0.000174,24.018350,-0.0077,1.412
5672.00,7.513376,25.08781,-0.000175,24.017970,-0.0077,1.412
5674.00,7.512776,25.08726,-0.000174,24.018296,-0.0077,1.411
5676.00,7.513268,25.08711,-0.000173,24.018319,-0.0077,1.411
5678.00,7.513588,25.08692,-0.000172,24.018029,-0.0077,1.411
5680.00,7.513785,25.08787,-0.000173,24.017999,-0.0077,1.412
5682.00,7.513880,25.08804,-0.000173,24.017750,-0.0077,1.412
5684.00,7.513672,25.08794,-0.000173,24.018241,-0.0077,1.411
5686.00,7.513625,25.08866,-0.000173,24.018609,-0.0077,1.411
5688.00,7.514068,25.08895,-0.000173,24.018635,-0.0077,1.411
5690.00,7.513257,25.08820,-0.000174,24.018633,-0.0077,1.411
5692.00,7.512605,25.08766,-0.000174,24.018018,-0.0077,1.412
5694.00,7.513395,25.08837,-0.000173,24.018071,-0.0077,1.412
5696.00,7.514007,25.08895,-0.000173,24.018234,-0.0077,1.411
5698.00,7.513479,25.08869,-0.000172,24.018222,-0.0077,1.411
5700.00,7.512911,25.08843,-0.000172,24.018386,-0.0077,1.411
5702.00,7.513038,25.08870,-0.000173,24.018372,-0.0077,1.412
5704.00,7.512847,25.08849,-0.000173,24.019220,-0.0077,1.412
5706.00,7.512763,25.08866,-0.000174,24.019267,-0.0077,1.411
5708.00,7.512599,25.08889,-0.000173,24.018067,-0.0077,1.411
5710.00,7.513096,25.08816,-0.000174,24.017689,-0.0077,1.411
5712.00,7.512577,25.08757,-0.000175,24.018124,-0.0077,1.411
5714.00,7.512966,25.08840,-0.000174,24.017875,-0.0077,1.411
5716.00,7.513548,25.08922,-0.000173,24.018782,-0.0077,1.411
5718.00,7.513512,25.08966,-0.000173,24.018577,-0.0077,1.411
5720.00,7.513966,25.08955,-0.000173,24.018901,-0.0076,1.412
5722.00,7.513989,25.08940,-0.000174,24.017779,-0.0077,1.411
5724.00,7.513165,25.08911,-0.000173,24.018724,-0.0077,1.411
5726.00,7.513094,25.08933,-0.000173,24.018267,-0.0077,1.411
5728.00,7.512137,25.08945,-0.000173,24.018477,-0.0077,1.411
5730.00,7.512154,25.08926,-0.000173,24.018493,-0.0077,1.412
5732.00,7.511885,25.08910,-0.000175,24.017953,-0.0077,1.412
5734.00,7.511882,25.08866,-0.000175,24.018028,-0.0077,1.412
5736.00,7.512608,25.08862,-0.000174,24.017757,-0.0077,1.411
5738.00,7.513042,25.08820,-0.000173,24.018227,-0.0077,1.411
5740.00,7.512835,25.08821,-0.000173,24.018040,-0.0077,1.411
5742.00,7.513070,25.08820,-0.000173,24.017674,-0.0077,1.412
5744.00,7.512875,25.08767,-0.000174,24.017455,-0.0077,1.412
5746.00,7.513139,25.08800,-0.000173,24.017504,-0.0077,1.412
5748.00,7.512340,25.08885,-0.000173,24.018546,-0.0077,1.412
5750.00,7.511889,25.08848,-0.000174,24.017663,-0.0077,1.412
5752.00,7.512839,25.08839,-0.000172,24.017922,-0.0077,1.411
5754.00,7.513824,25.08847,-0.000172,24.018967,-0.0077,1.411
5756.00,7.513854,25.08842,-0.000174,24.018412,-0.0077,1.411
5758.00,7.513022,25.08739,-0.000173,24.018060,-0.0077,1.411
5760.00,7.513110,25.08738,-0.000173,24.017989,-0.0077,1.411
5762.00,7.513275,25.08730,-0.000173,24.017665,-0.0077,1.411
5764.00,7.513150,25.08793,-0.000173,24.018731,-0.0077,1.412
5766.00,7.512520,25.08746,-0.000175,24.018490,-0.0078,1.412
5768.00,7.512107,25.08652,-0.000173,24.017790,-0.0077,1.411
5770.00,7.512097,25.08628,-0.000173,24.018118,-0.0077,1.411
5772.00,7.513096,25.08750,-0.000173,24.018309,-0.0077,1.411
5774.00,7.513255,25.08725,-0.000173,24.018499,-0.0077,1.411
5776.00,7.513199,25.08700,-0.000174,24.018816,-0.0077,1.411
5778.00,7.512740,25.08750,-0.000175,24.018100,-0.0077,1.412
5780.00,7.511612,25.08754,-0.000174,24.018240,-0.0077,1.412
5782.00,7.511442,25.08691,-0.000174,24.019217,-0.0077,1.412
5784.00,7.511334,25.08679,-0.000173,24.017727,-0.0077,1.412
5786.00,7.511936,25.08746,-0.000173,24.018127,-0.0077,1.411
5788.00,7.512022,25.08785,-0.000174,24.017888,-0.0077,1.412
5790.00,7.511672,25.08744,-0.000174,24.017594,-0.0077,1.412
5792.00,7.512114,25.08615,-0.000173,24.018359,-0.0077,1.411
5794.00,7.511526,25.08729,-0.000173,24.018415,-0.0077,1.411
5796.00,7.511104,25.08732,-0.000173,24.018415,-0.0077,1.411
5798.00,7.511377,25.08686,-0.000174,24.018280,-0.0077,1.412
5800.00,7.511587,25.08682,-0.000174,24.018357,-0.0078,1.412
5802.00,7.511834,25.08685,-0.000174,24.018561,-0.0077,1.412
5804.00,7.512127,25.08707,-0.000174,24.017754,-0.0077,1.411
5806.00,7.511705,25.08780,-0.000175,24.018231,-0.0077,1.412
5808.00,7.511988,25.08774,-0.000174,24.018249,-0.0077,1.411
5810.00,7.512311,25.08810,-0.000173,24.018013,-0.0077,1.411
5812.00,7.511534,25.08787,-0.000174,24.017968,-0.0077,1.412
5814.00,7.510644,25.08818,-0.000173,24.018169,-0.0077,1.411
5816.00,7.511604,25.08847,-0.000172,24.018909,-0.0077,1.411
5818.00,7.512109,25.08810,-0.000174,24.018189,-0.0077,1.412
5820.00,7.511160,25.08735,-0.000173,24.018028,-0.0077,1.412
5822.00,7.510709,25.08699,-0.000173,24.018677,-0.0077,1.412
5824.00,7.510207,25.08727,-0.000175,24.018089,-0.0077,1.412
5826.00,7.510484,25.08789,-0.000175,24.018223,-0.0077,1.411
5828.00,7.511007,25.08805,-0.000174,24.018285,-0.0077,1.412
5830.00,7.511599,25.08805,-0.000173,24.018588,-0.0077,1.411
5832.00,7.511805,25.08805,-0.000174,24.018035,-0.0077,1.412
5834.00,7.510639,25.08744,-0.000173,24.018140,-0.0077,1.411
5836.00,7.510768,25.08661,-0.000173,24.018000,-0.0078,1.411
5838.00,7.511311,25.08696,-0.000174,24.018260,-0.0077,1.411
5840.00,7.511650,25.08741,-0.000173,24.018330,-0.0077,1.411
5842.00,7.511334,25.08748,-0.000173,24.018802,-0.0077,1.412
5844.00,7.511473,25.08704,-0.000174,24.018294,-0.0077,1.412
5846.00,7.511127,25.08746,-0.000174,24.018115,-0.0077,1.412
5848.00,7.510920,25.08764,-0.000174,24.018432,-0.0077,1.412
5850.00,7.510269,25.08737,-0.000173,24.018392,-0.0077,1.412
5852.00,7.510191,25.08783,-0.000174,24.018017,-0.0077,1.412
5854.00,7.510344,25.08787,-0.000173,24.019200,-0.0077,1.411
5856.00,7.510575,25.08718,-0.000174,24.018865,-0.0077,1.411
5858.00,7.510987,25.08746,-0.000173,24.017623,-0.0077,1.411
5860.00,7.511113,25.08779,-0.000173,24.018894,-0.0077,1.411
5862.00,7.510752,25.08786,-0.000172,24.018544,-0.0077,1.411
5864.00,7.511553,25.08817,-0.000172,24.018696,-0.0077,1.412
5866.00,7.511807,25.08868,-0.000172,24.019092,-0.0077,1.411
5868.00,7.510739,25.08849,-0.000173,24.018113,-0.0077,1.412
5870.00,7.510380,25.08824,-0.000174,24.018825,-0.0077,1.412
5872.00,7.510092,25.08820,-0.000174,24.018918,-0.0077,1.412
5874.00,7.509411,25.08827,-0.000172,24.018905,-0.0077,1.412
5876.00,7.509600,25.08882,-0.000172,24.018600,-0.0077,1.412
5878.00,7.509868,25.08792,-0.000173,24.018410,-0.0077,1.412
5880.00,7.509094,25.08805,-0.000173,24.018142,-0.0077,1.411
5882.00,7.508714,25.08776,-0.000174,24.017883,-0.0077,1.412
5884.00,7.509453,25.08828,-0.000173,24.018582,-0.0077,1.412
5886.00,7.510063,25.08857,-0.000174,24.017658,-0.0077,1.412
5888.00,7.510307,25.08798,-0.000173,24.018169,-0.0077,1.412
5890.00,7.509988,25.08776,-0.000173,24.017959,-0.0077,1.411
5892.00,7.510032,25.08768,-0.000172,24.019204,-0.0077,1.412
5894.00,7.509938,25.08712,-0.000173,24.018082,-0.0077,1.412
5896.00,7.509788,25.08650,-0.000173,24.018597,-0.0077,1.411
5898.00,7.510066,25.08788,-0.000172,24.018562,-0.0077,1.411
5900.00,7.510172,25.08640,-0.000173,24.017752,-0.0077,1.411
5902.00,7.510685,25.08596,-0.000173,24.018365,-0.0077,1.412
5904.00,7.510900,25.08624,-0.000174,24.018662,-0.0077,1.412
5906.00,7.510111,25.08675,-0.000173,24.018303,-0.0077,1.411
5908.00,7.509965,25.08707,-0.000172,24.018332,-0.0076,1.411
5910.00,7.509658,25.08703,-0.000173,24.018822,-0.0077,1.411
5912.00,7.509454,25.08698,-0.000173,24.019490,-0.0077,1.412
5914.00,7.509588,25.08634,-0.000174,24.017799,-0.0077,1.412
5916.00,7.509419,25.08756,-0.000173,24.017975,-0.0077,1.411
5918.00,7.509169,25.08767,-0.000174,24.018160,-0.0077,1.412
5920.00,7.509629,25.08799,-0.000173,24.018009,-0.0077,1.411
5922.00,7.509283,25.08796,-0.000173,24.018325,-0.0077,1.411
5924.00,7.509615,25.08759,-0.000172,24.018689,-0.0077,1.412
5926.00,7.509401,25.08828,-0.000173,24.018972,-0.0077,1.412
5928.00,7.509044,25.08796,-0.000174,24.018357,-0.0077,1.412
5930.00,7.509309,25.08755,-0.000172,24.018608,-0.0077,1.412
5932.00,7.509637,25.08732,-0.000173,24.018774,-0.0077,1.412
5934.00,7.509495,25.08789,-0.000173,24.018280,-0.0077,1.411
5936.00,7.510152,25.08793,-0.000173,24.018263,-0.0077,1.412
5938.00,7.510082,25.08872,-0.000173,24.018776,-0.0077,1.412
5940.00,7.509659,25.08873,-0.000174,24.017734,-0.0077,1.412
5942.00,7.509903,25.08885,-0.000173,24.018780,-0.0077,1.412
5944.00,7.509500,25.08849,-0.000174,24.018620,-0.0077,1.411
5946.00,7.509649,25.08891,-0.000174,24.018305,-0.0077,1.411
5948.00,7.509503,25.08901,-0.000174,24.018624,-0.0077,1.412
5950.00,7.509400,25.08903,-0.000174,24.018405,-0.0077,1.412
5952.00,7.508649,25.08786,-0.000172,24.017844,-0.0077,1.412
5954.00,7.508780,25.08734,-0.000174,24.018851,-0.0077,1.412
5956.00,7.509288,25.08833,-0.000174,24.018352,-0.0077,1.411
5958.00,7.509661,25.08813,-0.000173,24.017922,-0.0077,1.411
5960.00,7.509275,25.08742,-0.000173,24.017959,-0.0077,1.412
5962.00,7.509001,25.08847,-0.000173,24.018475,-0.0077,1.411
5964.00,7.508716,25.08903,-0.000173,24.018464,-0.0077,1.412
5966.00,7.508353,25.08913,-0.000173,24.018999,-0.0077,1.412
5968.00,7.508802,25.08891,-0.000172,24.018629,-0.0077,1.411
5970.00,7.508777,25.09003,-0.000172,24.018531,-0.0077,1.411
5972.00,7.508784,25.08985,-0.000173,24.018463,-0.0077,1.412
5974.00,7.508012,25.09030,-0.000173,24.018811,-0.0077,1.412
5976.00,7.508121,25.09014,-0.000172,24.018222,-0.0077,1.412
5978.00,7.508070,25.08953,-0.000173,24.018430,-0.0077,1.411
5980.00,7.508608,25.08932,-0.000172,24.018753,-0.0077,1.411
5982.00,7.508811,25.08971,-0.000173,24.018620,-0.0077,1.412
5984.00,7.508242,25.09009,-0.000173,24.018519,-0.0077,1.412
5986.00,7.507716,25.09024,-0.000173,24.018390,-0.0077,1.412
5988.00,7.508784,25.08999,-0.000174,24.018615,-0.0077,1.411
5990.00,7.508675,25.08943,-0.000173,24.018526,-0.0077,1.412
5992.00,7.509016,25.08885,-0.000173,24.018095,-0.0077,1.411
5994.00,7.508692,25.08931,-0.000173,24.018590,-0.0077,1.411
5996.00,7.509603,25.08931,-0.000174,24.018234,-0.0077,1.412
5998.00,7.509258,25.08988,-0.000174,24.018238,-0.0077,1.412
6000.00,7.509075,25.08993,-0.000174,24.017741,-0.0077,1.411
6002.00,7.509229,25.08961,-0.000174,24.018410,-0.0077,1.411
@10,12.0000,24.0
6004.00,7.509557,25.08938,-0.000175,24.018541,-0.0077,1.412
6006.00,7.507882,25.08864,-0.000174,24.018008,-0.0077,1.412
6008.00,7.500353,25.08855,-0.000173,24.017951,-0.0077,1.411
6010.00,7.491545,25.08934,-0.000172,24.018158,-0.0077,1.410
6012.00,7.482962,25.08903,-0.000171,24.018666,-0.0077,1.410
6014.00,7.474571,25.08893,-0.000172,24.018309,-0.0077,1.411
6016.00,7.470264,25.08975,-0.000173,24.018087,-0.0077,1.412
6018.00,7.468720,25.09017,-0.000173,24.018173,-0.0077,1.412
6020.00,7.467799,25.09075,-0.000174,24.018564,-0.0077,1.411
6022.00,7.468347,25.08999,-0.000173,24.018512,-0.0077,1.412
6024.00,7.469490,25.08933,-0.000174,24.018932,-0.0077,1.413
6026.00,7.469477,25.08853,-0.000174,24.018332,-0.0077,1.412
6028.00,7.470358,25.08905,-0.000174,24.018633,-0.0077,1.413
6030.00,7.473573,25.08993,-0.000173,24.017855,-0.0077,1.413
6032.00,7.482285,25.09014,-0.000174,24.018223,-0.0077,1.413
6034.00,7.493352,25.08958,-0.000176,24.018397,-0.0077,1.414
6036.00,7.506266,25.08984,-0.000175,24.018778,-0.0077,1.414
6038.00,7.518676,25.08884,-0.000174,24.018243,-0.0077,1.413
6040.00,7.527232,25.08933,-0.000174,24.018118,-0.0077,1.413
6042.00,7.532082,25.08995,-0.000172,24.017970,-0.0077,1.412
6044.00,7.536466,25.08947,-0.000172,24.018405,-0.0077,1.412
6046.00,7.540718,25.09004,-0.000172,24.018439,-0.0077,1.412
6048.00,7.545503,25.08972,-0.000172,24.018736,-0.0077,1.411
6050.00,7.550408,25.08917,-0.000172,24.018189,-0.0077,1.412
6052.00,7.554742,25.08946,-0.000172,24.017986,-0.0077,1.411
6054.00,7.557972,25.08953,-0.000172,24.017892,-0.0077,1.411
6056.00,7.561005,25.08948,-0.000172,24.018450,-0.0077,1.412
6058.00,7.564505,25.09017,-0.000173,24.018662,-0.0077,1.412
6060.00,7.565995,25.08937,-0.000173,24.018164,-0.0077,1.411
6062.00,7.567746,25.08920,-0.000174,24.018579,-0.0077,1.412
6064.00,7.569143,25.08971,-0.000173,24.018883,-0.0077,1.411
6066.00,7.569377,25.08989,-0.000173,24.018299,-0.0077,1.412
6068.00,7.570058,25.08871,-0.000173,24.018504,-0.0077,1.411
6070.00,7.570593,25.08903,-0.000171,24.018695,-0.0077,1.411
6072.00,7.570356,25.09013,-0.000171,24.018608,-0.0077,1.412
6074.00,7.568642,25.09034,-0.000172,24.017859,-0.0077,1.411
6076.00,7.567117,25.08925,-0.000172,24.018098,-0.0077,1.412
6078.00,7.565838,25.08843,-0.000172,24.018461,-0.0077,1.411
6080.00,7.563902,25.08873,-0.000173,24.019345,-0.0077,1.412
6082.00,7.561857,25.08941,-0.000172,24.018765,-0.0076,1.411
6084.00,7.559281,25.09003,-0.000172,24.018162,-0.0077,1.412
6086.00,7.557015,25.08946,-0.000171,24.017591,-0.0077,1.412
6088.00,7.555813,25.08933,-0.000172,24.018240,-0.0077,1.411
6090.00,7.553717,25.08898,-0.000172,24.018687,-0.0077,1.412
6092.00,7.552203,25.08979,-0.000172,24.018876,-0.0077,1.411
6094.00,7.549089,25.09052,-0.000171,24.018196,-0.0076,1.410
6096.00,7.546706,25.08995,-0.000173,24.018307,-0.0077,1.412
6098.00,7.544032,25.09010,-0.000173,24.019079,-0.0077,1.412
6100.00,7.541803,25.09040,-0.000173,24.018263,-0.0077,1.412
6102.00,7.541070,25.08994,-0.000173,24.018178,-0.0077,1.411
6104.00,7.540590,25.08961,-0.000173,24.018144,-0.0077,1.412
6106.00,7.538729,25.08907,-0.000172,24.018499,-0.0077,1.411
6108.00,7.537556,25.08979,-0.000172,24.018689,-0.0077,1.411
6110.00,7.536172,25.09056,-0.000172,24.018582,-0.0077,1.411
6112.00,7.535320,25.08973,-0.000172,24.018354,-0.0077,1.412
6114.00,7.534056,25.08978,-0.000171,24.018521,-0.0077,1.412
6116.00,7.533245,25.09045,-0.000171,24.018843,-0.0077,1.411
6118.00,7.532065,25.09059,-0.000172,24.018590,-0.0077,1.411
6120.00,7.530807,25.08970,-0.000172,24.017649,-0.0077,1.412
6122.00,7.529269,25.09013,-0.000174,24.018644,-0.0077,1.412
6124.00,7.528625,25.09030,-0.000172,24.018590,-0.0077,1.412
6126.00,7.527325,25.08958,-0.000173,24.018396,-0.0077,1.411
6128.00,7.527291,25.08921,-0.000172,24.018760,-0.0077,1.411
6130.00,7.527340,25.09030,-0.000171,24.018749,-0.0077,1.411
6132.00,7.527175,25.09073,-0.000171,24.018671,-0.0077,1.412
6134.00,7.525902,25.09035,-0.000172,24.018522,-0.0077,1.412
6136.00,7.524906,25.08944,-0.000173,24.018584,-0.0077,1.411
6138.00,7.524036,25.08971,-0.000172,24.019104,-0.0077,1.411
6140.00,7.523119,25.08968,-0.000173,24.017979,-0.0077,1.411
6142.00,7.522192,25.09038,-0.000172,24.017736,-0.0077,1.411
6144.00,7.521578,25.08949,-0.000173,24.018183,-0.0077,1.411
6146.00,7.520994,25.08958,-0.000172,24.019365,-0.0077,1.412
6148.00,7.520642,25.08923,-0.000172,24.018309,-0.0077,1.412
6150.00,7.519451,25.08917,-0.000173,24.018599,-0.0077,1.412
6152.00,7.518860,25.08948,-0.000173,24.019117,-0.0077,1.412
6154.00,7.518262,25.09005,-0.000172,24.017933,-0.0077,1.412
6156.00,7.518408,25.09000,-0.000172,24.018263,-0.0077,1.411
6158.00,7.518315,25.09040,-0.000173,24.018608,-0.0077,1.411
6160.00,7.517644,25.09093,-0.000172,24.017980,-0.0077,1.411
6162.00,7.516692,25.09078,-0.000172,24.018194,-0.0077,1.412
6164.00,7.516607,25.09070,-0.000172,24.018405,-0.0077,1.411
6166.00,7.516089,25.09069,-0.000172,24.018038,-0.0077,1.412
6168.00,7.516100,25.09055,-0.000172,24.018341,-0.0077,1.412
6170.00,7.515372,25.09010,-0.000172,24.018812,-0.0077,1.412
6172.00,7.514993,25.09035,-0.000173,24.017855,-0.0077,1.412
6174.00,7.514857,25.08977,-0.000173,24.017982,-0.0077,1.411
6176.00,7.515148,25.09044,-0.000173,24.018463,-0.0077,1.412
6178.00,7.515368,25.09067,-0.000172,24.018550,-0.0077,1.412
6180.00,7.514937,25.08980,-0.000170,24.018667,-0.0077,1.411
6182.00,7.513846,25.08990,-0.000171,24.018162,-0.0077,1.411
6184.00,7.513399,25.09027,-0.000172,24.018435,-0.0077,1.411
6186.00,7.514119,25.08955,-0.000171,24.018504,-0.0077,1.412
6188.00,7.513380,25.08932,-0.000173,24.018225,-0.0077,1.411
6190.00,7.512989,25.08962,-0.000173,24.018671,-0.0077,1.412
6192.00,7.513041,25.08957,-0.000174,24.018584,-0.0077,1.412
6194.00,7.511734,25.08990,-0.000174,24.017950,-0.0077,1.411
6196.00,7.511465,25.09000,-0.000174,24.019057,-0.0077,1.412
6198.00,7.510658,25.08939,-0.000174,24.018388,-0.0077,1.411
6200.00,7.510495,25.08904,-0.000174,24.018214,-0.0077,1.411
6202.00,7.511409,25.08951,-0.000173,24.018724,-0.0077,1.411
6204.00,7.510637,25.08903,-0.000173,24.018619,-0.0077,1.412
6206.00,7.511270,25.08908,-0.000173,24.018345,-0.0077,1.412
6208.00,7.511557,25.08898,-0.000173,24.017797,-0.0077,1.412
6210.00,7.510463,25.08973,-0.000173,24.018586,-0.0077,1.412
6212.00,7.510437,25.08959,-0.000172,24.018399,-0.0076,1.411
6214.00,7.510542,25.08990,-0.000172,24.018261,-0.0077,1.411
6216.00,7.510187,25.09044,-0.000173,24.018816,-0.0077,1.411
6218.00,7.510419,25.09076,-0.000173,24.018533,-0.0078,1.412
6220.00,7.510369,25.08995,-0.000174,24.018347,-0.0077,1.412
6222.00,7.509703,25.09031,-0.000173,24.018555,-0.0077,1.412
6224.00,7.509555,25.09077,-0.000173,24.017567,-0.0077,1.412
6226.00,7.509053,25.09009,-0.000174,24.017429,-0.0077,1.412
6228.00,7.508638,25.09056,-0.000174,24.018386,-0.0077,1.411
6230.00,7.508722,25.09065,-0.000173,24.018151,-0.0077,1.412
6232.00,7.508062,25.09114,-0.000173,24.018222,-0.0077,1.412
6234.00,7.508198,25.09028,-0.000173,24.018530,-0.0077,1.411
6236.00,7.507833,25.08995,-0.000174,24.018620,-0.0077,1.412
6238.00,7.508449,25.08981,-0.000173,24.018492,-0.0077,1.412
6240.00,7.508445,25.09012,-0.000172,24.018194,-0.0077,1.412
6242.00,7.507495,25.09036,-0.000173,24.018796,-0.0077,1.412
6244.00,7.507385,25.08968,-0.000173,24.018493,-0.0077,1.412
6246.00,7.506052,25.08923,-0.000174,24.018535,-0.0077,1.412
6248.00,7.506264,25.08963,-0.000174,24.018191,-0.0077,1.413
6250.00,7.506602,25.09004,-0.000174,24.018180,-0.0077,1.411
6252.00,7.506594,25.08964,-0.000173,24.018548,-0.0077,1.411
6254.00,7.506049,25.08999,-0.000174,24.018205,-0.0077,1.411
6256.00,7.506407,25.09042,-0.000173,24.018715,-0.0077,1.412
6258.00,7.506383,25.09043,-0.000173,24.018956,-0.0077,1.412
6260.00,7.506619,25.09068,-0.000173,24.018234,-0.0077,1.411
6262.00,7.506144,25.09027,-0.000173,24.018477,-0.0076,1.411
6264.00,7.505698,25.09014,-0.000173,24.019059,-0.0077,1.412
6266.00,7.506373,25.09022,-0.000172,24.017694,-0.0077,1.412
6268.00,7.506435,25.08994,-0.000172,24.018011,-0.0077,1.411
6270.00,7.506073,25.08908,-0.000173,24.018082,-0.0077,1.411
6272.00,7.506055,25.08870,-0.000171,24.018339,-0.0077,1.412
6274.00,7.506168,25.08950,-0.000173,24.018669,-0.0077,1.412
6276.00,7.506593,25.08925,-0.000173,24.018854,-0.0077,1.412
6278.00,7.506905,25.08904,-0.000173,24.018551,-0.0076,1.411
6280.00,7.506315,25.08889,-0.000174,24.018539,-0.0077,1.411
6282.00,7.506619,25.08933,-0.000173,24.018521,-0.0077,1.412
6284.00,7.506453,25.08910,-0.000173,24.018174,-0.0077,1.412
6286.00,7.506081,25.08955,-0.000173,24.018591,-0.0077,1.412
6288.00,7.505560,25.08929,-0.000174,24.017933,-0.0077,1.412
6290.00,7.505452,25.08935,-0.000173,24.018149,-0.0077,1.412
6292.00,7.504524,25.08904,-0.000173,24.018557,-0.0076,1.412
6294.00,7.504853,25.08946,-0.000173,24.018861,-0.0077,1.412
6296.00,7.505168,25.08950,-0.000172,24.018669,-0.0077,1.412
6298.00,7.505091,25.08942,-0.000173,24.018145,-0.0077,1.412
6300.00,7.505677,25.08940,-0.000173,24.018472,-0.0077,1.412
6302.00,7.505614,25.08958,-0.000172,24.018415,-0.0077,1.412
6304.00,7.505438,25.08923,-0.000173,24.018742,-0.0077,1.412
6306.00,7.505341,25.08924,-0.000172,24.018640,-0.0077,1.411
6308.00,7.505906,25.09040,-0.000172,24.018974,-0.0077,1.412
6310.00,7.505281,25.08948,-0.000172,24.018508,-0.0076,1.411
6312.00,7.505118,25.08997,-0.000172,24.018602,-0.0077,1.412
6314.00,7.505302,25.08994,-0.000173,24.018691,-0.0077,1.412
6316.00,7.505584,25.09051,-0.000172,24.018162,-0.0077,1.412
6318.00,7.505199,25.08976,-0.000173,24.018791,-0.0077,1.412
6320.00,7.504579,25.08982,-0.000172,24.018814,-0.0076,1.412
6322.00,7.504719,25.09055,-0.000172,24.018165,-0.0077,1.412
6324.00,7.504929,25.09068,-0.000171,24.018609,-0.0077,1.412
6326.00,7.504518,25.09056,-0.000172,24.018950,-0.0077,1.412
6328.00,7.504474,25.09087,-0.000172,24.018631,-0.0077,1.412
6330.00,7.505698,25.09069,-0.000173,24.018426,-0.0077,1.413
6332.00,7.506684,25.09044,-0.000173,24.017689,-0.0077,1.412
6334.00,7.505904,25.09069,-0.000172,24.018241,-0.0077,1.411
6336.00,7.505737,25.09071,-0.000173,24.018575,-0.0077,1.412
6338.00,7.505992,25.09080,-0.000173,24.018131,-0.0077,1.412
6340.00,7.506475,25.09087,-0.000173,24.018783,-0.0076,1.412
6342.00,7.506094,25.09146,-0.000173,24.018553,-0.0077,1.412
6344.00,7.505668,25.09117,-0.000173,24.018963,-0.0076,1.412
6346.00,7.505919,25.09185,-0.000173,24.018501,-0.0077,1.412
6348.00,7.505828,25.09153,-0.000173,24.018223,-0.0077,1.412
6350.00,7.506356,25.09186,-0.000173,24.018396,-0.0076,1.412
6352.00,7.505807,25.09111,-0.000173,24.017930,-0.0076,1.411
6354.00,7.504881,25.09195,-0.000173,24.017872,-0.0077,1.412
6356.00,7.505025,25.09183,-0.000173,24.018463,-0.0077,1.412
6358.00,7.505562,25.09132,-0.000173,24.018437,-0.0077,1.412
6360.00,7.505459,25.09132,-0.000174,24.018564,-0.0077,1.412
6362.00,7.505283,25.09193,-0.000174,24.018907,-0.0077,1.412
6364.00,7.504677,25.09151,-0.000174,24.018377,-0.0077,1.412
6366.00,7.504409,25.09078,-0.000173,24.018401,-0.0077,1.412
6368.00,7.504681,25.09095,-0.000174,24.018628,-0.0077,1.412
6370.00,7.505081,25.09151,-0.000173,24.018144,-0.0077,1.412
6372.00,7.504814,25.09191,-0.000173,24.018372,-0.0077,1.412
6374.00,7.504514,25.09189,-0.000172,24.018115,-0.0077,1.411
6376.00,7.504627,25.09087,-0.000173,24.018961,-0.0077,1.411
6378.00,7.504857,25.09154,-0.000173,24.018443,-0.0077,1.412
6380.00,7.503941,25.09268,-0.000173,24.018120,-0.0077,1.412
6382.00,7.503865,25.09243,-0.000174,24.018764,-0.0077,1.412
6384.00,7.504131,25.09155,-0.000173,24.018004,-0.0077,1.412
6386.00,7.504562,25.09169,-0.000173,24.017786,-0.0077,1.412
6388.00,7.505271,25.09187,-0.000174,24.018403,-0.0077,1.412
6390.00,7.504498,25.09064,-0.000173,24.018568,-0.0077,1.412
6392.00,7.503913,25.09100,-0.000173,24.018245,-0.0077,1.412
6394.00,7.502895,25.09056,-0.000173,24.018528,-0.0077,1.412
6396.00,7.502703,25.09077,-0.000173,24.018379,-0.0077,1.412
6398.00,7.503680,25.09096,-0.000172,24.018876,-0.0077,1.412
6400.00,7.503960,25.09109,-0.000173,24.018376,-0.0077,1.411
6402.00,7.504508,25.09041,-0.000173,24.018102,-0.0077,1.411
6404.00,7.504624,25.09090,-0.000173,24.018751,-0.0077,1.412
6406.00,7.504332,25.09038,-0.000173,24.019103,-0.0077,1.411
6408.00,7.504600,25.09142,-0.000173,24.018595,-0.0077,1.413
6410.00,7.504313,25.09145,-0.000173,24.018361,-0.0077,1.412
6412.00,7.503896,25.09048,-0.000172,24.018967,-0.0077,1.412
6414.00,7.503871,25.09079,-0.000173,24.018939,-0.0077,1.412
6416.00,7.503824,25.09161,-0.000173,24.018013,-0.0077,1.412
6418.00,7.504694,25.09108,-0.000173,24.018711,-0.0077,1.412
6420.00,7.503772,25.09162,-0.000173,24.018658,-0.0077,1.412
6422.00,7.503356,25.09167,-0.000174,24.018999,-0.0076,1.412
6424.00,7.503606,25.09131,-0.000173,24.018588,-0.0077,1.411
6426.00,7.503663,25.09076,-0.000172,24.018419,-0.0077,1.412
6428.00,7.504453,25.09021,-0.000172,24.018131,-0.0077,1.412
6430.00,7.504861,25.09010,-0.000174,24.017748,-0.0077,1.412
6432.00,7.504600,25.08960,-0.000175,24.018207,-0.0077,1.412
6434.00,7.504697,25.09005,-0.000173,24.017872,-0.0077,1.412
6436.00,7.505291,25.09013,-0.000174,24.018383,-0.0077,1.412
6438.00,7.505438,25.08943,-0.000173,24.018901,-0.0077,1.412
6440.00,7.503917,25.08946,-0.000173,24.017937,-0.0077,1.412
6442.00,7.503335,25.09041,-0.000174,24.018568,-0.0077,1.412
6444.00,7.503713,25.09037,-0.000171,24.018564,-0.0077,1.412
6446.00,7.504350,25.09058,-0.000173,24.017957,-0.0077,1.412
6448.00,7.503976,25.08930,-0.000173,24.018889,-0.0077,1.412
6450.00,7.503908,25.09049,-0.000174,24.018240,-0.0077,1.412
6452.00,7.503524,25.09099,-0.000174,24.018069,-0.0077,1.412
6454.00,7.504262,25.09054,-0.000174,24.018020,-0.0077,1.412
6456.00,7.504943,25.09088,-0.000174,24.018258,-0.0077,1.412
6458.00,7.505154,25.09032,-0.000174,24.018377,-0.0077,1.412
6460.00,7.504525,25.09114,-0.000174,24.018225,-0.0077,1.412
6462.00,7.504574,25.09082,-0.000174,24.017895,-0.0077,1.412
6464.00,7.503591,25.09051,-0.000173,24.018928,-0.0077,1.412
6466.00,7.502428,25.09073,-0.000173,24.018124,-0.0077,1.412
6468.00,7.502754,25.09078,-0.000173,24.017797,-0.0077,1.412
6470.00,7.503921,25.09065,-0.000173,24.018252,-0.0077,1.412
6472.00,7.504685,25.09070,-0.000173,24.018845,-0.0077,1.412
6474.00,7.503714,25.09107,-0.000172,24.018483,-0.0077,1.412
6476.00,7.503364,25.09074,-0.000173,24.018285,-0.0077,1.413
6478.00,7.502475,25.09088,-0.000173,24.018481,-0.0076,1.412
6480.00,7.502145,25.09159,-0.000171,24.018260,-0.0077,1.412
6482.00,7.503238,25.09138,-0.000172,24.017899,-0.0077,1.412
6484.00,7.504061,25.09098,-0.000173,24.018173,-0.0077,1.412
6486.00,7.503190,25.09106,-0.000173,24.018234,-0.0077,1.412
6488.00,7.503091,25.09085,-0.000174,24.017848,-0.0077,1.413
6490.00,7.503183,25.09116,-0.000174,24.018124,-0.0077,1.413
6492.00,7.502433,25.09086,-0.000172,24.018370,-0.0077,1.411
6494.00,7.503265,25.09082,-0.000174,24.018840,-0.0077,1.412
6496.00,7.503794,25.09110,-0.000173,24.018633,-0.0077,1.412
6498.00,7.502947,25.09096,-0.000173,24.018450,-0.0077,1.412
6500.00,7.503060,25.09060,-0.000174,24.018889,-0.0077,1.412
6502.00,7.502474,25.09080,-0.000173,24.018793,-0.0077,1.412
6504.00,7.503367,25.09091,-0.000172,24.018686,-0.0077,1.412
6506.00,7.504137,25.09130,-0.000173,24.018026,-0.0077,1.412
6508.00,7.503952,25.09081,-0.000173,24.018049,-0.0077,1.412
6510.00,7.503846,25.08994,-0.000173,24.018803,-0.0077,1.412
6512.00,7.504307,25.09069,-0.000173,24.018142,-0.0077,1.412
6514.00,7.503952,25.09103,-0.000174,24.017942,-0.0077,1.413
6516.00,7.502966,25.09082,-0.000174,24.018796,-0.0077,1.412
6518.00,7.502770,25.09052,-0.000173,24.018301,-0.0077,1.412
6520.00,7.503168,25.09096,-0.000174,24.018212,-0.0077,1.412
6522.00,7.503236,25.09086,-0.000173,24.018662,-0.0077,1.413
6524.00,7.503885,25.09125,-0.000173,24.019117,-0.0077,1.412
6526.00,7.504071,25.09030,-0.000173,24.018091,-0.0077,1.412
6528.00,7.504124,25.08988,-0.000173,24.018586,-0.0077,1.412
6530.00,7.504238,25.09035,-0.000172,24.018976,-0.0077,1.412
6532.00,7.503934,25.09093,-0.000171,24.018811,-0.0077,1.412
6534.00,7.503884,25.09075,-0.000173,24.018365,-0.0077,1.412
6536.00,7.504033,25.09084,-0.000174,24.018399,-0.0077,1.412
6538.00,7.503146,25.09082,-0.000174,24.018475,-0.0077,1.412
6540.00,7.504014,25.09062,-0.000173,24.018361,-0.0077,1.413
6542.00,7.504540,25.09137,-0.000173,24.017808,-0.0077,1.413
6544.00,7.504475,25.09111,-0.000173,24.018303,-0.0077,1.412
6546.00,7.504207,25.09079,-0.000171,24.018582,-0.0077,1.412
6548.00,7.503594,25.09065,-0.000172,24.017868,-0.0077,1.412
6550.00,7.503950,25.09096,-0.000172,24.017765,-0.0077,1.412
6552.00,7.503765,25.09153,-0.000173,24.018439,-0.0077,1.412
6554.00,7.504132,25.09047,-0.000174,24.018718,-0.0077,1.413
6556.00,7.504542,25.09103,-0.000175,24.018809,-0.0077,1.413
6558.00,7.504954,25.09130,-0.000172,24.017835,-0.0077,1.412
6560.00,7.504414,25.09175,-0.000172,24.017873,-0.0077,1.412
6562.00,7.504102,25.09065,-0.000174,24.018207,-0.0077,1.413
6564.00,7.503802,25.09063,-0.000174,24.018357,-0.0077,1.413
6566.00,7.503540,25.08993,-0.000174,24.018234,-0.0077,1.413
6568.00,7.503645,25.08965,-0.000172,24.017888,-0.0078,1.412
6570.00,7.503661,25.09029,-0.000172,24.018263,-0.0077,1.412
6572.00,7.503050,25.09064,-0.000172,24.018448,-0.0077,1.413
6574.00,7.503311,25.09075,-0.000173,24.018100,-0.0077,1.413
6576.00,7.502887,25.09113,-0.000173,24.018234,-0.0077,1.412
6578.00,7.502682,25.09048,-0.000173,24.017678,-0.0077,1.412
6580.00,7.502869,25.09049,-0.000172,24.018154,-0.0077,1.413
6582.00,7.502597,25.09059,-0.000172,24.018539,-0.0077,1.412
6584.00,7.503539,25.09055,-0.000173,24.018477,-0.0077,1.412
6586.00,7.504119,25.09153,-0.000173,24.018062,-0.0076,1.412
6588.00,7.502590,25.09110,-0.000174,24.018559,-0.0077,1.412
6590.00,7.502934,25.09036,-0.000172,24.018622,-0.0077,1.412
6592.00,7.503689,25.09088,-0.000172,24.018004,-0.0077,1.412
6594.00,7.502944,25.09033,-0.000173,24.018064,-0.0077,1.412
6596.00,7.503157,25.09010,-0.000173,24.018502,-0.0077,1.413
6598.00,7.503215,25.09006,-0.000173,24.018289,-0.0077,1.412
6600.00,7.503450,25.08969,-0.000173,24.018495,-0.0077,1.413
6602.00,7.503233,25.08999,-0.000173,24.018138,-0.0077,1.412
6604.00,7.502788,25.09067,-0.000173,24.017870,-0.0077,1.411
@11,12.0000,24.0
6606.00,7.501896,25.09041,-0.000173,24.018174,-0.0077,1.412
6608.00,7.494847,25.09083,-0.000173,24.018657,-0.0077,1.412
6610.00,7.486318,25.09048,-0.000173,24.018444,-0.0077,1.411
6612.00,7.478030,25.09045,-0.000171,24.018580,-0.0077,1.411
6614.00,7.470237,25.09050,-0.000171,24.018002,-0.0077,1.411
6616.00,7.466080,25.09077,-0.000171,24.018071,-0.0077,1.412
6618.00,7.464105,25.08986,-0.000172,24.018524,-0.0077,1.412
6620.00,7.463168,25.09024,-0.000173,24.018702,-0.0077,1.413
6622.00,7.464164,25.09013,-0.000174,24.018314,-0.0077,1.413
6624.00,7.465255,25.09038,-0.000174,24.018269,-0.0077,1.413
6626.00,7.466593,25.09070,-0.000174,24.018236,-0.0077,1.413
6628.00,7.467249,25.09048,-0.000175,24.018566,-0.0077,1.414
6630.00,7.468828,25.09037,-0.000175,24.018232,-0.0077,1.414
6632.00,7.476653,25.09057,-0.000175,24.018381,-0.0077,1.413
6634.00,7.487954,25.09117,-0.000173,24.018314,-0.0077,1.414
6636.00,7.500634,25.09078,-0.000174,24.018038,-0.0077,1.415
6638.00,7.512357,25.09073,-0.000174,24.017924,-0.0077,1.413
6640.00,7.521487,25.09006,-0.000173,24.018410,-0.0077,1.413
6642.00,7.527982,25.09042,-0.000172,24.017698,-0.0077,1.413
6644.00,7.531982,25.09067,-0.000172,24.018350,-0.0077,1.413
6646.00,7.535065,25.09040,-0.000172,24.018118,-0.0077,1.412
6648.00,7.539329,25.09024,-0.000172,24.018590,-0.0077,1.412
6650.00,7.544323,25.09049,-0.000171,24.017977,-0.0077,1.412
6652.00,7.548349,25.09034,-0.000171,24.018359,-0.0077,1.412
6654.00,7.551795,25.08985,-0.000171,24.017462,-0.0077,1.412
6656.00,7.555427,25.08951,-0.000173,24.018247,-0.0077,1.412
6658.00,7.558599,25.09014,-0.000172,24.018154,-0.0077,1.412
6660.00,7.561419,25.09032,-0.000172,24.018135,-0.0077,1.413
6662.00,7.562748,25.09025,-0.000172,24.018178,-0.0077,1.413
6664.00,7.564454,25.08963,-0.000173,24.017585,-0.0077,1.412
6666.00,7.565122,25.08980,-0.000172,24.017848,-0.0077,1.413
6668.00,7.566355,25.08996,-0.000173,24.018113,-0.0077,1.412
6670.00,7.566174,25.09011,-0.000172,24.018370,-0.0077,1.413
6672.00,7.565487,25.08949,-0.000172,24.018057,-0.0077,1.412
6674.00,7.563626,25.08954,-0.000173,24.018470,-0.0077,1.412
6676.00,7.562275,25.09050,-0.000172,24.017767,-0.0077,1.412
6678.00,7.561399,25.09042,-0.000174,24.018370,-0.0077,1.413
6680.00,7.559719,25.09004,-0.000173,24.018452,-0.0077,1.412
6682.00,7.558063,25.09010,-0.000172,24.018497,-0.0077,1.412
6684.00,7.556377,25.09122,-0.000173,24.018354,-0.0077,1.412
6686.00,7.554484,25.09111,-0.000173,24.018771,-0.0077,1.412
6688.00,7.552086,25.09161,-0.000172,24.018227,-0.0077,1.413
6690.00,7.549822,25.09154,-0.000173,24.018522,-0.0077,1.413
6692.00,7.548593,25.09139,-0.000172,24.018899,-0.0077,1.412
6694.00,7.546812,25.09069,-0.000172,24.018515,-0.0077,1.412
6696.00,7.543770,25.09108,-0.000172,24.018089,-0.0077,1.412
6698.00,7.542308,25.09130,-0.000172,24.018203,-0.0077,1.412
6700.00,7.541148,25.09139,-0.000173,24.018057,-0.0077,1.412
6702.00,7.539577,25.09151,-0.000173,24.018252,-0.0077,1.412
6704.00,7.536978,25.09152,-0.000172,24.018553,-0.0077,1.412
6706.00,7.534857,25.09090,-0.000173,24.017953,-0.0077,1.413
6708.00,7.533444,25.09087,-0.000172,24.018261,-0.0077,1.413
6710.00,7.532444,25.09057,-0.000173,24.018965,-0.0077,1.412
6712.00,7.531361,25.09152,-0.000173,24.018180,-0.0077,1.412
6714.00,7.531116,25.09079,-0.000173,24.018174,-0.0077,1.412
6716.00,7.529698,25.09078,-0.000172,24.018180,-0.0077,1.412
6718.00,7.528840,25.09030,-0.000172,24.018251,-0.0077,1.412
6720.00,7.528538,25.09030,-0.000172,24.018147,-0.0077,1.412
6722.00,7.527480,25.08956,-0.000172,24.017959,-0.0077,1.413
6724.00,7.525138,25.09000,-0.000173,24.018173,-0.0077,1.412
6726.00,7.525375,25.08973,-0.000173,24.018138,-0.0077,1.412
6728.00,7.525010,25.08996,-0.000173,24.017991,-0.0077,1.413
6730.00,7.523994,25.08995,-0.000172,24.017542,-0.0077,1.413
6732.00,7.522686,25.09043,-0.000172,24.018042,-0.0077,1.412
6734.00,7.522084,25.09029,-0.000172,24.018388,-0.0077,1.412
6736.00,7.521114,25.09025,-0.000173,24.018194,-0.0077,1.412
6738.00,7.520024,25.08991,-0.000172,24.018270,-0.0077,1.413
6740.00,7.520355,25.08981,-0.000173,24.017768,-0.0076,1.413
6742.00,7.520692,25.09036,-0.000172,24.018104,-0.0077,1.413
6744.00,7.519806,25.09057,-0.000172,24.018613,-0.0077,1.412
6746.00,7.517344,25.09025,-0.000172,24.017805,-0.0077,1.412
6748.00,7.516353,25.09040,-0.000172,24.017881,-0.0077,1.412
6750.00,7.516587,25.09014,-0.000173,24.017611,-0.0077,1.412
6752.00,7.516069,25.09030,-0.000173,24.017754,-0.0077,1.412
6754.00,7.515199,25.09059,-0.000172,24.017614,-0.0077,1.412
6756.00,7.515062,25.09032,-0.000172,24.017638,-0.0077,1.412
6758.00,7.514156,25.09030,-0.000173,24.018599,-0.0077,1.412
6760.00,7.514087,25.09036,-0.000173,24.017496,-0.0077,1.413
6762.00,7.513871,25.09011,-0.000174,24.018542,-0.0077,1.413
6764.00,7.513495,25.08974,-0.000173,24.018461,-0.0077,1.413
6766.00,7.513326,25.08928,-0.000174,24.017404,-0.0077,1.412
6768.00,7.513799,25.08895,-0.000174,24.018096,-0.0077,1.412
6770.00,7.512764,25.09000,-0.000174,24.017792,-0.0077,1.412
6772.00,7.511733,25.09036,-0.000173,24.018209,-0.0077,1.413
6774.00,7.511294,25.08983,-0.000174,24.018211,-0.0077,1.413
6776.00,7.510933,25.08972,-0.000175,24.018261,-0.0077,1.412
6778.00,7.510976,25.08894,-0.000174,24.017750,-0.0077,1.412
6780.00,7.510629,25.08866,-0.000173,24.018396,-0.0077,1.413
6782.00,7.510104,25.08851,-0.000173,24.017953,-0.0077,1.412
6784.00,7.508837,25.08871,-0.000175,24.018464,-0.0077,1.412
6786.00,7.508232,25.08876,-0.000173,24.018778,-0.0077,1.413
6788.00,7.508956,25.08913,-0.000174,24.017902,-0.0077,1.413
6790.00,7.508976,25.08882,-0.000173,24.018185,-0.0077,1.412
6792.00,7.509010,25.08872,-0.000174,24.018289,-0.0077,1.412
6794.00,7.508377,25.08863,-0.000173,24.018096,-0.0077,1.412
6796.00,7.508007,25.08876,-0.000173,24.018731,-0.0077,1.412
6798.00,7.508284,25.08886,-0.000173,24.018914,-0.0077,1.412
6800.00,7.508176,25.08832,-0.000174,24.018648,-0.0077,1.413
6802.00,7.508138,25.08919,-0.000173,24.018856,-0.0077,1.412
6804.00,7.507083,25.09007,-0.000173,24.018294,-0.0076,1.412
6806.00,7.506541,25.08960,-0.000173,24.017224,-0.0077,1.413
6808.00,7.505793,25.08980,-0.000174,24.018305,-0.0077,1.412
6810.00,7.505367,25.09042,-0.000174,24.018388,-0.0077,1.412
6812.00,7.504762,25.09108,-0.000174,24.018669,-0.0077,1.412
6814.00,7.505088,25.09069,-0.000173,24.018241,-0.0077,1.413
6816.00,7.505195,25.08984,-0.000173,24.018338,-0.0077,1.413
6818.00,7.504646,25.09044,-0.000174,24.018700,-0.0077,1.413
6820.00,7.505034,25.09039,-0.000173,24.018885,-0.0077,1.412
6822.00,7.505157,25.09087,-0.000173,24.018651,-0.0077,1.412
6824.00,7.504035,25.09008,-0.000173,24.018602,-0.0077,1.413
6826.00,7.504174,25.08946,-0.000173,24.018058,-0.0077,1.412
6828.00,7.505461,25.09023,-0.000172,24.018706,-0.0077,1.412
6830.00,7.505188,25.08936,-0.000173,24.018178,-0.0077,1.413
6832.00,7.504730,25.08992,-0.000174,24.018345,-0.0077,1.412
6834.00,7.504280,25.09060,-0.000172,24.018169,-0.0077,1.412
6836.00,7.503700,25.08954,-0.000173,24.018646,-0.0077,1.412
6838.00,7.503998,25.09054,-0.000172,24.018127,-0.0077,1.412
6840.00,7.503762,25.09008,-0.000173,24.018260,-0.0077,1.412
6842.00,7.504381,25.09018,-0.000173,24.018287,-0.0077,1.412
6844.00,7.504686,25.09068,-0.000173,24.018502,-0.0077,1.412
6846.00,7.504240,25.09065,-0.000173,24.018464,-0.0077,1.411
6848.00,7.503363,25.09138,-0.000173,24.018008,-0.0077,1.412
6850.00,7.504017,25.09042,-0.000174,24.017571,-0.0077,1.413
6852.00,7.503955,25.09042,-0.000173,24.018385,-0.0077,1.412
6854.00,7.502796,25.09076,-0.000172,24.019093,-0.0077,1.412
6856.00,7.502321,25.09099,-0.000173,24.018381,-0.0077,1.412
6858.00,7.502321,25.09113,-0.000173,24.018133,-0.0077,1.413
6860.00,7.502872,25.09066,-0.000174,24.018281,-0.0077,1.413
6862.00,7.503553,25.09044,-0.000174,24.018608,-0.0077,1.412
6864.00,7.503207,25.08987,-0.000173,24.017469,-0.0077,1.412
6866.00,7.502365,25.08907,-0.000173,24.018187,-0.0077,1.412
6868.00,7.502051,25.09036,-0.000173,24.018267,-0.0077,1.412
6870.00,7.501957,25.09058,-0.000174,24.018463,-0.0077,1.412
6872.00,7.502397,25.09038,-0.000172,24.017973,-0.0077,1.412
6874.00,7.502844,25.08998,-0.000173,24.018185,-0.0077,1.412
6876.00,7.502357,25.09034,-0.000174,24.018421,-0.0077,1.412
6878.00,7.501250,25.08986,-0.000173,24.019164,-0.0077,1.412
6880.00,7.501306,25.08999,-0.000174,24.018963,-0.0077,1.412
6882.00,7.502606,25.09141,-0.000174,24.018287,-0.0077,1.413
6884.00,7.502933,25.09105,-0.000173,24.017950,-0.0077,1.412
6886.00,7.502650,25.09119,-0.000174,24.018209,-0.0077,1.413
6888.00,7.501461,25.09110,-0.000173,24.018305,-0.0077,1.412
6890.00,7.500621,25.09015,-0.000173,24.018486,-0.0077,1.413
6892.00,7.501073,25.09099,-0.000172,24.018425,-0.0076,1.412
6894.00,7.500990,25.09079,-0.000173,24.018209,-0.0077,1.412
6896.00,7.501783,25.09043,-0.000173,24.018379,-0.0077,1.412
6898.00,7.501554,25.09050,-0.000173,24.018533,-0.0077,1.412
6900.00,7.501699,25.08981,-0.000173,24.017754,-0.0077,1.412
6902.00,7.502125,25.08992,-0.000174,24.018916,-0.0077,1.412
6904.00,7.501594,25.09028,-0.000173,24.018689,-0.0077,1.412
6906.00,7.501480,25.08982,-0.000173,24.018727,-0.0077,1.413
6908.00,7.501156,25.08970,-0.000173,24.018550,-0.0077,1.412
6910.00,7.501116,25.08909,-0.000173,24.018345,-0.0077,1.413
6912.00,7.500563,25.09027,-0.000173,24.018615,-0.0077,1.412
6914.00,7.500528,25.09132,-0.000172,24.017580,-0.0077,1.412
6916.00,7.501316,25.09117,-0.000172,24.017814,-0.0077,1.412
6918.00,7.501572,25.09049,-0.000173,24.017832,-0.0077,1.412
6920.00,7.501529,25.09061,-0.000173,24.018229,-0.0077,1.413
6922.00,7.501222,25.09048,-0.000174,24.018899,-0.0077,1.413
6924.00,7.502156,25.09041,-0.000173,24.018593,-0.0077,1.412
6926.00,7.502020,25.09107,-0.000173,24.018392,-0.0077,1.412
6928.00,7.501360,25.09099,-0.000173,24.018976,-0.0077,1.412
6930.00,7.500895,25.09129,-0.000173,24.018292,-0.0077,1.412
6932.00,7.500530,25.09090,-0.000173,24.018677,-0.0077,1.413
6934.00,7.499710,25.09154,-0.000173,24.018597,-0.0077,1.412
6936.00,7.499630,25.09142,-0.000174,24.018238,-0.0077,1.413
6938.00,7.499274,25.09193,-0.000173,24.018787,-0.0077,1.412
6940.00,7.499027,25.09116,-0.000171,24.018608,-0.0077,1.412
6942.00,7.499588,25.09130,-0.000173,24.018334,-0.0077,1.413
6944.00,7.499903,25.09243,-0.000172,24.018481,-0.0077,1.412
6946.00,7.499376,25.09186,-0.000172,24.018600,-0.0077,1.412
6948.00,7.499508,25.09200,-0.000172,24.018455,-0.0077,1.412
6950.00,7.499858,25.09217,-0.000172,24.019182,-0.0077,1.412
6952.00,7.499671,25.09276,-0.000173,24.017971,-0.0077,1.413
6954.00,7.500263,25.09217,-0.000172,24.018274,-0.0077,1.413
6956.00,7.500468,25.09170,-0.000172,24.018629,-0.0077,1.413
6958.00,7.500238,25.09109,-0.000173,24.018191,-0.0077,1.413
6960.00,7.500678,25.09095,-0.000174,24.018057,-0.0077,1.412
6962.00,7.500327,25.09084,-0.000173,24.018156,-0.0077,1.412
6964.00,7.499409,25.09079,-0.000174,24.018359,-0.0077,1.412
6966.00,7.499115,25.09124,-0.000173,24.018401,-0.0077,1.412
6968.00,7.498893,25.09119,-0.000173,24.018579,-0.0077,1.413
6970.00,7.499683,25.09201,-0.000173,24.018673,-0.0077,1.412
6972.00,7.498647,25.09087,-0.000173,24.017707,-0.0077,1.412
6974.00,7.498738,25.09042,-0.000173,24.018096,-0.0077,1.412
6976.00,7.499053,25.09074,-0.000172,24.018847,-0.0077,1.412
6978.00,7.499728,25.09120,-0.000172,24.018588,-0.0077,1.412
6980.00,7.500463,25.09139,-0.000173,24.018406,-0.0077,1.413
6982.00,7.499852,25.09219,-0.000173,24.018147,-0.0077,1.412
6984.00,7.499426,25.09199,-0.000173,24.018374,-0.0077,1.412
6986.00,7.498877,25.09226,-0.000173,24.018285,-0.0077,1.413
6988.00,7.499369,25.09193,-0.000172,24.017902,-0.0077,1.412
6990.00,7.499225,25.09199,-0.000172,24.018644,-0.0077,1.412
6992.00,7.499081,25.09173,-0.000172,24.017728,-0.0077,1.412
6994.00,7.499201,25.09143,-0.000173,24.017540,-0.0077,1.413
6996.00,7.499023,25.09107,-0.000174,24.018510,-0.0077,1.413
6998.00,7.498792,25.09078,-0.000173,24.018327,-0.0077,1.412
7000.00,7.498832,25.09136,-0.000174,24.018557,-0.0077,1.412
7002.00,7.499669,25.09152,-0.000175,24.018225,-0.0077,1.413
7004.00,7.500413,25.09195,-0.000174,24.018573,-0.0077,1.412
7006.00,7.500363,25.09206,-0.000173,24.018260,-0.0077,1.413
7008.00,7.500435,25.09110,-0.000172,24.017877,-0.0077,1.412
7010.00,7.500090,25.09125,-0.000174,24.017955,-0.0077,1.412
7012.00,7.499576,25.09130,-0.000173,24.018124,-0.0077,1.412
7014.00,7.499452,25.09170,-0.000173,24.018018,-0.0077,1.412
7016.00,7.499888,25.09162,-0.000172,24.018229,-0.0077,1.412
7018.00,7.499202,25.09147,-0.000172,24.018310,-0.0077,1.412
7020.00,7.498613,25.09192,-0.000173,24.018062,-0.0077,1.412
7022.00,7.498683,25.09187,-0.000174,24.018124,-0.0077,1.412
7024.00,7.498703,25.09147,-0.000174,24.017790,-0.0077,1.412
7026.00,7.498684,25.09208,-0.000174,24.018325,-0.0077,1.412
7028.00,7.499429,25.09286,-0.000173,24.018231,-0.0077,1.412
7030.00,7.498907,25.09237,-0.000174,24.018303,-0.0077,1.413
7032.00,7.498895,25.09164,-0.000175,24.017953,-0.0077,1.413
7034.00,7.499244,25.09202,-0.000175,24.018022,-0.0077,1.413
7036.00,7.499526,25.09231,-0.000175,24.017984,-0.0077,1.412
7038.00,7.498740,25.09148,-0.000174,24.018459,-0.0077,1.413
7040.00,7.498276,25.09182,-0.000174,24.018573,-0.0077,1.413
7042.00,7.498583,25.09151,-0.000174,24.018733,-0.0077,1.413
7044.00,7.498160,25.09091,-0.000173,24.018187,-0.0077,1.412
7046.00,7.498211,25.09126,-0.000173,24.018229,-0.0077,1.412
7048.00,7.498692,25.09115,-0.000173,24.018093,-0.0077,1.412
7050.00,7.498129,25.09143,-0.000173,24.018254,-0.0077,1.412
7052.00,7.498492,25.09165,-0.000173,24.018463,-0.0077,1.412
7054.00,7.498659,25.09175,-0.000174,24.017964,-0.0077,1.412
7056.00,7.498482,25.09137,-0.000174,24.018988,-0.0077,1.412
7058.00,7.497992,25.09173,-0.000174,24.017304,-0.0077,1.412
7060.00,7.498327,25.09094,-0.000173,24.018638,-0.0077,1.412
7062.00,7.499179,25.09081,-0.000173,24.018109,-0.0077,1.413
7064.00,7.498659,25.09149,-0.000173,24.018501,-0.0077,1.412
7066.00,7.498504,25.09084,-0.000173,24.018783,-0.0077,1.412
7068.00,7.498735,25.09112,-0.000171,24.017794,-0.0077,1.412
7070.00,7.497979,25.09098,-0.000173,24.017921,-0.0077,1.412
7072.00,7.497393,25.09184,-0.000173,24.018602,-0.0077,1.412
7074.00,7.497798,25.09182,-0.000172,24.017767,-0.0077,1.412
7076.00,7.497629,25.09208,-0.000173,24.017852,-0.0077,1.412
7078.00,7.497705,25.09186,-0.000173,24.018165,-0.0077,1.413
7080.00,7.497909,25.09155,-0.000174,24.018290,-0.0077,1.413
7082.00,7.498510,25.09209,-0.000174,24.018394,-0.0077,1.412
7084.00,7.498220,25.09124,-0.000172,24.018100,-0.0078,1.413
7086.00,7.498396,25.09152,-0.000173,24.018539,-0.0077,1.412
7088.00,7.499243,25.09206,-0.000172,24.018435,-0.0077,1.412
7090.00,7.499214,25.09162,-0.000172,24.017834,-0.0077,1.413
7092.00,7.499338,25.09121,-0.000173,24.018648,-0.0077,1.413
7094.00,7.498456,25.09147,-0.000173,24.017852,-0.0077,1.412
7096.00,7.498312,25.09191,-0.000174,24.017770,-0.0077,1.412
7098.00,7.498437,25.09197,-0.000173,24.018477,-0.0077,1.412
7100.00,7.498481,25.09177,-0.000173,24.018194,-0.0077,1.413
7102.00,7.498014,25.09241,-0.000173,24.017567,-0.0077,1.413
7104.00,7.498887,25.09174,-0.000173,24.017959,-0.0077,1.412
7106.00,7.498712,25.09186,-0.000173,24.018031,-0.0077,1.412
7108.00,7.498838,25.09227,-0.000173,24.018510,-0.0077,1.412
7110.00,7.499033,25.09253,-0.000173,24.018559,-0.0077,1.412
7112.00,7.499341,25.09264,-0.000172,24.018222,-0.0077,1.412
7114.00,7.498474,25.09217,-0.000173,24.018069,-0.0077,1.412
7116.00,7.498435,25.09296,-0.000173,24.017919,-0.0077,1.413
7118.00,7.498203,25.09371,-0.000174,24.018691,-0.0077,1.413
7120.00,7.497553,25.09326,-0.000173,24.018263,-0.0077,1.412
7122.00,7.498050,25.09303,-0.000172,24.017774,-0.0077,1.412
7124.00,7.497962,25.09341,-0.000172,24.018359,-0.0077,1.412
7126.00,7.498154,25.09299,-0.000173,24.018421,-0.0077,1.412
7128.00,7.498027,25.09255,-0.000173,24.018430,-0.0077,1.413
7130.00,7.497354,25.09318,-0.000172,24.018269,-0.0077,1.412
7132.00,7.497267,25.09336,-0.000172,24.018037,-0.0077,1.412
7134.00,7.497490,25.09314,-0.000172,24.018999,-0.0077,1.412
7136.00,7.497669,25.09361,-0.000172,24.018408,-0.0077,1.412
7138.00,7.497204,25.09238,-0.000171,24.018125,-0.0077,1.412
7140.00,7.497288,25.09315,-0.000171,24.018907,-0.0077,1.413
7142.00,7.497107,25.09294,-0.000174,24.018444,-0.0077,1.413
7144.00,7.497855,25.09255,-0.000173,24.019358,-0.0077,1.412
7146.00,7.498135,25.09315,-0.000172,24.019206,-0.0077,1.412
7148.00,7.498111,25.09254,-0.000172,24.018372,-0.0077,1.412
7150.00,7.498362,25.09277,-0.000172,24.018325,-0.0077,1.413
7152.00,7.498625,25.09242,-0.000173,24.018769,-0.0077,1.412
7154.00,7.498952,25.09267,-0.000172,24.018214,-0.0077,1.412
7156.00,7.498834,25.09305,-0.000172,24.018240,-0.0077,1.412
7158.00,7.498320,25.09261,-0.000172,24.017884,-0.0077,1.413
7160.00,7.497597,25.09383,-0.000172,24.017973,-0.0077,1.412
7162.00,7.498271,25.09348,-0.000172,24.018812,-0.0077,1.412
7164.00,7.498785,25.09286,-0.000172,24.018118,-0.0077,1.413
7166.00,7.498766,25.09211,-0.000173,24.018028,-0.0077,1.412
7168.00,7.498152,25.09250,-0.000172,24.019083,-0.0077,1.412
7170.00,7.498450,25.09217,-0.000171,24.017988,-0.0076,1.412
7172.00,7.498556,25.09283,-0.000173,24.017301,-0.0077,1.413
7174.00,7.498063,25.09185,-0.000172,24.017971,-0.0077,1.412
7176.00,7.497895,25.09217,-0.000174,24.017960,-0.0077,1.413
7178.00,7.497938,25.09199,-0.000175,24.017812,-0.0077,1.412
7180.00,7.497817,25.09248,-0.000174,24.018722,-0.0077,1.412
7182.00,7.497896,25.09216,-0.000174,24.017718,-0.0077,1.413
7184.00,7.498060,25.09231,-0.000172,24.018218,-0.0077,1.413
7186.00,7.497947,25.09236,-0.000173,24.018642,-0.0077,1.412
7188.00,7.498651,25.09241,-0.000173,24.018241,-0.0077,1.412
7190.00,7.498801,25.09291,-0.000172,24.018281,-0.0077,1.412
7192.00,7.498890,25.09283,-0.000173,24.017884,-0.0077,1.413
7194.00,7.499220,25.09283,-0.000173,24.018399,-0.0077,1.412
7196.00,7.498292,25.09283,-0.000172,24.017739,-0.0077,1.412
7198.00,7.497634,25.09256,-0.000173,24.017859,-0.0077,1.413
7200.00,7.497369,25.09252,-0.000172,24.019061,-0.0077,1.413
7202.00,7.497196,25.09254,-0.000172,24.018562,-0.0077,1.412
7204.00,7.497307,25.09197,-0.000172,24.018515,-0.0077,1.412
@12,12.0000,24.0
7206.00,7.496094,25.09179,-0.000173,24.017634,-0.0077,1.412
7208.00,7.490888,25.09241,-0.000172,24.018287,-0.0077,1.412
7210.00,7.482920,25.09251,-0.000173,24.017810,-0.0077,1.411
7212.00,7.473642,25.09243,-0.000172,24.018330,-0.0077,1.411
7214.00,7.465643,25.09334,-0.000170,24.018341,-0.0077,1.412
7216.00,7.461096,25.09247,-0.000172,24.018519,-0.0077,1.411
7218.00,7.459804,25.09271,-0.000172,24.018410,-0.0077,1.412
7220.00,7.460137,25.09211,-0.000172,24.018626,-0.0077,1.413
7222.00,7.460054,25.09169,-0.000173,24.018816,-0.0077,1.413
7224.00,7.460659,25.09217,-0.000175,24.018289,-0.0077,1.413
7226.00,7.460180,25.09204,-0.000175,24.018604,-0.0077,1.414
7228.00,7.460387,25.09175,-0.000175,24.018464,-0.0077,1.414
7230.00,7.462744,25.09172,-0.000174,24.018191,-0.0077,1.414
7232.00,7.469960,25.09203,-0.000176,24.018162,-0.0077,1.414
7234.00,7.482043,25.09265,-0.000175,24.018124,-0.0077,1.414
7236.00,7.495223,25.09212,-0.000175,24.017910,-0.0077,1.414
7238.00,7.506510,25.09199,-0.000175,24.017879,-0.0077,1.414
7240.00,7.515035,25.09187,-0.000175,24.018135,-0.0077,1.414
7242.00,7.521405,25.09241,-0.000174,24.018247,-0.0077,1.413
7244.00,7.525640,25.09243,-0.000173,24.017888,-0.0077,1.412
7246.00,7.529373,25.09320,-0.000172,24.018336,-0.0077,1.413
7248.00,7.533532,25.09332,-0.000173,24.018350,-0.0077,1.412
7250.00,7.537943,25.09290,-0.000172,24.018287,-0.0077,1.412
7252.00,7.542075,25.09213,-0.000173,24.018187,-0.0077,1.413
7254.00,7.546135,25.09217,-0.000173,24.018475,-0.0077,1.413
7256.00,7.549081,25.09135,-0.000173,24.018648,-0.0077,1.413
7258.00,7.551949,25.09187,-0.000172,24.018096,-0.0077,1.412
7260.00,7.554847,25.09212,-0.000172,24.018125,-0.0077,1.412
7262.00,7.555631,25.09202,-0.000172,24.018191,-0.0078,1.413
7264.00,7.557350,25.09207,-0.000172,24.018593,-0.0077,1.412
7266.00,7.558080,25.09176,-0.000172,24.018309,-0.0077,1.412
7268.00,7.558953,25.09121,-0.000173,24.017812,-0.0077,1.412
7270.00,7.559791,25.09109,-0.000174,24.017915,-0.0077,1.412
7272.00,7.559409,25.09150,-0.000173,24.017705,-0.0077,1.412
7274.00,7.558395,25.09091,-0.000174,24.017681,-0.0077,1.413
7276.00,7.558476,25.09115,-0.000174,24.018374,-0.0077,1.413
7278.00,7.557201,25.09100,-0.000173,24.018006,-0.0077,1.412
7280.00,7.556334,25.09126,-0.000171,24.018270,-0.0077,1.412
7282.00,7.555094,25.09120,-0.000172,24.018343,-0.0077,1.413
7284.00,7.552813,25.09242,-0.000172,24.018281,-0.0077,1.413
7286.00,7.550992,25.09166,-0.000172,24.018029,-0.0077,1.412
7288.00,7.548983,25.09128,-0.000173,24.018093,-0.0077,1.413
7290.00,7.547177,25.09004,-0.000174,24.018281,-0.0077,1.412
7292.00,7.544688,25.09117,-0.000173,24.017968,-0.0077,1.412
7294.00,7.542351,25.09172,-0.000173,24.017899,-0.0077,1.412
7296.00,7.540443,25.09138,-0.000172,24.018086,-0.0077,1.412
7298.00,7.537964,25.09237,-0.000172,24.017330,-0.0077,1.412
7300.00,7.536072,25.09155,-0.000171,24.017531,-0.0078,1.412
7302.00,7.534796,25.09246,-0.000172,24.018169,-0.0077,1.413
7304.00,7.533373,25.09277,-0.000174,24.017970,-0.0077,1.412
7306.00,7.531727,25.09261,-0.000173,24.017886,-0.0077,1.412
7308.00,7.530150,25.09255,-0.000172,24.018390,-0.0077,1.412
7310.00,7.528671,25.09327,-0.000172,24.017984,-0.0077,1.412
7312.00,7.527499,25.09330,-0.000173,24.017616,-0.0077,1.412
7314.00,7.526117,25.09310,-0.000171,24.018031,-0.0077,1.412
7316.00,7.524099,25.09295,-0.000173,24.018571,-0.0077,1.413
7318.00,7.523538,25.09316,-0.000174,24.018847,-0.0077,1.412
7320.00,7.522227,25.09296,-0.000173,24.018464,-0.0077,1.412
7322.00,7.521302,25.09358,-0.000172,24.018778,-0.0077,1.413
7324.00,7.521296,25.09373,-0.000172,24.018707,-0.0077,1.412
7326.00,7.520431,25.09370,-0.000173,24.018047,-0.0077,1.412
7328.00,7.519044,25.09328,-0.000173,24.018472,-0.0077,1.413
7330.00,7.518485,25.09364,-0.000172,24.018812,-0.0077,1.412
7332.00,7.518164,25.09401,-0.000172,24.018388,-0.0077,1.413
7334.00,7.516549,25.09416,-0.000173,24.018109,-0.0077,1.412
7336.00,7.515481,25.09370,-0.000173,24.018207,-0.0077,1.412
7338.00,7.515324,25.09417,-0.000172,24.017533,-0.0077,1.413
7340.00,7.514719,25.09430,-0.000172,24.017718,-0.0077,1.412
7342.00,7.514021,25.09376,-0.000173,24.017931,-0.0077,1.412
7344.00,7.513735,25.09413,-0.000173,24.018392,-0.0077,1.413
7346.00,7.512475,25.09398,-0.000175,24.017761,-0.0077,1.412
7348.00,7.512590,25.09472,-0.000174,24.017609,-0.0077,1.412
7350.00,7.511469,25.09470,-0.000175,24.018386,-0.0077,1.413
7352.00,7.510581,25.09465,-0.000174,24.017756,-0.0077,1.412
7354.00,7.510858,25.09448,-0.000173,24.018412,-0.0077,1.412
7356.00,7.510517,25.09440,-0.000173,24.018292,-0.0077,1.412
7358.00,7.509970,25.09355,-0.000174,24.018885,-0.0077,1.412
7360.00,7.509077,25.09373,-0.000175,24.018367,-0.0077,1.413
7362.00,7.508484,25.09406,-0.000175,24.018131,-0.0077,1.413
7364.00,7.507900,25.09457,-0.000174,24.018225,-0.0077,1.413
7366.00,7.507750,25.09427,-0.000173,24.018071,-0.0077,1.413
7368.00,7.506599,25.09465,-0.000173,24.017897,-0.0077,1.412
7370.00,7.506319,25.09394,-0.000173,24.017770,-0.0077,1.413
7372.00,7.505922,25.09389,-0.000174,24.018309,-0.0077,1.413
7374.00,7.505394,25.09384,-0.000174,24.018548,-0.0077,1.412
7376.00,7.505032,25.09377,-0.000173,24.018421,-0.0077,1.412
7378.00,7.505063,25.09383,-0.000173,24.017765,-0.0077,1.413
7380.00,7.505338,25.09294,-0.000174,24.017805,-0.0077,1.412
7382.00,7.504766,25.09229,-0.000174,24.017777,-0.0077,1.412
7384.00,7.504420,25.09347,-0.000174,24.018033,-0.0077,1.413
7386.00,7.503785,25.09310,-0.000173,24.018252,-0.0077,1.412
7388.00,7.503746,25.09331,-0.000173,24.017774,-0.0077,1.413
7390.00,7.502865,25.09346,-0.000174,24.018115,-0.0077,1.412
7392.00,7.502772,25.09376,-0.000175,24.018310,-0.0077,1.413
7394.00,7.502964,25.09398,-0.000173,24.017603,-0.0077,1.412
7396.00,7.502680,25.09349,-0.000172,24.018613,-0.0077,1.412
7398.00,7.503110,25.09406,-0.000174,24.018773,-0.0077,1.413
7400.00,7.503090,25.09425,-0.000174,24.018591,-0.0077,1.412
7402.00,7.502602,25.09376,-0.000173,24.018428,-0.0077,1.412
7404.00,7.502006,25.09368,-0.000172,24.018205,-0.0077,1.412
7406.00,7.502392,25.09385,-0.000172,24.018613,-0.0077,1.412
7408.00,7.502101,25.09398,-0.000174,24.018084,-0.0077,1.412
7410.00,7.501898,25.09411,-0.000173,24.017884,-0.0077,1.413
7412.00,7.502197,25.09343,-0.000172,24.017993,-0.0077,1.412
7414.00,7.501261,25.09305,-0.000172,24.018028,-0.0077,1.412
7416.00,7.500365,25.09241,-0.000173,24.018637,-0.0077,1.412
7418.00,7.500620,25.09377,-0.000174,24.018646,-0.0077,1.412
7420.00,7.501245,25.09299,-0.000173,24.018164,-0.0077,1.412
7422.00,7.501134,25.09358,-0.000173,24.017730,-0.0077,1.412
7424.00,7.501158,25.09375,-0.000173,24.018423,-0.0077,1.412
7426.00,7.500205,25.09354,-0.000174,24.018093,-0.0077,1.412
7428.00,7.499582,25.09336,-0.000173,24.018187,-0.0077,1.412
7430.00,7.498989,25.09309,-0.000173,24.018357,-0.0077,1.413
7432.00,7.498781,25.09263,-0.000172,24.018776,-0.0077,1.412
7434.00,7.499029,25.09308,-0.000172,24.017825,-0.0077,1.412
7436.00,7.499462,25.09314,-0.000173,24.018044,-0.0077,1.413
7438.00,7.499463,25.09345,-0.000174,24.018164,-0.0077,1.413
7440.00,7.498866,25.09306,-0.000173,24.018058,-0.0077,1.413
7442.00,7.498493,25.09278,-0.000173,24.018281,-0.0077,1.412
7444.00,7.498292,25.09278,-0.000173,24.017603,-0.0077,1.412
7446.00,7.497694,25.09352,-0.000173,24.018183,-0.0077,1.412
7448.00,7.497630,25.09295,-0.000173,24.018368,-0.0077,1.412
7450.00,7.497906,25.09313,-0.000172,24.018435,-0.0077,1.412
7452.00,7.497978,25.09312,-0.000173,24.018544,-0.0077,1.413
7454.00,7.498524,25.09326,-0.000174,24.018341,-0.0077,1.412
7456.00,7.498394,25.09394,-0.000172,24.017823,-0.0077,1.412
7458.00,7.498448,25.09414,-0.000173,24.017081,-0.0077,1.413
7460.00,7.498498,25.09348,-0.000174,24.018323,-0.0077,1.413
7462.00,7.498632,25.09345,-0.000173,24.018091,-0.0077,1.413
7464.00,7.498486,25.09372,-0.000173,24.018530,-0.0077,1.412
7466.00,7.498030,25.09361,-0.000174,24.018018,-0.0077,1.412
7468.00,7.498294,25.09290,-0.000173,24.017609,-0.0077,1.413
7470.00,7.498438,25.09326,-0.000173,24.018009,-0.0077,1.412
7472.00,7.497820,25.09273,-0.000172,24.017859,-0.0077,1.412
7474.00,7.497513,25.09217,-0.000172,24.018198,-0.0078,1.412
7476.00,7.497910,25.09189,-0.000173,24.018198,-0.0077,1.412
7478.00,7.497335,25.09148,-0.000172,24.018211,-0.0077,1.412
7480.00,7.496610,25.09184,-0.000172,24.018241,-0.0077,1.412
7482.00,7.496582,25.09254,-0.000174,24.018240,-0.0077,1.413
7484.00,7.497196,25.09260,-0.000174,24.018292,-0.0077,1.412
7486.00,7.497054,25.09235,-0.000174,24.018125,-0.0077,1.412
7488.00,7.497127,25.09214,-0.000172,24.018577,-0.0077,1.412
7490.00,7.497429,25.09259,-0.000172,24.018432,-0.0077,1.412
7492.00,7.496396,25.09263,-0.000173,24.018356,-0.0077,1.413
7494.00,7.496031,25.09246,-0.000173,24.018064,-0.0077,1.413
7496.00,7.495669,25.09297,-0.000174,24.018435,-0.0077,1.412
7498.00,7.495813,25.09284,-0.000172,24.018635,-0.0077,1.412
7500.00,7.495249,25.09191,-0.000173,24.018080,-0.0077,1.412
7502.00,7.494711,25.09220,-0.000173,24.018323,-0.0077,1.413
7504.00,7.494796,25.09158,-0.000174,24.018483,-0.0077,1.413
7506.00,7.495579,25.09152,-0.000174,24.017484,-0.0077,1.412
7508.00,7.495752,25.09200,-0.000173,24.018546,-0.0077,1.412
7510.00,7.495056,25.09187,-0.000173,24.018604,-0.0077,1.413
7512.00,7.495196,25.09203,-0.000173,24.018062,-0.0077,1.412
7514.00,7.495447,25.09191,-0.000172,24.018910,-0.0077,1.413
7516.00,7.495450,25.09180,-0.000174,24.018432,-0.0077,1.412
7518.00,7.495210,25.09120,-0.000173,24.018539,-0.0077,1.413
7520.00,7.495216,25.09198,-0.000174,24.018617,-0.0077,1.413
7522.00,7.495268,25.09156,-0.000174,24.018185,-0.0077,1.412
7524.00,7.494548,25.09159,-0.000172,24.018263,-0.0077,1.412
7526.00,7.493865,25.09200,-0.000173,24.018178,-0.0077,1.413
7528.00,7.494781,25.09291,-0.000174,24.018238,-0.0077,1.412
7530.00,7.495976,25.09162,-0.000173,24.017962,-0.0078,1.412
7532.00,7.496043,25.09152,-0.000172,24.019012,-0.0077,1.412
7534.00,7.496163,25.09142,-0.000173,24.018388,-0.0077,1.412
7536.00,7.496288,25.09120,-0.000173,24.018602,-0.0077,1.413
7538.00,7.495656,25.09089,-0.000173,24.018276,-0.0077,1.412
7540.00,7.495652,25.09115,-0.000173,24.017716,-0.0077,1.412
7542.00,7.495522,25.09073,-0.000173,24.018689,-0.0077,1.412
7544.00,7.494327,25.09138,-0.000173,24.019512,-0.0077,1.412
7546.00,7.493792,25.09179,-0.000174,24.018392,-0.0077,1.412
7548.00,7.493637,25.09090,-0.000174,24.018218,-0.0077,1.412
7550.00,7.493235,25.09071,-0.000175,24.018367,-0.0077,1.412
7552.00,7.494053,25.09032,-0.000174,24.017946,-0.0077,1.412
7554.00,7.494721,25.09037,-0.000173,24.017828,-0.0077,1.412
7556.00,7.495241,25.09133,-0.000174,24.018031,-0.0077,1.412
7558.00,7.495163,25.09102,-0.000172,24.018481,-0.0077,1.412
7560.00,7.495019,25.09070,-0.000175,24.017946,-0.0077,1.412
7562.00,7.494883,25.09144,-0.000174,24.017719,-0.0077,1.413
7564.00,7.495031,25.09122,-0.000173,24.018272,-0.0077,1.413
7566.00,7.494192,25.09187,-0.000174,24.017931,-0.0077,1.412
7568.00,7.494527,25.09141,-0.000175,24.018087,-0.0077,1.413
7570.00,7.495337,25.09135,-0.000174,24.018328,-0.0077,1.412
7572.00,7.494793,25.09212,-0.000174,24.018495,-0.0077,1.412
7574.00,7.493928,25.09199,-0.000174,24.018202,-0.0077,1.412
7576.00,7.493498,25.09179,-0.000173,24.017631,-0.0077,1.412
7578.00,7.493755,25.09220,-0.000174,24.017870,-0.0077,1.412
7580.00,7.494624,25.09210,-0.000174,24.018283,-0.0077,1.413
7582.00,7.494871,25.09201,-0.000173,24.018256,-0.0077,1.412
7584.00,7.495044,25.09164,-0.000174,24.017872,-0.0077,1.412
7586.00,7.495457,25.09145,-0.000175,24.017785,-0.0077,1.413
7588.00,7.494819,25.09181,-0.000174,24.018590,-0.0077,1.412
7590.00,7.494914,25.09108,-0.000173,24.018046,-0.0077,1.412
7592.00,7.495155,25.09135,-0.000173,24.018550,-0.0077,1.412
7594.00,7.494782,25.09154,-0.000173,24.018187,-0.0077,1.412
7596.00,7.494490,25.09200,-0.000174,24.018042,-0.0077,1.412
7598.00,7.494347,25.09210,-0.000174,24.018102,-0.0077,1.412
7600.00,7.494920,25.09117,-0.000174,24.018778,-0.0077,1.412
7602.00,7.495399,25.09062,-0.000174,24.017801,-0.0077,1.412
7604.00,7.495642,25.09100,-0.000173,24.018397,-0.0077,1.413
7606.00,7.495433,25.09058,-0.000173,24.018189,-0.0077,1.412
7608.00,7.495664,25.09065,-0.000173,24.018446,-0.0077,1.412
7610.00,7.494213,25.09081,-0.000173,24.017756,-0.0077,1.413
7612.00,7.494027,25.09123,-0.000173,24.018015,-0.0077,1.413
7614.00,7.494130,25.09059,-0.000172,24.018376,-0.0077,1.412
7616.00,7.494110,25.09083,-0.000174,24.018020,-0.0077,1.412
7618.00,7.493514,25.08959,-0.000174,24.017507,-0.0077,1.412
7620.00,7.494087,25.08980,-0.000174,24.017446,-0.0077,1.413
7622.00,7.494402,25.09007,-0.000175,24.018057,-0.0077,1.412
7624.00,7.494521,25.09008,-0.000175,24.017975,-0.0077,1.412
7626.00,7.494340,25.09005,-0.000173,24.018247,-0.0077,1.412
7628.00,7.494106,25.09020,-0.000173,24.017812,-0.0077,1.412
7630.00,7.493992,25.09013,-0.000173,24.017558,-0.0077,1.412
7632.00,7.493760,25.09088,-0.000174,24.017848,-0.0077,1.412
7634.00,7.494779,25.09077,-0.000174,24.018042,-0.0077,1.412
7636.00,7.495221,25.09129,-0.000174,24.017810,-0.0077,1.412
7638.00,7.494578,25.09148,-0.000174,24.017797,-0.0077,1.412
7640.00,7.494155,25.09046,-0.000174,24.017719,-0.0077,1.413
7642.00,7.493459,25.09104,-0.000173,24.018290,-0.0077,1.413
7644.00,7.492719,25.09121,-0.000174,24.017491,-0.0077,1.412
7646.00,7.492943,25.09080,-0.000173,24.017364,-0.0077,1.412
7648.00,7.494505,25.09076,-0.000173,24.018209,-0.0077,1.413
7650.00,7.494383,25.09140,-0.000174,24.017440,-0.0077,1.412
7652.00,7.494191,25.09130,-0.000174,24.017917,-0.0077,1.412
7654.00,7.493346,25.09136,-0.000174,24.017457,-0.0077,1.412
7656.00,7.493018,25.09128,-0.000174,24.018153,-0.0077,1.412
7658.00,7.493227,25.09067,-0.000173,24.018098,-0.0077,1.412
7660.00,7.493031,25.09100,-0.000174,24.018570,-0.0077,1.413
7662.00,7.492748,25.09083,-0.000174,24.018461,-0.0077,1.412
7664.00,7.492883,25.09128,-0.000172,24.017779,-0.0077,1.412
7666.00,7.493582,25.09182,-0.000174,24.018247,-0.0077,1.412
7668.00,7.494289,25.09173,-0.000173,24.018341,-0.0077,1.411
7670.00,7.493822,25.09163,-0.000173,24.017339,-0.0077,1.412
7672.00,7.493179,25.09101,-0.000174,24.017980,-0.0077,1.412
7674.00,7.493069,25.09085,-0.000174,24.017723,-0.0077,1.412
7676.00,7.493098,25.09067,-0.000174,24.017868,-0.0077,1.412
7678.00,7.493589,25.09115,-0.000174,24.018646,-0.0077,1.412
7680.00,7.494267,25.09143,-0.000173,24.017422,-0.0077,1.412
7682.00,7.494527,25.09108,-0.000175,24.017777,-0.0077,1.412
7684.00,7.494492,25.09117,-0.000174,24.017892,-0.0077,1.412
7686.00,7.494015,25.09186,-0.000172,24.017792,-0.0077,1.412
7688.00,7.494188,25.09182,-0.000172,24.018354,-0.0077,1.412
7690.00,7.494494,25.09203,-0.000173,24.018508,-0.0077,1.412
7692.00,7.495142,25.09162,-0.000173,24.017971,-0.0077,1.412
7694.00,7.494834,25.09144,-0.000174,24.018111,-0.0077,1.412
7696.00,7.494788,25.09082,-0.000174,24.018314,-0.0078,1.412
7698.00,7.494010,25.09178,-0.000174,24.017598,-0.0077,1.413
7700.00,7.493431,25.09175,-0.000173,24.018397,-0.0077,1.412
7702.00,7.493437,25.09128,-0.000173,24.018444,-0.0077,1.412
7704.00,7.493884,25.09195,-0.000173,24.018352,-0.0077,1.412
7706.00,7.493255,25.09253,-0.000174,24.017877,-0.0077,1.412
7708.00,7.493077,25.09237,-0.000174,24.018270,-0.0077,1.412
7710.00,7.492967,25.09176,-0.000174,24.018537,-0.0078,1.412
7712.00,7.493376,25.09168,-0.000174,24.018307,-0.0077,1.412
7714.00,7.493616,25.09136,-0.000173,24.017166,-0.0077,1.412
7716.00,7.494181,25.09128,-0.000173,24.018047,-0.0077,1.412
7718.00,7.493796,25.09079,-0.000173,24.017718,-0.0077,1.412
7720.00,7.493396,25.09174,-0.000173,24.018218,-0.0077,1.412
7722.00,7.492964,25.09213,-0.000173,24.018861,-0.0077,1.412
7724.00,7.492969,25.09158,-0.000174,24.017716,-0.0077,1.412
7726.00,7.493976,25.09221,-0.000174,24.017794,-0.0077,1.412
7728.00,7.493656,25.09250,-0.000173,24.018332,-0.0077,1.412
7730.00,7.493218,25.09229,-0.000173,24.017863,-0.0077,1.413
7732.00,7.492755,25.09179,-0.000175,24.017783,-0.0077,1.413
7734.00,7.493041,25.09117,-0.000175,24.018009,-0.0078,1.412
7736.00,7.492675,25.09156,-0.000174,24.017902,-0.0078,1.412
7738.00,7.492770,25.09080,-0.000175,24.017141,-0.0077,1.412
7740.00,7.492672,25.09008,-0.000174,24.017821,-0.0077,1.412
7742.00,7.493176,25.09069,-0.000174,24.018171,-0.0077,1.412
7744.00,7.494264,25.09050,-0.000174,24.017304,-0.0077,1.412
7746.00,7.494766,25.09092,-0.000174,24.018664,-0.0077,1.412
7748.00,7.494491,25.09146,-0.000174,24.018247,-0.0077,1.413
7750.00,7.493886,25.09073,-0.000174,24.018256,-0.0077,1.412
7752.00,7.494100,25.09035,-0.000173,24.018162,-0.0077,1.412
7754.00,7.493864,25.09062,-0.000174,24.018272,-0.0077,1.411
7756.00,7.493035,25.09157,-0.000174,24.019161,-0.0077,1.412
7758.00,7.493623,25.09087,-0.000173,24.018495,-0.0077,1.412
7760.00,7.494195,25.09168,-0.000171,24.018051,-0.0077,1.412
7762.00,7.494181,25.09112,-0.000173,24.018515,-0.0077,1.413
7764.00,7.493739,25.09109,-0.000174,24.017979,-0.0077,1.413
7766.00,7.494109,25.09073,-0.000173,24.018238,-0.0077,1.412
7768.00,7.493609,25.09155,-0.000174,24.018350,-0.0077,1.412
7770.00,7.493640,25.09257,-0.000173,24.018289,-0.0077,1.412
7772.00,7.493895,25.09173,-0.000173,24.017757,-0.0077,1.413
7774.00,7.493910,25.09101,-0.000174,24.017765,-0.0077,1.412
7776.00,7.494428,25.09173,-0.000172,24.017408,-0.0077,1.412
7778.00,7.493645,25.09198,-0.000173,24.018542,-0.0077,1.412
7780.00,7.493253,25.09156,-0.000174,24.018298,-0.0077,1.412
7782.00,7.493505,25.09155,-0.000174,24.018533,-0.0077,1.412
7784.00,7.493242,25.09081,-0.000173,24.018640,-0.0077,1.412
7786.00,7.493587,25.09090,-0.000173,24.017801,-0.0077,1.412
7788.00,7.494346,25.09057,-0.000172,24.018524,-0.0077,1.412
7790.00,7.494663,25.09070,-0.000172,24.018359,-0.0078,1.412
7792.00,7.494452,25.09032,-0.000173,24.018299,-0.0077,1.413
7794.00,7.494296,25.09054,-0.000173,24.017993,-0.0077,1.412
7796.00,7.494597,25.08984,-0.000173,24.017489,-0.0077,1.412
7798.00,7.494467,25.09041,-0.000173,24.018100,-0.0077,1.412
7800.00,7.494422,25.09075,-0.000174,24.017823,-0.0077,1.412
7802.00,7.494478,25.09058,-0.000173,24.018167,-0.0077,1.412
7804.00,7.494682,25.09063,-0.000173,24.017768,-0.0077,1.412
@13,12.0000,24.0
7806.00,7.493324,25.09008,-0.000173,24.017632,-0.0077,1.412
7808.00,7.487625,25.09016,-0.000173,24.019354,-0.0077,1.412
7810.00,7.478954,25.09126,-0.000174,24.017966,-0.0077,1.411
7812.00,7.470339,25.09108,-0.000172,24.017962,-0.0077,1.410
7814.00,7.463179,25.09114,-0.000172,24.018493,-0.0077,1.411
7816.00,7.458017,25.09145,-0.000173,24.018207,-0.0077,1.413
7818.00,7.456324,25.09083,-0.000173,24.017834,-0.0077,1.412
7820.00,7.455738,25.09140,-0.000173,24.018198,-0.0077,1.413
7822.00,7.455607,25.09161,-0.000174,24.018394,-0.0077,1.413
7824.00,7.456371,25.09057,-0.000174,24.017926,-0.0077,1.413
7826.00,7.458079,25.09056,-0.000175,24.018383,-0.0077,1.414
7828.00,7.459686,25.09178,-0.000174,24.018015,-0.0077,1.413
7830.00,7.461557,25.09085,-0.000173,24.017844,-0.0077,1.413
7832.00,7.468187,25.09068,-0.000175,24.018185,-0.0077,1.414
7834.00,7.479706,25.09126,-0.000176,24.018305,-0.0077,1.415
7836.00,7.491634,25.09085,-0.000175,24.018058,-0.0077,1.414
7838.00,7.502430,25.09123,-0.000177,24.018066,-0.0077,1.414
7840.00,7.510418,25.09169,-0.000176,24.018397,-0.0077,1.413
7842.00,7.515725,25.09163,-0.000173,24.018116,-0.0077,1.413
7844.00,7.520279,25.09057,-0.000174,24.017701,-0.0077,1.413
7846.00,7.524641,25.09046,-0.000172,24.018314,-0.0077,1.413
7848.00,7.528483,25.09063,-0.000172,24.018310,-0.0077,1.412
7850.00,7.532292,25.09063,-0.000172,24.018301,-0.0077,1.412
7852.00,7.536652,25.09129,-0.000173,24.018537,-0.0077,1.413
7854.00,7.540659,25.09107,-0.000172,24.018100,-0.0077,1.412
7856.00,7.544361,25.09097,-0.000173,24.018715,-0.0077,1.412
7858.00,7.548275,25.09010,-0.000173,24.018707,-0.0077,1.412
7860.00,7.550275,25.09145,-0.000172,24.017476,-0.0077,1.412
7862.00,7.551684,25.09133,-0.000173,24.018057,-0.0077,1.413
7864.00,7.552452,25.09063,-0.000173,24.018033,-0.0077,1.412
7866.00,7.553525,25.09148,-0.000172,24.018147,-0.0077,1.412
7868.00,7.555040,25.09149,-0.000172,24.018457,-0.0077,1.412
7870.00,7.556142,25.09122,-0.000172,24.018535,-0.0077,1.412
7872.00,7.557112,25.09089,-0.000171,24.018272,-0.0077,1.412
7874.00,7.556444,25.09067,-0.000173,24.018167,-0.0077,1.412
7876.00,7.555333,25.09043,-0.000173,24.018555,-0.0077,1.412
7878.00,7.553388,25.09065,-0.000174,24.018590,-0.0077,1.412
7880.00,7.551482,25.09202,-0.000173,24.018608,-0.0078,1.412
7882.00,7.550691,25.09110,-0.000174,24.017989,-0.0077,1.413
7884.00,7.548856,25.09116,-0.000174,24.017554,-0.0077,1.412
7886.00,7.547498,25.09128,-0.000175,24.018020,-0.0077,1.412
7888.00,7.545855,25.09046,-0.000173,24.018673,-0.0077,1.412
7890.00,7.543890,25.09021,-0.000172,24.018098,-0.0078,1.412
7892.00,7.540821,25.09065,-0.000172,24.018015,-0.0077,1.412
7894.00,7.538548,25.09099,-0.000174,24.017835,-0.0078,1.412
7896.00,7.535780,25.09102,-0.000173,24.017839,-0.0077,1.412
7898.00,7.532986,25.09140,-0.000171,24.018076,-0.0077,1.412
7900.00,7.531644,25.09169,-0.000173,24.017776,-0.0078,1.412
7902.00,7.530801,25.09111,-0.000174,24.018131,-0.0077,1.413
7904.00,7.529569,25.09144,-0.000173,24.018524,-0.0077,1.412
7906.00,7.528980,25.09110,-0.000173,24.017872,-0.0077,1.412
7908.00,7.527295,25.09157,-0.000173,24.017652,-0.0077,1.412
7910.00,7.524948,25.09191,-0.000173,24.017848,-0.0077,1.412
7912.00,7.523024,25.09195,-0.000172,24.017201,-0.0077,1.412
7914.00,7.521498,25.09026,-0.000173,24.017910,-0.0077,1.412
7916.00,7.519808,25.09038,-0.000173,24.017863,-0.0077,1.412
7918.00,7.519685,25.09068,-0.000172,24.017558,-0.0077,1.412
7920.00,7.518859,25.09048,-0.000172,24.018138,-0.0077,1.411
7922.00,7.517608,25.09072,-0.000172,24.018316,-0.0077,1.412
7924.00,7.516991,25.09054,-0.000172,24.018396,-0.0077,1.412
7926.00,7.515382,25.09094,-0.000173,24.018169,-0.0077,1.412
7928.00,7.514560,25.09136,-0.000173,24.017872,-0.0077,1.412
7930.00,7.513613,25.09072,-0.000174,24.017950,-0.0077,1.412
7932.00,7.512887,25.09072,-0.000175,24.018073,-0.0078,1.412
7934.00,7.512155,25.09040,-0.000174,24.017902,-0.0077,1.412
7936.00,7.511335,25.09029,-0.000175,24.017594,-0.0077,1.412
7938.00,7.510394,25.09039,-0.000174,24.018122,-0.0077,1.412
7940.00,7.510770,25.09047,-0.000174,24.017859,-0.0077,1.412
7942.00,7.511411,25.09092,-0.000174,24.018165,-0.0077,1.412
7944.00,7.511440,25.09112,-0.000174,24.018084,-0.0077,1.412
7946.00,7.509916,25.09120,-0.000174,24.018298,-0.0077,1.412
7948.00,7.509720,25.09065,-0.000174,24.018343,-0.0077,1.412
7950.00,7.509871,25.09082,-0.000173,24.016958,-0.0077,1.412
7952.00,7.508969,25.09039,-0.000174,24.018379,-0.0077,1.412
7954.00,7.507297,25.09091,-0.000174,24.018122,-0.0077,1.412
7956.00,7.506861,25.09079,-0.000174,24.017418,-0.0077,1.412
7958.00,7.505718,25.09084,-0.000175,24.018595,-0.0077,1.412
7960.00,7.505456,25.09100,-0.000174,24.018191,-0.0077,1.412
7962.00,7.504600,25.09106,-0.000174,24.017379,-0.0077,1.412
7964.00,7.504167,25.09052,-0.000173,24.018026,-0.0077,1.412
7966.00,7.503814,25.09089,-0.000175,24.018287,-0.0077,1.412
7968.00,7.503818,25.09094,-0.000175,24.017848,-0.0078,1.412
7970.00,7.503706,25.09142,-0.000174,24.018475,-0.0077,1.412
7972.00,7.503457,25.09129,-0.000173,24.018095,-0.0077,1.412
7974.00,7.503108,25.09078,-0.000174,24.018193,-0.0077,1.412
7976.00,7.503509,25.09086,-0.000173,24.018051,-0.0077,1.412
7978.00,7.503557,25.09086,-0.000173,24.018046,-0.0077,1.412
7980.00,7.502521,25.09062,-0.000173,24.017556,-0.0078,1.412
7982.00,7.501993,25.09050,-0.000174,24.017850,-0.0077,1.412
7984.00,7.501613,25.09058,-0.000173,24.018318,-0.0077,1.412
7986.00,7.500882,25.08990,-0.000173,24.018466,-0.0077,1.412
7988.00,7.500756,25.09019,-0.000174,24.018261,-0.0077,1.412
7990.00,7.500713,25.08998,-0.000173,24.018800,-0.0077,1.412
7992.00,7.501092,25.08991,-0.000173,24.018107,-0.0077,1.411
7994.00,7.500221,25.08974,-0.000173,24.017997,-0.0077,1.412
7996.00,7.499981,25.08982,-0.000173,24.018182,-0.0077,1.411
7998.00,7.500327,25.09009,-0.000172,24.017959,-0.0077,1.411
8000.00,7.499966,25.08978,-0.000173,24.017892,-0.0077,1.412
8002.00,7.499137,25.08985,-0.000174,24.018200,-0.0077,1.412
8004.00,7.498866,25.09025,-0.000173,24.017148,-0.0077,1.412
8006.00,7.498442,25.08947,-0.000173,24.017919,-0.0077,1.411
8008.00,7.498126,25.09043,-0.000172,24.018454,-0.0077,1.412
8010.00,7.498194,25.09062,-0.000173,24.018078,-0.0077,1.413
8012.00,7.498677,25.09036,-0.000173,24.018559,-0.0077,1.412
8014.00,7.498840,25.09024,-0.000174,24.018064,-0.0077,1.412
8016.00,7.497929,25.08952,-0.000175,24.017252,-0.0077,1.412
8018.00,7.497261,25.09036,-0.000174,24.018328,-0.0077,1.412
8020.00,7.497206,25.09013,-0.000173,24.018096,-0.0077,1.412
8022.00,7.496473,25.08913,-0.000172,24.018319,-0.0077,1.412
8024.00,7.496515,25.09039,-0.000173,24.018336,-0.0077,1.412
8026.00,7.496057,25.09138,-0.000173,24.018261,-0.0077,1.413
8028.00,7.495400,25.09090,-0.000174,24.018758,-0.0077,1.412
8030.00,7.495061,25.09040,-0.000173,24.017944,-0.0077,1.412
8032.00,7.496718,25.09043,-0.000174,24.017438,-0.0077,1.412
8034.00,7.496690,25.09120,-0.000172,24.018310,-0.0077,1.412
8036.00,7.496063,25.09135,-0.000172,24.017997,-0.0077,1.412
8038.00,7.495571,25.08974,-0.000173,24.018124,-0.0077,1.412
8040.00,7.496202,25.08996,-0.000174,24.018502,-0.0077,1.412
8042.00,7.495759,25.09047,-0.000174,24.017620,-0.0077,1.412
8044.00,7.495224,25.09058,-0.000174,24.017928,-0.0077,1.412
8046.00,7.494672,25.09118,-0.000174,24.018057,-0.0077,1.412
8048.00,7.494372,25.09072,-0.000173,24.017924,-0.0077,1.412
8050.00,7.494185,25.09061,-0.000173,24.017930,-0.0077,1.411
8052.00,7.494045,25.09062,-0.000173,24.017411,-0.0077,1.412
8054.00,7.493795,25.09009,-0.000174,24.018153,-0.0077,1.412
8056.00,7.493212,25.09077,-0.000174,24.017939,-0.0077,1.411
8058.00,7.493470,25.09047,-0.000174,24.018116,-0.0077,1.411
8060.00,7.493819,25.09085,-0.000173,24.018318,-0.0077,1.412
8062.00,7.493032,25.09071,-0.000173,24.018100,-0.0077,1.412
8064.00,7.493434,25.09168,-0.000175,24.018847,-0.0077,1.412
8066.00,7.493104,25.09071,-0.000175,24.017460,-0.0077,1.412
8068.00,7.492802,25.09127,-0.000174,24.017473,-0.0078,1.411
8070.00,7.493083,25.09156,-0.000173,24.017893,-0.0077,1.411
8072.00,7.492923,25.09174,-0.000174,24.018006,-0.0077,1.412
8074.00,7.492390,25.09135,-0.000174,24.018310,-0.0077,1.413
8076.00,7.493056,25.09141,-0.000174,24.018921,-0.0077,1.412
8078.00,7.493422,25.09141,-0.000174,24.018604,-0.0077,1.413
8080.00,7.493052,25.09099,-0.000175,24.018047,-0.0077,1.412
8082.00,7.492908,25.09005,-0.000173,24.017777,-0.0077,1.412
8084.00,7.492963,25.09000,-0.000174,24.018231,-0.0077,1.412
8086.00,7.493749,25.09052,-0.000174,24.018386,-0.0077,1.412
8088.00,7.492873,25.09129,-0.000175,24.018357,-0.0077,1.411
8090.00,7.492938,25.09132,-0.000174,24.018078,-0.0077,1.411
8092.00,7.493613,25.09120,-0.000175,24.017654,-0.0077,1.412
8094.00,7.494043,25.09106,-0.000174,24.018076,-0.0077,1.412
8096.00,7.492860,25.09106,-0.000174,24.018138,-0.0077,1.412
8098.00,7.493418,25.09092,-0.000174,24.017870,-0.0077,1.412
8100.00,7.493109,25.09107,-0.000175,24.018459,-0.0077,1.411
8102.00,7.492615,25.09102,-0.000173,24.018497,-0.0077,1.412
8104.00,7.492406,25.09158,-0.000174,24.017924,-0.0077,1.412
8106.00,7.491805,25.09149,-0.000174,24.017779,-0.0077,1.412
8108.00,7.491725,25.09057,-0.000173,24.017873,-0.0077,1.411
8110.00,7.491636,25.09082,-0.000174,24.017585,-0.0077,1.411
8112.00,7.491625,25.09049,-0.000173,24.017719,-0.0077,1.412
8114.00,7.491474,25.09016,-0.000174,24.018702,-0.0077,1.412
8116.00,7.491707,25.09081,-0.000173,24.018590,-0.0077,1.412
8118.00,7.492112,25.09050,-0.000173,24.018098,-0.0077,1.412
8120.00,7.491461,25.09008,-0.000173,24.017754,-0.0077,1.412
8122.00,7.491679,25.09146,-0.000175,24.018466,-0.0077,1.412
8124.00,7.492359,25.09198,-0.000175,24.018053,-0.0077,1.411
8126.00,7.491487,25.09180,-0.000173,24.017745,-0.0077,1.412
8128.00,7.489807,25.09164,-0.000174,24.017868,-0.0078,1.412
8130.00,7.489933,25.09106,-0.000175,24.017625,-0.0078,1.412
8132.00,7.491384,25.09042,-0.000175,24.017828,-0.0078,1.411
8134.00,7.490913,25.09022,-0.000174,24.017942,-0.0077,1.412
8136.00,7.490345,25.09117,-0.000174,24.017792,-0.0077,1.412
8138.00,7.490820,25.09105,-0.000175,24.018212,-0.0077,1.412
8140.00,7.490848,25.09128,-0.000174,24.017917,-0.0078,1.411
8142.00,7.491096,25.09040,-0.000174,24.018164,-0.0077,1.411
8144.00,7.491657,25.09082,-0.000174,24.017939,-0.0077,1.412
8146.00,7.491482,25.09092,-0.000174,24.019050,-0.0078,1.413
8148.00,7.491448,25.09137,-0.000173,24.018356,-0.0077,1.412
8150.00,7.491364,25.09133,-0.000174,24.017670,-0.0077,1.411
8152.00,7.491014,25.09121,-0.000174,24.017895,-0.0077,1.412
8154.00,7.490432,25.09089,-0.000174,24.017861,-0.0077,1.412
8156.00,7.490915,25.09082,-0.000175,24.018419,-0.0077,1.412
8158.00,7.491350,25.09053,-0.000174,24.018443,-0.0077,1.412
8160.00,7.490447,25.09119,-0.000175,24.017105,-0.0077,1.412
8162.00,7.489720,25.09119,-0.000174,24.018002,-0.0077,1.411
8164.00,7.489669,25.09070,-0.000174,24.017895,-0.0077,1.412
8166.00,7.490364,25.09054,-0.000175,24.018218,-0.0077,1.412
8168.00,7.489719,25.09069,-0.000174,24.018220,-0.0078,1.411
8170.00,7.490195,25.09105,-0.000174,24.017883,-0.0078,1.412
8172.00,7.490002,25.09051,-0.000174,24.017457,-0.0077,1.412
8174.00,7.489692,25.09116,-0.000175,24.018214,-0.0077,1.412
8176.00,7.489742,25.09041,-0.000174,24.017667,-0.0077,1.412
8178.00,7.489696,25.09023,-0.000174,24.017190,-0.0077,1.412
8180.00,7.490193,25.09021,-0.000174,24.017810,-0.0077,1.412
8182.00,7.490936,25.09033,-0.000174,24.017542,-0.0077,1.412
8184.00,7.491446,25.09097,-0.000175,24.017739,-0.0077,1.412
8186.00,7.491440,25.09028,-0.000174,24.018321,-0.0078,1.412
8188.00,7.491124,25.09050,-0.000174,24.017825,-0.0077,1.412
8190.00,7.490988,25.09076,-0.000174,24.017883,-0.0077,1.412
8192.00,7.491141,25.09128,-0.000174,24.017777,-0.0077,1.412
8194.00,7.490459,25.09100,-0.000175,24.017690,-0.0077,1.412
8196.00,7.490275,25.09034,-0.000174,24.017529,-0.0078,1.412
8198.00,7.489911,25.09074,-0.000174,24.017814,-0.0077,1.412
8200.00,7.489569,25.09035,-0.000173,24.017852,-0.0077,1.412
8202.00,7.488912,25.09039,-0.000173,24.017835,-0.0077,1.412
8204.00,7.488967,25.09052,-0.000173,24.017578,-0.0077,1.412
8206.00,7.489401,25.09067,-0.000173,24.017708,-0.0077,1.411
8208.00,7.489278,25.09144,-0.000174,24.018312,-0.0078,1.412
8210.00,7.489330,25.09132,-0.000175,24.017823,-0.0077,1.412
8212.00,7.490155,25.09065,-0.000173,24.018073,-0.0077,1.411
8214.00,7.490524,25.09123,-0.000173,24.017850,-0.0077,1.412
8216.00,7.490231,25.09172,-0.000174,24.017906,-0.0077,1.412
8218.00,7.490494,25.09113,-0.000175,24.017989,-0.0077,1.412
8220.00,7.489940,25.09119,-0.000173,24.018477,-0.0077,1.411
8222.00,7.488985,25.09138,-0.000173,24.017937,-0.0077,1.412
8224.00,7.488507,25.09267,-0.000173,24.016965,-0.0077,1.412
8226.00,7.488891,25.09182,-0.000174,24.017912,-0.0078,1.412
8228.00,7.489348,25.09079,-0.000174,24.017997,-0.0077,1.412
8230.00,7.489273,25.09104,-0.000174,24.017892,-0.0077,1.412
8232.00,7.489080,25.09123,-0.000175,24.017201,-0.0077,1.411
8234.00,7.488598,25.09112,-0.000175,24.016938,-0.0077,1.411
8236.00,7.488596,25.09106,-0.000175,24.017190,-0.0077,1.412
8238.00,7.488769,25.09121,-0.000174,24.017279,-0.0077,1.412
8240.00,7.488437,25.09104,-0.000173,24.017919,-0.0078,1.411
8242.00,7.488860,25.09109,-0.000174,24.017747,-0.0077,1.412
8244.00,7.489175,25.09123,-0.000174,24.018441,-0.0077,1.412
8246.00,7.489783,25.09141,-0.000174,24.017776,-0.0077,1.412
8248.00,7.490804,25.09112,-0.000174,24.018071,-0.0077,1.412
8250.00,7.490661,25.09212,-0.000173,24.018283,-0.0077,1.412
8252.00,7.489973,25.09164,-0.000176,24.017763,-0.0077,1.412
8254.00,7.489901,25.09213,-0.000174,24.018151,-0.0078,1.411
8256.00,7.489149,25.09203,-0.000174,24.018171,-0.0078,1.411
8258.00,7.490131,25.09272,-0.000174,24.017892,-0.0077,1.412
8260.00,7.490283,25.09142,-0.000174,24.018004,-0.0077,1.412
8262.00,7.490167,25.09138,-0.000174,24.017487,-0.0077,1.411
8264.00,7.489822,25.09155,-0.000173,24.017061,-0.0077,1.412
8266.00,7.490014,25.09218,-0.000175,24.017837,-0.0077,1.412
8268.00,7.490300,25.09148,-0.000174,24.018185,-0.0077,1.412
8270.00,7.490701,25.09263,-0.000174,24.017725,-0.0077,1.412
8272.00,7.489674,25.09191,-0.000174,24.018588,-0.0077,1.412
8274.00,7.490122,25.09207,-0.000174,24.018015,-0.0077,1.412
8276.00,7.490176,25.09176,-0.000174,24.018098,-0.0077,1.412
8278.00,7.490207,25.09168,-0.000175,24.017507,-0.0077,1.412
8280.00,7.489809,25.09173,-0.000174,24.017906,-0.0077,1.412
8282.00,7.490294,25.09211,-0.000173,24.018122,-0.0077,1.412
8284.00,7.490753,25.09224,-0.000173,24.017551,-0.0077,1.412
8286.00,7.490877,25.09214,-0.000173,24.017957,-0.0077,1.413
8288.00,7.491288,25.09267,-0.000174,24.017830,-0.0077,1.412
8290.00,7.491284,25.09225,-0.000174,24.017810,-0.0077,1.411
8292.00,7.490716,25.09235,-0.000174,24.017692,-0.0077,1.412
8294.00,7.490659,25.09250,-0.000175,24.018289,-0.0077,1.412
8296.00,7.491204,25.09225,-0.000173,24.017906,-0.0078,1.412
8298.00,7.490862,25.09238,-0.000174,24.017922,-0.0078,1.412
8300.00,7.490388,25.09249,-0.000174,24.017647,-0.0077,1.412
8302.00,7.489261,25.09250,-0.000173,24.017922,-0.0077,1.412
8304.00,7.489348,25.09217,-0.000173,24.017567,-0.0077,1.412
8306.00,7.489598,25.09190,-0.000174,24.017937,-0.0077,1.412
8308.00,7.490195,25.09171,-0.000172,24.017955,-0.0077,1.412
8310.00,7.489798,25.09202,-0.000173,24.017667,-0.0077,1.412
8312.00,7.489831,25.09301,-0.000175,24.018040,-0.0077,1.413
8314.00,7.490062,25.09221,-0.000173,24.017776,-0.0077,1.412
8316.00,7.489557,25.09243,-0.000172,24.018566,-0.0078,1.412
8318.00,7.488609,25.09207,-0.000174,24.017634,-0.0078,1.411
8320.00,7.489659,25.09264,-0.000173,24.017881,-0.0077,1.412
8322.00,7.490172,25.09273,-0.000173,24.018245,-0.0077,1.412
8324.00,7.489445,25.09214,-0.000174,24.017848,-0.0077,1.412
8326.00,7.489453,25.09192,-0.000173,24.018423,-0.0077,1.412
8328.00,7.489655,25.09217,-0.000173,24.018843,-0.0077,1.412
8330.00,7.489410,25.09239,-0.000174,24.018365,-0.0077,1.412
8332.00,7.489869,25.09269,-0.000174,24.018167,-0.0077,1.412
8334.00,7.489690,25.09219,-0.000174,24.017493,-0.0078,1.412
8336.00,7.489983,25.09266,-0.000175,24.017953,-0.0077,1.412
8338.00,7.490677,25.09238,-0.000174,24.018633,-0.0077,1.412
8340.00,7.490455,25.09293,-0.000174,24.018299,-0.0077,1.412
8342.00,7.489537,25.09292,-0.000173,24.018105,-0.0077,1.412
8344.00,7.489083,25.09310,-0.000172,24.018269,-0.0077,1.412
8346.00,7.489143,25.09161,-0.000174,24.017600,-0.0077,1.412
8348.00,7.489220,25.09174,-0.000174,24.017848,-0.0077,1.412
8350.00,7.488960,25.09250,-0.000174,24.018035,-0.0077,1.412
8352.00,7.489087,25.09223,-0.000173,24.016882,-0.0078,1.412
8354.00,7.489334,25.09206,-0.000173,24.017232,-0.0077,1.412
8356.00,7.488980,25.09167,-0.000173,24.018067,-0.0077,1.412
8358.00,7.488599,25.09221,-0.000173,24.017571,-0.0077,1.413
8360.00,7.489740,25.09226,-0.000174,24.018276,-0.0078,1.413
8362.00,7.489263,25.09282,-0.000175,24.017977,-0.0077,1.412
8364.00,7.489734,25.09223,-0.000175,24.017926,-0.0077,1.413
8366.00,7.488909,25.09174,-0.000173,24.018283,-0.0078,1.412
8368.00,7.489153,25.09247,-0.000173,24.018038,-0.0077,1.412
8370.00,7.489467,25.09196,-0.000174,24.018437,-0.0077,1.412
8372.00,7.490259,25.09156,-0.000173,24.018631,-0.0077,1.412
8374.00,7.490362,25.09172,-0.000174,24.017980,-0.0077,1.412
8376.00,7.490518,25.09204,-0.000174,24.018321,-0.0077,1.412
8378.00,7.490156,25.09195,-0.000172,24.017612,-0.0077,1.411
8380.00,7.489963,25.09176,-0.000173,24.017964,-0.0078,1.412
8382.00,7.489851,25.09188,-0.000174,24.017257,-0.0077,1.412
8384.00,7.489601,25.09180,-0.000175,24.017964,-0.0077,1.412
8386.00,7.489020,25.09206,-0.000173,24.017926,-0.0078,1.412
8388.00,7.489328,25.09230,-0.000175,24.017725,-0.0077,1.412
8390.00,7.489374,25.09194,-0.000174,24.017830,-0.0077,1.412
8392.00,7.489640,25.09214,-0.000174,24.017482,-0.0077,1.413
8394.00,7.489899,25.09224,-0.000174,24.018011,-0.0077,1.412
8396.00,7.489722,25.09243,-0.000174,24.017975,-0.0077,1.411
8398.00,7.489286,25.09246,-0.000173,24.017805,-0.0077,1.412
8400.00,7.489457,25.09292,-0.000174,24.018109,-0.0078,1.412
8402.00,7.488594,25.09244,-0.000174,24.017544,-0.0077,1.412
8404.00,7.488833,25.09293,-0.000174,24.017886,-0.0077,1.413
@14,12.0000,24.0
8406.00,7.488948,25.09330,-0.000174,24.017910,-0.0077,1.411
8408.00,7.485023,25.09353,-0.000174,24.017478,-0.0077,1.412
8410.00,7.477163,25.09356,-0.000173,24.017792,-0.0077,1.412
8412.00,7.467795,25.09305,-0.000173,24.017937,-0.0077,1.411
8414.00,7.458959,25.09350,-0.000173,24.018397,-0.0078,1.411
8416.00,7.454286,25.09337,-0.000172,24.018263,-0.0077,1.411
8418.00,7.453376,25.09301,-0.000173,24.018004,-0.0077,1.412
8420.00,7.453948,25.09272,-0.000175,24.017373,-0.0077,1.413
8422.00,7.453728,25.09304,-0.000176,24.017950,-0.0077,1.413
8424.00,7.453139,25.09313,-0.000175,24.018247,-0.0077,1.413
8426.00,7.454436,25.09312,-0.000175,24.017727,-0.0077,1.413
8428.00,7.455858,25.09306,-0.000177,24.017977,-0.0077,1.413
8430.00,7.458602,25.09332,-0.000175,24.017509,-0.0077,1.413
8432.00,7.464931,25.09257,-0.000175,24.018118,-0.0078,1.414
8434.00,7.475793,25.09186,-0.000174,24.018417,-0.0077,1.415
8436.00,7.487455,25.09113,-0.000175,24.018183,-0.0077,1.415
8438.00,7.498680,25.09185,-0.000175,24.017835,-0.0077,1.414
8440.00,7.505624,25.09225,-0.000174,24.018455,-0.0077,1.414
8442.00,7.511260,25.09195,-0.000175,24.017531,-0.0077,1.413
8444.00,7.515404,25.09166,-0.000174,24.018619,-0.0078,1.413
8446.00,7.519176,25.09260,-0.000172,24.018104,-0.0077,1.413
8448.00,7.523871,25.09226,-0.000173,24.017805,-0.0077,1.413
8450.00,7.528295,25.09231,-0.000173,24.017951,-0.0077,1.412
8452.00,7.532192,25.09269,-0.000172,24.017185,-0.0077,1.412
8454.00,7.535867,25.09298,-0.000173,24.017206,-0.0077,1.412
8456.00,7.538620,25.09269,-0.000173,24.018180,-0.0077,1.413
8458.00,7.542351,25.09235,-0.000173,24.018437,-0.0078,1.412
8460.00,7.545738,25.09218,-0.000173,24.018042,-0.0078,1.412
8462.00,7.547926,25.09191,-0.000172,24.018078,-0.0077,1.412
8464.00,7.549652,25.09134,-0.000173,24.018069,-0.0078,1.412
8466.00,7.550380,25.09217,-0.000173,24.018328,-0.0078,1.412
8468.00,7.550775,25.09233,-0.000172,24.018091,-0.0078,1.412
8470.00,7.551228,25.09145,-0.000172,24.017591,-0.0077,1.412
8472.00,7.550777,25.09161,-0.000172,24.017872,-0.0077,1.412
8474.00,7.551040,25.09176,-0.000172,24.017919,-0.0077,1.412
8476.00,7.551639,25.09224,-0.000173,24.017424,-0.0077,1.412
8478.00,7.550251,25.09160,-0.000173,24.018140,-0.0078,1.412
8480.00,7.548595,25.09095,-0.000174,24.018258,-0.0078,1.412
8482.00,7.546893,25.09053,-0.000174,24.018167,-0.0078,1.412
8484.00,7.545824,25.09186,-0.000173,24.018441,-0.0077,1.412
8486.00,7.544286,25.09216,-0.000173,24.018425,-0.0077,1.412
8488.00,7.541950,25.09283,-0.000174,24.017868,-0.0077,1.413
8490.00,7.539825,25.09209,-0.000174,24.017446,-0.0077,1.412
8492.00,7.537768,25.09091,-0.000174,24.017692,-0.0077,1.413
8494.00,7.536212,25.09108,-0.000173,24.017703,-0.0078,1.413
8496.00,7.533524,25.09152,-0.000174,24.018205,-0.0077,1.413
8498.00,7.532114,25.09137,-0.000173,24.017926,-0.0077,1.413
8500.00,7.530927,25.09224,-0.000174,24.017808,-0.0078,1.413
8502.00,7.528854,25.09188,-0.000173,24.017852,-0.0077,1.412
8504.00,7.527962,25.09111,-0.000173,24.018194,-0.0077,1.412
8506.00,7.526525,25.09114,-0.000173,24.017689,-0.0077,1.412
8508.00,7.524409,25.09135,-0.000174,24.017603,-0.0077,1.412
8510.00,7.522902,25.09091,-0.000174,24.017415,-0.0078,1.413
8512.00,7.521516,25.09054,-0.000174,24.017817,-0.0077,1.413
8514.00,7.520541,25.09104,-0.000173,24.017495,-0.0077,1.413
8516.00,7.519708,25.09183,-0.000174,24.018310,-0.0077,1.412
8518.00,7.518627,25.09208,-0.000173,24.017933,-0.0077,1.412
8520.00,7.517567,25.09147,-0.000173,24.018269,-0.0077,1.412
8522.00,7.516469,25.09181,-0.000173,24.018512,-0.0077,1.412
8524.00,7.515200,25.09222,-0.000172,24.017841,-0.0077,1.413
8526.00,7.514186,25.09223,-0.000174,24.018435,-0.0077,1.412
8528.00,7.513834,25.09228,-0.000174,24.018519,-0.0078,1.412
8530.00,7.512850,25.09278,-0.000175,24.018022,-0.0078,1.412
8532.00,7.511701,25.09269,-0.000174,24.017765,-0.0077,1.412
8534.00,7.511698,25.09270,-0.000174,24.018236,-0.0077,1.412
8536.00,7.510926,25.09271,-0.000174,24.017571,-0.0077,1.412
8538.00,7.510880,25.09284,-0.000175,24.018049,-0.0077,1.412
8540.00,7.510129,25.09261,-0.000175,24.017988,-0.0078,1.412
8542.00,7.508744,25.09210,-0.000174,24.017788,-0.0077,1.412
8544.00,7.508177,25.09118,-0.000175,24.017854,-0.0077,1.413
8546.00,7.507632,25.09234,-0.000175,24.018397,-0.0077,1.412
8548.00,7.507250,25.09297,-0.000174,24.017255,-0.0077,1.412
8550.00,7.506886,25.09230,-0.000174,24.017351,-0.0077,1.412
8552.00,7.505803,25.09243,-0.000173,24.017058,-0.0077,1.412
8554.00,7.505564,25.09245,-0.000173,24.018381,-0.0077,1.412
8556.00,7.505968,25.09246,-0.000173,24.017699,-0.0077,1.412
8558.00,7.504626,25.09288,-0.000173,24.017792,-0.0078,1.412
8560.00,7.504517,25.09330,-0.000173,24.018055,-0.0077,1.413
8562.00,7.503708,25.09265,-0.000173,24.018011,-0.0077,1.412
8564.00,7.503311,25.09239,-0.000175,24.017913,-0.0077,1.412
8566.00,7.502855,25.09292,-0.000174,24.018401,-0.0077,1.412
8568.00,7.502306,25.09273,-0.000174,24.018461,-0.0077,1.413
8570.00,7.501790,25.09332,-0.000173,24.017884,-0.0077,1.412
8572.00,7.501712,25.09313,-0.000174,24.018368,-0.0077,1.412
8574.00,7.501300,25.09230,-0.000174,24.018122,-0.0077,1.412
8576.00,7.501437,25.09218,-0.000174,24.017531,-0.0078,1.412
8578.00,7.500996,25.09197,-0.000174,24.017542,-0.0077,1.412
8580.00,7.500434,25.09224,-0.000173,24.017533,-0.0077,1.412
8582.00,7.500254,25.09233,-0.000173,24.017872,-0.0077,1.412
8584.00,7.500118,25.09243,-0.000174,24.018100,-0.0077,1.413
8586.00,7.499172,25.09274,-0.000173,24.017576,-0.0077,1.412
8588.00,7.497753,25.09239,-0.000173,24.017313,-0.0077,1.412
8590.00,7.498066,25.09276,-0.000173,24.017016,-0.0077,1.412
8592.00,7.499431,25.09205,-0.000173,24.017893,-0.0077,1.412
8594.00,7.499198,25.09224,-0.000173,24.017495,-0.0078,1.413
8596.00,7.499024,25.09250,-0.000174,24.017377,-0.0077,1.412
8598.00,7.498187,25.09268,-0.000174,24.017549,-0.0077,1.412
8600.00,7.497051,25.09315,-0.000175,24.018118,-0.0077,1.413
8602.00,7.497064,25.09332,-0.000174,24.017685,-0.0077,1.412
8604.00,7.496872,25.09366,-0.000174,24.017683,-0.0078,1.412
8606.00,7.496029,25.09246,-0.000175,24.017623,-0.0077,1.412
8608.00,7.495755,25.09248,-0.000176,24.017944,-0.0078,1.413
8610.00,7.495969,25.09345,-0.000174,24.018183,-0.0077,1.412
8612.00,7.495790,25.09360,-0.000174,24.017783,-0.0077,1.412
8614.00,7.495213,25.09375,-0.000174,24.017739,-0.0078,1.412
8616.00,7.494947,25.09358,-0.000173,24.017549,-0.0077,1.412
8618.00,7.494497,25.09329,-0.000174,24.018002,-0.0077,1.412
8620.00,7.494940,25.09280,-0.000173,24.018455,-0.0077,1.412
8622.00,7.494762,25.09311,-0.000174,24.017814,-0.0077,1.413
8624.00,7.494595,25.09385,-0.000175,24.017960,-0.0077,1.412
8626.00,7.494038,25.09355,-0.000175,24.017139,-0.0077,1.413
8628.00,7.494222,25.09300,-0.000176,24.018057,-0.0077,1.413
8630.00,7.494397,25.09306,-0.000176,24.017805,-0.0077,1.413
8632.00,7.494708,25.09326,-0.000174,24.018385,-0.0077,1.413
8634.00,7.494453,25.09301,-0.000174,24.018561,-0.0077,1.412
8636.00,7.494496,25.09263,-0.000174,24.018301,-0.0077,1.412
8638.00,7.494676,25.09286,-0.000173,24.017812,-0.0077,1.412
8640.00,7.494689,25.09229,-0.000173,24.019356,-0.0077,1.413
8642.00,7.494151,25.09207,-0.000174,24.018033,-0.0077,1.413
8644.00,7.494425,25.09244,-0.000174,24.018782,-0.0078,1.412
8646.00,7.493568,25.09188,-0.000174,24.017364,-0.0077,1.413
8648.00,7.492254,25.09230,-0.000173,24.017391,-0.0077,1.413
8650.00,7.491366,25.09224,-0.000173,24.018116,-0.0077,1.412
8652.00,7.491200,25.09206,-0.000172,24.018174,-0.0077,1.413
8654.00,7.491759,25.09267,-0.000173,24.018849,-0.0077,1.413
8656.00,7.491591,25.09176,-0.000173,24.017953,-0.0077,1.413
8658.00,7.491516,25.09223,-0.000174,24.017901,-0.0077,1.412
8660.00,7.492180,25.09212,-0.000173,24.018136,-0.0077,1.412
8662.00,7.492671,25.09229,-0.000173,24.018053,-0.0078,1.412
8664.00,7.491973,25.09233,-0.000174,24.018087,-0.0077,1.413
8666.00,7.491509,25.09291,-0.000174,24.017946,-0.0077,1.412
8668.00,7.492183,25.09289,-0.000174,24.017855,-0.0077,1.412
8670.00,7.491704,25.09350,-0.000174,24.017933,-0.0077,1.412
8672.00,7.491503,25.09304,-0.000174,24.017714,-0.0077,1.413
8674.00,7.490891,25.09327,-0.000173,24.017821,-0.0077,1.412
8676.00,7.490628,25.09221,-0.000173,24.018307,-0.0077,1.412
8678.00,7.491294,25.09213,-0.000174,24.017859,-0.0077,1.413
8680.00,7.491551,25.09325,-0.000173,24.018753,-0.0077,1.412
8682.00,7.491866,25.09307,-0.000173,24.018660,-0.0077,1.412
8684.00,7.492022,25.09318,-0.000173,24.018147,-0.0077,1.413
8686.00,7.491788,25.09264,-0.000174,24.017814,-0.0077,1.413
8688.00,7.492205,25.09287,-0.000174,24.018169,-0.0077,1.412
8690.00,7.490994,25.09310,-0.000173,24.018075,-0.0077,1.412
8692.00,7.490209,25.09180,-0.000175,24.017736,-0.0077,1.413
8694.00,7.490599,25.09251,-0.000174,24.018323,-0.0077,1.412
8696.00,7.490295,25.09282,-0.000174,24.018521,-0.0077,1.413
8698.00,7.489691,25.09354,-0.000173,24.018644,-0.0077,1.413
8700.00,7.489169,25.09251,-0.000173,24.017797,-0.0077,1.413
8702.00,7.489159,25.09272,-0.000174,24.017821,-0.0077,1.413
8704.00,7.489039,25.09239,-0.000173,24.017681,-0.0077,1.412
8706.00,7.489592,25.09257,-0.000173,24.017246,-0.0077,1.413
8708.00,7.489784,25.09297,-0.000174,24.018256,-0.0078,1.412
8710.00,7.489456,25.09317,-0.000173,24.018066,-0.0077,1.412
8712.00,7.489982,25.09297,-0.000173,24.017701,-0.0077,1.413
8714.00,7.490051,25.09310,-0.000173,24.017930,-0.0077,1.413
8716.00,7.490666,25.09290,-0.000173,24.018490,-0.0077,1.413
8718.00,7.490645,25.09263,-0.000173,24.017739,-0.0077,1.413
8720.00,7.489884,25.09295,-0.000173,24.017796,-0.0078,1.413
8722.00,7.489530,25.09377,-0.000174,24.018087,-0.0077,1.413
8724.00,7.490623,25.09250,-0.000174,24.018270,-0.0077,1.413
8726.00,7.491086,25.09239,-0.000174,24.018390,-0.0077,1.413
8728.00,7.490810,25.09298,-0.000174,24.018448,-0.0077,1.413
8730.00,7.490107,25.09251,-0.000175,24.017194,-0.0077,1.413
8732.00,7.490056,25.09271,-0.000173,24.017330,-0.0077,1.412
8734.00,7.490634,25.09329,-0.000174,24.017777,-0.0078,1.413
8736.00,7.490036,25.09288,-0.000174,24.017681,-0.0078,1.413
8738.00,7.489356,25.09326,-0.000174,24.017569,-0.0077,1.412
8740.00,7.489529,25.09191,-0.000174,24.017496,-0.0077,1.412
8742.00,7.489580,25.09279,-0.000174,24.018448,-0.0077,1.413
8744.00,7.489363,25.09227,-0.000175,24.017928,-0.0077,1.413
8746.00,7.489325,25.09248,-0.000174,24.017540,-0.0077,1.413
8748.00,7.489136,25.09209,-0.000174,24.018162,-0.0077,1.413
8750.00,7.488943,25.09258,-0.000173,24.018078,-0.0077,1.412
8752.00,7.488951,25.09284,-0.000174,24.016982,-0.0077,1.412
8754.00,7.489904,25.09384,-0.000173,24.017424,-0.0077,1.413
8756.00,7.490123,25.09240,-0.000174,24.018200,-0.0078,1.413
8758.00,7.489967,25.09294,-0.000175,24.017469,-0.0077,1.413
8760.00,7.489003,25.09359,-0.000174,24.018120,-0.0077,1.412
8762.00,7.488568,25.09403,-0.000174,24.018269,-0.0077,1.412
8764.00,7.487650,25.09311,-0.000173,24.017279,-0.0077,1.413
8766.00,7.487188,25.09247,-0.000173,24.018051,-0.0077,1.413
8768.00,7.488041,25.09291,-0.000175,24.018158,-0.0077,1.413
8770.00,7.489005,25.09319,-0.000173,24.017808,-0.0077,1.413
8772.00,7.488774,25.09271,-0.000173,24.017759,-0.0077,1.413
8774.00,7.488371,25.09328,-0.000175,24.018396,-0.0077,1.413
8776.00,7.488586,25.09284,-0.000174,24.018174,-0.0077,1.414
8778.00,7.488464,25.09275,-0.000173,24.017912,-0.0077,1.413
8780.00,7.488894,25.09250,-0.000172,24.017893,-0.0077,1.413
8782.00,7.489518,25.09239,-0.000173,24.017705,-0.0077,1.413
8784.00,7.490130,25.09191,-0.000173,24.018075,-0.0077,1.413
8786.00,7.489855,25.09257,-0.000173,24.017906,-0.0077,1.413
8788.00,7.489342,25.09245,-0.000173,24.018187,-0.0077,1.413
8790.00,7.489311,25.09271,-0.000173,24.017921,-0.0077,1.413
8792.00,7.489945,25.09271,-0.000173,24.017415,-0.0077,1.414
8794.00,7.489475,25.09287,-0.000174,24.018107,-0.0077,1.413
8796.00,7.489543,25.09290,-0.000173,24.016983,-0.0077,1.413
8798.00,7.488663,25.09328,-0.000173,24.017696,-0.0077,1.413
8800.00,7.488203,25.09403,-0.000173,24.018307,-0.0077,1.413
8802.00,7.488245,25.09303,-0.000174,24.018140,-0.0077,1.413
8804.00,7.487998,25.09274,-0.000174,24.017533,-0.0077,1.413
8806.00,7.488644,25.09371,-0.000174,24.017808,-0.0077,1.413
8808.00,7.488912,25.09433,-0.000173,24.018276,-0.0077,1.414
8810.00,7.488398,25.09415,-0.000172,24.018724,-0.0077,1.413
8812.00,7.487306,25.09396,-0.000173,24.018055,-0.0077,1.413
8814.00,7.487674,25.09401,-0.000173,24.018405,-0.0077,1.413
8816.00,7.488485,25.09471,-0.000172,24.017683,-0.0077,1.412
8818.00,7.488897,25.09358,-0.000173,24.018348,-0.0077,1.413
8820.00,7.488930,25.09306,-0.000172,24.018644,-0.0077,1.413
8822.00,7.488672,25.09314,-0.000173,24.018296,-0.0077,1.414
8824.00,7.488563,25.09314,-0.000173,24.018087,-0.0077,1.413
8826.00,7.488076,25.09323,-0.000174,24.017783,-0.0077,1.413
8828.00,7.487939,25.09282,-0.000174,24.018091,-0.0077,1.413
8830.00,7.487316,25.09367,-0.000174,24.019104,-0.0077,1.413
8832.00,7.487387,25.09343,-0.000173,24.018095,-0.0077,1.413
8834.00,7.487139,25.09312,-0.000173,24.018715,-0.0077,1.412
8836.00,7.487401,25.09302,-0.000173,24.018004,-0.0077,1.413
8838.00,7.488191,25.09199,-0.000174,24.017901,-0.0077,1.413
8840.00,7.487147,25.09330,-0.000173,24.018376,-0.0077,1.413
8842.00,7.487141,25.09265,-0.000173,24.018307,-0.0077,1.413
8844.00,7.486630,25.09218,-0.000175,24.017850,-0.0077,1.413
8846.00,7.486784,25.09310,-0.000174,24.017930,-0.0077,1.413
8848.00,7.486763,25.09384,-0.000173,24.018060,-0.0077,1.413
8850.00,7.486247,25.09358,-0.000173,24.017957,-0.0077,1.414
8852.00,7.486388,25.09370,-0.000173,24.018095,-0.0077,1.413
8854.00,7.487328,25.09307,-0.000172,24.017359,-0.0077,1.413
8856.00,7.487089,25.09261,-0.000174,24.018138,-0.0077,1.413
8858.00,7.488301,25.09353,-0.000174,24.018394,-0.0077,1.413
8860.00,7.488025,25.09365,-0.000173,24.017763,-0.0077,1.413
8862.00,7.487348,25.09387,-0.000174,24.018185,-0.0077,1.413
8864.00,7.487914,25.09372,-0.000172,24.017937,-0.0077,1.413
8866.00,7.487585,25.09389,-0.000172,24.018316,-0.0077,1.413
8868.00,7.487394,25.09418,-0.000172,24.017699,-0.0077,1.413
8870.00,7.486792,25.09380,-0.000174,24.018095,-0.0077,1.413
8872.00,7.486810,25.09342,-0.000174,24.018205,-0.0078,1.413
8874.00,7.487447,25.09301,-0.000174,24.017475,-0.0077,1.413
8876.00,7.487591,25.09290,-0.000174,24.018160,-0.0077,1.413
8878.00,7.487813,25.09344,-0.000173,24.017902,-0.0077,1.413
8880.00,7.488031,25.09317,-0.000174,24.018011,-0.0077,1.414
8882.00,7.488483,25.09332,-0.000174,24.017814,-0.0077,1.413
8884.00,7.488817,25.09314,-0.000173,24.016915,-0.0077,1.413
8886.00,7.487807,25.09333,-0.000173,24.018098,-0.0077,1.413
8888.00,7.487154,25.09339,-0.000173,24.018637,-0.0077,1.413
8890.00,7.487102,25.09346,-0.000173,24.017817,-0.0077,1.413
8892.00,7.486470,25.09330,-0.000173,24.017850,-0.0077,1.414
8894.00,7.486926,25.09392,-0.000173,24.017533,-0.0078,1.414
8896.00,7.486647,25.09381,-0.000174,24.018191,-0.0077,1.414
8898.00,7.487048,25.09445,-0.000173,24.017716,-0.0077,1.413
8900.00,7.487519,25.09423,-0.000173,24.017614,-0.0077,1.413
8902.00,7.487828,25.09411,-0.000173,24.018251,-0.0077,1.413
8904.00,7.487565,25.09409,-0.000174,24.018909,-0.0077,1.413
8906.00,7.486995,25.09452,-0.000173,24.018339,-0.0077,1.413
8908.00,7.487779,25.09377,-0.000172,24.017948,-0.0077,1.413
8910.00,7.487754,25.09384,-0.000172,24.017837,-0.0077,1.413
8912.00,7.486590,25.09340,-0.000173,24.018191,-0.0077,1.413
8914.00,7.487160,25.09390,-0.000173,24.017997,-0.0077,1.413
8916.00,7.487037,25.09372,-0.000172,24.017971,-0.0077,1.414
8918.00,7.487045,25.09373,-0.000173,24.017776,-0.0077,1.414
8920.00,7.487021,25.09377,-0.000173,24.017828,-0.0077,1.413
8922.00,7.486533,25.09357,-0.000172,24.018009,-0.0077,1.413
8924.00,7.486141,25.09384,-0.000173,24.017690,-0.0077,1.413
8926.00,7.486273,25.09327,-0.000173,24.017618,-0.0077,1.413
8928.00,7.486186,25.09442,-0.000173,24.017850,-0.0078,1.414
8930.00,7.486004,25.09368,-0.000173,24.017716,-0.0077,1.413
8932.00,7.487402,25.09355,-0.000174,24.018309,-0.0077,1.414
8934.00,7.487828,25.09417,-0.000174,24.017922,-0.0077,1.414
8936.00,7.487219,25.09476,-0.000173,24.018218,-0.0077,1.413
8938.00,7.487427,25.09471,-0.000173,24.018463,-0.0077,1.413
8940.00,7.486943,25.09446,-0.000173,24.017739,-0.0077,1.413
8942.00,7.486714,25.09390,-0.000174,24.017988,-0.0077,1.414
8944.00,7.486177,25.09397,-0.000174,24.018408,-0.0077,1.413
8946.00,7.486497,25.09406,-0.000174,24.017554,-0.0077,1.413
8948.00,7.486224,25.09379,-0.000174,24.018290,-0.0077,1.414
8950.00,7.486003,25.09373,-0.000174,24.017991,-0.0077,1.414
8952.00,7.486593,25.09408,-0.000173,24.017806,-0.0077,1.413
8954.00,7.487655,25.09343,-0.000173,24.018212,-0.0077,1.414
8956.00,7.488134,25.09304,-0.000173,24.018018,-0.0077,1.414
8958.00,7.487433,25.09337,-0.000174,24.018189,-0.0077,1.414
8960.00,7.487243,25.09389,-0.000174,24.018530,-0.0077,1.414
8962.00,7.487096,25.09345,-0.000174,24.018058,-0.0077,1.413
8964.00,7.487127,25.09351,-0.000174,24.017464,-0.0077,1.414
8966.00,7.487406,25.09291,-0.000174,24.018127,-0.0077,1.413
8968.00,7.487291,25.09317,-0.000173,24.018156,-0.0077,1.413
8970.00,7.487214,25.09257,-0.000172,24.017388,-0.0077,1.413
8972.00,7.486788,25.09248,-0.000173,24.017603,-0.0077,1.413
8974.00,7.486378,25.09281,-0.000174,24.017652,-0.0077,1.413
8976.00,7.486523,25.09273,-0.000173,24.018022,-0.0077,1.413
8978.00,7.485998,25.09354,-0.000173,24.017823,-0.0077,1.413
8980.00,7.486386,25.09318,-0.000173,24.018270,-0.0077,1.414
8982.00,7.486256,25.09239,-0.000173,24.018011,-0.0077,1.414
8984.00,7.486430,25.09303,-0.000174,24.017732,-0.0077,1.413
8986.00,7.486418,25.09331,-0.000172,24.017785,-0.0077,1.414
8988.00,7.486749,25.09242,-0.000174,24.017892,-0.0077,1.414
8990.00,7.486638,25.09192,-0.000175,24.017690,-0.0077,1.413
8992.00,7.486598,25.09152,-0.000175,24.017962,-0.0077,1.414
8994.00,7.485822,25.09183,-0.000173,24.017854,-0.0077,1.414
8996.00,7.486337,25.09201,-0.000173,24.018024,-0.0077,1.413
8998.00,7.486667,25.09236,-0.000173,24.018613,-0.0077,1.413
9000.00,7.486710,25.09296,-0.000174,24.017814,-0.0077,1.413
9002.00,7.486704,25.09248,-0.000174,24.017765,-0.0077,1.413
9004.00,7.486775,25.09340,-0.000173,24.017962,-0.0078,1.414
@15,12.0000,24.0
9006.00,7.486949,25.09322,-0.000175,24.018203,-0.0077,1.414
9008.00,7.483310,25.09360,-0.000174,24.017690,-0.0077,1.414
9010.00,7.474962,25.09346,-0.000174,24.017690,-0.0077,1.413
9012.00,7.467295,25.09349,-0.000173,24.017516,-0.0077,1.412
9014.00,7.459444,25.09375,-0.000172,24.018096,-0.0077,1.412
9016.00,7.453059,25.09331,-0.000171,24.018591,-0.0077,1.412
9018.00,7.450858,25.09337,-0.000173,24.017815,-0.0078,1.414
9020.00,7.450645,25.09408,-0.000174,24.018762,-0.0077,1.415
9022.00,7.451488,25.09391,-0.000174,24.018368,-0.0077,1.415
9024.00,7.452403,25.09405,-0.000175,24.017676,-0.0077,1.414
9026.00,7.453290,25.09427,-0.000176,24.017913,-0.0077,1.415
9028.00,7.454510,25.09434,-0.000174,24.017892,-0.0077,1.415
9030.00,7.454941,25.09401,-0.000175,24.017678,-0.0077,1.415
9032.00,7.460431,25.09455,-0.000176,24.018459,-0.0078,1.415
9034.00,7.470234,25.09425,-0.000176,24.017928,-0.0077,1.415
9036.00,7.481566,25.09318,-0.000175,24.018209,-0.0077,1.416
9038.00,7.492638,25.09353,-0.000174,24.018020,-0.0078,1.416
9040.00,7.502117,25.09434,-0.000176,24.017815,-0.0077,1.416
9042.00,7.507648,25.09471,-0.000176,24.018660,-0.0077,1.415
9044.00,7.511677,25.09433,-0.000175,24.018120,-0.0077,1.414
9046.00,7.515458,25.09451,-0.000174,24.018289,-0.0077,1.413
9048.00,7.520452,25.09374,-0.000173,24.017487,-0.0077,1.414
9050.00,7.524410,25.09333,-0.000173,24.017433,-0.0077,1.414
9052.00,7.527288,25.09371,-0.000173,24.018047,-0.0077,1.414
9054.00,7.530704,25.09362,-0.000173,24.018290,-0.0077,1.413
9056.00,7.534743,25.09358,-0.000173,24.018029,-0.0077,1.414
9058.00,7.537700,25.09370,-0.000174,24.017609,-0.0077,1.414
9060.00,7.541113,25.09373,-0.000174,24.018526,-0.0077,1.414
9062.00,7.543253,25.09371,-0.000174,24.018080,-0.0078,1.415
9064.00,7.543962,25.09471,-0.000174,24.018423,-0.0077,1.414
9066.00,7.545547,25.09407,-0.000175,24.017901,-0.0077,1.414
9068.00,7.546988,25.09385,-0.000174,24.017957,-0.0077,1.414
9070.00,7.547546,25.09394,-0.000173,24.017950,-0.0077,1.414
9072.00,7.548813,25.09396,-0.000174,24.017741,-0.0077,1.414
9074.00,7.548719,25.09420,-0.000174,24.018002,-0.0077,1.414
9076.00,7.548234,25.09404,-0.000173,24.017861,-0.0077,1.414
9078.00,7.547252,25.09338,-0.000173,24.017730,-0.0077,1.414
9080.00,7.545109,25.09264,-0.000173,24.018129,-0.0077,1.414
9082.00,7.543272,25.09258,-0.000172,24.018127,-0.0077,1.414
9084.00,7.542622,25.09276,-0.000173,24.018225,-0.0077,1.414
9086.00,7.540328,25.09227,-0.000173,24.017754,-0.0077,1.414
9088.00,7.538293,25.09265,-0.000173,24.017975,-0.0077,1.414
9090.00,7.537508,25.09385,-0.000172,24.018405,-0.0077,1.414
9092.00,7.535048,25.09389,-0.000171,24.017752,-0.0077,1.414
9094.00,7.533178,25.09341,-0.000173,24.017761,-0.0077,1.414
9096.00,7.531406,25.09371,-0.000173,24.018307,-0.0077,1.414
9098.00,7.529483,25.09359,-0.000173,24.018047,-0.0077,1.414
9100.00,7.527546,25.09364,-0.000173,24.017549,-0.0077,1.414
9102.00,7.525331,25.09294,-0.000174,24.018022,-0.0078,1.414
9104.00,7.523661,25.09380,-0.000173,24.018185,-0.0078,1.413
9106.00,7.521800,25.09356,-0.000172,24.018167,-0.0077,1.414
9108.00,7.520294,25.09329,-0.000173,24.018073,-0.0077,1.414
9110.00,7.519929,25.09351,-0.000174,24.017841,-0.0078,1.414
9112.00,7.519606,25.09267,-0.000173,24.017873,-0.0077,1.414
9114.00,7.518270,25.09360,-0.000173,24.017551,-0.0077,1.414
9116.00,7.516820,25.09399,-0.000173,24.017665,-0.0077,1.414
9118.00,7.516156,25.09368,-0.000173,24.018160,-0.0077,1.414
9120.00,7.514936,25.09368,-0.000173,24.017852,-0.0077,1.414
9122.00,7.514208,25.09335,-0.000174,24.018484,-0.0077,1.414
9124.00,7.513647,25.09438,-0.000173,24.017873,-0.0077,1.414
9126.00,7.512356,25.09453,-0.000175,24.017674,-0.0077,1.414
9128.00,7.511880,25.09456,-0.000175,24.018325,-0.0077,1.413
9130.00,7.512118,25.09450,-0.000174,24.018725,-0.0077,1.414
9132.00,7.510924,25.09491,-0.000174,24.018196,-0.0077,1.414
9134.00,7.509512,25.09375,-0.000175,24.018410,-0.0077,1.414
9136.00,7.508570,25.09413,-0.000173,24.018111,-0.0077,1.414
9138.00,7.508573,25.09392,-0.000174,24.017748,-0.0077,1.415
9140.00,7.507795,25.09420,-0.000174,24.017979,-0.0077,1.414
9142.00,7.507631,25.09423,-0.000173,24.017665,-0.0077,1.414
9144.00,7.507666,25.09405,-0.000174,24.017201,-0.0078,1.414
9146.00,7.506885,25.09408,-0.000175,24.018207,-0.0077,1.414
9148.00,7.506262,25.09422,-0.000173,24.018183,-0.0077,1.414
9150.00,7.505414,25.09429,-0.000174,24.018171,-0.0077,1.414
9152.00,7.504756,25.09372,-0.000173,24.018628,-0.0077,1.414
9154.00,7.504740,25.09374,-0.000173,24.017919,-0.0077,1.414
9156.00,7.504870,25.09465,-0.000174,24.018468,-0.0077,1.414
9158.00,7.504024,25.09469,-0.000174,24.018410,-0.0077,1.414
9160.00,7.503282,25.09459,-0.000173,24.017989,-0.0077,1.414
9162.00,7.502727,25.09483,-0.000174,24.018125,-0.0077,1.415
9164.00,7.502102,25.09377,-0.000175,24.018247,-0.0077,1.414
9166.00,7.501285,25.09417,-0.000173,24.017725,-0.0077,1.414
9168.00,7.500339,25.09417,-0.000173,24.018350,-0.0077,1.415
9170.00,7.499812,25.09423,-0.000173,24.018390,-0.0077,1.414
9172.00,7.499564,25.09436,-0.000174,24.018084,-0.0077,1.413
9174.00,7.499212,25.09453,-0.000174,24.017988,-0.0077,1.414
9176.00,7.499337,25.09424,-0.000173,24.018655,-0.0077,1.414
9178.00,7.499111,25.09429,-0.000173,24.018182,-0.0077,1.414
9180.00,7.498092,25.09431,-0.000174,24.017962,-0.0077,1.413
9182.00,7.498107,25.09468,-0.000174,24.018258,-0.0077,1.414
9184.00,7.498093,25.09410,-0.000173,24.017935,-0.0077,1.413
9186.00,7.497632,25.09458,-0.000172,24.018091,-0.0077,1.413
9188.00,7.498343,25.09463,-0.000174,24.017634,-0.0078,1.414
9190.00,7.498444,25.09553,-0.000176,24.017536,-0.0077,1.415
9192.00,7.497608,25.09488,-0.000175,24.018196,-0.0077,1.414
9194.00,7.496141,25.09520,-0.000174,24.017710,-0.0077,1.414
9196.00,7.494975,25.09401,-0.000174,24.018158,-0.0077,1.414
9198.00,7.495350,25.09426,-0.000173,24.018251,-0.0077,1.414
9200.00,7.495788,25.09415,-0.000174,24.017571,-0.0078,1.414
9202.00,7.495960,25.09431,-0.000175,24.018359,-0.0077,1.414
9204.00,7.495206,25.09493,-0.000175,24.018309,-0.0077,1.414
9206.00,7.494654,25.09417,-0.000174,24.017681,-0.0078,1.414
9208.00,7.494139,25.09385,-0.000174,24.018564,-0.0077,1.413
9210.00,7.494514,25.09417,-0.000174,24.017699,-0.0077,1.414
9212.00,7.495178,25.09429,-0.000173,24.018227,-0.0078,1.413
9214.00,7.494801,25.09469,-0.000173,24.018064,-0.0078,1.414
9216.00,7.494306,25.09466,-0.000173,24.017708,-0.0077,1.414
9218.00,7.493720,25.09428,-0.000173,24.018278,-0.0077,1.414
9220.00,7.492939,25.09485,-0.000173,24.017979,-0.0077,1.414
9222.00,7.493553,25.09424,-0.000174,24.018265,-0.0078,1.414
9224.00,7.493472,25.09479,-0.000174,24.017636,-0.0077,1.414
9226.00,7.492655,25.09450,-0.000174,24.017569,-0.0077,1.414
9228.00,7.491599,25.09447,-0.000174,24.018069,-0.0077,1.414
9230.00,7.492099,25.09489,-0.000173,24.018169,-0.0077,1.414
9232.00,7.492340,25.09487,-0.000174,24.018339,-0.0077,1.414
9234.00,7.492387,25.09470,-0.000174,24.018205,-0.0077,1.413
9236.00,7.492393,25.09505,-0.000174,24.017518,-0.0077,1.415
9238.00,7.491743,25.09457,-0.000174,24.017658,-0.0077,1.414
9240.00,7.491837,25.09514,-0.000173,24.017721,-0.0077,1.414
9242.00,7.491793,25.09478,-0.000173,24.018131,-0.0077,1.414
9244.00,7.491377,25.09515,-0.000173,24.017638,-0.0077,1.414
9246.00,7.491682,25.09485,-0.000174,24.018140,-0.0077,1.414
9248.00,7.491697,25.09507,-0.000174,24.018472,-0.0077,1.413
9250.00,7.491722,25.09495,-0.000173,24.017718,-0.0077,1.414
9252.00,7.491554,25.09533,-0.000174,24.018011,-0.0077,1.414
9254.00,7.491493,25.09503,-0.000173,24.017941,-0.0077,1.414
9256.00,7.490929,25.09446,-0.000174,24.017861,-0.0077,1.414
9258.00,7.490681,25.09501,-0.000173,24.018252,-0.0077,1.414
9260.00,7.490219,25.09561,-0.000173,24.018283,-0.0077,1.414
9262.00,7.490524,25.09543,-0.000174,24.018216,-0.0077,1.414
9264.00,7.490235,25.09507,-0.000173,24.018415,-0.0077,1.415
9266.00,7.489855,25.09477,-0.000173,24.018319,-0.0077,1.414
9268.00,7.489775,25.09621,-0.000173,24.018472,-0.0077,1.413
9270.00,7.489837,25.09654,-0.000173,24.018434,-0.0077,1.414
9272.00,7.489799,25.09638,-0.000172,24.018017,-0.0077,1.415
9274.00,7.490527,25.09584,-0.000173,24.017667,-0.0077,1.414
9276.00,7.490438,25.09604,-0.000174,24.018232,-0.0077,1.414
9278.00,7.490019,25.09507,-0.000174,24.018459,-0.0077,1.414
9280.00,7.489480,25.09562,-0.000174,24.018182,-0.0077,1.414
9282.00,7.488982,25.09468,-0.000173,24.017489,-0.0077,1.414
9284.00,7.488889,25.09532,-0.000174,24.017821,-0.0077,1.415
9286.00,7.489128,25.09582,-0.000173,24.018370,-0.0077,1.414
9288.00,7.489696,25.09602,-0.000173,24.018229,-0.0077,1.414
9290.00,7.489408,25.09498,-0.000173,24.017928,-0.0077,1.414
9292.00,7.488951,25.09518,-0.000174,24.018002,-0.0077,1.414
9294.00,7.489594,25.09523,-0.000174,24.018405,-0.0077,1.414
9296.00,7.489125,25.09568,-0.000174,24.017716,-0.0077,1.414
9298.00,7.488379,25.09561,-0.000173,24.017727,-0.0077,1.414
9300.00,7.487749,25.09503,-0.000173,24.017875,-0.0077,1.414
9302.00,7.488165,25.09483,-0.000175,24.017424,-0.0077,1.415
9304.00,7.488615,25.09505,-0.000175,24.018354,-0.0077,1.414
9306.00,7.488652,25.09529,-0.000173,24.017986,-0.0077,1.413
9308.00,7.488830,25.09567,-0.000173,24.017518,-0.0077,1.414
9310.00,7.488887,25.09513,-0.000174,24.017594,-0.0077,1.415
9312.00,7.489152,25.09508,-0.000173,24.017219,-0.0077,1.414
9314.00,7.488721,25.09498,-0.000174,24.018444,-0.0077,1.414
9316.00,7.488333,25.09544,-0.000174,24.018751,-0.0077,1.415
9318.00,7.487107,25.09558,-0.000173,24.018463,-0.0077,1.414
9320.00,7.486741,25.09645,-0.000172,24.017817,-0.0077,1.414
9322.00,7.486602,25.09559,-0.000173,24.018102,-0.0077,1.414
9324.00,7.486931,25.09584,-0.000173,24.018486,-0.0077,1.414
9326.00,7.487372,25.09563,-0.000173,24.018495,-0.0077,1.415
9328.00,7.487161,25.09565,-0.000173,24.017583,-0.0077,1.414
9330.00,7.487513,25.09591,-0.000174,24.017339,-0.0077,1.415
9332.00,7.487144,25.09546,-0.000174,24.018274,-0.0077,1.415
9334.00,7.487567,25.09693,-0.000173,24.017796,-0.0077,1.414
9336.00,7.487691,25.09669,-0.000173,24.017743,-0.0077,1.414
9338.00,7.488198,25.09545,-0.000173,24.017924,-0.0077,1.413
9340.00,7.487758,25.09588,-0.000173,24.019010,-0.0077,1.414
9342.00,7.487015,25.09669,-0.000173,24.018084,-0.0077,1.414
9344.00,7.486808,25.09604,-0.000173,24.017881,-0.0077,1.415
9346.00,7.486347,25.09586,-0.000173,24.017796,-0.0077,1.414
9348.00,7.487848,25.09613,-0.000174,24.018421,-0.0077,1.414
9350.00,7.487755,25.09598,-0.000174,24.017806,-0.0077,1.415
9352.00,7.487234,25.09630,-0.000172,24.018042,-0.0077,1.414
9354.00,7.487299,25.09713,-0.000173,24.018626,-0.0077,1.414
9356.00,7.486914,25.09743,-0.000173,24.017759,-0.0077,1.414
9358.00,7.487448,25.09648,-0.000174,24.018265,-0.0077,1.414
9360.00,7.487014,25.09632,-0.000173,24.018415,-0.0077,1.414
9362.00,7.486109,25.09666,-0.000173,24.017984,-0.0077,1.414
9364.00,7.485919,25.09668,-0.000173,24.018038,-0.0077,1.414
9366.00,7.486270,25.09679,-0.000171,24.018240,-0.0077,1.414
9368.00,7.485986,25.09726,-0.000172,24.017915,-0.0077,1.414
9370.00,7.486243,25.09725,-0.000172,24.018060,-0.0077,1.414
9372.00,7.486518,25.09644,-0.000172,24.018430,-0.0077,1.415
9374.00,7.486420,25.09652,-0.000174,24.017638,-0.0077,1.414
9376.00,7.486572,25.09633,-0.000174,24.017531,-0.0077,1.414
9378.00,7.486950,25.09638,-0.000173,24.018140,-0.0077,1.414
9380.00,7.486333,25.09579,-0.000174,24.017921,-0.0077,1.414
9382.00,7.485953,25.09601,-0.000173,24.017707,-0.0077,1.414
9384.00,7.485399,25.09633,-0.000172,24.018793,-0.0077,1.414
9386.00,7.484916,25.09635,-0.000173,24.018071,-0.0078,1.414
9388.00,7.484993,25.09610,-0.000173,24.017232,-0.0077,1.414
9390.00,7.485517,25.09598,-0.000173,24.018276,-0.0077,1.414
9392.00,7.485410,25.09601,-0.000173,24.017670,-0.0077,1.414
9394.00,7.485350,25.09515,-0.000174,24.018057,-0.0077,1.415
9396.00,7.485288,25.09570,-0.000174,24.017699,-0.0077,1.414
9398.00,7.485355,25.09576,-0.000173,24.017964,-0.0077,1.413
9400.00,7.486837,25.09594,-0.000173,24.018100,-0.0077,1.414
9402.00,7.487690,25.09573,-0.000173,24.018180,-0.0077,1.414
9404.00,7.487514,25.09531,-0.000174,24.018901,-0.0077,1.414
9406.00,7.486636,25.09604,-0.000174,24.018521,-0.0077,1.414
9408.00,7.486993,25.09631,-0.000173,24.017962,-0.0077,1.414
9410.00,7.486779,25.09620,-0.000173,24.017960,-0.0077,1.414
9412.00,7.486471,25.09603,-0.000174,24.017986,-0.0077,1.414
9414.00,7.485687,25.09527,-0.000175,24.017437,-0.0077,1.414
9416.00,7.485186,25.09481,-0.000175,24.018084,-0.0077,1.415
9418.00,7.486209,25.09532,-0.000174,24.018423,-0.0077,1.414
9420.00,7.485934,25.09597,-0.000174,24.018504,-0.0077,1.414
9422.00,7.485577,25.09533,-0.000173,24.018658,-0.0077,1.414
9424.00,7.485448,25.09577,-0.000174,24.018093,-0.0077,1.414
9426.00,7.486169,25.09597,-0.000173,24.018426,-0.0077,1.414
9428.00,7.485970,25.09516,-0.000174,24.018521,-0.0077,1.415
9430.00,7.486027,25.09515,-0.000175,24.017828,-0.0077,1.415
9432.00,7.486170,25.09493,-0.000174,24.018111,-0.0077,1.414
9434.00,7.486556,25.09504,-0.000173,24.018301,-0.0077,1.414
9436.00,7.486385,25.09528,-0.000173,24.017759,-0.0077,1.414
9438.00,7.486652,25.09550,-0.000173,24.018069,-0.0077,1.414
9440.00,7.486107,25.09494,-0.000173,24.017906,-0.0077,1.415
9442.00,7.485745,25.09461,-0.000173,24.018180,-0.0077,1.414
9444.00,7.485662,25.09482,-0.000172,24.018158,-0.0077,1.414
9446.00,7.484944,25.09410,-0.000173,24.018840,-0.0077,1.414
9448.00,7.485181,25.09460,-0.000173,24.018508,-0.0077,1.415
9450.00,7.485149,25.09508,-0.000173,24.018198,-0.0077,1.414
9452.00,7.485647,25.09535,-0.000173,24.017986,-0.0077,1.414
9454.00,7.485131,25.09444,-0.000173,24.018403,-0.0077,1.414
9456.00,7.484808,25.09544,-0.000173,24.018972,-0.0077,1.414
9458.00,7.485177,25.09513,-0.000172,24.018055,-0.0077,1.415
9460.00,7.485329,25.09526,-0.000173,24.018142,-0.0077,1.414
9462.00,7.485468,25.09545,-0.000173,24.018575,-0.0077,1.415
9464.00,7.485412,25.09531,-0.000172,24.018305,-0.0077,1.415
9466.00,7.485691,25.09552,-0.000174,24.018258,-0.0077,1.414
9468.00,7.486109,25.09538,-0.000173,24.018550,-0.0077,1.414
9470.00,7.485966,25.09539,-0.000173,24.018263,-0.0077,1.414
9472.00,7.485279,25.09519,-0.000172,24.017828,-0.0077,1.415
9474.00,7.485797,25.09498,-0.000173,24.017946,-0.0077,1.414
9476.00,7.485293,25.09556,-0.000173,24.017774,-0.0077,1.414
9478.00,7.484397,25.09628,-0.000173,24.018035,-0.0077,1.414
9480.00,7.483427,25.09521,-0.000172,24.018245,-0.0077,1.414
9482.00,7.483512,25.09477,-0.000173,24.017982,-0.0077,1.414
9484.00,7.483977,25.09548,-0.000174,24.017560,-0.0077,1.415
9486.00,7.484279,25.09605,-0.000173,24.018399,-0.0077,1.414
9488.00,7.485382,25.09539,-0.000173,24.017902,-0.0077,1.415
9490.00,7.485234,25.09573,-0.000173,24.017734,-0.0077,1.414
9492.00,7.484885,25.09582,-0.000173,24.017859,-0.0077,1.414
9494.00,7.484164,25.09615,-0.000173,24.017959,-0.0077,1.415
9496.00,7.483229,25.09546,-0.000173,24.018537,-0.0077,1.415
9498.00,7.483332,25.09570,-0.000173,24.018490,-0.0077,1.415
9500.00,7.483419,25.09550,-0.000173,24.017944,-0.0077,1.414
9502.00,7.484290,25.09514,-0.000173,24.018586,-0.0077,1.415
9504.00,7.484576,25.09474,-0.000172,24.018502,-0.0077,1.414
9506.00,7.485051,25.09343,-0.000173,24.018055,-0.0077,1.414
9508.00,7.485594,25.09383,-0.000173,24.018365,-0.0077,1.414
9510.00,7.485223,25.09446,-0.000173,24.017964,-0.0077,1.414
9512.00,7.484354,25.09485,-0.000172,24.018158,-0.0077,1.414
9514.00,7.485187,25.09536,-0.000172,24.018020,-0.0077,1.415
9516.00,7.485323,25.09584,-0.000172,24.019139,-0.0077,1.415
9518.00,7.485800,25.09511,-0.000173,24.017596,-0.0077,1.414
9520.00,7.485713,25.09587,-0.000172,24.018711,-0.0077,1.415
9522.00,7.485392,25.09515,-0.000172,24.018455,-0.0077,1.415
9524.00,7.484323,25.09449,-0.000171,24.018196,-0.0077,1.415
9526.00,7.483787,25.09499,-0.000172,24.018870,-0.0077,1.414
9528.00,7.484456,25.09455,-0.000171,24.018825,-0.0077,1.414
9530.00,7.483911,25.09377,-0.000172,24.017870,-0.0076,1.415
9532.00,7.483634,25.09431,-0.000173,24.019296,-0.0076,1.414
9534.00,7.484019,25.09377,-0.000172,24.018365,-0.0077,1.414
9536.00,7.484772,25.09433,-0.000172,24.018319,-0.0077,1.415
9538.00,7.483866,25.09405,-0.000173,24.017536,-0.0077,1.415
9540.00,7.483455,25.09399,-0.000173,24.018664,-0.0077,1.414
9542.00,7.483128,25.09453,-0.000172,24.018562,-0.0077,1.414
9544.00,7.483942,25.09495,-0.000174,24.018510,-0.0077,1.415
9546.00,7.484179,25.09446,-0.000173,24.018936,-0.0077,1.414
9548.00,7.483955,25.09373,-0.000172,24.018579,-0.0077,1.414
9550.00,7.484033,25.09418,-0.000172,24.018541,-0.0077,1.414
9552.00,7.483946,25.09414,-0.000173,24.018252,-0.0077,1.414
9554.00,7.483213,25.09439,-0.000173,24.018600,-0.0077,1.415
9556.00,7.482952,25.09395,-0.000173,24.018136,-0.0077,1.415
9558.00,7.483148,25.09509,-0.000173,24.018481,-0.0077,1.415
9560.00,7.483359,25.09483,-0.000174,24.017883,-0.0077,1.414
9562.00,7.483556,25.09495,-0.000173,24.018403,-0.0077,1.414
9564.00,7.483743,25.09475,-0.000172,24.018354,-0.0077,1.414
9566.00,7.483110,25.09428,-0.000173,24.018149,-0.0077,1.414
9568.00,7.482409,25.09408,-0.000172,24.017966,-0.0077,1.415
9570.00,7.482645,25.09515,-0.000172,24.018334,-0.0076,1.414
9572.00,7.482445,25.09523,-0.000172,24.018209,-0.0077,1.414
9574.00,7.483151,25.09511,-0.000172,24.018495,-0.0077,1.414
9576.00,7.483316,25.09452,-0.000173,24.018580,-0.0077,1.415
9578.00,7.483637,25.09468,-0.000174,24.018164,-0.0077,1.415
9580.00,7.483801,25.09539,-0.000173,24.017567,-0.0077,1.415
9582.00,7.483482,25.09509,-0.000172,24.018142,-0.0077,1.414
9584.00,7.483665,25.09477,-0.000173,24.017638,-0.0077,1.414
9586.00,7.484904,25.09478,-0.000172,24.018035,-0.0077,1.414
9588.00,7.485856,25.09459,-0.000173,24.018191,-0.0077,1.414
9590.00,7.484950,25.09507,-0.000173,24.018655,-0.0077,1.415
9592.00,7.484215,25.09477,-0.000174,24.018724,-0.0077,1.415
9594.00,7.483679,25.09529,-0.000173,24.018430,-0.0077,1.414
9596.00,7.483258,25.09573,-0.000172,24.019041,-0.0077,1.414
9598.00,7.483784,25.09594,-0.000173,24.018561,-0.0077,1.414
9600.00,7.484288,25.09540,-0.000174,24.018276,-0.0077,1.414
9602.00,7.483944,25.09639,-0.000174,24.018640,-0.0077,1.415
9604.00,7.483261,25.09667,-0.000173,24.018058,-0.0077,1.414
@16,12.0000,24.0
9606.00,7.483320,25.09642,-0.000173,24.017438,-0.0077,1.414
9608.00,7.480258,25.09588,-0.000174,24.017812,-0.0077,1.414
9610.00,7.472647,25.09652,-0.000173,24.018138,-0.0077,1.414
9612.00,7.464972,25.09720,-0.000173,24.018102,-0.0077,1.413
9614.00,7.456764,25.09639,-0.000172,24.018290,-0.0077,1.413
9616.00,7.450408,25.09696,-0.000172,24.018463,-0.0077,1.414
9618.00,7.448588,25.09749,-0.000172,24.018319,-0.0077,1.414
9620.00,7.448403,25.09768,-0.000172,24.017825,-0.0077,1.414
9622.00,7.448645,25.09763,-0.000173,24.018214,-0.0077,1.415
9624.00,7.449184,25.09788,-0.000173,24.017721,-0.0077,1.416
9626.00,7.449961,25.09774,-0.000174,24.017774,-0.0077,1.416
9628.00,7.449896,25.09769,-0.000175,24.017466,-0.0077,1.416
9630.00,7.451730,25.09786,-0.000176,24.017861,-0.0077,1.416
9632.00,7.456431,25.09808,-0.000175,24.018102,-0.0077,1.416
9634.00,7.465837,25.09780,-0.000173,24.018504,-0.0077,1.416
9636.00,7.477403,25.09770,-0.000175,24.017888,-0.0077,1.416
9638.00,7.488463,25.09727,-0.000175,24.018062,-0.0077,1.417
9640.00,7.497211,25.09693,-0.000176,24.018555,-0.0077,1.417
9642.00,7.503558,25.09783,-0.000175,24.018000,-0.0077,1.415
9644.00,7.507260,25.09750,-0.000173,24.018173,-0.0077,1.415
9646.00,7.510386,25.09801,-0.000172,24.017571,-0.0077,1.415
9648.00,7.514328,25.09768,-0.000171,24.018379,-0.0077,1.414
9650.00,7.517731,25.09752,-0.000171,24.018439,-0.0077,1.415
9652.00,7.521618,25.09756,-0.000172,24.018131,-0.0077,1.415
9654.00,7.525172,25.09733,-0.000172,24.018129,-0.0077,1.415
9656.00,7.528005,25.09755,-0.000173,24.018176,-0.0077,1.415
9658.00,7.532207,25.09723,-0.000173,24.017806,-0.0077,1.414
9660.00,7.535281,25.09692,-0.000172,24.018095,-0.0077,1.414
9662.00,7.537161,25.09698,-0.000174,24.018281,-0.0077,1.415
9664.00,7.539739,25.09658,-0.000175,24.017866,-0.0077,1.415
9666.00,7.542690,25.09643,-0.000173,24.018555,-0.0077,1.414
9668.00,7.542863,25.09591,-0.000172,24.018075,-0.0077,1.414
9670.00,7.542692,25.09622,-0.000173,24.017835,-0.0077,1.415
9672.00,7.542840,25.09647,-0.000173,24.017815,-0.0077,1.415
9674.00,7.543611,25.09614,-0.000172,24.017743,-0.0077,1.414
9676.00,7.542424,25.09638,-0.000173,24.018111,-0.0077,1.415
9678.00,7.541719,25.09633,-0.000174,24.018408,-0.0077,1.415
9680.00,7.541240,25.09550,-0.000173,24.018542,-0.0077,1.415
9682.00,7.539845,25.09576,-0.000172,24.018976,-0.0077,1.414
9684.00,7.538624,25.09604,-0.000173,24.017834,-0.0077,1.414
9686.00,7.536632,25.09558,-0.000173,24.017832,-0.0077,1.415
9688.00,7.534851,25.09620,-0.000173,24.018202,-0.0077,1.415
9690.00,7.533095,25.09674,-0.000174,24.018309,-0.0077,1.415
9692.00,7.531118,25.09660,-0.000174,24.017674,-0.0077,1.415
9694.00,7.529137,25.09720,-0.000173,24.017708,-0.0077,1.415
9696.00,7.527235,25.09661,-0.000174,24.017413,-0.0077,1.414
9698.00,7.525912,25.09644,-0.000173,24.017748,-0.0077,1.414
9700.00,7.525054,25.09709,-0.000172,24.017839,-0.0077,1.415
9702.00,7.522672,25.09632,-0.000172,24.017777,-0.0077,1.414
9704.00,7.521064,25.09709,-0.000172,24.017714,-0.0077,1.415
9706.00,7.519692,25.09841,-0.000171,24.018145,-0.0077,1.415
9708.00,7.517877,25.09814,-0.000173,24.018140,-0.0077,1.415
9710.00,7.517060,25.09704,-0.000173,24.018169,-0.0077,1.415
9712.00,7.515985,25.09722,-0.000172,24.017598,-0.0077,1.414
9714.00,7.515324,25.09684,-0.000172,24.017772,-0.0077,1.414
9716.00,7.515284,25.09644,-0.000173,24.018158,-0.0077,1.414
9718.00,7.513548,25.09575,-0.000173,24.018466,-0.0077,1.415
9720.00,7.512387,25.09661,-0.000174,24.018348,-0.0077,1.414
9722.00,7.511563,25.09562,-0.000172,24.018336,-0.0077,1.414
9724.00,7.511051,25.09641,-0.000173,24.018812,-0.0077,1.415
9726.00,7.509812,25.09677,-0.000173,24.018562,-0.0076,1.415
9728.00,7.509451,25.09678,-0.000174,24.018622,-0.0077,1.415
9730.00,7.508958,25.09684,-0.000174,24.018591,-0.0077,1.414
9732.00,7.507693,25.09677,-0.000174,24.018735,-0.0077,1.415
9734.00,7.506972,25.09676,-0.000173,24.018127,-0.0077,1.414
9736.00,7.505548,25.09716,-0.000174,24.018265,-0.0077,1.414
9738.00,7.504886,25.09692,-0.000174,24.018240,-0.0077,1.415
9740.00,7.504544,25.09613,-0.000174,24.018347,-0.0078,1.415
9742.00,7.504032,25.09652,-0.000173,24.018330,-0.0077,1.414
9744.00,7.504015,25.09680,-0.000173,24.018057,-0.0077,1.414
9746.00,7.503950,25.09704,-0.000173,24.017625,-0.0077,1.415
9748.00,7.503082,25.09656,-0.000174,24.018435,-0.0077,1.415
9750.00,7.502050,25.09602,-0.000173,24.018628,-0.0077,1.414
9752.00,7.502073,25.09592,-0.000174,24.018236,-0.0077,1.414
9754.00,7.501312,25.09570,-0.000174,24.018076,-0.0077,1.414
9756.00,7.501508,25.09545,-0.000174,24.018000,-0.0077,1.415
9758.00,7.501403,25.09549,-0.000175,24.018267,-0.0077,1.415
9760.00,7.500321,25.09556,-0.000175,24.018218,-0.0077,1.414
9762.00,7.499605,25.09616,-0.000174,24.018254,-0.0077,1.415
9764.00,7.499435,25.09682,-0.000174,24.018191,-0.0077,1.415
9766.00,7.499324,25.09659,-0.000173,24.018381,-0.0077,1.414
9768.00,7.498016,25.09609,-0.000172,24.018468,-0.0077,1.414
9770.00,7.497967,25.09548,-0.000172,24.017877,-0.0077,1.414
9772.00,7.498512,25.09527,-0.000173,24.018396,-0.0077,1.414
9774.00,7.498125,25.09538,-0.000173,24.018791,-0.0077,1.415
9776.00,7.496774,25.09546,-0.000174,24.018376,-0.0077,1.415
9778.00,7.496719,25.09524,-0.000173,24.017212,-0.0077,1.414
9780.00,7.496767,25.09562,-0.000174,24.017806,-0.0077,1.414
9782.00,7.495951,25.09646,-0.000174,24.018004,-0.0077,1.415
9784.00,7.495799,25.09598,-0.000174,24.018031,-0.0077,1.415
9786.00,7.495787,25.09617,-0.000174,24.018236,-0.0077,1.415
9788.00,7.495312,25.09573,-0.000173,24.018352,-0.0077,1.415
9790.00,7.495161,25.09597,-0.000172,24.017783,-0.0077,1.414
9792.00,7.494575,25.09642,-0.000174,24.018035,-0.0077,1.414
9794.00,7.493838,25.09656,-0.000174,24.018711,-0.0077,1.414
9796.00,7.493659,25.09619,-0.000173,24.018296,-0.0077,1.414
9798.00,7.493228,25.09688,-0.000174,24.018388,-0.0077,1.414
9800.00,7.493182,25.09728,-0.000174,24.017989,-0.0077,1.414
9802.00,7.493439,25.09706,-0.000173,24.018049,-0.0077,1.414
9804.00,7.493465,25.09716,-0.000173,24.017837,-0.0077,1.414
9806.00,7.492781,25.09708,-0.000174,24.018120,-0.0078,1.414
9808.00,7.491797,25.09768,-0.000174,24.018437,-0.0077,1.415
9810.00,7.492171,25.09754,-0.000175,24.017899,-0.0077,1.415
9812.00,7.491913,25.09740,-0.000174,24.017756,-0.0077,1.415
9814.00,7.491333,25.09786,-0.000173,24.018606,-0.0077,1.414
9816.00,7.491455,25.09769,-0.000174,24.018107,-0.0077,1.414
9818.00,7.491504,25.09676,-0.000174,24.017986,-0.0077,1.415
9820.00,7.491905,25.09612,-0.000174,24.017986,-0.0077,1.415
9822.00,7.491446,25.09709,-0.000173,24.017931,-0.0077,1.414
9824.00,7.490286,25.09682,-0.000173,24.017808,-0.0077,1.415
9826.00,7.490323,25.09694,-0.000173,24.017511,-0.0078,1.414
9828.00,7.490411,25.09669,-0.000173,24.017576,-0.0077,1.414
9830.00,7.489831,25.09726,-0.000174,24.018069,-0.0077,1.415
9832.00,7.489229,25.09728,-0.000175,24.018169,-0.0077,1.415
9834.00,7.489049,25.09582,-0.000175,24.017883,-0.0078,1.416
9836.00,7.489041,25.09605,-0.000174,24.017540,-0.0077,1.415
9838.00,7.488923,25.09671,-0.000173,24.017743,-0.0078,1.414
9840.00,7.489170,25.09628,-0.000174,24.017792,-0.0077,1.414
9842.00,7.488844,25.09681,-0.000173,24.018160,-0.0077,1.414
9844.00,7.487904,25.09712,-0.000173,24.018111,-0.0077,1.414
9846.00,7.488234,25.09694,-0.000174,24.017857,-0.0077,1.415
9848.00,7.487711,25.09656,-0.000174,24.017863,-0.0077,1.415
9850.00,7.486726,25.09781,-0.000174,24.017975,-0.0077,1.414
9852.00,7.487917,25.09736,-0.000174,24.018222,-0.0077,1.415
9854.00,7.488301,25.09713,-0.000174,24.018194,-0.0077,1.414
9856.00,7.488420,25.09742,-0.000173,24.018428,-0.0077,1.415
9858.00,7.488362,25.09805,-0.000174,24.018889,-0.0077,1.415
9860.00,7.488420,25.09743,-0.000173,24.017873,-0.0078,1.415
9862.00,7.488132,25.09766,-0.000173,24.017855,-0.0078,1.414
9864.00,7.487400,25.09714,-0.000173,24.017794,-0.0077,1.415
9866.00,7.486905,25.09770,-0.000174,24.018677,-0.0077,1.414
9868.00,7.486397,25.09692,-0.000173,24.018281,-0.0077,1.414
9870.00,7.486825,25.09689,-0.000173,24.017565,-0.0077,1.415
9872.00,7.486451,25.09712,-0.000174,24.017986,-0.0077,1.414
9874.00,7.486833,25.09780,-0.000173,24.017977,-0.0077,1.414
9876.00,7.487279,25.09762,-0.000173,24.017848,-0.0078,1.414
9878.00,7.486955,25.09803,-0.000174,24.018341,-0.0077,1.414
9880.00,7.487862,25.09721,-0.000173,24.017767,-0.0077,1.414
9882.00,7.487117,25.09705,-0.000174,24.017502,-0.0077,1.415
9884.00,7.486817,25.09845,-0.000175,24.017770,-0.0078,1.415
9886.00,7.486836,25.09838,-0.000176,24.018392,-0.0077,1.415
9888.00,7.485956,25.09831,-0.000174,24.017509,-0.0077,1.415
9890.00,7.485346,25.09862,-0.000174,24.017424,-0.0078,1.415
9892.00,7.485633,25.09888,-0.000174,24.017520,-0.0078,1.414
9894.00,7.486367,25.09881,-0.000173,24.017781,-0.0077,1.415
9896.00,7.486709,25.09860,-0.000174,24.017466,-0.0078,1.415
9898.00,7.486355,25.09908,-0.000174,24.018111,-0.0078,1.414
9900.00,7.485556,25.09741,-0.000174,24.017553,-0.0078,1.414
9902.00,7.485782,25.09786,-0.000173,24.017877,-0.0077,1.414
9904.00,7.486048,25.09715,-0.000173,24.017935,-0.0077,1.415
9906.00,7.484670,25.09636,-0.000174,24.018406,-0.0077,1.415
9908.00,7.483940,25.09643,-0.000174,24.018028,-0.0077,1.415
9910.00,7.484123,25.09658,-0.000174,24.017565,-0.0077,1.414
9912.00,7.483906,25.09628,-0.000175,24.017379,-0.0078,1.415
9914.00,7.484069,25.09650,-0.000175,24.017750,-0.0078,1.414
9916.00,7.484192,25.09612,-0.000174,24.018069,-0.0077,1.414
9918.00,7.483846,25.09601,-0.000174,24.017542,-0.0077,1.415
9920.00,7.483498,25.09629,-0.000175,24.017906,-0.0077,1.415
9922.00,7.483646,25.09577,-0.000174,24.017404,-0.0077,1.414
9924.00,7.484490,25.09564,-0.000175,24.017618,-0.0078,1.415
9926.00,7.485371,25.09517,-0.000174,24.017895,-0.0078,1.415
9928.00,7.484704,25.09498,-0.000172,24.017917,-0.0077,1.414
9930.00,7.484364,25.09455,-0.000173,24.017576,-0.0077,1.414
9932.00,7.484669,25.09493,-0.000174,24.017826,-0.0078,1.415
9934.00,7.484304,25.09488,-0.000175,24.018067,-0.0077,1.415
9936.00,7.484008,25.09529,-0.000175,24.017487,-0.0078,1.414
9938.00,7.484197,25.09595,-0.000174,24.017970,-0.0078,1.415
9940.00,7.484520,25.09568,-0.000174,24.018383,-0.0077,1.414
9942.00,7.484476,25.09601,-0.000175,24.018067,-0.0078,1.415
9944.00,7.484379,25.09643,-0.000174,24.018269,-0.0078,1.415
9946.00,7.484182,25.09694,-0.000174,24.018047,-0.0078,1.415
9948.00,7.484651,25.09635,-0.000174,24.017576,-0.0077,1.415
9950.00,7.484491,25.09633,-0.000175,24.017805,-0.0077,1.414
9952.00,7.483854,25.09604,-0.000175,24.017689,-0.0077,1.414
9954.00,7.483982,25.09646,-0.000175,24.017953,-0.0078,1.414
9956.00,7.484109,25.09636,-0.000174,24.017467,-0.0078,1.414
9958.00,7.484598,25.09647,-0.000175,24.018156,-0.0078,1.415
9960.00,7.484325,25.09665,-0.000175,24.018435,-0.0077,1.415
9962.00,7.484187,25.09627,-0.000174,24.018319,-0.0077,1.415
9964.00,7.483409,25.09704,-0.000173,24.017578,-0.0077,1.414
9966.00,7.483120,25.09771,-0.000173,24.017696,-0.0078,1.414
9968.00,7.483295,25.09631,-0.000174,24.017368,-0.0078,1.415
9970.00,7.482557,25.09648,-0.000175,24.018064,-0.0078,1.415
9972.00,7.482803,25.09658,-0.000174,24.017440,-0.0077,1.415
9974.00,7.482826,25.09693,-0.000174,24.018323,-0.0077,1.415
9976.00,7.483396,25.09678,-0.000173,24.018040,-0.0077,1.415
9978.00,7.484287,25.09653,-0.000173,24.017556,-0.0077,1.415
9980.00,7.484123,25.09686,-0.000174,24.017190,-0.0078,1.415
9982.00,7.484194,25.09691,-0.000173,24.016994,-0.0077,1.415
9984.00,7.484518,25.09655,-0.000174,24.017487,-0.0077,1.415
9986.00,7.484320,25.09583,-0.000174,24.017754,-0.0077,1.415
9988.00,7.483779,25.09591,-0.000174,24.017636,-0.0077,1.414
9990.00,7.484040,25.09599,-0.000172,24.017418,-0.0077,1.415
9992.00,7.484167,25.09650,-0.000173,24.017451,-0.0077,1.415
9994.00,7.483570,25.09635,-0.000173,24.018051,-0.0077,1.415
9996.00,7.483337,25.09683,-0.000174,24.018187,-0.0077,1.415
9998.00,7.483764,25.09679,-0.000174,24.018600,-0.0077,1.415
10000.00,7.482552,25.09725,-0.000174,24.018749,-0.0077,1.415
10002.00,7.482596,25.09721,-0.000174,24.017979,-0.0077,1.415
10004.00,7.482884,25.09702,-0.000174,24.017353,-0.0077,1.415
10006.00,7.483182,25.09726,-0.000175,24.018205,-0.0077,1.415
10008.00,7.483153,25.09757,-0.000174,24.018109,-0.0077,1.415
10010.00,7.482929,25.09691,-0.000175,24.018309,-0.0077,1.415
10012.00,7.483041,25.09675,-0.000174,24.017950,-0.0077,1.415
10014.00,7.482491,25.09643,-0.000173,24.018270,-0.0077,1.414
10016.00,7.482089,25.09601,-0.000173,24.017995,-0.0077,1.415
10018.00,7.483208,25.09592,-0.000174,24.018173,-0.0077,1.415
10020.00,7.483518,25.09641,-0.000175,24.018086,-0.0077,1.415
10022.00,7.483226,25.09653,-0.000173,24.017843,-0.0077,1.415
10024.00,7.483756,25.09622,-0.000174,24.017598,-0.0077,1.415
10026.00,7.484008,25.09561,-0.000174,24.018247,-0.0077,1.415
10028.00,7.483348,25.09638,-0.000175,24.018504,-0.0078,1.415
10030.00,7.483136,25.09629,-0.000174,24.018640,-0.0077,1.415
10032.00,7.483603,25.09671,-0.000174,24.018209,-0.0077,1.414
10034.00,7.483697,25.09712,-0.000174,24.018004,-0.0077,1.415
10036.00,7.483571,25.09756,-0.000173,24.017808,-0.0077,1.415
10038.00,7.483122,25.09789,-0.000172,24.018441,-0.0077,1.415
10040.00,7.483273,25.09746,-0.000174,24.017955,-0.0078,1.415
10042.00,7.484242,25.09690,-0.000174,24.018437,-0.0077,1.415
10044.00,7.483947,25.09771,-0.000174,24.018343,-0.0077,1.415
10046.00,7.482959,25.09713,-0.000174,24.017895,-0.0077,1.415
10048.00,7.482507,25.09765,-0.000173,24.018421,-0.0077,1.415
10050.00,7.482559,25.09753,-0.000174,24.018405,-0.0077,1.415
10052.00,7.482709,25.09821,-0.000173,24.017618,-0.0077,1.415
10054.00,7.481811,25.09711,-0.000173,24.018677,-0.0077,1.415
10056.00,7.481825,25.09754,-0.000173,24.018524,-0.0078,1.415
10058.00,7.482641,25.09693,-0.000174,24.017886,-0.0078,1.415
10060.00,7.482613,25.09701,-0.000173,24.017846,-0.0077,1.414
10062.00,7.482222,25.09678,-0.000173,24.017926,-0.0077,1.415
10064.00,7.482114,25.09650,-0.000173,24.017730,-0.0077,1.415
10066.00,7.482255,25.09681,-0.000174,24.017955,-0.0077,1.415
10068.00,7.482098,25.09713,-0.000174,24.018033,-0.0077,1.415
10070.00,7.481987,25.09774,-0.000173,24.017661,-0.0077,1.414
10072.00,7.482485,25.09766,-0.000173,24.018260,-0.0077,1.415
10074.00,7.482310,25.09774,-0.000174,24.018617,-0.0077,1.415
10076.00,7.482590,25.09766,-0.000173,24.018135,-0.0077,1.415
10078.00,7.482934,25.09724,-0.000173,24.017692,-0.0077,1.415
10080.00,7.482439,25.09728,-0.000173,24.017872,-0.0078,1.415
10082.00,7.482887,25.09743,-0.000172,24.018243,-0.0077,1.415
10084.00,7.483029,25.09747,-0.000173,24.018637,-0.0077,1.415
10086.00,7.483231,25.09759,-0.000172,24.018550,-0.0077,1.416
10088.00,7.483439,25.09690,-0.000173,24.018434,-0.0077,1.415
10090.00,7.482672,25.09753,-0.000174,24.018290,-0.0077,1.415
10092.00,7.482160,25.09727,-0.000173,24.018332,-0.0078,1.416
10094.00,7.481887,25.09712,-0.000175,24.017743,-0.0077,1.416
10096.00,7.481534,25.09708,-0.000175,24.017904,-0.0077,1.415
10098.00,7.481805,25.09638,-0.000173,24.018483,-0.0078,1.415
10100.00,7.482709,25.09689,-0.000173,24.017828,-0.0077,1.415
10102.00,7.482994,25.09649,-0.000173,24.017837,-0.0077,1.414
10104.00,7.483445,25.09628,-0.000173,24.017560,-0.0077,1.415
10106.00,7.484059,25.09652,-0.000173,24.017710,-0.0077,1.416
10108.00,7.483925,25.09738,-0.000174,24.017348,-0.0077,1.415
10110.00,7.483296,25.09626,-0.000175,24.017620,-0.0077,1.416
10112.00,7.482063,25.09596,-0.000174,24.017906,-0.0077,1.415
10114.00,7.482302,25.09616,-0.000173,24.017694,-0.0077,1.415
10116.00,7.482165,25.09660,-0.000174,24.018095,-0.0077,1.415
10118.00,7.482003,25.09689,-0.000173,24.017498,-0.0077,1.415
10120.00,7.481359,25.09715,-0.000174,24.018604,-0.0077,1.416
10122.00,7.481342,25.09837,-0.000174,24.017855,-0.0077,1.416
10124.00,7.481251,25.09799,-0.000173,24.017431,-0.0077,1.415
10126.00,7.481888,25.09817,-0.000173,24.017955,-0.0077,1.415
10128.00,7.482465,25.09771,-0.000173,24.017687,-0.0077,1.415
10130.00,7.482007,25.09796,-0.000173,24.018341,-0.0077,1.415
10132.00,7.482372,25.09847,-0.000173,24.018156,-0.0077,1.415
10134.00,7.482504,25.09763,-0.000172,24.017910,-0.0077,1.415
10136.00,7.483129,25.09787,-0.000172,24.017728,-0.0077,1.416
10138.00,7.482865,25.09832,-0.000174,24.018571,-0.0077,1.416
10140.00,7.482520,25.09856,-0.000174,24.017968,-0.0077,1.415
10142.00,7.481791,25.09812,-0.000173,24.018381,-0.0077,1.415
10144.00,7.482407,25.09883,-0.000173,24.017993,-0.0077,1.415
10146.00,7.482450,25.09833,-0.000173,24.018653,-0.0077,1.415
10148.00,7.481973,25.09788,-0.000174,24.017964,-0.0077,1.415
10150.00,7.481469,25.09728,-0.000173,24.017328,-0.0078,1.416
10152.00,7.482210,25.09753,-0.000174,24.017466,-0.0077,1.415
10154.00,7.482390,25.09826,-0.000173,24.018267,-0.0077,1.415
10156.00,7.482164,25.09853,-0.000172,24.018095,-0.0077,1.415
10158.00,7.481787,25.09861,-0.000172,24.018178,-0.0077,1.415
10160.00,7.481074,25.09780,-0.000172,24.017971,-0.0077,1.415
10162.00,7.481332,25.09743,-0.000173,24.018211,-0.0077,1.415
10164.00,7.481006,25.09750,-0.000172,24.017970,-0.0077,1.415
10166.00,7.480708,25.09819,-0.000173,24.018082,-0.0077,1.416
10168.00,7.480979,25.09777,-0.000173,24.017455,-0.0078,1.416
10170.00,7.481384,25.09805,-0.000173,24.018084,-0.0077,1.415
10172.00,7.481874,25.09791,-0.000173,24.018165,-0.0077,1.415
10174.00,7.481849,25.09759,-0.000173,24.017763,-0.0077,1.415
10176.00,7.481728,25.09787,-0.000173,24.017796,-0.0077,1.416
10178.00,7.482395,25.09712,-0.000174,24.017346,-0.0077,1.416
10180.00,7.481850,25.09707,-0.000173,24.018222,-0.0077,1.416
10182.00,7.481828,25.09741,-0.000173,24.018109,-0.0077,1.415
10184.00,7.482594,25.09721,-0.000173,24.018441,-0.0077,1.415
10186.00,7.482926,25.09781,-0.000173,24.019137,-0.0077,1.416
10188.00,7.482081,25.09809,-0.000173,24.018399,-0.0077,1.416
10190.00,7.481514,25.09775,-0.000172,24.017754,-0.0077,1.416
10192.00,7.481887,25.09751,-0.000173,24.018149,-0.0077,1.415
10194.00,7.482375,25.09818,-0.000173,24.017382,-0.0077,1.416
10196.00,7.481734,25.09846,-0.000173,24.017939,-0.0077,1.416
10198.00,7.481552,25.09760,-0.000172,24.018461,-0.0077,1.415
10200.00,7.481567,25.09801,-0.000172,24.018145,-0.0077,1.415
10202.00,7.482375,25.09791,-0.000172,24.017734,-0.0077,1.415
10204.00,7.482039,25.09796,-0.000173,24.018084,-0.0077,1.415
@17,12.0000,24.0
10206.00,7.481326,25.09757,-0.000173,24.018285,-0.0077,1.416
10208.00,7.478042,25.09808,-0.000175,24.017806,-0.0077,1.415
10210.00,7.470762,25.09803,-0.000174,24.018260,-0.0077,1.415
10212.00,7.462480,25.09664,-0.000172,24.017986,-0.0077,1.414
10214.00,7.454582,25.09781,-0.000172,24.018452,-0.0077,1.414
10216.00,7.448184,25.09783,-0.000171,24.018356,-0.0077,1.415
10218.00,7.445249,25.09740,-0.000172,24.017935,-0.0077,1.415
10220.00,7.446863,25.09756,-0.000175,24.017701,-0.0077,1.416
10222.00,7.447623,25.09766,-0.000174,24.017906,-0.0077,1.416
10224.00,7.448235,25.09773,-0.000173,24.018336,-0.0077,1.417
10226.00,7.448337,25.09737,-0.000173,24.017955,-0.0077,1.417
10228.00,7.449747,25.09695,-0.000174,24.017757,-0.0077,1.417
10230.00,7.450730,25.09700,-0.000174,24.018450,-0.0077,1.417
10232.00,7.454053,25.09683,-0.000175,24.017621,-0.0077,1.417
10234.00,7.463392,25.09688,-0.000173,24.017857,-0.0077,1.417
10236.00,7.475191,25.09641,-0.000174,24.018298,-0.0077,1.418
10238.00,7.485929,25.09748,-0.000175,24.018116,-0.0077,1.418
10240.00,7.493434,25.09743,-0.000175,24.018426,-0.0077,1.417
10242.00,7.498408,25.09643,-0.000174,24.018562,-0.0077,1.416
10244.00,7.502245,25.09753,-0.000174,24.018276,-0.0077,1.416
10246.00,7.506536,25.09741,-0.000173,24.017660,-0.0077,1.415
10248.00,7.510498,25.09760,-0.000173,24.017658,-0.0077,1.415
10250.00,7.514162,25.09640,-0.000172,24.017814,-0.0077,1.415
10252.00,7.517994,25.09635,-0.000172,24.017830,-0.0077,1.415
10254.00,7.521686,25.09659,-0.000172,24.018098,-0.0077,1.416
10256.00,7.525354,25.09682,-0.000173,24.017708,-0.0078,1.416
10258.00,7.528269,25.09705,-0.000172,24.018305,-0.0077,1.416
10260.00,7.530459,25.09749,-0.000173,24.018443,-0.0077,1.416
10262.00,7.533323,25.09792,-0.000171,24.017417,-0.0077,1.415
10264.00,7.535536,25.09766,-0.000173,24.017393,-0.0077,1.416
10266.00,7.536913,25.09709,-0.000172,24.017466,-0.0077,1.415
10268.00,7.537389,25.09625,-0.000172,24.018356,-0.0077,1.415
10270.00,7.538175,25.09659,-0.000172,24.018162,-0.0077,1.416
10272.00,7.538339,25.09682,-0.000173,24.018290,-0.0077,1.415
10274.00,7.538102,25.09668,-0.000172,24.018325,-0.0077,1.415
10276.00,7.538367,25.09636,-0.000172,24.018735,-0.0077,1.415
10278.00,7.537513,25.09651,-0.000172,24.017571,-0.0077,1.415
10280.00,7.537129,25.09690,-0.000173,24.017716,-0.0077,1.416
10282.00,7.536306,25.09685,-0.000172,24.018053,-0.0077,1.416
10284.00,7.534893,25.09614,-0.000172,24.017835,-0.0077,1.416
10286.00,7.533906,25.09606,-0.000173,24.017654,-0.0077,1.416
10288.00,7.532179,25.09621,-0.000173,24.018182,-0.0077,1.415
10290.00,7.531626,25.09647,-0.000173,24.018590,-0.0077,1.415
10292.00,7.529282,25.09660,-0.000172,24.018029,-0.0077,1.415
10294.00,7.527237,25.09605,-0.000174,24.017591,-0.0077,1.416
10296.00,7.524984,25.09572,-0.000173,24.018305,-0.0077,1.415
10298.00,7.522504,25.09600,-0.000173,24.018506,-0.0077,1.415
10300.00,7.521239,25.09686,-0.000173,24.018401,-0.0077,1.415
10302.00,7.519580,25.09643,-0.000172,24.018486,-0.0077,1.415
10304.00,7.518019,25.09524,-0.000172,24.018542,-0.0077,1.415
10306.00,7.516521,25.09481,-0.000173,24.018256,-0.0077,1.416
10308.00,7.515431,25.09503,-0.000173,24.018191,-0.0077,1.415
10310.00,7.514139,25.09614,-0.000173,24.018185,-0.0077,1.415
10312.00,7.512827,25.09602,-0.000173,24.018421,-0.0077,1.415
10314.00,7.512557,25.09672,-0.000173,24.017913,-0.0077,1.415
10316.00,7.511569,25.09649,-0.000173,24.017960,-0.0077,1.416
10318.00,7.509840,25.09667,-0.000174,24.017919,-0.0077,1.415
10320.00,7.507965,25.09661,-0.000174,24.017741,-0.0077,1.415
10322.00,7.507130,25.09654,-0.000171,24.017705,-0.0077,1.415
10324.00,7.507017,25.09635,-0.000173,24.018622,-0.0077,1.415
10326.00,7.506578,25.09703,-0.000173,24.018580,-0.0077,1.415
10328.00,7.506080,25.09661,-0.000173,24.018414,-0.0077,1.415
10330.00,7.505058,25.09552,-0.000173,24.018229,-0.0077,1.415
10332.00,7.504682,25.09613,-0.000173,24.018040,-0.0077,1.415
10334.00,7.504556,25.09653,-0.000173,24.018530,-0.0077,1.415
10336.00,7.503885,25.09618,-0.000174,24.018466,-0.0077,1.415
10338.00,7.502992,25.09611,-0.000173,24.017641,-0.0077,1.415
10340.00,7.502547,25.09640,-0.000173,24.018461,-0.0077,1.416
10342.00,7.502382,25.09638,-0.000174,24.018629,-0.0077,1.416
10344.00,7.502019,25.09621,-0.000173,24.018675,-0.0077,1.416
10346.00,7.501131,25.09612,-0.000172,24.018200,-0.0077,1.415
10348.00,7.500366,25.09543,-0.000173,24.017636,-0.0077,1.415
10350.00,7.499491,25.09569,-0.000173,24.018531,-0.0077,1.415
10352.00,7.499743,25.09612,-0.000171,24.018397,-0.0077,1.415
10354.00,7.499526,25.09629,-0.000173,24.018385,-0.0077,1.415
10356.00,7.498898,25.09655,-0.000172,24.018622,-0.0077,1.416
10358.00,7.498685,25.09684,-0.000172,24.018200,-0.0077,1.416
10360.00,7.497868,25.09659,-0.000173,24.018383,-0.0077,1.416
10362.00,7.496559,25.09709,-0.000172,24.017679,-0.0077,1.416
10364.00,7.495743,25.09688,-0.000174,24.018024,-0.0077,1.415
10366.00,7.496846,25.09682,-0.000174,24.019070,-0.0077,1.415
10368.00,7.496714,25.09642,-0.000173,24.018542,-0.0077,1.415
10370.00,7.495648,25.09554,-0.000172,24.018435,-0.0077,1.415
10372.00,7.494209,25.09608,-0.000172,24.018330,-0.0077,1.416
10374.00,7.493103,25.09643,-0.000174,24.018341,-0.0077,1.415
10376.00,7.493446,25.09648,-0.000174,24.018145,-0.0077,1.416
10378.00,7.493421,25.09562,-0.000173,24.018193,-0.0077,1.416
10380.00,7.493379,25.09589,-0.000174,24.018423,-0.0077,1.416
10382.00,7.492153,25.09555,-0.000174,24.018073,-0.0077,1.416
10384.00,7.492336,25.09565,-0.000173,24.018423,-0.0077,1.415
10386.00,7.492761,25.09549,-0.000173,24.018222,-0.0077,1.415
10388.00,7.492774,25.09577,-0.000174,24.018948,-0.0077,1.415
10390.00,7.493178,25.09633,-0.000173,24.018914,-0.0077,1.415
10392.00,7.492817,25.09667,-0.000174,24.017843,-0.0077,1.416
10394.00,7.492451,25.09651,-0.000175,24.018334,-0.0077,1.416
10396.00,7.492046,25.09620,-0.000173,24.018167,-0.0077,1.415
10398.00,7.491597,25.09628,-0.000172,24.018434,-0.0077,1.415
10400.00,7.490725,25.09659,-0.000173,24.017768,-0.0077,1.415
10402.00,7.490566,25.09593,-0.000173,24.017913,-0.0077,1.415
10404.00,7.490880,25.09623,-0.000172,24.018791,-0.0077,1.415
10406.00,7.491276,25.09683,-0.000173,24.018751,-0.0077,1.416
10408.00,7.491173,25.09635,-0.000174,24.018394,-0.0077,1.415
10410.00,7.490759,25.09668,-0.000174,24.018736,-0.0077,1.416
10412.00,7.489395,25.09686,-0.000174,24.018357,-0.0076,1.416
10414.00,7.488486,25.09703,-0.000172,24.018310,-0.0077,1.416
10416.00,7.488998,25.09713,-0.000172,24.018401,-0.0077,1.415
10418.00,7.488658,25.09681,-0.000173,24.018461,-0.0077,1.415
10420.00,7.488891,25.09714,-0.000173,24.018869,-0.0077,1.416
10422.00,7.488534,25.09627,-0.000173,24.018278,-0.0077,1.415
10424.00,7.488475,25.09687,-0.000173,24.018310,-0.0076,1.415
10426.00,7.488649,25.09786,-0.000173,24.019128,-0.0076,1.416
10428.00,7.488463,25.09658,-0.000173,24.018309,-0.0077,1.416
10430.00,7.488240,25.09663,-0.000174,24.018354,-0.0077,1.416
10432.00,7.487789,25.09642,-0.000172,24.018582,-0.0077,1.416
10434.00,7.487282,25.09745,-0.000172,24.018207,-0.0077,1.415
10436.00,7.487494,25.09773,-0.000174,24.019054,-0.0077,1.416
10438.00,7.486985,25.09694,-0.000173,24.018910,-0.0077,1.415
10440.00,7.486830,25.09750,-0.000173,24.018646,-0.0077,1.415
10442.00,7.486577,25.09753,-0.000173,24.018276,-0.0077,1.416
10444.00,7.487298,25.09639,-0.000173,24.018104,-0.0077,1.416
10446.00,7.487506,25.09670,-0.000173,24.018735,-0.0077,1.415
10448.00,7.486919,25.09728,-0.000172,24.018361,-0.0077,1.416
10450.00,7.486815,25.09758,-0.000174,24.017922,-0.0077,1.416
10452.00,7.486636,25.09731,-0.000173,24.018281,-0.0077,1.416
10454.00,7.486091,25.09703,-0.000173,24.018067,-0.0077,1.416
10456.00,7.486211,25.09704,-0.000173,24.018350,-0.0077,1.415
10458.00,7.486103,25.09738,-0.000173,24.018149,-0.0077,1.415
10460.00,7.486134,25.09692,-0.000172,24.017839,-0.0077,1.415
10462.00,7.486421,25.09709,-0.000172,24.017678,-0.0077,1.415
10464.00,7.485454,25.09744,-0.000172,24.017931,-0.0077,1.416
10466.00,7.485007,25.09715,-0.000173,24.017792,-0.0077,1.416
10468.00,7.484784,25.09668,-0.000174,24.018187,-0.0077,1.416
10470.00,7.485382,25.09652,-0.000172,24.018075,-0.0077,1.416
10472.00,7.485620,25.09705,-0.000174,24.018359,-0.0077,1.416
10474.00,7.485524,25.09720,-0.000173,24.018098,-0.0077,1.415
10476.00,7.484953,25.09718,-0.000173,24.017391,-0.0077,1.416
10478.00,7.484344,25.09694,-0.000173,24.017884,-0.0077,1.416
10480.00,7.483765,25.09672,-0.000172,24.018205,-0.0077,1.416
10482.00,7.483782,25.09724,-0.000173,24.018405,-0.0077,1.416
10484.00,7.484843,25.09732,-0.000173,24.018477,-0.0077,1.415
10486.00,7.484620,25.09808,-0.000172,24.018189,-0.0077,1.415
10488.00,7.484466,25.09763,-0.000172,24.019054,-0.0077,1.415
10490.00,7.484516,25.09711,-0.000172,24.018004,-0.0078,1.416
10492.00,7.483457,25.09699,-0.000173,24.017805,-0.0077,1.416
10494.00,7.483310,25.09723,-0.000173,24.017658,-0.0077,1.416
10496.00,7.483439,25.09747,-0.000172,24.018064,-0.0077,1.415
10498.00,7.483786,25.09777,-0.000173,24.017970,-0.0077,1.416
10500.00,7.483343,25.09739,-0.000173,24.018397,-0.0077,1.415
10502.00,7.482803,25.09776,-0.000172,24.018522,-0.0077,1.416
10504.00,7.481856,25.09737,-0.000172,24.018008,-0.0077,1.416
10506.00,7.482175,25.09824,-0.000173,24.018294,-0.0077,1.416
10508.00,7.482745,25.09759,-0.000173,24.017843,-0.0077,1.416
10510.00,7.482673,25.09782,-0.000173,24.018590,-0.0077,1.415
10512.00,7.482068,25.09813,-0.000173,24.017313,-0.0077,1.416
10514.00,7.482241,25.09830,-0.000173,24.018191,-0.0077,1.416
10516.00,7.482732,25.09710,-0.000173,24.018238,-0.0077,1.416
10518.00,7.483197,25.09731,-0.000173,24.018421,-0.0077,1.416
10520.00,7.483112,25.09797,-0.000172,24.018011,-0.0077,1.415
10522.00,7.482759,25.09721,-0.000172,24.017971,-0.0077,1.416
10524.00,7.482755,25.09793,-0.000173,24.017839,-0.0077,1.415
10526.00,7.482460,25.09770,-0.000173,24.018013,-0.0077,1.416
10528.00,7.482095,25.09724,-0.000173,24.017950,-0.0077,1.416
10530.00,7.481840,25.09759,-0.000173,24.017718,-0.0077,1.416
10532.00,7.482155,25.09751,-0.000172,24.017721,-0.0077,1.416
10534.00,7.481973,25.09792,-0.000174,24.018287,-0.0077,1.416
10536.00,7.481268,25.09786,-0.000175,24.018381,-0.0077,1.416
10538.00,7.480917,25.09778,-0.000173,24.018559,-0.0077,1.415
10540.00,7.481163,25.09710,-0.000172,24.017986,-0.0077,1.416
10542.00,7.482345,25.09704,-0.000173,24.017873,-0.0077,1.415
10544.00,7.482677,25.09647,-0.000172,24.018164,-0.0077,1.415
10546.00,7.482641,25.09684,-0.000172,24.018493,-0.0077,1.416
10548.00,7.482344,25.09738,-0.000172,24.018298,-0.0077,1.416
10550.00,7.482029,25.09645,-0.000173,24.018033,-0.0077,1.416
10552.00,7.481980,25.09663,-0.000173,24.018673,-0.0077,1.416
10554.00,7.482005,25.09666,-0.000173,24.018666,-0.0077,1.415
10556.00,7.482289,25.09690,-0.000174,24.018845,-0.0077,1.416
10558.00,7.481668,25.09793,-0.000173,24.018606,-0.0077,1.416
10560.00,7.481446,25.09782,-0.000173,24.017957,-0.0077,1.415
10562.00,7.481545,25.09816,-0.000172,24.018684,-0.0077,1.415
10564.00,7.481275,25.09845,-0.000173,24.018252,-0.0077,1.416
10566.00,7.480305,25.09792,-0.000172,24.018029,-0.0077,1.416
10568.00,7.480808,25.09818,-0.000172,24.018477,-0.0077,1.416
10570.00,7.481926,25.09771,-0.000173,24.018203,-0.0077,1.416
10572.00,7.481662,25.09786,-0.000174,24.017406,-0.0077,1.416
10574.00,7.480987,25.09722,-0.000173,24.017779,-0.0077,1.416
10576.00,7.480870,25.09654,-0.000173,24.018341,-0.0077,1.416
10578.00,7.480828,25.09784,-0.000174,24.017863,-0.0077,1.416
10580.00,7.480434,25.09743,-0.000172,24.018274,-0.0077,1.416
10582.00,7.481270,25.09750,-0.000172,24.018479,-0.0077,1.416
10584.00,7.481711,25.09766,-0.000172,24.018064,-0.0077,1.415
10586.00,7.481318,25.09735,-0.000173,24.018285,-0.0077,1.416
10588.00,7.481501,25.09768,-0.000173,24.018067,-0.0077,1.416
10590.00,7.481022,25.09731,-0.000173,24.018484,-0.0077,1.416
10592.00,7.480374,25.09738,-0.000172,24.018939,-0.0077,1.416
10594.00,7.480581,25.09710,-0.000172,24.018327,-0.0077,1.416
10596.00,7.481447,25.09713,-0.000173,24.018240,-0.0077,1.416
10598.00,7.480925,25.09607,-0.000173,24.018863,-0.0077,1.416
10600.00,7.481033,25.09728,-0.000173,24.018849,-0.0077,1.416
10602.00,7.481629,25.09793,-0.000173,24.017988,-0.0077,1.416
10604.00,7.480648,25.09734,-0.000173,24.017716,-0.0077,1.416
10606.00,7.480009,25.09849,-0.000172,24.018934,-0.0077,1.416
10608.00,7.480512,25.09798,-0.000174,24.017879,-0.0077,1.416
10610.00,7.480494,25.09774,-0.000173,24.018193,-0.0077,1.416
10612.00,7.480972,25.09741,-0.000172,24.018191,-0.0077,1.416
10614.00,7.480254,25.09690,-0.000172,24.018287,-0.0077,1.416
10616.00,7.480143,25.09749,-0.000173,24.018180,-0.0077,1.415
10618.00,7.480074,25.09794,-0.000172,24.018495,-0.0076,1.416
10620.00,7.480224,25.09719,-0.000173,24.018207,-0.0077,1.416
10622.00,7.480371,25.09652,-0.000172,24.018256,-0.0077,1.416
10624.00,7.479602,25.09691,-0.000173,24.018867,-0.0077,1.416
10626.00,7.479604,25.09745,-0.000173,24.018464,-0.0077,1.416
10628.00,7.479724,25.09839,-0.000173,24.018798,-0.0077,1.416
10630.00,7.480077,25.09822,-0.000173,24.018473,-0.0077,1.416
10632.00,7.480431,25.09841,-0.000172,24.018212,-0.0077,1.416
10634.00,7.480016,25.09818,-0.000173,24.018961,-0.0077,1.416
10636.00,7.479602,25.09798,-0.000174,24.018328,-0.0077,1.417
10638.00,7.480566,25.09748,-0.000174,24.018608,-0.0077,1.417
10640.00,7.481155,25.09732,-0.000173,24.018486,-0.0077,1.416
10642.00,7.481022,25.09724,-0.000173,24.018176,-0.0077,1.416
10644.00,7.481765,25.09748,-0.000172,24.018490,-0.0077,1.416
10646.00,7.482090,25.09772,-0.000171,24.018957,-0.0077,1.416
10648.00,7.482079,25.09760,-0.000172,24.018075,-0.0077,1.416
10650.00,7.481839,25.09746,-0.000174,24.018426,-0.0077,1.416
10652.00,7.481946,25.09801,-0.000173,24.018564,-0.0077,1.416
10654.00,7.480405,25.09739,-0.000172,24.018530,-0.0077,1.415
10656.00,7.480639,25.09756,-0.000171,24.018660,-0.0077,1.416
10658.00,7.481000,25.09810,-0.000173,24.018861,-0.0077,1.416
10660.00,7.480928,25.09759,-0.000174,24.017513,-0.0077,1.416
10662.00,7.481158,25.09711,-0.000172,24.018419,-0.0077,1.416
10664.00,7.480864,25.09738,-0.000172,24.018856,-0.0077,1.416
10666.00,7.480980,25.09738,-0.000173,24.017828,-0.0077,1.415
10668.00,7.480309,25.09734,-0.000173,24.018455,-0.0077,1.416
10670.00,7.480771,25.09656,-0.000173,24.018484,-0.0077,1.417
10672.00,7.480448,25.09748,-0.000172,24.018412,-0.0077,1.416
10674.00,7.479656,25.09764,-0.000173,24.018397,-0.0077,1.416
10676.00,7.480157,25.09809,-0.000173,24.018086,-0.0077,1.416
10678.00,7.480746,25.09790,-0.000172,24.018426,-0.0077,1.416
10680.00,7.480657,25.09703,-0.000173,24.018319,-0.0077,1.416
10682.00,7.479956,25.09683,-0.000174,24.018542,-0.0077,1.416
10684.00,7.480507,25.09668,-0.000174,24.018356,-0.0077,1.416
10686.00,7.481006,25.09619,-0.000173,24.017752,-0.0077,1.416
10688.00,7.480600,25.09575,-0.000172,24.017524,-0.0077,1.417
10690.00,7.480149,25.09594,-0.000173,24.018472,-0.0077,1.416
10692.00,7.480544,25.09635,-0.000173,24.019193,-0.0077,1.416
10694.00,7.479992,25.09564,-0.000173,24.018194,-0.0077,1.416
10696.00,7.480472,25.09630,-0.000174,24.018281,-0.0077,1.416
10698.00,7.480074,25.09623,-0.000174,24.018414,-0.0077,1.416
10700.00,7.480641,25.09657,-0.000173,24.018336,-0.0077,1.417
10702.00,7.479752,25.09591,-0.000173,24.018570,-0.0077,1.416
10704.00,7.479705,25.09629,-0.000173,24.018457,-0.0077,1.416
10706.00,7.479512,25.09608,-0.000173,24.018251,-0.0077,1.416
10708.00,7.479474,25.09632,-0.000173,24.018020,-0.0077,1.416
10710.00,7.480015,25.09672,-0.000173,24.017743,-0.0077,1.416
10712.00,7.481217,25.09716,-0.000174,24.018793,-0.0077,1.416
10714.00,7.481059,25.09764,-0.000174,24.017921,-0.0077,1.417
10716.00,7.481121,25.09676,-0.000173,24.017716,-0.0077,1.416
10718.00,7.480428,25.09680,-0.000172,24.018330,-0.0077,1.416
10720.00,7.479976,25.09728,-0.000173,24.018160,-0.0077,1.416
10722.00,7.480437,25.09713,-0.000172,24.018502,-0.0077,1.416
10724.00,7.481039,25.09711,-0.000173,24.018096,-0.0077,1.416
10726.00,7.480775,25.09793,-0.000172,24.018183,-0.0077,1.416
10728.00,7.480873,25.09689,-0.000172,24.018660,-0.0077,1.416
10730.00,7.481159,25.09666,-0.000173,24.018648,-0.0077,1.417
10732.00,7.480982,25.09688,-0.000173,24.018345,-0.0077,1.416
10734.00,7.481094,25.09635,-0.000174,24.018497,-0.0077,1.416
10736.00,7.480520,25.09728,-0.000173,24.018240,-0.0077,1.416
10738.00,7.480473,25.09738,-0.000172,24.017892,-0.0077,1.416
10740.00,7.480558,25.09677,-0.000173,24.017326,-0.0077,1.417
10742.00,7.481175,25.09727,-0.000173,24.018575,-0.0077,1.417
10744.00,7.481472,25.09682,-0.000173,24.018120,-0.0077,1.416
10746.00,7.481411,25.09742,-0.000172,24.018136,-0.0077,1.416
10748.00,7.480629,25.09767,-0.000173,24.017594,-0.0077,1.416
10750.00,7.479864,25.09661,-0.000173,24.017825,-0.0077,1.416
10752.00,7.479516,25.09627,-0.000173,24.018254,-0.0077,1.416
10754.00,7.479919,25.09702,-0.000173,24.018736,-0.0077,1.416
10756.00,7.480547,25.09641,-0.000173,24.018408,-0.0077,1.416
10758.00,7.479474,25.09604,-0.000173,24.018098,-0.0077,1.416
10760.00,7.479565,25.09650,-0.000172,24.017928,-0.0077,1.415
10762.00,7.479834,25.09642,-0.000172,24.018368,-0.0077,1.416
10764.00,7.480231,25.09668,-0.000174,24.017980,-0.0077,1.417
10766.00,7.479344,25.09684,-0.000173,24.018193,-0.0077,1.417
10768.00,7.479097,25.09734,-0.000173,24.018383,-0.0077,1.417
10770.00,7.479713,25.09738,-0.000173,24.018241,-0.0077,1.416
10772.00,7.480672,25.09548,-0.000173,24.017870,-0.0077,1.416
10774.00,7.480565,25.09544,-0.000173,24.017527,-0.0077,1.416
10776.00,7.481049,25.09617,-0.000172,24.018109,-0.0077,1.416
10778.00,7.482025,25.09654,-0.000171,24.018008,-0.0077,1.416
10780.00,7.482224,25.09571,-0.000172,24.018716,-0.0077,1.416
10782.00,7.482198,25.09544,-0.000173,24.018841,-0.0077,1.416
10784.00,7.481297,25.09625,-0.000172,24.018169,-0.0077,1.416
10786.00,7.480833,25.09634,-0.000173,24.018568,-0.0077,1.416
10788.00,7.480741,25.09691,-0.000173,24.017571,-0.0077,1.416
10790.00,7.480369,25.09700,-0.000173,24.018046,-0.0077,1.416
10792.00,7.479510,25.09774,-0.000173,24.018142,-0.0077,1.417
10794.00,7.479762,25.09787,-0.000174,24.018780,-0.0077,1.416
10796.00,7.479800,25.09711,-0.000173,24.018425,-0.0077,1.416
10798.00,7.479241,25.09759,-0.000172,24.017884,-0.0077,1.416
10800.00,7.478881,25.09787,-0.000172,24.018196,-0.0077,1.416
10802.00,7.479229,25.09781,-0.000173,24.017857,-0.0077,1.416
10804.00,7.479057,25.09732,-0.000173,24.018216,-0.0077,1.416
@18,12.0000,24.0
10806.00,7.479164,25.09767,-0.000174,24.018278,-0.0077,1.416
10808.00,7.478124,25.09734,-0.000173,24.018408,-0.0077,1.416
10810.00,7.470856,25.09717,-0.000173,24.018426,-0.0077,1.415
10812.00,7.461729,25.09735,-0.000173,24.018392,-0.0077,1.415
10814.00,7.453096,25.09810,-0.000173,24.018365,-0.0077,1.414
10816.00,7.447610,25.09772,-0.000171,24.018604,-0.0077,1.415
10818.00,7.445111,25.09769,-0.000173,24.018363,-0.0077,1.416
10820.00,7.444427,25.09788,-0.000174,24.018343,-0.0077,1.417
10822.00,7.444859,25.09728,-0.000175,24.018381,-0.0077,1.417
10824.00,7.445275,25.09732,-0.000174,24.018609,-0.0077,1.418
10826.00,7.445756,25.09697,-0.000174,24.018254,-0.0077,1.417
10828.00,7.446404,25.09753,-0.000174,24.018149,-0.0077,1.417
10830.00,7.447529,25.09729,-0.000174,24.017761,-0.0077,1.417
10832.00,7.451141,25.09802,-0.000174,24.017991,-0.0077,1.417
10834.00,7.460097,25.09793,-0.000174,24.018537,-0.0077,1.418
10836.00,7.470565,25.09726,-0.000175,24.018173,-0.0077,1.418
10838.00,7.482002,25.09806,-0.000175,24.018031,-0.0077,1.418
10840.00,7.490877,25.09749,-0.000175,24.017819,-0.0077,1.417
10842.00,7.497336,25.09789,-0.000174,24.017951,-0.0077,1.417
10844.00,7.500755,25.09748,-0.000172,24.017805,-0.0077,1.417
10846.00,7.503489,25.09671,-0.000172,24.018590,-0.0077,1.416
10848.00,7.507131,25.09728,-0.000174,24.018290,-0.0077,1.417
10850.00,7.510190,25.09670,-0.000174,24.017442,-0.0077,1.416
10852.00,7.513511,25.09653,-0.000173,24.018174,-0.0077,1.416
10854.00,7.516574,25.09694,-0.000172,24.018397,-0.0077,1.416
10856.00,7.519794,25.09680,-0.000173,24.017515,-0.0077,1.417
10858.00,7.522475,25.09712,-0.000172,24.017899,-0.0077,1.417
10860.00,7.524641,25.09727,-0.000174,24.018164,-0.0077,1.417
10862.00,7.527733,25.09731,-0.000174,24.017665,-0.0077,1.416
10864.00,7.529572,25.09616,-0.000172,24.017924,-0.0077,1.416
10866.00,7.531180,25.09622,-0.000172,24.018243,-0.0077,1.417
10868.00,7.531184,25.09718,-0.000173,24.017810,-0.0077,1.417
10870.00,7.532123,25.09694,-0.000173,24.017964,-0.0077,1.417
10872.00,7.533128,25.09697,-0.000174,24.018318,-0.0077,1.416
10874.00,7.533965,25.09682,-0.000173,24.017984,-0.0077,1.416
10876.00,7.535094,25.09571,-0.000172,24.018321,-0.0077,1.416
10878.00,7.534496,25.09612,-0.000172,24.017917,-0.0077,1.416
10880.00,7.533480,25.09632,-0.000173,24.018142,-0.0077,1.417
10882.00,7.531310,25.09634,-0.000172,24.017886,-0.0077,1.416
10884.00,7.530178,25.09655,-0.000173,24.017826,-0.0077,1.416
10886.00,7.528767,25.09692,-0.000172,24.018076,-0.0077,1.417
10888.00,7.527248,25.09683,-0.000172,24.018243,-0.0077,1.417
10890.00,7.525224,25.09690,-0.000172,24.018051,-0.0077,1.416
10892.00,7.524454,25.09701,-0.000172,24.018047,-0.0077,1.417
10894.00,7.522873,25.09750,-0.000173,24.018057,-0.0077,1.417
10896.00,7.520636,25.09747,-0.000173,24.017515,-0.0077,1.417
10898.00,7.519497,25.09691,-0.000173,24.018760,-0.0077,1.417
10900.00,7.518427,25.09738,-0.000173,24.018241,-0.0077,1.417
10902.00,7.516859,25.09794,-0.000172,24.017960,-0.0078,1.417
10904.00,7.515841,25.09781,-0.000172,24.018162,-0.0077,1.416
10906.00,7.514808,25.09840,-0.000172,24.017538,-0.0077,1.416
10908.00,7.512608,25.09832,-0.000174,24.018270,-0.0077,1.416
10910.00,7.511083,25.09817,-0.000173,24.018000,-0.0077,1.416
10912.00,7.510403,25.09892,-0.000173,24.018178,-0.0077,1.417
10914.00,7.509771,25.09797,-0.000174,24.017667,-0.0077,1.416
10916.00,7.509908,25.09750,-0.000173,24.017563,-0.0077,1.416
10918.00,7.508216,25.09742,-0.000173,24.018095,-0.0077,1.417
10920.00,7.506482,25.09823,-0.000174,24.018122,-0.0077,1.417
10922.00,7.504762,25.09732,-0.000174,24.018586,-0.0077,1.416
10924.00,7.504060,25.09787,-0.000174,24.017647,-0.0077,1.417
10926.00,7.503826,25.09837,-0.000174,24.018243,-0.0077,1.417
10928.00,7.503625,25.09855,-0.000174,24.018341,-0.0077,1.416
10930.00,7.503392,25.09826,-0.000174,24.018087,-0.0077,1.416
10932.00,7.502586,25.09834,-0.000174,24.017819,-0.0077,1.417
10934.00,7.501592,25.09885,-0.000173,24.017777,-0.0077,1.418
10936.00,7.502349,25.09849,-0.000174,24.018241,-0.0077,1.417
10938.00,7.501434,25.09797,-0.000173,24.017462,-0.0077,1.416
10940.00,7.500298,25.09875,-0.000173,24.018305,-0.0077,1.416
10942.00,7.499657,25.09885,-0.000174,24.018455,-0.0077,1.417
10944.00,7.498069,25.09807,-0.000174,24.017984,-0.0077,1.417
10946.00,7.498541,25.09874,-0.000174,24.017587,-0.0077,1.417
10948.00,7.498782,25.09811,-0.000173,24.018107,-0.0077,1.417
10950.00,7.498325,25.09790,-0.000173,24.017384,-0.0077,1.417
10952.00,7.496999,25.09815,-0.000174,24.017536,-0.0077,1.416
10954.00,7.496627,25.09847,-0.000173,24.018450,-0.0077,1.417
10956.00,7.495869,25.09795,-0.000173,24.018136,-0.0077,1.417
10958.00,7.495730,25.09804,-0.000173,24.017848,-0.0077,1.417
10960.00,7.495402,25.09816,-0.000174,24.017498,-0.0077,1.416
10962.00,7.495219,25.09794,-0.000173,24.017922,-0.0077,1.417
10964.00,7.494376,25.09797,-0.000172,24.017971,-0.0077,1.417
10966.00,7.494268,25.09780,-0.000173,24.017928,-0.0077,1.417
10968.00,7.493983,25.09724,-0.000173,24.018648,-0.0077,1.417
10970.00,7.492556,25.09783,-0.000173,24.018443,-0.0077,1.417
10972.00,7.492944,25.09747,-0.000173,24.018312,-0.0077,1.417
10974.00,7.493073,25.09757,-0.000173,24.018294,-0.0077,1.417
10976.00,7.493091,25.09853,-0.000174,24.018263,-0.0077,1.417
10978.00,7.493129,25.09771,-0.000173,24.018229,-0.0077,1.417
10980.00,7.492663,25.09697,-0.000173,24.018648,-0.0077,1.416
10982.00,7.491802,25.09806,-0.000173,24.018776,-0.0077,1.417
10984.00,7.491820,25.09843,-0.000173,24.018802,-0.0077,1.417
10986.00,7.491622,25.09776,-0.000173,24.018254,-0.0077,1.417
10988.00,7.491473,25.09757,-0.000172,24.018700,-0.0077,1.417
10990.00,7.491048,25.09780,-0.000172,24.018435,-0.0077,1.417
10992.00,7.490495,25.09712,-0.000174,24.018133,-0.0077,1.416
10994.00,7.489690,25.09724,-0.000174,24.017734,-0.0077,1.416
10996.00,7.489409,25.09778,-0.000174,24.017913,-0.0077,1.417
10998.00,7.489845,25.09735,-0.000175,24.017679,-0.0077,1.417
11000.00,7.489978,25.09785,-0.000173,24.018276,-0.0077,1.418
11002.00,7.488735,25.09830,-0.000173,24.018869,-0.0077,1.417
11004.00,7.488838,25.09828,-0.000174,24.018383,-0.0077,1.417
11006.00,7.489218,25.09750,-0.000174,24.018231,-0.0077,1.417
11008.00,7.488752,25.09762,-0.000174,24.018009,-0.0077,1.416
11010.00,7.488188,25.09824,-0.000172,24.018450,-0.0077,1.416
11012.00,7.487399,25.09815,-0.000173,24.018379,-0.0077,1.416
11014.00,7.487353,25.09852,-0.000173,24.018209,-0.0077,1.416
11016.00,7.487724,25.09814,-0.000174,24.018241,-0.0077,1.417
11018.00,7.487163,25.09819,-0.000174,24.018254,-0.0078,1.416
11020.00,7.486456,25.09882,-0.000172,24.018017,-0.0077,1.416
11022.00,7.485560,25.09928,-0.000172,24.018318,-0.0077,1.416
11024.00,7.486092,25.09898,-0.000173,24.017594,-0.0077,1.417
11026.00,7.486110,25.09808,-0.000173,24.018118,-0.0077,1.417
11028.00,7.485655,25.09850,-0.000174,24.018501,-0.0077,1.417
11030.00,7.484936,25.09832,-0.000174,24.019068,-0.0077,1.417
11032.00,7.485153,25.09814,-0.000173,24.018765,-0.0077,1.416
11034.00,7.484403,25.09857,-0.000172,24.018060,-0.0077,1.416
11036.00,7.484105,25.09828,-0.000173,24.018963,-0.0077,1.417
11038.00,7.484054,25.09867,-0.000173,24.018267,-0.0077,1.417
11040.00,7.484426,25.09911,-0.000173,24.018347,-0.0077,1.417
11042.00,7.483958,25.09896,-0.000172,24.018856,-0.0077,1.416
11044.00,7.483998,25.09825,-0.000173,24.018318,-0.0077,1.416
11046.00,7.484091,25.09765,-0.000173,24.018238,-0.0077,1.416
11048.00,7.484243,25.09756,-0.000174,24.018307,-0.0077,1.417
11050.00,7.483736,25.09746,-0.000173,24.018096,-0.0077,1.417
11052.00,7.483670,25.09728,-0.000172,24.018029,-0.0077,1.417
11054.00,7.483527,25.09848,-0.000173,24.018537,-0.0077,1.417
11056.00,7.483426,25.09795,-0.000172,24.018631,-0.0077,1.417
11058.00,7.483325,25.09791,-0.000172,24.018629,-0.0077,1.417
11060.00,7.483152,25.09830,-0.000172,24.018423,-0.0077,1.417
11062.00,7.482415,25.09752,-0.000173,24.018013,-0.0077,1.417
11064.00,7.482572,25.09770,-0.000173,24.017959,-0.0077,1.417
11066.00,7.482421,25.09771,-0.000172,24.017790,-0.0077,1.417
11068.00,7.482987,25.09784,-0.000172,24.017350,-0.0077,1.416
11070.00,7.482476,25.09798,-0.000172,24.018501,-0.0077,1.417
11072.00,7.483513,25.09837,-0.000173,24.019345,-0.0077,1.417
11074.00,7.483657,25.09769,-0.000173,24.018477,-0.0077,1.416
11076.00,7.483058,25.09706,-0.000173,24.018593,-0.0077,1.417
11078.00,7.482790,25.09769,-0.000173,24.018812,-0.0077,1.417
11080.00,7.482279,25.09826,-0.000174,24.018377,-0.0077,1.417
11082.00,7.481653,25.09827,-0.000172,24.018216,-0.0077,1.416
11084.00,7.482315,25.09835,-0.000173,24.018401,-0.0077,1.417
11086.00,7.481689,25.09847,-0.000172,24.017980,-0.0077,1.417
11088.00,7.480679,25.09818,-0.000173,24.018318,-0.0077,1.417
11090.00,7.481458,25.09762,-0.000171,24.017763,-0.0077,1.416
11092.00,7.482506,25.09715,-0.000172,24.018626,-0.0077,1.416
11094.00,7.481634,25.09696,-0.000171,24.017977,-0.0077,1.417
11096.00,7.481103,25.09749,-0.000171,24.018017,-0.0077,1.416
11098.00,7.481004,25.09800,-0.000172,24.018078,-0.0077,1.416
11100.00,7.480839,25.09750,-0.000173,24.018359,-0.0077,1.417
11102.00,7.480940,25.09785,-0.000172,24.018812,-0.0077,1.418
11104.00,7.480565,25.09737,-0.000173,24.018341,-0.0077,1.417
11106.00,7.481009,25.09752,-0.000172,24.018022,-0.0077,1.417
11108.00,7.480790,25.09720,-0.000172,24.018537,-0.0077,1.416
11110.00,7.480084,25.09708,-0.000172,24.018573,-0.0077,1.417
11112.00,7.480310,25.09768,-0.000172,24.017107,-0.0077,1.417
11114.00,7.481849,25.09803,-0.000173,24.017834,-0.0077,1.417
11116.00,7.481955,25.09743,-0.000175,24.018559,-0.0077,1.417
11118.00,7.481199,25.09754,-0.000175,24.018673,-0.0076,1.417
11120.00,7.481376,25.09695,-0.000172,24.018689,-0.0077,1.417
11122.00,7.481406,25.09687,-0.000173,24.017507,-0.0077,1.417
11124.00,7.481761,25.09702,-0.000174,24.018212,-0.0077,1.417
11126.00,7.481745,25.09716,-0.000174,24.018122,-0.0077,1.417
11128.00,7.481956,25.09682,-0.000173,24.017643,-0.0077,1.417
11130.00,7.481655,25.09717,-0.000173,24.018212,-0.0076,1.417
11132.00,7.481782,25.09786,-0.000172,24.018330,-0.0077,1.416
11134.00,7.482447,25.09678,-0.000173,24.018256,-0.0077,1.416
11136.00,7.481122,25.09662,-0.000173,24.018183,-0.0077,1.416
11138.00,7.480983,25.09702,-0.000172,24.018493,-0.0077,1.417
11140.00,7.481056,25.09685,-0.000172,24.018305,-0.0077,1.417
11142.00,7.480748,25.09721,-0.000174,24.017536,-0.0077,1.417
11144.00,7.479616,25.09730,-0.000174,24.018403,-0.0077,1.417
11146.00,7.479197,25.09746,-0.000174,24.018624,-0.0077,1.417
11148.00,7.480265,25.09785,-0.000173,24.018316,-0.0077,1.417
11150.00,7.480467,25.09741,-0.000174,24.017643,-0.0077,1.417
11152.00,7.479969,25.09784,-0.000173,24.018200,-0.0077,1.417
11154.00,7.480340,25.09820,-0.000173,24.018716,-0.0077,1.417
11156.00,7.480854,25.09787,-0.000172,24.018439,-0.0077,1.417
11158.00,7.480824,25.09774,-0.000172,24.018426,-0.0077,1.417
11160.00,7.480099,25.09777,-0.000173,24.018067,-0.0077,1.417
11162.00,7.480578,25.09804,-0.000173,24.018064,-0.0077,1.416
11164.00,7.480910,25.09775,-0.000173,24.018484,-0.0077,1.417
11166.00,7.480597,25.09814,-0.000172,24.018887,-0.0077,1.417
11168.00,7.480382,25.09770,-0.000171,24.018073,-0.0077,1.417
11170.00,7.480397,25.09772,-0.000173,24.018124,-0.0077,1.417
11172.00,7.480652,25.09830,-0.000174,24.018742,-0.0077,1.417
11174.00,7.480383,25.09775,-0.000174,24.018531,-0.0077,1.417
11176.00,7.480459,25.09842,-0.000173,24.017933,-0.0077,1.417
11178.00,7.480196,25.09810,-0.000172,24.019010,-0.0077,1.417
11180.00,7.479314,25.09849,-0.000173,24.019229,-0.0077,1.417
11182.00,7.479647,25.09903,-0.000173,24.017647,-0.0077,1.417
11184.00,7.480023,25.09888,-0.000173,24.017491,-0.0077,1.418
11186.00,7.480353,25.09858,-0.000173,24.017839,-0.0077,1.418
11188.00,7.480250,25.09905,-0.000173,24.018069,-0.0078,1.417
11190.00,7.480747,25.09862,-0.000173,24.018049,-0.0077,1.417
11192.00,7.480826,25.09868,-0.000172,24.017948,-0.0077,1.417
11194.00,7.480542,25.09816,-0.000174,24.018000,-0.0077,1.418
11196.00,7.480586,25.09863,-0.000172,24.017895,-0.0077,1.417
11198.00,7.481049,25.09941,-0.000171,24.018633,-0.0077,1.418
11200.00,7.480888,25.09823,-0.000172,24.018365,-0.0077,1.417
11202.00,7.480798,25.09784,-0.000173,24.017979,-0.0077,1.417
11204.00,7.481098,25.09806,-0.000172,24.018381,-0.0077,1.417
11206.00,7.480284,25.09807,-0.000172,24.018414,-0.0077,1.417
11208.00,7.479544,25.09850,-0.000173,24.018774,-0.0077,1.417
11210.00,7.479270,25.09849,-0.000173,24.018573,-0.0077,1.416
11212.00,7.478911,25.09882,-0.000173,24.018600,-0.0077,1.417
11214.00,7.479479,25.09828,-0.000174,24.018020,-0.0077,1.418
11216.00,7.479682,25.09912,-0.000173,24.018298,-0.0077,1.417
11218.00,7.479194,25.09904,-0.000173,24.017935,-0.0077,1.417
11220.00,7.478380,25.09945,-0.000173,24.018022,-0.0077,1.417
11222.00,7.478820,25.09949,-0.000173,24.018033,-0.0077,1.417
11224.00,7.479687,25.09890,-0.000172,24.018060,-0.0078,1.417
11226.00,7.479483,25.09837,-0.000173,24.017634,-0.0077,1.417
11228.00,7.478969,25.09857,-0.000173,24.018470,-0.0077,1.417
11230.00,7.478954,25.09904,-0.000172,24.017893,-0.0077,1.417
11232.00,7.478963,25.09810,-0.000173,24.018278,-0.0077,1.417
11234.00,7.478565,25.09823,-0.000174,24.018009,-0.0077,1.417
11236.00,7.478828,25.09869,-0.000174,24.018212,-0.0077,1.417
11238.00,7.479476,25.09929,-0.000173,24.018483,-0.0077,1.416
11240.00,7.479382,25.09899,-0.000172,24.019064,-0.0077,1.417
11242.00,7.479697,25.09925,-0.000173,24.018667,-0.0077,1.418
11244.00,7.479874,25.09933,-0.000175,24.018473,-0.0077,1.418
11246.00,7.478647,25.09902,-0.000174,24.017948,-0.0077,1.418
11248.00,7.479171,25.09898,-0.000174,24.018111,-0.0077,1.417
11250.00,7.479325,25.09938,-0.000174,24.018437,-0.0077,1.417
11252.00,7.478691,25.09982,-0.000173,24.018332,-0.0077,1.417
11254.00,7.478886,25.10037,-0.000173,24.018229,-0.0077,1.418
11256.00,7.479680,25.10015,-0.000173,24.018963,-0.0077,1.417
11258.00,7.480009,25.09941,-0.000173,24.018696,-0.0077,1.417
11260.00,7.479925,25.09877,-0.000174,24.018553,-0.0077,1.418
11262.00,7.479529,25.09925,-0.000173,24.018254,-0.0077,1.417
11264.00,7.479773,25.09848,-0.000172,24.018194,-0.0077,1.417
11266.00,7.479329,25.09795,-0.000172,24.018488,-0.0077,1.418
11268.00,7.479957,25.09836,-0.000172,24.018314,-0.0077,1.417
11270.00,7.480541,25.09794,-0.000173,24.017946,-0.0077,1.417
11272.00,7.479716,25.09881,-0.000172,24.017821,-0.0077,1.417
11274.00,7.479372,25.09876,-0.000172,24.018133,-0.0077,1.417
11276.00,7.478536,25.09908,-0.000173,24.018144,-0.0077,1.417
11278.00,7.478639,25.09896,-0.000174,24.018151,-0.0077,1.418
11280.00,7.479022,25.09878,-0.000173,24.018561,-0.0077,1.417
11282.00,7.479655,25.09829,-0.000173,24.017825,-0.0077,1.418
11284.00,7.479973,25.09824,-0.000174,24.018298,-0.0077,1.417
11286.00,7.479973,25.09782,-0.000173,24.018229,-0.0077,1.417
11288.00,7.479920,25.09797,-0.000173,24.018116,-0.0077,1.417
11290.00,7.479239,25.09780,-0.000173,24.018111,-0.0077,1.418
11292.00,7.479840,25.09730,-0.000172,24.017701,-0.0077,1.417
11294.00,7.478879,25.09782,-0.000173,24.018218,-0.0077,1.417
11296.00,7.478437,25.09712,-0.000172,24.017696,-0.0077,1.417
11298.00,7.478528,25.09766,-0.000173,24.018174,-0.0077,1.417
11300.00,7.478739,25.09757,-0.000174,24.018832,-0.0077,1.418
11302.00,7.478197,25.09705,-0.000174,24.018067,-0.0077,1.418
11304.00,7.477663,25.09778,-0.000173,24.019349,-0.0077,1.417
11306.00,7.477651,25.09768,-0.000173,24.018640,-0.0077,1.417
11308.00,7.478840,25.09786,-0.000173,24.018187,-0.0077,1.418
11310.00,7.479260,25.09764,-0.000173,24.018194,-0.0077,1.418
11312.00,7.479642,25.09760,-0.000171,24.018533,-0.0077,1.416
11314.00,7.479706,25.09783,-0.000172,24.018684,-0.0077,1.417
11316.00,7.479410,25.09775,-0.000172,24.019077,-0.0076,1.417
11318.00,7.478755,25.09763,-0.000172,24.019079,-0.0077,1.418
11320.00,7.478168,25.09745,-0.000173,24.018285,-0.0077,1.417
11322.00,7.478238,25.09857,-0.000173,24.018162,-0.0077,1.418
11324.00,7.478104,25.09825,-0.000173,24.018577,-0.0077,1.417
11326.00,7.478770,25.09800,-0.000172,24.018258,-0.0077,1.417
11328.00,7.478439,25.09713,-0.000173,24.018778,-0.0077,1.417
11330.00,7.478412,25.09760,-0.000173,24.018419,-0.0077,1.418
11332.00,7.478646,25.09771,-0.000174,24.018541,-0.0077,1.418
11334.00,7.477835,25.09871,-0.000174,24.018700,-0.0077,1.418
11336.00,7.477833,25.09931,-0.000173,24.018638,-0.0077,1.417
11338.00,7.477707,25.09889,-0.000173,24.018580,-0.0077,1.418
11340.00,7.477695,25.09826,-0.000173,24.017951,-0.0077,1.418
11342.00,7.477800,25.09806,-0.000174,24.018628,-0.0077,1.417
11344.00,7.478200,25.09798,-0.000173,24.019039,-0.0077,1.417
11346.00,7.479275,25.09820,-0.000173,24.018553,-0.0077,1.418
11348.00,7.479143,25.09788,-0.000172,24.018803,-0.0077,1.417
11350.00,7.478649,25.09836,-0.000172,24.018113,-0.0077,1.417
11352.00,7.479370,25.09832,-0.000172,24.018501,-0.0077,1.417
11354.00,7.479396,25.09863,-0.000173,24.018249,-0.0077,1.417
11356.00,7.479060,25.09872,-0.000173,24.018564,-0.0077,1.417
11358.00,7.478860,25.09887,-0.000173,24.018216,-0.0077,1.417
11360.00,7.478360,25.09934,-0.000172,24.017708,-0.0077,1.418
11362.00,7.479014,25.09927,-0.000172,24.017834,-0.0077,1.418
11364.00,7.478683,25.10003,-0.000172,24.018490,-0.0077,1.417
11366.00,7.478627,25.09978,-0.000173,24.018515,-0.0077,1.418
11368.00,7.478591,25.09946,-0.000172,24.019006,-0.0077,1.418
11370.00,7.479437,25.09904,-0.000172,24.018845,-0.0077,1.418
11372.00,7.480118,25.09915,-0.000172,24.017899,-0.0077,1.417
11374.00,7.480752,25.09915,-0.000171,24.018017,-0.0077,1.418
11376.00,7.480576,25.09878,-0.000172,24.019112,-0.0077,1.417
11378.00,7.479540,25.09892,-0.000174,24.018657,-0.0077,1.417
11380.00,7.479163,25.09905,-0.000172,24.018064,-0.0077,1.417
11382.00,7.478053,25.09951,-0.000173,24.018368,-0.0077,1.417
11384.00,7.478232,25.09932,-0.000173,24.018096,-0.0077,1.418
11386.00,7.477788,25.09939,-0.000173,24.017841,-0.0077,1.418
11388.00,7.478040,25.09949,-0.000173,24.018352,-0.0077,1.417
11390.00,7.478047,25.09869,-0.000173,24.017852,-0.0077,1.417
11392.00,7.477797,25.09889,-0.000172,24.018354,-0.0077,1.418
11394.00,7.478233,25.09946,-0.000173,24.018521,-0.0077,1.418
11396.00,7.478545,25.09908,-0.000173,24.017357,-0.0077,1.418
11398.00,7.478260,25.09860,-0.000173,24.018653,-0.0077,1.418
11400.00,7.478242,25.09817,-0.000173,24.018278,-0.0077,1.417
11402.00,7.477931,25.09890,-0.000173,24.018403,-0.0077,1.418
11404.00,7.478125,25.09877,-0.000172,24.018314,-0.0077,1.417
@19,12.0000,24.0
11406.00,7.477734,25.09828,-0.000172,24.017893,-0.0077,1.417
11408.00,7.476033,25.09822,-0.000172,24.018232,-0.0077,1.418
11410.00,7.469766,25.09878,-0.000174,24.017904,-0.0077,1.417
11412.00,7.461516,25.09910,-0.000173,24.018196,-0.0077,1.417
11414.00,7.452896,25.09892,-0.000172,24.018376,-0.0077,1.415
11416.00,7.446401,25.09853,-0.000172,24.018367,-0.0077,1.416
11418.00,7.442975,25.09819,-0.000173,24.018731,-0.0077,1.417
11420.00,7.442573,25.09791,-0.000173,24.018194,-0.0077,1.417
11422.00,7.443203,25.09871,-0.000174,24.018733,-0.0077,1.418
11424.00,7.444073,25.09907,-0.000175,24.018401,-0.0077,1.419
11426.00,7.444758,25.09926,-0.000174,24.018203,-0.0077,1.419
11428.00,7.445261,25.09818,-0.000174,24.018426,-0.0077,1.419
11430.00,7.445918,25.09824,-0.000174,24.018470,-0.0077,1.418
11432.00,7.448707,25.09796,-0.000173,24.018609,-0.0077,1.419
11434.00,7.456402,25.09866,-0.000173,24.017964,-0.0077,1.419
11436.00,7.467724,25.09911,-0.000175,24.018040,-0.0077,1.420
11438.00,7.478310,25.09869,-0.000176,24.018238,-0.0077,1.420
11440.00,7.487470,25.09855,-0.000175,24.017736,-0.0077,1.419
11442.00,7.493082,25.09821,-0.000175,24.018655,-0.0077,1.419
11444.00,7.497107,25.09896,-0.000174,24.018901,-0.0077,1.419
11446.00,7.499705,25.09968,-0.000174,24.017970,-0.0077,1.418
11448.00,7.502141,25.09917,-0.000174,24.018486,-0.0077,1.418
11450.00,7.505955,25.09933,-0.000173,24.018526,-0.0077,1.418
11452.00,7.509197,25.09883,-0.000174,24.018038,-0.0078,1.417
11454.00,7.512414,25.09875,-0.000173,24.018370,-0.0077,1.418
11456.00,7.515244,25.09865,-0.000172,24.017524,-0.0077,1.417
11458.00,7.518388,25.09856,-0.000172,24.017973,-0.0077,1.417
11460.00,7.520409,25.09858,-0.000171,24.018646,-0.0077,1.417
11462.00,7.521745,25.09947,-0.000172,24.018648,-0.0077,1.418
11464.00,7.524622,25.09928,-0.000171,24.018484,-0.0077,1.417
11466.00,7.526799,25.09915,-0.000172,24.018823,-0.0077,1.418
11468.00,7.528502,25.09874,-0.000173,24.018205,-0.0077,1.417
11470.00,7.528944,25.09891,-0.000173,24.017864,-0.0077,1.418
11472.00,7.529462,25.09916,-0.000173,24.019046,-0.0077,1.418
11474.00,7.530481,25.09887,-0.000173,24.019445,-0.0077,1.417
11476.00,7.530987,25.09904,-0.000173,24.018283,-0.0077,1.418
11478.00,7.530795,25.09883,-0.000173,24.017767,-0.0077,1.417
11480.00,7.530066,25.09883,-0.000174,24.017841,-0.0077,1.418
11482.00,7.528706,25.09986,-0.000173,24.018225,-0.0077,1.418
11484.00,7.527614,25.09939,-0.000173,24.018200,-0.0077,1.418
11486.00,7.526378,25.09915,-0.000173,24.018245,-0.0077,1.417
11488.00,7.524510,25.09977,-0.000172,24.017689,-0.0077,1.417
11490.00,7.523159,25.09933,-0.000172,24.018022,-0.0077,1.417
11492.00,7.522202,25.09852,-0.000172,24.018417,-0.0077,1.418
11494.00,7.520174,25.09862,-0.000172,24.018680,-0.0077,1.418
11496.00,7.519336,25.09856,-0.000172,24.018510,-0.0076,1.418
11498.00,7.517214,25.09950,-0.000172,24.018345,-0.0077,1.418
11500.00,7.516047,25.09975,-0.000174,24.018249,-0.0077,1.417
11502.00,7.514435,25.09978,-0.000172,24.019411,-0.0077,1.417
11504.00,7.512507,25.09978,-0.000173,24.018522,-0.0077,1.417
11506.00,7.512271,25.09967,-0.000173,24.018827,-0.0077,1.418
11508.00,7.511266,25.09995,-0.000174,24.018568,-0.0077,1.418
11510.00,7.509858,25.09924,-0.000174,24.018502,-0.0077,1.417
11512.00,7.509148,25.09881,-0.000172,24.017732,-0.0077,1.418
11514.00,7.507600,25.09881,-0.000172,24.017797,-0.0077,1.418
11516.00,7.505785,25.09876,-0.000173,24.018252,-0.0077,1.417
11518.00,7.504981,25.09889,-0.000173,24.018000,-0.0077,1.417
11520.00,7.504688,25.09892,-0.000173,24.018131,-0.0077,1.418
11522.00,7.503781,25.09953,-0.000173,24.018125,-0.0077,1.418
11524.00,7.503472,25.09974,-0.000174,24.018519,-0.0077,1.418
11526.00,7.502620,25.09970,-0.000173,24.018156,-0.0077,1.417
11528.00,7.501146,25.09950,-0.000171,24.018441,-0.0077,1.418
11530.00,7.500986,25.10001,-0.000171,24.017763,-0.0076,1.418
11532.00,7.500520,25.09981,-0.000173,24.018441,-0.0077,1.417
11534.00,7.499069,25.09919,-0.000172,24.017881,-0.0077,1.417
11536.00,7.498879,25.09977,-0.000173,24.018421,-0.0077,1.418
11538.00,7.498474,25.09861,-0.000172,24.017855,-0.0077,1.417
11540.00,7.498164,25.09916,-0.000173,24.018675,-0.0077,1.418
11542.00,7.497044,25.09946,-0.000173,24.018276,-0.0077,1.418
11544.00,7.495463,25.09887,-0.000173,24.018377,-0.0077,1.418
11546.00,7.494792,25.09893,-0.000173,24.018454,-0.0077,1.417
11548.00,7.495291,25.09921,-0.000174,24.018100,-0.0077,1.417
11550.00,7.495270,25.09917,-0.000172,24.017854,-0.0077,1.418
11552.00,7.494899,25.09929,-0.000173,24.018022,-0.0077,1.418
11554.00,7.494433,25.09979,-0.000174,24.018265,-0.0077,1.417
11556.00,7.494157,25.09957,-0.000173,24.018232,-0.0077,1.417
11558.00,7.493657,25.09920,-0.000171,24.018526,-0.0077,1.417
11560.00,7.492652,25.09916,-0.000173,24.018932,-0.0077,1.418
11562.00,7.493033,25.09937,-0.000174,24.018488,-0.0077,1.417
11564.00,7.492329,25.09871,-0.000173,24.017522,-0.0077,1.417
11566.00,7.492247,25.09911,-0.000172,24.018015,-0.0077,1.418
11568.00,7.491788,25.09900,-0.000172,24.018662,-0.0077,1.417
11570.00,7.491323,25.09871,-0.000174,24.018860,-0.0077,1.418
11572.00,7.491519,25.09826,-0.000174,24.018513,-0.0077,1.418
11574.00,7.491901,25.09810,-0.000173,24.018169,-0.0077,1.418
11576.00,7.491356,25.09898,-0.000173,24.018615,-0.0077,1.418
11578.00,7.490200,25.09970,-0.000173,24.018425,-0.0077,1.417
11580.00,7.490821,25.09933,-0.000173,24.019217,-0.0077,1.418
11582.00,7.491558,25.09907,-0.000173,24.018919,-0.0077,1.418
11584.00,7.491192,25.09925,-0.000171,24.018490,-0.0077,1.418
11586.00,7.489949,25.09931,-0.000173,24.018087,-0.0077,1.417
11588.00,7.488881,25.10008,-0.000172,24.017997,-0.0077,1.418
11590.00,7.487916,25.09956,-0.000173,24.018452,-0.0077,1.417
11592.00,7.488123,25.09956,-0.000173,24.018287,-0.0077,1.418
11594.00,7.488061,25.09982,-0.000173,24.018040,-0.0077,1.418
11596.00,7.488412,25.10009,-0.000174,24.018671,-0.0077,1.417
11598.00,7.487979,25.09954,-0.000172,24.018943,-0.0077,1.417
11600.00,7.488264,25.09933,-0.000171,24.018352,-0.0077,1.418
11602.00,7.488051,25.09940,-0.000172,24.018338,-0.0077,1.418
11604.00,7.486822,25.09952,-0.000174,24.018608,-0.0077,1.417
11606.00,7.485857,25.09954,-0.000173,24.018609,-0.0077,1.418
11608.00,7.485278,25.09950,-0.000173,24.018443,-0.0077,1.417
11610.00,7.485487,25.09979,-0.000173,24.018354,-0.0077,1.418
11612.00,7.485107,25.09947,-0.000173,24.018720,-0.0077,1.419
11614.00,7.484774,25.10058,-0.000173,24.018452,-0.0077,1.418
11616.00,7.484362,25.10019,-0.000173,24.018417,-0.0077,1.418
11618.00,7.484446,25.09937,-0.000173,24.018178,-0.0077,1.418
11620.00,7.484882,25.10025,-0.000172,24.018486,-0.0077,1.418
11622.00,7.484975,25.10031,-0.000173,24.018316,-0.0077,1.418
11624.00,7.484857,25.10046,-0.000172,24.019327,-0.0077,1.418
11626.00,7.484448,25.09954,-0.000173,24.018568,-0.0077,1.418
11628.00,7.483575,25.10042,-0.000173,24.018225,-0.0076,1.418
11630.00,7.483242,25.10022,-0.000173,24.018562,-0.0077,1.418
11632.00,7.482751,25.09968,-0.000174,24.017931,-0.0077,1.418
11634.00,7.483605,25.10007,-0.000172,24.018205,-0.0077,1.418
11636.00,7.483992,25.10021,-0.000172,24.018412,-0.0077,1.418
11638.00,7.483539,25.09968,-0.000172,24.017922,-0.0077,1.419
11640.00,7.483481,25.10032,-0.000173,24.018709,-0.0077,1.418
11642.00,7.484156,25.09974,-0.000173,24.018412,-0.0077,1.418
11644.00,7.484180,25.09955,-0.000173,24.017832,-0.0077,1.418
11646.00,7.482772,25.09905,-0.000173,24.018037,-0.0077,1.417
11648.00,7.482061,25.09925,-0.000173,24.018461,-0.0077,1.419
11650.00,7.482435,25.10001,-0.000173,24.018537,-0.0077,1.418
11652.00,7.482769,25.09916,-0.000175,24.018347,-0.0077,1.418
11654.00,7.482809,25.09874,-0.000173,24.018715,-0.0077,1.418
11656.00,7.482692,25.09865,-0.000173,24.017859,-0.0077,1.418
11658.00,7.481599,25.09819,-0.000173,24.017719,-0.0077,1.418
11660.00,7.481371,25.09851,-0.000173,24.018343,-0.0077,1.418
11662.00,7.480698,25.09807,-0.000171,24.018316,-0.0077,1.418
11664.00,7.480212,25.09826,-0.000172,24.018858,-0.0077,1.418
11666.00,7.480918,25.09764,-0.000173,24.018013,-0.0077,1.418
11668.00,7.481072,25.09792,-0.000174,24.017995,-0.0077,1.418
11670.00,7.481298,25.09866,-0.000173,24.018367,-0.0077,1.419
11672.00,7.481420,25.09867,-0.000173,24.018432,-0.0077,1.418
11674.00,7.481509,25.09828,-0.000173,24.018327,-0.0077,1.418
11676.00,7.481651,25.09886,-0.000172,24.018151,-0.0077,1.418
11678.00,7.481307,25.09888,-0.000172,24.017910,-0.0077,1.418
11680.00,7.480719,25.09840,-0.000172,24.017466,-0.0077,1.418
11682.00,7.480990,25.09854,-0.000172,24.017864,-0.0077,1.418
11684.00,7.481515,25.09887,-0.000173,24.018231,-0.0077,1.418
11686.00,7.480441,25.09948,-0.000172,24.018582,-0.0077,1.418
11688.00,7.480092,25.09927,-0.000172,24.018479,-0.0077,1.418
11690.00,7.480756,25.09912,-0.000172,24.018996,-0.0077,1.418
11692.00,7.481675,25.09930,-0.000172,24.018548,-0.0077,1.418
11694.00,7.480970,25.10004,-0.000172,24.018403,-0.0077,1.418
11696.00,7.480553,25.09935,-0.000172,24.018415,-0.0077,1.418
11698.00,7.480634,25.09895,-0.000173,24.018153,-0.0077,1.418
11700.00,7.480080,25.09890,-0.000172,24.018144,-0.0077,1.418
11702.00,7.479970,25.09921,-0.000172,24.017834,-0.0077,1.418
11704.00,7.480054,25.09948,-0.000173,24.018287,-0.0077,1.419
11706.00,7.479606,25.09894,-0.000173,24.018392,-0.0077,1.418
11708.00,7.479310,25.09894,-0.000172,24.018410,-0.0077,1.418
11710.00,7.479926,25.09920,-0.000172,24.018107,-0.0077,1.418
11712.00,7.480172,25.09934,-0.000173,24.018022,-0.0077,1.418
11714.00,7.480483,25.09961,-0.000172,24.018033,-0.0077,1.418
11716.00,7.479451,25.09981,-0.000172,24.018274,-0.0076,1.418
11718.00,7.479188,25.09947,-0.000173,24.018095,-0.0077,1.418
11720.00,7.478500,25.09980,-0.000172,24.018053,-0.0077,1.418
11722.00,7.478330,25.09976,-0.000173,24.018700,-0.0077,1.418
11724.00,7.479028,25.09920,-0.000173,24.018231,-0.0077,1.418
11726.00,7.479068,25.09880,-0.000173,24.018615,-0.0077,1.418
11728.00,7.480103,25.09907,-0.000174,24.018593,-0.0077,1.418
11730.00,7.480779,25.09909,-0.000174,24.019019,-0.0077,1.418
11732.00,7.480190,25.09954,-0.000174,24.018497,-0.0077,1.419
11734.00,7.479281,25.09861,-0.000174,24.018354,-0.0077,1.418
11736.00,7.480168,25.09915,-0.000173,24.018419,-0.0077,1.417
11738.00,7.479444,25.09910,-0.000172,24.018115,-0.0077,1.418
11740.00,7.479440,25.09903,-0.000173,24.018294,-0.0077,1.418
11742.00,7.480179,25.09904,-0.000172,24.019005,-0.0077,1.418
11744.00,7.479360,25.09857,-0.000173,24.018365,-0.0077,1.418
11746.00,7.478754,25.09915,-0.000172,24.018597,-0.0077,1.418
11748.00,7.479328,25.09871,-0.000172,24.018390,-0.0077,1.418
11750.00,7.479520,25.09909,-0.000172,24.018595,-0.0077,1.418
11752.00,7.479774,25.09887,-0.000172,24.018153,-0.0077,1.418
11754.00,7.479237,25.09958,-0.000172,24.018435,-0.0078,1.418
11756.00,7.478427,25.09926,-0.000174,24.018613,-0.0077,1.418
11758.00,7.478306,25.09894,-0.000173,24.017935,-0.0077,1.419
11760.00,7.478269,25.09852,-0.000172,24.018599,-0.0077,1.418
11762.00,7.478806,25.09831,-0.000172,24.018386,-0.0077,1.418
11764.00,7.479023,25.09812,-0.000173,24.017573,-0.0077,1.418
11766.00,7.478222,25.09812,-0.000172,24.018314,-0.0077,1.418
11768.00,7.478720,25.09931,-0.000172,24.018470,-0.0077,1.418
11770.00,7.478667,25.09943,-0.000172,24.018646,-0.0077,1.418
11772.00,7.478580,25.09881,-0.000173,24.018374,-0.0077,1.418
11774.00,7.477945,25.09909,-0.000173,24.018171,-0.0077,1.418
11776.00,7.476727,25.09909,-0.000172,24.017937,-0.0077,1.418
11778.00,7.477371,25.09937,-0.000173,24.018405,-0.0077,1.418
11780.00,7.477736,25.09927,-0.000174,24.018539,-0.0077,1.418
11782.00,7.477806,25.10018,-0.000174,24.018713,-0.0077,1.418
11784.00,7.477819,25.09942,-0.000172,24.018421,-0.0077,1.418
11786.00,7.478083,25.09938,-0.000173,24.018678,-0.0077,1.418
11788.00,7.478686,25.09971,-0.000173,24.018241,-0.0077,1.418
11790.00,7.478335,25.09929,-0.000173,24.018098,-0.0077,1.418
11792.00,7.477915,25.09952,-0.000172,24.018439,-0.0077,1.418
11794.00,7.477932,25.09887,-0.000174,24.018606,-0.0077,1.418
11796.00,7.477675,25.09865,-0.000174,24.018285,-0.0077,1.418
11798.00,7.478470,25.09942,-0.000173,24.018435,-0.0077,1.418
11800.00,7.477992,25.09887,-0.000173,24.018657,-0.0077,1.418
11802.00,7.477213,25.09978,-0.000173,24.018062,-0.0077,1.418
11804.00,7.477524,25.09935,-0.000173,24.018267,-0.0077,1.419
11806.00,7.478344,25.09910,-0.000172,24.018261,-0.0077,1.419
11808.00,7.477870,25.09933,-0.000172,24.018328,-0.0077,1.418
11810.00,7.477736,25.09917,-0.000171,24.018220,-0.0077,1.418
11812.00,7.477946,25.09933,-0.000174,24.017968,-0.0077,1.418
11814.00,7.477605,25.09920,-0.000173,24.018368,-0.0077,1.418
11816.00,7.477036,25.09961,-0.000173,24.018457,-0.0077,1.418
11818.00,7.477152,25.09982,-0.000173,24.018086,-0.0077,1.418
11820.00,7.477904,25.09932,-0.000173,24.018582,-0.0077,1.418
11822.00,7.477316,25.09973,-0.000174,24.018280,-0.0077,1.419
11824.00,7.476119,25.09967,-0.000175,24.018356,-0.0077,1.418
11826.00,7.476158,25.09929,-0.000175,24.018203,-0.0077,1.418
11828.00,7.476837,25.09951,-0.000173,24.018321,-0.0077,1.418
11830.00,7.477202,25.10019,-0.000173,24.018243,-0.0077,1.418
11832.00,7.476770,25.09921,-0.000174,24.018901,-0.0077,1.418
11834.00,7.476614,25.09855,-0.000174,24.018009,-0.0077,1.418
11836.00,7.476600,25.09876,-0.000174,24.018089,-0.0077,1.419
11838.00,7.476477,25.09938,-0.000174,24.019081,-0.0077,1.418
11840.00,7.476833,25.09994,-0.000173,24.018706,-0.0077,1.418
11842.00,7.477247,25.10020,-0.000172,24.018488,-0.0077,1.418
11844.00,7.476761,25.10080,-0.000173,24.018573,-0.0076,1.419
11846.00,7.476047,25.10038,-0.000174,24.018724,-0.0077,1.418
11848.00,7.476156,25.09918,-0.000174,24.018403,-0.0077,1.418
11850.00,7.476246,25.09899,-0.000173,24.017935,-0.0077,1.418
11852.00,7.476768,25.09998,-0.000172,24.018564,-0.0077,1.418
11854.00,7.476558,25.10064,-0.000172,24.018504,-0.0077,1.418
11856.00,7.476400,25.10019,-0.000172,24.018524,-0.0077,1.418
11858.00,7.476242,25.10035,-0.000172,24.017796,-0.0077,1.418
11860.00,7.476695,25.09985,-0.000173,24.018120,-0.0077,1.418
11862.00,7.477051,25.09951,-0.000172,24.018241,-0.0077,1.418
11864.00,7.477280,25.09957,-0.000174,24.018350,-0.0077,1.419
11866.00,7.477358,25.09932,-0.000174,24.018419,-0.0077,1.419
11868.00,7.477966,25.09972,-0.000174,24.018720,-0.0077,1.418
11870.00,7.478199,25.09918,-0.000173,24.018231,-0.0077,1.418
11872.00,7.477282,25.09969,-0.000173,24.018430,-0.0077,1.419
11874.00,7.477228,25.09951,-0.000173,24.018278,-0.0077,1.418
11876.00,7.476944,25.09845,-0.000173,24.018711,-0.0077,1.418
11878.00,7.477116,25.09856,-0.000173,24.017730,-0.0077,1.418
11880.00,7.476330,25.09838,-0.000172,24.018684,-0.0077,1.418
11882.00,7.476124,25.09913,-0.000173,24.018310,-0.0077,1.419
11884.00,7.476054,25.09931,-0.000173,24.018105,-0.0077,1.419
11886.00,7.476122,25.10003,-0.000173,24.018202,-0.0077,1.418
11888.00,7.476369,25.09965,-0.000174,24.017728,-0.0077,1.419
11890.00,7.477106,25.09914,-0.000173,24.017834,-0.0077,1.419
11892.00,7.477321,25.09866,-0.000173,24.018461,-0.0077,1.418
11894.00,7.476995,25.09927,-0.000172,24.018095,-0.0077,1.418
11896.00,7.476556,25.10029,-0.000173,24.018245,-0.0077,1.418
11898.00,7.476783,25.10026,-0.000173,24.018662,-0.0077,1.418
11900.00,7.477713,25.10074,-0.000172,24.018783,-0.0077,1.418
11902.00,7.478263,25.10049,-0.000171,24.018666,-0.0077,1.418
11904.00,7.476605,25.09980,-0.000172,24.018599,-0.0077,1.419
11906.00,7.476819,25.10017,-0.000173,24.018345,-0.0077,1.418
11908.00,7.477817,25.10002,-0.000174,24.018533,-0.0077,1.418
11910.00,7.477465,25.10034,-0.000174,24.018575,-0.0077,1.418
11912.00,7.477500,25.10004,-0.000173,24.018171,-0.0077,1.418
11914.00,7.477242,25.10055,-0.000173,24.018635,-0.0077,1.419
11916.00,7.476468,25.10042,-0.000174,24.017890,-0.0077,1.419
11918.00,7.476726,25.10072,-0.000173,24.018481,-0.0077,1.418
11920.00,7.476539,25.09896,-0.000173,24.018811,-0.0077,1.418
11922.00,7.476510,25.09924,-0.000173,24.018388,-0.0077,1.418
11924.00,7.476649,25.09889,-0.000173,24.019103,-0.0077,1.418
11926.00,7.476476,25.09986,-0.000174,24.018136,-0.0077,1.418
11928.00,7.476807,25.09938,-0.000175,24.018439,-0.0077,1.418
11930.00,7.475881,25.09937,-0.000174,24.018682,-0.0077,1.419
11932.00,7.475319,25.10039,-0.000174,24.018725,-0.0077,1.419
11934.00,7.476150,25.10074,-0.000174,24.018303,-0.0077,1.418
11936.00,7.475872,25.10075,-0.000174,24.018338,-0.0077,1.419
11938.00,7.476206,25.10025,-0.000173,24.018305,-0.0077,1.418
11940.00,7.476268,25.10024,-0.000173,24.018454,-0.0077,1.419
11942.00,7.476831,25.10048,-0.000174,24.018883,-0.0077,1.419
11944.00,7.476860,25.10056,-0.000173,24.018530,-0.0077,1.418
11946.00,7.476722,25.10053,-0.000172,24.018194,-0.0077,1.418
11948.00,7.475877,25.10082,-0.000173,24.018115,-0.0077,1.419
11950.00,7.475342,25.09992,-0.000173,24.018881,-0.0077,1.419
11952.00,7.475482,25.10018,-0.000173,24.017999,-0.0077,1.418
11954.00,7.476133,25.10026,-0.000173,24.017910,-0.0077,1.418
11956.00,7.476646,25.10020,-0.000172,24.018444,-0.0077,1.418
11958.00,7.476076,25.10107,-0.000172,24.017913,-0.0077,1.418
11960.00,7.475776,25.10096,-0.000173,24.018419,-0.0077,1.418
11962.00,7.476282,25.10079,-0.000173,24.018401,-0.0077,1.418
11964.00,7.475974,25.09981,-0.000174,24.018218,-0.0077,1.418
11966.00,7.476286,25.10023,-0.000175,24.018629,-0.0077,1.419
11968.00,7.476529,25.10040,-0.000174,24.018758,-0.0077,1.418
11970.00,7.476496,25.10005,-0.000174,24.017897,-0.0077,1.418
11972.00,7.476372,25.10044,-0.000174,24.018441,-0.0077,1.418
11974.00,7.476217,25.10133,-0.000174,24.018379,-0.0077,1.418
11976.00,7.475654,25.09976,-0.000173,24.018080,-0.0077,1.418
11978.00,7.475467,25.09971,-0.000173,24.018767,-0.0077,1.418
11980.00,7.475830,25.09980,-0.000174,24.017888,-0.0077,1.419
11982.00,7.475709,25.09991,-0.000173,24.017756,-0.0077,1.418
11984.00,7.474817,25.09991,-0.000173,24.018272,-0.0077,1.419
11986.00,7.474692,25.10116,-0.000172,24.018125,-0.0077,1.418
11988.00,7.475985,25.10085,-0.000172,24.018544,-0.0077,1.418
11990.00,7.476426,25.09995,-0.000173,24.018727,-0.0076,1.418
11992.00,7.476096,25.09999,-0.000173,24.018156,-0.0077,1.419
11994.00,7.475469,25.09996,-0.000174,24.018343,-0.0077,1.419
11996.00,7.476142,25.10086,-0.000175,24.019130,-0.0077,1.418
11998.00,7.475765,25.10110,-0.000174,24.018037,-0.0077,1.419
12000.00,7.476812,25.10066,-0.000173,24.017937,-0.0077,1.419
12002.00,7.476549,25.10132,-0.000173,24.019277,-0.0077,1.418
12004.00,7.475970,25.10093,-0.000172,24.017928,-0.0077,1.418
12006.00,7.476318,25.10028,-0.000172,24.018754,-0.0077,1.418
@20,12.0000,24.0
12008.00,7.475290,25.10076,-0.000173,24.019153,-0.0076,1.418
12010.00,7.469126,25.10116,-0.000173,24.017808,-0.0077,1.418
12012.00,7.460259,25.10087,-0.000172,24.017721,-0.0077,1.417
12014.00,7.451836,25.10060,-0.000171,24.018667,-0.0077,1.417
12016.00,7.446056,25.10069,-0.000172,24.018522,-0.0077,1.417
12018.00,7.442831,25.10069,-0.000172,24.018599,-0.0077,1.418
12020.00,7.441341,25.10124,-0.000173,24.018582,-0.0077,1.419
12022.00,7.441320,25.10006,-0.000174,24.018704,-0.0077,1.420
12024.00,7.442036,25.10050,-0.000175,24.018941,-0.0077,1.420
12026.00,7.442861,25.10102,-0.000175,24.018880,-0.0077,1.420
12028.00,7.443201,25.10139,-0.000175,24.018907,-0.0077,1.420
12030.00,7.442788,25.10082,-0.000175,24.018269,-0.0077,1.419
12032.00,7.443563,25.10085,-0.000173,24.018452,-0.0077,1.419
12034.00,7.450240,25.10039,-0.000173,24.018909,-0.0077,1.420
12036.00,7.461232,25.10079,-0.000175,24.018421,-0.0077,1.421
12038.00,7.472270,25.10095,-0.000176,24.018559,-0.0077,1.421
12040.00,7.481059,25.10000,-0.000175,24.017848,-0.0077,1.420
12042.00,7.487556,25.10089,-0.000174,24.017921,-0.0077,1.420
12044.00,7.491172,25.10117,-0.000173,24.018270,-0.0077,1.419
12046.00,7.495155,25.10056,-0.000173,24.018399,-0.0077,1.419
12048.00,7.497838,25.10023,-0.000173,24.017596,-0.0077,1.418
12050.00,7.500357,25.10027,-0.000173,24.018227,-0.0077,1.418
12052.00,7.505058,25.10062,-0.000173,24.018448,-0.0077,1.419
12054.00,7.509123,25.10016,-0.000172,24.018069,-0.0077,1.418
12056.00,7.511436,25.10101,-0.000173,24.018894,-0.0077,1.419
12058.00,7.514720,25.10131,-0.000171,24.018707,-0.0076,1.418
12060.00,7.518303,25.10095,-0.000172,24.017980,-0.0077,1.418
12062.00,7.520893,25.09976,-0.000171,24.018832,-0.0077,1.419
12064.00,7.522810,25.09921,-0.000172,24.017915,-0.0077,1.419
12066.00,7.524767,25.10009,-0.000173,24.018599,-0.0077,1.419
12068.00,7.525757,25.10109,-0.000172,24.018254,-0.0077,1.419
12070.00,7.526917,25.10025,-0.000172,24.018582,-0.0077,1.418
12072.00,7.527149,25.10040,-0.000172,24.018691,-0.0076,1.418
12074.00,7.527199,25.10135,-0.000172,24.018972,-0.0076,1.418
12076.00,7.526542,25.10174,-0.000171,24.018508,-0.0077,1.419
12078.00,7.526579,25.10056,-0.000172,24.018129,-0.0077,1.419
12080.00,7.527124,25.10044,-0.000172,24.018138,-0.0077,1.419
12082.00,7.525821,25.10059,-0.000173,24.018415,-0.0077,1.418
12084.00,7.524526,25.10082,-0.000172,24.018232,-0.0077,1.418
12086.00,7.523066,25.10036,-0.000173,24.017931,-0.0077,1.418
12088.00,7.521986,25.10033,-0.000172,24.018258,-0.0077,1.419
12090.00,7.520516,25.10037,-0.000172,24.018586,-0.0077,1.418
12092.00,7.518069,25.10080,-0.000172,24.018809,-0.0077,1.418
12094.00,7.517097,25.10093,-0.000172,24.018454,-0.0077,1.418
12096.00,7.515998,25.10075,-0.000172,24.018008,-0.0077,1.418
12098.00,7.514997,25.10168,-0.000171,24.018222,-0.0077,1.418
12100.00,7.513868,25.10102,-0.000172,24.018483,-0.0077,1.419
12102.00,7.512727,25.10121,-0.000172,24.018468,-0.0077,1.419
12104.00,7.511252,25.10175,-0.000174,24.018229,-0.0077,1.419
12106.00,7.509948,25.10158,-0.000174,24.018254,-0.0077,1.418
12108.00,7.509229,25.10150,-0.000173,24.018444,-0.0077,1.418
12110.00,7.507959,25.10159,-0.000172,24.018038,-0.0077,1.418
12112.00,7.507182,25.10184,-0.000173,24.018325,-0.0077,1.418
12114.00,7.505926,25.10185,-0.000174,24.017616,-0.0078,1.419
12116.00,7.504508,25.10240,-0.000173,24.017422,-0.0077,1.419
12118.00,7.504171,25.10125,-0.000173,24.018102,-0.0077,1.418
12120.00,7.503514,25.10151,-0.000172,24.018182,-0.0077,1.418
12122.00,7.503260,25.10039,-0.000172,24.018401,-0.0077,1.418
12124.00,7.502446,25.10065,-0.000173,24.018582,-0.0076,1.419
12126.00,7.501528,25.10036,-0.000173,24.018352,-0.0077,1.418
12128.00,7.500193,25.10058,-0.000173,24.018435,-0.0077,1.419
12130.00,7.499034,25.10052,-0.000173,24.017964,-0.0077,1.418
12132.00,7.498830,25.10076,-0.000172,24.018501,-0.0077,1.418
12134.00,7.499215,25.10069,-0.000173,24.018437,-0.0077,1.419
12136.00,7.498728,25.10034,-0.000173,24.018240,-0.0077,1.419
12138.00,7.498752,25.10018,-0.000173,24.018559,-0.0077,1.419
12140.00,7.498662,25.10052,-0.000174,24.018381,-0.0077,1.418
12142.00,7.499176,25.10085,-0.000173,24.018510,-0.0077,1.418
12144.00,7.498078,25.10085,-0.000173,24.018454,-0.0077,1.418
12146.00,7.496972,25.10111,-0.000173,24.017832,-0.0077,1.419
12148.00,7.496160,25.10101,-0.000173,24.018388,-0.0077,1.418
12150.00,7.495900,25.10096,-0.000172,24.017975,-0.0077,1.418
12152.00,7.495227,25.10073,-0.000173,24.018189,-0.0077,1.419
12154.00,7.495314,25.10056,-0.000174,24.018501,-0.0077,1.419
12156.00,7.493978,25.10128,-0.000173,24.017919,-0.0077,1.419
12158.00,7.493565,25.10090,-0.000173,24.018365,-0.0077,1.418
12160.00,7.493698,25.10047,-0.000173,24.018593,-0.0077,1.419
12162.00,7.492926,25.10015,-0.000173,24.018591,-0.0077,1.418
12164.00,7.492892,25.10020,-0.000173,24.018709,-0.0077,1.419
12166.00,7.493536,25.09957,-0.000173,24.018475,-0.0077,1.418
12168.00,7.493607,25.10006,-0.000172,24.018296,-0.0077,1.418
12170.00,7.493180,25.10035,-0.000173,24.018646,-0.0077,1.419
12172.00,7.492304,25.10025,-0.000173,24.018060,-0.0077,1.419
12174.00,7.491501,25.10061,-0.000174,24.018412,-0.0077,1.419
12176.00,7.492715,25.10078,-0.000172,24.018319,-0.0077,1.418
12178.00,7.492416,25.10111,-0.000172,24.018390,-0.0077,1.418
12180.00,7.491038,25.10021,-0.000172,24.018178,-0.0077,1.419
12182.00,7.490081,25.10015,-0.000171,24.018541,-0.0077,1.419
12184.00,7.489374,25.10002,-0.000173,24.018450,-0.0077,1.419
12186.00,7.488677,25.10041,-0.000173,24.018909,-0.0077,1.419
12188.00,7.487774,25.09984,-0.000173,24.018733,-0.0077,1.419
12190.00,7.488425,25.09954,-0.000172,24.018214,-0.0077,1.419
12192.00,7.488972,25.09875,-0.000173,24.018637,-0.0077,1.419
12194.00,7.488597,25.09949,-0.000174,24.017964,-0.0078,1.419
12196.00,7.487638,25.10024,-0.000173,24.018390,-0.0077,1.418
12198.00,7.487276,25.09978,-0.000171,24.018140,-0.0077,1.419
12200.00,7.487831,25.10045,-0.000172,24.018124,-0.0077,1.419
12202.00,7.487032,25.10090,-0.000172,24.017714,-0.0077,1.418
12204.00,7.485551,25.10009,-0.000173,24.018055,-0.0077,1.419
12206.00,7.485844,25.10011,-0.000172,24.017757,-0.0077,1.419
12208.00,7.486228,25.10016,-0.000173,24.018530,-0.0077,1.418
12210.00,7.485941,25.10026,-0.000173,24.019113,-0.0077,1.419
12212.00,7.485489,25.10058,-0.000173,24.018497,-0.0077,1.419
12214.00,7.485892,25.10150,-0.000172,24.018140,-0.0076,1.420
12216.00,7.485690,25.10143,-0.000172,24.018497,-0.0077,1.419
12218.00,7.484652,25.10153,-0.000171,24.018167,-0.0077,1.419
12220.00,7.484243,25.10090,-0.000171,24.018847,-0.0077,1.418
12222.00,7.484576,25.10098,-0.000172,24.018232,-0.0077,1.419
12224.00,7.484802,25.10026,-0.000172,24.018359,-0.0077,1.418
12226.00,7.484916,25.10045,-0.000172,24.018013,-0.0077,1.419
12228.00,7.484647,25.10055,-0.000172,24.018716,-0.0077,1.419
12230.00,7.484054,25.10160,-0.000172,24.018448,-0.0077,1.419
12232.00,7.482971,25.10137,-0.000173,24.019253,-0.0076,1.419
12234.00,7.482622,25.10228,-0.000172,24.019103,-0.0077,1.419
12236.00,7.483057,25.10155,-0.000172,24.018909,-0.0077,1.419
12238.00,7.483215,25.10137,-0.000172,24.018169,-0.0077,1.419
12240.00,7.482757,25.10177,-0.000171,24.018493,-0.0077,1.419
12242.00,7.482105,25.10172,-0.000172,24.017950,-0.0077,1.419
12244.00,7.482252,25.10247,-0.000172,24.018506,-0.0077,1.419
12246.00,7.482398,25.10188,-0.000171,24.019104,-0.0077,1.419
12248.00,7.482565,25.10185,-0.000170,24.018590,-0.0077,1.419
12250.00,7.482608,25.10236,-0.000171,24.018883,-0.0076,1.418
12252.00,7.482406,25.10229,-0.000171,24.019244,-0.0077,1.419
12254.00,7.482438,25.10184,-0.000171,24.018345,-0.0077,1.419
12256.00,7.482685,25.10121,-0.000173,24.018753,-0.0077,1.419
12258.00,7.482021,25.10141,-0.000173,24.018294,-0.0077,1.419
12260.00,7.481592,25.10177,-0.000172,24.018327,-0.0077,1.419
12262.00,7.481178,25.10136,-0.000172,24.018818,-0.0077,1.419
12264.00,7.481228,25.10202,-0.000172,24.018421,-0.0077,1.418
12266.00,7.481074,25.10204,-0.000172,24.018533,-0.0077,1.419
12268.00,7.481359,25.10221,-0.000172,24.018571,-0.0077,1.419
12270.00,7.480908,25.10187,-0.000172,24.019003,-0.0077,1.419
12272.00,7.480786,25.10101,-0.000172,24.018535,-0.0077,1.419
12274.00,7.481567,25.10064,-0.000172,24.018615,-0.0076,1.419
12276.00,7.480624,25.10113,-0.000172,24.018287,-0.0077,1.419
12278.00,7.479810,25.10041,-0.000172,24.017988,-0.0077,1.418
12280.00,7.479688,25.10058,-0.000173,24.018711,-0.0077,1.419
12282.00,7.479989,25.10131,-0.000173,24.018979,-0.0077,1.419
12284.00,7.480283,25.10139,-0.000172,24.018096,-0.0077,1.418
12286.00,7.479449,25.10137,-0.000173,24.018673,-0.0077,1.419
12288.00,7.479547,25.10081,-0.000173,24.018535,-0.0077,1.419
12290.00,7.479253,25.10136,-0.000173,24.018145,-0.0077,1.419
12292.00,7.478748,25.10205,-0.000172,24.018760,-0.0077,1.419
12294.00,7.479777,25.10187,-0.000171,24.018756,-0.0076,1.419
12296.00,7.479827,25.10167,-0.000172,24.018504,-0.0077,1.419
12298.00,7.478851,25.10069,-0.000173,24.017948,-0.0077,1.419
12300.00,7.478730,25.10028,-0.000172,24.018816,-0.0077,1.419
12302.00,7.478991,25.10027,-0.000173,24.018553,-0.0077,1.419
12304.00,7.479399,25.09987,-0.000172,24.018502,-0.0077,1.419
12306.00,7.479556,25.10006,-0.000172,24.018372,-0.0076,1.419
12308.00,7.479570,25.10048,-0.000173,24.019393,-0.0077,1.419
12310.00,7.479925,25.10042,-0.000171,24.018952,-0.0077,1.419
12312.00,7.479580,25.10026,-0.000172,24.018874,-0.0077,1.418
12314.00,7.479324,25.09996,-0.000172,24.018769,-0.0077,1.419
12316.00,7.479060,25.10050,-0.000172,24.018631,-0.0077,1.419
12318.00,7.478530,25.10073,-0.000173,24.018325,-0.0077,1.420
12320.00,7.477605,25.10050,-0.000173,24.017556,-0.0077,1.419
12322.00,7.477057,25.10068,-0.000172,24.018401,-0.0077,1.419
12324.00,7.477819,25.10053,-0.000172,24.018521,-0.0077,1.419
12326.00,7.477580,25.10044,-0.000173,24.018236,-0.0077,1.419
12328.00,7.477706,25.10066,-0.000174,24.018093,-0.0076,1.419
12330.00,7.477805,25.10126,-0.000172,24.018272,-0.0076,1.419
12332.00,7.478981,25.10104,-0.000172,24.018499,-0.0077,1.419
12334.00,7.479276,25.10168,-0.000172,24.018332,-0.0077,1.419
12336.00,7.478637,25.10062,-0.000172,24.018466,-0.0077,1.419
12338.00,7.478726,25.10054,-0.000173,24.018872,-0.0077,1.419
12340.00,7.478914,25.10030,-0.000173,24.017951,-0.0077,1.420
12342.00,7.478033,25.09976,-0.000173,24.018359,-0.0077,1.419
12344.00,7.477756,25.09973,-0.000173,24.018359,-0.0077,1.418
12346.00,7.477849,25.10025,-0.000172,24.018109,-0.0077,1.419
12348.00,7.478276,25.10041,-0.000172,24.018205,-0.0077,1.419
12350.00,7.477983,25.10091,-0.000173,24.018104,-0.0077,1.420
12352.00,7.477635,25.10176,-0.000173,24.018000,-0.0077,1.419
12354.00,7.478085,25.10103,-0.000173,24.018319,-0.0077,1.419
12356.00,7.477070,25.10126,-0.000173,24.018564,-0.0076,1.419
12358.00,7.476984,25.10086,-0.000173,24.018486,-0.0077,1.420
12360.00,7.477437,25.10013,-0.000173,24.018015,-0.0077,1.419
12362.00,7.477616,25.10026,-0.000172,24.018142,-0.0077,1.419
12364.00,7.476894,25.10123,-0.000173,24.018526,-0.0077,1.419
12366.00,7.476723,25.10157,-0.000173,24.018499,-0.0077,1.419
12368.00,7.476696,25.10164,-0.000173,24.018566,-0.0077,1.419
12370.00,7.476727,25.10193,-0.000172,24.018024,-0.0077,1.419
12372.00,7.476729,25.10240,-0.000173,24.018154,-0.0077,1.419
12374.00,7.476657,25.10247,-0.000173,24.018338,-0.0077,1.419
12376.00,7.476499,25.10170,-0.000172,24.019365,-0.0077,1.419
12378.00,7.476441,25.10194,-0.000174,24.018740,-0.0077,1.419
12380.00,7.477723,25.10190,-0.000173,24.018557,-0.0077,1.420
12382.00,7.477937,25.10242,-0.000173,24.018910,-0.0077,1.419
12384.00,7.478201,25.10179,-0.000172,24.018156,-0.0077,1.419
12386.00,7.477919,25.10259,-0.000171,24.018628,-0.0077,1.419
12388.00,7.477569,25.10217,-0.000172,24.018974,-0.0077,1.419
12390.00,7.477864,25.10230,-0.000171,24.018945,-0.0077,1.420
12392.00,7.478563,25.10278,-0.000171,24.018613,-0.0077,1.419
12394.00,7.478068,25.10219,-0.000172,24.018332,-0.0076,1.418
12396.00,7.476499,25.10222,-0.000172,24.017980,-0.0077,1.419
12398.00,7.476236,25.10191,-0.000173,24.018361,-0.0077,1.420
12400.00,7.476559,25.10287,-0.000173,24.018695,-0.0077,1.419
12402.00,7.476478,25.10256,-0.000173,24.018067,-0.0077,1.419
12404.00,7.477247,25.10196,-0.000173,24.018410,-0.0077,1.419
12406.00,7.476817,25.10203,-0.000173,24.018325,-0.0077,1.419
12408.00,7.477047,25.10277,-0.000173,24.019110,-0.0077,1.419
12410.00,7.477012,25.10308,-0.000173,24.018339,-0.0077,1.419
12412.00,7.476193,25.10251,-0.000173,24.018129,-0.0077,1.419
12414.00,7.476488,25.10251,-0.000172,24.018209,-0.0077,1.419
12416.00,7.475942,25.10346,-0.000172,24.018182,-0.0077,1.419
12418.00,7.476446,25.10398,-0.000173,24.018125,-0.0077,1.419
12420.00,7.477117,25.10351,-0.000172,24.018805,-0.0077,1.420
12422.00,7.477021,25.10390,-0.000174,24.018698,-0.0077,1.420
12424.00,7.476683,25.10322,-0.000174,24.018328,-0.0077,1.419
12426.00,7.477012,25.10265,-0.000174,24.018064,-0.0077,1.420
12428.00,7.476079,25.10308,-0.000174,24.018113,-0.0077,1.419
12430.00,7.475123,25.10272,-0.000174,24.018542,-0.0077,1.419
12432.00,7.475774,25.10237,-0.000173,24.018662,-0.0076,1.419
12434.00,7.476084,25.10220,-0.000173,24.017897,-0.0077,1.419
12436.00,7.477096,25.10231,-0.000173,24.017815,-0.0077,1.419
12438.00,7.477591,25.10284,-0.000173,24.019041,-0.0076,1.419
12440.00,7.477432,25.10267,-0.000172,24.019119,-0.0077,1.419
12442.00,7.477810,25.10318,-0.000173,24.018283,-0.0076,1.419
12444.00,7.478412,25.10314,-0.000173,24.017602,-0.0077,1.419
12446.00,7.477674,25.10305,-0.000174,24.018309,-0.0077,1.419
12448.00,7.476350,25.10279,-0.000174,24.018111,-0.0077,1.420
12450.00,7.475911,25.10341,-0.000174,24.018200,-0.0077,1.419
12452.00,7.476636,25.10294,-0.000173,24.018307,-0.0076,1.419
12454.00,7.476181,25.10251,-0.000173,24.018405,-0.0077,1.419
12456.00,7.476534,25.10285,-0.000173,24.018963,-0.0077,1.419
12458.00,7.476771,25.10218,-0.000173,24.018838,-0.0077,1.419
12460.00,7.477341,25.10148,-0.000173,24.017841,-0.0077,1.420
12462.00,7.476875,25.10183,-0.000173,24.018332,-0.0077,1.420
12464.00,7.475942,25.10225,-0.000173,24.018693,-0.0077,1.419
12466.00,7.476525,25.10309,-0.000173,24.018571,-0.0077,1.419
12468.00,7.476523,25.10292,-0.000173,24.018611,-0.0077,1.419
12470.00,7.476213,25.10254,-0.000174,24.018370,-0.0077,1.420
12472.00,7.476753,25.10266,-0.000173,24.018403,-0.0077,1.419
12474.00,7.475623,25.10276,-0.000173,24.018695,-0.0077,1.420
12476.00,7.476196,25.10292,-0.000174,24.018736,-0.0077,1.419
12478.00,7.475755,25.10300,-0.000173,24.018483,-0.0077,1.419
12480.00,7.475149,25.10272,-0.000172,24.018531,-0.0076,1.419
12482.00,7.475303,25.10243,-0.000172,24.018330,-0.0077,1.419
12484.00,7.476081,25.10246,-0.000172,24.018591,-0.0077,1.419
12486.00,7.475657,25.10254,-0.000172,24.018646,-0.0077,1.419
12488.00,7.475784,25.10247,-0.000172,24.018521,-0.0077,1.420
12490.00,7.475780,25.10278,-0.000173,24.018165,-0.0077,1.419
12492.00,7.475435,25.10246,-0.000172,24.018646,-0.0077,1.420
12494.00,7.475427,25.10293,-0.000172,24.018018,-0.0077,1.420
12496.00,7.475397,25.10309,-0.000173,24.018889,-0.0077,1.419
12498.00,7.476037,25.10246,-0.000174,24.018450,-0.0077,1.419
12500.00,7.475875,25.10246,-0.000173,24.017937,-0.0077,1.419
12502.00,7.475305,25.10214,-0.000173,24.018570,-0.0077,1.419
12504.00,7.475752,25.10144,-0.000173,24.018885,-0.0077,1.420
12506.00,7.476032,25.10144,-0.000173,24.018444,-0.0077,1.419
12508.00,7.476233,25.10085,-0.000173,24.017839,-0.0077,1.419
12510.00,7.475999,25.10097,-0.000173,24.018116,-0.0077,1.420
12512.00,7.476193,25.10238,-0.000173,24.018633,-0.0077,1.420
12514.00,7.476046,25.10203,-0.000174,24.018590,-0.0077,1.420
12516.00,7.475737,25.10127,-0.000174,24.018080,-0.0077,1.420
12518.00,7.475937,25.10189,-0.000174,24.018836,-0.0077,1.419
12520.00,7.475361,25.10177,-0.000174,24.019141,-0.0077,1.419
12522.00,7.475565,25.10166,-0.000172,24.018707,-0.0077,1.419
12524.00,7.475719,25.10179,-0.000173,24.017821,-0.0077,1.420
12526.00,7.475394,25.10213,-0.000173,24.017888,-0.0077,1.419
12528.00,7.474575,25.10149,-0.000173,24.018009,-0.0077,1.419
12530.00,7.474693,25.10116,-0.000173,24.017255,-0.0077,1.419
12532.00,7.475061,25.10204,-0.000173,24.018107,-0.0077,1.419
12534.00,7.475260,25.10209,-0.000173,24.018202,-0.0077,1.419
12536.00,7.475487,25.10139,-0.000174,24.017881,-0.0077,1.419
12538.00,7.475206,25.10111,-0.000173,24.018606,-0.0077,1.420
12540.00,7.474633,25.10126,-0.000173,24.018131,-0.0077,1.420
12542.00,7.474619,25.10216,-0.000174,24.017792,-0.0077,1.420
12544.00,7.474956,25.10159,-0.000174,24.018745,-0.0077,1.419
12546.00,7.474821,25.10135,-0.000173,24.018745,-0.0077,1.419
12548.00,7.475717,25.10194,-0.000173,24.018008,-0.0077,1.419
12550.00,7.475717,25.10248,-0.000174,24.017612,-0.0077,1.419
12552.00,7.475955,25.10254,-0.000173,24.018093,-0.0077,1.419
12554.00,7.475578,25.10253,-0.000173,24.018363,-0.0077,1.420
12556.00,7.475800,25.10244,-0.000173,24.018666,-0.0077,1.419
12558.00,7.475961,25.10183,-0.000173,24.018234,-0.0077,1.420
12560.00,7.476146,25.10226,-0.000173,24.017919,-0.0077,1.420
12562.00,7.475849,25.10294,-0.000173,24.017435,-0.0077,1.419
12564.00,7.474874,25.10241,-0.000173,24.018136,-0.0077,1.419
12566.00,7.474770,25.10211,-0.000173,24.018196,-0.0077,1.419
12568.00,7.475469,25.10205,-0.000173,24.017995,-0.0077,1.419
12570.00,7.475780,25.10118,-0.000173,24.018245,-0.0077,1.420
12572.00,7.474690,25.10008,-0.000172,24.018526,-0.0077,1.419
12574.00,7.474577,25.10054,-0.000174,24.017585,-0.0077,1.420
12576.00,7.474942,25.10077,-0.000174,24.018977,-0.0077,1.420
12578.00,7.474694,25.10067,-0.000173,24.017995,-0.0077,1.420
12580.00,7.474941,25.10114,-0.000173,24.017924,-0.0077,1.419
12582.00,7.474765,25.10126,-0.000174,24.018359,-0.0077,1.419
12584.00,7.474513,25.10167,-0.000174,24.018747,-0.0077,1.419
12586.00,7.475270,25.10242,-0.000172,24.017859,-0.0077,1.419
12588.00,7.475223,25.10204,-0.000173,24.018247,-0.0077,1.419
12590.00,7.475269,25.10245,-0.000174,24.018058,-0.0077,1.419
12592.00,7.475500,25.10203,-0.000174,24.017879,-0.0077,1.419
12594.00,7.475041,25.10239,-0.000173,24.017904,-0.0077,1.419
12596.00,7.475339,25.10210,-0.000173,24.018662,-0.0077,1.419
12598.00,7.474638,25.10161,-0.000174,24.017957,-0.0077,1.420
12600.00,7.473992,25.10173,-0.000174,24.018374,-0.0077,1.420
12602.00,7.473907,25.10163,-0.000174,24.018731,-0.0077,1.420
12604.00,7.474333,25.10086,-0.000172,24.018735,-0.0077,1.419
12606.00,7.473695,25.10151,-0.000173,24.018000,-0.0077,1.420
@21,12.0000,24.0
12608.00,7.473495,25.10181,-0.000174,24.019597,-0.0077,1.420
12610.00,7.467484,25.10078,-0.000173,24.018363,-0.0077,1.420
12612.00,7.459326,25.10028,-0.000171,24.018187,-0.0077,1.418
12614.00,7.452231,25.09986,-0.000172,24.018392,-0.0077,1.418
12616.00,7.446335,25.10056,-0.000172,24.018140,-0.0077,1.418
12618.00,7.442594,25.10090,-0.000173,24.018435,-0.0077,1.419
12620.00,7.441362,25.10140,-0.000173,24.018251,-0.0077,1.420
12622.00,7.441044,25.10101,-0.000174,24.017988,-0.0077,1.420
12624.00,7.441363,25.10088,-0.000176,24.018252,-0.0077,1.420
12626.00,7.441314,25.10157,-0.000174,24.017690,-0.0077,1.420
12628.00,7.440485,25.10243,-0.000174,24.017866,-0.0077,1.421
12630.00,7.439824,25.10201,-0.000174,24.017968,-0.0077,1.421
12632.00,7.441264,25.10171,-0.000174,24.017953,-0.0077,1.421
12634.00,7.448811,25.10252,-0.000174,24.017868,-0.0077,1.421
12636.00,7.459192,25.10300,-0.000175,24.019119,-0.0077,1.422
12638.00,7.469684,25.10144,-0.000175,24.018263,-0.0077,1.421
12640.00,7.478320,25.10136,-0.000175,24.018664,-0.0077,1.421
12642.00,7.484332,25.10183,-0.000175,24.018749,-0.0077,1.421
12644.00,7.488106,25.10249,-0.000174,24.018473,-0.0077,1.420
12646.00,7.489876,25.10250,-0.000173,24.018040,-0.0077,1.420
12648.00,7.492031,25.10182,-0.000173,24.018212,-0.0077,1.420
12650.00,7.495577,25.10214,-0.000173,24.018060,-0.0077,1.420
12652.00,7.499509,25.10160,-0.000172,24.017839,-0.0077,1.420
12654.00,7.503835,25.10154,-0.000172,24.018517,-0.0077,1.420
12656.00,7.507875,25.10167,-0.000172,24.018836,-0.0077,1.420
12658.00,7.511648,25.10153,-0.000172,24.018646,-0.0077,1.420
12660.00,7.515132,25.10137,-0.000171,24.018406,-0.0077,1.419
12662.00,7.516412,25.10186,-0.000171,24.018356,-0.0077,1.419
12664.00,7.517304,25.10203,-0.000172,24.018495,-0.0077,1.420
12666.00,7.518534,25.10185,-0.000172,24.018459,-0.0077,1.420
12668.00,7.520251,25.10208,-0.000172,24.018742,-0.0077,1.420
12670.00,7.520833,25.10206,-0.000173,24.018176,-0.0077,1.420
12672.00,7.521572,25.10261,-0.000173,24.018638,-0.0077,1.420
12674.00,7.523083,25.10269,-0.000171,24.018490,-0.0077,1.419
12676.00,7.523891,25.10226,-0.000172,24.017743,-0.0077,1.420
12678.00,7.524014,25.10204,-0.000173,24.017908,-0.0076,1.420
12680.00,7.523703,25.10227,-0.000172,24.018076,-0.0076,1.419
12682.00,7.522048,25.10159,-0.000171,24.018165,-0.0077,1.419
12684.00,7.520744,25.10144,-0.000172,24.018024,-0.0077,1.419
12686.00,7.519876,25.10196,-0.000172,24.018738,-0.0077,1.420
12688.00,7.519558,25.10255,-0.000174,24.018557,-0.0077,1.420
12690.00,7.518437,25.10201,-0.000173,24.018055,-0.0077,1.419
12692.00,7.516866,25.10132,-0.000172,24.017404,-0.0077,1.420
12694.00,7.513867,25.10132,-0.000173,24.018421,-0.0077,1.419
12696.00,7.511753,25.10181,-0.000174,24.018093,-0.0077,1.419
12698.00,7.509414,25.10237,-0.000174,24.018180,-0.0077,1.419
12700.00,7.509227,25.10237,-0.000173,24.018138,-0.0077,1.419
12702.00,7.507577,25.10329,-0.000173,24.018415,-0.0077,1.420
12704.00,7.507004,25.10293,-0.000174,24.018269,-0.0077,1.420
12706.00,7.506522,25.10252,-0.000173,24.018113,-0.0078,1.419
12708.00,7.504893,25.10262,-0.000173,24.018298,-0.0077,1.419
12710.00,7.504817,25.10240,-0.000174,24.018196,-0.0077,1.419
12712.00,7.504379,25.10269,-0.000173,24.018187,-0.0077,1.419
12714.00,7.503645,25.10282,-0.000173,24.017904,-0.0077,1.419
12716.00,7.502914,25.10281,-0.000174,24.018176,-0.0077,1.420
12718.00,7.501295,25.10269,-0.000175,24.018167,-0.0077,1.420
12720.00,7.501055,25.10211,-0.000174,24.018515,-0.0077,1.419
12722.00,7.499851,25.10214,-0.000173,24.018004,-0.0077,1.419
12724.00,7.500116,25.10267,-0.000174,24.017979,-0.0077,1.419
12726.00,7.499039,25.10267,-0.000174,24.018109,-0.0077,1.420
12728.00,7.497791,25.10240,-0.000174,24.017959,-0.0077,1.419
12730.00,7.497489,25.10270,-0.000173,24.018004,-0.0077,1.420
12732.00,7.495736,25.10227,-0.000174,24.017493,-0.0077,1.420
12734.00,7.495692,25.10192,-0.000174,24.017469,-0.0077,1.420
12736.00,7.495214,25.10208,-0.000173,24.017931,-0.0077,1.420
12738.00,7.494222,25.10204,-0.000173,24.018381,-0.0078,1.420
12740.00,7.493556,25.10236,-0.000174,24.018280,-0.0077,1.420
12742.00,7.493145,25.10334,-0.000173,24.018727,-0.0077,1.419
12744.00,7.493525,25.10303,-0.000173,24.018348,-0.0077,1.420
12746.00,7.493291,25.10339,-0.000174,24.017525,-0.0078,1.420
12748.00,7.492666,25.10234,-0.000174,24.018735,-0.0077,1.420
12750.00,7.492489,25.10186,-0.000173,24.017823,-0.0077,1.420
12752.00,7.491769,25.10265,-0.000174,24.017986,-0.0077,1.420
12754.00,7.491517,25.10225,-0.000174,24.018236,-0.0077,1.420
12756.00,7.491779,25.10274,-0.000175,24.018133,-0.0078,1.420
12758.00,7.491933,25.10231,-0.000173,24.017864,-0.0077,1.420
12760.00,7.491554,25.10215,-0.000172,24.018251,-0.0077,1.419
12762.00,7.490589,25.10147,-0.000173,24.017703,-0.0077,1.420
12764.00,7.490382,25.10172,-0.000173,24.017670,-0.0077,1.419
12766.00,7.489801,25.10261,-0.000173,24.017408,-0.0077,1.420
12768.00,7.488698,25.10215,-0.000173,24.017623,-0.0077,1.419
12770.00,7.487864,25.10139,-0.000174,24.018657,-0.0077,1.420
12772.00,7.487520,25.10208,-0.000173,24.018120,-0.0077,1.420
12774.00,7.487581,25.10160,-0.000172,24.018091,-0.0077,1.419
12776.00,7.488458,25.10244,-0.000173,24.018535,-0.0077,1.420
12778.00,7.488471,25.10267,-0.000175,24.018098,-0.0077,1.420
12780.00,7.487505,25.10213,-0.000173,24.018202,-0.0077,1.420
12782.00,7.486677,25.10268,-0.000172,24.018711,-0.0077,1.420
12784.00,7.486558,25.10239,-0.000173,24.018044,-0.0077,1.420
12786.00,7.487047,25.10195,-0.000175,24.017924,-0.0077,1.420
12788.00,7.487199,25.10176,-0.000173,24.017910,-0.0077,1.419
12790.00,7.485943,25.10253,-0.000173,24.017926,-0.0077,1.419
12792.00,7.485676,25.10205,-0.000172,24.017823,-0.0077,1.420
12794.00,7.486775,25.10172,-0.000173,24.017944,-0.0077,1.420
12796.00,7.485977,25.10153,-0.000173,24.018577,-0.0077,1.419
12798.00,7.485212,25.10201,-0.000174,24.017480,-0.0077,1.420
12800.00,7.485351,25.10122,-0.000174,24.017623,-0.0077,1.420
12802.00,7.485692,25.10052,-0.000173,24.018086,-0.0077,1.419
12804.00,7.485414,25.10097,-0.000172,24.018334,-0.0077,1.419
12806.00,7.485421,25.10038,-0.000173,24.018515,-0.0077,1.420
12808.00,7.485309,25.10053,-0.000173,24.018394,-0.0077,1.420
12810.00,7.484338,25.10110,-0.000174,24.018020,-0.0077,1.419
12812.00,7.483488,25.10257,-0.000173,24.018223,-0.0077,1.420
12814.00,7.484033,25.10200,-0.000173,24.018245,-0.0077,1.419
12816.00,7.483808,25.10237,-0.000174,24.017634,-0.0077,1.420
12818.00,7.483583,25.10270,-0.000173,24.018367,-0.0077,1.419
12820.00,7.483320,25.10210,-0.000172,24.018033,-0.0077,1.420
12822.00,7.482974,25.10170,-0.000172,24.018093,-0.0077,1.420
12824.00,7.482507,25.10218,-0.000172,24.018267,-0.0077,1.419
12826.00,7.482527,25.10249,-0.000172,24.018622,-0.0077,1.419
12828.00,7.482709,25.10240,-0.000172,24.017935,-0.0077,1.420
12830.00,7.482149,25.10230,-0.000172,24.017654,-0.0077,1.420
12832.00,7.481749,25.10207,-0.000172,24.018470,-0.0077,1.420
12834.00,7.481801,25.10236,-0.000173,24.018082,-0.0077,1.419
12836.00,7.481964,25.10206,-0.000172,24.018519,-0.0076,1.420
12838.00,7.481688,25.10156,-0.000173,24.018796,-0.0077,1.420
12840.00,7.481875,25.10208,-0.000173,24.018350,-0.0077,1.420
12842.00,7.481243,25.10288,-0.000173,24.018180,-0.0077,1.419
12844.00,7.480658,25.10250,-0.000172,24.017690,-0.0077,1.420
12846.00,7.480421,25.10183,-0.000173,24.018098,-0.0077,1.419
12848.00,7.480677,25.10267,-0.000173,24.018642,-0.0077,1.420
12850.00,7.480900,25.10218,-0.000173,24.018120,-0.0077,1.419
12852.00,7.480093,25.10096,-0.000173,24.018620,-0.0077,1.419
12854.00,7.480059,25.10212,-0.000173,24.018310,-0.0077,1.420
12856.00,7.479796,25.10214,-0.000172,24.018392,-0.0077,1.420
12858.00,7.479996,25.10209,-0.000173,24.018301,-0.0077,1.420
12860.00,7.480178,25.10187,-0.000172,24.018881,-0.0077,1.420
12862.00,7.479983,25.10102,-0.000172,24.018968,-0.0077,1.419
12864.00,7.479788,25.10109,-0.000173,24.017941,-0.0077,1.420
12866.00,7.479260,25.10157,-0.000172,24.018997,-0.0077,1.419
12868.00,7.478076,25.10085,-0.000173,24.017725,-0.0077,1.419
12870.00,7.478103,25.10175,-0.000173,24.017676,-0.0077,1.420
12872.00,7.478336,25.10148,-0.000174,24.018796,-0.0077,1.420
12874.00,7.479366,25.10141,-0.000173,24.018434,-0.0077,1.420
12876.00,7.479813,25.10169,-0.000173,24.018506,-0.0077,1.420
12878.00,7.479286,25.10030,-0.000173,24.018312,-0.0077,1.419
12880.00,7.478700,25.10048,-0.000172,24.018686,-0.0077,1.419
12882.00,7.479462,25.10084,-0.000173,24.018156,-0.0077,1.419
12884.00,7.478998,25.10200,-0.000174,24.018388,-0.0077,1.420
12886.00,7.478573,25.10141,-0.000173,24.017926,-0.0077,1.420
12888.00,7.479266,25.10098,-0.000172,24.018028,-0.0077,1.419
12890.00,7.479030,25.10111,-0.000173,24.018414,-0.0077,1.419
12892.00,7.478258,25.10116,-0.000175,24.018640,-0.0077,1.420
12894.00,7.477813,25.10177,-0.000175,24.017857,-0.0077,1.420
12896.00,7.478200,25.10196,-0.000173,24.018479,-0.0077,1.419
12898.00,7.478132,25.10121,-0.000173,24.018495,-0.0077,1.419
12900.00,7.477134,25.10158,-0.000173,24.018642,-0.0077,1.419
12902.00,7.476155,25.10123,-0.000173,24.018698,-0.0077,1.419
12904.00,7.477251,25.10115,-0.000172,24.018383,-0.0077,1.420
12906.00,7.478582,25.10079,-0.000173,24.017966,-0.0077,1.419
12908.00,7.478044,25.10117,-0.000173,24.018702,-0.0077,1.419
12910.00,7.477530,25.10146,-0.000174,24.018285,-0.0077,1.419
12912.00,7.477498,25.10159,-0.000174,24.017951,-0.0077,1.419
12914.00,7.477314,25.10155,-0.000174,24.018113,-0.0077,1.420
12916.00,7.477295,25.10171,-0.000173,24.018932,-0.0077,1.420
12918.00,7.476932,25.10162,-0.000173,24.018292,-0.0077,1.420
12920.00,7.477023,25.10246,-0.000173,24.018515,-0.0077,1.420
12922.00,7.476932,25.10191,-0.000174,24.018082,-0.0077,1.419
12924.00,7.476858,25.10102,-0.000173,24.017373,-0.0077,1.419
12926.00,7.476514,25.10131,-0.000173,24.017917,-0.0076,1.420
12928.00,7.477027,25.10217,-0.000174,24.018211,-0.0077,1.420
12930.00,7.477893,25.10258,-0.000173,24.018102,-0.0077,1.420
12932.00,7.478014,25.10199,-0.000173,24.018038,-0.0077,1.420
12934.00,7.476855,25.10151,-0.000174,24.018392,-0.0077,1.419
12936.00,7.474839,25.10115,-0.000174,24.018254,-0.0077,1.419
12938.00,7.475126,25.10156,-0.000174,24.018125,-0.0077,1.420
12940.00,7.476403,25.10169,-0.000175,24.018479,-0.0077,1.420
12942.00,7.476689,25.10169,-0.000174,24.018637,-0.0077,1.420
12944.00,7.475740,25.10085,-0.000175,24.018856,-0.0077,1.419
12946.00,7.476163,25.10087,-0.000174,24.018220,-0.0078,1.419
12948.00,7.476752,25.10153,-0.000173,24.018898,-0.0077,1.419
12950.00,7.477666,25.10139,-0.000173,24.018347,-0.0077,1.420
12952.00,7.477399,25.10105,-0.000173,24.018220,-0.0077,1.419
12954.00,7.476245,25.10107,-0.000173,24.018310,-0.0077,1.420
12956.00,7.475643,25.10151,-0.000172,24.018869,-0.0077,1.420
12958.00,7.475920,25.10141,-0.000174,24.018628,-0.0077,1.419
12960.00,7.475679,25.10193,-0.000173,24.018249,-0.0077,1.419
12962.00,7.475871,25.10132,-0.000173,24.018033,-0.0077,1.419
12964.00,7.476331,25.10130,-0.000173,24.017681,-0.0077,1.419
12966.00,7.476317,25.10124,-0.000173,24.018577,-0.0077,1.420
12968.00,7.475753,25.10067,-0.000173,24.018187,-0.0077,1.420
12970.00,7.475853,25.10048,-0.000173,24.018067,-0.0077,1.420
12972.00,7.476164,25.10065,-0.000174,24.018381,-0.0077,1.419
12974.00,7.476816,25.10104,-0.000174,24.018292,-0.0077,1.420
12976.00,7.477226,25.10180,-0.000172,24.018446,-0.0077,1.419
12978.00,7.476141,25.10238,-0.000173,24.017852,-0.0077,1.419
12980.00,7.476040,25.10209,-0.000173,24.018597,-0.0077,1.420
12982.00,7.476191,25.10164,-0.000173,24.017884,-0.0077,1.420
12984.00,7.476738,25.10155,-0.000173,24.018550,-0.0077,1.420
12986.00,7.476426,25.10113,-0.000174,24.018312,-0.0077,1.419
12988.00,7.475957,25.10085,-0.000173,24.017844,-0.0077,1.419
12990.00,7.475833,25.10148,-0.000173,24.018332,-0.0077,1.420
12992.00,7.475794,25.10130,-0.000173,24.018638,-0.0077,1.419
12994.00,7.476176,25.10109,-0.000171,24.018396,-0.0077,1.419
12996.00,7.476199,25.10118,-0.000172,24.018718,-0.0077,1.419
12998.00,7.475352,25.10150,-0.000173,24.018421,-0.0077,1.420
13000.00,7.474744,25.10140,-0.000173,24.018169,-0.0077,1.420
13002.00,7.475104,25.10123,-0.000174,24.018200,-0.0077,1.420
13004.00,7.475175,25.10115,-0.000174,24.018245,-0.0077,1.420
13006.00,7.475694,25.10125,-0.000173,24.018502,-0.0077,1.420
13008.00,7.475323,25.10154,-0.000172,24.018535,-0.0077,1.419
13010.00,7.475419,25.10220,-0.000173,24.018473,-0.0077,1.420
13012.00,7.474591,25.10246,-0.000173,24.018129,-0.0077,1.420
13014.00,7.473923,25.10265,-0.000173,24.017904,-0.0077,1.419
13016.00,7.474349,25.10271,-0.000174,24.018245,-0.0077,1.419
13018.00,7.473591,25.10267,-0.000172,24.018294,-0.0077,1.420
13020.00,7.474477,25.10209,-0.000173,24.018301,-0.0077,1.420
13022.00,7.475615,25.10159,-0.000173,24.017957,-0.0077,1.419
13024.00,7.475854,25.10267,-0.000172,24.018312,-0.0077,1.420
13026.00,7.475909,25.10317,-0.000172,24.018666,-0.0077,1.420
13028.00,7.475439,25.10277,-0.000174,24.018421,-0.0077,1.420
13030.00,7.475374,25.10246,-0.000174,24.018626,-0.0077,1.420
13032.00,7.475954,25.10303,-0.000172,24.017694,-0.0077,1.420
13034.00,7.475273,25.10342,-0.000174,24.018336,-0.0077,1.420
13036.00,7.474591,25.10308,-0.000173,24.018087,-0.0077,1.419
13038.00,7.474374,25.10206,-0.000173,24.018519,-0.0077,1.419
13040.00,7.473947,25.10184,-0.000173,24.018394,-0.0077,1.420
13042.00,7.474521,25.10237,-0.000174,24.017750,-0.0077,1.420
13044.00,7.474716,25.10133,-0.000174,24.017832,-0.0077,1.420
13046.00,7.474477,25.10192,-0.000174,24.018111,-0.0077,1.420
13048.00,7.474201,25.10265,-0.000173,24.018125,-0.0077,1.420
13050.00,7.474658,25.10237,-0.000173,24.018142,-0.0077,1.420
13052.00,7.474357,25.10232,-0.000175,24.018144,-0.0077,1.420
13054.00,7.473915,25.10209,-0.000174,24.017913,-0.0077,1.419
13056.00,7.473674,25.10207,-0.000173,24.018530,-0.0077,1.419
13058.00,7.473989,25.10197,-0.000173,24.018136,-0.0077,1.419
13060.00,7.474867,25.10203,-0.000173,24.017739,-0.0078,1.420
13062.00,7.475239,25.10170,-0.000172,24.018475,-0.0077,1.420
13064.00,7.474512,25.10182,-0.000174,24.018283,-0.0077,1.421
13066.00,7.473730,25.10268,-0.000174,24.018348,-0.0077,1.419
13068.00,7.474491,25.10320,-0.000172,24.018454,-0.0077,1.419
13070.00,7.474942,25.10238,-0.000174,24.017928,-0.0077,1.420
13072.00,7.474358,25.10133,-0.000174,24.018191,-0.0077,1.420
13074.00,7.473342,25.10077,-0.000174,24.017848,-0.0077,1.420
13076.00,7.473545,25.10102,-0.000173,24.018765,-0.0077,1.419
13078.00,7.473930,25.10095,-0.000173,24.018812,-0.0077,1.420
13080.00,7.474029,25.10081,-0.000172,24.018452,-0.0077,1.419
13082.00,7.473245,25.10163,-0.000172,24.018539,-0.0077,1.420
13084.00,7.473028,25.10130,-0.000174,24.018441,-0.0077,1.420
13086.00,7.473775,25.10135,-0.000174,24.018452,-0.0077,1.420
13088.00,7.473868,25.10210,-0.000172,24.018265,-0.0077,1.420
13090.00,7.473611,25.10238,-0.000173,24.018131,-0.0077,1.419
13092.00,7.473589,25.10250,-0.000174,24.018559,-0.0077,1.420
13094.00,7.473064,25.10171,-0.000174,24.018492,-0.0077,1.420
13096.00,7.473021,25.10143,-0.000174,24.018800,-0.0077,1.420
13098.00,7.473834,25.10166,-0.000174,24.018907,-0.0077,1.420
13100.00,7.474016,25.10145,-0.000175,24.018671,-0.0077,1.420
13102.00,7.474648,25.10176,-0.000173,24.018330,-0.0077,1.419
13104.00,7.473398,25.10250,-0.000172,24.018058,-0.0077,1.420
13106.00,7.473935,25.10164,-0.000174,24.017897,-0.0077,1.420
13108.00,7.473745,25.10186,-0.000174,24.018189,-0.0077,1.421
13110.00,7.473403,25.10165,-0.000174,24.018421,-0.0077,1.420
13112.00,7.473744,25.10197,-0.000174,24.018267,-0.0077,1.419
13114.00,7.474178,25.10208,-0.000172,24.017995,-0.0077,1.419
13116.00,7.473699,25.10245,-0.000174,24.018272,-0.0077,1.420
13118.00,7.473383,25.10222,-0.000174,24.018762,-0.0077,1.420
13120.00,7.473258,25.10209,-0.000173,24.018473,-0.0077,1.420
13122.00,7.473396,25.10222,-0.000173,24.018180,-0.0077,1.420
13124.00,7.473541,25.10175,-0.000172,24.018345,-0.0077,1.420
13126.00,7.472894,25.10129,-0.000174,24.018086,-0.0077,1.420
13128.00,7.472708,25.10187,-0.000173,24.017957,-0.0077,1.420
13130.00,7.472909,25.10089,-0.000174,24.017926,-0.0077,1.420
13132.00,7.473196,25.10121,-0.000174,24.018245,-0.0077,1.420
13134.00,7.473021,25.10100,-0.000174,24.018075,-0.0077,1.420
13136.00,7.473647,25.10158,-0.000173,24.018591,-0.0077,1.420
13138.00,7.473904,25.10054,-0.000173,24.018082,-0.0078,1.420
13140.00,7.474340,25.10099,-0.000174,24.017402,-0.0077,1.420
13142.00,7.474565,25.10144,-0.000174,24.018193,-0.0077,1.420
13144.00,7.474927,25.10080,-0.000173,24.017411,-0.0077,1.419
13146.00,7.473684,25.10097,-0.000174,24.017670,-0.0077,1.420
13148.00,7.472655,25.10092,-0.000175,24.018109,-0.0077,1.420
13150.00,7.472483,25.10134,-0.000175,24.018595,-0.0077,1.420
13152.00,7.472625,25.10139,-0.000173,24.018252,-0.0077,1.420
13154.00,7.472713,25.10166,-0.000174,24.017707,-0.0077,1.420
13156.00,7.472398,25.10145,-0.000173,24.017797,-0.0077,1.419
13158.00,7.472350,25.10180,-0.000172,24.018443,-0.0077,1.419
13160.00,7.472954,25.10214,-0.000173,24.018336,-0.0077,1.420
13162.00,7.473183,25.10174,-0.000173,24.018314,-0.0077,1.421
13164.00,7.472899,25.10156,-0.000174,24.018635,-0.0077,1.420
13166.00,7.472325,25.10138,-0.000173,24.017580,-0.0077,1.419
13168.00,7.473210,25.10183,-0.000174,24.018013,-0.0077,1.420
13170.00,7.473229,25.10181,-0.000175,24.017966,-0.0077,1.420
13172.00,7.472857,25.10241,-0.000174,24.018209,-0.0077,1.420
13174.00,7.473204,25.10099,-0.000174,24.018096,-0.0077,1.420
13176.00,7.472970,25.10042,-0.000174,24.018240,-0.0077,1.420
13178.00,7.473166,25.10131,-0.000175,24.018037,-0.0077,1.420
13180.00,7.473609,25.10144,-0.000174,24.018156,-0.0077,1.419
13182.00,7.473304,25.10133,-0.000173,24.018620,-0.0077,1.420
13184.00,7.473685,25.10139,-0.000174,24.018298,-0.0077,1.420
13186.00,7.474325,25.10131,-0.000174,24.018653,-0.0077,1.420
13188.00,7.474961,25.10150,-0.000174,24.018392,-0.0077,1.420
13190.00,7.475261,25.10154,-0.000174,24.018100,-0.0077,1.420
13192.00,7.474012,25.10152,-0.000174,24.018265,-0.0077,1.420
13194.00,7.474564,25.10153,-0.000174,24.017183,-0.0078,1.420
13196.00,7.474905,25.10123,-0.000174,24.018024,-0.0077,1.420
13198.00,7.475717,25.10169,-0.000174,24.018207,-0.0077,1.419
13200.00,7.475858,25.10203,-0.000173,24.017926,-0.0077,1.420
13202.00,7.474368,25.10222,-0.000174,24.018535,-0.0077,1.421
13204.00,7.473445,25.10191,-0.000173,24.018631,-0.0077,1.420
13206.00,7.473780,25.10195,-0.000173,24.018339,-0.0077,1.419
@22,12.0000,24.0
13208.00,7.474146,25.10191,-0.000173,24.018251,-0.0077,1.419
13210.00,7.469449,25.10136,-0.000173,24.018715,-0.0077,1.419
13212.00,7.460624,25.10129,-0.000173,24.017960,-0.0077,1.419
13214.00,7.452062,25.10161,-0.000173,24.017692,-0.0077,1.419
13216.00,7.445055,25.10125,-0.000173,24.018363,-0.0077,1.419
13218.00,7.440419,25.10144,-0.000174,24.018236,-0.0077,1.419
13220.00,7.438962,25.10152,-0.000174,24.017776,-0.0077,1.420
13222.00,7.439110,25.10177,-0.000175,24.018149,-0.0077,1.421
13224.00,7.440414,25.10225,-0.000175,24.018789,-0.0078,1.421
13226.00,7.440537,25.10153,-0.000175,24.017745,-0.0077,1.421
13228.00,7.439805,25.10151,-0.000175,24.018392,-0.0077,1.421
13230.00,7.439764,25.10118,-0.000176,24.017698,-0.0077,1.421
13232.00,7.441025,25.10228,-0.000175,24.018160,-0.0077,1.421
13234.00,7.446412,25.10154,-0.000174,24.017734,-0.0077,1.421
13236.00,7.456295,25.10210,-0.000174,24.018667,-0.0077,1.422
13238.00,7.466720,25.10234,-0.000175,24.018653,-0.0077,1.422
13240.00,7.475327,25.10169,-0.000175,24.017977,-0.0077,1.422
13242.00,7.481385,25.10248,-0.000175,24.018448,-0.0077,1.421
13244.00,7.485357,25.10235,-0.000174,24.018267,-0.0077,1.421
13246.00,7.487791,25.10223,-0.000173,24.018439,-0.0077,1.420
13248.00,7.490521,25.10264,-0.000173,24.018675,-0.0077,1.420
13250.00,7.493611,25.10236,-0.000172,24.018410,-0.0077,1.420
13252.00,7.497190,25.10266,-0.000173,24.018118,-0.0077,1.420
[truncated: 53,532 more chars]
