# Supplementary material for: Hormonal steroids induce multidrug resistance and stress response genes in Neisseria gonorrhoeae by binding to MtrR
Source: Nat Commun. 2024 Feb 7;15:1153. doi: 10.1038/s41467-024-45195-1 (PMC10850145; doi:10.1038/s41467-024-45195-1)
Supplement: Supplementary file 6 — Source Data [file 41467_2024_45195_MOESM6_ESM.zip › Source Data/ITC/Q133A/2TMtrRQ133A2022Nov2.itc]

$ITC
$ 25 
$NOT
$ 25 
$ 600 
$ 199 
$ 8 
$ 2 
$ADCGainCode:  3 
$True,True,True
$ 2 , 4 , 600 , 2 
$ 12 , 24 , 600 , 2 
$ 12 , 24 , 600 , 2 
$ 12 , 24 , 600 , 2 
$ 12 , 24 , 600 , 2 
$ 12 , 24 , 600 , 2 
$ 12 , 24 , 600 , 2 
$ 12 , 24 , 600 , 2 
$ 12 , 24 , 600 , 2 
$ 12 , 24 , 600 , 2 
$ 12 , 24 , 600 , 2 
$ 12 , 24 , 600 , 2 
$ 12 , 24 , 600 , 2 
$ 12 , 24 , 600 , 2 
$ 12 , 24 , 600 , 2 
$ 12 , 24 , 600 , 2 
$ 12 , 24 , 600 , 2 
$ 12 , 24 , 600 , 2 
$ 12 , 24 , 600 , 2 
$ 12 , 24 , 600 , 2 
$ 12 , 24 , 600 , 2 
$ 12 , 24 , 600 , 2 
$ 12 , 24 , 600 , 2 
$ 12 , 24 , 600 , 2 
$ 12 , 24 , 600 , 2 
# 0 
# 0.5 
# 0.02 
# 1.4485 
# 25 
# 28.9316 
# 15.91949 
?
% VPITC12.10.1003
% 1.4485 
% 28.9316 
%-1.096232 , 100.1901 
% 0.443748 , 95.77349 
% 0.2232 
% 124.02 , 123.95 
% 1 , 80 
%-0.001812 , 0.055139 
% 0 , 8 
% 0 , 18 
% 104422       320637 
% 101.8 
% 260 , 310 , 470 , 530 
% 0.08632 ,-0.00346 , 0.0000110163 , 0.000000290198 ,-0.0000000019883 
% VPViewer2000 Ver: 1.40.0
@0
2.00,7.727799,24.96996,-0.000172,24.018116,-0.0078,1.338
4.00,7.727356,24.96974,-0.000173,24.017308,-0.0078,1.338
6.00,7.726361,24.96976,-0.000175,24.017373,-0.0078,1.338
8.00,7.725633,24.96947,-0.000175,24.017426,-0.0078,1.338
10.00,7.725610,24.96924,-0.000174,24.017399,-0.0078,1.337
12.00,7.725607,24.96903,-0.000175,24.017063,-0.0078,1.338
14.00,7.725144,24.96912,-0.000175,24.017072,-0.0078,1.338
16.00,7.724574,24.96951,-0.000175,24.017143,-0.0077,1.338
18.00,7.723621,24.96997,-0.000175,24.017553,-0.0078,1.339
20.00,7.723088,24.96970,-0.000175,24.017727,-0.0077,1.338
22.00,7.723454,24.96985,-0.000174,24.017185,-0.0078,1.338
24.00,7.723609,24.96997,-0.000174,24.017602,-0.0078,1.338
26.00,7.723864,24.97108,-0.000174,24.017988,-0.0077,1.337
28.00,7.722670,24.97130,-0.000174,24.017598,-0.0078,1.338
30.00,7.722726,24.97114,-0.000174,24.017507,-0.0078,1.337
32.00,7.723308,24.97051,-0.000174,24.017420,-0.0077,1.337
34.00,7.722264,24.97065,-0.000174,24.017790,-0.0077,1.338
36.00,7.721555,24.97084,-0.000175,24.017353,-0.0078,1.338
38.00,7.720895,24.97098,-0.000173,24.018350,-0.0077,1.337
40.00,7.721201,24.97060,-0.000173,24.017663,-0.0078,1.338
42.00,7.721592,24.96999,-0.000174,24.017881,-0.0078,1.338
44.00,7.721263,24.96999,-0.000175,24.018191,-0.0078,1.338
46.00,7.720724,24.97106,-0.000175,24.017573,-0.0077,1.338
48.00,7.720203,24.96980,-0.000175,24.017457,-0.0078,1.339
50.00,7.719663,24.97048,-0.000174,24.017384,-0.0077,1.338
52.00,7.718986,24.97106,-0.000174,24.017482,-0.0078,1.338
54.00,7.718905,24.97018,-0.000174,24.017522,-0.0078,1.337
56.00,7.718262,24.97018,-0.000172,24.017273,-0.0077,1.338
58.00,7.717215,24.97044,-0.000174,24.018082,-0.0078,1.338
60.00,7.716755,24.97068,-0.000173,24.017569,-0.0078,1.337
62.00,7.716544,24.97040,-0.000173,24.017970,-0.0078,1.338
64.00,7.716421,24.96999,-0.000174,24.017371,-0.0077,1.338
66.00,7.715894,24.96958,-0.000173,24.017650,-0.0078,1.338
68.00,7.715135,24.96981,-0.000174,24.017747,-0.0078,1.338
70.00,7.714784,24.97008,-0.000174,24.017951,-0.0078,1.338
72.00,7.714063,24.97021,-0.000175,24.017583,-0.0077,1.338
74.00,7.713446,24.97035,-0.000175,24.017638,-0.0078,1.338
76.00,7.712864,24.97086,-0.000174,24.017924,-0.0078,1.338
78.00,7.713253,24.97006,-0.000173,24.017576,-0.0078,1.338
80.00,7.712718,24.97081,-0.000173,24.017482,-0.0078,1.338
82.00,7.712319,24.97035,-0.000174,24.018049,-0.0077,1.338
84.00,7.711308,24.97028,-0.000175,24.017533,-0.0078,1.338
86.00,7.710210,24.97067,-0.000174,24.017618,-0.0078,1.338
88.00,7.709310,24.97091,-0.000173,24.017745,-0.0078,1.338
90.00,7.709030,24.97115,-0.000175,24.017991,-0.0078,1.338
92.00,7.710147,24.97126,-0.000173,24.017116,-0.0077,1.338
94.00,7.710225,24.97132,-0.000173,24.017208,-0.0078,1.338
96.00,7.709959,24.97132,-0.000174,24.017738,-0.0078,1.338
98.00,7.711232,24.97147,-0.000174,24.016811,-0.0078,1.338
100.00,7.710879,24.97115,-0.000175,24.018203,-0.0078,1.339
102.00,7.710573,24.97127,-0.000175,24.017560,-0.0078,1.338
104.00,7.710220,24.97101,-0.000174,24.017924,-0.0078,1.338
106.00,7.709248,24.97137,-0.000174,24.017569,-0.0078,1.338
108.00,7.709054,24.97158,-0.000175,24.016978,-0.0078,1.338
110.00,7.708740,24.97111,-0.000174,24.017875,-0.0078,1.337
112.00,7.708950,24.97085,-0.000173,24.017428,-0.0078,1.337
114.00,7.708894,24.97090,-0.000174,24.017471,-0.0078,1.338
116.00,7.708614,24.97124,-0.000175,24.017897,-0.0078,1.339
118.00,7.708306,24.97069,-0.000174,24.017739,-0.0078,1.338
120.00,7.707481,24.97112,-0.000174,24.017090,-0.0078,1.338
122.00,7.706966,24.97064,-0.000174,24.017602,-0.0078,1.338
124.00,7.706305,24.97039,-0.000174,24.016962,-0.0078,1.338
126.00,7.705317,24.97101,-0.000174,24.016991,-0.0078,1.338
128.00,7.705627,24.97126,-0.000174,24.017362,-0.0078,1.338
130.00,7.706950,24.97122,-0.000174,24.017536,-0.0078,1.338
132.00,7.706484,24.97116,-0.000175,24.016920,-0.0078,1.338
134.00,7.705352,24.97110,-0.000175,24.017152,-0.0078,1.338
136.00,7.704851,24.97153,-0.000175,24.017786,-0.0078,1.338
138.00,7.704988,24.97173,-0.000175,24.017754,-0.0078,1.338
140.00,7.704565,24.97144,-0.000174,24.017621,-0.0078,1.339
142.00,7.704627,24.97110,-0.000175,24.017306,-0.0078,1.338
144.00,7.704695,24.97120,-0.000174,24.017148,-0.0078,1.337
146.00,7.704064,24.97099,-0.000174,24.017692,-0.0078,1.338
148.00,7.704018,24.97101,-0.000174,24.017511,-0.0078,1.338
150.00,7.703389,24.97025,-0.000175,24.017152,-0.0078,1.338
152.00,7.702661,24.97050,-0.000174,24.017486,-0.0078,1.338
154.00,7.702163,24.97043,-0.000174,24.017605,-0.0078,1.338
156.00,7.702826,24.97043,-0.000173,24.017841,-0.0077,1.338
158.00,7.703000,24.97023,-0.000172,24.018479,-0.0078,1.338
160.00,7.702181,24.97082,-0.000174,24.018086,-0.0078,1.338
162.00,7.701867,24.97047,-0.000173,24.017687,-0.0077,1.338
164.00,7.701223,24.97022,-0.000175,24.017337,-0.0078,1.337
166.00,7.700426,24.97019,-0.000174,24.017460,-0.0078,1.338
168.00,7.700417,24.97102,-0.000174,24.017533,-0.0078,1.338
170.00,7.699438,24.97059,-0.000173,24.017549,-0.0077,1.338
172.00,7.699386,24.97047,-0.000174,24.017206,-0.0078,1.338
174.00,7.699991,24.97015,-0.000173,24.017592,-0.0077,1.338
176.00,7.698891,24.97030,-0.000174,24.017620,-0.0077,1.338
178.00,7.698325,24.97077,-0.000174,24.017253,-0.0077,1.339
180.00,7.698045,24.97027,-0.000174,24.017435,-0.0078,1.338
182.00,7.698332,24.97053,-0.000173,24.016704,-0.0078,1.338
184.00,7.698260,24.97041,-0.000174,24.017137,-0.0078,1.338
186.00,7.698476,24.97026,-0.000174,24.017689,-0.0077,1.339
188.00,7.698066,24.97103,-0.000173,24.016791,-0.0077,1.338
190.00,7.696833,24.97034,-0.000173,24.017473,-0.0078,1.338
192.00,7.696433,24.97019,-0.000173,24.017806,-0.0078,1.338
194.00,7.696203,24.97077,-0.000173,24.017384,-0.0078,1.338
196.00,7.695721,24.97055,-0.000173,24.018067,-0.0078,1.338
198.00,7.696691,24.97065,-0.000175,24.017379,-0.0078,1.339
200.00,7.696757,24.97078,-0.000174,24.017602,-0.0077,1.339
202.00,7.696574,24.97151,-0.000174,24.017346,-0.0077,1.338
204.00,7.696045,24.97129,-0.000174,24.017060,-0.0078,1.338
206.00,7.696034,24.97051,-0.000173,24.017157,-0.0078,1.338
208.00,7.695841,24.97132,-0.000173,24.017728,-0.0078,1.338
210.00,7.695450,24.97135,-0.000174,24.017832,-0.0078,1.338
212.00,7.693748,24.97109,-0.000174,24.017734,-0.0078,1.338
214.00,7.693358,24.97083,-0.000173,24.017725,-0.0078,1.338
216.00,7.694198,24.97071,-0.000173,24.017310,-0.0078,1.338
218.00,7.693877,24.97103,-0.000173,24.016967,-0.0078,1.338
220.00,7.692598,24.97136,-0.000173,24.017043,-0.0078,1.339
222.00,7.692479,24.97107,-0.000174,24.017524,-0.0078,1.339
224.00,7.693146,24.97122,-0.000174,24.017689,-0.0078,1.338
226.00,7.693170,24.97110,-0.000175,24.017797,-0.0078,1.338
228.00,7.692663,24.97175,-0.000173,24.017453,-0.0077,1.338
230.00,7.691837,24.97216,-0.000173,24.017574,-0.0078,1.338
232.00,7.690919,24.97136,-0.000174,24.017293,-0.0078,1.339
234.00,7.691055,24.97201,-0.000174,24.017752,-0.0077,1.338
236.00,7.690509,24.97167,-0.000174,24.017937,-0.0078,1.338
238.00,7.690545,24.97093,-0.000174,24.017649,-0.0077,1.338
240.00,7.690378,24.97096,-0.000175,24.017837,-0.0078,1.339
242.00,7.689597,24.97114,-0.000175,24.018113,-0.0078,1.338
244.00,7.689958,24.97104,-0.000175,24.017321,-0.0078,1.338
246.00,7.690135,24.97077,-0.000174,24.017522,-0.0078,1.338
248.00,7.690222,24.97033,-0.000175,24.017656,-0.0078,1.339
250.00,7.689158,24.97078,-0.000175,24.017872,-0.0078,1.339
252.00,7.688647,24.97123,-0.000175,24.017783,-0.0078,1.338
254.00,7.687815,24.97025,-0.000174,24.017870,-0.0078,1.339
256.00,7.687576,24.97001,-0.000174,24.017232,-0.0078,1.339
258.00,7.688018,24.97114,-0.000175,24.017788,-0.0078,1.339
260.00,7.687649,24.97112,-0.000174,24.017935,-0.0077,1.339
262.00,7.687296,24.97102,-0.000174,24.017714,-0.0078,1.339
264.00,7.686403,24.97098,-0.000174,24.017079,-0.0078,1.339
266.00,7.687026,24.97062,-0.000173,24.017388,-0.0077,1.338
268.00,7.687111,24.97132,-0.000172,24.017611,-0.0078,1.338
270.00,7.687027,24.97122,-0.000173,24.017875,-0.0077,1.338
272.00,7.687868,24.97102,-0.000173,24.017997,-0.0077,1.339
274.00,7.688178,24.97119,-0.000175,24.017643,-0.0077,1.339
276.00,7.688165,24.97156,-0.000175,24.017170,-0.0077,1.339
278.00,7.687736,24.97125,-0.000175,24.017607,-0.0078,1.339
280.00,7.686486,24.97123,-0.000173,24.017248,-0.0078,1.338
282.00,7.685788,24.97036,-0.000172,24.017783,-0.0078,1.339
284.00,7.684467,24.97087,-0.000173,24.017462,-0.0078,1.338
286.00,7.683990,24.97080,-0.000174,24.017658,-0.0078,1.339
288.00,7.683855,24.97060,-0.000174,24.017524,-0.0077,1.339
290.00,7.683937,24.97067,-0.000175,24.017495,-0.0077,1.339
292.00,7.683888,24.97114,-0.000174,24.017901,-0.0077,1.339
294.00,7.683597,24.97090,-0.000175,24.017649,-0.0078,1.338
296.00,7.683663,24.97043,-0.000173,24.018169,-0.0078,1.338
298.00,7.683363,24.97041,-0.000173,24.017979,-0.0078,1.339
300.00,7.683187,24.97059,-0.000173,24.017776,-0.0078,1.340
302.00,7.682201,24.97036,-0.000174,24.017913,-0.0077,1.339
304.00,7.681048,24.96982,-0.000173,24.017846,-0.0077,1.338
306.00,7.681166,24.97062,-0.000173,24.017670,-0.0078,1.339
308.00,7.681187,24.97085,-0.000175,24.016965,-0.0078,1.339
310.00,7.681769,24.97079,-0.000174,24.017810,-0.0077,1.339
312.00,7.681483,24.97049,-0.000174,24.017480,-0.0078,1.339
314.00,7.680552,24.97075,-0.000174,24.017085,-0.0078,1.338
316.00,7.680801,24.97092,-0.000173,24.017872,-0.0077,1.338
318.00,7.680621,24.97138,-0.000173,24.017828,-0.0077,1.339
320.00,7.681201,24.97142,-0.000173,24.017603,-0.0078,1.339
322.00,7.681062,24.97143,-0.000173,24.018149,-0.0078,1.339
324.00,7.680102,24.97163,-0.000173,24.018147,-0.0078,1.339
326.00,7.679618,24.97165,-0.000173,24.017645,-0.0078,1.339
328.00,7.678780,24.97122,-0.000173,24.017560,-0.0078,1.339
330.00,7.677873,24.97184,-0.000174,24.017000,-0.0078,1.339
332.00,7.677628,24.97147,-0.000174,24.017147,-0.0078,1.338
334.00,7.677733,24.97072,-0.000174,24.017583,-0.0078,1.339
336.00,7.677931,24.97015,-0.000174,24.016817,-0.0078,1.339
338.00,7.678371,24.97098,-0.000174,24.017718,-0.0078,1.339
340.00,7.678006,24.97161,-0.000175,24.017627,-0.0078,1.339
342.00,7.677900,24.97092,-0.000174,24.017139,-0.0078,1.339
344.00,7.677380,24.96996,-0.000172,24.017226,-0.0078,1.339
346.00,7.677721,24.96939,-0.000173,24.016983,-0.0078,1.339
348.00,7.677320,24.96942,-0.000174,24.017841,-0.0078,1.339
350.00,7.676416,24.96998,-0.000173,24.017257,-0.0078,1.339
352.00,7.676127,24.97056,-0.000174,24.016994,-0.0078,1.339
354.00,7.675247,24.96920,-0.000174,24.017650,-0.0078,1.339
356.00,7.674512,24.96948,-0.000174,24.017408,-0.0078,1.338
358.00,7.674686,24.96915,-0.000173,24.017263,-0.0078,1.339
360.00,7.675312,24.96904,-0.000176,24.017351,-0.0078,1.339
362.00,7.674778,24.96922,-0.000174,24.017023,-0.0078,1.339
364.00,7.673973,24.96904,-0.000174,24.017698,-0.0078,1.340
366.00,7.674021,24.96922,-0.000175,24.017520,-0.0078,1.339
368.00,7.672938,24.96882,-0.000174,24.017417,-0.0078,1.339
370.00,7.672202,24.96923,-0.000175,24.016721,-0.0078,1.339
372.00,7.671910,24.96916,-0.000174,24.017148,-0.0078,1.339
374.00,7.671778,24.96962,-0.000175,24.017544,-0.0078,1.339
376.00,7.672316,24.96989,-0.000176,24.018009,-0.0078,1.339
378.00,7.672785,24.97001,-0.000176,24.017350,-0.0078,1.339
380.00,7.672015,24.97004,-0.000174,24.016974,-0.0078,1.339
382.00,7.672129,24.96973,-0.000173,24.017493,-0.0077,1.339
384.00,7.671318,24.97015,-0.000174,24.017770,-0.0078,1.339
386.00,7.671984,24.96991,-0.000174,24.017326,-0.0078,1.339
388.00,7.671965,24.97063,-0.000174,24.018185,-0.0078,1.339
390.00,7.670402,24.96998,-0.000174,24.018093,-0.0078,1.339
392.00,7.670922,24.96998,-0.000175,24.017516,-0.0078,1.339
394.00,7.670602,24.96972,-0.000175,24.017259,-0.0078,1.339
396.00,7.669455,24.96927,-0.000173,24.017638,-0.0078,1.339
398.00,7.669291,24.96955,-0.000173,24.017409,-0.0078,1.339
400.00,7.669311,24.96977,-0.000175,24.017571,-0.0078,1.339
402.00,7.668975,24.97021,-0.000175,24.017493,-0.0078,1.340
404.00,7.669052,24.97032,-0.000175,24.018149,-0.0078,1.339
406.00,7.668511,24.96991,-0.000174,24.018280,-0.0078,1.339
408.00,7.668116,24.97028,-0.000175,24.018069,-0.0078,1.339
410.00,7.668894,24.97005,-0.000174,24.017540,-0.0078,1.339
412.00,7.668862,24.97002,-0.000175,24.017554,-0.0078,1.339
414.00,7.668185,24.97058,-0.000174,24.017444,-0.0078,1.339
416.00,7.667457,24.97031,-0.000175,24.017946,-0.0078,1.340
418.00,7.666900,24.97020,-0.000175,24.017433,-0.0078,1.339
420.00,7.667087,24.96987,-0.000174,24.017315,-0.0078,1.339
422.00,7.667531,24.97061,-0.000173,24.017319,-0.0078,1.339
424.00,7.667005,24.97067,-0.000174,24.017721,-0.0077,1.339
426.00,7.667374,24.97072,-0.000174,24.017942,-0.0077,1.339
428.00,7.666812,24.97131,-0.000173,24.017828,-0.0078,1.339
430.00,7.666391,24.97151,-0.000174,24.017855,-0.0078,1.339
432.00,7.666162,24.97081,-0.000174,24.017631,-0.0078,1.339
434.00,7.666274,24.97136,-0.000174,24.017460,-0.0078,1.339
436.00,7.665191,24.97213,-0.000175,24.017670,-0.0078,1.339
438.00,7.665628,24.97196,-0.000174,24.017808,-0.0078,1.339
440.00,7.666413,24.97165,-0.000173,24.017179,-0.0078,1.339
442.00,7.665638,24.97093,-0.000173,24.018024,-0.0078,1.339
444.00,7.663880,24.97013,-0.000174,24.017364,-0.0078,1.339
446.00,7.663771,24.97034,-0.000174,24.017723,-0.0078,1.339
448.00,7.663809,24.96997,-0.000174,24.017003,-0.0078,1.339
450.00,7.664072,24.97037,-0.000173,24.017348,-0.0078,1.340
452.00,7.664004,24.96993,-0.000173,24.017020,-0.0078,1.340
454.00,7.663194,24.97065,-0.000173,24.016751,-0.0078,1.339
456.00,7.662548,24.97030,-0.000173,24.016605,-0.0078,1.339
458.00,7.662014,24.97078,-0.000173,24.017377,-0.0078,1.339
460.00,7.661249,24.97040,-0.000174,24.017632,-0.0078,1.339
462.00,7.661196,24.97146,-0.000175,24.017799,-0.0078,1.340
464.00,7.661509,24.97121,-0.000173,24.018196,-0.0078,1.339
466.00,7.662075,24.97119,-0.000173,24.017877,-0.0078,1.339
468.00,7.661975,24.97087,-0.000173,24.018073,-0.0078,1.338
470.00,7.661820,24.97078,-0.000173,24.017710,-0.0078,1.339
472.00,7.661682,24.97128,-0.000173,24.017495,-0.0078,1.340
474.00,7.660884,24.97060,-0.000174,24.017429,-0.0078,1.339
476.00,7.661208,24.97091,-0.000173,24.016789,-0.0078,1.340
478.00,7.660521,24.97035,-0.000172,24.017257,-0.0078,1.339
480.00,7.660850,24.97025,-0.000174,24.017286,-0.0078,1.339
482.00,7.661555,24.97026,-0.000174,24.016813,-0.0078,1.339
484.00,7.661013,24.97065,-0.000173,24.017631,-0.0078,1.339
486.00,7.659492,24.97089,-0.000173,24.017243,-0.0078,1.340
488.00,7.658940,24.97095,-0.000173,24.017553,-0.0078,1.340
490.00,7.659655,24.97106,-0.000173,24.017174,-0.0077,1.339
492.00,7.659839,24.97078,-0.000173,24.017941,-0.0078,1.339
494.00,7.659171,24.97078,-0.000173,24.017199,-0.0078,1.339
496.00,7.658654,24.97053,-0.000173,24.017116,-0.0078,1.339
498.00,7.659574,24.97057,-0.000173,24.017719,-0.0078,1.339
500.00,7.658626,24.97078,-0.000175,24.017253,-0.0078,1.340
502.00,7.658627,24.97011,-0.000174,24.017473,-0.0077,1.340
504.00,7.657998,24.97125,-0.000174,24.017683,-0.0078,1.340
506.00,7.657484,24.97165,-0.000174,24.017293,-0.0078,1.340
508.00,7.656773,24.97154,-0.000174,24.018018,-0.0078,1.339
510.00,7.656167,24.97214,-0.000174,24.017212,-0.0078,1.339
512.00,7.656704,24.97209,-0.000173,24.017505,-0.0078,1.339
514.00,7.656990,24.97174,-0.000173,24.017402,-0.0078,1.339
516.00,7.656751,24.97105,-0.000174,24.017636,-0.0078,1.339
518.00,7.656576,24.97123,-0.000174,24.017462,-0.0078,1.339
520.00,7.655759,24.97162,-0.000176,24.017451,-0.0078,1.339
522.00,7.655201,24.97109,-0.000175,24.017643,-0.0078,1.339
524.00,7.655503,24.97076,-0.000176,24.017210,-0.0078,1.339
526.00,7.655099,24.97053,-0.000176,24.017781,-0.0078,1.340
528.00,7.654489,24.97053,-0.000176,24.018017,-0.0078,1.339
530.00,7.654613,24.97157,-0.000175,24.017293,-0.0077,1.339
532.00,7.655050,24.97144,-0.000174,24.017587,-0.0078,1.339
534.00,7.654271,24.97119,-0.000175,24.017330,-0.0078,1.339
536.00,7.653881,24.97183,-0.000174,24.018328,-0.0078,1.339
538.00,7.653697,24.97099,-0.000174,24.018140,-0.0078,1.340
540.00,7.653725,24.97084,-0.000175,24.017337,-0.0077,1.339
542.00,7.653044,24.97146,-0.000176,24.018111,-0.0078,1.340
544.00,7.652539,24.97156,-0.000175,24.017355,-0.0078,1.339
546.00,7.653374,24.97154,-0.000176,24.016726,-0.0078,1.339
548.00,7.653379,24.97150,-0.000174,24.018390,-0.0078,1.339
550.00,7.652828,24.97162,-0.000175,24.017794,-0.0078,1.339
552.00,7.652709,24.97166,-0.000175,24.017841,-0.0078,1.339
554.00,7.652734,24.97173,-0.000174,24.017533,-0.0078,1.339
556.00,7.651423,24.97159,-0.000175,24.017531,-0.0078,1.339
558.00,7.651292,24.97161,-0.000176,24.017351,-0.0078,1.339
560.00,7.651665,24.97173,-0.000175,24.018022,-0.0078,1.339
562.00,7.651655,24.97133,-0.000175,24.017754,-0.0078,1.340
564.00,7.651035,24.97078,-0.000175,24.017328,-0.0078,1.339
566.00,7.649571,24.97124,-0.000174,24.016933,-0.0077,1.339
568.00,7.649504,24.97165,-0.000175,24.017299,-0.0078,1.339
570.00,7.649779,24.97115,-0.000175,24.017679,-0.0078,1.340
572.00,7.649683,24.97087,-0.000174,24.017366,-0.0078,1.340
574.00,7.649360,24.97136,-0.000175,24.017288,-0.0078,1.340
576.00,7.648796,24.97150,-0.000176,24.017442,-0.0078,1.340
578.00,7.649547,24.97092,-0.000176,24.017005,-0.0078,1.338
580.00,7.650232,24.97058,-0.000174,24.017337,-0.0078,1.339
582.00,7.648975,24.97127,-0.000175,24.017428,-0.0078,1.339
584.00,7.648780,24.97178,-0.000174,24.017469,-0.0078,1.340
586.00,7.648272,24.97204,-0.000175,24.016951,-0.0078,1.340
588.00,7.647334,24.97073,-0.000176,24.016826,-0.0078,1.340
590.00,7.647249,24.97158,-0.000175,24.017241,-0.0078,1.340
592.00,7.647441,24.97150,-0.000176,24.017049,-0.0078,1.340
594.00,7.646163,24.97131,-0.000176,24.016606,-0.0078,1.340
596.00,7.646564,24.97081,-0.000175,24.016632,-0.0078,1.339
598.00,7.647458,24.97098,-0.000174,24.017237,-0.0077,1.339
600.00,7.646711,24.97190,-0.000175,24.017890,-0.0078,1.339
@1,2.0000,4.0
602.00,7.646930,24.97188,-0.000176,24.017571,-0.0078,1.340
604.00,7.643886,24.97117,-0.000175,24.016991,-0.0078,1.339
606.00,7.636647,24.97106,-0.000174,24.017215,-0.0078,1.339
608.00,7.626165,24.97052,-0.000173,24.017513,-0.0078,1.338
610.00,7.601443,24.97054,-0.000173,24.017727,-0.0078,1.339
612.00,7.577284,24.97038,-0.000175,24.017877,-0.0078,1.340
614.00,7.567215,24.97105,-0.000176,24.017199,-0.0078,1.341
616.00,7.564467,24.97122,-0.000176,24.017230,-0.0078,1.340
618.00,7.563638,24.97255,-0.000175,24.016963,-0.0078,1.339
620.00,7.563018,24.97195,-0.000175,24.017054,-0.0078,1.339
622.00,7.561863,24.97091,-0.000174,24.017009,-0.0078,1.339
624.00,7.562740,24.97145,-0.000174,24.017877,-0.0078,1.339
626.00,7.564737,24.97070,-0.000174,24.017286,-0.0078,1.340
628.00,7.567947,24.97094,-0.000175,24.016953,-0.0078,1.339
630.00,7.572169,24.97052,-0.000174,24.017679,-0.0078,1.340
632.00,7.577524,24.97019,-0.000173,24.016510,-0.0078,1.339
634.00,7.583578,24.97043,-0.000175,24.017195,-0.0078,1.339
636.00,7.589132,24.97012,-0.000175,24.017444,-0.0078,1.339
638.00,7.594137,24.97013,-0.000174,24.017031,-0.0078,1.340
640.00,7.598432,24.97035,-0.000176,24.017489,-0.0078,1.339
642.00,7.603382,24.97060,-0.000175,24.017181,-0.0078,1.340
644.00,7.607996,24.96958,-0.000176,24.017130,-0.0078,1.339
646.00,7.612191,24.96957,-0.000175,24.017417,-0.0078,1.339
648.00,7.615988,24.96959,-0.000173,24.017625,-0.0078,1.339
650.00,7.619038,24.97029,-0.000174,24.017558,-0.0078,1.340
652.00,7.621508,24.96948,-0.000175,24.017389,-0.0078,1.339
654.00,7.624670,24.97054,-0.000175,24.017631,-0.0078,1.339
656.00,7.625984,24.97095,-0.000174,24.017612,-0.0077,1.340
658.00,7.627279,24.97031,-0.000174,24.017806,-0.0077,1.340
660.00,7.628473,24.97121,-0.000174,24.017391,-0.0078,1.340
662.00,7.630222,24.97070,-0.000174,24.018020,-0.0077,1.340
664.00,7.631958,24.97035,-0.000173,24.016601,-0.0077,1.339
666.00,7.633247,24.97058,-0.000174,24.017195,-0.0078,1.340
668.00,7.634285,24.97056,-0.000174,24.017904,-0.0078,1.340
670.00,7.633815,24.96977,-0.000174,24.017081,-0.0078,1.340
672.00,7.634326,24.96984,-0.000175,24.017861,-0.0077,1.340
674.00,7.634350,24.97020,-0.000174,24.018136,-0.0078,1.340
676.00,7.634941,24.97047,-0.000175,24.018124,-0.0078,1.339
678.00,7.635781,24.97136,-0.000175,24.017694,-0.0078,1.339
680.00,7.635600,24.97053,-0.000174,24.017116,-0.0078,1.339
682.00,7.635536,24.97024,-0.000174,24.017480,-0.0078,1.340
684.00,7.635778,24.97126,-0.000175,24.017114,-0.0077,1.340
686.00,7.636447,24.97166,-0.000175,24.017317,-0.0078,1.340
688.00,7.636232,24.97119,-0.000173,24.017560,-0.0077,1.339
690.00,7.636100,24.97107,-0.000175,24.018004,-0.0078,1.340
692.00,7.635987,24.97101,-0.000176,24.017221,-0.0078,1.339
694.00,7.636185,24.97111,-0.000175,24.017578,-0.0078,1.340
696.00,7.636097,24.97091,-0.000175,24.017380,-0.0078,1.340
698.00,7.635901,24.97050,-0.000175,24.017351,-0.0078,1.340
700.00,7.636025,24.97199,-0.000174,24.017821,-0.0077,1.340
702.00,7.635670,24.97099,-0.000175,24.017611,-0.0078,1.340
704.00,7.636026,24.97063,-0.000175,24.017438,-0.0078,1.340
706.00,7.635402,24.97134,-0.000174,24.017145,-0.0078,1.339
708.00,7.635073,24.97050,-0.000175,24.018018,-0.0077,1.340
710.00,7.634775,24.97078,-0.000175,24.017895,-0.0077,1.340
712.00,7.635469,24.97054,-0.000174,24.017353,-0.0078,1.340
714.00,7.635600,24.97072,-0.000173,24.017696,-0.0078,1.339
716.00,7.635236,24.97130,-0.000173,24.018033,-0.0078,1.339
718.00,7.635612,24.97026,-0.000174,24.017371,-0.0078,1.339
720.00,7.635157,24.97003,-0.000174,24.017609,-0.0078,1.340
722.00,7.634009,24.97018,-0.000174,24.017226,-0.0078,1.340
724.00,7.633698,24.97088,-0.000174,24.018227,-0.0077,1.340
726.00,7.633368,24.97086,-0.000173,24.017964,-0.0078,1.340
728.00,7.632632,24.97116,-0.000176,24.018160,-0.0077,1.341
730.00,7.631501,24.97169,-0.000175,24.017426,-0.0078,1.340
732.00,7.631647,24.97215,-0.000174,24.017478,-0.0078,1.340
734.00,7.631738,24.97243,-0.000174,24.017554,-0.0078,1.340
736.00,7.631598,24.97261,-0.000174,24.017417,-0.0078,1.339
738.00,7.631343,24.97188,-0.000174,24.018011,-0.0078,1.340
740.00,7.631487,24.97223,-0.000175,24.017647,-0.0078,1.340
742.00,7.631504,24.97167,-0.000174,24.018258,-0.0078,1.339
744.00,7.631063,24.97145,-0.000174,24.017377,-0.0078,1.340
746.00,7.631113,24.97110,-0.000175,24.017669,-0.0077,1.340
748.00,7.631153,24.97166,-0.000175,24.018033,-0.0077,1.340
750.00,7.631269,24.97192,-0.000175,24.017817,-0.0078,1.340
752.00,7.631098,24.97181,-0.000174,24.017567,-0.0078,1.340
754.00,7.630987,24.97179,-0.000174,24.017750,-0.0078,1.340
756.00,7.630472,24.97171,-0.000174,24.017469,-0.0078,1.340
758.00,7.629898,24.97186,-0.000175,24.016936,-0.0078,1.339
760.00,7.629429,24.97160,-0.000174,24.018274,-0.0078,1.340
762.00,7.629459,24.97234,-0.000174,24.017980,-0.0078,1.340
764.00,7.628792,24.97239,-0.000175,24.018024,-0.0078,1.340
766.00,7.628768,24.97332,-0.000175,24.017618,-0.0077,1.340
768.00,7.629197,24.97255,-0.000174,24.017926,-0.0077,1.340
770.00,7.628704,24.97316,-0.000175,24.017886,-0.0077,1.341
772.00,7.628864,24.97302,-0.000174,24.017654,-0.0077,1.340
774.00,7.629566,24.97309,-0.000175,24.017563,-0.0077,1.340
776.00,7.628350,24.97224,-0.000173,24.017585,-0.0078,1.340
778.00,7.628408,24.97288,-0.000174,24.017360,-0.0077,1.340
780.00,7.628648,24.97408,-0.000173,24.017863,-0.0078,1.340
782.00,7.628641,24.97325,-0.000174,24.017799,-0.0077,1.340
784.00,7.628470,24.97320,-0.000175,24.017611,-0.0077,1.341
786.00,7.627530,24.97313,-0.000176,24.017480,-0.0078,1.341
788.00,7.627339,24.97231,-0.000174,24.018000,-0.0078,1.340
790.00,7.627867,24.97286,-0.000174,24.017825,-0.0078,1.340
792.00,7.628157,24.97319,-0.000174,24.017496,-0.0078,1.340
794.00,7.627632,24.97277,-0.000174,24.017553,-0.0077,1.340
796.00,7.627241,24.97385,-0.000175,24.018154,-0.0077,1.340
798.00,7.627845,24.97440,-0.000174,24.017727,-0.0077,1.341
800.00,7.627601,24.97394,-0.000174,24.017498,-0.0077,1.340
802.00,7.626654,24.97362,-0.000174,24.018075,-0.0077,1.340
804.00,7.626935,24.97383,-0.000173,24.018147,-0.0077,1.341
806.00,7.626324,24.97346,-0.000175,24.018437,-0.0077,1.341
808.00,7.626605,24.97380,-0.000175,24.017607,-0.0078,1.340
810.00,7.626320,24.97383,-0.000174,24.018076,-0.0077,1.340
812.00,7.626201,24.97239,-0.000173,24.017455,-0.0078,1.340
814.00,7.625528,24.97222,-0.000174,24.017607,-0.0077,1.341
816.00,7.625868,24.97275,-0.000175,24.018124,-0.0077,1.340
818.00,7.625617,24.97258,-0.000174,24.017607,-0.0078,1.339
820.00,7.626078,24.97316,-0.000174,24.017663,-0.0078,1.340
822.00,7.626229,24.97380,-0.000173,24.017859,-0.0077,1.340
824.00,7.625425,24.97326,-0.000173,24.018124,-0.0077,1.340
826.00,7.625169,24.97329,-0.000173,24.017705,-0.0078,1.340
828.00,7.625322,24.97288,-0.000172,24.017275,-0.0077,1.340
830.00,7.624684,24.97312,-0.000174,24.017607,-0.0078,1.340
832.00,7.623661,24.97263,-0.000174,24.018537,-0.0078,1.340
834.00,7.623329,24.97316,-0.000174,24.017455,-0.0077,1.340
836.00,7.623768,24.97247,-0.000174,24.018296,-0.0077,1.340
838.00,7.623923,24.97237,-0.000173,24.018577,-0.0078,1.340
840.00,7.623204,24.97253,-0.000172,24.018180,-0.0078,1.340
842.00,7.622921,24.97339,-0.000171,24.017926,-0.0077,1.340
844.00,7.622994,24.97334,-0.000173,24.017772,-0.0078,1.341
846.00,7.622649,24.97380,-0.000174,24.018399,-0.0077,1.340
848.00,7.621974,24.97369,-0.000173,24.018330,-0.0078,1.341
850.00,7.622750,24.97414,-0.000173,24.017883,-0.0077,1.340
852.00,7.622765,24.97370,-0.000173,24.017757,-0.0077,1.340
854.00,7.622692,24.97308,-0.000173,24.017719,-0.0077,1.340
856.00,7.623225,24.97302,-0.000174,24.017725,-0.0077,1.340
858.00,7.623223,24.97357,-0.000173,24.017935,-0.0077,1.341
860.00,7.622252,24.97349,-0.000173,24.018118,-0.0078,1.340
862.00,7.622039,24.97308,-0.000174,24.017767,-0.0077,1.341
864.00,7.622362,24.97390,-0.000173,24.017629,-0.0078,1.340
866.00,7.622527,24.97350,-0.000174,24.017371,-0.0078,1.340
868.00,7.621148,24.97384,-0.000173,24.017670,-0.0077,1.340
870.00,7.620732,24.97347,-0.000174,24.017960,-0.0078,1.340
872.00,7.621415,24.97420,-0.000173,24.018218,-0.0078,1.340
874.00,7.620713,24.97453,-0.000174,24.017810,-0.0078,1.341
876.00,7.619861,24.97434,-0.000174,24.017738,-0.0077,1.340
878.00,7.620006,24.97508,-0.000175,24.017563,-0.0078,1.340
880.00,7.619104,24.97477,-0.000174,24.017515,-0.0077,1.340
882.00,7.619375,24.97486,-0.000173,24.017558,-0.0077,1.340
884.00,7.619575,24.97518,-0.000175,24.017962,-0.0077,1.341
886.00,7.619806,24.97426,-0.000174,24.017698,-0.0077,1.341
888.00,7.619458,24.97431,-0.000173,24.017910,-0.0077,1.340
890.00,7.619064,24.97428,-0.000174,24.017786,-0.0078,1.340
892.00,7.619159,24.97401,-0.000174,24.017415,-0.0077,1.340
894.00,7.619292,24.97413,-0.000173,24.018031,-0.0077,1.340
896.00,7.619235,24.97365,-0.000173,24.018198,-0.0077,1.340
898.00,7.618849,24.97401,-0.000174,24.017844,-0.0077,1.340
900.00,7.618484,24.97348,-0.000174,24.017745,-0.0077,1.340
902.00,7.617979,24.97332,-0.000174,24.018002,-0.0078,1.341
904.00,7.618305,24.97332,-0.000175,24.017924,-0.0077,1.340
906.00,7.618310,24.97287,-0.000173,24.017966,-0.0077,1.340
908.00,7.618032,24.97372,-0.000174,24.017859,-0.0077,1.341
910.00,7.617693,24.97413,-0.000174,24.018377,-0.0077,1.340
912.00,7.617513,24.97322,-0.000173,24.017620,-0.0077,1.340
914.00,7.617250,24.97365,-0.000174,24.018289,-0.0077,1.340
916.00,7.617374,24.97370,-0.000173,24.018187,-0.0077,1.341
918.00,7.617465,24.97393,-0.000174,24.018484,-0.0077,1.341
920.00,7.616869,24.97334,-0.000174,24.018443,-0.0077,1.340
922.00,7.616015,24.97428,-0.000175,24.018013,-0.0077,1.340
924.00,7.616001,24.97351,-0.000175,24.017897,-0.0077,1.341
926.00,7.616176,24.97308,-0.000174,24.017796,-0.0077,1.340
928.00,7.615359,24.97349,-0.000173,24.017661,-0.0077,1.341
930.00,7.615061,24.97375,-0.000174,24.017879,-0.0077,1.341
932.00,7.615334,24.97352,-0.000174,24.018189,-0.0078,1.340
934.00,7.615612,24.97374,-0.000173,24.018140,-0.0078,1.340
936.00,7.615244,24.97385,-0.000172,24.017645,-0.0077,1.340
938.00,7.614190,24.97406,-0.000174,24.017855,-0.0077,1.341
940.00,7.614447,24.97367,-0.000174,24.017493,-0.0077,1.341
942.00,7.615281,24.97424,-0.000173,24.018189,-0.0078,1.341
944.00,7.614990,24.97436,-0.000174,24.017738,-0.0078,1.340
946.00,7.614713,24.97453,-0.000174,24.018049,-0.0078,1.341
948.00,7.614427,24.97451,-0.000175,24.017404,-0.0077,1.341
950.00,7.613992,24.97444,-0.000174,24.018548,-0.0077,1.341
952.00,7.613324,24.97405,-0.000174,24.018231,-0.0078,1.340
954.00,7.613335,24.97439,-0.000173,24.017886,-0.0078,1.340
956.00,7.613807,24.97432,-0.000174,24.018254,-0.0077,1.341
958.00,7.613683,24.97409,-0.000175,24.018323,-0.0077,1.340
960.00,7.613885,24.97412,-0.000173,24.018359,-0.0078,1.341
962.00,7.613211,24.97453,-0.000175,24.018136,-0.0077,1.340
964.00,7.612721,24.97388,-0.000174,24.017921,-0.0077,1.341
966.00,7.613189,24.97275,-0.000172,24.017621,-0.0077,1.340
968.00,7.612834,24.97274,-0.000173,24.017583,-0.0078,1.341
970.00,7.613142,24.97285,-0.000174,24.017745,-0.0077,1.341
972.00,7.612961,24.97285,-0.000175,24.018280,-0.0077,1.341
974.00,7.612460,24.97275,-0.000175,24.018158,-0.0077,1.341
976.00,7.612135,24.97313,-0.000174,24.017654,-0.0077,1.340
978.00,7.611479,24.97323,-0.000173,24.017772,-0.0077,1.340
980.00,7.611377,24.97336,-0.000174,24.018091,-0.0078,1.340
982.00,7.612102,24.97384,-0.000174,24.017569,-0.0077,1.341
984.00,7.612480,24.97400,-0.000172,24.017837,-0.0077,1.340
986.00,7.612826,24.97408,-0.000173,24.018292,-0.0077,1.341
988.00,7.612824,24.97393,-0.000175,24.017516,-0.0078,1.341
990.00,7.612375,24.97406,-0.000174,24.018486,-0.0077,1.340
992.00,7.612718,24.97461,-0.000173,24.017504,-0.0077,1.340
994.00,7.612380,24.97417,-0.000173,24.017714,-0.0078,1.340
996.00,7.611818,24.97326,-0.000174,24.018180,-0.0078,1.341
998.00,7.610809,24.97313,-0.000176,24.018149,-0.0078,1.341
1000.00,7.610253,24.97403,-0.000174,24.018051,-0.0078,1.341
1002.00,7.609963,24.97425,-0.000173,24.017870,-0.0077,1.340
1004.00,7.609533,24.97361,-0.000173,24.017930,-0.0077,1.341
1006.00,7.609546,24.97458,-0.000173,24.018361,-0.0078,1.340
1008.00,7.608685,24.97421,-0.000173,24.018263,-0.0077,1.341
1010.00,7.608829,24.97442,-0.000174,24.018055,-0.0077,1.341
1012.00,7.608805,24.97534,-0.000174,24.017707,-0.0077,1.341
1014.00,7.608805,24.97511,-0.000173,24.018089,-0.0077,1.340
1016.00,7.608554,24.97449,-0.000173,24.018080,-0.0077,1.341
1018.00,7.608513,24.97460,-0.000173,24.017966,-0.0077,1.341
1020.00,7.607736,24.97420,-0.000173,24.017547,-0.0078,1.341
1022.00,7.608218,24.97381,-0.000175,24.017951,-0.0077,1.340
1024.00,7.608534,24.97412,-0.000174,24.017832,-0.0077,1.341
1026.00,7.608610,24.97375,-0.000172,24.018299,-0.0077,1.341
1028.00,7.608433,24.97411,-0.000174,24.018200,-0.0077,1.341
1030.00,7.608947,24.97398,-0.000174,24.017391,-0.0077,1.340
1032.00,7.607906,24.97430,-0.000174,24.018252,-0.0078,1.340
1034.00,7.607858,24.97445,-0.000173,24.018290,-0.0077,1.340
1036.00,7.607350,24.97486,-0.000174,24.018455,-0.0078,1.341
1038.00,7.607958,24.97530,-0.000174,24.017556,-0.0078,1.341
1040.00,7.608927,24.97507,-0.000173,24.017643,-0.0077,1.341
1042.00,7.608497,24.97400,-0.000174,24.017928,-0.0077,1.341
1044.00,7.607959,24.97426,-0.000174,24.017515,-0.0077,1.340
1046.00,7.607731,24.97426,-0.000172,24.018009,-0.0077,1.341
1048.00,7.607519,24.97430,-0.000174,24.017999,-0.0077,1.340
1050.00,7.607113,24.97554,-0.000173,24.017810,-0.0077,1.341
1052.00,7.606788,24.97509,-0.000174,24.018182,-0.0078,1.341
1054.00,7.606518,24.97503,-0.000174,24.018024,-0.0077,1.341
1056.00,7.606522,24.97538,-0.000173,24.018100,-0.0077,1.341
1058.00,7.605998,24.97578,-0.000172,24.017469,-0.0077,1.340
1060.00,7.606065,24.97549,-0.000173,24.017658,-0.0077,1.341
1062.00,7.606396,24.97535,-0.000173,24.018258,-0.0077,1.341
1064.00,7.605862,24.97508,-0.000174,24.018153,-0.0078,1.340
1066.00,7.605806,24.97452,-0.000174,24.018029,-0.0077,1.341
1068.00,7.605523,24.97460,-0.000173,24.018392,-0.0077,1.340
1070.00,7.605284,24.97425,-0.000173,24.017629,-0.0078,1.341
1072.00,7.604343,24.97495,-0.000174,24.017585,-0.0077,1.341
1074.00,7.604509,24.97411,-0.000174,24.017776,-0.0077,1.341
1076.00,7.605403,24.97448,-0.000172,24.017815,-0.0077,1.341
1078.00,7.604921,24.97481,-0.000174,24.018376,-0.0077,1.341
1080.00,7.604757,24.97442,-0.000172,24.017375,-0.0077,1.341
1082.00,7.604243,24.97393,-0.000173,24.017478,-0.0078,1.341
1084.00,7.602512,24.97328,-0.000174,24.017522,-0.0078,1.341
1086.00,7.603383,24.97351,-0.000173,24.017718,-0.0078,1.340
1088.00,7.605408,24.97449,-0.000173,24.018086,-0.0077,1.341
1090.00,7.604047,24.97415,-0.000174,24.017899,-0.0078,1.340
1092.00,7.603683,24.97351,-0.000173,24.017500,-0.0077,1.340
1094.00,7.603092,24.97411,-0.000173,24.017750,-0.0077,1.341
1096.00,7.602681,24.97373,-0.000174,24.017910,-0.0078,1.341
1098.00,7.602752,24.97376,-0.000174,24.017690,-0.0078,1.341
1100.00,7.602756,24.97464,-0.000174,24.019070,-0.0078,1.341
1102.00,7.602660,24.97428,-0.000174,24.018024,-0.0078,1.341
1104.00,7.603266,24.97428,-0.000174,24.017116,-0.0077,1.341
1106.00,7.603010,24.97414,-0.000174,24.017560,-0.0078,1.341
1108.00,7.602909,24.97414,-0.000174,24.017239,-0.0078,1.340
1110.00,7.602129,24.97418,-0.000174,24.017551,-0.0078,1.341
1112.00,7.601508,24.97434,-0.000174,24.017487,-0.0078,1.341
1114.00,7.601611,24.97401,-0.000173,24.017377,-0.0077,1.341
1116.00,7.602054,24.97459,-0.000174,24.017854,-0.0077,1.341
1118.00,7.602015,24.97506,-0.000173,24.017866,-0.0078,1.341
1120.00,7.601705,24.97425,-0.000173,24.017859,-0.0078,1.341
1122.00,7.601286,24.97388,-0.000173,24.018522,-0.0077,1.341
1124.00,7.601233,24.97470,-0.000173,24.018301,-0.0077,1.340
1126.00,7.600658,24.97399,-0.000173,24.017917,-0.0077,1.341
1128.00,7.600904,24.97422,-0.000173,24.017090,-0.0077,1.341
1130.00,7.601071,24.97437,-0.000174,24.017962,-0.0078,1.341
1132.00,7.600895,24.97381,-0.000174,24.017205,-0.0078,1.341
1134.00,7.600191,24.97431,-0.000175,24.017999,-0.0078,1.341
1136.00,7.600453,24.97368,-0.000176,24.017792,-0.0078,1.341
1138.00,7.600482,24.97296,-0.000175,24.017542,-0.0078,1.342
1140.00,7.600224,24.97383,-0.000175,24.017482,-0.0078,1.341
1142.00,7.601042,24.97429,-0.000174,24.016750,-0.0078,1.341
1144.00,7.601357,24.97315,-0.000174,24.017656,-0.0077,1.340
1146.00,7.600915,24.97416,-0.000173,24.018102,-0.0077,1.341
1148.00,7.600619,24.97429,-0.000173,24.017926,-0.0077,1.341
1150.00,7.600282,24.97439,-0.000174,24.017647,-0.0077,1.341
1152.00,7.600331,24.97454,-0.000173,24.017647,-0.0077,1.341
1154.00,7.600236,24.97500,-0.000173,24.017767,-0.0078,1.341
1156.00,7.599711,24.97436,-0.000175,24.018086,-0.0078,1.341
1158.00,7.599031,24.97434,-0.000175,24.018169,-0.0077,1.341
1160.00,7.598950,24.97481,-0.000175,24.017864,-0.0077,1.341
1162.00,7.598200,24.97478,-0.000174,24.017808,-0.0077,1.341
1164.00,7.598070,24.97446,-0.000173,24.017536,-0.0078,1.341
1166.00,7.598468,24.97489,-0.000174,24.017808,-0.0078,1.341
1168.00,7.598564,24.97372,-0.000174,24.017857,-0.0078,1.341
1170.00,7.598197,24.97344,-0.000174,24.017507,-0.0078,1.342
1172.00,7.597528,24.97433,-0.000174,24.017719,-0.0078,1.342
1174.00,7.597579,24.97378,-0.000174,24.017718,-0.0078,1.341
1176.00,7.597540,24.97380,-0.000174,24.018174,-0.0078,1.341
1178.00,7.596930,24.97434,-0.000173,24.017176,-0.0077,1.341
1180.00,7.596219,24.97338,-0.000175,24.017034,-0.0078,1.341
1182.00,7.595387,24.97379,-0.000175,24.018160,-0.0078,1.342
1184.00,7.595955,24.97385,-0.000174,24.017558,-0.0077,1.341
1186.00,7.597268,24.97388,-0.000173,24.017281,-0.0077,1.341
1188.00,7.597731,24.97417,-0.000173,24.018339,-0.0077,1.341
1190.00,7.596877,24.97456,-0.000175,24.017846,-0.0078,1.342
1192.00,7.596571,24.97416,-0.000173,24.018067,-0.0077,1.342
1194.00,7.596642,24.97416,-0.000174,24.018202,-0.0077,1.341
1196.00,7.596593,24.97415,-0.000174,24.017890,-0.0077,1.341
1198.00,7.596562,24.97443,-0.000174,24.017255,-0.0078,1.341
1200.00,7.596436,24.97403,-0.000173,24.017041,-0.0078,1.342
@2,12.0000,24.0
1202.00,7.595190,24.97333,-0.000173,24.017721,-0.0077,1.341
1204.00,7.589466,24.97334,-0.000173,24.017701,-0.0078,1.341
1206.00,7.576310,24.97345,-0.000173,24.017322,-0.0078,1.340
1208.00,7.542783,24.97290,-0.000172,24.017105,-0.0078,1.340
1210.00,7.484405,24.97321,-0.000172,24.017540,-0.0077,1.340
1212.00,7.417364,24.97294,-0.000173,24.017794,-0.0077,1.341
1214.00,7.350915,24.97337,-0.000173,24.017520,-0.0077,1.341
1216.00,7.283990,24.97327,-0.000175,24.017886,-0.0078,1.341
1218.00,7.218056,24.97320,-0.000174,24.017139,-0.0078,1.342
1220.00,7.153627,24.97258,-0.000176,24.017475,-0.0077,1.343
1222.00,7.090776,24.97250,-0.000176,24.017805,-0.0077,1.343
1224.00,7.032428,24.97178,-0.000176,24.017375,-0.0078,1.342
1226.00,6.979105,24.97242,-0.000177,24.018147,-0.0078,1.342
1228.00,6.936127,24.97302,-0.000177,24.018082,-0.0078,1.342
1230.00,6.904872,24.97284,-0.000175,24.017776,-0.0077,1.343
1232.00,6.894331,24.97342,-0.000177,24.017776,-0.0078,1.344
1234.00,6.904654,24.97368,-0.000177,24.017716,-0.0078,1.343
1236.00,6.921937,24.97319,-0.000176,24.017464,-0.0077,1.342
1238.00,6.941739,24.97341,-0.000176,24.017420,-0.0077,1.341
1240.00,6.964407,24.97329,-0.000174,24.017788,-0.0078,1.341
1242.00,6.989979,24.97272,-0.000175,24.017457,-0.0077,1.342
1244.00,7.019631,24.97256,-0.000175,24.017560,-0.0078,1.341
1246.00,7.053119,24.97313,-0.000175,24.017324,-0.0078,1.341
1248.00,7.088588,24.97229,-0.000176,24.017384,-0.0078,1.341
1250.00,7.123898,24.97271,-0.000175,24.017988,-0.0077,1.342
1252.00,7.160471,24.97413,-0.000175,24.017864,-0.0078,1.342
1254.00,7.195441,24.97307,-0.000176,24.017620,-0.0077,1.342
1256.00,7.230015,24.97339,-0.000176,24.018057,-0.0078,1.342
1258.00,7.264036,24.97340,-0.000175,24.017540,-0.0078,1.341
1260.00,7.295754,24.97360,-0.000175,24.017540,-0.0078,1.341
1262.00,7.325450,24.97398,-0.000175,24.018332,-0.0078,1.341
1264.00,7.352508,24.97376,-0.000175,24.017484,-0.0078,1.341
1266.00,7.378448,24.97451,-0.000174,24.017652,-0.0077,1.341
1268.00,7.401260,24.97446,-0.000175,24.017977,-0.0078,1.342
1270.00,7.422198,24.97442,-0.000176,24.017716,-0.0078,1.342
1272.00,7.440631,24.97390,-0.000174,24.017821,-0.0077,1.341
1274.00,7.457230,24.97429,-0.000174,24.018493,-0.0077,1.341
1276.00,7.471917,24.97437,-0.000174,24.017971,-0.0078,1.341
1278.00,7.484261,24.97398,-0.000175,24.017505,-0.0078,1.341
1280.00,7.496060,24.97461,-0.000174,24.017971,-0.0077,1.341
1282.00,7.506392,24.97485,-0.000174,24.017243,-0.0078,1.341
1284.00,7.515265,24.97500,-0.000174,24.017821,-0.0078,1.341
1286.00,7.522221,24.97502,-0.000174,24.017649,-0.0078,1.341
1288.00,7.528190,24.97440,-0.000173,24.017496,-0.0078,1.341
1290.00,7.534109,24.97415,-0.000173,24.017913,-0.0077,1.341
1292.00,7.539021,24.97445,-0.000173,24.018015,-0.0077,1.341
1294.00,7.543039,24.97437,-0.000174,24.017669,-0.0078,1.341
1296.00,7.546247,24.97420,-0.000175,24.018000,-0.0077,1.341
1298.00,7.548782,24.97460,-0.000174,24.017127,-0.0077,1.341
1300.00,7.551939,24.97439,-0.000174,24.017884,-0.0077,1.341
1302.00,7.554105,24.97388,-0.000173,24.018359,-0.0077,1.341
1304.00,7.556963,24.97369,-0.000174,24.017828,-0.0078,1.341
1306.00,7.558143,24.97350,-0.000174,24.017351,-0.0077,1.342
1308.00,7.558648,24.97374,-0.000174,24.017757,-0.0077,1.342
1310.00,7.559918,24.97487,-0.000174,24.017892,-0.0078,1.341
1312.00,7.561813,24.97425,-0.000175,24.017502,-0.0077,1.341
1314.00,7.563172,24.97384,-0.000175,24.017892,-0.0077,1.342
1316.00,7.564088,24.97406,-0.000175,24.017931,-0.0077,1.342
1318.00,7.564912,24.97388,-0.000174,24.017922,-0.0077,1.341
1320.00,7.565948,24.97345,-0.000173,24.017890,-0.0078,1.341
1322.00,7.567038,24.97364,-0.000174,24.017995,-0.0077,1.342
1324.00,7.568252,24.97372,-0.000173,24.017538,-0.0077,1.341
1326.00,7.568546,24.97367,-0.000174,24.017018,-0.0078,1.341
1328.00,7.568754,24.97394,-0.000174,24.017866,-0.0077,1.341
1330.00,7.569332,24.97357,-0.000172,24.018582,-0.0077,1.342
1332.00,7.570580,24.97353,-0.000174,24.018076,-0.0077,1.341
1334.00,7.570994,24.97372,-0.000174,24.017255,-0.0077,1.341
1336.00,7.571171,24.97328,-0.000174,24.017794,-0.0078,1.341
1338.00,7.571963,24.97405,-0.000174,24.018415,-0.0078,1.341
1340.00,7.572108,24.97417,-0.000174,24.017458,-0.0078,1.342
1342.00,7.572257,24.97337,-0.000174,24.017779,-0.0078,1.341
1344.00,7.573202,24.97329,-0.000175,24.017783,-0.0077,1.342
1346.00,7.573846,24.97311,-0.000175,24.017379,-0.0077,1.341
1348.00,7.574758,24.97242,-0.000175,24.018357,-0.0078,1.341
1350.00,7.574645,24.97287,-0.000174,24.017215,-0.0078,1.341
1352.00,7.574295,24.97248,-0.000174,24.017752,-0.0078,1.341
1354.00,7.575386,24.97279,-0.000174,24.017614,-0.0078,1.341
1356.00,7.575555,24.97292,-0.000173,24.017843,-0.0078,1.341
1358.00,7.575879,24.97277,-0.000174,24.018124,-0.0078,1.342
1360.00,7.576000,24.97294,-0.000175,24.017556,-0.0078,1.341
1362.00,7.577234,24.97284,-0.000173,24.017792,-0.0078,1.341
1364.00,7.577083,24.97313,-0.000173,24.017852,-0.0078,1.341
1366.00,7.577256,24.97220,-0.000175,24.017890,-0.0078,1.342
1368.00,7.576859,24.97282,-0.000175,24.017997,-0.0078,1.341
1370.00,7.576119,24.97327,-0.000173,24.018577,-0.0077,1.341
1372.00,7.576628,24.97368,-0.000174,24.017408,-0.0077,1.341
1374.00,7.577156,24.97275,-0.000173,24.017099,-0.0077,1.341
1376.00,7.578266,24.97293,-0.000174,24.017772,-0.0078,1.341
1378.00,7.578063,24.97360,-0.000173,24.017703,-0.0077,1.341
1380.00,7.578143,24.97353,-0.000174,24.017087,-0.0077,1.342
1382.00,7.578484,24.97319,-0.000174,24.017906,-0.0077,1.341
1384.00,7.577831,24.97314,-0.000174,24.017708,-0.0078,1.341
1386.00,7.578518,24.97340,-0.000175,24.017292,-0.0078,1.341
1388.00,7.579055,24.97315,-0.000174,24.017957,-0.0077,1.342
1390.00,7.578653,24.97246,-0.000174,24.018546,-0.0077,1.342
1392.00,7.578683,24.97341,-0.000175,24.018033,-0.0077,1.342
1394.00,7.578531,24.97327,-0.000175,24.017504,-0.0077,1.341
1396.00,7.578073,24.97270,-0.000174,24.017563,-0.0078,1.341
1398.00,7.577916,24.97329,-0.000173,24.017931,-0.0078,1.341
1400.00,7.578049,24.97351,-0.000174,24.017217,-0.0078,1.341
1402.00,7.578333,24.97303,-0.000174,24.017689,-0.0077,1.342
1404.00,7.579562,24.97338,-0.000175,24.017906,-0.0077,1.342
1406.00,7.580249,24.97254,-0.000175,24.017571,-0.0077,1.342
1408.00,7.579620,24.97247,-0.000174,24.018483,-0.0077,1.342
1410.00,7.579477,24.97301,-0.000175,24.017553,-0.0078,1.342
1412.00,7.579541,24.97292,-0.000174,24.017402,-0.0077,1.341
1414.00,7.579465,24.97264,-0.000173,24.017602,-0.0077,1.342
1416.00,7.578769,24.97298,-0.000174,24.017157,-0.0078,1.342
1418.00,7.578152,24.97280,-0.000174,24.017632,-0.0078,1.342
1420.00,7.578482,24.97311,-0.000175,24.018125,-0.0078,1.341
1422.00,7.577874,24.97395,-0.000173,24.017239,-0.0077,1.341
1424.00,7.577679,24.97330,-0.000173,24.017549,-0.0077,1.341
1426.00,7.577740,24.97366,-0.000174,24.018107,-0.0078,1.341
1428.00,7.577551,24.97423,-0.000174,24.017721,-0.0078,1.342
1430.00,7.578018,24.97366,-0.000175,24.017145,-0.0077,1.341
1432.00,7.577524,24.97410,-0.000175,24.017748,-0.0078,1.341
1434.00,7.577711,24.97442,-0.000174,24.018267,-0.0078,1.342
1436.00,7.578187,24.97470,-0.000173,24.017834,-0.0077,1.342
1438.00,7.578048,24.97433,-0.000173,24.017660,-0.0077,1.342
1440.00,7.578453,24.97433,-0.000175,24.017950,-0.0078,1.342
1442.00,7.577972,24.97428,-0.000174,24.017600,-0.0078,1.342
1444.00,7.577186,24.97430,-0.000174,24.017592,-0.0078,1.342
1446.00,7.576533,24.97456,-0.000174,24.017817,-0.0078,1.342
1448.00,7.576713,24.97388,-0.000174,24.017585,-0.0078,1.342
1450.00,7.577446,24.97353,-0.000174,24.018071,-0.0078,1.342
1452.00,7.577587,24.97358,-0.000174,24.018029,-0.0077,1.342
1454.00,7.578259,24.97387,-0.000174,24.017366,-0.0078,1.342
1456.00,7.578589,24.97346,-0.000174,24.017904,-0.0077,1.341
1458.00,7.578243,24.97317,-0.000174,24.017266,-0.0077,1.342
1460.00,7.578001,24.97412,-0.000174,24.017960,-0.0078,1.342
1462.00,7.577408,24.97456,-0.000174,24.018530,-0.0078,1.342
1464.00,7.577707,24.97421,-0.000173,24.017462,-0.0077,1.342
1466.00,7.576508,24.97398,-0.000174,24.017687,-0.0078,1.342
1468.00,7.575645,24.97423,-0.000174,24.017910,-0.0077,1.342
1470.00,7.574751,24.97461,-0.000175,24.017447,-0.0077,1.342
1472.00,7.573775,24.97403,-0.000174,24.017661,-0.0077,1.342
1474.00,7.573455,24.97401,-0.000175,24.017685,-0.0078,1.343
1476.00,7.572081,24.97405,-0.000175,24.017776,-0.0078,1.342
1478.00,7.570981,24.97386,-0.000174,24.017337,-0.0077,1.342
1480.00,7.571055,24.97372,-0.000174,24.017794,-0.0077,1.342
1482.00,7.572309,24.97430,-0.000175,24.017172,-0.0077,1.342
1484.00,7.571524,24.97399,-0.000174,24.017152,-0.0078,1.341
1486.00,7.571567,24.97386,-0.000174,24.017931,-0.0077,1.342
1488.00,7.571288,24.97309,-0.000174,24.017745,-0.0078,1.342
1490.00,7.572310,24.97394,-0.000173,24.017728,-0.0078,1.342
1492.00,7.572821,24.97431,-0.000174,24.017504,-0.0077,1.342
1494.00,7.574023,24.97360,-0.000175,24.017982,-0.0077,1.342
1496.00,7.574704,24.97372,-0.000174,24.017973,-0.0077,1.342
1498.00,7.574895,24.97366,-0.000174,24.017391,-0.0078,1.342
1500.00,7.573126,24.97408,-0.000174,24.018009,-0.0077,1.342
1502.00,7.572417,24.97441,-0.000174,24.017201,-0.0078,1.342
1504.00,7.572585,24.97501,-0.000175,24.017324,-0.0078,1.343
1506.00,7.573525,24.97371,-0.000175,24.017168,-0.0078,1.342
1508.00,7.573708,24.97400,-0.000175,24.017797,-0.0078,1.342
1510.00,7.573638,24.97477,-0.000176,24.017495,-0.0078,1.342
1512.00,7.573336,24.97465,-0.000174,24.017223,-0.0078,1.342
1514.00,7.573695,24.97453,-0.000175,24.017828,-0.0078,1.342
1516.00,7.574078,24.97547,-0.000175,24.017942,-0.0078,1.342
1518.00,7.574478,24.97520,-0.000174,24.017777,-0.0078,1.342
1520.00,7.574880,24.97423,-0.000174,24.017429,-0.0078,1.343
1522.00,7.574422,24.97393,-0.000175,24.017464,-0.0078,1.342
1524.00,7.574300,24.97438,-0.000175,24.017515,-0.0078,1.342
1526.00,7.575025,24.97468,-0.000174,24.017282,-0.0078,1.341
1528.00,7.574499,24.97440,-0.000174,24.017496,-0.0078,1.342
1530.00,7.573818,24.97436,-0.000174,24.017767,-0.0078,1.342
1532.00,7.574148,24.97423,-0.000175,24.017805,-0.0078,1.342
1534.00,7.574160,24.97442,-0.000176,24.017360,-0.0078,1.342
1536.00,7.574504,24.97450,-0.000175,24.017574,-0.0078,1.342
1538.00,7.575510,24.97513,-0.000174,24.017765,-0.0078,1.342
1540.00,7.573701,24.97560,-0.000174,24.017500,-0.0078,1.342
1542.00,7.573066,24.97498,-0.000175,24.017605,-0.0078,1.342
1544.00,7.572163,24.97455,-0.000175,24.017763,-0.0078,1.342
1546.00,7.571418,24.97359,-0.000173,24.017953,-0.0078,1.342
1548.00,7.570137,24.97454,-0.000173,24.017525,-0.0078,1.342
1550.00,7.570806,24.97450,-0.000173,24.017545,-0.0078,1.342
1552.00,7.570857,24.97440,-0.000173,24.017705,-0.0077,1.342
1554.00,7.572404,24.97436,-0.000173,24.018381,-0.0078,1.342
1556.00,7.572352,24.97398,-0.000173,24.017446,-0.0078,1.342
1558.00,7.571772,24.97396,-0.000175,24.018365,-0.0078,1.342
1560.00,7.570930,24.97388,-0.000175,24.018113,-0.0077,1.342
1562.00,7.570823,24.97425,-0.000174,24.017212,-0.0078,1.343
1564.00,7.571291,24.97411,-0.000175,24.017991,-0.0078,1.342
1566.00,7.571051,24.97382,-0.000176,24.017170,-0.0078,1.342
1568.00,7.570054,24.97374,-0.000175,24.017083,-0.0077,1.342
1570.00,7.570945,24.97378,-0.000174,24.017814,-0.0078,1.342
1572.00,7.571500,24.97427,-0.000175,24.018158,-0.0077,1.341
1574.00,7.572041,24.97341,-0.000174,24.017453,-0.0077,1.342
1576.00,7.572632,24.97405,-0.000174,24.017493,-0.0077,1.342
1578.00,7.572361,24.97428,-0.000174,24.018236,-0.0077,1.342
1580.00,7.571767,24.97439,-0.000175,24.018290,-0.0077,1.342
1582.00,7.570260,24.97451,-0.000174,24.017843,-0.0078,1.342
1584.00,7.569728,24.97458,-0.000172,24.017304,-0.0078,1.342
1586.00,7.569080,24.97431,-0.000174,24.018207,-0.0077,1.342
1588.00,7.568972,24.97359,-0.000173,24.017689,-0.0078,1.342
1590.00,7.568607,24.97391,-0.000174,24.017373,-0.0077,1.342
1592.00,7.568084,24.97450,-0.000173,24.017223,-0.0077,1.342
1594.00,7.567083,24.97461,-0.000173,24.017370,-0.0078,1.343
1596.00,7.567208,24.97311,-0.000175,24.017382,-0.0078,1.342
1598.00,7.567897,24.97394,-0.000175,24.017339,-0.0077,1.342
1600.00,7.567759,24.97443,-0.000173,24.017899,-0.0078,1.342
1602.00,7.567761,24.97434,-0.000174,24.018060,-0.0078,1.342
1604.00,7.567713,24.97388,-0.000174,24.017640,-0.0077,1.342
1606.00,7.568922,24.97406,-0.000173,24.017774,-0.0077,1.343
1608.00,7.569460,24.97338,-0.000173,24.018321,-0.0078,1.342
1610.00,7.569481,24.97344,-0.000174,24.017455,-0.0078,1.342
1612.00,7.569616,24.97375,-0.000174,24.017402,-0.0077,1.342
1614.00,7.569318,24.97438,-0.000174,24.017482,-0.0077,1.342
1616.00,7.568759,24.97526,-0.000174,24.018212,-0.0077,1.342
1618.00,7.568881,24.97462,-0.000173,24.018089,-0.0078,1.342
1620.00,7.569837,24.97348,-0.000173,24.017768,-0.0077,1.342
1622.00,7.569434,24.97481,-0.000174,24.018731,-0.0078,1.342
1624.00,7.569769,24.97408,-0.000173,24.017444,-0.0078,1.342
1626.00,7.569813,24.97371,-0.000173,24.017814,-0.0078,1.342
1628.00,7.569434,24.97403,-0.000175,24.017877,-0.0078,1.342
1630.00,7.569423,24.97360,-0.000175,24.017714,-0.0078,1.342
1632.00,7.569358,24.97386,-0.000174,24.017118,-0.0078,1.342
1634.00,7.568155,24.97414,-0.000174,24.017621,-0.0077,1.343
1636.00,7.567964,24.97397,-0.000174,24.018046,-0.0078,1.342
1638.00,7.567419,24.97324,-0.000174,24.018234,-0.0078,1.342
1640.00,7.566628,24.97404,-0.000174,24.018218,-0.0078,1.342
1642.00,7.567083,24.97419,-0.000173,24.017844,-0.0077,1.342
1644.00,7.567308,24.97360,-0.000173,24.017524,-0.0077,1.343
1646.00,7.567142,24.97412,-0.000174,24.018017,-0.0078,1.342
1648.00,7.567122,24.97471,-0.000173,24.018580,-0.0078,1.342
1650.00,7.566497,24.97494,-0.000174,24.017415,-0.0077,1.342
1652.00,7.566224,24.97459,-0.000174,24.017239,-0.0077,1.342
1654.00,7.566222,24.97550,-0.000174,24.018455,-0.0077,1.342
1656.00,7.566679,24.97449,-0.000174,24.017339,-0.0077,1.342
1658.00,7.566413,24.97467,-0.000173,24.017462,-0.0078,1.342
1660.00,7.565702,24.97478,-0.000173,24.018082,-0.0077,1.342
1662.00,7.564969,24.97494,-0.000173,24.017888,-0.0077,1.343
1664.00,7.565618,24.97496,-0.000173,24.017478,-0.0077,1.343
1666.00,7.566201,24.97473,-0.000175,24.017495,-0.0077,1.343
1668.00,7.567145,24.97559,-0.000174,24.017841,-0.0077,1.342
1670.00,7.568127,24.97512,-0.000173,24.017879,-0.0078,1.342
1672.00,7.569044,24.97534,-0.000173,24.017563,-0.0077,1.342
1674.00,7.569683,24.97529,-0.000175,24.017921,-0.0077,1.343
1676.00,7.568749,24.97501,-0.000173,24.018076,-0.0077,1.343
1678.00,7.567755,24.97480,-0.000174,24.018069,-0.0077,1.343
1680.00,7.566801,24.97463,-0.000174,24.017384,-0.0078,1.342
1682.00,7.566728,24.97515,-0.000175,24.018024,-0.0078,1.342
1684.00,7.565920,24.97468,-0.000175,24.017585,-0.0078,1.342
1686.00,7.565489,24.97372,-0.000175,24.017090,-0.0078,1.342
1688.00,7.565259,24.97453,-0.000173,24.017743,-0.0078,1.342
1690.00,7.565270,24.97471,-0.000173,24.017830,-0.0078,1.343
1692.00,7.563776,24.97325,-0.000175,24.017185,-0.0077,1.342
1694.00,7.563643,24.97440,-0.000175,24.017516,-0.0077,1.342
1696.00,7.563882,24.97462,-0.000174,24.017500,-0.0078,1.343
1698.00,7.564405,24.97382,-0.000175,24.017284,-0.0077,1.343
1700.00,7.565754,24.97319,-0.000176,24.017259,-0.0078,1.342
1702.00,7.565567,24.97387,-0.000173,24.017373,-0.0077,1.343
1704.00,7.564241,24.97336,-0.000174,24.017273,-0.0078,1.342
1706.00,7.563164,24.97307,-0.000173,24.017665,-0.0078,1.342
1708.00,7.563159,24.97368,-0.000174,24.017803,-0.0077,1.342
1710.00,7.563812,24.97368,-0.000173,24.018067,-0.0078,1.342
1712.00,7.564326,24.97376,-0.000174,24.018173,-0.0078,1.342
1714.00,7.564591,24.97487,-0.000173,24.017875,-0.0077,1.342
1716.00,7.563523,24.97439,-0.000174,24.017663,-0.0077,1.343
1718.00,7.563606,24.97407,-0.000173,24.017665,-0.0077,1.342
1720.00,7.565145,24.97406,-0.000175,24.017341,-0.0078,1.343
1722.00,7.564701,24.97336,-0.000175,24.017941,-0.0078,1.343
1724.00,7.564651,24.97372,-0.000174,24.017159,-0.0078,1.343
1726.00,7.564905,24.97322,-0.000175,24.017650,-0.0078,1.343
1728.00,7.564869,24.97289,-0.000175,24.017545,-0.0077,1.343
1730.00,7.564955,24.97347,-0.000174,24.018229,-0.0077,1.342
1732.00,7.565176,24.97301,-0.000173,24.017888,-0.0077,1.342
1734.00,7.565059,24.97233,-0.000174,24.018401,-0.0077,1.343
1736.00,7.565051,24.97299,-0.000174,24.018260,-0.0077,1.342
1738.00,7.565523,24.97283,-0.000176,24.017250,-0.0078,1.343
1740.00,7.565455,24.97397,-0.000174,24.017654,-0.0077,1.343
1742.00,7.566002,24.97376,-0.000175,24.017857,-0.0078,1.343
1744.00,7.564893,24.97313,-0.000175,24.017768,-0.0078,1.342
1746.00,7.563614,24.97358,-0.000175,24.018084,-0.0077,1.343
1748.00,7.562209,24.97341,-0.000174,24.017580,-0.0078,1.342
1750.00,7.562364,24.97342,-0.000174,24.017627,-0.0078,1.342
1752.00,7.562760,24.97344,-0.000175,24.017904,-0.0078,1.343
1754.00,7.563506,24.97393,-0.000175,24.018033,-0.0078,1.342
1756.00,7.563160,24.97388,-0.000176,24.016847,-0.0078,1.343
1758.00,7.562721,24.97334,-0.000175,24.017458,-0.0078,1.343
1760.00,7.561488,24.97410,-0.000174,24.017754,-0.0078,1.343
1762.00,7.560941,24.97396,-0.000173,24.017471,-0.0077,1.343
1764.00,7.560866,24.97458,-0.000173,24.017025,-0.0078,1.342
1766.00,7.560234,24.97403,-0.000174,24.017391,-0.0077,1.342
1768.00,7.559963,24.97320,-0.000174,24.018390,-0.0077,1.342
1770.00,7.559811,24.97368,-0.000174,24.018229,-0.0078,1.343
1772.00,7.561033,24.97401,-0.000175,24.017050,-0.0078,1.343
1774.00,7.561677,24.97367,-0.000175,24.017166,-0.0078,1.343
1776.00,7.561623,24.97342,-0.000174,24.017942,-0.0077,1.343
1778.00,7.561704,24.97397,-0.000174,24.017801,-0.0077,1.343
1780.00,7.561322,24.97400,-0.000173,24.017734,-0.0077,1.343
1782.00,7.561848,24.97406,-0.000174,24.017408,-0.0077,1.342
1784.00,7.562244,24.97410,-0.000174,24.017464,-0.0078,1.343
1786.00,7.562251,24.97420,-0.000174,24.017246,-0.0077,1.342
1788.00,7.562279,24.97467,-0.000174,24.018211,-0.0077,1.343
1790.00,7.561617,24.97455,-0.000174,24.017888,-0.0078,1.343
1792.00,7.560964,24.97461,-0.000174,24.017337,-0.0078,1.343
1794.00,7.561064,24.97446,-0.000175,24.017290,-0.0078,1.343
1796.00,7.561884,24.97407,-0.000175,24.018423,-0.0078,1.343
1798.00,7.561603,24.97498,-0.000174,24.017531,-0.0078,1.343
1800.00,7.561796,24.97524,-0.000175,24.016851,-0.0077,1.343
@3,12.0000,24.0
1802.00,7.561359,24.97478,-0.000173,24.017573,-0.0077,1.343
1804.00,7.555842,24.97522,-0.000174,24.017861,-0.0077,1.343
1806.00,7.543492,24.97585,-0.000173,24.017411,-0.0078,1.342
1808.00,7.514515,24.97508,-0.000174,24.017306,-0.0077,1.342
1810.00,7.464283,24.97438,-0.000172,24.017931,-0.0078,1.341
1812.00,7.406114,24.97447,-0.000172,24.017337,-0.0078,1.342
1814.00,7.347308,24.97471,-0.000175,24.017516,-0.0078,1.343
1816.00,7.289892,24.97468,-0.000175,24.017843,-0.0078,1.343
1818.00,7.233858,24.97571,-0.000175,24.017734,-0.0078,1.344
1820.00,7.179714,24.97515,-0.000175,24.017375,-0.0078,1.344
1822.00,7.127071,24.97417,-0.000175,24.017569,-0.0078,1.344
1824.00,7.076934,24.97429,-0.000177,24.018017,-0.0078,1.344
1826.00,7.029026,24.97383,-0.000176,24.017734,-0.0078,1.344
1828.00,6.991048,24.97453,-0.000175,24.017687,-0.0078,1.344
1830.00,6.962635,24.97446,-0.000176,24.017638,-0.0078,1.345
1832.00,6.952434,24.97475,-0.000178,24.017799,-0.0078,1.345
1834.00,6.960216,24.97417,-0.000178,24.017549,-0.0078,1.345
1836.00,6.974676,24.97456,-0.000177,24.017674,-0.0078,1.345
1838.00,6.989318,24.97389,-0.000177,24.017306,-0.0078,1.344
1840.00,7.006118,24.97414,-0.000176,24.017018,-0.0078,1.343
1842.00,7.026985,24.97372,-0.000174,24.018426,-0.0078,1.343
1844.00,7.052047,24.97383,-0.000175,24.017743,-0.0078,1.343
1846.00,7.080448,24.97432,-0.000174,24.017484,-0.0078,1.343
1848.00,7.110126,24.97499,-0.000175,24.017076,-0.0077,1.343
1850.00,7.140812,24.97440,-0.000175,24.017230,-0.0077,1.343
1852.00,7.172117,24.97484,-0.000175,24.017669,-0.0077,1.343
1854.00,7.202066,24.97495,-0.000176,24.017698,-0.0078,1.343
1856.00,7.231592,24.97528,-0.000175,24.017428,-0.0078,1.343
1858.00,7.260720,24.97480,-0.000176,24.016869,-0.0078,1.343
1860.00,7.288646,24.97450,-0.000176,24.017509,-0.0077,1.343
1862.00,7.314971,24.97479,-0.000175,24.016902,-0.0077,1.343
1864.00,7.339294,24.97508,-0.000175,24.017966,-0.0077,1.343
1866.00,7.361870,24.97431,-0.000175,24.018252,-0.0078,1.343
1868.00,7.382949,24.97472,-0.000174,24.017797,-0.0078,1.343
1870.00,7.401779,24.97555,-0.000175,24.017902,-0.0078,1.344
1872.00,7.416996,24.97463,-0.000176,24.017902,-0.0078,1.343
1874.00,7.430294,24.97447,-0.000175,24.017812,-0.0078,1.342
1876.00,7.442395,24.97408,-0.000174,24.017312,-0.0078,1.342
1878.00,7.453550,24.97388,-0.000174,24.017560,-0.0078,1.343
1880.00,7.464308,24.97375,-0.000175,24.017108,-0.0078,1.343
1882.00,7.473086,24.97480,-0.000175,24.017085,-0.0078,1.343
1884.00,7.480536,24.97455,-0.000174,24.017484,-0.0078,1.343
1886.00,7.486950,24.97445,-0.000174,24.017395,-0.0078,1.343
1888.00,7.491414,24.97423,-0.000175,24.017832,-0.0078,1.342
1890.00,7.494938,24.97529,-0.000175,24.017435,-0.0078,1.343
1892.00,7.500067,24.97543,-0.000175,24.017176,-0.0078,1.343
1894.00,7.503690,24.97492,-0.000175,24.017544,-0.0078,1.343
1896.00,7.506267,24.97515,-0.000176,24.017505,-0.0077,1.343
1898.00,7.509506,24.97536,-0.000175,24.018196,-0.0077,1.343
1900.00,7.512426,24.97517,-0.000175,24.017640,-0.0077,1.342
1902.00,7.514250,24.97564,-0.000173,24.017730,-0.0078,1.342
1904.00,7.515618,24.97606,-0.000173,24.017342,-0.0077,1.343
1906.00,7.517066,24.97560,-0.000173,24.017050,-0.0077,1.343
1908.00,7.518484,24.97534,-0.000174,24.016978,-0.0077,1.343
1910.00,7.520167,24.97493,-0.000174,24.017960,-0.0077,1.343
1912.00,7.522123,24.97491,-0.000174,24.017899,-0.0077,1.343
1914.00,7.523769,24.97514,-0.000173,24.018076,-0.0077,1.343
1916.00,7.524270,24.97420,-0.000175,24.018120,-0.0077,1.343
1918.00,7.524992,24.97466,-0.000173,24.017444,-0.0077,1.343
1920.00,7.525856,24.97390,-0.000173,24.017991,-0.0077,1.343
1922.00,7.527400,24.97549,-0.000173,24.017854,-0.0077,1.342
1924.00,7.529256,24.97528,-0.000174,24.018064,-0.0078,1.342
1926.00,7.530170,24.97508,-0.000174,24.017495,-0.0077,1.343
1928.00,7.530667,24.97449,-0.000175,24.017727,-0.0077,1.343
1930.00,7.532162,24.97468,-0.000175,24.017282,-0.0077,1.344
1932.00,7.533166,24.97561,-0.000175,24.017587,-0.0077,1.343
1934.00,7.534873,24.97556,-0.000174,24.017388,-0.0078,1.343
1936.00,7.535756,24.97542,-0.000175,24.017638,-0.0078,1.343
1938.00,7.536025,24.97494,-0.000174,24.017872,-0.0077,1.344
1940.00,7.536354,24.97470,-0.000173,24.017302,-0.0077,1.344
1942.00,7.536634,24.97528,-0.000174,24.017433,-0.0078,1.343
1944.00,7.537433,24.97483,-0.000173,24.017777,-0.0077,1.343
1946.00,7.538804,24.97497,-0.000174,24.018024,-0.0077,1.342
1948.00,7.539661,24.97433,-0.000172,24.017948,-0.0077,1.343
1950.00,7.540822,24.97513,-0.000174,24.017493,-0.0078,1.343
1952.00,7.540995,24.97536,-0.000174,24.017243,-0.0077,1.343
1954.00,7.541170,24.97497,-0.000174,24.017335,-0.0077,1.343
1956.00,7.540757,24.97490,-0.000174,24.017725,-0.0078,1.343
1958.00,7.541428,24.97513,-0.000173,24.017774,-0.0078,1.343
1960.00,7.541216,24.97465,-0.000174,24.017966,-0.0078,1.343
1962.00,7.541536,24.97519,-0.000174,24.017641,-0.0078,1.343
1964.00,7.542508,24.97556,-0.000173,24.017339,-0.0077,1.343
1966.00,7.543522,24.97496,-0.000174,24.017846,-0.0078,1.343
1968.00,7.543497,24.97491,-0.000174,24.017701,-0.0078,1.343
1970.00,7.543913,24.97574,-0.000174,24.017389,-0.0077,1.344
1972.00,7.544054,24.97506,-0.000174,24.018022,-0.0077,1.343
1974.00,7.544847,24.97472,-0.000173,24.018182,-0.0077,1.343
1976.00,7.544434,24.97576,-0.000174,24.018011,-0.0078,1.343
1978.00,7.544620,24.97485,-0.000174,24.017825,-0.0078,1.343
1980.00,7.545524,24.97482,-0.000173,24.017290,-0.0077,1.344
1982.00,7.545068,24.97568,-0.000174,24.017806,-0.0077,1.343
1984.00,7.546152,24.97549,-0.000173,24.017837,-0.0078,1.343
1986.00,7.546394,24.97493,-0.000174,24.017137,-0.0078,1.343
1988.00,7.546865,24.97444,-0.000175,24.017629,-0.0077,1.343
1990.00,7.547232,24.97434,-0.000175,24.017854,-0.0078,1.343
1992.00,7.546918,24.97463,-0.000174,24.018026,-0.0078,1.343
1994.00,7.546177,24.97340,-0.000174,24.017765,-0.0077,1.343
1996.00,7.546555,24.97385,-0.000174,24.017999,-0.0078,1.343
1998.00,7.546998,24.97390,-0.000174,24.017728,-0.0077,1.343
2000.00,7.546322,24.97368,-0.000174,24.017362,-0.0078,1.343
2002.00,7.545677,24.97505,-0.000174,24.017611,-0.0078,1.343
2004.00,7.545566,24.97491,-0.000175,24.018046,-0.0078,1.343
2006.00,7.545490,24.97400,-0.000175,24.017467,-0.0078,1.343
2008.00,7.544423,24.97397,-0.000174,24.017395,-0.0077,1.343
2010.00,7.544530,24.97452,-0.000174,24.017667,-0.0077,1.343
2012.00,7.545570,24.97419,-0.000174,24.017922,-0.0077,1.343
2014.00,7.545949,24.97441,-0.000174,24.018046,-0.0077,1.343
2016.00,7.546193,24.97525,-0.000174,24.017739,-0.0077,1.344
2018.00,7.546108,24.97567,-0.000173,24.017883,-0.0077,1.343
2020.00,7.545956,24.97560,-0.000174,24.017906,-0.0077,1.343
2022.00,7.545839,24.97596,-0.000174,24.017663,-0.0077,1.343
2024.00,7.546347,24.97576,-0.000174,24.017757,-0.0078,1.343
2026.00,7.545765,24.97475,-0.000173,24.018541,-0.0077,1.343
2028.00,7.546500,24.97476,-0.000174,24.017638,-0.0077,1.343
2030.00,7.546316,24.97495,-0.000174,24.018035,-0.0078,1.343
2032.00,7.546544,24.97545,-0.000173,24.018176,-0.0078,1.343
2034.00,7.546657,24.97569,-0.000173,24.017752,-0.0077,1.343
2036.00,7.546146,24.97561,-0.000173,24.017453,-0.0077,1.343
2038.00,7.546544,24.97564,-0.000174,24.018461,-0.0077,1.343
2040.00,7.545692,24.97571,-0.000175,24.017801,-0.0077,1.344
2042.00,7.546244,24.97552,-0.000175,24.018580,-0.0078,1.344
2044.00,7.546627,24.97647,-0.000174,24.018414,-0.0077,1.343
2046.00,7.546213,24.97576,-0.000172,24.017756,-0.0077,1.343
2048.00,7.546125,24.97669,-0.000172,24.017841,-0.0077,1.343
2050.00,7.547439,24.97647,-0.000173,24.018040,-0.0077,1.343
2052.00,7.546474,24.97682,-0.000173,24.018499,-0.0077,1.343
2054.00,7.546164,24.97597,-0.000174,24.017875,-0.0077,1.343
2056.00,7.545447,24.97548,-0.000174,24.017451,-0.0077,1.343
2058.00,7.546005,24.97552,-0.000173,24.017944,-0.0077,1.343
2060.00,7.545845,24.97596,-0.000175,24.018212,-0.0077,1.343
2062.00,7.545780,24.97639,-0.000174,24.017616,-0.0077,1.344
2064.00,7.546357,24.97652,-0.000174,24.017725,-0.0077,1.343
2066.00,7.546069,24.97569,-0.000174,24.018365,-0.0077,1.343
2068.00,7.545643,24.97636,-0.000174,24.018004,-0.0077,1.343
2070.00,7.545527,24.97614,-0.000174,24.017631,-0.0077,1.343
2072.00,7.545073,24.97539,-0.000172,24.017333,-0.0077,1.343
2074.00,7.545580,24.97658,-0.000174,24.018307,-0.0077,1.343
2076.00,7.546239,24.97694,-0.000175,24.018008,-0.0078,1.344
2078.00,7.545671,24.97642,-0.000173,24.017330,-0.0077,1.343
2080.00,7.544719,24.97626,-0.000173,24.017810,-0.0078,1.343
2082.00,7.544844,24.97609,-0.000173,24.017553,-0.0077,1.343
2084.00,7.545751,24.97555,-0.000175,24.017679,-0.0078,1.344
2086.00,7.545922,24.97618,-0.000174,24.018441,-0.0077,1.343
2088.00,7.544921,24.97524,-0.000174,24.017776,-0.0078,1.343
2090.00,7.544471,24.97614,-0.000175,24.017763,-0.0077,1.344
2092.00,7.544039,24.97576,-0.000174,24.017950,-0.0077,1.344
2094.00,7.544084,24.97656,-0.000175,24.017759,-0.0078,1.343
2096.00,7.543653,24.97553,-0.000175,24.017261,-0.0078,1.343
2098.00,7.544012,24.97536,-0.000173,24.018073,-0.0077,1.343
2100.00,7.543853,24.97634,-0.000173,24.018091,-0.0078,1.344
2102.00,7.543565,24.97652,-0.000173,24.017801,-0.0078,1.343
2104.00,7.543921,24.97584,-0.000172,24.018049,-0.0077,1.343
2106.00,7.544254,24.97667,-0.000172,24.017986,-0.0077,1.343
2108.00,7.545313,24.97576,-0.000172,24.018290,-0.0077,1.343
2110.00,7.545455,24.97554,-0.000173,24.018180,-0.0078,1.343
2112.00,7.544710,24.97556,-0.000174,24.018243,-0.0077,1.344
2114.00,7.544244,24.97565,-0.000173,24.018825,-0.0077,1.344
2116.00,7.544876,24.97566,-0.000173,24.018475,-0.0077,1.343
2118.00,7.545044,24.97571,-0.000174,24.018675,-0.0077,1.343
2120.00,7.544907,24.97528,-0.000173,24.017504,-0.0077,1.344
2122.00,7.545030,24.97514,-0.000173,24.018310,-0.0077,1.343
2124.00,7.544518,24.97506,-0.000173,24.017870,-0.0077,1.343
2126.00,7.544174,24.97528,-0.000172,24.018202,-0.0077,1.343
2128.00,7.543661,24.97587,-0.000172,24.018727,-0.0077,1.343
2130.00,7.544317,24.97557,-0.000173,24.018298,-0.0077,1.343
2132.00,7.544714,24.97553,-0.000173,24.018426,-0.0077,1.343
2134.00,7.544556,24.97540,-0.000173,24.017886,-0.0077,1.343
2136.00,7.543717,24.97589,-0.000172,24.017605,-0.0077,1.343
2138.00,7.542723,24.97542,-0.000172,24.018107,-0.0077,1.343
2140.00,7.542840,24.97584,-0.000173,24.018029,-0.0077,1.343
2142.00,7.543077,24.97590,-0.000173,24.017902,-0.0077,1.343
2144.00,7.543735,24.97600,-0.000173,24.017953,-0.0077,1.343
2146.00,7.543862,24.97555,-0.000172,24.017670,-0.0077,1.344
2148.00,7.544176,24.97604,-0.000173,24.018154,-0.0077,1.344
2150.00,7.544762,24.97623,-0.000172,24.018490,-0.0077,1.343
2152.00,7.543525,24.97598,-0.000172,24.017968,-0.0077,1.343
2154.00,7.543623,24.97581,-0.000173,24.017554,-0.0077,1.344
2156.00,7.544877,24.97665,-0.000173,24.017750,-0.0077,1.344
2158.00,7.544989,24.97648,-0.000172,24.018133,-0.0077,1.343
2160.00,7.545345,24.97610,-0.000173,24.018798,-0.0077,1.343
2162.00,7.545204,24.97601,-0.000173,24.018290,-0.0077,1.343
2164.00,7.544114,24.97582,-0.000171,24.017794,-0.0077,1.343
2166.00,7.543048,24.97711,-0.000171,24.018105,-0.0077,1.343
2168.00,7.542270,24.97631,-0.000172,24.018725,-0.0077,1.343
2170.00,7.541222,24.97519,-0.000173,24.017968,-0.0077,1.343
2172.00,7.541736,24.97650,-0.000173,24.018193,-0.0077,1.344
2174.00,7.543218,24.97577,-0.000174,24.017953,-0.0077,1.343
2176.00,7.543209,24.97610,-0.000174,24.018294,-0.0077,1.343
2178.00,7.542177,24.97682,-0.000173,24.018548,-0.0077,1.344
2180.00,7.542001,24.97557,-0.000172,24.018519,-0.0077,1.343
2182.00,7.541987,24.97636,-0.000173,24.018254,-0.0077,1.343
2184.00,7.541806,24.97673,-0.000174,24.018098,-0.0077,1.344
2186.00,7.542295,24.97599,-0.000173,24.018466,-0.0077,1.344
2188.00,7.542630,24.97624,-0.000172,24.018240,-0.0077,1.343
2190.00,7.542094,24.97621,-0.000172,24.018033,-0.0077,1.343
2192.00,7.542130,24.97658,-0.000173,24.018885,-0.0077,1.344
2194.00,7.543313,24.97630,-0.000172,24.018756,-0.0077,1.344
2196.00,7.543061,24.97509,-0.000172,24.018328,-0.0077,1.343
2198.00,7.542696,24.97589,-0.000173,24.017912,-0.0077,1.343
2200.00,7.542667,24.97543,-0.000175,24.018180,-0.0077,1.343
2202.00,7.543544,24.97502,-0.000174,24.018241,-0.0077,1.344
2204.00,7.542927,24.97542,-0.000174,24.018443,-0.0078,1.344
2206.00,7.542880,24.97592,-0.000174,24.017953,-0.0077,1.344
2208.00,7.542054,24.97609,-0.000172,24.018004,-0.0077,1.343
2210.00,7.542773,24.97576,-0.000172,24.018111,-0.0077,1.343
2212.00,7.543098,24.97553,-0.000172,24.018588,-0.0077,1.344
2214.00,7.542777,24.97513,-0.000172,24.018361,-0.0077,1.344
2216.00,7.542319,24.97514,-0.000174,24.019063,-0.0077,1.344
2218.00,7.543100,24.97558,-0.000173,24.017899,-0.0077,1.343
2220.00,7.542731,24.97581,-0.000173,24.018256,-0.0077,1.344
2222.00,7.542819,24.97552,-0.000173,24.018254,-0.0077,1.345
2224.00,7.542870,24.97589,-0.000174,24.018408,-0.0077,1.344
2226.00,7.541643,24.97626,-0.000173,24.017567,-0.0077,1.344
2228.00,7.542079,24.97515,-0.000174,24.018111,-0.0077,1.344
2230.00,7.542208,24.97528,-0.000174,24.018321,-0.0077,1.344
2232.00,7.541356,24.97579,-0.000174,24.018675,-0.0078,1.343
2234.00,7.541547,24.97524,-0.000174,24.018415,-0.0078,1.343
2236.00,7.542269,24.97567,-0.000174,24.017897,-0.0077,1.344
2238.00,7.542152,24.97533,-0.000173,24.018133,-0.0077,1.344
2240.00,7.540888,24.97477,-0.000173,24.018299,-0.0077,1.344
2242.00,7.540935,24.97541,-0.000173,24.018343,-0.0077,1.344
2244.00,7.540736,24.97579,-0.000173,24.017701,-0.0077,1.344
2246.00,7.540542,24.97544,-0.000172,24.018278,-0.0077,1.344
2248.00,7.540598,24.97566,-0.000173,24.017864,-0.0077,1.343
2250.00,7.540627,24.97529,-0.000173,24.018497,-0.0077,1.343
2252.00,7.540038,24.97601,-0.000172,24.018575,-0.0077,1.343
2254.00,7.540281,24.97602,-0.000173,24.017558,-0.0077,1.344
2256.00,7.540803,24.97526,-0.000174,24.017973,-0.0077,1.343
2258.00,7.540874,24.97639,-0.000173,24.018392,-0.0077,1.344
2260.00,7.540332,24.97596,-0.000174,24.017957,-0.0077,1.344
2262.00,7.540201,24.97587,-0.000174,24.017431,-0.0077,1.344
2264.00,7.539410,24.97572,-0.000173,24.017721,-0.0078,1.343
2266.00,7.539498,24.97555,-0.000173,24.018247,-0.0077,1.344
2268.00,7.539416,24.97661,-0.000172,24.018573,-0.0077,1.344
2270.00,7.538593,24.97740,-0.000173,24.018778,-0.0077,1.344
2272.00,7.538832,24.97752,-0.000173,24.018076,-0.0077,1.343
2274.00,7.538812,24.97719,-0.000172,24.018307,-0.0078,1.344
2276.00,7.539001,24.97666,-0.000172,24.018718,-0.0077,1.343
2278.00,7.539527,24.97635,-0.000174,24.017507,-0.0077,1.344
2280.00,7.539659,24.97635,-0.000173,24.018193,-0.0077,1.344
2282.00,7.539328,24.97693,-0.000173,24.018234,-0.0077,1.344
2284.00,7.539618,24.97632,-0.000172,24.018178,-0.0077,1.344
2286.00,7.539744,24.97672,-0.000173,24.018696,-0.0077,1.344
2288.00,7.540660,24.97709,-0.000173,24.018401,-0.0077,1.344
2290.00,7.540951,24.97732,-0.000171,24.017926,-0.0077,1.344
2292.00,7.539894,24.97596,-0.000172,24.017600,-0.0077,1.343
2294.00,7.539087,24.97589,-0.000172,24.017618,-0.0077,1.343
2296.00,7.538922,24.97635,-0.000172,24.018521,-0.0077,1.344
2298.00,7.539275,24.97628,-0.000173,24.019103,-0.0077,1.344
2300.00,7.539187,24.97596,-0.000172,24.018689,-0.0077,1.343
2302.00,7.539231,24.97609,-0.000173,24.018542,-0.0077,1.343
2304.00,7.539425,24.97632,-0.000172,24.018553,-0.0077,1.344
2306.00,7.539565,24.97627,-0.000172,24.018403,-0.0077,1.344
2308.00,7.539455,24.97589,-0.000174,24.018316,-0.0077,1.344
2310.00,7.539477,24.97683,-0.000173,24.018550,-0.0077,1.344
2312.00,7.538379,24.97641,-0.000172,24.018299,-0.0077,1.343
2314.00,7.538797,24.97606,-0.000172,24.017975,-0.0077,1.344
2316.00,7.539910,24.97720,-0.000173,24.017707,-0.0077,1.345
2318.00,7.539141,24.97646,-0.000173,24.017614,-0.0078,1.344
2320.00,7.538083,24.97677,-0.000174,24.018071,-0.0077,1.345
2322.00,7.537985,24.97580,-0.000173,24.018238,-0.0078,1.344
2324.00,7.538114,24.97535,-0.000173,24.017917,-0.0077,1.344
2326.00,7.538359,24.97624,-0.000172,24.018222,-0.0077,1.343
2328.00,7.538045,24.97597,-0.000174,24.017944,-0.0078,1.344
2330.00,7.538516,24.97528,-0.000173,24.017944,-0.0078,1.344
2332.00,7.539449,24.97599,-0.000172,24.018254,-0.0077,1.344
2334.00,7.539089,24.97530,-0.000173,24.017785,-0.0077,1.344
2336.00,7.538855,24.97632,-0.000174,24.018104,-0.0077,1.344
2338.00,7.538075,24.97636,-0.000173,24.018314,-0.0077,1.344
2340.00,7.538471,24.97578,-0.000173,24.018345,-0.0077,1.344
2342.00,7.538620,24.97558,-0.000172,24.018243,-0.0077,1.344
2344.00,7.537777,24.97574,-0.000172,24.017516,-0.0077,1.344
2346.00,7.537519,24.97549,-0.000172,24.018231,-0.0077,1.344
2348.00,7.537871,24.97515,-0.000172,24.018105,-0.0078,1.344
2350.00,7.537893,24.97561,-0.000174,24.017857,-0.0077,1.344
2352.00,7.538002,24.97622,-0.000174,24.018648,-0.0077,1.344
2354.00,7.538322,24.97559,-0.000174,24.018196,-0.0077,1.344
2356.00,7.538361,24.97541,-0.000173,24.017621,-0.0077,1.343
2358.00,7.538065,24.97645,-0.000171,24.018383,-0.0077,1.344
2360.00,7.537569,24.97573,-0.000172,24.018033,-0.0077,1.344
2362.00,7.537733,24.97666,-0.000174,24.018026,-0.0077,1.345
2364.00,7.537517,24.97661,-0.000173,24.018379,-0.0077,1.344
2366.00,7.536900,24.97620,-0.000172,24.018985,-0.0077,1.344
2368.00,7.536263,24.97680,-0.000172,24.018089,-0.0077,1.343
2370.00,7.536954,24.97620,-0.000172,24.017897,-0.0077,1.344
2372.00,7.537446,24.97634,-0.000172,24.018029,-0.0077,1.344
2374.00,7.537508,24.97657,-0.000173,24.018662,-0.0077,1.344
2376.00,7.537244,24.97602,-0.000171,24.018127,-0.0077,1.344
2378.00,7.536654,24.97625,-0.000173,24.018899,-0.0077,1.344
2380.00,7.535745,24.97664,-0.000173,24.017931,-0.0077,1.343
2382.00,7.536223,24.97669,-0.000173,24.018432,-0.0077,1.344
2384.00,7.537247,24.97608,-0.000173,24.018651,-0.0077,1.344
2386.00,7.537141,24.97676,-0.000172,24.017658,-0.0077,1.344
2388.00,7.536509,24.97640,-0.000174,24.018113,-0.0077,1.344
2390.00,7.536356,24.97616,-0.000173,24.018548,-0.0077,1.344
2392.00,7.536616,24.97646,-0.000171,24.018251,-0.0077,1.343
2394.00,7.536791,24.97712,-0.000172,24.017855,-0.0077,1.344
2396.00,7.536535,24.97628,-0.000172,24.018637,-0.0077,1.344
2398.00,7.536110,24.97674,-0.000174,24.018535,-0.0077,1.344
2400.00,7.535605,24.97574,-0.000173,24.018579,-0.0077,1.344
@4,12.0000,24.0
2402.00,7.535821,24.97591,-0.000171,24.018606,-0.0077,1.343
2404.00,7.531287,24.97561,-0.000172,24.018309,-0.0077,1.344
2406.00,7.520878,24.97481,-0.000173,24.018167,-0.0077,1.344
2408.00,7.497559,24.97555,-0.000171,24.018336,-0.0076,1.343
2410.00,7.454702,24.97712,-0.000170,24.018548,-0.0077,1.344
2412.00,7.404434,24.97705,-0.000172,24.018791,-0.0077,1.344
2414.00,7.354909,24.97648,-0.000172,24.017837,-0.0077,1.343
2416.00,7.308259,24.97570,-0.000173,24.018383,-0.0077,1.344
2418.00,7.262872,24.97616,-0.000173,24.018628,-0.0077,1.344
2420.00,7.218128,24.97677,-0.000173,24.018521,-0.0077,1.345
2422.00,7.175390,24.97626,-0.000174,24.017821,-0.0077,1.344
2424.00,7.133849,24.97650,-0.000175,24.018794,-0.0077,1.345
2426.00,7.094442,24.97724,-0.000174,24.018934,-0.0077,1.345
2428.00,7.064680,24.97749,-0.000173,24.018450,-0.0077,1.346
2430.00,7.045016,24.97733,-0.000175,24.018796,-0.0077,1.346
2432.00,7.037972,24.97716,-0.000175,24.018078,-0.0077,1.345
2434.00,7.045261,24.97764,-0.000175,24.018319,-0.0077,1.347
2436.00,7.058230,24.97667,-0.000175,24.018609,-0.0077,1.345
2438.00,7.072240,24.97628,-0.000174,24.017971,-0.0077,1.344
2440.00,7.088003,24.97585,-0.000174,24.019110,-0.0077,1.345
2442.00,7.104601,24.97560,-0.000173,24.018452,-0.0077,1.345
2444.00,7.123006,24.97640,-0.000174,24.018785,-0.0077,1.344
2446.00,7.143282,24.97635,-0.000174,24.017912,-0.0077,1.344
2448.00,7.166383,24.97573,-0.000174,24.017999,-0.0077,1.345
2450.00,7.190084,24.97539,-0.000173,24.017785,-0.0077,1.344
2452.00,7.212292,24.97532,-0.000173,24.018588,-0.0077,1.344
2454.00,7.234616,24.97534,-0.000173,24.018261,-0.0077,1.344
2456.00,7.257143,24.97574,-0.000173,24.018198,-0.0077,1.344
2458.00,7.280125,24.97590,-0.000174,24.018655,-0.0077,1.344
2460.00,7.301021,24.97635,-0.000174,24.018644,-0.0077,1.345
2462.00,7.320925,24.97612,-0.000175,24.018252,-0.0077,1.344
2464.00,7.339929,24.97609,-0.000174,24.018312,-0.0077,1.344
2466.00,7.357212,24.97628,-0.000174,24.018178,-0.0077,1.345
2468.00,7.373207,24.97670,-0.000172,24.018109,-0.0077,1.344
2470.00,7.387691,24.97670,-0.000174,24.018274,-0.0077,1.344
2472.00,7.400780,24.97630,-0.000172,24.018309,-0.0077,1.344
2474.00,7.412902,24.97646,-0.000173,24.018997,-0.0077,1.345
2476.00,7.424640,24.97734,-0.000173,24.018298,-0.0077,1.345
2478.00,7.435284,24.97653,-0.000174,24.018135,-0.0077,1.345
2480.00,7.442843,24.97587,-0.000173,24.018111,-0.0077,1.344
2482.00,7.450696,24.97563,-0.000173,24.018004,-0.0077,1.344
2484.00,7.457810,24.97635,-0.000172,24.017585,-0.0077,1.345
2486.00,7.464094,24.97571,-0.000172,24.018234,-0.0077,1.344
2488.00,7.469683,24.97569,-0.000172,24.018840,-0.0077,1.344
2490.00,7.475111,24.97716,-0.000172,24.018713,-0.0077,1.344
2492.00,7.480094,24.97697,-0.000173,24.018299,-0.0077,1.344
2494.00,7.483727,24.97764,-0.000173,24.018209,-0.0077,1.344
2496.00,7.487438,24.97681,-0.000173,24.017931,-0.0077,1.344
2498.00,7.490257,24.97700,-0.000173,24.018270,-0.0077,1.344
2500.00,7.493010,24.97693,-0.000175,24.018290,-0.0077,1.344
2502.00,7.495970,24.97668,-0.000173,24.018377,-0.0077,1.344
2504.00,7.497550,24.97719,-0.000174,24.018314,-0.0077,1.344
2506.00,7.499115,24.97741,-0.000174,24.017487,-0.0077,1.344
2508.00,7.500470,24.97652,-0.000173,24.018564,-0.0077,1.345
2510.00,7.501468,24.97648,-0.000175,24.018439,-0.0077,1.344
2512.00,7.503599,24.97769,-0.000175,24.017910,-0.0077,1.344
2514.00,7.505045,24.97735,-0.000174,24.018356,-0.0077,1.344
2516.00,7.505714,24.97664,-0.000173,24.018580,-0.0077,1.344
2518.00,7.505680,24.97716,-0.000174,24.018561,-0.0077,1.344
2520.00,7.506558,24.97626,-0.000174,24.018225,-0.0077,1.344
2522.00,7.506812,24.97716,-0.000173,24.017939,-0.0077,1.344
2524.00,7.507502,24.97745,-0.000173,24.018374,-0.0077,1.344
2526.00,7.508451,24.97813,-0.000172,24.018809,-0.0077,1.344
2528.00,7.508901,24.97735,-0.000174,24.018537,-0.0077,1.344
2530.00,7.509144,24.97749,-0.000174,24.018309,-0.0077,1.345
2532.00,7.509108,24.97823,-0.000172,24.018174,-0.0077,1.344
2534.00,7.510107,24.97779,-0.000173,24.018742,-0.0077,1.344
2536.00,7.511226,24.97706,-0.000175,24.018658,-0.0077,1.344
2538.00,7.511404,24.97741,-0.000173,24.018008,-0.0077,1.344
2540.00,7.511239,24.97732,-0.000174,24.018321,-0.0077,1.344
2542.00,7.512341,24.97767,-0.000175,24.018885,-0.0077,1.344
2544.00,7.513052,24.97713,-0.000173,24.018651,-0.0077,1.344
2546.00,7.514199,24.97754,-0.000174,24.018028,-0.0077,1.345
2548.00,7.514658,24.97763,-0.000172,24.018492,-0.0077,1.344
2550.00,7.515432,24.97700,-0.000171,24.018385,-0.0077,1.344
2552.00,7.515771,24.97645,-0.000171,24.018173,-0.0077,1.343
2554.00,7.516062,24.97647,-0.000171,24.019097,-0.0077,1.344
2556.00,7.516219,24.97719,-0.000172,24.018769,-0.0077,1.345
2558.00,7.515947,24.97727,-0.000171,24.018535,-0.0077,1.344
2560.00,7.516637,24.97705,-0.000172,24.018818,-0.0077,1.344
2562.00,7.517346,24.97723,-0.000172,24.018517,-0.0077,1.344
2564.00,7.518336,24.97613,-0.000173,24.018312,-0.0077,1.345
2566.00,7.518490,24.97662,-0.000173,24.018352,-0.0077,1.345
2568.00,7.518251,24.97731,-0.000173,24.018049,-0.0077,1.345
2570.00,7.519304,24.97767,-0.000172,24.018178,-0.0077,1.345
2572.00,7.519429,24.97763,-0.000172,24.018299,-0.0077,1.344
2574.00,7.519572,24.97754,-0.000173,24.018359,-0.0077,1.344
2576.00,7.520313,24.97735,-0.000173,24.017596,-0.0077,1.344
2578.00,7.519609,24.97703,-0.000172,24.018089,-0.0077,1.345
2580.00,7.519401,24.97697,-0.000173,24.019166,-0.0077,1.345
2582.00,7.519468,24.97722,-0.000173,24.018151,-0.0077,1.345
2584.00,7.519435,24.97762,-0.000172,24.018696,-0.0077,1.344
2586.00,7.519952,24.97656,-0.000172,24.018202,-0.0077,1.344
2588.00,7.520785,24.97736,-0.000171,24.018251,-0.0077,1.344
2590.00,7.522138,24.97729,-0.000171,24.018165,-0.0077,1.344
2592.00,7.522584,24.97707,-0.000171,24.017531,-0.0077,1.344
2594.00,7.522753,24.97675,-0.000173,24.017948,-0.0077,1.345
2596.00,7.522656,24.97676,-0.000173,24.018080,-0.0077,1.344
2598.00,7.523009,24.97701,-0.000174,24.018024,-0.0077,1.344
2600.00,7.523208,24.97704,-0.000174,24.018495,-0.0077,1.344
2602.00,7.522537,24.97731,-0.000173,24.018095,-0.0077,1.344
2604.00,7.522680,24.97671,-0.000173,24.017908,-0.0077,1.344
2606.00,7.522087,24.97668,-0.000172,24.018260,-0.0077,1.344
2608.00,7.521895,24.97704,-0.000171,24.018822,-0.0077,1.344
2610.00,7.521811,24.97696,-0.000173,24.019045,-0.0077,1.345
2612.00,7.522432,24.97643,-0.000174,24.018483,-0.0077,1.344
2614.00,7.522584,24.97656,-0.000172,24.018076,-0.0077,1.344
2616.00,7.522589,24.97760,-0.000172,24.018017,-0.0077,1.344
2618.00,7.522072,24.97699,-0.000173,24.018876,-0.0077,1.345
2620.00,7.522066,24.97664,-0.000172,24.018218,-0.0077,1.344
2622.00,7.522882,24.97681,-0.000173,24.018013,-0.0078,1.344
2624.00,7.523650,24.97734,-0.000172,24.018095,-0.0077,1.345
2626.00,7.525221,24.97673,-0.000174,24.018042,-0.0077,1.344
2628.00,7.526117,24.97722,-0.000174,24.018183,-0.0077,1.344
2630.00,7.526014,24.97799,-0.000173,24.017515,-0.0077,1.344
2632.00,7.525272,24.97799,-0.000174,24.017424,-0.0077,1.344
2634.00,7.525344,24.97753,-0.000173,24.018419,-0.0077,1.344
2636.00,7.524900,24.97820,-0.000173,24.018127,-0.0077,1.345
2638.00,7.523884,24.97762,-0.000173,24.017776,-0.0077,1.344
2640.00,7.523796,24.97793,-0.000174,24.018173,-0.0077,1.345
2642.00,7.523538,24.97711,-0.000175,24.018508,-0.0077,1.345
2644.00,7.523324,24.97770,-0.000173,24.018909,-0.0077,1.344
2646.00,7.523544,24.97767,-0.000173,24.018633,-0.0077,1.345
2648.00,7.524474,24.97749,-0.000174,24.018037,-0.0077,1.345
2650.00,7.524843,24.97754,-0.000172,24.018138,-0.0077,1.345
2652.00,7.524973,24.97731,-0.000174,24.018731,-0.0077,1.345
2654.00,7.524392,24.97734,-0.000173,24.017997,-0.0077,1.344
2656.00,7.524268,24.97752,-0.000172,24.018773,-0.0077,1.344
2658.00,7.524802,24.97832,-0.000172,24.018825,-0.0077,1.345
2660.00,7.524489,24.97794,-0.000173,24.018702,-0.0077,1.345
2662.00,7.524507,24.97787,-0.000173,24.018144,-0.0077,1.345
2664.00,7.524554,24.97878,-0.000172,24.018374,-0.0077,1.344
2666.00,7.523766,24.97811,-0.000173,24.018571,-0.0077,1.345
2668.00,7.522747,24.97823,-0.000172,24.017962,-0.0077,1.344
2670.00,7.522058,24.97760,-0.000172,24.018370,-0.0077,1.345
2672.00,7.522465,24.97728,-0.000173,24.018976,-0.0077,1.345
2674.00,7.521888,24.97780,-0.000174,24.018475,-0.0077,1.344
2676.00,7.521684,24.97749,-0.000172,24.019010,-0.0077,1.344
2678.00,7.522362,24.97729,-0.000170,24.018508,-0.0077,1.345
2680.00,7.522980,24.97691,-0.000172,24.018370,-0.0077,1.345
2682.00,7.524069,24.97727,-0.000173,24.018561,-0.0077,1.344
2684.00,7.524973,24.97786,-0.000172,24.018606,-0.0077,1.345
2686.00,7.525442,24.97898,-0.000173,24.018638,-0.0077,1.345
2688.00,7.525700,24.97881,-0.000173,24.018802,-0.0077,1.345
2690.00,7.525200,24.97873,-0.000173,24.018397,-0.0077,1.345
2692.00,7.524353,24.97888,-0.000172,24.018640,-0.0077,1.345
2694.00,7.524578,24.97827,-0.000173,24.018811,-0.0077,1.345
2696.00,7.524032,24.97831,-0.000172,24.018167,-0.0077,1.344
2698.00,7.524201,24.97844,-0.000171,24.018319,-0.0077,1.345
2700.00,7.524213,24.97794,-0.000173,24.017799,-0.0077,1.345
2702.00,7.524415,24.97852,-0.000171,24.018582,-0.0077,1.345
2704.00,7.525470,24.97754,-0.000173,24.018677,-0.0077,1.345
2706.00,7.525461,24.97811,-0.000175,24.018544,-0.0077,1.345
2708.00,7.525474,24.97799,-0.000174,24.018662,-0.0077,1.345
2710.00,7.525079,24.97778,-0.000172,24.018089,-0.0077,1.345
2712.00,7.524941,24.97692,-0.000171,24.017982,-0.0077,1.345
2714.00,7.524229,24.97748,-0.000173,24.018312,-0.0077,1.345
2716.00,7.524449,24.97758,-0.000173,24.018383,-0.0077,1.345
2718.00,7.523809,24.97709,-0.000173,24.018394,-0.0077,1.345
2720.00,7.523708,24.97735,-0.000173,24.018628,-0.0077,1.344
2722.00,7.524018,24.97748,-0.000172,24.018388,-0.0077,1.345
2724.00,7.524259,24.97734,-0.000173,24.018575,-0.0077,1.345
2726.00,7.523942,24.97695,-0.000174,24.018586,-0.0077,1.345
2728.00,7.524099,24.97630,-0.000174,24.018325,-0.0077,1.345
2730.00,7.524024,24.97679,-0.000173,24.018479,-0.0077,1.344
2732.00,7.523272,24.97767,-0.000172,24.018193,-0.0077,1.345
2734.00,7.523029,24.97720,-0.000173,24.018878,-0.0077,1.344
2736.00,7.523298,24.97770,-0.000172,24.018194,-0.0077,1.344
2738.00,7.523748,24.97792,-0.000171,24.017892,-0.0077,1.345
2740.00,7.524412,24.97763,-0.000171,24.017895,-0.0077,1.345
2742.00,7.524866,24.97796,-0.000172,24.018638,-0.0077,1.345
2744.00,7.524974,24.97815,-0.000172,24.017612,-0.0077,1.345
2746.00,7.525091,24.97755,-0.000173,24.018194,-0.0077,1.345
2748.00,7.524905,24.97726,-0.000173,24.018053,-0.0077,1.345
2750.00,7.524496,24.97737,-0.000172,24.017879,-0.0077,1.345
2752.00,7.523672,24.97686,-0.000173,24.018499,-0.0077,1.345
2754.00,7.523027,24.97736,-0.000173,24.018142,-0.0077,1.345
2756.00,7.523868,24.97828,-0.000172,24.018260,-0.0077,1.345
2758.00,7.524186,24.97751,-0.000173,24.018613,-0.0077,1.345
2760.00,7.524763,24.97855,-0.000172,24.018696,-0.0077,1.345
2762.00,7.525356,24.97832,-0.000172,24.018270,-0.0077,1.345
2764.00,7.524885,24.97804,-0.000172,24.018568,-0.0077,1.344
2766.00,7.524689,24.97840,-0.000172,24.018521,-0.0077,1.345
2768.00,7.524702,24.97801,-0.000174,24.018638,-0.0078,1.345
2770.00,7.524864,24.97769,-0.000174,24.018037,-0.0077,1.344
2772.00,7.524307,24.97815,-0.000172,24.017774,-0.0077,1.345
2774.00,7.523556,24.97781,-0.000174,24.018724,-0.0077,1.345
2776.00,7.524166,24.97768,-0.000172,24.018042,-0.0077,1.345
2778.00,7.523778,24.97792,-0.000174,24.017727,-0.0077,1.345
2780.00,7.523580,24.97803,-0.000173,24.018537,-0.0077,1.345
2782.00,7.524003,24.97814,-0.000173,24.018080,-0.0077,1.345
2784.00,7.525273,24.97796,-0.000173,24.018223,-0.0077,1.345
2786.00,7.524877,24.97809,-0.000173,24.018144,-0.0077,1.344
2788.00,7.524324,24.97825,-0.000171,24.017627,-0.0077,1.345
2790.00,7.523672,24.97835,-0.000172,24.018116,-0.0077,1.345
2792.00,7.523358,24.97877,-0.000172,24.018145,-0.0077,1.345
2794.00,7.523293,24.97756,-0.000172,24.018695,-0.0077,1.345
2796.00,7.522047,24.97723,-0.000172,24.018290,-0.0078,1.345
2798.00,7.522026,24.97684,-0.000171,24.017379,-0.0077,1.345
2800.00,7.523096,24.97760,-0.000172,24.018120,-0.0077,1.345
2802.00,7.523804,24.97731,-0.000173,24.018145,-0.0077,1.345
2804.00,7.524500,24.97699,-0.000173,24.018265,-0.0077,1.345
2806.00,7.523893,24.97678,-0.000173,24.018515,-0.0077,1.345
2808.00,7.523459,24.97605,-0.000173,24.018892,-0.0077,1.345
2810.00,7.523188,24.97641,-0.000173,24.017941,-0.0077,1.344
2812.00,7.523477,24.97651,-0.000172,24.018225,-0.0077,1.345
2814.00,7.522754,24.97713,-0.000174,24.018263,-0.0077,1.345
2816.00,7.523123,24.97751,-0.000174,24.018294,-0.0077,1.345
2818.00,7.523187,24.97700,-0.000174,24.017679,-0.0077,1.345
2820.00,7.522088,24.97681,-0.000175,24.017872,-0.0077,1.345
2822.00,7.521978,24.97629,-0.000175,24.018401,-0.0077,1.345
2824.00,7.522836,24.97602,-0.000174,24.018593,-0.0077,1.345
2826.00,7.522953,24.97637,-0.000174,24.019110,-0.0077,1.345
2828.00,7.522441,24.97674,-0.000173,24.018105,-0.0077,1.345
2830.00,7.522319,24.97673,-0.000172,24.017913,-0.0078,1.345
2832.00,7.522296,24.97779,-0.000172,24.018318,-0.0077,1.345
2834.00,7.521762,24.97726,-0.000173,24.017389,-0.0077,1.345
2836.00,7.521319,24.97718,-0.000174,24.017208,-0.0077,1.345
2838.00,7.520969,24.97677,-0.000172,24.018231,-0.0077,1.345
2840.00,7.520058,24.97655,-0.000172,24.018368,-0.0077,1.345
2842.00,7.518408,24.97665,-0.000173,24.018338,-0.0077,1.345
2844.00,7.519529,24.97644,-0.000173,24.017708,-0.0077,1.345
2846.00,7.519958,24.97704,-0.000173,24.018530,-0.0077,1.345
2848.00,7.519563,24.97671,-0.000173,24.018867,-0.0077,1.345
2850.00,7.519574,24.97681,-0.000173,24.017977,-0.0077,1.345
2852.00,7.519190,24.97747,-0.000174,24.018073,-0.0077,1.345
2854.00,7.519418,24.97776,-0.000174,24.018379,-0.0077,1.345
2856.00,7.520330,24.97757,-0.000174,24.018316,-0.0078,1.344
2858.00,7.520090,24.97741,-0.000173,24.018348,-0.0077,1.345
2860.00,7.520956,24.97716,-0.000173,24.017953,-0.0077,1.344
2862.00,7.521183,24.97757,-0.000171,24.017665,-0.0078,1.345
2864.00,7.520498,24.97759,-0.000172,24.017536,-0.0077,1.346
2866.00,7.520797,24.97830,-0.000173,24.018325,-0.0077,1.345
2868.00,7.520846,24.97846,-0.000173,24.017980,-0.0077,1.345
2870.00,7.521108,24.97810,-0.000173,24.017823,-0.0078,1.345
2872.00,7.521144,24.97807,-0.000172,24.018495,-0.0077,1.345
2874.00,7.520525,24.97807,-0.000173,24.018193,-0.0077,1.345
2876.00,7.520616,24.97796,-0.000173,24.018133,-0.0077,1.345
2878.00,7.520709,24.97827,-0.000172,24.018066,-0.0077,1.345
2880.00,7.520184,24.97808,-0.000173,24.018174,-0.0077,1.345
2882.00,7.519962,24.97753,-0.000173,24.018080,-0.0077,1.345
2884.00,7.520063,24.97799,-0.000172,24.018557,-0.0077,1.345
2886.00,7.519948,24.97841,-0.000173,24.017756,-0.0077,1.345
2888.00,7.520004,24.97796,-0.000173,24.017725,-0.0077,1.345
2890.00,7.520002,24.97720,-0.000173,24.017962,-0.0077,1.345
2892.00,7.520009,24.97749,-0.000173,24.018401,-0.0077,1.346
2894.00,7.519651,24.97757,-0.000174,24.018745,-0.0077,1.345
2896.00,7.519347,24.97750,-0.000173,24.018434,-0.0077,1.345
2898.00,7.520622,24.97702,-0.000172,24.017875,-0.0077,1.345
2900.00,7.520966,24.97731,-0.000173,24.018816,-0.0077,1.345
2902.00,7.519804,24.97680,-0.000173,24.018669,-0.0077,1.345
2904.00,7.520142,24.97728,-0.000172,24.017665,-0.0077,1.346
2906.00,7.521635,24.97753,-0.000173,24.017774,-0.0077,1.345
2908.00,7.520799,24.97706,-0.000172,24.018187,-0.0077,1.345
2910.00,7.520807,24.97710,-0.000172,24.018374,-0.0077,1.345
2912.00,7.520717,24.97729,-0.000172,24.018754,-0.0077,1.345
2914.00,7.520195,24.97731,-0.000173,24.018156,-0.0077,1.345
2916.00,7.520984,24.97660,-0.000173,24.018124,-0.0077,1.345
2918.00,7.520272,24.97664,-0.000172,24.017763,-0.0077,1.345
2920.00,7.519998,24.97722,-0.000173,24.017966,-0.0077,1.345
2922.00,7.520711,24.97721,-0.000174,24.017805,-0.0077,1.346
2924.00,7.520860,24.97763,-0.000174,24.018876,-0.0077,1.346
2926.00,7.519994,24.97746,-0.000174,24.018006,-0.0077,1.345
2928.00,7.519371,24.97768,-0.000172,24.018093,-0.0077,1.345
2930.00,7.519087,24.97679,-0.000173,24.017879,-0.0077,1.345
2932.00,7.518856,24.97618,-0.000174,24.018071,-0.0077,1.345
2934.00,7.518706,24.97704,-0.000172,24.017518,-0.0077,1.345
2936.00,7.519127,24.97745,-0.000172,24.018022,-0.0077,1.345
2938.00,7.519689,24.97752,-0.000171,24.018584,-0.0077,1.345
2940.00,7.519579,24.97727,-0.000172,24.018406,-0.0077,1.346
2942.00,7.518081,24.97778,-0.000173,24.018131,-0.0077,1.345
2944.00,7.517540,24.97788,-0.000172,24.017886,-0.0077,1.346
2946.00,7.517911,24.97802,-0.000172,24.017904,-0.0077,1.345
2948.00,7.518310,24.97795,-0.000172,24.018084,-0.0077,1.345
2950.00,7.517716,24.97690,-0.000172,24.018470,-0.0077,1.345
2952.00,7.517685,24.97664,-0.000172,24.018383,-0.0077,1.346
2954.00,7.517923,24.97692,-0.000174,24.018229,-0.0077,1.346
2956.00,7.518051,24.97700,-0.000172,24.018057,-0.0077,1.345
2958.00,7.518380,24.97755,-0.000173,24.017719,-0.0077,1.345
2960.00,7.519131,24.97781,-0.000173,24.017910,-0.0077,1.345
2962.00,7.519242,24.97802,-0.000173,24.018102,-0.0077,1.346
2964.00,7.518470,24.97788,-0.000171,24.019151,-0.0077,1.346
2966.00,7.518387,24.97705,-0.000173,24.018156,-0.0077,1.345
2968.00,7.518553,24.97663,-0.000173,24.017609,-0.0077,1.345
2970.00,7.518679,24.97708,-0.000170,24.017995,-0.0077,1.345
2972.00,7.518957,24.97667,-0.000172,24.018624,-0.0077,1.345
2974.00,7.517957,24.97696,-0.000172,24.018522,-0.0077,1.345
2976.00,7.517473,24.97741,-0.000172,24.018183,-0.0077,1.345
2978.00,7.517858,24.97662,-0.000172,24.019121,-0.0077,1.345
2980.00,7.518935,24.97720,-0.000172,24.017899,-0.0077,1.345
2982.00,7.519106,24.97735,-0.000172,24.018151,-0.0077,1.345
2984.00,7.519599,24.97727,-0.000172,24.017935,-0.0077,1.345
2986.00,7.519247,24.97744,-0.000172,24.017834,-0.0077,1.346
2988.00,7.518188,24.97683,-0.000174,24.018278,-0.0077,1.345
2990.00,7.517119,24.97685,-0.000173,24.017321,-0.0077,1.345
2992.00,7.516993,24.97615,-0.000174,24.018542,-0.0077,1.345
2994.00,7.517809,24.97682,-0.000173,24.018379,-0.0077,1.345
2996.00,7.518878,24.97769,-0.000173,24.017881,-0.0077,1.346
2998.00,7.518355,24.97635,-0.000173,24.018390,-0.0077,1.345
3000.00,7.517793,24.97602,-0.000173,24.018145,-0.0077,1.345
@5,12.0000,24.0
3002.00,7.517772,24.97589,-0.000173,24.017953,-0.0077,1.346
3004.00,7.513680,24.97641,-0.000174,24.018299,-0.0077,1.344
3006.00,7.505139,24.97665,-0.000173,24.018354,-0.0077,1.344
3008.00,7.486475,24.97728,-0.000172,24.018203,-0.0078,1.344
3010.00,7.452667,24.97713,-0.000173,24.017592,-0.0078,1.344
3012.00,7.412397,24.97746,-0.000173,24.018022,-0.0077,1.345
3014.00,7.372796,24.97733,-0.000173,24.017953,-0.0077,1.346
3016.00,7.335862,24.97729,-0.000174,24.018042,-0.0077,1.346
3018.00,7.298982,24.97807,-0.000174,24.017636,-0.0077,1.346
3020.00,7.262438,24.97808,-0.000174,24.018671,-0.0077,1.346
3022.00,7.226374,24.97795,-0.000176,24.017794,-0.0077,1.347
3024.00,7.191822,24.97821,-0.000175,24.017913,-0.0077,1.347
3026.00,7.159831,24.97826,-0.000176,24.018363,-0.0077,1.346
3028.00,7.134716,24.97801,-0.000175,24.018370,-0.0077,1.346
3030.00,7.118753,24.97782,-0.000175,24.018111,-0.0077,1.347
3032.00,7.113797,24.97737,-0.000175,24.018852,-0.0077,1.348
3034.00,7.118790,24.97694,-0.000175,24.018667,-0.0077,1.348
3036.00,7.128100,24.97753,-0.000176,24.018154,-0.0078,1.347
3038.00,7.138729,24.97766,-0.000174,24.018187,-0.0078,1.346
3040.00,7.150021,24.97762,-0.000173,24.018870,-0.0077,1.346
3042.00,7.163309,24.97783,-0.000173,24.018368,-0.0077,1.345
3044.00,7.178767,24.97789,-0.000173,24.018026,-0.0077,1.345
3046.00,7.196105,24.97808,-0.000173,24.018261,-0.0077,1.345
3048.00,7.216408,24.97783,-0.000174,24.018443,-0.0077,1.346
3050.00,7.237318,24.97776,-0.000173,24.018229,-0.0077,1.346
3052.00,7.257578,24.97851,-0.000173,24.018231,-0.0077,1.346
3054.00,7.278299,24.97887,-0.000174,24.018057,-0.0077,1.346
3056.00,7.298946,24.97743,-0.000175,24.018276,-0.0077,1.345
3058.00,7.318166,24.97731,-0.000174,24.018841,-0.0077,1.345
3060.00,7.335335,24.97749,-0.000175,24.018423,-0.0077,1.345
3062.00,7.350562,24.97743,-0.000173,24.018506,-0.0077,1.345
3064.00,7.365707,24.97811,-0.000174,24.018711,-0.0077,1.345
3066.00,7.380285,24.97788,-0.000174,24.017933,-0.0077,1.346
3068.00,7.393682,24.97802,-0.000174,24.018113,-0.0077,1.346
3070.00,7.405498,24.97711,-0.000175,24.018662,-0.0077,1.345
3072.00,7.416172,24.97768,-0.000173,24.018851,-0.0077,1.345
3074.00,7.425650,24.97755,-0.000174,24.017857,-0.0077,1.346
3076.00,7.433619,24.97792,-0.000173,24.018261,-0.0077,1.346
3078.00,7.442183,24.97708,-0.000173,24.017999,-0.0077,1.345
3080.00,7.448175,24.97671,-0.000174,24.018270,-0.0077,1.346
3082.00,7.453570,24.97674,-0.000174,24.018771,-0.0077,1.346
3084.00,7.458809,24.97805,-0.000173,24.018238,-0.0077,1.346
3086.00,7.463676,24.97793,-0.000173,24.017192,-0.0077,1.345
3088.00,7.467712,24.97778,-0.000172,24.018754,-0.0077,1.345
3090.00,7.471400,24.97783,-0.000172,24.018704,-0.0077,1.345
3092.00,7.473663,24.97870,-0.000174,24.018396,-0.0077,1.345
3094.00,7.475484,24.97863,-0.000174,24.018205,-0.0077,1.346
3096.00,7.477450,24.97883,-0.000175,24.018580,-0.0077,1.345
3098.00,7.479102,24.97862,-0.000174,24.018619,-0.0077,1.345
3100.00,7.480951,24.97848,-0.000173,24.017991,-0.0077,1.346
3102.00,7.482443,24.97819,-0.000171,24.018290,-0.0077,1.345
3104.00,7.483645,24.97770,-0.000174,24.018138,-0.0077,1.346
3106.00,7.484516,24.97798,-0.000174,24.017901,-0.0077,1.346
3108.00,7.485890,24.97797,-0.000175,24.018330,-0.0077,1.346
3110.00,7.487058,24.97755,-0.000173,24.018238,-0.0077,1.345
3112.00,7.488691,24.97811,-0.000173,24.018691,-0.0077,1.345
3114.00,7.489185,24.97729,-0.000174,24.018736,-0.0078,1.345
3116.00,7.489259,24.97697,-0.000173,24.018727,-0.0077,1.345
3118.00,7.489753,24.97700,-0.000173,24.018644,-0.0077,1.345
3120.00,7.489885,24.97746,-0.000174,24.018267,-0.0077,1.346
3122.00,7.490931,24.97749,-0.000173,24.018629,-0.0077,1.346
3124.00,7.491416,24.97705,-0.000174,24.017794,-0.0077,1.345
3126.00,7.492677,24.97717,-0.000174,24.017678,-0.0077,1.346
3128.00,7.493619,24.97716,-0.000174,24.017738,-0.0077,1.346
3130.00,7.494200,24.97705,-0.000174,24.017531,-0.0077,1.346
3132.00,7.494190,24.97773,-0.000174,24.018470,-0.0077,1.346
3134.00,7.494659,24.97643,-0.000175,24.017852,-0.0077,1.345
3136.00,7.495052,24.97721,-0.000173,24.017886,-0.0077,1.345
3138.00,7.495465,24.97683,-0.000174,24.017855,-0.0077,1.345
3140.00,7.496254,24.97714,-0.000173,24.018452,-0.0077,1.346
3142.00,7.497340,24.97745,-0.000173,24.018818,-0.0077,1.346
3144.00,7.498378,24.97757,-0.000173,24.018165,-0.0077,1.346
3146.00,7.498519,24.97644,-0.000172,24.017888,-0.0077,1.345
3148.00,7.499540,24.97699,-0.000174,24.019244,-0.0077,1.345
3150.00,7.500933,24.97720,-0.000173,24.019041,-0.0077,1.345
3152.00,7.501264,24.97749,-0.000173,24.018026,-0.0077,1.346
3154.00,7.501501,24.97792,-0.000173,24.018167,-0.0077,1.346
3156.00,7.502275,24.97831,-0.000173,24.018026,-0.0077,1.346
3158.00,7.502414,24.97775,-0.000174,24.018381,-0.0077,1.346
3160.00,7.502584,24.97784,-0.000175,24.018178,-0.0077,1.345
3162.00,7.503088,24.97735,-0.000175,24.018448,-0.0077,1.345
3164.00,7.502757,24.97744,-0.000174,24.018706,-0.0077,1.346
3166.00,7.503268,24.97674,-0.000175,24.018923,-0.0077,1.346
3168.00,7.504226,24.97705,-0.000173,24.018310,-0.0077,1.346
3170.00,7.504940,24.97752,-0.000173,24.018454,-0.0077,1.346
3172.00,7.504759,24.97736,-0.000173,24.018731,-0.0077,1.346
3174.00,7.505443,24.97725,-0.000173,24.017504,-0.0077,1.345
3176.00,7.505694,24.97667,-0.000173,24.017650,-0.0077,1.345
3178.00,7.505760,24.97689,-0.000174,24.018401,-0.0077,1.346
3180.00,7.505581,24.97648,-0.000175,24.017739,-0.0078,1.346
3182.00,7.505801,24.97694,-0.000174,24.018377,-0.0078,1.346
3184.00,7.506129,24.97673,-0.000174,24.018397,-0.0077,1.346
3186.00,7.507190,24.97697,-0.000174,24.019298,-0.0077,1.346
3188.00,7.507934,24.97649,-0.000172,24.018606,-0.0077,1.346
3190.00,7.508168,24.97753,-0.000172,24.018477,-0.0077,1.345
3192.00,7.508218,24.97669,-0.000173,24.017846,-0.0077,1.346
3194.00,7.507836,24.97665,-0.000174,24.018024,-0.0077,1.346
3196.00,7.506768,24.97698,-0.000174,24.017971,-0.0077,1.346
3198.00,7.506814,24.97691,-0.000173,24.017825,-0.0077,1.345
3200.00,7.506012,24.97709,-0.000173,24.018017,-0.0077,1.346
3202.00,7.505478,24.97681,-0.000174,24.017573,-0.0077,1.346
3204.00,7.505780,24.97708,-0.000175,24.018093,-0.0077,1.346
3206.00,7.505765,24.97719,-0.000174,24.018368,-0.0077,1.346
3208.00,7.505567,24.97708,-0.000174,24.018479,-0.0077,1.345
3210.00,7.505973,24.97753,-0.000172,24.017890,-0.0077,1.345
3212.00,7.506755,24.97715,-0.000174,24.018314,-0.0077,1.346
3214.00,7.507427,24.97732,-0.000174,24.018205,-0.0078,1.346
3216.00,7.507747,24.97728,-0.000174,24.018018,-0.0077,1.346
3218.00,7.508497,24.97757,-0.000175,24.017986,-0.0077,1.347
3220.00,7.508621,24.97711,-0.000175,24.018535,-0.0077,1.346
3222.00,7.508536,24.97672,-0.000174,24.018225,-0.0077,1.345
3224.00,7.508058,24.97697,-0.000175,24.018700,-0.0077,1.346
3226.00,7.507805,24.97744,-0.000174,24.017946,-0.0077,1.346
3228.00,7.507525,24.97800,-0.000173,24.018347,-0.0077,1.346
3230.00,7.507814,24.97783,-0.000175,24.018145,-0.0077,1.346
3232.00,7.508263,24.97736,-0.000174,24.017765,-0.0077,1.346
3234.00,7.508607,24.97723,-0.000173,24.018269,-0.0077,1.346
3236.00,7.508220,24.97714,-0.000173,24.018350,-0.0077,1.345
3238.00,7.508536,24.97756,-0.000173,24.018655,-0.0077,1.345
3240.00,7.508321,24.97765,-0.000173,24.018638,-0.0077,1.346
3242.00,7.507842,24.97700,-0.000173,24.018046,-0.0077,1.345
3244.00,7.508080,24.97766,-0.000174,24.018211,-0.0077,1.346
3246.00,7.507918,24.97807,-0.000173,24.018260,-0.0077,1.346
3248.00,7.507245,24.97772,-0.000174,24.018396,-0.0077,1.346
3250.00,7.506610,24.97790,-0.000174,24.018040,-0.0077,1.346
3252.00,7.506987,24.97782,-0.000174,24.017627,-0.0077,1.346
3254.00,7.507356,24.97767,-0.000173,24.018394,-0.0077,1.346
3256.00,7.506974,24.97848,-0.000173,24.018379,-0.0077,1.346
3258.00,7.507281,24.97863,-0.000174,24.017922,-0.0077,1.346
3260.00,7.507244,24.97780,-0.000173,24.018586,-0.0077,1.345
3262.00,7.507505,24.97791,-0.000173,24.017859,-0.0077,1.346
3264.00,7.507763,24.97727,-0.000174,24.017924,-0.0077,1.346
3266.00,7.508149,24.97781,-0.000174,24.017982,-0.0077,1.346
3268.00,7.507925,24.97729,-0.000174,24.017783,-0.0077,1.346
3270.00,7.507460,24.97812,-0.000174,24.018227,-0.0077,1.347
3272.00,7.507122,24.97792,-0.000174,24.018490,-0.0077,1.346
3274.00,7.507662,24.97764,-0.000174,24.018203,-0.0078,1.345
3276.00,7.507862,24.97766,-0.000173,24.017879,-0.0078,1.346
3278.00,7.507060,24.97841,-0.000172,24.018298,-0.0077,1.346
3280.00,7.507001,24.97837,-0.000173,24.018459,-0.0077,1.346
3282.00,7.507602,24.97863,-0.000174,24.018633,-0.0077,1.347
3284.00,7.507538,24.97828,-0.000174,24.018551,-0.0077,1.346
3286.00,7.506964,24.97767,-0.000173,24.018035,-0.0077,1.346
3288.00,7.507893,24.97869,-0.000174,24.018399,-0.0077,1.346
3290.00,7.508411,24.97821,-0.000174,24.018434,-0.0077,1.346
3292.00,7.508888,24.97872,-0.000173,24.018649,-0.0077,1.346
3294.00,7.508848,24.97925,-0.000174,24.017968,-0.0077,1.346
3296.00,7.508625,24.97912,-0.000173,24.017767,-0.0077,1.346
3298.00,7.509807,24.97792,-0.000175,24.017482,-0.0077,1.346
3300.00,7.510049,24.97807,-0.000175,24.018009,-0.0077,1.346
3302.00,7.509989,24.97793,-0.000176,24.017605,-0.0078,1.346
3304.00,7.509901,24.97756,-0.000175,24.018274,-0.0077,1.346
3306.00,7.509571,24.97826,-0.000175,24.018441,-0.0077,1.347
3308.00,7.509207,24.97834,-0.000175,24.018180,-0.0077,1.347
3310.00,7.507950,24.97827,-0.000174,24.018018,-0.0077,1.347
3312.00,7.507693,24.97728,-0.000174,24.018454,-0.0077,1.346
3314.00,7.507554,24.97695,-0.000173,24.018173,-0.0077,1.346
3316.00,7.507524,24.97773,-0.000173,24.017790,-0.0077,1.346
3318.00,7.508527,24.97844,-0.000174,24.017950,-0.0077,1.346
3320.00,7.508138,24.97889,-0.000173,24.018015,-0.0077,1.346
3322.00,7.507833,24.97901,-0.000174,24.018423,-0.0077,1.347
3324.00,7.507865,24.97895,-0.000173,24.018348,-0.0078,1.346
3326.00,7.507252,24.97946,-0.000173,24.017573,-0.0077,1.346
3328.00,7.508007,24.97907,-0.000173,24.017661,-0.0077,1.346
3330.00,7.507616,24.97935,-0.000173,24.017801,-0.0077,1.347
3332.00,7.507903,24.97903,-0.000172,24.018557,-0.0077,1.347
3334.00,7.508170,24.97873,-0.000172,24.017823,-0.0077,1.347
3336.00,7.508010,24.97866,-0.000174,24.017643,-0.0077,1.347
3338.00,7.507651,24.97841,-0.000174,24.018118,-0.0077,1.345
3340.00,7.506856,24.97844,-0.000174,24.018771,-0.0077,1.346
3342.00,7.506649,24.97829,-0.000172,24.018347,-0.0077,1.346
3344.00,7.507375,24.97750,-0.000173,24.018336,-0.0077,1.347
3346.00,7.507252,24.97774,-0.000174,24.019199,-0.0077,1.347
3348.00,7.506352,24.97865,-0.000173,24.018903,-0.0077,1.347
3350.00,7.506686,24.97843,-0.000173,24.018383,-0.0077,1.347
3352.00,7.507127,24.97807,-0.000173,24.017937,-0.0077,1.346
3354.00,7.507077,24.97841,-0.000173,24.017480,-0.0077,1.346
3356.00,7.506394,24.97821,-0.000173,24.018394,-0.0077,1.346
3358.00,7.506742,24.97849,-0.000173,24.018793,-0.0077,1.346
3360.00,7.506348,24.97839,-0.000172,24.019164,-0.0077,1.346
3362.00,7.506535,24.97811,-0.000172,24.018642,-0.0077,1.347
3364.00,7.506796,24.97831,-0.000173,24.018383,-0.0077,1.346
3366.00,7.507510,24.97787,-0.000174,24.018089,-0.0077,1.346
3368.00,7.507768,24.97800,-0.000173,24.018531,-0.0077,1.347
3370.00,7.508086,24.97845,-0.000173,24.018149,-0.0077,1.346
3372.00,7.508494,24.97881,-0.000173,24.018187,-0.0077,1.346
3374.00,7.508259,24.97878,-0.000173,24.018486,-0.0077,1.346
3376.00,7.508296,24.97858,-0.000174,24.018359,-0.0077,1.346
3378.00,7.507848,24.97920,-0.000174,24.018263,-0.0077,1.346
3380.00,7.508210,24.97819,-0.000174,24.018156,-0.0077,1.346
3382.00,7.508256,24.97771,-0.000174,24.018412,-0.0077,1.346
3384.00,7.507005,24.97818,-0.000173,24.018075,-0.0077,1.346
3386.00,7.506951,24.97779,-0.000172,24.018629,-0.0077,1.346
3388.00,7.507782,24.97789,-0.000173,24.018580,-0.0077,1.346
3390.00,7.507825,24.97862,-0.000173,24.018000,-0.0077,1.346
3392.00,7.508245,24.97811,-0.000173,24.018448,-0.0077,1.346
3394.00,7.508269,24.97853,-0.000173,24.018323,-0.0077,1.346
3396.00,7.507768,24.97833,-0.000173,24.018145,-0.0077,1.346
3398.00,7.507411,24.97886,-0.000173,24.018410,-0.0077,1.346
3400.00,7.507123,24.97960,-0.000173,24.017928,-0.0078,1.347
3402.00,7.506901,24.97940,-0.000173,24.018212,-0.0077,1.347
3404.00,7.506573,24.97966,-0.000174,24.018724,-0.0077,1.346
3406.00,7.506911,24.97978,-0.000175,24.018881,-0.0077,1.346
3408.00,7.507682,24.97987,-0.000175,24.018309,-0.0077,1.346
3410.00,7.507279,24.98008,-0.000174,24.018002,-0.0077,1.346
3412.00,7.507048,24.97908,-0.000173,24.018533,-0.0077,1.347
3414.00,7.507153,24.97927,-0.000174,24.018076,-0.0078,1.347
3416.00,7.506644,24.97867,-0.000174,24.018216,-0.0077,1.346
3418.00,7.507109,24.97863,-0.000174,24.018510,-0.0077,1.346
3420.00,7.507110,24.97929,-0.000173,24.018421,-0.0077,1.347
3422.00,7.506724,24.97884,-0.000173,24.018196,-0.0077,1.347
3424.00,7.506937,24.97950,-0.000173,24.017603,-0.0077,1.346
3426.00,7.507459,24.97909,-0.000174,24.017955,-0.0077,1.346
3428.00,7.506983,24.97850,-0.000173,24.018289,-0.0077,1.346
3430.00,7.506768,24.97821,-0.000175,24.018240,-0.0077,1.347
3432.00,7.507210,24.97878,-0.000174,24.017796,-0.0077,1.346
3434.00,7.507184,24.97885,-0.000174,24.018370,-0.0078,1.347
3436.00,7.506765,24.97864,-0.000174,24.018189,-0.0077,1.346
3438.00,7.506866,24.97777,-0.000173,24.018466,-0.0077,1.347
3440.00,7.506946,24.97896,-0.000173,24.018194,-0.0077,1.347
3442.00,7.506711,24.97949,-0.000173,24.018423,-0.0077,1.346
3444.00,7.506994,24.97841,-0.000174,24.018454,-0.0077,1.347
3446.00,7.507092,24.97825,-0.000174,24.018245,-0.0077,1.346
3448.00,7.506770,24.97879,-0.000173,24.018642,-0.0077,1.346
3450.00,7.507047,24.97885,-0.000173,24.018435,-0.0077,1.346
3452.00,7.506696,24.97830,-0.000173,24.018182,-0.0077,1.346
3454.00,7.506910,24.97766,-0.000173,24.018212,-0.0077,1.346
3456.00,7.506235,24.97852,-0.000175,24.018497,-0.0077,1.347
3458.00,7.506785,24.97919,-0.000175,24.018653,-0.0077,1.347
3460.00,7.506868,24.97944,-0.000174,24.018042,-0.0078,1.346
3462.00,7.506001,24.97948,-0.000174,24.017516,-0.0077,1.347
3464.00,7.505560,24.97836,-0.000175,24.018309,-0.0077,1.347
3466.00,7.505222,24.97845,-0.000175,24.018075,-0.0077,1.347
3468.00,7.505609,24.97890,-0.000174,24.017995,-0.0077,1.346
3470.00,7.504998,24.97908,-0.000174,24.018243,-0.0077,1.346
3472.00,7.504695,24.97902,-0.000174,24.017573,-0.0077,1.346
3474.00,7.504609,24.97922,-0.000173,24.018967,-0.0077,1.347
3476.00,7.504813,24.97958,-0.000174,24.018236,-0.0077,1.346
3478.00,7.505945,24.97909,-0.000173,24.018653,-0.0077,1.346
3480.00,7.506549,24.97998,-0.000173,24.018122,-0.0077,1.347
3482.00,7.506319,24.97947,-0.000173,24.018357,-0.0077,1.347
3484.00,7.505747,24.97953,-0.000173,24.018372,-0.0077,1.346
3486.00,7.506382,24.97882,-0.000173,24.018319,-0.0077,1.347
3488.00,7.506203,24.97857,-0.000174,24.018385,-0.0077,1.347
3490.00,7.506182,24.97919,-0.000173,24.017786,-0.0077,1.346
3492.00,7.505465,24.97839,-0.000173,24.017863,-0.0077,1.346
3494.00,7.505436,24.97803,-0.000175,24.018187,-0.0077,1.347
3496.00,7.505390,24.97900,-0.000174,24.018421,-0.0077,1.347
3498.00,7.505821,24.97836,-0.000175,24.017562,-0.0077,1.347
3500.00,7.505220,24.97829,-0.000175,24.017788,-0.0077,1.346
3502.00,7.505343,24.97899,-0.000173,24.017980,-0.0077,1.346
3504.00,7.505322,24.97872,-0.000173,24.018357,-0.0077,1.347
3506.00,7.505532,24.97838,-0.000174,24.018588,-0.0077,1.347
3508.00,7.505551,24.97872,-0.000174,24.018147,-0.0077,1.347
3510.00,7.505729,24.97907,-0.000174,24.018653,-0.0078,1.346
3512.00,7.505975,24.97880,-0.000174,24.018412,-0.0077,1.346
3514.00,7.506670,24.97910,-0.000173,24.018316,-0.0077,1.347
3516.00,7.507165,24.97931,-0.000174,24.018686,-0.0078,1.346
3518.00,7.507654,24.97859,-0.000173,24.017997,-0.0077,1.347
3520.00,7.507598,24.97911,-0.000175,24.018444,-0.0077,1.347
3522.00,7.507596,24.97834,-0.000175,24.018660,-0.0077,1.347
3524.00,7.506528,24.97892,-0.000173,24.017950,-0.0077,1.347
3526.00,7.504603,24.97915,-0.000173,24.018180,-0.0077,1.347
3528.00,7.505256,24.97918,-0.000174,24.018309,-0.0078,1.347
3530.00,7.505660,24.97890,-0.000174,24.017973,-0.0077,1.347
3532.00,7.505408,24.97928,-0.000174,24.018042,-0.0077,1.347
3534.00,7.504929,24.97869,-0.000175,24.017565,-0.0077,1.347
3536.00,7.504501,24.97782,-0.000174,24.017995,-0.0077,1.347
3538.00,7.505393,24.97761,-0.000175,24.018049,-0.0077,1.347
3540.00,7.504900,24.97753,-0.000175,24.017587,-0.0077,1.347
3542.00,7.504855,24.97818,-0.000174,24.017728,-0.0078,1.347
3544.00,7.504207,24.97871,-0.000174,24.018037,-0.0078,1.347
3546.00,7.504858,24.97947,-0.000174,24.017632,-0.0078,1.346
3548.00,7.505665,24.97911,-0.000174,24.018009,-0.0077,1.347
3550.00,7.505609,24.97855,-0.000174,24.017864,-0.0077,1.347
3552.00,7.504794,24.97918,-0.000174,24.018098,-0.0077,1.347
3554.00,7.504022,24.97910,-0.000174,24.018200,-0.0077,1.347
3556.00,7.504099,24.97882,-0.000175,24.018754,-0.0077,1.347
3558.00,7.504716,24.97849,-0.000175,24.018397,-0.0077,1.347
3560.00,7.504901,24.97862,-0.000173,24.017522,-0.0077,1.347
3562.00,7.504945,24.97825,-0.000173,24.018240,-0.0077,1.347
3564.00,7.504416,24.97878,-0.000174,24.018216,-0.0077,1.347
3566.00,7.504668,24.97782,-0.000174,24.018251,-0.0077,1.347
3568.00,7.505304,24.97769,-0.000173,24.018359,-0.0077,1.347
3570.00,7.506354,24.97734,-0.000172,24.017832,-0.0078,1.347
3572.00,7.505828,24.97802,-0.000173,24.017971,-0.0077,1.347
3574.00,7.505733,24.97788,-0.000173,24.017776,-0.0077,1.347
3576.00,7.505445,24.97823,-0.000173,24.017786,-0.0077,1.347
3578.00,7.505373,24.97882,-0.000173,24.017937,-0.0077,1.347
3580.00,7.506491,24.97816,-0.000174,24.017741,-0.0077,1.347
3582.00,7.505544,24.97767,-0.000175,24.018488,-0.0077,1.347
3584.00,7.504818,24.97813,-0.000174,24.018289,-0.0077,1.348
3586.00,7.504666,24.97839,-0.000174,24.018182,-0.0077,1.347
3588.00,7.503939,24.97873,-0.000173,24.017993,-0.0077,1.347
3590.00,7.503693,24.97887,-0.000173,24.018410,-0.0077,1.347
3592.00,7.504206,24.97864,-0.000172,24.018388,-0.0077,1.347
3594.00,7.504711,24.97826,-0.000174,24.018040,-0.0077,1.347
3596.00,7.504600,24.97830,-0.000175,24.017828,-0.0077,1.347
3598.00,7.504168,24.97844,-0.000173,24.018076,-0.0077,1.347
3600.00,7.503908,24.97807,-0.000173,24.018599,-0.0077,1.347
@6,12.0000,24.0
3602.00,7.503721,24.97815,-0.000173,24.018802,-0.0077,1.347
3604.00,7.500341,24.97823,-0.000173,24.018762,-0.0077,1.347
3606.00,7.491748,24.97876,-0.000173,24.018303,-0.0077,1.346
3608.00,7.476844,24.97839,-0.000172,24.018983,-0.0077,1.345
3610.00,7.449614,24.97812,-0.000171,24.017772,-0.0077,1.345
3612.00,7.416053,24.97834,-0.000171,24.018135,-0.0077,1.346
3614.00,7.384435,24.97867,-0.000172,24.018575,-0.0077,1.347
3616.00,7.355324,24.97886,-0.000174,24.018057,-0.0077,1.348
3618.00,7.328287,24.97883,-0.000175,24.017995,-0.0077,1.349
3620.00,7.299638,24.97888,-0.000175,24.018519,-0.0077,1.348
3622.00,7.271820,24.97810,-0.000174,24.017915,-0.0077,1.347
3624.00,7.245012,24.97872,-0.000174,24.018461,-0.0077,1.348
3626.00,7.219395,24.97910,-0.000175,24.017895,-0.0077,1.348
3628.00,7.199722,24.97883,-0.000176,24.018417,-0.0077,1.349
3630.00,7.189122,24.97940,-0.000175,24.018448,-0.0077,1.349
3632.00,7.187232,24.97863,-0.000176,24.018270,-0.0077,1.349
3634.00,7.195538,24.97886,-0.000175,24.017912,-0.0077,1.349
3636.00,7.206578,24.97946,-0.000175,24.018497,-0.0077,1.348
3638.00,7.217418,24.97908,-0.000175,24.018202,-0.0077,1.348
3640.00,7.227299,24.97938,-0.000174,24.018386,-0.0077,1.347
3642.00,7.237762,24.97966,-0.000173,24.018296,-0.0077,1.347
3644.00,7.250043,24.97982,-0.000175,24.018138,-0.0077,1.347
3646.00,7.264867,24.97919,-0.000173,24.018506,-0.0077,1.347
3648.00,7.280215,24.98003,-0.000173,24.018038,-0.0077,1.348
3650.00,7.296194,24.98031,-0.000173,24.018162,-0.0077,1.347
3652.00,7.311266,24.97973,-0.000173,24.018379,-0.0077,1.348
3654.00,7.327011,24.98002,-0.000174,24.018372,-0.0077,1.347
3656.00,7.341738,24.97996,-0.000174,24.018212,-0.0077,1.348
3658.00,7.355321,24.97914,-0.000174,24.017937,-0.0077,1.348
3660.00,7.368830,24.97842,-0.000174,24.017703,-0.0077,1.347
3662.00,7.380678,24.97893,-0.000173,24.018191,-0.0077,1.347
3664.00,7.391655,24.97918,-0.000173,24.018343,-0.0077,1.347
3666.00,7.401870,24.97978,-0.000173,24.017970,-0.0077,1.347
3668.00,7.412312,24.98032,-0.000173,24.018562,-0.0077,1.348
3670.00,7.420941,24.98029,-0.000174,24.018611,-0.0077,1.347
3672.00,7.429107,24.98049,-0.000173,24.018872,-0.0077,1.347
3674.00,7.436532,24.97985,-0.000173,24.018098,-0.0077,1.347
3676.00,7.442719,24.97922,-0.000172,24.018038,-0.0077,1.348
3678.00,7.447874,24.98007,-0.000173,24.018557,-0.0077,1.348
3680.00,7.453009,24.98035,-0.000173,24.018064,-0.0077,1.347
3682.00,7.458193,24.97977,-0.000174,24.017966,-0.0077,1.348
3684.00,7.461554,24.97963,-0.000173,24.018058,-0.0077,1.347
3686.00,7.465071,24.97878,-0.000172,24.017634,-0.0077,1.347
3688.00,7.467962,24.97983,-0.000173,24.018328,-0.0077,1.347
3690.00,7.469634,24.98005,-0.000174,24.018638,-0.0077,1.347
3692.00,7.471320,24.98072,-0.000173,24.018323,-0.0077,1.347
3694.00,7.473126,24.98069,-0.000174,24.018180,-0.0078,1.347
3696.00,7.475580,24.98018,-0.000174,24.018174,-0.0077,1.347
3698.00,7.478312,24.97931,-0.000174,24.018803,-0.0077,1.347
3700.00,7.480033,24.97967,-0.000173,24.017817,-0.0077,1.347
3702.00,7.480634,24.97943,-0.000173,24.018002,-0.0077,1.347
3704.00,7.482021,24.98009,-0.000173,24.018222,-0.0077,1.347
3706.00,7.482783,24.98103,-0.000175,24.018372,-0.0078,1.347
3708.00,7.483209,24.98023,-0.000174,24.018165,-0.0077,1.348
3710.00,7.483919,24.97953,-0.000174,24.018401,-0.0078,1.347
3712.00,7.484248,24.98011,-0.000173,24.018164,-0.0077,1.347
3714.00,7.484721,24.98006,-0.000174,24.017495,-0.0077,1.347
3716.00,7.485344,24.97985,-0.000173,24.018144,-0.0077,1.347
3718.00,7.484691,24.97996,-0.000172,24.018359,-0.0077,1.348
3720.00,7.484680,24.97982,-0.000173,24.017957,-0.0077,1.348
3722.00,7.484245,24.97952,-0.000173,24.018183,-0.0077,1.348
3724.00,7.485475,24.97833,-0.000174,24.018144,-0.0077,1.348
3726.00,7.485927,24.97892,-0.000174,24.018365,-0.0078,1.347
3728.00,7.485282,24.97953,-0.000174,24.018223,-0.0077,1.347
3730.00,7.486114,24.97909,-0.000173,24.017848,-0.0078,1.347
3732.00,7.486490,24.97895,-0.000172,24.018136,-0.0077,1.347
3734.00,7.485926,24.97980,-0.000173,24.018613,-0.0077,1.348
3736.00,7.486486,24.97975,-0.000173,24.018296,-0.0077,1.348
3738.00,7.487175,24.98007,-0.000173,24.018098,-0.0077,1.347
3740.00,7.487586,24.97923,-0.000173,24.017567,-0.0077,1.347
3742.00,7.487677,24.98020,-0.000173,24.018403,-0.0077,1.347
3744.00,7.487414,24.97955,-0.000173,24.018006,-0.0077,1.347
3746.00,7.488140,24.97971,-0.000174,24.017991,-0.0077,1.348
3748.00,7.489064,24.97986,-0.000172,24.018122,-0.0077,1.348
3750.00,7.488906,24.97988,-0.000173,24.017701,-0.0077,1.348
3752.00,7.488941,24.98076,-0.000172,24.018448,-0.0077,1.348
3754.00,7.490538,24.97993,-0.000172,24.018374,-0.0077,1.347
3756.00,7.491725,24.97935,-0.000172,24.019331,-0.0077,1.347
3758.00,7.491573,24.98034,-0.000172,24.017960,-0.0077,1.347
3760.00,7.491477,24.97947,-0.000174,24.018463,-0.0077,1.347
3762.00,7.492404,24.97966,-0.000174,24.018187,-0.0077,1.347
3764.00,7.492584,24.98085,-0.000173,24.018394,-0.0077,1.348
3766.00,7.492545,24.98007,-0.000174,24.018312,-0.0077,1.348
3768.00,7.493043,24.97986,-0.000173,24.018334,-0.0077,1.347
3770.00,7.492598,24.98002,-0.000173,24.018281,-0.0077,1.347
3772.00,7.493167,24.98011,-0.000173,24.017611,-0.0078,1.347
3774.00,7.493791,24.97894,-0.000173,24.018281,-0.0077,1.347
3776.00,7.493544,24.97861,-0.000173,24.018963,-0.0077,1.347
3778.00,7.493881,24.97873,-0.000173,24.018343,-0.0077,1.348
3780.00,7.494433,24.97954,-0.000173,24.018169,-0.0077,1.348
3782.00,7.494251,24.97993,-0.000175,24.017910,-0.0077,1.347
3784.00,7.495474,24.98062,-0.000174,24.018473,-0.0077,1.347
3786.00,7.495515,24.97961,-0.000174,24.018064,-0.0077,1.347
3788.00,7.495836,24.97954,-0.000174,24.017841,-0.0077,1.347
3790.00,7.495013,24.97996,-0.000173,24.018611,-0.0078,1.347
3792.00,7.494845,24.97928,-0.000174,24.018125,-0.0078,1.348
3794.00,7.495185,24.97991,-0.000175,24.018539,-0.0077,1.348
3796.00,7.495568,24.97990,-0.000173,24.018764,-0.0077,1.348
3798.00,7.495573,24.97988,-0.000172,24.018561,-0.0077,1.347
3800.00,7.495249,24.98038,-0.000174,24.018354,-0.0077,1.347
3802.00,7.495289,24.97984,-0.000174,24.017752,-0.0077,1.348
3804.00,7.495581,24.98035,-0.000173,24.018390,-0.0076,1.347
3806.00,7.495360,24.97977,-0.000174,24.018642,-0.0077,1.348
3808.00,7.495628,24.97961,-0.000174,24.018638,-0.0077,1.348
3810.00,7.494684,24.97944,-0.000174,24.018562,-0.0077,1.347
3812.00,7.494861,24.97999,-0.000173,24.018044,-0.0077,1.348
3814.00,7.495850,24.98024,-0.000173,24.018047,-0.0077,1.348
3816.00,7.495828,24.98119,-0.000174,24.017971,-0.0077,1.348
3818.00,7.495122,24.98008,-0.000173,24.018450,-0.0077,1.348
3820.00,7.495846,24.98044,-0.000174,24.018377,-0.0077,1.348
3822.00,7.496792,24.98085,-0.000173,24.018334,-0.0077,1.348
3824.00,7.497133,24.98090,-0.000173,24.018780,-0.0077,1.347
3826.00,7.497795,24.98046,-0.000174,24.018133,-0.0077,1.348
3828.00,7.496377,24.98057,-0.000174,24.018118,-0.0077,1.348
3830.00,7.496271,24.98053,-0.000174,24.018765,-0.0078,1.348
3832.00,7.497347,24.98188,-0.000173,24.018689,-0.0077,1.348
3834.00,7.496723,24.98177,-0.000174,24.018187,-0.0077,1.348
3836.00,7.496316,24.98138,-0.000173,24.018425,-0.0077,1.348
3838.00,7.497092,24.98109,-0.000175,24.017986,-0.0078,1.348
3840.00,7.497485,24.98038,-0.000174,24.017447,-0.0077,1.348
3842.00,7.496004,24.98049,-0.000174,24.018519,-0.0077,1.348
3844.00,7.496016,24.98049,-0.000173,24.018338,-0.0077,1.348
3846.00,7.496460,24.98075,-0.000174,24.018486,-0.0077,1.347
3848.00,7.496497,24.98060,-0.000174,24.018506,-0.0078,1.348
3850.00,7.495852,24.98074,-0.000173,24.017752,-0.0077,1.348
3852.00,7.496161,24.98042,-0.000173,24.018419,-0.0077,1.348
3854.00,7.496316,24.98069,-0.000174,24.017801,-0.0077,1.348
3856.00,7.495087,24.98040,-0.000175,24.018367,-0.0078,1.349
3858.00,7.495214,24.98020,-0.000174,24.018196,-0.0078,1.348
3860.00,7.495811,24.97941,-0.000174,24.017902,-0.0078,1.348
3862.00,7.496338,24.97882,-0.000173,24.017259,-0.0077,1.348
3864.00,7.496212,24.97872,-0.000174,24.018160,-0.0077,1.348
3866.00,7.496104,24.97855,-0.000174,24.018171,-0.0077,1.348
3868.00,7.495969,24.97874,-0.000174,24.017685,-0.0077,1.348
3870.00,7.495952,24.97885,-0.000173,24.017948,-0.0077,1.348
3872.00,7.495694,24.97879,-0.000174,24.017728,-0.0077,1.348
3874.00,7.495244,24.97938,-0.000174,24.018658,-0.0077,1.348
3876.00,7.495504,24.97956,-0.000173,24.017529,-0.0077,1.348
3878.00,7.495901,24.97992,-0.000173,24.018394,-0.0077,1.348
3880.00,7.496103,24.98036,-0.000174,24.017529,-0.0077,1.348
3882.00,7.495835,24.98006,-0.000174,24.018261,-0.0077,1.348
3884.00,7.494977,24.97929,-0.000173,24.017810,-0.0077,1.348
3886.00,7.495005,24.97999,-0.000174,24.018677,-0.0077,1.348
3888.00,7.494817,24.97924,-0.000173,24.018113,-0.0077,1.348
3890.00,7.495390,24.97903,-0.000173,24.018776,-0.0077,1.348
3892.00,7.496019,24.97914,-0.000173,24.018629,-0.0077,1.347
3894.00,7.495963,24.97901,-0.000174,24.017701,-0.0077,1.348
3896.00,7.496897,24.97905,-0.000174,24.018028,-0.0077,1.348
3898.00,7.497336,24.97887,-0.000173,24.017801,-0.0077,1.348
3900.00,7.496722,24.97909,-0.000174,24.017968,-0.0077,1.348
3902.00,7.496762,24.97929,-0.000174,24.018000,-0.0077,1.348
3904.00,7.497003,24.97885,-0.000173,24.017429,-0.0078,1.348
3906.00,7.496807,24.97975,-0.000174,24.019141,-0.0078,1.349
3908.00,7.496254,24.98015,-0.000173,24.017623,-0.0077,1.349
3910.00,7.496568,24.98032,-0.000174,24.017650,-0.0077,1.348
3912.00,7.497284,24.98027,-0.000174,24.018684,-0.0077,1.347
3914.00,7.496634,24.97988,-0.000173,24.018136,-0.0077,1.348
3916.00,7.495885,24.97926,-0.000172,24.018113,-0.0077,1.348
3918.00,7.496328,24.97947,-0.000173,24.018446,-0.0077,1.348
3920.00,7.495467,24.97932,-0.000173,24.018640,-0.0077,1.348
3922.00,7.495486,24.97991,-0.000172,24.017935,-0.0077,1.348
3924.00,7.495314,24.98033,-0.000174,24.018220,-0.0077,1.347
3926.00,7.495610,24.98040,-0.000172,24.017955,-0.0077,1.348
3928.00,7.496865,24.98050,-0.000173,24.018410,-0.0077,1.349
3930.00,7.497229,24.98048,-0.000174,24.018394,-0.0077,1.349
3932.00,7.497976,24.98131,-0.000174,24.018154,-0.0077,1.348
3934.00,7.497760,24.98203,-0.000174,24.018067,-0.0077,1.348
3936.00,7.496769,24.98124,-0.000174,24.017663,-0.0077,1.348
3938.00,7.496534,24.98004,-0.000174,24.018183,-0.0078,1.348
3940.00,7.496881,24.98085,-0.000174,24.017718,-0.0077,1.349
3942.00,7.496386,24.98125,-0.000174,24.018231,-0.0077,1.349
3944.00,7.496249,24.98106,-0.000174,24.018292,-0.0077,1.348
3946.00,7.496119,24.98171,-0.000174,24.017614,-0.0077,1.348
3948.00,7.496237,24.98121,-0.000174,24.018069,-0.0077,1.348
3950.00,7.495452,24.98073,-0.000174,24.018339,-0.0077,1.348
3952.00,7.495514,24.98117,-0.000173,24.017368,-0.0077,1.348
3954.00,7.495879,24.98062,-0.000173,24.018241,-0.0077,1.348
3956.00,7.495883,24.98016,-0.000173,24.018528,-0.0077,1.348
3958.00,7.495729,24.98048,-0.000174,24.018470,-0.0077,1.348
3960.00,7.495040,24.98063,-0.000173,24.017725,-0.0077,1.347
3962.00,7.495280,24.98014,-0.000173,24.017531,-0.0077,1.348
3964.00,7.495463,24.98046,-0.000174,24.018044,-0.0077,1.348
3966.00,7.495100,24.98019,-0.000174,24.017803,-0.0077,1.349
3968.00,7.495644,24.97987,-0.000175,24.018278,-0.0077,1.348
3970.00,7.495614,24.97968,-0.000174,24.018307,-0.0077,1.349
3972.00,7.495615,24.98008,-0.000173,24.017835,-0.0077,1.348
3974.00,7.495811,24.97948,-0.000173,24.017846,-0.0077,1.348
3976.00,7.496001,24.97872,-0.000174,24.017449,-0.0077,1.349
3978.00,7.495989,24.97889,-0.000174,24.018053,-0.0077,1.348
3980.00,7.495531,24.97877,-0.000174,24.018212,-0.0077,1.348
3982.00,7.495954,24.97829,-0.000174,24.018948,-0.0077,1.349
3984.00,7.495502,24.97907,-0.000173,24.018093,-0.0077,1.348
3986.00,7.495574,24.97899,-0.000173,24.018071,-0.0077,1.349
3988.00,7.495918,24.97822,-0.000173,24.018071,-0.0077,1.349
3990.00,7.496551,24.97852,-0.000173,24.018312,-0.0077,1.348
3992.00,7.496251,24.97903,-0.000172,24.017897,-0.0077,1.348
3994.00,7.496360,24.97891,-0.000172,24.018220,-0.0077,1.347
3996.00,7.496226,24.97925,-0.000173,24.018049,-0.0077,1.348
3998.00,7.496601,24.97874,-0.000174,24.018098,-0.0077,1.348
4000.00,7.497117,24.97906,-0.000175,24.018419,-0.0077,1.349
4002.00,7.496877,24.97951,-0.000175,24.018149,-0.0077,1.348
4004.00,7.496449,24.97901,-0.000174,24.018223,-0.0077,1.348
4006.00,7.496625,24.97843,-0.000173,24.018365,-0.0077,1.348
4008.00,7.497016,24.97993,-0.000174,24.018553,-0.0077,1.349
4010.00,7.496048,24.98005,-0.000175,24.017921,-0.0077,1.348
4012.00,7.495387,24.98018,-0.000174,24.018390,-0.0077,1.348
4014.00,7.494664,24.98060,-0.000174,24.017770,-0.0077,1.349
4016.00,7.494192,24.98160,-0.000175,24.018541,-0.0077,1.348
4018.00,7.493934,24.98136,-0.000174,24.017491,-0.0077,1.348
4020.00,7.494632,24.98084,-0.000174,24.018232,-0.0077,1.348
4022.00,7.494945,24.98136,-0.000174,24.018918,-0.0077,1.349
4024.00,7.494959,24.98127,-0.000174,24.018111,-0.0077,1.349
4026.00,7.495372,24.98085,-0.000174,24.018055,-0.0077,1.348
4028.00,7.496697,24.98085,-0.000173,24.018740,-0.0077,1.348
4030.00,7.495171,24.98085,-0.000173,24.018640,-0.0077,1.348
4032.00,7.494343,24.98080,-0.000174,24.018988,-0.0077,1.348
4034.00,7.494623,24.98093,-0.000174,24.018454,-0.0077,1.349
4036.00,7.494786,24.98077,-0.000174,24.018372,-0.0078,1.348
4038.00,7.494658,24.98105,-0.000174,24.017986,-0.0077,1.349
4040.00,7.494456,24.98123,-0.000174,24.018415,-0.0077,1.348
4042.00,7.495010,24.98091,-0.000174,24.018811,-0.0077,1.348
4044.00,7.495206,24.98107,-0.000174,24.019166,-0.0077,1.348
4046.00,7.495118,24.98132,-0.000173,24.018207,-0.0077,1.349
4048.00,7.494989,24.98122,-0.000173,24.018193,-0.0077,1.348
4050.00,7.494778,24.98114,-0.000174,24.018450,-0.0077,1.349
4052.00,7.495086,24.98122,-0.000174,24.018412,-0.0077,1.349
4054.00,7.496263,24.98108,-0.000174,24.018281,-0.0077,1.349
4056.00,7.496677,24.98136,-0.000174,24.018637,-0.0077,1.349
4058.00,7.496001,24.98139,-0.000173,24.018470,-0.0077,1.349
4060.00,7.495255,24.98172,-0.000174,24.018356,-0.0077,1.349
4062.00,7.494470,24.98232,-0.000172,24.018597,-0.0077,1.348
4064.00,7.494706,24.98134,-0.000173,24.018468,-0.0077,1.349
4066.00,7.495452,24.98154,-0.000174,24.018370,-0.0077,1.349
4068.00,7.495909,24.98113,-0.000174,24.018207,-0.0077,1.349
4070.00,7.495937,24.98105,-0.000174,24.018207,-0.0077,1.349
4072.00,7.495871,24.98056,-0.000174,24.018434,-0.0077,1.349
4074.00,7.495545,24.98010,-0.000173,24.018254,-0.0077,1.348
4076.00,7.495548,24.98129,-0.000174,24.018582,-0.0077,1.349
4078.00,7.496310,24.98083,-0.000173,24.018803,-0.0077,1.348
4080.00,7.496374,24.98094,-0.000174,24.018999,-0.0077,1.349
4082.00,7.496551,24.97996,-0.000175,24.018278,-0.0077,1.349
4084.00,7.495835,24.97981,-0.000173,24.018269,-0.0077,1.348
4086.00,7.495334,24.98042,-0.000173,24.018156,-0.0077,1.349
4088.00,7.495224,24.98012,-0.000174,24.017875,-0.0077,1.349
4090.00,7.494945,24.98045,-0.000175,24.017908,-0.0077,1.349
4092.00,7.494783,24.98092,-0.000173,24.018379,-0.0077,1.349
4094.00,7.495296,24.98025,-0.000173,24.017852,-0.0077,1.349
4096.00,7.495104,24.98046,-0.000173,24.017750,-0.0077,1.349
4098.00,7.494050,24.98010,-0.000173,24.018098,-0.0077,1.349
4100.00,7.494225,24.98083,-0.000173,24.018463,-0.0077,1.349
4102.00,7.493887,24.98032,-0.000172,24.018145,-0.0077,1.349
4104.00,7.494076,24.98025,-0.000174,24.017989,-0.0077,1.349
4106.00,7.495118,24.98062,-0.000174,24.018526,-0.0077,1.349
4108.00,7.495314,24.97962,-0.000174,24.018049,-0.0077,1.349
4110.00,7.494441,24.97923,-0.000174,24.017915,-0.0077,1.349
4112.00,7.494269,24.97907,-0.000174,24.018423,-0.0077,1.349
4114.00,7.494135,24.98000,-0.000173,24.018328,-0.0077,1.349
4116.00,7.493806,24.98031,-0.000173,24.018086,-0.0077,1.348
4118.00,7.493521,24.97923,-0.000174,24.018084,-0.0077,1.349
4120.00,7.493910,24.98051,-0.000173,24.018140,-0.0077,1.349
4122.00,7.494595,24.98035,-0.000174,24.018682,-0.0078,1.349
4124.00,7.494205,24.98067,-0.000173,24.018321,-0.0077,1.348
4126.00,7.494081,24.98052,-0.000174,24.017826,-0.0077,1.349
4128.00,7.495022,24.98008,-0.000173,24.018368,-0.0077,1.349
4130.00,7.495033,24.97980,-0.000174,24.018171,-0.0077,1.349
4132.00,7.494601,24.97983,-0.000175,24.018009,-0.0077,1.350
4134.00,7.494350,24.98023,-0.000174,24.017870,-0.0077,1.349
4136.00,7.494011,24.98019,-0.000174,24.018537,-0.0077,1.349
4138.00,7.494012,24.97959,-0.000173,24.018040,-0.0077,1.348
4140.00,7.493951,24.97981,-0.000174,24.017551,-0.0078,1.349
4142.00,7.494009,24.97943,-0.000174,24.017538,-0.0077,1.349
4144.00,7.492959,24.97923,-0.000174,24.018182,-0.0077,1.349
4146.00,7.492797,24.97917,-0.000174,24.017266,-0.0077,1.349
4148.00,7.492967,24.97899,-0.000174,24.018071,-0.0077,1.349
4150.00,7.493265,24.97963,-0.000175,24.018403,-0.0077,1.350
4152.00,7.493254,24.97899,-0.000174,24.018695,-0.0077,1.350
4154.00,7.492480,24.97956,-0.000174,24.017768,-0.0077,1.349
4156.00,7.492112,24.97958,-0.000174,24.017380,-0.0077,1.349
4158.00,7.492648,24.97938,-0.000174,24.017875,-0.0077,1.348
4160.00,7.493605,24.97962,-0.000173,24.018802,-0.0077,1.348
4162.00,7.493953,24.97944,-0.000173,24.018348,-0.0077,1.349
4164.00,7.494045,24.97976,-0.000173,24.018521,-0.0077,1.348
4166.00,7.493194,24.97956,-0.000173,24.017632,-0.0077,1.349
4168.00,7.493037,24.97932,-0.000174,24.018028,-0.0077,1.349
4170.00,7.492811,24.97928,-0.000173,24.018406,-0.0077,1.350
4172.00,7.492295,24.98017,-0.000174,24.018164,-0.0077,1.348
4174.00,7.492270,24.97983,-0.000173,24.018122,-0.0077,1.349
4176.00,7.492908,24.97934,-0.000174,24.018102,-0.0077,1.350
4178.00,7.494021,24.97940,-0.000173,24.018115,-0.0077,1.349
4180.00,7.494736,24.98030,-0.000173,24.018312,-0.0077,1.349
4182.00,7.494191,24.97949,-0.000173,24.018706,-0.0077,1.349
4184.00,7.494315,24.97933,-0.000174,24.018736,-0.0077,1.349
4186.00,7.494492,24.98024,-0.000173,24.018481,-0.0077,1.349
4188.00,7.493649,24.97961,-0.000172,24.018749,-0.0077,1.349
4190.00,7.493400,24.97979,-0.000174,24.018080,-0.0077,1.349
4192.00,7.493618,24.97944,-0.000173,24.017843,-0.0077,1.349
4194.00,7.493142,24.97808,-0.000171,24.018479,-0.0077,1.348
4196.00,7.493384,24.97867,-0.000172,24.018171,-0.0077,1.349
4198.00,7.493595,24.97813,-0.000173,24.017788,-0.0078,1.349
4200.00,7.494510,24.97846,-0.000174,24.017591,-0.0077,1.349
@7,12.0000,24.0
4202.00,7.495264,24.97741,-0.000174,24.018125,-0.0077,1.349
4204.00,7.491718,24.97794,-0.000174,24.018838,-0.0077,1.349
4206.00,7.484720,24.97788,-0.000173,24.018026,-0.0077,1.348
4208.00,7.470956,24.97774,-0.000173,24.018140,-0.0077,1.348
4210.00,7.447366,24.97760,-0.000172,24.017950,-0.0077,1.347
4212.00,7.420676,24.97688,-0.000172,24.018084,-0.0078,1.349
4214.00,7.395336,24.97693,-0.000173,24.018229,-0.0077,1.349
4216.00,7.371441,24.97697,-0.000174,24.018071,-0.0077,1.349
4218.00,7.349004,24.97748,-0.000174,24.018521,-0.0077,1.350
4220.00,7.328575,24.97775,-0.000175,24.018517,-0.0077,1.350
4222.00,7.308181,24.97828,-0.000175,24.018136,-0.0077,1.350
4224.00,7.287464,24.97796,-0.000175,24.018374,-0.0077,1.350
4226.00,7.268043,24.97764,-0.000175,24.018156,-0.0078,1.350
4228.00,7.253080,24.97755,-0.000174,24.018261,-0.0078,1.350
4230.00,7.246857,24.97786,-0.000175,24.018290,-0.0077,1.352
4232.00,7.247739,24.97728,-0.000176,24.018872,-0.0077,1.351
4234.00,7.256253,24.97786,-0.000175,24.018368,-0.0077,1.351
4236.00,7.267657,24.97788,-0.000175,24.017944,-0.0077,1.351
4238.00,7.276538,24.97785,-0.000176,24.018047,-0.0077,1.351
4240.00,7.285405,24.97850,-0.000175,24.018345,-0.0078,1.350
4242.00,7.294903,24.97861,-0.000173,24.018417,-0.0077,1.349
4244.00,7.304505,24.97828,-0.000173,24.018591,-0.0077,1.349
4246.00,7.316141,24.97818,-0.000172,24.018457,-0.0077,1.350
4248.00,7.329057,24.97820,-0.000174,24.018156,-0.0077,1.349
4250.00,7.341995,24.97755,-0.000174,24.017888,-0.0077,1.349
4252.00,7.354932,24.97793,-0.000175,24.017799,-0.0077,1.349
4254.00,7.365831,24.97880,-0.000175,24.018000,-0.0077,1.349
4256.00,7.376349,24.97928,-0.000173,24.018238,-0.0078,1.349
4258.00,7.388496,24.97896,-0.000172,24.017754,-0.0077,1.349
4260.00,7.399883,24.97890,-0.000173,24.017995,-0.0078,1.348
4262.00,7.410604,24.97869,-0.000173,24.017873,-0.0077,1.349
4264.00,7.420103,24.97870,-0.000174,24.018252,-0.0077,1.350
4266.00,7.428279,24.97911,-0.000174,24.017966,-0.0077,1.349
4268.00,7.436083,24.97855,-0.000174,24.017132,-0.0077,1.349
4270.00,7.443703,24.97856,-0.000173,24.017663,-0.0077,1.349
4272.00,7.449902,24.97878,-0.000174,24.018095,-0.0077,1.349
4274.00,7.453711,24.97837,-0.000174,24.018029,-0.0077,1.349
4276.00,7.457724,24.97801,-0.000173,24.018570,-0.0077,1.349
4278.00,7.460818,24.97892,-0.000173,24.017542,-0.0077,1.349
4280.00,7.464805,24.97841,-0.000174,24.018080,-0.0077,1.349
4282.00,7.467640,24.97847,-0.000173,24.018087,-0.0077,1.349
4284.00,7.469578,24.97862,-0.000173,24.017708,-0.0077,1.348
4286.00,7.471571,24.97867,-0.000174,24.018251,-0.0077,1.349
4288.00,7.472091,24.97869,-0.000174,24.018749,-0.0077,1.349
4290.00,7.473361,24.97787,-0.000174,24.017835,-0.0077,1.350
4292.00,7.475189,24.97847,-0.000175,24.018071,-0.0077,1.349
4294.00,7.475170,24.97785,-0.000175,24.017611,-0.0077,1.349
4296.00,7.475440,24.97866,-0.000174,24.018167,-0.0077,1.349
4298.00,7.476569,24.97733,-0.000173,24.017955,-0.0077,1.349
4300.00,7.476702,24.97816,-0.000173,24.017926,-0.0077,1.349
4302.00,7.477069,24.97796,-0.000174,24.017578,-0.0077,1.349
4304.00,7.477418,24.97759,-0.000174,24.018379,-0.0077,1.349
4306.00,7.477462,24.97768,-0.000173,24.018274,-0.0077,1.350
4308.00,7.477672,24.97766,-0.000175,24.018307,-0.0077,1.350
4310.00,7.477471,24.97662,-0.000175,24.017924,-0.0077,1.350
4312.00,7.477796,24.97670,-0.000175,24.018129,-0.0077,1.349
4314.00,7.478553,24.97683,-0.000174,24.017788,-0.0077,1.349
4316.00,7.479340,24.97750,-0.000173,24.017609,-0.0077,1.349
4318.00,7.480033,24.97710,-0.000173,24.017852,-0.0078,1.349
4320.00,7.479187,24.97701,-0.000174,24.018448,-0.0077,1.348
4322.00,7.478637,24.97752,-0.000173,24.018448,-0.0077,1.349
4324.00,7.479034,24.97818,-0.000173,24.018247,-0.0077,1.349
4326.00,7.480210,24.97748,-0.000173,24.018454,-0.0077,1.349
4328.00,7.481287,24.97710,-0.000173,24.018751,-0.0077,1.350
4330.00,7.481129,24.97704,-0.000174,24.018849,-0.0077,1.350
4332.00,7.481510,24.97708,-0.000175,24.017975,-0.0077,1.349
4334.00,7.482363,24.97635,-0.000174,24.017701,-0.0078,1.350
4336.00,7.481954,24.97687,-0.000174,24.017547,-0.0078,1.350
4338.00,7.482015,24.97735,-0.000175,24.017701,-0.0077,1.349
4340.00,7.483368,24.97791,-0.000173,24.017716,-0.0077,1.349
4342.00,7.483592,24.97846,-0.000174,24.017817,-0.0077,1.350
4344.00,7.484110,24.97846,-0.000174,24.018167,-0.0077,1.349
4346.00,7.484472,24.97884,-0.000174,24.018312,-0.0078,1.348
4348.00,7.484633,24.97860,-0.000174,24.017496,-0.0078,1.349
4350.00,7.484393,24.97875,-0.000173,24.018809,-0.0077,1.350
4352.00,7.484577,24.97819,-0.000173,24.018352,-0.0077,1.350
4354.00,7.485006,24.97874,-0.000172,24.018359,-0.0077,1.349
4356.00,7.485527,24.97872,-0.000174,24.018319,-0.0077,1.349
4358.00,7.485818,24.97880,-0.000174,24.018178,-0.0077,1.349
4360.00,7.485987,24.97935,-0.000174,24.017533,-0.0077,1.349
4362.00,7.485843,24.97883,-0.000175,24.018348,-0.0077,1.349
4364.00,7.485465,24.97875,-0.000173,24.018410,-0.0077,1.349
4366.00,7.485561,24.97855,-0.000173,24.017863,-0.0077,1.349
4368.00,7.485691,24.97823,-0.000173,24.018332,-0.0077,1.349
4370.00,7.485673,24.97863,-0.000173,24.017906,-0.0077,1.349
4372.00,7.485885,24.97825,-0.000173,24.017950,-0.0077,1.349
4374.00,7.486783,24.97869,-0.000173,24.018265,-0.0077,1.350
4376.00,7.487246,24.97868,-0.000175,24.018270,-0.0077,1.349
4378.00,7.487733,24.97941,-0.000173,24.018950,-0.0077,1.349
4380.00,7.488000,24.97911,-0.000172,24.018247,-0.0077,1.349
4382.00,7.488294,24.97960,-0.000173,24.018651,-0.0077,1.350
4384.00,7.487808,24.97941,-0.000173,24.018432,-0.0077,1.350
4386.00,7.487712,24.97972,-0.000173,24.018555,-0.0077,1.350
4388.00,7.486624,24.98026,-0.000174,24.018782,-0.0077,1.350
4390.00,7.486514,24.98049,-0.000173,24.017999,-0.0077,1.349
4392.00,7.486008,24.98094,-0.000173,24.018265,-0.0077,1.349
4394.00,7.486707,24.98119,-0.000173,24.018531,-0.0077,1.349
4396.00,7.486128,24.98088,-0.000174,24.018818,-0.0078,1.349
4398.00,7.485481,24.98037,-0.000174,24.018990,-0.0077,1.349
4400.00,7.485988,24.98135,-0.000174,24.018202,-0.0077,1.350
4402.00,7.487035,24.98053,-0.000173,24.018421,-0.0077,1.349
4404.00,7.487114,24.98071,-0.000172,24.018412,-0.0077,1.349
4406.00,7.486876,24.98083,-0.000172,24.018950,-0.0077,1.350
4408.00,7.486957,24.98072,-0.000172,24.018952,-0.0077,1.349
4410.00,7.487214,24.98102,-0.000173,24.018073,-0.0077,1.350
4412.00,7.487649,24.98097,-0.000173,24.017830,-0.0077,1.350
4414.00,7.488379,24.98034,-0.000174,24.018867,-0.0077,1.350
4416.00,7.487941,24.98046,-0.000173,24.018861,-0.0077,1.350
4418.00,7.487533,24.98055,-0.000174,24.018428,-0.0077,1.350
4420.00,7.488774,24.98029,-0.000174,24.018374,-0.0077,1.350
4422.00,7.489207,24.98026,-0.000174,24.018154,-0.0077,1.349
4424.00,7.487711,24.97992,-0.000174,24.017872,-0.0077,1.350
4426.00,7.487359,24.97991,-0.000173,24.018622,-0.0077,1.349
4428.00,7.487412,24.97945,-0.000171,24.018881,-0.0077,1.349
4430.00,7.487298,24.97955,-0.000173,24.018160,-0.0077,1.350
4432.00,7.486981,24.97925,-0.000172,24.018348,-0.0077,1.350
4434.00,7.487229,24.97931,-0.000173,24.018666,-0.0077,1.350
4436.00,7.486556,24.97932,-0.000174,24.018437,-0.0077,1.350
4438.00,7.486520,24.97972,-0.000172,24.018276,-0.0077,1.349
4440.00,7.486892,24.97945,-0.000171,24.018794,-0.0077,1.349
4442.00,7.486854,24.97935,-0.000171,24.018327,-0.0077,1.350
4444.00,7.487391,24.97902,-0.000173,24.017689,-0.0077,1.350
4446.00,7.487667,24.97888,-0.000172,24.018383,-0.0077,1.350
4448.00,7.487441,24.97912,-0.000171,24.019028,-0.0077,1.350
4450.00,7.487107,24.97986,-0.000172,24.018758,-0.0077,1.350
4452.00,7.486639,24.98013,-0.000172,24.018642,-0.0077,1.350
4454.00,7.486968,24.98003,-0.000171,24.018809,-0.0077,1.350
4456.00,7.487887,24.98030,-0.000172,24.019035,-0.0077,1.349
4458.00,7.488521,24.98020,-0.000172,24.018695,-0.0077,1.350
4460.00,7.488076,24.98105,-0.000174,24.018740,-0.0078,1.350
4462.00,7.487507,24.98146,-0.000173,24.019021,-0.0077,1.349
4464.00,7.486994,24.98096,-0.000172,24.018425,-0.0077,1.350
4466.00,7.487385,24.98019,-0.000173,24.018285,-0.0077,1.350
4468.00,7.487939,24.98055,-0.000173,24.018564,-0.0077,1.350
4470.00,7.487975,24.98076,-0.000173,24.018597,-0.0077,1.350
4472.00,7.487389,24.98108,-0.000173,24.018579,-0.0077,1.350
4474.00,7.487078,24.98070,-0.000173,24.017854,-0.0077,1.349
4476.00,7.487350,24.98089,-0.000174,24.018203,-0.0077,1.350
4478.00,7.488000,24.98066,-0.000173,24.018158,-0.0077,1.350
4480.00,7.488454,24.98035,-0.000173,24.018557,-0.0077,1.350
4482.00,7.488149,24.98018,-0.000173,24.019093,-0.0077,1.350
4484.00,7.487900,24.97965,-0.000173,24.019077,-0.0077,1.350
4486.00,7.488153,24.97983,-0.000173,24.019072,-0.0077,1.350
4488.00,7.488305,24.98061,-0.000173,24.018332,-0.0077,1.350
4490.00,7.487723,24.97994,-0.000173,24.018113,-0.0077,1.349
4492.00,7.487677,24.97922,-0.000173,24.017948,-0.0077,1.350
4494.00,7.487507,24.97992,-0.000174,24.018223,-0.0077,1.351
4496.00,7.487604,24.97981,-0.000174,24.019079,-0.0077,1.350
4498.00,7.487929,24.97972,-0.000173,24.018764,-0.0077,1.350
4500.00,7.487828,24.97948,-0.000172,24.017944,-0.0077,1.349
4502.00,7.488042,24.98000,-0.000172,24.018800,-0.0077,1.350
4504.00,7.487811,24.97911,-0.000173,24.018568,-0.0077,1.351
4506.00,7.488936,24.97869,-0.000173,24.018096,-0.0077,1.350
4508.00,7.489104,24.97895,-0.000173,24.018800,-0.0077,1.350
4510.00,7.488618,24.97926,-0.000171,24.018934,-0.0077,1.349
4512.00,7.488533,24.97897,-0.000172,24.018002,-0.0077,1.350
4514.00,7.488224,24.97878,-0.000173,24.018252,-0.0077,1.350
4516.00,7.488538,24.97932,-0.000174,24.018180,-0.0077,1.351
4518.00,7.488489,24.97938,-0.000174,24.017796,-0.0077,1.350
4520.00,7.487535,24.97868,-0.000173,24.018530,-0.0077,1.350
4522.00,7.487195,24.97876,-0.000174,24.018789,-0.0077,1.350
4524.00,7.487445,24.97946,-0.000173,24.018724,-0.0077,1.350
4526.00,7.488412,24.97920,-0.000173,24.018526,-0.0077,1.350
4528.00,7.488522,24.97988,-0.000172,24.018662,-0.0077,1.349
4530.00,7.487921,24.98013,-0.000173,24.018762,-0.0077,1.351
4532.00,7.488067,24.97948,-0.000172,24.018870,-0.0077,1.350
4534.00,7.487581,24.97962,-0.000172,24.018270,-0.0077,1.350
4536.00,7.487790,24.97958,-0.000173,24.018004,-0.0077,1.349
4538.00,7.487677,24.98053,-0.000173,24.017966,-0.0077,1.350
4540.00,7.487594,24.97976,-0.000174,24.017859,-0.0077,1.350
4542.00,7.487284,24.97966,-0.000173,24.017933,-0.0077,1.350
4544.00,7.487479,24.97863,-0.000174,24.018707,-0.0077,1.350
4546.00,7.487834,24.97952,-0.000173,24.018490,-0.0077,1.349
4548.00,7.487989,24.97957,-0.000173,24.018002,-0.0077,1.350
4550.00,7.488542,24.97919,-0.000172,24.018504,-0.0077,1.350
4552.00,7.487322,24.97998,-0.000173,24.017959,-0.0077,1.350
4554.00,7.487380,24.97903,-0.000173,24.018751,-0.0077,1.350
4556.00,7.487321,24.97948,-0.000173,24.018851,-0.0077,1.350
4558.00,7.486926,24.98052,-0.000174,24.018432,-0.0077,1.351
4560.00,7.486772,24.97980,-0.000174,24.018568,-0.0077,1.350
4562.00,7.486966,24.97981,-0.000173,24.018533,-0.0077,1.350
4564.00,7.487763,24.97971,-0.000174,24.018682,-0.0077,1.350
4566.00,7.487546,24.97994,-0.000174,24.018720,-0.0077,1.349
4568.00,7.487265,24.98116,-0.000173,24.018198,-0.0077,1.349
4570.00,7.487129,24.98105,-0.000172,24.018292,-0.0077,1.349
4572.00,7.486833,24.98004,-0.000171,24.018386,-0.0077,1.350
4574.00,7.486557,24.97995,-0.000171,24.017573,-0.0077,1.350
4576.00,7.485729,24.97976,-0.000171,24.017815,-0.0077,1.350
4578.00,7.485931,24.97995,-0.000172,24.017884,-0.0077,1.350
4580.00,7.485873,24.97910,-0.000172,24.018082,-0.0077,1.350
4582.00,7.486093,24.97954,-0.000173,24.018334,-0.0077,1.350
4584.00,7.485880,24.97963,-0.000174,24.018232,-0.0077,1.350
4586.00,7.485239,24.97865,-0.000173,24.018454,-0.0077,1.350
4588.00,7.485204,24.97776,-0.000173,24.018354,-0.0077,1.350
4590.00,7.485866,24.97793,-0.000174,24.018640,-0.0077,1.350
4592.00,7.486157,24.97739,-0.000173,24.018528,-0.0077,1.350
4594.00,7.486031,24.97739,-0.000173,24.017817,-0.0077,1.350
4596.00,7.486230,24.97845,-0.000174,24.018437,-0.0077,1.350
4598.00,7.486280,24.97779,-0.000173,24.018561,-0.0077,1.350
4600.00,7.485533,24.97750,-0.000174,24.018307,-0.0077,1.350
4602.00,7.486630,24.97796,-0.000173,24.018802,-0.0077,1.350
4604.00,7.487905,24.97776,-0.000173,24.018479,-0.0077,1.350
4606.00,7.488727,24.97804,-0.000174,24.017814,-0.0077,1.350
4608.00,7.488582,24.97835,-0.000172,24.018769,-0.0078,1.350
4610.00,7.487865,24.97807,-0.000174,24.018169,-0.0078,1.350
4612.00,7.487545,24.97887,-0.000174,24.017962,-0.0077,1.350
4614.00,7.487029,24.97824,-0.000173,24.017757,-0.0078,1.350
4616.00,7.486027,24.97815,-0.000174,24.018390,-0.0077,1.350
4618.00,7.486784,24.97886,-0.000173,24.018568,-0.0077,1.350
4620.00,7.487271,24.97840,-0.000173,24.018646,-0.0077,1.350
4622.00,7.487490,24.97859,-0.000173,24.018571,-0.0077,1.350
4624.00,7.486686,24.97784,-0.000173,24.018667,-0.0077,1.350
4626.00,7.485878,24.97863,-0.000172,24.018296,-0.0077,1.350
4628.00,7.485928,24.97854,-0.000172,24.018127,-0.0077,1.351
4630.00,7.485716,24.97804,-0.000173,24.018240,-0.0077,1.350
4632.00,7.484584,24.97803,-0.000172,24.018599,-0.0077,1.349
4634.00,7.485108,24.97820,-0.000172,24.018046,-0.0077,1.350
4636.00,7.486355,24.97764,-0.000173,24.018028,-0.0077,1.350
4638.00,7.486036,24.97800,-0.000174,24.018943,-0.0077,1.351
4640.00,7.485703,24.97814,-0.000174,24.017825,-0.0077,1.350
4642.00,7.485254,24.97818,-0.000174,24.018609,-0.0077,1.350
4644.00,7.485974,24.97819,-0.000173,24.018535,-0.0077,1.350
4646.00,7.486144,24.97862,-0.000174,24.018169,-0.0077,1.350
4648.00,7.485008,24.97818,-0.000173,24.018176,-0.0077,1.350
4650.00,7.484800,24.97847,-0.000173,24.017308,-0.0077,1.350
4652.00,7.485175,24.97881,-0.000174,24.018096,-0.0077,1.351
4654.00,7.485633,24.97851,-0.000173,24.017796,-0.0077,1.350
4656.00,7.485771,24.97791,-0.000173,24.018200,-0.0077,1.350
4658.00,7.484920,24.97842,-0.000173,24.018909,-0.0077,1.349
4660.00,7.485958,24.97897,-0.000172,24.018142,-0.0077,1.350
4662.00,7.486867,24.97898,-0.000172,24.018202,-0.0077,1.350
4664.00,7.486508,24.97922,-0.000173,24.017977,-0.0077,1.351
4666.00,7.485769,24.97926,-0.000174,24.018149,-0.0077,1.350
4668.00,7.486339,24.97883,-0.000172,24.018626,-0.0077,1.350
4670.00,7.486393,24.97889,-0.000172,24.018528,-0.0077,1.350
4672.00,7.486632,24.97843,-0.000173,24.018178,-0.0077,1.350
4674.00,7.486320,24.97861,-0.000173,24.018905,-0.0077,1.350
4676.00,7.487004,24.97825,-0.000173,24.018115,-0.0077,1.350
4678.00,7.487016,24.97855,-0.000174,24.018666,-0.0077,1.350
4680.00,7.486802,24.97895,-0.000173,24.018135,-0.0077,1.350
4682.00,7.486353,24.97907,-0.000173,24.018410,-0.0077,1.351
4684.00,7.486000,24.97907,-0.000172,24.018464,-0.0077,1.350
4686.00,7.485544,24.97816,-0.000172,24.018328,-0.0077,1.350
4688.00,7.486107,24.97930,-0.000172,24.018370,-0.0077,1.350
4690.00,7.485677,24.97950,-0.000173,24.018115,-0.0077,1.350
4692.00,7.484964,24.97975,-0.000173,24.018341,-0.0077,1.350
4694.00,7.484192,24.97954,-0.000173,24.018840,-0.0077,1.350
4696.00,7.484105,24.97971,-0.000173,24.018412,-0.0077,1.350
4698.00,7.485495,24.97941,-0.000173,24.018113,-0.0077,1.350
4700.00,7.485942,24.97908,-0.000174,24.018397,-0.0077,1.350
4702.00,7.485445,24.97921,-0.000173,24.017951,-0.0077,1.350
4704.00,7.485498,24.97964,-0.000173,24.018178,-0.0077,1.350
4706.00,7.484221,24.97957,-0.000173,24.018945,-0.0077,1.350
4708.00,7.483974,24.97914,-0.000174,24.018173,-0.0077,1.350
4710.00,7.485156,24.97949,-0.000175,24.017864,-0.0077,1.351
4712.00,7.485499,24.97898,-0.000173,24.018029,-0.0077,1.350
4714.00,7.484839,24.97951,-0.000174,24.018249,-0.0077,1.350
4716.00,7.485079,24.97871,-0.000173,24.017955,-0.0077,1.350
4718.00,7.485744,24.97860,-0.000173,24.017679,-0.0077,1.350
4720.00,7.484973,24.97962,-0.000173,24.018357,-0.0077,1.350
4722.00,7.484350,24.97927,-0.000172,24.018122,-0.0077,1.350
4724.00,7.484304,24.97936,-0.000173,24.017767,-0.0077,1.350
4726.00,7.484772,24.97927,-0.000174,24.017763,-0.0077,1.350
4728.00,7.485037,24.97884,-0.000173,24.018051,-0.0077,1.350
4730.00,7.485637,24.97951,-0.000174,24.018350,-0.0077,1.350
4732.00,7.485687,24.97927,-0.000173,24.018805,-0.0077,1.351
4734.00,7.485042,24.97951,-0.000172,24.018377,-0.0077,1.351
4736.00,7.484175,24.97950,-0.000173,24.018232,-0.0077,1.351
4738.00,7.483939,24.98007,-0.000172,24.018954,-0.0077,1.350
4740.00,7.484692,24.97929,-0.000173,24.017806,-0.0077,1.350
4742.00,7.485216,24.97893,-0.000172,24.017685,-0.0077,1.350
4744.00,7.485607,24.97901,-0.000174,24.017761,-0.0077,1.350
4746.00,7.485933,24.97882,-0.000173,24.018276,-0.0077,1.350
4748.00,7.486445,24.97839,-0.000173,24.018735,-0.0077,1.351
4750.00,7.485674,24.97935,-0.000174,24.019133,-0.0077,1.351
4752.00,7.486304,24.97941,-0.000174,24.018439,-0.0077,1.350
4754.00,7.486214,24.97922,-0.000173,24.018673,-0.0077,1.350
4756.00,7.485495,24.97929,-0.000172,24.018410,-0.0077,1.350
4758.00,7.486039,24.98033,-0.000172,24.018113,-0.0077,1.350
4760.00,7.485863,24.98111,-0.000171,24.018187,-0.0077,1.350
4762.00,7.485430,24.98020,-0.000173,24.017741,-0.0077,1.351
4764.00,7.485922,24.97928,-0.000173,24.017968,-0.0077,1.350
4766.00,7.486324,24.97967,-0.000174,24.017707,-0.0077,1.350
4768.00,7.486225,24.97980,-0.000174,24.017908,-0.0077,1.350
4770.00,7.485858,24.97931,-0.000174,24.018609,-0.0077,1.350
4772.00,7.485124,24.97920,-0.000173,24.018330,-0.0077,1.350
4774.00,7.484826,24.97930,-0.000174,24.017692,-0.0077,1.350
4776.00,7.484606,24.97922,-0.000172,24.018171,-0.0077,1.350
4778.00,7.484721,24.97938,-0.000174,24.018049,-0.0077,1.351
4780.00,7.484527,24.97943,-0.000175,24.018075,-0.0077,1.351
4782.00,7.484429,24.97870,-0.000174,24.017877,-0.0078,1.351
4784.00,7.484372,24.97860,-0.000173,24.018044,-0.0077,1.350
4786.00,7.484470,24.97863,-0.000173,24.017890,-0.0077,1.350
4788.00,7.484812,24.97891,-0.000173,24.018086,-0.0077,1.350
4790.00,7.484666,24.97894,-0.000172,24.018153,-0.0077,1.350
4792.00,7.484585,24.97837,-0.000173,24.018325,-0.0077,1.350
4794.00,7.484663,24.97921,-0.000172,24.017962,-0.0078,1.350
4796.00,7.485336,24.97911,-0.000173,24.018037,-0.0078,1.350
4798.00,7.485572,24.97926,-0.000173,24.018167,-0.0078,1.351
4800.00,7.484853,24.97879,-0.000175,24.017955,-0.0078,1.350
@8,12.0000,24.0
4802.00,7.484587,24.97939,-0.000173,24.018084,-0.0078,1.350
4804.00,7.482733,24.97904,-0.000173,24.018082,-0.0077,1.350
4806.00,7.476014,24.97903,-0.000174,24.017964,-0.0078,1.350
4808.00,7.464545,24.97883,-0.000173,24.017928,-0.0077,1.350
4810.00,7.445801,24.97884,-0.000173,24.017980,-0.0078,1.349
4812.00,7.424217,24.97928,-0.000173,24.017650,-0.0077,1.350
4814.00,7.402555,24.97964,-0.000173,24.017861,-0.0077,1.350
4816.00,7.382486,24.97917,-0.000172,24.018450,-0.0077,1.350
4818.00,7.364690,24.97918,-0.000173,24.018570,-0.0077,1.351
4820.00,7.347750,24.97927,-0.000175,24.017745,-0.0078,1.351
4822.00,7.330793,24.97966,-0.000175,24.018164,-0.0077,1.351
4824.00,7.314537,24.97875,-0.000175,24.017904,-0.0077,1.352
4826.00,7.299403,24.97931,-0.000176,24.017942,-0.0077,1.352
4828.00,7.287014,24.98033,-0.000176,24.018245,-0.0077,1.352
4830.00,7.282245,24.98010,-0.000176,24.017654,-0.0077,1.352
4832.00,7.284505,24.97976,-0.000177,24.018038,-0.0078,1.353
4834.00,7.293459,24.97942,-0.000177,24.018367,-0.0077,1.352
4836.00,7.304385,24.97917,-0.000175,24.018386,-0.0077,1.352
4838.00,7.314955,24.97889,-0.000176,24.018483,-0.0077,1.352
4840.00,7.323245,24.97972,-0.000174,24.018751,-0.0077,1.351
4842.00,7.331053,24.97971,-0.000173,24.018415,-0.0077,1.351
4844.00,7.339375,24.98082,-0.000173,24.018517,-0.0077,1.351
4846.00,7.348394,24.98041,-0.000174,24.018147,-0.0077,1.351
4848.00,7.359081,24.97978,-0.000173,24.018357,-0.0077,1.351
4850.00,7.370408,24.98006,-0.000175,24.018225,-0.0077,1.351
4852.00,7.381647,24.98000,-0.000172,24.018105,-0.0077,1.351
4854.00,7.392127,24.98049,-0.000173,24.018702,-0.0077,1.351
4856.00,7.401689,24.97944,-0.000173,24.017897,-0.0077,1.350
4858.00,7.410286,24.97960,-0.000174,24.018060,-0.0077,1.351
4860.00,7.419006,24.97978,-0.000174,24.018332,-0.0078,1.351
4862.00,7.426359,24.98025,-0.000173,24.018173,-0.0077,1.350
4864.00,7.433620,24.97962,-0.000173,24.017781,-0.0077,1.350
4866.00,7.440593,24.97945,-0.000174,24.017897,-0.0078,1.351
4868.00,7.447193,24.97925,-0.000173,24.018588,-0.0078,1.351
4870.00,7.453654,24.97923,-0.000173,24.018276,-0.0078,1.351
4872.00,7.459250,24.97973,-0.000173,24.018067,-0.0077,1.350
4874.00,7.463928,24.97861,-0.000173,24.018430,-0.0077,1.350
4876.00,7.467365,24.97873,-0.000173,24.018174,-0.0077,1.350
4878.00,7.469578,24.97911,-0.000175,24.017948,-0.0077,1.351
4880.00,7.471582,24.97904,-0.000173,24.018067,-0.0077,1.351
4882.00,7.473742,24.97847,-0.000173,24.017893,-0.0077,1.351
4884.00,7.475022,24.97889,-0.000173,24.018310,-0.0078,1.351
4886.00,7.477070,24.97797,-0.000174,24.018183,-0.0078,1.350
4888.00,7.477593,24.97861,-0.000174,24.018354,-0.0078,1.351
4890.00,7.477055,24.97913,-0.000175,24.017959,-0.0077,1.351
4892.00,7.476761,24.97869,-0.000175,24.018359,-0.0077,1.351
4894.00,7.477183,24.97852,-0.000173,24.017984,-0.0077,1.351
4896.00,7.477833,24.97912,-0.000173,24.018051,-0.0077,1.351
4898.00,7.478071,24.97944,-0.000174,24.018372,-0.0077,1.350
4900.00,7.477736,24.97928,-0.000174,24.018263,-0.0077,1.351
4902.00,7.477953,24.97875,-0.000174,24.017500,-0.0077,1.351
4904.00,7.478231,24.97887,-0.000175,24.018020,-0.0078,1.351
4906.00,7.478633,24.97839,-0.000174,24.018223,-0.0077,1.351
4908.00,7.478321,24.97811,-0.000175,24.018280,-0.0077,1.352
4910.00,7.477687,24.97812,-0.000174,24.018145,-0.0077,1.350
4912.00,7.477968,24.97896,-0.000174,24.018011,-0.0077,1.350
4914.00,7.477935,24.97918,-0.000174,24.018807,-0.0078,1.351
4916.00,7.477560,24.97865,-0.000174,24.018164,-0.0078,1.351
4918.00,7.477217,24.97883,-0.000174,24.017708,-0.0077,1.351
4920.00,7.476467,24.97938,-0.000173,24.017902,-0.0077,1.350
4922.00,7.474658,24.97919,-0.000173,24.018084,-0.0077,1.350
4924.00,7.474953,24.97909,-0.000174,24.018305,-0.0077,1.351
4926.00,7.476311,24.97935,-0.000173,24.018144,-0.0078,1.351
4928.00,7.477007,24.97986,-0.000174,24.017906,-0.0078,1.351
4930.00,7.476641,24.97973,-0.000175,24.017476,-0.0077,1.351
4932.00,7.476995,24.97853,-0.000174,24.018115,-0.0077,1.351
4934.00,7.478020,24.97860,-0.000176,24.017991,-0.0078,1.351
4936.00,7.477953,24.98002,-0.000176,24.018129,-0.0077,1.350
4938.00,7.478045,24.98039,-0.000174,24.017480,-0.0078,1.351
4940.00,7.478139,24.97982,-0.000175,24.018189,-0.0077,1.351
4942.00,7.477432,24.97924,-0.000175,24.017669,-0.0078,1.351
4944.00,7.477398,24.97955,-0.000175,24.017272,-0.0077,1.351
4946.00,7.477902,24.97981,-0.000174,24.017692,-0.0077,1.351
4948.00,7.477503,24.97957,-0.000174,24.017317,-0.0077,1.351
4950.00,7.477895,24.97981,-0.000174,24.017951,-0.0077,1.351
4952.00,7.477946,24.97997,-0.000175,24.018205,-0.0078,1.351
4954.00,7.478360,24.98055,-0.000175,24.018185,-0.0077,1.351
4956.00,7.479023,24.98045,-0.000174,24.017652,-0.0077,1.351
4958.00,7.479013,24.98097,-0.000175,24.017790,-0.0077,1.351
4960.00,7.479697,24.98049,-0.000174,24.017971,-0.0077,1.350
4962.00,7.480675,24.97997,-0.000172,24.018461,-0.0077,1.350
4964.00,7.481146,24.97989,-0.000173,24.018120,-0.0077,1.351
4966.00,7.480878,24.98006,-0.000173,24.017774,-0.0077,1.351
4968.00,7.480206,24.98050,-0.000172,24.017910,-0.0077,1.351
4970.00,7.480798,24.98048,-0.000173,24.017582,-0.0077,1.351
4972.00,7.480514,24.98024,-0.000174,24.018274,-0.0077,1.351
4974.00,7.479821,24.98024,-0.000174,24.018425,-0.0077,1.351
4976.00,7.479893,24.98054,-0.000173,24.018086,-0.0077,1.351
4978.00,7.479450,24.97972,-0.000173,24.017384,-0.0078,1.352
4980.00,7.478073,24.98086,-0.000173,24.018171,-0.0078,1.351
4982.00,7.478150,24.98141,-0.000173,24.018562,-0.0077,1.351
4984.00,7.479584,24.98036,-0.000173,24.017745,-0.0077,1.351
4986.00,7.480503,24.98100,-0.000173,24.017351,-0.0078,1.352
4988.00,7.481160,24.98020,-0.000174,24.017808,-0.0078,1.351
4990.00,7.481140,24.98010,-0.000174,24.017957,-0.0077,1.352
4992.00,7.480458,24.98038,-0.000174,24.017906,-0.0078,1.351
4994.00,7.480422,24.98053,-0.000175,24.017404,-0.0077,1.351
4996.00,7.480945,24.98098,-0.000175,24.017556,-0.0078,1.351
4998.00,7.480885,24.98092,-0.000174,24.017799,-0.0078,1.351
5000.00,7.480417,24.98071,-0.000174,24.017489,-0.0078,1.351
5002.00,7.480512,24.98002,-0.000174,24.018450,-0.0078,1.351
5004.00,7.480971,24.98122,-0.000174,24.017650,-0.0077,1.351
5006.00,7.480212,24.98079,-0.000174,24.018069,-0.0078,1.352
5008.00,7.480135,24.97993,-0.000174,24.018269,-0.0077,1.352
5010.00,7.480926,24.97946,-0.000174,24.017582,-0.0077,1.351
5012.00,7.480936,24.97967,-0.000174,24.017232,-0.0078,1.352
5014.00,7.481652,24.97962,-0.000174,24.018330,-0.0078,1.352
5016.00,7.481167,24.98060,-0.000174,24.017921,-0.0078,1.352
5018.00,7.480939,24.97977,-0.000173,24.017181,-0.0077,1.352
5020.00,7.480906,24.97925,-0.000174,24.017505,-0.0078,1.352
5022.00,7.481649,24.98003,-0.000174,24.018149,-0.0078,1.351
5024.00,7.482086,24.98095,-0.000171,24.018207,-0.0078,1.351
5026.00,7.481605,24.98127,-0.000173,24.017719,-0.0078,1.351
5028.00,7.481008,24.98036,-0.000174,24.017315,-0.0078,1.351
5030.00,7.480964,24.98046,-0.000175,24.017991,-0.0078,1.351
5032.00,7.481014,24.97987,-0.000173,24.018319,-0.0077,1.351
5034.00,7.481310,24.97924,-0.000174,24.017799,-0.0078,1.352
5036.00,7.480709,24.97958,-0.000176,24.017821,-0.0077,1.352
5038.00,7.479892,24.97946,-0.000175,24.017933,-0.0077,1.352
5040.00,7.479716,24.97932,-0.000174,24.018270,-0.0077,1.352
5042.00,7.480363,24.98030,-0.000174,24.017951,-0.0077,1.351
5044.00,7.480644,24.97983,-0.000174,24.018388,-0.0077,1.351
5046.00,7.481126,24.98010,-0.000174,24.017826,-0.0078,1.351
5048.00,7.481382,24.97970,-0.000174,24.017944,-0.0078,1.352
5050.00,7.481054,24.98058,-0.000175,24.018020,-0.0078,1.352
5052.00,7.480869,24.98133,-0.000175,24.017975,-0.0077,1.352
5054.00,7.480612,24.98101,-0.000174,24.017466,-0.0078,1.352
5056.00,7.480668,24.98028,-0.000175,24.018006,-0.0077,1.352
5058.00,7.480406,24.98003,-0.000174,24.018104,-0.0078,1.351
5060.00,7.480375,24.98068,-0.000175,24.017529,-0.0078,1.352
5062.00,7.479462,24.98137,-0.000173,24.016871,-0.0078,1.351
5064.00,7.479437,24.98044,-0.000175,24.017848,-0.0077,1.352
5066.00,7.479177,24.98103,-0.000175,24.018047,-0.0077,1.352
5068.00,7.479343,24.98004,-0.000175,24.017475,-0.0078,1.352
5070.00,7.480528,24.98029,-0.000173,24.017843,-0.0078,1.351
5072.00,7.480464,24.98019,-0.000174,24.018463,-0.0078,1.351
5074.00,7.480286,24.97979,-0.000174,24.018024,-0.0078,1.351
5076.00,7.481161,24.97982,-0.000174,24.018357,-0.0078,1.352
5078.00,7.481947,24.98010,-0.000175,24.018185,-0.0077,1.352
5080.00,7.481647,24.98007,-0.000173,24.017999,-0.0078,1.352
5082.00,7.481702,24.98095,-0.000174,24.018120,-0.0078,1.352
5084.00,7.480967,24.98068,-0.000174,24.018283,-0.0077,1.352
5086.00,7.480570,24.98083,-0.000174,24.018038,-0.0078,1.351
5088.00,7.481424,24.98059,-0.000174,24.018038,-0.0078,1.351
5090.00,7.480423,24.98084,-0.000175,24.017458,-0.0077,1.352
5092.00,7.479990,24.98068,-0.000174,24.017544,-0.0077,1.351
5094.00,7.480285,24.98008,-0.000174,24.017565,-0.0078,1.351
5096.00,7.480831,24.98028,-0.000174,24.017370,-0.0078,1.351
5098.00,7.479611,24.98082,-0.000174,24.018399,-0.0077,1.352
5100.00,7.479680,24.98040,-0.000174,24.018388,-0.0078,1.351
5102.00,7.479433,24.98040,-0.000174,24.017703,-0.0078,1.351
5104.00,7.479374,24.98170,-0.000175,24.017573,-0.0078,1.351
5106.00,7.479421,24.98113,-0.000175,24.017908,-0.0078,1.351
5108.00,7.479290,24.98139,-0.000175,24.017991,-0.0077,1.352
5110.00,7.478496,24.98082,-0.000174,24.017904,-0.0078,1.351
5112.00,7.478560,24.98034,-0.000174,24.017763,-0.0078,1.351
5114.00,7.479149,24.98087,-0.000174,24.017723,-0.0078,1.351
5116.00,7.479638,24.98039,-0.000174,24.018212,-0.0077,1.351
5118.00,7.479918,24.97990,-0.000174,24.017834,-0.0077,1.351
5120.00,7.480068,24.97953,-0.000175,24.017739,-0.0078,1.351
5122.00,7.480667,24.98034,-0.000176,24.017464,-0.0078,1.351
5124.00,7.480695,24.98004,-0.000175,24.017875,-0.0078,1.351
5126.00,7.480655,24.98034,-0.000174,24.017638,-0.0078,1.351
5128.00,7.480763,24.98022,-0.000173,24.017712,-0.0078,1.352
5130.00,7.480520,24.98090,-0.000174,24.017141,-0.0078,1.351
5132.00,7.480422,24.98101,-0.000173,24.017863,-0.0077,1.352
5134.00,7.481106,24.98017,-0.000173,24.017632,-0.0077,1.351
5136.00,7.480943,24.98037,-0.000174,24.017478,-0.0078,1.351
5138.00,7.480311,24.98045,-0.000174,24.017964,-0.0078,1.352
5140.00,7.480142,24.98119,-0.000173,24.017654,-0.0078,1.352
5142.00,7.480266,24.98101,-0.000174,24.017799,-0.0078,1.351
5144.00,7.480410,24.98160,-0.000174,24.018171,-0.0078,1.351
5146.00,7.480183,24.98134,-0.000173,24.017676,-0.0078,1.351
5148.00,7.480771,24.98144,-0.000173,24.017545,-0.0078,1.351
5150.00,7.479439,24.98055,-0.000174,24.017815,-0.0078,1.351
5152.00,7.479457,24.98085,-0.000174,24.017819,-0.0078,1.352
5154.00,7.479722,24.98102,-0.000175,24.017825,-0.0078,1.352
5156.00,7.479086,24.98101,-0.000175,24.018037,-0.0078,1.352
5158.00,7.479699,24.98082,-0.000174,24.017574,-0.0077,1.352
5160.00,7.479632,24.98010,-0.000175,24.017380,-0.0077,1.352
5162.00,7.480076,24.98013,-0.000174,24.017438,-0.0078,1.352
5164.00,7.480873,24.98035,-0.000174,24.018234,-0.0077,1.352
5166.00,7.481134,24.98083,-0.000175,24.017812,-0.0078,1.352
5168.00,7.480411,24.98047,-0.000175,24.017426,-0.0078,1.352
5170.00,7.480232,24.98051,-0.000175,24.017592,-0.0078,1.352
5172.00,7.480912,24.97965,-0.000174,24.017752,-0.0077,1.352
5174.00,7.480378,24.98023,-0.000173,24.018062,-0.0078,1.352
5176.00,7.480625,24.98063,-0.000174,24.018098,-0.0078,1.351
5178.00,7.482174,24.98119,-0.000174,24.017462,-0.0078,1.352
5180.00,7.481394,24.98157,-0.000173,24.017137,-0.0078,1.352
5182.00,7.480927,24.98111,-0.000174,24.017834,-0.0078,1.352
5184.00,7.480278,24.98145,-0.000174,24.017761,-0.0078,1.352
5186.00,7.480047,24.98145,-0.000174,24.017997,-0.0078,1.352
5188.00,7.480261,24.98110,-0.000174,24.017478,-0.0077,1.352
5190.00,7.479598,24.98135,-0.000174,24.017444,-0.0078,1.351
5192.00,7.478655,24.98123,-0.000175,24.017933,-0.0078,1.352
5194.00,7.478812,24.98089,-0.000175,24.017243,-0.0078,1.352
5196.00,7.479851,24.98105,-0.000175,24.017970,-0.0078,1.352
5198.00,7.480012,24.98098,-0.000174,24.018071,-0.0077,1.352
5200.00,7.479933,24.98162,-0.000175,24.017174,-0.0078,1.352
5202.00,7.479242,24.98187,-0.000175,24.017859,-0.0078,1.352
5204.00,7.478920,24.98110,-0.000175,24.017498,-0.0077,1.352
5206.00,7.478991,24.98140,-0.000175,24.017676,-0.0078,1.352
5208.00,7.479624,24.98137,-0.000174,24.017703,-0.0078,1.351
5210.00,7.479467,24.98089,-0.000174,24.018042,-0.0078,1.352
5212.00,7.478860,24.98035,-0.000176,24.017765,-0.0078,1.352
5214.00,7.478737,24.98009,-0.000176,24.017689,-0.0078,1.352
5216.00,7.479033,24.98036,-0.000174,24.017547,-0.0078,1.352
5218.00,7.479679,24.98027,-0.000175,24.017295,-0.0077,1.352
5220.00,7.478987,24.98055,-0.000174,24.017919,-0.0078,1.352
5222.00,7.479762,24.98051,-0.000175,24.016628,-0.0078,1.352
5224.00,7.480659,24.98015,-0.000175,24.017185,-0.0078,1.352
5226.00,7.480188,24.98033,-0.000175,24.017716,-0.0078,1.352
5228.00,7.480426,24.98058,-0.000174,24.017382,-0.0078,1.352
5230.00,7.480982,24.98085,-0.000175,24.017014,-0.0078,1.352
5232.00,7.480838,24.98067,-0.000175,24.017513,-0.0078,1.352
5234.00,7.480309,24.98115,-0.000175,24.016893,-0.0078,1.352
5236.00,7.479753,24.98133,-0.000174,24.017424,-0.0078,1.352
5238.00,7.479966,24.98139,-0.000175,24.016713,-0.0077,1.352
5240.00,7.480123,24.98109,-0.000175,24.017152,-0.0077,1.352
5242.00,7.479818,24.98147,-0.000175,24.018086,-0.0078,1.352
5244.00,7.479943,24.98062,-0.000175,24.017478,-0.0078,1.352
5246.00,7.479072,24.98016,-0.000174,24.017790,-0.0078,1.352
5248.00,7.477737,24.98090,-0.000175,24.017629,-0.0078,1.352
5250.00,7.478274,24.98019,-0.000175,24.016962,-0.0078,1.352
5252.00,7.477932,24.98008,-0.000175,24.017681,-0.0078,1.352
5254.00,7.478798,24.98036,-0.000175,24.017098,-0.0077,1.352
5256.00,7.480156,24.98058,-0.000175,24.017672,-0.0078,1.352
5258.00,7.480302,24.98117,-0.000174,24.017447,-0.0078,1.352
5260.00,7.479120,24.98067,-0.000176,24.017703,-0.0078,1.352
5262.00,7.478880,24.98008,-0.000175,24.016969,-0.0078,1.352
5264.00,7.479533,24.98037,-0.000175,24.017147,-0.0078,1.353
5266.00,7.479457,24.97979,-0.000175,24.017665,-0.0078,1.351
5268.00,7.477988,24.98007,-0.000175,24.017078,-0.0078,1.352
5270.00,7.477581,24.98026,-0.000175,24.017752,-0.0078,1.352
5272.00,7.477768,24.98060,-0.000175,24.017159,-0.0078,1.352
5274.00,7.477340,24.98063,-0.000175,24.017152,-0.0078,1.352
5276.00,7.477088,24.98022,-0.000175,24.017507,-0.0078,1.352
5278.00,7.477008,24.98033,-0.000175,24.017754,-0.0077,1.352
5280.00,7.477153,24.98009,-0.000176,24.017417,-0.0078,1.352
5282.00,7.478250,24.97954,-0.000175,24.017719,-0.0078,1.351
5284.00,7.478145,24.97951,-0.000176,24.017482,-0.0077,1.352
5286.00,7.477495,24.97996,-0.000177,24.017257,-0.0078,1.352
5288.00,7.478952,24.98083,-0.000174,24.017000,-0.0078,1.353
5290.00,7.479092,24.97970,-0.000176,24.017375,-0.0078,1.352
5292.00,7.478728,24.98031,-0.000175,24.017756,-0.0078,1.351
5294.00,7.478292,24.97997,-0.000174,24.017683,-0.0078,1.351
5296.00,7.478586,24.97999,-0.000174,24.017897,-0.0078,1.352
5298.00,7.479343,24.97952,-0.000174,24.017496,-0.0078,1.351
5300.00,7.478774,24.97981,-0.000175,24.017879,-0.0078,1.351
5302.00,7.477451,24.97981,-0.000174,24.017500,-0.0078,1.352
5304.00,7.478032,24.97972,-0.000175,24.017413,-0.0078,1.352
5306.00,7.477699,24.97911,-0.000175,24.017598,-0.0078,1.352
5308.00,7.477685,24.97896,-0.000176,24.017605,-0.0077,1.352
5310.00,7.478627,24.97861,-0.000175,24.017292,-0.0078,1.352
5312.00,7.478613,24.97881,-0.000175,24.017505,-0.0078,1.352
5314.00,7.479108,24.97835,-0.000175,24.017562,-0.0078,1.352
5316.00,7.478734,24.97857,-0.000175,24.017076,-0.0078,1.352
5318.00,7.479180,24.97891,-0.000174,24.017312,-0.0078,1.351
5320.00,7.479873,24.97897,-0.000174,24.017863,-0.0078,1.351
5322.00,7.479945,24.97911,-0.000173,24.016911,-0.0078,1.352
5324.00,7.479315,24.97978,-0.000175,24.017886,-0.0078,1.352
5326.00,7.478904,24.97945,-0.000175,24.017621,-0.0077,1.352
5328.00,7.479729,24.97910,-0.000175,24.017212,-0.0078,1.352
5330.00,7.479698,24.97987,-0.000175,24.016739,-0.0078,1.352
5332.00,7.479430,24.98015,-0.000174,24.016909,-0.0078,1.351
5334.00,7.480147,24.98044,-0.000174,24.017861,-0.0078,1.352
5336.00,7.480512,24.98096,-0.000174,24.017641,-0.0078,1.353
5338.00,7.479098,24.98032,-0.000176,24.017228,-0.0078,1.352
5340.00,7.479095,24.98040,-0.000177,24.017785,-0.0078,1.352
5342.00,7.478954,24.98068,-0.000175,24.017703,-0.0078,1.351
5344.00,7.479261,24.98078,-0.000175,24.017823,-0.0078,1.351
5346.00,7.479853,24.98156,-0.000173,24.017536,-0.0078,1.351
5348.00,7.478966,24.98120,-0.000174,24.017054,-0.0078,1.352
5350.00,7.478794,24.98096,-0.000175,24.017834,-0.0078,1.353
5352.00,7.478156,24.98129,-0.000176,24.017261,-0.0078,1.352
5354.00,7.478558,24.98176,-0.000174,24.017049,-0.0077,1.351
5356.00,7.478189,24.98142,-0.000175,24.017493,-0.0078,1.352
5358.00,7.477765,24.98087,-0.000177,24.017960,-0.0078,1.352
5360.00,7.477837,24.98103,-0.000176,24.017545,-0.0078,1.352
5362.00,7.478298,24.98152,-0.000174,24.017515,-0.0078,1.352
5364.00,7.478046,24.98148,-0.000175,24.017667,-0.0078,1.351
5366.00,7.478075,24.98047,-0.000175,24.016847,-0.0078,1.351
5368.00,7.478400,24.98056,-0.000173,24.016931,-0.0077,1.352
5370.00,7.478188,24.98121,-0.000175,24.018454,-0.0078,1.352
5372.00,7.478356,24.98051,-0.000174,24.018037,-0.0077,1.352
5374.00,7.478835,24.98121,-0.000175,24.018814,-0.0077,1.352
5376.00,7.477999,24.98206,-0.000175,24.018258,-0.0077,1.352
5378.00,7.477800,24.98141,-0.000176,24.018216,-0.0078,1.351
5380.00,7.477318,24.98130,-0.000175,24.018220,-0.0078,1.352
5382.00,7.477711,24.98140,-0.000174,24.018158,-0.0078,1.352
5384.00,7.477498,24.98152,-0.000174,24.018323,-0.0078,1.352
5386.00,7.478020,24.98210,-0.000175,24.017063,-0.0077,1.352
5388.00,7.478007,24.98300,-0.000174,24.017446,-0.0078,1.352
5390.00,7.477724,24.98321,-0.000174,24.017705,-0.0078,1.352
5392.00,7.477286,24.98222,-0.000175,24.017429,-0.0077,1.351
5394.00,7.476848,24.98225,-0.000175,24.017937,-0.0077,1.352
5396.00,7.477052,24.98200,-0.000175,24.017718,-0.0078,1.352
5398.00,7.477442,24.98197,-0.000175,24.017908,-0.0078,1.351
5400.00,7.478031,24.98162,-0.000175,24.017464,-0.0078,1.352
5402.00,7.478600,24.98115,-0.000174,24.018305,-0.0077,1.351
@9,12.0000,24.0
5404.00,7.477429,24.98077,-0.000174,24.018024,-0.0078,1.352
5406.00,7.470838,24.98102,-0.000175,24.018113,-0.0078,1.351
5408.00,7.460671,24.98123,-0.000173,24.018214,-0.0078,1.350
5410.00,7.443961,24.98132,-0.000174,24.017904,-0.0078,1.351
5412.00,7.423918,24.98167,-0.000172,24.018459,-0.0078,1.351
5414.00,7.405361,24.98056,-0.000174,24.018419,-0.0078,1.351
5416.00,7.388677,24.98015,-0.000174,24.018047,-0.0078,1.352
5418.00,7.374579,24.98023,-0.000174,24.018497,-0.0078,1.352
5420.00,7.360432,24.98027,-0.000176,24.018205,-0.0077,1.352
5422.00,7.346723,24.98053,-0.000176,24.017589,-0.0078,1.353
5424.00,7.333562,24.98044,-0.000178,24.017821,-0.0078,1.353
5426.00,7.320123,24.97998,-0.000175,24.018305,-0.0078,1.353
5428.00,7.310270,24.98017,-0.000174,24.018397,-0.0078,1.353
5430.00,7.308137,24.97971,-0.000176,24.018405,-0.0078,1.353
5432.00,7.311616,24.97973,-0.000176,24.017244,-0.0077,1.354
5434.00,7.321095,24.97978,-0.000178,24.017631,-0.0078,1.354
5436.00,7.332818,24.98036,-0.000177,24.017558,-0.0077,1.353
5438.00,7.340845,24.98055,-0.000176,24.017397,-0.0077,1.352
5440.00,7.347694,24.98052,-0.000177,24.017893,-0.0077,1.352
5442.00,7.355073,24.97951,-0.000175,24.017587,-0.0077,1.352
5444.00,7.362670,24.97994,-0.000175,24.017544,-0.0077,1.352
5446.00,7.371912,24.97935,-0.000174,24.018263,-0.0078,1.352
5448.00,7.381495,24.97967,-0.000174,24.018232,-0.0078,1.353
5450.00,7.390929,24.98051,-0.000174,24.017970,-0.0078,1.352
5452.00,7.400378,24.97999,-0.000175,24.017745,-0.0077,1.352
5454.00,7.408980,24.97992,-0.000174,24.017736,-0.0077,1.352
5456.00,7.418359,24.98009,-0.000175,24.017578,-0.0078,1.352
5458.00,7.426083,24.98036,-0.000174,24.017667,-0.0078,1.351
5460.00,7.432664,24.98071,-0.000175,24.018111,-0.0078,1.352
5462.00,7.438535,24.98073,-0.000174,24.017321,-0.0078,1.351
5464.00,7.444391,24.98102,-0.000174,24.017643,-0.0078,1.352
5466.00,7.450022,24.98075,-0.000174,24.018053,-0.0078,1.352
5468.00,7.455237,24.98114,-0.000175,24.017977,-0.0077,1.352
5470.00,7.459577,24.98113,-0.000175,24.017834,-0.0077,1.352
5472.00,7.462176,24.98035,-0.000175,24.017136,-0.0078,1.351
5474.00,7.464995,24.98020,-0.000174,24.017600,-0.0078,1.352
5476.00,7.468138,24.97989,-0.000173,24.018167,-0.0078,1.352
5478.00,7.470966,24.98055,-0.000173,24.017217,-0.0077,1.352
5480.00,7.471970,24.98042,-0.000174,24.017632,-0.0077,1.351
5482.00,7.472835,24.97971,-0.000173,24.017734,-0.0077,1.352
5484.00,7.473840,24.98023,-0.000174,24.018334,-0.0078,1.352
5486.00,7.474831,24.98060,-0.000175,24.017897,-0.0078,1.352
5488.00,7.475988,24.98129,-0.000175,24.016945,-0.0078,1.351
5490.00,7.475951,24.98054,-0.000176,24.017562,-0.0078,1.351
5492.00,7.475974,24.98086,-0.000175,24.017021,-0.0078,1.351
5494.00,7.476404,24.98196,-0.000174,24.017525,-0.0078,1.351
5496.00,7.477622,24.98065,-0.000174,24.017719,-0.0078,1.351
5498.00,7.477948,24.98082,-0.000175,24.017141,-0.0077,1.351
5500.00,7.477953,24.98118,-0.000174,24.017417,-0.0078,1.352
5502.00,7.478696,24.98132,-0.000174,24.017859,-0.0077,1.351
5504.00,7.478372,24.98128,-0.000174,24.018171,-0.0078,1.352
5506.00,7.478305,24.98104,-0.000174,24.018033,-0.0078,1.352
5508.00,7.477586,24.98218,-0.000175,24.017803,-0.0078,1.351
5510.00,7.476573,24.98216,-0.000175,24.018285,-0.0077,1.351
5512.00,7.475784,24.98212,-0.000175,24.018004,-0.0078,1.351
5514.00,7.475047,24.98209,-0.000174,24.018040,-0.0078,1.351
5516.00,7.474985,24.98112,-0.000174,24.017654,-0.0078,1.352
5518.00,7.474832,24.98110,-0.000174,24.017754,-0.0078,1.352
5520.00,7.473925,24.98067,-0.000174,24.017355,-0.0077,1.352
5522.00,7.473180,24.98103,-0.000174,24.017908,-0.0078,1.352
5524.00,7.472522,24.98087,-0.000174,24.017270,-0.0078,1.351
5526.00,7.472038,24.98059,-0.000175,24.017672,-0.0077,1.352
5528.00,7.471899,24.98037,-0.000175,24.017638,-0.0077,1.351
5530.00,7.471715,24.98105,-0.000174,24.018104,-0.0077,1.351
5532.00,7.471790,24.98031,-0.000174,24.018298,-0.0077,1.352
5534.00,7.472417,24.98099,-0.000173,24.018423,-0.0078,1.351
5536.00,7.472796,24.98158,-0.000175,24.018330,-0.0077,1.352
5538.00,7.472921,24.98171,-0.000174,24.018000,-0.0077,1.352
5540.00,7.472644,24.98140,-0.000173,24.017476,-0.0078,1.351
5542.00,7.472869,24.98066,-0.000172,24.018107,-0.0077,1.351
5544.00,7.472620,24.98052,-0.000174,24.018363,-0.0078,1.351
5546.00,7.473108,24.98141,-0.000173,24.017786,-0.0078,1.351
5548.00,7.472484,24.98186,-0.000173,24.018396,-0.0078,1.352
5550.00,7.472510,24.98132,-0.000174,24.017725,-0.0078,1.352
5552.00,7.473516,24.98098,-0.000174,24.017973,-0.0077,1.351
5554.00,7.473716,24.98121,-0.000175,24.018009,-0.0077,1.352
5556.00,7.473583,24.98156,-0.000174,24.018086,-0.0077,1.351
5558.00,7.473088,24.98065,-0.000174,24.017797,-0.0077,1.351
5560.00,7.473547,24.98046,-0.000174,24.018057,-0.0077,1.352
5562.00,7.473600,24.98095,-0.000174,24.017714,-0.0077,1.352
5564.00,7.474215,24.98143,-0.000174,24.018410,-0.0078,1.352
5566.00,7.474169,24.98192,-0.000174,24.018593,-0.0078,1.351
5568.00,7.474034,24.98095,-0.000175,24.017422,-0.0078,1.352
5570.00,7.473916,24.98088,-0.000173,24.017634,-0.0078,1.351
5572.00,7.474057,24.98009,-0.000173,24.017056,-0.0078,1.351
5574.00,7.473677,24.98094,-0.000175,24.017792,-0.0078,1.352
5576.00,7.473513,24.98164,-0.000175,24.017794,-0.0078,1.352
5578.00,7.473702,24.98154,-0.000175,24.017732,-0.0078,1.351
5580.00,7.474445,24.98130,-0.000175,24.018142,-0.0078,1.352
5582.00,7.474469,24.98055,-0.000175,24.017678,-0.0078,1.352
5584.00,7.474841,24.98055,-0.000175,24.018198,-0.0077,1.352
5586.00,7.474889,24.98164,-0.000175,24.017538,-0.0077,1.352
5588.00,7.474998,24.98166,-0.000175,24.017261,-0.0078,1.352
5590.00,7.475678,24.98137,-0.000175,24.018009,-0.0078,1.352
5592.00,7.475358,24.98127,-0.000175,24.018530,-0.0078,1.352
5594.00,7.475126,24.98274,-0.000175,24.018472,-0.0078,1.352
5596.00,7.475785,24.98193,-0.000175,24.017319,-0.0078,1.351
5598.00,7.475314,24.98158,-0.000175,24.017473,-0.0077,1.352
5600.00,7.474896,24.98132,-0.000174,24.017623,-0.0078,1.352
5602.00,7.475170,24.98183,-0.000174,24.018397,-0.0078,1.352
5604.00,7.475304,24.98119,-0.000175,24.018078,-0.0078,1.351
5606.00,7.475315,24.98154,-0.000175,24.017723,-0.0078,1.352
5608.00,7.475393,24.98166,-0.000174,24.017549,-0.0078,1.352
5610.00,7.475118,24.98205,-0.000176,24.017322,-0.0077,1.352
5612.00,7.474238,24.98187,-0.000176,24.017968,-0.0078,1.351
5614.00,7.474616,24.98273,-0.000174,24.018040,-0.0078,1.351
5616.00,7.474905,24.98263,-0.000173,24.017734,-0.0078,1.351
5618.00,7.474797,24.98274,-0.000174,24.017609,-0.0077,1.351
5620.00,7.474850,24.98236,-0.000175,24.018104,-0.0078,1.352
5622.00,7.474528,24.98261,-0.000175,24.018272,-0.0077,1.351
5624.00,7.474685,24.98266,-0.000174,24.017750,-0.0077,1.352
5626.00,7.475161,24.98315,-0.000174,24.017785,-0.0077,1.352
5628.00,7.474610,24.98354,-0.000174,24.018202,-0.0077,1.352
5630.00,7.474395,24.98387,-0.000173,24.018361,-0.0078,1.352
5632.00,7.474305,24.98352,-0.000173,24.017930,-0.0078,1.351
5634.00,7.474639,24.98428,-0.000173,24.018136,-0.0078,1.351
5636.00,7.474747,24.98314,-0.000174,24.017266,-0.0078,1.351
5638.00,7.474301,24.98316,-0.000173,24.017636,-0.0077,1.351
5640.00,7.474611,24.98338,-0.000174,24.017859,-0.0077,1.352
5642.00,7.474488,24.98405,-0.000175,24.017785,-0.0077,1.351
5644.00,7.474211,24.98437,-0.000174,24.017723,-0.0077,1.351
5646.00,7.474465,24.98378,-0.000175,24.018098,-0.0078,1.352
5648.00,7.474760,24.98352,-0.000174,24.017763,-0.0077,1.351
5650.00,7.475116,24.98383,-0.000174,24.017576,-0.0077,1.351
5652.00,7.476391,24.98488,-0.000174,24.017446,-0.0078,1.351
5654.00,7.475619,24.98454,-0.000174,24.018229,-0.0077,1.351
5656.00,7.475024,24.98389,-0.000174,24.018022,-0.0077,1.352
5658.00,7.475336,24.98445,-0.000175,24.018278,-0.0078,1.352
5660.00,7.475030,24.98444,-0.000174,24.018049,-0.0077,1.351
5662.00,7.475235,24.98392,-0.000174,24.018290,-0.0077,1.352
5664.00,7.475090,24.98365,-0.000176,24.017806,-0.0077,1.352
5666.00,7.475008,24.98362,-0.000176,24.017906,-0.0078,1.351
5668.00,7.474320,24.98426,-0.000174,24.018628,-0.0078,1.351
5670.00,7.474591,24.98428,-0.000174,24.017647,-0.0078,1.352
5672.00,7.473351,24.98320,-0.000174,24.018122,-0.0078,1.352
5674.00,7.472483,24.98430,-0.000174,24.018336,-0.0077,1.352
5676.00,7.472485,24.98362,-0.000174,24.017186,-0.0078,1.351
5678.00,7.473007,24.98353,-0.000175,24.018165,-0.0077,1.351
5680.00,7.473699,24.98331,-0.000174,24.017930,-0.0078,1.352
5682.00,7.474405,24.98308,-0.000174,24.017620,-0.0077,1.351
5684.00,7.473275,24.98356,-0.000175,24.017752,-0.0078,1.352
5686.00,7.472483,24.98351,-0.000175,24.017698,-0.0078,1.352
5688.00,7.472675,24.98337,-0.000174,24.018443,-0.0077,1.351
5690.00,7.473309,24.98368,-0.000174,24.018528,-0.0078,1.351
5692.00,7.473527,24.98373,-0.000174,24.018513,-0.0077,1.351
5694.00,7.473762,24.98450,-0.000174,24.017569,-0.0078,1.352
5696.00,7.474122,24.98403,-0.000175,24.017763,-0.0078,1.352
5698.00,7.474524,24.98405,-0.000175,24.018666,-0.0077,1.352
5700.00,7.475009,24.98338,-0.000174,24.017997,-0.0078,1.351
5702.00,7.474941,24.98343,-0.000174,24.018330,-0.0078,1.352
5704.00,7.475017,24.98384,-0.000174,24.018231,-0.0077,1.351
5706.00,7.474709,24.98289,-0.000174,24.017971,-0.0077,1.351
5708.00,7.473966,24.98307,-0.000174,24.018154,-0.0078,1.352
5710.00,7.473708,24.98270,-0.000175,24.018205,-0.0077,1.352
5712.00,7.475112,24.98235,-0.000173,24.017808,-0.0078,1.351
5714.00,7.474460,24.98213,-0.000174,24.018405,-0.0078,1.351
5716.00,7.474087,24.98190,-0.000174,24.017723,-0.0077,1.351
5718.00,7.474544,24.98161,-0.000174,24.017551,-0.0077,1.352
5720.00,7.474320,24.98210,-0.000174,24.018049,-0.0077,1.352
5722.00,7.475037,24.98247,-0.000174,24.018484,-0.0078,1.351
5724.00,7.475715,24.98243,-0.000175,24.017991,-0.0078,1.352
5726.00,7.474771,24.98216,-0.000174,24.018107,-0.0077,1.351
5728.00,7.473313,24.98202,-0.000174,24.017937,-0.0077,1.352
5730.00,7.472560,24.98183,-0.000175,24.017834,-0.0078,1.352
5732.00,7.473202,24.98159,-0.000174,24.017859,-0.0078,1.351
5734.00,7.473552,24.98140,-0.000174,24.018417,-0.0078,1.351
5736.00,7.473987,24.98145,-0.000173,24.018260,-0.0077,1.351
5738.00,7.474608,24.98173,-0.000174,24.017556,-0.0077,1.352
5740.00,7.473877,24.98215,-0.000174,24.017669,-0.0077,1.351
5742.00,7.473612,24.98242,-0.000174,24.017420,-0.0078,1.351
5744.00,7.474585,24.98206,-0.000175,24.017921,-0.0077,1.352
5746.00,7.474115,24.98190,-0.000174,24.018058,-0.0077,1.351
5748.00,7.474045,24.98225,-0.000174,24.018173,-0.0077,1.351
5750.00,7.474105,24.98238,-0.000174,24.017772,-0.0077,1.352
5752.00,7.474182,24.98235,-0.000174,24.017562,-0.0078,1.351
5754.00,7.475022,24.98203,-0.000174,24.018336,-0.0077,1.351
5756.00,7.474319,24.98198,-0.000174,24.018307,-0.0078,1.351
5758.00,7.473934,24.98163,-0.000174,24.017500,-0.0078,1.351
5760.00,7.473910,24.98181,-0.000174,24.017170,-0.0077,1.351
5762.00,7.474390,24.98187,-0.000175,24.017946,-0.0078,1.351
5764.00,7.473866,24.98194,-0.000174,24.018002,-0.0077,1.351
5766.00,7.473659,24.98241,-0.000173,24.018289,-0.0078,1.351
5768.00,7.473455,24.98231,-0.000173,24.017951,-0.0078,1.351
5770.00,7.473076,24.98189,-0.000175,24.017705,-0.0078,1.352
5772.00,7.473510,24.98243,-0.000174,24.017616,-0.0078,1.351
5774.00,7.473403,24.98264,-0.000174,24.017669,-0.0077,1.351
5776.00,7.473971,24.98205,-0.000175,24.017558,-0.0078,1.351
5778.00,7.473590,24.98213,-0.000176,24.017892,-0.0078,1.351
5780.00,7.473699,24.98186,-0.000175,24.017509,-0.0077,1.351
5782.00,7.474073,24.98122,-0.000175,24.017437,-0.0078,1.351
5784.00,7.473140,24.98086,-0.000175,24.018180,-0.0077,1.352
5786.00,7.472167,24.98169,-0.000174,24.017834,-0.0078,1.351
5788.00,7.472955,24.98190,-0.000174,24.017457,-0.0078,1.351
5790.00,7.473480,24.98215,-0.000175,24.017917,-0.0078,1.351
5792.00,7.473519,24.98233,-0.000174,24.017915,-0.0078,1.351
5794.00,7.473647,24.98222,-0.000174,24.017835,-0.0078,1.352
5796.00,7.473966,24.98253,-0.000175,24.017984,-0.0077,1.351
5798.00,7.474458,24.98196,-0.000175,24.018345,-0.0078,1.352
5800.00,7.474856,24.98158,-0.000174,24.017525,-0.0077,1.351
5802.00,7.474049,24.98225,-0.000176,24.017743,-0.0078,1.351
5804.00,7.474278,24.98195,-0.000175,24.017190,-0.0078,1.351
5806.00,7.474632,24.98148,-0.000174,24.017032,-0.0078,1.351
5808.00,7.474714,24.98084,-0.000174,24.017823,-0.0078,1.351
5810.00,7.474318,24.98154,-0.000174,24.017553,-0.0077,1.351
5812.00,7.474142,24.98088,-0.000175,24.017531,-0.0078,1.352
5814.00,7.473839,24.98105,-0.000175,24.017964,-0.0078,1.351
5816.00,7.473656,24.98160,-0.000175,24.017727,-0.0078,1.351
5818.00,7.474015,24.98242,-0.000175,24.018354,-0.0078,1.351
5820.00,7.474338,24.98208,-0.000173,24.018011,-0.0077,1.351
5822.00,7.474441,24.98244,-0.000174,24.018029,-0.0077,1.352
5824.00,7.474589,24.98288,-0.000174,24.018033,-0.0077,1.352
5826.00,7.474388,24.98300,-0.000174,24.017475,-0.0077,1.351
5828.00,7.473497,24.98221,-0.000174,24.018305,-0.0077,1.351
5830.00,7.473712,24.98285,-0.000174,24.018214,-0.0077,1.352
5832.00,7.473864,24.98289,-0.000175,24.017703,-0.0077,1.351
5834.00,7.474158,24.98250,-0.000174,24.018579,-0.0077,1.351
5836.00,7.474457,24.98212,-0.000175,24.018160,-0.0078,1.351
5838.00,7.474616,24.98229,-0.000175,24.018073,-0.0077,1.351
5840.00,7.474678,24.98179,-0.000175,24.017698,-0.0078,1.352
5842.00,7.474597,24.98209,-0.000174,24.017346,-0.0078,1.352
5844.00,7.474622,24.98174,-0.000173,24.017881,-0.0078,1.351
5846.00,7.473593,24.98230,-0.000173,24.017382,-0.0077,1.352
5848.00,7.473066,24.98206,-0.000173,24.017679,-0.0077,1.351
5850.00,7.472834,24.98136,-0.000174,24.018049,-0.0077,1.352
5852.00,7.472903,24.98175,-0.000174,24.018091,-0.0077,1.351
5854.00,7.473066,24.98184,-0.000173,24.018229,-0.0077,1.351
5856.00,7.472667,24.98114,-0.000172,24.018205,-0.0077,1.351
5858.00,7.472937,24.98208,-0.000174,24.017556,-0.0077,1.352
5860.00,7.473419,24.98276,-0.000173,24.017359,-0.0078,1.352
5862.00,7.473536,24.98240,-0.000175,24.018590,-0.0078,1.351
5864.00,7.472258,24.98245,-0.000175,24.018278,-0.0078,1.351
5866.00,7.471480,24.98206,-0.000175,24.017761,-0.0078,1.351
5868.00,7.472008,24.98174,-0.000174,24.017895,-0.0077,1.351
5870.00,7.473041,24.98314,-0.000173,24.016708,-0.0078,1.351
5872.00,7.473489,24.98277,-0.000174,24.017941,-0.0077,1.352
5874.00,7.473038,24.98255,-0.000174,24.018251,-0.0077,1.352
5876.00,7.472890,24.98204,-0.000174,24.018261,-0.0077,1.351
5878.00,7.472822,24.98201,-0.000173,24.017794,-0.0077,1.351
5880.00,7.472753,24.98250,-0.000174,24.017913,-0.0077,1.351
5882.00,7.472740,24.98178,-0.000174,24.018327,-0.0077,1.351
5884.00,7.472783,24.98193,-0.000174,24.018653,-0.0077,1.351
5886.00,7.472641,24.98216,-0.000174,24.018383,-0.0077,1.351
5888.00,7.472107,24.98249,-0.000173,24.018234,-0.0077,1.350
5890.00,7.472650,24.98159,-0.000174,24.017573,-0.0077,1.351
5892.00,7.473323,24.98217,-0.000174,24.018292,-0.0077,1.351
5894.00,7.472317,24.98196,-0.000173,24.017495,-0.0077,1.351
5896.00,7.472758,24.98225,-0.000175,24.017685,-0.0077,1.351
5898.00,7.474080,24.98156,-0.000174,24.017765,-0.0077,1.351
5900.00,7.473817,24.98158,-0.000174,24.017763,-0.0078,1.351
5902.00,7.472967,24.98176,-0.000172,24.018252,-0.0078,1.351
5904.00,7.472941,24.98173,-0.000173,24.018029,-0.0077,1.351
5906.00,7.472925,24.98235,-0.000173,24.018075,-0.0077,1.351
5908.00,7.473373,24.98267,-0.000173,24.017779,-0.0077,1.351
5910.00,7.473284,24.98249,-0.000174,24.018432,-0.0077,1.350
5912.00,7.472854,24.98183,-0.000174,24.017810,-0.0077,1.351
5914.00,7.472323,24.98149,-0.000175,24.018109,-0.0077,1.351
5916.00,7.473100,24.98089,-0.000174,24.018296,-0.0078,1.351
5918.00,7.472000,24.98116,-0.000174,24.017397,-0.0077,1.351
5920.00,7.472324,24.98072,-0.000174,24.018421,-0.0077,1.351
5922.00,7.473096,24.98142,-0.000174,24.018860,-0.0077,1.351
5924.00,7.472912,24.98091,-0.000173,24.018038,-0.0077,1.350
5926.00,7.472854,24.98129,-0.000174,24.017863,-0.0077,1.351
5928.00,7.472845,24.98234,-0.000174,24.018339,-0.0077,1.351
5930.00,7.473532,24.98180,-0.000174,24.017854,-0.0077,1.351
5932.00,7.473828,24.98208,-0.000174,24.018292,-0.0077,1.350
5934.00,7.473809,24.98284,-0.000174,24.017937,-0.0077,1.351
5936.00,7.474626,24.98268,-0.000175,24.017563,-0.0077,1.351
5938.00,7.474159,24.98191,-0.000174,24.018381,-0.0077,1.351
5940.00,7.474046,24.98212,-0.000174,24.018078,-0.0078,1.351
5942.00,7.473681,24.98223,-0.000175,24.017518,-0.0077,1.351
5944.00,7.473321,24.98261,-0.000175,24.017895,-0.0078,1.351
5946.00,7.473409,24.98209,-0.000175,24.018214,-0.0077,1.351
5948.00,7.473401,24.98154,-0.000174,24.017562,-0.0077,1.351
5950.00,7.473218,24.98101,-0.000175,24.017576,-0.0078,1.351
5952.00,7.473354,24.98213,-0.000175,24.017901,-0.0078,1.351
5954.00,7.473855,24.98223,-0.000174,24.017110,-0.0078,1.351
5956.00,7.473700,24.98216,-0.000175,24.017960,-0.0077,1.351
5958.00,7.472981,24.98175,-0.000174,24.018022,-0.0077,1.351
5960.00,7.472581,24.98220,-0.000174,24.017794,-0.0078,1.351
5962.00,7.472864,24.98229,-0.000174,24.017754,-0.0078,1.351
5964.00,7.472323,24.98190,-0.000175,24.018548,-0.0077,1.351
5966.00,7.472576,24.98215,-0.000174,24.017984,-0.0078,1.351
5968.00,7.472364,24.98272,-0.000173,24.018115,-0.0078,1.351
5970.00,7.472785,24.98196,-0.000174,24.017866,-0.0077,1.351
5972.00,7.473145,24.98244,-0.000175,24.017930,-0.0078,1.352
5974.00,7.473692,24.98192,-0.000175,24.018069,-0.0078,1.351
5976.00,7.473264,24.98209,-0.000175,24.017801,-0.0078,1.351
5978.00,7.473342,24.98270,-0.000174,24.017902,-0.0078,1.351
5980.00,7.473349,24.98145,-0.000174,24.017786,-0.0078,1.351
5982.00,7.472707,24.98163,-0.000174,24.018171,-0.0077,1.351
5984.00,7.472756,24.98148,-0.000174,24.017573,-0.0077,1.351
5986.00,7.472962,24.98115,-0.000173,24.018254,-0.0077,1.350
5988.00,7.472726,24.98084,-0.000174,24.017669,-0.0077,1.351
5990.00,7.472445,24.98177,-0.000174,24.017767,-0.0077,1.351
5992.00,7.472120,24.98174,-0.000174,24.017708,-0.0077,1.351
5994.00,7.472012,24.98121,-0.000174,24.017663,-0.0078,1.351
5996.00,7.471635,24.98163,-0.000175,24.018298,-0.0077,1.351
5998.00,7.472628,24.98211,-0.000175,24.017866,-0.0077,1.351
6000.00,7.472546,24.98181,-0.000175,24.017917,-0.0078,1.351
6002.00,7.473096,24.98207,-0.000175,24.017621,-0.0078,1.351
@10,12.0000,24.0
6004.00,7.472180,24.98249,-0.000175,24.017970,-0.0078,1.351
6006.00,7.465121,24.98264,-0.000174,24.017689,-0.0077,1.350
6008.00,7.455175,24.98183,-0.000173,24.017796,-0.0078,1.350
6010.00,7.440338,24.98302,-0.000173,24.018350,-0.0077,1.349
6012.00,7.423493,24.98233,-0.000172,24.018341,-0.0077,1.350
6014.00,7.406632,24.98177,-0.000173,24.018240,-0.0077,1.350
6016.00,7.392720,24.98180,-0.000173,24.017638,-0.0077,1.351
6018.00,7.381188,24.98249,-0.000173,24.017964,-0.0077,1.352
6020.00,7.369362,24.98203,-0.000176,24.018348,-0.0077,1.352
6022.00,7.356895,24.98190,-0.000176,24.018363,-0.0077,1.351
6024.00,7.344507,24.98156,-0.000177,24.018062,-0.0077,1.352
6026.00,7.333604,24.98170,-0.000176,24.018156,-0.0077,1.352
6028.00,7.325660,24.98205,-0.000174,24.018095,-0.0077,1.351
6030.00,7.324279,24.98213,-0.000175,24.018412,-0.0077,1.352
6032.00,7.328311,24.98242,-0.000177,24.018096,-0.0077,1.354
6034.00,7.337308,24.98222,-0.000177,24.017243,-0.0077,1.353
6036.00,7.348006,24.98205,-0.000177,24.017698,-0.0077,1.352
6038.00,7.355778,24.98232,-0.000176,24.018044,-0.0078,1.351
6040.00,7.363002,24.98239,-0.000176,24.017221,-0.0078,1.351
6042.00,7.370461,24.98254,-0.000176,24.018031,-0.0077,1.351
6044.00,7.377974,24.98319,-0.000174,24.017297,-0.0077,1.351
6046.00,7.385085,24.98310,-0.000175,24.017125,-0.0077,1.351
6048.00,7.393699,24.98300,-0.000174,24.018057,-0.0078,1.352
6050.00,7.403326,24.98262,-0.000175,24.018047,-0.0078,1.351
6052.00,7.411916,24.98247,-0.000174,24.017890,-0.0077,1.351
6054.00,7.418439,24.98276,-0.000174,24.017843,-0.0077,1.351
6056.00,7.425158,24.98287,-0.000174,24.018180,-0.0077,1.351
6058.00,7.431544,24.98221,-0.000173,24.018446,-0.0078,1.351
6060.00,7.437452,24.98330,-0.000174,24.018354,-0.0077,1.351
6062.00,7.442066,24.98432,-0.000175,24.017872,-0.0077,1.351
6064.00,7.446777,24.98409,-0.000173,24.017933,-0.0077,1.351
6066.00,7.452189,24.98307,-0.000173,24.017879,-0.0077,1.351
6068.00,7.455857,24.98342,-0.000173,24.018004,-0.0078,1.351
6070.00,7.460192,24.98350,-0.000174,24.018385,-0.0078,1.351
6072.00,7.463378,24.98334,-0.000173,24.017244,-0.0078,1.351
6074.00,7.465695,24.98357,-0.000173,24.017591,-0.0077,1.351
6076.00,7.467657,24.98348,-0.000174,24.018336,-0.0078,1.351
6078.00,7.469461,24.98368,-0.000175,24.018205,-0.0078,1.351
6080.00,7.470852,24.98337,-0.000174,24.017473,-0.0078,1.351
6082.00,7.472258,24.98275,-0.000174,24.017698,-0.0078,1.351
6084.00,7.473852,24.98226,-0.000173,24.018852,-0.0077,1.352
6086.00,7.474537,24.98254,-0.000175,24.018677,-0.0078,1.351
6088.00,7.476145,24.98310,-0.000175,24.017975,-0.0078,1.351
6090.00,7.477011,24.98234,-0.000175,24.017469,-0.0077,1.351
6092.00,7.476340,24.98319,-0.000174,24.017710,-0.0078,1.350
6094.00,7.476651,24.98257,-0.000173,24.018169,-0.0077,1.351
6096.00,7.477231,24.98190,-0.000174,24.018662,-0.0078,1.352
6098.00,7.476722,24.98270,-0.000174,24.017879,-0.0077,1.350
6100.00,7.475934,24.98224,-0.000173,24.017313,-0.0077,1.350
6102.00,7.475370,24.98236,-0.000173,24.017922,-0.0077,1.351
6104.00,7.475158,24.98294,-0.000174,24.017500,-0.0077,1.351
6106.00,7.474467,24.98275,-0.000173,24.018111,-0.0078,1.351
6108.00,7.474674,24.98246,-0.000174,24.017603,-0.0078,1.351
6110.00,7.474852,24.98284,-0.000175,24.017418,-0.0077,1.351
6112.00,7.474470,24.98318,-0.000175,24.017815,-0.0078,1.351
6114.00,7.473712,24.98292,-0.000175,24.017928,-0.0078,1.350
6116.00,7.473013,24.98276,-0.000175,24.018158,-0.0078,1.351
6118.00,7.472207,24.98312,-0.000175,24.017781,-0.0078,1.351
6120.00,7.471755,24.98227,-0.000174,24.017723,-0.0078,1.350
6122.00,7.472026,24.98256,-0.000174,24.017685,-0.0078,1.351
6124.00,7.472416,24.98254,-0.000174,24.018140,-0.0077,1.350
6126.00,7.471813,24.98234,-0.000174,24.017939,-0.0077,1.350
6128.00,7.471505,24.98250,-0.000174,24.017817,-0.0077,1.350
6130.00,7.470782,24.98226,-0.000174,24.018390,-0.0078,1.351
6132.00,7.470550,24.98237,-0.000175,24.017351,-0.0078,1.351
6134.00,7.471084,24.98202,-0.000175,24.018189,-0.0078,1.351
6136.00,7.469981,24.98214,-0.000175,24.018049,-0.0078,1.350
6138.00,7.469869,24.98157,-0.000174,24.017772,-0.0077,1.351
6140.00,7.470379,24.98189,-0.000174,24.018071,-0.0077,1.351
6142.00,7.469575,24.98235,-0.000174,24.018843,-0.0077,1.351
6144.00,7.469216,24.98268,-0.000173,24.018347,-0.0077,1.350
6146.00,7.469568,24.98231,-0.000174,24.017748,-0.0077,1.350
6148.00,7.469092,24.98253,-0.000173,24.017975,-0.0077,1.351
6150.00,7.469904,24.98271,-0.000174,24.018202,-0.0077,1.351
6152.00,7.470137,24.98260,-0.000174,24.017643,-0.0077,1.350
6154.00,7.469626,24.98221,-0.000174,24.017964,-0.0077,1.350
6156.00,7.469597,24.98204,-0.000174,24.018129,-0.0078,1.351
6158.00,7.468913,24.98222,-0.000175,24.018227,-0.0078,1.351
6160.00,7.469085,24.98241,-0.000175,24.018564,-0.0077,1.351
6162.00,7.468789,24.98218,-0.000175,24.017926,-0.0078,1.351
6164.00,7.469199,24.98262,-0.000174,24.018044,-0.0077,1.350
6166.00,7.469812,24.98238,-0.000174,24.017348,-0.0077,1.351
6168.00,7.469745,24.98201,-0.000174,24.018013,-0.0077,1.351
6170.00,7.470002,24.98216,-0.000175,24.018881,-0.0077,1.351
6172.00,7.471151,24.98268,-0.000174,24.018033,-0.0077,1.351
6174.00,7.471751,24.98306,-0.000174,24.017993,-0.0077,1.351
6176.00,7.470806,24.98241,-0.000174,24.017926,-0.0077,1.351
6178.00,7.470623,24.98313,-0.000173,24.017837,-0.0078,1.351
6180.00,7.470027,24.98339,-0.000174,24.017670,-0.0077,1.351
6182.00,7.470750,24.98390,-0.000174,24.018046,-0.0077,1.351
6184.00,7.470649,24.98353,-0.000175,24.017685,-0.0078,1.350
6186.00,7.471043,24.98367,-0.000174,24.017906,-0.0078,1.351
6188.00,7.470603,24.98337,-0.000175,24.017866,-0.0077,1.351
6190.00,7.469777,24.98364,-0.000175,24.018075,-0.0077,1.351
6192.00,7.470189,24.98272,-0.000174,24.016965,-0.0077,1.351
6194.00,7.470848,24.98220,-0.000175,24.017663,-0.0077,1.351
6196.00,7.470812,24.98285,-0.000175,24.018321,-0.0077,1.351
6198.00,7.470181,24.98324,-0.000175,24.017567,-0.0077,1.350
6200.00,7.470326,24.98334,-0.000174,24.017991,-0.0078,1.351
6202.00,7.469949,24.98413,-0.000174,24.017873,-0.0078,1.352
6204.00,7.470058,24.98387,-0.000174,24.018055,-0.0077,1.351
6206.00,7.469960,24.98396,-0.000174,24.017484,-0.0078,1.351
6208.00,7.470093,24.98353,-0.000174,24.017585,-0.0078,1.351
6210.00,7.469658,24.98356,-0.000174,24.018162,-0.0078,1.351
6212.00,7.469410,24.98348,-0.000174,24.018064,-0.0078,1.351
6214.00,7.469885,24.98399,-0.000174,24.018118,-0.0077,1.351
6216.00,7.469920,24.98376,-0.000174,24.018069,-0.0077,1.351
6218.00,7.470400,24.98342,-0.000174,24.017386,-0.0078,1.351
6220.00,7.470239,24.98354,-0.000174,24.017799,-0.0077,1.351
6222.00,7.469561,24.98352,-0.000174,24.017808,-0.0078,1.351
6224.00,7.469893,24.98411,-0.000173,24.017868,-0.0077,1.351
6226.00,7.469943,24.98423,-0.000174,24.017121,-0.0078,1.351
6228.00,7.470197,24.98392,-0.000175,24.017968,-0.0078,1.351
6230.00,7.470569,24.98368,-0.000174,24.017428,-0.0077,1.350
6232.00,7.470913,24.98395,-0.000173,24.018069,-0.0077,1.351
6234.00,7.471214,24.98338,-0.000174,24.018432,-0.0078,1.351
6236.00,7.470477,24.98363,-0.000174,24.017768,-0.0078,1.351
6238.00,7.470313,24.98379,-0.000174,24.017266,-0.0078,1.350
6240.00,7.470209,24.98323,-0.000175,24.017719,-0.0078,1.351
6242.00,7.471302,24.98305,-0.000176,24.017002,-0.0077,1.351
6244.00,7.469758,24.98334,-0.000175,24.017830,-0.0078,1.352
6246.00,7.469058,24.98324,-0.000174,24.017397,-0.0077,1.351
6248.00,7.469532,24.98271,-0.000175,24.017815,-0.0078,1.351
6250.00,7.469205,24.98312,-0.000175,24.017676,-0.0078,1.351
6252.00,7.468992,24.98220,-0.000174,24.017774,-0.0078,1.351
6254.00,7.469499,24.98279,-0.000174,24.018365,-0.0078,1.351
6256.00,7.470011,24.98309,-0.000173,24.018203,-0.0078,1.351
6258.00,7.470300,24.98294,-0.000173,24.018006,-0.0078,1.351
6260.00,7.470611,24.98309,-0.000172,24.017959,-0.0078,1.350
6262.00,7.470190,24.98295,-0.000173,24.017632,-0.0077,1.351
6264.00,7.469851,24.98406,-0.000173,24.017533,-0.0077,1.351
6266.00,7.469940,24.98368,-0.000174,24.017727,-0.0078,1.351
6268.00,7.470234,24.98378,-0.000174,24.018330,-0.0077,1.351
6270.00,7.471126,24.98420,-0.000175,24.018332,-0.0077,1.351
6272.00,7.471018,24.98437,-0.000175,24.017725,-0.0078,1.351
6274.00,7.470051,24.98348,-0.000175,24.018408,-0.0078,1.351
6276.00,7.469577,24.98418,-0.000175,24.017328,-0.0077,1.351
6278.00,7.469615,24.98393,-0.000175,24.017136,-0.0078,1.351
6280.00,7.469440,24.98324,-0.000174,24.017924,-0.0077,1.351
6282.00,7.469379,24.98322,-0.000174,24.017551,-0.0078,1.350
6284.00,7.469265,24.98356,-0.000174,24.018082,-0.0078,1.351
6286.00,7.468660,24.98315,-0.000174,24.017656,-0.0078,1.351
6288.00,7.467746,24.98317,-0.000175,24.017781,-0.0078,1.350
6290.00,7.467447,24.98345,-0.000173,24.017551,-0.0078,1.350
6292.00,7.466511,24.98463,-0.000174,24.018046,-0.0077,1.351
6294.00,7.466371,24.98472,-0.000173,24.018613,-0.0077,1.351
6296.00,7.467239,24.98354,-0.000175,24.018399,-0.0077,1.351
6298.00,7.468129,24.98348,-0.000175,24.017440,-0.0078,1.351
6300.00,7.468583,24.98280,-0.000175,24.018046,-0.0078,1.351
6302.00,7.468713,24.98392,-0.000175,24.017676,-0.0077,1.351
6304.00,7.468801,24.98400,-0.000175,24.017966,-0.0078,1.351
6306.00,7.468554,24.98344,-0.000175,24.018310,-0.0078,1.350
6308.00,7.468613,24.98438,-0.000174,24.018033,-0.0078,1.350
6310.00,7.468666,24.98436,-0.000173,24.017649,-0.0078,1.350
6312.00,7.468664,24.98383,-0.000174,24.018169,-0.0077,1.351
6314.00,7.468808,24.98446,-0.000174,24.018339,-0.0077,1.351
6316.00,7.470471,24.98453,-0.000175,24.017571,-0.0077,1.350
6318.00,7.470402,24.98408,-0.000174,24.017701,-0.0078,1.350
6320.00,7.469740,24.98434,-0.000174,24.017197,-0.0077,1.351
6322.00,7.468144,24.98432,-0.000175,24.018035,-0.0078,1.352
6324.00,7.466872,24.98461,-0.000175,24.017491,-0.0078,1.351
6326.00,7.467297,24.98484,-0.000175,24.017640,-0.0078,1.351
6328.00,7.468551,24.98462,-0.000176,24.018238,-0.0077,1.351
6330.00,7.468331,24.98453,-0.000175,24.018071,-0.0078,1.351
6332.00,7.467434,24.98406,-0.000175,24.018037,-0.0078,1.350
6334.00,7.466178,24.98438,-0.000173,24.017984,-0.0078,1.350
6336.00,7.466074,24.98507,-0.000173,24.017156,-0.0078,1.351
6338.00,7.466292,24.98515,-0.000174,24.017306,-0.0078,1.351
6340.00,7.466145,24.98494,-0.000174,24.017658,-0.0078,1.350
6342.00,7.466224,24.98516,-0.000173,24.017563,-0.0078,1.351
6344.00,7.466456,24.98522,-0.000174,24.017955,-0.0078,1.351
6346.00,7.467028,24.98512,-0.000174,24.017743,-0.0077,1.351
6348.00,7.468614,24.98541,-0.000175,24.017433,-0.0078,1.350
6350.00,7.469254,24.98471,-0.000175,24.017435,-0.0078,1.350
6352.00,7.468804,24.98426,-0.000173,24.017654,-0.0077,1.350
6354.00,7.469141,24.98399,-0.000174,24.017598,-0.0078,1.351
6356.00,7.469890,24.98385,-0.000175,24.018280,-0.0078,1.351
6358.00,7.470229,24.98397,-0.000174,24.017504,-0.0078,1.350
6360.00,7.470395,24.98390,-0.000174,24.017299,-0.0078,1.351
6362.00,7.471067,24.98438,-0.000174,24.017703,-0.0078,1.350
6364.00,7.471159,24.98374,-0.000174,24.017667,-0.0077,1.350
6366.00,7.471635,24.98351,-0.000175,24.017302,-0.0077,1.351
6368.00,7.471985,24.98334,-0.000174,24.017429,-0.0078,1.351
6370.00,7.472151,24.98331,-0.000175,24.017774,-0.0078,1.351
6372.00,7.472345,24.98442,-0.000175,24.017812,-0.0078,1.350
6374.00,7.472457,24.98429,-0.000175,24.016918,-0.0078,1.351
6376.00,7.471927,24.98385,-0.000175,24.016902,-0.0078,1.351
6378.00,7.471705,24.98353,-0.000176,24.017444,-0.0078,1.351
6380.00,7.470849,24.98296,-0.000176,24.017223,-0.0078,1.351
6382.00,7.470831,24.98383,-0.000175,24.017469,-0.0078,1.350
6384.00,7.470532,24.98369,-0.000174,24.017705,-0.0078,1.350
6386.00,7.470137,24.98308,-0.000176,24.017105,-0.0078,1.350
6388.00,7.470568,24.98301,-0.000175,24.017317,-0.0078,1.351
6390.00,7.470536,24.98295,-0.000174,24.018151,-0.0077,1.351
6392.00,7.470205,24.98313,-0.000174,24.017257,-0.0078,1.351
6394.00,7.471084,24.98369,-0.000176,24.017215,-0.0078,1.352
6396.00,7.471657,24.98303,-0.000175,24.017150,-0.0078,1.352
6398.00,7.471922,24.98277,-0.000175,24.017772,-0.0078,1.351
6400.00,7.471922,24.98309,-0.000175,24.017500,-0.0078,1.351
6402.00,7.472687,24.98224,-0.000175,24.017678,-0.0078,1.351
6404.00,7.472460,24.98216,-0.000175,24.017121,-0.0078,1.351
6406.00,7.471952,24.98286,-0.000174,24.017458,-0.0078,1.351
6408.00,7.471638,24.98311,-0.000174,24.018015,-0.0078,1.350
6410.00,7.470436,24.98282,-0.000175,24.017473,-0.0078,1.351
6412.00,7.469027,24.98310,-0.000174,24.017645,-0.0077,1.352
6414.00,7.468340,24.98255,-0.000176,24.017971,-0.0078,1.351
6416.00,7.467712,24.98288,-0.000176,24.017480,-0.0077,1.351
6418.00,7.467120,24.98358,-0.000175,24.017389,-0.0078,1.351
6420.00,7.466641,24.98304,-0.000175,24.016992,-0.0078,1.351
6422.00,7.466914,24.98252,-0.000174,24.017375,-0.0078,1.350
6424.00,7.467182,24.98293,-0.000175,24.017554,-0.0078,1.351
6426.00,7.466483,24.98285,-0.000175,24.017571,-0.0078,1.351
6428.00,7.467466,24.98230,-0.000173,24.017955,-0.0077,1.350
6430.00,7.468892,24.98275,-0.000174,24.017538,-0.0078,1.351
6432.00,7.468502,24.98286,-0.000174,24.017589,-0.0078,1.351
6434.00,7.467488,24.98339,-0.000174,24.017292,-0.0077,1.351
6436.00,7.466405,24.98384,-0.000174,24.017935,-0.0077,1.351
6438.00,7.466305,24.98437,-0.000174,24.018028,-0.0078,1.351
6440.00,7.466725,24.98427,-0.000176,24.017440,-0.0078,1.351
6442.00,7.466996,24.98420,-0.000174,24.017973,-0.0078,1.351
6444.00,7.467703,24.98329,-0.000174,24.017449,-0.0078,1.351
6446.00,7.467653,24.98311,-0.000175,24.017261,-0.0078,1.351
6448.00,7.467718,24.98365,-0.000175,24.017674,-0.0078,1.350
6450.00,7.469069,24.98387,-0.000175,24.018185,-0.0078,1.351
6452.00,7.469767,24.98306,-0.000176,24.017486,-0.0078,1.351
6454.00,7.469321,24.98376,-0.000176,24.018321,-0.0078,1.351
6456.00,7.468985,24.98357,-0.000174,24.018403,-0.0077,1.351
6458.00,7.469349,24.98394,-0.000175,24.018029,-0.0077,1.351
6460.00,7.469871,24.98363,-0.000175,24.018809,-0.0077,1.351
6462.00,7.468769,24.98424,-0.000175,24.017759,-0.0078,1.351
6464.00,7.468346,24.98373,-0.000175,24.017389,-0.0078,1.351
6466.00,7.469057,24.98332,-0.000175,24.018060,-0.0078,1.351
6468.00,7.470405,24.98391,-0.000176,24.017855,-0.0078,1.351
6470.00,7.469536,24.98502,-0.000174,24.017203,-0.0078,1.350
6472.00,7.469224,24.98448,-0.000173,24.017960,-0.0078,1.350
6474.00,7.469615,24.98389,-0.000174,24.018029,-0.0078,1.351
6476.00,7.469096,24.98476,-0.000174,24.017623,-0.0078,1.351
6478.00,7.468650,24.98512,-0.000175,24.017612,-0.0078,1.350
6480.00,7.468768,24.98467,-0.000174,24.017843,-0.0078,1.351
6482.00,7.467358,24.98455,-0.000174,24.017406,-0.0077,1.351
6484.00,7.467382,24.98458,-0.000175,24.017694,-0.0078,1.351
6486.00,7.467455,24.98456,-0.000176,24.017942,-0.0078,1.351
6488.00,7.467383,24.98417,-0.000175,24.017442,-0.0078,1.350
6490.00,7.468164,24.98435,-0.000174,24.018245,-0.0078,1.351
6492.00,7.469051,24.98437,-0.000174,24.018658,-0.0078,1.351
6494.00,7.469838,24.98332,-0.000174,24.017781,-0.0078,1.351
6496.00,7.469536,24.98375,-0.000174,24.017640,-0.0078,1.351
6498.00,7.469648,24.98386,-0.000175,24.017944,-0.0078,1.352
6500.00,7.469516,24.98473,-0.000175,24.018443,-0.0078,1.351
6502.00,7.469512,24.98427,-0.000175,24.017429,-0.0078,1.351
6504.00,7.469112,24.98460,-0.000175,24.017937,-0.0078,1.351
6506.00,7.468308,24.98515,-0.000173,24.017554,-0.0077,1.351
6508.00,7.466945,24.98579,-0.000174,24.017440,-0.0078,1.352
6510.00,7.468012,24.98637,-0.000174,24.017944,-0.0077,1.351
6512.00,7.470081,24.98680,-0.000174,24.017728,-0.0077,1.352
6514.00,7.470126,24.98654,-0.000175,24.017946,-0.0077,1.351
6516.00,7.469801,24.98611,-0.000175,24.017844,-0.0077,1.351
6518.00,7.469714,24.98613,-0.000175,24.017877,-0.0077,1.351
6520.00,7.469271,24.98567,-0.000174,24.017631,-0.0078,1.351
6522.00,7.468786,24.98546,-0.000174,24.018401,-0.0078,1.352
6524.00,7.469030,24.98525,-0.000174,24.017960,-0.0077,1.351
6526.00,7.468954,24.98545,-0.000174,24.017953,-0.0077,1.351
6528.00,7.468844,24.98466,-0.000175,24.018147,-0.0077,1.351
6530.00,7.469054,24.98465,-0.000174,24.017275,-0.0077,1.351
6532.00,7.468591,24.98480,-0.000175,24.017698,-0.0078,1.351
6534.00,7.467910,24.98442,-0.000174,24.018718,-0.0078,1.351
6536.00,7.468101,24.98416,-0.000175,24.017770,-0.0077,1.351
6538.00,7.467828,24.98396,-0.000174,24.017658,-0.0077,1.351
6540.00,7.468266,24.98466,-0.000174,24.018133,-0.0077,1.351
6542.00,7.468027,24.98466,-0.000175,24.017602,-0.0077,1.352
6544.00,7.467546,24.98414,-0.000174,24.017234,-0.0077,1.351
6546.00,7.467748,24.98483,-0.000174,24.017767,-0.0077,1.351
6548.00,7.467894,24.98436,-0.000174,24.018325,-0.0077,1.351
6550.00,7.468190,24.98412,-0.000173,24.018062,-0.0077,1.351
6552.00,7.469070,24.98352,-0.000173,24.018037,-0.0077,1.351
6554.00,7.469633,24.98323,-0.000175,24.018037,-0.0077,1.351
6556.00,7.469662,24.98344,-0.000174,24.017719,-0.0078,1.351
6558.00,7.470376,24.98391,-0.000174,24.017881,-0.0077,1.351
6560.00,7.469907,24.98359,-0.000173,24.017708,-0.0077,1.351
6562.00,7.469684,24.98359,-0.000174,24.018236,-0.0078,1.351
6564.00,7.470039,24.98394,-0.000175,24.017194,-0.0078,1.351
6566.00,7.469815,24.98329,-0.000173,24.017457,-0.0078,1.350
6568.00,7.469414,24.98317,-0.000174,24.018047,-0.0077,1.351
6570.00,7.469482,24.98294,-0.000174,24.017980,-0.0077,1.351
6572.00,7.469548,24.98328,-0.000174,24.018611,-0.0077,1.351
6574.00,7.468918,24.98384,-0.000173,24.017785,-0.0077,1.351
6576.00,7.468188,24.98398,-0.000174,24.018015,-0.0077,1.351
6578.00,7.467193,24.98355,-0.000173,24.018415,-0.0077,1.351
6580.00,7.467728,24.98345,-0.000174,24.018923,-0.0077,1.351
6582.00,7.467386,24.98412,-0.000175,24.018738,-0.0077,1.351
6584.00,7.467130,24.98458,-0.000174,24.017821,-0.0078,1.352
6586.00,7.467903,24.98371,-0.000174,24.017904,-0.0077,1.351
6588.00,7.468711,24.98341,-0.000175,24.018196,-0.0077,1.351
6590.00,7.468009,24.98423,-0.000173,24.018290,-0.0077,1.351
6592.00,7.467007,24.98417,-0.000172,24.018149,-0.0078,1.351
6594.00,7.466768,24.98413,-0.000173,24.017781,-0.0078,1.351
6596.00,7.467857,24.98405,-0.000173,24.017563,-0.0078,1.351
6598.00,7.468949,24.98351,-0.000175,24.018073,-0.0077,1.351
6600.00,7.468589,24.98346,-0.000174,24.017273,-0.0078,1.352
6602.00,7.468357,24.98403,-0.000174,24.017449,-0.0077,1.352
@11,12.0000,24.0
6604.00,7.468773,24.98332,-0.000173,24.017348,-0.0077,1.351
6606.00,7.463671,24.98351,-0.000173,24.018031,-0.0077,1.351
6608.00,7.453924,24.98379,-0.000174,24.018499,-0.0077,1.350
6610.00,7.439451,24.98384,-0.000173,24.018111,-0.0077,1.350
6612.00,7.421952,24.98375,-0.000172,24.018022,-0.0077,1.349
6614.00,7.406956,24.98378,-0.000171,24.017422,-0.0077,1.350
6616.00,7.395295,24.98273,-0.000172,24.017759,-0.0078,1.351
6618.00,7.384606,24.98271,-0.000174,24.018064,-0.0078,1.352
6620.00,7.374558,24.98315,-0.000174,24.017819,-0.0077,1.353
6622.00,7.365811,24.98296,-0.000176,24.017941,-0.0077,1.352
6624.00,7.356504,24.98382,-0.000176,24.018609,-0.0077,1.352
6626.00,7.346471,24.98327,-0.000175,24.017857,-0.0077,1.353
6628.00,7.338732,24.98374,-0.000176,24.017589,-0.0077,1.353
6630.00,7.336665,24.98355,-0.000176,24.018553,-0.0077,1.353
6632.00,7.341029,24.98363,-0.000175,24.018187,-0.0077,1.353
6634.00,7.349874,24.98390,-0.000176,24.018368,-0.0077,1.353
6636.00,7.361068,24.98372,-0.000176,24.017979,-0.0077,1.353
6638.00,7.370340,24.98418,-0.000174,24.017872,-0.0077,1.352
6640.00,7.377995,24.98392,-0.000173,24.017495,-0.0077,1.352
6642.00,7.384404,24.98395,-0.000173,24.018270,-0.0077,1.352
6644.00,7.390700,24.98338,-0.000172,24.018000,-0.0078,1.352
6646.00,7.397465,24.98365,-0.000173,24.018100,-0.0078,1.351
6648.00,7.404852,24.98364,-0.000174,24.018211,-0.0077,1.352
6650.00,7.412809,24.98284,-0.000174,24.017424,-0.0078,1.351
6652.00,7.420610,24.98356,-0.000174,24.017681,-0.0077,1.351
6654.00,7.426215,24.98262,-0.000174,24.017632,-0.0077,1.351
6656.00,7.432619,24.98218,-0.000175,24.017975,-0.0078,1.351
6658.00,7.437317,24.98252,-0.000174,24.018033,-0.0078,1.351
6660.00,7.442442,24.98317,-0.000173,24.018406,-0.0078,1.351
6662.00,7.447114,24.98397,-0.000173,24.017812,-0.0077,1.352
6664.00,7.451368,24.98409,-0.000173,24.018406,-0.0077,1.352
6666.00,7.455996,24.98349,-0.000175,24.017768,-0.0078,1.351
6668.00,7.459941,24.98361,-0.000174,24.017592,-0.0078,1.351
6670.00,7.463947,24.98356,-0.000173,24.017467,-0.0077,1.352
6672.00,7.466665,24.98265,-0.000174,24.017884,-0.0077,1.351
6674.00,7.468557,24.98308,-0.000173,24.017846,-0.0078,1.351
6676.00,7.470772,24.98278,-0.000175,24.017634,-0.0077,1.351
6678.00,7.472024,24.98242,-0.000174,24.017375,-0.0078,1.352
6680.00,7.473258,24.98232,-0.000175,24.018098,-0.0078,1.351
6682.00,7.475372,24.98252,-0.000174,24.017663,-0.0078,1.351
6684.00,7.475822,24.98292,-0.000174,24.017962,-0.0078,1.351
6686.00,7.477497,24.98205,-0.000174,24.017268,-0.0077,1.351
6688.00,7.478051,24.98270,-0.000175,24.017621,-0.0077,1.351
6690.00,7.476640,24.98258,-0.000174,24.018403,-0.0078,1.352
6692.00,7.475263,24.98345,-0.000174,24.017756,-0.0078,1.351
6694.00,7.475223,24.98331,-0.000173,24.017437,-0.0078,1.351
6696.00,7.475981,24.98244,-0.000174,24.017576,-0.0078,1.351
6698.00,7.476369,24.98224,-0.000174,24.017447,-0.0078,1.351
6700.00,7.475124,24.98339,-0.000174,24.017893,-0.0077,1.351
6702.00,7.474104,24.98282,-0.000174,24.017975,-0.0077,1.351
6704.00,7.473963,24.98312,-0.000174,24.018240,-0.0077,1.351
6706.00,7.474054,24.98357,-0.000174,24.017770,-0.0077,1.352
6708.00,7.473616,24.98383,-0.000174,24.017670,-0.0077,1.351
6710.00,7.473137,24.98286,-0.000174,24.018336,-0.0077,1.352
6712.00,7.472859,24.98314,-0.000174,24.017605,-0.0078,1.351
6714.00,7.472916,24.98310,-0.000175,24.017205,-0.0077,1.351
6716.00,7.472736,24.98261,-0.000174,24.018105,-0.0078,1.351
6718.00,7.472324,24.98320,-0.000173,24.017734,-0.0077,1.350
6720.00,7.471982,24.98304,-0.000174,24.018321,-0.0077,1.351
6722.00,7.470271,24.98365,-0.000174,24.018983,-0.0077,1.351
6724.00,7.469495,24.98314,-0.000174,24.018198,-0.0077,1.351
6726.00,7.469340,24.98392,-0.000175,24.017415,-0.0077,1.352
6728.00,7.469241,24.98343,-0.000173,24.017986,-0.0077,1.351
6730.00,7.468576,24.98275,-0.000174,24.018539,-0.0078,1.351
6732.00,7.467839,24.98332,-0.000175,24.018343,-0.0078,1.351
6734.00,7.468244,24.98311,-0.000174,24.017890,-0.0078,1.352
6736.00,7.468951,24.98398,-0.000174,24.017948,-0.0077,1.352
6738.00,7.468491,24.98315,-0.000174,24.018087,-0.0077,1.351
6740.00,7.467927,24.98381,-0.000174,24.017830,-0.0077,1.351
6742.00,7.467020,24.98315,-0.000175,24.018265,-0.0077,1.351
6744.00,7.466077,24.98295,-0.000174,24.017870,-0.0078,1.351
6746.00,7.466254,24.98295,-0.000173,24.017806,-0.0077,1.351
6748.00,7.466001,24.98303,-0.000173,24.018196,-0.0077,1.351
6750.00,7.466629,24.98272,-0.000173,24.017525,-0.0078,1.351
6752.00,7.466815,24.98357,-0.000175,24.016982,-0.0078,1.351
6754.00,7.466174,24.98355,-0.000173,24.017843,-0.0077,1.351
6756.00,7.466223,24.98331,-0.000174,24.017779,-0.0077,1.351
6758.00,7.466626,24.98329,-0.000175,24.018075,-0.0077,1.351
6760.00,7.466460,24.98321,-0.000173,24.017821,-0.0078,1.350
6762.00,7.466478,24.98214,-0.000173,24.017654,-0.0078,1.351
6764.00,7.467785,24.98261,-0.000175,24.017783,-0.0077,1.351
6766.00,7.468240,24.98234,-0.000174,24.017834,-0.0077,1.351
6768.00,7.467695,24.98251,-0.000175,24.017524,-0.0077,1.351
6770.00,7.467566,24.98221,-0.000174,24.018060,-0.0077,1.351
6772.00,7.467633,24.98230,-0.000174,24.018076,-0.0077,1.351
6774.00,7.467595,24.98261,-0.000174,24.017534,-0.0078,1.351
6776.00,7.467134,24.98317,-0.000174,24.018457,-0.0077,1.352
6778.00,7.466531,24.98307,-0.000175,24.017774,-0.0077,1.351
6780.00,7.466853,24.98281,-0.000176,24.018075,-0.0077,1.351
6782.00,7.466717,24.98362,-0.000174,24.017944,-0.0077,1.351
6784.00,7.466800,24.98387,-0.000173,24.017797,-0.0078,1.351
6786.00,7.467858,24.98393,-0.000174,24.017669,-0.0077,1.351
6788.00,7.468555,24.98350,-0.000174,24.017486,-0.0077,1.351
6790.00,7.468578,24.98397,-0.000175,24.017893,-0.0077,1.352
6792.00,7.468135,24.98380,-0.000175,24.017792,-0.0077,1.351
6794.00,7.468294,24.98319,-0.000175,24.017975,-0.0077,1.351
6796.00,7.468970,24.98360,-0.000173,24.018502,-0.0077,1.351
6798.00,7.468620,24.98355,-0.000173,24.017875,-0.0078,1.351
6800.00,7.468316,24.98318,-0.000175,24.017819,-0.0078,1.351
6802.00,7.468664,24.98349,-0.000174,24.017960,-0.0078,1.351
6804.00,7.467829,24.98434,-0.000175,24.017768,-0.0078,1.352
6806.00,7.466769,24.98386,-0.000174,24.017181,-0.0077,1.351
6808.00,7.466780,24.98418,-0.000174,24.018399,-0.0077,1.351
6810.00,7.467248,24.98459,-0.000174,24.018343,-0.0077,1.351
6812.00,7.467316,24.98463,-0.000174,24.017478,-0.0077,1.351
6814.00,7.467324,24.98476,-0.000173,24.017603,-0.0078,1.350
6816.00,7.466972,24.98447,-0.000174,24.018147,-0.0078,1.352
6818.00,7.466962,24.98479,-0.000173,24.017933,-0.0077,1.351
6820.00,7.466380,24.98445,-0.000174,24.017817,-0.0078,1.351
6822.00,7.466628,24.98454,-0.000173,24.018124,-0.0077,1.351
6824.00,7.466809,24.98462,-0.000173,24.017614,-0.0077,1.351
6826.00,7.466377,24.98506,-0.000173,24.017174,-0.0077,1.352
6828.00,7.465934,24.98510,-0.000172,24.017611,-0.0078,1.351
6830.00,7.465865,24.98396,-0.000173,24.017770,-0.0077,1.351
6832.00,7.465917,24.98384,-0.000174,24.017926,-0.0078,1.351
6834.00,7.466502,24.98339,-0.000174,24.018405,-0.0078,1.351
6836.00,7.466643,24.98377,-0.000174,24.018193,-0.0078,1.351
6838.00,7.466921,24.98410,-0.000173,24.018332,-0.0077,1.351
6840.00,7.467673,24.98405,-0.000173,24.017462,-0.0078,1.351
6842.00,7.467963,24.98358,-0.000174,24.018247,-0.0077,1.351
6844.00,7.467598,24.98388,-0.000173,24.018214,-0.0077,1.351
6846.00,7.467333,24.98441,-0.000174,24.018401,-0.0077,1.351
6848.00,7.467824,24.98472,-0.000173,24.018241,-0.0077,1.351
6850.00,7.467845,24.98381,-0.000174,24.018183,-0.0077,1.351
6852.00,7.467100,24.98375,-0.000174,24.018394,-0.0077,1.351
6854.00,7.466712,24.98397,-0.000173,24.018075,-0.0077,1.351
6856.00,7.466781,24.98438,-0.000173,24.018330,-0.0077,1.351
6858.00,7.466434,24.98391,-0.000173,24.017873,-0.0077,1.351
6860.00,7.466624,24.98420,-0.000174,24.017578,-0.0077,1.352
6862.00,7.466922,24.98407,-0.000175,24.017507,-0.0077,1.352
6864.00,7.466275,24.98263,-0.000174,24.018004,-0.0077,1.351
6866.00,7.465505,24.98236,-0.000172,24.018122,-0.0077,1.351
6868.00,7.464885,24.98217,-0.000174,24.018486,-0.0077,1.351
6870.00,7.465307,24.98210,-0.000174,24.018225,-0.0077,1.351
6872.00,7.464981,24.98163,-0.000175,24.018450,-0.0077,1.351
6874.00,7.464855,24.98204,-0.000175,24.018154,-0.0078,1.351
6876.00,7.464734,24.98149,-0.000175,24.018223,-0.0077,1.351
6878.00,7.464511,24.98176,-0.000173,24.018153,-0.0077,1.351
6880.00,7.464265,24.98227,-0.000174,24.018269,-0.0077,1.351
6882.00,7.464419,24.98279,-0.000173,24.017732,-0.0077,1.351
6884.00,7.465360,24.98278,-0.000172,24.018241,-0.0077,1.351
6886.00,7.465232,24.98283,-0.000171,24.017946,-0.0077,1.351
6888.00,7.465873,24.98261,-0.000173,24.018504,-0.0077,1.351
6890.00,7.466518,24.98249,-0.000173,24.018100,-0.0077,1.351
6892.00,7.465771,24.98219,-0.000173,24.017313,-0.0077,1.350
6894.00,7.466399,24.98284,-0.000173,24.018073,-0.0077,1.351
6896.00,7.466278,24.98357,-0.000173,24.017687,-0.0077,1.351
6898.00,7.465639,24.98369,-0.000174,24.017826,-0.0077,1.351
6900.00,7.465777,24.98340,-0.000174,24.018153,-0.0077,1.352
6902.00,7.466119,24.98262,-0.000173,24.018006,-0.0077,1.352
6904.00,7.466032,24.98265,-0.000174,24.017339,-0.0077,1.350
6906.00,7.466201,24.98251,-0.000174,24.017888,-0.0077,1.350
6908.00,7.466404,24.98254,-0.000172,24.018189,-0.0077,1.350
6910.00,7.466270,24.98215,-0.000172,24.017796,-0.0078,1.351
6912.00,7.466078,24.98258,-0.000173,24.017594,-0.0078,1.352
6914.00,7.465955,24.98255,-0.000174,24.017768,-0.0078,1.352
6916.00,7.466514,24.98295,-0.000175,24.018013,-0.0078,1.351
6918.00,7.466227,24.98233,-0.000174,24.018133,-0.0077,1.351
6920.00,7.465969,24.98233,-0.000173,24.017565,-0.0078,1.350
6922.00,7.465192,24.98218,-0.000173,24.017502,-0.0077,1.351
6924.00,7.464755,24.98176,-0.000173,24.018405,-0.0077,1.351
6926.00,7.464911,24.98176,-0.000174,24.018031,-0.0078,1.351
6928.00,7.465720,24.98279,-0.000173,24.017159,-0.0078,1.350
6930.00,7.466052,24.98276,-0.000174,24.018229,-0.0077,1.351
6932.00,7.465465,24.98269,-0.000175,24.018455,-0.0077,1.352
6934.00,7.465612,24.98203,-0.000174,24.017991,-0.0077,1.352
6936.00,7.465566,24.98164,-0.000174,24.018272,-0.0077,1.351
6938.00,7.465723,24.98171,-0.000175,24.018477,-0.0077,1.351
6940.00,7.465767,24.98270,-0.000174,24.017694,-0.0077,1.351
6942.00,7.465656,24.98266,-0.000174,24.018615,-0.0077,1.351
6944.00,7.466046,24.98281,-0.000173,24.018270,-0.0077,1.350
6946.00,7.467078,24.98267,-0.000173,24.017995,-0.0077,1.350
6948.00,7.467251,24.98285,-0.000173,24.017957,-0.0077,1.351
6950.00,7.467412,24.98288,-0.000173,24.019074,-0.0077,1.351
6952.00,7.467966,24.98302,-0.000175,24.018472,-0.0077,1.351
6954.00,7.468017,24.98313,-0.000174,24.018562,-0.0077,1.351
6956.00,7.467930,24.98314,-0.000173,24.017738,-0.0077,1.351
6958.00,7.467554,24.98324,-0.000173,24.018000,-0.0078,1.351
6960.00,7.467057,24.98352,-0.000174,24.018231,-0.0077,1.352
6962.00,7.466653,24.98267,-0.000174,24.018234,-0.0077,1.352
6964.00,7.466325,24.98321,-0.000173,24.018270,-0.0077,1.351
6966.00,7.466639,24.98328,-0.000173,24.018370,-0.0078,1.351
6968.00,7.466535,24.98220,-0.000174,24.018294,-0.0078,1.351
6970.00,7.465913,24.98267,-0.000173,24.017971,-0.0078,1.351
6972.00,7.466472,24.98297,-0.000174,24.018042,-0.0077,1.351
6974.00,7.467055,24.98245,-0.000174,24.018089,-0.0077,1.351
6976.00,7.466030,24.98295,-0.000173,24.017554,-0.0078,1.351
6978.00,7.465752,24.98318,-0.000172,24.017922,-0.0077,1.351
6980.00,7.466013,24.98304,-0.000172,24.018260,-0.0077,1.351
6982.00,7.466247,24.98296,-0.000172,24.018280,-0.0077,1.351
6984.00,7.466540,24.98199,-0.000172,24.018149,-0.0077,1.351
6986.00,7.465979,24.98255,-0.000173,24.017774,-0.0077,1.351
6988.00,7.465231,24.98286,-0.000173,24.017926,-0.0077,1.351
6990.00,7.465761,24.98245,-0.000173,24.017491,-0.0077,1.351
6992.00,7.466145,24.98201,-0.000174,24.018084,-0.0078,1.351
6994.00,7.465473,24.98367,-0.000173,24.018035,-0.0077,1.351
6996.00,7.465864,24.98382,-0.000174,24.018343,-0.0077,1.351
6998.00,7.466492,24.98310,-0.000174,24.018089,-0.0077,1.351
7000.00,7.466927,24.98308,-0.000174,24.018434,-0.0078,1.351
7002.00,7.466548,24.98290,-0.000174,24.018029,-0.0077,1.351
7004.00,7.466985,24.98287,-0.000174,24.018164,-0.0078,1.352
7006.00,7.467376,24.98330,-0.000174,24.017551,-0.0077,1.352
7008.00,7.466496,24.98390,-0.000174,24.017689,-0.0077,1.350
7010.00,7.466409,24.98290,-0.000173,24.017542,-0.0077,1.350
7012.00,7.465981,24.98288,-0.000173,24.018189,-0.0078,1.351
7014.00,7.466048,24.98338,-0.000173,24.017667,-0.0077,1.352
7016.00,7.465681,24.98369,-0.000174,24.018024,-0.0077,1.352
7018.00,7.466537,24.98387,-0.000174,24.017926,-0.0078,1.351
7020.00,7.467056,24.98423,-0.000174,24.018896,-0.0077,1.351
7022.00,7.466553,24.98441,-0.000173,24.018165,-0.0077,1.351
7024.00,7.466457,24.98369,-0.000174,24.017837,-0.0078,1.351
7026.00,7.466619,24.98290,-0.000175,24.017792,-0.0077,1.352
7028.00,7.466788,24.98327,-0.000174,24.018249,-0.0077,1.351
7030.00,7.466270,24.98313,-0.000173,24.017415,-0.0078,1.351
7032.00,7.466103,24.98283,-0.000173,24.017413,-0.0077,1.351
7034.00,7.466341,24.98382,-0.000173,24.018599,-0.0077,1.351
7036.00,7.466175,24.98454,-0.000173,24.018049,-0.0077,1.351
7038.00,7.465996,24.98458,-0.000173,24.017975,-0.0077,1.351
7040.00,7.466179,24.98464,-0.000174,24.018049,-0.0077,1.351
7042.00,7.465756,24.98385,-0.000173,24.018363,-0.0077,1.352
7044.00,7.465658,24.98464,-0.000174,24.018363,-0.0077,1.351
7046.00,7.465024,24.98389,-0.000174,24.018403,-0.0078,1.351
7048.00,7.464383,24.98372,-0.000172,24.018062,-0.0077,1.351
7050.00,7.463685,24.98379,-0.000173,24.018160,-0.0077,1.351
7052.00,7.463886,24.98319,-0.000174,24.017458,-0.0077,1.351
7054.00,7.463853,24.98363,-0.000175,24.017728,-0.0077,1.352
7056.00,7.464695,24.98415,-0.000174,24.017846,-0.0077,1.351
7058.00,7.465032,24.98394,-0.000174,24.017658,-0.0078,1.351
7060.00,7.465360,24.98403,-0.000174,24.017806,-0.0077,1.352
7062.00,7.465257,24.98476,-0.000173,24.018599,-0.0077,1.352
7064.00,7.465593,24.98468,-0.000173,24.018018,-0.0077,1.351
7066.00,7.465358,24.98420,-0.000174,24.017598,-0.0077,1.351
7068.00,7.465699,24.98363,-0.000173,24.018142,-0.0077,1.351
7070.00,7.464695,24.98339,-0.000173,24.017906,-0.0078,1.352
7072.00,7.464255,24.98354,-0.000173,24.018423,-0.0077,1.352
7074.00,7.464895,24.98371,-0.000174,24.017988,-0.0077,1.352
7076.00,7.465329,24.98244,-0.000174,24.018207,-0.0077,1.353
7078.00,7.464619,24.98270,-0.000174,24.018069,-0.0077,1.351
7080.00,7.464959,24.98300,-0.000173,24.017935,-0.0077,1.351
7082.00,7.464506,24.98299,-0.000173,24.017587,-0.0077,1.351
7084.00,7.464350,24.98374,-0.000172,24.017665,-0.0077,1.351
7086.00,7.464161,24.98355,-0.000173,24.018327,-0.0077,1.351
7088.00,7.464682,24.98331,-0.000173,24.018254,-0.0077,1.351
7090.00,7.465044,24.98257,-0.000174,24.018352,-0.0077,1.352
7092.00,7.465535,24.98264,-0.000174,24.019295,-0.0077,1.352
7094.00,7.465530,24.98305,-0.000175,24.018635,-0.0077,1.352
7096.00,7.465299,24.98261,-0.000174,24.018144,-0.0077,1.352
7098.00,7.465463,24.98296,-0.000173,24.018115,-0.0077,1.351
7100.00,7.465480,24.98329,-0.000172,24.017979,-0.0077,1.351
7102.00,7.465331,24.98384,-0.000173,24.017640,-0.0077,1.352
7104.00,7.465452,24.98340,-0.000172,24.017962,-0.0077,1.351
7106.00,7.464801,24.98420,-0.000173,24.017844,-0.0078,1.351
7108.00,7.464680,24.98414,-0.000173,24.017596,-0.0077,1.352
7110.00,7.464648,24.98366,-0.000174,24.018214,-0.0077,1.351
7112.00,7.465405,24.98385,-0.000175,24.018367,-0.0077,1.352
7114.00,7.465644,24.98366,-0.000174,24.017796,-0.0077,1.351
7116.00,7.465781,24.98341,-0.000173,24.018626,-0.0077,1.351
7118.00,7.466432,24.98388,-0.000174,24.018026,-0.0077,1.351
7120.00,7.467071,24.98329,-0.000172,24.018367,-0.0078,1.351
7122.00,7.466847,24.98332,-0.000174,24.018394,-0.0078,1.352
7124.00,7.465648,24.98322,-0.000173,24.018367,-0.0077,1.351
7126.00,7.466088,24.98294,-0.000172,24.018051,-0.0077,1.351
7128.00,7.466331,24.98221,-0.000173,24.017246,-0.0077,1.351
7130.00,7.466331,24.98181,-0.000174,24.017745,-0.0078,1.351
7132.00,7.465697,24.98238,-0.000174,24.017710,-0.0077,1.352
7134.00,7.465246,24.98315,-0.000173,24.018319,-0.0077,1.352
7136.00,7.465134,24.98343,-0.000173,24.018289,-0.0077,1.352
7138.00,7.464998,24.98404,-0.000173,24.018684,-0.0077,1.352
7140.00,7.464232,24.98338,-0.000172,24.018455,-0.0077,1.351
7142.00,7.465158,24.98285,-0.000174,24.018968,-0.0077,1.351
7144.00,7.464308,24.98306,-0.000173,24.017895,-0.0077,1.351
7146.00,7.463898,24.98370,-0.000173,24.017420,-0.0077,1.351
7148.00,7.463911,24.98382,-0.000172,24.018075,-0.0077,1.351
7150.00,7.462978,24.98449,-0.000173,24.017855,-0.0077,1.352
7152.00,7.463266,24.98407,-0.000174,24.017210,-0.0077,1.351
7154.00,7.463700,24.98315,-0.000172,24.017921,-0.0077,1.352
7156.00,7.463951,24.98362,-0.000173,24.018131,-0.0077,1.351
7158.00,7.464233,24.98355,-0.000173,24.017984,-0.0077,1.351
7160.00,7.464829,24.98444,-0.000172,24.017752,-0.0077,1.351
7162.00,7.464980,24.98423,-0.000174,24.017721,-0.0077,1.351
7164.00,7.464990,24.98346,-0.000174,24.018269,-0.0077,1.351
7166.00,7.464701,24.98397,-0.000173,24.018450,-0.0077,1.352
7168.00,7.464813,24.98383,-0.000172,24.018441,-0.0077,1.351
7170.00,7.465020,24.98392,-0.000173,24.017607,-0.0077,1.351
7172.00,7.465464,24.98390,-0.000174,24.017988,-0.0078,1.351
7174.00,7.465480,24.98440,-0.000174,24.018856,-0.0077,1.351
7176.00,7.465798,24.98459,-0.000174,24.018377,-0.0077,1.351
7178.00,7.464727,24.98446,-0.000174,24.017679,-0.0077,1.351
7180.00,7.463691,24.98454,-0.000174,24.018251,-0.0077,1.352
7182.00,7.463692,24.98430,-0.000174,24.017549,-0.0078,1.352
7184.00,7.464793,24.98389,-0.000175,24.017069,-0.0078,1.351
7186.00,7.464887,24.98385,-0.000174,24.018247,-0.0077,1.351
7188.00,7.464286,24.98386,-0.000173,24.018381,-0.0077,1.351
7190.00,7.464239,24.98449,-0.000173,24.018136,-0.0077,1.352
7192.00,7.465036,24.98461,-0.000174,24.018459,-0.0077,1.352
7194.00,7.464777,24.98512,-0.000174,24.018227,-0.0078,1.352
7196.00,7.465354,24.98444,-0.000175,24.017270,-0.0077,1.351
7198.00,7.465073,24.98389,-0.000174,24.017612,-0.0077,1.352
7200.00,7.464853,24.98404,-0.000174,24.017975,-0.0077,1.352
7202.00,7.465312,24.98437,-0.000174,24.018348,-0.0077,1.352
@12,12.0000,24.0
7204.00,7.464862,24.98401,-0.000174,24.018196,-0.0078,1.352
7206.00,7.459427,24.98321,-0.000175,24.017977,-0.0077,1.352
7208.00,7.450526,24.98385,-0.000173,24.017995,-0.0078,1.350
7210.00,7.437992,24.98399,-0.000171,24.017854,-0.0078,1.350
7212.00,7.422648,24.98417,-0.000172,24.017861,-0.0077,1.351
7214.00,7.408415,24.98333,-0.000173,24.018860,-0.0077,1.352
7216.00,7.397377,24.98355,-0.000174,24.018319,-0.0077,1.352
7218.00,7.387883,24.98390,-0.000174,24.017312,-0.0077,1.353
7220.00,7.379271,24.98354,-0.000175,24.018151,-0.0077,1.353
7222.00,7.370910,24.98367,-0.000175,24.017982,-0.0077,1.353
7224.00,7.362865,24.98357,-0.000176,24.017710,-0.0077,1.352
7226.00,7.355832,24.98331,-0.000175,24.017792,-0.0078,1.352
7228.00,7.349413,24.98314,-0.000175,24.018160,-0.0078,1.352
7230.00,7.347442,24.98340,-0.000175,24.017971,-0.0078,1.353
7232.00,7.351206,24.98393,-0.000176,24.018225,-0.0078,1.353
7234.00,7.359330,24.98435,-0.000176,24.017462,-0.0078,1.353
7236.00,7.370644,24.98388,-0.000177,24.017538,-0.0078,1.353
7238.00,7.380140,24.98364,-0.000174,24.018586,-0.0077,1.352
7240.00,7.386883,24.98351,-0.000175,24.018225,-0.0077,1.352
7242.00,7.392773,24.98398,-0.000173,24.017346,-0.0077,1.351
7244.00,7.398863,24.98317,-0.000174,24.017915,-0.0077,1.352
7246.00,7.405531,24.98264,-0.000174,24.018024,-0.0077,1.352
7248.00,7.412531,24.98323,-0.000174,24.017618,-0.0078,1.351
7250.00,7.419729,24.98377,-0.000173,24.018406,-0.0078,1.352
7252.00,7.426591,24.98367,-0.000173,24.018009,-0.0077,1.352
7254.00,7.433084,24.98448,-0.000173,24.018551,-0.0077,1.352
7256.00,7.438670,24.98435,-0.000175,24.017446,-0.0077,1.352
7258.00,7.443925,24.98396,-0.000174,24.017502,-0.0077,1.352
7260.00,7.448647,24.98401,-0.000173,24.017255,-0.0078,1.352
7262.00,7.452547,24.98387,-0.000174,24.018086,-0.0077,1.352
7264.00,7.456318,24.98363,-0.000173,24.018182,-0.0077,1.351
7266.00,7.460001,24.98507,-0.000174,24.017801,-0.0077,1.352
7268.00,7.463833,24.98381,-0.000174,24.017413,-0.0077,1.352
7270.00,7.467401,24.98387,-0.000173,24.017971,-0.0078,1.352
7272.00,7.469796,24.98443,-0.000173,24.018238,-0.0077,1.351
7274.00,7.472984,24.98498,-0.000173,24.018388,-0.0077,1.352
7276.00,7.474749,24.98486,-0.000174,24.017892,-0.0078,1.352
7278.00,7.476030,24.98458,-0.000174,24.018381,-0.0077,1.352
7280.00,7.475952,24.98438,-0.000174,24.018209,-0.0077,1.352
7282.00,7.475891,24.98437,-0.000175,24.017980,-0.0077,1.352
7284.00,7.475556,24.98514,-0.000174,24.017953,-0.0077,1.352
7286.00,7.475579,24.98520,-0.000174,24.017790,-0.0077,1.352
7288.00,7.475332,24.98399,-0.000175,24.017732,-0.0078,1.351
7290.00,7.474336,24.98382,-0.000175,24.019028,-0.0078,1.352
7292.00,7.473371,24.98434,-0.000175,24.018414,-0.0078,1.352
7294.00,7.472264,24.98421,-0.000174,24.018294,-0.0077,1.352
7296.00,7.471448,24.98342,-0.000172,24.018115,-0.0077,1.351
7298.00,7.471404,24.98355,-0.000172,24.018115,-0.0077,1.351
7300.00,7.471373,24.98429,-0.000173,24.017654,-0.0077,1.352
7302.00,7.471276,24.98411,-0.000173,24.018319,-0.0078,1.352
7304.00,7.471114,24.98417,-0.000175,24.018174,-0.0077,1.352
7306.00,7.469678,24.98363,-0.000174,24.017335,-0.0078,1.352
7308.00,7.468976,24.98397,-0.000174,24.018807,-0.0078,1.352
7310.00,7.469295,24.98482,-0.000175,24.018365,-0.0077,1.352
7312.00,7.468906,24.98468,-0.000174,24.017979,-0.0077,1.352
7314.00,7.468194,24.98549,-0.000174,24.017750,-0.0077,1.351
7316.00,7.467571,24.98409,-0.000173,24.016831,-0.0078,1.351
7318.00,7.467556,24.98359,-0.000174,24.017621,-0.0077,1.352
7320.00,7.466929,24.98393,-0.000174,24.018125,-0.0077,1.352
7322.00,7.466025,24.98427,-0.000173,24.017879,-0.0078,1.352
7324.00,7.465075,24.98318,-0.000174,24.017694,-0.0078,1.351
7326.00,7.464889,24.98413,-0.000174,24.017763,-0.0078,1.351
7328.00,7.464459,24.98474,-0.000174,24.017922,-0.0077,1.352
7330.00,7.464058,24.98470,-0.000174,24.018227,-0.0077,1.352
7332.00,7.463780,24.98477,-0.000174,24.018084,-0.0077,1.351
7334.00,7.463705,24.98486,-0.000174,24.018093,-0.0078,1.352
7336.00,7.463798,24.98375,-0.000174,24.018082,-0.0077,1.352
7338.00,7.463540,24.98383,-0.000173,24.017854,-0.0077,1.352
7340.00,7.463943,24.98402,-0.000174,24.017667,-0.0077,1.352
7342.00,7.464087,24.98435,-0.000174,24.018118,-0.0078,1.352
7344.00,7.463585,24.98406,-0.000173,24.018180,-0.0078,1.352
7346.00,7.464348,24.98422,-0.000174,24.017931,-0.0077,1.352
7348.00,7.464471,24.98456,-0.000174,24.017471,-0.0078,1.352
7350.00,7.464830,24.98431,-0.000174,24.018122,-0.0078,1.352
7352.00,7.464933,24.98364,-0.000173,24.017732,-0.0077,1.351
7354.00,7.464806,24.98326,-0.000173,24.016965,-0.0078,1.352
7356.00,7.465212,24.98352,-0.000173,24.017402,-0.0077,1.352
7358.00,7.464998,24.98312,-0.000174,24.018310,-0.0077,1.352
7360.00,7.465098,24.98291,-0.000174,24.018216,-0.0078,1.352
7362.00,7.465281,24.98303,-0.000174,24.017937,-0.0078,1.352
7364.00,7.465746,24.98291,-0.000174,24.017620,-0.0077,1.352
7366.00,7.465403,24.98390,-0.000174,24.017264,-0.0077,1.352
7368.00,7.465655,24.98421,-0.000174,24.017551,-0.0077,1.352
7370.00,7.465506,24.98344,-0.000175,24.017855,-0.0077,1.353
7372.00,7.464789,24.98379,-0.000175,24.017989,-0.0077,1.351
7374.00,7.465184,24.98380,-0.000175,24.017908,-0.0078,1.351
7376.00,7.465413,24.98415,-0.000174,24.017351,-0.0078,1.352
7378.00,7.465998,24.98408,-0.000175,24.017888,-0.0077,1.352
7380.00,7.465441,24.98353,-0.000174,24.017877,-0.0077,1.352
7382.00,7.464505,24.98406,-0.000173,24.017402,-0.0077,1.352
7384.00,7.464193,24.98439,-0.000175,24.017453,-0.0078,1.353
7386.00,7.463852,24.98462,-0.000174,24.017609,-0.0078,1.352
7388.00,7.464249,24.98386,-0.000174,24.017382,-0.0078,1.352
7390.00,7.464117,24.98351,-0.000175,24.017587,-0.0078,1.352
7392.00,7.464592,24.98349,-0.000174,24.017056,-0.0078,1.351
7394.00,7.465000,24.98355,-0.000174,24.017473,-0.0078,1.352
7396.00,7.464869,24.98354,-0.000174,24.017752,-0.0078,1.352
7398.00,7.465385,24.98347,-0.000174,24.017966,-0.0077,1.352
7400.00,7.465441,24.98262,-0.000173,24.017808,-0.0078,1.352
7402.00,7.464808,24.98291,-0.000174,24.018807,-0.0077,1.352
7404.00,7.464195,24.98353,-0.000173,24.018180,-0.0078,1.352
7406.00,7.464631,24.98425,-0.000174,24.018236,-0.0078,1.353
7408.00,7.465609,24.98328,-0.000174,24.017643,-0.0077,1.352
7410.00,7.464512,24.98383,-0.000173,24.017960,-0.0077,1.352
7412.00,7.464802,24.98469,-0.000173,24.018118,-0.0077,1.352
7414.00,7.464608,24.98506,-0.000174,24.018330,-0.0077,1.352
7416.00,7.464091,24.98452,-0.000174,24.017888,-0.0077,1.352
7418.00,7.464386,24.98457,-0.000175,24.017632,-0.0077,1.352
7420.00,7.464356,24.98423,-0.000174,24.017993,-0.0077,1.353
7422.00,7.463555,24.98376,-0.000174,24.017738,-0.0077,1.352
7424.00,7.463405,24.98487,-0.000174,24.018091,-0.0078,1.352
7426.00,7.464519,24.98467,-0.000175,24.017906,-0.0077,1.353
7428.00,7.464186,24.98330,-0.000174,24.018377,-0.0077,1.352
7430.00,7.464504,24.98389,-0.000174,24.017574,-0.0078,1.352
7432.00,7.464222,24.98436,-0.000175,24.018270,-0.0078,1.352
7434.00,7.464166,24.98431,-0.000174,24.018006,-0.0078,1.352
7436.00,7.463878,24.98382,-0.000174,24.017270,-0.0078,1.352
7438.00,7.464003,24.98492,-0.000173,24.017669,-0.0078,1.352
7440.00,7.464887,24.98517,-0.000174,24.017785,-0.0078,1.352
7442.00,7.464570,24.98537,-0.000174,24.018260,-0.0077,1.353
7444.00,7.464733,24.98477,-0.000175,24.017694,-0.0077,1.353
7446.00,7.464771,24.98458,-0.000174,24.017482,-0.0077,1.352
7448.00,7.465006,24.98491,-0.000173,24.017524,-0.0078,1.351
7450.00,7.464756,24.98522,-0.000175,24.017656,-0.0077,1.353
7452.00,7.464160,24.98475,-0.000174,24.017754,-0.0077,1.353
7454.00,7.463418,24.98449,-0.000174,24.017627,-0.0077,1.353
7456.00,7.462629,24.98526,-0.000175,24.018205,-0.0078,1.353
7458.00,7.463110,24.98463,-0.000175,24.018069,-0.0077,1.353
7460.00,7.463667,24.98505,-0.000173,24.017627,-0.0078,1.352
7462.00,7.463527,24.98472,-0.000173,24.017685,-0.0078,1.352
7464.00,7.463131,24.98552,-0.000172,24.017710,-0.0077,1.352
7466.00,7.462917,24.98567,-0.000175,24.017859,-0.0078,1.352
7468.00,7.463526,24.98509,-0.000175,24.017368,-0.0078,1.352
7470.00,7.463617,24.98494,-0.000175,24.017620,-0.0078,1.353
7472.00,7.463917,24.98567,-0.000174,24.018251,-0.0077,1.353
7474.00,7.463982,24.98517,-0.000174,24.017919,-0.0078,1.353
7476.00,7.464645,24.98499,-0.000173,24.017826,-0.0077,1.352
7478.00,7.464282,24.98612,-0.000175,24.017844,-0.0077,1.352
7480.00,7.464386,24.98556,-0.000174,24.017098,-0.0078,1.352
7482.00,7.463112,24.98577,-0.000174,24.017723,-0.0077,1.352
7484.00,7.462126,24.98580,-0.000174,24.018214,-0.0077,1.353
7486.00,7.462549,24.98506,-0.000175,24.017672,-0.0078,1.353
7488.00,7.462572,24.98530,-0.000173,24.017451,-0.0077,1.353
7490.00,7.462279,24.98545,-0.000174,24.018042,-0.0077,1.353
7492.00,7.462662,24.98589,-0.000174,24.017919,-0.0077,1.352
7494.00,7.464098,24.98652,-0.000174,24.017389,-0.0077,1.352
7496.00,7.464102,24.98623,-0.000174,24.017618,-0.0077,1.353
7498.00,7.464486,24.98652,-0.000174,24.017884,-0.0077,1.353
7500.00,7.464092,24.98548,-0.000174,24.018479,-0.0078,1.352
7502.00,7.463853,24.98620,-0.000173,24.017638,-0.0078,1.353
7504.00,7.463514,24.98586,-0.000174,24.017371,-0.0078,1.353
7506.00,7.463340,24.98694,-0.000174,24.017817,-0.0077,1.353
7508.00,7.462884,24.98605,-0.000175,24.017728,-0.0078,1.352
7510.00,7.462828,24.98634,-0.000174,24.017924,-0.0078,1.352
7512.00,7.463504,24.98591,-0.000173,24.018082,-0.0078,1.352
7514.00,7.463534,24.98514,-0.000174,24.017226,-0.0078,1.353
7516.00,7.464467,24.98513,-0.000173,24.018167,-0.0078,1.353
7518.00,7.464593,24.98601,-0.000174,24.017812,-0.0077,1.352
7520.00,7.463921,24.98505,-0.000175,24.017716,-0.0077,1.353
7522.00,7.463688,24.98634,-0.000174,24.017544,-0.0077,1.353
7524.00,7.463821,24.98665,-0.000174,24.017897,-0.0077,1.353
7526.00,7.464089,24.98649,-0.000174,24.017971,-0.0077,1.353
7528.00,7.463927,24.98613,-0.000174,24.018066,-0.0078,1.352
7530.00,7.462898,24.98634,-0.000173,24.017756,-0.0078,1.353
7532.00,7.462765,24.98641,-0.000173,24.018385,-0.0078,1.352
7534.00,7.462722,24.98687,-0.000173,24.018180,-0.0077,1.353
7536.00,7.463302,24.98672,-0.000173,24.017922,-0.0077,1.353
7538.00,7.463564,24.98667,-0.000174,24.017469,-0.0078,1.352
7540.00,7.463595,24.98608,-0.000175,24.017926,-0.0077,1.353
7542.00,7.463569,24.98596,-0.000174,24.018205,-0.0077,1.352
7544.00,7.463156,24.98685,-0.000174,24.017886,-0.0077,1.353
7546.00,7.463162,24.98669,-0.000174,24.017612,-0.0078,1.353
7548.00,7.463321,24.98612,-0.000174,24.017708,-0.0078,1.354
7550.00,7.463077,24.98602,-0.000174,24.017669,-0.0077,1.352
7552.00,7.462651,24.98605,-0.000173,24.018238,-0.0077,1.352
7554.00,7.462832,24.98633,-0.000174,24.018118,-0.0077,1.352
7556.00,7.463119,24.98620,-0.000174,24.018328,-0.0077,1.353
7558.00,7.463431,24.98604,-0.000174,24.017536,-0.0077,1.353
7560.00,7.463857,24.98632,-0.000174,24.017694,-0.0077,1.353
7562.00,7.464143,24.98601,-0.000174,24.018287,-0.0078,1.353
7564.00,7.464200,24.98580,-0.000174,24.017752,-0.0077,1.352
7566.00,7.464397,24.98563,-0.000173,24.018028,-0.0077,1.353
7568.00,7.464378,24.98534,-0.000175,24.017719,-0.0078,1.353
7570.00,7.464080,24.98560,-0.000174,24.017631,-0.0077,1.353
7572.00,7.464396,24.98545,-0.000173,24.018000,-0.0077,1.353
7574.00,7.463405,24.98631,-0.000174,24.017614,-0.0077,1.353
7576.00,7.463451,24.98519,-0.000174,24.018042,-0.0078,1.353
7578.00,7.463251,24.98618,-0.000174,24.018164,-0.0078,1.353
7580.00,7.462737,24.98557,-0.000174,24.017910,-0.0078,1.352
7582.00,7.462918,24.98537,-0.000174,24.017910,-0.0077,1.353
7584.00,7.463385,24.98632,-0.000174,24.017330,-0.0077,1.353
7586.00,7.464269,24.98579,-0.000174,24.017725,-0.0077,1.353
7588.00,7.463163,24.98515,-0.000173,24.017650,-0.0078,1.353
7590.00,7.462775,24.98538,-0.000174,24.017433,-0.0078,1.353
7592.00,7.463268,24.98475,-0.000174,24.018403,-0.0077,1.353
7594.00,7.463440,24.98532,-0.000174,24.017728,-0.0077,1.353
7596.00,7.462591,24.98515,-0.000174,24.017629,-0.0078,1.353
7598.00,7.462938,24.98602,-0.000173,24.017678,-0.0078,1.353
7600.00,7.463615,24.98548,-0.000174,24.017326,-0.0077,1.353
7602.00,7.463622,24.98491,-0.000173,24.017058,-0.0078,1.353
7604.00,7.462947,24.98592,-0.000173,24.017616,-0.0078,1.353
7606.00,7.462288,24.98527,-0.000175,24.017529,-0.0078,1.353
7608.00,7.463022,24.98559,-0.000175,24.018209,-0.0078,1.353
7610.00,7.463739,24.98515,-0.000174,24.017942,-0.0077,1.353
7612.00,7.463259,24.98517,-0.000174,24.017248,-0.0078,1.353
7614.00,7.462941,24.98524,-0.000175,24.017808,-0.0078,1.353
7616.00,7.462080,24.98512,-0.000174,24.018089,-0.0078,1.353
7618.00,7.461961,24.98578,-0.000173,24.017714,-0.0078,1.353
7620.00,7.462024,24.98568,-0.000174,24.018597,-0.0077,1.353
7622.00,7.462574,24.98552,-0.000174,24.017641,-0.0077,1.353
7624.00,7.462577,24.98541,-0.000174,24.017545,-0.0077,1.353
7626.00,7.462649,24.98564,-0.000173,24.017241,-0.0077,1.352
7628.00,7.463116,24.98512,-0.000174,24.017792,-0.0077,1.352
7630.00,7.464402,24.98568,-0.000174,24.017692,-0.0077,1.353
7632.00,7.463904,24.98494,-0.000175,24.017741,-0.0077,1.353
7634.00,7.463465,24.98641,-0.000174,24.018301,-0.0078,1.353
7636.00,7.463506,24.98546,-0.000175,24.017825,-0.0078,1.353
7638.00,7.463258,24.98622,-0.000175,24.017223,-0.0078,1.353
7640.00,7.463297,24.98579,-0.000175,24.017603,-0.0078,1.353
7642.00,7.463031,24.98531,-0.000175,24.017525,-0.0078,1.353
7644.00,7.462810,24.98590,-0.000174,24.017411,-0.0078,1.353
7646.00,7.462718,24.98567,-0.000175,24.017634,-0.0078,1.353
7648.00,7.462701,24.98646,-0.000174,24.017536,-0.0078,1.353
7650.00,7.462371,24.98579,-0.000174,24.017446,-0.0078,1.353
7652.00,7.461956,24.98525,-0.000175,24.016971,-0.0077,1.353
7654.00,7.462615,24.98474,-0.000174,24.017505,-0.0078,1.353
7656.00,7.462963,24.98460,-0.000175,24.017959,-0.0078,1.353
7658.00,7.462532,24.98451,-0.000174,24.017850,-0.0078,1.352
7660.00,7.462144,24.98452,-0.000174,24.017415,-0.0077,1.352
7662.00,7.462075,24.98468,-0.000174,24.017694,-0.0077,1.353
7664.00,7.461916,24.98445,-0.000174,24.018113,-0.0078,1.353
7666.00,7.461761,24.98446,-0.000174,24.017877,-0.0077,1.353
7668.00,7.461797,24.98448,-0.000174,24.018203,-0.0077,1.353
7670.00,7.461740,24.98490,-0.000174,24.017589,-0.0077,1.353
7672.00,7.462237,24.98483,-0.000173,24.017440,-0.0078,1.352
7674.00,7.462621,24.98484,-0.000174,24.017631,-0.0078,1.352
7676.00,7.463273,24.98467,-0.000173,24.017672,-0.0077,1.353
7678.00,7.463647,24.98521,-0.000174,24.017478,-0.0078,1.353
7680.00,7.463295,24.98489,-0.000175,24.017573,-0.0078,1.353
7682.00,7.462911,24.98500,-0.000175,24.017446,-0.0078,1.353
7684.00,7.462690,24.98449,-0.000174,24.018038,-0.0078,1.353
7686.00,7.463004,24.98462,-0.000173,24.017295,-0.0078,1.353
7688.00,7.462729,24.98488,-0.000174,24.017730,-0.0077,1.353
7690.00,7.462697,24.98476,-0.000174,24.018162,-0.0078,1.353
7692.00,7.462691,24.98427,-0.000175,24.017679,-0.0078,1.353
7694.00,7.463507,24.98431,-0.000174,24.017188,-0.0078,1.352
7696.00,7.462710,24.98473,-0.000173,24.017310,-0.0078,1.352
7698.00,7.463281,24.98421,-0.000174,24.017418,-0.0078,1.353
7700.00,7.463109,24.98460,-0.000174,24.017440,-0.0078,1.353
7702.00,7.463607,24.98520,-0.000174,24.017500,-0.0078,1.353
7704.00,7.463996,24.98503,-0.000173,24.017866,-0.0077,1.353
7706.00,7.463320,24.98495,-0.000173,24.017875,-0.0078,1.352
7708.00,7.462231,24.98495,-0.000174,24.018029,-0.0078,1.353
7710.00,7.462475,24.98524,-0.000175,24.017837,-0.0078,1.353
7712.00,7.462911,24.98555,-0.000175,24.017431,-0.0078,1.353
7714.00,7.463292,24.98556,-0.000174,24.017743,-0.0077,1.353
7716.00,7.463360,24.98524,-0.000173,24.017781,-0.0077,1.353
7718.00,7.463053,24.98484,-0.000175,24.018276,-0.0078,1.352
7720.00,7.464641,24.98454,-0.000174,24.017712,-0.0077,1.353
7722.00,7.465194,24.98504,-0.000175,24.017915,-0.0077,1.353
7724.00,7.464515,24.98486,-0.000174,24.017640,-0.0078,1.353
7726.00,7.463995,24.98541,-0.000173,24.017268,-0.0077,1.353
7728.00,7.463081,24.98503,-0.000174,24.017578,-0.0078,1.353
7730.00,7.463223,24.98586,-0.000174,24.017694,-0.0078,1.353
7732.00,7.463792,24.98506,-0.000173,24.017928,-0.0078,1.353
7734.00,7.464493,24.98532,-0.000173,24.017942,-0.0077,1.352
7736.00,7.463544,24.98549,-0.000174,24.017785,-0.0077,1.353
7738.00,7.462585,24.98555,-0.000174,24.017435,-0.0077,1.352
7740.00,7.461972,24.98558,-0.000173,24.017402,-0.0078,1.353
7742.00,7.462740,24.98523,-0.000175,24.017661,-0.0078,1.353
7744.00,7.462525,24.98565,-0.000174,24.017605,-0.0078,1.353
7746.00,7.462529,24.98583,-0.000174,24.018115,-0.0077,1.353
7748.00,7.462290,24.98542,-0.000174,24.017602,-0.0078,1.353
7750.00,7.462262,24.98546,-0.000174,24.017805,-0.0078,1.353
7752.00,7.462265,24.98528,-0.000174,24.017391,-0.0078,1.352
7754.00,7.461695,24.98520,-0.000174,24.017728,-0.0078,1.352
7756.00,7.462273,24.98529,-0.000173,24.018307,-0.0078,1.353
7758.00,7.462137,24.98614,-0.000174,24.017406,-0.0078,1.353
7760.00,7.462067,24.98516,-0.000175,24.017578,-0.0078,1.352
7762.00,7.461835,24.98517,-0.000174,24.017339,-0.0077,1.353
7764.00,7.461529,24.98562,-0.000172,24.017924,-0.0077,1.353
7766.00,7.461962,24.98576,-0.000173,24.017790,-0.0078,1.353
7768.00,7.462399,24.98611,-0.000174,24.017841,-0.0077,1.352
7770.00,7.462365,24.98636,-0.000173,24.017647,-0.0077,1.352
7772.00,7.461760,24.98660,-0.000173,24.017995,-0.0077,1.353
7774.00,7.461483,24.98597,-0.000174,24.017625,-0.0078,1.353
7776.00,7.461106,24.98628,-0.000175,24.017447,-0.0077,1.353
7778.00,7.461343,24.98626,-0.000175,24.017589,-0.0077,1.353
7780.00,7.461094,24.98589,-0.000173,24.018225,-0.0077,1.353
7782.00,7.461771,24.98668,-0.000175,24.017897,-0.0078,1.353
7784.00,7.462208,24.98643,-0.000175,24.017375,-0.0077,1.353
7786.00,7.462179,24.98598,-0.000174,24.017335,-0.0077,1.353
7788.00,7.461583,24.98586,-0.000173,24.017389,-0.0078,1.353
7790.00,7.461031,24.98524,-0.000174,24.017855,-0.0078,1.353
7792.00,7.461778,24.98468,-0.000174,24.017266,-0.0078,1.352
7794.00,7.461539,24.98588,-0.000173,24.017681,-0.0078,1.353
7796.00,7.461807,24.98513,-0.000174,24.017665,-0.0078,1.353
7798.00,7.461699,24.98494,-0.000174,24.017214,-0.0078,1.352
7800.00,7.462449,24.98577,-0.000173,24.017725,-0.0077,1.353
7802.00,7.462992,24.98545,-0.000174,24.018073,-0.0078,1.353
@13,12.0000,24.0
7804.00,7.462401,24.98468,-0.000174,24.017937,-0.0077,1.353
7806.00,7.458173,24.98508,-0.000175,24.017435,-0.0077,1.353
7808.00,7.449410,24.98523,-0.000175,24.017502,-0.0077,1.352
7810.00,7.438215,24.98501,-0.000175,24.018111,-0.0077,1.352
7812.00,7.424273,24.98558,-0.000173,24.017513,-0.0078,1.351
7814.00,7.410413,24.98489,-0.000172,24.017935,-0.0077,1.351
7816.00,7.399499,24.98439,-0.000172,24.018294,-0.0077,1.352
7818.00,7.391682,24.98449,-0.000174,24.017531,-0.0077,1.353
7820.00,7.384741,24.98441,-0.000174,24.017562,-0.0078,1.353
7822.00,7.376403,24.98432,-0.000177,24.016797,-0.0078,1.354
7824.00,7.368002,24.98490,-0.000178,24.017304,-0.0078,1.354
7826.00,7.360196,24.98415,-0.000176,24.018118,-0.0077,1.354
7828.00,7.353785,24.98421,-0.000176,24.017950,-0.0078,1.353
7830.00,7.351910,24.98469,-0.000176,24.017558,-0.0077,1.354
7832.00,7.356502,24.98541,-0.000176,24.017486,-0.0077,1.355
7834.00,7.365316,24.98510,-0.000177,24.017924,-0.0077,1.355
7836.00,7.377182,24.98478,-0.000176,24.017370,-0.0078,1.355
7838.00,7.386114,24.98420,-0.000176,24.018231,-0.0077,1.355
7840.00,7.392408,24.98371,-0.000176,24.018396,-0.0078,1.354
7842.00,7.397394,24.98371,-0.000174,24.017922,-0.0078,1.353
7844.00,7.402699,24.98374,-0.000173,24.017656,-0.0077,1.352
7846.00,7.409364,24.98422,-0.000173,24.017665,-0.0077,1.352
7848.00,7.415883,24.98456,-0.000172,24.017194,-0.0077,1.352
7850.00,7.422658,24.98462,-0.000173,24.018028,-0.0077,1.353
7852.00,7.428848,24.98520,-0.000173,24.018013,-0.0077,1.354
7854.00,7.434782,24.98468,-0.000174,24.017906,-0.0077,1.354
7856.00,7.440578,24.98501,-0.000174,24.017785,-0.0077,1.353
7858.00,7.444596,24.98567,-0.000174,24.018196,-0.0077,1.353
7860.00,7.448805,24.98527,-0.000174,24.017509,-0.0077,1.353
7862.00,7.453431,24.98500,-0.000173,24.018037,-0.0078,1.353
7864.00,7.456963,24.98504,-0.000174,24.017614,-0.0078,1.353
7866.00,7.459920,24.98522,-0.000174,24.017908,-0.0077,1.353
7868.00,7.463446,24.98480,-0.000173,24.017399,-0.0077,1.353
7870.00,7.466512,24.98492,-0.000175,24.017810,-0.0077,1.353
7872.00,7.467918,24.98530,-0.000174,24.018082,-0.0078,1.353
7874.00,7.471265,24.98551,-0.000174,24.018187,-0.0078,1.353
7876.00,7.472762,24.98462,-0.000174,24.018464,-0.0078,1.353
7878.00,7.473754,24.98501,-0.000174,24.018158,-0.0077,1.354
7880.00,7.474263,24.98543,-0.000173,24.017480,-0.0077,1.353
7882.00,7.474188,24.98500,-0.000174,24.017975,-0.0078,1.353
7884.00,7.474483,24.98487,-0.000175,24.018254,-0.0077,1.352
7886.00,7.474690,24.98405,-0.000174,24.018475,-0.0077,1.353
7888.00,7.474680,24.98414,-0.000172,24.017901,-0.0078,1.352
7890.00,7.474555,24.98354,-0.000174,24.017846,-0.0078,1.352
7892.00,7.473531,24.98406,-0.000174,24.018067,-0.0077,1.353
7894.00,7.472381,24.98442,-0.000173,24.018575,-0.0077,1.353
7896.00,7.472563,24.98350,-0.000174,24.017980,-0.0077,1.353
7898.00,7.472924,24.98304,-0.000175,24.018009,-0.0077,1.353
7900.00,7.472154,24.98228,-0.000175,24.018147,-0.0077,1.353
7902.00,7.471705,24.98351,-0.000175,24.018055,-0.0077,1.353
7904.00,7.471118,24.98323,-0.000174,24.017658,-0.0077,1.352
7906.00,7.470088,24.98290,-0.000172,24.017759,-0.0078,1.353
7908.00,7.469564,24.98315,-0.000173,24.018756,-0.0078,1.353
7910.00,7.469249,24.98292,-0.000174,24.018519,-0.0077,1.353
7912.00,7.468796,24.98329,-0.000173,24.017756,-0.0077,1.353
7914.00,7.467691,24.98343,-0.000174,24.018307,-0.0077,1.353
7916.00,7.467066,24.98336,-0.000174,24.017344,-0.0078,1.353
7918.00,7.465541,24.98365,-0.000174,24.017672,-0.0078,1.352
7920.00,7.464789,24.98324,-0.000174,24.017621,-0.0078,1.353
7922.00,7.464884,24.98270,-0.000174,24.018002,-0.0078,1.353
7924.00,7.465081,24.98246,-0.000174,24.018303,-0.0077,1.353
7926.00,7.464720,24.98261,-0.000173,24.017716,-0.0077,1.352
7928.00,7.464110,24.98191,-0.000173,24.017228,-0.0077,1.352
7930.00,7.464010,24.98229,-0.000173,24.017016,-0.0077,1.353
7932.00,7.463623,24.98300,-0.000174,24.018066,-0.0077,1.353
7934.00,7.462934,24.98343,-0.000174,24.018147,-0.0077,1.353
7936.00,7.463392,24.98271,-0.000173,24.018164,-0.0077,1.353
7938.00,7.463406,24.98362,-0.000174,24.018646,-0.0077,1.353
7940.00,7.463365,24.98383,-0.000173,24.018144,-0.0077,1.353
7942.00,7.462328,24.98325,-0.000172,24.017970,-0.0077,1.353
7944.00,7.461607,24.98272,-0.000174,24.018290,-0.0077,1.353
7946.00,7.461740,24.98377,-0.000174,24.018020,-0.0077,1.352
7948.00,7.461576,24.98289,-0.000173,24.018385,-0.0077,1.353
7950.00,7.462165,24.98234,-0.000174,24.017589,-0.0077,1.352
7952.00,7.462202,24.98331,-0.000173,24.018124,-0.0077,1.352
7954.00,7.461551,24.98320,-0.000174,24.017431,-0.0077,1.353
7956.00,7.461423,24.98306,-0.000173,24.017602,-0.0077,1.353
7958.00,7.461845,24.98263,-0.000174,24.017379,-0.0078,1.353
7960.00,7.462333,24.98301,-0.000174,24.017973,-0.0077,1.353
7962.00,7.461832,24.98362,-0.000174,24.018178,-0.0077,1.353
7964.00,7.461461,24.98303,-0.000175,24.017534,-0.0077,1.353
7966.00,7.461683,24.98334,-0.000175,24.017727,-0.0077,1.353
7968.00,7.462178,24.98423,-0.000172,24.018343,-0.0077,1.353
7970.00,7.462437,24.98398,-0.000173,24.018216,-0.0077,1.353
7972.00,7.462162,24.98450,-0.000174,24.017977,-0.0077,1.353
7974.00,7.462095,24.98397,-0.000173,24.017935,-0.0078,1.352
7976.00,7.463020,24.98465,-0.000174,24.017246,-0.0077,1.353
7978.00,7.463014,24.98396,-0.000173,24.017844,-0.0078,1.352
7980.00,7.462326,24.98417,-0.000174,24.017814,-0.0077,1.353
7982.00,7.461858,24.98434,-0.000173,24.017790,-0.0078,1.353
7984.00,7.461875,24.98449,-0.000174,24.018515,-0.0077,1.353
7986.00,7.461937,24.98545,-0.000173,24.017480,-0.0077,1.353
7988.00,7.462207,24.98540,-0.000173,24.017915,-0.0077,1.352
7990.00,7.462442,24.98463,-0.000174,24.018318,-0.0077,1.353
7992.00,7.462687,24.98585,-0.000174,24.017632,-0.0077,1.353
7994.00,7.462525,24.98601,-0.000173,24.018374,-0.0077,1.353
7996.00,7.462596,24.98549,-0.000173,24.017883,-0.0077,1.353
7998.00,7.462378,24.98517,-0.000173,24.017605,-0.0077,1.353
8000.00,7.461568,24.98489,-0.000174,24.018024,-0.0078,1.353
8002.00,7.460977,24.98412,-0.000174,24.017602,-0.0078,1.352
8004.00,7.460882,24.98361,-0.000174,24.017964,-0.0077,1.352
8006.00,7.461332,24.98421,-0.000173,24.017739,-0.0078,1.353
8008.00,7.461794,24.98416,-0.000174,24.018062,-0.0078,1.353
8010.00,7.461657,24.98439,-0.000175,24.018084,-0.0078,1.353
8012.00,7.461669,24.98448,-0.000174,24.017670,-0.0078,1.353
8014.00,7.462992,24.98402,-0.000174,24.018115,-0.0078,1.353
8016.00,7.463523,24.98421,-0.000174,24.018116,-0.0078,1.352
8018.00,7.463077,24.98305,-0.000174,24.018512,-0.0077,1.352
8020.00,7.462813,24.98419,-0.000171,24.017959,-0.0077,1.352
8022.00,7.463034,24.98420,-0.000173,24.018269,-0.0078,1.352
8024.00,7.462978,24.98449,-0.000174,24.018002,-0.0078,1.353
8026.00,7.462636,24.98368,-0.000174,24.017959,-0.0078,1.352
8028.00,7.462766,24.98428,-0.000173,24.018223,-0.0077,1.352
8030.00,7.461725,24.98395,-0.000173,24.018425,-0.0077,1.352
8032.00,7.461919,24.98381,-0.000172,24.018191,-0.0078,1.353
8034.00,7.461983,24.98437,-0.000172,24.018156,-0.0077,1.353
8036.00,7.461564,24.98473,-0.000173,24.017930,-0.0077,1.353
8038.00,7.461227,24.98472,-0.000174,24.018031,-0.0077,1.353
8040.00,7.460434,24.98400,-0.000175,24.018183,-0.0077,1.352
8042.00,7.461380,24.98399,-0.000173,24.018104,-0.0078,1.352
8044.00,7.460871,24.98425,-0.000173,24.017897,-0.0077,1.352
8046.00,7.461112,24.98348,-0.000173,24.017948,-0.0078,1.353
8048.00,7.461506,24.98369,-0.000173,24.017904,-0.0078,1.353
8050.00,7.460766,24.98414,-0.000174,24.017959,-0.0077,1.353
8052.00,7.460158,24.98411,-0.000173,24.017518,-0.0078,1.353
8054.00,7.459762,24.98372,-0.000173,24.017924,-0.0077,1.353
8056.00,7.460240,24.98312,-0.000173,24.018017,-0.0077,1.353
8058.00,7.460106,24.98288,-0.000173,24.018285,-0.0077,1.353
8060.00,7.460317,24.98317,-0.000173,24.018564,-0.0077,1.352
8062.00,7.460791,24.98296,-0.000175,24.018167,-0.0077,1.352
8064.00,7.460944,24.98276,-0.000175,24.017841,-0.0077,1.352
8066.00,7.462152,24.98269,-0.000172,24.018176,-0.0077,1.352
8068.00,7.462482,24.98325,-0.000174,24.018481,-0.0077,1.352
8070.00,7.461209,24.98317,-0.000174,24.017627,-0.0078,1.352
8072.00,7.461197,24.98313,-0.000174,24.017663,-0.0078,1.353
8074.00,7.461834,24.98356,-0.000174,24.017674,-0.0077,1.353
8076.00,7.461099,24.98361,-0.000174,24.017429,-0.0077,1.353
8078.00,7.460487,24.98315,-0.000174,24.017725,-0.0077,1.352
8080.00,7.461415,24.98275,-0.000174,24.018173,-0.0077,1.353
8082.00,7.461438,24.98298,-0.000173,24.017948,-0.0077,1.353
8084.00,7.461522,24.98221,-0.000173,24.017772,-0.0077,1.353
8086.00,7.462133,24.98226,-0.000174,24.018046,-0.0077,1.353
8088.00,7.462540,24.98249,-0.000173,24.017466,-0.0077,1.352
8090.00,7.461696,24.98290,-0.000173,24.017848,-0.0077,1.353
8092.00,7.461949,24.98275,-0.000174,24.017672,-0.0077,1.353
8094.00,7.462444,24.98251,-0.000174,24.018060,-0.0077,1.353
8096.00,7.462108,24.98272,-0.000174,24.018174,-0.0077,1.352
8098.00,7.461135,24.98217,-0.000173,24.018439,-0.0077,1.352
8100.00,7.460864,24.98345,-0.000173,24.018677,-0.0077,1.352
8102.00,7.461417,24.98288,-0.000174,24.018611,-0.0077,1.353
8104.00,7.461279,24.98246,-0.000174,24.017089,-0.0077,1.353
8106.00,7.461644,24.98280,-0.000171,24.017841,-0.0077,1.353
8108.00,7.462165,24.98294,-0.000172,24.018136,-0.0077,1.352
8110.00,7.462464,24.98247,-0.000174,24.018122,-0.0077,1.353
8112.00,7.461856,24.98225,-0.000174,24.018162,-0.0077,1.353
8114.00,7.462366,24.98289,-0.000173,24.018820,-0.0077,1.353
8116.00,7.461936,24.98268,-0.000173,24.018490,-0.0077,1.352
8118.00,7.461213,24.98197,-0.000172,24.017692,-0.0077,1.352
8120.00,7.461306,24.98233,-0.000173,24.018374,-0.0077,1.352
8122.00,7.461807,24.98242,-0.000173,24.018628,-0.0077,1.353
8124.00,7.460937,24.98199,-0.000174,24.017591,-0.0077,1.353
8126.00,7.460679,24.98259,-0.000174,24.018272,-0.0077,1.352
8128.00,7.460999,24.98305,-0.000174,24.018319,-0.0077,1.353
8130.00,7.460653,24.98296,-0.000174,24.017531,-0.0077,1.353
8132.00,7.460026,24.98310,-0.000174,24.017942,-0.0077,1.352
8134.00,7.460176,24.98346,-0.000172,24.018183,-0.0077,1.352
8136.00,7.460370,24.98290,-0.000173,24.017841,-0.0077,1.353
8138.00,7.461425,24.98243,-0.000173,24.018053,-0.0078,1.352
8140.00,7.462119,24.98278,-0.000173,24.018738,-0.0077,1.352
8142.00,7.461107,24.98307,-0.000174,24.017592,-0.0078,1.353
8144.00,7.460716,24.98346,-0.000174,24.017830,-0.0077,1.353
8146.00,7.460923,24.98260,-0.000175,24.018352,-0.0077,1.353
8148.00,7.461124,24.98258,-0.000175,24.017602,-0.0077,1.353
8150.00,7.460982,24.98365,-0.000174,24.018040,-0.0077,1.353
8152.00,7.461413,24.98437,-0.000173,24.017573,-0.0078,1.353
8154.00,7.461543,24.98359,-0.000173,24.017861,-0.0077,1.353
8156.00,7.460959,24.98300,-0.000174,24.017176,-0.0078,1.353
8158.00,7.460792,24.98324,-0.000175,24.017912,-0.0078,1.352
8160.00,7.460350,24.98331,-0.000174,24.017629,-0.0077,1.351
8162.00,7.460893,24.98350,-0.000173,24.018566,-0.0077,1.352
8164.00,7.460505,24.98353,-0.000174,24.018100,-0.0077,1.353
8166.00,7.460321,24.98377,-0.000174,24.017884,-0.0078,1.353
8168.00,7.460434,24.98442,-0.000175,24.017757,-0.0078,1.353
8170.00,7.460970,24.98486,-0.000174,24.018035,-0.0077,1.353
8172.00,7.461410,24.98514,-0.000174,24.017759,-0.0077,1.353
8174.00,7.460928,24.98490,-0.000174,24.017554,-0.0077,1.353
8176.00,7.461026,24.98442,-0.000173,24.017511,-0.0077,1.353
8178.00,7.460844,24.98456,-0.000173,24.018089,-0.0077,1.352
8180.00,7.460960,24.98523,-0.000174,24.017815,-0.0077,1.353
8182.00,7.460828,24.98452,-0.000175,24.017670,-0.0077,1.353
8184.00,7.461431,24.98347,-0.000174,24.018169,-0.0077,1.353
8186.00,7.461038,24.98429,-0.000174,24.017574,-0.0077,1.353
8188.00,7.461839,24.98436,-0.000174,24.017703,-0.0077,1.352
8190.00,7.461076,24.98411,-0.000174,24.018448,-0.0077,1.353
8192.00,7.460863,24.98402,-0.000175,24.018153,-0.0077,1.353
8194.00,7.461125,24.98419,-0.000174,24.017596,-0.0077,1.353
8196.00,7.461577,24.98436,-0.000173,24.018519,-0.0077,1.352
8198.00,7.461908,24.98349,-0.000173,24.017873,-0.0077,1.352
8200.00,7.460756,24.98365,-0.000174,24.017844,-0.0078,1.353
8202.00,7.459588,24.98375,-0.000175,24.017863,-0.0078,1.353
8204.00,7.459090,24.98398,-0.000174,24.017692,-0.0078,1.353
8206.00,7.459162,24.98372,-0.000174,24.018102,-0.0077,1.353
8208.00,7.459338,24.98321,-0.000175,24.018080,-0.0077,1.352
8210.00,7.459846,24.98392,-0.000174,24.018104,-0.0077,1.352
8212.00,7.460184,24.98326,-0.000175,24.017989,-0.0077,1.353
8214.00,7.459549,24.98328,-0.000175,24.017785,-0.0077,1.353
8216.00,7.459971,24.98361,-0.000173,24.017527,-0.0077,1.353
8218.00,7.459698,24.98406,-0.000174,24.018082,-0.0078,1.353
8220.00,7.459449,24.98314,-0.000174,24.017145,-0.0078,1.353
8222.00,7.459636,24.98296,-0.000174,24.017415,-0.0077,1.353
8224.00,7.459606,24.98303,-0.000174,24.018145,-0.0077,1.353
8226.00,7.459418,24.98343,-0.000174,24.018338,-0.0077,1.353
8228.00,7.460405,24.98385,-0.000175,24.017719,-0.0078,1.353
8230.00,7.461131,24.98360,-0.000174,24.017263,-0.0078,1.353
8232.00,7.461168,24.98316,-0.000174,24.017522,-0.0078,1.352
8234.00,7.461482,24.98313,-0.000173,24.018162,-0.0078,1.352
8236.00,7.461647,24.98390,-0.000173,24.017565,-0.0077,1.352
8238.00,7.461212,24.98375,-0.000173,24.017516,-0.0077,1.352
8240.00,7.461601,24.98343,-0.000173,24.017286,-0.0077,1.353
8242.00,7.462203,24.98339,-0.000173,24.017790,-0.0078,1.352
8244.00,7.461037,24.98318,-0.000173,24.018401,-0.0077,1.352
8246.00,7.460781,24.98314,-0.000173,24.017984,-0.0077,1.352
8248.00,7.461201,24.98384,-0.000174,24.018397,-0.0077,1.352
8250.00,7.460835,24.98428,-0.000173,24.017912,-0.0077,1.352
8252.00,7.460694,24.98394,-0.000174,24.017672,-0.0078,1.353
8254.00,7.460843,24.98368,-0.000173,24.017834,-0.0077,1.352
8256.00,7.460243,24.98439,-0.000173,24.017971,-0.0077,1.353
8258.00,7.460294,24.98443,-0.000175,24.017317,-0.0077,1.353
8260.00,7.460672,24.98477,-0.000174,24.018490,-0.0078,1.352
8262.00,7.461274,24.98441,-0.000175,24.018154,-0.0077,1.353
8264.00,7.460864,24.98468,-0.000175,24.017759,-0.0077,1.352
8266.00,7.459923,24.98495,-0.000174,24.018430,-0.0077,1.352
8268.00,7.459304,24.98397,-0.000173,24.017516,-0.0078,1.352
8270.00,7.459880,24.98427,-0.000174,24.017632,-0.0077,1.353
8272.00,7.460055,24.98438,-0.000175,24.017879,-0.0077,1.353
8274.00,7.460561,24.98470,-0.000175,24.018249,-0.0077,1.353
8276.00,7.461132,24.98489,-0.000174,24.017692,-0.0077,1.353
8278.00,7.461346,24.98518,-0.000172,24.017741,-0.0077,1.353
8280.00,7.460733,24.98398,-0.000173,24.017585,-0.0077,1.353
8282.00,7.461717,24.98325,-0.000175,24.018289,-0.0077,1.353
8284.00,7.461570,24.98305,-0.000175,24.017739,-0.0077,1.352
8286.00,7.460916,24.98350,-0.000175,24.017435,-0.0077,1.352
8288.00,7.460456,24.98442,-0.000174,24.017785,-0.0077,1.352
8290.00,7.460468,24.98367,-0.000175,24.018254,-0.0077,1.353
8292.00,7.460693,24.98334,-0.000174,24.017614,-0.0077,1.352
8294.00,7.461070,24.98351,-0.000174,24.018426,-0.0077,1.353
8296.00,7.461035,24.98369,-0.000174,24.018629,-0.0077,1.353
8298.00,7.461550,24.98331,-0.000173,24.017930,-0.0077,1.352
8300.00,7.461192,24.98394,-0.000174,24.018231,-0.0077,1.353
8302.00,7.460714,24.98389,-0.000173,24.018142,-0.0078,1.352
8304.00,7.461247,24.98388,-0.000174,24.018013,-0.0078,1.352
8306.00,7.461695,24.98417,-0.000173,24.018392,-0.0077,1.353
8308.00,7.461328,24.98360,-0.000174,24.017957,-0.0077,1.353
8310.00,7.460759,24.98341,-0.000175,24.018432,-0.0078,1.352
8312.00,7.460534,24.98304,-0.000174,24.017966,-0.0078,1.352
8314.00,7.460253,24.98284,-0.000175,24.018098,-0.0077,1.353
8316.00,7.460335,24.98343,-0.000174,24.017982,-0.0077,1.352
8318.00,7.459772,24.98335,-0.000173,24.017716,-0.0077,1.352
8320.00,7.459303,24.98357,-0.000175,24.017723,-0.0078,1.353
8322.00,7.460309,24.98380,-0.000175,24.018142,-0.0077,1.353
8324.00,7.461559,24.98361,-0.000173,24.017951,-0.0077,1.351
8326.00,7.461256,24.98333,-0.000174,24.017563,-0.0078,1.352
8328.00,7.460203,24.98359,-0.000175,24.017881,-0.0077,1.353
8330.00,7.459985,24.98329,-0.000173,24.018818,-0.0077,1.353
8332.00,7.460390,24.98293,-0.000173,24.018211,-0.0077,1.353
8334.00,7.460826,24.98289,-0.000173,24.018468,-0.0077,1.353
8336.00,7.460647,24.98357,-0.000174,24.018506,-0.0077,1.353
8338.00,7.460846,24.98378,-0.000175,24.018200,-0.0077,1.352
8340.00,7.460766,24.98363,-0.000173,24.018845,-0.0077,1.353
8342.00,7.460156,24.98276,-0.000174,24.018847,-0.0077,1.353
8344.00,7.459737,24.98313,-0.000173,24.017982,-0.0077,1.353
8346.00,7.460145,24.98303,-0.000173,24.018459,-0.0077,1.352
8348.00,7.460184,24.98375,-0.000175,24.017944,-0.0077,1.353
8350.00,7.460697,24.98324,-0.000174,24.017705,-0.0077,1.353
8352.00,7.461171,24.98383,-0.000174,24.018060,-0.0077,1.352
8354.00,7.460850,24.98392,-0.000174,24.018191,-0.0077,1.352
8356.00,7.460449,24.98396,-0.000174,24.018354,-0.0078,1.353
8358.00,7.459920,24.98478,-0.000174,24.017810,-0.0077,1.353
8360.00,7.460080,24.98391,-0.000173,24.017776,-0.0078,1.353
8362.00,7.460080,24.98428,-0.000175,24.017652,-0.0078,1.353
8364.00,7.460500,24.98336,-0.000175,24.017739,-0.0078,1.353
8366.00,7.460197,24.98385,-0.000173,24.017689,-0.0078,1.352
8368.00,7.460104,24.98410,-0.000174,24.017672,-0.0078,1.353
8370.00,7.460165,24.98451,-0.000175,24.018223,-0.0077,1.352
8372.00,7.461100,24.98413,-0.000174,24.017665,-0.0078,1.352
8374.00,7.461214,24.98414,-0.000173,24.017545,-0.0077,1.352
8376.00,7.460403,24.98416,-0.000174,24.017308,-0.0077,1.353
8378.00,7.461188,24.98377,-0.000174,24.018006,-0.0077,1.353
8380.00,7.461527,24.98395,-0.000173,24.017569,-0.0077,1.353
8382.00,7.460765,24.98373,-0.000174,24.017986,-0.0077,1.352
8384.00,7.460292,24.98353,-0.000173,24.018203,-0.0077,1.352
8386.00,7.461249,24.98411,-0.000172,24.018042,-0.0077,1.352
8388.00,7.460720,24.98395,-0.000173,24.017558,-0.0077,1.352
8390.00,7.460432,24.98384,-0.000173,24.018078,-0.0078,1.352
8392.00,7.460694,24.98403,-0.000174,24.018716,-0.0077,1.353
8394.00,7.460543,24.98464,-0.000174,24.018203,-0.0078,1.353
8396.00,7.460310,24.98428,-0.000174,24.018455,-0.0077,1.352
8398.00,7.460276,24.98457,-0.000172,24.017875,-0.0077,1.352
8400.00,7.460218,24.98544,-0.000173,24.017337,-0.0077,1.353
8402.00,7.460982,24.98552,-0.000174,24.017520,-0.0077,1.353
@14,12.0000,24.0
8404.00,7.461309,24.98498,-0.000174,24.017814,-0.0077,1.353
8406.00,7.457085,24.98478,-0.000175,24.017767,-0.0077,1.353
8408.00,7.449332,24.98524,-0.000175,24.018278,-0.0077,1.352
8410.00,7.438625,24.98486,-0.000173,24.018613,-0.0077,1.351
8412.00,7.424282,24.98445,-0.000171,24.018160,-0.0077,1.351
8414.00,7.411303,24.98518,-0.000172,24.018278,-0.0077,1.352
8416.00,7.400947,24.98538,-0.000173,24.018013,-0.0078,1.353
8418.00,7.393248,24.98525,-0.000174,24.017999,-0.0078,1.353
8420.00,7.385990,24.98491,-0.000174,24.018283,-0.0078,1.353
8422.00,7.379040,24.98530,-0.000175,24.018096,-0.0077,1.354
8424.00,7.372602,24.98479,-0.000177,24.018319,-0.0077,1.354
8426.00,7.365453,24.98423,-0.000177,24.017545,-0.0078,1.354
8428.00,7.359094,24.98493,-0.000177,24.017975,-0.0077,1.354
8430.00,7.357303,24.98497,-0.000176,24.017573,-0.0078,1.354
8432.00,7.362652,24.98527,-0.000175,24.017616,-0.0078,1.354
8434.00,7.372024,24.98459,-0.000175,24.017192,-0.0078,1.355
8436.00,7.383951,24.98382,-0.000175,24.018251,-0.0078,1.355
8438.00,7.392914,24.98505,-0.000176,24.017933,-0.0078,1.355
8440.00,7.398772,24.98592,-0.000175,24.017948,-0.0077,1.353
8442.00,7.403747,24.98574,-0.000174,24.017843,-0.0077,1.353
8444.00,7.408384,24.98576,-0.000174,24.018004,-0.0077,1.353
8446.00,7.413983,24.98522,-0.000173,24.018325,-0.0078,1.353
8448.00,7.419591,24.98553,-0.000173,24.017908,-0.0078,1.353
8450.00,7.426637,24.98453,-0.000172,24.016996,-0.0078,1.353
8452.00,7.433257,24.98512,-0.000172,24.018624,-0.0077,1.353
8454.00,7.438943,24.98518,-0.000174,24.018238,-0.0077,1.353
8456.00,7.443700,24.98501,-0.000173,24.018454,-0.0077,1.353
8458.00,7.446965,24.98530,-0.000173,24.018336,-0.0077,1.353
8460.00,7.449845,24.98535,-0.000174,24.017770,-0.0077,1.353
8462.00,7.453213,24.98501,-0.000174,24.018247,-0.0077,1.353
8464.00,7.455174,24.98401,-0.000173,24.017892,-0.0077,1.353
8466.00,7.457540,24.98481,-0.000173,24.017971,-0.0078,1.353
8468.00,7.460197,24.98456,-0.000174,24.018488,-0.0078,1.353
8470.00,7.463269,24.98470,-0.000174,24.017246,-0.0078,1.353
8472.00,7.465534,24.98462,-0.000174,24.017583,-0.0077,1.353
8474.00,7.466988,24.98524,-0.000174,24.018539,-0.0077,1.353
8476.00,7.468436,24.98509,-0.000174,24.017201,-0.0078,1.353
8478.00,7.469258,24.98474,-0.000174,24.018744,-0.0077,1.353
8480.00,7.470178,24.98449,-0.000175,24.018142,-0.0077,1.353
8482.00,7.472012,24.98503,-0.000175,24.016994,-0.0077,1.353
8484.00,7.472273,24.98497,-0.000175,24.017991,-0.0078,1.353
8486.00,7.471702,24.98457,-0.000174,24.018064,-0.0077,1.353
8488.00,7.472506,24.98439,-0.000173,24.018095,-0.0078,1.353
8490.00,7.473256,24.98452,-0.000173,24.018231,-0.0077,1.352
8492.00,7.472969,24.98384,-0.000175,24.018272,-0.0077,1.353
8494.00,7.472986,24.98408,-0.000174,24.017883,-0.0077,1.353
8496.00,7.472040,24.98438,-0.000175,24.017892,-0.0078,1.352
8498.00,7.471315,24.98473,-0.000174,24.017957,-0.0077,1.352
8500.00,7.471521,24.98396,-0.000172,24.018009,-0.0077,1.353
8502.00,7.470956,24.98345,-0.000173,24.018127,-0.0077,1.353
8504.00,7.470209,24.98393,-0.000172,24.017716,-0.0077,1.353
8506.00,7.468985,24.98359,-0.000174,24.017021,-0.0077,1.353
8508.00,7.468091,24.98418,-0.000173,24.018154,-0.0077,1.353
8510.00,7.466774,24.98432,-0.000174,24.018287,-0.0077,1.353
8512.00,7.466141,24.98391,-0.000173,24.018062,-0.0077,1.353
8514.00,7.465544,24.98523,-0.000174,24.017627,-0.0077,1.353
8516.00,7.464889,24.98546,-0.000174,24.017948,-0.0077,1.353
8518.00,7.464258,24.98495,-0.000172,24.018075,-0.0078,1.353
8520.00,7.463055,24.98567,-0.000173,24.017814,-0.0077,1.353
8522.00,7.462837,24.98614,-0.000173,24.017937,-0.0077,1.353
8524.00,7.462953,24.98643,-0.000173,24.017873,-0.0077,1.353
8526.00,7.462885,24.98663,-0.000174,24.017995,-0.0077,1.353
8528.00,7.462574,24.98651,-0.000175,24.017788,-0.0078,1.353
8530.00,7.462221,24.98609,-0.000174,24.017544,-0.0077,1.352
8532.00,7.462285,24.98616,-0.000173,24.018047,-0.0077,1.353
8534.00,7.462646,24.98554,-0.000174,24.018183,-0.0078,1.353
8536.00,7.462247,24.98641,-0.000175,24.018693,-0.0077,1.354
8538.00,7.461591,24.98567,-0.000174,24.018096,-0.0077,1.353
8540.00,7.460895,24.98549,-0.000173,24.018000,-0.0077,1.353
8542.00,7.460883,24.98596,-0.000174,24.017741,-0.0078,1.354
8544.00,7.460813,24.98541,-0.000173,24.017913,-0.0077,1.353
8546.00,7.460410,24.98511,-0.000174,24.018292,-0.0077,1.353
8548.00,7.459983,24.98559,-0.000174,24.018127,-0.0078,1.353
8550.00,7.460402,24.98520,-0.000173,24.017844,-0.0077,1.353
8552.00,7.460253,24.98533,-0.000174,24.018002,-0.0077,1.354
8554.00,7.460264,24.98440,-0.000174,24.018080,-0.0077,1.353
8556.00,7.459717,24.98513,-0.000173,24.017239,-0.0078,1.353
8558.00,7.459459,24.98414,-0.000175,24.018135,-0.0077,1.353
8560.00,7.459312,24.98472,-0.000174,24.018004,-0.0078,1.354
8562.00,7.458500,24.98456,-0.000174,24.018513,-0.0078,1.353
8564.00,7.459164,24.98475,-0.000174,24.017616,-0.0077,1.353
8566.00,7.459586,24.98472,-0.000175,24.018187,-0.0077,1.353
8568.00,7.459417,24.98501,-0.000175,24.018153,-0.0077,1.354
8570.00,7.459957,24.98515,-0.000174,24.018060,-0.0077,1.354
8572.00,7.459991,24.98545,-0.000175,24.017574,-0.0078,1.354
8574.00,7.460387,24.98606,-0.000174,24.017786,-0.0078,1.353
8576.00,7.459374,24.98630,-0.000175,24.018149,-0.0077,1.354
8578.00,7.459067,24.98575,-0.000174,24.017777,-0.0077,1.353
8580.00,7.459653,24.98524,-0.000175,24.018029,-0.0078,1.353
8582.00,7.459923,24.98528,-0.000174,24.018147,-0.0077,1.353
8584.00,7.459713,24.98521,-0.000174,24.017980,-0.0077,1.353
8586.00,7.459726,24.98462,-0.000175,24.017797,-0.0077,1.354
8588.00,7.460366,24.98416,-0.000174,24.017234,-0.0078,1.353
8590.00,7.460744,24.98429,-0.000173,24.017801,-0.0077,1.353
8592.00,7.460820,24.98502,-0.000174,24.017679,-0.0078,1.354
8594.00,7.460292,24.98536,-0.000175,24.018047,-0.0077,1.353
8596.00,7.460542,24.98549,-0.000176,24.017413,-0.0078,1.353
8598.00,7.460487,24.98442,-0.000175,24.017511,-0.0078,1.353
8600.00,7.460283,24.98454,-0.000175,24.017592,-0.0078,1.353
8602.00,7.460332,24.98456,-0.000173,24.018399,-0.0077,1.354
8604.00,7.460935,24.98494,-0.000175,24.017906,-0.0078,1.354
8606.00,7.460389,24.98524,-0.000175,24.018414,-0.0078,1.353
8608.00,7.459858,24.98621,-0.000173,24.018058,-0.0078,1.353
8610.00,7.459697,24.98599,-0.000175,24.017698,-0.0077,1.353
8612.00,7.459942,24.98481,-0.000175,24.018196,-0.0078,1.354
8614.00,7.459654,24.98586,-0.000175,24.018425,-0.0077,1.353
8616.00,7.460111,24.98637,-0.000175,24.017449,-0.0078,1.354
8618.00,7.460131,24.98591,-0.000174,24.017302,-0.0078,1.353
8620.00,7.460088,24.98513,-0.000174,24.017632,-0.0078,1.353
8622.00,7.460414,24.98489,-0.000176,24.018200,-0.0078,1.353
8624.00,7.460378,24.98510,-0.000175,24.017493,-0.0078,1.353
8626.00,7.460726,24.98557,-0.000175,24.018760,-0.0078,1.354
8628.00,7.460449,24.98594,-0.000176,24.018011,-0.0077,1.354
8630.00,7.460631,24.98570,-0.000175,24.018004,-0.0077,1.353
8632.00,7.460304,24.98569,-0.000174,24.017989,-0.0077,1.353
8634.00,7.460398,24.98491,-0.000173,24.017230,-0.0077,1.353
8636.00,7.460104,24.98533,-0.000174,24.017863,-0.0077,1.353
8638.00,7.460604,24.98544,-0.000176,24.018011,-0.0077,1.354
8640.00,7.460597,24.98533,-0.000174,24.017970,-0.0077,1.354
8642.00,7.460323,24.98491,-0.000172,24.017170,-0.0077,1.353
8644.00,7.459707,24.98437,-0.000173,24.017913,-0.0078,1.353
8646.00,7.459284,24.98524,-0.000175,24.018031,-0.0077,1.354
8648.00,7.458927,24.98632,-0.000173,24.017631,-0.0078,1.353
8650.00,7.459227,24.98542,-0.000174,24.017897,-0.0078,1.354
8652.00,7.458507,24.98588,-0.000174,24.017364,-0.0077,1.353
8654.00,7.458658,24.98623,-0.000174,24.018078,-0.0077,1.354
8656.00,7.459219,24.98581,-0.000175,24.018136,-0.0077,1.353
8658.00,7.458925,24.98611,-0.000174,24.017270,-0.0078,1.353
8660.00,7.458708,24.98628,-0.000174,24.018289,-0.0077,1.354
8662.00,7.459086,24.98574,-0.000175,24.017319,-0.0078,1.354
8664.00,7.458882,24.98566,-0.000176,24.018028,-0.0078,1.354
8666.00,7.459289,24.98625,-0.000175,24.017458,-0.0077,1.354
8668.00,7.459120,24.98644,-0.000175,24.017692,-0.0077,1.353
8670.00,7.459056,24.98659,-0.000173,24.017757,-0.0078,1.353
8672.00,7.459539,24.98582,-0.000173,24.018115,-0.0078,1.354
8674.00,7.460305,24.98581,-0.000176,24.018020,-0.0077,1.354
8676.00,7.460254,24.98553,-0.000174,24.017489,-0.0077,1.353
8678.00,7.459963,24.98541,-0.000173,24.017322,-0.0077,1.353
8680.00,7.459414,24.98622,-0.000175,24.017525,-0.0077,1.354
8682.00,7.458055,24.98591,-0.000175,24.018109,-0.0078,1.354
8684.00,7.457100,24.98515,-0.000174,24.018236,-0.0078,1.353
8686.00,7.457725,24.98517,-0.000175,24.017487,-0.0077,1.353
8688.00,7.458506,24.98546,-0.000176,24.018408,-0.0078,1.353
8690.00,7.458504,24.98598,-0.000175,24.018386,-0.0077,1.353
8692.00,7.458405,24.98613,-0.000175,24.017859,-0.0078,1.354
8694.00,7.458663,24.98600,-0.000174,24.018147,-0.0077,1.354
8696.00,7.458796,24.98561,-0.000176,24.017650,-0.0077,1.355
8698.00,7.459160,24.98644,-0.000175,24.017623,-0.0077,1.354
8700.00,7.460079,24.98535,-0.000175,24.017859,-0.0077,1.354
8702.00,7.460051,24.98504,-0.000174,24.017611,-0.0077,1.354
8704.00,7.459087,24.98559,-0.000174,24.017522,-0.0077,1.354
8706.00,7.459205,24.98580,-0.000174,24.017883,-0.0077,1.353
8708.00,7.458986,24.98557,-0.000175,24.018189,-0.0077,1.353
8710.00,7.459326,24.98587,-0.000173,24.018272,-0.0077,1.354
8712.00,7.459365,24.98515,-0.000175,24.018678,-0.0077,1.354
8714.00,7.458921,24.98629,-0.000175,24.017509,-0.0077,1.354
8716.00,7.458208,24.98541,-0.000175,24.017745,-0.0077,1.353
8718.00,7.458173,24.98594,-0.000175,24.018283,-0.0077,1.353
8720.00,7.458527,24.98599,-0.000175,24.017743,-0.0077,1.355
8722.00,7.458886,24.98604,-0.000173,24.017159,-0.0077,1.354
8724.00,7.459241,24.98581,-0.000174,24.017656,-0.0078,1.355
8726.00,7.458605,24.98521,-0.000174,24.017699,-0.0078,1.354
8728.00,7.458530,24.98596,-0.000174,24.017812,-0.0077,1.354
8730.00,7.459425,24.98483,-0.000176,24.017902,-0.0077,1.354
8732.00,7.459228,24.98517,-0.000175,24.017959,-0.0077,1.354
8734.00,7.459491,24.98586,-0.000174,24.018180,-0.0077,1.354
8736.00,7.460107,24.98568,-0.000174,24.017437,-0.0077,1.353
8738.00,7.460415,24.98639,-0.000173,24.017578,-0.0078,1.354
8740.00,7.459916,24.98627,-0.000173,24.017083,-0.0078,1.354
8742.00,7.459621,24.98613,-0.000175,24.017359,-0.0078,1.354
8744.00,7.458461,24.98567,-0.000175,24.017484,-0.0077,1.354
8746.00,7.457914,24.98575,-0.000174,24.017201,-0.0078,1.354
8748.00,7.457859,24.98603,-0.000175,24.018205,-0.0077,1.354
8750.00,7.458035,24.98643,-0.000174,24.017852,-0.0077,1.355
8752.00,7.458236,24.98609,-0.000175,24.017437,-0.0078,1.355
8754.00,7.457717,24.98614,-0.000175,24.017707,-0.0078,1.355
8756.00,7.457861,24.98517,-0.000175,24.017620,-0.0078,1.354
8758.00,7.457869,24.98533,-0.000174,24.017123,-0.0078,1.354
8760.00,7.458894,24.98563,-0.000175,24.017524,-0.0078,1.354
8762.00,7.459416,24.98583,-0.000174,24.017834,-0.0078,1.354
8764.00,7.459751,24.98630,-0.000175,24.017768,-0.0078,1.354
8766.00,7.459562,24.98590,-0.000175,24.017719,-0.0078,1.354
8768.00,7.459453,24.98625,-0.000173,24.017324,-0.0077,1.354
8770.00,7.459288,24.98612,-0.000174,24.017243,-0.0078,1.354
8772.00,7.459343,24.98586,-0.000174,24.017502,-0.0078,1.354
8774.00,7.459380,24.98668,-0.000174,24.016994,-0.0078,1.354
8776.00,7.460176,24.98591,-0.000173,24.018415,-0.0078,1.355
8778.00,7.459701,24.98597,-0.000175,24.018194,-0.0078,1.355
8780.00,7.459063,24.98621,-0.000176,24.017070,-0.0078,1.354
8782.00,7.458288,24.98696,-0.000175,24.016991,-0.0078,1.354
8784.00,7.457852,24.98716,-0.000174,24.017335,-0.0078,1.354
8786.00,7.457226,24.98738,-0.000175,24.017567,-0.0078,1.354
8788.00,7.457086,24.98640,-0.000175,24.017513,-0.0078,1.354
8790.00,7.458490,24.98645,-0.000175,24.017569,-0.0078,1.354
8792.00,7.458858,24.98690,-0.000175,24.017569,-0.0078,1.354
8794.00,7.458569,24.98665,-0.000175,24.017540,-0.0077,1.354
8796.00,7.458394,24.98637,-0.000175,24.017727,-0.0077,1.354
8798.00,7.458594,24.98716,-0.000175,24.017573,-0.0078,1.355
8800.00,7.458648,24.98700,-0.000175,24.017759,-0.0078,1.355
8802.00,7.458062,24.98681,-0.000176,24.017132,-0.0078,1.353
8804.00,7.458514,24.98682,-0.000176,24.017835,-0.0078,1.354
8806.00,7.458622,24.98782,-0.000175,24.018680,-0.0078,1.354
8808.00,7.458469,24.98793,-0.000174,24.017645,-0.0078,1.355
8810.00,7.458176,24.98758,-0.000174,24.017687,-0.0078,1.354
8812.00,7.458366,24.98758,-0.000176,24.017181,-0.0077,1.355
8814.00,7.458749,24.98682,-0.000175,24.017835,-0.0078,1.355
8816.00,7.458622,24.98686,-0.000174,24.016922,-0.0078,1.354
8818.00,7.458401,24.98760,-0.000175,24.017435,-0.0078,1.355
8820.00,7.458707,24.98807,-0.000175,24.017515,-0.0078,1.354
8822.00,7.459311,24.98784,-0.000176,24.017056,-0.0078,1.354
8824.00,7.458323,24.98810,-0.000175,24.017023,-0.0078,1.354
8826.00,7.458471,24.98715,-0.000175,24.017631,-0.0078,1.355
8828.00,7.458695,24.98681,-0.000173,24.018343,-0.0078,1.354
8830.00,7.458498,24.98676,-0.000174,24.017380,-0.0077,1.355
8832.00,7.458456,24.98686,-0.000175,24.017350,-0.0078,1.355
8834.00,7.458458,24.98669,-0.000175,24.017544,-0.0078,1.355
8836.00,7.458180,24.98659,-0.000175,24.017408,-0.0078,1.355
8838.00,7.458503,24.98556,-0.000176,24.017487,-0.0078,1.355
8840.00,7.458773,24.98573,-0.000175,24.017453,-0.0078,1.355
8842.00,7.458876,24.98688,-0.000175,24.017371,-0.0078,1.355
8844.00,7.457956,24.98643,-0.000175,24.017582,-0.0078,1.354
8846.00,7.458176,24.98602,-0.000175,24.017993,-0.0078,1.354
8848.00,7.459262,24.98671,-0.000175,24.018383,-0.0077,1.355
8850.00,7.459175,24.98678,-0.000175,24.017908,-0.0077,1.355
8852.00,7.459226,24.98636,-0.000175,24.017897,-0.0078,1.355
8854.00,7.459176,24.98589,-0.000174,24.017509,-0.0078,1.355
8856.00,7.458152,24.98582,-0.000175,24.017970,-0.0078,1.355
8858.00,7.458643,24.98597,-0.000175,24.017491,-0.0077,1.355
8860.00,7.459059,24.98648,-0.000175,24.017855,-0.0077,1.355
8862.00,7.459306,24.98686,-0.000175,24.016934,-0.0078,1.355
8864.00,7.459324,24.98578,-0.000175,24.017554,-0.0078,1.355
8866.00,7.458709,24.98469,-0.000174,24.018116,-0.0078,1.354
8868.00,7.457875,24.98501,-0.000175,24.017848,-0.0078,1.355
8870.00,7.457825,24.98560,-0.000175,24.017536,-0.0078,1.355
8872.00,7.458349,24.98646,-0.000175,24.017476,-0.0077,1.355
8874.00,7.458263,24.98670,-0.000175,24.017810,-0.0078,1.354
8876.00,7.457254,24.98577,-0.000175,24.017495,-0.0078,1.354
8878.00,7.457526,24.98643,-0.000175,24.017942,-0.0078,1.355
8880.00,7.458119,24.98622,-0.000175,24.017815,-0.0078,1.355
8882.00,7.458793,24.98596,-0.000173,24.017404,-0.0078,1.354
8884.00,7.459523,24.98556,-0.000174,24.018147,-0.0078,1.354
8886.00,7.458458,24.98562,-0.000175,24.017295,-0.0078,1.355
8888.00,7.457720,24.98599,-0.000176,24.017489,-0.0078,1.355
8890.00,7.457803,24.98553,-0.000176,24.017447,-0.0078,1.355
8892.00,7.458305,24.98654,-0.000176,24.017772,-0.0078,1.355
8894.00,7.458062,24.98603,-0.000176,24.017904,-0.0078,1.355
8896.00,7.458180,24.98673,-0.000175,24.017455,-0.0078,1.355
8898.00,7.458445,24.98713,-0.000174,24.018227,-0.0078,1.354
8900.00,7.458591,24.98727,-0.000174,24.017339,-0.0078,1.355
8902.00,7.458428,24.98660,-0.000176,24.017592,-0.0078,1.355
8904.00,7.458053,24.98678,-0.000175,24.017409,-0.0078,1.355
8906.00,7.457388,24.98777,-0.000176,24.017429,-0.0078,1.355
8908.00,7.458162,24.98761,-0.000175,24.017835,-0.0078,1.355
8910.00,7.458662,24.98821,-0.000175,24.017070,-0.0078,1.355
8912.00,7.458483,24.98742,-0.000175,24.018013,-0.0078,1.355
8914.00,7.458121,24.98684,-0.000174,24.017208,-0.0078,1.355
8916.00,7.458272,24.98687,-0.000175,24.017194,-0.0078,1.355
8918.00,7.457719,24.98713,-0.000175,24.017665,-0.0078,1.354
8920.00,7.457131,24.98710,-0.000175,24.017152,-0.0078,1.355
8922.00,7.457752,24.98754,-0.000174,24.017576,-0.0078,1.355
8924.00,7.457537,24.98720,-0.000174,24.018116,-0.0078,1.355
8926.00,7.457795,24.98616,-0.000175,24.017176,-0.0077,1.355
8928.00,7.458122,24.98618,-0.000175,24.017857,-0.0078,1.355
8930.00,7.457936,24.98658,-0.000173,24.017921,-0.0078,1.355
8932.00,7.457003,24.98667,-0.000174,24.017417,-0.0078,1.355
8934.00,7.457054,24.98756,-0.000174,24.017763,-0.0077,1.355
8936.00,7.457795,24.98735,-0.000175,24.017014,-0.0078,1.354
8938.00,7.457922,24.98728,-0.000175,24.017105,-0.0078,1.354
8940.00,7.457180,24.98735,-0.000174,24.017404,-0.0078,1.354
8942.00,7.457687,24.98733,-0.000174,24.017748,-0.0078,1.355
8944.00,7.458157,24.98714,-0.000175,24.017783,-0.0078,1.355
8946.00,7.457565,24.98762,-0.000175,24.018049,-0.0078,1.355
8948.00,7.457005,24.98799,-0.000176,24.017676,-0.0078,1.355
8950.00,7.457506,24.98811,-0.000176,24.017397,-0.0078,1.355
8952.00,7.456818,24.98807,-0.000175,24.017397,-0.0077,1.355
8954.00,7.456699,24.98888,-0.000175,24.017663,-0.0077,1.355
8956.00,7.457226,24.98874,-0.000175,24.018029,-0.0078,1.355
8958.00,7.457732,24.98905,-0.000175,24.017275,-0.0078,1.355
8960.00,7.457923,24.98900,-0.000175,24.017409,-0.0078,1.355
8962.00,7.458007,24.98820,-0.000174,24.017486,-0.0078,1.355
8964.00,7.458271,24.98818,-0.000174,24.017092,-0.0078,1.355
8966.00,7.459084,24.98781,-0.000174,24.017678,-0.0077,1.355
8968.00,7.459000,24.98774,-0.000175,24.017774,-0.0077,1.355
8970.00,7.459352,24.98835,-0.000174,24.017417,-0.0077,1.355
8972.00,7.459178,24.98842,-0.000175,24.017442,-0.0077,1.356
8974.00,7.458283,24.98820,-0.000176,24.017594,-0.0077,1.355
8976.00,7.457756,24.98774,-0.000176,24.017402,-0.0078,1.355
8978.00,7.458136,24.98857,-0.000176,24.017288,-0.0078,1.356
8980.00,7.457717,24.98853,-0.000174,24.017522,-0.0078,1.355
8982.00,7.457625,24.98827,-0.000175,24.017011,-0.0078,1.356
8984.00,7.458626,24.98806,-0.000175,24.017844,-0.0077,1.355
8986.00,7.458871,24.98791,-0.000175,24.017545,-0.0077,1.355
8988.00,7.458196,24.98845,-0.000174,24.017585,-0.0077,1.355
8990.00,7.457805,24.98839,-0.000174,24.017901,-0.0078,1.355
8992.00,7.458366,24.98840,-0.000175,24.016827,-0.0078,1.355
8994.00,7.458580,24.98946,-0.000175,24.018441,-0.0077,1.355
8996.00,7.458621,24.98819,-0.000174,24.017342,-0.0078,1.355
8998.00,7.457782,24.98804,-0.000174,24.017631,-0.0078,1.355
9000.00,7.457314,24.98814,-0.000174,24.017449,-0.0077,1.355
9002.00,7.457023,24.98888,-0.000175,24.018042,-0.0077,1.355
@15,12.0000,24.0
9004.00,7.456888,24.98912,-0.000175,24.017950,-0.0078,1.356
9006.00,7.454704,24.98779,-0.000176,24.017792,-0.0078,1.355
9008.00,7.446720,24.98736,-0.000174,24.017565,-0.0078,1.354
9010.00,7.436404,24.98828,-0.000173,24.017808,-0.0078,1.354
9012.00,7.423405,24.98849,-0.000173,24.018185,-0.0077,1.354
9014.00,7.410912,24.98818,-0.000174,24.017743,-0.0078,1.355
9016.00,7.400786,24.98844,-0.000175,24.017092,-0.0078,1.355
9018.00,7.393779,24.98833,-0.000175,24.017264,-0.0078,1.355
9020.00,7.386570,24.98865,-0.000175,24.017473,-0.0078,1.356
9022.00,7.381014,24.98833,-0.000175,24.017638,-0.0078,1.356
9024.00,7.375352,24.98796,-0.000175,24.017761,-0.0077,1.356
9026.00,7.368757,24.98803,-0.000178,24.017453,-0.0078,1.357
9028.00,7.363460,24.98876,-0.000177,24.017529,-0.0077,1.357
9030.00,7.360515,24.98904,-0.000176,24.017638,-0.0077,1.356
9032.00,7.364383,24.98859,-0.000176,24.017776,-0.0077,1.357
9034.00,7.373501,24.98801,-0.000176,24.017928,-0.0077,1.358
9036.00,7.384747,24.98813,-0.000177,24.017438,-0.0078,1.357
9038.00,7.394378,24.98845,-0.000176,24.017602,-0.0078,1.357
9040.00,7.401212,24.98855,-0.000176,24.018241,-0.0078,1.356
9042.00,7.405503,24.98841,-0.000176,24.017529,-0.0078,1.356
9044.00,7.410385,24.98817,-0.000175,24.017379,-0.0078,1.355
9046.00,7.416570,24.98775,-0.000172,24.017937,-0.0078,1.356
9048.00,7.421189,24.98829,-0.000174,24.017455,-0.0078,1.356
9050.00,7.427341,24.98721,-0.000173,24.017571,-0.0077,1.356
9052.00,7.433486,24.98789,-0.000173,24.017663,-0.0078,1.355
9054.00,7.439534,24.98766,-0.000174,24.018472,-0.0077,1.355
9056.00,7.443724,24.98777,-0.000173,24.018267,-0.0077,1.355
9058.00,7.447048,24.98793,-0.000174,24.016851,-0.0078,1.356
9060.00,7.451144,24.98869,-0.000175,24.017426,-0.0078,1.356
9062.00,7.454887,24.98840,-0.000174,24.017830,-0.0078,1.356
9064.00,7.458281,24.98806,-0.000174,24.017912,-0.0078,1.355
9066.00,7.461768,24.98790,-0.000175,24.017689,-0.0078,1.355
9068.00,7.464564,24.98853,-0.000175,24.017728,-0.0078,1.356
9070.00,7.467534,24.98938,-0.000175,24.018031,-0.0078,1.355
9072.00,7.469058,24.98885,-0.000174,24.017226,-0.0078,1.355
9074.00,7.470935,24.98873,-0.000175,24.017408,-0.0078,1.356
9076.00,7.472816,24.98833,-0.000176,24.017844,-0.0078,1.356
9078.00,7.473507,24.98856,-0.000176,24.018405,-0.0077,1.356
9080.00,7.472847,24.98882,-0.000176,24.016976,-0.0078,1.356
9082.00,7.472489,24.98933,-0.000175,24.017663,-0.0078,1.355
9084.00,7.473158,24.98900,-0.000174,24.017857,-0.0078,1.356
9086.00,7.473008,24.98905,-0.000174,24.017377,-0.0077,1.356
9088.00,7.472814,24.98918,-0.000174,24.017455,-0.0077,1.356
9090.00,7.472397,24.98864,-0.000173,24.017821,-0.0077,1.355
9092.00,7.471102,24.98841,-0.000173,24.017621,-0.0077,1.356
9094.00,7.471057,24.98850,-0.000174,24.017234,-0.0078,1.356
9096.00,7.470575,24.98887,-0.000174,24.017859,-0.0078,1.356
9098.00,7.469567,24.98911,-0.000175,24.017763,-0.0078,1.355
9100.00,7.469246,24.98838,-0.000176,24.017957,-0.0078,1.356
9102.00,7.468373,24.98881,-0.000175,24.017839,-0.0077,1.356
9104.00,7.467753,24.98821,-0.000174,24.017107,-0.0077,1.355
9106.00,7.467612,24.98810,-0.000174,24.017551,-0.0077,1.356
9108.00,7.466573,24.98972,-0.000175,24.018202,-0.0078,1.356
9110.00,7.465907,24.98988,-0.000175,24.017656,-0.0077,1.356
9112.00,7.465572,24.98916,-0.000174,24.018307,-0.0077,1.356
9114.00,7.464821,24.98875,-0.000175,24.017884,-0.0078,1.356
9116.00,7.463670,24.98921,-0.000175,24.017627,-0.0077,1.356
9118.00,7.462226,24.98874,-0.000174,24.017205,-0.0078,1.356
9120.00,7.461515,24.98889,-0.000175,24.017654,-0.0077,1.356
9122.00,7.461792,24.98856,-0.000174,24.017018,-0.0078,1.355
9124.00,7.461314,24.98876,-0.000174,24.017636,-0.0077,1.355
9126.00,7.460749,24.98853,-0.000174,24.018109,-0.0078,1.356
9128.00,7.459944,24.98849,-0.000176,24.018084,-0.0078,1.356
9130.00,7.460062,24.98888,-0.000175,24.017585,-0.0078,1.356
9132.00,7.459484,24.98873,-0.000176,24.017090,-0.0078,1.356
9134.00,7.458941,24.98836,-0.000175,24.017685,-0.0078,1.357
9136.00,7.458858,24.98811,-0.000176,24.017643,-0.0077,1.356
9138.00,7.458792,24.98759,-0.000175,24.017908,-0.0078,1.356
9140.00,7.458691,24.98737,-0.000174,24.017458,-0.0078,1.355
9142.00,7.458032,24.98735,-0.000173,24.017531,-0.0077,1.355
9144.00,7.458418,24.98809,-0.000173,24.017636,-0.0077,1.356
9146.00,7.458271,24.98784,-0.000175,24.018399,-0.0077,1.357
9148.00,7.457946,24.98788,-0.000175,24.017429,-0.0078,1.356
9150.00,7.458503,24.98790,-0.000174,24.016958,-0.0078,1.355
9152.00,7.457884,24.98793,-0.000173,24.017475,-0.0078,1.356
9154.00,7.458613,24.98783,-0.000175,24.017707,-0.0078,1.356
9156.00,7.458275,24.98777,-0.000175,24.017781,-0.0078,1.356
9158.00,7.457926,24.98692,-0.000175,24.017806,-0.0078,1.356
9160.00,7.458720,24.98730,-0.000176,24.017446,-0.0077,1.356
9162.00,7.458670,24.98867,-0.000174,24.017993,-0.0077,1.355
9164.00,7.458563,24.98889,-0.000174,24.017522,-0.0077,1.356
9166.00,7.459016,24.98765,-0.000174,24.017172,-0.0078,1.356
9168.00,7.458210,24.98762,-0.000174,24.017339,-0.0078,1.356
9170.00,7.457783,24.98784,-0.000173,24.017834,-0.0077,1.356
9172.00,7.457794,24.98829,-0.000174,24.017939,-0.0077,1.356
9174.00,7.458111,24.98775,-0.000175,24.017529,-0.0077,1.356
9176.00,7.458145,24.98683,-0.000174,24.017553,-0.0077,1.356
9178.00,7.457594,24.98745,-0.000174,24.018064,-0.0077,1.356
9180.00,7.457188,24.98827,-0.000174,24.018229,-0.0078,1.356
9182.00,7.457810,24.98884,-0.000176,24.018234,-0.0077,1.356
9184.00,7.458432,24.98786,-0.000174,24.017248,-0.0078,1.356
9186.00,7.458541,24.98713,-0.000174,24.017763,-0.0078,1.355
9188.00,7.458408,24.98725,-0.000174,24.017272,-0.0078,1.356
9190.00,7.457877,24.98685,-0.000174,24.017234,-0.0078,1.356
9192.00,7.458698,24.98695,-0.000175,24.017634,-0.0077,1.356
9194.00,7.458300,24.98752,-0.000175,24.017689,-0.0078,1.356
9196.00,7.458114,24.98711,-0.000174,24.018490,-0.0077,1.356
9198.00,7.457688,24.98742,-0.000176,24.018220,-0.0077,1.356
9200.00,7.457391,24.98797,-0.000176,24.017926,-0.0078,1.356
9202.00,7.457899,24.98745,-0.000175,24.017652,-0.0078,1.356
9204.00,7.457604,24.98803,-0.000175,24.017605,-0.0078,1.357
9206.00,7.458028,24.98731,-0.000176,24.017641,-0.0077,1.356
9208.00,7.457884,24.98714,-0.000175,24.018270,-0.0077,1.356
9210.00,7.458560,24.98766,-0.000176,24.018173,-0.0078,1.356
9212.00,7.458515,24.98735,-0.000176,24.017792,-0.0078,1.356
9214.00,7.458513,24.98778,-0.000176,24.017694,-0.0078,1.356
9216.00,7.457859,24.98813,-0.000174,24.017379,-0.0078,1.356
9218.00,7.457764,24.98900,-0.000175,24.017464,-0.0078,1.356
9220.00,7.457859,24.98865,-0.000175,24.017467,-0.0077,1.356
9222.00,7.457833,24.98887,-0.000175,24.017627,-0.0077,1.356
9224.00,7.457954,24.98784,-0.000175,24.017569,-0.0078,1.356
9226.00,7.458260,24.98823,-0.000175,24.017366,-0.0078,1.356
9228.00,7.458294,24.98800,-0.000176,24.018035,-0.0078,1.356
9230.00,7.457823,24.98815,-0.000176,24.017083,-0.0077,1.356
9232.00,7.457511,24.98770,-0.000175,24.017395,-0.0078,1.356
9234.00,7.457116,24.98815,-0.000175,24.017748,-0.0077,1.356
9236.00,7.456145,24.98748,-0.000173,24.017011,-0.0078,1.356
9238.00,7.456749,24.98882,-0.000175,24.017848,-0.0077,1.355
9240.00,7.457050,24.98879,-0.000174,24.018220,-0.0077,1.356
9242.00,7.456781,24.98863,-0.000173,24.017750,-0.0078,1.356
9244.00,7.456911,24.98914,-0.000177,24.017786,-0.0078,1.356
9246.00,7.457175,24.99014,-0.000175,24.018089,-0.0078,1.357
9248.00,7.456557,24.99049,-0.000174,24.017275,-0.0078,1.356
9250.00,7.456723,24.99077,-0.000173,24.017957,-0.0077,1.356
9252.00,7.457155,24.99063,-0.000174,24.018211,-0.0077,1.356
9254.00,7.457332,24.99126,-0.000175,24.018586,-0.0077,1.356
9256.00,7.457076,24.99059,-0.000174,24.018084,-0.0077,1.356
9258.00,7.456169,24.99000,-0.000174,24.017761,-0.0078,1.357
9260.00,7.456386,24.98966,-0.000173,24.018486,-0.0077,1.356
9262.00,7.457345,24.99007,-0.000174,24.018028,-0.0078,1.356
9264.00,7.457458,24.99044,-0.000173,24.018698,-0.0077,1.356
9266.00,7.457117,24.99063,-0.000175,24.017815,-0.0077,1.357
9268.00,7.456020,24.99043,-0.000174,24.017656,-0.0077,1.357
9270.00,7.457045,24.98985,-0.000174,24.017433,-0.0078,1.356
9272.00,7.457479,24.99012,-0.000174,24.017658,-0.0078,1.357
9274.00,7.456247,24.99048,-0.000174,24.017489,-0.0078,1.356
9276.00,7.456898,24.98972,-0.000172,24.017736,-0.0077,1.357
9278.00,7.456750,24.98939,-0.000173,24.017228,-0.0077,1.357
9280.00,7.457334,24.98985,-0.000174,24.017389,-0.0077,1.356
9282.00,7.457580,24.99037,-0.000174,24.018095,-0.0077,1.356
9284.00,7.456812,24.99017,-0.000173,24.017482,-0.0077,1.356
9286.00,7.456615,24.98991,-0.000173,24.018058,-0.0077,1.357
9288.00,7.456320,24.98970,-0.000175,24.017199,-0.0078,1.356
9290.00,7.457206,24.98974,-0.000175,24.017790,-0.0078,1.356
9292.00,7.457443,24.99052,-0.000174,24.018595,-0.0078,1.356
9294.00,7.457874,24.99037,-0.000174,24.017757,-0.0077,1.356
9296.00,7.457984,24.99069,-0.000174,24.017768,-0.0078,1.356
9298.00,7.457500,24.98935,-0.000175,24.017839,-0.0077,1.357
9300.00,7.457940,24.98960,-0.000175,24.017640,-0.0078,1.357
9302.00,7.457913,24.98958,-0.000175,24.017515,-0.0078,1.356
9304.00,7.457074,24.98980,-0.000174,24.017745,-0.0077,1.357
9306.00,7.457059,24.99015,-0.000175,24.018405,-0.0077,1.357
9308.00,7.456638,24.99003,-0.000175,24.017843,-0.0078,1.357
9310.00,7.456637,24.99037,-0.000175,24.017516,-0.0077,1.357
9312.00,7.457302,24.99006,-0.000175,24.018020,-0.0078,1.356
9314.00,7.457610,24.99062,-0.000175,24.017968,-0.0077,1.356
9316.00,7.457047,24.99075,-0.000174,24.018015,-0.0077,1.356
9318.00,7.456580,24.99016,-0.000173,24.017699,-0.0077,1.356
9320.00,7.456361,24.99032,-0.000174,24.018223,-0.0077,1.357
9322.00,7.455831,24.99087,-0.000174,24.017667,-0.0078,1.356
9324.00,7.454972,24.99081,-0.000173,24.017567,-0.0078,1.356
9326.00,7.455471,24.99027,-0.000174,24.017558,-0.0078,1.356
9328.00,7.456035,24.98985,-0.000173,24.017777,-0.0078,1.356
9330.00,7.456685,24.99038,-0.000175,24.017977,-0.0077,1.357
9332.00,7.457185,24.99033,-0.000175,24.018289,-0.0078,1.357
9334.00,7.456429,24.98981,-0.000174,24.018202,-0.0078,1.356
9336.00,7.456497,24.98957,-0.000174,24.017413,-0.0077,1.356
9338.00,7.456285,24.99007,-0.000174,24.017888,-0.0078,1.356
9340.00,7.456187,24.99077,-0.000174,24.018323,-0.0077,1.357
9342.00,7.455621,24.98997,-0.000175,24.017727,-0.0078,1.356
9344.00,7.456071,24.99003,-0.000175,24.018144,-0.0078,1.356
9346.00,7.457242,24.99089,-0.000175,24.017614,-0.0078,1.356
9348.00,7.457458,24.99127,-0.000174,24.017281,-0.0078,1.357
9350.00,7.457174,24.99081,-0.000175,24.017964,-0.0078,1.356
9352.00,7.457308,24.99101,-0.000174,24.017723,-0.0078,1.357
9354.00,7.457855,24.99064,-0.000175,24.017290,-0.0078,1.356
9356.00,7.457573,24.99000,-0.000175,24.017941,-0.0078,1.356
9358.00,7.457733,24.98948,-0.000175,24.018303,-0.0078,1.356
9360.00,7.457346,24.99028,-0.000174,24.017582,-0.0078,1.357
9362.00,7.457348,24.99004,-0.000175,24.018160,-0.0078,1.357
9364.00,7.457007,24.99055,-0.000174,24.017741,-0.0078,1.357
9366.00,7.457366,24.99078,-0.000174,24.017689,-0.0078,1.357
9368.00,7.457670,24.99120,-0.000175,24.017253,-0.0077,1.357
9370.00,7.457360,24.99060,-0.000174,24.017397,-0.0078,1.357
9372.00,7.457172,24.98971,-0.000174,24.017665,-0.0078,1.357
9374.00,7.457196,24.99023,-0.000174,24.018173,-0.0077,1.356
9376.00,7.457279,24.98993,-0.000174,24.017718,-0.0078,1.356
9378.00,7.456820,24.99003,-0.000174,24.017879,-0.0077,1.357
9380.00,7.456451,24.99078,-0.000174,24.017814,-0.0078,1.356
9382.00,7.456437,24.98972,-0.000174,24.017578,-0.0078,1.356
9384.00,7.457130,24.98995,-0.000174,24.017683,-0.0078,1.357
9386.00,7.456911,24.99022,-0.000175,24.017721,-0.0078,1.357
9388.00,7.456401,24.99020,-0.000175,24.017832,-0.0078,1.357
9390.00,7.455897,24.99027,-0.000174,24.018037,-0.0077,1.357
9392.00,7.455665,24.99064,-0.000176,24.018084,-0.0077,1.356
9394.00,7.455440,24.99055,-0.000174,24.017815,-0.0077,1.357
9396.00,7.456477,24.98977,-0.000174,24.018252,-0.0077,1.357
9398.00,7.456535,24.99008,-0.000173,24.017959,-0.0078,1.357
9400.00,7.456690,24.98980,-0.000174,24.018216,-0.0077,1.356
9402.00,7.456561,24.99002,-0.000172,24.017645,-0.0077,1.356
9404.00,7.456896,24.98984,-0.000173,24.018212,-0.0078,1.357
9406.00,7.457319,24.99029,-0.000174,24.018577,-0.0077,1.357
9408.00,7.456636,24.99006,-0.000174,24.018285,-0.0077,1.357
9410.00,7.456735,24.99012,-0.000173,24.017883,-0.0077,1.357
9412.00,7.456829,24.98954,-0.000173,24.018211,-0.0077,1.357
9414.00,7.457393,24.98944,-0.000174,24.018686,-0.0077,1.357
9416.00,7.457177,24.99033,-0.000175,24.018252,-0.0077,1.357
9418.00,7.456975,24.99027,-0.000174,24.018093,-0.0077,1.356
9420.00,7.456641,24.98959,-0.000174,24.017525,-0.0078,1.357
9422.00,7.456008,24.99011,-0.000174,24.018109,-0.0077,1.357
9424.00,7.455734,24.98988,-0.000174,24.018535,-0.0077,1.357
9426.00,7.455774,24.99022,-0.000174,24.017872,-0.0077,1.357
9428.00,7.456974,24.99023,-0.000173,24.018265,-0.0078,1.357
9430.00,7.456815,24.99020,-0.000172,24.017968,-0.0078,1.356
9432.00,7.457058,24.98979,-0.000173,24.018319,-0.0078,1.356
9434.00,7.458269,24.98993,-0.000175,24.017457,-0.0077,1.357
9436.00,7.457093,24.99024,-0.000176,24.017761,-0.0077,1.357
9438.00,7.456567,24.99066,-0.000173,24.018086,-0.0077,1.357
9440.00,7.456970,24.99024,-0.000173,24.017873,-0.0077,1.357
9442.00,7.456802,24.98971,-0.000173,24.018638,-0.0077,1.357
9444.00,7.456194,24.99030,-0.000174,24.018653,-0.0077,1.357
9446.00,7.456001,24.99014,-0.000175,24.017928,-0.0077,1.357
9448.00,7.455541,24.99049,-0.000172,24.017803,-0.0078,1.357
9450.00,7.455285,24.99109,-0.000173,24.018852,-0.0078,1.357
9452.00,7.455745,24.99097,-0.000174,24.017868,-0.0077,1.356
9454.00,7.455735,24.99066,-0.000171,24.017839,-0.0077,1.356
9456.00,7.456581,24.99063,-0.000172,24.018332,-0.0077,1.357
9458.00,7.456896,24.99060,-0.000174,24.018299,-0.0077,1.357
9460.00,7.456137,24.99055,-0.000174,24.018116,-0.0077,1.357
9462.00,7.456107,24.99045,-0.000175,24.018796,-0.0077,1.358
9464.00,7.455763,24.99058,-0.000174,24.018102,-0.0078,1.358
9466.00,7.455166,24.99086,-0.000174,24.017982,-0.0077,1.357
9468.00,7.455461,24.99065,-0.000174,24.018238,-0.0077,1.356
9470.00,7.455641,24.99047,-0.000172,24.018290,-0.0077,1.357
9472.00,7.456278,24.98984,-0.000174,24.018600,-0.0077,1.357
9474.00,7.455264,24.98993,-0.000174,24.018486,-0.0077,1.357
9476.00,7.455520,24.98983,-0.000174,24.017484,-0.0078,1.358
9478.00,7.455813,24.99020,-0.000174,24.017939,-0.0077,1.357
9480.00,7.455611,24.98947,-0.000174,24.017277,-0.0077,1.357
9482.00,7.456295,24.98955,-0.000174,24.017569,-0.0077,1.357
9484.00,7.457174,24.99016,-0.000174,24.018011,-0.0077,1.357
9486.00,7.457290,24.99017,-0.000174,24.018481,-0.0077,1.357
9488.00,7.456766,24.99018,-0.000175,24.018638,-0.0077,1.358
9490.00,7.457104,24.99039,-0.000173,24.018029,-0.0077,1.356
9492.00,7.456673,24.99076,-0.000173,24.017779,-0.0078,1.357
9494.00,7.456645,24.98970,-0.000172,24.018171,-0.0077,1.357
9496.00,7.456591,24.99039,-0.000173,24.018256,-0.0077,1.357
9498.00,7.457660,24.99065,-0.000174,24.018323,-0.0077,1.356
9500.00,7.457004,24.98946,-0.000174,24.018202,-0.0077,1.357
9502.00,7.456797,24.99029,-0.000175,24.017806,-0.0077,1.357
9504.00,7.457324,24.98994,-0.000173,24.018136,-0.0077,1.357
9506.00,7.456428,24.98999,-0.000173,24.017108,-0.0077,1.357
9508.00,7.456266,24.98907,-0.000174,24.017128,-0.0077,1.357
9510.00,7.456757,24.98941,-0.000173,24.017614,-0.0077,1.357
9512.00,7.455891,24.98919,-0.000173,24.018512,-0.0077,1.357
9514.00,7.455810,24.98971,-0.000174,24.018051,-0.0077,1.357
9516.00,7.456872,24.98896,-0.000174,24.017999,-0.0077,1.357
9518.00,7.457426,24.98908,-0.000174,24.018606,-0.0077,1.357
9520.00,7.457423,24.98903,-0.000172,24.018029,-0.0077,1.357
9522.00,7.456835,24.98997,-0.000172,24.018403,-0.0077,1.357
9524.00,7.456227,24.98956,-0.000174,24.018764,-0.0077,1.358
9526.00,7.456051,24.98954,-0.000175,24.018638,-0.0077,1.357
9528.00,7.456286,24.99024,-0.000174,24.018000,-0.0077,1.356
9530.00,7.455695,24.98967,-0.000173,24.017502,-0.0077,1.357
9532.00,7.456181,24.98906,-0.000174,24.017279,-0.0077,1.358
9534.00,7.455631,24.98966,-0.000174,24.018396,-0.0077,1.357
9536.00,7.455212,24.98983,-0.000172,24.018102,-0.0077,1.356
9538.00,7.456723,24.98957,-0.000173,24.018564,-0.0077,1.357
9540.00,7.456534,24.98998,-0.000173,24.017734,-0.0077,1.357
9542.00,7.455913,24.99034,-0.000173,24.018243,-0.0077,1.357
9544.00,7.455925,24.99111,-0.000174,24.018305,-0.0077,1.357
9546.00,7.456789,24.99073,-0.000174,24.018383,-0.0077,1.357
9548.00,7.456620,24.99051,-0.000173,24.018203,-0.0077,1.357
9550.00,7.456883,24.99100,-0.000173,24.018791,-0.0077,1.357
9552.00,7.456764,24.99074,-0.000174,24.018029,-0.0077,1.357
9554.00,7.455662,24.99026,-0.000173,24.018579,-0.0077,1.357
9556.00,7.455537,24.99057,-0.000173,24.017897,-0.0077,1.357
9558.00,7.454642,24.98985,-0.000174,24.018200,-0.0077,1.357
9560.00,7.454464,24.98990,-0.000172,24.018223,-0.0077,1.356
9562.00,7.456330,24.99050,-0.000173,24.018794,-0.0077,1.357
9564.00,7.456032,24.99140,-0.000173,24.018004,-0.0078,1.357
9566.00,7.455309,24.99100,-0.000173,24.018125,-0.0077,1.358
9568.00,7.455301,24.99100,-0.000173,24.018372,-0.0077,1.357
9570.00,7.455407,24.99052,-0.000174,24.017997,-0.0077,1.357
9572.00,7.456294,24.99080,-0.000174,24.017743,-0.0077,1.357
9574.00,7.455748,24.98999,-0.000173,24.018140,-0.0077,1.357
9576.00,7.456261,24.98954,-0.000173,24.018272,-0.0077,1.357
9578.00,7.456157,24.99000,-0.000173,24.018475,-0.0077,1.357
9580.00,7.456937,24.99040,-0.000172,24.018260,-0.0077,1.357
9582.00,7.457469,24.99009,-0.000173,24.018069,-0.0076,1.357
9584.00,7.456926,24.99036,-0.000173,24.017834,-0.0077,1.357
9586.00,7.456369,24.99021,-0.000174,24.018241,-0.0077,1.358
9588.00,7.456561,24.98998,-0.000173,24.018557,-0.0077,1.358
9590.00,7.456289,24.99055,-0.000174,24.018593,-0.0077,1.357
9592.00,7.456708,24.99065,-0.000173,24.017910,-0.0077,1.358
9594.00,7.457446,24.98982,-0.000173,24.018553,-0.0077,1.358
9596.00,7.456912,24.99059,-0.000172,24.017667,-0.0077,1.357
9598.00,7.456059,24.98986,-0.000172,24.018430,-0.0077,1.357
9600.00,7.454996,24.98980,-0.000171,24.018809,-0.0077,1.357
9602.00,7.455434,24.99046,-0.000173,24.018133,-0.0077,1.357
@16,12.0000,24.0
9604.00,7.455974,24.99010,-0.000174,24.018298,-0.0077,1.357
9606.00,7.454045,24.99004,-0.000173,24.017603,-0.0077,1.357
9608.00,7.446915,24.98984,-0.000174,24.018512,-0.0077,1.357
9610.00,7.437425,24.98964,-0.000173,24.018620,-0.0077,1.356
9612.00,7.424437,24.98944,-0.000172,24.018055,-0.0077,1.356
9614.00,7.411140,24.99001,-0.000171,24.018135,-0.0076,1.356
9616.00,7.401128,24.98940,-0.000172,24.018212,-0.0077,1.357
9618.00,7.393720,24.99004,-0.000173,24.018673,-0.0077,1.358
9620.00,7.388001,24.99025,-0.000174,24.018330,-0.0077,1.359
9622.00,7.382404,24.99038,-0.000175,24.018738,-0.0077,1.359
9624.00,7.377043,24.98961,-0.000174,24.018040,-0.0077,1.359
9626.00,7.371483,24.98926,-0.000176,24.018240,-0.0077,1.358
9628.00,7.366677,24.98926,-0.000176,24.017904,-0.0077,1.359
9630.00,7.364146,24.98997,-0.000176,24.017321,-0.0077,1.358
9632.00,7.368633,24.98919,-0.000174,24.018718,-0.0077,1.358
9634.00,7.377795,24.98903,-0.000174,24.017991,-0.0078,1.359
9636.00,7.388695,24.98929,-0.000174,24.017783,-0.0077,1.359
9638.00,7.398844,24.98942,-0.000174,24.017620,-0.0077,1.359
9640.00,7.405372,24.99001,-0.000174,24.017692,-0.0077,1.358
9642.00,7.410349,24.98928,-0.000173,24.018455,-0.0077,1.357
9644.00,7.414613,24.98929,-0.000174,24.018742,-0.0077,1.358
9646.00,7.420234,24.98964,-0.000173,24.018377,-0.0077,1.357
9648.00,7.424704,24.99044,-0.000172,24.018736,-0.0077,1.358
9650.00,7.429928,24.99126,-0.000173,24.017495,-0.0077,1.358
9652.00,7.435157,24.99070,-0.000172,24.018160,-0.0077,1.357
9654.00,7.439896,24.98987,-0.000174,24.018606,-0.0077,1.358
9656.00,7.444002,24.98979,-0.000174,24.017970,-0.0077,1.357
9658.00,7.447690,24.99033,-0.000173,24.018595,-0.0077,1.357
9660.00,7.451240,24.99120,-0.000174,24.018289,-0.0077,1.357
9662.00,7.454550,24.99097,-0.000173,24.018399,-0.0078,1.358
9664.00,7.458513,24.99098,-0.000174,24.018425,-0.0077,1.357
9666.00,7.461700,24.99037,-0.000172,24.017852,-0.0077,1.357
9668.00,7.464286,24.99126,-0.000173,24.017718,-0.0077,1.358
9670.00,7.467139,24.99062,-0.000175,24.018018,-0.0077,1.358
9672.00,7.468703,24.99063,-0.000174,24.018613,-0.0077,1.358
9674.00,7.470123,24.99101,-0.000175,24.018472,-0.0077,1.358
9676.00,7.470988,24.99065,-0.000173,24.018550,-0.0077,1.357
9678.00,7.472072,24.99066,-0.000173,24.018227,-0.0077,1.357
9680.00,7.472459,24.99067,-0.000174,24.018173,-0.0078,1.358
9682.00,7.471613,24.99008,-0.000173,24.018408,-0.0078,1.358
9684.00,7.471512,24.99043,-0.000173,24.018715,-0.0077,1.357
9686.00,7.471829,24.99014,-0.000173,24.017866,-0.0077,1.357
9688.00,7.471430,24.99014,-0.000173,24.018415,-0.0077,1.357
9690.00,7.471365,24.99029,-0.000173,24.017661,-0.0077,1.357
9692.00,7.470414,24.98944,-0.000174,24.018067,-0.0077,1.357
9694.00,7.468785,24.98975,-0.000174,24.018038,-0.0077,1.358
9696.00,7.467802,24.99007,-0.000172,24.018191,-0.0077,1.357
9698.00,7.466436,24.98987,-0.000173,24.017957,-0.0077,1.357
9700.00,7.465982,24.99068,-0.000174,24.018323,-0.0077,1.357
9702.00,7.464907,24.99039,-0.000173,24.017977,-0.0077,1.357
9704.00,7.464020,24.99004,-0.000175,24.018178,-0.0077,1.358
9706.00,7.463530,24.99029,-0.000174,24.018347,-0.0077,1.357
9708.00,7.462081,24.99061,-0.000172,24.018031,-0.0077,1.357
9710.00,7.461031,24.99105,-0.000173,24.018822,-0.0078,1.357
9712.00,7.460538,24.99093,-0.000173,24.018365,-0.0077,1.357
9714.00,7.461087,24.99116,-0.000175,24.018372,-0.0077,1.357
9716.00,7.460619,24.99054,-0.000175,24.018120,-0.0077,1.357
9718.00,7.460423,24.99044,-0.000174,24.018584,-0.0077,1.358
9720.00,7.459956,24.99112,-0.000175,24.018100,-0.0077,1.357
9722.00,7.458941,24.99052,-0.000174,24.017411,-0.0077,1.357
9724.00,7.458566,24.98985,-0.000174,24.017609,-0.0077,1.357
9726.00,7.458334,24.99019,-0.000173,24.018018,-0.0077,1.357
9728.00,7.457891,24.98991,-0.000174,24.018249,-0.0077,1.357
9730.00,7.457968,24.98972,-0.000174,24.017640,-0.0077,1.358
9732.00,7.457917,24.99036,-0.000174,24.017948,-0.0077,1.357
9734.00,7.457450,24.98984,-0.000174,24.018033,-0.0077,1.357
9736.00,7.457581,24.98996,-0.000176,24.017614,-0.0077,1.358
9738.00,7.457359,24.99042,-0.000174,24.018468,-0.0077,1.357
9740.00,7.456695,24.99007,-0.000174,24.018303,-0.0077,1.358
9742.00,7.456724,24.99064,-0.000175,24.018417,-0.0077,1.357
9744.00,7.456956,24.98926,-0.000173,24.018174,-0.0078,1.357
9746.00,7.456361,24.98920,-0.000174,24.018861,-0.0077,1.357
9748.00,7.457347,24.98940,-0.000174,24.018140,-0.0077,1.357
9750.00,7.456917,24.99021,-0.000175,24.017580,-0.0078,1.357
9752.00,7.456806,24.98995,-0.000174,24.017999,-0.0077,1.357
9754.00,7.456163,24.98924,-0.000173,24.017797,-0.0077,1.357
9756.00,7.455676,24.98869,-0.000172,24.017823,-0.0077,1.357
9758.00,7.455569,24.98956,-0.000172,24.018180,-0.0077,1.357
9760.00,7.455555,24.99010,-0.000172,24.018087,-0.0077,1.357
9762.00,7.455453,24.98959,-0.000173,24.018693,-0.0077,1.357
9764.00,7.454754,24.98894,-0.000174,24.018403,-0.0078,1.357
9766.00,7.455183,24.98997,-0.000174,24.017970,-0.0078,1.358
9768.00,7.455610,24.99025,-0.000174,24.018153,-0.0077,1.358
9770.00,7.456148,24.98994,-0.000173,24.018497,-0.0077,1.357
9772.00,7.455914,24.98957,-0.000173,24.017968,-0.0077,1.357
9774.00,7.455867,24.98887,-0.000173,24.018049,-0.0077,1.358
9776.00,7.457132,24.98913,-0.000174,24.018448,-0.0077,1.358
9778.00,7.456413,24.98979,-0.000175,24.017440,-0.0078,1.357
9780.00,7.456233,24.98992,-0.000174,24.018089,-0.0077,1.357
9782.00,7.455915,24.98915,-0.000173,24.017767,-0.0077,1.356
9784.00,7.455095,24.98912,-0.000173,24.018053,-0.0077,1.358
9786.00,7.455766,24.98930,-0.000173,24.018490,-0.0077,1.357
9788.00,7.456180,24.98914,-0.000174,24.017538,-0.0077,1.357
9790.00,7.456506,24.98849,-0.000173,24.018071,-0.0077,1.358
9792.00,7.456929,24.98852,-0.000173,24.018669,-0.0077,1.357
9794.00,7.456588,24.98979,-0.000173,24.018292,-0.0077,1.357
9796.00,7.456008,24.98988,-0.000174,24.018053,-0.0077,1.358
9798.00,7.455336,24.98982,-0.000173,24.017933,-0.0077,1.358
9800.00,7.456039,24.99070,-0.000175,24.018102,-0.0077,1.358
9802.00,7.456482,24.98986,-0.000175,24.017843,-0.0077,1.357
9804.00,7.455944,24.99000,-0.000174,24.018470,-0.0078,1.358
9806.00,7.456035,24.98943,-0.000173,24.017750,-0.0077,1.357
9808.00,7.456338,24.98891,-0.000174,24.017875,-0.0077,1.358
9810.00,7.456215,24.98988,-0.000174,24.017881,-0.0077,1.358
9812.00,7.455907,24.98912,-0.000174,24.018544,-0.0078,1.358
9814.00,7.455515,24.98906,-0.000174,24.018890,-0.0077,1.357
9816.00,7.455988,24.98922,-0.000172,24.018348,-0.0077,1.357
9818.00,7.455681,24.98911,-0.000173,24.018379,-0.0077,1.358
9820.00,7.455714,24.98973,-0.000173,24.018608,-0.0077,1.358
9822.00,7.455487,24.98917,-0.000172,24.017937,-0.0077,1.358
9824.00,7.455506,24.98945,-0.000172,24.019097,-0.0078,1.358
9826.00,7.455426,24.98935,-0.000173,24.018812,-0.0077,1.357
9828.00,7.455718,24.98923,-0.000174,24.017962,-0.0077,1.358
9830.00,7.455513,24.98986,-0.000173,24.017632,-0.0077,1.358
9832.00,7.456472,24.98971,-0.000175,24.018648,-0.0077,1.358
9834.00,7.456207,24.98938,-0.000173,24.018004,-0.0078,1.357
9836.00,7.455113,24.98919,-0.000174,24.018374,-0.0077,1.358
9838.00,7.455242,24.98940,-0.000173,24.018278,-0.0077,1.358
9840.00,7.454787,24.98954,-0.000174,24.018258,-0.0077,1.357
9842.00,7.455287,24.98938,-0.000175,24.017912,-0.0077,1.358
9844.00,7.456292,24.98942,-0.000173,24.016998,-0.0077,1.358
9846.00,7.455989,24.99028,-0.000173,24.017768,-0.0077,1.357
9848.00,7.456566,24.99003,-0.000174,24.017910,-0.0077,1.358
9850.00,7.455959,24.98998,-0.000173,24.018151,-0.0078,1.357
9852.00,7.456066,24.99024,-0.000172,24.017027,-0.0078,1.358
9854.00,7.455774,24.99056,-0.000173,24.018116,-0.0077,1.358
9856.00,7.455409,24.99032,-0.000174,24.018272,-0.0078,1.358
9858.00,7.455144,24.99060,-0.000175,24.018258,-0.0077,1.358
9860.00,7.454870,24.98983,-0.000174,24.018352,-0.0077,1.358
9862.00,7.455792,24.99077,-0.000173,24.018354,-0.0077,1.358
9864.00,7.455470,24.99057,-0.000172,24.017745,-0.0077,1.358
9866.00,7.455860,24.99012,-0.000173,24.017661,-0.0077,1.358
9868.00,7.455961,24.98964,-0.000174,24.018292,-0.0077,1.358
9870.00,7.455182,24.98885,-0.000174,24.017756,-0.0077,1.358
9872.00,7.455741,24.98942,-0.000175,24.017890,-0.0077,1.358
9874.00,7.455752,24.98943,-0.000174,24.017924,-0.0078,1.357
9876.00,7.455903,24.98949,-0.000173,24.017670,-0.0078,1.359
9878.00,7.456018,24.99031,-0.000174,24.018319,-0.0077,1.358
9880.00,7.455760,24.98970,-0.000174,24.017562,-0.0077,1.358
9882.00,7.455166,24.99022,-0.000174,24.017982,-0.0077,1.358
9884.00,7.456364,24.99033,-0.000174,24.017794,-0.0077,1.358
9886.00,7.456943,24.98948,-0.000173,24.017839,-0.0077,1.357
9888.00,7.456032,24.98981,-0.000174,24.018707,-0.0077,1.358
9890.00,7.455211,24.98974,-0.000173,24.017988,-0.0077,1.358
9892.00,7.455579,24.98967,-0.000174,24.017679,-0.0077,1.358
9894.00,7.455678,24.99000,-0.000174,24.018472,-0.0077,1.358
9896.00,7.455381,24.99049,-0.000173,24.017841,-0.0077,1.358
9898.00,7.454171,24.99096,-0.000173,24.017951,-0.0077,1.358
9900.00,7.454280,24.99163,-0.000173,24.018675,-0.0077,1.358
9902.00,7.455727,24.99136,-0.000173,24.018584,-0.0077,1.358
9904.00,7.455643,24.99188,-0.000173,24.018136,-0.0077,1.358
9906.00,7.455064,24.99215,-0.000174,24.017540,-0.0077,1.358
9908.00,7.454916,24.99215,-0.000174,24.018515,-0.0077,1.358
9910.00,7.454800,24.99161,-0.000174,24.017763,-0.0077,1.358
9912.00,7.454735,24.99056,-0.000173,24.018276,-0.0078,1.359
9914.00,7.455871,24.99152,-0.000174,24.018133,-0.0077,1.358
9916.00,7.456225,24.99032,-0.000175,24.018602,-0.0077,1.358
9918.00,7.456007,24.99090,-0.000173,24.018377,-0.0077,1.358
9920.00,7.454641,24.99152,-0.000173,24.018559,-0.0077,1.358
9922.00,7.454222,24.99133,-0.000173,24.018537,-0.0077,1.358
9924.00,7.454344,24.99116,-0.000174,24.017944,-0.0077,1.358
9926.00,7.453983,24.99120,-0.000173,24.018446,-0.0077,1.358
9928.00,7.454247,24.99114,-0.000174,24.018124,-0.0077,1.358
9930.00,7.453965,24.99124,-0.000175,24.018691,-0.0077,1.358
9932.00,7.454107,24.99225,-0.000172,24.018682,-0.0077,1.358
9934.00,7.454779,24.99060,-0.000173,24.018678,-0.0077,1.358
9936.00,7.454524,24.99062,-0.000172,24.018425,-0.0077,1.358
9938.00,7.453869,24.99077,-0.000172,24.018742,-0.0077,1.358
9940.00,7.453311,24.99128,-0.000173,24.018120,-0.0077,1.358
9942.00,7.453531,24.99105,-0.000173,24.018127,-0.0077,1.358
9944.00,7.454434,24.99118,-0.000172,24.018499,-0.0077,1.358
9946.00,7.455265,24.99122,-0.000174,24.017344,-0.0077,1.358
9948.00,7.454764,24.99112,-0.000173,24.017754,-0.0078,1.358
9950.00,7.454462,24.99053,-0.000173,24.017565,-0.0077,1.358
9952.00,7.454390,24.99043,-0.000172,24.018044,-0.0077,1.358
9954.00,7.454184,24.99037,-0.000174,24.018417,-0.0077,1.358
9956.00,7.454183,24.99060,-0.000175,24.017531,-0.0077,1.358
9958.00,7.454655,24.98991,-0.000173,24.017478,-0.0077,1.358
9960.00,7.454038,24.99037,-0.000173,24.017796,-0.0077,1.359
9962.00,7.454721,24.99097,-0.000173,24.018381,-0.0077,1.358
9964.00,7.454315,24.99161,-0.000172,24.018113,-0.0077,1.357
9966.00,7.454434,24.99128,-0.000173,24.018631,-0.0078,1.358
9968.00,7.454412,24.99089,-0.000174,24.018484,-0.0078,1.359
9970.00,7.454518,24.99156,-0.000173,24.018577,-0.0077,1.358
9972.00,7.454429,24.99162,-0.000173,24.018629,-0.0078,1.358
9974.00,7.454557,24.99130,-0.000171,24.018629,-0.0078,1.358
9976.00,7.455906,24.99166,-0.000172,24.017859,-0.0077,1.358
9978.00,7.455977,24.99148,-0.000173,24.018350,-0.0077,1.359
9980.00,7.456538,24.99086,-0.000174,24.018501,-0.0077,1.358
9982.00,7.455596,24.99070,-0.000173,24.018131,-0.0077,1.359
9984.00,7.455107,24.99077,-0.000173,24.018439,-0.0077,1.359
9986.00,7.454766,24.99101,-0.000174,24.018173,-0.0077,1.358
9988.00,7.454454,24.99047,-0.000174,24.017732,-0.0077,1.358
9990.00,7.454650,24.99061,-0.000172,24.018269,-0.0077,1.357
9992.00,7.454808,24.99063,-0.000174,24.017670,-0.0077,1.358
9994.00,7.455299,24.99123,-0.000173,24.017890,-0.0077,1.358
9996.00,7.454778,24.99061,-0.000173,24.018095,-0.0077,1.359
9998.00,7.453559,24.99004,-0.000172,24.018354,-0.0077,1.358
10000.00,7.452818,24.99088,-0.000174,24.018185,-0.0077,1.359
10002.00,7.453502,24.99101,-0.000175,24.018535,-0.0077,1.359
10004.00,7.454722,24.99129,-0.000173,24.018452,-0.0077,1.358
10006.00,7.454505,24.99104,-0.000173,24.018504,-0.0077,1.359
10008.00,7.455113,24.99083,-0.000173,24.018437,-0.0077,1.358
10010.00,7.455051,24.99153,-0.000175,24.018483,-0.0077,1.358
10012.00,7.454988,24.99104,-0.000173,24.017868,-0.0077,1.358
10014.00,7.454889,24.99075,-0.000173,24.017469,-0.0077,1.359
10016.00,7.454729,24.99079,-0.000172,24.018789,-0.0077,1.359
10018.00,7.455046,24.99050,-0.000172,24.018140,-0.0077,1.359
10020.00,7.454916,24.99041,-0.000174,24.017446,-0.0077,1.358
10022.00,7.454818,24.99008,-0.000174,24.018049,-0.0077,1.358
10024.00,7.454771,24.99102,-0.000174,24.018169,-0.0077,1.358
10026.00,7.454801,24.99119,-0.000172,24.018693,-0.0077,1.358
10028.00,7.454757,24.99040,-0.000173,24.018338,-0.0077,1.359
10030.00,7.454356,24.99012,-0.000174,24.018764,-0.0077,1.358
10032.00,7.454745,24.99023,-0.000174,24.018479,-0.0078,1.359
10034.00,7.455451,24.99110,-0.000174,24.018372,-0.0077,1.358
10036.00,7.455224,24.99137,-0.000173,24.018927,-0.0077,1.358
10038.00,7.454880,24.99064,-0.000174,24.018483,-0.0077,1.358
10040.00,7.455554,24.99046,-0.000172,24.017757,-0.0077,1.359
10042.00,7.454952,24.98980,-0.000172,24.017718,-0.0077,1.358
10044.00,7.454133,24.98946,-0.000174,24.017937,-0.0077,1.359
10046.00,7.453929,24.99045,-0.000173,24.017750,-0.0077,1.359
10048.00,7.454905,24.99111,-0.000172,24.018278,-0.0077,1.359
10050.00,7.455246,24.99060,-0.000174,24.017964,-0.0077,1.359
10052.00,7.454993,24.99067,-0.000173,24.018312,-0.0077,1.358
10054.00,7.454036,24.99070,-0.000173,24.017953,-0.0077,1.358
10056.00,7.454024,24.99087,-0.000173,24.017959,-0.0077,1.359
10058.00,7.455080,24.99024,-0.000173,24.018696,-0.0077,1.359
10060.00,7.454775,24.98980,-0.000172,24.018662,-0.0077,1.358
10062.00,7.454193,24.99031,-0.000173,24.018430,-0.0077,1.359
10064.00,7.454880,24.99094,-0.000173,24.019132,-0.0077,1.360
10066.00,7.454812,24.99035,-0.000173,24.017864,-0.0077,1.359
10068.00,7.454354,24.98981,-0.000173,24.018205,-0.0077,1.358
10070.00,7.454566,24.99052,-0.000174,24.018241,-0.0077,1.358
10072.00,7.455597,24.99101,-0.000173,24.017868,-0.0077,1.359
10074.00,7.454908,24.99102,-0.000173,24.018144,-0.0077,1.358
10076.00,7.454808,24.99272,-0.000172,24.019403,-0.0077,1.358
10078.00,7.454496,24.99153,-0.000173,24.018849,-0.0077,1.359
10080.00,7.453743,24.99121,-0.000173,24.018707,-0.0078,1.358
10082.00,7.454360,24.99111,-0.000172,24.017263,-0.0077,1.359
10084.00,7.455014,24.99092,-0.000173,24.017569,-0.0077,1.359
10086.00,7.454746,24.99115,-0.000174,24.018646,-0.0077,1.358
10088.00,7.453975,24.99114,-0.000173,24.018198,-0.0077,1.359
10090.00,7.452870,24.99164,-0.000174,24.018185,-0.0077,1.359
10092.00,7.453332,24.99132,-0.000174,24.018332,-0.0077,1.359
10094.00,7.453579,24.99166,-0.000173,24.018167,-0.0077,1.359
10096.00,7.454347,24.99222,-0.000172,24.018691,-0.0077,1.359
10098.00,7.454115,24.99192,-0.000174,24.018144,-0.0077,1.358
10100.00,7.453386,24.99107,-0.000173,24.018238,-0.0077,1.358
10102.00,7.453379,24.99091,-0.000174,24.017669,-0.0077,1.359
10104.00,7.453361,24.99084,-0.000174,24.018029,-0.0077,1.359
10106.00,7.453604,24.99097,-0.000173,24.017663,-0.0077,1.359
10108.00,7.454202,24.99109,-0.000175,24.018189,-0.0077,1.359
10110.00,7.454237,24.99125,-0.000174,24.018022,-0.0077,1.359
10112.00,7.453748,24.99071,-0.000175,24.017810,-0.0077,1.359
10114.00,7.453289,24.99136,-0.000174,24.018252,-0.0077,1.359
10116.00,7.453120,24.99149,-0.000174,24.018018,-0.0077,1.359
10118.00,7.454199,24.99154,-0.000174,24.017589,-0.0077,1.359
10120.00,7.455074,24.99105,-0.000174,24.017583,-0.0077,1.359
10122.00,7.455186,24.99188,-0.000173,24.018225,-0.0077,1.359
10124.00,7.455603,24.99158,-0.000172,24.018046,-0.0077,1.359
10126.00,7.454905,24.99082,-0.000173,24.017699,-0.0077,1.359
10128.00,7.454096,24.99153,-0.000173,24.017428,-0.0077,1.359
10130.00,7.453631,24.99070,-0.000174,24.018881,-0.0077,1.359
10132.00,7.453339,24.99155,-0.000175,24.018515,-0.0077,1.359
10134.00,7.453775,24.99208,-0.000173,24.017815,-0.0077,1.359
10136.00,7.453992,24.99177,-0.000173,24.017988,-0.0077,1.358
10138.00,7.453390,24.99126,-0.000173,24.017917,-0.0077,1.359
10140.00,7.453798,24.99139,-0.000173,24.017707,-0.0078,1.360
10142.00,7.453265,24.99210,-0.000175,24.018602,-0.0077,1.359
10144.00,7.453483,24.99157,-0.000173,24.018164,-0.0077,1.358
10146.00,7.454724,24.99189,-0.000173,24.017301,-0.0077,1.359
10148.00,7.455049,24.99126,-0.000173,24.017049,-0.0077,1.359
10150.00,7.453998,24.99079,-0.000174,24.017933,-0.0077,1.358
10152.00,7.453174,24.99191,-0.000173,24.018470,-0.0077,1.359
10154.00,7.452812,24.99142,-0.000174,24.018145,-0.0077,1.359
10156.00,7.453601,24.99104,-0.000173,24.018009,-0.0077,1.359
10158.00,7.453892,24.99073,-0.000175,24.018423,-0.0077,1.360
10160.00,7.454306,24.99175,-0.000174,24.018142,-0.0077,1.359
10162.00,7.454492,24.99164,-0.000172,24.017970,-0.0077,1.359
10164.00,7.453909,24.99124,-0.000172,24.018827,-0.0077,1.359
10166.00,7.453832,24.99214,-0.000173,24.017335,-0.0077,1.359
10168.00,7.453435,24.99225,-0.000173,24.018234,-0.0077,1.359
10170.00,7.452552,24.99163,-0.000174,24.018200,-0.0077,1.359
10172.00,7.452759,24.99178,-0.000174,24.018086,-0.0077,1.359
10174.00,7.452932,24.99160,-0.000173,24.017721,-0.0077,1.359
10176.00,7.453513,24.99211,-0.000173,24.018782,-0.0077,1.358
10178.00,7.454242,24.99226,-0.000172,24.018530,-0.0077,1.359
10180.00,7.454731,24.99160,-0.000174,24.018105,-0.0077,1.358
10182.00,7.454409,24.99120,-0.000173,24.018078,-0.0077,1.358
10184.00,7.454638,24.99127,-0.000173,24.017908,-0.0077,1.359
10186.00,7.454381,24.99223,-0.000174,24.017904,-0.0077,1.358
10188.00,7.454673,24.99214,-0.000173,24.018203,-0.0077,1.359
10190.00,7.455064,24.99188,-0.000172,24.017854,-0.0077,1.359
10192.00,7.454965,24.99152,-0.000173,24.018316,-0.0077,1.359
10194.00,7.454570,24.99171,-0.000173,24.018595,-0.0077,1.360
10196.00,7.455140,24.99182,-0.000172,24.018667,-0.0077,1.359
10198.00,7.454868,24.99221,-0.000173,24.018298,-0.0077,1.359
10200.00,7.454793,24.99197,-0.000172,24.017946,-0.0077,1.360
10202.00,7.454527,24.99136,-0.000173,24.018356,-0.0077,1.360
@17,12.0000,24.0
10204.00,7.454266,24.99141,-0.000174,24.018568,-0.0077,1.359
10206.00,7.453154,24.99165,-0.000172,24.018646,-0.0077,1.359
10208.00,7.445923,24.99201,-0.000173,24.018089,-0.0077,1.359
10210.00,7.436106,24.99131,-0.000172,24.018745,-0.0077,1.358
10212.00,7.424268,24.99139,-0.000173,24.018582,-0.0076,1.358
10214.00,7.411097,24.99203,-0.000173,24.017939,-0.0077,1.358
10216.00,7.401253,24.99177,-0.000173,24.018009,-0.0077,1.359
10218.00,7.394964,24.99140,-0.000172,24.018127,-0.0077,1.359
10220.00,7.389968,24.99151,-0.000174,24.018651,-0.0077,1.360
10222.00,7.384804,24.99180,-0.000175,24.018501,-0.0077,1.360
10224.00,7.379996,24.99172,-0.000173,24.018461,-0.0077,1.360
10226.00,7.373996,24.99083,-0.000174,24.019050,-0.0077,1.360
10228.00,7.368548,24.99169,-0.000174,24.018923,-0.0077,1.360
10230.00,7.365511,24.99232,-0.000174,24.018002,-0.0077,1.361
10232.00,7.368660,24.99203,-0.000176,24.018609,-0.0077,1.361
10234.00,7.376671,24.99133,-0.000175,24.018265,-0.0077,1.361
10236.00,7.387185,24.99254,-0.000175,24.018831,-0.0077,1.361
10238.00,7.396890,24.99243,-0.000174,24.017966,-0.0077,1.361
10240.00,7.403395,24.99208,-0.000174,24.018341,-0.0077,1.360
10242.00,7.408782,24.99091,-0.000172,24.017921,-0.0077,1.360
10244.00,7.413040,24.99171,-0.000173,24.018483,-0.0077,1.360
10246.00,7.418135,24.99129,-0.000172,24.019215,-0.0077,1.360
10248.00,7.423918,24.99137,-0.000172,24.018354,-0.0077,1.360
10250.00,7.429007,24.99087,-0.000173,24.018675,-0.0077,1.359
10252.00,7.434631,24.99053,-0.000172,24.017689,-0.0077,1.359
10254.00,7.440366,24.99082,-0.000173,24.018521,-0.0077,1.360
10256.00,7.444494,24.99074,-0.000173,24.018203,-0.0077,1.359
10258.00,7.447625,24.99046,-0.000172,24.017910,-0.0077,1.359
10260.00,7.450959,24.99096,-0.000171,24.018153,-0.0077,1.359
10262.00,7.453763,24.99139,-0.000172,24.018104,-0.0077,1.359
10264.00,7.456679,24.99219,-0.000173,24.018774,-0.0077,1.359
10266.00,7.459981,24.99185,-0.000172,24.018055,-0.0077,1.360
10268.00,7.462827,24.99133,-0.000172,24.018171,-0.0077,1.359
10270.00,7.464997,24.99118,-0.000173,24.018258,-0.0077,1.359
10272.00,7.466463,24.99146,-0.000173,24.018881,-0.0077,1.360
10274.00,7.467684,24.99186,-0.000173,24.019016,-0.0077,1.359
10276.00,7.468393,24.99147,-0.000173,24.018782,-0.0077,1.359
10278.00,7.469113,24.99123,-0.000173,24.018368,-0.0077,1.359
10280.00,7.470080,24.99087,-0.000172,24.018129,-0.0077,1.359
10282.00,7.469775,24.99169,-0.000173,24.018410,-0.0077,1.359
10284.00,7.469327,24.99116,-0.000173,24.018347,-0.0077,1.359
10286.00,7.468971,24.99143,-0.000173,24.018747,-0.0077,1.359
10288.00,7.468648,24.99183,-0.000174,24.018836,-0.0077,1.359
10290.00,7.468425,24.99216,-0.000173,24.019222,-0.0077,1.359
10292.00,7.468449,24.99270,-0.000173,24.018035,-0.0077,1.359
10294.00,7.467413,24.99267,-0.000173,24.017863,-0.0077,1.359
10296.00,7.467248,24.99284,-0.000173,24.018776,-0.0077,1.359
10298.00,7.466927,24.99243,-0.000172,24.018365,-0.0077,1.359
10300.00,7.466798,24.99272,-0.000172,24.017886,-0.0077,1.359
10302.00,7.466068,24.99236,-0.000173,24.018357,-0.0077,1.359
10304.00,7.465006,24.99241,-0.000172,24.018260,-0.0077,1.359
10306.00,7.464012,24.99222,-0.000173,24.018281,-0.0077,1.359
10308.00,7.463637,24.99196,-0.000173,24.018345,-0.0077,1.359
10310.00,7.461983,24.99229,-0.000174,24.018631,-0.0077,1.359
10312.00,7.460921,24.99182,-0.000173,24.018461,-0.0077,1.360
10314.00,7.460599,24.99169,-0.000172,24.018698,-0.0077,1.359
10316.00,7.459133,24.99118,-0.000173,24.018386,-0.0077,1.359
10318.00,7.458459,24.99099,-0.000172,24.018249,-0.0077,1.359
10320.00,7.457817,24.99097,-0.000173,24.017658,-0.0078,1.359
10322.00,7.456762,24.99123,-0.000174,24.018345,-0.0077,1.359
10324.00,7.456821,24.99176,-0.000173,24.018115,-0.0077,1.359
10326.00,7.456226,24.99192,-0.000173,24.018939,-0.0077,1.359
10328.00,7.456077,24.99154,-0.000172,24.017670,-0.0077,1.359
10330.00,7.456339,24.99276,-0.000173,24.018417,-0.0077,1.359
10332.00,7.456089,24.99209,-0.000174,24.018425,-0.0077,1.359
10334.00,7.455639,24.99220,-0.000173,24.018838,-0.0077,1.359
10336.00,7.455295,24.99187,-0.000173,24.018149,-0.0077,1.359
10338.00,7.454684,24.99153,-0.000173,24.018067,-0.0077,1.360
10340.00,7.455117,24.99174,-0.000174,24.018513,-0.0077,1.360
10342.00,7.455558,24.99205,-0.000172,24.017857,-0.0077,1.359
10344.00,7.455038,24.99189,-0.000173,24.018303,-0.0077,1.359
10346.00,7.454812,24.99214,-0.000173,24.017982,-0.0077,1.358
10348.00,7.454048,24.99294,-0.000173,24.019023,-0.0077,1.359
10350.00,7.453858,24.99246,-0.000173,24.018434,-0.0077,1.359
10352.00,7.453896,24.99266,-0.000173,24.017868,-0.0077,1.359
10354.00,7.453866,24.99274,-0.000173,24.018974,-0.0077,1.359
10356.00,7.454285,24.99247,-0.000172,24.018573,-0.0077,1.359
10358.00,7.454142,24.99203,-0.000172,24.019055,-0.0077,1.360
10360.00,7.454303,24.99170,-0.000173,24.018742,-0.0077,1.359
10362.00,7.454218,24.99195,-0.000173,24.017772,-0.0077,1.360
10364.00,7.454432,24.99200,-0.000172,24.018646,-0.0077,1.359
10366.00,7.454905,24.99146,-0.000174,24.018912,-0.0077,1.360
10368.00,7.455006,24.99198,-0.000173,24.018693,-0.0077,1.359
10370.00,7.454779,24.99193,-0.000172,24.018664,-0.0077,1.359
10372.00,7.454935,24.99184,-0.000172,24.018506,-0.0077,1.359
10374.00,7.455417,24.99203,-0.000174,24.018267,-0.0077,1.359
10376.00,7.455516,24.99282,-0.000174,24.018457,-0.0077,1.360
10378.00,7.455041,24.99191,-0.000174,24.018463,-0.0077,1.359
10380.00,7.454811,24.99138,-0.000173,24.018203,-0.0077,1.359
10382.00,7.454403,24.99222,-0.000173,24.018338,-0.0076,1.359
10384.00,7.454309,24.99220,-0.000172,24.019023,-0.0077,1.359
10386.00,7.454575,24.99213,-0.000172,24.018417,-0.0077,1.359
10388.00,7.454707,24.99218,-0.000172,24.018535,-0.0077,1.359
10390.00,7.454184,24.99245,-0.000172,24.018412,-0.0077,1.359
10392.00,7.453953,24.99240,-0.000172,24.019130,-0.0077,1.359
10394.00,7.454383,24.99214,-0.000173,24.019005,-0.0077,1.359
10396.00,7.454208,24.99302,-0.000172,24.018841,-0.0077,1.360
10398.00,7.454089,24.99226,-0.000172,24.018111,-0.0077,1.360
10400.00,7.453801,24.99214,-0.000173,24.018299,-0.0077,1.359
10402.00,7.452772,24.99287,-0.000174,24.018715,-0.0077,1.359
10404.00,7.453914,24.99254,-0.000172,24.018965,-0.0077,1.360
10406.00,7.454637,24.99217,-0.000174,24.019019,-0.0076,1.359
10408.00,7.454356,24.99220,-0.000174,24.018463,-0.0077,1.359
10410.00,7.454315,24.99208,-0.000172,24.018695,-0.0077,1.359
10412.00,7.454481,24.99160,-0.000173,24.018599,-0.0077,1.359
10414.00,7.454309,24.99135,-0.000173,24.018240,-0.0077,1.359
10416.00,7.454538,24.99110,-0.000172,24.018874,-0.0077,1.359
10418.00,7.454562,24.99174,-0.000172,24.019141,-0.0077,1.359
10420.00,7.454659,24.99239,-0.000172,24.018709,-0.0077,1.360
10422.00,7.453988,24.99215,-0.000172,24.019034,-0.0077,1.360
10424.00,7.453421,24.99222,-0.000173,24.018735,-0.0077,1.359
10426.00,7.453107,24.99268,-0.000173,24.018357,-0.0077,1.359
10428.00,7.453276,24.99288,-0.000172,24.019365,-0.0077,1.359
10430.00,7.453877,24.99230,-0.000173,24.018620,-0.0077,1.359
10432.00,7.454143,24.99135,-0.000173,24.018396,-0.0077,1.360
10434.00,7.454287,24.99101,-0.000174,24.017892,-0.0077,1.359
10436.00,7.453703,24.99120,-0.000173,24.018310,-0.0077,1.359
10438.00,7.453898,24.99157,-0.000173,24.017705,-0.0077,1.360
10440.00,7.453799,24.99108,-0.000173,24.018771,-0.0077,1.360
10442.00,7.454134,24.99199,-0.000173,24.018475,-0.0077,1.359
10444.00,7.454093,24.99184,-0.000173,24.018867,-0.0077,1.359
10446.00,7.454280,24.99197,-0.000173,24.018671,-0.0077,1.359
10448.00,7.453310,24.99248,-0.000172,24.018410,-0.0077,1.359
10450.00,7.452720,24.99214,-0.000173,24.018517,-0.0077,1.359
10452.00,7.452836,24.99209,-0.000173,24.018776,-0.0077,1.359
10454.00,7.452870,24.99170,-0.000173,24.018290,-0.0077,1.359
10456.00,7.452672,24.99201,-0.000172,24.017982,-0.0077,1.359
10458.00,7.452047,24.99276,-0.000173,24.017977,-0.0077,1.359
10460.00,7.451733,24.99345,-0.000173,24.018686,-0.0077,1.359
10462.00,7.452471,24.99235,-0.000172,24.018865,-0.0077,1.359
10464.00,7.452529,24.99221,-0.000173,24.018410,-0.0077,1.360
10466.00,7.452910,24.99269,-0.000173,24.018348,-0.0077,1.360
10468.00,7.453263,24.99253,-0.000174,24.018809,-0.0077,1.359
10470.00,7.453504,24.99203,-0.000173,24.018544,-0.0077,1.360
10472.00,7.452757,24.99190,-0.000173,24.018336,-0.0077,1.360
10474.00,7.451544,24.99140,-0.000173,24.018225,-0.0077,1.359
10476.00,7.451798,24.99147,-0.000173,24.018446,-0.0077,1.359
10478.00,7.452620,24.99125,-0.000173,24.018176,-0.0077,1.359
10480.00,7.453126,24.99195,-0.000172,24.018357,-0.0077,1.359
10482.00,7.454053,24.99280,-0.000172,24.018890,-0.0077,1.359
10484.00,7.453469,24.99300,-0.000173,24.018222,-0.0077,1.360
10486.00,7.451535,24.99219,-0.000174,24.018682,-0.0077,1.360
10488.00,7.452398,24.99191,-0.000173,24.018243,-0.0077,1.359
10490.00,7.452713,24.99170,-0.000173,24.018343,-0.0077,1.359
10492.00,7.452973,24.99205,-0.000174,24.018258,-0.0077,1.359
10494.00,7.453252,24.99164,-0.000172,24.018753,-0.0077,1.359
10496.00,7.453037,24.99131,-0.000171,24.018386,-0.0077,1.359
10498.00,7.453146,24.99149,-0.000172,24.018109,-0.0077,1.359
10500.00,7.452357,24.99165,-0.000172,24.018252,-0.0077,1.359
10502.00,7.452310,24.99236,-0.000173,24.018731,-0.0077,1.360
10504.00,7.452575,24.99268,-0.000174,24.017728,-0.0077,1.360
10506.00,7.452541,24.99303,-0.000175,24.018352,-0.0077,1.359
10508.00,7.452028,24.99392,-0.000173,24.018845,-0.0077,1.359
10510.00,7.452079,24.99369,-0.000173,24.018657,-0.0077,1.360
10512.00,7.452267,24.99301,-0.000173,24.018321,-0.0077,1.359
10514.00,7.452739,24.99376,-0.000172,24.018084,-0.0077,1.359
10516.00,7.452446,24.99344,-0.000171,24.017794,-0.0077,1.359
10518.00,7.452355,24.99270,-0.000174,24.018102,-0.0077,1.360
10520.00,7.452335,24.99348,-0.000172,24.018483,-0.0077,1.360
10522.00,7.452046,24.99377,-0.000173,24.018535,-0.0077,1.360
10524.00,7.452022,24.99306,-0.000173,24.018803,-0.0077,1.359
10526.00,7.452339,24.99253,-0.000173,24.018058,-0.0077,1.360
10528.00,7.452201,24.99275,-0.000173,24.018223,-0.0077,1.359
10530.00,7.452802,24.99219,-0.000172,24.018756,-0.0077,1.359
10532.00,7.453411,24.99332,-0.000172,24.018573,-0.0077,1.359
10534.00,7.453705,24.99353,-0.000172,24.018392,-0.0077,1.360
10536.00,7.452866,24.99243,-0.000172,24.017993,-0.0077,1.359
10538.00,7.451982,24.99142,-0.000172,24.018522,-0.0077,1.359
10540.00,7.452930,24.99149,-0.000173,24.018370,-0.0077,1.359
10542.00,7.453390,24.99115,-0.000171,24.018040,-0.0077,1.359
10544.00,7.453668,24.99212,-0.000172,24.018399,-0.0077,1.360
10546.00,7.453535,24.99288,-0.000172,24.018357,-0.0077,1.359
10548.00,7.453378,24.99234,-0.000172,24.018854,-0.0077,1.359
10550.00,7.453663,24.99313,-0.000171,24.018693,-0.0077,1.359
10552.00,7.453968,24.99264,-0.000171,24.018154,-0.0077,1.360
10554.00,7.453149,24.99262,-0.000173,24.018580,-0.0077,1.360
10556.00,7.453229,24.99229,-0.000173,24.018309,-0.0077,1.360
10558.00,7.453309,24.99207,-0.000173,24.018299,-0.0077,1.359
10560.00,7.453114,24.99237,-0.000172,24.018564,-0.0077,1.359
10562.00,7.452734,24.99192,-0.000172,24.018452,-0.0077,1.360
10564.00,7.452462,24.99199,-0.000173,24.018745,-0.0077,1.360
10566.00,7.451774,24.99214,-0.000174,24.019385,-0.0077,1.359
10568.00,7.451853,24.99213,-0.000173,24.019063,-0.0077,1.359
10570.00,7.451860,24.99175,-0.000174,24.018930,-0.0077,1.360
10572.00,7.452441,24.99166,-0.000173,24.018876,-0.0077,1.360
10574.00,7.453108,24.99290,-0.000172,24.019012,-0.0077,1.360
10576.00,7.453785,24.99376,-0.000173,24.018909,-0.0077,1.359
10578.00,7.453196,24.99418,-0.000172,24.020016,-0.0077,1.359
10580.00,7.453132,24.99361,-0.000172,24.018276,-0.0077,1.360
10582.00,7.453452,24.99420,-0.000172,24.018660,-0.0076,1.360
10584.00,7.452876,24.99448,-0.000172,24.018399,-0.0077,1.360
10586.00,7.452659,24.99497,-0.000173,24.018419,-0.0077,1.360
10588.00,7.452067,24.99478,-0.000172,24.018356,-0.0077,1.360
10590.00,7.452214,24.99446,-0.000173,24.018421,-0.0077,1.360
10592.00,7.452174,24.99395,-0.000173,24.018564,-0.0077,1.360
10594.00,7.451317,24.99365,-0.000172,24.018185,-0.0077,1.359
10596.00,7.451681,24.99335,-0.000173,24.018528,-0.0077,1.360
10598.00,7.452865,24.99385,-0.000171,24.019374,-0.0077,1.360
10600.00,7.452680,24.99421,-0.000173,24.018564,-0.0076,1.360
10602.00,7.451844,24.99384,-0.000172,24.018803,-0.0077,1.360
10604.00,7.451128,24.99363,-0.000173,24.018169,-0.0077,1.360
10606.00,7.451673,24.99361,-0.000173,24.018225,-0.0076,1.359
10608.00,7.451329,24.99356,-0.000172,24.019086,-0.0077,1.359
10610.00,7.451848,24.99327,-0.000173,24.018918,-0.0077,1.360
10612.00,7.452919,24.99340,-0.000172,24.019422,-0.0077,1.360
10614.00,7.453222,24.99368,-0.000172,24.018825,-0.0077,1.360
10616.00,7.453323,24.99347,-0.000173,24.018948,-0.0076,1.360
10618.00,7.453596,24.99303,-0.000172,24.018479,-0.0077,1.359
10620.00,7.452907,24.99264,-0.000171,24.018017,-0.0077,1.359
10622.00,7.453232,24.99320,-0.000172,24.018502,-0.0076,1.359
10624.00,7.452956,24.99291,-0.000172,24.018526,-0.0077,1.360
10626.00,7.452737,24.99216,-0.000172,24.018939,-0.0077,1.359
10628.00,7.452208,24.99195,-0.000172,24.017703,-0.0077,1.360
10630.00,7.452389,24.99178,-0.000173,24.017960,-0.0077,1.360
10632.00,7.452814,24.99191,-0.000172,24.018718,-0.0077,1.360
10634.00,7.453612,24.99342,-0.000172,24.018889,-0.0077,1.360
10636.00,7.453148,24.99327,-0.000172,24.019117,-0.0077,1.360
10638.00,7.453203,24.99280,-0.000173,24.019141,-0.0077,1.360
10640.00,7.452824,24.99256,-0.000173,24.018657,-0.0077,1.360
10642.00,7.453028,24.99271,-0.000172,24.019335,-0.0076,1.359
10644.00,7.453316,24.99251,-0.000172,24.018637,-0.0077,1.360
10646.00,7.453950,24.99223,-0.000173,24.018272,-0.0077,1.360
10648.00,7.454127,24.99198,-0.000172,24.018785,-0.0077,1.359
10650.00,7.453612,24.99281,-0.000171,24.018678,-0.0076,1.359
10652.00,7.452815,24.99298,-0.000171,24.019302,-0.0077,1.360
10654.00,7.453452,24.99335,-0.000172,24.019558,-0.0077,1.360
10656.00,7.453093,24.99286,-0.000171,24.017801,-0.0077,1.360
10658.00,7.452669,24.99370,-0.000171,24.018419,-0.0077,1.360
10660.00,7.452536,24.99337,-0.000171,24.019010,-0.0076,1.360
10662.00,7.452059,24.99245,-0.000172,24.018662,-0.0076,1.360
10664.00,7.451984,24.99257,-0.000172,24.018640,-0.0077,1.360
10666.00,7.452654,24.99239,-0.000172,24.018793,-0.0077,1.360
10668.00,7.453548,24.99298,-0.000172,24.018802,-0.0076,1.360
10670.00,7.453977,24.99356,-0.000171,24.019235,-0.0076,1.360
10672.00,7.453722,24.99365,-0.000171,24.018823,-0.0077,1.360
10674.00,7.453755,24.99376,-0.000171,24.018992,-0.0076,1.360
10676.00,7.453808,24.99312,-0.000172,24.018479,-0.0077,1.360
10678.00,7.453205,24.99251,-0.000171,24.017848,-0.0077,1.360
10680.00,7.453413,24.99226,-0.000170,24.019262,-0.0077,1.360
10682.00,7.453940,24.99327,-0.000174,24.019081,-0.0077,1.360
10684.00,7.454061,24.99334,-0.000174,24.018883,-0.0076,1.361
10686.00,7.455060,24.99280,-0.000172,24.018472,-0.0076,1.361
10688.00,7.454862,24.99256,-0.000170,24.018521,-0.0077,1.360
10690.00,7.453896,24.99287,-0.000170,24.019119,-0.0077,1.360
10692.00,7.453181,24.99372,-0.000171,24.019278,-0.0077,1.360
10694.00,7.453029,24.99346,-0.000172,24.018675,-0.0076,1.360
10696.00,7.453010,24.99207,-0.000171,24.018519,-0.0077,1.360
10698.00,7.452457,24.99267,-0.000171,24.018727,-0.0077,1.360
10700.00,7.451943,24.99318,-0.000171,24.017939,-0.0077,1.360
10702.00,7.452148,24.99325,-0.000172,24.019117,-0.0076,1.360
10704.00,7.451908,24.99342,-0.000173,24.018876,-0.0077,1.361
10706.00,7.451353,24.99380,-0.000173,24.019150,-0.0077,1.360
10708.00,7.451375,24.99318,-0.000171,24.018976,-0.0077,1.360
10710.00,7.452280,24.99359,-0.000170,24.018950,-0.0077,1.360
10712.00,7.451406,24.99395,-0.000172,24.019402,-0.0077,1.360
10714.00,7.451096,24.99405,-0.000171,24.019244,-0.0077,1.360
10716.00,7.451449,24.99371,-0.000171,24.019409,-0.0076,1.360
10718.00,7.450881,24.99262,-0.000171,24.019771,-0.0077,1.361
10720.00,7.450779,24.99235,-0.000172,24.019144,-0.0076,1.360
10722.00,7.451018,24.99303,-0.000172,24.018548,-0.0076,1.361
10724.00,7.452466,24.99296,-0.000172,24.019309,-0.0077,1.360
10726.00,7.453039,24.99199,-0.000172,24.019635,-0.0076,1.360
10728.00,7.452473,24.99187,-0.000173,24.019284,-0.0076,1.361
10730.00,7.452244,24.99262,-0.000171,24.018426,-0.0077,1.360
10732.00,7.453074,24.99260,-0.000173,24.018954,-0.0076,1.360
10734.00,7.452023,24.99310,-0.000171,24.019788,-0.0077,1.360
10736.00,7.452229,24.99324,-0.000171,24.019199,-0.0077,1.360
10738.00,7.452180,24.99325,-0.000169,24.019161,-0.0076,1.360
10740.00,7.451889,24.99341,-0.000170,24.019231,-0.0076,1.360
10742.00,7.452459,24.99365,-0.000171,24.018822,-0.0076,1.361
10744.00,7.452136,24.99336,-0.000172,24.019046,-0.0077,1.361
10746.00,7.452166,24.99310,-0.000171,24.018992,-0.0077,1.360
10748.00,7.452205,24.99316,-0.000171,24.018834,-0.0077,1.360
10750.00,7.452457,24.99233,-0.000171,24.018950,-0.0077,1.361
10752.00,7.452031,24.99267,-0.000172,24.018571,-0.0076,1.360
10754.00,7.453173,24.99280,-0.000171,24.019364,-0.0076,1.360
10756.00,7.453001,24.99294,-0.000171,24.018847,-0.0076,1.360
10758.00,7.452662,24.99322,-0.000171,24.018706,-0.0077,1.361
10760.00,7.452845,24.99321,-0.000171,24.018528,-0.0076,1.360
10762.00,7.452963,24.99353,-0.000171,24.018686,-0.0077,1.360
10764.00,7.452458,24.99412,-0.000171,24.019064,-0.0077,1.360
10766.00,7.452554,24.99377,-0.000172,24.019035,-0.0077,1.360
10768.00,7.452884,24.99393,-0.000171,24.018412,-0.0076,1.360
10770.00,7.452539,24.99290,-0.000172,24.018983,-0.0077,1.361
10772.00,7.452214,24.99325,-0.000173,24.018635,-0.0077,1.360
10774.00,7.453090,24.99308,-0.000170,24.019190,-0.0077,1.360
10776.00,7.453684,24.99257,-0.000172,24.018666,-0.0077,1.360
10778.00,7.452672,24.99293,-0.000172,24.018517,-0.0077,1.360
10780.00,7.453024,24.99294,-0.000172,24.019944,-0.0077,1.360
10782.00,7.453423,24.99369,-0.000172,24.018905,-0.0077,1.361
10784.00,7.453132,24.99383,-0.000172,24.019402,-0.0077,1.360
10786.00,7.452639,24.99352,-0.000172,24.019148,-0.0077,1.360
10788.00,7.452764,24.99358,-0.000172,24.018771,-0.0077,1.360
10790.00,7.453423,24.99377,-0.000172,24.018756,-0.0076,1.360
10792.00,7.452477,24.99354,-0.000172,24.019115,-0.0077,1.360
10794.00,7.452308,24.99405,-0.000171,24.019014,-0.0077,1.361
10796.00,7.452909,24.99402,-0.000171,24.018222,-0.0077,1.360
10798.00,7.453116,24.99394,-0.000171,24.019780,-0.0076,1.361
10800.00,7.453781,24.99341,-0.000171,24.018822,-0.0076,1.360
10802.00,7.453659,24.99422,-0.000171,24.018758,-0.0076,1.360
10804.00,7.452317,24.99445,-0.000170,24.019045,-0.0076,1.360
@18,12.0000,24.0
10806.00,7.450675,24.99417,-0.000172,24.019171,-0.0076,1.361
10808.00,7.443852,24.99419,-0.000172,24.019054,-0.0077,1.360
10810.00,7.434888,24.99478,-0.000172,24.019099,-0.0077,1.359
10812.00,7.423425,24.99411,-0.000171,24.018725,-0.0077,1.359
10814.00,7.411095,24.99351,-0.000170,24.018689,-0.0077,1.360
10816.00,7.402130,24.99401,-0.000171,24.019182,-0.0077,1.361
10818.00,7.396041,24.99330,-0.000172,24.019362,-0.0077,1.361
10820.00,7.391506,24.99312,-0.000171,24.019097,-0.0077,1.361
10822.00,7.386404,24.99387,-0.000173,24.019075,-0.0077,1.361
10824.00,7.381887,24.99425,-0.000172,24.019922,-0.0077,1.362
10826.00,7.376273,24.99478,-0.000173,24.019219,-0.0077,1.362
10828.00,7.370546,24.99420,-0.000173,24.018939,-0.0076,1.361
10830.00,7.368410,24.99317,-0.000174,24.018573,-0.0076,1.362
10832.00,7.372318,24.99298,-0.000173,24.018568,-0.0077,1.362
10834.00,7.379917,24.99356,-0.000172,24.019008,-0.0077,1.363
10836.00,7.389926,24.99351,-0.000173,24.019289,-0.0076,1.363
10838.00,7.399733,24.99347,-0.000172,24.019157,-0.0077,1.362
10840.00,7.406850,24.99430,-0.000173,24.019231,-0.0076,1.361
10842.00,7.411329,24.99464,-0.000171,24.018896,-0.0076,1.361
10844.00,7.415731,24.99402,-0.000171,24.018176,-0.0077,1.361
10846.00,7.420281,24.99394,-0.000170,24.018798,-0.0076,1.360
10848.00,7.425041,24.99459,-0.000170,24.019088,-0.0076,1.360
10850.00,7.429657,24.99588,-0.000171,24.018932,-0.0077,1.361
10852.00,7.434736,24.99558,-0.000173,24.019311,-0.0076,1.361
10854.00,7.439559,24.99461,-0.000171,24.019084,-0.0077,1.360
10856.00,7.443928,24.99417,-0.000170,24.018776,-0.0077,1.361
10858.00,7.446836,24.99382,-0.000169,24.019012,-0.0077,1.360
10860.00,7.449603,24.99428,-0.000170,24.019037,-0.0077,1.361
10862.00,7.452911,24.99418,-0.000170,24.018983,-0.0076,1.361
10864.00,7.456059,24.99485,-0.000172,24.019050,-0.0077,1.361
10866.00,7.458500,24.99406,-0.000171,24.019083,-0.0076,1.361
10868.00,7.460581,24.99324,-0.000173,24.018785,-0.0076,1.361
10870.00,7.462190,24.99335,-0.000172,24.019425,-0.0077,1.361
10872.00,7.463165,24.99450,-0.000171,24.019641,-0.0076,1.360
10874.00,7.464830,24.99439,-0.000172,24.018715,-0.0076,1.360
10876.00,7.465964,24.99464,-0.000171,24.018667,-0.0076,1.361
10878.00,7.466972,24.99450,-0.000170,24.018544,-0.0077,1.361
10880.00,7.466690,24.99431,-0.000171,24.018925,-0.0076,1.360
10882.00,7.466951,24.99483,-0.000171,24.018865,-0.0077,1.360
10884.00,7.467337,24.99479,-0.000172,24.019509,-0.0077,1.361
10886.00,7.467944,24.99431,-0.000172,24.018502,-0.0076,1.361
10888.00,7.467806,24.99406,-0.000172,24.018747,-0.0076,1.360
10890.00,7.468149,24.99480,-0.000172,24.019577,-0.0077,1.361
10892.00,7.466979,24.99485,-0.000172,24.019766,-0.0077,1.361
10894.00,7.466174,24.99489,-0.000173,24.019309,-0.0077,1.360
10896.00,7.466431,24.99579,-0.000171,24.019255,-0.0077,1.360
10898.00,7.465863,24.99438,-0.000171,24.018909,-0.0077,1.361
10900.00,7.465631,24.99422,-0.000172,24.018544,-0.0076,1.361
10902.00,7.465285,24.99446,-0.000172,24.018700,-0.0076,1.361
10904.00,7.463904,24.99518,-0.000171,24.018573,-0.0076,1.361
10906.00,7.462373,24.99473,-0.000171,24.018872,-0.0076,1.361
10908.00,7.461914,24.99521,-0.000172,24.019367,-0.0077,1.361
10910.00,7.461683,24.99535,-0.000172,24.019052,-0.0077,1.361
10912.00,7.461975,24.99539,-0.000171,24.018869,-0.0076,1.361
10914.00,7.460611,24.99518,-0.000171,24.019135,-0.0077,1.361
10916.00,7.459508,24.99463,-0.000173,24.019072,-0.0077,1.360
10918.00,7.457980,24.99528,-0.000171,24.019451,-0.0077,1.360
10920.00,7.457693,24.99539,-0.000171,24.019188,-0.0077,1.360
10922.00,7.457455,24.99473,-0.000171,24.019028,-0.0076,1.361
10924.00,7.456337,24.99499,-0.000171,24.018941,-0.0076,1.361
10926.00,7.455986,24.99502,-0.000173,24.019378,-0.0076,1.361
10928.00,7.455931,24.99517,-0.000171,24.018278,-0.0077,1.361
10930.00,7.455651,24.99533,-0.000172,24.018720,-0.0076,1.361
10932.00,7.455110,24.99468,-0.000171,24.018464,-0.0076,1.360
10934.00,7.454459,24.99471,-0.000171,24.018729,-0.0077,1.361
10936.00,7.453777,24.99484,-0.000172,24.019362,-0.0077,1.361
10938.00,7.454080,24.99528,-0.000171,24.019133,-0.0077,1.361
10940.00,7.454896,24.99548,-0.000171,24.018936,-0.0077,1.360
10942.00,7.454063,24.99509,-0.000171,24.019427,-0.0077,1.360
10944.00,7.453147,24.99482,-0.000171,24.018211,-0.0077,1.361
10946.00,7.453012,24.99441,-0.000172,24.018225,-0.0076,1.362
10948.00,7.453467,24.99454,-0.000174,24.019659,-0.0077,1.362
10950.00,7.452892,24.99390,-0.000173,24.018793,-0.0077,1.361
10952.00,7.453055,24.99395,-0.000172,24.018602,-0.0077,1.360
10954.00,7.453240,24.99439,-0.000172,24.019050,-0.0077,1.360
10956.00,7.453055,24.99415,-0.000170,24.019113,-0.0077,1.361
10958.00,7.452610,24.99436,-0.000171,24.018009,-0.0077,1.361
10960.00,7.452576,24.99411,-0.000172,24.019413,-0.0076,1.361
10962.00,7.451448,24.99394,-0.000172,24.019509,-0.0076,1.360
10964.00,7.451735,24.99412,-0.000172,24.018009,-0.0077,1.361
10966.00,7.451867,24.99350,-0.000173,24.018541,-0.0077,1.361
10968.00,7.452359,24.99444,-0.000173,24.019300,-0.0077,1.361
10970.00,7.453067,24.99391,-0.000172,24.018557,-0.0077,1.360
10972.00,7.453367,24.99397,-0.000172,24.018145,-0.0077,1.360
10974.00,7.453554,24.99449,-0.000173,24.019093,-0.0077,1.360
10976.00,7.453252,24.99379,-0.000172,24.019238,-0.0077,1.361
10978.00,7.452254,24.99461,-0.000172,24.019556,-0.0077,1.361
10980.00,7.452004,24.99397,-0.000172,24.019432,-0.0077,1.360
10982.00,7.452405,24.99330,-0.000171,24.018296,-0.0077,1.360
10984.00,7.453474,24.99407,-0.000172,24.018486,-0.0077,1.361
10986.00,7.453630,24.99347,-0.000173,24.018566,-0.0077,1.362
10988.00,7.453710,24.99433,-0.000173,24.018999,-0.0077,1.361
10990.00,7.453076,24.99412,-0.000173,24.018593,-0.0077,1.362
10992.00,7.453081,24.99321,-0.000173,24.018602,-0.0077,1.362
10994.00,7.452832,24.99435,-0.000171,24.018350,-0.0077,1.360
10996.00,7.452541,24.99439,-0.000172,24.018430,-0.0077,1.361
10998.00,7.453087,24.99507,-0.000173,24.019005,-0.0077,1.360
11000.00,7.452128,24.99492,-0.000171,24.018780,-0.0077,1.361
11002.00,7.452014,24.99462,-0.000171,24.018575,-0.0077,1.360
11004.00,7.452211,24.99489,-0.000171,24.018729,-0.0077,1.361
11006.00,7.452150,24.99429,-0.000171,24.018064,-0.0077,1.360
11008.00,7.452300,24.99463,-0.000172,24.018878,-0.0077,1.360
11010.00,7.452880,24.99470,-0.000170,24.018517,-0.0077,1.361
11012.00,7.452493,24.99492,-0.000171,24.019045,-0.0077,1.361
11014.00,7.452518,24.99411,-0.000173,24.019238,-0.0077,1.361
11016.00,7.452703,24.99511,-0.000172,24.019106,-0.0077,1.361
11018.00,7.452905,24.99503,-0.000172,24.018640,-0.0077,1.361
11020.00,7.452635,24.99477,-0.000170,24.018372,-0.0076,1.361
11022.00,7.452465,24.99553,-0.000173,24.019168,-0.0077,1.361
11024.00,7.452916,24.99543,-0.000171,24.018586,-0.0076,1.361
11026.00,7.452045,24.99499,-0.000172,24.019090,-0.0076,1.361
11028.00,7.451065,24.99560,-0.000171,24.019046,-0.0077,1.361
11030.00,7.451681,24.99446,-0.000172,24.019251,-0.0077,1.360
11032.00,7.452035,24.99473,-0.000172,24.019675,-0.0076,1.361
11034.00,7.452453,24.99474,-0.000173,24.019016,-0.0076,1.361
11036.00,7.452566,24.99551,-0.000172,24.019037,-0.0077,1.361
11038.00,7.452590,24.99543,-0.000172,24.018553,-0.0077,1.361
11040.00,7.452381,24.99477,-0.000172,24.019170,-0.0077,1.361
11042.00,7.452410,24.99476,-0.000172,24.018515,-0.0077,1.361
11044.00,7.452528,24.99533,-0.000172,24.019438,-0.0077,1.361
11046.00,7.452444,24.99504,-0.000171,24.019253,-0.0077,1.360
11048.00,7.452634,24.99476,-0.000172,24.019021,-0.0077,1.360
11050.00,7.451697,24.99506,-0.000171,24.018950,-0.0076,1.361
11052.00,7.450982,24.99457,-0.000171,24.018696,-0.0076,1.361
11054.00,7.450782,24.99457,-0.000171,24.019402,-0.0077,1.360
11056.00,7.451163,24.99462,-0.000171,24.018878,-0.0077,1.361
11058.00,7.451670,24.99487,-0.000172,24.019121,-0.0077,1.361
11060.00,7.452173,24.99480,-0.000172,24.019132,-0.0077,1.361
11062.00,7.452171,24.99445,-0.000172,24.019331,-0.0077,1.361
11064.00,7.452905,24.99363,-0.000172,24.018261,-0.0077,1.361
11066.00,7.451791,24.99398,-0.000173,24.018682,-0.0077,1.361
11068.00,7.451733,24.99388,-0.000171,24.018673,-0.0077,1.361
11070.00,7.451853,24.99380,-0.000172,24.019293,-0.0077,1.360
11072.00,7.452367,24.99434,-0.000171,24.018357,-0.0076,1.360
11074.00,7.452349,24.99416,-0.000171,24.018390,-0.0076,1.361
11076.00,7.451537,24.99396,-0.000171,24.019195,-0.0076,1.361
11078.00,7.452060,24.99374,-0.000174,24.019030,-0.0076,1.361
11080.00,7.451875,24.99446,-0.000172,24.018735,-0.0076,1.361
11082.00,7.451894,24.99399,-0.000171,24.018533,-0.0077,1.360
11084.00,7.451582,24.99461,-0.000172,24.019135,-0.0076,1.360
11086.00,7.452028,24.99392,-0.000172,24.019016,-0.0077,1.361
11088.00,7.452490,24.99413,-0.000173,24.017917,-0.0077,1.360
11090.00,7.452182,24.99458,-0.000172,24.018983,-0.0077,1.361
11092.00,7.451855,24.99406,-0.000172,24.019001,-0.0076,1.361
11094.00,7.452026,24.99484,-0.000171,24.018747,-0.0076,1.361
11096.00,7.452574,24.99376,-0.000172,24.018706,-0.0076,1.360
11098.00,7.452272,24.99321,-0.000172,24.018988,-0.0077,1.361
11100.00,7.451631,24.99310,-0.000172,24.019567,-0.0077,1.361
11102.00,7.451445,24.99201,-0.000171,24.019224,-0.0077,1.360
11104.00,7.451658,24.99260,-0.000172,24.018870,-0.0077,1.361
11106.00,7.451483,24.99299,-0.000172,24.018254,-0.0077,1.361
11108.00,7.452106,24.99253,-0.000172,24.018374,-0.0077,1.361
11110.00,7.452284,24.99238,-0.000171,24.018673,-0.0077,1.361
11112.00,7.452063,24.99311,-0.000171,24.019244,-0.0077,1.361
11114.00,7.451774,24.99385,-0.000172,24.018736,-0.0077,1.361
11116.00,7.452077,24.99321,-0.000171,24.018682,-0.0077,1.360
11118.00,7.451793,24.99380,-0.000172,24.018700,-0.0077,1.361
11120.00,7.451603,24.99394,-0.000172,24.018570,-0.0077,1.361
11122.00,7.451639,24.99402,-0.000172,24.018464,-0.0076,1.361
11124.00,7.451346,24.99342,-0.000172,24.019081,-0.0076,1.361
11126.00,7.451195,24.99333,-0.000172,24.018684,-0.0077,1.360
11128.00,7.450766,24.99348,-0.000171,24.019532,-0.0077,1.361
11130.00,7.450586,24.99263,-0.000171,24.018461,-0.0077,1.362
11132.00,7.450307,24.99260,-0.000174,24.018502,-0.0077,1.361
11134.00,7.451323,24.99362,-0.000172,24.018744,-0.0077,1.361
11136.00,7.451896,24.99368,-0.000172,24.018024,-0.0077,1.361
11138.00,7.451888,24.99310,-0.000172,24.018316,-0.0077,1.361
11140.00,7.452555,24.99298,-0.000171,24.019099,-0.0077,1.361
11142.00,7.452906,24.99333,-0.000172,24.019233,-0.0077,1.361
11144.00,7.452922,24.99377,-0.000172,24.018747,-0.0077,1.361
11146.00,7.452011,24.99310,-0.000174,24.018330,-0.0077,1.361
11148.00,7.452000,24.99304,-0.000173,24.018809,-0.0077,1.361
11150.00,7.451265,24.99320,-0.000172,24.018372,-0.0077,1.360
11152.00,7.451087,24.99355,-0.000171,24.018372,-0.0077,1.361
11154.00,7.451495,24.99283,-0.000173,24.018379,-0.0077,1.361
11156.00,7.452495,24.99271,-0.000172,24.018457,-0.0077,1.361
11158.00,7.451928,24.99349,-0.000172,24.018622,-0.0077,1.361
11160.00,7.451273,24.99303,-0.000172,24.018158,-0.0077,1.361
11162.00,7.450514,24.99362,-0.000171,24.019193,-0.0077,1.361
11164.00,7.450338,24.99290,-0.000172,24.018760,-0.0076,1.361
11166.00,7.450392,24.99364,-0.000173,24.018609,-0.0077,1.361
11168.00,7.450330,24.99336,-0.000172,24.018713,-0.0077,1.361
11170.00,7.450948,24.99373,-0.000172,24.018655,-0.0077,1.361
11172.00,7.450720,24.99324,-0.000173,24.018200,-0.0077,1.361
11174.00,7.450548,24.99325,-0.000172,24.017812,-0.0077,1.361
11176.00,7.450285,24.99287,-0.000172,24.018281,-0.0077,1.361
11178.00,7.450700,24.99300,-0.000172,24.018426,-0.0077,1.360
11180.00,7.451680,24.99263,-0.000173,24.018290,-0.0077,1.361
11182.00,7.451839,24.99327,-0.000173,24.018298,-0.0077,1.361
11184.00,7.452071,24.99307,-0.000172,24.018419,-0.0077,1.361
11186.00,7.451893,24.99270,-0.000172,24.018528,-0.0077,1.361
11188.00,7.451860,24.99341,-0.000172,24.018858,-0.0077,1.361
11190.00,7.452410,24.99381,-0.000173,24.018930,-0.0077,1.360
11192.00,7.452848,24.99367,-0.000173,24.019349,-0.0077,1.361
11194.00,7.453373,24.99331,-0.000173,24.019048,-0.0077,1.361
11196.00,7.453332,24.99319,-0.000173,24.017370,-0.0077,1.361
11198.00,7.452676,24.99270,-0.000174,24.018263,-0.0077,1.361
11200.00,7.452376,24.99282,-0.000174,24.018800,-0.0077,1.362
11202.00,7.451567,24.99254,-0.000173,24.018805,-0.0077,1.360
11204.00,7.451060,24.99226,-0.000173,24.018568,-0.0077,1.361
11206.00,7.451162,24.99234,-0.000173,24.018223,-0.0077,1.361
11208.00,7.450671,24.99210,-0.000172,24.018406,-0.0077,1.361
11210.00,7.450274,24.99214,-0.000173,24.018220,-0.0077,1.360
11212.00,7.450592,24.99210,-0.000174,24.019351,-0.0077,1.361
11214.00,7.451318,24.99251,-0.000173,24.018840,-0.0077,1.361
11216.00,7.451415,24.99305,-0.000173,24.018122,-0.0077,1.361
11218.00,7.452482,24.99241,-0.000172,24.018722,-0.0077,1.360
11220.00,7.452671,24.99358,-0.000173,24.018227,-0.0077,1.360
11222.00,7.452191,24.99380,-0.000171,24.018562,-0.0077,1.361
11224.00,7.451594,24.99246,-0.000172,24.018657,-0.0077,1.360
11226.00,7.451622,24.99225,-0.000173,24.018432,-0.0077,1.360
11228.00,7.451268,24.99230,-0.000172,24.018704,-0.0077,1.361
11230.00,7.450847,24.99333,-0.000172,24.018981,-0.0077,1.360
11232.00,7.450587,24.99277,-0.000171,24.018546,-0.0076,1.360
11234.00,7.450640,24.99284,-0.000172,24.019184,-0.0077,1.361
11236.00,7.451166,24.99268,-0.000171,24.018546,-0.0077,1.361
11238.00,7.450800,24.99211,-0.000173,24.018252,-0.0077,1.361
11240.00,7.450945,24.99256,-0.000174,24.018579,-0.0077,1.361
11242.00,7.451516,24.99240,-0.000174,24.017696,-0.0077,1.360
11244.00,7.450891,24.99186,-0.000173,24.018222,-0.0077,1.360
11246.00,7.451602,24.99136,-0.000172,24.018238,-0.0077,1.361
11248.00,7.451732,24.99236,-0.000172,24.018631,-0.0077,1.361
11250.00,7.451120,24.99206,-0.000173,24.018957,-0.0077,1.361
11252.00,7.451236,24.99320,-0.000173,24.018774,-0.0077,1.360
11254.00,7.451830,24.99272,-0.000172,24.018923,-0.0077,1.360
11256.00,7.452410,24.99156,-0.000171,24.018664,-0.0077,1.361
11258.00,7.451817,24.99236,-0.000173,24.018091,-0.0077,1.361
11260.00,7.451687,24.99312,-0.000174,24.018258,-0.0077,1.361
11262.00,7.451521,24.99205,-0.000172,24.017707,-0.0077,1.360
11264.00,7.451411,24.99069,-0.000172,24.017941,-0.0077,1.360
11266.00,7.451183,24.99202,-0.000172,24.019286,-0.0077,1.361
11268.00,7.451104,24.99306,-0.000173,24.018704,-0.0077,1.361
11270.00,7.450751,24.99321,-0.000173,24.018367,-0.0077,1.361
11272.00,7.450916,24.99278,-0.000172,24.018767,-0.0077,1.360
11274.00,7.451524,24.99254,-0.000172,24.018802,-0.0077,1.361
11276.00,7.451397,24.99224,-0.000172,24.018608,-0.0077,1.361
11278.00,7.451344,24.99237,-0.000174,24.018367,-0.0077,1.361
11280.00,7.451570,24.99370,-0.000174,24.018227,-0.0077,1.361
11282.00,7.451818,24.99332,-0.000173,24.017841,-0.0077,1.360
11284.00,7.451915,24.99341,-0.000173,24.018084,-0.0077,1.360
11286.00,7.451617,24.99220,-0.000173,24.018278,-0.0077,1.361
11288.00,7.451548,24.99304,-0.000174,24.018570,-0.0077,1.361
11290.00,7.451227,24.99266,-0.000173,24.018348,-0.0077,1.361
11292.00,7.450720,24.99296,-0.000172,24.019222,-0.0077,1.361
11294.00,7.451100,24.99254,-0.000172,24.018802,-0.0077,1.360
11296.00,7.451262,24.99380,-0.000173,24.018428,-0.0077,1.361
11298.00,7.451706,24.99282,-0.000172,24.018646,-0.0077,1.361
11300.00,7.452196,24.99389,-0.000172,24.018718,-0.0077,1.361
11302.00,7.452845,24.99338,-0.000172,24.018814,-0.0077,1.360
11304.00,7.452543,24.99292,-0.000172,24.018191,-0.0077,1.360
11306.00,7.451014,24.99274,-0.000173,24.018261,-0.0077,1.361
11308.00,7.451483,24.99296,-0.000173,24.018290,-0.0077,1.361
11310.00,7.452271,24.99337,-0.000172,24.017696,-0.0077,1.360
11312.00,7.452145,24.99338,-0.000173,24.018588,-0.0077,1.360
11314.00,7.451664,24.99277,-0.000173,24.018138,-0.0077,1.360
11316.00,7.451544,24.99268,-0.000172,24.018519,-0.0077,1.360
11318.00,7.451535,24.99193,-0.000173,24.018751,-0.0077,1.361
11320.00,7.450932,24.99220,-0.000173,24.018890,-0.0077,1.360
11322.00,7.451505,24.99213,-0.000173,24.018738,-0.0077,1.360
11324.00,7.451432,24.99184,-0.000174,24.018399,-0.0077,1.361
11326.00,7.451612,24.99251,-0.000173,24.017941,-0.0077,1.361
11328.00,7.451454,24.99221,-0.000173,24.018136,-0.0077,1.361
11330.00,7.451355,24.99265,-0.000173,24.018713,-0.0077,1.361
11332.00,7.450304,24.99251,-0.000173,24.018522,-0.0077,1.361
11334.00,7.450997,24.99241,-0.000171,24.018222,-0.0077,1.360
11336.00,7.450743,24.99239,-0.000173,24.017413,-0.0077,1.361
11338.00,7.450653,24.99225,-0.000174,24.017739,-0.0077,1.361
11340.00,7.451155,24.99197,-0.000173,24.017779,-0.0077,1.361
11342.00,7.451271,24.99118,-0.000172,24.018767,-0.0077,1.360
11344.00,7.450869,24.99182,-0.000173,24.018582,-0.0077,1.360
11346.00,7.450667,24.99172,-0.000172,24.019008,-0.0077,1.361
11348.00,7.450549,24.99143,-0.000173,24.018812,-0.0077,1.361
11350.00,7.451006,24.99169,-0.000173,24.018662,-0.0077,1.360
11352.00,7.450254,24.99199,-0.000174,24.018109,-0.0077,1.361
11354.00,7.451474,24.99222,-0.000174,24.018091,-0.0077,1.361
11356.00,7.451306,24.99226,-0.000174,24.018156,-0.0077,1.361
11358.00,7.450684,24.99244,-0.000173,24.018459,-0.0077,1.361
11360.00,7.450558,24.99276,-0.000174,24.018615,-0.0077,1.361
11362.00,7.451006,24.99267,-0.000173,24.018064,-0.0077,1.360
11364.00,7.451616,24.99262,-0.000172,24.018653,-0.0077,1.360
11366.00,7.452241,24.99233,-0.000172,24.017681,-0.0077,1.360
11368.00,7.452143,24.99204,-0.000172,24.018651,-0.0077,1.360
11370.00,7.452650,24.99203,-0.000172,24.018927,-0.0077,1.360
11372.00,7.452527,24.99250,-0.000173,24.018512,-0.0077,1.360
11374.00,7.452130,24.99180,-0.000173,24.018702,-0.0077,1.360
11376.00,7.452075,24.99246,-0.000172,24.018260,-0.0077,1.361
11378.00,7.451763,24.99237,-0.000172,24.018238,-0.0077,1.360
11380.00,7.450702,24.99232,-0.000173,24.018856,-0.0077,1.360
11382.00,7.450519,24.99311,-0.000173,24.018173,-0.0077,1.360
11384.00,7.450848,24.99374,-0.000174,24.018299,-0.0077,1.361
11386.00,7.451141,24.99365,-0.000173,24.017857,-0.0077,1.361
11388.00,7.451310,24.99311,-0.000173,24.018347,-0.0077,1.360
11390.00,7.451755,24.99324,-0.000173,24.018251,-0.0077,1.360
11392.00,7.451175,24.99287,-0.000173,24.018267,-0.0077,1.361
11394.00,7.451014,24.99360,-0.000173,24.017962,-0.0077,1.360
11396.00,7.451236,24.99380,-0.000172,24.018285,-0.0077,1.361
11398.00,7.451565,24.99273,-0.000173,24.018367,-0.0077,1.360
11400.00,7.451148,24.99318,-0.000173,24.018733,-0.0077,1.360
11402.00,7.450637,24.99374,-0.000174,24.018071,-0.0077,1.361
11404.00,7.450484,24.99410,-0.000174,24.018015,-0.0077,1.360
@19,12.0000,24.0
11406.00,7.449954,24.99327,-0.000172,24.018782,-0.0078,1.360
11408.00,7.443724,24.99256,-0.000173,24.018305,-0.0077,1.360
11410.00,7.435053,24.99182,-0.000173,24.017598,-0.0077,1.360
11412.00,7.423527,24.99218,-0.000172,24.018457,-0.0077,1.359
11414.00,7.412021,24.99279,-0.000171,24.018227,-0.0077,1.360
11416.00,7.402834,24.99282,-0.000173,24.018997,-0.0077,1.361
11418.00,7.396721,24.99282,-0.000173,24.018666,-0.0077,1.361
11420.00,7.392113,24.99304,-0.000173,24.018414,-0.0077,1.361
11422.00,7.387515,24.99282,-0.000173,24.018479,-0.0077,1.361
11424.00,7.383240,24.99287,-0.000174,24.018597,-0.0077,1.361
11426.00,7.378766,24.99318,-0.000173,24.018626,-0.0077,1.362
11428.00,7.374109,24.99336,-0.000174,24.018519,-0.0077,1.362
11430.00,7.370979,24.99340,-0.000176,24.017857,-0.0077,1.362
11432.00,7.374125,24.99267,-0.000175,24.018055,-0.0077,1.362
11434.00,7.381440,24.99230,-0.000175,24.018303,-0.0077,1.362
11436.00,7.392172,24.99197,-0.000175,24.018122,-0.0077,1.363
11438.00,7.402689,24.99316,-0.000175,24.018214,-0.0077,1.363
11440.00,7.409522,24.99387,-0.000174,24.018499,-0.0077,1.362
11442.00,7.414752,24.99371,-0.000174,24.018182,-0.0077,1.361
11444.00,7.418690,24.99335,-0.000172,24.018180,-0.0077,1.360
11446.00,7.421576,24.99346,-0.000172,24.017902,-0.0077,1.360
11448.00,7.425778,24.99361,-0.000173,24.018651,-0.0077,1.361
11450.00,7.431037,24.99373,-0.000173,24.018140,-0.0077,1.361
11452.00,7.436606,24.99363,-0.000173,24.017893,-0.0077,1.361
11454.00,7.441201,24.99432,-0.000172,24.018872,-0.0077,1.361
11456.00,7.444447,24.99404,-0.000173,24.018528,-0.0077,1.360
11458.00,7.447009,24.99382,-0.000172,24.018475,-0.0077,1.360
11460.00,7.449591,24.99456,-0.000171,24.018847,-0.0077,1.360
11462.00,7.452886,24.99462,-0.000172,24.018885,-0.0077,1.360
11464.00,7.455582,24.99468,-0.000173,24.018096,-0.0078,1.361
11466.00,7.456902,24.99443,-0.000173,24.017906,-0.0077,1.360
11468.00,7.458258,24.99487,-0.000174,24.018800,-0.0077,1.360
11470.00,7.459978,24.99452,-0.000174,24.018049,-0.0077,1.361
11472.00,7.462029,24.99451,-0.000173,24.018129,-0.0077,1.361
11474.00,7.463087,24.99454,-0.000173,24.018526,-0.0077,1.360
11476.00,7.463817,24.99526,-0.000172,24.018392,-0.0077,1.360
11478.00,7.463628,24.99514,-0.000173,24.018294,-0.0077,1.359
11480.00,7.463922,24.99472,-0.000173,24.018658,-0.0077,1.360
11482.00,7.463855,24.99488,-0.000173,24.018265,-0.0076,1.360
11484.00,7.464703,24.99563,-0.000173,24.017525,-0.0077,1.360
11486.00,7.465038,24.99484,-0.000173,24.018222,-0.0078,1.361
11488.00,7.465197,24.99466,-0.000173,24.018479,-0.0077,1.361
11490.00,7.465213,24.99472,-0.000173,24.018368,-0.0077,1.361
11492.00,7.464859,24.99493,-0.000173,24.018136,-0.0077,1.360
11494.00,7.464470,24.99415,-0.000173,24.018028,-0.0077,1.360
11496.00,7.463925,24.99378,-0.000173,24.018252,-0.0077,1.360
11498.00,7.462970,24.99402,-0.000173,24.018564,-0.0077,1.360
11500.00,7.462609,24.99408,-0.000173,24.018209,-0.0077,1.361
11502.00,7.462291,24.99456,-0.000173,24.017955,-0.0077,1.360
11504.00,7.462672,24.99380,-0.000173,24.018381,-0.0077,1.361
11506.00,7.461153,24.99416,-0.000173,24.018852,-0.0077,1.360
11508.00,7.460371,24.99389,-0.000173,24.017991,-0.0077,1.360
11510.00,7.460156,24.99477,-0.000173,24.018965,-0.0077,1.360
11512.00,7.459729,24.99583,-0.000172,24.018820,-0.0077,1.360
11514.00,7.459293,24.99502,-0.000174,24.018493,-0.0077,1.360
11516.00,7.459265,24.99446,-0.000173,24.018486,-0.0077,1.361
11518.00,7.457461,24.99432,-0.000174,24.018764,-0.0077,1.361
11520.00,7.456274,24.99466,-0.000174,24.018840,-0.0077,1.361
11522.00,7.455988,24.99451,-0.000173,24.018793,-0.0077,1.360
11524.00,7.455235,24.99495,-0.000174,24.018495,-0.0077,1.360
11526.00,7.455243,24.99520,-0.000173,24.019008,-0.0077,1.360
11528.00,7.455355,24.99470,-0.000173,24.018637,-0.0077,1.360
11530.00,7.455112,24.99526,-0.000172,24.018321,-0.0077,1.360
11532.00,7.454425,24.99575,-0.000172,24.018430,-0.0077,1.361
11534.00,7.453828,24.99568,-0.000174,24.018863,-0.0077,1.360
11536.00,7.453618,24.99576,-0.000173,24.018028,-0.0077,1.360
11538.00,7.453274,24.99439,-0.000172,24.018608,-0.0077,1.360
11540.00,7.452454,24.99446,-0.000173,24.018412,-0.0077,1.360
11542.00,7.452514,24.99493,-0.000171,24.019055,-0.0077,1.360
11544.00,7.452411,24.99425,-0.000172,24.018771,-0.0077,1.360
11546.00,7.451187,24.99432,-0.000172,24.018463,-0.0077,1.361
11548.00,7.451297,24.99354,-0.000172,24.018918,-0.0077,1.360
11550.00,7.451371,24.99426,-0.000172,24.018374,-0.0077,1.360
11552.00,7.451418,24.99455,-0.000172,24.018260,-0.0077,1.360
11554.00,7.451887,24.99532,-0.000173,24.017944,-0.0078,1.360
11556.00,7.451998,24.99414,-0.000173,24.018131,-0.0077,1.360
11558.00,7.451503,24.99385,-0.000173,24.018073,-0.0077,1.361
11560.00,7.451029,24.99398,-0.000173,24.018214,-0.0077,1.360
11562.00,7.450449,24.99445,-0.000172,24.018696,-0.0077,1.360
11564.00,7.451167,24.99479,-0.000173,24.017944,-0.0077,1.360
11566.00,7.451466,24.99415,-0.000173,24.017645,-0.0077,1.360
11568.00,7.451375,24.99388,-0.000173,24.017991,-0.0077,1.360
11570.00,7.451337,24.99329,-0.000172,24.017971,-0.0077,1.360
11572.00,7.451853,24.99387,-0.000172,24.017966,-0.0077,1.360
11574.00,7.451755,24.99429,-0.000173,24.018725,-0.0077,1.361
11576.00,7.452495,24.99379,-0.000173,24.018437,-0.0077,1.361
11578.00,7.452673,24.99382,-0.000173,24.018629,-0.0077,1.361
11580.00,7.452527,24.99421,-0.000173,24.018470,-0.0077,1.360
11582.00,7.452208,24.99428,-0.000173,24.018376,-0.0077,1.360
11584.00,7.451574,24.99324,-0.000173,24.018591,-0.0077,1.360
11586.00,7.452148,24.99256,-0.000173,24.017625,-0.0077,1.361
11588.00,7.452682,24.99366,-0.000173,24.017962,-0.0077,1.360
11590.00,7.453499,24.99318,-0.000175,24.018619,-0.0077,1.360
11592.00,7.453501,24.99301,-0.000173,24.018218,-0.0077,1.360
11594.00,7.452385,24.99399,-0.000173,24.018274,-0.0077,1.360
11596.00,7.451931,24.99322,-0.000172,24.018687,-0.0077,1.360
11598.00,7.451331,24.99368,-0.000173,24.018477,-0.0077,1.361
11600.00,7.451172,24.99339,-0.000173,24.018756,-0.0077,1.360
11602.00,7.451770,24.99377,-0.000172,24.018452,-0.0077,1.361
11604.00,7.451916,24.99358,-0.000173,24.018348,-0.0077,1.361
11606.00,7.451593,24.99266,-0.000174,24.018936,-0.0077,1.360
11608.00,7.450922,24.99341,-0.000172,24.018058,-0.0077,1.360
11610.00,7.451802,24.99358,-0.000173,24.018209,-0.0077,1.360
11612.00,7.452121,24.99281,-0.000172,24.018151,-0.0077,1.360
11614.00,7.452372,24.99292,-0.000172,24.018635,-0.0077,1.360
11616.00,7.451547,24.99284,-0.000172,24.018508,-0.0077,1.360
11618.00,7.451030,24.99370,-0.000172,24.019023,-0.0077,1.361
11620.00,7.450614,24.99388,-0.000173,24.018118,-0.0077,1.360
11622.00,7.450407,24.99346,-0.000173,24.018336,-0.0077,1.360
11624.00,7.450465,24.99358,-0.000173,24.018318,-0.0077,1.360
11626.00,7.450725,24.99438,-0.000173,24.018096,-0.0077,1.360
11628.00,7.450845,24.99483,-0.000173,24.018118,-0.0077,1.360
11630.00,7.450599,24.99548,-0.000172,24.018675,-0.0077,1.360
11632.00,7.449835,24.99535,-0.000171,24.018098,-0.0077,1.360
11634.00,7.450220,24.99610,-0.000172,24.018526,-0.0077,1.360
11636.00,7.450133,24.99526,-0.000173,24.019211,-0.0077,1.360
11638.00,7.450678,24.99599,-0.000173,24.018720,-0.0077,1.360
11640.00,7.450593,24.99540,-0.000172,24.017806,-0.0076,1.360
11642.00,7.450430,24.99446,-0.000173,24.018691,-0.0077,1.360
11644.00,7.450494,24.99448,-0.000172,24.018691,-0.0077,1.360
11646.00,7.450972,24.99503,-0.000171,24.018361,-0.0077,1.360
11648.00,7.451289,24.99473,-0.000172,24.018193,-0.0077,1.360
11650.00,7.451284,24.99458,-0.000173,24.018455,-0.0077,1.360
11652.00,7.450288,24.99497,-0.000173,24.018512,-0.0077,1.360
11654.00,7.450250,24.99417,-0.000172,24.018916,-0.0077,1.360
11656.00,7.450085,24.99412,-0.000172,24.018220,-0.0077,1.360
11658.00,7.450351,24.99438,-0.000172,24.019376,-0.0077,1.361
11660.00,7.450751,24.99520,-0.000172,24.018604,-0.0077,1.360
11662.00,7.450957,24.99497,-0.000172,24.018341,-0.0077,1.359
11664.00,7.451111,24.99510,-0.000173,24.018999,-0.0077,1.360
11666.00,7.450317,24.99570,-0.000172,24.018544,-0.0077,1.360
11668.00,7.450399,24.99518,-0.000172,24.018907,-0.0077,1.361
11670.00,7.451147,24.99536,-0.000173,24.019072,-0.0077,1.360
11672.00,7.451220,24.99450,-0.000173,24.018472,-0.0077,1.360
11674.00,7.451066,24.99472,-0.000172,24.018539,-0.0077,1.360
11676.00,7.451074,24.99436,-0.000173,24.018720,-0.0077,1.360
11678.00,7.450896,24.99363,-0.000173,24.018843,-0.0077,1.360
11680.00,7.450805,24.99342,-0.000172,24.018822,-0.0077,1.360
11682.00,7.451088,24.99537,-0.000174,24.018691,-0.0077,1.360
11684.00,7.450762,24.99489,-0.000173,24.018198,-0.0077,1.360
11686.00,7.450657,24.99390,-0.000173,24.019373,-0.0077,1.360
11688.00,7.450187,24.99372,-0.000173,24.018553,-0.0077,1.360
11690.00,7.449997,24.99458,-0.000173,24.018506,-0.0077,1.360
11692.00,7.450135,24.99386,-0.000171,24.018809,-0.0077,1.360
11694.00,7.450909,24.99340,-0.000171,24.018782,-0.0077,1.359
11696.00,7.451161,24.99276,-0.000172,24.018551,-0.0077,1.360
11698.00,7.451315,24.99332,-0.000173,24.018660,-0.0077,1.360
11700.00,7.451299,24.99345,-0.000173,24.018338,-0.0077,1.360
11702.00,7.451689,24.99358,-0.000172,24.018504,-0.0077,1.360
11704.00,7.451217,24.99343,-0.000173,24.018321,-0.0077,1.360
11706.00,7.451912,24.99233,-0.000172,24.018256,-0.0077,1.360
11708.00,7.451902,24.99305,-0.000172,24.018397,-0.0077,1.360
11710.00,7.451032,24.99346,-0.000173,24.018144,-0.0077,1.360
11712.00,7.451372,24.99361,-0.000172,24.017971,-0.0077,1.360
11714.00,7.451108,24.99392,-0.000173,24.018987,-0.0077,1.360
11716.00,7.450519,24.99321,-0.000172,24.018144,-0.0077,1.359
11718.00,7.449535,24.99372,-0.000172,24.018658,-0.0077,1.360
11720.00,7.449863,24.99357,-0.000174,24.018028,-0.0077,1.360
11722.00,7.450879,24.99419,-0.000174,24.018347,-0.0077,1.360
11724.00,7.451146,24.99367,-0.000172,24.017986,-0.0077,1.360
11726.00,7.450661,24.99346,-0.000173,24.018187,-0.0077,1.360
11728.00,7.450728,24.99382,-0.000172,24.018153,-0.0077,1.360
11730.00,7.450386,24.99370,-0.000173,24.018541,-0.0077,1.360
11732.00,7.450093,24.99270,-0.000172,24.018203,-0.0077,1.360
11734.00,7.450597,24.99276,-0.000173,24.018577,-0.0076,1.360
11736.00,7.450587,24.99406,-0.000174,24.018483,-0.0077,1.359
11738.00,7.450917,24.99332,-0.000173,24.018165,-0.0077,1.360
11740.00,7.450269,24.99270,-0.000173,24.018450,-0.0077,1.360
11742.00,7.449629,24.99324,-0.000173,24.018203,-0.0077,1.360
11744.00,7.450241,24.99420,-0.000172,24.018359,-0.0077,1.360
11746.00,7.450519,24.99408,-0.000174,24.018223,-0.0077,1.360
11748.00,7.450909,24.99403,-0.000173,24.017669,-0.0077,1.359
11750.00,7.450572,24.99307,-0.000172,24.018229,-0.0077,1.360
11752.00,7.450880,24.99330,-0.000173,24.018354,-0.0077,1.360
11754.00,7.451339,24.99482,-0.000172,24.019057,-0.0077,1.359
11756.00,7.451120,24.99433,-0.000173,24.018638,-0.0077,1.361
11758.00,7.451011,24.99334,-0.000173,24.017912,-0.0077,1.360
11760.00,7.451054,24.99366,-0.000173,24.018245,-0.0077,1.359
11762.00,7.450144,24.99408,-0.000172,24.018227,-0.0077,1.359
11764.00,7.448967,24.99429,-0.000173,24.018593,-0.0077,1.360
11766.00,7.449099,24.99462,-0.000172,24.018653,-0.0077,1.361
11768.00,7.450121,24.99465,-0.000173,24.018247,-0.0077,1.360
11770.00,7.450491,24.99394,-0.000173,24.018519,-0.0077,1.360
11772.00,7.450102,24.99417,-0.000174,24.018227,-0.0077,1.361
11774.00,7.450027,24.99407,-0.000174,24.018561,-0.0077,1.360
11776.00,7.449447,24.99411,-0.000172,24.018771,-0.0077,1.359
11778.00,7.449856,24.99395,-0.000172,24.018843,-0.0077,1.359
11780.00,7.450515,24.99354,-0.000172,24.018399,-0.0077,1.359
11782.00,7.450984,24.99364,-0.000172,24.017797,-0.0077,1.360
11784.00,7.451120,24.99381,-0.000172,24.017569,-0.0077,1.360
11786.00,7.450779,24.99452,-0.000171,24.017984,-0.0077,1.360
11788.00,7.450559,24.99324,-0.000173,24.018240,-0.0077,1.360
11790.00,7.450263,24.99361,-0.000173,24.017915,-0.0077,1.360
11792.00,7.450725,24.99406,-0.000175,24.018642,-0.0077,1.359
11794.00,7.450480,24.99429,-0.000172,24.018608,-0.0077,1.360
11796.00,7.450249,24.99442,-0.000171,24.018292,-0.0077,1.360
11798.00,7.451102,24.99387,-0.000172,24.018151,-0.0077,1.360
11800.00,7.452532,24.99365,-0.000172,24.018591,-0.0077,1.360
11802.00,7.452761,24.99344,-0.000172,24.018754,-0.0077,1.360
11804.00,7.452268,24.99414,-0.000172,24.018470,-0.0077,1.360
11806.00,7.452143,24.99350,-0.000172,24.018455,-0.0077,1.360
11808.00,7.451710,24.99377,-0.000172,24.018591,-0.0077,1.360
11810.00,7.450725,24.99405,-0.000173,24.018446,-0.0077,1.360
11812.00,7.450158,24.99367,-0.000172,24.018281,-0.0077,1.359
11814.00,7.450255,24.99368,-0.000172,24.018760,-0.0077,1.360
11816.00,7.450245,24.99422,-0.000172,24.018047,-0.0077,1.360
11818.00,7.450731,24.99471,-0.000174,24.018798,-0.0077,1.360
11820.00,7.451214,24.99424,-0.000174,24.018901,-0.0078,1.359
11822.00,7.450941,24.99336,-0.000172,24.018466,-0.0077,1.360
11824.00,7.451050,24.99319,-0.000172,24.018140,-0.0077,1.359
11826.00,7.450765,24.99286,-0.000171,24.017625,-0.0077,1.360
11828.00,7.450766,24.99305,-0.000175,24.018047,-0.0077,1.360
11830.00,7.451177,24.99326,-0.000175,24.017857,-0.0077,1.360
11832.00,7.451627,24.99378,-0.000175,24.018537,-0.0077,1.360
11834.00,7.451198,24.99345,-0.000173,24.017843,-0.0077,1.359
11836.00,7.450494,24.99301,-0.000173,24.018484,-0.0077,1.360
11838.00,7.449399,24.99270,-0.000173,24.017636,-0.0077,1.360
11840.00,7.450053,24.99279,-0.000173,24.018251,-0.0077,1.360
11842.00,7.450086,24.99289,-0.000172,24.018463,-0.0077,1.359
11844.00,7.449827,24.99339,-0.000171,24.018863,-0.0077,1.360
11846.00,7.449868,24.99353,-0.000171,24.018602,-0.0077,1.360
11848.00,7.450509,24.99346,-0.000173,24.017817,-0.0077,1.359
11850.00,7.450461,24.99346,-0.000173,24.018278,-0.0077,1.359
11852.00,7.450399,24.99388,-0.000174,24.018555,-0.0077,1.359
11854.00,7.450952,24.99427,-0.000173,24.018992,-0.0077,1.360
11856.00,7.450914,24.99460,-0.000172,24.018869,-0.0077,1.359
11858.00,7.450755,24.99414,-0.000173,24.017598,-0.0078,1.359
11860.00,7.451057,24.99386,-0.000173,24.018069,-0.0077,1.359
11862.00,7.450824,24.99462,-0.000174,24.018519,-0.0077,1.360
11864.00,7.450764,24.99423,-0.000174,24.017757,-0.0077,1.359
11866.00,7.451229,24.99425,-0.000173,24.018948,-0.0077,1.359
11868.00,7.451713,24.99360,-0.000173,24.018492,-0.0077,1.360
11870.00,7.450560,24.99467,-0.000171,24.018082,-0.0077,1.359
11872.00,7.450823,24.99432,-0.000172,24.018580,-0.0077,1.359
11874.00,7.451380,24.99420,-0.000173,24.018339,-0.0077,1.359
11876.00,7.451503,24.99366,-0.000173,24.018706,-0.0077,1.359
11878.00,7.451244,24.99488,-0.000172,24.018983,-0.0077,1.359
11880.00,7.451046,24.99483,-0.000174,24.019238,-0.0077,1.359
11882.00,7.452254,24.99404,-0.000173,24.018584,-0.0077,1.359
11884.00,7.451403,24.99518,-0.000173,24.018646,-0.0077,1.359
11886.00,7.450627,24.99461,-0.000173,24.018269,-0.0077,1.360
11888.00,7.451008,24.99338,-0.000173,24.018452,-0.0077,1.360
11890.00,7.451138,24.99351,-0.000174,24.017906,-0.0077,1.359
11892.00,7.451569,24.99308,-0.000173,24.019017,-0.0077,1.359
11894.00,7.451651,24.99334,-0.000173,24.018573,-0.0077,1.359
11896.00,7.451447,24.99363,-0.000173,24.018916,-0.0077,1.359
11898.00,7.451738,24.99350,-0.000173,24.018762,-0.0077,1.359
11900.00,7.451979,24.99340,-0.000172,24.018256,-0.0077,1.359
11902.00,7.451991,24.99391,-0.000172,24.017449,-0.0077,1.359
11904.00,7.451557,24.99330,-0.000173,24.017839,-0.0077,1.359
11906.00,7.451093,24.99331,-0.000172,24.017986,-0.0077,1.360
11908.00,7.450409,24.99380,-0.000173,24.018024,-0.0077,1.359
11910.00,7.449423,24.99392,-0.000173,24.018600,-0.0077,1.360
11912.00,7.449150,24.99411,-0.000172,24.018838,-0.0078,1.359
11914.00,7.449497,24.99426,-0.000171,24.018678,-0.0077,1.359
11916.00,7.450380,24.99427,-0.000172,24.018448,-0.0077,1.360
11918.00,7.450408,24.99403,-0.000172,24.018499,-0.0077,1.360
11920.00,7.450016,24.99405,-0.000173,24.018412,-0.0077,1.359
11922.00,7.450581,24.99374,-0.000172,24.018004,-0.0077,1.359
11924.00,7.451734,24.99375,-0.000172,24.018662,-0.0077,1.359
11926.00,7.451404,24.99340,-0.000173,24.018406,-0.0077,1.359
11928.00,7.451291,24.99338,-0.000173,24.018392,-0.0077,1.359
11930.00,7.451422,24.99302,-0.000173,24.019017,-0.0077,1.359
11932.00,7.452291,24.99258,-0.000173,24.018657,-0.0077,1.360
11934.00,7.451491,24.99311,-0.000173,24.018501,-0.0077,1.359
11936.00,7.451441,24.99302,-0.000173,24.018765,-0.0077,1.359
11938.00,7.450958,24.99333,-0.000173,24.018771,-0.0077,1.359
11940.00,7.451077,24.99348,-0.000172,24.018600,-0.0077,1.360
11942.00,7.451156,24.99376,-0.000174,24.018831,-0.0077,1.359
11944.00,7.451121,24.99418,-0.000174,24.018455,-0.0077,1.360
11946.00,7.450597,24.99371,-0.000172,24.017600,-0.0077,1.360
11948.00,7.450123,24.99358,-0.000173,24.018553,-0.0077,1.359
11950.00,7.449997,24.99431,-0.000173,24.018327,-0.0077,1.359
11952.00,7.450845,24.99446,-0.000172,24.018513,-0.0077,1.359
11954.00,7.450809,24.99505,-0.000173,24.018834,-0.0077,1.359
11956.00,7.449775,24.99483,-0.000173,24.018604,-0.0077,1.358
11958.00,7.449781,24.99480,-0.000173,24.018263,-0.0077,1.358
11960.00,7.450414,24.99467,-0.000172,24.018263,-0.0077,1.359
11962.00,7.450661,24.99443,-0.000173,24.018948,-0.0077,1.360
11964.00,7.450873,24.99417,-0.000174,24.018689,-0.0077,1.360
11966.00,7.450050,24.99391,-0.000174,24.018087,-0.0077,1.359
11968.00,7.450082,24.99319,-0.000173,24.018448,-0.0077,1.358
11970.00,7.450117,24.99298,-0.000172,24.018646,-0.0077,1.359
11972.00,7.450125,24.99363,-0.000172,24.017765,-0.0077,1.358
11974.00,7.450308,24.99329,-0.000173,24.018635,-0.0077,1.359
11976.00,7.449460,24.99420,-0.000174,24.018336,-0.0077,1.360
11978.00,7.450487,24.99451,-0.000174,24.018609,-0.0077,1.359
11980.00,7.450912,24.99476,-0.000173,24.018164,-0.0077,1.359
11982.00,7.450943,24.99449,-0.000173,24.018028,-0.0076,1.360
11984.00,7.451099,24.99426,-0.000172,24.018640,-0.0077,1.359
11986.00,7.449552,24.99352,-0.000173,24.018667,-0.0078,1.359
11988.00,7.450374,24.99384,-0.000171,24.018343,-0.0077,1.358
11990.00,7.451959,24.99376,-0.000172,24.018316,-0.0077,1.359
11992.00,7.453108,24.99460,-0.000172,24.018057,-0.0077,1.359
11994.00,7.452493,24.99518,-0.000171,24.018638,-0.0077,1.359
11996.00,7.451704,24.99459,-0.000174,24.018943,-0.0077,1.360
11998.00,7.451259,24.99430,-0.000174,24.018983,-0.0077,1.360
12000.00,7.451259,24.99439,-0.000174,24.018473,-0.0077,1.359
12002.00,7.450604,24.99409,-0.000173,24.018724,-0.0077,1.359
12004.00,7.451535,24.99435,-0.000174,24.018220,-0.0077,1.359
@20,12.0000,24.0
12006.00,7.451178,24.99400,-0.000174,24.017935,-0.0077,1.358
12008.00,7.444762,24.99494,-0.000173,24.018348,-0.0077,1.359
12010.00,7.435027,24.99534,-0.000172,24.018733,-0.0077,1.358
12012.00,7.423944,24.99547,-0.000173,24.018874,-0.0077,1.357
12014.00,7.412103,24.99514,-0.000172,24.018555,-0.0077,1.358
12016.00,7.403154,24.99503,-0.000172,24.018386,-0.0077,1.359
12018.00,7.396121,24.99480,-0.000173,24.018789,-0.0077,1.360
12020.00,7.391571,24.99492,-0.000173,24.018452,-0.0077,1.360
12022.00,7.387655,24.99474,-0.000175,24.018426,-0.0077,1.361
12024.00,7.383419,24.99470,-0.000175,24.018662,-0.0077,1.361
12026.00,7.378517,24.99401,-0.000174,24.018312,-0.0077,1.360
12028.00,7.374248,24.99405,-0.000175,24.018397,-0.0077,1.360
12030.00,7.372337,24.99400,-0.000175,24.017913,-0.0077,1.360
12032.00,7.374901,24.99417,-0.000175,24.018696,-0.0077,1.360
12034.00,7.382795,24.99381,-0.000174,24.018374,-0.0077,1.361
12036.00,7.393089,24.99320,-0.000175,24.018406,-0.0077,1.361
12038.00,7.403691,24.99270,-0.000176,24.018834,-0.0077,1.361
12040.00,7.412211,24.99324,-0.000174,24.018716,-0.0077,1.361
12042.00,7.416698,24.99306,-0.000174,24.018657,-0.0077,1.360
12044.00,7.419343,24.99328,-0.000173,24.018561,-0.0077,1.360
12046.00,7.423162,24.99343,-0.000173,24.018419,-0.0077,1.360
12048.00,7.428002,24.99333,-0.000173,24.017910,-0.0077,1.359
12050.00,7.432564,24.99395,-0.000173,24.017571,-0.0077,1.359
12052.00,7.437679,24.99406,-0.000173,24.018345,-0.0077,1.359
12054.00,7.442122,24.99338,-0.000171,24.018024,-0.0077,1.360
12056.00,7.446072,24.99360,-0.000172,24.018435,-0.0077,1.359
12058.00,7.448916,24.99351,-0.000173,24.018724,-0.0077,1.359
12060.00,7.451513,24.99337,-0.000173,24.018684,-0.0077,1.359
12062.00,7.453929,24.99306,-0.000172,24.018356,-0.0077,1.359
12064.00,7.455769,24.99316,-0.000172,24.017159,-0.0078,1.359
12066.00,7.457380,24.99364,-0.000173,24.017817,-0.0078,1.359
12068.00,7.458921,24.99376,-0.000173,24.018637,-0.0077,1.358
12070.00,7.461228,24.99403,-0.000174,24.018537,-0.0077,1.359
12072.00,7.463256,24.99465,-0.000172,24.018499,-0.0077,1.358
12074.00,7.464340,24.99441,-0.000172,24.018171,-0.0077,1.358
12076.00,7.464605,24.99366,-0.000171,24.018017,-0.0077,1.359
12078.00,7.464810,24.99352,-0.000173,24.018216,-0.0077,1.359
12080.00,7.464769,24.99321,-0.000174,24.017777,-0.0077,1.359
12082.00,7.465050,24.99352,-0.000172,24.018396,-0.0077,1.359
12084.00,7.465026,24.99300,-0.000173,24.018419,-0.0077,1.359
12086.00,7.466094,24.99238,-0.000173,24.018214,-0.0077,1.358
12088.00,7.466157,24.99254,-0.000173,24.018479,-0.0078,1.359
12090.00,7.465266,24.99315,-0.000174,24.017592,-0.0077,1.359
12092.00,7.464850,24.99381,-0.000173,24.017953,-0.0077,1.358
12094.00,7.464718,24.99373,-0.000173,24.018298,-0.0077,1.359
12096.00,7.464182,24.99376,-0.000173,24.018394,-0.0077,1.359
12098.00,7.463678,24.99395,-0.000174,24.017915,-0.0077,1.359
12100.00,7.463934,24.99368,-0.000174,24.018292,-0.0077,1.359
12102.00,7.463084,24.99410,-0.000174,24.017826,-0.0077,1.358
12104.00,7.461772,24.99359,-0.000174,24.018109,-0.0077,1.358
12106.00,7.462155,24.99366,-0.000173,24.018100,-0.0077,1.359
12108.00,7.462666,24.99333,-0.000173,24.018319,-0.0077,1.359
12110.00,7.461887,24.99372,-0.000174,24.018829,-0.0077,1.359
12112.00,7.460388,24.99290,-0.000174,24.018542,-0.0077,1.359
12114.00,7.458970,24.99296,-0.000174,24.018749,-0.0077,1.359
12116.00,7.457074,24.99224,-0.000173,24.018700,-0.0077,1.359
12118.00,7.457163,24.99386,-0.000173,24.018725,-0.0077,1.358
12120.00,7.456958,24.99391,-0.000173,24.018325,-0.0077,1.358
12122.00,7.457024,24.99394,-0.000174,24.017551,-0.0078,1.358
12124.00,7.456680,24.99348,-0.000173,24.018173,-0.0077,1.359
12126.00,7.455620,24.99308,-0.000173,24.018018,-0.0077,1.359
12128.00,7.454764,24.99364,-0.000173,24.018256,-0.0077,1.359
12130.00,7.455914,24.99306,-0.000173,24.018087,-0.0077,1.359
12132.00,7.456196,24.99342,-0.000173,24.018397,-0.0077,1.359
12134.00,7.455820,24.99282,-0.000172,24.018267,-0.0077,1.358
12136.00,7.454587,24.99323,-0.000173,24.018022,-0.0077,1.359
12138.00,7.453976,24.99399,-0.000173,24.018559,-0.0078,1.359
12140.00,7.452833,24.99370,-0.000172,24.017843,-0.0077,1.359
12142.00,7.452451,24.99350,-0.000173,24.018227,-0.0077,1.359
12144.00,7.452504,24.99287,-0.000173,24.019090,-0.0077,1.359
12146.00,7.451946,24.99270,-0.000173,24.018171,-0.0077,1.359
12148.00,7.452268,24.99272,-0.000174,24.017812,-0.0077,1.359
12150.00,7.452352,24.99311,-0.000173,24.018410,-0.0077,1.358
12152.00,7.452761,24.99337,-0.000173,24.018350,-0.0077,1.359
12154.00,7.452303,24.99438,-0.000174,24.018394,-0.0077,1.359
12156.00,7.451694,24.99414,-0.000174,24.018818,-0.0077,1.358
12158.00,7.451951,24.99430,-0.000173,24.018189,-0.0077,1.359
12160.00,7.452507,24.99385,-0.000172,24.018502,-0.0077,1.359
12162.00,7.452266,24.99458,-0.000172,24.018753,-0.0077,1.359
12164.00,7.452031,24.99468,-0.000173,24.017951,-0.0077,1.359
12166.00,7.451323,24.99455,-0.000173,24.018550,-0.0077,1.358
12168.00,7.451189,24.99409,-0.000173,24.018011,-0.0077,1.358
12170.00,7.450191,24.99490,-0.000173,24.018211,-0.0077,1.359
12172.00,7.451052,24.99509,-0.000172,24.018198,-0.0077,1.359
12174.00,7.451622,24.99482,-0.000173,24.018410,-0.0077,1.359
12176.00,7.451388,24.99453,-0.000173,24.018539,-0.0077,1.359
12178.00,7.451394,24.99448,-0.000173,24.018738,-0.0077,1.358
12180.00,7.451505,24.99454,-0.000173,24.018202,-0.0077,1.358
12182.00,7.451519,24.99374,-0.000173,24.018374,-0.0077,1.359
12184.00,7.452238,24.99395,-0.000172,24.019137,-0.0077,1.359
12186.00,7.452518,24.99483,-0.000173,24.018736,-0.0077,1.359
12188.00,7.453080,24.99486,-0.000173,24.018098,-0.0077,1.359
12190.00,7.452500,24.99467,-0.000173,24.018468,-0.0077,1.359
12192.00,7.451668,24.99503,-0.000173,24.018430,-0.0078,1.359
12194.00,7.452493,24.99545,-0.000172,24.018051,-0.0077,1.359
12196.00,7.451950,24.99527,-0.000174,24.018459,-0.0078,1.359
12198.00,7.450663,24.99521,-0.000172,24.018733,-0.0077,1.358
12200.00,7.450500,24.99513,-0.000173,24.018278,-0.0077,1.359
12202.00,7.451763,24.99570,-0.000173,24.018417,-0.0077,1.359
12204.00,7.452712,24.99499,-0.000172,24.018289,-0.0077,1.358
12206.00,7.452100,24.99425,-0.000172,24.019054,-0.0077,1.358
12208.00,7.451491,24.99510,-0.000172,24.018729,-0.0077,1.359
12210.00,7.451254,24.99456,-0.000174,24.018084,-0.0077,1.359
12212.00,7.450694,24.99444,-0.000174,24.017957,-0.0077,1.359
12214.00,7.451163,24.99471,-0.000171,24.018680,-0.0077,1.358
12216.00,7.451206,24.99466,-0.000172,24.018497,-0.0077,1.358
12218.00,7.451968,24.99551,-0.000173,24.017756,-0.0077,1.358
12220.00,7.452427,24.99506,-0.000173,24.018410,-0.0077,1.359
12222.00,7.452569,24.99475,-0.000173,24.018309,-0.0077,1.358
12224.00,7.452536,24.99535,-0.000171,24.018608,-0.0077,1.358
12226.00,7.452088,24.99447,-0.000173,24.017841,-0.0077,1.358
12228.00,7.450822,24.99441,-0.000174,24.018727,-0.0077,1.358
12230.00,7.450437,24.99497,-0.000173,24.018267,-0.0077,1.358
12232.00,7.449913,24.99590,-0.000172,24.018591,-0.0077,1.358
12234.00,7.449399,24.99517,-0.000173,24.018562,-0.0077,1.359
12236.00,7.449695,24.99456,-0.000173,24.018396,-0.0077,1.358
12238.00,7.450732,24.99573,-0.000174,24.018727,-0.0077,1.358
12240.00,7.451466,24.99525,-0.000174,24.018684,-0.0077,1.358
12242.00,7.451747,24.99507,-0.000173,24.018682,-0.0077,1.359
12244.00,7.451634,24.99474,-0.000174,24.018198,-0.0077,1.359
12246.00,7.451508,24.99516,-0.000173,24.018620,-0.0077,1.359
12248.00,7.451505,24.99453,-0.000174,24.018385,-0.0077,1.358
12250.00,7.451287,24.99438,-0.000172,24.018626,-0.0077,1.359
12252.00,7.451219,24.99447,-0.000172,24.018122,-0.0077,1.359
12254.00,7.450711,24.99463,-0.000172,24.018251,-0.0077,1.359
12256.00,7.450917,24.99443,-0.000173,24.018599,-0.0077,1.359
12258.00,7.450308,24.99383,-0.000174,24.018258,-0.0077,1.359
12260.00,7.449974,24.99376,-0.000174,24.018379,-0.0077,1.358
12262.00,7.451082,24.99408,-0.000172,24.018571,-0.0077,1.358
12264.00,7.451284,24.99418,-0.000172,24.018410,-0.0077,1.358
12266.00,7.450654,24.99345,-0.000172,24.018245,-0.0077,1.359
12268.00,7.449849,24.99377,-0.000173,24.018368,-0.0077,1.359
12270.00,7.448467,24.99468,-0.000174,24.018191,-0.0078,1.359
12272.00,7.448557,24.99542,-0.000173,24.018236,-0.0077,1.358
12274.00,7.449607,24.99433,-0.000174,24.018744,-0.0077,1.358
12276.00,7.449916,24.99503,-0.000173,24.018845,-0.0077,1.358
12278.00,7.450257,24.99523,-0.000173,24.018510,-0.0077,1.358
12280.00,7.451299,24.99592,-0.000174,24.017748,-0.0077,1.359
12282.00,7.451132,24.99562,-0.000173,24.018109,-0.0077,1.359
12284.00,7.450709,24.99526,-0.000174,24.018486,-0.0077,1.359
12286.00,7.451024,24.99595,-0.000173,24.018075,-0.0078,1.358
12288.00,7.450994,24.99482,-0.000173,24.017748,-0.0077,1.358
12290.00,7.451337,24.99449,-0.000173,24.018178,-0.0077,1.358
12292.00,7.451790,24.99481,-0.000173,24.018782,-0.0077,1.359
12294.00,7.451652,24.99504,-0.000174,24.017991,-0.0077,1.360
12296.00,7.451629,24.99435,-0.000175,24.017971,-0.0077,1.358
12298.00,7.451038,24.99494,-0.000173,24.018336,-0.0077,1.358
12300.00,7.450819,24.99499,-0.000173,24.017667,-0.0077,1.359
12302.00,7.450770,24.99347,-0.000173,24.018182,-0.0077,1.358
12304.00,7.450548,24.99389,-0.000172,24.017674,-0.0077,1.358
12306.00,7.450860,24.99386,-0.000172,24.018076,-0.0077,1.358
12308.00,7.450566,24.99340,-0.000173,24.018258,-0.0077,1.358
12310.00,7.449841,24.99377,-0.000175,24.017966,-0.0077,1.358
12312.00,7.450277,24.99439,-0.000173,24.018396,-0.0077,1.358
12314.00,7.450973,24.99365,-0.000173,24.018205,-0.0077,1.359
12316.00,7.451188,24.99336,-0.000173,24.018718,-0.0077,1.358
12318.00,7.450852,24.99322,-0.000174,24.017670,-0.0077,1.359
12320.00,7.450292,24.99362,-0.000174,24.017921,-0.0077,1.358
12322.00,7.450494,24.99405,-0.000174,24.018263,-0.0077,1.358
12324.00,7.450749,24.99439,-0.000173,24.018018,-0.0077,1.358
12326.00,7.451207,24.99400,-0.000173,24.018232,-0.0077,1.358
12328.00,7.451285,24.99416,-0.000172,24.018406,-0.0077,1.357
12330.00,7.450182,24.99445,-0.000173,24.018903,-0.0077,1.359
12332.00,7.449575,24.99415,-0.000173,24.018472,-0.0078,1.359
12334.00,7.450610,24.99423,-0.000174,24.018017,-0.0078,1.359
12336.00,7.450871,24.99423,-0.000173,24.018182,-0.0077,1.359
12338.00,7.449971,24.99433,-0.000174,24.018225,-0.0077,1.359
12340.00,7.449183,24.99450,-0.000173,24.018823,-0.0077,1.359
12342.00,7.449437,24.99439,-0.000173,24.018174,-0.0077,1.358
12344.00,7.449476,24.99397,-0.000173,24.018151,-0.0077,1.358
12346.00,7.449663,24.99370,-0.000173,24.017571,-0.0077,1.359
12348.00,7.450215,24.99364,-0.000174,24.017886,-0.0077,1.358
12350.00,7.449692,24.99431,-0.000173,24.018046,-0.0077,1.358
12352.00,7.450072,24.99419,-0.000174,24.018198,-0.0077,1.358
12354.00,7.451195,24.99405,-0.000172,24.017912,-0.0077,1.358
12356.00,7.450732,24.99402,-0.000172,24.018227,-0.0077,1.358
12358.00,7.450232,24.99427,-0.000173,24.018182,-0.0077,1.358
12360.00,7.449508,24.99493,-0.000174,24.017975,-0.0077,1.359
12362.00,7.449466,24.99441,-0.000174,24.017783,-0.0078,1.358
12364.00,7.449243,24.99371,-0.000173,24.018544,-0.0077,1.358
12366.00,7.448983,24.99285,-0.000174,24.018831,-0.0077,1.359
12368.00,7.449611,24.99315,-0.000173,24.017792,-0.0077,1.358
12370.00,7.450059,24.99337,-0.000173,24.018046,-0.0077,1.358
12372.00,7.450380,24.99377,-0.000173,24.018620,-0.0077,1.358
12374.00,7.450292,24.99441,-0.000173,24.017612,-0.0078,1.359
12376.00,7.450384,24.99522,-0.000173,24.017643,-0.0077,1.358
12378.00,7.450111,24.99484,-0.000173,24.017458,-0.0077,1.358
12380.00,7.450403,24.99451,-0.000174,24.018365,-0.0077,1.358
12382.00,7.450394,24.99500,-0.000174,24.018782,-0.0077,1.358
12384.00,7.449784,24.99559,-0.000173,24.018169,-0.0077,1.359
12386.00,7.450549,24.99622,-0.000173,24.017469,-0.0077,1.358
12388.00,7.450942,24.99539,-0.000173,24.017433,-0.0077,1.358
12390.00,7.450725,24.99594,-0.000173,24.018586,-0.0077,1.358
12392.00,7.450545,24.99585,-0.000174,24.017902,-0.0077,1.358
12394.00,7.450322,24.99641,-0.000174,24.017698,-0.0077,1.358
12396.00,7.450426,24.99704,-0.000173,24.017930,-0.0077,1.358
12398.00,7.450031,24.99668,-0.000172,24.017181,-0.0077,1.358
12400.00,7.450109,24.99597,-0.000174,24.017437,-0.0078,1.358
12402.00,7.451051,24.99571,-0.000174,24.018078,-0.0077,1.359
12404.00,7.449691,24.99620,-0.000174,24.018229,-0.0077,1.359
12406.00,7.449194,24.99586,-0.000174,24.018098,-0.0077,1.358
12408.00,7.450168,24.99571,-0.000173,24.018356,-0.0077,1.358
12410.00,7.450248,24.99561,-0.000172,24.018981,-0.0077,1.358
12412.00,7.449939,24.99616,-0.000172,24.018434,-0.0077,1.359
12414.00,7.449931,24.99550,-0.000175,24.018227,-0.0077,1.358
12416.00,7.450765,24.99589,-0.000172,24.018664,-0.0077,1.357
12418.00,7.451365,24.99694,-0.000172,24.018747,-0.0077,1.358
12420.00,7.451043,24.99613,-0.000173,24.018689,-0.0078,1.358
12422.00,7.450691,24.99507,-0.000174,24.018338,-0.0077,1.358
12424.00,7.450578,24.99582,-0.000172,24.018162,-0.0077,1.358
12426.00,7.449963,24.99652,-0.000172,24.018265,-0.0077,1.359
12428.00,7.450115,24.99581,-0.000174,24.017946,-0.0078,1.359
12430.00,7.450719,24.99496,-0.000173,24.017973,-0.0077,1.358
12432.00,7.451257,24.99481,-0.000173,24.018156,-0.0077,1.358
12434.00,7.451626,24.99546,-0.000173,24.018028,-0.0077,1.358
12436.00,7.450967,24.99605,-0.000172,24.017765,-0.0077,1.358
12438.00,7.450169,24.99563,-0.000173,24.018441,-0.0077,1.358
12440.00,7.450574,24.99617,-0.000174,24.018597,-0.0077,1.358
12442.00,7.450328,24.99627,-0.000174,24.017888,-0.0077,1.359
12444.00,7.450375,24.99505,-0.000173,24.018415,-0.0077,1.358
12446.00,7.450277,24.99540,-0.000172,24.017692,-0.0077,1.358
12448.00,7.449759,24.99546,-0.000174,24.018251,-0.0077,1.358
12450.00,7.448559,24.99471,-0.000175,24.018419,-0.0078,1.359
12452.00,7.449087,24.99479,-0.000174,24.018321,-0.0077,1.359
12454.00,7.448533,24.99577,-0.000174,24.018303,-0.0077,1.358
12456.00,7.447287,24.99559,-0.000172,24.018528,-0.0077,1.358
12458.00,7.448344,24.99496,-0.000172,24.017839,-0.0077,1.358
12460.00,7.449612,24.99513,-0.000173,24.018488,-0.0077,1.358
12462.00,7.449633,24.99538,-0.000173,24.017415,-0.0077,1.358
12464.00,7.449694,24.99528,-0.000172,24.017623,-0.0077,1.358
12466.00,7.449946,24.99464,-0.000172,24.017725,-0.0077,1.358
12468.00,7.449189,24.99513,-0.000172,24.017872,-0.0077,1.358
12470.00,7.448290,24.99502,-0.000172,24.018055,-0.0078,1.358
12472.00,7.448592,24.99554,-0.000173,24.017897,-0.0077,1.358
12474.00,7.449494,24.99536,-0.000173,24.018613,-0.0077,1.358
12476.00,7.450200,24.99494,-0.000174,24.018798,-0.0077,1.358
12478.00,7.450245,24.99465,-0.000174,24.017676,-0.0077,1.358
12480.00,7.449986,24.99539,-0.000173,24.018283,-0.0077,1.357
12482.00,7.449952,24.99550,-0.000172,24.018372,-0.0077,1.357
12484.00,7.449939,24.99449,-0.000173,24.018089,-0.0077,1.358
12486.00,7.450202,24.99464,-0.000173,24.017868,-0.0078,1.358
12488.00,7.449892,24.99547,-0.000174,24.018658,-0.0077,1.358
12490.00,7.450093,24.99516,-0.000174,24.018104,-0.0077,1.358
12492.00,7.450599,24.99570,-0.000174,24.018267,-0.0077,1.358
12494.00,7.449988,24.99554,-0.000173,24.018459,-0.0078,1.358
12496.00,7.449700,24.99529,-0.000175,24.018776,-0.0078,1.358
12498.00,7.449809,24.99512,-0.000174,24.018905,-0.0077,1.358
12500.00,7.449638,24.99538,-0.000173,24.018145,-0.0077,1.358
12502.00,7.449422,24.99612,-0.000173,24.018156,-0.0077,1.358
12504.00,7.448981,24.99544,-0.000171,24.017995,-0.0077,1.358
12506.00,7.449620,24.99584,-0.000172,24.018341,-0.0077,1.357
12508.00,7.450298,24.99540,-0.000174,24.018153,-0.0077,1.358
12510.00,7.450973,24.99534,-0.000175,24.017897,-0.0078,1.359
12512.00,7.451054,24.99455,-0.000174,24.018555,-0.0077,1.358
12514.00,7.450985,24.99504,-0.000173,24.018394,-0.0077,1.358
12516.00,7.450156,24.99612,-0.000172,24.018606,-0.0077,1.357
12518.00,7.449797,24.99465,-0.000174,24.018044,-0.0077,1.358
12520.00,7.449382,24.99464,-0.000173,24.017834,-0.0077,1.358
12522.00,7.448956,24.99507,-0.000174,24.017667,-0.0077,1.358
12524.00,7.448599,24.99500,-0.000173,24.017625,-0.0077,1.358
12526.00,7.449120,24.99493,-0.000172,24.017843,-0.0077,1.358
12528.00,7.449651,24.99547,-0.000173,24.017569,-0.0077,1.358
12530.00,7.449863,24.99566,-0.000173,24.018078,-0.0077,1.358
12532.00,7.450079,24.99538,-0.000174,24.018258,-0.0077,1.358
12534.00,7.450605,24.99484,-0.000174,24.017910,-0.0077,1.358
12536.00,7.450172,24.99450,-0.000173,24.017893,-0.0077,1.357
12538.00,7.449270,24.99463,-0.000174,24.017899,-0.0077,1.358
12540.00,7.449390,24.99586,-0.000173,24.018153,-0.0077,1.358
12542.00,7.448486,24.99494,-0.000172,24.018051,-0.0077,1.358
12544.00,7.449965,24.99583,-0.000173,24.018546,-0.0077,1.358
12546.00,7.449470,24.99597,-0.000174,24.017683,-0.0077,1.358
12548.00,7.448915,24.99472,-0.000172,24.018312,-0.0077,1.358
12550.00,7.449617,24.99595,-0.000172,24.017792,-0.0077,1.358
12552.00,7.450132,24.99569,-0.000172,24.018136,-0.0077,1.357
12554.00,7.449307,24.99506,-0.000173,24.018174,-0.0077,1.358
12556.00,7.449150,24.99522,-0.000176,24.018452,-0.0078,1.358
12558.00,7.449960,24.99597,-0.000174,24.018883,-0.0077,1.358
12560.00,7.449988,24.99576,-0.000172,24.018312,-0.0077,1.358
12562.00,7.449616,24.99569,-0.000173,24.018258,-0.0077,1.358
12564.00,7.450112,24.99521,-0.000174,24.018299,-0.0077,1.358
12566.00,7.449855,24.99522,-0.000174,24.018009,-0.0078,1.358
12568.00,7.449396,24.99461,-0.000172,24.018644,-0.0077,1.358
12570.00,7.448816,24.99506,-0.000171,24.017931,-0.0077,1.358
12572.00,7.449253,24.99440,-0.000174,24.018316,-0.0077,1.358
12574.00,7.449666,24.99409,-0.000174,24.017988,-0.0077,1.358
12576.00,7.449904,24.99452,-0.000174,24.017756,-0.0077,1.358
12578.00,7.450587,24.99441,-0.000173,24.017699,-0.0078,1.358
12580.00,7.450600,24.99483,-0.000173,24.017734,-0.0078,1.358
12582.00,7.450566,24.99523,-0.000172,24.018252,-0.0077,1.357
12584.00,7.450878,24.99538,-0.000173,24.018377,-0.0077,1.358
12586.00,7.450503,24.99447,-0.000174,24.017964,-0.0077,1.358
12588.00,7.450399,24.99359,-0.000173,24.017980,-0.0078,1.358
12590.00,7.450272,24.99507,-0.000173,24.018182,-0.0077,1.358
12592.00,7.449907,24.99456,-0.000173,24.018397,-0.0078,1.358
12594.00,7.449553,24.99468,-0.000173,24.018169,-0.0077,1.358
12596.00,7.449544,24.99553,-0.000172,24.018649,-0.0077,1.358
12598.00,7.450408,24.99538,-0.000173,24.018018,-0.0077,1.358
12600.00,7.450056,24.99563,-0.000173,24.017745,-0.0077,1.358
12602.00,7.449998,24.99479,-0.000174,24.018412,-0.0077,1.358
12604.00,7.449861,24.99421,-0.000173,24.017224,-0.0077,1.358
@21,12.0000,24.0
12606.00,7.450465,24.99370,-0.000172,24.018345,-0.0077,1.358
12608.00,7.445538,24.99480,-0.000173,24.018147,-0.0077,1.357
12610.00,7.436752,24.99530,-0.000173,24.017873,-0.0077,1.357
12612.00,7.425574,24.99478,-0.000173,24.018127,-0.0077,1.357
12614.00,7.414259,24.99473,-0.000172,24.017879,-0.0077,1.357
12616.00,7.404925,24.99394,-0.000174,24.018590,-0.0077,1.357
12618.00,7.398610,24.99333,-0.000173,24.018909,-0.0077,1.358
12620.00,7.394174,24.99420,-0.000174,24.017716,-0.0077,1.359
12622.00,7.391199,24.99466,-0.000173,24.018577,-0.0078,1.359
12624.00,7.386898,24.99438,-0.000174,24.018263,-0.0077,1.358
12626.00,7.381521,24.99457,-0.000174,24.017741,-0.0077,1.359
12628.00,7.377802,24.99418,-0.000174,24.018247,-0.0077,1.359
12630.00,7.374210,24.99380,-0.000174,24.017873,-0.0077,1.359
12632.00,7.375301,24.99476,-0.000173,24.018510,-0.0077,1.359
12634.00,7.382846,24.99468,-0.000174,24.018178,-0.0077,1.360
12636.00,7.393917,24.99537,-0.000177,24.018164,-0.0077,1.360
12638.00,7.404382,24.99530,-0.000176,24.018481,-0.0078,1.360
12640.00,7.413026,24.99398,-0.000176,24.018789,-0.0078,1.359
12642.00,7.419102,24.99444,-0.000175,24.017931,-0.0077,1.358
12644.00,7.423140,24.99421,-0.000174,24.017738,-0.0077,1.358
12646.00,7.426078,24.99514,-0.000173,24.018187,-0.0077,1.358
12648.00,7.429762,24.99567,-0.000171,24.018089,-0.0077,1.358
12650.00,7.433217,24.99540,-0.000173,24.017574,-0.0077,1.358
12652.00,7.436913,24.99488,-0.000173,24.018013,-0.0077,1.358
12654.00,7.441222,24.99531,-0.000172,24.019121,-0.0077,1.358
12656.00,7.444648,24.99536,-0.000171,24.018696,-0.0077,1.358
12658.00,7.447854,24.99500,-0.000173,24.018381,-0.0077,1.358
12660.00,7.451278,24.99483,-0.000171,24.018377,-0.0077,1.358
12662.00,7.454174,24.99505,-0.000172,24.018037,-0.0077,1.358
12664.00,7.456525,24.99533,-0.000173,24.018332,-0.0077,1.357
12666.00,7.458770,24.99512,-0.000173,24.018087,-0.0077,1.359
12668.00,7.460786,24.99576,-0.000173,24.017915,-0.0077,1.358
12670.00,7.463606,24.99574,-0.000174,24.018055,-0.0077,1.358
12672.00,7.465815,24.99521,-0.000174,24.018321,-0.0077,1.358
12674.00,7.467268,24.99513,-0.000174,24.017719,-0.0077,1.357
12676.00,7.467570,24.99567,-0.000173,24.017955,-0.0077,1.358
12678.00,7.467798,24.99534,-0.000172,24.018725,-0.0077,1.357
12680.00,7.468271,24.99545,-0.000171,24.018414,-0.0077,1.357
12682.00,7.467328,24.99451,-0.000173,24.017879,-0.0077,1.358
12684.00,7.466809,24.99441,-0.000172,24.018419,-0.0078,1.358
12686.00,7.466384,24.99453,-0.000174,24.018923,-0.0077,1.357
12688.00,7.465768,24.99508,-0.000172,24.018492,-0.0077,1.358
12690.00,7.465209,24.99606,-0.000173,24.017866,-0.0077,1.357
12692.00,7.464909,24.99509,-0.000173,24.017754,-0.0078,1.358
12694.00,7.465907,24.99490,-0.000174,24.018392,-0.0077,1.358
12696.00,7.465614,24.99497,-0.000174,24.018066,-0.0077,1.358
12698.00,7.464244,24.99563,-0.000173,24.017948,-0.0077,1.358
12700.00,7.463362,24.99576,-0.000173,24.017645,-0.0077,1.358
12702.00,7.462833,24.99543,-0.000174,24.017596,-0.0078,1.359
12704.00,7.462084,24.99636,-0.000174,24.018185,-0.0077,1.358
12706.00,7.461058,24.99590,-0.000173,24.017946,-0.0077,1.358
12708.00,7.459822,24.99520,-0.000172,24.017808,-0.0077,1.357
12710.00,7.459747,24.99505,-0.000172,24.018258,-0.0077,1.358
12712.00,7.459495,24.99486,-0.000172,24.017705,-0.0077,1.358
12714.00,7.457530,24.99544,-0.000174,24.018584,-0.0077,1.358
12716.00,7.456726,24.99538,-0.000173,24.017817,-0.0078,1.358
12718.00,7.455945,24.99468,-0.000173,24.018198,-0.0077,1.359
12720.00,7.455012,24.99572,-0.000174,24.017837,-0.0078,1.358
12722.00,7.453655,24.99531,-0.000174,24.018290,-0.0077,1.358
12724.00,7.452955,24.99508,-0.000173,24.017935,-0.0077,1.358
12726.00,7.454000,24.99542,-0.000172,24.018249,-0.0077,1.358
12728.00,7.453854,24.99499,-0.000173,24.018716,-0.0078,1.358
12730.00,7.453117,24.99398,-0.000174,24.017774,-0.0077,1.357
12732.00,7.452786,24.99450,-0.000173,24.017788,-0.0077,1.357
12734.00,7.452171,24.99473,-0.000175,24.018280,-0.0078,1.358
12736.00,7.452416,24.99527,-0.000175,24.017814,-0.0077,1.358
12738.00,7.451257,24.99461,-0.000174,24.017975,-0.0077,1.358
12740.00,7.450967,24.99567,-0.000174,24.017785,-0.0077,1.358
12742.00,7.451350,24.99597,-0.000174,24.018247,-0.0077,1.358
12744.00,7.451767,24.99538,-0.000174,24.018187,-0.0077,1.358
12746.00,7.451722,24.99490,-0.000173,24.018490,-0.0077,1.357
12748.00,7.451734,24.99463,-0.000172,24.019144,-0.0077,1.358
12750.00,7.451054,24.99421,-0.000174,24.018196,-0.0077,1.358
12752.00,7.450916,24.99464,-0.000176,24.018406,-0.0077,1.357
12754.00,7.451881,24.99528,-0.000174,24.018269,-0.0077,1.358
12756.00,7.451842,24.99513,-0.000173,24.017634,-0.0078,1.359
12758.00,7.451609,24.99512,-0.000173,24.018473,-0.0077,1.358
12760.00,7.450977,24.99536,-0.000173,24.018709,-0.0077,1.358
12762.00,7.451659,24.99526,-0.000173,24.018939,-0.0077,1.358
12764.00,7.452277,24.99612,-0.000174,24.018502,-0.0077,1.358
12766.00,7.451240,24.99552,-0.000174,24.017901,-0.0077,1.358
12768.00,7.450974,24.99578,-0.000174,24.017805,-0.0077,1.358
12770.00,7.451564,24.99639,-0.000175,24.018263,-0.0077,1.358
12772.00,7.451800,24.99565,-0.000173,24.017708,-0.0077,1.358
12774.00,7.451125,24.99547,-0.000173,24.018562,-0.0077,1.358
12776.00,7.451763,24.99591,-0.000172,24.018216,-0.0077,1.358
12778.00,7.451649,24.99555,-0.000173,24.018336,-0.0077,1.358
12780.00,7.452166,24.99503,-0.000172,24.018802,-0.0077,1.358
12782.00,7.452773,24.99577,-0.000173,24.018294,-0.0078,1.358
12784.00,7.453263,24.99566,-0.000173,24.017710,-0.0077,1.358
12786.00,7.452528,24.99561,-0.000172,24.018249,-0.0077,1.358
12788.00,7.451993,24.99487,-0.000172,24.018936,-0.0077,1.358
12790.00,7.451962,24.99617,-0.000172,24.018981,-0.0077,1.358
12792.00,7.451442,24.99643,-0.000173,24.018256,-0.0078,1.358
12794.00,7.450948,24.99599,-0.000174,24.017843,-0.0077,1.358
12796.00,7.450910,24.99519,-0.000173,24.018171,-0.0077,1.358
12798.00,7.451230,24.99527,-0.000173,24.018365,-0.0077,1.358
12800.00,7.450910,24.99497,-0.000173,24.016980,-0.0078,1.357
12802.00,7.450713,24.99552,-0.000172,24.018711,-0.0077,1.358
12804.00,7.450444,24.99533,-0.000175,24.017814,-0.0077,1.357
12806.00,7.450560,24.99490,-0.000174,24.018673,-0.0078,1.358
12808.00,7.450983,24.99556,-0.000173,24.018093,-0.0077,1.358
12810.00,7.450384,24.99561,-0.000174,24.017979,-0.0077,1.358
12812.00,7.450254,24.99531,-0.000174,24.018098,-0.0077,1.358
12814.00,7.450800,24.99354,-0.000174,24.018156,-0.0077,1.358
12816.00,7.450919,24.99403,-0.000173,24.018651,-0.0077,1.358
12818.00,7.450428,24.99499,-0.000174,24.018446,-0.0077,1.358
12820.00,7.450288,24.99548,-0.000173,24.017645,-0.0077,1.357
12822.00,7.450801,24.99570,-0.000173,24.018167,-0.0077,1.358
12824.00,7.451567,24.99520,-0.000173,24.018227,-0.0077,1.358
12826.00,7.450816,24.99522,-0.000174,24.018082,-0.0077,1.358
12828.00,7.450444,24.99504,-0.000173,24.017580,-0.0077,1.358
12830.00,7.449813,24.99532,-0.000173,24.018502,-0.0077,1.358
12832.00,7.449882,24.99490,-0.000173,24.018129,-0.0077,1.358
12834.00,7.449885,24.99508,-0.000173,24.018225,-0.0078,1.358
12836.00,7.449963,24.99445,-0.000173,24.018479,-0.0077,1.358
12838.00,7.450026,24.99561,-0.000172,24.018590,-0.0077,1.358
12840.00,7.449838,24.99639,-0.000172,24.018852,-0.0077,1.357
12842.00,7.449932,24.99634,-0.000173,24.018379,-0.0077,1.358
12844.00,7.449985,24.99649,-0.000172,24.018486,-0.0076,1.358
12846.00,7.450703,24.99682,-0.000173,24.018359,-0.0077,1.357
12848.00,7.450841,24.99669,-0.000173,24.018241,-0.0077,1.358
12850.00,7.450601,24.99675,-0.000174,24.018071,-0.0077,1.358
12852.00,7.450315,24.99660,-0.000174,24.018450,-0.0077,1.358
12854.00,7.449883,24.99660,-0.000173,24.017892,-0.0077,1.358
12856.00,7.449645,24.99631,-0.000173,24.018209,-0.0077,1.357
12858.00,7.450078,24.99682,-0.000173,24.018619,-0.0077,1.358
12860.00,7.450791,24.99678,-0.000173,24.019101,-0.0077,1.358
12862.00,7.451215,24.99642,-0.000172,24.018046,-0.0077,1.358
12864.00,7.451088,24.99550,-0.000173,24.018116,-0.0077,1.357
12866.00,7.450868,24.99555,-0.000172,24.018794,-0.0077,1.357
12868.00,7.451007,24.99502,-0.000173,24.018270,-0.0077,1.358
12870.00,7.450802,24.99516,-0.000174,24.018638,-0.0077,1.357
12872.00,7.450608,24.99579,-0.000174,24.018677,-0.0077,1.358
12874.00,7.450241,24.99536,-0.000174,24.017977,-0.0077,1.358
12876.00,7.450202,24.99459,-0.000173,24.017942,-0.0077,1.358
12878.00,7.449806,24.99555,-0.000173,24.018222,-0.0077,1.358
12880.00,7.448701,24.99543,-0.000173,24.018265,-0.0077,1.358
12882.00,7.448251,24.99552,-0.000173,24.018715,-0.0077,1.358
12884.00,7.448258,24.99560,-0.000171,24.018160,-0.0077,1.358
12886.00,7.449173,24.99451,-0.000174,24.018211,-0.0077,1.358
12888.00,7.449354,24.99472,-0.000173,24.018220,-0.0077,1.357
12890.00,7.448983,24.99446,-0.000173,24.017921,-0.0077,1.357
12892.00,7.448918,24.99466,-0.000172,24.017670,-0.0077,1.358
12894.00,7.449362,24.99551,-0.000172,24.018798,-0.0077,1.358
12896.00,7.450033,24.99561,-0.000173,24.018640,-0.0077,1.358
12898.00,7.450093,24.99575,-0.000173,24.018377,-0.0077,1.358
12900.00,7.449593,24.99546,-0.000172,24.018154,-0.0077,1.358
12902.00,7.449190,24.99487,-0.000173,24.018241,-0.0077,1.358
12904.00,7.449613,24.99560,-0.000172,24.018892,-0.0077,1.357
12906.00,7.450295,24.99565,-0.000173,24.018588,-0.0077,1.357
12908.00,7.450545,24.99603,-0.000172,24.018350,-0.0077,1.357
12910.00,7.450680,24.99542,-0.000171,24.018682,-0.0077,1.357
12912.00,7.450601,24.99451,-0.000172,24.018107,-0.0077,1.358
12914.00,7.450528,24.99446,-0.000174,24.018493,-0.0077,1.358
12916.00,7.450744,24.99499,-0.000173,24.018910,-0.0077,1.358
12918.00,7.450766,24.99539,-0.000174,24.018198,-0.0077,1.358
12920.00,7.450623,24.99539,-0.000172,24.018444,-0.0078,1.357
12922.00,7.450826,24.99409,-0.000173,24.018238,-0.0078,1.357
12924.00,7.450496,24.99488,-0.000173,24.018961,-0.0078,1.358
12926.00,7.450569,24.99549,-0.000173,24.018289,-0.0077,1.357
12928.00,7.451190,24.99483,-0.000174,24.018377,-0.0077,1.358
12930.00,7.451649,24.99443,-0.000173,24.018357,-0.0077,1.358
12932.00,7.451705,24.99457,-0.000173,24.018684,-0.0077,1.358
12934.00,7.451146,24.99518,-0.000174,24.018345,-0.0077,1.358
12936.00,7.450198,24.99548,-0.000173,24.017837,-0.0077,1.357
12938.00,7.450341,24.99515,-0.000172,24.018154,-0.0077,1.358
12940.00,7.450513,24.99428,-0.000174,24.017886,-0.0077,1.357
12942.00,7.449804,24.99403,-0.000173,24.017873,-0.0077,1.358
12944.00,7.449325,24.99445,-0.000172,24.018261,-0.0078,1.357
12946.00,7.449932,24.99402,-0.000172,24.018147,-0.0077,1.357
12948.00,7.450098,24.99450,-0.000171,24.018183,-0.0077,1.358
12950.00,7.449978,24.99434,-0.000172,24.018580,-0.0077,1.358
12952.00,7.449731,24.99458,-0.000173,24.018680,-0.0077,1.358
12954.00,7.449264,24.99478,-0.000173,24.018599,-0.0077,1.358
12956.00,7.449384,24.99513,-0.000173,24.018316,-0.0077,1.358
12958.00,7.449682,24.99561,-0.000174,24.017848,-0.0077,1.357
12960.00,7.449757,24.99555,-0.000174,24.018345,-0.0077,1.357
12962.00,7.449829,24.99544,-0.000175,24.017883,-0.0077,1.357
12964.00,7.449770,24.99559,-0.000173,24.017732,-0.0077,1.358
12966.00,7.449779,24.99608,-0.000172,24.018133,-0.0077,1.357
12968.00,7.450007,24.99602,-0.000172,24.018573,-0.0077,1.358
12970.00,7.449624,24.99595,-0.000174,24.018008,-0.0077,1.358
12972.00,7.449135,24.99637,-0.000174,24.018392,-0.0077,1.358
12974.00,7.449216,24.99690,-0.000173,24.018611,-0.0077,1.357
12976.00,7.449375,24.99608,-0.000174,24.018374,-0.0077,1.358
12978.00,7.450623,24.99571,-0.000173,24.018515,-0.0077,1.357
12980.00,7.451618,24.99625,-0.000170,24.018702,-0.0077,1.357
12982.00,7.450207,24.99613,-0.000171,24.018227,-0.0077,1.358
12984.00,7.449725,24.99614,-0.000173,24.018153,-0.0077,1.357
12986.00,7.450206,24.99609,-0.000172,24.018194,-0.0077,1.358
12988.00,7.450435,24.99606,-0.000172,24.018330,-0.0077,1.357
12990.00,7.450729,24.99615,-0.000173,24.018185,-0.0077,1.357
12992.00,7.450519,24.99535,-0.000173,24.018827,-0.0077,1.357
12994.00,7.449886,24.99535,-0.000172,24.018472,-0.0077,1.358
12996.00,7.450048,24.99488,-0.000173,24.018678,-0.0077,1.358
12998.00,7.449651,24.99483,-0.000172,24.018174,-0.0077,1.358
13000.00,7.450230,24.99524,-0.000172,24.018439,-0.0077,1.357
13002.00,7.449991,24.99548,-0.000174,24.018055,-0.0077,1.358
13004.00,7.449924,24.99542,-0.000174,24.018374,-0.0077,1.357
13006.00,7.449452,24.99574,-0.000173,24.018754,-0.0077,1.357
13008.00,7.448981,24.99537,-0.000173,24.018573,-0.0077,1.357
13010.00,7.449814,24.99571,-0.000174,24.018379,-0.0077,1.358
13012.00,7.449813,24.99620,-0.000173,24.018473,-0.0077,1.357
13014.00,7.449546,24.99632,-0.000173,24.017701,-0.0077,1.357
13016.00,7.448863,24.99664,-0.000174,24.017792,-0.0077,1.357
13018.00,7.449048,24.99694,-0.000174,24.018321,-0.0077,1.357
13020.00,7.448826,24.99665,-0.000173,24.018749,-0.0077,1.358
13022.00,7.449534,24.99637,-0.000173,24.019135,-0.0077,1.357
13024.00,7.449585,24.99639,-0.000173,24.017919,-0.0077,1.357
13026.00,7.449541,24.99674,-0.000172,24.018767,-0.0077,1.358
13028.00,7.449188,24.99665,-0.000172,24.018847,-0.0077,1.357
13030.00,7.448804,24.99644,-0.000171,24.018415,-0.0077,1.357
13032.00,7.448924,24.99679,-0.000173,24.018767,-0.0077,1.358
13034.00,7.449884,24.99670,-0.000173,24.018105,-0.0077,1.358
13036.00,7.449844,24.99654,-0.000173,24.017861,-0.0077,1.358
13038.00,7.449311,24.99678,-0.000174,24.017895,-0.0077,1.358
13040.00,7.449744,24.99605,-0.000174,24.018582,-0.0077,1.358
13042.00,7.450281,24.99602,-0.000173,24.018620,-0.0077,1.358
13044.00,7.450068,24.99589,-0.000174,24.018836,-0.0078,1.358
13046.00,7.449809,24.99568,-0.000173,24.019043,-0.0077,1.358
13048.00,7.451223,24.99555,-0.000173,24.018289,-0.0077,1.357
13050.00,7.451087,24.99571,-0.000172,24.017993,-0.0077,1.358
13052.00,7.450611,24.99580,-0.000173,24.018347,-0.0077,1.358
13054.00,7.449930,24.99587,-0.000172,24.018700,-0.0077,1.357
13056.00,7.448993,24.99589,-0.000173,24.018136,-0.0077,1.357
13058.00,7.449519,24.99575,-0.000172,24.018307,-0.0077,1.357
13060.00,7.449884,24.99576,-0.000171,24.018173,-0.0077,1.358
13062.00,7.449402,24.99572,-0.000173,24.018183,-0.0077,1.358
13064.00,7.449885,24.99606,-0.000174,24.018702,-0.0077,1.359
13066.00,7.449957,24.99636,-0.000173,24.018461,-0.0077,1.358
13068.00,7.449214,24.99623,-0.000173,24.018602,-0.0077,1.357
13070.00,7.447866,24.99624,-0.000173,24.018205,-0.0077,1.357
13072.00,7.447857,24.99626,-0.000174,24.019202,-0.0077,1.357
13074.00,7.448900,24.99570,-0.000173,24.018301,-0.0077,1.358
13076.00,7.448821,24.99657,-0.000174,24.018385,-0.0077,1.358
13078.00,7.448340,24.99727,-0.000173,24.018561,-0.0077,1.357
13080.00,7.449694,24.99647,-0.000173,24.018299,-0.0077,1.357
13082.00,7.449708,24.99637,-0.000173,24.018461,-0.0077,1.357
13084.00,7.449640,24.99690,-0.000173,24.018863,-0.0077,1.358
13086.00,7.449546,24.99719,-0.000173,24.018486,-0.0077,1.358
13088.00,7.449824,24.99675,-0.000173,24.018562,-0.0077,1.357
13090.00,7.449580,24.99677,-0.000173,24.018171,-0.0077,1.358
13092.00,7.450011,24.99711,-0.000172,24.018551,-0.0077,1.357
13094.00,7.450749,24.99631,-0.000173,24.018265,-0.0077,1.357
13096.00,7.450555,24.99724,-0.000173,24.018399,-0.0077,1.357
13098.00,7.450138,24.99697,-0.000173,24.018078,-0.0077,1.357
13100.00,7.449555,24.99692,-0.000172,24.018205,-0.0077,1.357
13102.00,7.448784,24.99669,-0.000173,24.018191,-0.0077,1.358
13104.00,7.449417,24.99662,-0.000173,24.018932,-0.0077,1.357
13106.00,7.449357,24.99662,-0.000173,24.018858,-0.0077,1.358
13108.00,7.449051,24.99631,-0.000172,24.018939,-0.0077,1.358
13110.00,7.449464,24.99601,-0.000173,24.018622,-0.0077,1.358
13112.00,7.450071,24.99590,-0.000174,24.018660,-0.0077,1.357
13114.00,7.450082,24.99593,-0.000173,24.018773,-0.0077,1.357
13116.00,7.449414,24.99666,-0.000172,24.018640,-0.0077,1.357
13118.00,7.449060,24.99693,-0.000173,24.018361,-0.0077,1.357
13120.00,7.448816,24.99771,-0.000173,24.018735,-0.0077,1.358
13122.00,7.449370,24.99801,-0.000171,24.018680,-0.0077,1.357
13124.00,7.449743,24.99701,-0.000172,24.018278,-0.0077,1.358
13126.00,7.450104,24.99710,-0.000174,24.019130,-0.0077,1.358
13128.00,7.449995,24.99712,-0.000173,24.018107,-0.0077,1.358
13130.00,7.449363,24.99751,-0.000172,24.018227,-0.0077,1.358
13132.00,7.449670,24.99724,-0.000171,24.018758,-0.0077,1.357
13134.00,7.449464,24.99712,-0.000172,24.018803,-0.0077,1.357
13136.00,7.449415,24.99739,-0.000173,24.018633,-0.0077,1.357
13138.00,7.449719,24.99727,-0.000172,24.018599,-0.0077,1.358
13140.00,7.449510,24.99721,-0.000172,24.018236,-0.0077,1.358
13142.00,7.449403,24.99706,-0.000173,24.017837,-0.0077,1.357
13144.00,7.449489,24.99644,-0.000172,24.018211,-0.0077,1.357
13146.00,7.450359,24.99698,-0.000172,24.018706,-0.0077,1.358
13148.00,7.450125,24.99696,-0.000174,24.018401,-0.0077,1.358
13150.00,7.450209,24.99694,-0.000174,24.018635,-0.0077,1.358
13152.00,7.449288,24.99686,-0.000173,24.018522,-0.0077,1.357
13154.00,7.449856,24.99664,-0.000173,24.018793,-0.0077,1.358
13156.00,7.450428,24.99780,-0.000172,24.018711,-0.0077,1.357
13158.00,7.450041,24.99722,-0.000173,24.018490,-0.0077,1.357
13160.00,7.450837,24.99737,-0.000173,24.018405,-0.0077,1.358
13162.00,7.449791,24.99751,-0.000174,24.018339,-0.0077,1.358
13164.00,7.449450,24.99735,-0.000173,24.018802,-0.0077,1.358
13166.00,7.449485,24.99746,-0.000173,24.018584,-0.0077,1.358
13168.00,7.448878,24.99696,-0.000174,24.018762,-0.0077,1.358
13170.00,7.448577,24.99686,-0.000172,24.018229,-0.0077,1.358
13172.00,7.449276,24.99675,-0.000172,24.018662,-0.0077,1.358
13174.00,7.449363,24.99776,-0.000172,24.018816,-0.0077,1.357
13176.00,7.449383,24.99788,-0.000173,24.018706,-0.0077,1.358
13178.00,7.449274,24.99798,-0.000173,24.018793,-0.0077,1.358
13180.00,7.449673,24.99736,-0.000173,24.018667,-0.0077,1.358
13182.00,7.449767,24.99729,-0.000173,24.018561,-0.0077,1.357
13184.00,7.450470,24.99753,-0.000173,24.019052,-0.0077,1.358
13186.00,7.450572,24.99723,-0.000173,24.018116,-0.0077,1.358
13188.00,7.450306,24.99851,-0.000173,24.018983,-0.0077,1.358
13190.00,7.449784,24.99838,-0.000172,24.018542,-0.0077,1.358
13192.00,7.449084,24.99800,-0.000172,24.018488,-0.0077,1.358
13194.00,7.449714,24.99798,-0.000172,24.018749,-0.0077,1.358
13196.00,7.450417,24.99755,-0.000172,24.019057,-0.0077,1.358
13198.00,7.451142,24.99799,-0.000172,24.018651,-0.0077,1.358
13200.00,7.450617,24.99681,-0.000173,24.017852,-0.0077,1.357
13202.00,7.450130,24.99693,-0.000172,24.017991,-0.0077,1.357
13204.00,7.450114,24.99751,-0.000172,24.018399,-0.0077,1.357
@22,12.0000,24.0
13206.00,7.449689,24.99695,-0.000172,24.018107,-0.0077,1.358
13208.00,7.446098,24.99701,-0.000173,24.018200,-0.0077,1.357
13210.00,7.437327,24.99818,-0.000172,24.018716,-0.0077,1.357
13212.00,7.426405,24.99912,-0.000173,24.018571,-0.0077,1.356
13214.00,7.415286,24.99853,-0.000172,24.018153,-0.0077,1.357
13216.00,7.405144,24.99795,-0.000173,24.018599,-0.0077,1.357
13218.00,7.398115,24.99855,-0.000173,24.018628,-0.0077,1.357
13220.00,7.394420,24.99850,-0.000173,24.019304,-0.0077,1.358
13222.00,7.392257,24.99802,-0.000174,24.019083,-0.0077,1.358
13224.00,7.387921,24.99857,-0.000175,24.018629,-0.0077,1.359
13226.00,7.383669,24.99846,-0.000174,24.018814,-0.0077,1.359
13228.00,7.379314,24.99863,-0.000174,24.018399,-0.0077,1.359
13230.00,7.376533,24.99908,-0.000175,24.018004,-0.0077,1.359
13232.00,7.377217,24.99882,-0.000174,24.018307,-0.0077,1.359
13234.00,7.383229,24.99900,-0.000173,24.018729,-0.0077,1.359
13236.00,7.393039,24.99886,-0.000175,24.018348,-0.0077,1.360
13238.00,7.404301,24.99880,-0.000175,24.018434,-0.0077,1.360
13240.00,7.412492,24.99898,-0.000174,24.018464,-0.0077,1.359
13242.00,7.417792,24.99820,-0.000174,24.018272,-0.0077,1.358
13244.00,7.421293,24.99757,-0.000173,24.018390,-0.0077,1.358
13246.00,7.424394,24.99813,-0.000172,24.018439,-0.0077,1.358
13248.00,7.427642,24.99759,-0.000171,24.018680,-0.0076,1.358
13250.00,7.432197,24.99766,-0.000171,24.018274,-0.0077,1.358
13252.00,7.437113,24.99823,-0.000172,24.018312,-0.0077,1.358
[truncated: 53,471 more chars]
