# Supplementary material for: Hormonal steroids induce multidrug resistance and stress response genes in Neisseria gonorrhoeae by binding to MtrR
Source: Nat Commun. 2024 Feb 7;15:1153. doi: 10.1038/s41467-024-45195-1 (PMC10850145; doi:10.1038/s41467-024-45195-1)
Supplement: Supplementary file 6 — Source Data [file 41467_2024_45195_MOESM6_ESM.zip › Source Data/ITC/Q133A/2E2MtrRQ133A2022Nov4.itc]

$ITC
$ 25 
$NOT
$ 25 
$ 600 
$ 199 
$ 8 
$ 2 
$ADCGainCode:  3 
$True,True,True
$ 2 , 4 , 600 , 2 
$ 12 , 24 , 600 , 2 
$ 12 , 24 , 600 , 2 
$ 12 , 24 , 600 , 2 
$ 12 , 24 , 600 , 2 
$ 12 , 24 , 600 , 2 
$ 12 , 24 , 600 , 2 
$ 12 , 24 , 600 , 2 
$ 12 , 24 , 600 , 2 
$ 12 , 24 , 600 , 2 
$ 12 , 24 , 600 , 2 
$ 12 , 24 , 600 , 2 
$ 12 , 24 , 600 , 2 
$ 12 , 24 , 600 , 2 
$ 12 , 24 , 600 , 2 
$ 12 , 24 , 600 , 2 
$ 12 , 24 , 600 , 2 
$ 12 , 24 , 600 , 2 
$ 12 , 24 , 600 , 2 
$ 12 , 24 , 600 , 2 
$ 12 , 24 , 600 , 2 
$ 12 , 24 , 600 , 2 
$ 12 , 24 , 600 , 2 
$ 12 , 24 , 600 , 2 
$ 12 , 24 , 600 , 2 
# 0 
# 0.125 
# 0.005 
# 1.436 
# 25 
# 29.0035 
# 14.64618 
?
% VPITC03.11.1013
% 1.436 
% 29.0035 
%-1.310173 , 100.568017 
%-0.021015 , 96.054492 
% 0.2232 
% 127.69 , 127.96 
% 1 , 80 
% 0.018449 , 0.054871 
% 0 , 8 
% 0 , 18 
% 104422       319212 
% 101.8 
% 260 , 310 , 470 , 530 
% 0.08777 ,-0.00347 , 0.0000197388 ,-0.0000000384634 , 0.000000000436023 
% VPViewer2000 Ver: 1.40.0
@0
2.00,7.677169,24.90218,0.000039,24.040874,0.0006,1.290
4.00,7.677974,24.90203,0.000040,24.041537,0.0006,1.290
6.00,7.677330,24.90220,0.000040,24.040515,0.0006,1.290
8.00,7.676365,24.90182,0.000041,24.041261,0.0006,1.290
10.00,7.675051,24.90237,0.000042,24.040948,0.0006,1.291
12.00,7.674197,24.90254,0.000041,24.040901,0.0006,1.290
14.00,7.672669,24.90149,0.000039,24.041472,0.0006,1.291
16.00,7.672531,24.90124,0.000039,24.040834,0.0006,1.290
18.00,7.672623,24.90153,0.000043,24.040525,0.0005,1.290
20.00,7.673530,24.90186,0.000041,24.041321,0.0006,1.290
22.00,7.673893,24.90158,0.000040,24.040617,0.0006,1.290
24.00,7.672923,24.90210,0.000040,24.040543,0.0006,1.291
26.00,7.673682,24.90217,0.000040,24.040728,0.0006,1.290
28.00,7.674886,24.90187,0.000040,24.041114,0.0005,1.291
30.00,7.674610,24.90230,0.000041,24.041203,0.0005,1.290
32.00,7.673411,24.90202,0.000040,24.040334,0.0006,1.290
34.00,7.671786,24.90174,0.000039,24.041452,0.0006,1.290
36.00,7.671357,24.90194,0.000039,24.041074,0.0006,1.290
38.00,7.672034,24.90218,0.000041,24.040581,0.0006,1.290
40.00,7.672703,24.90145,0.000041,24.040934,0.0006,1.290
42.00,7.672820,24.90165,0.000039,24.040577,0.0005,1.290
44.00,7.671800,24.90225,0.000040,24.041406,0.0006,1.290
46.00,7.671448,24.90255,0.000040,24.041441,0.0006,1.291
48.00,7.671265,24.90215,0.000041,24.041014,0.0006,1.290
50.00,7.671798,24.90191,0.000040,24.039932,0.0006,1.291
52.00,7.671534,24.90205,0.000039,24.040752,0.0005,1.291
54.00,7.672481,24.90293,0.000039,24.040766,0.0006,1.291
56.00,7.671213,24.90274,0.000040,24.041534,0.0006,1.290
58.00,7.670167,24.90234,0.000040,24.041379,0.0006,1.290
60.00,7.670241,24.90274,0.000039,24.041021,0.0006,1.290
62.00,7.669904,24.90363,0.000039,24.041099,0.0006,1.290
64.00,7.669431,24.90321,0.000040,24.040074,0.0006,1.291
66.00,7.669627,24.90202,0.000039,24.040934,0.0006,1.290
68.00,7.669882,24.90208,0.000040,24.041439,0.0006,1.290
70.00,7.669405,24.90251,0.000040,24.040408,0.0006,1.290
72.00,7.668989,24.90270,0.000040,24.040601,0.0006,1.290
74.00,7.668185,24.90258,0.000040,24.040414,0.0006,1.290
76.00,7.667998,24.90238,0.000040,24.041023,0.0006,1.290
78.00,7.668022,24.90155,0.000040,24.040732,0.0006,1.291
80.00,7.668395,24.90196,0.000040,24.040875,0.0006,1.291
82.00,7.668477,24.90149,0.000040,24.040230,0.0006,1.290
84.00,7.669596,24.90171,0.000041,24.040835,0.0006,1.290
86.00,7.669463,24.90235,0.000040,24.040908,0.0006,1.290
88.00,7.669494,24.90211,0.000040,24.040841,0.0006,1.291
90.00,7.668162,24.90229,0.000041,24.040741,0.0006,1.290
92.00,7.668123,24.90238,0.000039,24.040866,0.0006,1.290
94.00,7.668688,24.90211,0.000039,24.041046,0.0006,1.291
96.00,7.668143,24.90179,0.000038,24.041521,0.0006,1.290
98.00,7.667663,24.90243,0.000040,24.041908,0.0005,1.290
100.00,7.667150,24.90190,0.000042,24.040372,0.0005,1.290
102.00,7.666875,24.90153,0.000041,24.041066,0.0006,1.290
104.00,7.666295,24.90218,0.000041,24.041381,0.0006,1.290
106.00,7.666574,24.90131,0.000041,24.040326,0.0006,1.290
108.00,7.666757,24.90154,0.000039,24.040817,0.0006,1.290
110.00,7.667419,24.90203,0.000041,24.040679,0.0006,1.291
112.00,7.667013,24.90156,0.000040,24.041037,0.0006,1.290
114.00,7.665769,24.90281,0.000040,24.041068,0.0006,1.290
116.00,7.665152,24.90211,0.000039,24.040899,0.0006,1.291
118.00,7.664213,24.90253,0.000040,24.040815,0.0005,1.290
120.00,7.663590,24.90185,0.000039,24.040626,0.0005,1.290
122.00,7.663408,24.90197,0.000039,24.041126,0.0006,1.291
124.00,7.664107,24.90156,0.000040,24.041065,0.0006,1.290
126.00,7.664212,24.90148,0.000040,24.041545,0.0006,1.290
128.00,7.664703,24.90123,0.000041,24.040823,0.0006,1.291
130.00,7.664057,24.90165,0.000041,24.041015,0.0006,1.291
132.00,7.664291,24.90132,0.000041,24.041297,0.0006,1.291
134.00,7.664624,24.90131,0.000041,24.040959,0.0006,1.291
136.00,7.664696,24.90130,0.000041,24.041412,0.0006,1.290
138.00,7.665276,24.90085,0.000041,24.040266,0.0006,1.290
140.00,7.664670,24.90158,0.000040,24.040028,0.0006,1.290
142.00,7.664993,24.90069,0.000041,24.040452,0.0006,1.290
144.00,7.664002,24.90162,0.000040,24.040872,0.0006,1.291
146.00,7.664388,24.90161,0.000039,24.040428,0.0006,1.291
148.00,7.664807,24.90181,0.000039,24.041128,0.0006,1.290
150.00,7.663182,24.90172,0.000040,24.041023,0.0005,1.290
152.00,7.662896,24.90144,0.000040,24.041185,0.0006,1.290
154.00,7.662571,24.90151,0.000039,24.041146,0.0006,1.291
156.00,7.661708,24.90188,0.000040,24.041174,0.0006,1.291
158.00,7.661612,24.90183,0.000039,24.041030,0.0006,1.290
160.00,7.661696,24.90157,0.000041,24.040394,0.0006,1.290
162.00,7.661020,24.90131,0.000041,24.041616,0.0006,1.290
164.00,7.660508,24.90123,0.000039,24.041290,0.0006,1.291
166.00,7.659418,24.90177,0.000040,24.040945,0.0005,1.291
168.00,7.658763,24.90184,0.000039,24.041463,0.0006,1.291
170.00,7.658868,24.90252,0.000039,24.041365,0.0006,1.291
172.00,7.659188,24.90330,0.000039,24.040732,0.0006,1.291
174.00,7.659034,24.90213,0.000039,24.041172,0.0006,1.290
176.00,7.657801,24.90275,0.000039,24.041294,0.0006,1.291
178.00,7.658705,24.90410,0.000039,24.040895,0.0006,1.291
180.00,7.659370,24.90330,0.000041,24.040439,0.0006,1.291
182.00,7.659929,24.90221,0.000041,24.041317,0.0006,1.291
184.00,7.659637,24.90211,0.000041,24.040525,0.0006,1.291
186.00,7.659352,24.90201,0.000039,24.041314,0.0006,1.290
188.00,7.659418,24.90296,0.000040,24.041037,0.0006,1.290
190.00,7.658825,24.90343,0.000039,24.040610,0.0005,1.290
192.00,7.658524,24.90349,0.000041,24.041416,0.0006,1.290
194.00,7.658669,24.90306,0.000042,24.040174,0.0006,1.289
196.00,7.657912,24.90186,0.000041,24.040768,0.0006,1.290
198.00,7.658220,24.90155,0.000041,24.041586,0.0005,1.291
200.00,7.658511,24.90185,0.000040,24.041321,0.0005,1.291
202.00,7.658739,24.90130,0.000040,24.040994,0.0006,1.291
204.00,7.658779,24.90055,0.000041,24.041406,0.0005,1.291
206.00,7.658652,24.90113,0.000041,24.040815,0.0005,1.291
208.00,7.658454,24.90137,0.000040,24.041205,0.0006,1.290
210.00,7.657559,24.90118,0.000040,24.040637,0.0006,1.291
212.00,7.657307,24.90122,0.000040,24.040946,0.0005,1.291
214.00,7.656504,24.90129,0.000040,24.041428,0.0006,1.290
216.00,7.655590,24.90289,0.000041,24.041636,0.0006,1.290
218.00,7.655407,24.90333,0.000041,24.040786,0.0006,1.291
220.00,7.656275,24.90354,0.000040,24.041699,0.0006,1.291
222.00,7.656864,24.90340,0.000040,24.040925,0.0006,1.290
224.00,7.655723,24.90287,0.000041,24.041225,0.0006,1.291
226.00,7.655412,24.90313,0.000040,24.040783,0.0006,1.291
228.00,7.655813,24.90306,0.000039,24.040463,0.0006,1.291
230.00,7.655373,24.90281,0.000039,24.040903,0.0006,1.290
232.00,7.654726,24.90283,0.000042,24.040114,0.0006,1.290
234.00,7.655254,24.90269,0.000041,24.040279,0.0006,1.290
236.00,7.655793,24.90210,0.000041,24.041792,0.0006,1.290
238.00,7.655587,24.90274,0.000040,24.041114,0.0006,1.291
240.00,7.655191,24.90256,0.000039,24.040475,0.0005,1.291
242.00,7.655050,24.90248,0.000040,24.041045,0.0006,1.290
244.00,7.654847,24.90297,0.000039,24.041625,0.0006,1.291
246.00,7.655324,24.90271,0.000040,24.040810,0.0006,1.290
248.00,7.655113,24.90393,0.000040,24.041015,0.0006,1.291
250.00,7.654580,24.90345,0.000041,24.040830,0.0006,1.290
252.00,7.653682,24.90353,0.000040,24.040906,0.0006,1.291
254.00,7.653377,24.90353,0.000040,24.040457,0.0006,1.291
256.00,7.653852,24.90366,0.000040,24.040648,0.0006,1.291
258.00,7.653863,24.90246,0.000041,24.040492,0.0006,1.290
260.00,7.654938,24.90331,0.000043,24.041219,0.0006,1.290
262.00,7.655511,24.90291,0.000041,24.041155,0.0006,1.290
264.00,7.655031,24.90273,0.000040,24.040681,0.0006,1.291
266.00,7.654771,24.90214,0.000039,24.041045,0.0006,1.291
268.00,7.654477,24.90250,0.000040,24.041561,0.0006,1.291
270.00,7.653393,24.90299,0.000040,24.041012,0.0006,1.291
272.00,7.653166,24.90232,0.000040,24.041616,0.0006,1.290
274.00,7.652944,24.90246,0.000041,24.040926,0.0006,1.290
276.00,7.652631,24.90248,0.000042,24.041285,0.0006,1.290
278.00,7.652232,24.90234,0.000039,24.041726,0.0006,1.290
280.00,7.651759,24.90305,0.000040,24.041350,0.0007,1.290
282.00,7.650708,24.90304,0.000040,24.041259,0.0006,1.291
284.00,7.650698,24.90302,0.000040,24.040705,0.0006,1.291
286.00,7.651560,24.90330,0.000040,24.040452,0.0006,1.290
288.00,7.652049,24.90385,0.000040,24.041297,0.0006,1.290
290.00,7.652314,24.90347,0.000040,24.041272,0.0006,1.290
292.00,7.651813,24.90214,0.000041,24.041066,0.0006,1.291
294.00,7.651613,24.90255,0.000041,24.041145,0.0006,1.291
296.00,7.650580,24.90223,0.000041,24.041386,0.0006,1.291
298.00,7.650320,24.90157,0.000041,24.041626,0.0006,1.291
300.00,7.650029,24.90211,0.000040,24.040985,0.0005,1.291
302.00,7.649765,24.90222,0.000041,24.040612,0.0006,1.291
304.00,7.649940,24.90278,0.000040,24.041977,0.0006,1.291
306.00,7.649544,24.90257,0.000040,24.041756,0.0006,1.291
308.00,7.649471,24.90265,0.000042,24.041314,0.0006,1.290
310.00,7.650233,24.90266,0.000041,24.040895,0.0006,1.291
312.00,7.649863,24.90235,0.000041,24.040952,0.0006,1.291
314.00,7.649640,24.90231,0.000041,24.040828,0.0006,1.291
316.00,7.650554,24.90213,0.000041,24.040750,0.0006,1.290
318.00,7.650868,24.90135,0.000041,24.040954,0.0006,1.290
320.00,7.650493,24.90246,0.000040,24.042296,0.0006,1.291
322.00,7.650675,24.90259,0.000040,24.041323,0.0006,1.291
324.00,7.650599,24.90183,0.000040,24.040941,0.0006,1.290
326.00,7.649662,24.90160,0.000040,24.041199,0.0005,1.291
328.00,7.649113,24.90290,0.000040,24.041152,0.0005,1.291
330.00,7.649144,24.90253,0.000040,24.040706,0.0006,1.291
332.00,7.648104,24.90245,0.000041,24.040901,0.0006,1.290
334.00,7.648193,24.90275,0.000040,24.040625,0.0006,1.291
336.00,7.647950,24.90268,0.000041,24.041597,0.0006,1.291
338.00,7.648110,24.90323,0.000041,24.041279,0.0006,1.291
340.00,7.647836,24.90312,0.000041,24.041085,0.0006,1.291
342.00,7.647560,24.90203,0.000040,24.040730,0.0006,1.291
344.00,7.646995,24.90310,0.000041,24.040815,0.0006,1.291
346.00,7.647164,24.90296,0.000041,24.040694,0.0006,1.290
348.00,7.647045,24.90431,0.000040,24.041028,0.0006,1.291
350.00,7.646315,24.90364,0.000040,24.040890,0.0006,1.291
352.00,7.645862,24.90329,0.000040,24.041277,0.0006,1.291
354.00,7.645554,24.90357,0.000040,24.040574,0.0006,1.292
356.00,7.645353,24.90335,0.000039,24.040166,0.0006,1.291
358.00,7.645738,24.90313,0.000040,24.040434,0.0006,1.290
360.00,7.646531,24.90296,0.000041,24.040475,0.0006,1.291
362.00,7.645927,24.90323,0.000041,24.041936,0.0006,1.291
364.00,7.645998,24.90291,0.000041,24.040946,0.0006,1.291
366.00,7.646795,24.90270,0.000041,24.040970,0.0006,1.291
368.00,7.646240,24.90278,0.000039,24.041294,0.0006,1.291
370.00,7.646783,24.90264,0.000039,24.040974,0.0006,1.292
372.00,7.646704,24.90334,0.000039,24.040625,0.0006,1.290
374.00,7.645613,24.90360,0.000040,24.041736,0.0005,1.291
376.00,7.645180,24.90299,0.000040,24.041057,0.0005,1.291
378.00,7.645283,24.90414,0.000040,24.041665,0.0006,1.290
380.00,7.645744,24.90378,0.000040,24.041105,0.0006,1.291
382.00,7.645531,24.90377,0.000041,24.041126,0.0006,1.291
384.00,7.645712,24.90422,0.000042,24.041181,0.0006,1.291
386.00,7.645758,24.90414,0.000041,24.041606,0.0006,1.291
388.00,7.645120,24.90364,0.000039,24.041048,0.0006,1.292
390.00,7.643893,24.90424,0.000040,24.040145,0.0006,1.291
392.00,7.643204,24.90421,0.000041,24.040972,0.0006,1.291
394.00,7.642367,24.90437,0.000040,24.041232,0.0006,1.292
396.00,7.643476,24.90444,0.000041,24.041888,0.0006,1.291
398.00,7.642328,24.90448,0.000041,24.041234,0.0006,1.291
400.00,7.642671,24.90457,0.000040,24.041183,0.0006,1.291
402.00,7.642690,24.90389,0.000041,24.040808,0.0006,1.291
404.00,7.643313,24.90435,0.000040,24.041450,0.0006,1.292
406.00,7.643624,24.90481,0.000040,24.041466,0.0006,1.291
408.00,7.643147,24.90505,0.000040,24.041874,0.0005,1.291
410.00,7.642555,24.90472,0.000040,24.041037,0.0005,1.291
412.00,7.643410,24.90481,0.000041,24.041110,0.0005,1.291
414.00,7.643216,24.90431,0.000041,24.041366,0.0005,1.291
416.00,7.642416,24.90464,0.000041,24.041659,0.0006,1.291
418.00,7.642218,24.90406,0.000039,24.041499,0.0006,1.291
420.00,7.641677,24.90438,0.000041,24.041061,0.0006,1.291
422.00,7.642151,24.90455,0.000041,24.041250,0.0006,1.291
424.00,7.643114,24.90419,0.000040,24.041390,0.0006,1.291
426.00,7.641907,24.90373,0.000041,24.041088,0.0006,1.291
428.00,7.641371,24.90371,0.000041,24.041485,0.0006,1.291
430.00,7.641905,24.90404,0.000040,24.040934,0.0006,1.291
432.00,7.641743,24.90447,0.000040,24.040963,0.0006,1.291
434.00,7.641478,24.90326,0.000042,24.042121,0.0006,1.291
436.00,7.642064,24.90368,0.000040,24.041412,0.0006,1.292
438.00,7.642086,24.90441,0.000041,24.040621,0.0006,1.290
440.00,7.640993,24.90354,0.000041,24.041603,0.0006,1.290
442.00,7.640635,24.90333,0.000040,24.040974,0.0006,1.291
444.00,7.640922,24.90316,0.000041,24.041172,0.0006,1.291
446.00,7.640388,24.90334,0.000039,24.040908,0.0006,1.291
448.00,7.640270,24.90357,0.000040,24.040683,0.0006,1.291
450.00,7.639882,24.90339,0.000040,24.040579,0.0006,1.291
452.00,7.640021,24.90396,0.000039,24.040392,0.0006,1.291
454.00,7.640158,24.90345,0.000040,24.041774,0.0006,1.291
456.00,7.639412,24.90238,0.000041,24.041597,0.0006,1.290
458.00,7.637856,24.90231,0.000040,24.041070,0.0006,1.291
460.00,7.638549,24.90385,0.000039,24.040923,0.0007,1.291
462.00,7.639036,24.90415,0.000041,24.039292,0.0006,1.290
464.00,7.639706,24.90242,0.000039,24.042034,0.0006,1.291
466.00,7.639513,24.90149,0.000038,24.042088,0.0005,1.291
468.00,7.639278,24.90266,0.000038,24.041332,0.0006,1.292
470.00,7.639011,24.90303,0.000038,24.041066,0.0005,1.291
472.00,7.639220,24.90231,0.000038,24.040681,0.0006,1.291
474.00,7.638330,24.90300,0.000040,24.041043,0.0006,1.291
476.00,7.638884,24.90343,0.000039,24.040305,0.0006,1.291
478.00,7.639006,24.90297,0.000040,24.040646,0.0006,1.291
480.00,7.638596,24.90329,0.000040,24.042188,0.0005,1.291
482.00,7.639107,24.90289,0.000040,24.041874,0.0006,1.291
484.00,7.638857,24.90324,0.000041,24.041650,0.0006,1.291
486.00,7.637417,24.90403,0.000041,24.041039,0.0006,1.290
488.00,7.637413,24.90395,0.000041,24.040701,0.0005,1.290
490.00,7.637896,24.90360,0.000039,24.041508,0.0006,1.291
492.00,7.638197,24.90467,0.000040,24.039919,0.0006,1.292
494.00,7.638256,24.90406,0.000040,24.041128,0.0006,1.292
496.00,7.638470,24.90402,0.000039,24.041377,0.0006,1.292
498.00,7.637746,24.90417,0.000039,24.041586,0.0006,1.291
500.00,7.637445,24.90450,0.000039,24.041396,0.0006,1.291
502.00,7.637769,24.90416,0.000039,24.041725,0.0006,1.291
504.00,7.637672,24.90420,0.000039,24.041734,0.0006,1.291
506.00,7.638043,24.90448,0.000040,24.041126,0.0005,1.291
508.00,7.637644,24.90433,0.000042,24.040412,0.0006,1.291
510.00,7.636635,24.90346,0.000041,24.041179,0.0006,1.292
512.00,7.636166,24.90285,0.000041,24.041345,0.0006,1.291
514.00,7.636033,24.90379,0.000041,24.040685,0.0006,1.291
516.00,7.635899,24.90385,0.000042,24.040988,0.0006,1.291
518.00,7.636125,24.90375,0.000040,24.041592,0.0006,1.292
520.00,7.637320,24.90337,0.000040,24.041986,0.0006,1.291
522.00,7.637305,24.90348,0.000040,24.040815,0.0005,1.291
524.00,7.636909,24.90310,0.000039,24.040228,0.0006,1.291
526.00,7.636339,24.90369,0.000041,24.040775,0.0006,1.291
528.00,7.636356,24.90407,0.000042,24.040292,0.0006,1.292
530.00,7.636013,24.90342,0.000040,24.041374,0.0006,1.292
532.00,7.636398,24.90323,0.000038,24.041343,0.0006,1.291
534.00,7.636553,24.90378,0.000040,24.040115,0.0006,1.291
536.00,7.636951,24.90338,0.000041,24.040275,0.0006,1.291
538.00,7.636204,24.90287,0.000041,24.040685,0.0006,1.291
540.00,7.635792,24.90319,0.000038,24.040975,0.0006,1.291
542.00,7.635253,24.90190,0.000040,24.040954,0.0006,1.291
544.00,7.634735,24.90253,0.000041,24.041514,0.0006,1.291
546.00,7.634275,24.90254,0.000042,24.041497,0.0005,1.291
548.00,7.633755,24.90222,0.000040,24.041263,0.0005,1.291
550.00,7.633182,24.90216,0.000040,24.041970,0.0006,1.291
552.00,7.633386,24.90193,0.000040,24.042037,0.0006,1.291
554.00,7.634286,24.90239,0.000042,24.041032,0.0006,1.291
556.00,7.635430,24.90284,0.000041,24.041241,0.0006,1.291
558.00,7.635519,24.90292,0.000041,24.040535,0.0006,1.291
560.00,7.636026,24.90437,0.000040,24.040515,0.0006,1.291
562.00,7.635271,24.90401,0.000040,24.041146,0.0006,1.291
564.00,7.634426,24.90457,0.000044,24.039819,0.0006,1.291
566.00,7.634871,24.90387,0.000043,24.041503,0.0005,1.291
568.00,7.634869,24.90461,0.000041,24.039792,0.0005,1.291
570.00,7.634215,24.90500,0.000040,24.040955,0.0006,1.291
572.00,7.633921,24.90469,0.000041,24.041385,0.0006,1.291
574.00,7.632770,24.90491,0.000039,24.040750,0.0006,1.291
576.00,7.632607,24.90493,0.000038,24.039539,0.0006,1.291
578.00,7.632552,24.90481,0.000038,24.040850,0.0006,1.292
580.00,7.632080,24.90489,0.000040,24.041023,0.0006,1.292
582.00,7.631582,24.90441,0.000039,24.041621,0.0006,1.291
584.00,7.631762,24.90615,0.000042,24.040763,0.0006,1.291
586.00,7.631965,24.90565,0.000042,24.041372,0.0006,1.291
588.00,7.632115,24.90506,0.000039,24.041477,0.0006,1.291
590.00,7.632095,24.90520,0.000038,24.041517,0.0006,1.291
592.00,7.631919,24.90443,0.000040,24.040930,0.0006,1.291
594.00,7.632000,24.90501,0.000041,24.040554,0.0006,1.292
596.00,7.631985,24.90595,0.000040,24.040574,0.0006,1.291
598.00,7.632314,24.90524,0.000040,24.041403,0.0006,1.292
600.00,7.631476,24.90462,0.000041,24.041677,0.0006,1.291
@1,2.0000,4.0
602.00,7.631966,24.90603,0.000041,24.040550,0.0006,1.291
604.00,7.631453,24.90550,0.000040,24.041008,0.0006,1.291
606.00,7.631382,24.90577,0.000040,24.040586,0.0006,1.291
608.00,7.631850,24.90621,0.000041,24.040059,0.0006,1.292
610.00,7.632687,24.90510,0.000042,24.039970,0.0005,1.291
612.00,7.632716,24.90473,0.000040,24.041023,0.0006,1.291
614.00,7.631461,24.90544,0.000041,24.040946,0.0006,1.291
616.00,7.630876,24.90566,0.000041,24.040775,0.0006,1.292
618.00,7.630262,24.90560,0.000040,24.040897,0.0006,1.291
620.00,7.629633,24.90577,0.000039,24.040399,0.0006,1.291
622.00,7.629532,24.90516,0.000040,24.040803,0.0006,1.292
624.00,7.629435,24.90559,0.000040,24.041337,0.0006,1.292
626.00,7.628923,24.90620,0.000040,24.041352,0.0006,1.292
628.00,7.629234,24.90610,0.000040,24.040954,0.0006,1.291
630.00,7.630396,24.90599,0.000041,24.040752,0.0006,1.291
632.00,7.630686,24.90510,0.000041,24.041396,0.0006,1.291
634.00,7.630095,24.90584,0.000040,24.042272,0.0006,1.291
636.00,7.629624,24.90624,0.000038,24.041972,0.0006,1.291
638.00,7.629548,24.90557,0.000039,24.041639,0.0005,1.291
640.00,7.629564,24.90610,0.000039,24.041294,0.0006,1.291
642.00,7.629405,24.90525,0.000039,24.041135,0.0006,1.291
644.00,7.630516,24.90552,0.000041,24.041746,0.0006,1.292
646.00,7.630170,24.90488,0.000038,24.041374,0.0006,1.292
648.00,7.629161,24.90481,0.000039,24.041636,0.0005,1.291
650.00,7.628590,24.90512,0.000040,24.041641,0.0005,1.292
652.00,7.628088,24.90568,0.000040,24.041792,0.0006,1.292
654.00,7.627841,24.90606,0.000040,24.040130,0.0006,1.291
656.00,7.627751,24.90473,0.000040,24.041570,0.0006,1.291
658.00,7.628121,24.90532,0.000041,24.041392,0.0006,1.292
660.00,7.628716,24.90616,0.000041,24.041037,0.0006,1.292
662.00,7.628601,24.90605,0.000041,24.040659,0.0006,1.292
664.00,7.628422,24.90540,0.000042,24.040128,0.0006,1.291
666.00,7.629082,24.90517,0.000043,24.040286,0.0006,1.291
668.00,7.628772,24.90469,0.000041,24.041406,0.0006,1.291
670.00,7.629095,24.90363,0.000039,24.041541,0.0006,1.291
672.00,7.628996,24.90442,0.000041,24.040725,0.0006,1.291
674.00,7.628790,24.90413,0.000041,24.040874,0.0006,1.291
676.00,7.628375,24.90449,0.000040,24.042192,0.0006,1.291
678.00,7.627582,24.90495,0.000040,24.041814,0.0006,1.291
680.00,7.627325,24.90513,0.000041,24.040823,0.0006,1.291
682.00,7.627653,24.90537,0.000042,24.040615,0.0006,1.291
684.00,7.627771,24.90547,0.000042,24.040055,0.0006,1.291
686.00,7.627687,24.90641,0.000042,24.040166,0.0006,1.291
688.00,7.627555,24.90503,0.000040,24.041474,0.0006,1.291
690.00,7.628285,24.90479,0.000041,24.041436,0.0006,1.291
692.00,7.628583,24.90485,0.000040,24.041125,0.0006,1.291
694.00,7.627848,24.90524,0.000041,24.041781,0.0006,1.291
696.00,7.627757,24.90469,0.000043,24.041243,0.0006,1.291
698.00,7.627744,24.90410,0.000039,24.041772,0.0006,1.291
700.00,7.627809,24.90331,0.000038,24.041092,0.0006,1.290
702.00,7.627482,24.90324,0.000038,24.040641,0.0006,1.291
704.00,7.627086,24.90401,0.000038,24.040535,0.0006,1.291
706.00,7.627262,24.90266,0.000038,24.041772,0.0006,1.291
708.00,7.626504,24.90399,0.000040,24.041143,0.0006,1.291
710.00,7.626115,24.90424,0.000038,24.040937,0.0006,1.292
712.00,7.626333,24.90413,0.000039,24.041303,0.0006,1.292
714.00,7.626959,24.90358,0.000040,24.042108,0.0005,1.290
716.00,7.626722,24.90370,0.000040,24.040590,0.0005,1.291
718.00,7.626570,24.90549,0.000042,24.041368,0.0005,1.292
720.00,7.625152,24.90452,0.000039,24.041308,0.0006,1.291
722.00,7.624887,24.90442,0.000040,24.041114,0.0005,1.290
724.00,7.625077,24.90549,0.000041,24.040848,0.0005,1.291
726.00,7.624911,24.90364,0.000040,24.042083,0.0005,1.292
728.00,7.624953,24.90433,0.000041,24.040575,0.0006,1.291
730.00,7.624107,24.90490,0.000043,24.040337,0.0006,1.292
732.00,7.624885,24.90554,0.000042,24.041917,0.0006,1.292
734.00,7.625520,24.90550,0.000038,24.040910,0.0006,1.291
736.00,7.624754,24.90462,0.000037,24.040815,0.0006,1.292
738.00,7.624209,24.90416,0.000039,24.041985,0.0006,1.292
740.00,7.623705,24.90401,0.000039,24.041581,0.0006,1.291
742.00,7.624011,24.90488,0.000040,24.040030,0.0006,1.290
744.00,7.624451,24.90427,0.000042,24.040041,0.0006,1.292
746.00,7.624519,24.90476,0.000041,24.040454,0.0006,1.292
748.00,7.625102,24.90507,0.000042,24.039488,0.0006,1.291
750.00,7.626181,24.90499,0.000041,24.040148,0.0005,1.291
752.00,7.626224,24.90559,0.000039,24.041474,0.0006,1.291
754.00,7.624876,24.90478,0.000037,24.042139,0.0006,1.291
756.00,7.625155,24.90507,0.000037,24.040830,0.0006,1.291
758.00,7.625668,24.90487,0.000043,24.040303,0.0006,1.291
760.00,7.625780,24.90419,0.000041,24.040608,0.0006,1.291
762.00,7.625297,24.90510,0.000040,24.041645,0.0006,1.291
764.00,7.625291,24.90519,0.000040,24.041041,0.0006,1.291
766.00,7.625397,24.90519,0.000041,24.040763,0.0005,1.292
768.00,7.625164,24.90380,0.000040,24.040912,0.0005,1.291
770.00,7.624764,24.90435,0.000040,24.040652,0.0006,1.292
772.00,7.624070,24.90384,0.000040,24.041825,0.0006,1.291
774.00,7.624678,24.90278,0.000040,24.041508,0.0006,1.291
776.00,7.624476,24.90458,0.000040,24.040223,0.0007,1.291
778.00,7.623213,24.90390,0.000041,24.041212,0.0006,1.291
780.00,7.623105,24.90358,0.000042,24.040681,0.0006,1.291
782.00,7.622644,24.90409,0.000040,24.040990,0.0006,1.292
784.00,7.622331,24.90461,0.000038,24.040517,0.0006,1.291
786.00,7.621724,24.90364,0.000039,24.041010,0.0006,1.291
788.00,7.621793,24.90408,0.000038,24.042121,0.0007,1.291
790.00,7.621730,24.90413,0.000041,24.039799,0.0006,1.291
792.00,7.622512,24.90477,0.000042,24.040865,0.0006,1.291
794.00,7.621967,24.90385,0.000041,24.042039,0.0006,1.291
796.00,7.622081,24.90388,0.000039,24.041372,0.0006,1.291
798.00,7.621199,24.90439,0.000037,24.041906,0.0006,1.291
800.00,7.621177,24.90486,0.000039,24.041768,0.0006,1.292
802.00,7.621405,24.90550,0.000038,24.041279,0.0006,1.291
804.00,7.621745,24.90510,0.000040,24.041105,0.0006,1.291
806.00,7.621586,24.90422,0.000042,24.041503,0.0006,1.291
808.00,7.622143,24.90464,0.000040,24.040519,0.0006,1.292
810.00,7.622485,24.90495,0.000040,24.040081,0.0006,1.291
812.00,7.622714,24.90479,0.000041,24.042365,0.0005,1.291
814.00,7.621663,24.90465,0.000038,24.041454,0.0006,1.291
816.00,7.621848,24.90418,0.000039,24.039968,0.0006,1.291
818.00,7.621700,24.90460,0.000041,24.041248,0.0005,1.291
820.00,7.621889,24.90409,0.000040,24.041750,0.0005,1.291
822.00,7.621630,24.90426,0.000041,24.041128,0.0006,1.291
824.00,7.621192,24.90504,0.000043,24.039706,0.0006,1.291
826.00,7.621710,24.90418,0.000038,24.041959,0.0006,1.291
828.00,7.622120,24.90434,0.000041,24.040899,0.0006,1.290
830.00,7.621464,24.90505,0.000040,24.040730,0.0005,1.291
832.00,7.621065,24.90508,0.000042,24.040323,0.0006,1.291
834.00,7.620372,24.90453,0.000040,24.040341,0.0006,1.291
836.00,7.620362,24.90404,0.000038,24.040850,0.0006,1.291
838.00,7.621095,24.90419,0.000038,24.041643,0.0006,1.292
840.00,7.621294,24.90533,0.000041,24.042003,0.0006,1.292
842.00,7.621616,24.90393,0.000042,24.040821,0.0006,1.291
844.00,7.620829,24.90393,0.000042,24.040003,0.0005,1.291
846.00,7.620027,24.90526,0.000040,24.042203,0.0006,1.292
848.00,7.621086,24.90458,0.000040,24.041054,0.0006,1.292
850.00,7.620812,24.90451,0.000039,24.040545,0.0005,1.291
852.00,7.620451,24.90408,0.000040,24.041321,0.0005,1.291
854.00,7.620121,24.90405,0.000040,24.040435,0.0005,1.291
856.00,7.621012,24.90464,0.000041,24.040105,0.0005,1.291
858.00,7.621017,24.90554,0.000039,24.041397,0.0006,1.291
860.00,7.620096,24.90483,0.000038,24.041599,0.0006,1.291
862.00,7.619479,24.90552,0.000040,24.042183,0.0005,1.290
864.00,7.619791,24.90543,0.000042,24.041852,0.0005,1.291
866.00,7.619758,24.90571,0.000041,24.041216,0.0006,1.291
868.00,7.619614,24.90471,0.000040,24.040448,0.0006,1.291
870.00,7.620534,24.90402,0.000042,24.039837,0.0006,1.291
872.00,7.620313,24.90437,0.000041,24.041472,0.0006,1.292
874.00,7.620179,24.90428,0.000039,24.041145,0.0006,1.291
876.00,7.620463,24.90371,0.000041,24.041645,0.0006,1.291
878.00,7.620017,24.90490,0.000039,24.040999,0.0006,1.291
880.00,7.619173,24.90428,0.000041,24.040866,0.0005,1.291
882.00,7.619222,24.90388,0.000040,24.042637,0.0005,1.291
884.00,7.618966,24.90467,0.000041,24.039459,0.0006,1.291
886.00,7.618466,24.90337,0.000040,24.041186,0.0006,1.290
888.00,7.618353,24.90327,0.000041,24.040606,0.0006,1.292
890.00,7.617432,24.90389,0.000039,24.040477,0.0006,1.291
892.00,7.616908,24.90431,0.000039,24.040630,0.0006,1.290
894.00,7.616606,24.90456,0.000041,24.041786,0.0006,1.291
896.00,7.617142,24.90510,0.000040,24.040477,0.0006,1.291
898.00,7.617245,24.90513,0.000040,24.040803,0.0006,1.291
900.00,7.617540,24.90536,0.000039,24.041199,0.0005,1.291
902.00,7.617725,24.90519,0.000040,24.040746,0.0006,1.291
904.00,7.618205,24.90575,0.000040,24.040866,0.0006,1.291
906.00,7.618898,24.90398,0.000040,24.041881,0.0006,1.291
908.00,7.618819,24.90450,0.000041,24.041448,0.0006,1.291
910.00,7.618761,24.90453,0.000040,24.040917,0.0006,1.290
912.00,7.619375,24.90510,0.000041,24.041501,0.0006,1.291
914.00,7.619379,24.90612,0.000041,24.041625,0.0006,1.291
916.00,7.619072,24.90486,0.000039,24.041263,0.0006,1.291
918.00,7.618358,24.90486,0.000040,24.041286,0.0005,1.291
920.00,7.618623,24.90516,0.000040,24.040803,0.0006,1.292
922.00,7.618291,24.90447,0.000040,24.041212,0.0006,1.291
924.00,7.617926,24.90379,0.000040,24.041099,0.0006,1.290
926.00,7.617909,24.90417,0.000039,24.041734,0.0006,1.291
928.00,7.617824,24.90388,0.000039,24.040972,0.0006,1.291
930.00,7.616581,24.90459,0.000040,24.040952,0.0006,1.291
932.00,7.616932,24.90394,0.000041,24.041203,0.0006,1.290
934.00,7.617083,24.90405,0.000042,24.040486,0.0006,1.291
936.00,7.618138,24.90350,0.000042,24.040812,0.0006,1.291
938.00,7.618695,24.90379,0.000038,24.041668,0.0006,1.291
940.00,7.618145,24.90399,0.000040,24.040755,0.0006,1.291
942.00,7.617745,24.90371,0.000039,24.041257,0.0006,1.291
944.00,7.616962,24.90390,0.000040,24.041465,0.0005,1.291
946.00,7.616505,24.90301,0.000040,24.041432,0.0005,1.291
948.00,7.615122,24.90222,0.000039,24.041121,0.0006,1.291
950.00,7.615277,24.90365,0.000040,24.040952,0.0006,1.291
952.00,7.615073,24.90357,0.000040,24.041706,0.0006,1.291
954.00,7.615174,24.90444,0.000038,24.041699,0.0006,1.292
956.00,7.614935,24.90404,0.000040,24.041019,0.0006,1.290
958.00,7.614181,24.90442,0.000041,24.041357,0.0006,1.291
960.00,7.613990,24.90334,0.000040,24.041137,0.0005,1.290
962.00,7.613845,24.90411,0.000041,24.040728,0.0006,1.291
964.00,7.614579,24.90376,0.000040,24.041741,0.0005,1.291
966.00,7.614815,24.90356,0.000039,24.041999,0.0005,1.291
968.00,7.614679,24.90414,0.000041,24.041212,0.0006,1.290
970.00,7.614746,24.90353,0.000041,24.041206,0.0006,1.291
972.00,7.615311,24.90346,0.000041,24.041470,0.0006,1.291
974.00,7.614743,24.90374,0.000040,24.041499,0.0006,1.291
976.00,7.614897,24.90367,0.000041,24.040843,0.0006,1.290
978.00,7.615144,24.90440,0.000040,24.040677,0.0006,1.291
980.00,7.614783,24.90424,0.000040,24.040668,0.0006,1.291
982.00,7.615424,24.90424,0.000040,24.041441,0.0006,1.291
984.00,7.614891,24.90406,0.000039,24.041150,0.0006,1.291
986.00,7.614823,24.90439,0.000040,24.040723,0.0006,1.291
988.00,7.613979,24.90470,0.000039,24.041137,0.0006,1.290
990.00,7.613397,24.90544,0.000041,24.040594,0.0006,1.290
992.00,7.613497,24.90502,0.000041,24.041148,0.0006,1.291
994.00,7.613404,24.90544,0.000039,24.040770,0.0006,1.290
996.00,7.613994,24.90470,0.000040,24.040952,0.0006,1.290
998.00,7.615165,24.90406,0.000040,24.040390,0.0006,1.291
1000.00,7.615023,24.90430,0.000039,24.040563,0.0006,1.291
1002.00,7.614578,24.90427,0.000041,24.041377,0.0006,1.291
1004.00,7.614456,24.90411,0.000039,24.040832,0.0006,1.291
1006.00,7.614980,24.90426,0.000039,24.041316,0.0006,1.291
1008.00,7.614574,24.90485,0.000040,24.041323,0.0006,1.290
1010.00,7.614506,24.90428,0.000039,24.041210,0.0006,1.290
1012.00,7.615554,24.90475,0.000041,24.041146,0.0006,1.291
1014.00,7.615924,24.90483,0.000040,24.040379,0.0006,1.290
1016.00,7.615972,24.90550,0.000040,24.040679,0.0006,1.291
1018.00,7.614947,24.90500,0.000041,24.040826,0.0006,1.290
1020.00,7.615212,24.90560,0.000041,24.040908,0.0006,1.290
1022.00,7.614947,24.90602,0.000041,24.041183,0.0005,1.291
1024.00,7.614032,24.90616,0.000041,24.041396,0.0005,1.291
1026.00,7.613774,24.90499,0.000040,24.040783,0.0005,1.291
1028.00,7.614190,24.90467,0.000039,24.040690,0.0006,1.291
1030.00,7.614192,24.90416,0.000040,24.041081,0.0006,1.290
1032.00,7.613605,24.90484,0.000040,24.040643,0.0006,1.290
1034.00,7.613562,24.90350,0.000040,24.041283,0.0006,1.291
1036.00,7.613222,24.90317,0.000040,24.041199,0.0006,1.291
1038.00,7.611678,24.90355,0.000039,24.040699,0.0006,1.291
1040.00,7.612215,24.90382,0.000040,24.040223,0.0006,1.291
1042.00,7.613111,24.90381,0.000041,24.041228,0.0006,1.291
1044.00,7.612932,24.90388,0.000040,24.041223,0.0006,1.291
1046.00,7.612913,24.90359,0.000041,24.041683,0.0006,1.291
1048.00,7.613027,24.90343,0.000040,24.041114,0.0006,1.290
1050.00,7.613078,24.90338,0.000040,24.040832,0.0006,1.290
1052.00,7.612997,24.90285,0.000040,24.041146,0.0005,1.291
1054.00,7.613052,24.90296,0.000041,24.041285,0.0006,1.290
1056.00,7.613615,24.90345,0.000041,24.041366,0.0006,1.290
1058.00,7.613208,24.90362,0.000040,24.040634,0.0006,1.291
1060.00,7.612951,24.90245,0.000040,24.040803,0.0006,1.291
1062.00,7.612647,24.90344,0.000040,24.040925,0.0005,1.291
1064.00,7.611836,24.90449,0.000039,24.041252,0.0005,1.291
1066.00,7.611924,24.90460,0.000040,24.041585,0.0005,1.291
1068.00,7.611674,24.90387,0.000040,24.041403,0.0006,1.290
1070.00,7.610661,24.90439,0.000040,24.041334,0.0006,1.291
1072.00,7.610247,24.90375,0.000040,24.040426,0.0006,1.291
1074.00,7.610494,24.90461,0.000039,24.040839,0.0006,1.291
1076.00,7.611147,24.90427,0.000040,24.041685,0.0006,1.290
1078.00,7.611656,24.90365,0.000042,24.041325,0.0006,1.290
1080.00,7.611980,24.90403,0.000041,24.040565,0.0005,1.291
1082.00,7.612058,24.90411,0.000039,24.041650,0.0006,1.291
1084.00,7.612202,24.90420,0.000039,24.041390,0.0005,1.291
1086.00,7.612654,24.90526,0.000041,24.041099,0.0005,1.291
1088.00,7.612731,24.90480,0.000040,24.041266,0.0006,1.290
1090.00,7.611848,24.90505,0.000040,24.041226,0.0006,1.291
1092.00,7.611152,24.90496,0.000041,24.040815,0.0006,1.290
1094.00,7.611026,24.90556,0.000042,24.041274,0.0006,1.290
1096.00,7.610989,24.90613,0.000040,24.040935,0.0006,1.291
1098.00,7.612032,24.90570,0.000040,24.041046,0.0006,1.291
1100.00,7.612112,24.90572,0.000040,24.040768,0.0006,1.291
1102.00,7.612642,24.90479,0.000040,24.040654,0.0006,1.291
1104.00,7.612827,24.90580,0.000040,24.041252,0.0006,1.291
1106.00,7.612438,24.90578,0.000040,24.040894,0.0006,1.290
1108.00,7.612253,24.90460,0.000041,24.040128,0.0006,1.290
1110.00,7.613035,24.90421,0.000040,24.040692,0.0006,1.291
1112.00,7.611936,24.90442,0.000041,24.041126,0.0006,1.291
1114.00,7.611861,24.90382,0.000041,24.041506,0.0006,1.290
1116.00,7.611920,24.90349,0.000041,24.040988,0.0005,1.291
1118.00,7.611342,24.90455,0.000040,24.041294,0.0006,1.291
1120.00,7.611197,24.90435,0.000041,24.041092,0.0006,1.290
1122.00,7.611241,24.90431,0.000040,24.041281,0.0006,1.291
1124.00,7.610707,24.90504,0.000040,24.041276,0.0006,1.291
1126.00,7.610223,24.90480,0.000039,24.040317,0.0005,1.290
1128.00,7.609418,24.90569,0.000040,24.040634,0.0006,1.290
1130.00,7.609633,24.90508,0.000039,24.040421,0.0006,1.290
1132.00,7.609586,24.90473,0.000040,24.041261,0.0005,1.290
1134.00,7.610542,24.90495,0.000041,24.041059,0.0006,1.290
1136.00,7.610962,24.90417,0.000040,24.039826,0.0006,1.290
1138.00,7.611435,24.90432,0.000040,24.040283,0.0006,1.290
1140.00,7.610718,24.90460,0.000040,24.040877,0.0006,1.291
1142.00,7.610708,24.90539,0.000041,24.039708,0.0006,1.291
1144.00,7.609830,24.90458,0.000041,24.041183,0.0006,1.290
1146.00,7.609110,24.90514,0.000040,24.040886,0.0006,1.290
1148.00,7.609759,24.90594,0.000039,24.040566,0.0006,1.290
1150.00,7.609588,24.90554,0.000040,24.040666,0.0005,1.290
1152.00,7.609702,24.90630,0.000040,24.040988,0.0005,1.291
1154.00,7.610049,24.90641,0.000041,24.040957,0.0005,1.291
1156.00,7.609776,24.90576,0.000040,24.040681,0.0006,1.290
1158.00,7.609986,24.90627,0.000040,24.041099,0.0006,1.290
1160.00,7.609383,24.90534,0.000039,24.040877,0.0006,1.290
1162.00,7.609042,24.90600,0.000040,24.041176,0.0005,1.290
1164.00,7.609720,24.90697,0.000038,24.041105,0.0006,1.291
1166.00,7.610718,24.90666,0.000039,24.040966,0.0006,1.291
1168.00,7.610373,24.90649,0.000039,24.040732,0.0006,1.290
1170.00,7.610075,24.90544,0.000041,24.040706,0.0005,1.290
1172.00,7.609457,24.90592,0.000039,24.041765,0.0006,1.291
1174.00,7.609688,24.90641,0.000039,24.041030,0.0006,1.290
1176.00,7.609936,24.90602,0.000041,24.040446,0.0006,1.291
1178.00,7.609581,24.90613,0.000038,24.040392,0.0005,1.291
1180.00,7.609059,24.90598,0.000039,24.040872,0.0005,1.291
1182.00,7.609820,24.90454,0.000040,24.040408,0.0006,1.290
1184.00,7.609409,24.90464,0.000040,24.040499,0.0006,1.291
1186.00,7.608212,24.90525,0.000039,24.040761,0.0005,1.290
1188.00,7.608243,24.90569,0.000040,24.040177,0.0006,1.290
1190.00,7.609233,24.90574,0.000041,24.040139,0.0005,1.291
1192.00,7.609418,24.90553,0.000040,24.040959,0.0005,1.290
1194.00,7.608954,24.90598,0.000041,24.040755,0.0006,1.291
1196.00,7.608634,24.90590,0.000039,24.040374,0.0005,1.290
1198.00,7.608470,24.90606,0.000039,24.041408,0.0006,1.290
1200.00,7.608664,24.90560,0.000039,24.040081,0.0006,1.290
@2,12.0000,24.0
1202.00,7.609529,24.90641,0.000041,24.040741,0.0006,1.291
1204.00,7.609562,24.90551,0.000039,24.040810,0.0006,1.291
1206.00,7.605179,24.90606,0.000039,24.041008,0.0006,1.290
1208.00,7.597155,24.90578,0.000040,24.040375,0.0006,1.290
1210.00,7.583646,24.90575,0.000040,24.041692,0.0005,1.289
1212.00,7.566947,24.90534,0.000041,24.041539,0.0006,1.290
1214.00,7.554087,24.90613,0.000040,24.040779,0.0006,1.290
1216.00,7.546117,24.90486,0.000040,24.040505,0.0005,1.290
1218.00,7.540118,24.90511,0.000039,24.040981,0.0006,1.291
1220.00,7.536201,24.90495,0.000039,24.040654,0.0006,1.291
1222.00,7.531731,24.90514,0.000038,24.041288,0.0006,1.291
1224.00,7.526481,24.90541,0.000039,24.040750,0.0006,1.292
1226.00,7.521939,24.90549,0.000039,24.040179,0.0006,1.292
1228.00,7.519981,24.90650,0.000038,24.041094,0.0006,1.291
1230.00,7.524702,24.90513,0.000038,24.040717,0.0006,1.291
1232.00,7.535749,24.90518,0.000039,24.041296,0.0006,1.292
1234.00,7.545796,24.90558,0.000039,24.040919,0.0006,1.291
1236.00,7.550995,24.90551,0.000040,24.040950,0.0006,1.291
1238.00,7.551761,24.90535,0.000039,24.041157,0.0006,1.291
1240.00,7.550397,24.90494,0.000039,24.041072,0.0006,1.291
1242.00,7.550605,24.90523,0.000039,24.041201,0.0006,1.291
1244.00,7.551561,24.90519,0.000039,24.040992,0.0005,1.290
1246.00,7.553307,24.90580,0.000039,24.040765,0.0005,1.290
1248.00,7.554278,24.90554,0.000040,24.041190,0.0006,1.290
1250.00,7.555404,24.90511,0.000039,24.040970,0.0005,1.290
1252.00,7.555779,24.90550,0.000040,24.040563,0.0005,1.290
1254.00,7.557151,24.90537,0.000040,24.041296,0.0006,1.291
1256.00,7.560702,24.90560,0.000040,24.040161,0.0005,1.290
1258.00,7.564158,24.90523,0.000041,24.040845,0.0005,1.290
1260.00,7.566241,24.90560,0.000041,24.041241,0.0005,1.290
1262.00,7.568456,24.90546,0.000040,24.040823,0.0006,1.290
1264.00,7.570867,24.90563,0.000039,24.041368,0.0006,1.290
1266.00,7.573892,24.90586,0.000041,24.040515,0.0006,1.290
1268.00,7.576436,24.90574,0.000041,24.041605,0.0006,1.290
1270.00,7.578829,24.90535,0.000041,24.040903,0.0006,1.290
1272.00,7.581562,24.90491,0.000040,24.040626,0.0006,1.290
1274.00,7.583883,24.90421,0.000039,24.040854,0.0005,1.291
1276.00,7.585641,24.90461,0.000039,24.041657,0.0006,1.290
1278.00,7.587838,24.90469,0.000039,24.041254,0.0006,1.290
1280.00,7.590057,24.90548,0.000039,24.040863,0.0006,1.290
1282.00,7.591698,24.90526,0.000042,24.041132,0.0006,1.289
1284.00,7.593540,24.90465,0.000041,24.040526,0.0005,1.289
1286.00,7.595943,24.90498,0.000040,24.040814,0.0006,1.290
1288.00,7.596798,24.90530,0.000040,24.041025,0.0005,1.290
1290.00,7.597835,24.90668,0.000040,24.040950,0.0005,1.290
1292.00,7.600146,24.90651,0.000039,24.041106,0.0005,1.291
1294.00,7.601208,24.90585,0.000039,24.040734,0.0005,1.290
1296.00,7.602132,24.90601,0.000039,24.041239,0.0006,1.290
1298.00,7.601663,24.90592,0.000038,24.041234,0.0006,1.290
1300.00,7.601498,24.90546,0.000040,24.040286,0.0006,1.290
1302.00,7.602569,24.90568,0.000040,24.040185,0.0006,1.290
1304.00,7.603295,24.90600,0.000041,24.041646,0.0006,1.290
1306.00,7.603683,24.90580,0.000041,24.040143,0.0006,1.290
1308.00,7.603875,24.90643,0.000038,24.040492,0.0006,1.290
1310.00,7.604288,24.90633,0.000040,24.040532,0.0006,1.290
1312.00,7.603942,24.90652,0.000041,24.040712,0.0005,1.290
1314.00,7.603198,24.90599,0.000040,24.041656,0.0006,1.289
1316.00,7.603134,24.90593,0.000040,24.040890,0.0006,1.289
1318.00,7.603042,24.90586,0.000041,24.040485,0.0006,1.290
1320.00,7.603341,24.90543,0.000040,24.040106,0.0006,1.290
1322.00,7.603362,24.90623,0.000041,24.041114,0.0005,1.290
1324.00,7.602960,24.90627,0.000040,24.040605,0.0006,1.290
1326.00,7.603510,24.90664,0.000038,24.039879,0.0006,1.290
1328.00,7.604325,24.90648,0.000039,24.041481,0.0006,1.290
1330.00,7.604732,24.90631,0.000039,24.040517,0.0006,1.289
1332.00,7.604287,24.90658,0.000039,24.040752,0.0006,1.290
1334.00,7.603787,24.90580,0.000039,24.041163,0.0006,1.290
1336.00,7.604118,24.90612,0.000041,24.041437,0.0006,1.289
1338.00,7.604751,24.90593,0.000041,24.040121,0.0006,1.289
1340.00,7.604746,24.90447,0.000040,24.041388,0.0006,1.290
1342.00,7.603769,24.90589,0.000039,24.039917,0.0005,1.290
1344.00,7.602786,24.90572,0.000040,24.040346,0.0006,1.290
1346.00,7.604106,24.90642,0.000042,24.040017,0.0006,1.289
1348.00,7.604149,24.90525,0.000042,24.040612,0.0006,1.290
1350.00,7.603156,24.90521,0.000041,24.041476,0.0006,1.289
1352.00,7.602658,24.90571,0.000038,24.041663,0.0006,1.290
1354.00,7.603095,24.90628,0.000039,24.040554,0.0006,1.290
1356.00,7.603037,24.90639,0.000041,24.040606,0.0006,1.290
1358.00,7.602949,24.90641,0.000040,24.040465,0.0005,1.290
1360.00,7.602884,24.90636,0.000040,24.040270,0.0005,1.290
1362.00,7.603460,24.90559,0.000040,24.040901,0.0006,1.289
1364.00,7.604174,24.90510,0.000041,24.041588,0.0005,1.290
1366.00,7.604630,24.90578,0.000040,24.041045,0.0005,1.289
1368.00,7.604820,24.90543,0.000040,24.040425,0.0005,1.290
1370.00,7.604405,24.90450,0.000038,24.042150,0.0006,1.290
1372.00,7.603754,24.90490,0.000039,24.041892,0.0006,1.290
1374.00,7.603506,24.90510,0.000040,24.041150,0.0006,1.290
1376.00,7.604266,24.90571,0.000040,24.040465,0.0005,1.289
1378.00,7.604580,24.90555,0.000040,24.040808,0.0006,1.289
1380.00,7.605190,24.90545,0.000041,24.041377,0.0005,1.289
1382.00,7.605112,24.90531,0.000039,24.042005,0.0005,1.290
1384.00,7.605416,24.90595,0.000038,24.040775,0.0006,1.290
1386.00,7.604775,24.90544,0.000039,24.040439,0.0006,1.289
1388.00,7.604030,24.90486,0.000040,24.040654,0.0005,1.289
1390.00,7.603999,24.90424,0.000040,24.041165,0.0005,1.289
1392.00,7.603417,24.90439,0.000039,24.041063,0.0006,1.290
1394.00,7.602297,24.90457,0.000040,24.040530,0.0006,1.290
1396.00,7.602419,24.90556,0.000039,24.041416,0.0006,1.290
1398.00,7.602604,24.90532,0.000040,24.040697,0.0006,1.290
1400.00,7.603361,24.90494,0.000038,24.041261,0.0006,1.290
1402.00,7.603651,24.90443,0.000038,24.040948,0.0006,1.290
1404.00,7.603971,24.90453,0.000038,24.040894,0.0005,1.290
1406.00,7.604602,24.90520,0.000040,24.041539,0.0005,1.289
1408.00,7.604898,24.90572,0.000041,24.040890,0.0005,1.290
1410.00,7.604074,24.90529,0.000039,24.040461,0.0006,1.290
1412.00,7.603166,24.90542,0.000040,24.039594,0.0006,1.289
1414.00,7.602976,24.90496,0.000040,24.039624,0.0005,1.290
1416.00,7.602084,24.90491,0.000039,24.040279,0.0005,1.290
1418.00,7.602471,24.90456,0.000039,24.040159,0.0005,1.290
1420.00,7.601769,24.90445,0.000041,24.041268,0.0006,1.290
1422.00,7.602226,24.90497,0.000039,24.041294,0.0005,1.290
1424.00,7.603708,24.90540,0.000040,24.041752,0.0005,1.290
1426.00,7.603773,24.90480,0.000040,24.041643,0.0006,1.290
1428.00,7.603446,24.90584,0.000042,24.040992,0.0006,1.289
1430.00,7.603377,24.90596,0.000041,24.040688,0.0006,1.290
1432.00,7.602901,24.90545,0.000041,24.040925,0.0006,1.289
1434.00,7.602758,24.90521,0.000040,24.041115,0.0006,1.289
1436.00,7.602888,24.90488,0.000040,24.041710,0.0006,1.290
1438.00,7.602621,24.90540,0.000040,24.040881,0.0006,1.290
1440.00,7.603462,24.90590,0.000040,24.040714,0.0006,1.290
1442.00,7.602992,24.90575,0.000040,24.040628,0.0006,1.290
1444.00,7.601227,24.90577,0.000040,24.040972,0.0006,1.290
1446.00,7.601953,24.90658,0.000040,24.040752,0.0006,1.290
1448.00,7.602153,24.90522,0.000040,24.040677,0.0006,1.290
1450.00,7.602217,24.90504,0.000039,24.041137,0.0006,1.290
1452.00,7.601773,24.90501,0.000039,24.041399,0.0005,1.290
1454.00,7.601425,24.90474,0.000041,24.041703,0.0005,1.290
1456.00,7.601338,24.90516,0.000038,24.041648,0.0006,1.290
1458.00,7.601559,24.90556,0.000040,24.041025,0.0006,1.289
1460.00,7.601882,24.90518,0.000040,24.041334,0.0006,1.290
1462.00,7.601603,24.90550,0.000038,24.041725,0.0006,1.290
1464.00,7.602833,24.90464,0.000040,24.041316,0.0006,1.289
1466.00,7.603045,24.90479,0.000039,24.041052,0.0005,1.290
1468.00,7.602976,24.90607,0.000039,24.040461,0.0006,1.290
1470.00,7.603342,24.90628,0.000039,24.040992,0.0006,1.289
1472.00,7.603114,24.90599,0.000039,24.041845,0.0005,1.290
1474.00,7.602766,24.90641,0.000038,24.041125,0.0006,1.290
1476.00,7.603126,24.90713,0.000040,24.040846,0.0005,1.290
1478.00,7.603313,24.90721,0.000039,24.040465,0.0005,1.290
1480.00,7.603623,24.90621,0.000040,24.040737,0.0005,1.289
1482.00,7.603782,24.90575,0.000040,24.041065,0.0005,1.289
1484.00,7.604264,24.90724,0.000039,24.041730,0.0006,1.290
1486.00,7.603748,24.90637,0.000039,24.041265,0.0006,1.290
1488.00,7.602818,24.90624,0.000040,24.041177,0.0005,1.290
1490.00,7.603637,24.90679,0.000040,24.041450,0.0006,1.289
1492.00,7.604748,24.90652,0.000041,24.041039,0.0006,1.289
1494.00,7.604130,24.90636,0.000041,24.040690,0.0006,1.289
1496.00,7.603161,24.90639,0.000040,24.041557,0.0006,1.290
1498.00,7.601715,24.90600,0.000039,24.041077,0.0005,1.290
1500.00,7.600846,24.90636,0.000039,24.040806,0.0006,1.289
1502.00,7.600312,24.90689,0.000039,24.040675,0.0006,1.290
1504.00,7.599876,24.90572,0.000038,24.040794,0.0006,1.290
1506.00,7.599857,24.90556,0.000039,24.040768,0.0006,1.290
1508.00,7.600530,24.90617,0.000039,24.040845,0.0006,1.290
1510.00,7.600674,24.90613,0.000039,24.040841,0.0006,1.289
1512.00,7.599557,24.90543,0.000040,24.041417,0.0006,1.290
1514.00,7.599879,24.90465,0.000040,24.041059,0.0006,1.289
1516.00,7.599941,24.90475,0.000040,24.040695,0.0006,1.289
1518.00,7.600682,24.90465,0.000041,24.040350,0.0006,1.289
1520.00,7.601996,24.90522,0.000040,24.041015,0.0006,1.290
1522.00,7.603075,24.90532,0.000040,24.040637,0.0006,1.289
1524.00,7.602367,24.90519,0.000040,24.041034,0.0006,1.289
1526.00,7.601677,24.90480,0.000039,24.040177,0.0006,1.289
1528.00,7.601719,24.90512,0.000039,24.041192,0.0006,1.290
1530.00,7.602555,24.90501,0.000039,24.041346,0.0006,1.289
1532.00,7.603092,24.90549,0.000040,24.041308,0.0006,1.290
1534.00,7.601979,24.90506,0.000039,24.041123,0.0006,1.289
1536.00,7.601057,24.90465,0.000040,24.041583,0.0006,1.289
1538.00,7.600782,24.90425,0.000040,24.040919,0.0006,1.290
1540.00,7.600943,24.90415,0.000040,24.040772,0.0006,1.289
1542.00,7.600965,24.90409,0.000040,24.041252,0.0005,1.289
1544.00,7.600246,24.90441,0.000037,24.041166,0.0006,1.290
1546.00,7.601003,24.90450,0.000038,24.041245,0.0006,1.290
1548.00,7.601202,24.90519,0.000039,24.040719,0.0006,1.290
1550.00,7.600925,24.90501,0.000040,24.040357,0.0006,1.290
1552.00,7.601047,24.90521,0.000039,24.041256,0.0006,1.290
1554.00,7.600801,24.90590,0.000039,24.041346,0.0006,1.290
1556.00,7.600564,24.90571,0.000040,24.041188,0.0006,1.289
1558.00,7.600773,24.90626,0.000040,24.040146,0.0006,1.290
1560.00,7.601573,24.90633,0.000042,24.039772,0.0005,1.289
1562.00,7.601354,24.90627,0.000040,24.041174,0.0005,1.289
1564.00,7.600248,24.90533,0.000040,24.040870,0.0006,1.289
1566.00,7.600413,24.90539,0.000040,24.041179,0.0006,1.290
1568.00,7.599863,24.90611,0.000040,24.040830,0.0006,1.289
1570.00,7.599403,24.90641,0.000040,24.042036,0.0006,1.290
1572.00,7.600288,24.90558,0.000040,24.041108,0.0006,1.290
1574.00,7.600273,24.90614,0.000039,24.040835,0.0006,1.290
1576.00,7.600189,24.90630,0.000039,24.041592,0.0006,1.290
1578.00,7.600940,24.90577,0.000041,24.041479,0.0006,1.289
1580.00,7.601018,24.90569,0.000040,24.041814,0.0006,1.290
1582.00,7.600654,24.90648,0.000038,24.042108,0.0006,1.289
1584.00,7.601026,24.90587,0.000040,24.041115,0.0006,1.289
1586.00,7.600246,24.90574,0.000040,24.040759,0.0006,1.290
1588.00,7.599907,24.90583,0.000039,24.041154,0.0006,1.290
1590.00,7.600113,24.90530,0.000038,24.040961,0.0006,1.290
1592.00,7.599830,24.90581,0.000039,24.040494,0.0006,1.290
1594.00,7.599425,24.90595,0.000040,24.041345,0.0006,1.290
1596.00,7.599680,24.90569,0.000041,24.041748,0.0006,1.289
1598.00,7.599467,24.90588,0.000041,24.040663,0.0006,1.290
1600.00,7.600427,24.90582,0.000039,24.041157,0.0006,1.289
1602.00,7.599913,24.90579,0.000040,24.040770,0.0006,1.289
1604.00,7.599086,24.90632,0.000040,24.041645,0.0006,1.290
1606.00,7.599559,24.90639,0.000040,24.040963,0.0005,1.289
1608.00,7.600256,24.90630,0.000040,24.040454,0.0005,1.290
1610.00,7.600216,24.90585,0.000039,24.041045,0.0006,1.290
1612.00,7.600581,24.90559,0.000040,24.040954,0.0006,1.290
1614.00,7.600149,24.90586,0.000040,24.041403,0.0006,1.290
1616.00,7.599011,24.90466,0.000040,24.042310,0.0006,1.289
1618.00,7.598916,24.90528,0.000039,24.040957,0.0006,1.289
1620.00,7.599040,24.90567,0.000038,24.040361,0.0006,1.290
1622.00,7.599212,24.90606,0.000037,24.042274,0.0005,1.290
1624.00,7.599056,24.90491,0.000038,24.040805,0.0005,1.290
1626.00,7.599572,24.90457,0.000040,24.041015,0.0005,1.290
1628.00,7.599006,24.90510,0.000041,24.041246,0.0006,1.289
1630.00,7.598907,24.90522,0.000042,24.041108,0.0006,1.289
1632.00,7.599129,24.90566,0.000041,24.041390,0.0006,1.289
1634.00,7.599151,24.90527,0.000040,24.041677,0.0006,1.290
1636.00,7.598189,24.90502,0.000040,24.041448,0.0006,1.290
1638.00,7.598366,24.90540,0.000040,24.041343,0.0006,1.289
1640.00,7.599455,24.90598,0.000040,24.040974,0.0006,1.289
1642.00,7.599546,24.90590,0.000039,24.040694,0.0006,1.289
1644.00,7.598547,24.90504,0.000040,24.041621,0.0006,1.289
1646.00,7.598905,24.90602,0.000041,24.041095,0.0006,1.289
1648.00,7.598926,24.90533,0.000041,24.041508,0.0006,1.289
1650.00,7.599068,24.90522,0.000040,24.042025,0.0006,1.289
1652.00,7.599562,24.90496,0.000041,24.040403,0.0006,1.289
1654.00,7.599294,24.90505,0.000040,24.041366,0.0006,1.290
1656.00,7.599361,24.90510,0.000039,24.041119,0.0006,1.289
1658.00,7.599754,24.90577,0.000038,24.042268,0.0006,1.289
1660.00,7.599865,24.90496,0.000039,24.041474,0.0006,1.289
1662.00,7.599299,24.90624,0.000041,24.040181,0.0006,1.289
1664.00,7.599254,24.90612,0.000042,24.040157,0.0006,1.289
1666.00,7.598684,24.90690,0.000041,24.039788,0.0006,1.289
1668.00,7.597934,24.90559,0.000038,24.040534,0.0006,1.289
1670.00,7.597782,24.90504,0.000040,24.041288,0.0006,1.290
1672.00,7.598027,24.90545,0.000040,24.041077,0.0006,1.289
1674.00,7.598754,24.90625,0.000040,24.040186,0.0006,1.288
1676.00,7.600674,24.90624,0.000039,24.040625,0.0006,1.289
1678.00,7.600688,24.90615,0.000038,24.040519,0.0005,1.289
1680.00,7.598837,24.90593,0.000039,24.040575,0.0006,1.289
1682.00,7.599193,24.90601,0.000039,24.041621,0.0006,1.289
1684.00,7.600311,24.90656,0.000042,24.039634,0.0006,1.289
1686.00,7.600292,24.90547,0.000041,24.040635,0.0006,1.289
1688.00,7.599648,24.90607,0.000041,24.040294,0.0006,1.290
1690.00,7.598721,24.90596,0.000039,24.041730,0.0005,1.289
1692.00,7.597821,24.90557,0.000040,24.040866,0.0005,1.289
1694.00,7.597735,24.90504,0.000039,24.041639,0.0006,1.288
1696.00,7.598518,24.90543,0.000038,24.041048,0.0006,1.288
1698.00,7.598685,24.90670,0.000037,24.040481,0.0006,1.289
1700.00,7.598143,24.90553,0.000039,24.041430,0.0005,1.289
1702.00,7.597299,24.90536,0.000041,24.039532,0.0006,1.289
1704.00,7.597519,24.90604,0.000041,24.039817,0.0005,1.288
1706.00,7.597720,24.90598,0.000038,24.040743,0.0006,1.289
1708.00,7.597212,24.90559,0.000039,24.041334,0.0006,1.288
1710.00,7.597848,24.90579,0.000042,24.040277,0.0005,1.288
1712.00,7.598378,24.90491,0.000041,24.040603,0.0006,1.289
1714.00,7.598647,24.90589,0.000042,24.039714,0.0006,1.288
1716.00,7.598606,24.90593,0.000042,24.039521,0.0005,1.289
1718.00,7.597828,24.90533,0.000041,24.040708,0.0005,1.289
1720.00,7.597374,24.90433,0.000039,24.041794,0.0006,1.289
1722.00,7.597259,24.90469,0.000039,24.041028,0.0006,1.288
1724.00,7.598084,24.90516,0.000041,24.040668,0.0006,1.289
1726.00,7.598730,24.90527,0.000039,24.040779,0.0006,1.289
1728.00,7.599055,24.90534,0.000041,24.040614,0.0006,1.289
1730.00,7.598583,24.90518,0.000038,24.040510,0.0006,1.289
1732.00,7.598143,24.90516,0.000039,24.040810,0.0006,1.289
1734.00,7.598015,24.90447,0.000040,24.040932,0.0006,1.288
1736.00,7.598231,24.90474,0.000039,24.040926,0.0006,1.288
1738.00,7.598088,24.90427,0.000039,24.041085,0.0005,1.288
1740.00,7.598066,24.90406,0.000039,24.040683,0.0005,1.289
1742.00,7.597138,24.90462,0.000040,24.040848,0.0005,1.289
1744.00,7.596587,24.90420,0.000041,24.041750,0.0005,1.289
1746.00,7.597157,24.90461,0.000040,24.041066,0.0005,1.289
1748.00,7.597820,24.90497,0.000040,24.041206,0.0006,1.287
1750.00,7.597586,24.90439,0.000040,24.041181,0.0005,1.288
1752.00,7.597578,24.90439,0.000039,24.041172,0.0005,1.289
1754.00,7.597505,24.90431,0.000040,24.040759,0.0005,1.289
1756.00,7.597253,24.90363,0.000039,24.041210,0.0006,1.289
1758.00,7.596662,24.90404,0.000039,24.040965,0.0006,1.288
1760.00,7.596107,24.90336,0.000038,24.041165,0.0006,1.288
1762.00,7.596805,24.90424,0.000039,24.041403,0.0006,1.288
1764.00,7.597479,24.90433,0.000039,24.041050,0.0006,1.289
1766.00,7.597606,24.90459,0.000039,24.041385,0.0006,1.289
1768.00,7.597721,24.90420,0.000038,24.040610,0.0005,1.289
1770.00,7.597321,24.90440,0.000038,24.041139,0.0005,1.288
1772.00,7.597351,24.90357,0.000040,24.040672,0.0006,1.289
1774.00,7.598244,24.90467,0.000040,24.039932,0.0005,1.289
1776.00,7.598644,24.90484,0.000039,24.041126,0.0006,1.289
1778.00,7.598273,24.90432,0.000040,24.040635,0.0006,1.288
1780.00,7.598116,24.90413,0.000039,24.040605,0.0005,1.288
1782.00,7.598353,24.90464,0.000040,24.040835,0.0005,1.289
1784.00,7.598217,24.90531,0.000040,24.040455,0.0006,1.288
1786.00,7.596555,24.90511,0.000039,24.040699,0.0006,1.288
1788.00,7.596153,24.90525,0.000039,24.041014,0.0005,1.289
1790.00,7.596473,24.90434,0.000039,24.041237,0.0005,1.289
1792.00,7.597237,24.90341,0.000040,24.040645,0.0006,1.289
1794.00,7.597257,24.90519,0.000040,24.040515,0.0006,1.289
1796.00,7.595609,24.90542,0.000039,24.040321,0.0005,1.289
1798.00,7.595150,24.90552,0.000039,24.041130,0.0006,1.288
1800.00,7.595946,24.90598,0.000039,24.041943,0.0005,1.288
@3,12.0000,24.0
1802.00,7.596998,24.90571,0.000040,24.040537,0.0006,1.288
1804.00,7.595271,24.90553,0.000041,24.040695,0.0006,1.288
1806.00,7.588087,24.90551,0.000040,24.040979,0.0006,1.288
1808.00,7.575419,24.90618,0.000040,24.040841,0.0006,1.288
1810.00,7.558671,24.90619,0.000041,24.040946,0.0006,1.288
1812.00,7.545501,24.90677,0.000041,24.040932,0.0006,1.287
1814.00,7.537745,24.90624,0.000040,24.041397,0.0006,1.289
1816.00,7.532375,24.90556,0.000038,24.041939,0.0005,1.290
1818.00,7.527080,24.90578,0.000038,24.041108,0.0006,1.290
1820.00,7.522026,24.90619,0.000038,24.040612,0.0006,1.290
1822.00,7.517326,24.90604,0.000038,24.040690,0.0006,1.289
1824.00,7.514440,24.90562,0.000039,24.041639,0.0006,1.289
1826.00,7.510656,24.90494,0.000037,24.041634,0.0006,1.289
1828.00,7.509935,24.90626,0.000038,24.040721,0.0006,1.289
1830.00,7.516030,24.90587,0.000037,24.041155,0.0005,1.290
1832.00,7.526937,24.90616,0.000036,24.041174,0.0005,1.290
1834.00,7.538302,24.90555,0.000037,24.040915,0.0005,1.291
1836.00,7.545547,24.90656,0.000038,24.040006,0.0005,1.289
1838.00,7.546600,24.90635,0.000039,24.041085,0.0005,1.290
1840.00,7.546274,24.90667,0.000039,24.041263,0.0006,1.289
1842.00,7.548714,24.90736,0.000039,24.041512,0.0006,1.289
1844.00,7.552151,24.90646,0.000039,24.041390,0.0006,1.289
1846.00,7.553365,24.90662,0.000040,24.041230,0.0006,1.289
1848.00,7.554216,24.90741,0.000040,24.040505,0.0006,1.289
1850.00,7.555829,24.90732,0.000040,24.040855,0.0006,1.288
1852.00,7.556841,24.90653,0.000040,24.040306,0.0006,1.288
1854.00,7.557688,24.90603,0.000040,24.040508,0.0005,1.288
1856.00,7.559298,24.90643,0.000041,24.041248,0.0006,1.289
1858.00,7.561625,24.90618,0.000040,24.040886,0.0006,1.288
1860.00,7.563723,24.90659,0.000040,24.040668,0.0006,1.289
1862.00,7.565551,24.90700,0.000040,24.041626,0.0006,1.288
1864.00,7.568434,24.90762,0.000040,24.041674,0.0006,1.289
1866.00,7.570181,24.90758,0.000039,24.041441,0.0005,1.288
1868.00,7.573093,24.90767,0.000041,24.041316,0.0006,1.288
1870.00,7.575616,24.90783,0.000040,24.041565,0.0006,1.289
1872.00,7.578405,24.90759,0.000040,24.040605,0.0006,1.288
1874.00,7.580813,24.90839,0.000040,24.040912,0.0006,1.289
1876.00,7.583590,24.90927,0.000041,24.041281,0.0006,1.289
1878.00,7.584946,24.90959,0.000040,24.041025,0.0005,1.289
1880.00,7.586817,24.90938,0.000040,24.040652,0.0005,1.288
1882.00,7.587663,24.90906,0.000040,24.041179,0.0006,1.288
1884.00,7.589042,24.90881,0.000040,24.041010,0.0006,1.289
1886.00,7.590386,24.90871,0.000039,24.040237,0.0005,1.288
1888.00,7.591048,24.90798,0.000038,24.040810,0.0006,1.288
1890.00,7.591795,24.90826,0.000040,24.040421,0.0006,1.288
1892.00,7.592140,24.90863,0.000041,24.040830,0.0005,1.287
1894.00,7.592583,24.90718,0.000041,24.039948,0.0006,1.288
1896.00,7.592364,24.90794,0.000041,24.039677,0.0005,1.289
1898.00,7.592852,24.90782,0.000039,24.040457,0.0005,1.289
1900.00,7.593818,24.90770,0.000041,24.040728,0.0005,1.288
1902.00,7.593575,24.90757,0.000041,24.040503,0.0006,1.289
1904.00,7.593743,24.90735,0.000041,24.041028,0.0006,1.289
1906.00,7.592812,24.90780,0.000039,24.040834,0.0005,1.289
1908.00,7.592071,24.90832,0.000040,24.040852,0.0006,1.288
1910.00,7.592298,24.90844,0.000039,24.040683,0.0006,1.288
1912.00,7.592469,24.90861,0.000040,24.040312,0.0006,1.288
1914.00,7.592960,24.90788,0.000039,24.040146,0.0006,1.288
1916.00,7.593128,24.90890,0.000039,24.040666,0.0005,1.288
1918.00,7.593181,24.90857,0.000039,24.040886,0.0005,1.288
1920.00,7.593102,24.90839,0.000041,24.041034,0.0005,1.288
1922.00,7.592465,24.90779,0.000039,24.040341,0.0006,1.289
1924.00,7.592015,24.90829,0.000038,24.041497,0.0006,1.288
1926.00,7.592499,24.90755,0.000040,24.041115,0.0006,1.288
1928.00,7.592843,24.90759,0.000040,24.040575,0.0006,1.288
1930.00,7.592878,24.90820,0.000040,24.040659,0.0006,1.289
1932.00,7.592517,24.90819,0.000037,24.041081,0.0006,1.289
1934.00,7.593555,24.90839,0.000039,24.041230,0.0006,1.289
1936.00,7.593328,24.90777,0.000038,24.040725,0.0006,1.289
1938.00,7.592777,24.90752,0.000040,24.041206,0.0005,1.289
1940.00,7.593116,24.90737,0.000040,24.041326,0.0005,1.288
1942.00,7.594065,24.90779,0.000040,24.040688,0.0006,1.288
1944.00,7.593433,24.90877,0.000041,24.040530,0.0005,1.289
1946.00,7.593638,24.90812,0.000039,24.040972,0.0006,1.289
1948.00,7.593746,24.90720,0.000039,24.040259,0.0006,1.289
1950.00,7.594056,24.90839,0.000040,24.041354,0.0006,1.289
1952.00,7.594909,24.90711,0.000040,24.041066,0.0005,1.288
1954.00,7.594612,24.90733,0.000041,24.040695,0.0005,1.288
1956.00,7.594315,24.90786,0.000040,24.041099,0.0005,1.289
1958.00,7.594590,24.90766,0.000040,24.041965,0.0006,1.288
1960.00,7.593286,24.90798,0.000040,24.041405,0.0006,1.288
1962.00,7.592250,24.90740,0.000040,24.041808,0.0006,1.289
1964.00,7.592915,24.90695,0.000040,24.041766,0.0006,1.288
1966.00,7.593519,24.90747,0.000041,24.041199,0.0006,1.288
1968.00,7.594689,24.90719,0.000039,24.040595,0.0006,1.289
1970.00,7.595516,24.90681,0.000040,24.041308,0.0006,1.289
1972.00,7.594273,24.90711,0.000040,24.041263,0.0006,1.289
1974.00,7.594162,24.90851,0.000039,24.041532,0.0006,1.288
1976.00,7.595169,24.90719,0.000039,24.040794,0.0006,1.288
1978.00,7.595329,24.90725,0.000039,24.040212,0.0006,1.288
1980.00,7.595433,24.90823,0.000041,24.040765,0.0006,1.288
1982.00,7.595506,24.90805,0.000039,24.042034,0.0006,1.288
1984.00,7.595387,24.90789,0.000039,24.041139,0.0006,1.289
1986.00,7.596282,24.90779,0.000039,24.040814,0.0006,1.288
1988.00,7.596040,24.90728,0.000041,24.040799,0.0005,1.288
1990.00,7.594270,24.90679,0.000039,24.041534,0.0006,1.288
1992.00,7.593589,24.90573,0.000039,24.040597,0.0006,1.289
1994.00,7.593568,24.90636,0.000039,24.041665,0.0006,1.289
1996.00,7.593365,24.90596,0.000040,24.041336,0.0006,1.288
1998.00,7.593445,24.90557,0.000040,24.041026,0.0006,1.288
2000.00,7.594082,24.90619,0.000040,24.041543,0.0005,1.288
2002.00,7.594876,24.90644,0.000040,24.041188,0.0006,1.288
2004.00,7.594617,24.90683,0.000040,24.041170,0.0005,1.289
2006.00,7.594458,24.90796,0.000040,24.040965,0.0005,1.289
2008.00,7.595255,24.90786,0.000039,24.041245,0.0006,1.289
2010.00,7.595604,24.90740,0.000039,24.041177,0.0006,1.288
2012.00,7.595482,24.90702,0.000039,24.040652,0.0006,1.288
2014.00,7.595038,24.90701,0.000040,24.040505,0.0006,1.288
2016.00,7.594611,24.90664,0.000039,24.040599,0.0006,1.289
2018.00,7.594408,24.90649,0.000040,24.040355,0.0006,1.288
2020.00,7.593781,24.90670,0.000040,24.041066,0.0006,1.288
2022.00,7.594450,24.90695,0.000039,24.041425,0.0006,1.288
2024.00,7.594356,24.90648,0.000040,24.041037,0.0005,1.288
2026.00,7.593846,24.90676,0.000039,24.041294,0.0006,1.288
2028.00,7.593532,24.90659,0.000040,24.041035,0.0006,1.288
2030.00,7.593635,24.90617,0.000039,24.041010,0.0006,1.287
2032.00,7.593327,24.90558,0.000040,24.040403,0.0005,1.288
2034.00,7.593119,24.90592,0.000039,24.040743,0.0005,1.288
2036.00,7.593640,24.90635,0.000039,24.040723,0.0005,1.289
2038.00,7.593678,24.90605,0.000038,24.040081,0.0005,1.288
2040.00,7.593538,24.90595,0.000039,24.041630,0.0005,1.288
2042.00,7.594070,24.90582,0.000039,24.041505,0.0006,1.287
2044.00,7.593261,24.90583,0.000041,24.040597,0.0005,1.287
2046.00,7.592969,24.90569,0.000039,24.040539,0.0005,1.288
2048.00,7.594016,24.90633,0.000039,24.041114,0.0006,1.288
2050.00,7.593974,24.90595,0.000039,24.040610,0.0005,1.288
2052.00,7.593666,24.90641,0.000038,24.040443,0.0005,1.288
2054.00,7.593524,24.90659,0.000038,24.040823,0.0005,1.288
2056.00,7.593777,24.90690,0.000040,24.040637,0.0005,1.288
2058.00,7.593290,24.90718,0.000040,24.040235,0.0005,1.288
2060.00,7.593258,24.90670,0.000040,24.040537,0.0005,1.288
2062.00,7.593848,24.90718,0.000040,24.040854,0.0005,1.288
2064.00,7.593229,24.90725,0.000039,24.040026,0.0006,1.288
2066.00,7.593745,24.90811,0.000041,24.040601,0.0005,1.288
2068.00,7.593732,24.90792,0.000039,24.040894,0.0006,1.288
2070.00,7.593579,24.90806,0.000039,24.040826,0.0006,1.287
2072.00,7.593507,24.90821,0.000040,24.040677,0.0005,1.288
2074.00,7.594088,24.90826,0.000038,24.040866,0.0006,1.289
2076.00,7.593072,24.90772,0.000039,24.040545,0.0006,1.289
2078.00,7.592876,24.90779,0.000039,24.040923,0.0006,1.288
2080.00,7.592975,24.90848,0.000039,24.040497,0.0005,1.288
2082.00,7.593194,24.90873,0.000039,24.041046,0.0005,1.288
2084.00,7.593627,24.90740,0.000040,24.041123,0.0006,1.288
2086.00,7.593624,24.90788,0.000040,24.040892,0.0005,1.288
2088.00,7.594129,24.90902,0.000040,24.041059,0.0005,1.288
2090.00,7.594759,24.90917,0.000040,24.040463,0.0005,1.288
2092.00,7.595952,24.90863,0.000039,24.040394,0.0005,1.288
2094.00,7.595987,24.90881,0.000038,24.040292,0.0005,1.289
2096.00,7.595750,24.90891,0.000039,24.041119,0.0006,1.288
2098.00,7.594920,24.90875,0.000039,24.040268,0.0006,1.288
2100.00,7.595216,24.90785,0.000040,24.041292,0.0006,1.288
2102.00,7.595796,24.90847,0.000041,24.040281,0.0006,1.288
2104.00,7.594930,24.90858,0.000040,24.041017,0.0005,1.288
2106.00,7.594637,24.90861,0.000039,24.041101,0.0006,1.287
2108.00,7.594103,24.90905,0.000040,24.040374,0.0006,1.288
2110.00,7.593277,24.90835,0.000041,24.040434,0.0006,1.288
2112.00,7.592845,24.90942,0.000039,24.040488,0.0006,1.288
2114.00,7.592736,24.90938,0.000040,24.041277,0.0005,1.288
2116.00,7.592633,24.90841,0.000041,24.040861,0.0005,1.288
2118.00,7.592995,24.90809,0.000041,24.041330,0.0005,1.288
2120.00,7.593211,24.90835,0.000040,24.040561,0.0006,1.288
2122.00,7.592074,24.90859,0.000040,24.040554,0.0006,1.288
2124.00,7.592013,24.90896,0.000038,24.041114,0.0005,1.288
2126.00,7.593195,24.90799,0.000040,24.041099,0.0005,1.288
2128.00,7.594736,24.90897,0.000039,24.040605,0.0005,1.287
2130.00,7.594713,24.90807,0.000039,24.041099,0.0005,1.288
2132.00,7.594096,24.90779,0.000039,24.040655,0.0005,1.288
2134.00,7.593136,24.90817,0.000039,24.040828,0.0005,1.288
2136.00,7.593707,24.90802,0.000039,24.040845,0.0005,1.288
2138.00,7.593747,24.90919,0.000041,24.041008,0.0005,1.288
2140.00,7.594271,24.90780,0.000039,24.040928,0.0005,1.288
2142.00,7.593707,24.90732,0.000039,24.041210,0.0005,1.288
2144.00,7.593849,24.90808,0.000039,24.040963,0.0006,1.288
2146.00,7.592815,24.90848,0.000040,24.040757,0.0005,1.288
2148.00,7.591792,24.90876,0.000041,24.040665,0.0006,1.288
2150.00,7.592046,24.90863,0.000041,24.039795,0.0005,1.288
2152.00,7.592517,24.90922,0.000040,24.040263,0.0005,1.288
2154.00,7.593405,24.90903,0.000038,24.040988,0.0006,1.289
2156.00,7.593577,24.90816,0.000037,24.040270,0.0006,1.288
2158.00,7.593162,24.90831,0.000039,24.041221,0.0006,1.289
2160.00,7.592892,24.90883,0.000037,24.040919,0.0006,1.288
2162.00,7.592704,24.90873,0.000039,24.041323,0.0006,1.288
2164.00,7.592503,24.90885,0.000040,24.041066,0.0006,1.288
2166.00,7.591302,24.90971,0.000040,24.040617,0.0005,1.288
2168.00,7.591561,24.90882,0.000040,24.041135,0.0006,1.288
2170.00,7.591404,24.90970,0.000040,24.040237,0.0006,1.288
2172.00,7.590779,24.91015,0.000039,24.040783,0.0006,1.288
2174.00,7.590798,24.91031,0.000040,24.040730,0.0005,1.288
2176.00,7.590701,24.90933,0.000040,24.040797,0.0005,1.288
2178.00,7.591381,24.90951,0.000040,24.041512,0.0005,1.288
2180.00,7.591716,24.90851,0.000037,24.041326,0.0005,1.288
2182.00,7.592549,24.90912,0.000038,24.040939,0.0005,1.288
2184.00,7.592333,24.90885,0.000039,24.040745,0.0005,1.288
2186.00,7.592007,24.90852,0.000039,24.040681,0.0005,1.288
2188.00,7.591857,24.90863,0.000038,24.040759,0.0005,1.288
2190.00,7.591620,24.90923,0.000039,24.041052,0.0005,1.288
2192.00,7.591485,24.90941,0.000038,24.040668,0.0005,1.288
2194.00,7.591420,24.90922,0.000039,24.039539,0.0006,1.288
2196.00,7.591773,24.90777,0.000037,24.040575,0.0006,1.287
2198.00,7.592218,24.90874,0.000037,24.040719,0.0005,1.288
2200.00,7.592607,24.90869,0.000038,24.040595,0.0005,1.288
2202.00,7.593074,24.90928,0.000039,24.040979,0.0005,1.288
2204.00,7.592211,24.90891,0.000038,24.041137,0.0005,1.288
2206.00,7.593005,24.90870,0.000039,24.040425,0.0005,1.288
2208.00,7.593296,24.90823,0.000039,24.040506,0.0005,1.288
2210.00,7.592880,24.90815,0.000038,24.041216,0.0005,1.288
2212.00,7.592284,24.90779,0.000040,24.041561,0.0005,1.287
2214.00,7.592385,24.90794,0.000040,24.041579,0.0005,1.288
2216.00,7.591182,24.90909,0.000039,24.040901,0.0006,1.288
2218.00,7.591233,24.90904,0.000039,24.040746,0.0006,1.287
2220.00,7.592471,24.90759,0.000039,24.040768,0.0005,1.287
2222.00,7.592002,24.90779,0.000041,24.041405,0.0006,1.287
2224.00,7.592613,24.90771,0.000040,24.040926,0.0006,1.287
2226.00,7.593243,24.90777,0.000038,24.041014,0.0006,1.288
2228.00,7.593994,24.90823,0.000039,24.040639,0.0005,1.288
2230.00,7.593276,24.90743,0.000040,24.041396,0.0005,1.288
2232.00,7.592684,24.90731,0.000039,24.040614,0.0005,1.287
2234.00,7.593180,24.90712,0.000040,24.041526,0.0005,1.287
2236.00,7.594011,24.90733,0.000040,24.040654,0.0005,1.288
2238.00,7.594462,24.90684,0.000040,24.040534,0.0005,1.288
2240.00,7.593339,24.90675,0.000039,24.041166,0.0005,1.288
2242.00,7.591704,24.90691,0.000038,24.040499,0.0006,1.288
2244.00,7.591390,24.90679,0.000037,24.040837,0.0006,1.288
2246.00,7.590405,24.90805,0.000038,24.041179,0.0005,1.287
2248.00,7.590164,24.90693,0.000039,24.041692,0.0005,1.288
2250.00,7.590568,24.90779,0.000039,24.040001,0.0005,1.288
2252.00,7.589948,24.90807,0.000040,24.040759,0.0006,1.288
2254.00,7.589995,24.90797,0.000039,24.041381,0.0005,1.287
2256.00,7.590207,24.90761,0.000039,24.040919,0.0005,1.288
2258.00,7.590782,24.90703,0.000039,24.040557,0.0006,1.288
2260.00,7.590607,24.90717,0.000039,24.040588,0.0005,1.289
2262.00,7.590281,24.90791,0.000038,24.040432,0.0006,1.288
2264.00,7.590513,24.90760,0.000040,24.039854,0.0005,1.287
2266.00,7.592144,24.90728,0.000041,24.039463,0.0005,1.288
2268.00,7.592577,24.90765,0.000040,24.040528,0.0005,1.288
2270.00,7.591759,24.90847,0.000038,24.040661,0.0005,1.288
2272.00,7.592014,24.90795,0.000041,24.040641,0.0006,1.288
2274.00,7.591967,24.90747,0.000040,24.040657,0.0006,1.288
2276.00,7.591729,24.90778,0.000040,24.041230,0.0006,1.287
2278.00,7.591800,24.90816,0.000039,24.040848,0.0006,1.287
2280.00,7.591162,24.90687,0.000038,24.040570,0.0005,1.288
2282.00,7.591615,24.90706,0.000039,24.039684,0.0006,1.288
2284.00,7.591436,24.90805,0.000038,24.040385,0.0005,1.288
2286.00,7.591211,24.90785,0.000038,24.041586,0.0005,1.288
2288.00,7.591528,24.90768,0.000038,24.040994,0.0006,1.288
2290.00,7.591099,24.90743,0.000038,24.041205,0.0006,1.287
2292.00,7.590183,24.90797,0.000039,24.040659,0.0005,1.288
2294.00,7.590085,24.90855,0.000038,24.040470,0.0005,1.288
2296.00,7.591218,24.90824,0.000039,24.040494,0.0006,1.287
2298.00,7.591245,24.90807,0.000040,24.040699,0.0006,1.287
2300.00,7.591333,24.90796,0.000039,24.040741,0.0006,1.287
2302.00,7.591402,24.90750,0.000040,24.041079,0.0005,1.288
2304.00,7.590680,24.90745,0.000039,24.041057,0.0005,1.287
2306.00,7.591156,24.90872,0.000039,24.040272,0.0006,1.288
2308.00,7.591185,24.90820,0.000039,24.041134,0.0006,1.288
2310.00,7.590602,24.90846,0.000039,24.039783,0.0005,1.288
2312.00,7.590230,24.90807,0.000038,24.039690,0.0005,1.287
2314.00,7.591702,24.90839,0.000039,24.040957,0.0005,1.287
2316.00,7.591325,24.90903,0.000038,24.040999,0.0005,1.288
2318.00,7.590106,24.90863,0.000042,24.039608,0.0006,1.288
2320.00,7.589637,24.90777,0.000039,24.040575,0.0005,1.288
2322.00,7.590658,24.90744,0.000039,24.040041,0.0006,1.288
2324.00,7.591099,24.90715,0.000039,24.040990,0.0005,1.288
2326.00,7.590678,24.90741,0.000038,24.041657,0.0006,1.287
2328.00,7.589950,24.90734,0.000039,24.040768,0.0005,1.287
2330.00,7.589975,24.90782,0.000039,24.040610,0.0005,1.288
2332.00,7.590088,24.90787,0.000039,24.040377,0.0005,1.287
2334.00,7.590269,24.90727,0.000039,24.039755,0.0005,1.287
2336.00,7.590920,24.90650,0.000039,24.041188,0.0006,1.287
2338.00,7.591717,24.90735,0.000039,24.040719,0.0006,1.288
2340.00,7.591602,24.90753,0.000040,24.041379,0.0005,1.287
2342.00,7.591945,24.90723,0.000040,24.042137,0.0005,1.287
2344.00,7.590888,24.90658,0.000038,24.042112,0.0005,1.288
2346.00,7.590443,24.90796,0.000038,24.040919,0.0005,1.287
2348.00,7.590371,24.90715,0.000039,24.041405,0.0006,1.288
2350.00,7.590425,24.90712,0.000039,24.041448,0.0006,1.287
2352.00,7.589656,24.90807,0.000039,24.041330,0.0005,1.287
2354.00,7.589361,24.90824,0.000039,24.040915,0.0005,1.287
2356.00,7.589939,24.90786,0.000040,24.041470,0.0005,1.287
2358.00,7.590466,24.90731,0.000040,24.041517,0.0006,1.287
2360.00,7.590750,24.90777,0.000040,24.040914,0.0005,1.287
2362.00,7.591244,24.90843,0.000039,24.041317,0.0005,1.287
2364.00,7.591882,24.90851,0.000039,24.040565,0.0005,1.288
2366.00,7.591436,24.90869,0.000038,24.041061,0.0005,1.287
2368.00,7.591050,24.90898,0.000039,24.040541,0.0005,1.287
2370.00,7.590383,24.90809,0.000039,24.041517,0.0005,1.288
2372.00,7.591355,24.90818,0.000038,24.040525,0.0005,1.288
2374.00,7.592746,24.90812,0.000038,24.040665,0.0005,1.287
2376.00,7.591874,24.90746,0.000040,24.039779,0.0006,1.288
2378.00,7.590987,24.90828,0.000038,24.040988,0.0006,1.287
2380.00,7.591073,24.90833,0.000038,24.041103,0.0006,1.287
2382.00,7.591004,24.90849,0.000039,24.040395,0.0006,1.287
2384.00,7.590669,24.90899,0.000039,24.040275,0.0005,1.287
2386.00,7.590947,24.90872,0.000039,24.040615,0.0005,1.287
2388.00,7.590283,24.90839,0.000039,24.040541,0.0005,1.287
2390.00,7.589752,24.90819,0.000040,24.040732,0.0005,1.287
2392.00,7.590257,24.90776,0.000039,24.041523,0.0006,1.288
2394.00,7.590282,24.90865,0.000039,24.040741,0.0005,1.288
2396.00,7.589964,24.90841,0.000038,24.041512,0.0005,1.287
2398.00,7.589576,24.90922,0.000039,24.040699,0.0006,1.287
2400.00,7.590482,24.90899,0.000039,24.040355,0.0005,1.287
@4,12.0000,24.0
2402.00,7.590800,24.90876,0.000039,24.041176,0.0005,1.287
2404.00,7.589901,24.90919,0.000039,24.040932,0.0005,1.288
2406.00,7.582657,24.90921,0.000039,24.040352,0.0006,1.287
2408.00,7.570154,24.90876,0.000040,24.040952,0.0006,1.286
2410.00,7.555045,24.90888,0.000040,24.040935,0.0005,1.287
2412.00,7.543670,24.90901,0.000040,24.041672,0.0006,1.287
2414.00,7.537657,24.90923,0.000040,24.042076,0.0005,1.287
2416.00,7.533572,24.90899,0.000039,24.041241,0.0006,1.287
2418.00,7.529753,24.90954,0.000039,24.041157,0.0006,1.288
2420.00,7.525509,24.90902,0.000037,24.041330,0.0006,1.289
2422.00,7.521474,24.90870,0.000038,24.040568,0.0006,1.288
2424.00,7.519241,24.90795,0.000038,24.040452,0.0005,1.288
2426.00,7.517242,24.90789,0.000039,24.041103,0.0005,1.288
2428.00,7.517898,24.90735,0.000038,24.040881,0.0006,1.288
2430.00,7.524171,24.90754,0.000038,24.041608,0.0006,1.289
2432.00,7.535788,24.90819,0.000036,24.040179,0.0005,1.289
2434.00,7.549302,24.90795,0.000037,24.040843,0.0005,1.289
2436.00,7.557093,24.90842,0.000038,24.041457,0.0005,1.288
2438.00,7.558581,24.90878,0.000038,24.041265,0.0005,1.288
2440.00,7.558827,24.90895,0.000038,24.040832,0.0005,1.288
2442.00,7.560564,24.90814,0.000039,24.040465,0.0005,1.287
2444.00,7.562171,24.90832,0.000039,24.041523,0.0005,1.287
2446.00,7.564282,24.90895,0.000039,24.040352,0.0006,1.286
2448.00,7.565346,24.90889,0.000042,24.040532,0.0005,1.287
2450.00,7.566160,24.90814,0.000041,24.040232,0.0005,1.288
2452.00,7.567679,24.90757,0.000039,24.041003,0.0006,1.288
2454.00,7.567995,24.90795,0.000039,24.040026,0.0005,1.287
2456.00,7.568624,24.90790,0.000040,24.041294,0.0005,1.287
2458.00,7.570894,24.90772,0.000040,24.041161,0.0005,1.287
2460.00,7.573591,24.90739,0.000041,24.040363,0.0005,1.287
2462.00,7.575077,24.90763,0.000039,24.040699,0.0005,1.287
2464.00,7.576560,24.90797,0.000040,24.039737,0.0005,1.287
2466.00,7.578649,24.90728,0.000039,24.040708,0.0005,1.287
2468.00,7.580936,24.90750,0.000039,24.041174,0.0005,1.287
2470.00,7.582153,24.90759,0.000039,24.041397,0.0005,1.287
2472.00,7.583088,24.90834,0.000039,24.040941,0.0005,1.287
2474.00,7.584586,24.90829,0.000038,24.040430,0.0005,1.286
2476.00,7.586008,24.90855,0.000038,24.041290,0.0005,1.287
2478.00,7.586291,24.90810,0.000039,24.041165,0.0006,1.287
2480.00,7.586309,24.90757,0.000039,24.040674,0.0005,1.287
2482.00,7.587027,24.90800,0.000039,24.040546,0.0005,1.287
2484.00,7.589169,24.90795,0.000038,24.040417,0.0005,1.288
2486.00,7.589134,24.90767,0.000038,24.040679,0.0005,1.287
2488.00,7.590239,24.90790,0.000040,24.040463,0.0005,1.287
2490.00,7.590056,24.90833,0.000038,24.040595,0.0005,1.286
2492.00,7.589816,24.90752,0.000038,24.041017,0.0005,1.286
2494.00,7.590717,24.90811,0.000039,24.040757,0.0005,1.287
2496.00,7.591333,24.90848,0.000039,24.040388,0.0005,1.287
2498.00,7.591204,24.90826,0.000039,24.040750,0.0005,1.287
2500.00,7.591525,24.90844,0.000040,24.039554,0.0006,1.287
2502.00,7.591202,24.90797,0.000039,24.040788,0.0005,1.286
2504.00,7.591912,24.90805,0.000039,24.041712,0.0006,1.287
2506.00,7.591452,24.90775,0.000039,24.040759,0.0005,1.288
2508.00,7.590129,24.90799,0.000038,24.041732,0.0005,1.288
2510.00,7.589679,24.90742,0.000038,24.040734,0.0005,1.287
2512.00,7.589461,24.90742,0.000040,24.040426,0.0005,1.287
2514.00,7.590398,24.90801,0.000039,24.040199,0.0005,1.286
2516.00,7.589837,24.90757,0.000039,24.040508,0.0005,1.286
2518.00,7.588598,24.90802,0.000041,24.040719,0.0005,1.287
2520.00,7.587741,24.90718,0.000040,24.040857,0.0005,1.287
2522.00,7.587249,24.90693,0.000039,24.041119,0.0006,1.287
2524.00,7.587303,24.90620,0.000038,24.041659,0.0006,1.287
2526.00,7.587851,24.90714,0.000040,24.041301,0.0005,1.286
2528.00,7.588192,24.90740,0.000041,24.041268,0.0006,1.286
2530.00,7.587752,24.90741,0.000038,24.040948,0.0006,1.287
2532.00,7.587494,24.90681,0.000039,24.040439,0.0006,1.286
2534.00,7.587712,24.90717,0.000039,24.040559,0.0005,1.287
2536.00,7.588146,24.90700,0.000040,24.040574,0.0005,1.287
2538.00,7.588575,24.90613,0.000039,24.041123,0.0005,1.287
2540.00,7.589554,24.90655,0.000037,24.041063,0.0006,1.287
2542.00,7.588651,24.90735,0.000039,24.041119,0.0006,1.287
2544.00,7.588372,24.90764,0.000039,24.040306,0.0006,1.286
2546.00,7.587654,24.90775,0.000039,24.040579,0.0006,1.287
2548.00,7.587864,24.90771,0.000039,24.040454,0.0006,1.287
2550.00,7.588290,24.90742,0.000040,24.040008,0.0005,1.287
2552.00,7.588686,24.90781,0.000040,24.040825,0.0005,1.287
2554.00,7.588156,24.90914,0.000040,24.040055,0.0006,1.286
2556.00,7.588997,24.90922,0.000038,24.041243,0.0005,1.286
2558.00,7.589290,24.90902,0.000039,24.039794,0.0006,1.287
2560.00,7.589558,24.90794,0.000039,24.040359,0.0006,1.287
2562.00,7.589852,24.90852,0.000038,24.040895,0.0005,1.287
2564.00,7.590713,24.90778,0.000037,24.040583,0.0005,1.287
2566.00,7.591059,24.90869,0.000039,24.040383,0.0006,1.286
2568.00,7.591224,24.90906,0.000038,24.040637,0.0006,1.287
2570.00,7.590829,24.90866,0.000037,24.041570,0.0005,1.287
2572.00,7.589938,24.90885,0.000038,24.040697,0.0005,1.287
2574.00,7.589693,24.90807,0.000037,24.040377,0.0006,1.287
2576.00,7.590181,24.90839,0.000037,24.040963,0.0006,1.287
2578.00,7.590306,24.90818,0.000036,24.040877,0.0005,1.288
2580.00,7.590350,24.90895,0.000037,24.040975,0.0005,1.287
2582.00,7.590149,24.90913,0.000038,24.040572,0.0006,1.287
2584.00,7.590081,24.90832,0.000039,24.040892,0.0005,1.287
2586.00,7.590626,24.90928,0.000038,24.040763,0.0005,1.286
2588.00,7.590526,24.90805,0.000040,24.040285,0.0005,1.286
2590.00,7.591487,24.90856,0.000040,24.040603,0.0005,1.287
2592.00,7.591508,24.90914,0.000040,24.040906,0.0005,1.287
2594.00,7.591317,24.90897,0.000040,24.040790,0.0005,1.287
2596.00,7.590292,24.91008,0.000038,24.040895,0.0005,1.287
2598.00,7.589578,24.90938,0.000038,24.040555,0.0005,1.287
2600.00,7.588817,24.90800,0.000040,24.040232,0.0005,1.287
2602.00,7.589896,24.90878,0.000041,24.039817,0.0005,1.287
2604.00,7.589864,24.90874,0.000039,24.040525,0.0005,1.286
2606.00,7.589392,24.90852,0.000038,24.040435,0.0005,1.287
2608.00,7.589523,24.90878,0.000038,24.040781,0.0005,1.286
2610.00,7.589228,24.90952,0.000040,24.041392,0.0005,1.286
2612.00,7.589101,24.91032,0.000039,24.040552,0.0006,1.288
2614.00,7.589426,24.90874,0.000039,24.040186,0.0005,1.287
2616.00,7.589420,24.90945,0.000037,24.040806,0.0005,1.287
2618.00,7.589386,24.90911,0.000039,24.041008,0.0005,1.287
2620.00,7.589790,24.90868,0.000038,24.040879,0.0005,1.287
2622.00,7.590271,24.90861,0.000037,24.041110,0.0005,1.287
2624.00,7.591444,24.90865,0.000038,24.040952,0.0005,1.286
2626.00,7.591339,24.90805,0.000041,24.040986,0.0005,1.287
2628.00,7.590961,24.90809,0.000038,24.041421,0.0005,1.287
2630.00,7.591112,24.90761,0.000039,24.041614,0.0005,1.286
2632.00,7.590863,24.90772,0.000040,24.041139,0.0005,1.287
2634.00,7.591209,24.90878,0.000039,24.041305,0.0005,1.287
2636.00,7.591559,24.90833,0.000039,24.040872,0.0006,1.287
2638.00,7.590919,24.90751,0.000038,24.041023,0.0006,1.287
2640.00,7.590602,24.90859,0.000038,24.041168,0.0005,1.286
2642.00,7.589710,24.90752,0.000040,24.040450,0.0006,1.287
2644.00,7.590397,24.90687,0.000039,24.040895,0.0005,1.287
2646.00,7.591118,24.90689,0.000038,24.041112,0.0005,1.287
2648.00,7.591475,24.90696,0.000038,24.040788,0.0005,1.287
2650.00,7.590423,24.90697,0.000040,24.040186,0.0006,1.288
2652.00,7.588943,24.90691,0.000039,24.041097,0.0006,1.287
2654.00,7.588686,24.90759,0.000038,24.040525,0.0005,1.287
2656.00,7.587832,24.90751,0.000038,24.040312,0.0006,1.287
2658.00,7.587440,24.90710,0.000038,24.040165,0.0006,1.287
2660.00,7.588606,24.90748,0.000039,24.041608,0.0005,1.287
2662.00,7.590465,24.90806,0.000038,24.041132,0.0005,1.287
2664.00,7.591312,24.90831,0.000038,24.040137,0.0005,1.287
2666.00,7.591059,24.90813,0.000039,24.039734,0.0005,1.287
2668.00,7.590402,24.90802,0.000038,24.039952,0.0005,1.287
2670.00,7.590491,24.90739,0.000038,24.040643,0.0005,1.288
2672.00,7.590516,24.90708,0.000037,24.041143,0.0006,1.287
2674.00,7.589745,24.90738,0.000038,24.040601,0.0006,1.286
2676.00,7.589327,24.90779,0.000039,24.040921,0.0006,1.286
2678.00,7.589618,24.90845,0.000038,24.040934,0.0005,1.287
2680.00,7.590167,24.90913,0.000039,24.040217,0.0005,1.287
2682.00,7.590859,24.90763,0.000039,24.040717,0.0005,1.287
2684.00,7.590259,24.90687,0.000038,24.040665,0.0005,1.287
2686.00,7.590486,24.90688,0.000038,24.040990,0.0005,1.286
2688.00,7.590418,24.90699,0.000040,24.041170,0.0005,1.286
2690.00,7.589909,24.90667,0.000039,24.040105,0.0005,1.287
2692.00,7.587746,24.90644,0.000040,24.040083,0.0005,1.286
2694.00,7.587854,24.90659,0.000039,24.041365,0.0006,1.287
2696.00,7.588840,24.90681,0.000040,24.041174,0.0005,1.287
2698.00,7.589910,24.90683,0.000039,24.040717,0.0006,1.287
2700.00,7.589454,24.90707,0.000039,24.039732,0.0006,1.287
2702.00,7.588318,24.90698,0.000039,24.040075,0.0005,1.287
2704.00,7.588135,24.90730,0.000038,24.040146,0.0005,1.287
2706.00,7.588386,24.90730,0.000039,24.040423,0.0005,1.286
2708.00,7.588593,24.90799,0.000039,24.040568,0.0006,1.286
2710.00,7.590083,24.90773,0.000039,24.040519,0.0005,1.287
2712.00,7.590817,24.90845,0.000038,24.040874,0.0005,1.287
2714.00,7.590535,24.90817,0.000040,24.040359,0.0006,1.286
2716.00,7.590013,24.90803,0.000039,24.040430,0.0006,1.286
2718.00,7.589824,24.90852,0.000039,24.040205,0.0005,1.287
2720.00,7.589846,24.90811,0.000040,24.040603,0.0005,1.287
2722.00,7.589846,24.90760,0.000039,24.040657,0.0005,1.287
2724.00,7.590134,24.90724,0.000039,24.040272,0.0006,1.286
2726.00,7.589496,24.90735,0.000039,24.040588,0.0006,1.287
2728.00,7.588921,24.90799,0.000039,24.041048,0.0005,1.287
2730.00,7.588385,24.90836,0.000039,24.040685,0.0005,1.287
2732.00,7.587807,24.90769,0.000039,24.041123,0.0005,1.286
2734.00,7.588456,24.90841,0.000040,24.040905,0.0006,1.287
2736.00,7.589332,24.90806,0.000037,24.040470,0.0006,1.287
2738.00,7.589395,24.90791,0.000038,24.040341,0.0005,1.286
2740.00,7.589434,24.90788,0.000036,24.041179,0.0005,1.286
2742.00,7.590111,24.90852,0.000038,24.041546,0.0005,1.286
2744.00,7.589621,24.90890,0.000039,24.040237,0.0005,1.286
2746.00,7.589151,24.90857,0.000038,24.040648,0.0005,1.287
2748.00,7.589829,24.90867,0.000038,24.040761,0.0005,1.287
2750.00,7.589375,24.90768,0.000038,24.040554,0.0005,1.286
2752.00,7.590012,24.90795,0.000038,24.041228,0.0005,1.287
2754.00,7.589814,24.90806,0.000039,24.040688,0.0005,1.286
2756.00,7.589823,24.90820,0.000039,24.040886,0.0005,1.287
2758.00,7.589856,24.90971,0.000039,24.040719,0.0005,1.286
2760.00,7.589386,24.90962,0.000040,24.041048,0.0005,1.287
2762.00,7.587281,24.90898,0.000038,24.041112,0.0006,1.287
2764.00,7.586544,24.90938,0.000037,24.041226,0.0005,1.287
2766.00,7.587782,24.90910,0.000038,24.040581,0.0005,1.287
2768.00,7.588366,24.90908,0.000039,24.041074,0.0005,1.287
2770.00,7.589836,24.90945,0.000040,24.040657,0.0005,1.286
2772.00,7.590162,24.90916,0.000039,24.040659,0.0006,1.286
2774.00,7.589088,24.90927,0.000039,24.040925,0.0005,1.286
2776.00,7.587665,24.90881,0.000039,24.040623,0.0006,1.286
2778.00,7.588341,24.90983,0.000038,24.040525,0.0005,1.286
2780.00,7.588500,24.90938,0.000039,24.039739,0.0006,1.287
2782.00,7.589894,24.90887,0.000039,24.040645,0.0005,1.287
2784.00,7.589462,24.90909,0.000038,24.041536,0.0005,1.286
2786.00,7.589183,24.90848,0.000038,24.040725,0.0005,1.286
2788.00,7.588197,24.90945,0.000040,24.040459,0.0005,1.287
2790.00,7.588339,24.90937,0.000039,24.040761,0.0006,1.287
2792.00,7.588551,24.90974,0.000038,24.040546,0.0005,1.287
2794.00,7.587955,24.90972,0.000040,24.040379,0.0005,1.286
2796.00,7.587693,24.90964,0.000039,24.040672,0.0005,1.287
2798.00,7.587937,24.90909,0.000039,24.040355,0.0005,1.287
2800.00,7.587180,24.90944,0.000037,24.040934,0.0005,1.287
2802.00,7.586683,24.90954,0.000039,24.040510,0.0006,1.286
2804.00,7.586972,24.90940,0.000038,24.040834,0.0006,1.286
2806.00,7.587557,24.90972,0.000040,24.040361,0.0005,1.286
2808.00,7.587517,24.90991,0.000039,24.040741,0.0005,1.286
2810.00,7.587182,24.91012,0.000038,24.040785,0.0005,1.286
2812.00,7.587881,24.91085,0.000038,24.040926,0.0005,1.286
2814.00,7.589320,24.91076,0.000039,24.041305,0.0005,1.286
2816.00,7.589171,24.91097,0.000040,24.040577,0.0005,1.286
2818.00,7.589057,24.91068,0.000041,24.040372,0.0005,1.287
2820.00,7.589109,24.91064,0.000039,24.040510,0.0006,1.287
2822.00,7.588993,24.90993,0.000038,24.040819,0.0006,1.286
2824.00,7.589795,24.90996,0.000039,24.040890,0.0006,1.285
2826.00,7.589537,24.91000,0.000039,24.040470,0.0005,1.286
2828.00,7.589423,24.91061,0.000039,24.040630,0.0005,1.286
2830.00,7.588823,24.91110,0.000038,24.041017,0.0005,1.286
2832.00,7.588236,24.90974,0.000039,24.040917,0.0005,1.286
2834.00,7.587621,24.91021,0.000039,24.041414,0.0006,1.285
2836.00,7.587336,24.90998,0.000040,24.041297,0.0005,1.287
2838.00,7.587637,24.90995,0.000039,24.040646,0.0005,1.287
2840.00,7.587884,24.91047,0.000037,24.040846,0.0005,1.287
2842.00,7.588061,24.90968,0.000038,24.040314,0.0006,1.286
2844.00,7.587435,24.90966,0.000039,24.040590,0.0006,1.286
2846.00,7.588081,24.91071,0.000039,24.039886,0.0006,1.286
2848.00,7.589498,24.91020,0.000039,24.040759,0.0005,1.286
2850.00,7.589601,24.91079,0.000038,24.040510,0.0005,1.286
2852.00,7.589151,24.91067,0.000037,24.041008,0.0006,1.286
2854.00,7.588735,24.91024,0.000040,24.041419,0.0006,1.286
2856.00,7.587358,24.91109,0.000039,24.040706,0.0005,1.286
2858.00,7.587623,24.91090,0.000038,24.041397,0.0006,1.286
2860.00,7.589212,24.91004,0.000038,24.041057,0.0005,1.286
2862.00,7.589517,24.91018,0.000037,24.040750,0.0005,1.286
2864.00,7.590299,24.91020,0.000039,24.040643,0.0005,1.286
2866.00,7.590728,24.91084,0.000040,24.041152,0.0006,1.286
2868.00,7.590935,24.91048,0.000039,24.041330,0.0005,1.287
2870.00,7.590300,24.91037,0.000039,24.041894,0.0005,1.287
2872.00,7.590099,24.91109,0.000040,24.041181,0.0005,1.286
2874.00,7.588708,24.91045,0.000039,24.040895,0.0006,1.287
2876.00,7.587932,24.91029,0.000037,24.040970,0.0006,1.287
2878.00,7.587627,24.91041,0.000039,24.040177,0.0005,1.286
2880.00,7.587199,24.91147,0.000038,24.040435,0.0005,1.286
2882.00,7.587513,24.91101,0.000039,24.040815,0.0005,1.286
2884.00,7.587778,24.91095,0.000038,24.040101,0.0005,1.287
2886.00,7.588460,24.91095,0.000039,24.040915,0.0005,1.287
2888.00,7.588427,24.91076,0.000039,24.039932,0.0006,1.287
2890.00,7.588059,24.91105,0.000039,24.040670,0.0005,1.286
2892.00,7.588143,24.91125,0.000039,24.040905,0.0005,1.287
2894.00,7.589282,24.91138,0.000039,24.040615,0.0005,1.286
2896.00,7.589390,24.91090,0.000039,24.040363,0.0005,1.286
2898.00,7.589322,24.91086,0.000039,24.039901,0.0005,1.286
2900.00,7.589362,24.91086,0.000038,24.040250,0.0005,1.286
2902.00,7.588931,24.91062,0.000040,24.040501,0.0005,1.286
2904.00,7.588974,24.91045,0.000039,24.039726,0.0006,1.287
2906.00,7.588683,24.91023,0.000040,24.040581,0.0006,1.286
2908.00,7.588948,24.91034,0.000041,24.040634,0.0006,1.286
2910.00,7.589860,24.91066,0.000039,24.040575,0.0005,1.286
2912.00,7.589951,24.91176,0.000039,24.040303,0.0005,1.286
2914.00,7.589879,24.91145,0.000039,24.040641,0.0005,1.286
2916.00,7.589991,24.91111,0.000040,24.040670,0.0006,1.286
2918.00,7.589716,24.91073,0.000040,24.040237,0.0006,1.286
2920.00,7.589643,24.91028,0.000039,24.040848,0.0005,1.287
2922.00,7.589031,24.91116,0.000038,24.040248,0.0006,1.287
2924.00,7.588551,24.91105,0.000039,24.040097,0.0005,1.286
2926.00,7.587366,24.91050,0.000039,24.040601,0.0005,1.286
2928.00,7.586704,24.90960,0.000039,24.039806,0.0005,1.286
2930.00,7.585649,24.90955,0.000039,24.040695,0.0005,1.286
2932.00,7.585914,24.90922,0.000039,24.040448,0.0005,1.286
2934.00,7.587238,24.90983,0.000038,24.040739,0.0005,1.286
2936.00,7.588568,24.90886,0.000038,24.041379,0.0005,1.286
2938.00,7.587783,24.90723,0.000040,24.040506,0.0005,1.286
2940.00,7.587545,24.90883,0.000039,24.040901,0.0005,1.286
2942.00,7.588163,24.90912,0.000039,24.040459,0.0005,1.286
2944.00,7.587707,24.90906,0.000039,24.040586,0.0005,1.286
2946.00,7.586957,24.90878,0.000039,24.040930,0.0005,1.286
2948.00,7.587525,24.90919,0.000038,24.040274,0.0005,1.286
2950.00,7.587731,24.90952,0.000036,24.040279,0.0005,1.288
2952.00,7.588153,24.90981,0.000037,24.039955,0.0005,1.287
2954.00,7.588440,24.91000,0.000038,24.040346,0.0005,1.286
2956.00,7.588244,24.90901,0.000039,24.041163,0.0005,1.286
2958.00,7.588833,24.90965,0.000039,24.041646,0.0005,1.286
2960.00,7.588480,24.90995,0.000038,24.040023,0.0005,1.287
2962.00,7.587898,24.90962,0.000040,24.040430,0.0005,1.286
2964.00,7.588386,24.90880,0.000039,24.040999,0.0005,1.286
2966.00,7.588548,24.91015,0.000038,24.040523,0.0005,1.286
2968.00,7.588461,24.90966,0.000038,24.041110,0.0006,1.287
2970.00,7.588472,24.90898,0.000037,24.040615,0.0005,1.287
2972.00,7.588473,24.90808,0.000038,24.040728,0.0006,1.286
2974.00,7.588350,24.90895,0.000039,24.040505,0.0005,1.286
2976.00,7.588515,24.90910,0.000038,24.040286,0.0006,1.286
2978.00,7.588846,24.90923,0.000040,24.040232,0.0005,1.286
2980.00,7.588687,24.90881,0.000040,24.040452,0.0005,1.286
2982.00,7.589701,24.90834,0.000039,24.040646,0.0006,1.287
2984.00,7.589901,24.90818,0.000039,24.040728,0.0006,1.287
2986.00,7.589542,24.90894,0.000038,24.041826,0.0006,1.286
2988.00,7.589349,24.90964,0.000038,24.040881,0.0005,1.287
2990.00,7.589528,24.91006,0.000040,24.040490,0.0005,1.286
2992.00,7.589173,24.91010,0.000040,24.040463,0.0005,1.286
2994.00,7.588300,24.90985,0.000040,24.040795,0.0005,1.286
2996.00,7.587761,24.91023,0.000040,24.040834,0.0005,1.286
2998.00,7.587706,24.90985,0.000039,24.040525,0.0005,1.287
3000.00,7.588057,24.91026,0.000038,24.041270,0.0006,1.286
3002.00,7.587901,24.91006,0.000039,24.041237,0.0005,1.286
@5,12.0000,24.0
3004.00,7.587000,24.91008,0.000039,24.040172,0.0005,1.286
3006.00,7.581199,24.91059,0.000038,24.041188,0.0005,1.286
3008.00,7.571137,24.91021,0.000038,24.040057,0.0005,1.286
3010.00,7.557591,24.91052,0.000040,24.040292,0.0005,1.286
3012.00,7.546440,24.91035,0.000039,24.040912,0.0005,1.285
3014.00,7.540134,24.90894,0.000041,24.039837,0.0005,1.286
3016.00,7.537414,24.91002,0.000039,24.040530,0.0005,1.287
3018.00,7.536564,24.91004,0.000037,24.041866,0.0006,1.286
3020.00,7.534695,24.91029,0.000038,24.041068,0.0006,1.287
3022.00,7.533098,24.91042,0.000037,24.040150,0.0006,1.287
3024.00,7.532127,24.91040,0.000037,24.040715,0.0006,1.287
3026.00,7.531249,24.91038,0.000038,24.041114,0.0005,1.287
3028.00,7.532602,24.90864,0.000038,24.041134,0.0006,1.287
3030.00,7.540089,24.90992,0.000036,24.041034,0.0006,1.287
3032.00,7.551821,24.90949,0.000037,24.041010,0.0006,1.288
3034.00,7.566193,24.90899,0.000039,24.042287,0.0005,1.287
3036.00,7.576769,24.90895,0.000038,24.040854,0.0005,1.287
3038.00,7.581423,24.90903,0.000038,24.040210,0.0006,1.288
3040.00,7.581557,24.90911,0.000038,24.040897,0.0005,1.287
3042.00,7.583075,24.90812,0.000037,24.041145,0.0005,1.286
3044.00,7.586131,24.90931,0.000040,24.040366,0.0006,1.286
3046.00,7.587085,24.90903,0.000040,24.040957,0.0005,1.286
3048.00,7.587131,24.90948,0.000039,24.039923,0.0006,1.286
3050.00,7.587096,24.90920,0.000038,24.041119,0.0006,1.286
3052.00,7.585964,24.90873,0.000041,24.041432,0.0005,1.286
3054.00,7.586842,24.90878,0.000041,24.041081,0.0005,1.286
3056.00,7.587552,24.90878,0.000038,24.040426,0.0005,1.286
3058.00,7.587828,24.90935,0.000037,24.040450,0.0005,1.286
3060.00,7.587402,24.91051,0.000041,24.039808,0.0006,1.286
3062.00,7.588016,24.90991,0.000040,24.040175,0.0006,1.286
3064.00,7.588678,24.90913,0.000037,24.041454,0.0006,1.286
3066.00,7.588720,24.90897,0.000039,24.040799,0.0005,1.286
3068.00,7.589951,24.90988,0.000040,24.040039,0.0005,1.286
3070.00,7.590659,24.90965,0.000039,24.041019,0.0006,1.286
3072.00,7.590934,24.91049,0.000040,24.040217,0.0005,1.286
3074.00,7.590968,24.91117,0.000040,24.039788,0.0005,1.286
3076.00,7.591434,24.91203,0.000041,24.040137,0.0005,1.286
3078.00,7.591932,24.91146,0.000039,24.040279,0.0006,1.285
3080.00,7.591681,24.91090,0.000041,24.040183,0.0006,1.285
3082.00,7.591689,24.91099,0.000041,24.040901,0.0005,1.286
3084.00,7.592974,24.91080,0.000041,24.039734,0.0005,1.286
3086.00,7.593762,24.91077,0.000043,24.039783,0.0005,1.286
3088.00,7.594563,24.91017,0.000040,24.039850,0.0006,1.286
3090.00,7.595254,24.91018,0.000039,24.040434,0.0005,1.286
3092.00,7.595607,24.91061,0.000038,24.041115,0.0005,1.286
3094.00,7.595033,24.91083,0.000043,24.040903,0.0005,1.285
3096.00,7.594360,24.90987,0.000040,24.039775,0.0005,1.286
3098.00,7.594903,24.90981,0.000040,24.040214,0.0005,1.286
3100.00,7.596082,24.91100,0.000037,24.041408,0.0005,1.286
3102.00,7.596771,24.91195,0.000040,24.040501,0.0005,1.287
3104.00,7.596090,24.91155,0.000040,24.040354,0.0006,1.286
3106.00,7.596250,24.91177,0.000040,24.041672,0.0006,1.286
3108.00,7.595868,24.91219,0.000039,24.040486,0.0006,1.286
3110.00,7.593959,24.91282,0.000040,24.039995,0.0006,1.286
3112.00,7.593598,24.91213,0.000038,24.041041,0.0006,1.286
3114.00,7.593110,24.91106,0.000038,24.041301,0.0006,1.286
3116.00,7.593081,24.91027,0.000039,24.041072,0.0006,1.286
3118.00,7.593311,24.91138,0.000042,24.039574,0.0006,1.286
3120.00,7.592372,24.91093,0.000039,24.040823,0.0005,1.286
3122.00,7.590134,24.91158,0.000041,24.040545,0.0005,1.287
3124.00,7.589826,24.91034,0.000039,24.040866,0.0005,1.286
3126.00,7.588838,24.91014,0.000038,24.040783,0.0006,1.286
3128.00,7.588867,24.90895,0.000039,24.041603,0.0006,1.286
3130.00,7.588237,24.91042,0.000038,24.040565,0.0006,1.286
3132.00,7.587390,24.91039,0.000039,24.041263,0.0005,1.286
3134.00,7.587075,24.90972,0.000037,24.040919,0.0005,1.286
3136.00,7.586942,24.91107,0.000039,24.041166,0.0005,1.286
3138.00,7.587326,24.91259,0.000042,24.039930,0.0005,1.286
3140.00,7.588950,24.91075,0.000039,24.041206,0.0006,1.287
3142.00,7.589572,24.91162,0.000040,24.040043,0.0006,1.286
3144.00,7.589000,24.91190,0.000040,24.039166,0.0006,1.286
3146.00,7.589765,24.91074,0.000040,24.040803,0.0005,1.287
3148.00,7.589381,24.91097,0.000039,24.039650,0.0006,1.286
3150.00,7.589202,24.91026,0.000038,24.041021,0.0006,1.286
3152.00,7.589397,24.90977,0.000038,24.041281,0.0005,1.286
3154.00,7.588974,24.91127,0.000041,24.039735,0.0005,1.286
3156.00,7.589064,24.91087,0.000039,24.040323,0.0006,1.286
3158.00,7.589956,24.91121,0.000041,24.039930,0.0006,1.286
3160.00,7.589531,24.91087,0.000042,24.040395,0.0006,1.286
3162.00,7.589108,24.91009,0.000040,24.040010,0.0005,1.286
3164.00,7.588901,24.91014,0.000038,24.040537,0.0006,1.286
3166.00,7.589492,24.91189,0.000041,24.039606,0.0006,1.286
3168.00,7.589279,24.91180,0.000041,24.039814,0.0006,1.286
3170.00,7.589312,24.91047,0.000040,24.041216,0.0005,1.286
3172.00,7.588916,24.90988,0.000038,24.040852,0.0005,1.285
3174.00,7.588716,24.91037,0.000041,24.040166,0.0006,1.285
3176.00,7.588671,24.91082,0.000040,24.040825,0.0005,1.286
3178.00,7.589169,24.91139,0.000040,24.040319,0.0006,1.286
3180.00,7.588708,24.91190,0.000040,24.040345,0.0005,1.286
3182.00,7.587887,24.91261,0.000040,24.040035,0.0005,1.286
3184.00,7.587888,24.91153,0.000039,24.040745,0.0005,1.286
3186.00,7.588878,24.91145,0.000039,24.040468,0.0006,1.286
3188.00,7.589873,24.91136,0.000038,24.040450,0.0006,1.286
3190.00,7.589328,24.91161,0.000039,24.041825,0.0006,1.286
3192.00,7.589156,24.91263,0.000039,24.041154,0.0006,1.286
3194.00,7.588825,24.91251,0.000039,24.040663,0.0006,1.286
3196.00,7.587799,24.91324,0.000039,24.041239,0.0005,1.286
3198.00,7.588033,24.91315,0.000039,24.041196,0.0005,1.286
3200.00,7.588598,24.91332,0.000040,24.041312,0.0005,1.287
3202.00,7.588790,24.91331,0.000038,24.040592,0.0006,1.287
3204.00,7.588180,24.91348,0.000037,24.040843,0.0006,1.286
3206.00,7.588035,24.91371,0.000039,24.040672,0.0006,1.286
3208.00,7.588317,24.91292,0.000039,24.040003,0.0006,1.287
3210.00,7.589090,24.91350,0.000038,24.040577,0.0006,1.286
3212.00,7.588222,24.91317,0.000039,24.040246,0.0005,1.286
3214.00,7.588712,24.91225,0.000038,24.040255,0.0005,1.286
3216.00,7.588900,24.91230,0.000039,24.040874,0.0006,1.286
3218.00,7.588816,24.91200,0.000039,24.040566,0.0006,1.287
3220.00,7.588982,24.91117,0.000040,24.041268,0.0005,1.286
3222.00,7.589607,24.91142,0.000039,24.041046,0.0006,1.287
3224.00,7.589584,24.91159,0.000039,24.040915,0.0006,1.287
3226.00,7.589191,24.91167,0.000039,24.041365,0.0006,1.287
3228.00,7.588579,24.91188,0.000039,24.040632,0.0006,1.287
3230.00,7.588194,24.91126,0.000040,24.040068,0.0006,1.286
3232.00,7.586752,24.91124,0.000039,24.040865,0.0005,1.286
3234.00,7.587063,24.91076,0.000039,24.041286,0.0005,1.286
3236.00,7.588713,24.91136,0.000038,24.040381,0.0005,1.286
3238.00,7.589781,24.91102,0.000038,24.041539,0.0005,1.286
3240.00,7.589268,24.91147,0.000040,24.040901,0.0005,1.287
3242.00,7.589527,24.91175,0.000039,24.039870,0.0005,1.286
3244.00,7.589612,24.91251,0.000039,24.041259,0.0006,1.286
3246.00,7.589282,24.91334,0.000038,24.040761,0.0005,1.286
3248.00,7.589357,24.91291,0.000039,24.041054,0.0005,1.287
3250.00,7.588932,24.91228,0.000040,24.041203,0.0005,1.287
3252.00,7.588833,24.91144,0.000039,24.040252,0.0006,1.287
3254.00,7.587251,24.91201,0.000039,24.040874,0.0005,1.285
3256.00,7.586563,24.91247,0.000040,24.040306,0.0005,1.286
3258.00,7.586901,24.91234,0.000039,24.040925,0.0006,1.286
3260.00,7.587854,24.91241,0.000039,24.040401,0.0005,1.286
3262.00,7.588294,24.91316,0.000039,24.040725,0.0005,1.286
3264.00,7.588130,24.91270,0.000038,24.040534,0.0006,1.286
3266.00,7.586933,24.91333,0.000039,24.040948,0.0005,1.286
3268.00,7.586617,24.91376,0.000038,24.040501,0.0005,1.286
3270.00,7.587063,24.91245,0.000039,24.040965,0.0005,1.286
3272.00,7.587117,24.91263,0.000038,24.041501,0.0005,1.286
3274.00,7.587186,24.91265,0.000038,24.040583,0.0006,1.287
3276.00,7.587463,24.91308,0.000038,24.041075,0.0006,1.287
3278.00,7.587238,24.91342,0.000037,24.040979,0.0006,1.287
3280.00,7.586750,24.91325,0.000039,24.041303,0.0006,1.287
3282.00,7.587168,24.91245,0.000038,24.040455,0.0006,1.286
3284.00,7.587322,24.91249,0.000039,24.040841,0.0006,1.286
3286.00,7.587486,24.91209,0.000039,24.040808,0.0005,1.287
3288.00,7.588226,24.91174,0.000039,24.040643,0.0005,1.287
3290.00,7.588376,24.91209,0.000038,24.040435,0.0005,1.286
3292.00,7.588600,24.91242,0.000039,24.039774,0.0006,1.286
3294.00,7.588687,24.91149,0.000040,24.040254,0.0006,1.287
3296.00,7.589372,24.91157,0.000039,24.040859,0.0005,1.287
3298.00,7.589559,24.91182,0.000040,24.040797,0.0006,1.286
3300.00,7.589611,24.91136,0.000041,24.040355,0.0005,1.286
3302.00,7.589275,24.91107,0.000037,24.040317,0.0005,1.287
3304.00,7.588306,24.91083,0.000040,24.040075,0.0005,1.286
3306.00,7.588575,24.91104,0.000039,24.041261,0.0006,1.287
3308.00,7.587905,24.91050,0.000039,24.040437,0.0006,1.286
3310.00,7.587993,24.91028,0.000038,24.040666,0.0005,1.286
3312.00,7.588144,24.91019,0.000038,24.040823,0.0005,1.286
3314.00,7.588049,24.91103,0.000040,24.041890,0.0005,1.286
3316.00,7.587917,24.91098,0.000040,24.040532,0.0005,1.286
3318.00,7.587539,24.91037,0.000039,24.040157,0.0006,1.286
3320.00,7.587185,24.91048,0.000038,24.040550,0.0006,1.286
3322.00,7.586900,24.91072,0.000037,24.041001,0.0005,1.287
3324.00,7.586476,24.91092,0.000039,24.040579,0.0005,1.287
3326.00,7.586765,24.91081,0.000039,24.041436,0.0005,1.287
3328.00,7.587551,24.90982,0.000038,24.041216,0.0005,1.286
3330.00,7.587479,24.91037,0.000039,24.040810,0.0005,1.286
3332.00,7.586444,24.91064,0.000039,24.040486,0.0005,1.286
3334.00,7.586176,24.91082,0.000039,24.039484,0.0006,1.286
3336.00,7.586501,24.91001,0.000040,24.040532,0.0006,1.286
3338.00,7.586741,24.90992,0.000039,24.040426,0.0005,1.287
3340.00,7.586894,24.91051,0.000041,24.040405,0.0005,1.287
3342.00,7.587435,24.90976,0.000037,24.041157,0.0006,1.286
3344.00,7.587694,24.90980,0.000036,24.041417,0.0006,1.286
3346.00,7.587450,24.91044,0.000039,24.039921,0.0006,1.287
3348.00,7.587097,24.91036,0.000037,24.040568,0.0006,1.286
3350.00,7.587194,24.91012,0.000036,24.039957,0.0005,1.286
3352.00,7.588276,24.91045,0.000038,24.040192,0.0006,1.286
3354.00,7.588347,24.90945,0.000039,24.040666,0.0005,1.286
3356.00,7.587758,24.91012,0.000036,24.040297,0.0006,1.286
3358.00,7.588404,24.91034,0.000038,24.039930,0.0006,1.286
3360.00,7.589415,24.90977,0.000039,24.041985,0.0006,1.286
3362.00,7.590211,24.90973,0.000040,24.041248,0.0006,1.287
3364.00,7.589708,24.91170,0.000040,24.040832,0.0006,1.287
3366.00,7.588989,24.91001,0.000038,24.040565,0.0005,1.287
3368.00,7.588131,24.90890,0.000037,24.041839,0.0005,1.286
3370.00,7.586364,24.90888,0.000039,24.040079,0.0005,1.286
3372.00,7.585446,24.91049,0.000040,24.040350,0.0005,1.286
3374.00,7.586187,24.91058,0.000039,24.041039,0.0005,1.286
3376.00,7.587104,24.91020,0.000038,24.041014,0.0005,1.285
3378.00,7.587976,24.90977,0.000038,24.040677,0.0006,1.286
3380.00,7.588554,24.90932,0.000038,24.041361,0.0005,1.286
3382.00,7.589725,24.91011,0.000039,24.040514,0.0006,1.286
3384.00,7.589276,24.90918,0.000039,24.041046,0.0005,1.286
3386.00,7.588927,24.91060,0.000040,24.041155,0.0006,1.286
3388.00,7.588661,24.91082,0.000040,24.040623,0.0005,1.287
3390.00,7.587786,24.91130,0.000041,24.040403,0.0005,1.287
3392.00,7.587544,24.90987,0.000040,24.039690,0.0006,1.286
3394.00,7.587794,24.90996,0.000039,24.041012,0.0005,1.286
3396.00,7.587546,24.90948,0.000040,24.041163,0.0005,1.286
3398.00,7.587203,24.90965,0.000040,24.040435,0.0006,1.286
3400.00,7.585976,24.90962,0.000037,24.040685,0.0006,1.286
3402.00,7.585936,24.90961,0.000039,24.041637,0.0005,1.286
3404.00,7.586503,24.91042,0.000040,24.040552,0.0005,1.286
3406.00,7.587865,24.90985,0.000041,24.040223,0.0005,1.287
3408.00,7.587622,24.90934,0.000042,24.040654,0.0005,1.286
3410.00,7.588254,24.90958,0.000042,24.040761,0.0006,1.287
3412.00,7.588344,24.90988,0.000040,24.040328,0.0005,1.286
3414.00,7.588601,24.90964,0.000038,24.041045,0.0005,1.286
3416.00,7.589286,24.90899,0.000039,24.040237,0.0006,1.286
3418.00,7.588288,24.90942,0.000040,24.038837,0.0005,1.286
3420.00,7.588259,24.90922,0.000039,24.040023,0.0005,1.286
3422.00,7.589246,24.90953,0.000042,24.040119,0.0005,1.286
3424.00,7.589159,24.90934,0.000041,24.041234,0.0005,1.286
3426.00,7.588778,24.91090,0.000042,24.039330,0.0006,1.286
3428.00,7.588354,24.91015,0.000039,24.040765,0.0006,1.286
3430.00,7.588500,24.91025,0.000039,24.040743,0.0006,1.286
3432.00,7.587255,24.91098,0.000039,24.040641,0.0006,1.286
3434.00,7.586660,24.91099,0.000039,24.039832,0.0006,1.286
3436.00,7.586942,24.91084,0.000038,24.041228,0.0005,1.286
3438.00,7.587437,24.91025,0.000039,24.041396,0.0006,1.287
3440.00,7.587045,24.90967,0.000040,24.040672,0.0006,1.287
3442.00,7.587164,24.91041,0.000039,24.040946,0.0005,1.287
3444.00,7.587619,24.91074,0.000038,24.040332,0.0006,1.287
3446.00,7.587644,24.91109,0.000041,24.040357,0.0006,1.285
3448.00,7.587373,24.90983,0.000038,24.041714,0.0006,1.286
3450.00,7.587952,24.91029,0.000039,24.042407,0.0006,1.286
3452.00,7.588896,24.91109,0.000042,24.040974,0.0005,1.286
3454.00,7.588648,24.91103,0.000041,24.041608,0.0005,1.286
3456.00,7.587988,24.90925,0.000040,24.041517,0.0006,1.286
3458.00,7.588064,24.91007,0.000041,24.040686,0.0005,1.286
3460.00,7.587974,24.91189,0.000041,24.038963,0.0006,1.287
3462.00,7.588085,24.91111,0.000039,24.040555,0.0005,1.286
3464.00,7.588851,24.91079,0.000040,24.041357,0.0006,1.286
3466.00,7.589368,24.91045,0.000040,24.041194,0.0006,1.286
3468.00,7.589163,24.91102,0.000040,24.040026,0.0006,1.286
3470.00,7.588999,24.91139,0.000040,24.039835,0.0006,1.286
3472.00,7.588101,24.91087,0.000041,24.039621,0.0006,1.286
3474.00,7.587284,24.91056,0.000039,24.041730,0.0006,1.287
3476.00,7.586719,24.91084,0.000038,24.040412,0.0006,1.286
3478.00,7.586106,24.91061,0.000040,24.040228,0.0006,1.286
3480.00,7.586409,24.91117,0.000039,24.041041,0.0006,1.286
3482.00,7.587259,24.91092,0.000037,24.041630,0.0005,1.286
3484.00,7.586729,24.90962,0.000040,24.041137,0.0005,1.287
3486.00,7.586272,24.91086,0.000041,24.039817,0.0006,1.286
3488.00,7.587097,24.90968,0.000039,24.041210,0.0006,1.286
3490.00,7.588021,24.90936,0.000039,24.041679,0.0005,1.287
3492.00,7.589095,24.90966,0.000039,24.040370,0.0005,1.286
3494.00,7.589583,24.91005,0.000041,24.041014,0.0005,1.286
3496.00,7.588397,24.91047,0.000040,24.041219,0.0006,1.286
3498.00,7.587833,24.91054,0.000040,24.040137,0.0006,1.286
3500.00,7.588082,24.90989,0.000039,24.041250,0.0006,1.286
3502.00,7.587922,24.91133,0.000041,24.039701,0.0006,1.286
3504.00,7.587851,24.91113,0.000040,24.041297,0.0005,1.286
3506.00,7.586908,24.91118,0.000041,24.041208,0.0005,1.287
3508.00,7.586218,24.91024,0.000039,24.041566,0.0006,1.286
3510.00,7.585738,24.91145,0.000040,24.040155,0.0005,1.286
3512.00,7.586462,24.91084,0.000039,24.041086,0.0006,1.287
3514.00,7.586770,24.91145,0.000040,24.040788,0.0006,1.287
3516.00,7.587222,24.91131,0.000039,24.041296,0.0005,1.286
3518.00,7.586500,24.91038,0.000038,24.042503,0.0006,1.286
3520.00,7.586220,24.91029,0.000039,24.041957,0.0006,1.286
3522.00,7.585636,24.91078,0.000041,24.041468,0.0006,1.287
3524.00,7.586420,24.91053,0.000041,24.041146,0.0005,1.287
3526.00,7.588082,24.91053,0.000040,24.041001,0.0005,1.287
3528.00,7.588391,24.91097,0.000039,24.041277,0.0005,1.287
3530.00,7.588204,24.91141,0.000040,24.040401,0.0006,1.287
3532.00,7.588001,24.91229,0.000044,24.039934,0.0006,1.286
3534.00,7.586870,24.91150,0.000041,24.040994,0.0006,1.287
3536.00,7.587226,24.91093,0.000041,24.040986,0.0005,1.286
3538.00,7.587132,24.91201,0.000042,24.040474,0.0006,1.286
3540.00,7.586897,24.91174,0.000043,24.040266,0.0006,1.287
3542.00,7.586572,24.91097,0.000041,24.041457,0.0006,1.287
3544.00,7.585973,24.91084,0.000038,24.040274,0.0006,1.286
3546.00,7.585277,24.91028,0.000039,24.040321,0.0006,1.286
3548.00,7.585582,24.91050,0.000039,24.040617,0.0006,1.286
3550.00,7.587679,24.91040,0.000039,24.041606,0.0006,1.287
3552.00,7.588457,24.91101,0.000039,24.040797,0.0006,1.286
3554.00,7.587858,24.91022,0.000039,24.040310,0.0006,1.286
3556.00,7.588022,24.91037,0.000039,24.040741,0.0006,1.287
3558.00,7.588460,24.91012,0.000041,24.041052,0.0006,1.286
3560.00,7.588408,24.90995,0.000039,24.041517,0.0005,1.287
3562.00,7.588305,24.91007,0.000040,24.041277,0.0005,1.287
3564.00,7.588483,24.90990,0.000041,24.040361,0.0005,1.286
3566.00,7.587728,24.90958,0.000041,24.040165,0.0006,1.286
3568.00,7.586871,24.90931,0.000039,24.042088,0.0006,1.286
3570.00,7.586249,24.91029,0.000041,24.041801,0.0006,1.286
3572.00,7.586090,24.90962,0.000041,24.041010,0.0005,1.286
3574.00,7.587173,24.90931,0.000039,24.041536,0.0005,1.286
3576.00,7.587426,24.90953,0.000042,24.041696,0.0005,1.286
3578.00,7.587607,24.91088,0.000040,24.041008,0.0005,1.286
3580.00,7.587545,24.90991,0.000039,24.041821,0.0006,1.287
3582.00,7.587697,24.90895,0.000039,24.041461,0.0005,1.286
3584.00,7.588144,24.90878,0.000040,24.041161,0.0006,1.286
3586.00,7.588855,24.90883,0.000041,24.041094,0.0006,1.287
3588.00,7.589214,24.90967,0.000040,24.041530,0.0005,1.287
3590.00,7.589274,24.90959,0.000040,24.041810,0.0006,1.286
3592.00,7.588048,24.90927,0.000040,24.040974,0.0006,1.287
3594.00,7.588006,24.90941,0.000040,24.040290,0.0006,1.287
3596.00,7.588752,24.90940,0.000039,24.040555,0.0006,1.286
3598.00,7.588998,24.90905,0.000039,24.040106,0.0006,1.286
3600.00,7.588624,24.90979,0.000039,24.040828,0.0006,1.286
3602.00,7.588464,24.90955,0.000039,24.041972,0.0006,1.287
@6,12.0000,24.0
3604.00,7.586645,24.90955,0.000041,24.040772,0.0006,1.286
3606.00,7.581087,24.90884,0.000040,24.041236,0.0006,1.286
3608.00,7.571088,24.90858,0.000040,24.040868,0.0006,1.285
3610.00,7.558198,24.90761,0.000041,24.041454,0.0006,1.285
3612.00,7.548231,24.90838,0.000041,24.040477,0.0006,1.285
3614.00,7.545013,24.90884,0.000040,24.041248,0.0006,1.286
3616.00,7.544257,24.90843,0.000040,24.041597,0.0006,1.287
3618.00,7.544021,24.90826,0.000039,24.040425,0.0006,1.287
3620.00,7.543188,24.90804,0.000038,24.040439,0.0006,1.287
3622.00,7.542568,24.90724,0.000040,24.040108,0.0006,1.288
3624.00,7.542769,24.90703,0.000038,24.041866,0.0006,1.287
3626.00,7.542588,24.90786,0.000038,24.041910,0.0005,1.287
3628.00,7.545967,24.90884,0.000039,24.040555,0.0005,1.288
3630.00,7.554426,24.90890,0.000039,24.041152,0.0006,1.288
3632.00,7.566881,24.90925,0.000038,24.041403,0.0006,1.289
3634.00,7.581065,24.90926,0.000038,24.041316,0.0006,1.288
3636.00,7.590846,24.90818,0.000038,24.040425,0.0006,1.288
3638.00,7.594975,24.90907,0.000040,24.041070,0.0006,1.288
3640.00,7.596800,24.90904,0.000042,24.040594,0.0006,1.287
3642.00,7.597829,24.90955,0.000041,24.041021,0.0006,1.287
3644.00,7.600137,24.90894,0.000041,24.040165,0.0006,1.286
3646.00,7.600623,24.90919,0.000041,24.041379,0.0006,1.287
3648.00,7.600613,24.90999,0.000040,24.040875,0.0006,1.286
3650.00,7.601228,24.91003,0.000041,24.040912,0.0006,1.286
3652.00,7.602742,24.90977,0.000040,24.041821,0.0006,1.287
3654.00,7.602774,24.90996,0.000039,24.042030,0.0006,1.287
3656.00,7.601896,24.90974,0.000039,24.041499,0.0006,1.287
3658.00,7.602119,24.91028,0.000040,24.040797,0.0006,1.286
3660.00,7.602480,24.91028,0.000040,24.040634,0.0005,1.286
3662.00,7.603292,24.90971,0.000040,24.040657,0.0006,1.286
3664.00,7.603486,24.91010,0.000040,24.041092,0.0006,1.287
3666.00,7.604265,24.90986,0.000040,24.041705,0.0005,1.287
3668.00,7.605275,24.90972,0.000040,24.041132,0.0006,1.286
3670.00,7.604064,24.91041,0.000040,24.041457,0.0006,1.287
3672.00,7.603906,24.90955,0.000040,24.041370,0.0006,1.287
3674.00,7.604130,24.90897,0.000040,24.041479,0.0006,1.287
3676.00,7.604719,24.90966,0.000038,24.041256,0.0006,1.287
3678.00,7.605639,24.90939,0.000040,24.040923,0.0005,1.286
3680.00,7.606430,24.90922,0.000040,24.041252,0.0006,1.286
3682.00,7.606411,24.90899,0.000039,24.041385,0.0005,1.287
3684.00,7.605755,24.90911,0.000040,24.040566,0.0006,1.287
3686.00,7.604870,24.90923,0.000039,24.040721,0.0006,1.287
3688.00,7.605305,24.90901,0.000039,24.040972,0.0006,1.286
3690.00,7.604309,24.90912,0.000040,24.041221,0.0006,1.287
3692.00,7.603860,24.90893,0.000039,24.040912,0.0007,1.286
3694.00,7.602926,24.90947,0.000040,24.040688,0.0006,1.287
3696.00,7.601829,24.90879,0.000040,24.041085,0.0006,1.287
3698.00,7.601273,24.90825,0.000039,24.040939,0.0006,1.286
3700.00,7.600518,24.90793,0.000040,24.040603,0.0006,1.287
3702.00,7.600088,24.90812,0.000040,24.041117,0.0006,1.287
3704.00,7.599471,24.90923,0.000040,24.041654,0.0006,1.287
3706.00,7.598414,24.90862,0.000040,24.040472,0.0006,1.287
3708.00,7.598798,24.90834,0.000040,24.040232,0.0005,1.286
3710.00,7.597488,24.90889,0.000040,24.041337,0.0006,1.287
3712.00,7.596614,24.90835,0.000039,24.040843,0.0006,1.286
3714.00,7.595853,24.90851,0.000040,24.040334,0.0005,1.286
3716.00,7.595815,24.90847,0.000040,24.041417,0.0005,1.286
3718.00,7.594991,24.90943,0.000040,24.040763,0.0005,1.287
3720.00,7.595214,24.90829,0.000039,24.041286,0.0006,1.287
3722.00,7.594942,24.90838,0.000040,24.040895,0.0006,1.287
3724.00,7.594263,24.90875,0.000039,24.040921,0.0006,1.286
3726.00,7.593918,24.90889,0.000041,24.041516,0.0006,1.287
3728.00,7.593898,24.90857,0.000041,24.040943,0.0005,1.287
3730.00,7.593230,24.90881,0.000039,24.041561,0.0006,1.287
3732.00,7.592919,24.90936,0.000038,24.042096,0.0005,1.287
3734.00,7.592734,24.90925,0.000039,24.041352,0.0005,1.286
3736.00,7.591699,24.90896,0.000040,24.041688,0.0005,1.286
3738.00,7.591808,24.90865,0.000041,24.040663,0.0006,1.287
3740.00,7.590591,24.90865,0.000039,24.041399,0.0006,1.287
3742.00,7.589631,24.90869,0.000040,24.040995,0.0006,1.287
3744.00,7.588862,24.90948,0.000041,24.040379,0.0005,1.288
3746.00,7.588275,24.90865,0.000040,24.040445,0.0005,1.287
3748.00,7.588581,24.90857,0.000041,24.040568,0.0005,1.287
3750.00,7.589448,24.90927,0.000040,24.040115,0.0006,1.287
3752.00,7.589170,24.90992,0.000040,24.040725,0.0006,1.287
3754.00,7.589874,24.90983,0.000040,24.041561,0.0006,1.287
3756.00,7.590745,24.91001,0.000040,24.041406,0.0006,1.287
3758.00,7.591131,24.91070,0.000040,24.041152,0.0005,1.286
3760.00,7.591684,24.91121,0.000040,24.041075,0.0006,1.287
3762.00,7.591011,24.91087,0.000041,24.041223,0.0006,1.286
3764.00,7.589819,24.91078,0.000040,24.041108,0.0005,1.287
3766.00,7.589650,24.91133,0.000039,24.040552,0.0006,1.287
3768.00,7.589925,24.91145,0.000038,24.040108,0.0006,1.287
3770.00,7.589341,24.91040,0.000039,24.040575,0.0006,1.287
3772.00,7.589255,24.91025,0.000039,24.040985,0.0006,1.288
3774.00,7.588739,24.90988,0.000038,24.040650,0.0006,1.288
3776.00,7.589328,24.90963,0.000039,24.040468,0.0006,1.287
3778.00,7.590504,24.90926,0.000040,24.040897,0.0006,1.287
3780.00,7.590856,24.90948,0.000040,24.040850,0.0006,1.287
3782.00,7.590785,24.90925,0.000039,24.040250,0.0006,1.287
3784.00,7.590944,24.90970,0.000039,24.041065,0.0006,1.287
3786.00,7.590722,24.91069,0.000040,24.040508,0.0006,1.287
3788.00,7.590316,24.91011,0.000039,24.040697,0.0006,1.287
3790.00,7.590015,24.90954,0.000041,24.041252,0.0006,1.287
3792.00,7.589485,24.90915,0.000041,24.041623,0.0006,1.287
3794.00,7.589080,24.90966,0.000039,24.040783,0.0006,1.287
3796.00,7.588932,24.91000,0.000039,24.041092,0.0006,1.287
3798.00,7.588381,24.91049,0.000039,24.041221,0.0006,1.287
3800.00,7.587801,24.91096,0.000039,24.040881,0.0006,1.287
3802.00,7.586733,24.91117,0.000040,24.040783,0.0006,1.287
3804.00,7.586639,24.91127,0.000041,24.040677,0.0006,1.287
3806.00,7.587829,24.91122,0.000041,24.040948,0.0006,1.287
3808.00,7.589316,24.91196,0.000040,24.040868,0.0006,1.286
3810.00,7.589789,24.91173,0.000041,24.041226,0.0006,1.287
3812.00,7.588778,24.91106,0.000040,24.039870,0.0006,1.287
3814.00,7.587731,24.91177,0.000041,24.039774,0.0006,1.287
3816.00,7.586927,24.91095,0.000041,24.040512,0.0006,1.287
3818.00,7.587285,24.91121,0.000039,24.040930,0.0006,1.287
3820.00,7.588172,24.91148,0.000039,24.041556,0.0006,1.287
3822.00,7.588642,24.91125,0.000041,24.040274,0.0005,1.288
3824.00,7.590110,24.91101,0.000040,24.040655,0.0006,1.288
3826.00,7.589287,24.91090,0.000039,24.041459,0.0006,1.287
3828.00,7.588889,24.91181,0.000040,24.040999,0.0006,1.287
3830.00,7.587806,24.91176,0.000040,24.040972,0.0006,1.287
3832.00,7.586862,24.91069,0.000038,24.040855,0.0006,1.287
3834.00,7.588236,24.91068,0.000039,24.040925,0.0006,1.287
3836.00,7.587910,24.91129,0.000038,24.040139,0.0006,1.288
3838.00,7.586797,24.91133,0.000038,24.040788,0.0006,1.288
3840.00,7.587048,24.91157,0.000040,24.040585,0.0006,1.287
3842.00,7.588211,24.91217,0.000041,24.039294,0.0005,1.287
3844.00,7.588766,24.91195,0.000042,24.039841,0.0005,1.287
3846.00,7.588531,24.91114,0.000042,24.041005,0.0005,1.288
3848.00,7.587506,24.91094,0.000040,24.041648,0.0005,1.288
3850.00,7.587717,24.91134,0.000038,24.041114,0.0006,1.288
3852.00,7.587941,24.91130,0.000040,24.040661,0.0006,1.287
3854.00,7.587864,24.91038,0.000040,24.041026,0.0006,1.287
3856.00,7.588586,24.91081,0.000039,24.040761,0.0005,1.287
3858.00,7.587907,24.90986,0.000039,24.041434,0.0005,1.287
3860.00,7.588061,24.90979,0.000039,24.041281,0.0006,1.288
3862.00,7.588006,24.91091,0.000041,24.040185,0.0006,1.288
3864.00,7.587858,24.91017,0.000039,24.041214,0.0006,1.288
3866.00,7.587660,24.91075,0.000041,24.040152,0.0006,1.287
3868.00,7.588369,24.91026,0.000041,24.040132,0.0006,1.288
3870.00,7.589309,24.91007,0.000040,24.040943,0.0006,1.287
3872.00,7.588969,24.90979,0.000040,24.041481,0.0006,1.287
3874.00,7.588655,24.91071,0.000040,24.040874,0.0006,1.287
3876.00,7.588606,24.91002,0.000039,24.040875,0.0006,1.288
3878.00,7.586997,24.90967,0.000040,24.040872,0.0006,1.287
3880.00,7.586955,24.90955,0.000040,24.040721,0.0005,1.287
3882.00,7.587236,24.90971,0.000040,24.041135,0.0005,1.287
3884.00,7.587437,24.90913,0.000041,24.041163,0.0006,1.287
3886.00,7.588393,24.91020,0.000040,24.040430,0.0005,1.288
3888.00,7.587723,24.90993,0.000040,24.040479,0.0006,1.287
3890.00,7.588700,24.90978,0.000040,24.040770,0.0006,1.288
3892.00,7.589354,24.91016,0.000040,24.040814,0.0006,1.287
3894.00,7.588154,24.91109,0.000039,24.040519,0.0006,1.288
3896.00,7.587746,24.90986,0.000040,24.040195,0.0006,1.287
3898.00,7.587874,24.90972,0.000040,24.040041,0.0006,1.287
3900.00,7.588457,24.90935,0.000040,24.040250,0.0006,1.288
3902.00,7.588708,24.90868,0.000040,24.041377,0.0006,1.288
3904.00,7.588376,24.90870,0.000041,24.041906,0.0006,1.287
3906.00,7.588457,24.90883,0.000040,24.040772,0.0006,1.288
3908.00,7.588627,24.90895,0.000039,24.040714,0.0006,1.288
3910.00,7.588727,24.90901,0.000041,24.041263,0.0005,1.288
3912.00,7.588936,24.91022,0.000040,24.040734,0.0006,1.287
3914.00,7.589280,24.90933,0.000039,24.041219,0.0006,1.287
3916.00,7.589850,24.90907,0.000040,24.040626,0.0006,1.288
3918.00,7.589688,24.90925,0.000041,24.040701,0.0006,1.287
3920.00,7.588658,24.90968,0.000039,24.042032,0.0006,1.288
3922.00,7.588801,24.90931,0.000039,24.041114,0.0006,1.288
3924.00,7.588960,24.90900,0.000039,24.040741,0.0005,1.288
3926.00,7.589507,24.90948,0.000040,24.040837,0.0006,1.288
3928.00,7.588604,24.90947,0.000040,24.041006,0.0005,1.288
3930.00,7.589064,24.90943,0.000039,24.040212,0.0006,1.288
3932.00,7.589075,24.90982,0.000040,24.040763,0.0006,1.288
3934.00,7.588997,24.90927,0.000039,24.040581,0.0005,1.287
3936.00,7.589243,24.90883,0.000040,24.041176,0.0006,1.288
3938.00,7.590658,24.90828,0.000041,24.041663,0.0005,1.288
3940.00,7.590593,24.90836,0.000039,24.040906,0.0005,1.288
3942.00,7.589678,24.90922,0.000039,24.041272,0.0006,1.288
3944.00,7.588792,24.90927,0.000039,24.040852,0.0006,1.288
3946.00,7.588976,24.90843,0.000040,24.041154,0.0006,1.288
3948.00,7.589200,24.90934,0.000039,24.041041,0.0006,1.288
3950.00,7.588435,24.90807,0.000039,24.040870,0.0006,1.288
3952.00,7.587191,24.90910,0.000040,24.040610,0.0006,1.288
3954.00,7.585724,24.90897,0.000041,24.041179,0.0006,1.288
3956.00,7.585188,24.90903,0.000040,24.041103,0.0006,1.288
3958.00,7.586377,24.91087,0.000040,24.040503,0.0006,1.288
3960.00,7.586797,24.90987,0.000039,24.040788,0.0005,1.287
3962.00,7.587186,24.91008,0.000038,24.040901,0.0006,1.288
3964.00,7.587934,24.91012,0.000038,24.040570,0.0006,1.288
3966.00,7.588506,24.91034,0.000038,24.040785,0.0005,1.288
3968.00,7.588120,24.91084,0.000039,24.040590,0.0006,1.289
3970.00,7.587123,24.91099,0.000039,24.040883,0.0006,1.289
3972.00,7.587166,24.91060,0.000039,24.040086,0.0006,1.288
3974.00,7.587334,24.91046,0.000040,24.040852,0.0006,1.288
3976.00,7.587609,24.91090,0.000039,24.041346,0.0006,1.288
3978.00,7.587099,24.91063,0.000039,24.040726,0.0006,1.288
3980.00,7.586714,24.91059,0.000039,24.040759,0.0006,1.288
3982.00,7.585916,24.91106,0.000039,24.041386,0.0006,1.288
3984.00,7.586448,24.91086,0.000039,24.041079,0.0006,1.288
3986.00,7.587817,24.91123,0.000039,24.041330,0.0006,1.288
3988.00,7.588761,24.91154,0.000039,24.040632,0.0006,1.289
3990.00,7.589161,24.91101,0.000039,24.040475,0.0006,1.288
3992.00,7.589283,24.91068,0.000039,24.041646,0.0006,1.288
3994.00,7.588324,24.91095,0.000040,24.040566,0.0005,1.288
3996.00,7.587096,24.91144,0.000040,24.040859,0.0006,1.288
3998.00,7.587401,24.91149,0.000040,24.040677,0.0006,1.288
4000.00,7.588210,24.91132,0.000040,24.040355,0.0005,1.288
4002.00,7.588325,24.91114,0.000039,24.040383,0.0006,1.289
4004.00,7.588338,24.91094,0.000039,24.041052,0.0005,1.289
4006.00,7.588340,24.91043,0.000039,24.041141,0.0006,1.288
4008.00,7.589081,24.91076,0.000038,24.040806,0.0006,1.288
4010.00,7.589038,24.91110,0.000040,24.040883,0.0006,1.288
4012.00,7.589048,24.91039,0.000039,24.040677,0.0006,1.289
4014.00,7.588695,24.91150,0.000039,24.040885,0.0005,1.289
4016.00,7.588073,24.91181,0.000040,24.041365,0.0006,1.288
4018.00,7.587689,24.91147,0.000040,24.041521,0.0006,1.288
4020.00,7.586817,24.91060,0.000040,24.041357,0.0006,1.288
4022.00,7.586795,24.91204,0.000039,24.041135,0.0005,1.289
4024.00,7.586540,24.91230,0.000039,24.040743,0.0006,1.289
4026.00,7.587453,24.91253,0.000040,24.040406,0.0006,1.288
4028.00,7.587574,24.91174,0.000039,24.040143,0.0006,1.289
4030.00,7.587803,24.91180,0.000039,24.040341,0.0006,1.289
4032.00,7.587521,24.91153,0.000039,24.041376,0.0006,1.289
4034.00,7.588292,24.91155,0.000041,24.041034,0.0006,1.289
4036.00,7.588483,24.91245,0.000041,24.040435,0.0005,1.289
4038.00,7.589120,24.91202,0.000041,24.041023,0.0006,1.289
4040.00,7.588536,24.91167,0.000040,24.041417,0.0006,1.288
4042.00,7.587942,24.91249,0.000040,24.041366,0.0006,1.289
4044.00,7.588288,24.91278,0.000038,24.040243,0.0006,1.289
4046.00,7.588569,24.91233,0.000039,24.039523,0.0006,1.289
4048.00,7.588296,24.91295,0.000040,24.041256,0.0006,1.289
4050.00,7.587763,24.91178,0.000041,24.041452,0.0006,1.289
4052.00,7.587935,24.91203,0.000039,24.040943,0.0006,1.289
4054.00,7.588182,24.91256,0.000039,24.041157,0.0006,1.289
4056.00,7.588755,24.91280,0.000038,24.040752,0.0006,1.289
4058.00,7.589146,24.91226,0.000040,24.040923,0.0005,1.289
4060.00,7.587969,24.91212,0.000041,24.041485,0.0006,1.288
4062.00,7.587920,24.91133,0.000040,24.040586,0.0006,1.289
4064.00,7.588525,24.91233,0.000040,24.040132,0.0006,1.289
4066.00,7.589258,24.91249,0.000040,24.040917,0.0006,1.289
4068.00,7.589174,24.91194,0.000039,24.040963,0.0005,1.290
4070.00,7.588372,24.91147,0.000040,24.040948,0.0006,1.289
4072.00,7.588069,24.91140,0.000040,24.041283,0.0006,1.288
4074.00,7.588571,24.91237,0.000040,24.041812,0.0006,1.289
4076.00,7.588479,24.91246,0.000039,24.040617,0.0006,1.289
4078.00,7.587275,24.91244,0.000041,24.040639,0.0006,1.290
4080.00,7.586441,24.91188,0.000040,24.040832,0.0006,1.289
4082.00,7.586040,24.91141,0.000039,24.040961,0.0006,1.289
4084.00,7.586308,24.91195,0.000040,24.040248,0.0006,1.289
4086.00,7.586534,24.91280,0.000039,24.040623,0.0006,1.289
4088.00,7.587560,24.91163,0.000040,24.041241,0.0005,1.289
4090.00,7.588685,24.91160,0.000039,24.041365,0.0006,1.289
4092.00,7.588477,24.91265,0.000041,24.041052,0.0006,1.289
4094.00,7.587731,24.91252,0.000041,24.041245,0.0005,1.289
4096.00,7.587436,24.91206,0.000040,24.040866,0.0006,1.289
4098.00,7.587841,24.91175,0.000038,24.040932,0.0006,1.289
4100.00,7.587257,24.91129,0.000039,24.040212,0.0005,1.289
4102.00,7.588218,24.91042,0.000040,24.041317,0.0006,1.289
4104.00,7.588209,24.91058,0.000040,24.040897,0.0006,1.289
4106.00,7.587977,24.91114,0.000039,24.040495,0.0006,1.290
4108.00,7.588414,24.91181,0.000040,24.040755,0.0006,1.289
4110.00,7.589364,24.91225,0.000039,24.040312,0.0006,1.290
4112.00,7.588729,24.91236,0.000039,24.040768,0.0006,1.289
4114.00,7.587957,24.91231,0.000039,24.040374,0.0006,1.290
4116.00,7.587435,24.91171,0.000039,24.041026,0.0006,1.290
4118.00,7.588240,24.91179,0.000038,24.041166,0.0006,1.290
4120.00,7.587742,24.91273,0.000040,24.041172,0.0006,1.289
4122.00,7.587879,24.91245,0.000042,24.040801,0.0005,1.289
4124.00,7.588382,24.91164,0.000041,24.041219,0.0005,1.289
4126.00,7.586820,24.91155,0.000038,24.040597,0.0006,1.290
4128.00,7.586560,24.91265,0.000039,24.040275,0.0006,1.289
4130.00,7.586773,24.91254,0.000040,24.040694,0.0006,1.289
4132.00,7.586160,24.91251,0.000040,24.041254,0.0006,1.289
4134.00,7.586262,24.91209,0.000041,24.041352,0.0006,1.289
4136.00,7.585455,24.91185,0.000040,24.040346,0.0006,1.289
4138.00,7.585574,24.91150,0.000039,24.041159,0.0006,1.290
4140.00,7.586650,24.91186,0.000038,24.041346,0.0006,1.289
4142.00,7.587400,24.91119,0.000040,24.040323,0.0005,1.289
4144.00,7.587640,24.91170,0.000041,24.040388,0.0006,1.289
4146.00,7.587163,24.91150,0.000039,24.041043,0.0006,1.289
4148.00,7.586721,24.91077,0.000040,24.041106,0.0006,1.289
4150.00,7.587493,24.91154,0.000041,24.040119,0.0006,1.289
4152.00,7.588458,24.91092,0.000042,24.040001,0.0006,1.290
4154.00,7.588258,24.91111,0.000039,24.040570,0.0006,1.290
4156.00,7.588867,24.91076,0.000040,24.041199,0.0006,1.290
4158.00,7.589687,24.91053,0.000040,24.041325,0.0006,1.290
4160.00,7.589494,24.91034,0.000038,24.040779,0.0006,1.290
4162.00,7.588279,24.91186,0.000040,24.040606,0.0006,1.290
4164.00,7.588055,24.91235,0.000041,24.041372,0.0006,1.290
4166.00,7.588692,24.91258,0.000040,24.041425,0.0006,1.289
4168.00,7.589701,24.91233,0.000039,24.041017,0.0006,1.290
4170.00,7.589775,24.91270,0.000037,24.041052,0.0006,1.290
4172.00,7.589078,24.91228,0.000039,24.041077,0.0006,1.290
4174.00,7.588735,24.91149,0.000040,24.040677,0.0006,1.289
4176.00,7.588515,24.91218,0.000040,24.039832,0.0006,1.289
4178.00,7.588244,24.91087,0.000041,24.040401,0.0006,1.289
4180.00,7.587779,24.91078,0.000039,24.041015,0.0006,1.290
4182.00,7.587371,24.91170,0.000038,24.041159,0.0005,1.290
4184.00,7.588056,24.91176,0.000040,24.041010,0.0005,1.290
4186.00,7.588225,24.91190,0.000038,24.040646,0.0006,1.290
4188.00,7.588013,24.91185,0.000041,24.040986,0.0006,1.290
4190.00,7.587975,24.91126,0.000040,24.040401,0.0006,1.290
4192.00,7.587960,24.91163,0.000040,24.040748,0.0006,1.290
4194.00,7.588213,24.91146,0.000038,24.039988,0.0006,1.291
4196.00,7.588961,24.91052,0.000037,24.042146,0.0006,1.290
4198.00,7.589080,24.91133,0.000039,24.041243,0.0005,1.290
4200.00,7.588426,24.91141,0.000040,24.041165,0.0006,1.289
4202.00,7.588334,24.91156,0.000040,24.041666,0.0006,1.290
@7,12.0000,24.0
4204.00,7.587796,24.91166,0.000040,24.040657,0.0006,1.290
4206.00,7.582994,24.91018,0.000040,24.041408,0.0006,1.289
4208.00,7.573515,24.91108,0.000040,24.041125,0.0006,1.289
4210.00,7.561324,24.91164,0.000039,24.041990,0.0006,1.289
4212.00,7.552582,24.91203,0.000039,24.042165,0.0006,1.289
4214.00,7.548669,24.91190,0.000040,24.041146,0.0006,1.290
4216.00,7.548574,24.91232,0.000041,24.040708,0.0006,1.290
4218.00,7.550762,24.91280,0.000042,24.040830,0.0006,1.290
4220.00,7.552163,24.91280,0.000041,24.040883,0.0006,1.290
4222.00,7.553194,24.91240,0.000039,24.040188,0.0006,1.291
4224.00,7.554365,24.91303,0.000041,24.040512,0.0006,1.291
4226.00,7.557005,24.91219,0.000038,24.041616,0.0006,1.291
4228.00,7.560006,24.91208,0.000037,24.041870,0.0006,1.291
4230.00,7.567503,24.91262,0.000039,24.041468,0.0006,1.291
4232.00,7.580109,24.91235,0.000040,24.040881,0.0006,1.292
4234.00,7.594870,24.91326,0.000037,24.040412,0.0006,1.291
4236.00,7.604967,24.91220,0.000036,24.041286,0.0006,1.291
4238.00,7.608972,24.91213,0.000037,24.042006,0.0006,1.291
4240.00,7.610477,24.91295,0.000040,24.040901,0.0006,1.291
4242.00,7.610947,24.91321,0.000043,24.041405,0.0006,1.291
4244.00,7.612713,24.91323,0.000041,24.041794,0.0006,1.290
4246.00,7.614210,24.91321,0.000040,24.041197,0.0006,1.290
4248.00,7.615348,24.91318,0.000039,24.041230,0.0006,1.290
4250.00,7.615475,24.91259,0.000040,24.041503,0.0006,1.291
4252.00,7.615155,24.91416,0.000040,24.039928,0.0006,1.291
4254.00,7.615656,24.91331,0.000039,24.041239,0.0006,1.290
4256.00,7.615742,24.91134,0.000040,24.042272,0.0006,1.290
4258.00,7.615443,24.91328,0.000043,24.040986,0.0006,1.291
4260.00,7.615139,24.91276,0.000040,24.041570,0.0006,1.291
4262.00,7.615688,24.91325,0.000039,24.041346,0.0006,1.291
4264.00,7.616369,24.91340,0.000040,24.041443,0.0006,1.291
4266.00,7.615932,24.91358,0.000042,24.039657,0.0005,1.290
4268.00,7.615461,24.91246,0.000039,24.041588,0.0005,1.290
4270.00,7.615196,24.91275,0.000040,24.040988,0.0006,1.290
4272.00,7.615222,24.91372,0.000043,24.041265,0.0006,1.290
4274.00,7.615139,24.91338,0.000041,24.041932,0.0006,1.290
4276.00,7.614470,24.91382,0.000041,24.040659,0.0006,1.290
4278.00,7.614853,24.91348,0.000040,24.041128,0.0005,1.291
4280.00,7.615927,24.91234,0.000040,24.041834,0.0006,1.291
4282.00,7.616176,24.91249,0.000040,24.040801,0.0006,1.290
4284.00,7.614986,24.91221,0.000039,24.041401,0.0006,1.291
4286.00,7.612964,24.91252,0.000039,24.041892,0.0006,1.291
4288.00,7.612015,24.91338,0.000039,24.041941,0.0006,1.290
4290.00,7.610316,24.91210,0.000040,24.041870,0.0006,1.290
4292.00,7.609780,24.91252,0.000041,24.041465,0.0006,1.290
4294.00,7.609372,24.91329,0.000042,24.040988,0.0006,1.290
4296.00,7.608709,24.91247,0.000040,24.041850,0.0006,1.290
4298.00,7.608467,24.91129,0.000038,24.040454,0.0006,1.290
4300.00,7.607980,24.91219,0.000040,24.041394,0.0006,1.290
4302.00,7.607029,24.91199,0.000039,24.040806,0.0006,1.290
4304.00,7.606415,24.91112,0.000041,24.041008,0.0006,1.290
4306.00,7.605261,24.91060,0.000039,24.040026,0.0006,1.290
4308.00,7.604613,24.90971,0.000040,24.040990,0.0006,1.290
4310.00,7.602591,24.90973,0.000040,24.041454,0.0006,1.290
4312.00,7.601311,24.91050,0.000041,24.041899,0.0006,1.291
4314.00,7.600818,24.91008,0.000040,24.041457,0.0006,1.291
4316.00,7.600098,24.91057,0.000038,24.041510,0.0006,1.291
4318.00,7.599678,24.91014,0.000039,24.040979,0.0006,1.291
4320.00,7.599127,24.91035,0.000039,24.040023,0.0006,1.291
4322.00,7.598554,24.91073,0.000038,24.040821,0.0006,1.291
4324.00,7.597423,24.91025,0.000037,24.040914,0.0006,1.290
4326.00,7.596519,24.91185,0.000042,24.039274,0.0006,1.291
4328.00,7.596274,24.91180,0.000041,24.040055,0.0006,1.290
4330.00,7.595895,24.91170,0.000040,24.040414,0.0006,1.291
4332.00,7.594913,24.91119,0.000041,24.041537,0.0006,1.291
4334.00,7.593978,24.91131,0.000040,24.041308,0.0005,1.291
4336.00,7.593311,24.91124,0.000041,24.041050,0.0005,1.290
4338.00,7.593811,24.91034,0.000042,24.040679,0.0006,1.290
4340.00,7.593775,24.91099,0.000041,24.040850,0.0006,1.291
4342.00,7.592682,24.91044,0.000039,24.041650,0.0006,1.290
4344.00,7.592596,24.90967,0.000038,24.041988,0.0006,1.290
4346.00,7.592571,24.90996,0.000037,24.041832,0.0005,1.291
4348.00,7.593229,24.91105,0.000039,24.040735,0.0006,1.291
4350.00,7.593715,24.91066,0.000039,24.040863,0.0006,1.291
4352.00,7.593940,24.91085,0.000039,24.040472,0.0005,1.292
4354.00,7.592920,24.91148,0.000039,24.039995,0.0006,1.291
4356.00,7.592290,24.91071,0.000038,24.040272,0.0006,1.291
4358.00,7.592628,24.91158,0.000040,24.040575,0.0006,1.291
4360.00,7.591464,24.91026,0.000037,24.041497,0.0006,1.291
4362.00,7.591183,24.91025,0.000038,24.041943,0.0006,1.291
4364.00,7.591961,24.91081,0.000038,24.042090,0.0005,1.291
4366.00,7.592199,24.91213,0.000038,24.039481,0.0006,1.290
4368.00,7.593177,24.91225,0.000040,24.039874,0.0006,1.291
4370.00,7.593675,24.91212,0.000040,24.040772,0.0006,1.291
4372.00,7.591931,24.91183,0.000040,24.041614,0.0006,1.291
4374.00,7.590367,24.91139,0.000040,24.041497,0.0006,1.291
4376.00,7.590544,24.91179,0.000039,24.041314,0.0006,1.291
4378.00,7.590902,24.91147,0.000038,24.041997,0.0006,1.291
4380.00,7.590671,24.91131,0.000037,24.041221,0.0006,1.291
4382.00,7.590514,24.91146,0.000039,24.040535,0.0006,1.291
4384.00,7.591126,24.91197,0.000042,24.040481,0.0005,1.291
4386.00,7.591381,24.91104,0.000040,24.041523,0.0006,1.291
4388.00,7.591470,24.91149,0.000039,24.041523,0.0006,1.290
4390.00,7.591166,24.91041,0.000039,24.040355,0.0005,1.292
4392.00,7.590419,24.91020,0.000039,24.041005,0.0006,1.292
4394.00,7.590493,24.91150,0.000040,24.041299,0.0006,1.291
4396.00,7.589579,24.91186,0.000039,24.041230,0.0006,1.291
4398.00,7.589185,24.91135,0.000040,24.040901,0.0006,1.291
4400.00,7.590229,24.91148,0.000038,24.041626,0.0006,1.291
4402.00,7.590240,24.91320,0.000039,24.040234,0.0006,1.291
4404.00,7.589338,24.91241,0.000039,24.040643,0.0006,1.292
4406.00,7.588659,24.91126,0.000038,24.041196,0.0006,1.292
4408.00,7.588935,24.91064,0.000039,24.041125,0.0006,1.291
4410.00,7.589306,24.91160,0.000040,24.041230,0.0006,1.291
4412.00,7.588618,24.91180,0.000040,24.040783,0.0006,1.292
4414.00,7.587905,24.91206,0.000039,24.040905,0.0006,1.291
4416.00,7.586858,24.91157,0.000040,24.039295,0.0006,1.292
4418.00,7.587638,24.91132,0.000039,24.041112,0.0005,1.292
4420.00,7.588201,24.91098,0.000039,24.040279,0.0006,1.291
4422.00,7.587914,24.91062,0.000039,24.040554,0.0006,1.291
4424.00,7.587036,24.91152,0.000039,24.040879,0.0006,1.291
4426.00,7.587195,24.91285,0.000038,24.040666,0.0006,1.291
4428.00,7.588418,24.91285,0.000040,24.040741,0.0006,1.291
4430.00,7.588419,24.91285,0.000039,24.040163,0.0006,1.292
4432.00,7.588266,24.91255,0.000040,24.041097,0.0006,1.292
4434.00,7.587845,24.91225,0.000041,24.040210,0.0006,1.292
4436.00,7.587224,24.91171,0.000041,24.040441,0.0006,1.291
4438.00,7.586851,24.91213,0.000039,24.041188,0.0006,1.291
4440.00,7.587797,24.91234,0.000039,24.041688,0.0006,1.291
4442.00,7.587098,24.91253,0.000040,24.041479,0.0006,1.292
4444.00,7.587643,24.91258,0.000040,24.040366,0.0006,1.291
4446.00,7.587708,24.91202,0.000039,24.041303,0.0006,1.292
4448.00,7.587423,24.91160,0.000039,24.040254,0.0006,1.292
4450.00,7.587938,24.91203,0.000039,24.040986,0.0005,1.292
4452.00,7.587885,24.91139,0.000040,24.040894,0.0006,1.291
4454.00,7.587983,24.91142,0.000039,24.041921,0.0006,1.292
4456.00,7.588114,24.91114,0.000040,24.041263,0.0006,1.291
4458.00,7.588379,24.91006,0.000040,24.041034,0.0006,1.291
4460.00,7.588904,24.91032,0.000039,24.040974,0.0006,1.292
4462.00,7.589583,24.91165,0.000039,24.040530,0.0006,1.292
4464.00,7.589291,24.91240,0.000041,24.039784,0.0006,1.292
4466.00,7.589084,24.91137,0.000040,24.040203,0.0006,1.291
4468.00,7.587762,24.91079,0.000039,24.041205,0.0006,1.292
4470.00,7.587700,24.91163,0.000039,24.041146,0.0006,1.292
4472.00,7.588018,24.91290,0.000040,24.041412,0.0006,1.292
4474.00,7.588281,24.91293,0.000040,24.040795,0.0006,1.293
4476.00,7.588705,24.91265,0.000038,24.040670,0.0006,1.292
4478.00,7.588111,24.91316,0.000039,24.040825,0.0005,1.292
4480.00,7.588078,24.91277,0.000038,24.041117,0.0005,1.292
4482.00,7.587760,24.91234,0.000039,24.040219,0.0006,1.292
4484.00,7.587696,24.91253,0.000041,24.040210,0.0006,1.292
4486.00,7.587630,24.91292,0.000040,24.040643,0.0006,1.291
4488.00,7.586473,24.91213,0.000040,24.041017,0.0006,1.292
4490.00,7.586516,24.91305,0.000040,24.039610,0.0006,1.292
4492.00,7.587501,24.91294,0.000039,24.040037,0.0005,1.292
4494.00,7.587931,24.91276,0.000041,24.039770,0.0005,1.292
4496.00,7.587439,24.91340,0.000041,24.040439,0.0006,1.292
4498.00,7.588104,24.91205,0.000039,24.041605,0.0006,1.292
4500.00,7.587651,24.91250,0.000039,24.041576,0.0006,1.292
4502.00,7.587846,24.91294,0.000039,24.040399,0.0006,1.292
4504.00,7.587999,24.91204,0.000040,24.039468,0.0006,1.291
4506.00,7.588811,24.91160,0.000040,24.040712,0.0006,1.292
4508.00,7.588211,24.91225,0.000040,24.040728,0.0005,1.292
4510.00,7.588781,24.91187,0.000038,24.040915,0.0006,1.292
4512.00,7.588997,24.91217,0.000038,24.041461,0.0006,1.292
4514.00,7.587629,24.91109,0.000038,24.040741,0.0005,1.293
4516.00,7.587864,24.91136,0.000039,24.041232,0.0005,1.292
4518.00,7.587921,24.91200,0.000040,24.039721,0.0006,1.293
4520.00,7.588370,24.91158,0.000041,24.040186,0.0006,1.292
4522.00,7.588849,24.91027,0.000040,24.042005,0.0006,1.292
4524.00,7.588255,24.91135,0.000040,24.041356,0.0005,1.292
4526.00,7.588226,24.91149,0.000040,24.039928,0.0006,1.292
4528.00,7.588304,24.91117,0.000040,24.041283,0.0006,1.292
4530.00,7.589783,24.91167,0.000042,24.040145,0.0006,1.292
4532.00,7.590217,24.91144,0.000042,24.041626,0.0006,1.292
4534.00,7.590117,24.91213,0.000040,24.042241,0.0006,1.292
4536.00,7.589476,24.91285,0.000039,24.040765,0.0006,1.292
4538.00,7.588267,24.91232,0.000039,24.041025,0.0006,1.292
4540.00,7.588112,24.91259,0.000039,24.040788,0.0006,1.292
4542.00,7.588105,24.91218,0.000039,24.041210,0.0006,1.293
4544.00,7.587995,24.91198,0.000040,24.041661,0.0006,1.293
4546.00,7.588507,24.91142,0.000040,24.040355,0.0006,1.293
4548.00,7.588439,24.91168,0.000040,24.041337,0.0006,1.292
4550.00,7.588381,24.91168,0.000041,24.040565,0.0006,1.292
4552.00,7.588674,24.91220,0.000040,24.040955,0.0006,1.292
4554.00,7.586949,24.91152,0.000040,24.041105,0.0006,1.293
4556.00,7.585694,24.91275,0.000040,24.040765,0.0006,1.293
4558.00,7.585266,24.91314,0.000039,24.040819,0.0006,1.292
4560.00,7.586093,24.91320,0.000039,24.041055,0.0006,1.293
4562.00,7.586640,24.91282,0.000040,24.041055,0.0006,1.292
4564.00,7.586974,24.91246,0.000039,24.040565,0.0006,1.293
4566.00,7.587902,24.91304,0.000039,24.040392,0.0006,1.293
4568.00,7.588180,24.91260,0.000038,24.041426,0.0006,1.294
4570.00,7.587956,24.91185,0.000038,24.040952,0.0006,1.293
4572.00,7.587535,24.91316,0.000039,24.040963,0.0006,1.293
4574.00,7.587801,24.91378,0.000039,24.041257,0.0006,1.292
4576.00,7.587627,24.91318,0.000040,24.040963,0.0006,1.292
4578.00,7.586644,24.91362,0.000039,24.041406,0.0006,1.293
4580.00,7.586143,24.91390,0.000039,24.041019,0.0006,1.293
4582.00,7.587598,24.91344,0.000039,24.040663,0.0006,1.293
4584.00,7.587778,24.91333,0.000039,24.041254,0.0006,1.294
4586.00,7.587488,24.91359,0.000039,24.040599,0.0006,1.293
4588.00,7.587233,24.91361,0.000038,24.040588,0.0006,1.293
4590.00,7.587721,24.91313,0.000039,24.040423,0.0006,1.294
4592.00,7.587438,24.91305,0.000039,24.040992,0.0006,1.293
4594.00,7.587137,24.91325,0.000039,24.040894,0.0006,1.293
4596.00,7.586852,24.91379,0.000040,24.040905,0.0006,1.293
4598.00,7.586837,24.91390,0.000040,24.041072,0.0006,1.293
4600.00,7.587590,24.91379,0.000040,24.041325,0.0006,1.293
4602.00,7.588130,24.91405,0.000040,24.041079,0.0006,1.293
4604.00,7.588212,24.91333,0.000041,24.040395,0.0006,1.293
4606.00,7.587348,24.91314,0.000040,24.040563,0.0006,1.293
4608.00,7.587150,24.91293,0.000039,24.040990,0.0006,1.293
4610.00,7.587597,24.91270,0.000039,24.040850,0.0006,1.293
4612.00,7.587699,24.91325,0.000039,24.040766,0.0006,1.293
4614.00,7.586903,24.91319,0.000037,24.040343,0.0006,1.293
4616.00,7.586751,24.91375,0.000040,24.040437,0.0006,1.293
4618.00,7.587155,24.91319,0.000041,24.040397,0.0006,1.293
4620.00,7.587392,24.91272,0.000041,24.041039,0.0005,1.293
4622.00,7.587508,24.91275,0.000041,24.040919,0.0006,1.293
4624.00,7.587492,24.91195,0.000039,24.040792,0.0006,1.294
4626.00,7.587765,24.91244,0.000040,24.041037,0.0006,1.293
4628.00,7.586971,24.91259,0.000040,24.040795,0.0005,1.293
4630.00,7.586986,24.91224,0.000041,24.041596,0.0005,1.292
4632.00,7.586751,24.91344,0.000040,24.040872,0.0006,1.293
4634.00,7.587029,24.91327,0.000041,24.039866,0.0006,1.293
4636.00,7.587746,24.91291,0.000041,24.040592,0.0006,1.292
4638.00,7.587027,24.91314,0.000042,24.041252,0.0005,1.293
4640.00,7.586832,24.91305,0.000040,24.040261,0.0006,1.293
4642.00,7.586420,24.91377,0.000039,24.040023,0.0006,1.294
4644.00,7.587115,24.91376,0.000038,24.040350,0.0006,1.293
4646.00,7.587374,24.91373,0.000039,24.040977,0.0006,1.293
4648.00,7.588732,24.91451,0.000041,24.040435,0.0006,1.293
4650.00,7.587487,24.91410,0.000040,24.041332,0.0006,1.292
4652.00,7.587420,24.91345,0.000040,24.040805,0.0006,1.293
4654.00,7.588133,24.91368,0.000040,24.041106,0.0006,1.293
4656.00,7.588363,24.91359,0.000039,24.040930,0.0006,1.293
4658.00,7.588552,24.91372,0.000039,24.040415,0.0006,1.293
4660.00,7.588062,24.91288,0.000040,24.041676,0.0006,1.293
4662.00,7.587836,24.91315,0.000040,24.041863,0.0005,1.293
4664.00,7.587637,24.91360,0.000040,24.041426,0.0006,1.294
4666.00,7.586521,24.91347,0.000040,24.041728,0.0006,1.293
4668.00,7.586259,24.91349,0.000041,24.041312,0.0006,1.293
4670.00,7.586892,24.91354,0.000040,24.040772,0.0006,1.294
4672.00,7.585961,24.91315,0.000040,24.040874,0.0006,1.293
4674.00,7.585868,24.91392,0.000041,24.041163,0.0006,1.293
4676.00,7.587095,24.91390,0.000041,24.041205,0.0005,1.294
4678.00,7.588015,24.91370,0.000039,24.040537,0.0006,1.294
4680.00,7.587936,24.91427,0.000041,24.040699,0.0006,1.294
4682.00,7.587124,24.91433,0.000039,24.041796,0.0006,1.294
4684.00,7.586382,24.91447,0.000040,24.041219,0.0006,1.293
4686.00,7.586939,24.91377,0.000040,24.041303,0.0006,1.293
4688.00,7.587790,24.91357,0.000041,24.041857,0.0006,1.293
4690.00,7.588124,24.91363,0.000040,24.041605,0.0006,1.293
4692.00,7.587722,24.91393,0.000040,24.041868,0.0006,1.294
4694.00,7.587058,24.91395,0.000040,24.041441,0.0006,1.293
4696.00,7.586625,24.91327,0.000040,24.040970,0.0005,1.293
4698.00,7.586987,24.91406,0.000042,24.041170,0.0006,1.293
4700.00,7.587713,24.91268,0.000041,24.041450,0.0006,1.294
4702.00,7.587489,24.91258,0.000039,24.040512,0.0006,1.293
4704.00,7.587089,24.91286,0.000041,24.040719,0.0006,1.293
4706.00,7.587391,24.91324,0.000042,24.040854,0.0006,1.293
4708.00,7.588123,24.91186,0.000041,24.041286,0.0006,1.294
4710.00,7.588147,24.91136,0.000040,24.041741,0.0006,1.294
4712.00,7.588304,24.91250,0.000042,24.041754,0.0005,1.293
4714.00,7.587830,24.91338,0.000039,24.040659,0.0006,1.294
4716.00,7.587452,24.91264,0.000039,24.041556,0.0006,1.294
4718.00,7.588846,24.91226,0.000040,24.041430,0.0005,1.293
4720.00,7.589174,24.91276,0.000040,24.041381,0.0006,1.294
4722.00,7.589277,24.91362,0.000042,24.041552,0.0006,1.294
4724.00,7.588942,24.91391,0.000038,24.041363,0.0006,1.295
4726.00,7.589535,24.91331,0.000037,24.041110,0.0006,1.293
4728.00,7.590723,24.91430,0.000038,24.039986,0.0006,1.294
4730.00,7.589437,24.91320,0.000038,24.040714,0.0005,1.293
4732.00,7.588803,24.91311,0.000039,24.040386,0.0005,1.293
4734.00,7.589053,24.91415,0.000039,24.040341,0.0006,1.294
4736.00,7.589171,24.91370,0.000039,24.041223,0.0005,1.294
4738.00,7.588344,24.91411,0.000040,24.041428,0.0006,1.294
4740.00,7.587409,24.91423,0.000040,24.041437,0.0006,1.294
4742.00,7.586124,24.91437,0.000040,24.041785,0.0006,1.293
4744.00,7.585836,24.91418,0.000039,24.041112,0.0006,1.294
4746.00,7.586573,24.91441,0.000041,24.040641,0.0006,1.293
4748.00,7.585078,24.91392,0.000040,24.040263,0.0006,1.294
4750.00,7.585129,24.91417,0.000040,24.040766,0.0006,1.294
4752.00,7.585689,24.91457,0.000039,24.041192,0.0006,1.294
4754.00,7.585725,24.91361,0.000040,24.041221,0.0006,1.293
4756.00,7.585650,24.91343,0.000039,24.041348,0.0006,1.293
4758.00,7.585911,24.91322,0.000042,24.040210,0.0006,1.294
4760.00,7.586639,24.91291,0.000040,24.040330,0.0006,1.294
4762.00,7.587074,24.91195,0.000038,24.041088,0.0006,1.294
4764.00,7.586607,24.91341,0.000040,24.039817,0.0006,1.294
4766.00,7.586848,24.91289,0.000041,24.040050,0.0006,1.294
4768.00,7.586552,24.91237,0.000038,24.040866,0.0006,1.294
4770.00,7.587179,24.91284,0.000038,24.041881,0.0005,1.294
4772.00,7.587294,24.91323,0.000038,24.040383,0.0005,1.294
4774.00,7.587397,24.91389,0.000038,24.040075,0.0006,1.294
4776.00,7.587567,24.91490,0.000040,24.039210,0.0006,1.294
4778.00,7.587428,24.91421,0.000038,24.039944,0.0006,1.293
4780.00,7.587682,24.91155,0.000040,24.041416,0.0006,1.294
4782.00,7.586800,24.91317,0.000041,24.040919,0.0006,1.294
4784.00,7.586244,24.91434,0.000041,24.041095,0.0006,1.293
4786.00,7.586184,24.91433,0.000042,24.040514,0.0006,1.294
4788.00,7.587126,24.91286,0.000039,24.041237,0.0006,1.294
4790.00,7.587681,24.91283,0.000040,24.041325,0.0006,1.294
4792.00,7.587062,24.91354,0.000042,24.040875,0.0005,1.294
4794.00,7.587230,24.91351,0.000040,24.041003,0.0006,1.294
4796.00,7.587343,24.91361,0.000039,24.041768,0.0006,1.294
4798.00,7.588029,24.91454,0.000041,24.040381,0.0006,1.294
4800.00,7.588185,24.91355,0.000040,24.040870,0.0006,1.294
4802.00,7.587927,24.91413,0.000038,24.041326,0.0006,1.293
@8,12.0000,24.0
4804.00,7.587640,24.91425,0.000039,24.041288,0.0006,1.293
4806.00,7.584360,24.91355,0.000039,24.041756,0.0006,1.293
4808.00,7.576480,24.91379,0.000041,24.040888,0.0006,1.293
4810.00,7.565686,24.91361,0.000041,24.041317,0.0006,1.293
4812.00,7.556852,24.91355,0.000042,24.041777,0.0006,1.293
4814.00,7.552565,24.91324,0.000040,24.040730,0.0006,1.294
4816.00,7.552884,24.91264,0.000040,24.040990,0.0005,1.293
4818.00,7.555112,24.91355,0.000041,24.041183,0.0006,1.293
4820.00,7.557036,24.91313,0.000039,24.042010,0.0006,1.294
4822.00,7.558931,24.91293,0.000040,24.041717,0.0006,1.294
4824.00,7.561570,24.91264,0.000040,24.040817,0.0006,1.295
4826.00,7.564801,24.91235,0.000038,24.041281,0.0006,1.295
4828.00,7.569366,24.91225,0.000038,24.040745,0.0006,1.295
4830.00,7.577571,24.91230,0.000038,24.041123,0.0006,1.295
4832.00,7.591986,24.91252,0.000039,24.041234,0.0006,1.295
4834.00,7.608573,24.91335,0.000039,24.041301,0.0006,1.296
4836.00,7.619602,24.91354,0.000037,24.041661,0.0006,1.295
4838.00,7.623219,24.91345,0.000036,24.041372,0.0006,1.295
4840.00,7.624596,24.91272,0.000039,24.041316,0.0006,1.295
4842.00,7.625736,24.91229,0.000039,24.042234,0.0006,1.295
4844.00,7.627146,24.91353,0.000040,24.041857,0.0005,1.293
4846.00,7.628410,24.91342,0.000041,24.041214,0.0006,1.294
4848.00,7.629332,24.91384,0.000040,24.040665,0.0006,1.294
4850.00,7.628658,24.91191,0.000040,24.041705,0.0006,1.294
4852.00,7.628174,24.91133,0.000040,24.041790,0.0006,1.294
4854.00,7.628533,24.91283,0.000039,24.042205,0.0006,1.294
4856.00,7.626968,24.91212,0.000040,24.040674,0.0005,1.294
4858.00,7.625539,24.91313,0.000042,24.039408,0.0006,1.294
4860.00,7.624933,24.91276,0.000039,24.040885,0.0006,1.294
4862.00,7.623075,24.91365,0.000039,24.041832,0.0006,1.295
4864.00,7.622069,24.91399,0.000042,24.040677,0.0006,1.295
4866.00,7.621496,24.91366,0.000041,24.040023,0.0006,1.294
4868.00,7.620533,24.91248,0.000040,24.040941,0.0006,1.294
4870.00,7.619242,24.91276,0.000041,24.040568,0.0006,1.294
4872.00,7.617914,24.91304,0.000039,24.040383,0.0006,1.294
4874.00,7.617131,24.91211,0.000040,24.041508,0.0006,1.294
4876.00,7.616172,24.91271,0.000041,24.040981,0.0006,1.293
4878.00,7.616043,24.91356,0.000042,24.039717,0.0006,1.294
4880.00,7.616313,24.91263,0.000043,24.039928,0.0006,1.294
4882.00,7.615365,24.91251,0.000040,24.042234,0.0006,1.294
4884.00,7.614395,24.91202,0.000040,24.042732,0.0006,1.295
4886.00,7.614067,24.91294,0.000040,24.040632,0.0005,1.294
4888.00,7.613563,24.91308,0.000042,24.039299,0.0006,1.295
4890.00,7.613598,24.91373,0.000042,24.039864,0.0006,1.294
4892.00,7.613546,24.91314,0.000041,24.041663,0.0006,1.294
4894.00,7.613296,24.91206,0.000040,24.041521,0.0006,1.294
4896.00,7.613271,24.91173,0.000040,24.041214,0.0005,1.293
4898.00,7.612466,24.91242,0.000040,24.041359,0.0006,1.294
4900.00,7.612185,24.91236,0.000042,24.040965,0.0006,1.294
4902.00,7.611340,24.91262,0.000041,24.041041,0.0006,1.294
4904.00,7.610387,24.91299,0.000039,24.042228,0.0006,1.294
4906.00,7.610104,24.91377,0.000039,24.040937,0.0006,1.294
4908.00,7.609066,24.91348,0.000039,24.040297,0.0006,1.294
4910.00,7.607506,24.91265,0.000040,24.040928,0.0006,1.294
4912.00,7.606768,24.91206,0.000037,24.041643,0.0006,1.294
4914.00,7.606717,24.91193,0.000037,24.042136,0.0006,1.294
4916.00,7.606280,24.91149,0.000040,24.042008,0.0006,1.294
4918.00,7.605128,24.91178,0.000040,24.041055,0.0006,1.294
4920.00,7.604541,24.91175,0.000040,24.041214,0.0006,1.294
4922.00,7.603542,24.91147,0.000040,24.041370,0.0006,1.294
4924.00,7.602756,24.91190,0.000040,24.040612,0.0006,1.294
4926.00,7.602177,24.91280,0.000041,24.040039,0.0006,1.294
4928.00,7.600599,24.91259,0.000042,24.040970,0.0006,1.294
4930.00,7.599486,24.91199,0.000039,24.041115,0.0006,1.295
4932.00,7.597923,24.91165,0.000038,24.041774,0.0006,1.294
4934.00,7.597893,24.91255,0.000041,24.041059,0.0006,1.294
4936.00,7.596417,24.91294,0.000041,24.041154,0.0006,1.294
4938.00,7.595894,24.91442,0.000041,24.040050,0.0006,1.294
4940.00,7.595406,24.91362,0.000041,24.040819,0.0006,1.294
4942.00,7.594733,24.91341,0.000041,24.041826,0.0006,1.294
4944.00,7.593629,24.91351,0.000039,24.041854,0.0006,1.294
4946.00,7.593683,24.91397,0.000040,24.040923,0.0006,1.294
4948.00,7.593339,24.91286,0.000039,24.041516,0.0006,1.294
4950.00,7.593474,24.91323,0.000039,24.040872,0.0006,1.295
4952.00,7.593754,24.91385,0.000039,24.040937,0.0005,1.294
4954.00,7.593340,24.91308,0.000040,24.040677,0.0005,1.294
4956.00,7.593382,24.91355,0.000039,24.041694,0.0006,1.295
4958.00,7.593769,24.91369,0.000040,24.041405,0.0006,1.295
4960.00,7.593694,24.91281,0.000040,24.040561,0.0006,1.294
4962.00,7.593591,24.91182,0.000039,24.041425,0.0006,1.294
4964.00,7.593470,24.91266,0.000040,24.040974,0.0006,1.294
4966.00,7.593137,24.91226,0.000042,24.041106,0.0006,1.295
4968.00,7.592406,24.91217,0.000039,24.041756,0.0006,1.295
4970.00,7.592068,24.91199,0.000041,24.042070,0.0006,1.295
4972.00,7.592429,24.91204,0.000040,24.041023,0.0006,1.295
4974.00,7.592711,24.91232,0.000039,24.040374,0.0006,1.294
4976.00,7.592224,24.91170,0.000038,24.042166,0.0006,1.294
4978.00,7.592543,24.91370,0.000040,24.040848,0.0006,1.294
4980.00,7.593362,24.91278,0.000040,24.041423,0.0006,1.295
4982.00,7.593340,24.91309,0.000040,24.041241,0.0006,1.294
4984.00,7.592088,24.91440,0.000042,24.041159,0.0006,1.294
4986.00,7.591105,24.91357,0.000040,24.041636,0.0006,1.295
4988.00,7.590899,24.91358,0.000040,24.041585,0.0006,1.295
4990.00,7.590450,24.91366,0.000040,24.041317,0.0006,1.294
4992.00,7.590231,24.91367,0.000040,24.042048,0.0006,1.294
4994.00,7.589538,24.91377,0.000040,24.041152,0.0006,1.295
4996.00,7.590390,24.91321,0.000041,24.041226,0.0006,1.295
4998.00,7.591252,24.91287,0.000038,24.041339,0.0006,1.295
5000.00,7.590622,24.91380,0.000040,24.040906,0.0006,1.295
5002.00,7.590272,24.91433,0.000038,24.040857,0.0006,1.295
5004.00,7.590376,24.91451,0.000039,24.040254,0.0006,1.295
5006.00,7.590305,24.91339,0.000041,24.040746,0.0006,1.294
5008.00,7.589124,24.91393,0.000042,24.041112,0.0006,1.295
5010.00,7.589903,24.91392,0.000043,24.040325,0.0006,1.294
5012.00,7.590939,24.91407,0.000041,24.041148,0.0006,1.294
5014.00,7.590499,24.91439,0.000040,24.041919,0.0006,1.294
5016.00,7.589567,24.91422,0.000040,24.040541,0.0006,1.295
5018.00,7.588249,24.91429,0.000042,24.040745,0.0006,1.295
5020.00,7.588112,24.91402,0.000041,24.040055,0.0006,1.294
5022.00,7.588317,24.91442,0.000039,24.040799,0.0006,1.294
5024.00,7.588516,24.91464,0.000038,24.041845,0.0006,1.294
5026.00,7.587929,24.91346,0.000041,24.041306,0.0006,1.294
5028.00,7.588082,24.91333,0.000042,24.040874,0.0005,1.295
5030.00,7.587335,24.91373,0.000039,24.041654,0.0006,1.295
5032.00,7.587413,24.91270,0.000040,24.041457,0.0006,1.294
5034.00,7.587650,24.91310,0.000038,24.041506,0.0006,1.295
5036.00,7.588325,24.91399,0.000039,24.040848,0.0006,1.295
5038.00,7.588249,24.91382,0.000039,24.041121,0.0006,1.295
5040.00,7.588293,24.91280,0.000041,24.041543,0.0006,1.295
5042.00,7.588448,24.91233,0.000041,24.041223,0.0006,1.294
5044.00,7.588686,24.91223,0.000041,24.041183,0.0006,1.294
5046.00,7.588797,24.91322,0.000040,24.041088,0.0006,1.294
5048.00,7.588620,24.91279,0.000039,24.040801,0.0006,1.295
5050.00,7.588369,24.91248,0.000041,24.040386,0.0006,1.294
5052.00,7.589160,24.91221,0.000040,24.040388,0.0006,1.295
5054.00,7.588510,24.91279,0.000039,24.041523,0.0006,1.295
5056.00,7.588200,24.91286,0.000039,24.040801,0.0006,1.294
5058.00,7.588967,24.91254,0.000038,24.040641,0.0006,1.295
5060.00,7.588602,24.91141,0.000040,24.041999,0.0006,1.295
5062.00,7.588089,24.91209,0.000039,24.041457,0.0006,1.295
5064.00,7.589072,24.91206,0.000042,24.041023,0.0006,1.295
5066.00,7.587536,24.91242,0.000040,24.041601,0.0006,1.295
5068.00,7.587117,24.91337,0.000041,24.041132,0.0006,1.295
5070.00,7.587873,24.91309,0.000041,24.041597,0.0006,1.295
5072.00,7.587813,24.91246,0.000040,24.041299,0.0006,1.295
5074.00,7.587866,24.91236,0.000038,24.041694,0.0006,1.295
5076.00,7.587467,24.91408,0.000040,24.039846,0.0006,1.295
5078.00,7.588556,24.91313,0.000039,24.040915,0.0006,1.295
5080.00,7.588780,24.91328,0.000040,24.041312,0.0005,1.295
5082.00,7.589462,24.91391,0.000041,24.041494,0.0006,1.295
5084.00,7.589530,24.91349,0.000041,24.041263,0.0006,1.295
5086.00,7.589239,24.91489,0.000039,24.041150,0.0006,1.295
5088.00,7.588291,24.91461,0.000039,24.041670,0.0006,1.295
5090.00,7.586928,24.91418,0.000042,24.040921,0.0005,1.294
5092.00,7.587100,24.91368,0.000042,24.040546,0.0006,1.295
5094.00,7.588965,24.91400,0.000041,24.041523,0.0006,1.295
5096.00,7.589978,24.91469,0.000040,24.041752,0.0006,1.295
5098.00,7.590365,24.91479,0.000039,24.041361,0.0006,1.295
5100.00,7.591012,24.91484,0.000040,24.041217,0.0006,1.295
5102.00,7.590593,24.91462,0.000040,24.040728,0.0006,1.295
5104.00,7.590502,24.91512,0.000039,24.041385,0.0006,1.295
5106.00,7.590682,24.91431,0.000040,24.041397,0.0006,1.295
5108.00,7.590098,24.91460,0.000039,24.041416,0.0006,1.295
5110.00,7.589581,24.91364,0.000037,24.041463,0.0006,1.295
5112.00,7.588315,24.91349,0.000039,24.041501,0.0006,1.295
5114.00,7.587976,24.91458,0.000039,24.041223,0.0006,1.295
5116.00,7.587359,24.91450,0.000040,24.041456,0.0006,1.295
5118.00,7.587522,24.91409,0.000040,24.041090,0.0006,1.295
5120.00,7.587059,24.91436,0.000039,24.040532,0.0006,1.295
5122.00,7.586508,24.91368,0.000038,24.040966,0.0006,1.295
5124.00,7.587040,24.91318,0.000037,24.041115,0.0006,1.295
5126.00,7.588786,24.91384,0.000039,24.041241,0.0006,1.295
5128.00,7.589501,24.91337,0.000039,24.041605,0.0006,1.295
5130.00,7.589778,24.91388,0.000040,24.040205,0.0006,1.295
5132.00,7.588723,24.91439,0.000041,24.040637,0.0006,1.295
5134.00,7.588020,24.91478,0.000040,24.041055,0.0006,1.295
5136.00,7.587413,24.91434,0.000041,24.040735,0.0006,1.296
5138.00,7.588221,24.91415,0.000040,24.041074,0.0006,1.295
5140.00,7.588609,24.91510,0.000039,24.040248,0.0006,1.296
5142.00,7.587503,24.91325,0.000038,24.040635,0.0005,1.295
5144.00,7.587323,24.91253,0.000039,24.041201,0.0006,1.295
5146.00,7.586927,24.91340,0.000041,24.040694,0.0006,1.295
5148.00,7.586751,24.91327,0.000039,24.041605,0.0006,1.295
5150.00,7.587507,24.91304,0.000040,24.041508,0.0006,1.295
5152.00,7.587596,24.91318,0.000040,24.041606,0.0006,1.296
5154.00,7.587633,24.91238,0.000041,24.041345,0.0006,1.295
5156.00,7.587284,24.91220,0.000039,24.041717,0.0005,1.296
5158.00,7.586540,24.91344,0.000041,24.041594,0.0006,1.295
5160.00,7.586067,24.91253,0.000039,24.041819,0.0006,1.294
5162.00,7.586363,24.91325,0.000040,24.041674,0.0006,1.294
5164.00,7.587336,24.91390,0.000044,24.040799,0.0006,1.295
5166.00,7.588424,24.91200,0.000040,24.041321,0.0006,1.296
5168.00,7.588101,24.91313,0.000039,24.040575,0.0006,1.295
5170.00,7.587926,24.91237,0.000040,24.041095,0.0006,1.294
5172.00,7.587278,24.91309,0.000039,24.041332,0.0006,1.295
5174.00,7.587741,24.91290,0.000041,24.041563,0.0006,1.296
5176.00,7.588281,24.91389,0.000041,24.039977,0.0006,1.295
5178.00,7.588596,24.91316,0.000039,24.041466,0.0006,1.295
5180.00,7.589352,24.91185,0.000039,24.042561,0.0006,1.295
5182.00,7.589059,24.91261,0.000040,24.040555,0.0006,1.295
5184.00,7.588892,24.91333,0.000042,24.041197,0.0006,1.295
5186.00,7.589183,24.91374,0.000043,24.040346,0.0006,1.295
5188.00,7.588498,24.91359,0.000041,24.040417,0.0006,1.296
5190.00,7.588428,24.91404,0.000038,24.041125,0.0006,1.295
5192.00,7.588892,24.91373,0.000040,24.040741,0.0006,1.295
5194.00,7.588987,24.91309,0.000040,24.040808,0.0006,1.295
5196.00,7.588318,24.91393,0.000041,24.040663,0.0006,1.295
5198.00,7.587589,24.91363,0.000040,24.040174,0.0006,1.295
5200.00,7.587750,24.91287,0.000041,24.040394,0.0006,1.295
5202.00,7.588765,24.91306,0.000042,24.040428,0.0006,1.295
5204.00,7.588085,24.91366,0.000042,24.040995,0.0006,1.295
5206.00,7.587760,24.91343,0.000040,24.041217,0.0006,1.295
5208.00,7.587484,24.91324,0.000040,24.041092,0.0006,1.295
5210.00,7.588197,24.91268,0.000041,24.041748,0.0006,1.296
5212.00,7.588672,24.91224,0.000039,24.041006,0.0006,1.296
5214.00,7.588764,24.91242,0.000041,24.040339,0.0006,1.295
5216.00,7.588209,24.91260,0.000044,24.040403,0.0006,1.295
5218.00,7.588109,24.91160,0.000043,24.041183,0.0006,1.295
5220.00,7.587826,24.91254,0.000040,24.041245,0.0006,1.296
5222.00,7.588650,24.91209,0.000039,24.042152,0.0006,1.295
5224.00,7.588882,24.91280,0.000040,24.039372,0.0006,1.296
5226.00,7.588730,24.91234,0.000040,24.040359,0.0006,1.295
5228.00,7.589038,24.91189,0.000038,24.041323,0.0006,1.295
5230.00,7.589044,24.91211,0.000039,24.040041,0.0006,1.296
5232.00,7.587814,24.91170,0.000040,24.039995,0.0006,1.295
5234.00,7.588309,24.91155,0.000042,24.040505,0.0006,1.296
5236.00,7.588301,24.91187,0.000040,24.040015,0.0006,1.295
5238.00,7.588718,24.91252,0.000040,24.039748,0.0006,1.296
5240.00,7.589072,24.91246,0.000040,24.040141,0.0006,1.296
5242.00,7.589147,24.91235,0.000041,24.041034,0.0006,1.296
5244.00,7.589037,24.91293,0.000038,24.039854,0.0006,1.295
5246.00,7.588234,24.91297,0.000040,24.041361,0.0005,1.296
5248.00,7.587690,24.91323,0.000042,24.040632,0.0006,1.296
5250.00,7.588176,24.91363,0.000041,24.040126,0.0006,1.295
5252.00,7.588179,24.91362,0.000040,24.039635,0.0006,1.296
5254.00,7.588626,24.91403,0.000038,24.039594,0.0006,1.295
5256.00,7.588445,24.91319,0.000038,24.040801,0.0006,1.295
5258.00,7.587500,24.91257,0.000040,24.041095,0.0006,1.295
5260.00,7.587025,24.91304,0.000040,24.040286,0.0006,1.295
5262.00,7.586543,24.91260,0.000039,24.040663,0.0005,1.295
5264.00,7.587535,24.91189,0.000039,24.040094,0.0006,1.296
5266.00,7.587993,24.91182,0.000038,24.039724,0.0006,1.296
5268.00,7.585922,24.91248,0.000041,24.039894,0.0006,1.296
5270.00,7.586388,24.91186,0.000038,24.041894,0.0006,1.295
5272.00,7.587275,24.91155,0.000040,24.041821,0.0006,1.296
5274.00,7.587592,24.91178,0.000043,24.041194,0.0006,1.295
5276.00,7.588246,24.91128,0.000039,24.041486,0.0006,1.295
5278.00,7.588241,24.91143,0.000039,24.041545,0.0005,1.296
5280.00,7.589497,24.91154,0.000039,24.040846,0.0006,1.296
5282.00,7.589865,24.91274,0.000039,24.040812,0.0006,1.295
5284.00,7.589185,24.91281,0.000041,24.040414,0.0005,1.295
5286.00,7.589786,24.91211,0.000037,24.040983,0.0005,1.296
5288.00,7.589797,24.91233,0.000040,24.041085,0.0006,1.295
5290.00,7.590455,24.91186,0.000039,24.040846,0.0006,1.295
5292.00,7.590470,24.91177,0.000040,24.041383,0.0006,1.296
5294.00,7.589210,24.91207,0.000038,24.041608,0.0005,1.296
5296.00,7.588555,24.91230,0.000039,24.041448,0.0006,1.295
5298.00,7.587990,24.91343,0.000041,24.038663,0.0006,1.296
5300.00,7.587922,24.91326,0.000042,24.039797,0.0005,1.296
5302.00,7.587305,24.91308,0.000039,24.040106,0.0006,1.295
5304.00,7.586639,24.91341,0.000041,24.041143,0.0006,1.295
5306.00,7.587722,24.91376,0.000042,24.041821,0.0006,1.295
5308.00,7.588570,24.91349,0.000040,24.040486,0.0006,1.296
5310.00,7.588824,24.91314,0.000038,24.041223,0.0006,1.296
5312.00,7.588722,24.91237,0.000039,24.040814,0.0006,1.296
5314.00,7.589272,24.91307,0.000037,24.040685,0.0006,1.296
5316.00,7.589251,24.91306,0.000040,24.040830,0.0006,1.296
5318.00,7.589213,24.91347,0.000040,24.040290,0.0006,1.295
5320.00,7.589856,24.91378,0.000040,24.040294,0.0006,1.296
5322.00,7.589203,24.91287,0.000039,24.040317,0.0006,1.296
5324.00,7.587332,24.91337,0.000039,24.040645,0.0006,1.296
5326.00,7.587131,24.91379,0.000038,24.039830,0.0006,1.296
5328.00,7.586577,24.91216,0.000037,24.041661,0.0006,1.296
5330.00,7.585796,24.91316,0.000037,24.042132,0.0006,1.297
5332.00,7.586691,24.91319,0.000038,24.040870,0.0006,1.296
5334.00,7.586830,24.91347,0.000038,24.040306,0.0006,1.296
5336.00,7.586948,24.91384,0.000038,24.040608,0.0006,1.295
5338.00,7.587525,24.91423,0.000041,24.040686,0.0006,1.295
5340.00,7.587667,24.91478,0.000041,24.040315,0.0006,1.295
5342.00,7.587099,24.91394,0.000040,24.040581,0.0005,1.297
5344.00,7.587062,24.91345,0.000039,24.040579,0.0006,1.296
5346.00,7.586429,24.91361,0.000039,24.040839,0.0006,1.296
5348.00,7.586155,24.91389,0.000042,24.041236,0.0006,1.296
5350.00,7.586349,24.91430,0.000040,24.040995,0.0006,1.297
5352.00,7.587343,24.91317,0.000038,24.041788,0.0006,1.297
5354.00,7.587875,24.91364,0.000038,24.041412,0.0006,1.296
5356.00,7.587320,24.91386,0.000039,24.040566,0.0006,1.296
5358.00,7.587527,24.91286,0.000040,24.040839,0.0006,1.296
5360.00,7.587626,24.91381,0.000040,24.040394,0.0006,1.296
5362.00,7.588127,24.91398,0.000042,24.041085,0.0006,1.296
5364.00,7.587135,24.91514,0.000039,24.040917,0.0006,1.296
5366.00,7.586650,24.91468,0.000040,24.040623,0.0006,1.296
5368.00,7.586582,24.91449,0.000041,24.041612,0.0006,1.296
5370.00,7.586778,24.91522,0.000038,24.041277,0.0006,1.296
5372.00,7.587688,24.91382,0.000038,24.041779,0.0006,1.296
5374.00,7.587301,24.91382,0.000040,24.041265,0.0006,1.297
5376.00,7.586648,24.91433,0.000039,24.041776,0.0006,1.296
5378.00,7.586823,24.91313,0.000039,24.041128,0.0006,1.296
5380.00,7.587301,24.91331,0.000038,24.040614,0.0005,1.296
5382.00,7.587158,24.91381,0.000040,24.041899,0.0006,1.296
5384.00,7.587622,24.91409,0.000040,24.042132,0.0006,1.296
5386.00,7.587340,24.91267,0.000040,24.041426,0.0006,1.296
5388.00,7.587663,24.91326,0.000040,24.041048,0.0006,1.296
5390.00,7.588238,24.91367,0.000041,24.041788,0.0006,1.296
5392.00,7.588214,24.91333,0.000040,24.040961,0.0006,1.296
5394.00,7.587300,24.91316,0.000040,24.040330,0.0006,1.295
5396.00,7.587001,24.91329,0.000041,24.040903,0.0006,1.296
5398.00,7.587630,24.91306,0.000038,24.041103,0.0006,1.297
5400.00,7.587238,24.91298,0.000040,24.041135,0.0006,1.296
5402.00,7.588242,24.91335,0.000040,24.040354,0.0005,1.296
@9,12.0000,24.0
5404.00,7.588774,24.91266,0.000040,24.041108,0.0006,1.296
5406.00,7.584976,24.91246,0.000041,24.041825,0.0006,1.296
5408.00,7.576746,24.91375,0.000040,24.040565,0.0006,1.295
5410.00,7.565376,24.91437,0.000040,24.040886,0.0006,1.295
5412.00,7.555567,24.91321,0.000040,24.041001,0.0006,1.295
5414.00,7.552965,24.91299,0.000039,24.040359,0.0006,1.296
5416.00,7.554513,24.91282,0.000040,24.040761,0.0006,1.296
5418.00,7.557285,24.91270,0.000040,24.040377,0.0006,1.296
5420.00,7.559653,24.91303,0.000039,24.040695,0.0005,1.297
5422.00,7.562331,24.91283,0.000039,24.039983,0.0006,1.297
5424.00,7.565633,24.91289,0.000039,24.040426,0.0006,1.297
5426.00,7.569829,24.91230,0.000037,24.041848,0.0006,1.297
5428.00,7.574622,24.91305,0.000039,24.040603,0.0006,1.298
5430.00,7.582589,24.91366,0.000039,24.040730,0.0006,1.297
5432.00,7.596798,24.91330,0.000039,24.040621,0.0006,1.298
5434.00,7.612538,24.91357,0.000038,24.041008,0.0006,1.299
5436.00,7.623152,24.91302,0.000036,24.041312,0.0006,1.298
5438.00,7.628586,24.91251,0.000039,24.041850,0.0006,1.297
5440.00,7.630507,24.91267,0.000040,24.041883,0.0006,1.297
5442.00,7.631296,24.91298,0.000040,24.041663,0.0006,1.297
5444.00,7.632793,24.91350,0.000041,24.040495,0.0006,1.297
5446.00,7.635372,24.91331,0.000040,24.040768,0.0006,1.296
5448.00,7.634665,24.91327,0.000041,24.041326,0.0006,1.296
5450.00,7.633892,24.91381,0.000040,24.042294,0.0005,1.297
5452.00,7.632203,24.91448,0.000040,24.041597,0.0006,1.297
5454.00,7.631096,24.91385,0.000041,24.040415,0.0006,1.296
5456.00,7.631381,24.91345,0.000040,24.040977,0.0006,1.297
5458.00,7.631358,24.91375,0.000041,24.039795,0.0006,1.297
5460.00,7.630412,24.91368,0.000040,24.039634,0.0006,1.297
5462.00,7.629592,24.91329,0.000040,24.040970,0.0006,1.297
5464.00,7.628395,24.91412,0.000040,24.039999,0.0005,1.296
5466.00,7.627307,24.91466,0.000039,24.040139,0.0006,1.297
5468.00,7.626690,24.91445,0.000043,24.039583,0.0006,1.296
5470.00,7.626316,24.91381,0.000041,24.038928,0.0006,1.296
5472.00,7.625156,24.91401,0.000040,24.040977,0.0006,1.297
5474.00,7.625342,24.91467,0.000038,24.040101,0.0006,1.297
5476.00,7.626011,24.91414,0.000038,24.040143,0.0005,1.298
5478.00,7.624477,24.91314,0.000038,24.041117,0.0005,1.296
5480.00,7.623920,24.91354,0.000038,24.041710,0.0006,1.296
5482.00,7.622814,24.91438,0.000042,24.040586,0.0005,1.296
5484.00,7.622066,24.91481,0.000042,24.039523,0.0005,1.296
5486.00,7.621544,24.91480,0.000042,24.039852,0.0006,1.296
5488.00,7.621227,24.91432,0.000039,24.041256,0.0006,1.297
5490.00,7.621143,24.91542,0.000038,24.040792,0.0006,1.297
5492.00,7.619987,24.91489,0.000037,24.041877,0.0006,1.298
5494.00,7.618100,24.91460,0.000037,24.040805,0.0006,1.297
5496.00,7.618399,24.91589,0.000041,24.038799,0.0006,1.297
5498.00,7.618141,24.91655,0.000039,24.039974,0.0005,1.296
5500.00,7.617179,24.91597,0.000039,24.040297,0.0005,1.297
5502.00,7.616601,24.91595,0.000039,24.039526,0.0006,1.297
5504.00,7.615523,24.91474,0.000038,24.040521,0.0006,1.297
5506.00,7.614744,24.91441,0.000041,24.040363,0.0005,1.297
5508.00,7.614293,24.91419,0.000040,24.040250,0.0005,1.297
5510.00,7.613887,24.91461,0.000037,24.041401,0.0006,1.297
5512.00,7.613393,24.91428,0.000039,24.041226,0.0006,1.297
5514.00,7.612096,24.91469,0.000041,24.040997,0.0006,1.296
5516.00,7.609932,24.91522,0.000040,24.040135,0.0006,1.298
5518.00,7.608611,24.91403,0.000038,24.041083,0.0005,1.297
5520.00,7.607642,24.91363,0.000039,24.040926,0.0006,1.296
5522.00,7.606292,24.91392,0.000041,24.040594,0.0006,1.296
5524.00,7.604406,24.91358,0.000040,24.040874,0.0005,1.296
5526.00,7.602461,24.91369,0.000039,24.041332,0.0005,1.297
5528.00,7.601564,24.91465,0.000039,24.040903,0.0006,1.297
5530.00,7.601681,24.91472,0.000040,24.041654,0.0006,1.297
5532.00,7.600905,24.91428,0.000040,24.041206,0.0006,1.297
5534.00,7.599802,24.91428,0.000040,24.041121,0.0005,1.297
5536.00,7.598808,24.91404,0.000040,24.040459,0.0006,1.296
5538.00,7.598439,24.91437,0.000040,24.040621,0.0005,1.296
5540.00,7.598412,24.91469,0.000041,24.040399,0.0006,1.297
5542.00,7.597431,24.91453,0.000039,24.041834,0.0006,1.297
5544.00,7.597260,24.91516,0.000039,24.040575,0.0006,1.297
5546.00,7.596445,24.91505,0.000039,24.041090,0.0006,1.296
5548.00,7.594771,24.91490,0.000039,24.040826,0.0006,1.296
5550.00,7.594867,24.91472,0.000038,24.041705,0.0006,1.297
5552.00,7.596202,24.91448,0.000039,24.041468,0.0006,1.297
5554.00,7.596205,24.91411,0.000041,24.040925,0.0006,1.297
5556.00,7.595866,24.91412,0.000040,24.041037,0.0005,1.297
5558.00,7.596550,24.91389,0.000040,24.039824,0.0006,1.297
5560.00,7.596370,24.91420,0.000039,24.040455,0.0006,1.297
5562.00,7.595431,24.91391,0.000039,24.041065,0.0006,1.297
5564.00,7.594726,24.91464,0.000039,24.040852,0.0006,1.297
5566.00,7.594094,24.91488,0.000039,24.040672,0.0006,1.297
5568.00,7.593772,24.91478,0.000039,24.040910,0.0005,1.297
5570.00,7.593689,24.91475,0.000040,24.040632,0.0006,1.297
5572.00,7.592716,24.91438,0.000039,24.041035,0.0006,1.297
5574.00,7.592143,24.91425,0.000039,24.040846,0.0005,1.297
5576.00,7.592740,24.91437,0.000040,24.040906,0.0005,1.297
5578.00,7.593681,24.91469,0.000040,24.040165,0.0006,1.297
5580.00,7.593722,24.91468,0.000038,24.040615,0.0006,1.297
5582.00,7.593303,24.91428,0.000039,24.040677,0.0006,1.297
5584.00,7.593019,24.91397,0.000040,24.040961,0.0006,1.297
5586.00,7.592699,24.91469,0.000039,24.040428,0.0006,1.297
5588.00,7.592212,24.91405,0.000040,24.040712,0.0006,1.297
5590.00,7.592303,24.91353,0.000038,24.040212,0.0006,1.297
5592.00,7.592260,24.91410,0.000039,24.040879,0.0006,1.297
5594.00,7.592231,24.91424,0.000040,24.040901,0.0006,1.297
5596.00,7.592252,24.91405,0.000040,24.041221,0.0006,1.297
5598.00,7.591873,24.91379,0.000041,24.041183,0.0005,1.298
5600.00,7.591557,24.91446,0.000039,24.040470,0.0006,1.298
5602.00,7.591988,24.91472,0.000040,24.041394,0.0005,1.297
5604.00,7.593017,24.91418,0.000039,24.040897,0.0005,1.297
5606.00,7.592670,24.91418,0.000040,24.041634,0.0006,1.297
5608.00,7.591699,24.91455,0.000040,24.041110,0.0006,1.297
5610.00,7.591020,24.91468,0.000041,24.041110,0.0006,1.297
5612.00,7.590685,24.91404,0.000040,24.040423,0.0006,1.297
5614.00,7.590061,24.91368,0.000040,24.040830,0.0006,1.297
5616.00,7.590333,24.91312,0.000040,24.041041,0.0006,1.297
5618.00,7.590160,24.91293,0.000040,24.039964,0.0006,1.296
5620.00,7.590776,24.91366,0.000040,24.040788,0.0006,1.297
5622.00,7.590430,24.91429,0.000040,24.041208,0.0006,1.296
5624.00,7.591236,24.91438,0.000040,24.041154,0.0006,1.297
5626.00,7.590588,24.91457,0.000039,24.041621,0.0006,1.297
5628.00,7.589589,24.91459,0.000040,24.041043,0.0006,1.297
5630.00,7.589978,24.91488,0.000040,24.041554,0.0006,1.297
5632.00,7.590939,24.91509,0.000040,24.042145,0.0006,1.297
5634.00,7.590115,24.91518,0.000038,24.041305,0.0006,1.297
5636.00,7.589358,24.91570,0.000039,24.040695,0.0006,1.297
5638.00,7.588946,24.91594,0.000040,24.040434,0.0006,1.297
5640.00,7.589481,24.91653,0.000039,24.041350,0.0006,1.297
5642.00,7.589730,24.91633,0.000039,24.041234,0.0006,1.297
5644.00,7.589892,24.91553,0.000039,24.041303,0.0006,1.297
5646.00,7.589982,24.91620,0.000040,24.041806,0.0006,1.297
5648.00,7.590122,24.91665,0.000040,24.041786,0.0006,1.297
5650.00,7.589806,24.91616,0.000039,24.040772,0.0006,1.297
5652.00,7.589915,24.91549,0.000038,24.041465,0.0006,1.298
5654.00,7.589807,24.91537,0.000039,24.041912,0.0006,1.298
5656.00,7.590100,24.91508,0.000039,24.041425,0.0006,1.298
5658.00,7.589912,24.91574,0.000039,24.040937,0.0006,1.297
5660.00,7.589793,24.91615,0.000040,24.041101,0.0006,1.297
5662.00,7.590015,24.91515,0.000041,24.041388,0.0006,1.297
5664.00,7.589073,24.91557,0.000041,24.040546,0.0006,1.297
5666.00,7.588957,24.91558,0.000041,24.040466,0.0006,1.298
5668.00,7.587741,24.91567,0.000041,24.040557,0.0006,1.298
5670.00,7.587590,24.91633,0.000042,24.041226,0.0006,1.298
5672.00,7.588070,24.91572,0.000041,24.041125,0.0006,1.297
5674.00,7.588088,24.91577,0.000041,24.041299,0.0006,1.297
5676.00,7.588997,24.91628,0.000042,24.041503,0.0006,1.297
5678.00,7.589234,24.91674,0.000040,24.040939,0.0006,1.297
5680.00,7.589127,24.91586,0.000039,24.041206,0.0006,1.298
5682.00,7.588892,24.91640,0.000040,24.042054,0.0006,1.298
5684.00,7.589471,24.91598,0.000038,24.041074,0.0006,1.299
5686.00,7.589778,24.91626,0.000039,24.041579,0.0006,1.298
5688.00,7.589960,24.91593,0.000041,24.041916,0.0006,1.297
5690.00,7.589423,24.91623,0.000040,24.041339,0.0007,1.297
5692.00,7.589693,24.91596,0.000041,24.041605,0.0006,1.297
5694.00,7.589284,24.91616,0.000040,24.041170,0.0006,1.297
5696.00,7.588636,24.91697,0.000041,24.041248,0.0006,1.297
5698.00,7.588225,24.91718,0.000040,24.041510,0.0006,1.298
5700.00,7.588310,24.91632,0.000041,24.041277,0.0006,1.298
5702.00,7.588215,24.91539,0.000039,24.040994,0.0006,1.298
5704.00,7.588102,24.91606,0.000039,24.040821,0.0006,1.298
5706.00,7.587921,24.91606,0.000039,24.040877,0.0006,1.297
5708.00,7.588231,24.91567,0.000041,24.041670,0.0006,1.297
5710.00,7.589238,24.91504,0.000040,24.040626,0.0006,1.297
5712.00,7.589580,24.91514,0.000041,24.040585,0.0006,1.297
5714.00,7.590106,24.91404,0.000041,24.041230,0.0006,1.297
5716.00,7.589921,24.91467,0.000042,24.040868,0.0006,1.297
5718.00,7.588836,24.91522,0.000041,24.041310,0.0006,1.298
5720.00,7.588277,24.91528,0.000041,24.040308,0.0006,1.298
5722.00,7.589127,24.91512,0.000041,24.040977,0.0006,1.297
5724.00,7.589103,24.91498,0.000041,24.040610,0.0006,1.297
5726.00,7.589284,24.91527,0.000041,24.041025,0.0006,1.298
5728.00,7.588123,24.91462,0.000040,24.040554,0.0006,1.298
5730.00,7.588752,24.91492,0.000040,24.041516,0.0006,1.297
5732.00,7.589383,24.91587,0.000040,24.040917,0.0006,1.297
5734.00,7.588712,24.91531,0.000040,24.041705,0.0006,1.298
5736.00,7.588298,24.91577,0.000039,24.040934,0.0006,1.297
5738.00,7.588411,24.91531,0.000040,24.041456,0.0006,1.297
5740.00,7.589627,24.91518,0.000041,24.041155,0.0006,1.297
5742.00,7.590840,24.91564,0.000040,24.041225,0.0006,1.297
5744.00,7.590550,24.91552,0.000041,24.041145,0.0006,1.297
5746.00,7.589107,24.91497,0.000039,24.041216,0.0006,1.297
5748.00,7.588679,24.91551,0.000040,24.041561,0.0006,1.297
5750.00,7.588392,24.91481,0.000039,24.041559,0.0006,1.297
5752.00,7.588781,24.91448,0.000039,24.042092,0.0006,1.298
5754.00,7.588545,24.91461,0.000040,24.041308,0.0006,1.298
5756.00,7.588301,24.91476,0.000040,24.040350,0.0006,1.298
5758.00,7.587297,24.91484,0.000041,24.040505,0.0006,1.297
5760.00,7.587508,24.91455,0.000042,24.041128,0.0006,1.297
5762.00,7.588677,24.91432,0.000040,24.041992,0.0006,1.298
5764.00,7.588515,24.91495,0.000039,24.041668,0.0006,1.297
5766.00,7.587207,24.91434,0.000040,24.041612,0.0006,1.298
5768.00,7.587476,24.91480,0.000040,24.041468,0.0006,1.297
5770.00,7.587997,24.91498,0.000039,24.040866,0.0006,1.297
5772.00,7.587721,24.91527,0.000040,24.041254,0.0006,1.297
5774.00,7.588143,24.91502,0.000040,24.041581,0.0006,1.297
5776.00,7.586746,24.91467,0.000040,24.041401,0.0006,1.297
5778.00,7.587583,24.91455,0.000041,24.041497,0.0006,1.297
5780.00,7.588369,24.91472,0.000040,24.040321,0.0006,1.297
5782.00,7.587773,24.91469,0.000040,24.040752,0.0006,1.297
5784.00,7.587780,24.91466,0.000040,24.040495,0.0006,1.298
5786.00,7.587736,24.91421,0.000039,24.041086,0.0006,1.298
5788.00,7.588276,24.91480,0.000040,24.040888,0.0006,1.298
5790.00,7.589537,24.91503,0.000041,24.041781,0.0006,1.298
5792.00,7.589990,24.91479,0.000041,24.041499,0.0006,1.298
5794.00,7.589863,24.91460,0.000038,24.041321,0.0006,1.298
5796.00,7.589725,24.91483,0.000039,24.041117,0.0005,1.297
5798.00,7.588881,24.91481,0.000041,24.040701,0.0006,1.297
5800.00,7.588162,24.91460,0.000041,24.041048,0.0006,1.297
5802.00,7.588223,24.91516,0.000043,24.040723,0.0006,1.298
5804.00,7.588244,24.91494,0.000040,24.041834,0.0006,1.298
5806.00,7.587937,24.91500,0.000039,24.041285,0.0006,1.298
5808.00,7.587682,24.91558,0.000039,24.042057,0.0006,1.298
5810.00,7.587599,24.91599,0.000040,24.041797,0.0006,1.298
5812.00,7.587474,24.91632,0.000040,24.041137,0.0006,1.298
5814.00,7.587924,24.91544,0.000039,24.040685,0.0006,1.298
5816.00,7.588935,24.91567,0.000039,24.040125,0.0006,1.298
5818.00,7.589175,24.91621,0.000040,24.041148,0.0006,1.298
5820.00,7.590411,24.91700,0.000042,24.041094,0.0006,1.298
5822.00,7.590532,24.91571,0.000043,24.040130,0.0006,1.298
5824.00,7.590378,24.91477,0.000040,24.041419,0.0006,1.297
5826.00,7.590729,24.91517,0.000040,24.041377,0.0006,1.298
5828.00,7.590251,24.91502,0.000039,24.040752,0.0005,1.298
5830.00,7.589221,24.91518,0.000040,24.040759,0.0006,1.298
5832.00,7.589206,24.91443,0.000040,24.041741,0.0006,1.297
5834.00,7.588363,24.91525,0.000040,24.040783,0.0006,1.297
5836.00,7.588161,24.91520,0.000040,24.040921,0.0006,1.298
5838.00,7.587324,24.91554,0.000041,24.040505,0.0006,1.298
5840.00,7.586235,24.91572,0.000042,24.040003,0.0006,1.298
5842.00,7.586118,24.91548,0.000041,24.040650,0.0006,1.298
5844.00,7.585282,24.91558,0.000040,24.040983,0.0006,1.298
5846.00,7.585416,24.91567,0.000040,24.040425,0.0006,1.297
5848.00,7.586091,24.91606,0.000040,24.041350,0.0006,1.298
5850.00,7.587183,24.91581,0.000039,24.040950,0.0006,1.297
5852.00,7.587428,24.91504,0.000040,24.041135,0.0006,1.297
5854.00,7.587343,24.91504,0.000040,24.040374,0.0005,1.299
5856.00,7.587275,24.91439,0.000039,24.041061,0.0006,1.299
5858.00,7.587881,24.91471,0.000040,24.040659,0.0006,1.298
5860.00,7.587937,24.91451,0.000040,24.041230,0.0006,1.299
5862.00,7.587729,24.91423,0.000040,24.041210,0.0006,1.299
5864.00,7.588184,24.91368,0.000039,24.040575,0.0006,1.299
5866.00,7.588116,24.91387,0.000039,24.040590,0.0006,1.298
5868.00,7.588503,24.91412,0.000041,24.041728,0.0006,1.298
5870.00,7.587313,24.91429,0.000041,24.041055,0.0005,1.298
5872.00,7.587133,24.91430,0.000041,24.039899,0.0006,1.298
5874.00,7.587578,24.91450,0.000041,24.040008,0.0006,1.299
5876.00,7.589218,24.91460,0.000041,24.041301,0.0006,1.299
5878.00,7.589697,24.91400,0.000039,24.041368,0.0006,1.298
5880.00,7.589258,24.91476,0.000038,24.041365,0.0006,1.297
5882.00,7.589702,24.91437,0.000041,24.040863,0.0006,1.298
5884.00,7.590147,24.91509,0.000041,24.040792,0.0005,1.298
5886.00,7.588809,24.91450,0.000040,24.041705,0.0006,1.298
5888.00,7.588218,24.91490,0.000038,24.041739,0.0006,1.298
5890.00,7.588635,24.91370,0.000039,24.041599,0.0006,1.298
5892.00,7.588521,24.91401,0.000041,24.040783,0.0006,1.298
5894.00,7.587649,24.91365,0.000041,24.040992,0.0006,1.299
5896.00,7.587847,24.91358,0.000039,24.042006,0.0005,1.299
5898.00,7.587772,24.91360,0.000040,24.041801,0.0006,1.298
5900.00,7.587160,24.91445,0.000038,24.041739,0.0006,1.299
5902.00,7.587508,24.91447,0.000040,24.040834,0.0006,1.298
5904.00,7.587923,24.91442,0.000040,24.040574,0.0006,1.298
5906.00,7.587862,24.91472,0.000040,24.041617,0.0006,1.297
5908.00,7.587242,24.91435,0.000039,24.041859,0.0006,1.298
5910.00,7.587459,24.91600,0.000039,24.040686,0.0006,1.297
5912.00,7.587733,24.91526,0.000042,24.040003,0.0006,1.298
5914.00,7.588511,24.91411,0.000039,24.042121,0.0006,1.299
5916.00,7.588726,24.91413,0.000039,24.041434,0.0006,1.299
5918.00,7.590031,24.91543,0.000038,24.040555,0.0005,1.299
5920.00,7.590856,24.91451,0.000038,24.041405,0.0006,1.298
5922.00,7.590963,24.91530,0.000042,24.041656,0.0006,1.298
5924.00,7.590930,24.91398,0.000038,24.041126,0.0006,1.298
5926.00,7.590252,24.91459,0.000038,24.041676,0.0006,1.298
5928.00,7.590391,24.91496,0.000039,24.040601,0.0005,1.299
5930.00,7.590245,24.91394,0.000038,24.041623,0.0005,1.298
5932.00,7.589066,24.91477,0.000039,24.041257,0.0006,1.298
5934.00,7.587602,24.91524,0.000041,24.041023,0.0006,1.298
5936.00,7.586815,24.91480,0.000041,24.041365,0.0006,1.298
5938.00,7.587123,24.91452,0.000041,24.039966,0.0006,1.298
5940.00,7.587798,24.91371,0.000040,24.041301,0.0006,1.299
5942.00,7.587992,24.91399,0.000040,24.041477,0.0006,1.299
5944.00,7.588142,24.91444,0.000040,24.041663,0.0006,1.299
5946.00,7.588662,24.91368,0.000040,24.040245,0.0006,1.298
5948.00,7.589331,24.91508,0.000039,24.039823,0.0006,1.298
5950.00,7.588737,24.91471,0.000042,24.040321,0.0006,1.299
5952.00,7.588957,24.91419,0.000042,24.041154,0.0006,1.299
5954.00,7.589303,24.91449,0.000040,24.040961,0.0006,1.299
5956.00,7.588908,24.91485,0.000039,24.040750,0.0006,1.299
5958.00,7.588983,24.91448,0.000040,24.041450,0.0006,1.299
5960.00,7.589037,24.91470,0.000039,24.040992,0.0006,1.298
5962.00,7.589512,24.91455,0.000041,24.038723,0.0006,1.299
5964.00,7.589365,24.91320,0.000039,24.041688,0.0006,1.299
5966.00,7.588257,24.91521,0.000040,24.041057,0.0006,1.299
5968.00,7.587310,24.91477,0.000039,24.041566,0.0006,1.299
5970.00,7.587120,24.91453,0.000042,24.040281,0.0006,1.299
5972.00,7.587259,24.91384,0.000042,24.040792,0.0006,1.299
5974.00,7.586787,24.91397,0.000042,24.040534,0.0005,1.299
5976.00,7.587190,24.91372,0.000039,24.041657,0.0006,1.298
5978.00,7.588477,24.91364,0.000039,24.041601,0.0006,1.299
5980.00,7.589143,24.91484,0.000038,24.041888,0.0006,1.298
5982.00,7.590304,24.91430,0.000038,24.041083,0.0006,1.299
5984.00,7.589552,24.91437,0.000041,24.040981,0.0006,1.299
5986.00,7.588531,24.91399,0.000040,24.040459,0.0006,1.298
5988.00,7.588176,24.91339,0.000039,24.039561,0.0006,1.298
5990.00,7.587603,24.91259,0.000041,24.041357,0.0006,1.298
5992.00,7.587499,24.91401,0.000041,24.041401,0.0006,1.299
5994.00,7.587241,24.91481,0.000040,24.041006,0.0006,1.299
5996.00,7.587360,24.91453,0.000039,24.041996,0.0006,1.298
5998.00,7.588088,24.91411,0.000040,24.041623,0.0006,1.299
6000.00,7.588675,24.91304,0.000041,24.041232,0.0006,1.299
6002.00,7.588990,24.91294,0.000041,24.041265,0.0006,1.298
@10,12.0000,24.0
6004.00,7.588339,24.91291,0.000039,24.040877,0.0006,1.299
6006.00,7.584265,24.91319,0.000040,24.041043,0.0006,1.299
6008.00,7.576826,24.91261,0.000039,24.041048,0.0006,1.298
6010.00,7.566585,24.91282,0.000040,24.041366,0.0006,1.299
6012.00,7.557197,24.91311,0.000039,24.040699,0.0005,1.299
6014.00,7.554714,24.91336,0.000039,24.040526,0.0006,1.299
6016.00,7.557121,24.91403,0.000040,24.041301,0.0006,1.299
6018.00,7.559138,24.91309,0.000039,24.041008,0.0006,1.299
6020.00,7.561936,24.91291,0.000040,24.041157,0.0006,1.300
6022.00,7.564561,24.91339,0.000037,24.041790,0.0006,1.300
6024.00,7.567449,24.91359,0.000038,24.041385,0.0006,1.299
6026.00,7.572232,24.91398,0.000041,24.040477,0.0006,1.300
6028.00,7.577507,24.91352,0.000040,24.040539,0.0006,1.299
6030.00,7.585878,24.91471,0.000040,24.041330,0.0006,1.300
6032.00,7.598689,24.91417,0.000039,24.040570,0.0006,1.300
6034.00,7.614516,24.91505,0.000041,24.040726,0.0006,1.301
6036.00,7.626972,24.91464,0.000039,24.041037,0.0006,1.301
6038.00,7.632704,24.91456,0.000040,24.040250,0.0006,1.300
6040.00,7.634403,24.91405,0.000039,24.040105,0.0006,1.300
6042.00,7.634817,24.91429,0.000039,24.040935,0.0006,1.300
6044.00,7.636908,24.91413,0.000040,24.040923,0.0005,1.298
6046.00,7.638697,24.91387,0.000041,24.040666,0.0005,1.299
6048.00,7.639237,24.91452,0.000040,24.040499,0.0006,1.300
6050.00,7.639053,24.91399,0.000040,24.040770,0.0006,1.299
6052.00,7.637977,24.91363,0.000041,24.041388,0.0006,1.299
6054.00,7.637234,24.91441,0.000041,24.040735,0.0006,1.299
6056.00,7.635659,24.91468,0.000040,24.041650,0.0006,1.299
6058.00,7.634701,24.91517,0.000040,24.041476,0.0006,1.299
6060.00,7.634063,24.91473,0.000041,24.041414,0.0006,1.299
6062.00,7.633791,24.91444,0.000041,24.040783,0.0006,1.299
6064.00,7.633951,24.91607,0.000040,24.040699,0.0006,1.299
6066.00,7.633266,24.91596,0.000041,24.041088,0.0006,1.299
6068.00,7.632451,24.91560,0.000040,24.041059,0.0006,1.299
6070.00,7.631559,24.91603,0.000041,24.040848,0.0006,1.299
6072.00,7.630873,24.91593,0.000040,24.041637,0.0006,1.299
6074.00,7.629670,24.91627,0.000041,24.040154,0.0006,1.298
6076.00,7.628864,24.91557,0.000041,24.041603,0.0006,1.298
6078.00,7.628619,24.91546,0.000040,24.040557,0.0006,1.299
6080.00,7.629101,24.91555,0.000039,24.040643,0.0006,1.299
6082.00,7.629032,24.91641,0.000040,24.041241,0.0006,1.299
6084.00,7.628217,24.91613,0.000040,24.040734,0.0006,1.300
6086.00,7.628057,24.91580,0.000040,24.040254,0.0006,1.299
6088.00,7.627258,24.91545,0.000040,24.041046,0.0006,1.299
6090.00,7.626740,24.91419,0.000040,24.041332,0.0006,1.299
6092.00,7.626346,24.91475,0.000041,24.040883,0.0006,1.299
6094.00,7.625557,24.91455,0.000039,24.040281,0.0006,1.300
6096.00,7.624995,24.91494,0.000041,24.039895,0.0006,1.299
6098.00,7.623937,24.91417,0.000040,24.041279,0.0006,1.299
6100.00,7.622416,24.91485,0.000041,24.041281,0.0006,1.299
6102.00,7.622167,24.91478,0.000041,24.041379,0.0006,1.300
6104.00,7.620630,24.91488,0.000040,24.041792,0.0006,1.299
6106.00,7.619152,24.91416,0.000041,24.041012,0.0006,1.299
6108.00,7.619160,24.91429,0.000041,24.041081,0.0006,1.299
6110.00,7.617749,24.91418,0.000041,24.040385,0.0006,1.299
6112.00,7.616266,24.91500,0.000040,24.040661,0.0006,1.299
6114.00,7.614508,24.91504,0.000041,24.040837,0.0006,1.299
6116.00,7.612670,24.91507,0.000041,24.041030,0.0006,1.299
6118.00,7.611377,24.91369,0.000041,24.041626,0.0006,1.299
6120.00,7.610231,24.91391,0.000041,24.041125,0.0006,1.300
6122.00,7.609451,24.91458,0.000041,24.041521,0.0006,1.299
6124.00,7.607919,24.91469,0.000041,24.041092,0.0006,1.300
6126.00,7.607186,24.91479,0.000039,24.041465,0.0006,1.300
6128.00,7.605316,24.91468,0.000041,24.040132,0.0006,1.299
6130.00,7.604015,24.91503,0.000040,24.040510,0.0006,1.299
6132.00,7.604368,24.91440,0.000042,24.041146,0.0006,1.300
6134.00,7.604280,24.91378,0.000039,24.040854,0.0006,1.300
6136.00,7.603484,24.91451,0.000040,24.041637,0.0006,1.299
6138.00,7.601371,24.91342,0.000039,24.041399,0.0006,1.299
6140.00,7.599561,24.91405,0.000041,24.041334,0.0006,1.299
6142.00,7.599802,24.91343,0.000041,24.040552,0.0006,1.299
6144.00,7.599554,24.91361,0.000040,24.040426,0.0006,1.299
6146.00,7.599758,24.91357,0.000041,24.041550,0.0006,1.299
6148.00,7.599465,24.91224,0.000041,24.041576,0.0006,1.299
6150.00,7.598184,24.91385,0.000040,24.041708,0.0006,1.299
6152.00,7.597200,24.91311,0.000040,24.041341,0.0006,1.299
6154.00,7.597504,24.91394,0.000041,24.040810,0.0006,1.299
6156.00,7.597156,24.91419,0.000041,24.041008,0.0006,1.299
6158.00,7.596734,24.91468,0.000042,24.040194,0.0006,1.299
6160.00,7.597672,24.91388,0.000041,24.040572,0.0006,1.300
6162.00,7.597955,24.91357,0.000041,24.041774,0.0006,1.299
6164.00,7.596242,24.91476,0.000039,24.041343,0.0006,1.299
6166.00,7.594948,24.91402,0.000041,24.040859,0.0006,1.299
6168.00,7.594829,24.91389,0.000040,24.040546,0.0006,1.300
6170.00,7.595168,24.91477,0.000041,24.041150,0.0006,1.300
6172.00,7.595918,24.91509,0.000041,24.041179,0.0006,1.300
6174.00,7.595910,24.91504,0.000041,24.040714,0.0006,1.299
6176.00,7.595912,24.91397,0.000040,24.040368,0.0006,1.299
6178.00,7.595681,24.91403,0.000039,24.041514,0.0006,1.299
6180.00,7.595954,24.91380,0.000042,24.041748,0.0006,1.300
6182.00,7.595562,24.91395,0.000040,24.041372,0.0006,1.300
6184.00,7.595215,24.91496,0.000040,24.040926,0.0005,1.300
6186.00,7.594235,24.91386,0.000039,24.040281,0.0006,1.300
6188.00,7.592981,24.91427,0.000042,24.040632,0.0006,1.300
6190.00,7.593496,24.91524,0.000042,24.040530,0.0006,1.300
6192.00,7.593898,24.91402,0.000041,24.040690,0.0006,1.299
6194.00,7.593727,24.91445,0.000039,24.041770,0.0006,1.299
6196.00,7.593403,24.91425,0.000041,24.041552,0.0006,1.300
6198.00,7.593280,24.91517,0.000042,24.041199,0.0006,1.299
6200.00,7.592497,24.91474,0.000039,24.042608,0.0006,1.300
6202.00,7.592240,24.91458,0.000041,24.040706,0.0006,1.299
6204.00,7.592993,24.91433,0.000039,24.040890,0.0006,1.300
6206.00,7.592406,24.91319,0.000040,24.041519,0.0006,1.299
6208.00,7.592193,24.91303,0.000041,24.041934,0.0006,1.300
6210.00,7.592354,24.91337,0.000039,24.040901,0.0006,1.300
6212.00,7.591743,24.91433,0.000041,24.042214,0.0006,1.300
6214.00,7.592418,24.91478,0.000041,24.041443,0.0006,1.300
6216.00,7.591546,24.91464,0.000041,24.041045,0.0006,1.300
6218.00,7.590600,24.91522,0.000039,24.040961,0.0006,1.300
6220.00,7.590394,24.91465,0.000040,24.040374,0.0006,1.300
6222.00,7.590839,24.91493,0.000040,24.041326,0.0006,1.300
6224.00,7.591847,24.91465,0.000042,24.041726,0.0006,1.299
6226.00,7.591627,24.91488,0.000041,24.039886,0.0006,1.299
6228.00,7.591233,24.91505,0.000042,24.040995,0.0006,1.300
6230.00,7.591140,24.91611,0.000041,24.041336,0.0006,1.300
6232.00,7.591041,24.91588,0.000040,24.041052,0.0006,1.299
6234.00,7.591204,24.91464,0.000042,24.040915,0.0006,1.299
6236.00,7.591058,24.91555,0.000044,24.041115,0.0006,1.300
6238.00,7.590439,24.91560,0.000040,24.040223,0.0006,1.300
6240.00,7.590156,24.91559,0.000040,24.041585,0.0006,1.300
6242.00,7.589104,24.91597,0.000041,24.041165,0.0005,1.300
6244.00,7.588705,24.91574,0.000039,24.040406,0.0006,1.300
6246.00,7.588972,24.91526,0.000040,24.041226,0.0006,1.299
6248.00,7.589118,24.91441,0.000041,24.040830,0.0006,1.299
6250.00,7.588188,24.91465,0.000041,24.040730,0.0006,1.300
6252.00,7.587553,24.91535,0.000040,24.040366,0.0005,1.300
6254.00,7.588975,24.91547,0.000042,24.040385,0.0006,1.300
6256.00,7.589562,24.91515,0.000040,24.040854,0.0006,1.300
6258.00,7.590221,24.91542,0.000040,24.040366,0.0006,1.300
6260.00,7.589852,24.91558,0.000040,24.040883,0.0006,1.300
6262.00,7.590508,24.91565,0.000041,24.041325,0.0006,1.300
6264.00,7.589596,24.91598,0.000040,24.041092,0.0006,1.300
6266.00,7.589258,24.91599,0.000041,24.040734,0.0006,1.300
6268.00,7.589138,24.91557,0.000040,24.041330,0.0006,1.300
6270.00,7.589672,24.91573,0.000040,24.041046,0.0006,1.299
6272.00,7.590142,24.91538,0.000041,24.040617,0.0006,1.300
6274.00,7.590164,24.91626,0.000041,24.041328,0.0006,1.300
6276.00,7.589670,24.91698,0.000041,24.040515,0.0006,1.301
6278.00,7.588932,24.91637,0.000039,24.040779,0.0006,1.300
6280.00,7.589100,24.91600,0.000040,24.041146,0.0006,1.300
6282.00,7.589302,24.91728,0.000040,24.040839,0.0006,1.300
6284.00,7.589391,24.91745,0.000041,24.041086,0.0006,1.300
6286.00,7.588486,24.91606,0.000040,24.040997,0.0006,1.301
6288.00,7.589146,24.91677,0.000039,24.040354,0.0006,1.300
6290.00,7.589796,24.91679,0.000040,24.039779,0.0006,1.300
6292.00,7.589483,24.91608,0.000040,24.041792,0.0006,1.300
6294.00,7.589201,24.91706,0.000041,24.040385,0.0006,1.301
6296.00,7.588257,24.91666,0.000040,24.039781,0.0006,1.301
6298.00,7.587519,24.91673,0.000040,24.041799,0.0006,1.300
6300.00,7.587447,24.91628,0.000041,24.040979,0.0006,1.300
6302.00,7.588647,24.91596,0.000040,24.041612,0.0006,1.301
6304.00,7.588843,24.91676,0.000039,24.041099,0.0006,1.300
6306.00,7.589065,24.91686,0.000041,24.040975,0.0006,1.300
6308.00,7.589995,24.91651,0.000041,24.041850,0.0006,1.301
6310.00,7.589889,24.91741,0.000039,24.040843,0.0006,1.300
6312.00,7.589655,24.91630,0.000038,24.042026,0.0006,1.300
6314.00,7.590112,24.91649,0.000040,24.040721,0.0006,1.301
6316.00,7.589829,24.91645,0.000039,24.040817,0.0006,1.301
6318.00,7.588850,24.91568,0.000038,24.040970,0.0006,1.301
6320.00,7.589170,24.91646,0.000037,24.041565,0.0006,1.300
6322.00,7.589097,24.91687,0.000039,24.041550,0.0006,1.301
6324.00,7.589303,24.91665,0.000039,24.040685,0.0006,1.300
6326.00,7.589069,24.91623,0.000039,24.040975,0.0006,1.301
6328.00,7.590191,24.91663,0.000040,24.040957,0.0006,1.301
6330.00,7.590783,24.91749,0.000039,24.041534,0.0006,1.301
6332.00,7.589913,24.91768,0.000040,24.041441,0.0006,1.301
6334.00,7.589681,24.91734,0.000042,24.040214,0.0006,1.300
6336.00,7.589495,24.91672,0.000042,24.040812,0.0006,1.301
6338.00,7.589017,24.91704,0.000041,24.041603,0.0006,1.300
6340.00,7.589100,24.91774,0.000041,24.040875,0.0006,1.301
6342.00,7.588525,24.91792,0.000039,24.041266,0.0006,1.301
6344.00,7.588303,24.91777,0.000040,24.041510,0.0006,1.300
6346.00,7.587714,24.91812,0.000039,24.040414,0.0006,1.301
6348.00,7.587080,24.91792,0.000040,24.041090,0.0006,1.301
6350.00,7.587725,24.91746,0.000039,24.041634,0.0006,1.301
6352.00,7.587500,24.91720,0.000040,24.041052,0.0006,1.301
6354.00,7.587200,24.91650,0.000040,24.041112,0.0006,1.301
6356.00,7.587462,24.91718,0.000040,24.041585,0.0006,1.301
6358.00,7.588844,24.91730,0.000038,24.039990,0.0006,1.301
6360.00,7.588811,24.91619,0.000040,24.041310,0.0006,1.301
6362.00,7.588729,24.91563,0.000040,24.042056,0.0006,1.301
6364.00,7.588628,24.91720,0.000042,24.040557,0.0006,1.301
6366.00,7.588642,24.91693,0.000040,24.042003,0.0006,1.301
6368.00,7.588640,24.91701,0.000041,24.041426,0.0007,1.300
6370.00,7.588271,24.91739,0.000041,24.041365,0.0006,1.300
6372.00,7.588315,24.91745,0.000041,24.041050,0.0006,1.300
6374.00,7.589879,24.91711,0.000040,24.040921,0.0006,1.301
6376.00,7.590136,24.91637,0.000040,24.040743,0.0006,1.301
6378.00,7.590007,24.91611,0.000039,24.040839,0.0006,1.301
6380.00,7.590211,24.91653,0.000039,24.041565,0.0006,1.301
6382.00,7.589165,24.91698,0.000041,24.041841,0.0006,1.302
6384.00,7.590018,24.91677,0.000040,24.041246,0.0006,1.301
6386.00,7.590401,24.91688,0.000041,24.041526,0.0006,1.301
6388.00,7.590646,24.91684,0.000041,24.040450,0.0006,1.300
6390.00,7.590612,24.91677,0.000042,24.040914,0.0006,1.300
6392.00,7.589676,24.91692,0.000042,24.041692,0.0006,1.301
6394.00,7.589059,24.91614,0.000041,24.041514,0.0006,1.301
6396.00,7.588918,24.91718,0.000041,24.040854,0.0006,1.301
6398.00,7.587826,24.91637,0.000040,24.041063,0.0006,1.302
6400.00,7.588143,24.91675,0.000040,24.040814,0.0006,1.302
6402.00,7.588786,24.91742,0.000040,24.040557,0.0006,1.301
6404.00,7.589177,24.91706,0.000040,24.040550,0.0006,1.301
6406.00,7.589281,24.91635,0.000040,24.040810,0.0006,1.301
6408.00,7.588480,24.91688,0.000040,24.041143,0.0006,1.301
6410.00,7.587144,24.91645,0.000041,24.041396,0.0006,1.301
6412.00,7.587382,24.91707,0.000040,24.040912,0.0006,1.301
6414.00,7.589304,24.91692,0.000041,24.041521,0.0006,1.301
6416.00,7.589964,24.91729,0.000040,24.040912,0.0006,1.301
6418.00,7.589176,24.91657,0.000039,24.041757,0.0006,1.301
6420.00,7.588991,24.91731,0.000040,24.040957,0.0006,1.301
6422.00,7.589166,24.91775,0.000042,24.041186,0.0006,1.302
6424.00,7.588176,24.91770,0.000041,24.041248,0.0006,1.301
6426.00,7.588759,24.91713,0.000042,24.040797,0.0006,1.302
6428.00,7.589150,24.91785,0.000042,24.040183,0.0006,1.301
6430.00,7.588186,24.91745,0.000042,24.040794,0.0006,1.301
6432.00,7.586900,24.91779,0.000040,24.041383,0.0006,1.302
6434.00,7.586704,24.91764,0.000038,24.041092,0.0006,1.302
6436.00,7.587188,24.91784,0.000039,24.041146,0.0006,1.301
6438.00,7.586415,24.91829,0.000041,24.041439,0.0006,1.301
6440.00,7.586084,24.91844,0.000041,24.041916,0.0006,1.302
6442.00,7.586102,24.91790,0.000041,24.041501,0.0006,1.301
6444.00,7.587765,24.91725,0.000041,24.041245,0.0006,1.301
6446.00,7.588016,24.91752,0.000041,24.040932,0.0006,1.302
6448.00,7.587676,24.91696,0.000040,24.040541,0.0006,1.302
6450.00,7.588103,24.91871,0.000040,24.040999,0.0006,1.301
6452.00,7.589064,24.91839,0.000041,24.041325,0.0006,1.301
6454.00,7.589053,24.91888,0.000042,24.041063,0.0006,1.301
6456.00,7.588059,24.91771,0.000042,24.041266,0.0006,1.301
6458.00,7.588121,24.91848,0.000041,24.041130,0.0006,1.302
6460.00,7.588236,24.91794,0.000040,24.040879,0.0006,1.302
6462.00,7.588653,24.91761,0.000041,24.040974,0.0005,1.302
6464.00,7.588263,24.91793,0.000041,24.041155,0.0006,1.301
6466.00,7.588424,24.91816,0.000040,24.041174,0.0006,1.301
6468.00,7.588342,24.91880,0.000041,24.041410,0.0006,1.302
6470.00,7.588194,24.91842,0.000039,24.041177,0.0006,1.302
6472.00,7.587527,24.91751,0.000041,24.041270,0.0006,1.301
6474.00,7.587932,24.91672,0.000041,24.040908,0.0006,1.302
6476.00,7.587856,24.91772,0.000040,24.040912,0.0006,1.301
6478.00,7.588462,24.91787,0.000039,24.041210,0.0006,1.302
6480.00,7.588270,24.91817,0.000041,24.040754,0.0006,1.301
6482.00,7.588623,24.91796,0.000041,24.041137,0.0006,1.302
6484.00,7.588828,24.91725,0.000040,24.041452,0.0006,1.302
6486.00,7.588789,24.91676,0.000038,24.040970,0.0006,1.302
6488.00,7.589223,24.91704,0.000040,24.040815,0.0006,1.301
6490.00,7.589447,24.91829,0.000041,24.040015,0.0006,1.302
6492.00,7.588565,24.91812,0.000040,24.041428,0.0006,1.302
6494.00,7.588246,24.91709,0.000040,24.041825,0.0006,1.302
6496.00,7.589142,24.91666,0.000040,24.041819,0.0006,1.302
6498.00,7.588729,24.91753,0.000039,24.041199,0.0005,1.302
6500.00,7.588512,24.91825,0.000040,24.040712,0.0006,1.302
6502.00,7.588691,24.91819,0.000040,24.040595,0.0006,1.302
6504.00,7.588782,24.91762,0.000041,24.040779,0.0005,1.302
6506.00,7.588943,24.91703,0.000040,24.040610,0.0006,1.301
6508.00,7.588639,24.91729,0.000040,24.041292,0.0006,1.303
6510.00,7.587976,24.91742,0.000040,24.040343,0.0006,1.301
6512.00,7.589093,24.91734,0.000040,24.040383,0.0006,1.302
6514.00,7.589075,24.91753,0.000040,24.040055,0.0006,1.302
6516.00,7.589073,24.91713,0.000039,24.041048,0.0006,1.302
6518.00,7.588535,24.91710,0.000040,24.040894,0.0006,1.302
6520.00,7.587584,24.91726,0.000040,24.040439,0.0006,1.301
6522.00,7.588909,24.91769,0.000041,24.041548,0.0006,1.301
6524.00,7.590277,24.91849,0.000039,24.041157,0.0006,1.302
6526.00,7.590754,24.91765,0.000039,24.040701,0.0006,1.302
6528.00,7.591032,24.91789,0.000039,24.041448,0.0006,1.302
6530.00,7.590341,24.91725,0.000041,24.041048,0.0006,1.302
6532.00,7.589700,24.91687,0.000041,24.041294,0.0006,1.302
6534.00,7.589695,24.91796,0.000042,24.040934,0.0006,1.302
6536.00,7.588420,24.91733,0.000041,24.041310,0.0006,1.302
6538.00,7.587957,24.91789,0.000040,24.041010,0.0006,1.302
6540.00,7.587919,24.91805,0.000039,24.040754,0.0006,1.302
6542.00,7.587942,24.91787,0.000040,24.040919,0.0006,1.301
6544.00,7.587621,24.91773,0.000039,24.040275,0.0006,1.302
6546.00,7.587086,24.91758,0.000040,24.040615,0.0006,1.302
6548.00,7.587545,24.91725,0.000040,24.040599,0.0006,1.302
6550.00,7.588419,24.91776,0.000040,24.040541,0.0006,1.303
6552.00,7.588958,24.91775,0.000039,24.041114,0.0006,1.303
6554.00,7.588828,24.91815,0.000038,24.040555,0.0006,1.302
6556.00,7.589177,24.91828,0.000040,24.040652,0.0006,1.302
6558.00,7.589933,24.91834,0.000040,24.040203,0.0006,1.302
6560.00,7.590511,24.91759,0.000040,24.040823,0.0006,1.302
6562.00,7.589830,24.91830,0.000040,24.040415,0.0006,1.302
6564.00,7.589268,24.91805,0.000040,24.041576,0.0006,1.302
6566.00,7.589309,24.91784,0.000039,24.041712,0.0006,1.301
6568.00,7.589467,24.91766,0.000041,24.041390,0.0006,1.302
6570.00,7.588894,24.91788,0.000040,24.040903,0.0006,1.302
6572.00,7.589610,24.91803,0.000040,24.041485,0.0006,1.302
6574.00,7.589210,24.91753,0.000040,24.041321,0.0006,1.302
6576.00,7.587815,24.91660,0.000040,24.040803,0.0006,1.302
6578.00,7.587516,24.91731,0.000041,24.040188,0.0006,1.302
6580.00,7.587367,24.91759,0.000041,24.041334,0.0006,1.302
6582.00,7.587785,24.91707,0.000041,24.040592,0.0006,1.302
6584.00,7.587472,24.91741,0.000041,24.040355,0.0006,1.302
6586.00,7.587759,24.91667,0.000040,24.041155,0.0006,1.302
6588.00,7.587978,24.91683,0.000041,24.041517,0.0006,1.303
6590.00,7.588408,24.91651,0.000041,24.040812,0.0006,1.302
6592.00,7.588502,24.91768,0.000042,24.041015,0.0006,1.301
6594.00,7.588334,24.91689,0.000042,24.040408,0.0006,1.302
6596.00,7.588637,24.91663,0.000041,24.041039,0.0006,1.302
6598.00,7.588353,24.91693,0.000040,24.040897,0.0006,1.302
6600.00,7.587675,24.91793,0.000041,24.040719,0.0006,1.301
6602.00,7.588708,24.91686,0.000041,24.040834,0.0006,1.302
@11,12.0000,24.0
6604.00,7.588787,24.91718,0.000040,24.040815,0.0006,1.302
6606.00,7.585729,24.91788,0.000040,24.041365,0.0006,1.302
6608.00,7.578826,24.91738,0.000040,24.041297,0.0006,1.301
6610.00,7.568538,24.91670,0.000041,24.041035,0.0006,1.300
6612.00,7.559436,24.91774,0.000041,24.040635,0.0006,1.301
6614.00,7.555844,24.91714,0.000040,24.040850,0.0006,1.301
6616.00,7.558144,24.91708,0.000041,24.039835,0.0006,1.302
6618.00,7.562923,24.91776,0.000041,24.040915,0.0006,1.303
6620.00,7.566158,24.91813,0.000040,24.041534,0.0006,1.303
6622.00,7.569341,24.91837,0.000039,24.040846,0.0006,1.303
6624.00,7.572631,24.91747,0.000038,24.041277,0.0006,1.303
6626.00,7.576983,24.91716,0.000039,24.041326,0.0006,1.304
6628.00,7.583016,24.91851,0.000039,24.041003,0.0006,1.303
6630.00,7.590137,24.91945,0.000039,24.040763,0.0006,1.303
6632.00,7.602171,24.91926,0.000040,24.040692,0.0006,1.303
6634.00,7.618199,24.91899,0.000040,24.041385,0.0006,1.304
6636.00,7.630727,24.91803,0.000038,24.040821,0.0006,1.304
6638.00,7.636163,24.91765,0.000040,24.040770,0.0006,1.303
6640.00,7.637273,24.91768,0.000041,24.041041,0.0006,1.303
6642.00,7.638199,24.91772,0.000041,24.041228,0.0006,1.303
6644.00,7.639180,24.91843,0.000040,24.041090,0.0006,1.303
6646.00,7.639915,24.91771,0.000040,24.040992,0.0006,1.303
6648.00,7.639790,24.91776,0.000041,24.040443,0.0006,1.303
6650.00,7.639791,24.91908,0.000040,24.040323,0.0006,1.302
6652.00,7.638430,24.91867,0.000041,24.041103,0.0006,1.302
6654.00,7.637729,24.91879,0.000040,24.041610,0.0006,1.303
6656.00,7.637183,24.91932,0.000040,24.040708,0.0006,1.303
6658.00,7.635837,24.91806,0.000041,24.041101,0.0006,1.303
6660.00,7.635181,24.91722,0.000040,24.041008,0.0006,1.303
6662.00,7.634727,24.91827,0.000040,24.041394,0.0006,1.303
6664.00,7.633967,24.91865,0.000040,24.040585,0.0006,1.303
6666.00,7.633443,24.91807,0.000039,24.040581,0.0006,1.303
6668.00,7.632453,24.91747,0.000040,24.041877,0.0005,1.302
6670.00,7.631344,24.91735,0.000041,24.041125,0.0006,1.302
6672.00,7.630775,24.91705,0.000042,24.041179,0.0006,1.303
6674.00,7.630272,24.91696,0.000041,24.040895,0.0006,1.303
6676.00,7.629404,24.91734,0.000040,24.040912,0.0005,1.303
6678.00,7.628789,24.91745,0.000040,24.040872,0.0006,1.302
6680.00,7.628149,24.91744,0.000041,24.041490,0.0006,1.302
6682.00,7.628094,24.91736,0.000040,24.040632,0.0006,1.303
6684.00,7.628297,24.91701,0.000039,24.040334,0.0006,1.303
6686.00,7.628559,24.91735,0.000039,24.040677,0.0006,1.303
6688.00,7.628859,24.91767,0.000040,24.040572,0.0005,1.303
6690.00,7.628306,24.91804,0.000041,24.041679,0.0006,1.302
6692.00,7.627682,24.91797,0.000041,24.041352,0.0006,1.302
6694.00,7.627731,24.91773,0.000041,24.040961,0.0006,1.303
6696.00,7.627319,24.91690,0.000040,24.041163,0.0006,1.303
6698.00,7.625833,24.91761,0.000039,24.040572,0.0006,1.303
6700.00,7.624768,24.91777,0.000041,24.040454,0.0006,1.303
6702.00,7.623536,24.91823,0.000040,24.040785,0.0006,1.303
6704.00,7.622822,24.91766,0.000041,24.040697,0.0006,1.303
6706.00,7.622312,24.91743,0.000041,24.040352,0.0006,1.303
6708.00,7.620176,24.91861,0.000040,24.041841,0.0006,1.303
6710.00,7.617935,24.91801,0.000041,24.040630,0.0006,1.303
6712.00,7.616652,24.91785,0.000039,24.040855,0.0006,1.303
6714.00,7.615276,24.91832,0.000040,24.041556,0.0006,1.303
6716.00,7.614708,24.91821,0.000040,24.040403,0.0005,1.303
6718.00,7.614041,24.91827,0.000040,24.040706,0.0005,1.303
6720.00,7.611859,24.91831,0.000040,24.040832,0.0006,1.303
6722.00,7.610509,24.91791,0.000040,24.040583,0.0006,1.303
6724.00,7.609193,24.91770,0.000040,24.040874,0.0006,1.302
6726.00,7.608509,24.91804,0.000041,24.041145,0.0006,1.303
6728.00,7.608968,24.91711,0.000040,24.041012,0.0006,1.303
6730.00,7.608272,24.91743,0.000039,24.040712,0.0006,1.303
6732.00,7.606260,24.91772,0.000038,24.041059,0.0006,1.303
6734.00,7.605235,24.91873,0.000039,24.040790,0.0006,1.303
6736.00,7.605042,24.91775,0.000040,24.041496,0.0006,1.303
6738.00,7.604825,24.91704,0.000039,24.041174,0.0006,1.303
6740.00,7.604823,24.91762,0.000039,24.041168,0.0006,1.302
6742.00,7.603412,24.91763,0.000039,24.041454,0.0006,1.303
6744.00,7.602411,24.91808,0.000040,24.040643,0.0006,1.303
6746.00,7.602773,24.91839,0.000040,24.041557,0.0006,1.303
6748.00,7.602198,24.91877,0.000040,24.041021,0.0006,1.303
6750.00,7.600959,24.91878,0.000041,24.040577,0.0006,1.303
6752.00,7.600393,24.91817,0.000040,24.041325,0.0006,1.303
6754.00,7.599994,24.91846,0.000041,24.040610,0.0006,1.303
6756.00,7.599659,24.91717,0.000041,24.040383,0.0006,1.303
6758.00,7.599262,24.91732,0.000040,24.041012,0.0006,1.303
6760.00,7.598728,24.91766,0.000040,24.041561,0.0006,1.302
6762.00,7.597971,24.91740,0.000040,24.040612,0.0006,1.303
6764.00,7.598313,24.91670,0.000039,24.040975,0.0006,1.303
6766.00,7.597661,24.91666,0.000039,24.040686,0.0006,1.303
6768.00,7.597088,24.91636,0.000040,24.040941,0.0006,1.303
6770.00,7.596803,24.91683,0.000040,24.040737,0.0006,1.303
6772.00,7.597152,24.91694,0.000039,24.041172,0.0006,1.303
6774.00,7.596676,24.91660,0.000039,24.040754,0.0006,1.303
6776.00,7.595858,24.91718,0.000039,24.041165,0.0006,1.303
6778.00,7.595390,24.91718,0.000040,24.041368,0.0006,1.303
6780.00,7.595971,24.91747,0.000040,24.040714,0.0006,1.303
6782.00,7.595990,24.91788,0.000041,24.040874,0.0006,1.302
6784.00,7.594897,24.91655,0.000041,24.041194,0.0006,1.303
6786.00,7.594300,24.91704,0.000039,24.040654,0.0006,1.303
6788.00,7.594014,24.91731,0.000040,24.040966,0.0006,1.303
6790.00,7.593903,24.91742,0.000040,24.040757,0.0006,1.303
6792.00,7.594722,24.91799,0.000040,24.040768,0.0006,1.303
6794.00,7.594367,24.91761,0.000041,24.040981,0.0006,1.302
6796.00,7.593236,24.91723,0.000042,24.041403,0.0006,1.303
6798.00,7.593283,24.91730,0.000041,24.040606,0.0005,1.303
6800.00,7.593157,24.91791,0.000041,24.040692,0.0006,1.304
6802.00,7.593353,24.91830,0.000040,24.041321,0.0006,1.303
6804.00,7.592931,24.91803,0.000039,24.041397,0.0006,1.304
6806.00,7.593179,24.91840,0.000039,24.041316,0.0006,1.303
6808.00,7.592202,24.91768,0.000040,24.040715,0.0006,1.303
6810.00,7.591660,24.91742,0.000040,24.041497,0.0006,1.303
6812.00,7.592109,24.91713,0.000041,24.040548,0.0006,1.303
6814.00,7.591891,24.91711,0.000040,24.040235,0.0006,1.302
6816.00,7.591901,24.91757,0.000041,24.040994,0.0006,1.303
6818.00,7.593026,24.91708,0.000041,24.041232,0.0006,1.304
6820.00,7.592778,24.91654,0.000041,24.041305,0.0006,1.303
6822.00,7.591075,24.91731,0.000041,24.041636,0.0006,1.303
6824.00,7.591119,24.91620,0.000041,24.040605,0.0006,1.303
6826.00,7.590729,24.91660,0.000040,24.041223,0.0006,1.303
6828.00,7.590537,24.91630,0.000040,24.040730,0.0006,1.304
6830.00,7.589993,24.91616,0.000039,24.040208,0.0006,1.303
6832.00,7.589892,24.91675,0.000040,24.041045,0.0006,1.303
6834.00,7.589654,24.91688,0.000040,24.040897,0.0006,1.303
6836.00,7.590112,24.91724,0.000039,24.040746,0.0005,1.303
6838.00,7.591507,24.91705,0.000040,24.041130,0.0006,1.303
6840.00,7.591966,24.91706,0.000040,24.040741,0.0006,1.303
6842.00,7.591346,24.91702,0.000040,24.040535,0.0006,1.303
6844.00,7.590857,24.91659,0.000040,24.041396,0.0006,1.304
6846.00,7.590801,24.91684,0.000039,24.041046,0.0006,1.304
6848.00,7.590555,24.91724,0.000039,24.040881,0.0006,1.304
6850.00,7.590025,24.91751,0.000040,24.041003,0.0006,1.303
6852.00,7.590417,24.91689,0.000040,24.040566,0.0006,1.303
6854.00,7.589994,24.91658,0.000041,24.041166,0.0006,1.303
6856.00,7.589343,24.91620,0.000040,24.041506,0.0006,1.303
6858.00,7.590144,24.91614,0.000040,24.041323,0.0006,1.304
6860.00,7.590806,24.91651,0.000040,24.040214,0.0006,1.303
6862.00,7.590632,24.91726,0.000041,24.040688,0.0006,1.303
6864.00,7.590342,24.91668,0.000040,24.041705,0.0006,1.303
6866.00,7.589684,24.91590,0.000041,24.040839,0.0006,1.303
6868.00,7.589351,24.91613,0.000042,24.040999,0.0006,1.303
6870.00,7.588828,24.91656,0.000040,24.041210,0.0006,1.303
6872.00,7.588720,24.91630,0.000040,24.040535,0.0006,1.303
6874.00,7.588863,24.91560,0.000039,24.040465,0.0005,1.304
6876.00,7.588057,24.91539,0.000040,24.041075,0.0006,1.303
6878.00,7.588061,24.91470,0.000040,24.040797,0.0006,1.303
6880.00,7.589291,24.91487,0.000039,24.040075,0.0006,1.304
6882.00,7.588339,24.91545,0.000041,24.040432,0.0006,1.303
6884.00,7.588931,24.91518,0.000040,24.041150,0.0006,1.303
6886.00,7.590782,24.91618,0.000040,24.040985,0.0006,1.304
6888.00,7.591178,24.91625,0.000040,24.041252,0.0006,1.303
6890.00,7.590993,24.91647,0.000040,24.040746,0.0005,1.303
6892.00,7.591652,24.91686,0.000040,24.041314,0.0006,1.303
6894.00,7.592082,24.91610,0.000041,24.041296,0.0006,1.303
6896.00,7.591249,24.91544,0.000038,24.040990,0.0006,1.303
6898.00,7.590475,24.91653,0.000039,24.040575,0.0006,1.303
6900.00,7.590487,24.91694,0.000039,24.041005,0.0006,1.304
6902.00,7.590610,24.91595,0.000039,24.041652,0.0006,1.304
6904.00,7.589977,24.91647,0.000039,24.040819,0.0006,1.303
6906.00,7.588996,24.91668,0.000039,24.041103,0.0006,1.304
6908.00,7.588541,24.91713,0.000040,24.040406,0.0006,1.303
6910.00,7.588520,24.91661,0.000039,24.040679,0.0006,1.303
6912.00,7.587146,24.91592,0.000040,24.041083,0.0006,1.303
6914.00,7.587289,24.91636,0.000040,24.041317,0.0006,1.303
6916.00,7.588722,24.91679,0.000040,24.041485,0.0006,1.303
6918.00,7.588266,24.91630,0.000040,24.040590,0.0006,1.304
6920.00,7.587597,24.91607,0.000040,24.041017,0.0006,1.304
6922.00,7.588184,24.91686,0.000039,24.040692,0.0006,1.304
6924.00,7.588385,24.91629,0.000041,24.040554,0.0006,1.303
6926.00,7.587918,24.91650,0.000040,24.040512,0.0006,1.304
6928.00,7.587395,24.91710,0.000040,24.041366,0.0006,1.303
6930.00,7.588370,24.91631,0.000041,24.040752,0.0006,1.303
6932.00,7.588338,24.91681,0.000042,24.040670,0.0006,1.304
6934.00,7.588747,24.91699,0.000041,24.040659,0.0006,1.303
6936.00,7.589804,24.91689,0.000040,24.040597,0.0006,1.303
6938.00,7.590905,24.91750,0.000040,24.040926,0.0005,1.304
6940.00,7.590981,24.91815,0.000040,24.041005,0.0006,1.304
6942.00,7.591030,24.91749,0.000039,24.041035,0.0006,1.303
6944.00,7.590784,24.91736,0.000040,24.040512,0.0006,1.303
6946.00,7.589913,24.91783,0.000040,24.040354,0.0005,1.303
6948.00,7.590240,24.91827,0.000039,24.040701,0.0006,1.304
6950.00,7.589744,24.91822,0.000040,24.041230,0.0006,1.303
6952.00,7.589436,24.91752,0.000038,24.040490,0.0006,1.304
6954.00,7.589099,24.91727,0.000038,24.040886,0.0006,1.303
6956.00,7.588996,24.91692,0.000041,24.041263,0.0006,1.303
6958.00,7.588192,24.91721,0.000040,24.040903,0.0005,1.303
6960.00,7.587464,24.91712,0.000040,24.040568,0.0006,1.304
6962.00,7.587802,24.91670,0.000040,24.041083,0.0006,1.304
6964.00,7.587527,24.91721,0.000040,24.040492,0.0006,1.304
6966.00,7.587414,24.91710,0.000040,24.040748,0.0006,1.304
6968.00,7.587038,24.91700,0.000039,24.041394,0.0006,1.303
6970.00,7.587079,24.91651,0.000039,24.041266,0.0006,1.304
6972.00,7.587400,24.91595,0.000041,24.040939,0.0006,1.303
6974.00,7.587278,24.91573,0.000040,24.041094,0.0006,1.303
6976.00,7.587693,24.91507,0.000040,24.040781,0.0006,1.304
6978.00,7.587318,24.91663,0.000039,24.041066,0.0005,1.304
6980.00,7.588210,24.91569,0.000038,24.040595,0.0006,1.303
6982.00,7.588689,24.91580,0.000040,24.041059,0.0006,1.303
6984.00,7.589502,24.91606,0.000040,24.040303,0.0006,1.303
6986.00,7.587622,24.91671,0.000040,24.040959,0.0005,1.304
6988.00,7.586637,24.91696,0.000040,24.040914,0.0006,1.304
6990.00,7.587178,24.91733,0.000040,24.040961,0.0006,1.304
6992.00,7.587901,24.91755,0.000040,24.041323,0.0006,1.303
6994.00,7.587886,24.91765,0.000040,24.041443,0.0006,1.304
6996.00,7.587647,24.91770,0.000041,24.041319,0.0006,1.304
6998.00,7.588261,24.91818,0.000041,24.041556,0.0006,1.304
7000.00,7.589169,24.91780,0.000040,24.040732,0.0006,1.304
7002.00,7.589795,24.91765,0.000041,24.040830,0.0006,1.304
7004.00,7.590266,24.91759,0.000041,24.041323,0.0006,1.305
7006.00,7.590072,24.91868,0.000040,24.041179,0.0006,1.304
7008.00,7.590146,24.91891,0.000040,24.040935,0.0006,1.304
7010.00,7.589539,24.91879,0.000039,24.040605,0.0006,1.304
7012.00,7.589243,24.91875,0.000039,24.040692,0.0006,1.304
7014.00,7.590174,24.91851,0.000041,24.040675,0.0006,1.303
7016.00,7.590027,24.91836,0.000040,24.040435,0.0006,1.304
7018.00,7.589728,24.91914,0.000038,24.040714,0.0006,1.304
7020.00,7.588136,24.91973,0.000039,24.040195,0.0006,1.304
7022.00,7.587227,24.91923,0.000040,24.040934,0.0006,1.304
7024.00,7.586579,24.91921,0.000039,24.040914,0.0006,1.304
7026.00,7.585578,24.91956,0.000040,24.041457,0.0006,1.304
7028.00,7.586598,24.91995,0.000039,24.041101,0.0005,1.304
7030.00,7.587658,24.91935,0.000040,24.040646,0.0006,1.304
7032.00,7.588068,24.91911,0.000039,24.040623,0.0006,1.304
7034.00,7.588798,24.91923,0.000040,24.041161,0.0006,1.304
7036.00,7.588308,24.91880,0.000039,24.040583,0.0006,1.304
7038.00,7.589138,24.91907,0.000040,24.040343,0.0006,1.304
7040.00,7.589631,24.91974,0.000040,24.040425,0.0006,1.305
7042.00,7.589046,24.91932,0.000040,24.041430,0.0006,1.304
7044.00,7.588485,24.91851,0.000039,24.040950,0.0006,1.305
7046.00,7.588747,24.91935,0.000040,24.041332,0.0006,1.304
7048.00,7.588282,24.91838,0.000040,24.041410,0.0006,1.304
7050.00,7.587803,24.91912,0.000041,24.040139,0.0006,1.304
7052.00,7.588198,24.91879,0.000041,24.040165,0.0006,1.303
7054.00,7.589032,24.91863,0.000040,24.041310,0.0006,1.305
7056.00,7.590197,24.91848,0.000039,24.040948,0.0006,1.304
7058.00,7.590473,24.91954,0.000040,24.041566,0.0006,1.304
7060.00,7.589760,24.91951,0.000040,24.041330,0.0006,1.304
7062.00,7.588083,24.92000,0.000041,24.040979,0.0006,1.304
7064.00,7.587553,24.91968,0.000042,24.040394,0.0006,1.303
7066.00,7.587063,24.91953,0.000041,24.041050,0.0006,1.304
7068.00,7.587564,24.91837,0.000040,24.040803,0.0006,1.304
7070.00,7.588044,24.91872,0.000040,24.040794,0.0006,1.304
7072.00,7.587674,24.91832,0.000041,24.039695,0.0006,1.304
7074.00,7.587588,24.91878,0.000040,24.041028,0.0006,1.304
7076.00,7.587834,24.91857,0.000039,24.040995,0.0006,1.305
7078.00,7.588642,24.91793,0.000039,24.040217,0.0006,1.304
7080.00,7.589540,24.91872,0.000039,24.041014,0.0006,1.305
7082.00,7.589088,24.91842,0.000039,24.040710,0.0006,1.304
7084.00,7.588985,24.91882,0.000039,24.040097,0.0006,1.304
7086.00,7.589473,24.91881,0.000039,24.039743,0.0005,1.304
7088.00,7.590026,24.91943,0.000040,24.040512,0.0005,1.304
7090.00,7.590212,24.92022,0.000039,24.040477,0.0006,1.304
7092.00,7.589690,24.91964,0.000038,24.040450,0.0006,1.304
7094.00,7.590343,24.91891,0.000040,24.040419,0.0006,1.304
7096.00,7.589830,24.91937,0.000040,24.040521,0.0006,1.304
7098.00,7.589055,24.91863,0.000040,24.040421,0.0006,1.304
7100.00,7.589189,24.91798,0.000039,24.040494,0.0005,1.305
7102.00,7.588696,24.91817,0.000039,24.040866,0.0006,1.304
7104.00,7.588484,24.91821,0.000039,24.040728,0.0006,1.304
7106.00,7.588158,24.91781,0.000040,24.040739,0.0006,1.304
7108.00,7.587684,24.91725,0.000040,24.041152,0.0006,1.305
7110.00,7.588678,24.91723,0.000039,24.041579,0.0006,1.305
7112.00,7.588533,24.91735,0.000039,24.040817,0.0006,1.304
7114.00,7.589452,24.91717,0.000040,24.040317,0.0006,1.304
7116.00,7.588104,24.91770,0.000039,24.040757,0.0005,1.304
7118.00,7.588038,24.91770,0.000039,24.040965,0.0006,1.304
7120.00,7.588191,24.91795,0.000040,24.041310,0.0005,1.304
7122.00,7.587403,24.91737,0.000039,24.040455,0.0005,1.304
7124.00,7.588211,24.91689,0.000039,24.040906,0.0005,1.304
7126.00,7.588748,24.91728,0.000040,24.040905,0.0005,1.304
7128.00,7.588938,24.91729,0.000039,24.041226,0.0006,1.305
7130.00,7.588939,24.91716,0.000040,24.040932,0.0006,1.304
7132.00,7.589901,24.91658,0.000039,24.040615,0.0005,1.304
7134.00,7.590096,24.91732,0.000040,24.041206,0.0006,1.304
7136.00,7.588614,24.91756,0.000041,24.040845,0.0006,1.304
7138.00,7.588100,24.91841,0.000041,24.041261,0.0005,1.304
7140.00,7.587553,24.91807,0.000040,24.040248,0.0006,1.305
7142.00,7.587901,24.91799,0.000040,24.040608,0.0005,1.304
7144.00,7.587990,24.91807,0.000039,24.040917,0.0006,1.304
7146.00,7.587673,24.91886,0.000040,24.041403,0.0006,1.304
7148.00,7.587727,24.91909,0.000039,24.041577,0.0006,1.304
7150.00,7.587946,24.91866,0.000039,24.041368,0.0006,1.304
7152.00,7.588086,24.91846,0.000039,24.041588,0.0006,1.304
7154.00,7.588557,24.91761,0.000039,24.040445,0.0006,1.305
7156.00,7.588637,24.91872,0.000039,24.040814,0.0006,1.304
7158.00,7.588905,24.91838,0.000039,24.041226,0.0006,1.304
7160.00,7.589104,24.91847,0.000040,24.041161,0.0006,1.304
7162.00,7.588858,24.91953,0.000039,24.040790,0.0005,1.304
7164.00,7.588993,24.91893,0.000040,24.040779,0.0006,1.304
7166.00,7.588895,24.91867,0.000040,24.040606,0.0006,1.304
7168.00,7.589437,24.91917,0.000040,24.040712,0.0006,1.304
7170.00,7.589555,24.91912,0.000039,24.040670,0.0006,1.305
7172.00,7.590064,24.91911,0.000039,24.040988,0.0006,1.305
7174.00,7.589639,24.91893,0.000038,24.040666,0.0006,1.305
7176.00,7.588178,24.91859,0.000039,24.039728,0.0006,1.305
7178.00,7.587103,24.91817,0.000040,24.041021,0.0006,1.305
7180.00,7.586304,24.91859,0.000041,24.041154,0.0006,1.304
7182.00,7.586032,24.91846,0.000040,24.041261,0.0006,1.305
7184.00,7.586131,24.91881,0.000039,24.041534,0.0006,1.304
7186.00,7.586504,24.91822,0.000041,24.040634,0.0005,1.304
7188.00,7.588149,24.91899,0.000040,24.041155,0.0005,1.305
7190.00,7.590234,24.91779,0.000040,24.040630,0.0005,1.305
7192.00,7.590998,24.91774,0.000040,24.041299,0.0006,1.305
7194.00,7.590345,24.91874,0.000041,24.041025,0.0006,1.304
7196.00,7.590255,24.91935,0.000040,24.041597,0.0006,1.304
7198.00,7.589797,24.91883,0.000041,24.041012,0.0006,1.305
7200.00,7.589387,24.91769,0.000039,24.040788,0.0006,1.304
7202.00,7.588762,24.91869,0.000040,24.041310,0.0006,1.305
@12,12.0000,24.0
7204.00,7.588825,24.91843,0.000040,24.041257,0.0006,1.305
7206.00,7.587287,24.91752,0.000041,24.041321,0.0006,1.305
7208.00,7.579876,24.91781,0.000039,24.041223,0.0006,1.304
7210.00,7.568438,24.91853,0.000040,24.040506,0.0006,1.304
7212.00,7.558928,24.91749,0.000042,24.040752,0.0006,1.303
7214.00,7.555695,24.91767,0.000040,24.041079,0.0006,1.304
7216.00,7.556515,24.91864,0.000040,24.041361,0.0006,1.305
7218.00,7.560117,24.91775,0.000040,24.040965,0.0006,1.305
7220.00,7.564009,24.91811,0.000039,24.040652,0.0006,1.306
7222.00,7.567654,24.91826,0.000040,24.040879,0.0006,1.306
7224.00,7.570994,24.91803,0.000038,24.040177,0.0006,1.306
7226.00,7.575640,24.91774,0.000040,24.040223,0.0006,1.306
7228.00,7.580702,24.91891,0.000038,24.041216,0.0006,1.306
7230.00,7.586499,24.91725,0.000039,24.041176,0.0006,1.306
7232.00,7.597344,24.91679,0.000040,24.040685,0.0006,1.306
7234.00,7.611729,24.91726,0.000039,24.041057,0.0006,1.307
7236.00,7.625307,24.91701,0.000039,24.040510,0.0006,1.307
7238.00,7.632104,24.91801,0.000040,24.041072,0.0006,1.307
7240.00,7.632631,24.91688,0.000041,24.040728,0.0006,1.306
7242.00,7.633217,24.91787,0.000040,24.041177,0.0006,1.306
7244.00,7.634571,24.91798,0.000040,24.041063,0.0006,1.306
7246.00,7.636023,24.91799,0.000039,24.040919,0.0006,1.305
7248.00,7.637458,24.91937,0.000041,24.040995,0.0006,1.305
7250.00,7.638086,24.91886,0.000041,24.040561,0.0006,1.304
7252.00,7.637925,24.91932,0.000041,24.041119,0.0006,1.305
7254.00,7.637319,24.91898,0.000041,24.040314,0.0006,1.306
7256.00,7.637808,24.91855,0.000040,24.041046,0.0006,1.305
7258.00,7.636310,24.91903,0.000040,24.040665,0.0006,1.305
7260.00,7.635989,24.91900,0.000041,24.041094,0.0006,1.305
7262.00,7.635812,24.91845,0.000040,24.040766,0.0005,1.305
7264.00,7.635875,24.91923,0.000040,24.040306,0.0005,1.306
7266.00,7.634811,24.91996,0.000040,24.041448,0.0006,1.305
7268.00,7.634245,24.91906,0.000041,24.041086,0.0006,1.305
7270.00,7.633929,24.91861,0.000040,24.040886,0.0006,1.306
7272.00,7.633697,24.91919,0.000040,24.040501,0.0006,1.305
7274.00,7.632503,24.91951,0.000039,24.040352,0.0006,1.305
7276.00,7.631954,24.91841,0.000041,24.040848,0.0006,1.305
7278.00,7.632168,24.91847,0.000041,24.040290,0.0006,1.306
7280.00,7.632039,24.91910,0.000041,24.041283,0.0006,1.305
7282.00,7.631245,24.91848,0.000040,24.040854,0.0006,1.305
7284.00,7.631377,24.91768,0.000040,24.040361,0.0006,1.306
7286.00,7.631319,24.91960,0.000040,24.040494,0.0006,1.305
7288.00,7.631108,24.91979,0.000041,24.040728,0.0006,1.305
7290.00,7.630643,24.91923,0.000041,24.041225,0.0006,1.305
7292.00,7.630139,24.91908,0.000040,24.040966,0.0006,1.305
7294.00,7.627972,24.91926,0.000039,24.040210,0.0006,1.305
7296.00,7.626732,24.91947,0.000040,24.041046,0.0006,1.304
7298.00,7.625756,24.91873,0.000040,24.040819,0.0006,1.305
7300.00,7.624500,24.91847,0.000040,24.040806,0.0006,1.305
7302.00,7.624803,24.91857,0.000041,24.040992,0.0005,1.305
7304.00,7.623562,24.91834,0.000040,24.040537,0.0006,1.306
7306.00,7.621525,24.91795,0.000039,24.041294,0.0006,1.306
7308.00,7.620250,24.91892,0.000041,24.041388,0.0005,1.305
7310.00,7.619832,24.91846,0.000040,24.040608,0.0006,1.305
7312.00,7.619058,24.91846,0.000041,24.040715,0.0006,1.305
7314.00,7.618378,24.91789,0.000041,24.041339,0.0006,1.306
7316.00,7.617209,24.91788,0.000039,24.041310,0.0006,1.306
7318.00,7.616773,24.91773,0.000039,24.040906,0.0005,1.305
7320.00,7.615902,24.91792,0.000040,24.040908,0.0006,1.305
7322.00,7.614788,24.91868,0.000040,24.041232,0.0006,1.305
7324.00,7.612723,24.91916,0.000040,24.040310,0.0005,1.305
7326.00,7.611673,24.91839,0.000041,24.042165,0.0006,1.305
7328.00,7.610062,24.91770,0.000041,24.040786,0.0006,1.305
7330.00,7.607602,24.91789,0.000042,24.040588,0.0006,1.306
7332.00,7.606047,24.91827,0.000040,24.041494,0.0006,1.305
7334.00,7.605129,24.91818,0.000038,24.040748,0.0005,1.305
7336.00,7.603579,24.91842,0.000039,24.041910,0.0006,1.306
7338.00,7.603108,24.91863,0.000040,24.041210,0.0006,1.305
7340.00,7.603106,24.91875,0.000040,24.040486,0.0006,1.305
7342.00,7.602330,24.91784,0.000040,24.041516,0.0006,1.305
7344.00,7.601626,24.91801,0.000040,24.041245,0.0006,1.305
7346.00,7.601801,24.91856,0.000042,24.041652,0.0006,1.305
7348.00,7.602118,24.91861,0.000041,24.040517,0.0006,1.305
7350.00,7.602464,24.91884,0.000040,24.041236,0.0006,1.305
7352.00,7.602442,24.91954,0.000040,24.040494,0.0006,1.305
7354.00,7.602893,24.91959,0.000039,24.040988,0.0006,1.306
7356.00,7.602246,24.92011,0.000040,24.040948,0.0006,1.306
7358.00,7.601199,24.91937,0.000040,24.040643,0.0005,1.305
7360.00,7.601014,24.91940,0.000040,24.040699,0.0005,1.306
7362.00,7.600168,24.91887,0.000039,24.040390,0.0005,1.305
7364.00,7.599690,24.91893,0.000039,24.041052,0.0006,1.305
7366.00,7.598677,24.91891,0.000041,24.040915,0.0006,1.305
7368.00,7.598214,24.91906,0.000042,24.041297,0.0006,1.305
7370.00,7.597280,24.91863,0.000040,24.041008,0.0006,1.305
7372.00,7.596836,24.91958,0.000040,24.041236,0.0006,1.305
7374.00,7.596116,24.91903,0.000040,24.041210,0.0006,1.305
7376.00,7.595276,24.91869,0.000040,24.041485,0.0006,1.305
7378.00,7.595988,24.91888,0.000039,24.040345,0.0006,1.305
7380.00,7.596056,24.91936,0.000038,24.041208,0.0006,1.305
7382.00,7.594880,24.91964,0.000039,24.041043,0.0006,1.305
7384.00,7.594713,24.91959,0.000040,24.041012,0.0006,1.305
7386.00,7.595094,24.92003,0.000040,24.041552,0.0006,1.306
7388.00,7.594713,24.91927,0.000040,24.040586,0.0006,1.305
7390.00,7.595168,24.91912,0.000041,24.041103,0.0006,1.305
7392.00,7.594868,24.91916,0.000041,24.041341,0.0006,1.305
7394.00,7.594080,24.91973,0.000040,24.041094,0.0006,1.306
7396.00,7.593399,24.91904,0.000040,24.040999,0.0006,1.306
7398.00,7.593245,24.91953,0.000040,24.040719,0.0006,1.305
7400.00,7.593335,24.91937,0.000040,24.041085,0.0006,1.305
7402.00,7.592786,24.91926,0.000041,24.041392,0.0006,1.306
7404.00,7.593460,24.91871,0.000039,24.040837,0.0006,1.306
7406.00,7.593408,24.91895,0.000040,24.040994,0.0006,1.305
7408.00,7.592425,24.91796,0.000040,24.041712,0.0006,1.305
7410.00,7.592529,24.91925,0.000041,24.040570,0.0006,1.305
7412.00,7.591913,24.91946,0.000042,24.040708,0.0005,1.305
7414.00,7.591651,24.91865,0.000041,24.041503,0.0006,1.305
7416.00,7.592890,24.91819,0.000039,24.040930,0.0006,1.305
7418.00,7.593533,24.91820,0.000040,24.040772,0.0006,1.305
7420.00,7.593625,24.91788,0.000042,24.040917,0.0006,1.305
7422.00,7.591930,24.91660,0.000042,24.041079,0.0006,1.305
7424.00,7.591475,24.91745,0.000040,24.040552,0.0006,1.305
7426.00,7.590942,24.91841,0.000040,24.040688,0.0006,1.305
7428.00,7.591121,24.91822,0.000040,24.041645,0.0006,1.305
7430.00,7.592392,24.91873,0.000041,24.042243,0.0006,1.305
7432.00,7.592223,24.91922,0.000040,24.041232,0.0006,1.305
7434.00,7.591763,24.91726,0.000041,24.041134,0.0006,1.305
7436.00,7.591824,24.91814,0.000041,24.041010,0.0006,1.305
7438.00,7.591438,24.91818,0.000041,24.041025,0.0006,1.305
7440.00,7.590734,24.91754,0.000040,24.040621,0.0006,1.305
7442.00,7.590687,24.91774,0.000040,24.041292,0.0006,1.305
7444.00,7.589750,24.91828,0.000040,24.041225,0.0006,1.305
7446.00,7.589820,24.91777,0.000040,24.041281,0.0006,1.305
7448.00,7.589066,24.91795,0.000042,24.041581,0.0006,1.305
7450.00,7.589621,24.91872,0.000041,24.041666,0.0006,1.305
7452.00,7.590401,24.91835,0.000040,24.041370,0.0006,1.306
7454.00,7.589938,24.91893,0.000039,24.040965,0.0006,1.306
7456.00,7.590029,24.91866,0.000039,24.040805,0.0006,1.306
7458.00,7.590004,24.91964,0.000039,24.040303,0.0006,1.306
7460.00,7.589792,24.91932,0.000039,24.041530,0.0006,1.305
7462.00,7.589873,24.91914,0.000040,24.041177,0.0006,1.305
7464.00,7.590826,24.91941,0.000040,24.040226,0.0006,1.305
7466.00,7.591861,24.91904,0.000040,24.040475,0.0006,1.305
7468.00,7.591418,24.91989,0.000040,24.041210,0.0006,1.306
7470.00,7.590457,24.91982,0.000039,24.041366,0.0006,1.306
7472.00,7.590127,24.91968,0.000040,24.040952,0.0005,1.305
7474.00,7.588798,24.91903,0.000040,24.041250,0.0006,1.305
7476.00,7.588831,24.92002,0.000040,24.040848,0.0006,1.306
7478.00,7.588456,24.92021,0.000039,24.040515,0.0006,1.305
7480.00,7.588510,24.91928,0.000039,24.040366,0.0006,1.305
7482.00,7.588809,24.91903,0.000039,24.040334,0.0006,1.306
7484.00,7.588783,24.91877,0.000040,24.040832,0.0006,1.305
7486.00,7.588642,24.91941,0.000041,24.040819,0.0006,1.306
7488.00,7.588799,24.91904,0.000040,24.040466,0.0005,1.307
7490.00,7.588823,24.91928,0.000039,24.040952,0.0006,1.306
7492.00,7.589909,24.91941,0.000039,24.040994,0.0006,1.306
7494.00,7.589962,24.91928,0.000039,24.041506,0.0006,1.306
7496.00,7.590008,24.91853,0.000039,24.040397,0.0005,1.306
7498.00,7.589728,24.91832,0.000039,24.041776,0.0006,1.306
7500.00,7.589264,24.91919,0.000039,24.041035,0.0006,1.305
7502.00,7.588888,24.91967,0.000040,24.040506,0.0005,1.306
7504.00,7.589555,24.91880,0.000039,24.040875,0.0006,1.306
7506.00,7.589843,24.91834,0.000039,24.040439,0.0006,1.306
7508.00,7.590623,24.91835,0.000040,24.040634,0.0006,1.306
7510.00,7.590800,24.91856,0.000040,24.040885,0.0005,1.306
7512.00,7.591345,24.91882,0.000041,24.041386,0.0006,1.306
7514.00,7.591012,24.91926,0.000040,24.041228,0.0006,1.306
7516.00,7.590528,24.91906,0.000040,24.040385,0.0006,1.306
7518.00,7.589792,24.91886,0.000040,24.040879,0.0006,1.306
7520.00,7.589586,24.91934,0.000039,24.040961,0.0006,1.306
7522.00,7.589193,24.91961,0.000039,24.040728,0.0006,1.306
7524.00,7.589760,24.92038,0.000040,24.041028,0.0006,1.305
7526.00,7.589388,24.92029,0.000040,24.040759,0.0006,1.306
7528.00,7.587775,24.91998,0.000040,24.040672,0.0006,1.306
7530.00,7.586497,24.91959,0.000040,24.041097,0.0006,1.305
7532.00,7.586296,24.91996,0.000041,24.041296,0.0006,1.305
7534.00,7.585899,24.92000,0.000039,24.041006,0.0006,1.306
7536.00,7.585521,24.91951,0.000039,24.040837,0.0006,1.306
7538.00,7.587014,24.91955,0.000038,24.040877,0.0005,1.305
7540.00,7.588438,24.91946,0.000040,24.040785,0.0006,1.306
7542.00,7.588441,24.91922,0.000040,24.041152,0.0006,1.306
7544.00,7.589150,24.91942,0.000039,24.041705,0.0006,1.306
7546.00,7.589949,24.91880,0.000039,24.041072,0.0006,1.306
7548.00,7.590993,24.91818,0.000040,24.041117,0.0005,1.306
7550.00,7.590276,24.91801,0.000039,24.040912,0.0006,1.305
7552.00,7.589893,24.91896,0.000040,24.041043,0.0005,1.305
7554.00,7.589764,24.91936,0.000039,24.041372,0.0005,1.306
7556.00,7.589269,24.92014,0.000040,24.040952,0.0006,1.306
7558.00,7.587973,24.92008,0.000038,24.041161,0.0005,1.306
7560.00,7.586385,24.92028,0.000040,24.040817,0.0005,1.306
7562.00,7.586082,24.91934,0.000039,24.040965,0.0006,1.306
7564.00,7.585967,24.91812,0.000040,24.041023,0.0006,1.306
7566.00,7.586075,24.91863,0.000040,24.041357,0.0006,1.306
7568.00,7.586101,24.91803,0.000040,24.040954,0.0006,1.305
7570.00,7.586654,24.91772,0.000040,24.040150,0.0006,1.305
7572.00,7.587151,24.91851,0.000040,24.041337,0.0006,1.306
7574.00,7.587925,24.91892,0.000039,24.040817,0.0006,1.306
7576.00,7.587810,24.91825,0.000039,24.040919,0.0005,1.305
7578.00,7.587570,24.91897,0.000039,24.041034,0.0005,1.306
7580.00,7.587733,24.91900,0.000039,24.040603,0.0005,1.306
7582.00,7.588026,24.91865,0.000039,24.041357,0.0006,1.306
7584.00,7.587809,24.91867,0.000039,24.041134,0.0006,1.305
7586.00,7.586875,24.91881,0.000041,24.040674,0.0006,1.305
7588.00,7.587176,24.91927,0.000040,24.040912,0.0006,1.305
7590.00,7.586488,24.92003,0.000039,24.040572,0.0005,1.306
7592.00,7.586317,24.91852,0.000040,24.041394,0.0006,1.306
7594.00,7.587355,24.91854,0.000039,24.041577,0.0006,1.306
7596.00,7.587196,24.91908,0.000039,24.040806,0.0006,1.305
7598.00,7.587552,24.91948,0.000040,24.041005,0.0006,1.305
7600.00,7.587979,24.91884,0.000040,24.041692,0.0005,1.306
7602.00,7.588067,24.91959,0.000041,24.041488,0.0005,1.305
7604.00,7.587596,24.91911,0.000041,24.040701,0.0006,1.306
7606.00,7.587951,24.91810,0.000041,24.040665,0.0006,1.306
7608.00,7.588394,24.91849,0.000040,24.041201,0.0006,1.306
7610.00,7.588330,24.91809,0.000038,24.041437,0.0006,1.306
7612.00,7.588197,24.91893,0.000040,24.040597,0.0006,1.305
7614.00,7.588234,24.91892,0.000040,24.040472,0.0006,1.305
7616.00,7.588151,24.91928,0.000040,24.040821,0.0006,1.305
7618.00,7.588846,24.91850,0.000041,24.041181,0.0006,1.306
7620.00,7.588919,24.91837,0.000039,24.041837,0.0005,1.305
7622.00,7.587308,24.91803,0.000040,24.040854,0.0006,1.305
7624.00,7.586312,24.91781,0.000039,24.040915,0.0006,1.305
7626.00,7.586738,24.91723,0.000039,24.040550,0.0006,1.305
7628.00,7.586689,24.91767,0.000040,24.040475,0.0005,1.306
7630.00,7.587526,24.91839,0.000039,24.040574,0.0005,1.306
7632.00,7.587751,24.91784,0.000039,24.040810,0.0005,1.306
7634.00,7.587316,24.91739,0.000038,24.040848,0.0005,1.306
7636.00,7.587114,24.91766,0.000038,24.040901,0.0005,1.306
7638.00,7.587884,24.91758,0.000038,24.041119,0.0005,1.306
7640.00,7.587723,24.91755,0.000038,24.041368,0.0006,1.306
7642.00,7.587603,24.91729,0.000039,24.040214,0.0006,1.306
7644.00,7.588122,24.91752,0.000040,24.041121,0.0006,1.305
7646.00,7.587629,24.91742,0.000040,24.041059,0.0005,1.305
7648.00,7.587322,24.91771,0.000040,24.040834,0.0005,1.305
7650.00,7.588088,24.91758,0.000040,24.040339,0.0006,1.306
7652.00,7.587594,24.91762,0.000039,24.041145,0.0005,1.305
7654.00,7.589423,24.91828,0.000040,24.041021,0.0006,1.306
7656.00,7.589472,24.91900,0.000039,24.040372,0.0005,1.305
7658.00,7.588668,24.91882,0.000039,24.040328,0.0006,1.305
7660.00,7.588469,24.91858,0.000039,24.040365,0.0005,1.306
7662.00,7.588132,24.91884,0.000037,24.040259,0.0006,1.306
7664.00,7.588233,24.91871,0.000038,24.040714,0.0005,1.305
7666.00,7.587219,24.91861,0.000039,24.040483,0.0006,1.306
7668.00,7.587088,24.91880,0.000039,24.040925,0.0006,1.306
7670.00,7.587579,24.91980,0.000039,24.042023,0.0007,1.305
7672.00,7.587516,24.92018,0.000039,24.041321,0.0006,1.305
7674.00,7.587412,24.92003,0.000039,24.040521,0.0006,1.306
7676.00,7.587722,24.91973,0.000039,24.040730,0.0005,1.306
7678.00,7.588186,24.91973,0.000039,24.041099,0.0005,1.305
7680.00,7.587606,24.91947,0.000039,24.041245,0.0005,1.305
7682.00,7.587496,24.91988,0.000039,24.040265,0.0005,1.306
7684.00,7.587668,24.91995,0.000039,24.040408,0.0006,1.306
7686.00,7.587011,24.91980,0.000039,24.040988,0.0005,1.305
7688.00,7.587163,24.91921,0.000040,24.040863,0.0006,1.305
7690.00,7.586944,24.91947,0.000038,24.041526,0.0006,1.306
7692.00,7.587312,24.92110,0.000039,24.041781,0.0005,1.305
7694.00,7.587607,24.92064,0.000039,24.041268,0.0005,1.305
7696.00,7.587747,24.92043,0.000040,24.040117,0.0006,1.306
7698.00,7.587548,24.92070,0.000039,24.040454,0.0005,1.306
7700.00,7.587028,24.92033,0.000042,24.040666,0.0005,1.306
7702.00,7.586853,24.92110,0.000038,24.040159,0.0006,1.305
7704.00,7.587252,24.92027,0.000038,24.040466,0.0005,1.306
7706.00,7.586163,24.92015,0.000038,24.040401,0.0005,1.306
7708.00,7.586234,24.92006,0.000038,24.041506,0.0006,1.306
7710.00,7.587326,24.91989,0.000039,24.040432,0.0006,1.306
7712.00,7.588061,24.92061,0.000039,24.041394,0.0005,1.305
7714.00,7.587550,24.91970,0.000041,24.040488,0.0005,1.306
7716.00,7.587956,24.92078,0.000040,24.040917,0.0005,1.306
7718.00,7.588312,24.91992,0.000040,24.040825,0.0006,1.305
7720.00,7.588077,24.91990,0.000038,24.041141,0.0005,1.306
7722.00,7.588219,24.91936,0.000039,24.040990,0.0006,1.305
7724.00,7.588517,24.91914,0.000041,24.040410,0.0006,1.304
7726.00,7.588689,24.91932,0.000043,24.040448,0.0006,1.306
7728.00,7.588774,24.91917,0.000043,24.040046,0.0005,1.306
7730.00,7.587385,24.91982,0.000040,24.040841,0.0005,1.306
7732.00,7.587937,24.91928,0.000038,24.040615,0.0005,1.305
7734.00,7.588122,24.91941,0.000039,24.041052,0.0006,1.305
7736.00,7.587437,24.91858,0.000041,24.041072,0.0005,1.305
7738.00,7.588039,24.91875,0.000039,24.040719,0.0005,1.305
7740.00,7.587993,24.91931,0.000038,24.040357,0.0006,1.305
7742.00,7.586648,24.91944,0.000037,24.041328,0.0005,1.306
7744.00,7.586417,24.91964,0.000039,24.041099,0.0006,1.305
7746.00,7.586173,24.92005,0.000039,24.041412,0.0005,1.305
7748.00,7.586332,24.91963,0.000040,24.040937,0.0005,1.305
7750.00,7.586503,24.91920,0.000038,24.040328,0.0006,1.305
7752.00,7.587182,24.91981,0.000038,24.041085,0.0007,1.306
7754.00,7.587049,24.91990,0.000039,24.040225,0.0005,1.305
7756.00,7.587662,24.91981,0.000039,24.040088,0.0006,1.305
7758.00,7.588365,24.91957,0.000039,24.040597,0.0006,1.305
7760.00,7.588777,24.91847,0.000040,24.040930,0.0006,1.305
7762.00,7.587611,24.91825,0.000040,24.040381,0.0006,1.305
7764.00,7.588287,24.91849,0.000039,24.040939,0.0006,1.305
7766.00,7.588095,24.91858,0.000040,24.041059,0.0006,1.306
7768.00,7.587749,24.91932,0.000039,24.041077,0.0006,1.306
7770.00,7.588318,24.91999,0.000040,24.040766,0.0006,1.305
7772.00,7.587111,24.91947,0.000041,24.039859,0.0006,1.306
7774.00,7.586260,24.91899,0.000040,24.040537,0.0006,1.306
7776.00,7.585813,24.92014,0.000040,24.041023,0.0006,1.305
7778.00,7.586543,24.91955,0.000039,24.040799,0.0006,1.305
7780.00,7.585844,24.91929,0.000040,24.040394,0.0006,1.304
7782.00,7.585392,24.91936,0.000040,24.041079,0.0005,1.305
7784.00,7.585936,24.91953,0.000039,24.041123,0.0005,1.305
7786.00,7.585918,24.91996,0.000040,24.040719,0.0006,1.306
7788.00,7.586260,24.92045,0.000039,24.040841,0.0005,1.305
7790.00,7.587423,24.91973,0.000039,24.041190,0.0005,1.305
7792.00,7.586728,24.91979,0.000039,24.041526,0.0005,1.305
7794.00,7.586692,24.92001,0.000038,24.040968,0.0006,1.305
7796.00,7.587166,24.91951,0.000039,24.041068,0.0006,1.305
7798.00,7.586367,24.91948,0.000041,24.040417,0.0006,1.305
7800.00,7.587250,24.91923,0.000040,24.041052,0.0005,1.306
7802.00,7.588349,24.91963,0.000039,24.040921,0.0005,1.305
@13,12.0000,24.0
7804.00,7.587309,24.91928,0.000037,24.039955,0.0006,1.305
7806.00,7.585660,24.91864,0.000039,24.040650,0.0006,1.305
7808.00,7.579453,24.91936,0.000040,24.040585,0.0005,1.305
7810.00,7.569796,24.91971,0.000040,24.041239,0.0005,1.304
7812.00,7.560581,24.91955,0.000040,24.041201,0.0005,1.304
7814.00,7.555992,24.91920,0.000041,24.041441,0.0006,1.304
7816.00,7.558118,24.91936,0.000041,24.041135,0.0006,1.305
7818.00,7.562532,24.91955,0.000040,24.041205,0.0006,1.305
7820.00,7.565394,24.91965,0.000038,24.040443,0.0005,1.305
7822.00,7.567882,24.91904,0.000038,24.040375,0.0006,1.305
7824.00,7.572386,24.91915,0.000038,24.039455,0.0005,1.306
7826.00,7.575513,24.91923,0.000037,24.040181,0.0006,1.306
7828.00,7.580012,24.91897,0.000038,24.040646,0.0006,1.306
7830.00,7.587412,24.91963,0.000037,24.041146,0.0006,1.306
7832.00,7.599669,24.91978,0.000039,24.040368,0.0006,1.306
7834.00,7.614128,24.91849,0.000038,24.041512,0.0006,1.307
7836.00,7.628446,24.91887,0.000038,24.040610,0.0005,1.306
7838.00,7.635776,24.91932,0.000038,24.040010,0.0005,1.306
7840.00,7.637435,24.92019,0.000037,24.040555,0.0006,1.305
7842.00,7.637979,24.92012,0.000038,24.040732,0.0005,1.305
7844.00,7.638809,24.92014,0.000040,24.040899,0.0005,1.305
7846.00,7.639516,24.91935,0.000040,24.040334,0.0006,1.304
7848.00,7.639826,24.91904,0.000040,24.041012,0.0005,1.305
7850.00,7.638752,24.91976,0.000041,24.040710,0.0006,1.304
7852.00,7.637137,24.91975,0.000040,24.040685,0.0005,1.305
7854.00,7.635707,24.91969,0.000041,24.041285,0.0006,1.304
7856.00,7.635292,24.91949,0.000040,24.040995,0.0005,1.305
7858.00,7.633411,24.91925,0.000040,24.040465,0.0006,1.304
7860.00,7.632254,24.91912,0.000040,24.041590,0.0006,1.305
7862.00,7.631479,24.91882,0.000039,24.041026,0.0005,1.304
7864.00,7.630035,24.91930,0.000040,24.040766,0.0005,1.304
7866.00,7.629969,24.91983,0.000041,24.041135,0.0005,1.305
7868.00,7.630587,24.92027,0.000039,24.041225,0.0006,1.305
7870.00,7.629936,24.92117,0.000040,24.040975,0.0005,1.304
7872.00,7.629330,24.91964,0.000040,24.040517,0.0006,1.305
7874.00,7.628421,24.92002,0.000039,24.041017,0.0005,1.304
7876.00,7.627203,24.92063,0.000040,24.041088,0.0005,1.305
7878.00,7.627592,24.92015,0.000040,24.040628,0.0006,1.304
7880.00,7.628455,24.91999,0.000039,24.040652,0.0005,1.304
7882.00,7.627978,24.92049,0.000040,24.040148,0.0005,1.305
7884.00,7.627191,24.91994,0.000038,24.040572,0.0006,1.305
7886.00,7.627031,24.92040,0.000040,24.040835,0.0006,1.304
7888.00,7.626279,24.92023,0.000039,24.041408,0.0005,1.304
7890.00,7.625577,24.92042,0.000039,24.041163,0.0005,1.305
7892.00,7.626350,24.91990,0.000040,24.041339,0.0005,1.304
7894.00,7.626222,24.91995,0.000039,24.041105,0.0006,1.305
7896.00,7.625420,24.91972,0.000040,24.040510,0.0006,1.304
7898.00,7.625478,24.91965,0.000040,24.041357,0.0006,1.304
7900.00,7.624462,24.91976,0.000040,24.040612,0.0006,1.304
7902.00,7.623297,24.91938,0.000038,24.041485,0.0005,1.304
7904.00,7.622982,24.91851,0.000039,24.040519,0.0005,1.304
7906.00,7.622583,24.91875,0.000040,24.040643,0.0005,1.304
7908.00,7.620897,24.91920,0.000040,24.040935,0.0006,1.304
7910.00,7.619466,24.92017,0.000040,24.040712,0.0006,1.304
7912.00,7.618355,24.92004,0.000039,24.040741,0.0006,1.304
7914.00,7.617264,24.92044,0.000039,24.040415,0.0006,1.305
7916.00,7.617248,24.91996,0.000039,24.040279,0.0005,1.304
7918.00,7.616810,24.92033,0.000039,24.040183,0.0005,1.305
7920.00,7.615443,24.91976,0.000038,24.040995,0.0005,1.305
7922.00,7.614116,24.91989,0.000039,24.040428,0.0005,1.305
7924.00,7.613323,24.91889,0.000039,24.040479,0.0006,1.305
7926.00,7.612743,24.91966,0.000040,24.040161,0.0005,1.304
7928.00,7.611966,24.92007,0.000040,24.040030,0.0005,1.304
7930.00,7.610443,24.91997,0.000039,24.039995,0.0005,1.304
7932.00,7.608884,24.91933,0.000038,24.040479,0.0005,1.304
7934.00,7.607776,24.91994,0.000039,24.041177,0.0005,1.305
7936.00,7.607069,24.91983,0.000040,24.041179,0.0005,1.304
7938.00,7.606104,24.91982,0.000040,24.040183,0.0005,1.304
7940.00,7.604682,24.92011,0.000039,24.040766,0.0006,1.304
7942.00,7.603864,24.91967,0.000039,24.040963,0.0006,1.303
7944.00,7.603873,24.91933,0.000040,24.040117,0.0006,1.304
7946.00,7.604126,24.91867,0.000040,24.040534,0.0006,1.304
7948.00,7.603664,24.91849,0.000039,24.040645,0.0006,1.304
7950.00,7.603522,24.91935,0.000039,24.041134,0.0006,1.305
7952.00,7.602742,24.92050,0.000038,24.041103,0.0005,1.305
7954.00,7.601030,24.91930,0.000039,24.040955,0.0005,1.304
7956.00,7.601001,24.91941,0.000039,24.040434,0.0005,1.304
7958.00,7.600953,24.91943,0.000039,24.040428,0.0005,1.304
7960.00,7.600724,24.91956,0.000038,24.040503,0.0005,1.304
7962.00,7.599144,24.91978,0.000039,24.040503,0.0006,1.304
7964.00,7.598668,24.91939,0.000039,24.040957,0.0005,1.304
7966.00,7.599561,24.91913,0.000039,24.041057,0.0005,1.304
7968.00,7.599945,24.91873,0.000041,24.041137,0.0006,1.304
7970.00,7.600481,24.91918,0.000039,24.040714,0.0006,1.304
7972.00,7.600072,24.91935,0.000039,24.040903,0.0005,1.304
7974.00,7.600468,24.91970,0.000040,24.041003,0.0005,1.304
7976.00,7.599795,24.91989,0.000040,24.040350,0.0005,1.304
7978.00,7.598488,24.91964,0.000040,24.040115,0.0005,1.304
7980.00,7.597591,24.91894,0.000040,24.040223,0.0006,1.304
7982.00,7.597574,24.91916,0.000040,24.041019,0.0006,1.304
7984.00,7.597386,24.91876,0.000039,24.041050,0.0005,1.304
7986.00,7.596618,24.91898,0.000039,24.041154,0.0006,1.304
7988.00,7.596596,24.91982,0.000039,24.040935,0.0005,1.305
7990.00,7.595362,24.92039,0.000038,24.040621,0.0005,1.303
7992.00,7.594898,24.92045,0.000038,24.040566,0.0005,1.304
7994.00,7.594541,24.91994,0.000040,24.039979,0.0006,1.304
7996.00,7.594360,24.91887,0.000038,24.040335,0.0005,1.304
7998.00,7.594253,24.91972,0.000037,24.040035,0.0005,1.304
8000.00,7.594135,24.91956,0.000039,24.040621,0.0005,1.304
8002.00,7.593581,24.91955,0.000039,24.040537,0.0005,1.303
8004.00,7.592223,24.92046,0.000040,24.041103,0.0006,1.304
8006.00,7.592578,24.91971,0.000038,24.040794,0.0005,1.304
8008.00,7.594337,24.92013,0.000039,24.040205,0.0005,1.304
8010.00,7.595591,24.92039,0.000037,24.041025,0.0006,1.304
8012.00,7.595800,24.92024,0.000039,24.040765,0.0005,1.304
8014.00,7.595324,24.92025,0.000040,24.040081,0.0005,1.304
8016.00,7.594928,24.92091,0.000040,24.040290,0.0005,1.304
8018.00,7.595131,24.92040,0.000039,24.040186,0.0005,1.304
8020.00,7.594464,24.92010,0.000040,24.040706,0.0005,1.303
8022.00,7.594364,24.91979,0.000041,24.040692,0.0006,1.303
8024.00,7.593324,24.91910,0.000040,24.039988,0.0005,1.304
8026.00,7.593053,24.92010,0.000039,24.040714,0.0006,1.304
8028.00,7.592789,24.92017,0.000038,24.041050,0.0005,1.305
8030.00,7.593654,24.92021,0.000037,24.040550,0.0005,1.304
8032.00,7.592709,24.92062,0.000039,24.040545,0.0006,1.304
8034.00,7.591596,24.92042,0.000039,24.040532,0.0005,1.304
8036.00,7.591494,24.92011,0.000039,24.040550,0.0005,1.304
8038.00,7.591559,24.92092,0.000039,24.040590,0.0005,1.303
8040.00,7.592217,24.92117,0.000040,24.040230,0.0005,1.303
8042.00,7.592420,24.92045,0.000039,24.040815,0.0005,1.304
8044.00,7.591646,24.92086,0.000039,24.041072,0.0005,1.304
8046.00,7.592034,24.92057,0.000039,24.040325,0.0005,1.304
8048.00,7.592088,24.92062,0.000039,24.040305,0.0005,1.303
8050.00,7.592575,24.92014,0.000039,24.041085,0.0006,1.303
8052.00,7.591950,24.92068,0.000039,24.041161,0.0006,1.304
8054.00,7.591484,24.92139,0.000039,24.040725,0.0005,1.304
8056.00,7.591762,24.92058,0.000039,24.040757,0.0005,1.303
8058.00,7.590516,24.92119,0.000038,24.040706,0.0005,1.303
8060.00,7.589821,24.92211,0.000038,24.041172,0.0005,1.304
8062.00,7.589304,24.92201,0.000039,24.039795,0.0006,1.304
8064.00,7.589200,24.92123,0.000040,24.040123,0.0005,1.304
8066.00,7.588051,24.92127,0.000039,24.040294,0.0005,1.303
8068.00,7.587798,24.92086,0.000040,24.041374,0.0006,1.303
8070.00,7.588129,24.92187,0.000040,24.040090,0.0006,1.304
8072.00,7.588252,24.92154,0.000039,24.040752,0.0006,1.304
8074.00,7.587984,24.92135,0.000040,24.041188,0.0006,1.303
8076.00,7.588964,24.92087,0.000039,24.040854,0.0006,1.304
8078.00,7.588980,24.92094,0.000038,24.040381,0.0005,1.304
8080.00,7.588376,24.92095,0.000038,24.040875,0.0005,1.303
8082.00,7.588794,24.92134,0.000039,24.041015,0.0005,1.304
8084.00,7.589852,24.92160,0.000037,24.040786,0.0005,1.304
8086.00,7.589505,24.92086,0.000039,24.040590,0.0006,1.303
8088.00,7.589814,24.92120,0.000040,24.040941,0.0005,1.303
8090.00,7.590295,24.92073,0.000039,24.041012,0.0006,1.304
8092.00,7.590388,24.92095,0.000039,24.040908,0.0006,1.303
8094.00,7.589530,24.92044,0.000038,24.040423,0.0006,1.304
8096.00,7.588526,24.91980,0.000038,24.040755,0.0005,1.304
8098.00,7.588145,24.91971,0.000038,24.040226,0.0005,1.304
8100.00,7.588266,24.92068,0.000039,24.040754,0.0005,1.303
8102.00,7.588462,24.92004,0.000040,24.040657,0.0005,1.303
8104.00,7.588371,24.91992,0.000040,24.040494,0.0005,1.303
8106.00,7.589024,24.91963,0.000040,24.040657,0.0005,1.303
8108.00,7.589128,24.91986,0.000038,24.040330,0.0005,1.304
8110.00,7.588929,24.91922,0.000038,24.040805,0.0006,1.304
8112.00,7.589519,24.91897,0.000038,24.040508,0.0005,1.303
8114.00,7.588882,24.91942,0.000038,24.039992,0.0005,1.304
8116.00,7.589015,24.91988,0.000038,24.040503,0.0006,1.303
8118.00,7.588993,24.91993,0.000043,24.040475,0.0006,1.303
8120.00,7.588707,24.91981,0.000042,24.040217,0.0005,1.303
8122.00,7.588927,24.92039,0.000040,24.040768,0.0006,1.303
8124.00,7.589775,24.92012,0.000039,24.041403,0.0005,1.302
8126.00,7.589668,24.91979,0.000038,24.040554,0.0005,1.303
8128.00,7.589156,24.91980,0.000040,24.040806,0.0006,1.303
8130.00,7.589260,24.91919,0.000039,24.040901,0.0006,1.304
8132.00,7.589260,24.91964,0.000038,24.040286,0.0005,1.304
8134.00,7.588782,24.91975,0.000038,24.040703,0.0005,1.303
8136.00,7.588193,24.91975,0.000039,24.041601,0.0005,1.303
8138.00,7.587116,24.91988,0.000039,24.040357,0.0005,1.303
8140.00,7.587184,24.92089,0.000041,24.040826,0.0005,1.303
8142.00,7.586517,24.92102,0.000040,24.040863,0.0005,1.302
8144.00,7.586576,24.91996,0.000041,24.040966,0.0005,1.303
8146.00,7.587244,24.92049,0.000039,24.041026,0.0006,1.304
8148.00,7.588805,24.92162,0.000039,24.040768,0.0005,1.303
8150.00,7.589444,24.92153,0.000037,24.040685,0.0005,1.303
8152.00,7.589121,24.92138,0.000038,24.041577,0.0005,1.303
8154.00,7.588839,24.92167,0.000038,24.040485,0.0005,1.303
8156.00,7.587285,24.92132,0.000040,24.040912,0.0005,1.303
8158.00,7.586830,24.92128,0.000040,24.040634,0.0006,1.303
8160.00,7.587028,24.92179,0.000039,24.041146,0.0006,1.303
8162.00,7.586641,24.92254,0.000038,24.040406,0.0006,1.303
8164.00,7.587164,24.92225,0.000040,24.041154,0.0005,1.303
8166.00,7.587623,24.92128,0.000040,24.040875,0.0005,1.303
8168.00,7.587399,24.92102,0.000038,24.040659,0.0005,1.303
8170.00,7.587326,24.92163,0.000039,24.040486,0.0005,1.303
8172.00,7.586577,24.92101,0.000039,24.040277,0.0005,1.303
8174.00,7.587129,24.92117,0.000039,24.040588,0.0005,1.303
8176.00,7.586981,24.92148,0.000038,24.040279,0.0005,1.303
8178.00,7.588135,24.92137,0.000038,24.040485,0.0006,1.304
8180.00,7.588828,24.92216,0.000039,24.041085,0.0005,1.303
8182.00,7.588946,24.92161,0.000038,24.040574,0.0005,1.303
8184.00,7.588471,24.92166,0.000039,24.041075,0.0005,1.303
8186.00,7.589175,24.92170,0.000040,24.040854,0.0005,1.303
8188.00,7.590165,24.92126,0.000039,24.040792,0.0005,1.303
8190.00,7.590441,24.92093,0.000038,24.040617,0.0006,1.303
8192.00,7.589859,24.92056,0.000038,24.040755,0.0005,1.303
8194.00,7.589285,24.92061,0.000038,24.040261,0.0005,1.303
8196.00,7.589230,24.92023,0.000040,24.041252,0.0005,1.303
8198.00,7.589732,24.91953,0.000039,24.040963,0.0005,1.303
8200.00,7.589288,24.92000,0.000039,24.040625,0.0005,1.302
8202.00,7.588611,24.91969,0.000039,24.040499,0.0005,1.302
8204.00,7.588461,24.92058,0.000039,24.040210,0.0005,1.303
8206.00,7.587282,24.92067,0.000040,24.041083,0.0005,1.303
8208.00,7.586641,24.92062,0.000039,24.040330,0.0005,1.303
8210.00,7.586247,24.92100,0.000040,24.040406,0.0006,1.303
8212.00,7.586472,24.92110,0.000039,24.040365,0.0005,1.303
8214.00,7.586825,24.92058,0.000040,24.040466,0.0005,1.302
8216.00,7.586428,24.92064,0.000040,24.040361,0.0005,1.302
8218.00,7.586944,24.92062,0.000038,24.041159,0.0005,1.303
8220.00,7.586595,24.92030,0.000040,24.040434,0.0005,1.303
8222.00,7.588325,24.92001,0.000039,24.040819,0.0006,1.303
8224.00,7.589422,24.91987,0.000038,24.040737,0.0005,1.303
8226.00,7.589197,24.91983,0.000038,24.041303,0.0005,1.302
8228.00,7.588116,24.92005,0.000039,24.040708,0.0005,1.303
8230.00,7.587897,24.91985,0.000039,24.041094,0.0006,1.303
8232.00,7.587782,24.91959,0.000038,24.040206,0.0006,1.303
8234.00,7.587409,24.92074,0.000039,24.040930,0.0006,1.302
8236.00,7.587635,24.92017,0.000039,24.040612,0.0005,1.303
8238.00,7.587612,24.92067,0.000039,24.040359,0.0005,1.303
8240.00,7.587770,24.92000,0.000038,24.040734,0.0005,1.303
8242.00,7.586635,24.92074,0.000040,24.040648,0.0005,1.302
8244.00,7.587089,24.92094,0.000038,24.039948,0.0005,1.303
8246.00,7.587423,24.92058,0.000038,24.040621,0.0005,1.303
8248.00,7.587300,24.92028,0.000039,24.040543,0.0006,1.302
8250.00,7.587315,24.92030,0.000039,24.041135,0.0006,1.303
8252.00,7.587469,24.91970,0.000039,24.039784,0.0005,1.303
8254.00,7.587583,24.91966,0.000039,24.039964,0.0005,1.303
8256.00,7.587265,24.91979,0.000040,24.040932,0.0005,1.302
8258.00,7.587403,24.92061,0.000039,24.040579,0.0005,1.303
8260.00,7.587352,24.92001,0.000038,24.040423,0.0005,1.303
8262.00,7.587990,24.92100,0.000038,24.040445,0.0006,1.303
8264.00,7.587113,24.92076,0.000039,24.040914,0.0005,1.302
8266.00,7.586857,24.92061,0.000038,24.040603,0.0005,1.302
8268.00,7.587018,24.92083,0.000039,24.040675,0.0005,1.303
8270.00,7.587465,24.92025,0.000039,24.041239,0.0005,1.303
8272.00,7.587880,24.91981,0.000038,24.040354,0.0005,1.303
8274.00,7.588421,24.92040,0.000038,24.040094,0.0005,1.303
8276.00,7.587821,24.92115,0.000039,24.040494,0.0005,1.302
8278.00,7.587439,24.92036,0.000039,24.040105,0.0005,1.302
8280.00,7.587471,24.92122,0.000039,24.040381,0.0006,1.303
8282.00,7.588149,24.92087,0.000039,24.040757,0.0005,1.303
8284.00,7.588058,24.92133,0.000039,24.040075,0.0005,1.302
8286.00,7.587951,24.92165,0.000040,24.040626,0.0005,1.303
8288.00,7.588462,24.92094,0.000039,24.040248,0.0005,1.302
8290.00,7.588860,24.92140,0.000039,24.040321,0.0005,1.302
8292.00,7.588774,24.92118,0.000038,24.039981,0.0006,1.303
8294.00,7.589007,24.92155,0.000039,24.040303,0.0005,1.303
8296.00,7.588428,24.92147,0.000040,24.040350,0.0005,1.303
8298.00,7.587826,24.92096,0.000039,24.040808,0.0006,1.302
8300.00,7.587698,24.92072,0.000039,24.040579,0.0005,1.303
8302.00,7.587002,24.92172,0.000040,24.041432,0.0006,1.302
8304.00,7.587614,24.92113,0.000040,24.040908,0.0006,1.302
8306.00,7.588463,24.92211,0.000039,24.041141,0.0005,1.302
8308.00,7.589387,24.92191,0.000039,24.040879,0.0005,1.302
8310.00,7.589348,24.92142,0.000038,24.041261,0.0005,1.303
8312.00,7.588664,24.92247,0.000039,24.040768,0.0005,1.303
8314.00,7.588812,24.92194,0.000040,24.041121,0.0005,1.303
8316.00,7.589606,24.92195,0.000039,24.040646,0.0006,1.302
8318.00,7.589316,24.92191,0.000039,24.040348,0.0005,1.302
8320.00,7.588465,24.92195,0.000039,24.040370,0.0005,1.302
8322.00,7.588535,24.92181,0.000038,24.040368,0.0006,1.303
8324.00,7.587870,24.92166,0.000038,24.040468,0.0006,1.303
8326.00,7.587455,24.92054,0.000038,24.040934,0.0005,1.303
8328.00,7.586575,24.92098,0.000038,24.040783,0.0005,1.303
8330.00,7.587131,24.92103,0.000038,24.040501,0.0005,1.303
8332.00,7.588715,24.92128,0.000039,24.040254,0.0006,1.302
8334.00,7.587807,24.92187,0.000039,24.040834,0.0006,1.302
8336.00,7.587437,24.92212,0.000038,24.040759,0.0006,1.302
8338.00,7.587434,24.92192,0.000038,24.040368,0.0005,1.302
8340.00,7.588104,24.92192,0.000040,24.040126,0.0005,1.302
8342.00,7.588176,24.92214,0.000039,24.040481,0.0006,1.303
8344.00,7.588607,24.92126,0.000039,24.040621,0.0006,1.303
8346.00,7.588492,24.92073,0.000040,24.040510,0.0006,1.302
8348.00,7.588315,24.92144,0.000039,24.041183,0.0006,1.302
8350.00,7.587452,24.92149,0.000039,24.040575,0.0005,1.302
8352.00,7.588226,24.92165,0.000039,24.040695,0.0006,1.303
8354.00,7.588744,24.92167,0.000038,24.040545,0.0006,1.303
8356.00,7.587561,24.92138,0.000038,24.040566,0.0005,1.302
8358.00,7.588509,24.92081,0.000040,24.040919,0.0006,1.302
8360.00,7.589253,24.92062,0.000040,24.040392,0.0006,1.302
8362.00,7.588799,24.92103,0.000039,24.040208,0.0005,1.302
8364.00,7.588259,24.92026,0.000039,24.040386,0.0006,1.303
8366.00,7.588851,24.92028,0.000038,24.040215,0.0005,1.303
8368.00,7.588868,24.92124,0.000037,24.041390,0.0005,1.302
8370.00,7.588440,24.92120,0.000038,24.040766,0.0006,1.303
8372.00,7.588013,24.92070,0.000037,24.040890,0.0005,1.302
8374.00,7.588389,24.92024,0.000038,24.040554,0.0005,1.302
8376.00,7.588502,24.92143,0.000039,24.041041,0.0006,1.302
8378.00,7.588424,24.92120,0.000039,24.040766,0.0006,1.302
8380.00,7.589248,24.92145,0.000040,24.040899,0.0006,1.302
8382.00,7.589145,24.92119,0.000040,24.040279,0.0005,1.302
8384.00,7.589360,24.92106,0.000040,24.040592,0.0006,1.302
8386.00,7.589028,24.92250,0.000038,24.041028,0.0005,1.302
8388.00,7.587849,24.92165,0.000038,24.040794,0.0006,1.302
8390.00,7.587564,24.92235,0.000040,24.040821,0.0005,1.303
8392.00,7.587068,24.92261,0.000040,24.041132,0.0005,1.302
8394.00,7.586671,24.92368,0.000039,24.041019,0.0005,1.303
8396.00,7.587311,24.92401,0.000039,24.041497,0.0005,1.302
8398.00,7.587214,24.92352,0.000038,24.040081,0.0005,1.303
8400.00,7.587078,24.92284,0.000037,24.040741,0.0005,1.302
8402.00,7.587595,24.92308,0.000038,24.040823,0.0005,1.303
8404.00,7.588427,24.92364,0.000038,24.040010,0.0006,1.302
@14,12.0000,24.0
8406.00,7.586911,24.92348,0.000039,24.040775,0.0005,1.302
8408.00,7.581982,24.92210,0.000039,24.040845,0.0005,1.302
8410.00,7.573639,24.92214,0.000040,24.040879,0.0006,1.302
8412.00,7.562987,24.92194,0.000038,24.040765,0.0006,1.302
8414.00,7.558105,24.92261,0.000040,24.041192,0.0006,1.302
8416.00,7.558741,24.92135,0.000041,24.039888,0.0005,1.303
8418.00,7.563178,24.92198,0.000039,24.040352,0.0005,1.303
8420.00,7.566609,24.92191,0.000039,24.040519,0.0005,1.303
8422.00,7.569096,24.92225,0.000038,24.040084,0.0005,1.303
8424.00,7.573292,24.92277,0.000037,24.040866,0.0005,1.303
8426.00,7.578467,24.92227,0.000038,24.041541,0.0006,1.303
8428.00,7.583216,24.92227,0.000039,24.040395,0.0006,1.303
8430.00,7.588806,24.92242,0.000038,24.040365,0.0006,1.304
8432.00,7.598423,24.92238,0.000038,24.039859,0.0006,1.304
8434.00,7.612788,24.92197,0.000038,24.041081,0.0006,1.304
8436.00,7.628574,24.92177,0.000036,24.040706,0.0006,1.305
8438.00,7.637179,24.92161,0.000038,24.040439,0.0006,1.304
8440.00,7.638628,24.92193,0.000038,24.040623,0.0005,1.303
8442.00,7.638645,24.92221,0.000039,24.040501,0.0006,1.303
8444.00,7.637569,24.92158,0.000041,24.040163,0.0006,1.303
8446.00,7.637465,24.92244,0.000040,24.040479,0.0006,1.302
8448.00,7.637748,24.92334,0.000037,24.041274,0.0005,1.303
8450.00,7.637527,24.92305,0.000040,24.040897,0.0006,1.303
8452.00,7.635607,24.92308,0.000040,24.040954,0.0005,1.302
8454.00,7.634670,24.92267,0.000039,24.040739,0.0005,1.302
8456.00,7.634377,24.92202,0.000040,24.040808,0.0005,1.303
8458.00,7.634233,24.92201,0.000039,24.040863,0.0005,1.302
8460.00,7.633949,24.92196,0.000040,24.041015,0.0005,1.302
8462.00,7.634303,24.92123,0.000037,24.040979,0.0006,1.302
8464.00,7.633755,24.92240,0.000040,24.040821,0.0006,1.302
8466.00,7.632669,24.92218,0.000040,24.040805,0.0005,1.301
8468.00,7.633774,24.92198,0.000041,24.040174,0.0005,1.302
8470.00,7.633682,24.92116,0.000040,24.040810,0.0006,1.302
8472.00,7.632782,24.92142,0.000038,24.041625,0.0006,1.302
8474.00,7.631586,24.92093,0.000039,24.041650,0.0005,1.302
8476.00,7.632128,24.92150,0.000039,24.040757,0.0005,1.302
8478.00,7.632232,24.92077,0.000041,24.040461,0.0005,1.302
8480.00,7.633103,24.92061,0.000039,24.040932,0.0006,1.302
8482.00,7.633253,24.92135,0.000039,24.040599,0.0005,1.302
8484.00,7.632190,24.92059,0.000039,24.040577,0.0006,1.302
8486.00,7.630875,24.92090,0.000039,24.041166,0.0006,1.302
8488.00,7.630425,24.92097,0.000038,24.040963,0.0006,1.303
8490.00,7.629871,24.92114,0.000039,24.040506,0.0005,1.303
8492.00,7.629125,24.92153,0.000038,24.040299,0.0005,1.302
8494.00,7.629246,24.92110,0.000039,24.040737,0.0006,1.302
8496.00,7.628875,24.92007,0.000040,24.040710,0.0005,1.302
8498.00,7.627579,24.92071,0.000039,24.041561,0.0006,1.302
8500.00,7.626884,24.92073,0.000039,24.040734,0.0005,1.302
8502.00,7.625557,24.91981,0.000040,24.040470,0.0005,1.302
8504.00,7.625111,24.92026,0.000039,24.040925,0.0005,1.303
8506.00,7.623835,24.92030,0.000039,24.040755,0.0006,1.302
8508.00,7.622652,24.91967,0.000040,24.040577,0.0006,1.302
8510.00,7.622326,24.92031,0.000039,24.040210,0.0005,1.302
8512.00,7.620265,24.92085,0.000039,24.040854,0.0005,1.302
8514.00,7.619719,24.91989,0.000040,24.040197,0.0005,1.302
8516.00,7.619402,24.92022,0.000040,24.041656,0.0005,1.302
8518.00,7.618421,24.91961,0.000038,24.040294,0.0005,1.302
8520.00,7.617111,24.92052,0.000039,24.040928,0.0006,1.303
8522.00,7.616807,24.92094,0.000038,24.040417,0.0006,1.303
8524.00,7.615614,24.92063,0.000038,24.040614,0.0005,1.302
8526.00,7.614507,24.92160,0.000040,24.041326,0.0005,1.302
8528.00,7.612881,24.92189,0.000039,24.040997,0.0006,1.302
8530.00,7.611589,24.92065,0.000038,24.040501,0.0005,1.302
8532.00,7.611196,24.92150,0.000038,24.039864,0.0006,1.302
8534.00,7.611145,24.92145,0.000039,24.040803,0.0006,1.302
8536.00,7.610472,24.92101,0.000039,24.040386,0.0005,1.302
8538.00,7.609433,24.92152,0.000039,24.040381,0.0006,1.302
8540.00,7.608046,24.92084,0.000039,24.040886,0.0006,1.303
8542.00,7.606912,24.92130,0.000039,24.040777,0.0006,1.302
8544.00,7.606224,24.92085,0.000040,24.040194,0.0005,1.303
8546.00,7.604600,24.92104,0.000039,24.040330,0.0006,1.303
8548.00,7.604211,24.92107,0.000039,24.041208,0.0006,1.302
8550.00,7.603445,24.92120,0.000040,24.040425,0.0006,1.302
8552.00,7.603130,24.92089,0.000039,24.040505,0.0005,1.302
8554.00,7.602835,24.92179,0.000038,24.041677,0.0005,1.303
8556.00,7.601571,24.92253,0.000040,24.040701,0.0006,1.303
8558.00,7.600386,24.92279,0.000038,24.040403,0.0006,1.303
8560.00,7.599931,24.92172,0.000040,24.040475,0.0006,1.302
8562.00,7.599563,24.92202,0.000038,24.041299,0.0005,1.303
8564.00,7.600172,24.92258,0.000038,24.040912,0.0006,1.303
8566.00,7.600385,24.92250,0.000039,24.040392,0.0006,1.303
8568.00,7.599845,24.92272,0.000040,24.040592,0.0006,1.303
8570.00,7.599476,24.92315,0.000039,24.041059,0.0006,1.303
8572.00,7.599258,24.92274,0.000040,24.040748,0.0006,1.302
8574.00,7.599819,24.92336,0.000040,24.040081,0.0005,1.302
8576.00,7.599797,24.92349,0.000039,24.040848,0.0006,1.303
8578.00,7.598262,24.92325,0.000039,24.040021,0.0006,1.302
8580.00,7.598216,24.92260,0.000039,24.040666,0.0006,1.303
8582.00,7.598726,24.92283,0.000038,24.040470,0.0006,1.303
8584.00,7.598072,24.92321,0.000039,24.040214,0.0005,1.302
8586.00,7.597346,24.92301,0.000040,24.040574,0.0006,1.303
8588.00,7.597249,24.92354,0.000037,24.040883,0.0006,1.303
8590.00,7.597064,24.92331,0.000040,24.041010,0.0006,1.302
8592.00,7.596422,24.92198,0.000041,24.040903,0.0006,1.302
8594.00,7.596637,24.92159,0.000040,24.040841,0.0006,1.302
8596.00,7.596689,24.92200,0.000041,24.040252,0.0006,1.302
8598.00,7.596350,24.92122,0.000040,24.040986,0.0006,1.302
8600.00,7.595661,24.92180,0.000041,24.041066,0.0006,1.302
8602.00,7.595083,24.92269,0.000041,24.040825,0.0006,1.302
8604.00,7.594439,24.92201,0.000041,24.040661,0.0005,1.302
8606.00,7.594291,24.92243,0.000039,24.041046,0.0005,1.302
8608.00,7.594489,24.92283,0.000039,24.040946,0.0006,1.303
8610.00,7.594319,24.92187,0.000037,24.040954,0.0007,1.302
8612.00,7.593231,24.92209,0.000038,24.041150,0.0006,1.303
8614.00,7.592654,24.92187,0.000041,24.040870,0.0005,1.302
8616.00,7.592692,24.92179,0.000039,24.040737,0.0004,1.302
8618.00,7.593671,24.92227,0.000039,24.040855,0.0005,1.302
8620.00,7.594090,24.92093,0.000041,24.041516,0.0006,1.302
8622.00,7.594466,24.92109,0.000040,24.040763,0.0006,1.303
8624.00,7.594464,24.92122,0.000039,24.040246,0.0006,1.302
8626.00,7.594473,24.92106,0.000040,24.040517,0.0006,1.303
8628.00,7.594908,24.92109,0.000039,24.041201,0.0006,1.303
8630.00,7.594254,24.92115,0.000040,24.041892,0.0006,1.302
8632.00,7.593611,24.92047,0.000041,24.041328,0.0006,1.302
8634.00,7.592602,24.92058,0.000040,24.040781,0.0005,1.303
8636.00,7.593050,24.92058,0.000040,24.040694,0.0005,1.303
8638.00,7.593303,24.92064,0.000039,24.040517,0.0006,1.303
8640.00,7.592193,24.92129,0.000040,24.041132,0.0006,1.303
8642.00,7.591591,24.92069,0.000040,24.040981,0.0006,1.303
8644.00,7.590901,24.92055,0.000039,24.040617,0.0005,1.302
8646.00,7.591081,24.92030,0.000039,24.041268,0.0005,1.302
8648.00,7.591216,24.92044,0.000040,24.041357,0.0005,1.302
8650.00,7.591734,24.92083,0.000041,24.041185,0.0006,1.302
8652.00,7.592290,24.92141,0.000040,24.041432,0.0006,1.303
8654.00,7.590926,24.92125,0.000040,24.041054,0.0006,1.303
8656.00,7.590928,24.92089,0.000038,24.040877,0.0006,1.303
8658.00,7.591332,24.92045,0.000039,24.040772,0.0006,1.302
8660.00,7.590906,24.92123,0.000040,24.041357,0.0006,1.302
8662.00,7.591851,24.92135,0.000038,24.040859,0.0006,1.303
8664.00,7.592355,24.92179,0.000040,24.041288,0.0006,1.303
8666.00,7.593027,24.92102,0.000040,24.040777,0.0005,1.303
8668.00,7.593183,24.92140,0.000039,24.040137,0.0006,1.303
8670.00,7.592460,24.92215,0.000039,24.040872,0.0005,1.302
8672.00,7.593045,24.92160,0.000040,24.040121,0.0006,1.303
8674.00,7.593000,24.92195,0.000040,24.040719,0.0006,1.302
8676.00,7.593224,24.92241,0.000039,24.040832,0.0006,1.303
8678.00,7.591592,24.92247,0.000039,24.040719,0.0006,1.303
8680.00,7.591118,24.92304,0.000038,24.040925,0.0006,1.303
8682.00,7.590627,24.92284,0.000038,24.040986,0.0006,1.303
8684.00,7.589582,24.92313,0.000040,24.041374,0.0006,1.302
8686.00,7.588102,24.92197,0.000039,24.040666,0.0006,1.303
8688.00,7.587670,24.92254,0.000040,24.040621,0.0005,1.302
8690.00,7.588088,24.92311,0.000041,24.040857,0.0006,1.303
8692.00,7.588827,24.92300,0.000040,24.040874,0.0006,1.303
8694.00,7.589398,24.92277,0.000039,24.040934,0.0006,1.303
8696.00,7.590146,24.92303,0.000039,24.040834,0.0006,1.303
8698.00,7.590512,24.92241,0.000040,24.040988,0.0006,1.303
8700.00,7.589487,24.92185,0.000040,24.040745,0.0006,1.303
8702.00,7.589655,24.92134,0.000039,24.040739,0.0005,1.303
8704.00,7.590490,24.92070,0.000039,24.040805,0.0006,1.303
8706.00,7.589930,24.92150,0.000040,24.040946,0.0006,1.303
8708.00,7.590420,24.92064,0.000038,24.041503,0.0005,1.303
8710.00,7.590143,24.92093,0.000039,24.041346,0.0006,1.303
8712.00,7.589676,24.92126,0.000039,24.040228,0.0006,1.303
8714.00,7.589067,24.92183,0.000038,24.040819,0.0006,1.302
8716.00,7.588914,24.92121,0.000040,24.039814,0.0006,1.303
8718.00,7.589819,24.92207,0.000040,24.040825,0.0006,1.303
8720.00,7.590432,24.92138,0.000041,24.040588,0.0006,1.302
8722.00,7.590708,24.92166,0.000041,24.040706,0.0006,1.303
8724.00,7.590341,24.92151,0.000040,24.040972,0.0005,1.303
8726.00,7.590707,24.92091,0.000039,24.040599,0.0006,1.303
8728.00,7.590522,24.92255,0.000039,24.041052,0.0006,1.303
8730.00,7.589753,24.92318,0.000039,24.041294,0.0006,1.303
8732.00,7.589761,24.92389,0.000040,24.040754,0.0006,1.302
8734.00,7.589890,24.92449,0.000040,24.040881,0.0006,1.303
8736.00,7.589529,24.92365,0.000041,24.041448,0.0005,1.303
8738.00,7.589514,24.92297,0.000040,24.040928,0.0006,1.303
8740.00,7.589055,24.92247,0.000040,24.041219,0.0006,1.303
8742.00,7.588673,24.92306,0.000040,24.041041,0.0006,1.303
8744.00,7.588864,24.92333,0.000040,24.040975,0.0006,1.303
8746.00,7.589499,24.92198,0.000039,24.040770,0.0006,1.303
8748.00,7.589988,24.92242,0.000040,24.041045,0.0005,1.303
8750.00,7.589450,24.92214,0.000039,24.039854,0.0006,1.303
8752.00,7.589143,24.92214,0.000040,24.041366,0.0006,1.303
8754.00,7.589197,24.92247,0.000041,24.040510,0.0006,1.303
8756.00,7.589212,24.92305,0.000040,24.041166,0.0006,1.303
8758.00,7.589082,24.92288,0.000040,24.040566,0.0006,1.303
8760.00,7.589450,24.92267,0.000040,24.041276,0.0006,1.303
8762.00,7.588891,24.92285,0.000040,24.041543,0.0006,1.303
8764.00,7.587913,24.92278,0.000040,24.040610,0.0006,1.302
8766.00,7.587989,24.92295,0.000040,24.041072,0.0005,1.303
8768.00,7.588788,24.92348,0.000039,24.040901,0.0005,1.303
8770.00,7.588766,24.92325,0.000038,24.041339,0.0006,1.303
8772.00,7.589797,24.92368,0.000039,24.040975,0.0006,1.303
8774.00,7.589293,24.92389,0.000039,24.040570,0.0006,1.303
8776.00,7.588924,24.92280,0.000040,24.040537,0.0006,1.303
8778.00,7.589780,24.92251,0.000040,24.040721,0.0006,1.303
8780.00,7.590219,24.92243,0.000040,24.041061,0.0005,1.303
8782.00,7.590467,24.92232,0.000039,24.041108,0.0006,1.303
8784.00,7.590153,24.92278,0.000039,24.040928,0.0006,1.304
8786.00,7.589094,24.92220,0.000039,24.040710,0.0006,1.303
8788.00,7.588509,24.92277,0.000040,24.040630,0.0006,1.303
8790.00,7.588917,24.92408,0.000040,24.040868,0.0006,1.302
8792.00,7.589879,24.92339,0.000041,24.041308,0.0006,1.303
8794.00,7.589538,24.92411,0.000040,24.041105,0.0006,1.303
8796.00,7.588593,24.92421,0.000040,24.040677,0.0006,1.303
8798.00,7.588676,24.92371,0.000039,24.040579,0.0006,1.304
8800.00,7.589567,24.92357,0.000038,24.040181,0.0006,1.303
8802.00,7.589066,24.92285,0.000039,24.041245,0.0006,1.303
8804.00,7.588684,24.92313,0.000041,24.041337,0.0006,1.303
8806.00,7.588150,24.92355,0.000041,24.040746,0.0006,1.302
8808.00,7.587615,24.92301,0.000041,24.040846,0.0006,1.303
8810.00,7.587253,24.92372,0.000041,24.040925,0.0006,1.303
8812.00,7.586585,24.92260,0.000040,24.040423,0.0006,1.303
8814.00,7.587511,24.92279,0.000040,24.041456,0.0006,1.304
8816.00,7.588443,24.92234,0.000040,24.041430,0.0006,1.303
8818.00,7.588644,24.92211,0.000040,24.040506,0.0005,1.303
8820.00,7.588730,24.92251,0.000041,24.041034,0.0006,1.302
8822.00,7.589865,24.92237,0.000041,24.041123,0.0006,1.303
8824.00,7.589940,24.92309,0.000039,24.040641,0.0006,1.303
8826.00,7.590559,24.92295,0.000038,24.041068,0.0006,1.303
8828.00,7.590102,24.92310,0.000040,24.040725,0.0006,1.303
8830.00,7.589658,24.92334,0.000040,24.040694,0.0006,1.303
8832.00,7.589397,24.92289,0.000040,24.040743,0.0006,1.303
8834.00,7.589406,24.92374,0.000039,24.040666,0.0006,1.304
8836.00,7.588262,24.92337,0.000039,24.041337,0.0006,1.303
8838.00,7.587468,24.92228,0.000040,24.041177,0.0006,1.303
8840.00,7.588156,24.92320,0.000041,24.040932,0.0006,1.303
8842.00,7.588675,24.92300,0.000041,24.040894,0.0006,1.302
8844.00,7.589772,24.92284,0.000040,24.041176,0.0006,1.302
8846.00,7.589222,24.92265,0.000039,24.040743,0.0006,1.303
8848.00,7.588707,24.92293,0.000040,24.041357,0.0006,1.303
8850.00,7.588991,24.92309,0.000041,24.041388,0.0006,1.303
8852.00,7.588932,24.92244,0.000039,24.040897,0.0006,1.303
8854.00,7.589272,24.92172,0.000040,24.041696,0.0006,1.303
8856.00,7.588975,24.92250,0.000041,24.041254,0.0005,1.303
8858.00,7.587927,24.92157,0.000040,24.041270,0.0006,1.303
8860.00,7.587448,24.92218,0.000039,24.040935,0.0006,1.303
8862.00,7.587367,24.92242,0.000040,24.041257,0.0006,1.303
8864.00,7.586581,24.92360,0.000039,24.040292,0.0006,1.303
8866.00,7.587299,24.92329,0.000039,24.040405,0.0006,1.303
8868.00,7.587096,24.92253,0.000039,24.040279,0.0006,1.303
8870.00,7.587309,24.92243,0.000040,24.040925,0.0006,1.303
8872.00,7.588557,24.92363,0.000039,24.041037,0.0006,1.303
8874.00,7.590006,24.92347,0.000039,24.040681,0.0006,1.303
8876.00,7.590355,24.92286,0.000041,24.040350,0.0006,1.303
8878.00,7.591467,24.92349,0.000040,24.040828,0.0006,1.303
8880.00,7.591729,24.92414,0.000040,24.040977,0.0006,1.303
8882.00,7.591263,24.92375,0.000040,24.040177,0.0006,1.303
8884.00,7.590531,24.92343,0.000040,24.040779,0.0006,1.303
8886.00,7.589543,24.92419,0.000040,24.041252,0.0005,1.303
8888.00,7.589052,24.92393,0.000040,24.041283,0.0005,1.303
8890.00,7.589213,24.92328,0.000039,24.040659,0.0006,1.303
8892.00,7.588621,24.92390,0.000039,24.041083,0.0006,1.303
8894.00,7.587262,24.92325,0.000039,24.040203,0.0005,1.304
8896.00,7.586780,24.92267,0.000040,24.040792,0.0006,1.303
8898.00,7.586157,24.92336,0.000040,24.040995,0.0006,1.303
8900.00,7.586555,24.92351,0.000040,24.041446,0.0005,1.303
8902.00,7.587375,24.92325,0.000040,24.041206,0.0006,1.303
8904.00,7.587654,24.92353,0.000041,24.040937,0.0006,1.303
8906.00,7.588010,24.92361,0.000039,24.040545,0.0005,1.303
8908.00,7.589281,24.92377,0.000040,24.040445,0.0006,1.303
8910.00,7.590025,24.92420,0.000039,24.040935,0.0006,1.303
8912.00,7.590410,24.92424,0.000039,24.040801,0.0006,1.303
8914.00,7.590652,24.92402,0.000040,24.041132,0.0006,1.303
8916.00,7.590302,24.92332,0.000040,24.041212,0.0006,1.303
8918.00,7.590901,24.92349,0.000039,24.040401,0.0006,1.304
8920.00,7.590995,24.92319,0.000039,24.040163,0.0006,1.304
8922.00,7.590472,24.92289,0.000039,24.041081,0.0006,1.303
8924.00,7.590363,24.92347,0.000039,24.040906,0.0006,1.303
8926.00,7.590573,24.92343,0.000041,24.040339,0.0006,1.303
8928.00,7.589767,24.92334,0.000040,24.041150,0.0006,1.303
8930.00,7.589367,24.92326,0.000041,24.040868,0.0005,1.303
8932.00,7.589311,24.92278,0.000040,24.040735,0.0006,1.303
8934.00,7.588782,24.92321,0.000040,24.040961,0.0006,1.303
8936.00,7.588749,24.92333,0.000040,24.040310,0.0006,1.303
8938.00,7.588658,24.92324,0.000040,24.041081,0.0005,1.303
8940.00,7.588486,24.92379,0.000040,24.040790,0.0006,1.303
8942.00,7.589170,24.92553,0.000040,24.041436,0.0006,1.303
8944.00,7.590252,24.92447,0.000039,24.041876,0.0006,1.304
8946.00,7.591384,24.92399,0.000040,24.041350,0.0006,1.303
8948.00,7.591565,24.92341,0.000041,24.040977,0.0006,1.304
8950.00,7.591314,24.92264,0.000040,24.040806,0.0006,1.304
8952.00,7.591388,24.92314,0.000039,24.041296,0.0006,1.304
8954.00,7.589961,24.92427,0.000040,24.041223,0.0006,1.304
8956.00,7.589889,24.92380,0.000039,24.040932,0.0006,1.303
8958.00,7.591114,24.92400,0.000039,24.041170,0.0006,1.303
8960.00,7.592014,24.92441,0.000040,24.040915,0.0006,1.303
8962.00,7.591538,24.92365,0.000040,24.040970,0.0006,1.303
8964.00,7.589253,24.92394,0.000040,24.041183,0.0005,1.303
8966.00,7.588882,24.92427,0.000039,24.041694,0.0006,1.303
8968.00,7.588334,24.92379,0.000042,24.040855,0.0006,1.303
8970.00,7.588371,24.92244,0.000041,24.040392,0.0006,1.303
8972.00,7.588779,24.92289,0.000039,24.041228,0.0006,1.304
8974.00,7.589243,24.92238,0.000040,24.040552,0.0006,1.304
8976.00,7.587887,24.92253,0.000039,24.040457,0.0006,1.304
8978.00,7.586938,24.92303,0.000039,24.040306,0.0006,1.304
8980.00,7.586686,24.92272,0.000039,24.041110,0.0006,1.304
8982.00,7.587163,24.92329,0.000040,24.040985,0.0006,1.303
8984.00,7.587609,24.92339,0.000040,24.041285,0.0006,1.303
8986.00,7.586854,24.92340,0.000040,24.041194,0.0006,1.303
8988.00,7.586859,24.92385,0.000041,24.041161,0.0006,1.303
8990.00,7.587565,24.92361,0.000040,24.041396,0.0006,1.303
8992.00,7.588147,24.92426,0.000041,24.041236,0.0006,1.304
8994.00,7.588730,24.92423,0.000040,24.041403,0.0006,1.304
8996.00,7.589331,24.92337,0.000039,24.041063,0.0006,1.303
8998.00,7.589664,24.92285,0.000040,24.041152,0.0006,1.304
9000.00,7.589016,24.92258,0.000040,24.041103,0.0006,1.304
9002.00,7.588547,24.92358,0.000039,24.040781,0.0006,1.303
9004.00,7.588577,24.92346,0.000039,24.041417,0.0006,1.303
@15,12.0000,24.0
9006.00,7.589449,24.92317,0.000040,24.041043,0.0006,1.303
9008.00,7.585457,24.92365,0.000041,24.041219,0.0006,1.303
9010.00,7.576589,24.92359,0.000040,24.041108,0.0006,1.303
9012.00,7.565629,24.92356,0.000040,24.041588,0.0006,1.303
9014.00,7.558521,24.92324,0.000041,24.041357,0.0005,1.303
9016.00,7.559796,24.92377,0.000041,24.041601,0.0006,1.303
9018.00,7.563389,24.92382,0.000040,24.040803,0.0006,1.304
9020.00,7.565838,24.92419,0.000039,24.041486,0.0006,1.304
9022.00,7.568198,24.92487,0.000039,24.041021,0.0006,1.304
9024.00,7.571572,24.92399,0.000039,24.040581,0.0006,1.304
9026.00,7.577177,24.92351,0.000039,24.040686,0.0006,1.304
9028.00,7.581979,24.92337,0.000038,24.041172,0.0006,1.305
9030.00,7.585161,24.92419,0.000039,24.040435,0.0006,1.305
9032.00,7.592875,24.92415,0.000039,24.040823,0.0006,1.305
9034.00,7.606763,24.92413,0.000039,24.040746,0.0006,1.306
9036.00,7.620538,24.92416,0.000038,24.041466,0.0006,1.306
9038.00,7.627643,24.92513,0.000039,24.040557,0.0006,1.305
9040.00,7.630391,24.92484,0.000040,24.040372,0.0005,1.305
9042.00,7.631214,24.92458,0.000039,24.040826,0.0006,1.304
9044.00,7.631525,24.92542,0.000040,24.041046,0.0006,1.304
9046.00,7.633635,24.92470,0.000041,24.041217,0.0006,1.303
9048.00,7.635861,24.92480,0.000042,24.041334,0.0006,1.304
9050.00,7.637789,24.92516,0.000041,24.040730,0.0006,1.304
9052.00,7.637340,24.92500,0.000040,24.040921,0.0006,1.304
9054.00,7.636668,24.92457,0.000041,24.040623,0.0006,1.304
9056.00,7.636464,24.92448,0.000040,24.040721,0.0006,1.303
9058.00,7.636699,24.92467,0.000041,24.040859,0.0006,1.303
9060.00,7.636613,24.92479,0.000040,24.040312,0.0006,1.304
9062.00,7.635804,24.92477,0.000039,24.040317,0.0006,1.304
9064.00,7.635124,24.92455,0.000039,24.040532,0.0005,1.304
9066.00,7.633410,24.92396,0.000040,24.040990,0.0006,1.304
9068.00,7.632948,24.92426,0.000040,24.040954,0.0006,1.305
9070.00,7.632191,24.92361,0.000040,24.040841,0.0006,1.304
9072.00,7.632746,24.92305,0.000041,24.039864,0.0005,1.303
9074.00,7.632872,24.92341,0.000040,24.040837,0.0005,1.304
9076.00,7.633427,24.92311,0.000042,24.041376,0.0005,1.303
9078.00,7.634663,24.92319,0.000041,24.040645,0.0006,1.304
9080.00,7.635666,24.92284,0.000041,24.040815,0.0006,1.304
9082.00,7.635853,24.92235,0.000040,24.040674,0.0006,1.304
9084.00,7.634441,24.92280,0.000040,24.040546,0.0006,1.304
9086.00,7.633142,24.92294,0.000039,24.040663,0.0006,1.304
9088.00,7.633703,24.92257,0.000039,24.040759,0.0006,1.303
9090.00,7.633722,24.92274,0.000041,24.040515,0.0005,1.303
9092.00,7.632286,24.92303,0.000040,24.040206,0.0005,1.303
9094.00,7.631453,24.92313,0.000041,24.041330,0.0006,1.304
9096.00,7.630316,24.92245,0.000040,24.040999,0.0006,1.304
9098.00,7.629042,24.92211,0.000039,24.041292,0.0006,1.304
9100.00,7.627778,24.92178,0.000039,24.040915,0.0006,1.304
9102.00,7.627141,24.92218,0.000039,24.041432,0.0005,1.304
9104.00,7.625932,24.92190,0.000038,24.041388,0.0006,1.304
9106.00,7.625708,24.92211,0.000040,24.040990,0.0006,1.303
9108.00,7.626052,24.92292,0.000040,24.040970,0.0006,1.303
9110.00,7.625816,24.92207,0.000041,24.040168,0.0006,1.304
9112.00,7.624310,24.92259,0.000040,24.041574,0.0006,1.304
9114.00,7.622631,24.92179,0.000040,24.040877,0.0006,1.304
9116.00,7.621396,24.92136,0.000040,24.041086,0.0006,1.303
9118.00,7.620837,24.92155,0.000040,24.040588,0.0006,1.304
9120.00,7.619356,24.92221,0.000039,24.040781,0.0005,1.304
9122.00,7.618378,24.92167,0.000040,24.040688,0.0006,1.304
9124.00,7.616726,24.92165,0.000039,24.040308,0.0006,1.304
9126.00,7.614598,24.92167,0.000039,24.041006,0.0005,1.304
9128.00,7.613776,24.92233,0.000040,24.040705,0.0006,1.303
9130.00,7.613311,24.92184,0.000040,24.040454,0.0006,1.304
9132.00,7.612897,24.92159,0.000039,24.041081,0.0005,1.304
9134.00,7.610615,24.92116,0.000039,24.040877,0.0005,1.304
9136.00,7.608666,24.92140,0.000039,24.041514,0.0005,1.303
9138.00,7.607401,24.92215,0.000039,24.040643,0.0006,1.304
9140.00,7.608054,24.92218,0.000038,24.040539,0.0006,1.304
9142.00,7.608339,24.92272,0.000040,24.041246,0.0005,1.303
9144.00,7.607811,24.92226,0.000040,24.040448,0.0006,1.304
9146.00,7.607039,24.92280,0.000040,24.040797,0.0005,1.304
9148.00,7.606214,24.92239,0.000039,24.041145,0.0006,1.304
9150.00,7.606040,24.92159,0.000039,24.040805,0.0005,1.303
9152.00,7.605368,24.92299,0.000039,24.041152,0.0006,1.304
9154.00,7.604684,24.92298,0.000039,24.040701,0.0006,1.304
9156.00,7.604370,24.92245,0.000039,24.040645,0.0006,1.304
9158.00,7.603978,24.92273,0.000040,24.041425,0.0005,1.304
9160.00,7.604008,24.92319,0.000040,24.040857,0.0005,1.304
9162.00,7.604080,24.92400,0.000039,24.040821,0.0005,1.304
9164.00,7.603463,24.92329,0.000039,24.040997,0.0006,1.304
9166.00,7.603297,24.92308,0.000040,24.040910,0.0006,1.304
9168.00,7.601869,24.92284,0.000040,24.041577,0.0006,1.304
9170.00,7.601248,24.92205,0.000040,24.040681,0.0005,1.304
9172.00,7.600892,24.92254,0.000041,24.040775,0.0006,1.303
9174.00,7.601269,24.92319,0.000040,24.041316,0.0006,1.304
9176.00,7.601877,24.92341,0.000040,24.041230,0.0006,1.304
9178.00,7.600722,24.92240,0.000040,24.041068,0.0005,1.303
9180.00,7.599372,24.92364,0.000040,24.040337,0.0006,1.304
9182.00,7.599122,24.92399,0.000039,24.040663,0.0006,1.304
9184.00,7.599009,24.92416,0.000039,24.041176,0.0005,1.303
9186.00,7.599374,24.92410,0.000040,24.041392,0.0005,1.304
9188.00,7.599157,24.92345,0.000041,24.040835,0.0006,1.304
9190.00,7.598080,24.92345,0.000040,24.040566,0.0006,1.304
9192.00,7.597817,24.92417,0.000039,24.041266,0.0006,1.304
9194.00,7.597754,24.92390,0.000039,24.040497,0.0006,1.304
9196.00,7.597188,24.92375,0.000040,24.041703,0.0006,1.303
9198.00,7.596473,24.92360,0.000040,24.041292,0.0006,1.303
9200.00,7.596494,24.92298,0.000040,24.040625,0.0006,1.303
9202.00,7.596235,24.92317,0.000039,24.040099,0.0005,1.303
9204.00,7.596424,24.92257,0.000039,24.040435,0.0005,1.304
9206.00,7.595811,24.92283,0.000040,24.041843,0.0005,1.304
9208.00,7.596331,24.92299,0.000040,24.040706,0.0006,1.304
9210.00,7.596333,24.92311,0.000040,24.041910,0.0006,1.304
9212.00,7.595263,24.92347,0.000040,24.041394,0.0006,1.303
9214.00,7.596270,24.92357,0.000040,24.040657,0.0006,1.303
9216.00,7.596750,24.92418,0.000040,24.041196,0.0005,1.304
9218.00,7.595928,24.92374,0.000040,24.040677,0.0006,1.305
9220.00,7.594588,24.92413,0.000039,24.041126,0.0006,1.304
9222.00,7.594152,24.92380,0.000038,24.040725,0.0006,1.304
9224.00,7.593774,24.92373,0.000040,24.041114,0.0005,1.304
9226.00,7.593213,24.92377,0.000039,24.040728,0.0006,1.304
9228.00,7.592978,24.92281,0.000039,24.041236,0.0006,1.304
9230.00,7.594244,24.92321,0.000040,24.040503,0.0006,1.304
9232.00,7.595109,24.92282,0.000039,24.040468,0.0006,1.304
9234.00,7.595427,24.92261,0.000039,24.041026,0.0006,1.305
9236.00,7.594242,24.92331,0.000038,24.041312,0.0005,1.304
9238.00,7.593194,24.92320,0.000042,24.041037,0.0005,1.304
9240.00,7.593378,24.92320,0.000041,24.040595,0.0005,1.304
9242.00,7.592920,24.92288,0.000040,24.040575,0.0005,1.304
9244.00,7.593029,24.92317,0.000040,24.040877,0.0006,1.304
9246.00,7.593500,24.92355,0.000041,24.040730,0.0006,1.304
9248.00,7.593210,24.92385,0.000040,24.040597,0.0006,1.304
9250.00,7.590905,24.92277,0.000039,24.040785,0.0006,1.305
9252.00,7.590799,24.92307,0.000040,24.041234,0.0006,1.304
9254.00,7.590477,24.92408,0.000041,24.040714,0.0006,1.304
9256.00,7.590340,24.92421,0.000040,24.041543,0.0006,1.304
9258.00,7.589867,24.92379,0.000039,24.041277,0.0006,1.305
9260.00,7.589941,24.92431,0.000039,24.040412,0.0006,1.305
9262.00,7.590354,24.92414,0.000039,24.040994,0.0006,1.304
9264.00,7.591082,24.92456,0.000040,24.041166,0.0006,1.304
9266.00,7.591562,24.92442,0.000040,24.041106,0.0006,1.304
9268.00,7.592360,24.92427,0.000040,24.041356,0.0006,1.304
9270.00,7.592557,24.92370,0.000040,24.041265,0.0006,1.304
9272.00,7.593049,24.92426,0.000040,24.041948,0.0006,1.304
9274.00,7.591929,24.92462,0.000040,24.041021,0.0005,1.304
9276.00,7.591184,24.92411,0.000040,24.040710,0.0006,1.304
9278.00,7.591138,24.92345,0.000041,24.041341,0.0006,1.304
9280.00,7.590337,24.92341,0.000040,24.041725,0.0006,1.304
9282.00,7.589856,24.92371,0.000039,24.041548,0.0005,1.305
9284.00,7.590176,24.92417,0.000039,24.040923,0.0006,1.304
9286.00,7.590457,24.92478,0.000040,24.040425,0.0005,1.304
9288.00,7.589529,24.92436,0.000038,24.040832,0.0005,1.305
9290.00,7.589955,24.92410,0.000038,24.040986,0.0005,1.304
9292.00,7.590692,24.92348,0.000039,24.040821,0.0006,1.304
9294.00,7.590034,24.92314,0.000040,24.041296,0.0006,1.304
9296.00,7.590219,24.92209,0.000040,24.041196,0.0006,1.304
9298.00,7.589630,24.92159,0.000040,24.041319,0.0006,1.304
9300.00,7.589501,24.92200,0.000038,24.040866,0.0007,1.304
9302.00,7.589319,24.92294,0.000040,24.040355,0.0006,1.303
9304.00,7.590691,24.92292,0.000040,24.040886,0.0006,1.304
9306.00,7.590558,24.92225,0.000042,24.040023,0.0005,1.304
9308.00,7.590605,24.92462,0.000039,24.041139,0.0007,1.304
9310.00,7.590439,24.92352,0.000039,24.041474,0.0005,1.305
9312.00,7.590819,24.92290,0.000039,24.040819,0.0006,1.304
9314.00,7.590291,24.92335,0.000040,24.041123,0.0006,1.304
9316.00,7.590505,24.92370,0.000040,24.040681,0.0006,1.304
9318.00,7.590713,24.92265,0.000042,24.041236,0.0006,1.303
9320.00,7.591130,24.92376,0.000042,24.041281,0.0006,1.304
9322.00,7.591669,24.92375,0.000042,24.040868,0.0006,1.304
9324.00,7.592268,24.92296,0.000041,24.040481,0.0006,1.305
9326.00,7.591785,24.92329,0.000040,24.040788,0.0006,1.304
9328.00,7.590726,24.92333,0.000038,24.041565,0.0006,1.304
9330.00,7.590350,24.92338,0.000038,24.040790,0.0006,1.304
9332.00,7.589827,24.92369,0.000039,24.041312,0.0006,1.304
9334.00,7.589261,24.92428,0.000039,24.040772,0.0006,1.304
9336.00,7.589217,24.92491,0.000039,24.040408,0.0005,1.304
9338.00,7.588985,24.92438,0.000039,24.041357,0.0006,1.304
9340.00,7.588891,24.92397,0.000041,24.040579,0.0005,1.304
9342.00,7.588836,24.92455,0.000039,24.040370,0.0005,1.305
9344.00,7.588866,24.92445,0.000038,24.040290,0.0006,1.305
9346.00,7.589015,24.92482,0.000040,24.041039,0.0006,1.304
9348.00,7.589096,24.92518,0.000040,24.041490,0.0006,1.304
9350.00,7.588783,24.92433,0.000040,24.041519,0.0006,1.304
9352.00,7.589755,24.92457,0.000040,24.040995,0.0006,1.304
9354.00,7.590629,24.92446,0.000040,24.041643,0.0005,1.304
9356.00,7.591422,24.92375,0.000040,24.040974,0.0006,1.304
9358.00,7.591679,24.92421,0.000039,24.041481,0.0006,1.304
9360.00,7.590660,24.92455,0.000040,24.040875,0.0006,1.304
9362.00,7.588993,24.92453,0.000039,24.040210,0.0005,1.304
9364.00,7.588420,24.92413,0.000040,24.040437,0.0005,1.304
9366.00,7.589038,24.92458,0.000040,24.041290,0.0006,1.305
9368.00,7.590074,24.92479,0.000038,24.039861,0.0005,1.306
9370.00,7.590022,24.92557,0.000038,24.041401,0.0006,1.304
9372.00,7.589717,24.92546,0.000039,24.041183,0.0006,1.304
9374.00,7.588754,24.92523,0.000040,24.040717,0.0006,1.304
9376.00,7.588708,24.92535,0.000040,24.041266,0.0006,1.305
9378.00,7.589567,24.92517,0.000039,24.040955,0.0006,1.304
9380.00,7.589660,24.92514,0.000041,24.040652,0.0006,1.305
9382.00,7.589517,24.92538,0.000039,24.041754,0.0006,1.304
9384.00,7.590859,24.92617,0.000038,24.040681,0.0006,1.305
9386.00,7.591217,24.92600,0.000039,24.040219,0.0005,1.305
9388.00,7.590485,24.92511,0.000040,24.040608,0.0006,1.305
9390.00,7.590633,24.92504,0.000039,24.041081,0.0005,1.305
9392.00,7.590795,24.92434,0.000040,24.040968,0.0006,1.304
9394.00,7.590592,24.92351,0.000041,24.040008,0.0006,1.304
9396.00,7.591681,24.92361,0.000040,24.040806,0.0006,1.303
9398.00,7.592064,24.92435,0.000040,24.040930,0.0006,1.303
9400.00,7.590916,24.92388,0.000041,24.040866,0.0006,1.304
9402.00,7.590809,24.92507,0.000041,24.041103,0.0006,1.304
9404.00,7.591398,24.92501,0.000041,24.041090,0.0006,1.304
9406.00,7.591216,24.92463,0.000041,24.041045,0.0006,1.304
9408.00,7.590152,24.92417,0.000041,24.041906,0.0006,1.304
9410.00,7.590465,24.92492,0.000039,24.041534,0.0006,1.305
9412.00,7.590293,24.92566,0.000040,24.040692,0.0006,1.305
9414.00,7.589618,24.92592,0.000040,24.041021,0.0006,1.305
9416.00,7.588761,24.92459,0.000040,24.040861,0.0006,1.304
9418.00,7.589417,24.92494,0.000040,24.041370,0.0006,1.304
9420.00,7.590838,24.92524,0.000039,24.040970,0.0006,1.304
9422.00,7.591100,24.92465,0.000040,24.040814,0.0006,1.304
9424.00,7.590957,24.92577,0.000039,24.041208,0.0006,1.305
9426.00,7.591591,24.92504,0.000040,24.040821,0.0007,1.304
9428.00,7.590371,24.92537,0.000040,24.040877,0.0006,1.304
9430.00,7.589295,24.92501,0.000040,24.041039,0.0006,1.304
9432.00,7.589332,24.92488,0.000040,24.039934,0.0007,1.304
9434.00,7.590210,24.92623,0.000041,24.041146,0.0006,1.304
9436.00,7.590326,24.92602,0.000041,24.041305,0.0006,1.305
9438.00,7.589023,24.92463,0.000040,24.041632,0.0006,1.305
9440.00,7.588057,24.92432,0.000039,24.040566,0.0006,1.305
9442.00,7.587961,24.92513,0.000038,24.041066,0.0006,1.304
9444.00,7.587532,24.92496,0.000041,24.040839,0.0006,1.304
9446.00,7.587351,24.92451,0.000040,24.040575,0.0006,1.304
9448.00,7.587450,24.92444,0.000038,24.041603,0.0006,1.304
9450.00,7.587792,24.92465,0.000041,24.041592,0.0006,1.304
9452.00,7.588122,24.92582,0.000039,24.041441,0.0005,1.304
9454.00,7.588684,24.92527,0.000039,24.040874,0.0006,1.304
9456.00,7.588252,24.92580,0.000039,24.041448,0.0005,1.304
9458.00,7.588413,24.92540,0.000041,24.040828,0.0006,1.304
9460.00,7.589176,24.92477,0.000040,24.040265,0.0006,1.304
9462.00,7.588628,24.92358,0.000041,24.040195,0.0006,1.304
9464.00,7.589493,24.92490,0.000038,24.040595,0.0006,1.304
9466.00,7.589319,24.92413,0.000040,24.041001,0.0005,1.304
9468.00,7.588951,24.92470,0.000041,24.040106,0.0005,1.305
9470.00,7.588512,24.92536,0.000041,24.041099,0.0006,1.305
9472.00,7.588842,24.92494,0.000040,24.041168,0.0005,1.304
9474.00,7.589023,24.92533,0.000041,24.040983,0.0005,1.304
9476.00,7.589463,24.92467,0.000039,24.041623,0.0005,1.304
9478.00,7.589526,24.92428,0.000039,24.040719,0.0006,1.305
9480.00,7.589311,24.92496,0.000040,24.041146,0.0006,1.304
9482.00,7.589095,24.92468,0.000041,24.040554,0.0006,1.304
9484.00,7.589542,24.92406,0.000041,24.040055,0.0006,1.304
9486.00,7.589392,24.92424,0.000040,24.041077,0.0005,1.304
9488.00,7.589082,24.92351,0.000040,24.041225,0.0006,1.304
9490.00,7.590121,24.92429,0.000039,24.041874,0.0006,1.305
9492.00,7.589674,24.92533,0.000038,24.040550,0.0006,1.304
9494.00,7.589593,24.92528,0.000039,24.040446,0.0005,1.304
9496.00,7.590110,24.92421,0.000040,24.040579,0.0005,1.304
9498.00,7.590652,24.92423,0.000041,24.040737,0.0006,1.304
9500.00,7.590134,24.92493,0.000040,24.041183,0.0006,1.304
9502.00,7.589619,24.92521,0.000039,24.040650,0.0006,1.304
9504.00,7.589286,24.92567,0.000040,24.040963,0.0006,1.304
9506.00,7.589923,24.92535,0.000040,24.041208,0.0006,1.305
9508.00,7.590004,24.92412,0.000039,24.040790,0.0006,1.304
9510.00,7.591052,24.92464,0.000041,24.040408,0.0005,1.303
9512.00,7.590989,24.92520,0.000041,24.040910,0.0006,1.303
9514.00,7.591325,24.92539,0.000041,24.041441,0.0006,1.304
9516.00,7.591081,24.92458,0.000039,24.040825,0.0006,1.305
9518.00,7.591076,24.92542,0.000039,24.040326,0.0006,1.304
9520.00,7.591307,24.92533,0.000040,24.040385,0.0005,1.304
9522.00,7.591090,24.92558,0.000038,24.041299,0.0005,1.304
9524.00,7.590009,24.92530,0.000038,24.040868,0.0006,1.305
9526.00,7.589461,24.92465,0.000040,24.040945,0.0006,1.304
9528.00,7.588519,24.92467,0.000040,24.040763,0.0006,1.303
9530.00,7.589080,24.92414,0.000040,24.040599,0.0006,1.304
9532.00,7.589862,24.92400,0.000041,24.040419,0.0006,1.304
9534.00,7.589979,24.92468,0.000041,24.040957,0.0006,1.305
9536.00,7.589561,24.92437,0.000040,24.041185,0.0006,1.305
9538.00,7.589406,24.92570,0.000040,24.040774,0.0006,1.304
9540.00,7.590365,24.92570,0.000039,24.040726,0.0005,1.305
9542.00,7.590794,24.92580,0.000040,24.041337,0.0006,1.304
9544.00,7.590039,24.92474,0.000039,24.041223,0.0006,1.304
9546.00,7.589979,24.92560,0.000040,24.040768,0.0006,1.304
9548.00,7.590306,24.92540,0.000040,24.041817,0.0006,1.304
9550.00,7.590992,24.92534,0.000039,24.041457,0.0006,1.305
9552.00,7.590277,24.92556,0.000038,24.040614,0.0006,1.304
9554.00,7.589343,24.92613,0.000039,24.041317,0.0006,1.304
9556.00,7.588130,24.92652,0.000040,24.040948,0.0005,1.304
9558.00,7.587159,24.92662,0.000039,24.040406,0.0005,1.304
9560.00,7.588443,24.92558,0.000038,24.040854,0.0006,1.304
9562.00,7.588121,24.92503,0.000039,24.041021,0.0005,1.304
9564.00,7.587806,24.92547,0.000040,24.041352,0.0006,1.304
9566.00,7.588588,24.92453,0.000040,24.040566,0.0006,1.304
9568.00,7.590047,24.92441,0.000039,24.040044,0.0006,1.304
9570.00,7.590602,24.92549,0.000040,24.041088,0.0005,1.304
9572.00,7.591039,24.92573,0.000043,24.040659,0.0006,1.305
9574.00,7.591613,24.92574,0.000040,24.041177,0.0006,1.305
9576.00,7.591689,24.92560,0.000039,24.041003,0.0006,1.305
9578.00,7.591220,24.92554,0.000039,24.040634,0.0006,1.304
9580.00,7.590546,24.92524,0.000040,24.040779,0.0005,1.304
9582.00,7.590140,24.92576,0.000039,24.041590,0.0006,1.304
9584.00,7.588788,24.92614,0.000041,24.040888,0.0006,1.305
9586.00,7.588626,24.92631,0.000040,24.040686,0.0005,1.305
9588.00,7.587797,24.92604,0.000040,24.040797,0.0005,1.304
9590.00,7.587977,24.92577,0.000040,24.040654,0.0006,1.304
9592.00,7.587151,24.92532,0.000039,24.040619,0.0006,1.305
9594.00,7.586291,24.92558,0.000038,24.041321,0.0006,1.304
9596.00,7.585637,24.92516,0.000040,24.041616,0.0005,1.304
9598.00,7.586667,24.92500,0.000039,24.040939,0.0006,1.304
9600.00,7.588208,24.92493,0.000040,24.041163,0.0006,1.304
9602.00,7.588605,24.92533,0.000038,24.040479,0.0006,1.305
9604.00,7.588364,24.92557,0.000038,24.041061,0.0006,1.304
@16,12.0000,24.0
9606.00,7.588362,24.92661,0.000039,24.041035,0.0007,1.304
9608.00,7.584015,24.92584,0.000041,24.040672,0.0006,1.304
9610.00,7.575307,24.92596,0.000040,24.040634,0.0006,1.304
9612.00,7.564672,24.92577,0.000040,24.040857,0.0006,1.303
9614.00,7.558759,24.92615,0.000040,24.040510,0.0006,1.304
9616.00,7.559293,24.92602,0.000041,24.041565,0.0006,1.304
9618.00,7.561563,24.92653,0.000039,24.041023,0.0006,1.305
9620.00,7.565764,24.92666,0.000038,24.041628,0.0006,1.304
9622.00,7.569411,24.92643,0.000038,24.040694,0.0006,1.305
9624.00,7.572646,24.92631,0.000037,24.041446,0.0007,1.305
9626.00,7.576205,24.92616,0.000038,24.040785,0.0006,1.306
9628.00,7.580231,24.92552,0.000038,24.040846,0.0006,1.305
9630.00,7.584531,24.92640,0.000038,24.041316,0.0005,1.306
9632.00,7.592251,24.92611,0.000039,24.040617,0.0006,1.306
9634.00,7.604706,24.92516,0.000040,24.040817,0.0006,1.306
9636.00,7.619751,24.92544,0.000041,24.041950,0.0006,1.306
9638.00,7.629819,24.92600,0.000038,24.041812,0.0005,1.306
9640.00,7.633053,24.92657,0.000038,24.041797,0.0005,1.306
9642.00,7.633927,24.92554,0.000039,24.041166,0.0006,1.304
9644.00,7.634759,24.92631,0.000040,24.041483,0.0006,1.304
9646.00,7.636332,24.92637,0.000040,24.040801,0.0005,1.304
9648.00,7.636481,24.92692,0.000041,24.041341,0.0006,1.304
9650.00,7.637578,24.92664,0.000042,24.040426,0.0006,1.304
9652.00,7.636782,24.92543,0.000041,24.040255,0.0006,1.303
9654.00,7.635313,24.92587,0.000039,24.041650,0.0006,1.304
9656.00,7.633863,24.92560,0.000041,24.041328,0.0005,1.304
9658.00,7.633340,24.92570,0.000040,24.040797,0.0005,1.304
9660.00,7.633224,24.92544,0.000039,24.040032,0.0006,1.304
9662.00,7.633642,24.92449,0.000041,24.040597,0.0006,1.304
9664.00,7.633140,24.92464,0.000040,24.041170,0.0006,1.304
9666.00,7.633535,24.92393,0.000041,24.040170,0.0006,1.304
9668.00,7.633478,24.92445,0.000040,24.040637,0.0005,1.305
9670.00,7.633056,24.92562,0.000041,24.040681,0.0005,1.304
9672.00,7.633067,24.92462,0.000041,24.040810,0.0006,1.304
9674.00,7.633212,24.92477,0.000040,24.041290,0.0006,1.303
9676.00,7.633159,24.92571,0.000042,24.040603,0.0006,1.303
9678.00,7.633028,24.92554,0.000043,24.040635,0.0006,1.304
9680.00,7.632575,24.92544,0.000040,24.040541,0.0006,1.304
9682.00,7.633916,24.92566,0.000038,24.040328,0.0006,1.304
9684.00,7.634192,24.92550,0.000038,24.040637,0.0006,1.305
9686.00,7.633801,24.92527,0.000038,24.040923,0.0006,1.304
9688.00,7.632500,24.92600,0.000040,24.041376,0.0005,1.304
9690.00,7.632494,24.92603,0.000039,24.041748,0.0006,1.304
9692.00,7.632205,24.92540,0.000040,24.040044,0.0005,1.304
9694.00,7.632453,24.92569,0.000040,24.040799,0.0005,1.304
9696.00,7.632531,24.92611,0.000040,24.040995,0.0006,1.304
9698.00,7.632911,24.92515,0.000040,24.041039,0.0006,1.304
9700.00,7.631759,24.92481,0.000041,24.041830,0.0006,1.303
9702.00,7.629036,24.92448,0.000042,24.040730,0.0005,1.303
9704.00,7.627274,24.92334,0.000040,24.040414,0.0005,1.303
9706.00,7.626535,24.92402,0.000041,24.040401,0.0006,1.304
9708.00,7.626435,24.92457,0.000039,24.041517,0.0006,1.304
9710.00,7.624514,24.92402,0.000040,24.041008,0.0005,1.304
9712.00,7.623094,24.92364,0.000040,24.040243,0.0005,1.304
9714.00,7.621336,24.92419,0.000039,24.040490,0.0006,1.305
9716.00,7.620141,24.92399,0.000039,24.040581,0.0005,1.304
9718.00,7.620135,24.92498,0.000039,24.041274,0.0006,1.304
9720.00,7.618393,24.92493,0.000038,24.040688,0.0006,1.304
9722.00,7.617810,24.92442,0.000039,24.040028,0.0006,1.304
9724.00,7.616999,24.92422,0.000041,24.040485,0.0006,1.304
9726.00,7.617070,24.92485,0.000040,24.040841,0.0005,1.305
9728.00,7.617142,24.92477,0.000040,24.041610,0.0006,1.304
9730.00,7.616802,24.92496,0.000040,24.040874,0.0006,1.303
9732.00,7.615385,24.92444,0.000039,24.041425,0.0006,1.304
9734.00,7.613939,24.92413,0.000040,24.040303,0.0006,1.304
9736.00,7.613184,24.92418,0.000040,24.041725,0.0006,1.304
9738.00,7.612152,24.92354,0.000040,24.040326,0.0006,1.304
9740.00,7.610514,24.92399,0.000041,24.040194,0.0006,1.304
9742.00,7.608601,24.92507,0.000041,24.041486,0.0006,1.304
9744.00,7.607937,24.92532,0.000040,24.040666,0.0006,1.304
9746.00,7.607685,24.92540,0.000039,24.040486,0.0006,1.304
9748.00,7.606577,24.92445,0.000039,24.041046,0.0006,1.304
9750.00,7.606232,24.92371,0.000039,24.041176,0.0006,1.304
9752.00,7.605782,24.92378,0.000040,24.041152,0.0006,1.303
9754.00,7.605005,24.92429,0.000040,24.040070,0.0006,1.303
9756.00,7.605358,24.92452,0.000040,24.041161,0.0006,1.304
9758.00,7.604607,24.92422,0.000039,24.040434,0.0006,1.304
9760.00,7.604536,24.92466,0.000039,24.041112,0.0006,1.304
9762.00,7.603550,24.92417,0.000039,24.041041,0.0006,1.304
9764.00,7.602455,24.92391,0.000040,24.040966,0.0006,1.304
9766.00,7.602267,24.92445,0.000039,24.040546,0.0006,1.304
9768.00,7.601807,24.92480,0.000039,24.040766,0.0006,1.304
9770.00,7.602075,24.92448,0.000040,24.041161,0.0005,1.304
9772.00,7.601246,24.92332,0.000040,24.040641,0.0005,1.304
9774.00,7.601218,24.92327,0.000037,24.040539,0.0006,1.304
9776.00,7.601550,24.92317,0.000038,24.040746,0.0006,1.305
9778.00,7.601725,24.92257,0.000039,24.041617,0.0005,1.303
9780.00,7.601059,24.92329,0.000040,24.041181,0.0006,1.304
9782.00,7.600692,24.92335,0.000039,24.041161,0.0006,1.304
9784.00,7.600820,24.92320,0.000040,24.041228,0.0006,1.304
9786.00,7.600793,24.92295,0.000041,24.041168,0.0006,1.304
9788.00,7.600871,24.92384,0.000041,24.041781,0.0006,1.304
9790.00,7.600551,24.92405,0.000039,24.041357,0.0006,1.304
9792.00,7.599509,24.92434,0.000040,24.040106,0.0006,1.304
9794.00,7.599057,24.92546,0.000039,24.041332,0.0006,1.304
9796.00,7.599647,24.92477,0.000039,24.041023,0.0005,1.304
9798.00,7.599267,24.92475,0.000040,24.041075,0.0006,1.304
9800.00,7.597892,24.92563,0.000038,24.040981,0.0005,1.304
9802.00,7.597369,24.92598,0.000039,24.040492,0.0006,1.304
9804.00,7.597060,24.92627,0.000039,24.040192,0.0006,1.304
9806.00,7.597572,24.92626,0.000040,24.041357,0.0006,1.304
9808.00,7.597255,24.92630,0.000041,24.040799,0.0006,1.304
9810.00,7.596902,24.92584,0.000040,24.041065,0.0006,1.304
9812.00,7.596563,24.92533,0.000040,24.040741,0.0006,1.305
9814.00,7.596584,24.92481,0.000040,24.041155,0.0006,1.304
9816.00,7.595994,24.92516,0.000040,24.040566,0.0006,1.304
9818.00,7.595313,24.92536,0.000041,24.040928,0.0006,1.303
9820.00,7.595330,24.92525,0.000039,24.040486,0.0006,1.304
9822.00,7.595384,24.92449,0.000040,24.040319,0.0006,1.304
9824.00,7.595143,24.92493,0.000040,24.040706,0.0005,1.304
9826.00,7.594483,24.92601,0.000039,24.041479,0.0005,1.304
9828.00,7.594068,24.92673,0.000040,24.040917,0.0005,1.304
9830.00,7.594097,24.92547,0.000039,24.040661,0.0005,1.304
9832.00,7.594932,24.92484,0.000039,24.040614,0.0006,1.304
9834.00,7.595330,24.92475,0.000039,24.040959,0.0006,1.304
9836.00,7.595727,24.92526,0.000040,24.041706,0.0006,1.304
9838.00,7.594885,24.92485,0.000041,24.040819,0.0005,1.304
9840.00,7.594889,24.92464,0.000039,24.040483,0.0005,1.304
9842.00,7.594527,24.92450,0.000039,24.041454,0.0005,1.304
9844.00,7.594274,24.92538,0.000040,24.041145,0.0006,1.304
9846.00,7.594954,24.92474,0.000038,24.040694,0.0007,1.304
9848.00,7.593929,24.92516,0.000039,24.040754,0.0006,1.303
9850.00,7.592828,24.92455,0.000041,24.041181,0.0006,1.304
9852.00,7.591922,24.92470,0.000039,24.041456,0.0006,1.304
9854.00,7.592772,24.92346,0.000038,24.040992,0.0006,1.304
9856.00,7.593036,24.92500,0.000038,24.040435,0.0005,1.304
9858.00,7.592700,24.92435,0.000042,24.040894,0.0006,1.304
9860.00,7.592734,24.92419,0.000041,24.041512,0.0006,1.304
9862.00,7.592436,24.92360,0.000040,24.041199,0.0006,1.304
9864.00,7.592254,24.92461,0.000041,24.040901,0.0006,1.303
9866.00,7.592374,24.92539,0.000040,24.041305,0.0006,1.304
9868.00,7.592396,24.92511,0.000040,24.040854,0.0006,1.303
9870.00,7.592490,24.92421,0.000040,24.040365,0.0006,1.304
9872.00,7.592299,24.92472,0.000039,24.040563,0.0006,1.304
9874.00,7.591435,24.92492,0.000040,24.040725,0.0006,1.304
9876.00,7.591832,24.92444,0.000039,24.040250,0.0007,1.303
9878.00,7.592266,24.92433,0.000038,24.041115,0.0006,1.304
9880.00,7.591908,24.92478,0.000038,24.041466,0.0006,1.303
9882.00,7.592412,24.92478,0.000040,24.041405,0.0006,1.303
9884.00,7.591541,24.92544,0.000040,24.041077,0.0005,1.303
9886.00,7.591805,24.92530,0.000039,24.040921,0.0005,1.304
9888.00,7.592392,24.92618,0.000040,24.041461,0.0006,1.304
9890.00,7.592487,24.92594,0.000039,24.040557,0.0006,1.304
9892.00,7.592736,24.92553,0.000040,24.040988,0.0005,1.304
9894.00,7.592445,24.92615,0.000038,24.041154,0.0006,1.304
9896.00,7.592562,24.92650,0.000038,24.040859,0.0006,1.304
9898.00,7.592515,24.92614,0.000039,24.041870,0.0005,1.303
9900.00,7.592047,24.92600,0.000039,24.041070,0.0006,1.303
9902.00,7.592057,24.92526,0.000039,24.041079,0.0006,1.304
9904.00,7.591768,24.92528,0.000039,24.040921,0.0006,1.304
9906.00,7.591829,24.92463,0.000038,24.040554,0.0006,1.303
9908.00,7.591679,24.92515,0.000038,24.040779,0.0006,1.304
9910.00,7.591000,24.92500,0.000041,24.040143,0.0006,1.303
9912.00,7.591117,24.92543,0.000040,24.041199,0.0006,1.303
9914.00,7.591382,24.92444,0.000041,24.041376,0.0006,1.304
9916.00,7.592036,24.92523,0.000040,24.041476,0.0006,1.303
9918.00,7.592370,24.92484,0.000040,24.040499,0.0005,1.303
9920.00,7.591171,24.92429,0.000039,24.040585,0.0006,1.304
9922.00,7.589755,24.92298,0.000039,24.041168,0.0006,1.303
9924.00,7.589224,24.92329,0.000038,24.041248,0.0005,1.304
9926.00,7.590008,24.92401,0.000039,24.041561,0.0006,1.304
9928.00,7.590447,24.92320,0.000040,24.041121,0.0006,1.304
9930.00,7.590072,24.92401,0.000038,24.041552,0.0006,1.304
9932.00,7.590192,24.92404,0.000038,24.040928,0.0006,1.303
9934.00,7.589970,24.92253,0.000041,24.041352,0.0006,1.303
9936.00,7.590533,24.92373,0.000041,24.042054,0.0006,1.303
9938.00,7.590650,24.92372,0.000041,24.041757,0.0005,1.304
9940.00,7.591606,24.92491,0.000040,24.041317,0.0006,1.304
9942.00,7.591591,24.92479,0.000041,24.040505,0.0006,1.304
9944.00,7.590955,24.92415,0.000041,24.041265,0.0006,1.304
9946.00,7.591057,24.92393,0.000040,24.041065,0.0006,1.303
9948.00,7.590647,24.92418,0.000039,24.041050,0.0006,1.304
9950.00,7.591267,24.92389,0.000038,24.040692,0.0005,1.304
9952.00,7.591763,24.92388,0.000041,24.041035,0.0006,1.304
9954.00,7.591022,24.92319,0.000039,24.040361,0.0006,1.304
9956.00,7.589317,24.92382,0.000039,24.041452,0.0005,1.303
9958.00,7.589293,24.92363,0.000041,24.040555,0.0006,1.303
9960.00,7.590129,24.92421,0.000039,24.041194,0.0006,1.303
9962.00,7.589542,24.92437,0.000040,24.040726,0.0006,1.304
9964.00,7.589880,24.92457,0.000039,24.041403,0.0006,1.304
9966.00,7.589943,24.92484,0.000039,24.040555,0.0006,1.304
9968.00,7.589531,24.92555,0.000040,24.041085,0.0006,1.304
9970.00,7.589599,24.92552,0.000040,24.041448,0.0006,1.304
9972.00,7.590276,24.92461,0.000042,24.040705,0.0006,1.303
9974.00,7.590773,24.92525,0.000040,24.041657,0.0006,1.304
9976.00,7.592038,24.92542,0.000041,24.041679,0.0006,1.304
9978.00,7.591995,24.92562,0.000041,24.040803,0.0006,1.304
9980.00,7.591062,24.92503,0.000040,24.041185,0.0006,1.304
9982.00,7.591021,24.92503,0.000039,24.042066,0.0006,1.304
9984.00,7.590662,24.92516,0.000040,24.041223,0.0006,1.304
9986.00,7.590975,24.92544,0.000039,24.041688,0.0006,1.304
9988.00,7.591693,24.92479,0.000040,24.040997,0.0005,1.304
9990.00,7.591531,24.92413,0.000040,24.040685,0.0006,1.304
9992.00,7.590875,24.92549,0.000040,24.041650,0.0006,1.304
9994.00,7.589825,24.92528,0.000040,24.041496,0.0006,1.304
9996.00,7.589369,24.92624,0.000039,24.041079,0.0006,1.303
9998.00,7.589426,24.92640,0.000039,24.041556,0.0006,1.304
10000.00,7.589049,24.92659,0.000040,24.040483,0.0006,1.304
10002.00,7.588750,24.92614,0.000040,24.041172,0.0006,1.304
10004.00,7.590457,24.92644,0.000040,24.041070,0.0006,1.304
10006.00,7.590596,24.92679,0.000040,24.041032,0.0006,1.304
10008.00,7.590770,24.92657,0.000040,24.040779,0.0006,1.304
10010.00,7.590629,24.92640,0.000039,24.041245,0.0006,1.304
10012.00,7.590779,24.92638,0.000040,24.040670,0.0006,1.305
10014.00,7.590752,24.92641,0.000040,24.040932,0.0006,1.304
10016.00,7.590661,24.92645,0.000039,24.040514,0.0006,1.304
10018.00,7.589801,24.92628,0.000039,24.040875,0.0005,1.304
10020.00,7.589634,24.92675,0.000039,24.041210,0.0006,1.304
10022.00,7.589486,24.92684,0.000040,24.041166,0.0006,1.305
10024.00,7.588575,24.92667,0.000039,24.041037,0.0006,1.304
10026.00,7.588385,24.92722,0.000040,24.040599,0.0006,1.304
10028.00,7.588182,24.92726,0.000040,24.040330,0.0006,1.305
10030.00,7.587472,24.92737,0.000038,24.041088,0.0006,1.304
10032.00,7.588004,24.92693,0.000039,24.041368,0.0006,1.304
10034.00,7.588058,24.92660,0.000040,24.040617,0.0005,1.304
10036.00,7.587403,24.92602,0.000040,24.041090,0.0006,1.304
10038.00,7.587082,24.92568,0.000040,24.041072,0.0006,1.304
10040.00,7.587616,24.92653,0.000039,24.040852,0.0006,1.304
10042.00,7.588501,24.92574,0.000041,24.040632,0.0006,1.304
10044.00,7.588127,24.92642,0.000041,24.041721,0.0006,1.304
10046.00,7.588272,24.92804,0.000039,24.043090,0.0005,1.304
10048.00,7.588299,24.92720,0.000040,24.040908,0.0006,1.304
10050.00,7.588288,24.92575,0.000040,24.040905,0.0006,1.304
10052.00,7.588941,24.92569,0.000040,24.041994,0.0006,1.304
10054.00,7.590015,24.92686,0.000041,24.041448,0.0005,1.304
10056.00,7.590596,24.92643,0.000040,24.041292,0.0006,1.304
10058.00,7.592006,24.92641,0.000038,24.041246,0.0005,1.304
10060.00,7.592395,24.92623,0.000038,24.041583,0.0006,1.303
10062.00,7.591524,24.92608,0.000039,24.040745,0.0005,1.303
10064.00,7.591596,24.92664,0.000040,24.040943,0.0005,1.304
10066.00,7.591202,24.92729,0.000041,24.041510,0.0006,1.303
10068.00,7.590423,24.92689,0.000040,24.041083,0.0006,1.303
10070.00,7.589912,24.92642,0.000041,24.040503,0.0006,1.304
10072.00,7.589477,24.92652,0.000040,24.040795,0.0006,1.304
10074.00,7.589337,24.92612,0.000039,24.040441,0.0006,1.303
10076.00,7.588546,24.92656,0.000040,24.040795,0.0006,1.304
10078.00,7.588389,24.92648,0.000040,24.041272,0.0005,1.304
10080.00,7.589020,24.92648,0.000038,24.040250,0.0006,1.304
10082.00,7.589895,24.92586,0.000039,24.040506,0.0006,1.304
10084.00,7.588852,24.92580,0.000039,24.041463,0.0006,1.304
10086.00,7.588251,24.92555,0.000040,24.040699,0.0006,1.303
10088.00,7.587897,24.92635,0.000039,24.040923,0.0005,1.303
10090.00,7.588567,24.92552,0.000041,24.040735,0.0006,1.304
10092.00,7.589817,24.92503,0.000040,24.040977,0.0006,1.303
10094.00,7.590481,24.92544,0.000040,24.041812,0.0006,1.304
10096.00,7.590461,24.92549,0.000039,24.040835,0.0005,1.304
10098.00,7.590086,24.92583,0.000039,24.041059,0.0006,1.304
10100.00,7.589382,24.92525,0.000039,24.040452,0.0005,1.304
10102.00,7.588482,24.92543,0.000040,24.040261,0.0006,1.303
10104.00,7.588899,24.92498,0.000040,24.040185,0.0005,1.304
10106.00,7.590139,24.92576,0.000038,24.040383,0.0005,1.304
10108.00,7.589380,24.92634,0.000040,24.040726,0.0005,1.304
10110.00,7.588468,24.92642,0.000039,24.040948,0.0006,1.304
10112.00,7.588546,24.92719,0.000040,24.041268,0.0005,1.303
10114.00,7.589338,24.92663,0.000040,24.040797,0.0006,1.304
10116.00,7.589228,24.92627,0.000039,24.040139,0.0005,1.304
10118.00,7.588771,24.92671,0.000039,24.041070,0.0005,1.304
10120.00,7.588924,24.92661,0.000039,24.041376,0.0006,1.304
10122.00,7.587399,24.92675,0.000040,24.040192,0.0006,1.303
10124.00,7.586981,24.92614,0.000038,24.040014,0.0006,1.304
10126.00,7.587836,24.92641,0.000039,24.040312,0.0005,1.303
10128.00,7.587555,24.92661,0.000039,24.040663,0.0006,1.304
10130.00,7.587460,24.92620,0.000040,24.040906,0.0006,1.304
10132.00,7.588167,24.92651,0.000039,24.040975,0.0006,1.304
10134.00,7.588715,24.92597,0.000039,24.041008,0.0006,1.304
10136.00,7.588539,24.92588,0.000038,24.041457,0.0005,1.303
10138.00,7.588660,24.92638,0.000040,24.041108,0.0006,1.304
10140.00,7.589294,24.92630,0.000040,24.041014,0.0006,1.303
10142.00,7.589429,24.92570,0.000039,24.040823,0.0006,1.303
10144.00,7.588553,24.92584,0.000039,24.040305,0.0005,1.303
10146.00,7.588726,24.92578,0.000040,24.040101,0.0005,1.304
10148.00,7.589062,24.92622,0.000038,24.041128,0.0005,1.304
10150.00,7.589650,24.92640,0.000038,24.040203,0.0006,1.304
10152.00,7.588864,24.92604,0.000039,24.040261,0.0006,1.303
10154.00,7.588195,24.92548,0.000039,24.040348,0.0006,1.303
10156.00,7.588468,24.92575,0.000038,24.040523,0.0006,1.304
10158.00,7.588634,24.92556,0.000039,24.040652,0.0006,1.304
10160.00,7.588714,24.92587,0.000039,24.041099,0.0006,1.304
10162.00,7.588394,24.92527,0.000040,24.040819,0.0006,1.303
10164.00,7.588456,24.92492,0.000039,24.041199,0.0006,1.303
10166.00,7.588769,24.92576,0.000040,24.041223,0.0006,1.304
10168.00,7.588353,24.92662,0.000038,24.041246,0.0006,1.304
10170.00,7.588166,24.92692,0.000040,24.041070,0.0006,1.302
10172.00,7.589499,24.92543,0.000040,24.041601,0.0005,1.302
10174.00,7.590508,24.92593,0.000040,24.041105,0.0006,1.304
10176.00,7.590613,24.92615,0.000038,24.040215,0.0006,1.304
10178.00,7.590392,24.92565,0.000038,24.040024,0.0006,1.304
10180.00,7.589408,24.92552,0.000038,24.040817,0.0005,1.304
10182.00,7.589490,24.92474,0.000039,24.040774,0.0005,1.304
10184.00,7.588965,24.92519,0.000039,24.040341,0.0005,1.304
10186.00,7.589005,24.92560,0.000039,24.041012,0.0005,1.303
10188.00,7.588856,24.92524,0.000040,24.041143,0.0006,1.304
10190.00,7.588874,24.92554,0.000039,24.041452,0.0006,1.303
10192.00,7.589058,24.92539,0.000039,24.041265,0.0005,1.303
10194.00,7.589624,24.92445,0.000039,24.040859,0.0005,1.303
10196.00,7.589796,24.92548,0.000039,24.041716,0.0006,1.303
10198.00,7.588667,24.92468,0.000041,24.040474,0.0006,1.303
10200.00,7.588437,24.92566,0.000041,24.041612,0.0006,1.303
10202.00,7.588569,24.92534,0.000040,24.040912,0.0006,1.304
10204.00,7.589650,24.92505,0.000040,24.041343,0.0005,1.304
@17,12.0000,24.0
10206.00,7.590210,24.92468,0.000041,24.041481,0.0006,1.303
10208.00,7.586423,24.92517,0.000041,24.040106,0.0005,1.303
10210.00,7.577988,24.92466,0.000040,24.040755,0.0006,1.303
10212.00,7.568038,24.92501,0.000040,24.040966,0.0006,1.303
10214.00,7.559525,24.92508,0.000041,24.041645,0.0006,1.302
10216.00,7.557495,24.92562,0.000041,24.040557,0.0006,1.302
10218.00,7.560488,24.92525,0.000040,24.040083,0.0006,1.303
10220.00,7.564400,24.92579,0.000040,24.040628,0.0006,1.304
10222.00,7.567267,24.92612,0.000040,24.041017,0.0006,1.304
10224.00,7.570503,24.92535,0.000039,24.040435,0.0005,1.304
10226.00,7.573052,24.92546,0.000037,24.040690,0.0005,1.304
10228.00,7.576552,24.92615,0.000040,24.040519,0.0005,1.305
10230.00,7.581842,24.92496,0.000038,24.040888,0.0006,1.305
10232.00,7.590859,24.92536,0.000037,24.041345,0.0006,1.305
10234.00,7.603126,24.92624,0.000038,24.040472,0.0005,1.305
10236.00,7.617292,24.92548,0.000038,24.040850,0.0005,1.305
10238.00,7.628185,24.92491,0.000039,24.041115,0.0006,1.305
10240.00,7.632359,24.92484,0.000039,24.041676,0.0006,1.304
10242.00,7.633524,24.92544,0.000039,24.041403,0.0006,1.303
10244.00,7.634017,24.92613,0.000040,24.041461,0.0005,1.304
10246.00,7.634588,24.92481,0.000040,24.040261,0.0005,1.303
10248.00,7.635080,24.92373,0.000042,24.040477,0.0005,1.303
10250.00,7.635251,24.92587,0.000042,24.041686,0.0005,1.304
10252.00,7.634411,24.92507,0.000040,24.041110,0.0005,1.303
10254.00,7.634759,24.92529,0.000040,24.041372,0.0006,1.303
10256.00,7.634205,24.92447,0.000041,24.040697,0.0006,1.303
10258.00,7.633173,24.92504,0.000041,24.040583,0.0006,1.304
10260.00,7.632434,24.92482,0.000042,24.041157,0.0006,1.303
10262.00,7.633424,24.92466,0.000041,24.040381,0.0006,1.304
10264.00,7.633643,24.92466,0.000039,24.040330,0.0005,1.304
10266.00,7.631973,24.92444,0.000040,24.041030,0.0006,1.303
10268.00,7.631164,24.92564,0.000040,24.040212,0.0006,1.304
10270.00,7.630658,24.92549,0.000039,24.041023,0.0006,1.303
10272.00,7.631348,24.92520,0.000040,24.040837,0.0007,1.303
10274.00,7.631390,24.92558,0.000040,24.041501,0.0006,1.302
10276.00,7.631207,24.92617,0.000040,24.040685,0.0006,1.304
10278.00,7.632486,24.92587,0.000039,24.040650,0.0005,1.304
10280.00,7.633403,24.92566,0.000039,24.041154,0.0006,1.303
10282.00,7.633933,24.92501,0.000040,24.040135,0.0006,1.303
10284.00,7.633482,24.92575,0.000041,24.041461,0.0006,1.303
10286.00,7.632950,24.92588,0.000040,24.040950,0.0005,1.303
10288.00,7.633415,24.92465,0.000041,24.040794,0.0005,1.303
10290.00,7.633134,24.92567,0.000040,24.040795,0.0006,1.303
10292.00,7.632548,24.92533,0.000041,24.040832,0.0006,1.303
10294.00,7.632367,24.92502,0.000039,24.040370,0.0005,1.303
10296.00,7.631464,24.92520,0.000041,24.040708,0.0005,1.303
10298.00,7.630355,24.92491,0.000039,24.041005,0.0006,1.303
10300.00,7.630421,24.92572,0.000039,24.040941,0.0005,1.303
10302.00,7.628956,24.92580,0.000040,24.040692,0.0006,1.303
10304.00,7.628632,24.92510,0.000040,24.041221,0.0006,1.304
10306.00,7.627872,24.92492,0.000040,24.041008,0.0006,1.303
10308.00,7.626794,24.92513,0.000040,24.040992,0.0005,1.303
10310.00,7.625681,24.92446,0.000039,24.040539,0.0006,1.303
10312.00,7.625562,24.92429,0.000040,24.041317,0.0005,1.304
10314.00,7.624156,24.92544,0.000039,24.041105,0.0006,1.303
10316.00,7.622630,24.92543,0.000039,24.041617,0.0006,1.303
10318.00,7.621357,24.92512,0.000041,24.042034,0.0006,1.303
10320.00,7.620110,24.92429,0.000040,24.041005,0.0006,1.303
10322.00,7.619147,24.92450,0.000040,24.040621,0.0005,1.304
10324.00,7.619088,24.92435,0.000040,24.040839,0.0005,1.303
10326.00,7.618517,24.92552,0.000040,24.041266,0.0005,1.303
10328.00,7.616773,24.92503,0.000041,24.041512,0.0006,1.303
10330.00,7.614700,24.92484,0.000040,24.040883,0.0006,1.303
10332.00,7.614059,24.92450,0.000042,24.041045,0.0006,1.303
10334.00,7.613805,24.92421,0.000039,24.041525,0.0006,1.303
10336.00,7.612344,24.92539,0.000040,24.041399,0.0006,1.303
10338.00,7.611526,24.92617,0.000042,24.040634,0.0006,1.304
10340.00,7.610489,24.92622,0.000039,24.040301,0.0006,1.304
10342.00,7.609673,24.92507,0.000040,24.040506,0.0006,1.303
10344.00,7.608431,24.92466,0.000040,24.041188,0.0006,1.303
10346.00,7.608056,24.92561,0.000040,24.040934,0.0006,1.304
10348.00,7.607488,24.92542,0.000041,24.040841,0.0006,1.303
10350.00,7.607320,24.92598,0.000041,24.040948,0.0006,1.303
10352.00,7.607293,24.92598,0.000039,24.041679,0.0006,1.303
10354.00,7.607022,24.92524,0.000040,24.040561,0.0006,1.303
10356.00,7.606398,24.92584,0.000041,24.040572,0.0006,1.303
10358.00,7.606567,24.92519,0.000041,24.040839,0.0006,1.303
10360.00,7.605750,24.92562,0.000040,24.040475,0.0006,1.303
10362.00,7.604571,24.92559,0.000040,24.040726,0.0006,1.303
10364.00,7.603172,24.92640,0.000040,24.041246,0.0006,1.303
10366.00,7.603575,24.92574,0.000039,24.041281,0.0005,1.303
10368.00,7.604410,24.92537,0.000039,24.040246,0.0006,1.303
10370.00,7.604241,24.92561,0.000039,24.040937,0.0006,1.304
10372.00,7.604458,24.92571,0.000040,24.041015,0.0006,1.303
10374.00,7.604505,24.92606,0.000040,24.040890,0.0006,1.303
10376.00,7.605412,24.92575,0.000039,24.040790,0.0006,1.303
10378.00,7.604672,24.92467,0.000039,24.040721,0.0006,1.303
10380.00,7.604289,24.92485,0.000040,24.040828,0.0005,1.303
10382.00,7.604084,24.92465,0.000042,24.040954,0.0006,1.303
10384.00,7.603445,24.92467,0.000039,24.041521,0.0006,1.304
10386.00,7.602666,24.92584,0.000039,24.040968,0.0006,1.304
10388.00,7.601916,24.92542,0.000040,24.040768,0.0006,1.303
10390.00,7.601155,24.92577,0.000040,24.040679,0.0006,1.302
10392.00,7.601458,24.92581,0.000040,24.041401,0.0006,1.303
10394.00,7.601199,24.92541,0.000040,24.041068,0.0006,1.303
10396.00,7.600965,24.92557,0.000040,24.041288,0.0006,1.303
10398.00,7.600452,24.92536,0.000040,24.041159,0.0006,1.304
10400.00,7.599824,24.92520,0.000040,24.041179,0.0006,1.304
10402.00,7.598973,24.92596,0.000040,24.041301,0.0006,1.303
10404.00,7.598100,24.92538,0.000039,24.041157,0.0005,1.303
10406.00,7.597708,24.92604,0.000040,24.040579,0.0005,1.303
10408.00,7.597936,24.92576,0.000038,24.040715,0.0006,1.304
10410.00,7.597739,24.92550,0.000040,24.040850,0.0006,1.303
10412.00,7.597490,24.92524,0.000040,24.040723,0.0006,1.303
10414.00,7.597969,24.92492,0.000039,24.041155,0.0006,1.303
10416.00,7.597921,24.92479,0.000040,24.041219,0.0005,1.303
10418.00,7.597972,24.92529,0.000040,24.041506,0.0006,1.303
10420.00,7.597935,24.92557,0.000039,24.041128,0.0005,1.303
10422.00,7.598778,24.92582,0.000040,24.040881,0.0005,1.303
10424.00,7.598879,24.92556,0.000040,24.041456,0.0006,1.303
10426.00,7.597746,24.92525,0.000040,24.040943,0.0006,1.303
10428.00,7.596529,24.92499,0.000038,24.041055,0.0006,1.304
10430.00,7.596249,24.92474,0.000038,24.041434,0.0006,1.303
10432.00,7.595282,24.92468,0.000039,24.041037,0.0006,1.303
10434.00,7.595449,24.92540,0.000039,24.040568,0.0006,1.302
10436.00,7.594991,24.92561,0.000040,24.041374,0.0006,1.303
10438.00,7.594191,24.92546,0.000041,24.041326,0.0005,1.302
10440.00,7.593656,24.92524,0.000040,24.040786,0.0006,1.303
10442.00,7.593666,24.92596,0.000039,24.040110,0.0006,1.303
10444.00,7.593874,24.92633,0.000039,24.041061,0.0006,1.303
10446.00,7.593837,24.92680,0.000039,24.041148,0.0006,1.303
10448.00,7.593996,24.92598,0.000041,24.040974,0.0005,1.303
10450.00,7.593885,24.92561,0.000039,24.040961,0.0006,1.303
10452.00,7.594786,24.92587,0.000039,24.040477,0.0006,1.303
10454.00,7.594337,24.92604,0.000039,24.041577,0.0005,1.303
10456.00,7.594095,24.92530,0.000039,24.040543,0.0005,1.303
10458.00,7.594193,24.92492,0.000039,24.040943,0.0006,1.303
10460.00,7.595082,24.92604,0.000038,24.040843,0.0006,1.303
10462.00,7.595513,24.92548,0.000040,24.040086,0.0006,1.303
10464.00,7.595396,24.92535,0.000039,24.040414,0.0006,1.304
10466.00,7.594539,24.92487,0.000038,24.040517,0.0006,1.304
10468.00,7.593680,24.92414,0.000040,24.040972,0.0006,1.303
10470.00,7.594030,24.92547,0.000041,24.040497,0.0006,1.303
10472.00,7.594729,24.92573,0.000041,24.040732,0.0006,1.303
10474.00,7.594174,24.92528,0.000039,24.040254,0.0006,1.304
10476.00,7.591922,24.92555,0.000040,24.041330,0.0006,1.304
10478.00,7.591898,24.92574,0.000039,24.041501,0.0005,1.303
10480.00,7.592933,24.92598,0.000039,24.040290,0.0005,1.303
10482.00,7.593112,24.92643,0.000039,24.040852,0.0006,1.303
10484.00,7.593071,24.92583,0.000040,24.041079,0.0006,1.303
10486.00,7.592190,24.92507,0.000040,24.041332,0.0006,1.303
10488.00,7.592116,24.92520,0.000040,24.040299,0.0006,1.303
10490.00,7.592553,24.92511,0.000040,24.041199,0.0006,1.303
10492.00,7.593285,24.92405,0.000040,24.041112,0.0006,1.303
10494.00,7.593334,24.92465,0.000040,24.041566,0.0006,1.304
10496.00,7.592707,24.92538,0.000039,24.040145,0.0006,1.304
10498.00,7.592592,24.92447,0.000040,24.040343,0.0006,1.303
10500.00,7.592962,24.92502,0.000040,24.040599,0.0006,1.302
10502.00,7.592657,24.92411,0.000041,24.041079,0.0006,1.303
10504.00,7.593390,24.92459,0.000041,24.041054,0.0006,1.303
10506.00,7.594290,24.92532,0.000040,24.041021,0.0006,1.303
10508.00,7.593205,24.92570,0.000040,24.041263,0.0006,1.303
10510.00,7.592454,24.92455,0.000039,24.040706,0.0006,1.304
10512.00,7.591718,24.92434,0.000040,24.040572,0.0005,1.303
10514.00,7.591400,24.92492,0.000039,24.040734,0.0006,1.303
10516.00,7.592048,24.92424,0.000039,24.040403,0.0006,1.303
10518.00,7.591729,24.92408,0.000039,24.040557,0.0006,1.304
10520.00,7.591843,24.92496,0.000039,24.040835,0.0006,1.303
10522.00,7.592570,24.92516,0.000039,24.041332,0.0006,1.303
10524.00,7.592113,24.92463,0.000039,24.041325,0.0005,1.303
10526.00,7.592334,24.92448,0.000039,24.041072,0.0005,1.304
10528.00,7.591970,24.92435,0.000040,24.040823,0.0006,1.304
10530.00,7.592050,24.92458,0.000040,24.040588,0.0006,1.303
10532.00,7.592836,24.92488,0.000039,24.040721,0.0006,1.303
10534.00,7.593131,24.92426,0.000040,24.040230,0.0005,1.303
10536.00,7.591914,24.92433,0.000039,24.040612,0.0006,1.303
10538.00,7.591663,24.92505,0.000041,24.040830,0.0006,1.303
10540.00,7.591667,24.92501,0.000041,24.040888,0.0006,1.303
10542.00,7.591290,24.92460,0.000040,24.041528,0.0006,1.303
10544.00,7.591351,24.92545,0.000040,24.040708,0.0006,1.303
10546.00,7.592404,24.92531,0.000040,24.041576,0.0006,1.303
10548.00,7.592005,24.92513,0.000040,24.040415,0.0005,1.303
10550.00,7.591050,24.92549,0.000040,24.040812,0.0006,1.303
10552.00,7.591601,24.92588,0.000040,24.040955,0.0006,1.303
10554.00,7.592137,24.92615,0.000040,24.041146,0.0006,1.303
10556.00,7.592267,24.92604,0.000041,24.041052,0.0006,1.303
10558.00,7.591820,24.92564,0.000040,24.040679,0.0005,1.303
10560.00,7.591343,24.92563,0.000040,24.040746,0.0006,1.303
10562.00,7.591196,24.92492,0.000039,24.041066,0.0006,1.303
10564.00,7.591174,24.92528,0.000040,24.041272,0.0006,1.303
10566.00,7.591895,24.92552,0.000040,24.041897,0.0006,1.304
10568.00,7.591589,24.92618,0.000039,24.040812,0.0006,1.303
10570.00,7.590842,24.92690,0.000039,24.040455,0.0006,1.303
10572.00,7.590305,24.92642,0.000039,24.040701,0.0006,1.303
10574.00,7.590878,24.92648,0.000039,24.040548,0.0006,1.304
10576.00,7.591668,24.92704,0.000039,24.041041,0.0006,1.304
10578.00,7.591591,24.92688,0.000038,24.041259,0.0006,1.304
10580.00,7.592095,24.92672,0.000039,24.040952,0.0006,1.304
10582.00,7.593102,24.92636,0.000041,24.040728,0.0006,1.303
10584.00,7.593242,24.92644,0.000040,24.040901,0.0005,1.303
10586.00,7.593504,24.92580,0.000040,24.040525,0.0005,1.303
10588.00,7.592856,24.92522,0.000039,24.041123,0.0006,1.304
10590.00,7.592424,24.92629,0.000039,24.041508,0.0005,1.303
10592.00,7.592204,24.92642,0.000041,24.040954,0.0006,1.303
10594.00,7.591549,24.92645,0.000041,24.041003,0.0006,1.303
10596.00,7.590826,24.92628,0.000040,24.040883,0.0006,1.303
10598.00,7.591486,24.92578,0.000040,24.041677,0.0006,1.304
10600.00,7.590661,24.92534,0.000040,24.041381,0.0006,1.304
10602.00,7.589955,24.92635,0.000040,24.040812,0.0006,1.304
10604.00,7.590475,24.92631,0.000039,24.041425,0.0006,1.303
10606.00,7.590340,24.92613,0.000039,24.040688,0.0006,1.304
10608.00,7.590061,24.92584,0.000040,24.040666,0.0005,1.304
10610.00,7.590019,24.92604,0.000038,24.040703,0.0006,1.304
10612.00,7.590208,24.92600,0.000040,24.040681,0.0006,1.304
10614.00,7.589459,24.92592,0.000039,24.040943,0.0006,1.303
10616.00,7.589934,24.92583,0.000040,24.041032,0.0006,1.303
10618.00,7.590395,24.92624,0.000041,24.041486,0.0006,1.303
10620.00,7.589680,24.92747,0.000039,24.041254,0.0006,1.304
10622.00,7.589458,24.92664,0.000039,24.040514,0.0006,1.304
10624.00,7.590575,24.92639,0.000040,24.041243,0.0006,1.304
10626.00,7.590577,24.92684,0.000040,24.041005,0.0006,1.304
10628.00,7.589811,24.92708,0.000039,24.040499,0.0006,1.304
10630.00,7.589707,24.92776,0.000038,24.041301,0.0006,1.304
10632.00,7.589692,24.92740,0.000039,24.041157,0.0006,1.304
10634.00,7.589329,24.92862,0.000039,24.040594,0.0006,1.304
10636.00,7.589794,24.92831,0.000040,24.040728,0.0006,1.304
10638.00,7.589953,24.92763,0.000041,24.040645,0.0006,1.304
10640.00,7.590072,24.92785,0.000040,24.041057,0.0006,1.304
10642.00,7.591017,24.92743,0.000040,24.041206,0.0006,1.303
10644.00,7.590672,24.92792,0.000040,24.040872,0.0006,1.303
10646.00,7.589831,24.92776,0.000040,24.040306,0.0005,1.303
10648.00,7.590132,24.92791,0.000040,24.040695,0.0006,1.304
10650.00,7.590969,24.92877,0.000040,24.041199,0.0006,1.304
10652.00,7.590473,24.92695,0.000040,24.040595,0.0006,1.304
10654.00,7.590740,24.92812,0.000040,24.040854,0.0006,1.303
10656.00,7.591851,24.92799,0.000041,24.040794,0.0006,1.304
10658.00,7.592743,24.92777,0.000041,24.040810,0.0006,1.303
10660.00,7.592137,24.92807,0.000039,24.040775,0.0006,1.303
10662.00,7.591276,24.92731,0.000041,24.041110,0.0006,1.304
10664.00,7.591028,24.92796,0.000040,24.040617,0.0006,1.304
10666.00,7.590503,24.92725,0.000039,24.041035,0.0006,1.304
10668.00,7.591164,24.92660,0.000039,24.040675,0.0006,1.304
10670.00,7.591386,24.92760,0.000040,24.040475,0.0005,1.304
10672.00,7.590853,24.92738,0.000039,24.040472,0.0006,1.304
10674.00,7.590676,24.92656,0.000039,24.040917,0.0006,1.304
10676.00,7.591752,24.92665,0.000040,24.041359,0.0006,1.304
10678.00,7.592836,24.92708,0.000039,24.041203,0.0006,1.304
10680.00,7.592096,24.92649,0.000041,24.040963,0.0006,1.303
10682.00,7.592289,24.92712,0.000040,24.041063,0.0006,1.303
10684.00,7.592742,24.92670,0.000040,24.040797,0.0006,1.303
10686.00,7.593056,24.92707,0.000040,24.040614,0.0006,1.304
10688.00,7.592725,24.92644,0.000041,24.041095,0.0006,1.303
10690.00,7.592476,24.92678,0.000040,24.041494,0.0006,1.303
10692.00,7.591535,24.92616,0.000040,24.040881,0.0006,1.303
10694.00,7.591095,24.92680,0.000040,24.041045,0.0006,1.304
10696.00,7.591058,24.92645,0.000040,24.040803,0.0006,1.303
10698.00,7.591663,24.92590,0.000039,24.041236,0.0005,1.303
10700.00,7.590857,24.92655,0.000041,24.041188,0.0005,1.303
10702.00,7.590879,24.92671,0.000040,24.041123,0.0006,1.304
10704.00,7.591043,24.92684,0.000039,24.040632,0.0006,1.303
10706.00,7.590653,24.92638,0.000040,24.041054,0.0006,1.303
10708.00,7.590108,24.92590,0.000041,24.040288,0.0006,1.303
10710.00,7.590315,24.92608,0.000039,24.040443,0.0006,1.303
10712.00,7.589447,24.92547,0.000040,24.041712,0.0005,1.303
10714.00,7.588609,24.92582,0.000040,24.040432,0.0005,1.303
10716.00,7.589413,24.92559,0.000040,24.040732,0.0006,1.303
10718.00,7.589900,24.92577,0.000039,24.041006,0.0006,1.303
10720.00,7.590839,24.92611,0.000038,24.040625,0.0006,1.304
10722.00,7.591661,24.92611,0.000040,24.040975,0.0006,1.304
10724.00,7.591018,24.92616,0.000040,24.041110,0.0006,1.304
10726.00,7.590500,24.92522,0.000039,24.040775,0.0005,1.303
10728.00,7.592104,24.92574,0.000039,24.040430,0.0005,1.303
10730.00,7.592159,24.92560,0.000039,24.040759,0.0006,1.303
10732.00,7.591825,24.92531,0.000040,24.040748,0.0006,1.304
10734.00,7.592062,24.92552,0.000041,24.041152,0.0006,1.303
10736.00,7.591878,24.92678,0.000041,24.041059,0.0006,1.303
10738.00,7.591809,24.92598,0.000040,24.041052,0.0006,1.303
10740.00,7.591813,24.92626,0.000039,24.040961,0.0006,1.303
10742.00,7.591787,24.92632,0.000039,24.041376,0.0006,1.304
10744.00,7.590541,24.92532,0.000039,24.041148,0.0006,1.303
10746.00,7.589848,24.92593,0.000038,24.041088,0.0006,1.303
10748.00,7.589914,24.92631,0.000040,24.041296,0.0006,1.303
10750.00,7.589725,24.92520,0.000040,24.040334,0.0006,1.304
10752.00,7.589753,24.92526,0.000040,24.040957,0.0006,1.303
10754.00,7.589623,24.92569,0.000040,24.040574,0.0006,1.303
10756.00,7.590397,24.92571,0.000040,24.040515,0.0006,1.303
10758.00,7.590919,24.92531,0.000041,24.040617,0.0006,1.303
10760.00,7.591032,24.92519,0.000041,24.040623,0.0006,1.303
10762.00,7.590884,24.92537,0.000041,24.041361,0.0006,1.304
10764.00,7.590382,24.92502,0.000041,24.041441,0.0006,1.304
10766.00,7.590695,24.92517,0.000040,24.041308,0.0006,1.303
10768.00,7.590876,24.92562,0.000040,24.040770,0.0006,1.303
10770.00,7.591245,24.92617,0.000041,24.041065,0.0006,1.304
10772.00,7.591482,24.92674,0.000039,24.041446,0.0006,1.303
10774.00,7.591843,24.92651,0.000039,24.041374,0.0006,1.303
10776.00,7.591652,24.92526,0.000040,24.041183,0.0005,1.303
10778.00,7.591445,24.92559,0.000039,24.041828,0.0006,1.303
10780.00,7.590825,24.92654,0.000040,24.041512,0.0006,1.304
10782.00,7.590838,24.92590,0.000041,24.040823,0.0006,1.303
10784.00,7.591855,24.92617,0.000040,24.041050,0.0006,1.303
10786.00,7.592532,24.92606,0.000040,24.041365,0.0005,1.304
10788.00,7.593059,24.92577,0.000040,24.041041,0.0005,1.304
10790.00,7.592843,24.92603,0.000040,24.041337,0.0006,1.303
10792.00,7.592637,24.92593,0.000040,24.041101,0.0006,1.303
10794.00,7.591144,24.92623,0.000039,24.040681,0.0006,1.304
10796.00,7.590797,24.92611,0.000039,24.040768,0.0006,1.304
10798.00,7.590660,24.92574,0.000039,24.040779,0.0006,1.303
10800.00,7.590599,24.92590,0.000039,24.040634,0.0005,1.304
10802.00,7.589050,24.92572,0.000040,24.040610,0.0006,1.304
10804.00,7.588361,24.92667,0.000038,24.041043,0.0006,1.304
@18,12.0000,24.0
10806.00,7.589043,24.92661,0.000039,24.040910,0.0006,1.304
10808.00,7.586938,24.92551,0.000040,24.040499,0.0006,1.303
10810.00,7.580182,24.92550,0.000040,24.040830,0.0006,1.303
10812.00,7.570685,24.92472,0.000040,24.040752,0.0005,1.303
10814.00,7.562580,24.92412,0.000040,24.040872,0.0005,1.303
10816.00,7.560041,24.92459,0.000041,24.040623,0.0006,1.303
10818.00,7.562555,24.92499,0.000040,24.040783,0.0006,1.304
10820.00,7.565526,24.92495,0.000040,24.040879,0.0006,1.304
10822.00,7.568785,24.92495,0.000038,24.040515,0.0005,1.304
10824.00,7.571521,24.92522,0.000038,24.040432,0.0006,1.305
10826.00,7.573777,24.92495,0.000039,24.041046,0.0005,1.305
10828.00,7.577363,24.92416,0.000038,24.040754,0.0005,1.304
10830.00,7.582808,24.92361,0.000039,24.041441,0.0005,1.305
10832.00,7.590194,24.92525,0.000039,24.040661,0.0006,1.305
10834.00,7.602262,24.92455,0.000039,24.040641,0.0006,1.306
10836.00,7.616511,24.92477,0.000038,24.040674,0.0006,1.305
10838.00,7.626866,24.92522,0.000039,24.040537,0.0006,1.305
10840.00,7.630725,24.92576,0.000038,24.040723,0.0006,1.305
10842.00,7.630531,24.92511,0.000039,24.040546,0.0006,1.304
10844.00,7.630929,24.92395,0.000040,24.040781,0.0006,1.304
10846.00,7.632134,24.92495,0.000041,24.039452,0.0006,1.305
10848.00,7.632984,24.92506,0.000039,24.040750,0.0006,1.304
10850.00,7.632962,24.92538,0.000040,24.040665,0.0006,1.303
10852.00,7.631810,24.92429,0.000041,24.040054,0.0006,1.303
10854.00,7.630603,24.92395,0.000040,24.039984,0.0006,1.304
10856.00,7.630528,24.92424,0.000040,24.040841,0.0006,1.303
10858.00,7.630506,24.92457,0.000040,24.041176,0.0006,1.304
10860.00,7.630497,24.92472,0.000041,24.041014,0.0006,1.303
10862.00,7.630329,24.92516,0.000040,24.040559,0.0006,1.304
10864.00,7.631710,24.92505,0.000039,24.040945,0.0006,1.304
10866.00,7.632128,24.92512,0.000039,24.040717,0.0006,1.304
10868.00,7.631867,24.92562,0.000040,24.040952,0.0006,1.304
10870.00,7.632154,24.92554,0.000041,24.040857,0.0006,1.303
10872.00,7.632628,24.92567,0.000040,24.040585,0.0006,1.304
10874.00,7.633426,24.92609,0.000040,24.040608,0.0006,1.304
10876.00,7.632542,24.92632,0.000040,24.040235,0.0006,1.304
10878.00,7.632064,24.92618,0.000039,24.040963,0.0006,1.304
10880.00,7.632392,24.92689,0.000040,24.041152,0.0006,1.303
10882.00,7.632697,24.92636,0.000040,24.041232,0.0006,1.304
10884.00,7.633411,24.92490,0.000040,24.040388,0.0005,1.304
10886.00,7.633261,24.92493,0.000040,24.039910,0.0006,1.304
10888.00,7.632543,24.92541,0.000040,24.040810,0.0006,1.303
10890.00,7.632455,24.92557,0.000040,24.040670,0.0006,1.304
10892.00,7.632595,24.92634,0.000039,24.040623,0.0006,1.304
10894.00,7.632929,24.92591,0.000040,24.040779,0.0006,1.304
10896.00,7.632755,24.92622,0.000040,24.040872,0.0006,1.304
10898.00,7.631801,24.92600,0.000039,24.040152,0.0006,1.304
10900.00,7.631499,24.92614,0.000040,24.040550,0.0006,1.303
10902.00,7.631021,24.92609,0.000040,24.041814,0.0006,1.304
10904.00,7.630012,24.92661,0.000040,24.040583,0.0006,1.304
10906.00,7.628263,24.92712,0.000040,24.039908,0.0006,1.304
10908.00,7.627240,24.92676,0.000039,24.040315,0.0005,1.304
10910.00,7.626129,24.92623,0.000040,24.040285,0.0006,1.304
10912.00,7.625132,24.92689,0.000040,24.040354,0.0006,1.304
10914.00,7.624295,24.92600,0.000041,24.041068,0.0006,1.304
10916.00,7.622839,24.92589,0.000042,24.041276,0.0006,1.303
10918.00,7.621642,24.92634,0.000041,24.039846,0.0006,1.303
10920.00,7.620043,24.92718,0.000041,24.040692,0.0006,1.304
10922.00,7.619493,24.92640,0.000040,24.040765,0.0006,1.304
10924.00,7.618595,24.92651,0.000040,24.040637,0.0006,1.305
10926.00,7.617888,24.92604,0.000039,24.040517,0.0006,1.304
10928.00,7.617284,24.92614,0.000039,24.040888,0.0006,1.304
10930.00,7.616851,24.92680,0.000041,24.041017,0.0006,1.304
10932.00,7.615890,24.92733,0.000041,24.040657,0.0006,1.304
10934.00,7.615167,24.92675,0.000042,24.040599,0.0006,1.303
10936.00,7.614784,24.92646,0.000040,24.040888,0.0006,1.304
10938.00,7.614483,24.92636,0.000039,24.040394,0.0006,1.304
10940.00,7.612668,24.92564,0.000040,24.040674,0.0006,1.304
10942.00,7.611413,24.92623,0.000039,24.041461,0.0006,1.304
10944.00,7.610001,24.92635,0.000038,24.040745,0.0006,1.304
10946.00,7.609573,24.92690,0.000039,24.041485,0.0006,1.304
10948.00,7.610571,24.92719,0.000040,24.041250,0.0006,1.304
10950.00,7.611501,24.92714,0.000040,24.040372,0.0006,1.304
10952.00,7.611582,24.92614,0.000039,24.041432,0.0006,1.304
10954.00,7.610739,24.92647,0.000039,24.041434,0.0006,1.304
10956.00,7.610548,24.92724,0.000039,24.040679,0.0006,1.304
10958.00,7.610360,24.92760,0.000041,24.041386,0.0006,1.304
10960.00,7.610136,24.92750,0.000041,24.040925,0.0006,1.305
10962.00,7.609118,24.92701,0.000040,24.040830,0.0006,1.304
10964.00,7.606670,24.92709,0.000039,24.040725,0.0006,1.304
10966.00,7.605770,24.92745,0.000039,24.040697,0.0006,1.304
10968.00,7.604583,24.92778,0.000039,24.041659,0.0006,1.305
10970.00,7.604040,24.92768,0.000037,24.040803,0.0006,1.305
10972.00,7.604577,24.92732,0.000037,24.040935,0.0006,1.305
10974.00,7.603643,24.92704,0.000039,24.040428,0.0006,1.304
10976.00,7.603916,24.92714,0.000039,24.040775,0.0006,1.304
10978.00,7.603678,24.92787,0.000038,24.040594,0.0006,1.304
10980.00,7.602610,24.92808,0.000040,24.041450,0.0006,1.304
10982.00,7.602577,24.92800,0.000039,24.040874,0.0005,1.305
10984.00,7.602420,24.92815,0.000040,24.040863,0.0006,1.304
10986.00,7.601924,24.92841,0.000040,24.041079,0.0006,1.304
10988.00,7.600679,24.92777,0.000040,24.041285,0.0006,1.304
10990.00,7.600935,24.92800,0.000040,24.040963,0.0006,1.304
10992.00,7.601824,24.92696,0.000040,24.041416,0.0005,1.304
10994.00,7.601880,24.92790,0.000039,24.040819,0.0006,1.304
10996.00,7.601167,24.92716,0.000040,24.040557,0.0006,1.304
10998.00,7.600578,24.92729,0.000040,24.041132,0.0006,1.305
11000.00,7.600605,24.92774,0.000041,24.040099,0.0006,1.304
11002.00,7.601415,24.92724,0.000040,24.040981,0.0006,1.304
11004.00,7.600918,24.92723,0.000039,24.041106,0.0006,1.304
11006.00,7.601240,24.92725,0.000040,24.040632,0.0006,1.304
11008.00,7.600871,24.92706,0.000041,24.041045,0.0006,1.304
11010.00,7.601043,24.92750,0.000039,24.041095,0.0006,1.304
11012.00,7.600564,24.92724,0.000039,24.040259,0.0006,1.304
11014.00,7.600753,24.92701,0.000039,24.041217,0.0006,1.304
11016.00,7.600434,24.92712,0.000040,24.041272,0.0006,1.304
11018.00,7.600244,24.92711,0.000040,24.040165,0.0006,1.304
11020.00,7.599282,24.92651,0.000038,24.040574,0.0006,1.305
11022.00,7.597651,24.92740,0.000038,24.040746,0.0006,1.304
11024.00,7.596874,24.92652,0.000039,24.040534,0.0006,1.304
11026.00,7.596321,24.92733,0.000039,24.040710,0.0006,1.304
11028.00,7.596601,24.92806,0.000040,24.040539,0.0006,1.304
11030.00,7.597366,24.92746,0.000039,24.040599,0.0006,1.305
11032.00,7.598273,24.92766,0.000039,24.041110,0.0006,1.304
11034.00,7.599205,24.92673,0.000039,24.040634,0.0005,1.304
11036.00,7.598961,24.92655,0.000040,24.041123,0.0006,1.304
11038.00,7.598583,24.92653,0.000041,24.041190,0.0006,1.305
11040.00,7.597741,24.92661,0.000040,24.041059,0.0006,1.304
11042.00,7.597668,24.92655,0.000040,24.041232,0.0006,1.305
11044.00,7.597836,24.92648,0.000040,24.040810,0.0006,1.304
11046.00,7.597068,24.92542,0.000041,24.041381,0.0006,1.304
11048.00,7.596681,24.92556,0.000040,24.041270,0.0006,1.304
11050.00,7.596475,24.92542,0.000040,24.040983,0.0006,1.304
11052.00,7.594764,24.92531,0.000041,24.040705,0.0006,1.304
11054.00,7.594120,24.92550,0.000041,24.040934,0.0006,1.305
11056.00,7.593743,24.92561,0.000041,24.040774,0.0006,1.305
11058.00,7.593365,24.92598,0.000038,24.041161,0.0006,1.305
11060.00,7.593887,24.92661,0.000039,24.041256,0.0006,1.304
11062.00,7.593310,24.92620,0.000040,24.040939,0.0006,1.305
11064.00,7.593583,24.92616,0.000041,24.041110,0.0005,1.304
11066.00,7.594739,24.92521,0.000040,24.040730,0.0006,1.305
11068.00,7.594691,24.92551,0.000040,24.041403,0.0006,1.305
11070.00,7.594827,24.92602,0.000040,24.041021,0.0006,1.304
11072.00,7.594633,24.92517,0.000041,24.041394,0.0006,1.304
11074.00,7.594110,24.92590,0.000040,24.041332,0.0006,1.305
11076.00,7.592935,24.92500,0.000041,24.040166,0.0006,1.304
11078.00,7.592401,24.92487,0.000041,24.040497,0.0005,1.304
11080.00,7.593132,24.92480,0.000040,24.041599,0.0006,1.304
11082.00,7.593699,24.92574,0.000041,24.041556,0.0006,1.304
11084.00,7.593179,24.92588,0.000040,24.040843,0.0006,1.305
11086.00,7.593266,24.92626,0.000039,24.041361,0.0006,1.305
11088.00,7.593841,24.92781,0.000039,24.041135,0.0006,1.304
11090.00,7.593400,24.92729,0.000040,24.041439,0.0006,1.305
11092.00,7.591870,24.92688,0.000039,24.040525,0.0006,1.305
11094.00,7.591582,24.92712,0.000039,24.040817,0.0006,1.305
11096.00,7.592403,24.92687,0.000041,24.040634,0.0006,1.305
11098.00,7.592569,24.92783,0.000041,24.040899,0.0006,1.305
11100.00,7.592940,24.92762,0.000040,24.041445,0.0006,1.304
11102.00,7.593306,24.92729,0.000040,24.040894,0.0006,1.304
11104.00,7.592743,24.92662,0.000040,24.040854,0.0006,1.305
11106.00,7.591948,24.92696,0.000040,24.041377,0.0006,1.305
11108.00,7.591947,24.92690,0.000039,24.040759,0.0006,1.305
11110.00,7.592140,24.92592,0.000039,24.041117,0.0006,1.305
11112.00,7.592385,24.92540,0.000040,24.041510,0.0006,1.305
11114.00,7.592516,24.92668,0.000041,24.040810,0.0006,1.304
11116.00,7.592699,24.92673,0.000040,24.041248,0.0006,1.305
11118.00,7.592011,24.92660,0.000040,24.041183,0.0006,1.305
11120.00,7.591140,24.92698,0.000040,24.040768,0.0006,1.305
11122.00,7.591128,24.92670,0.000039,24.040003,0.0006,1.305
11124.00,7.590970,24.92615,0.000039,24.040306,0.0006,1.305
11126.00,7.591085,24.92624,0.000040,24.040794,0.0006,1.304
11128.00,7.591728,24.92646,0.000041,24.040639,0.0006,1.305
11130.00,7.591782,24.92630,0.000041,24.041065,0.0006,1.305
11132.00,7.591953,24.92593,0.000039,24.040975,0.0006,1.304
11134.00,7.592068,24.92677,0.000039,24.040925,0.0006,1.304
11136.00,7.592173,24.92632,0.000041,24.040781,0.0005,1.305
11138.00,7.591990,24.92681,0.000040,24.041008,0.0005,1.305
11140.00,7.592105,24.92725,0.000040,24.040521,0.0006,1.305
11142.00,7.592183,24.92620,0.000040,24.040219,0.0006,1.305
11144.00,7.591968,24.92599,0.000040,24.040843,0.0006,1.304
11146.00,7.591866,24.92698,0.000040,24.041490,0.0006,1.305
11148.00,7.592192,24.92674,0.000040,24.040785,0.0006,1.305
11150.00,7.591813,24.92657,0.000038,24.040808,0.0005,1.305
11152.00,7.591821,24.92622,0.000039,24.040734,0.0006,1.304
11154.00,7.591513,24.92530,0.000042,24.040797,0.0006,1.304
11156.00,7.591898,24.92427,0.000042,24.040430,0.0006,1.305
11158.00,7.591508,24.92470,0.000040,24.041188,0.0006,1.304
11160.00,7.592295,24.92560,0.000040,24.041001,0.0006,1.304
11162.00,7.591759,24.92516,0.000041,24.040825,0.0006,1.304
11164.00,7.592075,24.92504,0.000040,24.040792,0.0006,1.305
11166.00,7.592046,24.92549,0.000040,24.040890,0.0006,1.305
11168.00,7.591403,24.92529,0.000040,24.040821,0.0006,1.304
11170.00,7.590424,24.92554,0.000041,24.041046,0.0006,1.304
11172.00,7.590471,24.92591,0.000041,24.041110,0.0006,1.305
11174.00,7.590589,24.92659,0.000040,24.041310,0.0006,1.305
11176.00,7.590676,24.92665,0.000040,24.041010,0.0006,1.304
11178.00,7.591588,24.92587,0.000040,24.040434,0.0006,1.304
11180.00,7.592179,24.92590,0.000040,24.040757,0.0006,1.305
11182.00,7.592068,24.92659,0.000040,24.040386,0.0006,1.305
11184.00,7.591331,24.92595,0.000039,24.040615,0.0006,1.305
11186.00,7.592008,24.92592,0.000040,24.040790,0.0006,1.304
11188.00,7.591987,24.92713,0.000040,24.040899,0.0006,1.304
11190.00,7.590968,24.92648,0.000039,24.040866,0.0006,1.305
11192.00,7.590658,24.92572,0.000040,24.040763,0.0006,1.304
11194.00,7.591134,24.92573,0.000040,24.040521,0.0006,1.305
11196.00,7.591740,24.92569,0.000039,24.040839,0.0006,1.305
11198.00,7.591508,24.92576,0.000040,24.041625,0.0006,1.305
11200.00,7.590817,24.92531,0.000040,24.041421,0.0006,1.305
11202.00,7.590216,24.92550,0.000040,24.040430,0.0006,1.305
11204.00,7.590886,24.92601,0.000040,24.040328,0.0005,1.305
11206.00,7.590662,24.92584,0.000040,24.040677,0.0006,1.305
11208.00,7.591729,24.92606,0.000038,24.040806,0.0005,1.305
11210.00,7.591962,24.92609,0.000039,24.041221,0.0006,1.305
11212.00,7.591659,24.92527,0.000039,24.041812,0.0006,1.305
11214.00,7.591860,24.92486,0.000040,24.040961,0.0006,1.305
11216.00,7.591232,24.92591,0.000039,24.040995,0.0006,1.305
11218.00,7.591934,24.92525,0.000040,24.040239,0.0006,1.304
11220.00,7.592142,24.92525,0.000041,24.041012,0.0006,1.305
11222.00,7.591167,24.92532,0.000040,24.040492,0.0006,1.305
11224.00,7.592024,24.92600,0.000040,24.040165,0.0006,1.304
11226.00,7.592297,24.92537,0.000040,24.040761,0.0006,1.305
11228.00,7.592713,24.92524,0.000040,24.041285,0.0006,1.305
11230.00,7.592401,24.92525,0.000040,24.040766,0.0006,1.305
11232.00,7.593432,24.92612,0.000040,24.040903,0.0006,1.305
11234.00,7.593407,24.92667,0.000040,24.041092,0.0006,1.305
11236.00,7.594094,24.92571,0.000040,24.040728,0.0006,1.305
11238.00,7.594187,24.92601,0.000040,24.040839,0.0006,1.305
11240.00,7.593538,24.92671,0.000039,24.040745,0.0006,1.305
11242.00,7.593562,24.92765,0.000041,24.040425,0.0006,1.305
11244.00,7.593909,24.92769,0.000040,24.040914,0.0006,1.305
11246.00,7.593583,24.92695,0.000041,24.040863,0.0006,1.305
11248.00,7.593389,24.92715,0.000041,24.040808,0.0006,1.305
11250.00,7.592287,24.92667,0.000041,24.041090,0.0005,1.305
11252.00,7.592194,24.92703,0.000041,24.041383,0.0006,1.305
11254.00,7.592075,24.92648,0.000041,24.040930,0.0006,1.305
11256.00,7.590303,24.92570,0.000040,24.041001,0.0006,1.306
11258.00,7.590201,24.92629,0.000039,24.040083,0.0006,1.306
11260.00,7.590025,24.92542,0.000040,24.040486,0.0006,1.306
11262.00,7.590467,24.92519,0.000039,24.041037,0.0006,1.306
11264.00,7.590694,24.92589,0.000039,24.040892,0.0006,1.305
11266.00,7.590939,24.92616,0.000041,24.041130,0.0006,1.305
11268.00,7.591102,24.92658,0.000040,24.040717,0.0006,1.305
11270.00,7.591211,24.92692,0.000040,24.041035,0.0006,1.305
11272.00,7.591461,24.92691,0.000041,24.041221,0.0006,1.306
11274.00,7.592261,24.92580,0.000040,24.040448,0.0006,1.306
11276.00,7.591683,24.92625,0.000040,24.040835,0.0006,1.305
11278.00,7.591717,24.92649,0.000040,24.041803,0.0006,1.305
11280.00,7.591189,24.92638,0.000039,24.041565,0.0006,1.306
11282.00,7.589822,24.92589,0.000040,24.040565,0.0006,1.305
11284.00,7.589144,24.92546,0.000040,24.040937,0.0006,1.305
11286.00,7.587974,24.92578,0.000041,24.040585,0.0006,1.305
11288.00,7.588988,24.92547,0.000040,24.041557,0.0006,1.305
11290.00,7.590190,24.92582,0.000039,24.040695,0.0006,1.305
11292.00,7.590045,24.92563,0.000039,24.041054,0.0006,1.305
11294.00,7.590236,24.92564,0.000040,24.040477,0.0006,1.305
11296.00,7.589886,24.92622,0.000040,24.041417,0.0005,1.305
11298.00,7.589838,24.92550,0.000039,24.041550,0.0006,1.305
11300.00,7.588979,24.92531,0.000040,24.041294,0.0006,1.305
11302.00,7.588458,24.92556,0.000040,24.040359,0.0006,1.305
11304.00,7.589401,24.92532,0.000039,24.041155,0.0006,1.306
11306.00,7.589796,24.92493,0.000040,24.041777,0.0006,1.305
11308.00,7.590759,24.92580,0.000038,24.041759,0.0006,1.306
11310.00,7.590692,24.92602,0.000039,24.041536,0.0006,1.305
11312.00,7.591130,24.92613,0.000039,24.040932,0.0006,1.305
11314.00,7.591228,24.92604,0.000041,24.040899,0.0006,1.305
11316.00,7.590859,24.92589,0.000041,24.040246,0.0006,1.306
11318.00,7.589912,24.92542,0.000040,24.040775,0.0006,1.305
11320.00,7.590000,24.92573,0.000040,24.041565,0.0006,1.305
11322.00,7.591379,24.92609,0.000040,24.040935,0.0006,1.306
11324.00,7.591674,24.92651,0.000039,24.041192,0.0006,1.306
11326.00,7.591322,24.92598,0.000040,24.041392,0.0006,1.305
11328.00,7.590830,24.92626,0.000040,24.040601,0.0006,1.305
11330.00,7.591060,24.92681,0.000040,24.040145,0.0006,1.305
11332.00,7.591425,24.92757,0.000040,24.041143,0.0006,1.305
11334.00,7.591916,24.92836,0.000039,24.041083,0.0006,1.305
11336.00,7.591549,24.92788,0.000040,24.040792,0.0006,1.306
11338.00,7.590490,24.92733,0.000041,24.041048,0.0006,1.306
11340.00,7.589975,24.92695,0.000039,24.039963,0.0006,1.306
11342.00,7.590685,24.92776,0.000040,24.040301,0.0006,1.305
11344.00,7.592560,24.92684,0.000041,24.040723,0.0006,1.305
11346.00,7.591134,24.92636,0.000039,24.040937,0.0006,1.305
11348.00,7.589788,24.92631,0.000039,24.040745,0.0006,1.305
11350.00,7.589155,24.92612,0.000040,24.041021,0.0006,1.305
11352.00,7.588811,24.92642,0.000040,24.040952,0.0006,1.306
11354.00,7.589618,24.92654,0.000040,24.040639,0.0006,1.305
11356.00,7.589541,24.92647,0.000040,24.040799,0.0006,1.306
11358.00,7.589595,24.92650,0.000040,24.041494,0.0006,1.306
11360.00,7.590602,24.92769,0.000040,24.040863,0.0006,1.306
11362.00,7.589889,24.92778,0.000039,24.040074,0.0006,1.305
11364.00,7.590164,24.92687,0.000039,24.040421,0.0006,1.305
11366.00,7.590436,24.92709,0.000040,24.040497,0.0006,1.306
11368.00,7.590406,24.92720,0.000040,24.041210,0.0006,1.305
11370.00,7.590426,24.92755,0.000040,24.040572,0.0006,1.305
11372.00,7.590357,24.92728,0.000040,24.041525,0.0006,1.306
11374.00,7.590662,24.92652,0.000040,24.040988,0.0006,1.306
11376.00,7.590783,24.92732,0.000040,24.041219,0.0006,1.305
11378.00,7.591140,24.92864,0.000041,24.040692,0.0006,1.306
11380.00,7.591265,24.92897,0.000041,24.040923,0.0006,1.306
11382.00,7.591526,24.92909,0.000040,24.041266,0.0006,1.306
11384.00,7.591786,24.92834,0.000040,24.041379,0.0006,1.306
11386.00,7.592164,24.92736,0.000039,24.040703,0.0006,1.306
11388.00,7.591087,24.92772,0.000039,24.041199,0.0006,1.307
11390.00,7.590968,24.92787,0.000039,24.041706,0.0006,1.306
11392.00,7.590193,24.92763,0.000040,24.041157,0.0006,1.305
11394.00,7.590795,24.92757,0.000039,24.040314,0.0005,1.305
11396.00,7.592151,24.92819,0.000042,24.040619,0.0006,1.305
11398.00,7.591661,24.92808,0.000040,24.041059,0.0006,1.306
11400.00,7.590948,24.92945,0.000040,24.041937,0.0005,1.306
11402.00,7.591101,24.92971,0.000039,24.040406,0.0006,1.306
11404.00,7.590942,24.92988,0.000039,24.041110,0.0006,1.306
@19,12.0000,24.0
11406.00,7.591574,24.92972,0.000039,24.041321,0.0006,1.306
11408.00,7.589493,24.93004,0.000039,24.041274,0.0006,1.306
11410.00,7.582960,24.92930,0.000040,24.040563,0.0006,1.306
11412.00,7.573166,24.92875,0.000041,24.040821,0.0006,1.305
11414.00,7.565711,24.92820,0.000043,24.040841,0.0006,1.304
11416.00,7.563104,24.92894,0.000041,24.040377,0.0006,1.305
11418.00,7.564839,24.92804,0.000041,24.040486,0.0006,1.306
11420.00,7.567392,24.92829,0.000041,24.041126,0.0006,1.306
11422.00,7.569808,24.92855,0.000040,24.041192,0.0006,1.306
11424.00,7.571764,24.92812,0.000038,24.041326,0.0006,1.307
11426.00,7.574537,24.92890,0.000037,24.040723,0.0006,1.308
11428.00,7.578301,24.92897,0.000038,24.040637,0.0006,1.308
11430.00,7.582071,24.92881,0.000038,24.040925,0.0006,1.307
11432.00,7.588883,24.92851,0.000039,24.041705,0.0006,1.307
11434.00,7.600420,24.92836,0.000039,24.040837,0.0006,1.307
11436.00,7.614787,24.92889,0.000039,24.041194,0.0006,1.308
11438.00,7.624976,24.92907,0.000039,24.040999,0.0006,1.308
11440.00,7.629594,24.92861,0.000040,24.041157,0.0006,1.308
11442.00,7.629325,24.92837,0.000041,24.041008,0.0006,1.307
11444.00,7.629051,24.92881,0.000041,24.041252,0.0006,1.306
11446.00,7.629268,24.92861,0.000043,24.041030,0.0006,1.306
11448.00,7.629568,24.92850,0.000042,24.040985,0.0006,1.306
11450.00,7.630436,24.92909,0.000041,24.041794,0.0006,1.306
11452.00,7.630540,24.92914,0.000041,24.041390,0.0006,1.306
11454.00,7.630010,24.92941,0.000042,24.041039,0.0006,1.306
11456.00,7.630009,24.92896,0.000042,24.041057,0.0006,1.306
11458.00,7.630876,24.92894,0.000042,24.041501,0.0006,1.306
11460.00,7.631129,24.92916,0.000041,24.041019,0.0006,1.306
11462.00,7.630106,24.92916,0.000041,24.040366,0.0006,1.306
11464.00,7.629882,24.92894,0.000041,24.041145,0.0006,1.306
11466.00,7.629843,24.92870,0.000041,24.040183,0.0006,1.306
11468.00,7.630489,24.92817,0.000040,24.040695,0.0006,1.306
11470.00,7.629812,24.92847,0.000041,24.040935,0.0006,1.306
11472.00,7.630004,24.92896,0.000041,24.040870,0.0006,1.305
11474.00,7.629736,24.92914,0.000040,24.041025,0.0006,1.306
11476.00,7.630351,24.92962,0.000041,24.041072,0.0006,1.306
11478.00,7.630656,24.92918,0.000040,24.041066,0.0006,1.306
11480.00,7.631166,24.92910,0.000040,24.041477,0.0006,1.306
11482.00,7.631533,24.93029,0.000041,24.040803,0.0006,1.306
11484.00,7.630930,24.92885,0.000040,24.040330,0.0006,1.307
11486.00,7.631076,24.92897,0.000040,24.040954,0.0006,1.307
11488.00,7.630917,24.92932,0.000039,24.041130,0.0006,1.306
11490.00,7.630849,24.92960,0.000039,24.041488,0.0006,1.307
11492.00,7.630600,24.92934,0.000040,24.040585,0.0006,1.306
11494.00,7.630271,24.92841,0.000041,24.041510,0.0006,1.306
11496.00,7.631097,24.92854,0.000041,24.041408,0.0006,1.306
11498.00,7.631923,24.92907,0.000041,24.041505,0.0006,1.306
11500.00,7.632876,24.92899,0.000041,24.041274,0.0006,1.306
11502.00,7.632532,24.92901,0.000041,24.040043,0.0006,1.306
11504.00,7.631725,24.92866,0.000041,24.041094,0.0006,1.306
11506.00,7.631231,24.92873,0.000040,24.041488,0.0006,1.306
11508.00,7.631031,24.92863,0.000041,24.040983,0.0005,1.307
11510.00,7.629804,24.92803,0.000040,24.041008,0.0006,1.306
11512.00,7.629006,24.92861,0.000039,24.040370,0.0006,1.307
11514.00,7.627140,24.92975,0.000040,24.040959,0.0006,1.306
11516.00,7.625183,24.92860,0.000039,24.040668,0.0006,1.306
11518.00,7.624237,24.92821,0.000040,24.041472,0.0006,1.306
11520.00,7.622813,24.92796,0.000041,24.041430,0.0006,1.306
11522.00,7.620488,24.92748,0.000039,24.041155,0.0006,1.306
11524.00,7.619824,24.92806,0.000040,24.040317,0.0006,1.307
11526.00,7.618783,24.92748,0.000040,24.041317,0.0006,1.306
11528.00,7.618122,24.92774,0.000041,24.040705,0.0006,1.307
11530.00,7.618129,24.92790,0.000041,24.041037,0.0006,1.307
11532.00,7.617633,24.92779,0.000041,24.041108,0.0006,1.307
11534.00,7.616173,24.92804,0.000040,24.041001,0.0006,1.306
11536.00,7.615360,24.92832,0.000041,24.040886,0.0006,1.306
11538.00,7.613978,24.92839,0.000040,24.041017,0.0006,1.307
11540.00,7.614162,24.92826,0.000041,24.041534,0.0006,1.307
11542.00,7.613239,24.92866,0.000040,24.041245,0.0006,1.307
11544.00,7.611513,24.92830,0.000040,24.041074,0.0006,1.307
11546.00,7.612529,24.92846,0.000040,24.040899,0.0006,1.307
11548.00,7.612212,24.92799,0.000039,24.040888,0.0006,1.307
11550.00,7.612647,24.92711,0.000039,24.040914,0.0006,1.307
11552.00,7.612917,24.92713,0.000040,24.040770,0.0006,1.306
11554.00,7.612465,24.92864,0.000040,24.039915,0.0006,1.307
11556.00,7.611110,24.92708,0.000040,24.040859,0.0006,1.307
11558.00,7.609879,24.92665,0.000041,24.040721,0.0006,1.307
11560.00,7.609687,24.92714,0.000040,24.040485,0.0006,1.307
11562.00,7.609665,24.92782,0.000040,24.040799,0.0006,1.307
11564.00,7.609595,24.92717,0.000040,24.040363,0.0006,1.307
11566.00,7.609057,24.92812,0.000040,24.040257,0.0006,1.307
11568.00,7.608862,24.92787,0.000040,24.040759,0.0006,1.307
11570.00,7.607115,24.92797,0.000040,24.040699,0.0006,1.307
11572.00,7.606076,24.92809,0.000041,24.041046,0.0006,1.307
11574.00,7.606110,24.92851,0.000039,24.040875,0.0006,1.308
11576.00,7.605050,24.92850,0.000038,24.041157,0.0006,1.307
11578.00,7.604378,24.92771,0.000040,24.040934,0.0006,1.306
11580.00,7.604120,24.92853,0.000041,24.041319,0.0006,1.307
11582.00,7.603352,24.92857,0.000041,24.041399,0.0006,1.306
11584.00,7.602253,24.92681,0.000040,24.040455,0.0006,1.307
11586.00,7.602342,24.92798,0.000039,24.040505,0.0006,1.307
11588.00,7.602120,24.92802,0.000039,24.040921,0.0005,1.307
11590.00,7.601874,24.92651,0.000040,24.041394,0.0006,1.307
11592.00,7.600752,24.92718,0.000040,24.040628,0.0006,1.307
11594.00,7.600624,24.92746,0.000040,24.040992,0.0006,1.307
11596.00,7.600699,24.92742,0.000040,24.041068,0.0006,1.307
11598.00,7.600612,24.92708,0.000039,24.041332,0.0006,1.307
11600.00,7.600534,24.92780,0.000041,24.041014,0.0006,1.307
11602.00,7.601069,24.92872,0.000040,24.041061,0.0006,1.307
11604.00,7.600815,24.92829,0.000040,24.040908,0.0006,1.307
11606.00,7.599574,24.92775,0.000039,24.039966,0.0006,1.307
11608.00,7.598594,24.92806,0.000040,24.041063,0.0006,1.307
11610.00,7.598770,24.92819,0.000039,24.041088,0.0006,1.307
11612.00,7.598639,24.92691,0.000038,24.040559,0.0006,1.308
11614.00,7.598984,24.92784,0.000039,24.041352,0.0006,1.307
11616.00,7.599508,24.92779,0.000040,24.041321,0.0006,1.307
11618.00,7.600094,24.92886,0.000039,24.041077,0.0005,1.307
11620.00,7.599525,24.92817,0.000040,24.040339,0.0006,1.307
11622.00,7.598585,24.92783,0.000040,24.039972,0.0006,1.307
11624.00,7.598747,24.92869,0.000039,24.040888,0.0006,1.307
11626.00,7.598548,24.92875,0.000041,24.040897,0.0006,1.307
11628.00,7.598342,24.92824,0.000040,24.041519,0.0006,1.307
11630.00,7.597929,24.92837,0.000041,24.041508,0.0006,1.307
11632.00,7.597222,24.92918,0.000040,24.041050,0.0006,1.307
11634.00,7.597301,24.92762,0.000040,24.041021,0.0006,1.307
11636.00,7.596507,24.92769,0.000039,24.041052,0.0006,1.308
11638.00,7.596055,24.92796,0.000040,24.040150,0.0006,1.307
11640.00,7.597187,24.92721,0.000040,24.040719,0.0006,1.307
11642.00,7.597713,24.92736,0.000040,24.040594,0.0006,1.307
11644.00,7.598092,24.92786,0.000040,24.040543,0.0006,1.307
11646.00,7.597969,24.92784,0.000040,24.040619,0.0006,1.307
11648.00,7.596008,24.92665,0.000039,24.041230,0.0005,1.307
11650.00,7.595378,24.92767,0.000040,24.041412,0.0005,1.307
11652.00,7.596298,24.92786,0.000040,24.040823,0.0006,1.307
11654.00,7.596551,24.92771,0.000039,24.040250,0.0006,1.307
11656.00,7.596729,24.92735,0.000038,24.041519,0.0006,1.307
11658.00,7.595787,24.92686,0.000039,24.040723,0.0006,1.307
11660.00,7.595816,24.92732,0.000039,24.040981,0.0006,1.307
11662.00,7.595549,24.92721,0.000041,24.041436,0.0006,1.307
11664.00,7.595086,24.92742,0.000041,24.041206,0.0006,1.307
11666.00,7.595503,24.92793,0.000040,24.041499,0.0006,1.307
11668.00,7.595901,24.92820,0.000040,24.041192,0.0006,1.308
11670.00,7.595678,24.92748,0.000040,24.040539,0.0006,1.308
11672.00,7.595485,24.92817,0.000040,24.040326,0.0006,1.307
11674.00,7.595975,24.92840,0.000041,24.041610,0.0006,1.307
11676.00,7.596444,24.92859,0.000041,24.040590,0.0006,1.307
11678.00,7.596151,24.92794,0.000040,24.040743,0.0005,1.308
11680.00,7.596488,24.92930,0.000039,24.040790,0.0006,1.307
11682.00,7.596668,24.92956,0.000041,24.040835,0.0006,1.308
11684.00,7.596236,24.92956,0.000040,24.040963,0.0006,1.307
11686.00,7.595486,24.93026,0.000040,24.041443,0.0005,1.307
11688.00,7.594976,24.93031,0.000040,24.040848,0.0006,1.307
11690.00,7.594550,24.92943,0.000041,24.041272,0.0006,1.307
11692.00,7.594403,24.92954,0.000041,24.041326,0.0006,1.308
11694.00,7.593947,24.92879,0.000040,24.040792,0.0006,1.308
11696.00,7.593792,24.92987,0.000041,24.041150,0.0006,1.308
11698.00,7.592872,24.92999,0.000040,24.040574,0.0006,1.308
11700.00,7.592559,24.92937,0.000040,24.040983,0.0006,1.307
11702.00,7.593989,24.92969,0.000040,24.040705,0.0006,1.307
11704.00,7.595474,24.92999,0.000039,24.041003,0.0006,1.308
11706.00,7.594663,24.93058,0.000039,24.040777,0.0005,1.308
11708.00,7.592950,24.92955,0.000040,24.040425,0.0006,1.307
11710.00,7.592704,24.92932,0.000041,24.040661,0.0006,1.307
11712.00,7.592623,24.92975,0.000040,24.041348,0.0006,1.307
11714.00,7.592109,24.92939,0.000040,24.040817,0.0006,1.308
11716.00,7.592589,24.92970,0.000040,24.040901,0.0006,1.308
11718.00,7.592916,24.92926,0.000040,24.041408,0.0006,1.308
11720.00,7.592319,24.92833,0.000040,24.041165,0.0006,1.308
11722.00,7.592329,24.92813,0.000039,24.040508,0.0006,1.308
11724.00,7.592262,24.92898,0.000039,24.040401,0.0006,1.308
11726.00,7.592800,24.92918,0.000040,24.040788,0.0006,1.308
11728.00,7.591899,24.92806,0.000039,24.040177,0.0006,1.307
11730.00,7.591946,24.92846,0.000041,24.040786,0.0006,1.307
11732.00,7.591310,24.92871,0.000041,24.041132,0.0006,1.308
11734.00,7.591833,24.92882,0.000040,24.041456,0.0006,1.308
11736.00,7.591666,24.92932,0.000041,24.041477,0.0006,1.308
11738.00,7.590516,24.92892,0.000039,24.041568,0.0006,1.308
11740.00,7.591119,24.92818,0.000039,24.040432,0.0006,1.308
11742.00,7.592226,24.92924,0.000039,24.040326,0.0006,1.308
11744.00,7.592066,24.92994,0.000039,24.040686,0.0006,1.308
11746.00,7.593158,24.92951,0.000040,24.040839,0.0006,1.307
11748.00,7.594273,24.92984,0.000041,24.040995,0.0005,1.307
11750.00,7.593503,24.92920,0.000041,24.040955,0.0006,1.308
11752.00,7.592747,24.92883,0.000039,24.041516,0.0006,1.308
11754.00,7.592629,24.93002,0.000040,24.041159,0.0006,1.308
11756.00,7.593023,24.93077,0.000040,24.040399,0.0006,1.308
11758.00,7.592289,24.93046,0.000040,24.040486,0.0006,1.308
11760.00,7.591922,24.92926,0.000039,24.040477,0.0005,1.308
11762.00,7.592181,24.93007,0.000039,24.040559,0.0006,1.307
11764.00,7.592386,24.93073,0.000039,24.041101,0.0006,1.308
11766.00,7.592873,24.93095,0.000040,24.040670,0.0006,1.308
11768.00,7.593407,24.93058,0.000040,24.041183,0.0006,1.307
11770.00,7.592662,24.92964,0.000039,24.040312,0.0006,1.308
11772.00,7.591929,24.93005,0.000039,24.040979,0.0006,1.308
11774.00,7.590800,24.93026,0.000040,24.040657,0.0006,1.307
11776.00,7.590384,24.93054,0.000040,24.040634,0.0006,1.309
11778.00,7.590868,24.93010,0.000040,24.041534,0.0006,1.308
11780.00,7.591581,24.92956,0.000040,24.041583,0.0006,1.308
11782.00,7.591564,24.93002,0.000040,24.040966,0.0006,1.308
11784.00,7.591883,24.92980,0.000039,24.041072,0.0006,1.308
11786.00,7.592352,24.92845,0.000040,24.040648,0.0006,1.308
11788.00,7.592824,24.92872,0.000039,24.039637,0.0005,1.308
11790.00,7.593840,24.92892,0.000040,24.041066,0.0006,1.308
11792.00,7.593877,24.92819,0.000040,24.040439,0.0006,1.308
11794.00,7.593590,24.92815,0.000041,24.040890,0.0006,1.308
11796.00,7.593506,24.92891,0.000040,24.041386,0.0006,1.308
11798.00,7.593023,24.92809,0.000041,24.041135,0.0006,1.308
11800.00,7.593128,24.92850,0.000041,24.042365,0.0006,1.308
11802.00,7.592156,24.92805,0.000041,24.040815,0.0006,1.308
11804.00,7.591364,24.92781,0.000040,24.041352,0.0006,1.308
11806.00,7.591877,24.92773,0.000039,24.041408,0.0006,1.308
11808.00,7.591872,24.92849,0.000040,24.041583,0.0006,1.308
11810.00,7.591826,24.92847,0.000040,24.040957,0.0006,1.308
11812.00,7.591648,24.92928,0.000039,24.040403,0.0006,1.308
11814.00,7.591710,24.92922,0.000040,24.040875,0.0006,1.308
11816.00,7.591722,24.92954,0.000040,24.041108,0.0006,1.309
11818.00,7.591801,24.92959,0.000039,24.041314,0.0006,1.308
11820.00,7.591854,24.92744,0.000039,24.040870,0.0006,1.308
11822.00,7.591665,24.92847,0.000039,24.041188,0.0006,1.309
11824.00,7.591349,24.92871,0.000040,24.041274,0.0006,1.308
11826.00,7.591285,24.92919,0.000040,24.040966,0.0005,1.308
11828.00,7.590620,24.92966,0.000039,24.041130,0.0006,1.308
11830.00,7.591592,24.92898,0.000041,24.040354,0.0006,1.308
11832.00,7.591930,24.92914,0.000040,24.041463,0.0006,1.308
11834.00,7.592302,24.92905,0.000040,24.041623,0.0006,1.308
11836.00,7.590947,24.92889,0.000041,24.040715,0.0006,1.308
11838.00,7.591198,24.92926,0.000041,24.040532,0.0006,1.308
11840.00,7.591392,24.92860,0.000040,24.041212,0.0006,1.307
11842.00,7.591062,24.92888,0.000041,24.040346,0.0006,1.307
11844.00,7.591258,24.92858,0.000040,24.041377,0.0006,1.308
11846.00,7.590780,24.92747,0.000041,24.041541,0.0006,1.308
11848.00,7.590294,24.92825,0.000039,24.041055,0.0006,1.309
11850.00,7.590420,24.92877,0.000037,24.041032,0.0006,1.308
11852.00,7.590673,24.92825,0.000039,24.040661,0.0006,1.309
11854.00,7.590825,24.92755,0.000041,24.041537,0.0006,1.308
11856.00,7.591918,24.92848,0.000040,24.041137,0.0005,1.308
11858.00,7.592196,24.92924,0.000040,24.041216,0.0006,1.309
11860.00,7.591956,24.92834,0.000040,24.040979,0.0006,1.309
11862.00,7.591408,24.92866,0.000039,24.040794,0.0006,1.308
11864.00,7.591562,24.92898,0.000040,24.040779,0.0006,1.309
11866.00,7.592295,24.92978,0.000040,24.041095,0.0006,1.308
11868.00,7.592636,24.92929,0.000040,24.040401,0.0006,1.308
11870.00,7.593017,24.92845,0.000040,24.040675,0.0006,1.308
11872.00,7.592501,24.92765,0.000039,24.041139,0.0006,1.309
11874.00,7.591897,24.92896,0.000040,24.040668,0.0006,1.309
11876.00,7.591505,24.92817,0.000039,24.040786,0.0006,1.309
11878.00,7.592007,24.92786,0.000041,24.040399,0.0006,1.309
11880.00,7.592381,24.92879,0.000040,24.041085,0.0006,1.308
11882.00,7.591824,24.92819,0.000039,24.041337,0.0006,1.309
11884.00,7.591683,24.92751,0.000040,24.040815,0.0006,1.308
11886.00,7.592210,24.92826,0.000040,24.040563,0.0006,1.309
11888.00,7.592325,24.92853,0.000041,24.041112,0.0006,1.309
11890.00,7.591396,24.92894,0.000040,24.041348,0.0006,1.308
11892.00,7.591523,24.92867,0.000040,24.041459,0.0005,1.309
11894.00,7.591909,24.92886,0.000040,24.040950,0.0006,1.309
11896.00,7.592356,24.92911,0.000038,24.040870,0.0006,1.308
11898.00,7.592764,24.92853,0.000039,24.041094,0.0006,1.308
11900.00,7.592762,24.92893,0.000040,24.040875,0.0006,1.308
11902.00,7.592148,24.92838,0.000040,24.041446,0.0006,1.308
11904.00,7.591822,24.92812,0.000040,24.041037,0.0006,1.308
11906.00,7.591951,24.92846,0.000041,24.041363,0.0006,1.307
11908.00,7.591387,24.92855,0.000040,24.041174,0.0006,1.309
11910.00,7.591338,24.92840,0.000040,24.041445,0.0006,1.308
11912.00,7.591561,24.92782,0.000040,24.040843,0.0006,1.309
11914.00,7.591842,24.92814,0.000039,24.040615,0.0006,1.309
11916.00,7.590953,24.92807,0.000040,24.040494,0.0005,1.309
11918.00,7.590448,24.92819,0.000040,24.040321,0.0006,1.309
11920.00,7.590262,24.92814,0.000039,24.041112,0.0006,1.309
11922.00,7.590289,24.92865,0.000040,24.041541,0.0006,1.309
11924.00,7.590140,24.92776,0.000039,24.040252,0.0006,1.310
11926.00,7.589849,24.92734,0.000038,24.040286,0.0006,1.309
11928.00,7.589150,24.92741,0.000040,24.040914,0.0006,1.309
11930.00,7.589407,24.92868,0.000039,24.041377,0.0006,1.309
11932.00,7.589410,24.92776,0.000039,24.041356,0.0006,1.309
11934.00,7.589761,24.92748,0.000039,24.040912,0.0006,1.308
11936.00,7.589526,24.92817,0.000041,24.040554,0.0006,1.309
11938.00,7.590191,24.92767,0.000040,24.041261,0.0006,1.309
11940.00,7.591503,24.92851,0.000040,24.040806,0.0006,1.309
11942.00,7.591088,24.92789,0.000040,24.041137,0.0006,1.308
11944.00,7.590901,24.92802,0.000041,24.040552,0.0006,1.309
11946.00,7.592151,24.92828,0.000040,24.040683,0.0006,1.308
11948.00,7.592488,24.92803,0.000040,24.040354,0.0006,1.308
11950.00,7.590787,24.92792,0.000040,24.040726,0.0006,1.309
11952.00,7.590331,24.92854,0.000040,24.040583,0.0006,1.309
11954.00,7.590584,24.93020,0.000039,24.041866,0.0006,1.309
11956.00,7.591077,24.92933,0.000039,24.041457,0.0006,1.309
11958.00,7.591463,24.92839,0.000039,24.041339,0.0006,1.309
11960.00,7.591229,24.92991,0.000040,24.042014,0.0006,1.309
11962.00,7.591378,24.92998,0.000040,24.040614,0.0006,1.308
11964.00,7.592573,24.92853,0.000041,24.040848,0.0006,1.309
11966.00,7.593109,24.92929,0.000042,24.040977,0.0006,1.309
11968.00,7.592976,24.92962,0.000041,24.040448,0.0006,1.309
11970.00,7.593079,24.92887,0.000040,24.040486,0.0006,1.309
11972.00,7.591904,24.92891,0.000040,24.040785,0.0006,1.309
11974.00,7.591160,24.93004,0.000038,24.040754,0.0006,1.309
11976.00,7.592050,24.92994,0.000039,24.040950,0.0005,1.309
11978.00,7.592388,24.92941,0.000040,24.040985,0.0006,1.309
11980.00,7.591799,24.92905,0.000041,24.040359,0.0006,1.309
11982.00,7.591219,24.92870,0.000040,24.040714,0.0006,1.309
11984.00,7.591350,24.92982,0.000041,24.040955,0.0006,1.309
11986.00,7.590389,24.93070,0.000041,24.040141,0.0006,1.308
11988.00,7.589291,24.92997,0.000040,24.041241,0.0006,1.309
11990.00,7.589592,24.93001,0.000041,24.040266,0.0006,1.309
11992.00,7.589776,24.92984,0.000040,24.041294,0.0006,1.310
11994.00,7.590132,24.93082,0.000040,24.041141,0.0006,1.310
11996.00,7.590300,24.93090,0.000039,24.040797,0.0006,1.309
11998.00,7.590025,24.93101,0.000040,24.040775,0.0006,1.309
12000.00,7.589317,24.93060,0.000039,24.041025,0.0006,1.310
12002.00,7.589861,24.93059,0.000039,24.040908,0.0006,1.310
12004.00,7.590116,24.93110,0.000040,24.041652,0.0006,1.309
@20,12.0000,24.0
12006.00,7.590039,24.92999,0.000040,24.040985,0.0006,1.309
12008.00,7.589291,24.93026,0.000040,24.040897,0.0006,1.309
12010.00,7.583012,24.92926,0.000040,24.040963,0.0006,1.309
12012.00,7.574398,24.92989,0.000040,24.040434,0.0006,1.308
12014.00,7.565604,24.93061,0.000041,24.040930,0.0006,1.308
12016.00,7.562813,24.93001,0.000041,24.041536,0.0006,1.308
12018.00,7.564144,24.93075,0.000040,24.040955,0.0006,1.309
12020.00,7.567676,24.93174,0.000040,24.040739,0.0006,1.310
12022.00,7.570088,24.93128,0.000039,24.040408,0.0006,1.310
12024.00,7.572358,24.93139,0.000040,24.040997,0.0006,1.311
12026.00,7.575380,24.93044,0.000038,24.040723,0.0006,1.311
12028.00,7.579275,24.93036,0.000038,24.040826,0.0006,1.310
12030.00,7.583241,24.93101,0.000038,24.040752,0.0006,1.310
12032.00,7.590075,24.93100,0.000040,24.041121,0.0006,1.310
12034.00,7.600149,24.93065,0.000040,24.040472,0.0006,1.311
12036.00,7.613296,24.93196,0.000039,24.041621,0.0005,1.311
12038.00,7.624889,24.93175,0.000038,24.040563,0.0006,1.311
12040.00,7.628595,24.93069,0.000038,24.040194,0.0006,1.311
12042.00,7.628975,24.93072,0.000038,24.041534,0.0006,1.310
12044.00,7.627229,24.93072,0.000040,24.040554,0.0006,1.310
12046.00,7.626123,24.92991,0.000039,24.041421,0.0006,1.310
12048.00,7.626962,24.92969,0.000041,24.041206,0.0006,1.310
12050.00,7.627098,24.92987,0.000040,24.041192,0.0006,1.309
12052.00,7.626922,24.93002,0.000041,24.041488,0.0006,1.309
12054.00,7.625605,24.92975,0.000041,24.040945,0.0006,1.310
12056.00,7.625006,24.92935,0.000042,24.040743,0.0006,1.309
12058.00,7.624353,24.92919,0.000041,24.040675,0.0006,1.309
12060.00,7.624180,24.92900,0.000041,24.040486,0.0006,1.309
12062.00,7.624480,24.92912,0.000040,24.041157,0.0006,1.309
12064.00,7.625433,24.92893,0.000041,24.040806,0.0006,1.310
12066.00,7.625876,24.92905,0.000040,24.040346,0.0005,1.309
12068.00,7.625801,24.93001,0.000041,24.040992,0.0005,1.310
12070.00,7.627091,24.92978,0.000041,24.041065,0.0006,1.309
12072.00,7.626947,24.92939,0.000041,24.040923,0.0006,1.309
12074.00,7.626014,24.93007,0.000040,24.040723,0.0006,1.309
12076.00,7.626727,24.93002,0.000039,24.041272,0.0006,1.309
12078.00,7.627144,24.92947,0.000040,24.041352,0.0006,1.309
12080.00,7.627651,24.92975,0.000039,24.040183,0.0006,1.309
12082.00,7.627283,24.93006,0.000039,24.040481,0.0006,1.309
12084.00,7.627604,24.93045,0.000040,24.040895,0.0006,1.310
12086.00,7.627623,24.92987,0.000040,24.040161,0.0006,1.309
12088.00,7.628126,24.93001,0.000039,24.040670,0.0005,1.309
12090.00,7.628697,24.92932,0.000038,24.040665,0.0006,1.310
12092.00,7.629521,24.92945,0.000040,24.041517,0.0005,1.310
12094.00,7.629608,24.92954,0.000039,24.041179,0.0005,1.309
12096.00,7.629110,24.93062,0.000040,24.040774,0.0006,1.309
12098.00,7.628841,24.93002,0.000041,24.039604,0.0006,1.309
12100.00,7.628485,24.93003,0.000040,24.040781,0.0006,1.309
12102.00,7.628046,24.93039,0.000040,24.041205,0.0006,1.309
12104.00,7.628564,24.93025,0.000040,24.040823,0.0006,1.309
12106.00,7.628416,24.93036,0.000040,24.040699,0.0006,1.310
12108.00,7.627820,24.93020,0.000040,24.040677,0.0006,1.310
12110.00,7.626099,24.92972,0.000040,24.040797,0.0006,1.309
12112.00,7.625425,24.92935,0.000040,24.040608,0.0006,1.309
12114.00,7.624951,24.93050,0.000041,24.041152,0.0006,1.309
12116.00,7.624552,24.93094,0.000040,24.040995,0.0006,1.309
12118.00,7.624037,24.92996,0.000041,24.040928,0.0006,1.309
12120.00,7.623415,24.93060,0.000040,24.040697,0.0006,1.309
12122.00,7.622344,24.93048,0.000041,24.040597,0.0006,1.310
12124.00,7.621527,24.93006,0.000040,24.041261,0.0006,1.310
12126.00,7.620144,24.93009,0.000040,24.041463,0.0006,1.309
12128.00,7.618952,24.93048,0.000041,24.040628,0.0006,1.309
12130.00,7.617835,24.93051,0.000040,24.040545,0.0006,1.309
12132.00,7.616359,24.93072,0.000041,24.041299,0.0006,1.309
12134.00,7.614624,24.93054,0.000040,24.041334,0.0006,1.310
12136.00,7.613437,24.93037,0.000041,24.040772,0.0006,1.310
12138.00,7.612560,24.92990,0.000039,24.040192,0.0006,1.309
12140.00,7.612357,24.93028,0.000041,24.041337,0.0006,1.309
12142.00,7.612418,24.93050,0.000040,24.041519,0.0006,1.309
12144.00,7.612423,24.93043,0.000040,24.040474,0.0006,1.309
12146.00,7.611617,24.93002,0.000040,24.040841,0.0006,1.309
12148.00,7.610669,24.93002,0.000039,24.040923,0.0006,1.310
12150.00,7.611988,24.93042,0.000040,24.041063,0.0006,1.310
12152.00,7.612744,24.93053,0.000040,24.040868,0.0006,1.310
12154.00,7.612069,24.93037,0.000039,24.040432,0.0006,1.309
12156.00,7.612242,24.93041,0.000041,24.041226,0.0006,1.309
12158.00,7.611454,24.93132,0.000042,24.041146,0.0006,1.309
12160.00,7.610525,24.93136,0.000041,24.041015,0.0005,1.309
12162.00,7.610614,24.93060,0.000041,24.040461,0.0006,1.309
12164.00,7.609772,24.93119,0.000040,24.040437,0.0006,1.310
12166.00,7.608842,24.93160,0.000039,24.040135,0.0006,1.310
12168.00,7.607162,24.93111,0.000040,24.040528,0.0006,1.310
12170.00,7.605717,24.93105,0.000040,24.040972,0.0006,1.310
12172.00,7.604967,24.93133,0.000039,24.041034,0.0006,1.310
12174.00,7.604293,24.93226,0.000040,24.041148,0.0006,1.309
12176.00,7.604370,24.93110,0.000040,24.041377,0.0006,1.309
12178.00,7.604192,24.93090,0.000041,24.040925,0.0006,1.309
12180.00,7.604411,24.93060,0.000040,24.041017,0.0006,1.310
12182.00,7.603898,24.93021,0.000039,24.040032,0.0006,1.310
12184.00,7.602582,24.93010,0.000041,24.041061,0.0006,1.310
12186.00,7.603717,24.93070,0.000040,24.040977,0.0005,1.309
12188.00,7.605221,24.93108,0.000041,24.040954,0.0006,1.309
12190.00,7.604432,24.93053,0.000041,24.041146,0.0006,1.310
12192.00,7.603688,24.93118,0.000040,24.040899,0.0006,1.310
12194.00,7.603472,24.93159,0.000041,24.041476,0.0006,1.309
12196.00,7.603360,24.93078,0.000041,24.041210,0.0006,1.309
12198.00,7.602216,24.93074,0.000040,24.041085,0.0006,1.310
12200.00,7.601795,24.93110,0.000040,24.040359,0.0006,1.309
12202.00,7.601273,24.93146,0.000040,24.041676,0.0006,1.310
12204.00,7.599659,24.93147,0.000040,24.041716,0.0006,1.310
12206.00,7.599403,24.93085,0.000040,24.041497,0.0006,1.310
12208.00,7.600173,24.93050,0.000041,24.040455,0.0006,1.310
12210.00,7.599990,24.93053,0.000040,24.040630,0.0006,1.310
12212.00,7.599854,24.93001,0.000039,24.040494,0.0006,1.310
12214.00,7.600958,24.93161,0.000041,24.041190,0.0006,1.309
12216.00,7.601268,24.93120,0.000042,24.041628,0.0006,1.309
12218.00,7.601381,24.93064,0.000041,24.040194,0.0006,1.309
12220.00,7.600849,24.93033,0.000040,24.040734,0.0006,1.310
12222.00,7.600941,24.93039,0.000039,24.040968,0.0006,1.310
12224.00,7.600773,24.93047,0.000040,24.041414,0.0006,1.310
12226.00,7.599233,24.93087,0.000041,24.040765,0.0006,1.309
12228.00,7.598353,24.93095,0.000040,24.041316,0.0006,1.310
12230.00,7.598443,24.93121,0.000039,24.040735,0.0006,1.309
12232.00,7.598380,24.93190,0.000039,24.040841,0.0006,1.310
12234.00,7.599119,24.93090,0.000039,24.040341,0.0006,1.310
12236.00,7.598881,24.93102,0.000039,24.040506,0.0006,1.310
12238.00,7.597537,24.93100,0.000039,24.039968,0.0006,1.310
12240.00,7.596762,24.93120,0.000039,24.040841,0.0005,1.310
12242.00,7.596426,24.93107,0.000039,24.041674,0.0006,1.310
12244.00,7.596374,24.93091,0.000040,24.040846,0.0006,1.310
12246.00,7.597214,24.93137,0.000040,24.040859,0.0006,1.310
12248.00,7.597484,24.93100,0.000040,24.041317,0.0005,1.310
12250.00,7.596980,24.93044,0.000040,24.040706,0.0005,1.310
12252.00,7.596633,24.93091,0.000040,24.040541,0.0006,1.310
12254.00,7.595694,24.93037,0.000040,24.040766,0.0006,1.310
12256.00,7.595584,24.92997,0.000039,24.041072,0.0005,1.309
12258.00,7.595770,24.93067,0.000040,24.041003,0.0006,1.310
12260.00,7.594407,24.93039,0.000040,24.040461,0.0006,1.310
12262.00,7.594849,24.93101,0.000041,24.041766,0.0006,1.310
12264.00,7.595278,24.93005,0.000040,24.041354,0.0005,1.310
12266.00,7.594950,24.92998,0.000040,24.041050,0.0006,1.310
12268.00,7.594528,24.92948,0.000039,24.041088,0.0006,1.309
12270.00,7.594393,24.93022,0.000041,24.041494,0.0006,1.310
12272.00,7.595017,24.92964,0.000041,24.040186,0.0006,1.310
12274.00,7.594793,24.92931,0.000040,24.039723,0.0006,1.310
12276.00,7.594770,24.92909,0.000039,24.041165,0.0006,1.310
12278.00,7.594225,24.92970,0.000039,24.042097,0.0005,1.310
12280.00,7.594972,24.92892,0.000040,24.040588,0.0006,1.310
12282.00,7.595580,24.92971,0.000041,24.040339,0.0006,1.309
12284.00,7.594061,24.92868,0.000040,24.041135,0.0005,1.310
12286.00,7.593439,24.92862,0.000039,24.040612,0.0005,1.310
12288.00,7.593796,24.92886,0.000039,24.041570,0.0006,1.310
12290.00,7.593368,24.92947,0.000040,24.041476,0.0006,1.310
12292.00,7.593413,24.92912,0.000039,24.040794,0.0006,1.310
12294.00,7.592593,24.92859,0.000040,24.040768,0.0006,1.310
12296.00,7.591890,24.92869,0.000039,24.040930,0.0006,1.311
12298.00,7.592465,24.92852,0.000039,24.040712,0.0006,1.311
12300.00,7.592594,24.92847,0.000040,24.041285,0.0006,1.310
12302.00,7.593271,24.92833,0.000039,24.040872,0.0006,1.310
12304.00,7.593860,24.92864,0.000040,24.040317,0.0006,1.310
12306.00,7.593581,24.92895,0.000041,24.040228,0.0006,1.310
12308.00,7.592399,24.92886,0.000039,24.040755,0.0006,1.310
12310.00,7.592130,24.92977,0.000040,24.040870,0.0006,1.310
12312.00,7.592809,24.92948,0.000041,24.040728,0.0006,1.309
12314.00,7.593426,24.92957,0.000041,24.040410,0.0006,1.310
12316.00,7.593373,24.92923,0.000040,24.040981,0.0006,1.310
12318.00,7.592616,24.93006,0.000040,24.041032,0.0006,1.310
12320.00,7.591816,24.92984,0.000041,24.040632,0.0006,1.310
12322.00,7.591817,24.92987,0.000039,24.041166,0.0006,1.310
12324.00,7.593508,24.93046,0.000040,24.041216,0.0006,1.310
12326.00,7.593623,24.92976,0.000041,24.040625,0.0006,1.310
12328.00,7.593473,24.93016,0.000040,24.040868,0.0005,1.310
12330.00,7.593718,24.92965,0.000039,24.041101,0.0006,1.310
12332.00,7.594148,24.92980,0.000040,24.041019,0.0006,1.310
12334.00,7.593725,24.92943,0.000039,24.040719,0.0006,1.310
12336.00,7.594314,24.92883,0.000039,24.041055,0.0006,1.310
12338.00,7.594040,24.92905,0.000039,24.039946,0.0006,1.310
12340.00,7.594812,24.92946,0.000040,24.039630,0.0006,1.310
12342.00,7.594601,24.92993,0.000040,24.041190,0.0006,1.309
12344.00,7.593629,24.92939,0.000040,24.040777,0.0006,1.310
12346.00,7.593687,24.92929,0.000040,24.040970,0.0005,1.310
12348.00,7.594092,24.92950,0.000040,24.041035,0.0005,1.310
12350.00,7.593352,24.92966,0.000039,24.040657,0.0006,1.311
12352.00,7.592923,24.92865,0.000040,24.040788,0.0006,1.309
12354.00,7.592805,24.92966,0.000040,24.040723,0.0005,1.309
12356.00,7.593833,24.93018,0.000041,24.040641,0.0005,1.310
12358.00,7.593119,24.92990,0.000040,24.040290,0.0005,1.310
12360.00,7.592455,24.92872,0.000039,24.040590,0.0006,1.310
12362.00,7.592267,24.92849,0.000039,24.040865,0.0006,1.310
12364.00,7.593461,24.92884,0.000040,24.040748,0.0006,1.310
12366.00,7.594021,24.92860,0.000041,24.041196,0.0006,1.311
12368.00,7.593091,24.92899,0.000039,24.040130,0.0006,1.310
12370.00,7.593167,24.92931,0.000040,24.040643,0.0006,1.310
12372.00,7.594210,24.92864,0.000039,24.041334,0.0005,1.311
12374.00,7.593665,24.92887,0.000039,24.040794,0.0005,1.310
12376.00,7.592136,24.92959,0.000039,24.040265,0.0006,1.310
12378.00,7.592535,24.93026,0.000040,24.041166,0.0006,1.310
12380.00,7.592278,24.92961,0.000040,24.040608,0.0005,1.310
12382.00,7.592450,24.92950,0.000040,24.040501,0.0006,1.310
12384.00,7.591929,24.92955,0.000041,24.041035,0.0006,1.309
12386.00,7.591138,24.93011,0.000040,24.040766,0.0005,1.310
12388.00,7.590187,24.92985,0.000040,24.040306,0.0006,1.310
12390.00,7.589595,24.93059,0.000040,24.040381,0.0006,1.310
12392.00,7.589818,24.93016,0.000040,24.040835,0.0006,1.310
12394.00,7.590845,24.92973,0.000040,24.040330,0.0006,1.310
12396.00,7.591365,24.93118,0.000040,24.040761,0.0006,1.310
12398.00,7.591319,24.93100,0.000040,24.041265,0.0005,1.310
12400.00,7.591153,24.92962,0.000039,24.041386,0.0005,1.310
12402.00,7.591857,24.93136,0.000039,24.040414,0.0006,1.310
12404.00,7.592152,24.93054,0.000039,24.040361,0.0006,1.311
12406.00,7.591598,24.93104,0.000040,24.040866,0.0005,1.310
12408.00,7.591485,24.93223,0.000040,24.041103,0.0006,1.310
12410.00,7.592396,24.93117,0.000040,24.040574,0.0006,1.310
12412.00,7.591895,24.93086,0.000041,24.041810,0.0006,1.311
12414.00,7.591736,24.93121,0.000040,24.041328,0.0006,1.311
12416.00,7.591960,24.93119,0.000038,24.040355,0.0006,1.311
12418.00,7.591942,24.93167,0.000039,24.040506,0.0006,1.310
12420.00,7.592133,24.93160,0.000040,24.040972,0.0006,1.310
12422.00,7.591141,24.93018,0.000040,24.040908,0.0006,1.310
12424.00,7.590637,24.93078,0.000039,24.041526,0.0006,1.310
12426.00,7.591591,24.93028,0.000040,24.040528,0.0006,1.311
12428.00,7.592151,24.93052,0.000040,24.041014,0.0006,1.311
12430.00,7.591573,24.93022,0.000040,24.041086,0.0005,1.310
12432.00,7.591431,24.93066,0.000040,24.040390,0.0006,1.311
12434.00,7.591241,24.93039,0.000040,24.040992,0.0006,1.311
12436.00,7.591395,24.92992,0.000040,24.040861,0.0006,1.311
12438.00,7.590842,24.92969,0.000038,24.040846,0.0006,1.311
12440.00,7.591698,24.92950,0.000039,24.040606,0.0006,1.311
12442.00,7.591965,24.92955,0.000039,24.040168,0.0006,1.311
12444.00,7.591944,24.92876,0.000039,24.040586,0.0006,1.311
12446.00,7.591351,24.92953,0.000038,24.041323,0.0006,1.311
12448.00,7.591550,24.92908,0.000040,24.041105,0.0006,1.310
12450.00,7.591734,24.92896,0.000039,24.040697,0.0005,1.311
12452.00,7.591026,24.92951,0.000039,24.040779,0.0005,1.310
12454.00,7.590749,24.92982,0.000040,24.040443,0.0006,1.311
12456.00,7.590528,24.93043,0.000039,24.040288,0.0006,1.311
12458.00,7.590298,24.93046,0.000040,24.040514,0.0006,1.310
12460.00,7.591079,24.92971,0.000039,24.040295,0.0006,1.310
12462.00,7.591015,24.92964,0.000040,24.041141,0.0006,1.311
12464.00,7.591091,24.92989,0.000039,24.041321,0.0006,1.310
12466.00,7.591594,24.92993,0.000041,24.040372,0.0006,1.311
12468.00,7.592076,24.93090,0.000040,24.041106,0.0005,1.311
12470.00,7.592746,24.93021,0.000039,24.041332,0.0006,1.310
12472.00,7.593286,24.93046,0.000040,24.040863,0.0006,1.310
12474.00,7.592443,24.93032,0.000040,24.040310,0.0006,1.310
12476.00,7.591813,24.93014,0.000040,24.040597,0.0006,1.311
12478.00,7.591829,24.93008,0.000041,24.041095,0.0006,1.310
12480.00,7.591400,24.93028,0.000040,24.041166,0.0006,1.310
12482.00,7.590861,24.93032,0.000039,24.040725,0.0006,1.311
12484.00,7.590501,24.93032,0.000040,24.040737,0.0006,1.310
12486.00,7.591020,24.93007,0.000041,24.040452,0.0006,1.311
12488.00,7.591878,24.93032,0.000040,24.040306,0.0006,1.310
12490.00,7.592190,24.93071,0.000040,24.040886,0.0006,1.310
12492.00,7.591824,24.93023,0.000039,24.040954,0.0006,1.311
12494.00,7.591463,24.93046,0.000039,24.040823,0.0006,1.311
12496.00,7.591484,24.93132,0.000040,24.040685,0.0006,1.310
12498.00,7.591699,24.93140,0.000040,24.040425,0.0006,1.310
12500.00,7.590959,24.93116,0.000039,24.040879,0.0006,1.310
12502.00,7.591058,24.93050,0.000040,24.040881,0.0006,1.310
12504.00,7.590983,24.93014,0.000041,24.040954,0.0006,1.311
12506.00,7.591869,24.93000,0.000040,24.041117,0.0006,1.311
12508.00,7.592605,24.93017,0.000039,24.041066,0.0006,1.311
12510.00,7.592446,24.92989,0.000038,24.041166,0.0006,1.311
12512.00,7.592318,24.92958,0.000039,24.040668,0.0006,1.310
12514.00,7.591875,24.92921,0.000039,24.041341,0.0006,1.310
12516.00,7.592792,24.92893,0.000040,24.041045,0.0006,1.311
12518.00,7.592664,24.92879,0.000040,24.040641,0.0006,1.311
12520.00,7.591732,24.92905,0.000040,24.040915,0.0006,1.311
12522.00,7.590609,24.92952,0.000040,24.040634,0.0006,1.311
12524.00,7.590823,24.92918,0.000039,24.041568,0.0006,1.311
12526.00,7.591424,24.92952,0.000039,24.040512,0.0006,1.311
12528.00,7.592250,24.93030,0.000040,24.040721,0.0006,1.311
12530.00,7.592050,24.93031,0.000040,24.040632,0.0006,1.311
12532.00,7.591450,24.92981,0.000039,24.040825,0.0006,1.310
12534.00,7.591322,24.92977,0.000040,24.040475,0.0006,1.311
12536.00,7.591680,24.93003,0.000041,24.040899,0.0006,1.311
12538.00,7.592510,24.92907,0.000040,24.041465,0.0006,1.311
12540.00,7.592205,24.92947,0.000040,24.041779,0.0006,1.312
12542.00,7.592389,24.92946,0.000040,24.040295,0.0006,1.312
12544.00,7.592655,24.92994,0.000040,24.040725,0.0006,1.311
12546.00,7.592528,24.92981,0.000039,24.041594,0.0006,1.311
12548.00,7.590826,24.93034,0.000040,24.040894,0.0006,1.311
12550.00,7.590642,24.92993,0.000039,24.041145,0.0005,1.311
12552.00,7.591290,24.93030,0.000040,24.040801,0.0006,1.311
12554.00,7.591691,24.92974,0.000039,24.041197,0.0006,1.311
12556.00,7.592105,24.93037,0.000040,24.040825,0.0005,1.311
12558.00,7.592019,24.93041,0.000040,24.041597,0.0006,1.311
12560.00,7.591613,24.93067,0.000041,24.040919,0.0006,1.311
12562.00,7.591402,24.93165,0.000039,24.040866,0.0006,1.311
12564.00,7.591032,24.93128,0.000039,24.041806,0.0006,1.311
12566.00,7.591341,24.93135,0.000040,24.040608,0.0006,1.311
12568.00,7.590339,24.93162,0.000039,24.040554,0.0006,1.312
12570.00,7.590446,24.93217,0.000038,24.041063,0.0006,1.312
12572.00,7.589963,24.93281,0.000039,24.040701,0.0006,1.311
12574.00,7.590275,24.93181,0.000040,24.041176,0.0006,1.311
12576.00,7.591225,24.93121,0.000041,24.040172,0.0006,1.311
12578.00,7.591372,24.93068,0.000040,24.041225,0.0006,1.311
12580.00,7.590890,24.93062,0.000040,24.040683,0.0006,1.311
12582.00,7.590539,24.92989,0.000040,24.040985,0.0006,1.311
12584.00,7.590865,24.93001,0.000040,24.040652,0.0006,1.311
12586.00,7.590509,24.92976,0.000040,24.040801,0.0006,1.311
12588.00,7.590369,24.92990,0.000040,24.040305,0.0006,1.311
12590.00,7.590247,24.93037,0.000041,24.040983,0.0006,1.312
12592.00,7.590284,24.93081,0.000040,24.040637,0.0006,1.311
12594.00,7.590639,24.93015,0.000041,24.040992,0.0006,1.312
12596.00,7.591087,24.93134,0.000040,24.040395,0.0006,1.312
12598.00,7.591096,24.93145,0.000041,24.040661,0.0006,1.311
12600.00,7.591510,24.93121,0.000040,24.041565,0.0006,1.311
12602.00,7.591041,24.93063,0.000040,24.041681,0.0006,1.312
12604.00,7.590475,24.93053,0.000040,24.040650,0.0006,1.311
@21,12.0000,24.0
12606.00,7.591000,24.93016,0.000040,24.040632,0.0006,1.312
12608.00,7.590802,24.92944,0.000039,24.041010,0.0006,1.311
12610.00,7.584836,24.92909,0.000040,24.041057,0.0006,1.311
12612.00,7.576239,24.93006,0.000039,24.040706,0.0006,1.311
12614.00,7.567494,24.92985,0.000041,24.041145,0.0006,1.310
12616.00,7.563509,24.92979,0.000042,24.041006,0.0006,1.310
12618.00,7.565262,24.92962,0.000041,24.040863,0.0006,1.310
12620.00,7.568279,24.92974,0.000041,24.040788,0.0006,1.312
12622.00,7.569696,24.93040,0.000039,24.040868,0.0006,1.313
12624.00,7.571044,24.92922,0.000039,24.041006,0.0006,1.312
12626.00,7.573596,24.92945,0.000040,24.040963,0.0006,1.312
12628.00,7.576120,24.93049,0.000040,24.041374,0.0006,1.312
12630.00,7.579250,24.93064,0.000040,24.040883,0.0006,1.312
12632.00,7.584174,24.92982,0.000038,24.040592,0.0006,1.312
12634.00,7.592915,24.93072,0.000038,24.041214,0.0006,1.313
12636.00,7.605389,24.93069,0.000038,24.040746,0.0006,1.313
12638.00,7.617261,24.93038,0.000038,24.041019,0.0006,1.313
12640.00,7.623319,24.93036,0.000039,24.040346,0.0006,1.313
12642.00,7.622499,24.93096,0.000039,24.040388,0.0006,1.313
12644.00,7.622136,24.93126,0.000039,24.040575,0.0006,1.312
12646.00,7.622817,24.93152,0.000040,24.040937,0.0006,1.312
12648.00,7.622460,24.93189,0.000041,24.040968,0.0006,1.311
12650.00,7.623270,24.93161,0.000041,24.041230,0.0006,1.311
12652.00,7.624066,24.93147,0.000041,24.040563,0.0006,1.311
12654.00,7.623759,24.93133,0.000041,24.040901,0.0006,1.311
12656.00,7.623937,24.93109,0.000040,24.040468,0.0006,1.311
12658.00,7.623418,24.93088,0.000040,24.040645,0.0006,1.312
12660.00,7.623713,24.93017,0.000040,24.041183,0.0006,1.312
12662.00,7.623969,24.93117,0.000039,24.041450,0.0006,1.312
12664.00,7.624467,24.93056,0.000040,24.041392,0.0006,1.311
12666.00,7.624155,24.93123,0.000041,24.041199,0.0006,1.311
12668.00,7.624392,24.93035,0.000040,24.040354,0.0006,1.312
12670.00,7.625307,24.93100,0.000041,24.041155,0.0006,1.312
12672.00,7.625884,24.93075,0.000039,24.040115,0.0006,1.312
12674.00,7.626243,24.93085,0.000039,24.041345,0.0006,1.312
12676.00,7.626542,24.93033,0.000039,24.041197,0.0006,1.311
12678.00,7.627398,24.93124,0.000040,24.040632,0.0006,1.311
12680.00,7.628295,24.93075,0.000041,24.041736,0.0006,1.311
12682.00,7.628570,24.93041,0.000041,24.040737,0.0006,1.311
12684.00,7.628554,24.93026,0.000042,24.041601,0.0006,1.311
12686.00,7.630047,24.93031,0.000042,24.041697,0.0006,1.311
12688.00,7.630515,24.93019,0.000041,24.041201,0.0006,1.311
12690.00,7.631097,24.93047,0.000040,24.041066,0.0006,1.311
12692.00,7.630767,24.93074,0.000040,24.041135,0.0006,1.312
12694.00,7.629506,24.93146,0.000040,24.041390,0.0005,1.311
12696.00,7.629228,24.93197,0.000040,24.040592,0.0006,1.311
12698.00,7.628772,24.93260,0.000040,24.040737,0.0006,1.312
12700.00,7.628706,24.93243,0.000040,24.041399,0.0006,1.312
12702.00,7.627788,24.93166,0.000040,24.041015,0.0006,1.313
12704.00,7.627102,24.93234,0.000039,24.040665,0.0006,1.312
12706.00,7.626512,24.93289,0.000040,24.040950,0.0006,1.312
12708.00,7.625999,24.93222,0.000041,24.041077,0.0006,1.312
12710.00,7.625655,24.93177,0.000041,24.041257,0.0006,1.312
12712.00,7.625717,24.93117,0.000041,24.041556,0.0006,1.311
12714.00,7.625462,24.93134,0.000041,24.040230,0.0006,1.311
12716.00,7.623251,24.93150,0.000042,24.041123,0.0006,1.311
12718.00,7.621504,24.93127,0.000041,24.041128,0.0006,1.312
12720.00,7.620799,24.93186,0.000040,24.041021,0.0006,1.312
12722.00,7.620137,24.93204,0.000041,24.041292,0.0006,1.312
12724.00,7.618933,24.93190,0.000040,24.040357,0.0006,1.312
12726.00,7.617316,24.93186,0.000041,24.040863,0.0006,1.313
12728.00,7.617971,24.93205,0.000041,24.041101,0.0006,1.312
12730.00,7.617943,24.93234,0.000040,24.041914,0.0006,1.312
12732.00,7.616212,24.93183,0.000039,24.040832,0.0006,1.312
12734.00,7.615799,24.93082,0.000040,24.040685,0.0006,1.312
12736.00,7.615014,24.93105,0.000043,24.041014,0.0006,1.311
12738.00,7.613544,24.93191,0.000040,24.040590,0.0006,1.312
12740.00,7.613440,24.93137,0.000040,24.041088,0.0006,1.312
12742.00,7.613148,24.93116,0.000040,24.040705,0.0006,1.311
12744.00,7.613015,24.93043,0.000040,24.040392,0.0006,1.311
12746.00,7.613649,24.93031,0.000040,24.040910,0.0006,1.312
12748.00,7.613354,24.93085,0.000041,24.041170,0.0006,1.312
12750.00,7.612414,24.93126,0.000041,24.041319,0.0006,1.312
12752.00,7.611963,24.93144,0.000040,24.040881,0.0006,1.312
12754.00,7.612291,24.93078,0.000040,24.041417,0.0006,1.312
12756.00,7.611662,24.93047,0.000040,24.041208,0.0006,1.311
12758.00,7.611977,24.93082,0.000041,24.040883,0.0006,1.311
12760.00,7.611730,24.93139,0.000040,24.040992,0.0006,1.313
12762.00,7.609573,24.93152,0.000040,24.041854,0.0006,1.312
12764.00,7.607663,24.93161,0.000039,24.041350,0.0006,1.312
12766.00,7.606859,24.93125,0.000039,24.040712,0.0006,1.312
12768.00,7.607126,24.93125,0.000039,24.041194,0.0006,1.312
12770.00,7.607455,24.93081,0.000039,24.041165,0.0006,1.312
12772.00,7.606554,24.93126,0.000039,24.040541,0.0006,1.313
12774.00,7.606141,24.93066,0.000040,24.040446,0.0006,1.312
12776.00,7.606489,24.93221,0.000040,24.040761,0.0006,1.311
12778.00,7.607090,24.93180,0.000040,24.041054,0.0006,1.312
12780.00,7.606744,24.93296,0.000040,24.041148,0.0006,1.312
12782.00,7.605881,24.93228,0.000039,24.041028,0.0006,1.312
12784.00,7.604669,24.93277,0.000039,24.041497,0.0006,1.313
12786.00,7.605158,24.93281,0.000040,24.040972,0.0006,1.312
12788.00,7.605125,24.93238,0.000040,24.040705,0.0006,1.313
12790.00,7.605266,24.93214,0.000039,24.040041,0.0005,1.313
12792.00,7.604777,24.93250,0.000040,24.040215,0.0006,1.312
12794.00,7.604203,24.93219,0.000040,24.040632,0.0006,1.312
12796.00,7.604283,24.93167,0.000040,24.040921,0.0006,1.312
12798.00,7.603208,24.93266,0.000039,24.040183,0.0006,1.313
12800.00,7.603477,24.93298,0.000038,24.040874,0.0005,1.312
12802.00,7.603045,24.93327,0.000040,24.041359,0.0006,1.312
12804.00,7.601719,24.93279,0.000041,24.041196,0.0006,1.312
12806.00,7.602511,24.93353,0.000041,24.040997,0.0006,1.312
12808.00,7.602047,24.93302,0.000040,24.041216,0.0006,1.312
12810.00,7.601738,24.93285,0.000041,24.040523,0.0006,1.312
12812.00,7.601110,24.93295,0.000040,24.040841,0.0006,1.312
12814.00,7.601618,24.93283,0.000039,24.041186,0.0006,1.312
12816.00,7.601204,24.93314,0.000040,24.040710,0.0006,1.313
12818.00,7.600694,24.93311,0.000039,24.040766,0.0006,1.313
12820.00,7.600168,24.93292,0.000039,24.041388,0.0006,1.312
12822.00,7.599153,24.93300,0.000040,24.040648,0.0006,1.312
12824.00,7.598421,24.93309,0.000040,24.040565,0.0006,1.312
12826.00,7.598632,24.93287,0.000040,24.040917,0.0006,1.312
12828.00,7.598763,24.93288,0.000041,24.041174,0.0006,1.312
12830.00,7.598249,24.93288,0.000040,24.041757,0.0005,1.313
12832.00,7.597806,24.93303,0.000039,24.040868,0.0005,1.313
12834.00,7.598131,24.93292,0.000040,24.040688,0.0005,1.312
12836.00,7.598128,24.93284,0.000041,24.041106,0.0006,1.312
12838.00,7.598534,24.93300,0.000040,24.040810,0.0006,1.312
12840.00,7.599339,24.93287,0.000041,24.040643,0.0006,1.312
12842.00,7.599535,24.93324,0.000040,24.041406,0.0006,1.312
12844.00,7.598418,24.93212,0.000041,24.041585,0.0006,1.312
12846.00,7.598000,24.93216,0.000039,24.040945,0.0006,1.312
12848.00,7.597556,24.93258,0.000041,24.040372,0.0006,1.313
12850.00,7.596059,24.93248,0.000040,24.041265,0.0006,1.312
12852.00,7.596206,24.93266,0.000039,24.041194,0.0006,1.313
12854.00,7.597468,24.93175,0.000039,24.040915,0.0006,1.312
12856.00,7.597667,24.93096,0.000041,24.040732,0.0006,1.312
12858.00,7.597531,24.93115,0.000040,24.040670,0.0006,1.312
12860.00,7.597352,24.93199,0.000041,24.040799,0.0006,1.312
12862.00,7.598015,24.93206,0.000039,24.041439,0.0006,1.313
12864.00,7.598460,24.93148,0.000040,24.040888,0.0005,1.312
12866.00,7.598389,24.93230,0.000040,24.040903,0.0006,1.312
12868.00,7.597507,24.93238,0.000039,24.040732,0.0006,1.312
12870.00,7.597640,24.93280,0.000040,24.040921,0.0006,1.312
12872.00,7.596793,24.93229,0.000041,24.040801,0.0006,1.313
12874.00,7.594812,24.93212,0.000040,24.040763,0.0006,1.312
12876.00,7.594076,24.93147,0.000040,24.040466,0.0006,1.312
12878.00,7.594770,24.93137,0.000040,24.040152,0.0006,1.313
12880.00,7.595578,24.93160,0.000040,24.040408,0.0006,1.312
12882.00,7.595047,24.93172,0.000041,24.040746,0.0006,1.312
12884.00,7.594980,24.93114,0.000040,24.041061,0.0006,1.313
12886.00,7.594756,24.93174,0.000041,24.041034,0.0006,1.313
12888.00,7.593925,24.93206,0.000040,24.041216,0.0006,1.312
12890.00,7.594286,24.93209,0.000040,24.040352,0.0006,1.313
12892.00,7.594091,24.93221,0.000041,24.041272,0.0006,1.312
12894.00,7.594183,24.93207,0.000040,24.041679,0.0006,1.312
12896.00,7.594890,24.93232,0.000041,24.040301,0.0006,1.313
12898.00,7.595484,24.93198,0.000040,24.040470,0.0006,1.312
12900.00,7.595944,24.93310,0.000040,24.041243,0.0006,1.313
12902.00,7.595448,24.93311,0.000040,24.041261,0.0005,1.312
12904.00,7.595132,24.93207,0.000040,24.040148,0.0005,1.313
12906.00,7.595680,24.93205,0.000039,24.040632,0.0006,1.313
12908.00,7.595823,24.93293,0.000040,24.041476,0.0006,1.312
12910.00,7.595170,24.93302,0.000041,24.040885,0.0006,1.313
12912.00,7.594639,24.93224,0.000041,24.040854,0.0006,1.313
12914.00,7.593558,24.93201,0.000039,24.041172,0.0006,1.313
12916.00,7.592883,24.93221,0.000041,24.040966,0.0006,1.312
12918.00,7.592412,24.93206,0.000041,24.041323,0.0006,1.313
12920.00,7.591521,24.93245,0.000040,24.041034,0.0006,1.312
12922.00,7.592024,24.93302,0.000040,24.040406,0.0006,1.313
12924.00,7.593110,24.93236,0.000040,24.041234,0.0006,1.312
12926.00,7.593760,24.93254,0.000040,24.041670,0.0006,1.313
12928.00,7.594076,24.93270,0.000039,24.041317,0.0006,1.313
12930.00,7.594257,24.93273,0.000038,24.040850,0.0006,1.313
12932.00,7.594960,24.93316,0.000040,24.041025,0.0006,1.313
12934.00,7.593929,24.93299,0.000040,24.040559,0.0006,1.313
12936.00,7.594203,24.93211,0.000040,24.041119,0.0006,1.312
12938.00,7.593106,24.93285,0.000040,24.040492,0.0006,1.312
12940.00,7.594289,24.93264,0.000040,24.039781,0.0006,1.313
12942.00,7.594366,24.93234,0.000040,24.041274,0.0006,1.313
12944.00,7.593187,24.93248,0.000041,24.040879,0.0006,1.313
12946.00,7.593001,24.93233,0.000040,24.041539,0.0006,1.313
12948.00,7.591745,24.93237,0.000040,24.040863,0.0006,1.313
12950.00,7.591910,24.93229,0.000040,24.041223,0.0006,1.312
12952.00,7.592388,24.93242,0.000041,24.041203,0.0006,1.312
12954.00,7.592270,24.93229,0.000040,24.040310,0.0006,1.313
12956.00,7.592580,24.93187,0.000041,24.041546,0.0006,1.313
12958.00,7.591811,24.93200,0.000040,24.041263,0.0006,1.313
12960.00,7.591718,24.93223,0.000041,24.041143,0.0006,1.312
12962.00,7.591475,24.93157,0.000040,24.041070,0.0006,1.313
12964.00,7.592014,24.93195,0.000041,24.040839,0.0006,1.312
12966.00,7.591894,24.93186,0.000041,24.041052,0.0005,1.313
12968.00,7.592492,24.93179,0.000040,24.041485,0.0005,1.313
12970.00,7.593160,24.93191,0.000040,24.040754,0.0006,1.313
12972.00,7.592270,24.93217,0.000040,24.040239,0.0006,1.313
12974.00,7.591903,24.93137,0.000039,24.040837,0.0005,1.313
12976.00,7.591757,24.93257,0.000040,24.040692,0.0006,1.313
12978.00,7.591912,24.93204,0.000040,24.041034,0.0006,1.313
12980.00,7.592344,24.93209,0.000040,24.041155,0.0006,1.312
12982.00,7.592521,24.93145,0.000041,24.041630,0.0006,1.312
12984.00,7.592672,24.93163,0.000040,24.040612,0.0006,1.312
12986.00,7.592793,24.93207,0.000040,24.040917,0.0006,1.313
12988.00,7.592458,24.93192,0.000039,24.040794,0.0006,1.313
12990.00,7.593356,24.93118,0.000039,24.040674,0.0006,1.313
12992.00,7.593605,24.93143,0.000039,24.040897,0.0005,1.313
12994.00,7.594097,24.93182,0.000039,24.041497,0.0006,1.313
12996.00,7.594323,24.93264,0.000039,24.040986,0.0005,1.313
12998.00,7.593483,24.93203,0.000041,24.040599,0.0006,1.312
13000.00,7.593666,24.93189,0.000041,24.041152,0.0005,1.313
13002.00,7.593738,24.93223,0.000040,24.040954,0.0006,1.313
13004.00,7.593687,24.93185,0.000040,24.040545,0.0005,1.313
13006.00,7.594022,24.93158,0.000040,24.041128,0.0006,1.313
13008.00,7.593734,24.93224,0.000039,24.039708,0.0005,1.313
13010.00,7.593128,24.93218,0.000041,24.041099,0.0006,1.313
13012.00,7.592151,24.93178,0.000041,24.041063,0.0006,1.313
13014.00,7.592663,24.93228,0.000040,24.040835,0.0006,1.313
13016.00,7.592536,24.93192,0.000040,24.041757,0.0006,1.313
13018.00,7.592006,24.93233,0.000040,24.041128,0.0006,1.313
13020.00,7.591768,24.93260,0.000041,24.040650,0.0006,1.313
13022.00,7.591635,24.93285,0.000040,24.041005,0.0006,1.313
13024.00,7.591108,24.93299,0.000040,24.040963,0.0006,1.312
13026.00,7.591089,24.93300,0.000040,24.040672,0.0006,1.313
13028.00,7.590473,24.93342,0.000040,24.040797,0.0006,1.313
13030.00,7.591273,24.93385,0.000039,24.040526,0.0005,1.313
13032.00,7.590628,24.93330,0.000039,24.041143,0.0006,1.313
13034.00,7.590575,24.93274,0.000040,24.041225,0.0006,1.314
13036.00,7.590727,24.93322,0.000039,24.041259,0.0006,1.313
13038.00,7.590592,24.93282,0.000040,24.040614,0.0006,1.313
13040.00,7.590873,24.93325,0.000039,24.040665,0.0006,1.313
13042.00,7.591202,24.93290,0.000040,24.041421,0.0006,1.313
13044.00,7.592427,24.93220,0.000040,24.040559,0.0006,1.313
13046.00,7.593211,24.93236,0.000040,24.041545,0.0006,1.313
13048.00,7.594598,24.93282,0.000041,24.041290,0.0006,1.313
13050.00,7.594322,24.93220,0.000039,24.040937,0.0006,1.314
13052.00,7.592527,24.93258,0.000039,24.041252,0.0007,1.314
13054.00,7.591536,24.93226,0.000041,24.041672,0.0006,1.313
13056.00,7.591907,24.93186,0.000041,24.041299,0.0006,1.313
13058.00,7.590793,24.93263,0.000042,24.040870,0.0006,1.313
13060.00,7.590811,24.93310,0.000041,24.040705,0.0006,1.313
13062.00,7.590662,24.93225,0.000040,24.041654,0.0006,1.314
13064.00,7.590735,24.93165,0.000040,24.040875,0.0006,1.314
13066.00,7.591688,24.93194,0.000040,24.040919,0.0006,1.314
13068.00,7.591854,24.93248,0.000041,24.040865,0.0006,1.313
13070.00,7.591169,24.93384,0.000041,24.040912,0.0006,1.312
13072.00,7.589878,24.93393,0.000040,24.041041,0.0006,1.313
13074.00,7.589753,24.93295,0.000039,24.040750,0.0006,1.314
13076.00,7.591017,24.93239,0.000039,24.041055,0.0006,1.313
13078.00,7.592811,24.93340,0.000040,24.040766,0.0006,1.313
13080.00,7.593338,24.93275,0.000041,24.041097,0.0006,1.313
13082.00,7.592940,24.93259,0.000041,24.040621,0.0006,1.314
13084.00,7.592655,24.93338,0.000041,24.040905,0.0006,1.314
13086.00,7.592520,24.93426,0.000040,24.040828,0.0006,1.314
13088.00,7.591901,24.93382,0.000040,24.041245,0.0006,1.313
13090.00,7.591240,24.93430,0.000040,24.041125,0.0006,1.314
13092.00,7.590870,24.93435,0.000040,24.041417,0.0006,1.314
13094.00,7.590763,24.93370,0.000039,24.040746,0.0006,1.313
13096.00,7.591895,24.93423,0.000038,24.040510,0.0006,1.313
13098.00,7.592810,24.93409,0.000038,24.040886,0.0006,1.314
13100.00,7.593444,24.93450,0.000040,24.040963,0.0006,1.313
13102.00,7.593632,24.93478,0.000041,24.041125,0.0006,1.313
13104.00,7.593342,24.93466,0.000041,24.040530,0.0006,1.314
13106.00,7.592033,24.93458,0.000040,24.040028,0.0006,1.314
13108.00,7.592028,24.93402,0.000039,24.041176,0.0006,1.314
13110.00,7.590884,24.93425,0.000039,24.041088,0.0006,1.313
13112.00,7.590625,24.93381,0.000040,24.040905,0.0006,1.314
13114.00,7.590697,24.93377,0.000039,24.041148,0.0006,1.314
13116.00,7.590613,24.93337,0.000040,24.041017,0.0006,1.313
13118.00,7.591294,24.93364,0.000041,24.041101,0.0006,1.314
13120.00,7.591582,24.93376,0.000039,24.041372,0.0006,1.314
13122.00,7.592455,24.93368,0.000038,24.041366,0.0006,1.314
13124.00,7.593022,24.93366,0.000040,24.040410,0.0006,1.314
13126.00,7.593313,24.93344,0.000039,24.040937,0.0006,1.314
13128.00,7.593909,24.93286,0.000040,24.040992,0.0006,1.313
13130.00,7.592391,24.93258,0.000041,24.040863,0.0006,1.314
13132.00,7.591651,24.93317,0.000040,24.040886,0.0006,1.313
13134.00,7.591693,24.93300,0.000041,24.041934,0.0006,1.313
13136.00,7.590910,24.93319,0.000040,24.040868,0.0006,1.313
13138.00,7.591573,24.93349,0.000040,24.040737,0.0006,1.314
13140.00,7.591551,24.93361,0.000040,24.040721,0.0006,1.314
13142.00,7.591861,24.93339,0.000041,24.040037,0.0006,1.313
13144.00,7.592078,24.93278,0.000041,24.040881,0.0006,1.314
13146.00,7.591020,24.93303,0.000041,24.041285,0.0006,1.313
13148.00,7.591410,24.93337,0.000041,24.040914,0.0006,1.314
13150.00,7.592067,24.93292,0.000040,24.041708,0.0006,1.314
13152.00,7.591314,24.93216,0.000040,24.040501,0.0006,1.314
13154.00,7.590593,24.93238,0.000040,24.040705,0.0006,1.313
13156.00,7.591341,24.93146,0.000042,24.041757,0.0006,1.313
13158.00,7.590902,24.93220,0.000041,24.040641,0.0006,1.313
13160.00,7.591178,24.93240,0.000042,24.040828,0.0006,1.313
13162.00,7.590774,24.93280,0.000040,24.041257,0.0006,1.314
13164.00,7.590990,24.93165,0.000040,24.040914,0.0006,1.314
13166.00,7.591898,24.93153,0.000041,24.040714,0.0006,1.313
13168.00,7.591668,24.93127,0.000040,24.040574,0.0006,1.314
13170.00,7.591720,24.93045,0.000039,24.041001,0.0006,1.313
13172.00,7.592002,24.93123,0.000041,24.040572,0.0006,1.313
13174.00,7.591396,24.93216,0.000041,24.041290,0.0006,1.314
13176.00,7.591389,24.93176,0.000041,24.041481,0.0006,1.314
13178.00,7.591100,24.93135,0.000039,24.040597,0.0006,1.314
13180.00,7.591053,24.93201,0.000039,24.040675,0.0006,1.314
13182.00,7.591617,24.93200,0.000039,24.040766,0.0006,1.314
13184.00,7.591076,24.93221,0.000040,24.040710,0.0006,1.314
13186.00,7.590261,24.93232,0.000040,24.040968,0.0006,1.313
13188.00,7.591247,24.93236,0.000041,24.041006,0.0006,1.313
13190.00,7.593293,24.93217,0.000041,24.041161,0.0006,1.313
13192.00,7.594220,24.93262,0.000041,24.041256,0.0006,1.313
13194.00,7.593706,24.93309,0.000040,24.040830,0.0006,1.313
13196.00,7.592096,24.93333,0.000040,24.041166,0.0006,1.314
13198.00,7.590792,24.93297,0.000041,24.041241,0.0006,1.313
13200.00,7.590384,24.93281,0.000040,24.041637,0.0006,1.314
13202.00,7.589777,24.93277,0.000040,24.041434,0.0006,1.315
13204.00,7.591216,24.93304,0.000040,24.040835,0.0006,1.314
13206.00,7.590666,24.93277,0.000039,24.040761,0.0006,1.314
@22,12.0000,24.0
13208.00,7.589459,24.93264,0.000040,24.041465,0.0006,1.314
13210.00,7.585564,24.93287,0.000040,24.041450,0.0006,1.314
13212.00,7.577625,24.93327,0.000041,24.041212,0.0006,1.313
13214.00,7.569044,24.93375,0.000042,24.041090,0.0005,1.312
13216.00,7.564353,24.93286,0.000042,24.041125,0.0006,1.313
13218.00,7.564807,24.93385,0.000041,24.041070,0.0006,1.314
13220.00,7.568302,24.93421,0.000040,24.040741,0.0006,1.315
13222.00,7.570822,24.93392,0.000039,24.040863,0.0006,1.315
13224.00,7.572895,24.93359,0.000039,24.040565,0.0006,1.315
13226.00,7.574653,24.93316,0.000039,24.040814,0.0006,1.315
13228.00,7.576105,24.93305,0.000039,24.040710,0.0006,1.314
13230.00,7.578431,24.93289,0.000040,24.041226,0.0006,1.315
13232.00,7.582487,24.93308,0.000040,24.041226,0.0006,1.315
13234.00,7.590403,24.93235,0.000039,24.041228,0.0006,1.316
13236.00,7.602013,24.93297,0.000039,24.041356,0.0006,1.315
13238.00,7.614247,24.93311,0.000038,24.041006,0.0006,1.316
13240.00,7.619973,24.93202,0.000039,24.041137,0.0006,1.315
13242.00,7.621098,24.93284,0.000039,24.040775,0.0006,1.315
13244.00,7.620129,24.93270,0.000040,24.040997,0.0006,1.314
13246.00,7.620003,24.93195,0.000041,24.040823,0.0006,1.315
13248.00,7.620896,24.93219,0.000041,24.041392,0.0006,1.314
13250.00,7.621890,24.93215,0.000040,24.041530,0.0006,1.315
13252.00,7.621253,24.93126,0.000041,24.040950,0.0006,1.315
13254.00,7.620268,24.93221,0.000042,24.040652,0.0006,1.314
13256.00,7.618966,24.93234,0.000044,24.040339,0.0006,1.314
13258.00,7.618560,24.93273,0.000042,24.041359,0.0006,1.314
13260.00,7.619929,24.93247,0.000041,24.040681,0.0006,1.314
13262.00,7.620606,24.93269,0.000039,24.040301,0.0006,1.314
13264.00,7.621011,24.93288,0.000040,24.040701,0.0006,1.314
13266.00,7.621640,24.93359,0.000040,24.040848,0.0006,1.314
13268.00,7.621173,24.93270,0.000039,24.040470,0.0006,1.315
13270.00,7.621198,24.93280,0.000040,24.040621,0.0006,1.314
13272.00,7.620927,24.93273,0.000042,24.040443,0.0006,1.314
13274.00,7.622264,24.93215,0.000041,24.041228,0.0006,1.314
13276.00,7.622949,24.93204,0.000041,24.041539,0.0006,1.314
13278.00,7.623800,24.93264,0.000041,24.040203,0.0006,1.314
13280.00,7.625015,24.93212,0.000042,24.040652,0.0006,1.314
13282.00,7.625622,24.93202,0.000040,24.041603,0.0006,1.314
13284.00,7.625293,24.93267,0.000040,24.041577,0.0006,1.314
13286.00,7.626214,24.93253,0.000040,24.040670,0.0006,1.314
13288.00,7.628193,24.93264,0.000040,24.040926,0.0006,1.314
13290.00,7.629538,24.93247,0.000041,24.041154,0.0006,1.314
13292.00,7.629149,24.93251,0.000042,24.041221,0.0006,1.314
13294.00,7.629209,24.93206,0.000041,24.040503,0.0006,1.314
13296.00,7.629306,24.93262,0.000040,24.040732,0.0006,1.314
13298.00,7.628767,24.93216,0.000040,24.041174,0.0006,1.314
13300.00,7.628326,24.93283,0.000040,24.041025,0.0006,1.314
13302.00,7.627737,24.93274,0.000040,24.041266,0.0006,1.314
13304.00,7.626961,24.93276,0.000040,24.041323,0.0005,1.314
13306.00,7.625754,24.93299,0.000040,24.040635,0.0006,1.314
13308.00,7.624315,24.93257,0.000040,24.040394,0.0006,1.314
13310.00,7.623413,24.93289,0.000042,24.040477,0.0006,1.313
13312.00,7.622770,24.93300,0.000041,24.040868,0.0006,1.314
13314.00,7.622191,24.93208,0.000040,24.040914,0.0006,1.315
13316.00,7.623143,24.93139,0.000039,24.041208,0.0006,1.315
13318.00,7.622818,24.93166,0.000039,24.040977,0.0006,1.314
13320.00,7.621412,24.93245,0.000039,24.040406,0.0006,1.314
13322.00,7.620047,24.93263,0.000039,24.040668,0.0006,1.314
13324.00,7.618983,24.93253,0.000040,24.040681,0.0005,1.314
13326.00,7.618702,24.93229,0.000040,24.040732,0.0006,1.314
13328.00,7.617775,24.93201,0.000040,24.041085,0.0006,1.315
13330.00,7.616462,24.93223,0.000039,24.040863,0.0006,1.315
13332.00,7.615344,24.93230,0.000040,24.041226,0.0006,1.314
13334.00,7.614312,24.93246,0.000041,24.040341,0.0006,1.314
13336.00,7.613698,24.93223,0.000042,24.040655,0.0006,1.314
13338.00,7.613409,24.93170,0.000041,24.041394,0.0006,1.314
13340.00,7.613094,24.93158,0.000040,24.040712,0.0006,1.314
13342.00,7.613516,24.93166,0.000040,24.041341,0.0006,1.314
13344.00,7.612819,24.93109,0.000040,24.041512,0.0006,1.314
13346.00,7.611868,24.93158,0.000041,24.040781,0.0006,1.314
13348.00,7.612434,24.93238,0.000039,24.041203,0.0006,1.315
13350.00,7.611180,24.93190,0.000039,24.040528,0.0006,1.314
13352.00,7.610491,24.93113,0.000040,24.041268,0.0006,1.314
13354.00,7.610551,24.93099,0.000040,24.041379,0.0006,1.315
13356.00,7.610510,24.93063,0.000040,24.040530,0.0006,1.314
13358.00,7.610736,24.93037,0.000040,24.041015,0.0006,1.314
13360.00,7.610052,24.93148,0.000040,24.041626,0.0006,1.315
13362.00,7.609289,24.93131,0.000040,24.041143,0.0006,1.314
13364.00,7.608686,24.93100,0.000041,24.041288,0.0006,1.314
13366.00,7.607545,24.93101,0.000040,24.040430,0.0006,1.314
13368.00,7.607282,24.93070,0.000041,24.041261,0.0006,1.314
13370.00,7.606901,24.93112,0.000040,24.041281,0.0006,1.314
13372.00,7.606508,24.93073,0.000039,24.040805,0.0006,1.314
13374.00,7.606629,24.93066,0.000040,24.040905,0.0006,1.314
13376.00,7.605174,24.93186,0.000039,24.041021,0.0006,1.314
13378.00,7.603918,24.93172,0.000039,24.040866,0.0006,1.314
13380.00,7.604119,24.93125,0.000040,24.041268,0.0006,1.314
13382.00,7.604328,24.93142,0.000039,24.041117,0.0006,1.314
13384.00,7.605048,24.93147,0.000040,24.039970,0.0006,1.315
13386.00,7.604752,24.93265,0.000039,24.040601,0.0006,1.315
13388.00,7.604264,24.93191,0.000039,24.041452,0.0006,1.314
13390.00,7.603942,24.93161,0.000041,24.041035,0.0005,1.314
13392.00,7.604152,24.93178,0.000040,24.041226,0.0006,1.314
13394.00,7.604425,24.93162,0.000040,24.040486,0.0006,1.314
13396.00,7.603851,24.93132,0.000039,24.040523,0.0006,1.315
13398.00,7.603624,24.93061,0.000041,24.040983,0.0006,1.314
13400.00,7.602809,24.93192,0.000040,24.040659,0.0006,1.315
13402.00,7.602521,24.93198,0.000040,24.041272,0.0006,1.314
13404.00,7.602088,24.93191,0.000040,24.041446,0.0006,1.314
13406.00,7.601854,24.93216,0.000040,24.041356,0.0006,1.314
13408.00,7.602335,24.93260,0.000041,24.041115,0.0007,1.314
13410.00,7.601973,24.93229,0.000041,24.041105,0.0006,1.315
13412.00,7.602391,24.93220,0.000041,24.040381,0.0006,1.314
13414.00,7.603088,24.93277,0.000039,24.040299,0.0006,1.314
13416.00,7.602529,24.93296,0.000039,24.040359,0.0006,1.315
13418.00,7.601453,24.93322,0.000038,24.040554,0.0006,1.314
13420.00,7.600136,24.93297,0.000038,24.040979,0.0006,1.314
13422.00,7.599091,24.93279,0.000039,24.041054,0.0006,1.315
13424.00,7.600105,24.93257,0.000040,24.041032,0.0006,1.314
13426.00,7.600904,24.93255,0.000042,24.041112,0.0006,1.314
13428.00,7.601334,24.93230,0.000040,24.041383,0.0006,1.315
13430.00,7.600658,24.93255,0.000039,24.040899,0.0006,1.315
13432.00,7.599969,24.93260,0.000040,24.041276,0.0006,1.315
13434.00,7.599031,24.93233,0.000041,24.040297,0.0006,1.314
13436.00,7.598466,24.93245,0.000040,24.040694,0.0006,1.314
13438.00,7.597618,24.93281,0.000040,24.041443,0.0006,1.314
13440.00,7.598229,24.93218,0.000039,24.041203,0.0006,1.315
13442.00,7.598915,24.93299,0.000040,24.040826,0.0006,1.315
13444.00,7.599349,24.93306,0.000040,24.040423,0.0006,1.314
13446.00,7.599554,24.93301,0.000042,24.040939,0.0006,1.314
13448.00,7.599446,24.93316,0.000040,24.040303,0.0006,1.313
13450.00,7.598973,24.93253,0.000042,24.040839,0.0006,1.314
13452.00,7.598329,24.93302,0.000041,24.040494,0.0006,1.314
13454.00,7.597936,24.93436,0.000040,24.040163,0.0006,1.314
13456.00,7.598122,24.93365,0.000039,24.041679,0.0006,1.314
13458.00,7.597523,24.93321,0.000039,24.041021,0.0006,1.315
13460.00,7.597545,24.93344,0.000040,24.040565,0.0006,1.315
13462.00,7.597562,24.93328,0.000039,24.040839,0.0006,1.315
13464.00,7.597491,24.93280,0.000039,24.040406,0.0006,1.314
13466.00,7.598036,24.93341,0.000041,24.041725,0.0006,1.315
13468.00,7.598727,24.93391,0.000040,24.041219,0.0006,1.315
13470.00,7.598501,24.93352,0.000041,24.041196,0.0006,1.315
13472.00,7.597842,24.93388,0.000040,24.040997,0.0006,1.314
13474.00,7.596206,24.93373,0.000040,24.040263,0.0006,1.315
13476.00,7.596045,24.93378,0.000040,24.040901,0.0006,1.314
13478.00,7.597315,24.93368,0.000040,24.041490,0.0006,1.314
13480.00,7.596362,24.93324,0.000040,24.040648,0.0006,1.315
13482.00,7.594965,24.93276,0.000040,24.040585,0.0006,1.315
13484.00,7.594801,24.93309,0.000040,24.041523,0.0006,1.314
13486.00,7.593928,24.93263,0.000041,24.041448,0.0006,1.315
13488.00,7.593794,24.93209,0.000041,24.040572,0.0005,1.314
13490.00,7.595283,24.93307,0.000039,24.040594,0.0006,1.315
13492.00,7.597087,24.93355,0.000039,24.040405,0.0006,1.315
13494.00,7.596325,24.93261,0.000040,24.040921,0.0006,1.315
13496.00,7.595858,24.93257,0.000041,24.040852,0.0006,1.315
13498.00,7.595693,24.93297,0.000041,24.041274,0.0006,1.315
13500.00,7.594949,24.93246,0.000041,24.041332,0.0006,1.315
13502.00,7.595157,24.93298,0.000040,24.040666,0.0006,1.315
13504.00,7.595882,24.93266,0.000039,24.041492,0.0006,1.315
13506.00,7.595891,24.93307,0.000040,24.040735,0.0006,1.315
13508.00,7.596154,24.93330,0.000040,24.040865,0.0006,1.315
13510.00,7.596038,24.93234,0.000041,24.040803,0.0006,1.315
13512.00,7.595310,24.93226,0.000040,24.040772,0.0006,1.315
13514.00,7.596024,24.93295,0.000040,24.040748,0.0006,1.315
13516.00,7.595271,24.93281,0.000040,24.040519,0.0006,1.315
13518.00,7.594444,24.93344,0.000040,24.040935,0.0006,1.315
13520.00,7.594048,24.93350,0.000039,24.041285,0.0006,1.314
13522.00,7.594226,24.93360,0.000039,24.041388,0.0006,1.315
13524.00,7.594172,24.93370,0.000040,24.041088,0.0006,1.314
13526.00,7.593955,24.93375,0.000040,24.041077,0.0006,1.315
13528.00,7.595095,24.93335,0.000040,24.040843,0.0006,1.315
13530.00,7.595914,24.93359,0.000040,24.040815,0.0006,1.315
13532.00,7.595535,24.93329,0.000040,24.040537,0.0006,1.315
13534.00,7.594747,24.93281,0.000040,24.040548,0.0007,1.314
13536.00,7.595558,24.93232,0.000040,24.040710,0.0006,1.315
13538.00,7.596084,24.93257,0.000040,24.040963,0.0006,1.315
13540.00,7.594437,24.93193,0.000039,24.041345,0.0006,1.315
13542.00,7.594284,24.93261,0.000040,24.041212,0.0006,1.315
13544.00,7.595322,24.93332,0.000040,24.040974,0.0006,1.314
13546.00,7.595397,24.93358,0.000040,24.041106,0.0005,1.315
13548.00,7.595509,24.93325,0.000040,24.040814,0.0006,1.315
13550.00,7.595300,24.93333,0.000041,24.041386,0.0006,1.315
13552.00,7.594665,24.93318,0.000041,24.041166,0.0006,1.315
13554.00,7.593458,24.93366,0.000040,24.041272,0.0006,1.315
13556.00,7.592627,24.93324,0.000039,24.041468,0.0006,1.315
13558.00,7.592640,24.93333,0.000039,24.040957,0.0006,1.315
13560.00,7.592389,24.93363,0.000038,24.041561,0.0006,1.315
13562.00,7.592051,24.93375,0.000039,24.040475,0.0006,1.315
13564.00,7.592315,24.93486,0.000041,24.041197,0.0006,1.315
13566.00,7.592438,24.93472,0.000042,24.041032,0.0007,1.315
13568.00,7.593043,24.93469,0.000041,24.041463,0.0006,1.315
13570.00,7.594722,24.93434,0.000041,24.041481,0.0006,1.315
13572.00,7.594716,24.93388,0.000041,24.041188,0.0006,1.315
13574.00,7.594503,24.93420,0.000040,24.041086,0.0006,1.315
13576.00,7.593801,24.93511,0.000040,24.040437,0.0006,1.316
13578.00,7.592868,24.93504,0.000040,24.040955,0.0006,1.315
13580.00,7.591998,24.93468,0.000040,24.041110,0.0006,1.316
13582.00,7.591497,24.93448,0.000041,24.040923,0.0006,1.315
13584.00,7.591438,24.93482,0.000041,24.041132,0.0006,1.315
13586.00,7.591884,24.93425,0.000041,24.040761,0.0006,1.315
13588.00,7.592178,24.93489,0.000042,24.040677,0.0006,1.315
13590.00,7.592435,24.93512,0.000042,24.040950,0.0006,1.315
13592.00,7.591903,24.93515,0.000040,24.041146,0.0006,1.316
13594.00,7.590215,24.93472,0.000039,24.041506,0.0006,1.316
13596.00,7.590173,24.93386,0.000039,24.041070,0.0005,1.315
13598.00,7.591386,24.93367,0.000041,24.041332,0.0006,1.315
13600.00,7.592690,24.93336,0.000041,24.041052,0.0006,1.315
13602.00,7.593349,24.93438,0.000041,24.041026,0.0006,1.315
13604.00,7.592599,24.93359,0.000039,24.040726,0.0006,1.315
13606.00,7.592342,24.93417,0.000041,24.041605,0.0006,1.315
13608.00,7.592611,24.93365,0.000041,24.040955,0.0006,1.315
13610.00,7.592550,24.93294,0.000040,24.041368,0.0006,1.315
13612.00,7.592590,24.93295,0.000039,24.041054,0.0006,1.315
13614.00,7.592011,24.93420,0.000039,24.041065,0.0006,1.315
13616.00,7.591845,24.93336,0.000040,24.040930,0.0006,1.316
13618.00,7.591844,24.93322,0.000040,24.040630,0.0006,1.315
13620.00,7.591588,24.93303,0.000041,24.040992,0.0006,1.314
13622.00,7.591345,24.93303,0.000039,24.041443,0.0005,1.315
13624.00,7.591635,24.93214,0.000040,24.040983,0.0006,1.315
13626.00,7.592711,24.93231,0.000041,24.040326,0.0006,1.315
13628.00,7.592427,24.93151,0.000040,24.040761,0.0006,1.315
13630.00,7.591791,24.93194,0.000040,24.041074,0.0006,1.315
13632.00,7.592658,24.93248,0.000040,24.040966,0.0006,1.315
13634.00,7.592842,24.93284,0.000040,24.041296,0.0006,1.316
13636.00,7.592558,24.93321,0.000041,24.041676,0.0006,1.315
13638.00,7.592450,24.93269,0.000040,24.041270,0.0006,1.315
13640.00,7.592261,24.93288,0.000041,24.041119,0.0006,1.315
13642.00,7.592171,24.93218,0.000041,24.041243,0.0006,1.315
13644.00,7.593079,24.93244,0.000041,24.040870,0.0006,1.315
13646.00,7.593393,24.93271,0.000042,24.041468,0.0006,1.315
13648.00,7.592085,24.93294,0.000040,24.041457,0.0006,1.315
13650.00,7.592218,24.93318,0.000040,24.040879,0.0006,1.315
13652.00,7.593030,24.93293,0.000040,24.040292,0.0006,1.315
13654.00,7.594030,24.93270,0.000041,24.041196,0.0006,1.315
13656.00,7.593913,24.93304,0.000041,24.041517,0.0006,1.315
13658.00,7.592778,24.93357,0.000040,24.041297,0.0006,1.316
13660.00,7.593164,24.93420,0.000040,24.040766,0.0006,1.315
13662.00,7.592545,24.93401,0.000039,24.041134,0.0006,1.315
13664.00,7.591408,24.93453,0.000039,24.041363,0.0006,1.315
13666.00,7.591979,24.93379,0.000039,24.040788,0.0006,1.316
13668.00,7.592112,24.93365,0.000038,24.040330,0.0006,1.315
13670.00,7.593137,24.93347,0.000040,24.040115,0.0006,1.315
13672.00,7.593710,24.93324,0.000040,24.041203,0.0006,1.315
13674.00,7.592470,24.93235,0.000040,24.040954,0.0006,1.315
13676.00,7.591977,24.93283,0.000042,24.040532,0.0006,1.315
13678.00,7.591013,24.93374,0.000040,24.041352,0.0006,1.316
13680.00,7.590370,24.93436,0.000040,24.040494,0.0006,1.315
13682.00,7.589861,24.93362,0.000040,24.040541,0.0006,1.315
13684.00,7.590239,24.93301,0.000040,24.041532,0.0006,1.315
13686.00,7.590777,24.93298,0.000040,24.041526,0.0006,1.316
13688.00,7.591141,24.93338,0.000041,24.041079,0.0005,1.316
13690.00,7.591322,24.93323,0.000040,24.041243,0.0005,1.316
13692.00,7.590588,24.93308,0.000039,24.041174,0.0005,1.315
13694.00,7.590768,24.93345,0.000039,24.041434,0.0006,1.315
13696.00,7.590292,24.93354,0.000040,24.041061,0.0006,1.315
13698.00,7.591548,24.93358,0.000040,24.041075,0.0006,1.316
13700.00,7.591609,24.93362,0.000041,24.041190,0.0006,1.315
[truncated: 38,562 more chars]
