# Supplementary material for: Hormonal steroids induce multidrug resistance and stress response genes in Neisseria gonorrhoeae by binding to MtrR
Source: Nat Commun. 2024 Feb 7;15:1153. doi: 10.1038/s41467-024-45195-1 (PMC10850145; doi:10.1038/s41467-024-45195-1)
Supplement: Supplementary file 6 — Source Data [file 41467_2024_45195_MOESM6_ESM.zip › Source Data/ITC/Q133A/3E2MtrRQ133A2022Nov4.itc]

$ITC
$ 25 
$NOT
$ 25 
$ 600 
$ 199 
$ 8 
$ 2 
$ADCGainCode:  3 
$True,True,True
$ 2 , 4 , 600 , 2 
$ 12 , 24 , 600 , 2 
$ 12 , 24 , 600 , 2 
$ 12 , 24 , 600 , 2 
$ 12 , 24 , 600 , 2 
$ 12 , 24 , 600 , 2 
$ 12 , 24 , 600 , 2 
$ 12 , 24 , 600 , 2 
$ 12 , 24 , 600 , 2 
$ 12 , 24 , 600 , 2 
$ 12 , 24 , 600 , 2 
$ 12 , 24 , 600 , 2 
$ 12 , 24 , 600 , 2 
$ 12 , 24 , 600 , 2 
$ 12 , 24 , 600 , 2 
$ 12 , 24 , 600 , 2 
$ 12 , 24 , 600 , 2 
$ 12 , 24 , 600 , 2 
$ 12 , 24 , 600 , 2 
$ 12 , 24 , 600 , 2 
$ 12 , 24 , 600 , 2 
$ 12 , 24 , 600 , 2 
$ 12 , 24 , 600 , 2 
$ 12 , 24 , 600 , 2 
$ 12 , 24 , 600 , 2 
# 0 
# 0.125 
# 0.005 
# 1.4485 
# 25 
# 28.9316 
# 15.91949 
?
% VPITC12.10.1003
% 1.4485 
% 28.9316 
%-1.096232 , 100.1901 
% 0.443748 , 95.77349 
% 0.2232 
% 124.02 , 123.95 
% 1 , 80 
%-0.001812 , 0.055139 
% 0 , 8 
% 0 , 18 
% 104422       320637 
% 101.8 
% 260 , 310 , 470 , 530 
% 0.08632 ,-0.00346 , 0.0000110163 , 0.000000290198 ,-0.0000000019883 
% VPViewer2000 Ver: 1.40.0
@0
2.00,7.927310,24.91659,-0.000170,24.018600,-0.0077,1.298
4.00,7.926347,24.91652,-0.000169,24.018680,-0.0077,1.298
6.00,7.925516,24.91644,-0.000169,24.019168,-0.0077,1.299
8.00,7.925120,24.91580,-0.000171,24.018401,-0.0077,1.299
10.00,7.925034,24.91550,-0.000170,24.018537,-0.0077,1.299
12.00,7.924468,24.91541,-0.000170,24.018423,-0.0077,1.298
14.00,7.923319,24.91587,-0.000170,24.017723,-0.0077,1.298
16.00,7.922629,24.91588,-0.000171,24.018017,-0.0077,1.298
18.00,7.922494,24.91574,-0.000169,24.017966,-0.0077,1.298
20.00,7.921609,24.91604,-0.000169,24.017623,-0.0077,1.299
22.00,7.921615,24.91630,-0.000170,24.017982,-0.0077,1.299
24.00,7.921616,24.91595,-0.000171,24.017312,-0.0077,1.298
26.00,7.921057,24.91584,-0.000172,24.017917,-0.0077,1.299
28.00,7.919856,24.91611,-0.000171,24.018241,-0.0077,1.299
30.00,7.919289,24.91593,-0.000169,24.018029,-0.0077,1.299
32.00,7.919117,24.91611,-0.000171,24.018550,-0.0076,1.298
34.00,7.918331,24.91604,-0.000170,24.017951,-0.0077,1.299
36.00,7.918073,24.91631,-0.000170,24.018004,-0.0077,1.299
38.00,7.918070,24.91619,-0.000169,24.018053,-0.0077,1.298
40.00,7.917225,24.91542,-0.000169,24.018584,-0.0077,1.299
42.00,7.915834,24.91519,-0.000170,24.018495,-0.0077,1.298
44.00,7.915585,24.91590,-0.000169,24.018571,-0.0077,1.298
46.00,7.914815,24.91633,-0.000170,24.018274,-0.0077,1.298
48.00,7.914277,24.91609,-0.000169,24.018477,-0.0077,1.299
50.00,7.913434,24.91596,-0.000169,24.018269,-0.0077,1.298
52.00,7.912409,24.91572,-0.000169,24.018359,-0.0077,1.299
54.00,7.911299,24.91598,-0.000169,24.017988,-0.0077,1.299
56.00,7.911274,24.91584,-0.000170,24.017982,-0.0077,1.299
58.00,7.910775,24.91647,-0.000170,24.017799,-0.0077,1.298
60.00,7.910693,24.91695,-0.000169,24.018388,-0.0077,1.298
62.00,7.911183,24.91642,-0.000170,24.018178,-0.0077,1.299
64.00,7.911326,24.91496,-0.000170,24.018051,-0.0077,1.299
66.00,7.910293,24.91479,-0.000169,24.017962,-0.0077,1.299
68.00,7.909530,24.91514,-0.000169,24.018367,-0.0077,1.299
70.00,7.908336,24.91470,-0.000169,24.018513,-0.0077,1.299
72.00,7.906980,24.91554,-0.000170,24.018386,-0.0077,1.299
74.00,7.906203,24.91552,-0.000170,24.018629,-0.0077,1.299
76.00,7.905894,24.91503,-0.000170,24.018463,-0.0077,1.298
78.00,7.905595,24.91527,-0.000169,24.018057,-0.0077,1.298
80.00,7.904070,24.91458,-0.000170,24.018057,-0.0077,1.299
82.00,7.904315,24.91557,-0.000171,24.018151,-0.0077,1.298
84.00,7.904238,24.91445,-0.000170,24.018067,-0.0077,1.299
86.00,7.904340,24.91440,-0.000169,24.018825,-0.0077,1.298
88.00,7.903847,24.91465,-0.000170,24.019240,-0.0077,1.299
90.00,7.903325,24.91516,-0.000170,24.018004,-0.0077,1.299
92.00,7.902646,24.91521,-0.000169,24.018843,-0.0077,1.299
94.00,7.901814,24.91566,-0.000169,24.018664,-0.0077,1.298
96.00,7.901990,24.91511,-0.000169,24.017883,-0.0077,1.299
98.00,7.900936,24.91556,-0.000170,24.019173,-0.0077,1.298
100.00,7.900299,24.91531,-0.000170,24.018075,-0.0077,1.299
102.00,7.899818,24.91538,-0.000169,24.018642,-0.0077,1.298
104.00,7.899344,24.91581,-0.000170,24.018309,-0.0077,1.298
106.00,7.898891,24.91527,-0.000170,24.017960,-0.0077,1.299
108.00,7.898992,24.91539,-0.000169,24.018234,-0.0077,1.299
110.00,7.899061,24.91572,-0.000169,24.017977,-0.0076,1.299
112.00,7.898663,24.91610,-0.000170,24.017946,-0.0077,1.299
114.00,7.897779,24.91590,-0.000169,24.018988,-0.0077,1.298
116.00,7.896841,24.91581,-0.000170,24.018673,-0.0077,1.298
118.00,7.896213,24.91584,-0.000169,24.018619,-0.0077,1.298
120.00,7.896301,24.91581,-0.000169,24.018406,-0.0077,1.298
122.00,7.896446,24.91589,-0.000169,24.018535,-0.0077,1.299
124.00,7.895672,24.91656,-0.000169,24.018936,-0.0077,1.299
126.00,7.894178,24.91641,-0.000169,24.018959,-0.0077,1.298
128.00,7.893741,24.91568,-0.000168,24.019014,-0.0077,1.298
130.00,7.892961,24.91582,-0.000169,24.018609,-0.0077,1.299
132.00,7.893119,24.91500,-0.000169,24.018231,-0.0077,1.299
134.00,7.892914,24.91595,-0.000170,24.017906,-0.0077,1.299
136.00,7.891606,24.91616,-0.000170,24.017777,-0.0077,1.298
138.00,7.890806,24.91641,-0.000169,24.018076,-0.0077,1.298
140.00,7.890805,24.91550,-0.000169,24.018319,-0.0077,1.299
142.00,7.890758,24.91509,-0.000169,24.018800,-0.0077,1.299
144.00,7.890452,24.91567,-0.000170,24.018666,-0.0077,1.299
146.00,7.889559,24.91576,-0.000170,24.017696,-0.0077,1.298
148.00,7.889096,24.91590,-0.000169,24.019039,-0.0077,1.299
150.00,7.888600,24.91551,-0.000168,24.018513,-0.0077,1.299
152.00,7.888475,24.91614,-0.000169,24.018354,-0.0077,1.299
154.00,7.888418,24.91671,-0.000169,24.018417,-0.0077,1.299
156.00,7.887349,24.91599,-0.000170,24.018582,-0.0077,1.299
158.00,7.886697,24.91623,-0.000169,24.018336,-0.0077,1.298
160.00,7.886628,24.91666,-0.000170,24.018203,-0.0076,1.298
162.00,7.886330,24.91741,-0.000170,24.018245,-0.0077,1.298
164.00,7.885826,24.91677,-0.000169,24.018970,-0.0077,1.298
166.00,7.885438,24.91727,-0.000170,24.018350,-0.0077,1.299
168.00,7.884675,24.91734,-0.000169,24.018394,-0.0077,1.299
170.00,7.883590,24.91721,-0.000169,24.018066,-0.0077,1.299
172.00,7.883126,24.91688,-0.000169,24.018203,-0.0077,1.298
174.00,7.882998,24.91750,-0.000169,24.017591,-0.0077,1.298
176.00,7.882955,24.91669,-0.000170,24.018145,-0.0077,1.299
178.00,7.882804,24.91626,-0.000170,24.018577,-0.0077,1.299
180.00,7.881935,24.91613,-0.000169,24.018096,-0.0077,1.300
182.00,7.880654,24.91608,-0.000170,24.018028,-0.0077,1.299
184.00,7.879873,24.91698,-0.000170,24.018107,-0.0077,1.299
186.00,7.880683,24.91678,-0.000169,24.018205,-0.0077,1.298
188.00,7.880154,24.91662,-0.000170,24.018452,-0.0077,1.299
190.00,7.879666,24.91643,-0.000171,24.017763,-0.0077,1.299
192.00,7.880289,24.91544,-0.000170,24.018227,-0.0077,1.298
194.00,7.880809,24.91523,-0.000170,24.017892,-0.0077,1.299
196.00,7.880190,24.91596,-0.000170,24.017438,-0.0076,1.299
198.00,7.879069,24.91633,-0.000170,24.018319,-0.0077,1.299
200.00,7.877592,24.91645,-0.000169,24.017799,-0.0077,1.299
202.00,7.876189,24.91665,-0.000170,24.017272,-0.0077,1.299
204.00,7.875032,24.91652,-0.000169,24.018354,-0.0077,1.299
206.00,7.874192,24.91659,-0.000168,24.017955,-0.0077,1.299
208.00,7.873440,24.91655,-0.000168,24.018029,-0.0077,1.299
210.00,7.873700,24.91644,-0.000168,24.018017,-0.0077,1.298
212.00,7.872879,24.91581,-0.000169,24.018428,-0.0077,1.298
214.00,7.871937,24.91626,-0.000169,24.018278,-0.0076,1.299
216.00,7.871917,24.91685,-0.000168,24.017906,-0.0077,1.299
218.00,7.872545,24.91607,-0.000169,24.018162,-0.0077,1.299
220.00,7.872424,24.91687,-0.000170,24.018408,-0.0077,1.299
222.00,7.871570,24.91670,-0.000169,24.018611,-0.0077,1.299
224.00,7.871178,24.91680,-0.000169,24.018028,-0.0077,1.299
226.00,7.871426,24.91736,-0.000169,24.018205,-0.0077,1.299
228.00,7.870856,24.91715,-0.000170,24.018265,-0.0077,1.299
230.00,7.870248,24.91718,-0.000169,24.018142,-0.0077,1.298
232.00,7.869261,24.91736,-0.000169,24.017384,-0.0077,1.299
234.00,7.869552,24.91687,-0.000170,24.018156,-0.0077,1.299
236.00,7.869432,24.91679,-0.000170,24.018314,-0.0077,1.299
238.00,7.869152,24.91636,-0.000170,24.018214,-0.0077,1.299
240.00,7.868831,24.91640,-0.000170,24.018809,-0.0077,1.299
242.00,7.868009,24.91699,-0.000171,24.018029,-0.0077,1.299
244.00,7.866961,24.91634,-0.000171,24.017999,-0.0077,1.299
246.00,7.866938,24.91594,-0.000170,24.018055,-0.0077,1.299
248.00,7.866176,24.91684,-0.000171,24.018468,-0.0077,1.299
250.00,7.865873,24.91709,-0.000170,24.018394,-0.0077,1.299
252.00,7.865564,24.91632,-0.000170,24.018174,-0.0077,1.298
254.00,7.864986,24.91562,-0.000170,24.017618,-0.0077,1.299
256.00,7.865622,24.91594,-0.000170,24.017618,-0.0076,1.298
258.00,7.864870,24.91693,-0.000169,24.018254,-0.0077,1.299
260.00,7.863456,24.91652,-0.000169,24.018031,-0.0077,1.299
262.00,7.863386,24.91673,-0.000170,24.018310,-0.0077,1.299
264.00,7.862824,24.91672,-0.000169,24.018492,-0.0077,1.300
266.00,7.862486,24.91712,-0.000170,24.018617,-0.0077,1.299
268.00,7.862120,24.91623,-0.000169,24.018120,-0.0077,1.299
270.00,7.861833,24.91659,-0.000169,24.018399,-0.0077,1.300
272.00,7.860996,24.91695,-0.000170,24.017970,-0.0077,1.299
274.00,7.859822,24.91676,-0.000170,24.018637,-0.0077,1.299
276.00,7.858425,24.91746,-0.000170,24.018345,-0.0077,1.298
278.00,7.858928,24.91638,-0.000169,24.017701,-0.0077,1.299
280.00,7.858497,24.91663,-0.000170,24.018087,-0.0077,1.299
282.00,7.857204,24.91728,-0.000169,24.018223,-0.0076,1.299
284.00,7.857345,24.91751,-0.000171,24.018758,-0.0077,1.299
286.00,7.857220,24.91727,-0.000170,24.018687,-0.0077,1.299
288.00,7.856659,24.91731,-0.000169,24.017870,-0.0077,1.299
290.00,7.855450,24.91724,-0.000170,24.018519,-0.0077,1.299
292.00,7.855527,24.91622,-0.000170,24.018169,-0.0077,1.299
294.00,7.855919,24.91638,-0.000170,24.018162,-0.0077,1.299
296.00,7.856054,24.91677,-0.000170,24.018350,-0.0077,1.299
298.00,7.855649,24.91674,-0.000170,24.018169,-0.0077,1.299
300.00,7.854898,24.91685,-0.000170,24.018017,-0.0077,1.299
302.00,7.854575,24.91647,-0.000169,24.017988,-0.0077,1.299
304.00,7.854698,24.91666,-0.000169,24.017989,-0.0077,1.298
306.00,7.854396,24.91646,-0.000168,24.018686,-0.0077,1.298
308.00,7.853897,24.91600,-0.000170,24.018722,-0.0077,1.300
310.00,7.854226,24.91642,-0.000170,24.018782,-0.0077,1.299
312.00,7.854026,24.91664,-0.000171,24.017848,-0.0077,1.298
314.00,7.852749,24.91694,-0.000170,24.018234,-0.0077,1.299
316.00,7.852007,24.91728,-0.000169,24.018851,-0.0077,1.300
318.00,7.851025,24.91697,-0.000170,24.018386,-0.0077,1.299
320.00,7.849855,24.91751,-0.000169,24.018403,-0.0077,1.299
322.00,7.849974,24.91799,-0.000170,24.018794,-0.0077,1.299
324.00,7.850371,24.91795,-0.000169,24.018718,-0.0077,1.299
326.00,7.850105,24.91740,-0.000170,24.018698,-0.0077,1.299
328.00,7.850138,24.91696,-0.000171,24.018098,-0.0077,1.299
330.00,7.848954,24.91639,-0.000169,24.018218,-0.0077,1.299
332.00,7.848028,24.91674,-0.000169,24.018646,-0.0077,1.300
334.00,7.847127,24.91627,-0.000170,24.018588,-0.0077,1.299
336.00,7.846517,24.91627,-0.000170,24.017698,-0.0077,1.299
338.00,7.845943,24.91628,-0.000169,24.018793,-0.0077,1.299
340.00,7.846086,24.91748,-0.000171,24.018328,-0.0077,1.299
342.00,7.845821,24.91675,-0.000169,24.017808,-0.0077,1.299
344.00,7.845492,24.91659,-0.000170,24.018377,-0.0077,1.299
346.00,7.844195,24.91660,-0.000171,24.018285,-0.0077,1.299
348.00,7.842967,24.91632,-0.000169,24.018408,-0.0077,1.299
350.00,7.843199,24.91778,-0.000169,24.018667,-0.0077,1.299
352.00,7.842913,24.91706,-0.000170,24.018588,-0.0077,1.299
354.00,7.842142,24.91723,-0.000170,24.018686,-0.0077,1.299
356.00,7.841428,24.91764,-0.000170,24.018205,-0.0077,1.299
358.00,7.840573,24.91727,-0.000168,24.018211,-0.0077,1.299
360.00,7.840164,24.91759,-0.000170,24.018414,-0.0077,1.299
362.00,7.839801,24.91749,-0.000169,24.018542,-0.0077,1.299
364.00,7.839637,24.91843,-0.000170,24.018049,-0.0077,1.299
366.00,7.838930,24.91782,-0.000169,24.018325,-0.0077,1.300
368.00,7.838071,24.91772,-0.000170,24.018961,-0.0077,1.299
370.00,7.838261,24.91815,-0.000169,24.019302,-0.0076,1.299
372.00,7.837577,24.91726,-0.000169,24.018330,-0.0076,1.299
374.00,7.837656,24.91701,-0.000171,24.018076,-0.0077,1.300
376.00,7.837622,24.91735,-0.000170,24.018736,-0.0077,1.300
378.00,7.837283,24.91769,-0.000170,24.018310,-0.0077,1.299
380.00,7.836362,24.91803,-0.000170,24.018202,-0.0077,1.299
382.00,7.836820,24.91698,-0.000169,24.018185,-0.0077,1.299
384.00,7.835934,24.91692,-0.000169,24.018296,-0.0077,1.299
386.00,7.835427,24.91751,-0.000169,24.018415,-0.0077,1.300
388.00,7.835161,24.91772,-0.000170,24.018502,-0.0077,1.299
390.00,7.835085,24.91784,-0.000169,24.017801,-0.0077,1.300
392.00,7.834497,24.91820,-0.000169,24.018367,-0.0077,1.299
394.00,7.834917,24.91746,-0.000169,24.018840,-0.0077,1.299
396.00,7.834570,24.91688,-0.000169,24.018332,-0.0076,1.299
398.00,7.835061,24.91710,-0.000169,24.018876,-0.0076,1.299
400.00,7.834692,24.91673,-0.000169,24.018731,-0.0076,1.299
402.00,7.834337,24.91689,-0.000169,24.018104,-0.0077,1.299
404.00,7.833831,24.91706,-0.000168,24.018252,-0.0077,1.299
406.00,7.833242,24.91686,-0.000170,24.018571,-0.0077,1.299
408.00,7.833196,24.91779,-0.000170,24.018392,-0.0077,1.300
410.00,7.834042,24.91766,-0.000171,24.018270,-0.0076,1.300
412.00,7.833284,24.91777,-0.000170,24.017875,-0.0077,1.299
414.00,7.831759,24.91760,-0.000171,24.018107,-0.0076,1.300
416.00,7.831534,24.91785,-0.000171,24.018044,-0.0076,1.299
418.00,7.831324,24.91795,-0.000170,24.018131,-0.0076,1.299
420.00,7.830702,24.91778,-0.000170,24.017538,-0.0076,1.299
422.00,7.830770,24.91664,-0.000171,24.018686,-0.0077,1.299
424.00,7.830170,24.91684,-0.000171,24.018396,-0.0076,1.300
426.00,7.829153,24.91745,-0.000171,24.018321,-0.0077,1.300
428.00,7.829591,24.91711,-0.000171,24.018968,-0.0077,1.300
430.00,7.829847,24.91791,-0.000172,24.017926,-0.0077,1.299
432.00,7.829065,24.91722,-0.000169,24.018332,-0.0077,1.298
434.00,7.828539,24.91719,-0.000168,24.018829,-0.0077,1.299
436.00,7.828396,24.91718,-0.000170,24.018508,-0.0076,1.299
438.00,7.827284,24.91726,-0.000170,24.018899,-0.0077,1.299
440.00,7.827430,24.91711,-0.000170,24.018889,-0.0077,1.299
442.00,7.827031,24.91651,-0.000170,24.017946,-0.0077,1.300
444.00,7.826394,24.91661,-0.000171,24.018238,-0.0076,1.299
446.00,7.825399,24.91694,-0.000171,24.018111,-0.0077,1.299
448.00,7.825122,24.91701,-0.000170,24.018113,-0.0077,1.299
450.00,7.824568,24.91771,-0.000170,24.018379,-0.0076,1.300
452.00,7.824831,24.91765,-0.000170,24.018561,-0.0077,1.299
454.00,7.823974,24.91680,-0.000169,24.018388,-0.0077,1.299
456.00,7.822505,24.91636,-0.000168,24.018675,-0.0077,1.299
458.00,7.822245,24.91659,-0.000167,24.018267,-0.0077,1.300
460.00,7.822803,24.91632,-0.000168,24.017977,-0.0077,1.299
462.00,7.822911,24.91636,-0.000168,24.018314,-0.0077,1.299
464.00,7.821276,24.91622,-0.000170,24.018231,-0.0077,1.300
466.00,7.820413,24.91653,-0.000170,24.018033,-0.0077,1.300
468.00,7.820400,24.91679,-0.000170,24.018280,-0.0077,1.299
470.00,7.820287,24.91672,-0.000170,24.018015,-0.0077,1.299
472.00,7.819595,24.91632,-0.000170,24.018434,-0.0077,1.299
474.00,7.819318,24.91643,-0.000170,24.018495,-0.0077,1.299
476.00,7.819669,24.91700,-0.000170,24.018611,-0.0077,1.300
478.00,7.819597,24.91776,-0.000169,24.019086,-0.0077,1.299
480.00,7.819086,24.91746,-0.000169,24.018089,-0.0077,1.299
482.00,7.817840,24.91703,-0.000168,24.018147,-0.0077,1.300
484.00,7.817490,24.91753,-0.000169,24.018029,-0.0077,1.300
486.00,7.818243,24.91747,-0.000169,24.018870,-0.0077,1.299
488.00,7.817218,24.91753,-0.000169,24.018575,-0.0077,1.300
490.00,7.816914,24.91734,-0.000169,24.019188,-0.0077,1.299
492.00,7.816709,24.91754,-0.000169,24.018466,-0.0077,1.299
494.00,7.816239,24.91744,-0.000169,24.017959,-0.0077,1.299
496.00,7.816306,24.91703,-0.000169,24.018606,-0.0077,1.300
498.00,7.816651,24.91760,-0.000169,24.018740,-0.0077,1.299
500.00,7.815922,24.91810,-0.000170,24.018604,-0.0077,1.299
502.00,7.814983,24.91735,-0.000170,24.018976,-0.0076,1.300
504.00,7.814175,24.91758,-0.000170,24.019253,-0.0077,1.299
506.00,7.813680,24.91741,-0.000169,24.018669,-0.0077,1.300
508.00,7.814371,24.91779,-0.000169,24.018294,-0.0077,1.300
510.00,7.814576,24.91771,-0.000169,24.019349,-0.0077,1.300
512.00,7.813301,24.91682,-0.000169,24.018747,-0.0077,1.299
514.00,7.812319,24.91694,-0.000169,24.017922,-0.0077,1.299
516.00,7.812231,24.91688,-0.000169,24.018211,-0.0077,1.299
518.00,7.810852,24.91693,-0.000169,24.018009,-0.0077,1.299
520.00,7.810034,24.91773,-0.000170,24.019054,-0.0077,1.300
522.00,7.809807,24.91690,-0.000169,24.019035,-0.0077,1.299
524.00,7.808681,24.91654,-0.000169,24.018570,-0.0077,1.299
526.00,7.807218,24.91668,-0.000170,24.018153,-0.0077,1.299
528.00,7.806575,24.91637,-0.000170,24.018454,-0.0077,1.300
530.00,7.807022,24.91703,-0.000169,24.018477,-0.0077,1.300
532.00,7.807010,24.91756,-0.000169,24.018473,-0.0077,1.300
534.00,7.806570,24.91764,-0.000168,24.018787,-0.0077,1.300
536.00,7.805555,24.91676,-0.000170,24.018312,-0.0076,1.300
538.00,7.805857,24.91640,-0.000170,24.018102,-0.0077,1.299
540.00,7.805283,24.91711,-0.000169,24.017857,-0.0077,1.299
542.00,7.804830,24.91680,-0.000169,24.017872,-0.0077,1.299
544.00,7.804884,24.91746,-0.000170,24.018678,-0.0077,1.299
546.00,7.805283,24.91731,-0.000171,24.018066,-0.0077,1.300
548.00,7.804760,24.91712,-0.000170,24.018071,-0.0077,1.300
550.00,7.804184,24.91626,-0.000169,24.018812,-0.0077,1.299
552.00,7.802627,24.91720,-0.000170,24.018624,-0.0077,1.300
554.00,7.801815,24.91727,-0.000169,24.018321,-0.0077,1.300
556.00,7.802486,24.91727,-0.000170,24.018470,-0.0077,1.300
558.00,7.803307,24.91647,-0.000169,24.018102,-0.0077,1.300
560.00,7.802870,24.91710,-0.000170,24.018055,-0.0077,1.299
562.00,7.801490,24.91742,-0.000169,24.018466,-0.0077,1.299
564.00,7.800822,24.91768,-0.000169,24.018996,-0.0077,1.300
566.00,7.801857,24.91711,-0.000169,24.018343,-0.0077,1.300
568.00,7.802071,24.91585,-0.000171,24.018096,-0.0077,1.299
570.00,7.801210,24.91677,-0.000170,24.017388,-0.0077,1.299
572.00,7.801054,24.91679,-0.000170,24.018236,-0.0077,1.299
574.00,7.800969,24.91659,-0.000170,24.018921,-0.0077,1.300
576.00,7.800432,24.91646,-0.000169,24.018809,-0.0077,1.300
578.00,7.800467,24.91677,-0.000170,24.018037,-0.0077,1.299
580.00,7.800485,24.91696,-0.000171,24.018274,-0.0077,1.299
582.00,7.800178,24.91629,-0.000170,24.018301,-0.0077,1.300
584.00,7.799436,24.91702,-0.000170,24.018403,-0.0077,1.299
586.00,7.799401,24.91775,-0.000169,24.018073,-0.0077,1.300
588.00,7.799133,24.91780,-0.000169,24.018285,-0.0077,1.300
590.00,7.798674,24.91759,-0.000171,24.017933,-0.0077,1.300
592.00,7.798765,24.91760,-0.000171,24.018307,-0.0077,1.299
594.00,7.797262,24.91717,-0.000170,24.018495,-0.0077,1.299
596.00,7.797063,24.91724,-0.000170,24.018350,-0.0077,1.299
598.00,7.796783,24.91720,-0.000170,24.018231,-0.0077,1.299
600.00,7.796272,24.91723,-0.000171,24.018289,-0.0077,1.299
@1,2.0000,4.0
602.00,7.795350,24.91745,-0.000171,24.018403,-0.0077,1.300
604.00,7.793510,24.91652,-0.000171,24.018147,-0.0077,1.300
606.00,7.787449,24.91712,-0.000171,24.018767,-0.0077,1.300
608.00,7.784843,24.91763,-0.000170,24.018845,-0.0077,1.299
610.00,7.781373,24.91786,-0.000170,24.017868,-0.0077,1.299
612.00,7.780211,24.91748,-0.000170,24.018357,-0.0077,1.300
614.00,7.782317,24.91707,-0.000171,24.018169,-0.0076,1.300
616.00,7.784226,24.91729,-0.000171,24.018053,-0.0077,1.300
618.00,7.785480,24.91803,-0.000171,24.018127,-0.0077,1.300
620.00,7.784293,24.91801,-0.000172,24.017495,-0.0077,1.300
622.00,7.783728,24.91742,-0.000171,24.018774,-0.0077,1.300
624.00,7.784212,24.91742,-0.000170,24.017732,-0.0077,1.299
626.00,7.784141,24.91710,-0.000171,24.018397,-0.0077,1.300
628.00,7.784403,24.91727,-0.000171,24.018459,-0.0077,1.300
630.00,7.785313,24.91685,-0.000171,24.018098,-0.0077,1.300
632.00,7.786281,24.91705,-0.000171,24.018542,-0.0077,1.300
634.00,7.787143,24.91753,-0.000171,24.018147,-0.0077,1.299
636.00,7.787559,24.91702,-0.000170,24.018577,-0.0077,1.300
638.00,7.786248,24.91688,-0.000170,24.018225,-0.0077,1.299
640.00,7.785227,24.91669,-0.000170,24.018149,-0.0077,1.299
642.00,7.784730,24.91690,-0.000170,24.018923,-0.0077,1.300
644.00,7.784634,24.91766,-0.000169,24.018912,-0.0077,1.300
646.00,7.785675,24.91837,-0.000171,24.017955,-0.0077,1.300
648.00,7.785798,24.91795,-0.000170,24.018009,-0.0077,1.299
650.00,7.785779,24.91776,-0.000170,24.018011,-0.0077,1.299
652.00,7.786135,24.91816,-0.000169,24.018490,-0.0077,1.300
654.00,7.785504,24.91752,-0.000170,24.018100,-0.0077,1.300
656.00,7.784278,24.91779,-0.000171,24.017538,-0.0077,1.300
658.00,7.784690,24.91777,-0.000170,24.018327,-0.0077,1.299
660.00,7.784663,24.91749,-0.000170,24.018336,-0.0077,1.300
662.00,7.784360,24.91738,-0.000170,24.018365,-0.0077,1.300
664.00,7.784176,24.91668,-0.000170,24.018394,-0.0077,1.300
666.00,7.784099,24.91650,-0.000170,24.018622,-0.0076,1.300
668.00,7.783494,24.91817,-0.000171,24.018231,-0.0077,1.300
670.00,7.783305,24.91801,-0.000171,24.018386,-0.0077,1.299
672.00,7.783220,24.91771,-0.000170,24.018662,-0.0077,1.300
674.00,7.782922,24.91777,-0.000171,24.018716,-0.0077,1.300
676.00,7.782731,24.91795,-0.000170,24.018622,-0.0077,1.300
678.00,7.783892,24.91806,-0.000171,24.018176,-0.0077,1.300
680.00,7.784607,24.91763,-0.000171,24.017937,-0.0077,1.300
682.00,7.784410,24.91738,-0.000170,24.018566,-0.0077,1.300
684.00,7.783894,24.91823,-0.000170,24.018492,-0.0077,1.300
686.00,7.783537,24.91746,-0.000170,24.018193,-0.0077,1.300
688.00,7.783607,24.91765,-0.000169,24.018704,-0.0077,1.300
690.00,7.782891,24.91781,-0.000170,24.018406,-0.0077,1.300
692.00,7.782349,24.91785,-0.000170,24.019095,-0.0077,1.300
694.00,7.781577,24.91797,-0.000170,24.018577,-0.0076,1.300
696.00,7.781362,24.91763,-0.000171,24.018080,-0.0077,1.300
698.00,7.781320,24.91737,-0.000170,24.018392,-0.0077,1.300
700.00,7.781185,24.91738,-0.000170,24.018343,-0.0077,1.300
702.00,7.781135,24.91821,-0.000171,24.018716,-0.0077,1.300
704.00,7.781383,24.91808,-0.000170,24.018473,-0.0077,1.299
706.00,7.780510,24.91770,-0.000170,24.018831,-0.0077,1.300
708.00,7.780107,24.91764,-0.000169,24.018988,-0.0077,1.300
710.00,7.779798,24.91795,-0.000170,24.019021,-0.0077,1.300
712.00,7.779952,24.91790,-0.000170,24.019092,-0.0077,1.301
714.00,7.780061,24.91774,-0.000170,24.018773,-0.0076,1.300
716.00,7.779717,24.91759,-0.000170,24.018251,-0.0077,1.300
718.00,7.779288,24.91751,-0.000172,24.018517,-0.0077,1.300
720.00,7.777746,24.91707,-0.000171,24.018011,-0.0077,1.300
722.00,7.778300,24.91767,-0.000172,24.017759,-0.0077,1.300
724.00,7.778804,24.91677,-0.000171,24.018109,-0.0077,1.300
726.00,7.777742,24.91737,-0.000170,24.018162,-0.0077,1.300
728.00,7.777114,24.91799,-0.000171,24.018704,-0.0077,1.300
730.00,7.776693,24.91809,-0.000171,24.018428,-0.0077,1.300
732.00,7.776729,24.91717,-0.000171,24.018629,-0.0077,1.301
734.00,7.777091,24.91735,-0.000171,24.018651,-0.0077,1.301
736.00,7.776812,24.91821,-0.000171,24.018747,-0.0077,1.300
738.00,7.776422,24.91828,-0.000170,24.018289,-0.0077,1.300
740.00,7.776298,24.91738,-0.000170,24.018691,-0.0077,1.300
742.00,7.775694,24.91719,-0.000170,24.018856,-0.0077,1.299
744.00,7.774870,24.91711,-0.000169,24.018454,-0.0077,1.299
746.00,7.773584,24.91679,-0.000169,24.018314,-0.0077,1.300
748.00,7.773042,24.91768,-0.000170,24.018905,-0.0077,1.301
750.00,7.773902,24.91698,-0.000170,24.018541,-0.0077,1.300
752.00,7.774476,24.91643,-0.000169,24.018749,-0.0077,1.300
754.00,7.773841,24.91710,-0.000171,24.018396,-0.0077,1.300
756.00,7.772988,24.91741,-0.000170,24.018258,-0.0076,1.300
758.00,7.773165,24.91780,-0.000171,24.018330,-0.0077,1.301
760.00,7.772087,24.91765,-0.000169,24.018281,-0.0077,1.300
762.00,7.772043,24.91729,-0.000170,24.018644,-0.0077,1.300
764.00,7.771525,24.91747,-0.000170,24.017803,-0.0077,1.300
766.00,7.771193,24.91820,-0.000170,24.019028,-0.0077,1.300
768.00,7.770412,24.91823,-0.000170,24.018251,-0.0076,1.299
770.00,7.769968,24.91747,-0.000170,24.018008,-0.0076,1.301
772.00,7.770020,24.91746,-0.000170,24.018256,-0.0077,1.300
774.00,7.770701,24.91672,-0.000170,24.018655,-0.0077,1.300
776.00,7.770083,24.91721,-0.000170,24.018167,-0.0077,1.300
778.00,7.768916,24.91757,-0.000169,24.018093,-0.0077,1.300
780.00,7.768628,24.91792,-0.000172,24.018912,-0.0077,1.300
782.00,7.768983,24.91817,-0.000171,24.018383,-0.0077,1.300
784.00,7.768416,24.91857,-0.000171,24.018874,-0.0077,1.300
786.00,7.768253,24.91829,-0.000170,24.018925,-0.0077,1.301
788.00,7.768666,24.91823,-0.000169,24.018988,-0.0077,1.300
790.00,7.767808,24.91854,-0.000169,24.018336,-0.0077,1.300
792.00,7.766855,24.91740,-0.000170,24.018628,-0.0077,1.300
794.00,7.766244,24.91876,-0.000170,24.018950,-0.0077,1.300
796.00,7.766068,24.91838,-0.000169,24.018682,-0.0077,1.300
798.00,7.766077,24.91860,-0.000169,24.018339,-0.0077,1.300
800.00,7.766338,24.91844,-0.000169,24.018680,-0.0076,1.300
802.00,7.766155,24.91784,-0.000170,24.018620,-0.0076,1.300
804.00,7.766203,24.91856,-0.000169,24.018111,-0.0077,1.300
806.00,7.765823,24.91848,-0.000169,24.019429,-0.0077,1.300
808.00,7.765473,24.91832,-0.000169,24.018100,-0.0076,1.300
810.00,7.763834,24.91856,-0.000170,24.017469,-0.0076,1.301
812.00,7.762854,24.91917,-0.000170,24.018689,-0.0076,1.301
814.00,7.763268,24.91883,-0.000170,24.018802,-0.0077,1.300
816.00,7.762471,24.91902,-0.000171,24.018715,-0.0077,1.300
818.00,7.763025,24.91948,-0.000170,24.018885,-0.0077,1.299
820.00,7.763226,24.91908,-0.000169,24.018841,-0.0077,1.300
822.00,7.763292,24.91917,-0.000169,24.019006,-0.0076,1.301
824.00,7.762843,24.91899,-0.000169,24.018638,-0.0077,1.300
826.00,7.761985,24.91873,-0.000171,24.018160,-0.0077,1.301
828.00,7.761903,24.91914,-0.000171,24.018082,-0.0077,1.300
830.00,7.761780,24.91918,-0.000171,24.017719,-0.0077,1.300
832.00,7.761312,24.91874,-0.000171,24.018613,-0.0077,1.301
834.00,7.761327,24.91897,-0.000170,24.018267,-0.0077,1.301
836.00,7.761275,24.91943,-0.000170,24.018805,-0.0077,1.300
838.00,7.761140,24.91897,-0.000170,24.018593,-0.0077,1.299
840.00,7.759697,24.91950,-0.000170,24.018689,-0.0077,1.300
842.00,7.758740,24.91958,-0.000169,24.018740,-0.0077,1.300
844.00,7.758747,24.91936,-0.000169,24.018624,-0.0077,1.301
846.00,7.757980,24.91973,-0.000171,24.018834,-0.0077,1.300
848.00,7.758391,24.91956,-0.000171,24.018704,-0.0077,1.301
850.00,7.758168,24.91872,-0.000171,24.018339,-0.0077,1.300
852.00,7.757780,24.91859,-0.000171,24.018222,-0.0076,1.300
854.00,7.757622,24.91892,-0.000171,24.018660,-0.0076,1.301
856.00,7.757294,24.91903,-0.000172,24.018100,-0.0076,1.300
858.00,7.757451,24.91832,-0.000171,24.018506,-0.0077,1.300
860.00,7.756810,24.91866,-0.000170,24.018528,-0.0077,1.300
862.00,7.756310,24.91865,-0.000169,24.018468,-0.0077,1.300
864.00,7.756296,24.91862,-0.000170,24.019124,-0.0077,1.300
866.00,7.756101,24.91796,-0.000169,24.018992,-0.0077,1.300
868.00,7.756017,24.91795,-0.000170,24.018412,-0.0077,1.300
870.00,7.754645,24.91807,-0.000170,24.018725,-0.0077,1.301
872.00,7.754845,24.91801,-0.000170,24.018330,-0.0077,1.301
874.00,7.754815,24.91779,-0.000171,24.018515,-0.0077,1.301
876.00,7.754658,24.91815,-0.000171,24.018241,-0.0077,1.301
878.00,7.753847,24.91839,-0.000170,24.018350,-0.0077,1.300
880.00,7.753309,24.91864,-0.000169,24.018396,-0.0077,1.300
882.00,7.753999,24.91846,-0.000170,24.019398,-0.0076,1.300
884.00,7.754038,24.91841,-0.000170,24.018764,-0.0076,1.300
886.00,7.752794,24.91893,-0.000171,24.018834,-0.0077,1.301
888.00,7.751994,24.91924,-0.000170,24.018450,-0.0077,1.300
890.00,7.751949,24.91892,-0.000171,24.018055,-0.0077,1.301
892.00,7.751828,24.91987,-0.000172,24.019222,-0.0077,1.301
894.00,7.751637,24.91900,-0.000170,24.018173,-0.0077,1.300
896.00,7.750860,24.91862,-0.000170,24.017848,-0.0077,1.300
898.00,7.749796,24.91837,-0.000170,24.017774,-0.0077,1.300
900.00,7.749561,24.91914,-0.000170,24.017939,-0.0077,1.300
902.00,7.749411,24.91835,-0.000170,24.018191,-0.0076,1.301
904.00,7.748834,24.91886,-0.000169,24.019041,-0.0077,1.300
906.00,7.748881,24.91924,-0.000169,24.017979,-0.0077,1.301
908.00,7.749700,24.92005,-0.000170,24.018609,-0.0077,1.301
910.00,7.749179,24.91987,-0.000171,24.017823,-0.0076,1.301
912.00,7.749054,24.92034,-0.000171,24.018789,-0.0076,1.301
914.00,7.748900,24.92033,-0.000169,24.018856,-0.0077,1.300
916.00,7.748506,24.92055,-0.000170,24.018386,-0.0077,1.300
918.00,7.748757,24.91949,-0.000170,24.017984,-0.0077,1.300
920.00,7.749258,24.91925,-0.000171,24.018312,-0.0077,1.300
922.00,7.748372,24.91937,-0.000170,24.017957,-0.0077,1.300
924.00,7.747017,24.91976,-0.000169,24.018769,-0.0077,1.300
926.00,7.747153,24.92009,-0.000169,24.018502,-0.0077,1.301
928.00,7.746508,24.91984,-0.000170,24.018240,-0.0077,1.301
930.00,7.747171,24.91948,-0.000171,24.017971,-0.0077,1.301
932.00,7.746845,24.91983,-0.000170,24.018559,-0.0077,1.300
934.00,7.745426,24.91971,-0.000171,24.018620,-0.0077,1.300
936.00,7.745440,24.91913,-0.000170,24.018912,-0.0077,1.300
938.00,7.745936,24.91923,-0.000168,24.018276,-0.0077,1.300
940.00,7.745358,24.91949,-0.000169,24.018292,-0.0077,1.301
942.00,7.745420,24.91928,-0.000170,24.018434,-0.0077,1.301
944.00,7.744986,24.91906,-0.000171,24.018430,-0.0077,1.300
946.00,7.744776,24.91879,-0.000171,24.018660,-0.0077,1.301
948.00,7.744286,24.91965,-0.000172,24.018475,-0.0077,1.301
950.00,7.744130,24.91957,-0.000172,24.018399,-0.0077,1.301
952.00,7.743964,24.91973,-0.000171,24.018820,-0.0077,1.301
954.00,7.744409,24.91985,-0.000170,24.018880,-0.0077,1.301
956.00,7.745214,24.91945,-0.000170,24.018582,-0.0077,1.301
958.00,7.745103,24.91990,-0.000170,24.018379,-0.0077,1.300
960.00,7.744484,24.91966,-0.000170,24.018164,-0.0077,1.301
962.00,7.744467,24.92029,-0.000171,24.018269,-0.0077,1.300
964.00,7.743712,24.91996,-0.000170,24.018903,-0.0077,1.301
966.00,7.742559,24.92031,-0.000170,24.018861,-0.0077,1.301
968.00,7.741056,24.92021,-0.000170,24.018287,-0.0077,1.301
970.00,7.741332,24.91953,-0.000170,24.018075,-0.0077,1.301
972.00,7.741924,24.91934,-0.000171,24.018629,-0.0077,1.301
974.00,7.741106,24.91934,-0.000170,24.018180,-0.0076,1.301
976.00,7.739994,24.91950,-0.000170,24.018299,-0.0077,1.301
978.00,7.740642,24.91978,-0.000170,24.019023,-0.0077,1.301
980.00,7.741189,24.92096,-0.000170,24.017828,-0.0077,1.301
982.00,7.739854,24.91973,-0.000170,24.018361,-0.0077,1.301
984.00,7.740155,24.92054,-0.000171,24.018399,-0.0077,1.301
986.00,7.740454,24.91972,-0.000170,24.018443,-0.0077,1.300
988.00,7.740987,24.92020,-0.000170,24.018432,-0.0077,1.301
990.00,7.740922,24.92075,-0.000171,24.018767,-0.0077,1.301
992.00,7.740222,24.92060,-0.000170,24.018363,-0.0077,1.301
994.00,7.739323,24.91979,-0.000171,24.017980,-0.0077,1.301
996.00,7.738636,24.91957,-0.000172,24.018880,-0.0077,1.301
998.00,7.738430,24.91953,-0.000172,24.018292,-0.0077,1.301
1000.00,7.738480,24.91989,-0.000170,24.018044,-0.0077,1.301
1002.00,7.738831,24.91934,-0.000170,24.018031,-0.0077,1.300
1004.00,7.738212,24.91886,-0.000170,24.017888,-0.0077,1.301
1006.00,7.738546,24.91993,-0.000171,24.018383,-0.0077,1.301
1008.00,7.738935,24.91977,-0.000170,24.018149,-0.0077,1.300
1010.00,7.738869,24.91933,-0.000169,24.018539,-0.0077,1.301
1012.00,7.738466,24.91982,-0.000169,24.018783,-0.0077,1.301
1014.00,7.738164,24.92002,-0.000170,24.018876,-0.0077,1.301
1016.00,7.737624,24.92031,-0.000169,24.017660,-0.0077,1.300
1018.00,7.736777,24.91949,-0.000170,24.018490,-0.0076,1.301
1020.00,7.735384,24.91919,-0.000170,24.018374,-0.0077,1.301
1022.00,7.734953,24.92014,-0.000170,24.017942,-0.0077,1.301
1024.00,7.735213,24.91933,-0.000171,24.017786,-0.0077,1.302
1026.00,7.736092,24.91890,-0.000171,24.018193,-0.0077,1.301
1028.00,7.735591,24.91901,-0.000169,24.018223,-0.0077,1.301
1030.00,7.734721,24.91878,-0.000170,24.018162,-0.0077,1.301
1032.00,7.734895,24.91876,-0.000170,24.017756,-0.0077,1.301
1034.00,7.735046,24.91889,-0.000171,24.018686,-0.0077,1.301
1036.00,7.735033,24.91767,-0.000171,24.018584,-0.0076,1.300
1038.00,7.733847,24.91851,-0.000170,24.017618,-0.0077,1.300
1040.00,7.733194,24.91884,-0.000169,24.017968,-0.0077,1.300
1042.00,7.733171,24.91995,-0.000169,24.018622,-0.0077,1.301
1044.00,7.733375,24.92001,-0.000169,24.018551,-0.0076,1.301
1046.00,7.733478,24.91986,-0.000169,24.018648,-0.0077,1.301
1048.00,7.732621,24.91918,-0.000171,24.018477,-0.0077,1.301
1050.00,7.732282,24.91876,-0.000170,24.018035,-0.0077,1.301
1052.00,7.730415,24.91947,-0.000170,24.018200,-0.0077,1.302
1054.00,7.730290,24.91826,-0.000171,24.018890,-0.0077,1.301
1056.00,7.730836,24.91894,-0.000171,24.018551,-0.0076,1.301
1058.00,7.731258,24.91953,-0.000169,24.017864,-0.0077,1.301
1060.00,7.730863,24.91932,-0.000170,24.018649,-0.0077,1.301
1062.00,7.731025,24.91926,-0.000170,24.018073,-0.0077,1.301
1064.00,7.731313,24.91920,-0.000170,24.018836,-0.0077,1.301
1066.00,7.730410,24.91874,-0.000169,24.018626,-0.0077,1.301
1068.00,7.730258,24.91922,-0.000169,24.018220,-0.0077,1.301
1070.00,7.730242,24.91898,-0.000170,24.017794,-0.0077,1.301
1072.00,7.730297,24.91829,-0.000170,24.018508,-0.0077,1.302
1074.00,7.728717,24.91873,-0.000170,24.018513,-0.0077,1.301
1076.00,7.727533,24.91863,-0.000170,24.018053,-0.0077,1.301
1078.00,7.726681,24.91791,-0.000171,24.018211,-0.0077,1.301
1080.00,7.727307,24.91845,-0.000171,24.018490,-0.0077,1.301
1082.00,7.727743,24.91847,-0.000171,24.018410,-0.0077,1.301
1084.00,7.728124,24.91852,-0.000170,24.017957,-0.0076,1.301
1086.00,7.727624,24.91908,-0.000170,24.018622,-0.0077,1.301
1088.00,7.727082,24.91949,-0.000170,24.018847,-0.0077,1.301
1090.00,7.726916,24.91991,-0.000171,24.018240,-0.0077,1.302
1092.00,7.726430,24.91888,-0.000172,24.017658,-0.0077,1.301
1094.00,7.725879,24.91862,-0.000172,24.018278,-0.0077,1.301
1096.00,7.725748,24.91833,-0.000171,24.018042,-0.0077,1.301
1098.00,7.725567,24.91872,-0.000171,24.017959,-0.0077,1.301
1100.00,7.724453,24.91850,-0.000172,24.018856,-0.0077,1.301
1102.00,7.724046,24.91950,-0.000171,24.018651,-0.0077,1.301
1104.00,7.723922,24.91851,-0.000171,24.017591,-0.0076,1.301
1106.00,7.724086,24.91847,-0.000171,24.018078,-0.0077,1.301
1108.00,7.724227,24.91901,-0.000172,24.018368,-0.0077,1.301
1110.00,7.724552,24.91950,-0.000171,24.018483,-0.0077,1.301
1112.00,7.724899,24.91929,-0.000171,24.019112,-0.0077,1.301
1114.00,7.724358,24.91905,-0.000171,24.018477,-0.0077,1.301
1116.00,7.724410,24.91915,-0.000171,24.018600,-0.0077,1.301
1118.00,7.723925,24.91903,-0.000170,24.018432,-0.0077,1.300
1120.00,7.723623,24.91896,-0.000171,24.018724,-0.0077,1.301
1122.00,7.723342,24.91923,-0.000172,24.017714,-0.0077,1.302
1124.00,7.723570,24.91940,-0.000171,24.018684,-0.0077,1.301
1126.00,7.722710,24.91949,-0.000171,24.018736,-0.0077,1.301
1128.00,7.722879,24.91949,-0.000171,24.018042,-0.0077,1.301
1130.00,7.723098,24.91873,-0.000171,24.018814,-0.0077,1.301
1132.00,7.723317,24.91881,-0.000170,24.018590,-0.0077,1.301
1134.00,7.722696,24.91897,-0.000171,24.018553,-0.0077,1.302
1136.00,7.721952,24.91941,-0.000170,24.018466,-0.0077,1.301
1138.00,7.722604,24.91955,-0.000171,24.018401,-0.0077,1.302
1140.00,7.721901,24.92006,-0.000171,24.017930,-0.0077,1.301
1142.00,7.721425,24.92036,-0.000171,24.018809,-0.0077,1.300
1144.00,7.721417,24.92030,-0.000170,24.018299,-0.0077,1.301
1146.00,7.721860,24.91988,-0.000170,24.017703,-0.0077,1.301
1148.00,7.721284,24.91995,-0.000171,24.018234,-0.0077,1.301
1150.00,7.720187,24.91970,-0.000170,24.018211,-0.0077,1.301
1152.00,7.719193,24.91980,-0.000171,24.018559,-0.0077,1.301
1154.00,7.719456,24.91988,-0.000170,24.018899,-0.0077,1.301
1156.00,7.719047,24.91948,-0.000171,24.018131,-0.0077,1.301
1158.00,7.719371,24.91942,-0.000171,24.018718,-0.0077,1.301
1160.00,7.719147,24.91956,-0.000171,24.017870,-0.0077,1.301
1162.00,7.718570,24.91966,-0.000171,24.018680,-0.0077,1.302
1164.00,7.718679,24.91955,-0.000171,24.018818,-0.0077,1.301
1166.00,7.718913,24.92010,-0.000171,24.018735,-0.0077,1.302
1168.00,7.718252,24.92007,-0.000170,24.018597,-0.0077,1.301
1170.00,7.717512,24.92004,-0.000170,24.018154,-0.0077,1.301
1172.00,7.717433,24.92073,-0.000169,24.018414,-0.0077,1.301
1174.00,7.717336,24.91946,-0.000169,24.018767,-0.0077,1.301
1176.00,7.717261,24.91891,-0.000170,24.018785,-0.0077,1.301
1178.00,7.716558,24.91896,-0.000171,24.018466,-0.0077,1.302
1180.00,7.717046,24.91925,-0.000171,24.018339,-0.0077,1.301
1182.00,7.717692,24.91945,-0.000170,24.019108,-0.0077,1.301
1184.00,7.716447,24.91934,-0.000172,24.018957,-0.0077,1.301
1186.00,7.715563,24.91953,-0.000171,24.018133,-0.0077,1.301
1188.00,7.715954,24.91913,-0.000172,24.017531,-0.0077,1.302
1190.00,7.716609,24.91888,-0.000171,24.018803,-0.0077,1.302
1192.00,7.715336,24.91902,-0.000170,24.018551,-0.0076,1.302
1194.00,7.714192,24.91872,-0.000171,24.018861,-0.0077,1.302
1196.00,7.713592,24.91891,-0.000171,24.018961,-0.0077,1.302
1198.00,7.713688,24.91881,-0.000170,24.018316,-0.0077,1.301
1200.00,7.713039,24.91894,-0.000171,24.018816,-0.0077,1.301
@2,12.0000,24.0
1202.00,7.712956,24.91937,-0.000170,24.018289,-0.0077,1.301
1204.00,7.707779,24.91939,-0.000170,24.018555,-0.0077,1.301
1206.00,7.699354,24.91968,-0.000170,24.018390,-0.0076,1.301
1208.00,7.685585,24.91898,-0.000169,24.018533,-0.0077,1.300
1210.00,7.668057,24.91980,-0.000170,24.018544,-0.0077,1.300
1212.00,7.653403,24.92021,-0.000171,24.018332,-0.0077,1.300
1214.00,7.641160,24.91893,-0.000171,24.018374,-0.0077,1.301
1216.00,7.631645,24.91979,-0.000171,24.018234,-0.0077,1.302
1218.00,7.621325,24.91956,-0.000173,24.018653,-0.0077,1.303
1220.00,7.611280,24.91906,-0.000172,24.018412,-0.0077,1.302
1222.00,7.602334,24.91926,-0.000172,24.017728,-0.0077,1.302
1224.00,7.593861,24.91944,-0.000171,24.018055,-0.0077,1.303
1226.00,7.585248,24.91891,-0.000172,24.018475,-0.0077,1.302
1228.00,7.582822,24.91961,-0.000171,24.018640,-0.0077,1.303
1230.00,7.587676,24.91951,-0.000172,24.017937,-0.0077,1.303
1232.00,7.598961,24.91933,-0.000174,24.018042,-0.0077,1.304
1234.00,7.612741,24.92005,-0.000172,24.018307,-0.0077,1.304
1236.00,7.623521,24.91971,-0.000173,24.017971,-0.0077,1.303
1238.00,7.630045,24.91951,-0.000173,24.018363,-0.0077,1.303
1240.00,7.634491,24.91905,-0.000172,24.018646,-0.0077,1.302
1242.00,7.639507,24.91945,-0.000172,24.018794,-0.0077,1.302
1244.00,7.647347,24.91908,-0.000170,24.018229,-0.0077,1.302
1246.00,7.654658,24.91956,-0.000172,24.018778,-0.0077,1.301
1248.00,7.661817,24.91927,-0.000169,24.017899,-0.0077,1.301
1250.00,7.668710,24.91967,-0.000169,24.018256,-0.0077,1.302
1252.00,7.672869,24.91934,-0.000170,24.018370,-0.0077,1.302
1254.00,7.676679,24.91984,-0.000170,24.018553,-0.0077,1.302
1256.00,7.680725,24.91976,-0.000170,24.017980,-0.0077,1.302
1258.00,7.683523,24.91893,-0.000170,24.017658,-0.0077,1.301
1260.00,7.685961,24.91892,-0.000169,24.018158,-0.0077,1.301
1262.00,7.688878,24.91912,-0.000171,24.018619,-0.0077,1.302
1264.00,7.691411,24.91965,-0.000171,24.018669,-0.0077,1.302
1266.00,7.693733,24.91924,-0.000169,24.018600,-0.0077,1.301
1268.00,7.696056,24.91864,-0.000170,24.018403,-0.0077,1.302
1270.00,7.697178,24.91800,-0.000171,24.018682,-0.0077,1.301
1272.00,7.698317,24.91828,-0.000170,24.018774,-0.0077,1.301
1274.00,7.699656,24.91887,-0.000170,24.018316,-0.0077,1.302
1276.00,7.701383,24.91897,-0.000170,24.018539,-0.0077,1.301
1278.00,7.701959,24.91895,-0.000168,24.018238,-0.0076,1.301
1280.00,7.702733,24.91929,-0.000170,24.018907,-0.0077,1.302
1282.00,7.704105,24.91787,-0.000170,24.018836,-0.0076,1.301
1284.00,7.704539,24.91740,-0.000171,24.017980,-0.0077,1.301
1286.00,7.705727,24.91849,-0.000172,24.018488,-0.0077,1.302
1288.00,7.706492,24.91843,-0.000171,24.018615,-0.0077,1.301
1290.00,7.706286,24.91840,-0.000170,24.018564,-0.0077,1.302
1292.00,7.707414,24.91854,-0.000171,24.018492,-0.0077,1.302
1294.00,7.707969,24.91818,-0.000172,24.017681,-0.0077,1.302
1296.00,7.708526,24.91908,-0.000171,24.018637,-0.0077,1.302
1298.00,7.708222,24.91948,-0.000169,24.018270,-0.0077,1.301
1300.00,7.707592,24.91984,-0.000170,24.017971,-0.0077,1.301
1302.00,7.707510,24.91966,-0.000171,24.017812,-0.0077,1.302
1304.00,7.707209,24.91996,-0.000170,24.018392,-0.0077,1.301
1306.00,7.706484,24.92009,-0.000170,24.018510,-0.0077,1.302
1308.00,7.705229,24.91985,-0.000171,24.018095,-0.0077,1.302
1310.00,7.704575,24.91978,-0.000170,24.019043,-0.0077,1.302
1312.00,7.704431,24.91936,-0.000170,24.018434,-0.0077,1.302
1314.00,7.704617,24.92004,-0.000170,24.018151,-0.0077,1.302
1316.00,7.703943,24.91984,-0.000170,24.018521,-0.0077,1.301
1318.00,7.702952,24.91929,-0.000169,24.018370,-0.0077,1.301
1320.00,7.701884,24.91943,-0.000170,24.018193,-0.0077,1.301
1322.00,7.701154,24.91964,-0.000170,24.018334,-0.0077,1.301
1324.00,7.699602,24.91950,-0.000170,24.018136,-0.0077,1.301
1326.00,7.698573,24.91983,-0.000171,24.018932,-0.0077,1.302
1328.00,7.698517,24.91977,-0.000172,24.018919,-0.0077,1.302
1330.00,7.698407,24.91982,-0.000173,24.018394,-0.0077,1.302
1332.00,7.697558,24.92000,-0.000172,24.017970,-0.0077,1.302
1334.00,7.696262,24.92016,-0.000170,24.017951,-0.0077,1.302
1336.00,7.696003,24.92018,-0.000169,24.018452,-0.0077,1.301
1338.00,7.695433,24.92079,-0.000170,24.018435,-0.0077,1.301
1340.00,7.694602,24.92097,-0.000170,24.018169,-0.0077,1.302
1342.00,7.694895,24.92080,-0.000171,24.018564,-0.0077,1.302
1344.00,7.695024,24.91991,-0.000170,24.018555,-0.0077,1.302
1346.00,7.694602,24.92099,-0.000170,24.017915,-0.0077,1.301
1348.00,7.695081,24.92027,-0.000171,24.018260,-0.0077,1.302
1350.00,7.695388,24.92005,-0.000171,24.017944,-0.0077,1.302
1352.00,7.695373,24.92024,-0.000171,24.018488,-0.0077,1.302
1354.00,7.694235,24.92033,-0.000171,24.018162,-0.0077,1.302
1356.00,7.693764,24.92015,-0.000171,24.017727,-0.0077,1.302
1358.00,7.693012,24.92032,-0.000172,24.018367,-0.0077,1.302
1360.00,7.693192,24.92029,-0.000171,24.018140,-0.0077,1.302
1362.00,7.693190,24.92029,-0.000170,24.017067,-0.0077,1.302
1364.00,7.692354,24.91988,-0.000170,24.018069,-0.0077,1.302
1366.00,7.692328,24.91978,-0.000170,24.019037,-0.0077,1.302
1368.00,7.692904,24.92024,-0.000170,24.018031,-0.0077,1.302
1370.00,7.692795,24.92065,-0.000171,24.017870,-0.0077,1.302
1372.00,7.692328,24.92009,-0.000170,24.018229,-0.0077,1.301
1374.00,7.692298,24.92034,-0.000169,24.017781,-0.0077,1.302
1376.00,7.692585,24.92032,-0.000170,24.017935,-0.0077,1.302
1378.00,7.692132,24.92056,-0.000170,24.018883,-0.0077,1.302
1380.00,7.691786,24.92060,-0.000171,24.017750,-0.0077,1.302
1382.00,7.691921,24.92007,-0.000171,24.018700,-0.0077,1.302
1384.00,7.691981,24.92034,-0.000170,24.017999,-0.0077,1.302
1386.00,7.691697,24.91991,-0.000171,24.018383,-0.0077,1.302
1388.00,7.690744,24.91993,-0.000170,24.018035,-0.0077,1.302
1390.00,7.690014,24.92000,-0.000171,24.018096,-0.0077,1.302
1392.00,7.690013,24.91952,-0.000172,24.018401,-0.0077,1.302
1394.00,7.689864,24.91955,-0.000172,24.018457,-0.0077,1.302
1396.00,7.688714,24.92011,-0.000172,24.018689,-0.0077,1.302
1398.00,7.688698,24.91988,-0.000171,24.018415,-0.0077,1.302
1400.00,7.688643,24.92003,-0.000171,24.018256,-0.0077,1.302
1402.00,7.688989,24.91989,-0.000172,24.018174,-0.0077,1.302
1404.00,7.688907,24.91965,-0.000171,24.018698,-0.0077,1.302
1406.00,7.688641,24.92087,-0.000171,24.018675,-0.0077,1.302
1408.00,7.688915,24.91962,-0.000171,24.017841,-0.0077,1.301
1410.00,7.688409,24.91904,-0.000171,24.017933,-0.0077,1.303
1412.00,7.688002,24.91949,-0.000171,24.017937,-0.0077,1.302
1414.00,7.687991,24.91925,-0.000171,24.017982,-0.0077,1.302
1416.00,7.688318,24.91948,-0.000171,24.018076,-0.0077,1.302
1418.00,7.687017,24.92010,-0.000172,24.018180,-0.0077,1.302
1420.00,7.686229,24.92034,-0.000171,24.018907,-0.0077,1.302
1422.00,7.685454,24.91968,-0.000170,24.017739,-0.0077,1.302
1424.00,7.685100,24.92033,-0.000171,24.018339,-0.0077,1.302
1426.00,7.685755,24.92049,-0.000171,24.018550,-0.0077,1.302
1428.00,7.686504,24.92041,-0.000171,24.018586,-0.0077,1.303
1430.00,7.685819,24.91996,-0.000172,24.018629,-0.0077,1.302
1432.00,7.685461,24.91959,-0.000171,24.018269,-0.0077,1.301
1434.00,7.685776,24.92031,-0.000169,24.018865,-0.0077,1.302
1436.00,7.685586,24.91955,-0.000170,24.018845,-0.0077,1.302
1438.00,7.684776,24.91961,-0.000170,24.018154,-0.0077,1.302
1440.00,7.685314,24.92014,-0.000171,24.019039,-0.0077,1.302
1442.00,7.685516,24.91981,-0.000171,24.018541,-0.0077,1.302
1444.00,7.685195,24.91964,-0.000171,24.018401,-0.0077,1.302
1446.00,7.684353,24.91993,-0.000171,24.018680,-0.0077,1.302
1448.00,7.683854,24.92027,-0.000170,24.018129,-0.0077,1.302
1450.00,7.683250,24.91995,-0.000171,24.018513,-0.0077,1.302
1452.00,7.683688,24.91990,-0.000170,24.018298,-0.0077,1.302
1454.00,7.683286,24.92021,-0.000171,24.018211,-0.0077,1.302
1456.00,7.684122,24.92025,-0.000171,24.018267,-0.0077,1.302
1458.00,7.684087,24.91905,-0.000170,24.018686,-0.0077,1.302
1460.00,7.684047,24.92037,-0.000170,24.018095,-0.0077,1.302
1462.00,7.684660,24.92006,-0.000169,24.018314,-0.0077,1.302
1464.00,7.684454,24.91975,-0.000171,24.018724,-0.0077,1.302
1466.00,7.683940,24.92062,-0.000170,24.019103,-0.0077,1.302
1468.00,7.684453,24.92009,-0.000170,24.018542,-0.0077,1.302
1470.00,7.684860,24.92042,-0.000170,24.018517,-0.0077,1.302
1472.00,7.683983,24.91982,-0.000171,24.018180,-0.0077,1.302
1474.00,7.683487,24.92021,-0.000171,24.018473,-0.0077,1.302
1476.00,7.683445,24.91988,-0.000170,24.018334,-0.0077,1.302
1478.00,7.683456,24.91943,-0.000171,24.018316,-0.0077,1.302
1480.00,7.683242,24.91952,-0.000170,24.018359,-0.0077,1.302
1482.00,7.682063,24.91954,-0.000170,24.018222,-0.0077,1.302
1484.00,7.682030,24.91911,-0.000171,24.018249,-0.0077,1.302
1486.00,7.682122,24.91968,-0.000172,24.018495,-0.0077,1.302
1488.00,7.681748,24.91965,-0.000170,24.017806,-0.0077,1.302
1490.00,7.680942,24.91973,-0.000171,24.017910,-0.0077,1.302
1492.00,7.681221,24.91992,-0.000169,24.017875,-0.0077,1.302
1494.00,7.681397,24.92061,-0.000170,24.018867,-0.0077,1.302
1496.00,7.681029,24.92030,-0.000172,24.018675,-0.0077,1.302
1498.00,7.680395,24.91943,-0.000170,24.017687,-0.0077,1.302
1500.00,7.679558,24.91916,-0.000170,24.018185,-0.0077,1.302
1502.00,7.679937,24.92028,-0.000170,24.017625,-0.0077,1.302
1504.00,7.679956,24.91979,-0.000171,24.017915,-0.0077,1.303
1506.00,7.679199,24.91893,-0.000171,24.018649,-0.0077,1.302
1508.00,7.678352,24.91917,-0.000171,24.018426,-0.0077,1.302
1510.00,7.678424,24.91964,-0.000170,24.018227,-0.0077,1.302
1512.00,7.679330,24.92061,-0.000170,24.017786,-0.0077,1.302
1514.00,7.679178,24.91961,-0.000169,24.018481,-0.0077,1.302
1516.00,7.678583,24.91945,-0.000169,24.018444,-0.0077,1.302
1518.00,7.679022,24.91969,-0.000171,24.018542,-0.0077,1.302
1520.00,7.679044,24.91964,-0.000170,24.018178,-0.0077,1.302
1522.00,7.678802,24.91933,-0.000170,24.018026,-0.0077,1.302
1524.00,7.678295,24.91910,-0.000171,24.018706,-0.0077,1.302
1526.00,7.678546,24.91987,-0.000173,24.018662,-0.0077,1.302
1528.00,7.678754,24.91993,-0.000170,24.018397,-0.0077,1.302
1530.00,7.678735,24.91979,-0.000170,24.018334,-0.0077,1.302
1532.00,7.679110,24.91947,-0.000171,24.018223,-0.0077,1.302
1534.00,7.678623,24.91960,-0.000170,24.017814,-0.0077,1.301
1536.00,7.678308,24.91899,-0.000171,24.018160,-0.0077,1.302
1538.00,7.677871,24.91930,-0.000172,24.018078,-0.0077,1.302
1540.00,7.677891,24.91818,-0.000171,24.018508,-0.0077,1.302
1542.00,7.677492,24.91899,-0.000171,24.018145,-0.0077,1.302
1544.00,7.677899,24.91925,-0.000171,24.017870,-0.0077,1.302
1546.00,7.678632,24.91869,-0.000170,24.018472,-0.0076,1.303
1548.00,7.677901,24.91919,-0.000171,24.018261,-0.0077,1.303
1550.00,7.678221,24.91880,-0.000170,24.018434,-0.0077,1.302
1552.00,7.677513,24.91957,-0.000170,24.018205,-0.0076,1.302
1554.00,7.677552,24.91860,-0.000170,24.018626,-0.0077,1.302
1556.00,7.676465,24.91913,-0.000171,24.018889,-0.0077,1.302
1558.00,7.675380,24.91934,-0.000171,24.018327,-0.0077,1.302
1560.00,7.676104,24.91929,-0.000170,24.018571,-0.0077,1.302
1562.00,7.676578,24.91993,-0.000170,24.017331,-0.0077,1.302
1564.00,7.676355,24.91984,-0.000170,24.018040,-0.0077,1.302
1566.00,7.676588,24.92011,-0.000170,24.018231,-0.0077,1.302
1568.00,7.676297,24.92074,-0.000171,24.018265,-0.0077,1.303
1570.00,7.675274,24.91994,-0.000171,24.018541,-0.0077,1.302
1572.00,7.675351,24.91894,-0.000172,24.018577,-0.0077,1.302
1574.00,7.675057,24.91930,-0.000171,24.018522,-0.0077,1.302
1576.00,7.675027,24.91995,-0.000170,24.018415,-0.0077,1.302
1578.00,7.674299,24.92042,-0.000170,24.018080,-0.0077,1.302
1580.00,7.674454,24.91896,-0.000170,24.018241,-0.0077,1.302
1582.00,7.674366,24.91865,-0.000172,24.018533,-0.0077,1.302
1584.00,7.674097,24.91957,-0.000170,24.018183,-0.0077,1.302
1586.00,7.673869,24.92026,-0.000169,24.018069,-0.0077,1.302
1588.00,7.673723,24.91965,-0.000169,24.018002,-0.0077,1.302
1590.00,7.673159,24.91861,-0.000170,24.017928,-0.0077,1.303
1592.00,7.673011,24.91911,-0.000170,24.018135,-0.0077,1.302
1594.00,7.673622,24.91933,-0.000171,24.018377,-0.0077,1.302
1596.00,7.673567,24.91922,-0.000171,24.017768,-0.0077,1.303
1598.00,7.673030,24.91965,-0.000170,24.018138,-0.0077,1.302
1600.00,7.673045,24.91929,-0.000171,24.018281,-0.0077,1.303
1602.00,7.673143,24.91945,-0.000171,24.018733,-0.0077,1.302
1604.00,7.673403,24.91983,-0.000171,24.018410,-0.0076,1.302
1606.00,7.672856,24.92016,-0.000171,24.018011,-0.0077,1.302
1608.00,7.672895,24.91934,-0.000170,24.018542,-0.0077,1.302
1610.00,7.672582,24.91923,-0.000170,24.018832,-0.0077,1.301
1612.00,7.671614,24.91957,-0.000171,24.018483,-0.0077,1.302
1614.00,7.671583,24.91980,-0.000171,24.018258,-0.0077,1.302
1616.00,7.671297,24.91936,-0.000172,24.018504,-0.0077,1.302
1618.00,7.671464,24.91899,-0.000172,24.018466,-0.0077,1.302
1620.00,7.671860,24.91874,-0.000171,24.017980,-0.0076,1.302
1622.00,7.671560,24.91897,-0.000172,24.018399,-0.0077,1.302
1624.00,7.671265,24.91951,-0.000172,24.018796,-0.0076,1.302
1626.00,7.671088,24.91962,-0.000171,24.018303,-0.0077,1.302
1628.00,7.670484,24.91912,-0.000170,24.018202,-0.0077,1.302
1630.00,7.671122,24.91954,-0.000170,24.018754,-0.0076,1.302
1632.00,7.670660,24.91944,-0.000171,24.018388,-0.0077,1.302
1634.00,7.670461,24.91971,-0.000171,24.018586,-0.0077,1.302
1636.00,7.670536,24.91969,-0.000170,24.018658,-0.0077,1.303
1638.00,7.670598,24.91849,-0.000170,24.018923,-0.0077,1.303
1640.00,7.671068,24.91921,-0.000172,24.019126,-0.0076,1.303
1642.00,7.670247,24.91900,-0.000171,24.017814,-0.0077,1.302
1644.00,7.669376,24.91924,-0.000170,24.018716,-0.0077,1.302
1646.00,7.668090,24.91954,-0.000170,24.018198,-0.0077,1.302
1648.00,7.668533,24.91847,-0.000171,24.018111,-0.0077,1.303
1650.00,7.668501,24.91951,-0.000171,24.018548,-0.0077,1.303
1652.00,7.668681,24.91959,-0.000171,24.018533,-0.0077,1.303
1654.00,7.668109,24.91972,-0.000171,24.018894,-0.0076,1.302
1656.00,7.667273,24.92015,-0.000171,24.018562,-0.0077,1.302
1658.00,7.667541,24.91916,-0.000169,24.017708,-0.0076,1.303
1660.00,7.668246,24.91939,-0.000170,24.018802,-0.0076,1.303
1662.00,7.668644,24.91915,-0.000171,24.018774,-0.0076,1.303
1664.00,7.668271,24.91911,-0.000171,24.019001,-0.0076,1.302
1666.00,7.667790,24.91967,-0.000169,24.018414,-0.0076,1.302
1668.00,7.667858,24.91980,-0.000170,24.018758,-0.0077,1.303
1670.00,7.668271,24.91890,-0.000171,24.018609,-0.0077,1.303
1672.00,7.667606,24.91978,-0.000170,24.018633,-0.0077,1.302
1674.00,7.666605,24.92029,-0.000170,24.018852,-0.0076,1.302
1676.00,7.666635,24.91958,-0.000169,24.018408,-0.0077,1.302
1678.00,7.666697,24.91905,-0.000170,24.018323,-0.0077,1.303
1680.00,7.666180,24.91909,-0.000170,24.018838,-0.0077,1.302
1682.00,7.665228,24.91938,-0.000170,24.019132,-0.0077,1.302
1684.00,7.665323,24.92003,-0.000168,24.018464,-0.0076,1.302
1686.00,7.664649,24.91975,-0.000169,24.018031,-0.0076,1.302
1688.00,7.664409,24.91941,-0.000170,24.018667,-0.0077,1.302
1690.00,7.664828,24.91938,-0.000169,24.018116,-0.0076,1.303
1692.00,7.665154,24.91977,-0.000171,24.017991,-0.0077,1.302
1694.00,7.665168,24.91966,-0.000170,24.018591,-0.0076,1.303
1696.00,7.664438,24.91976,-0.000169,24.018548,-0.0077,1.302
1698.00,7.664293,24.91953,-0.000169,24.019081,-0.0077,1.302
1700.00,7.664116,24.91970,-0.000168,24.019030,-0.0077,1.303
1702.00,7.663820,24.92007,-0.000169,24.019351,-0.0077,1.302
1704.00,7.663644,24.91949,-0.000169,24.019483,-0.0077,1.302
1706.00,7.663458,24.91936,-0.000169,24.019161,-0.0077,1.302
1708.00,7.662787,24.91965,-0.000170,24.018664,-0.0076,1.303
1710.00,7.662388,24.91977,-0.000170,24.018261,-0.0077,1.303
1712.00,7.662357,24.91987,-0.000169,24.019262,-0.0076,1.303
1714.00,7.662570,24.92039,-0.000168,24.018702,-0.0076,1.303
1716.00,7.661698,24.92023,-0.000170,24.018526,-0.0077,1.302
1718.00,7.661707,24.92031,-0.000169,24.018591,-0.0076,1.303
1720.00,7.661137,24.91996,-0.000170,24.018107,-0.0076,1.303
1722.00,7.661829,24.91968,-0.000170,24.017957,-0.0076,1.303
1724.00,7.662120,24.92049,-0.000169,24.018948,-0.0077,1.302
1726.00,7.661652,24.91963,-0.000169,24.017939,-0.0077,1.303
1728.00,7.662017,24.91984,-0.000169,24.018396,-0.0077,1.303
1730.00,7.661493,24.92038,-0.000169,24.019003,-0.0076,1.303
1732.00,7.661237,24.91973,-0.000169,24.018243,-0.0077,1.302
1734.00,7.661210,24.92004,-0.000169,24.019454,-0.0077,1.302
1736.00,7.660620,24.91971,-0.000170,24.018981,-0.0077,1.303
1738.00,7.660510,24.91943,-0.000170,24.018421,-0.0076,1.303
1740.00,7.660639,24.91904,-0.000170,24.019200,-0.0077,1.303
1742.00,7.661377,24.91955,-0.000168,24.019099,-0.0076,1.303
1744.00,7.661556,24.92005,-0.000169,24.018905,-0.0077,1.303
1746.00,7.661040,24.91992,-0.000169,24.018954,-0.0077,1.303
1748.00,7.660619,24.91954,-0.000171,24.018722,-0.0077,1.303
1750.00,7.659855,24.91937,-0.000170,24.018912,-0.0077,1.303
1752.00,7.658552,24.92001,-0.000170,24.019122,-0.0077,1.302
1754.00,7.658891,24.91946,-0.000170,24.019124,-0.0076,1.302
1756.00,7.660051,24.91968,-0.000170,24.018133,-0.0077,1.302
1758.00,7.660248,24.91976,-0.000169,24.018707,-0.0077,1.302
1760.00,7.659841,24.91980,-0.000169,24.018733,-0.0076,1.303
1762.00,7.659227,24.91945,-0.000169,24.018412,-0.0076,1.303
1764.00,7.659163,24.91924,-0.000170,24.017879,-0.0076,1.303
1766.00,7.659610,24.92003,-0.000170,24.018740,-0.0077,1.303
1768.00,7.658900,24.91986,-0.000170,24.018517,-0.0077,1.303
1770.00,7.658618,24.91998,-0.000171,24.017866,-0.0077,1.303
1772.00,7.657329,24.92050,-0.000171,24.018309,-0.0077,1.302
1774.00,7.657230,24.92086,-0.000171,24.018430,-0.0077,1.302
1776.00,7.657784,24.91989,-0.000170,24.018629,-0.0077,1.303
1778.00,7.657869,24.91974,-0.000171,24.018809,-0.0076,1.303
1780.00,7.657930,24.91909,-0.000170,24.018756,-0.0076,1.302
1782.00,7.657459,24.91913,-0.000171,24.018666,-0.0077,1.303
1784.00,7.656902,24.91928,-0.000171,24.018425,-0.0076,1.303
1786.00,7.656028,24.91966,-0.000171,24.018270,-0.0076,1.303
1788.00,7.656784,24.91999,-0.000171,24.018631,-0.0077,1.303
1790.00,7.656849,24.91953,-0.000171,24.018309,-0.0076,1.303
1792.00,7.656503,24.91968,-0.000170,24.017826,-0.0077,1.303
1794.00,7.657080,24.91886,-0.000169,24.019010,-0.0077,1.302
1796.00,7.656851,24.91928,-0.000169,24.018901,-0.0077,1.302
1798.00,7.656983,24.91991,-0.000170,24.018240,-0.0076,1.303
1800.00,7.657243,24.91963,-0.000170,24.018318,-0.0077,1.303
@3,12.0000,24.0
1802.00,7.657295,24.91899,-0.000172,24.018356,-0.0077,1.303
1804.00,7.652246,24.91915,-0.000172,24.018619,-0.0077,1.303
1806.00,7.642895,24.91971,-0.000171,24.018332,-0.0077,1.301
1808.00,7.630650,24.91955,-0.000170,24.018778,-0.0076,1.302
1810.00,7.616204,24.91964,-0.000169,24.019023,-0.0076,1.302
1812.00,7.602464,24.91896,-0.000170,24.018678,-0.0077,1.302
1814.00,7.590898,24.91855,-0.000169,24.019209,-0.0077,1.303
1816.00,7.581773,24.91908,-0.000171,24.018425,-0.0077,1.303
1818.00,7.572886,24.91988,-0.000170,24.018985,-0.0076,1.303
1820.00,7.564026,24.91941,-0.000171,24.018945,-0.0077,1.303
1822.00,7.555652,24.91992,-0.000172,24.018390,-0.0076,1.304
1824.00,7.547432,24.91970,-0.000172,24.019112,-0.0076,1.304
1826.00,7.542191,24.91987,-0.000172,24.019122,-0.0077,1.304
1828.00,7.542854,24.92045,-0.000172,24.018169,-0.0076,1.305
1830.00,7.549330,24.92016,-0.000174,24.019320,-0.0076,1.305
1832.00,7.560043,24.92081,-0.000173,24.018604,-0.0077,1.305
1834.00,7.572935,24.92070,-0.000172,24.017844,-0.0076,1.304
1836.00,7.582817,24.91995,-0.000171,24.018131,-0.0077,1.304
1838.00,7.590173,24.91937,-0.000171,24.018265,-0.0077,1.304
1840.00,7.596110,24.91994,-0.000171,24.017864,-0.0077,1.303
1842.00,7.601412,24.91953,-0.000171,24.018657,-0.0076,1.303
1844.00,7.607170,24.91983,-0.000170,24.018758,-0.0076,1.303
1846.00,7.613729,24.92007,-0.000170,24.018606,-0.0077,1.303
1848.00,7.620510,24.92071,-0.000170,24.018972,-0.0077,1.303
1850.00,7.625922,24.92021,-0.000170,24.018649,-0.0076,1.303
1852.00,7.630163,24.91963,-0.000171,24.018386,-0.0077,1.303
1854.00,7.633504,24.92023,-0.000170,24.018067,-0.0076,1.303
1856.00,7.635351,24.92059,-0.000171,24.018716,-0.0077,1.303
1858.00,7.637808,24.91974,-0.000171,24.018733,-0.0077,1.304
1860.00,7.642063,24.91948,-0.000172,24.017959,-0.0077,1.303
1862.00,7.644744,24.91957,-0.000170,24.018776,-0.0077,1.303
1864.00,7.646991,24.91976,-0.000170,24.018912,-0.0076,1.303
1866.00,7.648909,24.92050,-0.000170,24.018570,-0.0076,1.303
1868.00,7.650148,24.92047,-0.000171,24.019046,-0.0076,1.303
1870.00,7.651956,24.92167,-0.000170,24.018430,-0.0077,1.303
1872.00,7.653593,24.92068,-0.000170,24.018008,-0.0077,1.303
1874.00,7.654332,24.92076,-0.000172,24.018466,-0.0077,1.303
1876.00,7.655931,24.92169,-0.000171,24.018544,-0.0077,1.303
1878.00,7.656469,24.92176,-0.000171,24.018376,-0.0077,1.303
1880.00,7.656888,24.92122,-0.000172,24.018385,-0.0076,1.303
1882.00,7.656707,24.92027,-0.000172,24.018383,-0.0076,1.302
1884.00,7.656761,24.92064,-0.000171,24.018724,-0.0076,1.302
1886.00,7.656438,24.92087,-0.000171,24.018553,-0.0076,1.303
1888.00,7.656105,24.92055,-0.000170,24.018294,-0.0077,1.302
1890.00,7.656642,24.92031,-0.000170,24.018793,-0.0076,1.303
1892.00,7.656737,24.92069,-0.000170,24.018972,-0.0076,1.303
1894.00,7.656006,24.91984,-0.000171,24.018836,-0.0077,1.303
1896.00,7.655526,24.92049,-0.000170,24.019480,-0.0077,1.303
1898.00,7.654949,24.92059,-0.000171,24.018637,-0.0077,1.304
1900.00,7.654709,24.92075,-0.000171,24.018974,-0.0076,1.303
1902.00,7.654724,24.92112,-0.000171,24.019191,-0.0076,1.303
1904.00,7.655052,24.92120,-0.000171,24.018733,-0.0076,1.303
1906.00,7.654782,24.92061,-0.000173,24.018660,-0.0077,1.304
1908.00,7.653590,24.92028,-0.000172,24.018180,-0.0077,1.304
1910.00,7.652991,24.92123,-0.000172,24.019251,-0.0077,1.303
1912.00,7.653185,24.92177,-0.000171,24.018488,-0.0077,1.303
1914.00,7.651848,24.92053,-0.000171,24.018484,-0.0077,1.304
1916.00,7.650549,24.91981,-0.000171,24.018767,-0.0076,1.303
1918.00,7.650057,24.92000,-0.000171,24.018905,-0.0077,1.303
1920.00,7.649056,24.92007,-0.000171,24.018347,-0.0077,1.303
1922.00,7.648530,24.92015,-0.000172,24.019077,-0.0077,1.303
1924.00,7.648950,24.92045,-0.000171,24.018943,-0.0077,1.303
1926.00,7.648620,24.91984,-0.000171,24.018814,-0.0077,1.303
1928.00,7.647846,24.92013,-0.000170,24.019273,-0.0076,1.303
1930.00,7.647937,24.92090,-0.000171,24.018928,-0.0077,1.304
1932.00,7.646950,24.92089,-0.000170,24.019191,-0.0076,1.303
1934.00,7.647103,24.92082,-0.000170,24.018840,-0.0076,1.303
1936.00,7.647124,24.92053,-0.000170,24.018981,-0.0076,1.303
1938.00,7.646016,24.92079,-0.000170,24.019302,-0.0077,1.303
1940.00,7.645823,24.92043,-0.000170,24.018183,-0.0077,1.303
1942.00,7.645750,24.91994,-0.000171,24.018803,-0.0076,1.304
1944.00,7.645187,24.91973,-0.000171,24.019093,-0.0077,1.303
1946.00,7.643795,24.91982,-0.000171,24.018318,-0.0077,1.303
1948.00,7.644447,24.92049,-0.000171,24.018015,-0.0077,1.303
1950.00,7.644114,24.92068,-0.000171,24.018390,-0.0076,1.304
1952.00,7.643995,24.91999,-0.000172,24.019219,-0.0076,1.304
1954.00,7.643652,24.92069,-0.000171,24.018745,-0.0077,1.303
1956.00,7.642909,24.92065,-0.000172,24.018677,-0.0077,1.303
1958.00,7.643338,24.91928,-0.000171,24.018428,-0.0077,1.302
1960.00,7.643274,24.92037,-0.000171,24.018546,-0.0077,1.303
1962.00,7.643185,24.92057,-0.000171,24.018332,-0.0077,1.304
1964.00,7.642828,24.92041,-0.000172,24.018321,-0.0077,1.303
1966.00,7.643302,24.91976,-0.000172,24.018205,-0.0077,1.303
1968.00,7.643678,24.91948,-0.000170,24.018684,-0.0077,1.304
1970.00,7.643272,24.92032,-0.000170,24.018658,-0.0077,1.303
1972.00,7.643044,24.92061,-0.000170,24.018892,-0.0077,1.303
1974.00,7.642588,24.91946,-0.000170,24.018611,-0.0077,1.303
1976.00,7.642660,24.91899,-0.000170,24.018254,-0.0077,1.303
1978.00,7.643108,24.91975,-0.000171,24.018356,-0.0077,1.303
1980.00,7.642928,24.91977,-0.000170,24.018562,-0.0076,1.303
1982.00,7.642048,24.92040,-0.000171,24.018301,-0.0076,1.304
1984.00,7.641922,24.92042,-0.000172,24.018475,-0.0076,1.304
1986.00,7.641917,24.92012,-0.000170,24.018666,-0.0077,1.303
1988.00,7.642536,24.92049,-0.000170,24.018686,-0.0077,1.303
1990.00,7.642367,24.92071,-0.000170,24.018629,-0.0077,1.302
1992.00,7.641579,24.92013,-0.000170,24.018490,-0.0077,1.303
1994.00,7.640559,24.91980,-0.000169,24.018468,-0.0077,1.303
1996.00,7.640437,24.91980,-0.000171,24.019048,-0.0076,1.304
1998.00,7.640112,24.91989,-0.000171,24.018711,-0.0077,1.304
2000.00,7.639559,24.91925,-0.000171,24.018144,-0.0077,1.304
2002.00,7.640083,24.92006,-0.000171,24.018912,-0.0076,1.304
2004.00,7.639806,24.91981,-0.000170,24.018967,-0.0076,1.303
2006.00,7.640039,24.91963,-0.000170,24.018793,-0.0076,1.303
2008.00,7.640403,24.91969,-0.000171,24.018724,-0.0077,1.303
2010.00,7.639934,24.91946,-0.000170,24.019050,-0.0077,1.302
2012.00,7.639446,24.92011,-0.000170,24.019345,-0.0077,1.304
2014.00,7.639336,24.91994,-0.000172,24.018446,-0.0076,1.303
2016.00,7.639098,24.91998,-0.000171,24.019182,-0.0077,1.304
2018.00,7.638901,24.91966,-0.000170,24.018870,-0.0076,1.304
2020.00,7.638809,24.91998,-0.000171,24.019320,-0.0076,1.303
2022.00,7.638649,24.91994,-0.000170,24.018905,-0.0077,1.303
2024.00,7.638562,24.92130,-0.000170,24.018314,-0.0076,1.303
2026.00,7.638900,24.92070,-0.000170,24.018437,-0.0076,1.303
2028.00,7.638370,24.92063,-0.000171,24.019126,-0.0076,1.303
2030.00,7.638811,24.92045,-0.000171,24.018521,-0.0076,1.303
2032.00,7.638361,24.92081,-0.000171,24.018573,-0.0076,1.304
2034.00,7.638031,24.91999,-0.000171,24.018843,-0.0077,1.303
2036.00,7.638043,24.92033,-0.000171,24.018570,-0.0077,1.303
2038.00,7.638080,24.92011,-0.000171,24.019148,-0.0077,1.303
2040.00,7.636909,24.92006,-0.000171,24.018546,-0.0077,1.303
2042.00,7.636786,24.92004,-0.000171,24.019084,-0.0077,1.303
2044.00,7.636745,24.91940,-0.000171,24.018847,-0.0077,1.303
2046.00,7.636160,24.91929,-0.000170,24.018608,-0.0076,1.303
2048.00,7.636770,24.91915,-0.000170,24.018736,-0.0077,1.303
2050.00,7.636692,24.91956,-0.000170,24.018261,-0.0077,1.303
2052.00,7.636610,24.91954,-0.000171,24.018972,-0.0077,1.303
2054.00,7.635709,24.91969,-0.000171,24.018740,-0.0077,1.303
2056.00,7.636118,24.91978,-0.000172,24.019402,-0.0076,1.304
2058.00,7.636689,24.92000,-0.000172,24.018619,-0.0076,1.303
2060.00,7.636717,24.91972,-0.000172,24.018104,-0.0077,1.303
2062.00,7.636690,24.92022,-0.000171,24.018345,-0.0077,1.303
2064.00,7.636648,24.92052,-0.000170,24.019122,-0.0077,1.303
2066.00,7.636528,24.92131,-0.000171,24.018696,-0.0077,1.303
2068.00,7.636871,24.92103,-0.000171,24.018555,-0.0077,1.303
2070.00,7.636242,24.92099,-0.000171,24.018744,-0.0077,1.303
2072.00,7.635719,24.92106,-0.000171,24.018069,-0.0077,1.303
2074.00,7.636306,24.92014,-0.000171,24.018415,-0.0077,1.304
2076.00,7.635341,24.92054,-0.000171,24.019077,-0.0077,1.303
2078.00,7.634264,24.92003,-0.000171,24.018076,-0.0077,1.303
2080.00,7.633855,24.92015,-0.000171,24.018662,-0.0077,1.304
2082.00,7.633879,24.92023,-0.000172,24.018220,-0.0077,1.304
2084.00,7.634150,24.92072,-0.000171,24.018715,-0.0077,1.303
2086.00,7.635057,24.92188,-0.000170,24.019398,-0.0076,1.303
2088.00,7.635170,24.92116,-0.000170,24.018495,-0.0076,1.303
2090.00,7.634769,24.92079,-0.000170,24.018173,-0.0076,1.304
2092.00,7.634273,24.92052,-0.000171,24.019026,-0.0077,1.304
2094.00,7.633780,24.92065,-0.000174,24.019291,-0.0077,1.304
2096.00,7.633577,24.92088,-0.000173,24.018570,-0.0077,1.304
2098.00,7.633792,24.92108,-0.000172,24.018754,-0.0077,1.304
2100.00,7.633568,24.92083,-0.000172,24.018858,-0.0076,1.303
2102.00,7.633795,24.92028,-0.000171,24.019509,-0.0077,1.303
2104.00,7.633111,24.92052,-0.000171,24.019117,-0.0077,1.304
2106.00,7.633589,24.92122,-0.000172,24.018861,-0.0077,1.304
2108.00,7.633487,24.92133,-0.000171,24.018067,-0.0077,1.304
2110.00,7.633953,24.92127,-0.000172,24.018713,-0.0077,1.303
2112.00,7.634683,24.92188,-0.000171,24.018381,-0.0077,1.303
2114.00,7.634735,24.92181,-0.000171,24.018209,-0.0076,1.303
2116.00,7.633435,24.92154,-0.000171,24.018379,-0.0076,1.304
2118.00,7.632944,24.92134,-0.000170,24.018604,-0.0077,1.304
2120.00,7.633517,24.92118,-0.000171,24.017970,-0.0077,1.304
2122.00,7.633331,24.92093,-0.000172,24.018638,-0.0077,1.304
2124.00,7.633488,24.92129,-0.000173,24.018709,-0.0077,1.304
2126.00,7.633181,24.92060,-0.000171,24.018722,-0.0076,1.304
2128.00,7.631169,24.92114,-0.000172,24.018901,-0.0077,1.304
2130.00,7.631274,24.92091,-0.000171,24.017834,-0.0076,1.304
2132.00,7.631621,24.92107,-0.000171,24.018446,-0.0077,1.303
2134.00,7.631197,24.92085,-0.000171,24.018722,-0.0077,1.304
2136.00,7.631805,24.92020,-0.000172,24.018530,-0.0077,1.304
2138.00,7.631313,24.91963,-0.000172,24.018144,-0.0077,1.304
2140.00,7.630284,24.91999,-0.000171,24.018292,-0.0077,1.304
2142.00,7.630887,24.91969,-0.000172,24.018232,-0.0077,1.304
2144.00,7.631041,24.92010,-0.000171,24.017962,-0.0077,1.304
2146.00,7.630817,24.91984,-0.000171,24.018341,-0.0077,1.304
2148.00,7.631008,24.92001,-0.000171,24.018301,-0.0077,1.304
2150.00,7.630362,24.92031,-0.000171,24.018704,-0.0077,1.304
2152.00,7.630286,24.92008,-0.000171,24.018377,-0.0077,1.303
2154.00,7.630071,24.92085,-0.000172,24.018280,-0.0077,1.304
2156.00,7.630117,24.92092,-0.000171,24.018657,-0.0077,1.303
2158.00,7.630082,24.92125,-0.000170,24.018905,-0.0077,1.304
2160.00,7.629981,24.92068,-0.000172,24.018936,-0.0077,1.305
2162.00,7.629528,24.92038,-0.000171,24.018499,-0.0077,1.304
2164.00,7.628609,24.92069,-0.000172,24.018343,-0.0077,1.304
2166.00,7.627977,24.92015,-0.000172,24.018528,-0.0077,1.304
2168.00,7.627982,24.92028,-0.000172,24.018446,-0.0076,1.303
2170.00,7.629196,24.92070,-0.000172,24.018336,-0.0076,1.303
2172.00,7.629148,24.92077,-0.000171,24.018564,-0.0077,1.303
2174.00,7.628732,24.92120,-0.000171,24.018606,-0.0077,1.304
2176.00,7.628302,24.92105,-0.000171,24.018555,-0.0077,1.304
2178.00,7.628210,24.92133,-0.000172,24.018535,-0.0077,1.304
2180.00,7.628217,24.92068,-0.000172,24.019318,-0.0077,1.304
2182.00,7.628334,24.92087,-0.000172,24.018880,-0.0077,1.303
2184.00,7.627859,24.92120,-0.000170,24.018350,-0.0077,1.304
2186.00,7.627763,24.92184,-0.000171,24.018508,-0.0077,1.304
2188.00,7.628425,24.92060,-0.000171,24.018535,-0.0077,1.304
2190.00,7.628431,24.92025,-0.000171,24.018370,-0.0077,1.303
2192.00,7.628081,24.92087,-0.000171,24.018843,-0.0077,1.304
2194.00,7.627164,24.91993,-0.000172,24.017759,-0.0077,1.304
2196.00,7.627614,24.91995,-0.000172,24.018044,-0.0077,1.304
2198.00,7.627472,24.92040,-0.000171,24.018818,-0.0077,1.303
2200.00,7.626767,24.91996,-0.000170,24.017846,-0.0077,1.304
2202.00,7.627180,24.92025,-0.000171,24.018171,-0.0077,1.304
2204.00,7.626693,24.92010,-0.000171,24.018599,-0.0077,1.304
2206.00,7.626103,24.92022,-0.000170,24.019113,-0.0077,1.304
2208.00,7.627092,24.92095,-0.000170,24.018191,-0.0077,1.304
2210.00,7.627158,24.92107,-0.000172,24.018622,-0.0076,1.304
2212.00,7.627129,24.92071,-0.000171,24.017955,-0.0077,1.303
2214.00,7.626643,24.92142,-0.000171,24.018678,-0.0076,1.304
2216.00,7.626531,24.92074,-0.000171,24.018981,-0.0076,1.303
2218.00,7.626131,24.92071,-0.000171,24.018756,-0.0077,1.304
2220.00,7.625245,24.92067,-0.000171,24.018590,-0.0077,1.304
2222.00,7.625358,24.92061,-0.000171,24.019010,-0.0076,1.304
2224.00,7.625268,24.92138,-0.000170,24.018709,-0.0077,1.304
2226.00,7.624644,24.92093,-0.000172,24.018754,-0.0077,1.304
2228.00,7.624867,24.92104,-0.000170,24.018381,-0.0076,1.303
2230.00,7.624294,24.92196,-0.000170,24.018305,-0.0076,1.304
2232.00,7.624764,24.92071,-0.000171,24.018513,-0.0077,1.304
2234.00,7.625275,24.92085,-0.000171,24.018608,-0.0077,1.304
2236.00,7.624666,24.92050,-0.000172,24.018947,-0.0076,1.304
2238.00,7.624675,24.92051,-0.000173,24.018729,-0.0076,1.304
2240.00,7.624610,24.92120,-0.000172,24.018176,-0.0077,1.304
2242.00,7.623474,24.92099,-0.000171,24.018142,-0.0077,1.303
2244.00,7.623755,24.92123,-0.000170,24.018265,-0.0077,1.304
2246.00,7.624241,24.92056,-0.000171,24.018530,-0.0077,1.304
2248.00,7.624189,24.92021,-0.000172,24.018439,-0.0077,1.303
2250.00,7.624002,24.92075,-0.000172,24.018927,-0.0077,1.304
2252.00,7.623163,24.92054,-0.000171,24.018720,-0.0076,1.304
2254.00,7.622279,24.92146,-0.000171,24.018033,-0.0077,1.304
2256.00,7.622072,24.92126,-0.000170,24.018216,-0.0077,1.303
2258.00,7.622529,24.92147,-0.000172,24.018294,-0.0077,1.304
2260.00,7.623085,24.92105,-0.000171,24.018370,-0.0077,1.304
2262.00,7.622839,24.92057,-0.000171,24.018638,-0.0076,1.304
2264.00,7.623094,24.92044,-0.000170,24.018298,-0.0077,1.304
2266.00,7.622005,24.92088,-0.000171,24.018573,-0.0077,1.304
2268.00,7.621964,24.92106,-0.000171,24.018557,-0.0077,1.305
2270.00,7.622934,24.92118,-0.000171,24.018542,-0.0077,1.304
2272.00,7.623541,24.92119,-0.000171,24.018240,-0.0077,1.304
2274.00,7.623016,24.92166,-0.000172,24.018020,-0.0077,1.304
2276.00,7.622173,24.92168,-0.000172,24.017794,-0.0077,1.303
2278.00,7.621582,24.92137,-0.000172,24.017745,-0.0077,1.304
2280.00,7.621756,24.92115,-0.000172,24.018131,-0.0077,1.304
2282.00,7.621212,24.92145,-0.000171,24.018852,-0.0077,1.304
2284.00,7.620789,24.92183,-0.000171,24.018229,-0.0077,1.304
2286.00,7.621715,24.92165,-0.000171,24.018129,-0.0077,1.304
2288.00,7.621482,24.92104,-0.000172,24.018303,-0.0077,1.304
2290.00,7.621232,24.92174,-0.000172,24.018343,-0.0077,1.303
2292.00,7.621079,24.92186,-0.000171,24.019084,-0.0077,1.303
2294.00,7.621014,24.92165,-0.000171,24.018347,-0.0077,1.304
2296.00,7.621483,24.92139,-0.000171,24.018156,-0.0077,1.304
2298.00,7.621506,24.92170,-0.000172,24.018292,-0.0077,1.304
2300.00,7.620757,24.92117,-0.000173,24.018096,-0.0077,1.304
2302.00,7.620170,24.92096,-0.000173,24.017933,-0.0077,1.304
2304.00,7.619884,24.92219,-0.000173,24.018200,-0.0077,1.304
2306.00,7.620271,24.92180,-0.000171,24.018363,-0.0077,1.304
2308.00,7.619530,24.92188,-0.000172,24.018925,-0.0077,1.304
2310.00,7.618870,24.92180,-0.000173,24.019068,-0.0077,1.303
2312.00,7.618567,24.92209,-0.000172,24.018350,-0.0077,1.304
2314.00,7.619082,24.92196,-0.000172,24.018142,-0.0077,1.304
2316.00,7.619328,24.92166,-0.000172,24.018200,-0.0077,1.304
2318.00,7.619459,24.92123,-0.000172,24.018280,-0.0077,1.304
2320.00,7.619571,24.92121,-0.000172,24.018379,-0.0077,1.304
2322.00,7.620070,24.92044,-0.000172,24.018247,-0.0077,1.304
2324.00,7.620310,24.92077,-0.000173,24.019130,-0.0077,1.304
2326.00,7.619626,24.92108,-0.000172,24.018664,-0.0077,1.304
2328.00,7.620222,24.92151,-0.000172,24.018183,-0.0077,1.303
2330.00,7.619130,24.92106,-0.000171,24.018018,-0.0077,1.304
2332.00,7.617964,24.92140,-0.000172,24.019001,-0.0077,1.305
2334.00,7.618856,24.92130,-0.000172,24.018684,-0.0077,1.304
2336.00,7.618932,24.92178,-0.000171,24.018472,-0.0077,1.305
2338.00,7.618107,24.92083,-0.000171,24.017980,-0.0077,1.304
2340.00,7.618403,24.92160,-0.000172,24.018638,-0.0077,1.304
2342.00,7.618585,24.92145,-0.000173,24.019086,-0.0077,1.304
2344.00,7.618032,24.92100,-0.000172,24.018704,-0.0077,1.304
2346.00,7.617098,24.92051,-0.000172,24.018211,-0.0077,1.304
2348.00,7.616912,24.92015,-0.000172,24.018147,-0.0077,1.304
2350.00,7.618372,24.92020,-0.000172,24.018060,-0.0077,1.304
2352.00,7.618598,24.92044,-0.000172,24.018397,-0.0077,1.304
2354.00,7.618688,24.92066,-0.000172,24.018129,-0.0077,1.304
2356.00,7.618122,24.92108,-0.000172,24.018365,-0.0077,1.304
2358.00,7.618078,24.92091,-0.000172,24.018211,-0.0077,1.304
2360.00,7.618344,24.92035,-0.000171,24.018454,-0.0076,1.304
2362.00,7.617005,24.92039,-0.000172,24.019012,-0.0076,1.304
2364.00,7.616262,24.92089,-0.000171,24.018310,-0.0077,1.304
2366.00,7.616520,24.92144,-0.000173,24.018802,-0.0077,1.304
2368.00,7.617193,24.92037,-0.000173,24.018151,-0.0077,1.304
2370.00,7.617371,24.92063,-0.000172,24.017689,-0.0077,1.304
2372.00,7.616591,24.92081,-0.000172,24.017815,-0.0077,1.304
2374.00,7.616164,24.92070,-0.000173,24.018193,-0.0077,1.304
2376.00,7.615346,24.92057,-0.000172,24.018209,-0.0077,1.304
2378.00,7.614980,24.92073,-0.000172,24.018251,-0.0077,1.304
2380.00,7.614994,24.92003,-0.000171,24.018573,-0.0077,1.305
2382.00,7.615436,24.92065,-0.000172,24.018196,-0.0077,1.304
2384.00,7.616056,24.92074,-0.000172,24.017904,-0.0076,1.304
2386.00,7.615550,24.92084,-0.000172,24.018735,-0.0077,1.305
2388.00,7.615229,24.92031,-0.000172,24.018249,-0.0077,1.304
2390.00,7.614762,24.92124,-0.000172,24.018497,-0.0077,1.304
2392.00,7.615510,24.92227,-0.000172,24.018600,-0.0077,1.304
2394.00,7.615055,24.92208,-0.000172,24.018454,-0.0077,1.305
2396.00,7.614551,24.92123,-0.000172,24.018086,-0.0077,1.304
2398.00,7.614578,24.92187,-0.000171,24.018600,-0.0077,1.304
2400.00,7.615062,24.92172,-0.000172,24.017873,-0.0077,1.305
@4,12.0000,24.0
2402.00,7.614926,24.92231,-0.000172,24.018689,-0.0077,1.305
2404.00,7.611221,24.92239,-0.000172,24.018707,-0.0077,1.304
2406.00,7.602369,24.92178,-0.000171,24.018223,-0.0077,1.303
2408.00,7.590645,24.92158,-0.000172,24.018667,-0.0077,1.303
2410.00,7.576154,24.92150,-0.000169,24.018729,-0.0077,1.303
2412.00,7.563157,24.92212,-0.000170,24.018486,-0.0077,1.303
2414.00,7.553860,24.92238,-0.000172,24.018820,-0.0077,1.304
2416.00,7.547573,24.92244,-0.000173,24.018149,-0.0077,1.304
2418.00,7.540854,24.92286,-0.000172,24.018845,-0.0077,1.305
2420.00,7.534317,24.92375,-0.000172,24.018158,-0.0077,1.305
2422.00,7.527898,24.92264,-0.000173,24.018619,-0.0077,1.306
2424.00,7.521737,24.92286,-0.000172,24.017868,-0.0077,1.305
2426.00,7.516841,24.92333,-0.000171,24.017962,-0.0077,1.306
2428.00,7.516538,24.92315,-0.000173,24.018113,-0.0077,1.306
2430.00,7.522278,24.92297,-0.000172,24.018885,-0.0077,1.307
2432.00,7.534381,24.92323,-0.000173,24.017984,-0.0077,1.306
2434.00,7.548632,24.92172,-0.000173,24.018584,-0.0077,1.306
2436.00,7.560114,24.92151,-0.000172,24.018153,-0.0077,1.306
2438.00,7.567949,24.92217,-0.000172,24.017906,-0.0077,1.305
2440.00,7.574475,24.92168,-0.000172,24.018740,-0.0077,1.305
2442.00,7.579557,24.92112,-0.000172,24.019237,-0.0077,1.304
2444.00,7.584428,24.92248,-0.000170,24.018203,-0.0077,1.304
2446.00,7.590078,24.92236,-0.000169,24.018584,-0.0077,1.305
2448.00,7.596327,24.92212,-0.000170,24.018125,-0.0077,1.304
2450.00,7.600759,24.92196,-0.000170,24.018227,-0.0076,1.304
2452.00,7.604641,24.92170,-0.000169,24.018702,-0.0077,1.304
2454.00,7.608022,24.92245,-0.000170,24.018053,-0.0077,1.305
2456.00,7.611030,24.92163,-0.000172,24.017585,-0.0076,1.305
2458.00,7.613043,24.92168,-0.000173,24.018075,-0.0077,1.305
2460.00,7.615456,24.92162,-0.000172,24.018261,-0.0077,1.304
2462.00,7.618309,24.92213,-0.000172,24.018009,-0.0077,1.304
2464.00,7.620087,24.92204,-0.000171,24.018441,-0.0077,1.304
2466.00,7.622461,24.92164,-0.000170,24.018751,-0.0077,1.304
2468.00,7.624076,24.92125,-0.000171,24.017573,-0.0077,1.304
2470.00,7.624672,24.92147,-0.000172,24.018522,-0.0077,1.305
2472.00,7.625384,24.92120,-0.000172,24.018245,-0.0077,1.304
2474.00,7.625684,24.92054,-0.000172,24.018539,-0.0077,1.305
2476.00,7.626932,24.92108,-0.000173,24.018744,-0.0076,1.304
2478.00,7.626954,24.92114,-0.000171,24.017857,-0.0077,1.305
2480.00,7.626655,24.92051,-0.000172,24.018127,-0.0077,1.305
2482.00,7.627028,24.92052,-0.000172,24.018051,-0.0077,1.304
2484.00,7.627708,24.92005,-0.000172,24.019055,-0.0077,1.304
2486.00,7.627022,24.91940,-0.000171,24.018508,-0.0077,1.304
2488.00,7.627011,24.92034,-0.000171,24.018582,-0.0077,1.304
2490.00,7.625537,24.92053,-0.000170,24.018629,-0.0077,1.304
2492.00,7.623900,24.92059,-0.000172,24.018292,-0.0077,1.304
2494.00,7.623958,24.92087,-0.000172,24.017944,-0.0077,1.305
2496.00,7.623212,24.92021,-0.000173,24.018252,-0.0077,1.305
2498.00,7.621174,24.92061,-0.000173,24.018008,-0.0077,1.304
2500.00,7.620644,24.92119,-0.000172,24.018406,-0.0077,1.305
2502.00,7.620257,24.92132,-0.000172,24.018125,-0.0077,1.304
2504.00,7.619239,24.92183,-0.000173,24.017431,-0.0077,1.305
2506.00,7.619006,24.92222,-0.000173,24.018410,-0.0077,1.305
2508.00,7.618136,24.92164,-0.000173,24.018725,-0.0077,1.305
2510.00,7.616567,24.92143,-0.000173,24.017437,-0.0077,1.304
2512.00,7.615987,24.92059,-0.000173,24.018020,-0.0077,1.304
2514.00,7.614856,24.92176,-0.000171,24.017741,-0.0077,1.304
2516.00,7.613795,24.92188,-0.000171,24.017984,-0.0077,1.304
2518.00,7.613790,24.92164,-0.000173,24.017935,-0.0077,1.305
2520.00,7.612917,24.92112,-0.000172,24.018397,-0.0077,1.305
2522.00,7.612363,24.92105,-0.000173,24.018357,-0.0077,1.305
2524.00,7.612872,24.92104,-0.000173,24.017835,-0.0077,1.305
2526.00,7.611129,24.92079,-0.000172,24.018241,-0.0077,1.304
2528.00,7.609260,24.92105,-0.000172,24.018127,-0.0077,1.304
2530.00,7.608422,24.92083,-0.000170,24.018307,-0.0077,1.304
2532.00,7.608184,24.92061,-0.000171,24.018473,-0.0077,1.305
2534.00,7.606960,24.92067,-0.000172,24.018359,-0.0077,1.305
2536.00,7.606169,24.92040,-0.000172,24.018843,-0.0077,1.305
2538.00,7.606070,24.92044,-0.000171,24.018356,-0.0077,1.305
2540.00,7.606844,24.92046,-0.000171,24.018386,-0.0077,1.305
2542.00,7.606898,24.91995,-0.000172,24.017765,-0.0077,1.304
2544.00,7.606609,24.92054,-0.000171,24.017888,-0.0077,1.304
2546.00,7.605466,24.92048,-0.000171,24.017348,-0.0077,1.304
2548.00,7.605583,24.92026,-0.000172,24.018096,-0.0077,1.305
2550.00,7.605580,24.91982,-0.000173,24.018544,-0.0078,1.305
2552.00,7.605241,24.91996,-0.000173,24.018102,-0.0077,1.305
2554.00,7.604923,24.92101,-0.000172,24.017370,-0.0077,1.304
2556.00,7.604842,24.92081,-0.000173,24.017538,-0.0077,1.305
2558.00,7.605224,24.92037,-0.000173,24.017382,-0.0077,1.304
2560.00,7.604943,24.92035,-0.000172,24.018347,-0.0077,1.305
2562.00,7.604008,24.91999,-0.000172,24.018270,-0.0077,1.305
2564.00,7.604747,24.92010,-0.000172,24.018000,-0.0077,1.305
2566.00,7.605041,24.91999,-0.000173,24.017803,-0.0078,1.305
2568.00,7.604892,24.91960,-0.000172,24.017034,-0.0077,1.304
2570.00,7.604318,24.92060,-0.000173,24.017805,-0.0077,1.305
2572.00,7.603748,24.92081,-0.000173,24.018356,-0.0077,1.305
2574.00,7.605048,24.92091,-0.000171,24.018026,-0.0077,1.304
2576.00,7.605438,24.92009,-0.000170,24.017681,-0.0077,1.305
2578.00,7.605470,24.91950,-0.000172,24.018000,-0.0077,1.305
2580.00,7.604454,24.92021,-0.000173,24.018084,-0.0077,1.304
2582.00,7.604362,24.91998,-0.000171,24.018069,-0.0077,1.305
2584.00,7.604689,24.91922,-0.000172,24.018180,-0.0077,1.304
2586.00,7.605835,24.91933,-0.000172,24.017892,-0.0077,1.305
2588.00,7.605361,24.92016,-0.000171,24.017993,-0.0077,1.304
2590.00,7.604758,24.92030,-0.000172,24.018062,-0.0077,1.305
2592.00,7.604156,24.91928,-0.000173,24.017861,-0.0077,1.305
2594.00,7.604671,24.91890,-0.000173,24.017834,-0.0077,1.305
2596.00,7.604065,24.91923,-0.000171,24.017821,-0.0077,1.305
2598.00,7.602954,24.91900,-0.000171,24.017991,-0.0077,1.306
2600.00,7.602587,24.91962,-0.000172,24.018343,-0.0077,1.305
2602.00,7.603000,24.91936,-0.000172,24.017748,-0.0077,1.305
2604.00,7.602706,24.91871,-0.000173,24.018301,-0.0077,1.304
2606.00,7.602450,24.91864,-0.000172,24.018381,-0.0078,1.305
2608.00,7.602929,24.91947,-0.000172,24.017893,-0.0078,1.305
2610.00,7.602377,24.91902,-0.000173,24.017435,-0.0077,1.305
2612.00,7.602078,24.91846,-0.000172,24.018147,-0.0077,1.305
2614.00,7.602080,24.91904,-0.000172,24.018207,-0.0077,1.304
2616.00,7.602206,24.91972,-0.000172,24.017721,-0.0077,1.305
2618.00,7.602237,24.91999,-0.000173,24.017692,-0.0078,1.305
2620.00,7.602758,24.91904,-0.000173,24.017852,-0.0077,1.306
2622.00,7.603376,24.91880,-0.000173,24.017772,-0.0077,1.305
2624.00,7.602609,24.91976,-0.000173,24.018486,-0.0077,1.305
2626.00,7.602564,24.91902,-0.000173,24.018024,-0.0077,1.305
2628.00,7.602867,24.91839,-0.000172,24.017719,-0.0077,1.304
2630.00,7.602006,24.91867,-0.000172,24.018193,-0.0077,1.304
2632.00,7.600752,24.91932,-0.000171,24.017679,-0.0077,1.305
2634.00,7.600615,24.91882,-0.000172,24.018107,-0.0077,1.305
2636.00,7.600368,24.91872,-0.000174,24.017547,-0.0077,1.305
2638.00,7.600476,24.91898,-0.000174,24.017861,-0.0077,1.305
2640.00,7.600508,24.91895,-0.000174,24.018296,-0.0077,1.305
2642.00,7.600787,24.91916,-0.000173,24.017794,-0.0077,1.305
2644.00,7.600986,24.91958,-0.000173,24.017705,-0.0077,1.305
2646.00,7.600331,24.91882,-0.000173,24.017592,-0.0077,1.305
2648.00,7.598846,24.91893,-0.000172,24.017781,-0.0077,1.304
2650.00,7.598550,24.91995,-0.000173,24.019006,-0.0077,1.305
2652.00,7.598396,24.91943,-0.000172,24.018049,-0.0077,1.305
2654.00,7.599098,24.91962,-0.000172,24.018183,-0.0077,1.305
2656.00,7.600011,24.91949,-0.000173,24.018109,-0.0077,1.305
2658.00,7.599678,24.91983,-0.000172,24.018260,-0.0077,1.305
2660.00,7.599371,24.91977,-0.000173,24.017491,-0.0077,1.305
2662.00,7.598977,24.91960,-0.000173,24.017747,-0.0077,1.305
2664.00,7.598680,24.91980,-0.000172,24.018586,-0.0077,1.304
2666.00,7.598937,24.92006,-0.000173,24.018368,-0.0077,1.304
2668.00,7.598986,24.92006,-0.000172,24.018113,-0.0078,1.305
2670.00,7.599167,24.92024,-0.000172,24.018363,-0.0077,1.305
2672.00,7.599217,24.91986,-0.000172,24.017748,-0.0077,1.305
2674.00,7.599386,24.91920,-0.000171,24.017788,-0.0077,1.306
2676.00,7.598490,24.92020,-0.000172,24.017989,-0.0077,1.305
2678.00,7.598022,24.91994,-0.000173,24.018323,-0.0078,1.305
2680.00,7.598201,24.91964,-0.000173,24.018441,-0.0078,1.305
2682.00,7.597817,24.91982,-0.000174,24.018729,-0.0077,1.305
2684.00,7.598193,24.92015,-0.000172,24.017799,-0.0077,1.305
2686.00,7.599343,24.92052,-0.000171,24.017834,-0.0077,1.305
2688.00,7.598790,24.91972,-0.000171,24.018472,-0.0077,1.305
2690.00,7.598366,24.92026,-0.000171,24.018352,-0.0077,1.305
2692.00,7.597909,24.92033,-0.000172,24.017728,-0.0077,1.305
2694.00,7.597938,24.91939,-0.000172,24.017962,-0.0077,1.305
2696.00,7.598216,24.92037,-0.000172,24.017779,-0.0077,1.306
2698.00,7.597764,24.92024,-0.000173,24.017625,-0.0077,1.305
2700.00,7.597906,24.92035,-0.000172,24.017558,-0.0077,1.305
2702.00,7.597984,24.92072,-0.000172,24.018118,-0.0077,1.305
2704.00,7.598152,24.92124,-0.000174,24.017951,-0.0077,1.305
2706.00,7.598116,24.92021,-0.000172,24.017999,-0.0077,1.304
2708.00,7.598473,24.91957,-0.000171,24.017973,-0.0077,1.304
2710.00,7.597830,24.92051,-0.000172,24.017515,-0.0077,1.305
2712.00,7.596655,24.92062,-0.000171,24.017881,-0.0077,1.305
2714.00,7.596638,24.91993,-0.000172,24.018285,-0.0077,1.305
2716.00,7.596628,24.92065,-0.000172,24.018162,-0.0077,1.306
2718.00,7.596582,24.92098,-0.000173,24.018965,-0.0077,1.305
2720.00,7.596585,24.92043,-0.000173,24.018495,-0.0077,1.305
2722.00,7.596842,24.92175,-0.000172,24.018073,-0.0077,1.305
2724.00,7.597132,24.92147,-0.000172,24.018365,-0.0077,1.305
2726.00,7.596399,24.92180,-0.000173,24.018388,-0.0076,1.305
2728.00,7.596471,24.92078,-0.000171,24.017893,-0.0077,1.305
2730.00,7.596204,24.92039,-0.000172,24.017859,-0.0077,1.305
2732.00,7.596057,24.92085,-0.000172,24.018082,-0.0077,1.305
2734.00,7.595789,24.92084,-0.000172,24.018147,-0.0077,1.305
2736.00,7.595123,24.92031,-0.000173,24.018071,-0.0077,1.305
2738.00,7.595388,24.92014,-0.000173,24.018064,-0.0077,1.305
2740.00,7.595621,24.92045,-0.000172,24.018464,-0.0077,1.305
2742.00,7.595408,24.92073,-0.000172,24.018062,-0.0077,1.305
2744.00,7.594943,24.92070,-0.000172,24.017609,-0.0077,1.306
2746.00,7.594691,24.92118,-0.000173,24.017640,-0.0077,1.305
2748.00,7.594908,24.92121,-0.000173,24.017544,-0.0077,1.305
2750.00,7.594522,24.92135,-0.000172,24.017292,-0.0077,1.305
2752.00,7.594354,24.92184,-0.000173,24.017270,-0.0077,1.305
2754.00,7.594873,24.92107,-0.000172,24.017656,-0.0077,1.305
2756.00,7.594925,24.92020,-0.000172,24.017380,-0.0077,1.305
2758.00,7.593728,24.92050,-0.000172,24.017640,-0.0077,1.304
2760.00,7.593211,24.92059,-0.000172,24.017757,-0.0077,1.305
2762.00,7.593256,24.92083,-0.000172,24.018325,-0.0078,1.305
2764.00,7.593505,24.92166,-0.000173,24.018053,-0.0077,1.306
2766.00,7.593737,24.92107,-0.000172,24.017540,-0.0077,1.305
2768.00,7.594384,24.92068,-0.000172,24.017997,-0.0077,1.305
2770.00,7.594364,24.92049,-0.000172,24.018223,-0.0077,1.305
2772.00,7.594394,24.92123,-0.000172,24.018477,-0.0077,1.305
2774.00,7.594064,24.92104,-0.000171,24.017732,-0.0077,1.305
2776.00,7.594428,24.92160,-0.000171,24.017732,-0.0077,1.305
2778.00,7.594947,24.92187,-0.000172,24.018105,-0.0077,1.305
2780.00,7.594632,24.92109,-0.000172,24.018325,-0.0077,1.304
2782.00,7.593569,24.92085,-0.000173,24.017832,-0.0077,1.305
2784.00,7.594302,24.92121,-0.000173,24.018374,-0.0077,1.305
2786.00,7.594182,24.92228,-0.000173,24.017843,-0.0077,1.305
2788.00,7.594501,24.92187,-0.000172,24.017725,-0.0077,1.305
2790.00,7.594429,24.92086,-0.000173,24.017770,-0.0077,1.305
2792.00,7.594943,24.92061,-0.000172,24.017812,-0.0077,1.305
2794.00,7.594617,24.92102,-0.000171,24.017576,-0.0077,1.305
2796.00,7.593936,24.92112,-0.000173,24.017743,-0.0078,1.305
2798.00,7.593874,24.92096,-0.000173,24.017979,-0.0077,1.305
2800.00,7.593930,24.92151,-0.000173,24.018330,-0.0077,1.305
2802.00,7.594109,24.92139,-0.000174,24.017991,-0.0077,1.305
2804.00,7.593731,24.92161,-0.000172,24.018131,-0.0077,1.305
2806.00,7.593896,24.92100,-0.000173,24.017968,-0.0077,1.305
2808.00,7.593457,24.92098,-0.000173,24.017995,-0.0077,1.304
2810.00,7.593389,24.92134,-0.000173,24.017295,-0.0078,1.305
2812.00,7.592888,24.92205,-0.000173,24.016911,-0.0077,1.306
2814.00,7.593570,24.92178,-0.000173,24.017487,-0.0077,1.305
2816.00,7.593334,24.92169,-0.000172,24.018749,-0.0077,1.304
2818.00,7.591983,24.92125,-0.000172,24.017790,-0.0077,1.305
2820.00,7.591672,24.92123,-0.000172,24.017384,-0.0077,1.305
2822.00,7.591859,24.92150,-0.000172,24.017888,-0.0077,1.305
2824.00,7.591716,24.92109,-0.000173,24.018040,-0.0077,1.305
2826.00,7.591900,24.92035,-0.000172,24.017404,-0.0077,1.304
2828.00,7.592008,24.92092,-0.000172,24.017614,-0.0077,1.305
2830.00,7.592507,24.92098,-0.000173,24.017854,-0.0077,1.305
2832.00,7.592614,24.92110,-0.000171,24.017774,-0.0077,1.305
2834.00,7.592041,24.92070,-0.000170,24.017970,-0.0077,1.305
2836.00,7.591675,24.92108,-0.000172,24.017752,-0.0077,1.305
2838.00,7.591684,24.92077,-0.000172,24.017678,-0.0078,1.304
2840.00,7.591608,24.92117,-0.000171,24.018129,-0.0077,1.305
2842.00,7.590774,24.92202,-0.000173,24.018468,-0.0077,1.304
2844.00,7.590529,24.92200,-0.000172,24.017272,-0.0077,1.305
2846.00,7.590854,24.92173,-0.000172,24.016367,-0.0077,1.305
2848.00,7.590528,24.92165,-0.000172,24.018484,-0.0077,1.305
2850.00,7.590233,24.92070,-0.000172,24.017665,-0.0077,1.305
2852.00,7.589855,24.92107,-0.000173,24.017469,-0.0077,1.305
2854.00,7.589450,24.92107,-0.000174,24.017486,-0.0077,1.305
2856.00,7.590513,24.92112,-0.000173,24.017730,-0.0077,1.305
2858.00,7.590682,24.92179,-0.000172,24.017525,-0.0078,1.305
2860.00,7.590189,24.92192,-0.000172,24.017174,-0.0077,1.305
2862.00,7.590340,24.92132,-0.000173,24.016987,-0.0077,1.305
2864.00,7.590335,24.92102,-0.000173,24.017689,-0.0077,1.305
2866.00,7.590152,24.92140,-0.000173,24.017864,-0.0077,1.305
2868.00,7.590247,24.92234,-0.000173,24.017941,-0.0077,1.305
2870.00,7.590261,24.92161,-0.000172,24.017605,-0.0077,1.305
2872.00,7.590531,24.92050,-0.000172,24.017788,-0.0077,1.304
2874.00,7.590206,24.92129,-0.000172,24.017299,-0.0078,1.305
2876.00,7.589912,24.92077,-0.000172,24.017632,-0.0077,1.305
2878.00,7.589641,24.92105,-0.000173,24.017883,-0.0078,1.305
2880.00,7.589699,24.92062,-0.000173,24.017301,-0.0077,1.305
2882.00,7.589642,24.92050,-0.000173,24.017161,-0.0077,1.305
2884.00,7.589384,24.92069,-0.000172,24.017234,-0.0077,1.305
2886.00,7.588752,24.92069,-0.000172,24.017685,-0.0078,1.305
2888.00,7.587465,24.92164,-0.000172,24.017228,-0.0077,1.305
2890.00,7.587904,24.92199,-0.000173,24.017944,-0.0078,1.305
2892.00,7.588778,24.92186,-0.000174,24.017863,-0.0077,1.306
2894.00,7.588847,24.92192,-0.000173,24.017774,-0.0077,1.305
2896.00,7.589197,24.92187,-0.000173,24.017312,-0.0078,1.305
2898.00,7.589155,24.92186,-0.000173,24.016753,-0.0077,1.305
2900.00,7.590191,24.92229,-0.000174,24.017904,-0.0077,1.305
2902.00,7.590323,24.92148,-0.000172,24.017179,-0.0078,1.304
2904.00,7.589407,24.92216,-0.000172,24.017759,-0.0078,1.305
2906.00,7.588231,24.92252,-0.000172,24.017979,-0.0078,1.305
2908.00,7.587440,24.92253,-0.000172,24.017592,-0.0077,1.305
2910.00,7.586670,24.92210,-0.000172,24.017534,-0.0077,1.305
2912.00,7.587060,24.92233,-0.000173,24.017772,-0.0078,1.305
2914.00,7.587532,24.92250,-0.000174,24.017984,-0.0077,1.305
2916.00,7.587615,24.92204,-0.000173,24.018127,-0.0077,1.304
2918.00,7.587333,24.92175,-0.000173,24.017814,-0.0077,1.305
2920.00,7.586858,24.92171,-0.000172,24.017825,-0.0077,1.304
2922.00,7.586677,24.92189,-0.000173,24.017418,-0.0077,1.306
2924.00,7.586978,24.92220,-0.000174,24.017018,-0.0078,1.305
2926.00,7.587323,24.92184,-0.000173,24.017810,-0.0077,1.305
2928.00,7.587228,24.92148,-0.000173,24.018156,-0.0077,1.305
2930.00,7.587238,24.92099,-0.000172,24.017357,-0.0078,1.304
2932.00,7.587401,24.92034,-0.000173,24.017252,-0.0077,1.305
2934.00,7.587327,24.92054,-0.000173,24.017402,-0.0077,1.305
2936.00,7.587244,24.92073,-0.000173,24.017315,-0.0077,1.305
2938.00,7.587399,24.92061,-0.000173,24.017694,-0.0078,1.305
2940.00,7.587028,24.92111,-0.000173,24.017661,-0.0077,1.305
2942.00,7.586843,24.92104,-0.000174,24.017728,-0.0077,1.305
2944.00,7.585993,24.92021,-0.000173,24.017415,-0.0077,1.304
2946.00,7.586212,24.92061,-0.000173,24.017540,-0.0077,1.304
2948.00,7.586806,24.92081,-0.000174,24.017161,-0.0078,1.305
2950.00,7.586522,24.92047,-0.000173,24.018022,-0.0077,1.305
2952.00,7.586195,24.92116,-0.000173,24.017286,-0.0078,1.305
2954.00,7.586293,24.92116,-0.000174,24.017079,-0.0078,1.305
2956.00,7.586022,24.92041,-0.000173,24.017933,-0.0078,1.305
2958.00,7.585610,24.92102,-0.000172,24.017933,-0.0077,1.305
2960.00,7.586152,24.92055,-0.000172,24.017409,-0.0077,1.305
2962.00,7.586578,24.92016,-0.000173,24.017718,-0.0078,1.305
2964.00,7.585909,24.92146,-0.000172,24.018024,-0.0077,1.305
2966.00,7.585013,24.92179,-0.000173,24.018142,-0.0077,1.305
2968.00,7.584761,24.92189,-0.000173,24.017527,-0.0078,1.305
2970.00,7.585776,24.92180,-0.000173,24.017767,-0.0078,1.306
2972.00,7.586217,24.92164,-0.000173,24.017645,-0.0077,1.305
2974.00,7.585751,24.92171,-0.000173,24.017908,-0.0078,1.305
2976.00,7.585350,24.92061,-0.000173,24.017636,-0.0077,1.305
2978.00,7.584459,24.92118,-0.000173,24.017922,-0.0077,1.305
2980.00,7.585069,24.92091,-0.000172,24.017426,-0.0077,1.304
2982.00,7.585055,24.92101,-0.000172,24.017645,-0.0077,1.305
2984.00,7.584448,24.92113,-0.000174,24.017021,-0.0077,1.305
2986.00,7.584034,24.92157,-0.000174,24.017127,-0.0077,1.305
2988.00,7.584729,24.92073,-0.000174,24.018040,-0.0077,1.305
2990.00,7.584738,24.92025,-0.000174,24.017725,-0.0078,1.305
2992.00,7.583307,24.92125,-0.000174,24.016686,-0.0077,1.305
2994.00,7.583343,24.92093,-0.000174,24.017406,-0.0077,1.305
2996.00,7.582984,24.92047,-0.000174,24.017935,-0.0078,1.305
2998.00,7.582563,24.92167,-0.000174,24.017346,-0.0078,1.305
3000.00,7.582608,24.92038,-0.000174,24.016817,-0.0077,1.304
@5,12.0000,24.0
3002.00,7.581807,24.91991,-0.000173,24.017344,-0.0077,1.304
3004.00,7.579471,24.92070,-0.000174,24.017676,-0.0077,1.305
3006.00,7.571043,24.91974,-0.000173,24.017043,-0.0077,1.304
3008.00,7.559514,24.92038,-0.000174,24.017447,-0.0077,1.304
3010.00,7.544458,24.91975,-0.000173,24.016884,-0.0077,1.304
3012.00,7.531155,24.91992,-0.000173,24.017602,-0.0077,1.305
3014.00,7.520483,24.92046,-0.000173,24.017426,-0.0078,1.304
3016.00,7.511890,24.91953,-0.000174,24.017056,-0.0077,1.305
3018.00,7.504470,24.91958,-0.000172,24.018238,-0.0077,1.305
3020.00,7.497489,24.91923,-0.000175,24.017812,-0.0077,1.306
3022.00,7.492300,24.91987,-0.000175,24.016447,-0.0077,1.306
3024.00,7.488389,24.92020,-0.000175,24.017422,-0.0077,1.306
3026.00,7.485405,24.92124,-0.000175,24.017380,-0.0078,1.306
3028.00,7.486795,24.92039,-0.000176,24.016800,-0.0078,1.306
3030.00,7.495295,24.92094,-0.000175,24.017147,-0.0078,1.307
3032.00,7.507740,24.92132,-0.000175,24.017136,-0.0078,1.308
3034.00,7.521465,24.92135,-0.000175,24.017761,-0.0078,1.307
3036.00,7.533820,24.92209,-0.000175,24.017611,-0.0077,1.307
3038.00,7.544140,24.92168,-0.000174,24.017565,-0.0078,1.306
3040.00,7.552992,24.92168,-0.000174,24.017114,-0.0078,1.305
3042.00,7.560444,24.92153,-0.000173,24.017563,-0.0077,1.305
3044.00,7.567883,24.92174,-0.000171,24.017844,-0.0078,1.305
3046.00,7.575209,24.92079,-0.000172,24.017469,-0.0078,1.305
3048.00,7.584341,24.92136,-0.000172,24.017823,-0.0077,1.305
3050.00,7.592456,24.92145,-0.000173,24.017306,-0.0078,1.305
3052.00,7.598120,24.92140,-0.000172,24.017649,-0.0078,1.305
3054.00,7.602137,24.92127,-0.000173,24.017518,-0.0078,1.305
3056.00,7.604650,24.92089,-0.000172,24.017545,-0.0077,1.305
3058.00,7.607514,24.92095,-0.000172,24.017948,-0.0077,1.305
3060.00,7.609585,24.92058,-0.000174,24.017554,-0.0078,1.305
3062.00,7.611899,24.91976,-0.000173,24.017031,-0.0078,1.305
3064.00,7.613544,24.92024,-0.000173,24.016677,-0.0078,1.305
3066.00,7.614402,24.92010,-0.000173,24.017540,-0.0078,1.305
3068.00,7.615607,24.92005,-0.000173,24.017783,-0.0077,1.305
3070.00,7.615725,24.92086,-0.000173,24.017803,-0.0078,1.305
3072.00,7.616258,24.92044,-0.000174,24.017426,-0.0078,1.305
3074.00,7.616441,24.92049,-0.000174,24.017457,-0.0078,1.304
3076.00,7.615308,24.92067,-0.000173,24.018022,-0.0078,1.305
3078.00,7.614059,24.92083,-0.000173,24.017486,-0.0077,1.305
3080.00,7.612278,24.92127,-0.000173,24.018216,-0.0077,1.304
3082.00,7.611683,24.92236,-0.000172,24.018272,-0.0077,1.305
3084.00,7.610810,24.92192,-0.000173,24.017578,-0.0078,1.304
3086.00,7.610094,24.92267,-0.000173,24.017962,-0.0078,1.305
3088.00,7.609044,24.92176,-0.000174,24.017350,-0.0077,1.306
3090.00,7.607098,24.92118,-0.000173,24.017496,-0.0078,1.305
3092.00,7.605233,24.92057,-0.000174,24.017243,-0.0077,1.305
3094.00,7.603313,24.92139,-0.000174,24.017295,-0.0078,1.305
3096.00,7.601839,24.92121,-0.000173,24.017244,-0.0077,1.304
3098.00,7.601425,24.92088,-0.000173,24.017723,-0.0078,1.305
3100.00,7.600369,24.92120,-0.000174,24.017756,-0.0077,1.305
3102.00,7.599454,24.92122,-0.000174,24.017476,-0.0077,1.305
3104.00,7.597924,24.92136,-0.000173,24.017815,-0.0077,1.305
3106.00,7.596621,24.92149,-0.000173,24.017678,-0.0077,1.305
3108.00,7.595637,24.92047,-0.000173,24.017244,-0.0077,1.305
3110.00,7.594684,24.92031,-0.000173,24.017553,-0.0077,1.305
3112.00,7.593975,24.92143,-0.000173,24.017986,-0.0077,1.304
3114.00,7.591718,24.92131,-0.000172,24.018243,-0.0078,1.305
3116.00,7.591080,24.92169,-0.000173,24.018017,-0.0077,1.305
3118.00,7.590267,24.92168,-0.000174,24.017643,-0.0077,1.305
3120.00,7.589539,24.92152,-0.000173,24.017420,-0.0077,1.305
3122.00,7.587759,24.92215,-0.000174,24.017841,-0.0078,1.305
3124.00,7.586866,24.92195,-0.000173,24.017723,-0.0077,1.305
3126.00,7.586684,24.92155,-0.000173,24.018018,-0.0077,1.304
3128.00,7.585604,24.92149,-0.000173,24.018067,-0.0078,1.304
3130.00,7.583764,24.92148,-0.000173,24.017832,-0.0077,1.305
3132.00,7.582779,24.92149,-0.000174,24.017975,-0.0077,1.305
3134.00,7.582115,24.92133,-0.000173,24.018129,-0.0077,1.305
3136.00,7.581872,24.92170,-0.000173,24.017846,-0.0077,1.305
3138.00,7.580653,24.92163,-0.000173,24.017455,-0.0078,1.305
3140.00,7.579376,24.92146,-0.000173,24.017391,-0.0077,1.304
3142.00,7.579333,24.92133,-0.000174,24.017959,-0.0078,1.305
3144.00,7.578987,24.92154,-0.000174,24.017333,-0.0078,1.305
3146.00,7.578576,24.92226,-0.000174,24.017165,-0.0078,1.305
3148.00,7.578889,24.92209,-0.000174,24.017678,-0.0078,1.306
3150.00,7.578570,24.92259,-0.000174,24.017540,-0.0077,1.305
3152.00,7.578328,24.92184,-0.000173,24.017163,-0.0077,1.305
3154.00,7.577773,24.92210,-0.000173,24.017353,-0.0077,1.305
3156.00,7.576967,24.92215,-0.000174,24.017139,-0.0078,1.305
3158.00,7.575585,24.92134,-0.000174,24.017255,-0.0077,1.306
3160.00,7.575952,24.92209,-0.000173,24.017665,-0.0077,1.305
3162.00,7.575955,24.92177,-0.000173,24.017297,-0.0077,1.305
3164.00,7.575803,24.92169,-0.000173,24.017257,-0.0078,1.304
3166.00,7.577330,24.92156,-0.000174,24.017079,-0.0077,1.305
3168.00,7.576679,24.92185,-0.000173,24.017134,-0.0078,1.305
3170.00,7.575997,24.92214,-0.000174,24.017286,-0.0078,1.305
3172.00,7.576665,24.92109,-0.000175,24.017313,-0.0078,1.305
3174.00,7.577195,24.92207,-0.000174,24.016916,-0.0077,1.305
3176.00,7.577694,24.92202,-0.000174,24.017678,-0.0077,1.304
3178.00,7.578640,24.92169,-0.000173,24.017137,-0.0078,1.305
3180.00,7.578674,24.92212,-0.000174,24.017364,-0.0078,1.305
3182.00,7.578481,24.92172,-0.000174,24.017480,-0.0078,1.305
3184.00,7.577885,24.92173,-0.000173,24.016728,-0.0078,1.305
3186.00,7.577741,24.92160,-0.000175,24.016817,-0.0078,1.305
3188.00,7.576940,24.92173,-0.000175,24.017217,-0.0078,1.305
3190.00,7.575627,24.92269,-0.000174,24.016818,-0.0078,1.305
3192.00,7.575302,24.92354,-0.000175,24.016882,-0.0077,1.305
3194.00,7.574812,24.92236,-0.000176,24.017177,-0.0077,1.305
3196.00,7.574972,24.92171,-0.000175,24.017440,-0.0078,1.305
3198.00,7.575215,24.92281,-0.000174,24.017556,-0.0078,1.305
3200.00,7.575863,24.92324,-0.000173,24.017428,-0.0078,1.304
3202.00,7.575998,24.92395,-0.000174,24.016786,-0.0078,1.304
3204.00,7.575565,24.92269,-0.000174,24.017609,-0.0078,1.305
3206.00,7.574321,24.92219,-0.000173,24.017368,-0.0078,1.305
3208.00,7.574314,24.92302,-0.000174,24.017524,-0.0078,1.305
3210.00,7.574234,24.92294,-0.000174,24.017719,-0.0078,1.305
3212.00,7.574135,24.92339,-0.000174,24.017188,-0.0077,1.305
3214.00,7.573305,24.92366,-0.000174,24.017669,-0.0077,1.305
3216.00,7.573675,24.92308,-0.000174,24.017703,-0.0077,1.305
3218.00,7.574154,24.92359,-0.000174,24.017205,-0.0078,1.305
3220.00,7.574354,24.92414,-0.000172,24.017636,-0.0078,1.305
3222.00,7.574310,24.92408,-0.000173,24.017768,-0.0078,1.305
3224.00,7.574061,24.92328,-0.000173,24.017536,-0.0078,1.305
3226.00,7.573866,24.92297,-0.000173,24.017850,-0.0078,1.305
3228.00,7.573073,24.92319,-0.000173,24.017389,-0.0078,1.304
3230.00,7.572312,24.92384,-0.000174,24.017723,-0.0077,1.305
3232.00,7.572000,24.92291,-0.000175,24.017348,-0.0078,1.305
3234.00,7.571965,24.92334,-0.000174,24.017350,-0.0078,1.305
3236.00,7.571814,24.92259,-0.000174,24.017745,-0.0077,1.305
3238.00,7.571880,24.92215,-0.000174,24.017288,-0.0078,1.305
3240.00,7.572232,24.92277,-0.000172,24.017411,-0.0077,1.305
3242.00,7.572624,24.92232,-0.000173,24.017480,-0.0078,1.305
3244.00,7.572092,24.92287,-0.000173,24.017636,-0.0077,1.305
3246.00,7.571904,24.92281,-0.000174,24.017424,-0.0078,1.305
3248.00,7.572135,24.92220,-0.000175,24.018102,-0.0077,1.305
3250.00,7.572182,24.92294,-0.000173,24.017466,-0.0078,1.305
3252.00,7.571067,24.92195,-0.000173,24.017123,-0.0078,1.305
3254.00,7.571033,24.92228,-0.000173,24.017562,-0.0078,1.305
3256.00,7.571247,24.92219,-0.000174,24.016862,-0.0078,1.305
3258.00,7.571263,24.92249,-0.000173,24.017248,-0.0078,1.305
3260.00,7.571033,24.92286,-0.000173,24.017531,-0.0078,1.305
3262.00,7.571387,24.92244,-0.000172,24.017364,-0.0078,1.304
3264.00,7.571681,24.92237,-0.000172,24.017228,-0.0078,1.304
3266.00,7.570967,24.92223,-0.000174,24.017621,-0.0078,1.304
3268.00,7.570984,24.92238,-0.000173,24.017638,-0.0078,1.305
3270.00,7.572001,24.92161,-0.000174,24.018042,-0.0078,1.305
3272.00,7.571991,24.92120,-0.000173,24.016963,-0.0078,1.305
3274.00,7.571581,24.92207,-0.000173,24.016962,-0.0078,1.305
3276.00,7.572044,24.92155,-0.000174,24.017324,-0.0077,1.305
3278.00,7.571717,24.92168,-0.000174,24.017339,-0.0078,1.305
3280.00,7.570745,24.92249,-0.000173,24.018035,-0.0078,1.305
3282.00,7.570231,24.92334,-0.000174,24.017935,-0.0077,1.305
3284.00,7.570272,24.92362,-0.000173,24.016951,-0.0077,1.305
3286.00,7.570516,24.92387,-0.000173,24.017147,-0.0077,1.305
3288.00,7.570586,24.92323,-0.000173,24.017380,-0.0078,1.305
3290.00,7.570728,24.92346,-0.000173,24.017273,-0.0078,1.305
3292.00,7.570870,24.92312,-0.000174,24.016947,-0.0077,1.304
3294.00,7.570786,24.92305,-0.000173,24.017496,-0.0078,1.305
3296.00,7.570848,24.92253,-0.000173,24.017955,-0.0077,1.305
3298.00,7.570349,24.92267,-0.000173,24.017716,-0.0077,1.305
3300.00,7.570139,24.92273,-0.000175,24.017194,-0.0078,1.305
3302.00,7.570509,24.92282,-0.000174,24.017277,-0.0078,1.305
3304.00,7.570450,24.92265,-0.000174,24.017560,-0.0078,1.304
3306.00,7.570492,24.92280,-0.000174,24.017442,-0.0078,1.305
3308.00,7.569956,24.92305,-0.000174,24.017105,-0.0078,1.305
3310.00,7.570676,24.92240,-0.000174,24.017016,-0.0077,1.305
3312.00,7.571104,24.92294,-0.000175,24.017442,-0.0077,1.305
3314.00,7.570798,24.92172,-0.000175,24.016929,-0.0078,1.305
3316.00,7.570322,24.92276,-0.000175,24.017043,-0.0078,1.305
3318.00,7.569876,24.92262,-0.000174,24.017067,-0.0078,1.304
3320.00,7.569306,24.92281,-0.000173,24.017344,-0.0077,1.304
3322.00,7.569981,24.92346,-0.000174,24.017451,-0.0078,1.305
3324.00,7.569787,24.92352,-0.000174,24.017482,-0.0078,1.305
3326.00,7.569707,24.92342,-0.000174,24.017777,-0.0078,1.304
3328.00,7.570283,24.92409,-0.000173,24.017504,-0.0078,1.304
3330.00,7.570232,24.92377,-0.000174,24.017346,-0.0078,1.304
3332.00,7.569108,24.92297,-0.000174,24.017282,-0.0077,1.305
3334.00,7.567638,24.92316,-0.000173,24.016994,-0.0077,1.305
3336.00,7.567823,24.92358,-0.000173,24.017554,-0.0077,1.305
3338.00,7.567420,24.92419,-0.000174,24.016998,-0.0078,1.306
3340.00,7.567812,24.92369,-0.000174,24.017148,-0.0078,1.305
3342.00,7.568263,24.92348,-0.000174,24.017002,-0.0078,1.305
3344.00,7.567533,24.92358,-0.000174,24.017442,-0.0078,1.305
3346.00,7.568450,24.92286,-0.000174,24.017609,-0.0078,1.305
3348.00,7.569094,24.92272,-0.000174,24.016438,-0.0078,1.305
3350.00,7.568858,24.92255,-0.000173,24.017009,-0.0078,1.304
3352.00,7.568930,24.92341,-0.000174,24.016922,-0.0078,1.304
3354.00,7.568835,24.92356,-0.000174,24.016976,-0.0078,1.304
3356.00,7.568542,24.92269,-0.000173,24.017009,-0.0078,1.305
3358.00,7.568787,24.92271,-0.000173,24.018260,-0.0078,1.305
3360.00,7.568432,24.92305,-0.000173,24.017348,-0.0078,1.305
3362.00,7.568495,24.92286,-0.000173,24.017563,-0.0078,1.305
3364.00,7.568149,24.92242,-0.000172,24.017313,-0.0078,1.305
3366.00,7.567351,24.92317,-0.000174,24.017322,-0.0078,1.305
3368.00,7.567625,24.92398,-0.000173,24.016902,-0.0077,1.305
3370.00,7.567426,24.92317,-0.000174,24.017286,-0.0077,1.304
3372.00,7.568459,24.92336,-0.000174,24.018020,-0.0078,1.304
3374.00,7.568962,24.92342,-0.000173,24.017489,-0.0077,1.305
3376.00,7.568526,24.92346,-0.000173,24.017629,-0.0077,1.305
3378.00,7.568431,24.92355,-0.000174,24.016795,-0.0078,1.305
3380.00,7.568183,24.92285,-0.000173,24.017031,-0.0078,1.305
3382.00,7.567540,24.92387,-0.000173,24.017665,-0.0077,1.305
3384.00,7.566561,24.92344,-0.000174,24.017738,-0.0077,1.305
3386.00,7.567133,24.92269,-0.000174,24.017883,-0.0077,1.305
3388.00,7.567329,24.92243,-0.000174,24.017438,-0.0077,1.305
3390.00,7.567275,24.92307,-0.000174,24.017266,-0.0078,1.305
3392.00,7.567916,24.92337,-0.000173,24.017806,-0.0078,1.305
3394.00,7.568429,24.92330,-0.000173,24.017868,-0.0078,1.304
3396.00,7.568045,24.92198,-0.000172,24.017854,-0.0078,1.304
3398.00,7.566983,24.92230,-0.000173,24.017504,-0.0078,1.305
3400.00,7.566442,24.92288,-0.000174,24.018664,-0.0078,1.306
3402.00,7.566093,24.92268,-0.000175,24.017438,-0.0078,1.305
3404.00,7.566381,24.92366,-0.000175,24.017491,-0.0078,1.305
3406.00,7.566108,24.92388,-0.000175,24.017014,-0.0077,1.305
3408.00,7.566039,24.92408,-0.000174,24.017437,-0.0078,1.305
3410.00,7.565678,24.92405,-0.000175,24.017872,-0.0078,1.306
3412.00,7.565764,24.92468,-0.000175,24.017003,-0.0078,1.304
3414.00,7.565290,24.92427,-0.000174,24.017118,-0.0078,1.305
3416.00,7.565681,24.92401,-0.000174,24.017366,-0.0077,1.305
3418.00,7.565928,24.92460,-0.000174,24.017101,-0.0077,1.305
3420.00,7.566120,24.92419,-0.000174,24.017357,-0.0077,1.305
3422.00,7.565983,24.92406,-0.000174,24.017799,-0.0077,1.305
3424.00,7.566376,24.92457,-0.000174,24.017370,-0.0077,1.305
3426.00,7.566049,24.92474,-0.000174,24.017041,-0.0078,1.305
3428.00,7.565564,24.92417,-0.000175,24.016951,-0.0078,1.305
3430.00,7.564995,24.92370,-0.000174,24.017486,-0.0077,1.305
3432.00,7.564425,24.92350,-0.000173,24.016880,-0.0078,1.305
3434.00,7.565281,24.92371,-0.000174,24.017484,-0.0077,1.305
3436.00,7.565699,24.92343,-0.000175,24.017319,-0.0078,1.306
3438.00,7.566125,24.92384,-0.000174,24.016987,-0.0078,1.305
3440.00,7.566046,24.92353,-0.000173,24.016476,-0.0078,1.305
3442.00,7.565550,24.92397,-0.000174,24.016724,-0.0078,1.304
3444.00,7.565342,24.92338,-0.000174,24.016895,-0.0078,1.305
3446.00,7.565324,24.92350,-0.000175,24.017049,-0.0078,1.306
3448.00,7.565106,24.92327,-0.000175,24.016780,-0.0078,1.305
3450.00,7.565878,24.92246,-0.000175,24.017330,-0.0078,1.305
3452.00,7.565328,24.92307,-0.000174,24.017092,-0.0078,1.304
3454.00,7.565320,24.92316,-0.000173,24.016895,-0.0078,1.305
3456.00,7.565092,24.92384,-0.000175,24.017502,-0.0078,1.305
3458.00,7.564039,24.92431,-0.000173,24.017647,-0.0078,1.304
3460.00,7.564143,24.92369,-0.000173,24.017779,-0.0077,1.305
3462.00,7.563468,24.92281,-0.000174,24.017473,-0.0078,1.305
3464.00,7.563803,24.92314,-0.000174,24.017107,-0.0078,1.305
3466.00,7.564554,24.92310,-0.000173,24.017362,-0.0078,1.304
3468.00,7.564264,24.92304,-0.000174,24.017264,-0.0078,1.305
3470.00,7.563893,24.92371,-0.000173,24.017342,-0.0078,1.305
3472.00,7.564593,24.92460,-0.000174,24.017883,-0.0077,1.305
3474.00,7.565274,24.92383,-0.000174,24.017621,-0.0077,1.305
3476.00,7.564824,24.92307,-0.000174,24.017467,-0.0078,1.304
3478.00,7.564009,24.92292,-0.000173,24.017966,-0.0077,1.304
3480.00,7.564291,24.92259,-0.000173,24.017466,-0.0078,1.305
3482.00,7.564381,24.92301,-0.000174,24.017388,-0.0078,1.305
3484.00,7.564509,24.92297,-0.000174,24.017748,-0.0078,1.305
3486.00,7.565287,24.92419,-0.000174,24.017393,-0.0078,1.305
3488.00,7.564926,24.92369,-0.000175,24.016924,-0.0077,1.305
3490.00,7.565148,24.92384,-0.000174,24.017993,-0.0077,1.305
3492.00,7.564475,24.92324,-0.000173,24.017422,-0.0077,1.304
3494.00,7.563838,24.92351,-0.000173,24.017569,-0.0078,1.305
3496.00,7.563420,24.92333,-0.000174,24.016915,-0.0077,1.305
3498.00,7.563820,24.92293,-0.000174,24.017145,-0.0078,1.304
3500.00,7.563848,24.92279,-0.000174,24.017464,-0.0078,1.305
3502.00,7.564034,24.92297,-0.000173,24.016956,-0.0078,1.305
3504.00,7.564216,24.92284,-0.000174,24.017096,-0.0077,1.305
3506.00,7.564514,24.92274,-0.000173,24.017872,-0.0077,1.304
3508.00,7.564940,24.92249,-0.000174,24.017830,-0.0078,1.304
3510.00,7.564044,24.92281,-0.000174,24.017112,-0.0078,1.305
3512.00,7.563430,24.92312,-0.000174,24.017598,-0.0078,1.305
3514.00,7.563293,24.92327,-0.000174,24.017214,-0.0077,1.304
3516.00,7.563346,24.92229,-0.000174,24.017712,-0.0077,1.305
3518.00,7.562932,24.92267,-0.000173,24.018434,-0.0077,1.305
3520.00,7.562951,24.92279,-0.000174,24.017906,-0.0078,1.305
3522.00,7.563084,24.92268,-0.000173,24.017130,-0.0078,1.305
3524.00,7.563399,24.92308,-0.000173,24.017054,-0.0077,1.304
3526.00,7.563787,24.92271,-0.000174,24.016958,-0.0078,1.305
3528.00,7.563986,24.92215,-0.000175,24.017170,-0.0077,1.305
3530.00,7.564463,24.92231,-0.000175,24.017580,-0.0078,1.305
3532.00,7.563882,24.92285,-0.000174,24.017426,-0.0077,1.305
3534.00,7.563538,24.92276,-0.000173,24.016846,-0.0077,1.305
3536.00,7.562950,24.92165,-0.000174,24.017460,-0.0077,1.304
3538.00,7.562845,24.92183,-0.000173,24.017224,-0.0078,1.305
3540.00,7.563085,24.92292,-0.000174,24.017063,-0.0077,1.305
3542.00,7.563047,24.92349,-0.000173,24.017310,-0.0078,1.304
3544.00,7.562701,24.92323,-0.000174,24.017982,-0.0078,1.305
3546.00,7.562671,24.92323,-0.000173,24.016779,-0.0077,1.305
3548.00,7.563382,24.92351,-0.000175,24.017143,-0.0078,1.305
3550.00,7.563189,24.92294,-0.000173,24.018055,-0.0078,1.304
3552.00,7.562383,24.92280,-0.000173,24.017748,-0.0078,1.305
3554.00,7.562555,24.92242,-0.000174,24.017580,-0.0078,1.305
3556.00,7.563676,24.92142,-0.000174,24.017525,-0.0077,1.305
3558.00,7.563006,24.92216,-0.000174,24.018087,-0.0077,1.305
3560.00,7.562484,24.92223,-0.000174,24.017446,-0.0078,1.305
3562.00,7.561865,24.92169,-0.000175,24.017172,-0.0078,1.305
3564.00,7.562340,24.92268,-0.000173,24.016904,-0.0078,1.304
3566.00,7.562015,24.92306,-0.000173,24.017348,-0.0078,1.305
3568.00,7.561992,24.92378,-0.000173,24.017232,-0.0078,1.304
3570.00,7.562470,24.92330,-0.000174,24.017128,-0.0077,1.305
3572.00,7.562525,24.92351,-0.000174,24.016808,-0.0078,1.305
3574.00,7.561872,24.92340,-0.000175,24.017578,-0.0078,1.305
3576.00,7.562018,24.92378,-0.000174,24.017072,-0.0077,1.305
3578.00,7.561859,24.92360,-0.000174,24.017476,-0.0077,1.305
3580.00,7.561929,24.92278,-0.000173,24.017464,-0.0077,1.305
3582.00,7.561813,24.92400,-0.000174,24.017922,-0.0078,1.305
3584.00,7.562124,24.92312,-0.000175,24.017937,-0.0077,1.305
3586.00,7.561597,24.92284,-0.000174,24.017404,-0.0077,1.305
3588.00,7.560949,24.92229,-0.000175,24.017712,-0.0078,1.305
3590.00,7.560893,24.92297,-0.000173,24.017549,-0.0078,1.304
3592.00,7.561539,24.92303,-0.000173,24.017411,-0.0078,1.304
3594.00,7.560830,24.92260,-0.000174,24.017888,-0.0078,1.305
3596.00,7.560714,24.92208,-0.000174,24.017600,-0.0078,1.305
3598.00,7.560771,24.92182,-0.000174,24.017551,-0.0078,1.305
3600.00,7.561170,24.92351,-0.000174,24.017582,-0.0078,1.304
@6,12.0000,24.0
3602.00,7.561678,24.92294,-0.000172,24.017270,-0.0078,1.304
3604.00,7.558494,24.92283,-0.000174,24.017029,-0.0078,1.305
3606.00,7.550525,24.92316,-0.000174,24.017371,-0.0078,1.304
3608.00,7.539303,24.92282,-0.000173,24.017328,-0.0078,1.304
3610.00,7.526103,24.92353,-0.000173,24.017886,-0.0078,1.303
3612.00,7.514806,24.92293,-0.000173,24.017127,-0.0078,1.303
3614.00,7.507992,24.92328,-0.000172,24.017879,-0.0078,1.304
3616.00,7.503282,24.92377,-0.000174,24.017665,-0.0078,1.305
3618.00,7.499462,24.92345,-0.000174,24.017018,-0.0077,1.305
3620.00,7.496243,24.92309,-0.000175,24.017946,-0.0077,1.306
3622.00,7.493354,24.92275,-0.000174,24.017527,-0.0078,1.306
3624.00,7.490032,24.92315,-0.000174,24.017272,-0.0077,1.305
3626.00,7.489458,24.92317,-0.000174,24.017444,-0.0078,1.305
3628.00,7.491797,24.92264,-0.000174,24.017661,-0.0078,1.306
3630.00,7.500354,24.92313,-0.000175,24.017266,-0.0078,1.307
3632.00,7.514573,24.92282,-0.000175,24.017446,-0.0077,1.306
3634.00,7.529964,24.92222,-0.000176,24.017970,-0.0077,1.307
3636.00,7.541419,24.92246,-0.000175,24.017437,-0.0077,1.306
3638.00,7.550244,24.92322,-0.000174,24.017689,-0.0078,1.305
3640.00,7.557757,24.92299,-0.000173,24.017542,-0.0078,1.305
3642.00,7.564471,24.92213,-0.000173,24.017417,-0.0078,1.305
3644.00,7.571889,24.92142,-0.000173,24.017999,-0.0077,1.305
3646.00,7.577194,24.92165,-0.000175,24.017380,-0.0077,1.305
3648.00,7.582301,24.92047,-0.000174,24.016837,-0.0078,1.304
3650.00,7.587535,24.92144,-0.000174,24.017328,-0.0078,1.305
3652.00,7.590987,24.92222,-0.000174,24.017183,-0.0078,1.305
3654.00,7.593001,24.92265,-0.000174,24.017344,-0.0078,1.305
3656.00,7.593818,24.92271,-0.000174,24.017335,-0.0077,1.305
3658.00,7.595160,24.92249,-0.000175,24.017502,-0.0078,1.305
3660.00,7.596140,24.92187,-0.000174,24.017647,-0.0078,1.305
3662.00,7.596676,24.92261,-0.000174,24.016953,-0.0078,1.304
3664.00,7.597175,24.92305,-0.000174,24.017212,-0.0078,1.303
3666.00,7.597528,24.92286,-0.000173,24.017730,-0.0078,1.304
3668.00,7.597287,24.92387,-0.000172,24.016938,-0.0078,1.305
3670.00,7.597091,24.92334,-0.000173,24.016735,-0.0078,1.305
3672.00,7.597843,24.92343,-0.000175,24.017565,-0.0077,1.305
3674.00,7.598004,24.92286,-0.000173,24.017589,-0.0077,1.304
3676.00,7.597585,24.92351,-0.000173,24.017495,-0.0078,1.305
3678.00,7.597463,24.92385,-0.000173,24.017190,-0.0078,1.304
3680.00,7.597277,24.92414,-0.000173,24.017631,-0.0078,1.305
3682.00,7.596017,24.92400,-0.000174,24.017493,-0.0078,1.304
3684.00,7.593349,24.92468,-0.000174,24.017161,-0.0078,1.305
3686.00,7.591442,24.92450,-0.000175,24.017478,-0.0078,1.305
3688.00,7.590520,24.92429,-0.000174,24.017094,-0.0078,1.304
3690.00,7.590287,24.92467,-0.000173,24.016940,-0.0078,1.305
3692.00,7.589860,24.92482,-0.000174,24.017409,-0.0078,1.305
3694.00,7.588892,24.92432,-0.000174,24.018091,-0.0078,1.304
3696.00,7.587333,24.92381,-0.000173,24.017946,-0.0077,1.304
3698.00,7.586250,24.92373,-0.000173,24.017710,-0.0077,1.304
3700.00,7.584648,24.92367,-0.000173,24.017422,-0.0078,1.304
3702.00,7.583056,24.92349,-0.000174,24.016987,-0.0077,1.304
3704.00,7.581961,24.92404,-0.000176,24.016905,-0.0078,1.305
3706.00,7.580551,24.92413,-0.000175,24.016668,-0.0078,1.305
3708.00,7.578772,24.92403,-0.000175,24.017380,-0.0078,1.305
3710.00,7.577798,24.92369,-0.000175,24.017221,-0.0078,1.304
3712.00,7.575644,24.92449,-0.000174,24.016916,-0.0077,1.304
3714.00,7.573694,24.92448,-0.000175,24.017181,-0.0077,1.304
3716.00,7.572147,24.92370,-0.000174,24.017723,-0.0078,1.304
3718.00,7.571617,24.92417,-0.000175,24.016934,-0.0078,1.304
3720.00,7.570980,24.92376,-0.000174,24.017360,-0.0078,1.304
3722.00,7.570407,24.92360,-0.000173,24.017292,-0.0078,1.305
3724.00,7.569317,24.92424,-0.000173,24.017268,-0.0078,1.305
3726.00,7.567849,24.92393,-0.000174,24.016922,-0.0078,1.304
3728.00,7.567084,24.92436,-0.000175,24.016958,-0.0078,1.304
3730.00,7.566293,24.92333,-0.000175,24.016853,-0.0078,1.304
3732.00,7.565207,24.92346,-0.000175,24.016978,-0.0078,1.305
3734.00,7.565136,24.92415,-0.000174,24.017123,-0.0078,1.305
3736.00,7.564133,24.92426,-0.000174,24.017105,-0.0078,1.304
3738.00,7.563130,24.92356,-0.000174,24.017248,-0.0078,1.305
3740.00,7.562367,24.92335,-0.000174,24.017650,-0.0078,1.304
3742.00,7.562372,24.92285,-0.000173,24.017244,-0.0078,1.304
3744.00,7.562551,24.92294,-0.000175,24.018270,-0.0077,1.305
3746.00,7.561406,24.92355,-0.000174,24.016876,-0.0078,1.305
3748.00,7.560459,24.92378,-0.000174,24.017951,-0.0078,1.305
3750.00,7.560391,24.92344,-0.000174,24.016927,-0.0077,1.304
3752.00,7.559642,24.92401,-0.000173,24.017183,-0.0077,1.304
3754.00,7.558963,24.92442,-0.000173,24.017029,-0.0078,1.304
3756.00,7.558519,24.92488,-0.000174,24.017177,-0.0077,1.304
3758.00,7.559169,24.92352,-0.000174,24.017776,-0.0078,1.304
3760.00,7.559424,24.92339,-0.000175,24.017458,-0.0078,1.305
3762.00,7.558661,24.92353,-0.000174,24.017801,-0.0078,1.304
3764.00,7.557958,24.92271,-0.000174,24.017290,-0.0078,1.305
3766.00,7.557943,24.92263,-0.000174,24.017418,-0.0078,1.304
3768.00,7.558120,24.92342,-0.000173,24.016905,-0.0078,1.304
3770.00,7.557417,24.92360,-0.000174,24.017203,-0.0078,1.305
3772.00,7.557359,24.92368,-0.000174,24.017527,-0.0078,1.305
3774.00,7.556872,24.92340,-0.000174,24.018189,-0.0077,1.304
3776.00,7.556860,24.92194,-0.000174,24.016900,-0.0077,1.304
3778.00,7.556972,24.92323,-0.000174,24.016907,-0.0078,1.305
3780.00,7.556901,24.92345,-0.000173,24.017255,-0.0077,1.305
3782.00,7.557470,24.92429,-0.000174,24.016866,-0.0077,1.305
3784.00,7.557844,24.92464,-0.000174,24.017384,-0.0078,1.304
3786.00,7.556991,24.92309,-0.000174,24.017373,-0.0078,1.304
3788.00,7.556627,24.92328,-0.000173,24.017620,-0.0077,1.304
3790.00,7.556820,24.92313,-0.000174,24.017054,-0.0078,1.304
3792.00,7.556735,24.92380,-0.000175,24.017005,-0.0078,1.305
3794.00,7.556309,24.92367,-0.000173,24.017678,-0.0078,1.305
3796.00,7.556045,24.92286,-0.000174,24.016802,-0.0078,1.304
3798.00,7.554877,24.92304,-0.000172,24.017451,-0.0078,1.304
3800.00,7.554978,24.92302,-0.000173,24.017319,-0.0078,1.305
3802.00,7.556055,24.92239,-0.000175,24.017177,-0.0078,1.305
3804.00,7.555437,24.92312,-0.000175,24.017230,-0.0078,1.304
3806.00,7.555895,24.92307,-0.000175,24.016871,-0.0077,1.305
3808.00,7.555872,24.92298,-0.000173,24.016309,-0.0078,1.304
3810.00,7.554961,24.92298,-0.000173,24.016668,-0.0078,1.305
3812.00,7.554170,24.92292,-0.000173,24.017875,-0.0078,1.305
3814.00,7.554606,24.92291,-0.000173,24.017524,-0.0078,1.304
3816.00,7.554386,24.92266,-0.000175,24.017264,-0.0077,1.305
3818.00,7.554209,24.92264,-0.000174,24.017498,-0.0077,1.305
3820.00,7.554129,24.92300,-0.000174,24.017288,-0.0078,1.304
3822.00,7.554134,24.92312,-0.000173,24.017580,-0.0077,1.305
3824.00,7.554377,24.92248,-0.000173,24.017337,-0.0077,1.305
3826.00,7.554164,24.92260,-0.000172,24.017272,-0.0078,1.304
3828.00,7.552711,24.92233,-0.000172,24.016791,-0.0078,1.304
3830.00,7.552605,24.92243,-0.000172,24.017616,-0.0077,1.304
3832.00,7.552903,24.92329,-0.000173,24.018000,-0.0078,1.304
3834.00,7.553256,24.92266,-0.000173,24.017137,-0.0078,1.304
3836.00,7.552886,24.92266,-0.000173,24.017241,-0.0078,1.304
3838.00,7.552758,24.92256,-0.000174,24.017041,-0.0078,1.305
3840.00,7.552498,24.92240,-0.000174,24.017074,-0.0078,1.304
3842.00,7.553349,24.92303,-0.000174,24.017360,-0.0078,1.305
3844.00,7.552680,24.92279,-0.000174,24.016798,-0.0078,1.305
3846.00,7.551731,24.92251,-0.000174,24.016624,-0.0078,1.304
3848.00,7.552097,24.92163,-0.000174,24.017324,-0.0078,1.305
3850.00,7.552409,24.92195,-0.000174,24.017228,-0.0078,1.304
3852.00,7.553109,24.92180,-0.000173,24.017127,-0.0078,1.305
3854.00,7.554037,24.92258,-0.000174,24.017502,-0.0077,1.304
3856.00,7.553871,24.92230,-0.000174,24.017041,-0.0078,1.305
3858.00,7.552944,24.92259,-0.000175,24.017263,-0.0078,1.305
3860.00,7.553252,24.92329,-0.000174,24.016342,-0.0078,1.305
3862.00,7.553140,24.92327,-0.000173,24.016891,-0.0078,1.304
3864.00,7.552173,24.92336,-0.000174,24.017174,-0.0078,1.304
3866.00,7.552591,24.92296,-0.000173,24.017293,-0.0078,1.304
3868.00,7.552688,24.92296,-0.000174,24.018361,-0.0078,1.305
3870.00,7.552024,24.92221,-0.000174,24.018212,-0.0077,1.305
3872.00,7.551930,24.92259,-0.000173,24.018135,-0.0078,1.304
3874.00,7.552357,24.92224,-0.000173,24.017603,-0.0078,1.304
3876.00,7.552350,24.92194,-0.000173,24.017953,-0.0078,1.304
3878.00,7.552167,24.92128,-0.000173,24.017663,-0.0077,1.304
3880.00,7.552053,24.92133,-0.000173,24.017168,-0.0077,1.304
3882.00,7.551827,24.92149,-0.000173,24.017683,-0.0078,1.304
3884.00,7.551731,24.92233,-0.000173,24.017817,-0.0078,1.304
3886.00,7.552111,24.92163,-0.000173,24.017346,-0.0077,1.304
3888.00,7.551626,24.92173,-0.000173,24.017640,-0.0077,1.304
3890.00,7.551178,24.92175,-0.000173,24.018078,-0.0077,1.305
3892.00,7.551823,24.92220,-0.000174,24.017418,-0.0078,1.305
3894.00,7.551925,24.92223,-0.000174,24.017373,-0.0077,1.305
3896.00,7.551803,24.92283,-0.000172,24.017855,-0.0078,1.304
3898.00,7.551801,24.92248,-0.000173,24.017640,-0.0078,1.304
3900.00,7.550915,24.92281,-0.000174,24.017767,-0.0078,1.304
3902.00,7.551110,24.92256,-0.000173,24.017422,-0.0077,1.304
3904.00,7.551124,24.92286,-0.000173,24.017408,-0.0077,1.304
3906.00,7.551884,24.92381,-0.000174,24.017748,-0.0078,1.305
3908.00,7.551599,24.92382,-0.000175,24.017031,-0.0078,1.305
3910.00,7.551526,24.92360,-0.000174,24.017226,-0.0077,1.304
3912.00,7.551415,24.92328,-0.000173,24.017272,-0.0078,1.304
3914.00,7.551400,24.92357,-0.000173,24.017293,-0.0077,1.305
3916.00,7.550344,24.92458,-0.000175,24.017360,-0.0078,1.304
3918.00,7.549736,24.92446,-0.000174,24.017647,-0.0078,1.304
3920.00,7.549958,24.92414,-0.000174,24.017462,-0.0078,1.304
3922.00,7.550471,24.92369,-0.000174,24.017052,-0.0078,1.304
3924.00,7.550798,24.92315,-0.000174,24.017237,-0.0078,1.304
3926.00,7.551015,24.92345,-0.000173,24.017388,-0.0078,1.304
3928.00,7.550730,24.92399,-0.000173,24.017168,-0.0078,1.304
3930.00,7.550308,24.92401,-0.000175,24.017805,-0.0078,1.305
3932.00,7.549941,24.92421,-0.000174,24.017453,-0.0078,1.305
3934.00,7.550590,24.92390,-0.000173,24.016869,-0.0078,1.304
3936.00,7.550378,24.92345,-0.000173,24.017159,-0.0078,1.304
3938.00,7.550010,24.92362,-0.000174,24.017248,-0.0078,1.304
3940.00,7.550858,24.92410,-0.000176,24.017312,-0.0078,1.305
3942.00,7.550667,24.92405,-0.000175,24.017072,-0.0078,1.304
3944.00,7.549568,24.92430,-0.000174,24.017043,-0.0078,1.305
3946.00,7.549683,24.92436,-0.000175,24.017199,-0.0078,1.304
3948.00,7.550083,24.92404,-0.000175,24.016793,-0.0078,1.304
3950.00,7.549194,24.92348,-0.000173,24.017446,-0.0078,1.304
3952.00,7.549412,24.92367,-0.000174,24.017335,-0.0078,1.304
3954.00,7.550036,24.92321,-0.000174,24.017353,-0.0077,1.304
3956.00,7.549817,24.92416,-0.000174,24.017108,-0.0078,1.304
3958.00,7.549784,24.92404,-0.000174,24.017854,-0.0078,1.304
3960.00,7.550333,24.92409,-0.000174,24.017571,-0.0078,1.304
3962.00,7.550231,24.92498,-0.000174,24.016704,-0.0078,1.304
3964.00,7.550047,24.92441,-0.000174,24.017041,-0.0078,1.304
3966.00,7.549945,24.92380,-0.000175,24.017368,-0.0078,1.305
3968.00,7.549329,24.92369,-0.000175,24.016362,-0.0078,1.304
3970.00,7.548695,24.92387,-0.000176,24.016916,-0.0078,1.304
3972.00,7.548877,24.92385,-0.000175,24.016686,-0.0078,1.304
3974.00,7.548912,24.92379,-0.000175,24.016463,-0.0078,1.304
3976.00,7.549435,24.92443,-0.000173,24.017654,-0.0078,1.304
3978.00,7.550120,24.92371,-0.000175,24.017774,-0.0077,1.305
3980.00,7.549746,24.92320,-0.000174,24.016813,-0.0077,1.304
3982.00,7.549615,24.92422,-0.000174,24.017866,-0.0078,1.304
3984.00,7.549044,24.92402,-0.000174,24.017844,-0.0078,1.304
3986.00,7.549063,24.92394,-0.000173,24.017509,-0.0077,1.304
3988.00,7.548409,24.92416,-0.000174,24.017495,-0.0077,1.304
3990.00,7.549419,24.92499,-0.000173,24.017839,-0.0077,1.304
3992.00,7.549572,24.92458,-0.000175,24.017556,-0.0078,1.305
3994.00,7.549704,24.92457,-0.000174,24.017663,-0.0077,1.304
3996.00,7.549923,24.92450,-0.000174,24.017250,-0.0078,1.304
3998.00,7.549367,24.92415,-0.000175,24.017310,-0.0078,1.304
4000.00,7.549588,24.92398,-0.000173,24.017627,-0.0078,1.304
4002.00,7.550180,24.92417,-0.000174,24.017308,-0.0078,1.304
4004.00,7.549798,24.92415,-0.000174,24.016925,-0.0078,1.305
4006.00,7.548380,24.92446,-0.000174,24.017348,-0.0078,1.304
4008.00,7.547805,24.92470,-0.000174,24.016806,-0.0078,1.304
4010.00,7.548338,24.92416,-0.000173,24.016748,-0.0078,1.304
4012.00,7.548304,24.92431,-0.000174,24.017437,-0.0077,1.304
4014.00,7.548314,24.92359,-0.000175,24.017919,-0.0078,1.304
4016.00,7.548314,24.92356,-0.000174,24.017166,-0.0078,1.304
4018.00,7.548710,24.92448,-0.000173,24.017710,-0.0078,1.304
4020.00,7.547809,24.92480,-0.000173,24.017125,-0.0078,1.304
4022.00,7.548209,24.92431,-0.000175,24.017480,-0.0078,1.305
4024.00,7.548186,24.92481,-0.000175,24.017148,-0.0078,1.305
4026.00,7.548430,24.92504,-0.000175,24.017596,-0.0078,1.304
4028.00,7.548357,24.92546,-0.000174,24.017707,-0.0078,1.304
4030.00,7.548520,24.92506,-0.000173,24.017389,-0.0078,1.304
4032.00,7.549035,24.92447,-0.000174,24.017377,-0.0077,1.305
4034.00,7.547879,24.92397,-0.000173,24.017435,-0.0077,1.304
4036.00,7.546533,24.92405,-0.000173,24.018107,-0.0077,1.304
4038.00,7.546806,24.92428,-0.000174,24.017638,-0.0078,1.304
4040.00,7.547183,24.92379,-0.000174,24.017078,-0.0078,1.304
4042.00,7.547471,24.92333,-0.000175,24.017973,-0.0078,1.305
4044.00,7.547301,24.92356,-0.000175,24.016992,-0.0078,1.305
4046.00,7.547352,24.92381,-0.000174,24.017114,-0.0078,1.304
4048.00,7.546461,24.92388,-0.000174,24.017665,-0.0078,1.304
4050.00,7.546985,24.92420,-0.000173,24.017478,-0.0078,1.305
4052.00,7.547259,24.92456,-0.000174,24.018055,-0.0078,1.304
4054.00,7.547445,24.92448,-0.000174,24.017319,-0.0078,1.305
4056.00,7.547117,24.92351,-0.000174,24.017529,-0.0078,1.304
4058.00,7.547069,24.92350,-0.000176,24.017326,-0.0078,1.304
4060.00,7.547232,24.92358,-0.000176,24.017020,-0.0078,1.305
4062.00,7.546787,24.92383,-0.000175,24.017370,-0.0078,1.305
4064.00,7.547037,24.92362,-0.000175,24.016915,-0.0078,1.305
4066.00,7.547131,24.92304,-0.000174,24.017941,-0.0077,1.304
4068.00,7.546779,24.92266,-0.000174,24.017683,-0.0078,1.304
4070.00,7.547002,24.92290,-0.000174,24.018013,-0.0077,1.304
4072.00,7.547310,24.92408,-0.000173,24.017629,-0.0078,1.304
4074.00,7.547076,24.92404,-0.000174,24.016788,-0.0078,1.305
4076.00,7.546801,24.92353,-0.000174,24.017502,-0.0077,1.304
4078.00,7.546511,24.92332,-0.000173,24.017341,-0.0078,1.304
4080.00,7.546288,24.92372,-0.000175,24.016962,-0.0078,1.304
4082.00,7.546410,24.92440,-0.000173,24.016963,-0.0078,1.305
4084.00,7.546278,24.92308,-0.000175,24.018091,-0.0078,1.305
4086.00,7.545234,24.92289,-0.000175,24.017565,-0.0078,1.305
4088.00,7.545032,24.92251,-0.000175,24.017625,-0.0078,1.304
4090.00,7.545661,24.92268,-0.000174,24.016942,-0.0078,1.304
4092.00,7.545325,24.92309,-0.000173,24.017679,-0.0078,1.304
4094.00,7.545245,24.92338,-0.000174,24.017239,-0.0078,1.304
4096.00,7.544812,24.92296,-0.000175,24.017197,-0.0078,1.304
4098.00,7.545334,24.92351,-0.000174,24.017312,-0.0078,1.304
4100.00,7.546245,24.92337,-0.000175,24.017070,-0.0077,1.304
4102.00,7.545960,24.92329,-0.000173,24.018207,-0.0078,1.304
4104.00,7.545576,24.92329,-0.000173,24.017712,-0.0078,1.304
4106.00,7.546235,24.92364,-0.000173,24.017522,-0.0077,1.305
4108.00,7.546800,24.92517,-0.000173,24.017583,-0.0077,1.305
4110.00,7.546457,24.92479,-0.000174,24.017576,-0.0077,1.304
4112.00,7.546196,24.92433,-0.000174,24.017848,-0.0077,1.304
4114.00,7.546405,24.92411,-0.000173,24.016586,-0.0077,1.304
4116.00,7.545884,24.92471,-0.000173,24.016550,-0.0077,1.304
4118.00,7.545960,24.92464,-0.000175,24.017108,-0.0078,1.305
4120.00,7.545960,24.92476,-0.000176,24.017243,-0.0078,1.304
4122.00,7.545557,24.92424,-0.000174,24.016748,-0.0078,1.304
4124.00,7.545344,24.92454,-0.000173,24.017690,-0.0078,1.304
4126.00,7.545300,24.92406,-0.000174,24.017426,-0.0077,1.304
4128.00,7.545180,24.92451,-0.000175,24.017400,-0.0078,1.304
4130.00,7.544933,24.92436,-0.000173,24.017368,-0.0078,1.304
4132.00,7.544652,24.92380,-0.000174,24.017306,-0.0078,1.304
4134.00,7.545137,24.92410,-0.000175,24.017690,-0.0078,1.304
4136.00,7.545348,24.92382,-0.000175,24.018107,-0.0078,1.304
4138.00,7.544983,24.92384,-0.000175,24.017852,-0.0078,1.304
4140.00,7.544704,24.92456,-0.000173,24.017944,-0.0077,1.303
4142.00,7.544854,24.92409,-0.000172,24.017966,-0.0077,1.304
4144.00,7.544312,24.92372,-0.000171,24.017370,-0.0077,1.304
4146.00,7.544835,24.92423,-0.000172,24.017609,-0.0077,1.304
4148.00,7.545386,24.92423,-0.000174,24.017335,-0.0077,1.305
4150.00,7.545045,24.92391,-0.000173,24.017592,-0.0078,1.305
4152.00,7.544941,24.92393,-0.000174,24.018004,-0.0078,1.305
4154.00,7.544669,24.92454,-0.000174,24.017458,-0.0077,1.304
4156.00,7.543742,24.92474,-0.000174,24.017544,-0.0077,1.304
4158.00,7.543636,24.92482,-0.000172,24.017553,-0.0078,1.303
4160.00,7.543634,24.92452,-0.000173,24.016982,-0.0078,1.304
4162.00,7.543265,24.92420,-0.000174,24.017547,-0.0078,1.304
4164.00,7.543174,24.92452,-0.000174,24.017672,-0.0078,1.304
4166.00,7.543967,24.92429,-0.000174,24.017252,-0.0078,1.304
4168.00,7.544181,24.92382,-0.000175,24.017335,-0.0077,1.304
4170.00,7.544201,24.92360,-0.000175,24.018046,-0.0078,1.304
4172.00,7.544561,24.92329,-0.000173,24.017411,-0.0078,1.304
4174.00,7.543667,24.92398,-0.000173,24.017275,-0.0078,1.305
4176.00,7.543338,24.92410,-0.000174,24.017734,-0.0078,1.304
4178.00,7.543338,24.92465,-0.000174,24.017832,-0.0078,1.304
4180.00,7.543444,24.92467,-0.000174,24.018031,-0.0077,1.304
4182.00,7.543231,24.92417,-0.000173,24.017892,-0.0078,1.304
4184.00,7.543348,24.92408,-0.000173,24.017567,-0.0078,1.304
4186.00,7.542828,24.92376,-0.000173,24.017942,-0.0078,1.304
4188.00,7.542451,24.92487,-0.000174,24.018334,-0.0077,1.304
4190.00,7.543327,24.92553,-0.000173,24.017618,-0.0078,1.304
4192.00,7.543698,24.92530,-0.000174,24.017498,-0.0078,1.304
4194.00,7.544253,24.92503,-0.000174,24.017212,-0.0078,1.304
4196.00,7.543224,24.92462,-0.000173,24.017649,-0.0078,1.304
4198.00,7.543399,24.92523,-0.000174,24.017663,-0.0077,1.304
4200.00,7.543852,24.92553,-0.000173,24.017803,-0.0077,1.304
4202.00,7.543346,24.92459,-0.000173,24.017951,-0.0077,1.304
@7,12.0000,24.0
4204.00,7.542153,24.92446,-0.000174,24.017429,-0.0077,1.304
4206.00,7.535066,24.92421,-0.000173,24.017589,-0.0077,1.304
4208.00,7.524145,24.92416,-0.000174,24.018207,-0.0078,1.303
4210.00,7.511926,24.92432,-0.000172,24.017105,-0.0078,1.303
4212.00,7.502311,24.92488,-0.000175,24.017348,-0.0077,1.304
4214.00,7.495601,24.92477,-0.000174,24.017625,-0.0077,1.304
4216.00,7.492104,24.92441,-0.000174,24.017592,-0.0077,1.305
4218.00,7.490276,24.92576,-0.000173,24.018303,-0.0077,1.305
4220.00,7.487403,24.92539,-0.000174,24.017759,-0.0077,1.305
4222.00,7.485135,24.92581,-0.000174,24.017734,-0.0078,1.305
4224.00,7.483171,24.92569,-0.000175,24.018013,-0.0077,1.305
4226.00,7.482249,24.92607,-0.000174,24.018115,-0.0077,1.305
4228.00,7.484414,24.92547,-0.000175,24.017605,-0.0078,1.306
4230.00,7.494075,24.92489,-0.000175,24.018111,-0.0077,1.306
4232.00,7.508791,24.92520,-0.000176,24.017794,-0.0077,1.306
4234.00,7.524711,24.92527,-0.000175,24.017270,-0.0077,1.306
4236.00,7.537138,24.92527,-0.000175,24.017979,-0.0078,1.306
4238.00,7.546394,24.92591,-0.000176,24.017928,-0.0077,1.305
4240.00,7.552872,24.92692,-0.000175,24.017991,-0.0077,1.305
4242.00,7.558999,24.92732,-0.000172,24.017966,-0.0077,1.304
4244.00,7.565093,24.92639,-0.000173,24.017529,-0.0078,1.304
4246.00,7.571332,24.92562,-0.000173,24.017036,-0.0078,1.304
4248.00,7.577271,24.92551,-0.000172,24.017665,-0.0078,1.305
4250.00,7.581358,24.92564,-0.000173,24.017942,-0.0078,1.304
4252.00,7.584113,24.92510,-0.000173,24.017828,-0.0078,1.304
4254.00,7.586543,24.92490,-0.000173,24.017415,-0.0077,1.304
4256.00,7.588280,24.92560,-0.000173,24.017170,-0.0077,1.305
4258.00,7.588292,24.92552,-0.000173,24.017855,-0.0078,1.304
4260.00,7.588903,24.92529,-0.000173,24.017032,-0.0077,1.304
4262.00,7.589030,24.92588,-0.000174,24.017364,-0.0077,1.304
4264.00,7.589433,24.92525,-0.000173,24.018102,-0.0077,1.304
4266.00,7.589704,24.92571,-0.000172,24.017647,-0.0077,1.304
4268.00,7.588949,24.92608,-0.000172,24.018120,-0.0078,1.304
4270.00,7.588232,24.92585,-0.000173,24.018557,-0.0077,1.304
4272.00,7.587888,24.92617,-0.000172,24.017670,-0.0078,1.304
4274.00,7.587667,24.92677,-0.000172,24.017014,-0.0078,1.304
4276.00,7.587875,24.92634,-0.000173,24.017366,-0.0077,1.304
4278.00,7.587033,24.92534,-0.000174,24.017319,-0.0077,1.304
4280.00,7.586537,24.92522,-0.000173,24.017475,-0.0078,1.304
4282.00,7.585094,24.92515,-0.000174,24.017971,-0.0078,1.304
4284.00,7.583723,24.92503,-0.000174,24.017843,-0.0077,1.304
4286.00,7.583285,24.92530,-0.000173,24.017743,-0.0077,1.304
4288.00,7.581196,24.92543,-0.000173,24.017496,-0.0077,1.304
4290.00,7.580042,24.92512,-0.000173,24.017206,-0.0077,1.305
4292.00,7.578746,24.92403,-0.000173,24.016886,-0.0077,1.305
4294.00,7.577418,24.92462,-0.000174,24.017360,-0.0078,1.304
4296.00,7.576332,24.92429,-0.000173,24.018182,-0.0078,1.304
4298.00,7.575247,24.92360,-0.000173,24.017491,-0.0077,1.304
4300.00,7.573525,24.92387,-0.000174,24.017321,-0.0078,1.304
4302.00,7.571519,24.92485,-0.000173,24.017525,-0.0077,1.304
4304.00,7.570068,24.92448,-0.000174,24.017547,-0.0078,1.305
4306.00,7.569214,24.92351,-0.000173,24.017770,-0.0077,1.304
4308.00,7.567396,24.92430,-0.000174,24.018073,-0.0078,1.304
4310.00,7.564643,24.92498,-0.000173,24.017718,-0.0078,1.304
4312.00,7.563739,24.92460,-0.000173,24.017652,-0.0077,1.305
4314.00,7.563008,24.92413,-0.000174,24.017043,-0.0077,1.304
4316.00,7.561507,24.92443,-0.000173,24.017371,-0.0077,1.304
4318.00,7.560246,24.92438,-0.000174,24.017509,-0.0077,1.304
4320.00,7.559387,24.92384,-0.000174,24.017511,-0.0077,1.305
4322.00,7.559490,24.92429,-0.000174,24.017217,-0.0078,1.305
4324.00,7.557847,24.92451,-0.000174,24.017301,-0.0077,1.305
4326.00,7.555829,24.92469,-0.000173,24.017308,-0.0078,1.304
4328.00,7.554458,24.92419,-0.000172,24.017734,-0.0078,1.304
4330.00,7.553420,24.92431,-0.000173,24.017997,-0.0078,1.304
4332.00,7.552913,24.92547,-0.000173,24.017913,-0.0077,1.304
4334.00,7.552094,24.92440,-0.000172,24.017776,-0.0077,1.304
4336.00,7.550920,24.92435,-0.000172,24.017163,-0.0077,1.305
4338.00,7.550228,24.92428,-0.000174,24.017732,-0.0077,1.304
4340.00,7.549856,24.92446,-0.000174,24.017431,-0.0077,1.304
4342.00,7.548246,24.92461,-0.000174,24.016771,-0.0077,1.304
4344.00,7.547948,24.92441,-0.000175,24.017462,-0.0077,1.304
4346.00,7.547545,24.92454,-0.000173,24.017569,-0.0077,1.304
4348.00,7.547203,24.92433,-0.000174,24.017841,-0.0078,1.305
4350.00,7.547235,24.92478,-0.000174,24.017884,-0.0077,1.304
4352.00,7.547023,24.92429,-0.000174,24.017852,-0.0078,1.304
4354.00,7.546639,24.92412,-0.000173,24.018102,-0.0077,1.304
4356.00,7.546045,24.92383,-0.000173,24.017295,-0.0078,1.305
4358.00,7.545919,24.92355,-0.000174,24.017210,-0.0077,1.304
4360.00,7.545322,24.92347,-0.000174,24.017522,-0.0078,1.304
4362.00,7.544798,24.92428,-0.000174,24.017304,-0.0077,1.305
4364.00,7.544145,24.92424,-0.000175,24.017544,-0.0077,1.304
4366.00,7.543889,24.92416,-0.000174,24.017863,-0.0077,1.304
4368.00,7.542799,24.92468,-0.000172,24.017576,-0.0078,1.304
4370.00,7.542569,24.92372,-0.000174,24.017507,-0.0078,1.304
4372.00,7.542578,24.92427,-0.000173,24.017937,-0.0078,1.304
4374.00,7.542869,24.92417,-0.000173,24.017678,-0.0078,1.305
4376.00,7.542898,24.92347,-0.000174,24.017529,-0.0078,1.304
4378.00,7.542510,24.92359,-0.000173,24.017904,-0.0078,1.304
4380.00,7.542290,24.92344,-0.000173,24.017495,-0.0078,1.304
4382.00,7.541441,24.92307,-0.000172,24.017014,-0.0078,1.304
4384.00,7.541736,24.92344,-0.000173,24.018008,-0.0078,1.304
4386.00,7.542061,24.92356,-0.000174,24.017500,-0.0077,1.305
4388.00,7.541669,24.92303,-0.000175,24.016942,-0.0077,1.304
4390.00,7.541596,24.92300,-0.000175,24.018066,-0.0078,1.304
4392.00,7.541455,24.92317,-0.000174,24.018203,-0.0077,1.304
4394.00,7.541650,24.92340,-0.000174,24.017379,-0.0077,1.304
4396.00,7.541852,24.92366,-0.000174,24.017498,-0.0078,1.304
4398.00,7.541559,24.92397,-0.000174,24.017660,-0.0077,1.304
4400.00,7.540131,24.92375,-0.000173,24.017486,-0.0077,1.304
4402.00,7.539593,24.92348,-0.000175,24.017803,-0.0077,1.305
4404.00,7.540024,24.92337,-0.000174,24.017812,-0.0078,1.304
4406.00,7.540100,24.92415,-0.000173,24.017520,-0.0078,1.304
4408.00,7.539365,24.92420,-0.000175,24.017922,-0.0078,1.304
4410.00,7.539599,24.92389,-0.000175,24.017134,-0.0077,1.304
4412.00,7.539396,24.92358,-0.000173,24.018033,-0.0078,1.304
4414.00,7.539510,24.92380,-0.000172,24.017036,-0.0078,1.304
4416.00,7.539624,24.92433,-0.000174,24.017638,-0.0077,1.304
4418.00,7.539600,24.92377,-0.000174,24.017496,-0.0078,1.303
4420.00,7.539248,24.92449,-0.000173,24.017991,-0.0077,1.304
4422.00,7.538495,24.92449,-0.000174,24.018167,-0.0078,1.304
4424.00,7.538547,24.92436,-0.000175,24.017902,-0.0078,1.305
4426.00,7.538314,24.92402,-0.000175,24.017118,-0.0078,1.304
4428.00,7.537996,24.92367,-0.000174,24.017636,-0.0078,1.304
4430.00,7.538715,24.92318,-0.000173,24.017567,-0.0078,1.304
4432.00,7.538352,24.92263,-0.000173,24.017515,-0.0077,1.304
4434.00,7.538049,24.92319,-0.000174,24.017730,-0.0077,1.304
4436.00,7.538629,24.92344,-0.000175,24.017464,-0.0078,1.305
4438.00,7.538602,24.92265,-0.000174,24.017596,-0.0078,1.304
4440.00,7.538714,24.92377,-0.000173,24.016916,-0.0078,1.304
4442.00,7.538713,24.92316,-0.000173,24.017056,-0.0078,1.305
4444.00,7.538108,24.92306,-0.000173,24.017364,-0.0078,1.304
4446.00,7.538404,24.92349,-0.000174,24.017346,-0.0078,1.304
4448.00,7.538108,24.92360,-0.000173,24.017185,-0.0078,1.305
4450.00,7.538235,24.92415,-0.000174,24.017638,-0.0078,1.304
4452.00,7.537637,24.92415,-0.000173,24.018024,-0.0078,1.304
4454.00,7.537191,24.92477,-0.000173,24.017457,-0.0078,1.304
4456.00,7.537212,24.92412,-0.000173,24.017964,-0.0077,1.305
4458.00,7.536283,24.92479,-0.000173,24.017917,-0.0077,1.305
4460.00,7.536923,24.92362,-0.000174,24.017600,-0.0077,1.304
4462.00,7.537211,24.92454,-0.000172,24.018102,-0.0077,1.303
4464.00,7.537409,24.92479,-0.000172,24.018015,-0.0077,1.304
4466.00,7.537425,24.92557,-0.000171,24.017906,-0.0077,1.303
4468.00,7.537780,24.92538,-0.000172,24.017893,-0.0078,1.305
4470.00,7.536707,24.92490,-0.000174,24.017544,-0.0078,1.304
4472.00,7.536856,24.92537,-0.000174,24.017302,-0.0077,1.305
4474.00,7.536550,24.92464,-0.000175,24.017640,-0.0077,1.305
4476.00,7.536154,24.92439,-0.000173,24.017627,-0.0078,1.304
4478.00,7.536010,24.92443,-0.000173,24.017620,-0.0078,1.304
4480.00,7.535977,24.92549,-0.000173,24.017563,-0.0078,1.304
4482.00,7.536341,24.92514,-0.000174,24.017348,-0.0078,1.304
4484.00,7.536697,24.92509,-0.000173,24.017935,-0.0078,1.303
4486.00,7.536138,24.92516,-0.000172,24.017201,-0.0078,1.304
4488.00,7.535106,24.92416,-0.000173,24.017301,-0.0078,1.305
4490.00,7.534870,24.92468,-0.000174,24.017723,-0.0078,1.305
4492.00,7.534294,24.92482,-0.000174,24.017393,-0.0078,1.304
4494.00,7.534284,24.92473,-0.000174,24.017573,-0.0078,1.304
4496.00,7.535299,24.92370,-0.000173,24.018091,-0.0078,1.304
4498.00,7.535756,24.92353,-0.000173,24.017690,-0.0078,1.304
4500.00,7.535335,24.92397,-0.000173,24.017099,-0.0078,1.304
4502.00,7.534581,24.92438,-0.000173,24.017612,-0.0078,1.305
4504.00,7.535333,24.92455,-0.000175,24.017549,-0.0078,1.304
4506.00,7.535279,24.92443,-0.000174,24.017009,-0.0077,1.304
4508.00,7.534789,24.92489,-0.000173,24.017866,-0.0078,1.304
4510.00,7.534839,24.92451,-0.000174,24.016837,-0.0078,1.304
4512.00,7.535619,24.92382,-0.000173,24.017694,-0.0077,1.304
4514.00,7.536081,24.92430,-0.000173,24.017025,-0.0077,1.304
4516.00,7.536478,24.92407,-0.000174,24.017529,-0.0077,1.304
4518.00,7.535672,24.92427,-0.000173,24.017239,-0.0077,1.304
4520.00,7.534723,24.92359,-0.000172,24.017670,-0.0078,1.305
4522.00,7.534034,24.92470,-0.000173,24.018140,-0.0078,1.304
4524.00,7.534415,24.92384,-0.000173,24.017629,-0.0078,1.304
4526.00,7.535211,24.92429,-0.000174,24.017195,-0.0078,1.304
4528.00,7.535188,24.92474,-0.000172,24.016947,-0.0078,1.305
4530.00,7.535596,24.92396,-0.000174,24.017612,-0.0077,1.304
4532.00,7.535518,24.92443,-0.000172,24.017542,-0.0077,1.304
4534.00,7.534391,24.92389,-0.000173,24.017585,-0.0078,1.304
4536.00,7.533861,24.92357,-0.000174,24.017319,-0.0077,1.303
4538.00,7.533615,24.92366,-0.000173,24.017817,-0.0077,1.304
4540.00,7.533733,24.92414,-0.000173,24.017605,-0.0077,1.305
4542.00,7.534143,24.92488,-0.000173,24.017629,-0.0078,1.304
4544.00,7.535281,24.92458,-0.000173,24.017935,-0.0077,1.304
4546.00,7.534765,24.92480,-0.000173,24.017587,-0.0077,1.304
4548.00,7.534916,24.92431,-0.000173,24.017215,-0.0078,1.304
4550.00,7.534848,24.92414,-0.000173,24.016900,-0.0078,1.304
4552.00,7.534916,24.92401,-0.000174,24.018026,-0.0077,1.305
4554.00,7.534518,24.92533,-0.000175,24.017792,-0.0078,1.304
4556.00,7.533910,24.92441,-0.000174,24.018167,-0.0078,1.304
4558.00,7.533556,24.92422,-0.000174,24.018225,-0.0078,1.304
4560.00,7.534411,24.92414,-0.000174,24.017388,-0.0078,1.305
4562.00,7.534763,24.92423,-0.000175,24.017870,-0.0077,1.305
4564.00,7.534251,24.92440,-0.000174,24.017003,-0.0077,1.304
4566.00,7.534679,24.92493,-0.000174,24.017335,-0.0077,1.305
4568.00,7.533985,24.92509,-0.000174,24.016826,-0.0078,1.304
4570.00,7.533398,24.92399,-0.000173,24.016904,-0.0078,1.304
4572.00,7.533256,24.92480,-0.000173,24.017694,-0.0078,1.304
4574.00,7.533287,24.92461,-0.000174,24.017973,-0.0078,1.305
4576.00,7.533204,24.92396,-0.000173,24.017422,-0.0078,1.304
4578.00,7.533497,24.92400,-0.000174,24.017670,-0.0077,1.304
4580.00,7.533408,24.92385,-0.000173,24.017591,-0.0077,1.304
4582.00,7.533098,24.92407,-0.000173,24.017707,-0.0078,1.304
4584.00,7.533433,24.92452,-0.000174,24.017297,-0.0078,1.304
4586.00,7.533430,24.92423,-0.000175,24.017563,-0.0077,1.305
4588.00,7.533599,24.92433,-0.000174,24.018285,-0.0078,1.304
4590.00,7.533434,24.92435,-0.000173,24.017928,-0.0077,1.304
4592.00,7.532918,24.92407,-0.000173,24.017529,-0.0078,1.305
4594.00,7.533266,24.92375,-0.000173,24.016933,-0.0078,1.304
4596.00,7.533755,24.92370,-0.000174,24.016922,-0.0078,1.304
4598.00,7.534158,24.92387,-0.000174,24.017721,-0.0078,1.305
4600.00,7.533542,24.92423,-0.000173,24.017411,-0.0078,1.304
4602.00,7.533159,24.92418,-0.000174,24.017806,-0.0078,1.304
4604.00,7.533772,24.92432,-0.000173,24.017442,-0.0078,1.303
4606.00,7.533888,24.92422,-0.000174,24.017645,-0.0078,1.304
4608.00,7.532917,24.92389,-0.000173,24.017032,-0.0078,1.304
4610.00,7.532913,24.92440,-0.000174,24.018280,-0.0078,1.305
4612.00,7.533300,24.92357,-0.000174,24.017665,-0.0077,1.304
4614.00,7.533555,24.92398,-0.000174,24.017868,-0.0077,1.304
4616.00,7.533597,24.92358,-0.000172,24.017235,-0.0077,1.304
4618.00,7.533648,24.92388,-0.000173,24.016744,-0.0078,1.304
4620.00,7.533232,24.92286,-0.000173,24.017560,-0.0077,1.304
4622.00,7.532820,24.92345,-0.000174,24.017248,-0.0077,1.304
4624.00,7.532972,24.92388,-0.000174,24.018006,-0.0078,1.304
4626.00,7.531981,24.92339,-0.000174,24.018209,-0.0078,1.304
4628.00,7.532860,24.92371,-0.000174,24.017246,-0.0078,1.304
4630.00,7.532582,24.92357,-0.000174,24.017607,-0.0077,1.304
4632.00,7.532637,24.92280,-0.000173,24.017166,-0.0078,1.304
4634.00,7.532439,24.92274,-0.000174,24.017168,-0.0078,1.305
4636.00,7.531505,24.92368,-0.000174,24.017665,-0.0078,1.305
4638.00,7.531750,24.92340,-0.000174,24.016753,-0.0078,1.305
4640.00,7.532395,24.92292,-0.000173,24.017696,-0.0078,1.304
4642.00,7.531461,24.92359,-0.000174,24.018031,-0.0078,1.304
4644.00,7.531184,24.92296,-0.000174,24.017058,-0.0077,1.304
4646.00,7.532045,24.92318,-0.000174,24.017794,-0.0077,1.304
4648.00,7.531716,24.92295,-0.000174,24.017498,-0.0077,1.305
4650.00,7.532350,24.92284,-0.000174,24.018062,-0.0078,1.303
4652.00,7.532008,24.92336,-0.000173,24.017529,-0.0078,1.304
4654.00,7.532249,24.92327,-0.000175,24.017185,-0.0078,1.305
4656.00,7.532379,24.92328,-0.000175,24.017835,-0.0078,1.304
4658.00,7.532401,24.92321,-0.000175,24.017252,-0.0078,1.304
4660.00,7.533029,24.92280,-0.000174,24.017353,-0.0078,1.305
4662.00,7.532161,24.92271,-0.000175,24.016953,-0.0078,1.304
4664.00,7.531080,24.92322,-0.000175,24.016866,-0.0078,1.304
4666.00,7.531041,24.92389,-0.000174,24.017127,-0.0078,1.304
4668.00,7.531738,24.92367,-0.000174,24.018086,-0.0077,1.304
4670.00,7.531776,24.92360,-0.000174,24.017027,-0.0077,1.304
4672.00,7.531859,24.92360,-0.000174,24.017067,-0.0077,1.304
4674.00,7.531381,24.92433,-0.000174,24.017219,-0.0078,1.305
4676.00,7.530351,24.92338,-0.000174,24.017498,-0.0078,1.305
4678.00,7.530494,24.92431,-0.000174,24.016998,-0.0078,1.304
4680.00,7.530761,24.92343,-0.000174,24.017986,-0.0078,1.304
4682.00,7.530601,24.92365,-0.000174,24.016969,-0.0078,1.304
4684.00,7.530282,24.92445,-0.000174,24.017442,-0.0078,1.305
4686.00,7.531498,24.92515,-0.000176,24.017163,-0.0077,1.304
4688.00,7.531501,24.92456,-0.000175,24.016882,-0.0078,1.304
4690.00,7.531525,24.92426,-0.000174,24.018247,-0.0078,1.304
4692.00,7.530938,24.92390,-0.000173,24.017199,-0.0078,1.305
4694.00,7.530393,24.92357,-0.000172,24.017279,-0.0078,1.305
4696.00,7.530644,24.92519,-0.000174,24.018069,-0.0077,1.304
4698.00,7.531266,24.92417,-0.000173,24.017861,-0.0077,1.304
4700.00,7.531617,24.92469,-0.000174,24.017980,-0.0077,1.305
4702.00,7.531856,24.92382,-0.000175,24.017406,-0.0078,1.305
4704.00,7.531232,24.92442,-0.000175,24.017234,-0.0078,1.304
4706.00,7.531562,24.92452,-0.000174,24.017328,-0.0078,1.305
4708.00,7.531732,24.92432,-0.000174,24.017616,-0.0078,1.305
4710.00,7.530946,24.92456,-0.000174,24.017982,-0.0077,1.304
4712.00,7.530486,24.92457,-0.000174,24.017545,-0.0077,1.304
4714.00,7.530921,24.92583,-0.000174,24.017243,-0.0078,1.305
4716.00,7.531188,24.92474,-0.000173,24.016581,-0.0078,1.304
4718.00,7.530474,24.92511,-0.000173,24.016992,-0.0077,1.304
4720.00,7.529829,24.92491,-0.000173,24.017402,-0.0077,1.304
4722.00,7.530432,24.92476,-0.000174,24.017116,-0.0077,1.304
4724.00,7.529855,24.92528,-0.000173,24.017359,-0.0077,1.305
4726.00,7.530215,24.92537,-0.000174,24.017132,-0.0077,1.305
4728.00,7.530749,24.92537,-0.000174,24.017946,-0.0077,1.304
4730.00,7.531317,24.92456,-0.000174,24.017505,-0.0078,1.304
4732.00,7.531575,24.92463,-0.000174,24.017152,-0.0078,1.305
4734.00,7.530143,24.92434,-0.000174,24.017854,-0.0077,1.305
4736.00,7.528824,24.92453,-0.000174,24.017098,-0.0077,1.305
4738.00,7.527887,24.92455,-0.000174,24.017683,-0.0077,1.304
4740.00,7.529157,24.92509,-0.000173,24.018196,-0.0078,1.304
4742.00,7.530263,24.92471,-0.000174,24.017872,-0.0077,1.304
4744.00,7.529965,24.92488,-0.000174,24.017560,-0.0077,1.304
4746.00,7.529846,24.92452,-0.000174,24.017906,-0.0077,1.304
4748.00,7.530372,24.92506,-0.000174,24.017710,-0.0078,1.304
4750.00,7.530310,24.92499,-0.000173,24.017672,-0.0078,1.304
4752.00,7.529541,24.92525,-0.000172,24.016844,-0.0077,1.304
4754.00,7.529679,24.92456,-0.000173,24.017498,-0.0077,1.304
4756.00,7.529409,24.92459,-0.000173,24.018468,-0.0077,1.304
4758.00,7.529230,24.92548,-0.000175,24.017386,-0.0077,1.305
4760.00,7.529262,24.92555,-0.000174,24.017843,-0.0077,1.305
4762.00,7.529150,24.92555,-0.000175,24.017536,-0.0077,1.305
4764.00,7.529273,24.92596,-0.000174,24.017495,-0.0078,1.305
4766.00,7.530051,24.92497,-0.000174,24.017507,-0.0078,1.305
4768.00,7.530808,24.92507,-0.000173,24.016940,-0.0077,1.304
4770.00,7.530715,24.92541,-0.000173,24.017152,-0.0078,1.304
4772.00,7.530568,24.92570,-0.000174,24.017183,-0.0078,1.304
4774.00,7.529607,24.92580,-0.000174,24.018008,-0.0077,1.305
4776.00,7.529278,24.92664,-0.000173,24.017232,-0.0078,1.304
4778.00,7.529594,24.92647,-0.000173,24.018060,-0.0078,1.305
4780.00,7.529577,24.92648,-0.000174,24.017558,-0.0078,1.305
4782.00,7.529569,24.92612,-0.000173,24.017205,-0.0077,1.305
4784.00,7.530348,24.92537,-0.000174,24.017215,-0.0078,1.304
4786.00,7.530345,24.92586,-0.000172,24.016938,-0.0077,1.304
4788.00,7.530164,24.92538,-0.000173,24.017208,-0.0077,1.304
4790.00,7.529953,24.92539,-0.000172,24.018029,-0.0077,1.304
4792.00,7.530730,24.92509,-0.000172,24.016827,-0.0078,1.305
4794.00,7.530567,24.92503,-0.000174,24.017065,-0.0077,1.305
4796.00,7.530118,24.92541,-0.000175,24.017150,-0.0077,1.305
4798.00,7.529596,24.92455,-0.000174,24.018176,-0.0077,1.304
4800.00,7.529305,24.92480,-0.000174,24.018234,-0.0077,1.304
4802.00,7.529880,24.92467,-0.000174,24.017531,-0.0077,1.305
@8,12.0000,24.0
4804.00,7.528518,24.92573,-0.000174,24.017872,-0.0077,1.305
4806.00,7.521657,24.92559,-0.000172,24.018412,-0.0078,1.304
4808.00,7.510793,24.92611,-0.000173,24.017609,-0.0077,1.303
4810.00,7.500017,24.92529,-0.000173,24.017293,-0.0078,1.303
4812.00,7.489621,24.92550,-0.000172,24.017857,-0.0078,1.303
4814.00,7.484169,24.92531,-0.000172,24.017502,-0.0078,1.304
4816.00,7.481016,24.92601,-0.000173,24.017375,-0.0078,1.304
4818.00,7.480459,24.92579,-0.000173,24.018082,-0.0077,1.305
4820.00,7.479155,24.92563,-0.000174,24.017612,-0.0078,1.305
4822.00,7.477521,24.92481,-0.000175,24.017551,-0.0077,1.306
4824.00,7.476783,24.92455,-0.000176,24.017792,-0.0077,1.306
4826.00,7.476326,24.92485,-0.000175,24.017435,-0.0077,1.305
4828.00,7.479021,24.92494,-0.000174,24.016907,-0.0077,1.305
4830.00,7.488560,24.92466,-0.000174,24.017692,-0.0077,1.305
4832.00,7.503834,24.92425,-0.000175,24.017854,-0.0077,1.306
4834.00,7.519728,24.92449,-0.000175,24.017108,-0.0077,1.306
4836.00,7.533271,24.92426,-0.000174,24.017647,-0.0078,1.306
4838.00,7.542396,24.92418,-0.000175,24.018290,-0.0077,1.306
4840.00,7.548048,24.92437,-0.000175,24.018419,-0.0077,1.306
4842.00,7.553021,24.92502,-0.000174,24.017638,-0.0077,1.305
4844.00,7.558602,24.92544,-0.000173,24.016853,-0.0077,1.304
4846.00,7.564459,24.92589,-0.000173,24.017690,-0.0077,1.305
4848.00,7.569651,24.92619,-0.000173,24.017699,-0.0077,1.304
4850.00,7.574671,24.92535,-0.000173,24.017741,-0.0077,1.304
4852.00,7.577673,24.92466,-0.000173,24.017754,-0.0077,1.305
4854.00,7.579647,24.92530,-0.000174,24.017817,-0.0077,1.304
4856.00,7.580822,24.92527,-0.000173,24.017476,-0.0077,1.304
4858.00,7.581229,24.92574,-0.000174,24.018071,-0.0078,1.305
4860.00,7.582341,24.92601,-0.000175,24.018144,-0.0077,1.305
4862.00,7.583060,24.92503,-0.000175,24.017689,-0.0077,1.305
4864.00,7.583542,24.92533,-0.000175,24.017930,-0.0077,1.305
4866.00,7.583946,24.92544,-0.000175,24.018093,-0.0077,1.305
4868.00,7.583810,24.92545,-0.000174,24.017273,-0.0077,1.304
4870.00,7.582733,24.92611,-0.000173,24.017968,-0.0077,1.304
4872.00,7.582199,24.92637,-0.000174,24.017224,-0.0078,1.304
4874.00,7.581691,24.92612,-0.000174,24.017866,-0.0078,1.305
4876.00,7.580343,24.92519,-0.000173,24.017476,-0.0077,1.305
4878.00,7.578853,24.92572,-0.000173,24.018502,-0.0077,1.304
4880.00,7.577182,24.92659,-0.000174,24.017926,-0.0077,1.305
4882.00,7.575503,24.92619,-0.000174,24.017511,-0.0077,1.304
4884.00,7.575408,24.92557,-0.000174,24.017707,-0.0078,1.304
4886.00,7.573771,24.92532,-0.000174,24.018153,-0.0077,1.304
4888.00,7.572197,24.92568,-0.000173,24.017520,-0.0077,1.304
4890.00,7.570934,24.92559,-0.000172,24.017627,-0.0078,1.304
4892.00,7.569086,24.92603,-0.000173,24.017556,-0.0078,1.304
4894.00,7.566839,24.92563,-0.000174,24.018211,-0.0077,1.305
4896.00,7.565040,24.92528,-0.000173,24.018441,-0.0077,1.306
4898.00,7.563554,24.92515,-0.000173,24.017727,-0.0077,1.305
4900.00,7.562259,24.92570,-0.000173,24.017730,-0.0077,1.304
4902.00,7.560500,24.92524,-0.000174,24.017351,-0.0078,1.304
4904.00,7.559526,24.92553,-0.000174,24.017507,-0.0077,1.303
4906.00,7.557912,24.92566,-0.000173,24.017881,-0.0077,1.304
4908.00,7.555870,24.92533,-0.000172,24.017997,-0.0077,1.305
4910.00,7.554955,24.92535,-0.000172,24.017935,-0.0077,1.305
4912.00,7.554012,24.92543,-0.000174,24.017725,-0.0077,1.304
4914.00,7.552200,24.92573,-0.000174,24.017670,-0.0077,1.305
4916.00,7.551883,24.92643,-0.000173,24.017937,-0.0077,1.304
4918.00,7.551043,24.92616,-0.000173,24.017404,-0.0077,1.305
4920.00,7.550238,24.92707,-0.000174,24.017855,-0.0077,1.304
4922.00,7.548984,24.92676,-0.000173,24.017393,-0.0078,1.305
4924.00,7.546923,24.92658,-0.000173,24.017828,-0.0077,1.304
4926.00,7.545782,24.92621,-0.000173,24.018145,-0.0077,1.304
4928.00,7.544374,24.92683,-0.000173,24.017708,-0.0077,1.304
4930.00,7.542542,24.92672,-0.000173,24.018287,-0.0078,1.304
4932.00,7.541418,24.92793,-0.000174,24.018223,-0.0077,1.305
4934.00,7.540731,24.92815,-0.000174,24.017545,-0.0078,1.304
4936.00,7.539564,24.92745,-0.000173,24.017670,-0.0078,1.304
4938.00,7.538532,24.92715,-0.000173,24.018035,-0.0077,1.304
4940.00,7.538251,24.92637,-0.000174,24.017411,-0.0077,1.305
4942.00,7.536582,24.92746,-0.000174,24.018280,-0.0077,1.304
4944.00,7.536032,24.92662,-0.000172,24.018597,-0.0077,1.304
4946.00,7.535093,24.92706,-0.000172,24.017719,-0.0077,1.305
4948.00,7.535103,24.92710,-0.000172,24.017134,-0.0077,1.305
4950.00,7.535124,24.92679,-0.000172,24.017469,-0.0077,1.304
4952.00,7.534788,24.92696,-0.000172,24.017587,-0.0077,1.304
4954.00,7.534206,24.92814,-0.000172,24.017598,-0.0077,1.304
4956.00,7.533606,24.92813,-0.000174,24.018066,-0.0077,1.305
4958.00,7.532991,24.92694,-0.000173,24.018189,-0.0077,1.304
4960.00,7.532764,24.92575,-0.000172,24.018055,-0.0077,1.304
4962.00,7.533269,24.92582,-0.000172,24.017293,-0.0077,1.305
4964.00,7.532766,24.92555,-0.000173,24.018452,-0.0077,1.305
4966.00,7.531630,24.92569,-0.000174,24.018147,-0.0077,1.305
4968.00,7.530861,24.92616,-0.000173,24.017712,-0.0078,1.305
4970.00,7.530189,24.92638,-0.000172,24.017496,-0.0078,1.305
4972.00,7.530963,24.92723,-0.000171,24.018002,-0.0077,1.304
4974.00,7.530974,24.92641,-0.000172,24.017362,-0.0077,1.304
4976.00,7.530669,24.92628,-0.000173,24.018024,-0.0078,1.305
4978.00,7.530048,24.92559,-0.000173,24.017803,-0.0077,1.305
4980.00,7.531213,24.92623,-0.000174,24.017641,-0.0077,1.305
4982.00,7.531285,24.92631,-0.000173,24.017674,-0.0077,1.305
4984.00,7.530783,24.92598,-0.000173,24.017828,-0.0077,1.304
4986.00,7.530710,24.92536,-0.000173,24.017054,-0.0078,1.304
4988.00,7.529648,24.92500,-0.000173,24.017194,-0.0077,1.305
4990.00,7.529541,24.92565,-0.000174,24.017533,-0.0077,1.305
4992.00,7.529720,24.92672,-0.000174,24.018234,-0.0077,1.305
4994.00,7.528382,24.92699,-0.000173,24.018319,-0.0078,1.305
4996.00,7.528243,24.92606,-0.000173,24.018245,-0.0077,1.305
4998.00,7.528691,24.92607,-0.000174,24.017957,-0.0077,1.305
5000.00,7.528037,24.92597,-0.000173,24.017694,-0.0077,1.304
5002.00,7.527450,24.92481,-0.000173,24.017444,-0.0077,1.304
5004.00,7.527815,24.92573,-0.000173,24.017643,-0.0077,1.304
5006.00,7.528237,24.92578,-0.000173,24.017337,-0.0077,1.304
5008.00,7.527828,24.92491,-0.000172,24.017786,-0.0078,1.304
5010.00,7.526743,24.92563,-0.000173,24.018229,-0.0078,1.304
5012.00,7.526321,24.92667,-0.000174,24.017794,-0.0078,1.304
5014.00,7.526014,24.92674,-0.000173,24.017708,-0.0078,1.305
5016.00,7.525180,24.92647,-0.000173,24.017941,-0.0077,1.304
5018.00,7.525208,24.92705,-0.000174,24.017433,-0.0077,1.305
5020.00,7.525314,24.92711,-0.000174,24.017937,-0.0078,1.304
5022.00,7.525847,24.92750,-0.000173,24.017705,-0.0077,1.304
5024.00,7.526064,24.92734,-0.000174,24.017912,-0.0077,1.304
5026.00,7.525147,24.92701,-0.000172,24.017442,-0.0077,1.304
5028.00,7.524902,24.92776,-0.000173,24.017883,-0.0077,1.304
5030.00,7.525461,24.92792,-0.000173,24.017197,-0.0077,1.304
5032.00,7.525007,24.92767,-0.000173,24.017768,-0.0077,1.304
5034.00,7.525149,24.92740,-0.000173,24.017667,-0.0077,1.304
5036.00,7.525044,24.92815,-0.000172,24.017785,-0.0077,1.304
5038.00,7.524914,24.92825,-0.000172,24.018307,-0.0077,1.304
5040.00,7.525093,24.92812,-0.000173,24.018018,-0.0077,1.304
5042.00,7.525186,24.92872,-0.000172,24.017730,-0.0077,1.305
5044.00,7.524612,24.92828,-0.000174,24.017230,-0.0077,1.304
5046.00,7.524369,24.92759,-0.000174,24.018015,-0.0077,1.305
5048.00,7.524859,24.92786,-0.000173,24.017297,-0.0078,1.305
5050.00,7.524914,24.92807,-0.000173,24.017442,-0.0078,1.305
5052.00,7.524633,24.92814,-0.000172,24.017897,-0.0077,1.304
5054.00,7.524675,24.92830,-0.000172,24.017953,-0.0078,1.304
5056.00,7.524619,24.92862,-0.000172,24.017993,-0.0078,1.304
5058.00,7.523735,24.92838,-0.000172,24.017830,-0.0077,1.304
5060.00,7.522785,24.92753,-0.000172,24.017779,-0.0077,1.305
5062.00,7.522767,24.92690,-0.000173,24.018174,-0.0077,1.304
5064.00,7.523282,24.92766,-0.000173,24.017910,-0.0077,1.304
5066.00,7.524179,24.92789,-0.000172,24.017253,-0.0077,1.304
5068.00,7.522828,24.92732,-0.000172,24.017670,-0.0077,1.305
5070.00,7.522104,24.92759,-0.000173,24.017922,-0.0077,1.305
5072.00,7.523204,24.92737,-0.000173,24.017872,-0.0077,1.304
5074.00,7.523299,24.92769,-0.000173,24.018493,-0.0077,1.305
5076.00,7.523155,24.92879,-0.000172,24.018075,-0.0077,1.304
5078.00,7.523146,24.92889,-0.000172,24.017707,-0.0077,1.304
5080.00,7.523781,24.92814,-0.000172,24.017674,-0.0077,1.304
5082.00,7.523821,24.92810,-0.000172,24.017451,-0.0077,1.304
5084.00,7.523225,24.92846,-0.000173,24.017246,-0.0078,1.304
5086.00,7.523584,24.92746,-0.000173,24.017203,-0.0077,1.304
5088.00,7.523919,24.92725,-0.000173,24.017768,-0.0078,1.303
5090.00,7.524026,24.92751,-0.000173,24.017886,-0.0078,1.305
5092.00,7.523232,24.92768,-0.000173,24.017467,-0.0078,1.304
5094.00,7.523199,24.92711,-0.000173,24.018024,-0.0077,1.304
5096.00,7.522760,24.92761,-0.000172,24.018381,-0.0077,1.304
5098.00,7.523078,24.92759,-0.000172,24.017092,-0.0077,1.305
5100.00,7.523085,24.92787,-0.000172,24.017873,-0.0077,1.304
5102.00,7.523574,24.92725,-0.000172,24.018109,-0.0077,1.304
5104.00,7.523667,24.92744,-0.000172,24.017926,-0.0077,1.305
5106.00,7.522535,24.92779,-0.000174,24.017859,-0.0077,1.304
5108.00,7.522683,24.92757,-0.000173,24.017792,-0.0077,1.304
5110.00,7.522453,24.92845,-0.000173,24.017547,-0.0077,1.305
5112.00,7.522435,24.92778,-0.000173,24.017437,-0.0077,1.304
5114.00,7.522160,24.92729,-0.000173,24.017765,-0.0077,1.305
5116.00,7.522613,24.92789,-0.000173,24.017912,-0.0077,1.305
5118.00,7.522982,24.92811,-0.000173,24.017921,-0.0077,1.304
5120.00,7.523342,24.92810,-0.000172,24.017453,-0.0078,1.304
5122.00,7.522968,24.92769,-0.000171,24.018093,-0.0078,1.304
5124.00,7.522860,24.92754,-0.000172,24.017888,-0.0077,1.305
5126.00,7.522721,24.92770,-0.000172,24.017605,-0.0077,1.305
5128.00,7.521995,24.92879,-0.000172,24.018149,-0.0077,1.304
5130.00,7.521503,24.92805,-0.000172,24.017875,-0.0077,1.305
5132.00,7.521970,24.92858,-0.000173,24.018724,-0.0077,1.304
5134.00,7.521781,24.92791,-0.000172,24.018037,-0.0077,1.304
5136.00,7.521788,24.92730,-0.000172,24.017486,-0.0077,1.304
5138.00,7.521472,24.92731,-0.000171,24.018305,-0.0077,1.304
5140.00,7.521497,24.92784,-0.000171,24.017589,-0.0077,1.305
5142.00,7.521431,24.92808,-0.000172,24.018258,-0.0077,1.304
5144.00,7.521620,24.92696,-0.000172,24.017975,-0.0077,1.304
5146.00,7.521982,24.92672,-0.000172,24.018084,-0.0077,1.304
5148.00,7.521456,24.92704,-0.000172,24.017609,-0.0077,1.305
5150.00,7.521021,24.92693,-0.000173,24.017699,-0.0077,1.304
5152.00,7.521922,24.92600,-0.000173,24.017906,-0.0078,1.304
5154.00,7.522225,24.92653,-0.000172,24.018309,-0.0077,1.304
5156.00,7.521440,24.92761,-0.000173,24.018506,-0.0077,1.304
5158.00,7.520422,24.92790,-0.000173,24.017939,-0.0077,1.303
5160.00,7.520740,24.92682,-0.000173,24.018223,-0.0077,1.304
5162.00,7.520990,24.92726,-0.000172,24.017625,-0.0077,1.304
5164.00,7.521099,24.92685,-0.000173,24.018345,-0.0077,1.305
5166.00,7.520752,24.92682,-0.000173,24.017585,-0.0077,1.305
5168.00,7.520868,24.92665,-0.000172,24.017973,-0.0077,1.305
5170.00,7.521225,24.92615,-0.000173,24.017661,-0.0078,1.304
5172.00,7.521540,24.92548,-0.000173,24.017830,-0.0077,1.305
5174.00,7.520889,24.92567,-0.000173,24.017502,-0.0077,1.304
5176.00,7.520809,24.92615,-0.000172,24.017767,-0.0077,1.304
5178.00,7.521225,24.92648,-0.000172,24.017689,-0.0077,1.304
5180.00,7.521619,24.92655,-0.000173,24.018203,-0.0077,1.304
5182.00,7.522282,24.92667,-0.000172,24.018046,-0.0077,1.304
5184.00,7.521826,24.92628,-0.000173,24.017786,-0.0077,1.304
5186.00,7.520331,24.92691,-0.000173,24.018174,-0.0077,1.305
5188.00,7.521695,24.92701,-0.000172,24.018423,-0.0077,1.304
5190.00,7.521619,24.92644,-0.000173,24.018053,-0.0077,1.304
5192.00,7.521204,24.92562,-0.000173,24.018009,-0.0077,1.304
5194.00,7.520486,24.92583,-0.000173,24.017516,-0.0078,1.304
5196.00,7.519981,24.92594,-0.000173,24.017835,-0.0077,1.304
5198.00,7.519816,24.92638,-0.000172,24.018227,-0.0077,1.304
5200.00,7.519711,24.92731,-0.000172,24.018303,-0.0077,1.304
5202.00,7.519714,24.92669,-0.000174,24.018564,-0.0077,1.304
5204.00,7.519944,24.92556,-0.000173,24.017933,-0.0077,1.305
5206.00,7.520110,24.92578,-0.000172,24.017828,-0.0077,1.304
5208.00,7.520878,24.92668,-0.000172,24.016953,-0.0077,1.304
5210.00,7.521066,24.92623,-0.000172,24.018294,-0.0077,1.303
5212.00,7.521172,24.92663,-0.000171,24.017950,-0.0077,1.304
5214.00,7.520630,24.92627,-0.000173,24.017812,-0.0077,1.304
5216.00,7.520961,24.92638,-0.000174,24.017437,-0.0077,1.305
5218.00,7.520348,24.92674,-0.000174,24.018370,-0.0077,1.305
5220.00,7.519749,24.92673,-0.000173,24.017569,-0.0077,1.304
5222.00,7.520823,24.92688,-0.000173,24.017656,-0.0077,1.304
5224.00,7.520595,24.92637,-0.000174,24.017774,-0.0077,1.304
5226.00,7.520159,24.92641,-0.000173,24.017848,-0.0077,1.304
5228.00,7.519610,24.92681,-0.000173,24.018486,-0.0078,1.304
5230.00,7.520470,24.92716,-0.000172,24.017475,-0.0077,1.304
5232.00,7.520957,24.92709,-0.000173,24.018399,-0.0077,1.304
5234.00,7.520978,24.92707,-0.000172,24.017959,-0.0077,1.304
5236.00,7.520661,24.92686,-0.000171,24.017794,-0.0077,1.304
5238.00,7.519535,24.92663,-0.000172,24.018024,-0.0077,1.304
5240.00,7.520086,24.92661,-0.000173,24.017660,-0.0077,1.304
5242.00,7.520011,24.92693,-0.000173,24.017563,-0.0077,1.304
5244.00,7.519541,24.92719,-0.000172,24.017797,-0.0077,1.304
5246.00,7.519878,24.92685,-0.000172,24.018058,-0.0077,1.303
5248.00,7.520280,24.92639,-0.000173,24.017603,-0.0078,1.304
5250.00,7.520073,24.92647,-0.000172,24.017551,-0.0078,1.304
5252.00,7.519707,24.92615,-0.000173,24.017101,-0.0077,1.304
5254.00,7.519437,24.92614,-0.000172,24.018459,-0.0077,1.303
5256.00,7.519959,24.92681,-0.000173,24.017794,-0.0077,1.304
5258.00,7.519951,24.92773,-0.000173,24.017438,-0.0077,1.304
5260.00,7.519955,24.92673,-0.000173,24.017556,-0.0077,1.304
5262.00,7.520465,24.92640,-0.000174,24.017286,-0.0077,1.304
5264.00,7.520728,24.92722,-0.000173,24.018011,-0.0078,1.304
5266.00,7.520006,24.92758,-0.000173,24.017386,-0.0077,1.304
5268.00,7.519799,24.92800,-0.000174,24.016826,-0.0078,1.304
5270.00,7.519697,24.92690,-0.000173,24.017832,-0.0077,1.303
5272.00,7.519845,24.92666,-0.000173,24.018087,-0.0077,1.303
5274.00,7.519366,24.92591,-0.000173,24.017471,-0.0077,1.304
5276.00,7.519392,24.92621,-0.000173,24.018154,-0.0077,1.304
5278.00,7.519877,24.92634,-0.000173,24.017844,-0.0078,1.304
5280.00,7.519676,24.92633,-0.000173,24.017975,-0.0078,1.304
5282.00,7.519503,24.92688,-0.000172,24.017281,-0.0077,1.305
5284.00,7.519728,24.92680,-0.000173,24.018122,-0.0077,1.304
5286.00,7.519625,24.92661,-0.000174,24.017741,-0.0078,1.304
5288.00,7.519594,24.92650,-0.000173,24.017716,-0.0077,1.304
5290.00,7.519728,24.92548,-0.000173,24.017331,-0.0077,1.303
5292.00,7.518810,24.92540,-0.000173,24.018131,-0.0078,1.304
5294.00,7.518885,24.92526,-0.000172,24.017629,-0.0078,1.304
5296.00,7.519319,24.92592,-0.000174,24.017910,-0.0078,1.304
5298.00,7.518885,24.92558,-0.000173,24.017598,-0.0078,1.304
5300.00,7.518780,24.92594,-0.000174,24.018696,-0.0077,1.303
5302.00,7.518338,24.92634,-0.000173,24.017689,-0.0077,1.304
5304.00,7.518864,24.92638,-0.000173,24.017370,-0.0077,1.304
5306.00,7.519657,24.92569,-0.000172,24.017888,-0.0077,1.304
5308.00,7.518994,24.92612,-0.000172,24.017757,-0.0077,1.304
5310.00,7.518646,24.92602,-0.000172,24.018212,-0.0077,1.304
5312.00,7.518537,24.92589,-0.000172,24.017495,-0.0078,1.304
5314.00,7.517821,24.92532,-0.000173,24.018066,-0.0077,1.304
5316.00,7.518011,24.92602,-0.000174,24.017248,-0.0077,1.304
5318.00,7.517762,24.92670,-0.000173,24.017663,-0.0077,1.304
5320.00,7.516694,24.92573,-0.000172,24.017739,-0.0077,1.303
5322.00,7.516976,24.92565,-0.000172,24.017286,-0.0077,1.303
5324.00,7.517596,24.92592,-0.000172,24.017765,-0.0077,1.303
5326.00,7.518017,24.92564,-0.000173,24.017669,-0.0078,1.304
5328.00,7.518666,24.92543,-0.000173,24.017255,-0.0077,1.304
5330.00,7.519363,24.92486,-0.000173,24.016913,-0.0077,1.304
5332.00,7.519308,24.92563,-0.000173,24.017166,-0.0078,1.303
5334.00,7.519078,24.92597,-0.000172,24.017437,-0.0077,1.303
5336.00,7.520239,24.92611,-0.000172,24.017790,-0.0077,1.303
5338.00,7.519322,24.92546,-0.000173,24.018318,-0.0077,1.303
5340.00,7.518645,24.92618,-0.000172,24.017029,-0.0077,1.303
5342.00,7.518558,24.92553,-0.000172,24.018006,-0.0077,1.304
5344.00,7.518775,24.92566,-0.000173,24.017640,-0.0077,1.304
5346.00,7.518897,24.92620,-0.000173,24.017721,-0.0078,1.304
5348.00,7.518268,24.92625,-0.000174,24.017442,-0.0077,1.304
5350.00,7.517917,24.92523,-0.000174,24.017453,-0.0078,1.304
5352.00,7.517710,24.92589,-0.000173,24.017944,-0.0077,1.304
5354.00,7.517786,24.92565,-0.000173,24.018260,-0.0077,1.303
5356.00,7.517168,24.92683,-0.000173,24.017732,-0.0078,1.304
5358.00,7.517631,24.92592,-0.000172,24.017125,-0.0078,1.304
5360.00,7.517636,24.92604,-0.000173,24.017964,-0.0077,1.303
5362.00,7.517306,24.92710,-0.000172,24.017585,-0.0077,1.303
5364.00,7.516973,24.92685,-0.000173,24.017364,-0.0077,1.304
5366.00,7.517158,24.92699,-0.000173,24.017924,-0.0077,1.303
5368.00,7.517391,24.92634,-0.000174,24.017324,-0.0078,1.304
5370.00,7.517516,24.92664,-0.000173,24.017926,-0.0077,1.304
5372.00,7.517993,24.92639,-0.000173,24.017315,-0.0077,1.304
5374.00,7.518306,24.92659,-0.000174,24.017641,-0.0077,1.303
5376.00,7.518188,24.92658,-0.000174,24.017491,-0.0077,1.304
5378.00,7.518464,24.92701,-0.000174,24.017446,-0.0077,1.304
5380.00,7.518432,24.92680,-0.000174,24.017295,-0.0078,1.304
5382.00,7.518002,24.92649,-0.000173,24.017698,-0.0078,1.303
5384.00,7.518963,24.92751,-0.000173,24.018251,-0.0077,1.304
5386.00,7.518896,24.92764,-0.000172,24.017739,-0.0077,1.303
5388.00,7.518375,24.92784,-0.000172,24.017714,-0.0077,1.303
5390.00,7.518504,24.92692,-0.000172,24.017234,-0.0077,1.303
5392.00,7.518666,24.92740,-0.000172,24.017163,-0.0077,1.304
5394.00,7.518834,24.92698,-0.000172,24.017444,-0.0077,1.304
5396.00,7.518112,24.92682,-0.000172,24.017718,-0.0077,1.303
5398.00,7.517519,24.92679,-0.000172,24.017563,-0.0078,1.303
5400.00,7.517412,24.92650,-0.000172,24.017761,-0.0077,1.303
5402.00,7.517649,24.92633,-0.000172,24.017906,-0.0077,1.303
@9,12.0000,24.0
5404.00,7.516614,24.92653,-0.000173,24.017716,-0.0078,1.303
5406.00,7.510980,24.92663,-0.000173,24.018058,-0.0078,1.303
5408.00,7.500940,24.92607,-0.000174,24.017565,-0.0077,1.303
5410.00,7.489657,24.92617,-0.000174,24.017846,-0.0077,1.302
5412.00,7.480240,24.92712,-0.000173,24.018345,-0.0078,1.302
5414.00,7.474761,24.92691,-0.000174,24.017598,-0.0078,1.303
5416.00,7.471775,24.92703,-0.000174,24.017335,-0.0077,1.304
5418.00,7.471119,24.92644,-0.000174,24.017255,-0.0077,1.304
5420.00,7.471730,24.92645,-0.000174,24.017745,-0.0078,1.304
5422.00,7.471579,24.92682,-0.000175,24.017661,-0.0078,1.304
5424.00,7.471132,24.92733,-0.000174,24.017931,-0.0077,1.304
5426.00,7.471732,24.92742,-0.000175,24.018144,-0.0077,1.304
5428.00,7.474295,24.92745,-0.000175,24.018022,-0.0077,1.304
5430.00,7.484403,24.92737,-0.000175,24.017041,-0.0078,1.305
5432.00,7.497970,24.92682,-0.000175,24.017163,-0.0078,1.305
5434.00,7.513538,24.92683,-0.000176,24.017554,-0.0078,1.306
5436.00,7.527591,24.92664,-0.000176,24.017781,-0.0077,1.305
5438.00,7.536751,24.92757,-0.000174,24.018093,-0.0077,1.304
5440.00,7.542608,24.92746,-0.000174,24.017357,-0.0078,1.304
5442.00,7.547446,24.92734,-0.000173,24.017806,-0.0078,1.304
5444.00,7.553361,24.92605,-0.000173,24.016880,-0.0078,1.304
5446.00,7.559391,24.92642,-0.000173,24.017679,-0.0077,1.304
5448.00,7.564267,24.92641,-0.000173,24.017306,-0.0077,1.304
5450.00,7.570283,24.92608,-0.000173,24.017449,-0.0077,1.303
5452.00,7.572748,24.92660,-0.000173,24.017698,-0.0077,1.303
5454.00,7.573534,24.92674,-0.000173,24.017571,-0.0077,1.303
5456.00,7.574937,24.92664,-0.000172,24.017502,-0.0077,1.303
5458.00,7.575623,24.92604,-0.000174,24.017979,-0.0077,1.304
5460.00,7.574691,24.92649,-0.000174,24.017161,-0.0077,1.303
5462.00,7.575322,24.92696,-0.000174,24.017656,-0.0077,1.304
5464.00,7.575732,24.92627,-0.000174,24.017205,-0.0077,1.303
5466.00,7.575354,24.92601,-0.000173,24.017583,-0.0077,1.303
5468.00,7.574977,24.92675,-0.000173,24.017531,-0.0078,1.303
5470.00,7.574642,24.92736,-0.000174,24.017330,-0.0077,1.303
5472.00,7.574079,24.92669,-0.000172,24.017411,-0.0077,1.303
5474.00,7.573398,24.92729,-0.000172,24.018013,-0.0077,1.303
5476.00,7.572793,24.92757,-0.000173,24.017386,-0.0078,1.303
5478.00,7.570567,24.92686,-0.000172,24.016985,-0.0077,1.304
5480.00,7.568797,24.92646,-0.000173,24.018044,-0.0077,1.304
5482.00,7.568576,24.92714,-0.000175,24.017259,-0.0078,1.303
5484.00,7.568190,24.92732,-0.000174,24.017002,-0.0077,1.303
5486.00,7.566199,24.92697,-0.000173,24.017435,-0.0077,1.303
5488.00,7.564617,24.92619,-0.000173,24.017681,-0.0077,1.303
5490.00,7.563666,24.92626,-0.000173,24.017808,-0.0077,1.303
5492.00,7.562628,24.92640,-0.000174,24.017730,-0.0077,1.304
5494.00,7.561485,24.92584,-0.000175,24.017571,-0.0077,1.303
5496.00,7.559901,24.92636,-0.000174,24.017137,-0.0078,1.303
5498.00,7.558045,24.92685,-0.000173,24.017157,-0.0078,1.302
5500.00,7.556899,24.92687,-0.000173,24.017723,-0.0078,1.303
5502.00,7.555547,24.92677,-0.000175,24.018102,-0.0078,1.303
5504.00,7.553857,24.92696,-0.000173,24.018397,-0.0077,1.303
5506.00,7.552115,24.92743,-0.000173,24.017605,-0.0077,1.303
5508.00,7.550345,24.92697,-0.000174,24.018171,-0.0077,1.303
5510.00,7.548050,24.92692,-0.000174,24.018263,-0.0077,1.303
5512.00,7.547378,24.92782,-0.000175,24.017625,-0.0078,1.303
5514.00,7.545806,24.92783,-0.000175,24.017621,-0.0077,1.304
5516.00,7.544022,24.92706,-0.000175,24.017888,-0.0077,1.303
5518.00,7.542799,24.92691,-0.000175,24.017188,-0.0077,1.303
5520.00,7.540981,24.92701,-0.000174,24.017935,-0.0077,1.303
5522.00,7.540026,24.92720,-0.000173,24.017667,-0.0077,1.303
5524.00,7.539060,24.92763,-0.000174,24.018124,-0.0077,1.303
5526.00,7.537366,24.92700,-0.000174,24.017788,-0.0078,1.303
5528.00,7.535979,24.92690,-0.000173,24.017386,-0.0078,1.303
5530.00,7.534637,24.92756,-0.000172,24.017556,-0.0077,1.303
5532.00,7.533876,24.92725,-0.000173,24.018173,-0.0077,1.303
5534.00,7.533211,24.92708,-0.000174,24.017411,-0.0077,1.303
5536.00,7.532432,24.92715,-0.000173,24.018154,-0.0078,1.304
5538.00,7.531816,24.92768,-0.000174,24.017754,-0.0078,1.304
5540.00,7.530756,24.92716,-0.000174,24.017413,-0.0077,1.303
5542.00,7.530235,24.92692,-0.000174,24.017449,-0.0078,1.302
5544.00,7.529641,24.92809,-0.000173,24.017580,-0.0078,1.303
5546.00,7.529176,24.92795,-0.000172,24.018189,-0.0078,1.302
5548.00,7.529205,24.92756,-0.000174,24.017942,-0.0078,1.303
5550.00,7.528452,24.92768,-0.000174,24.018029,-0.0077,1.303
5552.00,7.526931,24.92811,-0.000174,24.017571,-0.0078,1.303
5554.00,7.525903,24.92709,-0.000172,24.017505,-0.0077,1.303
5556.00,7.524854,24.92681,-0.000173,24.017696,-0.0077,1.303
5558.00,7.524471,24.92730,-0.000173,24.017132,-0.0078,1.304
5560.00,7.524036,24.92760,-0.000173,24.017527,-0.0077,1.303
5562.00,7.524345,24.92784,-0.000173,24.017393,-0.0077,1.303
5564.00,7.523778,24.92845,-0.000174,24.017984,-0.0077,1.303
5566.00,7.523521,24.92823,-0.000172,24.017505,-0.0077,1.303
5568.00,7.523307,24.92852,-0.000173,24.017591,-0.0077,1.302
5570.00,7.523213,24.92786,-0.000172,24.017893,-0.0078,1.302
5572.00,7.523129,24.92834,-0.000172,24.017375,-0.0078,1.303
5574.00,7.523320,24.92837,-0.000173,24.017395,-0.0077,1.303
5576.00,7.523144,24.92821,-0.000173,24.017605,-0.0077,1.304
5578.00,7.521738,24.92701,-0.000172,24.018502,-0.0077,1.303
5580.00,7.522113,24.92800,-0.000174,24.018037,-0.0077,1.302
5582.00,7.521772,24.92818,-0.000173,24.017377,-0.0077,1.303
5584.00,7.521966,24.92753,-0.000174,24.017516,-0.0077,1.302
5586.00,7.521621,24.92701,-0.000173,24.017408,-0.0078,1.303
5588.00,7.521251,24.92634,-0.000174,24.017625,-0.0078,1.303
5590.00,7.521147,24.92711,-0.000173,24.016944,-0.0078,1.303
5592.00,7.521028,24.92769,-0.000174,24.017206,-0.0077,1.302
5594.00,7.520189,24.92868,-0.000173,24.017540,-0.0077,1.303
5596.00,7.520240,24.92954,-0.000173,24.017910,-0.0078,1.304
5598.00,7.519947,24.92950,-0.000174,24.017565,-0.0077,1.303
5600.00,7.519351,24.92929,-0.000174,24.017072,-0.0077,1.303
5602.00,7.518709,24.92888,-0.000173,24.017531,-0.0078,1.303
5604.00,7.518325,24.92794,-0.000174,24.017556,-0.0078,1.303
5606.00,7.519215,24.92788,-0.000172,24.017444,-0.0077,1.303
5608.00,7.518798,24.92882,-0.000173,24.017565,-0.0078,1.303
5610.00,7.518925,24.92937,-0.000173,24.017796,-0.0077,1.303
5612.00,7.518526,24.93014,-0.000173,24.018105,-0.0077,1.303
5614.00,7.518021,24.92963,-0.000171,24.017841,-0.0078,1.303
5616.00,7.517721,24.92952,-0.000173,24.017556,-0.0077,1.303
5618.00,7.517320,24.92912,-0.000173,24.017580,-0.0077,1.303
5620.00,7.516920,24.92967,-0.000172,24.017518,-0.0077,1.303
5622.00,7.517566,24.92917,-0.000172,24.017565,-0.0077,1.303
5624.00,7.517484,24.92964,-0.000173,24.017915,-0.0077,1.303
5626.00,7.516964,24.92962,-0.000173,24.016907,-0.0077,1.303
5628.00,7.516337,24.92908,-0.000173,24.017458,-0.0077,1.302
5630.00,7.516397,24.92891,-0.000173,24.017478,-0.0078,1.303
5632.00,7.515642,24.92894,-0.000173,24.018033,-0.0077,1.303
5634.00,7.516136,24.92916,-0.000173,24.017509,-0.0078,1.302
5636.00,7.516391,24.92900,-0.000173,24.017661,-0.0077,1.303
5638.00,7.515705,24.92853,-0.000176,24.016938,-0.0077,1.304
5640.00,7.515643,24.92850,-0.000175,24.017368,-0.0077,1.304
5642.00,7.515345,24.92865,-0.000174,24.017631,-0.0077,1.302
5644.00,7.514955,24.92798,-0.000174,24.017812,-0.0078,1.303
5646.00,7.514990,24.92832,-0.000173,24.017933,-0.0077,1.303
5648.00,7.514824,24.92875,-0.000174,24.017473,-0.0077,1.303
5650.00,7.514179,24.92786,-0.000174,24.017803,-0.0078,1.303
5652.00,7.514648,24.92714,-0.000175,24.017250,-0.0077,1.303
5654.00,7.514245,24.92726,-0.000174,24.017357,-0.0077,1.303
5656.00,7.513569,24.92800,-0.000174,24.017556,-0.0078,1.303
5658.00,7.513090,24.92785,-0.000174,24.017520,-0.0078,1.303
5660.00,7.513984,24.92789,-0.000174,24.018086,-0.0077,1.303
5662.00,7.514708,24.92803,-0.000174,24.017893,-0.0078,1.303
5664.00,7.514630,24.92758,-0.000172,24.018240,-0.0077,1.303
5666.00,7.513482,24.92751,-0.000174,24.017457,-0.0078,1.303
5668.00,7.513251,24.92743,-0.000174,24.017803,-0.0077,1.303
5670.00,7.513338,24.92785,-0.000175,24.018492,-0.0077,1.303
5672.00,7.513714,24.92805,-0.000174,24.017834,-0.0077,1.303
5674.00,7.514463,24.92894,-0.000173,24.017179,-0.0077,1.302
5676.00,7.514195,24.92850,-0.000172,24.018135,-0.0077,1.302
5678.00,7.514577,24.92833,-0.000173,24.017884,-0.0077,1.303
5680.00,7.514142,24.92829,-0.000174,24.017603,-0.0077,1.303
5682.00,7.514347,24.92853,-0.000174,24.017353,-0.0077,1.303
5684.00,7.514507,24.92822,-0.000175,24.018283,-0.0077,1.303
5686.00,7.513632,24.92813,-0.000174,24.017928,-0.0077,1.304
5688.00,7.512804,24.92825,-0.000174,24.017364,-0.0078,1.303
5690.00,7.512964,24.92859,-0.000175,24.018269,-0.0077,1.302
5692.00,7.513165,24.92805,-0.000174,24.017986,-0.0077,1.303
5694.00,7.513469,24.92724,-0.000174,24.017560,-0.0078,1.303
5696.00,7.513919,24.92742,-0.000175,24.017627,-0.0077,1.303
5698.00,7.513794,24.92821,-0.000174,24.017756,-0.0077,1.303
5700.00,7.513653,24.92877,-0.000174,24.017776,-0.0077,1.302
5702.00,7.513753,24.92872,-0.000173,24.018468,-0.0077,1.303
5704.00,7.513454,24.92755,-0.000173,24.017739,-0.0078,1.303
5706.00,7.513545,24.92752,-0.000175,24.018341,-0.0078,1.303
5708.00,7.513380,24.92866,-0.000175,24.018348,-0.0077,1.303
5710.00,7.513347,24.92879,-0.000174,24.018305,-0.0077,1.302
5712.00,7.513212,24.92939,-0.000174,24.017359,-0.0077,1.303
5714.00,7.512965,24.92867,-0.000174,24.017413,-0.0078,1.303
5716.00,7.513480,24.92804,-0.000173,24.017855,-0.0078,1.303
5718.00,7.513155,24.92792,-0.000175,24.017703,-0.0077,1.303
5720.00,7.512838,24.92859,-0.000175,24.017986,-0.0077,1.303
5722.00,7.512207,24.92797,-0.000175,24.017960,-0.0077,1.303
5724.00,7.512397,24.92773,-0.000175,24.017692,-0.0077,1.302
5726.00,7.511652,24.92810,-0.000174,24.017549,-0.0078,1.303
5728.00,7.512462,24.92766,-0.000174,24.018028,-0.0077,1.303
5730.00,7.512015,24.92784,-0.000175,24.017605,-0.0077,1.303
5732.00,7.511878,24.92827,-0.000174,24.017346,-0.0077,1.303
5734.00,7.512335,24.92803,-0.000174,24.018539,-0.0078,1.303
5736.00,7.511602,24.92811,-0.000174,24.017980,-0.0078,1.303
5738.00,7.511086,24.92770,-0.000174,24.017690,-0.0078,1.303
5740.00,7.511260,24.92840,-0.000173,24.017295,-0.0078,1.302
5742.00,7.511027,24.92917,-0.000174,24.017458,-0.0078,1.302
5744.00,7.511428,24.92887,-0.000174,24.018000,-0.0077,1.303
5746.00,7.512261,24.92892,-0.000175,24.017699,-0.0077,1.303
5748.00,7.511773,24.92858,-0.000174,24.018162,-0.0078,1.302
5750.00,7.511308,24.92794,-0.000174,24.017331,-0.0078,1.303
5752.00,7.511749,24.92833,-0.000174,24.017839,-0.0078,1.303
5754.00,7.511814,24.92786,-0.000175,24.017446,-0.0078,1.303
5756.00,7.511856,24.92802,-0.000175,24.017533,-0.0078,1.303
5758.00,7.511735,24.92888,-0.000176,24.017429,-0.0077,1.303
5760.00,7.511492,24.92861,-0.000176,24.018055,-0.0077,1.303
5762.00,7.511742,24.92787,-0.000175,24.017513,-0.0078,1.302
5764.00,7.512477,24.92736,-0.000175,24.017658,-0.0078,1.302
5766.00,7.513161,24.92827,-0.000174,24.017594,-0.0078,1.302
5768.00,7.512792,24.92923,-0.000174,24.017442,-0.0077,1.303
5770.00,7.512614,24.92833,-0.000174,24.017380,-0.0077,1.303
5772.00,7.513476,24.92805,-0.000175,24.017649,-0.0077,1.303
5774.00,7.513291,24.92831,-0.000175,24.017785,-0.0078,1.303
5776.00,7.512660,24.92861,-0.000175,24.017067,-0.0078,1.303
5778.00,7.511809,24.92826,-0.000175,24.017431,-0.0077,1.303
5780.00,7.511443,24.92858,-0.000174,24.017400,-0.0078,1.303
5782.00,7.511620,24.92885,-0.000175,24.017270,-0.0078,1.303
5784.00,7.511130,24.92829,-0.000175,24.017828,-0.0078,1.302
5786.00,7.509870,24.92723,-0.000174,24.017063,-0.0077,1.302
5788.00,7.509691,24.92766,-0.000174,24.017699,-0.0077,1.303
5790.00,7.510554,24.92829,-0.000174,24.017054,-0.0078,1.303
5792.00,7.511187,24.92835,-0.000174,24.016808,-0.0078,1.304
5794.00,7.510742,24.92926,-0.000174,24.017475,-0.0078,1.303
5796.00,7.510162,24.92910,-0.000175,24.016838,-0.0078,1.302
5798.00,7.509747,24.92884,-0.000175,24.016996,-0.0078,1.302
5800.00,7.511094,24.92826,-0.000175,24.017496,-0.0078,1.303
5802.00,7.511555,24.92903,-0.000175,24.017553,-0.0078,1.302
5804.00,7.511087,24.92894,-0.000176,24.016958,-0.0078,1.302
5806.00,7.511070,24.92863,-0.000175,24.017079,-0.0078,1.302
5808.00,7.511410,24.92968,-0.000174,24.017310,-0.0078,1.303
5810.00,7.511214,24.92888,-0.000174,24.017123,-0.0078,1.303
5812.00,7.510784,24.92927,-0.000175,24.017275,-0.0077,1.302
5814.00,7.511370,24.92880,-0.000175,24.017333,-0.0078,1.303
5816.00,7.510886,24.92895,-0.000175,24.017774,-0.0078,1.304
5818.00,7.510729,24.92914,-0.000175,24.017942,-0.0078,1.303
5820.00,7.510885,24.92859,-0.000173,24.017632,-0.0078,1.302
5822.00,7.510365,24.92935,-0.000173,24.018073,-0.0078,1.303
5824.00,7.510147,24.92914,-0.000174,24.017505,-0.0078,1.304
5826.00,7.510524,24.92901,-0.000174,24.017130,-0.0078,1.303
5828.00,7.510951,24.92908,-0.000176,24.017339,-0.0077,1.303
5830.00,7.510321,24.92986,-0.000175,24.017868,-0.0078,1.302
5832.00,7.510006,24.92897,-0.000174,24.017650,-0.0078,1.302
5834.00,7.509988,24.92882,-0.000174,24.017567,-0.0077,1.302
5836.00,7.510379,24.92922,-0.000175,24.017576,-0.0078,1.303
5838.00,7.510667,24.92913,-0.000175,24.017828,-0.0078,1.303
5840.00,7.511573,24.92862,-0.000175,24.017705,-0.0077,1.303
5842.00,7.510939,24.92800,-0.000175,24.017148,-0.0078,1.302
5844.00,7.510725,24.92784,-0.000175,24.017219,-0.0078,1.302
5846.00,7.510538,24.92858,-0.000175,24.017348,-0.0078,1.302
5848.00,7.510123,24.92841,-0.000174,24.017223,-0.0078,1.303
5850.00,7.510463,24.92753,-0.000174,24.016884,-0.0077,1.303
5852.00,7.510277,24.92757,-0.000175,24.017364,-0.0078,1.303
5854.00,7.511138,24.92863,-0.000174,24.017498,-0.0077,1.302
5856.00,7.511390,24.92893,-0.000175,24.017904,-0.0078,1.303
5858.00,7.511343,24.92873,-0.000176,24.017399,-0.0078,1.303
5860.00,7.510515,24.92819,-0.000174,24.017007,-0.0077,1.303
5862.00,7.509713,24.92838,-0.000175,24.017553,-0.0077,1.303
5864.00,7.509753,24.92799,-0.000175,24.016980,-0.0078,1.302
5866.00,7.509974,24.92736,-0.000174,24.017821,-0.0078,1.302
5868.00,7.510209,24.92806,-0.000175,24.017346,-0.0078,1.302
5870.00,7.510963,24.92787,-0.000174,24.017065,-0.0078,1.303
5872.00,7.510727,24.92733,-0.000174,24.016728,-0.0078,1.303
5874.00,7.510473,24.92808,-0.000175,24.017861,-0.0078,1.302
5876.00,7.510046,24.92771,-0.000174,24.017984,-0.0078,1.302
5878.00,7.509009,24.92864,-0.000174,24.017467,-0.0078,1.303
5880.00,7.508811,24.92817,-0.000175,24.016973,-0.0077,1.303
5882.00,7.508760,24.92756,-0.000175,24.017480,-0.0078,1.303
5884.00,7.508180,24.92851,-0.000175,24.017446,-0.0078,1.302
5886.00,7.509431,24.92862,-0.000175,24.016924,-0.0078,1.303
5888.00,7.509952,24.92861,-0.000175,24.017090,-0.0078,1.303
5890.00,7.509068,24.92822,-0.000175,24.017687,-0.0078,1.302
5892.00,7.509412,24.92781,-0.000175,24.017179,-0.0078,1.302
5894.00,7.509660,24.92781,-0.000174,24.016960,-0.0078,1.302
5896.00,7.510215,24.92741,-0.000175,24.017609,-0.0078,1.303
5898.00,7.509585,24.92779,-0.000176,24.016777,-0.0078,1.303
5900.00,7.509308,24.92790,-0.000175,24.016730,-0.0078,1.303
5902.00,7.508608,24.92854,-0.000174,24.017710,-0.0078,1.302
5904.00,7.508796,24.92814,-0.000174,24.018089,-0.0078,1.303
5906.00,7.509584,24.92805,-0.000174,24.016945,-0.0078,1.302
5908.00,7.509877,24.92728,-0.000175,24.017487,-0.0077,1.302
5910.00,7.509826,24.92758,-0.000174,24.017714,-0.0077,1.302
5912.00,7.508707,24.92804,-0.000174,24.017814,-0.0077,1.302
5914.00,7.508989,24.92717,-0.000175,24.017248,-0.0077,1.302
5916.00,7.508677,24.92736,-0.000173,24.017638,-0.0078,1.302
5918.00,7.509788,24.92824,-0.000174,24.017765,-0.0078,1.302
5920.00,7.509193,24.92830,-0.000174,24.017382,-0.0078,1.303
5922.00,7.509250,24.92809,-0.000173,24.017128,-0.0078,1.303
5924.00,7.509671,24.92826,-0.000174,24.017446,-0.0078,1.303
5926.00,7.509762,24.92807,-0.000175,24.017312,-0.0077,1.303
5928.00,7.508687,24.92729,-0.000176,24.017277,-0.0078,1.302
5930.00,7.508088,24.92784,-0.000176,24.017819,-0.0078,1.303
5932.00,7.508876,24.92840,-0.000175,24.017665,-0.0078,1.302
5934.00,7.509844,24.92849,-0.000175,24.017192,-0.0078,1.302
5936.00,7.510021,24.92893,-0.000174,24.018004,-0.0078,1.303
5938.00,7.509629,24.92912,-0.000176,24.017594,-0.0078,1.303
5940.00,7.509429,24.92888,-0.000176,24.017177,-0.0078,1.302
5942.00,7.508664,24.92875,-0.000175,24.017424,-0.0078,1.302
5944.00,7.508452,24.92885,-0.000176,24.017799,-0.0078,1.302
5946.00,7.508253,24.92831,-0.000175,24.017977,-0.0078,1.302
5948.00,7.507587,24.92928,-0.000174,24.017808,-0.0077,1.303
5950.00,7.509111,24.92890,-0.000175,24.017351,-0.0078,1.303
5952.00,7.509454,24.92807,-0.000175,24.017645,-0.0077,1.303
5954.00,7.508677,24.92802,-0.000175,24.017883,-0.0078,1.303
5956.00,7.508796,24.92784,-0.000175,24.018060,-0.0078,1.302
5958.00,7.509131,24.92719,-0.000174,24.017946,-0.0077,1.302
5960.00,7.508753,24.92786,-0.000173,24.017415,-0.0078,1.302
5962.00,7.508946,24.92771,-0.000174,24.017844,-0.0078,1.302
5964.00,7.508139,24.92844,-0.000175,24.017524,-0.0078,1.303
5966.00,7.507923,24.92908,-0.000175,24.017870,-0.0078,1.303
5968.00,7.507801,24.92871,-0.000175,24.017395,-0.0077,1.302
5970.00,7.508543,24.92830,-0.000174,24.018047,-0.0078,1.302
5972.00,7.509224,24.92925,-0.000174,24.017980,-0.0078,1.302
5974.00,7.508563,24.92910,-0.000173,24.017493,-0.0078,1.302
5976.00,7.508454,24.92868,-0.000175,24.017431,-0.0077,1.303
5978.00,7.508382,24.92860,-0.000175,24.017442,-0.0077,1.302
5980.00,7.508075,24.92898,-0.000173,24.017690,-0.0077,1.302
5982.00,7.507754,24.92971,-0.000173,24.017206,-0.0077,1.302
5984.00,7.507714,24.92912,-0.000175,24.017212,-0.0078,1.303
5986.00,7.508261,24.92886,-0.000174,24.017400,-0.0078,1.302
5988.00,7.507779,24.92886,-0.000175,24.017362,-0.0078,1.303
5990.00,7.507406,24.92881,-0.000174,24.017286,-0.0077,1.303
5992.00,7.507618,24.92863,-0.000174,24.017112,-0.0077,1.303
5994.00,7.507425,24.92858,-0.000174,24.017826,-0.0078,1.302
5996.00,7.508244,24.92895,-0.000174,24.017464,-0.0077,1.303
5998.00,7.509300,24.92894,-0.000173,24.018022,-0.0077,1.303
6000.00,7.508467,24.92927,-0.000173,24.017712,-0.0077,1.303
6002.00,7.508179,24.92936,-0.000173,24.017864,-0.0077,1.303
@10,12.0000,24.0
6004.00,7.507973,24.92947,-0.000175,24.017460,-0.0078,1.303
6006.00,7.501309,24.92883,-0.000173,24.018004,-0.0078,1.302
6008.00,7.492346,24.92940,-0.000172,24.017872,-0.0077,1.302
6010.00,7.482621,24.92883,-0.000172,24.017446,-0.0077,1.301
6012.00,7.473828,24.92857,-0.000172,24.018086,-0.0077,1.301
6014.00,7.468858,24.92864,-0.000173,24.017665,-0.0078,1.301
6016.00,7.465831,24.92861,-0.000174,24.017683,-0.0078,1.302
6018.00,7.465033,24.92856,-0.000174,24.017951,-0.0078,1.303
6020.00,7.465442,24.92939,-0.000174,24.017469,-0.0078,1.303
6022.00,7.465431,24.92890,-0.000177,24.017783,-0.0078,1.304
6024.00,7.465269,24.92790,-0.000175,24.018000,-0.0078,1.303
6026.00,7.465961,24.92826,-0.000174,24.017752,-0.0078,1.303
6028.00,7.468453,24.92854,-0.000174,24.017389,-0.0078,1.304
6030.00,7.477275,24.92785,-0.000175,24.018017,-0.0078,1.304
6032.00,7.491359,24.92748,-0.000175,24.017587,-0.0078,1.304
6034.00,7.508507,24.92728,-0.000176,24.018087,-0.0077,1.304
6036.00,7.521895,24.92738,-0.000174,24.018136,-0.0077,1.304
6038.00,7.530064,24.92700,-0.000173,24.017912,-0.0077,1.303
6040.00,7.536308,24.92785,-0.000173,24.017770,-0.0077,1.303
6042.00,7.541709,24.92776,-0.000174,24.017745,-0.0077,1.302
6044.00,7.546318,24.92690,-0.000173,24.017366,-0.0077,1.302
6046.00,7.551388,24.92719,-0.000172,24.017112,-0.0077,1.302
6048.00,7.557208,24.92785,-0.000173,24.017571,-0.0078,1.303
6050.00,7.562086,24.92719,-0.000174,24.017292,-0.0078,1.302
6052.00,7.563907,24.92725,-0.000174,24.017986,-0.0077,1.302
6054.00,7.565063,24.92720,-0.000172,24.017467,-0.0078,1.302
6056.00,7.565272,24.92764,-0.000172,24.017683,-0.0077,1.302
6058.00,7.566110,24.92731,-0.000173,24.017580,-0.0077,1.302
6060.00,7.567015,24.92727,-0.000174,24.017812,-0.0077,1.302
6062.00,7.567316,24.92733,-0.000172,24.017873,-0.0078,1.302
6064.00,7.567159,24.92734,-0.000173,24.018793,-0.0077,1.302
6066.00,7.566624,24.92733,-0.000174,24.018597,-0.0077,1.302
6068.00,7.566534,24.92755,-0.000173,24.017930,-0.0077,1.302
6070.00,7.565990,24.92841,-0.000174,24.017643,-0.0078,1.303
6072.00,7.565220,24.92857,-0.000174,24.017745,-0.0078,1.302
6074.00,7.564591,24.92859,-0.000174,24.017554,-0.0078,1.302
6076.00,7.563990,24.92908,-0.000174,24.017670,-0.0077,1.302
6078.00,7.564141,24.92885,-0.000174,24.018055,-0.0077,1.302
6080.00,7.563321,24.92819,-0.000174,24.017765,-0.0077,1.303
6082.00,7.561321,24.92803,-0.000173,24.018049,-0.0077,1.302
6084.00,7.560575,24.92814,-0.000172,24.017451,-0.0077,1.302
6086.00,7.559374,24.92792,-0.000172,24.017462,-0.0077,1.302
6088.00,7.557412,24.92849,-0.000174,24.017678,-0.0078,1.302
6090.00,7.556460,24.92793,-0.000173,24.018006,-0.0077,1.302
6092.00,7.554952,24.92821,-0.000172,24.018018,-0.0077,1.303
6094.00,7.553275,24.92788,-0.000174,24.017652,-0.0077,1.303
6096.00,7.551989,24.92818,-0.000173,24.017899,-0.0077,1.303
6098.00,7.550668,24.92856,-0.000172,24.017719,-0.0077,1.301
6100.00,7.548399,24.92864,-0.000173,24.018450,-0.0078,1.302
6102.00,7.546703,24.92835,-0.000173,24.017640,-0.0078,1.303
6104.00,7.545060,24.92796,-0.000174,24.017582,-0.0078,1.303
6106.00,7.542649,24.92906,-0.000174,24.017768,-0.0078,1.302
6108.00,7.541556,24.92943,-0.000173,24.017603,-0.0077,1.302
6110.00,7.540810,24.92890,-0.000173,24.017941,-0.0077,1.302
6112.00,7.539961,24.92905,-0.000174,24.018020,-0.0077,1.302
6114.00,7.538082,24.92861,-0.000173,24.017654,-0.0078,1.302
6116.00,7.535805,24.92876,-0.000172,24.018365,-0.0077,1.302
6118.00,7.534480,24.92902,-0.000173,24.017761,-0.0077,1.302
6120.00,7.533244,24.92883,-0.000173,24.017679,-0.0078,1.303
6122.00,7.532271,24.92924,-0.000174,24.018062,-0.0077,1.302
6124.00,7.531207,24.92888,-0.000173,24.017825,-0.0077,1.302
6126.00,7.529901,24.92914,-0.000173,24.017933,-0.0077,1.302
6128.00,7.529044,24.92899,-0.000172,24.018356,-0.0078,1.302
6130.00,7.528619,24.92949,-0.000174,24.017941,-0.0077,1.302
6132.00,7.526955,24.92920,-0.000173,24.018227,-0.0077,1.302
6134.00,7.525934,24.92844,-0.000174,24.017540,-0.0077,1.302
6136.00,7.525133,24.92840,-0.000174,24.017736,-0.0077,1.302
6138.00,7.523989,24.92863,-0.000173,24.017125,-0.0078,1.302
6140.00,7.522658,24.92854,-0.000172,24.017462,-0.0077,1.302
6142.00,7.522122,24.92886,-0.000171,24.017906,-0.0077,1.302
6144.00,7.521065,24.92898,-0.000174,24.018104,-0.0078,1.303
6146.00,7.520503,24.92853,-0.000174,24.018296,-0.0077,1.302
6148.00,7.521019,24.92908,-0.000173,24.018058,-0.0078,1.302
6150.00,7.519665,24.92986,-0.000173,24.016628,-0.0077,1.302
6152.00,7.518359,24.92875,-0.000173,24.017848,-0.0078,1.302
6154.00,7.518210,24.92842,-0.000172,24.017814,-0.0078,1.302
6156.00,7.518698,24.92870,-0.000172,24.018047,-0.0078,1.302
6158.00,7.517366,24.92863,-0.000174,24.017870,-0.0078,1.302
6160.00,7.517207,24.92825,-0.000174,24.018122,-0.0077,1.302
6162.00,7.517032,24.92861,-0.000173,24.018071,-0.0078,1.302
6164.00,7.516928,24.92847,-0.000172,24.017248,-0.0077,1.302
6166.00,7.516748,24.92870,-0.000171,24.018328,-0.0077,1.302
6168.00,7.516130,24.92912,-0.000172,24.017817,-0.0077,1.302
6170.00,7.516108,24.92899,-0.000172,24.017873,-0.0077,1.302
6172.00,7.515973,24.92890,-0.000173,24.018089,-0.0078,1.302
6174.00,7.515315,24.92913,-0.000173,24.017513,-0.0078,1.302
6176.00,7.514879,24.92947,-0.000174,24.017808,-0.0078,1.303
6178.00,7.514562,24.92933,-0.000173,24.018147,-0.0078,1.302
6180.00,7.514384,24.92973,-0.000174,24.018173,-0.0078,1.302
6182.00,7.514433,24.92997,-0.000174,24.017264,-0.0078,1.302
6184.00,7.514496,24.92880,-0.000174,24.018026,-0.0077,1.302
6186.00,7.513934,24.92903,-0.000174,24.017935,-0.0078,1.302
6188.00,7.512470,24.92928,-0.000174,24.018102,-0.0078,1.303
6190.00,7.512016,24.92997,-0.000174,24.018002,-0.0077,1.302
6192.00,7.511859,24.92950,-0.000173,24.018017,-0.0078,1.302
6194.00,7.511953,24.92834,-0.000173,24.017681,-0.0077,1.302
6196.00,7.512374,24.92888,-0.000174,24.017844,-0.0077,1.302
6198.00,7.512391,24.92801,-0.000175,24.017785,-0.0077,1.302
6200.00,7.512711,24.92868,-0.000174,24.017701,-0.0077,1.302
6202.00,7.511052,24.92895,-0.000174,24.017765,-0.0077,1.302
6204.00,7.511438,24.92857,-0.000174,24.018196,-0.0077,1.302
6206.00,7.511629,24.92921,-0.000175,24.017665,-0.0077,1.302
6208.00,7.511489,24.92916,-0.000174,24.017843,-0.0077,1.302
6210.00,7.510171,24.92915,-0.000175,24.017859,-0.0077,1.302
6212.00,7.510290,24.92847,-0.000174,24.017716,-0.0077,1.302
6214.00,7.510501,24.92830,-0.000175,24.018173,-0.0077,1.302
6216.00,7.509798,24.92843,-0.000174,24.018236,-0.0077,1.301
6218.00,7.509588,24.92838,-0.000173,24.017817,-0.0077,1.302
6220.00,7.510255,24.92842,-0.000173,24.017801,-0.0077,1.302
6222.00,7.509762,24.92863,-0.000173,24.018254,-0.0077,1.302
6224.00,7.509710,24.92814,-0.000173,24.018245,-0.0077,1.302
6226.00,7.509122,24.92834,-0.000173,24.018334,-0.0077,1.302
6228.00,7.508463,24.92807,-0.000173,24.018038,-0.0077,1.302
6230.00,7.507879,24.92807,-0.000173,24.018446,-0.0077,1.302
6232.00,7.508396,24.92787,-0.000173,24.018216,-0.0077,1.302
6234.00,7.508482,24.92851,-0.000174,24.017413,-0.0077,1.302
6236.00,7.507995,24.92958,-0.000174,24.017455,-0.0077,1.302
6238.00,7.507737,24.92902,-0.000173,24.017928,-0.0077,1.301
6240.00,7.506687,24.92972,-0.000173,24.017747,-0.0077,1.302
6242.00,7.507683,24.93028,-0.000172,24.017507,-0.0077,1.302
6244.00,7.508094,24.92976,-0.000174,24.018368,-0.0077,1.302
6246.00,7.507683,24.92972,-0.000174,24.017786,-0.0077,1.302
6248.00,7.506955,24.93048,-0.000173,24.018367,-0.0077,1.302
6250.00,7.506575,24.93031,-0.000174,24.018347,-0.0077,1.301
6252.00,7.506346,24.92950,-0.000172,24.018678,-0.0077,1.301
6254.00,7.506732,24.92934,-0.000173,24.018535,-0.0077,1.301
6256.00,7.506520,24.92958,-0.000173,24.018338,-0.0077,1.302
6258.00,7.505951,24.92948,-0.000174,24.017837,-0.0077,1.302
6260.00,7.506452,24.93017,-0.000174,24.018348,-0.0077,1.302
6262.00,7.506308,24.92996,-0.000173,24.017841,-0.0077,1.302
6264.00,7.506089,24.93095,-0.000173,24.017875,-0.0077,1.302
6266.00,7.506166,24.93107,-0.000172,24.017078,-0.0077,1.302
6268.00,7.506073,24.93062,-0.000172,24.018038,-0.0077,1.302
6270.00,7.506593,24.93096,-0.000172,24.017922,-0.0077,1.302
6272.00,7.506419,24.93043,-0.000174,24.017808,-0.0077,1.302
6274.00,7.506437,24.93017,-0.000174,24.017857,-0.0077,1.302
6276.00,7.506127,24.92986,-0.000174,24.017719,-0.0077,1.302
6278.00,7.506433,24.93011,-0.000173,24.017785,-0.0077,1.301
6280.00,7.506058,24.92970,-0.000174,24.017970,-0.0077,1.301
6282.00,7.505555,24.92950,-0.000174,24.017563,-0.0077,1.302
6284.00,7.505474,24.93014,-0.000175,24.017466,-0.0077,1.303
6286.00,7.505430,24.92948,-0.000174,24.017460,-0.0077,1.302
6288.00,7.506072,24.93039,-0.000175,24.017832,-0.0077,1.302
6290.00,7.505662,24.92998,-0.000175,24.018586,-0.0077,1.302
6292.00,7.505647,24.93008,-0.000174,24.017863,-0.0077,1.301
6294.00,7.505849,24.93057,-0.000173,24.017968,-0.0077,1.301
6296.00,7.505511,24.93068,-0.000174,24.017554,-0.0077,1.301
6298.00,7.505767,24.92994,-0.000173,24.017941,-0.0077,1.302
6300.00,7.505990,24.93054,-0.000172,24.018222,-0.0077,1.302
6302.00,7.505373,24.93028,-0.000173,24.017901,-0.0077,1.302
6304.00,7.504977,24.93009,-0.000174,24.017917,-0.0078,1.302
6306.00,7.504522,24.93006,-0.000174,24.017736,-0.0078,1.302
6308.00,7.504392,24.92954,-0.000173,24.017130,-0.0077,1.302
6310.00,7.504494,24.92948,-0.000173,24.018076,-0.0077,1.302
6312.00,7.504498,24.92944,-0.000174,24.017941,-0.0077,1.302
6314.00,7.505259,24.92965,-0.000174,24.017819,-0.0077,1.302
6316.00,7.505052,24.92905,-0.000172,24.018628,-0.0077,1.302
6318.00,7.504113,24.92955,-0.000174,24.018528,-0.0077,1.302
6320.00,7.504305,24.92987,-0.000174,24.017979,-0.0077,1.302
6322.00,7.504720,24.92974,-0.000174,24.017892,-0.0077,1.301
6324.00,7.504827,24.92978,-0.000174,24.017699,-0.0077,1.301
6326.00,7.505434,24.92932,-0.000173,24.017596,-0.0077,1.301
6328.00,7.506066,24.92926,-0.000174,24.018029,-0.0077,1.302
6330.00,7.505744,24.92997,-0.000174,24.017341,-0.0077,1.302
6332.00,7.504932,24.92961,-0.000174,24.017962,-0.0077,1.302
6334.00,7.504951,24.93017,-0.000174,24.017823,-0.0077,1.302
6336.00,7.504101,24.92997,-0.000174,24.017948,-0.0077,1.302
6338.00,7.504047,24.92936,-0.000173,24.017460,-0.0078,1.302
6340.00,7.504416,24.92983,-0.000174,24.017819,-0.0078,1.302
6342.00,7.503308,24.92961,-0.000173,24.018062,-0.0078,1.301
6344.00,7.503672,24.93012,-0.000175,24.017971,-0.0078,1.301
6346.00,7.503808,24.93010,-0.000173,24.017915,-0.0077,1.301
6348.00,7.503649,24.92993,-0.000173,24.017736,-0.0077,1.303
6350.00,7.503995,24.92984,-0.000174,24.017687,-0.0077,1.302
6352.00,7.504370,24.92979,-0.000174,24.017902,-0.0077,1.302
6354.00,7.504569,24.93064,-0.000175,24.017768,-0.0078,1.302
6356.00,7.504929,24.93013,-0.000174,24.016938,-0.0077,1.302
6358.00,7.505012,24.92940,-0.000175,24.017857,-0.0078,1.302
6360.00,7.504324,24.92882,-0.000173,24.017554,-0.0078,1.302
6362.00,7.504185,24.92907,-0.000175,24.017921,-0.0077,1.302
6364.00,7.503860,24.92902,-0.000175,24.017647,-0.0077,1.302
6366.00,7.503198,24.92886,-0.000174,24.017761,-0.0077,1.302
6368.00,7.503330,24.92818,-0.000175,24.017397,-0.0078,1.302
6370.00,7.503790,24.92872,-0.000174,24.017701,-0.0078,1.302
6372.00,7.503744,24.92893,-0.000173,24.017594,-0.0077,1.302
6374.00,7.503048,24.92963,-0.000174,24.017549,-0.0077,1.302
6376.00,7.503675,24.92973,-0.000174,24.017576,-0.0077,1.302
6378.00,7.504046,24.93018,-0.000174,24.017253,-0.0077,1.302
6380.00,7.503907,24.93048,-0.000175,24.017337,-0.0078,1.302
6382.00,7.504796,24.92972,-0.000174,24.017997,-0.0078,1.302
6384.00,7.504167,24.93023,-0.000174,24.017230,-0.0077,1.302
6386.00,7.503751,24.93037,-0.000174,24.017400,-0.0077,1.302
6388.00,7.503749,24.92983,-0.000174,24.018265,-0.0077,1.302
6390.00,7.502920,24.92928,-0.000174,24.018098,-0.0078,1.302
6392.00,7.502915,24.92975,-0.000173,24.018200,-0.0078,1.302
6394.00,7.502847,24.92981,-0.000173,24.017767,-0.0077,1.302
6396.00,7.502229,24.92916,-0.000175,24.017596,-0.0078,1.302
6398.00,7.502561,24.92858,-0.000173,24.017127,-0.0078,1.301
6400.00,7.502917,24.92916,-0.000174,24.018127,-0.0077,1.302
6402.00,7.502393,24.92865,-0.000173,24.017669,-0.0077,1.302
6404.00,7.501996,24.92913,-0.000175,24.017861,-0.0078,1.302
6406.00,7.502105,24.92889,-0.000173,24.017333,-0.0077,1.301
6408.00,7.503296,24.92902,-0.000174,24.017565,-0.0077,1.302
6410.00,7.503179,24.92958,-0.000174,24.017339,-0.0078,1.302
6412.00,7.502944,24.92956,-0.000174,24.017426,-0.0078,1.302
6414.00,7.502830,24.92939,-0.000174,24.017772,-0.0078,1.302
6416.00,7.503326,24.92966,-0.000175,24.017400,-0.0078,1.302
6418.00,7.503108,24.92909,-0.000175,24.017388,-0.0078,1.302
6420.00,7.503064,24.92973,-0.000176,24.018022,-0.0077,1.302
6422.00,7.502986,24.92929,-0.000175,24.017137,-0.0078,1.302
6424.00,7.502378,24.92894,-0.000175,24.017134,-0.0078,1.301
6426.00,7.502712,24.92943,-0.000174,24.018002,-0.0078,1.301
6428.00,7.502928,24.92952,-0.000174,24.016989,-0.0077,1.301
6430.00,7.503013,24.92967,-0.000173,24.017525,-0.0078,1.301
6432.00,7.503308,24.92923,-0.000173,24.017854,-0.0077,1.302
6434.00,7.502806,24.92887,-0.000175,24.017763,-0.0077,1.301
6436.00,7.503125,24.92938,-0.000174,24.017631,-0.0078,1.302
6438.00,7.502976,24.92945,-0.000174,24.018328,-0.0078,1.302
6440.00,7.502315,24.92994,-0.000174,24.017571,-0.0077,1.302
6442.00,7.501431,24.93005,-0.000174,24.017534,-0.0077,1.301
6444.00,7.501445,24.92948,-0.000175,24.017308,-0.0078,1.302
6446.00,7.502529,24.92904,-0.000175,24.017699,-0.0077,1.302
6448.00,7.503387,24.92992,-0.000174,24.018102,-0.0077,1.302
6450.00,7.503671,24.92946,-0.000174,24.017391,-0.0077,1.301
6452.00,7.503089,24.92968,-0.000174,24.017944,-0.0077,1.302
6454.00,7.502449,24.92994,-0.000174,24.017721,-0.0077,1.302
6456.00,7.502442,24.92911,-0.000173,24.017665,-0.0077,1.302
6458.00,7.501881,24.92951,-0.000174,24.018359,-0.0078,1.302
6460.00,7.501570,24.92944,-0.000174,24.017765,-0.0078,1.301
6462.00,7.502277,24.92928,-0.000173,24.017946,-0.0077,1.301
6464.00,7.502887,24.92991,-0.000173,24.017843,-0.0077,1.302
6466.00,7.503143,24.93010,-0.000173,24.018162,-0.0078,1.302
6468.00,7.503222,24.93036,-0.000174,24.017040,-0.0077,1.302
6470.00,7.502835,24.93055,-0.000174,24.017821,-0.0078,1.302
6472.00,7.502119,24.93033,-0.000174,24.018058,-0.0077,1.302
6474.00,7.502115,24.93056,-0.000173,24.017547,-0.0078,1.301
6476.00,7.502330,24.93084,-0.000174,24.017467,-0.0078,1.302
6478.00,7.501905,24.93159,-0.000174,24.018386,-0.0077,1.302
6480.00,7.503228,24.93140,-0.000176,24.017460,-0.0077,1.302
6482.00,7.503677,24.93132,-0.000175,24.017783,-0.0078,1.302
6484.00,7.503011,24.93082,-0.000173,24.017562,-0.0078,1.302
6486.00,7.503218,24.93065,-0.000174,24.017832,-0.0077,1.302
6488.00,7.502995,24.92975,-0.000175,24.017971,-0.0077,1.302
6490.00,7.502976,24.93015,-0.000174,24.016951,-0.0077,1.302
6492.00,7.503662,24.93069,-0.000173,24.018093,-0.0078,1.302
6494.00,7.503414,24.93063,-0.000175,24.017890,-0.0078,1.302
6496.00,7.503003,24.93000,-0.000174,24.018111,-0.0078,1.302
6498.00,7.503083,24.93025,-0.000173,24.017977,-0.0077,1.302
6500.00,7.502541,24.93062,-0.000174,24.017913,-0.0077,1.302
6502.00,7.502774,24.93086,-0.000173,24.018075,-0.0077,1.302
6504.00,7.502044,24.93007,-0.000174,24.018240,-0.0077,1.302
6506.00,7.502363,24.92977,-0.000174,24.017743,-0.0077,1.302
6508.00,7.502816,24.92990,-0.000174,24.017674,-0.0077,1.302
6510.00,7.502567,24.92962,-0.000174,24.018144,-0.0077,1.302
6512.00,7.501495,24.92979,-0.000174,24.018655,-0.0077,1.302
6514.00,7.500709,24.92927,-0.000173,24.017308,-0.0077,1.302
6516.00,7.500735,24.92942,-0.000174,24.017935,-0.0077,1.302
6518.00,7.502359,24.92933,-0.000173,24.018381,-0.0077,1.302
6520.00,7.502477,24.92865,-0.000174,24.018002,-0.0077,1.302
6522.00,7.503060,24.92891,-0.000173,24.017435,-0.0077,1.303
6524.00,7.502685,24.92973,-0.000172,24.017879,-0.0078,1.302
6526.00,7.502571,24.93062,-0.000173,24.017447,-0.0077,1.302
6528.00,7.501793,24.93079,-0.000174,24.017843,-0.0077,1.302
6530.00,7.501605,24.93049,-0.000173,24.018109,-0.0078,1.302
6532.00,7.501561,24.93035,-0.000173,24.017944,-0.0077,1.301
6534.00,7.501548,24.92998,-0.000173,24.017230,-0.0077,1.302
6536.00,7.500753,24.93032,-0.000172,24.017906,-0.0078,1.301
6538.00,7.500834,24.92977,-0.000173,24.017350,-0.0078,1.302
6540.00,7.501575,24.93038,-0.000173,24.017163,-0.0077,1.302
6542.00,7.501903,24.93068,-0.000173,24.017817,-0.0077,1.301
6544.00,7.502015,24.93017,-0.000174,24.018046,-0.0077,1.302
6546.00,7.500947,24.93064,-0.000174,24.017166,-0.0077,1.302
6548.00,7.501428,24.93037,-0.000175,24.017670,-0.0077,1.302
6550.00,7.502160,24.93016,-0.000174,24.017466,-0.0078,1.301
6552.00,7.501900,24.93016,-0.000175,24.017580,-0.0078,1.302
6554.00,7.501817,24.93065,-0.000174,24.017687,-0.0077,1.301
6556.00,7.501006,24.93125,-0.000175,24.017812,-0.0077,1.302
6558.00,7.501134,24.93099,-0.000175,24.017462,-0.0077,1.302
6560.00,7.501545,24.93070,-0.000175,24.017515,-0.0078,1.302
6562.00,7.502240,24.93034,-0.000175,24.017951,-0.0078,1.302
6564.00,7.502294,24.93041,-0.000175,24.017560,-0.0078,1.302
6566.00,7.501819,24.92975,-0.000174,24.017631,-0.0077,1.302
6568.00,7.502200,24.92947,-0.000174,24.017652,-0.0077,1.301
6570.00,7.502607,24.93065,-0.000173,24.017618,-0.0078,1.302
6572.00,7.501997,24.93085,-0.000173,24.017304,-0.0077,1.301
6574.00,7.501386,24.93058,-0.000174,24.017406,-0.0077,1.302
6576.00,7.500673,24.93075,-0.000174,24.017638,-0.0078,1.302
6578.00,7.501654,24.93179,-0.000175,24.017893,-0.0077,1.302
6580.00,7.502307,24.93116,-0.000175,24.017558,-0.0077,1.302
6582.00,7.502160,24.93041,-0.000175,24.018098,-0.0077,1.302
6584.00,7.502442,24.93017,-0.000174,24.018115,-0.0077,1.302
6586.00,7.502019,24.92926,-0.000174,24.017785,-0.0077,1.302
6588.00,7.501862,24.92938,-0.000173,24.018089,-0.0078,1.301
6590.00,7.501727,24.92953,-0.000173,24.018205,-0.0077,1.301
6592.00,7.501034,24.93026,-0.000172,24.017960,-0.0077,1.302
6594.00,7.500886,24.93084,-0.000174,24.017625,-0.0077,1.301
6596.00,7.501865,24.93129,-0.000174,24.018084,-0.0078,1.302
6598.00,7.502775,24.93130,-0.000173,24.017181,-0.0078,1.303
6600.00,7.501260,24.93166,-0.000174,24.017589,-0.0077,1.302
6602.00,7.500581,24.93080,-0.000174,24.017544,-0.0077,1.302
@11,12.0000,24.0
6604.00,7.500585,24.93019,-0.000173,24.017605,-0.0077,1.301
6606.00,7.495827,24.93003,-0.000173,24.017627,-0.0077,1.301
6608.00,7.486396,24.93091,-0.000173,24.018185,-0.0077,1.301
6610.00,7.476093,24.93078,-0.000174,24.017979,-0.0077,1.301
6612.00,7.467818,24.92987,-0.000173,24.017910,-0.0077,1.301
6614.00,7.462791,24.92964,-0.000172,24.017478,-0.0077,1.301
6616.00,7.460057,24.92999,-0.000173,24.017855,-0.0077,1.302
6618.00,7.459414,24.93001,-0.000174,24.018131,-0.0077,1.302
6620.00,7.460259,24.92968,-0.000174,24.017892,-0.0077,1.302
6622.00,7.460797,24.92928,-0.000175,24.018154,-0.0077,1.303
6624.00,7.460106,24.93073,-0.000174,24.017761,-0.0077,1.303
6626.00,7.461051,24.93089,-0.000175,24.017701,-0.0077,1.303
6628.00,7.464682,24.93057,-0.000174,24.017435,-0.0077,1.302
6630.00,7.473601,24.93071,-0.000173,24.017895,-0.0077,1.303
6632.00,7.486780,24.93070,-0.000176,24.017128,-0.0077,1.304
6634.00,7.502860,24.93025,-0.000176,24.017591,-0.0077,1.303
6636.00,7.517261,24.93006,-0.000174,24.017732,-0.0077,1.303
6638.00,7.526389,24.93175,-0.000173,24.017446,-0.0077,1.303
6640.00,7.532097,24.93193,-0.000174,24.017591,-0.0078,1.303
6642.00,7.537629,24.93202,-0.000173,24.017665,-0.0078,1.302
6644.00,7.542920,24.93159,-0.000172,24.017206,-0.0077,1.302
6646.00,7.548228,24.93077,-0.000172,24.017921,-0.0078,1.302
6648.00,7.552682,24.93036,-0.000172,24.017774,-0.0077,1.302
6650.00,7.556375,24.93139,-0.000172,24.017774,-0.0077,1.301
6652.00,7.558718,24.93095,-0.000172,24.017750,-0.0078,1.301
6654.00,7.559599,24.93060,-0.000172,24.017674,-0.0078,1.302
6656.00,7.561033,24.93044,-0.000172,24.017935,-0.0077,1.302
6658.00,7.560245,24.93163,-0.000173,24.017647,-0.0078,1.302
6660.00,7.560546,24.93122,-0.000173,24.017988,-0.0077,1.303
6662.00,7.561017,24.93160,-0.000174,24.017638,-0.0077,1.302
6664.00,7.561153,24.93157,-0.000173,24.017886,-0.0077,1.302
6666.00,7.561309,24.92987,-0.000173,24.017573,-0.0077,1.301
6668.00,7.559932,24.92956,-0.000172,24.017620,-0.0077,1.301
6670.00,7.559556,24.93014,-0.000172,24.017848,-0.0077,1.302
6672.00,7.559502,24.93086,-0.000173,24.017558,-0.0077,1.302
6674.00,7.559341,24.93049,-0.000173,24.017589,-0.0077,1.302
6676.00,7.558762,24.93053,-0.000173,24.017638,-0.0078,1.302
6678.00,7.556552,24.92911,-0.000174,24.017714,-0.0077,1.301
6680.00,7.555696,24.92964,-0.000174,24.017971,-0.0077,1.302
6682.00,7.554663,24.93023,-0.000173,24.017748,-0.0077,1.302
6684.00,7.553699,24.92975,-0.000174,24.017067,-0.0078,1.302
6686.00,7.553425,24.92942,-0.000173,24.017491,-0.0077,1.302
6688.00,7.551458,24.92905,-0.000173,24.017582,-0.0077,1.301
6690.00,7.549423,24.93015,-0.000173,24.017621,-0.0078,1.302
6692.00,7.548921,24.92981,-0.000173,24.017181,-0.0078,1.302
6694.00,7.547383,24.92925,-0.000174,24.017522,-0.0077,1.302
6696.00,7.546207,24.92991,-0.000174,24.017275,-0.0078,1.302
6698.00,7.545531,24.93012,-0.000173,24.017933,-0.0077,1.302
6700.00,7.544464,24.92984,-0.000174,24.017573,-0.0077,1.301
6702.00,7.542201,24.93009,-0.000173,24.017391,-0.0078,1.301
6704.00,7.540042,24.93035,-0.000174,24.017326,-0.0077,1.302
6706.00,7.538788,24.92984,-0.000174,24.017995,-0.0077,1.303
6708.00,7.537557,24.93035,-0.000174,24.017016,-0.0078,1.302
6710.00,7.535388,24.93022,-0.000173,24.017696,-0.0078,1.302
6712.00,7.533877,24.93002,-0.000173,24.018062,-0.0077,1.302
6714.00,7.532635,24.92968,-0.000173,24.018354,-0.0077,1.301
6716.00,7.530740,24.92957,-0.000174,24.017679,-0.0077,1.302
6718.00,7.529932,24.92987,-0.000174,24.017438,-0.0078,1.302
6720.00,7.528659,24.93046,-0.000173,24.018009,-0.0078,1.302
6722.00,7.527693,24.93027,-0.000173,24.017801,-0.0077,1.302
6724.00,7.525970,24.93082,-0.000172,24.017725,-0.0077,1.302
6726.00,7.523994,24.93077,-0.000172,24.017879,-0.0078,1.302
6728.00,7.522867,24.93028,-0.000173,24.017774,-0.0078,1.302
6730.00,7.522196,24.93037,-0.000173,24.017571,-0.0077,1.302
6732.00,7.521233,24.93061,-0.000173,24.018444,-0.0077,1.302
6734.00,7.520352,24.93075,-0.000172,24.018350,-0.0077,1.302
6736.00,7.519455,24.93087,-0.000172,24.017556,-0.0078,1.302
6738.00,7.518009,24.93018,-0.000172,24.017730,-0.0077,1.302
6740.00,7.518268,24.93005,-0.000172,24.017384,-0.0077,1.302
6742.00,7.518477,24.93082,-0.000173,24.017440,-0.0078,1.302
6744.00,7.517373,24.93120,-0.000174,24.016980,-0.0078,1.302
6746.00,7.516479,24.93061,-0.000172,24.017739,-0.0078,1.301
6748.00,7.516026,24.92941,-0.000172,24.018205,-0.0078,1.302
6750.00,7.514911,24.93013,-0.000174,24.017843,-0.0078,1.302
6752.00,7.514443,24.93021,-0.000175,24.016982,-0.0077,1.303
6754.00,7.513732,24.92983,-0.000173,24.017806,-0.0077,1.302
6756.00,7.513498,24.92918,-0.000173,24.017837,-0.0078,1.302
6758.00,7.513058,24.92974,-0.000174,24.017694,-0.0078,1.301
6760.00,7.513099,24.93088,-0.000173,24.018015,-0.0077,1.301
6762.00,7.513639,24.93058,-0.000172,24.018035,-0.0077,1.302
6764.00,7.512753,24.93106,-0.000173,24.017641,-0.0077,1.302
6766.00,7.511636,24.93011,-0.000173,24.017786,-0.0077,1.302
6768.00,7.510591,24.93046,-0.000174,24.017917,-0.0077,1.302
6770.00,7.510491,24.93047,-0.000175,24.018223,-0.0078,1.302
6772.00,7.511119,24.93001,-0.000173,24.017409,-0.0078,1.301
6774.00,7.510544,24.93058,-0.000174,24.017589,-0.0077,1.302
6776.00,7.510681,24.93106,-0.000173,24.018252,-0.0077,1.301
6778.00,7.509710,24.93075,-0.000174,24.018472,-0.0077,1.302
6780.00,7.509352,24.93123,-0.000173,24.018444,-0.0077,1.302
6782.00,7.509078,24.93023,-0.000174,24.018269,-0.0077,1.301
6784.00,7.508973,24.93002,-0.000174,24.018303,-0.0077,1.301
6786.00,7.508351,24.93095,-0.000173,24.018218,-0.0077,1.302
6788.00,7.508000,24.93135,-0.000173,24.018396,-0.0077,1.302
6790.00,7.507684,24.93082,-0.000173,24.018105,-0.0077,1.302
6792.00,7.507466,24.93079,-0.000175,24.018203,-0.0077,1.302
6794.00,7.506843,24.93037,-0.000174,24.017893,-0.0077,1.301
6796.00,7.506314,24.93054,-0.000174,24.017957,-0.0077,1.302
6798.00,7.506231,24.93011,-0.000174,24.017718,-0.0077,1.302
6800.00,7.505727,24.93007,-0.000174,24.017872,-0.0077,1.301
6802.00,7.505702,24.93120,-0.000173,24.017924,-0.0077,1.302
6804.00,7.505414,24.93045,-0.000174,24.017946,-0.0077,1.302
6806.00,7.505094,24.93006,-0.000174,24.017538,-0.0077,1.301
6808.00,7.505321,24.93001,-0.000174,24.017904,-0.0077,1.302
6810.00,7.505476,24.93047,-0.000172,24.017964,-0.0077,1.302
6812.00,7.504977,24.93128,-0.000173,24.018463,-0.0077,1.301
6814.00,7.505550,24.93066,-0.000174,24.018122,-0.0077,1.302
6816.00,7.505280,24.93041,-0.000173,24.017536,-0.0077,1.302
6818.00,7.505022,24.93024,-0.000174,24.018376,-0.0078,1.302
6820.00,7.504492,24.93054,-0.000173,24.017277,-0.0077,1.302
6822.00,7.503997,24.93000,-0.000173,24.017239,-0.0077,1.302
6824.00,7.503354,24.92872,-0.000174,24.018343,-0.0077,1.302
6826.00,7.503406,24.92979,-0.000173,24.018559,-0.0077,1.302
6828.00,7.503509,24.93030,-0.000175,24.017875,-0.0077,1.302
6830.00,7.503757,24.93001,-0.000174,24.018069,-0.0077,1.302
6832.00,7.502862,24.92978,-0.000174,24.017638,-0.0077,1.302
6834.00,7.502234,24.92856,-0.000173,24.017895,-0.0077,1.302
6836.00,7.502009,24.92880,-0.000173,24.018086,-0.0077,1.301
6838.00,7.501685,24.93016,-0.000173,24.018611,-0.0077,1.301
6840.00,7.502140,24.92979,-0.000172,24.018352,-0.0077,1.301
6842.00,7.502486,24.92983,-0.000173,24.018189,-0.0077,1.302
6844.00,7.502548,24.93010,-0.000173,24.018176,-0.0077,1.303
6846.00,7.501735,24.93024,-0.000173,24.018397,-0.0077,1.303
6848.00,7.500774,24.93065,-0.000173,24.017995,-0.0077,1.302
6850.00,7.500276,24.93083,-0.000173,24.018426,-0.0077,1.301
6852.00,7.499895,24.93052,-0.000173,24.017654,-0.0077,1.302
6854.00,7.500277,24.93044,-0.000174,24.018309,-0.0077,1.302
6856.00,7.500219,24.93018,-0.000173,24.018341,-0.0077,1.302
6858.00,7.500282,24.93043,-0.000173,24.017942,-0.0078,1.302
6860.00,7.500804,24.93072,-0.000174,24.017823,-0.0077,1.302
6862.00,7.500492,24.93087,-0.000172,24.017621,-0.0077,1.301
6864.00,7.500767,24.93009,-0.000172,24.017988,-0.0077,1.302
6866.00,7.500541,24.93023,-0.000173,24.018368,-0.0077,1.302
6868.00,7.499904,24.93000,-0.000172,24.017803,-0.0077,1.302
6870.00,7.499495,24.93052,-0.000172,24.017966,-0.0078,1.302
6872.00,7.499531,24.93128,-0.000174,24.018238,-0.0077,1.302
6874.00,7.499255,24.93251,-0.000174,24.018615,-0.0077,1.302
6876.00,7.499332,24.93188,-0.000174,24.018040,-0.0077,1.302
6878.00,7.499360,24.93124,-0.000174,24.017344,-0.0078,1.302
6880.00,7.498946,24.93155,-0.000173,24.017761,-0.0077,1.302
6882.00,7.498259,24.93191,-0.000173,24.018359,-0.0077,1.302
6884.00,7.497998,24.93204,-0.000173,24.018057,-0.0077,1.302
6886.00,7.499122,24.93139,-0.000173,24.017984,-0.0077,1.302
6888.00,7.498990,24.93212,-0.000174,24.018399,-0.0077,1.302
6890.00,7.498990,24.93148,-0.000173,24.018566,-0.0077,1.302
6892.00,7.499450,24.93211,-0.000174,24.017942,-0.0077,1.302
6894.00,7.500339,24.93175,-0.000174,24.017890,-0.0077,1.302
6896.00,7.500835,24.93092,-0.000173,24.018020,-0.0077,1.302
6898.00,7.499191,24.93125,-0.000173,24.017986,-0.0077,1.302
6900.00,7.499077,24.93158,-0.000174,24.017919,-0.0077,1.303
6902.00,7.499199,24.93176,-0.000173,24.018067,-0.0077,1.302
6904.00,7.499740,24.93197,-0.000173,24.018528,-0.0077,1.302
6906.00,7.499000,24.93157,-0.000174,24.017964,-0.0077,1.302
6908.00,7.498352,24.93105,-0.000173,24.018577,-0.0077,1.302
6910.00,7.498268,24.93109,-0.000173,24.018754,-0.0077,1.302
6912.00,7.498782,24.93065,-0.000173,24.018107,-0.0078,1.302
6914.00,7.498466,24.93115,-0.000173,24.017649,-0.0077,1.301
6916.00,7.498922,24.93099,-0.000172,24.018367,-0.0077,1.302
6918.00,7.498854,24.93062,-0.000172,24.017832,-0.0078,1.303
6920.00,7.497657,24.93044,-0.000174,24.017975,-0.0077,1.302
6922.00,7.497512,24.93063,-0.000173,24.017964,-0.0077,1.302
6924.00,7.497423,24.93059,-0.000174,24.018276,-0.0077,1.302
6926.00,7.497154,24.93049,-0.000174,24.018091,-0.0077,1.303
6928.00,7.497758,24.93027,-0.000173,24.017953,-0.0077,1.303
6930.00,7.497668,24.93067,-0.000173,24.017531,-0.0077,1.302
6932.00,7.497713,24.93021,-0.000174,24.017545,-0.0077,1.303
6934.00,7.497475,24.92998,-0.000174,24.017930,-0.0077,1.302
6936.00,7.497659,24.93002,-0.000173,24.017854,-0.0077,1.302
6938.00,7.497142,24.92982,-0.000173,24.017826,-0.0077,1.302
6940.00,7.497258,24.92995,-0.000173,24.018229,-0.0078,1.302
6942.00,7.498385,24.92951,-0.000173,24.018069,-0.0078,1.302
6944.00,7.497836,24.92945,-0.000173,24.018260,-0.0077,1.302
6946.00,7.497508,24.93062,-0.000172,24.018419,-0.0077,1.302
6948.00,7.498626,24.93099,-0.000174,24.017621,-0.0077,1.302
6950.00,7.498415,24.93033,-0.000173,24.018051,-0.0078,1.302
6952.00,7.498538,24.92997,-0.000171,24.017377,-0.0077,1.302
6954.00,7.498066,24.93059,-0.000172,24.017337,-0.0077,1.302
6956.00,7.497849,24.92971,-0.000172,24.018280,-0.0077,1.302
6958.00,7.497515,24.92900,-0.000174,24.018283,-0.0077,1.303
6960.00,7.498411,24.92952,-0.000173,24.018020,-0.0077,1.302
6962.00,7.498673,24.93016,-0.000172,24.017828,-0.0077,1.303
6964.00,7.497628,24.92990,-0.000174,24.017321,-0.0077,1.303
6966.00,7.497099,24.92939,-0.000173,24.018352,-0.0077,1.302
6968.00,7.497715,24.92947,-0.000174,24.018022,-0.0077,1.302
6970.00,7.497813,24.93061,-0.000173,24.017834,-0.0077,1.302
6972.00,7.497112,24.93029,-0.000173,24.017770,-0.0077,1.302
6974.00,7.496609,24.93054,-0.000173,24.018000,-0.0077,1.303
6976.00,7.497624,24.93108,-0.000174,24.017984,-0.0077,1.303
6978.00,7.497873,24.93063,-0.000174,24.017458,-0.0077,1.302
6980.00,7.497234,24.93049,-0.000173,24.017748,-0.0077,1.302
6982.00,7.496774,24.93023,-0.000174,24.017921,-0.0077,1.302
6984.00,7.496827,24.92997,-0.000174,24.017922,-0.0077,1.302
6986.00,7.497263,24.93039,-0.000174,24.018098,-0.0077,1.303
6988.00,7.496603,24.92962,-0.000174,24.017999,-0.0077,1.302
6990.00,7.496330,24.92916,-0.000175,24.017814,-0.0077,1.302
6992.00,7.497061,24.92877,-0.000174,24.017960,-0.0077,1.302
6994.00,7.496740,24.92875,-0.000174,24.017542,-0.0077,1.302
6996.00,7.497179,24.92930,-0.000174,24.018018,-0.0077,1.302
6998.00,7.497546,24.92948,-0.000172,24.017453,-0.0077,1.302
7000.00,7.497928,24.92976,-0.000173,24.017730,-0.0077,1.302
7002.00,7.497756,24.92971,-0.000173,24.018180,-0.0077,1.303
7004.00,7.497397,24.92984,-0.000174,24.017665,-0.0077,1.302
7006.00,7.497351,24.92970,-0.000174,24.018332,-0.0077,1.302
7008.00,7.497053,24.92982,-0.000173,24.018009,-0.0077,1.303
7010.00,7.497599,24.92920,-0.000173,24.017937,-0.0077,1.302
7012.00,7.496523,24.92980,-0.000174,24.017930,-0.0077,1.302
7014.00,7.496163,24.92966,-0.000174,24.017413,-0.0078,1.302
7016.00,7.496999,24.92969,-0.000174,24.018031,-0.0077,1.303
7018.00,7.497395,24.92968,-0.000175,24.018091,-0.0077,1.302
7020.00,7.496787,24.92922,-0.000174,24.018133,-0.0077,1.302
7022.00,7.496187,24.92917,-0.000174,24.017823,-0.0077,1.302
7024.00,7.496994,24.92988,-0.000174,24.017647,-0.0078,1.302
7026.00,7.496909,24.93040,-0.000174,24.018037,-0.0078,1.302
7028.00,7.496291,24.92985,-0.000173,24.018071,-0.0077,1.302
7030.00,7.496354,24.92922,-0.000173,24.017393,-0.0077,1.302
7032.00,7.496425,24.92838,-0.000173,24.018086,-0.0077,1.303
7034.00,7.496448,24.92876,-0.000173,24.017854,-0.0077,1.303
7036.00,7.496109,24.92962,-0.000174,24.018651,-0.0077,1.303
7038.00,7.495882,24.93006,-0.000174,24.018399,-0.0077,1.303
7040.00,7.495344,24.93018,-0.000174,24.017973,-0.0077,1.302
7042.00,7.495585,24.93104,-0.000174,24.018707,-0.0077,1.302
7044.00,7.496194,24.93062,-0.000174,24.017975,-0.0077,1.302
7046.00,7.496061,24.93027,-0.000172,24.018183,-0.0077,1.302
7048.00,7.496102,24.93057,-0.000173,24.018459,-0.0077,1.302
7050.00,7.496716,24.93019,-0.000173,24.017955,-0.0077,1.302
7052.00,7.496875,24.92993,-0.000174,24.017812,-0.0077,1.302
7054.00,7.496201,24.93050,-0.000173,24.017509,-0.0077,1.302
7056.00,7.496164,24.92996,-0.000174,24.017779,-0.0077,1.303
7058.00,7.497242,24.93068,-0.000174,24.017660,-0.0077,1.302
7060.00,7.497184,24.93040,-0.000173,24.017962,-0.0077,1.302
7062.00,7.496569,24.93057,-0.000173,24.017844,-0.0078,1.302
7064.00,7.495529,24.93016,-0.000173,24.017379,-0.0077,1.302
7066.00,7.496139,24.92994,-0.000173,24.017928,-0.0077,1.303
7068.00,7.496516,24.92977,-0.000173,24.017904,-0.0077,1.303
7070.00,7.496341,24.93033,-0.000173,24.017828,-0.0077,1.303
7072.00,7.495572,24.93034,-0.000175,24.017772,-0.0077,1.302
7074.00,7.495901,24.93068,-0.000173,24.018225,-0.0077,1.302
7076.00,7.496168,24.93112,-0.000173,24.017776,-0.0077,1.302
7078.00,7.495774,24.93091,-0.000173,24.017215,-0.0077,1.302
7080.00,7.496194,24.93132,-0.000173,24.018156,-0.0077,1.302
7082.00,7.496533,24.93097,-0.000173,24.018080,-0.0077,1.302
7084.00,7.495960,24.93083,-0.000173,24.018020,-0.0077,1.302
7086.00,7.496933,24.92987,-0.000174,24.017342,-0.0077,1.302
7088.00,7.496324,24.93082,-0.000174,24.017304,-0.0077,1.302
7090.00,7.496112,24.93087,-0.000173,24.018169,-0.0077,1.302
7092.00,7.497404,24.93045,-0.000173,24.017815,-0.0077,1.302
7094.00,7.496854,24.93054,-0.000173,24.017632,-0.0077,1.302
7096.00,7.496489,24.93059,-0.000173,24.018008,-0.0077,1.303
7098.00,7.495626,24.93046,-0.000175,24.018202,-0.0077,1.303
7100.00,7.495839,24.93031,-0.000174,24.017649,-0.0077,1.303
7102.00,7.496649,24.93062,-0.000174,24.018209,-0.0077,1.303
7104.00,7.497390,24.93153,-0.000173,24.018675,-0.0077,1.302
7106.00,7.497631,24.93072,-0.000173,24.017924,-0.0077,1.302
7108.00,7.497449,24.93035,-0.000172,24.017576,-0.0077,1.302
7110.00,7.497441,24.92974,-0.000173,24.017259,-0.0077,1.302
7112.00,7.497041,24.93003,-0.000173,24.017754,-0.0077,1.302
7114.00,7.497816,24.92981,-0.000174,24.018660,-0.0077,1.302
7116.00,7.497363,24.92947,-0.000174,24.018053,-0.0077,1.302
7118.00,7.496542,24.92955,-0.000173,24.018047,-0.0077,1.302
7120.00,7.495454,24.92991,-0.000173,24.018515,-0.0077,1.303
7122.00,7.496204,24.92958,-0.000173,24.017661,-0.0077,1.303
7124.00,7.496057,24.92974,-0.000172,24.018410,-0.0077,1.302
7126.00,7.495658,24.92993,-0.000172,24.018617,-0.0077,1.302
7128.00,7.495293,24.92967,-0.000172,24.018058,-0.0077,1.302
7130.00,7.495369,24.92967,-0.000174,24.018312,-0.0077,1.303
7132.00,7.495059,24.93005,-0.000175,24.018602,-0.0077,1.303
7134.00,7.495473,24.93003,-0.000173,24.017844,-0.0077,1.303
7136.00,7.496045,24.93020,-0.000173,24.017973,-0.0077,1.302
7138.00,7.495753,24.93086,-0.000174,24.017946,-0.0077,1.302
7140.00,7.495744,24.93037,-0.000173,24.018207,-0.0077,1.302
7142.00,7.495607,24.93070,-0.000172,24.018522,-0.0077,1.301
7144.00,7.495220,24.93019,-0.000172,24.018211,-0.0078,1.302
7146.00,7.494706,24.93059,-0.000173,24.017661,-0.0077,1.303
7148.00,7.495311,24.93076,-0.000174,24.018227,-0.0077,1.302
7150.00,7.494743,24.93120,-0.000173,24.017893,-0.0077,1.302
7152.00,7.494523,24.93117,-0.000173,24.017364,-0.0077,1.302
7154.00,7.495061,24.93104,-0.000174,24.018314,-0.0077,1.302
7156.00,7.495726,24.93088,-0.000174,24.018147,-0.0077,1.302
7158.00,7.495636,24.93084,-0.000174,24.018089,-0.0077,1.303
7160.00,7.495530,24.93086,-0.000174,24.018038,-0.0077,1.302
7162.00,7.495194,24.93004,-0.000173,24.017973,-0.0077,1.302
7164.00,7.495075,24.93060,-0.000172,24.018319,-0.0077,1.302
7166.00,7.494912,24.93035,-0.000173,24.017756,-0.0077,1.302
7168.00,7.494957,24.93069,-0.000173,24.017757,-0.0078,1.302
7170.00,7.494686,24.93069,-0.000174,24.017913,-0.0077,1.302
7172.00,7.493747,24.93134,-0.000173,24.018410,-0.0077,1.302
7174.00,7.494152,24.93113,-0.000173,24.017574,-0.0077,1.302
7176.00,7.494901,24.93135,-0.000175,24.018321,-0.0078,1.302
7178.00,7.494919,24.93135,-0.000174,24.017855,-0.0077,1.303
7180.00,7.495091,24.93057,-0.000174,24.018022,-0.0077,1.303
7182.00,7.495423,24.93032,-0.000174,24.018049,-0.0077,1.302
7184.00,7.495221,24.93078,-0.000173,24.017734,-0.0077,1.302
7186.00,7.494452,24.93067,-0.000172,24.017694,-0.0077,1.302
7188.00,7.495484,24.93083,-0.000173,24.018125,-0.0077,1.303
7190.00,7.496417,24.93135,-0.000173,24.018060,-0.0077,1.302
7192.00,7.495330,24.93084,-0.000173,24.018285,-0.0077,1.302
7194.00,7.495653,24.93083,-0.000173,24.017770,-0.0077,1.302
7196.00,7.495819,24.93055,-0.000173,24.018046,-0.0077,1.302
7198.00,7.495840,24.93096,-0.000172,24.017553,-0.0077,1.303
7200.00,7.495544,24.93055,-0.000174,24.018290,-0.0077,1.302
7202.00,7.494640,24.93116,-0.000173,24.018519,-0.0077,1.302
@12,12.0000,24.0
7204.00,7.494838,24.93155,-0.000173,24.018082,-0.0077,1.302
7206.00,7.491299,24.93113,-0.000172,24.018800,-0.0077,1.302
7208.00,7.481411,24.93159,-0.000173,24.018660,-0.0077,1.302
7210.00,7.470475,24.93208,-0.000171,24.017812,-0.0077,1.301
7212.00,7.461608,24.93103,-0.000170,24.017739,-0.0077,1.301
7214.00,7.456803,24.93022,-0.000170,24.018544,-0.0077,1.301
7216.00,7.455308,24.93061,-0.000171,24.018909,-0.0077,1.302
7218.00,7.455594,24.93156,-0.000173,24.018508,-0.0077,1.303
7220.00,7.456296,24.93181,-0.000174,24.018430,-0.0077,1.303
7222.00,7.455527,24.93114,-0.000174,24.018600,-0.0077,1.304
7224.00,7.454844,24.93206,-0.000175,24.017915,-0.0077,1.303
7226.00,7.456386,24.93105,-0.000174,24.017721,-0.0077,1.303
7228.00,7.458410,24.93057,-0.000174,24.018305,-0.0077,1.303
7230.00,7.466587,24.93093,-0.000174,24.018212,-0.0077,1.303
7232.00,7.480814,24.93103,-0.000175,24.017893,-0.0077,1.304
7234.00,7.496382,24.93102,-0.000175,24.018086,-0.0077,1.305
7236.00,7.510158,24.93111,-0.000176,24.017993,-0.0077,1.304
7238.00,7.519665,24.93140,-0.000175,24.018747,-0.0077,1.303
7240.00,7.525883,24.93150,-0.000174,24.017424,-0.0077,1.303
7242.00,7.531037,24.93131,-0.000171,24.018715,-0.0077,1.302
7244.00,7.536820,24.93128,-0.000172,24.018285,-0.0077,1.303
7246.00,7.542068,24.93160,-0.000174,24.017413,-0.0077,1.303
7248.00,7.545918,24.93111,-0.000174,24.017411,-0.0077,1.303
7250.00,7.549493,24.93153,-0.000173,24.017904,-0.0077,1.303
7252.00,7.551812,24.93215,-0.000173,24.018319,-0.0077,1.302
7254.00,7.553272,24.93163,-0.000173,24.018477,-0.0077,1.303
7256.00,7.553652,24.93260,-0.000172,24.018354,-0.0077,1.303
7258.00,7.554564,24.93334,-0.000172,24.018290,-0.0077,1.302
7260.00,7.554830,24.93211,-0.000172,24.018450,-0.0077,1.302
7262.00,7.554165,24.93277,-0.000172,24.017939,-0.0078,1.303
7264.00,7.553587,24.93317,-0.000172,24.018312,-0.0077,1.302
7266.00,7.552984,24.93188,-0.000172,24.018452,-0.0077,1.302
7268.00,7.552291,24.93251,-0.000171,24.018635,-0.0077,1.302
7270.00,7.551738,24.93233,-0.000172,24.018082,-0.0077,1.302
7272.00,7.550202,24.93222,-0.000172,24.018084,-0.0077,1.302
7274.00,7.549460,24.93195,-0.000172,24.017857,-0.0077,1.303
7276.00,7.548582,24.93188,-0.000173,24.018983,-0.0077,1.302
7278.00,7.548173,24.93130,-0.000173,24.018466,-0.0077,1.302
7280.00,7.547735,24.93180,-0.000173,24.017814,-0.0077,1.302
7282.00,7.546669,24.93098,-0.000173,24.017634,-0.0077,1.303
7284.00,7.545635,24.93133,-0.000173,24.018078,-0.0077,1.303
7286.00,7.544565,24.93137,-0.000174,24.018069,-0.0077,1.303
7288.00,7.544078,24.93168,-0.000173,24.017844,-0.0077,1.303
7290.00,7.543058,24.93198,-0.000173,24.018004,-0.0077,1.302
7292.00,7.541846,24.93184,-0.000172,24.018434,-0.0077,1.303
7294.00,7.540217,24.93187,-0.000172,24.018261,-0.0077,1.302
7296.00,7.539206,24.93245,-0.000172,24.018060,-0.0077,1.302
7298.00,7.538157,24.93199,-0.000173,24.017614,-0.0077,1.302
7300.00,7.537317,24.93166,-0.000172,24.017973,-0.0077,1.302
7302.00,7.536560,24.93162,-0.000172,24.018082,-0.0077,1.302
7304.00,7.534921,24.93177,-0.000172,24.017922,-0.0077,1.302
7306.00,7.533778,24.93276,-0.000172,24.018729,-0.0077,1.303
7308.00,7.532091,24.93291,-0.000173,24.018794,-0.0077,1.303
7310.00,7.530364,24.93223,-0.000172,24.017806,-0.0077,1.302
7312.00,7.529322,24.93214,-0.000172,24.018397,-0.0077,1.302
7314.00,7.528445,24.93169,-0.000173,24.017819,-0.0077,1.303
7316.00,7.526267,24.93217,-0.000173,24.017371,-0.0077,1.302
7318.00,7.525591,24.93155,-0.000173,24.017971,-0.0077,1.303
7320.00,7.524041,24.93163,-0.000172,24.017988,-0.0077,1.302
7322.00,7.522433,24.93150,-0.000173,24.017259,-0.0077,1.302
7324.00,7.522300,24.93147,-0.000173,24.018091,-0.0077,1.303
7326.00,7.521063,24.93129,-0.000173,24.018200,-0.0078,1.303
7328.00,7.520806,24.93133,-0.000174,24.018207,-0.0077,1.303
7330.00,7.519524,24.93143,-0.000173,24.018517,-0.0077,1.303
7332.00,7.517930,24.93166,-0.000173,24.017745,-0.0078,1.302
7334.00,7.516926,24.93172,-0.000173,24.017783,-0.0078,1.303
7336.00,7.515928,24.93172,-0.000173,24.018361,-0.0077,1.302
7338.00,7.516520,24.93169,-0.000173,24.017765,-0.0077,1.302
7340.00,7.515554,24.93181,-0.000172,24.017897,-0.0077,1.302
7342.00,7.513637,24.93195,-0.000174,24.018229,-0.0078,1.302
7344.00,7.512859,24.93198,-0.000174,24.017937,-0.0077,1.303
7346.00,7.512985,24.93172,-0.000173,24.018015,-0.0077,1.303
7348.00,7.511819,24.93146,-0.000174,24.018055,-0.0077,1.303
7350.00,7.510759,24.93162,-0.000175,24.018338,-0.0077,1.303
7352.00,7.509916,24.93212,-0.000174,24.018080,-0.0077,1.302
7354.00,7.508782,24.93244,-0.000174,24.017533,-0.0077,1.302
7356.00,7.508625,24.93126,-0.000173,24.017611,-0.0077,1.302
7358.00,7.508149,24.93155,-0.000174,24.018207,-0.0077,1.303
7360.00,7.508350,24.93155,-0.000173,24.018196,-0.0077,1.303
7362.00,7.508305,24.93175,-0.000174,24.017988,-0.0077,1.303
7364.00,7.507945,24.93235,-0.000174,24.017708,-0.0077,1.302
7366.00,7.507120,24.93225,-0.000173,24.018096,-0.0077,1.302
7368.00,7.506474,24.93222,-0.000173,24.017930,-0.0077,1.302
7370.00,7.506564,24.93279,-0.000173,24.018673,-0.0077,1.303
7372.00,7.506319,24.93251,-0.000174,24.018504,-0.0077,1.303
7374.00,7.506129,24.93232,-0.000174,24.018287,-0.0077,1.303
7376.00,7.505350,24.93190,-0.000174,24.017868,-0.0077,1.303
7378.00,7.504434,24.93167,-0.000174,24.017612,-0.0077,1.303
7380.00,7.504310,24.93223,-0.000173,24.017835,-0.0078,1.302
7382.00,7.503902,24.93157,-0.000173,24.017587,-0.0078,1.303
7384.00,7.503575,24.93221,-0.000172,24.018020,-0.0077,1.303
7386.00,7.503603,24.93236,-0.000173,24.018240,-0.0077,1.302
7388.00,7.502690,24.93162,-0.000172,24.017759,-0.0077,1.302
7390.00,7.501617,24.93213,-0.000172,24.017719,-0.0077,1.303
7392.00,7.501997,24.93216,-0.000174,24.018368,-0.0077,1.303
7394.00,7.501831,24.93240,-0.000172,24.017592,-0.0077,1.303
7396.00,7.501440,24.93253,-0.000174,24.018497,-0.0077,1.303
7398.00,7.501255,24.93257,-0.000173,24.018327,-0.0077,1.302
7400.00,7.501459,24.93189,-0.000173,24.018031,-0.0077,1.302
7402.00,7.501693,24.93078,-0.000172,24.017808,-0.0077,1.303
7404.00,7.501029,24.93191,-0.000174,24.017854,-0.0077,1.302
7406.00,7.500015,24.93135,-0.000173,24.018086,-0.0077,1.303
7408.00,7.499925,24.93131,-0.000173,24.018606,-0.0077,1.303
7410.00,7.500183,24.93220,-0.000173,24.017707,-0.0077,1.302
7412.00,7.499720,24.93239,-0.000173,24.017447,-0.0077,1.302
7414.00,7.499250,24.93277,-0.000173,24.018125,-0.0077,1.302
7416.00,7.498248,24.93356,-0.000173,24.018435,-0.0077,1.302
7418.00,7.497404,24.93281,-0.000173,24.017625,-0.0077,1.303
7420.00,7.497272,24.93352,-0.000174,24.017563,-0.0077,1.303
7422.00,7.497116,24.93305,-0.000173,24.017447,-0.0077,1.302
7424.00,7.497837,24.93302,-0.000173,24.018695,-0.0077,1.302
7426.00,7.498374,24.93213,-0.000173,24.018421,-0.0077,1.302
7428.00,7.498527,24.93236,-0.000171,24.018049,-0.0077,1.302
7430.00,7.498497,24.93268,-0.000172,24.018138,-0.0077,1.303
7432.00,7.498187,24.93332,-0.000173,24.018570,-0.0077,1.302
7434.00,7.497659,24.93198,-0.000172,24.018414,-0.0077,1.302
7436.00,7.498178,24.93264,-0.000172,24.017922,-0.0077,1.302
7438.00,7.498068,24.93243,-0.000173,24.018448,-0.0077,1.302
7440.00,7.497768,24.93320,-0.000173,24.018142,-0.0077,1.303
7442.00,7.496703,24.93297,-0.000173,24.017970,-0.0077,1.303
7444.00,7.496169,24.93266,-0.000173,24.018484,-0.0077,1.303
7446.00,7.495721,24.93233,-0.000173,24.018521,-0.0077,1.303
7448.00,7.494616,24.93237,-0.000174,24.018238,-0.0077,1.302
7450.00,7.494354,24.93227,-0.000173,24.017957,-0.0077,1.302
7452.00,7.494406,24.93203,-0.000173,24.018531,-0.0077,1.303
7454.00,7.495729,24.93215,-0.000172,24.018098,-0.0077,1.302
7456.00,7.496299,24.93206,-0.000173,24.018270,-0.0077,1.303
7458.00,7.495917,24.93152,-0.000173,24.017583,-0.0077,1.302
7460.00,7.495435,24.93142,-0.000173,24.018492,-0.0077,1.302
7462.00,7.496022,24.93126,-0.000172,24.018472,-0.0077,1.303
7464.00,7.495645,24.93177,-0.000172,24.018323,-0.0077,1.303
7466.00,7.495016,24.93201,-0.000172,24.018368,-0.0077,1.302
7468.00,7.493899,24.93172,-0.000172,24.018314,-0.0077,1.302
7470.00,7.494176,24.93216,-0.000173,24.018029,-0.0077,1.303
7472.00,7.495198,24.93275,-0.000173,24.018071,-0.0077,1.303
7474.00,7.494500,24.93206,-0.000174,24.018209,-0.0077,1.303
7476.00,7.494793,24.93222,-0.000174,24.017915,-0.0077,1.303
7478.00,7.494628,24.93245,-0.000173,24.018519,-0.0077,1.303
7480.00,7.494343,24.93191,-0.000174,24.018272,-0.0077,1.303
7482.00,7.494340,24.93125,-0.000173,24.018667,-0.0077,1.303
7484.00,7.494332,24.93224,-0.000173,24.018854,-0.0077,1.302
7486.00,7.494429,24.93162,-0.000174,24.018000,-0.0077,1.303
7488.00,7.495343,24.93140,-0.000173,24.018309,-0.0077,1.303
7490.00,7.494771,24.93083,-0.000172,24.017935,-0.0077,1.302
7492.00,7.494553,24.93117,-0.000172,24.017640,-0.0077,1.303
7494.00,7.494521,24.93157,-0.000174,24.018254,-0.0077,1.302
7496.00,7.494354,24.93160,-0.000172,24.017968,-0.0077,1.301
7498.00,7.494731,24.93210,-0.000172,24.018111,-0.0077,1.302
7500.00,7.494324,24.93178,-0.000173,24.018086,-0.0077,1.302
7502.00,7.493662,24.93161,-0.000172,24.018551,-0.0077,1.303
7504.00,7.494507,24.93105,-0.000174,24.018212,-0.0077,1.303
7506.00,7.494682,24.93082,-0.000173,24.018619,-0.0077,1.302
7508.00,7.493821,24.93096,-0.000173,24.018158,-0.0077,1.302
7510.00,7.494294,24.93134,-0.000173,24.018205,-0.0077,1.302
7512.00,7.493656,24.93109,-0.000171,24.018209,-0.0077,1.302
7514.00,7.493303,24.93167,-0.000172,24.018403,-0.0077,1.303
7516.00,7.493669,24.93128,-0.000172,24.018747,-0.0077,1.303
7518.00,7.493368,24.93161,-0.000174,24.018131,-0.0077,1.302
7520.00,7.492781,24.93159,-0.000172,24.017815,-0.0077,1.302
7522.00,7.493013,24.93084,-0.000173,24.018374,-0.0077,1.302
7524.00,7.492922,24.93130,-0.000174,24.018359,-0.0077,1.303
7526.00,7.493406,24.93263,-0.000173,24.017712,-0.0077,1.302
7528.00,7.493003,24.93258,-0.000172,24.017643,-0.0077,1.303
7530.00,7.492410,24.93205,-0.000174,24.017931,-0.0077,1.303
7532.00,7.492695,24.93271,-0.000174,24.018338,-0.0077,1.302
7534.00,7.492793,24.93226,-0.000173,24.018706,-0.0077,1.302
7536.00,7.493104,24.93194,-0.000173,24.017919,-0.0077,1.302
7538.00,7.492373,24.93183,-0.000173,24.018154,-0.0077,1.302
7540.00,7.491472,24.93198,-0.000174,24.017739,-0.0077,1.303
7542.00,7.491515,24.93223,-0.000172,24.017585,-0.0077,1.302
7544.00,7.491160,24.93248,-0.000172,24.017863,-0.0077,1.302
7546.00,7.491842,24.93183,-0.000172,24.018008,-0.0077,1.302
7548.00,7.492204,24.93239,-0.000173,24.018318,-0.0077,1.303
7550.00,7.491779,24.93247,-0.000173,24.018274,-0.0077,1.302
7552.00,7.491525,24.93244,-0.000173,24.018084,-0.0077,1.303
7554.00,7.491019,24.93241,-0.000173,24.018038,-0.0077,1.302
7556.00,7.491802,24.93253,-0.000174,24.017712,-0.0077,1.303
7558.00,7.491950,24.93254,-0.000173,24.017404,-0.0077,1.302
7560.00,7.491987,24.93256,-0.000172,24.018312,-0.0077,1.302
7562.00,7.493158,24.93235,-0.000174,24.017792,-0.0077,1.303
7564.00,7.493240,24.93165,-0.000174,24.017832,-0.0077,1.303
7566.00,7.493083,24.93130,-0.000174,24.017118,-0.0077,1.303
7568.00,7.492764,24.93147,-0.000174,24.017589,-0.0077,1.303
7570.00,7.492754,24.93176,-0.000174,24.017692,-0.0078,1.302
7572.00,7.493425,24.93123,-0.000173,24.018406,-0.0077,1.302
7574.00,7.492742,24.93189,-0.000174,24.017636,-0.0077,1.302
7576.00,7.492301,24.93276,-0.000173,24.017495,-0.0077,1.302
7578.00,7.492287,24.93265,-0.000173,24.018096,-0.0077,1.302
7580.00,7.491386,24.93235,-0.000173,24.017536,-0.0077,1.302
7582.00,7.491752,24.93167,-0.000173,24.017692,-0.0077,1.302
7584.00,7.492336,24.93140,-0.000174,24.017982,-0.0077,1.302
7586.00,7.492086,24.93166,-0.000173,24.017725,-0.0077,1.302
7588.00,7.491871,24.93182,-0.000173,24.017991,-0.0077,1.302
7590.00,7.492190,24.93242,-0.000172,24.018272,-0.0077,1.302
7592.00,7.492398,24.93175,-0.000173,24.017739,-0.0077,1.302
7594.00,7.491810,24.93280,-0.000173,24.018370,-0.0077,1.303
7596.00,7.491498,24.93194,-0.000173,24.018212,-0.0077,1.303
7598.00,7.491272,24.93198,-0.000173,24.017968,-0.0077,1.302
7600.00,7.491859,24.93155,-0.000172,24.018722,-0.0077,1.303
7602.00,7.491555,24.93093,-0.000173,24.018582,-0.0077,1.303
7604.00,7.491975,24.93117,-0.000173,24.018352,-0.0077,1.302
7606.00,7.491690,24.93093,-0.000173,24.017843,-0.0077,1.302
7608.00,7.491013,24.93126,-0.000171,24.018124,-0.0077,1.302
7610.00,7.491304,24.93013,-0.000173,24.018202,-0.0077,1.302
7612.00,7.492088,24.93085,-0.000173,24.017683,-0.0077,1.302
7614.00,7.491677,24.93107,-0.000173,24.018261,-0.0077,1.302
7616.00,7.491532,24.93155,-0.000173,24.018283,-0.0077,1.302
7618.00,7.491604,24.93223,-0.000172,24.017812,-0.0077,1.302
7620.00,7.491379,24.93202,-0.000174,24.018241,-0.0077,1.303
7622.00,7.491563,24.93239,-0.000174,24.018338,-0.0077,1.302
7624.00,7.491681,24.93207,-0.000173,24.018109,-0.0077,1.302
7626.00,7.491418,24.93162,-0.000173,24.017678,-0.0077,1.302
7628.00,7.490998,24.93172,-0.000172,24.018009,-0.0077,1.302
7630.00,7.491426,24.93258,-0.000174,24.017391,-0.0077,1.303
7632.00,7.491715,24.93247,-0.000174,24.018031,-0.0077,1.302
7634.00,7.491778,24.93238,-0.000173,24.018193,-0.0077,1.302
7636.00,7.491214,24.93134,-0.000173,24.018189,-0.0077,1.303
7638.00,7.491011,24.93170,-0.000173,24.018613,-0.0077,1.303
7640.00,7.490958,24.93173,-0.000173,24.017754,-0.0077,1.302
7642.00,7.490986,24.93230,-0.000173,24.017832,-0.0077,1.303
7644.00,7.491604,24.93234,-0.000175,24.017939,-0.0077,1.303
7646.00,7.491902,24.93175,-0.000174,24.018091,-0.0077,1.302
7648.00,7.491666,24.93257,-0.000173,24.018160,-0.0077,1.302
7650.00,7.492015,24.93283,-0.000174,24.018129,-0.0077,1.302
7652.00,7.492581,24.93317,-0.000173,24.017683,-0.0077,1.302
7654.00,7.492085,24.93240,-0.000173,24.017846,-0.0077,1.303
7656.00,7.492304,24.93175,-0.000174,24.017643,-0.0077,1.302
7658.00,7.492429,24.93207,-0.000172,24.018064,-0.0077,1.303
7660.00,7.492252,24.93194,-0.000174,24.017656,-0.0078,1.303
7662.00,7.493483,24.93180,-0.000174,24.017921,-0.0077,1.303
7664.00,7.493177,24.93215,-0.000174,24.017513,-0.0077,1.303
7666.00,7.492153,24.93231,-0.000173,24.017986,-0.0077,1.302
7668.00,7.492626,24.93306,-0.000173,24.018367,-0.0077,1.302
7670.00,7.492878,24.93283,-0.000173,24.017699,-0.0077,1.303
7672.00,7.491998,24.93288,-0.000174,24.018599,-0.0077,1.303
7674.00,7.491549,24.93204,-0.000174,24.017727,-0.0077,1.302
7676.00,7.491614,24.93148,-0.000175,24.017694,-0.0077,1.302
7678.00,7.491725,24.93132,-0.000172,24.017690,-0.0077,1.303
7680.00,7.490948,24.93203,-0.000173,24.017545,-0.0077,1.302
7682.00,7.491477,24.93212,-0.000174,24.018105,-0.0077,1.302
7684.00,7.492043,24.93280,-0.000174,24.017873,-0.0077,1.302
7686.00,7.491668,24.93234,-0.000174,24.017560,-0.0077,1.303
7688.00,7.491683,24.93233,-0.000173,24.018561,-0.0077,1.302
7690.00,7.490886,24.93291,-0.000174,24.017380,-0.0077,1.303
7692.00,7.490816,24.93278,-0.000173,24.017875,-0.0077,1.303
7694.00,7.489984,24.93255,-0.000173,24.017505,-0.0077,1.303
7696.00,7.490372,24.93258,-0.000173,24.017924,-0.0077,1.302
7698.00,7.491211,24.93318,-0.000173,24.017678,-0.0077,1.302
7700.00,7.491609,24.93314,-0.000173,24.017980,-0.0077,1.302
7702.00,7.491440,24.93278,-0.000172,24.018321,-0.0077,1.303
7704.00,7.491406,24.93289,-0.000173,24.017587,-0.0077,1.302
7706.00,7.491167,24.93283,-0.000174,24.018055,-0.0077,1.303
7708.00,7.490974,24.93300,-0.000173,24.018118,-0.0077,1.303
7710.00,7.489962,24.93291,-0.000173,24.017768,-0.0077,1.303
7712.00,7.490145,24.93259,-0.000173,24.018062,-0.0077,1.302
7714.00,7.490635,24.93275,-0.000173,24.018457,-0.0077,1.303
7716.00,7.490501,24.93365,-0.000173,24.018022,-0.0077,1.303
7718.00,7.490586,24.93289,-0.000174,24.017447,-0.0078,1.302
7720.00,7.490511,24.93287,-0.000175,24.018033,-0.0077,1.303
7722.00,7.490610,24.93324,-0.000174,24.017910,-0.0077,1.302
7724.00,7.490736,24.93306,-0.000173,24.017072,-0.0077,1.303
7726.00,7.490440,24.93234,-0.000175,24.017362,-0.0078,1.303
7728.00,7.491020,24.93229,-0.000175,24.017583,-0.0078,1.303
7730.00,7.491000,24.93212,-0.000173,24.017544,-0.0077,1.303
7732.00,7.490801,24.93382,-0.000173,24.018091,-0.0077,1.302
7734.00,7.490594,24.93365,-0.000172,24.018506,-0.0077,1.303
7736.00,7.490490,24.93345,-0.000172,24.018044,-0.0077,1.302
7738.00,7.489543,24.93317,-0.000173,24.018169,-0.0077,1.302
7740.00,7.489883,24.93327,-0.000174,24.017495,-0.0077,1.303
7742.00,7.490006,24.93347,-0.000174,24.017511,-0.0078,1.303
7744.00,7.490175,24.93352,-0.000173,24.016873,-0.0077,1.303
7746.00,7.489923,24.93385,-0.000174,24.017226,-0.0077,1.303
7748.00,7.489662,24.93385,-0.000175,24.018118,-0.0078,1.302
7750.00,7.489211,24.93436,-0.000173,24.017752,-0.0077,1.302
7752.00,7.489531,24.93362,-0.000173,24.018327,-0.0077,1.303
7754.00,7.489532,24.93425,-0.000174,24.018441,-0.0078,1.303
7756.00,7.489255,24.93370,-0.000173,24.018599,-0.0077,1.303
7758.00,7.488814,24.93417,-0.000172,24.018018,-0.0077,1.303
7760.00,7.488943,24.93415,-0.000171,24.017643,-0.0077,1.303
7762.00,7.488950,24.93391,-0.000173,24.018682,-0.0077,1.303
7764.00,7.489566,24.93353,-0.000173,24.017852,-0.0077,1.303
7766.00,7.489634,24.93382,-0.000172,24.018100,-0.0077,1.302
7768.00,7.490053,24.93375,-0.000173,24.018294,-0.0077,1.303
7770.00,7.490001,24.93385,-0.000173,24.018265,-0.0077,1.303
7772.00,7.489837,24.93436,-0.000174,24.018535,-0.0077,1.303
7774.00,7.489918,24.93423,-0.000173,24.017812,-0.0077,1.303
7776.00,7.489828,24.93348,-0.000172,24.017890,-0.0077,1.302
7778.00,7.489668,24.93366,-0.000173,24.018301,-0.0077,1.303
7780.00,7.490167,24.93443,-0.000174,24.018408,-0.0077,1.303
7782.00,7.490463,24.93364,-0.000174,24.017364,-0.0077,1.303
7784.00,7.490688,24.93339,-0.000174,24.018533,-0.0077,1.303
7786.00,7.490855,24.93352,-0.000174,24.018154,-0.0078,1.303
7788.00,7.490213,24.93418,-0.000173,24.017736,-0.0077,1.303
7790.00,7.490427,24.93387,-0.000174,24.017863,-0.0077,1.303
7792.00,7.490480,24.93370,-0.000174,24.017944,-0.0077,1.303
7794.00,7.490429,24.93284,-0.000174,24.017774,-0.0077,1.303
7796.00,7.489226,24.93327,-0.000174,24.017612,-0.0077,1.303
7798.00,7.488720,24.93286,-0.000174,24.017288,-0.0077,1.303
7800.00,7.489327,24.93297,-0.000174,24.017219,-0.0077,1.302
7802.00,7.489335,24.93264,-0.000173,24.017946,-0.0077,1.303
@13,12.0000,24.0
7804.00,7.489990,24.93271,-0.000174,24.017681,-0.0077,1.304
7806.00,7.486776,24.93270,-0.000173,24.017486,-0.0077,1.302
7808.00,7.477873,24.93292,-0.000173,24.017910,-0.0077,1.301
7810.00,7.467601,24.93380,-0.000173,24.017736,-0.0077,1.302
7812.00,7.458486,24.93320,-0.000173,24.018096,-0.0077,1.302
7814.00,7.452452,24.93309,-0.000172,24.017531,-0.0077,1.302
7816.00,7.450903,24.93297,-0.000173,24.017692,-0.0077,1.302
7818.00,7.451787,24.93197,-0.000173,24.017665,-0.0078,1.303
7820.00,7.452374,24.93316,-0.000173,24.017565,-0.0078,1.303
7822.00,7.452018,24.93333,-0.000174,24.017776,-0.0077,1.304
7824.00,7.451357,24.93285,-0.000174,24.017747,-0.0077,1.304
7826.00,7.452182,24.93360,-0.000174,24.017580,-0.0078,1.304
7828.00,7.454604,24.93320,-0.000174,24.017844,-0.0077,1.303
7830.00,7.461518,24.93266,-0.000173,24.017368,-0.0077,1.304
7832.00,7.474719,24.93258,-0.000174,24.017391,-0.0077,1.304
7834.00,7.490764,24.93258,-0.000175,24.018127,-0.0077,1.305
7836.00,7.505559,24.93244,-0.000176,24.018006,-0.0077,1.305
7838.00,7.515391,24.93324,-0.000174,24.018125,-0.0077,1.304
7840.00,7.521458,24.93322,-0.000173,24.018615,-0.0077,1.303
7842.00,7.526512,24.93295,-0.000172,24.018078,-0.0077,1.303
7844.00,7.531500,24.93267,-0.000173,24.017930,-0.0077,1.303
7846.00,7.535733,24.93292,-0.000173,24.017986,-0.0077,1.303
7848.00,7.540077,24.93351,-0.000175,24.018794,-0.0077,1.303
7850.00,7.543759,24.93370,-0.000174,24.017890,-0.0077,1.303
7852.00,7.544858,24.93308,-0.000173,24.017625,-0.0077,1.303
7854.00,7.545821,24.93374,-0.000173,24.018539,-0.0077,1.303
7856.00,7.546451,24.93385,-0.000172,24.018020,-0.0078,1.303
7858.00,7.546147,24.93400,-0.000172,24.017431,-0.0077,1.302
7860.00,7.546813,24.93337,-0.000173,24.018183,-0.0077,1.303
7862.00,7.546032,24.93320,-0.000173,24.018037,-0.0077,1.303
7864.00,7.545962,24.93272,-0.000173,24.018401,-0.0077,1.303
7866.00,7.546299,24.93332,-0.000173,24.018147,-0.0077,1.303
7868.00,7.545480,24.93312,-0.000173,24.018058,-0.0077,1.303
7870.00,7.544609,24.93385,-0.000173,24.017725,-0.0077,1.302
7872.00,7.544491,24.93402,-0.000174,24.018000,-0.0078,1.303
7874.00,7.543678,24.93370,-0.000172,24.018182,-0.0077,1.303
7876.00,7.543307,24.93345,-0.000173,24.018049,-0.0077,1.303
7878.00,7.543428,24.93299,-0.000172,24.017471,-0.0077,1.302
7880.00,7.543163,24.93340,-0.000172,24.017649,-0.0077,1.303
7882.00,7.541956,24.93364,-0.000172,24.017687,-0.0077,1.302
7884.00,7.541025,24.93352,-0.000172,24.017292,-0.0077,1.303
7886.00,7.540391,24.93397,-0.000173,24.017921,-0.0077,1.303
7888.00,7.538964,24.93428,-0.000172,24.018080,-0.0077,1.303
7890.00,7.536942,24.93467,-0.000173,24.018002,-0.0077,1.303
7892.00,7.535580,24.93456,-0.000173,24.017857,-0.0077,1.303
7894.00,7.534786,24.93372,-0.000172,24.018454,-0.0077,1.302
7896.00,7.532570,24.93356,-0.000172,24.018318,-0.0077,1.303
7898.00,7.530538,24.93294,-0.000173,24.017640,-0.0077,1.303
7900.00,7.529315,24.93341,-0.000174,24.018049,-0.0077,1.303
7902.00,7.527892,24.93308,-0.000173,24.018294,-0.0077,1.302
7904.00,7.527451,24.93309,-0.000174,24.017986,-0.0077,1.303
7906.00,7.525915,24.93254,-0.000173,24.017881,-0.0077,1.303
7908.00,7.524098,24.93279,-0.000172,24.017542,-0.0077,1.302
7910.00,7.523092,24.93215,-0.000173,24.017348,-0.0077,1.303
7912.00,7.521629,24.93296,-0.000173,24.017964,-0.0077,1.304
7914.00,7.520749,24.93226,-0.000173,24.017714,-0.0077,1.303
7916.00,7.520717,24.93221,-0.000171,24.017627,-0.0077,1.303
7918.00,7.521042,24.93217,-0.000172,24.017444,-0.0077,1.303
7920.00,7.519375,24.93280,-0.000173,24.018200,-0.0077,1.302
7922.00,7.518029,24.93260,-0.000171,24.017500,-0.0077,1.303
7924.00,7.517090,24.93186,-0.000171,24.017284,-0.0077,1.303
7926.00,7.515958,24.93275,-0.000172,24.018158,-0.0077,1.303
7928.00,7.514092,24.93276,-0.000174,24.018118,-0.0077,1.303
7930.00,7.513585,24.93366,-0.000174,24.018397,-0.0077,1.303
7932.00,7.513916,24.93381,-0.000175,24.018385,-0.0077,1.303
7934.00,7.513492,24.93364,-0.000174,24.018236,-0.0077,1.303
7936.00,7.512744,24.93366,-0.000174,24.018609,-0.0077,1.303
7938.00,7.512931,24.93317,-0.000174,24.018200,-0.0077,1.303
7940.00,7.511808,24.93327,-0.000174,24.017942,-0.0077,1.303
7942.00,7.509983,24.93342,-0.000174,24.017527,-0.0077,1.303
7944.00,7.509160,24.93291,-0.000173,24.018013,-0.0077,1.303
7946.00,7.509125,24.93328,-0.000174,24.017913,-0.0077,1.303
7948.00,7.509273,24.93348,-0.000174,24.017370,-0.0077,1.303
7950.00,7.508360,24.93358,-0.000173,24.018211,-0.0077,1.303
7952.00,7.507721,24.93376,-0.000173,24.018441,-0.0077,1.303
7954.00,7.507113,24.93194,-0.000173,24.017767,-0.0077,1.303
7956.00,7.506404,24.93160,-0.000172,24.017777,-0.0077,1.303
7958.00,7.506390,24.93167,-0.000173,24.017897,-0.0077,1.303
7960.00,7.506111,24.93260,-0.000173,24.018477,-0.0077,1.304
7962.00,7.505201,24.93221,-0.000172,24.018018,-0.0077,1.303
7964.00,7.504486,24.93216,-0.000173,24.018450,-0.0077,1.303
7966.00,7.503283,24.93308,-0.000173,24.018196,-0.0077,1.303
7968.00,7.503310,24.93295,-0.000172,24.018968,-0.0077,1.303
7970.00,7.502855,24.93307,-0.000173,24.018336,-0.0077,1.303
7972.00,7.502820,24.93291,-0.000173,24.017957,-0.0077,1.303
7974.00,7.502950,24.93298,-0.000172,24.018361,-0.0077,1.303
7976.00,7.502271,24.93264,-0.000173,24.018388,-0.0077,1.304
7978.00,7.501558,24.93286,-0.000173,24.017803,-0.0077,1.304
7980.00,7.500985,24.93310,-0.000173,24.017970,-0.0077,1.303
7982.00,7.500136,24.93343,-0.000173,24.018477,-0.0077,1.303
7984.00,7.499756,24.93379,-0.000172,24.018851,-0.0077,1.303
7986.00,7.499298,24.93329,-0.000173,24.018537,-0.0077,1.303
7988.00,7.498890,24.93325,-0.000173,24.018116,-0.0077,1.303
7990.00,7.498081,24.93359,-0.000173,24.017777,-0.0077,1.303
7992.00,7.498522,24.93311,-0.000173,24.018062,-0.0077,1.303
7994.00,7.498486,24.93264,-0.000172,24.017437,-0.0077,1.303
7996.00,7.497775,24.93266,-0.000172,24.017821,-0.0077,1.303
7998.00,7.497722,24.93327,-0.000173,24.018173,-0.0077,1.304
8000.00,7.497306,24.93333,-0.000173,24.018294,-0.0077,1.303
8002.00,7.496895,24.93396,-0.000172,24.018408,-0.0077,1.303
8004.00,7.497842,24.93381,-0.000173,24.017466,-0.0077,1.303
8006.00,7.497851,24.93264,-0.000173,24.017708,-0.0077,1.303
8008.00,7.496160,24.93295,-0.000174,24.017600,-0.0077,1.303
8010.00,7.496151,24.93314,-0.000173,24.017660,-0.0077,1.303
8012.00,7.495469,24.93365,-0.000173,24.018426,-0.0078,1.304
8014.00,7.495581,24.93324,-0.000173,24.018687,-0.0077,1.303
8016.00,7.495654,24.93265,-0.000173,24.017846,-0.0077,1.303
8018.00,7.496052,24.93307,-0.000173,24.018164,-0.0077,1.304
8020.00,7.495332,24.93349,-0.000173,24.017790,-0.0076,1.304
8022.00,7.494613,24.93308,-0.000173,24.018428,-0.0077,1.303
8024.00,7.493854,24.93235,-0.000173,24.017714,-0.0077,1.302
8026.00,7.492763,24.93262,-0.000172,24.018055,-0.0077,1.303
8028.00,7.493853,24.93349,-0.000173,24.018229,-0.0077,1.304
8030.00,7.494250,24.93308,-0.000172,24.018628,-0.0077,1.303
8032.00,7.494090,24.93272,-0.000172,24.018421,-0.0077,1.303
8034.00,7.494513,24.93249,-0.000172,24.017553,-0.0077,1.303
8036.00,7.494214,24.93312,-0.000172,24.018365,-0.0077,1.303
8038.00,7.493948,24.93278,-0.000173,24.018363,-0.0077,1.303
8040.00,7.492975,24.93377,-0.000171,24.017783,-0.0077,1.303
8042.00,7.492306,24.93337,-0.000171,24.018111,-0.0077,1.303
8044.00,7.491886,24.93434,-0.000173,24.017641,-0.0077,1.304
8046.00,7.491764,24.93367,-0.000172,24.017968,-0.0077,1.303
8048.00,7.492426,24.93351,-0.000172,24.017919,-0.0077,1.303
8050.00,7.491820,24.93451,-0.000172,24.018015,-0.0077,1.303
8052.00,7.491241,24.93432,-0.000173,24.018105,-0.0077,1.303
8054.00,7.490881,24.93385,-0.000172,24.018357,-0.0077,1.303
8056.00,7.491471,24.93379,-0.000172,24.018086,-0.0077,1.303
8058.00,7.492360,24.93361,-0.000170,24.017893,-0.0077,1.303
8060.00,7.492261,24.93489,-0.000172,24.018435,-0.0077,1.304
8062.00,7.491358,24.93453,-0.000173,24.018561,-0.0077,1.303
8064.00,7.491724,24.93456,-0.000171,24.018243,-0.0077,1.303
8066.00,7.490743,24.93452,-0.000171,24.018764,-0.0077,1.304
8068.00,7.490144,24.93339,-0.000173,24.018747,-0.0077,1.303
8070.00,7.489389,24.93357,-0.000172,24.018396,-0.0077,1.303
8072.00,7.489777,24.93380,-0.000172,24.018321,-0.0077,1.303
8074.00,7.489504,24.93442,-0.000172,24.018577,-0.0077,1.303
8076.00,7.489078,24.93463,-0.000172,24.018874,-0.0078,1.304
8078.00,7.489303,24.93403,-0.000172,24.018495,-0.0077,1.303
8080.00,7.490001,24.93392,-0.000172,24.018531,-0.0077,1.303
8082.00,7.489644,24.93338,-0.000172,24.018613,-0.0077,1.303
8084.00,7.489481,24.93386,-0.000173,24.018432,-0.0077,1.304
8086.00,7.489170,24.93372,-0.000173,24.019179,-0.0077,1.304
8088.00,7.489079,24.93347,-0.000173,24.018914,-0.0077,1.304
8090.00,7.489306,24.93367,-0.000172,24.018298,-0.0077,1.303
8092.00,7.489707,24.93398,-0.000172,24.018220,-0.0077,1.303
8094.00,7.489432,24.93362,-0.000171,24.018301,-0.0077,1.303
8096.00,7.489916,24.93382,-0.000171,24.018415,-0.0077,1.303
8098.00,7.489794,24.93347,-0.000171,24.018657,-0.0077,1.303
8100.00,7.489773,24.93383,-0.000172,24.018899,-0.0077,1.303
8102.00,7.490325,24.93421,-0.000172,24.018323,-0.0077,1.303
8104.00,7.490162,24.93463,-0.000172,24.018225,-0.0077,1.303
8106.00,7.489442,24.93414,-0.000174,24.018611,-0.0077,1.303
8108.00,7.488949,24.93387,-0.000174,24.018354,-0.0077,1.304
8110.00,7.488986,24.93402,-0.000171,24.018928,-0.0077,1.303
8112.00,7.489074,24.93399,-0.000171,24.018399,-0.0077,1.302
8114.00,7.488562,24.93460,-0.000172,24.018747,-0.0077,1.303
8116.00,7.488338,24.93463,-0.000172,24.018546,-0.0076,1.303
8118.00,7.489190,24.93368,-0.000172,24.018666,-0.0077,1.303
8120.00,7.489400,24.93365,-0.000173,24.018069,-0.0077,1.303
8122.00,7.489964,24.93461,-0.000173,24.017893,-0.0077,1.303
8124.00,7.489527,24.93392,-0.000172,24.018444,-0.0077,1.303
8126.00,7.488305,24.93423,-0.000172,24.017819,-0.0077,1.303
8128.00,7.488206,24.93357,-0.000173,24.018463,-0.0077,1.303
8130.00,7.488689,24.93445,-0.000172,24.019006,-0.0077,1.303
8132.00,7.489137,24.93408,-0.000173,24.019021,-0.0077,1.304
8134.00,7.489059,24.93459,-0.000172,24.018609,-0.0077,1.304
8136.00,7.488722,24.93421,-0.000173,24.017944,-0.0077,1.304
8138.00,7.488417,24.93404,-0.000172,24.018408,-0.0077,1.303
8140.00,7.488050,24.93432,-0.000171,24.018176,-0.0076,1.303
8142.00,7.488006,24.93350,-0.000171,24.018263,-0.0077,1.303
8144.00,7.487727,24.93352,-0.000171,24.018287,-0.0077,1.303
8146.00,7.487950,24.93355,-0.000170,24.019142,-0.0076,1.304
8148.00,7.487530,24.93342,-0.000171,24.018736,-0.0076,1.303
8150.00,7.487404,24.93423,-0.000171,24.018928,-0.0076,1.303
8152.00,7.488071,24.93363,-0.000170,24.019529,-0.0077,1.304
8154.00,7.488784,24.93338,-0.000171,24.018762,-0.0077,1.303
8156.00,7.488270,24.93392,-0.000173,24.018644,-0.0076,1.303
8158.00,7.488152,24.93354,-0.000170,24.018733,-0.0077,1.302
8160.00,7.487991,24.93397,-0.000170,24.019331,-0.0076,1.303
8162.00,7.487714,24.93407,-0.000172,24.018932,-0.0076,1.304
8164.00,7.487885,24.93290,-0.000171,24.018793,-0.0076,1.304
8166.00,7.487955,24.93343,-0.000172,24.018292,-0.0077,1.304
8168.00,7.487207,24.93334,-0.000172,24.018762,-0.0076,1.304
8170.00,7.487029,24.93323,-0.000171,24.019458,-0.0076,1.304
8172.00,7.487345,24.93371,-0.000171,24.019079,-0.0076,1.304
8174.00,7.488502,24.93387,-0.000171,24.018350,-0.0076,1.303
8176.00,7.488581,24.93347,-0.000171,24.019382,-0.0076,1.303
8178.00,7.488333,24.93346,-0.000170,24.018767,-0.0076,1.303
8180.00,7.487984,24.93347,-0.000170,24.018559,-0.0076,1.303
8182.00,7.487833,24.93291,-0.000171,24.019432,-0.0077,1.304
8184.00,7.487307,24.93334,-0.000171,24.019084,-0.0076,1.303
8186.00,7.487384,24.93402,-0.000171,24.018385,-0.0076,1.303
8188.00,7.486980,24.93432,-0.000171,24.019168,-0.0076,1.304
8190.00,7.487729,24.93494,-0.000172,24.019132,-0.0076,1.303
8192.00,7.488093,24.93497,-0.000172,24.018876,-0.0077,1.303
8194.00,7.488086,24.93465,-0.000172,24.018903,-0.0076,1.304
8196.00,7.488481,24.93400,-0.000172,24.018834,-0.0077,1.304
8198.00,7.487342,24.93442,-0.000171,24.019378,-0.0076,1.304
8200.00,7.486240,24.93425,-0.000172,24.018769,-0.0076,1.303
8202.00,7.486854,24.93381,-0.000172,24.018588,-0.0076,1.304
8204.00,7.487118,24.93393,-0.000171,24.018816,-0.0076,1.304
8206.00,7.487554,24.93306,-0.000170,24.019016,-0.0077,1.304
8208.00,7.488266,24.93339,-0.000172,24.019496,-0.0076,1.304
8210.00,7.488368,24.93440,-0.000171,24.018613,-0.0076,1.303
8212.00,7.488143,24.93464,-0.000171,24.018961,-0.0076,1.303
8214.00,7.487984,24.93389,-0.000171,24.019552,-0.0077,1.304
8216.00,7.487280,24.93456,-0.000171,24.019030,-0.0076,1.303
8218.00,7.487948,24.93442,-0.000171,24.018954,-0.0076,1.303
8220.00,7.488287,24.93352,-0.000173,24.018611,-0.0077,1.303
8222.00,7.487778,24.93425,-0.000172,24.019092,-0.0077,1.304
8224.00,7.488042,24.93476,-0.000172,24.018963,-0.0077,1.304
8226.00,7.487507,24.93449,-0.000173,24.019461,-0.0077,1.304
8228.00,7.487544,24.93460,-0.000172,24.019197,-0.0077,1.303
8230.00,7.488207,24.93434,-0.000171,24.018738,-0.0076,1.303
8232.00,7.487418,24.93394,-0.000170,24.019030,-0.0076,1.304
8234.00,7.486864,24.93438,-0.000171,24.018459,-0.0076,1.304
8236.00,7.487008,24.93425,-0.000172,24.018963,-0.0076,1.303
8238.00,7.486777,24.93426,-0.000170,24.019371,-0.0077,1.304
8240.00,7.486780,24.93437,-0.000171,24.019086,-0.0077,1.304
8242.00,7.487905,24.93461,-0.000172,24.018388,-0.0076,1.303
8244.00,7.487367,24.93553,-0.000172,24.018744,-0.0076,1.304
8246.00,7.487276,24.93609,-0.000173,24.019427,-0.0076,1.304
8248.00,7.488123,24.93483,-0.000173,24.018609,-0.0077,1.304
8250.00,7.487790,24.93506,-0.000171,24.018075,-0.0077,1.303
8252.00,7.487655,24.93543,-0.000170,24.018327,-0.0077,1.304
8254.00,7.486966,24.93488,-0.000171,24.018930,-0.0077,1.303
8256.00,7.486380,24.93519,-0.000172,24.018988,-0.0077,1.303
8258.00,7.487277,24.93516,-0.000172,24.018778,-0.0076,1.303
8260.00,7.487346,24.93530,-0.000171,24.018796,-0.0076,1.303
8262.00,7.486562,24.93529,-0.000172,24.018796,-0.0076,1.304
8264.00,7.486952,24.93530,-0.000171,24.018988,-0.0076,1.303
8266.00,7.486757,24.93557,-0.000171,24.018553,-0.0076,1.304
8268.00,7.487210,24.93541,-0.000171,24.018147,-0.0077,1.304
8270.00,7.487559,24.93485,-0.000172,24.018840,-0.0076,1.304
8272.00,7.487304,24.93477,-0.000172,24.018709,-0.0076,1.304
8274.00,7.487724,24.93376,-0.000172,24.018983,-0.0076,1.304
8276.00,7.487928,24.93351,-0.000171,24.018626,-0.0077,1.303
8278.00,7.487048,24.93390,-0.000171,24.019371,-0.0077,1.303
8280.00,7.486484,24.93492,-0.000172,24.018513,-0.0077,1.304
8282.00,7.486419,24.93504,-0.000171,24.018727,-0.0077,1.304
8284.00,7.487257,24.93470,-0.000173,24.018744,-0.0077,1.304
8286.00,7.487282,24.93445,-0.000171,24.018619,-0.0076,1.304
8288.00,7.486891,24.93485,-0.000171,24.018629,-0.0076,1.304
8290.00,7.486621,24.93436,-0.000171,24.018865,-0.0076,1.304
8292.00,7.486586,24.93390,-0.000172,24.018100,-0.0077,1.304
8294.00,7.486976,24.93428,-0.000172,24.018251,-0.0076,1.304
8296.00,7.487463,24.93390,-0.000173,24.018183,-0.0077,1.304
8298.00,7.487067,24.93409,-0.000172,24.018390,-0.0076,1.304
8300.00,7.486889,24.93420,-0.000173,24.019110,-0.0076,1.304
8302.00,7.486586,24.93356,-0.000171,24.019083,-0.0076,1.303
8304.00,7.487398,24.93421,-0.000171,24.019249,-0.0077,1.304
8306.00,7.487170,24.93410,-0.000171,24.018551,-0.0076,1.304
8308.00,7.487573,24.93412,-0.000171,24.018872,-0.0077,1.303
8310.00,7.487451,24.93442,-0.000171,24.018869,-0.0076,1.304
8312.00,7.486558,24.93448,-0.000171,24.018666,-0.0076,1.304
8314.00,7.486628,24.93451,-0.000171,24.019119,-0.0076,1.304
8316.00,7.486315,24.93442,-0.000171,24.018889,-0.0076,1.304
8318.00,7.486223,24.93490,-0.000171,24.018773,-0.0076,1.303
8320.00,7.486280,24.93431,-0.000172,24.018642,-0.0076,1.304
8322.00,7.487244,24.93446,-0.000171,24.018615,-0.0076,1.304
8324.00,7.486928,24.93525,-0.000171,24.019003,-0.0076,1.304
8326.00,7.486717,24.93478,-0.000171,24.018704,-0.0076,1.304
8328.00,7.486340,24.93364,-0.000172,24.018588,-0.0076,1.304
8330.00,7.486420,24.93412,-0.000170,24.018633,-0.0076,1.304
8332.00,7.486803,24.93435,-0.000170,24.019179,-0.0076,1.303
8334.00,7.487032,24.93450,-0.000170,24.018557,-0.0076,1.304
8336.00,7.487350,24.93411,-0.000171,24.018880,-0.0076,1.304
8338.00,7.487141,24.93395,-0.000171,24.018648,-0.0077,1.304
8340.00,7.486376,24.93383,-0.000172,24.019342,-0.0077,1.304
8342.00,7.487196,24.93425,-0.000172,24.018617,-0.0077,1.304
8344.00,7.486297,24.93421,-0.000171,24.018847,-0.0076,1.304
8346.00,7.484809,24.93382,-0.000172,24.019237,-0.0077,1.305
8348.00,7.484545,24.93374,-0.000172,24.019050,-0.0077,1.303
8350.00,7.484834,24.93348,-0.000170,24.018591,-0.0076,1.304
8352.00,7.484730,24.93435,-0.000171,24.018319,-0.0076,1.304
8354.00,7.485842,24.93287,-0.000172,24.018294,-0.0076,1.304
8356.00,7.486795,24.93273,-0.000172,24.019240,-0.0077,1.304
8358.00,7.487191,24.93270,-0.000172,24.018968,-0.0077,1.305
8360.00,7.486759,24.93399,-0.000171,24.019402,-0.0076,1.304
8362.00,7.486715,24.93403,-0.000171,24.019251,-0.0076,1.304
8364.00,7.486520,24.93388,-0.000171,24.018584,-0.0076,1.304
8366.00,7.485937,24.93358,-0.000170,24.018412,-0.0077,1.303
8368.00,7.486534,24.93328,-0.000171,24.019325,-0.0077,1.304
8370.00,7.486678,24.93344,-0.000171,24.019469,-0.0076,1.304
8372.00,7.486980,24.93374,-0.000171,24.018227,-0.0077,1.304
8374.00,7.486654,24.93357,-0.000171,24.018550,-0.0076,1.304
8376.00,7.486660,24.93379,-0.000171,24.019103,-0.0076,1.304
8378.00,7.486714,24.93292,-0.000171,24.019023,-0.0076,1.305
8380.00,7.486926,24.93302,-0.000172,24.018702,-0.0076,1.304
8382.00,7.486437,24.93286,-0.000170,24.019813,-0.0076,1.304
8384.00,7.486906,24.93354,-0.000170,24.018959,-0.0076,1.304
8386.00,7.486137,24.93295,-0.000169,24.018774,-0.0076,1.305
8388.00,7.485640,24.93361,-0.000171,24.019237,-0.0076,1.305
8390.00,7.486106,24.93381,-0.000171,24.018544,-0.0076,1.304
8392.00,7.486134,24.93285,-0.000170,24.019229,-0.0076,1.304
8394.00,7.486077,24.93279,-0.000170,24.019286,-0.0076,1.305
8396.00,7.485717,24.93343,-0.000171,24.019407,-0.0076,1.305
8398.00,7.486214,24.93383,-0.000172,24.019344,-0.0076,1.305
8400.00,7.486047,24.93389,-0.000171,24.018838,-0.0077,1.304
8402.00,7.486318,24.93393,-0.000171,24.019313,-0.0076,1.304
@14,12.0000,24.0
8404.00,7.487051,24.93372,-0.000171,24.019090,-0.0076,1.304
8406.00,7.484419,24.93370,-0.000170,24.019155,-0.0076,1.304
8408.00,7.474917,24.93291,-0.000170,24.019757,-0.0076,1.304
8410.00,7.464479,24.93303,-0.000170,24.019277,-0.0076,1.303
8412.00,7.455194,24.93302,-0.000170,24.019461,-0.0076,1.303
8414.00,7.448898,24.93277,-0.000170,24.018820,-0.0076,1.303
8416.00,7.447110,24.93304,-0.000169,24.018530,-0.0076,1.304
8418.00,7.446822,24.93244,-0.000171,24.018611,-0.0076,1.305
8420.00,7.447947,24.93282,-0.000171,24.019442,-0.0076,1.305
8422.00,7.448484,24.93344,-0.000171,24.019106,-0.0076,1.305
8424.00,7.448704,24.93266,-0.000171,24.019626,-0.0076,1.306
8426.00,7.449782,24.93258,-0.000171,24.018655,-0.0076,1.306
8428.00,7.452005,24.93349,-0.000172,24.018686,-0.0076,1.306
8430.00,7.458023,24.93350,-0.000172,24.018956,-0.0076,1.306
8432.00,7.470941,24.93350,-0.000173,24.019262,-0.0076,1.306
8434.00,7.486362,24.93290,-0.000173,24.019362,-0.0076,1.306
8436.00,7.500015,24.93346,-0.000173,24.019347,-0.0076,1.307
8438.00,7.509717,24.93331,-0.000172,24.019157,-0.0076,1.306
8440.00,7.515957,24.93328,-0.000171,24.018758,-0.0076,1.305
8442.00,7.520424,24.93298,-0.000170,24.018878,-0.0076,1.305
8444.00,7.525338,24.93360,-0.000170,24.018918,-0.0076,1.305
8446.00,7.530328,24.93423,-0.000170,24.018658,-0.0077,1.305
8448.00,7.534117,24.93377,-0.000171,24.019146,-0.0077,1.305
8450.00,7.537988,24.93346,-0.000170,24.018918,-0.0076,1.305
8452.00,7.540299,24.93400,-0.000170,24.019043,-0.0077,1.304
8454.00,7.540302,24.93373,-0.000170,24.018840,-0.0077,1.305
8456.00,7.540779,24.93333,-0.000172,24.018729,-0.0076,1.305
8458.00,7.541757,24.93300,-0.000171,24.018622,-0.0076,1.305
8460.00,7.540840,24.93299,-0.000171,24.019090,-0.0077,1.305
8462.00,7.540645,24.93242,-0.000172,24.018691,-0.0076,1.305
8464.00,7.540186,24.93271,-0.000170,24.019017,-0.0076,1.305
8466.00,7.540632,24.93278,-0.000171,24.018803,-0.0076,1.305
8468.00,7.540401,24.93253,-0.000171,24.018608,-0.0077,1.304
8470.00,7.539730,24.93311,-0.000171,24.019300,-0.0076,1.305
8472.00,7.538996,24.93322,-0.000171,24.018811,-0.0076,1.305
8474.00,7.538332,24.93352,-0.000171,24.019485,-0.0077,1.305
8476.00,7.537931,24.93295,-0.000170,24.018880,-0.0076,1.304
8478.00,7.536551,24.93365,-0.000170,24.018452,-0.0076,1.305
8480.00,7.535567,24.93275,-0.000170,24.018814,-0.0076,1.305
8482.00,7.534717,24.93244,-0.000170,24.018499,-0.0076,1.305
8484.00,7.533831,24.93279,-0.000171,24.018816,-0.0076,1.304
8486.00,7.533245,24.93268,-0.000170,24.017901,-0.0076,1.304
8488.00,7.532205,24.93215,-0.000170,24.019133,-0.0077,1.304
8490.00,7.532028,24.93266,-0.000171,24.019146,-0.0076,1.305
8492.00,7.531568,24.93265,-0.000172,24.018782,-0.0077,1.305
8494.00,7.530047,24.93238,-0.000172,24.018887,-0.0076,1.306
8496.00,7.529611,24.93301,-0.000172,24.018689,-0.0076,1.305
8498.00,7.529405,24.93316,-0.000170,24.018814,-0.0076,1.304
8500.00,7.528824,24.93271,-0.000170,24.018921,-0.0076,1.304
8502.00,7.527537,24.93347,-0.000171,24.018941,-0.0076,1.305
8504.00,7.526176,24.93425,-0.000171,24.018762,-0.0076,1.306
8506.00,7.525050,24.93473,-0.000171,24.019059,-0.0076,1.305
8508.00,7.524575,24.93439,-0.000171,24.019063,-0.0076,1.305
8510.00,7.523657,24.93386,-0.000170,24.018667,-0.0076,1.305
8512.00,7.521843,24.93356,-0.000170,24.018131,-0.0076,1.305
8514.00,7.521405,24.93297,-0.000170,24.018870,-0.0076,1.305
8516.00,7.520575,24.93331,-0.000171,24.017993,-0.0076,1.306
8518.00,7.519246,24.93400,-0.000171,24.018764,-0.0076,1.305
8520.00,7.517398,24.93336,-0.000170,24.019035,-0.0076,1.305
8522.00,7.515936,24.93363,-0.000170,24.019302,-0.0077,1.305
8524.00,7.515103,24.93341,-0.000171,24.019608,-0.0076,1.305
8526.00,7.514774,24.93322,-0.000171,24.019360,-0.0076,1.305
8528.00,7.513463,24.93194,-0.000173,24.019019,-0.0076,1.305
8530.00,7.512407,24.93232,-0.000171,24.019349,-0.0076,1.305
8532.00,7.510987,24.93245,-0.000172,24.018939,-0.0076,1.305
8534.00,7.509573,24.93284,-0.000172,24.018754,-0.0076,1.305
8536.00,7.509268,24.93290,-0.000172,24.018363,-0.0076,1.306
8538.00,7.509531,24.93219,-0.000173,24.018983,-0.0076,1.305
8540.00,7.507693,24.93275,-0.000172,24.018827,-0.0076,1.306
8542.00,7.506573,24.93277,-0.000172,24.018716,-0.0077,1.305
8544.00,7.506026,24.93335,-0.000171,24.019179,-0.0076,1.306
8546.00,7.505260,24.93355,-0.000171,24.019208,-0.0076,1.305
8548.00,7.504318,24.93293,-0.000171,24.018330,-0.0077,1.305
8550.00,7.504228,24.93282,-0.000170,24.018860,-0.0077,1.306
8552.00,7.504267,24.93261,-0.000171,24.018365,-0.0077,1.306
8554.00,7.503923,24.93263,-0.000171,24.018673,-0.0076,1.305
8556.00,7.503338,24.93276,-0.000172,24.018539,-0.0076,1.306
8558.00,7.502102,24.93400,-0.000171,24.019175,-0.0077,1.306
8560.00,7.501770,24.93394,-0.000172,24.018617,-0.0076,1.305
8562.00,7.501421,24.93312,-0.000172,24.019347,-0.0076,1.306
8564.00,7.500743,24.93261,-0.000172,24.018822,-0.0076,1.305
8566.00,7.501367,24.93259,-0.000171,24.018704,-0.0076,1.305
8568.00,7.501359,24.93240,-0.000171,24.018620,-0.0076,1.305
8570.00,7.500643,24.93230,-0.000171,24.018303,-0.0077,1.306
8572.00,7.499827,24.93268,-0.000171,24.018735,-0.0076,1.306
8574.00,7.498392,24.93292,-0.000171,24.018858,-0.0076,1.305
8576.00,7.498676,24.93326,-0.000173,24.018974,-0.0077,1.306
8578.00,7.498321,24.93342,-0.000173,24.018452,-0.0076,1.306
8580.00,7.496922,24.93347,-0.000172,24.018566,-0.0076,1.306
8582.00,7.496496,24.93339,-0.000171,24.018758,-0.0076,1.306
8584.00,7.496278,24.93347,-0.000170,24.018098,-0.0076,1.305
8586.00,7.497195,24.93396,-0.000171,24.019304,-0.0076,1.306
8588.00,7.496465,24.93405,-0.000171,24.018934,-0.0076,1.306
8590.00,7.496231,24.93448,-0.000171,24.018724,-0.0076,1.306
8592.00,7.495517,24.93407,-0.000171,24.018789,-0.0077,1.306
8594.00,7.495245,24.93330,-0.000171,24.018323,-0.0077,1.306
8596.00,7.495508,24.93230,-0.000170,24.018615,-0.0076,1.305
8598.00,7.494358,24.93268,-0.000171,24.019112,-0.0076,1.306
8600.00,7.493152,24.93222,-0.000171,24.019110,-0.0077,1.306
8602.00,7.493460,24.93237,-0.000171,24.018865,-0.0077,1.306
8604.00,7.493079,24.93323,-0.000170,24.019180,-0.0076,1.306
8606.00,7.493431,24.93264,-0.000171,24.018776,-0.0076,1.306
8608.00,7.493410,24.93261,-0.000172,24.018934,-0.0076,1.306
8610.00,7.492628,24.93258,-0.000171,24.019072,-0.0076,1.306
8612.00,7.492882,24.93261,-0.000172,24.018397,-0.0076,1.305
8614.00,7.492470,24.93286,-0.000172,24.018631,-0.0077,1.306
8616.00,7.492384,24.93232,-0.000170,24.018869,-0.0077,1.306
8618.00,7.492932,24.93339,-0.000172,24.019822,-0.0076,1.306
8620.00,7.492068,24.93260,-0.000172,24.018590,-0.0076,1.306
8622.00,7.491297,24.93240,-0.000171,24.018452,-0.0076,1.306
8624.00,7.491614,24.93279,-0.000171,24.018883,-0.0077,1.306
8626.00,7.490993,24.93335,-0.000170,24.018173,-0.0077,1.306
8628.00,7.490637,24.93351,-0.000172,24.018386,-0.0076,1.306
8630.00,7.490878,24.93356,-0.000172,24.018367,-0.0076,1.306
8632.00,7.490713,24.93411,-0.000171,24.019286,-0.0076,1.306
8634.00,7.490380,24.93332,-0.000172,24.019204,-0.0076,1.306
8636.00,7.490657,24.93410,-0.000172,24.019072,-0.0076,1.306
8638.00,7.491026,24.93349,-0.000171,24.017899,-0.0076,1.306
8640.00,7.490927,24.93368,-0.000171,24.019219,-0.0076,1.306
8642.00,7.490992,24.93330,-0.000171,24.018646,-0.0076,1.307
8644.00,7.490136,24.93314,-0.000172,24.018386,-0.0076,1.307
8646.00,7.490183,24.93297,-0.000171,24.019171,-0.0077,1.306
8648.00,7.490191,24.93347,-0.000172,24.019209,-0.0077,1.306
8650.00,7.489556,24.93385,-0.000170,24.018996,-0.0076,1.306
8652.00,7.488002,24.93400,-0.000171,24.019137,-0.0076,1.306
8654.00,7.488357,24.93426,-0.000172,24.019139,-0.0076,1.307
8656.00,7.488913,24.93410,-0.000171,24.018970,-0.0076,1.306
8658.00,7.488159,24.93387,-0.000170,24.019822,-0.0076,1.306
8660.00,7.487809,24.93391,-0.000169,24.018927,-0.0076,1.306
8662.00,7.488256,24.93311,-0.000170,24.018919,-0.0076,1.307
8664.00,7.488862,24.93396,-0.000171,24.018845,-0.0076,1.307
8666.00,7.488068,24.93451,-0.000171,24.019197,-0.0076,1.306
8668.00,7.488279,24.93425,-0.000170,24.019052,-0.0076,1.307
8670.00,7.487974,24.93408,-0.000171,24.018417,-0.0076,1.306
8672.00,7.487506,24.93373,-0.000171,24.018789,-0.0076,1.307
8674.00,7.487797,24.93335,-0.000172,24.018979,-0.0076,1.307
8676.00,7.487381,24.93383,-0.000171,24.018988,-0.0076,1.306
8678.00,7.487346,24.93296,-0.000171,24.018869,-0.0076,1.307
8680.00,7.487182,24.93262,-0.000172,24.018372,-0.0076,1.307
8682.00,7.487003,24.93211,-0.000170,24.019472,-0.0076,1.306
8684.00,7.486835,24.93251,-0.000171,24.019840,-0.0076,1.307
8686.00,7.486837,24.93274,-0.000170,24.018709,-0.0076,1.307
8688.00,7.487090,24.93290,-0.000171,24.018749,-0.0076,1.307
8690.00,7.487477,24.93223,-0.000169,24.019097,-0.0076,1.306
8692.00,7.487220,24.93300,-0.000168,24.019255,-0.0076,1.307
8694.00,7.487294,24.93274,-0.000170,24.019536,-0.0076,1.306
8696.00,7.487293,24.93282,-0.000170,24.019177,-0.0076,1.306
8698.00,7.486385,24.93251,-0.000170,24.019190,-0.0076,1.306
8700.00,7.486233,24.93266,-0.000170,24.018930,-0.0076,1.307
8702.00,7.486261,24.93261,-0.000170,24.019411,-0.0076,1.307
8704.00,7.485675,24.93307,-0.000170,24.019209,-0.0077,1.307
8706.00,7.485049,24.93293,-0.000171,24.018925,-0.0076,1.308
8708.00,7.485470,24.93309,-0.000171,24.018524,-0.0076,1.307
8710.00,7.485502,24.93247,-0.000171,24.018615,-0.0076,1.307
8712.00,7.485335,24.93231,-0.000171,24.019373,-0.0076,1.307
8714.00,7.485917,24.93192,-0.000171,24.019327,-0.0076,1.307
8716.00,7.486126,24.93204,-0.000171,24.019135,-0.0076,1.307
8718.00,7.485627,24.93257,-0.000170,24.018956,-0.0076,1.307
8720.00,7.486319,24.93221,-0.000171,24.019148,-0.0076,1.307
8722.00,7.485795,24.93279,-0.000170,24.018753,-0.0076,1.307
8724.00,7.485710,24.93226,-0.000170,24.019451,-0.0076,1.307
8726.00,7.485451,24.93214,-0.000170,24.018522,-0.0076,1.307
8728.00,7.485043,24.93237,-0.000170,24.019104,-0.0076,1.306
8730.00,7.485109,24.93263,-0.000170,24.019400,-0.0076,1.307
8732.00,7.485612,24.93207,-0.000171,24.018927,-0.0076,1.307
8734.00,7.484826,24.93271,-0.000171,24.019434,-0.0076,1.307
8736.00,7.483886,24.93289,-0.000170,24.019260,-0.0076,1.307
8738.00,7.484374,24.93355,-0.000171,24.019287,-0.0076,1.308
8740.00,7.484593,24.93388,-0.000171,24.019070,-0.0076,1.307
8742.00,7.484837,24.93296,-0.000171,24.019271,-0.0076,1.307
8744.00,7.484716,24.93327,-0.000172,24.019840,-0.0076,1.308
8746.00,7.484628,24.93332,-0.000170,24.019251,-0.0076,1.307
8748.00,7.484444,24.93378,-0.000170,24.019652,-0.0076,1.308
8750.00,7.485150,24.93441,-0.000171,24.019788,-0.0076,1.307
8752.00,7.485012,24.93337,-0.000170,24.020045,-0.0076,1.307
8754.00,7.485433,24.93371,-0.000171,24.019284,-0.0076,1.308
8756.00,7.484852,24.93325,-0.000171,24.019215,-0.0076,1.308
8758.00,7.484551,24.93380,-0.000170,24.019431,-0.0076,1.307
8760.00,7.485114,24.93341,-0.000170,24.018820,-0.0076,1.307
8762.00,7.485098,24.93370,-0.000170,24.019420,-0.0076,1.307
8764.00,7.484858,24.93360,-0.000170,24.018858,-0.0076,1.307
8766.00,7.484698,24.93286,-0.000170,24.019298,-0.0075,1.308
8768.00,7.484264,24.93318,-0.000169,24.019967,-0.0076,1.308
8770.00,7.484902,24.93345,-0.000171,24.019587,-0.0076,1.307
8772.00,7.485757,24.93290,-0.000170,24.019405,-0.0076,1.307
8774.00,7.485554,24.93339,-0.000170,24.019157,-0.0076,1.308
8776.00,7.484923,24.93348,-0.000170,24.019826,-0.0076,1.308
8778.00,7.485173,24.93373,-0.000170,24.019739,-0.0076,1.308
8780.00,7.485283,24.93334,-0.000170,24.019260,-0.0076,1.307
8782.00,7.485721,24.93386,-0.000169,24.019953,-0.0076,1.307
8784.00,7.484286,24.93428,-0.000169,24.019496,-0.0076,1.308
8786.00,7.483895,24.93434,-0.000169,24.018762,-0.0076,1.307
8788.00,7.484529,24.93371,-0.000170,24.019157,-0.0076,1.308
8790.00,7.484405,24.93421,-0.000170,24.019494,-0.0076,1.308
8792.00,7.483704,24.93502,-0.000171,24.019304,-0.0076,1.308
8794.00,7.483735,24.93570,-0.000171,24.019240,-0.0076,1.308
8796.00,7.484510,24.93546,-0.000170,24.018910,-0.0076,1.308
8798.00,7.485514,24.93551,-0.000170,24.019253,-0.0076,1.308
8800.00,7.485374,24.93445,-0.000170,24.018870,-0.0076,1.307
8802.00,7.485762,24.93435,-0.000170,24.019354,-0.0076,1.308
8804.00,7.485290,24.93409,-0.000170,24.019358,-0.0076,1.308
8806.00,7.484908,24.93360,-0.000170,24.019229,-0.0076,1.308
8808.00,7.484906,24.93371,-0.000170,24.019529,-0.0076,1.308
8810.00,7.483595,24.93365,-0.000170,24.019045,-0.0076,1.308
8812.00,7.483691,24.93398,-0.000170,24.019893,-0.0076,1.308
8814.00,7.484297,24.93437,-0.000170,24.019460,-0.0076,1.308
8816.00,7.483897,24.93410,-0.000170,24.019614,-0.0076,1.308
8818.00,7.484157,24.93382,-0.000170,24.019104,-0.0076,1.309
8820.00,7.483967,24.93438,-0.000171,24.018689,-0.0076,1.308
8822.00,7.484520,24.93402,-0.000170,24.019775,-0.0076,1.308
8824.00,7.484450,24.93408,-0.000171,24.019126,-0.0076,1.308
8826.00,7.484720,24.93376,-0.000170,24.019688,-0.0076,1.308
8828.00,7.484253,24.93379,-0.000170,24.019396,-0.0076,1.308
8830.00,7.484569,24.93391,-0.000170,24.019826,-0.0076,1.308
8832.00,7.484839,24.93455,-0.000170,24.019998,-0.0076,1.309
8834.00,7.484563,24.93433,-0.000172,24.019458,-0.0076,1.308
8836.00,7.484171,24.93408,-0.000170,24.018939,-0.0076,1.308
8838.00,7.484538,24.93390,-0.000170,24.019572,-0.0076,1.308
8840.00,7.484405,24.93410,-0.000169,24.019643,-0.0076,1.308
8842.00,7.484241,24.93367,-0.000171,24.019630,-0.0076,1.309
8844.00,7.483645,24.93403,-0.000171,24.020038,-0.0076,1.309
8846.00,7.484016,24.93413,-0.000171,24.019753,-0.0076,1.309
8848.00,7.484228,24.93395,-0.000170,24.019222,-0.0076,1.308
8850.00,7.484755,24.93403,-0.000170,24.020043,-0.0076,1.309
8852.00,7.483774,24.93419,-0.000169,24.019958,-0.0075,1.309
8854.00,7.483837,24.93347,-0.000171,24.019730,-0.0076,1.308
8856.00,7.484442,24.93312,-0.000171,24.019061,-0.0076,1.308
8858.00,7.484479,24.93479,-0.000170,24.019360,-0.0076,1.309
8860.00,7.483741,24.93400,-0.000171,24.019400,-0.0076,1.308
8862.00,7.483840,24.93334,-0.000171,24.020002,-0.0076,1.308
8864.00,7.484028,24.93391,-0.000169,24.019938,-0.0076,1.309
8866.00,7.483601,24.93437,-0.000170,24.019409,-0.0075,1.309
8868.00,7.482863,24.93405,-0.000170,24.020110,-0.0075,1.309
8870.00,7.482982,24.93382,-0.000169,24.020090,-0.0076,1.308
8872.00,7.483253,24.93472,-0.000169,24.019704,-0.0076,1.309
8874.00,7.483292,24.93483,-0.000171,24.020206,-0.0076,1.308
8876.00,7.483239,24.93425,-0.000170,24.019161,-0.0076,1.309
8878.00,7.483392,24.93408,-0.000169,24.019146,-0.0076,1.308
8880.00,7.484194,24.93443,-0.000168,24.019291,-0.0076,1.308
8882.00,7.484046,24.93520,-0.000168,24.019316,-0.0076,1.309
8884.00,7.483510,24.93473,-0.000169,24.019434,-0.0076,1.309
8886.00,7.482942,24.93420,-0.000170,24.018852,-0.0076,1.309
8888.00,7.482639,24.93345,-0.000170,24.019675,-0.0076,1.309
8890.00,7.483087,24.93396,-0.000170,24.019913,-0.0076,1.309
8892.00,7.482848,24.93453,-0.000170,24.019209,-0.0076,1.309
8894.00,7.483431,24.93494,-0.000169,24.019327,-0.0076,1.309
8896.00,7.484233,24.93387,-0.000170,24.019035,-0.0076,1.309
8898.00,7.483612,24.93314,-0.000171,24.018818,-0.0076,1.309
8900.00,7.483128,24.93317,-0.000170,24.018067,-0.0076,1.309
8902.00,7.483339,24.93421,-0.000169,24.019262,-0.0076,1.309
8904.00,7.483727,24.93469,-0.000171,24.020109,-0.0076,1.309
8906.00,7.484455,24.93449,-0.000171,24.019054,-0.0076,1.309
8908.00,7.484469,24.93500,-0.000171,24.019413,-0.0076,1.309
8910.00,7.483661,24.93480,-0.000168,24.019492,-0.0076,1.308
8912.00,7.483868,24.93452,-0.000169,24.019663,-0.0076,1.309
8914.00,7.483192,24.93534,-0.000169,24.019878,-0.0076,1.310
8916.00,7.482918,24.93509,-0.000169,24.019220,-0.0076,1.310
8918.00,7.483944,24.93537,-0.000170,24.019541,-0.0076,1.310
8920.00,7.484019,24.93526,-0.000170,24.019139,-0.0076,1.309
8922.00,7.483895,24.93540,-0.000169,24.019365,-0.0076,1.309
8924.00,7.482685,24.93421,-0.000169,24.019180,-0.0076,1.309
8926.00,7.482608,24.93496,-0.000169,24.019407,-0.0076,1.310
8928.00,7.484427,24.93619,-0.000170,24.019451,-0.0076,1.309
8930.00,7.486709,24.93558,-0.000169,24.019403,-0.0076,1.309
8932.00,7.488545,24.93539,-0.000170,24.019570,-0.0076,1.309
8934.00,7.490145,24.93587,-0.000170,24.019516,-0.0076,1.309
8936.00,7.491071,24.93503,-0.000171,24.018745,-0.0076,1.310
8938.00,7.491932,24.93554,-0.000171,24.019806,-0.0076,1.309
8940.00,7.491651,24.93569,-0.000170,24.018907,-0.0076,1.310
8942.00,7.491669,24.93515,-0.000170,24.018858,-0.0076,1.310
8944.00,7.491218,24.93658,-0.000171,24.019133,-0.0076,1.310
8946.00,7.490385,24.93622,-0.000170,24.019251,-0.0076,1.309
8948.00,7.490131,24.93571,-0.000170,24.018930,-0.0076,1.309
8950.00,7.489183,24.93558,-0.000170,24.019599,-0.0076,1.310
8952.00,7.489032,24.93651,-0.000170,24.019956,-0.0076,1.310
8954.00,7.487679,24.93637,-0.000170,24.019594,-0.0076,1.310
8956.00,7.487174,24.93718,-0.000171,24.018796,-0.0076,1.310
8958.00,7.486627,24.93635,-0.000170,24.019748,-0.0076,1.310
8960.00,7.486830,24.93604,-0.000169,24.019768,-0.0076,1.310
8962.00,7.486782,24.93599,-0.000170,24.019438,-0.0076,1.310
8964.00,7.486096,24.93588,-0.000169,24.019369,-0.0077,1.310
8966.00,7.485172,24.93659,-0.000169,24.020069,-0.0076,1.310
8968.00,7.484546,24.93647,-0.000170,24.020239,-0.0076,1.311
8970.00,7.484312,24.93600,-0.000170,24.019797,-0.0076,1.310
8972.00,7.483180,24.93638,-0.000169,24.019213,-0.0076,1.310
8974.00,7.483040,24.93631,-0.000169,24.019224,-0.0076,1.311
8976.00,7.483066,24.93677,-0.000170,24.019677,-0.0076,1.310
8978.00,7.482878,24.93701,-0.000170,24.019648,-0.0076,1.310
8980.00,7.483351,24.93711,-0.000169,24.019592,-0.0076,1.310
8982.00,7.484433,24.93686,-0.000170,24.019364,-0.0076,1.311
8984.00,7.484427,24.93676,-0.000170,24.019819,-0.0076,1.310
8986.00,7.484829,24.93656,-0.000169,24.020080,-0.0076,1.310
8988.00,7.483740,24.93621,-0.000169,24.019839,-0.0076,1.310
8990.00,7.483387,24.93728,-0.000170,24.018876,-0.0076,1.310
8992.00,7.484125,24.93700,-0.000170,24.019965,-0.0075,1.311
8994.00,7.485005,24.93692,-0.000170,24.019362,-0.0076,1.311
8996.00,7.484351,24.93692,-0.000169,24.019237,-0.0076,1.310
8998.00,7.483148,24.93588,-0.000171,24.019907,-0.0076,1.311
9000.00,7.483662,24.93674,-0.000170,24.019402,-0.0076,1.311
9002.00,7.484370,24.93683,-0.000171,24.020094,-0.0076,1.311
@15,12.0000,24.0
9004.00,7.484558,24.93715,-0.000169,24.018693,-0.0076,1.310
9006.00,7.482116,24.93618,-0.000170,24.019195,-0.0076,1.310
9008.00,7.474298,24.93594,-0.000171,24.019864,-0.0076,1.310
9010.00,7.464826,24.93567,-0.000170,24.019472,-0.0076,1.309
9012.00,7.455484,24.93552,-0.000170,24.019378,-0.0076,1.310
9014.00,7.450071,24.93548,-0.000170,24.019222,-0.0076,1.310
9016.00,7.449599,24.93588,-0.000170,24.018606,-0.0076,1.310
9018.00,7.450859,24.93588,-0.000171,24.018852,-0.0076,1.311
9020.00,7.452212,24.93549,-0.000171,24.019994,-0.0076,1.311
9022.00,7.453374,24.93581,-0.000170,24.019025,-0.0076,1.312
9024.00,7.454163,24.93702,-0.000172,24.019646,-0.0076,1.312
9026.00,7.456094,24.93682,-0.000171,24.019095,-0.0076,1.312
9028.00,7.457581,24.93608,-0.000171,24.019409,-0.0076,1.313
9030.00,7.463551,24.93629,-0.000171,24.019824,-0.0076,1.312
9032.00,7.475690,24.93537,-0.000171,24.019666,-0.0076,1.312
9034.00,7.489491,24.93557,-0.000171,24.019655,-0.0075,1.312
9036.00,7.502918,24.93584,-0.000172,24.019431,-0.0076,1.312
9038.00,7.511634,24.93609,-0.000171,24.019704,-0.0076,1.313
9040.00,7.515300,24.93578,-0.000171,24.018997,-0.0076,1.312
9042.00,7.518814,24.93540,-0.000170,24.019371,-0.0075,1.312
9044.00,7.520613,24.93497,-0.000170,24.019842,-0.0076,1.311
9046.00,7.524209,24.93557,-0.000169,24.019721,-0.0077,1.311
9048.00,7.527307,24.93552,-0.000168,24.019113,-0.0076,1.311
9050.00,7.530114,24.93522,-0.000169,24.018898,-0.0076,1.312
9052.00,7.531258,24.93497,-0.000170,24.019204,-0.0076,1.311
9054.00,7.531531,24.93553,-0.000169,24.019306,-0.0076,1.312
9056.00,7.531712,24.93639,-0.000169,24.018858,-0.0076,1.311
9058.00,7.531400,24.93492,-0.000170,24.018881,-0.0076,1.311
9060.00,7.531329,24.93530,-0.000169,24.019235,-0.0076,1.311
9062.00,7.530523,24.93495,-0.000170,24.019226,-0.0076,1.311
9064.00,7.529611,24.93423,-0.000172,24.019534,-0.0076,1.311
9066.00,7.528968,24.93492,-0.000171,24.019269,-0.0076,1.312
9068.00,7.527672,24.93574,-0.000171,24.019519,-0.0076,1.312
9070.00,7.526495,24.93554,-0.000170,24.019237,-0.0076,1.311
9072.00,7.526013,24.93578,-0.000170,24.019304,-0.0076,1.311
9074.00,7.525574,24.93441,-0.000170,24.019052,-0.0076,1.312
9076.00,7.523903,24.93483,-0.000170,24.019452,-0.0076,1.312
9078.00,7.522461,24.93490,-0.000170,24.019409,-0.0076,1.312
9080.00,7.521358,24.93481,-0.000170,24.019467,-0.0076,1.312
9082.00,7.521022,24.93557,-0.000170,24.019587,-0.0076,1.312
9084.00,7.520653,24.93535,-0.000169,24.019474,-0.0076,1.312
9086.00,7.520448,24.93543,-0.000170,24.019809,-0.0076,1.311
9088.00,7.520981,24.93518,-0.000169,24.019509,-0.0076,1.311
9090.00,7.521773,24.93527,-0.000168,24.019878,-0.0076,1.312
9092.00,7.521015,24.93512,-0.000169,24.019645,-0.0076,1.311
9094.00,7.520613,24.93539,-0.000169,24.019989,-0.0076,1.311
9096.00,7.520694,24.93605,-0.000169,24.019661,-0.0076,1.312
9098.00,7.519830,24.93578,-0.000169,24.019461,-0.0076,1.312
9100.00,7.517800,24.93603,-0.000169,24.019786,-0.0076,1.311
9102.00,7.514722,24.93674,-0.000170,24.019645,-0.0076,1.312
9104.00,7.511681,24.93679,-0.000171,24.019561,-0.0076,1.312
9106.00,7.509321,24.93611,-0.000171,24.019273,-0.0075,1.312
9108.00,7.510390,24.93590,-0.000169,24.019808,-0.0076,1.312
9110.00,7.511901,24.93546,-0.000169,24.019469,-0.0076,1.311
9112.00,7.512747,24.93463,-0.000171,24.019536,-0.0076,1.312
9114.00,7.513666,24.93546,-0.000172,24.019313,-0.0076,1.312
9116.00,7.514474,24.93574,-0.000172,24.019186,-0.0076,1.312
9118.00,7.514317,24.93574,-0.000170,24.019373,-0.0076,1.312
9120.00,7.513911,24.93518,-0.000171,24.019079,-0.0076,1.313
9122.00,7.513373,24.93622,-0.000170,24.019434,-0.0076,1.312
9124.00,7.512263,24.93497,-0.000171,24.019409,-0.0076,1.312
9126.00,7.511872,24.93467,-0.000170,24.019164,-0.0076,1.312
9128.00,7.511211,24.93508,-0.000172,24.018841,-0.0076,1.312
9130.00,7.511272,24.93528,-0.000172,24.019717,-0.0076,1.312
9132.00,7.510616,24.93474,-0.000171,24.019601,-0.0076,1.312
9134.00,7.509773,24.93565,-0.000170,24.019844,-0.0076,1.312
9136.00,7.509220,24.93592,-0.000171,24.019525,-0.0076,1.313
9138.00,7.508222,24.93600,-0.000171,24.020210,-0.0076,1.313
9140.00,7.508745,24.93571,-0.000171,24.019688,-0.0076,1.312
9142.00,7.508390,24.93665,-0.000170,24.019338,-0.0076,1.312
9144.00,7.507987,24.93675,-0.000170,24.018968,-0.0076,1.312
9146.00,7.506058,24.93651,-0.000170,24.019182,-0.0076,1.312
9148.00,7.504715,24.93616,-0.000170,24.019949,-0.0076,1.312
9150.00,7.504232,24.93545,-0.000170,24.019527,-0.0076,1.313
9152.00,7.504364,24.93548,-0.000170,24.019820,-0.0076,1.313
9154.00,7.503574,24.93589,-0.000171,24.019657,-0.0076,1.313
9156.00,7.502773,24.93657,-0.000170,24.018901,-0.0075,1.312
9158.00,7.502926,24.93619,-0.000170,24.019427,-0.0076,1.313
9160.00,7.501350,24.93514,-0.000170,24.019233,-0.0076,1.313
9162.00,7.500938,24.93557,-0.000172,24.019538,-0.0076,1.313
9164.00,7.500935,24.93560,-0.000170,24.020230,-0.0076,1.312
9166.00,7.501057,24.93532,-0.000170,24.020217,-0.0076,1.312
9168.00,7.500294,24.93620,-0.000169,24.019819,-0.0076,1.312
9170.00,7.500028,24.93522,-0.000169,24.019704,-0.0076,1.312
9172.00,7.499330,24.93501,-0.000169,24.019521,-0.0076,1.313
9174.00,7.498406,24.93488,-0.000169,24.019839,-0.0076,1.313
9176.00,7.497797,24.93519,-0.000170,24.020402,-0.0076,1.313
9178.00,7.497529,24.93555,-0.000171,24.019325,-0.0075,1.313
9180.00,7.496786,24.93645,-0.000170,24.019884,-0.0076,1.313
9182.00,7.496570,24.93675,-0.000169,24.019621,-0.0076,1.313
9184.00,7.496076,24.93726,-0.000169,24.019897,-0.0076,1.312
9186.00,7.495406,24.93670,-0.000169,24.019403,-0.0076,1.312
9188.00,7.495029,24.93717,-0.000169,24.019251,-0.0076,1.313
9190.00,7.494341,24.93677,-0.000170,24.019802,-0.0076,1.313
9192.00,7.493826,24.93630,-0.000170,24.019717,-0.0076,1.313
9194.00,7.493747,24.93596,-0.000171,24.019327,-0.0076,1.314
9196.00,7.492179,24.93635,-0.000171,24.019599,-0.0076,1.313
9198.00,7.491776,24.93642,-0.000169,24.019915,-0.0076,1.313
9200.00,7.491022,24.93625,-0.000169,24.019868,-0.0076,1.313
9202.00,7.491479,24.93667,-0.000170,24.019955,-0.0076,1.313
9204.00,7.490301,24.93764,-0.000171,24.019579,-0.0076,1.313
9206.00,7.489950,24.93675,-0.000170,24.019135,-0.0076,1.313
9208.00,7.489958,24.93603,-0.000170,24.019298,-0.0076,1.313
9210.00,7.490234,24.93568,-0.000169,24.019229,-0.0076,1.313
9212.00,7.490213,24.93602,-0.000170,24.018648,-0.0076,1.313
9214.00,7.490249,24.93552,-0.000170,24.019534,-0.0076,1.313
9216.00,7.489934,24.93584,-0.000169,24.019184,-0.0076,1.314
9218.00,7.489154,24.93569,-0.000171,24.019534,-0.0076,1.314
9220.00,7.488719,24.93684,-0.000170,24.019717,-0.0076,1.313
9222.00,7.488157,24.93583,-0.000169,24.019924,-0.0076,1.313
9224.00,7.488150,24.93602,-0.000170,24.018948,-0.0076,1.314
9226.00,7.487566,24.93584,-0.000170,24.019465,-0.0076,1.313
9228.00,7.486819,24.93474,-0.000170,24.019286,-0.0076,1.313
9230.00,7.487337,24.93447,-0.000170,24.019512,-0.0076,1.313
9232.00,7.487989,24.93526,-0.000169,24.019701,-0.0076,1.314
9234.00,7.487687,24.93508,-0.000170,24.019452,-0.0076,1.314
9236.00,7.486843,24.93564,-0.000170,24.018928,-0.0076,1.313
9238.00,7.486216,24.93524,-0.000170,24.019634,-0.0076,1.314
9240.00,7.485678,24.93629,-0.000171,24.019735,-0.0076,1.314
9242.00,7.485593,24.93591,-0.000169,24.019902,-0.0076,1.313
9244.00,7.485859,24.93581,-0.000169,24.020009,-0.0076,1.314
9246.00,7.485738,24.93562,-0.000169,24.019853,-0.0076,1.314
9248.00,7.485241,24.93584,-0.000170,24.020016,-0.0076,1.314
9250.00,7.485633,24.93538,-0.000170,24.019949,-0.0076,1.313
9252.00,7.486896,24.93672,-0.000170,24.019786,-0.0076,1.313
9254.00,7.486488,24.93631,-0.000169,24.019354,-0.0076,1.313
9256.00,7.485957,24.93601,-0.000169,24.020078,-0.0076,1.313
9258.00,7.485863,24.93663,-0.000170,24.019935,-0.0076,1.313
9260.00,7.485838,24.93603,-0.000169,24.020475,-0.0076,1.314
9262.00,7.484771,24.93630,-0.000169,24.020312,-0.0075,1.314
9264.00,7.484295,24.93623,-0.000169,24.019286,-0.0075,1.314
9266.00,7.484270,24.93568,-0.000169,24.019626,-0.0076,1.314
9268.00,7.483757,24.93637,-0.000169,24.019764,-0.0076,1.314
9270.00,7.483598,24.93618,-0.000170,24.019646,-0.0076,1.314
9272.00,7.483901,24.93659,-0.000170,24.020156,-0.0076,1.314
9274.00,7.484616,24.93577,-0.000170,24.020098,-0.0076,1.314
9276.00,7.484611,24.93666,-0.000169,24.019512,-0.0076,1.314
9278.00,7.484041,24.93595,-0.000169,24.019316,-0.0076,1.314
9280.00,7.483298,24.93527,-0.000168,24.019864,-0.0076,1.314
9282.00,7.483760,24.93505,-0.000169,24.020324,-0.0076,1.315
9284.00,7.483092,24.93493,-0.000170,24.020065,-0.0076,1.314
9286.00,7.483001,24.93537,-0.000170,24.018965,-0.0076,1.314
9288.00,7.483212,24.93567,-0.000171,24.019095,-0.0076,1.314
9290.00,7.483296,24.93577,-0.000170,24.019327,-0.0075,1.314
9292.00,7.482450,24.93505,-0.000170,24.019746,-0.0076,1.314
9294.00,7.482366,24.93592,-0.000169,24.019403,-0.0076,1.314
9296.00,7.482667,24.93543,-0.000170,24.019833,-0.0076,1.315
9298.00,7.483142,24.93498,-0.000168,24.020096,-0.0076,1.314
9300.00,7.483672,24.93527,-0.000168,24.019857,-0.0076,1.314
9302.00,7.483446,24.93540,-0.000169,24.020125,-0.0076,1.314
9304.00,7.483550,24.93610,-0.000169,24.020148,-0.0076,1.314
9306.00,7.483071,24.93637,-0.000170,24.019498,-0.0076,1.315
9308.00,7.483045,24.93711,-0.000169,24.020025,-0.0076,1.314
9310.00,7.483014,24.93637,-0.000170,24.019529,-0.0076,1.315
9312.00,7.483321,24.93690,-0.000169,24.019610,-0.0076,1.314
9314.00,7.482700,24.93738,-0.000170,24.020060,-0.0076,1.314
9316.00,7.481475,24.93764,-0.000170,24.019782,-0.0076,1.315
9318.00,7.481002,24.93834,-0.000169,24.019380,-0.0076,1.314
9320.00,7.481340,24.93723,-0.000169,24.019547,-0.0076,1.315
9322.00,7.481028,24.93757,-0.000170,24.019742,-0.0076,1.315
9324.00,7.481577,24.93771,-0.000170,24.020177,-0.0075,1.315
9326.00,7.481512,24.93762,-0.000170,24.019032,-0.0076,1.315
9328.00,7.481926,24.93797,-0.000169,24.019913,-0.0076,1.315
9330.00,7.481882,24.93792,-0.000169,24.019819,-0.0076,1.315
9332.00,7.482025,24.93741,-0.000170,24.019293,-0.0076,1.315
9334.00,7.481350,24.93772,-0.000169,24.020054,-0.0076,1.315
9336.00,7.481547,24.93786,-0.000170,24.020234,-0.0075,1.315
9338.00,7.481910,24.93748,-0.000169,24.019757,-0.0076,1.314
9340.00,7.482555,24.93714,-0.000169,24.019661,-0.0076,1.315
9342.00,7.483248,24.93743,-0.000170,24.019791,-0.0076,1.315
9344.00,7.482615,24.93726,-0.000170,24.019293,-0.0076,1.315
9346.00,7.480947,24.93731,-0.000170,24.019626,-0.0075,1.315
9348.00,7.481414,24.93699,-0.000168,24.019313,-0.0076,1.315
9350.00,7.481224,24.93657,-0.000170,24.019561,-0.0075,1.314
9352.00,7.481371,24.93744,-0.000170,24.019556,-0.0076,1.315
9354.00,7.481674,24.93676,-0.000169,24.018972,-0.0076,1.315
9356.00,7.482327,24.93721,-0.000169,24.019645,-0.0076,1.315
9358.00,7.481366,24.93777,-0.000170,24.020069,-0.0075,1.315
9360.00,7.481759,24.93680,-0.000169,24.019637,-0.0076,1.315
9362.00,7.480976,24.93705,-0.000169,24.019918,-0.0076,1.315
9364.00,7.481020,24.93710,-0.000170,24.019931,-0.0075,1.314
9366.00,7.481207,24.93721,-0.000169,24.020315,-0.0076,1.314
9368.00,7.481358,24.93657,-0.000169,24.019637,-0.0076,1.314
9370.00,7.481056,24.93686,-0.000168,24.020286,-0.0075,1.315
9372.00,7.481422,24.93663,-0.000170,24.019655,-0.0076,1.315
9374.00,7.480836,24.93644,-0.000170,24.020402,-0.0076,1.315
9376.00,7.480437,24.93679,-0.000170,24.019666,-0.0076,1.316
9378.00,7.480343,24.93630,-0.000170,24.019875,-0.0075,1.315
9380.00,7.480515,24.93626,-0.000168,24.019982,-0.0075,1.315
9382.00,7.480787,24.93681,-0.000168,24.019659,-0.0076,1.315
9384.00,7.480903,24.93649,-0.000169,24.020177,-0.0076,1.315
9386.00,7.480549,24.93587,-0.000169,24.019942,-0.0076,1.315
9388.00,7.480504,24.93674,-0.000168,24.020116,-0.0076,1.315
9390.00,7.480379,24.93716,-0.000168,24.019900,-0.0076,1.315
9392.00,7.480744,24.93682,-0.000168,24.019588,-0.0076,1.315
9394.00,7.480944,24.93658,-0.000168,24.020301,-0.0075,1.315
9396.00,7.480954,24.93770,-0.000169,24.019614,-0.0076,1.315
9398.00,7.480736,24.93771,-0.000170,24.019400,-0.0076,1.316
9400.00,7.480023,24.93730,-0.000169,24.019692,-0.0076,1.315
9402.00,7.480758,24.93772,-0.000169,24.020038,-0.0076,1.315
9404.00,7.480544,24.93702,-0.000169,24.019766,-0.0075,1.316
9406.00,7.480653,24.93754,-0.000170,24.019824,-0.0076,1.315
9408.00,7.480452,24.93729,-0.000169,24.020107,-0.0076,1.315
9410.00,7.480008,24.93677,-0.000168,24.019503,-0.0076,1.315
9412.00,7.480495,24.93622,-0.000169,24.019273,-0.0076,1.316
9414.00,7.480643,24.93647,-0.000168,24.020393,-0.0076,1.315
9416.00,7.480220,24.93597,-0.000169,24.019675,-0.0076,1.315
9418.00,7.480345,24.93664,-0.000168,24.019255,-0.0076,1.315
9420.00,7.480291,24.93645,-0.000169,24.019708,-0.0076,1.316
9422.00,7.481064,24.93619,-0.000170,24.020148,-0.0076,1.316
9424.00,7.480797,24.93611,-0.000169,24.019953,-0.0075,1.316
9426.00,7.480442,24.93578,-0.000168,24.019077,-0.0076,1.315
9428.00,7.480862,24.93581,-0.000168,24.019674,-0.0076,1.315
9430.00,7.480106,24.93715,-0.000169,24.019708,-0.0076,1.316
9432.00,7.479472,24.93681,-0.000169,24.020348,-0.0076,1.316
9434.00,7.479539,24.93659,-0.000170,24.020192,-0.0076,1.316
9436.00,7.479023,24.93630,-0.000170,24.019817,-0.0076,1.316
9438.00,7.478908,24.93610,-0.000170,24.019681,-0.0076,1.316
9440.00,7.478707,24.93697,-0.000170,24.020596,-0.0075,1.316
9442.00,7.479187,24.93711,-0.000169,24.020143,-0.0076,1.316
9444.00,7.478997,24.93733,-0.000169,24.020172,-0.0076,1.316
9446.00,7.478886,24.93718,-0.000170,24.019398,-0.0076,1.316
9448.00,7.478355,24.93823,-0.000169,24.019559,-0.0076,1.316
9450.00,7.478973,24.93766,-0.000170,24.019984,-0.0076,1.316
9452.00,7.479414,24.93750,-0.000170,24.019717,-0.0076,1.317
9454.00,7.479030,24.93810,-0.000169,24.019708,-0.0076,1.316
9456.00,7.479024,24.93806,-0.000168,24.019672,-0.0075,1.316
9458.00,7.478690,24.93805,-0.000168,24.020161,-0.0076,1.315
9460.00,7.479090,24.93771,-0.000169,24.019808,-0.0076,1.316
9462.00,7.479216,24.93770,-0.000170,24.019046,-0.0076,1.316
9464.00,7.479050,24.93792,-0.000169,24.019782,-0.0076,1.316
9466.00,7.479743,24.93670,-0.000169,24.019860,-0.0076,1.315
9468.00,7.479541,24.93673,-0.000170,24.019933,-0.0075,1.316
9470.00,7.479121,24.93637,-0.000169,24.019264,-0.0076,1.316
9472.00,7.478403,24.93610,-0.000171,24.019367,-0.0076,1.316
9474.00,7.478961,24.93675,-0.000170,24.019692,-0.0076,1.316
9476.00,7.479451,24.93622,-0.000169,24.020129,-0.0076,1.317
9478.00,7.478816,24.93628,-0.000170,24.020156,-0.0075,1.316
9480.00,7.479357,24.93560,-0.000169,24.019882,-0.0075,1.316
9482.00,7.479562,24.93674,-0.000169,24.020188,-0.0075,1.316
9484.00,7.479182,24.93666,-0.000169,24.020042,-0.0076,1.316
9486.00,7.479107,24.93680,-0.000170,24.019884,-0.0076,1.316
9488.00,7.479498,24.93791,-0.000170,24.019376,-0.0076,1.316
9490.00,7.479499,24.93851,-0.000170,24.018878,-0.0076,1.316
9492.00,7.479114,24.93786,-0.000170,24.020018,-0.0076,1.316
9494.00,7.478856,24.93717,-0.000169,24.019679,-0.0076,1.317
9496.00,7.478642,24.93726,-0.000170,24.019579,-0.0076,1.316
9498.00,7.477911,24.93718,-0.000170,24.019090,-0.0076,1.316
9500.00,7.478860,24.93741,-0.000170,24.019333,-0.0076,1.316
9502.00,7.479542,24.93720,-0.000169,24.019911,-0.0076,1.316
9504.00,7.478798,24.93662,-0.000171,24.019654,-0.0076,1.317
9506.00,7.478572,24.93647,-0.000170,24.019353,-0.0076,1.317
9508.00,7.478778,24.93697,-0.000170,24.019318,-0.0075,1.316
9510.00,7.479224,24.93606,-0.000169,24.019481,-0.0076,1.315
9512.00,7.479185,24.93594,-0.000169,24.019726,-0.0076,1.317
9514.00,7.478875,24.93651,-0.000170,24.019596,-0.0076,1.317
9516.00,7.478266,24.93656,-0.000170,24.019536,-0.0076,1.317
9518.00,7.478411,24.93755,-0.000169,24.020587,-0.0076,1.316
9520.00,7.478361,24.93653,-0.000169,24.020003,-0.0075,1.316
9522.00,7.478987,24.93653,-0.000169,24.019296,-0.0075,1.316
9524.00,7.479169,24.93677,-0.000170,24.020326,-0.0076,1.317
9526.00,7.479180,24.93640,-0.000170,24.020179,-0.0076,1.317
9528.00,7.478733,24.93675,-0.000169,24.019775,-0.0076,1.317
9530.00,7.478779,24.93691,-0.000170,24.019739,-0.0076,1.317
9532.00,7.478873,24.93702,-0.000170,24.019913,-0.0076,1.316
9534.00,7.478999,24.93746,-0.000170,24.019945,-0.0076,1.317
9536.00,7.478931,24.93764,-0.000170,24.019835,-0.0076,1.317
9538.00,7.478918,24.93732,-0.000171,24.019306,-0.0076,1.317
9540.00,7.478615,24.93601,-0.000171,24.019530,-0.0076,1.317
9542.00,7.478448,24.93701,-0.000171,24.020002,-0.0076,1.317
9544.00,7.478733,24.93693,-0.000169,24.019809,-0.0076,1.316
9546.00,7.478326,24.93732,-0.000169,24.019886,-0.0076,1.317
9548.00,7.478483,24.93680,-0.000170,24.020183,-0.0076,1.317
9550.00,7.478978,24.93645,-0.000169,24.020174,-0.0076,1.317
9552.00,7.479217,24.93670,-0.000168,24.019955,-0.0076,1.317
9554.00,7.478809,24.93718,-0.000170,24.020168,-0.0076,1.317
9556.00,7.478889,24.93718,-0.000169,24.019835,-0.0076,1.317
9558.00,7.479352,24.93744,-0.000169,24.019425,-0.0076,1.317
9560.00,7.479254,24.93692,-0.000169,24.019271,-0.0076,1.316
9562.00,7.478194,24.93605,-0.000170,24.019325,-0.0076,1.317
9564.00,7.478017,24.93671,-0.000170,24.019186,-0.0076,1.317
9566.00,7.477907,24.93787,-0.000170,24.019712,-0.0076,1.317
9568.00,7.478562,24.93832,-0.000170,24.019755,-0.0075,1.317
9570.00,7.479172,24.93725,-0.000170,24.019035,-0.0076,1.317
9572.00,7.479452,24.93684,-0.000170,24.019378,-0.0076,1.317
9574.00,7.478935,24.93728,-0.000170,24.020257,-0.0076,1.317
9576.00,7.478274,24.93663,-0.000170,24.019561,-0.0076,1.317
9578.00,7.478126,24.93674,-0.000170,24.019857,-0.0076,1.317
9580.00,7.477809,24.93668,-0.000170,24.019809,-0.0076,1.317
9582.00,7.478023,24.93716,-0.000170,24.019703,-0.0076,1.318
9584.00,7.478827,24.93660,-0.000170,24.019895,-0.0076,1.317
9586.00,7.478700,24.93706,-0.000170,24.019663,-0.0076,1.317
9588.00,7.477572,24.93791,-0.000169,24.019953,-0.0075,1.318
9590.00,7.477684,24.93762,-0.000170,24.020237,-0.0076,1.317
9592.00,7.477843,24.93759,-0.000169,24.020266,-0.0076,1.317
9594.00,7.477705,24.93769,-0.000170,24.019989,-0.0076,1.318
9596.00,7.478409,24.93741,-0.000169,24.020156,-0.0076,1.318
9598.00,7.478872,24.93681,-0.000170,24.020156,-0.0076,1.318
9600.00,7.478379,24.93782,-0.000170,24.019960,-0.0076,1.318
9602.00,7.478559,24.93832,-0.000170,24.020236,-0.0075,1.318
9604.00,7.478521,24.93785,-0.000170,24.020370,-0.0076,1.317
@16,12.0000,24.0
9606.00,7.476503,24.93749,-0.000170,24.019797,-0.0076,1.318
9608.00,7.469898,24.93779,-0.000169,24.019683,-0.0076,1.317
9610.00,7.460149,24.93799,-0.000168,24.019650,-0.0076,1.316
9612.00,7.450334,24.93771,-0.000168,24.020098,-0.0076,1.317
9614.00,7.444471,24.93802,-0.000168,24.019782,-0.0076,1.317
9616.00,7.443117,24.93708,-0.000169,24.019918,-0.0076,1.317
9618.00,7.443087,24.93759,-0.000170,24.019746,-0.0076,1.318
9620.00,7.444118,24.93843,-0.000171,24.020013,-0.0076,1.318
9622.00,7.444322,24.93727,-0.000170,24.020417,-0.0076,1.318
9624.00,7.444714,24.93663,-0.000171,24.020415,-0.0076,1.319
9626.00,7.445957,24.93677,-0.000170,24.019741,-0.0076,1.319
9628.00,7.447657,24.93635,-0.000170,24.019325,-0.0076,1.319
9630.00,7.452312,24.93695,-0.000171,24.019630,-0.0076,1.319
9632.00,7.463255,24.93663,-0.000171,24.019340,-0.0076,1.319
9634.00,7.477065,24.93507,-0.000172,24.019449,-0.0076,1.320
9636.00,7.489595,24.93567,-0.000171,24.019503,-0.0076,1.320
9638.00,7.499506,24.93553,-0.000172,24.019496,-0.0076,1.319
9640.00,7.505452,24.93586,-0.000171,24.019855,-0.0076,1.319
9642.00,7.509223,24.93591,-0.000170,24.018943,-0.0076,1.319
9644.00,7.512689,24.93603,-0.000171,24.019761,-0.0076,1.318
9646.00,7.517173,24.93612,-0.000169,24.020216,-0.0076,1.318
9648.00,7.521737,24.93597,-0.000168,24.019403,-0.0076,1.318
9650.00,7.525629,24.93616,-0.000169,24.019650,-0.0076,1.317
9652.00,7.527048,24.93559,-0.000169,24.019229,-0.0075,1.318
9654.00,7.528121,24.93615,-0.000169,24.019699,-0.0076,1.318
9656.00,7.528662,24.93661,-0.000169,24.019469,-0.0076,1.318
9658.00,7.528877,24.93601,-0.000169,24.019550,-0.0076,1.319
9660.00,7.528641,24.93626,-0.000168,24.020364,-0.0076,1.318
9662.00,7.527908,24.93629,-0.000169,24.019548,-0.0076,1.318
9664.00,7.527195,24.93604,-0.000169,24.019449,-0.0076,1.318
9666.00,7.525678,24.93535,-0.000170,24.019445,-0.0076,1.318
9668.00,7.524230,24.93668,-0.000169,24.019307,-0.0076,1.318
9670.00,7.523360,24.93598,-0.000168,24.019302,-0.0076,1.318
9672.00,7.521876,24.93604,-0.000168,24.019161,-0.0076,1.318
9674.00,7.521024,24.93687,-0.000169,24.019391,-0.0076,1.318
9676.00,7.519732,24.93633,-0.000169,24.019634,-0.0076,1.318
9678.00,7.518198,24.93686,-0.000168,24.019692,-0.0076,1.318
9680.00,7.516921,24.93667,-0.000168,24.019663,-0.0076,1.318
9682.00,7.516832,24.93613,-0.000169,24.019684,-0.0076,1.318
9684.00,7.516032,24.93702,-0.000168,24.019353,-0.0077,1.318
9686.00,7.515796,24.93744,-0.000169,24.018901,-0.0076,1.318
9688.00,7.516025,24.93672,-0.000169,24.019802,-0.0076,1.318
9690.00,7.515377,24.93640,-0.000170,24.019021,-0.0076,1.319
9692.00,7.514741,24.93702,-0.000170,24.018686,-0.0076,1.318
9694.00,7.515471,24.93652,-0.000169,24.019556,-0.0076,1.318
9696.00,7.516441,24.93679,-0.000169,24.019385,-0.0076,1.318
9698.00,7.515549,24.93719,-0.000171,24.019229,-0.0076,1.318
9700.00,7.515341,24.93748,-0.000170,24.018557,-0.0076,1.318
9702.00,7.515937,24.93733,-0.000169,24.019182,-0.0076,1.318
9704.00,7.515449,24.93712,-0.000169,24.019378,-0.0076,1.318
9706.00,7.514788,24.93720,-0.000170,24.019409,-0.0076,1.319
9708.00,7.514135,24.93803,-0.000171,24.019358,-0.0076,1.318
9710.00,7.513817,24.93715,-0.000170,24.019541,-0.0076,1.318
9712.00,7.513221,24.93721,-0.000171,24.019666,-0.0076,1.318
9714.00,7.513237,24.93678,-0.000171,24.019309,-0.0076,1.319
9716.00,7.512500,24.93654,-0.000171,24.019371,-0.0076,1.319
9718.00,7.512081,24.93677,-0.000171,24.019635,-0.0076,1.319
9720.00,7.511970,24.93763,-0.000171,24.019273,-0.0076,1.318
9722.00,7.511677,24.93741,-0.000171,24.019246,-0.0076,1.319
9724.00,7.510876,24.93708,-0.000171,24.018872,-0.0076,1.319
9726.00,7.510259,24.93691,-0.000172,24.019327,-0.0076,1.319
9728.00,7.508814,24.93631,-0.000171,24.019485,-0.0076,1.318
9730.00,7.509085,24.93549,-0.000171,24.019291,-0.0076,1.318
9732.00,7.508559,24.93612,-0.000170,24.018834,-0.0076,1.318
9734.00,7.507431,24.93622,-0.000170,24.020174,-0.0076,1.318
9736.00,7.507102,24.93593,-0.000170,24.018896,-0.0076,1.319
9738.00,7.507415,24.93679,-0.000171,24.018803,-0.0076,1.318
9740.00,7.507174,24.93699,-0.000171,24.018764,-0.0076,1.318
9742.00,7.505699,24.93670,-0.000170,24.019054,-0.0076,1.318
9744.00,7.504624,24.93668,-0.000170,24.019197,-0.0076,1.318
9746.00,7.504567,24.93672,-0.000171,24.018751,-0.0076,1.319
9748.00,7.503847,24.93625,-0.000169,24.019617,-0.0076,1.318
9750.00,7.502723,24.93634,-0.000172,24.019177,-0.0076,1.319
9752.00,7.501261,24.93589,-0.000172,24.019436,-0.0076,1.318
9754.00,7.500956,24.93686,-0.000170,24.018934,-0.0076,1.319
9756.00,7.500690,24.93698,-0.000169,24.019505,-0.0076,1.319
9758.00,7.500006,24.93747,-0.000170,24.019195,-0.0076,1.319
9760.00,7.498738,24.93705,-0.000169,24.019273,-0.0076,1.319
9762.00,7.498707,24.93697,-0.000170,24.020179,-0.0076,1.319
9764.00,7.498428,24.93666,-0.000170,24.019369,-0.0076,1.319
9766.00,7.496931,24.93646,-0.000171,24.018412,-0.0076,1.319
9768.00,7.495555,24.93706,-0.000170,24.019924,-0.0076,1.319
9770.00,7.495722,24.93707,-0.000170,24.019461,-0.0076,1.319
9772.00,7.495603,24.93731,-0.000170,24.019068,-0.0076,1.319
9774.00,7.494366,24.93746,-0.000171,24.019579,-0.0076,1.319
9776.00,7.493967,24.93768,-0.000171,24.019307,-0.0076,1.319
9778.00,7.493481,24.93659,-0.000171,24.019407,-0.0076,1.319
9780.00,7.493472,24.93715,-0.000170,24.019182,-0.0076,1.319
9782.00,7.493223,24.93725,-0.000171,24.018936,-0.0076,1.319
9784.00,7.492969,24.93801,-0.000171,24.019306,-0.0076,1.319
9786.00,7.492386,24.93736,-0.000172,24.019393,-0.0076,1.319
9788.00,7.492230,24.93664,-0.000171,24.018881,-0.0076,1.319
9790.00,7.490899,24.93710,-0.000169,24.019422,-0.0076,1.319
9792.00,7.489963,24.93816,-0.000171,24.019030,-0.0076,1.319
9794.00,7.489981,24.93760,-0.000171,24.019316,-0.0076,1.320
9796.00,7.489059,24.93687,-0.000170,24.019739,-0.0076,1.319
9798.00,7.488226,24.93717,-0.000170,24.019353,-0.0076,1.319
9800.00,7.488240,24.93801,-0.000170,24.019155,-0.0076,1.319
9802.00,7.487701,24.93860,-0.000172,24.019126,-0.0076,1.319
9804.00,7.487196,24.93817,-0.000170,24.019059,-0.0076,1.319
9806.00,7.486709,24.93745,-0.000171,24.019057,-0.0076,1.319
9808.00,7.486098,24.93770,-0.000170,24.019391,-0.0076,1.318
9810.00,7.486491,24.93825,-0.000171,24.019565,-0.0076,1.319
9812.00,7.486050,24.93860,-0.000170,24.019005,-0.0076,1.320
9814.00,7.486210,24.93832,-0.000170,24.019799,-0.0076,1.320
9816.00,7.485307,24.93810,-0.000170,24.019639,-0.0076,1.319
9818.00,7.485295,24.93853,-0.000170,24.019367,-0.0076,1.319
9820.00,7.485007,24.93842,-0.000170,24.019342,-0.0076,1.319
9822.00,7.484789,24.93772,-0.000170,24.019567,-0.0076,1.320
9824.00,7.484587,24.93810,-0.000170,24.019206,-0.0076,1.320
9826.00,7.484763,24.93827,-0.000171,24.019568,-0.0076,1.320
9828.00,7.483947,24.93811,-0.000170,24.019525,-0.0076,1.320
9830.00,7.483902,24.93853,-0.000171,24.019594,-0.0076,1.319
9832.00,7.483594,24.93878,-0.000170,24.019616,-0.0076,1.319
9834.00,7.482910,24.93774,-0.000171,24.019790,-0.0076,1.319
9836.00,7.482914,24.93735,-0.000171,24.018889,-0.0076,1.319
9838.00,7.483789,24.93687,-0.000170,24.018584,-0.0076,1.319
9840.00,7.483612,24.93764,-0.000171,24.019601,-0.0076,1.319
9842.00,7.483915,24.93775,-0.000170,24.018716,-0.0076,1.319
9844.00,7.483066,24.93716,-0.000171,24.018869,-0.0076,1.320
9846.00,7.481872,24.93694,-0.000170,24.018648,-0.0076,1.320
9848.00,7.481401,24.93733,-0.000172,24.019318,-0.0076,1.320
9850.00,7.481232,24.93751,-0.000172,24.019708,-0.0076,1.319
9852.00,7.481567,24.93706,-0.000171,24.019246,-0.0076,1.319
9854.00,7.481775,24.93776,-0.000171,24.019295,-0.0076,1.319
9856.00,7.481838,24.93704,-0.000171,24.019229,-0.0076,1.319
9858.00,7.481707,24.93841,-0.000171,24.019072,-0.0076,1.319
9860.00,7.481263,24.93810,-0.000170,24.019077,-0.0076,1.320
9862.00,7.481066,24.93749,-0.000171,24.018736,-0.0076,1.320
9864.00,7.481299,24.93791,-0.000171,24.019657,-0.0077,1.319
9866.00,7.481158,24.93817,-0.000170,24.018622,-0.0076,1.320
9868.00,7.481429,24.93783,-0.000171,24.019161,-0.0076,1.320
9870.00,7.481365,24.93718,-0.000171,24.018716,-0.0077,1.320
9872.00,7.480699,24.93683,-0.000170,24.019340,-0.0076,1.320
9874.00,7.480369,24.93641,-0.000171,24.019054,-0.0076,1.319
9876.00,7.480396,24.93712,-0.000171,24.019052,-0.0076,1.320
9878.00,7.480696,24.93776,-0.000171,24.019331,-0.0076,1.320
9880.00,7.481092,24.93752,-0.000170,24.019340,-0.0076,1.319
9882.00,7.480624,24.93668,-0.000170,24.018671,-0.0076,1.319
9884.00,7.480594,24.93799,-0.000171,24.018912,-0.0076,1.320
9886.00,7.480577,24.93760,-0.000171,24.019206,-0.0076,1.320
9888.00,7.480462,24.93762,-0.000170,24.018754,-0.0076,1.320
9890.00,7.480093,24.93753,-0.000170,24.019342,-0.0076,1.320
9892.00,7.480337,24.93737,-0.000170,24.019664,-0.0076,1.320
9894.00,7.479957,24.93662,-0.000171,24.019456,-0.0076,1.320
9896.00,7.480276,24.93660,-0.000170,24.019579,-0.0076,1.319
9898.00,7.480736,24.93784,-0.000171,24.019191,-0.0076,1.319
9900.00,7.479995,24.93806,-0.000170,24.018606,-0.0076,1.320
9902.00,7.479063,24.93776,-0.000171,24.019980,-0.0076,1.320
9904.00,7.479226,24.93752,-0.000171,24.019880,-0.0076,1.320
9906.00,7.479290,24.93657,-0.000170,24.019064,-0.0076,1.319
9908.00,7.478982,24.93632,-0.000170,24.019296,-0.0076,1.320
9910.00,7.478413,24.93701,-0.000171,24.018854,-0.0076,1.320
9912.00,7.478531,24.93680,-0.000172,24.019501,-0.0076,1.320
9914.00,7.479635,24.93761,-0.000171,24.019413,-0.0076,1.320
9916.00,7.480355,24.93721,-0.000170,24.019683,-0.0076,1.320
9918.00,7.480608,24.93669,-0.000170,24.019688,-0.0076,1.319
9920.00,7.479927,24.93736,-0.000170,24.019538,-0.0076,1.319
9922.00,7.479621,24.93740,-0.000170,24.019117,-0.0076,1.319
9924.00,7.479869,24.93816,-0.000169,24.019538,-0.0075,1.320
9926.00,7.479558,24.93841,-0.000170,24.019117,-0.0076,1.319
9928.00,7.478823,24.93863,-0.000171,24.019570,-0.0076,1.320
9930.00,7.479329,24.93939,-0.000169,24.019055,-0.0076,1.320
9932.00,7.478726,24.93848,-0.000171,24.019206,-0.0076,1.320
9934.00,7.478069,24.93852,-0.000171,24.019775,-0.0076,1.320
9936.00,7.478740,24.93929,-0.000171,24.019340,-0.0076,1.320
9938.00,7.478832,24.93896,-0.000171,24.019168,-0.0076,1.320
9940.00,7.478564,24.93826,-0.000172,24.019104,-0.0076,1.320
9942.00,7.478991,24.93848,-0.000171,24.019101,-0.0076,1.320
9944.00,7.478195,24.93818,-0.000171,24.019175,-0.0076,1.320
9946.00,7.478755,24.93821,-0.000171,24.019536,-0.0075,1.319
9948.00,7.480561,24.93939,-0.000170,24.019431,-0.0076,1.319
9950.00,7.480598,24.93825,-0.000170,24.019014,-0.0076,1.319
9952.00,7.479733,24.93905,-0.000170,24.019675,-0.0076,1.320
9954.00,7.480225,24.93864,-0.000170,24.019432,-0.0076,1.321
9956.00,7.480222,24.93843,-0.000171,24.019057,-0.0076,1.320
9958.00,7.480228,24.93827,-0.000170,24.018918,-0.0076,1.320
9960.00,7.479937,24.93925,-0.000170,24.019331,-0.0076,1.320
9962.00,7.479453,24.93902,-0.000170,24.019630,-0.0076,1.320
9964.00,7.479863,24.93859,-0.000170,24.019489,-0.0076,1.320
9966.00,7.478401,24.93820,-0.000171,24.019385,-0.0076,1.320
9968.00,7.477750,24.93861,-0.000171,24.019063,-0.0076,1.320
9970.00,7.477321,24.93823,-0.000172,24.019664,-0.0076,1.320
9972.00,7.476828,24.93818,-0.000171,24.019813,-0.0076,1.320
9974.00,7.477452,24.93850,-0.000171,24.018796,-0.0076,1.320
9976.00,7.477620,24.93798,-0.000172,24.019538,-0.0076,1.320
9978.00,7.476924,24.93777,-0.000172,24.019735,-0.0076,1.321
9980.00,7.475852,24.93802,-0.000172,24.018990,-0.0076,1.320
9982.00,7.475475,24.93714,-0.000171,24.019229,-0.0076,1.320
9984.00,7.476500,24.93745,-0.000171,24.019503,-0.0076,1.320
9986.00,7.476523,24.93797,-0.000171,24.019385,-0.0076,1.319
9988.00,7.477135,24.93843,-0.000170,24.019545,-0.0076,1.320
9990.00,7.476877,24.93750,-0.000170,24.019489,-0.0076,1.321
9992.00,7.476986,24.93687,-0.000171,24.019708,-0.0076,1.320
9994.00,7.476617,24.93677,-0.000171,24.018977,-0.0076,1.320
9996.00,7.476801,24.93594,-0.000171,24.019605,-0.0076,1.320
9998.00,7.476390,24.93626,-0.000172,24.019097,-0.0076,1.320
10000.00,7.477812,24.93639,-0.000172,24.019458,-0.0076,1.321
10002.00,7.477523,24.93781,-0.000170,24.019191,-0.0076,1.321
10004.00,7.477354,24.93753,-0.000171,24.019962,-0.0076,1.321
10006.00,7.477491,24.93770,-0.000171,24.019358,-0.0076,1.321
10008.00,7.477024,24.93786,-0.000171,24.019635,-0.0076,1.320
10010.00,7.477083,24.93729,-0.000171,24.019451,-0.0076,1.320
10012.00,7.476874,24.93729,-0.000170,24.019228,-0.0076,1.320
10014.00,7.476889,24.93643,-0.000171,24.019824,-0.0076,1.321
10016.00,7.476678,24.93648,-0.000172,24.019668,-0.0076,1.321
10018.00,7.476081,24.93707,-0.000170,24.019605,-0.0076,1.320
10020.00,7.475889,24.93720,-0.000171,24.019019,-0.0076,1.319
10022.00,7.475542,24.93757,-0.000170,24.019519,-0.0076,1.320
10024.00,7.475785,24.93637,-0.000171,24.019320,-0.0076,1.321
10026.00,7.476182,24.93684,-0.000170,24.019146,-0.0076,1.320
10028.00,7.476584,24.93725,-0.000170,24.020281,-0.0076,1.320
10030.00,7.476346,24.93748,-0.000171,24.019775,-0.0076,1.321
10032.00,7.476140,24.93756,-0.000171,24.019409,-0.0076,1.320
10034.00,7.476782,24.93742,-0.000171,24.019915,-0.0076,1.321
10036.00,7.477091,24.93716,-0.000170,24.020239,-0.0076,1.320
10038.00,7.476252,24.93740,-0.000170,24.019875,-0.0076,1.321
10040.00,7.476363,24.93725,-0.000169,24.018861,-0.0076,1.320
10042.00,7.476770,24.93664,-0.000169,24.019530,-0.0075,1.321
10044.00,7.476823,24.93759,-0.000171,24.018675,-0.0076,1.321
10046.00,7.476249,24.93732,-0.000172,24.019277,-0.0076,1.321
10048.00,7.476303,24.93808,-0.000171,24.019150,-0.0076,1.320
10050.00,7.476091,24.93800,-0.000170,24.018809,-0.0076,1.320
10052.00,7.476135,24.93795,-0.000169,24.019610,-0.0076,1.321
10054.00,7.476917,24.93820,-0.000169,24.019077,-0.0076,1.320
10056.00,7.475849,24.93820,-0.000170,24.019413,-0.0076,1.320
10058.00,7.476177,24.93844,-0.000170,24.019039,-0.0076,1.320
10060.00,7.476483,24.93826,-0.000170,24.018910,-0.0076,1.320
10062.00,7.476609,24.93735,-0.000169,24.019634,-0.0076,1.320
10064.00,7.476035,24.93706,-0.000172,24.019155,-0.0076,1.321
10066.00,7.475159,24.93747,-0.000172,24.019762,-0.0076,1.321
10068.00,7.474938,24.93801,-0.000171,24.019289,-0.0076,1.320
10070.00,7.475800,24.93760,-0.000169,24.019371,-0.0076,1.320
10072.00,7.476854,24.93809,-0.000170,24.019340,-0.0076,1.321
10074.00,7.476333,24.93799,-0.000171,24.019237,-0.0076,1.321
10076.00,7.476021,24.93778,-0.000171,24.019204,-0.0076,1.320
10078.00,7.475770,24.93817,-0.000171,24.019258,-0.0076,1.321
10080.00,7.475818,24.93782,-0.000171,24.019345,-0.0076,1.321
10082.00,7.475507,24.93754,-0.000171,24.019436,-0.0076,1.320
10084.00,7.476228,24.93799,-0.000171,24.019311,-0.0076,1.320
10086.00,7.476025,24.93858,-0.000171,24.019304,-0.0076,1.320
10088.00,7.475056,24.93790,-0.000171,24.019666,-0.0076,1.320
10090.00,7.475236,24.93731,-0.000170,24.019266,-0.0076,1.321
10092.00,7.475483,24.93747,-0.000171,24.019336,-0.0076,1.321
10094.00,7.475360,24.93799,-0.000171,24.019628,-0.0077,1.321
10096.00,7.474857,24.93792,-0.000171,24.019035,-0.0076,1.321
10098.00,7.475672,24.93769,-0.000170,24.019006,-0.0076,1.321
10100.00,7.475265,24.93816,-0.000171,24.018648,-0.0076,1.321
10102.00,7.475408,24.93747,-0.000172,24.019126,-0.0076,1.321
10104.00,7.475382,24.93777,-0.000172,24.019579,-0.0076,1.321
10106.00,7.475616,24.93813,-0.000171,24.018923,-0.0076,1.321
10108.00,7.475425,24.93832,-0.000170,24.019661,-0.0076,1.321
10110.00,7.475665,24.93837,-0.000170,24.018997,-0.0076,1.320
10112.00,7.475607,24.93828,-0.000171,24.019338,-0.0076,1.321
10114.00,7.475348,24.93761,-0.000171,24.019501,-0.0076,1.321
10116.00,7.475133,24.93777,-0.000171,24.019106,-0.0076,1.321
10118.00,7.475574,24.93699,-0.000171,24.018999,-0.0076,1.321
10120.00,7.475560,24.93717,-0.000172,24.019771,-0.0076,1.320
10122.00,7.474952,24.93785,-0.000172,24.019324,-0.0076,1.321
10124.00,7.474827,24.93886,-0.000171,24.018566,-0.0076,1.321
10126.00,7.475097,24.93845,-0.000171,24.019592,-0.0076,1.321
10128.00,7.474744,24.93822,-0.000171,24.018994,-0.0076,1.321
10130.00,7.473791,24.93794,-0.000172,24.019382,-0.0076,1.321
10132.00,7.475091,24.93796,-0.000170,24.019113,-0.0076,1.320
10134.00,7.475638,24.93805,-0.000170,24.018773,-0.0076,1.320
10136.00,7.475714,24.93822,-0.000172,24.019035,-0.0077,1.321
10138.00,7.474807,24.93860,-0.000172,24.019278,-0.0076,1.321
10140.00,7.474176,24.93773,-0.000171,24.019712,-0.0076,1.321
10142.00,7.473956,24.93864,-0.000172,24.019206,-0.0076,1.320
10144.00,7.473803,24.93767,-0.000170,24.019376,-0.0076,1.321
10146.00,7.474121,24.93761,-0.000171,24.019398,-0.0076,1.321
10148.00,7.474774,24.93829,-0.000172,24.019113,-0.0076,1.322
10150.00,7.475421,24.93791,-0.000172,24.018999,-0.0076,1.320
10152.00,7.475425,24.93695,-0.000171,24.019157,-0.0076,1.321
10154.00,7.475845,24.93662,-0.000170,24.019126,-0.0076,1.321
10156.00,7.475383,24.93718,-0.000171,24.018638,-0.0076,1.321
10158.00,7.474976,24.93778,-0.000170,24.018880,-0.0076,1.320
10160.00,7.475178,24.93813,-0.000170,24.019469,-0.0076,1.321
10162.00,7.475127,24.93820,-0.000171,24.019204,-0.0076,1.321
10164.00,7.474580,24.93750,-0.000172,24.019432,-0.0076,1.321
10166.00,7.474795,24.93796,-0.000171,24.018876,-0.0077,1.320
10168.00,7.475281,24.93827,-0.000171,24.019242,-0.0076,1.321
10170.00,7.474781,24.93869,-0.000171,24.018938,-0.0076,1.321
10172.00,7.475230,24.93817,-0.000171,24.019237,-0.0076,1.321
10174.00,7.475126,24.93807,-0.000171,24.019556,-0.0076,1.321
10176.00,7.474510,24.93777,-0.000171,24.018938,-0.0076,1.321
10178.00,7.475070,24.93740,-0.000171,24.018673,-0.0076,1.321
10180.00,7.475084,24.93713,-0.000172,24.018258,-0.0076,1.321
10182.00,7.475171,24.93631,-0.000173,24.019389,-0.0076,1.321
10184.00,7.474877,24.93655,-0.000172,24.019081,-0.0076,1.321
10186.00,7.474039,24.93708,-0.000171,24.019200,-0.0076,1.320
10188.00,7.473989,24.93741,-0.000171,24.019148,-0.0076,1.321
10190.00,7.473266,24.93646,-0.000171,24.019200,-0.0076,1.322
10192.00,7.473768,24.93665,-0.000172,24.019333,-0.0076,1.321
10194.00,7.474545,24.93803,-0.000171,24.019425,-0.0076,1.321
10196.00,7.474485,24.93754,-0.000171,24.019483,-0.0076,1.322
10198.00,7.474722,24.93742,-0.000172,24.018919,-0.0076,1.321
10200.00,7.474151,24.93746,-0.000171,24.018686,-0.0076,1.321
10202.00,7.475021,24.93707,-0.000170,24.019403,-0.0076,1.321
10204.00,7.474169,24.93780,-0.000171,24.018825,-0.0076,1.321
@17,12.0000,24.0
10206.00,7.473095,24.93787,-0.000170,24.018388,-0.0076,1.321
10208.00,7.466204,24.93774,-0.000171,24.018716,-0.0076,1.321
10210.00,7.456418,24.93762,-0.000171,24.018432,-0.0077,1.320
10212.00,7.446896,24.93670,-0.000169,24.018744,-0.0077,1.320
10214.00,7.440754,24.93744,-0.000170,24.019010,-0.0077,1.320
10216.00,7.437890,24.93717,-0.000171,24.018600,-0.0077,1.321
10218.00,7.438535,24.93749,-0.000172,24.019151,-0.0076,1.322
10220.00,7.440062,24.93698,-0.000173,24.018361,-0.0076,1.322
10222.00,7.441019,24.93681,-0.000173,24.018825,-0.0077,1.322
10224.00,7.442284,24.93695,-0.000173,24.018580,-0.0076,1.321
10226.00,7.442970,24.93702,-0.000172,24.018620,-0.0077,1.322
10228.00,7.444524,24.93718,-0.000172,24.019474,-0.0076,1.322
10230.00,7.447773,24.93711,-0.000172,24.019588,-0.0076,1.323
10232.00,7.458431,24.93690,-0.000172,24.018695,-0.0076,1.323
10234.00,7.472440,24.93735,-0.000173,24.019081,-0.0076,1.324
10236.00,7.486045,24.93753,-0.000175,24.018979,-0.0076,1.323
10238.00,7.496194,24.93751,-0.000173,24.018443,-0.0076,1.322
10240.00,7.502380,24.93745,-0.000172,24.018388,-0.0076,1.322
10242.00,7.505473,24.93703,-0.000172,24.018570,-0.0076,1.322
10244.00,7.508811,24.93719,-0.000171,24.019420,-0.0076,1.322
10246.00,7.513664,24.93776,-0.000171,24.018758,-0.0077,1.321
10248.00,7.517979,24.93858,-0.000170,24.018803,-0.0077,1.321
10250.00,7.521512,24.93825,-0.000171,24.018838,-0.0076,1.321
10252.00,7.523221,24.93847,-0.000170,24.019228,-0.0076,1.321
10254.00,7.524220,24.93796,-0.000170,24.019229,-0.0076,1.321
10256.00,7.524741,24.93809,-0.000168,24.019133,-0.0076,1.321
10258.00,7.524215,24.93896,-0.000169,24.019643,-0.0076,1.321
10260.00,7.523201,24.93851,-0.000170,24.019498,-0.0076,1.321
10262.00,7.522751,24.93824,-0.000170,24.019119,-0.0076,1.321
10264.00,7.522333,24.93876,-0.000170,24.019211,-0.0076,1.322
10266.00,7.520035,24.93856,-0.000170,24.019333,-0.0076,1.322
10268.00,7.517820,24.93843,-0.000170,24.019220,-0.0076,1.321
10270.00,7.516667,24.93832,-0.000170,24.018691,-0.0076,1.321
10272.00,7.515032,24.93819,-0.000171,24.019605,-0.0076,1.321
10274.00,7.514632,24.93779,-0.000171,24.018963,-0.0076,1.321
10276.00,7.513086,24.93809,-0.000172,24.018874,-0.0076,1.322
10278.00,7.511987,24.93800,-0.000171,24.018624,-0.0077,1.321
10280.00,7.511793,24.93786,-0.000171,24.018354,-0.0076,1.321
10282.00,7.511093,24.93818,-0.000172,24.019646,-0.0076,1.321
10284.00,7.510995,24.93842,-0.000171,24.019045,-0.0076,1.321
10286.00,7.510886,24.93893,-0.000171,24.018941,-0.0076,1.322
10288.00,7.509976,24.93861,-0.000173,24.018706,-0.0076,1.322
10290.00,7.509329,24.93828,-0.000172,24.018751,-0.0076,1.322
10292.00,7.509338,24.93865,-0.000172,24.019510,-0.0076,1.321
10294.00,7.509925,24.93849,-0.000171,24.018731,-0.0076,1.322
10296.00,7.510513,24.93862,-0.000171,24.018658,-0.0076,1.322
10298.00,7.510930,24.93959,-0.000171,24.018479,-0.0076,1.321
10300.00,7.510172,24.93950,-0.000171,24.019304,-0.0076,1.321
10302.00,7.509514,24.93930,-0.000172,24.018319,-0.0076,1.321
10304.00,7.509587,24.93901,-0.000170,24.018684,-0.0076,1.321
10306.00,7.509056,24.93893,-0.000171,24.019088,-0.0076,1.322
10308.00,7.509420,24.93796,-0.000171,24.019117,-0.0076,1.322
10310.00,7.509345,24.93873,-0.000170,24.019016,-0.0076,1.321
10312.00,7.509210,24.93905,-0.000171,24.018704,-0.0076,1.322
10314.00,7.508992,24.93931,-0.000171,24.018885,-0.0076,1.322
10316.00,7.507809,24.93951,-0.000170,24.018544,-0.0076,1.321
10318.00,7.507319,24.93953,-0.000172,24.019215,-0.0076,1.322
10320.00,7.506245,24.93947,-0.000172,24.019474,-0.0076,1.322
10322.00,7.505576,24.93959,-0.000172,24.019061,-0.0076,1.321
10324.00,7.505506,24.93953,-0.000172,24.019318,-0.0076,1.322
10326.00,7.506201,24.93919,-0.000171,24.019130,-0.0076,1.322
10328.00,7.506206,24.93949,-0.000171,24.018415,-0.0076,1.321
10330.00,7.505504,24.94001,-0.000171,24.019306,-0.0076,1.322
10332.00,7.504824,24.93892,-0.000171,24.019472,-0.0076,1.321
10334.00,7.504634,24.93846,-0.000171,24.018203,-0.0076,1.321
10336.00,7.504162,24.93912,-0.000170,24.019298,-0.0076,1.321
10338.00,7.502964,24.93916,-0.000170,24.019398,-0.0076,1.321
10340.00,7.501767,24.93921,-0.000171,24.019199,-0.0076,1.322
10342.00,7.501141,24.93847,-0.000171,24.018997,-0.0076,1.322
10344.00,7.501012,24.93863,-0.000169,24.019338,-0.0076,1.321
10346.00,7.499973,24.93894,-0.000169,24.019521,-0.0076,1.322
10348.00,7.499184,24.93995,-0.000172,24.019025,-0.0076,1.322
10350.00,7.498827,24.94022,-0.000171,24.018936,-0.0076,1.321
10352.00,7.498460,24.94026,-0.000171,24.018698,-0.0076,1.321
10354.00,7.498000,24.93989,-0.000171,24.018782,-0.0076,1.322
10356.00,7.497699,24.93856,-0.000172,24.019487,-0.0076,1.322
10358.00,7.496700,24.93955,-0.000172,24.018698,-0.0076,1.322
10360.00,7.495341,24.94026,-0.000172,24.018657,-0.0076,1.322
10362.00,7.494731,24.94156,-0.000172,24.019452,-0.0076,1.321
10364.00,7.494340,24.94164,-0.000171,24.019110,-0.0077,1.321
10366.00,7.493916,24.94093,-0.000171,24.018359,-0.0077,1.321
10368.00,7.493591,24.94019,-0.000170,24.018870,-0.0076,1.322
10370.00,7.493771,24.93966,-0.000170,24.019104,-0.0077,1.321
10372.00,7.492874,24.93951,-0.000171,24.019202,-0.0077,1.322
10374.00,7.491854,24.93945,-0.000171,24.018691,-0.0077,1.322
10376.00,7.490641,24.93952,-0.000170,24.019258,-0.0076,1.322
10378.00,7.490484,24.93944,-0.000169,24.019427,-0.0077,1.322
10380.00,7.490498,24.93960,-0.000172,24.018533,-0.0077,1.322
10382.00,7.490332,24.93926,-0.000171,24.018780,-0.0077,1.322
10384.00,7.489624,24.94034,-0.000173,24.019195,-0.0076,1.321
10386.00,7.489154,24.94057,-0.000171,24.019122,-0.0076,1.321
10388.00,7.487981,24.93998,-0.000170,24.019054,-0.0076,1.322
10390.00,7.487547,24.94063,-0.000172,24.018628,-0.0076,1.323
10392.00,7.487271,24.94032,-0.000171,24.019153,-0.0076,1.322
10394.00,7.486929,24.93964,-0.000170,24.019097,-0.0076,1.321
10396.00,7.486409,24.93987,-0.000170,24.019075,-0.0076,1.322
10398.00,7.486172,24.93993,-0.000171,24.019159,-0.0076,1.321
10400.00,7.485720,24.94039,-0.000171,24.019064,-0.0076,1.322
10402.00,7.485639,24.94062,-0.000171,24.018397,-0.0076,1.322
10404.00,7.484875,24.94057,-0.000171,24.018876,-0.0076,1.322
10406.00,7.483677,24.93962,-0.000172,24.019771,-0.0076,1.322
10408.00,7.483563,24.93960,-0.000171,24.018928,-0.0077,1.322
10410.00,7.483602,24.93958,-0.000171,24.018954,-0.0077,1.322
10412.00,7.483237,24.93933,-0.000170,24.019101,-0.0076,1.322
10414.00,7.482468,24.93961,-0.000171,24.019309,-0.0076,1.321
10416.00,7.482224,24.94033,-0.000170,24.018379,-0.0076,1.321
10418.00,7.482132,24.93965,-0.000170,24.019157,-0.0076,1.322
10420.00,7.482076,24.93930,-0.000170,24.018789,-0.0076,1.322
10422.00,7.481984,24.93952,-0.000171,24.019182,-0.0076,1.321
10424.00,7.481602,24.93989,-0.000172,24.018553,-0.0076,1.322
10426.00,7.481760,24.94098,-0.000171,24.019235,-0.0076,1.322
10428.00,7.481609,24.94074,-0.000171,24.018559,-0.0077,1.322
10430.00,7.481139,24.94078,-0.000170,24.018644,-0.0076,1.321
10432.00,7.480948,24.94054,-0.000170,24.018787,-0.0076,1.321
10434.00,7.481091,24.94050,-0.000171,24.019385,-0.0076,1.322
10436.00,7.481547,24.94050,-0.000170,24.018722,-0.0076,1.322
10438.00,7.481099,24.94011,-0.000169,24.018758,-0.0076,1.322
10440.00,7.481111,24.93991,-0.000170,24.018923,-0.0076,1.322
10442.00,7.480560,24.94023,-0.000171,24.018600,-0.0076,1.322
10444.00,7.480396,24.94083,-0.000172,24.019217,-0.0076,1.322
10446.00,7.480356,24.94085,-0.000172,24.018405,-0.0076,1.323
10448.00,7.480237,24.94093,-0.000172,24.018990,-0.0076,1.322
10450.00,7.479228,24.94074,-0.000171,24.019041,-0.0076,1.322
10452.00,7.478678,24.94032,-0.000172,24.018827,-0.0076,1.322
10454.00,7.479042,24.93964,-0.000171,24.019632,-0.0077,1.322
10456.00,7.478452,24.94030,-0.000171,24.019179,-0.0077,1.322
10458.00,7.478284,24.94057,-0.000170,24.018671,-0.0076,1.322
10460.00,7.477224,24.94012,-0.000170,24.018803,-0.0076,1.322
10462.00,7.477445,24.94017,-0.000171,24.018415,-0.0076,1.322
10464.00,7.477602,24.94005,-0.000171,24.019195,-0.0076,1.321
10466.00,7.478058,24.94002,-0.000171,24.018856,-0.0076,1.323
10468.00,7.478054,24.93975,-0.000172,24.018945,-0.0076,1.323
10470.00,7.478185,24.93974,-0.000172,24.019019,-0.0077,1.322
10472.00,7.477591,24.93950,-0.000171,24.018731,-0.0076,1.322
10474.00,7.477568,24.93947,-0.000170,24.018793,-0.0077,1.322
10476.00,7.477051,24.93943,-0.000171,24.018783,-0.0077,1.322
10478.00,7.476766,24.93891,-0.000171,24.019006,-0.0076,1.323
10480.00,7.476735,24.93985,-0.000172,24.018687,-0.0076,1.322
10482.00,7.476089,24.93969,-0.000172,24.018617,-0.0077,1.323
10484.00,7.476111,24.93932,-0.000172,24.018914,-0.0076,1.322
10486.00,7.476767,24.93968,-0.000170,24.018787,-0.0076,1.322
10488.00,7.477218,24.94015,-0.000171,24.018753,-0.0076,1.322
10490.00,7.477534,24.94020,-0.000171,24.019037,-0.0077,1.321
10492.00,7.476223,24.93994,-0.000171,24.019275,-0.0076,1.322
10494.00,7.475564,24.94016,-0.000171,24.019228,-0.0076,1.322
10496.00,7.475495,24.94038,-0.000172,24.019447,-0.0076,1.322
10498.00,7.475810,24.93984,-0.000171,24.018401,-0.0077,1.322
10500.00,7.475860,24.94017,-0.000171,24.018861,-0.0076,1.322
10502.00,7.475352,24.94015,-0.000172,24.018947,-0.0076,1.322
10504.00,7.475076,24.94047,-0.000171,24.018858,-0.0076,1.322
10506.00,7.474740,24.94056,-0.000171,24.018919,-0.0076,1.322
10508.00,7.474981,24.94064,-0.000171,24.018956,-0.0077,1.322
10510.00,7.475078,24.94020,-0.000170,24.018736,-0.0077,1.322
10512.00,7.475693,24.94026,-0.000171,24.018793,-0.0076,1.323
10514.00,7.476450,24.94101,-0.000172,24.018956,-0.0076,1.323
10516.00,7.476407,24.94036,-0.000172,24.019104,-0.0077,1.323
10518.00,7.475232,24.94043,-0.000171,24.018352,-0.0077,1.323
10520.00,7.475141,24.94011,-0.000172,24.019382,-0.0076,1.323
10522.00,7.475264,24.94023,-0.000171,24.019186,-0.0077,1.322
10524.00,7.474983,24.94046,-0.000171,24.018671,-0.0076,1.322
10526.00,7.474824,24.94009,-0.000170,24.018756,-0.0077,1.323
10528.00,7.474927,24.94001,-0.000172,24.018577,-0.0076,1.322
10530.00,7.475041,24.93979,-0.000171,24.018823,-0.0077,1.322
10532.00,7.474834,24.94028,-0.000171,24.018865,-0.0076,1.323
10534.00,7.474731,24.93931,-0.000172,24.018191,-0.0076,1.323
10536.00,7.474273,24.93897,-0.000171,24.018756,-0.0076,1.322
10538.00,7.474245,24.93925,-0.000170,24.018909,-0.0076,1.322
10540.00,7.475137,24.93896,-0.000172,24.018896,-0.0077,1.323
10542.00,7.474768,24.93913,-0.000172,24.019222,-0.0076,1.322
10544.00,7.474952,24.93972,-0.000171,24.018990,-0.0076,1.322
10546.00,7.473967,24.93977,-0.000171,24.018704,-0.0076,1.323
10548.00,7.474419,24.93998,-0.000171,24.018653,-0.0076,1.322
10550.00,7.473621,24.93974,-0.000171,24.019585,-0.0076,1.322
10552.00,7.472627,24.94021,-0.000170,24.018649,-0.0076,1.323
10554.00,7.472954,24.93956,-0.000170,24.019208,-0.0076,1.322
10556.00,7.473217,24.94006,-0.000171,24.019422,-0.0076,1.322
10558.00,7.473227,24.94009,-0.000172,24.019068,-0.0076,1.323
10560.00,7.473852,24.94047,-0.000173,24.019086,-0.0076,1.323
10562.00,7.474482,24.94016,-0.000171,24.018870,-0.0076,1.322
10564.00,7.475017,24.94063,-0.000171,24.018564,-0.0077,1.323
10566.00,7.474872,24.94097,-0.000172,24.018865,-0.0076,1.322
10568.00,7.475036,24.94149,-0.000170,24.019447,-0.0076,1.322
10570.00,7.474682,24.94075,-0.000170,24.019831,-0.0076,1.322
10572.00,7.473749,24.94105,-0.000171,24.018619,-0.0076,1.322
10574.00,7.473136,24.94064,-0.000170,24.019034,-0.0076,1.322
10576.00,7.473268,24.94055,-0.000170,24.019070,-0.0076,1.323
10578.00,7.473558,24.94029,-0.000170,24.019113,-0.0076,1.322
10580.00,7.473671,24.94027,-0.000170,24.019277,-0.0076,1.322
10582.00,7.472871,24.94033,-0.000170,24.019452,-0.0076,1.322
10584.00,7.472498,24.94068,-0.000171,24.018793,-0.0076,1.323
10586.00,7.472958,24.94081,-0.000171,24.018769,-0.0076,1.323
10588.00,7.473877,24.94070,-0.000171,24.018709,-0.0076,1.322
10590.00,7.473618,24.94035,-0.000171,24.018648,-0.0076,1.322
10592.00,7.473502,24.94011,-0.000171,24.018758,-0.0076,1.322
10594.00,7.473365,24.94084,-0.000171,24.019449,-0.0076,1.322
10596.00,7.473259,24.94043,-0.000171,24.018822,-0.0076,1.322
10598.00,7.472820,24.94077,-0.000171,24.019581,-0.0076,1.322
10600.00,7.473436,24.94057,-0.000171,24.019324,-0.0076,1.322
10602.00,7.472926,24.94080,-0.000170,24.019365,-0.0077,1.322
10604.00,7.473007,24.94032,-0.000171,24.019295,-0.0076,1.323
10606.00,7.472844,24.93984,-0.000171,24.019296,-0.0076,1.323
10608.00,7.473520,24.94058,-0.000172,24.018604,-0.0076,1.322
10610.00,7.473101,24.94112,-0.000172,24.018704,-0.0077,1.323
10612.00,7.473414,24.94158,-0.000171,24.019222,-0.0076,1.322
10614.00,7.473780,24.94117,-0.000171,24.018406,-0.0076,1.322
10616.00,7.473052,24.94142,-0.000170,24.018898,-0.0076,1.322
10618.00,7.472798,24.94082,-0.000170,24.018930,-0.0076,1.322
10620.00,7.473162,24.94131,-0.000171,24.019414,-0.0076,1.322
10622.00,7.473788,24.94102,-0.000170,24.019124,-0.0076,1.323
10624.00,7.473775,24.94051,-0.000171,24.019255,-0.0076,1.322
10626.00,7.473597,24.94111,-0.000172,24.018599,-0.0076,1.322
10628.00,7.472996,24.94135,-0.000171,24.018653,-0.0076,1.323
10630.00,7.472609,24.94220,-0.000172,24.019306,-0.0077,1.322
10632.00,7.472355,24.94187,-0.000171,24.018736,-0.0076,1.322
10634.00,7.472834,24.94181,-0.000171,24.018368,-0.0076,1.322
10636.00,7.472765,24.94157,-0.000170,24.019034,-0.0076,1.322
10638.00,7.473058,24.94168,-0.000169,24.018617,-0.0076,1.322
10640.00,7.473153,24.94067,-0.000172,24.019287,-0.0077,1.322
10642.00,7.473153,24.94139,-0.000170,24.019106,-0.0076,1.322
10644.00,7.473630,24.94134,-0.000171,24.019637,-0.0077,1.322
10646.00,7.473037,24.94123,-0.000171,24.019206,-0.0076,1.323
10648.00,7.473113,24.94174,-0.000170,24.018798,-0.0076,1.322
10650.00,7.472757,24.94154,-0.000172,24.018829,-0.0076,1.323
10652.00,7.471534,24.94154,-0.000173,24.019364,-0.0076,1.323
10654.00,7.471560,24.94186,-0.000172,24.018744,-0.0076,1.322
10656.00,7.471144,24.94155,-0.000171,24.019364,-0.0076,1.322
10658.00,7.471552,24.94119,-0.000173,24.019139,-0.0076,1.323
10660.00,7.471494,24.94149,-0.000171,24.018680,-0.0076,1.322
10662.00,7.470636,24.94105,-0.000170,24.018483,-0.0076,1.322
10664.00,7.471682,24.94156,-0.000170,24.018521,-0.0077,1.322
10666.00,7.471612,24.94118,-0.000171,24.018542,-0.0076,1.322
10668.00,7.472108,24.94140,-0.000170,24.018876,-0.0076,1.322
10670.00,7.472893,24.94158,-0.000171,24.019088,-0.0076,1.322
10672.00,7.472628,24.94104,-0.000171,24.018535,-0.0076,1.323
10674.00,7.471964,24.94119,-0.000171,24.019030,-0.0076,1.323
10676.00,7.471701,24.94060,-0.000171,24.019014,-0.0076,1.323
10678.00,7.471531,24.94070,-0.000172,24.018675,-0.0076,1.323
10680.00,7.471964,24.94105,-0.000171,24.019083,-0.0077,1.322
10682.00,7.471966,24.94125,-0.000170,24.019124,-0.0077,1.321
10684.00,7.472359,24.94151,-0.000170,24.019186,-0.0076,1.322
10686.00,7.472320,24.94047,-0.000170,24.018881,-0.0076,1.322
10688.00,7.472400,24.94066,-0.000172,24.019021,-0.0076,1.322
10690.00,7.472859,24.94048,-0.000172,24.019064,-0.0076,1.323
10692.00,7.472689,24.94092,-0.000172,24.018169,-0.0076,1.323
10694.00,7.472249,24.94126,-0.000172,24.018515,-0.0076,1.323
10696.00,7.471561,24.94060,-0.000171,24.019168,-0.0076,1.322
10698.00,7.472262,24.94051,-0.000170,24.018049,-0.0076,1.322
10700.00,7.472712,24.94030,-0.000171,24.018838,-0.0076,1.322
10702.00,7.472479,24.94026,-0.000172,24.018952,-0.0076,1.323
10704.00,7.471937,24.94001,-0.000170,24.018753,-0.0076,1.322
10706.00,7.471761,24.94001,-0.000170,24.018820,-0.0076,1.323
10708.00,7.471734,24.94073,-0.000171,24.018885,-0.0076,1.322
10710.00,7.472449,24.94103,-0.000171,24.019231,-0.0076,1.322
10712.00,7.472157,24.94068,-0.000170,24.019833,-0.0076,1.322
10714.00,7.471777,24.94063,-0.000170,24.019394,-0.0076,1.322
10716.00,7.471312,24.94104,-0.000171,24.019362,-0.0076,1.323
10718.00,7.471737,24.94042,-0.000171,24.019240,-0.0076,1.322
10720.00,7.472179,24.94062,-0.000171,24.018880,-0.0077,1.322
10722.00,7.472435,24.94008,-0.000172,24.019141,-0.0077,1.322
10724.00,7.472401,24.94024,-0.000172,24.018744,-0.0076,1.322
10726.00,7.472801,24.93934,-0.000172,24.019132,-0.0076,1.323
10728.00,7.472161,24.93960,-0.000171,24.018677,-0.0076,1.322
10730.00,7.471792,24.93965,-0.000171,24.019061,-0.0076,1.322
10732.00,7.472073,24.93979,-0.000170,24.018918,-0.0076,1.322
10734.00,7.472671,24.93938,-0.000171,24.018979,-0.0076,1.322
10736.00,7.472172,24.93886,-0.000171,24.018948,-0.0076,1.323
10738.00,7.472164,24.93962,-0.000171,24.019019,-0.0076,1.322
10740.00,7.472925,24.94041,-0.000172,24.019090,-0.0076,1.323
10742.00,7.472437,24.94096,-0.000171,24.018867,-0.0076,1.323
10744.00,7.471678,24.94081,-0.000171,24.019168,-0.0076,1.323
10746.00,7.471687,24.93980,-0.000172,24.019092,-0.0077,1.322
10748.00,7.471545,24.93915,-0.000172,24.019137,-0.0076,1.322
10750.00,7.471478,24.93968,-0.000171,24.018818,-0.0076,1.323
10752.00,7.471667,24.94017,-0.000170,24.018651,-0.0076,1.322
10754.00,7.471336,24.94127,-0.000172,24.018789,-0.0076,1.322
10756.00,7.471896,24.94091,-0.000171,24.018067,-0.0077,1.322
10758.00,7.472241,24.94096,-0.000169,24.018386,-0.0076,1.322
10760.00,7.471466,24.94078,-0.000170,24.019050,-0.0076,1.322
10762.00,7.470933,24.94009,-0.000171,24.018822,-0.0076,1.322
10764.00,7.471506,24.94003,-0.000172,24.018878,-0.0076,1.322
10766.00,7.471346,24.94036,-0.000171,24.019157,-0.0076,1.322
10768.00,7.470685,24.94070,-0.000172,24.018408,-0.0077,1.323
10770.00,7.470805,24.93975,-0.000172,24.018053,-0.0076,1.322
10772.00,7.470989,24.93952,-0.000171,24.018133,-0.0076,1.322
10774.00,7.471125,24.93967,-0.000170,24.018843,-0.0076,1.322
10776.00,7.471287,24.93942,-0.000172,24.019059,-0.0077,1.322
10778.00,7.471138,24.93931,-0.000172,24.018662,-0.0077,1.323
10780.00,7.471368,24.93975,-0.000171,24.018611,-0.0076,1.323
10782.00,7.471910,24.94040,-0.000172,24.019492,-0.0076,1.322
10784.00,7.471678,24.94002,-0.000172,24.018769,-0.0076,1.322
10786.00,7.471729,24.94022,-0.000173,24.018417,-0.0077,1.322
10788.00,7.471285,24.94003,-0.000171,24.018542,-0.0077,1.321
10790.00,7.471540,24.93954,-0.000171,24.018747,-0.0077,1.322
10792.00,7.471783,24.93930,-0.000171,24.017863,-0.0076,1.323
10794.00,7.471749,24.93903,-0.000171,24.018325,-0.0076,1.323
10796.00,7.471549,24.93881,-0.000172,24.018758,-0.0077,1.322
10798.00,7.471006,24.93874,-0.000170,24.019275,-0.0077,1.322
10800.00,7.470876,24.93835,-0.000171,24.018823,-0.0077,1.323
10802.00,7.471004,24.93845,-0.000173,24.018825,-0.0077,1.322
10804.00,7.470758,24.93811,-0.000172,24.018573,-0.0076,1.322
@18,12.0000,24.0
10806.00,7.470035,24.93834,-0.000172,24.018412,-0.0076,1.322
10808.00,7.463688,24.93837,-0.000172,24.018700,-0.0077,1.322
10810.00,7.453262,24.93870,-0.000171,24.018562,-0.0076,1.321
10812.00,7.443884,24.93855,-0.000171,24.018457,-0.0077,1.320
10814.00,7.437574,24.93893,-0.000171,24.018622,-0.0077,1.321
10816.00,7.435506,24.93935,-0.000171,24.018577,-0.0076,1.321
10818.00,7.435916,24.93909,-0.000171,24.018686,-0.0076,1.323
10820.00,7.436408,24.93872,-0.000171,24.019164,-0.0076,1.323
10822.00,7.436668,24.93885,-0.000172,24.018595,-0.0076,1.323
10824.00,7.437720,24.93826,-0.000172,24.018961,-0.0076,1.322
10826.00,7.437950,24.93869,-0.000172,24.019353,-0.0076,1.323
10828.00,7.439275,24.93870,-0.000173,24.018546,-0.0076,1.323
10830.00,7.441811,24.93758,-0.000172,24.018918,-0.0076,1.323
10832.00,7.451858,24.93794,-0.000172,24.019008,-0.0076,1.323
10834.00,7.465665,24.93823,-0.000172,24.018551,-0.0077,1.323
10836.00,7.479541,24.93790,-0.000173,24.018796,-0.0076,1.324
10838.00,7.489804,24.93751,-0.000174,24.018272,-0.0076,1.324
10840.00,7.495160,24.93708,-0.000174,24.018212,-0.0077,1.323
10842.00,7.499721,24.93728,-0.000172,24.018682,-0.0076,1.323
10844.00,7.503617,24.93809,-0.000172,24.019045,-0.0076,1.322
10846.00,7.507775,24.93820,-0.000171,24.018180,-0.0076,1.322
10848.00,7.511485,24.93801,-0.000171,24.018664,-0.0076,1.322
10850.00,7.514423,24.93722,-0.000171,24.018631,-0.0077,1.322
10852.00,7.517181,24.93724,-0.000170,24.018396,-0.0077,1.322
10854.00,7.518566,24.93773,-0.000170,24.018907,-0.0077,1.322
10856.00,7.519734,24.93783,-0.000169,24.017605,-0.0077,1.322
10858.00,7.519357,24.93717,-0.000169,24.018713,-0.0076,1.322
10860.00,7.518834,24.93711,-0.000171,24.018823,-0.0077,1.322
10862.00,7.517336,24.93801,-0.000170,24.018336,-0.0077,1.322
10864.00,7.516822,24.93798,-0.000171,24.018640,-0.0076,1.323
10866.00,7.516322,24.93757,-0.000171,24.019133,-0.0076,1.322
10868.00,7.516065,24.93688,-0.000171,24.018570,-0.0076,1.322
10870.00,7.515515,24.93661,-0.000172,24.018800,-0.0077,1.321
10872.00,7.511754,24.93751,-0.000172,24.018793,-0.0077,1.322
10874.00,7.507474,24.93792,-0.000171,24.018508,-0.0077,1.322
10876.00,7.503549,24.93710,-0.000172,24.018459,-0.0076,1.322
10878.00,7.500859,24.93632,-0.000172,24.018260,-0.0077,1.322
10880.00,7.499627,24.93691,-0.000171,24.018778,-0.0077,1.322
10882.00,7.498852,24.93683,-0.000172,24.018256,-0.0077,1.322
10884.00,7.497896,24.93751,-0.000172,24.018412,-0.0077,1.322
10886.00,7.497858,24.93723,-0.000172,24.018648,-0.0076,1.322
10888.00,7.498282,24.93761,-0.000171,24.018450,-0.0077,1.322
10890.00,7.498754,24.93697,-0.000171,24.018214,-0.0077,1.322
10892.00,7.500149,24.93770,-0.000171,24.018171,-0.0077,1.322
10894.00,7.501380,24.93740,-0.000172,24.018809,-0.0076,1.321
10896.00,7.502476,24.93722,-0.000173,24.018740,-0.0076,1.321
10898.00,7.501925,24.93702,-0.000171,24.018457,-0.0077,1.322
10900.00,7.500888,24.93743,-0.000171,24.019200,-0.0077,1.322
10902.00,7.501393,24.93787,-0.000171,24.018348,-0.0077,1.322
10904.00,7.501757,24.93677,-0.000171,24.018459,-0.0076,1.321
10906.00,7.504100,24.93622,-0.000171,24.018698,-0.0077,1.321
10908.00,7.507622,24.93559,-0.000171,24.018555,-0.0077,1.321
10910.00,7.511452,24.93653,-0.000172,24.018608,-0.0076,1.320
10912.00,7.514397,24.93643,-0.000172,24.018000,-0.0077,1.321
10914.00,7.515369,24.93626,-0.000171,24.018664,-0.0077,1.321
10916.00,7.514975,24.93643,-0.000171,24.018153,-0.0077,1.321
10918.00,7.515128,24.93616,-0.000171,24.018479,-0.0077,1.321
10920.00,7.514599,24.93668,-0.000172,24.018783,-0.0077,1.321
10922.00,7.513877,24.93666,-0.000173,24.018892,-0.0076,1.321
10924.00,7.513061,24.93666,-0.000173,24.018203,-0.0076,1.321
10926.00,7.511970,24.93655,-0.000173,24.017670,-0.0076,1.321
10928.00,7.510902,24.93605,-0.000174,24.018289,-0.0076,1.321
10930.00,7.509493,24.93628,-0.000172,24.018276,-0.0076,1.321
10932.00,7.507856,24.93626,-0.000173,24.018526,-0.0077,1.322
10934.00,7.505672,24.93544,-0.000173,24.018457,-0.0077,1.321
10936.00,7.503728,24.93627,-0.000172,24.018477,-0.0077,1.322
10938.00,7.503090,24.93552,-0.000173,24.019171,-0.0077,1.322
10940.00,7.501687,24.93557,-0.000172,24.018559,-0.0076,1.321
10942.00,7.500821,24.93602,-0.000172,24.018901,-0.0077,1.321
10944.00,7.500357,24.93570,-0.000172,24.019092,-0.0077,1.321
10946.00,7.500340,24.93561,-0.000171,24.018492,-0.0077,1.321
10948.00,7.499289,24.93465,-0.000171,24.018889,-0.0077,1.322
10950.00,7.498073,24.93571,-0.000172,24.018952,-0.0076,1.322
10952.00,7.497703,24.93556,-0.000173,24.018091,-0.0077,1.322
10954.00,7.497601,24.93577,-0.000172,24.018318,-0.0076,1.322
10956.00,7.498200,24.93503,-0.000172,24.018684,-0.0077,1.321
10958.00,7.497018,24.93577,-0.000172,24.019420,-0.0077,1.322
10960.00,7.494514,24.93606,-0.000173,24.018987,-0.0076,1.321
10962.00,7.490833,24.93578,-0.000171,24.017904,-0.0077,1.321
10964.00,7.487768,24.93567,-0.000172,24.018477,-0.0077,1.322
10966.00,7.485727,24.93648,-0.000172,24.018729,-0.0077,1.322
10968.00,7.484721,24.93594,-0.000172,24.018561,-0.0077,1.322
10970.00,7.482707,24.93474,-0.000172,24.018794,-0.0077,1.323
10972.00,7.482456,24.93537,-0.000173,24.018240,-0.0076,1.322
10974.00,7.482718,24.93565,-0.000172,24.018843,-0.0077,1.322
10976.00,7.481705,24.93599,-0.000172,24.018115,-0.0077,1.322
10978.00,7.480862,24.93625,-0.000172,24.018205,-0.0076,1.321
10980.00,7.481258,24.93609,-0.000171,24.018412,-0.0077,1.321
10982.00,7.481583,24.93579,-0.000171,24.018434,-0.0077,1.322
10984.00,7.483445,24.93660,-0.000171,24.018793,-0.0076,1.322
10986.00,7.483045,24.93640,-0.000172,24.018689,-0.0076,1.322
10988.00,7.483347,24.93539,-0.000171,24.018314,-0.0076,1.321
10990.00,7.483040,24.93511,-0.000171,24.018481,-0.0076,1.321
10992.00,7.483102,24.93548,-0.000172,24.018504,-0.0076,1.321
10994.00,7.483640,24.93570,-0.000170,24.019041,-0.0077,1.321
10996.00,7.483822,24.93507,-0.000171,24.018586,-0.0076,1.321
10998.00,7.483714,24.93564,-0.000172,24.019014,-0.0076,1.322
11000.00,7.483130,24.93545,-0.000172,24.019300,-0.0076,1.321
11002.00,7.483069,24.93497,-0.000171,24.018517,-0.0077,1.321
11004.00,7.481872,24.93586,-0.000170,24.018876,-0.0077,1.321
11006.00,7.481572,24.93588,-0.000170,24.018227,-0.0077,1.322
11008.00,7.481607,24.93572,-0.000171,24.018245,-0.0076,1.321
11010.00,7.481177,24.93471,-0.000172,24.018706,-0.0076,1.321
11012.00,7.480870,24.93539,-0.000172,24.018205,-0.0076,1.322
11014.00,7.480634,24.93574,-0.000172,24.018042,-0.0076,1.321
11016.00,7.479733,24.93572,-0.000172,24.018227,-0.0077,1.321
11018.00,7.478578,24.93517,-0.000172,24.019139,-0.0076,1.321
11020.00,7.478832,24.93538,-0.000173,24.018823,-0.0077,1.321
11022.00,7.479061,24.93585,-0.000171,24.018203,-0.0077,1.321
11024.00,7.478889,24.93532,-0.000171,24.018896,-0.0077,1.321
11026.00,7.477924,24.93575,-0.000171,24.018022,-0.0077,1.322
11028.00,7.477956,24.93619,-0.000171,24.018575,-0.0077,1.321
11030.00,7.476765,24.93558,-0.000172,24.018802,-0.0077,1.322
11032.00,7.475889,24.93557,-0.000172,24.019188,-0.0077,1.321
11034.00,7.476119,24.93446,-0.000172,24.019354,-0.0077,1.321
11036.00,7.475571,24.93533,-0.000172,24.018977,-0.0077,1.321
11038.00,7.475467,24.93591,-0.000171,24.018997,-0.0077,1.321
11040.00,7.474675,24.93532,-0.000171,24.018432,-0.0077,1.321
11042.00,7.474457,24.93523,-0.000172,24.017977,-0.0077,1.321
11044.00,7.474302,24.93512,-0.000173,24.018053,-0.0077,1.322
11046.00,7.474489,24.93477,-0.000172,24.018270,-0.0077,1.322
11048.00,7.473242,24.93533,-0.000172,24.018638,-0.0077,1.321
11050.00,7.472162,24.93527,-0.000171,24.018530,-0.0077,1.321
11052.00,7.472235,24.93532,-0.000171,24.018577,-0.0077,1.321
11054.00,7.472727,24.93454,-0.000172,24.018651,-0.0076,1.320
11056.00,7.473664,24.93487,-0.000172,24.018914,-0.0076,1.321
11058.00,7.474251,24.93520,-0.000173,24.018745,-0.0076,1.321
11060.00,7.474054,24.93604,-0.000174,24.018852,-0.0076,1.321
11062.00,7.474020,24.93581,-0.000172,24.018675,-0.0077,1.320
11064.00,7.474080,24.93589,-0.000172,24.018736,-0.0077,1.321
11066.00,7.473784,24.93602,-0.000172,24.018787,-0.0076,1.321
11068.00,7.474221,24.93651,-0.000172,24.018765,-0.0077,1.320
11070.00,7.474090,24.93631,-0.000171,24.018865,-0.0077,1.321
11072.00,7.474708,24.93616,-0.000172,24.018671,-0.0076,1.321
11074.00,7.476069,24.93597,-0.000172,24.018961,-0.0077,1.322
11076.00,7.475773,24.93590,-0.000173,24.018319,-0.0077,1.321
11078.00,7.476217,24.93564,-0.000173,24.019139,-0.0077,1.321
11080.00,7.477038,24.93508,-0.000172,24.018774,-0.0076,1.321
11082.00,7.478176,24.93584,-0.000173,24.018332,-0.0076,1.322
11084.00,7.477753,24.93637,-0.000173,24.018782,-0.0076,1.320
11086.00,7.478246,24.93590,-0.000172,24.018919,-0.0076,1.321
11088.00,7.477620,24.93669,-0.000172,24.018544,-0.0076,1.321
11090.00,7.476332,24.93701,-0.000173,24.018965,-0.0076,1.321
11092.00,7.475486,24.93704,-0.000172,24.018546,-0.0076,1.321
11094.00,7.474829,24.93678,-0.000173,24.018845,-0.0076,1.321
11096.00,7.474642,24.93718,-0.000171,24.018459,-0.0076,1.321
11098.00,7.473893,24.93676,-0.000169,24.018985,-0.0077,1.321
11100.00,7.473421,24.93695,-0.000171,24.018687,-0.0076,1.321
11102.00,7.472514,24.93722,-0.000171,24.019293,-0.0076,1.321
11104.00,7.473048,24.93758,-0.000171,24.018212,-0.0076,1.321
11106.00,7.472987,24.93736,-0.000172,24.018468,-0.0077,1.321
11108.00,7.473229,24.93675,-0.000173,24.018657,-0.0077,1.321
11110.00,7.473760,24.93708,-0.000173,24.018568,-0.0076,1.321
11112.00,7.474355,24.93732,-0.000173,24.018834,-0.0077,1.321
11114.00,7.474531,24.93643,-0.000170,24.018227,-0.0076,1.321
11116.00,7.475410,24.93689,-0.000172,24.017980,-0.0077,1.321
11118.00,7.475206,24.93721,-0.000172,24.018508,-0.0077,1.322
11120.00,7.475634,24.93730,-0.000172,24.018321,-0.0077,1.321
11122.00,7.476128,24.93701,-0.000171,24.019202,-0.0076,1.321
11124.00,7.476401,24.93817,-0.000171,24.018972,-0.0076,1.321
11126.00,7.476428,24.93839,-0.000171,24.018883,-0.0076,1.321
11128.00,7.475830,24.93793,-0.000172,24.018999,-0.0077,1.321
11130.00,7.474986,24.93805,-0.000173,24.017879,-0.0077,1.321
11132.00,7.475070,24.93781,-0.000172,24.018566,-0.0077,1.321
11134.00,7.473976,24.93758,-0.000172,24.018142,-0.0076,1.321
11136.00,7.472456,24.93703,-0.000172,24.018051,-0.0077,1.322
11138.00,7.470334,24.93746,-0.000173,24.017797,-0.0077,1.321
11140.00,7.467329,24.93765,-0.000172,24.018207,-0.0077,1.321
11142.00,7.465414,24.93733,-0.000172,24.018829,-0.0077,1.321
11144.00,7.465912,24.93740,-0.000172,24.018615,-0.0077,1.321
11146.00,7.466304,24.93810,-0.000171,24.018805,-0.0077,1.321
11148.00,7.466589,24.93781,-0.000173,24.018468,-0.0077,1.322
11150.00,7.467448,24.93791,-0.000173,24.018905,-0.0076,1.321
11152.00,7.468100,24.93893,-0.000172,24.018149,-0.0077,1.321
11154.00,7.468887,24.93805,-0.000172,24.019228,-0.0077,1.321
11156.00,7.469662,24.93736,-0.000172,24.018269,-0.0077,1.322
11158.00,7.469649,24.93728,-0.000173,24.017982,-0.0077,1.321
11160.00,7.470505,24.93678,-0.000173,24.018591,-0.0077,1.322
11162.00,7.471373,24.93671,-0.000172,24.017487,-0.0077,1.321
11164.00,7.471892,24.93708,-0.000172,24.018983,-0.0077,1.321
11166.00,7.472026,24.93790,-0.000172,24.018459,-0.0076,1.322
11168.00,7.471736,24.93877,-0.000171,24.017612,-0.0077,1.322
11170.00,7.470820,24.93921,-0.000172,24.017883,-0.0077,1.322
11172.00,7.471086,24.93762,-0.000173,24.018481,-0.0077,1.321
11174.00,7.471743,24.93705,-0.000172,24.018222,-0.0077,1.321
11176.00,7.471765,24.93799,-0.000173,24.017797,-0.0077,1.321
11178.00,7.471704,24.93877,-0.000173,24.018173,-0.0077,1.322
11180.00,7.471520,24.93933,-0.000172,24.018316,-0.0077,1.321
11182.00,7.471456,24.93886,-0.000172,24.018102,-0.0076,1.321
11184.00,7.470475,24.93895,-0.000172,24.018515,-0.0077,1.322
11186.00,7.469062,24.93832,-0.000172,24.018298,-0.0077,1.322
11188.00,7.469186,24.93936,-0.000172,24.017977,-0.0077,1.321
11190.00,7.470136,24.93995,-0.000172,24.018120,-0.0077,1.322
11192.00,7.469381,24.93953,-0.000172,24.018635,-0.0077,1.321
11194.00,7.469490,24.93862,-0.000173,24.018637,-0.0077,1.322
11196.00,7.470688,24.93984,-0.000172,24.019006,-0.0077,1.321
11198.00,7.470233,24.93962,-0.000172,24.018477,-0.0077,1.322
11200.00,7.469299,24.93931,-0.000172,24.018361,-0.0077,1.322
11202.00,7.469463,24.93891,-0.000172,24.018570,-0.0077,1.321
11204.00,7.469637,24.93983,-0.000172,24.018011,-0.0077,1.322
11206.00,7.469008,24.93917,-0.000171,24.018541,-0.0077,1.321
11208.00,7.469098,24.93937,-0.000170,24.018644,-0.0077,1.321
11210.00,7.469618,24.93932,-0.000171,24.018075,-0.0077,1.322
11212.00,7.469449,24.93777,-0.000171,24.017857,-0.0076,1.321
11214.00,7.469245,24.93847,-0.000171,24.018274,-0.0077,1.321
11216.00,7.468917,24.93986,-0.000172,24.018468,-0.0077,1.322
11218.00,7.469469,24.93958,-0.000172,24.018038,-0.0077,1.322
11220.00,7.470528,24.93954,-0.000173,24.018932,-0.0077,1.321
11222.00,7.470907,24.93996,-0.000172,24.018881,-0.0077,1.321
11224.00,7.470474,24.94010,-0.000172,24.018379,-0.0076,1.322
11226.00,7.470075,24.93920,-0.000172,24.017779,-0.0076,1.322
11228.00,7.469957,24.93893,-0.000172,24.017955,-0.0077,1.322
11230.00,7.469869,24.93941,-0.000173,24.018620,-0.0077,1.321
11232.00,7.469002,24.94012,-0.000171,24.018116,-0.0077,1.322
11234.00,7.468788,24.93998,-0.000173,24.018566,-0.0077,1.322
11236.00,7.470182,24.94010,-0.000173,24.018200,-0.0077,1.322
11238.00,7.470862,24.93925,-0.000172,24.017734,-0.0077,1.322
11240.00,7.469544,24.93902,-0.000173,24.018818,-0.0077,1.322
11242.00,7.468485,24.93980,-0.000172,24.018142,-0.0077,1.321
11244.00,7.469458,24.93941,-0.000172,24.018706,-0.0077,1.322
11246.00,7.470209,24.93896,-0.000171,24.018437,-0.0077,1.321
11248.00,7.469426,24.93970,-0.000173,24.018263,-0.0077,1.322
11250.00,7.470099,24.93958,-0.000172,24.018138,-0.0077,1.322
11252.00,7.469500,24.93965,-0.000173,24.017482,-0.0077,1.322
11254.00,7.469477,24.93978,-0.000173,24.018287,-0.0077,1.322
11256.00,7.469215,24.93958,-0.000174,24.018231,-0.0077,1.322
11258.00,7.469198,24.93950,-0.000174,24.018075,-0.0077,1.322
11260.00,7.468462,24.93987,-0.000173,24.017832,-0.0077,1.322
11262.00,7.467712,24.94077,-0.000172,24.018347,-0.0076,1.321
11264.00,7.467410,24.94053,-0.000172,24.017953,-0.0077,1.322
11266.00,7.468894,24.93943,-0.000173,24.018501,-0.0077,1.321
11268.00,7.468323,24.94008,-0.000173,24.018361,-0.0077,1.322
11270.00,7.468897,24.93941,-0.000173,24.018040,-0.0077,1.322
11272.00,7.469476,24.93948,-0.000172,24.018515,-0.0077,1.322
11274.00,7.469755,24.94017,-0.000172,24.018408,-0.0077,1.322
11276.00,7.470072,24.93927,-0.000172,24.018107,-0.0077,1.321
11278.00,7.469616,24.93933,-0.000171,24.017955,-0.0076,1.322
11280.00,7.468792,24.94043,-0.000172,24.018838,-0.0077,1.323
11282.00,7.468724,24.94079,-0.000173,24.018428,-0.0077,1.322
11284.00,7.468373,24.94174,-0.000173,24.018633,-0.0077,1.322
11286.00,7.468459,24.94089,-0.000173,24.018133,-0.0077,1.322
11288.00,7.468683,24.94013,-0.000172,24.017832,-0.0077,1.321
11290.00,7.469238,24.93978,-0.000172,24.018100,-0.0077,1.322
11292.00,7.468763,24.93960,-0.000171,24.018597,-0.0077,1.321
11294.00,7.468392,24.93949,-0.000172,24.018464,-0.0076,1.321
11296.00,7.468293,24.94025,-0.000173,24.018252,-0.0076,1.322
11298.00,7.468285,24.93968,-0.000173,24.018693,-0.0076,1.322
11300.00,7.468150,24.93966,-0.000173,24.018218,-0.0076,1.322
11302.00,7.467706,24.94027,-0.000172,24.017679,-0.0077,1.322
11304.00,7.468255,24.93930,-0.000173,24.017875,-0.0077,1.321
11306.00,7.469079,24.93807,-0.000172,24.018328,-0.0076,1.322
11308.00,7.468494,24.93848,-0.000172,24.018591,-0.0076,1.322
11310.00,7.468147,24.93890,-0.000173,24.019014,-0.0077,1.322
11312.00,7.469202,24.93937,-0.000173,24.018396,-0.0077,1.322
11314.00,7.469118,24.93837,-0.000172,24.018648,-0.0077,1.321
11316.00,7.468923,24.93867,-0.000173,24.018310,-0.0076,1.322
11318.00,7.469001,24.93934,-0.000172,24.018544,-0.0077,1.321
11320.00,7.468250,24.93888,-0.000172,24.018793,-0.0076,1.322
11322.00,7.467530,24.93861,-0.000171,24.018029,-0.0077,1.322
11324.00,7.467761,24.93903,-0.000171,24.018390,-0.0076,1.322
11326.00,7.468488,24.93882,-0.000172,24.018827,-0.0077,1.321
11328.00,7.469768,24.93971,-0.000171,24.018078,-0.0077,1.322
11330.00,7.469801,24.94000,-0.000173,24.018793,-0.0077,1.322
11332.00,7.469652,24.93975,-0.000173,24.017955,-0.0077,1.322
11334.00,7.469151,24.93997,-0.000173,24.018492,-0.0077,1.321
11336.00,7.468911,24.93930,-0.000171,24.018502,-0.0077,1.321
11338.00,7.468470,24.93927,-0.000171,24.018515,-0.0077,1.322
11340.00,7.468518,24.93941,-0.000172,24.018401,-0.0077,1.322
11342.00,7.468115,24.93925,-0.000172,24.018401,-0.0077,1.321
11344.00,7.468175,24.93975,-0.000171,24.018586,-0.0077,1.322
11346.00,7.468416,24.93964,-0.000172,24.018365,-0.0077,1.322
11348.00,7.467870,24.93948,-0.000173,24.018254,-0.0077,1.322
11350.00,7.467459,24.93877,-0.000172,24.018223,-0.0077,1.321
11352.00,7.467972,24.93876,-0.000172,24.018475,-0.0077,1.322
11354.00,7.468603,24.93838,-0.000172,24.018452,-0.0077,1.322
11356.00,7.468938,24.93864,-0.000173,24.018381,-0.0076,1.322
11358.00,7.469407,24.93887,-0.000173,24.018762,-0.0076,1.322
11360.00,7.469138,24.93914,-0.000173,24.018666,-0.0077,1.321
11362.00,7.468804,24.93906,-0.000171,24.018024,-0.0077,1.322
11364.00,7.468766,24.93889,-0.000174,24.018053,-0.0077,1.322
11366.00,7.468767,24.93916,-0.000173,24.018678,-0.0077,1.322
11368.00,7.468394,24.93879,-0.000172,24.018651,-0.0077,1.321
11370.00,7.468663,24.93912,-0.000171,24.018551,-0.0077,1.322
11372.00,7.468404,24.93931,-0.000172,24.018189,-0.0077,1.322
11374.00,7.468233,24.93948,-0.000171,24.018742,-0.0077,1.322
11376.00,7.468022,24.94068,-0.000172,24.018620,-0.0077,1.322
11378.00,7.468061,24.93960,-0.000172,24.018765,-0.0076,1.321
11380.00,7.467335,24.93987,-0.000172,24.018642,-0.0077,1.321
11382.00,7.466295,24.93958,-0.000172,24.018619,-0.0076,1.322
11384.00,7.467132,24.93968,-0.000172,24.018356,-0.0076,1.322
11386.00,7.466399,24.93945,-0.000172,24.018319,-0.0076,1.322
11388.00,7.467254,24.93942,-0.000173,24.018522,-0.0077,1.322
11390.00,7.467933,24.93984,-0.000173,24.018782,-0.0076,1.323
11392.00,7.467313,24.93915,-0.000172,24.018664,-0.0077,1.322
11394.00,7.467497,24.93936,-0.000172,24.017388,-0.0077,1.321
11396.00,7.467117,24.93943,-0.000172,24.018486,-0.0077,1.322
11398.00,7.467155,24.93951,-0.000173,24.018473,-0.0077,1.322
11400.00,7.467335,24.93955,-0.000172,24.018651,-0.0077,1.322
11402.00,7.467497,24.93889,-0.000172,24.018249,-0.0077,1.322
11404.00,7.467540,24.93912,-0.000172,24.018098,-0.0077,1.321
@19,12.0000,24.0
11406.00,7.466784,24.93881,-0.000171,24.018406,-0.0077,1.322
11408.00,7.461082,24.93949,-0.000172,24.017797,-0.0077,1.322
11410.00,7.451779,24.93919,-0.000172,24.018357,-0.0077,1.321
11412.00,7.442236,24.94006,-0.000171,24.018629,-0.0077,1.320
11414.00,7.432081,24.93982,-0.000171,24.018642,-0.0076,1.321
11416.00,7.426387,24.93918,-0.000171,24.018615,-0.0077,1.322
11418.00,7.425907,24.93929,-0.000171,24.018742,-0.0077,1.322
11420.00,7.427623,24.93969,-0.000172,24.019025,-0.0077,1.322
11422.00,7.430223,24.93958,-0.000173,24.018508,-0.0077,1.322
11424.00,7.431981,24.93970,-0.000173,24.018561,-0.0077,1.323
11426.00,7.432642,24.93957,-0.000173,24.018526,-0.0077,1.323
11428.00,7.433989,24.93984,-0.000174,24.018758,-0.0077,1.323
11430.00,7.436155,24.93984,-0.000174,24.018744,-0.0077,1.323
11432.00,7.443888,24.94034,-0.000174,24.018927,-0.0077,1.323
11434.00,7.455625,24.93936,-0.000173,24.018026,-0.0076,1.323
11436.00,7.469049,24.93990,-0.000174,24.018493,-0.0077,1.324
11438.00,7.480379,24.93953,-0.000174,24.017701,-0.0077,1.323
11440.00,7.486322,24.93890,-0.000174,24.018127,-0.0076,1.323
11442.00,7.488163,24.93986,-0.000173,24.018756,-0.0077,1.322
11444.00,7.487278,24.93922,-0.000171,24.018954,-0.0077,1.322
11446.00,7.487562,24.93880,-0.000171,24.019264,-0.0077,1.321
11448.00,7.488474,24.93895,-0.000171,24.018522,-0.0077,1.322
11450.00,7.489393,24.93882,-0.000171,24.018617,-0.0077,1.322
11452.00,7.489913,24.93885,-0.000172,24.018107,-0.0076,1.322
11454.00,7.490663,24.93934,-0.000172,24.018309,-0.0076,1.322
11456.00,7.490702,24.93887,-0.000173,24.018787,-0.0076,1.322
11458.00,7.491663,24.93894,-0.000172,24.018350,-0.0077,1.322
11460.00,7.491780,24.93904,-0.000173,24.018454,-0.0077,1.322
11462.00,7.491178,24.93894,-0.000172,24.018318,-0.0077,1.322
11464.00,7.491637,24.94009,-0.000171,24.018372,-0.0077,1.321
11466.00,7.493171,24.93973,-0.000173,24.017892,-0.0077,1.322
11468.00,7.494652,24.93946,-0.000173,24.018185,-0.0077,1.322
11470.00,7.495069,24.94046,-0.000172,24.018700,-0.0077,1.322
11472.00,7.496480,24.94041,-0.000172,24.018624,-0.0077,1.322
11474.00,7.497825,24.94069,-0.000171,24.018325,-0.0077,1.322
11476.00,7.499344,24.94118,-0.000171,24.018533,-0.0077,1.322
11478.00,7.500955,24.94074,-0.000172,24.018858,-0.0077,1.322
11480.00,7.503194,24.94035,-0.000171,24.018321,-0.0077,1.322
11482.00,7.504639,24.93991,-0.000172,24.018764,-0.0077,1.321
11484.00,7.505172,24.93934,-0.000171,24.018403,-0.0077,1.322
11486.00,7.506022,24.93918,-0.000171,24.019035,-0.0077,1.322
11488.00,7.507573,24.93950,-0.000173,24.018718,-0.0076,1.323
11490.00,7.507768,24.94009,-0.000172,24.018432,-0.0077,1.322
11492.00,7.508141,24.93984,-0.000172,24.018515,-0.0076,1.322
11494.00,7.508713,24.93944,-0.000173,24.018394,-0.0076,1.322
11496.00,7.508597,24.93994,-0.000172,24.019403,-0.0076,1.322
11498.00,7.507791,24.94050,-0.000170,24.018539,-0.0076,1.321
11500.00,7.507812,24.94010,-0.000172,24.018376,-0.0076,1.322
11502.00,7.508108,24.94042,-0.000172,24.018593,-0.0077,1.322
11504.00,7.507619,24.93987,-0.000172,24.018771,-0.0077,1.322
11506.00,7.507136,24.93999,-0.000171,24.018912,-0.0077,1.321
11508.00,7.506719,24.94028,-0.000170,24.018664,-0.0077,1.321
11510.00,7.507098,24.94021,-0.000171,24.018687,-0.0076,1.322
11512.00,7.507506,24.93970,-0.000172,24.018457,-0.0077,1.323
11514.00,7.506666,24.93933,-0.000172,24.018591,-0.0076,1.323
11516.00,7.505078,24.93934,-0.000173,24.018841,-0.0076,1.322
11518.00,7.504027,24.94004,-0.000172,24.018939,-0.0076,1.322
11520.00,7.503705,24.93987,-0.000172,24.018359,-0.0076,1.322
11522.00,7.503543,24.94059,-0.000171,24.019280,-0.0076,1.323
11524.00,7.502925,24.93970,-0.000172,24.018818,-0.0076,1.322
11526.00,7.503080,24.94013,-0.000173,24.019581,-0.0076,1.321
11528.00,7.503020,24.94100,-0.000172,24.019416,-0.0076,1.322
11530.00,7.502459,24.93989,-0.000171,24.019353,-0.0076,1.322
11532.00,7.502025,24.93983,-0.000171,24.018965,-0.0077,1.322
11534.00,7.501397,24.94034,-0.000172,24.018410,-0.0076,1.322
11536.00,7.500630,24.94084,-0.000173,24.018626,-0.0076,1.322
11538.00,7.499940,24.94082,-0.000171,24.018996,-0.0076,1.322
11540.00,7.498909,24.94027,-0.000171,24.019139,-0.0076,1.322
11542.00,7.498027,24.94047,-0.000171,24.018359,-0.0077,1.322
11544.00,7.498617,24.94045,-0.000171,24.018577,-0.0077,1.323
11546.00,7.498522,24.94009,-0.000172,24.019242,-0.0076,1.322
11548.00,7.497499,24.94042,-0.000172,24.018651,-0.0076,1.322
11550.00,7.496748,24.93965,-0.000171,24.019066,-0.0076,1.322
11552.00,7.495800,24.93989,-0.000171,24.019077,-0.0076,1.321
11554.00,7.494753,24.93925,-0.000171,24.018325,-0.0077,1.322
11556.00,7.494609,24.93869,-0.000172,24.018847,-0.0077,1.322
11558.00,7.494566,24.93903,-0.000172,24.018450,-0.0077,1.322
11560.00,7.494071,24.93949,-0.000172,24.018448,-0.0076,1.322
11562.00,7.493289,24.94041,-0.000172,24.018778,-0.0077,1.322
11564.00,7.491607,24.94087,-0.000172,24.018356,-0.0076,1.322
11566.00,7.490276,24.93989,-0.000171,24.018626,-0.0076,1.322
11568.00,7.489437,24.94079,-0.000171,24.018988,-0.0076,1.322
11570.00,7.488804,24.94072,-0.000171,24.018796,-0.0076,1.322
11572.00,7.487436,24.93976,-0.000171,24.018771,-0.0076,1.322
11574.00,7.486276,24.94008,-0.000171,24.019057,-0.0077,1.322
11576.00,7.485763,24.94080,-0.000171,24.018677,-0.0076,1.322
11578.00,7.486229,24.93998,-0.000171,24.019070,-0.0076,1.322
11580.00,7.486844,24.93946,-0.000171,24.018887,-0.0076,1.322
11582.00,7.485549,24.93992,-0.000171,24.018744,-0.0076,1.322
11584.00,7.485040,24.93979,-0.000171,24.019132,-0.0076,1.322
11586.00,7.485009,24.93957,-0.000171,24.019913,-0.0076,1.322
11588.00,7.485186,24.94000,-0.000170,24.019211,-0.0076,1.322
11590.00,7.484775,24.93982,-0.000171,24.018909,-0.0076,1.323
11592.00,7.484027,24.94041,-0.000171,24.019523,-0.0076,1.322
11594.00,7.483459,24.94008,-0.000171,24.019877,-0.0076,1.322
11596.00,7.482964,24.94005,-0.000171,24.018711,-0.0076,1.322
11598.00,7.482005,24.94004,-0.000169,24.019101,-0.0076,1.322
11600.00,7.481389,24.93961,-0.000170,24.019037,-0.0076,1.322
11602.00,7.481051,24.94031,-0.000170,24.019012,-0.0077,1.322
11604.00,7.480404,24.93962,-0.000171,24.018992,-0.0076,1.322
11606.00,7.479361,24.93965,-0.000171,24.018956,-0.0076,1.322
11608.00,7.478815,24.94025,-0.000172,24.019699,-0.0076,1.323
11610.00,7.479477,24.94062,-0.000171,24.019244,-0.0076,1.322
11612.00,7.478456,24.94103,-0.000171,24.019063,-0.0076,1.322
11614.00,7.478382,24.94104,-0.000172,24.019197,-0.0076,1.322
11616.00,7.478169,24.94118,-0.000171,24.018890,-0.0076,1.322
11618.00,7.478665,24.94071,-0.000171,24.019211,-0.0076,1.322
11620.00,7.478271,24.94089,-0.000170,24.018622,-0.0076,1.322
11622.00,7.476749,24.94025,-0.000172,24.018762,-0.0076,1.323
11624.00,7.476730,24.94123,-0.000172,24.019001,-0.0076,1.323
11626.00,7.477136,24.94051,-0.000171,24.019592,-0.0076,1.322
11628.00,7.477554,24.94115,-0.000171,24.019534,-0.0076,1.322
11630.00,7.477879,24.94061,-0.000172,24.019284,-0.0076,1.322
11632.00,7.476419,24.94120,-0.000171,24.018428,-0.0076,1.322
11634.00,7.475308,24.94099,-0.000171,24.018999,-0.0076,1.322
11636.00,7.475626,24.94073,-0.000171,24.019061,-0.0076,1.322
11638.00,7.475091,24.94028,-0.000172,24.018939,-0.0076,1.322
11640.00,7.474674,24.94045,-0.000172,24.019342,-0.0076,1.322
11642.00,7.473329,24.94092,-0.000171,24.018896,-0.0076,1.322
11644.00,7.472760,24.94046,-0.000170,24.019494,-0.0076,1.322
11646.00,7.472700,24.94091,-0.000170,24.018111,-0.0076,1.322
11648.00,7.473217,24.94065,-0.000171,24.019681,-0.0076,1.322
11650.00,7.473558,24.94051,-0.000171,24.018990,-0.0076,1.322
11652.00,7.473536,24.94026,-0.000173,24.018947,-0.0076,1.323
11654.00,7.473809,24.94016,-0.000172,24.019135,-0.0076,1.322
11656.00,7.474018,24.94069,-0.000172,24.019373,-0.0076,1.323
11658.00,7.474260,24.94073,-0.000171,24.019289,-0.0076,1.322
11660.00,7.473712,24.94029,-0.000171,24.018843,-0.0076,1.322
11662.00,7.473529,24.94026,-0.000171,24.019077,-0.0076,1.323
11664.00,7.473953,24.94032,-0.000171,24.018963,-0.0076,1.322
11666.00,7.473786,24.93995,-0.000171,24.019374,-0.0076,1.322
11668.00,7.472452,24.93986,-0.000171,24.019460,-0.0077,1.322
11670.00,7.471536,24.94040,-0.000171,24.018780,-0.0077,1.322
11672.00,7.471633,24.94005,-0.000171,24.019052,-0.0077,1.322
11674.00,7.470456,24.94094,-0.000171,24.018997,-0.0076,1.322
11676.00,7.470214,24.94106,-0.000172,24.019019,-0.0076,1.322
11678.00,7.470730,24.94127,-0.000171,24.019577,-0.0076,1.322
11680.00,7.471620,24.94062,-0.000171,24.018700,-0.0076,1.323
11682.00,7.470944,24.94016,-0.000172,24.019066,-0.0077,1.322
11684.00,7.471308,24.94039,-0.000173,24.019150,-0.0076,1.322
11686.00,7.471844,24.94104,-0.000171,24.019025,-0.0076,1.322
11688.00,7.471933,24.94030,-0.000171,24.019282,-0.0076,1.322
11690.00,7.471177,24.94062,-0.000172,24.018903,-0.0076,1.322
11692.00,7.470992,24.94022,-0.000172,24.018164,-0.0077,1.322
11694.00,7.471138,24.94001,-0.000172,24.019135,-0.0077,1.323
11696.00,7.470550,24.94084,-0.000172,24.018892,-0.0077,1.323
11698.00,7.470394,24.94065,-0.000172,24.019110,-0.0077,1.322
11700.00,7.470314,24.94115,-0.000170,24.019228,-0.0077,1.322
11702.00,7.470759,24.94079,-0.000170,24.019202,-0.0076,1.322
11704.00,7.469676,24.94138,-0.000171,24.019184,-0.0076,1.322
11706.00,7.469922,24.94083,-0.000171,24.018629,-0.0076,1.323
11708.00,7.470925,24.94099,-0.000171,24.018867,-0.0076,1.323
11710.00,7.470701,24.94074,-0.000172,24.018977,-0.0076,1.322
11712.00,7.470295,24.94102,-0.000171,24.018905,-0.0076,1.322
11714.00,7.470385,24.94039,-0.000171,24.019117,-0.0076,1.322
11716.00,7.470138,24.94065,-0.000170,24.019267,-0.0076,1.322
11718.00,7.469318,24.94106,-0.000170,24.018722,-0.0076,1.322
11720.00,7.469721,24.94098,-0.000171,24.018539,-0.0076,1.322
11722.00,7.469322,24.94104,-0.000171,24.019191,-0.0076,1.322
11724.00,7.469342,24.94053,-0.000171,24.019374,-0.0076,1.322
11726.00,7.469402,24.94078,-0.000170,24.018974,-0.0076,1.322
11728.00,7.468799,24.94021,-0.000169,24.019211,-0.0076,1.322
11730.00,7.468675,24.94087,-0.000170,24.018889,-0.0076,1.322
11732.00,7.468370,24.93956,-0.000169,24.019476,-0.0076,1.321
11734.00,7.468287,24.94034,-0.000170,24.019226,-0.0076,1.322
11736.00,7.468512,24.93993,-0.000171,24.019117,-0.0076,1.323
11738.00,7.468679,24.94031,-0.000170,24.019179,-0.0076,1.322
11740.00,7.468866,24.94056,-0.000171,24.019242,-0.0076,1.322
11742.00,7.468797,24.94008,-0.000172,24.018696,-0.0077,1.323
11744.00,7.468225,24.94009,-0.000171,24.018899,-0.0076,1.322
11746.00,7.468769,24.94035,-0.000171,24.019956,-0.0076,1.322
11748.00,7.469557,24.94001,-0.000170,24.019184,-0.0076,1.322
11750.00,7.469456,24.94088,-0.000170,24.019369,-0.0076,1.322
11752.00,7.469152,24.94050,-0.000171,24.018716,-0.0076,1.322
11754.00,7.467964,24.93995,-0.000171,24.019046,-0.0076,1.322
11756.00,7.468012,24.93978,-0.000170,24.019325,-0.0076,1.322
11758.00,7.467919,24.93996,-0.000171,24.019681,-0.0076,1.322
11760.00,7.468886,24.94084,-0.000170,24.019585,-0.0076,1.322
11762.00,7.468927,24.94117,-0.000171,24.019391,-0.0076,1.323
11764.00,7.468919,24.94093,-0.000170,24.019726,-0.0076,1.322
11766.00,7.469246,24.94129,-0.000170,24.018586,-0.0076,1.322
11768.00,7.469256,24.94144,-0.000171,24.019849,-0.0076,1.323
11770.00,7.469025,24.94117,-0.000170,24.019927,-0.0076,1.322
11772.00,7.469160,24.94094,-0.000169,24.019302,-0.0076,1.321
11774.00,7.468957,24.94078,-0.000168,24.019222,-0.0076,1.322
11776.00,7.469028,24.94085,-0.000170,24.018977,-0.0076,1.322
11778.00,7.468809,24.94172,-0.000171,24.019327,-0.0076,1.323
11780.00,7.467827,24.94122,-0.000172,24.018981,-0.0076,1.322
11782.00,7.467725,24.94041,-0.000171,24.019313,-0.0076,1.322
11784.00,7.467677,24.94025,-0.000172,24.019190,-0.0076,1.322
11786.00,7.467506,24.93996,-0.000171,24.018640,-0.0076,1.323
11788.00,7.468062,24.93965,-0.000170,24.019485,-0.0076,1.323
11790.00,7.467682,24.93979,-0.000170,24.019427,-0.0076,1.321
11792.00,7.467493,24.94033,-0.000170,24.019271,-0.0076,1.323
11794.00,7.467818,24.94028,-0.000170,24.019483,-0.0076,1.322
11796.00,7.468348,24.94045,-0.000170,24.019844,-0.0076,1.322
11798.00,7.467468,24.94019,-0.000171,24.018945,-0.0076,1.322
11800.00,7.467011,24.93993,-0.000171,24.018880,-0.0076,1.322
11802.00,7.466927,24.93985,-0.000171,24.019358,-0.0076,1.323
11804.00,7.467388,24.94048,-0.000170,24.019853,-0.0076,1.322
11806.00,7.468151,24.94085,-0.000170,24.019320,-0.0076,1.322
11808.00,7.468407,24.94071,-0.000169,24.019846,-0.0076,1.322
11810.00,7.468145,24.94053,-0.000170,24.019369,-0.0076,1.322
11812.00,7.467939,24.94068,-0.000170,24.019356,-0.0076,1.322
11814.00,7.468096,24.94073,-0.000171,24.019766,-0.0076,1.322
11816.00,7.467401,24.94089,-0.000171,24.019255,-0.0076,1.323
11818.00,7.467205,24.94020,-0.000171,24.019222,-0.0076,1.323
11820.00,7.467277,24.94098,-0.000170,24.020141,-0.0076,1.323
11822.00,7.467664,24.94136,-0.000170,24.019220,-0.0076,1.322
11824.00,7.467758,24.94113,-0.000171,24.019233,-0.0076,1.322
11826.00,7.468136,24.94047,-0.000172,24.019325,-0.0076,1.323
11828.00,7.468242,24.94036,-0.000170,24.019431,-0.0076,1.322
11830.00,7.468615,24.94070,-0.000170,24.019262,-0.0076,1.322
11832.00,7.467906,24.94144,-0.000172,24.019050,-0.0076,1.322
11834.00,7.467159,24.94206,-0.000170,24.019353,-0.0076,1.323
11836.00,7.466571,24.94143,-0.000170,24.018863,-0.0076,1.323
11838.00,7.467259,24.94066,-0.000170,24.019273,-0.0076,1.323
11840.00,7.466437,24.94021,-0.000171,24.019195,-0.0076,1.323
11842.00,7.465938,24.94113,-0.000171,24.019382,-0.0076,1.322
11844.00,7.466655,24.93992,-0.000169,24.018968,-0.0076,1.322
11846.00,7.466499,24.94041,-0.000171,24.019057,-0.0076,1.323
11848.00,7.466933,24.94080,-0.000171,24.019461,-0.0076,1.322
11850.00,7.467531,24.94099,-0.000170,24.019367,-0.0076,1.322
11852.00,7.468029,24.94091,-0.000172,24.019309,-0.0076,1.323
11854.00,7.467165,24.93932,-0.000171,24.018916,-0.0076,1.323
11856.00,7.466985,24.94007,-0.000171,24.019536,-0.0076,1.323
11858.00,7.467296,24.94034,-0.000170,24.019407,-0.0076,1.322
11860.00,7.467585,24.94119,-0.000170,24.019151,-0.0076,1.322
11862.00,7.467418,24.94094,-0.000170,24.019012,-0.0076,1.323
11864.00,7.467206,24.94059,-0.000171,24.018968,-0.0076,1.323
11866.00,7.467984,24.94044,-0.000171,24.018477,-0.0076,1.323
11868.00,7.467996,24.94095,-0.000170,24.019180,-0.0076,1.322
11870.00,7.467474,24.94111,-0.000170,24.018880,-0.0076,1.323
11872.00,7.467234,24.94152,-0.000170,24.019782,-0.0076,1.323
11874.00,7.467401,24.94172,-0.000170,24.019146,-0.0076,1.323
11876.00,7.467269,24.94188,-0.000170,24.019815,-0.0076,1.322
11878.00,7.467661,24.94193,-0.000170,24.019884,-0.0076,1.323
11880.00,7.467235,24.94115,-0.000169,24.019393,-0.0076,1.323
11882.00,7.467268,24.94148,-0.000170,24.019101,-0.0076,1.323
11884.00,7.466984,24.94190,-0.000169,24.019219,-0.0076,1.323
11886.00,7.466989,24.94143,-0.000171,24.019030,-0.0076,1.322
11888.00,7.466751,24.94122,-0.000170,24.018847,-0.0076,1.323
11890.00,7.466059,24.94203,-0.000169,24.019452,-0.0076,1.323
11892.00,7.466121,24.94139,-0.000170,24.018889,-0.0076,1.323
11894.00,7.467214,24.94170,-0.000171,24.018963,-0.0076,1.322
11896.00,7.467743,24.94094,-0.000171,24.019483,-0.0076,1.323
11898.00,7.467251,24.94154,-0.000170,24.019228,-0.0076,1.323
11900.00,7.467257,24.94191,-0.000171,24.018807,-0.0076,1.323
11902.00,7.466985,24.94213,-0.000171,24.019104,-0.0076,1.322
11904.00,7.466919,24.94206,-0.000171,24.019122,-0.0076,1.323
11906.00,7.467484,24.94179,-0.000171,24.019530,-0.0076,1.323
11908.00,7.467001,24.94158,-0.000170,24.019532,-0.0076,1.323
11910.00,7.466712,24.94182,-0.000170,24.019369,-0.0076,1.323
11912.00,7.466739,24.94212,-0.000170,24.018912,-0.0076,1.323
11914.00,7.467132,24.94210,-0.000169,24.018695,-0.0076,1.322
11916.00,7.466916,24.94221,-0.000169,24.019434,-0.0076,1.322
11918.00,7.468357,24.94223,-0.000169,24.019168,-0.0076,1.323
11920.00,7.468813,24.94200,-0.000170,24.019202,-0.0076,1.323
11922.00,7.468040,24.94214,-0.000170,24.019398,-0.0076,1.322
11924.00,7.468103,24.94206,-0.000170,24.018655,-0.0076,1.323
11926.00,7.467508,24.94175,-0.000171,24.018635,-0.0076,1.323
11928.00,7.467676,24.94132,-0.000170,24.019095,-0.0076,1.323
11930.00,7.468061,24.94209,-0.000171,24.019851,-0.0076,1.323
11932.00,7.467670,24.94176,-0.000170,24.019411,-0.0076,1.323
11934.00,7.467542,24.94250,-0.000170,24.019683,-0.0076,1.323
11936.00,7.467717,24.94175,-0.000170,24.019708,-0.0076,1.323
11938.00,7.467763,24.94168,-0.000170,24.019797,-0.0076,1.323
11940.00,7.468502,24.94218,-0.000170,24.019025,-0.0076,1.323
11942.00,7.468497,24.94240,-0.000170,24.019335,-0.0076,1.323
11944.00,7.468278,24.94218,-0.000169,24.020013,-0.0076,1.323
11946.00,7.467695,24.94151,-0.000170,24.018930,-0.0076,1.323
11948.00,7.467865,24.94171,-0.000170,24.019554,-0.0076,1.322
11950.00,7.468171,24.94241,-0.000170,24.019683,-0.0076,1.322
11952.00,7.467520,24.94240,-0.000170,24.019616,-0.0076,1.323
11954.00,7.466576,24.94140,-0.000170,24.019833,-0.0076,1.323
11956.00,7.466657,24.94191,-0.000169,24.019828,-0.0076,1.323
11958.00,7.466756,24.94122,-0.000171,24.019034,-0.0076,1.323
11960.00,7.466621,24.94123,-0.000171,24.019219,-0.0076,1.323
11962.00,7.466619,24.94181,-0.000171,24.019161,-0.0076,1.324
11964.00,7.466400,24.94181,-0.000169,24.018365,-0.0076,1.323
11966.00,7.466108,24.94142,-0.000169,24.019693,-0.0076,1.322
11968.00,7.466332,24.94188,-0.000170,24.019151,-0.0076,1.323
11970.00,7.467214,24.94199,-0.000169,24.019215,-0.0076,1.322
11972.00,7.466911,24.94192,-0.000169,24.019675,-0.0076,1.323
11974.00,7.467294,24.94138,-0.000170,24.019684,-0.0076,1.323
11976.00,7.467080,24.94193,-0.000171,24.019887,-0.0076,1.323
11978.00,7.466515,24.94154,-0.000170,24.019351,-0.0075,1.323
11980.00,7.466674,24.94180,-0.000170,24.019623,-0.0076,1.323
11982.00,7.467203,24.94109,-0.000169,24.019316,-0.0076,1.323
11984.00,7.466826,24.94155,-0.000169,24.019035,-0.0076,1.323
11986.00,7.467091,24.94200,-0.000170,24.019275,-0.0076,1.323
11988.00,7.467515,24.94267,-0.000170,24.019456,-0.0076,1.323
11990.00,7.467374,24.94194,-0.000169,24.019414,-0.0076,1.323
11992.00,7.466919,24.94172,-0.000170,24.019771,-0.0076,1.323
11994.00,7.466608,24.94175,-0.000171,24.018901,-0.0076,1.323
11996.00,7.465959,24.94165,-0.000171,24.019579,-0.0076,1.323
11998.00,7.467076,24.94192,-0.000170,24.019380,-0.0076,1.323
12000.00,7.467103,24.94182,-0.000169,24.019335,-0.0076,1.323
12002.00,7.466337,24.94174,-0.000170,24.019311,-0.0076,1.324
12004.00,7.466631,24.94217,-0.000171,24.018526,-0.0076,1.323
@20,12.0000,24.0
12006.00,7.466137,24.94286,-0.000170,24.018805,-0.0076,1.322
12008.00,7.461046,24.94345,-0.000170,24.019755,-0.0076,1.323
12010.00,7.452005,24.94291,-0.000169,24.018930,-0.0076,1.322
12012.00,7.441179,24.94252,-0.000169,24.018836,-0.0076,1.322
12014.00,7.431259,24.94325,-0.000169,24.019710,-0.0076,1.322
12016.00,7.426522,24.94231,-0.000168,24.019235,-0.0076,1.321
12018.00,7.426212,24.94273,-0.000169,24.019266,-0.0076,1.322
12020.00,7.427747,24.94159,-0.000170,24.019507,-0.0076,1.323
12022.00,7.429409,24.94172,-0.000172,24.018896,-0.0076,1.324
12024.00,7.431406,24.94194,-0.000172,24.019240,-0.0076,1.324
12026.00,7.432947,24.94153,-0.000172,24.019393,-0.0076,1.324
12028.00,7.433279,24.94129,-0.000171,24.019759,-0.0076,1.324
12030.00,7.434873,24.94198,-0.000172,24.019224,-0.0076,1.324
12032.00,7.441200,24.94148,-0.000172,24.019509,-0.0076,1.324
12034.00,7.452672,24.94124,-0.000172,24.019061,-0.0076,1.324
12036.00,7.466853,24.94095,-0.000174,24.019764,-0.0076,1.325
12038.00,7.478339,24.94143,-0.000171,24.019474,-0.0076,1.325
12040.00,7.485800,24.94154,-0.000171,24.018724,-0.0076,1.324
12042.00,7.487921,24.94103,-0.000171,24.019269,-0.0076,1.323
12044.00,7.487845,24.94201,-0.000170,24.019296,-0.0076,1.323
12046.00,7.487172,24.94176,-0.000169,24.019353,-0.0076,1.324
12048.00,7.486380,24.94134,-0.000170,24.019630,-0.0076,1.323
12050.00,7.486469,24.94060,-0.000170,24.019112,-0.0076,1.323
12052.00,7.486934,24.94086,-0.000171,24.019295,-0.0076,1.323
12054.00,7.487448,24.94039,-0.000170,24.019083,-0.0077,1.323
12056.00,7.486899,24.94018,-0.000171,24.018555,-0.0076,1.323
12058.00,7.486489,24.93988,-0.000171,24.018907,-0.0076,1.323
12060.00,7.486553,24.94068,-0.000169,24.018840,-0.0076,1.323
12062.00,7.486998,24.94106,-0.000169,24.019251,-0.0076,1.323
12064.00,7.487576,24.94076,-0.000170,24.019396,-0.0076,1.323
12066.00,7.488965,24.94139,-0.000171,24.019509,-0.0076,1.323
12068.00,7.488855,24.94196,-0.000170,24.019037,-0.0076,1.323
12070.00,7.489322,24.94171,-0.000171,24.018740,-0.0077,1.323
12072.00,7.490936,24.94178,-0.000170,24.019514,-0.0076,1.323
12074.00,7.492680,24.94112,-0.000171,24.019021,-0.0076,1.323
12076.00,7.494691,24.94130,-0.000172,24.019296,-0.0076,1.323
12078.00,7.496871,24.94099,-0.000170,24.019039,-0.0076,1.323
12080.00,7.497849,24.94026,-0.000170,24.019271,-0.0076,1.323
12082.00,7.499247,24.94006,-0.000170,24.019628,-0.0076,1.323
12084.00,7.500480,24.94083,-0.000171,24.019275,-0.0076,1.323
12086.00,7.501222,24.94077,-0.000171,24.018785,-0.0076,1.323
12088.00,7.501831,24.94072,-0.000171,24.019088,-0.0076,1.323
12090.00,7.502591,24.94091,-0.000171,24.019655,-0.0076,1.323
12092.00,7.502792,24.94100,-0.000170,24.018390,-0.0077,1.323
12094.00,7.504589,24.94098,-0.000169,24.018435,-0.0076,1.323
12096.00,7.505006,24.94018,-0.000170,24.019204,-0.0076,1.323
12098.00,7.503614,24.94062,-0.000171,24.019722,-0.0076,1.324
12100.00,7.503989,24.94130,-0.000173,24.018738,-0.0076,1.324
12102.00,7.504675,24.94038,-0.000172,24.019391,-0.0076,1.323
12104.00,7.505031,24.94131,-0.000172,24.018479,-0.0076,1.323
12106.00,7.504681,24.94047,-0.000172,24.018544,-0.0077,1.322
12108.00,7.504521,24.94124,-0.000170,24.019197,-0.0076,1.323
12110.00,7.504054,24.94146,-0.000171,24.018492,-0.0076,1.323
12112.00,7.504129,24.94208,-0.000172,24.019438,-0.0076,1.324
12114.00,7.503537,24.94187,-0.000172,24.019081,-0.0076,1.324
12116.00,7.503321,24.94113,-0.000172,24.019090,-0.0076,1.324
12118.00,7.502716,24.94166,-0.000172,24.018939,-0.0076,1.323
12120.00,7.502379,24.94116,-0.000172,24.019362,-0.0076,1.323
12122.00,7.502282,24.94126,-0.000171,24.019226,-0.0076,1.323
12124.00,7.501508,24.94064,-0.000171,24.018979,-0.0076,1.323
12126.00,7.500855,24.94165,-0.000171,24.018856,-0.0076,1.322
12128.00,7.500251,24.94176,-0.000171,24.019086,-0.0077,1.323
12130.00,7.500416,24.94098,-0.000172,24.018640,-0.0077,1.323
12132.00,7.500023,24.94130,-0.000171,24.018814,-0.0076,1.324
12134.00,7.499578,24.94121,-0.000171,24.018102,-0.0076,1.323
12136.00,7.499122,24.94090,-0.000170,24.018961,-0.0076,1.324
12138.00,7.498889,24.94157,-0.000171,24.019180,-0.0076,1.323
12140.00,7.498746,24.94177,-0.000170,24.018711,-0.0077,1.323
12142.00,7.498506,24.94076,-0.000170,24.019081,-0.0076,1.323
12144.00,7.497423,24.94117,-0.000171,24.018854,-0.0076,1.323
12146.00,7.496489,24.94231,-0.000173,24.018165,-0.0077,1.323
12148.00,7.496944,24.94166,-0.000171,24.018745,-0.0077,1.323
12150.00,7.496664,24.94198,-0.000170,24.019034,-0.0076,1.323
12152.00,7.496080,24.94169,-0.000171,24.019407,-0.0076,1.324
12154.00,7.494998,24.94154,-0.000171,24.018700,-0.0076,1.324
12156.00,7.493232,24.94103,-0.000171,24.017980,-0.0076,1.323
12158.00,7.492624,24.94091,-0.000170,24.018785,-0.0076,1.323
12160.00,7.491621,24.94112,-0.000171,24.018892,-0.0077,1.323
12162.00,7.491478,24.94127,-0.000171,24.019028,-0.0076,1.323
12164.00,7.490648,24.94146,-0.000171,24.018981,-0.0076,1.323
12166.00,7.489863,24.94106,-0.000172,24.019266,-0.0076,1.323
12168.00,7.489213,24.94044,-0.000172,24.019277,-0.0076,1.324
12170.00,7.488302,24.94056,-0.000171,24.018327,-0.0077,1.323
12172.00,7.486483,24.94131,-0.000170,24.019119,-0.0077,1.324
12174.00,7.485166,24.94154,-0.000170,24.018793,-0.0076,1.323
12176.00,7.485142,24.94161,-0.000171,24.018597,-0.0076,1.324
12178.00,7.485068,24.94123,-0.000172,24.019262,-0.0077,1.324
12180.00,7.485619,24.94132,-0.000172,24.018628,-0.0076,1.324
12182.00,7.486189,24.94103,-0.000171,24.019035,-0.0077,1.323
12184.00,7.484949,24.94129,-0.000172,24.018579,-0.0077,1.324
12186.00,7.485122,24.94124,-0.000172,24.018562,-0.0076,1.324
12188.00,7.484300,24.94084,-0.000171,24.019373,-0.0077,1.324
12190.00,7.483275,24.94166,-0.000172,24.019032,-0.0077,1.323
12192.00,7.482486,24.94123,-0.000170,24.018212,-0.0076,1.323
12194.00,7.482680,24.94160,-0.000169,24.018626,-0.0077,1.323
12196.00,7.482166,24.94158,-0.000170,24.018816,-0.0077,1.324
12198.00,7.482077,24.94151,-0.000170,24.019868,-0.0076,1.324
12200.00,7.481667,24.94098,-0.000171,24.019193,-0.0076,1.323
12202.00,7.481221,24.94084,-0.000171,24.018930,-0.0076,1.324
12204.00,7.480602,24.94103,-0.000170,24.019059,-0.0076,1.324
12206.00,7.480631,24.94141,-0.000172,24.018974,-0.0076,1.324
12208.00,7.480328,24.94046,-0.000171,24.018196,-0.0076,1.323
12210.00,7.480642,24.94030,-0.000170,24.018629,-0.0076,1.323
12212.00,7.480141,24.94083,-0.000171,24.018981,-0.0076,1.324
12214.00,7.478990,24.94078,-0.000172,24.019115,-0.0076,1.324
12216.00,7.478730,24.94123,-0.000172,24.018796,-0.0076,1.323
12218.00,7.478239,24.94148,-0.000172,24.019333,-0.0076,1.323
12220.00,7.477896,24.94181,-0.000172,24.019119,-0.0076,1.323
12222.00,7.477869,24.94143,-0.000171,24.018686,-0.0077,1.324
12224.00,7.477622,24.94114,-0.000172,24.018898,-0.0076,1.324
12226.00,7.477004,24.94141,-0.000172,24.018363,-0.0076,1.324
12228.00,7.477310,24.94105,-0.000171,24.018588,-0.0076,1.324
12230.00,7.476513,24.94144,-0.000171,24.019054,-0.0076,1.323
12232.00,7.476089,24.94074,-0.000173,24.019320,-0.0076,1.323
12234.00,7.476395,24.94124,-0.000172,24.018677,-0.0076,1.323
12236.00,7.475586,24.94082,-0.000170,24.018660,-0.0076,1.323
12238.00,7.474435,24.94066,-0.000170,24.018715,-0.0076,1.324
12240.00,7.474542,24.94110,-0.000172,24.019039,-0.0076,1.323
12242.00,7.474410,24.94080,-0.000172,24.019324,-0.0076,1.323
12244.00,7.474553,24.94079,-0.000172,24.019113,-0.0076,1.323
12246.00,7.474629,24.94054,-0.000172,24.018615,-0.0076,1.323
12248.00,7.473655,24.94068,-0.000172,24.018310,-0.0076,1.324
12250.00,7.473656,24.94089,-0.000172,24.018865,-0.0076,1.324
12252.00,7.473955,24.94059,-0.000172,24.018793,-0.0076,1.324
12254.00,7.473830,24.94003,-0.000171,24.019463,-0.0077,1.324
12256.00,7.472741,24.94069,-0.000170,24.018716,-0.0077,1.323
12258.00,7.473164,24.94117,-0.000171,24.018789,-0.0076,1.324
12260.00,7.472994,24.94103,-0.000171,24.019077,-0.0076,1.324
12262.00,7.472052,24.94204,-0.000170,24.018794,-0.0076,1.323
12264.00,7.471695,24.94192,-0.000172,24.018490,-0.0076,1.324
12266.00,7.471863,24.94164,-0.000172,24.018812,-0.0076,1.324
12268.00,7.471690,24.94161,-0.000172,24.018711,-0.0077,1.324
12270.00,7.472049,24.94090,-0.000172,24.018571,-0.0077,1.324
12272.00,7.471222,24.94091,-0.000171,24.018296,-0.0076,1.324
12274.00,7.471460,24.94142,-0.000171,24.018682,-0.0076,1.323
12276.00,7.471869,24.94099,-0.000171,24.019003,-0.0076,1.324
12278.00,7.471527,24.94069,-0.000171,24.017812,-0.0076,1.324
12280.00,7.472152,24.94059,-0.000173,24.018528,-0.0076,1.324
12282.00,7.472815,24.93997,-0.000172,24.019144,-0.0077,1.323
12284.00,7.472127,24.94094,-0.000172,24.018472,-0.0077,1.324
12286.00,7.471185,24.94130,-0.000172,24.019043,-0.0076,1.324
12288.00,7.470963,24.94087,-0.000170,24.019046,-0.0076,1.324
12290.00,7.471432,24.94089,-0.000172,24.018307,-0.0077,1.324
12292.00,7.471036,24.94073,-0.000172,24.018740,-0.0077,1.324
12294.00,7.469717,24.94106,-0.000172,24.018251,-0.0076,1.324
12296.00,7.469566,24.94114,-0.000171,24.018965,-0.0076,1.323
12298.00,7.469337,24.94127,-0.000171,24.018956,-0.0076,1.323
12300.00,7.469492,24.94100,-0.000171,24.018938,-0.0077,1.324
12302.00,7.469558,24.94127,-0.000172,24.018334,-0.0077,1.324
12304.00,7.470347,24.94120,-0.000172,24.018426,-0.0077,1.324
12306.00,7.469763,24.94073,-0.000171,24.019025,-0.0076,1.323
12308.00,7.469755,24.94037,-0.000171,24.019501,-0.0077,1.324
12310.00,7.469792,24.94000,-0.000173,24.018753,-0.0076,1.324
12312.00,7.470099,24.94030,-0.000173,24.018299,-0.0077,1.324
12314.00,7.470144,24.94078,-0.000172,24.018479,-0.0076,1.324
12316.00,7.468874,24.94120,-0.000173,24.018406,-0.0076,1.324
12318.00,7.468217,24.94203,-0.000172,24.018477,-0.0076,1.324
12320.00,7.469277,24.94194,-0.000171,24.018838,-0.0076,1.324
12322.00,7.469277,24.94181,-0.000172,24.018789,-0.0076,1.323
12324.00,7.469507,24.94228,-0.000172,24.018310,-0.0077,1.324
12326.00,7.468774,24.94243,-0.000171,24.018684,-0.0077,1.324
12328.00,7.469201,24.94253,-0.000172,24.018907,-0.0076,1.324
12330.00,7.468497,24.94283,-0.000172,24.018338,-0.0076,1.324
12332.00,7.468693,24.94283,-0.000172,24.018907,-0.0077,1.324
12334.00,7.469114,24.94203,-0.000172,24.019266,-0.0076,1.324
12336.00,7.468858,24.94159,-0.000171,24.019523,-0.0076,1.324
12338.00,7.468441,24.94198,-0.000171,24.018898,-0.0076,1.324
12340.00,7.468194,24.94122,-0.000172,24.018724,-0.0077,1.324
12342.00,7.469242,24.94123,-0.000172,24.018624,-0.0077,1.324
12344.00,7.468594,24.94109,-0.000172,24.018225,-0.0077,1.324
12346.00,7.468453,24.94166,-0.000171,24.018269,-0.0076,1.324
12348.00,7.469105,24.94141,-0.000172,24.018805,-0.0077,1.325
12350.00,7.469908,24.94067,-0.000172,24.018696,-0.0077,1.324
12352.00,7.469234,24.94025,-0.000173,24.019148,-0.0076,1.324
12354.00,7.468210,24.93971,-0.000172,24.018497,-0.0077,1.324
12356.00,7.467596,24.94061,-0.000171,24.018899,-0.0076,1.323
12358.00,7.468135,24.94092,-0.000171,24.018521,-0.0077,1.324
12360.00,7.468342,24.94085,-0.000171,24.018707,-0.0077,1.324
12362.00,7.467419,24.94033,-0.000172,24.018425,-0.0077,1.324
12364.00,7.467556,24.94006,-0.000172,24.018716,-0.0076,1.324
12366.00,7.467722,24.93921,-0.000174,24.018557,-0.0076,1.324
12368.00,7.467329,24.93970,-0.000173,24.018738,-0.0077,1.324
12370.00,7.468237,24.93985,-0.000172,24.018773,-0.0076,1.324
12372.00,7.468133,24.94020,-0.000172,24.018566,-0.0077,1.324
12374.00,7.467474,24.94141,-0.000172,24.018731,-0.0077,1.324
12376.00,7.467215,24.94145,-0.000172,24.019070,-0.0076,1.324
12378.00,7.467059,24.94109,-0.000172,24.018662,-0.0076,1.324
12380.00,7.466949,24.94188,-0.000172,24.019023,-0.0077,1.324
12382.00,7.467398,24.94133,-0.000172,24.018318,-0.0077,1.324
12384.00,7.467430,24.94140,-0.000172,24.019536,-0.0077,1.324
12386.00,7.467874,24.94110,-0.000172,24.018584,-0.0076,1.324
12388.00,7.467831,24.94104,-0.000172,24.018519,-0.0076,1.324
12390.00,7.467281,24.94149,-0.000171,24.018769,-0.0076,1.324
12392.00,7.466687,24.94096,-0.000172,24.018838,-0.0077,1.325
12394.00,7.466781,24.94163,-0.000172,24.018811,-0.0077,1.324
12396.00,7.466559,24.94167,-0.000172,24.018303,-0.0076,1.325
12398.00,7.466506,24.94122,-0.000171,24.018715,-0.0077,1.324
12400.00,7.467073,24.94181,-0.000172,24.017893,-0.0077,1.324
12402.00,7.467381,24.94130,-0.000172,24.018555,-0.0076,1.324
12404.00,7.467330,24.94107,-0.000171,24.018568,-0.0076,1.324
12406.00,7.467363,24.94142,-0.000171,24.018383,-0.0077,1.325
12408.00,7.466459,24.94114,-0.000172,24.018747,-0.0077,1.324
12410.00,7.466875,24.94144,-0.000170,24.018493,-0.0077,1.324
12412.00,7.466691,24.94055,-0.000171,24.018557,-0.0076,1.324
12414.00,7.465961,24.94080,-0.000172,24.018780,-0.0077,1.324
12416.00,7.466114,24.94123,-0.000171,24.018073,-0.0077,1.325
12418.00,7.466062,24.94086,-0.000171,24.018303,-0.0076,1.324
12420.00,7.466051,24.94113,-0.000172,24.019113,-0.0077,1.324
12422.00,7.466129,24.94112,-0.000173,24.018718,-0.0077,1.324
12424.00,7.465616,24.94070,-0.000171,24.018073,-0.0077,1.324
12426.00,7.465363,24.94059,-0.000172,24.018212,-0.0077,1.324
12428.00,7.465731,24.94129,-0.000171,24.018410,-0.0077,1.324
12430.00,7.466103,24.94168,-0.000170,24.018011,-0.0077,1.324
12432.00,7.466534,24.94135,-0.000171,24.018896,-0.0077,1.324
12434.00,7.466483,24.94105,-0.000173,24.018747,-0.0077,1.325
12436.00,7.466105,24.94075,-0.000172,24.017806,-0.0077,1.325
12438.00,7.465794,24.94065,-0.000172,24.017993,-0.0077,1.325
12440.00,7.466473,24.93994,-0.000172,24.018357,-0.0076,1.324
12442.00,7.466473,24.94028,-0.000172,24.018742,-0.0076,1.324
12444.00,7.467001,24.94023,-0.000171,24.018533,-0.0076,1.325
12446.00,7.466612,24.94044,-0.000171,24.018403,-0.0077,1.324
12448.00,7.465967,24.94043,-0.000171,24.018695,-0.0076,1.324
12450.00,7.465705,24.93987,-0.000171,24.018667,-0.0077,1.324
12452.00,7.466733,24.93974,-0.000172,24.017777,-0.0076,1.325
12454.00,7.467188,24.93992,-0.000174,24.018675,-0.0077,1.325
12456.00,7.466704,24.93994,-0.000173,24.018638,-0.0077,1.324
12458.00,7.466441,24.93929,-0.000172,24.018325,-0.0077,1.324
12460.00,7.466769,24.94024,-0.000172,24.018473,-0.0077,1.324
12462.00,7.465901,24.93959,-0.000171,24.018785,-0.0076,1.324
12464.00,7.465137,24.94017,-0.000170,24.018502,-0.0077,1.324
12466.00,7.465775,24.93969,-0.000171,24.018987,-0.0076,1.324
12468.00,7.466164,24.93986,-0.000172,24.018945,-0.0077,1.325
12470.00,7.465710,24.93939,-0.000172,24.017928,-0.0076,1.324
12472.00,7.465679,24.93884,-0.000171,24.017794,-0.0077,1.323
12474.00,7.466410,24.93916,-0.000171,24.018470,-0.0077,1.323
12476.00,7.465878,24.93873,-0.000172,24.018590,-0.0077,1.325
12478.00,7.465150,24.93847,-0.000171,24.018812,-0.0076,1.324
12480.00,7.465385,24.93896,-0.000171,24.018586,-0.0077,1.324
12482.00,7.465089,24.93899,-0.000173,24.018080,-0.0077,1.324
12484.00,7.465094,24.93923,-0.000173,24.018497,-0.0077,1.325
12486.00,7.465024,24.93933,-0.000173,24.018350,-0.0077,1.325
12488.00,7.465414,24.93963,-0.000173,24.017578,-0.0077,1.325
12490.00,7.466283,24.94005,-0.000173,24.018899,-0.0077,1.324
12492.00,7.465800,24.93945,-0.000172,24.018135,-0.0076,1.324
12494.00,7.465603,24.93985,-0.000171,24.018510,-0.0077,1.324
12496.00,7.466137,24.93940,-0.000171,24.018706,-0.0076,1.324
12498.00,7.465822,24.93992,-0.000172,24.018528,-0.0076,1.324
12500.00,7.465561,24.94012,-0.000172,24.018945,-0.0076,1.325
12502.00,7.465161,24.93998,-0.000172,24.019137,-0.0076,1.324
12504.00,7.465049,24.93978,-0.000173,24.018240,-0.0077,1.324
12506.00,7.465684,24.94004,-0.000172,24.018994,-0.0076,1.325
12508.00,7.465925,24.94053,-0.000172,24.018930,-0.0076,1.324
12510.00,7.465855,24.94138,-0.000172,24.018200,-0.0077,1.324
12512.00,7.465922,24.94140,-0.000171,24.019034,-0.0076,1.324
12514.00,7.465543,24.94067,-0.000172,24.019083,-0.0077,1.324
12516.00,7.465417,24.94071,-0.000171,24.019006,-0.0077,1.325
12518.00,7.465622,24.94099,-0.000171,24.018548,-0.0077,1.324
12520.00,7.466351,24.94129,-0.000173,24.018069,-0.0077,1.324
12522.00,7.466555,24.94101,-0.000173,24.018111,-0.0077,1.325
12524.00,7.466374,24.94070,-0.000172,24.018526,-0.0077,1.325
12526.00,7.466003,24.93998,-0.000172,24.018600,-0.0077,1.324
12528.00,7.466388,24.94047,-0.000172,24.018222,-0.0077,1.324
12530.00,7.466690,24.94076,-0.000173,24.018243,-0.0077,1.324
12532.00,7.466866,24.94031,-0.000172,24.018225,-0.0077,1.324
12534.00,7.466250,24.94044,-0.000171,24.018483,-0.0077,1.324
12536.00,7.465754,24.94001,-0.000171,24.018510,-0.0077,1.325
12538.00,7.465739,24.94020,-0.000172,24.018076,-0.0077,1.325
12540.00,7.466206,24.94033,-0.000173,24.018468,-0.0077,1.324
12542.00,7.465764,24.93966,-0.000172,24.018463,-0.0077,1.324
12544.00,7.465250,24.93998,-0.000172,24.018240,-0.0077,1.323
12546.00,7.465411,24.93981,-0.000171,24.018727,-0.0077,1.324
12548.00,7.465381,24.93998,-0.000172,24.018361,-0.0077,1.324
12550.00,7.465548,24.93958,-0.000172,24.018825,-0.0076,1.325
12552.00,7.466246,24.93969,-0.000172,24.018740,-0.0077,1.325
12554.00,7.465603,24.93939,-0.000171,24.018338,-0.0077,1.324
12556.00,7.465176,24.93939,-0.000172,24.018236,-0.0077,1.324
12558.00,7.465516,24.94026,-0.000173,24.018357,-0.0077,1.324
12560.00,7.465447,24.93993,-0.000174,24.018843,-0.0077,1.325
12562.00,7.466174,24.94054,-0.000172,24.018004,-0.0077,1.325
12564.00,7.466063,24.93986,-0.000172,24.018173,-0.0077,1.324
12566.00,7.465416,24.93998,-0.000173,24.018662,-0.0077,1.324
12568.00,7.465259,24.94061,-0.000173,24.018145,-0.0077,1.325
12570.00,7.465387,24.94010,-0.000172,24.017955,-0.0077,1.324
12572.00,7.464895,24.94003,-0.000172,24.018664,-0.0077,1.324
12574.00,7.465266,24.94013,-0.000172,24.018506,-0.0077,1.324
12576.00,7.465772,24.94037,-0.000173,24.018388,-0.0077,1.325
12578.00,7.465801,24.94103,-0.000173,24.018029,-0.0077,1.324
12580.00,7.466021,24.94068,-0.000172,24.018151,-0.0077,1.324
12582.00,7.465458,24.94022,-0.000172,24.018437,-0.0077,1.324
12584.00,7.465872,24.93969,-0.000173,24.018649,-0.0077,1.325
12586.00,7.466210,24.94056,-0.000173,24.018127,-0.0077,1.324
12588.00,7.465817,24.94000,-0.000173,24.017848,-0.0077,1.324
12590.00,7.465259,24.93988,-0.000172,24.017705,-0.0077,1.324
12592.00,7.465474,24.93963,-0.000173,24.018035,-0.0077,1.324
12594.00,7.464964,24.94054,-0.000172,24.017794,-0.0077,1.324
12596.00,7.466012,24.93999,-0.000172,24.017805,-0.0077,1.324
12598.00,7.465429,24.93969,-0.000172,24.017924,-0.0077,1.324
12600.00,7.464658,24.93939,-0.000173,24.018406,-0.0076,1.325
12602.00,7.464693,24.94007,-0.000174,24.018060,-0.0077,1.324
12604.00,7.464771,24.93953,-0.000173,24.017912,-0.0077,1.324
@21,12.0000,24.0
12606.00,7.464402,24.94000,-0.000171,24.017977,-0.0077,1.324
12608.00,7.461701,24.94064,-0.000172,24.018254,-0.0077,1.323
12610.00,7.453220,24.94036,-0.000172,24.017960,-0.0077,1.323
12612.00,7.441600,24.94032,-0.000171,24.018310,-0.0076,1.323
12614.00,7.430994,24.94007,-0.000172,24.018316,-0.0077,1.324
12616.00,7.425116,24.93916,-0.000172,24.017899,-0.0077,1.323
12618.00,7.424757,24.93947,-0.000173,24.017712,-0.0077,1.325
12620.00,7.425758,24.94019,-0.000174,24.018365,-0.0077,1.325
12622.00,7.427954,24.93980,-0.000173,24.018211,-0.0077,1.326
12624.00,7.430017,24.93991,-0.000173,24.019059,-0.0077,1.325
12626.00,7.431822,24.93962,-0.000174,24.018227,-0.0076,1.325
12628.00,7.431962,24.94067,-0.000174,24.018098,-0.0076,1.325
12630.00,7.433740,24.94069,-0.000173,24.018414,-0.0077,1.325
12632.00,7.438926,24.94034,-0.000172,24.018481,-0.0077,1.325
12634.00,7.449240,24.94085,-0.000173,24.018236,-0.0077,1.326
12636.00,7.461253,24.94092,-0.000174,24.018735,-0.0077,1.327
12638.00,7.473335,24.94081,-0.000175,24.018241,-0.0077,1.326
12640.00,7.480644,24.94003,-0.000174,24.018568,-0.0077,1.325
12642.00,7.483290,24.93983,-0.000172,24.018571,-0.0077,1.325
12644.00,7.483089,24.94004,-0.000173,24.017984,-0.0077,1.324
12646.00,7.483213,24.94065,-0.000173,24.018214,-0.0077,1.324
12648.00,7.483577,24.94088,-0.000172,24.017689,-0.0077,1.324
12650.00,7.483381,24.94084,-0.000171,24.018435,-0.0077,1.324
12652.00,7.484349,24.94056,-0.000171,24.018832,-0.0077,1.324
12654.00,7.484520,24.94028,-0.000172,24.018361,-0.0077,1.324
12656.00,7.485485,24.93985,-0.000174,24.018352,-0.0077,1.325
12658.00,7.485768,24.93985,-0.000172,24.018399,-0.0077,1.324
12660.00,7.486586,24.94013,-0.000171,24.018452,-0.0077,1.324
12662.00,7.487166,24.94065,-0.000170,24.018747,-0.0077,1.324
12664.00,7.487946,24.94118,-0.000173,24.018252,-0.0077,1.324
12666.00,7.487252,24.94168,-0.000173,24.017921,-0.0077,1.324
12668.00,7.488586,24.94092,-0.000173,24.018263,-0.0077,1.324
12670.00,7.490373,24.94079,-0.000172,24.018573,-0.0077,1.324
12672.00,7.491708,24.94152,-0.000172,24.018334,-0.0077,1.324
12674.00,7.494860,24.94089,-0.000172,24.019170,-0.0077,1.324
12676.00,7.496580,24.94132,-0.000172,24.018448,-0.0076,1.324
12678.00,7.497809,24.94083,-0.000174,24.018689,-0.0076,1.324
12680.00,7.498653,24.94035,-0.000173,24.018508,-0.0077,1.324
12682.00,7.499282,24.94066,-0.000173,24.018497,-0.0077,1.325
12684.00,7.499620,24.94036,-0.000172,24.018443,-0.0077,1.324
12686.00,7.500539,24.94040,-0.000173,24.018129,-0.0077,1.324
12688.00,7.501594,24.94060,-0.000172,24.018397,-0.0077,1.324
12690.00,7.502098,24.94052,-0.000173,24.017960,-0.0077,1.324
12692.00,7.501901,24.94085,-0.000172,24.018301,-0.0077,1.324
12694.00,7.501741,24.94079,-0.000173,24.018319,-0.0077,1.324
12696.00,7.501928,24.94093,-0.000173,24.018060,-0.0077,1.325
12698.00,7.503008,24.94100,-0.000174,24.017837,-0.0077,1.324
12700.00,7.502613,24.94117,-0.000174,24.017689,-0.0077,1.324
12702.00,7.502028,24.94171,-0.000173,24.017388,-0.0077,1.324
12704.00,7.501476,24.94176,-0.000174,24.017884,-0.0077,1.324
12706.00,7.501403,24.94163,-0.000173,24.017823,-0.0077,1.324
12708.00,7.501645,24.94149,-0.000173,24.018082,-0.0077,1.324
12710.00,7.502095,24.94150,-0.000174,24.018296,-0.0077,1.325
12712.00,7.501767,24.94149,-0.000173,24.017819,-0.0077,1.324
12714.00,7.501907,24.94167,-0.000173,24.017705,-0.0077,1.324
12716.00,7.502013,24.94209,-0.000173,24.017973,-0.0077,1.323
12718.00,7.501926,24.94166,-0.000172,24.018417,-0.0077,1.324
12720.00,7.501016,24.94099,-0.000172,24.018328,-0.0077,1.325
12722.00,7.499812,24.94163,-0.000173,24.018229,-0.0077,1.325
12724.00,7.499634,24.94201,-0.000173,24.017618,-0.0077,1.324
12726.00,7.499277,24.94150,-0.000173,24.017812,-0.0077,1.324
12728.00,7.499493,24.94198,-0.000173,24.018321,-0.0077,1.324
12730.00,7.499662,24.94218,-0.000173,24.017826,-0.0077,1.325
12732.00,7.499909,24.94223,-0.000173,24.017931,-0.0077,1.324
12734.00,7.498500,24.94265,-0.000173,24.017790,-0.0077,1.324
12736.00,7.497750,24.94244,-0.000172,24.018212,-0.0077,1.324
12738.00,7.497590,24.94257,-0.000172,24.018802,-0.0077,1.324
12740.00,7.496532,24.94251,-0.000173,24.018303,-0.0077,1.324
12742.00,7.495910,24.94228,-0.000173,24.018222,-0.0077,1.325
12744.00,7.494846,24.94217,-0.000174,24.018180,-0.0077,1.325
12746.00,7.494341,24.94277,-0.000174,24.017857,-0.0077,1.324
12748.00,7.494129,24.94262,-0.000173,24.017901,-0.0077,1.324
12750.00,7.493254,24.94257,-0.000173,24.018245,-0.0076,1.324
12752.00,7.492679,24.94290,-0.000171,24.018156,-0.0077,1.324
12754.00,7.492257,24.94240,-0.000173,24.018432,-0.0077,1.324
12756.00,7.492216,24.94208,-0.000172,24.017738,-0.0077,1.324
12758.00,7.490759,24.94250,-0.000174,24.018716,-0.0077,1.324
12760.00,7.490165,24.94208,-0.000172,24.018348,-0.0076,1.325
12762.00,7.489581,24.94138,-0.000172,24.018183,-0.0077,1.324
12764.00,7.488750,24.94119,-0.000171,24.018162,-0.0077,1.324
12766.00,7.488623,24.94233,-0.000172,24.018104,-0.0077,1.324
12768.00,7.488583,24.94237,-0.000172,24.018526,-0.0077,1.324
12770.00,7.488411,24.94209,-0.000173,24.018376,-0.0077,1.325
12772.00,7.487968,24.94208,-0.000172,24.018461,-0.0077,1.325
12774.00,7.487964,24.94262,-0.000172,24.018086,-0.0077,1.325
12776.00,7.487415,24.94233,-0.000174,24.017783,-0.0077,1.324
12778.00,7.485679,24.94230,-0.000173,24.018171,-0.0077,1.324
12780.00,7.484770,24.94269,-0.000171,24.018359,-0.0077,1.325
12782.00,7.484848,24.94263,-0.000173,24.018718,-0.0077,1.325
12784.00,7.484638,24.94271,-0.000173,24.017895,-0.0077,1.324
12786.00,7.484032,24.94258,-0.000173,24.018182,-0.0077,1.324
12788.00,7.483811,24.94267,-0.000173,24.017986,-0.0077,1.324
12790.00,7.483168,24.94280,-0.000172,24.018559,-0.0077,1.324
12792.00,7.482107,24.94361,-0.000173,24.018205,-0.0077,1.325
12794.00,7.480692,24.94400,-0.000172,24.018546,-0.0077,1.324
12796.00,7.480201,24.94388,-0.000171,24.018270,-0.0077,1.325
12798.00,7.480796,24.94280,-0.000171,24.018243,-0.0077,1.324
12800.00,7.480786,24.94202,-0.000172,24.018526,-0.0077,1.324
12802.00,7.479761,24.94145,-0.000172,24.018760,-0.0077,1.325
12804.00,7.478954,24.94268,-0.000173,24.018140,-0.0077,1.324
12806.00,7.478341,24.94338,-0.000173,24.018294,-0.0077,1.325
12808.00,7.477825,24.94405,-0.000174,24.017901,-0.0077,1.325
12810.00,7.477724,24.94340,-0.000173,24.018510,-0.0077,1.325
12812.00,7.477988,24.94274,-0.000172,24.017692,-0.0077,1.324
12814.00,7.477655,24.94282,-0.000173,24.018214,-0.0077,1.324
12816.00,7.477565,24.94277,-0.000173,24.017989,-0.0077,1.324
12818.00,7.477549,24.94213,-0.000172,24.017650,-0.0077,1.324
12820.00,7.477199,24.94225,-0.000172,24.018415,-0.0077,1.324
12822.00,7.475587,24.94233,-0.000173,24.018464,-0.0077,1.324
12824.00,7.474880,24.94266,-0.000172,24.018055,-0.0077,1.324
12826.00,7.475734,24.94210,-0.000172,24.018510,-0.0077,1.325
12828.00,7.475527,24.94207,-0.000173,24.017899,-0.0077,1.325
12830.00,7.474963,24.94226,-0.000173,24.018541,-0.0077,1.324
12832.00,7.475237,24.94277,-0.000171,24.018169,-0.0077,1.324
12834.00,7.475193,24.94261,-0.000172,24.018488,-0.0077,1.324
12836.00,7.475123,24.94174,-0.000173,24.017991,-0.0077,1.325
12838.00,7.474591,24.94141,-0.000173,24.017997,-0.0077,1.324
12840.00,7.473358,24.94176,-0.000173,24.018274,-0.0077,1.324
12842.00,7.473164,24.94201,-0.000172,24.018298,-0.0076,1.324
12844.00,7.474393,24.94277,-0.000172,24.018350,-0.0077,1.324
12846.00,7.474280,24.94256,-0.000172,24.018428,-0.0077,1.325
12848.00,7.473841,24.94290,-0.000173,24.017493,-0.0077,1.324
12850.00,7.472938,24.94278,-0.000172,24.018280,-0.0077,1.324
12852.00,7.474227,24.94284,-0.000172,24.018234,-0.0077,1.324
12854.00,7.476199,24.94256,-0.000172,24.018379,-0.0077,1.324
12856.00,7.475765,24.94373,-0.000172,24.018448,-0.0077,1.324
12858.00,7.474094,24.94285,-0.000173,24.018787,-0.0077,1.324
12860.00,7.474128,24.94200,-0.000173,24.018444,-0.0077,1.325
12862.00,7.473206,24.94167,-0.000173,24.018185,-0.0077,1.324
12864.00,7.472913,24.94166,-0.000173,24.018870,-0.0077,1.323
12866.00,7.472184,24.94252,-0.000172,24.018780,-0.0077,1.324
12868.00,7.471926,24.94263,-0.000173,24.018220,-0.0077,1.325
12870.00,7.471590,24.94299,-0.000172,24.018325,-0.0077,1.324
12872.00,7.471044,24.94262,-0.000172,24.018372,-0.0077,1.324
12874.00,7.469953,24.94197,-0.000171,24.018066,-0.0077,1.324
12876.00,7.469518,24.94185,-0.000171,24.018660,-0.0077,1.324
12878.00,7.470594,24.94232,-0.000173,24.018843,-0.0077,1.325
12880.00,7.470728,24.94235,-0.000173,24.018098,-0.0077,1.324
12882.00,7.470812,24.94183,-0.000173,24.018102,-0.0077,1.324
12884.00,7.471000,24.94250,-0.000172,24.018127,-0.0077,1.324
12886.00,7.471169,24.94173,-0.000172,24.017694,-0.0077,1.324
12888.00,7.470863,24.94163,-0.000172,24.018187,-0.0077,1.324
12890.00,7.470454,24.94143,-0.000173,24.018486,-0.0077,1.324
12892.00,7.470367,24.94151,-0.000172,24.018024,-0.0077,1.325
12894.00,7.469658,24.94216,-0.000172,24.018912,-0.0077,1.324
12896.00,7.469387,24.94202,-0.000173,24.018506,-0.0077,1.324
12898.00,7.470165,24.94230,-0.000172,24.018394,-0.0077,1.324
12900.00,7.469964,24.94223,-0.000172,24.018580,-0.0077,1.324
12902.00,7.470287,24.94200,-0.000172,24.018140,-0.0077,1.324
12904.00,7.470238,24.94226,-0.000172,24.018557,-0.0077,1.323
12906.00,7.469555,24.94260,-0.000172,24.018642,-0.0077,1.324
12908.00,7.469161,24.94220,-0.000172,24.018651,-0.0077,1.324
12910.00,7.468241,24.94320,-0.000172,24.018111,-0.0077,1.323
12912.00,7.468047,24.94266,-0.000173,24.018495,-0.0077,1.323
12914.00,7.467897,24.94304,-0.000173,24.018223,-0.0077,1.324
12916.00,7.467110,24.94287,-0.000173,24.018044,-0.0077,1.324
12918.00,7.466717,24.94303,-0.000174,24.017999,-0.0077,1.324
12920.00,7.467322,24.94352,-0.000173,24.017975,-0.0077,1.324
12922.00,7.466352,24.94272,-0.000172,24.018289,-0.0077,1.323
12924.00,7.465949,24.94220,-0.000172,24.017774,-0.0077,1.323
12926.00,7.466344,24.94273,-0.000172,24.018437,-0.0077,1.324
12928.00,7.466625,24.94232,-0.000172,24.017991,-0.0077,1.324
12930.00,7.466467,24.94244,-0.000173,24.017531,-0.0077,1.324
12932.00,7.466324,24.94363,-0.000175,24.017614,-0.0077,1.324
12934.00,7.467246,24.94288,-0.000174,24.018008,-0.0077,1.324
12936.00,7.467629,24.94337,-0.000172,24.018167,-0.0077,1.324
12938.00,7.466401,24.94366,-0.000172,24.018017,-0.0077,1.324
12940.00,7.467193,24.94373,-0.000172,24.018841,-0.0077,1.323
12942.00,7.467505,24.94465,-0.000171,24.018396,-0.0077,1.324
12944.00,7.467101,24.94415,-0.000173,24.018296,-0.0077,1.324
12946.00,7.467488,24.94362,-0.000172,24.018047,-0.0077,1.324
12948.00,7.467293,24.94377,-0.000173,24.018408,-0.0077,1.324
12950.00,7.466470,24.94290,-0.000172,24.018290,-0.0077,1.324
12952.00,7.466460,24.94340,-0.000173,24.018202,-0.0077,1.324
12954.00,7.465906,24.94349,-0.000173,24.018193,-0.0077,1.324
12956.00,7.466330,24.94312,-0.000173,24.017937,-0.0077,1.324
12958.00,7.466644,24.94364,-0.000173,24.018180,-0.0077,1.323
12960.00,7.466561,24.94315,-0.000172,24.018232,-0.0077,1.324
12962.00,7.466313,24.94394,-0.000172,24.018209,-0.0077,1.323
12964.00,7.466221,24.94410,-0.000173,24.017835,-0.0077,1.323
12966.00,7.466618,24.94432,-0.000172,24.018463,-0.0077,1.324
12968.00,7.467160,24.94392,-0.000172,24.018183,-0.0077,1.323
12970.00,7.467104,24.94376,-0.000173,24.018173,-0.0077,1.324
12972.00,7.467938,24.94435,-0.000173,24.018281,-0.0077,1.324
12974.00,7.467803,24.94316,-0.000172,24.018086,-0.0077,1.323
12976.00,7.467516,24.94486,-0.000172,24.018720,-0.0077,1.323
12978.00,7.467914,24.94461,-0.000172,24.018374,-0.0077,1.323
12980.00,7.467791,24.94490,-0.000174,24.018550,-0.0077,1.324
12982.00,7.468791,24.94482,-0.000174,24.017962,-0.0077,1.323
12984.00,7.468893,24.94351,-0.000174,24.018357,-0.0077,1.324
12986.00,7.468695,24.94316,-0.000173,24.018675,-0.0077,1.324
12988.00,7.468083,24.94371,-0.000173,24.018122,-0.0077,1.323
12990.00,7.467922,24.94346,-0.000173,24.018240,-0.0077,1.323
12992.00,7.468317,24.94290,-0.000172,24.017873,-0.0077,1.323
12994.00,7.467675,24.94294,-0.000174,24.018334,-0.0077,1.323
12996.00,7.467914,24.94280,-0.000174,24.017846,-0.0078,1.324
12998.00,7.466846,24.94309,-0.000173,24.018733,-0.0077,1.324
13000.00,7.466368,24.94340,-0.000173,24.017863,-0.0077,1.324
13002.00,7.466305,24.94247,-0.000173,24.017966,-0.0077,1.324
13004.00,7.465713,24.94335,-0.000172,24.018785,-0.0077,1.324
13006.00,7.466422,24.94396,-0.000172,24.018468,-0.0077,1.324
13008.00,7.466765,24.94395,-0.000173,24.018131,-0.0077,1.324
13010.00,7.467458,24.94461,-0.000172,24.018760,-0.0077,1.323
13012.00,7.469345,24.94388,-0.000173,24.018687,-0.0077,1.324
13014.00,7.470429,24.94356,-0.000172,24.017718,-0.0077,1.324
13016.00,7.471376,24.94393,-0.000172,24.017730,-0.0077,1.324
13018.00,7.471269,24.94346,-0.000173,24.017774,-0.0077,1.324
13020.00,7.470305,24.94280,-0.000172,24.018187,-0.0077,1.325
13022.00,7.469067,24.94276,-0.000172,24.018169,-0.0077,1.324
13024.00,7.467066,24.94262,-0.000172,24.018533,-0.0077,1.324
13026.00,7.465333,24.94294,-0.000173,24.018222,-0.0077,1.325
13028.00,7.464157,24.94281,-0.000172,24.018051,-0.0077,1.324
13030.00,7.463478,24.94331,-0.000172,24.018180,-0.0077,1.324
13032.00,7.462810,24.94273,-0.000172,24.017814,-0.0077,1.324
13034.00,7.462098,24.94251,-0.000172,24.017763,-0.0077,1.324
13036.00,7.462931,24.94273,-0.000173,24.018483,-0.0077,1.324
13038.00,7.462676,24.94243,-0.000173,24.018852,-0.0077,1.325
13040.00,7.463153,24.94272,-0.000173,24.017957,-0.0077,1.324
13042.00,7.463786,24.94330,-0.000172,24.017603,-0.0077,1.324
13044.00,7.463905,24.94390,-0.000172,24.018733,-0.0077,1.324
13046.00,7.464369,24.94323,-0.000172,24.019048,-0.0077,1.324
13048.00,7.464413,24.94338,-0.000172,24.018200,-0.0077,1.325
13050.00,7.465027,24.94326,-0.000173,24.019193,-0.0077,1.324
13052.00,7.466591,24.94396,-0.000173,24.017989,-0.0077,1.324
13054.00,7.467202,24.94294,-0.000173,24.017712,-0.0077,1.324
13056.00,7.467752,24.94281,-0.000173,24.018327,-0.0077,1.324
13058.00,7.467901,24.94301,-0.000173,24.018298,-0.0077,1.324
13060.00,7.467720,24.94335,-0.000173,24.018838,-0.0077,1.324
13062.00,7.468316,24.94302,-0.000172,24.017574,-0.0077,1.325
13064.00,7.468257,24.94298,-0.000173,24.017980,-0.0077,1.324
13066.00,7.467639,24.94253,-0.000173,24.017857,-0.0077,1.324
13068.00,7.466644,24.94285,-0.000174,24.017565,-0.0077,1.324
13070.00,7.466816,24.94345,-0.000172,24.018406,-0.0077,1.324
13072.00,7.466349,24.94256,-0.000173,24.018118,-0.0077,1.323
13074.00,7.465800,24.94278,-0.000171,24.018367,-0.0077,1.323
13076.00,7.466593,24.94292,-0.000171,24.017999,-0.0077,1.324
13078.00,7.467594,24.94208,-0.000173,24.018522,-0.0077,1.324
13080.00,7.467020,24.94220,-0.000173,24.018053,-0.0077,1.324
13082.00,7.465677,24.94226,-0.000172,24.018147,-0.0077,1.324
13084.00,7.465727,24.94312,-0.000173,24.018086,-0.0077,1.324
13086.00,7.465116,24.94159,-0.000173,24.018176,-0.0077,1.325
13088.00,7.464718,24.94138,-0.000173,24.017935,-0.0077,1.324
13090.00,7.464893,24.94153,-0.000173,24.018339,-0.0077,1.324
13092.00,7.464733,24.94267,-0.000173,24.018319,-0.0077,1.324
13094.00,7.464634,24.94264,-0.000174,24.017893,-0.0078,1.324
13096.00,7.465252,24.94308,-0.000173,24.017591,-0.0077,1.324
13098.00,7.465259,24.94291,-0.000172,24.018263,-0.0077,1.324
13100.00,7.465219,24.94205,-0.000173,24.017750,-0.0077,1.324
13102.00,7.466106,24.94228,-0.000172,24.018082,-0.0077,1.324
13104.00,7.466113,24.94216,-0.000172,24.018347,-0.0077,1.324
13106.00,7.465524,24.94267,-0.000172,24.017756,-0.0077,1.324
13108.00,7.464953,24.94323,-0.000172,24.018076,-0.0077,1.324
13110.00,7.465262,24.94299,-0.000171,24.018397,-0.0077,1.325
13112.00,7.465669,24.94264,-0.000172,24.018076,-0.0077,1.324
13114.00,7.465736,24.94211,-0.000173,24.017759,-0.0077,1.325
13116.00,7.464914,24.94274,-0.000173,24.018125,-0.0077,1.324
13118.00,7.464360,24.94192,-0.000172,24.018280,-0.0077,1.324
13120.00,7.464281,24.94223,-0.000171,24.018550,-0.0077,1.324
13122.00,7.464826,24.94205,-0.000172,24.018881,-0.0077,1.324
13124.00,7.464954,24.94256,-0.000173,24.018675,-0.0077,1.325
13126.00,7.465442,24.94267,-0.000173,24.018791,-0.0077,1.324
13128.00,7.466174,24.94240,-0.000172,24.018316,-0.0077,1.324
13130.00,7.466209,24.94253,-0.000172,24.018432,-0.0077,1.324
13132.00,7.465658,24.94160,-0.000171,24.018488,-0.0077,1.323
13134.00,7.465093,24.94153,-0.000172,24.018290,-0.0077,1.324
13136.00,7.464837,24.94212,-0.000173,24.018109,-0.0077,1.325
13138.00,7.464457,24.94165,-0.000173,24.017988,-0.0077,1.325
13140.00,7.464579,24.94135,-0.000173,24.018006,-0.0077,1.324
13142.00,7.463940,24.94125,-0.000173,24.018477,-0.0077,1.323
13144.00,7.463757,24.94198,-0.000173,24.017728,-0.0077,1.324
13146.00,7.463407,24.94192,-0.000172,24.017915,-0.0077,1.324
13148.00,7.464181,24.94259,-0.000172,24.018040,-0.0077,1.324
13150.00,7.464855,24.94238,-0.000172,24.017678,-0.0077,1.324
13152.00,7.464641,24.94227,-0.000172,24.017964,-0.0077,1.324
13154.00,7.463727,24.94297,-0.000171,24.018550,-0.0077,1.324
13156.00,7.463968,24.94284,-0.000173,24.018218,-0.0077,1.324
13158.00,7.464693,24.94348,-0.000172,24.017944,-0.0077,1.323
13160.00,7.465096,24.94405,-0.000172,24.017931,-0.0077,1.324
13162.00,7.464783,24.94314,-0.000173,24.018412,-0.0077,1.324
13164.00,7.464337,24.94241,-0.000172,24.018410,-0.0077,1.324
13166.00,7.465738,24.94336,-0.000172,24.018457,-0.0077,1.323
13168.00,7.466741,24.94334,-0.000172,24.018292,-0.0077,1.324
13170.00,7.466246,24.94294,-0.000173,24.018089,-0.0077,1.324
13172.00,7.465361,24.94351,-0.000172,24.017759,-0.0077,1.324
13174.00,7.465940,24.94362,-0.000173,24.018452,-0.0077,1.325
13176.00,7.465959,24.94334,-0.000172,24.018501,-0.0077,1.324
13178.00,7.465566,24.94367,-0.000172,24.018078,-0.0077,1.324
13180.00,7.464963,24.94357,-0.000174,24.018261,-0.0077,1.324
13182.00,7.464336,24.94332,-0.000173,24.018147,-0.0077,1.324
13184.00,7.465021,24.94309,-0.000173,24.018617,-0.0077,1.324
13186.00,7.464931,24.94239,-0.000173,24.018367,-0.0077,1.323
13188.00,7.464964,24.94302,-0.000172,24.018142,-0.0076,1.324
13190.00,7.464281,24.94375,-0.000173,24.018381,-0.0077,1.324
13192.00,7.464214,24.94285,-0.000173,24.018617,-0.0077,1.324
13194.00,7.464612,24.94263,-0.000173,24.018406,-0.0077,1.324
13196.00,7.464476,24.94324,-0.000172,24.018078,-0.0077,1.323
13198.00,7.464166,24.94327,-0.000173,24.018689,-0.0077,1.324
13200.00,7.464074,24.94261,-0.000174,24.018385,-0.0077,1.324
13202.00,7.463981,24.94238,-0.000174,24.017734,-0.0077,1.325
13204.00,7.464319,24.94259,-0.000173,24.018455,-0.0077,1.324
@22,12.0000,24.0
13206.00,7.464541,24.94245,-0.000172,24.017946,-0.0077,1.323
13208.00,7.461449,24.94239,-0.000170,24.018577,-0.0077,1.324
13210.00,7.452357,24.94268,-0.000171,24.018466,-0.0077,1.323
13212.00,7.442802,24.94351,-0.000172,24.018383,-0.0077,1.323
13214.00,7.433690,24.94294,-0.000172,24.018196,-0.0077,1.323
13216.00,7.427161,24.94328,-0.000171,24.017578,-0.0077,1.323
13218.00,7.423737,24.94275,-0.000172,24.017482,-0.0077,1.324
13220.00,7.420575,24.94225,-0.000172,24.018078,-0.0077,1.324
13222.00,7.417984,24.94266,-0.000173,24.017723,-0.0077,1.324
13224.00,7.415666,24.94306,-0.000173,24.017708,-0.0077,1.325
13226.00,7.413490,24.94366,-0.000174,24.018845,-0.0077,1.326
13228.00,7.412624,24.94389,-0.000174,24.018156,-0.0077,1.324
13230.00,7.411133,24.94375,-0.000174,24.017217,-0.0077,1.325
13232.00,7.415191,24.94369,-0.000174,24.017899,-0.0077,1.325
13234.00,7.424908,24.94311,-0.000173,24.018312,-0.0077,1.326
13236.00,7.437174,24.94344,-0.000174,24.018539,-0.0077,1.326
13238.00,7.448693,24.94298,-0.000174,24.018466,-0.0077,1.326
13240.00,7.457325,24.94366,-0.000174,24.018345,-0.0076,1.325
13242.00,7.463404,24.94312,-0.000173,24.018637,-0.0077,1.324
13244.00,7.468791,24.94298,-0.000171,24.018341,-0.0077,1.324
13246.00,7.473066,24.94315,-0.000172,24.018241,-0.0077,1.323
13248.00,7.476743,24.94397,-0.000172,24.018660,-0.0077,1.324
13250.00,7.480473,24.94421,-0.000171,24.017997,-0.0077,1.323
13252.00,7.484763,24.94409,-0.000172,24.018602,-0.0077,1.323
[truncated: 53,532 more chars]
