# Supplementary material for: Hormonal steroids induce multidrug resistance and stress response genes in Neisseria gonorrhoeae by binding to MtrR
Source: Nat Commun. 2024 Feb 7;15:1153. doi: 10.1038/s41467-024-45195-1 (PMC10850145; doi:10.1038/s41467-024-45195-1)
Supplement: Supplementary file 6 — Source Data [file 41467_2024_45195_MOESM6_ESM.zip › Source Data/ITC/Q133A/1P4MtrRQ133A2022Nov3.itc]

$ITC
$ 25 
$NOT
$ 25 
$ 600 
$ 199 
$ 8 
$ 2 
$ADCGainCode:  3 
$True,True,True
$ 2 , 4 , 600 , 2 
$ 12 , 24 , 600 , 2 
$ 12 , 24 , 600 , 2 
$ 12 , 24 , 600 , 2 
$ 12 , 24 , 600 , 2 
$ 12 , 24 , 600 , 2 
$ 12 , 24 , 600 , 2 
$ 12 , 24 , 600 , 2 
$ 12 , 24 , 600 , 2 
$ 12 , 24 , 600 , 2 
$ 12 , 24 , 600 , 2 
$ 12 , 24 , 600 , 2 
$ 12 , 24 , 600 , 2 
$ 12 , 24 , 600 , 2 
$ 12 , 24 , 600 , 2 
$ 12 , 24 , 600 , 2 
$ 12 , 24 , 600 , 2 
$ 12 , 24 , 600 , 2 
$ 12 , 24 , 600 , 2 
$ 12 , 24 , 600 , 2 
$ 12 , 24 , 600 , 2 
$ 12 , 24 , 600 , 2 
$ 12 , 24 , 600 , 2 
$ 12 , 24 , 600 , 2 
$ 12 , 24 , 600 , 2 
# 0 
# 0.2 
# 0.02 
# 1.4485 
# 25 
# 28.9316 
# 15.91949 
?
% VPITC12.10.1003
% 1.4485 
% 28.9316 
%-1.096232 , 100.1901 
% 0.443748 , 95.77349 
% 0.2232 
% 124.02 , 123.95 
% 1 , 80 
%-0.001812 , 0.055139 
% 0 , 8 
% 0 , 18 
% 104422       320637 
% 101.8 
% 260 , 310 , 470 , 530 
% 0.08632 ,-0.00346 , 0.0000110163 , 0.000000290198 ,-0.0000000019883 
% VPViewer2000 Ver: 1.40.0
@0
2.00,7.932315,24.71574,-0.000171,24.019077,-0.0077,1.158
4.00,7.932350,24.71481,-0.000172,24.018687,-0.0076,1.157
6.00,7.931449,24.71442,-0.000172,24.018716,-0.0077,1.157
8.00,7.931671,24.71627,-0.000172,24.017989,-0.0077,1.158
10.00,7.931699,24.71568,-0.000171,24.018548,-0.0077,1.157
12.00,7.930857,24.71571,-0.000171,24.018624,-0.0077,1.158
14.00,7.931128,24.71542,-0.000171,24.018191,-0.0077,1.158
16.00,7.930430,24.71525,-0.000170,24.017723,-0.0077,1.158
18.00,7.929731,24.71584,-0.000170,24.018522,-0.0077,1.158
20.00,7.929141,24.71556,-0.000172,24.018361,-0.0077,1.158
22.00,7.929677,24.71596,-0.000172,24.018722,-0.0077,1.157
24.00,7.928794,24.71630,-0.000172,24.018473,-0.0077,1.157
26.00,7.927714,24.71589,-0.000171,24.017971,-0.0077,1.158
28.00,7.926844,24.71626,-0.000171,24.018176,-0.0077,1.158
30.00,7.926338,24.71657,-0.000170,24.018836,-0.0077,1.157
32.00,7.925493,24.71714,-0.000171,24.018544,-0.0077,1.158
34.00,7.924686,24.71741,-0.000171,24.019204,-0.0077,1.157
36.00,7.924340,24.71674,-0.000171,24.017892,-0.0077,1.157
38.00,7.924896,24.71744,-0.000171,24.018310,-0.0077,1.158
40.00,7.925035,24.71613,-0.000171,24.017754,-0.0077,1.157
42.00,7.924367,24.71686,-0.000171,24.018684,-0.0077,1.157
44.00,7.923788,24.71657,-0.000172,24.018183,-0.0077,1.157
46.00,7.922668,24.71580,-0.000171,24.018249,-0.0077,1.158
48.00,7.922352,24.71525,-0.000172,24.018403,-0.0077,1.159
50.00,7.921794,24.71486,-0.000173,24.018495,-0.0077,1.158
52.00,7.922278,24.71516,-0.000171,24.017919,-0.0077,1.157
54.00,7.922013,24.71621,-0.000171,24.018116,-0.0077,1.158
56.00,7.921503,24.71615,-0.000171,24.018836,-0.0077,1.158
58.00,7.920869,24.71524,-0.000171,24.018512,-0.0077,1.157
60.00,7.920511,24.71553,-0.000171,24.018695,-0.0077,1.157
62.00,7.919437,24.71565,-0.000170,24.017895,-0.0077,1.158
64.00,7.919348,24.71611,-0.000171,24.018053,-0.0077,1.157
66.00,7.919881,24.71620,-0.000171,24.018803,-0.0077,1.158
68.00,7.919989,24.71619,-0.000172,24.018776,-0.0077,1.158
70.00,7.920297,24.71611,-0.000172,24.018397,-0.0077,1.159
72.00,7.919261,24.71603,-0.000173,24.018281,-0.0077,1.158
74.00,7.917877,24.71669,-0.000171,24.017973,-0.0077,1.158
76.00,7.916510,24.71671,-0.000171,24.018619,-0.0077,1.158
78.00,7.915778,24.71596,-0.000170,24.018919,-0.0077,1.158
80.00,7.915364,24.71718,-0.000170,24.018595,-0.0077,1.157
82.00,7.914844,24.71662,-0.000170,24.018677,-0.0076,1.157
84.00,7.914972,24.71698,-0.000169,24.018339,-0.0077,1.157
86.00,7.914923,24.71725,-0.000171,24.018579,-0.0077,1.158
88.00,7.914337,24.71628,-0.000171,24.018189,-0.0077,1.158
90.00,7.914520,24.71647,-0.000172,24.018348,-0.0077,1.158
92.00,7.914011,24.71597,-0.000171,24.018499,-0.0077,1.158
94.00,7.913328,24.71570,-0.000170,24.018441,-0.0077,1.157
96.00,7.912744,24.71637,-0.000171,24.018075,-0.0077,1.157
98.00,7.912512,24.71680,-0.000171,24.018684,-0.0077,1.157
100.00,7.912618,24.71593,-0.000172,24.017652,-0.0077,1.158
102.00,7.912147,24.71603,-0.000172,24.018568,-0.0077,1.158
104.00,7.911123,24.71611,-0.000172,24.018901,-0.0077,1.158
106.00,7.910856,24.71607,-0.000170,24.018057,-0.0077,1.158
108.00,7.911489,24.71570,-0.000172,24.018347,-0.0077,1.159
110.00,7.911950,24.71575,-0.000171,24.019012,-0.0077,1.157
112.00,7.911817,24.71609,-0.000171,24.018116,-0.0077,1.158
114.00,7.912082,24.71653,-0.000171,24.018004,-0.0077,1.157
116.00,7.911250,24.71629,-0.000172,24.018256,-0.0077,1.158
118.00,7.911192,24.71601,-0.000171,24.018776,-0.0077,1.158
120.00,7.910319,24.71623,-0.000169,24.018646,-0.0077,1.158
122.00,7.909565,24.71580,-0.000171,24.018098,-0.0077,1.158
124.00,7.908859,24.71568,-0.000171,24.018530,-0.0077,1.158
126.00,7.908144,24.71625,-0.000170,24.018327,-0.0077,1.158
128.00,7.907749,24.71623,-0.000171,24.018280,-0.0077,1.158
130.00,7.907675,24.71584,-0.000171,24.018588,-0.0077,1.159
132.00,7.907359,24.71612,-0.000171,24.017826,-0.0077,1.158
134.00,7.906784,24.71544,-0.000171,24.018466,-0.0077,1.158
136.00,7.905949,24.71560,-0.000171,24.018472,-0.0077,1.158
138.00,7.906003,24.71535,-0.000171,24.018725,-0.0077,1.157
140.00,7.905105,24.71580,-0.000171,24.018776,-0.0077,1.158
142.00,7.904785,24.71568,-0.000172,24.018334,-0.0077,1.158
144.00,7.904414,24.71542,-0.000171,24.017687,-0.0077,1.158
146.00,7.903424,24.71522,-0.000172,24.017999,-0.0077,1.158
148.00,7.902555,24.71505,-0.000172,24.018251,-0.0077,1.158
150.00,7.902805,24.71539,-0.000172,24.017667,-0.0077,1.158
152.00,7.902282,24.71509,-0.000170,24.018162,-0.0077,1.158
154.00,7.901393,24.71563,-0.000172,24.018789,-0.0077,1.158
156.00,7.901627,24.71478,-0.000171,24.018542,-0.0077,1.158
158.00,7.901288,24.71546,-0.000172,24.017460,-0.0077,1.158
160.00,7.900668,24.71591,-0.000173,24.017805,-0.0077,1.158
162.00,7.900594,24.71539,-0.000172,24.018343,-0.0077,1.158
164.00,7.900662,24.71532,-0.000171,24.017805,-0.0077,1.158
166.00,7.900889,24.71544,-0.000171,24.018426,-0.0077,1.158
168.00,7.899827,24.71545,-0.000172,24.018180,-0.0077,1.158
170.00,7.898847,24.71411,-0.000171,24.018256,-0.0077,1.158
172.00,7.899029,24.71493,-0.000171,24.018189,-0.0077,1.158
174.00,7.898943,24.71552,-0.000171,24.018060,-0.0077,1.158
176.00,7.899154,24.71604,-0.000172,24.017738,-0.0076,1.158
178.00,7.899262,24.71551,-0.000172,24.017805,-0.0077,1.158
180.00,7.898582,24.71499,-0.000171,24.017576,-0.0077,1.158
182.00,7.898017,24.71515,-0.000170,24.018138,-0.0077,1.158
184.00,7.897216,24.71570,-0.000173,24.018381,-0.0077,1.158
186.00,7.896481,24.71596,-0.000173,24.017971,-0.0077,1.158
188.00,7.896644,24.71581,-0.000173,24.017708,-0.0077,1.159
190.00,7.896510,24.71594,-0.000173,24.017538,-0.0078,1.158
192.00,7.896122,24.71586,-0.000172,24.018029,-0.0077,1.158
194.00,7.894823,24.71641,-0.000171,24.017658,-0.0077,1.158
196.00,7.894328,24.71656,-0.000170,24.018622,-0.0077,1.158
198.00,7.894385,24.71596,-0.000171,24.018232,-0.0077,1.159
200.00,7.893345,24.71610,-0.000170,24.017902,-0.0077,1.158
202.00,7.892312,24.71573,-0.000170,24.017812,-0.0077,1.158
204.00,7.892214,24.71531,-0.000172,24.018517,-0.0077,1.158
206.00,7.892339,24.71483,-0.000171,24.018459,-0.0077,1.158
208.00,7.891845,24.71565,-0.000171,24.017738,-0.0077,1.158
210.00,7.890716,24.71525,-0.000171,24.017895,-0.0077,1.158
212.00,7.890362,24.71435,-0.000170,24.017941,-0.0077,1.158
214.00,7.891057,24.71483,-0.000170,24.018577,-0.0077,1.158
216.00,7.890933,24.71458,-0.000170,24.018357,-0.0077,1.158
218.00,7.890476,24.71472,-0.000171,24.018379,-0.0077,1.158
220.00,7.889499,24.71554,-0.000172,24.018677,-0.0077,1.158
222.00,7.889441,24.71648,-0.000171,24.018680,-0.0077,1.158
224.00,7.889733,24.71662,-0.000171,24.017997,-0.0077,1.158
226.00,7.888116,24.71669,-0.000171,24.018444,-0.0077,1.158
228.00,7.887846,24.71669,-0.000172,24.018220,-0.0077,1.158
230.00,7.887834,24.71543,-0.000172,24.018049,-0.0077,1.158
232.00,7.887413,24.71545,-0.000172,24.018323,-0.0077,1.158
234.00,7.887290,24.71521,-0.000172,24.018934,-0.0077,1.159
236.00,7.887369,24.71554,-0.000172,24.018667,-0.0077,1.159
238.00,7.887001,24.71578,-0.000172,24.018207,-0.0077,1.158
240.00,7.885823,24.71523,-0.000171,24.018089,-0.0077,1.158
242.00,7.885656,24.71446,-0.000171,24.018167,-0.0077,1.158
244.00,7.885604,24.71473,-0.000170,24.018597,-0.0077,1.157
246.00,7.885392,24.71513,-0.000170,24.018887,-0.0077,1.158
248.00,7.885519,24.71562,-0.000172,24.018613,-0.0077,1.159
250.00,7.884764,24.71602,-0.000171,24.018073,-0.0077,1.158
252.00,7.884723,24.71603,-0.000171,24.018443,-0.0077,1.158
254.00,7.883724,24.71615,-0.000171,24.018475,-0.0077,1.158
256.00,7.882823,24.71628,-0.000172,24.017915,-0.0077,1.159
258.00,7.882405,24.71788,-0.000170,24.018684,-0.0077,1.158
260.00,7.882444,24.71699,-0.000171,24.018352,-0.0077,1.158
262.00,7.882069,24.71659,-0.000170,24.017830,-0.0077,1.158
264.00,7.882417,24.71711,-0.000170,24.018343,-0.0077,1.158
266.00,7.882183,24.71736,-0.000171,24.018798,-0.0077,1.158
268.00,7.881480,24.71783,-0.000171,24.017873,-0.0077,1.159
270.00,7.880880,24.71763,-0.000171,24.018412,-0.0077,1.158
272.00,7.880495,24.71769,-0.000170,24.018258,-0.0077,1.158
274.00,7.879307,24.71646,-0.000171,24.018666,-0.0077,1.158
276.00,7.878974,24.71619,-0.000171,24.018325,-0.0077,1.158
278.00,7.877997,24.71547,-0.000171,24.017805,-0.0077,1.158
280.00,7.877622,24.71569,-0.000172,24.017973,-0.0077,1.158
282.00,7.877265,24.71525,-0.000170,24.018071,-0.0077,1.158
284.00,7.878052,24.71561,-0.000170,24.018263,-0.0077,1.158
286.00,7.877899,24.71585,-0.000172,24.018209,-0.0077,1.158
288.00,7.877610,24.71512,-0.000172,24.018334,-0.0077,1.158
290.00,7.877052,24.71545,-0.000172,24.018412,-0.0077,1.158
292.00,7.877048,24.71546,-0.000171,24.018521,-0.0077,1.158
294.00,7.877312,24.71551,-0.000170,24.017933,-0.0077,1.158
296.00,7.876411,24.71506,-0.000170,24.017719,-0.0077,1.158
298.00,7.876581,24.71515,-0.000171,24.018129,-0.0077,1.158
300.00,7.876248,24.71566,-0.000170,24.018677,-0.0077,1.158
302.00,7.875263,24.71592,-0.000170,24.018624,-0.0077,1.158
304.00,7.874197,24.71640,-0.000171,24.018261,-0.0077,1.158
306.00,7.874809,24.71641,-0.000171,24.018579,-0.0077,1.158
308.00,7.874826,24.71590,-0.000170,24.018171,-0.0077,1.158
310.00,7.874443,24.71649,-0.000170,24.018017,-0.0077,1.158
312.00,7.874194,24.71681,-0.000170,24.018171,-0.0077,1.158
314.00,7.873867,24.71652,-0.000170,24.018310,-0.0076,1.158
316.00,7.872826,24.71640,-0.000171,24.018561,-0.0076,1.159
318.00,7.872879,24.71626,-0.000171,24.017616,-0.0077,1.159
320.00,7.872535,24.71617,-0.000171,24.018593,-0.0077,1.159
322.00,7.871939,24.71621,-0.000171,24.017921,-0.0077,1.158
324.00,7.871789,24.71688,-0.000171,24.017592,-0.0077,1.159
326.00,7.870998,24.71654,-0.000172,24.018357,-0.0077,1.158
328.00,7.870319,24.71656,-0.000171,24.017487,-0.0077,1.158
330.00,7.869805,24.71632,-0.000170,24.019442,-0.0077,1.158
332.00,7.868673,24.71627,-0.000172,24.018780,-0.0077,1.158
334.00,7.868701,24.71636,-0.000171,24.018124,-0.0077,1.158
336.00,7.868695,24.71746,-0.000172,24.017975,-0.0077,1.158
338.00,7.868572,24.71776,-0.000172,24.018247,-0.0077,1.159
340.00,7.868324,24.71768,-0.000172,24.018198,-0.0077,1.159
342.00,7.868429,24.71622,-0.000172,24.019315,-0.0077,1.159
344.00,7.868391,24.71591,-0.000173,24.018116,-0.0077,1.158
346.00,7.867176,24.71634,-0.000172,24.018341,-0.0077,1.158
348.00,7.866997,24.71573,-0.000172,24.017801,-0.0077,1.158
350.00,7.866192,24.71629,-0.000172,24.017953,-0.0077,1.159
352.00,7.865355,24.71554,-0.000172,24.018299,-0.0077,1.159
354.00,7.864878,24.71508,-0.000174,24.018988,-0.0077,1.159
356.00,7.864195,24.71586,-0.000173,24.019079,-0.0077,1.158
358.00,7.864620,24.71617,-0.000173,24.018508,-0.0077,1.158
360.00,7.865040,24.71519,-0.000172,24.018189,-0.0077,1.158
362.00,7.864473,24.71525,-0.000172,24.018441,-0.0077,1.159
364.00,7.864495,24.71623,-0.000173,24.017801,-0.0077,1.158
366.00,7.864240,24.71603,-0.000173,24.018479,-0.0077,1.158
368.00,7.863998,24.71542,-0.000172,24.018105,-0.0077,1.158
370.00,7.863269,24.71543,-0.000171,24.018323,-0.0077,1.158
372.00,7.862748,24.71580,-0.000171,24.018468,-0.0077,1.158
374.00,7.863676,24.71610,-0.000171,24.017854,-0.0077,1.158
376.00,7.862778,24.71596,-0.000170,24.018706,-0.0077,1.157
378.00,7.862012,24.71577,-0.000171,24.018484,-0.0077,1.158
380.00,7.861422,24.71608,-0.000172,24.017942,-0.0077,1.159
382.00,7.861624,24.71547,-0.000172,24.018280,-0.0077,1.158
384.00,7.862169,24.71545,-0.000172,24.018281,-0.0077,1.158
386.00,7.861712,24.71605,-0.000172,24.018764,-0.0077,1.159
388.00,7.861358,24.71596,-0.000173,24.018307,-0.0077,1.158
390.00,7.860503,24.71671,-0.000171,24.018038,-0.0077,1.158
392.00,7.860108,24.71640,-0.000171,24.018365,-0.0076,1.159
394.00,7.859940,24.71690,-0.000173,24.018144,-0.0077,1.158
396.00,7.859486,24.71677,-0.000171,24.018633,-0.0077,1.158
398.00,7.858095,24.71665,-0.000172,24.018881,-0.0077,1.158
400.00,7.856722,24.71660,-0.000171,24.018164,-0.0077,1.159
402.00,7.856673,24.71686,-0.000172,24.018582,-0.0077,1.159
404.00,7.856319,24.71709,-0.000171,24.018185,-0.0077,1.159
406.00,7.856981,24.71762,-0.000171,24.017413,-0.0077,1.158
408.00,7.856912,24.71638,-0.000173,24.018251,-0.0077,1.159
410.00,7.856329,24.71551,-0.000173,24.018028,-0.0077,1.158
412.00,7.856469,24.71599,-0.000172,24.018180,-0.0077,1.158
414.00,7.856420,24.71630,-0.000171,24.019088,-0.0077,1.158
416.00,7.855829,24.71702,-0.000170,24.018363,-0.0077,1.159
418.00,7.855964,24.71756,-0.000170,24.017964,-0.0077,1.159
420.00,7.854974,24.71784,-0.000172,24.018113,-0.0077,1.158
422.00,7.854307,24.71764,-0.000172,24.018309,-0.0077,1.159
424.00,7.854202,24.71813,-0.000171,24.017473,-0.0077,1.159
426.00,7.854399,24.71708,-0.000171,24.018145,-0.0077,1.158
428.00,7.854235,24.71743,-0.000172,24.018423,-0.0077,1.158
430.00,7.853337,24.71805,-0.000171,24.017832,-0.0077,1.159
432.00,7.852187,24.71791,-0.000172,24.018252,-0.0077,1.158
434.00,7.852980,24.71824,-0.000171,24.018347,-0.0077,1.158
436.00,7.853124,24.71787,-0.000171,24.017618,-0.0077,1.158
438.00,7.851999,24.71776,-0.000172,24.018071,-0.0077,1.158
440.00,7.850936,24.71734,-0.000171,24.018319,-0.0077,1.158
442.00,7.851137,24.71809,-0.000172,24.018542,-0.0077,1.158
444.00,7.851301,24.71771,-0.000171,24.018203,-0.0077,1.158
446.00,7.851143,24.71798,-0.000171,24.018439,-0.0077,1.158
448.00,7.850801,24.71707,-0.000171,24.017930,-0.0077,1.159
450.00,7.851256,24.71677,-0.000172,24.017979,-0.0077,1.159
452.00,7.850731,24.71585,-0.000172,24.018571,-0.0077,1.159
454.00,7.849967,24.71662,-0.000172,24.017660,-0.0077,1.158
456.00,7.849446,24.71791,-0.000171,24.019066,-0.0077,1.158
458.00,7.848457,24.71765,-0.000171,24.018508,-0.0077,1.158
460.00,7.848592,24.71794,-0.000171,24.018289,-0.0077,1.158
462.00,7.848818,24.71744,-0.000171,24.018863,-0.0077,1.158
464.00,7.848706,24.71723,-0.000172,24.018521,-0.0077,1.159
466.00,7.849130,24.71674,-0.000171,24.017971,-0.0077,1.159
468.00,7.849562,24.71761,-0.000171,24.018122,-0.0077,1.158
470.00,7.848134,24.71781,-0.000170,24.018715,-0.0077,1.158
472.00,7.847507,24.71718,-0.000170,24.017854,-0.0077,1.159
474.00,7.847242,24.71765,-0.000170,24.017839,-0.0077,1.158
476.00,7.847026,24.71750,-0.000171,24.018223,-0.0077,1.158
478.00,7.846050,24.71703,-0.000172,24.018093,-0.0077,1.158
480.00,7.845888,24.71714,-0.000172,24.017399,-0.0077,1.159
482.00,7.846395,24.71763,-0.000172,24.018241,-0.0077,1.159
484.00,7.845990,24.71819,-0.000172,24.017621,-0.0077,1.159
486.00,7.845137,24.71730,-0.000171,24.018403,-0.0078,1.158
488.00,7.845131,24.71768,-0.000172,24.017980,-0.0077,1.158
490.00,7.845424,24.71792,-0.000171,24.018120,-0.0077,1.158
492.00,7.845405,24.71785,-0.000170,24.018441,-0.0077,1.158
494.00,7.845037,24.71794,-0.000171,24.018321,-0.0077,1.158
496.00,7.844443,24.71844,-0.000172,24.018412,-0.0077,1.158
498.00,7.843000,24.71856,-0.000170,24.018580,-0.0077,1.159
500.00,7.841157,24.71929,-0.000171,24.018107,-0.0077,1.159
502.00,7.840975,24.71865,-0.000171,24.017438,-0.0077,1.159
504.00,7.841038,24.71866,-0.000171,24.018464,-0.0077,1.159
506.00,7.840657,24.71850,-0.000171,24.018651,-0.0077,1.158
508.00,7.840459,24.71856,-0.000170,24.018566,-0.0077,1.158
510.00,7.840267,24.71890,-0.000170,24.018408,-0.0077,1.158
512.00,7.840167,24.71823,-0.000170,24.018780,-0.0077,1.159
514.00,7.840297,24.71796,-0.000171,24.017997,-0.0077,1.159
516.00,7.839392,24.71844,-0.000172,24.018628,-0.0077,1.159
518.00,7.838914,24.71827,-0.000171,24.018502,-0.0077,1.159
520.00,7.839665,24.71834,-0.000170,24.018245,-0.0077,1.159
522.00,7.838955,24.71792,-0.000171,24.018348,-0.0077,1.159
524.00,7.838604,24.71771,-0.000170,24.017785,-0.0077,1.159
526.00,7.838118,24.71750,-0.000170,24.017360,-0.0077,1.158
528.00,7.837165,24.71766,-0.000170,24.018124,-0.0076,1.158
530.00,7.836293,24.71718,-0.000170,24.018216,-0.0077,1.159
532.00,7.836778,24.71780,-0.000171,24.017538,-0.0077,1.158
534.00,7.837198,24.71752,-0.000171,24.018658,-0.0077,1.159
536.00,7.836317,24.71735,-0.000171,24.018778,-0.0077,1.159
538.00,7.836071,24.71832,-0.000170,24.018970,-0.0077,1.159
540.00,7.836418,24.71834,-0.000171,24.018069,-0.0077,1.159
542.00,7.836141,24.71845,-0.000170,24.018435,-0.0077,1.158
544.00,7.836072,24.71795,-0.000170,24.018343,-0.0077,1.158
546.00,7.835819,24.71677,-0.000172,24.017708,-0.0077,1.158
548.00,7.835269,24.71750,-0.000171,24.017747,-0.0077,1.158
550.00,7.834963,24.71721,-0.000170,24.018669,-0.0077,1.159
552.00,7.834420,24.71706,-0.000172,24.018454,-0.0077,1.159
554.00,7.834016,24.71718,-0.000172,24.018046,-0.0077,1.159
556.00,7.833840,24.71809,-0.000171,24.018579,-0.0077,1.159
558.00,7.833765,24.71843,-0.000171,24.018682,-0.0077,1.159
560.00,7.833502,24.71884,-0.000172,24.018651,-0.0077,1.159
562.00,7.833112,24.71979,-0.000171,24.018979,-0.0077,1.158
564.00,7.832380,24.71944,-0.000172,24.018787,-0.0077,1.158
566.00,7.831895,24.71906,-0.000170,24.018860,-0.0077,1.158
568.00,7.831624,24.71961,-0.000170,24.018506,-0.0077,1.158
570.00,7.832255,24.71914,-0.000171,24.018631,-0.0076,1.158
572.00,7.831997,24.71868,-0.000172,24.018149,-0.0077,1.158
574.00,7.830375,24.71830,-0.000172,24.017910,-0.0077,1.159
576.00,7.829641,24.71834,-0.000171,24.018368,-0.0077,1.159
578.00,7.828708,24.71846,-0.000171,24.018142,-0.0077,1.158
580.00,7.828486,24.71897,-0.000171,24.018038,-0.0077,1.158
582.00,7.828836,24.71870,-0.000171,24.018548,-0.0077,1.159
584.00,7.828238,24.71875,-0.000171,24.018555,-0.0077,1.159
586.00,7.828745,24.71920,-0.000171,24.018405,-0.0077,1.159
588.00,7.828937,24.71875,-0.000172,24.018764,-0.0077,1.159
590.00,7.828405,24.71874,-0.000172,24.018435,-0.0077,1.159
592.00,7.828389,24.71755,-0.000172,24.018000,-0.0077,1.158
594.00,7.827749,24.71772,-0.000171,24.017741,-0.0077,1.159
596.00,7.827315,24.71837,-0.000172,24.018437,-0.0077,1.159
598.00,7.825769,24.71864,-0.000171,24.018401,-0.0077,1.159
600.00,7.825473,24.71708,-0.000172,24.018403,-0.0077,1.159
@1,2.0000,4.0
602.00,7.825284,24.71701,-0.000172,24.018102,-0.0077,1.159
604.00,7.825754,24.71741,-0.000171,24.017995,-0.0077,1.159
606.00,7.822734,24.71828,-0.000171,24.018038,-0.0077,1.159
608.00,7.816701,24.71779,-0.000172,24.017629,-0.0077,1.158
610.00,7.819096,24.71749,-0.000170,24.018193,-0.0077,1.158
612.00,7.827129,24.71754,-0.000172,24.018334,-0.0077,1.158
614.00,7.832265,24.71716,-0.000172,24.018216,-0.0077,1.159
616.00,7.835245,24.71757,-0.000172,24.018865,-0.0077,1.158
618.00,7.836829,24.71759,-0.000170,24.018651,-0.0077,1.159
620.00,7.836993,24.71742,-0.000169,24.018406,-0.0077,1.159
622.00,7.836703,24.71730,-0.000171,24.017736,-0.0077,1.159
624.00,7.836045,24.71836,-0.000172,24.017901,-0.0077,1.159
626.00,7.834847,24.71793,-0.000172,24.018303,-0.0077,1.159
628.00,7.833672,24.71795,-0.000171,24.018541,-0.0077,1.160
630.00,7.833120,24.71918,-0.000171,24.017919,-0.0077,1.159
632.00,7.832950,24.71924,-0.000172,24.017469,-0.0077,1.159
634.00,7.832496,24.71914,-0.000171,24.018285,-0.0077,1.159
636.00,7.830741,24.71869,-0.000171,24.018080,-0.0077,1.158
638.00,7.828854,24.71869,-0.000170,24.018386,-0.0077,1.158
640.00,7.828282,24.71844,-0.000171,24.018562,-0.0077,1.158
642.00,7.827797,24.71927,-0.000171,24.018276,-0.0077,1.159
644.00,7.826807,24.71864,-0.000171,24.018568,-0.0077,1.159
646.00,7.826966,24.71865,-0.000170,24.018323,-0.0077,1.158
648.00,7.826997,24.71882,-0.000171,24.018626,-0.0077,1.159
650.00,7.825522,24.71861,-0.000171,24.018635,-0.0077,1.159
652.00,7.824648,24.71825,-0.000171,24.018131,-0.0077,1.159
654.00,7.824260,24.71822,-0.000171,24.017902,-0.0077,1.159
656.00,7.822804,24.71804,-0.000171,24.018006,-0.0077,1.159
658.00,7.822913,24.71788,-0.000170,24.018296,-0.0077,1.158
660.00,7.823176,24.71865,-0.000170,24.018803,-0.0077,1.158
662.00,7.822015,24.71902,-0.000171,24.019451,-0.0077,1.159
664.00,7.821703,24.71886,-0.000170,24.018528,-0.0077,1.159
666.00,7.821244,24.71910,-0.000171,24.018590,-0.0077,1.159
668.00,7.820574,24.71752,-0.000170,24.018606,-0.0077,1.159
670.00,7.820297,24.71782,-0.000170,24.018631,-0.0077,1.159
672.00,7.820042,24.71787,-0.000171,24.018448,-0.0077,1.159
674.00,7.819902,24.71779,-0.000170,24.018243,-0.0077,1.159
676.00,7.818724,24.71866,-0.000171,24.017970,-0.0077,1.159
678.00,7.818188,24.71738,-0.000171,24.018455,-0.0077,1.158
680.00,7.818243,24.71736,-0.000170,24.018091,-0.0077,1.158
682.00,7.818472,24.71740,-0.000170,24.018907,-0.0077,1.158
684.00,7.817287,24.71750,-0.000170,24.018669,-0.0077,1.159
686.00,7.817799,24.71814,-0.000170,24.018207,-0.0077,1.159
688.00,7.817249,24.71825,-0.000171,24.018361,-0.0077,1.159
690.00,7.816476,24.71798,-0.000172,24.018660,-0.0077,1.159
692.00,7.815858,24.71789,-0.000172,24.018865,-0.0077,1.159
694.00,7.815804,24.71901,-0.000172,24.018881,-0.0077,1.159
696.00,7.816516,24.71839,-0.000172,24.018127,-0.0077,1.159
698.00,7.816385,24.71928,-0.000171,24.018236,-0.0077,1.159
700.00,7.816862,24.71964,-0.000170,24.018776,-0.0077,1.159
702.00,7.816841,24.71917,-0.000171,24.018066,-0.0077,1.159
704.00,7.815442,24.71934,-0.000172,24.018709,-0.0077,1.158
706.00,7.814965,24.71915,-0.000171,24.018405,-0.0077,1.158
708.00,7.813794,24.71953,-0.000171,24.018867,-0.0077,1.159
710.00,7.813618,24.71901,-0.000172,24.018546,-0.0077,1.159
712.00,7.813767,24.71831,-0.000172,24.018222,-0.0077,1.159
714.00,7.813722,24.71947,-0.000172,24.017904,-0.0077,1.159
716.00,7.813679,24.72006,-0.000172,24.019142,-0.0077,1.159
718.00,7.812892,24.71984,-0.000172,24.018299,-0.0077,1.159
720.00,7.812438,24.71990,-0.000171,24.018816,-0.0077,1.159
722.00,7.812385,24.71913,-0.000171,24.018508,-0.0077,1.158
724.00,7.811545,24.71951,-0.000171,24.018361,-0.0077,1.158
726.00,7.810998,24.71877,-0.000171,24.017942,-0.0077,1.159
728.00,7.811263,24.72006,-0.000172,24.018183,-0.0077,1.159
730.00,7.810741,24.71920,-0.000172,24.018073,-0.0077,1.159
732.00,7.809578,24.71922,-0.000172,24.018254,-0.0077,1.160
734.00,7.809535,24.71880,-0.000171,24.018127,-0.0077,1.159
736.00,7.809925,24.71901,-0.000171,24.017948,-0.0077,1.159
738.00,7.808856,24.71963,-0.000170,24.017944,-0.0077,1.159
740.00,7.808013,24.71960,-0.000172,24.017868,-0.0077,1.159
742.00,7.808085,24.71905,-0.000171,24.018084,-0.0077,1.159
744.00,7.808328,24.71927,-0.000172,24.017790,-0.0077,1.160
746.00,7.807851,24.71947,-0.000171,24.017730,-0.0077,1.158
748.00,7.807263,24.72011,-0.000172,24.018950,-0.0077,1.159
750.00,7.807307,24.71988,-0.000170,24.018037,-0.0077,1.159
752.00,7.807513,24.72036,-0.000170,24.017815,-0.0077,1.159
754.00,7.807030,24.72026,-0.000171,24.018093,-0.0077,1.159
756.00,7.806931,24.72049,-0.000170,24.018164,-0.0077,1.159
758.00,7.807094,24.71941,-0.000171,24.018091,-0.0077,1.159
760.00,7.806231,24.71993,-0.000171,24.018294,-0.0077,1.159
762.00,7.806163,24.71961,-0.000172,24.018142,-0.0077,1.159
764.00,7.806002,24.72017,-0.000172,24.018296,-0.0077,1.159
766.00,7.805990,24.71989,-0.000171,24.018232,-0.0077,1.158
768.00,7.805462,24.71947,-0.000171,24.018053,-0.0077,1.158
770.00,7.805392,24.72050,-0.000171,24.018675,-0.0077,1.159
772.00,7.805371,24.72028,-0.000171,24.017750,-0.0077,1.159
774.00,7.804732,24.72122,-0.000171,24.018405,-0.0077,1.159
776.00,7.804632,24.72130,-0.000172,24.018936,-0.0077,1.159
778.00,7.804230,24.72053,-0.000171,24.018490,-0.0077,1.159
780.00,7.804380,24.72021,-0.000172,24.019021,-0.0077,1.158
782.00,7.804700,24.71939,-0.000171,24.018849,-0.0077,1.158
784.00,7.804472,24.71986,-0.000170,24.018774,-0.0077,1.158
786.00,7.803836,24.71959,-0.000171,24.018241,-0.0077,1.158
788.00,7.803172,24.72012,-0.000171,24.018069,-0.0077,1.159
790.00,7.802532,24.71990,-0.000172,24.018080,-0.0077,1.159
792.00,7.802554,24.71946,-0.000172,24.018803,-0.0077,1.159
794.00,7.802274,24.71891,-0.000171,24.018874,-0.0077,1.159
796.00,7.801094,24.71909,-0.000170,24.018240,-0.0077,1.158
798.00,7.800381,24.71899,-0.000172,24.018406,-0.0077,1.159
800.00,7.800253,24.71963,-0.000171,24.018223,-0.0077,1.159
802.00,7.799526,24.72011,-0.000171,24.017883,-0.0077,1.158
804.00,7.799822,24.71978,-0.000171,24.019110,-0.0077,1.159
806.00,7.799598,24.71975,-0.000172,24.018309,-0.0077,1.158
808.00,7.799376,24.71999,-0.000171,24.018022,-0.0077,1.158
810.00,7.799200,24.71997,-0.000170,24.017953,-0.0077,1.159
812.00,7.799219,24.72000,-0.000173,24.018348,-0.0077,1.159
814.00,7.798694,24.71996,-0.000172,24.018231,-0.0077,1.158
816.00,7.798548,24.71943,-0.000172,24.017948,-0.0077,1.159
818.00,7.799286,24.71968,-0.000172,24.018727,-0.0077,1.158
820.00,7.798696,24.72007,-0.000172,24.018274,-0.0077,1.159
822.00,7.799170,24.71942,-0.000171,24.019001,-0.0077,1.158
824.00,7.799506,24.71978,-0.000171,24.018412,-0.0077,1.159
826.00,7.799170,24.72030,-0.000172,24.018437,-0.0077,1.159
828.00,7.798624,24.71990,-0.000172,24.018341,-0.0077,1.159
830.00,7.798535,24.71983,-0.000172,24.018435,-0.0077,1.159
832.00,7.798606,24.71916,-0.000173,24.019325,-0.0077,1.159
834.00,7.797170,24.71963,-0.000172,24.018455,-0.0077,1.159
836.00,7.796980,24.71962,-0.000174,24.018626,-0.0077,1.159
838.00,7.796181,24.72027,-0.000174,24.018352,-0.0077,1.159
840.00,7.795452,24.72015,-0.000172,24.018499,-0.0077,1.159
842.00,7.795550,24.71963,-0.000172,24.018649,-0.0077,1.159
844.00,7.795482,24.71951,-0.000171,24.018773,-0.0077,1.159
846.00,7.795564,24.71962,-0.000170,24.018869,-0.0077,1.159
848.00,7.795636,24.71988,-0.000172,24.018593,-0.0077,1.159
850.00,7.794157,24.71905,-0.000173,24.018513,-0.0077,1.159
852.00,7.794421,24.71894,-0.000173,24.017792,-0.0077,1.159
854.00,7.793851,24.71908,-0.000172,24.018269,-0.0077,1.158
856.00,7.793365,24.71936,-0.000172,24.019014,-0.0077,1.159
858.00,7.793640,24.71895,-0.000172,24.018711,-0.0077,1.159
860.00,7.793669,24.71945,-0.000172,24.018390,-0.0077,1.159
862.00,7.793603,24.71974,-0.000171,24.018361,-0.0077,1.158
864.00,7.792456,24.71937,-0.000171,24.018383,-0.0077,1.158
866.00,7.792136,24.72002,-0.000170,24.018270,-0.0077,1.159
868.00,7.791934,24.71883,-0.000171,24.018129,-0.0077,1.159
870.00,7.791540,24.71877,-0.000172,24.018151,-0.0077,1.159
872.00,7.791271,24.71996,-0.000172,24.018278,-0.0077,1.159
874.00,7.791416,24.72015,-0.000172,24.018818,-0.0077,1.159
876.00,7.790804,24.72012,-0.000172,24.018570,-0.0077,1.159
878.00,7.790841,24.71960,-0.000171,24.018196,-0.0077,1.158
880.00,7.790815,24.71919,-0.000171,24.018174,-0.0077,1.158
882.00,7.790535,24.71906,-0.000172,24.018597,-0.0077,1.159
884.00,7.790079,24.71861,-0.000172,24.018450,-0.0077,1.159
886.00,7.790256,24.71857,-0.000172,24.017832,-0.0077,1.159
888.00,7.790075,24.71887,-0.000173,24.019028,-0.0077,1.159
890.00,7.790217,24.71831,-0.000172,24.018212,-0.0076,1.160
892.00,7.790211,24.71867,-0.000173,24.018017,-0.0077,1.159
894.00,7.790063,24.71774,-0.000172,24.018533,-0.0077,1.159
896.00,7.788588,24.71769,-0.000172,24.018086,-0.0077,1.159
898.00,7.787090,24.71828,-0.000172,24.018488,-0.0077,1.158
900.00,7.787190,24.71812,-0.000171,24.018011,-0.0077,1.159
902.00,7.786594,24.71823,-0.000171,24.018082,-0.0077,1.158
904.00,7.786773,24.71826,-0.000170,24.018144,-0.0077,1.158
906.00,7.787314,24.71820,-0.000170,24.019072,-0.0077,1.159
908.00,7.786926,24.71770,-0.000171,24.018379,-0.0077,1.159
910.00,7.786799,24.71712,-0.000172,24.017997,-0.0077,1.160
912.00,7.786229,24.71763,-0.000171,24.018376,-0.0077,1.159
914.00,7.786638,24.71778,-0.000171,24.017774,-0.0076,1.158
916.00,7.786062,24.71758,-0.000171,24.018548,-0.0077,1.159
918.00,7.786173,24.71793,-0.000171,24.018702,-0.0077,1.159
920.00,7.785344,24.71771,-0.000172,24.018238,-0.0077,1.159
922.00,7.784965,24.71759,-0.000172,24.018718,-0.0077,1.159
924.00,7.784950,24.71745,-0.000172,24.018504,-0.0077,1.159
926.00,7.785005,24.71747,-0.000171,24.017638,-0.0076,1.159
928.00,7.784236,24.71777,-0.000171,24.018537,-0.0077,1.159
930.00,7.784508,24.71796,-0.000171,24.018354,-0.0077,1.159
932.00,7.784316,24.71762,-0.000171,24.018657,-0.0077,1.158
934.00,7.784327,24.71725,-0.000172,24.019244,-0.0077,1.159
936.00,7.783461,24.71772,-0.000172,24.018332,-0.0077,1.159
938.00,7.782443,24.71699,-0.000171,24.019005,-0.0077,1.159
940.00,7.782299,24.71751,-0.000171,24.018000,-0.0076,1.159
942.00,7.783016,24.71698,-0.000171,24.018392,-0.0077,1.159
944.00,7.783765,24.71782,-0.000172,24.018095,-0.0077,1.159
946.00,7.783796,24.71806,-0.000170,24.018517,-0.0077,1.159
948.00,7.783013,24.71829,-0.000172,24.017951,-0.0077,1.159
950.00,7.781958,24.71763,-0.000173,24.018490,-0.0077,1.159
952.00,7.782015,24.71857,-0.000171,24.018510,-0.0077,1.159
954.00,7.782339,24.71791,-0.000170,24.018193,-0.0077,1.159
956.00,7.781574,24.71861,-0.000173,24.017837,-0.0077,1.159
958.00,7.780924,24.71880,-0.000173,24.018787,-0.0077,1.159
960.00,7.780579,24.71871,-0.000172,24.018238,-0.0077,1.159
962.00,7.780315,24.71886,-0.000172,24.018464,-0.0077,1.159
964.00,7.778932,24.71918,-0.000172,24.018573,-0.0077,1.158
966.00,7.778666,24.71972,-0.000172,24.018617,-0.0077,1.159
968.00,7.778422,24.71906,-0.000172,24.018339,-0.0077,1.159
970.00,7.777809,24.71885,-0.000172,24.018443,-0.0077,1.159
972.00,7.777645,24.71914,-0.000173,24.018983,-0.0077,1.159
974.00,7.778734,24.71834,-0.000172,24.018724,-0.0077,1.159
976.00,7.778726,24.71862,-0.000171,24.018220,-0.0077,1.159
978.00,7.779982,24.71939,-0.000172,24.018274,-0.0077,1.159
980.00,7.779842,24.71941,-0.000173,24.018031,-0.0077,1.159
982.00,7.779382,24.71927,-0.000172,24.018071,-0.0077,1.159
984.00,7.779169,24.71939,-0.000172,24.018111,-0.0077,1.159
986.00,7.778909,24.71864,-0.000172,24.018774,-0.0077,1.159
988.00,7.779552,24.71879,-0.000172,24.017399,-0.0077,1.158
990.00,7.778958,24.71951,-0.000171,24.018483,-0.0077,1.158
992.00,7.778907,24.71900,-0.000170,24.018720,-0.0077,1.158
994.00,7.778293,24.71903,-0.000171,24.018829,-0.0077,1.159
996.00,7.776727,24.71972,-0.000172,24.018475,-0.0077,1.159
998.00,7.776579,24.71982,-0.000172,24.018707,-0.0077,1.159
1000.00,7.776107,24.72014,-0.000171,24.018479,-0.0077,1.159
1002.00,7.775462,24.71942,-0.000171,24.018776,-0.0077,1.159
1004.00,7.775621,24.71853,-0.000172,24.018669,-0.0077,1.159
1006.00,7.775761,24.71942,-0.000172,24.018541,-0.0077,1.159
1008.00,7.775761,24.71852,-0.000170,24.018245,-0.0077,1.159
1010.00,7.775076,24.71878,-0.000171,24.018131,-0.0077,1.159
1012.00,7.774408,24.71878,-0.000171,24.018031,-0.0076,1.158
1014.00,7.774517,24.71836,-0.000172,24.018524,-0.0077,1.158
1016.00,7.773944,24.71784,-0.000173,24.018307,-0.0077,1.159
1018.00,7.773309,24.71823,-0.000171,24.018243,-0.0077,1.158
1020.00,7.773456,24.71812,-0.000170,24.018579,-0.0077,1.159
1022.00,7.772986,24.71797,-0.000171,24.017549,-0.0077,1.159
1024.00,7.773617,24.71868,-0.000172,24.017913,-0.0077,1.159
1026.00,7.773185,24.71912,-0.000172,24.018867,-0.0077,1.159
1028.00,7.773065,24.71890,-0.000171,24.018704,-0.0076,1.158
1030.00,7.773352,24.71871,-0.000170,24.018633,-0.0077,1.159
1032.00,7.773670,24.72001,-0.000171,24.018702,-0.0076,1.159
1034.00,7.773536,24.71973,-0.000172,24.018142,-0.0077,1.159
1036.00,7.772723,24.71894,-0.000171,24.018104,-0.0076,1.158
1038.00,7.772701,24.71954,-0.000172,24.018602,-0.0077,1.159
1040.00,7.772435,24.71866,-0.000172,24.018602,-0.0077,1.159
1042.00,7.773108,24.71795,-0.000171,24.018232,-0.0077,1.158
1044.00,7.772775,24.71924,-0.000170,24.018593,-0.0077,1.158
1046.00,7.772392,24.71887,-0.000171,24.018245,-0.0077,1.160
1048.00,7.771735,24.71910,-0.000171,24.018414,-0.0077,1.159
1050.00,7.771773,24.71928,-0.000172,24.018715,-0.0077,1.159
1052.00,7.771388,24.71843,-0.000172,24.018401,-0.0077,1.158
1054.00,7.770612,24.71912,-0.000171,24.018595,-0.0077,1.158
1056.00,7.769794,24.71926,-0.000171,24.018347,-0.0077,1.159
1058.00,7.769345,24.71882,-0.000172,24.018376,-0.0077,1.159
1060.00,7.769912,24.71866,-0.000170,24.019382,-0.0077,1.159
1062.00,7.769715,24.71831,-0.000171,24.018595,-0.0077,1.159
1064.00,7.769110,24.71999,-0.000171,24.018970,-0.0077,1.159
1066.00,7.768614,24.72047,-0.000169,24.019095,-0.0077,1.158
1068.00,7.767808,24.71898,-0.000169,24.018698,-0.0077,1.158
1070.00,7.768616,24.71848,-0.000170,24.018164,-0.0077,1.159
1072.00,7.767992,24.71766,-0.000171,24.018644,-0.0077,1.159
1074.00,7.767359,24.71856,-0.000170,24.018570,-0.0077,1.159
1076.00,7.767144,24.71887,-0.000171,24.018198,-0.0076,1.159
1078.00,7.767152,24.71826,-0.000171,24.017846,-0.0077,1.158
1080.00,7.766838,24.71835,-0.000170,24.018838,-0.0077,1.158
1082.00,7.766050,24.71812,-0.000170,24.018557,-0.0077,1.159
1084.00,7.764593,24.71731,-0.000171,24.018727,-0.0077,1.160
1086.00,7.764751,24.71745,-0.000172,24.018745,-0.0077,1.160
1088.00,7.765425,24.71830,-0.000171,24.018901,-0.0077,1.159
1090.00,7.765236,24.71823,-0.000171,24.018472,-0.0077,1.159
1092.00,7.764982,24.71809,-0.000172,24.018443,-0.0077,1.159
1094.00,7.764468,24.71776,-0.000170,24.018648,-0.0077,1.158
1096.00,7.764032,24.71721,-0.000169,24.018508,-0.0077,1.158
1098.00,7.763594,24.71757,-0.000171,24.018165,-0.0077,1.159
1100.00,7.763527,24.71798,-0.000171,24.018531,-0.0077,1.158
1102.00,7.763624,24.71877,-0.000171,24.018584,-0.0076,1.159
1104.00,7.764232,24.71785,-0.000171,24.018628,-0.0077,1.159
1106.00,7.762666,24.71763,-0.000172,24.018566,-0.0077,1.159
1108.00,7.762685,24.71840,-0.000172,24.017855,-0.0077,1.159
1110.00,7.763210,24.71821,-0.000172,24.018758,-0.0077,1.158
1112.00,7.762958,24.71735,-0.000171,24.018767,-0.0077,1.159
1114.00,7.763210,24.71663,-0.000172,24.018711,-0.0077,1.159
1116.00,7.763352,24.71709,-0.000171,24.018749,-0.0077,1.160
1118.00,7.762892,24.71784,-0.000172,24.018078,-0.0077,1.159
1120.00,7.763110,24.71760,-0.000172,24.018336,-0.0077,1.159
1122.00,7.763118,24.71734,-0.000172,24.018212,-0.0077,1.159
1124.00,7.761971,24.71789,-0.000171,24.018700,-0.0077,1.159
1126.00,7.761473,24.71794,-0.000171,24.018153,-0.0077,1.159
1128.00,7.761967,24.71833,-0.000173,24.017997,-0.0077,1.159
1130.00,7.762107,24.71771,-0.000173,24.018428,-0.0077,1.159
1132.00,7.761609,24.71744,-0.000173,24.018591,-0.0077,1.160
1134.00,7.761038,24.71805,-0.000171,24.018682,-0.0077,1.159
1136.00,7.760875,24.71872,-0.000172,24.018321,-0.0077,1.159
1138.00,7.761167,24.71847,-0.000171,24.018443,-0.0077,1.159
1140.00,7.760692,24.71808,-0.000171,24.018869,-0.0077,1.159
1142.00,7.760025,24.71775,-0.000171,24.018521,-0.0077,1.159
1144.00,7.760079,24.71893,-0.000171,24.018976,-0.0077,1.159
1146.00,7.759703,24.71979,-0.000171,24.018648,-0.0077,1.159
1148.00,7.759372,24.71965,-0.000172,24.018022,-0.0077,1.159
1150.00,7.759025,24.71848,-0.000171,24.018396,-0.0076,1.159
1152.00,7.758077,24.71815,-0.000171,24.018854,-0.0077,1.159
1154.00,7.758643,24.71848,-0.000171,24.019084,-0.0076,1.159
1156.00,7.758320,24.71829,-0.000171,24.018278,-0.0077,1.160
1158.00,7.757741,24.71768,-0.000172,24.018550,-0.0077,1.159
1160.00,7.756865,24.71832,-0.000171,24.018731,-0.0077,1.159
1162.00,7.757119,24.71869,-0.000171,24.018281,-0.0077,1.159
1164.00,7.756739,24.71893,-0.000172,24.018807,-0.0077,1.159
1166.00,7.757603,24.71884,-0.000171,24.018555,-0.0077,1.159
1168.00,7.758327,24.71855,-0.000170,24.018289,-0.0077,1.158
1170.00,7.758217,24.71813,-0.000170,24.018510,-0.0077,1.158
1172.00,7.757845,24.71884,-0.000171,24.018147,-0.0077,1.159
1174.00,7.756962,24.71897,-0.000171,24.018305,-0.0077,1.158
1176.00,7.755151,24.71838,-0.000171,24.017854,-0.0077,1.159
1178.00,7.755358,24.71842,-0.000172,24.018774,-0.0077,1.158
1180.00,7.755392,24.71783,-0.000170,24.018115,-0.0077,1.159
1182.00,7.755045,24.71871,-0.000170,24.018183,-0.0077,1.159
1184.00,7.754816,24.71791,-0.000171,24.018749,-0.0077,1.159
1186.00,7.755035,24.71820,-0.000172,24.019182,-0.0077,1.159
1188.00,7.754783,24.71833,-0.000172,24.018638,-0.0077,1.159
1190.00,7.755143,24.71762,-0.000171,24.018368,-0.0077,1.159
1192.00,7.755411,24.71738,-0.000171,24.019081,-0.0077,1.159
1194.00,7.755034,24.71810,-0.000172,24.018307,-0.0077,1.159
1196.00,7.754444,24.71842,-0.000171,24.018428,-0.0077,1.159
1198.00,7.754567,24.71795,-0.000171,24.018771,-0.0076,1.159
1200.00,7.754098,24.71830,-0.000170,24.018684,-0.0077,1.159
@2,12.0000,24.0
1202.00,7.753271,24.71813,-0.000172,24.018816,-0.0076,1.159
1204.00,7.751572,24.71833,-0.000172,24.018205,-0.0077,1.158
1206.00,7.744948,24.71880,-0.000170,24.018530,-0.0077,1.158
1208.00,7.738266,24.71833,-0.000170,24.018136,-0.0077,1.158
1210.00,7.738987,24.71789,-0.000170,24.018936,-0.0077,1.158
1212.00,7.744910,24.71768,-0.000171,24.018479,-0.0076,1.158
1214.00,7.755095,24.71752,-0.000170,24.018459,-0.0077,1.158
1216.00,7.767788,24.71754,-0.000170,24.018707,-0.0076,1.159
1218.00,7.779905,24.71776,-0.000171,24.018718,-0.0077,1.159
1220.00,7.790751,24.71753,-0.000173,24.018754,-0.0077,1.160
1222.00,7.801680,24.71781,-0.000171,24.018836,-0.0077,1.160
1224.00,7.811095,24.71770,-0.000172,24.018646,-0.0077,1.160
1226.00,7.820918,24.71771,-0.000172,24.018497,-0.0077,1.160
1228.00,7.832555,24.71851,-0.000171,24.018689,-0.0077,1.159
1230.00,7.848225,24.71822,-0.000172,24.018968,-0.0076,1.160
1232.00,7.863388,24.71787,-0.000173,24.018174,-0.0076,1.160
1234.00,7.871831,24.71871,-0.000172,24.018749,-0.0077,1.160
1236.00,7.871501,24.71869,-0.000171,24.018981,-0.0077,1.160
1238.00,7.866971,24.71864,-0.000172,24.019092,-0.0077,1.159
1240.00,7.860875,24.71917,-0.000170,24.017382,-0.0077,1.159
1242.00,7.853460,24.71830,-0.000172,24.018160,-0.0077,1.160
1244.00,7.846552,24.71815,-0.000171,24.018394,-0.0077,1.159
1246.00,7.839245,24.71866,-0.000171,24.018715,-0.0077,1.159
1248.00,7.832197,24.71864,-0.000170,24.018724,-0.0077,1.158
1250.00,7.825465,24.71893,-0.000169,24.018731,-0.0077,1.159
1252.00,7.818979,24.71942,-0.000170,24.019001,-0.0077,1.158
1254.00,7.813177,24.72019,-0.000170,24.018502,-0.0077,1.158
1256.00,7.807101,24.71998,-0.000170,24.018706,-0.0077,1.158
1258.00,7.801301,24.71988,-0.000171,24.018609,-0.0077,1.158
1260.00,7.796049,24.72015,-0.000171,24.018472,-0.0077,1.159
1262.00,7.791068,24.72024,-0.000171,24.018528,-0.0076,1.159
1264.00,7.786062,24.72071,-0.000171,24.018135,-0.0077,1.159
1266.00,7.783437,24.72063,-0.000171,24.018493,-0.0077,1.159
1268.00,7.780267,24.72078,-0.000170,24.018553,-0.0077,1.158
1270.00,7.776009,24.72174,-0.000171,24.018539,-0.0077,1.159
1272.00,7.773472,24.72145,-0.000171,24.018397,-0.0077,1.159
1274.00,7.771156,24.72141,-0.000171,24.018720,-0.0077,1.159
1276.00,7.768417,24.72070,-0.000170,24.018733,-0.0077,1.159
1278.00,7.765494,24.72051,-0.000171,24.018724,-0.0077,1.158
1280.00,7.763688,24.72078,-0.000171,24.018829,-0.0077,1.158
1282.00,7.761412,24.72079,-0.000172,24.018856,-0.0077,1.158
1284.00,7.759561,24.72047,-0.000171,24.018649,-0.0077,1.159
1286.00,7.758063,24.72066,-0.000171,24.018629,-0.0076,1.159
1288.00,7.756538,24.72149,-0.000171,24.018628,-0.0077,1.158
1290.00,7.755371,24.72163,-0.000171,24.018622,-0.0076,1.159
1292.00,7.754223,24.72122,-0.000171,24.018883,-0.0076,1.159
1294.00,7.754107,24.72085,-0.000170,24.019106,-0.0076,1.159
1296.00,7.753123,24.72088,-0.000171,24.018814,-0.0077,1.158
1298.00,7.751274,24.72112,-0.000170,24.018985,-0.0077,1.159
1300.00,7.750678,24.72113,-0.000170,24.019164,-0.0077,1.158
1302.00,7.750266,24.72120,-0.000170,24.019088,-0.0076,1.159
1304.00,7.749926,24.72120,-0.000171,24.018870,-0.0076,1.158
1306.00,7.749281,24.72065,-0.000170,24.019286,-0.0077,1.159
1308.00,7.749555,24.72069,-0.000170,24.018910,-0.0077,1.159
1310.00,7.749931,24.72047,-0.000171,24.018997,-0.0077,1.159
1312.00,7.750233,24.72041,-0.000170,24.018798,-0.0076,1.158
1314.00,7.748983,24.72076,-0.000171,24.018829,-0.0077,1.159
1316.00,7.748375,24.72125,-0.000171,24.019177,-0.0077,1.158
1318.00,7.747915,24.72056,-0.000170,24.019293,-0.0077,1.158
1320.00,7.747269,24.72053,-0.000171,24.019119,-0.0077,1.158
1322.00,7.746872,24.71991,-0.000171,24.018584,-0.0077,1.159
1324.00,7.745937,24.72038,-0.000171,24.018638,-0.0076,1.159
1326.00,7.746168,24.72032,-0.000172,24.018932,-0.0077,1.159
1328.00,7.745246,24.72007,-0.000172,24.019103,-0.0077,1.159
1330.00,7.744249,24.71974,-0.000172,24.018539,-0.0077,1.159
1332.00,7.743692,24.71907,-0.000172,24.018564,-0.0077,1.158
1334.00,7.743586,24.71986,-0.000170,24.018827,-0.0077,1.158
1336.00,7.743117,24.71942,-0.000171,24.018526,-0.0077,1.158
1338.00,7.742541,24.71974,-0.000170,24.018249,-0.0077,1.159
1340.00,7.743646,24.71981,-0.000171,24.017823,-0.0077,1.159
1342.00,7.743806,24.71953,-0.000171,24.018878,-0.0077,1.160
1344.00,7.742776,24.72019,-0.000172,24.018553,-0.0077,1.158
1346.00,7.742263,24.71927,-0.000171,24.018758,-0.0077,1.158
1348.00,7.742486,24.71935,-0.000171,24.018564,-0.0077,1.159
1350.00,7.741623,24.71894,-0.000171,24.018203,-0.0077,1.160
1352.00,7.740653,24.71884,-0.000171,24.018044,-0.0077,1.159
1354.00,7.739981,24.71828,-0.000171,24.018823,-0.0077,1.159
1356.00,7.739186,24.72003,-0.000172,24.018341,-0.0077,1.159
1358.00,7.738988,24.71919,-0.000172,24.017698,-0.0077,1.159
1360.00,7.738150,24.71930,-0.000171,24.018874,-0.0077,1.159
1362.00,7.737590,24.71995,-0.000172,24.018725,-0.0077,1.158
1364.00,7.737240,24.71974,-0.000170,24.018078,-0.0077,1.159
1366.00,7.737090,24.71923,-0.000171,24.018203,-0.0077,1.159
1368.00,7.737991,24.71978,-0.000170,24.018619,-0.0077,1.159
1370.00,7.738308,24.71967,-0.000170,24.018229,-0.0077,1.159
1372.00,7.738284,24.71934,-0.000170,24.019442,-0.0077,1.158
1374.00,7.737578,24.71922,-0.000171,24.019086,-0.0077,1.158
1376.00,7.736853,24.71914,-0.000171,24.017868,-0.0077,1.158
1378.00,7.736788,24.71890,-0.000171,24.018907,-0.0077,1.159
1380.00,7.737024,24.71907,-0.000170,24.018916,-0.0077,1.159
1382.00,7.737412,24.71915,-0.000169,24.018125,-0.0077,1.159
1384.00,7.735998,24.71984,-0.000171,24.017391,-0.0077,1.160
1386.00,7.735404,24.71986,-0.000172,24.017772,-0.0077,1.159
1388.00,7.734558,24.72034,-0.000172,24.017821,-0.0077,1.159
1390.00,7.734417,24.72011,-0.000172,24.018479,-0.0077,1.159
1392.00,7.734786,24.72037,-0.000170,24.018260,-0.0077,1.158
1394.00,7.733793,24.72012,-0.000171,24.017980,-0.0077,1.159
1396.00,7.733461,24.72073,-0.000170,24.018504,-0.0077,1.159
1398.00,7.732447,24.72089,-0.000170,24.018764,-0.0077,1.159
1400.00,7.732037,24.72049,-0.000170,24.018767,-0.0077,1.159
1402.00,7.732927,24.71982,-0.000170,24.018243,-0.0077,1.158
1404.00,7.733326,24.72049,-0.000171,24.019215,-0.0077,1.159
1406.00,7.732753,24.72038,-0.000171,24.017687,-0.0077,1.158
1408.00,7.732454,24.72007,-0.000172,24.017763,-0.0077,1.159
1410.00,7.731923,24.72034,-0.000172,24.018214,-0.0077,1.159
1412.00,7.731615,24.72057,-0.000170,24.018686,-0.0077,1.159
1414.00,7.731855,24.72027,-0.000171,24.018633,-0.0077,1.159
1416.00,7.731294,24.71994,-0.000171,24.018925,-0.0077,1.159
1418.00,7.731621,24.72097,-0.000171,24.018680,-0.0077,1.159
1420.00,7.731235,24.72001,-0.000171,24.018677,-0.0077,1.158
1422.00,7.731790,24.72010,-0.000170,24.019190,-0.0077,1.158
1424.00,7.731269,24.72049,-0.000170,24.018756,-0.0076,1.159
1426.00,7.731050,24.72073,-0.000172,24.018492,-0.0077,1.159
1428.00,7.730121,24.72127,-0.000171,24.018720,-0.0077,1.159
1430.00,7.729621,24.72085,-0.000172,24.018515,-0.0077,1.158
1432.00,7.729329,24.72141,-0.000171,24.019209,-0.0077,1.159
1434.00,7.729424,24.72189,-0.000171,24.018435,-0.0077,1.159
1436.00,7.730033,24.72126,-0.000171,24.018209,-0.0077,1.159
1438.00,7.729263,24.72144,-0.000171,24.018490,-0.0077,1.159
1440.00,7.729315,24.72104,-0.000171,24.018356,-0.0077,1.159
1442.00,7.729188,24.72177,-0.000170,24.018932,-0.0077,1.159
1444.00,7.729661,24.72248,-0.000171,24.018524,-0.0077,1.159
1446.00,7.728993,24.72171,-0.000171,24.018203,-0.0077,1.159
1448.00,7.728289,24.72057,-0.000172,24.018450,-0.0077,1.159
1450.00,7.729061,24.72173,-0.000171,24.018597,-0.0077,1.159
1452.00,7.729310,24.72138,-0.000171,24.018388,-0.0077,1.159
1454.00,7.729122,24.72141,-0.000171,24.018060,-0.0077,1.159
1456.00,7.728892,24.72110,-0.000171,24.019220,-0.0076,1.159
1458.00,7.728657,24.72147,-0.000170,24.018628,-0.0076,1.158
1460.00,7.728020,24.72188,-0.000171,24.018653,-0.0076,1.158
1462.00,7.727196,24.72061,-0.000171,24.018887,-0.0077,1.159
1464.00,7.727453,24.72068,-0.000172,24.018880,-0.0077,1.159
1466.00,7.726928,24.72028,-0.000171,24.017970,-0.0077,1.159
1468.00,7.727263,24.72037,-0.000172,24.018278,-0.0077,1.159
1470.00,7.727153,24.72005,-0.000173,24.018707,-0.0077,1.159
1472.00,7.726853,24.71989,-0.000172,24.018330,-0.0077,1.159
1474.00,7.726276,24.71975,-0.000172,24.018492,-0.0077,1.159
1476.00,7.726664,24.71934,-0.000171,24.018564,-0.0077,1.159
1478.00,7.726747,24.71924,-0.000172,24.018174,-0.0077,1.159
1480.00,7.725857,24.71997,-0.000171,24.018939,-0.0077,1.159
1482.00,7.725705,24.72030,-0.000172,24.018642,-0.0077,1.159
1484.00,7.725251,24.72091,-0.000172,24.018651,-0.0077,1.159
1486.00,7.725358,24.72094,-0.000172,24.017997,-0.0077,1.159
1488.00,7.725868,24.72021,-0.000172,24.018274,-0.0077,1.159
1490.00,7.725222,24.72058,-0.000172,24.018096,-0.0077,1.159
1492.00,7.725201,24.72059,-0.000171,24.018999,-0.0077,1.159
1494.00,7.724970,24.72070,-0.000171,24.019052,-0.0077,1.159
1496.00,7.724532,24.72045,-0.000172,24.018682,-0.0077,1.158
1498.00,7.724929,24.72076,-0.000171,24.018749,-0.0077,1.159
1500.00,7.724012,24.72000,-0.000172,24.018713,-0.0077,1.159
1502.00,7.723813,24.72064,-0.000172,24.018564,-0.0077,1.159
1504.00,7.724720,24.72033,-0.000172,24.018435,-0.0077,1.159
1506.00,7.724564,24.72033,-0.000173,24.018959,-0.0077,1.159
1508.00,7.723632,24.72073,-0.000171,24.018682,-0.0077,1.159
1510.00,7.723395,24.71981,-0.000172,24.018390,-0.0077,1.159
1512.00,7.723185,24.71980,-0.000172,24.018943,-0.0077,1.158
1514.00,7.722588,24.71948,-0.000171,24.018374,-0.0077,1.159
1516.00,7.722336,24.71953,-0.000172,24.018608,-0.0077,1.159
1518.00,7.722578,24.72018,-0.000172,24.019133,-0.0077,1.159
1520.00,7.722869,24.72051,-0.000172,24.018631,-0.0077,1.159
1522.00,7.721938,24.72093,-0.000172,24.018910,-0.0077,1.159
1524.00,7.722140,24.72054,-0.000171,24.019121,-0.0077,1.159
1526.00,7.722382,24.72003,-0.000171,24.018611,-0.0077,1.159
1528.00,7.721518,24.71997,-0.000172,24.019168,-0.0077,1.158
1530.00,7.720499,24.71997,-0.000172,24.018258,-0.0077,1.159
1532.00,7.721316,24.72020,-0.000172,24.018564,-0.0077,1.159
1534.00,7.721536,24.72130,-0.000172,24.018412,-0.0077,1.158
1536.00,7.721820,24.72036,-0.000171,24.018379,-0.0077,1.158
1538.00,7.720898,24.71943,-0.000171,24.018310,-0.0077,1.158
1540.00,7.720477,24.71913,-0.000172,24.019217,-0.0077,1.159
1542.00,7.720787,24.72011,-0.000171,24.018602,-0.0077,1.159
1544.00,7.721313,24.71954,-0.000172,24.017500,-0.0077,1.159
1546.00,7.720977,24.71948,-0.000172,24.018145,-0.0077,1.159
1548.00,7.720724,24.71951,-0.000171,24.019133,-0.0077,1.159
1550.00,7.720826,24.72023,-0.000171,24.018198,-0.0077,1.159
1552.00,7.720508,24.71951,-0.000171,24.019081,-0.0077,1.160
1554.00,7.719483,24.71969,-0.000172,24.018907,-0.0077,1.159
1556.00,7.717930,24.71920,-0.000170,24.018441,-0.0077,1.159
1558.00,7.717836,24.71940,-0.000170,24.018488,-0.0077,1.159
1560.00,7.717823,24.71963,-0.000170,24.018707,-0.0077,1.159
1562.00,7.716905,24.71972,-0.000171,24.018794,-0.0077,1.158
1564.00,7.716178,24.71894,-0.000171,24.018305,-0.0077,1.159
1566.00,7.716211,24.71898,-0.000171,24.018513,-0.0077,1.159
1568.00,7.716128,24.71851,-0.000172,24.018254,-0.0077,1.159
1570.00,7.716438,24.71869,-0.000170,24.018765,-0.0077,1.159
1572.00,7.715615,24.71943,-0.000171,24.018744,-0.0077,1.159
1574.00,7.716468,24.71952,-0.000172,24.019251,-0.0077,1.159
1576.00,7.716101,24.71928,-0.000172,24.018008,-0.0077,1.159
1578.00,7.715983,24.71898,-0.000171,24.018851,-0.0077,1.159
1580.00,7.715306,24.71854,-0.000172,24.018361,-0.0077,1.160
1582.00,7.715572,24.71807,-0.000172,24.019228,-0.0077,1.159
1584.00,7.716100,24.71761,-0.000172,24.019101,-0.0077,1.158
1586.00,7.716648,24.71824,-0.000171,24.018675,-0.0077,1.159
1588.00,7.716706,24.71915,-0.000171,24.018722,-0.0077,1.159
1590.00,7.715994,24.71918,-0.000172,24.017420,-0.0077,1.159
1592.00,7.715446,24.71869,-0.000171,24.018316,-0.0077,1.159
1594.00,7.714243,24.71955,-0.000171,24.018925,-0.0077,1.159
1596.00,7.714772,24.72024,-0.000171,24.018876,-0.0076,1.159
1598.00,7.714866,24.72057,-0.000170,24.018338,-0.0077,1.159
1600.00,7.715260,24.72032,-0.000170,24.018473,-0.0077,1.158
1602.00,7.714170,24.71972,-0.000171,24.018338,-0.0077,1.159
1604.00,7.713123,24.71949,-0.000172,24.018595,-0.0077,1.159
1606.00,7.713893,24.71915,-0.000171,24.018020,-0.0077,1.159
1608.00,7.714045,24.71899,-0.000170,24.018934,-0.0077,1.159
1610.00,7.713882,24.71880,-0.000172,24.018905,-0.0077,1.159
1612.00,7.714635,24.71929,-0.000172,24.018483,-0.0077,1.160
1614.00,7.714124,24.71913,-0.000172,24.018024,-0.0077,1.159
1616.00,7.713975,24.71869,-0.000171,24.018343,-0.0077,1.159
1618.00,7.713566,24.71938,-0.000171,24.018421,-0.0077,1.159
1620.00,7.712611,24.71936,-0.000170,24.018136,-0.0077,1.158
1622.00,7.712385,24.71909,-0.000171,24.018276,-0.0077,1.159
1624.00,7.712827,24.72014,-0.000171,24.018254,-0.0077,1.159
1626.00,7.711543,24.71883,-0.000171,24.018793,-0.0077,1.159
1628.00,7.711916,24.71878,-0.000173,24.018321,-0.0077,1.160
1630.00,7.712196,24.71892,-0.000172,24.018238,-0.0077,1.159
1632.00,7.712159,24.71905,-0.000172,24.018396,-0.0076,1.159
1634.00,7.711971,24.71925,-0.000172,24.018950,-0.0077,1.159
1636.00,7.711722,24.71813,-0.000171,24.019148,-0.0077,1.159
1638.00,7.711658,24.71862,-0.000172,24.018334,-0.0077,1.159
1640.00,7.711242,24.71836,-0.000171,24.018448,-0.0077,1.159
1642.00,7.711723,24.71779,-0.000171,24.018987,-0.0076,1.159
1644.00,7.710954,24.71859,-0.000172,24.018878,-0.0077,1.159
1646.00,7.710650,24.71886,-0.000172,24.018274,-0.0077,1.159
1648.00,7.710721,24.71932,-0.000171,24.018816,-0.0077,1.158
1650.00,7.709683,24.71886,-0.000170,24.018655,-0.0077,1.159
1652.00,7.709233,24.71882,-0.000172,24.018780,-0.0077,1.158
1654.00,7.710319,24.71870,-0.000172,24.018513,-0.0076,1.160
1656.00,7.710883,24.71857,-0.000172,24.018508,-0.0077,1.159
1658.00,7.711460,24.71892,-0.000171,24.019103,-0.0077,1.159
1660.00,7.709818,24.71953,-0.000171,24.018745,-0.0077,1.158
1662.00,7.708275,24.71985,-0.000171,24.018606,-0.0077,1.159
1664.00,7.708115,24.72007,-0.000171,24.018867,-0.0077,1.159
1666.00,7.709000,24.72032,-0.000172,24.018751,-0.0077,1.159
1668.00,7.709428,24.72026,-0.000173,24.019003,-0.0077,1.159
1670.00,7.709735,24.72039,-0.000172,24.018934,-0.0077,1.159
1672.00,7.709661,24.72003,-0.000170,24.018492,-0.0077,1.159
1674.00,7.709102,24.71986,-0.000171,24.018638,-0.0076,1.159
1676.00,7.709069,24.71992,-0.000171,24.017859,-0.0076,1.159
1678.00,7.708107,24.72059,-0.000172,24.018383,-0.0076,1.159
1680.00,7.707845,24.71964,-0.000171,24.017785,-0.0077,1.159
1682.00,7.707524,24.71959,-0.000171,24.018385,-0.0077,1.159
1684.00,7.707079,24.71958,-0.000171,24.018354,-0.0077,1.159
1686.00,7.706080,24.71994,-0.000171,24.018473,-0.0077,1.159
1688.00,7.705251,24.72019,-0.000172,24.019084,-0.0077,1.159
1690.00,7.705056,24.71948,-0.000171,24.018593,-0.0076,1.159
1692.00,7.705755,24.71891,-0.000172,24.019364,-0.0076,1.159
1694.00,7.705654,24.71894,-0.000172,24.018318,-0.0077,1.159
1696.00,7.705699,24.71899,-0.000173,24.017984,-0.0077,1.159
1698.00,7.705347,24.71879,-0.000171,24.018600,-0.0077,1.159
1700.00,7.705385,24.71908,-0.000171,24.018305,-0.0077,1.159
1702.00,7.705117,24.71912,-0.000170,24.018903,-0.0077,1.158
1704.00,7.704511,24.72033,-0.000170,24.018461,-0.0077,1.159
1706.00,7.704779,24.72024,-0.000172,24.018927,-0.0077,1.159
1708.00,7.705784,24.72034,-0.000171,24.018600,-0.0077,1.159
1710.00,7.705178,24.71995,-0.000171,24.018519,-0.0077,1.160
1712.00,7.705446,24.72008,-0.000172,24.018122,-0.0077,1.159
1714.00,7.705043,24.71998,-0.000173,24.018448,-0.0077,1.159
1716.00,7.704467,24.72037,-0.000171,24.018637,-0.0077,1.159
1718.00,7.704386,24.72085,-0.000171,24.018287,-0.0077,1.159
1720.00,7.704281,24.72001,-0.000171,24.017527,-0.0077,1.159
1722.00,7.704546,24.71977,-0.000171,24.018434,-0.0077,1.160
1724.00,7.703492,24.72019,-0.000171,24.018943,-0.0077,1.159
1726.00,7.704225,24.72045,-0.000172,24.018144,-0.0077,1.160
1728.00,7.704361,24.72031,-0.000172,24.018452,-0.0077,1.159
1730.00,7.704448,24.71986,-0.000172,24.018251,-0.0077,1.159
1732.00,7.703827,24.72023,-0.000171,24.018390,-0.0077,1.159
1734.00,7.702771,24.72072,-0.000170,24.018878,-0.0077,1.160
1736.00,7.702219,24.72029,-0.000170,24.018566,-0.0077,1.159
1738.00,7.702629,24.72000,-0.000171,24.018408,-0.0077,1.160
1740.00,7.702158,24.71984,-0.000170,24.018423,-0.0077,1.159
1742.00,7.701764,24.72046,-0.000171,24.018707,-0.0077,1.159
1744.00,7.701693,24.71986,-0.000170,24.018651,-0.0077,1.159
1746.00,7.701558,24.71990,-0.000171,24.019086,-0.0076,1.160
1748.00,7.701417,24.72014,-0.000172,24.018863,-0.0077,1.159
1750.00,7.700501,24.71962,-0.000171,24.018417,-0.0077,1.159
1752.00,7.699894,24.72012,-0.000171,24.018599,-0.0077,1.159
1754.00,7.700234,24.72053,-0.000170,24.018642,-0.0076,1.159
1756.00,7.701295,24.72034,-0.000170,24.018825,-0.0076,1.160
1758.00,7.700527,24.72061,-0.000171,24.019032,-0.0076,1.159
1760.00,7.700978,24.71979,-0.000172,24.018648,-0.0077,1.159
1762.00,7.701830,24.72021,-0.000171,24.018715,-0.0077,1.159
1764.00,7.701318,24.72014,-0.000170,24.018840,-0.0077,1.159
1766.00,7.700495,24.72028,-0.000170,24.019258,-0.0076,1.159
1768.00,7.699958,24.72049,-0.000172,24.018939,-0.0077,1.159
1770.00,7.699736,24.71993,-0.000172,24.019012,-0.0077,1.159
1772.00,7.699985,24.72029,-0.000171,24.018751,-0.0077,1.159
1774.00,7.700332,24.72077,-0.000172,24.018484,-0.0077,1.159
1776.00,7.699539,24.72023,-0.000171,24.018397,-0.0077,1.159
1778.00,7.699483,24.72065,-0.000170,24.018638,-0.0077,1.159
1780.00,7.700106,24.72025,-0.000171,24.018751,-0.0077,1.159
1782.00,7.699969,24.71945,-0.000172,24.018211,-0.0077,1.160
1784.00,7.700022,24.72018,-0.000172,24.018988,-0.0077,1.159
1786.00,7.699486,24.71891,-0.000171,24.018334,-0.0077,1.159
1788.00,7.698892,24.71910,-0.000172,24.018883,-0.0077,1.159
1790.00,7.698557,24.71957,-0.000172,24.019206,-0.0077,1.160
1792.00,7.697192,24.71968,-0.000172,24.018408,-0.0077,1.160
1794.00,7.697331,24.71947,-0.000172,24.018751,-0.0077,1.159
1796.00,7.697520,24.71929,-0.000171,24.019121,-0.0077,1.159
1798.00,7.698435,24.71974,-0.000171,24.019338,-0.0077,1.159
1800.00,7.699029,24.71958,-0.000171,24.018381,-0.0077,1.159
1802.00,7.699138,24.71997,-0.000173,24.018343,-0.0077,1.159
@3,12.0000,24.0
1804.00,7.696906,24.71978,-0.000172,24.018307,-0.0077,1.159
1806.00,7.688538,24.71939,-0.000172,24.018057,-0.0077,1.159
1808.00,7.680456,24.71949,-0.000171,24.018370,-0.0077,1.158
1810.00,7.678949,24.72002,-0.000169,24.019048,-0.0077,1.158
1812.00,7.684709,24.71948,-0.000170,24.018591,-0.0077,1.158
1814.00,7.694518,24.71971,-0.000171,24.018401,-0.0077,1.158
1816.00,7.706475,24.72023,-0.000171,24.018513,-0.0077,1.158
1818.00,7.718770,24.71969,-0.000172,24.018522,-0.0077,1.159
1820.00,7.729545,24.72003,-0.000173,24.018796,-0.0077,1.160
1822.00,7.738889,24.71963,-0.000172,24.017980,-0.0077,1.160
1824.00,7.749217,24.72018,-0.000172,24.019005,-0.0077,1.160
1826.00,7.759640,24.72044,-0.000172,24.019090,-0.0077,1.159
1828.00,7.770727,24.72057,-0.000173,24.018285,-0.0077,1.159
1830.00,7.787554,24.72090,-0.000173,24.019200,-0.0077,1.160
1832.00,7.803043,24.72037,-0.000173,24.018686,-0.0077,1.160
1834.00,7.811004,24.72138,-0.000173,24.018169,-0.0077,1.160
1836.00,7.811353,24.72129,-0.000172,24.018861,-0.0077,1.160
1838.00,7.807129,24.72193,-0.000172,24.018249,-0.0077,1.160
1840.00,7.800301,24.72261,-0.000172,24.018394,-0.0077,1.159
1842.00,7.794293,24.72206,-0.000172,24.018296,-0.0077,1.159
1844.00,7.788057,24.72273,-0.000172,24.017973,-0.0077,1.159
1846.00,7.781514,24.72300,-0.000171,24.018883,-0.0077,1.159
1848.00,7.774967,24.72263,-0.000172,24.018731,-0.0077,1.159
1850.00,7.768937,24.72246,-0.000171,24.018820,-0.0077,1.159
1852.00,7.763420,24.72204,-0.000171,24.018811,-0.0077,1.159
1854.00,7.756733,24.72207,-0.000171,24.018198,-0.0077,1.159
1856.00,7.749713,24.72191,-0.000171,24.018499,-0.0077,1.159
1858.00,7.743722,24.72221,-0.000171,24.018727,-0.0077,1.159
1860.00,7.738824,24.72183,-0.000171,24.018649,-0.0077,1.159
1862.00,7.733783,24.72305,-0.000170,24.018154,-0.0077,1.158
1864.00,7.729121,24.72390,-0.000171,24.018343,-0.0077,1.158
1866.00,7.725032,24.72429,-0.000170,24.018903,-0.0077,1.158
1868.00,7.721774,24.72369,-0.000170,24.018800,-0.0077,1.159
1870.00,7.718340,24.72302,-0.000171,24.018535,-0.0077,1.158
1872.00,7.715048,24.72355,-0.000171,24.018484,-0.0077,1.158
1874.00,7.711740,24.72314,-0.000171,24.018883,-0.0077,1.158
1876.00,7.709761,24.72374,-0.000172,24.017505,-0.0077,1.159
1878.00,7.708535,24.72318,-0.000171,24.018957,-0.0077,1.159
1880.00,7.707326,24.72275,-0.000171,24.018022,-0.0077,1.159
1882.00,7.704981,24.72294,-0.000171,24.018773,-0.0077,1.158
1884.00,7.705106,24.72320,-0.000171,24.019287,-0.0077,1.158
1886.00,7.704385,24.72292,-0.000171,24.018258,-0.0077,1.158
1888.00,7.704300,24.72354,-0.000172,24.018747,-0.0077,1.159
1890.00,7.703419,24.72312,-0.000172,24.019077,-0.0077,1.158
1892.00,7.702895,24.72344,-0.000172,24.018611,-0.0077,1.159
1894.00,7.703082,24.72352,-0.000172,24.018040,-0.0077,1.159
1896.00,7.703292,24.72292,-0.000171,24.018461,-0.0077,1.159
1898.00,7.702022,24.72254,-0.000172,24.018822,-0.0077,1.158
1900.00,7.702515,24.72228,-0.000171,24.018557,-0.0077,1.159
1902.00,7.702932,24.72274,-0.000171,24.019237,-0.0076,1.159
1904.00,7.700792,24.72229,-0.000173,24.018957,-0.0076,1.159
1906.00,7.700532,24.72178,-0.000172,24.018343,-0.0077,1.159
1908.00,7.700944,24.72176,-0.000173,24.017826,-0.0077,1.159
1910.00,7.700286,24.72101,-0.000172,24.018138,-0.0077,1.158
1912.00,7.699268,24.72095,-0.000171,24.018648,-0.0077,1.158
1914.00,7.698176,24.72085,-0.000171,24.018785,-0.0077,1.158
1916.00,7.697259,24.72120,-0.000171,24.018831,-0.0077,1.158
1918.00,7.696621,24.72090,-0.000170,24.018350,-0.0077,1.158
1920.00,7.695073,24.72068,-0.000170,24.017631,-0.0077,1.158
1922.00,7.694454,24.72110,-0.000170,24.018700,-0.0077,1.159
1924.00,7.694140,24.72134,-0.000172,24.018903,-0.0077,1.159
1926.00,7.694558,24.72089,-0.000173,24.018200,-0.0077,1.159
1928.00,7.694343,24.72076,-0.000171,24.018927,-0.0077,1.158
1930.00,7.693543,24.72120,-0.000172,24.018370,-0.0077,1.159
1932.00,7.692451,24.72166,-0.000173,24.018363,-0.0077,1.159
1934.00,7.691490,24.72113,-0.000171,24.018120,-0.0077,1.158
1936.00,7.690911,24.72199,-0.000172,24.018120,-0.0077,1.159
1938.00,7.690664,24.72205,-0.000172,24.018004,-0.0077,1.159
1940.00,7.690311,24.72175,-0.000172,24.018620,-0.0077,1.159
1942.00,7.690042,24.72192,-0.000172,24.018162,-0.0077,1.159
1944.00,7.689319,24.72140,-0.000171,24.018309,-0.0077,1.158
1946.00,7.689053,24.72181,-0.000172,24.018791,-0.0077,1.158
1948.00,7.688561,24.72207,-0.000173,24.018776,-0.0077,1.159
1950.00,7.688628,24.72141,-0.000172,24.018301,-0.0077,1.159
1952.00,7.687758,24.72117,-0.000171,24.018252,-0.0077,1.159
1954.00,7.687294,24.72128,-0.000172,24.018287,-0.0077,1.158
1956.00,7.686713,24.72161,-0.000172,24.018189,-0.0077,1.159
1958.00,7.686848,24.72077,-0.000172,24.018530,-0.0077,1.159
1960.00,7.686897,24.72124,-0.000172,24.018348,-0.0077,1.158
1962.00,7.686858,24.72203,-0.000172,24.018397,-0.0077,1.159
1964.00,7.687246,24.72196,-0.000171,24.017788,-0.0077,1.159
1966.00,7.687216,24.72202,-0.000171,24.018570,-0.0077,1.158
1968.00,7.687059,24.72246,-0.000170,24.018446,-0.0077,1.158
1970.00,7.685743,24.72271,-0.000170,24.018765,-0.0077,1.159
1972.00,7.685499,24.72202,-0.000171,24.018854,-0.0077,1.159
1974.00,7.685603,24.72149,-0.000172,24.018778,-0.0077,1.158
1976.00,7.685713,24.72111,-0.000171,24.018794,-0.0077,1.158
1978.00,7.685631,24.72150,-0.000173,24.019509,-0.0077,1.159
1980.00,7.685114,24.72251,-0.000172,24.019068,-0.0077,1.159
1982.00,7.684083,24.72313,-0.000172,24.018602,-0.0077,1.159
1984.00,7.684035,24.72241,-0.000172,24.017951,-0.0077,1.159
1986.00,7.683526,24.72251,-0.000172,24.018087,-0.0077,1.158
1988.00,7.684021,24.72281,-0.000172,24.018350,-0.0077,1.159
1990.00,7.682948,24.72302,-0.000172,24.018151,-0.0077,1.159
1992.00,7.683058,24.72291,-0.000172,24.018240,-0.0077,1.159
1994.00,7.683451,24.72295,-0.000172,24.018504,-0.0077,1.158
1996.00,7.683868,24.72281,-0.000171,24.018470,-0.0077,1.158
1998.00,7.683877,24.72257,-0.000172,24.018501,-0.0077,1.159
2000.00,7.682389,24.72252,-0.000171,24.018225,-0.0077,1.158
2002.00,7.682258,24.72279,-0.000173,24.018421,-0.0077,1.159
2004.00,7.681778,24.72319,-0.000172,24.018608,-0.0077,1.158
2006.00,7.682117,24.72236,-0.000171,24.018133,-0.0077,1.159
2008.00,7.682533,24.72211,-0.000171,24.018812,-0.0077,1.158
2010.00,7.682428,24.72271,-0.000171,24.018782,-0.0077,1.159
2012.00,7.681920,24.72302,-0.000172,24.017912,-0.0077,1.159
2014.00,7.681086,24.72259,-0.000171,24.018225,-0.0077,1.159
2016.00,7.680834,24.72174,-0.000170,24.019378,-0.0077,1.159
2018.00,7.680486,24.72191,-0.000172,24.019115,-0.0077,1.159
2020.00,7.680164,24.72298,-0.000173,24.018736,-0.0077,1.158
2022.00,7.679898,24.72240,-0.000171,24.018800,-0.0077,1.159
2024.00,7.679120,24.72285,-0.000169,24.018338,-0.0077,1.158
2026.00,7.679184,24.72230,-0.000171,24.018718,-0.0077,1.158
2028.00,7.679058,24.72229,-0.000170,24.018328,-0.0077,1.159
2030.00,7.679328,24.72144,-0.000172,24.018657,-0.0077,1.160
2032.00,7.679410,24.72131,-0.000172,24.019032,-0.0077,1.159
2034.00,7.679526,24.72171,-0.000172,24.018874,-0.0076,1.159
2036.00,7.678948,24.72098,-0.000172,24.017598,-0.0077,1.158
2038.00,7.678769,24.72165,-0.000172,24.018334,-0.0077,1.158
2040.00,7.679587,24.72189,-0.000172,24.018637,-0.0077,1.158
2042.00,7.679079,24.72106,-0.000172,24.018762,-0.0077,1.158
2044.00,7.679014,24.72038,-0.000171,24.018283,-0.0077,1.158
2046.00,7.678700,24.72094,-0.000173,24.018225,-0.0077,1.159
2048.00,7.679343,24.72014,-0.000172,24.019014,-0.0077,1.159
2050.00,7.678856,24.72071,-0.000172,24.018386,-0.0077,1.159
2052.00,7.678605,24.71910,-0.000172,24.017473,-0.0077,1.158
2054.00,7.677946,24.72006,-0.000171,24.018845,-0.0077,1.158
2056.00,7.678384,24.72137,-0.000172,24.018818,-0.0077,1.158
2058.00,7.678197,24.72214,-0.000172,24.018098,-0.0077,1.158
2060.00,7.677994,24.72195,-0.000172,24.017919,-0.0077,1.158
2062.00,7.677549,24.72118,-0.000171,24.018220,-0.0077,1.158
2064.00,7.677247,24.72194,-0.000172,24.017993,-0.0077,1.159
2066.00,7.676457,24.72169,-0.000171,24.018619,-0.0078,1.159
2068.00,7.676329,24.72149,-0.000172,24.018290,-0.0078,1.159
2070.00,7.676140,24.72106,-0.000172,24.018635,-0.0077,1.158
2072.00,7.676121,24.72070,-0.000172,24.018680,-0.0077,1.158
2074.00,7.675906,24.72079,-0.000172,24.018076,-0.0077,1.159
2076.00,7.675952,24.72003,-0.000171,24.018350,-0.0077,1.159
2078.00,7.676577,24.72024,-0.000171,24.018611,-0.0077,1.158
2080.00,7.676420,24.72165,-0.000172,24.018231,-0.0077,1.158
2082.00,7.676648,24.72243,-0.000172,24.018298,-0.0077,1.159
2084.00,7.676212,24.72281,-0.000173,24.018211,-0.0077,1.158
2086.00,7.676428,24.72269,-0.000171,24.018430,-0.0078,1.158
2088.00,7.676717,24.72290,-0.000172,24.018223,-0.0077,1.159
2090.00,7.677246,24.72246,-0.000172,24.018086,-0.0077,1.158
2092.00,7.676546,24.72292,-0.000172,24.018049,-0.0077,1.158
2094.00,7.675962,24.72272,-0.000173,24.017739,-0.0077,1.159
2096.00,7.674877,24.72155,-0.000171,24.017310,-0.0077,1.158
2098.00,7.674257,24.72151,-0.000172,24.018004,-0.0077,1.159
2100.00,7.674703,24.72143,-0.000172,24.018249,-0.0077,1.159
2102.00,7.674721,24.72085,-0.000173,24.017946,-0.0077,1.158
2104.00,7.673789,24.72105,-0.000172,24.017841,-0.0077,1.158
2106.00,7.674268,24.72101,-0.000173,24.018140,-0.0077,1.158
2108.00,7.674481,24.72123,-0.000171,24.018073,-0.0077,1.159
2110.00,7.674761,24.72209,-0.000172,24.018356,-0.0077,1.159
2112.00,7.674904,24.72126,-0.000173,24.018202,-0.0077,1.159
2114.00,7.674198,24.72254,-0.000173,24.017902,-0.0077,1.159
2116.00,7.674470,24.72058,-0.000172,24.017625,-0.0077,1.159
2118.00,7.674732,24.72077,-0.000172,24.017975,-0.0077,1.159
2120.00,7.673916,24.72137,-0.000173,24.018771,-0.0077,1.159
2122.00,7.673388,24.72101,-0.000172,24.018044,-0.0077,1.159
2124.00,7.674339,24.72067,-0.000173,24.017333,-0.0077,1.159
2126.00,7.674377,24.72169,-0.000172,24.017545,-0.0077,1.158
2128.00,7.673692,24.72070,-0.000172,24.017801,-0.0077,1.159
2130.00,7.673522,24.72098,-0.000173,24.017747,-0.0077,1.158
2132.00,7.674191,24.72042,-0.000174,24.018087,-0.0077,1.159
2134.00,7.673740,24.72056,-0.000172,24.017614,-0.0078,1.159
2136.00,7.672986,24.72068,-0.000173,24.018310,-0.0077,1.159
2138.00,7.672711,24.72115,-0.000173,24.018009,-0.0077,1.159
2140.00,7.672618,24.72177,-0.000173,24.017843,-0.0077,1.158
2142.00,7.672983,24.72135,-0.000173,24.018011,-0.0077,1.158
2144.00,7.671932,24.72130,-0.000172,24.018265,-0.0077,1.158
2146.00,7.671321,24.72122,-0.000171,24.018227,-0.0077,1.159
2148.00,7.671087,24.72168,-0.000172,24.018147,-0.0077,1.158
2150.00,7.670535,24.72167,-0.000172,24.017757,-0.0077,1.159
2152.00,7.671093,24.72213,-0.000171,24.017560,-0.0077,1.159
2154.00,7.670908,24.72162,-0.000171,24.018281,-0.0077,1.158
2156.00,7.670723,24.72122,-0.000172,24.018557,-0.0077,1.158
2158.00,7.671130,24.72192,-0.000172,24.017875,-0.0077,1.158
2160.00,7.670414,24.72147,-0.000172,24.017917,-0.0077,1.158
2162.00,7.670776,24.72122,-0.000171,24.017926,-0.0078,1.158
2164.00,7.671120,24.72122,-0.000171,24.018764,-0.0077,1.158
2166.00,7.670502,24.72136,-0.000171,24.018104,-0.0077,1.159
2168.00,7.670548,24.72224,-0.000172,24.017420,-0.0077,1.159
2170.00,7.670498,24.72172,-0.000172,24.017134,-0.0077,1.159
2172.00,7.670453,24.72128,-0.000171,24.018211,-0.0077,1.158
2174.00,7.670651,24.72160,-0.000172,24.018133,-0.0077,1.159
2176.00,7.670652,24.72196,-0.000172,24.018638,-0.0078,1.158
2178.00,7.670317,24.72193,-0.000171,24.017892,-0.0077,1.158
2180.00,7.670215,24.72156,-0.000171,24.017672,-0.0077,1.158
2182.00,7.670687,24.72183,-0.000172,24.018740,-0.0077,1.159
2184.00,7.670843,24.72160,-0.000172,24.018209,-0.0077,1.159
2186.00,7.669926,24.72175,-0.000173,24.018343,-0.0077,1.159
2188.00,7.669019,24.72128,-0.000172,24.017933,-0.0077,1.158
2190.00,7.669713,24.72085,-0.000172,24.018341,-0.0077,1.158
2192.00,7.669498,24.72110,-0.000172,24.017768,-0.0077,1.159
2194.00,7.668586,24.72091,-0.000173,24.017995,-0.0077,1.159
2196.00,7.668282,24.72084,-0.000171,24.018602,-0.0077,1.159
2198.00,7.668665,24.72117,-0.000172,24.018135,-0.0077,1.158
2200.00,7.668666,24.72113,-0.000172,24.018298,-0.0077,1.158
2202.00,7.668713,24.72130,-0.000171,24.018374,-0.0077,1.159
2204.00,7.667745,24.72191,-0.000172,24.018218,-0.0077,1.159
2206.00,7.667899,24.72188,-0.000173,24.017933,-0.0077,1.159
2208.00,7.667373,24.72135,-0.000171,24.018736,-0.0077,1.158
2210.00,7.667140,24.72175,-0.000172,24.018218,-0.0077,1.159
2212.00,7.667318,24.72165,-0.000171,24.018086,-0.0077,1.159
2214.00,7.666320,24.72127,-0.000171,24.019153,-0.0077,1.159
2216.00,7.666654,24.72145,-0.000172,24.018729,-0.0077,1.159
2218.00,7.666883,24.72102,-0.000173,24.018124,-0.0077,1.159
2220.00,7.667365,24.72143,-0.000171,24.018740,-0.0077,1.158
2222.00,7.666512,24.72107,-0.000172,24.018272,-0.0077,1.159
2224.00,7.666264,24.72144,-0.000172,24.017741,-0.0078,1.159
2226.00,7.666243,24.72136,-0.000172,24.017913,-0.0077,1.159
2228.00,7.666683,24.72099,-0.000172,24.018528,-0.0078,1.159
2230.00,7.666486,24.72185,-0.000172,24.018758,-0.0077,1.159
2232.00,7.666600,24.72250,-0.000171,24.018678,-0.0077,1.159
2234.00,7.666312,24.72302,-0.000172,24.018260,-0.0077,1.159
2236.00,7.666083,24.72276,-0.000172,24.018191,-0.0077,1.159
2238.00,7.664654,24.72258,-0.000173,24.018561,-0.0077,1.159
2240.00,7.664174,24.72268,-0.000174,24.018267,-0.0077,1.159
2242.00,7.664571,24.72226,-0.000173,24.018105,-0.0077,1.158
2244.00,7.664590,24.72367,-0.000171,24.017977,-0.0077,1.159
2246.00,7.664413,24.72480,-0.000171,24.017979,-0.0077,1.159
2248.00,7.663374,24.72370,-0.000171,24.018406,-0.0077,1.159
2250.00,7.663153,24.72314,-0.000171,24.017935,-0.0077,1.159
2252.00,7.663572,24.72390,-0.000171,24.018562,-0.0077,1.159
2254.00,7.664439,24.72365,-0.000171,24.018501,-0.0077,1.159
2256.00,7.664044,24.72490,-0.000171,24.018419,-0.0077,1.159
2258.00,7.663956,24.72447,-0.000172,24.018261,-0.0077,1.158
2260.00,7.663414,24.72421,-0.000172,24.018519,-0.0077,1.158
2262.00,7.663020,24.72345,-0.000172,24.018113,-0.0077,1.158
2264.00,7.662564,24.72261,-0.000172,24.018169,-0.0077,1.159
2266.00,7.662271,24.72293,-0.000172,24.018147,-0.0077,1.159
2268.00,7.662233,24.72251,-0.000172,24.018283,-0.0077,1.158
2270.00,7.661450,24.72201,-0.000172,24.018765,-0.0077,1.159
2272.00,7.661823,24.72195,-0.000172,24.018341,-0.0077,1.159
2274.00,7.662025,24.72253,-0.000172,24.018372,-0.0077,1.159
2276.00,7.662506,24.72186,-0.000173,24.018745,-0.0077,1.159
2278.00,7.662228,24.72170,-0.000172,24.018664,-0.0077,1.158
2280.00,7.662266,24.72156,-0.000172,24.018064,-0.0077,1.158
2282.00,7.662371,24.72121,-0.000171,24.018450,-0.0077,1.158
2284.00,7.662283,24.72192,-0.000173,24.018794,-0.0077,1.159
2286.00,7.662739,24.72198,-0.000172,24.018138,-0.0077,1.158
2288.00,7.662141,24.72169,-0.000172,24.017870,-0.0077,1.159
2290.00,7.661481,24.72218,-0.000171,24.018573,-0.0077,1.159
2292.00,7.661922,24.72221,-0.000172,24.018883,-0.0077,1.159
2294.00,7.661601,24.72167,-0.000172,24.017779,-0.0077,1.158
2296.00,7.660919,24.72216,-0.000172,24.018530,-0.0077,1.159
2298.00,7.661141,24.72222,-0.000172,24.017917,-0.0077,1.159
2300.00,7.662026,24.72237,-0.000172,24.017944,-0.0077,1.159
2302.00,7.661726,24.72199,-0.000172,24.018225,-0.0077,1.158
2304.00,7.661230,24.72248,-0.000171,24.017616,-0.0077,1.158
2306.00,7.660920,24.72218,-0.000171,24.018591,-0.0077,1.158
2308.00,7.660170,24.72318,-0.000171,24.018338,-0.0077,1.158
2310.00,7.659952,24.72324,-0.000169,24.018696,-0.0077,1.158
2312.00,7.659679,24.72227,-0.000171,24.017975,-0.0077,1.159
2314.00,7.659898,24.72239,-0.000172,24.017988,-0.0077,1.159
2316.00,7.660830,24.72203,-0.000172,24.018116,-0.0077,1.159
2318.00,7.660382,24.72192,-0.000172,24.018675,-0.0077,1.158
2320.00,7.659593,24.72288,-0.000171,24.018479,-0.0077,1.158
2322.00,7.660168,24.72317,-0.000170,24.018367,-0.0077,1.159
2324.00,7.660085,24.72282,-0.000171,24.019394,-0.0077,1.159
2326.00,7.659695,24.72328,-0.000172,24.018582,-0.0077,1.159
2328.00,7.660111,24.72375,-0.000172,24.019237,-0.0077,1.158
2330.00,7.660427,24.72389,-0.000172,24.019135,-0.0077,1.158
2332.00,7.661500,24.72217,-0.000171,24.018245,-0.0077,1.159
2334.00,7.660849,24.72185,-0.000170,24.018571,-0.0077,1.159
2336.00,7.660720,24.72281,-0.000172,24.018176,-0.0078,1.158
2338.00,7.660456,24.72307,-0.000171,24.018655,-0.0077,1.158
2340.00,7.659504,24.72229,-0.000171,24.018823,-0.0077,1.159
2342.00,7.659582,24.72187,-0.000171,24.018241,-0.0077,1.159
2344.00,7.658862,24.72232,-0.000171,24.017968,-0.0077,1.159
2346.00,7.658372,24.72182,-0.000173,24.018551,-0.0077,1.158
2348.00,7.659103,24.72196,-0.000171,24.018267,-0.0077,1.159
2350.00,7.658354,24.72255,-0.000172,24.018542,-0.0077,1.159
2352.00,7.658254,24.72293,-0.000173,24.018597,-0.0077,1.159
2354.00,7.658403,24.72224,-0.000172,24.018745,-0.0077,1.159
2356.00,7.658702,24.72217,-0.000171,24.018751,-0.0077,1.159
2358.00,7.659819,24.72236,-0.000170,24.018252,-0.0077,1.158
2360.00,7.658665,24.72223,-0.000172,24.018600,-0.0077,1.159
2362.00,7.658016,24.72172,-0.000173,24.018328,-0.0077,1.159
2364.00,7.658037,24.72152,-0.000172,24.018666,-0.0077,1.159
2366.00,7.657838,24.72239,-0.000174,24.018811,-0.0077,1.159
2368.00,7.657439,24.72250,-0.000172,24.018606,-0.0077,1.158
2370.00,7.656666,24.72210,-0.000173,24.018138,-0.0077,1.159
2372.00,7.657316,24.72196,-0.000173,24.018363,-0.0076,1.159
2374.00,7.657265,24.72132,-0.000173,24.018550,-0.0077,1.158
2376.00,7.657136,24.72122,-0.000172,24.018847,-0.0077,1.158
2378.00,7.656651,24.72152,-0.000172,24.018693,-0.0077,1.159
2380.00,7.656394,24.72216,-0.000173,24.018785,-0.0077,1.160
2382.00,7.656187,24.72269,-0.000173,24.019026,-0.0077,1.160
2384.00,7.656754,24.72206,-0.000173,24.018593,-0.0077,1.159
2386.00,7.656160,24.72229,-0.000172,24.018626,-0.0077,1.159
2388.00,7.655213,24.72223,-0.000171,24.018386,-0.0077,1.159
2390.00,7.655122,24.72279,-0.000172,24.018979,-0.0077,1.159
2392.00,7.655378,24.72255,-0.000172,24.018517,-0.0077,1.158
2394.00,7.655797,24.72335,-0.000171,24.018086,-0.0077,1.158
2396.00,7.655736,24.72322,-0.000172,24.018693,-0.0077,1.159
2398.00,7.655367,24.72278,-0.000172,24.018722,-0.0077,1.159
2400.00,7.654930,24.72299,-0.000173,24.018336,-0.0077,1.159
2402.00,7.654632,24.72352,-0.000174,24.018258,-0.0077,1.159
@4,12.0000,24.0
2404.00,7.653199,24.72366,-0.000174,24.018385,-0.0077,1.159
2406.00,7.646083,24.72334,-0.000173,24.018142,-0.0077,1.159
2408.00,7.638240,24.72325,-0.000173,24.018615,-0.0077,1.158
2410.00,7.636460,24.72292,-0.000172,24.018214,-0.0077,1.157
2412.00,7.641076,24.72327,-0.000171,24.018537,-0.0077,1.158
2414.00,7.649425,24.72225,-0.000171,24.018405,-0.0077,1.158
2416.00,7.659369,24.72215,-0.000171,24.017964,-0.0077,1.159
2418.00,7.670080,24.72204,-0.000173,24.018557,-0.0077,1.160
2420.00,7.680953,24.72321,-0.000172,24.018787,-0.0077,1.159
2422.00,7.690700,24.72299,-0.000172,24.019075,-0.0076,1.159
2424.00,7.699922,24.72318,-0.000173,24.018593,-0.0076,1.160
2426.00,7.709057,24.72330,-0.000172,24.018653,-0.0077,1.159
2428.00,7.718911,24.72230,-0.000171,24.018310,-0.0077,1.159
2430.00,7.733936,24.72314,-0.000171,24.018735,-0.0077,1.159
2432.00,7.748649,24.72312,-0.000174,24.018258,-0.0077,1.160
2434.00,7.757506,24.72243,-0.000174,24.018466,-0.0077,1.160
2436.00,7.758740,24.72176,-0.000174,24.018318,-0.0077,1.160
2438.00,7.755892,24.72215,-0.000173,24.017788,-0.0077,1.159
2440.00,7.751013,24.72207,-0.000171,24.019014,-0.0077,1.159
2442.00,7.744702,24.72157,-0.000172,24.018425,-0.0077,1.159
2444.00,7.738974,24.72115,-0.000171,24.018798,-0.0077,1.158
2446.00,7.733495,24.72178,-0.000169,24.018173,-0.0077,1.157
2448.00,7.729041,24.72172,-0.000170,24.018807,-0.0077,1.159
2450.00,7.723127,24.72195,-0.000172,24.018698,-0.0077,1.159
2452.00,7.716406,24.72230,-0.000172,24.018452,-0.0077,1.159
2454.00,7.711162,24.72196,-0.000172,24.019048,-0.0076,1.158
2456.00,7.706332,24.72159,-0.000170,24.017890,-0.0077,1.158
2458.00,7.700580,24.72147,-0.000170,24.018620,-0.0077,1.158
2460.00,7.695537,24.72174,-0.000170,24.018981,-0.0077,1.159
2462.00,7.691157,24.72189,-0.000172,24.018022,-0.0077,1.159
2464.00,7.686632,24.72131,-0.000172,24.018590,-0.0077,1.159
2466.00,7.682882,24.72079,-0.000172,24.018580,-0.0076,1.159
2468.00,7.679268,24.72111,-0.000172,24.018845,-0.0076,1.159
2470.00,7.676595,24.72146,-0.000171,24.018836,-0.0077,1.158
2472.00,7.674990,24.72137,-0.000171,24.018794,-0.0077,1.158
2474.00,7.673590,24.72103,-0.000171,24.019398,-0.0077,1.158
2476.00,7.671222,24.72085,-0.000170,24.018760,-0.0077,1.158
2478.00,7.669233,24.72039,-0.000171,24.018729,-0.0077,1.158
2480.00,7.669263,24.72090,-0.000170,24.018898,-0.0077,1.158
2482.00,7.668806,24.72075,-0.000172,24.019055,-0.0077,1.159
2484.00,7.667984,24.71978,-0.000170,24.018691,-0.0077,1.159
2486.00,7.667852,24.72028,-0.000171,24.018040,-0.0077,1.159
2488.00,7.667700,24.72070,-0.000171,24.018164,-0.0077,1.159
2490.00,7.667452,24.72002,-0.000171,24.018198,-0.0077,1.159
2492.00,7.667587,24.72098,-0.000172,24.018687,-0.0077,1.158
2494.00,7.666702,24.72111,-0.000171,24.018327,-0.0077,1.158
2496.00,7.664698,24.72049,-0.000170,24.018851,-0.0077,1.159
2498.00,7.664173,24.72024,-0.000171,24.018290,-0.0077,1.158
2500.00,7.663246,24.72013,-0.000171,24.018729,-0.0077,1.159
2502.00,7.662626,24.72026,-0.000170,24.018334,-0.0077,1.158
2504.00,7.661417,24.72068,-0.000170,24.018526,-0.0077,1.159
2506.00,7.660036,24.72036,-0.000171,24.019001,-0.0077,1.159
2508.00,7.658645,24.72059,-0.000173,24.018272,-0.0077,1.159
2510.00,7.658779,24.72066,-0.000171,24.018287,-0.0077,1.159
2512.00,7.657375,24.71988,-0.000173,24.018198,-0.0077,1.159
2514.00,7.656750,24.71991,-0.000172,24.018664,-0.0077,1.158
2516.00,7.656555,24.72094,-0.000173,24.018486,-0.0077,1.158
2518.00,7.655463,24.72084,-0.000172,24.017864,-0.0077,1.158
2520.00,7.654984,24.72081,-0.000172,24.018236,-0.0077,1.159
2522.00,7.655281,24.72078,-0.000172,24.018426,-0.0077,1.158
2524.00,7.653888,24.72100,-0.000172,24.018767,-0.0077,1.158
2526.00,7.652170,24.72114,-0.000171,24.018695,-0.0077,1.159
2528.00,7.651868,24.71986,-0.000172,24.018910,-0.0077,1.159
2530.00,7.652225,24.72051,-0.000172,24.018648,-0.0077,1.159
2532.00,7.652217,24.72004,-0.000173,24.019064,-0.0077,1.159
2534.00,7.652050,24.71991,-0.000173,24.019043,-0.0077,1.159
2536.00,7.651514,24.72032,-0.000172,24.018486,-0.0077,1.158
2538.00,7.650989,24.72055,-0.000172,24.018354,-0.0077,1.159
2540.00,7.650542,24.72002,-0.000173,24.019106,-0.0077,1.159
2542.00,7.651241,24.72028,-0.000172,24.018787,-0.0077,1.159
2544.00,7.650883,24.72047,-0.000173,24.018223,-0.0077,1.158
2546.00,7.650849,24.72141,-0.000172,24.018432,-0.0077,1.158
2548.00,7.649735,24.72060,-0.000172,24.018189,-0.0077,1.158
2550.00,7.649587,24.72064,-0.000173,24.018849,-0.0077,1.158
2552.00,7.649112,24.72079,-0.000172,24.018546,-0.0076,1.159
2554.00,7.649198,24.72104,-0.000172,24.017859,-0.0077,1.159
2556.00,7.648618,24.72082,-0.000172,24.018260,-0.0077,1.159
2558.00,7.649394,24.72031,-0.000173,24.018943,-0.0076,1.159
2560.00,7.648861,24.72059,-0.000173,24.018783,-0.0077,1.158
2562.00,7.648743,24.72024,-0.000171,24.018111,-0.0077,1.158
2564.00,7.648328,24.72033,-0.000171,24.018580,-0.0077,1.158
2566.00,7.647811,24.72162,-0.000172,24.018762,-0.0077,1.159
2568.00,7.648314,24.72181,-0.000173,24.018153,-0.0077,1.159
2570.00,7.647655,24.72135,-0.000173,24.018617,-0.0077,1.158
2572.00,7.647646,24.72137,-0.000173,24.018999,-0.0077,1.159
2574.00,7.647523,24.72151,-0.000173,24.018513,-0.0077,1.159
2576.00,7.647122,24.72145,-0.000173,24.018406,-0.0077,1.159
2578.00,7.646768,24.72174,-0.000173,24.018555,-0.0077,1.159
2580.00,7.647039,24.72069,-0.000172,24.019021,-0.0077,1.158
2582.00,7.646669,24.72063,-0.000172,24.018593,-0.0077,1.158
2584.00,7.644856,24.72078,-0.000172,24.018187,-0.0077,1.158
2586.00,7.644317,24.72113,-0.000172,24.018515,-0.0077,1.159
2588.00,7.644387,24.72094,-0.000173,24.018231,-0.0077,1.158
2590.00,7.644639,24.72065,-0.000172,24.018696,-0.0077,1.159
2592.00,7.644410,24.72097,-0.000173,24.018332,-0.0077,1.159
2594.00,7.644259,24.72165,-0.000173,24.018729,-0.0077,1.158
2596.00,7.643673,24.72183,-0.000172,24.018542,-0.0077,1.158
2598.00,7.644223,24.72170,-0.000172,24.018580,-0.0077,1.159
2600.00,7.644081,24.72134,-0.000172,24.018579,-0.0077,1.159
2602.00,7.644687,24.72188,-0.000173,24.017924,-0.0078,1.159
2604.00,7.644835,24.72180,-0.000172,24.019101,-0.0077,1.158
2606.00,7.644502,24.72195,-0.000172,24.018397,-0.0077,1.158
2608.00,7.643417,24.72241,-0.000172,24.018867,-0.0076,1.158
2610.00,7.642811,24.72205,-0.000172,24.018537,-0.0076,1.159
2612.00,7.643521,24.72245,-0.000173,24.018729,-0.0077,1.159
2614.00,7.643070,24.72321,-0.000172,24.018713,-0.0077,1.158
2616.00,7.642167,24.72346,-0.000172,24.018812,-0.0077,1.159
2618.00,7.642914,24.72208,-0.000172,24.018472,-0.0077,1.159
2620.00,7.643634,24.72217,-0.000173,24.018501,-0.0077,1.159
2622.00,7.642572,24.72161,-0.000172,24.018135,-0.0077,1.158
2624.00,7.642004,24.72170,-0.000171,24.018178,-0.0077,1.158
2626.00,7.642243,24.72198,-0.000172,24.018747,-0.0077,1.158
2628.00,7.641614,24.72240,-0.000172,24.018459,-0.0077,1.158
2630.00,7.641217,24.72287,-0.000172,24.017966,-0.0077,1.159
2632.00,7.641250,24.72240,-0.000172,24.018464,-0.0077,1.159
2634.00,7.640897,24.72217,-0.000172,24.018140,-0.0077,1.159
2636.00,7.640586,24.72239,-0.000172,24.018604,-0.0077,1.159
2638.00,7.640907,24.72203,-0.000173,24.018363,-0.0077,1.159
2640.00,7.641506,24.72222,-0.000172,24.018381,-0.0077,1.158
2642.00,7.640940,24.72276,-0.000172,24.018345,-0.0077,1.159
2644.00,7.640473,24.72270,-0.000173,24.018421,-0.0078,1.159
2646.00,7.641166,24.72269,-0.000173,24.018432,-0.0077,1.159
2648.00,7.640828,24.72187,-0.000173,24.017955,-0.0077,1.158
2650.00,7.641484,24.72223,-0.000171,24.017482,-0.0077,1.159
2652.00,7.641690,24.72233,-0.000173,24.018548,-0.0077,1.159
2654.00,7.641383,24.72249,-0.000174,24.018147,-0.0077,1.159
2656.00,7.640701,24.72267,-0.000173,24.018709,-0.0077,1.158
2658.00,7.641167,24.72249,-0.000173,24.018109,-0.0077,1.158
2660.00,7.641965,24.72292,-0.000174,24.018561,-0.0077,1.159
2662.00,7.640767,24.72233,-0.000173,24.018169,-0.0077,1.160
2664.00,7.640250,24.72175,-0.000173,24.018209,-0.0077,1.159
2666.00,7.640151,24.72196,-0.000173,24.018399,-0.0077,1.159
2668.00,7.639693,24.72253,-0.000173,24.017779,-0.0077,1.158
2670.00,7.639591,24.72236,-0.000173,24.018071,-0.0077,1.159
2672.00,7.639121,24.72217,-0.000172,24.018236,-0.0077,1.159
2674.00,7.639185,24.72230,-0.000173,24.017919,-0.0077,1.158
2676.00,7.639123,24.72133,-0.000173,24.017993,-0.0077,1.159
2678.00,7.639391,24.72171,-0.000173,24.018055,-0.0077,1.159
2680.00,7.639127,24.72286,-0.000173,24.018379,-0.0077,1.159
2682.00,7.638807,24.72265,-0.000172,24.018153,-0.0077,1.159
2684.00,7.638558,24.72264,-0.000173,24.018426,-0.0077,1.158
2686.00,7.638048,24.72198,-0.000173,24.018495,-0.0078,1.158
2688.00,7.638037,24.72206,-0.000172,24.018178,-0.0077,1.159
2690.00,7.637755,24.72220,-0.000173,24.017848,-0.0077,1.159
2692.00,7.638289,24.72204,-0.000173,24.018483,-0.0077,1.159
2694.00,7.638716,24.72264,-0.000173,24.018508,-0.0077,1.159
2696.00,7.637860,24.72181,-0.000172,24.018057,-0.0077,1.158
2698.00,7.637136,24.72153,-0.000172,24.018193,-0.0077,1.158
2700.00,7.637244,24.72248,-0.000173,24.017955,-0.0077,1.159
2702.00,7.636840,24.72262,-0.000172,24.018541,-0.0077,1.159
2704.00,7.637927,24.72307,-0.000174,24.017955,-0.0077,1.159
2706.00,7.637751,24.72297,-0.000173,24.018241,-0.0077,1.159
2708.00,7.637493,24.72220,-0.000173,24.018559,-0.0077,1.158
2710.00,7.637471,24.72248,-0.000172,24.018983,-0.0077,1.159
2712.00,7.637304,24.72263,-0.000173,24.018142,-0.0077,1.159
2714.00,7.637376,24.72318,-0.000172,24.018321,-0.0077,1.159
2716.00,7.636634,24.72314,-0.000172,24.018620,-0.0077,1.159
2718.00,7.636322,24.72299,-0.000173,24.018156,-0.0077,1.159
2720.00,7.635907,24.72318,-0.000174,24.018729,-0.0077,1.159
2722.00,7.637179,24.72299,-0.000173,24.018637,-0.0077,1.159
2724.00,7.637463,24.72295,-0.000172,24.018990,-0.0076,1.158
2726.00,7.636585,24.72308,-0.000172,24.017948,-0.0077,1.158
2728.00,7.636195,24.72253,-0.000174,24.018107,-0.0077,1.159
2730.00,7.636892,24.72261,-0.000173,24.018162,-0.0077,1.158
2732.00,7.636455,24.72260,-0.000172,24.018149,-0.0077,1.158
2734.00,7.636414,24.72183,-0.000172,24.018113,-0.0077,1.158
2736.00,7.635958,24.72160,-0.000171,24.018352,-0.0077,1.158
2738.00,7.635338,24.72197,-0.000173,24.018104,-0.0077,1.159
2740.00,7.634892,24.72295,-0.000172,24.019050,-0.0077,1.159
2742.00,7.634578,24.72242,-0.000174,24.018225,-0.0077,1.160
2744.00,7.634486,24.72196,-0.000174,24.018434,-0.0077,1.159
2746.00,7.634647,24.72220,-0.000173,24.018657,-0.0077,1.159
2748.00,7.634988,24.72207,-0.000172,24.018727,-0.0077,1.159
2750.00,7.635334,24.72197,-0.000173,24.018274,-0.0077,1.158
2752.00,7.634728,24.72161,-0.000172,24.018136,-0.0077,1.159
2754.00,7.634706,24.72197,-0.000173,24.018628,-0.0077,1.158
2756.00,7.634844,24.72222,-0.000173,24.019046,-0.0077,1.158
2758.00,7.633871,24.72217,-0.000172,24.018423,-0.0077,1.158
2760.00,7.633659,24.72224,-0.000173,24.018127,-0.0077,1.159
2762.00,7.633223,24.72273,-0.000173,24.018035,-0.0077,1.159
2764.00,7.633621,24.72248,-0.000173,24.017643,-0.0077,1.159
2766.00,7.633699,24.72232,-0.000173,24.018470,-0.0077,1.159
2768.00,7.633814,24.72212,-0.000172,24.018249,-0.0077,1.158
2770.00,7.632537,24.72196,-0.000173,24.017357,-0.0077,1.158
2772.00,7.632947,24.72214,-0.000173,24.018341,-0.0077,1.159
2774.00,7.632967,24.72142,-0.000173,24.018412,-0.0077,1.159
2776.00,7.632229,24.72149,-0.000175,24.018176,-0.0078,1.159
2778.00,7.632335,24.72123,-0.000174,24.017924,-0.0077,1.158
2780.00,7.631948,24.72139,-0.000172,24.017672,-0.0077,1.159
2782.00,7.631971,24.72199,-0.000172,24.018216,-0.0077,1.159
2784.00,7.632221,24.72256,-0.000172,24.018022,-0.0077,1.159
2786.00,7.631796,24.72159,-0.000173,24.017977,-0.0077,1.159
2788.00,7.631756,24.72189,-0.000172,24.018115,-0.0077,1.159
2790.00,7.632273,24.72178,-0.000173,24.017547,-0.0077,1.159
2792.00,7.632104,24.72140,-0.000173,24.018515,-0.0077,1.158
2794.00,7.632299,24.72127,-0.000172,24.018053,-0.0077,1.158
2796.00,7.632613,24.72120,-0.000172,24.018113,-0.0077,1.158
2798.00,7.631955,24.72171,-0.000172,24.018020,-0.0077,1.159
2800.00,7.630887,24.72143,-0.000172,24.018203,-0.0077,1.159
2802.00,7.631272,24.72051,-0.000172,24.018608,-0.0077,1.159
2804.00,7.631473,24.72119,-0.000173,24.018990,-0.0077,1.160
2806.00,7.630865,24.72195,-0.000173,24.018415,-0.0077,1.158
2808.00,7.631007,24.72178,-0.000172,24.018624,-0.0077,1.158
2810.00,7.632422,24.72174,-0.000171,24.017883,-0.0077,1.158
2812.00,7.633734,24.72187,-0.000172,24.018361,-0.0077,1.159
2814.00,7.633894,24.72143,-0.000174,24.018571,-0.0077,1.159
2816.00,7.633520,24.72167,-0.000173,24.018178,-0.0077,1.159
2818.00,7.633113,24.72179,-0.000172,24.018013,-0.0077,1.159
2820.00,7.632869,24.72195,-0.000172,24.018323,-0.0077,1.159
2822.00,7.632002,24.72151,-0.000172,24.018597,-0.0077,1.159
2824.00,7.631386,24.72132,-0.000172,24.018193,-0.0077,1.159
2826.00,7.631203,24.72190,-0.000171,24.018047,-0.0077,1.158
2828.00,7.631341,24.72219,-0.000171,24.018502,-0.0077,1.159
2830.00,7.630907,24.72257,-0.000173,24.018406,-0.0077,1.159
2832.00,7.630820,24.72245,-0.000173,24.018189,-0.0077,1.159
2834.00,7.630554,24.72203,-0.000172,24.018285,-0.0077,1.159
2836.00,7.629911,24.72200,-0.000172,24.018834,-0.0077,1.158
2838.00,7.629058,24.72182,-0.000173,24.018825,-0.0077,1.158
2840.00,7.629012,24.72234,-0.000173,24.018241,-0.0077,1.159
2842.00,7.629514,24.72221,-0.000173,24.018203,-0.0077,1.159
2844.00,7.629313,24.72260,-0.000172,24.018249,-0.0077,1.158
2846.00,7.629458,24.72183,-0.000173,24.018212,-0.0077,1.159
2848.00,7.629747,24.72256,-0.000174,24.018481,-0.0077,1.160
2850.00,7.630128,24.72320,-0.000173,24.018510,-0.0077,1.159
2852.00,7.630268,24.72275,-0.000172,24.018243,-0.0077,1.158
2854.00,7.630290,24.72263,-0.000173,24.018060,-0.0077,1.158
2856.00,7.629706,24.72297,-0.000173,24.017774,-0.0077,1.158
2858.00,7.629236,24.72217,-0.000171,24.017926,-0.0077,1.159
2860.00,7.630165,24.72244,-0.000170,24.018017,-0.0077,1.159
2862.00,7.630199,24.72277,-0.000173,24.019030,-0.0077,1.159
2864.00,7.628996,24.72331,-0.000173,24.017834,-0.0077,1.159
2866.00,7.628494,24.72297,-0.000172,24.018062,-0.0077,1.159
2868.00,7.628195,24.72314,-0.000172,24.018162,-0.0077,1.159
2870.00,7.628212,24.72240,-0.000173,24.018838,-0.0077,1.159
2872.00,7.628609,24.72210,-0.000173,24.018666,-0.0077,1.159
2874.00,7.628143,24.72217,-0.000173,24.017814,-0.0077,1.159
2876.00,7.628153,24.72174,-0.000173,24.018492,-0.0077,1.158
2878.00,7.628936,24.72231,-0.000172,24.018178,-0.0077,1.159
2880.00,7.628343,24.72183,-0.000171,24.018707,-0.0077,1.159
2882.00,7.628180,24.72232,-0.000172,24.018280,-0.0077,1.159
2884.00,7.627674,24.72101,-0.000172,24.018176,-0.0077,1.159
2886.00,7.627724,24.72155,-0.000173,24.018473,-0.0077,1.159
2888.00,7.628329,24.72144,-0.000174,24.018207,-0.0077,1.159
2890.00,7.627393,24.72165,-0.000174,24.018372,-0.0077,1.160
2892.00,7.626700,24.72121,-0.000173,24.018544,-0.0077,1.159
2894.00,7.626161,24.72109,-0.000174,24.018368,-0.0077,1.158
2896.00,7.627154,24.72089,-0.000173,24.018464,-0.0077,1.159
2898.00,7.627826,24.72047,-0.000173,24.018183,-0.0077,1.159
2900.00,7.627551,24.72162,-0.000173,24.018526,-0.0077,1.159
2902.00,7.626571,24.72096,-0.000173,24.017993,-0.0077,1.159
2904.00,7.625687,24.72084,-0.000172,24.018348,-0.0077,1.160
2906.00,7.625904,24.72094,-0.000173,24.018205,-0.0077,1.159
2908.00,7.626000,24.72132,-0.000172,24.018586,-0.0077,1.158
2910.00,7.625483,24.72198,-0.000171,24.018280,-0.0077,1.159
2912.00,7.625044,24.72235,-0.000170,24.018640,-0.0077,1.158
2914.00,7.625544,24.72223,-0.000171,24.018611,-0.0077,1.158
2916.00,7.626737,24.72236,-0.000173,24.018542,-0.0077,1.159
2918.00,7.626587,24.72235,-0.000173,24.018628,-0.0077,1.158
2920.00,7.626131,24.72262,-0.000172,24.018682,-0.0077,1.159
2922.00,7.626747,24.72251,-0.000173,24.018038,-0.0077,1.159
2924.00,7.626477,24.72200,-0.000173,24.018388,-0.0077,1.160
2926.00,7.625956,24.72195,-0.000172,24.018202,-0.0077,1.159
2928.00,7.625237,24.72253,-0.000171,24.017694,-0.0077,1.159
2930.00,7.624261,24.72366,-0.000172,24.017997,-0.0077,1.159
2932.00,7.623175,24.72237,-0.000172,24.018256,-0.0077,1.159
2934.00,7.623873,24.72258,-0.000171,24.018145,-0.0077,1.159
2936.00,7.624928,24.72317,-0.000171,24.018609,-0.0077,1.158
2938.00,7.624906,24.72271,-0.000171,24.017768,-0.0077,1.158
2940.00,7.625523,24.72205,-0.000172,24.018189,-0.0077,1.159
2942.00,7.626133,24.72259,-0.000172,24.017944,-0.0077,1.159
2944.00,7.625975,24.72203,-0.000172,24.017603,-0.0077,1.159
2946.00,7.625190,24.72145,-0.000174,24.018020,-0.0077,1.159
2948.00,7.624815,24.72218,-0.000173,24.018363,-0.0077,1.159
2950.00,7.625061,24.72214,-0.000172,24.018385,-0.0077,1.159
2952.00,7.624611,24.72239,-0.000173,24.018207,-0.0077,1.159
2954.00,7.624358,24.72228,-0.000172,24.017654,-0.0077,1.159
2956.00,7.625144,24.72292,-0.000170,24.018283,-0.0077,1.159
2958.00,7.624930,24.72244,-0.000170,24.019380,-0.0077,1.159
2960.00,7.624629,24.72301,-0.000171,24.018477,-0.0077,1.159
2962.00,7.624379,24.72283,-0.000172,24.017641,-0.0077,1.159
2964.00,7.624313,24.72197,-0.000172,24.018236,-0.0077,1.160
2966.00,7.623221,24.72157,-0.000173,24.017886,-0.0077,1.159
2968.00,7.623040,24.72176,-0.000171,24.017828,-0.0077,1.159
2970.00,7.624054,24.72137,-0.000172,24.018080,-0.0077,1.159
2972.00,7.624163,24.72115,-0.000172,24.018138,-0.0077,1.159
2974.00,7.624204,24.72134,-0.000173,24.018218,-0.0077,1.159
2976.00,7.623983,24.72183,-0.000173,24.017937,-0.0077,1.159
2978.00,7.623727,24.72214,-0.000173,24.018149,-0.0077,1.159
2980.00,7.624034,24.72215,-0.000172,24.018053,-0.0077,1.159
2982.00,7.623726,24.72273,-0.000172,24.018544,-0.0077,1.159
2984.00,7.624686,24.72299,-0.000172,24.018357,-0.0078,1.159
2986.00,7.625145,24.72345,-0.000173,24.018015,-0.0077,1.159
2988.00,7.624993,24.72263,-0.000172,24.019153,-0.0077,1.159
2990.00,7.623963,24.72292,-0.000172,24.017692,-0.0077,1.158
2992.00,7.623353,24.72333,-0.000172,24.018852,-0.0077,1.158
2994.00,7.623159,24.72379,-0.000172,24.018677,-0.0077,1.160
2996.00,7.623352,24.72289,-0.000173,24.017895,-0.0077,1.160
2998.00,7.623312,24.72345,-0.000173,24.017901,-0.0077,1.159
3000.00,7.622852,24.72315,-0.000172,24.017912,-0.0077,1.160
3002.00,7.622186,24.72340,-0.000173,24.018075,-0.0077,1.159
@5,12.0000,24.0
3004.00,7.621541,24.72385,-0.000174,24.018403,-0.0077,1.159
3006.00,7.615050,24.72383,-0.000173,24.018265,-0.0077,1.159
3008.00,7.605854,24.72388,-0.000172,24.018234,-0.0078,1.158
3010.00,7.602577,24.72379,-0.000171,24.018365,-0.0077,1.157
3012.00,7.606573,24.72406,-0.000171,24.017991,-0.0077,1.157
3014.00,7.614448,24.72479,-0.000171,24.017643,-0.0077,1.157
3016.00,7.624074,24.72398,-0.000171,24.018354,-0.0077,1.159
3018.00,7.633880,24.72390,-0.000174,24.018290,-0.0077,1.159
3020.00,7.643750,24.72436,-0.000174,24.018073,-0.0077,1.160
3022.00,7.652416,24.72468,-0.000175,24.018118,-0.0077,1.160
3024.00,7.660644,24.72496,-0.000175,24.017881,-0.0077,1.160
3026.00,7.668139,24.72473,-0.000173,24.018285,-0.0077,1.159
3028.00,7.676667,24.72501,-0.000172,24.018640,-0.0077,1.159
3030.00,7.690432,24.72473,-0.000172,24.018865,-0.0077,1.159
3032.00,7.706092,24.72498,-0.000172,24.017873,-0.0077,1.159
3034.00,7.716000,24.72530,-0.000173,24.018278,-0.0077,1.161
3036.00,7.717159,24.72503,-0.000173,24.018283,-0.0077,1.161
3038.00,7.714758,24.72504,-0.000174,24.017796,-0.0077,1.160
3040.00,7.710850,24.72580,-0.000173,24.017591,-0.0077,1.159
3042.00,7.706049,24.72504,-0.000171,24.018047,-0.0077,1.159
3044.00,7.700922,24.72493,-0.000172,24.018477,-0.0077,1.159
3046.00,7.695264,24.72421,-0.000171,24.018127,-0.0077,1.159
3048.00,7.689450,24.72429,-0.000171,24.018392,-0.0077,1.158
3050.00,7.684454,24.72448,-0.000171,24.018970,-0.0077,1.158
3052.00,7.679278,24.72454,-0.000172,24.017844,-0.0077,1.159
3054.00,7.672992,24.72412,-0.000171,24.018080,-0.0077,1.159
3056.00,7.667316,24.72373,-0.000171,24.018981,-0.0077,1.159
3058.00,7.662221,24.72497,-0.000170,24.018749,-0.0077,1.158
3060.00,7.657682,24.72487,-0.000171,24.018644,-0.0077,1.158
3062.00,7.654890,24.72552,-0.000172,24.018430,-0.0077,1.159
3064.00,7.650876,24.72557,-0.000172,24.018528,-0.0077,1.159
3066.00,7.647408,24.72431,-0.000173,24.018220,-0.0077,1.159
3068.00,7.645505,24.72376,-0.000172,24.019070,-0.0077,1.159
3070.00,7.642350,24.72415,-0.000170,24.018716,-0.0077,1.158
3072.00,7.641134,24.72423,-0.000171,24.018218,-0.0077,1.158
3074.00,7.639918,24.72380,-0.000173,24.018138,-0.0077,1.158
3076.00,7.638028,24.72485,-0.000173,24.017935,-0.0077,1.159
3078.00,7.636619,24.72393,-0.000172,24.018287,-0.0077,1.158
3080.00,7.635993,24.72280,-0.000173,24.018542,-0.0077,1.158
3082.00,7.635478,24.72296,-0.000173,24.018261,-0.0077,1.158
3084.00,7.634646,24.72365,-0.000173,24.018448,-0.0077,1.159
3086.00,7.634281,24.72373,-0.000173,24.018388,-0.0077,1.159
3088.00,7.633260,24.72406,-0.000173,24.018222,-0.0077,1.159
3090.00,7.633564,24.72391,-0.000173,24.018396,-0.0077,1.158
3092.00,7.633512,24.72414,-0.000172,24.018412,-0.0077,1.159
3094.00,7.633573,24.72497,-0.000171,24.017716,-0.0076,1.159
3096.00,7.632423,24.72433,-0.000171,24.018089,-0.0077,1.158
3098.00,7.631741,24.72446,-0.000171,24.018767,-0.0077,1.158
3100.00,7.631230,24.72449,-0.000172,24.018867,-0.0077,1.159
3102.00,7.631142,24.72374,-0.000172,24.017962,-0.0077,1.159
3104.00,7.630165,24.72405,-0.000173,24.018267,-0.0077,1.159
3106.00,7.628386,24.72294,-0.000172,24.018704,-0.0077,1.158
3108.00,7.626469,24.72353,-0.000172,24.018807,-0.0077,1.159
3110.00,7.625976,24.72350,-0.000171,24.017752,-0.0078,1.159
3112.00,7.625813,24.72463,-0.000173,24.018579,-0.0077,1.158
3114.00,7.625971,24.72390,-0.000172,24.018218,-0.0077,1.159
3116.00,7.624903,24.72402,-0.000173,24.018548,-0.0077,1.159
3118.00,7.623614,24.72474,-0.000173,24.018517,-0.0077,1.159
3120.00,7.622863,24.72502,-0.000173,24.018624,-0.0077,1.159
3122.00,7.622227,24.72450,-0.000173,24.018896,-0.0077,1.159
3124.00,7.621550,24.72434,-0.000174,24.018644,-0.0077,1.158
3126.00,7.620592,24.72373,-0.000172,24.018635,-0.0077,1.159
3128.00,7.620804,24.72379,-0.000173,24.018628,-0.0077,1.159
3130.00,7.620239,24.72369,-0.000173,24.018488,-0.0077,1.158
3132.00,7.620132,24.72254,-0.000171,24.018189,-0.0077,1.158
3134.00,7.619324,24.72219,-0.000172,24.018479,-0.0077,1.159
3136.00,7.619504,24.72262,-0.000173,24.018347,-0.0077,1.158
3138.00,7.619572,24.72270,-0.000173,24.018252,-0.0077,1.158
3140.00,7.619163,24.72365,-0.000173,24.018283,-0.0077,1.158
3142.00,7.619307,24.72363,-0.000172,24.018667,-0.0077,1.158
3144.00,7.618180,24.72380,-0.000172,24.019021,-0.0077,1.158
3146.00,7.618060,24.72362,-0.000174,24.018466,-0.0077,1.159
3148.00,7.617921,24.72361,-0.000173,24.018145,-0.0077,1.159
3150.00,7.617442,24.72336,-0.000174,24.018227,-0.0077,1.158
3152.00,7.617686,24.72300,-0.000173,24.018323,-0.0077,1.158
3154.00,7.618001,24.72279,-0.000172,24.017879,-0.0077,1.159
3156.00,7.617525,24.72325,-0.000173,24.017970,-0.0077,1.158
3158.00,7.616792,24.72327,-0.000172,24.018207,-0.0077,1.159
3160.00,7.616269,24.72256,-0.000173,24.018165,-0.0077,1.159
3162.00,7.616207,24.72274,-0.000173,24.017930,-0.0077,1.159
3164.00,7.615982,24.72320,-0.000173,24.018252,-0.0077,1.159
3166.00,7.616230,24.72380,-0.000172,24.017977,-0.0077,1.159
3168.00,7.615462,24.72381,-0.000173,24.018169,-0.0077,1.159
3170.00,7.615159,24.72323,-0.000172,24.017942,-0.0077,1.159
3172.00,7.614777,24.72375,-0.000172,24.017734,-0.0077,1.159
3174.00,7.615319,24.72427,-0.000172,24.017971,-0.0077,1.159
3176.00,7.615448,24.72427,-0.000172,24.017846,-0.0077,1.159
3178.00,7.615551,24.72445,-0.000174,24.018174,-0.0077,1.159
3180.00,7.615531,24.72533,-0.000172,24.017877,-0.0077,1.158
3182.00,7.615160,24.72481,-0.000171,24.018526,-0.0077,1.158
3184.00,7.614449,24.72460,-0.000172,24.018374,-0.0077,1.159
3186.00,7.613960,24.72418,-0.000173,24.018200,-0.0077,1.159
3188.00,7.613111,24.72451,-0.000172,24.019157,-0.0077,1.159
3190.00,7.612792,24.72553,-0.000172,24.018231,-0.0077,1.158
3192.00,7.612599,24.72541,-0.000172,24.018147,-0.0078,1.158
3194.00,7.613214,24.72486,-0.000171,24.018365,-0.0077,1.158
3196.00,7.613455,24.72456,-0.000173,24.017658,-0.0077,1.159
3198.00,7.612807,24.72385,-0.000174,24.018348,-0.0077,1.159
3200.00,7.612269,24.72365,-0.000174,24.018597,-0.0077,1.159
3202.00,7.612403,24.72362,-0.000173,24.017609,-0.0077,1.158
3204.00,7.612714,24.72436,-0.000172,24.018988,-0.0077,1.158
3206.00,7.612796,24.72424,-0.000172,24.018778,-0.0077,1.158
3208.00,7.611968,24.72487,-0.000172,24.018107,-0.0078,1.159
3210.00,7.612541,24.72522,-0.000173,24.017678,-0.0077,1.159
3212.00,7.612572,24.72479,-0.000173,24.018838,-0.0077,1.159
3214.00,7.612503,24.72507,-0.000173,24.017495,-0.0077,1.159
3216.00,7.611927,24.72489,-0.000173,24.017908,-0.0077,1.159
3218.00,7.612337,24.72483,-0.000173,24.018263,-0.0077,1.158
3220.00,7.611824,24.72484,-0.000173,24.017982,-0.0077,1.159
3222.00,7.611322,24.72479,-0.000172,24.018504,-0.0077,1.159
3224.00,7.611542,24.72412,-0.000173,24.018367,-0.0077,1.159
3226.00,7.612229,24.72466,-0.000174,24.018522,-0.0077,1.159
3228.00,7.611947,24.72494,-0.000172,24.018502,-0.0077,1.158
3230.00,7.611379,24.72539,-0.000172,24.018831,-0.0077,1.159
3232.00,7.611465,24.72545,-0.000172,24.018425,-0.0077,1.159
3234.00,7.611119,24.72475,-0.000173,24.018194,-0.0077,1.159
3236.00,7.610345,24.72457,-0.000172,24.018579,-0.0077,1.158
3238.00,7.610995,24.72391,-0.000172,24.018321,-0.0077,1.159
3240.00,7.610623,24.72443,-0.000173,24.018814,-0.0077,1.159
3242.00,7.610648,24.72434,-0.000173,24.018502,-0.0077,1.159
3244.00,7.611140,24.72430,-0.000173,24.018412,-0.0077,1.159
3246.00,7.610883,24.72379,-0.000172,24.018330,-0.0077,1.158
3248.00,7.610511,24.72392,-0.000172,24.018029,-0.0077,1.158
3250.00,7.609711,24.72370,-0.000172,24.018499,-0.0077,1.159
3252.00,7.610087,24.72437,-0.000172,24.018241,-0.0077,1.159
3254.00,7.610450,24.72410,-0.000173,24.018035,-0.0077,1.159
3256.00,7.609793,24.72446,-0.000174,24.017573,-0.0077,1.159
3258.00,7.609688,24.72483,-0.000173,24.018053,-0.0077,1.159
3260.00,7.610427,24.72399,-0.000174,24.017935,-0.0077,1.158
3262.00,7.610309,24.72366,-0.000173,24.018000,-0.0077,1.159
3264.00,7.608944,24.72361,-0.000173,24.017486,-0.0077,1.159
3266.00,7.608455,24.72396,-0.000173,24.018689,-0.0077,1.159
3268.00,7.609365,24.72388,-0.000172,24.018309,-0.0077,1.159
3270.00,7.609302,24.72315,-0.000171,24.018662,-0.0077,1.159
3272.00,7.608462,24.72284,-0.000172,24.018521,-0.0077,1.159
3274.00,7.608110,24.72350,-0.000171,24.018475,-0.0077,1.158
3276.00,7.608224,24.72419,-0.000172,24.018018,-0.0077,1.159
3278.00,7.609291,24.72361,-0.000174,24.018180,-0.0077,1.159
3280.00,7.609581,24.72331,-0.000173,24.018296,-0.0077,1.159
3282.00,7.608329,24.72252,-0.000173,24.018468,-0.0077,1.159
3284.00,7.607930,24.72235,-0.000172,24.018557,-0.0077,1.159
3286.00,7.608197,24.72339,-0.000172,24.018290,-0.0077,1.159
3288.00,7.608857,24.72310,-0.000171,24.017752,-0.0077,1.158
3290.00,7.608982,24.72295,-0.000172,24.018053,-0.0077,1.159
3292.00,7.608694,24.72233,-0.000172,24.018818,-0.0077,1.159
3294.00,7.608718,24.72303,-0.000173,24.019220,-0.0077,1.159
3296.00,7.608118,24.72314,-0.000172,24.018009,-0.0077,1.159
3298.00,7.607821,24.72314,-0.000172,24.018301,-0.0077,1.158
3300.00,7.608072,24.72261,-0.000172,24.019048,-0.0077,1.159
3302.00,7.607452,24.72266,-0.000172,24.018174,-0.0077,1.159
3304.00,7.606709,24.72220,-0.000172,24.018508,-0.0077,1.159
3306.00,7.606711,24.72380,-0.000172,24.018142,-0.0077,1.160
3308.00,7.606618,24.72382,-0.000173,24.018698,-0.0077,1.159
3310.00,7.606111,24.72314,-0.000171,24.017904,-0.0077,1.159
3312.00,7.606387,24.72207,-0.000170,24.018203,-0.0077,1.159
3314.00,7.605833,24.72229,-0.000171,24.018415,-0.0077,1.159
3316.00,7.605948,24.72225,-0.000172,24.018613,-0.0077,1.160
3318.00,7.606106,24.72302,-0.000172,24.017953,-0.0076,1.159
3320.00,7.606728,24.72297,-0.000172,24.017953,-0.0077,1.159
3322.00,7.606654,24.72270,-0.000172,24.018657,-0.0077,1.159
3324.00,7.607198,24.72160,-0.000172,24.018666,-0.0077,1.159
3326.00,7.607616,24.72120,-0.000171,24.018448,-0.0077,1.159
3328.00,7.606787,24.72214,-0.000171,24.018519,-0.0077,1.159
3330.00,7.606012,24.72237,-0.000171,24.018702,-0.0077,1.159
3332.00,7.605663,24.72294,-0.000172,24.018274,-0.0077,1.159
3334.00,7.605947,24.72240,-0.000173,24.018312,-0.0077,1.159
3336.00,7.607501,24.72241,-0.000173,24.017658,-0.0077,1.159
3338.00,7.607034,24.72270,-0.000173,24.017772,-0.0077,1.159
3340.00,7.607097,24.72214,-0.000171,24.018318,-0.0077,1.159
3342.00,7.606585,24.72184,-0.000173,24.018167,-0.0077,1.159
3344.00,7.606114,24.72183,-0.000172,24.019266,-0.0077,1.159
3346.00,7.606289,24.72219,-0.000171,24.018183,-0.0077,1.159
3348.00,7.606634,24.72224,-0.000173,24.018397,-0.0077,1.159
3350.00,7.606798,24.72211,-0.000172,24.018365,-0.0077,1.159
3352.00,7.606795,24.72196,-0.000172,24.018415,-0.0077,1.159
3354.00,7.606998,24.72181,-0.000173,24.018173,-0.0077,1.160
3356.00,7.607384,24.72202,-0.000173,24.018127,-0.0077,1.159
3358.00,7.606467,24.72201,-0.000172,24.018753,-0.0077,1.159
3360.00,7.605901,24.72184,-0.000172,24.018816,-0.0077,1.159
3362.00,7.604829,24.72154,-0.000173,24.018299,-0.0077,1.159
3364.00,7.604919,24.72245,-0.000172,24.018049,-0.0077,1.159
3366.00,7.604701,24.72205,-0.000173,24.018321,-0.0077,1.159
3368.00,7.604796,24.72177,-0.000172,24.018368,-0.0077,1.160
3370.00,7.604703,24.72157,-0.000172,24.018646,-0.0077,1.159
3372.00,7.604349,24.72234,-0.000173,24.018415,-0.0077,1.159
3374.00,7.603995,24.72204,-0.000173,24.017828,-0.0077,1.159
3376.00,7.603333,24.72162,-0.000172,24.018269,-0.0077,1.159
3378.00,7.602889,24.72194,-0.000173,24.018280,-0.0077,1.160
3380.00,7.603453,24.72153,-0.000173,24.018403,-0.0077,1.160
3382.00,7.604011,24.72171,-0.000172,24.018367,-0.0077,1.159
3384.00,7.603518,24.72226,-0.000171,24.018296,-0.0077,1.159
3386.00,7.603905,24.72224,-0.000172,24.018296,-0.0077,1.159
3388.00,7.604945,24.72204,-0.000173,24.018559,-0.0077,1.160
3390.00,7.605024,24.72171,-0.000172,24.019130,-0.0077,1.160
3392.00,7.604611,24.72277,-0.000172,24.018655,-0.0076,1.159
3394.00,7.604407,24.72280,-0.000172,24.018856,-0.0077,1.159
3396.00,7.605005,24.72261,-0.000172,24.018225,-0.0077,1.159
3398.00,7.604924,24.72229,-0.000173,24.018209,-0.0077,1.159
3400.00,7.604250,24.72192,-0.000172,24.018299,-0.0077,1.159
3402.00,7.603984,24.72259,-0.000171,24.018270,-0.0077,1.159
3404.00,7.604292,24.72268,-0.000172,24.018017,-0.0077,1.159
3406.00,7.604636,24.72258,-0.000172,24.018167,-0.0077,1.159
3408.00,7.603899,24.72268,-0.000174,24.018120,-0.0077,1.159
3410.00,7.603021,24.72312,-0.000174,24.018613,-0.0077,1.159
3412.00,7.603032,24.72288,-0.000172,24.018296,-0.0077,1.159
3414.00,7.601666,24.72270,-0.000173,24.017854,-0.0077,1.159
3416.00,7.602216,24.72264,-0.000172,24.017872,-0.0077,1.160
3418.00,7.603008,24.72399,-0.000173,24.018274,-0.0077,1.159
3420.00,7.603231,24.72438,-0.000171,24.018477,-0.0077,1.159
3422.00,7.603669,24.72379,-0.000173,24.018657,-0.0077,1.160
3424.00,7.604294,24.72463,-0.000174,24.018488,-0.0077,1.159
3426.00,7.603617,24.72387,-0.000173,24.018664,-0.0077,1.159
3428.00,7.602846,24.72414,-0.000172,24.018706,-0.0077,1.159
3430.00,7.602769,24.72450,-0.000173,24.018212,-0.0077,1.159
3432.00,7.602677,24.72447,-0.000173,24.018562,-0.0077,1.159
3434.00,7.602394,24.72436,-0.000174,24.017484,-0.0077,1.159
3436.00,7.603002,24.72415,-0.000173,24.017725,-0.0077,1.160
3438.00,7.603616,24.72462,-0.000173,24.018370,-0.0077,1.160
3440.00,7.602875,24.72424,-0.000173,24.017808,-0.0077,1.160
3442.00,7.602571,24.72479,-0.000172,24.017609,-0.0077,1.159
3444.00,7.603013,24.72355,-0.000172,24.018410,-0.0077,1.159
3446.00,7.602669,24.72390,-0.000173,24.018912,-0.0077,1.159
3448.00,7.603317,24.72370,-0.000171,24.019090,-0.0076,1.159
3450.00,7.603237,24.72371,-0.000172,24.018767,-0.0077,1.160
3452.00,7.602324,24.72382,-0.000171,24.017935,-0.0077,1.159
3454.00,7.601533,24.72352,-0.000172,24.018638,-0.0077,1.159
3456.00,7.601756,24.72327,-0.000174,24.018412,-0.0077,1.159
3458.00,7.601963,24.72390,-0.000174,24.019093,-0.0078,1.159
3460.00,7.601128,24.72461,-0.000173,24.018909,-0.0077,1.159
3462.00,7.600022,24.72438,-0.000172,24.018247,-0.0077,1.159
3464.00,7.600085,24.72453,-0.000172,24.017922,-0.0077,1.160
3466.00,7.601578,24.72400,-0.000172,24.018318,-0.0077,1.159
3468.00,7.601629,24.72447,-0.000173,24.018044,-0.0077,1.159
3470.00,7.600660,24.72367,-0.000172,24.018680,-0.0077,1.159
3472.00,7.600491,24.72350,-0.000171,24.018693,-0.0077,1.159
3474.00,7.600646,24.72367,-0.000171,24.018611,-0.0077,1.159
3476.00,7.600565,24.72365,-0.000173,24.018544,-0.0077,1.159
3478.00,7.600634,24.72344,-0.000172,24.018575,-0.0077,1.159
3480.00,7.600164,24.72371,-0.000172,24.018671,-0.0077,1.159
3482.00,7.599617,24.72386,-0.000172,24.018745,-0.0077,1.159
3484.00,7.600473,24.72413,-0.000172,24.018124,-0.0077,1.159
3486.00,7.599817,24.72365,-0.000172,24.018319,-0.0077,1.159
3488.00,7.599171,24.72360,-0.000172,24.018399,-0.0077,1.159
3490.00,7.599369,24.72379,-0.000173,24.018212,-0.0077,1.159
3492.00,7.599167,24.72365,-0.000173,24.018087,-0.0077,1.159
3494.00,7.598791,24.72372,-0.000172,24.018165,-0.0077,1.160
3496.00,7.599319,24.72382,-0.000172,24.018807,-0.0077,1.159
3498.00,7.599933,24.72300,-0.000173,24.018954,-0.0077,1.159
3500.00,7.599526,24.72269,-0.000173,24.018414,-0.0077,1.159
3502.00,7.599889,24.72254,-0.000172,24.017699,-0.0077,1.159
3504.00,7.599640,24.72262,-0.000173,24.018365,-0.0077,1.160
3506.00,7.599615,24.72196,-0.000172,24.018347,-0.0077,1.159
3508.00,7.600069,24.72284,-0.000173,24.018444,-0.0077,1.159
3510.00,7.599941,24.72292,-0.000172,24.019231,-0.0077,1.159
3512.00,7.599280,24.72382,-0.000172,24.018644,-0.0077,1.159
3514.00,7.599495,24.72416,-0.000172,24.018263,-0.0077,1.159
3516.00,7.599910,24.72365,-0.000172,24.018626,-0.0077,1.159
3518.00,7.599804,24.72259,-0.000172,24.018383,-0.0077,1.159
3520.00,7.600817,24.72256,-0.000174,24.018484,-0.0077,1.160
3522.00,7.600337,24.72285,-0.000173,24.019001,-0.0077,1.160
3524.00,7.599964,24.72354,-0.000173,24.018954,-0.0077,1.159
3526.00,7.600680,24.72355,-0.000172,24.018486,-0.0077,1.159
3528.00,7.601029,24.72269,-0.000172,24.018756,-0.0077,1.160
3530.00,7.600111,24.72280,-0.000172,24.018860,-0.0077,1.159
3532.00,7.599246,24.72371,-0.000172,24.018278,-0.0077,1.159
3534.00,7.598865,24.72376,-0.000171,24.018952,-0.0077,1.159
3536.00,7.598831,24.72365,-0.000171,24.018912,-0.0077,1.159
3538.00,7.600002,24.72363,-0.000171,24.018057,-0.0077,1.160
3540.00,7.599839,24.72328,-0.000172,24.018892,-0.0077,1.159
3542.00,7.599482,24.72327,-0.000172,24.017942,-0.0077,1.159
3544.00,7.599371,24.72252,-0.000173,24.017665,-0.0077,1.160
3546.00,7.598919,24.72291,-0.000173,24.018301,-0.0077,1.160
3548.00,7.598684,24.72326,-0.000173,24.018332,-0.0077,1.160
3550.00,7.599107,24.72321,-0.000173,24.018657,-0.0077,1.160
3552.00,7.598439,24.72400,-0.000173,24.018767,-0.0077,1.160
3554.00,7.598066,24.72376,-0.000172,24.019066,-0.0077,1.159
3556.00,7.598409,24.72346,-0.000171,24.018923,-0.0077,1.159
3558.00,7.598165,24.72347,-0.000172,24.017982,-0.0077,1.160
3560.00,7.598648,24.72364,-0.000173,24.017264,-0.0077,1.160
3562.00,7.598237,24.72359,-0.000173,24.017917,-0.0077,1.160
3564.00,7.597508,24.72335,-0.000173,24.018773,-0.0077,1.160
3566.00,7.597638,24.72343,-0.000172,24.018252,-0.0077,1.159
3568.00,7.598338,24.72373,-0.000172,24.018553,-0.0077,1.159
3570.00,7.598300,24.72341,-0.000172,24.018454,-0.0077,1.160
3572.00,7.598541,24.72354,-0.000171,24.018508,-0.0077,1.160
3574.00,7.597542,24.72354,-0.000172,24.018426,-0.0077,1.160
3576.00,7.597113,24.72335,-0.000172,24.018258,-0.0077,1.159
3578.00,7.597449,24.72379,-0.000172,24.018368,-0.0077,1.159
3580.00,7.596694,24.72479,-0.000173,24.019296,-0.0077,1.160
3582.00,7.596547,24.72420,-0.000173,24.018544,-0.0077,1.159
3584.00,7.597730,24.72464,-0.000171,24.018100,-0.0077,1.160
3586.00,7.598262,24.72503,-0.000171,24.018218,-0.0077,1.160
3588.00,7.596621,24.72521,-0.000170,24.018573,-0.0077,1.159
3590.00,7.595811,24.72453,-0.000171,24.018724,-0.0077,1.160
3592.00,7.596007,24.72451,-0.000172,24.018443,-0.0077,1.160
3594.00,7.596677,24.72476,-0.000172,24.017915,-0.0077,1.159
3596.00,7.596160,24.72469,-0.000172,24.017621,-0.0077,1.160
3598.00,7.595811,24.72495,-0.000172,24.018381,-0.0077,1.160
3600.00,7.596532,24.72507,-0.000172,24.019325,-0.0076,1.160
3602.00,7.595866,24.72533,-0.000173,24.018564,-0.0077,1.160
@6,12.0000,24.0
3604.00,7.595549,24.72549,-0.000172,24.018381,-0.0077,1.160
3606.00,7.589830,24.72532,-0.000171,24.018470,-0.0077,1.159
3608.00,7.581402,24.72587,-0.000171,24.018706,-0.0077,1.158
3610.00,7.578125,24.72501,-0.000171,24.018901,-0.0077,1.158
3612.00,7.580183,24.72505,-0.000171,24.018444,-0.0077,1.158
3614.00,7.586747,24.72481,-0.000170,24.019064,-0.0077,1.158
3616.00,7.595174,24.72572,-0.000171,24.018753,-0.0077,1.159
3618.00,7.604610,24.72547,-0.000172,24.019126,-0.0077,1.159
3620.00,7.613703,24.72578,-0.000173,24.019383,-0.0077,1.160
3622.00,7.622736,24.72549,-0.000174,24.017839,-0.0076,1.161
3624.00,7.630030,24.72512,-0.000174,24.018367,-0.0077,1.161
3626.00,7.636458,24.72553,-0.000175,24.018459,-0.0077,1.160
3628.00,7.643216,24.72554,-0.000174,24.018546,-0.0077,1.160
3630.00,7.656379,24.72558,-0.000173,24.018769,-0.0077,1.161
3632.00,7.671604,24.72492,-0.000172,24.018280,-0.0077,1.160
3634.00,7.681385,24.72514,-0.000172,24.018541,-0.0077,1.160
3636.00,7.684543,24.72535,-0.000172,24.018323,-0.0077,1.161
3638.00,7.682396,24.72507,-0.000173,24.018988,-0.0077,1.160
3640.00,7.678674,24.72481,-0.000171,24.018423,-0.0077,1.160
3642.00,7.673405,24.72420,-0.000171,24.018356,-0.0077,1.160
3644.00,7.667677,24.72442,-0.000171,24.018118,-0.0076,1.159
3646.00,7.662079,24.72476,-0.000170,24.018093,-0.0077,1.159
3648.00,7.656704,24.72531,-0.000170,24.018029,-0.0077,1.158
3650.00,7.652830,24.72597,-0.000170,24.018348,-0.0077,1.159
3652.00,7.649055,24.72579,-0.000170,24.018060,-0.0076,1.159
3654.00,7.644307,24.72504,-0.000171,24.018017,-0.0076,1.159
3656.00,7.639888,24.72455,-0.000170,24.019501,-0.0077,1.159
3658.00,7.635269,24.72444,-0.000172,24.018756,-0.0077,1.160
3660.00,7.630448,24.72412,-0.000172,24.018444,-0.0077,1.160
3662.00,7.626178,24.72507,-0.000171,24.018348,-0.0077,1.159
3664.00,7.622589,24.72486,-0.000170,24.018778,-0.0077,1.159
3666.00,7.619875,24.72511,-0.000172,24.018988,-0.0077,1.159
3668.00,7.617342,24.72479,-0.000171,24.018649,-0.0077,1.160
3670.00,7.615607,24.72479,-0.000172,24.018421,-0.0077,1.160
3672.00,7.614861,24.72485,-0.000171,24.018464,-0.0077,1.159
3674.00,7.613620,24.72418,-0.000171,24.018477,-0.0076,1.159
3676.00,7.612165,24.72408,-0.000172,24.018111,-0.0077,1.159
3678.00,7.611119,24.72406,-0.000172,24.019068,-0.0077,1.159
3680.00,7.610424,24.72391,-0.000172,24.018762,-0.0077,1.159
3682.00,7.611021,24.72460,-0.000170,24.018475,-0.0077,1.159
3684.00,7.611141,24.72488,-0.000171,24.018397,-0.0077,1.159
3686.00,7.611175,24.72447,-0.000172,24.019057,-0.0077,1.159
3688.00,7.610022,24.72471,-0.000172,24.018559,-0.0077,1.160
3690.00,7.609066,24.72549,-0.000171,24.018820,-0.0076,1.159
3692.00,7.608548,24.72514,-0.000171,24.017678,-0.0077,1.159
3694.00,7.607145,24.72500,-0.000172,24.018270,-0.0077,1.159
3696.00,7.606401,24.72547,-0.000172,24.018470,-0.0077,1.160
3698.00,7.605062,24.72401,-0.000172,24.018470,-0.0077,1.160
3700.00,7.605096,24.72419,-0.000172,24.018593,-0.0077,1.160
3702.00,7.604937,24.72437,-0.000172,24.018599,-0.0077,1.159
3704.00,7.604754,24.72456,-0.000173,24.018147,-0.0077,1.160
3706.00,7.604252,24.72414,-0.000173,24.018260,-0.0077,1.159
3708.00,7.601935,24.72357,-0.000173,24.018947,-0.0077,1.159
3710.00,7.600872,24.72376,-0.000172,24.018385,-0.0077,1.159
3712.00,7.600084,24.72380,-0.000171,24.017730,-0.0076,1.159
3714.00,7.599072,24.72403,-0.000172,24.018388,-0.0077,1.159
3716.00,7.597710,24.72366,-0.000172,24.018515,-0.0077,1.160
3718.00,7.597362,24.72361,-0.000173,24.018515,-0.0077,1.159
3720.00,7.597905,24.72405,-0.000173,24.018073,-0.0077,1.159
3722.00,7.597789,24.72496,-0.000172,24.018573,-0.0077,1.159
3724.00,7.596836,24.72451,-0.000172,24.017846,-0.0077,1.159
3726.00,7.596208,24.72333,-0.000173,24.018881,-0.0076,1.161
3728.00,7.595914,24.72379,-0.000173,24.019012,-0.0077,1.160
3730.00,7.595777,24.72354,-0.000171,24.018544,-0.0077,1.159
3732.00,7.595909,24.72351,-0.000172,24.018747,-0.0077,1.160
3734.00,7.595283,24.72399,-0.000172,24.018963,-0.0077,1.159
3736.00,7.594953,24.72443,-0.000172,24.018544,-0.0077,1.159
3738.00,7.594559,24.72555,-0.000172,24.018823,-0.0077,1.160
3740.00,7.595265,24.72502,-0.000173,24.018455,-0.0077,1.160
3742.00,7.594448,24.72433,-0.000172,24.018325,-0.0077,1.159
3744.00,7.593891,24.72366,-0.000173,24.018205,-0.0077,1.159
3746.00,7.593422,24.72418,-0.000172,24.018316,-0.0077,1.160
3748.00,7.592544,24.72419,-0.000173,24.018118,-0.0077,1.160
3750.00,7.592261,24.72423,-0.000173,24.018301,-0.0077,1.160
3752.00,7.593009,24.72418,-0.000172,24.018455,-0.0077,1.159
3754.00,7.593408,24.72395,-0.000172,24.017906,-0.0077,1.159
3756.00,7.593596,24.72384,-0.000171,24.017783,-0.0077,1.160
3758.00,7.593470,24.72381,-0.000172,24.018147,-0.0077,1.160
3760.00,7.593369,24.72347,-0.000172,24.018657,-0.0077,1.160
3762.00,7.592892,24.72391,-0.000171,24.019233,-0.0077,1.160
3764.00,7.593069,24.72403,-0.000172,24.018198,-0.0077,1.159
3766.00,7.593080,24.72376,-0.000172,24.018125,-0.0077,1.159
3768.00,7.593955,24.72328,-0.000172,24.018397,-0.0077,1.160
3770.00,7.593981,24.72318,-0.000171,24.018234,-0.0077,1.160
3772.00,7.593439,24.72337,-0.000172,24.018158,-0.0077,1.160
3774.00,7.592825,24.72393,-0.000172,24.018976,-0.0077,1.160
3776.00,7.593089,24.72357,-0.000172,24.018758,-0.0077,1.160
3778.00,7.592725,24.72312,-0.000172,24.018171,-0.0078,1.159
3780.00,7.592251,24.72306,-0.000171,24.018695,-0.0077,1.159
3782.00,7.591572,24.72388,-0.000172,24.018515,-0.0077,1.160
3784.00,7.590630,24.72390,-0.000172,24.018524,-0.0077,1.160
3786.00,7.590472,24.72335,-0.000171,24.018388,-0.0077,1.160
3788.00,7.590707,24.72395,-0.000172,24.018731,-0.0077,1.160
3790.00,7.589272,24.72396,-0.000173,24.018301,-0.0077,1.161
3792.00,7.589356,24.72409,-0.000172,24.018925,-0.0077,1.160
3794.00,7.589668,24.72370,-0.000172,24.018144,-0.0077,1.159
3796.00,7.590288,24.72326,-0.000171,24.019170,-0.0077,1.159
3798.00,7.590102,24.72348,-0.000171,24.018483,-0.0077,1.159
3800.00,7.589985,24.72403,-0.000171,24.018564,-0.0077,1.160
3802.00,7.590009,24.72376,-0.000172,24.018972,-0.0077,1.160
3804.00,7.589346,24.72395,-0.000170,24.018657,-0.0077,1.159
3806.00,7.588928,24.72429,-0.000171,24.018513,-0.0077,1.160
3808.00,7.589610,24.72422,-0.000172,24.018472,-0.0077,1.160
3810.00,7.589569,24.72345,-0.000172,24.018834,-0.0077,1.160
3812.00,7.588060,24.72323,-0.000171,24.017999,-0.0077,1.159
3814.00,7.587676,24.72329,-0.000172,24.017973,-0.0077,1.160
3816.00,7.587014,24.72358,-0.000172,24.018555,-0.0077,1.160
3818.00,7.587578,24.72304,-0.000172,24.018066,-0.0077,1.160
3820.00,7.587475,24.72371,-0.000172,24.018664,-0.0077,1.160
3822.00,7.587631,24.72394,-0.000172,24.018260,-0.0077,1.160
3824.00,7.587272,24.72314,-0.000171,24.018492,-0.0077,1.160
3826.00,7.587057,24.72296,-0.000171,24.018863,-0.0076,1.160
3828.00,7.586662,24.72345,-0.000173,24.018251,-0.0077,1.160
3830.00,7.587572,24.72313,-0.000173,24.018800,-0.0077,1.160
3832.00,7.587646,24.72310,-0.000173,24.018336,-0.0077,1.161
3834.00,7.587186,24.72350,-0.000175,24.019124,-0.0077,1.160
3836.00,7.587149,24.72371,-0.000173,24.018502,-0.0077,1.160
3838.00,7.587302,24.72404,-0.000172,24.018082,-0.0077,1.160
3840.00,7.587914,24.72392,-0.000171,24.018316,-0.0077,1.160
3842.00,7.587851,24.72411,-0.000172,24.017308,-0.0077,1.160
3844.00,7.587524,24.72436,-0.000173,24.018281,-0.0077,1.160
3846.00,7.586848,24.72407,-0.000173,24.018390,-0.0077,1.159
3848.00,7.588082,24.72441,-0.000172,24.018270,-0.0077,1.160
3850.00,7.588775,24.72518,-0.000172,24.018174,-0.0077,1.160
3852.00,7.588383,24.72451,-0.000171,24.018299,-0.0077,1.160
3854.00,7.587962,24.72420,-0.000173,24.018580,-0.0077,1.160
3856.00,7.588068,24.72413,-0.000172,24.018753,-0.0077,1.160
3858.00,7.588249,24.72419,-0.000171,24.018243,-0.0077,1.160
3860.00,7.587457,24.72374,-0.000173,24.018305,-0.0077,1.160
3862.00,7.587258,24.72420,-0.000173,24.018095,-0.0077,1.160
3864.00,7.586006,24.72451,-0.000173,24.018401,-0.0077,1.160
3866.00,7.586084,24.72420,-0.000173,24.018570,-0.0077,1.160
3868.00,7.586379,24.72449,-0.000172,24.018617,-0.0077,1.160
3870.00,7.586579,24.72456,-0.000173,24.018803,-0.0077,1.160
3872.00,7.586581,24.72427,-0.000174,24.018504,-0.0077,1.160
3874.00,7.586109,24.72434,-0.000174,24.018727,-0.0077,1.160
3876.00,7.586470,24.72476,-0.000174,24.019206,-0.0077,1.160
3878.00,7.586570,24.72509,-0.000173,24.017991,-0.0077,1.160
3880.00,7.587031,24.72470,-0.000172,24.018876,-0.0077,1.159
3882.00,7.586803,24.72390,-0.000172,24.017738,-0.0077,1.160
3884.00,7.586051,24.72400,-0.000173,24.018225,-0.0077,1.160
3886.00,7.585562,24.72423,-0.000173,24.018506,-0.0077,1.160
3888.00,7.585794,24.72403,-0.000173,24.018374,-0.0077,1.160
3890.00,7.586388,24.72427,-0.000174,24.018412,-0.0077,1.160
3892.00,7.587231,24.72406,-0.000172,24.018542,-0.0077,1.160
3894.00,7.587637,24.72330,-0.000173,24.018577,-0.0077,1.160
3896.00,7.586516,24.72442,-0.000172,24.018479,-0.0077,1.160
3898.00,7.585715,24.72439,-0.000173,24.018421,-0.0077,1.159
3900.00,7.585049,24.72515,-0.000173,24.018521,-0.0077,1.160
3902.00,7.584217,24.72507,-0.000172,24.018794,-0.0077,1.160
3904.00,7.583587,24.72418,-0.000172,24.018363,-0.0077,1.160
3906.00,7.583919,24.72476,-0.000173,24.017797,-0.0077,1.161
3908.00,7.584810,24.72471,-0.000174,24.017993,-0.0077,1.160
3910.00,7.584171,24.72442,-0.000173,24.018840,-0.0077,1.159
3912.00,7.583689,24.72478,-0.000172,24.018405,-0.0077,1.159
3914.00,7.583296,24.72426,-0.000172,24.018740,-0.0077,1.159
3916.00,7.582490,24.72391,-0.000173,24.018591,-0.0077,1.160
3918.00,7.582178,24.72413,-0.000173,24.018590,-0.0077,1.160
3920.00,7.582718,24.72454,-0.000174,24.017821,-0.0077,1.160
3922.00,7.583622,24.72437,-0.000173,24.018327,-0.0077,1.160
3924.00,7.583895,24.72463,-0.000173,24.018075,-0.0077,1.160
3926.00,7.583768,24.72440,-0.000173,24.018145,-0.0077,1.160
3928.00,7.583282,24.72413,-0.000173,24.018633,-0.0077,1.160
3930.00,7.583645,24.72435,-0.000172,24.019204,-0.0077,1.161
3932.00,7.584578,24.72405,-0.000175,24.018994,-0.0077,1.161
3934.00,7.584835,24.72377,-0.000173,24.017872,-0.0077,1.160
3936.00,7.584006,24.72400,-0.000172,24.018129,-0.0077,1.159
3938.00,7.583945,24.72424,-0.000172,24.017986,-0.0077,1.159
3940.00,7.583774,24.72396,-0.000173,24.018682,-0.0077,1.160
3942.00,7.583781,24.72350,-0.000173,24.018577,-0.0077,1.160
3944.00,7.583508,24.72383,-0.000172,24.018374,-0.0077,1.159
3946.00,7.582609,24.72418,-0.000173,24.018379,-0.0077,1.159
3948.00,7.582587,24.72490,-0.000172,24.019019,-0.0077,1.160
3950.00,7.582568,24.72509,-0.000172,24.017611,-0.0077,1.160
3952.00,7.582792,24.72524,-0.000173,24.018847,-0.0077,1.161
3954.00,7.582838,24.72480,-0.000172,24.018823,-0.0077,1.160
3956.00,7.582147,24.72415,-0.000173,24.018120,-0.0077,1.160
3958.00,7.582383,24.72366,-0.000173,24.018272,-0.0077,1.160
3960.00,7.583799,24.72362,-0.000174,24.019063,-0.0077,1.160
3962.00,7.583971,24.72413,-0.000173,24.017962,-0.0078,1.160
3964.00,7.584161,24.72457,-0.000173,24.018107,-0.0077,1.160
3966.00,7.583248,24.72384,-0.000174,24.017826,-0.0077,1.160
3968.00,7.583815,24.72513,-0.000173,24.017721,-0.0077,1.160
3970.00,7.582925,24.72494,-0.000174,24.018292,-0.0077,1.160
3972.00,7.583222,24.72478,-0.000173,24.017955,-0.0077,1.160
3974.00,7.582957,24.72417,-0.000173,24.018773,-0.0077,1.160
3976.00,7.583234,24.72407,-0.000172,24.018241,-0.0077,1.160
3978.00,7.583143,24.72479,-0.000173,24.018202,-0.0077,1.160
3980.00,7.583055,24.72342,-0.000172,24.018495,-0.0077,1.160
3982.00,7.582587,24.72345,-0.000172,24.018292,-0.0077,1.160
3984.00,7.582056,24.72359,-0.000172,24.017986,-0.0077,1.160
3986.00,7.582054,24.72430,-0.000171,24.018200,-0.0077,1.160
3988.00,7.581978,24.72442,-0.000172,24.017971,-0.0077,1.161
3990.00,7.581607,24.72375,-0.000173,24.018535,-0.0077,1.160
3992.00,7.580977,24.72353,-0.000174,24.018820,-0.0077,1.160
3994.00,7.580821,24.72381,-0.000173,24.019229,-0.0077,1.160
3996.00,7.580772,24.72400,-0.000173,24.019021,-0.0077,1.160
3998.00,7.581635,24.72429,-0.000173,24.019293,-0.0077,1.160
4000.00,7.581398,24.72462,-0.000172,24.018825,-0.0077,1.160
4002.00,7.581110,24.72454,-0.000171,24.019293,-0.0077,1.161
4004.00,7.581170,24.72467,-0.000173,24.018845,-0.0077,1.160
4006.00,7.581198,24.72457,-0.000172,24.018564,-0.0077,1.160
4008.00,7.581649,24.72473,-0.000172,24.018394,-0.0077,1.160
4010.00,7.581339,24.72508,-0.000172,24.018441,-0.0076,1.160
4012.00,7.580932,24.72568,-0.000172,24.018606,-0.0077,1.160
4014.00,7.580439,24.72561,-0.000172,24.018952,-0.0077,1.161
4016.00,7.581052,24.72456,-0.000171,24.018454,-0.0077,1.160
4018.00,7.581812,24.72388,-0.000171,24.018769,-0.0077,1.160
4020.00,7.581249,24.72460,-0.000173,24.019014,-0.0076,1.161
4022.00,7.580962,24.72511,-0.000172,24.019130,-0.0077,1.161
4024.00,7.580587,24.72500,-0.000173,24.019229,-0.0077,1.160
4026.00,7.581090,24.72464,-0.000172,24.018169,-0.0077,1.160
4028.00,7.580541,24.72500,-0.000172,24.018649,-0.0077,1.160
4030.00,7.580417,24.72502,-0.000172,24.019059,-0.0077,1.160
4032.00,7.580306,24.72447,-0.000173,24.019284,-0.0077,1.160
4034.00,7.579985,24.72397,-0.000172,24.018624,-0.0077,1.160
4036.00,7.579989,24.72427,-0.000172,24.018785,-0.0077,1.160
4038.00,7.579699,24.72484,-0.000173,24.018930,-0.0077,1.161
4040.00,7.579334,24.72418,-0.000172,24.018426,-0.0077,1.161
4042.00,7.579574,24.72392,-0.000173,24.018633,-0.0076,1.161
4044.00,7.580366,24.72422,-0.000173,24.018615,-0.0077,1.160
4046.00,7.580814,24.72385,-0.000173,24.018484,-0.0077,1.161
4048.00,7.580841,24.72389,-0.000172,24.019155,-0.0077,1.161
4050.00,7.580758,24.72386,-0.000172,24.018486,-0.0077,1.161
4052.00,7.580579,24.72387,-0.000172,24.018773,-0.0077,1.160
4054.00,7.580768,24.72372,-0.000172,24.018760,-0.0077,1.161
4056.00,7.580489,24.72411,-0.000172,24.019090,-0.0077,1.160
4058.00,7.580161,24.72411,-0.000172,24.018838,-0.0077,1.160
4060.00,7.580980,24.72428,-0.000172,24.019112,-0.0077,1.161
4062.00,7.580352,24.72428,-0.000173,24.018435,-0.0077,1.161
4064.00,7.579397,24.72346,-0.000173,24.018218,-0.0077,1.161
4066.00,7.579506,24.72403,-0.000172,24.018251,-0.0077,1.161
4068.00,7.579321,24.72383,-0.000172,24.018410,-0.0077,1.161
4070.00,7.579513,24.72355,-0.000172,24.018608,-0.0077,1.161
4072.00,7.579464,24.72352,-0.000173,24.018718,-0.0077,1.160
4074.00,7.578549,24.72371,-0.000172,24.017999,-0.0077,1.160
4076.00,7.579256,24.72396,-0.000173,24.018484,-0.0077,1.160
4078.00,7.579888,24.72380,-0.000172,24.018524,-0.0077,1.161
4080.00,7.579958,24.72410,-0.000172,24.018145,-0.0077,1.161
4082.00,7.579800,24.72421,-0.000173,24.018283,-0.0077,1.161
4084.00,7.579095,24.72428,-0.000172,24.018336,-0.0077,1.161
4086.00,7.579636,24.72285,-0.000173,24.018501,-0.0077,1.161
4088.00,7.579684,24.72356,-0.000173,24.019139,-0.0077,1.161
4090.00,7.579201,24.72412,-0.000173,24.019030,-0.0077,1.161
4092.00,7.578698,24.72383,-0.000173,24.017883,-0.0077,1.161
4094.00,7.578221,24.72434,-0.000173,24.018528,-0.0077,1.161
4096.00,7.578735,24.72334,-0.000172,24.018588,-0.0077,1.160
4098.00,7.579097,24.72424,-0.000171,24.018367,-0.0077,1.160
4100.00,7.578409,24.72398,-0.000172,24.017750,-0.0077,1.161
4102.00,7.579130,24.72464,-0.000172,24.017832,-0.0077,1.161
4104.00,7.578245,24.72437,-0.000172,24.018301,-0.0077,1.161
4106.00,7.577809,24.72454,-0.000172,24.019347,-0.0077,1.161
4108.00,7.577784,24.72407,-0.000171,24.018954,-0.0077,1.160
4110.00,7.577798,24.72474,-0.000171,24.019101,-0.0077,1.161
4112.00,7.577854,24.72472,-0.000172,24.018945,-0.0077,1.160
4114.00,7.577656,24.72394,-0.000172,24.018742,-0.0077,1.161
4116.00,7.578099,24.72432,-0.000172,24.018591,-0.0077,1.161
4118.00,7.578231,24.72506,-0.000172,24.018484,-0.0077,1.161
4120.00,7.578208,24.72475,-0.000172,24.019199,-0.0077,1.161
4122.00,7.577610,24.72533,-0.000171,24.018840,-0.0077,1.160
4124.00,7.577787,24.72519,-0.000170,24.018182,-0.0077,1.160
4126.00,7.576528,24.72513,-0.000172,24.018417,-0.0077,1.160
4128.00,7.575908,24.72544,-0.000172,24.018996,-0.0077,1.161
4130.00,7.575442,24.72593,-0.000172,24.019315,-0.0077,1.161
4132.00,7.576474,24.72557,-0.000173,24.017883,-0.0077,1.161
4134.00,7.576524,24.72518,-0.000172,24.018260,-0.0077,1.161
4136.00,7.576616,24.72491,-0.000171,24.018428,-0.0077,1.160
4138.00,7.577254,24.72530,-0.000171,24.019289,-0.0077,1.160
4140.00,7.576777,24.72593,-0.000172,24.019030,-0.0076,1.160
4142.00,7.576735,24.72526,-0.000172,24.018881,-0.0077,1.161
4144.00,7.576444,24.72579,-0.000171,24.018367,-0.0077,1.161
4146.00,7.576048,24.72473,-0.000172,24.018203,-0.0077,1.160
4148.00,7.575933,24.72525,-0.000171,24.018423,-0.0077,1.160
4150.00,7.575857,24.72531,-0.000171,24.018800,-0.0077,1.160
4152.00,7.576116,24.72623,-0.000172,24.018151,-0.0077,1.160
4154.00,7.576213,24.72693,-0.000172,24.018894,-0.0077,1.161
4156.00,7.575611,24.72619,-0.000171,24.018314,-0.0077,1.161
4158.00,7.574954,24.72613,-0.000172,24.018595,-0.0077,1.161
4160.00,7.574909,24.72631,-0.000172,24.019246,-0.0077,1.160
4162.00,7.574721,24.72631,-0.000173,24.018644,-0.0077,1.161
4164.00,7.574752,24.72661,-0.000172,24.018628,-0.0077,1.160
4166.00,7.574830,24.72645,-0.000171,24.018591,-0.0077,1.161
4168.00,7.574961,24.72583,-0.000172,24.018715,-0.0077,1.161
4170.00,7.575230,24.72582,-0.000171,24.018444,-0.0077,1.161
4172.00,7.575692,24.72594,-0.000171,24.018243,-0.0077,1.160
4174.00,7.576207,24.72601,-0.000172,24.018207,-0.0076,1.161
4176.00,7.575857,24.72654,-0.000172,24.018356,-0.0077,1.161
4178.00,7.576482,24.72620,-0.000172,24.018577,-0.0077,1.161
4180.00,7.575991,24.72668,-0.000171,24.018628,-0.0077,1.161
4182.00,7.575673,24.72681,-0.000173,24.019220,-0.0077,1.161
4184.00,7.576042,24.72651,-0.000172,24.018735,-0.0077,1.161
4186.00,7.576458,24.72615,-0.000172,24.018307,-0.0077,1.161
4188.00,7.576524,24.72504,-0.000172,24.018312,-0.0076,1.161
4190.00,7.576596,24.72581,-0.000173,24.018653,-0.0077,1.161
4192.00,7.576181,24.72524,-0.000173,24.018918,-0.0077,1.161
4194.00,7.575828,24.72586,-0.000172,24.018640,-0.0077,1.161
4196.00,7.576199,24.72568,-0.000172,24.018658,-0.0077,1.162
4198.00,7.575363,24.72615,-0.000173,24.018599,-0.0077,1.161
4200.00,7.575819,24.72565,-0.000172,24.018696,-0.0077,1.161
4202.00,7.575945,24.72568,-0.000171,24.017870,-0.0077,1.161
@7,12.0000,24.0
4204.00,7.575515,24.72596,-0.000172,24.018441,-0.0077,1.161
4206.00,7.569730,24.72582,-0.000172,24.019251,-0.0076,1.160
4208.00,7.560086,24.72709,-0.000171,24.018187,-0.0077,1.160
4210.00,7.554329,24.72648,-0.000171,24.018357,-0.0077,1.159
4212.00,7.554384,24.72676,-0.000170,24.018930,-0.0077,1.160
4214.00,7.560678,24.72659,-0.000171,24.018856,-0.0077,1.160
4216.00,7.568691,24.72670,-0.000171,24.019146,-0.0077,1.161
4218.00,7.577293,24.72729,-0.000173,24.019235,-0.0077,1.161
4220.00,7.584961,24.72646,-0.000172,24.018711,-0.0077,1.161
4222.00,7.592538,24.72737,-0.000171,24.018925,-0.0077,1.162
4224.00,7.600374,24.72746,-0.000173,24.019226,-0.0077,1.160
4226.00,7.607082,24.72723,-0.000172,24.018854,-0.0077,1.161
4228.00,7.613123,24.72652,-0.000173,24.018490,-0.0077,1.161
4230.00,7.623802,24.72658,-0.000173,24.018260,-0.0077,1.161
4232.00,7.638173,24.72619,-0.000173,24.018350,-0.0077,1.162
4234.00,7.649032,24.72740,-0.000174,24.018918,-0.0077,1.162
4236.00,7.653340,24.72722,-0.000174,24.019431,-0.0077,1.162
4238.00,7.652963,24.72661,-0.000174,24.018762,-0.0076,1.162
4240.00,7.649612,24.72685,-0.000172,24.018528,-0.0077,1.161
4242.00,7.645176,24.72665,-0.000173,24.018988,-0.0077,1.161
4244.00,7.640375,24.72689,-0.000171,24.018930,-0.0077,1.160
4246.00,7.634917,24.72688,-0.000171,24.018985,-0.0077,1.160
4248.00,7.630211,24.72741,-0.000170,24.018318,-0.0077,1.161
4250.00,7.626696,24.72697,-0.000171,24.018151,-0.0077,1.161
4252.00,7.622850,24.72651,-0.000171,24.018524,-0.0077,1.161
4254.00,7.616707,24.72680,-0.000172,24.019371,-0.0076,1.161
4256.00,7.612262,24.72739,-0.000171,24.019173,-0.0076,1.161
4258.00,7.608472,24.72762,-0.000171,24.018571,-0.0076,1.161
4260.00,7.605048,24.72744,-0.000172,24.019229,-0.0076,1.161
4262.00,7.602819,24.72675,-0.000171,24.018738,-0.0077,1.160
4264.00,7.599639,24.72732,-0.000171,24.018749,-0.0077,1.161
4266.00,7.595596,24.72745,-0.000171,24.018328,-0.0076,1.160
4268.00,7.592991,24.72740,-0.000172,24.018435,-0.0077,1.161
4270.00,7.592163,24.72726,-0.000171,24.018160,-0.0077,1.160
4272.00,7.590692,24.72783,-0.000171,24.018220,-0.0077,1.161
4274.00,7.588622,24.72771,-0.000172,24.018812,-0.0077,1.161
4276.00,7.587436,24.72768,-0.000173,24.018457,-0.0077,1.161
4278.00,7.587255,24.72732,-0.000172,24.018222,-0.0077,1.160
4280.00,7.587566,24.72730,-0.000171,24.019267,-0.0076,1.161
4282.00,7.587034,24.72836,-0.000171,24.019043,-0.0077,1.161
4284.00,7.587017,24.72804,-0.000171,24.018731,-0.0077,1.160
4286.00,7.586576,24.72755,-0.000171,24.018863,-0.0077,1.161
4288.00,7.585757,24.72712,-0.000171,24.019385,-0.0077,1.160
4290.00,7.585355,24.72689,-0.000172,24.018597,-0.0077,1.161
4292.00,7.585359,24.72695,-0.000173,24.018350,-0.0077,1.160
4294.00,7.585549,24.72776,-0.000172,24.018410,-0.0077,1.161
4296.00,7.585360,24.72803,-0.000172,24.018831,-0.0076,1.160
4298.00,7.584626,24.72710,-0.000172,24.018084,-0.0077,1.161
4300.00,7.584341,24.72705,-0.000173,24.018356,-0.0077,1.161
4302.00,7.584134,24.72633,-0.000173,24.018667,-0.0076,1.161
4304.00,7.583351,24.72633,-0.000172,24.018689,-0.0076,1.160
4306.00,7.582659,24.72641,-0.000172,24.019030,-0.0077,1.161
4308.00,7.580987,24.72679,-0.000171,24.019237,-0.0076,1.161
4310.00,7.580983,24.72781,-0.000172,24.019427,-0.0076,1.161
4312.00,7.579898,24.72751,-0.000171,24.019298,-0.0076,1.160
4314.00,7.579367,24.72769,-0.000171,24.018608,-0.0077,1.161
4316.00,7.578228,24.72710,-0.000172,24.018515,-0.0076,1.161
4318.00,7.578385,24.72714,-0.000172,24.018414,-0.0077,1.161
4320.00,7.578279,24.72756,-0.000172,24.018769,-0.0076,1.161
4322.00,7.578286,24.72836,-0.000171,24.018863,-0.0076,1.161
4324.00,7.576832,24.72822,-0.000171,24.019072,-0.0077,1.161
4326.00,7.576153,24.72799,-0.000173,24.018896,-0.0077,1.161
4328.00,7.575315,24.72730,-0.000173,24.018608,-0.0077,1.161
4330.00,7.574456,24.72780,-0.000173,24.018058,-0.0077,1.161
4332.00,7.573822,24.72848,-0.000172,24.018506,-0.0077,1.161
4334.00,7.574343,24.72784,-0.000172,24.019035,-0.0077,1.161
4336.00,7.574854,24.72773,-0.000172,24.019579,-0.0077,1.161
4338.00,7.575217,24.72770,-0.000171,24.019382,-0.0076,1.161
4340.00,7.574810,24.72755,-0.000171,24.018595,-0.0077,1.161
4342.00,7.574348,24.72771,-0.000172,24.018867,-0.0076,1.161
4344.00,7.573859,24.72790,-0.000171,24.019066,-0.0077,1.161
4346.00,7.573655,24.72711,-0.000171,24.019200,-0.0076,1.161
4348.00,7.573622,24.72751,-0.000171,24.018715,-0.0077,1.161
4350.00,7.573333,24.72804,-0.000173,24.018677,-0.0077,1.161
4352.00,7.573808,24.72703,-0.000172,24.018696,-0.0076,1.161
4354.00,7.573602,24.72658,-0.000171,24.019219,-0.0077,1.161
4356.00,7.573444,24.72619,-0.000171,24.019139,-0.0076,1.162
4358.00,7.573175,24.72653,-0.000171,24.019262,-0.0077,1.161
4360.00,7.572481,24.72632,-0.000171,24.018147,-0.0076,1.161
4362.00,7.572353,24.72655,-0.000171,24.018778,-0.0077,1.161
4364.00,7.571986,24.72658,-0.000170,24.019329,-0.0077,1.161
4366.00,7.571944,24.72635,-0.000171,24.018470,-0.0077,1.161
4368.00,7.572000,24.72594,-0.000170,24.019414,-0.0077,1.162
4370.00,7.571953,24.72655,-0.000171,24.019199,-0.0076,1.161
4372.00,7.571324,24.72634,-0.000171,24.018075,-0.0077,1.161
4374.00,7.571137,24.72563,-0.000171,24.019132,-0.0077,1.161
4376.00,7.571849,24.72629,-0.000171,24.019240,-0.0076,1.161
4378.00,7.571305,24.72605,-0.000172,24.019240,-0.0077,1.161
4380.00,7.570843,24.72606,-0.000170,24.018677,-0.0077,1.161
4382.00,7.571141,24.72558,-0.000171,24.018414,-0.0077,1.161
4384.00,7.570904,24.72568,-0.000171,24.018502,-0.0077,1.162
4386.00,7.571626,24.72559,-0.000172,24.018493,-0.0077,1.161
4388.00,7.571107,24.72498,-0.000172,24.018231,-0.0077,1.161
4390.00,7.570192,24.72483,-0.000171,24.019222,-0.0076,1.161
4392.00,7.569295,24.72570,-0.000171,24.018905,-0.0076,1.161
4394.00,7.569647,24.72576,-0.000171,24.018865,-0.0077,1.162
4396.00,7.569877,24.72570,-0.000172,24.018687,-0.0077,1.161
4398.00,7.569594,24.72567,-0.000171,24.018807,-0.0076,1.161
4400.00,7.568809,24.72560,-0.000171,24.018698,-0.0077,1.161
4402.00,7.567535,24.72546,-0.000172,24.019141,-0.0077,1.160
4404.00,7.568478,24.72589,-0.000172,24.018731,-0.0077,1.161
4406.00,7.569496,24.72567,-0.000172,24.018535,-0.0077,1.161
4408.00,7.569264,24.72601,-0.000171,24.018780,-0.0077,1.161
4410.00,7.569307,24.72656,-0.000172,24.019173,-0.0076,1.161
4412.00,7.569718,24.72633,-0.000171,24.019238,-0.0077,1.161
4414.00,7.568292,24.72642,-0.000172,24.018789,-0.0077,1.161
4416.00,7.567198,24.72674,-0.000171,24.019313,-0.0077,1.160
4418.00,7.567185,24.72588,-0.000171,24.019081,-0.0077,1.161
4420.00,7.566817,24.72542,-0.000172,24.018274,-0.0077,1.161
4422.00,7.567206,24.72551,-0.000172,24.018925,-0.0076,1.161
4424.00,7.567691,24.72655,-0.000171,24.018829,-0.0076,1.161
4426.00,7.568109,24.72612,-0.000172,24.019244,-0.0076,1.161
4428.00,7.567669,24.72652,-0.000173,24.019128,-0.0076,1.161
4430.00,7.567136,24.72631,-0.000171,24.019128,-0.0076,1.161
4432.00,7.567879,24.72573,-0.000172,24.018910,-0.0077,1.162
4434.00,7.568775,24.72544,-0.000172,24.018666,-0.0076,1.161
4436.00,7.567694,24.72597,-0.000172,24.018832,-0.0077,1.161
4438.00,7.566799,24.72591,-0.000172,24.018154,-0.0077,1.161
4440.00,7.567270,24.72576,-0.000172,24.018629,-0.0077,1.161
4442.00,7.567572,24.72564,-0.000172,24.018909,-0.0077,1.161
4444.00,7.567679,24.72582,-0.000173,24.018216,-0.0077,1.161
4446.00,7.567406,24.72628,-0.000172,24.018950,-0.0077,1.162
4448.00,7.567045,24.72656,-0.000172,24.018778,-0.0076,1.162
4450.00,7.566495,24.72723,-0.000172,24.018736,-0.0076,1.162
4452.00,7.566365,24.72715,-0.000173,24.018590,-0.0077,1.161
4454.00,7.566296,24.72678,-0.000172,24.019012,-0.0077,1.161
4456.00,7.566335,24.72712,-0.000172,24.019001,-0.0077,1.161
4458.00,7.566928,24.72694,-0.000172,24.019133,-0.0076,1.162
4460.00,7.566982,24.72712,-0.000172,24.018956,-0.0077,1.161
4462.00,7.566976,24.72709,-0.000172,24.018486,-0.0077,1.161
4464.00,7.566826,24.72699,-0.000171,24.018881,-0.0077,1.161
4466.00,7.566785,24.72679,-0.000172,24.018609,-0.0077,1.161
4468.00,7.566235,24.72583,-0.000171,24.018874,-0.0076,1.161
4470.00,7.565989,24.72659,-0.000171,24.018164,-0.0077,1.161
4472.00,7.565918,24.72694,-0.000172,24.018439,-0.0077,1.161
4474.00,7.566122,24.72646,-0.000173,24.018495,-0.0076,1.162
4476.00,7.566679,24.72742,-0.000173,24.018796,-0.0077,1.161
4478.00,7.566868,24.72752,-0.000173,24.018889,-0.0077,1.161
4480.00,7.566250,24.72685,-0.000171,24.018816,-0.0076,1.161
4482.00,7.565668,24.72621,-0.000171,24.019141,-0.0076,1.161
4484.00,7.565927,24.72638,-0.000171,24.019159,-0.0077,1.161
4486.00,7.566162,24.72601,-0.000171,24.018997,-0.0077,1.161
4488.00,7.565034,24.72609,-0.000172,24.019045,-0.0076,1.161
4490.00,7.563786,24.72672,-0.000171,24.019075,-0.0077,1.161
4492.00,7.564726,24.72667,-0.000171,24.019066,-0.0076,1.161
4494.00,7.565442,24.72697,-0.000171,24.019030,-0.0076,1.162
4496.00,7.565393,24.72697,-0.000172,24.018851,-0.0076,1.162
4498.00,7.565294,24.72715,-0.000172,24.018684,-0.0076,1.162
4500.00,7.565311,24.72717,-0.000172,24.018189,-0.0077,1.162
4502.00,7.565447,24.72767,-0.000173,24.019092,-0.0076,1.161
4504.00,7.565575,24.72773,-0.000172,24.019220,-0.0076,1.161
4506.00,7.565663,24.72719,-0.000171,24.018851,-0.0076,1.161
4508.00,7.565197,24.72774,-0.000171,24.019139,-0.0077,1.161
4510.00,7.565185,24.72804,-0.000171,24.018858,-0.0077,1.162
4512.00,7.564430,24.72811,-0.000172,24.019128,-0.0077,1.162
4514.00,7.563781,24.72724,-0.000171,24.018280,-0.0077,1.161
4516.00,7.564066,24.72697,-0.000171,24.018388,-0.0076,1.161
4518.00,7.564319,24.72689,-0.000171,24.018367,-0.0076,1.161
4520.00,7.564429,24.72711,-0.000171,24.018347,-0.0076,1.162
4522.00,7.564457,24.72704,-0.000173,24.019514,-0.0077,1.162
4524.00,7.564271,24.72778,-0.000172,24.019043,-0.0076,1.161
4526.00,7.563377,24.72822,-0.000171,24.018160,-0.0076,1.161
4528.00,7.563319,24.72822,-0.000170,24.019005,-0.0076,1.162
4530.00,7.563746,24.72811,-0.000171,24.019679,-0.0076,1.162
4532.00,7.564054,24.72904,-0.000170,24.019074,-0.0076,1.162
4534.00,7.564426,24.72852,-0.000171,24.018843,-0.0076,1.162
4536.00,7.564294,24.72855,-0.000172,24.019275,-0.0076,1.161
4538.00,7.563713,24.72963,-0.000171,24.019561,-0.0077,1.162
4540.00,7.563170,24.72936,-0.000170,24.019177,-0.0077,1.161
4542.00,7.564407,24.72910,-0.000171,24.019442,-0.0076,1.161
4544.00,7.563655,24.72934,-0.000171,24.019220,-0.0076,1.162
4546.00,7.563827,24.72999,-0.000172,24.018479,-0.0076,1.162
4548.00,7.564043,24.72908,-0.000172,24.019037,-0.0076,1.162
4550.00,7.563201,24.72845,-0.000172,24.019104,-0.0076,1.161
4552.00,7.562470,24.72847,-0.000173,24.019403,-0.0076,1.162
4554.00,7.562419,24.72867,-0.000172,24.018939,-0.0076,1.161
4556.00,7.562791,24.72825,-0.000171,24.019106,-0.0076,1.161
4558.00,7.563154,24.72917,-0.000171,24.019280,-0.0076,1.161
4560.00,7.563216,24.72966,-0.000171,24.018602,-0.0077,1.161
4562.00,7.563300,24.73066,-0.000171,24.018754,-0.0077,1.161
4564.00,7.564226,24.73040,-0.000170,24.019242,-0.0077,1.161
4566.00,7.565163,24.72958,-0.000170,24.018860,-0.0077,1.162
4568.00,7.565471,24.73007,-0.000172,24.018856,-0.0077,1.162
4570.00,7.564878,24.73058,-0.000172,24.019153,-0.0077,1.162
4572.00,7.564787,24.72993,-0.000172,24.017892,-0.0077,1.161
4574.00,7.564686,24.72938,-0.000170,24.018301,-0.0077,1.161
4576.00,7.565108,24.73019,-0.000172,24.018945,-0.0077,1.162
4578.00,7.565580,24.73100,-0.000171,24.019159,-0.0077,1.161
4580.00,7.563978,24.73076,-0.000171,24.018564,-0.0076,1.161
4582.00,7.562922,24.73092,-0.000171,24.019074,-0.0076,1.161
4584.00,7.563299,24.73090,-0.000170,24.019186,-0.0076,1.161
4586.00,7.563339,24.73072,-0.000170,24.018825,-0.0076,1.162
4588.00,7.563040,24.73000,-0.000171,24.019249,-0.0077,1.162
4590.00,7.562688,24.73041,-0.000170,24.018939,-0.0077,1.161
4592.00,7.561758,24.73113,-0.000169,24.019039,-0.0077,1.161
4594.00,7.562394,24.73140,-0.000170,24.019449,-0.0077,1.162
4596.00,7.562581,24.73127,-0.000169,24.018923,-0.0076,1.161
4598.00,7.562413,24.73001,-0.000171,24.018684,-0.0076,1.162
4600.00,7.562156,24.72955,-0.000171,24.018684,-0.0077,1.162
4602.00,7.562560,24.72947,-0.000172,24.018368,-0.0076,1.162
4604.00,7.562904,24.72939,-0.000172,24.018533,-0.0077,1.162
4606.00,7.563473,24.72933,-0.000172,24.019423,-0.0077,1.162
4608.00,7.563079,24.72917,-0.000170,24.018899,-0.0076,1.161
4610.00,7.562755,24.72918,-0.000171,24.018608,-0.0076,1.161
4612.00,7.562541,24.72900,-0.000170,24.018977,-0.0077,1.161
4614.00,7.562515,24.72855,-0.000171,24.018405,-0.0076,1.161
4616.00,7.562674,24.72838,-0.000171,24.019302,-0.0077,1.162
4618.00,7.563053,24.72915,-0.000171,24.018974,-0.0076,1.162
4620.00,7.563037,24.72953,-0.000170,24.019456,-0.0076,1.162
4622.00,7.562207,24.72923,-0.000170,24.018675,-0.0076,1.162
4624.00,7.561433,24.72950,-0.000171,24.019008,-0.0077,1.162
4626.00,7.561269,24.73025,-0.000171,24.018428,-0.0077,1.161
4628.00,7.562278,24.72989,-0.000171,24.018793,-0.0077,1.162
4630.00,7.562252,24.72990,-0.000170,24.018586,-0.0077,1.162
4632.00,7.561146,24.73051,-0.000172,24.018843,-0.0077,1.162
4634.00,7.561878,24.72999,-0.000172,24.019075,-0.0077,1.162
4636.00,7.562457,24.72925,-0.000172,24.018818,-0.0077,1.162
4638.00,7.561817,24.73002,-0.000172,24.018990,-0.0077,1.161
4640.00,7.561496,24.72935,-0.000171,24.018827,-0.0077,1.162
4642.00,7.561620,24.72875,-0.000172,24.018956,-0.0077,1.162
4644.00,7.562189,24.72957,-0.000172,24.019266,-0.0076,1.162
4646.00,7.562383,24.72927,-0.000170,24.018773,-0.0077,1.162
4648.00,7.562396,24.72804,-0.000172,24.017979,-0.0077,1.162
4650.00,7.562515,24.72795,-0.000171,24.018180,-0.0077,1.162
4652.00,7.561968,24.72784,-0.000171,24.019490,-0.0077,1.162
4654.00,7.562007,24.72841,-0.000172,24.018642,-0.0077,1.162
4656.00,7.561929,24.72833,-0.000172,24.018124,-0.0077,1.162
4658.00,7.562517,24.72781,-0.000172,24.018528,-0.0077,1.162
4660.00,7.562516,24.72796,-0.000172,24.018754,-0.0077,1.162
4662.00,7.562741,24.72833,-0.000172,24.019191,-0.0077,1.162
4664.00,7.562101,24.72830,-0.000171,24.018354,-0.0077,1.162
4666.00,7.561332,24.72867,-0.000171,24.019378,-0.0077,1.162
4668.00,7.561010,24.72859,-0.000171,24.019074,-0.0077,1.162
4670.00,7.560787,24.72870,-0.000171,24.019262,-0.0077,1.162
4672.00,7.560382,24.72887,-0.000170,24.018910,-0.0077,1.161
4674.00,7.560855,24.72869,-0.000171,24.018330,-0.0077,1.161
4676.00,7.560708,24.72864,-0.000171,24.018767,-0.0077,1.162
4678.00,7.560693,24.72766,-0.000171,24.019197,-0.0077,1.163
4680.00,7.560742,24.72745,-0.000172,24.018936,-0.0077,1.163
4682.00,7.560670,24.72773,-0.000173,24.018664,-0.0077,1.163
4684.00,7.561063,24.72777,-0.000173,24.017982,-0.0077,1.162
4686.00,7.560434,24.72718,-0.000172,24.018963,-0.0077,1.162
4688.00,7.559516,24.72744,-0.000171,24.019289,-0.0077,1.162
4690.00,7.560246,24.72736,-0.000171,24.018504,-0.0076,1.162
4692.00,7.560658,24.72708,-0.000172,24.018599,-0.0077,1.162
4694.00,7.559971,24.72735,-0.000172,24.018664,-0.0077,1.161
4696.00,7.559119,24.72772,-0.000171,24.018706,-0.0077,1.161
4698.00,7.559077,24.72725,-0.000171,24.018247,-0.0077,1.162
4700.00,7.558416,24.72725,-0.000172,24.018680,-0.0077,1.162
4702.00,7.558983,24.72760,-0.000172,24.018633,-0.0077,1.162
4704.00,7.558811,24.72690,-0.000174,24.018822,-0.0077,1.162
4706.00,7.559175,24.72672,-0.000172,24.018707,-0.0077,1.162
4708.00,7.559717,24.72751,-0.000171,24.019132,-0.0076,1.161
4710.00,7.559564,24.72767,-0.000171,24.018653,-0.0077,1.161
4712.00,7.559190,24.72726,-0.000171,24.018825,-0.0077,1.162
4714.00,7.559679,24.72701,-0.000172,24.018778,-0.0077,1.162
4716.00,7.560175,24.72690,-0.000171,24.018890,-0.0077,1.162
4718.00,7.560828,24.72705,-0.000172,24.018423,-0.0077,1.162
4720.00,7.560331,24.72726,-0.000172,24.018970,-0.0077,1.162
4722.00,7.559015,24.72730,-0.000171,24.018028,-0.0077,1.162
4724.00,7.558707,24.72707,-0.000172,24.018316,-0.0077,1.161
4726.00,7.558982,24.72646,-0.000171,24.018829,-0.0077,1.162
4728.00,7.559080,24.72685,-0.000171,24.018939,-0.0077,1.162
4730.00,7.558970,24.72796,-0.000171,24.019574,-0.0077,1.162
4732.00,7.559161,24.72698,-0.000170,24.018548,-0.0077,1.162
4734.00,7.558922,24.72629,-0.000172,24.018060,-0.0077,1.162
4736.00,7.559447,24.72659,-0.000173,24.018483,-0.0077,1.163
4738.00,7.559582,24.72668,-0.000173,24.018550,-0.0077,1.162
4740.00,7.559344,24.72617,-0.000173,24.018901,-0.0077,1.163
4742.00,7.559107,24.72601,-0.000172,24.018330,-0.0077,1.162
4744.00,7.559145,24.72715,-0.000171,24.018727,-0.0077,1.162
4746.00,7.559128,24.72634,-0.000171,24.019092,-0.0077,1.162
4748.00,7.558837,24.72744,-0.000171,24.018200,-0.0077,1.162
4750.00,7.558653,24.72724,-0.000171,24.018591,-0.0077,1.162
4752.00,7.558577,24.72637,-0.000171,24.018223,-0.0077,1.162
4754.00,7.559796,24.72628,-0.000171,24.018524,-0.0077,1.163
4756.00,7.560110,24.72599,-0.000171,24.018278,-0.0076,1.162
4758.00,7.559866,24.72611,-0.000172,24.019248,-0.0077,1.162
4760.00,7.560054,24.72661,-0.000172,24.018443,-0.0077,1.162
4762.00,7.559949,24.72632,-0.000172,24.018604,-0.0076,1.162
4764.00,7.558614,24.72612,-0.000173,24.018704,-0.0077,1.162
4766.00,7.557462,24.72568,-0.000171,24.018994,-0.0077,1.162
4768.00,7.557275,24.72631,-0.000171,24.018785,-0.0077,1.162
4770.00,7.557183,24.72621,-0.000171,24.019050,-0.0077,1.162
4772.00,7.557100,24.72588,-0.000171,24.018430,-0.0077,1.162
4774.00,7.556835,24.72623,-0.000172,24.018677,-0.0077,1.162
4776.00,7.556344,24.72696,-0.000172,24.018606,-0.0077,1.162
4778.00,7.556720,24.72737,-0.000171,24.019249,-0.0077,1.163
4780.00,7.557238,24.72689,-0.000171,24.018785,-0.0077,1.162
4782.00,7.556823,24.72646,-0.000172,24.018541,-0.0077,1.163
4784.00,7.556455,24.72700,-0.000173,24.018923,-0.0077,1.163
4786.00,7.555603,24.72765,-0.000173,24.018220,-0.0077,1.162
4788.00,7.555685,24.72736,-0.000172,24.018780,-0.0077,1.162
4790.00,7.556342,24.72720,-0.000172,24.018430,-0.0077,1.162
4792.00,7.557232,24.72772,-0.000171,24.019043,-0.0077,1.162
4794.00,7.556611,24.72882,-0.000172,24.019097,-0.0077,1.162
4796.00,7.555918,24.72884,-0.000171,24.018952,-0.0077,1.162
4798.00,7.555607,24.72794,-0.000171,24.018666,-0.0077,1.162
4800.00,7.556180,24.72810,-0.000171,24.018671,-0.0076,1.162
4802.00,7.556720,24.72746,-0.000172,24.018600,-0.0077,1.162
@8,12.0000,24.0
4804.00,7.556267,24.72773,-0.000172,24.018646,-0.0076,1.162
4806.00,7.551815,24.72769,-0.000172,24.018809,-0.0077,1.162
4808.00,7.543027,24.72730,-0.000173,24.018513,-0.0077,1.162
4810.00,7.537037,24.72744,-0.000171,24.018174,-0.0076,1.161
4812.00,7.535808,24.72808,-0.000171,24.019173,-0.0077,1.161
4814.00,7.539100,24.72771,-0.000171,24.018851,-0.0076,1.162
4816.00,7.545449,24.72804,-0.000172,24.018892,-0.0077,1.162
4818.00,7.553322,24.72715,-0.000171,24.018187,-0.0077,1.163
4820.00,7.561222,24.72747,-0.000173,24.018831,-0.0077,1.163
4822.00,7.568383,24.72658,-0.000173,24.019146,-0.0077,1.163
4824.00,7.575279,24.72652,-0.000173,24.019028,-0.0076,1.162
4826.00,7.581069,24.72652,-0.000174,24.018968,-0.0077,1.163
4828.00,7.587587,24.72614,-0.000172,24.018202,-0.0076,1.163
4830.00,7.596913,24.72638,-0.000172,24.019199,-0.0077,1.163
4832.00,7.612050,24.72585,-0.000173,24.018638,-0.0077,1.163
4834.00,7.623269,24.72728,-0.000173,24.018501,-0.0077,1.164
4836.00,7.628192,24.72705,-0.000173,24.018880,-0.0077,1.164
4838.00,7.628462,24.72667,-0.000173,24.018028,-0.0077,1.164
4840.00,7.625352,24.72643,-0.000172,24.018597,-0.0077,1.163
4842.00,7.621355,24.72688,-0.000172,24.018642,-0.0077,1.162
4844.00,7.617835,24.72694,-0.000172,24.018064,-0.0077,1.162
4846.00,7.614421,24.72684,-0.000172,24.018609,-0.0077,1.162
4848.00,7.610036,24.72733,-0.000171,24.018519,-0.0077,1.162
4850.00,7.605311,24.72685,-0.000171,24.018693,-0.0077,1.161
4852.00,7.600676,24.72627,-0.000170,24.019112,-0.0077,1.162
4854.00,7.596331,24.72672,-0.000171,24.018876,-0.0077,1.162
4856.00,7.593609,24.72676,-0.000171,24.018863,-0.0077,1.163
4858.00,7.590351,24.72711,-0.000170,24.018774,-0.0077,1.162
4860.00,7.586723,24.72681,-0.000171,24.018443,-0.0077,1.162
4862.00,7.583576,24.72653,-0.000173,24.018606,-0.0077,1.162
4864.00,7.580832,24.72698,-0.000173,24.018608,-0.0077,1.162
4866.00,7.577397,24.72724,-0.000172,24.018193,-0.0077,1.162
4868.00,7.574980,24.72725,-0.000172,24.018787,-0.0077,1.162
4870.00,7.573148,24.72754,-0.000172,24.018718,-0.0077,1.162
4872.00,7.571706,24.72748,-0.000172,24.018577,-0.0077,1.162
4874.00,7.570217,24.72793,-0.000172,24.018773,-0.0076,1.162
4876.00,7.569611,24.72804,-0.000172,24.018702,-0.0077,1.162
4878.00,7.569847,24.72811,-0.000172,24.018669,-0.0077,1.162
4880.00,7.569155,24.72752,-0.000173,24.018468,-0.0077,1.163
4882.00,7.569367,24.72846,-0.000173,24.019329,-0.0077,1.162
4884.00,7.569037,24.72804,-0.000172,24.018927,-0.0077,1.162
4886.00,7.567893,24.72809,-0.000172,24.019121,-0.0077,1.162
4888.00,7.567189,24.72837,-0.000171,24.018423,-0.0077,1.162
4890.00,7.567760,24.72794,-0.000172,24.018060,-0.0077,1.162
4892.00,7.567480,24.72733,-0.000172,24.018265,-0.0077,1.162
4894.00,7.567119,24.72712,-0.000172,24.018979,-0.0077,1.162
4896.00,7.566542,24.72832,-0.000172,24.018091,-0.0077,1.162
4898.00,7.565846,24.72689,-0.000173,24.018774,-0.0077,1.162
4900.00,7.564576,24.72721,-0.000172,24.018771,-0.0077,1.162
4902.00,7.564151,24.72723,-0.000173,24.017689,-0.0077,1.162
4904.00,7.564116,24.72767,-0.000171,24.018689,-0.0077,1.161
4906.00,7.563423,24.72793,-0.000172,24.019112,-0.0077,1.162
4908.00,7.562737,24.72821,-0.000172,24.018680,-0.0076,1.163
4910.00,7.562454,24.72765,-0.000172,24.017979,-0.0076,1.162
4912.00,7.561980,24.72748,-0.000172,24.018405,-0.0077,1.162
4914.00,7.561936,24.72872,-0.000173,24.018894,-0.0077,1.162
4916.00,7.562208,24.72870,-0.000171,24.018655,-0.0077,1.162
4918.00,7.560553,24.72775,-0.000173,24.018767,-0.0077,1.163
4920.00,7.560213,24.72624,-0.000173,24.018269,-0.0077,1.163
4922.00,7.560495,24.72656,-0.000172,24.018930,-0.0077,1.163
4924.00,7.559474,24.72688,-0.000171,24.018896,-0.0077,1.162
4926.00,7.558761,24.72678,-0.000173,24.018564,-0.0077,1.162
4928.00,7.558301,24.72638,-0.000173,24.018649,-0.0077,1.162
4930.00,7.558146,24.72590,-0.000171,24.018747,-0.0077,1.162
4932.00,7.557786,24.72650,-0.000172,24.018232,-0.0077,1.162
4934.00,7.557510,24.72700,-0.000171,24.018907,-0.0077,1.163
4936.00,7.557208,24.72671,-0.000172,24.018600,-0.0077,1.162
4938.00,7.557224,24.72681,-0.000172,24.018758,-0.0077,1.163
4940.00,7.557889,24.72778,-0.000173,24.018497,-0.0077,1.163
4942.00,7.557352,24.72725,-0.000172,24.018979,-0.0077,1.162
4944.00,7.556526,24.72707,-0.000172,24.018156,-0.0077,1.162
4946.00,7.555988,24.72767,-0.000172,24.018403,-0.0077,1.162
4948.00,7.557294,24.72675,-0.000171,24.018479,-0.0077,1.162
4950.00,7.557169,24.72780,-0.000171,24.018742,-0.0077,1.162
4952.00,7.556871,24.72697,-0.000172,24.018513,-0.0077,1.162
4954.00,7.557101,24.72653,-0.000171,24.018508,-0.0077,1.163
4956.00,7.556286,24.72679,-0.000172,24.018533,-0.0077,1.163
4958.00,7.556222,24.72594,-0.000172,24.018620,-0.0077,1.162
4960.00,7.556054,24.72651,-0.000172,24.018698,-0.0077,1.162
4962.00,7.555319,24.72629,-0.000171,24.018312,-0.0077,1.162
4964.00,7.555771,24.72637,-0.000171,24.018863,-0.0077,1.162
4966.00,7.556004,24.72670,-0.000172,24.019307,-0.0077,1.162
4968.00,7.555978,24.72739,-0.000171,24.018187,-0.0077,1.163
4970.00,7.555572,24.72742,-0.000172,24.018044,-0.0077,1.163
4972.00,7.554435,24.72791,-0.000172,24.018169,-0.0077,1.162
4974.00,7.553568,24.72803,-0.000171,24.018561,-0.0077,1.162
4976.00,7.553245,24.72757,-0.000172,24.018869,-0.0077,1.162
4978.00,7.553636,24.72698,-0.000171,24.018191,-0.0077,1.162
4980.00,7.553546,24.72687,-0.000172,24.018461,-0.0077,1.162
4982.00,7.553545,24.72699,-0.000173,24.019081,-0.0077,1.163
4984.00,7.553917,24.72724,-0.000172,24.018296,-0.0077,1.163
4986.00,7.554143,24.72701,-0.000173,24.018354,-0.0077,1.163
4988.00,7.553989,24.72769,-0.000173,24.017712,-0.0077,1.163
4990.00,7.552868,24.72727,-0.000173,24.018216,-0.0077,1.162
4992.00,7.553013,24.72784,-0.000171,24.018125,-0.0077,1.163
4994.00,7.553632,24.72761,-0.000171,24.018711,-0.0077,1.163
4996.00,7.554462,24.72787,-0.000172,24.019206,-0.0077,1.163
4998.00,7.555318,24.72717,-0.000172,24.018771,-0.0077,1.163
5000.00,7.553755,24.72828,-0.000172,24.018140,-0.0077,1.163
5002.00,7.553100,24.72874,-0.000171,24.018539,-0.0077,1.163
5004.00,7.552727,24.72867,-0.000172,24.017997,-0.0077,1.163
5006.00,7.552237,24.72826,-0.000173,24.018484,-0.0077,1.163
5008.00,7.552792,24.72720,-0.000172,24.019144,-0.0077,1.162
5010.00,7.552359,24.72644,-0.000172,24.018570,-0.0077,1.163
5012.00,7.552344,24.72677,-0.000171,24.018887,-0.0077,1.163
5014.00,7.553024,24.72599,-0.000170,24.018437,-0.0077,1.163
5016.00,7.554089,24.72644,-0.000172,24.018448,-0.0077,1.162
5018.00,7.553098,24.72646,-0.000172,24.018394,-0.0077,1.162
5020.00,7.553000,24.72700,-0.000171,24.018707,-0.0077,1.163
5022.00,7.552653,24.72766,-0.000171,24.018789,-0.0077,1.162
5024.00,7.552472,24.72775,-0.000173,24.018488,-0.0077,1.163
5026.00,7.551992,24.72812,-0.000171,24.018551,-0.0077,1.163
5028.00,7.551053,24.72815,-0.000172,24.018526,-0.0077,1.163
5030.00,7.551511,24.72725,-0.000172,24.018165,-0.0076,1.163
5032.00,7.551707,24.72708,-0.000171,24.018057,-0.0077,1.163
5034.00,7.550836,24.72825,-0.000173,24.018492,-0.0077,1.163
5036.00,7.551218,24.72768,-0.000173,24.018945,-0.0077,1.163
5038.00,7.551132,24.72849,-0.000173,24.018541,-0.0077,1.163
5040.00,7.550965,24.72799,-0.000170,24.018472,-0.0077,1.163
5042.00,7.550326,24.72759,-0.000172,24.019081,-0.0077,1.163
5044.00,7.550189,24.72780,-0.000172,24.018069,-0.0077,1.162
5046.00,7.549466,24.72782,-0.000172,24.017721,-0.0077,1.162
5048.00,7.549553,24.72773,-0.000172,24.018675,-0.0077,1.163
5050.00,7.549842,24.72808,-0.000173,24.018522,-0.0077,1.163
5052.00,7.549946,24.72775,-0.000172,24.018570,-0.0077,1.163
5054.00,7.550877,24.72738,-0.000172,24.019010,-0.0077,1.163
5056.00,7.550883,24.72723,-0.000173,24.018551,-0.0077,1.163
5058.00,7.550643,24.72784,-0.000173,24.018606,-0.0077,1.163
5060.00,7.550556,24.72794,-0.000173,24.018296,-0.0077,1.163
5062.00,7.550705,24.72819,-0.000173,24.018733,-0.0077,1.163
5064.00,7.549398,24.72855,-0.000172,24.018582,-0.0077,1.163
5066.00,7.548737,24.72859,-0.000173,24.018406,-0.0077,1.162
5068.00,7.549612,24.72892,-0.000172,24.018129,-0.0077,1.162
5070.00,7.550404,24.72918,-0.000172,24.018938,-0.0076,1.163
5072.00,7.549935,24.72911,-0.000173,24.018704,-0.0077,1.163
5074.00,7.549900,24.72931,-0.000173,24.018415,-0.0077,1.162
5076.00,7.549513,24.72895,-0.000174,24.018921,-0.0077,1.163
5078.00,7.549330,24.72911,-0.000173,24.018367,-0.0077,1.163
5080.00,7.548838,24.72845,-0.000173,24.018396,-0.0077,1.163
5082.00,7.548618,24.72850,-0.000173,24.018903,-0.0077,1.163
5084.00,7.549200,24.72845,-0.000173,24.018682,-0.0077,1.163
5086.00,7.549447,24.72912,-0.000173,24.018116,-0.0077,1.163
5088.00,7.549886,24.72964,-0.000173,24.018586,-0.0077,1.162
5090.00,7.550325,24.72926,-0.000173,24.018144,-0.0077,1.163
5092.00,7.550271,24.72914,-0.000173,24.018432,-0.0077,1.163
5094.00,7.551044,24.72964,-0.000173,24.018504,-0.0077,1.162
5096.00,7.550647,24.73021,-0.000172,24.018435,-0.0077,1.162
5098.00,7.550609,24.72977,-0.000172,24.018745,-0.0077,1.163
5100.00,7.550120,24.72938,-0.000173,24.018468,-0.0077,1.163
5102.00,7.550122,24.72994,-0.000173,24.018430,-0.0077,1.163
5104.00,7.550213,24.72937,-0.000173,24.018178,-0.0077,1.163
5106.00,7.550817,24.72901,-0.000173,24.017505,-0.0077,1.163
5108.00,7.550051,24.72878,-0.000173,24.018096,-0.0077,1.163
5110.00,7.549150,24.72868,-0.000173,24.018651,-0.0077,1.163
5112.00,7.549218,24.72839,-0.000173,24.018615,-0.0077,1.163
5114.00,7.549786,24.72815,-0.000172,24.018747,-0.0077,1.163
5116.00,7.549618,24.72924,-0.000172,24.018660,-0.0076,1.163
5118.00,7.549025,24.72909,-0.000171,24.018595,-0.0077,1.162
5120.00,7.548491,24.73002,-0.000171,24.018673,-0.0077,1.162
5122.00,7.547852,24.73007,-0.000171,24.018531,-0.0076,1.163
5124.00,7.547815,24.73004,-0.000173,24.018764,-0.0077,1.163
5126.00,7.547459,24.72982,-0.000173,24.018876,-0.0077,1.163
5128.00,7.548355,24.72987,-0.000172,24.018620,-0.0077,1.164
5130.00,7.548119,24.73032,-0.000173,24.018617,-0.0077,1.163
5132.00,7.548062,24.72986,-0.000173,24.018348,-0.0077,1.163
5134.00,7.548750,24.72966,-0.000172,24.018832,-0.0077,1.163
5136.00,7.548236,24.72919,-0.000172,24.018631,-0.0077,1.163
5138.00,7.547843,24.72933,-0.000172,24.018408,-0.0077,1.162
5140.00,7.547869,24.72961,-0.000171,24.018390,-0.0077,1.163
5142.00,7.547489,24.72993,-0.000172,24.019570,-0.0077,1.163
5144.00,7.547582,24.72983,-0.000172,24.018880,-0.0077,1.163
5146.00,7.547118,24.72909,-0.000171,24.018613,-0.0076,1.163
5148.00,7.547053,24.72848,-0.000172,24.018744,-0.0077,1.163
5150.00,7.547187,24.72864,-0.000172,24.018963,-0.0077,1.163
5152.00,7.547751,24.72868,-0.000172,24.018677,-0.0077,1.163
5154.00,7.548145,24.72950,-0.000172,24.018570,-0.0077,1.163
5156.00,7.549310,24.72935,-0.000172,24.018240,-0.0077,1.163
5158.00,7.548986,24.72877,-0.000172,24.018013,-0.0077,1.163
5160.00,7.548598,24.72882,-0.000173,24.018412,-0.0077,1.164
5162.00,7.547804,24.72826,-0.000172,24.018479,-0.0077,1.163
5164.00,7.547685,24.72875,-0.000172,24.018024,-0.0077,1.163
5166.00,7.548171,24.72804,-0.000173,24.018575,-0.0077,1.162
5168.00,7.548231,24.72937,-0.000172,24.018769,-0.0077,1.163
5170.00,7.547247,24.72905,-0.000172,24.018006,-0.0077,1.163
5172.00,7.547345,24.72864,-0.000172,24.018707,-0.0077,1.163
5174.00,7.547946,24.72850,-0.000170,24.017821,-0.0077,1.163
5176.00,7.547727,24.72834,-0.000171,24.018967,-0.0077,1.163
5178.00,7.546921,24.72794,-0.000172,24.018356,-0.0077,1.163
5180.00,7.546643,24.72908,-0.000174,24.018648,-0.0077,1.163
5182.00,7.546285,24.72848,-0.000172,24.019010,-0.0076,1.163
5184.00,7.546929,24.72815,-0.000171,24.018870,-0.0076,1.163
5186.00,7.546900,24.72879,-0.000172,24.019072,-0.0077,1.163
5188.00,7.547035,24.72811,-0.000172,24.018374,-0.0077,1.163
5190.00,7.547973,24.72768,-0.000172,24.018441,-0.0077,1.164
5192.00,7.548316,24.72769,-0.000173,24.018987,-0.0077,1.164
5194.00,7.547764,24.72881,-0.000173,24.018477,-0.0077,1.163
5196.00,7.547868,24.72794,-0.000172,24.018575,-0.0077,1.163
5198.00,7.547825,24.72782,-0.000171,24.018791,-0.0077,1.163
5200.00,7.547295,24.72817,-0.000172,24.018254,-0.0077,1.163
5202.00,7.547015,24.72828,-0.000171,24.019164,-0.0077,1.164
5204.00,7.546596,24.72734,-0.000172,24.019014,-0.0077,1.163
5206.00,7.547620,24.72687,-0.000171,24.018102,-0.0077,1.164
5208.00,7.548074,24.72692,-0.000172,24.018916,-0.0077,1.163
5210.00,7.547309,24.72695,-0.000171,24.018642,-0.0077,1.163
5212.00,7.546720,24.72760,-0.000172,24.018753,-0.0077,1.163
5214.00,7.546657,24.72810,-0.000171,24.018776,-0.0077,1.164
5216.00,7.546112,24.72707,-0.000172,24.018182,-0.0077,1.163
5218.00,7.546083,24.72760,-0.000173,24.018377,-0.0077,1.164
5220.00,7.546521,24.72788,-0.000173,24.019003,-0.0077,1.164
5222.00,7.546216,24.72743,-0.000172,24.018352,-0.0077,1.164
5224.00,7.546388,24.72752,-0.000173,24.017980,-0.0077,1.164
5226.00,7.546342,24.72693,-0.000171,24.018606,-0.0077,1.163
5228.00,7.546759,24.72788,-0.000172,24.018220,-0.0077,1.163
5230.00,7.547255,24.72778,-0.000172,24.018260,-0.0077,1.163
5232.00,7.546920,24.72794,-0.000172,24.018365,-0.0077,1.163
5234.00,7.546922,24.72793,-0.000173,24.018301,-0.0076,1.163
5236.00,7.546663,24.72843,-0.000172,24.018517,-0.0077,1.164
5238.00,7.546118,24.72825,-0.000171,24.019529,-0.0077,1.163
5240.00,7.545881,24.72798,-0.000171,24.018832,-0.0077,1.163
5242.00,7.545652,24.72765,-0.000171,24.018557,-0.0077,1.163
5244.00,7.545513,24.72749,-0.000171,24.018314,-0.0077,1.164
5246.00,7.545636,24.72808,-0.000172,24.018718,-0.0077,1.164
5248.00,7.545679,24.72798,-0.000172,24.018793,-0.0077,1.163
5250.00,7.544549,24.72859,-0.000172,24.018901,-0.0077,1.164
5252.00,7.545532,24.72852,-0.000172,24.018860,-0.0077,1.164
5254.00,7.546112,24.72779,-0.000173,24.018528,-0.0076,1.164
5256.00,7.545644,24.72860,-0.000172,24.018363,-0.0077,1.163
5258.00,7.545418,24.72956,-0.000171,24.018590,-0.0077,1.163
5260.00,7.545927,24.72865,-0.000172,24.018691,-0.0077,1.163
5262.00,7.546220,24.72836,-0.000172,24.019072,-0.0077,1.164
5264.00,7.545718,24.72842,-0.000172,24.018365,-0.0077,1.163
5266.00,7.545398,24.72862,-0.000173,24.018658,-0.0077,1.163
5268.00,7.544462,24.72827,-0.000172,24.018967,-0.0077,1.163
5270.00,7.544129,24.72829,-0.000172,24.018925,-0.0077,1.163
5272.00,7.544388,24.72848,-0.000173,24.018292,-0.0077,1.164
5274.00,7.544701,24.72829,-0.000172,24.018609,-0.0077,1.163
5276.00,7.545272,24.72801,-0.000172,24.018338,-0.0077,1.163
5278.00,7.545282,24.72754,-0.000172,24.018531,-0.0077,1.163
5280.00,7.545408,24.72828,-0.000173,24.018100,-0.0077,1.164
5282.00,7.544677,24.72701,-0.000172,24.018724,-0.0077,1.163
5284.00,7.544750,24.72779,-0.000172,24.018706,-0.0077,1.163
5286.00,7.544918,24.72765,-0.000171,24.017926,-0.0077,1.163
5288.00,7.545560,24.72758,-0.000171,24.018727,-0.0077,1.164
5290.00,7.545530,24.72759,-0.000173,24.018361,-0.0076,1.163
5292.00,7.545321,24.72763,-0.000172,24.018798,-0.0077,1.164
5294.00,7.545068,24.72659,-0.000173,24.018392,-0.0077,1.163
5296.00,7.545315,24.72788,-0.000173,24.019084,-0.0077,1.164
5298.00,7.545095,24.72763,-0.000172,24.018111,-0.0077,1.164
5300.00,7.544949,24.72743,-0.000173,24.018731,-0.0077,1.163
5302.00,7.545105,24.72761,-0.000172,24.018825,-0.0077,1.163
5304.00,7.544506,24.72763,-0.000172,24.018236,-0.0076,1.163
5306.00,7.544532,24.72787,-0.000171,24.018791,-0.0076,1.163
5308.00,7.544350,24.72760,-0.000171,24.018660,-0.0077,1.164
5310.00,7.544038,24.72727,-0.000173,24.018414,-0.0077,1.164
5312.00,7.544294,24.72705,-0.000173,24.018232,-0.0077,1.163
5314.00,7.545088,24.72808,-0.000173,24.018544,-0.0077,1.163
5316.00,7.545513,24.72844,-0.000172,24.017890,-0.0077,1.163
5318.00,7.544635,24.72805,-0.000172,24.018189,-0.0077,1.164
5320.00,7.543984,24.72780,-0.000173,24.018613,-0.0077,1.164
5322.00,7.544280,24.72763,-0.000173,24.018428,-0.0077,1.164
5324.00,7.544086,24.72823,-0.000173,24.019313,-0.0077,1.163
5326.00,7.544349,24.72879,-0.000172,24.018196,-0.0077,1.163
5328.00,7.544224,24.72827,-0.000171,24.018658,-0.0076,1.163
5330.00,7.543310,24.72874,-0.000171,24.018738,-0.0077,1.164
5332.00,7.543320,24.72863,-0.000173,24.018769,-0.0077,1.164
5334.00,7.543939,24.72827,-0.000172,24.018426,-0.0077,1.164
5336.00,7.543632,24.72829,-0.000171,24.018689,-0.0077,1.164
5338.00,7.543826,24.72828,-0.000172,24.018533,-0.0077,1.164
5340.00,7.544525,24.72822,-0.000172,24.018733,-0.0077,1.164
5342.00,7.544960,24.72871,-0.000172,24.018374,-0.0077,1.164
5344.00,7.544421,24.72822,-0.000172,24.018622,-0.0077,1.164
5346.00,7.544085,24.72757,-0.000172,24.018082,-0.0077,1.164
5348.00,7.543497,24.72718,-0.000173,24.018637,-0.0077,1.163
5350.00,7.543851,24.72771,-0.000172,24.018885,-0.0077,1.163
5352.00,7.544404,24.72840,-0.000171,24.018562,-0.0077,1.163
5354.00,7.545005,24.72763,-0.000172,24.018432,-0.0077,1.163
5356.00,7.544652,24.72727,-0.000172,24.019258,-0.0077,1.163
5358.00,7.543950,24.72736,-0.000173,24.018359,-0.0077,1.164
5360.00,7.543862,24.72825,-0.000172,24.018216,-0.0077,1.164
5362.00,7.544468,24.72916,-0.000172,24.018396,-0.0077,1.163
5364.00,7.543833,24.72764,-0.000173,24.019045,-0.0077,1.163
5366.00,7.543027,24.72711,-0.000172,24.018102,-0.0077,1.164
5368.00,7.542786,24.72694,-0.000171,24.018573,-0.0077,1.163
5370.00,7.542717,24.72670,-0.000171,24.017870,-0.0077,1.163
5372.00,7.542728,24.72721,-0.000172,24.017852,-0.0077,1.164
5374.00,7.543239,24.72702,-0.000173,24.018909,-0.0077,1.164
5376.00,7.543278,24.72729,-0.000173,24.018651,-0.0077,1.163
5378.00,7.542713,24.72693,-0.000173,24.018149,-0.0077,1.163
5380.00,7.542178,24.72722,-0.000173,24.019064,-0.0077,1.164
5382.00,7.542562,24.72676,-0.000172,24.019505,-0.0077,1.163
5384.00,7.542128,24.72730,-0.000172,24.018997,-0.0077,1.163
5386.00,7.542051,24.72691,-0.000171,24.018546,-0.0077,1.164
5388.00,7.541855,24.72683,-0.000172,24.018577,-0.0077,1.164
5390.00,7.542754,24.72716,-0.000171,24.018793,-0.0077,1.163
5392.00,7.543675,24.72729,-0.000172,24.018227,-0.0077,1.164
5394.00,7.543104,24.72772,-0.000172,24.019173,-0.0077,1.164
5396.00,7.542215,24.72804,-0.000173,24.018968,-0.0077,1.164
5398.00,7.542469,24.72848,-0.000171,24.018753,-0.0077,1.163
5400.00,7.542334,24.72779,-0.000172,24.018531,-0.0077,1.164
5402.00,7.541071,24.72673,-0.000172,24.018919,-0.0076,1.164
@9,12.0000,24.0
5404.00,7.541150,24.72706,-0.000172,24.018861,-0.0076,1.164
5406.00,7.538936,24.72799,-0.000172,24.018996,-0.0077,1.164
5408.00,7.530396,24.72773,-0.000171,24.018822,-0.0077,1.163
5410.00,7.521780,24.72804,-0.000171,24.018890,-0.0077,1.162
5412.00,7.519999,24.72822,-0.000169,24.019095,-0.0077,1.162
5414.00,7.523303,24.72810,-0.000170,24.019324,-0.0077,1.163
5416.00,7.529428,24.72779,-0.000171,24.018852,-0.0077,1.163
5418.00,7.536562,24.72681,-0.000171,24.018305,-0.0077,1.163
5420.00,7.544846,24.72717,-0.000173,24.018999,-0.0077,1.164
5422.00,7.551343,24.72803,-0.000172,24.018736,-0.0077,1.164
5424.00,7.557064,24.72797,-0.000171,24.018463,-0.0077,1.163
5426.00,7.561864,24.72742,-0.000172,24.018347,-0.0077,1.164
5428.00,7.567228,24.72725,-0.000172,24.018976,-0.0076,1.164
5430.00,7.575865,24.72814,-0.000171,24.018858,-0.0076,1.164
5432.00,7.589189,24.72855,-0.000172,24.018541,-0.0076,1.165
5434.00,7.601303,24.72797,-0.000172,24.019614,-0.0077,1.165
5436.00,7.606685,24.72754,-0.000171,24.018812,-0.0077,1.165
5438.00,7.606633,24.72750,-0.000172,24.018698,-0.0077,1.165
5440.00,7.603702,24.72701,-0.000171,24.019510,-0.0076,1.164
5442.00,7.599947,24.72797,-0.000171,24.018704,-0.0077,1.163
5444.00,7.597065,24.72768,-0.000171,24.018047,-0.0077,1.163
5446.00,7.594282,24.72699,-0.000170,24.018756,-0.0077,1.163
5448.00,7.589360,24.72694,-0.000170,24.018838,-0.0077,1.163
5450.00,7.584591,24.72658,-0.000172,24.019075,-0.0077,1.164
5452.00,7.581867,24.72744,-0.000172,24.018809,-0.0076,1.163
5454.00,7.579730,24.72812,-0.000171,24.019077,-0.0077,1.162
5456.00,7.576412,24.72817,-0.000171,24.018443,-0.0077,1.162
5458.00,7.573095,24.72808,-0.000171,24.019200,-0.0077,1.163
5460.00,7.569529,24.72798,-0.000171,24.019418,-0.0076,1.163
5462.00,7.566663,24.72832,-0.000172,24.019070,-0.0077,1.164
5464.00,7.564123,24.72887,-0.000171,24.018274,-0.0077,1.163
5466.00,7.561046,24.72853,-0.000172,24.018399,-0.0076,1.163
5468.00,7.559376,24.72919,-0.000173,24.019186,-0.0077,1.164
5470.00,7.557714,24.72829,-0.000172,24.018492,-0.0077,1.163
5472.00,7.556814,24.72927,-0.000170,24.019228,-0.0077,1.163
5474.00,7.555877,24.72951,-0.000172,24.018976,-0.0076,1.163
5476.00,7.554305,24.73014,-0.000171,24.018972,-0.0076,1.164
5478.00,7.552746,24.72955,-0.000171,24.019277,-0.0077,1.163
5480.00,7.552533,24.72992,-0.000171,24.018764,-0.0076,1.163
5482.00,7.553011,24.72975,-0.000171,24.019478,-0.0077,1.163
5484.00,7.553528,24.73033,-0.000169,24.018702,-0.0077,1.163
5486.00,7.553444,24.73043,-0.000172,24.018836,-0.0077,1.164
5488.00,7.553232,24.73006,-0.000172,24.018689,-0.0077,1.163
5490.00,7.552040,24.72993,-0.000171,24.019001,-0.0077,1.163
5492.00,7.551517,24.72972,-0.000172,24.018987,-0.0076,1.163
5494.00,7.551313,24.72940,-0.000172,24.018164,-0.0077,1.163
5496.00,7.550414,24.72912,-0.000172,24.018328,-0.0077,1.164
5498.00,7.550010,24.72953,-0.000172,24.018586,-0.0076,1.164
5500.00,7.549751,24.72914,-0.000172,24.019093,-0.0077,1.163
5502.00,7.548906,24.73042,-0.000174,24.019188,-0.0077,1.164
5504.00,7.548552,24.73042,-0.000173,24.018722,-0.0077,1.162
5506.00,7.548920,24.72945,-0.000172,24.018735,-0.0077,1.163
5508.00,7.548746,24.72932,-0.000172,24.018749,-0.0077,1.164
5510.00,7.547983,24.72924,-0.000172,24.018845,-0.0077,1.164
5512.00,7.547817,24.72899,-0.000172,24.018876,-0.0077,1.164
5514.00,7.547990,24.72928,-0.000172,24.018860,-0.0077,1.164
5516.00,7.547594,24.73014,-0.000173,24.018222,-0.0077,1.163
5518.00,7.546958,24.73010,-0.000172,24.018990,-0.0077,1.163
5520.00,7.546405,24.72925,-0.000172,24.018919,-0.0076,1.163
5522.00,7.545449,24.72884,-0.000172,24.018122,-0.0077,1.164
5524.00,7.544347,24.72843,-0.000172,24.018628,-0.0077,1.163
5526.00,7.543479,24.72798,-0.000171,24.018805,-0.0077,1.163
5528.00,7.544285,24.72776,-0.000170,24.019035,-0.0077,1.163
5530.00,7.545056,24.72787,-0.000171,24.019121,-0.0076,1.164
5532.00,7.544230,24.72807,-0.000172,24.018796,-0.0076,1.163
5534.00,7.544009,24.72844,-0.000172,24.018303,-0.0077,1.163
5536.00,7.543829,24.72880,-0.000171,24.019721,-0.0077,1.164
5538.00,7.543381,24.72902,-0.000172,24.019420,-0.0076,1.163
5540.00,7.543020,24.72892,-0.000172,24.018590,-0.0077,1.164
5542.00,7.543186,24.72875,-0.000171,24.018359,-0.0077,1.163
5544.00,7.543379,24.72824,-0.000172,24.019081,-0.0077,1.164
5546.00,7.542318,24.72821,-0.000172,24.018613,-0.0077,1.164
5548.00,7.541897,24.72799,-0.000172,24.018769,-0.0077,1.164
5550.00,7.541906,24.72855,-0.000171,24.018303,-0.0077,1.164
5552.00,7.541886,24.72917,-0.000173,24.018002,-0.0077,1.164
5554.00,7.541378,24.72817,-0.000172,24.018568,-0.0077,1.163
5556.00,7.541332,24.72830,-0.000172,24.019099,-0.0077,1.164
5558.00,7.541788,24.72884,-0.000171,24.018615,-0.0076,1.164
5560.00,7.541653,24.72948,-0.000171,24.018927,-0.0076,1.163
5562.00,7.541872,24.72910,-0.000172,24.018296,-0.0077,1.164
5564.00,7.541938,24.72918,-0.000171,24.018731,-0.0077,1.164
5566.00,7.541075,24.72908,-0.000171,24.019101,-0.0077,1.163
5568.00,7.541212,24.72900,-0.000171,24.018905,-0.0077,1.164
5570.00,7.541686,24.72843,-0.000172,24.018546,-0.0077,1.164
5572.00,7.541475,24.72929,-0.000169,24.018834,-0.0077,1.164
5574.00,7.540834,24.72915,-0.000171,24.018725,-0.0076,1.164
5576.00,7.540534,24.72858,-0.000172,24.019302,-0.0077,1.164
5578.00,7.540663,24.72806,-0.000172,24.018334,-0.0077,1.164
5580.00,7.540000,24.72755,-0.000170,24.018240,-0.0076,1.163
5582.00,7.540346,24.72814,-0.000171,24.018903,-0.0077,1.164
5584.00,7.540797,24.72795,-0.000171,24.017971,-0.0077,1.163
5586.00,7.540209,24.72894,-0.000172,24.018954,-0.0077,1.164
5588.00,7.539251,24.72809,-0.000172,24.019347,-0.0077,1.164
5590.00,7.538872,24.72798,-0.000173,24.018751,-0.0077,1.164
5592.00,7.538601,24.72791,-0.000172,24.018727,-0.0077,1.164
5594.00,7.538936,24.72823,-0.000171,24.018818,-0.0077,1.163
5596.00,7.538473,24.72800,-0.000171,24.019059,-0.0077,1.164
5598.00,7.539375,24.72900,-0.000171,24.018943,-0.0077,1.164
5600.00,7.539912,24.72852,-0.000171,24.018454,-0.0077,1.164
5602.00,7.538682,24.72853,-0.000171,24.019190,-0.0077,1.164
5604.00,7.537819,24.72928,-0.000171,24.018528,-0.0077,1.164
5606.00,7.538798,24.72918,-0.000170,24.018851,-0.0076,1.164
5608.00,7.539656,24.72845,-0.000171,24.018682,-0.0077,1.164
5610.00,7.539109,24.72821,-0.000172,24.018060,-0.0077,1.163
5612.00,7.538673,24.72871,-0.000171,24.018187,-0.0077,1.164
5614.00,7.538361,24.72886,-0.000172,24.019141,-0.0076,1.163
5616.00,7.539014,24.72822,-0.000171,24.018899,-0.0077,1.164
5618.00,7.539103,24.72894,-0.000171,24.018561,-0.0077,1.164
5620.00,7.538499,24.72838,-0.000172,24.019142,-0.0077,1.164
5622.00,7.538446,24.72845,-0.000171,24.018822,-0.0076,1.164
5624.00,7.538493,24.72800,-0.000172,24.018397,-0.0076,1.164
5626.00,7.537766,24.72863,-0.000172,24.019128,-0.0077,1.164
5628.00,7.537459,24.72885,-0.000171,24.018702,-0.0077,1.164
5630.00,7.537632,24.72889,-0.000171,24.019104,-0.0077,1.164
5632.00,7.537751,24.72917,-0.000170,24.018680,-0.0076,1.164
5634.00,7.537940,24.72850,-0.000171,24.018234,-0.0077,1.164
5636.00,7.537635,24.72901,-0.000172,24.018394,-0.0077,1.163
5638.00,7.537395,24.72865,-0.000171,24.019086,-0.0077,1.164
5640.00,7.537704,24.72809,-0.000172,24.018693,-0.0077,1.164
5642.00,7.537002,24.72768,-0.000171,24.018428,-0.0077,1.164
5644.00,7.536511,24.72815,-0.000172,24.018967,-0.0077,1.164
5646.00,7.536344,24.72767,-0.000172,24.019045,-0.0077,1.164
5648.00,7.535647,24.72798,-0.000172,24.018590,-0.0077,1.164
5650.00,7.535778,24.72782,-0.000173,24.018731,-0.0077,1.164
5652.00,7.535854,24.72810,-0.000173,24.019045,-0.0077,1.164
5654.00,7.535994,24.72935,-0.000172,24.018521,-0.0077,1.164
5656.00,7.536732,24.72899,-0.000172,24.018689,-0.0077,1.164
5658.00,7.536378,24.72865,-0.000172,24.018711,-0.0077,1.164
5660.00,7.536633,24.72916,-0.000172,24.018640,-0.0077,1.164
5662.00,7.535970,24.72900,-0.000172,24.019597,-0.0077,1.164
5664.00,7.535615,24.72954,-0.000171,24.019423,-0.0077,1.164
5666.00,7.535860,24.72942,-0.000171,24.018626,-0.0077,1.164
5668.00,7.536628,24.72980,-0.000171,24.018022,-0.0077,1.164
5670.00,7.536643,24.72964,-0.000172,24.018635,-0.0077,1.164
5672.00,7.536337,24.72971,-0.000172,24.018401,-0.0077,1.164
5674.00,7.536773,24.72977,-0.000172,24.019052,-0.0077,1.164
5676.00,7.537318,24.72969,-0.000172,24.018401,-0.0077,1.164
5678.00,7.537505,24.73074,-0.000171,24.018477,-0.0077,1.164
5680.00,7.536981,24.72990,-0.000172,24.018762,-0.0077,1.164
5682.00,7.537567,24.72940,-0.000172,24.018510,-0.0077,1.164
5684.00,7.536417,24.72893,-0.000173,24.018760,-0.0077,1.164
5686.00,7.535329,24.72938,-0.000171,24.017931,-0.0077,1.164
5688.00,7.535206,24.72957,-0.000170,24.019202,-0.0077,1.164
5690.00,7.536053,24.72847,-0.000171,24.019431,-0.0076,1.164
5692.00,7.537220,24.72901,-0.000171,24.018843,-0.0077,1.164
5694.00,7.536071,24.72997,-0.000172,24.018696,-0.0076,1.164
5696.00,7.535038,24.73058,-0.000172,24.019316,-0.0077,1.164
5698.00,7.534570,24.73013,-0.000171,24.018323,-0.0076,1.164
5700.00,7.535123,24.72975,-0.000172,24.018889,-0.0077,1.164
5702.00,7.536232,24.73016,-0.000171,24.018809,-0.0076,1.164
5704.00,7.536012,24.73002,-0.000170,24.019039,-0.0076,1.164
5706.00,7.535126,24.72985,-0.000172,24.018682,-0.0077,1.165
5708.00,7.535481,24.72990,-0.000171,24.018209,-0.0076,1.164
5710.00,7.535388,24.72980,-0.000171,24.018477,-0.0077,1.163
5712.00,7.535334,24.72964,-0.000171,24.018334,-0.0077,1.164
5714.00,7.534221,24.72907,-0.000171,24.018709,-0.0077,1.164
5716.00,7.534110,24.72955,-0.000171,24.018502,-0.0077,1.164
5718.00,7.534198,24.73055,-0.000171,24.018426,-0.0077,1.164
5720.00,7.533862,24.72992,-0.000172,24.018646,-0.0077,1.164
5722.00,7.533970,24.72991,-0.000172,24.018396,-0.0077,1.164
5724.00,7.533671,24.72980,-0.000173,24.018599,-0.0077,1.165
5726.00,7.534499,24.72998,-0.000171,24.018653,-0.0077,1.164
5728.00,7.535282,24.72980,-0.000171,24.018760,-0.0077,1.164
5730.00,7.535163,24.73061,-0.000171,24.019324,-0.0077,1.164
5732.00,7.535071,24.73068,-0.000172,24.018497,-0.0077,1.164
5734.00,7.534734,24.73067,-0.000171,24.018631,-0.0077,1.163
5736.00,7.534772,24.73055,-0.000171,24.019006,-0.0077,1.164
5738.00,7.534004,24.73060,-0.000170,24.018236,-0.0076,1.164
5740.00,7.534417,24.73029,-0.000172,24.018831,-0.0077,1.164
5742.00,7.534583,24.73126,-0.000171,24.019641,-0.0076,1.165
5744.00,7.534867,24.73206,-0.000171,24.019151,-0.0077,1.164
5746.00,7.535039,24.73214,-0.000171,24.018588,-0.0076,1.164
5748.00,7.534394,24.73097,-0.000171,24.018388,-0.0077,1.164
5750.00,7.534719,24.73123,-0.000171,24.018595,-0.0077,1.164
5752.00,7.534008,24.73127,-0.000170,24.019112,-0.0077,1.163
5754.00,7.533845,24.73131,-0.000170,24.018617,-0.0077,1.164
5756.00,7.533915,24.73093,-0.000171,24.018470,-0.0077,1.165
5758.00,7.534360,24.73084,-0.000171,24.019257,-0.0077,1.164
5760.00,7.533419,24.73181,-0.000172,24.018613,-0.0077,1.164
5762.00,7.533122,24.73122,-0.000171,24.018780,-0.0077,1.164
5764.00,7.533305,24.73084,-0.000171,24.018497,-0.0077,1.164
5766.00,7.534194,24.73016,-0.000171,24.018562,-0.0077,1.164
5768.00,7.534568,24.73145,-0.000172,24.018597,-0.0077,1.164
5770.00,7.534358,24.73112,-0.000171,24.018802,-0.0076,1.164
5772.00,7.534828,24.73011,-0.000172,24.019418,-0.0076,1.164
5774.00,7.534706,24.72978,-0.000171,24.018550,-0.0077,1.164
5776.00,7.534479,24.73006,-0.000171,24.017995,-0.0077,1.164
5778.00,7.534471,24.73068,-0.000169,24.018564,-0.0076,1.164
5780.00,7.534643,24.73032,-0.000171,24.018238,-0.0077,1.164
5782.00,7.534824,24.72927,-0.000171,24.018486,-0.0076,1.164
5784.00,7.535736,24.72975,-0.000171,24.018686,-0.0076,1.164
5786.00,7.534929,24.72947,-0.000171,24.018662,-0.0076,1.164
5788.00,7.535084,24.72985,-0.000171,24.018754,-0.0077,1.165
5790.00,7.534241,24.72972,-0.000172,24.018299,-0.0077,1.165
5792.00,7.534316,24.73000,-0.000172,24.018131,-0.0077,1.164
5794.00,7.534365,24.73048,-0.000172,24.018562,-0.0077,1.165
5796.00,7.534285,24.72990,-0.000172,24.018162,-0.0077,1.164
5798.00,7.533836,24.73092,-0.000171,24.018822,-0.0077,1.163
5800.00,7.533751,24.73051,-0.000170,24.018666,-0.0077,1.163
5802.00,7.534054,24.73091,-0.000170,24.018541,-0.0076,1.164
5804.00,7.533630,24.73031,-0.000172,24.018899,-0.0076,1.165
5806.00,7.532445,24.73029,-0.000172,24.018122,-0.0076,1.164
5808.00,7.532195,24.73010,-0.000172,24.018599,-0.0077,1.164
5810.00,7.532959,24.73039,-0.000171,24.018948,-0.0077,1.164
5812.00,7.534457,24.72993,-0.000171,24.018241,-0.0077,1.164
5814.00,7.534951,24.73062,-0.000172,24.018459,-0.0077,1.164
5816.00,7.535056,24.73083,-0.000171,24.018617,-0.0077,1.164
5818.00,7.533975,24.73111,-0.000171,24.019126,-0.0077,1.164
5820.00,7.534568,24.73000,-0.000171,24.018823,-0.0077,1.165
5822.00,7.534751,24.73062,-0.000172,24.018541,-0.0077,1.164
5824.00,7.533718,24.73062,-0.000172,24.018570,-0.0077,1.164
5826.00,7.532542,24.73049,-0.000172,24.018629,-0.0077,1.164
5828.00,7.532270,24.72945,-0.000173,24.018658,-0.0077,1.165
5830.00,7.533077,24.73045,-0.000172,24.018519,-0.0077,1.165
5832.00,7.533405,24.73098,-0.000172,24.019273,-0.0077,1.165
5834.00,7.533688,24.73072,-0.000173,24.018834,-0.0077,1.163
5836.00,7.533391,24.73052,-0.000172,24.017982,-0.0077,1.164
5838.00,7.532999,24.72957,-0.000172,24.018513,-0.0077,1.164
5840.00,7.532477,24.73104,-0.000171,24.018706,-0.0077,1.164
5842.00,7.533751,24.73034,-0.000172,24.018744,-0.0077,1.164
5844.00,7.534753,24.73068,-0.000170,24.018160,-0.0077,1.164
5846.00,7.534773,24.73048,-0.000171,24.019017,-0.0077,1.164
5848.00,7.534451,24.73013,-0.000172,24.018367,-0.0077,1.164
5850.00,7.533877,24.73023,-0.000171,24.018533,-0.0077,1.164
5852.00,7.532414,24.73003,-0.000171,24.018666,-0.0077,1.164
5854.00,7.532494,24.73069,-0.000172,24.018098,-0.0077,1.164
5856.00,7.532195,24.72988,-0.000172,24.018693,-0.0077,1.164
5858.00,7.531828,24.72963,-0.000172,24.018996,-0.0077,1.164
5860.00,7.532380,24.72977,-0.000171,24.018731,-0.0077,1.164
5862.00,7.532944,24.72976,-0.000172,24.018265,-0.0077,1.164
5864.00,7.532588,24.73003,-0.000172,24.018502,-0.0077,1.165
5866.00,7.532450,24.73024,-0.000171,24.018343,-0.0077,1.165
5868.00,7.532541,24.73030,-0.000171,24.018861,-0.0077,1.165
5870.00,7.533292,24.73056,-0.000173,24.018062,-0.0078,1.164
5872.00,7.531916,24.72944,-0.000172,24.018580,-0.0077,1.164
5874.00,7.531863,24.72945,-0.000172,24.018561,-0.0077,1.164
5876.00,7.533110,24.72971,-0.000171,24.018044,-0.0077,1.164
5878.00,7.533551,24.72893,-0.000172,24.018619,-0.0077,1.163
5880.00,7.532632,24.72939,-0.000171,24.018655,-0.0077,1.164
5882.00,7.532209,24.72819,-0.000171,24.018736,-0.0077,1.164
5884.00,7.531530,24.72908,-0.000172,24.018243,-0.0077,1.164
5886.00,7.531640,24.72949,-0.000172,24.018452,-0.0076,1.165
5888.00,7.531552,24.72932,-0.000172,24.018403,-0.0077,1.164
5890.00,7.532480,24.72994,-0.000172,24.018619,-0.0077,1.164
5892.00,7.532384,24.72991,-0.000173,24.018988,-0.0077,1.164
5894.00,7.531738,24.72988,-0.000174,24.018651,-0.0077,1.164
5896.00,7.531305,24.73025,-0.000171,24.018635,-0.0077,1.164
5898.00,7.531019,24.72952,-0.000172,24.018575,-0.0077,1.164
5900.00,7.531636,24.72922,-0.000172,24.018238,-0.0077,1.164
5902.00,7.531849,24.72955,-0.000172,24.018354,-0.0077,1.165
5904.00,7.532501,24.72857,-0.000171,24.018673,-0.0077,1.165
5906.00,7.533021,24.72855,-0.000171,24.018087,-0.0077,1.164
5908.00,7.533292,24.72882,-0.000171,24.018359,-0.0077,1.165
5910.00,7.533209,24.72854,-0.000172,24.018677,-0.0077,1.164
5912.00,7.532439,24.72864,-0.000171,24.018243,-0.0077,1.163
5914.00,7.532109,24.72867,-0.000172,24.018851,-0.0077,1.164
5916.00,7.531824,24.72877,-0.000171,24.019162,-0.0076,1.164
5918.00,7.531572,24.72940,-0.000172,24.018903,-0.0077,1.164
5920.00,7.531113,24.72923,-0.000171,24.018704,-0.0077,1.165
5922.00,7.531418,24.72920,-0.000171,24.018339,-0.0077,1.164
5924.00,7.532253,24.72938,-0.000172,24.018526,-0.0077,1.164
5926.00,7.531832,24.72862,-0.000171,24.018771,-0.0077,1.164
5928.00,7.531563,24.72913,-0.000171,24.018783,-0.0077,1.164
5930.00,7.531946,24.72916,-0.000172,24.018934,-0.0077,1.164
5932.00,7.531012,24.72869,-0.000172,24.018287,-0.0077,1.164
5934.00,7.530784,24.72854,-0.000173,24.018586,-0.0077,1.164
5936.00,7.530859,24.72837,-0.000172,24.018626,-0.0077,1.165
5938.00,7.531208,24.72842,-0.000173,24.018499,-0.0077,1.165
5940.00,7.531179,24.72920,-0.000173,24.019030,-0.0077,1.164
5942.00,7.531242,24.72840,-0.000172,24.018394,-0.0077,1.164
5944.00,7.531031,24.72962,-0.000171,24.018947,-0.0077,1.164
5946.00,7.531171,24.72959,-0.000171,24.018526,-0.0077,1.164
5948.00,7.530590,24.72882,-0.000173,24.018276,-0.0076,1.164
5950.00,7.530447,24.72868,-0.000171,24.018185,-0.0077,1.164
5952.00,7.530692,24.72870,-0.000173,24.018551,-0.0077,1.165
5954.00,7.530776,24.72874,-0.000173,24.018354,-0.0077,1.165
5956.00,7.531333,24.72817,-0.000173,24.018111,-0.0077,1.165
5958.00,7.531492,24.72809,-0.000172,24.018510,-0.0076,1.164
5960.00,7.531383,24.72883,-0.000172,24.018653,-0.0077,1.164
5962.00,7.531713,24.72893,-0.000171,24.018568,-0.0077,1.164
5964.00,7.531130,24.72904,-0.000171,24.018825,-0.0077,1.165
5966.00,7.531011,24.72933,-0.000172,24.018615,-0.0077,1.164
5968.00,7.530181,24.72952,-0.000170,24.017968,-0.0077,1.164
5970.00,7.530267,24.72933,-0.000170,24.019161,-0.0077,1.164
5972.00,7.530135,24.72951,-0.000171,24.019052,-0.0077,1.164
5974.00,7.528970,24.72994,-0.000172,24.017975,-0.0077,1.164
5976.00,7.529298,24.72933,-0.000172,24.018537,-0.0077,1.164
5978.00,7.530276,24.72942,-0.000173,24.019151,-0.0077,1.165
5980.00,7.530272,24.72900,-0.000173,24.018377,-0.0076,1.165
5982.00,7.530860,24.72953,-0.000173,24.018854,-0.0076,1.165
5984.00,7.530922,24.72970,-0.000172,24.018553,-0.0076,1.164
5986.00,7.529737,24.72948,-0.000172,24.017892,-0.0077,1.164
5988.00,7.528982,24.72854,-0.000171,24.018747,-0.0077,1.164
5990.00,7.529584,24.72892,-0.000171,24.018649,-0.0077,1.165
5992.00,7.529488,24.72886,-0.000172,24.018510,-0.0077,1.165
5994.00,7.529446,24.72918,-0.000172,24.018735,-0.0077,1.165
5996.00,7.529468,24.72921,-0.000172,24.018649,-0.0077,1.165
5998.00,7.529648,24.72952,-0.000171,24.019019,-0.0077,1.164
6000.00,7.529957,24.72937,-0.000171,24.018332,-0.0077,1.164
6002.00,7.530327,24.72907,-0.000171,24.018756,-0.0077,1.164
@10,12.0000,24.0
6004.00,7.531456,24.72889,-0.000171,24.017674,-0.0077,1.165
6006.00,7.528182,24.72796,-0.000172,24.018499,-0.0077,1.165
6008.00,7.518981,24.72892,-0.000172,24.018968,-0.0077,1.164
6010.00,7.511542,24.72977,-0.000172,24.018327,-0.0077,1.163
6012.00,7.508662,24.72962,-0.000171,24.018283,-0.0077,1.163
6014.00,7.509886,24.72960,-0.000171,24.019092,-0.0077,1.163
6016.00,7.514302,24.73049,-0.000172,24.018820,-0.0076,1.164
6018.00,7.521601,24.72914,-0.000170,24.018305,-0.0077,1.165
6020.00,7.528128,24.72908,-0.000171,24.018687,-0.0077,1.165
6022.00,7.533714,24.72939,-0.000173,24.019307,-0.0077,1.165
6024.00,7.539041,24.73010,-0.000173,24.018515,-0.0077,1.165
6026.00,7.544351,24.73008,-0.000172,24.018506,-0.0077,1.165
6028.00,7.549542,24.72960,-0.000173,24.018956,-0.0077,1.165
6030.00,7.556714,24.73008,-0.000171,24.018767,-0.0077,1.164
6032.00,7.569287,24.72949,-0.000172,24.018124,-0.0077,1.165
6034.00,7.580979,24.73009,-0.000173,24.018769,-0.0077,1.165
6036.00,7.587796,24.73004,-0.000172,24.018698,-0.0077,1.165
6038.00,7.588490,24.73070,-0.000172,24.018894,-0.0077,1.165
6040.00,7.585912,24.73007,-0.000172,24.018522,-0.0077,1.165
6042.00,7.582188,24.72986,-0.000172,24.018535,-0.0077,1.165
6044.00,7.577953,24.72947,-0.000171,24.018388,-0.0077,1.164
6046.00,7.574096,24.72880,-0.000172,24.018593,-0.0077,1.164
6048.00,7.570663,24.72947,-0.000172,24.018682,-0.0077,1.163
6050.00,7.567150,24.73044,-0.000171,24.018240,-0.0077,1.163
6052.00,7.563948,24.72977,-0.000171,24.018657,-0.0077,1.164
6054.00,7.561871,24.72932,-0.000172,24.018644,-0.0077,1.164
6056.00,7.558743,24.72952,-0.000172,24.018336,-0.0077,1.164
6058.00,7.555455,24.72904,-0.000172,24.018133,-0.0077,1.164
6060.00,7.552187,24.72801,-0.000171,24.018880,-0.0077,1.164
6062.00,7.550513,24.72855,-0.000171,24.019398,-0.0077,1.164
6064.00,7.548735,24.72895,-0.000170,24.018733,-0.0076,1.164
6066.00,7.547005,24.72811,-0.000172,24.019030,-0.0076,1.164
6068.00,7.544923,24.72779,-0.000171,24.018622,-0.0077,1.163
6070.00,7.543405,24.72779,-0.000171,24.018542,-0.0077,1.164
6072.00,7.541588,24.72858,-0.000172,24.018240,-0.0077,1.164
6074.00,7.540682,24.72884,-0.000173,24.018517,-0.0077,1.164
6076.00,7.539700,24.72832,-0.000171,24.018441,-0.0077,1.164
6078.00,7.539387,24.72900,-0.000171,24.018896,-0.0077,1.164
6080.00,7.539936,24.72938,-0.000171,24.018811,-0.0077,1.164
6082.00,7.539443,24.72964,-0.000171,24.018724,-0.0077,1.164
6084.00,7.538937,24.72950,-0.000172,24.018967,-0.0077,1.164
6086.00,7.539989,24.72860,-0.000172,24.018528,-0.0077,1.164
6088.00,7.540381,24.72918,-0.000171,24.018202,-0.0077,1.164
6090.00,7.540397,24.72912,-0.000173,24.019026,-0.0077,1.164
6092.00,7.539960,24.72896,-0.000172,24.019095,-0.0077,1.164
6094.00,7.539764,24.72926,-0.000171,24.018270,-0.0077,1.164
6096.00,7.538792,24.72975,-0.000172,24.018466,-0.0077,1.164
6098.00,7.538223,24.73029,-0.000173,24.018865,-0.0077,1.164
6100.00,7.537735,24.72989,-0.000171,24.018093,-0.0076,1.163
6102.00,7.537112,24.72972,-0.000171,24.018934,-0.0076,1.164
6104.00,7.536356,24.73064,-0.000171,24.018725,-0.0077,1.164
6106.00,7.536167,24.72962,-0.000170,24.018347,-0.0077,1.164
6108.00,7.535763,24.73019,-0.000171,24.019200,-0.0076,1.164
6110.00,7.534225,24.72979,-0.000172,24.018648,-0.0077,1.164
6112.00,7.534554,24.72931,-0.000173,24.018470,-0.0077,1.165
6114.00,7.533920,24.72943,-0.000172,24.018522,-0.0077,1.164
6116.00,7.532751,24.73032,-0.000172,24.018521,-0.0077,1.164
6118.00,7.532210,24.73042,-0.000171,24.018260,-0.0077,1.164
6120.00,7.532547,24.72936,-0.000173,24.018851,-0.0077,1.164
6122.00,7.532237,24.72918,-0.000172,24.018767,-0.0077,1.164
6124.00,7.532258,24.72970,-0.000171,24.018606,-0.0077,1.164
6126.00,7.532835,24.73036,-0.000171,24.018579,-0.0077,1.164
6128.00,7.532015,24.73036,-0.000172,24.018118,-0.0076,1.164
6130.00,7.531472,24.73003,-0.000171,24.018682,-0.0077,1.164
6132.00,7.531357,24.73020,-0.000171,24.018740,-0.0077,1.164
6134.00,7.530639,24.72935,-0.000172,24.018109,-0.0077,1.164
6136.00,7.530049,24.72920,-0.000171,24.018675,-0.0077,1.164
6138.00,7.530361,24.72939,-0.000170,24.019238,-0.0077,1.164
6140.00,7.529619,24.72938,-0.000171,24.018885,-0.0077,1.164
6142.00,7.528771,24.72953,-0.000173,24.018822,-0.0077,1.164
6144.00,7.528838,24.72923,-0.000172,24.018544,-0.0077,1.164
6146.00,7.529588,24.72979,-0.000172,24.018535,-0.0076,1.165
6148.00,7.529574,24.72912,-0.000172,24.018765,-0.0077,1.164
6150.00,7.529263,24.72991,-0.000173,24.018247,-0.0077,1.164
6152.00,7.529584,24.73055,-0.000172,24.018151,-0.0077,1.165
6154.00,7.528934,24.72953,-0.000172,24.018247,-0.0077,1.165
6156.00,7.529158,24.72954,-0.000173,24.019117,-0.0076,1.164
6158.00,7.528910,24.72992,-0.000173,24.018254,-0.0077,1.165
6160.00,7.529248,24.72986,-0.000173,24.018359,-0.0077,1.164
6162.00,7.529579,24.72944,-0.000173,24.018823,-0.0077,1.164
6164.00,7.528912,24.72937,-0.000171,24.019197,-0.0076,1.164
6166.00,7.528227,24.72967,-0.000171,24.019054,-0.0077,1.164
6168.00,7.527555,24.73022,-0.000171,24.018446,-0.0077,1.164
6170.00,7.527264,24.73042,-0.000170,24.018550,-0.0077,1.165
6172.00,7.528067,24.73075,-0.000172,24.018631,-0.0077,1.165
6174.00,7.529308,24.73092,-0.000171,24.018606,-0.0077,1.164
6176.00,7.528313,24.73055,-0.000170,24.018691,-0.0077,1.164
6178.00,7.527942,24.73096,-0.000170,24.018102,-0.0077,1.164
6180.00,7.527474,24.73062,-0.000171,24.017941,-0.0077,1.164
6182.00,7.527062,24.73060,-0.000171,24.018591,-0.0077,1.164
6184.00,7.526890,24.73017,-0.000172,24.018318,-0.0077,1.164
6186.00,7.526663,24.73048,-0.000172,24.018223,-0.0077,1.165
6188.00,7.526422,24.73096,-0.000172,24.018535,-0.0077,1.164
6190.00,7.526362,24.73080,-0.000172,24.018296,-0.0077,1.164
6192.00,7.526864,24.73030,-0.000172,24.017576,-0.0077,1.164
6194.00,7.526805,24.73017,-0.000173,24.018309,-0.0077,1.165
6196.00,7.527153,24.73057,-0.000173,24.018205,-0.0077,1.165
6198.00,7.526839,24.73073,-0.000173,24.018653,-0.0077,1.164
6200.00,7.526698,24.73106,-0.000172,24.019028,-0.0077,1.164
6202.00,7.527310,24.72984,-0.000172,24.018499,-0.0077,1.164
6204.00,7.527406,24.73036,-0.000171,24.018396,-0.0077,1.164
6206.00,7.526625,24.73029,-0.000171,24.017886,-0.0077,1.164
6208.00,7.526575,24.73032,-0.000171,24.018448,-0.0077,1.164
6210.00,7.526996,24.73013,-0.000171,24.018807,-0.0077,1.164
6212.00,7.527046,24.73010,-0.000171,24.017979,-0.0077,1.164
6214.00,7.526025,24.72948,-0.000171,24.018107,-0.0077,1.164
6216.00,7.526823,24.73008,-0.000171,24.018504,-0.0077,1.165
6218.00,7.527232,24.73070,-0.000171,24.018725,-0.0076,1.164
6220.00,7.527280,24.73119,-0.000173,24.018093,-0.0077,1.164
6222.00,7.527712,24.73094,-0.000172,24.018352,-0.0077,1.165
6224.00,7.527497,24.73060,-0.000171,24.019153,-0.0076,1.164
6226.00,7.526458,24.73012,-0.000171,24.018153,-0.0077,1.164
6228.00,7.526525,24.72996,-0.000171,24.018943,-0.0077,1.165
6230.00,7.526941,24.73113,-0.000172,24.018542,-0.0077,1.164
6232.00,7.527021,24.73081,-0.000171,24.018756,-0.0076,1.164
6234.00,7.527329,24.73052,-0.000173,24.018687,-0.0077,1.165
6236.00,7.527087,24.73014,-0.000172,24.018461,-0.0077,1.164
6238.00,7.526700,24.72951,-0.000172,24.018238,-0.0077,1.164
6240.00,7.525683,24.72986,-0.000171,24.018124,-0.0077,1.164
6242.00,7.525648,24.73005,-0.000172,24.018359,-0.0077,1.164
6244.00,7.525362,24.73010,-0.000171,24.018294,-0.0077,1.164
6246.00,7.525428,24.73004,-0.000171,24.017810,-0.0077,1.164
6248.00,7.525925,24.73033,-0.000171,24.018444,-0.0077,1.164
6250.00,7.525471,24.73118,-0.000172,24.018785,-0.0077,1.164
6252.00,7.524597,24.73176,-0.000171,24.019034,-0.0077,1.164
6254.00,7.523951,24.73093,-0.000171,24.018997,-0.0077,1.164
6256.00,7.524185,24.73124,-0.000172,24.018432,-0.0077,1.164
6258.00,7.524910,24.73139,-0.000171,24.018648,-0.0077,1.164
6260.00,7.524140,24.73155,-0.000172,24.018338,-0.0077,1.164
6262.00,7.524155,24.73205,-0.000173,24.018338,-0.0077,1.165
6264.00,7.524633,24.73131,-0.000173,24.018158,-0.0077,1.164
6266.00,7.524509,24.73140,-0.000172,24.017993,-0.0077,1.165
6268.00,7.523446,24.73173,-0.000172,24.018580,-0.0077,1.165
6270.00,7.522700,24.73056,-0.000172,24.019267,-0.0078,1.165
6272.00,7.523776,24.73090,-0.000172,24.019054,-0.0077,1.165
6274.00,7.524493,24.73082,-0.000173,24.017973,-0.0077,1.164
6276.00,7.524766,24.73030,-0.000171,24.018555,-0.0077,1.164
6278.00,7.524195,24.73082,-0.000172,24.018751,-0.0077,1.164
6280.00,7.524111,24.73075,-0.000171,24.018631,-0.0077,1.164
6282.00,7.524463,24.73009,-0.000171,24.018332,-0.0077,1.164
6284.00,7.524375,24.73025,-0.000170,24.018742,-0.0077,1.164
6286.00,7.523720,24.73092,-0.000170,24.017638,-0.0077,1.164
6288.00,7.523439,24.73063,-0.000171,24.018256,-0.0077,1.164
6290.00,7.523812,24.73033,-0.000172,24.019260,-0.0077,1.164
6292.00,7.524772,24.73049,-0.000173,24.018591,-0.0077,1.164
6294.00,7.524932,24.73136,-0.000172,24.019108,-0.0077,1.165
6296.00,7.524606,24.73060,-0.000173,24.019034,-0.0077,1.165
6298.00,7.524123,24.73136,-0.000172,24.018811,-0.0077,1.165
6300.00,7.523814,24.73147,-0.000171,24.018330,-0.0077,1.164
6302.00,7.524376,24.73141,-0.000171,24.018430,-0.0077,1.164
6304.00,7.524681,24.73091,-0.000172,24.017892,-0.0077,1.164
6306.00,7.524670,24.73023,-0.000171,24.018225,-0.0077,1.164
6308.00,7.524208,24.73004,-0.000171,24.018461,-0.0077,1.163
6310.00,7.524327,24.73001,-0.000170,24.018296,-0.0077,1.164
6312.00,7.524925,24.73040,-0.000171,24.018281,-0.0077,1.164
6314.00,7.524340,24.73045,-0.000172,24.018521,-0.0077,1.165
6316.00,7.523004,24.73066,-0.000173,24.018640,-0.0077,1.165
6318.00,7.523267,24.73041,-0.000172,24.018829,-0.0077,1.164
6320.00,7.524054,24.73085,-0.000171,24.017812,-0.0077,1.164
6322.00,7.523827,24.73037,-0.000171,24.018945,-0.0077,1.164
6324.00,7.524162,24.73061,-0.000171,24.018865,-0.0077,1.164
6326.00,7.524335,24.73071,-0.000172,24.018644,-0.0076,1.165
6328.00,7.524371,24.73111,-0.000171,24.018401,-0.0077,1.164
6330.00,7.524095,24.73069,-0.000171,24.018546,-0.0077,1.164
6332.00,7.523466,24.73008,-0.000172,24.018952,-0.0077,1.165
6334.00,7.523253,24.73081,-0.000172,24.018067,-0.0077,1.165
6336.00,7.523662,24.73063,-0.000172,24.018580,-0.0077,1.164
6338.00,7.523886,24.72968,-0.000172,24.017881,-0.0077,1.164
6340.00,7.523105,24.72987,-0.000172,24.017921,-0.0077,1.164
6342.00,7.523974,24.73064,-0.000172,24.018162,-0.0077,1.164
6344.00,7.524497,24.73017,-0.000173,24.018133,-0.0077,1.165
6346.00,7.524656,24.72971,-0.000172,24.018617,-0.0077,1.164
6348.00,7.523675,24.73024,-0.000171,24.018648,-0.0077,1.164
6350.00,7.523130,24.73131,-0.000172,24.018341,-0.0076,1.164
6352.00,7.522926,24.73102,-0.000172,24.018522,-0.0077,1.164
6354.00,7.523085,24.72981,-0.000173,24.019153,-0.0077,1.164
6356.00,7.523065,24.72960,-0.000173,24.018577,-0.0077,1.165
6358.00,7.523292,24.73005,-0.000173,24.018343,-0.0077,1.164
6360.00,7.523150,24.73066,-0.000171,24.018715,-0.0077,1.165
6362.00,7.523456,24.73012,-0.000171,24.018470,-0.0077,1.165
6364.00,7.522842,24.73011,-0.000170,24.017953,-0.0077,1.163
6366.00,7.522850,24.72997,-0.000171,24.018144,-0.0077,1.164
6368.00,7.523456,24.73080,-0.000170,24.018769,-0.0077,1.164
6370.00,7.522845,24.72997,-0.000172,24.018189,-0.0077,1.165
6372.00,7.523106,24.72978,-0.000172,24.018421,-0.0077,1.165
6374.00,7.522033,24.73014,-0.000173,24.017825,-0.0077,1.165
6376.00,7.521955,24.73094,-0.000172,24.018542,-0.0077,1.164
6378.00,7.522237,24.73077,-0.000172,24.018720,-0.0077,1.164
6380.00,7.524145,24.73072,-0.000172,24.018570,-0.0077,1.164
6382.00,7.524324,24.73113,-0.000172,24.018515,-0.0077,1.164
6384.00,7.523352,24.73093,-0.000170,24.018517,-0.0077,1.163
6386.00,7.523693,24.73123,-0.000170,24.018473,-0.0077,1.164
6388.00,7.523022,24.73150,-0.000171,24.018406,-0.0077,1.164
6390.00,7.523214,24.73123,-0.000171,24.018745,-0.0077,1.164
6392.00,7.523120,24.73064,-0.000172,24.019041,-0.0077,1.164
6394.00,7.522005,24.73030,-0.000171,24.018513,-0.0077,1.165
6396.00,7.522212,24.73031,-0.000172,24.018580,-0.0077,1.165
6398.00,7.521962,24.73064,-0.000173,24.018363,-0.0077,1.165
6400.00,7.521894,24.73086,-0.000173,24.018570,-0.0077,1.165
6402.00,7.520965,24.73063,-0.000172,24.018930,-0.0076,1.164
6404.00,7.521465,24.73128,-0.000173,24.018800,-0.0077,1.164
6406.00,7.522420,24.73147,-0.000172,24.018483,-0.0077,1.164
6408.00,7.522260,24.73130,-0.000172,24.018212,-0.0076,1.164
6410.00,7.522347,24.73169,-0.000170,24.018513,-0.0077,1.164
6412.00,7.522086,24.73105,-0.000171,24.018584,-0.0077,1.165
6414.00,7.522333,24.73090,-0.000173,24.018510,-0.0077,1.165
6416.00,7.522199,24.73117,-0.000172,24.017857,-0.0077,1.164
6418.00,7.522967,24.73067,-0.000172,24.018352,-0.0077,1.164
6420.00,7.523353,24.73068,-0.000172,24.018223,-0.0077,1.164
6422.00,7.522958,24.73051,-0.000172,24.017792,-0.0077,1.164
6424.00,7.522407,24.73048,-0.000172,24.017719,-0.0077,1.165
6426.00,7.521905,24.73081,-0.000173,24.018361,-0.0077,1.165
6428.00,7.521257,24.73126,-0.000173,24.018328,-0.0077,1.165
6430.00,7.521307,24.73079,-0.000172,24.017982,-0.0077,1.164
6432.00,7.521508,24.73058,-0.000172,24.017982,-0.0077,1.165
6434.00,7.521897,24.73038,-0.000173,24.018098,-0.0077,1.165
6436.00,7.522309,24.73058,-0.000173,24.018183,-0.0077,1.165
6438.00,7.522706,24.73054,-0.000173,24.018653,-0.0077,1.164
6440.00,7.522973,24.73116,-0.000172,24.018091,-0.0077,1.165
6442.00,7.522923,24.73116,-0.000171,24.018307,-0.0077,1.164
6444.00,7.522501,24.73091,-0.000172,24.018403,-0.0077,1.164
6446.00,7.522643,24.73126,-0.000171,24.019142,-0.0077,1.165
6448.00,7.522567,24.73102,-0.000171,24.018280,-0.0077,1.165
6450.00,7.522876,24.73076,-0.000172,24.017837,-0.0077,1.165
6452.00,7.522793,24.73042,-0.000172,24.018524,-0.0077,1.165
6454.00,7.522406,24.73067,-0.000173,24.018160,-0.0077,1.165
6456.00,7.521927,24.73124,-0.000172,24.018386,-0.0077,1.165
6458.00,7.522798,24.73095,-0.000173,24.017975,-0.0077,1.164
6460.00,7.522025,24.73026,-0.000171,24.018397,-0.0077,1.164
6462.00,7.521508,24.73101,-0.000171,24.018414,-0.0076,1.164
6464.00,7.521619,24.73092,-0.000170,24.018222,-0.0077,1.165
6466.00,7.521554,24.73119,-0.000172,24.018109,-0.0077,1.165
6468.00,7.521147,24.73105,-0.000173,24.018182,-0.0077,1.164
6470.00,7.521274,24.73067,-0.000172,24.018606,-0.0077,1.164
6472.00,7.521304,24.73130,-0.000173,24.017982,-0.0077,1.164
6474.00,7.521647,24.73154,-0.000173,24.018448,-0.0077,1.165
6476.00,7.521621,24.73256,-0.000173,24.018667,-0.0077,1.165
6478.00,7.521970,24.73200,-0.000172,24.018495,-0.0077,1.164
6480.00,7.522077,24.73130,-0.000172,24.018122,-0.0077,1.165
6482.00,7.521729,24.73131,-0.000173,24.018270,-0.0077,1.164
6484.00,7.521819,24.73137,-0.000173,24.018566,-0.0077,1.164
6486.00,7.522424,24.73189,-0.000172,24.017989,-0.0077,1.165
6488.00,7.521169,24.73188,-0.000171,24.018762,-0.0077,1.165
6490.00,7.520042,24.73183,-0.000172,24.017977,-0.0077,1.165
6492.00,7.520522,24.73198,-0.000171,24.018076,-0.0077,1.165
6494.00,7.521693,24.73207,-0.000173,24.018512,-0.0077,1.165
6496.00,7.522186,24.73167,-0.000172,24.017933,-0.0077,1.165
6498.00,7.522180,24.73137,-0.000172,24.017801,-0.0077,1.166
6500.00,7.522586,24.73141,-0.000172,24.017855,-0.0077,1.165
6502.00,7.522356,24.72974,-0.000172,24.018415,-0.0077,1.164
6504.00,7.522023,24.73007,-0.000171,24.018359,-0.0077,1.164
6506.00,7.522172,24.73038,-0.000172,24.018269,-0.0077,1.164
6508.00,7.522046,24.73064,-0.000171,24.018278,-0.0077,1.165
6510.00,7.521625,24.73094,-0.000171,24.017627,-0.0077,1.165
6512.00,7.522884,24.73035,-0.000171,24.018963,-0.0077,1.165
6514.00,7.522200,24.72938,-0.000172,24.018571,-0.0077,1.165
6516.00,7.522050,24.73061,-0.000172,24.018619,-0.0077,1.165
6518.00,7.521878,24.73018,-0.000172,24.017487,-0.0077,1.164
6520.00,7.521852,24.73078,-0.000172,24.018410,-0.0077,1.165
6522.00,7.521679,24.73137,-0.000172,24.018695,-0.0077,1.165
6524.00,7.521712,24.73088,-0.000173,24.018122,-0.0077,1.165
6526.00,7.520545,24.73094,-0.000172,24.018747,-0.0077,1.164
6528.00,7.520588,24.73104,-0.000171,24.018533,-0.0077,1.165
6530.00,7.521699,24.73059,-0.000172,24.018009,-0.0077,1.166
6532.00,7.522051,24.73009,-0.000173,24.018180,-0.0077,1.165
6534.00,7.522634,24.73084,-0.000173,24.018093,-0.0077,1.165
6536.00,7.521729,24.73039,-0.000173,24.017832,-0.0077,1.165
6538.00,7.521768,24.73001,-0.000173,24.018316,-0.0077,1.164
6540.00,7.520850,24.72967,-0.000172,24.018725,-0.0077,1.165
6542.00,7.521082,24.73100,-0.000171,24.018247,-0.0077,1.164
6544.00,7.521388,24.73109,-0.000172,24.018912,-0.0077,1.164
6546.00,7.521572,24.73082,-0.000172,24.018590,-0.0077,1.165
6548.00,7.521750,24.73040,-0.000173,24.017830,-0.0077,1.165
6550.00,7.521110,24.73061,-0.000173,24.018091,-0.0077,1.165
6552.00,7.519738,24.73092,-0.000171,24.018363,-0.0077,1.165
6554.00,7.519778,24.73102,-0.000172,24.018463,-0.0077,1.165
6556.00,7.520307,24.73125,-0.000172,24.018105,-0.0077,1.165
6558.00,7.520339,24.73110,-0.000172,24.018309,-0.0077,1.164
6560.00,7.519994,24.73123,-0.000171,24.018457,-0.0077,1.164
6562.00,7.520527,24.73107,-0.000170,24.018124,-0.0077,1.165
6564.00,7.520112,24.73187,-0.000171,24.018236,-0.0077,1.165
6566.00,7.520352,24.73137,-0.000171,24.018127,-0.0077,1.165
6568.00,7.519857,24.73083,-0.000172,24.018067,-0.0077,1.165
6570.00,7.519379,24.72996,-0.000173,24.018562,-0.0077,1.165
6572.00,7.520301,24.73005,-0.000173,24.018624,-0.0077,1.165
6574.00,7.520645,24.73105,-0.000173,24.018559,-0.0077,1.165
6576.00,7.520165,24.73105,-0.000172,24.018368,-0.0077,1.165
6578.00,7.520707,24.73059,-0.000173,24.018245,-0.0077,1.165
6580.00,7.521359,24.73116,-0.000173,24.018408,-0.0077,1.165
6582.00,7.520678,24.73147,-0.000172,24.018254,-0.0077,1.164
6584.00,7.520762,24.73160,-0.000171,24.018628,-0.0077,1.165
6586.00,7.520626,24.73196,-0.000171,24.018158,-0.0077,1.165
6588.00,7.520451,24.73131,-0.000171,24.017286,-0.0078,1.165
6590.00,7.520847,24.73217,-0.000171,24.018390,-0.0077,1.164
6592.00,7.520561,24.73260,-0.000171,24.018535,-0.0077,1.165
6594.00,7.520280,24.73135,-0.000173,24.019014,-0.0077,1.164
6596.00,7.520463,24.73120,-0.000171,24.018231,-0.0077,1.164
6598.00,7.520619,24.73138,-0.000172,24.018047,-0.0077,1.165
6600.00,7.520875,24.73161,-0.000171,24.018575,-0.0077,1.165
6602.00,7.519865,24.73202,-0.000171,24.018328,-0.0077,1.165
@11,12.0000,24.0
6604.00,7.519643,24.73156,-0.000171,24.018851,-0.0077,1.165
6606.00,7.517930,24.73203,-0.000173,24.018655,-0.0077,1.165
6608.00,7.509854,24.73194,-0.000173,24.018606,-0.0077,1.165
6610.00,7.501637,24.73241,-0.000172,24.018528,-0.0077,1.164
6612.00,7.498404,24.73127,-0.000172,24.018377,-0.0077,1.164
6614.00,7.499923,24.73175,-0.000172,24.018272,-0.0077,1.164
6616.00,7.503288,24.73235,-0.000173,24.018557,-0.0077,1.165
6618.00,7.507736,24.73179,-0.000172,24.018579,-0.0077,1.165
6620.00,7.513326,24.73199,-0.000172,24.018568,-0.0077,1.164
6622.00,7.518978,24.73243,-0.000171,24.018173,-0.0077,1.165
6624.00,7.525116,24.73163,-0.000172,24.018066,-0.0077,1.164
6626.00,7.530849,24.73140,-0.000172,24.018321,-0.0077,1.165
6628.00,7.535107,24.73249,-0.000173,24.018008,-0.0077,1.165
6630.00,7.541494,24.73115,-0.000173,24.018249,-0.0077,1.165
6632.00,7.552878,24.73123,-0.000173,24.018667,-0.0077,1.166
6634.00,7.564364,24.73096,-0.000175,24.017924,-0.0077,1.166
6636.00,7.571871,24.73154,-0.000173,24.018638,-0.0077,1.165
6638.00,7.572099,24.73216,-0.000172,24.018780,-0.0077,1.165
6640.00,7.570948,24.73210,-0.000172,24.017268,-0.0077,1.164
6642.00,7.568109,24.73122,-0.000172,24.018274,-0.0077,1.165
6644.00,7.563883,24.73130,-0.000173,24.018182,-0.0077,1.165
6646.00,7.560388,24.73079,-0.000171,24.018160,-0.0078,1.164
6648.00,7.556305,24.73116,-0.000171,24.017679,-0.0077,1.164
6650.00,7.552245,24.73073,-0.000170,24.018193,-0.0077,1.164
6652.00,7.550583,24.73077,-0.000171,24.018093,-0.0077,1.164
6654.00,7.548108,24.73101,-0.000172,24.018818,-0.0077,1.163
6656.00,7.545522,24.73084,-0.000170,24.018608,-0.0077,1.164
6658.00,7.543655,24.73027,-0.000171,24.019095,-0.0077,1.164
6660.00,7.540950,24.72968,-0.000172,24.018359,-0.0077,1.165
6662.00,7.538233,24.72990,-0.000171,24.018992,-0.0077,1.164
6664.00,7.536025,24.72894,-0.000171,24.018555,-0.0077,1.164
6666.00,7.534486,24.72976,-0.000172,24.018145,-0.0077,1.164
6668.00,7.533113,24.73021,-0.000171,24.018301,-0.0076,1.164
6670.00,7.531109,24.73025,-0.000172,24.018220,-0.0077,1.165
6672.00,7.529868,24.72992,-0.000172,24.018115,-0.0077,1.165
6674.00,7.529108,24.73065,-0.000171,24.019320,-0.0077,1.165
6676.00,7.528097,24.73134,-0.000172,24.018624,-0.0076,1.164
6678.00,7.527586,24.73111,-0.000170,24.018542,-0.0076,1.164
6680.00,7.527725,24.73102,-0.000171,24.018573,-0.0077,1.164
6682.00,7.527579,24.73162,-0.000172,24.017904,-0.0077,1.164
6684.00,7.527581,24.73133,-0.000172,24.019331,-0.0077,1.164
6686.00,7.528702,24.73232,-0.000172,24.018575,-0.0077,1.164
6688.00,7.529156,24.73191,-0.000172,24.018662,-0.0077,1.164
6690.00,7.529170,24.73154,-0.000172,24.018919,-0.0077,1.164
6692.00,7.529136,24.73082,-0.000171,24.018570,-0.0076,1.164
6694.00,7.529068,24.73128,-0.000171,24.018602,-0.0077,1.164
6696.00,7.529449,24.73209,-0.000172,24.018508,-0.0077,1.164
6698.00,7.528414,24.73182,-0.000172,24.018869,-0.0077,1.164
6700.00,7.527068,24.73134,-0.000172,24.018454,-0.0077,1.165
6702.00,7.527345,24.73105,-0.000173,24.018396,-0.0077,1.165
6704.00,7.527230,24.73162,-0.000172,24.018791,-0.0077,1.164
6706.00,7.527069,24.73081,-0.000172,24.019075,-0.0077,1.164
6708.00,7.526582,24.73049,-0.000171,24.018762,-0.0077,1.164
6710.00,7.524974,24.73079,-0.000171,24.018066,-0.0077,1.164
6712.00,7.524105,24.73124,-0.000172,24.018243,-0.0077,1.165
6714.00,7.524129,24.73214,-0.000172,24.018653,-0.0077,1.164
6716.00,7.524019,24.73139,-0.000172,24.018167,-0.0077,1.164
6718.00,7.523825,24.73109,-0.000171,24.018377,-0.0077,1.164
6720.00,7.522948,24.73048,-0.000171,24.018493,-0.0077,1.165
6722.00,7.523430,24.73073,-0.000172,24.017986,-0.0077,1.165
6724.00,7.523481,24.73135,-0.000172,24.018013,-0.0077,1.164
6726.00,7.523033,24.73130,-0.000173,24.018318,-0.0077,1.165
6728.00,7.522333,24.73131,-0.000172,24.018430,-0.0077,1.164
6730.00,7.521764,24.73159,-0.000173,24.018113,-0.0077,1.165
6732.00,7.522156,24.73112,-0.000171,24.018372,-0.0077,1.164
6734.00,7.521703,24.73092,-0.000171,24.018925,-0.0077,1.164
6736.00,7.521269,24.73049,-0.000172,24.018517,-0.0077,1.165
6738.00,7.520598,24.73067,-0.000171,24.018343,-0.0077,1.164
6740.00,7.520350,24.73155,-0.000172,24.018454,-0.0077,1.165
6742.00,7.520934,24.73016,-0.000171,24.018521,-0.0077,1.165
6744.00,7.520449,24.72976,-0.000171,24.018408,-0.0077,1.164
6746.00,7.520155,24.72943,-0.000172,24.018256,-0.0077,1.165
6748.00,7.520469,24.72958,-0.000173,24.018662,-0.0077,1.165
6750.00,7.519729,24.73007,-0.000172,24.018350,-0.0077,1.164
6752.00,7.519772,24.73008,-0.000173,24.018218,-0.0077,1.165
6754.00,7.519815,24.73033,-0.000172,24.018178,-0.0077,1.164
6756.00,7.519547,24.73039,-0.000172,24.018223,-0.0077,1.165
6758.00,7.519290,24.73010,-0.000172,24.018675,-0.0077,1.165
6760.00,7.519210,24.73018,-0.000173,24.018472,-0.0077,1.165
6762.00,7.519612,24.73100,-0.000172,24.018011,-0.0077,1.164
6764.00,7.520482,24.73045,-0.000173,24.018258,-0.0077,1.165
6766.00,7.519786,24.72999,-0.000172,24.018928,-0.0077,1.165
6768.00,7.519485,24.73038,-0.000172,24.018858,-0.0077,1.165
6770.00,7.519593,24.73045,-0.000172,24.018852,-0.0077,1.165
6772.00,7.519437,24.73077,-0.000172,24.018298,-0.0077,1.164
6774.00,7.519134,24.72934,-0.000172,24.017797,-0.0077,1.164
6776.00,7.519010,24.73029,-0.000172,24.017971,-0.0077,1.165
6778.00,7.518930,24.73074,-0.000172,24.018983,-0.0077,1.165
6780.00,7.519310,24.72984,-0.000172,24.018921,-0.0077,1.165
6782.00,7.518626,24.73081,-0.000172,24.018573,-0.0077,1.165
6784.00,7.518543,24.73131,-0.000172,24.018965,-0.0077,1.165
6786.00,7.519420,24.73090,-0.000170,24.018671,-0.0077,1.164
6788.00,7.518405,24.73106,-0.000171,24.018249,-0.0077,1.165
6790.00,7.517914,24.73194,-0.000171,24.018294,-0.0077,1.165
6792.00,7.517778,24.73188,-0.000171,24.018464,-0.0076,1.165
6794.00,7.517442,24.73188,-0.000171,24.018396,-0.0077,1.165
6796.00,7.517054,24.73183,-0.000172,24.018185,-0.0077,1.164
6798.00,7.517314,24.73126,-0.000172,24.018245,-0.0077,1.165
6800.00,7.517598,24.73096,-0.000171,24.018950,-0.0077,1.165
6802.00,7.518571,24.73169,-0.000171,24.017837,-0.0077,1.165
6804.00,7.518514,24.73204,-0.000172,24.018720,-0.0077,1.165
6806.00,7.518688,24.73078,-0.000173,24.018459,-0.0077,1.165
6808.00,7.516994,24.73176,-0.000172,24.018310,-0.0077,1.165
6810.00,7.515830,24.73214,-0.000171,24.018459,-0.0077,1.165
6812.00,7.516061,24.73132,-0.000173,24.018555,-0.0077,1.165
6814.00,7.516385,24.73099,-0.000172,24.018658,-0.0077,1.164
6816.00,7.516390,24.73128,-0.000172,24.018515,-0.0077,1.165
6818.00,7.516773,24.73049,-0.000171,24.018029,-0.0077,1.165
6820.00,7.516822,24.73111,-0.000172,24.018040,-0.0077,1.165
6822.00,7.516890,24.73125,-0.000173,24.018229,-0.0077,1.165
6824.00,7.516709,24.73111,-0.000172,24.018579,-0.0077,1.164
6826.00,7.516896,24.73176,-0.000172,24.018669,-0.0077,1.165
6828.00,7.516809,24.73160,-0.000172,24.018082,-0.0077,1.165
6830.00,7.516885,24.73172,-0.000171,24.019061,-0.0077,1.165
6832.00,7.517019,24.73159,-0.000171,24.018769,-0.0077,1.164
6834.00,7.517464,24.73086,-0.000170,24.018397,-0.0077,1.164
6836.00,7.517089,24.73008,-0.000171,24.018829,-0.0077,1.165
6838.00,7.517011,24.73068,-0.000170,24.018617,-0.0077,1.165
6840.00,7.517336,24.73111,-0.000172,24.018336,-0.0077,1.166
6842.00,7.517548,24.73088,-0.000172,24.018450,-0.0077,1.165
6844.00,7.517817,24.73055,-0.000171,24.018118,-0.0077,1.164
6846.00,7.517841,24.73043,-0.000171,24.018361,-0.0077,1.164
6848.00,7.517246,24.73041,-0.000172,24.018673,-0.0077,1.165
6850.00,7.517128,24.73050,-0.000172,24.018394,-0.0076,1.165
6852.00,7.517471,24.72990,-0.000171,24.017854,-0.0077,1.165
6854.00,7.517137,24.73028,-0.000172,24.018513,-0.0076,1.166
6856.00,7.516798,24.73105,-0.000172,24.018896,-0.0077,1.165
6858.00,7.516418,24.73019,-0.000172,24.018102,-0.0077,1.165
6860.00,7.516682,24.73026,-0.000173,24.018901,-0.0077,1.165
6862.00,7.516902,24.73091,-0.000172,24.018606,-0.0077,1.165
6864.00,7.516860,24.73082,-0.000172,24.017935,-0.0077,1.165
6866.00,7.517293,24.73091,-0.000172,24.018905,-0.0077,1.164
6868.00,7.517185,24.73098,-0.000171,24.018758,-0.0077,1.164
6870.00,7.516838,24.73015,-0.000172,24.018513,-0.0077,1.164
6872.00,7.517399,24.73056,-0.000172,24.018696,-0.0077,1.165
6874.00,7.516705,24.73039,-0.000172,24.018437,-0.0077,1.165
6876.00,7.516111,24.73107,-0.000173,24.017567,-0.0077,1.165
6878.00,7.516146,24.73076,-0.000174,24.018406,-0.0077,1.165
6880.00,7.516072,24.73030,-0.000172,24.018423,-0.0077,1.165
6882.00,7.516146,24.73091,-0.000171,24.018521,-0.0077,1.165
6884.00,7.514975,24.73070,-0.000171,24.018653,-0.0077,1.164
6886.00,7.514706,24.73073,-0.000173,24.017839,-0.0077,1.165
6888.00,7.515383,24.73066,-0.000173,24.018227,-0.0077,1.165
6890.00,7.516079,24.72997,-0.000173,24.018599,-0.0077,1.165
6892.00,7.516285,24.73007,-0.000171,24.018517,-0.0077,1.165
6894.00,7.516013,24.72965,-0.000173,24.018927,-0.0076,1.165
6896.00,7.516047,24.72970,-0.000174,24.018561,-0.0077,1.165
6898.00,7.515502,24.73076,-0.000173,24.018747,-0.0077,1.165
6900.00,7.515193,24.73107,-0.000172,24.018515,-0.0077,1.165
6902.00,7.515086,24.73031,-0.000173,24.018749,-0.0076,1.165
6904.00,7.515122,24.73044,-0.000172,24.018033,-0.0077,1.165
6906.00,7.515175,24.73044,-0.000172,24.018838,-0.0077,1.165
6908.00,7.514983,24.73000,-0.000172,24.018963,-0.0077,1.165
6910.00,7.514948,24.73069,-0.000174,24.018241,-0.0077,1.166
6912.00,7.515380,24.73069,-0.000174,24.018430,-0.0077,1.165
6914.00,7.514638,24.73062,-0.000174,24.018057,-0.0077,1.165
6916.00,7.514046,24.73018,-0.000173,24.018531,-0.0077,1.164
6918.00,7.514527,24.72914,-0.000173,24.018475,-0.0077,1.165
6920.00,7.514917,24.73010,-0.000173,24.018415,-0.0077,1.164
6922.00,7.514600,24.73036,-0.000172,24.018350,-0.0077,1.165
6924.00,7.514509,24.73060,-0.000173,24.018252,-0.0077,1.165
6926.00,7.515044,24.73048,-0.000173,24.018084,-0.0077,1.164
6928.00,7.514435,24.73081,-0.000173,24.018249,-0.0077,1.165
6930.00,7.514831,24.73108,-0.000174,24.017730,-0.0077,1.166
6932.00,7.514759,24.73117,-0.000173,24.017734,-0.0077,1.165
6934.00,7.514114,24.73122,-0.000173,24.018475,-0.0077,1.165
6936.00,7.513781,24.73160,-0.000173,24.018961,-0.0077,1.165
6938.00,7.514540,24.73220,-0.000173,24.018542,-0.0077,1.165
6940.00,7.515330,24.73182,-0.000173,24.018191,-0.0077,1.165
6942.00,7.515354,24.73170,-0.000173,24.018432,-0.0077,1.165
6944.00,7.515299,24.73154,-0.000173,24.018488,-0.0077,1.166
6946.00,7.515448,24.73120,-0.000173,24.018678,-0.0077,1.165
6948.00,7.515563,24.73100,-0.000172,24.018506,-0.0077,1.165
6950.00,7.515262,24.73179,-0.000172,24.018981,-0.0077,1.165
6952.00,7.514888,24.73152,-0.000173,24.018501,-0.0077,1.165
6954.00,7.515314,24.73096,-0.000173,24.018252,-0.0077,1.165
6956.00,7.515172,24.73157,-0.000173,24.018207,-0.0077,1.165
6958.00,7.514959,24.73085,-0.000172,24.018283,-0.0077,1.165
6960.00,7.514649,24.73113,-0.000173,24.018579,-0.0077,1.165
6962.00,7.515302,24.73107,-0.000173,24.018397,-0.0077,1.165
6964.00,7.514854,24.73155,-0.000173,24.018497,-0.0077,1.165
6966.00,7.514442,24.73109,-0.000173,24.018450,-0.0076,1.165
6968.00,7.513520,24.73063,-0.000173,24.019442,-0.0076,1.165
6970.00,7.513708,24.73108,-0.000174,24.018169,-0.0077,1.165
6972.00,7.513758,24.73182,-0.000173,24.018365,-0.0077,1.165
6974.00,7.514300,24.73154,-0.000174,24.019289,-0.0077,1.166
6976.00,7.514297,24.73185,-0.000174,24.018321,-0.0077,1.165
6978.00,7.513390,24.73139,-0.000174,24.018492,-0.0077,1.166
6980.00,7.513922,24.73156,-0.000173,24.018073,-0.0077,1.165
6982.00,7.514077,24.73096,-0.000173,24.018026,-0.0077,1.165
6984.00,7.514114,24.73084,-0.000172,24.018251,-0.0077,1.166
6986.00,7.513226,24.73054,-0.000172,24.018700,-0.0077,1.166
6988.00,7.513483,24.73061,-0.000174,24.019180,-0.0077,1.165
6990.00,7.512830,24.73043,-0.000173,24.018608,-0.0077,1.166
6992.00,7.513635,24.73040,-0.000173,24.018608,-0.0077,1.166
6994.00,7.514347,24.73020,-0.000174,24.018818,-0.0077,1.165
6996.00,7.513955,24.73033,-0.000173,24.018524,-0.0077,1.165
6998.00,7.513732,24.72951,-0.000172,24.017902,-0.0077,1.165
7000.00,7.514508,24.72965,-0.000174,24.018064,-0.0077,1.165
7002.00,7.514046,24.73002,-0.000172,24.018595,-0.0077,1.165
7004.00,7.512696,24.73050,-0.000172,24.018733,-0.0077,1.165
7006.00,7.512506,24.73039,-0.000173,24.018341,-0.0077,1.166
7008.00,7.512458,24.73049,-0.000172,24.018816,-0.0077,1.166
7010.00,7.511844,24.73014,-0.000173,24.017511,-0.0077,1.165
7012.00,7.512314,24.72953,-0.000174,24.018238,-0.0077,1.165
7014.00,7.512821,24.73031,-0.000173,24.017812,-0.0077,1.165
7016.00,7.512537,24.73015,-0.000174,24.018684,-0.0077,1.166
7018.00,7.512108,24.72970,-0.000175,24.018809,-0.0077,1.165
7020.00,7.512248,24.73024,-0.000172,24.018586,-0.0077,1.165
7022.00,7.512504,24.72957,-0.000172,24.018334,-0.0077,1.165
7024.00,7.512837,24.72991,-0.000173,24.018144,-0.0077,1.165
7026.00,7.512327,24.72883,-0.000174,24.017718,-0.0077,1.166
7028.00,7.512531,24.73009,-0.000173,24.018747,-0.0077,1.165
7030.00,7.512395,24.72991,-0.000173,24.018524,-0.0077,1.165
7032.00,7.512276,24.72937,-0.000173,24.018704,-0.0077,1.166
7034.00,7.512424,24.72923,-0.000174,24.018410,-0.0077,1.166
7036.00,7.512991,24.72918,-0.000173,24.017977,-0.0077,1.165
7038.00,7.513903,24.72929,-0.000175,24.018251,-0.0077,1.165
7040.00,7.513655,24.72985,-0.000174,24.018834,-0.0077,1.165
7042.00,7.513257,24.72986,-0.000173,24.018979,-0.0077,1.165
7044.00,7.512860,24.73051,-0.000173,24.018899,-0.0077,1.165
7046.00,7.513084,24.73109,-0.000173,24.018570,-0.0077,1.166
7048.00,7.513136,24.73105,-0.000174,24.018274,-0.0077,1.166
7050.00,7.513848,24.73089,-0.000174,24.017970,-0.0077,1.165
7052.00,7.512089,24.72992,-0.000173,24.017670,-0.0077,1.165
7054.00,7.511317,24.73058,-0.000173,24.017745,-0.0077,1.165
7056.00,7.511635,24.73038,-0.000172,24.018285,-0.0077,1.165
7058.00,7.512663,24.73052,-0.000172,24.018733,-0.0077,1.165
7060.00,7.513615,24.72992,-0.000173,24.018521,-0.0077,1.165
7062.00,7.514138,24.73063,-0.000173,24.018160,-0.0077,1.165
7064.00,7.513820,24.73057,-0.000172,24.017980,-0.0077,1.165
7066.00,7.513821,24.72992,-0.000173,24.018508,-0.0077,1.165
7068.00,7.513951,24.73027,-0.000174,24.018932,-0.0077,1.166
7070.00,7.514009,24.73072,-0.000173,24.018698,-0.0077,1.166
7072.00,7.512953,24.73077,-0.000174,24.017921,-0.0077,1.165
7074.00,7.512745,24.73021,-0.000174,24.018015,-0.0077,1.165
7076.00,7.512935,24.73023,-0.000173,24.018332,-0.0077,1.165
7078.00,7.512519,24.72956,-0.000173,24.018156,-0.0077,1.166
7080.00,7.513003,24.72947,-0.000172,24.018020,-0.0077,1.165
7082.00,7.512256,24.72914,-0.000173,24.018388,-0.0077,1.165
7084.00,7.512150,24.72984,-0.000172,24.018096,-0.0077,1.166
7086.00,7.512526,24.73054,-0.000173,24.018294,-0.0077,1.165
7088.00,7.512160,24.73043,-0.000173,24.018774,-0.0077,1.165
7090.00,7.512091,24.73031,-0.000175,24.018156,-0.0077,1.166
7092.00,7.512521,24.73087,-0.000174,24.017743,-0.0077,1.165
7094.00,7.512203,24.73074,-0.000174,24.018414,-0.0077,1.166
7096.00,7.511417,24.73042,-0.000174,24.018328,-0.0077,1.166
7098.00,7.511839,24.73101,-0.000174,24.018227,-0.0077,1.166
7100.00,7.511799,24.73138,-0.000174,24.018472,-0.0077,1.166
7102.00,7.512129,24.73085,-0.000173,24.018957,-0.0077,1.166
7104.00,7.511565,24.73043,-0.000174,24.018686,-0.0077,1.166
7106.00,7.510720,24.73141,-0.000174,24.018970,-0.0077,1.165
7108.00,7.510720,24.73067,-0.000171,24.018245,-0.0077,1.165
7110.00,7.510203,24.72949,-0.000173,24.018318,-0.0077,1.165
7112.00,7.509876,24.72966,-0.000174,24.018339,-0.0077,1.166
7114.00,7.510848,24.72967,-0.000173,24.018377,-0.0077,1.165
7116.00,7.511757,24.72933,-0.000172,24.018000,-0.0077,1.165
7118.00,7.511781,24.72960,-0.000173,24.019253,-0.0077,1.165
7120.00,7.511849,24.72954,-0.000172,24.018444,-0.0077,1.166
7122.00,7.512443,24.72944,-0.000173,24.017426,-0.0077,1.166
7124.00,7.512399,24.73071,-0.000173,24.018406,-0.0077,1.166
7126.00,7.511725,24.73146,-0.000173,24.018544,-0.0076,1.166
7128.00,7.511057,24.73123,-0.000174,24.018631,-0.0077,1.165
7130.00,7.511305,24.73176,-0.000172,24.018695,-0.0077,1.165
7132.00,7.511873,24.73150,-0.000171,24.017866,-0.0077,1.165
7134.00,7.511972,24.73165,-0.000173,24.018169,-0.0077,1.166
7136.00,7.511510,24.73104,-0.000172,24.018294,-0.0077,1.166
7138.00,7.512501,24.73195,-0.000173,24.018492,-0.0077,1.166
7140.00,7.512798,24.73219,-0.000173,24.018767,-0.0077,1.166
7142.00,7.513113,24.73204,-0.000171,24.019045,-0.0076,1.165
7144.00,7.513488,24.73213,-0.000172,24.018566,-0.0077,1.166
7146.00,7.512738,24.73165,-0.000171,24.018202,-0.0077,1.166
7148.00,7.511976,24.73221,-0.000172,24.018675,-0.0077,1.166
7150.00,7.511783,24.73110,-0.000173,24.018700,-0.0077,1.166
7152.00,7.512628,24.73123,-0.000172,24.018791,-0.0077,1.165
7154.00,7.512214,24.73188,-0.000174,24.018463,-0.0077,1.166
7156.00,7.512597,24.73132,-0.000173,24.018827,-0.0077,1.165
7158.00,7.513234,24.73144,-0.000174,24.019001,-0.0077,1.166
7160.00,7.513613,24.73104,-0.000173,24.018501,-0.0076,1.166
7162.00,7.512945,24.73161,-0.000173,24.018829,-0.0076,1.166
7164.00,7.512893,24.73144,-0.000173,24.018461,-0.0077,1.166
7166.00,7.512798,24.73215,-0.000172,24.018414,-0.0077,1.166
7168.00,7.512657,24.73195,-0.000173,24.018600,-0.0077,1.166
7170.00,7.512441,24.73144,-0.000173,24.018042,-0.0077,1.165
7172.00,7.512589,24.73107,-0.000173,24.018667,-0.0077,1.166
7174.00,7.512096,24.73087,-0.000172,24.019302,-0.0077,1.166
7176.00,7.512148,24.73204,-0.000173,24.018702,-0.0077,1.166
7178.00,7.511705,24.73218,-0.000173,24.018185,-0.0076,1.166
7180.00,7.512372,24.73133,-0.000173,24.019324,-0.0077,1.167
7182.00,7.511666,24.73118,-0.000173,24.018116,-0.0077,1.166
7184.00,7.511066,24.73173,-0.000173,24.018216,-0.0077,1.166
7186.00,7.511723,24.73214,-0.000172,24.018644,-0.0077,1.166
7188.00,7.511729,24.73154,-0.000172,24.018856,-0.0077,1.166
7190.00,7.511047,24.73128,-0.000173,24.018740,-0.0077,1.166
7192.00,7.510720,24.73133,-0.000172,24.018608,-0.0077,1.166
7194.00,7.511721,24.73131,-0.000173,24.018729,-0.0077,1.165
7196.00,7.512022,24.73165,-0.000173,24.018961,-0.0077,1.166
7198.00,7.511836,24.73140,-0.000173,24.018635,-0.0077,1.166
7200.00,7.511898,24.73046,-0.000173,24.018611,-0.0077,1.166
7202.00,7.511196,24.73035,-0.000174,24.018851,-0.0077,1.166
7204.00,7.511183,24.73102,-0.000174,24.018735,-0.0077,1.166
@12,12.0000,24.0
7206.00,7.509134,24.73132,-0.000173,24.018367,-0.0077,1.166
7208.00,7.501155,24.73101,-0.000174,24.018910,-0.0077,1.166
7210.00,7.492626,24.73051,-0.000173,24.018372,-0.0077,1.165
7212.00,7.488567,24.73136,-0.000172,24.018822,-0.0077,1.165
7214.00,7.488817,24.73122,-0.000171,24.018827,-0.0077,1.165
7216.00,7.493001,24.73128,-0.000171,24.018285,-0.0077,1.165
7218.00,7.496918,24.73088,-0.000171,24.018178,-0.0077,1.165
7220.00,7.501581,24.73033,-0.000173,24.018037,-0.0078,1.166
7222.00,7.507332,24.73048,-0.000174,24.018608,-0.0077,1.166
7224.00,7.513113,24.73073,-0.000174,24.019559,-0.0077,1.165
7226.00,7.517538,24.73179,-0.000172,24.019146,-0.0077,1.166
7228.00,7.522270,24.73143,-0.000172,24.018588,-0.0077,1.166
7230.00,7.527306,24.73058,-0.000173,24.019005,-0.0077,1.167
7232.00,7.539435,24.73033,-0.000174,24.019003,-0.0077,1.166
7234.00,7.552040,24.73145,-0.000173,24.018510,-0.0077,1.167
7236.00,7.558826,24.73131,-0.000173,24.018444,-0.0077,1.166
7238.00,7.561123,24.73137,-0.000172,24.017594,-0.0077,1.166
7240.00,7.559446,24.73139,-0.000172,24.018408,-0.0077,1.167
7242.00,7.555961,24.73110,-0.000173,24.018522,-0.0077,1.166
7244.00,7.552095,24.73169,-0.000172,24.018153,-0.0077,1.166
7246.00,7.548881,24.73146,-0.000173,24.018600,-0.0077,1.165
7248.00,7.546129,24.73068,-0.000171,24.018437,-0.0077,1.165
7250.00,7.542699,24.73088,-0.000171,24.018463,-0.0077,1.165
7252.00,7.540101,24.73167,-0.000171,24.018814,-0.0077,1.165
7254.00,7.538251,24.73102,-0.000170,24.018910,-0.0076,1.165
7256.00,7.535374,24.73167,-0.000171,24.018009,-0.0077,1.164
7258.00,7.532534,24.73198,-0.000173,24.018914,-0.0077,1.165
7260.00,7.529720,24.73217,-0.000173,24.018486,-0.0077,1.166
7262.00,7.527796,24.73187,-0.000172,24.017986,-0.0077,1.166
7264.00,7.526186,24.73106,-0.000173,24.018464,-0.0077,1.165
7266.00,7.523893,24.73108,-0.000172,24.018111,-0.0077,1.165
7268.00,7.523221,24.73057,-0.000172,24.018570,-0.0077,1.165
7270.00,7.521665,24.73073,-0.000171,24.018651,-0.0077,1.165
7272.00,7.520710,24.73085,-0.000172,24.018133,-0.0077,1.165
7274.00,7.518694,24.73042,-0.000172,24.018080,-0.0077,1.166
7276.00,7.517148,24.73028,-0.000173,24.018207,-0.0077,1.165
7278.00,7.516359,24.73068,-0.000172,24.017857,-0.0077,1.165
7280.00,7.515607,24.73081,-0.000172,24.018629,-0.0077,1.165
7282.00,7.516093,24.73126,-0.000172,24.018011,-0.0077,1.165
7284.00,7.516667,24.73104,-0.000172,24.018720,-0.0077,1.166
7286.00,7.517593,24.73167,-0.000172,24.018212,-0.0077,1.165
7288.00,7.518473,24.73171,-0.000173,24.018281,-0.0077,1.165
7290.00,7.518214,24.73114,-0.000172,24.018493,-0.0077,1.165
7292.00,7.517233,24.73104,-0.000172,24.018642,-0.0077,1.166
7294.00,7.517454,24.73142,-0.000174,24.018861,-0.0077,1.166
7296.00,7.518331,24.73207,-0.000172,24.019095,-0.0077,1.166
7298.00,7.518500,24.73185,-0.000172,24.018604,-0.0077,1.166
7300.00,7.518067,24.73223,-0.000172,24.018687,-0.0077,1.166
7302.00,7.517658,24.73180,-0.000172,24.018417,-0.0077,1.165
7304.00,7.517377,24.73194,-0.000173,24.018212,-0.0077,1.165
7306.00,7.516211,24.73147,-0.000173,24.018361,-0.0077,1.165
7308.00,7.516248,24.73186,-0.000174,24.018011,-0.0077,1.166
7310.00,7.516820,24.73172,-0.000172,24.017979,-0.0077,1.166
7312.00,7.516678,24.73209,-0.000172,24.018450,-0.0077,1.165
7314.00,7.516417,24.73189,-0.000172,24.018396,-0.0077,1.166
7316.00,7.515854,24.73175,-0.000172,24.018869,-0.0076,1.165
7318.00,7.515838,24.73243,-0.000173,24.018760,-0.0076,1.166
7320.00,7.514812,24.73254,-0.000172,24.018256,-0.0077,1.165
7322.00,7.513400,24.73244,-0.000173,24.017901,-0.0077,1.166
7324.00,7.513813,24.73192,-0.000173,24.018519,-0.0077,1.165
7326.00,7.513675,24.73178,-0.000173,24.018437,-0.0077,1.165
7328.00,7.514067,24.73255,-0.000173,24.018662,-0.0077,1.165
7330.00,7.513967,24.73327,-0.000172,24.018885,-0.0077,1.165
7332.00,7.513322,24.73292,-0.000172,24.017723,-0.0077,1.166
7334.00,7.512883,24.73266,-0.000173,24.018122,-0.0077,1.166
7336.00,7.512192,24.73252,-0.000173,24.018756,-0.0077,1.166
7338.00,7.511925,24.73183,-0.000172,24.018573,-0.0077,1.165
7340.00,7.511678,24.73137,-0.000173,24.018372,-0.0077,1.165
7342.00,7.511854,24.73197,-0.000173,24.018437,-0.0076,1.166
7344.00,7.511578,24.73188,-0.000174,24.018356,-0.0077,1.166
7346.00,7.511111,24.73276,-0.000174,24.018655,-0.0077,1.166
7348.00,7.510828,24.73240,-0.000173,24.018472,-0.0077,1.166
7350.00,7.511146,24.73231,-0.000174,24.018499,-0.0077,1.166
7352.00,7.511081,24.73254,-0.000174,24.018046,-0.0077,1.166
7354.00,7.510881,24.73215,-0.000174,24.018733,-0.0077,1.165
7356.00,7.511206,24.73214,-0.000174,24.018711,-0.0077,1.166
7358.00,7.511642,24.73241,-0.000173,24.018711,-0.0077,1.166
7360.00,7.511027,24.73249,-0.000173,24.018825,-0.0077,1.166
7362.00,7.510748,24.73272,-0.000174,24.018657,-0.0077,1.165
7364.00,7.510338,24.73255,-0.000173,24.018693,-0.0077,1.166
7366.00,7.510403,24.73219,-0.000173,24.018173,-0.0077,1.166
7368.00,7.510219,24.73268,-0.000174,24.019074,-0.0077,1.165
7370.00,7.510877,24.73287,-0.000174,24.017897,-0.0077,1.165
7372.00,7.510242,24.73310,-0.000173,24.018062,-0.0077,1.165
7374.00,7.509727,24.73162,-0.000173,24.018885,-0.0077,1.166
7376.00,7.510594,24.73112,-0.000173,24.018715,-0.0077,1.166
7378.00,7.510272,24.73120,-0.000173,24.018653,-0.0077,1.166
7380.00,7.509538,24.73073,-0.000173,24.018522,-0.0077,1.166
7382.00,7.509628,24.73202,-0.000174,24.017953,-0.0077,1.166
7384.00,7.509699,24.73151,-0.000174,24.018002,-0.0077,1.165
7386.00,7.510075,24.73084,-0.000173,24.018675,-0.0077,1.166
7388.00,7.509874,24.73143,-0.000174,24.017852,-0.0077,1.166
7390.00,7.509658,24.73136,-0.000174,24.018084,-0.0077,1.167
7392.00,7.509282,24.73106,-0.000174,24.017944,-0.0077,1.166
7394.00,7.509259,24.73158,-0.000173,24.018394,-0.0077,1.166
7396.00,7.509936,24.73049,-0.000173,24.018299,-0.0077,1.165
7398.00,7.509536,24.73043,-0.000173,24.018078,-0.0077,1.165
7400.00,7.509568,24.73120,-0.000173,24.018709,-0.0078,1.166
7402.00,7.509559,24.73064,-0.000174,24.017988,-0.0077,1.166
7404.00,7.509288,24.73098,-0.000174,24.018638,-0.0077,1.166
7406.00,7.509580,24.73080,-0.000174,24.018974,-0.0077,1.166
7408.00,7.509430,24.73119,-0.000173,24.018096,-0.0077,1.165
7410.00,7.508646,24.73144,-0.000172,24.018309,-0.0077,1.165
7412.00,7.508871,24.73107,-0.000173,24.018439,-0.0077,1.166
7414.00,7.509450,24.73079,-0.000174,24.018107,-0.0077,1.166
7416.00,7.509396,24.73073,-0.000173,24.018727,-0.0077,1.166
7418.00,7.509172,24.73131,-0.000173,24.018164,-0.0078,1.166
7420.00,7.508081,24.73077,-0.000173,24.018648,-0.0077,1.166
7422.00,7.508172,24.73126,-0.000173,24.018657,-0.0077,1.166
7424.00,7.509165,24.73124,-0.000173,24.018223,-0.0077,1.166
7426.00,7.507854,24.73067,-0.000172,24.018183,-0.0077,1.166
7428.00,7.507636,24.73104,-0.000173,24.018104,-0.0077,1.166
7430.00,7.509038,24.73158,-0.000173,24.018673,-0.0077,1.166
7432.00,7.509341,24.73168,-0.000173,24.018778,-0.0076,1.167
7434.00,7.508541,24.73186,-0.000174,24.017937,-0.0077,1.167
7436.00,7.507794,24.73193,-0.000174,24.018457,-0.0077,1.166
7438.00,7.508253,24.73082,-0.000173,24.018702,-0.0077,1.166
7440.00,7.508674,24.73077,-0.000173,24.018046,-0.0077,1.166
7442.00,7.509245,24.73257,-0.000172,24.017975,-0.0077,1.165
7444.00,7.508818,24.73229,-0.000172,24.017991,-0.0077,1.166
7446.00,7.508676,24.73277,-0.000173,24.018069,-0.0077,1.166
7448.00,7.508963,24.73265,-0.000173,24.018029,-0.0077,1.166
7450.00,7.508127,24.73264,-0.000172,24.017794,-0.0077,1.165
7452.00,7.507972,24.73330,-0.000172,24.017913,-0.0077,1.166
7454.00,7.508587,24.73255,-0.000173,24.018180,-0.0077,1.166
7456.00,7.508776,24.73281,-0.000173,24.018238,-0.0077,1.166
7458.00,7.508371,24.73279,-0.000174,24.018232,-0.0077,1.166
7460.00,7.507712,24.73323,-0.000175,24.018142,-0.0077,1.166
7462.00,7.508468,24.73362,-0.000174,24.018158,-0.0077,1.166
7464.00,7.508243,24.73341,-0.000173,24.018015,-0.0077,1.165
7466.00,7.507813,24.73301,-0.000174,24.017861,-0.0077,1.166
7468.00,7.507674,24.73269,-0.000173,24.018463,-0.0077,1.166
7470.00,7.507362,24.73252,-0.000173,24.018390,-0.0077,1.166
7472.00,7.507319,24.73282,-0.000172,24.018635,-0.0077,1.165
7474.00,7.507442,24.73325,-0.000173,24.017968,-0.0077,1.166
7476.00,7.507345,24.73244,-0.000173,24.018312,-0.0077,1.166
7478.00,7.506248,24.73193,-0.000174,24.018064,-0.0077,1.166
7480.00,7.506481,24.73247,-0.000173,24.017872,-0.0077,1.167
7482.00,7.507265,24.73302,-0.000174,24.018182,-0.0077,1.166
7484.00,7.507601,24.73231,-0.000173,24.017649,-0.0077,1.166
7486.00,7.507260,24.73213,-0.000175,24.018675,-0.0077,1.167
7488.00,7.507326,24.73265,-0.000172,24.018020,-0.0077,1.166
7490.00,7.507430,24.73257,-0.000173,24.018381,-0.0077,1.166
7492.00,7.507896,24.73270,-0.000173,24.018644,-0.0078,1.166
7494.00,7.508765,24.73201,-0.000173,24.018153,-0.0077,1.166
7496.00,7.508743,24.73249,-0.000173,24.018530,-0.0077,1.165
7498.00,7.508827,24.73248,-0.000173,24.018236,-0.0077,1.166
7500.00,7.509125,24.73169,-0.000174,24.017524,-0.0077,1.165
7502.00,7.508269,24.73180,-0.000174,24.018347,-0.0077,1.166
7504.00,7.507863,24.73228,-0.000174,24.018274,-0.0077,1.167
7506.00,7.507690,24.73198,-0.000173,24.018767,-0.0077,1.166
7508.00,7.507477,24.73158,-0.000174,24.017863,-0.0077,1.166
7510.00,7.507240,24.73160,-0.000173,24.018537,-0.0077,1.166
7512.00,7.507744,24.73140,-0.000173,24.018038,-0.0077,1.165
7514.00,7.507516,24.73204,-0.000173,24.018017,-0.0077,1.166
7516.00,7.507681,24.73207,-0.000175,24.017971,-0.0077,1.166
7518.00,7.506924,24.73220,-0.000174,24.017895,-0.0077,1.166
7520.00,7.507398,24.73262,-0.000174,24.018473,-0.0077,1.166
7522.00,7.507786,24.73210,-0.000172,24.018115,-0.0077,1.166
7524.00,7.508042,24.73232,-0.000173,24.018479,-0.0077,1.166
7526.00,7.508068,24.73206,-0.000172,24.018702,-0.0077,1.166
7528.00,7.508080,24.73136,-0.000173,24.018149,-0.0077,1.166
7530.00,7.507747,24.73092,-0.000175,24.017618,-0.0077,1.167
7532.00,7.506853,24.73210,-0.000174,24.018234,-0.0077,1.167
7534.00,7.506725,24.73149,-0.000174,24.018350,-0.0077,1.166
7536.00,7.507162,24.73158,-0.000174,24.018332,-0.0077,1.166
7538.00,7.507769,24.73217,-0.000171,24.018111,-0.0077,1.166
7540.00,7.508087,24.73269,-0.000173,24.018026,-0.0077,1.166
7542.00,7.506770,24.73208,-0.000173,24.018303,-0.0077,1.166
7544.00,7.507056,24.73358,-0.000173,24.018533,-0.0077,1.166
7546.00,7.507524,24.73282,-0.000172,24.018363,-0.0077,1.166
7548.00,7.508197,24.73182,-0.000173,24.018280,-0.0077,1.167
7550.00,7.508359,24.73183,-0.000173,24.017767,-0.0077,1.166
7552.00,7.507013,24.73192,-0.000174,24.018223,-0.0077,1.167
7554.00,7.507283,24.73242,-0.000174,24.018457,-0.0077,1.166
7556.00,7.508032,24.73238,-0.000172,24.018292,-0.0077,1.166
7558.00,7.508327,24.73119,-0.000173,24.018325,-0.0077,1.166
7560.00,7.507874,24.73117,-0.000173,24.018546,-0.0077,1.166
7562.00,7.507735,24.73160,-0.000172,24.018212,-0.0077,1.166
7564.00,7.507326,24.73145,-0.000172,24.017665,-0.0077,1.165
7566.00,7.506944,24.73170,-0.000171,24.018254,-0.0078,1.166
7568.00,7.506779,24.73161,-0.000173,24.018568,-0.0077,1.167
7570.00,7.506519,24.73091,-0.000174,24.018524,-0.0077,1.166
7572.00,7.506413,24.73048,-0.000173,24.018343,-0.0077,1.166
7574.00,7.506789,24.73057,-0.000174,24.018169,-0.0077,1.167
7576.00,7.506482,24.73043,-0.000175,24.018314,-0.0077,1.167
7578.00,7.505869,24.73103,-0.000173,24.018138,-0.0077,1.166
7580.00,7.506091,24.73172,-0.000174,24.018588,-0.0077,1.166
7582.00,7.505938,24.73129,-0.000173,24.018133,-0.0077,1.166
7584.00,7.506431,24.73119,-0.000172,24.018287,-0.0077,1.166
7586.00,7.506491,24.73149,-0.000173,24.018426,-0.0077,1.166
7588.00,7.506621,24.73195,-0.000173,24.018597,-0.0077,1.166
7590.00,7.507073,24.73249,-0.000172,24.018724,-0.0077,1.167
7592.00,7.506992,24.73227,-0.000174,24.019128,-0.0077,1.167
7594.00,7.506713,24.73250,-0.000174,24.018843,-0.0077,1.166
7596.00,7.506643,24.73320,-0.000174,24.018823,-0.0077,1.166
7598.00,7.506284,24.73270,-0.000173,24.018260,-0.0077,1.166
7600.00,7.505681,24.73263,-0.000172,24.018298,-0.0077,1.166
7602.00,7.506386,24.73343,-0.000172,24.019117,-0.0076,1.166
7604.00,7.506651,24.73286,-0.000172,24.018363,-0.0076,1.166
7606.00,7.506637,24.73290,-0.000173,24.018838,-0.0077,1.166
7608.00,7.506761,24.73341,-0.000172,24.018318,-0.0077,1.167
7610.00,7.506782,24.73283,-0.000172,24.017732,-0.0077,1.166
7612.00,7.507352,24.73301,-0.000173,24.018087,-0.0077,1.166
7614.00,7.506701,24.73242,-0.000173,24.018319,-0.0077,1.167
7616.00,7.505952,24.73238,-0.000173,24.018338,-0.0077,1.167
7618.00,7.505820,24.73191,-0.000174,24.018281,-0.0077,1.166
7620.00,7.506327,24.73200,-0.000173,24.018243,-0.0077,1.167
7622.00,7.506670,24.73240,-0.000175,24.018330,-0.0077,1.166
7624.00,7.505822,24.73216,-0.000173,24.019110,-0.0077,1.166
7626.00,7.505401,24.73239,-0.000173,24.018595,-0.0077,1.166
7628.00,7.505827,24.73254,-0.000173,24.018202,-0.0077,1.166
7630.00,7.506687,24.73224,-0.000173,24.018040,-0.0077,1.167
7632.00,7.506903,24.73177,-0.000173,24.018129,-0.0077,1.167
7634.00,7.506878,24.73270,-0.000172,24.018359,-0.0077,1.166
7636.00,7.506531,24.73327,-0.000172,24.017984,-0.0077,1.166
7638.00,7.505976,24.73269,-0.000173,24.018635,-0.0077,1.166
7640.00,7.505034,24.73203,-0.000172,24.018939,-0.0077,1.167
7642.00,7.505238,24.73169,-0.000172,24.018678,-0.0077,1.167
7644.00,7.505311,24.73172,-0.000172,24.018307,-0.0077,1.166
7646.00,7.505287,24.73064,-0.000173,24.018321,-0.0077,1.167
7648.00,7.504568,24.73123,-0.000172,24.019043,-0.0077,1.167
7650.00,7.504400,24.73220,-0.000173,24.018649,-0.0077,1.167
7652.00,7.504378,24.73248,-0.000174,24.018165,-0.0077,1.166
7654.00,7.505266,24.73307,-0.000172,24.018385,-0.0077,1.166
7656.00,7.506042,24.73223,-0.000172,24.018247,-0.0077,1.166
7658.00,7.506520,24.73169,-0.000173,24.018463,-0.0077,1.166
7660.00,7.505673,24.73176,-0.000173,24.018725,-0.0077,1.166
7662.00,7.505522,24.73129,-0.000173,24.018822,-0.0077,1.167
7664.00,7.505185,24.73186,-0.000173,24.018361,-0.0077,1.166
7666.00,7.505353,24.73205,-0.000173,24.018127,-0.0077,1.167
7668.00,7.506268,24.73138,-0.000173,24.018711,-0.0077,1.167
7670.00,7.506032,24.73125,-0.000173,24.018310,-0.0077,1.166
7672.00,7.506604,24.73174,-0.000174,24.018247,-0.0077,1.166
7674.00,7.506096,24.73275,-0.000173,24.017650,-0.0077,1.167
7676.00,7.505295,24.73231,-0.000173,24.018590,-0.0077,1.167
7678.00,7.506004,24.73172,-0.000174,24.018153,-0.0077,1.167
7680.00,7.505833,24.73251,-0.000173,24.018287,-0.0077,1.167
7682.00,7.505602,24.73236,-0.000173,24.018588,-0.0077,1.167
7684.00,7.505867,24.73271,-0.000172,24.018164,-0.0077,1.166
7686.00,7.505507,24.73286,-0.000172,24.018205,-0.0077,1.167
7688.00,7.505631,24.73260,-0.000174,24.018577,-0.0077,1.167
7690.00,7.505344,24.73299,-0.000174,24.017825,-0.0077,1.167
7692.00,7.505125,24.73195,-0.000173,24.017935,-0.0077,1.166
7694.00,7.505700,24.73244,-0.000173,24.018227,-0.0077,1.167
7696.00,7.505393,24.73247,-0.000173,24.018138,-0.0077,1.167
7698.00,7.505283,24.73168,-0.000173,24.018528,-0.0077,1.167
7700.00,7.505222,24.73166,-0.000173,24.017928,-0.0077,1.167
7702.00,7.505127,24.73203,-0.000173,24.018238,-0.0077,1.167
7704.00,7.504715,24.73267,-0.000173,24.018377,-0.0077,1.167
7706.00,7.504610,24.73272,-0.000174,24.017565,-0.0077,1.166
7708.00,7.504692,24.73234,-0.000172,24.017890,-0.0077,1.166
7710.00,7.505047,24.73178,-0.000173,24.018566,-0.0077,1.167
7712.00,7.505660,24.73193,-0.000173,24.018390,-0.0077,1.167
7714.00,7.505486,24.73214,-0.000173,24.018232,-0.0077,1.167
7716.00,7.505329,24.73204,-0.000175,24.017785,-0.0077,1.167
7718.00,7.506373,24.73204,-0.000173,24.018067,-0.0077,1.167
7720.00,7.506016,24.73254,-0.000174,24.018135,-0.0077,1.166
7722.00,7.505033,24.73224,-0.000174,24.018133,-0.0077,1.167
7724.00,7.505072,24.73195,-0.000172,24.018096,-0.0077,1.166
7726.00,7.504735,24.73224,-0.000172,24.018035,-0.0077,1.167
7728.00,7.505254,24.73193,-0.000173,24.017855,-0.0077,1.167
7730.00,7.504774,24.73208,-0.000173,24.018417,-0.0077,1.167
7732.00,7.503936,24.73296,-0.000173,24.018677,-0.0076,1.167
7734.00,7.503812,24.73253,-0.000174,24.018367,-0.0077,1.167
7736.00,7.504190,24.73259,-0.000173,24.018421,-0.0077,1.166
7738.00,7.504063,24.73303,-0.000172,24.018747,-0.0077,1.166
7740.00,7.504425,24.73327,-0.000172,24.018212,-0.0077,1.166
7742.00,7.504189,24.73361,-0.000173,24.018187,-0.0077,1.166
7744.00,7.504490,24.73324,-0.000172,24.018773,-0.0077,1.166
7746.00,7.504215,24.73298,-0.000173,24.018490,-0.0077,1.167
7748.00,7.504024,24.73301,-0.000173,24.018426,-0.0077,1.167
7750.00,7.504041,24.73346,-0.000173,24.017696,-0.0077,1.168
7752.00,7.504406,24.73385,-0.000174,24.018615,-0.0077,1.167
7754.00,7.503442,24.73401,-0.000172,24.019130,-0.0077,1.167
7756.00,7.503413,24.73373,-0.000172,24.017763,-0.0077,1.167
7758.00,7.503753,24.73279,-0.000173,24.017636,-0.0077,1.166
7760.00,7.504315,24.73321,-0.000172,24.018153,-0.0077,1.165
7762.00,7.504812,24.73473,-0.000173,24.018171,-0.0077,1.166
7764.00,7.504934,24.73427,-0.000173,24.017839,-0.0077,1.167
7766.00,7.505248,24.73341,-0.000173,24.017819,-0.0077,1.167
7768.00,7.504616,24.73321,-0.000173,24.017906,-0.0077,1.166
7770.00,7.504624,24.73355,-0.000173,24.018740,-0.0076,1.166
7772.00,7.504447,24.73394,-0.000172,24.018165,-0.0077,1.167
7774.00,7.503647,24.73382,-0.000172,24.019003,-0.0077,1.166
7776.00,7.503259,24.73246,-0.000172,24.018836,-0.0077,1.166
7778.00,7.504047,24.73252,-0.000173,24.018287,-0.0077,1.167
7780.00,7.504747,24.73402,-0.000174,24.017810,-0.0077,1.167
7782.00,7.504744,24.73332,-0.000173,24.018067,-0.0076,1.167
7784.00,7.504148,24.73313,-0.000173,24.018591,-0.0077,1.167
7786.00,7.504607,24.73347,-0.000173,24.018508,-0.0077,1.166
7788.00,7.505652,24.73388,-0.000173,24.018220,-0.0077,1.166
7790.00,7.505595,24.73394,-0.000173,24.018173,-0.0077,1.166
7792.00,7.505511,24.73420,-0.000173,24.018847,-0.0077,1.167
7794.00,7.504857,24.73428,-0.000173,24.018049,-0.0077,1.167
7796.00,7.504417,24.73442,-0.000174,24.018171,-0.0077,1.167
7798.00,7.504834,24.73387,-0.000172,24.018608,-0.0077,1.167
7800.00,7.505112,24.73384,-0.000172,24.018493,-0.0077,1.166
7802.00,7.505362,24.73354,-0.000173,24.018780,-0.0077,1.167
7804.00,7.505345,24.73362,-0.000172,24.017877,-0.0077,1.167
@13,12.0000,24.0
7806.00,7.504219,24.73343,-0.000172,24.017939,-0.0077,1.167
7808.00,7.497100,24.73284,-0.000173,24.019150,-0.0077,1.167
7810.00,7.487987,24.73300,-0.000172,24.018218,-0.0077,1.166
7812.00,7.481964,24.73314,-0.000172,24.018231,-0.0077,1.165
7814.00,7.481176,24.73277,-0.000171,24.017953,-0.0077,1.165
7816.00,7.484084,24.73284,-0.000172,24.018111,-0.0077,1.166
7818.00,7.489398,24.73314,-0.000171,24.018397,-0.0077,1.166
7820.00,7.494503,24.73248,-0.000172,24.018116,-0.0077,1.166
7822.00,7.499884,24.73361,-0.000173,24.017500,-0.0077,1.167
7824.00,7.504266,24.73343,-0.000174,24.018432,-0.0077,1.166
7826.00,7.507358,24.73324,-0.000174,24.018521,-0.0076,1.167
7828.00,7.511275,24.73358,-0.000174,24.018294,-0.0076,1.168
7830.00,7.516467,24.73326,-0.000173,24.018720,-0.0077,1.167
7832.00,7.526516,24.73306,-0.000172,24.018809,-0.0077,1.167
7834.00,7.537791,24.73303,-0.000172,24.018274,-0.0077,1.168
7836.00,7.546179,24.73255,-0.000173,24.017904,-0.0077,1.167
7838.00,7.548858,24.73237,-0.000173,24.018004,-0.0077,1.167
7840.00,7.548027,24.73257,-0.000174,24.018490,-0.0077,1.167
7842.00,7.545604,24.73274,-0.000172,24.018591,-0.0077,1.167
7844.00,7.542427,24.73307,-0.000172,24.017873,-0.0077,1.167
7846.00,7.538817,24.73256,-0.000172,24.018040,-0.0077,1.166
7848.00,7.535710,24.73248,-0.000171,24.018464,-0.0077,1.166
7850.00,7.533008,24.73244,-0.000171,24.018169,-0.0077,1.166
7852.00,7.529949,24.73167,-0.000171,24.018345,-0.0077,1.166
7854.00,7.526877,24.73154,-0.000171,24.019219,-0.0077,1.166
7856.00,7.523290,24.73200,-0.000171,24.018200,-0.0077,1.167
7858.00,7.522176,24.73230,-0.000170,24.018506,-0.0076,1.166
7860.00,7.520242,24.73251,-0.000171,24.018116,-0.0077,1.165
7862.00,7.517390,24.73202,-0.000171,24.018646,-0.0077,1.166
7864.00,7.516725,24.73279,-0.000172,24.018470,-0.0077,1.167
7866.00,7.515181,24.73237,-0.000172,24.018733,-0.0077,1.166
7868.00,7.514117,24.73182,-0.000172,24.018502,-0.0077,1.167
7870.00,7.512829,24.73157,-0.000174,24.017819,-0.0077,1.166
7872.00,7.511770,24.73284,-0.000172,24.018176,-0.0077,1.166
7874.00,7.510708,24.73268,-0.000173,24.018579,-0.0077,1.166
7876.00,7.509750,24.73216,-0.000172,24.018312,-0.0077,1.166
7878.00,7.509622,24.73238,-0.000173,24.018274,-0.0077,1.166
7880.00,7.509495,24.73284,-0.000171,24.018602,-0.0076,1.166
7882.00,7.508046,24.73268,-0.000173,24.018343,-0.0077,1.167
7884.00,7.507552,24.73214,-0.000173,24.018348,-0.0077,1.167
7886.00,7.507851,24.73190,-0.000173,24.018323,-0.0077,1.166
7888.00,7.507409,24.73269,-0.000173,24.018927,-0.0077,1.166
7890.00,7.507338,24.73351,-0.000172,24.018773,-0.0077,1.166
7892.00,7.508034,24.73330,-0.000173,24.018535,-0.0077,1.167
7894.00,7.509178,24.73399,-0.000173,24.018769,-0.0077,1.166
7896.00,7.508720,24.73412,-0.000173,24.018999,-0.0077,1.166
7898.00,7.508922,24.73390,-0.000172,24.018472,-0.0077,1.166
7900.00,7.508636,24.73352,-0.000173,24.018332,-0.0077,1.166
7902.00,7.508221,24.73381,-0.000172,24.018653,-0.0077,1.167
7904.00,7.508159,24.73316,-0.000172,24.018874,-0.0077,1.166
7906.00,7.507908,24.73385,-0.000172,24.018851,-0.0077,1.167
7908.00,7.507464,24.73387,-0.000173,24.018093,-0.0077,1.167
7910.00,7.506915,24.73395,-0.000173,24.018164,-0.0077,1.166
7912.00,7.507111,24.73457,-0.000173,24.018617,-0.0077,1.166
7914.00,7.507636,24.73407,-0.000172,24.018319,-0.0077,1.166
7916.00,7.506340,24.73431,-0.000171,24.018818,-0.0076,1.166
7918.00,7.506213,24.73327,-0.000172,24.018173,-0.0077,1.167
7920.00,7.506424,24.73388,-0.000172,24.018281,-0.0077,1.167
7922.00,7.507253,24.73347,-0.000172,24.018666,-0.0077,1.167
7924.00,7.507131,24.73381,-0.000172,24.018638,-0.0077,1.166
7926.00,7.506582,24.73435,-0.000172,24.018923,-0.0077,1.166
7928.00,7.506639,24.73402,-0.000172,24.018977,-0.0077,1.166
7930.00,7.505500,24.73390,-0.000172,24.018352,-0.0076,1.167
7932.00,7.503598,24.73381,-0.000171,24.018174,-0.0077,1.167
7934.00,7.504074,24.73379,-0.000172,24.018318,-0.0077,1.167
7936.00,7.504293,24.73361,-0.000172,24.018881,-0.0077,1.167
7938.00,7.504953,24.73285,-0.000171,24.018289,-0.0077,1.166
7940.00,7.504721,24.73335,-0.000173,24.018970,-0.0077,1.167
7942.00,7.503598,24.73361,-0.000172,24.018932,-0.0077,1.167
7944.00,7.503621,24.73329,-0.000171,24.018631,-0.0077,1.166
7946.00,7.503679,24.73323,-0.000173,24.018359,-0.0077,1.166
7948.00,7.503401,24.73365,-0.000172,24.019093,-0.0076,1.166
7950.00,7.502290,24.73390,-0.000172,24.018832,-0.0077,1.167
7952.00,7.501937,24.73402,-0.000174,24.018637,-0.0077,1.167
7954.00,7.502818,24.73395,-0.000173,24.019344,-0.0077,1.167
7956.00,7.502933,24.73408,-0.000171,24.018251,-0.0077,1.167
7958.00,7.503129,24.73457,-0.000172,24.018704,-0.0077,1.167
7960.00,7.503086,24.73460,-0.000173,24.018176,-0.0077,1.167
7962.00,7.503045,24.73403,-0.000173,24.018446,-0.0077,1.166
7964.00,7.504146,24.73420,-0.000173,24.018191,-0.0077,1.167
7966.00,7.503499,24.73422,-0.000172,24.018332,-0.0077,1.167
7968.00,7.503023,24.73397,-0.000172,24.018793,-0.0077,1.167
7970.00,7.502593,24.73424,-0.000172,24.017924,-0.0077,1.166
7972.00,7.503084,24.73391,-0.000172,24.018800,-0.0077,1.166
7974.00,7.503327,24.73426,-0.000173,24.018548,-0.0077,1.167
7976.00,7.502015,24.73386,-0.000173,24.018107,-0.0077,1.167
7978.00,7.502037,24.73370,-0.000174,24.019489,-0.0076,1.167
7980.00,7.502688,24.73361,-0.000174,24.018836,-0.0077,1.167
7982.00,7.502822,24.73352,-0.000173,24.018272,-0.0076,1.167
7984.00,7.502566,24.73311,-0.000171,24.018249,-0.0077,1.167
7986.00,7.503005,24.73346,-0.000173,24.018562,-0.0077,1.167
7988.00,7.503169,24.73336,-0.000172,24.018700,-0.0077,1.167
7990.00,7.503822,24.73426,-0.000172,24.018468,-0.0077,1.166
7992.00,7.504067,24.73437,-0.000172,24.018760,-0.0077,1.167
7994.00,7.503795,24.73422,-0.000172,24.018020,-0.0077,1.167
7996.00,7.503021,24.73400,-0.000172,24.018776,-0.0076,1.167
7998.00,7.502332,24.73469,-0.000172,24.018546,-0.0077,1.166
8000.00,7.502576,24.73535,-0.000172,24.018586,-0.0077,1.167
8002.00,7.503057,24.73439,-0.000172,24.018136,-0.0077,1.167
8004.00,7.502867,24.73443,-0.000172,24.019153,-0.0077,1.167
8006.00,7.501810,24.73511,-0.000172,24.018711,-0.0077,1.167
8008.00,7.501413,24.73409,-0.000173,24.018334,-0.0076,1.167
8010.00,7.502087,24.73358,-0.000172,24.018062,-0.0076,1.166
8012.00,7.501788,24.73433,-0.000171,24.018419,-0.0076,1.168
8014.00,7.501229,24.73449,-0.000172,24.018113,-0.0077,1.167
8016.00,7.501378,24.73421,-0.000172,24.019028,-0.0077,1.167
8018.00,7.500707,24.73405,-0.000172,24.019030,-0.0077,1.167
8020.00,7.500552,24.73398,-0.000172,24.019374,-0.0077,1.167
8022.00,7.500123,24.73381,-0.000172,24.018216,-0.0077,1.167
8024.00,7.501015,24.73444,-0.000171,24.018183,-0.0076,1.167
8026.00,7.501388,24.73433,-0.000172,24.018687,-0.0077,1.167
8028.00,7.501715,24.73416,-0.000172,24.018881,-0.0077,1.167
8030.00,7.501257,24.73386,-0.000172,24.018561,-0.0077,1.167
8032.00,7.501188,24.73392,-0.000172,24.018363,-0.0077,1.167
8034.00,7.501668,24.73337,-0.000173,24.018412,-0.0077,1.168
8036.00,7.501618,24.73349,-0.000173,24.018774,-0.0077,1.167
8038.00,7.501047,24.73368,-0.000173,24.018729,-0.0077,1.167
8040.00,7.500240,24.73336,-0.000172,24.018240,-0.0077,1.167
8042.00,7.499939,24.73276,-0.000173,24.018805,-0.0077,1.167
8044.00,7.499735,24.73310,-0.000173,24.018479,-0.0077,1.167
8046.00,7.499579,24.73404,-0.000171,24.019006,-0.0077,1.167
8048.00,7.500192,24.73420,-0.000173,24.018725,-0.0076,1.167
8050.00,7.500870,24.73435,-0.000172,24.018138,-0.0077,1.167
8052.00,7.501024,24.73402,-0.000172,24.018165,-0.0077,1.167
8054.00,7.500409,24.73409,-0.000172,24.018341,-0.0077,1.167
8056.00,7.500658,24.73439,-0.000172,24.019035,-0.0077,1.167
8058.00,7.501476,24.73452,-0.000171,24.018638,-0.0077,1.167
8060.00,7.501549,24.73368,-0.000173,24.018535,-0.0077,1.167
8062.00,7.501667,24.73430,-0.000174,24.018687,-0.0077,1.167
8064.00,7.501611,24.73470,-0.000172,24.018218,-0.0077,1.167
8066.00,7.501109,24.73448,-0.000171,24.018722,-0.0077,1.166
8068.00,7.500788,24.73463,-0.000171,24.018526,-0.0077,1.167
8070.00,7.499964,24.73453,-0.000171,24.018818,-0.0077,1.167
8072.00,7.499528,24.73450,-0.000172,24.018851,-0.0077,1.167
8074.00,7.499379,24.73423,-0.000172,24.018548,-0.0077,1.167
8076.00,7.499701,24.73422,-0.000172,24.018289,-0.0077,1.167
8078.00,7.499331,24.73411,-0.000172,24.017913,-0.0077,1.167
8080.00,7.499354,24.73437,-0.000172,24.018084,-0.0077,1.168
8082.00,7.499705,24.73520,-0.000173,24.018421,-0.0077,1.167
8084.00,7.500130,24.73472,-0.000172,24.018680,-0.0077,1.167
8086.00,7.501168,24.73468,-0.000172,24.018028,-0.0077,1.167
8088.00,7.501206,24.73491,-0.000172,24.018276,-0.0077,1.168
8090.00,7.500628,24.73553,-0.000172,24.018502,-0.0077,1.167
8092.00,7.500086,24.73562,-0.000172,24.018611,-0.0077,1.167
8094.00,7.500694,24.73532,-0.000173,24.018622,-0.0077,1.167
8096.00,7.501273,24.73524,-0.000173,24.018968,-0.0077,1.167
8098.00,7.500411,24.73460,-0.000172,24.018310,-0.0077,1.167
8100.00,7.499916,24.73449,-0.000172,24.018347,-0.0077,1.168
8102.00,7.500002,24.73423,-0.000172,24.018976,-0.0077,1.167
8104.00,7.499707,24.73497,-0.000172,24.019353,-0.0077,1.167
8106.00,7.500121,24.73415,-0.000172,24.018026,-0.0077,1.167
8108.00,7.500585,24.73429,-0.000172,24.018454,-0.0077,1.167
8110.00,7.500703,24.73427,-0.000171,24.018773,-0.0077,1.167
8112.00,7.500303,24.73447,-0.000172,24.018425,-0.0077,1.168
8114.00,7.499907,24.73465,-0.000172,24.018787,-0.0077,1.168
8116.00,7.500252,24.73430,-0.000172,24.018881,-0.0077,1.167
8118.00,7.500187,24.73484,-0.000172,24.018950,-0.0076,1.167
8120.00,7.500072,24.73471,-0.000173,24.019130,-0.0077,1.168
8122.00,7.498976,24.73452,-0.000172,24.018909,-0.0077,1.168
8124.00,7.499309,24.73373,-0.000172,24.018778,-0.0077,1.167
8126.00,7.499852,24.73410,-0.000171,24.019052,-0.0077,1.166
8128.00,7.499993,24.73424,-0.000172,24.018513,-0.0077,1.167
8130.00,7.499902,24.73445,-0.000173,24.018820,-0.0077,1.168
8132.00,7.500060,24.73439,-0.000173,24.019596,-0.0077,1.168
8134.00,7.499938,24.73445,-0.000173,24.018519,-0.0077,1.167
8136.00,7.499482,24.73392,-0.000173,24.018892,-0.0076,1.167
8138.00,7.499744,24.73399,-0.000172,24.018573,-0.0077,1.167
8140.00,7.499634,24.73355,-0.000171,24.018802,-0.0077,1.167
8142.00,7.499185,24.73323,-0.000172,24.018577,-0.0077,1.167
8144.00,7.499466,24.73422,-0.000173,24.019016,-0.0077,1.168
8146.00,7.498975,24.73516,-0.000173,24.018388,-0.0077,1.168
8148.00,7.498361,24.73499,-0.000172,24.018452,-0.0077,1.168
8150.00,7.499466,24.73501,-0.000171,24.018771,-0.0076,1.167
8152.00,7.499763,24.73473,-0.000172,24.018182,-0.0077,1.167
8154.00,7.499421,24.73465,-0.000172,24.018677,-0.0077,1.167
8156.00,7.499146,24.73505,-0.000172,24.019246,-0.0077,1.167
8158.00,7.499607,24.73449,-0.000173,24.018443,-0.0076,1.168
8160.00,7.499840,24.73398,-0.000174,24.018673,-0.0077,1.169
8162.00,7.499296,24.73416,-0.000173,24.018698,-0.0077,1.168
8164.00,7.499719,24.73472,-0.000173,24.018800,-0.0077,1.167
8166.00,7.500045,24.73496,-0.000172,24.019467,-0.0076,1.167
8168.00,7.500294,24.73459,-0.000171,24.019180,-0.0077,1.167
8170.00,7.500487,24.73391,-0.000170,24.019394,-0.0077,1.168
8172.00,7.499669,24.73398,-0.000172,24.018934,-0.0077,1.168
8174.00,7.499020,24.73396,-0.000172,24.018881,-0.0077,1.168
8176.00,7.499412,24.73470,-0.000170,24.018640,-0.0077,1.168
8178.00,7.498298,24.73457,-0.000170,24.019142,-0.0077,1.168
8180.00,7.497660,24.73371,-0.000172,24.018606,-0.0077,1.167
8182.00,7.498316,24.73414,-0.000172,24.018423,-0.0077,1.167
8184.00,7.499284,24.73419,-0.000171,24.018444,-0.0077,1.169
8186.00,7.498884,24.73445,-0.000171,24.018903,-0.0077,1.167
8188.00,7.498645,24.73381,-0.000173,24.018756,-0.0077,1.167
8190.00,7.498792,24.73307,-0.000173,24.018963,-0.0077,1.167
8192.00,7.499141,24.73275,-0.000171,24.018377,-0.0077,1.167
8194.00,7.498741,24.73210,-0.000172,24.018423,-0.0077,1.168
8196.00,7.499149,24.73268,-0.000173,24.018914,-0.0077,1.169
8198.00,7.499708,24.73312,-0.000172,24.018292,-0.0077,1.168
8200.00,7.498675,24.73262,-0.000173,24.018765,-0.0077,1.168
8202.00,7.498181,24.73319,-0.000173,24.019344,-0.0077,1.167
8204.00,7.498346,24.73373,-0.000172,24.018803,-0.0077,1.167
8206.00,7.497900,24.73364,-0.000172,24.018517,-0.0077,1.167
8208.00,7.497561,24.73319,-0.000171,24.018662,-0.0076,1.167
8210.00,7.497814,24.73353,-0.000172,24.018934,-0.0077,1.168
8212.00,7.497441,24.73342,-0.000174,24.018783,-0.0077,1.168
8214.00,7.498672,24.73373,-0.000173,24.018591,-0.0077,1.168
8216.00,7.499484,24.73333,-0.000173,24.018760,-0.0077,1.168
8218.00,7.499242,24.73389,-0.000172,24.018526,-0.0077,1.168
8220.00,7.499103,24.73347,-0.000173,24.018227,-0.0077,1.168
8222.00,7.499108,24.73337,-0.000173,24.018330,-0.0077,1.167
8224.00,7.498295,24.73358,-0.000173,24.018193,-0.0077,1.168
8226.00,7.497492,24.73401,-0.000173,24.018341,-0.0076,1.168
8228.00,7.497471,24.73391,-0.000172,24.018640,-0.0077,1.167
8230.00,7.498694,24.73391,-0.000171,24.018444,-0.0077,1.168
8232.00,7.498803,24.73318,-0.000171,24.018619,-0.0077,1.168
8234.00,7.499095,24.73284,-0.000172,24.018796,-0.0077,1.168
8236.00,7.498329,24.73368,-0.000173,24.018437,-0.0077,1.167
8238.00,7.498327,24.73364,-0.000173,24.018367,-0.0077,1.168
8240.00,7.498058,24.73322,-0.000172,24.018240,-0.0077,1.168
8242.00,7.497584,24.73415,-0.000172,24.019050,-0.0077,1.168
8244.00,7.497763,24.73324,-0.000172,24.018571,-0.0077,1.168
8246.00,7.498160,24.73324,-0.000171,24.018372,-0.0077,1.167
8248.00,7.498124,24.73298,-0.000172,24.017814,-0.0077,1.168
8250.00,7.497329,24.73320,-0.000172,24.018173,-0.0077,1.168
8252.00,7.497952,24.73336,-0.000173,24.019048,-0.0076,1.168
8254.00,7.497360,24.73300,-0.000173,24.018834,-0.0076,1.168
8256.00,7.497771,24.73296,-0.000172,24.019209,-0.0077,1.168
8258.00,7.498371,24.73274,-0.000173,24.018443,-0.0077,1.168
8260.00,7.498633,24.73285,-0.000173,24.018771,-0.0077,1.168
8262.00,7.497959,24.73338,-0.000172,24.018693,-0.0077,1.168
8264.00,7.498233,24.73344,-0.000172,24.019064,-0.0076,1.168
8266.00,7.498691,24.73339,-0.000173,24.018405,-0.0077,1.168
8268.00,7.497662,24.73258,-0.000173,24.018619,-0.0077,1.168
8270.00,7.497668,24.73305,-0.000172,24.017902,-0.0077,1.168
8272.00,7.497325,24.73319,-0.000173,24.018396,-0.0077,1.168
8274.00,7.497881,24.73285,-0.000173,24.018843,-0.0077,1.168
8276.00,7.498318,24.73264,-0.000172,24.018372,-0.0077,1.168
8278.00,7.498219,24.73230,-0.000172,24.018093,-0.0077,1.168
8280.00,7.498297,24.73240,-0.000171,24.018406,-0.0077,1.168
8282.00,7.498496,24.73269,-0.000173,24.018754,-0.0077,1.168
8284.00,7.498033,24.73229,-0.000174,24.017747,-0.0077,1.169
8286.00,7.497621,24.73223,-0.000174,24.018093,-0.0077,1.168
8288.00,7.498326,24.73331,-0.000173,24.018773,-0.0077,1.168
8290.00,7.498686,24.73386,-0.000172,24.019108,-0.0077,1.168
8292.00,7.498292,24.73398,-0.000173,24.018328,-0.0077,1.168
8294.00,7.497938,24.73412,-0.000172,24.018832,-0.0076,1.168
8296.00,7.497924,24.73425,-0.000172,24.018762,-0.0077,1.167
8298.00,7.497407,24.73408,-0.000172,24.018223,-0.0077,1.168
8300.00,7.496789,24.73426,-0.000172,24.019001,-0.0077,1.169
8302.00,7.496908,24.73384,-0.000172,24.018843,-0.0077,1.168
8304.00,7.496553,24.73415,-0.000172,24.018996,-0.0077,1.168
8306.00,7.496809,24.73484,-0.000173,24.019001,-0.0077,1.168
8308.00,7.496655,24.73409,-0.000172,24.018901,-0.0077,1.168
8310.00,7.497464,24.73470,-0.000172,24.018680,-0.0077,1.168
8312.00,7.498033,24.73353,-0.000173,24.019021,-0.0077,1.168
8314.00,7.498477,24.73360,-0.000173,24.018428,-0.0077,1.168
8316.00,7.498188,24.73397,-0.000175,24.019362,-0.0077,1.168
8318.00,7.498056,24.73403,-0.000173,24.019240,-0.0077,1.168
8320.00,7.497986,24.73398,-0.000172,24.018675,-0.0077,1.168
8322.00,7.497336,24.73376,-0.000174,24.018278,-0.0077,1.168
8324.00,7.496846,24.73431,-0.000173,24.018292,-0.0076,1.169
8326.00,7.497487,24.73433,-0.000173,24.018981,-0.0077,1.168
8328.00,7.497770,24.73433,-0.000173,24.019039,-0.0077,1.168
8330.00,7.496788,24.73490,-0.000174,24.018350,-0.0077,1.168
8332.00,7.496526,24.73440,-0.000171,24.018430,-0.0077,1.168
8334.00,7.496939,24.73423,-0.000171,24.019231,-0.0076,1.168
8336.00,7.497481,24.73379,-0.000172,24.018811,-0.0077,1.168
8338.00,7.497241,24.73444,-0.000171,24.018629,-0.0077,1.168
8340.00,7.497747,24.73425,-0.000172,24.019213,-0.0077,1.168
8342.00,7.498074,24.73371,-0.000171,24.018531,-0.0077,1.168
8344.00,7.498060,24.73400,-0.000173,24.018684,-0.0077,1.169
8346.00,7.497931,24.73372,-0.000173,24.018722,-0.0077,1.168
8348.00,7.498159,24.73373,-0.000172,24.018789,-0.0077,1.168
8350.00,7.497722,24.73335,-0.000173,24.018214,-0.0077,1.168
8352.00,7.498033,24.73385,-0.000172,24.018778,-0.0077,1.169
8354.00,7.498098,24.73375,-0.000172,24.019213,-0.0077,1.169
8356.00,7.497828,24.73336,-0.000173,24.018303,-0.0077,1.168
8358.00,7.497976,24.73389,-0.000173,24.018033,-0.0077,1.168
8360.00,7.497420,24.73354,-0.000174,24.018165,-0.0077,1.168
8362.00,7.496980,24.73316,-0.000173,24.018238,-0.0077,1.168
8364.00,7.497274,24.73283,-0.000173,24.018678,-0.0077,1.168
8366.00,7.497292,24.73346,-0.000173,24.018100,-0.0077,1.168
8368.00,7.496849,24.73308,-0.000174,24.017529,-0.0077,1.169
8370.00,7.496085,24.73303,-0.000173,24.018314,-0.0077,1.168
8372.00,7.496535,24.73303,-0.000171,24.018619,-0.0077,1.169
8374.00,7.497253,24.73292,-0.000172,24.018646,-0.0077,1.168
8376.00,7.497932,24.73373,-0.000173,24.018675,-0.0077,1.168
8378.00,7.497823,24.73344,-0.000172,24.017654,-0.0077,1.169
8380.00,7.497510,24.73261,-0.000174,24.018742,-0.0076,1.169
8382.00,7.497058,24.73302,-0.000173,24.018379,-0.0076,1.168
8384.00,7.496556,24.73305,-0.000172,24.018171,-0.0077,1.169
8386.00,7.496134,24.73253,-0.000172,24.018898,-0.0077,1.168
8388.00,7.497328,24.73250,-0.000172,24.018327,-0.0077,1.168
8390.00,7.498090,24.73260,-0.000172,24.018704,-0.0077,1.169
8392.00,7.497791,24.73283,-0.000173,24.018967,-0.0077,1.168
8394.00,7.497220,24.73320,-0.000172,24.019070,-0.0077,1.168
8396.00,7.497425,24.73410,-0.000173,24.018990,-0.0077,1.169
8398.00,7.497284,24.73396,-0.000174,24.018550,-0.0077,1.168
8400.00,7.497004,24.73348,-0.000172,24.017999,-0.0077,1.168
8402.00,7.497446,24.73346,-0.000172,24.017935,-0.0077,1.167
8404.00,7.497297,24.73350,-0.000172,24.019055,-0.0077,1.168
@14,12.0000,24.0
8406.00,7.496203,24.73417,-0.000173,24.018446,-0.0077,1.169
8408.00,7.490105,24.73424,-0.000172,24.018218,-0.0077,1.168
8410.00,7.480538,24.73410,-0.000173,24.018345,-0.0077,1.168
8412.00,7.473971,24.73391,-0.000172,24.018789,-0.0077,1.168
8414.00,7.472675,24.73445,-0.000171,24.018762,-0.0077,1.167
8416.00,7.474751,24.73467,-0.000172,24.018524,-0.0077,1.167
8418.00,7.479105,24.73400,-0.000172,24.018579,-0.0077,1.168
8420.00,7.484273,24.73384,-0.000173,24.018724,-0.0077,1.169
8422.00,7.489350,24.73368,-0.000174,24.018609,-0.0077,1.169
8424.00,7.493978,24.73420,-0.000173,24.018742,-0.0077,1.168
8426.00,7.497796,24.73463,-0.000172,24.019418,-0.0077,1.168
8428.00,7.501238,24.73489,-0.000172,24.018760,-0.0076,1.167
8430.00,7.505107,24.73470,-0.000173,24.018624,-0.0077,1.168
8432.00,7.515316,24.73515,-0.000172,24.019135,-0.0077,1.168
8434.00,7.528019,24.73477,-0.000174,24.018405,-0.0077,1.170
8436.00,7.536861,24.73490,-0.000174,24.018526,-0.0077,1.169
8438.00,7.540616,24.73460,-0.000172,24.018930,-0.0077,1.169
8440.00,7.539532,24.73425,-0.000172,24.018600,-0.0077,1.169
8442.00,7.537349,24.73503,-0.000171,24.018742,-0.0077,1.168
8444.00,7.534700,24.73503,-0.000171,24.018742,-0.0077,1.167
8446.00,7.531575,24.73540,-0.000170,24.018397,-0.0077,1.168
8448.00,7.528354,24.73515,-0.000170,24.018504,-0.0077,1.167
8450.00,7.525118,24.73600,-0.000171,24.018876,-0.0077,1.168
8452.00,7.521730,24.73539,-0.000171,24.019059,-0.0077,1.168
8454.00,7.518352,24.73592,-0.000172,24.018599,-0.0077,1.167
8456.00,7.517323,24.73539,-0.000171,24.018822,-0.0077,1.167
8458.00,7.515619,24.73510,-0.000171,24.018883,-0.0077,1.168
8460.00,7.513249,24.73512,-0.000172,24.018379,-0.0077,1.168
8462.00,7.511414,24.73572,-0.000172,24.018619,-0.0077,1.168
8464.00,7.510298,24.73538,-0.000172,24.018321,-0.0076,1.167
8466.00,7.510114,24.73599,-0.000171,24.019108,-0.0077,1.167
8468.00,7.507919,24.73530,-0.000171,24.018823,-0.0077,1.168
8470.00,7.505495,24.73483,-0.000172,24.018653,-0.0077,1.168
8472.00,7.504996,24.73471,-0.000172,24.018731,-0.0077,1.168
8474.00,7.504554,24.73568,-0.000174,24.018390,-0.0077,1.168
8476.00,7.504441,24.73569,-0.000173,24.018517,-0.0077,1.168
8478.00,7.503526,24.73621,-0.000172,24.018267,-0.0077,1.168
8480.00,7.501668,24.73639,-0.000172,24.018640,-0.0076,1.168
8482.00,7.500766,24.73659,-0.000171,24.018588,-0.0077,1.168
8484.00,7.501077,24.73622,-0.000171,24.018577,-0.0077,1.168
8486.00,7.500492,24.73632,-0.000171,24.018936,-0.0077,1.168
8488.00,7.499628,24.73639,-0.000172,24.019072,-0.0077,1.168
8490.00,7.499623,24.73609,-0.000172,24.018263,-0.0077,1.168
8492.00,7.498991,24.73531,-0.000172,24.018044,-0.0077,1.168
8494.00,7.498729,24.73524,-0.000172,24.019034,-0.0077,1.168
8496.00,7.499167,24.73572,-0.000173,24.019244,-0.0077,1.169
8498.00,7.500066,24.73569,-0.000171,24.018582,-0.0076,1.168
8500.00,7.500063,24.73666,-0.000171,24.019500,-0.0076,1.168
8502.00,7.499997,24.73611,-0.000172,24.019043,-0.0077,1.169
8504.00,7.500247,24.73563,-0.000172,24.018823,-0.0077,1.168
8506.00,7.499655,24.73560,-0.000172,24.018936,-0.0077,1.168
8508.00,7.498594,24.73497,-0.000170,24.018577,-0.0077,1.168
8510.00,7.498963,24.73489,-0.000172,24.018047,-0.0077,1.168
8512.00,7.498917,24.73501,-0.000172,24.018274,-0.0077,1.169
8514.00,7.499284,24.73500,-0.000173,24.018492,-0.0076,1.169
8516.00,7.499465,24.73461,-0.000173,24.018892,-0.0077,1.168
8518.00,7.499640,24.73519,-0.000173,24.019443,-0.0076,1.168
8520.00,7.499106,24.73498,-0.000172,24.019103,-0.0076,1.168
8522.00,7.499485,24.73519,-0.000171,24.018390,-0.0077,1.168
8524.00,7.499173,24.73565,-0.000172,24.018881,-0.0077,1.168
8526.00,7.498374,24.73537,-0.000172,24.018495,-0.0077,1.168
8528.00,7.498582,24.73580,-0.000172,24.018377,-0.0077,1.167
8530.00,7.498294,24.73561,-0.000171,24.018568,-0.0077,1.168
8532.00,7.498130,24.73554,-0.000172,24.018051,-0.0077,1.169
8534.00,7.498063,24.73574,-0.000172,24.018600,-0.0077,1.169
8536.00,7.497031,24.73524,-0.000171,24.018154,-0.0077,1.168
8538.00,7.497278,24.73600,-0.000173,24.018227,-0.0077,1.168
8540.00,7.497878,24.73571,-0.000171,24.017913,-0.0077,1.168
8542.00,7.497936,24.73586,-0.000171,24.019200,-0.0077,1.169
8544.00,7.497871,24.73608,-0.000172,24.018327,-0.0077,1.168
8546.00,7.497248,24.73513,-0.000173,24.019077,-0.0077,1.168
8548.00,7.497273,24.73504,-0.000173,24.018840,-0.0077,1.168
8550.00,7.497270,24.73559,-0.000171,24.018724,-0.0077,1.168
8552.00,7.497154,24.73584,-0.000173,24.018707,-0.0077,1.168
8554.00,7.496403,24.73579,-0.000172,24.018624,-0.0077,1.168
8556.00,7.496365,24.73540,-0.000172,24.018510,-0.0077,1.168
8558.00,7.496115,24.73537,-0.000171,24.018093,-0.0077,1.168
8560.00,7.495658,24.73593,-0.000172,24.019050,-0.0077,1.167
8562.00,7.496279,24.73541,-0.000172,24.018196,-0.0077,1.168
8564.00,7.497038,24.73529,-0.000172,24.018977,-0.0077,1.168
8566.00,7.497419,24.73533,-0.000172,24.018909,-0.0077,1.169
8568.00,7.496673,24.73483,-0.000173,24.018283,-0.0077,1.168
8570.00,7.496706,24.73389,-0.000173,24.018686,-0.0077,1.168
8572.00,7.496936,24.73418,-0.000171,24.018758,-0.0077,1.168
8574.00,7.496495,24.73485,-0.000171,24.018696,-0.0077,1.168
8576.00,7.496189,24.73471,-0.000172,24.018381,-0.0077,1.168
8578.00,7.496072,24.73441,-0.000173,24.018147,-0.0077,1.169
8580.00,7.496780,24.73473,-0.000173,24.019137,-0.0077,1.168
8582.00,7.496226,24.73424,-0.000173,24.019025,-0.0077,1.168
8584.00,7.495718,24.73426,-0.000172,24.018760,-0.0077,1.168
8586.00,7.496124,24.73452,-0.000172,24.018573,-0.0077,1.168
8588.00,7.496525,24.73380,-0.000172,24.018608,-0.0077,1.168
8590.00,7.496099,24.73453,-0.000172,24.018093,-0.0077,1.169
8592.00,7.495906,24.73381,-0.000173,24.019001,-0.0077,1.168
8594.00,7.495956,24.73331,-0.000172,24.018328,-0.0077,1.169
8596.00,7.495337,24.73366,-0.000171,24.018950,-0.0077,1.169
8598.00,7.495809,24.73441,-0.000172,24.018524,-0.0077,1.169
8600.00,7.496017,24.73518,-0.000173,24.018479,-0.0077,1.169
8602.00,7.495849,24.73522,-0.000173,24.018299,-0.0076,1.168
8604.00,7.494979,24.73483,-0.000172,24.018178,-0.0077,1.168
8606.00,7.495357,24.73415,-0.000172,24.018771,-0.0077,1.168
8608.00,7.496579,24.73368,-0.000172,24.018910,-0.0076,1.168
8610.00,7.496497,24.73370,-0.000172,24.018847,-0.0077,1.168
8612.00,7.495994,24.73409,-0.000172,24.018504,-0.0077,1.168
8614.00,7.495452,24.73391,-0.000172,24.018327,-0.0077,1.168
8616.00,7.495759,24.73413,-0.000173,24.018334,-0.0077,1.168
8618.00,7.496185,24.73444,-0.000172,24.019269,-0.0077,1.169
8620.00,7.495660,24.73541,-0.000173,24.018136,-0.0077,1.169
8622.00,7.495149,24.73549,-0.000172,24.018202,-0.0077,1.169
8624.00,7.494849,24.73547,-0.000173,24.018183,-0.0077,1.169
8626.00,7.495326,24.73421,-0.000172,24.018319,-0.0077,1.168
8628.00,7.495748,24.73406,-0.000172,24.018724,-0.0077,1.168
8630.00,7.495338,24.73462,-0.000173,24.018974,-0.0077,1.168
8632.00,7.495372,24.73389,-0.000173,24.018724,-0.0077,1.168
8634.00,7.495959,24.73383,-0.000173,24.019320,-0.0077,1.168
8636.00,7.495973,24.73432,-0.000172,24.018211,-0.0077,1.168
8638.00,7.495369,24.73410,-0.000172,24.018711,-0.0077,1.169
8640.00,7.495494,24.73326,-0.000174,24.018687,-0.0077,1.169
8642.00,7.495115,24.73408,-0.000173,24.018368,-0.0077,1.169
8644.00,7.495592,24.73413,-0.000172,24.018698,-0.0077,1.169
8646.00,7.495995,24.73439,-0.000173,24.018258,-0.0077,1.169
8648.00,7.496123,24.73441,-0.000173,24.018078,-0.0077,1.168
8650.00,7.496071,24.73475,-0.000173,24.018285,-0.0077,1.168
8652.00,7.495384,24.73500,-0.000173,24.017486,-0.0077,1.168
8654.00,7.495128,24.73466,-0.000173,24.017627,-0.0077,1.168
8656.00,7.495396,24.73447,-0.000172,24.018299,-0.0077,1.169
8658.00,7.494861,24.73369,-0.000172,24.018115,-0.0077,1.168
8660.00,7.494512,24.73324,-0.000173,24.017964,-0.0077,1.169
8662.00,7.494724,24.73427,-0.000173,24.018513,-0.0077,1.169
8664.00,7.494229,24.73440,-0.000173,24.017866,-0.0077,1.168
8666.00,7.494164,24.73374,-0.000172,24.018154,-0.0077,1.168
8668.00,7.494500,24.73346,-0.000173,24.019151,-0.0077,1.168
8670.00,7.494269,24.73369,-0.000172,24.018512,-0.0077,1.168
8672.00,7.494449,24.73442,-0.000171,24.018283,-0.0076,1.168
8674.00,7.494575,24.73465,-0.000172,24.018780,-0.0077,1.169
8676.00,7.494986,24.73493,-0.000172,24.018448,-0.0077,1.168
8678.00,7.495477,24.73469,-0.000172,24.018341,-0.0077,1.169
8680.00,7.495378,24.73341,-0.000173,24.018287,-0.0077,1.168
8682.00,7.495285,24.73340,-0.000173,24.018212,-0.0077,1.168
8684.00,7.495108,24.73399,-0.000173,24.018885,-0.0077,1.169
8686.00,7.495407,24.73415,-0.000172,24.018591,-0.0077,1.168
8688.00,7.494852,24.73440,-0.000172,24.018087,-0.0077,1.169
8690.00,7.494168,24.73438,-0.000173,24.018229,-0.0077,1.169
8692.00,7.493946,24.73421,-0.000173,24.018542,-0.0077,1.168
8694.00,7.493821,24.73417,-0.000172,24.018245,-0.0077,1.169
8696.00,7.493677,24.73471,-0.000173,24.018597,-0.0077,1.169
8698.00,7.493481,24.73516,-0.000173,24.018450,-0.0077,1.169
8700.00,7.493700,24.73447,-0.000172,24.018722,-0.0077,1.168
8702.00,7.494560,24.73410,-0.000173,24.018722,-0.0077,1.169
8704.00,7.494107,24.73548,-0.000174,24.018232,-0.0077,1.169
8706.00,7.494682,24.73529,-0.000173,24.018551,-0.0077,1.169
8708.00,7.494658,24.73464,-0.000173,24.018314,-0.0077,1.169
8710.00,7.495125,24.73470,-0.000172,24.017957,-0.0077,1.168
8712.00,7.495273,24.73427,-0.000172,24.018388,-0.0077,1.169
8714.00,7.494313,24.73560,-0.000172,24.018499,-0.0077,1.169
8716.00,7.494195,24.73474,-0.000173,24.018435,-0.0077,1.169
8718.00,7.494221,24.73491,-0.000174,24.018450,-0.0077,1.169
8720.00,7.494172,24.73422,-0.000173,24.018805,-0.0077,1.168
8722.00,7.494163,24.73445,-0.000173,24.018740,-0.0077,1.169
8724.00,7.493858,24.73464,-0.000173,24.017665,-0.0077,1.169
8726.00,7.493821,24.73463,-0.000173,24.018042,-0.0077,1.169
8728.00,7.494415,24.73518,-0.000173,24.018584,-0.0077,1.168
8730.00,7.494973,24.73434,-0.000173,24.017796,-0.0077,1.168
8732.00,7.494702,24.73423,-0.000171,24.018327,-0.0077,1.169
8734.00,7.494134,24.73454,-0.000172,24.018814,-0.0077,1.169
8736.00,7.493826,24.73443,-0.000173,24.018323,-0.0077,1.169
8738.00,7.493852,24.73374,-0.000173,24.018189,-0.0077,1.169
8740.00,7.493806,24.73427,-0.000171,24.017730,-0.0077,1.169
8742.00,7.494052,24.73391,-0.000173,24.018805,-0.0077,1.169
8744.00,7.493688,24.73520,-0.000173,24.018060,-0.0077,1.169
8746.00,7.493199,24.73541,-0.000172,24.018896,-0.0077,1.168
8748.00,7.493158,24.73469,-0.000173,24.018758,-0.0077,1.169
8750.00,7.493002,24.73474,-0.000172,24.017988,-0.0077,1.169
8752.00,7.492719,24.73480,-0.000172,24.018490,-0.0077,1.169
8754.00,7.492548,24.73515,-0.000173,24.017886,-0.0077,1.169
8756.00,7.492887,24.73492,-0.000173,24.017897,-0.0077,1.169
8758.00,7.492823,24.73540,-0.000173,24.018452,-0.0077,1.169
8760.00,7.493091,24.73593,-0.000171,24.018515,-0.0077,1.169
8762.00,7.493071,24.73520,-0.000172,24.018932,-0.0077,1.169
8764.00,7.492929,24.73513,-0.000171,24.018316,-0.0077,1.168
8766.00,7.493123,24.73534,-0.000172,24.018704,-0.0077,1.169
8768.00,7.493388,24.73523,-0.000172,24.018613,-0.0077,1.169
8770.00,7.493285,24.73512,-0.000173,24.018160,-0.0077,1.169
8772.00,7.493891,24.73519,-0.000173,24.018664,-0.0077,1.170
8774.00,7.493912,24.73582,-0.000172,24.018443,-0.0077,1.169
8776.00,7.493522,24.73596,-0.000172,24.018131,-0.0077,1.169
8778.00,7.493484,24.73537,-0.000172,24.018229,-0.0077,1.169
8780.00,7.493567,24.73567,-0.000173,24.018408,-0.0076,1.169
8782.00,7.493805,24.73548,-0.000173,24.017826,-0.0077,1.169
8784.00,7.492947,24.73548,-0.000173,24.018042,-0.0077,1.169
8786.00,7.493499,24.73541,-0.000173,24.019019,-0.0077,1.169
8788.00,7.494522,24.73614,-0.000171,24.018283,-0.0077,1.169
8790.00,7.493192,24.73616,-0.000173,24.017725,-0.0077,1.169
8792.00,7.492289,24.73570,-0.000172,24.017683,-0.0077,1.169
8794.00,7.492386,24.73513,-0.000173,24.018263,-0.0077,1.169
8796.00,7.492404,24.73461,-0.000172,24.018782,-0.0076,1.168
8798.00,7.492447,24.73461,-0.000172,24.018278,-0.0077,1.168
8800.00,7.492602,24.73465,-0.000172,24.018205,-0.0077,1.169
8802.00,7.492171,24.73416,-0.000172,24.018644,-0.0077,1.169
8804.00,7.492048,24.73413,-0.000172,24.018561,-0.0077,1.169
8806.00,7.491999,24.73382,-0.000172,24.018305,-0.0077,1.169
8808.00,7.492185,24.73306,-0.000173,24.018633,-0.0077,1.169
8810.00,7.491925,24.73363,-0.000172,24.018285,-0.0077,1.169
8812.00,7.492565,24.73372,-0.000172,24.018515,-0.0077,1.169
8814.00,7.492900,24.73454,-0.000172,24.019045,-0.0077,1.169
8816.00,7.493181,24.73480,-0.000173,24.017872,-0.0077,1.169
8818.00,7.492801,24.73341,-0.000172,24.018374,-0.0077,1.169
8820.00,7.492613,24.73393,-0.000172,24.018894,-0.0077,1.168
8822.00,7.491952,24.73411,-0.000172,24.018238,-0.0077,1.169
8824.00,7.492242,24.73393,-0.000173,24.018472,-0.0077,1.169
8826.00,7.492599,24.73366,-0.000173,24.018860,-0.0077,1.169
8828.00,7.492056,24.73309,-0.000172,24.018468,-0.0077,1.169
8830.00,7.492226,24.73275,-0.000173,24.018642,-0.0077,1.169
8832.00,7.492807,24.73249,-0.000171,24.017971,-0.0077,1.169
8834.00,7.493015,24.73369,-0.000172,24.018774,-0.0077,1.169
8836.00,7.493018,24.73358,-0.000172,24.018738,-0.0077,1.169
8838.00,7.493302,24.73265,-0.000171,24.018459,-0.0077,1.168
8840.00,7.493032,24.73343,-0.000171,24.019055,-0.0077,1.169
8842.00,7.492664,24.73414,-0.000172,24.018972,-0.0077,1.169
8844.00,7.492264,24.73314,-0.000172,24.018845,-0.0077,1.169
8846.00,7.492512,24.73250,-0.000171,24.019235,-0.0077,1.168
8848.00,7.493042,24.73261,-0.000171,24.018628,-0.0077,1.169
8850.00,7.493104,24.73292,-0.000173,24.018852,-0.0077,1.169
8852.00,7.492624,24.73313,-0.000174,24.018970,-0.0076,1.170
8854.00,7.492557,24.73315,-0.000174,24.018869,-0.0077,1.169
8856.00,7.492714,24.73443,-0.000171,24.018240,-0.0077,1.168
8858.00,7.492668,24.73427,-0.000172,24.018713,-0.0077,1.169
8860.00,7.493211,24.73302,-0.000173,24.018432,-0.0077,1.170
8862.00,7.493095,24.73306,-0.000172,24.018720,-0.0077,1.168
8864.00,7.492346,24.73400,-0.000173,24.018588,-0.0077,1.169
8866.00,7.492507,24.73401,-0.000172,24.018729,-0.0077,1.169
8868.00,7.492809,24.73388,-0.000172,24.018604,-0.0077,1.169
8870.00,7.492761,24.73401,-0.000171,24.018664,-0.0077,1.169
8872.00,7.492961,24.73372,-0.000172,24.018825,-0.0077,1.170
8874.00,7.493191,24.73473,-0.000172,24.018316,-0.0077,1.169
8876.00,7.492767,24.73451,-0.000172,24.018961,-0.0077,1.169
8878.00,7.491574,24.73403,-0.000173,24.018662,-0.0077,1.169
8880.00,7.491276,24.73359,-0.000172,24.018325,-0.0077,1.169
8882.00,7.491597,24.73467,-0.000171,24.018176,-0.0077,1.168
8884.00,7.491635,24.73470,-0.000172,24.018421,-0.0076,1.169
8886.00,7.490872,24.73431,-0.000172,24.018724,-0.0077,1.169
8888.00,7.490421,24.73456,-0.000172,24.018100,-0.0077,1.169
8890.00,7.490359,24.73517,-0.000172,24.018417,-0.0077,1.169
8892.00,7.491501,24.73476,-0.000172,24.018608,-0.0077,1.169
8894.00,7.492331,24.73592,-0.000173,24.018769,-0.0077,1.170
8896.00,7.491887,24.73557,-0.000172,24.017928,-0.0077,1.169
8898.00,7.491926,24.73464,-0.000173,24.018432,-0.0077,1.169
8900.00,7.491451,24.73432,-0.000172,24.018977,-0.0077,1.169
8902.00,7.492045,24.73412,-0.000173,24.017926,-0.0077,1.169
8904.00,7.492772,24.73418,-0.000172,24.018675,-0.0076,1.169
8906.00,7.492955,24.73447,-0.000172,24.018832,-0.0077,1.169
8908.00,7.492589,24.73461,-0.000172,24.017498,-0.0077,1.169
8910.00,7.492605,24.73430,-0.000172,24.018473,-0.0077,1.170
8912.00,7.492124,24.73502,-0.000172,24.019086,-0.0077,1.169
8914.00,7.492520,24.73462,-0.000172,24.018261,-0.0077,1.168
8916.00,7.492842,24.73409,-0.000173,24.017970,-0.0077,1.169
8918.00,7.493050,24.73434,-0.000172,24.018327,-0.0077,1.169
8920.00,7.492683,24.73463,-0.000173,24.018972,-0.0077,1.169
8922.00,7.492868,24.73498,-0.000173,24.018845,-0.0077,1.169
8924.00,7.492001,24.73438,-0.000173,24.018899,-0.0077,1.169
8926.00,7.491581,24.73488,-0.000173,24.018976,-0.0077,1.169
8928.00,7.492144,24.73478,-0.000172,24.018925,-0.0077,1.169
8930.00,7.492118,24.73529,-0.000172,24.018845,-0.0077,1.169
8932.00,7.491629,24.73447,-0.000171,24.019411,-0.0076,1.169
8934.00,7.490959,24.73511,-0.000172,24.018379,-0.0076,1.169
8936.00,7.491474,24.73555,-0.000172,24.018686,-0.0076,1.169
8938.00,7.492203,24.73573,-0.000172,24.018403,-0.0077,1.169
8940.00,7.492721,24.73565,-0.000172,24.018225,-0.0076,1.169
8942.00,7.492038,24.73502,-0.000174,24.019257,-0.0077,1.170
8944.00,7.491191,24.73531,-0.000174,24.019008,-0.0077,1.170
8946.00,7.491279,24.73605,-0.000172,24.018928,-0.0077,1.169
8948.00,7.490679,24.73557,-0.000172,24.019161,-0.0077,1.168
8950.00,7.490654,24.73568,-0.000170,24.018597,-0.0077,1.169
8952.00,7.491487,24.73534,-0.000172,24.018345,-0.0077,1.170
8954.00,7.491032,24.73556,-0.000172,24.018863,-0.0076,1.170
8956.00,7.491358,24.73508,-0.000171,24.018562,-0.0076,1.169
8958.00,7.491347,24.73466,-0.000172,24.018695,-0.0076,1.169
8960.00,7.491613,24.73463,-0.000171,24.018457,-0.0076,1.169
8962.00,7.491470,24.73552,-0.000170,24.019311,-0.0076,1.169
8964.00,7.490819,24.73456,-0.000172,24.018851,-0.0076,1.169
8966.00,7.490139,24.73515,-0.000172,24.019287,-0.0077,1.169
8968.00,7.491055,24.73631,-0.000174,24.018590,-0.0077,1.169
8970.00,7.491592,24.73606,-0.000173,24.018671,-0.0077,1.170
8972.00,7.491491,24.73665,-0.000172,24.018256,-0.0077,1.170
8974.00,7.491720,24.73723,-0.000172,24.018588,-0.0077,1.169
8976.00,7.491699,24.73691,-0.000172,24.018243,-0.0076,1.170
8978.00,7.491581,24.73633,-0.000173,24.018725,-0.0077,1.169
8980.00,7.490947,24.73551,-0.000173,24.017790,-0.0077,1.169
8982.00,7.490926,24.73522,-0.000172,24.018267,-0.0077,1.170
8984.00,7.490886,24.73575,-0.000172,24.018827,-0.0077,1.170
8986.00,7.490921,24.73599,-0.000173,24.019124,-0.0077,1.169
8988.00,7.490484,24.73593,-0.000172,24.017727,-0.0077,1.169
8990.00,7.491049,24.73550,-0.000172,24.019124,-0.0077,1.169
8992.00,7.491499,24.73610,-0.000172,24.018689,-0.0077,1.169
8994.00,7.491162,24.73680,-0.000171,24.018934,-0.0077,1.170
8996.00,7.491382,24.73691,-0.000171,24.018372,-0.0077,1.170
8998.00,7.491321,24.73682,-0.000172,24.018774,-0.0076,1.169
9000.00,7.491145,24.73603,-0.000171,24.019144,-0.0076,1.169
9002.00,7.491290,24.73618,-0.000171,24.018715,-0.0077,1.169
9004.00,7.492062,24.73623,-0.000172,24.018967,-0.0077,1.169
@15,12.0000,24.0
9006.00,7.491155,24.73685,-0.000172,24.018695,-0.0077,1.169
9008.00,7.485302,24.73652,-0.000173,24.018825,-0.0077,1.169
9010.00,7.475616,24.73658,-0.000172,24.018952,-0.0077,1.168
9012.00,7.469759,24.73605,-0.000171,24.019338,-0.0077,1.168
9014.00,7.466865,24.73608,-0.000170,24.018715,-0.0076,1.168
9016.00,7.467869,24.73638,-0.000171,24.018909,-0.0076,1.169
9018.00,7.471934,24.73655,-0.000171,24.018945,-0.0077,1.169
9020.00,7.476291,24.73614,-0.000172,24.019095,-0.0077,1.169
9022.00,7.480224,24.73666,-0.000172,24.018165,-0.0077,1.169
9024.00,7.484819,24.73660,-0.000172,24.018691,-0.0077,1.169
9026.00,7.489246,24.73690,-0.000172,24.018812,-0.0076,1.169
9028.00,7.492600,24.73689,-0.000171,24.018464,-0.0077,1.169
9030.00,7.496456,24.73658,-0.000172,24.018428,-0.0076,1.169
9032.00,7.505382,24.73601,-0.000171,24.019275,-0.0077,1.169
9034.00,7.516929,24.73544,-0.000172,24.019220,-0.0076,1.170
9036.00,7.525226,24.73585,-0.000172,24.019133,-0.0077,1.170
9038.00,7.529314,24.73556,-0.000173,24.018347,-0.0077,1.170
9040.00,7.529489,24.73548,-0.000172,24.018706,-0.0077,1.169
9042.00,7.527853,24.73587,-0.000172,24.018582,-0.0077,1.168
9044.00,7.525110,24.73566,-0.000171,24.018802,-0.0077,1.169
9046.00,7.522216,24.73518,-0.000171,24.019025,-0.0077,1.168
9048.00,7.519024,24.73539,-0.000171,24.018448,-0.0077,1.168
9050.00,7.516517,24.73625,-0.000171,24.019030,-0.0077,1.168
9052.00,7.514479,24.73550,-0.000172,24.018869,-0.0077,1.168
9054.00,7.512465,24.73560,-0.000171,24.018517,-0.0077,1.168
9056.00,7.510467,24.73552,-0.000171,24.018876,-0.0077,1.168
9058.00,7.508589,24.73606,-0.000172,24.018377,-0.0076,1.168
9060.00,7.506787,24.73584,-0.000172,24.018890,-0.0077,1.168
9062.00,7.504348,24.73600,-0.000172,24.018624,-0.0077,1.168
9064.00,7.502847,24.73593,-0.000172,24.018350,-0.0077,1.169
9066.00,7.501246,24.73617,-0.000172,24.018916,-0.0077,1.169
9068.00,7.500519,24.73652,-0.000172,24.018771,-0.0077,1.169
9070.00,7.500107,24.73608,-0.000172,24.018419,-0.0076,1.168
9072.00,7.498643,24.73611,-0.000172,24.018851,-0.0076,1.168
9074.00,7.497519,24.73609,-0.000172,24.018896,-0.0076,1.169
9076.00,7.496686,24.73658,-0.000171,24.018997,-0.0077,1.168
9078.00,7.496415,24.73577,-0.000172,24.018921,-0.0077,1.168
9080.00,7.494519,24.73567,-0.000172,24.018731,-0.0077,1.169
9082.00,7.493088,24.73614,-0.000172,24.018963,-0.0077,1.168
9084.00,7.492686,24.73598,-0.000172,24.018606,-0.0077,1.168
9086.00,7.492276,24.73679,-0.000172,24.018874,-0.0076,1.168
9088.00,7.491872,24.73708,-0.000171,24.019400,-0.0077,1.168
9090.00,7.491258,24.73673,-0.000172,24.018615,-0.0076,1.168
9092.00,7.491103,24.73646,-0.000172,24.018303,-0.0076,1.168
9094.00,7.491318,24.73637,-0.000171,24.019394,-0.0076,1.169
9096.00,7.490968,24.73615,-0.000172,24.018490,-0.0077,1.168
9098.00,7.490030,24.73638,-0.000173,24.018499,-0.0077,1.168
9100.00,7.488259,24.73617,-0.000174,24.018367,-0.0077,1.169
9102.00,7.488332,24.73577,-0.000172,24.018827,-0.0077,1.169
9104.00,7.489872,24.73569,-0.000171,24.019028,-0.0077,1.169
9106.00,7.490086,24.73604,-0.000172,24.018370,-0.0076,1.168
9108.00,7.489482,24.73614,-0.000172,24.018854,-0.0077,1.168
9110.00,7.489861,24.73537,-0.000172,24.018687,-0.0077,1.168
9112.00,7.489835,24.73554,-0.000172,24.019048,-0.0077,1.168
9114.00,7.489295,24.73613,-0.000173,24.018515,-0.0077,1.168
9116.00,7.489733,24.73585,-0.000172,24.018852,-0.0076,1.169
9118.00,7.490110,24.73653,-0.000170,24.018881,-0.0077,1.168
9120.00,7.490749,24.73664,-0.000171,24.019057,-0.0077,1.169
9122.00,7.490718,24.73599,-0.000173,24.018550,-0.0077,1.169
9124.00,7.490337,24.73650,-0.000172,24.018648,-0.0077,1.169
9126.00,7.490109,24.73744,-0.000172,24.019616,-0.0077,1.168
9128.00,7.489802,24.73677,-0.000172,24.019132,-0.0077,1.168
9130.00,7.489691,24.73631,-0.000172,24.018441,-0.0077,1.169
9132.00,7.490970,24.73674,-0.000173,24.018745,-0.0076,1.169
9134.00,7.491149,24.73657,-0.000172,24.018096,-0.0077,1.168
9136.00,7.490251,24.73679,-0.000172,24.018843,-0.0077,1.169
9138.00,7.490759,24.73676,-0.000172,24.018809,-0.0077,1.169
9140.00,7.490281,24.73681,-0.000172,24.019092,-0.0077,1.169
9142.00,7.489761,24.73708,-0.000171,24.018548,-0.0077,1.169
9144.00,7.488882,24.73707,-0.000171,24.019103,-0.0077,1.168
9146.00,7.488694,24.73671,-0.000172,24.019055,-0.0077,1.169
9148.00,7.488304,24.73696,-0.000172,24.019055,-0.0077,1.169
9150.00,7.487864,24.73647,-0.000172,24.018785,-0.0077,1.169
9152.00,7.488544,24.73660,-0.000173,24.018299,-0.0077,1.169
9154.00,7.488261,24.73652,-0.000172,24.018727,-0.0077,1.169
9156.00,7.488256,24.73723,-0.000172,24.018251,-0.0077,1.169
9158.00,7.487472,24.73674,-0.000171,24.019534,-0.0077,1.169
9160.00,7.487219,24.73699,-0.000172,24.018823,-0.0077,1.168
9162.00,7.487241,24.73652,-0.000171,24.018312,-0.0077,1.169
9164.00,7.486551,24.73554,-0.000172,24.019166,-0.0077,1.169
9166.00,7.487649,24.73502,-0.000171,24.018876,-0.0077,1.169
9168.00,7.488066,24.73636,-0.000172,24.018499,-0.0076,1.169
9170.00,7.487128,24.73683,-0.000172,24.018258,-0.0077,1.169
9172.00,7.486692,24.73568,-0.000172,24.019467,-0.0077,1.169
9174.00,7.487913,24.73557,-0.000172,24.019113,-0.0077,1.169
9176.00,7.488268,24.73518,-0.000172,24.018675,-0.0076,1.169
9178.00,7.488346,24.73486,-0.000172,24.018606,-0.0077,1.169
9180.00,7.488309,24.73475,-0.000172,24.018294,-0.0077,1.169
9182.00,7.488443,24.73538,-0.000171,24.018280,-0.0077,1.168
9184.00,7.489117,24.73589,-0.000171,24.018423,-0.0077,1.168
9186.00,7.488306,24.73583,-0.000172,24.019405,-0.0076,1.169
9188.00,7.487435,24.73553,-0.000173,24.019032,-0.0077,1.169
9190.00,7.487386,24.73556,-0.000172,24.018479,-0.0077,1.169
9192.00,7.487786,24.73590,-0.000172,24.018472,-0.0077,1.169
9194.00,7.487247,24.73626,-0.000172,24.018205,-0.0077,1.169
9196.00,7.487719,24.73616,-0.000172,24.018102,-0.0077,1.169
9198.00,7.489045,24.73600,-0.000171,24.018838,-0.0077,1.169
9200.00,7.488926,24.73567,-0.000173,24.019414,-0.0077,1.169
9202.00,7.488093,24.73623,-0.000172,24.019862,-0.0077,1.169
9204.00,7.488056,24.73607,-0.000172,24.018553,-0.0076,1.169
9206.00,7.487856,24.73636,-0.000172,24.018938,-0.0076,1.169
9208.00,7.487608,24.73686,-0.000173,24.018098,-0.0077,1.169
9210.00,7.487092,24.73625,-0.000172,24.018727,-0.0077,1.169
9212.00,7.487337,24.73586,-0.000172,24.018334,-0.0076,1.169
9214.00,7.487225,24.73562,-0.000172,24.018658,-0.0077,1.169
9216.00,7.486612,24.73591,-0.000174,24.018564,-0.0077,1.170
9218.00,7.486319,24.73608,-0.000172,24.018118,-0.0077,1.169
9220.00,7.486769,24.73655,-0.000173,24.018635,-0.0076,1.170
9222.00,7.487026,24.73648,-0.000172,24.018493,-0.0077,1.170
9224.00,7.486747,24.73731,-0.000172,24.017955,-0.0077,1.168
9226.00,7.486785,24.73672,-0.000171,24.018149,-0.0077,1.169
9228.00,7.486700,24.73700,-0.000171,24.018698,-0.0077,1.169
9230.00,7.487760,24.73775,-0.000172,24.018397,-0.0077,1.169
9232.00,7.488067,24.73773,-0.000171,24.018695,-0.0077,1.169
9234.00,7.488034,24.73732,-0.000173,24.019367,-0.0076,1.169
9236.00,7.487686,24.73722,-0.000172,24.018526,-0.0077,1.169
9238.00,7.486416,24.73701,-0.000171,24.018709,-0.0077,1.169
9240.00,7.485986,24.73770,-0.000172,24.018352,-0.0077,1.169
9242.00,7.485806,24.73794,-0.000171,24.018145,-0.0077,1.169
9244.00,7.486904,24.73772,-0.000171,24.018439,-0.0077,1.169
9246.00,7.487213,24.73829,-0.000173,24.018185,-0.0077,1.169
9248.00,7.487209,24.73804,-0.000173,24.018706,-0.0077,1.169
9250.00,7.487164,24.73821,-0.000171,24.018138,-0.0077,1.169
9252.00,7.486787,24.73833,-0.000172,24.018444,-0.0077,1.169
9254.00,7.486517,24.73782,-0.000172,24.018820,-0.0077,1.169
9256.00,7.486217,24.73794,-0.000173,24.018629,-0.0077,1.169
9258.00,7.486699,24.73806,-0.000172,24.018368,-0.0076,1.169
9260.00,7.486675,24.73816,-0.000172,24.018590,-0.0077,1.170
9262.00,7.486826,24.73669,-0.000172,24.018542,-0.0077,1.169
9264.00,7.486483,24.73652,-0.000173,24.018423,-0.0077,1.169
9266.00,7.486759,24.73723,-0.000171,24.018252,-0.0077,1.169
9268.00,7.487637,24.73707,-0.000172,24.018727,-0.0077,1.169
9270.00,7.487143,24.73733,-0.000172,24.018488,-0.0077,1.169
9272.00,7.486902,24.73713,-0.000172,24.019402,-0.0077,1.168
9274.00,7.486638,24.73685,-0.000173,24.018579,-0.0076,1.169
9276.00,7.486130,24.73646,-0.000171,24.018843,-0.0076,1.169
9278.00,7.486769,24.73656,-0.000171,24.018628,-0.0077,1.169
9280.00,7.486101,24.73601,-0.000172,24.018979,-0.0077,1.169
9282.00,7.485400,24.73572,-0.000172,24.017768,-0.0077,1.170
9284.00,7.485525,24.73611,-0.000173,24.018970,-0.0077,1.170
9286.00,7.486028,24.73627,-0.000172,24.018677,-0.0077,1.169
9288.00,7.485991,24.73594,-0.000170,24.018609,-0.0077,1.168
9290.00,7.485953,24.73576,-0.000171,24.019122,-0.0077,1.168
9292.00,7.485374,24.73661,-0.000171,24.018733,-0.0077,1.169
9294.00,7.485224,24.73708,-0.000171,24.017953,-0.0076,1.169
9296.00,7.486110,24.73795,-0.000172,24.018109,-0.0077,1.169
9298.00,7.485830,24.73724,-0.000173,24.019126,-0.0077,1.170
9300.00,7.485968,24.73759,-0.000173,24.018347,-0.0077,1.170
9302.00,7.485435,24.73736,-0.000173,24.017745,-0.0076,1.169
9304.00,7.484924,24.73661,-0.000172,24.018983,-0.0077,1.169
9306.00,7.483882,24.73751,-0.000172,24.018909,-0.0077,1.169
9308.00,7.484182,24.73815,-0.000173,24.018392,-0.0077,1.169
9310.00,7.484433,24.73777,-0.000172,24.018397,-0.0077,1.169
9312.00,7.484846,24.73804,-0.000173,24.018785,-0.0076,1.169
9314.00,7.484153,24.73745,-0.000171,24.018887,-0.0077,1.169
9316.00,7.483742,24.73659,-0.000173,24.017915,-0.0076,1.169
9318.00,7.484208,24.73628,-0.000173,24.017864,-0.0077,1.169
9320.00,7.484205,24.73610,-0.000172,24.018898,-0.0077,1.170
9322.00,7.484200,24.73601,-0.000172,24.018847,-0.0077,1.169
9324.00,7.483405,24.73642,-0.000172,24.018310,-0.0077,1.169
9326.00,7.483555,24.73622,-0.000172,24.019641,-0.0077,1.169
9328.00,7.483593,24.73654,-0.000172,24.018869,-0.0077,1.169
9330.00,7.483128,24.73639,-0.000172,24.018571,-0.0077,1.170
9332.00,7.482565,24.73635,-0.000173,24.018452,-0.0077,1.169
9334.00,7.482603,24.73647,-0.000171,24.018332,-0.0077,1.169
9336.00,7.483088,24.73639,-0.000171,24.018388,-0.0077,1.169
9338.00,7.483205,24.73692,-0.000172,24.019110,-0.0077,1.169
9340.00,7.481900,24.73696,-0.000172,24.018840,-0.0077,1.170
9342.00,7.481826,24.73684,-0.000173,24.019066,-0.0076,1.169
9344.00,7.482199,24.73745,-0.000171,24.018812,-0.0077,1.170
9346.00,7.482366,24.73760,-0.000172,24.018247,-0.0077,1.169
9348.00,7.482002,24.73730,-0.000171,24.018789,-0.0077,1.169
9350.00,7.481220,24.73802,-0.000171,24.018669,-0.0077,1.169
9352.00,7.480751,24.73798,-0.000171,24.018947,-0.0076,1.169
9354.00,7.481495,24.73798,-0.000172,24.019162,-0.0077,1.169
9356.00,7.481580,24.73777,-0.000171,24.018803,-0.0077,1.170
9358.00,7.480905,24.73726,-0.000172,24.018689,-0.0077,1.170
9360.00,7.480949,24.73724,-0.000172,24.018519,-0.0076,1.170
9362.00,7.481229,24.73664,-0.000173,24.019045,-0.0077,1.170
9364.00,7.481245,24.73759,-0.000171,24.019092,-0.0077,1.169
9366.00,7.480938,24.73729,-0.000173,24.018707,-0.0077,1.169
9368.00,7.480415,24.73680,-0.000172,24.018319,-0.0077,1.170
9370.00,7.480504,24.73632,-0.000173,24.018426,-0.0077,1.170
9372.00,7.480610,24.73670,-0.000173,24.018361,-0.0077,1.170
9374.00,7.480475,24.73624,-0.000173,24.018615,-0.0077,1.169
9376.00,7.480229,24.73581,-0.000172,24.018533,-0.0077,1.169
9378.00,7.479410,24.73583,-0.000174,24.018142,-0.0077,1.169
9380.00,7.478763,24.73617,-0.000175,24.019039,-0.0076,1.170
9382.00,7.478257,24.73628,-0.000173,24.019079,-0.0077,1.170
9384.00,7.477734,24.73555,-0.000173,24.019103,-0.0077,1.170
9386.00,7.477302,24.73598,-0.000172,24.018687,-0.0077,1.170
9388.00,7.477555,24.73541,-0.000172,24.018628,-0.0077,1.170
9390.00,7.477259,24.73620,-0.000172,24.018809,-0.0077,1.170
9392.00,7.476610,24.73611,-0.000172,24.018415,-0.0077,1.170
9394.00,7.477022,24.73581,-0.000173,24.018087,-0.0077,1.170
9396.00,7.476671,24.73532,-0.000173,24.018880,-0.0077,1.170
9398.00,7.475723,24.73598,-0.000172,24.019090,-0.0077,1.170
9400.00,7.476234,24.73603,-0.000171,24.018312,-0.0077,1.170
9402.00,7.475696,24.73573,-0.000172,24.018222,-0.0077,1.169
9404.00,7.475966,24.73561,-0.000172,24.018484,-0.0077,1.170
9406.00,7.476556,24.73649,-0.000173,24.018472,-0.0077,1.170
9408.00,7.475732,24.73545,-0.000173,24.018773,-0.0077,1.170
9410.00,7.475119,24.73602,-0.000172,24.018941,-0.0077,1.170
9412.00,7.474960,24.73590,-0.000173,24.018513,-0.0077,1.170
9414.00,7.474344,24.73582,-0.000172,24.018426,-0.0077,1.169
9416.00,7.474020,24.73677,-0.000173,24.018990,-0.0077,1.169
9418.00,7.474845,24.73655,-0.000173,24.018191,-0.0077,1.169
9420.00,7.474839,24.73598,-0.000173,24.018655,-0.0077,1.169
9422.00,7.474538,24.73578,-0.000172,24.018555,-0.0077,1.169
9424.00,7.474637,24.73603,-0.000173,24.018042,-0.0077,1.169
9426.00,7.474413,24.73598,-0.000173,24.018234,-0.0077,1.169
9428.00,7.474476,24.73561,-0.000173,24.018223,-0.0076,1.170
9430.00,7.474260,24.73594,-0.000172,24.018613,-0.0077,1.170
9432.00,7.474604,24.73641,-0.000172,24.018383,-0.0077,1.170
9434.00,7.475035,24.73593,-0.000171,24.018811,-0.0076,1.170
9436.00,7.475604,24.73530,-0.000173,24.018896,-0.0077,1.170
9438.00,7.475713,24.73523,-0.000173,24.018542,-0.0077,1.169
9440.00,7.475425,24.73528,-0.000173,24.018118,-0.0077,1.169
9442.00,7.474860,24.73543,-0.000172,24.018296,-0.0077,1.170
9444.00,7.474541,24.73518,-0.000172,24.018067,-0.0077,1.169
9446.00,7.474721,24.73477,-0.000172,24.018388,-0.0077,1.169
9448.00,7.473635,24.73506,-0.000172,24.018441,-0.0077,1.170
9450.00,7.473451,24.73466,-0.000173,24.018816,-0.0077,1.170
9452.00,7.473110,24.73627,-0.000171,24.018689,-0.0077,1.170
9454.00,7.473846,24.73696,-0.000172,24.019240,-0.0077,1.169
9456.00,7.474980,24.73750,-0.000172,24.018423,-0.0077,1.170
9458.00,7.474808,24.73720,-0.000172,24.018662,-0.0077,1.170
9460.00,7.475557,24.73666,-0.000173,24.019039,-0.0077,1.169
9462.00,7.475289,24.73633,-0.000172,24.018849,-0.0076,1.169
9464.00,7.474782,24.73605,-0.000172,24.018020,-0.0077,1.170
9466.00,7.475811,24.73608,-0.000172,24.018758,-0.0077,1.170
9468.00,7.475915,24.73634,-0.000173,24.018816,-0.0077,1.170
9470.00,7.475484,24.73560,-0.000173,24.018633,-0.0077,1.170
9472.00,7.475445,24.73588,-0.000173,24.018660,-0.0077,1.170
9474.00,7.475624,24.73596,-0.000173,24.018809,-0.0077,1.170
9476.00,7.475329,24.73577,-0.000172,24.018604,-0.0077,1.170
9478.00,7.474789,24.73643,-0.000173,24.018024,-0.0077,1.170
9480.00,7.474226,24.73604,-0.000173,24.019064,-0.0077,1.170
9482.00,7.473700,24.73558,-0.000171,24.019115,-0.0077,1.170
9484.00,7.474574,24.73663,-0.000172,24.018867,-0.0077,1.170
9486.00,7.475105,24.73654,-0.000173,24.018773,-0.0077,1.170
9488.00,7.475147,24.73716,-0.000172,24.018530,-0.0077,1.170
9490.00,7.474824,24.73683,-0.000173,24.018609,-0.0077,1.170
9492.00,7.473915,24.73701,-0.000172,24.018568,-0.0077,1.169
9494.00,7.472561,24.73721,-0.000171,24.018345,-0.0077,1.170
9496.00,7.472268,24.73742,-0.000173,24.018615,-0.0077,1.170
9498.00,7.472875,24.73712,-0.000172,24.019380,-0.0076,1.170
9500.00,7.473242,24.73736,-0.000171,24.018274,-0.0077,1.170
9502.00,7.472731,24.73689,-0.000172,24.018508,-0.0076,1.170
9504.00,7.472432,24.73675,-0.000172,24.018414,-0.0077,1.170
9506.00,7.472151,24.73648,-0.000172,24.018996,-0.0077,1.170
9508.00,7.471237,24.73703,-0.000171,24.018749,-0.0077,1.170
9510.00,7.470923,24.73719,-0.000171,24.018994,-0.0077,1.170
9512.00,7.471005,24.73685,-0.000171,24.018727,-0.0077,1.170
9514.00,7.470994,24.73773,-0.000172,24.019155,-0.0077,1.170
9516.00,7.470274,24.73770,-0.000172,24.018638,-0.0076,1.170
9518.00,7.469963,24.73810,-0.000173,24.018283,-0.0076,1.170
9520.00,7.470360,24.73739,-0.000173,24.019052,-0.0077,1.170
9522.00,7.469870,24.73688,-0.000171,24.018950,-0.0077,1.170
9524.00,7.469682,24.73646,-0.000171,24.019398,-0.0077,1.170
9526.00,7.469955,24.73700,-0.000173,24.018970,-0.0077,1.170
9528.00,7.469664,24.73617,-0.000172,24.018640,-0.0077,1.170
9530.00,7.469478,24.73637,-0.000171,24.018918,-0.0077,1.170
9532.00,7.469699,24.73625,-0.000171,24.019248,-0.0076,1.170
9534.00,7.469532,24.73644,-0.000172,24.018506,-0.0076,1.170
9536.00,7.469382,24.73554,-0.000173,24.018863,-0.0077,1.170
9538.00,7.469000,24.73688,-0.000172,24.018905,-0.0077,1.170
9540.00,7.469633,24.73699,-0.000172,24.018860,-0.0077,1.170
9542.00,7.469851,24.73705,-0.000172,24.018193,-0.0077,1.170
9544.00,7.469660,24.73603,-0.000172,24.018782,-0.0077,1.171
9546.00,7.469348,24.73624,-0.000172,24.019699,-0.0076,1.170
9548.00,7.469282,24.73653,-0.000171,24.019095,-0.0076,1.171
9550.00,7.469740,24.73604,-0.000171,24.019068,-0.0077,1.170
9552.00,7.469499,24.73636,-0.000172,24.019072,-0.0077,1.170
9554.00,7.469379,24.73557,-0.000172,24.019168,-0.0077,1.170
9556.00,7.469185,24.73582,-0.000171,24.019791,-0.0077,1.170
9558.00,7.468802,24.73640,-0.000171,24.019311,-0.0076,1.170
9560.00,7.468045,24.73594,-0.000171,24.018976,-0.0077,1.170
9562.00,7.467660,24.73594,-0.000171,24.018660,-0.0077,1.170
9564.00,7.467945,24.73577,-0.000171,24.018341,-0.0077,1.170
9566.00,7.467878,24.73587,-0.000171,24.018894,-0.0077,1.170
9568.00,7.467463,24.73673,-0.000172,24.018577,-0.0077,1.171
9570.00,7.467606,24.73595,-0.000173,24.019144,-0.0077,1.172
9572.00,7.467132,24.73635,-0.000173,24.019088,-0.0077,1.171
9574.00,7.466929,24.73573,-0.000172,24.018887,-0.0077,1.171
9576.00,7.467208,24.73665,-0.000172,24.019099,-0.0076,1.170
9578.00,7.467028,24.73667,-0.000172,24.019534,-0.0077,1.170
9580.00,7.466603,24.73636,-0.000173,24.018457,-0.0077,1.170
9582.00,7.467196,24.73596,-0.000171,24.018928,-0.0077,1.170
9584.00,7.466929,24.73690,-0.000171,24.018807,-0.0077,1.171
9586.00,7.467413,24.73639,-0.000172,24.018657,-0.0077,1.171
9588.00,7.467046,24.73641,-0.000172,24.018860,-0.0076,1.171
9590.00,7.467096,24.73612,-0.000172,24.018318,-0.0077,1.171
9592.00,7.467305,24.73570,-0.000173,24.018811,-0.0077,1.170
9594.00,7.466651,24.73526,-0.000173,24.018339,-0.0077,1.171
9596.00,7.466263,24.73551,-0.000172,24.018519,-0.0077,1.170
9598.00,7.467196,24.73571,-0.000173,24.018561,-0.0077,1.170
9600.00,7.467201,24.73530,-0.000172,24.018385,-0.0077,1.170
9602.00,7.466663,24.73504,-0.000172,24.018495,-0.0077,1.171
9604.00,7.467094,24.73549,-0.000172,24.018405,-0.0076,1.171
@16,12.0000,24.0
9606.00,7.466792,24.73593,-0.000171,24.018294,-0.0077,1.171
9608.00,7.462089,24.73525,-0.000172,24.019054,-0.0076,1.171
9610.00,7.452456,24.73529,-0.000171,24.018316,-0.0076,1.170
9612.00,7.445527,24.73581,-0.000171,24.019422,-0.0077,1.169
9614.00,7.443167,24.73598,-0.000172,24.018736,-0.0076,1.170
9616.00,7.443257,24.73588,-0.000172,24.018606,-0.0076,1.170
9618.00,7.445957,24.73604,-0.000172,24.018754,-0.0076,1.170
9620.00,7.450335,24.73515,-0.000171,24.019273,-0.0076,1.170
9622.00,7.454660,24.73559,-0.000170,24.018528,-0.0077,1.170
9624.00,7.458348,24.73543,-0.000172,24.018856,-0.0077,1.170
9626.00,7.462242,24.73567,-0.000171,24.018531,-0.0077,1.170
9628.00,7.465771,24.73628,-0.000171,24.019030,-0.0076,1.170
9630.00,7.469011,24.73595,-0.000172,24.018905,-0.0077,1.169
9632.00,7.476160,24.73541,-0.000172,24.018290,-0.0077,1.170
9634.00,7.486718,24.73530,-0.000172,24.018633,-0.0077,1.170
9636.00,7.495753,24.73498,-0.000172,24.018948,-0.0076,1.169
9638.00,7.500476,24.73500,-0.000172,24.019215,-0.0076,1.170
9640.00,7.501258,24.73501,-0.000171,24.018812,-0.0077,1.170
9642.00,7.499186,24.73494,-0.000172,24.018950,-0.0077,1.170
9644.00,7.496493,24.73441,-0.000172,24.018673,-0.0076,1.169
9646.00,7.492535,24.73447,-0.000171,24.019195,-0.0077,1.168
9648.00,7.489294,24.73466,-0.000170,24.019380,-0.0077,1.169
9650.00,7.487816,24.73459,-0.000171,24.018803,-0.0077,1.168
9652.00,7.485117,24.73399,-0.000171,24.018865,-0.0077,1.169
9654.00,7.480346,24.73420,-0.000171,24.019177,-0.0077,1.169
9656.00,7.476550,24.73534,-0.000172,24.019043,-0.0077,1.170
9658.00,7.474866,24.73419,-0.000171,24.019286,-0.0077,1.170
9660.00,7.473266,24.73459,-0.000172,24.018914,-0.0076,1.170
9662.00,7.470670,24.73463,-0.000173,24.018280,-0.0077,1.170
9664.00,7.469428,24.73414,-0.000173,24.018575,-0.0077,1.169
9666.00,7.467306,24.73436,-0.000171,24.018648,-0.0077,1.169
9668.00,7.465350,24.73425,-0.000171,24.018069,-0.0077,1.169
9670.00,7.463542,24.73445,-0.000172,24.018968,-0.0077,1.170
9672.00,7.461974,24.73427,-0.000174,24.018171,-0.0077,1.170
9674.00,7.462258,24.73474,-0.000174,24.019010,-0.0077,1.170
9676.00,7.461509,24.73476,-0.000173,24.019548,-0.0077,1.170
9678.00,7.459618,24.73530,-0.000172,24.018682,-0.0077,1.170
9680.00,7.458741,24.73534,-0.000172,24.018838,-0.0076,1.169
9682.00,7.457068,24.73534,-0.000172,24.018218,-0.0077,1.170
9684.00,7.456744,24.73553,-0.000171,24.018707,-0.0077,1.170
9686.00,7.456007,24.73537,-0.000172,24.018999,-0.0077,1.170
9688.00,7.454566,24.73538,-0.000172,24.018615,-0.0077,1.170
9690.00,7.454084,24.73598,-0.000172,24.018736,-0.0076,1.170
9692.00,7.452637,24.73611,-0.000171,24.018345,-0.0077,1.170
9694.00,7.452335,24.73547,-0.000172,24.018167,-0.0077,1.170
9696.00,7.452970,24.73560,-0.000173,24.018841,-0.0077,1.170
9698.00,7.452488,24.73568,-0.000173,24.018782,-0.0076,1.171
9700.00,7.452130,24.73559,-0.000172,24.018646,-0.0077,1.170
9702.00,7.451770,24.73583,-0.000173,24.019171,-0.0076,1.170
9704.00,7.452099,24.73695,-0.000173,24.018722,-0.0076,1.171
9706.00,7.452051,24.73752,-0.000171,24.018689,-0.0077,1.171
9708.00,7.452086,24.73707,-0.000172,24.018470,-0.0077,1.170
9710.00,7.450874,24.73752,-0.000173,24.018691,-0.0077,1.170
9712.00,7.450121,24.73801,-0.000170,24.018936,-0.0077,1.170
9714.00,7.450136,24.73775,-0.000170,24.018528,-0.0077,1.170
9716.00,7.449887,24.73742,-0.000172,24.018530,-0.0076,1.171
9718.00,7.450318,24.73743,-0.000172,24.018925,-0.0077,1.171
9720.00,7.450135,24.73701,-0.000173,24.018778,-0.0077,1.171
9722.00,7.449994,24.73655,-0.000173,24.019325,-0.0077,1.171
9724.00,7.450150,24.73653,-0.000172,24.019802,-0.0076,1.170
9726.00,7.450694,24.73716,-0.000172,24.018341,-0.0077,1.171
9728.00,7.451852,24.73667,-0.000173,24.018662,-0.0077,1.171
9730.00,7.451764,24.73660,-0.000172,24.018700,-0.0076,1.171
9732.00,7.452201,24.73664,-0.000171,24.018203,-0.0077,1.170
9734.00,7.452375,24.73626,-0.000171,24.019380,-0.0077,1.170
9736.00,7.451253,24.73708,-0.000171,24.019574,-0.0077,1.170
9738.00,7.451445,24.73661,-0.000172,24.018531,-0.0077,1.171
9740.00,7.451649,24.73780,-0.000172,24.018941,-0.0077,1.171
9742.00,7.451910,24.73734,-0.000171,24.018347,-0.0077,1.171
9744.00,7.452003,24.73742,-0.000171,24.018568,-0.0077,1.170
9746.00,7.452096,24.73731,-0.000171,24.018923,-0.0077,1.170
9748.00,7.451559,24.73662,-0.000171,24.018959,-0.0076,1.170
9750.00,7.451810,24.73697,-0.000172,24.018590,-0.0076,1.171
9752.00,7.451415,24.73685,-0.000171,24.018968,-0.0077,1.170
9754.00,7.451075,24.73648,-0.000172,24.019222,-0.0077,1.170
9756.00,7.451278,24.73590,-0.000172,24.018722,-0.0076,1.170
9758.00,7.452007,24.73627,-0.000171,24.018852,-0.0077,1.170
9760.00,7.452708,24.73588,-0.000171,24.018764,-0.0076,1.171
9762.00,7.453266,24.73577,-0.000171,24.018918,-0.0076,1.170
9764.00,7.453703,24.73621,-0.000171,24.018976,-0.0077,1.170
9766.00,7.454162,24.73663,-0.000171,24.018658,-0.0077,1.170
9768.00,7.454665,24.73637,-0.000172,24.018814,-0.0077,1.170
9770.00,7.454416,24.73595,-0.000172,24.018564,-0.0076,1.170
9772.00,7.455028,24.73552,-0.000172,24.018751,-0.0077,1.170
9774.00,7.455834,24.73573,-0.000172,24.018849,-0.0077,1.170
9776.00,7.455757,24.73620,-0.000172,24.018789,-0.0077,1.170
9778.00,7.455176,24.73672,-0.000172,24.018655,-0.0077,1.171
9780.00,7.454623,24.73634,-0.000172,24.018399,-0.0077,1.171
9782.00,7.454373,24.73664,-0.000172,24.018635,-0.0077,1.171
9784.00,7.454992,24.73606,-0.000173,24.018738,-0.0077,1.171
9786.00,7.455022,24.73610,-0.000172,24.018947,-0.0077,1.171
9788.00,7.454198,24.73560,-0.000172,24.018483,-0.0077,1.170
9790.00,7.454013,24.73622,-0.000171,24.018709,-0.0077,1.170
9792.00,7.455016,24.73648,-0.000171,24.018673,-0.0077,1.171
9794.00,7.454034,24.73672,-0.000172,24.019219,-0.0077,1.171
9796.00,7.453392,24.73692,-0.000173,24.018963,-0.0076,1.171
9798.00,7.452463,24.73700,-0.000172,24.018740,-0.0076,1.171
9800.00,7.453331,24.73672,-0.000172,24.018519,-0.0077,1.171
9802.00,7.453397,24.73704,-0.000172,24.018736,-0.0076,1.171
9804.00,7.452689,24.73728,-0.000171,24.019126,-0.0076,1.170
9806.00,7.452956,24.73747,-0.000171,24.019229,-0.0077,1.170
9808.00,7.453465,24.73673,-0.000170,24.018687,-0.0077,1.170
9810.00,7.453494,24.73639,-0.000171,24.018365,-0.0077,1.170
9812.00,7.452226,24.73631,-0.000172,24.019478,-0.0077,1.171
9814.00,7.451818,24.73619,-0.000173,24.018144,-0.0077,1.171
9816.00,7.452513,24.73644,-0.000171,24.017884,-0.0077,1.170
9818.00,7.453158,24.73674,-0.000172,24.019010,-0.0076,1.172
9820.00,7.454175,24.73773,-0.000173,24.018646,-0.0076,1.172
9822.00,7.453634,24.73787,-0.000172,24.018492,-0.0077,1.171
9824.00,7.453083,24.73794,-0.000172,24.018144,-0.0077,1.171
9826.00,7.452852,24.73810,-0.000170,24.018957,-0.0076,1.170
9828.00,7.452629,24.73820,-0.000172,24.018751,-0.0077,1.171
9830.00,7.453315,24.73770,-0.000172,24.018328,-0.0077,1.171
9832.00,7.453358,24.73698,-0.000172,24.019501,-0.0077,1.171
9834.00,7.454691,24.73739,-0.000172,24.019010,-0.0077,1.171
9836.00,7.454764,24.73744,-0.000173,24.019063,-0.0077,1.172
9838.00,7.454021,24.73825,-0.000172,24.018845,-0.0077,1.171
9840.00,7.454257,24.73799,-0.000172,24.019197,-0.0077,1.171
9842.00,7.454254,24.73764,-0.000172,24.018604,-0.0077,1.172
9844.00,7.454984,24.73759,-0.000172,24.018428,-0.0077,1.172
9846.00,7.454245,24.73783,-0.000172,24.018142,-0.0077,1.172
9848.00,7.454128,24.73782,-0.000171,24.019039,-0.0077,1.171
9850.00,7.453850,24.73786,-0.000172,24.018803,-0.0077,1.172
9852.00,7.453333,24.73759,-0.000172,24.019679,-0.0077,1.171
9854.00,7.453082,24.73759,-0.000172,24.018260,-0.0077,1.171
9856.00,7.453224,24.73755,-0.000171,24.018499,-0.0077,1.171
9858.00,7.452759,24.73697,-0.000173,24.019422,-0.0077,1.171
9860.00,7.452098,24.73704,-0.000171,24.018305,-0.0077,1.172
9862.00,7.452765,24.73709,-0.000172,24.018113,-0.0077,1.172
9864.00,7.452965,24.73720,-0.000173,24.018941,-0.0077,1.172
9866.00,7.452345,24.73715,-0.000172,24.018241,-0.0077,1.172
9868.00,7.452085,24.73709,-0.000172,24.018550,-0.0077,1.171
9870.00,7.452569,24.73713,-0.000173,24.018883,-0.0077,1.172
9872.00,7.453099,24.73716,-0.000172,24.019146,-0.0077,1.172
9874.00,7.453961,24.73786,-0.000173,24.018562,-0.0077,1.172
9876.00,7.453765,24.73820,-0.000172,24.018450,-0.0077,1.171
9878.00,7.453496,24.73836,-0.000171,24.018613,-0.0077,1.171
9880.00,7.454743,24.73827,-0.000172,24.018716,-0.0076,1.172
9882.00,7.455745,24.73889,-0.000171,24.018397,-0.0077,1.172
9884.00,7.456643,24.73843,-0.000171,24.018803,-0.0077,1.172
9886.00,7.456538,24.73847,-0.000172,24.017730,-0.0077,1.171
9888.00,7.457520,24.73853,-0.000173,24.018811,-0.0077,1.172
9890.00,7.457937,24.73830,-0.000172,24.018687,-0.0077,1.172
9892.00,7.457555,24.73854,-0.000172,24.018508,-0.0077,1.172
9894.00,7.458082,24.73807,-0.000172,24.019066,-0.0077,1.171
9896.00,7.458469,24.73786,-0.000171,24.019148,-0.0077,1.172
9898.00,7.458723,24.73819,-0.000172,24.018354,-0.0077,1.172
9900.00,7.459126,24.73832,-0.000173,24.018383,-0.0077,1.172
9902.00,7.458999,24.73909,-0.000172,24.018725,-0.0077,1.171
9904.00,7.459863,24.73910,-0.000172,24.018595,-0.0077,1.172
9906.00,7.459728,24.73902,-0.000172,24.019075,-0.0077,1.172
9908.00,7.459579,24.73897,-0.000171,24.018214,-0.0076,1.171
9910.00,7.459573,24.73825,-0.000171,24.018376,-0.0077,1.172
9912.00,7.460303,24.73781,-0.000171,24.018403,-0.0077,1.171
9914.00,7.460375,24.73857,-0.000172,24.018635,-0.0077,1.172
9916.00,7.459686,24.73866,-0.000172,24.018706,-0.0077,1.172
9918.00,7.459168,24.73866,-0.000172,24.017995,-0.0076,1.172
9920.00,7.459296,24.73862,-0.000173,24.017877,-0.0077,1.172
9922.00,7.459118,24.73885,-0.000172,24.018472,-0.0077,1.172
9924.00,7.458802,24.73852,-0.000173,24.018301,-0.0077,1.172
9926.00,7.458697,24.73831,-0.000171,24.018477,-0.0077,1.172
9928.00,7.459057,24.73867,-0.000171,24.018802,-0.0077,1.172
9930.00,7.459315,24.73839,-0.000171,24.018426,-0.0077,1.172
9932.00,7.459314,24.73829,-0.000171,24.018820,-0.0077,1.171
9934.00,7.459121,24.73871,-0.000172,24.018722,-0.0077,1.171
9936.00,7.459443,24.73818,-0.000172,24.018814,-0.0076,1.173
9938.00,7.459845,24.73845,-0.000172,24.019132,-0.0077,1.172
9940.00,7.460105,24.73795,-0.000172,24.018584,-0.0077,1.172
9942.00,7.460660,24.73794,-0.000172,24.019146,-0.0077,1.171
9944.00,7.460393,24.73832,-0.000172,24.018751,-0.0076,1.172
9946.00,7.460289,24.73736,-0.000173,24.018664,-0.0076,1.172
9948.00,7.460320,24.73712,-0.000172,24.018283,-0.0077,1.172
9950.00,7.459936,24.73699,-0.000171,24.018405,-0.0076,1.172
9952.00,7.460583,24.73729,-0.000172,24.019101,-0.0077,1.172
9954.00,7.461025,24.73714,-0.000173,24.018976,-0.0077,1.172
9956.00,7.460674,24.73620,-0.000173,24.018441,-0.0077,1.172
9958.00,7.460142,24.73702,-0.000173,24.019202,-0.0077,1.172
9960.00,7.460341,24.73688,-0.000170,24.019034,-0.0076,1.172
9962.00,7.460242,24.73656,-0.000171,24.018861,-0.0077,1.172
9964.00,7.460769,24.73668,-0.000171,24.018648,-0.0077,1.171
9966.00,7.461035,24.73682,-0.000172,24.019030,-0.0077,1.172
9968.00,7.460477,24.73738,-0.000172,24.018916,-0.0076,1.172
9970.00,7.460581,24.73770,-0.000172,24.018484,-0.0077,1.172
9972.00,7.459645,24.73762,-0.000173,24.018425,-0.0077,1.172
9974.00,7.458718,24.73826,-0.000173,24.018809,-0.0077,1.172
9976.00,7.458020,24.73762,-0.000172,24.018588,-0.0077,1.172
9978.00,7.457739,24.73784,-0.000172,24.018492,-0.0077,1.172
9980.00,7.458496,24.73735,-0.000172,24.018928,-0.0077,1.173
9982.00,7.458990,24.73753,-0.000172,24.019026,-0.0077,1.172
9984.00,7.459047,24.73909,-0.000171,24.018669,-0.0076,1.172
9986.00,7.459343,24.73929,-0.000171,24.018903,-0.0076,1.172
9988.00,7.459061,24.73828,-0.000171,24.018832,-0.0076,1.172
9990.00,7.459177,24.73771,-0.000172,24.018834,-0.0077,1.172
9992.00,7.459308,24.73803,-0.000172,24.019333,-0.0077,1.172
9994.00,7.460154,24.73903,-0.000172,24.018769,-0.0077,1.172
9996.00,7.460261,24.73881,-0.000172,24.018648,-0.0077,1.172
9998.00,7.460710,24.73884,-0.000171,24.019271,-0.0076,1.173
10000.00,7.460330,24.73862,-0.000173,24.018657,-0.0077,1.172
10002.00,7.461115,24.73839,-0.000173,24.018437,-0.0077,1.172
10004.00,7.461583,24.73806,-0.000172,24.018261,-0.0077,1.172
10006.00,7.461694,24.73845,-0.000171,24.018932,-0.0077,1.173
10008.00,7.460956,24.73817,-0.000171,24.019494,-0.0076,1.172
10010.00,7.461181,24.73789,-0.000171,24.019034,-0.0076,1.172
10012.00,7.461624,24.73837,-0.000171,24.018753,-0.0077,1.172
10014.00,7.461684,24.73800,-0.000171,24.018820,-0.0077,1.172
10016.00,7.461833,24.73887,-0.000173,24.018524,-0.0077,1.172
10018.00,7.461817,24.73849,-0.000173,24.018762,-0.0077,1.173
10020.00,7.462044,24.73888,-0.000173,24.018802,-0.0077,1.173
10022.00,7.462215,24.73849,-0.000173,24.019269,-0.0076,1.173
10024.00,7.462690,24.73849,-0.000172,24.018383,-0.0077,1.172
10026.00,7.462694,24.73879,-0.000173,24.018368,-0.0077,1.172
10028.00,7.462675,24.73863,-0.000172,24.018696,-0.0077,1.172
10030.00,7.462351,24.73834,-0.000172,24.018658,-0.0077,1.172
10032.00,7.461805,24.73880,-0.000173,24.018531,-0.0077,1.172
10034.00,7.461287,24.73884,-0.000172,24.019151,-0.0076,1.172
10036.00,7.461530,24.73867,-0.000171,24.018941,-0.0076,1.172
10038.00,7.461645,24.73821,-0.000172,24.018954,-0.0077,1.172
10040.00,7.461880,24.73844,-0.000172,24.018941,-0.0077,1.172
10042.00,7.462190,24.73880,-0.000171,24.019041,-0.0077,1.172
10044.00,7.462398,24.73906,-0.000172,24.019072,-0.0077,1.172
10046.00,7.461699,24.73976,-0.000171,24.017968,-0.0077,1.172
10048.00,7.461381,24.73899,-0.000173,24.018896,-0.0077,1.173
10050.00,7.461255,24.73919,-0.000173,24.018298,-0.0077,1.173
10052.00,7.461038,24.73943,-0.000173,24.019041,-0.0077,1.173
10054.00,7.460485,24.73894,-0.000174,24.019126,-0.0076,1.173
10056.00,7.460757,24.73874,-0.000174,24.018823,-0.0077,1.173
10058.00,7.461046,24.73931,-0.000172,24.018551,-0.0077,1.172
10060.00,7.461485,24.73892,-0.000172,24.018620,-0.0077,1.172
10062.00,7.461302,24.73909,-0.000173,24.018098,-0.0077,1.173
10064.00,7.461257,24.73908,-0.000171,24.018131,-0.0077,1.173
10066.00,7.461393,24.73909,-0.000172,24.018425,-0.0077,1.172
10068.00,7.461767,24.73952,-0.000172,24.018809,-0.0077,1.173
10070.00,7.460790,24.73974,-0.000171,24.018870,-0.0077,1.173
10072.00,7.460863,24.73923,-0.000173,24.018185,-0.0077,1.173
10074.00,7.461150,24.73888,-0.000172,24.018890,-0.0077,1.173
10076.00,7.461367,24.73814,-0.000174,24.018943,-0.0077,1.173
10078.00,7.460976,24.73806,-0.000173,24.018667,-0.0077,1.172
10080.00,7.460171,24.73906,-0.000173,24.018501,-0.0076,1.172
10082.00,7.460660,24.73917,-0.000172,24.019028,-0.0077,1.173
10084.00,7.461551,24.73909,-0.000172,24.018269,-0.0077,1.173
10086.00,7.461935,24.73897,-0.000171,24.019146,-0.0077,1.172
10088.00,7.461506,24.73897,-0.000171,24.019121,-0.0077,1.173
10090.00,7.462126,24.73996,-0.000172,24.018789,-0.0077,1.173
10092.00,7.463264,24.73972,-0.000171,24.018899,-0.0077,1.172
10094.00,7.462935,24.73903,-0.000171,24.018997,-0.0077,1.172
10096.00,7.462035,24.73921,-0.000171,24.018869,-0.0077,1.172
10098.00,7.462534,24.73919,-0.000171,24.018858,-0.0077,1.172
10100.00,7.462935,24.73961,-0.000171,24.018633,-0.0077,1.172
10102.00,7.462885,24.73946,-0.000172,24.018753,-0.0077,1.173
10104.00,7.463168,24.73898,-0.000172,24.018499,-0.0077,1.172
10106.00,7.463431,24.73863,-0.000172,24.018845,-0.0077,1.173
10108.00,7.464119,24.73895,-0.000172,24.019088,-0.0076,1.172
10110.00,7.464423,24.73979,-0.000172,24.018936,-0.0077,1.173
10112.00,7.464357,24.73994,-0.000171,24.018298,-0.0077,1.172
10114.00,7.464442,24.74040,-0.000172,24.018970,-0.0077,1.172
10116.00,7.464959,24.73994,-0.000172,24.018682,-0.0077,1.173
10118.00,7.465375,24.74027,-0.000172,24.018314,-0.0077,1.173
10120.00,7.464527,24.74045,-0.000172,24.018241,-0.0077,1.172
10122.00,7.463621,24.74002,-0.000172,24.018055,-0.0077,1.172
10124.00,7.462802,24.73942,-0.000172,24.018771,-0.0077,1.172
10126.00,7.463162,24.73925,-0.000171,24.018628,-0.0077,1.172
10128.00,7.462338,24.73840,-0.000172,24.018780,-0.0077,1.173
10130.00,7.463201,24.73935,-0.000172,24.018415,-0.0077,1.173
10132.00,7.462995,24.73929,-0.000173,24.018091,-0.0076,1.173
10134.00,7.462037,24.74008,-0.000173,24.018450,-0.0077,1.173
10136.00,7.462379,24.73989,-0.000173,24.018397,-0.0077,1.173
10138.00,7.462421,24.74022,-0.000172,24.018309,-0.0077,1.173
10140.00,7.461916,24.73985,-0.000172,24.018749,-0.0076,1.172
10142.00,7.461696,24.74000,-0.000172,24.018544,-0.0077,1.172
10144.00,7.461629,24.74012,-0.000171,24.018214,-0.0077,1.172
10146.00,7.461989,24.73958,-0.000173,24.018383,-0.0077,1.173
10148.00,7.462111,24.74007,-0.000173,24.018544,-0.0077,1.173
10150.00,7.462129,24.73980,-0.000172,24.018555,-0.0077,1.173
10152.00,7.462034,24.73984,-0.000173,24.018751,-0.0077,1.173
10154.00,7.462067,24.73977,-0.000173,24.019171,-0.0077,1.173
10156.00,7.461695,24.73944,-0.000172,24.018608,-0.0077,1.172
10158.00,7.461210,24.73881,-0.000172,24.018941,-0.0077,1.172
10160.00,7.461576,24.73934,-0.000172,24.018776,-0.0077,1.173
10162.00,7.461345,24.73897,-0.000172,24.018280,-0.0077,1.173
10164.00,7.462194,24.73950,-0.000172,24.018638,-0.0077,1.173
10166.00,7.462535,24.73931,-0.000172,24.018635,-0.0077,1.173
10168.00,7.463103,24.73883,-0.000173,24.019041,-0.0077,1.172
10170.00,7.463087,24.73784,-0.000172,24.019099,-0.0077,1.173
10172.00,7.462272,24.73917,-0.000172,24.019237,-0.0077,1.173
10174.00,7.462308,24.73875,-0.000173,24.018887,-0.0076,1.173
10176.00,7.462951,24.73904,-0.000173,24.019139,-0.0076,1.173
10178.00,7.463922,24.73867,-0.000173,24.018736,-0.0077,1.172
10180.00,7.464235,24.73932,-0.000173,24.018624,-0.0077,1.173
10182.00,7.463604,24.73966,-0.000173,24.019340,-0.0077,1.173
10184.00,7.463639,24.73907,-0.000173,24.018319,-0.0077,1.172
10186.00,7.463230,24.73849,-0.000170,24.018733,-0.0077,1.172
10188.00,7.463900,24.73856,-0.000172,24.018642,-0.0077,1.172
10190.00,7.463584,24.73858,-0.000172,24.018356,-0.0077,1.173
10192.00,7.462729,24.73878,-0.000172,24.019202,-0.0077,1.173
10194.00,7.463097,24.73832,-0.000172,24.018689,-0.0076,1.173
10196.00,7.463044,24.73773,-0.000172,24.018684,-0.0076,1.172
10198.00,7.463190,24.73780,-0.000171,24.018740,-0.0077,1.173
10200.00,7.463630,24.73851,-0.000173,24.019413,-0.0076,1.173
10202.00,7.464895,24.73825,-0.000172,24.018967,-0.0077,1.173
10204.00,7.465342,24.73862,-0.000173,24.018444,-0.0077,1.172
@17,12.0000,24.0
10206.00,7.465386,24.73859,-0.000171,24.018390,-0.0077,1.173
10208.00,7.461885,24.73813,-0.000172,24.018495,-0.0077,1.173
10210.00,7.453216,24.73869,-0.000172,24.018361,-0.0077,1.172
10212.00,7.446898,24.73944,-0.000173,24.018707,-0.0077,1.171
10214.00,7.443668,24.73894,-0.000170,24.018700,-0.0077,1.171
10216.00,7.443940,24.73837,-0.000171,24.018147,-0.0077,1.171
10218.00,7.445816,24.73902,-0.000172,24.018481,-0.0077,1.172
10220.00,7.448319,24.73900,-0.000171,24.018100,-0.0077,1.172
10222.00,7.451792,24.73899,-0.000173,24.018684,-0.0077,1.173
10224.00,7.455797,24.73937,-0.000174,24.018533,-0.0077,1.172
10226.00,7.458979,24.73961,-0.000173,24.018716,-0.0077,1.171
10228.00,7.462989,24.73927,-0.000171,24.018812,-0.0077,1.171
10230.00,7.466323,24.73959,-0.000171,24.018622,-0.0077,1.171
10232.00,7.472528,24.74004,-0.000172,24.018434,-0.0077,1.171
10234.00,7.483877,24.73888,-0.000171,24.018450,-0.0077,1.172
10236.00,7.493601,24.73804,-0.000172,24.018024,-0.0077,1.173
10238.00,7.499128,24.73858,-0.000174,24.018666,-0.0077,1.172
10240.00,7.501831,24.73855,-0.000173,24.018501,-0.0077,1.172
10242.00,7.500014,24.73862,-0.000172,24.018136,-0.0077,1.171
10244.00,7.498166,24.73872,-0.000172,24.018526,-0.0077,1.171
10246.00,7.495928,24.73864,-0.000170,24.018682,-0.0077,1.170
10248.00,7.494376,24.73784,-0.000169,24.019271,-0.0077,1.170
10250.00,7.492140,24.73833,-0.000170,24.019471,-0.0077,1.171
10252.00,7.490237,24.73851,-0.000171,24.018782,-0.0077,1.170
10254.00,7.487609,24.73922,-0.000170,24.018997,-0.0077,1.170
10256.00,7.485477,24.73877,-0.000172,24.019144,-0.0077,1.171
10258.00,7.482872,24.73934,-0.000170,24.019142,-0.0076,1.170
10260.00,7.480757,24.73870,-0.000171,24.018870,-0.0077,1.171
10262.00,7.478273,24.73867,-0.000172,24.018680,-0.0077,1.170
10264.00,7.476124,24.73901,-0.000173,24.018410,-0.0077,1.171
10266.00,7.473672,24.73858,-0.000174,24.018744,-0.0077,1.171
10268.00,7.471148,24.73876,-0.000171,24.018218,-0.0076,1.170
10270.00,7.470430,24.73825,-0.000171,24.018501,-0.0076,1.171
10272.00,7.469214,24.73827,-0.000172,24.018309,-0.0077,1.171
10274.00,7.467796,24.73822,-0.000172,24.018847,-0.0077,1.171
10276.00,7.466344,24.73865,-0.000172,24.018319,-0.0077,1.171
10278.00,7.464783,24.73907,-0.000172,24.018591,-0.0077,1.171
10280.00,7.462594,24.73818,-0.000172,24.018669,-0.0077,1.171
10282.00,7.461449,24.73762,-0.000173,24.018727,-0.0077,1.171
10284.00,7.460117,24.73757,-0.000172,24.018637,-0.0077,1.171
10286.00,7.458407,24.73840,-0.000171,24.018704,-0.0077,1.171
10288.00,7.457235,24.73777,-0.000172,24.018472,-0.0077,1.171
10290.00,7.455154,24.73818,-0.000171,24.018718,-0.0077,1.171
10292.00,7.453493,24.73843,-0.000173,24.019447,-0.0076,1.171
10294.00,7.452871,24.73834,-0.000172,24.018682,-0.0077,1.172
10296.00,7.451757,24.73846,-0.000172,24.018158,-0.0077,1.171
10298.00,7.450831,24.73817,-0.000172,24.018720,-0.0077,1.171
10300.00,7.450437,24.73838,-0.000172,24.018448,-0.0077,1.171
10302.00,7.449738,24.73929,-0.000171,24.018292,-0.0077,1.171
10304.00,7.449058,24.73867,-0.000172,24.018124,-0.0077,1.172
10306.00,7.447900,24.73856,-0.000172,24.018298,-0.0077,1.172
10308.00,7.447813,24.73877,-0.000172,24.018006,-0.0077,1.172
10310.00,7.446545,24.73927,-0.000173,24.018646,-0.0077,1.172
10312.00,7.446042,24.73810,-0.000172,24.019594,-0.0077,1.171
10314.00,7.445342,24.73787,-0.000173,24.018231,-0.0077,1.172
10316.00,7.444081,24.73831,-0.000174,24.018367,-0.0077,1.172
10318.00,7.443165,24.73848,-0.000174,24.017875,-0.0077,1.172
10320.00,7.443050,24.73847,-0.000173,24.018071,-0.0077,1.172
10322.00,7.443008,24.73843,-0.000174,24.018202,-0.0077,1.172
10324.00,7.442867,24.73874,-0.000173,24.018397,-0.0077,1.171
10326.00,7.442359,24.73931,-0.000174,24.018147,-0.0077,1.171
10328.00,7.442330,24.73856,-0.000173,24.018386,-0.0077,1.172
10330.00,7.441477,24.73895,-0.000173,24.019219,-0.0077,1.172
10332.00,7.441182,24.73875,-0.000172,24.018214,-0.0077,1.171
10334.00,7.441505,24.73841,-0.000173,24.019063,-0.0077,1.172
10336.00,7.441764,24.73819,-0.000174,24.018590,-0.0077,1.172
10338.00,7.441674,24.73906,-0.000173,24.018764,-0.0077,1.172
10340.00,7.440447,24.73961,-0.000173,24.018292,-0.0077,1.172
10342.00,7.441552,24.73992,-0.000174,24.017814,-0.0077,1.171
10344.00,7.441030,24.73876,-0.000172,24.018037,-0.0076,1.171
10346.00,7.440805,24.73898,-0.000171,24.018553,-0.0077,1.171
10348.00,7.441719,24.73961,-0.000172,24.018104,-0.0077,1.171
10350.00,7.441472,24.73952,-0.000173,24.018218,-0.0077,1.172
10352.00,7.441070,24.73931,-0.000172,24.017950,-0.0077,1.172
10354.00,7.441932,24.73881,-0.000173,24.018903,-0.0077,1.172
10356.00,7.442161,24.73887,-0.000172,24.018852,-0.0077,1.171
10358.00,7.442038,24.73920,-0.000173,24.018803,-0.0077,1.172
10360.00,7.442191,24.73870,-0.000173,24.018432,-0.0077,1.172
10362.00,7.443429,24.73869,-0.000173,24.018425,-0.0077,1.172
10364.00,7.443751,24.73909,-0.000173,24.017942,-0.0077,1.172
10366.00,7.442762,24.73943,-0.000173,24.018473,-0.0077,1.172
10368.00,7.442126,24.73905,-0.000174,24.018829,-0.0077,1.172
10370.00,7.442834,24.73905,-0.000173,24.018629,-0.0077,1.172
10372.00,7.443313,24.73920,-0.000172,24.018754,-0.0077,1.172
10374.00,7.444312,24.73988,-0.000172,24.018856,-0.0077,1.171
10376.00,7.444538,24.73990,-0.000171,24.017941,-0.0077,1.172
10378.00,7.444939,24.74024,-0.000172,24.017984,-0.0077,1.172
10380.00,7.445323,24.74066,-0.000173,24.018200,-0.0077,1.172
10382.00,7.444703,24.74024,-0.000174,24.018468,-0.0077,1.171
10384.00,7.444045,24.74038,-0.000173,24.018477,-0.0077,1.172
10386.00,7.444792,24.74047,-0.000173,24.018559,-0.0077,1.172
10388.00,7.445404,24.74068,-0.000173,24.018350,-0.0077,1.172
10390.00,7.446062,24.74063,-0.000172,24.018510,-0.0077,1.172
10392.00,7.445955,24.74008,-0.000172,24.018361,-0.0077,1.172
10394.00,7.446545,24.73991,-0.000173,24.018673,-0.0077,1.172
10396.00,7.447379,24.74034,-0.000173,24.018314,-0.0077,1.172
10398.00,7.448134,24.74025,-0.000172,24.018280,-0.0077,1.172
10400.00,7.448356,24.73995,-0.000172,24.018809,-0.0077,1.172
10402.00,7.448673,24.73963,-0.000172,24.018566,-0.0077,1.171
10404.00,7.449053,24.74025,-0.000171,24.018611,-0.0076,1.172
10406.00,7.448971,24.73996,-0.000173,24.018419,-0.0076,1.172
10408.00,7.448787,24.74035,-0.000174,24.018709,-0.0077,1.172
10410.00,7.448594,24.74041,-0.000174,24.018687,-0.0077,1.172
10412.00,7.449031,24.74015,-0.000173,24.018285,-0.0077,1.172
10414.00,7.449754,24.73931,-0.000173,24.018479,-0.0077,1.172
10416.00,7.450373,24.73861,-0.000172,24.018446,-0.0077,1.171
10418.00,7.451621,24.73881,-0.000171,24.018664,-0.0076,1.172
10420.00,7.451919,24.73965,-0.000171,24.018368,-0.0077,1.172
10422.00,7.452627,24.73845,-0.000172,24.019209,-0.0077,1.172
10424.00,7.452553,24.73912,-0.000172,24.018289,-0.0077,1.172
10426.00,7.453455,24.73935,-0.000173,24.018912,-0.0077,1.172
10428.00,7.454008,24.73935,-0.000172,24.018889,-0.0077,1.171
10430.00,7.454521,24.73871,-0.000171,24.018865,-0.0076,1.172
10432.00,7.454386,24.73832,-0.000171,24.018771,-0.0077,1.172
10434.00,7.453790,24.73931,-0.000172,24.018319,-0.0077,1.172
10436.00,7.453389,24.74004,-0.000171,24.018754,-0.0077,1.171
10438.00,7.452982,24.74054,-0.000171,24.019153,-0.0077,1.172
10440.00,7.454046,24.73936,-0.000171,24.018805,-0.0077,1.173
10442.00,7.453705,24.73946,-0.000172,24.019061,-0.0077,1.173
10444.00,7.453042,24.73900,-0.000173,24.018356,-0.0077,1.172
10446.00,7.452637,24.73846,-0.000173,24.018463,-0.0077,1.172
10448.00,7.452320,24.73835,-0.000171,24.018508,-0.0077,1.172
10450.00,7.452705,24.73914,-0.000172,24.018990,-0.0076,1.172
10452.00,7.452265,24.73907,-0.000172,24.018854,-0.0077,1.172
10454.00,7.453782,24.73923,-0.000172,24.018640,-0.0077,1.173
10456.00,7.455159,24.73852,-0.000172,24.019162,-0.0077,1.172
10458.00,7.455698,24.73890,-0.000173,24.018463,-0.0077,1.172
10460.00,7.455345,24.73865,-0.000171,24.018787,-0.0077,1.172
10462.00,7.454459,24.73818,-0.000173,24.018577,-0.0077,1.173
10464.00,7.454353,24.73801,-0.000173,24.018615,-0.0077,1.172
10466.00,7.455010,24.73766,-0.000172,24.019166,-0.0077,1.172
10468.00,7.454809,24.73787,-0.000172,24.018782,-0.0077,1.173
10470.00,7.454713,24.73812,-0.000171,24.018533,-0.0077,1.172
10472.00,7.454298,24.73857,-0.000171,24.018847,-0.0077,1.173
10474.00,7.453911,24.73874,-0.000172,24.018947,-0.0077,1.173
10476.00,7.453373,24.73883,-0.000173,24.018475,-0.0077,1.172
10478.00,7.453968,24.73855,-0.000172,24.018595,-0.0077,1.172
10480.00,7.454080,24.73916,-0.000171,24.018820,-0.0077,1.172
10482.00,7.453996,24.73868,-0.000171,24.018974,-0.0077,1.172
10484.00,7.453626,24.73826,-0.000172,24.018713,-0.0077,1.172
10486.00,7.453317,24.73888,-0.000172,24.018515,-0.0077,1.172
10488.00,7.452741,24.73824,-0.000171,24.018463,-0.0077,1.172
10490.00,7.453805,24.73799,-0.000171,24.018631,-0.0077,1.172
10492.00,7.453562,24.73929,-0.000172,24.018459,-0.0077,1.172
10494.00,7.453309,24.73897,-0.000171,24.018319,-0.0077,1.173
10496.00,7.453757,24.73822,-0.000172,24.018713,-0.0076,1.173
10498.00,7.453470,24.73888,-0.000173,24.019257,-0.0076,1.172
10500.00,7.453468,24.73773,-0.000172,24.018522,-0.0077,1.172
10502.00,7.453798,24.73814,-0.000171,24.018405,-0.0077,1.172
10504.00,7.454284,24.73901,-0.000173,24.018435,-0.0077,1.173
10506.00,7.454332,24.73837,-0.000172,24.018762,-0.0077,1.172
10508.00,7.454087,24.73867,-0.000170,24.018860,-0.0077,1.172
10510.00,7.453738,24.73898,-0.000172,24.018959,-0.0077,1.172
10512.00,7.453955,24.73811,-0.000173,24.018345,-0.0077,1.172
10514.00,7.454227,24.73759,-0.000173,24.018555,-0.0077,1.173
10516.00,7.455048,24.73703,-0.000173,24.018909,-0.0077,1.173
10518.00,7.455908,24.73742,-0.000173,24.017698,-0.0077,1.173
10520.00,7.455969,24.73737,-0.000174,24.017536,-0.0077,1.173
10522.00,7.455473,24.73808,-0.000173,24.018573,-0.0077,1.173
10524.00,7.455442,24.73781,-0.000172,24.019179,-0.0077,1.172
10526.00,7.455538,24.73732,-0.000171,24.018773,-0.0077,1.172
10528.00,7.455122,24.73853,-0.000171,24.019253,-0.0077,1.172
10530.00,7.455341,24.73836,-0.000173,24.018151,-0.0077,1.173
10532.00,7.454674,24.73869,-0.000173,24.018702,-0.0077,1.173
10534.00,7.455236,24.73781,-0.000173,24.019780,-0.0077,1.173
10536.00,7.456464,24.73845,-0.000172,24.018526,-0.0077,1.173
10538.00,7.457259,24.73855,-0.000171,24.018171,-0.0077,1.172
10540.00,7.456314,24.73861,-0.000172,24.018383,-0.0077,1.173
10542.00,7.456490,24.73880,-0.000172,24.018269,-0.0077,1.173
10544.00,7.456849,24.73867,-0.000173,24.018497,-0.0077,1.173
10546.00,7.456391,24.73823,-0.000172,24.018595,-0.0077,1.173
10548.00,7.456262,24.73831,-0.000173,24.018430,-0.0077,1.173
10550.00,7.455790,24.73862,-0.000173,24.018682,-0.0077,1.173
10552.00,7.456251,24.73849,-0.000172,24.018800,-0.0077,1.173
10554.00,7.456912,24.73892,-0.000172,24.018517,-0.0077,1.172
10556.00,7.457293,24.73932,-0.000174,24.018372,-0.0077,1.172
10558.00,7.457173,24.73852,-0.000174,24.018765,-0.0077,1.173
10560.00,7.457788,24.73833,-0.000172,24.018747,-0.0077,1.173
10562.00,7.458210,24.73840,-0.000172,24.017901,-0.0077,1.173
10564.00,7.458572,24.73782,-0.000173,24.018180,-0.0077,1.173
10566.00,7.458913,24.73780,-0.000174,24.018644,-0.0077,1.173
10568.00,7.458707,24.73745,-0.000173,24.018531,-0.0077,1.173
10570.00,7.458878,24.73791,-0.000174,24.018298,-0.0077,1.173
10572.00,7.458938,24.73860,-0.000173,24.018044,-0.0077,1.173
10574.00,7.458964,24.73903,-0.000173,24.018018,-0.0077,1.173
10576.00,7.458831,24.73907,-0.000173,24.017948,-0.0077,1.174
10578.00,7.459296,24.73864,-0.000173,24.018205,-0.0077,1.172
10580.00,7.459912,24.73830,-0.000173,24.018247,-0.0077,1.173
10582.00,7.459682,24.73815,-0.000172,24.018680,-0.0077,1.173
10584.00,7.459201,24.73849,-0.000173,24.017988,-0.0077,1.173
10586.00,7.458917,24.73841,-0.000173,24.018495,-0.0077,1.172
10588.00,7.460138,24.73871,-0.000172,24.019249,-0.0077,1.173
10590.00,7.459874,24.73765,-0.000173,24.018858,-0.0077,1.173
10592.00,7.459352,24.73870,-0.000173,24.019378,-0.0078,1.173
10594.00,7.459643,24.73901,-0.000173,24.018443,-0.0077,1.173
10596.00,7.458897,24.73814,-0.000173,24.018084,-0.0077,1.172
10598.00,7.458529,24.73863,-0.000172,24.017897,-0.0077,1.173
10600.00,7.458604,24.73870,-0.000172,24.017855,-0.0077,1.173
10602.00,7.459343,24.73886,-0.000172,24.018423,-0.0077,1.173
10604.00,7.459553,24.73856,-0.000173,24.018156,-0.0077,1.173
10606.00,7.460346,24.73873,-0.000174,24.017558,-0.0077,1.173
10608.00,7.460468,24.73941,-0.000173,24.018084,-0.0077,1.173
10610.00,7.459609,24.73876,-0.000172,24.018280,-0.0077,1.173
10612.00,7.460267,24.73901,-0.000171,24.018285,-0.0077,1.173
10614.00,7.460872,24.73854,-0.000172,24.019150,-0.0077,1.173
10616.00,7.461214,24.73924,-0.000173,24.017886,-0.0077,1.173
10618.00,7.461359,24.73926,-0.000173,24.018078,-0.0077,1.173
10620.00,7.461372,24.73977,-0.000173,24.018856,-0.0077,1.173
10622.00,7.461322,24.74049,-0.000174,24.019023,-0.0077,1.174
10624.00,7.461297,24.73966,-0.000173,24.018406,-0.0077,1.173
10626.00,7.462100,24.73932,-0.000173,24.018671,-0.0077,1.173
10628.00,7.462161,24.73950,-0.000172,24.018604,-0.0077,1.173
10630.00,7.462614,24.73935,-0.000172,24.018544,-0.0077,1.173
10632.00,7.463139,24.73875,-0.000173,24.018448,-0.0077,1.173
10634.00,7.463234,24.73902,-0.000174,24.018519,-0.0077,1.173
10636.00,7.463131,24.73991,-0.000173,24.018013,-0.0077,1.174
10638.00,7.463340,24.73924,-0.000172,24.018684,-0.0077,1.173
10640.00,7.462952,24.73924,-0.000172,24.018406,-0.0077,1.173
10642.00,7.462796,24.73983,-0.000173,24.017750,-0.0077,1.174
10644.00,7.462264,24.73889,-0.000174,24.017569,-0.0077,1.173
10646.00,7.462075,24.73932,-0.000172,24.018448,-0.0077,1.173
10648.00,7.462291,24.73919,-0.000171,24.017823,-0.0077,1.172
10650.00,7.462443,24.73875,-0.000172,24.018570,-0.0077,1.173
10652.00,7.463382,24.73934,-0.000172,24.018667,-0.0077,1.173
10654.00,7.463500,24.73864,-0.000172,24.017246,-0.0077,1.173
10656.00,7.463011,24.73864,-0.000173,24.017806,-0.0077,1.173
10658.00,7.462072,24.73837,-0.000173,24.018508,-0.0077,1.173
10660.00,7.461688,24.73887,-0.000173,24.018649,-0.0077,1.173
10662.00,7.462222,24.73914,-0.000173,24.018510,-0.0077,1.173
10664.00,7.462584,24.73946,-0.000173,24.018648,-0.0077,1.173
10666.00,7.462645,24.73895,-0.000172,24.017944,-0.0077,1.173
10668.00,7.462736,24.73840,-0.000173,24.018000,-0.0077,1.173
10670.00,7.463511,24.73857,-0.000172,24.018577,-0.0077,1.173
10672.00,7.463844,24.73874,-0.000173,24.018530,-0.0077,1.173
10674.00,7.464585,24.73885,-0.000173,24.018459,-0.0077,1.174
10676.00,7.464712,24.73882,-0.000173,24.018521,-0.0077,1.174
10678.00,7.464417,24.73879,-0.000173,24.018018,-0.0077,1.173
10680.00,7.464057,24.73883,-0.000172,24.019202,-0.0077,1.173
10682.00,7.463514,24.73794,-0.000173,24.018680,-0.0077,1.173
10684.00,7.463697,24.73946,-0.000173,24.018341,-0.0077,1.173
10686.00,7.464444,24.73895,-0.000172,24.018269,-0.0077,1.174
10688.00,7.464241,24.73928,-0.000171,24.018129,-0.0077,1.174
10690.00,7.463644,24.73935,-0.000173,24.017950,-0.0077,1.174
10692.00,7.463295,24.73928,-0.000174,24.017480,-0.0077,1.174
10694.00,7.463328,24.73885,-0.000175,24.018020,-0.0077,1.173
10696.00,7.462580,24.73930,-0.000173,24.018483,-0.0077,1.173
10698.00,7.462874,24.73909,-0.000172,24.018376,-0.0077,1.173
10700.00,7.462443,24.73895,-0.000172,24.018450,-0.0077,1.173
10702.00,7.463052,24.73872,-0.000172,24.017866,-0.0077,1.174
10704.00,7.463643,24.73912,-0.000174,24.018370,-0.0077,1.174
10706.00,7.463136,24.73929,-0.000172,24.018457,-0.0077,1.173
10708.00,7.463501,24.73907,-0.000173,24.017971,-0.0077,1.174
10710.00,7.464239,24.73919,-0.000172,24.018124,-0.0077,1.173
10712.00,7.464151,24.73905,-0.000172,24.018225,-0.0077,1.173
10714.00,7.463782,24.73830,-0.000172,24.018617,-0.0077,1.173
10716.00,7.464393,24.73851,-0.000172,24.018397,-0.0077,1.173
10718.00,7.464199,24.73899,-0.000172,24.018361,-0.0077,1.174
10720.00,7.464065,24.73893,-0.000173,24.018628,-0.0077,1.174
10722.00,7.464759,24.73866,-0.000174,24.018938,-0.0077,1.174
10724.00,7.464672,24.73914,-0.000173,24.018082,-0.0077,1.173
10726.00,7.464254,24.73883,-0.000173,24.017692,-0.0077,1.173
10728.00,7.463615,24.73858,-0.000173,24.018352,-0.0077,1.173
10730.00,7.464598,24.73829,-0.000172,24.017850,-0.0077,1.173
10732.00,7.465591,24.73829,-0.000172,24.018736,-0.0077,1.173
10734.00,7.466270,24.73860,-0.000172,24.018577,-0.0077,1.173
10736.00,7.465927,24.73874,-0.000173,24.018682,-0.0077,1.173
10738.00,7.465323,24.73877,-0.000173,24.018539,-0.0077,1.174
10740.00,7.465490,24.73865,-0.000174,24.018249,-0.0077,1.173
10742.00,7.466003,24.73941,-0.000172,24.018035,-0.0077,1.173
10744.00,7.466538,24.73863,-0.000173,24.018564,-0.0077,1.173
10746.00,7.467254,24.73901,-0.000172,24.017901,-0.0077,1.174
10748.00,7.467709,24.73836,-0.000173,24.018606,-0.0077,1.174
10750.00,7.467723,24.73827,-0.000173,24.019006,-0.0077,1.173
10752.00,7.467812,24.73900,-0.000172,24.018579,-0.0077,1.173
10754.00,7.468391,24.73815,-0.000172,24.018118,-0.0077,1.173
10756.00,7.468033,24.73807,-0.000173,24.018105,-0.0077,1.173
10758.00,7.467439,24.73885,-0.000172,24.018675,-0.0077,1.173
10760.00,7.468428,24.73760,-0.000173,24.019311,-0.0077,1.173
10762.00,7.468961,24.73766,-0.000173,24.018628,-0.0077,1.173
10764.00,7.468692,24.73795,-0.000174,24.018637,-0.0077,1.173
10766.00,7.468234,24.73792,-0.000172,24.018910,-0.0077,1.174
10768.00,7.468292,24.73756,-0.000172,24.018200,-0.0077,1.173
10770.00,7.468809,24.73809,-0.000172,24.018334,-0.0077,1.173
10772.00,7.469688,24.73790,-0.000173,24.018240,-0.0077,1.173
10774.00,7.470803,24.73724,-0.000173,24.018999,-0.0077,1.173
10776.00,7.470532,24.73792,-0.000173,24.018704,-0.0077,1.173
10778.00,7.470881,24.73707,-0.000171,24.018698,-0.0077,1.173
10780.00,7.471767,24.73757,-0.000172,24.019436,-0.0077,1.173
10782.00,7.471559,24.73857,-0.000172,24.018231,-0.0077,1.173
10784.00,7.470860,24.73813,-0.000173,24.018611,-0.0077,1.173
10786.00,7.470541,24.73939,-0.000172,24.018533,-0.0077,1.173
10788.00,7.470166,24.73870,-0.000172,24.018379,-0.0077,1.173
10790.00,7.470077,24.73850,-0.000172,24.017888,-0.0077,1.173
10792.00,7.469756,24.73859,-0.000174,24.017754,-0.0077,1.173
10794.00,7.470243,24.73796,-0.000172,24.018075,-0.0077,1.173
10796.00,7.470384,24.73847,-0.000172,24.017902,-0.0077,1.173
10798.00,7.470388,24.73849,-0.000173,24.018309,-0.0077,1.173
10800.00,7.470024,24.73902,-0.000173,24.018889,-0.0077,1.173
10802.00,7.470356,24.73818,-0.000172,24.018905,-0.0077,1.173
10804.00,7.470211,24.73926,-0.000172,24.018278,-0.0077,1.173
@18,12.0000,24.0
10806.00,7.470263,24.73835,-0.000172,24.017511,-0.0077,1.173
10808.00,7.467119,24.73873,-0.000173,24.018952,-0.0077,1.173
10810.00,7.458872,24.73789,-0.000173,24.018918,-0.0077,1.172
10812.00,7.450407,24.73857,-0.000171,24.018381,-0.0077,1.172
10814.00,7.444879,24.73930,-0.000172,24.018243,-0.0077,1.172
10816.00,7.443895,24.73911,-0.000172,24.017962,-0.0077,1.172
10818.00,7.446232,24.73941,-0.000171,24.018782,-0.0077,1.172
10820.00,7.450167,24.73886,-0.000172,24.018158,-0.0077,1.172
10822.00,7.453565,24.73899,-0.000172,24.019115,-0.0077,1.172
10824.00,7.456552,24.73869,-0.000172,24.018414,-0.0077,1.172
10826.00,7.460331,24.73986,-0.000172,24.018093,-0.0077,1.172
10828.00,7.463347,24.73988,-0.000171,24.018811,-0.0077,1.171
10830.00,7.466232,24.73913,-0.000172,24.018994,-0.0077,1.172
10832.00,7.472833,24.73967,-0.000171,24.018769,-0.0077,1.172
10834.00,7.484166,24.73916,-0.000171,24.018698,-0.0077,1.172
10836.00,7.494678,24.73949,-0.000172,24.018086,-0.0077,1.172
10838.00,7.501142,24.74017,-0.000172,24.018635,-0.0077,1.171
10840.00,7.503793,24.73996,-0.000172,24.018561,-0.0077,1.172
10842.00,7.502802,24.74016,-0.000173,24.018437,-0.0077,1.172
10844.00,7.501681,24.74013,-0.000173,24.018831,-0.0077,1.171
10846.00,7.499830,24.74002,-0.000172,24.018154,-0.0077,1.171
10848.00,7.496373,24.73944,-0.000172,24.018905,-0.0077,1.170
10850.00,7.493686,24.73892,-0.000171,24.018548,-0.0077,1.170
10852.00,7.491590,24.73879,-0.000172,24.018678,-0.0077,1.170
10854.00,7.491061,24.73827,-0.000172,24.018318,-0.0077,1.171
10856.00,7.489710,24.73928,-0.000173,24.017796,-0.0077,1.171
10858.00,7.488261,24.73901,-0.000172,24.018209,-0.0077,1.171
10860.00,7.485920,24.73854,-0.000172,24.018200,-0.0077,1.170
10862.00,7.484071,24.73981,-0.000172,24.018142,-0.0077,1.171
10864.00,7.483433,24.74009,-0.000172,24.018368,-0.0077,1.171
10866.00,7.482822,24.73987,-0.000173,24.018319,-0.0077,1.170
10868.00,7.482063,24.73931,-0.000173,24.018512,-0.0077,1.171
10870.00,7.481430,24.74020,-0.000172,24.018591,-0.0077,1.172
10872.00,7.479294,24.73934,-0.000173,24.018316,-0.0077,1.171
10874.00,7.477771,24.73875,-0.000172,24.018118,-0.0077,1.171
10876.00,7.477499,24.73981,-0.000172,24.018339,-0.0077,1.171
10878.00,7.477221,24.74081,-0.000173,24.018609,-0.0077,1.170
10880.00,7.476527,24.73975,-0.000173,24.017805,-0.0077,1.171
10882.00,7.475382,24.73992,-0.000173,24.018849,-0.0077,1.171
10884.00,7.475299,24.74034,-0.000173,24.019177,-0.0077,1.171
10886.00,7.474439,24.74011,-0.000173,24.019237,-0.0077,1.171
10888.00,7.473827,24.73972,-0.000173,24.018191,-0.0077,1.171
10890.00,7.473048,24.73998,-0.000173,24.018533,-0.0077,1.171
10892.00,7.472665,24.73981,-0.000173,24.018319,-0.0077,1.171
10894.00,7.472383,24.73995,-0.000173,24.018388,-0.0077,1.171
10896.00,7.471467,24.74042,-0.000173,24.018568,-0.0077,1.171
10898.00,7.470830,24.74031,-0.000172,24.018245,-0.0077,1.170
10900.00,7.470790,24.73934,-0.000172,24.018296,-0.0077,1.171
10902.00,7.469769,24.74006,-0.000173,24.018189,-0.0077,1.171
10904.00,7.469484,24.73897,-0.000174,24.018599,-0.0077,1.172
10906.00,7.469148,24.73905,-0.000173,24.018729,-0.0077,1.171
10908.00,7.468870,24.73901,-0.000173,24.018158,-0.0077,1.171
10910.00,7.468830,24.73906,-0.000172,24.018345,-0.0077,1.171
10912.00,7.469067,24.73862,-0.000173,24.018577,-0.0077,1.171
10914.00,7.468905,24.73839,-0.000173,24.017834,-0.0077,1.171
10916.00,7.468246,24.73832,-0.000172,24.018997,-0.0077,1.171
10918.00,7.467369,24.73772,-0.000173,24.018499,-0.0077,1.171
10920.00,7.467404,24.73872,-0.000173,24.018403,-0.0077,1.171
10922.00,7.466417,24.73878,-0.000173,24.018700,-0.0077,1.171
10924.00,7.465550,24.73855,-0.000172,24.018367,-0.0077,1.171
10926.00,7.466157,24.73921,-0.000172,24.018515,-0.0077,1.171
10928.00,7.465895,24.73855,-0.000173,24.018100,-0.0077,1.171
10930.00,7.465026,24.73838,-0.000173,24.018434,-0.0077,1.171
10932.00,7.465518,24.73845,-0.000173,24.018238,-0.0077,1.171
10934.00,7.465501,24.73826,-0.000172,24.018653,-0.0077,1.171
10936.00,7.464904,24.73829,-0.000173,24.018872,-0.0077,1.171
10938.00,7.464754,24.73806,-0.000172,24.018542,-0.0077,1.171
10940.00,7.464618,24.73804,-0.000173,24.018751,-0.0077,1.171
10942.00,7.464485,24.73919,-0.000172,24.018680,-0.0077,1.171
10944.00,7.464150,24.73820,-0.000172,24.018345,-0.0077,1.171
10946.00,7.464059,24.73847,-0.000172,24.017953,-0.0077,1.170
10948.00,7.464202,24.73828,-0.000172,24.018038,-0.0077,1.171
10950.00,7.463151,24.73795,-0.000173,24.018571,-0.0077,1.170
10952.00,7.462693,24.73845,-0.000172,24.018711,-0.0076,1.171
10954.00,7.463161,24.73867,-0.000172,24.018608,-0.0077,1.171
10956.00,7.462850,24.73891,-0.000173,24.019315,-0.0077,1.171
10958.00,7.461790,24.73947,-0.000172,24.018125,-0.0077,1.171
10960.00,7.461398,24.73887,-0.000173,24.018938,-0.0077,1.172
10962.00,7.461426,24.73932,-0.000174,24.019046,-0.0077,1.171
10964.00,7.460757,24.73916,-0.000172,24.017866,-0.0077,1.171
10966.00,7.461459,24.73882,-0.000172,24.018669,-0.0077,1.171
10968.00,7.461436,24.73926,-0.000173,24.018912,-0.0077,1.170
10970.00,7.461105,24.73915,-0.000172,24.017640,-0.0077,1.171
10972.00,7.459670,24.73936,-0.000172,24.018185,-0.0077,1.171
10974.00,7.459167,24.74035,-0.000172,24.018484,-0.0077,1.171
10976.00,7.459049,24.73902,-0.000173,24.018646,-0.0077,1.171
10978.00,7.459379,24.73927,-0.000172,24.018577,-0.0077,1.171
10980.00,7.459420,24.73929,-0.000173,24.018187,-0.0077,1.171
10982.00,7.458708,24.73920,-0.000173,24.018640,-0.0077,1.171
10984.00,7.458268,24.73943,-0.000173,24.018510,-0.0077,1.171
10986.00,7.457062,24.73909,-0.000173,24.018269,-0.0077,1.171
10988.00,7.457174,24.73955,-0.000173,24.018058,-0.0077,1.171
10990.00,7.457320,24.73953,-0.000172,24.018531,-0.0077,1.171
10992.00,7.457902,24.73976,-0.000172,24.018486,-0.0077,1.171
10994.00,7.458245,24.74016,-0.000172,24.018796,-0.0077,1.172
10996.00,7.457566,24.73911,-0.000173,24.018430,-0.0076,1.171
10998.00,7.457505,24.74021,-0.000173,24.018854,-0.0077,1.171
11000.00,7.457310,24.74011,-0.000173,24.018745,-0.0077,1.171
11002.00,7.457882,24.73947,-0.000173,24.018446,-0.0077,1.171
11004.00,7.458324,24.74049,-0.000172,24.018890,-0.0077,1.171
11006.00,7.457779,24.74080,-0.000172,24.019311,-0.0077,1.171
11008.00,7.456729,24.74117,-0.000173,24.017937,-0.0077,1.171
11010.00,7.457330,24.74039,-0.000173,24.018586,-0.0077,1.170
11012.00,7.457449,24.74052,-0.000171,24.018582,-0.0077,1.170
11014.00,7.456825,24.74006,-0.000171,24.018921,-0.0077,1.170
11016.00,7.457600,24.74058,-0.000172,24.018744,-0.0076,1.171
11018.00,7.457278,24.73987,-0.000173,24.018722,-0.0077,1.172
11020.00,7.456111,24.74033,-0.000173,24.018700,-0.0077,1.171
11022.00,7.455973,24.74049,-0.000172,24.018671,-0.0076,1.171
11024.00,7.456577,24.74073,-0.000173,24.018249,-0.0077,1.170
11026.00,7.456597,24.74070,-0.000171,24.018203,-0.0077,1.171
11028.00,7.455906,24.73999,-0.000171,24.018180,-0.0077,1.170
11030.00,7.456577,24.74043,-0.000173,24.018198,-0.0077,1.171
11032.00,7.456264,24.74044,-0.000172,24.018928,-0.0077,1.171
11034.00,7.455244,24.74039,-0.000171,24.018874,-0.0077,1.172
11036.00,7.455081,24.73965,-0.000172,24.018994,-0.0077,1.171
11038.00,7.455867,24.74114,-0.000172,24.018544,-0.0076,1.170
11040.00,7.455867,24.74045,-0.000171,24.018232,-0.0077,1.171
11042.00,7.455036,24.73976,-0.000172,24.018843,-0.0077,1.171
11044.00,7.455143,24.74006,-0.000171,24.018967,-0.0077,1.171
11046.00,7.455469,24.73986,-0.000171,24.018222,-0.0077,1.171
11048.00,7.455158,24.74007,-0.000171,24.019315,-0.0076,1.171
11050.00,7.455395,24.73925,-0.000173,24.019045,-0.0077,1.170
11052.00,7.455570,24.73927,-0.000172,24.018376,-0.0077,1.171
11054.00,7.456607,24.73918,-0.000172,24.018426,-0.0077,1.171
11056.00,7.456121,24.73961,-0.000172,24.018490,-0.0077,1.172
11058.00,7.456485,24.73942,-0.000173,24.019509,-0.0077,1.171
11060.00,7.456281,24.73919,-0.000173,24.017921,-0.0077,1.171
11062.00,7.455421,24.73893,-0.000172,24.018011,-0.0077,1.171
11064.00,7.454615,24.73927,-0.000172,24.018997,-0.0077,1.171
11066.00,7.454514,24.74016,-0.000172,24.018290,-0.0077,1.171
11068.00,7.454845,24.73989,-0.000172,24.018745,-0.0077,1.171
11070.00,7.454955,24.73970,-0.000172,24.018477,-0.0077,1.170
11072.00,7.454756,24.73983,-0.000172,24.018936,-0.0077,1.171
11074.00,7.454144,24.73993,-0.000171,24.019224,-0.0077,1.171
11076.00,7.454699,24.73922,-0.000173,24.018878,-0.0076,1.171
11078.00,7.454868,24.73970,-0.000172,24.018637,-0.0077,1.171
11080.00,7.454555,24.73960,-0.000172,24.018635,-0.0077,1.171
11082.00,7.454506,24.73936,-0.000172,24.018338,-0.0077,1.171
11084.00,7.454423,24.73986,-0.000171,24.018218,-0.0077,1.171
11086.00,7.454191,24.74040,-0.000172,24.018856,-0.0077,1.171
11088.00,7.453782,24.74026,-0.000173,24.018706,-0.0077,1.171
11090.00,7.453673,24.74089,-0.000172,24.018550,-0.0076,1.171
11092.00,7.454016,24.74009,-0.000172,24.018899,-0.0077,1.171
11094.00,7.454568,24.73857,-0.000172,24.018526,-0.0077,1.171
11096.00,7.455407,24.73919,-0.000173,24.018593,-0.0077,1.171
11098.00,7.455369,24.73987,-0.000173,24.019179,-0.0077,1.171
11100.00,7.455131,24.73930,-0.000172,24.018142,-0.0077,1.171
11102.00,7.455417,24.73921,-0.000172,24.018417,-0.0077,1.171
11104.00,7.455604,24.73986,-0.000172,24.019144,-0.0077,1.171
11106.00,7.455546,24.74032,-0.000173,24.018584,-0.0077,1.171
11108.00,7.455806,24.74066,-0.000173,24.018492,-0.0077,1.171
11110.00,7.454867,24.74063,-0.000171,24.018542,-0.0077,1.171
11112.00,7.454069,24.74039,-0.000172,24.018129,-0.0077,1.170
11114.00,7.454933,24.74034,-0.000172,24.018454,-0.0077,1.171
11116.00,7.454868,24.74001,-0.000172,24.018399,-0.0077,1.171
11118.00,7.454647,24.73991,-0.000173,24.018965,-0.0077,1.171
11120.00,7.454876,24.74060,-0.000174,24.018410,-0.0077,1.171
11122.00,7.453814,24.74056,-0.000173,24.018223,-0.0077,1.171
11124.00,7.453904,24.74018,-0.000171,24.018466,-0.0077,1.170
11126.00,7.452979,24.74000,-0.000172,24.018744,-0.0077,1.171
11128.00,7.453133,24.73980,-0.000171,24.018751,-0.0077,1.170
11130.00,7.453307,24.73952,-0.000171,24.018939,-0.0077,1.171
11132.00,7.452802,24.73999,-0.000172,24.019333,-0.0077,1.171
11134.00,7.452997,24.73990,-0.000173,24.018725,-0.0077,1.171
11136.00,7.452533,24.74021,-0.000173,24.018156,-0.0077,1.171
11138.00,7.452702,24.74011,-0.000173,24.018060,-0.0077,1.171
11140.00,7.453399,24.73983,-0.000173,24.018193,-0.0077,1.171
11142.00,7.454162,24.73973,-0.000172,24.018098,-0.0077,1.170
11144.00,7.453843,24.74004,-0.000172,24.017779,-0.0077,1.171
11146.00,7.452718,24.73967,-0.000171,24.018698,-0.0077,1.171
11148.00,7.453088,24.74009,-0.000172,24.018577,-0.0077,1.171
11150.00,7.453899,24.74039,-0.000173,24.019133,-0.0077,1.172
11152.00,7.453793,24.74029,-0.000173,24.019064,-0.0077,1.172
11154.00,7.453288,24.74029,-0.000173,24.018276,-0.0077,1.171
11156.00,7.453726,24.74001,-0.000172,24.018203,-0.0078,1.171
11158.00,7.454237,24.74066,-0.000171,24.017962,-0.0077,1.171
11160.00,7.453885,24.74040,-0.000173,24.018957,-0.0077,1.171
11162.00,7.453857,24.74031,-0.000173,24.018240,-0.0077,1.172
11164.00,7.454240,24.74086,-0.000173,24.018423,-0.0077,1.171
11166.00,7.453824,24.73997,-0.000173,24.018800,-0.0077,1.171
11168.00,7.454457,24.74025,-0.000172,24.017478,-0.0077,1.170
11170.00,7.455175,24.73975,-0.000172,24.018512,-0.0077,1.171
11172.00,7.454367,24.73900,-0.000172,24.018691,-0.0077,1.171
11174.00,7.454369,24.74009,-0.000173,24.018205,-0.0077,1.172
11176.00,7.454533,24.73995,-0.000172,24.017975,-0.0077,1.171
11178.00,7.454031,24.73971,-0.000173,24.018367,-0.0077,1.171
11180.00,7.453189,24.74029,-0.000173,24.018526,-0.0077,1.171
11182.00,7.453050,24.74034,-0.000174,24.018575,-0.0077,1.171
11184.00,7.452687,24.74013,-0.000174,24.018448,-0.0077,1.172
11186.00,7.451859,24.74007,-0.000173,24.018600,-0.0077,1.171
11188.00,7.451221,24.74048,-0.000173,24.018011,-0.0077,1.171
11190.00,7.451239,24.73957,-0.000172,24.018863,-0.0077,1.170
11192.00,7.452404,24.74011,-0.000172,24.019293,-0.0077,1.171
11194.00,7.452874,24.74041,-0.000173,24.017864,-0.0077,1.171
11196.00,7.452334,24.74045,-0.000173,24.018022,-0.0077,1.171
11198.00,7.452136,24.74012,-0.000173,24.018541,-0.0077,1.171
11200.00,7.452903,24.73954,-0.000173,24.018994,-0.0077,1.171
11202.00,7.453237,24.74013,-0.000172,24.018296,-0.0077,1.171
11204.00,7.453200,24.73951,-0.000172,24.017870,-0.0077,1.171
11206.00,7.453468,24.74024,-0.000173,24.018314,-0.0077,1.172
11208.00,7.453161,24.74064,-0.000171,24.018624,-0.0077,1.171
11210.00,7.452907,24.74080,-0.000172,24.018704,-0.0077,1.171
11212.00,7.452905,24.73988,-0.000173,24.018838,-0.0077,1.171
11214.00,7.453090,24.73937,-0.000172,24.018593,-0.0076,1.170
11216.00,7.452869,24.73989,-0.000171,24.019077,-0.0077,1.171
11218.00,7.452290,24.74064,-0.000173,24.018638,-0.0077,1.171
11220.00,7.453108,24.74024,-0.000172,24.018651,-0.0077,1.171
11222.00,7.453262,24.73986,-0.000173,24.018570,-0.0077,1.171
11224.00,7.453205,24.73970,-0.000173,24.017924,-0.0077,1.172
11226.00,7.452990,24.73954,-0.000172,24.018662,-0.0077,1.172
11228.00,7.452577,24.73936,-0.000171,24.018878,-0.0077,1.171
11230.00,7.452663,24.73945,-0.000171,24.018160,-0.0077,1.172
11232.00,7.453360,24.74011,-0.000172,24.018151,-0.0077,1.172
11234.00,7.453306,24.74004,-0.000173,24.018397,-0.0077,1.171
11236.00,7.452927,24.74001,-0.000174,24.018638,-0.0077,1.171
11238.00,7.453067,24.74071,-0.000172,24.018463,-0.0077,1.172
11240.00,7.454092,24.74068,-0.000173,24.018698,-0.0077,1.171
11242.00,7.454107,24.74088,-0.000172,24.018602,-0.0077,1.171
11244.00,7.453417,24.74120,-0.000172,24.018405,-0.0077,1.172
11246.00,7.453334,24.74124,-0.000173,24.018760,-0.0077,1.172
11248.00,7.453797,24.74083,-0.000173,24.018154,-0.0077,1.171
11250.00,7.454253,24.74072,-0.000172,24.018653,-0.0077,1.171
11252.00,7.453668,24.74113,-0.000171,24.018570,-0.0077,1.171
11254.00,7.453392,24.74124,-0.000172,24.018783,-0.0077,1.171
11256.00,7.453617,24.74096,-0.000172,24.018758,-0.0077,1.172
11258.00,7.452950,24.74023,-0.000172,24.018504,-0.0077,1.172
11260.00,7.452355,24.74031,-0.000171,24.019101,-0.0077,1.172
11262.00,7.453041,24.74043,-0.000173,24.018115,-0.0077,1.171
11264.00,7.452323,24.74104,-0.000172,24.018512,-0.0077,1.171
11266.00,7.452117,24.74061,-0.000172,24.019403,-0.0077,1.171
11268.00,7.452367,24.74037,-0.000172,24.018432,-0.0077,1.171
11270.00,7.452071,24.74013,-0.000172,24.018165,-0.0076,1.171
11272.00,7.451616,24.74024,-0.000173,24.018825,-0.0077,1.171
11274.00,7.451073,24.74119,-0.000171,24.018608,-0.0076,1.171
11276.00,7.451296,24.74087,-0.000172,24.018274,-0.0077,1.172
11278.00,7.450800,24.74114,-0.000172,24.018334,-0.0077,1.172
11280.00,7.450976,24.74055,-0.000172,24.018526,-0.0077,1.171
11282.00,7.451153,24.74073,-0.000172,24.019166,-0.0077,1.172
11284.00,7.450535,24.74049,-0.000172,24.018562,-0.0077,1.172
11286.00,7.451388,24.74140,-0.000173,24.018506,-0.0077,1.171
11288.00,7.451523,24.74108,-0.000172,24.018198,-0.0077,1.171
11290.00,7.450199,24.74101,-0.000173,24.018492,-0.0077,1.171
11292.00,7.449879,24.74105,-0.000172,24.018793,-0.0077,1.171
11294.00,7.449557,24.74156,-0.000172,24.019697,-0.0077,1.172
11296.00,7.448951,24.74079,-0.000172,24.018312,-0.0077,1.172
11298.00,7.449236,24.74033,-0.000173,24.018144,-0.0077,1.171
11300.00,7.449593,24.74064,-0.000172,24.018715,-0.0077,1.171
11302.00,7.449801,24.74059,-0.000171,24.019034,-0.0077,1.171
11304.00,7.450011,24.74100,-0.000171,24.018936,-0.0077,1.171
11306.00,7.450694,24.73975,-0.000172,24.018927,-0.0077,1.171
11308.00,7.451126,24.74028,-0.000171,24.018408,-0.0077,1.171
11310.00,7.451617,24.74099,-0.000171,24.018608,-0.0077,1.172
11312.00,7.451648,24.74065,-0.000172,24.018671,-0.0077,1.172
11314.00,7.451085,24.74054,-0.000173,24.018802,-0.0077,1.172
11316.00,7.450565,24.74038,-0.000173,24.018831,-0.0077,1.172
11318.00,7.450849,24.74046,-0.000171,24.018550,-0.0077,1.171
11320.00,7.451160,24.74007,-0.000172,24.018334,-0.0077,1.171
11322.00,7.451377,24.74062,-0.000171,24.018847,-0.0077,1.171
11324.00,7.452512,24.74123,-0.000171,24.018662,-0.0076,1.171
11326.00,7.452972,24.74102,-0.000173,24.018448,-0.0076,1.172
11328.00,7.452828,24.74157,-0.000173,24.018704,-0.0077,1.172
11330.00,7.451540,24.74094,-0.000173,24.018472,-0.0076,1.171
11332.00,7.450822,24.74075,-0.000172,24.018800,-0.0077,1.172
11334.00,7.451054,24.74109,-0.000172,24.018468,-0.0077,1.172
11336.00,7.450708,24.74064,-0.000171,24.018742,-0.0077,1.172
11338.00,7.451450,24.74147,-0.000172,24.018497,-0.0077,1.171
11340.00,7.451520,24.74153,-0.000172,24.018704,-0.0076,1.171
11342.00,7.451865,24.74141,-0.000171,24.019005,-0.0076,1.171
11344.00,7.452230,24.74120,-0.000172,24.019413,-0.0077,1.171
11346.00,7.451951,24.74168,-0.000172,24.018628,-0.0077,1.171
11348.00,7.451435,24.74112,-0.000170,24.019034,-0.0077,1.171
11350.00,7.450806,24.74105,-0.000172,24.018695,-0.0077,1.172
11352.00,7.450981,24.74123,-0.000173,24.018231,-0.0077,1.172
11354.00,7.451151,24.74158,-0.000172,24.018662,-0.0077,1.171
11356.00,7.451207,24.74095,-0.000172,24.018619,-0.0077,1.171
11358.00,7.449906,24.74133,-0.000173,24.018965,-0.0076,1.172
11360.00,7.449764,24.74067,-0.000173,24.018622,-0.0077,1.172
11362.00,7.450105,24.74054,-0.000171,24.018428,-0.0076,1.171
11364.00,7.450366,24.74059,-0.000171,24.018695,-0.0077,1.171
11366.00,7.450109,24.74086,-0.000172,24.018553,-0.0077,1.171
11368.00,7.450100,24.74078,-0.000171,24.019126,-0.0077,1.171
11370.00,7.450195,24.74115,-0.000172,24.019048,-0.0077,1.171
11372.00,7.449433,24.74163,-0.000171,24.018671,-0.0077,1.172
11374.00,7.449450,24.74219,-0.000171,24.018568,-0.0076,1.171
11376.00,7.450017,24.74178,-0.000171,24.018666,-0.0077,1.172
11378.00,7.449981,24.74194,-0.000172,24.018789,-0.0077,1.172
11380.00,7.449382,24.74125,-0.000173,24.019498,-0.0077,1.172
11382.00,7.449463,24.74173,-0.000171,24.018493,-0.0077,1.171
11384.00,7.449727,24.74190,-0.000170,24.019396,-0.0077,1.172
11386.00,7.449097,24.74149,-0.000170,24.018722,-0.0077,1.171
11388.00,7.448745,24.74159,-0.000172,24.019037,-0.0077,1.172
11390.00,7.448617,24.74180,-0.000172,24.018782,-0.0077,1.171
11392.00,7.448784,24.74165,-0.000171,24.018162,-0.0077,1.171
11394.00,7.448878,24.74207,-0.000172,24.018718,-0.0077,1.171
11396.00,7.448137,24.74223,-0.000172,24.018696,-0.0077,1.172
11398.00,7.448418,24.74170,-0.000171,24.018749,-0.0077,1.172
11400.00,7.448791,24.74209,-0.000173,24.018836,-0.0076,1.172
11402.00,7.448840,24.74221,-0.000173,24.018718,-0.0077,1.171
11404.00,7.449211,24.74278,-0.000172,24.019081,-0.0077,1.171
@19,12.0000,24.0
11406.00,7.449203,24.74200,-0.000171,24.018874,-0.0077,1.172
11408.00,7.446550,24.74173,-0.000172,24.018328,-0.0077,1.172
11410.00,7.438130,24.74230,-0.000174,24.018330,-0.0077,1.171
11412.00,7.429435,24.74256,-0.000170,24.019237,-0.0077,1.170
11414.00,7.424932,24.74305,-0.000169,24.018927,-0.0077,1.170
11416.00,7.423426,24.74381,-0.000170,24.018938,-0.0077,1.170
11418.00,7.425043,24.74257,-0.000171,24.019191,-0.0077,1.171
11420.00,7.428123,24.74249,-0.000172,24.018439,-0.0077,1.170
11422.00,7.430740,24.74166,-0.000171,24.018406,-0.0077,1.170
11424.00,7.433944,24.74224,-0.000171,24.018553,-0.0076,1.171
11426.00,7.438048,24.74189,-0.000171,24.019184,-0.0077,1.171
11428.00,7.440399,24.74093,-0.000171,24.019195,-0.0076,1.170
11430.00,7.442376,24.74146,-0.000172,24.018372,-0.0077,1.170
11432.00,7.447370,24.74105,-0.000172,24.018896,-0.0077,1.170
11434.00,7.459116,24.74089,-0.000170,24.018651,-0.0077,1.170
11436.00,7.469401,24.74070,-0.000171,24.018626,-0.0077,1.170
11438.00,7.476091,24.74161,-0.000171,24.018778,-0.0077,1.170
11440.00,7.478983,24.74191,-0.000172,24.019003,-0.0077,1.170
11442.00,7.478551,24.74095,-0.000172,24.018590,-0.0077,1.169
11444.00,7.476782,24.74047,-0.000172,24.018836,-0.0077,1.169
11446.00,7.473839,24.74142,-0.000172,24.018472,-0.0077,1.170
11448.00,7.471257,24.74188,-0.000172,24.018619,-0.0077,1.169
11450.00,7.469790,24.74137,-0.000170,24.017999,-0.0077,1.169
11452.00,7.468427,24.74165,-0.000171,24.018390,-0.0077,1.169
11454.00,7.466601,24.74153,-0.000170,24.018160,-0.0077,1.169
11456.00,7.465932,24.74199,-0.000171,24.018260,-0.0077,1.169
11458.00,7.464182,24.74134,-0.000171,24.018700,-0.0076,1.170
11460.00,7.462808,24.74157,-0.000172,24.018600,-0.0077,1.170
11462.00,7.461174,24.74187,-0.000173,24.018327,-0.0077,1.170
11464.00,7.460038,24.74195,-0.000174,24.018481,-0.0077,1.169
11466.00,7.459510,24.74258,-0.000173,24.019092,-0.0077,1.169
11468.00,7.459300,24.74202,-0.000173,24.018394,-0.0077,1.169
11470.00,7.458572,24.74117,-0.000173,24.018410,-0.0077,1.169
11472.00,7.457087,24.74116,-0.000173,24.018062,-0.0077,1.169
11474.00,7.456590,24.74141,-0.000173,24.018365,-0.0077,1.170
11476.00,7.455802,24.74141,-0.000172,24.019008,-0.0077,1.169
11478.00,7.455302,24.74180,-0.000172,24.019541,-0.0077,1.170
11480.00,7.453969,24.74234,-0.000172,24.018894,-0.0076,1.169
11482.00,7.452970,24.74116,-0.000173,24.018731,-0.0077,1.170
11484.00,7.452034,24.74057,-0.000172,24.019271,-0.0077,1.170
11486.00,7.451409,24.74065,-0.000171,24.018655,-0.0077,1.170
11488.00,7.450603,24.74067,-0.000172,24.018720,-0.0077,1.170
11490.00,7.450615,24.74094,-0.000172,24.018979,-0.0077,1.170
11492.00,7.449944,24.74014,-0.000172,24.018787,-0.0077,1.170
11494.00,7.448367,24.74053,-0.000171,24.018965,-0.0077,1.170
11496.00,7.446811,24.74061,-0.000172,24.018419,-0.0077,1.170
11498.00,7.446429,24.74005,-0.000172,24.019255,-0.0077,1.170
11500.00,7.445684,24.74015,-0.000172,24.019213,-0.0077,1.170
11502.00,7.444282,24.74116,-0.000172,24.018735,-0.0077,1.170
11504.00,7.444221,24.74099,-0.000173,24.018963,-0.0077,1.170
11506.00,7.443932,24.74049,-0.000174,24.018651,-0.0077,1.170
11508.00,7.443206,24.74154,-0.000174,24.018854,-0.0077,1.170
11510.00,7.442762,24.74109,-0.000173,24.018102,-0.0077,1.170
11512.00,7.443232,24.74081,-0.000173,24.017658,-0.0077,1.170
11514.00,7.444373,24.74203,-0.000172,24.018354,-0.0077,1.170
11516.00,7.444236,24.74160,-0.000173,24.018747,-0.0077,1.170
11518.00,7.444140,24.74186,-0.000174,24.019006,-0.0077,1.169
11520.00,7.444097,24.74094,-0.000172,24.018084,-0.0077,1.169
11522.00,7.444455,24.74068,-0.000172,24.018542,-0.0077,1.170
11524.00,7.444030,24.74136,-0.000172,24.018477,-0.0077,1.171
11526.00,7.443138,24.74133,-0.000173,24.017645,-0.0076,1.170
11528.00,7.443623,24.74134,-0.000172,24.018454,-0.0077,1.170
11530.00,7.444167,24.74089,-0.000173,24.019057,-0.0077,1.170
11532.00,7.444929,24.74079,-0.000172,24.018270,-0.0077,1.170
11534.00,7.444878,24.74094,-0.000172,24.018823,-0.0077,1.170
11536.00,7.444720,24.74074,-0.000173,24.018657,-0.0077,1.170
11538.00,7.444820,24.74102,-0.000173,24.018860,-0.0077,1.170
11540.00,7.443709,24.74111,-0.000172,24.018727,-0.0077,1.170
11542.00,7.443832,24.74101,-0.000171,24.018510,-0.0077,1.169
11544.00,7.443917,24.74032,-0.000172,24.018443,-0.0076,1.170
11546.00,7.444393,24.74021,-0.000173,24.018417,-0.0077,1.170
11548.00,7.444999,24.74137,-0.000173,24.018343,-0.0077,1.171
11550.00,7.445193,24.74106,-0.000172,24.019170,-0.0077,1.170
11552.00,7.444538,24.74114,-0.000172,24.018472,-0.0077,1.170
11554.00,7.444723,24.74105,-0.000172,24.018818,-0.0077,1.170
11556.00,7.444391,24.74095,-0.000173,24.018388,-0.0077,1.170
11558.00,7.444770,24.74027,-0.000173,24.019063,-0.0077,1.170
11560.00,7.444628,24.74074,-0.000172,24.018724,-0.0077,1.170
11562.00,7.444120,24.74180,-0.000172,24.018622,-0.0077,1.170
11564.00,7.444688,24.74216,-0.000172,24.019055,-0.0077,1.170
11566.00,7.445617,24.74193,-0.000173,24.019887,-0.0077,1.171
11568.00,7.446425,24.74223,-0.000173,24.018200,-0.0077,1.170
11570.00,7.446051,24.74255,-0.000172,24.018336,-0.0077,1.171
11572.00,7.446206,24.74231,-0.000172,24.018211,-0.0077,1.170
11574.00,7.446579,24.74200,-0.000171,24.019095,-0.0077,1.170
11576.00,7.445767,24.74157,-0.000171,24.018149,-0.0077,1.170
11578.00,7.446148,24.74216,-0.000170,24.019093,-0.0077,1.170
11580.00,7.445721,24.74157,-0.000171,24.018706,-0.0076,1.170
11582.00,7.445575,24.74167,-0.000172,24.018903,-0.0077,1.170
11584.00,7.445879,24.74152,-0.000172,24.019110,-0.0076,1.170
11586.00,7.446080,24.74166,-0.000172,24.018997,-0.0077,1.170
11588.00,7.445743,24.74191,-0.000171,24.018388,-0.0076,1.170
11590.00,7.445580,24.74188,-0.000171,24.018823,-0.0077,1.170
11592.00,7.444535,24.74165,-0.000172,24.018716,-0.0076,1.170
11594.00,7.444428,24.74219,-0.000172,24.018561,-0.0076,1.170
11596.00,7.444881,24.74238,-0.000172,24.018961,-0.0076,1.171
11598.00,7.445332,24.74175,-0.000171,24.018530,-0.0077,1.170
11600.00,7.445060,24.74147,-0.000171,24.018738,-0.0077,1.170
11602.00,7.445281,24.74221,-0.000171,24.018646,-0.0077,1.169
11604.00,7.444812,24.74226,-0.000171,24.018899,-0.0077,1.169
11606.00,7.444980,24.74259,-0.000171,24.018669,-0.0077,1.170
11608.00,7.444997,24.74222,-0.000171,24.019128,-0.0076,1.170
11610.00,7.444878,24.74197,-0.000172,24.018394,-0.0076,1.171
11612.00,7.445194,24.74252,-0.000172,24.019204,-0.0076,1.171
11614.00,7.446268,24.74213,-0.000171,24.018789,-0.0077,1.170
11616.00,7.446352,24.74138,-0.000171,24.018662,-0.0077,1.171
11618.00,7.445706,24.74169,-0.000171,24.019228,-0.0076,1.171
11620.00,7.445592,24.74238,-0.000172,24.018725,-0.0077,1.171
11622.00,7.445418,24.74247,-0.000171,24.019070,-0.0076,1.171
11624.00,7.445129,24.74281,-0.000172,24.018916,-0.0077,1.171
11626.00,7.445587,24.74235,-0.000173,24.018925,-0.0077,1.171
11628.00,7.445163,24.74230,-0.000172,24.018379,-0.0077,1.170
11630.00,7.444901,24.74153,-0.000172,24.018744,-0.0077,1.171
11632.00,7.445200,24.74171,-0.000172,24.017913,-0.0076,1.171
11634.00,7.445978,24.74224,-0.000174,24.018310,-0.0076,1.171
11636.00,7.445926,24.74299,-0.000172,24.018548,-0.0076,1.171
11638.00,7.445561,24.74273,-0.000170,24.019161,-0.0076,1.171
11640.00,7.445614,24.74303,-0.000170,24.018325,-0.0077,1.170
11642.00,7.445600,24.74221,-0.000172,24.019219,-0.0076,1.171
11644.00,7.445890,24.74244,-0.000171,24.019104,-0.0077,1.171
11646.00,7.445342,24.74264,-0.000171,24.018987,-0.0076,1.171
11648.00,7.444247,24.74352,-0.000173,24.018667,-0.0077,1.171
11650.00,7.444528,24.74286,-0.000173,24.018927,-0.0077,1.172
11652.00,7.444477,24.74188,-0.000173,24.018874,-0.0077,1.171
11654.00,7.444068,24.74230,-0.000172,24.019552,-0.0077,1.171
11656.00,7.443574,24.74257,-0.000172,24.018381,-0.0077,1.171
11658.00,7.443985,24.74192,-0.000172,24.018591,-0.0076,1.171
11660.00,7.443324,24.74209,-0.000173,24.018751,-0.0077,1.171
11662.00,7.443764,24.74274,-0.000173,24.018747,-0.0077,1.171
11664.00,7.444087,24.74264,-0.000172,24.018987,-0.0077,1.171
11666.00,7.443121,24.74249,-0.000172,24.019200,-0.0077,1.171
11668.00,7.443491,24.74233,-0.000172,24.018689,-0.0077,1.171
11670.00,7.443712,24.74323,-0.000173,24.019855,-0.0076,1.172
11672.00,7.443974,24.74294,-0.000173,24.018987,-0.0076,1.171
11674.00,7.443314,24.74254,-0.000172,24.018475,-0.0076,1.171
11676.00,7.443076,24.74260,-0.000171,24.018561,-0.0077,1.172
11678.00,7.443347,24.74294,-0.000173,24.019032,-0.0077,1.172
11680.00,7.443395,24.74246,-0.000173,24.019262,-0.0077,1.172
11682.00,7.444015,24.74240,-0.000172,24.018883,-0.0076,1.171
11684.00,7.444362,24.74271,-0.000172,24.018874,-0.0077,1.171
11686.00,7.444159,24.74280,-0.000173,24.018611,-0.0077,1.171
11688.00,7.443706,24.74239,-0.000173,24.018084,-0.0077,1.171
11690.00,7.443978,24.74254,-0.000172,24.018454,-0.0077,1.171
11692.00,7.443743,24.74278,-0.000174,24.018997,-0.0076,1.172
11694.00,7.443499,24.74216,-0.000173,24.018629,-0.0077,1.172
11696.00,7.443904,24.74173,-0.000172,24.018390,-0.0077,1.171
11698.00,7.443669,24.74206,-0.000173,24.018640,-0.0077,1.171
11700.00,7.443565,24.74233,-0.000173,24.018709,-0.0077,1.171
11702.00,7.443542,24.74167,-0.000172,24.019304,-0.0077,1.171
11704.00,7.442824,24.74217,-0.000173,24.018561,-0.0076,1.171
11706.00,7.442628,24.74245,-0.000173,24.018434,-0.0076,1.171
11708.00,7.443203,24.74285,-0.000172,24.019380,-0.0077,1.172
11710.00,7.443523,24.74219,-0.000172,24.019320,-0.0077,1.171
11712.00,7.443678,24.74199,-0.000172,24.018417,-0.0076,1.171
11714.00,7.443493,24.74201,-0.000172,24.018508,-0.0076,1.172
11716.00,7.443498,24.74149,-0.000172,24.018191,-0.0077,1.171
11718.00,7.443282,24.74186,-0.000173,24.019322,-0.0076,1.171
11720.00,7.443540,24.74210,-0.000172,24.019344,-0.0077,1.171
11722.00,7.443027,24.74277,-0.000172,24.018501,-0.0077,1.171
11724.00,7.442644,24.74346,-0.000174,24.018675,-0.0076,1.170
11726.00,7.444544,24.74308,-0.000171,24.018916,-0.0077,1.171
11728.00,7.445600,24.74329,-0.000171,24.019157,-0.0076,1.172
11730.00,7.445231,24.74349,-0.000172,24.018158,-0.0077,1.171
11732.00,7.445546,24.74339,-0.000171,24.018822,-0.0077,1.172
11734.00,7.445904,24.74302,-0.000172,24.019249,-0.0077,1.171
11736.00,7.445970,24.74252,-0.000172,24.019447,-0.0076,1.171
11738.00,7.445123,24.74296,-0.000171,24.019092,-0.0076,1.172
11740.00,7.444461,24.74338,-0.000173,24.018715,-0.0076,1.171
11742.00,7.445205,24.74248,-0.000172,24.019284,-0.0077,1.172
11744.00,7.446329,24.74263,-0.000173,24.018582,-0.0077,1.172
11746.00,7.447131,24.74275,-0.000171,24.019064,-0.0077,1.172
11748.00,7.446350,24.74244,-0.000172,24.018820,-0.0077,1.172
11750.00,7.446009,24.74215,-0.000172,24.018997,-0.0076,1.172
11752.00,7.446581,24.74235,-0.000171,24.019400,-0.0076,1.171
11754.00,7.446213,24.74176,-0.000171,24.019298,-0.0076,1.172
11756.00,7.446402,24.74202,-0.000172,24.019278,-0.0076,1.171
11758.00,7.446277,24.74232,-0.000172,24.018675,-0.0076,1.172
11760.00,7.445865,24.74194,-0.000172,24.019219,-0.0076,1.171
11762.00,7.446275,24.74200,-0.000172,24.019267,-0.0077,1.171
11764.00,7.445696,24.74193,-0.000172,24.019293,-0.0076,1.172
11766.00,7.446584,24.74199,-0.000172,24.018332,-0.0076,1.172
11768.00,7.447284,24.74202,-0.000171,24.018841,-0.0076,1.172
11770.00,7.446564,24.74233,-0.000171,24.019211,-0.0076,1.172
11772.00,7.445431,24.74265,-0.000172,24.019059,-0.0077,1.172
11774.00,7.445847,24.74231,-0.000173,24.018127,-0.0076,1.172
11776.00,7.445179,24.74225,-0.000172,24.019451,-0.0077,1.171
11778.00,7.444256,24.74228,-0.000171,24.019037,-0.0077,1.171
11780.00,7.444680,24.74236,-0.000172,24.018961,-0.0076,1.172
11782.00,7.445615,24.74245,-0.000172,24.018272,-0.0077,1.172
11784.00,7.446650,24.74227,-0.000171,24.018452,-0.0077,1.172
11786.00,7.446153,24.74229,-0.000170,24.018858,-0.0077,1.172
11788.00,7.445727,24.74219,-0.000172,24.018354,-0.0077,1.172
11790.00,7.446044,24.74208,-0.000171,24.018624,-0.0076,1.172
11792.00,7.446336,24.74161,-0.000172,24.018794,-0.0077,1.172
11794.00,7.446358,24.74312,-0.000172,24.018100,-0.0076,1.171
11796.00,7.446398,24.74267,-0.000170,24.018704,-0.0076,1.171
11798.00,7.446572,24.74228,-0.000171,24.018336,-0.0076,1.172
11800.00,7.446085,24.74167,-0.000172,24.018669,-0.0077,1.172
11802.00,7.446628,24.74231,-0.000171,24.018771,-0.0077,1.172
11804.00,7.446281,24.74196,-0.000172,24.018120,-0.0077,1.172
11806.00,7.446220,24.74140,-0.000173,24.018437,-0.0076,1.172
11808.00,7.446474,24.74179,-0.000171,24.019075,-0.0076,1.172
11810.00,7.446042,24.74188,-0.000171,24.018967,-0.0077,1.171
11812.00,7.445526,24.74158,-0.000173,24.018348,-0.0077,1.172
11814.00,7.444442,24.74291,-0.000173,24.019112,-0.0077,1.172
11816.00,7.444287,24.74298,-0.000172,24.018425,-0.0077,1.172
11818.00,7.443625,24.74231,-0.000173,24.018450,-0.0077,1.171
11820.00,7.443827,24.74288,-0.000173,24.018936,-0.0077,1.172
11822.00,7.444342,24.74299,-0.000171,24.019128,-0.0077,1.172
11824.00,7.443656,24.74173,-0.000173,24.018430,-0.0077,1.172
11826.00,7.444226,24.74244,-0.000172,24.018463,-0.0076,1.171
11828.00,7.444851,24.74265,-0.000172,24.018899,-0.0076,1.172
11830.00,7.444989,24.74256,-0.000172,24.018914,-0.0077,1.171
11832.00,7.445147,24.74276,-0.000173,24.019101,-0.0077,1.172
11834.00,7.445094,24.74216,-0.000172,24.019075,-0.0076,1.172
11836.00,7.444513,24.74112,-0.000172,24.018559,-0.0077,1.172
11838.00,7.444900,24.74141,-0.000173,24.018080,-0.0077,1.173
11840.00,7.444626,24.74137,-0.000173,24.018831,-0.0077,1.172
11842.00,7.444605,24.74159,-0.000172,24.019282,-0.0076,1.172
11844.00,7.444839,24.74134,-0.000173,24.018492,-0.0076,1.172
11846.00,7.444461,24.74112,-0.000173,24.018731,-0.0077,1.172
11848.00,7.444565,24.74153,-0.000172,24.018425,-0.0077,1.173
11850.00,7.445059,24.74195,-0.000173,24.019309,-0.0077,1.172
11852.00,7.445349,24.74238,-0.000172,24.018727,-0.0077,1.172
11854.00,7.445334,24.74182,-0.000172,24.018619,-0.0077,1.172
11856.00,7.444983,24.74196,-0.000171,24.019064,-0.0077,1.172
11858.00,7.445361,24.74151,-0.000172,24.019378,-0.0076,1.173
11860.00,7.445463,24.74089,-0.000172,24.018568,-0.0076,1.173
11862.00,7.444990,24.74153,-0.000174,24.018785,-0.0077,1.172
11864.00,7.445084,24.74138,-0.000173,24.018557,-0.0077,1.172
11866.00,7.446069,24.74132,-0.000172,24.018941,-0.0077,1.172
11868.00,7.445728,24.74088,-0.000172,24.018512,-0.0077,1.172
11870.00,7.445447,24.74109,-0.000173,24.018488,-0.0077,1.173
11872.00,7.446502,24.73999,-0.000172,24.018397,-0.0077,1.172
11874.00,7.446606,24.74075,-0.000171,24.018287,-0.0077,1.172
11876.00,7.445634,24.73979,-0.000171,24.018727,-0.0077,1.172
11878.00,7.446298,24.74066,-0.000172,24.018776,-0.0077,1.172
11880.00,7.445638,24.74078,-0.000171,24.018928,-0.0077,1.173
11882.00,7.445392,24.74018,-0.000172,24.018517,-0.0077,1.172
11884.00,7.445615,24.74061,-0.000171,24.018223,-0.0077,1.173
11886.00,7.445994,24.74173,-0.000173,24.019126,-0.0076,1.173
11888.00,7.445138,24.74226,-0.000172,24.019108,-0.0077,1.172
11890.00,7.444799,24.74271,-0.000172,24.019465,-0.0077,1.172
11892.00,7.445919,24.74207,-0.000171,24.018718,-0.0077,1.172
11894.00,7.446667,24.74175,-0.000171,24.018305,-0.0077,1.172
11896.00,7.447407,24.74156,-0.000171,24.019122,-0.0077,1.172
11898.00,7.446765,24.74087,-0.000170,24.018963,-0.0076,1.172
11900.00,7.445724,24.74122,-0.000172,24.019704,-0.0076,1.172
11902.00,7.445692,24.74203,-0.000171,24.018938,-0.0077,1.172
11904.00,7.446366,24.74208,-0.000172,24.018615,-0.0076,1.172
11906.00,7.446963,24.74141,-0.000172,24.018702,-0.0076,1.172
11908.00,7.446574,24.74169,-0.000171,24.018078,-0.0077,1.172
11910.00,7.446125,24.74120,-0.000172,24.018466,-0.0077,1.172
11912.00,7.446030,24.74099,-0.000172,24.019347,-0.0077,1.172
11914.00,7.445817,24.74186,-0.000171,24.018309,-0.0076,1.173
11916.00,7.445787,24.74158,-0.000173,24.018285,-0.0077,1.172
11918.00,7.445628,24.74122,-0.000172,24.017841,-0.0077,1.172
11920.00,7.445139,24.74106,-0.000172,24.019240,-0.0077,1.173
11922.00,7.445169,24.74127,-0.000171,24.019222,-0.0077,1.172
11924.00,7.445485,24.74142,-0.000172,24.019563,-0.0077,1.172
11926.00,7.445616,24.74133,-0.000171,24.019070,-0.0077,1.172
11928.00,7.445963,24.74136,-0.000172,24.019155,-0.0076,1.172
11930.00,7.445913,24.74179,-0.000172,24.019211,-0.0076,1.172
11932.00,7.446211,24.74204,-0.000171,24.018811,-0.0077,1.172
11934.00,7.446878,24.74234,-0.000171,24.018254,-0.0077,1.172
11936.00,7.446995,24.74216,-0.000171,24.018776,-0.0077,1.171
11938.00,7.445368,24.74150,-0.000172,24.019378,-0.0077,1.173
11940.00,7.445753,24.74203,-0.000171,24.018999,-0.0077,1.172
11942.00,7.446610,24.74119,-0.000171,24.018468,-0.0077,1.172
11944.00,7.447396,24.74119,-0.000171,24.018633,-0.0077,1.172
11946.00,7.447270,24.74227,-0.000171,24.019070,-0.0077,1.172
11948.00,7.447604,24.74183,-0.000171,24.018811,-0.0077,1.172
11950.00,7.447151,24.74121,-0.000172,24.019219,-0.0077,1.172
11952.00,7.447564,24.74176,-0.000171,24.018426,-0.0077,1.172
11954.00,7.447529,24.74175,-0.000172,24.018769,-0.0077,1.172
11956.00,7.447565,24.74159,-0.000173,24.018640,-0.0077,1.173
11958.00,7.447291,24.74257,-0.000173,24.018519,-0.0077,1.172
11960.00,7.446654,24.74240,-0.000172,24.018892,-0.0077,1.171
11962.00,7.446715,24.74181,-0.000171,24.018939,-0.0077,1.172
11964.00,7.447924,24.74234,-0.000172,24.018883,-0.0077,1.172
11966.00,7.448228,24.74282,-0.000172,24.019429,-0.0077,1.172
11968.00,7.447727,24.74235,-0.000173,24.019242,-0.0077,1.173
11970.00,7.448787,24.74127,-0.000172,24.018936,-0.0077,1.172
11972.00,7.449249,24.74113,-0.000172,24.018885,-0.0077,1.173
11974.00,7.449213,24.74129,-0.000171,24.018087,-0.0076,1.173
11976.00,7.449203,24.74169,-0.000171,24.018767,-0.0076,1.172
11978.00,7.449548,24.74125,-0.000172,24.018080,-0.0077,1.172
11980.00,7.449667,24.74142,-0.000172,24.018475,-0.0076,1.172
11982.00,7.448801,24.74176,-0.000172,24.019208,-0.0076,1.172
11984.00,7.448349,24.74191,-0.000171,24.018492,-0.0077,1.173
11986.00,7.447435,24.74269,-0.000171,24.018551,-0.0076,1.173
11988.00,7.447901,24.74278,-0.000173,24.018698,-0.0076,1.173
11990.00,7.448254,24.74260,-0.000172,24.017962,-0.0077,1.173
11992.00,7.449192,24.74204,-0.000172,24.019133,-0.0076,1.172
11994.00,7.449628,24.74244,-0.000172,24.018994,-0.0076,1.172
11996.00,7.449102,24.74242,-0.000172,24.019199,-0.0077,1.173
11998.00,7.448517,24.74255,-0.000172,24.018321,-0.0076,1.172
12000.00,7.448589,24.74210,-0.000171,24.018988,-0.0076,1.172
12002.00,7.448916,24.74206,-0.000172,24.019092,-0.0076,1.173
12004.00,7.448564,24.74112,-0.000172,24.018764,-0.0076,1.172
@20,12.0000,24.0
12006.00,7.447947,24.74197,-0.000170,24.019871,-0.0076,1.173
12008.00,7.445920,24.74132,-0.000171,24.019514,-0.0077,1.173
12010.00,7.437961,24.74137,-0.000173,24.018457,-0.0077,1.172
12012.00,7.428341,24.74159,-0.000170,24.018807,-0.0077,1.172
12014.00,7.422503,24.74168,-0.000170,24.019081,-0.0076,1.172
12016.00,7.421617,24.74184,-0.000170,24.019064,-0.0076,1.172
12018.00,7.423487,24.74196,-0.000171,24.019296,-0.0077,1.171
12020.00,7.426247,24.74256,-0.000171,24.018696,-0.0077,1.171
12022.00,7.429450,24.74223,-0.000171,24.019260,-0.0076,1.171
12024.00,7.431233,24.74191,-0.000172,24.019014,-0.0077,1.171
12026.00,7.433953,24.74237,-0.000171,24.018731,-0.0076,1.171
12028.00,7.436174,24.74200,-0.000171,24.018124,-0.0077,1.170
12030.00,7.438320,24.74229,-0.000170,24.019164,-0.0076,1.170
12032.00,7.442990,24.74280,-0.000171,24.018711,-0.0076,1.170
12034.00,7.453956,24.74227,-0.000171,24.018372,-0.0077,1.170
12036.00,7.464659,24.74251,-0.000171,24.019059,-0.0076,1.171
12038.00,7.471880,24.74254,-0.000171,24.018289,-0.0077,1.170
12040.00,7.474337,24.74239,-0.000171,24.018414,-0.0077,1.170
12042.00,7.472698,24.74265,-0.000170,24.018836,-0.0076,1.170
12044.00,7.470412,24.74212,-0.000170,24.018874,-0.0077,1.170
12046.00,7.467029,24.74267,-0.000170,24.019113,-0.0077,1.169
12048.00,7.464057,24.74209,-0.000170,24.018269,-0.0077,1.169
12050.00,7.461809,24.74226,-0.000171,24.019217,-0.0077,1.170
12052.00,7.459275,24.74291,-0.000170,24.018883,-0.0076,1.170
12054.00,7.456695,24.74238,-0.000172,24.019155,-0.0077,1.170
12056.00,7.453812,24.74180,-0.000172,24.018680,-0.0076,1.171
12058.00,7.451147,24.74239,-0.000172,24.019507,-0.0076,1.171
12060.00,7.447897,24.74246,-0.000172,24.018638,-0.0077,1.171
12062.00,7.445774,24.74216,-0.000172,24.018564,-0.0076,1.171
12064.00,7.444440,24.74284,-0.000172,24.018624,-0.0077,1.170
12066.00,7.442052,24.74288,-0.000172,24.019012,-0.0077,1.170
12068.00,7.440253,24.74171,-0.000173,24.018593,-0.0077,1.170
12070.00,7.438393,24.74240,-0.000173,24.018169,-0.0077,1.171
12072.00,7.436914,24.74238,-0.000171,24.018778,-0.0077,1.170
12074.00,7.435541,24.74237,-0.000173,24.019006,-0.0076,1.170
12076.00,7.433889,24.74223,-0.000171,24.018843,-0.0077,1.170
12078.00,7.432250,24.74281,-0.000172,24.018742,-0.0077,1.171
12080.00,7.431747,24.74246,-0.000172,24.018169,-0.0077,1.170
12082.00,7.431297,24.74334,-0.000172,24.018818,-0.0076,1.170
12084.00,7.430712,24.74328,-0.000173,24.019200,-0.0076,1.170
12086.00,7.430474,24.74298,-0.000172,24.018464,-0.0076,1.171
12088.00,7.429224,24.74386,-0.000173,24.018798,-0.0076,1.171
12090.00,7.427569,24.74311,-0.000173,24.018497,-0.0077,1.171
12092.00,7.426363,24.74355,-0.000172,24.018376,-0.0077,1.171
12094.00,7.426724,24.74286,-0.000172,24.018261,-0.0077,1.170
12096.00,7.426224,24.74351,-0.000173,24.018990,-0.0077,1.170
12098.00,7.425669,24.74350,-0.000173,24.018328,-0.0076,1.171
12100.00,7.426262,24.74370,-0.000173,24.018234,-0.0077,1.171
12102.00,7.427050,24.74371,-0.000173,24.018640,-0.0077,1.171
12104.00,7.426826,24.74334,-0.000173,24.017915,-0.0077,1.171
12106.00,7.426178,24.74351,-0.000173,24.019008,-0.0077,1.170
12108.00,7.425792,24.74421,-0.000173,24.018823,-0.0077,1.171
12110.00,7.425395,24.74399,-0.000172,24.018666,-0.0077,1.170
12112.00,7.424984,24.74360,-0.000171,24.018361,-0.0077,1.170
12114.00,7.424257,24.74359,-0.000171,24.018051,-0.0076,1.170
12116.00,7.424039,24.74383,-0.000173,24.019010,-0.0076,1.170
12118.00,7.424684,24.74290,-0.000172,24.018666,-0.0076,1.170
12120.00,7.424531,24.74378,-0.000171,24.018961,-0.0077,1.171
12122.00,7.425230,24.74394,-0.000172,24.019157,-0.0077,1.171
12124.00,7.424865,24.74370,-0.000172,24.018747,-0.0077,1.171
12126.00,7.425602,24.74376,-0.000172,24.019300,-0.0076,1.171
12128.00,7.425726,24.74450,-0.000172,24.018997,-0.0076,1.171
12130.00,7.425278,24.74434,-0.000172,24.018008,-0.0076,1.170
12132.00,7.425754,24.74362,-0.000172,24.018881,-0.0076,1.171
12134.00,7.425933,24.74317,-0.000173,24.019353,-0.0076,1.171
12136.00,7.426181,24.74356,-0.000173,24.019445,-0.0076,1.170
12138.00,7.426739,24.74348,-0.000173,24.019351,-0.0077,1.170
12140.00,7.426349,24.74278,-0.000170,24.018789,-0.0076,1.171
12142.00,7.426096,24.74264,-0.000171,24.018769,-0.0076,1.170
12144.00,7.426364,24.74300,-0.000172,24.018561,-0.0077,1.170
12146.00,7.426879,24.74309,-0.000171,24.019150,-0.0077,1.170
12148.00,7.427208,24.74256,-0.000171,24.019193,-0.0077,1.171
12150.00,7.427608,24.74259,-0.000172,24.018363,-0.0077,1.171
12152.00,7.427055,24.74247,-0.000173,24.019251,-0.0076,1.171
12154.00,7.426834,24.74274,-0.000173,24.019179,-0.0077,1.171
12156.00,7.427100,24.74300,-0.000172,24.017890,-0.0077,1.171
12158.00,7.427386,24.74290,-0.000172,24.018914,-0.0077,1.170
12160.00,7.427956,24.74328,-0.000172,24.018872,-0.0077,1.171
12162.00,7.429970,24.74314,-0.000172,24.018443,-0.0077,1.171
12164.00,7.430091,24.74325,-0.000174,24.019151,-0.0077,1.172
12166.00,7.429063,24.74282,-0.000173,24.018573,-0.0077,1.171
12168.00,7.429298,24.74244,-0.000172,24.018675,-0.0077,1.171
12170.00,7.430183,24.74269,-0.000172,24.018350,-0.0076,1.172
12172.00,7.429170,24.74225,-0.000172,24.018553,-0.0077,1.171
12174.00,7.428679,24.74226,-0.000171,24.018613,-0.0077,1.171
12176.00,7.428741,24.74291,-0.000172,24.018740,-0.0077,1.172
12178.00,7.429024,24.74283,-0.000173,24.018606,-0.0077,1.173
12180.00,7.428782,24.74310,-0.000173,24.018443,-0.0076,1.172
12182.00,7.429465,24.74289,-0.000172,24.018738,-0.0076,1.171
12184.00,7.429269,24.74326,-0.000172,24.019155,-0.0077,1.172
12186.00,7.428468,24.74319,-0.000172,24.018738,-0.0077,1.172
12188.00,7.429795,24.74280,-0.000174,24.018686,-0.0076,1.172
12190.00,7.430952,24.74357,-0.000173,24.019075,-0.0077,1.172
12192.00,7.430910,24.74326,-0.000173,24.018778,-0.0077,1.172
12194.00,7.430755,24.74285,-0.000172,24.018327,-0.0077,1.172
12196.00,7.431169,24.74333,-0.000172,24.018283,-0.0077,1.172
12198.00,7.431360,24.74316,-0.000173,24.018637,-0.0077,1.171
12200.00,7.431522,24.74331,-0.000173,24.018620,-0.0077,1.171
12202.00,7.431642,24.74252,-0.000172,24.018544,-0.0077,1.172
12204.00,7.430946,24.74165,-0.000172,24.018894,-0.0077,1.171
12206.00,7.431298,24.74277,-0.000170,24.018087,-0.0077,1.170
12208.00,7.432147,24.74256,-0.000170,24.019046,-0.0077,1.169
12210.00,7.432401,24.74321,-0.000169,24.018265,-0.0077,1.168
12212.00,7.431560,24.74241,-0.000168,24.018290,-0.0077,1.167
12214.00,7.431827,24.74278,-0.000166,24.018564,-0.0077,1.167
12216.00,7.433279,24.74217,-0.000167,24.018577,-0.0077,1.166
12218.00,7.433405,24.74290,-0.000167,24.018938,-0.0077,1.165
12220.00,7.433479,24.74276,-0.000167,24.018660,-0.0077,1.165
12222.00,7.434533,24.74258,-0.000168,24.018104,-0.0077,1.164
12224.00,7.437014,24.74257,-0.000168,24.019411,-0.0077,1.164
12226.00,7.439356,24.74198,-0.000169,24.018028,-0.0077,1.164
12228.00,7.441103,24.74190,-0.000169,24.018744,-0.0077,1.164
12230.00,7.442580,24.74212,-0.000169,24.018785,-0.0076,1.165
12232.00,7.443861,24.74307,-0.000171,24.018287,-0.0077,1.166
12234.00,7.444835,24.74275,-0.000172,24.018357,-0.0077,1.165
12236.00,7.445892,24.74254,-0.000172,24.018251,-0.0077,1.166
12238.00,7.447500,24.74275,-0.000172,24.018863,-0.0077,1.166
12240.00,7.449881,24.74300,-0.000172,24.017873,-0.0077,1.166
12242.00,7.451558,24.74236,-0.000173,24.018783,-0.0077,1.167
12244.00,7.452141,24.74269,-0.000173,24.019284,-0.0077,1.166
12246.00,7.453798,24.74249,-0.000172,24.019168,-0.0077,1.167
12248.00,7.454218,24.74235,-0.000172,24.018561,-0.0077,1.167
12250.00,7.454515,24.74214,-0.000173,24.018662,-0.0077,1.167
12252.00,7.454291,24.74260,-0.000173,24.018624,-0.0077,1.167
12254.00,7.455645,24.74245,-0.000172,24.018854,-0.0076,1.167
12256.00,7.457938,24.74299,-0.000173,24.018274,-0.0077,1.166
12258.00,7.459093,24.74300,-0.000172,24.018693,-0.0077,1.167
12260.00,7.458996,24.74310,-0.000171,24.018858,-0.0077,1.167
12262.00,7.459099,24.74259,-0.000172,24.018492,-0.0077,1.167
12264.00,7.459337,24.74327,-0.000172,24.018967,-0.0076,1.167
12266.00,7.459898,24.74300,-0.000172,24.019260,-0.0076,1.166
12268.00,7.459840,24.74367,-0.000172,24.018702,-0.0077,1.167
12270.00,7.460220,24.74362,-0.000172,24.018591,-0.0077,1.167
12272.00,7.460096,24.74400,-0.000172,24.019422,-0.0077,1.167
12274.00,7.460913,24.74432,-0.000172,24.018802,-0.0077,1.167
12276.00,7.460963,24.74426,-0.000173,24.019523,-0.0077,1.167
12278.00,7.460668,24.74414,-0.000173,24.018722,-0.0077,1.168
12280.00,7.461108,24.74404,-0.000172,24.018629,-0.0077,1.167
12282.00,7.461482,24.74475,-0.000172,24.018798,-0.0076,1.167
12284.00,7.461325,24.74422,-0.000171,24.018695,-0.0077,1.167
12286.00,7.461167,24.74427,-0.000172,24.018765,-0.0077,1.168
12288.00,7.461192,24.74452,-0.000172,24.018898,-0.0077,1.168
12290.00,7.461116,24.74410,-0.000172,24.018941,-0.0077,1.168
12292.00,7.461258,24.74404,-0.000172,24.018996,-0.0077,1.168
12294.00,7.462291,24.74358,-0.000171,24.018959,-0.0077,1.167
12296.00,7.463070,24.74374,-0.000172,24.019253,-0.0077,1.168
12298.00,7.463308,24.74465,-0.000173,24.018551,-0.0076,1.168
12300.00,7.464026,24.74367,-0.000171,24.019246,-0.0077,1.168
12302.00,7.463121,24.74320,-0.000170,24.018925,-0.0077,1.168
12304.00,7.463205,24.74394,-0.000172,24.018822,-0.0077,1.168
12306.00,7.462656,24.74284,-0.000173,24.018617,-0.0077,1.168
12308.00,7.462937,24.74388,-0.000171,24.018483,-0.0076,1.168
12310.00,7.463601,24.74344,-0.000172,24.018919,-0.0077,1.168
12312.00,7.463365,24.74306,-0.000172,24.019048,-0.0077,1.168
12314.00,7.463541,24.74343,-0.000172,24.018916,-0.0077,1.167
12316.00,7.464360,24.74352,-0.000171,24.019469,-0.0077,1.168
12318.00,7.464457,24.74314,-0.000172,24.018669,-0.0077,1.168
12320.00,7.464633,24.74321,-0.000173,24.018648,-0.0077,1.168
12322.00,7.464341,24.74317,-0.000173,24.017730,-0.0077,1.168
12324.00,7.464185,24.74368,-0.000172,24.018495,-0.0077,1.168
12326.00,7.464290,24.74380,-0.000172,24.018680,-0.0077,1.169
12328.00,7.464812,24.74308,-0.000174,24.018983,-0.0077,1.168
12330.00,7.463883,24.74355,-0.000173,24.018575,-0.0077,1.168
12332.00,7.463750,24.74457,-0.000172,24.019066,-0.0077,1.168
12334.00,7.463341,24.74397,-0.000172,24.019097,-0.0077,1.168
12336.00,7.462312,24.74364,-0.000171,24.019032,-0.0077,1.168
12338.00,7.462557,24.74419,-0.000172,24.019237,-0.0076,1.168
12340.00,7.462458,24.74377,-0.000172,24.018490,-0.0077,1.168
12342.00,7.462769,24.74411,-0.000172,24.018593,-0.0077,1.168
12344.00,7.463733,24.74403,-0.000173,24.018702,-0.0077,1.168
12346.00,7.464108,24.74408,-0.000173,24.018802,-0.0077,1.168
12348.00,7.464460,24.74377,-0.000172,24.018704,-0.0076,1.168
12350.00,7.464523,24.74324,-0.000172,24.018847,-0.0076,1.168
12352.00,7.464047,24.74315,-0.000171,24.018479,-0.0077,1.168
12354.00,7.463378,24.74347,-0.000172,24.018415,-0.0077,1.168
12356.00,7.462924,24.74387,-0.000173,24.019092,-0.0077,1.169
12358.00,7.462811,24.74385,-0.000172,24.019211,-0.0077,1.168
12360.00,7.463967,24.74390,-0.000171,24.018992,-0.0077,1.168
12362.00,7.465011,24.74388,-0.000172,24.018575,-0.0077,1.168
12364.00,7.466202,24.74321,-0.000173,24.019063,-0.0077,1.168
12366.00,7.465267,24.74289,-0.000172,24.018912,-0.0077,1.169
12368.00,7.464076,24.74354,-0.000171,24.018687,-0.0076,1.169
12370.00,7.464626,24.74335,-0.000172,24.018733,-0.0076,1.168
12372.00,7.464672,24.74336,-0.000172,24.018575,-0.0077,1.168
12374.00,7.464456,24.74321,-0.000171,24.018934,-0.0077,1.168
12376.00,7.464718,24.74366,-0.000170,24.018620,-0.0076,1.168
12378.00,7.464921,24.74318,-0.000171,24.018812,-0.0076,1.169
12380.00,7.465290,24.74340,-0.000172,24.019211,-0.0076,1.168
12382.00,7.465787,24.74299,-0.000171,24.018880,-0.0076,1.168
12384.00,7.466267,24.74261,-0.000172,24.019385,-0.0077,1.168
12386.00,7.466029,24.74308,-0.000172,24.019186,-0.0077,1.169
12388.00,7.466341,24.74263,-0.000172,24.018831,-0.0076,1.169
12390.00,7.465344,24.74288,-0.000172,24.019235,-0.0077,1.168
12392.00,7.465224,24.74166,-0.000172,24.018789,-0.0076,1.169
12394.00,7.466316,24.74211,-0.000171,24.018758,-0.0076,1.169
12396.00,7.465732,24.74270,-0.000171,24.018896,-0.0077,1.169
12398.00,7.465222,24.74287,-0.000171,24.018760,-0.0076,1.168
12400.00,7.465347,24.74272,-0.000171,24.018999,-0.0077,1.169
12402.00,7.465080,24.74270,-0.000171,24.019229,-0.0076,1.169
12404.00,7.465171,24.74287,-0.000171,24.019296,-0.0077,1.169
12406.00,7.464619,24.74345,-0.000172,24.018667,-0.0076,1.169
12408.00,7.465013,24.74283,-0.000172,24.018925,-0.0077,1.169
12410.00,7.465106,24.74310,-0.000172,24.018512,-0.0077,1.168
12412.00,7.465570,24.74281,-0.000172,24.019485,-0.0077,1.169
12414.00,7.464806,24.74195,-0.000171,24.019509,-0.0077,1.169
12416.00,7.464605,24.74242,-0.000171,24.018687,-0.0076,1.169
12418.00,7.464622,24.74214,-0.000172,24.017757,-0.0076,1.169
12420.00,7.465409,24.74229,-0.000172,24.018967,-0.0077,1.169
12422.00,7.465908,24.74299,-0.000173,24.018852,-0.0077,1.168
12424.00,7.466491,24.74284,-0.000171,24.018365,-0.0077,1.168
12426.00,7.466540,24.74232,-0.000171,24.018571,-0.0076,1.169
12428.00,7.465989,24.74219,-0.000172,24.018771,-0.0076,1.169
12430.00,7.465110,24.74219,-0.000170,24.019260,-0.0077,1.169
12432.00,7.464177,24.74150,-0.000172,24.018851,-0.0077,1.169
12434.00,7.463873,24.74123,-0.000172,24.018296,-0.0077,1.170
12436.00,7.465048,24.74252,-0.000172,24.019296,-0.0077,1.169
12438.00,7.465006,24.74219,-0.000171,24.018745,-0.0077,1.168
12440.00,7.466045,24.74247,-0.000171,24.018948,-0.0076,1.169
12442.00,7.465862,24.74216,-0.000170,24.018919,-0.0076,1.168
12444.00,7.465738,24.74287,-0.000171,24.018881,-0.0077,1.169
12446.00,7.466481,24.74333,-0.000171,24.019369,-0.0077,1.169
12448.00,7.466216,24.74264,-0.000172,24.018785,-0.0076,1.170
12450.00,7.466311,24.74253,-0.000172,24.019222,-0.0077,1.169
12452.00,7.466558,24.74235,-0.000171,24.018673,-0.0076,1.169
12454.00,7.466053,24.74234,-0.000171,24.019003,-0.0077,1.169
12456.00,7.465694,24.74239,-0.000172,24.019086,-0.0077,1.169
12458.00,7.465153,24.74198,-0.000172,24.018936,-0.0076,1.170
12460.00,7.465349,24.74231,-0.000171,24.018892,-0.0077,1.169
12462.00,7.465572,24.74231,-0.000171,24.018330,-0.0076,1.169
12464.00,7.465604,24.74194,-0.000170,24.019146,-0.0076,1.168
12466.00,7.465698,24.74126,-0.000172,24.018814,-0.0077,1.169
12468.00,7.465308,24.74143,-0.000171,24.019209,-0.0077,1.169
12470.00,7.465554,24.74088,-0.000171,24.019414,-0.0076,1.169
12472.00,7.465730,24.74105,-0.000172,24.018524,-0.0077,1.170
12474.00,7.466093,24.74114,-0.000172,24.018803,-0.0077,1.169
12476.00,7.466419,24.74140,-0.000171,24.018740,-0.0076,1.169
12478.00,7.466443,24.74105,-0.000171,24.018890,-0.0077,1.169
12480.00,7.466306,24.74182,-0.000171,24.019153,-0.0076,1.169
12482.00,7.465908,24.74200,-0.000171,24.018339,-0.0077,1.169
12484.00,7.465994,24.74243,-0.000171,24.018769,-0.0077,1.169
12486.00,7.465079,24.74232,-0.000172,24.019010,-0.0077,1.169
12488.00,7.465270,24.74253,-0.000172,24.018666,-0.0077,1.170
12490.00,7.465254,24.74197,-0.000173,24.018414,-0.0077,1.170
12492.00,7.464883,24.74301,-0.000172,24.019086,-0.0077,1.170
12494.00,7.465750,24.74201,-0.000171,24.018861,-0.0077,1.169
12496.00,7.466260,24.74193,-0.000172,24.019083,-0.0077,1.169
12498.00,7.465788,24.74196,-0.000171,24.019485,-0.0076,1.169
12500.00,7.464795,24.74216,-0.000172,24.019012,-0.0077,1.169
12502.00,7.464476,24.74146,-0.000173,24.019048,-0.0077,1.170
12504.00,7.464818,24.74142,-0.000172,24.018780,-0.0077,1.170
12506.00,7.465175,24.74234,-0.000173,24.018762,-0.0077,1.169
12508.00,7.465319,24.74156,-0.000171,24.018521,-0.0077,1.169
12510.00,7.466148,24.74200,-0.000170,24.018965,-0.0077,1.169
12512.00,7.466248,24.74179,-0.000171,24.018696,-0.0077,1.169
12514.00,7.465916,24.74142,-0.000171,24.018889,-0.0077,1.170
12516.00,7.466592,24.74200,-0.000173,24.018450,-0.0077,1.170
12518.00,7.466893,24.74204,-0.000173,24.019097,-0.0077,1.169
12520.00,7.466967,24.74232,-0.000173,24.018562,-0.0077,1.170
12522.00,7.466754,24.74171,-0.000173,24.018682,-0.0077,1.170
12524.00,7.466007,24.74203,-0.000173,24.018914,-0.0077,1.169
12526.00,7.465217,24.74300,-0.000172,24.018305,-0.0077,1.169
12528.00,7.464931,24.74273,-0.000172,24.018963,-0.0077,1.169
12530.00,7.464626,24.74279,-0.000172,24.018646,-0.0077,1.170
12532.00,7.464640,24.74302,-0.000173,24.018405,-0.0077,1.170
12534.00,7.465269,24.74245,-0.000172,24.017919,-0.0077,1.170
12536.00,7.465722,24.74201,-0.000171,24.018903,-0.0077,1.169
12538.00,7.465210,24.74332,-0.000172,24.018727,-0.0077,1.170
12540.00,7.465414,24.74313,-0.000172,24.018985,-0.0077,1.170
12542.00,7.465743,24.74278,-0.000172,24.019345,-0.0077,1.170
12544.00,7.465557,24.74305,-0.000172,24.019267,-0.0076,1.170
12546.00,7.466085,24.74329,-0.000171,24.018774,-0.0077,1.170
12548.00,7.466146,24.74381,-0.000173,24.018446,-0.0076,1.169
12550.00,7.466320,24.74344,-0.000173,24.018662,-0.0077,1.170
12552.00,7.466113,24.74350,-0.000173,24.018426,-0.0077,1.170
12554.00,7.466388,24.74311,-0.000173,24.019322,-0.0076,1.170
12556.00,7.466342,24.74284,-0.000174,24.019267,-0.0077,1.170
12558.00,7.465566,24.74240,-0.000172,24.018561,-0.0077,1.170
12560.00,7.464612,24.74385,-0.000170,24.018816,-0.0077,1.169
12562.00,7.464645,24.74359,-0.000171,24.018901,-0.0077,1.170
12564.00,7.464678,24.74393,-0.000172,24.018542,-0.0077,1.170
12566.00,7.465076,24.74398,-0.000172,24.019302,-0.0076,1.171
12568.00,7.464753,24.74371,-0.000173,24.019197,-0.0077,1.170
12570.00,7.465501,24.74430,-0.000173,24.018490,-0.0076,1.171
12572.00,7.465403,24.74465,-0.000173,24.018800,-0.0077,1.170
12574.00,7.464819,24.74362,-0.000172,24.018851,-0.0077,1.170
12576.00,7.464837,24.74358,-0.000172,24.018524,-0.0076,1.170
12578.00,7.465287,24.74332,-0.000172,24.019307,-0.0076,1.170
12580.00,7.465997,24.74335,-0.000172,24.018910,-0.0077,1.170
12582.00,7.465625,24.74283,-0.000172,24.019064,-0.0077,1.170
12584.00,7.465327,24.74405,-0.000172,24.019373,-0.0077,1.171
12586.00,7.465008,24.74354,-0.000172,24.019374,-0.0077,1.170
12588.00,7.465808,24.74444,-0.000171,24.019296,-0.0077,1.169
12590.00,7.465559,24.74365,-0.000172,24.018843,-0.0077,1.171
12592.00,7.464627,24.74275,-0.000173,24.019574,-0.0077,1.171
12594.00,7.464922,24.74298,-0.000174,24.018600,-0.0077,1.171
12596.00,7.464033,24.74294,-0.000172,24.018657,-0.0077,1.171
12598.00,7.464587,24.74397,-0.000171,24.018863,-0.0077,1.170
12600.00,7.465475,24.74352,-0.000172,24.019092,-0.0077,1.170
12602.00,7.465581,24.74433,-0.000172,24.018481,-0.0077,1.170
12604.00,7.464474,24.74346,-0.000172,24.019175,-0.0077,1.170
12606.00,7.464493,24.74400,-0.000172,24.018818,-0.0076,1.170
@21,12.0000,24.0
12608.00,7.463804,24.74286,-0.000172,24.019209,-0.0077,1.171
12610.00,7.455719,24.74244,-0.000172,24.018660,-0.0077,1.170
12612.00,7.446116,24.74276,-0.000171,24.018365,-0.0077,1.169
12614.00,7.440297,24.74271,-0.000170,24.018568,-0.0077,1.168
12616.00,7.438229,24.74299,-0.000170,24.018939,-0.0076,1.169
12618.00,7.438502,24.74195,-0.000171,24.019351,-0.0076,1.169
12620.00,7.440507,24.74205,-0.000171,24.019438,-0.0077,1.169
12622.00,7.444641,24.74248,-0.000171,24.019124,-0.0077,1.169
12624.00,7.447465,24.74220,-0.000171,24.018938,-0.0077,1.169
12626.00,7.449596,24.74232,-0.000171,24.018827,-0.0077,1.168
12628.00,7.451859,24.74301,-0.000171,24.018840,-0.0077,1.168
12630.00,7.454809,24.74286,-0.000170,24.018419,-0.0076,1.167
12632.00,7.458300,24.74378,-0.000170,24.018499,-0.0076,1.166
12634.00,7.467268,24.74313,-0.000170,24.018977,-0.0077,1.167
12636.00,7.478124,24.74302,-0.000171,24.018624,-0.0077,1.168
12638.00,7.486184,24.74229,-0.000170,24.018356,-0.0077,1.167
12640.00,7.489725,24.74259,-0.000171,24.018550,-0.0077,1.167
12642.00,7.490144,24.74279,-0.000172,24.018800,-0.0077,1.167
12644.00,7.488131,24.74311,-0.000172,24.018684,-0.0077,1.167
12646.00,7.485932,24.74304,-0.000172,24.018901,-0.0077,1.167
12648.00,7.484650,24.74321,-0.000169,24.018477,-0.0077,1.167
12650.00,7.482476,24.74285,-0.000170,24.019077,-0.0077,1.166
12652.00,7.480765,24.74251,-0.000172,24.019041,-0.0077,1.166
12654.00,7.479357,24.74255,-0.000171,24.018925,-0.0077,1.166
12656.00,7.477376,24.74327,-0.000170,24.018858,-0.0077,1.165
12658.00,7.476869,24.74323,-0.000170,24.018910,-0.0076,1.166
12660.00,7.475806,24.74302,-0.000172,24.018541,-0.0077,1.167
12662.00,7.474774,24.74360,-0.000172,24.019249,-0.0077,1.166
12664.00,7.474365,24.74383,-0.000172,24.019050,-0.0077,1.166
12666.00,7.473567,24.74278,-0.000171,24.019046,-0.0077,1.165
12668.00,7.473002,24.74278,-0.000171,24.018979,-0.0077,1.164
12670.00,7.472381,24.74269,-0.000169,24.018332,-0.0077,1.162
12672.00,7.470954,24.74330,-0.000167,24.018689,-0.0077,1.160
12674.00,7.471182,24.74351,-0.000166,24.018133,-0.0077,1.159
12676.00,7.471839,24.74371,-0.000164,24.018785,-0.0077,1.158
12678.00,7.471102,24.74278,-0.000165,24.017748,-0.0077,1.157
12680.00,7.471233,24.74260,-0.000165,24.018785,-0.0077,1.158
12682.00,7.469955,24.74230,-0.000166,24.018943,-0.0077,1.158
12684.00,7.468700,24.74297,-0.000167,24.018843,-0.0077,1.158
12686.00,7.467456,24.74260,-0.000167,24.019026,-0.0076,1.158
12688.00,7.466297,24.74290,-0.000169,24.018983,-0.0076,1.159
12690.00,7.465987,24.74252,-0.000170,24.018657,-0.0077,1.159
12692.00,7.466088,24.74254,-0.000170,24.018377,-0.0076,1.159
12694.00,7.466361,24.74289,-0.000171,24.018686,-0.0077,1.160
12696.00,7.465961,24.74331,-0.000172,24.019228,-0.0077,1.160
12698.00,7.464801,24.74209,-0.000171,24.018963,-0.0077,1.160
12700.00,7.464934,24.74293,-0.000170,24.019264,-0.0077,1.160
12702.00,7.464498,24.74400,-0.000171,24.018733,-0.0077,1.160
12704.00,7.464212,24.74358,-0.000172,24.018392,-0.0077,1.161
12706.00,7.464530,24.74300,-0.000173,24.019157,-0.0076,1.161
12708.00,7.463978,24.74376,-0.000172,24.018419,-0.0077,1.160
12710.00,7.463524,24.74387,-0.000172,24.018432,-0.0077,1.160
12712.00,7.463727,24.74329,-0.000171,24.018735,-0.0077,1.160
12714.00,7.463399,24.74328,-0.000172,24.018861,-0.0077,1.161
12716.00,7.463552,24.74321,-0.000172,24.018218,-0.0076,1.161
12718.00,7.464336,24.74396,-0.000172,24.019059,-0.0076,1.162
12720.00,7.464871,24.74388,-0.000173,24.019108,-0.0077,1.162
12722.00,7.464641,24.74376,-0.000172,24.019199,-0.0076,1.161
12724.00,7.464108,24.74284,-0.000173,24.019208,-0.0077,1.161
12726.00,7.462733,24.74267,-0.000173,24.018769,-0.0077,1.161
12728.00,7.463190,24.74291,-0.000172,24.018470,-0.0077,1.161
12730.00,7.463306,24.74296,-0.000172,24.019101,-0.0077,1.161
12732.00,7.463493,24.74358,-0.000172,24.019057,-0.0077,1.162
12734.00,7.462993,24.74309,-0.000173,24.018430,-0.0077,1.162
12736.00,7.463002,24.74308,-0.000173,24.018198,-0.0077,1.161
12738.00,7.463543,24.74345,-0.000171,24.018341,-0.0076,1.161
12740.00,7.463440,24.74378,-0.000171,24.019253,-0.0076,1.162
12742.00,7.463308,24.74449,-0.000171,24.019637,-0.0077,1.162
12744.00,7.462829,24.74345,-0.000173,24.019048,-0.0077,1.163
12746.00,7.463005,24.74356,-0.000173,24.018290,-0.0077,1.162
12748.00,7.462990,24.74411,-0.000172,24.019153,-0.0077,1.162
12750.00,7.462862,24.74349,-0.000172,24.018836,-0.0077,1.162
12752.00,7.463932,24.74465,-0.000172,24.018120,-0.0077,1.162
12754.00,7.464483,24.74408,-0.000172,24.018860,-0.0077,1.162
12756.00,7.464444,24.74354,-0.000172,24.019199,-0.0077,1.162
12758.00,7.464685,24.74368,-0.000172,24.018936,-0.0077,1.162
12760.00,7.464199,24.74296,-0.000172,24.018513,-0.0077,1.162
12762.00,7.464023,24.74421,-0.000172,24.018956,-0.0076,1.162
12764.00,7.464154,24.74397,-0.000172,24.019461,-0.0076,1.162
12766.00,7.463133,24.74381,-0.000171,24.019084,-0.0077,1.162
12768.00,7.463823,24.74387,-0.000172,24.018519,-0.0077,1.162
12770.00,7.463922,24.74330,-0.000172,24.018419,-0.0076,1.162
12772.00,7.462508,24.74378,-0.000172,24.018820,-0.0076,1.162
12774.00,7.461712,24.74383,-0.000173,24.018615,-0.0077,1.162
12776.00,7.461936,24.74433,-0.000174,24.018754,-0.0077,1.162
12778.00,7.461589,24.74418,-0.000173,24.019219,-0.0077,1.163
12780.00,7.462093,24.74395,-0.000172,24.018539,-0.0077,1.163
12782.00,7.462620,24.74340,-0.000172,24.018812,-0.0077,1.163
12784.00,7.462183,24.74371,-0.000173,24.019286,-0.0076,1.162
12786.00,7.461162,24.74326,-0.000172,24.019347,-0.0077,1.162
12788.00,7.461833,24.74354,-0.000173,24.019168,-0.0077,1.163
12790.00,7.462634,24.74410,-0.000173,24.018957,-0.0077,1.162
12792.00,7.462377,24.74385,-0.000172,24.018945,-0.0076,1.162
12794.00,7.462931,24.74395,-0.000171,24.018551,-0.0077,1.163
12796.00,7.462599,24.74435,-0.000172,24.018851,-0.0077,1.162
12798.00,7.462172,24.74407,-0.000172,24.019485,-0.0077,1.162
12800.00,7.462110,24.74403,-0.000171,24.018620,-0.0076,1.162
12802.00,7.462015,24.74424,-0.000173,24.019264,-0.0077,1.163
12804.00,7.461667,24.74371,-0.000173,24.018952,-0.0077,1.163
12806.00,7.461555,24.74332,-0.000172,24.019389,-0.0077,1.163
12808.00,7.461413,24.74302,-0.000173,24.019077,-0.0077,1.163
12810.00,7.460706,24.74312,-0.000173,24.018269,-0.0077,1.163
12812.00,7.460842,24.74321,-0.000173,24.019489,-0.0077,1.163
12814.00,7.460986,24.74295,-0.000173,24.018851,-0.0077,1.163
12816.00,7.461468,24.74318,-0.000172,24.019128,-0.0077,1.162
12818.00,7.461865,24.74381,-0.000172,24.018530,-0.0076,1.162
12820.00,7.462322,24.74399,-0.000171,24.018488,-0.0077,1.162
12822.00,7.462404,24.74382,-0.000172,24.019110,-0.0077,1.163
12824.00,7.463038,24.74329,-0.000172,24.018894,-0.0076,1.162
12826.00,7.462456,24.74300,-0.000172,24.018216,-0.0077,1.163
12828.00,7.462807,24.74375,-0.000171,24.018816,-0.0077,1.162
12830.00,7.463435,24.74359,-0.000172,24.018863,-0.0077,1.162
12832.00,7.463680,24.74386,-0.000172,24.018541,-0.0077,1.162
12834.00,7.463216,24.74426,-0.000172,24.018753,-0.0077,1.162
12836.00,7.463138,24.74333,-0.000173,24.019093,-0.0076,1.162
12838.00,7.463234,24.74364,-0.000172,24.019242,-0.0077,1.163
12840.00,7.461946,24.74403,-0.000173,24.019277,-0.0076,1.163
12842.00,7.461513,24.74306,-0.000173,24.018619,-0.0077,1.163
12844.00,7.461099,24.74372,-0.000173,24.019278,-0.0077,1.163
12846.00,7.461044,24.74362,-0.000173,24.018597,-0.0077,1.163
12848.00,7.460991,24.74355,-0.000172,24.018593,-0.0076,1.163
12850.00,7.460887,24.74384,-0.000171,24.018909,-0.0077,1.163
12852.00,7.460500,24.74345,-0.000170,24.019345,-0.0077,1.162
12854.00,7.460508,24.74420,-0.000172,24.019141,-0.0077,1.163
12856.00,7.460080,24.74428,-0.000173,24.018477,-0.0077,1.163
12858.00,7.459864,24.74359,-0.000172,24.018426,-0.0077,1.162
12860.00,7.459724,24.74386,-0.000171,24.019226,-0.0077,1.163
12862.00,7.460004,24.74408,-0.000172,24.018928,-0.0076,1.163
12864.00,7.460554,24.74428,-0.000172,24.018635,-0.0076,1.162
12866.00,7.460534,24.74463,-0.000171,24.019219,-0.0076,1.162
12868.00,7.460562,24.74430,-0.000171,24.018593,-0.0077,1.162
12870.00,7.460451,24.74443,-0.000172,24.019019,-0.0077,1.163
12872.00,7.460843,24.74469,-0.000172,24.018798,-0.0077,1.163
12874.00,7.460733,24.74453,-0.000172,24.018787,-0.0077,1.162
12876.00,7.461065,24.74409,-0.000172,24.019075,-0.0076,1.162
12878.00,7.460641,24.74476,-0.000172,24.019744,-0.0076,1.163
12880.00,7.461382,24.74465,-0.000172,24.019561,-0.0077,1.163
12882.00,7.461399,24.74451,-0.000172,24.019032,-0.0077,1.163
12884.00,7.461239,24.74482,-0.000173,24.018642,-0.0076,1.162
12886.00,7.460578,24.74468,-0.000172,24.019054,-0.0077,1.162
12888.00,7.460831,24.74462,-0.000172,24.018508,-0.0077,1.162
12890.00,7.461510,24.74429,-0.000172,24.018764,-0.0077,1.162
12892.00,7.460711,24.74435,-0.000173,24.019061,-0.0077,1.163
12894.00,7.460877,24.74446,-0.000172,24.018689,-0.0077,1.163
12896.00,7.460456,24.74416,-0.000173,24.018912,-0.0076,1.162
12898.00,7.460480,24.74401,-0.000172,24.018889,-0.0077,1.162
12900.00,7.461017,24.74466,-0.000172,24.019405,-0.0076,1.163
12902.00,7.460895,24.74480,-0.000172,24.019452,-0.0076,1.162
12904.00,7.460438,24.74412,-0.000171,24.019612,-0.0076,1.162
12906.00,7.459719,24.74462,-0.000172,24.018651,-0.0077,1.162
12908.00,7.460725,24.74451,-0.000172,24.018847,-0.0077,1.163
12910.00,7.461668,24.74446,-0.000172,24.019144,-0.0077,1.163
12912.00,7.461830,24.74418,-0.000172,24.018999,-0.0077,1.163
12914.00,7.461155,24.74421,-0.000171,24.019445,-0.0077,1.162
12916.00,7.460685,24.74500,-0.000171,24.018715,-0.0076,1.162
12918.00,7.460692,24.74360,-0.000172,24.019045,-0.0077,1.162
12920.00,7.460291,24.74399,-0.000171,24.019081,-0.0077,1.162
12922.00,7.460019,24.74434,-0.000171,24.018254,-0.0076,1.162
12924.00,7.460201,24.74389,-0.000171,24.019278,-0.0077,1.162
12926.00,7.460757,24.74443,-0.000172,24.018644,-0.0077,1.162
12928.00,7.460112,24.74469,-0.000173,24.019168,-0.0076,1.163
12930.00,7.460754,24.74446,-0.000173,24.018867,-0.0077,1.163
12932.00,7.461107,24.74407,-0.000172,24.018925,-0.0077,1.162
12934.00,7.460532,24.74344,-0.000172,24.019041,-0.0077,1.163
12936.00,7.459856,24.74436,-0.000173,24.018492,-0.0077,1.163
12938.00,7.458960,24.74446,-0.000172,24.018725,-0.0077,1.162
12940.00,7.458734,24.74399,-0.000172,24.018939,-0.0077,1.161
12942.00,7.459509,24.74390,-0.000172,24.018860,-0.0077,1.162
12944.00,7.459728,24.74378,-0.000171,24.019157,-0.0077,1.162
12946.00,7.459352,24.74456,-0.000170,24.019010,-0.0077,1.162
12948.00,7.459689,24.74466,-0.000171,24.019318,-0.0077,1.162
12950.00,7.460450,24.74457,-0.000172,24.019436,-0.0077,1.162
12952.00,7.460210,24.74556,-0.000172,24.019735,-0.0076,1.162
12954.00,7.459732,24.74565,-0.000172,24.018053,-0.0076,1.162
12956.00,7.459824,24.74562,-0.000172,24.019309,-0.0077,1.162
12958.00,7.459584,24.74554,-0.000171,24.018840,-0.0077,1.162
12960.00,7.459504,24.74499,-0.000171,24.019173,-0.0077,1.163
12962.00,7.458868,24.74398,-0.000172,24.018887,-0.0076,1.162
12964.00,7.459782,24.74437,-0.000172,24.018889,-0.0077,1.162
12966.00,7.460220,24.74412,-0.000172,24.018588,-0.0077,1.162
12968.00,7.459814,24.74477,-0.000170,24.019440,-0.0076,1.162
12970.00,7.460554,24.74536,-0.000171,24.019025,-0.0077,1.162
12972.00,7.460993,24.74548,-0.000172,24.018551,-0.0077,1.162
12974.00,7.460637,24.74459,-0.000173,24.019244,-0.0077,1.162
12976.00,7.460080,24.74359,-0.000173,24.019280,-0.0077,1.162
12978.00,7.460051,24.74505,-0.000173,24.018133,-0.0077,1.162
12980.00,7.459951,24.74451,-0.000173,24.018731,-0.0077,1.162
12982.00,7.460424,24.74382,-0.000173,24.018979,-0.0077,1.162
12984.00,7.460390,24.74365,-0.000172,24.018477,-0.0077,1.162
12986.00,7.459721,24.74360,-0.000172,24.018492,-0.0077,1.162
12988.00,7.459584,24.74396,-0.000172,24.019480,-0.0077,1.162
12990.00,7.459748,24.74353,-0.000172,24.019260,-0.0077,1.163
12992.00,7.458948,24.74414,-0.000173,24.018736,-0.0077,1.162
12994.00,7.458374,24.74403,-0.000172,24.017989,-0.0077,1.162
12996.00,7.458101,24.74455,-0.000173,24.018408,-0.0077,1.162
12998.00,7.457746,24.74393,-0.000172,24.018999,-0.0077,1.162
13000.00,7.457892,24.74346,-0.000173,24.018851,-0.0077,1.162
13002.00,7.457872,24.74392,-0.000173,24.019209,-0.0077,1.162
13004.00,7.458523,24.74422,-0.000172,24.019383,-0.0077,1.162
13006.00,7.457973,24.74318,-0.000172,24.019657,-0.0077,1.162
13008.00,7.458450,24.74329,-0.000173,24.019032,-0.0077,1.163
13010.00,7.459017,24.74343,-0.000172,24.019119,-0.0077,1.162
13012.00,7.458357,24.74435,-0.000172,24.019258,-0.0077,1.162
13014.00,7.458483,24.74418,-0.000172,24.018682,-0.0077,1.162
13016.00,7.458948,24.74462,-0.000171,24.018368,-0.0077,1.162
13018.00,7.458347,24.74470,-0.000172,24.019690,-0.0077,1.163
13020.00,7.458259,24.74487,-0.000172,24.018695,-0.0077,1.161
13022.00,7.459728,24.74453,-0.000171,24.019088,-0.0077,1.162
13024.00,7.459916,24.74474,-0.000171,24.019162,-0.0076,1.162
13026.00,7.459852,24.74523,-0.000172,24.018696,-0.0077,1.163
13028.00,7.459723,24.74463,-0.000173,24.018967,-0.0076,1.162
13030.00,7.459756,24.74442,-0.000172,24.018609,-0.0077,1.163
13032.00,7.460018,24.74421,-0.000172,24.019128,-0.0077,1.163
13034.00,7.459324,24.74441,-0.000172,24.019391,-0.0077,1.162
13036.00,7.458177,24.74440,-0.000171,24.019663,-0.0077,1.162
13038.00,7.457899,24.74417,-0.000170,24.018736,-0.0077,1.162
13040.00,7.458222,24.74432,-0.000172,24.018637,-0.0077,1.162
13042.00,7.458624,24.74394,-0.000171,24.018834,-0.0077,1.162
13044.00,7.458678,24.74390,-0.000171,24.018483,-0.0077,1.162
13046.00,7.458857,24.74425,-0.000171,24.019079,-0.0077,1.163
13048.00,7.458070,24.74474,-0.000172,24.019052,-0.0077,1.162
13050.00,7.458014,24.74472,-0.000173,24.018664,-0.0077,1.162
13052.00,7.458403,24.74496,-0.000171,24.018642,-0.0077,1.161
13054.00,7.458063,24.74457,-0.000171,24.018874,-0.0077,1.162
13056.00,7.457513,24.74449,-0.000171,24.018372,-0.0077,1.162
13058.00,7.457206,24.74518,-0.000172,24.018212,-0.0077,1.162
13060.00,7.457582,24.74471,-0.000172,24.018744,-0.0077,1.162
13062.00,7.456976,24.74458,-0.000173,24.018977,-0.0077,1.162
13064.00,7.458256,24.74344,-0.000173,24.018919,-0.0076,1.162
13066.00,7.459089,24.74418,-0.000173,24.019969,-0.0076,1.162
13068.00,7.458473,24.74465,-0.000171,24.018691,-0.0077,1.162
13070.00,7.458757,24.74494,-0.000172,24.018840,-0.0076,1.162
13072.00,7.458009,24.74477,-0.000172,24.019416,-0.0077,1.162
13074.00,7.458152,24.74526,-0.000172,24.018135,-0.0077,1.162
13076.00,7.457615,24.74521,-0.000172,24.018939,-0.0077,1.162
13078.00,7.456999,24.74498,-0.000172,24.019005,-0.0076,1.162
13080.00,7.457571,24.74459,-0.000172,24.019409,-0.0076,1.162
13082.00,7.458203,24.74371,-0.000172,24.019032,-0.0076,1.162
13084.00,7.458393,24.74385,-0.000171,24.018898,-0.0076,1.162
13086.00,7.457668,24.74430,-0.000171,24.018642,-0.0077,1.162
13088.00,7.457680,24.74461,-0.000172,24.018611,-0.0077,1.163
13090.00,7.457926,24.74487,-0.000174,24.018522,-0.0077,1.163
13092.00,7.458510,24.74485,-0.000174,24.018747,-0.0077,1.162
13094.00,7.458261,24.74470,-0.000172,24.019006,-0.0077,1.162
13096.00,7.458046,24.74407,-0.000172,24.019191,-0.0077,1.161
13098.00,7.457661,24.74391,-0.000171,24.018715,-0.0077,1.161
13100.00,7.456581,24.74395,-0.000171,24.018388,-0.0077,1.162
13102.00,7.456645,24.74402,-0.000172,24.019175,-0.0077,1.162
13104.00,7.456114,24.74478,-0.000172,24.018687,-0.0077,1.162
13106.00,7.457009,24.74448,-0.000172,24.018738,-0.0077,1.162
13108.00,7.457122,24.74418,-0.000171,24.018983,-0.0077,1.162
13110.00,7.456748,24.74383,-0.000172,24.018508,-0.0077,1.162
13112.00,7.457357,24.74398,-0.000173,24.019130,-0.0077,1.162
13114.00,7.457604,24.74368,-0.000171,24.018666,-0.0077,1.162
13116.00,7.457232,24.74388,-0.000173,24.018528,-0.0077,1.163
13118.00,7.456798,24.74455,-0.000173,24.018999,-0.0077,1.162
13120.00,7.456423,24.74462,-0.000171,24.018898,-0.0077,1.162
13122.00,7.456937,24.74400,-0.000172,24.018713,-0.0077,1.162
13124.00,7.456710,24.74404,-0.000172,24.019012,-0.0077,1.162
13126.00,7.456733,24.74361,-0.000172,24.018898,-0.0076,1.163
13128.00,7.456193,24.74341,-0.000172,24.019695,-0.0077,1.162
13130.00,7.456542,24.74336,-0.000172,24.019202,-0.0077,1.162
13132.00,7.456863,24.74371,-0.000172,24.018722,-0.0076,1.162
13134.00,7.456568,24.74306,-0.000172,24.018602,-0.0077,1.162
13136.00,7.456991,24.74359,-0.000171,24.018695,-0.0077,1.162
13138.00,7.458004,24.74300,-0.000173,24.018981,-0.0076,1.163
13140.00,7.457817,24.74406,-0.000172,24.018745,-0.0077,1.162
13142.00,7.456922,24.74357,-0.000172,24.018345,-0.0077,1.162
13144.00,7.456930,24.74377,-0.000172,24.018662,-0.0076,1.161
13146.00,7.456751,24.74316,-0.000170,24.019041,-0.0076,1.162
13148.00,7.456946,24.74306,-0.000170,24.018812,-0.0076,1.162
13150.00,7.457050,24.74319,-0.000171,24.019296,-0.0077,1.162
13152.00,7.457676,24.74308,-0.000172,24.019233,-0.0077,1.162
13154.00,7.457585,24.74285,-0.000171,24.018109,-0.0077,1.162
13156.00,7.457129,24.74258,-0.000172,24.019142,-0.0077,1.163
13158.00,7.457010,24.74326,-0.000173,24.018785,-0.0077,1.162
13160.00,7.456180,24.74348,-0.000172,24.018608,-0.0077,1.162
13162.00,7.456043,24.74401,-0.000172,24.018671,-0.0077,1.162
13164.00,7.456331,24.74444,-0.000172,24.019159,-0.0077,1.162
13166.00,7.456296,24.74405,-0.000172,24.019298,-0.0076,1.161
13168.00,7.456769,24.74353,-0.000172,24.018863,-0.0076,1.163
13170.00,7.456969,24.74338,-0.000172,24.018852,-0.0076,1.162
13172.00,7.456931,24.74391,-0.000171,24.018363,-0.0077,1.162
13174.00,7.456779,24.74365,-0.000171,24.018731,-0.0077,1.162
13176.00,7.456477,24.74442,-0.000171,24.019101,-0.0077,1.162
13178.00,7.456564,24.74466,-0.000172,24.019041,-0.0076,1.162
13180.00,7.456051,24.74435,-0.000172,24.018519,-0.0077,1.162
13182.00,7.456678,24.74500,-0.000171,24.019358,-0.0077,1.161
13184.00,7.457580,24.74441,-0.000171,24.018151,-0.0077,1.161
13186.00,7.457345,24.74369,-0.000171,24.018521,-0.0077,1.162
13188.00,7.456800,24.74416,-0.000172,24.018620,-0.0077,1.161
13190.00,7.455894,24.74454,-0.000172,24.018720,-0.0076,1.162
13192.00,7.456934,24.74444,-0.000174,24.018357,-0.0077,1.163
13194.00,7.456626,24.74433,-0.000173,24.018392,-0.0077,1.162
13196.00,7.456727,24.74477,-0.000172,24.018274,-0.0077,1.161
13198.00,7.456564,24.74445,-0.000173,24.019064,-0.0077,1.161
13200.00,7.456997,24.74434,-0.000171,24.019353,-0.0077,1.161
13202.00,7.456872,24.74420,-0.000171,24.018979,-0.0077,1.162
13204.00,7.456492,24.74429,-0.000172,24.018561,-0.0077,1.162
13206.00,7.456305,24.74493,-0.000171,24.018689,-0.0077,1.162
@22,12.0000,24.0
13208.00,7.455041,24.74487,-0.000172,24.019106,-0.0077,1.162
13210.00,7.447839,24.74478,-0.000172,24.018557,-0.0077,1.161
13212.00,7.438240,24.74479,-0.000172,24.019113,-0.0076,1.160
13214.00,7.431872,24.74553,-0.000170,24.018334,-0.0076,1.160
13216.00,7.429326,24.74543,-0.000171,24.019103,-0.0077,1.160
13218.00,7.428992,24.74489,-0.000171,24.018454,-0.0077,1.160
13220.00,7.431245,24.74415,-0.000170,24.017850,-0.0077,1.160
13222.00,7.433826,24.74420,-0.000171,24.018466,-0.0077,1.159
13224.00,7.436342,24.74439,-0.000170,24.019124,-0.0077,1.159
13226.00,7.439194,24.74444,-0.000170,24.019055,-0.0077,1.159
13228.00,7.441094,24.74487,-0.000170,24.018615,-0.0077,1.158
13230.00,7.442853,24.74436,-0.000170,24.018823,-0.0077,1.157
13232.00,7.446899,24.74448,-0.000169,24.018046,-0.0077,1.157
13234.00,7.456988,24.74393,-0.000169,24.018907,-0.0077,1.156
13236.00,7.468490,24.74436,-0.000169,24.018943,-0.0077,1.156
13238.00,7.476194,24.74430,-0.000170,24.018423,-0.0077,1.157
13240.00,7.479515,24.74457,-0.000171,24.018704,-0.0077,1.157
13242.00,7.479505,24.74439,-0.000170,24.018704,-0.0077,1.156
13244.00,7.477608,24.74383,-0.000170,24.018635,-0.0077,1.156
13246.00,7.476178,24.74463,-0.000170,24.018557,-0.0077,1.155
13248.00,7.473469,24.74554,-0.000169,24.018996,-0.0077,1.155
13250.00,7.471023,24.74554,-0.000169,24.018923,-0.0077,1.155
13252.00,7.468881,24.74458,-0.000171,24.019248,-0.0077,1.156
[truncated: 53,532 more chars]
