# Supplementary material for: Hormonal steroids induce multidrug resistance and stress response genes in Neisseria gonorrhoeae by binding to MtrR
Source: Nat Commun. 2024 Feb 7;15:1153. doi: 10.1038/s41467-024-45195-1 (PMC10850145; doi:10.1038/s41467-024-45195-1)
Supplement: Supplementary file 6 — Source Data [file 41467_2024_45195_MOESM6_ESM.zip › Source Data/ITC/Q133A/3TMtrRQ133A2022Nov2.itc]

$ITC
$ 25 
$NOT
$ 25 
$ 600 
$ 199 
$ 8 
$ 2 
$ADCGainCode:  3 
$True,True,True
$ 2 , 4 , 600 , 2 
$ 12 , 24 , 600 , 2 
$ 12 , 24 , 600 , 2 
$ 12 , 24 , 600 , 2 
$ 12 , 24 , 600 , 2 
$ 12 , 24 , 600 , 2 
$ 12 , 24 , 600 , 2 
$ 12 , 24 , 600 , 2 
$ 12 , 24 , 600 , 2 
$ 12 , 24 , 600 , 2 
$ 12 , 24 , 600 , 2 
$ 12 , 24 , 600 , 2 
$ 12 , 24 , 600 , 2 
$ 12 , 24 , 600 , 2 
$ 12 , 24 , 600 , 2 
$ 12 , 24 , 600 , 2 
$ 12 , 24 , 600 , 2 
$ 12 , 24 , 600 , 2 
$ 12 , 24 , 600 , 2 
$ 12 , 24 , 600 , 2 
$ 12 , 24 , 600 , 2 
$ 12 , 24 , 600 , 2 
$ 12 , 24 , 600 , 2 
$ 12 , 24 , 600 , 2 
$ 12 , 24 , 600 , 2 
# 0 
# 0.5 
# 0.02 
# 1.4485 
# 25 
# 28.9316 
# 15.91949 
?
% VPITC12.10.1003
% 1.4485 
% 28.9316 
%-1.096232 , 100.1901 
% 0.443748 , 95.77349 
% 0.2232 
% 124.02 , 123.95 
% 1 , 80 
%-0.001812 , 0.055139 
% 0 , 8 
% 0 , 18 
% 104422       320637 
% 101.8 
% 260 , 310 , 470 , 530 
% 0.08632 ,-0.00346 , 0.0000110163 , 0.000000290198 ,-0.0000000019883 
% VPViewer2000 Ver: 1.40.0
@0
2.00,7.709199,25.15050,-0.000174,24.017210,-0.0078,1.452
4.00,7.709462,25.15065,-0.000175,24.017690,-0.0078,1.452
6.00,7.709875,25.15051,-0.000174,24.017215,-0.0078,1.451
8.00,7.708933,25.15069,-0.000173,24.017273,-0.0078,1.452
10.00,7.708133,25.15112,-0.000174,24.017696,-0.0078,1.452
12.00,7.708068,25.15097,-0.000174,24.017384,-0.0078,1.452
14.00,7.708148,25.15094,-0.000174,24.017424,-0.0078,1.451
16.00,7.707605,25.15035,-0.000174,24.018327,-0.0078,1.452
18.00,7.706737,25.15052,-0.000175,24.017631,-0.0078,1.452
20.00,7.706562,25.15089,-0.000176,24.017699,-0.0078,1.452
22.00,7.706350,25.15027,-0.000177,24.017264,-0.0078,1.452
24.00,7.706043,25.15039,-0.000175,24.017114,-0.0078,1.451
26.00,7.705393,25.15094,-0.000175,24.017177,-0.0078,1.452
28.00,7.705238,25.15051,-0.000175,24.016784,-0.0078,1.452
30.00,7.705237,25.15095,-0.000175,24.017730,-0.0078,1.452
32.00,7.705281,25.15035,-0.000175,24.017331,-0.0078,1.452
34.00,7.704880,25.15056,-0.000174,24.017234,-0.0078,1.451
36.00,7.704773,25.15117,-0.000174,24.017308,-0.0078,1.452
38.00,7.704005,25.15034,-0.000175,24.016996,-0.0078,1.452
40.00,7.703829,25.15076,-0.000174,24.016663,-0.0078,1.452
42.00,7.703555,25.15010,-0.000176,24.017275,-0.0078,1.452
44.00,7.703093,25.15038,-0.000174,24.017576,-0.0078,1.452
46.00,7.703257,25.15087,-0.000174,24.017602,-0.0078,1.452
48.00,7.702780,25.15058,-0.000175,24.016829,-0.0078,1.452
50.00,7.702689,25.14986,-0.000175,24.016695,-0.0078,1.452
52.00,7.701686,25.15036,-0.000174,24.017625,-0.0078,1.451
54.00,7.700905,25.15115,-0.000173,24.017342,-0.0078,1.452
56.00,7.700588,25.15112,-0.000175,24.016915,-0.0078,1.452
58.00,7.699931,25.15107,-0.000175,24.017621,-0.0078,1.452
60.00,7.699976,25.15088,-0.000175,24.017409,-0.0078,1.452
62.00,7.700381,25.15080,-0.000173,24.017549,-0.0078,1.452
64.00,7.699988,25.15132,-0.000175,24.017496,-0.0078,1.451
66.00,7.699260,25.15180,-0.000174,24.017259,-0.0078,1.452
68.00,7.699079,25.15102,-0.000175,24.017107,-0.0078,1.452
70.00,7.698753,25.15129,-0.000175,24.017426,-0.0078,1.451
72.00,7.699207,25.15136,-0.000175,24.017491,-0.0078,1.452
74.00,7.698445,25.15143,-0.000174,24.017902,-0.0078,1.452
76.00,7.698236,25.15169,-0.000173,24.017185,-0.0078,1.452
78.00,7.697383,25.15084,-0.000174,24.016942,-0.0078,1.451
80.00,7.697035,25.15092,-0.000175,24.016895,-0.0078,1.452
82.00,7.695803,25.15102,-0.000174,24.017641,-0.0078,1.452
84.00,7.696131,25.15078,-0.000174,24.016915,-0.0078,1.452
86.00,7.696281,25.15068,-0.000175,24.017056,-0.0078,1.452
88.00,7.695720,25.15015,-0.000174,24.017353,-0.0078,1.452
90.00,7.695127,25.14950,-0.000175,24.016838,-0.0078,1.451
92.00,7.695279,25.15030,-0.000174,24.017279,-0.0079,1.452
94.00,7.694748,25.15097,-0.000175,24.017440,-0.0078,1.452
96.00,7.694051,25.15031,-0.000175,24.017484,-0.0078,1.452
98.00,7.693008,25.14980,-0.000174,24.017743,-0.0078,1.452
100.00,7.693169,25.14938,-0.000174,24.017467,-0.0078,1.452
102.00,7.693181,25.14949,-0.000176,24.017616,-0.0078,1.451
104.00,7.693595,25.15012,-0.000174,24.017023,-0.0078,1.452
106.00,7.693546,25.14998,-0.000175,24.017060,-0.0078,1.452
108.00,7.692651,25.15004,-0.000173,24.017674,-0.0078,1.451
110.00,7.691347,25.15089,-0.000173,24.017143,-0.0078,1.452
112.00,7.691477,25.15086,-0.000174,24.017449,-0.0078,1.451
114.00,7.691027,25.15192,-0.000174,24.017495,-0.0078,1.452
116.00,7.690957,25.15131,-0.000174,24.018033,-0.0078,1.452
118.00,7.690578,25.15160,-0.000175,24.017527,-0.0078,1.452
120.00,7.690011,25.15151,-0.000175,24.017504,-0.0078,1.452
122.00,7.689863,25.15111,-0.000175,24.017304,-0.0078,1.452
124.00,7.689700,25.15127,-0.000175,24.017609,-0.0078,1.451
126.00,7.689416,25.15129,-0.000175,24.017391,-0.0078,1.451
128.00,7.689588,25.15062,-0.000175,24.017839,-0.0078,1.452
130.00,7.689653,25.15080,-0.000175,24.017379,-0.0078,1.452
132.00,7.689655,25.15081,-0.000174,24.017917,-0.0078,1.451
134.00,7.689325,25.15125,-0.000174,24.017038,-0.0077,1.451
136.00,7.688852,25.15185,-0.000174,24.017752,-0.0077,1.451
138.00,7.688483,25.15151,-0.000176,24.017964,-0.0078,1.452
140.00,7.687853,25.15253,-0.000176,24.017968,-0.0077,1.452
142.00,7.687595,25.15069,-0.000175,24.017429,-0.0078,1.452
144.00,7.687418,25.15081,-0.000176,24.017553,-0.0078,1.452
146.00,7.686583,25.15140,-0.000175,24.017612,-0.0078,1.452
148.00,7.685988,25.15137,-0.000174,24.017772,-0.0078,1.451
150.00,7.685162,25.15216,-0.000174,24.017897,-0.0078,1.452
152.00,7.684360,25.15208,-0.000174,24.017397,-0.0078,1.451
154.00,7.684731,25.15283,-0.000173,24.017433,-0.0078,1.452
156.00,7.684880,25.15237,-0.000175,24.016563,-0.0078,1.451
158.00,7.684746,25.15201,-0.000175,24.016672,-0.0078,1.452
160.00,7.684281,25.15122,-0.000175,24.017279,-0.0078,1.451
162.00,7.683775,25.15113,-0.000176,24.017516,-0.0078,1.452
164.00,7.682688,25.15061,-0.000175,24.017009,-0.0078,1.452
166.00,7.682000,25.15052,-0.000175,24.017230,-0.0078,1.452
168.00,7.682640,25.15105,-0.000175,24.017031,-0.0078,1.452
170.00,7.682357,25.15128,-0.000176,24.016924,-0.0078,1.452
172.00,7.682422,25.15106,-0.000175,24.017672,-0.0078,1.452
174.00,7.682905,25.15173,-0.000175,24.016989,-0.0078,1.452
176.00,7.682179,25.15211,-0.000175,24.017841,-0.0078,1.452
178.00,7.681813,25.15230,-0.000175,24.017667,-0.0078,1.452
180.00,7.681836,25.15221,-0.000175,24.017219,-0.0078,1.452
182.00,7.681246,25.15251,-0.000175,24.018087,-0.0078,1.452
184.00,7.680640,25.15264,-0.000175,24.017444,-0.0078,1.452
186.00,7.680986,25.15243,-0.000175,24.016991,-0.0078,1.452
188.00,7.681180,25.15262,-0.000174,24.018042,-0.0078,1.451
190.00,7.680562,25.15251,-0.000174,24.017344,-0.0078,1.451
192.00,7.679211,25.15168,-0.000174,24.017360,-0.0078,1.452
194.00,7.678310,25.15161,-0.000175,24.016858,-0.0078,1.452
196.00,7.678864,25.15133,-0.000175,24.016501,-0.0078,1.452
198.00,7.679379,25.15161,-0.000177,24.017324,-0.0078,1.452
200.00,7.677844,25.15156,-0.000175,24.017110,-0.0078,1.452
202.00,7.677754,25.15088,-0.000175,24.017252,-0.0078,1.453
204.00,7.677969,25.15115,-0.000176,24.017232,-0.0078,1.452
206.00,7.678096,25.15116,-0.000176,24.016936,-0.0078,1.452
208.00,7.678008,25.15103,-0.000174,24.016789,-0.0078,1.453
210.00,7.677912,25.15098,-0.000175,24.017313,-0.0078,1.452
212.00,7.677266,25.15125,-0.000174,24.017518,-0.0078,1.452
214.00,7.676432,25.15083,-0.000174,24.017721,-0.0078,1.452
216.00,7.676568,25.15071,-0.000173,24.017040,-0.0078,1.451
218.00,7.676407,25.15031,-0.000175,24.016483,-0.0078,1.452
220.00,7.676161,25.15057,-0.000174,24.017868,-0.0078,1.452
222.00,7.675118,25.15021,-0.000174,24.017446,-0.0078,1.452
224.00,7.674471,25.15106,-0.000175,24.017275,-0.0078,1.452
226.00,7.674296,25.15084,-0.000175,24.017301,-0.0078,1.452
228.00,7.674357,25.15125,-0.000173,24.017056,-0.0078,1.452
230.00,7.674016,25.15130,-0.000174,24.017464,-0.0078,1.452
232.00,7.673428,25.15151,-0.000175,24.017041,-0.0078,1.452
234.00,7.673587,25.15124,-0.000175,24.017248,-0.0078,1.452
236.00,7.674013,25.15141,-0.000175,24.017536,-0.0078,1.452
238.00,7.674484,25.15180,-0.000174,24.017072,-0.0078,1.452
240.00,7.673703,25.15180,-0.000174,24.017348,-0.0078,1.452
242.00,7.672908,25.15172,-0.000175,24.017281,-0.0078,1.452
244.00,7.672495,25.15135,-0.000174,24.017406,-0.0078,1.452
246.00,7.672089,25.15123,-0.000174,24.017567,-0.0078,1.452
248.00,7.672232,25.15232,-0.000174,24.017092,-0.0078,1.453
250.00,7.672078,25.15273,-0.000174,24.017011,-0.0078,1.452
252.00,7.671623,25.15281,-0.000176,24.016762,-0.0078,1.452
254.00,7.671873,25.15197,-0.000173,24.017139,-0.0078,1.452
256.00,7.671544,25.15269,-0.000174,24.018055,-0.0078,1.452
258.00,7.670321,25.15301,-0.000175,24.017507,-0.0078,1.453
260.00,7.670277,25.15339,-0.000175,24.017101,-0.0078,1.453
262.00,7.669655,25.15302,-0.000174,24.017016,-0.0078,1.452
264.00,7.669039,25.15277,-0.000173,24.017301,-0.0078,1.452
266.00,7.669293,25.15293,-0.000174,24.017273,-0.0078,1.452
268.00,7.669456,25.15267,-0.000175,24.017214,-0.0078,1.451
270.00,7.668690,25.15273,-0.000175,24.017330,-0.0078,1.452
272.00,7.668041,25.15310,-0.000175,24.016936,-0.0078,1.453
274.00,7.667863,25.15275,-0.000176,24.017371,-0.0078,1.453
276.00,7.668140,25.15261,-0.000175,24.017235,-0.0078,1.452
278.00,7.667603,25.15233,-0.000173,24.018156,-0.0078,1.452
280.00,7.667072,25.15255,-0.000174,24.017297,-0.0078,1.452
282.00,7.667250,25.15239,-0.000176,24.017478,-0.0078,1.452
284.00,7.666543,25.15212,-0.000173,24.017123,-0.0078,1.452
286.00,7.665639,25.15182,-0.000175,24.017939,-0.0078,1.452
288.00,7.666125,25.15247,-0.000175,24.016811,-0.0078,1.452
290.00,7.666994,25.15274,-0.000174,24.016824,-0.0078,1.452
292.00,7.666725,25.15310,-0.000175,24.017237,-0.0078,1.452
294.00,7.666004,25.15253,-0.000174,24.016940,-0.0078,1.453
296.00,7.665933,25.15327,-0.000175,24.016882,-0.0078,1.452
298.00,7.666042,25.15277,-0.000174,24.017170,-0.0078,1.452
300.00,7.665596,25.15219,-0.000173,24.017496,-0.0078,1.452
302.00,7.664616,25.15213,-0.000173,24.017609,-0.0078,1.453
304.00,7.664326,25.15294,-0.000173,24.018294,-0.0078,1.452
306.00,7.663661,25.15221,-0.000175,24.017565,-0.0078,1.452
308.00,7.663220,25.15275,-0.000175,24.017743,-0.0078,1.452
310.00,7.663269,25.15218,-0.000175,24.017393,-0.0078,1.452
312.00,7.663378,25.15242,-0.000175,24.017295,-0.0078,1.453
314.00,7.662859,25.15163,-0.000174,24.017413,-0.0077,1.452
316.00,7.662302,25.15224,-0.000173,24.017237,-0.0078,1.452
318.00,7.662356,25.15317,-0.000174,24.017284,-0.0079,1.452
320.00,7.661437,25.15294,-0.000175,24.017045,-0.0078,1.452
322.00,7.661059,25.15323,-0.000174,24.017629,-0.0077,1.452
324.00,7.660687,25.15266,-0.000175,24.017634,-0.0077,1.452
326.00,7.660727,25.15300,-0.000173,24.017640,-0.0078,1.452
328.00,7.660340,25.15351,-0.000174,24.017433,-0.0078,1.452
330.00,7.659475,25.15420,-0.000175,24.017331,-0.0078,1.452
332.00,7.660086,25.15392,-0.000174,24.017489,-0.0078,1.452
334.00,7.660164,25.15356,-0.000175,24.016739,-0.0078,1.452
336.00,7.660699,25.15409,-0.000174,24.017846,-0.0078,1.452
338.00,7.659820,25.15321,-0.000174,24.017841,-0.0078,1.453
340.00,7.659631,25.15333,-0.000174,24.017453,-0.0077,1.452
342.00,7.658869,25.15293,-0.000174,24.017946,-0.0077,1.452
344.00,7.658786,25.15315,-0.000174,24.017676,-0.0078,1.452
346.00,7.658968,25.15321,-0.000174,24.016773,-0.0078,1.452
348.00,7.658751,25.15327,-0.000173,24.017502,-0.0078,1.452
350.00,7.658725,25.15333,-0.000174,24.017681,-0.0078,1.452
352.00,7.657936,25.15302,-0.000174,24.017350,-0.0078,1.452
354.00,7.657194,25.15261,-0.000173,24.017342,-0.0078,1.452
356.00,7.656679,25.15282,-0.000173,24.017997,-0.0078,1.452
358.00,7.656270,25.15233,-0.000174,24.017504,-0.0078,1.452
360.00,7.656580,25.15187,-0.000174,24.017018,-0.0078,1.452
362.00,7.657345,25.15207,-0.000175,24.017273,-0.0078,1.453
364.00,7.657964,25.15293,-0.000174,24.017339,-0.0078,1.452
366.00,7.656937,25.15328,-0.000174,24.017273,-0.0078,1.452
368.00,7.655543,25.15281,-0.000176,24.016202,-0.0077,1.452
370.00,7.654822,25.15290,-0.000176,24.018131,-0.0077,1.452
372.00,7.653927,25.15268,-0.000176,24.017669,-0.0078,1.453
374.00,7.654457,25.15252,-0.000175,24.017402,-0.0078,1.452
376.00,7.654416,25.15273,-0.000175,24.017181,-0.0078,1.452
378.00,7.654518,25.15281,-0.000174,24.017509,-0.0078,1.452
380.00,7.654345,25.15215,-0.000175,24.017208,-0.0078,1.453
382.00,7.653883,25.15186,-0.000175,24.017350,-0.0078,1.452
384.00,7.653980,25.15223,-0.000175,24.017353,-0.0078,1.452
386.00,7.654463,25.15176,-0.000175,24.016862,-0.0078,1.452
388.00,7.654510,25.15226,-0.000176,24.017212,-0.0077,1.452
390.00,7.653664,25.15334,-0.000176,24.017645,-0.0078,1.452
392.00,7.653419,25.15226,-0.000176,24.017426,-0.0078,1.452
394.00,7.652907,25.15251,-0.000175,24.017322,-0.0078,1.452
396.00,7.652877,25.15297,-0.000175,24.017426,-0.0078,1.452
398.00,7.652766,25.15272,-0.000175,24.017493,-0.0078,1.452
400.00,7.652910,25.15280,-0.000176,24.017002,-0.0078,1.453
402.00,7.653144,25.15255,-0.000177,24.016655,-0.0078,1.453
404.00,7.652228,25.15234,-0.000176,24.016884,-0.0078,1.452
406.00,7.651935,25.15234,-0.000175,24.017157,-0.0078,1.452
408.00,7.652119,25.15204,-0.000175,24.017386,-0.0078,1.452
410.00,7.651610,25.15237,-0.000175,24.017567,-0.0078,1.451
412.00,7.651927,25.15306,-0.000174,24.017864,-0.0078,1.452
414.00,7.651175,25.15252,-0.000176,24.017083,-0.0078,1.452
416.00,7.650588,25.15202,-0.000175,24.017596,-0.0078,1.452
418.00,7.650956,25.15254,-0.000173,24.017355,-0.0078,1.452
420.00,7.650153,25.15235,-0.000174,24.018189,-0.0078,1.452
422.00,7.650735,25.15322,-0.000175,24.017897,-0.0077,1.452
424.00,7.651025,25.15338,-0.000175,24.017841,-0.0078,1.452
426.00,7.650737,25.15306,-0.000175,24.017964,-0.0078,1.452
428.00,7.651000,25.15258,-0.000175,24.017870,-0.0078,1.452
430.00,7.650766,25.15239,-0.000175,24.017509,-0.0078,1.452
432.00,7.650234,25.15255,-0.000175,24.017192,-0.0078,1.452
434.00,7.649672,25.15232,-0.000176,24.017226,-0.0078,1.453
436.00,7.649207,25.15248,-0.000175,24.017805,-0.0078,1.453
438.00,7.648389,25.15244,-0.000176,24.017190,-0.0077,1.452
440.00,7.648336,25.15289,-0.000175,24.017047,-0.0078,1.452
442.00,7.648110,25.15252,-0.000175,24.017442,-0.0078,1.453
444.00,7.647656,25.15184,-0.000174,24.017453,-0.0078,1.453
446.00,7.646827,25.15232,-0.000176,24.016916,-0.0078,1.453
448.00,7.647319,25.15228,-0.000177,24.017003,-0.0078,1.452
450.00,7.647919,25.15219,-0.000176,24.017502,-0.0078,1.452
452.00,7.646752,25.15227,-0.000175,24.017999,-0.0078,1.452
454.00,7.646174,25.15257,-0.000175,24.017544,-0.0078,1.452
456.00,7.645906,25.15287,-0.000176,24.017832,-0.0078,1.452
458.00,7.644616,25.15310,-0.000177,24.017313,-0.0078,1.453
460.00,7.643679,25.15368,-0.000175,24.017520,-0.0077,1.452
462.00,7.643833,25.15277,-0.000174,24.017447,-0.0078,1.453
464.00,7.643481,25.15313,-0.000175,24.017821,-0.0077,1.453
466.00,7.643570,25.15325,-0.000175,24.017505,-0.0078,1.453
468.00,7.643706,25.15281,-0.000174,24.017629,-0.0078,1.453
470.00,7.643738,25.15211,-0.000175,24.017544,-0.0078,1.453
472.00,7.643217,25.15173,-0.000175,24.017708,-0.0078,1.453
474.00,7.642187,25.15162,-0.000176,24.017310,-0.0078,1.453
476.00,7.640791,25.15196,-0.000176,24.017783,-0.0078,1.452
478.00,7.640408,25.15191,-0.000175,24.016797,-0.0078,1.453
480.00,7.640737,25.15159,-0.000174,24.017696,-0.0078,1.453
482.00,7.640561,25.15172,-0.000175,24.017785,-0.0077,1.453
484.00,7.639720,25.15210,-0.000174,24.017428,-0.0078,1.453
486.00,7.639430,25.15190,-0.000175,24.016844,-0.0078,1.453
488.00,7.639392,25.15172,-0.000174,24.017437,-0.0078,1.453
490.00,7.639235,25.15231,-0.000175,24.017859,-0.0078,1.452
492.00,7.638214,25.15303,-0.000175,24.017052,-0.0078,1.452
494.00,7.638689,25.15288,-0.000174,24.017400,-0.0078,1.452
496.00,7.638733,25.15309,-0.000175,24.016982,-0.0078,1.453
498.00,7.638851,25.15245,-0.000175,24.017353,-0.0078,1.452
500.00,7.638331,25.15245,-0.000175,24.017074,-0.0078,1.453
502.00,7.637834,25.15278,-0.000175,24.017524,-0.0078,1.452
504.00,7.636907,25.15266,-0.000175,24.018093,-0.0078,1.453
506.00,7.638093,25.15254,-0.000175,24.017498,-0.0078,1.453
508.00,7.638944,25.15253,-0.000176,24.017516,-0.0078,1.452
510.00,7.638550,25.15245,-0.000175,24.018069,-0.0077,1.453
512.00,7.638436,25.15228,-0.000175,24.017736,-0.0078,1.453
514.00,7.637540,25.15223,-0.000175,24.016907,-0.0078,1.453
516.00,7.637216,25.15232,-0.000174,24.017188,-0.0078,1.452
518.00,7.636716,25.15223,-0.000174,24.017999,-0.0077,1.452
520.00,7.636820,25.15197,-0.000174,24.017830,-0.0077,1.452
522.00,7.636784,25.15187,-0.000175,24.017719,-0.0078,1.452
524.00,7.636332,25.15250,-0.000175,24.017747,-0.0078,1.453
526.00,7.637382,25.15258,-0.000176,24.016817,-0.0078,1.453
528.00,7.636746,25.15217,-0.000175,24.017487,-0.0078,1.453
530.00,7.635973,25.15262,-0.000175,24.017034,-0.0078,1.453
532.00,7.636127,25.15335,-0.000175,24.017665,-0.0078,1.452
534.00,7.635391,25.15254,-0.000175,24.017143,-0.0078,1.452
536.00,7.634418,25.15192,-0.000176,24.016545,-0.0078,1.453
538.00,7.634771,25.15206,-0.000175,24.017603,-0.0077,1.453
540.00,7.634981,25.15290,-0.000176,24.016779,-0.0077,1.453
542.00,7.635558,25.15194,-0.000176,24.017799,-0.0078,1.453
544.00,7.635115,25.15250,-0.000175,24.017788,-0.0078,1.452
546.00,7.633215,25.15340,-0.000175,24.017632,-0.0078,1.452
548.00,7.633538,25.15360,-0.000175,24.017366,-0.0078,1.452
550.00,7.634116,25.15339,-0.000174,24.017563,-0.0078,1.453
552.00,7.634538,25.15297,-0.000176,24.017768,-0.0078,1.453
554.00,7.635221,25.15337,-0.000174,24.017234,-0.0078,1.453
556.00,7.634444,25.15358,-0.000175,24.018167,-0.0078,1.453
558.00,7.634232,25.15403,-0.000174,24.017772,-0.0078,1.453
560.00,7.634266,25.15431,-0.000175,24.017913,-0.0078,1.453
562.00,7.633498,25.15385,-0.000175,24.017310,-0.0077,1.453
564.00,7.632816,25.15408,-0.000174,24.017324,-0.0077,1.452
566.00,7.632431,25.15357,-0.000175,24.017632,-0.0077,1.453
568.00,7.632233,25.15357,-0.000175,24.017201,-0.0077,1.453
570.00,7.631861,25.15326,-0.000174,24.017732,-0.0077,1.453
572.00,7.631184,25.15359,-0.000175,24.018086,-0.0078,1.453
574.00,7.630602,25.15376,-0.000173,24.017429,-0.0078,1.453
576.00,7.631363,25.15346,-0.000175,24.017799,-0.0078,1.453
578.00,7.631270,25.15337,-0.000174,24.017832,-0.0078,1.453
580.00,7.630509,25.15219,-0.000174,24.018129,-0.0077,1.452
582.00,7.630821,25.15316,-0.000176,24.017631,-0.0077,1.453
584.00,7.631034,25.15352,-0.000175,24.017854,-0.0077,1.453
586.00,7.630776,25.15264,-0.000174,24.018080,-0.0078,1.453
588.00,7.630834,25.15292,-0.000174,24.017721,-0.0077,1.452
590.00,7.630134,25.15334,-0.000174,24.017141,-0.0077,1.453
592.00,7.628371,25.15310,-0.000174,24.017776,-0.0078,1.454
594.00,7.628214,25.15333,-0.000175,24.017609,-0.0078,1.453
596.00,7.628411,25.15273,-0.000175,24.017741,-0.0078,1.453
598.00,7.628453,25.15308,-0.000175,24.017982,-0.0078,1.453
600.00,7.628359,25.15353,-0.000174,24.017641,-0.0078,1.453
@1,2.0000,4.0
602.00,7.628586,25.15368,-0.000174,24.017877,-0.0078,1.453
604.00,7.626857,25.15236,-0.000174,24.017681,-0.0078,1.453
606.00,7.619951,25.15246,-0.000174,24.017600,-0.0078,1.453
608.00,7.609409,25.15305,-0.000174,24.017979,-0.0078,1.452
610.00,7.583026,25.15286,-0.000174,24.017081,-0.0078,1.453
612.00,7.559194,25.15374,-0.000175,24.017215,-0.0078,1.454
614.00,7.552415,25.15358,-0.000174,24.017621,-0.0078,1.454
616.00,7.552890,25.15241,-0.000173,24.017388,-0.0078,1.452
618.00,7.553059,25.15204,-0.000174,24.017937,-0.0078,1.453
620.00,7.553297,25.15209,-0.000175,24.017409,-0.0078,1.453
622.00,7.554016,25.15288,-0.000174,24.017861,-0.0078,1.453
624.00,7.555506,25.15326,-0.000174,24.018107,-0.0078,1.453
626.00,7.558739,25.15314,-0.000174,24.017458,-0.0078,1.453
628.00,7.563133,25.15470,-0.000175,24.017761,-0.0078,1.453
630.00,7.567979,25.15424,-0.000175,24.018062,-0.0078,1.453
632.00,7.573501,25.15322,-0.000174,24.017391,-0.0078,1.453
634.00,7.577677,25.15316,-0.000174,24.017313,-0.0078,1.453
636.00,7.580487,25.15292,-0.000174,24.017696,-0.0078,1.453
638.00,7.584674,25.15314,-0.000174,24.017576,-0.0078,1.453
640.00,7.589051,25.15364,-0.000175,24.017922,-0.0078,1.453
642.00,7.593430,25.15428,-0.000174,24.017473,-0.0078,1.453
644.00,7.596436,25.15417,-0.000174,24.017389,-0.0078,1.452
646.00,7.598516,25.15455,-0.000175,24.017743,-0.0078,1.453
648.00,7.601068,25.15518,-0.000175,24.017948,-0.0078,1.453
650.00,7.604256,25.15475,-0.000174,24.017714,-0.0078,1.452
652.00,7.607337,25.15479,-0.000174,24.017020,-0.0077,1.453
654.00,7.609213,25.15349,-0.000174,24.017719,-0.0077,1.452
656.00,7.609810,25.15371,-0.000174,24.017973,-0.0077,1.453
658.00,7.610885,25.15389,-0.000174,24.017322,-0.0077,1.453
660.00,7.612130,25.15399,-0.000174,24.017529,-0.0077,1.453
662.00,7.613911,25.15389,-0.000174,24.017547,-0.0077,1.453
664.00,7.614945,25.15364,-0.000175,24.017255,-0.0077,1.453
666.00,7.614247,25.15355,-0.000175,24.018084,-0.0077,1.453
668.00,7.614691,25.15410,-0.000176,24.017663,-0.0077,1.453
670.00,7.615063,25.15370,-0.000175,24.017732,-0.0078,1.453
672.00,7.616091,25.15386,-0.000174,24.018142,-0.0077,1.453
674.00,7.617079,25.15367,-0.000174,24.017991,-0.0078,1.453
676.00,7.616967,25.15323,-0.000175,24.017413,-0.0078,1.453
678.00,7.617532,25.15330,-0.000175,24.018276,-0.0078,1.453
680.00,7.617658,25.15372,-0.000175,24.017373,-0.0078,1.453
682.00,7.617201,25.15347,-0.000174,24.017580,-0.0078,1.453
684.00,7.617063,25.15332,-0.000175,24.017982,-0.0077,1.453
686.00,7.616697,25.15336,-0.000174,24.018528,-0.0077,1.452
688.00,7.617417,25.15335,-0.000173,24.018354,-0.0077,1.452
690.00,7.618482,25.15388,-0.000174,24.018434,-0.0078,1.453
692.00,7.618377,25.15372,-0.000174,24.017565,-0.0078,1.452
694.00,7.619506,25.15360,-0.000173,24.017790,-0.0077,1.453
696.00,7.619604,25.15424,-0.000174,24.017286,-0.0078,1.453
698.00,7.620333,25.15329,-0.000174,24.017823,-0.0078,1.453
700.00,7.621318,25.15327,-0.000174,24.017799,-0.0077,1.453
702.00,7.620661,25.15316,-0.000174,24.018113,-0.0077,1.452
704.00,7.620011,25.15309,-0.000175,24.017703,-0.0077,1.453
706.00,7.618784,25.15269,-0.000176,24.017777,-0.0078,1.453
708.00,7.618453,25.15321,-0.000175,24.017295,-0.0077,1.452
710.00,7.617441,25.15281,-0.000174,24.017883,-0.0077,1.453
712.00,7.617141,25.15254,-0.000174,24.017371,-0.0078,1.453
714.00,7.617147,25.15296,-0.000174,24.017808,-0.0078,1.453
716.00,7.618801,25.15301,-0.000176,24.017623,-0.0078,1.453
718.00,7.618985,25.15295,-0.000176,24.017428,-0.0078,1.453
720.00,7.618547,25.15286,-0.000175,24.017573,-0.0078,1.453
722.00,7.618774,25.15307,-0.000174,24.017473,-0.0077,1.453
724.00,7.619522,25.15317,-0.000173,24.017589,-0.0077,1.453
726.00,7.620138,25.15351,-0.000175,24.017583,-0.0078,1.454
728.00,7.619719,25.15319,-0.000175,24.018000,-0.0077,1.453
730.00,7.618580,25.15390,-0.000174,24.017623,-0.0078,1.453
732.00,7.617459,25.15350,-0.000175,24.017991,-0.0078,1.452
734.00,7.617177,25.15375,-0.000174,24.018078,-0.0077,1.453
736.00,7.616645,25.15372,-0.000175,24.017707,-0.0078,1.454
738.00,7.616202,25.15342,-0.000175,24.017339,-0.0078,1.453
740.00,7.615742,25.15298,-0.000175,24.017362,-0.0077,1.453
742.00,7.615174,25.15374,-0.000175,24.017393,-0.0077,1.454
744.00,7.614961,25.15324,-0.000175,24.017999,-0.0078,1.454
746.00,7.614083,25.15285,-0.000176,24.017661,-0.0078,1.453
748.00,7.614302,25.15336,-0.000174,24.017854,-0.0078,1.453
750.00,7.614351,25.15393,-0.000175,24.017466,-0.0078,1.454
752.00,7.615041,25.15380,-0.000176,24.016840,-0.0078,1.453
754.00,7.614262,25.15309,-0.000176,24.017843,-0.0077,1.454
756.00,7.613419,25.15308,-0.000175,24.017971,-0.0078,1.454
758.00,7.613282,25.15327,-0.000175,24.017536,-0.0078,1.454
760.00,7.611992,25.15341,-0.000175,24.017897,-0.0078,1.453
762.00,7.612069,25.15409,-0.000175,24.017656,-0.0078,1.454
764.00,7.611631,25.15364,-0.000175,24.017491,-0.0078,1.454
766.00,7.611377,25.15391,-0.000174,24.017999,-0.0078,1.454
768.00,7.612340,25.15354,-0.000174,24.017603,-0.0078,1.453
770.00,7.611895,25.15341,-0.000175,24.018412,-0.0078,1.453
772.00,7.612562,25.15374,-0.000175,24.018698,-0.0077,1.454
774.00,7.612903,25.15406,-0.000175,24.017988,-0.0077,1.453
776.00,7.612351,25.15376,-0.000174,24.018129,-0.0078,1.453
778.00,7.611897,25.15342,-0.000174,24.017993,-0.0078,1.454
780.00,7.611775,25.15330,-0.000174,24.017924,-0.0077,1.454
782.00,7.611805,25.15338,-0.000174,24.018194,-0.0078,1.454
784.00,7.611461,25.15331,-0.000173,24.018410,-0.0078,1.453
786.00,7.610858,25.15341,-0.000175,24.017988,-0.0078,1.453
788.00,7.611115,25.15334,-0.000173,24.018299,-0.0078,1.454
790.00,7.610246,25.15284,-0.000174,24.017634,-0.0078,1.453
792.00,7.610093,25.15212,-0.000175,24.017551,-0.0078,1.453
794.00,7.610203,25.15284,-0.000175,24.017850,-0.0078,1.453
796.00,7.609904,25.15316,-0.000174,24.018229,-0.0078,1.454
798.00,7.609913,25.15349,-0.000174,24.017667,-0.0077,1.454
800.00,7.610325,25.15347,-0.000173,24.018144,-0.0077,1.453
802.00,7.609418,25.15331,-0.000173,24.017656,-0.0078,1.453
804.00,7.608594,25.15358,-0.000173,24.018328,-0.0077,1.453
806.00,7.608888,25.15314,-0.000175,24.017493,-0.0078,1.454
808.00,7.608442,25.15335,-0.000174,24.017980,-0.0078,1.453
810.00,7.608966,25.15280,-0.000174,24.018202,-0.0078,1.454
812.00,7.609332,25.15318,-0.000174,24.017132,-0.0078,1.453
814.00,7.609125,25.15407,-0.000174,24.017696,-0.0078,1.453
816.00,7.608873,25.15388,-0.000173,24.017964,-0.0078,1.453
818.00,7.608741,25.15369,-0.000173,24.017841,-0.0077,1.454
820.00,7.608568,25.15313,-0.000173,24.017123,-0.0077,1.454
822.00,7.608577,25.15300,-0.000173,24.017602,-0.0077,1.454
824.00,7.607947,25.15293,-0.000175,24.017504,-0.0077,1.454
826.00,7.607806,25.15313,-0.000175,24.017554,-0.0077,1.454
828.00,7.607501,25.15273,-0.000174,24.017984,-0.0077,1.454
830.00,7.607799,25.15207,-0.000174,24.017756,-0.0077,1.453
832.00,7.607311,25.15203,-0.000174,24.017504,-0.0077,1.453
834.00,7.606700,25.15220,-0.000174,24.017437,-0.0078,1.453
836.00,7.606462,25.15173,-0.000173,24.017814,-0.0078,1.454
838.00,7.606150,25.15159,-0.000174,24.017397,-0.0078,1.454
840.00,7.607172,25.15131,-0.000174,24.017607,-0.0078,1.454
842.00,7.606370,25.15190,-0.000175,24.017638,-0.0078,1.454
844.00,7.606972,25.15191,-0.000175,24.017515,-0.0078,1.454
846.00,7.607296,25.15200,-0.000174,24.017689,-0.0078,1.453
848.00,7.605965,25.15131,-0.000175,24.018071,-0.0078,1.454
850.00,7.604878,25.15124,-0.000174,24.016853,-0.0078,1.453
852.00,7.604997,25.15178,-0.000172,24.017502,-0.0078,1.454
854.00,7.605669,25.15158,-0.000173,24.018247,-0.0078,1.453
856.00,7.604936,25.15186,-0.000174,24.017732,-0.0077,1.454
858.00,7.603856,25.15120,-0.000174,24.017491,-0.0078,1.454
860.00,7.604202,25.15208,-0.000174,24.017679,-0.0077,1.454
862.00,7.604825,25.15241,-0.000174,24.018049,-0.0077,1.454
864.00,7.604641,25.15178,-0.000175,24.017618,-0.0078,1.454
866.00,7.604069,25.15203,-0.000175,24.018332,-0.0078,1.454
868.00,7.604210,25.15259,-0.000173,24.018312,-0.0078,1.454
870.00,7.603523,25.15184,-0.000174,24.018067,-0.0078,1.453
872.00,7.604245,25.15256,-0.000174,24.017145,-0.0077,1.453
874.00,7.603702,25.15303,-0.000173,24.017009,-0.0078,1.454
876.00,7.603229,25.15274,-0.000175,24.017710,-0.0078,1.454
878.00,7.603791,25.15191,-0.000176,24.017913,-0.0078,1.454
880.00,7.603536,25.15184,-0.000175,24.017770,-0.0078,1.454
882.00,7.603218,25.15166,-0.000174,24.017857,-0.0077,1.454
884.00,7.603033,25.15202,-0.000175,24.017739,-0.0078,1.453
886.00,7.602129,25.15250,-0.000175,24.017609,-0.0078,1.454
888.00,7.601469,25.15267,-0.000175,24.018191,-0.0077,1.454
890.00,7.600482,25.15276,-0.000175,24.017917,-0.0078,1.454
892.00,7.600192,25.15324,-0.000174,24.017797,-0.0078,1.454
894.00,7.600350,25.15317,-0.000175,24.018156,-0.0078,1.454
896.00,7.600767,25.15294,-0.000175,24.017362,-0.0078,1.454
898.00,7.600517,25.15265,-0.000174,24.018131,-0.0077,1.454
900.00,7.600897,25.15306,-0.000174,24.017788,-0.0078,1.454
902.00,7.600651,25.15381,-0.000174,24.018040,-0.0078,1.454
904.00,7.600223,25.15359,-0.000174,24.018356,-0.0078,1.454
906.00,7.600477,25.15310,-0.000175,24.017839,-0.0077,1.453
908.00,7.600508,25.15338,-0.000174,24.017877,-0.0078,1.453
910.00,7.600110,25.15342,-0.000174,24.018018,-0.0078,1.454
912.00,7.599703,25.15306,-0.000175,24.017727,-0.0078,1.454
914.00,7.599356,25.15294,-0.000174,24.017495,-0.0078,1.454
916.00,7.599130,25.15285,-0.000175,24.017433,-0.0078,1.454
918.00,7.598684,25.15357,-0.000176,24.017643,-0.0078,1.454
920.00,7.598688,25.15327,-0.000175,24.017591,-0.0077,1.454
922.00,7.599151,25.15346,-0.000176,24.017917,-0.0078,1.453
924.00,7.598996,25.15327,-0.000175,24.018153,-0.0078,1.453
926.00,7.598622,25.15349,-0.000174,24.018619,-0.0078,1.453
928.00,7.598508,25.15338,-0.000173,24.018566,-0.0078,1.454
930.00,7.598362,25.15372,-0.000174,24.017689,-0.0078,1.453
932.00,7.598409,25.15441,-0.000174,24.018028,-0.0078,1.454
934.00,7.598872,25.15406,-0.000175,24.017342,-0.0078,1.454
936.00,7.599041,25.15302,-0.000175,24.017263,-0.0078,1.454
938.00,7.597910,25.15387,-0.000175,24.017910,-0.0078,1.454
940.00,7.597134,25.15374,-0.000175,24.017625,-0.0078,1.453
942.00,7.597659,25.15376,-0.000174,24.017645,-0.0078,1.453
944.00,7.597951,25.15398,-0.000175,24.017460,-0.0078,1.453
946.00,7.597777,25.15371,-0.000174,24.017939,-0.0077,1.453
948.00,7.597186,25.15391,-0.000175,24.017513,-0.0078,1.453
950.00,7.596411,25.15309,-0.000174,24.017786,-0.0078,1.454
952.00,7.596501,25.15279,-0.000174,24.017767,-0.0078,1.454
954.00,7.597216,25.15275,-0.000175,24.017444,-0.0078,1.454
956.00,7.596338,25.15283,-0.000174,24.017025,-0.0077,1.454
958.00,7.596906,25.15311,-0.000174,24.017228,-0.0078,1.453
960.00,7.596893,25.15343,-0.000175,24.017906,-0.0077,1.453
962.00,7.596673,25.15322,-0.000173,24.018111,-0.0078,1.454
964.00,7.597275,25.15345,-0.000175,24.017453,-0.0077,1.454
966.00,7.596661,25.15355,-0.000175,24.017529,-0.0078,1.453
968.00,7.596242,25.15324,-0.000175,24.017678,-0.0078,1.454
970.00,7.595936,25.15402,-0.000175,24.017415,-0.0078,1.454
972.00,7.595285,25.15408,-0.000176,24.017319,-0.0078,1.453
974.00,7.595289,25.15430,-0.000175,24.017623,-0.0078,1.454
976.00,7.596187,25.15359,-0.000176,24.017355,-0.0078,1.454
978.00,7.595625,25.15410,-0.000175,24.017360,-0.0078,1.454
980.00,7.595683,25.15382,-0.000174,24.017859,-0.0078,1.454
982.00,7.595485,25.15393,-0.000175,24.017547,-0.0078,1.454
984.00,7.594767,25.15347,-0.000174,24.018080,-0.0078,1.453
986.00,7.594880,25.15376,-0.000173,24.017491,-0.0078,1.453
988.00,7.594551,25.15381,-0.000173,24.017493,-0.0078,1.454
990.00,7.594656,25.15436,-0.000175,24.017399,-0.0078,1.454
992.00,7.593919,25.15414,-0.000175,24.018209,-0.0078,1.453
994.00,7.593406,25.15436,-0.000174,24.017928,-0.0078,1.454
996.00,7.593762,25.15457,-0.000174,24.017239,-0.0078,1.453
998.00,7.593399,25.15452,-0.000174,24.018084,-0.0077,1.453
1000.00,7.593509,25.15398,-0.000175,24.017165,-0.0078,1.454
1002.00,7.593532,25.15349,-0.000175,24.017712,-0.0078,1.454
1004.00,7.593543,25.15335,-0.000174,24.017658,-0.0078,1.454
1006.00,7.593526,25.15270,-0.000175,24.017752,-0.0078,1.454
1008.00,7.593129,25.15305,-0.000175,24.017341,-0.0078,1.454
1010.00,7.593305,25.15313,-0.000176,24.017621,-0.0078,1.454
1012.00,7.594252,25.15324,-0.000174,24.017576,-0.0078,1.453
1014.00,7.593970,25.15251,-0.000174,24.018013,-0.0078,1.454
1016.00,7.593363,25.15234,-0.000173,24.017132,-0.0078,1.454
1018.00,7.592397,25.15325,-0.000174,24.017060,-0.0078,1.454
1020.00,7.592359,25.15343,-0.000175,24.017618,-0.0078,1.453
1022.00,7.592585,25.15382,-0.000173,24.017279,-0.0078,1.454
1024.00,7.592050,25.15361,-0.000174,24.018024,-0.0078,1.454
1026.00,7.591042,25.15222,-0.000176,24.017484,-0.0078,1.454
1028.00,7.590893,25.15265,-0.000174,24.017629,-0.0078,1.453
1030.00,7.591308,25.15294,-0.000174,24.017174,-0.0078,1.454
1032.00,7.591074,25.15366,-0.000175,24.017754,-0.0078,1.454
1034.00,7.590965,25.15325,-0.000176,24.017946,-0.0078,1.454
1036.00,7.590977,25.15336,-0.000176,24.017674,-0.0078,1.453
1038.00,7.590758,25.15394,-0.000174,24.017902,-0.0078,1.454
1040.00,7.591046,25.15366,-0.000174,24.017964,-0.0078,1.454
1042.00,7.590168,25.15387,-0.000175,24.017275,-0.0078,1.454
1044.00,7.589760,25.15373,-0.000174,24.017310,-0.0078,1.454
1046.00,7.590128,25.15342,-0.000174,24.017585,-0.0078,1.454
1048.00,7.589541,25.15348,-0.000175,24.016962,-0.0078,1.454
1050.00,7.589800,25.15335,-0.000174,24.016846,-0.0078,1.454
1052.00,7.590641,25.15299,-0.000173,24.017475,-0.0078,1.454
1054.00,7.589960,25.15255,-0.000174,24.017491,-0.0078,1.454
1056.00,7.589674,25.15306,-0.000174,24.017337,-0.0078,1.454
1058.00,7.589828,25.15436,-0.000174,24.017375,-0.0078,1.455
1060.00,7.588854,25.15442,-0.000174,24.017409,-0.0077,1.454
1062.00,7.588635,25.15388,-0.000174,24.017533,-0.0077,1.454
1064.00,7.588296,25.15339,-0.000175,24.017348,-0.0078,1.454
1066.00,7.587597,25.15303,-0.000174,24.018167,-0.0078,1.454
1068.00,7.587812,25.15398,-0.000175,24.017192,-0.0078,1.454
1070.00,7.588044,25.15424,-0.000174,24.017228,-0.0078,1.454
1072.00,7.587527,25.15370,-0.000175,24.017078,-0.0078,1.454
1074.00,7.588467,25.15437,-0.000176,24.016947,-0.0077,1.454
1076.00,7.587884,25.15414,-0.000174,24.017944,-0.0078,1.454
1078.00,7.587983,25.15400,-0.000175,24.018109,-0.0078,1.454
1080.00,7.587854,25.15331,-0.000174,24.017821,-0.0078,1.455
1082.00,7.587923,25.15311,-0.000175,24.017224,-0.0078,1.454
1084.00,7.588275,25.15303,-0.000174,24.016916,-0.0078,1.454
1086.00,7.588048,25.15292,-0.000175,24.017270,-0.0078,1.454
1088.00,7.587834,25.15265,-0.000175,24.017516,-0.0078,1.454
1090.00,7.586826,25.15298,-0.000174,24.017745,-0.0078,1.454
1092.00,7.586534,25.15334,-0.000175,24.017139,-0.0078,1.454
1094.00,7.586287,25.15301,-0.000174,24.017087,-0.0078,1.453
1096.00,7.586102,25.15295,-0.000174,24.016942,-0.0078,1.454
1098.00,7.585506,25.15305,-0.000174,24.017663,-0.0078,1.454
1100.00,7.584798,25.15294,-0.000175,24.017866,-0.0078,1.454
1102.00,7.585969,25.15328,-0.000173,24.017906,-0.0078,1.454
1104.00,7.586121,25.15323,-0.000174,24.017913,-0.0078,1.454
1106.00,7.585205,25.15307,-0.000175,24.017634,-0.0078,1.454
1108.00,7.585104,25.15292,-0.000175,24.017319,-0.0078,1.454
1110.00,7.585878,25.15358,-0.000175,24.017819,-0.0078,1.454
1112.00,7.585898,25.15319,-0.000175,24.017908,-0.0077,1.454
1114.00,7.586007,25.15329,-0.000175,24.017493,-0.0078,1.454
1116.00,7.585223,25.15349,-0.000176,24.017861,-0.0078,1.454
1118.00,7.584684,25.15350,-0.000174,24.017837,-0.0078,1.454
1120.00,7.584481,25.15335,-0.000175,24.017670,-0.0078,1.454
1122.00,7.584599,25.15279,-0.000176,24.017221,-0.0078,1.454
1124.00,7.584054,25.15344,-0.000174,24.017263,-0.0078,1.454
1126.00,7.584597,25.15336,-0.000175,24.017747,-0.0078,1.454
1128.00,7.583733,25.15353,-0.000175,24.018274,-0.0078,1.454
1130.00,7.583702,25.15241,-0.000175,24.018247,-0.0078,1.454
1132.00,7.584110,25.15196,-0.000174,24.017694,-0.0078,1.454
1134.00,7.583927,25.15217,-0.000174,24.018169,-0.0078,1.454
1136.00,7.583465,25.15302,-0.000175,24.017832,-0.0078,1.454
1138.00,7.582808,25.15314,-0.000175,24.017168,-0.0078,1.455
1140.00,7.582419,25.15254,-0.000175,24.017406,-0.0078,1.454
1142.00,7.583084,25.15361,-0.000175,24.018437,-0.0078,1.454
1144.00,7.584041,25.15353,-0.000174,24.017395,-0.0078,1.454
1146.00,7.583250,25.15297,-0.000174,24.018241,-0.0078,1.454
1148.00,7.582351,25.15248,-0.000175,24.017650,-0.0078,1.454
1150.00,7.582965,25.15218,-0.000175,24.017032,-0.0078,1.454
1152.00,7.583437,25.15194,-0.000176,24.017136,-0.0078,1.455
1154.00,7.583475,25.15261,-0.000175,24.017261,-0.0078,1.454
1156.00,7.582717,25.15239,-0.000176,24.017333,-0.0078,1.455
1158.00,7.581544,25.15274,-0.000176,24.017705,-0.0078,1.454
1160.00,7.583231,25.15227,-0.000176,24.017261,-0.0078,1.454
1162.00,7.583446,25.15237,-0.000177,24.016940,-0.0077,1.454
1164.00,7.583019,25.15321,-0.000177,24.017513,-0.0078,1.454
1166.00,7.582394,25.15353,-0.000176,24.017348,-0.0078,1.455
1168.00,7.581466,25.15279,-0.000176,24.017021,-0.0078,1.454
1170.00,7.581338,25.15305,-0.000176,24.017148,-0.0078,1.455
1172.00,7.582293,25.15224,-0.000176,24.017444,-0.0078,1.454
1174.00,7.582656,25.15217,-0.000175,24.017941,-0.0078,1.455
1176.00,7.582311,25.15194,-0.000176,24.017375,-0.0078,1.454
1178.00,7.583001,25.15189,-0.000176,24.017513,-0.0078,1.454
1180.00,7.582423,25.15241,-0.000175,24.017277,-0.0078,1.454
1182.00,7.582274,25.15332,-0.000175,24.017420,-0.0078,1.455
1184.00,7.581731,25.15267,-0.000176,24.017573,-0.0078,1.455
1186.00,7.581562,25.15216,-0.000177,24.017036,-0.0078,1.455
1188.00,7.581513,25.15221,-0.000177,24.017681,-0.0078,1.454
1190.00,7.580237,25.15306,-0.000176,24.016878,-0.0077,1.455
1192.00,7.579103,25.15272,-0.000175,24.016318,-0.0078,1.455
1194.00,7.579399,25.15336,-0.000174,24.016985,-0.0078,1.454
1196.00,7.579140,25.15276,-0.000175,24.017382,-0.0078,1.454
1198.00,7.579712,25.15263,-0.000175,24.018450,-0.0078,1.454
1200.00,7.579628,25.15253,-0.000174,24.017331,-0.0078,1.454
@2,12.0000,24.0
1202.00,7.579121,25.15165,-0.000176,24.017239,-0.0078,1.454
1204.00,7.572405,25.15196,-0.000176,24.017777,-0.0078,1.455
1206.00,7.557130,25.15264,-0.000175,24.017221,-0.0078,1.453
1208.00,7.514397,25.15221,-0.000173,24.017103,-0.0078,1.453
1210.00,7.443850,25.15129,-0.000174,24.017228,-0.0078,1.453
1212.00,7.367369,25.15136,-0.000175,24.017288,-0.0078,1.454
1214.00,7.296333,25.15193,-0.000177,24.017991,-0.0078,1.455
1216.00,7.231027,25.15285,-0.000176,24.017197,-0.0078,1.455
1218.00,7.168729,25.15315,-0.000176,24.017143,-0.0078,1.455
1220.00,7.109442,25.15345,-0.000177,24.017255,-0.0078,1.456
1222.00,7.054596,25.15274,-0.000178,24.017261,-0.0078,1.456
1224.00,7.003376,25.15267,-0.000177,24.017855,-0.0078,1.456
1226.00,6.957736,25.15239,-0.000177,24.017293,-0.0078,1.456
1228.00,6.920455,25.15297,-0.000177,24.017835,-0.0078,1.456
1230.00,6.897235,25.15234,-0.000177,24.017389,-0.0078,1.457
1232.00,6.900475,25.15211,-0.000179,24.017444,-0.0078,1.457
1234.00,6.927384,25.15298,-0.000178,24.017018,-0.0078,1.455
1236.00,6.961555,25.15319,-0.000177,24.017040,-0.0078,1.455
1238.00,6.995458,25.15257,-0.000177,24.017908,-0.0078,1.455
1240.00,7.030302,25.15281,-0.000176,24.017241,-0.0078,1.455
1242.00,7.065308,25.15287,-0.000177,24.017460,-0.0078,1.455
1244.00,7.101450,25.15280,-0.000176,24.018176,-0.0078,1.455
1246.00,7.138478,25.15324,-0.000175,24.017625,-0.0078,1.454
1248.00,7.173534,25.15383,-0.000175,24.017578,-0.0078,1.455
1250.00,7.207909,25.15254,-0.000176,24.017612,-0.0078,1.454
1252.00,7.239698,25.15232,-0.000176,24.017388,-0.0078,1.455
1254.00,7.268547,25.15299,-0.000175,24.017594,-0.0078,1.455
1256.00,7.294136,25.15292,-0.000176,24.016594,-0.0078,1.455
1258.00,7.317183,25.15257,-0.000176,24.017067,-0.0078,1.455
1260.00,7.338480,25.15240,-0.000176,24.018131,-0.0078,1.454
1262.00,7.357272,25.15265,-0.000175,24.017986,-0.0078,1.454
1264.00,7.374115,25.15297,-0.000175,24.017801,-0.0078,1.455
1266.00,7.389678,25.15334,-0.000175,24.017290,-0.0078,1.454
1268.00,7.403947,25.15279,-0.000176,24.017658,-0.0078,1.455
1270.00,7.415909,25.15257,-0.000175,24.017980,-0.0078,1.455
1272.00,7.426261,25.15192,-0.000176,24.017480,-0.0078,1.454
1274.00,7.436021,25.15218,-0.000177,24.017034,-0.0077,1.454
1276.00,7.445012,25.15235,-0.000175,24.017373,-0.0078,1.455
1278.00,7.453015,25.15203,-0.000176,24.017112,-0.0078,1.454
1280.00,7.459795,25.15230,-0.000175,24.017890,-0.0078,1.454
1282.00,7.465840,25.15292,-0.000175,24.017493,-0.0078,1.454
1284.00,7.470637,25.15335,-0.000175,24.017611,-0.0078,1.455
1286.00,7.475438,25.15299,-0.000175,24.017424,-0.0078,1.454
1288.00,7.479781,25.15311,-0.000176,24.017270,-0.0078,1.454
1290.00,7.484083,25.15369,-0.000177,24.017486,-0.0078,1.454
1292.00,7.488937,25.15349,-0.000175,24.018093,-0.0078,1.455
1294.00,7.493769,25.15435,-0.000175,24.018154,-0.0078,1.454
1296.00,7.496990,25.15344,-0.000175,24.017324,-0.0078,1.454
1298.00,7.500675,25.15335,-0.000174,24.017252,-0.0078,1.454
1300.00,7.503964,25.15358,-0.000176,24.017355,-0.0078,1.454
1302.00,7.507621,25.15394,-0.000176,24.017132,-0.0078,1.454
1304.00,7.511342,25.15369,-0.000176,24.017426,-0.0078,1.454
1306.00,7.514357,25.15336,-0.000175,24.017335,-0.0078,1.454
1308.00,7.517097,25.15387,-0.000174,24.017652,-0.0078,1.455
1310.00,7.520802,25.15424,-0.000174,24.017359,-0.0077,1.455
1312.00,7.523639,25.15447,-0.000174,24.017676,-0.0078,1.454
1314.00,7.526696,25.15439,-0.000175,24.017636,-0.0078,1.455
1316.00,7.529469,25.15415,-0.000176,24.017324,-0.0078,1.454
1318.00,7.531456,25.15411,-0.000175,24.017698,-0.0078,1.454
1320.00,7.533494,25.15450,-0.000175,24.017148,-0.0078,1.454
1322.00,7.536340,25.15460,-0.000175,24.017893,-0.0078,1.454
1324.00,7.538601,25.15476,-0.000175,24.017830,-0.0077,1.455
1326.00,7.540298,25.15550,-0.000176,24.017854,-0.0077,1.455
1328.00,7.542495,25.15541,-0.000175,24.017232,-0.0078,1.454
1330.00,7.544379,25.15590,-0.000176,24.017165,-0.0078,1.454
1332.00,7.546492,25.15624,-0.000174,24.016585,-0.0078,1.455
1334.00,7.548920,25.15503,-0.000176,24.017312,-0.0078,1.454
1336.00,7.550631,25.15502,-0.000175,24.017350,-0.0078,1.455
1338.00,7.552222,25.15474,-0.000174,24.017422,-0.0078,1.455
1340.00,7.553487,25.15459,-0.000176,24.017556,-0.0078,1.454
1342.00,7.553712,25.15371,-0.000174,24.016780,-0.0078,1.454
1344.00,7.553775,25.15387,-0.000174,24.017275,-0.0078,1.454
1346.00,7.554965,25.15417,-0.000174,24.017025,-0.0078,1.454
1348.00,7.555912,25.15425,-0.000175,24.017406,-0.0078,1.455
1350.00,7.556683,25.15440,-0.000174,24.017460,-0.0078,1.454
1352.00,7.557797,25.15486,-0.000174,24.017484,-0.0078,1.454
1354.00,7.558942,25.15514,-0.000175,24.017208,-0.0078,1.455
1356.00,7.558895,25.15420,-0.000176,24.017797,-0.0078,1.455
1358.00,7.559190,25.15442,-0.000174,24.018187,-0.0078,1.454
1360.00,7.559191,25.15478,-0.000174,24.017772,-0.0078,1.454
1362.00,7.558905,25.15432,-0.000174,24.017319,-0.0078,1.454
1364.00,7.559083,25.15390,-0.000175,24.017946,-0.0078,1.454
1366.00,7.559898,25.15386,-0.000174,24.016904,-0.0078,1.454
1368.00,7.560709,25.15382,-0.000174,24.016675,-0.0078,1.454
1370.00,7.561091,25.15423,-0.000175,24.017533,-0.0078,1.455
1372.00,7.561865,25.15438,-0.000176,24.017096,-0.0078,1.455
1374.00,7.561624,25.15390,-0.000175,24.017270,-0.0078,1.454
1376.00,7.561128,25.15446,-0.000176,24.017567,-0.0078,1.454
1378.00,7.561291,25.15418,-0.000176,24.017234,-0.0078,1.454
1380.00,7.560995,25.15442,-0.000175,24.017315,-0.0078,1.454
1382.00,7.560854,25.15480,-0.000175,24.016409,-0.0078,1.454
1384.00,7.561040,25.15524,-0.000175,24.017150,-0.0078,1.454
1386.00,7.561559,25.15391,-0.000175,24.017038,-0.0078,1.455
1388.00,7.561146,25.15338,-0.000176,24.017449,-0.0078,1.454
1390.00,7.560425,25.15397,-0.000176,24.017779,-0.0078,1.454
1392.00,7.560146,25.15388,-0.000176,24.017551,-0.0078,1.454
1394.00,7.560187,25.15424,-0.000175,24.017980,-0.0078,1.455
1396.00,7.560921,25.15466,-0.000176,24.017723,-0.0078,1.455
1398.00,7.560912,25.15495,-0.000175,24.017148,-0.0078,1.455
1400.00,7.560769,25.15461,-0.000176,24.017023,-0.0078,1.454
1402.00,7.561305,25.15418,-0.000175,24.016766,-0.0078,1.454
1404.00,7.560881,25.15326,-0.000175,24.017658,-0.0078,1.455
1406.00,7.560794,25.15336,-0.000176,24.017025,-0.0078,1.454
1408.00,7.561717,25.15432,-0.000174,24.017768,-0.0078,1.454
1410.00,7.561113,25.15454,-0.000174,24.017719,-0.0078,1.454
1412.00,7.560449,25.15396,-0.000174,24.017464,-0.0078,1.455
1414.00,7.560560,25.15402,-0.000176,24.017417,-0.0078,1.454
1416.00,7.559814,25.15379,-0.000176,24.017719,-0.0078,1.455
1418.00,7.559350,25.15324,-0.000178,24.018122,-0.0078,1.454
1420.00,7.559839,25.15404,-0.000176,24.017767,-0.0078,1.454
1422.00,7.559992,25.15417,-0.000175,24.017141,-0.0078,1.454
1424.00,7.560183,25.15366,-0.000174,24.017457,-0.0078,1.455
1426.00,7.560841,25.15434,-0.000176,24.017174,-0.0078,1.454
1428.00,7.559831,25.15449,-0.000174,24.017785,-0.0078,1.454
1430.00,7.559245,25.15499,-0.000174,24.017538,-0.0078,1.454
1432.00,7.559765,25.15437,-0.000176,24.017583,-0.0078,1.454
1434.00,7.560173,25.15457,-0.000174,24.018517,-0.0078,1.454
1436.00,7.559734,25.15506,-0.000175,24.017121,-0.0078,1.454
1438.00,7.559683,25.15506,-0.000176,24.017272,-0.0078,1.455
1440.00,7.559817,25.15439,-0.000175,24.017353,-0.0078,1.455
1442.00,7.560075,25.15346,-0.000175,24.017591,-0.0078,1.454
1444.00,7.559573,25.15372,-0.000174,24.017000,-0.0078,1.454
1446.00,7.559370,25.15328,-0.000175,24.017391,-0.0078,1.455
1448.00,7.559013,25.15349,-0.000175,24.018011,-0.0078,1.455
1450.00,7.558821,25.15420,-0.000174,24.017696,-0.0078,1.454
1452.00,7.559203,25.15423,-0.000174,24.017201,-0.0078,1.454
1454.00,7.559758,25.15367,-0.000174,24.017473,-0.0078,1.454
1456.00,7.559245,25.15352,-0.000176,24.017235,-0.0078,1.455
1458.00,7.559285,25.15433,-0.000175,24.017728,-0.0077,1.454
1460.00,7.558784,25.15523,-0.000175,24.017708,-0.0078,1.454
1462.00,7.558806,25.15503,-0.000174,24.017364,-0.0078,1.455
1464.00,7.558479,25.15435,-0.000175,24.017993,-0.0078,1.455
1466.00,7.557722,25.15396,-0.000175,24.017487,-0.0078,1.454
1468.00,7.557590,25.15440,-0.000174,24.017777,-0.0078,1.454
1470.00,7.557609,25.15438,-0.000173,24.018198,-0.0078,1.455
1472.00,7.558223,25.15339,-0.000174,24.017399,-0.0078,1.454
1474.00,7.557686,25.15422,-0.000174,24.017125,-0.0078,1.454
1476.00,7.556967,25.15432,-0.000175,24.017451,-0.0078,1.454
1478.00,7.556283,25.15411,-0.000174,24.017224,-0.0078,1.454
1480.00,7.557268,25.15429,-0.000173,24.017616,-0.0078,1.455
1482.00,7.558275,25.15405,-0.000175,24.018071,-0.0078,1.455
1484.00,7.557230,25.15446,-0.000175,24.018261,-0.0078,1.455
1486.00,7.555557,25.15316,-0.000175,24.018040,-0.0077,1.455
1488.00,7.555896,25.15420,-0.000175,24.017328,-0.0077,1.454
1490.00,7.556367,25.15524,-0.000174,24.017605,-0.0078,1.454
1492.00,7.556870,25.15491,-0.000174,24.018116,-0.0078,1.454
1494.00,7.557198,25.15452,-0.000174,24.017679,-0.0078,1.454
1496.00,7.557085,25.15403,-0.000174,24.018091,-0.0078,1.454
1498.00,7.557364,25.15428,-0.000175,24.017282,-0.0078,1.454
1500.00,7.557645,25.15501,-0.000175,24.017116,-0.0077,1.455
1502.00,7.558008,25.15506,-0.000175,24.017437,-0.0078,1.454
1504.00,7.558519,25.15484,-0.000175,24.017395,-0.0077,1.454
1506.00,7.558740,25.15525,-0.000175,24.017844,-0.0078,1.454
1508.00,7.558196,25.15473,-0.000176,24.016918,-0.0078,1.455
1510.00,7.558002,25.15530,-0.000176,24.017148,-0.0078,1.454
1512.00,7.558157,25.15536,-0.000175,24.017732,-0.0078,1.454
1514.00,7.557233,25.15516,-0.000174,24.017730,-0.0078,1.454
1516.00,7.556460,25.15457,-0.000175,24.017616,-0.0078,1.454
1518.00,7.556577,25.15443,-0.000174,24.017752,-0.0078,1.454
1520.00,7.556372,25.15419,-0.000175,24.017368,-0.0078,1.454
1522.00,7.556112,25.15375,-0.000176,24.017696,-0.0078,1.455
1524.00,7.557101,25.15366,-0.000176,24.017339,-0.0078,1.455
1526.00,7.557685,25.15357,-0.000175,24.017703,-0.0078,1.454
1528.00,7.556695,25.15460,-0.000175,24.017395,-0.0078,1.454
1530.00,7.555798,25.15457,-0.000175,24.017440,-0.0078,1.455
1532.00,7.555837,25.15482,-0.000176,24.017386,-0.0078,1.454
1534.00,7.556305,25.15525,-0.000175,24.017315,-0.0077,1.455
1536.00,7.556620,25.15489,-0.000176,24.017899,-0.0078,1.455
1538.00,7.556269,25.15422,-0.000176,24.017491,-0.0078,1.455
1540.00,7.556231,25.15451,-0.000175,24.017266,-0.0078,1.455
1542.00,7.557326,25.15457,-0.000175,24.017377,-0.0078,1.455
1544.00,7.558250,25.15446,-0.000174,24.017078,-0.0078,1.455
1546.00,7.557680,25.15431,-0.000174,24.017061,-0.0078,1.454
1548.00,7.557044,25.15443,-0.000174,24.017281,-0.0078,1.455
1550.00,7.557864,25.15505,-0.000174,24.018165,-0.0078,1.455
1552.00,7.557994,25.15520,-0.000174,24.017933,-0.0078,1.455
1554.00,7.556775,25.15587,-0.000175,24.017304,-0.0078,1.455
1556.00,7.556154,25.15542,-0.000175,24.017127,-0.0078,1.455
1558.00,7.555610,25.15579,-0.000174,24.016697,-0.0078,1.455
1560.00,7.555448,25.15517,-0.000175,24.017351,-0.0078,1.455
1562.00,7.554760,25.15553,-0.000175,24.017183,-0.0078,1.455
1564.00,7.554337,25.15456,-0.000175,24.017788,-0.0078,1.455
1566.00,7.554223,25.15458,-0.000175,24.018011,-0.0078,1.455
1568.00,7.554578,25.15430,-0.000175,24.017469,-0.0078,1.455
1570.00,7.553432,25.15405,-0.000176,24.017794,-0.0078,1.455
1572.00,7.552781,25.15341,-0.000175,24.017496,-0.0078,1.455
1574.00,7.552656,25.15352,-0.000174,24.017152,-0.0078,1.455
1576.00,7.553165,25.15361,-0.000174,24.016934,-0.0078,1.455
1578.00,7.552882,25.15374,-0.000174,24.017777,-0.0078,1.455
1580.00,7.553012,25.15336,-0.000175,24.017263,-0.0078,1.455
1582.00,7.553383,25.15277,-0.000176,24.018180,-0.0078,1.455
1584.00,7.553464,25.15306,-0.000175,24.017428,-0.0078,1.455
1586.00,7.553255,25.15378,-0.000174,24.016827,-0.0078,1.455
1588.00,7.552917,25.15404,-0.000176,24.016996,-0.0078,1.455
1590.00,7.552388,25.15220,-0.000176,24.017308,-0.0078,1.454
1592.00,7.551895,25.15250,-0.000174,24.017185,-0.0078,1.455
1594.00,7.551877,25.15292,-0.000175,24.017467,-0.0078,1.455
1596.00,7.553504,25.15357,-0.000174,24.017587,-0.0078,1.454
1598.00,7.553002,25.15335,-0.000175,24.016759,-0.0078,1.455
1600.00,7.552762,25.15353,-0.000175,24.017493,-0.0078,1.455
1602.00,7.552070,25.15303,-0.000175,24.017186,-0.0077,1.455
1604.00,7.551910,25.15291,-0.000175,24.017156,-0.0078,1.455
1606.00,7.551935,25.15330,-0.000174,24.017223,-0.0078,1.455
1608.00,7.551997,25.15309,-0.000175,24.017476,-0.0078,1.455
1610.00,7.551706,25.15320,-0.000174,24.017449,-0.0078,1.454
1612.00,7.551953,25.15310,-0.000174,24.017825,-0.0078,1.454
1614.00,7.551815,25.15337,-0.000175,24.017625,-0.0078,1.455
1616.00,7.552230,25.15392,-0.000176,24.017235,-0.0078,1.456
1618.00,7.552703,25.15384,-0.000175,24.017447,-0.0078,1.454
1620.00,7.552313,25.15369,-0.000175,24.017148,-0.0078,1.455
1622.00,7.552112,25.15374,-0.000176,24.018249,-0.0078,1.455
1624.00,7.551923,25.15313,-0.000175,24.017404,-0.0078,1.455
1626.00,7.551545,25.15274,-0.000174,24.016835,-0.0078,1.454
1628.00,7.551597,25.15180,-0.000173,24.017627,-0.0078,1.455
1630.00,7.550583,25.15316,-0.000174,24.018078,-0.0078,1.455
1632.00,7.550013,25.15371,-0.000175,24.017600,-0.0078,1.455
1634.00,7.549772,25.15374,-0.000175,24.017224,-0.0078,1.455
1636.00,7.548895,25.15388,-0.000176,24.017288,-0.0078,1.455
1638.00,7.549758,25.15418,-0.000176,24.017346,-0.0078,1.455
1640.00,7.550408,25.15341,-0.000176,24.017458,-0.0078,1.455
1642.00,7.551183,25.15298,-0.000176,24.016884,-0.0078,1.455
1644.00,7.550952,25.15387,-0.000174,24.017783,-0.0078,1.454
1646.00,7.550176,25.15381,-0.000174,24.017770,-0.0078,1.455
1648.00,7.550461,25.15323,-0.000175,24.017908,-0.0078,1.455
1650.00,7.551008,25.15389,-0.000174,24.017201,-0.0078,1.455
1652.00,7.551148,25.15411,-0.000175,24.016789,-0.0078,1.455
1654.00,7.551568,25.15376,-0.000175,24.016470,-0.0078,1.455
1656.00,7.551187,25.15378,-0.000174,24.017661,-0.0078,1.455
1658.00,7.550089,25.15366,-0.000174,24.017621,-0.0078,1.455
1660.00,7.549758,25.15321,-0.000175,24.017275,-0.0078,1.455
1662.00,7.550105,25.15249,-0.000175,24.017825,-0.0078,1.455
1664.00,7.550131,25.15357,-0.000176,24.017645,-0.0078,1.455
1666.00,7.550317,25.15396,-0.000174,24.017241,-0.0078,1.455
1668.00,7.550657,25.15413,-0.000175,24.017592,-0.0078,1.455
1670.00,7.550418,25.15350,-0.000175,24.017556,-0.0078,1.455
1672.00,7.551270,25.15321,-0.000175,24.017442,-0.0077,1.456
1674.00,7.550697,25.15360,-0.000175,24.017219,-0.0078,1.455
1676.00,7.550276,25.15475,-0.000175,24.017081,-0.0078,1.456
1678.00,7.549486,25.15393,-0.000175,24.017549,-0.0078,1.454
1680.00,7.548890,25.15369,-0.000174,24.017638,-0.0078,1.455
1682.00,7.548807,25.15431,-0.000174,24.017475,-0.0078,1.455
1684.00,7.549432,25.15415,-0.000174,24.017163,-0.0077,1.455
1686.00,7.549053,25.15451,-0.000175,24.017549,-0.0078,1.455
1688.00,7.548692,25.15430,-0.000176,24.017759,-0.0078,1.455
1690.00,7.549709,25.15425,-0.000175,24.017293,-0.0078,1.456
1692.00,7.550115,25.15441,-0.000174,24.017902,-0.0078,1.455
1694.00,7.549439,25.15430,-0.000175,24.017835,-0.0078,1.455
1696.00,7.549316,25.15350,-0.000176,24.017475,-0.0078,1.455
1698.00,7.549288,25.15309,-0.000175,24.017380,-0.0078,1.455
1700.00,7.548217,25.15350,-0.000175,24.017277,-0.0077,1.455
1702.00,7.547793,25.15508,-0.000176,24.017493,-0.0078,1.455
1704.00,7.547842,25.15473,-0.000175,24.018356,-0.0078,1.455
1706.00,7.548746,25.15386,-0.000174,24.018017,-0.0078,1.455
1708.00,7.549195,25.15443,-0.000174,24.017589,-0.0077,1.456
1710.00,7.548175,25.15498,-0.000174,24.017562,-0.0078,1.455
1712.00,7.548090,25.15508,-0.000175,24.017763,-0.0077,1.455
1714.00,7.547743,25.15484,-0.000175,24.017321,-0.0077,1.455
1716.00,7.548122,25.15502,-0.000174,24.017522,-0.0077,1.455
1718.00,7.547529,25.15438,-0.000175,24.017335,-0.0078,1.455
1720.00,7.547003,25.15436,-0.000175,24.017301,-0.0078,1.455
1722.00,7.547212,25.15415,-0.000176,24.017505,-0.0078,1.455
1724.00,7.547155,25.15428,-0.000174,24.017228,-0.0078,1.455
1726.00,7.546408,25.15406,-0.000175,24.017409,-0.0078,1.455
1728.00,7.546310,25.15405,-0.000174,24.017591,-0.0078,1.455
1730.00,7.546462,25.15398,-0.000176,24.017716,-0.0078,1.456
1732.00,7.546759,25.15342,-0.000175,24.017835,-0.0078,1.455
1734.00,7.547131,25.15379,-0.000175,24.017779,-0.0077,1.455
1736.00,7.546854,25.15377,-0.000176,24.017928,-0.0077,1.455
1738.00,7.546881,25.15353,-0.000175,24.017663,-0.0077,1.455
1740.00,7.546485,25.15399,-0.000174,24.017768,-0.0077,1.455
1742.00,7.546231,25.15453,-0.000175,24.017728,-0.0078,1.455
1744.00,7.546463,25.15365,-0.000175,24.017491,-0.0078,1.456
1746.00,7.546477,25.15394,-0.000175,24.017991,-0.0077,1.455
1748.00,7.547676,25.15386,-0.000175,24.017629,-0.0078,1.455
1750.00,7.547960,25.15333,-0.000175,24.017322,-0.0078,1.455
1752.00,7.547008,25.15372,-0.000175,24.017527,-0.0078,1.455
1754.00,7.546520,25.15396,-0.000175,24.017495,-0.0078,1.455
1756.00,7.546766,25.15403,-0.000175,24.017971,-0.0077,1.456
1758.00,7.547678,25.15365,-0.000175,24.018367,-0.0078,1.456
1760.00,7.546706,25.15466,-0.000175,24.018169,-0.0078,1.455
1762.00,7.546316,25.15436,-0.000175,24.017975,-0.0078,1.456
1764.00,7.546664,25.15430,-0.000176,24.017728,-0.0078,1.456
1766.00,7.546178,25.15467,-0.000175,24.017544,-0.0077,1.456
1768.00,7.545754,25.15418,-0.000175,24.017696,-0.0077,1.455
1770.00,7.545889,25.15398,-0.000175,24.017946,-0.0078,1.455
1772.00,7.545486,25.15497,-0.000175,24.017799,-0.0078,1.455
1774.00,7.543880,25.15493,-0.000174,24.017429,-0.0078,1.455
1776.00,7.544429,25.15512,-0.000175,24.017888,-0.0078,1.455
1778.00,7.545454,25.15554,-0.000174,24.017631,-0.0078,1.455
1780.00,7.544899,25.15537,-0.000175,24.017199,-0.0078,1.456
1782.00,7.545437,25.15532,-0.000175,24.017288,-0.0077,1.455
1784.00,7.545776,25.15527,-0.000175,24.017020,-0.0078,1.455
1786.00,7.545088,25.15575,-0.000174,24.017007,-0.0077,1.454
1788.00,7.545228,25.15570,-0.000175,24.017297,-0.0078,1.455
1790.00,7.544948,25.15649,-0.000175,24.017302,-0.0078,1.456
1792.00,7.544727,25.15665,-0.000176,24.017388,-0.0078,1.456
1794.00,7.544537,25.15598,-0.000176,24.017400,-0.0078,1.455
1796.00,7.544553,25.15505,-0.000176,24.017937,-0.0078,1.455
1798.00,7.544383,25.15521,-0.000176,24.017763,-0.0077,1.455
1800.00,7.543705,25.15516,-0.000175,24.017705,-0.0077,1.455
@3,12.0000,24.0
1802.00,7.543335,25.15578,-0.000175,24.018193,-0.0077,1.455
1804.00,7.539691,25.15523,-0.000175,24.017855,-0.0078,1.455
1806.00,7.527365,25.15554,-0.000174,24.017643,-0.0077,1.454
1808.00,7.491766,25.15603,-0.000173,24.017647,-0.0077,1.454
1810.00,7.433223,25.15623,-0.000172,24.017910,-0.0078,1.454
1812.00,7.367570,25.15576,-0.000173,24.017241,-0.0078,1.455
1814.00,7.305990,25.15587,-0.000174,24.017165,-0.0078,1.455
1816.00,7.249820,25.15592,-0.000176,24.017469,-0.0077,1.455
1818.00,7.197300,25.15550,-0.000176,24.017424,-0.0078,1.456
1820.00,7.146993,25.15533,-0.000175,24.017380,-0.0078,1.456
1822.00,7.098902,25.15561,-0.000176,24.016889,-0.0078,1.457
1824.00,7.052381,25.15532,-0.000176,24.017810,-0.0077,1.456
1826.00,7.011445,25.15545,-0.000176,24.018053,-0.0078,1.456
1828.00,6.980375,25.15558,-0.000176,24.017921,-0.0078,1.456
1830.00,6.959092,25.15642,-0.000176,24.018278,-0.0078,1.457
1832.00,6.958830,25.15671,-0.000177,24.017723,-0.0078,1.456
1834.00,6.978108,25.15599,-0.000177,24.017844,-0.0078,1.457
1836.00,7.003212,25.15549,-0.000177,24.017656,-0.0078,1.456
1838.00,7.028577,25.15531,-0.000177,24.017611,-0.0078,1.456
1840.00,7.053343,25.15468,-0.000176,24.017725,-0.0078,1.456
1842.00,7.080479,25.15427,-0.000175,24.017335,-0.0078,1.456
1844.00,7.110178,25.15409,-0.000176,24.017803,-0.0078,1.456
1846.00,7.140468,25.15484,-0.000175,24.017772,-0.0078,1.455
1848.00,7.170686,25.15506,-0.000175,24.017647,-0.0078,1.455
1850.00,7.199942,25.15573,-0.000175,24.017803,-0.0077,1.455
1852.00,7.227410,25.15500,-0.000176,24.017370,-0.0078,1.455
1854.00,7.253532,25.15560,-0.000176,24.017455,-0.0078,1.456
1856.00,7.278040,25.15512,-0.000176,24.018120,-0.0077,1.455
1858.00,7.299778,25.15524,-0.000175,24.017641,-0.0078,1.455
1860.00,7.317848,25.15507,-0.000176,24.017500,-0.0078,1.455
1862.00,7.334692,25.15489,-0.000176,24.017603,-0.0078,1.455
1864.00,7.351191,25.15482,-0.000176,24.017714,-0.0078,1.456
1866.00,7.364965,25.15449,-0.000176,24.018013,-0.0078,1.455
1868.00,7.376317,25.15398,-0.000175,24.017650,-0.0077,1.455
1870.00,7.387911,25.15500,-0.000175,24.017658,-0.0078,1.456
1872.00,7.398104,25.15544,-0.000174,24.017931,-0.0078,1.455
1874.00,7.405797,25.15578,-0.000175,24.017982,-0.0078,1.454
1876.00,7.413358,25.15451,-0.000174,24.018136,-0.0078,1.455
1878.00,7.420649,25.15446,-0.000174,24.017542,-0.0078,1.455
1880.00,7.426719,25.15491,-0.000174,24.017872,-0.0078,1.455
1882.00,7.432845,25.15551,-0.000175,24.018022,-0.0077,1.455
1884.00,7.438071,25.15578,-0.000174,24.017730,-0.0077,1.454
1886.00,7.443335,25.15578,-0.000174,24.017382,-0.0077,1.455
1888.00,7.448385,25.15523,-0.000174,24.017683,-0.0078,1.455
1890.00,7.452426,25.15478,-0.000174,24.017721,-0.0078,1.455
1892.00,7.456691,25.15479,-0.000174,24.017765,-0.0078,1.455
1894.00,7.462468,25.15497,-0.000174,24.018434,-0.0078,1.455
1896.00,7.466131,25.15573,-0.000175,24.018135,-0.0078,1.455
1898.00,7.469449,25.15494,-0.000174,24.017281,-0.0078,1.455
1900.00,7.473708,25.15476,-0.000175,24.017348,-0.0078,1.455
1902.00,7.477656,25.15523,-0.000176,24.018037,-0.0078,1.456
1904.00,7.482206,25.15486,-0.000175,24.017931,-0.0078,1.455
1906.00,7.486008,25.15458,-0.000176,24.017391,-0.0078,1.455
1908.00,7.489541,25.15459,-0.000175,24.018017,-0.0077,1.455
1910.00,7.491983,25.15481,-0.000175,24.017627,-0.0077,1.455
1912.00,7.494229,25.15431,-0.000174,24.017219,-0.0077,1.455
1914.00,7.498328,25.15409,-0.000175,24.017640,-0.0078,1.455
1916.00,7.500758,25.15442,-0.000175,24.017098,-0.0078,1.455
1918.00,7.502342,25.15457,-0.000175,24.017147,-0.0078,1.455
1920.00,7.504839,25.15432,-0.000176,24.018426,-0.0078,1.455
1922.00,7.507601,25.15402,-0.000175,24.018040,-0.0077,1.455
1924.00,7.509285,25.15397,-0.000175,24.018162,-0.0078,1.455
1926.00,7.511043,25.15318,-0.000175,24.017099,-0.0078,1.455
1928.00,7.513131,25.15322,-0.000175,24.018153,-0.0078,1.455
1930.00,7.514155,25.15320,-0.000175,24.017612,-0.0078,1.455
1932.00,7.515235,25.15311,-0.000175,24.017912,-0.0078,1.455
1934.00,7.517352,25.15233,-0.000175,24.017696,-0.0078,1.455
1936.00,7.517914,25.15219,-0.000174,24.017435,-0.0078,1.455
1938.00,7.519205,25.15246,-0.000174,24.017935,-0.0078,1.455
1940.00,7.520514,25.15263,-0.000173,24.017221,-0.0078,1.455
1942.00,7.520947,25.15217,-0.000174,24.017531,-0.0078,1.455
1944.00,7.522007,25.15279,-0.000173,24.018838,-0.0078,1.455
1946.00,7.522301,25.15229,-0.000174,24.018164,-0.0078,1.455
1948.00,7.522900,25.15227,-0.000175,24.017799,-0.0078,1.455
1950.00,7.523244,25.15205,-0.000175,24.017243,-0.0078,1.455
1952.00,7.523367,25.15251,-0.000174,24.017670,-0.0077,1.455
1954.00,7.524493,25.15303,-0.000175,24.017777,-0.0077,1.455
1956.00,7.525231,25.15289,-0.000175,24.017085,-0.0077,1.455
1958.00,7.526334,25.15260,-0.000175,24.017942,-0.0078,1.455
1960.00,7.526653,25.15223,-0.000174,24.017569,-0.0078,1.455
1962.00,7.527082,25.15279,-0.000175,24.017707,-0.0078,1.456
1964.00,7.526901,25.15335,-0.000176,24.017864,-0.0078,1.455
1966.00,7.526923,25.15318,-0.000175,24.017422,-0.0078,1.455
1968.00,7.527158,25.15374,-0.000173,24.017600,-0.0078,1.455
1970.00,7.528071,25.15321,-0.000173,24.017777,-0.0077,1.455
1972.00,7.527929,25.15295,-0.000174,24.018104,-0.0078,1.455
1974.00,7.527084,25.15281,-0.000174,24.018144,-0.0077,1.455
1976.00,7.527531,25.15336,-0.000175,24.017426,-0.0078,1.455
1978.00,7.527751,25.15334,-0.000175,24.017638,-0.0078,1.455
1980.00,7.528292,25.15313,-0.000175,24.017110,-0.0078,1.455
1982.00,7.527749,25.15268,-0.000175,24.017489,-0.0078,1.455
1984.00,7.526933,25.15267,-0.000174,24.017623,-0.0078,1.455
1986.00,7.526378,25.15313,-0.000174,24.016886,-0.0077,1.455
1988.00,7.528159,25.15338,-0.000175,24.017757,-0.0077,1.455
1990.00,7.528458,25.15299,-0.000175,24.018096,-0.0078,1.455
1992.00,7.528425,25.15289,-0.000174,24.017616,-0.0078,1.456
1994.00,7.528972,25.15331,-0.000173,24.018260,-0.0077,1.455
1996.00,7.529564,25.15383,-0.000174,24.017984,-0.0077,1.455
1998.00,7.530074,25.15391,-0.000174,24.018015,-0.0078,1.455
2000.00,7.530588,25.15451,-0.000174,24.017861,-0.0078,1.455
2002.00,7.531515,25.15412,-0.000174,24.017921,-0.0077,1.455
2004.00,7.531236,25.15465,-0.000174,24.017886,-0.0077,1.455
2006.00,7.529800,25.15489,-0.000175,24.017694,-0.0077,1.456
2008.00,7.529378,25.15460,-0.000176,24.017509,-0.0077,1.455
2010.00,7.529923,25.15461,-0.000176,24.017984,-0.0078,1.455
2012.00,7.528609,25.15487,-0.000175,24.017750,-0.0078,1.456
2014.00,7.529269,25.15419,-0.000174,24.017647,-0.0078,1.455
2016.00,7.529662,25.15406,-0.000175,24.018160,-0.0078,1.455
2018.00,7.529367,25.15350,-0.000174,24.017563,-0.0078,1.455
2020.00,7.528984,25.15479,-0.000174,24.017147,-0.0078,1.455
2022.00,7.529327,25.15425,-0.000175,24.017389,-0.0078,1.455
2024.00,7.530225,25.15493,-0.000175,24.017973,-0.0078,1.455
2026.00,7.529899,25.15451,-0.000176,24.017547,-0.0078,1.455
2028.00,7.529734,25.15484,-0.000176,24.017734,-0.0078,1.455
2030.00,7.529995,25.15466,-0.000175,24.017797,-0.0077,1.454
2032.00,7.529996,25.15481,-0.000174,24.017101,-0.0078,1.455
2034.00,7.531199,25.15474,-0.000174,24.018617,-0.0078,1.455
2036.00,7.530954,25.15521,-0.000174,24.018236,-0.0078,1.455
2038.00,7.530613,25.15440,-0.000174,24.017509,-0.0078,1.455
2040.00,7.529712,25.15423,-0.000175,24.017449,-0.0078,1.455
2042.00,7.529317,25.15511,-0.000175,24.018055,-0.0078,1.455
2044.00,7.529544,25.15526,-0.000174,24.017663,-0.0078,1.455
2046.00,7.530163,25.15545,-0.000174,24.017516,-0.0078,1.455
2048.00,7.530892,25.15531,-0.000175,24.017453,-0.0078,1.456
2050.00,7.530741,25.15550,-0.000176,24.017520,-0.0078,1.456
2052.00,7.529816,25.15488,-0.000176,24.017500,-0.0078,1.455
2054.00,7.529372,25.15600,-0.000176,24.017645,-0.0078,1.455
2056.00,7.529700,25.15547,-0.000175,24.017143,-0.0078,1.455
2058.00,7.530322,25.15560,-0.000175,24.017547,-0.0078,1.455
2060.00,7.531177,25.15568,-0.000175,24.017170,-0.0078,1.456
2062.00,7.530232,25.15516,-0.000175,24.017973,-0.0078,1.455
2064.00,7.529414,25.15386,-0.000175,24.018089,-0.0078,1.455
2066.00,7.528495,25.15397,-0.000175,24.017250,-0.0078,1.455
2068.00,7.528464,25.15535,-0.000175,24.017457,-0.0078,1.456
2070.00,7.529090,25.15453,-0.000175,24.017451,-0.0078,1.455
2072.00,7.529387,25.15427,-0.000176,24.017337,-0.0078,1.455
2074.00,7.529296,25.15365,-0.000175,24.017774,-0.0078,1.455
2076.00,7.529861,25.15404,-0.000175,24.017716,-0.0078,1.455
2078.00,7.529541,25.15417,-0.000174,24.017834,-0.0078,1.455
2080.00,7.530336,25.15446,-0.000175,24.017999,-0.0078,1.456
2082.00,7.530965,25.15466,-0.000177,24.017901,-0.0078,1.455
2084.00,7.531008,25.15483,-0.000175,24.017629,-0.0078,1.455
2086.00,7.530809,25.15474,-0.000175,24.017128,-0.0078,1.455
2088.00,7.529442,25.15416,-0.000176,24.017148,-0.0078,1.456
2090.00,7.529443,25.15442,-0.000175,24.016855,-0.0078,1.455
2092.00,7.529529,25.15489,-0.000175,24.017569,-0.0077,1.456
2094.00,7.529744,25.15535,-0.000174,24.017821,-0.0078,1.455
2096.00,7.529759,25.15631,-0.000173,24.017547,-0.0077,1.455
2098.00,7.529501,25.15590,-0.000175,24.016951,-0.0078,1.455
2100.00,7.528784,25.15485,-0.000175,24.017420,-0.0078,1.455
2102.00,7.529586,25.15535,-0.000175,24.017206,-0.0078,1.456
2104.00,7.529750,25.15454,-0.000175,24.017232,-0.0078,1.456
2106.00,7.530195,25.15588,-0.000175,24.017433,-0.0078,1.456
2108.00,7.530122,25.15613,-0.000175,24.017418,-0.0078,1.455
2110.00,7.530626,25.15666,-0.000175,24.017076,-0.0078,1.455
2112.00,7.531388,25.15679,-0.000174,24.017534,-0.0078,1.455
2114.00,7.531092,25.15607,-0.000175,24.017612,-0.0078,1.455
2116.00,7.530474,25.15593,-0.000175,24.017647,-0.0078,1.455
2118.00,7.529799,25.15570,-0.000176,24.017029,-0.0078,1.455
2120.00,7.529038,25.15600,-0.000175,24.017727,-0.0078,1.455
2122.00,7.529004,25.15701,-0.000175,24.017699,-0.0078,1.455
2124.00,7.529299,25.15614,-0.000176,24.017583,-0.0078,1.455
2126.00,7.529428,25.15614,-0.000175,24.017431,-0.0078,1.456
2128.00,7.529204,25.15548,-0.000174,24.017023,-0.0078,1.455
2130.00,7.528635,25.15639,-0.000175,24.017321,-0.0078,1.455
2132.00,7.527802,25.15679,-0.000175,24.017241,-0.0078,1.455
2134.00,7.527490,25.15730,-0.000174,24.017605,-0.0078,1.455
2136.00,7.528223,25.15754,-0.000174,24.017939,-0.0078,1.455
2138.00,7.527745,25.15697,-0.000174,24.017447,-0.0078,1.455
2140.00,7.528414,25.15718,-0.000174,24.017453,-0.0078,1.456
2142.00,7.529149,25.15676,-0.000176,24.016423,-0.0078,1.455
2144.00,7.528631,25.15663,-0.000176,24.017703,-0.0078,1.455
2146.00,7.528477,25.15606,-0.000175,24.017652,-0.0078,1.456
2148.00,7.528542,25.15580,-0.000174,24.017170,-0.0078,1.456
2150.00,7.528382,25.15661,-0.000175,24.017834,-0.0078,1.455
2152.00,7.528461,25.15658,-0.000175,24.017368,-0.0078,1.455
2154.00,7.528577,25.15625,-0.000175,24.017542,-0.0078,1.455
2156.00,7.528444,25.15611,-0.000174,24.016974,-0.0078,1.455
2158.00,7.528466,25.15633,-0.000175,24.017108,-0.0077,1.455
2160.00,7.528932,25.15704,-0.000175,24.017884,-0.0077,1.455
2162.00,7.528767,25.15629,-0.000175,24.018096,-0.0078,1.455
2164.00,7.529018,25.15572,-0.000175,24.017652,-0.0078,1.456
2166.00,7.528696,25.15485,-0.000174,24.017620,-0.0077,1.455
2168.00,7.528427,25.15576,-0.000174,24.017052,-0.0078,1.456
2170.00,7.528114,25.15564,-0.000176,24.017469,-0.0078,1.455
2172.00,7.528169,25.15528,-0.000176,24.017556,-0.0078,1.455
2174.00,7.527791,25.15563,-0.000175,24.017931,-0.0078,1.456
2176.00,7.527769,25.15593,-0.000175,24.017422,-0.0078,1.456
2178.00,7.528658,25.15599,-0.000176,24.017462,-0.0078,1.455
2180.00,7.529105,25.15667,-0.000176,24.017239,-0.0078,1.455
2182.00,7.528952,25.15624,-0.000174,24.017380,-0.0078,1.455
2184.00,7.527753,25.15587,-0.000175,24.017906,-0.0077,1.456
2186.00,7.527442,25.15525,-0.000178,24.017685,-0.0078,1.456
2188.00,7.528719,25.15531,-0.000177,24.017850,-0.0078,1.455
2190.00,7.528343,25.15512,-0.000175,24.017852,-0.0078,1.455
2192.00,7.527456,25.15519,-0.000174,24.017623,-0.0078,1.455
2194.00,7.526876,25.15494,-0.000173,24.017165,-0.0078,1.455
2196.00,7.527382,25.15503,-0.000174,24.017317,-0.0078,1.456
2198.00,7.527966,25.15511,-0.000176,24.017288,-0.0078,1.456
2200.00,7.527766,25.15479,-0.000175,24.017484,-0.0078,1.456
2202.00,7.527372,25.15549,-0.000175,24.017422,-0.0078,1.456
2204.00,7.526988,25.15564,-0.000175,24.016858,-0.0078,1.455
2206.00,7.527266,25.15511,-0.000175,24.017128,-0.0078,1.456
2208.00,7.527779,25.15461,-0.000175,24.017493,-0.0078,1.455
2210.00,7.527121,25.15549,-0.000174,24.016960,-0.0078,1.455
2212.00,7.526672,25.15582,-0.000174,24.017212,-0.0078,1.456
2214.00,7.526542,25.15586,-0.000175,24.017529,-0.0078,1.455
2216.00,7.527329,25.15469,-0.000175,24.017857,-0.0077,1.455
2218.00,7.528014,25.15521,-0.000176,24.017524,-0.0078,1.456
2220.00,7.527241,25.15465,-0.000175,24.017509,-0.0078,1.456
2222.00,7.526931,25.15477,-0.000175,24.017770,-0.0077,1.455
2224.00,7.527652,25.15507,-0.000174,24.017442,-0.0078,1.455
2226.00,7.527391,25.15498,-0.000174,24.017429,-0.0078,1.455
2228.00,7.528235,25.15496,-0.000175,24.017475,-0.0078,1.456
2230.00,7.528217,25.15593,-0.000176,24.018158,-0.0077,1.456
2232.00,7.528347,25.15589,-0.000175,24.017904,-0.0078,1.455
2234.00,7.528309,25.15525,-0.000175,24.017991,-0.0077,1.456
2236.00,7.528151,25.15522,-0.000173,24.017806,-0.0078,1.455
2238.00,7.527617,25.15524,-0.000173,24.017988,-0.0077,1.456
2240.00,7.526792,25.15579,-0.000175,24.018104,-0.0078,1.455
2242.00,7.527024,25.15544,-0.000173,24.017995,-0.0077,1.456
2244.00,7.526383,25.15569,-0.000174,24.017783,-0.0077,1.456
2246.00,7.526276,25.15523,-0.000174,24.017649,-0.0077,1.455
2248.00,7.526476,25.15516,-0.000175,24.017607,-0.0077,1.455
2250.00,7.526573,25.15461,-0.000173,24.017786,-0.0078,1.455
2252.00,7.526324,25.15566,-0.000173,24.017070,-0.0078,1.456
2254.00,7.526923,25.15565,-0.000175,24.017627,-0.0077,1.456
2256.00,7.527278,25.15514,-0.000174,24.017558,-0.0078,1.456
2258.00,7.527752,25.15534,-0.000173,24.017877,-0.0077,1.455
2260.00,7.527765,25.15659,-0.000173,24.017687,-0.0077,1.455
2262.00,7.527336,25.15615,-0.000173,24.017435,-0.0077,1.455
2264.00,7.526985,25.15653,-0.000175,24.017681,-0.0078,1.456
2266.00,7.526104,25.15592,-0.000174,24.017716,-0.0078,1.456
2268.00,7.526200,25.15583,-0.000174,24.017580,-0.0078,1.455
2270.00,7.525846,25.15593,-0.000175,24.017815,-0.0078,1.455
2272.00,7.525617,25.15713,-0.000175,24.017464,-0.0078,1.455
2274.00,7.525457,25.15601,-0.000175,24.017692,-0.0078,1.455
2276.00,7.524974,25.15552,-0.000175,24.017730,-0.0078,1.456
2278.00,7.525582,25.15494,-0.000175,24.017565,-0.0078,1.456
2280.00,7.526036,25.15500,-0.000175,24.017656,-0.0078,1.456
2282.00,7.525528,25.15426,-0.000176,24.017897,-0.0077,1.456
2284.00,7.525335,25.15427,-0.000175,24.017531,-0.0078,1.455
2286.00,7.525860,25.15418,-0.000175,24.017728,-0.0078,1.456
2288.00,7.525789,25.15441,-0.000174,24.017915,-0.0078,1.455
2290.00,7.525233,25.15453,-0.000174,24.018004,-0.0078,1.456
2292.00,7.524873,25.15458,-0.000175,24.017489,-0.0077,1.456
2294.00,7.524615,25.15407,-0.000175,24.017429,-0.0077,1.456
2296.00,7.524349,25.15407,-0.000176,24.017815,-0.0078,1.456
2298.00,7.524932,25.15408,-0.000175,24.017574,-0.0078,1.455
2300.00,7.525044,25.15435,-0.000174,24.017353,-0.0078,1.455
2302.00,7.524621,25.15410,-0.000173,24.017000,-0.0078,1.455
2304.00,7.524032,25.15418,-0.000173,24.017370,-0.0078,1.456
2306.00,7.525362,25.15462,-0.000174,24.017823,-0.0078,1.456
2308.00,7.525573,25.15432,-0.000175,24.017502,-0.0077,1.455
2310.00,7.525062,25.15337,-0.000173,24.017652,-0.0077,1.456
2312.00,7.525496,25.15388,-0.000174,24.017863,-0.0078,1.456
2314.00,7.525827,25.15460,-0.000175,24.017699,-0.0078,1.455
2316.00,7.525628,25.15486,-0.000173,24.018084,-0.0078,1.455
2318.00,7.524856,25.15501,-0.000173,24.018057,-0.0078,1.455
2320.00,7.524848,25.15589,-0.000174,24.017999,-0.0078,1.456
2322.00,7.525100,25.15591,-0.000174,24.017609,-0.0078,1.456
2324.00,7.524720,25.15560,-0.000175,24.017438,-0.0078,1.456
2326.00,7.524448,25.15623,-0.000175,24.017475,-0.0078,1.456
2328.00,7.523765,25.15568,-0.000174,24.017480,-0.0078,1.456
2330.00,7.523812,25.15535,-0.000176,24.017652,-0.0078,1.456
2332.00,7.523072,25.15480,-0.000174,24.017901,-0.0078,1.456
2334.00,7.522706,25.15440,-0.000175,24.017761,-0.0078,1.455
2336.00,7.522833,25.15484,-0.000175,24.017718,-0.0077,1.456
2338.00,7.523756,25.15471,-0.000174,24.017304,-0.0078,1.456
2340.00,7.524821,25.15504,-0.000175,24.017183,-0.0078,1.456
2342.00,7.524672,25.15462,-0.000175,24.017330,-0.0078,1.455
2344.00,7.524733,25.15475,-0.000176,24.016947,-0.0078,1.456
2346.00,7.524250,25.15428,-0.000175,24.017049,-0.0078,1.456
2348.00,7.524578,25.15395,-0.000175,24.017861,-0.0078,1.456
2350.00,7.524364,25.15438,-0.000175,24.017469,-0.0078,1.455
2352.00,7.523912,25.15496,-0.000174,24.017960,-0.0078,1.455
2354.00,7.523277,25.15497,-0.000174,24.017796,-0.0078,1.456
2356.00,7.522964,25.15481,-0.000174,24.018328,-0.0078,1.456
2358.00,7.522266,25.15460,-0.000174,24.017411,-0.0078,1.456
2360.00,7.522437,25.15515,-0.000174,24.017667,-0.0078,1.455
2362.00,7.522404,25.15467,-0.000175,24.017498,-0.0078,1.456
2364.00,7.522824,25.15489,-0.000174,24.017640,-0.0078,1.456
2366.00,7.522539,25.15461,-0.000174,24.017183,-0.0078,1.455
2368.00,7.521791,25.15452,-0.000173,24.017710,-0.0078,1.455
2370.00,7.522092,25.15419,-0.000175,24.018055,-0.0078,1.455
2372.00,7.522836,25.15303,-0.000174,24.017177,-0.0078,1.456
2374.00,7.523137,25.15317,-0.000174,24.017286,-0.0078,1.456
2376.00,7.523184,25.15375,-0.000175,24.017335,-0.0078,1.456
2378.00,7.523518,25.15383,-0.000173,24.018193,-0.0077,1.455
2380.00,7.522940,25.15463,-0.000173,24.017603,-0.0077,1.456
2382.00,7.522124,25.15479,-0.000175,24.017574,-0.0078,1.456
2384.00,7.522465,25.15419,-0.000174,24.017571,-0.0078,1.456
2386.00,7.522906,25.15466,-0.000175,24.017999,-0.0077,1.456
2388.00,7.523242,25.15489,-0.000174,24.018009,-0.0077,1.456
2390.00,7.523139,25.15526,-0.000174,24.017919,-0.0078,1.455
2392.00,7.523196,25.15452,-0.000175,24.017763,-0.0077,1.456
2394.00,7.523358,25.15486,-0.000174,24.017817,-0.0078,1.456
2396.00,7.522617,25.15473,-0.000174,24.018000,-0.0078,1.456
2398.00,7.522753,25.15551,-0.000175,24.017754,-0.0078,1.456
2400.00,7.523012,25.15669,-0.000175,24.017799,-0.0078,1.455
@4,12.0000,24.0
2402.00,7.522147,25.15629,-0.000175,24.017455,-0.0078,1.455
2404.00,7.517031,25.15557,-0.000175,24.017324,-0.0078,1.455
2406.00,7.505914,25.15459,-0.000175,24.017433,-0.0078,1.455
2408.00,7.477759,25.15431,-0.000175,24.017846,-0.0077,1.454
2410.00,7.428098,25.15446,-0.000174,24.017968,-0.0078,1.454
2412.00,7.373007,25.15395,-0.000173,24.017388,-0.0078,1.455
2414.00,7.321871,25.15447,-0.000175,24.017199,-0.0078,1.456
2416.00,7.274750,25.15473,-0.000175,24.017304,-0.0078,1.456
2418.00,7.231099,25.15454,-0.000176,24.017373,-0.0078,1.456
2420.00,7.188764,25.15528,-0.000176,24.017995,-0.0077,1.457
2422.00,7.147687,25.15535,-0.000177,24.017632,-0.0078,1.456
2424.00,7.110111,25.15449,-0.000177,24.017609,-0.0078,1.456
2426.00,7.075815,25.15475,-0.000177,24.018357,-0.0078,1.457
2428.00,7.050026,25.15623,-0.000177,24.017738,-0.0078,1.457
2430.00,7.033971,25.15602,-0.000177,24.017971,-0.0078,1.458
2432.00,7.033759,25.15654,-0.000177,24.017384,-0.0077,1.457
2434.00,7.050143,25.15594,-0.000178,24.017823,-0.0078,1.458
2436.00,7.070398,25.15558,-0.000177,24.017489,-0.0078,1.457
2438.00,7.090873,25.15599,-0.000177,24.018267,-0.0078,1.456
2440.00,7.110900,25.15532,-0.000175,24.018049,-0.0077,1.456
2442.00,7.132820,25.15550,-0.000174,24.017544,-0.0077,1.456
2444.00,7.156639,25.15571,-0.000175,24.017165,-0.0078,1.456
2446.00,7.180975,25.15569,-0.000174,24.016771,-0.0078,1.456
2448.00,7.205718,25.15565,-0.000175,24.017861,-0.0078,1.456
2450.00,7.229603,25.15554,-0.000175,24.017449,-0.0077,1.455
2452.00,7.253256,25.15457,-0.000175,24.017921,-0.0078,1.456
2454.00,7.275159,25.15494,-0.000176,24.017634,-0.0078,1.456
2456.00,7.295262,25.15518,-0.000177,24.017563,-0.0078,1.456
2458.00,7.313190,25.15524,-0.000175,24.018154,-0.0078,1.455
2460.00,7.330259,25.15516,-0.000176,24.017288,-0.0078,1.456
2462.00,7.346385,25.15485,-0.000176,24.017522,-0.0078,1.455
2464.00,7.359742,25.15439,-0.000176,24.017839,-0.0078,1.456
2466.00,7.372643,25.15518,-0.000174,24.017428,-0.0078,1.455
2468.00,7.383806,25.15510,-0.000175,24.017264,-0.0078,1.456
2470.00,7.393515,25.15557,-0.000174,24.017801,-0.0078,1.455
2472.00,7.402729,25.15518,-0.000175,24.017679,-0.0078,1.456
2474.00,7.411068,25.15541,-0.000175,24.016896,-0.0078,1.456
2476.00,7.417685,25.15473,-0.000176,24.017464,-0.0078,1.456
2478.00,7.423739,25.15497,-0.000176,24.017708,-0.0077,1.456
2480.00,7.429396,25.15502,-0.000175,24.016956,-0.0077,1.456
2482.00,7.435130,25.15555,-0.000176,24.016682,-0.0077,1.455
2484.00,7.440366,25.15487,-0.000176,24.017534,-0.0077,1.455
2486.00,7.443911,25.15427,-0.000174,24.017206,-0.0077,1.455
2488.00,7.447212,25.15491,-0.000175,24.017893,-0.0078,1.455
2490.00,7.449747,25.15580,-0.000175,24.017339,-0.0078,1.456
2492.00,7.453138,25.15535,-0.000175,24.017081,-0.0078,1.456
2494.00,7.457052,25.15582,-0.000176,24.017480,-0.0078,1.456
2496.00,7.459599,25.15577,-0.000176,24.016958,-0.0078,1.455
2498.00,7.461321,25.15494,-0.000175,24.016722,-0.0078,1.455
2500.00,7.464112,25.15487,-0.000175,24.017544,-0.0078,1.456
2502.00,7.466584,25.15496,-0.000175,24.017397,-0.0078,1.456
2504.00,7.467975,25.15418,-0.000176,24.017558,-0.0078,1.456
2506.00,7.469914,25.15429,-0.000175,24.017447,-0.0078,1.456
2508.00,7.471841,25.15512,-0.000175,24.017272,-0.0077,1.456
2510.00,7.473218,25.15559,-0.000175,24.017379,-0.0077,1.455
2512.00,7.473703,25.15572,-0.000175,24.017776,-0.0077,1.456
2514.00,7.474868,25.15535,-0.000176,24.017302,-0.0078,1.455
2516.00,7.475885,25.15571,-0.000175,24.018191,-0.0078,1.456
2518.00,7.478008,25.15562,-0.000175,24.017426,-0.0078,1.456
2520.00,7.479822,25.15581,-0.000174,24.017808,-0.0078,1.455
2522.00,7.481631,25.15514,-0.000174,24.018261,-0.0078,1.455
2524.00,7.483326,25.15526,-0.000175,24.017734,-0.0078,1.456
2526.00,7.484375,25.15518,-0.000175,24.017250,-0.0078,1.456
2528.00,7.485736,25.15477,-0.000175,24.017605,-0.0078,1.456
2530.00,7.487306,25.15447,-0.000174,24.017513,-0.0078,1.456
2532.00,7.489349,25.15410,-0.000175,24.017139,-0.0078,1.456
2534.00,7.491143,25.15356,-0.000175,24.017917,-0.0078,1.455
2536.00,7.492159,25.15449,-0.000175,24.017790,-0.0078,1.455
2538.00,7.493654,25.15431,-0.000174,24.017687,-0.0078,1.455
2540.00,7.494502,25.15388,-0.000176,24.017794,-0.0077,1.456
2542.00,7.495516,25.15391,-0.000177,24.017205,-0.0077,1.455
2544.00,7.496661,25.15403,-0.000176,24.017756,-0.0078,1.455
2546.00,7.498196,25.15508,-0.000175,24.017375,-0.0078,1.456
2548.00,7.498272,25.15445,-0.000175,24.017031,-0.0078,1.456
2550.00,7.499847,25.15385,-0.000176,24.017185,-0.0078,1.455
2552.00,7.500225,25.15449,-0.000176,24.017708,-0.0078,1.455
2554.00,7.500461,25.15465,-0.000176,24.017770,-0.0078,1.456
2556.00,7.500868,25.15403,-0.000175,24.017143,-0.0078,1.456
2558.00,7.502275,25.15452,-0.000176,24.017980,-0.0078,1.455
2560.00,7.503063,25.15452,-0.000176,24.017446,-0.0078,1.456
2562.00,7.503065,25.15501,-0.000176,24.016915,-0.0078,1.455
2564.00,7.502672,25.15549,-0.000176,24.017027,-0.0078,1.455
2566.00,7.503010,25.15564,-0.000174,24.017214,-0.0077,1.456
2568.00,7.503331,25.15575,-0.000175,24.017446,-0.0078,1.455
2570.00,7.503897,25.15471,-0.000175,24.017020,-0.0078,1.456
2572.00,7.504879,25.15543,-0.000176,24.017480,-0.0078,1.456
2574.00,7.506390,25.15503,-0.000176,24.017185,-0.0078,1.456
2576.00,7.506888,25.15523,-0.000178,24.017050,-0.0078,1.456
2578.00,7.506700,25.15431,-0.000177,24.017643,-0.0078,1.456
2580.00,7.507025,25.15439,-0.000176,24.017277,-0.0078,1.456
2582.00,7.507932,25.15427,-0.000177,24.017098,-0.0078,1.456
2584.00,7.507808,25.15531,-0.000175,24.017273,-0.0078,1.456
2586.00,7.507483,25.15494,-0.000174,24.017333,-0.0078,1.456
2588.00,7.506758,25.15536,-0.000176,24.017246,-0.0078,1.455
2590.00,7.507026,25.15491,-0.000176,24.017395,-0.0078,1.456
2592.00,7.507107,25.15422,-0.000176,24.017650,-0.0078,1.456
2594.00,7.507530,25.15462,-0.000175,24.017620,-0.0078,1.455
2596.00,7.507319,25.15538,-0.000175,24.017796,-0.0078,1.456
2598.00,7.506313,25.15468,-0.000175,24.017627,-0.0078,1.456
2600.00,7.505405,25.15432,-0.000176,24.016978,-0.0078,1.456
2602.00,7.505235,25.15475,-0.000176,24.017868,-0.0078,1.457
2604.00,7.506208,25.15560,-0.000175,24.017872,-0.0078,1.456
2606.00,7.506587,25.15528,-0.000177,24.017172,-0.0078,1.455
2608.00,7.505830,25.15516,-0.000175,24.017719,-0.0078,1.456
2610.00,7.505731,25.15597,-0.000175,24.017520,-0.0078,1.455
2612.00,7.507088,25.15558,-0.000176,24.017206,-0.0078,1.456
2614.00,7.508280,25.15560,-0.000175,24.016991,-0.0078,1.456
2616.00,7.508670,25.15582,-0.000176,24.016831,-0.0078,1.456
2618.00,7.507963,25.15519,-0.000176,24.017665,-0.0078,1.456
2620.00,7.507393,25.15543,-0.000175,24.017335,-0.0078,1.456
2622.00,7.507137,25.15487,-0.000174,24.017288,-0.0078,1.456
2624.00,7.506971,25.15549,-0.000175,24.017645,-0.0078,1.456
2626.00,7.507520,25.15560,-0.000175,24.017993,-0.0078,1.456
2628.00,7.507766,25.15531,-0.000176,24.017908,-0.0078,1.456
2630.00,7.508001,25.15520,-0.000177,24.017540,-0.0078,1.456
2632.00,7.508019,25.15476,-0.000176,24.017797,-0.0078,1.456
2634.00,7.507485,25.15586,-0.000176,24.017018,-0.0078,1.456
2636.00,7.507811,25.15580,-0.000177,24.017556,-0.0078,1.456
2638.00,7.508202,25.15514,-0.000175,24.017453,-0.0078,1.455
2640.00,7.508844,25.15492,-0.000175,24.018187,-0.0078,1.456
2642.00,7.508656,25.15490,-0.000176,24.017186,-0.0078,1.456
2644.00,7.509016,25.15544,-0.000177,24.017478,-0.0078,1.456
2646.00,7.509326,25.15609,-0.000175,24.018073,-0.0078,1.456
2648.00,7.508992,25.15598,-0.000176,24.018178,-0.0078,1.456
2650.00,7.508924,25.15536,-0.000175,24.017915,-0.0078,1.456
2652.00,7.508683,25.15478,-0.000175,24.017812,-0.0078,1.456
2654.00,7.508622,25.15508,-0.000177,24.017741,-0.0078,1.457
2656.00,7.508860,25.15576,-0.000175,24.017525,-0.0078,1.455
2658.00,7.507888,25.15605,-0.000175,24.017487,-0.0078,1.456
2660.00,7.507452,25.15641,-0.000175,24.017493,-0.0078,1.456
2662.00,7.508046,25.15601,-0.000175,24.017738,-0.0078,1.456
2664.00,7.508568,25.15506,-0.000175,24.017935,-0.0078,1.455
2666.00,7.508665,25.15586,-0.000175,24.017331,-0.0078,1.456
2668.00,7.508726,25.15596,-0.000175,24.017172,-0.0078,1.456
2670.00,7.508087,25.15669,-0.000176,24.017304,-0.0078,1.456
2672.00,7.507722,25.15735,-0.000176,24.017228,-0.0078,1.456
2674.00,7.508435,25.15674,-0.000176,24.017444,-0.0078,1.456
2676.00,7.508578,25.15653,-0.000176,24.017545,-0.0078,1.456
2678.00,7.508990,25.15627,-0.000177,24.017607,-0.0078,1.456
2680.00,7.508825,25.15614,-0.000175,24.017652,-0.0078,1.455
2682.00,7.509691,25.15561,-0.000176,24.017844,-0.0078,1.456
2684.00,7.509001,25.15491,-0.000175,24.017496,-0.0078,1.456
2686.00,7.509519,25.15564,-0.000175,24.017331,-0.0078,1.456
2688.00,7.509801,25.15593,-0.000176,24.017063,-0.0078,1.456
2690.00,7.510374,25.15592,-0.000176,24.017016,-0.0078,1.456
2692.00,7.510795,25.15616,-0.000177,24.016954,-0.0078,1.456
2694.00,7.510136,25.15656,-0.000177,24.016179,-0.0078,1.456
2696.00,7.510529,25.15602,-0.000175,24.016800,-0.0078,1.456
2698.00,7.511158,25.15625,-0.000176,24.017486,-0.0078,1.456
2700.00,7.510989,25.15589,-0.000176,24.017890,-0.0078,1.456
2702.00,7.510939,25.15630,-0.000176,24.017971,-0.0078,1.457
2704.00,7.511383,25.15666,-0.000175,24.017393,-0.0078,1.456
2706.00,7.510608,25.15609,-0.000176,24.017748,-0.0078,1.456
2708.00,7.510392,25.15608,-0.000177,24.017348,-0.0078,1.456
2710.00,7.509982,25.15605,-0.000177,24.017397,-0.0078,1.457
2712.00,7.509515,25.15601,-0.000177,24.017177,-0.0078,1.456
2714.00,7.508537,25.15616,-0.000175,24.017904,-0.0078,1.457
2716.00,7.508762,25.15561,-0.000175,24.017498,-0.0078,1.456
2718.00,7.508584,25.15479,-0.000175,24.017971,-0.0078,1.456
2720.00,7.508903,25.15439,-0.000176,24.017868,-0.0078,1.457
2722.00,7.508695,25.15487,-0.000176,24.017549,-0.0078,1.456
2724.00,7.508884,25.15542,-0.000175,24.017524,-0.0077,1.456
2726.00,7.509100,25.15578,-0.000176,24.017453,-0.0078,1.456
2728.00,7.508772,25.15555,-0.000175,24.018064,-0.0078,1.456
2730.00,7.508977,25.15701,-0.000175,24.017319,-0.0078,1.457
2732.00,7.509959,25.15737,-0.000176,24.017589,-0.0078,1.456
2734.00,7.509715,25.15646,-0.000176,24.017350,-0.0078,1.456
2736.00,7.510308,25.15580,-0.000175,24.017754,-0.0078,1.456
2738.00,7.510393,25.15628,-0.000175,24.017212,-0.0078,1.456
2740.00,7.510242,25.15674,-0.000175,24.017776,-0.0078,1.455
2742.00,7.510635,25.15729,-0.000176,24.017689,-0.0078,1.455
2744.00,7.510190,25.15701,-0.000175,24.017417,-0.0078,1.456
2746.00,7.509286,25.15718,-0.000175,24.017801,-0.0078,1.456
2748.00,7.509321,25.15679,-0.000176,24.017970,-0.0078,1.457
2750.00,7.509119,25.15605,-0.000177,24.017446,-0.0078,1.457
2752.00,7.508608,25.15635,-0.000177,24.017377,-0.0078,1.456
2754.00,7.508759,25.15625,-0.000176,24.017226,-0.0078,1.457
2756.00,7.509078,25.15579,-0.000176,24.017725,-0.0078,1.456
2758.00,7.509296,25.15608,-0.000175,24.018049,-0.0078,1.456
2760.00,7.509144,25.15553,-0.000175,24.017029,-0.0078,1.456
2762.00,7.509522,25.15496,-0.000176,24.017627,-0.0078,1.457
2764.00,7.509086,25.15473,-0.000175,24.017875,-0.0078,1.456
2766.00,7.508770,25.15487,-0.000176,24.017388,-0.0078,1.456
2768.00,7.508713,25.15417,-0.000175,24.018252,-0.0078,1.456
2770.00,7.507487,25.15374,-0.000175,24.017645,-0.0078,1.456
2772.00,7.507037,25.15461,-0.000176,24.017214,-0.0078,1.456
2774.00,7.507357,25.15420,-0.000176,24.017235,-0.0078,1.456
2776.00,7.507987,25.15447,-0.000176,24.017399,-0.0078,1.456
2778.00,7.507986,25.15375,-0.000175,24.016711,-0.0078,1.457
2780.00,7.508802,25.15370,-0.000176,24.017223,-0.0077,1.457
2782.00,7.509851,25.15475,-0.000177,24.017331,-0.0078,1.456
2784.00,7.509960,25.15473,-0.000176,24.017484,-0.0078,1.457
2786.00,7.509988,25.15409,-0.000176,24.017313,-0.0078,1.457
2788.00,7.509929,25.15382,-0.000176,24.017136,-0.0078,1.456
2790.00,7.509551,25.15431,-0.000177,24.016235,-0.0078,1.456
2792.00,7.510469,25.15427,-0.000176,24.017119,-0.0078,1.456
2794.00,7.510925,25.15399,-0.000177,24.017234,-0.0078,1.457
2796.00,7.510676,25.15497,-0.000176,24.017500,-0.0078,1.456
2798.00,7.510783,25.15553,-0.000176,24.017118,-0.0078,1.456
2800.00,7.511336,25.15473,-0.000176,24.017611,-0.0078,1.456
2802.00,7.510917,25.15430,-0.000175,24.017357,-0.0078,1.456
2804.00,7.510410,25.15451,-0.000176,24.017248,-0.0078,1.456
2806.00,7.510014,25.15434,-0.000176,24.017252,-0.0078,1.456
2808.00,7.510536,25.15440,-0.000176,24.017482,-0.0078,1.457
2810.00,7.510811,25.15468,-0.000177,24.017480,-0.0078,1.457
2812.00,7.510386,25.15474,-0.000176,24.018200,-0.0078,1.456
2814.00,7.509958,25.15419,-0.000176,24.017234,-0.0078,1.457
2816.00,7.509528,25.15464,-0.000176,24.017237,-0.0078,1.456
2818.00,7.509103,25.15462,-0.000176,24.017388,-0.0078,1.457
2820.00,7.508909,25.15515,-0.000176,24.017319,-0.0078,1.456
2822.00,7.508925,25.15472,-0.000176,24.017244,-0.0078,1.456
2824.00,7.509021,25.15482,-0.000178,24.017322,-0.0078,1.455
2826.00,7.508617,25.15412,-0.000177,24.017687,-0.0078,1.456
2828.00,7.508670,25.15455,-0.000176,24.017165,-0.0078,1.456
2830.00,7.507787,25.15490,-0.000177,24.017480,-0.0078,1.456
2832.00,7.507436,25.15487,-0.000176,24.017388,-0.0078,1.456
2834.00,7.508666,25.15502,-0.000176,24.017181,-0.0078,1.457
2836.00,7.509146,25.15520,-0.000176,24.017767,-0.0078,1.456
2838.00,7.509128,25.15452,-0.000176,24.017255,-0.0078,1.456
2840.00,7.509379,25.15483,-0.000176,24.017598,-0.0078,1.456
2842.00,7.509536,25.15457,-0.000175,24.017627,-0.0078,1.456
2844.00,7.509738,25.15453,-0.000175,24.017678,-0.0078,1.456
2846.00,7.509543,25.15454,-0.000176,24.017942,-0.0078,1.456
2848.00,7.509521,25.15439,-0.000176,24.017495,-0.0078,1.456
2850.00,7.509805,25.15472,-0.000177,24.018280,-0.0078,1.457
2852.00,7.509707,25.15461,-0.000176,24.017368,-0.0078,1.457
2854.00,7.509445,25.15506,-0.000177,24.017268,-0.0078,1.456
2856.00,7.510273,25.15530,-0.000176,24.017533,-0.0078,1.456
2858.00,7.510320,25.15508,-0.000176,24.017721,-0.0078,1.457
2860.00,7.509927,25.15613,-0.000177,24.017321,-0.0078,1.456
2862.00,7.509703,25.15620,-0.000176,24.017592,-0.0078,1.456
2864.00,7.510117,25.15644,-0.000175,24.017767,-0.0078,1.456
2866.00,7.509774,25.15633,-0.000175,24.017353,-0.0078,1.457
2868.00,7.509443,25.15593,-0.000176,24.017640,-0.0078,1.457
2870.00,7.508365,25.15628,-0.000176,24.017912,-0.0078,1.457
2872.00,7.508029,25.15614,-0.000176,24.018037,-0.0078,1.457
2874.00,7.507894,25.15645,-0.000176,24.017674,-0.0078,1.456
2876.00,7.507810,25.15570,-0.000176,24.017094,-0.0078,1.456
2878.00,7.508123,25.15587,-0.000176,24.017578,-0.0078,1.456
2880.00,7.508009,25.15597,-0.000175,24.017821,-0.0078,1.457
2882.00,7.507763,25.15578,-0.000177,24.017281,-0.0078,1.456
2884.00,7.507796,25.15558,-0.000174,24.017482,-0.0078,1.456
2886.00,7.507489,25.15566,-0.000175,24.017270,-0.0078,1.456
2888.00,7.507851,25.15573,-0.000175,24.017310,-0.0078,1.456
2890.00,7.509121,25.15571,-0.000176,24.017825,-0.0078,1.456
2892.00,7.508511,25.15547,-0.000175,24.017821,-0.0077,1.456
2894.00,7.508032,25.15516,-0.000175,24.017830,-0.0078,1.456
2896.00,7.508341,25.15588,-0.000175,24.017473,-0.0078,1.456
2898.00,7.508254,25.15524,-0.000175,24.017660,-0.0078,1.456
2900.00,7.508885,25.15525,-0.000174,24.017857,-0.0078,1.456
2902.00,7.508901,25.15572,-0.000175,24.018002,-0.0078,1.457
2904.00,7.508941,25.15531,-0.000176,24.017563,-0.0078,1.457
2906.00,7.508750,25.15498,-0.000176,24.017520,-0.0078,1.457
2908.00,7.508100,25.15510,-0.000175,24.017493,-0.0078,1.457
2910.00,7.508105,25.15526,-0.000177,24.017743,-0.0078,1.456
2912.00,7.508433,25.15557,-0.000176,24.017930,-0.0077,1.456
2914.00,7.507507,25.15564,-0.000176,24.017875,-0.0078,1.457
2916.00,7.507356,25.15527,-0.000174,24.017507,-0.0077,1.456
2918.00,7.508103,25.15498,-0.000175,24.017857,-0.0077,1.456
2920.00,7.507983,25.15521,-0.000175,24.017863,-0.0077,1.457
2922.00,7.507325,25.15454,-0.000175,24.017689,-0.0078,1.456
2924.00,7.507494,25.15481,-0.000176,24.017484,-0.0077,1.456
2926.00,7.507084,25.15545,-0.000175,24.017756,-0.0077,1.457
2928.00,7.506843,25.15538,-0.000176,24.018196,-0.0077,1.457
2930.00,7.507200,25.15605,-0.000175,24.017524,-0.0077,1.456
2932.00,7.507419,25.15550,-0.000176,24.017442,-0.0078,1.456
2934.00,7.506833,25.15510,-0.000175,24.017828,-0.0078,1.457
2936.00,7.506762,25.15472,-0.000174,24.018178,-0.0078,1.457
2938.00,7.507364,25.15597,-0.000175,24.018089,-0.0078,1.457
2940.00,7.506819,25.15513,-0.000175,24.017821,-0.0078,1.457
2942.00,7.506718,25.15465,-0.000175,24.017453,-0.0078,1.456
2944.00,7.506868,25.15488,-0.000175,24.017395,-0.0078,1.456
2946.00,7.506245,25.15599,-0.000174,24.018151,-0.0078,1.457
2948.00,7.506791,25.15549,-0.000176,24.017553,-0.0078,1.457
2950.00,7.507270,25.15492,-0.000176,24.017072,-0.0078,1.457
2952.00,7.506445,25.15476,-0.000176,24.017114,-0.0078,1.457
2954.00,7.505593,25.15445,-0.000177,24.017052,-0.0078,1.457
2956.00,7.506401,25.15426,-0.000177,24.017674,-0.0078,1.457
2958.00,7.507555,25.15436,-0.000175,24.018066,-0.0078,1.457
2960.00,7.507420,25.15481,-0.000175,24.017759,-0.0077,1.456
2962.00,7.507619,25.15504,-0.000175,24.016909,-0.0077,1.456
2964.00,7.507797,25.15451,-0.000176,24.017683,-0.0078,1.456
2966.00,7.507979,25.15509,-0.000174,24.017480,-0.0078,1.457
2968.00,7.507167,25.15520,-0.000174,24.018200,-0.0078,1.457
2970.00,7.506697,25.15599,-0.000175,24.017716,-0.0078,1.456
2972.00,7.506390,25.15636,-0.000175,24.017312,-0.0078,1.456
2974.00,7.506682,25.15501,-0.000174,24.017409,-0.0077,1.456
2976.00,7.506156,25.15432,-0.000174,24.018046,-0.0078,1.457
2978.00,7.506311,25.15514,-0.000175,24.018125,-0.0078,1.457
2980.00,7.506186,25.15506,-0.000176,24.017264,-0.0078,1.457
2982.00,7.506348,25.15491,-0.000175,24.017190,-0.0078,1.457
2984.00,7.505961,25.15590,-0.000176,24.017119,-0.0078,1.456
2986.00,7.505741,25.15587,-0.000175,24.017290,-0.0078,1.456
2988.00,7.506004,25.15578,-0.000176,24.017960,-0.0077,1.457
2990.00,7.506211,25.15569,-0.000175,24.017567,-0.0077,1.457
2992.00,7.506693,25.15497,-0.000176,24.017681,-0.0078,1.456
2994.00,7.506883,25.15485,-0.000174,24.017868,-0.0078,1.456
2996.00,7.506628,25.15498,-0.000174,24.017404,-0.0078,1.457
2998.00,7.506906,25.15545,-0.000176,24.017855,-0.0078,1.457
3000.00,7.506860,25.15580,-0.000176,24.017085,-0.0078,1.457
@5,12.0000,24.0
3002.00,7.506712,25.15598,-0.000175,24.017237,-0.0078,1.456
3004.00,7.502940,25.15519,-0.000174,24.017464,-0.0078,1.456
3006.00,7.493124,25.15568,-0.000175,24.017754,-0.0078,1.455
3008.00,7.471033,25.15586,-0.000172,24.018057,-0.0078,1.455
3010.00,7.430911,25.15595,-0.000173,24.017781,-0.0078,1.456
3012.00,7.386555,25.15626,-0.000174,24.017979,-0.0077,1.456
3014.00,7.345551,25.15601,-0.000176,24.017502,-0.0077,1.456
3016.00,7.307729,25.15620,-0.000176,24.017462,-0.0078,1.457
3018.00,7.272767,25.15584,-0.000177,24.018377,-0.0078,1.458
3020.00,7.240310,25.15558,-0.000177,24.017964,-0.0078,1.457
3022.00,7.209443,25.15562,-0.000177,24.017536,-0.0078,1.458
3024.00,7.179614,25.15564,-0.000177,24.017194,-0.0078,1.458
3026.00,7.152475,25.15619,-0.000176,24.018046,-0.0077,1.458
3028.00,7.131741,25.15653,-0.000175,24.017835,-0.0078,1.458
3030.00,7.119839,25.15620,-0.000176,24.018180,-0.0078,1.458
3032.00,7.118770,25.15566,-0.000177,24.017583,-0.0077,1.459
3034.00,7.130538,25.15497,-0.000177,24.017810,-0.0078,1.459
3036.00,7.146320,25.15629,-0.000179,24.018314,-0.0078,1.458
3038.00,7.161370,25.15608,-0.000176,24.018298,-0.0077,1.457
3040.00,7.177220,25.15653,-0.000174,24.017732,-0.0078,1.458
3042.00,7.193323,25.15648,-0.000176,24.017650,-0.0078,1.457
3044.00,7.210628,25.15714,-0.000175,24.018236,-0.0078,1.457
3046.00,7.228878,25.15799,-0.000175,24.017966,-0.0078,1.456
3048.00,7.247460,25.15678,-0.000175,24.017640,-0.0078,1.457
3050.00,7.267174,25.15690,-0.000175,24.017828,-0.0077,1.457
3052.00,7.286190,25.15718,-0.000174,24.018002,-0.0077,1.457
3054.00,7.303107,25.15620,-0.000175,24.017852,-0.0078,1.457
3056.00,7.319192,25.15608,-0.000175,24.017482,-0.0078,1.456
3058.00,7.333627,25.15683,-0.000176,24.018017,-0.0078,1.457
3060.00,7.346883,25.15583,-0.000175,24.017730,-0.0078,1.457
3062.00,7.358705,25.15635,-0.000176,24.018212,-0.0078,1.457
3064.00,7.369876,25.15697,-0.000176,24.017641,-0.0078,1.457
3066.00,7.380064,25.15655,-0.000175,24.017763,-0.0078,1.457
3068.00,7.388641,25.15603,-0.000174,24.017551,-0.0078,1.457
3070.00,7.396002,25.15578,-0.000174,24.017504,-0.0078,1.457
3072.00,7.403600,25.15549,-0.000174,24.017685,-0.0077,1.457
3074.00,7.409814,25.15635,-0.000174,24.017777,-0.0078,1.457
3076.00,7.415772,25.15619,-0.000175,24.017634,-0.0078,1.457
3078.00,7.420132,25.15590,-0.000175,24.017681,-0.0078,1.457
3080.00,7.424191,25.15616,-0.000174,24.018260,-0.0078,1.457
3082.00,7.427858,25.15587,-0.000174,24.017815,-0.0077,1.456
3084.00,7.432100,25.15603,-0.000175,24.017950,-0.0078,1.457
3086.00,7.436300,25.15603,-0.000176,24.017625,-0.0078,1.457
3088.00,7.439190,25.15593,-0.000176,24.017892,-0.0078,1.457
3090.00,7.440419,25.15591,-0.000176,24.018008,-0.0078,1.457
3092.00,7.443190,25.15597,-0.000174,24.017681,-0.0078,1.456
3094.00,7.446186,25.15596,-0.000174,24.017625,-0.0077,1.457
3096.00,7.448793,25.15546,-0.000174,24.017516,-0.0077,1.457
3098.00,7.451283,25.15598,-0.000174,24.017872,-0.0077,1.456
3100.00,7.453524,25.15632,-0.000174,24.017696,-0.0077,1.457
3102.00,7.455890,25.15641,-0.000175,24.017123,-0.0078,1.457
3104.00,7.459096,25.15565,-0.000176,24.017741,-0.0078,1.457
3106.00,7.462051,25.15497,-0.000176,24.017953,-0.0078,1.456
3108.00,7.463442,25.15639,-0.000174,24.017647,-0.0078,1.456
3110.00,7.466162,25.15551,-0.000174,24.017761,-0.0078,1.457
3112.00,7.469158,25.15519,-0.000175,24.017649,-0.0078,1.457
3114.00,7.470849,25.15518,-0.000175,24.017605,-0.0078,1.456
3116.00,7.472306,25.15517,-0.000175,24.017560,-0.0078,1.456
3118.00,7.474118,25.15590,-0.000175,24.017047,-0.0078,1.457
3120.00,7.476627,25.15581,-0.000176,24.017337,-0.0078,1.457
3122.00,7.478532,25.15575,-0.000175,24.017518,-0.0078,1.456
3124.00,7.479731,25.15589,-0.000173,24.018118,-0.0078,1.456
3126.00,7.481124,25.15651,-0.000174,24.018062,-0.0078,1.457
3128.00,7.483170,25.15611,-0.000176,24.017451,-0.0078,1.457
3130.00,7.484122,25.15510,-0.000175,24.018051,-0.0078,1.457
3132.00,7.485794,25.15520,-0.000175,24.018269,-0.0078,1.457
3134.00,7.486146,25.15585,-0.000175,24.018140,-0.0078,1.457
3136.00,7.486280,25.15584,-0.000176,24.017562,-0.0078,1.457
3138.00,7.487580,25.15606,-0.000175,24.017435,-0.0078,1.457
3140.00,7.488323,25.15579,-0.000174,24.017629,-0.0078,1.456
3142.00,7.488411,25.15675,-0.000172,24.017602,-0.0078,1.456
3144.00,7.489137,25.15727,-0.000174,24.017576,-0.0078,1.457
3146.00,7.490468,25.15601,-0.000175,24.017496,-0.0078,1.457
3148.00,7.490795,25.15591,-0.000176,24.018276,-0.0078,1.457
3150.00,7.491466,25.15633,-0.000176,24.017484,-0.0077,1.457
3152.00,7.491812,25.15599,-0.000175,24.017868,-0.0077,1.457
3154.00,7.492692,25.15649,-0.000175,24.017614,-0.0077,1.457
3156.00,7.492441,25.15614,-0.000175,24.018189,-0.0078,1.457
3158.00,7.493340,25.15682,-0.000175,24.017578,-0.0078,1.456
3160.00,7.493684,25.15676,-0.000176,24.017342,-0.0078,1.457
3162.00,7.494111,25.15648,-0.000177,24.017747,-0.0078,1.457
3164.00,7.494942,25.15613,-0.000176,24.017250,-0.0078,1.457
3166.00,7.494484,25.15684,-0.000176,24.016963,-0.0078,1.457
3168.00,7.494270,25.15790,-0.000176,24.017776,-0.0078,1.457
3170.00,7.494306,25.15631,-0.000176,24.017728,-0.0078,1.456
3172.00,7.493942,25.15640,-0.000175,24.017339,-0.0078,1.457
3174.00,7.494573,25.15615,-0.000175,24.017282,-0.0078,1.457
3176.00,7.494925,25.15640,-0.000175,24.017839,-0.0078,1.457
3178.00,7.495580,25.15708,-0.000175,24.018084,-0.0078,1.457
3180.00,7.495947,25.15641,-0.000175,24.018069,-0.0078,1.457
3182.00,7.496280,25.15623,-0.000175,24.017788,-0.0078,1.457
3184.00,7.496540,25.15571,-0.000175,24.017554,-0.0078,1.457
3186.00,7.495735,25.15588,-0.000174,24.017719,-0.0078,1.456
3188.00,7.496148,25.15586,-0.000175,24.017574,-0.0078,1.457
3190.00,7.497157,25.15592,-0.000175,24.017302,-0.0078,1.457
3192.00,7.496677,25.15549,-0.000174,24.017612,-0.0078,1.458
3194.00,7.496902,25.15532,-0.000175,24.017413,-0.0078,1.457
3196.00,7.497277,25.15648,-0.000176,24.017794,-0.0077,1.456
3198.00,7.497273,25.15681,-0.000175,24.017219,-0.0078,1.457
3200.00,7.496516,25.15592,-0.000175,24.017636,-0.0078,1.457
3202.00,7.496341,25.15655,-0.000175,24.018187,-0.0078,1.457
3204.00,7.497061,25.15672,-0.000176,24.017756,-0.0078,1.457
3206.00,7.498172,25.15640,-0.000175,24.017667,-0.0078,1.457
3208.00,7.498674,25.15570,-0.000176,24.017710,-0.0078,1.457
3210.00,7.497891,25.15723,-0.000175,24.017036,-0.0078,1.457
3212.00,7.497236,25.15608,-0.000175,24.017165,-0.0078,1.457
3214.00,7.498432,25.15608,-0.000174,24.017756,-0.0078,1.456
3216.00,7.498006,25.15600,-0.000175,24.017185,-0.0078,1.457
3218.00,7.497668,25.15659,-0.000176,24.017591,-0.0078,1.457
3220.00,7.497184,25.15608,-0.000175,24.017515,-0.0078,1.457
3222.00,7.497832,25.15617,-0.000173,24.017959,-0.0078,1.457
3224.00,7.497303,25.15636,-0.000175,24.017487,-0.0078,1.456
3226.00,7.497178,25.15547,-0.000175,24.017563,-0.0078,1.457
3228.00,7.497694,25.15554,-0.000175,24.017948,-0.0078,1.457
3230.00,7.497672,25.15547,-0.000177,24.017536,-0.0078,1.457
3232.00,7.497043,25.15567,-0.000176,24.017224,-0.0078,1.457
3234.00,7.496965,25.15571,-0.000174,24.017393,-0.0078,1.456
3236.00,7.496668,25.15535,-0.000175,24.017482,-0.0078,1.456
3238.00,7.496778,25.15592,-0.000175,24.017534,-0.0078,1.456
3240.00,7.496736,25.15602,-0.000175,24.017411,-0.0078,1.457
3242.00,7.496429,25.15517,-0.000176,24.017681,-0.0078,1.457
3244.00,7.496384,25.15534,-0.000176,24.017594,-0.0078,1.456
3246.00,7.496325,25.15476,-0.000175,24.017475,-0.0078,1.457
3248.00,7.496584,25.15527,-0.000175,24.017408,-0.0078,1.457
3250.00,7.496514,25.15582,-0.000176,24.017554,-0.0077,1.457
3252.00,7.495496,25.15528,-0.000176,24.017382,-0.0077,1.457
3254.00,7.495981,25.15556,-0.000176,24.017640,-0.0078,1.457
3256.00,7.497795,25.15535,-0.000175,24.018202,-0.0078,1.457
3258.00,7.498266,25.15493,-0.000175,24.017208,-0.0078,1.457
3260.00,7.498503,25.15507,-0.000175,24.017719,-0.0078,1.457
3262.00,7.497973,25.15567,-0.000175,24.017299,-0.0078,1.457
3264.00,7.498134,25.15679,-0.000176,24.017692,-0.0078,1.457
3266.00,7.498341,25.15646,-0.000174,24.017872,-0.0078,1.457
3268.00,7.498272,25.15522,-0.000175,24.018223,-0.0078,1.457
3270.00,7.497792,25.15605,-0.000175,24.017081,-0.0078,1.456
3272.00,7.497522,25.15594,-0.000174,24.017786,-0.0078,1.456
3274.00,7.496599,25.15615,-0.000175,24.017322,-0.0078,1.457
3276.00,7.496540,25.15580,-0.000177,24.017453,-0.0078,1.457
3278.00,7.497067,25.15546,-0.000176,24.017538,-0.0078,1.457
3280.00,7.497536,25.15615,-0.000176,24.017087,-0.0078,1.457
3282.00,7.496812,25.15611,-0.000175,24.017134,-0.0078,1.457
3284.00,7.496373,25.15655,-0.000175,24.017679,-0.0078,1.457
3286.00,7.497443,25.15560,-0.000175,24.017505,-0.0078,1.457
3288.00,7.497987,25.15516,-0.000174,24.017326,-0.0077,1.457
3290.00,7.497711,25.15578,-0.000175,24.018178,-0.0078,1.456
3292.00,7.497385,25.15645,-0.000175,24.017312,-0.0078,1.457
3294.00,7.497933,25.15625,-0.000174,24.017145,-0.0077,1.457
3296.00,7.497819,25.15610,-0.000176,24.017406,-0.0078,1.457
3298.00,7.497300,25.15504,-0.000176,24.017576,-0.0078,1.457
3300.00,7.496714,25.15474,-0.000176,24.017728,-0.0078,1.457
3302.00,7.497205,25.15553,-0.000176,24.017618,-0.0078,1.458
3304.00,7.496136,25.15564,-0.000177,24.017756,-0.0078,1.457
3306.00,7.495674,25.15545,-0.000175,24.017551,-0.0078,1.456
3308.00,7.495515,25.15538,-0.000174,24.017790,-0.0078,1.456
3310.00,7.496267,25.15575,-0.000175,24.017710,-0.0078,1.457
3312.00,7.496988,25.15602,-0.000175,24.016887,-0.0078,1.457
3314.00,7.496597,25.15557,-0.000175,24.017902,-0.0078,1.457
3316.00,7.496026,25.15650,-0.000175,24.017246,-0.0078,1.457
3318.00,7.495777,25.15602,-0.000176,24.017701,-0.0078,1.457
3320.00,7.495828,25.15618,-0.000175,24.017701,-0.0078,1.457
3322.00,7.496588,25.15768,-0.000175,24.017293,-0.0078,1.457
3324.00,7.496529,25.15752,-0.000175,24.017948,-0.0078,1.458
3326.00,7.496854,25.15707,-0.000176,24.017342,-0.0078,1.457
3328.00,7.496245,25.15841,-0.000175,24.017132,-0.0078,1.457
3330.00,7.496018,25.15777,-0.000175,24.016973,-0.0077,1.457
3332.00,7.497033,25.15809,-0.000175,24.017562,-0.0078,1.457
3334.00,7.498191,25.15809,-0.000176,24.017826,-0.0078,1.456
3336.00,7.498447,25.15825,-0.000174,24.017676,-0.0078,1.457
3338.00,7.498041,25.15886,-0.000174,24.017779,-0.0078,1.457
3340.00,7.497847,25.15863,-0.000174,24.017631,-0.0077,1.457
3342.00,7.498055,25.15811,-0.000176,24.017337,-0.0078,1.457
3344.00,7.497684,25.15771,-0.000176,24.017966,-0.0078,1.457
3346.00,7.497496,25.15791,-0.000175,24.017362,-0.0078,1.457
3348.00,7.496641,25.15785,-0.000175,24.017776,-0.0078,1.456
3350.00,7.496658,25.15700,-0.000174,24.017875,-0.0078,1.457
3352.00,7.496547,25.15797,-0.000173,24.017623,-0.0078,1.457
3354.00,7.497018,25.15777,-0.000174,24.017810,-0.0078,1.457
3356.00,7.497432,25.15745,-0.000173,24.018174,-0.0077,1.457
3358.00,7.497384,25.15782,-0.000174,24.017939,-0.0078,1.457
3360.00,7.496869,25.15705,-0.000175,24.017582,-0.0078,1.457
3362.00,7.497247,25.15707,-0.000175,24.017554,-0.0078,1.456
3364.00,7.496654,25.15747,-0.000176,24.017500,-0.0078,1.456
3366.00,7.496668,25.15666,-0.000175,24.017634,-0.0078,1.457
3368.00,7.496193,25.15622,-0.000176,24.017101,-0.0078,1.457
3370.00,7.496096,25.15653,-0.000175,24.017406,-0.0078,1.456
3372.00,7.496258,25.15730,-0.000174,24.017971,-0.0078,1.456
3374.00,7.497266,25.15702,-0.000174,24.018178,-0.0077,1.457
3376.00,7.497644,25.15667,-0.000175,24.017734,-0.0078,1.457
3378.00,7.497389,25.15739,-0.000176,24.017893,-0.0078,1.457
3380.00,7.497271,25.15752,-0.000175,24.017602,-0.0078,1.456
3382.00,7.498084,25.15787,-0.000176,24.017946,-0.0078,1.457
3384.00,7.498539,25.15829,-0.000174,24.017886,-0.0078,1.456
3386.00,7.497688,25.15804,-0.000174,24.017540,-0.0078,1.457
3388.00,7.497785,25.15777,-0.000175,24.018076,-0.0078,1.457
3390.00,7.498031,25.15718,-0.000175,24.017968,-0.0078,1.457
3392.00,7.497307,25.15793,-0.000175,24.018444,-0.0078,1.457
3394.00,7.498330,25.15815,-0.000175,24.017694,-0.0078,1.457
3396.00,7.498157,25.15863,-0.000174,24.017948,-0.0078,1.457
3398.00,7.496825,25.15821,-0.000173,24.017971,-0.0078,1.457
3400.00,7.496270,25.15784,-0.000175,24.017571,-0.0078,1.457
3402.00,7.496475,25.15701,-0.000174,24.017279,-0.0078,1.457
3404.00,7.496397,25.15790,-0.000175,24.017505,-0.0078,1.457
3406.00,7.497332,25.15746,-0.000174,24.017594,-0.0078,1.457
3408.00,7.497019,25.15866,-0.000174,24.017116,-0.0078,1.457
3410.00,7.496919,25.15867,-0.000175,24.017779,-0.0078,1.457
3412.00,7.497797,25.15790,-0.000175,24.018194,-0.0078,1.457
3414.00,7.498448,25.15786,-0.000174,24.017783,-0.0078,1.457
3416.00,7.497502,25.15846,-0.000174,24.017752,-0.0078,1.458
3418.00,7.496607,25.15779,-0.000176,24.017253,-0.0078,1.457
3420.00,7.496796,25.15840,-0.000175,24.017241,-0.0078,1.457
3422.00,7.496289,25.15827,-0.000175,24.018102,-0.0078,1.457
3424.00,7.496980,25.15934,-0.000175,24.018232,-0.0078,1.457
3426.00,7.497687,25.15959,-0.000174,24.017687,-0.0078,1.457
3428.00,7.497525,25.15848,-0.000174,24.017370,-0.0078,1.457
3430.00,7.497454,25.15828,-0.000174,24.018183,-0.0078,1.456
3432.00,7.497857,25.15863,-0.000174,24.018463,-0.0078,1.457
3434.00,7.497868,25.15864,-0.000174,24.017957,-0.0078,1.457
3436.00,7.498507,25.15867,-0.000175,24.018169,-0.0078,1.457
3438.00,7.498611,25.15804,-0.000175,24.017913,-0.0078,1.457
3440.00,7.497684,25.15794,-0.000175,24.017743,-0.0078,1.457
3442.00,7.497963,25.15720,-0.000175,24.018038,-0.0078,1.457
3444.00,7.497644,25.15744,-0.000174,24.018256,-0.0078,1.457
3446.00,7.497386,25.15741,-0.000174,24.018280,-0.0077,1.457
3448.00,7.497331,25.15788,-0.000175,24.018011,-0.0077,1.457
3450.00,7.497841,25.15754,-0.000175,24.017500,-0.0077,1.457
3452.00,7.498062,25.15753,-0.000176,24.017672,-0.0078,1.457
3454.00,7.497393,25.15737,-0.000175,24.017446,-0.0078,1.457
3456.00,7.497476,25.15747,-0.000176,24.017232,-0.0078,1.457
3458.00,7.498617,25.15778,-0.000175,24.017852,-0.0078,1.457
3460.00,7.497886,25.15728,-0.000174,24.017373,-0.0078,1.457
3462.00,7.497918,25.15692,-0.000174,24.017324,-0.0078,1.457
3464.00,7.497491,25.15801,-0.000175,24.017194,-0.0078,1.457
3466.00,7.497360,25.15739,-0.000174,24.017565,-0.0077,1.457
3468.00,7.496405,25.15723,-0.000174,24.017875,-0.0077,1.457
3470.00,7.496496,25.15747,-0.000174,24.017819,-0.0078,1.457
3472.00,7.496442,25.15710,-0.000175,24.018076,-0.0078,1.458
3474.00,7.496145,25.15726,-0.000174,24.017924,-0.0078,1.457
3476.00,7.495909,25.15776,-0.000175,24.017815,-0.0077,1.457
3478.00,7.495742,25.15727,-0.000176,24.018038,-0.0078,1.457
3480.00,7.496122,25.15763,-0.000175,24.017518,-0.0077,1.458
3482.00,7.496987,25.15780,-0.000175,24.018062,-0.0077,1.458
3484.00,7.497260,25.15784,-0.000175,24.017736,-0.0078,1.458
3486.00,7.497445,25.15839,-0.000174,24.017774,-0.0078,1.457
3488.00,7.496727,25.15756,-0.000173,24.017770,-0.0078,1.457
3490.00,7.496053,25.15859,-0.000174,24.017458,-0.0078,1.457
3492.00,7.496981,25.15877,-0.000174,24.018182,-0.0077,1.457
3494.00,7.497223,25.15810,-0.000175,24.017846,-0.0077,1.457
3496.00,7.497650,25.15827,-0.000174,24.017567,-0.0078,1.457
3498.00,7.497574,25.15834,-0.000174,24.017777,-0.0078,1.456
3500.00,7.497533,25.15814,-0.000172,24.018211,-0.0078,1.457
3502.00,7.496700,25.15757,-0.000174,24.017892,-0.0078,1.457
3504.00,7.497332,25.15811,-0.000175,24.017904,-0.0077,1.458
3506.00,7.497265,25.15807,-0.000175,24.018183,-0.0077,1.457
3508.00,7.495809,25.15836,-0.000175,24.017915,-0.0078,1.458
3510.00,7.495566,25.15800,-0.000175,24.018421,-0.0077,1.457
3512.00,7.496364,25.15846,-0.000175,24.018209,-0.0077,1.457
3514.00,7.496629,25.15863,-0.000175,24.018009,-0.0077,1.457
3516.00,7.496825,25.15866,-0.000174,24.017641,-0.0078,1.457
3518.00,7.496471,25.15830,-0.000175,24.018000,-0.0077,1.457
3520.00,7.495341,25.15838,-0.000173,24.017741,-0.0077,1.457
3522.00,7.495761,25.15779,-0.000173,24.017272,-0.0078,1.457
3524.00,7.495927,25.15819,-0.000175,24.018055,-0.0077,1.457
3526.00,7.496215,25.15797,-0.000175,24.017663,-0.0078,1.458
3528.00,7.495637,25.15734,-0.000175,24.018182,-0.0077,1.458
3530.00,7.494780,25.15797,-0.000174,24.017899,-0.0078,1.457
3532.00,7.495338,25.15762,-0.000173,24.017654,-0.0077,1.457
3534.00,7.495756,25.15805,-0.000174,24.017959,-0.0077,1.457
3536.00,7.496118,25.15833,-0.000175,24.017384,-0.0077,1.457
3538.00,7.495767,25.15790,-0.000174,24.018243,-0.0078,1.457
3540.00,7.495053,25.15783,-0.000175,24.017536,-0.0077,1.457
3542.00,7.494918,25.15826,-0.000174,24.018319,-0.0077,1.457
3544.00,7.495557,25.15820,-0.000175,24.018062,-0.0078,1.458
3546.00,7.496429,25.15866,-0.000176,24.017384,-0.0078,1.457
3548.00,7.496461,25.15835,-0.000176,24.017825,-0.0078,1.457
3550.00,7.495691,25.15798,-0.000176,24.017257,-0.0078,1.457
3552.00,7.495738,25.15859,-0.000175,24.017451,-0.0078,1.457
3554.00,7.495856,25.15878,-0.000175,24.017754,-0.0077,1.457
3556.00,7.496332,25.15868,-0.000175,24.017912,-0.0077,1.457
3558.00,7.496280,25.15808,-0.000175,24.017946,-0.0077,1.457
3560.00,7.496166,25.15827,-0.000176,24.018066,-0.0078,1.457
3562.00,7.496319,25.15786,-0.000174,24.018008,-0.0078,1.457
3564.00,7.497036,25.15785,-0.000174,24.017710,-0.0078,1.458
3566.00,7.497008,25.15748,-0.000175,24.017730,-0.0078,1.458
3568.00,7.496123,25.15751,-0.000175,24.017295,-0.0078,1.457
3570.00,7.496100,25.15759,-0.000174,24.017141,-0.0078,1.457
3572.00,7.495649,25.15725,-0.000174,24.017248,-0.0078,1.458
3574.00,7.495276,25.15675,-0.000175,24.018145,-0.0078,1.458
3576.00,7.495709,25.15731,-0.000176,24.017739,-0.0078,1.458
3578.00,7.496257,25.15811,-0.000177,24.017181,-0.0078,1.458
3580.00,7.496698,25.15744,-0.000175,24.016951,-0.0078,1.457
3582.00,7.496102,25.15644,-0.000175,24.017596,-0.0078,1.457
3584.00,7.496085,25.15675,-0.000176,24.017732,-0.0078,1.457
3586.00,7.496436,25.15711,-0.000175,24.017571,-0.0078,1.457
3588.00,7.496194,25.15759,-0.000174,24.017607,-0.0078,1.457
3590.00,7.495833,25.15632,-0.000176,24.017360,-0.0077,1.458
3592.00,7.496363,25.15656,-0.000176,24.017714,-0.0078,1.458
3594.00,7.496024,25.15693,-0.000175,24.017428,-0.0078,1.456
3596.00,7.495158,25.15727,-0.000175,24.017565,-0.0078,1.457
3598.00,7.495521,25.15646,-0.000175,24.017455,-0.0078,1.457
3600.00,7.495974,25.15635,-0.000175,24.018133,-0.0078,1.457
@6,12.0000,24.0
3602.00,7.496316,25.15637,-0.000175,24.018223,-0.0078,1.458
3604.00,7.493606,25.15633,-0.000175,24.017239,-0.0078,1.457
3606.00,7.484668,25.15575,-0.000174,24.017705,-0.0078,1.456
3608.00,7.466626,25.15536,-0.000174,24.017321,-0.0078,1.456
3610.00,7.434505,25.15514,-0.000173,24.017881,-0.0078,1.456
3612.00,7.398965,25.15541,-0.000171,24.017696,-0.0078,1.456
3614.00,7.365430,25.15506,-0.000174,24.018287,-0.0078,1.457
3616.00,7.336036,25.15545,-0.000175,24.017446,-0.0078,1.457
3618.00,7.309125,25.15520,-0.000176,24.018205,-0.0077,1.458
3620.00,7.283539,25.15504,-0.000177,24.018084,-0.0077,1.458
3622.00,7.259426,25.15546,-0.000177,24.017661,-0.0077,1.458
3624.00,7.236332,25.15534,-0.000177,24.017681,-0.0077,1.458
3626.00,7.214737,25.15449,-0.000177,24.017012,-0.0077,1.459
3628.00,7.199122,25.15539,-0.000176,24.017203,-0.0077,1.458
3630.00,7.191748,25.15618,-0.000177,24.017732,-0.0077,1.460
3632.00,7.193318,25.15613,-0.000177,24.018102,-0.0078,1.460
3634.00,7.204164,25.15538,-0.000179,24.017620,-0.0078,1.460
3636.00,7.218459,25.15559,-0.000178,24.017505,-0.0078,1.459
3638.00,7.232299,25.15576,-0.000176,24.017061,-0.0078,1.458
3640.00,7.245887,25.15576,-0.000175,24.017484,-0.0078,1.457
3642.00,7.257543,25.15568,-0.000175,24.017346,-0.0078,1.458
3644.00,7.271494,25.15509,-0.000174,24.017864,-0.0078,1.457
3646.00,7.287553,25.15608,-0.000175,24.018403,-0.0077,1.457
3648.00,7.303251,25.15609,-0.000174,24.017393,-0.0078,1.457
3650.00,7.318611,25.15613,-0.000175,24.017605,-0.0078,1.457
3652.00,7.332596,25.15624,-0.000174,24.017886,-0.0078,1.458
3654.00,7.346023,25.15631,-0.000174,24.017828,-0.0078,1.457
3656.00,7.358405,25.15599,-0.000175,24.018015,-0.0078,1.457
3658.00,7.369763,25.15679,-0.000175,24.017708,-0.0078,1.457
3660.00,7.379624,25.15624,-0.000174,24.017730,-0.0078,1.456
3662.00,7.387695,25.15718,-0.000173,24.018127,-0.0077,1.457
3664.00,7.396220,25.15605,-0.000174,24.017877,-0.0077,1.457
3666.00,7.404169,25.15607,-0.000175,24.017359,-0.0077,1.457
3668.00,7.410254,25.15610,-0.000174,24.018251,-0.0078,1.457
3670.00,7.415037,25.15651,-0.000174,24.017681,-0.0077,1.457
3672.00,7.419060,25.15656,-0.000175,24.018319,-0.0077,1.457
3674.00,7.422492,25.15641,-0.000174,24.017692,-0.0078,1.457
3676.00,7.427813,25.15695,-0.000174,24.017502,-0.0078,1.457
3678.00,7.432023,25.15645,-0.000174,24.018207,-0.0077,1.457
3680.00,7.434085,25.15641,-0.000175,24.018102,-0.0078,1.457
3682.00,7.436209,25.15626,-0.000175,24.018174,-0.0078,1.457
3684.00,7.438975,25.15531,-0.000175,24.017515,-0.0077,1.457
3686.00,7.442116,25.15548,-0.000175,24.017768,-0.0078,1.457
3688.00,7.443650,25.15528,-0.000175,24.017892,-0.0078,1.457
3690.00,7.445710,25.15512,-0.000176,24.017825,-0.0078,1.457
3692.00,7.447737,25.15587,-0.000175,24.018169,-0.0077,1.457
3694.00,7.449586,25.15640,-0.000174,24.018182,-0.0078,1.457
3696.00,7.451692,25.15593,-0.000175,24.017424,-0.0078,1.457
3698.00,7.454289,25.15616,-0.000175,24.017808,-0.0078,1.457
3700.00,7.455761,25.15595,-0.000175,24.017366,-0.0078,1.457
3702.00,7.457240,25.15592,-0.000175,24.017208,-0.0078,1.458
3704.00,7.459664,25.15605,-0.000175,24.018031,-0.0078,1.457
3706.00,7.460933,25.15518,-0.000174,24.017910,-0.0078,1.457
3708.00,7.461693,25.15515,-0.000175,24.017908,-0.0078,1.457
3710.00,7.463528,25.15579,-0.000175,24.017819,-0.0078,1.457
3712.00,7.465144,25.15661,-0.000174,24.017560,-0.0078,1.457
3714.00,7.466733,25.15577,-0.000174,24.017056,-0.0077,1.457
3716.00,7.468564,25.15648,-0.000174,24.017551,-0.0077,1.457
3718.00,7.469877,25.15670,-0.000175,24.016907,-0.0078,1.457
3720.00,7.471094,25.15688,-0.000176,24.017157,-0.0078,1.457
3722.00,7.472367,25.15729,-0.000175,24.017723,-0.0078,1.458
3724.00,7.473672,25.15649,-0.000175,24.017600,-0.0077,1.457
3726.00,7.475153,25.15659,-0.000175,24.017730,-0.0078,1.457
3728.00,7.476232,25.15660,-0.000174,24.017605,-0.0078,1.457
3730.00,7.478112,25.15691,-0.000174,24.017877,-0.0078,1.457
3732.00,7.478252,25.15700,-0.000174,24.017422,-0.0078,1.457
3734.00,7.478957,25.15628,-0.000174,24.017942,-0.0078,1.458
3736.00,7.479038,25.15647,-0.000176,24.017906,-0.0078,1.457
3738.00,7.479079,25.15669,-0.000175,24.017000,-0.0078,1.457
3740.00,7.480165,25.15661,-0.000175,24.017984,-0.0078,1.458
3742.00,7.482035,25.15691,-0.000175,24.017790,-0.0078,1.456
3744.00,7.482676,25.15709,-0.000173,24.018051,-0.0078,1.457
3746.00,7.483014,25.15688,-0.000173,24.017264,-0.0078,1.458
3748.00,7.483300,25.15718,-0.000175,24.017371,-0.0077,1.457
3750.00,7.484050,25.15749,-0.000175,24.018383,-0.0077,1.457
3752.00,7.484052,25.15651,-0.000175,24.017286,-0.0078,1.457
3754.00,7.484002,25.15636,-0.000175,24.018055,-0.0078,1.457
3756.00,7.483813,25.15655,-0.000175,24.018055,-0.0078,1.457
3758.00,7.483920,25.15544,-0.000174,24.017489,-0.0078,1.457
3760.00,7.483734,25.15580,-0.000176,24.017411,-0.0078,1.457
3762.00,7.483954,25.15618,-0.000175,24.017696,-0.0078,1.457
3764.00,7.484026,25.15633,-0.000175,24.017043,-0.0078,1.457
3766.00,7.484758,25.15622,-0.000175,24.017319,-0.0078,1.457
3768.00,7.484927,25.15660,-0.000175,24.017529,-0.0078,1.457
3770.00,7.485552,25.15681,-0.000176,24.017611,-0.0078,1.457
3772.00,7.484580,25.15685,-0.000176,24.017426,-0.0078,1.458
3774.00,7.485025,25.15653,-0.000177,24.017875,-0.0078,1.457
3776.00,7.485890,25.15619,-0.000175,24.017883,-0.0078,1.458
3778.00,7.485853,25.15542,-0.000175,24.018026,-0.0078,1.457
3780.00,7.485481,25.15640,-0.000175,24.017429,-0.0077,1.456
3782.00,7.485638,25.15625,-0.000174,24.017424,-0.0078,1.457
3784.00,7.485950,25.15635,-0.000174,24.017431,-0.0078,1.457
3786.00,7.485144,25.15598,-0.000175,24.017712,-0.0078,1.458
3788.00,7.485052,25.15597,-0.000175,24.017150,-0.0078,1.457
3790.00,7.485088,25.15628,-0.000175,24.017712,-0.0077,1.458
3792.00,7.485238,25.15666,-0.000174,24.017924,-0.0077,1.457
3794.00,7.485465,25.15702,-0.000175,24.018397,-0.0077,1.457
3796.00,7.485656,25.15659,-0.000175,24.018345,-0.0077,1.457
3798.00,7.486158,25.15663,-0.000175,24.017433,-0.0078,1.457
3800.00,7.485803,25.15598,-0.000175,24.017188,-0.0078,1.457
3802.00,7.486207,25.15656,-0.000175,24.017324,-0.0078,1.457
3804.00,7.485823,25.15689,-0.000174,24.018038,-0.0078,1.457
3806.00,7.485502,25.15682,-0.000175,24.018120,-0.0078,1.457
3808.00,7.484732,25.15730,-0.000175,24.017656,-0.0078,1.458
3810.00,7.484464,25.15680,-0.000175,24.016887,-0.0078,1.458
3812.00,7.485352,25.15710,-0.000174,24.017475,-0.0078,1.458
3814.00,7.485098,25.15605,-0.000176,24.017569,-0.0078,1.458
3816.00,7.485961,25.15581,-0.000174,24.017897,-0.0078,1.458
3818.00,7.486569,25.15662,-0.000175,24.017413,-0.0078,1.457
3820.00,7.486665,25.15667,-0.000175,24.017408,-0.0078,1.458
3822.00,7.486514,25.15684,-0.000175,24.017968,-0.0078,1.457
3824.00,7.485652,25.15640,-0.000175,24.017203,-0.0078,1.458
3826.00,7.485537,25.15602,-0.000174,24.017168,-0.0078,1.458
3828.00,7.485527,25.15614,-0.000174,24.018127,-0.0078,1.457
3830.00,7.486450,25.15597,-0.000175,24.017418,-0.0078,1.457
3832.00,7.485723,25.15595,-0.000175,24.017388,-0.0078,1.458
3834.00,7.484313,25.15675,-0.000175,24.017250,-0.0078,1.457
3836.00,7.484402,25.15713,-0.000175,24.016987,-0.0078,1.457
3838.00,7.485227,25.15713,-0.000175,24.018122,-0.0078,1.457
3840.00,7.486168,25.15764,-0.000175,24.017150,-0.0078,1.458
3842.00,7.487173,25.15722,-0.000175,24.017487,-0.0078,1.458
3844.00,7.487288,25.15671,-0.000176,24.017663,-0.0077,1.458
3846.00,7.487027,25.15756,-0.000176,24.017462,-0.0077,1.457
3848.00,7.487860,25.15774,-0.000176,24.017009,-0.0078,1.457
3850.00,7.488238,25.15764,-0.000175,24.017174,-0.0078,1.457
3852.00,7.488197,25.15781,-0.000174,24.017890,-0.0078,1.457
3854.00,7.488529,25.15785,-0.000174,24.017458,-0.0078,1.457
3856.00,7.488720,25.15762,-0.000174,24.017549,-0.0078,1.457
3858.00,7.488317,25.15706,-0.000174,24.018613,-0.0078,1.457
3860.00,7.488862,25.15713,-0.000175,24.017627,-0.0078,1.457
3862.00,7.489300,25.15741,-0.000176,24.017297,-0.0078,1.458
3864.00,7.489509,25.15809,-0.000177,24.016742,-0.0078,1.458
3866.00,7.489397,25.15760,-0.000177,24.017710,-0.0078,1.458
3868.00,7.488937,25.15798,-0.000177,24.017357,-0.0078,1.458
3870.00,7.489403,25.15816,-0.000176,24.017783,-0.0078,1.458
3872.00,7.489244,25.15780,-0.000176,24.017484,-0.0078,1.457
3874.00,7.489144,25.15779,-0.000175,24.017473,-0.0078,1.457
3876.00,7.489093,25.15774,-0.000174,24.017893,-0.0078,1.457
3878.00,7.488940,25.15739,-0.000175,24.017507,-0.0078,1.457
3880.00,7.489430,25.15785,-0.000175,24.016956,-0.0077,1.457
3882.00,7.489232,25.15821,-0.000174,24.017150,-0.0078,1.457
3884.00,7.488993,25.15824,-0.000175,24.017692,-0.0077,1.457
3886.00,7.489565,25.15769,-0.000175,24.017788,-0.0078,1.458
3888.00,7.489798,25.15725,-0.000174,24.017457,-0.0078,1.458
3890.00,7.490156,25.15750,-0.000175,24.017774,-0.0078,1.458
3892.00,7.489917,25.15730,-0.000176,24.017089,-0.0078,1.458
3894.00,7.489092,25.15763,-0.000176,24.017324,-0.0077,1.457
3896.00,7.489190,25.15742,-0.000175,24.017890,-0.0078,1.458
3898.00,7.489425,25.15735,-0.000176,24.017741,-0.0078,1.458
3900.00,7.489143,25.15793,-0.000176,24.016929,-0.0078,1.458
3902.00,7.489670,25.15809,-0.000176,24.017777,-0.0078,1.458
3904.00,7.490325,25.15827,-0.000175,24.017408,-0.0078,1.458
3906.00,7.489403,25.15813,-0.000174,24.017792,-0.0078,1.457
3908.00,7.489740,25.15735,-0.000174,24.017486,-0.0078,1.458
3910.00,7.489804,25.15779,-0.000173,24.017388,-0.0078,1.457
3912.00,7.489466,25.15814,-0.000175,24.017770,-0.0078,1.457
3914.00,7.488797,25.15757,-0.000176,24.018120,-0.0078,1.457
3916.00,7.488670,25.15729,-0.000175,24.016884,-0.0078,1.457
3918.00,7.488999,25.15713,-0.000174,24.017883,-0.0078,1.457
3920.00,7.488465,25.15717,-0.000175,24.017375,-0.0078,1.458
3922.00,7.487824,25.15728,-0.000176,24.017774,-0.0078,1.457
3924.00,7.488308,25.15778,-0.000176,24.017669,-0.0078,1.457
3926.00,7.489466,25.15787,-0.000175,24.017950,-0.0078,1.457
3928.00,7.490109,25.15818,-0.000175,24.017446,-0.0078,1.457
3930.00,7.489718,25.15868,-0.000175,24.018033,-0.0078,1.458
3932.00,7.489753,25.15900,-0.000175,24.018064,-0.0078,1.458
3934.00,7.489364,25.15887,-0.000176,24.017534,-0.0078,1.458
3936.00,7.489207,25.15849,-0.000174,24.017786,-0.0077,1.458
3938.00,7.489256,25.15875,-0.000175,24.017417,-0.0078,1.458
3940.00,7.489761,25.15774,-0.000176,24.017919,-0.0077,1.458
3942.00,7.489533,25.15770,-0.000175,24.017926,-0.0078,1.457
3944.00,7.488851,25.15832,-0.000175,24.017993,-0.0077,1.457
3946.00,7.488136,25.15830,-0.000174,24.017944,-0.0078,1.458
3948.00,7.488374,25.15852,-0.000174,24.017429,-0.0077,1.457
3950.00,7.488733,25.15844,-0.000175,24.017397,-0.0078,1.457
3952.00,7.488529,25.15789,-0.000175,24.017864,-0.0078,1.457
3954.00,7.488497,25.15797,-0.000175,24.017531,-0.0078,1.458
3956.00,7.489225,25.15820,-0.000176,24.017788,-0.0077,1.458
3958.00,7.489406,25.15913,-0.000175,24.018303,-0.0077,1.458
3960.00,7.488730,25.15864,-0.000175,24.017868,-0.0078,1.458
3962.00,7.488492,25.15864,-0.000174,24.017692,-0.0078,1.457
3964.00,7.488501,25.15864,-0.000174,24.017614,-0.0078,1.457
3966.00,7.488382,25.15845,-0.000174,24.018049,-0.0078,1.457
3968.00,7.488943,25.15902,-0.000176,24.017669,-0.0078,1.457
3970.00,7.489547,25.15844,-0.000175,24.017408,-0.0078,1.458
3972.00,7.489169,25.15838,-0.000177,24.017692,-0.0078,1.458
3974.00,7.489206,25.15944,-0.000174,24.017208,-0.0077,1.457
3976.00,7.489723,25.15923,-0.000175,24.017413,-0.0077,1.458
3978.00,7.489375,25.15919,-0.000174,24.017781,-0.0078,1.458
3980.00,7.488518,25.15871,-0.000175,24.017049,-0.0078,1.458
3982.00,7.488368,25.15835,-0.000175,24.016904,-0.0078,1.458
3984.00,7.487934,25.15874,-0.000175,24.017335,-0.0078,1.458
3986.00,7.487819,25.15828,-0.000175,24.018258,-0.0078,1.458
3988.00,7.487458,25.15876,-0.000175,24.017765,-0.0078,1.458
3990.00,7.487026,25.15826,-0.000176,24.017781,-0.0077,1.458
3992.00,7.487873,25.15868,-0.000175,24.017837,-0.0078,1.457
3994.00,7.488009,25.15851,-0.000175,24.017426,-0.0078,1.458
3996.00,7.488000,25.15791,-0.000176,24.017629,-0.0078,1.458
3998.00,7.488524,25.15798,-0.000175,24.018296,-0.0078,1.458
4000.00,7.488921,25.15794,-0.000174,24.017393,-0.0078,1.457
4002.00,7.489177,25.15845,-0.000174,24.017728,-0.0077,1.457
4004.00,7.489005,25.15766,-0.000175,24.017275,-0.0078,1.458
4006.00,7.488910,25.15663,-0.000176,24.017224,-0.0078,1.458
4008.00,7.488403,25.15706,-0.000176,24.017351,-0.0078,1.458
4010.00,7.488565,25.15761,-0.000173,24.018049,-0.0078,1.458
4012.00,7.488940,25.15758,-0.000174,24.018071,-0.0078,1.457
4014.00,7.489422,25.15708,-0.000175,24.017602,-0.0078,1.458
4016.00,7.488937,25.15710,-0.000174,24.017415,-0.0078,1.457
4018.00,7.488568,25.15756,-0.000175,24.017841,-0.0078,1.458
4020.00,7.488846,25.15833,-0.000175,24.017806,-0.0077,1.458
4022.00,7.488373,25.15787,-0.000176,24.017698,-0.0078,1.457
4024.00,7.488302,25.15791,-0.000175,24.017255,-0.0078,1.458
4026.00,7.488506,25.15706,-0.000175,24.017197,-0.0078,1.458
4028.00,7.488779,25.15780,-0.000175,24.017462,-0.0078,1.458
4030.00,7.489130,25.15798,-0.000175,24.016677,-0.0078,1.457
4032.00,7.489419,25.15689,-0.000175,24.017913,-0.0078,1.457
4034.00,7.489222,25.15790,-0.000174,24.017498,-0.0078,1.458
4036.00,7.489141,25.15765,-0.000176,24.018180,-0.0078,1.458
4038.00,7.490023,25.15749,-0.000176,24.017505,-0.0078,1.457
4040.00,7.489741,25.15759,-0.000176,24.017457,-0.0078,1.457
4042.00,7.489798,25.15738,-0.000176,24.017576,-0.0078,1.458
4044.00,7.489975,25.15767,-0.000175,24.017170,-0.0078,1.458
4046.00,7.489509,25.15792,-0.000174,24.017790,-0.0077,1.458
4048.00,7.488562,25.15758,-0.000175,24.017250,-0.0077,1.458
4050.00,7.488263,25.15755,-0.000175,24.017534,-0.0077,1.458
4052.00,7.488228,25.15741,-0.000175,24.017382,-0.0077,1.458
4054.00,7.487974,25.15787,-0.000175,24.016920,-0.0077,1.458
4056.00,7.488761,25.15699,-0.000175,24.017654,-0.0078,1.458
4058.00,7.489600,25.15695,-0.000176,24.017801,-0.0078,1.457
4060.00,7.489319,25.15726,-0.000175,24.017466,-0.0078,1.457
4062.00,7.489148,25.15729,-0.000175,24.017290,-0.0078,1.458
4064.00,7.489517,25.15701,-0.000176,24.017440,-0.0077,1.458
4066.00,7.488899,25.15693,-0.000176,24.017232,-0.0078,1.457
4068.00,7.489221,25.15746,-0.000175,24.017230,-0.0078,1.458
4070.00,7.489610,25.15735,-0.000175,24.018203,-0.0077,1.458
4072.00,7.489189,25.15796,-0.000174,24.017687,-0.0077,1.458
4074.00,7.487844,25.15759,-0.000173,24.017712,-0.0078,1.457
4076.00,7.487552,25.15798,-0.000174,24.017480,-0.0078,1.458
4078.00,7.487545,25.15824,-0.000174,24.016771,-0.0078,1.458
4080.00,7.488381,25.15825,-0.000174,24.018267,-0.0077,1.458
4082.00,7.488257,25.15819,-0.000174,24.018002,-0.0078,1.457
4084.00,7.487598,25.15842,-0.000175,24.018118,-0.0078,1.458
4086.00,7.487192,25.15753,-0.000175,24.018142,-0.0078,1.458
4088.00,7.487926,25.15766,-0.000175,24.018104,-0.0078,1.458
4090.00,7.487862,25.15773,-0.000175,24.017253,-0.0077,1.458
4092.00,7.487813,25.15767,-0.000175,24.017794,-0.0077,1.458
4094.00,7.489266,25.15789,-0.000174,24.017602,-0.0077,1.458
4096.00,7.489327,25.15774,-0.000175,24.017723,-0.0077,1.458
4098.00,7.489160,25.15797,-0.000176,24.017065,-0.0078,1.458
4100.00,7.488335,25.15785,-0.000175,24.017614,-0.0078,1.458
4102.00,7.487252,25.15766,-0.000174,24.018334,-0.0078,1.457
4104.00,7.487611,25.15846,-0.000174,24.017855,-0.0078,1.457
4106.00,7.488339,25.15815,-0.000174,24.017556,-0.0078,1.458
4108.00,7.488449,25.15838,-0.000175,24.017908,-0.0078,1.458
4110.00,7.488030,25.15808,-0.000175,24.018198,-0.0077,1.458
4112.00,7.487653,25.15826,-0.000175,24.017759,-0.0078,1.458
4114.00,7.487722,25.15850,-0.000176,24.017045,-0.0077,1.458
4116.00,7.488100,25.15773,-0.000176,24.016982,-0.0078,1.457
4118.00,7.488454,25.15782,-0.000175,24.017418,-0.0078,1.457
4120.00,7.489344,25.15780,-0.000175,24.017883,-0.0078,1.457
4122.00,7.488644,25.15839,-0.000174,24.017295,-0.0078,1.458
4124.00,7.488699,25.15787,-0.000176,24.017522,-0.0078,1.458
4126.00,7.489104,25.15709,-0.000174,24.017556,-0.0078,1.459
4128.00,7.488985,25.15802,-0.000175,24.017678,-0.0078,1.458
4130.00,7.488803,25.15772,-0.000176,24.018144,-0.0077,1.458
4132.00,7.487621,25.15817,-0.000174,24.017362,-0.0078,1.457
4134.00,7.487201,25.15823,-0.000174,24.017444,-0.0078,1.458
4136.00,7.486820,25.15742,-0.000175,24.017344,-0.0077,1.458
4138.00,7.487647,25.15691,-0.000175,24.017386,-0.0078,1.458
4140.00,7.487580,25.15729,-0.000174,24.017580,-0.0078,1.458
4142.00,7.486865,25.15753,-0.000174,24.017451,-0.0078,1.458
4144.00,7.486541,25.15760,-0.000174,24.017864,-0.0078,1.458
4146.00,7.486694,25.15726,-0.000174,24.017505,-0.0077,1.458
4148.00,7.487272,25.15713,-0.000175,24.017165,-0.0078,1.458
4150.00,7.487000,25.15671,-0.000175,24.017466,-0.0078,1.458
4152.00,7.487319,25.15629,-0.000176,24.018270,-0.0078,1.458
4154.00,7.487553,25.15724,-0.000174,24.017908,-0.0078,1.458
4156.00,7.487540,25.15779,-0.000174,24.017759,-0.0078,1.458
4158.00,7.488592,25.15824,-0.000175,24.018901,-0.0077,1.458
4160.00,7.489094,25.15803,-0.000175,24.018162,-0.0078,1.458
4162.00,7.488198,25.15792,-0.000174,24.018209,-0.0078,1.458
4164.00,7.487940,25.15760,-0.000175,24.017792,-0.0078,1.457
4166.00,7.488656,25.15723,-0.000175,24.018006,-0.0078,1.457
4168.00,7.488678,25.15725,-0.000175,24.017185,-0.0077,1.458
4170.00,7.488210,25.15676,-0.000175,24.017143,-0.0078,1.457
4172.00,7.488464,25.15657,-0.000175,24.017565,-0.0078,1.458
4174.00,7.489233,25.15665,-0.000175,24.017991,-0.0078,1.458
4176.00,7.489568,25.15730,-0.000175,24.017342,-0.0078,1.458
4178.00,7.488977,25.15723,-0.000174,24.017623,-0.0078,1.458
4180.00,7.489243,25.15648,-0.000176,24.017968,-0.0078,1.458
4182.00,7.489251,25.15663,-0.000176,24.017255,-0.0078,1.457
4184.00,7.489205,25.15731,-0.000175,24.018158,-0.0078,1.458
4186.00,7.488505,25.15730,-0.000176,24.018292,-0.0078,1.458
4188.00,7.489262,25.15697,-0.000176,24.017794,-0.0078,1.458
4190.00,7.488791,25.15667,-0.000175,24.017241,-0.0078,1.458
4192.00,7.488622,25.15651,-0.000174,24.017322,-0.0078,1.458
4194.00,7.488445,25.15681,-0.000175,24.018135,-0.0078,1.457
4196.00,7.488476,25.15681,-0.000175,24.017960,-0.0078,1.458
4198.00,7.488516,25.15579,-0.000174,24.018073,-0.0078,1.459
4200.00,7.487972,25.15540,-0.000175,24.017272,-0.0078,1.458
@7,12.0000,24.0
4202.00,7.486936,25.15606,-0.000174,24.018218,-0.0078,1.458
4204.00,7.483642,25.15628,-0.000176,24.017698,-0.0078,1.458
4206.00,7.476187,25.15758,-0.000175,24.018029,-0.0078,1.457
4208.00,7.461067,25.15751,-0.000174,24.017926,-0.0078,1.457
4210.00,7.435197,25.15698,-0.000175,24.017400,-0.0078,1.457
4212.00,7.406463,25.15587,-0.000174,24.017513,-0.0078,1.457
4214.00,7.381563,25.15662,-0.000175,24.017999,-0.0077,1.458
4216.00,7.359271,25.15713,-0.000176,24.017663,-0.0078,1.458
4218.00,7.338630,25.15772,-0.000175,24.018218,-0.0078,1.459
4220.00,7.318672,25.15744,-0.000175,24.017563,-0.0078,1.458
4222.00,7.299231,25.15716,-0.000176,24.017567,-0.0078,1.459
4224.00,7.280886,25.15643,-0.000177,24.018356,-0.0078,1.459
4226.00,7.264245,25.15703,-0.000177,24.017641,-0.0078,1.459
4228.00,7.252005,25.15700,-0.000175,24.017982,-0.0078,1.459
4230.00,7.249498,25.15715,-0.000176,24.017705,-0.0078,1.460
4232.00,7.254314,25.15750,-0.000177,24.017995,-0.0078,1.460
4234.00,7.265714,25.15741,-0.000177,24.017777,-0.0078,1.460
4236.00,7.279755,25.15713,-0.000177,24.018033,-0.0077,1.459
4238.00,7.290865,25.15676,-0.000176,24.018305,-0.0077,1.459
4240.00,7.301313,25.15668,-0.000175,24.017736,-0.0078,1.458
4242.00,7.312684,25.15645,-0.000175,24.017875,-0.0078,1.458
4244.00,7.323494,25.15654,-0.000176,24.017946,-0.0078,1.458
4246.00,7.335696,25.15674,-0.000176,24.017959,-0.0078,1.457
4248.00,7.347517,25.15747,-0.000174,24.017757,-0.0078,1.458
4250.00,7.358928,25.15788,-0.000175,24.018214,-0.0077,1.459
4252.00,7.370669,25.15697,-0.000176,24.018406,-0.0078,1.458
4254.00,7.381166,25.15783,-0.000174,24.018588,-0.0078,1.458
4256.00,7.390872,25.15847,-0.000174,24.017032,-0.0078,1.458
4258.00,7.399959,25.15751,-0.000174,24.017681,-0.0078,1.458
4260.00,7.407555,25.15735,-0.000175,24.018191,-0.0078,1.459
4262.00,7.414799,25.15732,-0.000175,24.018156,-0.0078,1.458
4264.00,7.421220,25.15779,-0.000176,24.017505,-0.0078,1.458
4266.00,7.426177,25.15763,-0.000175,24.017520,-0.0078,1.458
4268.00,7.430486,25.15782,-0.000175,24.017690,-0.0078,1.458
4270.00,7.435947,25.15832,-0.000176,24.017614,-0.0078,1.458
4272.00,7.439506,25.15731,-0.000175,24.017424,-0.0078,1.458
4274.00,7.443096,25.15753,-0.000175,24.017496,-0.0078,1.459
4276.00,7.446119,25.15664,-0.000175,24.018051,-0.0078,1.459
4278.00,7.447868,25.15695,-0.000175,24.017803,-0.0078,1.458
4280.00,7.449627,25.15722,-0.000176,24.017292,-0.0077,1.458
4282.00,7.452135,25.15599,-0.000175,24.017672,-0.0078,1.459
4284.00,7.453967,25.15701,-0.000175,24.017467,-0.0078,1.459
4286.00,7.454447,25.15680,-0.000174,24.017600,-0.0078,1.458
4288.00,7.455261,25.15723,-0.000176,24.017988,-0.0078,1.458
4290.00,7.456653,25.15727,-0.000176,24.017571,-0.0078,1.458
4292.00,7.458131,25.15727,-0.000175,24.017406,-0.0078,1.458
4294.00,7.458498,25.15703,-0.000175,24.017843,-0.0078,1.458
4296.00,7.458216,25.15763,-0.000174,24.017705,-0.0078,1.458
4298.00,7.458866,25.15810,-0.000174,24.018071,-0.0078,1.458
4300.00,7.459740,25.15780,-0.000176,24.018196,-0.0077,1.458
4302.00,7.458876,25.15737,-0.000175,24.017516,-0.0077,1.459
4304.00,7.459898,25.15834,-0.000174,24.017156,-0.0078,1.459
4306.00,7.461122,25.15812,-0.000174,24.017966,-0.0077,1.458
4308.00,7.462816,25.15708,-0.000174,24.017942,-0.0078,1.458
4310.00,7.463323,25.15648,-0.000174,24.017685,-0.0078,1.458
4312.00,7.463899,25.15815,-0.000174,24.017515,-0.0077,1.458
4314.00,7.465674,25.15882,-0.000174,24.018011,-0.0078,1.458
4316.00,7.466680,25.15904,-0.000175,24.017647,-0.0077,1.459
4318.00,7.468184,25.15934,-0.000175,24.017797,-0.0077,1.459
4320.00,7.468470,25.15899,-0.000175,24.018301,-0.0078,1.458
4322.00,7.468351,25.15836,-0.000174,24.017810,-0.0077,1.459
4324.00,7.469270,25.15807,-0.000174,24.017705,-0.0077,1.458
4326.00,7.469910,25.15814,-0.000175,24.017705,-0.0077,1.459
4328.00,7.470599,25.15861,-0.000175,24.017859,-0.0077,1.458
4330.00,7.471917,25.15980,-0.000176,24.018408,-0.0078,1.459
4332.00,7.472080,25.15851,-0.000176,24.018076,-0.0078,1.458
4334.00,7.472885,25.15797,-0.000176,24.018472,-0.0078,1.458
4336.00,7.474232,25.15825,-0.000175,24.017404,-0.0078,1.458
4338.00,7.475216,25.15900,-0.000175,24.018396,-0.0077,1.458
4340.00,7.475832,25.15858,-0.000175,24.018356,-0.0077,1.458
4342.00,7.476822,25.15760,-0.000177,24.018165,-0.0078,1.458
4344.00,7.477666,25.15783,-0.000175,24.017505,-0.0078,1.459
4346.00,7.476769,25.15812,-0.000175,24.017930,-0.0078,1.459
4348.00,7.476539,25.15831,-0.000176,24.017188,-0.0078,1.459
4350.00,7.477374,25.15804,-0.000175,24.017835,-0.0078,1.458
4352.00,7.478016,25.15908,-0.000174,24.018319,-0.0078,1.458
4354.00,7.479513,25.15858,-0.000174,24.017665,-0.0078,1.458
4356.00,7.479672,25.15856,-0.000174,24.017359,-0.0078,1.459
4358.00,7.479892,25.15791,-0.000174,24.017703,-0.0078,1.458
4360.00,7.480423,25.15797,-0.000175,24.018015,-0.0077,1.459
4362.00,7.479603,25.15890,-0.000175,24.017708,-0.0078,1.459
4364.00,7.479897,25.15770,-0.000175,24.018035,-0.0078,1.459
4366.00,7.480128,25.15687,-0.000174,24.017321,-0.0077,1.459
4368.00,7.480354,25.15801,-0.000174,24.018047,-0.0078,1.458
4370.00,7.481425,25.15867,-0.000174,24.017569,-0.0077,1.458
4372.00,7.481416,25.15771,-0.000174,24.018270,-0.0077,1.458
4374.00,7.481048,25.15808,-0.000174,24.018274,-0.0078,1.458
4376.00,7.480804,25.15808,-0.000173,24.017718,-0.0078,1.458
4378.00,7.481251,25.15852,-0.000174,24.017955,-0.0078,1.458
4380.00,7.481058,25.15883,-0.000173,24.017698,-0.0078,1.458
4382.00,7.480823,25.15882,-0.000175,24.017683,-0.0078,1.458
4384.00,7.481610,25.15847,-0.000175,24.017797,-0.0078,1.458
4386.00,7.482431,25.15888,-0.000176,24.017690,-0.0078,1.459
4388.00,7.482316,25.15903,-0.000176,24.017772,-0.0078,1.458
4390.00,7.482097,25.15901,-0.000176,24.017897,-0.0077,1.459
4392.00,7.482485,25.15929,-0.000174,24.018040,-0.0078,1.458
4394.00,7.482596,25.15894,-0.000174,24.018377,-0.0077,1.458
4396.00,7.482835,25.15907,-0.000175,24.018522,-0.0077,1.458
4398.00,7.483414,25.15886,-0.000173,24.017219,-0.0077,1.458
4400.00,7.482558,25.15794,-0.000174,24.018338,-0.0077,1.458
4402.00,7.482149,25.15920,-0.000173,24.017848,-0.0078,1.459
4404.00,7.482123,25.15966,-0.000173,24.017623,-0.0077,1.458
4406.00,7.481153,25.15960,-0.000174,24.018212,-0.0077,1.458
4408.00,7.480450,25.15913,-0.000174,24.017542,-0.0078,1.459
4410.00,7.480272,25.15968,-0.000174,24.017730,-0.0078,1.459
4412.00,7.481007,25.16016,-0.000175,24.017333,-0.0077,1.458
4414.00,7.481425,25.16034,-0.000175,24.017734,-0.0078,1.458
4416.00,7.481468,25.15949,-0.000175,24.017440,-0.0078,1.459
4418.00,7.481991,25.15893,-0.000175,24.017377,-0.0078,1.458
4420.00,7.481730,25.15951,-0.000174,24.017400,-0.0078,1.458
4422.00,7.481483,25.15998,-0.000173,24.018381,-0.0077,1.458
4424.00,7.482109,25.16053,-0.000174,24.017939,-0.0078,1.459
4426.00,7.481077,25.16054,-0.000174,24.017609,-0.0078,1.459
4428.00,7.481477,25.15971,-0.000175,24.017224,-0.0078,1.458
4430.00,7.481147,25.15935,-0.000173,24.017516,-0.0078,1.458
4432.00,7.481217,25.15922,-0.000173,24.018187,-0.0078,1.459
4434.00,7.480347,25.15952,-0.000175,24.018038,-0.0078,1.459
4436.00,7.480345,25.15888,-0.000175,24.017620,-0.0078,1.459
4438.00,7.481081,25.15887,-0.000174,24.018812,-0.0077,1.458
4440.00,7.482555,25.15944,-0.000173,24.018267,-0.0077,1.458
4442.00,7.483110,25.15964,-0.000174,24.017317,-0.0078,1.458
4444.00,7.482489,25.15961,-0.000174,24.018040,-0.0077,1.458
4446.00,7.481759,25.15826,-0.000174,24.018352,-0.0077,1.459
4448.00,7.482059,25.15865,-0.000175,24.017611,-0.0078,1.459
4450.00,7.481916,25.15857,-0.000175,24.017890,-0.0077,1.458
4452.00,7.482260,25.15855,-0.000175,24.017621,-0.0078,1.458
4454.00,7.482023,25.15848,-0.000174,24.017991,-0.0077,1.459
4456.00,7.482507,25.15879,-0.000175,24.017524,-0.0077,1.459
4458.00,7.482295,25.15813,-0.000176,24.017957,-0.0078,1.458
4460.00,7.482076,25.15777,-0.000174,24.017839,-0.0078,1.458
4462.00,7.482763,25.15743,-0.000174,24.017946,-0.0078,1.458
4464.00,7.482929,25.15889,-0.000174,24.017125,-0.0078,1.459
4466.00,7.482694,25.15963,-0.000175,24.017672,-0.0078,1.459
4468.00,7.481762,25.15919,-0.000174,24.017627,-0.0078,1.459
4470.00,7.481499,25.15859,-0.000174,24.018167,-0.0077,1.458
4472.00,7.482181,25.15835,-0.000174,24.017527,-0.0077,1.458
4474.00,7.481826,25.15880,-0.000174,24.017933,-0.0077,1.459
4476.00,7.482100,25.15739,-0.000174,24.017837,-0.0078,1.458
4478.00,7.481692,25.15760,-0.000175,24.017569,-0.0078,1.458
4480.00,7.481885,25.15815,-0.000173,24.017699,-0.0077,1.458
4482.00,7.482511,25.15759,-0.000173,24.017959,-0.0078,1.459
4484.00,7.481554,25.15770,-0.000174,24.018269,-0.0078,1.459
4486.00,7.481645,25.15773,-0.000174,24.017772,-0.0078,1.458
4488.00,7.482609,25.15794,-0.000173,24.018270,-0.0077,1.458
4490.00,7.482476,25.15802,-0.000174,24.018415,-0.0077,1.458
4492.00,7.482638,25.15796,-0.000174,24.018243,-0.0078,1.459
4494.00,7.482545,25.15793,-0.000173,24.017491,-0.0077,1.458
4496.00,7.482238,25.15793,-0.000174,24.018020,-0.0077,1.459
4498.00,7.482980,25.15930,-0.000174,24.018533,-0.0077,1.458
4500.00,7.483499,25.15787,-0.000174,24.018289,-0.0077,1.459
4502.00,7.482607,25.15731,-0.000173,24.017828,-0.0077,1.458
4504.00,7.482216,25.15755,-0.000174,24.017888,-0.0077,1.458
4506.00,7.482515,25.15766,-0.000175,24.017830,-0.0077,1.459
4508.00,7.482189,25.15785,-0.000175,24.018084,-0.0077,1.459
4510.00,7.482074,25.15802,-0.000175,24.017955,-0.0077,1.459
4512.00,7.481738,25.15860,-0.000174,24.018223,-0.0078,1.458
4514.00,7.481746,25.15862,-0.000174,24.017864,-0.0077,1.459
4516.00,7.482437,25.15910,-0.000174,24.016969,-0.0078,1.459
4518.00,7.483386,25.15833,-0.000174,24.017774,-0.0078,1.458
4520.00,7.481973,25.15817,-0.000173,24.018051,-0.0077,1.458
4522.00,7.482104,25.15882,-0.000173,24.017665,-0.0078,1.458
4524.00,7.482284,25.15915,-0.000174,24.017776,-0.0078,1.458
4526.00,7.482499,25.15868,-0.000174,24.018069,-0.0077,1.458
4528.00,7.481840,25.15866,-0.000172,24.018145,-0.0078,1.458
4530.00,7.481973,25.15937,-0.000174,24.017984,-0.0078,1.459
4532.00,7.482131,25.15914,-0.000175,24.017676,-0.0078,1.459
4534.00,7.481668,25.15953,-0.000175,24.018127,-0.0078,1.459
4536.00,7.481553,25.15847,-0.000175,24.017551,-0.0078,1.458
4538.00,7.481321,25.15905,-0.000175,24.017857,-0.0078,1.458
4540.00,7.480965,25.15978,-0.000174,24.017812,-0.0078,1.459
4542.00,7.480650,25.15912,-0.000174,24.018628,-0.0078,1.459
4544.00,7.481093,25.15857,-0.000175,24.018484,-0.0077,1.458
4546.00,7.482063,25.15981,-0.000174,24.018435,-0.0078,1.458
4548.00,7.482023,25.16027,-0.000173,24.017716,-0.0077,1.458
4550.00,7.481777,25.16007,-0.000174,24.017464,-0.0077,1.458
4552.00,7.482155,25.15943,-0.000174,24.017854,-0.0077,1.458
4554.00,7.482201,25.15863,-0.000174,24.017873,-0.0077,1.459
4556.00,7.481670,25.15908,-0.000174,24.018194,-0.0077,1.459
4558.00,7.481682,25.15905,-0.000174,24.017944,-0.0077,1.458
4560.00,7.482112,25.15962,-0.000174,24.017699,-0.0078,1.459
4562.00,7.482422,25.15893,-0.000174,24.017284,-0.0078,1.458
4564.00,7.483052,25.15934,-0.000174,24.017718,-0.0078,1.459
4566.00,7.483625,25.15852,-0.000175,24.017348,-0.0078,1.458
4568.00,7.483075,25.15858,-0.000175,24.017839,-0.0078,1.459
4570.00,7.481415,25.15883,-0.000175,24.017399,-0.0077,1.459
4572.00,7.481169,25.15844,-0.000176,24.017718,-0.0078,1.459
4574.00,7.482402,25.15849,-0.000175,24.017576,-0.0077,1.458
4576.00,7.483039,25.15835,-0.000175,24.017602,-0.0078,1.459
4578.00,7.482921,25.15814,-0.000176,24.017128,-0.0078,1.458
4580.00,7.482030,25.15858,-0.000174,24.017389,-0.0078,1.458
4582.00,7.482452,25.15876,-0.000174,24.017277,-0.0078,1.458
4584.00,7.481465,25.15832,-0.000175,24.017406,-0.0078,1.459
4586.00,7.481589,25.15935,-0.000176,24.018095,-0.0078,1.459
4588.00,7.482516,25.15935,-0.000175,24.017908,-0.0078,1.459
4590.00,7.481893,25.15866,-0.000174,24.018013,-0.0078,1.459
4592.00,7.482395,25.15903,-0.000174,24.018047,-0.0077,1.458
4594.00,7.482755,25.15949,-0.000173,24.017895,-0.0077,1.458
4596.00,7.483041,25.15921,-0.000175,24.018310,-0.0077,1.459
4598.00,7.482458,25.15912,-0.000175,24.017937,-0.0078,1.458
4600.00,7.482506,25.15922,-0.000175,24.017948,-0.0078,1.459
4602.00,7.482407,25.15915,-0.000174,24.017957,-0.0078,1.458
4604.00,7.481966,25.15834,-0.000175,24.017533,-0.0078,1.458
4606.00,7.481471,25.15942,-0.000174,24.017611,-0.0078,1.459
4608.00,7.481215,25.15991,-0.000175,24.017738,-0.0078,1.459
4610.00,7.481796,25.15874,-0.000175,24.017592,-0.0078,1.458
4612.00,7.481460,25.15882,-0.000175,24.017694,-0.0078,1.459
4614.00,7.480913,25.15960,-0.000174,24.017509,-0.0077,1.458
4616.00,7.481909,25.15998,-0.000174,24.018356,-0.0077,1.458
4618.00,7.481943,25.16032,-0.000175,24.018345,-0.0077,1.459
4620.00,7.481026,25.16006,-0.000174,24.017486,-0.0078,1.458
4622.00,7.481184,25.16001,-0.000174,24.018093,-0.0077,1.459
4624.00,7.481062,25.15974,-0.000175,24.018383,-0.0077,1.459
4626.00,7.482196,25.15999,-0.000176,24.018022,-0.0078,1.458
4628.00,7.482769,25.16008,-0.000175,24.017970,-0.0077,1.459
4630.00,7.481852,25.15948,-0.000173,24.018631,-0.0077,1.458
4632.00,7.481825,25.16003,-0.000173,24.017772,-0.0078,1.459
4634.00,7.480850,25.15958,-0.000174,24.017754,-0.0077,1.459
4636.00,7.481422,25.15928,-0.000174,24.018370,-0.0077,1.459
4638.00,7.482119,25.15932,-0.000174,24.017663,-0.0078,1.459
4640.00,7.482039,25.15850,-0.000174,24.017638,-0.0077,1.459
4642.00,7.481510,25.15818,-0.000175,24.017897,-0.0078,1.459
4644.00,7.481409,25.15857,-0.000174,24.017884,-0.0077,1.459
4646.00,7.481871,25.15851,-0.000174,24.017638,-0.0078,1.458
4648.00,7.482054,25.15858,-0.000174,24.018040,-0.0077,1.459
4650.00,7.482655,25.15937,-0.000175,24.017464,-0.0077,1.459
4652.00,7.482824,25.15884,-0.000176,24.017757,-0.0078,1.459
4654.00,7.482780,25.15874,-0.000175,24.018066,-0.0078,1.458
4656.00,7.481691,25.15899,-0.000174,24.018011,-0.0078,1.459
4658.00,7.481127,25.15866,-0.000174,24.017554,-0.0078,1.459
4660.00,7.481362,25.15882,-0.000175,24.018265,-0.0078,1.458
4662.00,7.481595,25.15848,-0.000175,24.017873,-0.0077,1.458
4664.00,7.481404,25.15851,-0.000174,24.017850,-0.0078,1.459
4666.00,7.481636,25.15840,-0.000174,24.017707,-0.0077,1.458
4668.00,7.481378,25.15842,-0.000174,24.017587,-0.0077,1.458
4670.00,7.480313,25.15814,-0.000173,24.018970,-0.0078,1.459
4672.00,7.480064,25.15810,-0.000174,24.017529,-0.0078,1.459
4674.00,7.480680,25.15771,-0.000175,24.017437,-0.0078,1.459
4676.00,7.481798,25.15841,-0.000175,24.018222,-0.0077,1.458
4678.00,7.481384,25.15909,-0.000174,24.018078,-0.0078,1.459
4680.00,7.481304,25.15842,-0.000173,24.017790,-0.0078,1.458
4682.00,7.482451,25.15783,-0.000174,24.017844,-0.0077,1.458
4684.00,7.482783,25.15839,-0.000175,24.017708,-0.0078,1.459
4686.00,7.482620,25.15823,-0.000173,24.017796,-0.0078,1.459
4688.00,7.482396,25.15836,-0.000174,24.018015,-0.0078,1.459
4690.00,7.482218,25.15843,-0.000175,24.017752,-0.0077,1.459
4692.00,7.482293,25.15884,-0.000173,24.018218,-0.0077,1.459
4694.00,7.482129,25.15856,-0.000174,24.018316,-0.0077,1.459
4696.00,7.481376,25.15826,-0.000174,24.018218,-0.0078,1.459
4698.00,7.482030,25.15767,-0.000173,24.017805,-0.0078,1.458
4700.00,7.482396,25.15786,-0.000173,24.018231,-0.0077,1.459
4702.00,7.482486,25.15812,-0.000174,24.017380,-0.0077,1.458
4704.00,7.482288,25.15781,-0.000173,24.018281,-0.0078,1.459
4706.00,7.481692,25.15759,-0.000173,24.018183,-0.0078,1.458
4708.00,7.482086,25.15812,-0.000174,24.018252,-0.0077,1.458
4710.00,7.482241,25.15811,-0.000173,24.018066,-0.0077,1.459
4712.00,7.482019,25.15786,-0.000172,24.017986,-0.0077,1.459
4714.00,7.482592,25.15748,-0.000173,24.018386,-0.0077,1.459
4716.00,7.482943,25.15786,-0.000175,24.017672,-0.0078,1.459
4718.00,7.483337,25.15804,-0.000173,24.018071,-0.0078,1.459
4720.00,7.482421,25.15882,-0.000174,24.018254,-0.0078,1.459
4722.00,7.481820,25.15882,-0.000175,24.018044,-0.0078,1.459
4724.00,7.481905,25.15826,-0.000175,24.017841,-0.0078,1.459
4726.00,7.482250,25.15722,-0.000175,24.017805,-0.0078,1.459
4728.00,7.482666,25.15745,-0.000175,24.017951,-0.0078,1.459
4730.00,7.482565,25.15718,-0.000175,24.018138,-0.0078,1.458
4732.00,7.482613,25.15802,-0.000174,24.017748,-0.0077,1.459
4734.00,7.482479,25.15771,-0.000174,24.017801,-0.0077,1.458
4736.00,7.481549,25.15723,-0.000174,24.017830,-0.0078,1.459
4738.00,7.481281,25.15812,-0.000174,24.018454,-0.0077,1.459
4740.00,7.481536,25.15819,-0.000173,24.017719,-0.0077,1.459
4742.00,7.481506,25.15816,-0.000175,24.017609,-0.0077,1.459
4744.00,7.481158,25.15786,-0.000175,24.017725,-0.0078,1.459
4746.00,7.481495,25.15855,-0.000174,24.017852,-0.0078,1.458
4748.00,7.482088,25.15735,-0.000174,24.017933,-0.0077,1.459
4750.00,7.481991,25.15742,-0.000175,24.017614,-0.0077,1.459
4752.00,7.482421,25.15842,-0.000175,24.018533,-0.0078,1.459
4754.00,7.481771,25.15803,-0.000175,24.017696,-0.0077,1.459
4756.00,7.481265,25.15758,-0.000175,24.018031,-0.0078,1.458
4758.00,7.481423,25.15746,-0.000175,24.017529,-0.0078,1.458
4760.00,7.481439,25.15734,-0.000174,24.018428,-0.0078,1.459
4762.00,7.481003,25.15764,-0.000175,24.017504,-0.0078,1.459
4764.00,7.481389,25.15765,-0.000175,24.017078,-0.0077,1.459
4766.00,7.481487,25.15799,-0.000175,24.017364,-0.0078,1.459
4768.00,7.481674,25.15857,-0.000175,24.017776,-0.0078,1.458
4770.00,7.481415,25.15831,-0.000174,24.017759,-0.0078,1.459
4772.00,7.481258,25.15804,-0.000174,24.017132,-0.0077,1.458
4774.00,7.481134,25.15767,-0.000173,24.018158,-0.0077,1.459
4776.00,7.480873,25.15864,-0.000175,24.018415,-0.0078,1.460
4778.00,7.480921,25.15868,-0.000175,24.017547,-0.0078,1.459
4780.00,7.480921,25.15886,-0.000175,24.017321,-0.0077,1.459
4782.00,7.480751,25.15907,-0.000174,24.017554,-0.0077,1.458
4784.00,7.480946,25.15919,-0.000174,24.017941,-0.0078,1.459
4786.00,7.481281,25.15917,-0.000173,24.017678,-0.0078,1.459
4788.00,7.481439,25.15987,-0.000174,24.017881,-0.0078,1.459
4790.00,7.481016,25.15887,-0.000175,24.018035,-0.0078,1.459
4792.00,7.480878,25.15876,-0.000175,24.018209,-0.0078,1.458
4794.00,7.480561,25.15889,-0.000174,24.017462,-0.0078,1.458
4796.00,7.480335,25.15868,-0.000175,24.017518,-0.0078,1.459
4798.00,7.480694,25.15924,-0.000173,24.018189,-0.0078,1.459
4800.00,7.480570,25.15881,-0.000173,24.017643,-0.0077,1.459
@8,12.0000,24.0
4802.00,7.480708,25.15888,-0.000174,24.017991,-0.0078,1.459
4804.00,7.479268,25.15934,-0.000175,24.018376,-0.0078,1.458
4806.00,7.472578,25.15927,-0.000175,24.017317,-0.0078,1.459
4808.00,7.460420,25.16029,-0.000173,24.018051,-0.0078,1.457
4810.00,7.439256,25.15999,-0.000174,24.017739,-0.0078,1.457
4812.00,7.415423,25.15952,-0.000174,24.017819,-0.0078,1.458
4814.00,7.393816,25.15932,-0.000174,24.018296,-0.0078,1.459
4816.00,7.375695,25.15952,-0.000175,24.017177,-0.0078,1.459
4818.00,7.359499,25.15923,-0.000177,24.017426,-0.0078,1.460
4820.00,7.344971,25.15891,-0.000177,24.017339,-0.0078,1.459
4822.00,7.330324,25.15969,-0.000177,24.017828,-0.0078,1.460
4824.00,7.315580,25.15951,-0.000176,24.017913,-0.0078,1.460
4826.00,7.301820,25.15901,-0.000176,24.017159,-0.0078,1.460
4828.00,7.292595,25.15965,-0.000177,24.017087,-0.0078,1.460
4830.00,7.290289,25.15935,-0.000177,24.017607,-0.0078,1.461
4832.00,7.295142,25.16005,-0.000178,24.018287,-0.0078,1.461
4834.00,7.305604,25.15970,-0.000176,24.017946,-0.0078,1.461
4836.00,7.316903,25.16025,-0.000177,24.017868,-0.0077,1.461
4838.00,7.327676,25.15980,-0.000177,24.017554,-0.0078,1.460
4840.00,7.337285,25.15920,-0.000176,24.018341,-0.0078,1.459
4842.00,7.345957,25.15937,-0.000177,24.017884,-0.0078,1.459
4844.00,7.354473,25.16014,-0.000174,24.017288,-0.0078,1.459
4846.00,7.364275,25.15898,-0.000174,24.017892,-0.0078,1.459
4848.00,7.373966,25.15883,-0.000174,24.018135,-0.0077,1.459
4850.00,7.382399,25.15901,-0.000173,24.017759,-0.0078,1.459
4852.00,7.391609,25.15919,-0.000174,24.017915,-0.0078,1.459
4854.00,7.400836,25.15965,-0.000174,24.018129,-0.0077,1.459
4856.00,7.408301,25.15914,-0.000174,24.017679,-0.0077,1.459
4858.00,7.415753,25.15988,-0.000173,24.018144,-0.0078,1.459
4860.00,7.422292,25.16007,-0.000175,24.018136,-0.0077,1.459
4862.00,7.427812,25.15981,-0.000175,24.018272,-0.0078,1.459
4864.00,7.432279,25.15904,-0.000175,24.017748,-0.0078,1.459
4866.00,7.436765,25.15881,-0.000175,24.017683,-0.0078,1.459
4868.00,7.440324,25.15886,-0.000175,24.018008,-0.0078,1.459
4870.00,7.443880,25.15918,-0.000174,24.017621,-0.0078,1.460
4872.00,7.446879,25.16010,-0.000175,24.017939,-0.0078,1.459
4874.00,7.449929,25.15975,-0.000176,24.017799,-0.0078,1.459
4876.00,7.451747,25.15896,-0.000176,24.018049,-0.0078,1.458
4878.00,7.454015,25.15848,-0.000174,24.017069,-0.0078,1.459
4880.00,7.455021,25.15859,-0.000175,24.017457,-0.0078,1.459
4882.00,7.456454,25.15853,-0.000175,24.017906,-0.0078,1.460
4884.00,7.457327,25.15868,-0.000175,24.017525,-0.0078,1.459
4886.00,7.457662,25.15941,-0.000175,24.017324,-0.0078,1.459
4888.00,7.457561,25.15924,-0.000174,24.017993,-0.0078,1.459
4890.00,7.457781,25.15859,-0.000174,24.017321,-0.0078,1.459
4892.00,7.459664,25.15829,-0.000175,24.017482,-0.0078,1.459
4894.00,7.460404,25.15788,-0.000175,24.018002,-0.0078,1.459
4896.00,7.460796,25.15752,-0.000175,24.017384,-0.0078,1.459
4898.00,7.461290,25.15710,-0.000175,24.017879,-0.0078,1.459
4900.00,7.461982,25.15812,-0.000174,24.017614,-0.0078,1.459
4902.00,7.462785,25.15840,-0.000174,24.017844,-0.0078,1.459
4904.00,7.463214,25.15700,-0.000175,24.017933,-0.0078,1.459
4906.00,7.464689,25.15803,-0.000174,24.017206,-0.0077,1.459
4908.00,7.465417,25.15824,-0.000174,24.018531,-0.0077,1.459
4910.00,7.465570,25.15771,-0.000174,24.018145,-0.0077,1.460
4912.00,7.465638,25.15795,-0.000175,24.017482,-0.0078,1.459
4914.00,7.466535,25.15858,-0.000173,24.017935,-0.0078,1.458
4916.00,7.467366,25.15739,-0.000174,24.017513,-0.0077,1.459
4918.00,7.468080,25.15793,-0.000175,24.017534,-0.0077,1.460
4920.00,7.467968,25.15789,-0.000175,24.018423,-0.0077,1.459
4922.00,7.468969,25.15709,-0.000174,24.018015,-0.0078,1.459
4924.00,7.469296,25.15830,-0.000175,24.017721,-0.0077,1.459
4926.00,7.469961,25.15866,-0.000175,24.017681,-0.0078,1.459
4928.00,7.470461,25.15815,-0.000175,24.017710,-0.0078,1.459
4930.00,7.471216,25.15943,-0.000174,24.018029,-0.0077,1.459
4932.00,7.472236,25.15873,-0.000174,24.017600,-0.0077,1.458
4934.00,7.472232,25.15830,-0.000174,24.017997,-0.0078,1.459
4936.00,7.473127,25.15810,-0.000173,24.017739,-0.0077,1.459
4938.00,7.472946,25.15842,-0.000174,24.017661,-0.0078,1.459
4940.00,7.472750,25.15848,-0.000175,24.018361,-0.0077,1.459
4942.00,7.472514,25.15792,-0.000175,24.017944,-0.0078,1.459
4944.00,7.472725,25.15857,-0.000174,24.017883,-0.0078,1.458
4946.00,7.472236,25.15876,-0.000174,24.017745,-0.0077,1.459
4948.00,7.473769,25.15812,-0.000175,24.017723,-0.0077,1.459
4950.00,7.474489,25.15850,-0.000176,24.017690,-0.0077,1.459
4952.00,7.475036,25.15836,-0.000175,24.017649,-0.0077,1.459
4954.00,7.475164,25.15794,-0.000175,24.018047,-0.0077,1.459
4956.00,7.475416,25.15795,-0.000175,24.017391,-0.0077,1.458
4958.00,7.475702,25.15801,-0.000174,24.018031,-0.0078,1.458
4960.00,7.475614,25.15723,-0.000175,24.017330,-0.0078,1.459
4962.00,7.475643,25.15789,-0.000175,24.017471,-0.0078,1.459
4964.00,7.476004,25.15888,-0.000176,24.018038,-0.0078,1.459
4966.00,7.475640,25.15908,-0.000175,24.017618,-0.0078,1.459
4968.00,7.474732,25.15856,-0.000174,24.018013,-0.0078,1.459
4970.00,7.475117,25.15773,-0.000175,24.017502,-0.0078,1.459
4972.00,7.475385,25.15804,-0.000176,24.017172,-0.0077,1.459
4974.00,7.475678,25.15928,-0.000174,24.018022,-0.0077,1.459
4976.00,7.476284,25.15962,-0.000174,24.017750,-0.0078,1.459
4978.00,7.476216,25.15968,-0.000174,24.017872,-0.0078,1.459
4980.00,7.476106,25.15911,-0.000175,24.017792,-0.0078,1.459
4982.00,7.475879,25.15894,-0.000175,24.018637,-0.0078,1.459
4984.00,7.475831,25.15917,-0.000174,24.017796,-0.0078,1.459
4986.00,7.475683,25.15896,-0.000175,24.017832,-0.0077,1.459
4988.00,7.475780,25.15861,-0.000174,24.017350,-0.0078,1.458
4990.00,7.475306,25.15885,-0.000175,24.018434,-0.0078,1.459
4992.00,7.475803,25.15830,-0.000176,24.017881,-0.0077,1.460
4994.00,7.476398,25.15800,-0.000176,24.017747,-0.0077,1.460
4996.00,7.475998,25.15851,-0.000175,24.017560,-0.0077,1.459
4998.00,7.475825,25.15780,-0.000174,24.018200,-0.0077,1.459
5000.00,7.476260,25.15787,-0.000175,24.017790,-0.0077,1.459
5002.00,7.475702,25.15696,-0.000175,24.017137,-0.0077,1.459
5004.00,7.476217,25.15811,-0.000175,24.017694,-0.0078,1.459
5006.00,7.476247,25.15923,-0.000175,24.017420,-0.0078,1.459
5008.00,7.476912,25.15882,-0.000175,24.017710,-0.0077,1.459
5010.00,7.476865,25.15898,-0.000174,24.018127,-0.0077,1.459
5012.00,7.476836,25.15824,-0.000175,24.018080,-0.0077,1.459
5014.00,7.476427,25.15913,-0.000175,24.018419,-0.0077,1.459
5016.00,7.476704,25.15858,-0.000174,24.017743,-0.0078,1.459
5018.00,7.477011,25.15894,-0.000175,24.017777,-0.0077,1.459
5020.00,7.476807,25.15888,-0.000175,24.018149,-0.0077,1.459
5022.00,7.477467,25.15933,-0.000175,24.017980,-0.0077,1.459
5024.00,7.477119,25.15931,-0.000176,24.017549,-0.0077,1.459
5026.00,7.476720,25.15918,-0.000175,24.017966,-0.0077,1.459
5028.00,7.476711,25.15964,-0.000174,24.017919,-0.0078,1.459
5030.00,7.476911,25.16037,-0.000174,24.017451,-0.0078,1.459
5032.00,7.475948,25.16046,-0.000175,24.018307,-0.0077,1.459
5034.00,7.476699,25.16064,-0.000174,24.018316,-0.0077,1.459
5036.00,7.477423,25.16095,-0.000175,24.017505,-0.0077,1.459
5038.00,7.477071,25.15996,-0.000174,24.017645,-0.0077,1.458
5040.00,7.475903,25.16044,-0.000174,24.018105,-0.0077,1.459
5042.00,7.476104,25.16054,-0.000175,24.017652,-0.0077,1.459
5044.00,7.476958,25.16057,-0.000175,24.017759,-0.0077,1.459
5046.00,7.476872,25.16072,-0.000174,24.017819,-0.0078,1.459
5048.00,7.476923,25.16018,-0.000174,24.018428,-0.0078,1.459
5050.00,7.477251,25.16014,-0.000174,24.017730,-0.0078,1.459
5052.00,7.476056,25.16045,-0.000175,24.018309,-0.0077,1.459
5054.00,7.475698,25.16002,-0.000175,24.018218,-0.0078,1.459
5056.00,7.476662,25.16098,-0.000175,24.018386,-0.0078,1.460
5058.00,7.476673,25.16114,-0.000175,24.017442,-0.0077,1.459
5060.00,7.476414,25.16077,-0.000175,24.017890,-0.0077,1.459
5062.00,7.476379,25.16081,-0.000174,24.018026,-0.0077,1.459
5064.00,7.477117,25.16005,-0.000175,24.018372,-0.0078,1.459
5066.00,7.476824,25.15982,-0.000175,24.018086,-0.0078,1.459
5068.00,7.476004,25.15856,-0.000176,24.018240,-0.0077,1.459
5070.00,7.475901,25.15932,-0.000175,24.018200,-0.0077,1.459
5072.00,7.476431,25.15996,-0.000175,24.018657,-0.0077,1.460
5074.00,7.475776,25.15939,-0.000175,24.017928,-0.0077,1.459
5076.00,7.475540,25.15918,-0.000174,24.017714,-0.0077,1.459
5078.00,7.475327,25.15959,-0.000172,24.018660,-0.0077,1.459
5080.00,7.476654,25.15941,-0.000173,24.018385,-0.0077,1.459
5082.00,7.475995,25.15975,-0.000175,24.017797,-0.0078,1.459
5084.00,7.475490,25.15966,-0.000174,24.018299,-0.0077,1.460
5086.00,7.476172,25.16035,-0.000175,24.018107,-0.0077,1.460
5088.00,7.476768,25.16013,-0.000175,24.018459,-0.0077,1.460
5090.00,7.477553,25.16056,-0.000174,24.018800,-0.0077,1.460
5092.00,7.476697,25.16033,-0.000175,24.017661,-0.0077,1.459
5094.00,7.476125,25.15979,-0.000174,24.018029,-0.0077,1.459
5096.00,7.476365,25.16034,-0.000174,24.018377,-0.0077,1.459
5098.00,7.476551,25.16171,-0.000174,24.018251,-0.0077,1.459
5100.00,7.476720,25.16170,-0.000173,24.018363,-0.0077,1.459
5102.00,7.475921,25.16128,-0.000175,24.018062,-0.0077,1.459
5104.00,7.475096,25.16141,-0.000174,24.018289,-0.0077,1.459
5106.00,7.474930,25.16122,-0.000173,24.017743,-0.0078,1.458
5108.00,7.475968,25.16060,-0.000174,24.017520,-0.0077,1.459
5110.00,7.477569,25.16033,-0.000175,24.018018,-0.0078,1.459
5112.00,7.477016,25.16085,-0.000174,24.018399,-0.0078,1.459
5114.00,7.476569,25.16048,-0.000176,24.017719,-0.0077,1.460
5116.00,7.476453,25.16009,-0.000175,24.017533,-0.0078,1.459
5118.00,7.477180,25.16009,-0.000175,24.018084,-0.0077,1.459
5120.00,7.477008,25.16006,-0.000175,24.018472,-0.0077,1.460
5122.00,7.476353,25.16031,-0.000175,24.017913,-0.0077,1.460
5124.00,7.476118,25.15999,-0.000175,24.017917,-0.0077,1.459
5126.00,7.476893,25.15949,-0.000173,24.018033,-0.0077,1.459
5128.00,7.477452,25.15925,-0.000174,24.018022,-0.0077,1.459
5130.00,7.477258,25.15969,-0.000175,24.017743,-0.0077,1.460
5132.00,7.477427,25.15910,-0.000175,24.018000,-0.0077,1.460
5134.00,7.477086,25.15932,-0.000174,24.017531,-0.0078,1.459
5136.00,7.477212,25.16084,-0.000175,24.018089,-0.0078,1.459
5138.00,7.476812,25.16127,-0.000174,24.018140,-0.0077,1.460
5140.00,7.476497,25.16088,-0.000175,24.018539,-0.0077,1.460
5142.00,7.476205,25.16027,-0.000174,24.018193,-0.0077,1.459
5144.00,7.476607,25.15986,-0.000173,24.018009,-0.0077,1.460
5146.00,7.476259,25.16010,-0.000173,24.017933,-0.0077,1.459
5148.00,7.475469,25.16005,-0.000174,24.017469,-0.0078,1.459
5150.00,7.475259,25.15913,-0.000174,24.018076,-0.0077,1.459
5152.00,7.475234,25.15926,-0.000174,24.018196,-0.0077,1.459
5154.00,7.475885,25.15938,-0.000174,24.018120,-0.0077,1.459
5156.00,7.475777,25.16000,-0.000175,24.018339,-0.0078,1.459
5158.00,7.475187,25.15932,-0.000174,24.017580,-0.0078,1.459
5160.00,7.475699,25.15977,-0.000175,24.018080,-0.0077,1.460
5162.00,7.475660,25.15991,-0.000174,24.018309,-0.0078,1.459
5164.00,7.475987,25.15939,-0.000174,24.018140,-0.0077,1.459
5166.00,7.476718,25.15893,-0.000175,24.018015,-0.0077,1.459
5168.00,7.477036,25.15911,-0.000174,24.018191,-0.0077,1.460
5170.00,7.477132,25.15937,-0.000173,24.017959,-0.0078,1.459
5172.00,7.477617,25.15956,-0.000174,24.018399,-0.0077,1.458
5174.00,7.477580,25.15986,-0.000173,24.018481,-0.0077,1.459
5176.00,7.477578,25.15972,-0.000174,24.017757,-0.0077,1.460
5178.00,7.477406,25.15970,-0.000173,24.018200,-0.0077,1.459
5180.00,7.477465,25.16036,-0.000175,24.017629,-0.0077,1.460
5182.00,7.477482,25.15946,-0.000175,24.017872,-0.0077,1.460
5184.00,7.476437,25.16075,-0.000176,24.017476,-0.0077,1.460
5186.00,7.475200,25.16084,-0.000174,24.018073,-0.0077,1.459
5188.00,7.475952,25.16025,-0.000174,24.018611,-0.0078,1.459
5190.00,7.475755,25.15930,-0.000173,24.018479,-0.0078,1.459
5192.00,7.476694,25.16041,-0.000174,24.017281,-0.0078,1.459
5194.00,7.476247,25.16070,-0.000175,24.017420,-0.0078,1.460
5196.00,7.477001,25.16037,-0.000174,24.017970,-0.0078,1.460
5198.00,7.477363,25.16036,-0.000174,24.018194,-0.0077,1.459
5200.00,7.477257,25.16085,-0.000174,24.017908,-0.0077,1.459
5202.00,7.476185,25.16065,-0.000174,24.017942,-0.0078,1.460
5204.00,7.475795,25.16099,-0.000174,24.018472,-0.0078,1.459
5206.00,7.475191,25.16133,-0.000174,24.018015,-0.0078,1.459
5208.00,7.474826,25.16059,-0.000174,24.017645,-0.0078,1.459
5210.00,7.475047,25.16016,-0.000174,24.018544,-0.0078,1.459
5212.00,7.474997,25.16112,-0.000175,24.018539,-0.0078,1.459
5214.00,7.474688,25.16144,-0.000174,24.018015,-0.0078,1.459
5216.00,7.474920,25.16102,-0.000174,24.018350,-0.0078,1.460
5218.00,7.475313,25.16019,-0.000175,24.018747,-0.0077,1.459
5220.00,7.474666,25.16015,-0.000175,24.018144,-0.0077,1.459
5222.00,7.474681,25.16026,-0.000175,24.018009,-0.0077,1.460
5224.00,7.475305,25.16034,-0.000175,24.017875,-0.0077,1.459
5226.00,7.475114,25.15986,-0.000174,24.018254,-0.0077,1.460
5228.00,7.475547,25.15969,-0.000175,24.017921,-0.0078,1.460
5230.00,7.475098,25.15948,-0.000174,24.017092,-0.0078,1.459
5232.00,7.475007,25.15943,-0.000175,24.018299,-0.0078,1.460
5234.00,7.475499,25.15992,-0.000175,24.017875,-0.0078,1.459
5236.00,7.475639,25.15970,-0.000174,24.018018,-0.0077,1.460
5238.00,7.475252,25.15976,-0.000175,24.018336,-0.0077,1.459
5240.00,7.475962,25.15926,-0.000175,24.017841,-0.0078,1.460
5242.00,7.476535,25.15914,-0.000175,24.017496,-0.0077,1.459
5244.00,7.475962,25.15901,-0.000175,24.017783,-0.0078,1.460
5246.00,7.475426,25.15883,-0.000176,24.017763,-0.0078,1.460
5248.00,7.474982,25.15899,-0.000175,24.017650,-0.0077,1.460
5250.00,7.475635,25.15950,-0.000174,24.018174,-0.0077,1.459
5252.00,7.475468,25.15926,-0.000174,24.017491,-0.0077,1.459
5254.00,7.475516,25.15885,-0.000174,24.018202,-0.0077,1.459
5256.00,7.476074,25.15864,-0.000175,24.018343,-0.0077,1.459
5258.00,7.476798,25.15848,-0.000174,24.017536,-0.0077,1.459
5260.00,7.475846,25.15839,-0.000174,24.017078,-0.0078,1.459
5262.00,7.476116,25.15917,-0.000174,24.018421,-0.0077,1.460
5264.00,7.476180,25.15908,-0.000174,24.018111,-0.0077,1.460
5266.00,7.476032,25.15834,-0.000174,24.017634,-0.0077,1.460
5268.00,7.476041,25.15885,-0.000173,24.018392,-0.0077,1.460
5270.00,7.475826,25.15979,-0.000174,24.018468,-0.0078,1.460
5272.00,7.475750,25.16028,-0.000175,24.017583,-0.0078,1.460
5274.00,7.475115,25.15944,-0.000175,24.017995,-0.0078,1.459
5276.00,7.475142,25.15907,-0.000174,24.018417,-0.0077,1.459
5278.00,7.476436,25.15970,-0.000174,24.017573,-0.0077,1.460
5280.00,7.476019,25.15904,-0.000175,24.018707,-0.0078,1.460
5282.00,7.475395,25.15876,-0.000174,24.018049,-0.0078,1.460
5284.00,7.475738,25.15942,-0.000174,24.017928,-0.0078,1.459
5286.00,7.474805,25.15908,-0.000174,24.018305,-0.0078,1.459
5288.00,7.474194,25.15830,-0.000173,24.017382,-0.0077,1.460
5290.00,7.473768,25.15905,-0.000175,24.018383,-0.0077,1.460
5292.00,7.473925,25.15914,-0.000174,24.018296,-0.0077,1.459
5294.00,7.475177,25.15878,-0.000174,24.017681,-0.0077,1.459
5296.00,7.475168,25.15912,-0.000175,24.017444,-0.0078,1.460
5298.00,7.474495,25.15932,-0.000175,24.017192,-0.0078,1.459
5300.00,7.475085,25.15869,-0.000175,24.018044,-0.0078,1.460
5302.00,7.474880,25.15881,-0.000175,24.018251,-0.0078,1.459
5304.00,7.475286,25.15958,-0.000174,24.018722,-0.0078,1.459
5306.00,7.475901,25.15939,-0.000175,24.018376,-0.0077,1.461
5308.00,7.476338,25.15953,-0.000174,24.017337,-0.0077,1.460
5310.00,7.476668,25.15930,-0.000174,24.017844,-0.0077,1.459
5312.00,7.476954,25.15951,-0.000175,24.017759,-0.0078,1.459
5314.00,7.476352,25.15896,-0.000174,24.018225,-0.0078,1.459
5316.00,7.476320,25.16035,-0.000175,24.018162,-0.0078,1.459
5318.00,7.475951,25.15978,-0.000175,24.017491,-0.0077,1.460
5320.00,7.475773,25.15973,-0.000175,24.017563,-0.0077,1.460
5322.00,7.475977,25.16017,-0.000175,24.018202,-0.0078,1.459
5324.00,7.475269,25.15985,-0.000175,24.017721,-0.0078,1.460
5326.00,7.475323,25.15958,-0.000175,24.017672,-0.0078,1.459
5328.00,7.475130,25.16001,-0.000175,24.017692,-0.0078,1.459
5330.00,7.475227,25.16054,-0.000175,24.018060,-0.0077,1.460
5332.00,7.474547,25.15917,-0.000175,24.018249,-0.0077,1.460
5334.00,7.474387,25.15949,-0.000175,24.017714,-0.0078,1.459
5336.00,7.474559,25.15885,-0.000174,24.017939,-0.0077,1.460
5338.00,7.475224,25.15928,-0.000174,24.017944,-0.0077,1.460
5340.00,7.475300,25.15940,-0.000174,24.017756,-0.0077,1.460
5342.00,7.475173,25.15935,-0.000173,24.018171,-0.0077,1.459
5344.00,7.475489,25.15991,-0.000174,24.018606,-0.0077,1.459
5346.00,7.475782,25.15931,-0.000175,24.018136,-0.0077,1.459
5348.00,7.475917,25.15918,-0.000174,24.018435,-0.0077,1.460
5350.00,7.474996,25.16006,-0.000174,24.018086,-0.0078,1.460
5352.00,7.474349,25.15911,-0.000175,24.018251,-0.0077,1.460
5354.00,7.475212,25.15941,-0.000174,24.018334,-0.0077,1.460
5356.00,7.475400,25.16027,-0.000174,24.018031,-0.0077,1.460
5358.00,7.475164,25.15990,-0.000174,24.018328,-0.0077,1.459
5360.00,7.475714,25.15886,-0.000174,24.018028,-0.0077,1.460
5362.00,7.476138,25.15933,-0.000173,24.018026,-0.0077,1.460
5364.00,7.476035,25.15945,-0.000174,24.018696,-0.0077,1.460
5366.00,7.475579,25.15932,-0.000174,24.017877,-0.0077,1.460
5368.00,7.474782,25.15963,-0.000174,24.018173,-0.0077,1.460
5370.00,7.474825,25.15978,-0.000175,24.017960,-0.0077,1.460
5372.00,7.475390,25.15894,-0.000174,24.018047,-0.0078,1.459
5374.00,7.475100,25.15900,-0.000174,24.018356,-0.0078,1.459
5376.00,7.474878,25.15925,-0.000174,24.018049,-0.0077,1.460
5378.00,7.474577,25.15921,-0.000175,24.018312,-0.0077,1.460
5380.00,7.474547,25.15954,-0.000174,24.017759,-0.0077,1.459
5382.00,7.474303,25.15972,-0.000175,24.018443,-0.0077,1.460
5384.00,7.473846,25.15884,-0.000174,24.018341,-0.0077,1.459
5386.00,7.473916,25.15950,-0.000173,24.018414,-0.0077,1.460
5388.00,7.474253,25.16014,-0.000173,24.018189,-0.0077,1.460
5390.00,7.474325,25.15946,-0.000174,24.018071,-0.0077,1.460
5392.00,7.474675,25.16009,-0.000174,24.018281,-0.0077,1.460
5394.00,7.475790,25.15947,-0.000174,24.018107,-0.0078,1.459
5396.00,7.476182,25.15971,-0.000174,24.018695,-0.0077,1.459
5398.00,7.475918,25.15982,-0.000174,24.018290,-0.0077,1.460
5400.00,7.476086,25.15985,-0.000174,24.018149,-0.0077,1.459
5402.00,7.475428,25.15988,-0.000173,24.018706,-0.0077,1.460
@9,12.0000,24.0
5404.00,7.473859,25.16054,-0.000174,24.018303,-0.0077,1.460
5406.00,7.466961,25.15981,-0.000174,24.018107,-0.0077,1.459
5408.00,7.454935,25.15978,-0.000174,24.018223,-0.0077,1.458
5410.00,7.436919,25.15990,-0.000172,24.018599,-0.0078,1.459
5412.00,7.416335,25.15982,-0.000173,24.017841,-0.0078,1.459
5414.00,7.398712,25.16008,-0.000174,24.017977,-0.0077,1.460
5416.00,7.384380,25.16033,-0.000175,24.017563,-0.0077,1.460
5418.00,7.372313,25.16034,-0.000174,24.017803,-0.0077,1.461
5420.00,7.360597,25.15972,-0.000177,24.017884,-0.0077,1.461
5422.00,7.348314,25.15925,-0.000176,24.017835,-0.0077,1.461
5424.00,7.336479,25.15988,-0.000176,24.017973,-0.0078,1.461
5426.00,7.326237,25.15995,-0.000176,24.017679,-0.0077,1.461
5428.00,7.318220,25.15996,-0.000175,24.017897,-0.0077,1.461
5430.00,7.317284,25.16080,-0.000176,24.017886,-0.0078,1.461
5432.00,7.321424,25.15997,-0.000176,24.018055,-0.0077,1.461
5434.00,7.331919,25.15992,-0.000176,24.018026,-0.0077,1.462
5436.00,7.343954,25.16057,-0.000176,24.018182,-0.0077,1.462
5438.00,7.353103,25.16044,-0.000176,24.017667,-0.0078,1.461
5440.00,7.359819,25.15997,-0.000174,24.018220,-0.0077,1.460
5442.00,7.367053,25.16037,-0.000174,24.018046,-0.0077,1.459
5444.00,7.374989,25.16118,-0.000173,24.017710,-0.0077,1.460
5446.00,7.383551,25.16038,-0.000172,24.017817,-0.0077,1.460
5448.00,7.391880,25.16015,-0.000174,24.017846,-0.0078,1.460
5450.00,7.400509,25.15982,-0.000173,24.017823,-0.0077,1.460
5452.00,7.407909,25.15931,-0.000174,24.018689,-0.0077,1.460
5454.00,7.415306,25.15896,-0.000173,24.018321,-0.0078,1.460
5456.00,7.422215,25.15994,-0.000172,24.018153,-0.0077,1.460
5458.00,7.427077,25.16037,-0.000173,24.017899,-0.0077,1.460
5460.00,7.431720,25.15957,-0.000173,24.018881,-0.0078,1.460
5462.00,7.437542,25.15941,-0.000174,24.017951,-0.0077,1.460
5464.00,7.442158,25.15957,-0.000173,24.018323,-0.0077,1.460
5466.00,7.445434,25.16003,-0.000173,24.018029,-0.0077,1.460
5468.00,7.447856,25.16025,-0.000173,24.017999,-0.0077,1.460
5470.00,7.450359,25.16040,-0.000173,24.018015,-0.0077,1.459
5472.00,7.451860,25.16054,-0.000173,24.018292,-0.0077,1.459
5474.00,7.453986,25.16012,-0.000173,24.017777,-0.0077,1.460
5476.00,7.456306,25.16007,-0.000175,24.017689,-0.0078,1.460
5478.00,7.457748,25.15981,-0.000174,24.017705,-0.0078,1.460
5480.00,7.458533,25.15923,-0.000174,24.018187,-0.0077,1.459
5482.00,7.458315,25.15974,-0.000174,24.017629,-0.0077,1.459
5484.00,7.458539,25.15959,-0.000173,24.017888,-0.0077,1.460
5486.00,7.459188,25.15882,-0.000175,24.017370,-0.0078,1.460
5488.00,7.460093,25.15970,-0.000174,24.018406,-0.0077,1.459
5490.00,7.461020,25.15922,-0.000174,24.018350,-0.0077,1.460
5492.00,7.461408,25.15992,-0.000175,24.017522,-0.0077,1.460
5494.00,7.461669,25.15945,-0.000174,24.018501,-0.0077,1.459
5496.00,7.462769,25.15947,-0.000174,24.018568,-0.0077,1.460
5498.00,7.463249,25.16007,-0.000174,24.018202,-0.0077,1.460
5500.00,7.462739,25.16004,-0.000172,24.018285,-0.0077,1.459
5502.00,7.463082,25.15995,-0.000172,24.018421,-0.0077,1.460
5504.00,7.464259,25.16032,-0.000174,24.017137,-0.0077,1.460
5506.00,7.464380,25.15937,-0.000174,24.017772,-0.0077,1.460
5508.00,7.464899,25.15934,-0.000173,24.018455,-0.0077,1.459
5510.00,7.465824,25.15924,-0.000174,24.018312,-0.0077,1.460
5512.00,7.466460,25.15912,-0.000174,24.018325,-0.0077,1.460
5514.00,7.466764,25.15904,-0.000174,24.017937,-0.0078,1.460
5516.00,7.467487,25.15897,-0.000174,24.017507,-0.0078,1.460
5518.00,7.468226,25.15891,-0.000173,24.017705,-0.0077,1.459
5520.00,7.469150,25.15879,-0.000174,24.018551,-0.0077,1.459
5522.00,7.469841,25.15894,-0.000174,24.016739,-0.0077,1.460
5524.00,7.469907,25.15929,-0.000175,24.017901,-0.0078,1.459
5526.00,7.469708,25.15904,-0.000174,24.017607,-0.0077,1.460
5528.00,7.470069,25.15925,-0.000174,24.018214,-0.0077,1.460
5530.00,7.470655,25.15950,-0.000174,24.018125,-0.0078,1.460
5532.00,7.470481,25.15940,-0.000174,24.018227,-0.0078,1.460
5534.00,7.471468,25.15967,-0.000173,24.017866,-0.0078,1.459
5536.00,7.471759,25.15959,-0.000174,24.017580,-0.0077,1.459
5538.00,7.471838,25.16015,-0.000173,24.017513,-0.0078,1.460
5540.00,7.471340,25.16001,-0.000173,24.017292,-0.0077,1.460
5542.00,7.470997,25.16013,-0.000174,24.017823,-0.0078,1.460
5544.00,7.470847,25.16019,-0.000175,24.018735,-0.0077,1.460
5546.00,7.471375,25.16055,-0.000173,24.018695,-0.0077,1.459
5548.00,7.472197,25.16026,-0.000175,24.018236,-0.0077,1.460
5550.00,7.472599,25.15985,-0.000173,24.018028,-0.0078,1.460
5552.00,7.472462,25.15989,-0.000174,24.018013,-0.0078,1.460
5554.00,7.473420,25.16056,-0.000174,24.018397,-0.0077,1.460
5556.00,7.472906,25.16044,-0.000174,24.018760,-0.0077,1.460
5558.00,7.472473,25.16084,-0.000175,24.017886,-0.0077,1.460
5560.00,7.472771,25.16009,-0.000173,24.017679,-0.0077,1.460
5562.00,7.472428,25.15998,-0.000174,24.018722,-0.0077,1.460
5564.00,7.472036,25.15995,-0.000173,24.019001,-0.0077,1.460
5566.00,7.471845,25.16039,-0.000173,24.018615,-0.0077,1.460
5568.00,7.473215,25.16063,-0.000175,24.018397,-0.0077,1.460
5570.00,7.472338,25.15997,-0.000175,24.017989,-0.0077,1.460
5572.00,7.472522,25.15988,-0.000174,24.018187,-0.0077,1.460
5574.00,7.473051,25.16052,-0.000173,24.018260,-0.0078,1.460
5576.00,7.472923,25.16096,-0.000173,24.017984,-0.0077,1.461
5578.00,7.473005,25.15985,-0.000175,24.018316,-0.0077,1.460
5580.00,7.473036,25.15956,-0.000175,24.018602,-0.0077,1.460
5582.00,7.473487,25.16014,-0.000173,24.018368,-0.0077,1.460
5584.00,7.473551,25.16059,-0.000173,24.018410,-0.0078,1.459
5586.00,7.474054,25.16128,-0.000174,24.018167,-0.0077,1.460
5588.00,7.474143,25.16125,-0.000173,24.018499,-0.0077,1.459
5590.00,7.473406,25.16122,-0.000173,24.017946,-0.0077,1.460
5592.00,7.473347,25.16084,-0.000174,24.017353,-0.0077,1.460
5594.00,7.474321,25.16094,-0.000175,24.018053,-0.0077,1.461
5596.00,7.474566,25.16092,-0.000176,24.018216,-0.0077,1.460
5598.00,7.473670,25.16084,-0.000174,24.017828,-0.0078,1.460
5600.00,7.472733,25.15952,-0.000174,24.018107,-0.0078,1.460
5602.00,7.472642,25.16079,-0.000173,24.018537,-0.0077,1.459
5604.00,7.472460,25.16138,-0.000172,24.018557,-0.0077,1.460
5606.00,7.473316,25.16090,-0.000174,24.018236,-0.0078,1.460
5608.00,7.473717,25.16111,-0.000174,24.017855,-0.0077,1.460
5610.00,7.473813,25.16133,-0.000174,24.017750,-0.0077,1.460
5612.00,7.473238,25.16152,-0.000174,24.018160,-0.0077,1.461
5614.00,7.472570,25.16105,-0.000174,24.017774,-0.0077,1.460
5616.00,7.472230,25.16173,-0.000173,24.017350,-0.0077,1.460
5618.00,7.471524,25.16187,-0.000172,24.017500,-0.0078,1.460
5620.00,7.471793,25.16193,-0.000173,24.018011,-0.0077,1.460
5622.00,7.471637,25.16144,-0.000174,24.017692,-0.0077,1.460
5624.00,7.471913,25.16131,-0.000174,24.018006,-0.0078,1.460
5626.00,7.472746,25.16055,-0.000175,24.017873,-0.0077,1.460
5628.00,7.473284,25.16026,-0.000175,24.017899,-0.0077,1.459
5630.00,7.473364,25.16010,-0.000173,24.018055,-0.0077,1.460
5632.00,7.472397,25.16003,-0.000174,24.018858,-0.0077,1.460
5634.00,7.472150,25.16098,-0.000174,24.018323,-0.0077,1.460
5636.00,7.471764,25.16163,-0.000174,24.017966,-0.0077,1.460
5638.00,7.471891,25.16166,-0.000174,24.018049,-0.0077,1.460
5640.00,7.472065,25.16159,-0.000174,24.018651,-0.0077,1.460
5642.00,7.472170,25.16094,-0.000173,24.018046,-0.0077,1.459
5644.00,7.471906,25.16179,-0.000174,24.018590,-0.0077,1.461
5646.00,7.471880,25.16110,-0.000176,24.018434,-0.0078,1.460
5648.00,7.472181,25.16149,-0.000174,24.018238,-0.0077,1.460
5650.00,7.472043,25.16148,-0.000174,24.018020,-0.0077,1.460
5652.00,7.471739,25.16200,-0.000173,24.018617,-0.0077,1.460
5654.00,7.471428,25.16156,-0.000174,24.017877,-0.0078,1.460
5656.00,7.472183,25.16147,-0.000174,24.018015,-0.0077,1.460
5658.00,7.473186,25.16163,-0.000174,24.018165,-0.0077,1.460
5660.00,7.472570,25.16093,-0.000174,24.018069,-0.0077,1.460
5662.00,7.471737,25.16133,-0.000173,24.019034,-0.0077,1.460
5664.00,7.471610,25.16123,-0.000174,24.018149,-0.0077,1.461
5666.00,7.471474,25.16060,-0.000173,24.017727,-0.0077,1.460
5668.00,7.472434,25.16088,-0.000173,24.018033,-0.0077,1.460
5670.00,7.472573,25.16122,-0.000174,24.018006,-0.0077,1.460
5672.00,7.473037,25.16160,-0.000175,24.018343,-0.0077,1.460
5674.00,7.473511,25.16081,-0.000173,24.018753,-0.0077,1.460
5676.00,7.473127,25.16074,-0.000173,24.018595,-0.0077,1.460
5678.00,7.472901,25.16158,-0.000175,24.018861,-0.0077,1.460
5680.00,7.472229,25.16114,-0.000174,24.018401,-0.0077,1.460
5682.00,7.472164,25.16147,-0.000173,24.017902,-0.0078,1.460
5684.00,7.472394,25.16163,-0.000174,24.018448,-0.0077,1.460
5686.00,7.472378,25.16142,-0.000173,24.018753,-0.0077,1.460
5688.00,7.472581,25.16190,-0.000174,24.018207,-0.0077,1.460
5690.00,7.472030,25.16222,-0.000175,24.018234,-0.0077,1.461
5692.00,7.471738,25.16237,-0.000173,24.017975,-0.0077,1.460
5694.00,7.472649,25.16342,-0.000173,24.018452,-0.0077,1.459
5696.00,7.474014,25.16322,-0.000173,24.018138,-0.0077,1.460
5698.00,7.473395,25.16168,-0.000174,24.018071,-0.0077,1.460
5700.00,7.472822,25.16179,-0.000174,24.018747,-0.0077,1.460
5702.00,7.472108,25.16237,-0.000173,24.018981,-0.0077,1.460
5704.00,7.472049,25.16303,-0.000173,24.018963,-0.0077,1.461
5706.00,7.471864,25.16305,-0.000175,24.018579,-0.0077,1.461
5708.00,7.472373,25.16262,-0.000174,24.017999,-0.0077,1.460
5710.00,7.472682,25.16345,-0.000174,24.018383,-0.0077,1.460
5712.00,7.472462,25.16319,-0.000173,24.018767,-0.0077,1.460
5714.00,7.472417,25.16272,-0.000173,24.018858,-0.0077,1.459
5716.00,7.472560,25.16319,-0.000173,24.018392,-0.0077,1.460
5718.00,7.472945,25.16346,-0.000174,24.018365,-0.0077,1.460
5720.00,7.472610,25.16362,-0.000173,24.018579,-0.0077,1.460
5722.00,7.471351,25.16358,-0.000173,24.018477,-0.0077,1.461
5724.00,7.472563,25.16297,-0.000175,24.018816,-0.0077,1.460
5726.00,7.472940,25.16276,-0.000175,24.019202,-0.0077,1.461
5728.00,7.473095,25.16264,-0.000173,24.018561,-0.0077,1.460
5730.00,7.472730,25.16290,-0.000173,24.018251,-0.0077,1.460
5732.00,7.471979,25.16292,-0.000172,24.018945,-0.0077,1.460
5734.00,7.472438,25.16258,-0.000172,24.018149,-0.0077,1.460
5736.00,7.472402,25.16192,-0.000174,24.018319,-0.0077,1.461
5738.00,7.471851,25.16132,-0.000174,24.018586,-0.0077,1.460
5740.00,7.471774,25.16211,-0.000174,24.018651,-0.0077,1.461
5742.00,7.471524,25.16226,-0.000174,24.018693,-0.0077,1.460
5744.00,7.471793,25.16218,-0.000173,24.018095,-0.0077,1.459
5746.00,7.472546,25.16173,-0.000173,24.018227,-0.0077,1.460
5748.00,7.472136,25.16084,-0.000174,24.018764,-0.0077,1.460
5750.00,7.472049,25.16090,-0.000174,24.018350,-0.0077,1.461
5752.00,7.472233,25.16200,-0.000174,24.018664,-0.0077,1.460
5754.00,7.472711,25.16199,-0.000173,24.018566,-0.0077,1.460
5756.00,7.473069,25.16209,-0.000174,24.018189,-0.0077,1.461
5758.00,7.472877,25.16133,-0.000173,24.017973,-0.0077,1.461
5760.00,7.472993,25.16054,-0.000173,24.018492,-0.0078,1.460
5762.00,7.472319,25.16155,-0.000173,24.019046,-0.0077,1.460
5764.00,7.472073,25.16218,-0.000173,24.019335,-0.0077,1.460
5766.00,7.472513,25.16229,-0.000173,24.018811,-0.0077,1.461
5768.00,7.472668,25.16234,-0.000174,24.018468,-0.0077,1.460
5770.00,7.472644,25.16203,-0.000174,24.018450,-0.0077,1.460
5772.00,7.472201,25.16148,-0.000172,24.018655,-0.0077,1.460
5774.00,7.472682,25.16128,-0.000174,24.018580,-0.0077,1.460
5776.00,7.472152,25.16148,-0.000173,24.017857,-0.0077,1.459
5778.00,7.471181,25.16140,-0.000173,24.018243,-0.0077,1.460
5780.00,7.471372,25.16095,-0.000174,24.018831,-0.0077,1.460
5782.00,7.472283,25.16133,-0.000173,24.018022,-0.0077,1.460
5784.00,7.472004,25.16192,-0.000173,24.018062,-0.0077,1.461
5786.00,7.472001,25.16157,-0.000173,24.018604,-0.0077,1.461
5788.00,7.471852,25.16016,-0.000174,24.017846,-0.0077,1.460
5790.00,7.472059,25.16070,-0.000174,24.018454,-0.0077,1.461
5792.00,7.472530,25.16050,-0.000173,24.018263,-0.0077,1.461
5794.00,7.472680,25.16059,-0.000173,24.017806,-0.0077,1.461
5796.00,7.472220,25.15982,-0.000173,24.018194,-0.0077,1.460
5798.00,7.472181,25.15985,-0.000172,24.018154,-0.0077,1.460
5800.00,7.472284,25.16050,-0.000173,24.018091,-0.0077,1.460
5802.00,7.472120,25.16131,-0.000173,24.018309,-0.0077,1.460
5804.00,7.472922,25.16121,-0.000172,24.018580,-0.0077,1.460
5806.00,7.471998,25.16051,-0.000173,24.018171,-0.0077,1.460
5808.00,7.471201,25.16086,-0.000174,24.018265,-0.0077,1.461
5810.00,7.471836,25.16133,-0.000173,24.018754,-0.0077,1.461
5812.00,7.471776,25.16119,-0.000173,24.018140,-0.0077,1.460
5814.00,7.471432,25.16101,-0.000173,24.018328,-0.0077,1.459
5816.00,7.471474,25.16145,-0.000173,24.018983,-0.0077,1.460
5818.00,7.472007,25.16173,-0.000173,24.018878,-0.0077,1.460
5820.00,7.472378,25.16212,-0.000174,24.018561,-0.0077,1.460
5822.00,7.471595,25.16133,-0.000173,24.018211,-0.0077,1.460
5824.00,7.471723,25.16170,-0.000173,24.018372,-0.0077,1.460
5826.00,7.471185,25.16289,-0.000173,24.018328,-0.0077,1.460
5828.00,7.471323,25.16283,-0.000174,24.018553,-0.0077,1.460
5830.00,7.471221,25.16211,-0.000174,24.018497,-0.0077,1.460
5832.00,7.471232,25.16263,-0.000174,24.018298,-0.0077,1.461
5834.00,7.472212,25.16282,-0.000174,24.017353,-0.0077,1.460
5836.00,7.472093,25.16184,-0.000174,24.018778,-0.0077,1.460
5838.00,7.471419,25.16278,-0.000174,24.019001,-0.0077,1.460
5840.00,7.470888,25.16200,-0.000173,24.018319,-0.0077,1.460
5842.00,7.471095,25.16189,-0.000173,24.018156,-0.0077,1.460
5844.00,7.471629,25.16216,-0.000173,24.018673,-0.0077,1.460
5846.00,7.471367,25.16183,-0.000173,24.017973,-0.0077,1.460
5848.00,7.471184,25.16199,-0.000174,24.018428,-0.0077,1.460
5850.00,7.471994,25.16222,-0.000173,24.018149,-0.0077,1.460
5852.00,7.472128,25.16219,-0.000173,24.018401,-0.0077,1.460
5854.00,7.472377,25.16251,-0.000174,24.019126,-0.0077,1.461
5856.00,7.472242,25.16203,-0.000174,24.017937,-0.0077,1.460
5858.00,7.472945,25.16195,-0.000174,24.018392,-0.0077,1.460
5860.00,7.473277,25.16190,-0.000173,24.018651,-0.0077,1.460
5862.00,7.473108,25.16096,-0.000174,24.018089,-0.0077,1.461
5864.00,7.472782,25.16093,-0.000175,24.018338,-0.0077,1.461
5866.00,7.472437,25.16135,-0.000174,24.018593,-0.0077,1.460
5868.00,7.471977,25.16051,-0.000175,24.017973,-0.0077,1.460
5870.00,7.472259,25.16139,-0.000173,24.018533,-0.0078,1.460
5872.00,7.472293,25.16134,-0.000174,24.018281,-0.0077,1.460
5874.00,7.472398,25.16087,-0.000175,24.018247,-0.0077,1.460
5876.00,7.472084,25.16114,-0.000174,24.018715,-0.0077,1.460
5878.00,7.472073,25.16068,-0.000173,24.018241,-0.0077,1.460
5880.00,7.472266,25.16056,-0.000173,24.018361,-0.0077,1.461
5882.00,7.472197,25.16096,-0.000174,24.018296,-0.0077,1.461
5884.00,7.471692,25.16010,-0.000174,24.018802,-0.0077,1.460
5886.00,7.471132,25.15991,-0.000174,24.017892,-0.0077,1.460
5888.00,7.470378,25.16035,-0.000172,24.018486,-0.0077,1.459
5890.00,7.470280,25.16053,-0.000173,24.018149,-0.0077,1.460
5892.00,7.470466,25.16009,-0.000174,24.017678,-0.0077,1.460
5894.00,7.470645,25.16044,-0.000175,24.018017,-0.0078,1.461
5896.00,7.471813,25.16071,-0.000174,24.017942,-0.0077,1.461
5898.00,7.471167,25.16077,-0.000174,24.018796,-0.0077,1.460
5900.00,7.470318,25.16039,-0.000174,24.019106,-0.0077,1.461
5902.00,7.471010,25.16093,-0.000173,24.018479,-0.0077,1.460
5904.00,7.471284,25.16181,-0.000173,24.017915,-0.0077,1.460
5906.00,7.471026,25.16208,-0.000174,24.018590,-0.0078,1.460
5908.00,7.471505,25.16226,-0.000174,24.017863,-0.0077,1.461
5910.00,7.471973,25.16226,-0.000173,24.018064,-0.0077,1.460
5912.00,7.471668,25.16157,-0.000174,24.018488,-0.0077,1.460
5914.00,7.472184,25.16184,-0.000174,24.017799,-0.0077,1.460
5916.00,7.472669,25.16090,-0.000174,24.018309,-0.0077,1.461
5918.00,7.472012,25.16114,-0.000175,24.018640,-0.0077,1.460
5920.00,7.471681,25.16142,-0.000174,24.018127,-0.0077,1.460
5922.00,7.471652,25.16167,-0.000173,24.018593,-0.0077,1.460
5924.00,7.471961,25.16078,-0.000173,24.018481,-0.0077,1.460
5926.00,7.472377,25.16176,-0.000173,24.018584,-0.0077,1.461
5928.00,7.471689,25.16229,-0.000174,24.017545,-0.0077,1.461
5930.00,7.471355,25.16180,-0.000175,24.018535,-0.0077,1.461
5932.00,7.471518,25.16184,-0.000172,24.018421,-0.0077,1.460
5934.00,7.472181,25.16142,-0.000172,24.018430,-0.0077,1.460
5936.00,7.471033,25.16128,-0.000173,24.018461,-0.0077,1.460
5938.00,7.471069,25.16137,-0.000173,24.017970,-0.0077,1.461
5940.00,7.471670,25.16186,-0.000172,24.018053,-0.0077,1.461
5942.00,7.471171,25.16194,-0.000173,24.018874,-0.0077,1.460
5944.00,7.471120,25.16260,-0.000174,24.018626,-0.0077,1.460
5946.00,7.471376,25.16301,-0.000173,24.018173,-0.0077,1.460
5948.00,7.471039,25.16319,-0.000175,24.018718,-0.0077,1.460
5950.00,7.470979,25.16242,-0.000173,24.018240,-0.0077,1.460
5952.00,7.471656,25.16273,-0.000173,24.018113,-0.0077,1.461
5954.00,7.471325,25.16272,-0.000173,24.017658,-0.0077,1.461
5956.00,7.471087,25.16279,-0.000173,24.018822,-0.0077,1.460
5958.00,7.471054,25.16302,-0.000173,24.018363,-0.0077,1.461
5960.00,7.471163,25.16302,-0.000175,24.018348,-0.0077,1.460
5962.00,7.471071,25.16232,-0.000173,24.018156,-0.0077,1.460
5964.00,7.470960,25.16333,-0.000174,24.018794,-0.0077,1.460
5966.00,7.470762,25.16327,-0.000173,24.018591,-0.0077,1.460
5968.00,7.470216,25.16306,-0.000173,24.018863,-0.0078,1.460
5970.00,7.470187,25.16289,-0.000173,24.018073,-0.0077,1.460
5972.00,7.470250,25.16253,-0.000173,24.018533,-0.0077,1.461
5974.00,7.470757,25.16228,-0.000173,24.018909,-0.0077,1.461
5976.00,7.471012,25.16216,-0.000175,24.019360,-0.0077,1.460
5978.00,7.470944,25.16202,-0.000173,24.018658,-0.0077,1.461
5980.00,7.471162,25.16170,-0.000172,24.018481,-0.0077,1.461
5982.00,7.471096,25.16177,-0.000173,24.018338,-0.0077,1.461
5984.00,7.471305,25.16173,-0.000173,24.018399,-0.0077,1.461
5986.00,7.471220,25.16203,-0.000174,24.018914,-0.0077,1.461
5988.00,7.471418,25.16224,-0.000174,24.018675,-0.0077,1.461
5990.00,7.471546,25.16255,-0.000173,24.018194,-0.0077,1.460
5992.00,7.471001,25.16216,-0.000174,24.017895,-0.0077,1.461
5994.00,7.471397,25.16172,-0.000173,24.018541,-0.0077,1.460
5996.00,7.471088,25.16249,-0.000173,24.018448,-0.0077,1.460
5998.00,7.470539,25.16222,-0.000172,24.018466,-0.0077,1.461
6000.00,7.471043,25.16186,-0.000173,24.018687,-0.0077,1.460
6002.00,7.471203,25.16279,-0.000172,24.019512,-0.0077,1.460
@10,12.0000,24.0
6004.00,7.470733,25.16291,-0.000174,24.018568,-0.0077,1.461
6006.00,7.464518,25.16276,-0.000173,24.018432,-0.0077,1.460
6008.00,7.453470,25.16275,-0.000172,24.018200,-0.0077,1.460
6010.00,7.436350,25.16265,-0.000173,24.018582,-0.0077,1.459
6012.00,7.418594,25.16364,-0.000171,24.018580,-0.0077,1.460
6014.00,7.403924,25.16373,-0.000172,24.018405,-0.0077,1.460
6016.00,7.392401,25.16385,-0.000172,24.018541,-0.0077,1.461
6018.00,7.381850,25.16309,-0.000173,24.018240,-0.0078,1.461
6020.00,7.371906,25.16283,-0.000175,24.018435,-0.0077,1.462
6022.00,7.362253,25.16280,-0.000177,24.019041,-0.0077,1.462
6024.00,7.351932,25.16229,-0.000176,24.018510,-0.0077,1.461
6026.00,7.343037,25.16347,-0.000176,24.018754,-0.0077,1.462
6028.00,7.335777,25.16310,-0.000175,24.018771,-0.0077,1.462
6030.00,7.335055,25.16350,-0.000175,24.017741,-0.0078,1.462
6032.00,7.341587,25.16338,-0.000176,24.018417,-0.0077,1.462
6034.00,7.351493,25.16351,-0.000176,24.018120,-0.0077,1.463
6036.00,7.362334,25.16412,-0.000176,24.018274,-0.0077,1.462
6038.00,7.372311,25.16462,-0.000175,24.018341,-0.0077,1.462
6040.00,7.379195,25.16543,-0.000174,24.019121,-0.0077,1.461
6042.00,7.385186,25.16467,-0.000173,24.018798,-0.0077,1.462
6044.00,7.391396,25.16411,-0.000173,24.018274,-0.0077,1.461
6046.00,7.398601,25.16367,-0.000173,24.017734,-0.0077,1.460
6048.00,7.405978,25.16397,-0.000173,24.018274,-0.0077,1.461
6050.00,7.413243,25.16428,-0.000173,24.019083,-0.0077,1.461
6052.00,7.420011,25.16401,-0.000173,24.018686,-0.0077,1.461
6054.00,7.427091,25.16462,-0.000172,24.018952,-0.0077,1.460
6056.00,7.432534,25.16395,-0.000172,24.018294,-0.0077,1.460
6058.00,7.436457,25.16417,-0.000173,24.018309,-0.0077,1.461
6060.00,7.440369,25.16411,-0.000174,24.018421,-0.0077,1.461
6062.00,7.444249,25.16481,-0.000173,24.018428,-0.0077,1.461
6064.00,7.446731,25.16510,-0.000173,24.017906,-0.0077,1.461
6066.00,7.450422,25.16480,-0.000173,24.018361,-0.0077,1.461
6068.00,7.452531,25.16494,-0.000174,24.018660,-0.0077,1.460
6070.00,7.453921,25.16468,-0.000173,24.018182,-0.0077,1.461
6072.00,7.455330,25.16474,-0.000174,24.018841,-0.0077,1.461
6074.00,7.457346,25.16526,-0.000174,24.018858,-0.0077,1.461
6076.00,7.458541,25.16498,-0.000173,24.018682,-0.0077,1.461
6078.00,7.459814,25.16450,-0.000173,24.019068,-0.0077,1.461
6080.00,7.461462,25.16382,-0.000173,24.018100,-0.0077,1.460
6082.00,7.462430,25.16373,-0.000173,24.018425,-0.0077,1.461
6084.00,7.463195,25.16412,-0.000173,24.017788,-0.0077,1.461
6086.00,7.463667,25.16439,-0.000173,24.018561,-0.0077,1.460
6088.00,7.464585,25.16477,-0.000172,24.018502,-0.0077,1.461
6090.00,7.464756,25.16411,-0.000173,24.018747,-0.0077,1.461
6092.00,7.464041,25.16426,-0.000173,24.018299,-0.0077,1.460
6094.00,7.463783,25.16426,-0.000172,24.018588,-0.0077,1.460
6096.00,7.463288,25.16467,-0.000172,24.017908,-0.0077,1.460
6098.00,7.463106,25.16469,-0.000173,24.019347,-0.0077,1.461
6100.00,7.462336,25.16432,-0.000174,24.018613,-0.0077,1.461
6102.00,7.462045,25.16337,-0.000173,24.018624,-0.0077,1.461
6104.00,7.462549,25.16374,-0.000172,24.018711,-0.0077,1.461
6106.00,7.463151,25.16384,-0.000172,24.018332,-0.0077,1.460
6108.00,7.462733,25.16364,-0.000173,24.017922,-0.0077,1.460
6110.00,7.463078,25.16363,-0.000173,24.018499,-0.0077,1.461
6112.00,7.463672,25.16286,-0.000173,24.018211,-0.0077,1.461
6114.00,7.463260,25.16310,-0.000174,24.018053,-0.0077,1.461
6116.00,7.462688,25.16353,-0.000173,24.018631,-0.0077,1.461
6118.00,7.463053,25.16268,-0.000173,24.018867,-0.0077,1.461
6120.00,7.463805,25.16294,-0.000174,24.018646,-0.0077,1.461
6122.00,7.464504,25.16311,-0.000174,24.018967,-0.0077,1.461
6124.00,7.464953,25.16363,-0.000172,24.018473,-0.0077,1.461
6126.00,7.465814,25.16300,-0.000173,24.017815,-0.0077,1.461
6128.00,7.466672,25.16276,-0.000174,24.018149,-0.0077,1.461
6130.00,7.466578,25.16298,-0.000175,24.018673,-0.0077,1.461
6132.00,7.466194,25.16301,-0.000173,24.017971,-0.0077,1.460
6134.00,7.466057,25.16266,-0.000173,24.018666,-0.0077,1.461
6136.00,7.466758,25.16289,-0.000174,24.018212,-0.0077,1.461
6138.00,7.467909,25.16246,-0.000173,24.018082,-0.0077,1.461
6140.00,7.468323,25.16262,-0.000173,24.018261,-0.0077,1.461
6142.00,7.468691,25.16328,-0.000174,24.018711,-0.0077,1.461
6144.00,7.468302,25.16314,-0.000174,24.018325,-0.0077,1.461
6146.00,7.467613,25.16301,-0.000175,24.017843,-0.0077,1.461
6148.00,7.468093,25.16338,-0.000175,24.018100,-0.0077,1.462
6150.00,7.468567,25.16314,-0.000174,24.018263,-0.0077,1.461
6152.00,7.469514,25.16356,-0.000173,24.018260,-0.0078,1.461
6154.00,7.469505,25.16356,-0.000174,24.018802,-0.0077,1.461
6156.00,7.469162,25.16375,-0.000174,24.018381,-0.0077,1.460
6158.00,7.469170,25.16286,-0.000174,24.018836,-0.0078,1.461
6160.00,7.469550,25.16192,-0.000173,24.018385,-0.0077,1.460
6162.00,7.469712,25.16232,-0.000173,24.018149,-0.0077,1.461
6164.00,7.469745,25.16319,-0.000172,24.018513,-0.0077,1.461
6166.00,7.469284,25.16257,-0.000174,24.018635,-0.0077,1.462
6168.00,7.469572,25.16176,-0.000174,24.018298,-0.0077,1.461
6170.00,7.469080,25.16189,-0.000173,24.018385,-0.0077,1.460
6172.00,7.468355,25.16226,-0.000173,24.018350,-0.0077,1.460
6174.00,7.468864,25.16236,-0.000173,24.018613,-0.0077,1.461
6176.00,7.469286,25.16312,-0.000173,24.018912,-0.0077,1.461
6178.00,7.469825,25.16385,-0.000173,24.018785,-0.0077,1.461
6180.00,7.469749,25.16405,-0.000173,24.018600,-0.0077,1.461
6182.00,7.469231,25.16471,-0.000174,24.018559,-0.0077,1.461
6184.00,7.468189,25.16482,-0.000175,24.018401,-0.0077,1.461
6186.00,7.468988,25.16454,-0.000174,24.017997,-0.0077,1.461
6188.00,7.468138,25.16475,-0.000174,24.018753,-0.0077,1.461
6190.00,7.468244,25.16464,-0.000172,24.017839,-0.0077,1.461
6192.00,7.468124,25.16480,-0.000173,24.018372,-0.0077,1.461
6194.00,7.468421,25.16475,-0.000174,24.018811,-0.0077,1.461
6196.00,7.468323,25.16492,-0.000173,24.018778,-0.0076,1.461
6198.00,7.467855,25.16473,-0.000174,24.018840,-0.0077,1.461
6200.00,7.467809,25.16450,-0.000172,24.018780,-0.0077,1.461
6202.00,7.467522,25.16567,-0.000172,24.018278,-0.0077,1.461
6204.00,7.468004,25.16502,-0.000172,24.018182,-0.0076,1.461
6206.00,7.467723,25.16523,-0.000173,24.018216,-0.0077,1.461
6208.00,7.468155,25.16518,-0.000174,24.018142,-0.0077,1.461
6210.00,7.468573,25.16490,-0.000175,24.018707,-0.0077,1.461
6212.00,7.468798,25.16523,-0.000173,24.018202,-0.0077,1.461
6214.00,7.468404,25.16466,-0.000174,24.018738,-0.0077,1.461
6216.00,7.468780,25.16577,-0.000174,24.018528,-0.0077,1.461
6218.00,7.467950,25.16526,-0.000173,24.018504,-0.0077,1.461
6220.00,7.468462,25.16522,-0.000174,24.018087,-0.0077,1.461
6222.00,7.468888,25.16447,-0.000173,24.017913,-0.0077,1.461
6224.00,7.468493,25.16500,-0.000174,24.018475,-0.0077,1.461
6226.00,7.468324,25.16468,-0.000173,24.018709,-0.0077,1.461
6228.00,7.468241,25.16483,-0.000174,24.017930,-0.0077,1.461
6230.00,7.469043,25.16454,-0.000172,24.017826,-0.0076,1.460
6232.00,7.469283,25.16428,-0.000172,24.018787,-0.0077,1.461
6234.00,7.468861,25.16422,-0.000173,24.018280,-0.0077,1.461
6236.00,7.467985,25.16458,-0.000173,24.018122,-0.0077,1.461
6238.00,7.467567,25.16390,-0.000173,24.018680,-0.0078,1.462
6240.00,7.468301,25.16403,-0.000174,24.019010,-0.0077,1.462
6242.00,7.468944,25.16321,-0.000174,24.017844,-0.0077,1.461
6244.00,7.469488,25.16368,-0.000172,24.018414,-0.0077,1.460
6246.00,7.470358,25.16407,-0.000173,24.018602,-0.0077,1.461
6248.00,7.469714,25.16436,-0.000173,24.019556,-0.0077,1.461
6250.00,7.469394,25.16445,-0.000173,24.018553,-0.0077,1.461
6252.00,7.469176,25.16448,-0.000174,24.019001,-0.0077,1.461
6254.00,7.469394,25.16440,-0.000173,24.018941,-0.0077,1.461
6256.00,7.469761,25.16546,-0.000174,24.018475,-0.0077,1.461
6258.00,7.469707,25.16431,-0.000174,24.018211,-0.0077,1.461
6260.00,7.468672,25.16365,-0.000173,24.018164,-0.0077,1.461
6262.00,7.468627,25.16430,-0.000174,24.018706,-0.0077,1.461
6264.00,7.468646,25.16413,-0.000173,24.018776,-0.0077,1.461
6266.00,7.467855,25.16358,-0.000172,24.018711,-0.0077,1.461
6268.00,7.468001,25.16422,-0.000174,24.018038,-0.0077,1.460
6270.00,7.467268,25.16390,-0.000172,24.018725,-0.0077,1.461
6272.00,7.467189,25.16389,-0.000173,24.018158,-0.0077,1.462
6274.00,7.466959,25.16316,-0.000173,24.018756,-0.0077,1.461
6276.00,7.467891,25.16324,-0.000173,24.017977,-0.0077,1.461
6278.00,7.469225,25.16394,-0.000172,24.018345,-0.0077,1.461
6280.00,7.469507,25.16389,-0.000172,24.018352,-0.0077,1.461
6282.00,7.468791,25.16377,-0.000172,24.018571,-0.0077,1.461
6284.00,7.468514,25.16301,-0.000173,24.018386,-0.0077,1.461
6286.00,7.468339,25.16232,-0.000172,24.018756,-0.0077,1.461
6288.00,7.468878,25.16278,-0.000172,24.018410,-0.0077,1.461
6290.00,7.469159,25.16326,-0.000174,24.018651,-0.0077,1.461
6292.00,7.468185,25.16347,-0.000173,24.019001,-0.0077,1.461
6294.00,7.468010,25.16282,-0.000174,24.018412,-0.0077,1.461
6296.00,7.468455,25.16282,-0.000173,24.018658,-0.0077,1.461
6298.00,7.468382,25.16307,-0.000173,24.018756,-0.0077,1.461
6300.00,7.468085,25.16344,-0.000173,24.019075,-0.0077,1.461
6302.00,7.467148,25.16356,-0.000173,24.018579,-0.0077,1.461
6304.00,7.467325,25.16329,-0.000173,24.019338,-0.0077,1.460
6306.00,7.468051,25.16413,-0.000173,24.018823,-0.0077,1.461
6308.00,7.467870,25.16435,-0.000174,24.018392,-0.0077,1.461
6310.00,7.467084,25.16352,-0.000173,24.019079,-0.0077,1.461
6312.00,7.467677,25.16392,-0.000173,24.018450,-0.0077,1.461
6314.00,7.467930,25.16383,-0.000173,24.018611,-0.0077,1.461
6316.00,7.467925,25.16323,-0.000173,24.018626,-0.0077,1.462
6318.00,7.468032,25.16358,-0.000173,24.019354,-0.0077,1.461
6320.00,7.468088,25.16427,-0.000172,24.017873,-0.0077,1.461
6322.00,7.468337,25.16466,-0.000173,24.018593,-0.0077,1.461
6324.00,7.468072,25.16408,-0.000174,24.018611,-0.0077,1.461
6326.00,7.468361,25.16529,-0.000174,24.017884,-0.0077,1.461
6328.00,7.469065,25.16496,-0.000174,24.018579,-0.0077,1.461
6330.00,7.469010,25.16394,-0.000173,24.018767,-0.0077,1.461
6332.00,7.468301,25.16424,-0.000173,24.018252,-0.0077,1.461
6334.00,7.468352,25.16397,-0.000173,24.018655,-0.0077,1.462
6336.00,7.468448,25.16472,-0.000173,24.018377,-0.0077,1.461
6338.00,7.467906,25.16390,-0.000174,24.018943,-0.0077,1.461
6340.00,7.467879,25.16372,-0.000172,24.018798,-0.0077,1.460
6342.00,7.468685,25.16486,-0.000173,24.018994,-0.0077,1.461
6344.00,7.469090,25.16451,-0.000173,24.018742,-0.0078,1.461
6346.00,7.468670,25.16361,-0.000172,24.018441,-0.0077,1.461
6348.00,7.467705,25.16323,-0.000173,24.018571,-0.0077,1.462
6350.00,7.467576,25.16328,-0.000173,24.019130,-0.0077,1.461
6352.00,7.468191,25.16376,-0.000172,24.018124,-0.0077,1.461
6354.00,7.468277,25.16430,-0.000173,24.018818,-0.0077,1.461
6356.00,7.468479,25.16461,-0.000173,24.018495,-0.0077,1.461
6358.00,7.468355,25.16439,-0.000172,24.018390,-0.0077,1.461
6360.00,7.468830,25.16434,-0.000173,24.019055,-0.0077,1.461
6362.00,7.468887,25.16412,-0.000172,24.018715,-0.0078,1.461
6364.00,7.468587,25.16367,-0.000173,24.018410,-0.0077,1.462
6366.00,7.468415,25.16385,-0.000174,24.018359,-0.0077,1.462
6368.00,7.468105,25.16395,-0.000174,24.018916,-0.0077,1.461
6370.00,7.468018,25.16405,-0.000173,24.018062,-0.0077,1.462
6372.00,7.467674,25.16477,-0.000173,24.018318,-0.0077,1.462
6374.00,7.467407,25.16394,-0.000173,24.017743,-0.0077,1.461
6376.00,7.466588,25.16400,-0.000172,24.018454,-0.0077,1.461
6378.00,7.466883,25.16392,-0.000174,24.018009,-0.0077,1.461
6380.00,7.467566,25.16417,-0.000174,24.018624,-0.0077,1.461
6382.00,7.467648,25.16403,-0.000173,24.019356,-0.0077,1.462
6384.00,7.467951,25.16382,-0.000173,24.018626,-0.0077,1.461
6386.00,7.467567,25.16301,-0.000173,24.018140,-0.0077,1.462
6388.00,7.467913,25.16295,-0.000175,24.018437,-0.0077,1.462
6390.00,7.467993,25.16314,-0.000174,24.017931,-0.0077,1.462
6392.00,7.467137,25.16349,-0.000173,24.018807,-0.0077,1.461
6394.00,7.466370,25.16403,-0.000172,24.018444,-0.0077,1.461
6396.00,7.466865,25.16401,-0.000173,24.018609,-0.0077,1.461
6398.00,7.467267,25.16411,-0.000174,24.018281,-0.0077,1.462
6400.00,7.466465,25.16386,-0.000173,24.017931,-0.0077,1.461
6402.00,7.466642,25.16401,-0.000172,24.018383,-0.0077,1.462
6404.00,7.467385,25.16518,-0.000174,24.018646,-0.0077,1.461
6406.00,7.468333,25.16540,-0.000173,24.018412,-0.0077,1.461
6408.00,7.468337,25.16455,-0.000174,24.017968,-0.0077,1.461
6410.00,7.467821,25.16378,-0.000173,24.018472,-0.0077,1.461
6412.00,7.468184,25.16398,-0.000173,24.018475,-0.0077,1.462
6414.00,7.468839,25.16437,-0.000172,24.018140,-0.0077,1.461
6416.00,7.468835,25.16444,-0.000172,24.018932,-0.0077,1.461
6418.00,7.468768,25.16459,-0.000173,24.018477,-0.0077,1.462
6420.00,7.469118,25.16473,-0.000173,24.018464,-0.0077,1.461
6422.00,7.468497,25.16491,-0.000174,24.018037,-0.0077,1.461
6424.00,7.467348,25.16475,-0.000174,24.018504,-0.0077,1.461
6426.00,7.466776,25.16429,-0.000174,24.019179,-0.0077,1.462
6428.00,7.467405,25.16421,-0.000173,24.018437,-0.0077,1.462
6430.00,7.467851,25.16429,-0.000172,24.018519,-0.0077,1.461
6432.00,7.468079,25.16429,-0.000173,24.017908,-0.0077,1.461
6434.00,7.467974,25.16484,-0.000174,24.018658,-0.0077,1.461
6436.00,7.468692,25.16430,-0.000174,24.017531,-0.0077,1.461
6438.00,7.468725,25.16465,-0.000174,24.018211,-0.0077,1.461
6440.00,7.468547,25.16497,-0.000172,24.019101,-0.0077,1.462
6442.00,7.467914,25.16493,-0.000173,24.018666,-0.0077,1.462
6444.00,7.467938,25.16499,-0.000173,24.018816,-0.0077,1.462
6446.00,7.468417,25.16440,-0.000173,24.018702,-0.0077,1.461
6448.00,7.469061,25.16442,-0.000173,24.018464,-0.0077,1.461
6450.00,7.468812,25.16455,-0.000173,24.018912,-0.0077,1.462
6452.00,7.468764,25.16480,-0.000173,24.018615,-0.0077,1.462
6454.00,7.467980,25.16521,-0.000172,24.018042,-0.0077,1.461
6456.00,7.468170,25.16535,-0.000172,24.018392,-0.0077,1.461
6458.00,7.468322,25.16573,-0.000172,24.018531,-0.0077,1.461
6460.00,7.468546,25.16539,-0.000173,24.018841,-0.0077,1.461
6462.00,7.467096,25.16458,-0.000172,24.019083,-0.0077,1.461
6464.00,7.466964,25.16454,-0.000173,24.018644,-0.0077,1.461
6466.00,7.467284,25.16468,-0.000173,24.018590,-0.0077,1.461
6468.00,7.466066,25.16403,-0.000173,24.018374,-0.0077,1.461
6470.00,7.466389,25.16432,-0.000173,24.018093,-0.0077,1.461
6472.00,7.467061,25.16447,-0.000173,24.018756,-0.0077,1.461
6474.00,7.466394,25.16469,-0.000172,24.019191,-0.0077,1.461
6476.00,7.465878,25.16415,-0.000172,24.018943,-0.0076,1.461
6478.00,7.466608,25.16312,-0.000174,24.018838,-0.0077,1.462
6480.00,7.467539,25.16318,-0.000173,24.018619,-0.0077,1.461
6482.00,7.468397,25.16375,-0.000174,24.018562,-0.0077,1.461
6484.00,7.468863,25.16364,-0.000173,24.018914,-0.0077,1.462
6486.00,7.468647,25.16335,-0.000174,24.018822,-0.0077,1.461
6488.00,7.468290,25.16327,-0.000171,24.018307,-0.0077,1.461
6490.00,7.468370,25.16353,-0.000172,24.018932,-0.0077,1.461
6492.00,7.468152,25.16300,-0.000171,24.018957,-0.0077,1.462
6494.00,7.468709,25.16270,-0.000172,24.018619,-0.0077,1.461
6496.00,7.467388,25.16362,-0.000173,24.018086,-0.0077,1.462
6498.00,7.467614,25.16393,-0.000174,24.018385,-0.0077,1.462
6500.00,7.467818,25.16437,-0.000174,24.018735,-0.0077,1.461
6502.00,7.468480,25.16434,-0.000173,24.019407,-0.0077,1.461
6504.00,7.468767,25.16396,-0.000173,24.018773,-0.0077,1.461
6506.00,7.468074,25.16437,-0.000173,24.018840,-0.0077,1.461
6508.00,7.467976,25.16407,-0.000172,24.018443,-0.0077,1.462
6510.00,7.467406,25.16395,-0.000173,24.018910,-0.0077,1.461
6512.00,7.466946,25.16345,-0.000173,24.018682,-0.0077,1.462
6514.00,7.468206,25.16349,-0.000173,24.018840,-0.0077,1.461
6516.00,7.467646,25.16282,-0.000173,24.019023,-0.0077,1.461
6518.00,7.468357,25.16284,-0.000172,24.018299,-0.0077,1.462
6520.00,7.468618,25.16356,-0.000172,24.018316,-0.0077,1.461
6522.00,7.468050,25.16315,-0.000172,24.018809,-0.0077,1.461
6524.00,7.467800,25.16375,-0.000173,24.018800,-0.0077,1.461
6526.00,7.467789,25.16380,-0.000173,24.018943,-0.0077,1.461
6528.00,7.467943,25.16364,-0.000173,24.018472,-0.0077,1.462
6530.00,7.467762,25.16367,-0.000173,24.019063,-0.0077,1.461
6532.00,7.467005,25.16366,-0.000173,24.019084,-0.0077,1.461
6534.00,7.466749,25.16451,-0.000173,24.018071,-0.0077,1.462
6536.00,7.467108,25.16432,-0.000173,24.018985,-0.0077,1.462
6538.00,7.467286,25.16427,-0.000173,24.018849,-0.0077,1.461
6540.00,7.467505,25.16396,-0.000172,24.018086,-0.0077,1.461
6542.00,7.468100,25.16398,-0.000174,24.018477,-0.0077,1.461
6544.00,7.468212,25.16523,-0.000173,24.019035,-0.0077,1.462
6546.00,7.468439,25.16496,-0.000172,24.019645,-0.0077,1.461
6548.00,7.467986,25.16502,-0.000172,24.018425,-0.0077,1.461
6550.00,7.467444,25.16546,-0.000172,24.018662,-0.0077,1.461
6552.00,7.468176,25.16553,-0.000172,24.018713,-0.0077,1.461
6554.00,7.468151,25.16478,-0.000173,24.019003,-0.0077,1.462
6556.00,7.468205,25.16465,-0.000173,24.018678,-0.0077,1.462
6558.00,7.467977,25.16513,-0.000172,24.018377,-0.0077,1.461
6560.00,7.467280,25.16495,-0.000172,24.018430,-0.0077,1.461
6562.00,7.467888,25.16507,-0.000173,24.018410,-0.0077,1.461
6564.00,7.468186,25.16443,-0.000173,24.017890,-0.0077,1.462
6566.00,7.467997,25.16410,-0.000174,24.017868,-0.0077,1.461
6568.00,7.468240,25.16454,-0.000172,24.017901,-0.0077,1.461
6570.00,7.469026,25.16414,-0.000173,24.019166,-0.0077,1.462
6572.00,7.469028,25.16325,-0.000172,24.018562,-0.0077,1.461
6574.00,7.469066,25.16403,-0.000174,24.018649,-0.0077,1.461
6576.00,7.468456,25.16443,-0.000173,24.018437,-0.0077,1.461
6578.00,7.467849,25.16484,-0.000173,24.018341,-0.0077,1.461
6580.00,7.467133,25.16441,-0.000172,24.018194,-0.0077,1.462
6582.00,7.468398,25.16501,-0.000174,24.018551,-0.0077,1.461
6584.00,7.469090,25.16506,-0.000173,24.018608,-0.0077,1.461
6586.00,7.468040,25.16513,-0.000173,24.018377,-0.0077,1.461
6588.00,7.467775,25.16523,-0.000173,24.018553,-0.0077,1.462
6590.00,7.468047,25.16516,-0.000173,24.019115,-0.0077,1.462
6592.00,7.467302,25.16558,-0.000173,24.018425,-0.0077,1.462
6594.00,7.467284,25.16537,-0.000174,24.018764,-0.0077,1.461
6596.00,7.467899,25.16573,-0.000172,24.017946,-0.0077,1.461
6598.00,7.467991,25.16536,-0.000173,24.018490,-0.0077,1.461
6600.00,7.467723,25.16525,-0.000173,24.019153,-0.0077,1.462
6602.00,7.468972,25.16502,-0.000173,24.018620,-0.0077,1.462
@11,12.0000,24.0
6604.00,7.467764,25.16500,-0.000174,24.018602,-0.0077,1.462
6606.00,7.462119,25.16500,-0.000173,24.018718,-0.0077,1.461
6608.00,7.452747,25.16558,-0.000173,24.018916,-0.0077,1.460
6610.00,7.439021,25.16547,-0.000172,24.018577,-0.0077,1.460
6612.00,7.422507,25.16560,-0.000172,24.018606,-0.0077,1.460
6614.00,7.408415,25.16519,-0.000172,24.018566,-0.0077,1.462
6616.00,7.397887,25.16532,-0.000174,24.018831,-0.0077,1.462
6618.00,7.389803,25.16544,-0.000174,24.018515,-0.0077,1.462
6620.00,7.381180,25.16419,-0.000174,24.018392,-0.0077,1.462
6622.00,7.371764,25.16412,-0.000175,24.018325,-0.0077,1.463
6624.00,7.362825,25.16452,-0.000175,24.018782,-0.0076,1.463
6626.00,7.356183,25.16438,-0.000175,24.018124,-0.0077,1.463
6628.00,7.350226,25.16425,-0.000176,24.018357,-0.0077,1.463
6630.00,7.349845,25.16403,-0.000175,24.018816,-0.0077,1.463
6632.00,7.354730,25.16397,-0.000175,24.018401,-0.0077,1.464
6634.00,7.364819,25.16434,-0.000175,24.018336,-0.0077,1.464
6636.00,7.375956,25.16380,-0.000174,24.018765,-0.0077,1.464
6638.00,7.384514,25.16416,-0.000175,24.018682,-0.0077,1.463
6640.00,7.389900,25.16457,-0.000174,24.018626,-0.0077,1.462
6642.00,7.395931,25.16362,-0.000173,24.018582,-0.0077,1.462
6644.00,7.401961,25.16438,-0.000173,24.019112,-0.0077,1.462
6646.00,7.408164,25.16389,-0.000171,24.018551,-0.0077,1.462
6648.00,7.413713,25.16413,-0.000171,24.018867,-0.0077,1.462
6650.00,7.419624,25.16469,-0.000172,24.018586,-0.0077,1.462
6652.00,7.426062,25.16392,-0.000171,24.018919,-0.0077,1.461
6654.00,7.432173,25.16399,-0.000173,24.018557,-0.0077,1.461
6656.00,7.437029,25.16442,-0.000173,24.019006,-0.0077,1.461
6658.00,7.441540,25.16385,-0.000171,24.018706,-0.0077,1.461
6660.00,7.445452,25.16395,-0.000171,24.018477,-0.0077,1.462
6662.00,7.448834,25.16443,-0.000172,24.018648,-0.0077,1.462
6664.00,7.452197,25.16399,-0.000172,24.018718,-0.0077,1.461
6666.00,7.454253,25.16407,-0.000172,24.018441,-0.0077,1.461
6668.00,7.455490,25.16485,-0.000173,24.018963,-0.0077,1.462
6670.00,7.457652,25.16356,-0.000174,24.018633,-0.0077,1.462
6672.00,7.459287,25.16365,-0.000174,24.018927,-0.0077,1.462
6674.00,7.460304,25.16394,-0.000172,24.017999,-0.0077,1.461
6676.00,7.460659,25.16308,-0.000172,24.019014,-0.0077,1.462
6678.00,7.459990,25.16379,-0.000172,24.019048,-0.0077,1.462
6680.00,7.459693,25.16399,-0.000172,24.018858,-0.0077,1.462
6682.00,7.460993,25.16395,-0.000173,24.018597,-0.0077,1.461
6684.00,7.461929,25.16333,-0.000172,24.018870,-0.0077,1.461
6686.00,7.462527,25.16465,-0.000172,24.018541,-0.0077,1.462
6688.00,7.463205,25.16434,-0.000172,24.018388,-0.0077,1.461
6690.00,7.462820,25.16434,-0.000173,24.018200,-0.0077,1.461
6692.00,7.462128,25.16391,-0.000173,24.018758,-0.0077,1.462
6694.00,7.461619,25.16500,-0.000173,24.018477,-0.0077,1.462
6696.00,7.462279,25.16548,-0.000174,24.018820,-0.0077,1.461
6698.00,7.462742,25.16609,-0.000173,24.017741,-0.0077,1.462
6700.00,7.461890,25.16561,-0.000172,24.018812,-0.0077,1.461
6702.00,7.461693,25.16577,-0.000172,24.018758,-0.0077,1.461
6704.00,7.461615,25.16532,-0.000173,24.018263,-0.0077,1.462
6706.00,7.462635,25.16467,-0.000172,24.018374,-0.0077,1.462
6708.00,7.462889,25.16500,-0.000173,24.018359,-0.0077,1.462
6710.00,7.462235,25.16615,-0.000173,24.018771,-0.0077,1.462
6712.00,7.462546,25.16549,-0.000173,24.018455,-0.0077,1.462
6714.00,7.462345,25.16492,-0.000173,24.018660,-0.0077,1.461
6716.00,7.462403,25.16504,-0.000172,24.018035,-0.0077,1.462
6718.00,7.463306,25.16502,-0.000172,24.018164,-0.0077,1.461
6720.00,7.463356,25.16503,-0.000172,24.018484,-0.0077,1.461
6722.00,7.464031,25.16487,-0.000173,24.017801,-0.0078,1.462
6724.00,7.464522,25.16483,-0.000172,24.018551,-0.0077,1.462
6726.00,7.464425,25.16605,-0.000172,24.019113,-0.0077,1.462
6728.00,7.464452,25.16637,-0.000172,24.018222,-0.0077,1.461
6730.00,7.464838,25.16614,-0.000173,24.018919,-0.0077,1.461
6732.00,7.464605,25.16608,-0.000173,24.018582,-0.0077,1.462
6734.00,7.465251,25.16549,-0.000173,24.018528,-0.0077,1.462
6736.00,7.465267,25.16514,-0.000173,24.018551,-0.0077,1.461
6738.00,7.465598,25.16581,-0.000174,24.018457,-0.0077,1.461
6740.00,7.466080,25.16599,-0.000173,24.018388,-0.0077,1.461
6742.00,7.466102,25.16571,-0.000173,24.017747,-0.0077,1.461
6744.00,7.466088,25.16506,-0.000174,24.018524,-0.0077,1.462
6746.00,7.465119,25.16486,-0.000173,24.018361,-0.0077,1.462
6748.00,7.466038,25.16462,-0.000171,24.018760,-0.0077,1.462
6750.00,7.466186,25.16494,-0.000172,24.019090,-0.0077,1.462
6752.00,7.465718,25.16600,-0.000174,24.018245,-0.0077,1.461
6754.00,7.465564,25.16609,-0.000174,24.018689,-0.0077,1.461
6756.00,7.464948,25.16520,-0.000173,24.018459,-0.0077,1.462
6758.00,7.465791,25.16514,-0.000172,24.018602,-0.0077,1.462
6760.00,7.466513,25.16540,-0.000173,24.018062,-0.0077,1.462
6762.00,7.466104,25.16537,-0.000173,24.018178,-0.0077,1.462
6764.00,7.466969,25.16486,-0.000174,24.018125,-0.0077,1.462
6766.00,7.466902,25.16510,-0.000174,24.018798,-0.0076,1.462
6768.00,7.466808,25.16454,-0.000173,24.018247,-0.0077,1.462
6770.00,7.466201,25.16465,-0.000173,24.017991,-0.0077,1.462
6772.00,7.466134,25.16427,-0.000173,24.018849,-0.0077,1.461
6774.00,7.465629,25.16482,-0.000174,24.019086,-0.0077,1.461
6776.00,7.465956,25.16407,-0.000173,24.018075,-0.0077,1.461
6778.00,7.466646,25.16393,-0.000173,24.018988,-0.0077,1.462
6780.00,7.466552,25.16441,-0.000174,24.018927,-0.0077,1.462
6782.00,7.466210,25.16464,-0.000173,24.018448,-0.0077,1.462
6784.00,7.465742,25.16394,-0.000173,24.018310,-0.0077,1.462
6786.00,7.465565,25.16430,-0.000174,24.018472,-0.0077,1.462
6788.00,7.465637,25.16417,-0.000173,24.018609,-0.0076,1.462
6790.00,7.465765,25.16369,-0.000173,24.018570,-0.0077,1.461
6792.00,7.465805,25.16431,-0.000173,24.017496,-0.0077,1.462
6794.00,7.465980,25.16400,-0.000173,24.019180,-0.0077,1.461
6796.00,7.466758,25.16438,-0.000173,24.018098,-0.0077,1.461
6798.00,7.466121,25.16463,-0.000172,24.018357,-0.0077,1.462
6800.00,7.466289,25.16431,-0.000173,24.018722,-0.0077,1.461
6802.00,7.465773,25.16384,-0.000173,24.018677,-0.0077,1.462
6804.00,7.465509,25.16462,-0.000172,24.018684,-0.0077,1.462
6806.00,7.465855,25.16473,-0.000173,24.018609,-0.0077,1.462
6808.00,7.465901,25.16388,-0.000175,24.018702,-0.0077,1.461
6810.00,7.465166,25.16311,-0.000174,24.018825,-0.0077,1.462
6812.00,7.465341,25.16295,-0.000173,24.018018,-0.0077,1.461
6814.00,7.465972,25.16325,-0.000173,24.018669,-0.0077,1.461
6816.00,7.465070,25.16394,-0.000172,24.019237,-0.0077,1.461
6818.00,7.465166,25.16421,-0.000172,24.018338,-0.0077,1.461
6820.00,7.465792,25.16452,-0.000171,24.018096,-0.0077,1.462
6822.00,7.465701,25.16457,-0.000173,24.017792,-0.0077,1.462
6824.00,7.464854,25.16433,-0.000174,24.017815,-0.0077,1.462
6826.00,7.464192,25.16417,-0.000174,24.018434,-0.0077,1.461
6828.00,7.464103,25.16368,-0.000174,24.017654,-0.0078,1.461
6830.00,7.465308,25.16363,-0.000172,24.018492,-0.0077,1.462
6832.00,7.465282,25.16386,-0.000172,24.018203,-0.0077,1.461
6834.00,7.465301,25.16383,-0.000173,24.018707,-0.0077,1.462
6836.00,7.464993,25.16365,-0.000173,24.018706,-0.0077,1.461
6838.00,7.465379,25.16340,-0.000173,24.018314,-0.0077,1.461
6840.00,7.465796,25.16340,-0.000174,24.018305,-0.0077,1.461
6842.00,7.465916,25.16282,-0.000174,24.018428,-0.0077,1.461
6844.00,7.465501,25.16348,-0.000172,24.017772,-0.0077,1.461
6846.00,7.465488,25.16341,-0.000171,24.018223,-0.0077,1.462
6848.00,7.465366,25.16318,-0.000173,24.017995,-0.0077,1.462
6850.00,7.465011,25.16256,-0.000174,24.017562,-0.0077,1.462
6852.00,7.464750,25.16266,-0.000173,24.018376,-0.0077,1.462
6854.00,7.465299,25.16261,-0.000174,24.018718,-0.0077,1.462
6856.00,7.465283,25.16366,-0.000173,24.018749,-0.0077,1.462
6858.00,7.465745,25.16372,-0.000173,24.018925,-0.0077,1.462
6860.00,7.465453,25.16414,-0.000175,24.018305,-0.0077,1.462
6862.00,7.465525,25.16436,-0.000175,24.018417,-0.0077,1.462
6864.00,7.465315,25.16444,-0.000173,24.018925,-0.0077,1.461
6866.00,7.465390,25.16425,-0.000173,24.018588,-0.0077,1.461
6868.00,7.464762,25.16436,-0.000173,24.018809,-0.0077,1.461
6870.00,7.465339,25.16556,-0.000173,24.018985,-0.0077,1.462
6872.00,7.465557,25.16601,-0.000174,24.018783,-0.0077,1.462
6874.00,7.465538,25.16607,-0.000174,24.018744,-0.0077,1.462
6876.00,7.465565,25.16663,-0.000173,24.018711,-0.0077,1.462
6878.00,7.465360,25.16646,-0.000172,24.018914,-0.0077,1.461
6880.00,7.465440,25.16623,-0.000172,24.018129,-0.0077,1.461
6882.00,7.465726,25.16660,-0.000171,24.018713,-0.0077,1.461
6884.00,7.465325,25.16606,-0.000173,24.018609,-0.0077,1.462
6886.00,7.465305,25.16616,-0.000174,24.017966,-0.0077,1.462
6888.00,7.465012,25.16606,-0.000174,24.018677,-0.0078,1.462
6890.00,7.464579,25.16615,-0.000172,24.017834,-0.0077,1.462
6892.00,7.464460,25.16585,-0.000172,24.017953,-0.0077,1.462
6894.00,7.465020,25.16539,-0.000173,24.018136,-0.0077,1.462
6896.00,7.465139,25.16604,-0.000173,24.018067,-0.0077,1.462
6898.00,7.465000,25.16525,-0.000173,24.018753,-0.0077,1.462
6900.00,7.464749,25.16610,-0.000172,24.018961,-0.0077,1.462
6902.00,7.464744,25.16582,-0.000173,24.018575,-0.0077,1.462
6904.00,7.464705,25.16532,-0.000175,24.018729,-0.0077,1.463
6906.00,7.464191,25.16511,-0.000174,24.018008,-0.0077,1.463
6908.00,7.464613,25.16561,-0.000174,24.017679,-0.0077,1.463
6910.00,7.465195,25.16497,-0.000174,24.018446,-0.0077,1.462
6912.00,7.465709,25.16488,-0.000173,24.018426,-0.0077,1.462
6914.00,7.465774,25.16400,-0.000173,24.018158,-0.0077,1.462
6916.00,7.465796,25.16448,-0.000172,24.017935,-0.0077,1.462
6918.00,7.465431,25.16512,-0.000173,24.018182,-0.0077,1.461
6920.00,7.465435,25.16531,-0.000173,24.018412,-0.0076,1.462
6922.00,7.465064,25.16502,-0.000174,24.018419,-0.0077,1.462
6924.00,7.465547,25.16550,-0.000174,24.018541,-0.0077,1.462
6926.00,7.465298,25.16433,-0.000173,24.018238,-0.0077,1.463
6928.00,7.464737,25.16436,-0.000173,24.018622,-0.0077,1.462
6930.00,7.464743,25.16444,-0.000173,24.018475,-0.0077,1.462
6932.00,7.465223,25.16492,-0.000173,24.018182,-0.0077,1.462
6934.00,7.465378,25.16565,-0.000172,24.018338,-0.0077,1.462
6936.00,7.465400,25.16522,-0.000173,24.018872,-0.0077,1.463
6938.00,7.465592,25.16460,-0.000174,24.018405,-0.0077,1.463
6940.00,7.465644,25.16401,-0.000173,24.018470,-0.0077,1.462
6942.00,7.465029,25.16394,-0.000173,24.018689,-0.0077,1.462
6944.00,7.464749,25.16447,-0.000174,24.019121,-0.0077,1.462
6946.00,7.465369,25.16452,-0.000172,24.018173,-0.0077,1.462
6948.00,7.465765,25.16562,-0.000172,24.018562,-0.0077,1.462
6950.00,7.465257,25.16526,-0.000172,24.018968,-0.0077,1.462
6952.00,7.465161,25.16595,-0.000172,24.018225,-0.0077,1.461
6954.00,7.464916,25.16545,-0.000171,24.018803,-0.0077,1.462
6956.00,7.463904,25.16457,-0.000173,24.018863,-0.0077,1.462
6958.00,7.463511,25.16506,-0.000173,24.018573,-0.0077,1.461
6960.00,7.463301,25.16417,-0.000172,24.018454,-0.0077,1.461
6962.00,7.463209,25.16452,-0.000172,24.018867,-0.0077,1.462
6964.00,7.464379,25.16422,-0.000172,24.019070,-0.0077,1.462
6966.00,7.464701,25.16477,-0.000173,24.018657,-0.0077,1.462
6968.00,7.463951,25.16484,-0.000173,24.018524,-0.0077,1.462
6970.00,7.463567,25.16539,-0.000173,24.018131,-0.0077,1.462
6972.00,7.464773,25.16540,-0.000173,24.018169,-0.0077,1.463
6974.00,7.465044,25.16516,-0.000173,24.018664,-0.0077,1.462
6976.00,7.464581,25.16491,-0.000172,24.018968,-0.0077,1.462
6978.00,7.464243,25.16439,-0.000173,24.019103,-0.0077,1.462
6980.00,7.464944,25.16492,-0.000173,24.018649,-0.0077,1.462
6982.00,7.464093,25.16506,-0.000173,24.017984,-0.0077,1.462
6984.00,7.464139,25.16491,-0.000173,24.018852,-0.0077,1.462
6986.00,7.464595,25.16443,-0.000172,24.018350,-0.0077,1.462
6988.00,7.464122,25.16426,-0.000173,24.018617,-0.0077,1.462
6990.00,7.464316,25.16403,-0.000173,24.017919,-0.0077,1.462
6992.00,7.465104,25.16411,-0.000172,24.018622,-0.0077,1.462
6994.00,7.465691,25.16392,-0.000173,24.019093,-0.0077,1.462
6996.00,7.465146,25.16356,-0.000173,24.018553,-0.0077,1.462
6998.00,7.464650,25.16415,-0.000173,24.017556,-0.0077,1.462
7000.00,7.464881,25.16507,-0.000173,24.018441,-0.0077,1.462
7002.00,7.465270,25.16518,-0.000173,24.018693,-0.0077,1.462
7004.00,7.465249,25.16491,-0.000172,24.018205,-0.0077,1.461
7006.00,7.464833,25.16445,-0.000173,24.019206,-0.0076,1.461
7008.00,7.464667,25.16489,-0.000172,24.019273,-0.0077,1.462
7010.00,7.465004,25.16462,-0.000171,24.017794,-0.0077,1.462
7012.00,7.465796,25.16461,-0.000172,24.018354,-0.0077,1.462
7014.00,7.465618,25.16529,-0.000173,24.018624,-0.0077,1.462
7016.00,7.465885,25.16547,-0.000173,24.018551,-0.0077,1.462
7018.00,7.466006,25.16543,-0.000173,24.018174,-0.0077,1.462
7020.00,7.465562,25.16567,-0.000174,24.018653,-0.0078,1.462
7022.00,7.465980,25.16534,-0.000174,24.018370,-0.0077,1.463
7024.00,7.464958,25.16447,-0.000173,24.018530,-0.0077,1.462
7026.00,7.464397,25.16496,-0.000174,24.017910,-0.0077,1.462
7028.00,7.465295,25.16547,-0.000173,24.018336,-0.0078,1.462
7030.00,7.465291,25.16593,-0.000173,24.018847,-0.0077,1.461
7032.00,7.465633,25.16452,-0.000172,24.018912,-0.0077,1.462
7034.00,7.466028,25.16462,-0.000172,24.017973,-0.0077,1.462
7036.00,7.465209,25.16465,-0.000174,24.018967,-0.0077,1.462
7038.00,7.464714,25.16489,-0.000174,24.018573,-0.0077,1.462
7040.00,7.465199,25.16470,-0.000172,24.018171,-0.0077,1.462
7042.00,7.465538,25.16490,-0.000173,24.018928,-0.0077,1.462
7044.00,7.466051,25.16559,-0.000174,24.018205,-0.0077,1.463
7046.00,7.466146,25.16480,-0.000174,24.018069,-0.0077,1.463
7048.00,7.466214,25.16444,-0.000173,24.019057,-0.0077,1.462
7050.00,7.465767,25.16455,-0.000174,24.018040,-0.0077,1.463
7052.00,7.465682,25.16398,-0.000174,24.018709,-0.0077,1.462
7054.00,7.464861,25.16345,-0.000172,24.018580,-0.0077,1.462
7056.00,7.464831,25.16404,-0.000172,24.019003,-0.0077,1.462
7058.00,7.465148,25.16350,-0.000173,24.018626,-0.0076,1.463
7060.00,7.465039,25.16348,-0.000173,24.018490,-0.0077,1.462
7062.00,7.465910,25.16418,-0.000173,24.018341,-0.0077,1.461
7064.00,7.466205,25.16358,-0.000173,24.018365,-0.0077,1.462
7066.00,7.465208,25.16373,-0.000173,24.018484,-0.0077,1.463
7068.00,7.465150,25.16371,-0.000174,24.018513,-0.0077,1.463
7070.00,7.464977,25.16423,-0.000173,24.018729,-0.0077,1.463
7072.00,7.464730,25.16415,-0.000173,24.017745,-0.0077,1.462
7074.00,7.463858,25.16467,-0.000174,24.018363,-0.0077,1.462
7076.00,7.464226,25.16442,-0.000174,24.018521,-0.0077,1.462
7078.00,7.463941,25.16355,-0.000173,24.018919,-0.0077,1.462
7080.00,7.463840,25.16408,-0.000173,24.018463,-0.0077,1.462
7082.00,7.464530,25.16435,-0.000171,24.018309,-0.0077,1.462
7084.00,7.463801,25.16428,-0.000173,24.018261,-0.0077,1.462
7086.00,7.464290,25.16467,-0.000172,24.018232,-0.0077,1.462
7088.00,7.464111,25.16508,-0.000173,24.018247,-0.0077,1.463
7090.00,7.464585,25.16627,-0.000174,24.018495,-0.0077,1.462
7092.00,7.464858,25.16593,-0.000174,24.018909,-0.0077,1.462
7094.00,7.464894,25.16569,-0.000172,24.018539,-0.0077,1.462
7096.00,7.465144,25.16606,-0.000172,24.018067,-0.0077,1.463
7098.00,7.464542,25.16676,-0.000173,24.017741,-0.0077,1.462
7100.00,7.464636,25.16748,-0.000173,24.018602,-0.0077,1.462
7102.00,7.464839,25.16702,-0.000172,24.018519,-0.0077,1.462
7104.00,7.464284,25.16606,-0.000173,24.018599,-0.0078,1.462
7106.00,7.463402,25.16624,-0.000173,24.018269,-0.0077,1.462
7108.00,7.463135,25.16613,-0.000174,24.018531,-0.0077,1.462
7110.00,7.462623,25.16649,-0.000172,24.018437,-0.0076,1.463
7112.00,7.463046,25.16575,-0.000172,24.018475,-0.0077,1.462
7114.00,7.463002,25.16601,-0.000172,24.018522,-0.0077,1.462
7116.00,7.463168,25.16592,-0.000173,24.018829,-0.0077,1.462
7118.00,7.463230,25.16506,-0.000172,24.018493,-0.0077,1.462
7120.00,7.463250,25.16569,-0.000174,24.019200,-0.0077,1.463
7122.00,7.464131,25.16582,-0.000173,24.018838,-0.0077,1.463
7124.00,7.464778,25.16650,-0.000173,24.017825,-0.0077,1.463
7126.00,7.465301,25.16617,-0.000173,24.018292,-0.0077,1.462
7128.00,7.465391,25.16624,-0.000173,24.018227,-0.0077,1.461
7130.00,7.466158,25.16574,-0.000173,24.018638,-0.0077,1.462
7132.00,7.465871,25.16620,-0.000173,24.018664,-0.0078,1.462
7134.00,7.465742,25.16626,-0.000173,24.018024,-0.0077,1.462
7136.00,7.466665,25.16697,-0.000173,24.018611,-0.0078,1.462
7138.00,7.466989,25.16582,-0.000174,24.018359,-0.0077,1.462
7140.00,7.467085,25.16516,-0.000172,24.018434,-0.0076,1.462
7142.00,7.465664,25.16607,-0.000172,24.018785,-0.0077,1.462
7144.00,7.465567,25.16653,-0.000174,24.018823,-0.0077,1.462
7146.00,7.464920,25.16578,-0.000174,24.018397,-0.0077,1.463
7148.00,7.464102,25.16595,-0.000173,24.018193,-0.0077,1.462
7150.00,7.463614,25.16617,-0.000173,24.018912,-0.0077,1.463
7152.00,7.463543,25.16580,-0.000174,24.018822,-0.0077,1.463
7154.00,7.463222,25.16617,-0.000173,24.018629,-0.0077,1.463
7156.00,7.463447,25.16566,-0.000173,24.018446,-0.0077,1.463
7158.00,7.463835,25.16581,-0.000173,24.018564,-0.0077,1.462
7160.00,7.464377,25.16514,-0.000172,24.019081,-0.0077,1.463
7162.00,7.464445,25.16506,-0.000172,24.018305,-0.0077,1.463
7164.00,7.464300,25.16497,-0.000173,24.018169,-0.0077,1.462
7166.00,7.464268,25.16520,-0.000173,24.018678,-0.0077,1.463
7168.00,7.464814,25.16504,-0.000174,24.018365,-0.0077,1.463
7170.00,7.464251,25.16535,-0.000173,24.018606,-0.0077,1.462
7172.00,7.464603,25.16562,-0.000172,24.018305,-0.0077,1.463
7174.00,7.464611,25.16514,-0.000174,24.018834,-0.0077,1.462
7176.00,7.464832,25.16516,-0.000173,24.018193,-0.0077,1.462
7178.00,7.464689,25.16550,-0.000173,24.018348,-0.0077,1.462
7180.00,7.463987,25.16488,-0.000172,24.018154,-0.0077,1.462
7182.00,7.463961,25.16500,-0.000173,24.018667,-0.0077,1.463
7184.00,7.464513,25.16491,-0.000174,24.018214,-0.0077,1.463
7186.00,7.463608,25.16429,-0.000173,24.018807,-0.0078,1.463
7188.00,7.463953,25.16393,-0.000172,24.018414,-0.0077,1.462
7190.00,7.464750,25.16474,-0.000173,24.017837,-0.0077,1.463
7192.00,7.464672,25.16504,-0.000173,24.018002,-0.0077,1.463
7194.00,7.465000,25.16497,-0.000173,24.018738,-0.0077,1.462
7196.00,7.464465,25.16414,-0.000173,24.017915,-0.0077,1.462
7198.00,7.464573,25.16396,-0.000173,24.018174,-0.0077,1.463
7200.00,7.465122,25.16412,-0.000174,24.018234,-0.0077,1.463
7202.00,7.465372,25.16377,-0.000175,24.018307,-0.0077,1.463
@12,12.0000,24.0
7204.00,7.465070,25.16392,-0.000173,24.017964,-0.0077,1.462
7206.00,7.460280,25.16410,-0.000173,24.018165,-0.0077,1.462
7208.00,7.451145,25.16433,-0.000173,24.018838,-0.0077,1.462
7210.00,7.438561,25.16508,-0.000172,24.018087,-0.0077,1.461
7212.00,7.422955,25.16496,-0.000171,24.018082,-0.0077,1.462
7214.00,7.409461,25.16561,-0.000171,24.018252,-0.0077,1.462
7216.00,7.399104,25.16435,-0.000172,24.018707,-0.0077,1.463
7218.00,7.391369,25.16364,-0.000173,24.018695,-0.0078,1.463
7220.00,7.384677,25.16348,-0.000175,24.018390,-0.0077,1.463
7222.00,7.377603,25.16384,-0.000174,24.018530,-0.0077,1.464
7224.00,7.371398,25.16397,-0.000175,24.018945,-0.0077,1.464
7226.00,7.365272,25.16409,-0.000176,24.018176,-0.0077,1.464
7228.00,7.360287,25.16451,-0.000176,24.018686,-0.0077,1.464
7230.00,7.360931,25.16477,-0.000174,24.018722,-0.0077,1.464
7232.00,7.366362,25.16446,-0.000175,24.018678,-0.0077,1.465
7234.00,7.376640,25.16461,-0.000176,24.018693,-0.0077,1.466
7236.00,7.387317,25.16407,-0.000175,24.017676,-0.0077,1.465
7238.00,7.395666,25.16556,-0.000174,24.018370,-0.0077,1.464
7240.00,7.400888,25.16509,-0.000173,24.018457,-0.0077,1.464
7242.00,7.405994,25.16503,-0.000172,24.018183,-0.0077,1.463
7244.00,7.411353,25.16512,-0.000171,24.017901,-0.0077,1.463
7246.00,7.417882,25.16575,-0.000172,24.017747,-0.0077,1.463
7248.00,7.423517,25.16506,-0.000172,24.018196,-0.0077,1.463
7250.00,7.428599,25.16557,-0.000173,24.018495,-0.0077,1.463
7252.00,7.433571,25.16495,-0.000173,24.018193,-0.0078,1.463
7254.00,7.438327,25.16514,-0.000173,24.018861,-0.0078,1.462
7256.00,7.442279,25.16531,-0.000173,24.018095,-0.0077,1.463
7258.00,7.445690,25.16545,-0.000173,24.018223,-0.0077,1.462
7260.00,7.448708,25.16600,-0.000172,24.018671,-0.0077,1.462
7262.00,7.450516,25.16647,-0.000172,24.018336,-0.0077,1.462
7264.00,7.452033,25.16651,-0.000172,24.018142,-0.0077,1.462
7266.00,7.453874,25.16597,-0.000174,24.018582,-0.0077,1.463
7268.00,7.455568,25.16610,-0.000174,24.018365,-0.0077,1.463
7270.00,7.456345,25.16642,-0.000174,24.018024,-0.0077,1.462
7272.00,7.456832,25.16679,-0.000174,24.017979,-0.0077,1.462
7274.00,7.458513,25.16647,-0.000173,24.018328,-0.0077,1.462
7276.00,7.458756,25.16543,-0.000172,24.018374,-0.0077,1.462
7278.00,7.460097,25.16653,-0.000173,24.018936,-0.0078,1.462
7280.00,7.459778,25.16667,-0.000172,24.018468,-0.0077,1.463
7282.00,7.459511,25.16688,-0.000172,24.018976,-0.0077,1.463
7284.00,7.459389,25.16759,-0.000174,24.018769,-0.0077,1.462
7286.00,7.459819,25.16765,-0.000174,24.018693,-0.0077,1.463
7288.00,7.460527,25.16748,-0.000172,24.018655,-0.0077,1.463
7290.00,7.460134,25.16723,-0.000172,24.018577,-0.0077,1.462
7292.00,7.459252,25.16691,-0.000173,24.018423,-0.0077,1.463
7294.00,7.458594,25.16698,-0.000173,24.018348,-0.0077,1.462
7296.00,7.458471,25.16637,-0.000173,24.017609,-0.0077,1.462
7298.00,7.459067,25.16585,-0.000174,24.018379,-0.0077,1.463
7300.00,7.460221,25.16603,-0.000174,24.017926,-0.0077,1.463
7302.00,7.460177,25.16583,-0.000173,24.018515,-0.0077,1.463
7304.00,7.460220,25.16647,-0.000173,24.018919,-0.0077,1.462
7306.00,7.460324,25.16771,-0.000173,24.018827,-0.0077,1.462
7308.00,7.460942,25.16696,-0.000172,24.018952,-0.0077,1.462
7310.00,7.461412,25.16656,-0.000173,24.018439,-0.0077,1.462
7312.00,7.461019,25.16788,-0.000173,24.018695,-0.0077,1.463
7314.00,7.460434,25.16744,-0.000172,24.018550,-0.0077,1.462
7316.00,7.459732,25.16636,-0.000173,24.018704,-0.0077,1.463
7318.00,7.459660,25.16613,-0.000174,24.017901,-0.0077,1.462
7320.00,7.460742,25.16601,-0.000173,24.018711,-0.0077,1.462
7322.00,7.460996,25.16644,-0.000172,24.018298,-0.0077,1.462
7324.00,7.461309,25.16685,-0.000172,24.018084,-0.0077,1.462
7326.00,7.462487,25.16697,-0.000171,24.018260,-0.0077,1.463
7328.00,7.462415,25.16623,-0.000173,24.018024,-0.0077,1.463
7330.00,7.462597,25.16623,-0.000173,24.019222,-0.0077,1.463
7332.00,7.462390,25.16621,-0.000173,24.018706,-0.0076,1.463
7334.00,7.463537,25.16656,-0.000172,24.018773,-0.0077,1.463
7336.00,7.464387,25.16711,-0.000172,24.018367,-0.0077,1.462
7338.00,7.463920,25.16634,-0.000171,24.018318,-0.0077,1.461
7340.00,7.464025,25.16580,-0.000174,24.018745,-0.0077,1.463
7342.00,7.463406,25.16621,-0.000172,24.018423,-0.0077,1.463
7344.00,7.464156,25.16713,-0.000172,24.018396,-0.0077,1.463
7346.00,7.464091,25.16628,-0.000173,24.018805,-0.0077,1.462
7348.00,7.464147,25.16610,-0.000173,24.018305,-0.0077,1.463
7350.00,7.464389,25.16572,-0.000174,24.018609,-0.0078,1.463
7352.00,7.464700,25.16690,-0.000173,24.019229,-0.0077,1.463
7354.00,7.464921,25.16624,-0.000172,24.019474,-0.0077,1.462
7356.00,7.464599,25.16503,-0.000172,24.018586,-0.0077,1.463
7358.00,7.463788,25.16635,-0.000174,24.018716,-0.0077,1.462
7360.00,7.464305,25.16563,-0.000172,24.018928,-0.0077,1.462
7362.00,7.464493,25.16553,-0.000172,24.017957,-0.0077,1.463
7364.00,7.464454,25.16648,-0.000173,24.017977,-0.0077,1.462
7366.00,7.463565,25.16617,-0.000173,24.018878,-0.0077,1.463
7368.00,7.463932,25.16583,-0.000172,24.018591,-0.0077,1.463
7370.00,7.463635,25.16672,-0.000172,24.018626,-0.0077,1.463
7372.00,7.463240,25.16715,-0.000173,24.019066,-0.0077,1.462
7374.00,7.463117,25.16687,-0.000173,24.018512,-0.0078,1.463
7376.00,7.463022,25.16698,-0.000173,24.018227,-0.0077,1.463
7378.00,7.463059,25.16643,-0.000173,24.018020,-0.0077,1.463
7380.00,7.464046,25.16741,-0.000173,24.018348,-0.0077,1.462
7382.00,7.464306,25.16761,-0.000173,24.018588,-0.0077,1.462
7384.00,7.464493,25.16711,-0.000173,24.018910,-0.0077,1.463
7386.00,7.464785,25.16675,-0.000173,24.018562,-0.0077,1.463
7388.00,7.464541,25.16674,-0.000173,24.017768,-0.0077,1.462
7390.00,7.463916,25.16730,-0.000173,24.018225,-0.0077,1.463
7392.00,7.463544,25.16783,-0.000172,24.018557,-0.0076,1.462
7394.00,7.464458,25.16748,-0.000172,24.019016,-0.0077,1.463
7396.00,7.464240,25.16693,-0.000173,24.019808,-0.0077,1.462
7398.00,7.463357,25.16659,-0.000172,24.019523,-0.0076,1.463
7400.00,7.463569,25.16712,-0.000172,24.018379,-0.0077,1.462
7402.00,7.463849,25.16743,-0.000172,24.018310,-0.0076,1.463
7404.00,7.464338,25.16753,-0.000173,24.018849,-0.0077,1.463
7406.00,7.464438,25.16772,-0.000173,24.018270,-0.0077,1.462
7408.00,7.463964,25.16736,-0.000173,24.018434,-0.0077,1.463
7410.00,7.463695,25.16779,-0.000172,24.018584,-0.0076,1.463
7412.00,7.463908,25.16745,-0.000173,24.018869,-0.0077,1.463
7414.00,7.462865,25.16697,-0.000173,24.018388,-0.0077,1.463
7416.00,7.463478,25.16645,-0.000173,24.018064,-0.0077,1.462
7418.00,7.463402,25.16739,-0.000174,24.018756,-0.0077,1.463
7420.00,7.463488,25.16693,-0.000173,24.018756,-0.0077,1.463
7422.00,7.463255,25.16690,-0.000173,24.018343,-0.0077,1.462
7424.00,7.462879,25.16689,-0.000174,24.019391,-0.0077,1.463
7426.00,7.463688,25.16816,-0.000173,24.018490,-0.0077,1.463
7428.00,7.463525,25.16783,-0.000172,24.018542,-0.0077,1.463
7430.00,7.462765,25.16775,-0.000173,24.018899,-0.0077,1.463
7432.00,7.463079,25.16717,-0.000174,24.017866,-0.0077,1.463
7434.00,7.462696,25.16721,-0.000174,24.019150,-0.0077,1.463
7436.00,7.462764,25.16835,-0.000174,24.017899,-0.0077,1.463
7438.00,7.462790,25.16937,-0.000173,24.017449,-0.0077,1.463
7440.00,7.462385,25.16828,-0.000173,24.018513,-0.0077,1.463
7442.00,7.463282,25.16763,-0.000173,24.018115,-0.0077,1.463
7444.00,7.462855,25.16691,-0.000173,24.018448,-0.0077,1.462
7446.00,7.462709,25.16753,-0.000172,24.018156,-0.0077,1.463
7448.00,7.462605,25.16694,-0.000171,24.018624,-0.0077,1.462
7450.00,7.463013,25.16667,-0.000172,24.017997,-0.0077,1.462
7452.00,7.463100,25.16662,-0.000172,24.018707,-0.0077,1.463
7454.00,7.461552,25.16687,-0.000172,24.018535,-0.0077,1.463
7456.00,7.461980,25.16769,-0.000173,24.018394,-0.0077,1.463
7458.00,7.462743,25.16738,-0.000172,24.018296,-0.0077,1.462
7460.00,7.462141,25.16707,-0.000172,24.018638,-0.0077,1.462
7462.00,7.461986,25.16782,-0.000174,24.018593,-0.0077,1.463
7464.00,7.462067,25.16696,-0.000172,24.018544,-0.0077,1.463
7466.00,7.462283,25.16654,-0.000173,24.018648,-0.0077,1.463
7468.00,7.463066,25.16695,-0.000173,24.018243,-0.0077,1.463
7470.00,7.463096,25.16701,-0.000173,24.018232,-0.0077,1.462
7472.00,7.462929,25.16813,-0.000174,24.018357,-0.0077,1.463
7474.00,7.462855,25.16787,-0.000172,24.018586,-0.0077,1.463
7476.00,7.462395,25.16731,-0.000172,24.017953,-0.0077,1.463
7478.00,7.462334,25.16725,-0.000172,24.017848,-0.0077,1.463
7480.00,7.462507,25.16732,-0.000172,24.018234,-0.0077,1.463
7482.00,7.463069,25.16724,-0.000172,24.018531,-0.0077,1.462
7484.00,7.463205,25.16698,-0.000174,24.018713,-0.0077,1.463
7486.00,7.462740,25.16677,-0.000173,24.018996,-0.0077,1.462
7488.00,7.463064,25.16719,-0.000172,24.018800,-0.0077,1.462
7490.00,7.462837,25.16728,-0.000173,24.018894,-0.0077,1.463
7492.00,7.462761,25.16628,-0.000173,24.018379,-0.0077,1.463
7494.00,7.463272,25.16650,-0.000172,24.018310,-0.0077,1.462
7496.00,7.462947,25.16677,-0.000171,24.018559,-0.0076,1.462
7498.00,7.462254,25.16603,-0.000172,24.018147,-0.0077,1.463
7500.00,7.461765,25.16640,-0.000173,24.017810,-0.0077,1.463
7502.00,7.461686,25.16720,-0.000174,24.018533,-0.0077,1.463
7504.00,7.462168,25.16668,-0.000175,24.018807,-0.0077,1.463
7506.00,7.461566,25.16706,-0.000173,24.018202,-0.0077,1.462
7508.00,7.460705,25.16691,-0.000173,24.017797,-0.0077,1.462
7510.00,7.461147,25.16661,-0.000172,24.018280,-0.0077,1.462
7512.00,7.462127,25.16616,-0.000173,24.018588,-0.0077,1.463
7514.00,7.462340,25.16603,-0.000172,24.017915,-0.0077,1.463
7516.00,7.463462,25.16607,-0.000173,24.018561,-0.0077,1.463
7518.00,7.463626,25.16592,-0.000173,24.018524,-0.0077,1.463
7520.00,7.463438,25.16741,-0.000172,24.018225,-0.0077,1.463
7522.00,7.463572,25.16648,-0.000172,24.018881,-0.0077,1.462
7524.00,7.463034,25.16600,-0.000172,24.018448,-0.0077,1.462
7526.00,7.462489,25.16637,-0.000172,24.018981,-0.0077,1.462
7528.00,7.462352,25.16648,-0.000173,24.018207,-0.0077,1.463
7530.00,7.463192,25.16615,-0.000172,24.017752,-0.0077,1.463
7532.00,7.463589,25.16524,-0.000173,24.018187,-0.0077,1.463
7534.00,7.463385,25.16551,-0.000173,24.018267,-0.0077,1.463
7536.00,7.462706,25.16576,-0.000173,24.017897,-0.0077,1.462
7538.00,7.463029,25.16600,-0.000172,24.018280,-0.0077,1.463
7540.00,7.462765,25.16601,-0.000171,24.018058,-0.0077,1.462
7542.00,7.462924,25.16445,-0.000172,24.018035,-0.0077,1.463
7544.00,7.463161,25.16548,-0.000173,24.018544,-0.0077,1.463
7546.00,7.462914,25.16625,-0.000174,24.018713,-0.0077,1.463
7548.00,7.463423,25.16553,-0.000174,24.018619,-0.0077,1.462
7550.00,7.463001,25.16561,-0.000173,24.018720,-0.0077,1.463
7552.00,7.462237,25.16575,-0.000174,24.017790,-0.0077,1.463
7554.00,7.462054,25.16543,-0.000174,24.017815,-0.0077,1.463
7556.00,7.461807,25.16535,-0.000174,24.018209,-0.0077,1.462
7558.00,7.462269,25.16550,-0.000173,24.018727,-0.0077,1.462
7560.00,7.462396,25.16560,-0.000173,24.018620,-0.0077,1.462
7562.00,7.461926,25.16540,-0.000173,24.018860,-0.0077,1.462
7564.00,7.462616,25.16587,-0.000174,24.018011,-0.0077,1.463
7566.00,7.462652,25.16532,-0.000173,24.018591,-0.0077,1.463
7568.00,7.462579,25.16526,-0.000174,24.018417,-0.0077,1.463
7570.00,7.462862,25.16483,-0.000173,24.017703,-0.0077,1.463
7572.00,7.462285,25.16486,-0.000174,24.018312,-0.0077,1.463
7574.00,7.462261,25.16508,-0.000174,24.018738,-0.0077,1.463
7576.00,7.463244,25.16513,-0.000172,24.018394,-0.0077,1.463
7578.00,7.464157,25.16547,-0.000173,24.018575,-0.0077,1.463
7580.00,7.463367,25.16565,-0.000173,24.018921,-0.0077,1.463
7582.00,7.462489,25.16546,-0.000173,24.018715,-0.0077,1.462
7584.00,7.462773,25.16509,-0.000173,24.018367,-0.0077,1.463
7586.00,7.463174,25.16517,-0.000174,24.018537,-0.0077,1.463
7588.00,7.462713,25.16577,-0.000174,24.019269,-0.0077,1.463
7590.00,7.462081,25.16613,-0.000174,24.018825,-0.0077,1.463
7592.00,7.462272,25.16621,-0.000175,24.018307,-0.0077,1.463
7594.00,7.462476,25.16558,-0.000174,24.018096,-0.0077,1.463
7596.00,7.462179,25.16542,-0.000174,24.017951,-0.0077,1.462
7598.00,7.461516,25.16536,-0.000172,24.018086,-0.0077,1.462
7600.00,7.461716,25.16524,-0.000172,24.018570,-0.0077,1.462
7602.00,7.462391,25.16658,-0.000173,24.017926,-0.0077,1.463
7604.00,7.462289,25.16711,-0.000173,24.017721,-0.0078,1.463
7606.00,7.462104,25.16654,-0.000174,24.018856,-0.0077,1.463
7608.00,7.461905,25.16629,-0.000174,24.018051,-0.0077,1.463
7610.00,7.462698,25.16695,-0.000173,24.018633,-0.0077,1.462
7612.00,7.463284,25.16721,-0.000172,24.018502,-0.0077,1.462
7614.00,7.463099,25.16671,-0.000173,24.018377,-0.0077,1.463
7616.00,7.463297,25.16641,-0.000173,24.018542,-0.0077,1.463
7618.00,7.463469,25.16702,-0.000173,24.018876,-0.0077,1.463
7620.00,7.464213,25.16642,-0.000172,24.018640,-0.0077,1.463
7622.00,7.463730,25.16726,-0.000173,24.019030,-0.0077,1.463
7624.00,7.463746,25.16682,-0.000174,24.018845,-0.0077,1.463
7626.00,7.462995,25.16613,-0.000174,24.018740,-0.0077,1.464
7628.00,7.463293,25.16656,-0.000174,24.018548,-0.0077,1.463
7630.00,7.463032,25.16584,-0.000174,24.018263,-0.0077,1.463
7632.00,7.462073,25.16585,-0.000173,24.018461,-0.0077,1.463
7634.00,7.461457,25.16586,-0.000172,24.018939,-0.0077,1.463
7636.00,7.460873,25.16619,-0.000172,24.018597,-0.0077,1.463
7638.00,7.461464,25.16610,-0.000173,24.018419,-0.0077,1.463
7640.00,7.461678,25.16674,-0.000173,24.018898,-0.0077,1.463
7642.00,7.462344,25.16728,-0.000174,24.018376,-0.0077,1.463
7644.00,7.462812,25.16667,-0.000173,24.018849,-0.0077,1.462
7646.00,7.462788,25.16702,-0.000173,24.017999,-0.0077,1.462
7648.00,7.463144,25.16708,-0.000173,24.018290,-0.0077,1.463
7650.00,7.461817,25.16645,-0.000173,24.018555,-0.0077,1.463
7652.00,7.461659,25.16664,-0.000173,24.018851,-0.0077,1.463
7654.00,7.462370,25.16668,-0.000172,24.018028,-0.0077,1.463
7656.00,7.462973,25.16724,-0.000173,24.018972,-0.0076,1.462
7658.00,7.462692,25.16777,-0.000174,24.018785,-0.0077,1.463
7660.00,7.462814,25.16693,-0.000172,24.018791,-0.0077,1.463
7662.00,7.462700,25.16801,-0.000171,24.019050,-0.0077,1.462
7664.00,7.462987,25.16793,-0.000173,24.018696,-0.0077,1.463
7666.00,7.462363,25.16744,-0.000172,24.018749,-0.0077,1.463
7668.00,7.462467,25.16704,-0.000172,24.018539,-0.0077,1.463
7670.00,7.462244,25.16712,-0.000171,24.017821,-0.0077,1.463
7672.00,7.462318,25.16712,-0.000173,24.018602,-0.0077,1.463
7674.00,7.462513,25.16725,-0.000173,24.018851,-0.0077,1.463
7676.00,7.462171,25.16742,-0.000172,24.018827,-0.0077,1.463
7678.00,7.462980,25.16667,-0.000172,24.018939,-0.0077,1.463
7680.00,7.462895,25.16706,-0.000172,24.019019,-0.0077,1.463
7682.00,7.462855,25.16736,-0.000172,24.017924,-0.0077,1.463
7684.00,7.463163,25.16689,-0.000172,24.018631,-0.0077,1.463
7686.00,7.462501,25.16657,-0.000171,24.018832,-0.0077,1.463
7688.00,7.462102,25.16671,-0.000172,24.018452,-0.0077,1.462
7690.00,7.461638,25.16681,-0.000172,24.018702,-0.0077,1.462
7692.00,7.461532,25.16698,-0.000173,24.018740,-0.0077,1.463
7694.00,7.462069,25.16649,-0.000173,24.018269,-0.0077,1.464
7696.00,7.462327,25.16574,-0.000172,24.018093,-0.0077,1.463
7698.00,7.461992,25.16713,-0.000172,24.018910,-0.0077,1.463
7700.00,7.461526,25.16608,-0.000172,24.018727,-0.0077,1.462
7702.00,7.462462,25.16637,-0.000172,24.018338,-0.0077,1.463
7704.00,7.462722,25.16616,-0.000173,24.019034,-0.0077,1.463
7706.00,7.462646,25.16607,-0.000172,24.019115,-0.0077,1.463
7708.00,7.462647,25.16624,-0.000172,24.018294,-0.0077,1.463
7710.00,7.462586,25.16565,-0.000172,24.019351,-0.0077,1.462
7712.00,7.462305,25.16596,-0.000172,24.018399,-0.0077,1.463
7714.00,7.462519,25.16638,-0.000171,24.018142,-0.0077,1.462
7716.00,7.462086,25.16617,-0.000172,24.018619,-0.0077,1.463
7718.00,7.462097,25.16643,-0.000172,24.018878,-0.0077,1.463
7720.00,7.461789,25.16629,-0.000172,24.018593,-0.0077,1.463
7722.00,7.461323,25.16646,-0.000172,24.018687,-0.0077,1.463
7724.00,7.461633,25.16631,-0.000172,24.018147,-0.0077,1.462
7726.00,7.462441,25.16668,-0.000172,24.018912,-0.0077,1.463
7728.00,7.462420,25.16648,-0.000172,24.018550,-0.0077,1.463
7730.00,7.462679,25.16775,-0.000173,24.018796,-0.0076,1.462
7732.00,7.462338,25.16823,-0.000172,24.018564,-0.0077,1.462
7734.00,7.462541,25.16835,-0.000171,24.018811,-0.0077,1.462
7736.00,7.462289,25.16798,-0.000171,24.018764,-0.0077,1.462
7738.00,7.461876,25.16726,-0.000172,24.019112,-0.0077,1.463
7740.00,7.462956,25.16812,-0.000173,24.018856,-0.0077,1.463
7742.00,7.462624,25.16745,-0.000172,24.018918,-0.0077,1.463
7744.00,7.461359,25.16705,-0.000173,24.018535,-0.0077,1.462
7746.00,7.461105,25.16687,-0.000172,24.018272,-0.0077,1.463
7748.00,7.460883,25.16662,-0.000172,24.018370,-0.0077,1.463
7750.00,7.460819,25.16572,-0.000173,24.018626,-0.0076,1.462
7752.00,7.461666,25.16695,-0.000173,24.019150,-0.0077,1.463
7754.00,7.462113,25.16708,-0.000173,24.018394,-0.0077,1.463
7756.00,7.462217,25.16627,-0.000173,24.018454,-0.0077,1.463
7758.00,7.461759,25.16641,-0.000173,24.018809,-0.0077,1.463
7760.00,7.461243,25.16678,-0.000172,24.018996,-0.0077,1.462
7762.00,7.462134,25.16732,-0.000173,24.018892,-0.0077,1.463
7764.00,7.462238,25.16785,-0.000173,24.018687,-0.0077,1.462
7766.00,7.462467,25.16810,-0.000172,24.018909,-0.0077,1.463
7768.00,7.462421,25.16840,-0.000173,24.019113,-0.0077,1.463
7770.00,7.461950,25.16823,-0.000172,24.018638,-0.0077,1.462
7772.00,7.461465,25.16818,-0.000172,24.018454,-0.0077,1.463
7774.00,7.461068,25.16874,-0.000171,24.019023,-0.0077,1.463
7776.00,7.461091,25.16954,-0.000173,24.018619,-0.0077,1.463
7778.00,7.461456,25.16988,-0.000173,24.018847,-0.0077,1.463
7780.00,7.460319,25.16915,-0.000174,24.018517,-0.0077,1.463
7782.00,7.461343,25.17038,-0.000173,24.018760,-0.0077,1.463
7784.00,7.461415,25.17026,-0.000173,24.018564,-0.0077,1.462
7786.00,7.461064,25.16999,-0.000172,24.018347,-0.0077,1.462
7788.00,7.461736,25.17101,-0.000173,24.018430,-0.0077,1.463
7790.00,7.462100,25.17043,-0.000172,24.019012,-0.0077,1.463
7792.00,7.463899,25.17045,-0.000173,24.019035,-0.0077,1.463
7794.00,7.464300,25.17039,-0.000174,24.018680,-0.0077,1.462
7796.00,7.463466,25.16990,-0.000174,24.018441,-0.0077,1.463
7798.00,7.462329,25.16938,-0.000172,24.017444,-0.0077,1.463
7800.00,7.462252,25.16959,-0.000172,24.017935,-0.0077,1.463
7802.00,7.462370,25.17086,-0.000173,24.019059,-0.0077,1.463
@13,12.0000,24.0
7804.00,7.462286,25.17117,-0.000173,24.019159,-0.0077,1.463
7806.00,7.457997,25.17075,-0.000174,24.018330,-0.0077,1.463
7808.00,7.448964,25.17012,-0.000173,24.018715,-0.0077,1.463
7810.00,7.437480,25.16975,-0.000171,24.018464,-0.0077,1.461
7812.00,7.423424,25.16958,-0.000172,24.018359,-0.0077,1.461
7814.00,7.412104,25.16962,-0.000171,24.018508,-0.0077,1.462
7816.00,7.404324,25.16933,-0.000172,24.018390,-0.0077,1.463
7818.00,7.396891,25.16902,-0.000173,24.018459,-0.0077,1.464
7820.00,7.390017,25.16952,-0.000175,24.018760,-0.0077,1.464
7822.00,7.384296,25.16910,-0.000174,24.018602,-0.0077,1.464
7824.00,7.378294,25.16913,-0.000174,24.017975,-0.0077,1.464
7826.00,7.373066,25.16868,-0.000175,24.018042,-0.0077,1.465
7828.00,7.368511,25.16899,-0.000176,24.018838,-0.0077,1.464
7830.00,7.367952,25.16967,-0.000176,24.018678,-0.0077,1.464
7832.00,7.372297,25.16877,-0.000174,24.018642,-0.0077,1.465
7834.00,7.381210,25.16905,-0.000175,24.018493,-0.0077,1.466
7836.00,7.392110,25.16901,-0.000175,24.018283,-0.0077,1.465
7838.00,7.400882,25.16789,-0.000175,24.018597,-0.0077,1.464
7840.00,7.407138,25.16746,-0.000173,24.019302,-0.0077,1.464
7842.00,7.411112,25.16890,-0.000172,24.018566,-0.0077,1.463
7844.00,7.416084,25.16884,-0.000171,24.018845,-0.0077,1.463
7846.00,7.420798,25.16816,-0.000171,24.019171,-0.0077,1.462
7848.00,7.425905,25.16798,-0.000171,24.018919,-0.0077,1.463
7850.00,7.431298,25.16844,-0.000171,24.018417,-0.0077,1.463
7852.00,7.436402,25.16771,-0.000173,24.018169,-0.0077,1.463
7854.00,7.441401,25.16840,-0.000173,24.018115,-0.0077,1.463
7856.00,7.444775,25.16828,-0.000173,24.018435,-0.0077,1.463
7858.00,7.447693,25.16852,-0.000171,24.018454,-0.0077,1.463
7860.00,7.450563,25.16889,-0.000171,24.018521,-0.0077,1.463
7862.00,7.452960,25.16832,-0.000172,24.018417,-0.0077,1.463
7864.00,7.454239,25.16789,-0.000172,24.018620,-0.0077,1.462
7866.00,7.455846,25.16746,-0.000173,24.018551,-0.0077,1.463
7868.00,7.457195,25.16803,-0.000173,24.018974,-0.0077,1.462
7870.00,7.457242,25.16887,-0.000172,24.018339,-0.0077,1.463
7872.00,7.457397,25.16966,-0.000172,24.018542,-0.0077,1.463
7874.00,7.457658,25.16902,-0.000172,24.018434,-0.0077,1.462
7876.00,7.457841,25.16835,-0.000172,24.018667,-0.0077,1.462
7878.00,7.458677,25.16845,-0.000171,24.018934,-0.0077,1.463
7880.00,7.458548,25.16783,-0.000173,24.018827,-0.0077,1.463
7882.00,7.458942,25.16790,-0.000174,24.018236,-0.0077,1.463
7884.00,7.458287,25.16693,-0.000174,24.018454,-0.0077,1.462
7886.00,7.457563,25.16723,-0.000172,24.018426,-0.0077,1.463
7888.00,7.458775,25.16706,-0.000173,24.018843,-0.0077,1.463
7890.00,7.459492,25.16723,-0.000173,24.018898,-0.0077,1.463
7892.00,7.459446,25.16798,-0.000174,24.017855,-0.0077,1.463
7894.00,7.459286,25.16819,-0.000174,24.018896,-0.0077,1.462
7896.00,7.458901,25.16883,-0.000173,24.017948,-0.0077,1.463
7898.00,7.458234,25.16826,-0.000173,24.017928,-0.0077,1.463
7900.00,7.458427,25.16787,-0.000174,24.018455,-0.0077,1.463
7902.00,7.458318,25.16760,-0.000174,24.018321,-0.0077,1.462
7904.00,7.459256,25.16791,-0.000173,24.018124,-0.0077,1.462
7906.00,7.458060,25.16768,-0.000172,24.018541,-0.0077,1.463
7908.00,7.457978,25.16807,-0.000173,24.018406,-0.0077,1.463
7910.00,7.459122,25.16782,-0.000172,24.018827,-0.0077,1.463
7912.00,7.459087,25.16797,-0.000173,24.018419,-0.0077,1.463
7914.00,7.459054,25.16761,-0.000173,24.018347,-0.0077,1.462
7916.00,7.459137,25.16797,-0.000172,24.018816,-0.0077,1.463
7918.00,7.460159,25.16795,-0.000173,24.018486,-0.0077,1.463
7920.00,7.460665,25.16885,-0.000174,24.019014,-0.0077,1.463
7922.00,7.461429,25.16812,-0.000173,24.018388,-0.0077,1.463
7924.00,7.460510,25.16725,-0.000173,24.018430,-0.0077,1.463
7926.00,7.460435,25.16778,-0.000173,24.018912,-0.0077,1.463
7928.00,7.460790,25.16913,-0.000173,24.018796,-0.0077,1.463
7930.00,7.460848,25.16882,-0.000173,24.018838,-0.0077,1.463
7932.00,7.460482,25.16780,-0.000172,24.019039,-0.0077,1.463
7934.00,7.461322,25.16805,-0.000172,24.018546,-0.0077,1.463
7936.00,7.461510,25.16856,-0.000174,24.018309,-0.0077,1.463
7938.00,7.461614,25.16786,-0.000173,24.018024,-0.0076,1.463
7940.00,7.461487,25.16805,-0.000173,24.018399,-0.0076,1.464
7942.00,7.462416,25.16766,-0.000173,24.018762,-0.0077,1.463
7944.00,7.462832,25.16811,-0.000173,24.018698,-0.0077,1.464
7946.00,7.462533,25.16913,-0.000174,24.018038,-0.0077,1.463
7948.00,7.462165,25.16873,-0.000173,24.018550,-0.0077,1.463
7950.00,7.462108,25.16880,-0.000173,24.018156,-0.0077,1.463
7952.00,7.462111,25.16805,-0.000172,24.018356,-0.0077,1.463
7954.00,7.462158,25.16880,-0.000172,24.019063,-0.0077,1.463
7956.00,7.461882,25.16883,-0.000172,24.018582,-0.0077,1.463
7958.00,7.461275,25.16847,-0.000172,24.018696,-0.0077,1.463
7960.00,7.461408,25.16913,-0.000172,24.018638,-0.0077,1.464
7962.00,7.460811,25.16876,-0.000173,24.018425,-0.0077,1.463
7964.00,7.460545,25.16868,-0.000173,24.018363,-0.0077,1.463
7966.00,7.461601,25.16859,-0.000173,24.017971,-0.0077,1.463
7968.00,7.461652,25.17002,-0.000173,24.018968,-0.0077,1.463
7970.00,7.461782,25.17002,-0.000173,24.018579,-0.0077,1.463
7972.00,7.461962,25.16948,-0.000173,24.018510,-0.0077,1.463
7974.00,7.461932,25.16973,-0.000173,24.018522,-0.0077,1.463
7976.00,7.462180,25.16951,-0.000173,24.018646,-0.0077,1.463
7978.00,7.462799,25.17007,-0.000173,24.018678,-0.0077,1.463
7980.00,7.462281,25.16989,-0.000172,24.018374,-0.0077,1.463
7982.00,7.462070,25.17022,-0.000173,24.018626,-0.0077,1.463
7984.00,7.461458,25.17004,-0.000173,24.018638,-0.0077,1.463
7986.00,7.461653,25.17034,-0.000172,24.018254,-0.0077,1.463
7988.00,7.462386,25.16992,-0.000172,24.018733,-0.0077,1.462
7990.00,7.462361,25.16967,-0.000171,24.018171,-0.0077,1.463
7992.00,7.462924,25.17049,-0.000172,24.018843,-0.0077,1.463
7994.00,7.462704,25.16993,-0.000171,24.019175,-0.0077,1.463
7996.00,7.461878,25.17038,-0.000171,24.018296,-0.0077,1.463
7998.00,7.461483,25.17016,-0.000173,24.018457,-0.0077,1.463
8000.00,7.461806,25.16888,-0.000173,24.018307,-0.0077,1.463
8002.00,7.461421,25.16820,-0.000173,24.018301,-0.0077,1.463
8004.00,7.461355,25.16929,-0.000173,24.018689,-0.0077,1.463
8006.00,7.461623,25.16861,-0.000174,24.017698,-0.0077,1.463
8008.00,7.461783,25.16816,-0.000173,24.018062,-0.0077,1.463
8010.00,7.462068,25.16827,-0.000172,24.018365,-0.0077,1.462
8012.00,7.461103,25.16912,-0.000173,24.018415,-0.0077,1.462
8014.00,7.461497,25.16859,-0.000173,24.018323,-0.0077,1.463
8016.00,7.461872,25.16722,-0.000173,24.018749,-0.0077,1.463
8018.00,7.461912,25.16705,-0.000174,24.018176,-0.0077,1.463
8020.00,7.461783,25.16823,-0.000173,24.019229,-0.0077,1.463
8022.00,7.461548,25.16819,-0.000172,24.018720,-0.0077,1.463
8024.00,7.460825,25.16843,-0.000173,24.018405,-0.0077,1.463
8026.00,7.461577,25.16844,-0.000173,24.018249,-0.0077,1.462
8028.00,7.461746,25.16767,-0.000171,24.018816,-0.0077,1.463
8030.00,7.461432,25.16760,-0.000171,24.019124,-0.0077,1.463
8032.00,7.461415,25.16739,-0.000173,24.018386,-0.0077,1.463
8034.00,7.462011,25.16758,-0.000172,24.019282,-0.0077,1.463
8036.00,7.461633,25.16818,-0.000173,24.019440,-0.0077,1.464
8038.00,7.460983,25.16902,-0.000173,24.018829,-0.0076,1.464
8040.00,7.461417,25.16821,-0.000173,24.018102,-0.0077,1.463
8042.00,7.461766,25.16840,-0.000172,24.018357,-0.0077,1.462
8044.00,7.461677,25.16853,-0.000172,24.017893,-0.0077,1.463
8046.00,7.461792,25.16807,-0.000171,24.018856,-0.0077,1.463
8048.00,7.461949,25.16863,-0.000173,24.018829,-0.0077,1.463
8050.00,7.461315,25.16876,-0.000172,24.018450,-0.0077,1.462
8052.00,7.461079,25.16877,-0.000172,24.018825,-0.0077,1.463
8054.00,7.460233,25.16854,-0.000172,24.019240,-0.0077,1.463
8056.00,7.460096,25.16884,-0.000172,24.018495,-0.0077,1.463
8058.00,7.460341,25.16861,-0.000171,24.019057,-0.0077,1.464
8060.00,7.460649,25.16879,-0.000172,24.017801,-0.0077,1.463
8062.00,7.460940,25.16858,-0.000173,24.018635,-0.0077,1.463
8064.00,7.460059,25.16883,-0.000173,24.018747,-0.0077,1.463
8066.00,7.460185,25.16841,-0.000172,24.018426,-0.0077,1.463
8068.00,7.460514,25.16903,-0.000172,24.017850,-0.0077,1.463
8070.00,7.460738,25.16848,-0.000173,24.018196,-0.0077,1.463
8072.00,7.461186,25.16823,-0.000173,24.018452,-0.0077,1.463
8074.00,7.461396,25.16866,-0.000173,24.018729,-0.0077,1.463
8076.00,7.461649,25.16887,-0.000171,24.018454,-0.0076,1.463
8078.00,7.460688,25.16908,-0.000171,24.018557,-0.0077,1.463
8080.00,7.460413,25.16957,-0.000172,24.018370,-0.0077,1.463
8082.00,7.459842,25.16967,-0.000171,24.019066,-0.0077,1.463
8084.00,7.459454,25.16878,-0.000173,24.018573,-0.0076,1.463
8086.00,7.460329,25.16920,-0.000173,24.019849,-0.0077,1.463
8088.00,7.460745,25.16940,-0.000173,24.018802,-0.0077,1.463
8090.00,7.460441,25.16881,-0.000172,24.018912,-0.0077,1.463
8092.00,7.460159,25.16911,-0.000172,24.018506,-0.0077,1.463
8094.00,7.460825,25.16895,-0.000173,24.018553,-0.0077,1.463
8096.00,7.460886,25.16883,-0.000172,24.018889,-0.0077,1.463
8098.00,7.460824,25.16945,-0.000172,24.018298,-0.0077,1.463
8100.00,7.460381,25.16947,-0.000173,24.019385,-0.0077,1.463
8102.00,7.461016,25.16944,-0.000171,24.019010,-0.0077,1.463
8104.00,7.460917,25.16861,-0.000172,24.019104,-0.0077,1.462
8106.00,7.461003,25.16856,-0.000172,24.018434,-0.0077,1.463
8108.00,7.461504,25.16895,-0.000171,24.018847,-0.0077,1.462
8110.00,7.461263,25.16883,-0.000171,24.018443,-0.0077,1.463
8112.00,7.461579,25.16928,-0.000172,24.018323,-0.0077,1.463
8114.00,7.461649,25.16963,-0.000173,24.018611,-0.0077,1.463
8116.00,7.461027,25.16920,-0.000172,24.019454,-0.0077,1.463
8118.00,7.461410,25.16862,-0.000173,24.018947,-0.0077,1.463
8120.00,7.460703,25.16941,-0.000172,24.018439,-0.0077,1.462
8122.00,7.459911,25.16919,-0.000174,24.018269,-0.0077,1.463
8124.00,7.459696,25.16919,-0.000174,24.018285,-0.0077,1.463
8126.00,7.459729,25.16899,-0.000173,24.018055,-0.0077,1.463
8128.00,7.460168,25.17002,-0.000173,24.018169,-0.0077,1.462
8130.00,7.460681,25.17011,-0.000172,24.018439,-0.0077,1.463
8132.00,7.459960,25.16975,-0.000173,24.017728,-0.0077,1.463
8134.00,7.460762,25.16975,-0.000173,24.018595,-0.0077,1.462
8136.00,7.461405,25.16892,-0.000172,24.018742,-0.0077,1.462
8138.00,7.461110,25.16877,-0.000173,24.019231,-0.0077,1.463
8140.00,7.459961,25.16875,-0.000172,24.018638,-0.0077,1.463
8142.00,7.459980,25.16900,-0.000172,24.019030,-0.0077,1.463
8144.00,7.460535,25.16991,-0.000173,24.018778,-0.0077,1.463
8146.00,7.460034,25.16995,-0.000174,24.018452,-0.0077,1.463
8148.00,7.459821,25.16972,-0.000173,24.018131,-0.0077,1.463
8150.00,7.460134,25.16956,-0.000173,24.018488,-0.0077,1.462
8152.00,7.460272,25.16976,-0.000173,24.018296,-0.0077,1.463
8154.00,7.460886,25.16924,-0.000173,24.018261,-0.0077,1.463
8156.00,7.460817,25.16883,-0.000173,24.017861,-0.0077,1.463
8158.00,7.461116,25.16808,-0.000174,24.018526,-0.0077,1.463
8160.00,7.460823,25.16839,-0.000174,24.018564,-0.0077,1.463
8162.00,7.460795,25.16893,-0.000173,24.018457,-0.0077,1.462
8164.00,7.460841,25.16859,-0.000173,24.017772,-0.0077,1.463
8166.00,7.460113,25.16935,-0.000174,24.017558,-0.0077,1.464
8168.00,7.459578,25.16866,-0.000172,24.018778,-0.0077,1.463
8170.00,7.459864,25.16896,-0.000173,24.018648,-0.0077,1.463
8172.00,7.460380,25.16919,-0.000173,24.018502,-0.0077,1.463
8174.00,7.461214,25.16944,-0.000173,24.018158,-0.0077,1.463
8176.00,7.460975,25.16975,-0.000173,24.018733,-0.0077,1.463
8178.00,7.460193,25.16997,-0.000172,24.018890,-0.0077,1.463
8180.00,7.459889,25.17050,-0.000173,24.018655,-0.0077,1.463
8182.00,7.459437,25.17001,-0.000173,24.018782,-0.0077,1.463
8184.00,7.459746,25.16912,-0.000173,24.019229,-0.0077,1.463
8186.00,7.459788,25.16942,-0.000173,24.018867,-0.0077,1.463
8188.00,7.459910,25.17004,-0.000174,24.018285,-0.0077,1.463
8190.00,7.460077,25.16952,-0.000174,24.018778,-0.0077,1.463
8192.00,7.460569,25.16939,-0.000173,24.018193,-0.0077,1.463
8194.00,7.460360,25.16964,-0.000173,24.018693,-0.0077,1.463
8196.00,7.460415,25.16924,-0.000172,24.018011,-0.0077,1.463
8198.00,7.460591,25.16924,-0.000172,24.018885,-0.0077,1.464
8200.00,7.461139,25.16973,-0.000173,24.019157,-0.0077,1.463
8202.00,7.460706,25.16923,-0.000173,24.018448,-0.0077,1.463
8204.00,7.460355,25.16943,-0.000173,24.018756,-0.0077,1.464
8206.00,7.459667,25.17038,-0.000173,24.018602,-0.0077,1.463
8208.00,7.461508,25.17011,-0.000173,24.018620,-0.0077,1.463
8210.00,7.461078,25.17009,-0.000172,24.018178,-0.0077,1.463
8212.00,7.459872,25.16976,-0.000172,24.018354,-0.0077,1.463
8214.00,7.460556,25.17006,-0.000172,24.018780,-0.0077,1.463
8216.00,7.460669,25.17007,-0.000172,24.019121,-0.0077,1.463
8218.00,7.460395,25.16970,-0.000173,24.019155,-0.0077,1.463
8220.00,7.459648,25.17056,-0.000173,24.018397,-0.0077,1.463
8222.00,7.460199,25.17096,-0.000172,24.018934,-0.0077,1.462
8224.00,7.460510,25.17093,-0.000172,24.019017,-0.0077,1.463
8226.00,7.460780,25.17134,-0.000172,24.018798,-0.0077,1.463
8228.00,7.460944,25.17114,-0.000173,24.018617,-0.0077,1.463
8230.00,7.460675,25.17041,-0.000173,24.018754,-0.0077,1.463
8232.00,7.460711,25.17091,-0.000172,24.019209,-0.0077,1.463
8234.00,7.460314,25.17107,-0.000174,24.018822,-0.0077,1.463
8236.00,7.460672,25.17031,-0.000173,24.018461,-0.0077,1.463
8238.00,7.460943,25.17066,-0.000173,24.018270,-0.0077,1.464
8240.00,7.460199,25.16986,-0.000174,24.018388,-0.0077,1.463
8242.00,7.459876,25.16957,-0.000173,24.017864,-0.0077,1.463
8244.00,7.460371,25.17031,-0.000173,24.018508,-0.0077,1.463
8246.00,7.460918,25.17066,-0.000172,24.018628,-0.0077,1.463
8248.00,7.460654,25.17128,-0.000172,24.018870,-0.0077,1.463
8250.00,7.460770,25.17080,-0.000172,24.018970,-0.0077,1.463
8252.00,7.461026,25.17139,-0.000172,24.018912,-0.0077,1.463
8254.00,7.459803,25.17144,-0.000172,24.018887,-0.0077,1.463
8256.00,7.460290,25.17148,-0.000172,24.019157,-0.0077,1.463
8258.00,7.460175,25.17091,-0.000172,24.019329,-0.0077,1.463
8260.00,7.459794,25.17111,-0.000172,24.018600,-0.0076,1.463
8262.00,7.460175,25.17037,-0.000172,24.019434,-0.0077,1.463
8264.00,7.459954,25.17093,-0.000174,24.018820,-0.0077,1.463
8266.00,7.460597,25.17120,-0.000173,24.018803,-0.0077,1.463
8268.00,7.460138,25.17126,-0.000173,24.018959,-0.0077,1.464
8270.00,7.460388,25.17079,-0.000173,24.018183,-0.0077,1.464
8272.00,7.460227,25.17043,-0.000173,24.018644,-0.0077,1.463
8274.00,7.460125,25.16999,-0.000173,24.018202,-0.0077,1.463
8276.00,7.460899,25.17061,-0.000171,24.018597,-0.0077,1.462
8278.00,7.461177,25.17036,-0.000172,24.018655,-0.0077,1.463
8280.00,7.460811,25.17037,-0.000172,24.018328,-0.0077,1.464
8282.00,7.460920,25.17073,-0.000173,24.018501,-0.0077,1.464
8284.00,7.460356,25.17023,-0.000172,24.018466,-0.0077,1.463
8286.00,7.459862,25.16976,-0.000173,24.018562,-0.0077,1.463
8288.00,7.460391,25.17003,-0.000173,24.018091,-0.0077,1.462
8290.00,7.461596,25.17019,-0.000172,24.018223,-0.0077,1.463
8292.00,7.461108,25.17026,-0.000174,24.018105,-0.0077,1.464
8294.00,7.460983,25.17092,-0.000173,24.018435,-0.0077,1.463
8296.00,7.460686,25.17033,-0.000173,24.018756,-0.0077,1.463
8298.00,7.460438,25.16999,-0.000173,24.018664,-0.0077,1.463
8300.00,7.460748,25.16928,-0.000173,24.018341,-0.0077,1.463
8302.00,7.461321,25.16939,-0.000173,24.018426,-0.0077,1.463
8304.00,7.460964,25.16951,-0.000174,24.018646,-0.0077,1.463
8306.00,7.461623,25.16972,-0.000173,24.019083,-0.0077,1.463
8308.00,7.461845,25.16908,-0.000171,24.018764,-0.0077,1.463
8310.00,7.461934,25.16873,-0.000173,24.018580,-0.0077,1.464
8312.00,7.461410,25.16985,-0.000173,24.018189,-0.0077,1.463
8314.00,7.461519,25.17021,-0.000173,24.017921,-0.0077,1.463
8316.00,7.460997,25.16992,-0.000173,24.018165,-0.0077,1.463
8318.00,7.459780,25.16996,-0.000173,24.018530,-0.0077,1.463
8320.00,7.459619,25.16968,-0.000173,24.018127,-0.0077,1.463
8322.00,7.458991,25.16970,-0.000173,24.018022,-0.0077,1.463
8324.00,7.458292,25.17136,-0.000173,24.018970,-0.0077,1.463
8326.00,7.458439,25.17094,-0.000173,24.018783,-0.0077,1.463
8328.00,7.459065,25.17069,-0.000173,24.018740,-0.0077,1.463
8330.00,7.459449,25.17077,-0.000173,24.018475,-0.0077,1.463
8332.00,7.459190,25.17149,-0.000174,24.018615,-0.0077,1.463
8334.00,7.459514,25.17166,-0.000172,24.018124,-0.0077,1.463
8336.00,7.459929,25.17138,-0.000172,24.018323,-0.0077,1.463
8338.00,7.459962,25.17105,-0.000172,24.018386,-0.0077,1.463
8340.00,7.459651,25.17161,-0.000173,24.018113,-0.0077,1.464
8342.00,7.459381,25.17188,-0.000174,24.018648,-0.0077,1.463
8344.00,7.459387,25.17218,-0.000173,24.018412,-0.0077,1.463
8346.00,7.459382,25.17240,-0.000173,24.019454,-0.0077,1.463
8348.00,7.460216,25.17227,-0.000172,24.018956,-0.0077,1.463
8350.00,7.460538,25.17191,-0.000173,24.019006,-0.0077,1.463
8352.00,7.460391,25.17201,-0.000174,24.018013,-0.0077,1.463
8354.00,7.459620,25.17124,-0.000174,24.018444,-0.0077,1.463
8356.00,7.460006,25.17019,-0.000172,24.018590,-0.0077,1.463
8358.00,7.460772,25.17094,-0.000171,24.018715,-0.0077,1.463
8360.00,7.461487,25.17006,-0.000173,24.019081,-0.0077,1.464
8362.00,7.461753,25.17105,-0.000173,24.018695,-0.0077,1.463
8364.00,7.461585,25.17065,-0.000172,24.019077,-0.0077,1.464
8366.00,7.460535,25.17037,-0.000173,24.019057,-0.0077,1.463
8368.00,7.459834,25.17083,-0.000173,24.018144,-0.0077,1.463
8370.00,7.459236,25.17069,-0.000173,24.019246,-0.0077,1.463
8372.00,7.459381,25.17031,-0.000173,24.018968,-0.0077,1.463
8374.00,7.459616,25.17016,-0.000172,24.018575,-0.0077,1.463
8376.00,7.460682,25.17141,-0.000172,24.018861,-0.0077,1.463
8378.00,7.461386,25.17133,-0.000173,24.018870,-0.0077,1.463
8380.00,7.461776,25.17066,-0.000172,24.018883,-0.0077,1.464
8382.00,7.461116,25.17040,-0.000173,24.017977,-0.0077,1.463
8384.00,7.460871,25.16981,-0.000172,24.018415,-0.0077,1.463
8386.00,7.460391,25.16990,-0.000173,24.018655,-0.0077,1.463
8388.00,7.460090,25.17019,-0.000172,24.018486,-0.0077,1.464
8390.00,7.460571,25.16906,-0.000173,24.018738,-0.0077,1.464
8392.00,7.460950,25.16886,-0.000173,24.018700,-0.0077,1.463
8394.00,7.460374,25.16863,-0.000173,24.018756,-0.0077,1.463
8396.00,7.459984,25.16862,-0.000173,24.019220,-0.0077,1.463
8398.00,7.459595,25.16940,-0.000172,24.018899,-0.0077,1.463
8400.00,7.459864,25.16996,-0.000173,24.018619,-0.0077,1.463
8402.00,7.460347,25.17000,-0.000172,24.018053,-0.0077,1.463
@14,12.0000,24.0
8404.00,7.459649,25.17024,-0.000173,24.018454,-0.0077,1.463
8406.00,7.456525,25.17003,-0.000172,24.018932,-0.0077,1.463
8408.00,7.448439,25.16972,-0.000172,24.017975,-0.0077,1.462
8410.00,7.436976,25.16981,-0.000172,24.018249,-0.0077,1.461
8412.00,7.423893,25.17023,-0.000171,24.018939,-0.0077,1.462
8414.00,7.412970,25.16990,-0.000171,24.019648,-0.0077,1.463
8416.00,7.404603,25.16918,-0.000173,24.018898,-0.0077,1.464
8418.00,7.398593,25.16922,-0.000174,24.018459,-0.0077,1.464
8420.00,7.393300,25.16933,-0.000174,24.019248,-0.0077,1.464
8422.00,7.387881,25.16928,-0.000174,24.018463,-0.0077,1.464
8424.00,7.383406,25.16989,-0.000173,24.018591,-0.0077,1.464
8426.00,7.378415,25.16954,-0.000174,24.018454,-0.0077,1.465
8428.00,7.373693,25.16938,-0.000175,24.019108,-0.0077,1.465
8430.00,7.373793,25.16902,-0.000174,24.018666,-0.0077,1.464
8432.00,7.380054,25.16866,-0.000174,24.018615,-0.0077,1.465
8434.00,7.389661,25.16963,-0.000174,24.018709,-0.0077,1.465
8436.00,7.400571,25.16988,-0.000174,24.018385,-0.0077,1.465
8438.00,7.408846,25.16936,-0.000174,24.018459,-0.0077,1.465
8440.00,7.414881,25.16944,-0.000173,24.018970,-0.0077,1.464
8442.00,7.418855,25.16862,-0.000173,24.018816,-0.0077,1.464
8444.00,7.422187,25.16865,-0.000174,24.018504,-0.0077,1.464
8446.00,7.426359,25.16849,-0.000172,24.018765,-0.0077,1.464
8448.00,7.431443,25.16840,-0.000172,24.019151,-0.0077,1.464
8450.00,7.435952,25.16780,-0.000172,24.018377,-0.0077,1.463
8452.00,7.440176,25.16762,-0.000173,24.018753,-0.0077,1.463
8454.00,7.443823,25.16868,-0.000172,24.018803,-0.0077,1.464
8456.00,7.446002,25.16850,-0.000172,24.017984,-0.0077,1.463
8458.00,7.447779,25.16909,-0.000172,24.018814,-0.0077,1.463
8460.00,7.449472,25.16874,-0.000171,24.018434,-0.0077,1.464
8462.00,7.451749,25.16922,-0.000172,24.018865,-0.0077,1.463
8464.00,7.453642,25.17012,-0.000172,24.018640,-0.0076,1.463
8466.00,7.454349,25.17036,-0.000172,24.018695,-0.0077,1.462
8468.00,7.455480,25.16919,-0.000171,24.018588,-0.0077,1.463
8470.00,7.456863,25.16878,-0.000172,24.019291,-0.0076,1.463
8472.00,7.457000,25.16904,-0.000172,24.017957,-0.0077,1.463
8474.00,7.457455,25.16865,-0.000174,24.018522,-0.0077,1.464
8476.00,7.457588,25.16877,-0.000174,24.018943,-0.0077,1.463
8478.00,7.457932,25.16896,-0.000172,24.018698,-0.0077,1.463
8480.00,7.457866,25.16948,-0.000172,24.019278,-0.0077,1.464
8482.00,7.458322,25.16976,-0.000173,24.018510,-0.0077,1.464
8484.00,7.458993,25.16879,-0.000174,24.018718,-0.0077,1.463
8486.00,7.458551,25.16922,-0.000174,24.018720,-0.0077,1.464
8488.00,7.458600,25.16859,-0.000173,24.018831,-0.0077,1.463
8490.00,7.458672,25.16831,-0.000172,24.018586,-0.0077,1.463
8492.00,7.458330,25.16840,-0.000173,24.018568,-0.0077,1.464
8494.00,7.458549,25.16848,-0.000172,24.018316,-0.0077,1.464
8496.00,7.458314,25.16906,-0.000173,24.017850,-0.0077,1.464
8498.00,7.458519,25.16927,-0.000173,24.018798,-0.0077,1.463
8500.00,7.458279,25.16896,-0.000172,24.018644,-0.0077,1.463
8502.00,7.458357,25.16868,-0.000172,24.018653,-0.0077,1.463
8504.00,7.458838,25.16816,-0.000173,24.018976,-0.0077,1.463
8506.00,7.458318,25.16913,-0.000172,24.018236,-0.0077,1.463
8508.00,7.458411,25.16941,-0.000173,24.018811,-0.0077,1.463
8510.00,7.458004,25.16961,-0.000172,24.018660,-0.0077,1.463
8512.00,7.457817,25.17005,-0.000174,24.018535,-0.0077,1.463
8514.00,7.457184,25.16964,-0.000173,24.018479,-0.0077,1.463
8516.00,7.456290,25.17079,-0.000173,24.018760,-0.0077,1.463
8518.00,7.456817,25.16970,-0.000172,24.019229,-0.0077,1.464
8520.00,7.457277,25.16978,-0.000173,24.018254,-0.0077,1.463
8522.00,7.457880,25.16953,-0.000174,24.018631,-0.0077,1.463
8524.00,7.458250,25.16964,-0.000172,24.018321,-0.0077,1.463
8526.00,7.458653,25.16949,-0.000172,24.018104,-0.0077,1.464
8528.00,7.458097,25.16942,-0.000174,24.018191,-0.0077,1.463
8530.00,7.457980,25.16927,-0.000173,24.018240,-0.0077,1.463
8532.00,7.458461,25.16986,-0.000174,24.018599,-0.0077,1.463
8534.00,7.458620,25.16905,-0.000173,24.018508,-0.0077,1.464
8536.00,7.458921,25.16906,-0.000173,24.018127,-0.0077,1.463
8538.00,7.458809,25.16898,-0.000173,24.018677,-0.0077,1.463
8540.00,7.459788,25.16961,-0.000173,24.018754,-0.0077,1.463
8542.00,7.460694,25.16910,-0.000173,24.018561,-0.0077,1.464
8544.00,7.461610,25.16958,-0.000172,24.018667,-0.0076,1.464
8546.00,7.462037,25.16921,-0.000172,24.018374,-0.0076,1.464
8548.00,7.462256,25.16874,-0.000172,24.018771,-0.0077,1.463
8550.00,7.461934,25.16926,-0.000171,24.018925,-0.0077,1.463
8552.00,7.461520,25.16963,-0.000172,24.018744,-0.0077,1.464
8554.00,7.460752,25.17004,-0.000172,24.018374,-0.0077,1.464
8556.00,7.460645,25.17027,-0.000172,24.018037,-0.0077,1.464
8558.00,7.461185,25.17008,-0.000172,24.018856,-0.0077,1.463
8560.00,7.460822,25.16934,-0.000172,24.018735,-0.0076,1.463
8562.00,7.461318,25.16938,-0.000172,24.018443,-0.0077,1.463
8564.00,7.462360,25.16975,-0.000172,24.018307,-0.0076,1.464
8566.00,7.462481,25.16949,-0.000174,24.018930,-0.0077,1.463
8568.00,7.462484,25.16950,-0.000174,24.018160,-0.0077,1.463
8570.00,7.462125,25.17006,-0.000172,24.018236,-0.0077,1.464
8572.00,7.462112,25.17039,-0.000173,24.018296,-0.0077,1.464
8574.00,7.461753,25.16981,-0.000173,24.017828,-0.0077,1.464
8576.00,7.461069,25.16996,-0.000173,24.017989,-0.0077,1.463
8578.00,7.460552,25.17063,-0.000174,24.017875,-0.0077,1.463
8580.00,7.460587,25.17020,-0.000174,24.018328,-0.0077,1.464
8582.00,7.460638,25.17020,-0.000174,24.018675,-0.0077,1.463
8584.00,7.459316,25.17013,-0.000174,24.017988,-0.0077,1.463
8586.00,7.459584,25.16969,-0.000173,24.018671,-0.0077,1.463
8588.00,7.460345,25.17055,-0.000174,24.018666,-0.0077,1.463
8590.00,7.460493,25.17030,-0.000173,24.018144,-0.0077,1.464
8592.00,7.460146,25.17067,-0.000172,24.018212,-0.0077,1.463
8594.00,7.460104,25.17118,-0.000172,24.018782,-0.0077,1.463
8596.00,7.460226,25.17070,-0.000172,24.018805,-0.0077,1.463
8598.00,7.460244,25.17122,-0.000172,24.019242,-0.0077,1.463
8600.00,7.459899,25.17123,-0.000173,24.018551,-0.0077,1.463
8602.00,7.459730,25.17152,-0.000174,24.018513,-0.0077,1.463
8604.00,7.459603,25.17195,-0.000173,24.017893,-0.0077,1.463
8606.00,7.460003,25.17072,-0.000173,24.018301,-0.0077,1.463
8608.00,7.459430,25.17035,-0.000174,24.018365,-0.0077,1.463
8610.00,7.459055,25.17089,-0.000174,24.018432,-0.0077,1.463
8612.00,7.459172,25.17063,-0.000173,24.018551,-0.0077,1.464
8614.00,7.459981,25.17035,-0.000173,24.018258,-0.0077,1.464
8616.00,7.459798,25.16995,-0.000174,24.018390,-0.0077,1.463
8618.00,7.460064,25.17086,-0.000173,24.018715,-0.0077,1.463
8620.00,7.460222,25.17122,-0.000173,24.018711,-0.0077,1.464
8622.00,7.460129,25.17083,-0.000173,24.018212,-0.0077,1.463
8624.00,7.460094,25.17051,-0.000172,24.018162,-0.0077,1.464
8626.00,7.459424,25.17014,-0.000172,24.018484,-0.0077,1.464
8628.00,7.459076,25.17036,-0.000173,24.018396,-0.0077,1.463
8630.00,7.458883,25.17068,-0.000172,24.018841,-0.0077,1.463
8632.00,7.459496,25.17060,-0.000173,24.018816,-0.0077,1.463
8634.00,7.460680,25.17043,-0.000172,24.018677,-0.0077,1.463
8636.00,7.459479,25.17056,-0.000173,24.018736,-0.0077,1.464
8638.00,7.458891,25.16980,-0.000173,24.018860,-0.0077,1.464
8640.00,7.459379,25.17018,-0.000172,24.018680,-0.0077,1.464
8642.00,7.459291,25.17038,-0.000172,24.019050,-0.0077,1.463
8644.00,7.459391,25.16987,-0.000173,24.018744,-0.0077,1.463
8646.00,7.458750,25.16993,-0.000173,24.018684,-0.0077,1.464
8648.00,7.458588,25.17032,-0.000172,24.018700,-0.0077,1.462
8650.00,7.458822,25.17024,-0.000172,24.018463,-0.0077,1.463
8652.00,7.459030,25.17005,-0.000172,24.018412,-0.0077,1.463
8654.00,7.459253,25.16957,-0.000173,24.018263,-0.0077,1.463
8656.00,7.458179,25.16913,-0.000172,24.017794,-0.0077,1.463
8658.00,7.458443,25.16919,-0.000173,24.018700,-0.0077,1.464
8660.00,7.458965,25.16868,-0.000174,24.018720,-0.0077,1.463
8662.00,7.458584,25.17054,-0.000172,24.018559,-0.0077,1.463
8664.00,7.459267,25.17102,-0.000172,24.018979,-0.0077,1.463
8666.00,7.459152,25.17154,-0.000173,24.018091,-0.0077,1.463
8668.00,7.459694,25.17160,-0.000173,24.018680,-0.0077,1.464
8670.00,7.460122,25.17086,-0.000173,24.019103,-0.0077,1.464
8672.00,7.460056,25.17135,-0.000173,24.019023,-0.0077,1.464
8674.00,7.459410,25.17097,-0.000174,24.018778,-0.0077,1.464
8676.00,7.459442,25.17065,-0.000174,24.019048,-0.0077,1.464
8678.00,7.460253,25.17037,-0.000173,24.018332,-0.0077,1.463
8680.00,7.459513,25.17027,-0.000174,24.018164,-0.0077,1.463
8682.00,7.459261,25.17018,-0.000174,24.018499,-0.0077,1.463
8684.00,7.459536,25.17089,-0.000173,24.018212,-0.0077,1.463
8686.00,7.459162,25.17061,-0.000172,24.018622,-0.0077,1.463
8688.00,7.459428,25.17154,-0.000172,24.018825,-0.0077,1.463
8690.00,7.458875,25.17095,-0.000172,24.018430,-0.0077,1.463
8692.00,7.458934,25.17070,-0.000173,24.019248,-0.0077,1.464
8694.00,7.458806,25.17050,-0.000173,24.018836,-0.0077,1.463
8696.00,7.459292,25.17054,-0.000173,24.019019,-0.0077,1.464
8698.00,7.459761,25.17033,-0.000173,24.018742,-0.0077,1.463
8700.00,7.459357,25.16956,-0.000173,24.019119,-0.0077,1.463
8702.00,7.459368,25.16966,-0.000173,24.018689,-0.0077,1.463
8704.00,7.458792,25.16972,-0.000174,24.019494,-0.0077,1.463
8706.00,7.457641,25.16941,-0.000173,24.018945,-0.0077,1.464
8708.00,7.457966,25.16916,-0.000172,24.018597,-0.0077,1.463
8710.00,7.458150,25.16993,-0.000172,24.019474,-0.0077,1.464
8712.00,7.458436,25.17008,-0.000173,24.018700,-0.0077,1.463
8714.00,7.458625,25.17066,-0.000173,24.018410,-0.0077,1.464
8716.00,7.458266,25.17097,-0.000173,24.018165,-0.0077,1.464
8718.00,7.458457,25.17075,-0.000173,24.018860,-0.0077,1.463
8720.00,7.458432,25.17101,-0.000173,24.018312,-0.0077,1.463
8722.00,7.458879,25.17048,-0.000172,24.018227,-0.0077,1.463
8724.00,7.459202,25.17057,-0.000172,24.018564,-0.0077,1.463
8726.00,7.459321,25.17040,-0.000173,24.018345,-0.0077,1.463
8728.00,7.458760,25.17039,-0.000173,24.018624,-0.0077,1.463
8730.00,7.458419,25.16994,-0.000172,24.019264,-0.0077,1.464
8732.00,7.458601,25.16982,-0.000173,24.019204,-0.0077,1.464
8734.00,7.459073,25.17023,-0.000172,24.018484,-0.0077,1.463
8736.00,7.458958,25.17016,-0.000172,24.018704,-0.0077,1.463
8738.00,7.458538,25.17044,-0.000173,24.018437,-0.0077,1.463
8740.00,7.458068,25.17064,-0.000174,24.018528,-0.0077,1.464
8742.00,7.458351,25.17085,-0.000173,24.018611,-0.0077,1.464
8744.00,7.458432,25.17105,-0.000174,24.018615,-0.0077,1.463
8746.00,7.458714,25.17090,-0.000172,24.018885,-0.0077,1.463
8748.00,7.459265,25.17027,-0.000173,24.018448,-0.0077,1.462
8750.00,7.458950,25.17007,-0.000173,24.018084,-0.0077,1.463
8752.00,7.459025,25.17026,-0.000172,24.019307,-0.0077,1.463
8754.00,7.458650,25.17032,-0.000173,24.018611,-0.0077,1.464
8756.00,7.458244,25.17048,-0.000174,24.018504,-0.0077,1.464
8758.00,7.457745,25.17060,-0.000173,24.018247,-0.0077,1.463
8760.00,7.457572,25.17011,-0.000174,24.018372,-0.0077,1.463
8762.00,7.457638,25.17035,-0.000173,24.018370,-0.0077,1.463
8764.00,7.458168,25.17007,-0.000173,24.018604,-0.0077,1.463
8766.00,7.459203,25.17016,-0.000174,24.018261,-0.0077,1.463
8768.00,7.458798,25.16998,-0.000173,24.018183,-0.0077,1.463
8770.00,7.459281,25.16949,-0.000173,24.017843,-0.0077,1.463
8772.00,7.459534,25.16955,-0.000174,24.018091,-0.0077,1.464
8774.00,7.459891,25.16967,-0.000174,24.018160,-0.0077,1.464
8776.00,7.460001,25.16974,-0.000173,24.018608,-0.0077,1.463
8778.00,7.458881,25.17035,-0.000174,24.018575,-0.0077,1.463
8780.00,7.458240,25.17025,-0.000173,24.018582,-0.0077,1.464
8782.00,7.458343,25.17027,-0.000173,24.018756,-0.0077,1.463
8784.00,7.458335,25.17046,-0.000173,24.018254,-0.0077,1.464
8786.00,7.458780,25.17106,-0.000172,24.018602,-0.0077,1.463
8788.00,7.459686,25.17151,-0.000173,24.018736,-0.0077,1.464
8790.00,7.459968,25.17104,-0.000173,24.019025,-0.0077,1.463
8792.00,7.459289,25.17024,-0.000173,24.018903,-0.0077,1.463
8794.00,7.459371,25.17081,-0.000173,24.018968,-0.0077,1.464
8796.00,7.459155,25.17141,-0.000174,24.018927,-0.0077,1.463
8798.00,7.458471,25.17097,-0.000174,24.017901,-0.0077,1.463
8800.00,7.458748,25.17039,-0.000173,24.018133,-0.0077,1.463
8802.00,7.459324,25.17116,-0.000173,24.018765,-0.0077,1.464
8804.00,7.459225,25.17205,-0.000173,24.017819,-0.0077,1.464
8806.00,7.459561,25.17174,-0.000174,24.018153,-0.0077,1.463
8808.00,7.459702,25.17048,-0.000174,24.018510,-0.0077,1.463
8810.00,7.459285,25.17033,-0.000173,24.018245,-0.0077,1.463
8812.00,7.458649,25.17129,-0.000173,24.017796,-0.0077,1.464
8814.00,7.459381,25.17133,-0.000173,24.018294,-0.0077,1.464
8816.00,7.459448,25.17095,-0.000174,24.019023,-0.0077,1.464
8818.00,7.458728,25.17124,-0.000172,24.018885,-0.0077,1.464
8820.00,7.459305,25.17153,-0.000173,24.018921,-0.0077,1.464
8822.00,7.459816,25.17240,-0.000173,24.018361,-0.0077,1.463
8824.00,7.459441,25.17221,-0.000172,24.018254,-0.0077,1.463
8826.00,7.458634,25.17171,-0.000172,24.018461,-0.0077,1.463
8828.00,7.458591,25.17111,-0.000172,24.019072,-0.0077,1.464
8830.00,7.459026,25.17183,-0.000173,24.018570,-0.0077,1.463
8832.00,7.459032,25.17117,-0.000174,24.018912,-0.0077,1.464
8834.00,7.458717,25.17090,-0.000173,24.018666,-0.0077,1.464
8836.00,7.458586,25.17067,-0.000174,24.018974,-0.0077,1.464
8838.00,7.458084,25.17064,-0.000172,24.018754,-0.0077,1.464
8840.00,7.457749,25.17096,-0.000174,24.018171,-0.0077,1.464
8842.00,7.458922,25.17117,-0.000174,24.018044,-0.0077,1.464
8844.00,7.459142,25.17136,-0.000172,24.018751,-0.0077,1.463
8846.00,7.459619,25.17075,-0.000172,24.018896,-0.0077,1.463
8848.00,7.459613,25.17105,-0.000173,24.018816,-0.0076,1.463
8850.00,7.459699,25.17086,-0.000173,24.019184,-0.0077,1.463
8852.00,7.459947,25.17062,-0.000172,24.018212,-0.0077,1.464
8854.00,7.460079,25.17041,-0.000172,24.018493,-0.0078,1.464
8856.00,7.458876,25.17090,-0.000173,24.018822,-0.0077,1.464
8858.00,7.458792,25.17151,-0.000174,24.018684,-0.0077,1.463
8860.00,7.458519,25.17162,-0.000173,24.018414,-0.0077,1.463
8862.00,7.458434,25.17048,-0.000171,24.018252,-0.0077,1.463
8864.00,7.458443,25.17018,-0.000172,24.018067,-0.0077,1.464
8866.00,7.458826,25.17016,-0.000173,24.018289,-0.0077,1.464
8868.00,7.458383,25.16972,-0.000172,24.017951,-0.0077,1.464
8870.00,7.457905,25.17004,-0.000172,24.018231,-0.0077,1.464
8872.00,7.458230,25.16899,-0.000172,24.018129,-0.0077,1.463
8874.00,7.457979,25.16936,-0.000173,24.018709,-0.0077,1.463
8876.00,7.458624,25.17035,-0.000173,24.018434,-0.0077,1.464
8878.00,7.459016,25.17012,-0.000171,24.018535,-0.0077,1.463
8880.00,7.457975,25.17031,-0.000172,24.018638,-0.0077,1.464
8882.00,7.457218,25.17012,-0.000173,24.018934,-0.0077,1.464
8884.00,7.457488,25.17060,-0.000174,24.018758,-0.0077,1.463
8886.00,7.458581,25.17013,-0.000172,24.018252,-0.0077,1.464
8888.00,7.458918,25.17010,-0.000173,24.018765,-0.0076,1.464
8890.00,7.459458,25.17027,-0.000173,24.018932,-0.0077,1.463
8892.00,7.459279,25.16982,-0.000173,24.018735,-0.0077,1.464
8894.00,7.458084,25.17028,-0.000173,24.019037,-0.0077,1.464
8896.00,7.458161,25.17108,-0.000173,24.018475,-0.0077,1.464
8898.00,7.458759,25.17186,-0.000173,24.019173,-0.0077,1.464
8900.00,7.459441,25.17066,-0.000173,24.018994,-0.0077,1.463
8902.00,7.459018,25.17075,-0.000173,24.019199,-0.0077,1.464
8904.00,7.458965,25.17135,-0.000173,24.018591,-0.0077,1.463
8906.00,7.459033,25.17070,-0.000173,24.018584,-0.0077,1.464
8908.00,7.459152,25.17053,-0.000172,24.018590,-0.0077,1.463
8910.00,7.458687,25.17116,-0.000172,24.018783,-0.0077,1.463
8912.00,7.458545,25.17008,-0.000172,24.018339,-0.0077,1.463
8914.00,7.458031,25.17033,-0.000173,24.018566,-0.0077,1.463
8916.00,7.458787,25.16961,-0.000174,24.018512,-0.0077,1.464
8918.00,7.459148,25.16931,-0.000174,24.018767,-0.0077,1.463
8920.00,7.459581,25.17025,-0.000173,24.018376,-0.0077,1.463
8922.00,7.459691,25.17006,-0.000173,24.018305,-0.0077,1.464
8924.00,7.459470,25.17045,-0.000174,24.018198,-0.0077,1.463
8926.00,7.459283,25.16944,-0.000174,24.018232,-0.0077,1.464
8928.00,7.459303,25.17042,-0.000173,24.018693,-0.0077,1.464
8930.00,7.459076,25.16977,-0.000174,24.018517,-0.0077,1.463
8932.00,7.459609,25.16884,-0.000173,24.018385,-0.0077,1.463
8934.00,7.458882,25.16850,-0.000172,24.018122,-0.0077,1.464
8936.00,7.458989,25.16844,-0.000174,24.017953,-0.0077,1.464
8938.00,7.458816,25.16940,-0.000174,24.018285,-0.0077,1.464
8940.00,7.458535,25.16986,-0.000174,24.018169,-0.0077,1.464
8942.00,7.458794,25.17030,-0.000173,24.018918,-0.0077,1.463
8944.00,7.458938,25.16992,-0.000172,24.017970,-0.0077,1.464
8946.00,7.459130,25.17072,-0.000172,24.018425,-0.0077,1.464
8948.00,7.459283,25.17086,-0.000173,24.018941,-0.0077,1.464
8950.00,7.459761,25.17063,-0.000174,24.018193,-0.0077,1.463
8952.00,7.460073,25.17054,-0.000172,24.018622,-0.0077,1.463
8954.00,7.459714,25.17076,-0.000172,24.018918,-0.0077,1.463
8956.00,7.459303,25.17132,-0.000172,24.019159,-0.0077,1.464
8958.00,7.459461,25.17131,-0.000173,24.017986,-0.0077,1.464
8960.00,7.459329,25.17086,-0.000173,24.018198,-0.0077,1.464
8962.00,7.459692,25.16996,-0.000174,24.018664,-0.0077,1.464
8964.00,7.459715,25.17028,-0.000173,24.018280,-0.0077,1.464
8966.00,7.459857,25.17078,-0.000173,24.018490,-0.0077,1.463
8968.00,7.459429,25.17048,-0.000173,24.018619,-0.0077,1.464
8970.00,7.459433,25.17056,-0.000173,24.019572,-0.0077,1.464
8972.00,7.459088,25.17066,-0.000173,24.019121,-0.0077,1.464
8974.00,7.459544,25.17147,-0.000173,24.018573,-0.0077,1.463
8976.00,7.459085,25.17058,-0.000173,24.018611,-0.0077,1.464
8978.00,7.459317,25.17180,-0.000173,24.018738,-0.0077,1.464
8980.00,7.460084,25.17223,-0.000172,24.018379,-0.0077,1.463
8982.00,7.459411,25.17168,-0.000172,24.019103,-0.0076,1.464
8984.00,7.458961,25.17137,-0.000174,24.018689,-0.0077,1.463
8986.00,7.458394,25.17115,-0.000173,24.018657,-0.0077,1.464
8988.00,7.457848,25.17108,-0.000173,24.018858,-0.0077,1.464
8990.00,7.458620,25.17104,-0.000172,24.019032,-0.0077,1.464
8992.00,7.458928,25.17150,-0.000173,24.018818,-0.0077,1.464
8994.00,7.458422,25.17136,-0.000172,24.018789,-0.0077,1.464
8996.00,7.458773,25.17177,-0.000171,24.019003,-0.0076,1.464
8998.00,7.459094,25.17216,-0.000172,24.018613,-0.0076,1.464
9000.00,7.458153,25.17167,-0.000173,24.018921,-0.0077,1.465
9002.00,7.457036,25.17154,-0.000174,24.019039,-0.0077,1.464
@15,12.0000,24.0
9004.00,7.457118,25.17197,-0.000174,24.019338,-0.0077,1.464
9006.00,7.454477,25.17063,-0.000172,24.018359,-0.0076,1.463
9008.00,7.445519,25.17124,-0.000171,24.019119,-0.0077,1.463
9010.00,7.435067,25.17175,-0.000172,24.019362,-0.0077,1.462
9012.00,7.422676,25.17260,-0.000170,24.018238,-0.0077,1.462
9014.00,7.411807,25.17153,-0.000171,24.018463,-0.0077,1.463
9016.00,7.404221,25.17136,-0.000172,24.018599,-0.0077,1.464
9018.00,7.397652,25.17177,-0.000173,24.018948,-0.0077,1.464
9020.00,7.393175,25.17174,-0.000174,24.018515,-0.0077,1.464
9022.00,7.388947,25.17226,-0.000173,24.018921,-0.0077,1.465
9024.00,7.385171,25.17186,-0.000174,24.018350,-0.0077,1.464
9026.00,7.381659,25.17132,-0.000173,24.018260,-0.0077,1.464
9028.00,7.378103,25.17115,-0.000172,24.019191,-0.0077,1.465
9030.00,7.378312,25.17134,-0.000173,24.018910,-0.0077,1.465
9032.00,7.384108,25.17200,-0.000173,24.018160,-0.0077,1.466
9034.00,7.393834,25.17206,-0.000174,24.018541,-0.0077,1.466
9036.00,7.404442,25.17213,-0.000174,24.018502,-0.0077,1.466
9038.00,7.412343,25.17081,-0.000174,24.018497,-0.0077,1.466
9040.00,7.418756,25.17125,-0.000174,24.018510,-0.0077,1.466
9042.00,7.422166,25.17086,-0.000174,24.018805,-0.0077,1.465
9044.00,7.424357,25.17111,-0.000173,24.018309,-0.0076,1.464
9046.00,7.427103,25.17049,-0.000172,24.018852,-0.0076,1.464
9048.00,7.430713,25.17050,-0.000171,24.018863,-0.0077,1.464
9050.00,7.435201,25.16988,-0.000170,24.018854,-0.0077,1.463
9052.00,7.440351,25.17063,-0.000171,24.018979,-0.0077,1.463
9054.00,7.443981,25.17115,-0.000171,24.018854,-0.0077,1.464
9056.00,7.446853,25.17096,-0.000171,24.018202,-0.0077,1.464
9058.00,7.448748,25.17120,-0.000172,24.019184,-0.0076,1.464
9060.00,7.450594,25.17144,-0.000172,24.018883,-0.0077,1.465
9062.00,7.451713,25.17066,-0.000171,24.018818,-0.0077,1.464
9064.00,7.452941,25.17050,-0.000172,24.018747,-0.0077,1.463
9066.00,7.455758,25.17034,-0.000171,24.019016,-0.0077,1.464
9068.00,7.457473,25.17056,-0.000173,24.018655,-0.0077,1.464
9070.00,7.458789,25.17014,-0.000173,24.018764,-0.0077,1.464
9072.00,7.459971,25.17005,-0.000172,24.018735,-0.0077,1.464
9074.00,7.460874,25.16999,-0.000173,24.019023,-0.0076,1.464
9076.00,7.461125,25.17042,-0.000172,24.018823,-0.0077,1.464
9078.00,7.461185,25.17090,-0.000172,24.018363,-0.0077,1.464
9080.00,7.460934,25.17025,-0.000172,24.018836,-0.0077,1.464
9082.00,7.460968,25.17095,-0.000172,24.019135,-0.0077,1.464
9084.00,7.460877,25.17093,-0.000173,24.018744,-0.0077,1.464
9086.00,7.461026,25.17076,-0.000173,24.018883,-0.0077,1.464
9088.00,7.460892,25.17011,-0.000172,24.018936,-0.0077,1.464
9090.00,7.459644,25.17027,-0.000173,24.018934,-0.0077,1.465
9092.00,7.458555,25.17108,-0.000173,24.018744,-0.0077,1.464
9094.00,7.457853,25.17075,-0.000173,24.018704,-0.0077,1.464
9096.00,7.457868,25.17053,-0.000174,24.019291,-0.0077,1.464
9098.00,7.457976,25.17074,-0.000172,24.018521,-0.0077,1.464
9100.00,7.457743,25.17054,-0.000172,24.018707,-0.0077,1.464
9102.00,7.457379,25.16994,-0.000172,24.018706,-0.0077,1.463
9104.00,7.457206,25.17009,-0.000172,24.018334,-0.0077,1.464
9106.00,7.456593,25.16980,-0.000173,24.018724,-0.0077,1.464
9108.00,7.455969,25.17026,-0.000173,24.019135,-0.0077,1.464
9110.00,7.456469,25.17112,-0.000172,24.018909,-0.0077,1.464
9112.00,7.457084,25.17063,-0.000171,24.019025,-0.0077,1.464
9114.00,7.456705,25.17143,-0.000172,24.018997,-0.0076,1.463
9116.00,7.455604,25.17152,-0.000171,24.018691,-0.0077,1.464
9118.00,7.456617,25.17130,-0.000172,24.018764,-0.0077,1.464
9120.00,7.456396,25.17162,-0.000172,24.019046,-0.0077,1.464
9122.00,7.455939,25.17166,-0.000173,24.019043,-0.0077,1.464
9124.00,7.456637,25.17189,-0.000173,24.018557,-0.0077,1.464
9126.00,7.457297,25.17182,-0.000173,24.018430,-0.0077,1.464
9128.00,7.457686,25.17256,-0.000173,24.018597,-0.0077,1.465
9130.00,7.456797,25.17250,-0.000174,24.018713,-0.0076,1.465
9132.00,7.456903,25.17199,-0.000173,24.018615,-0.0077,1.464
9134.00,7.457621,25.17174,-0.000174,24.019010,-0.0077,1.464
9136.00,7.457788,25.17177,-0.000174,24.018327,-0.0077,1.464
9138.00,7.458708,25.17123,-0.000173,24.018069,-0.0077,1.465
9140.00,7.459314,25.17206,-0.000173,24.018461,-0.0077,1.464
9142.00,7.459424,25.17175,-0.000173,24.018408,-0.0077,1.464
9144.00,7.459038,25.17125,-0.000171,24.018267,-0.0077,1.464
9146.00,7.458053,25.17235,-0.000173,24.018472,-0.0077,1.464
9148.00,7.458786,25.17152,-0.000174,24.018740,-0.0077,1.464
9150.00,7.459377,25.17241,-0.000173,24.018686,-0.0077,1.464
9152.00,7.459337,25.17212,-0.000173,24.018367,-0.0077,1.464
9154.00,7.459004,25.17091,-0.000172,24.018827,-0.0077,1.464
9156.00,7.458547,25.17091,-0.000172,24.018434,-0.0077,1.464
9158.00,7.458572,25.17072,-0.000173,24.018145,-0.0077,1.464
9160.00,7.458898,25.17021,-0.000173,24.018738,-0.0077,1.464
9162.00,7.459120,25.17046,-0.000173,24.018921,-0.0077,1.465
9164.00,7.459194,25.17085,-0.000172,24.019175,-0.0077,1.464
9166.00,7.458987,25.17085,-0.000172,24.018751,-0.0077,1.464
9168.00,7.458955,25.17072,-0.000173,24.018535,-0.0077,1.464
9170.00,7.458938,25.17010,-0.000173,24.018187,-0.0077,1.464
9172.00,7.458464,25.17140,-0.000173,24.018758,-0.0077,1.464
9174.00,7.459203,25.17179,-0.000173,24.018678,-0.0077,1.464
9176.00,7.459595,25.17190,-0.000173,24.018191,-0.0077,1.464
9178.00,7.459849,25.17172,-0.000172,24.018475,-0.0077,1.464
9180.00,7.459786,25.17131,-0.000172,24.018861,-0.0077,1.464
9182.00,7.459132,25.17139,-0.000173,24.018894,-0.0077,1.464
9184.00,7.459175,25.17174,-0.000173,24.018787,-0.0077,1.464
9186.00,7.459442,25.17145,-0.000171,24.018281,-0.0078,1.464
9188.00,7.458906,25.17096,-0.000172,24.018481,-0.0077,1.464
9190.00,7.458247,25.17239,-0.000173,24.018793,-0.0077,1.464
9192.00,7.458582,25.17218,-0.000173,24.018124,-0.0077,1.463
9194.00,7.459779,25.17171,-0.000174,24.018774,-0.0077,1.464
9196.00,7.459390,25.17191,-0.000173,24.018524,-0.0077,1.465
9198.00,7.458873,25.17201,-0.000173,24.018035,-0.0077,1.464
9200.00,7.458279,25.17178,-0.000174,24.018513,-0.0077,1.464
9202.00,7.458385,25.17187,-0.000173,24.018361,-0.0077,1.464
9204.00,7.458853,25.17222,-0.000172,24.018774,-0.0077,1.464
9206.00,7.459376,25.17217,-0.000173,24.019045,-0.0077,1.464
9208.00,7.459108,25.17167,-0.000173,24.018805,-0.0077,1.464
9210.00,7.458623,25.17216,-0.000173,24.018997,-0.0077,1.464
9212.00,7.459289,25.17160,-0.000173,24.018807,-0.0077,1.465
9214.00,7.459039,25.17192,-0.000172,24.018927,-0.0076,1.465
9216.00,7.458770,25.17254,-0.000172,24.019217,-0.0076,1.464
9218.00,7.459081,25.17240,-0.000171,24.018938,-0.0077,1.464
9220.00,7.458180,25.17251,-0.000172,24.019043,-0.0077,1.463
9222.00,7.458239,25.17259,-0.000173,24.018887,-0.0077,1.464
9224.00,7.458858,25.17277,-0.000173,24.018307,-0.0077,1.464
9226.00,7.458760,25.17331,-0.000173,24.018823,-0.0077,1.464
9228.00,7.458379,25.17294,-0.000173,24.018604,-0.0077,1.464
9230.00,7.458017,25.17312,-0.000174,24.018635,-0.0077,1.464
9232.00,7.458075,25.17251,-0.000174,24.018209,-0.0077,1.464
9234.00,7.457716,25.17265,-0.000172,24.018461,-0.0077,1.465
9236.00,7.457950,25.17309,-0.000173,24.019442,-0.0077,1.465
9238.00,7.458695,25.17335,-0.000173,24.018967,-0.0077,1.465
9240.00,7.458381,25.17249,-0.000173,24.018473,-0.0077,1.464
9242.00,7.458709,25.17219,-0.000172,24.018062,-0.0077,1.463
9244.00,7.459007,25.17197,-0.000172,24.018312,-0.0077,1.464
9246.00,7.459389,25.17174,-0.000172,24.018207,-0.0077,1.464
9248.00,7.459463,25.17141,-0.000173,24.018508,-0.0077,1.464
9250.00,7.458363,25.17146,-0.000172,24.018856,-0.0077,1.464
9252.00,7.457737,25.17113,-0.000173,24.018399,-0.0077,1.464
9254.00,7.458526,25.17137,-0.000174,24.018889,-0.0077,1.464
9256.00,7.458405,25.17146,-0.000173,24.019113,-0.0077,1.464
9258.00,7.458356,25.17149,-0.000173,24.018497,-0.0077,1.464
9260.00,7.458255,25.17193,-0.000173,24.018515,-0.0077,1.464
9262.00,7.458273,25.17177,-0.000173,24.019235,-0.0077,1.464
9264.00,7.458556,25.17126,-0.000173,24.018876,-0.0077,1.464
9266.00,7.458635,25.17162,-0.000172,24.018791,-0.0077,1.464
9268.00,7.459152,25.17266,-0.000172,24.019079,-0.0077,1.464
9270.00,7.459280,25.17260,-0.000173,24.018171,-0.0077,1.464
9272.00,7.458755,25.17323,-0.000173,24.018662,-0.0077,1.464
9274.00,7.458703,25.17289,-0.000172,24.019041,-0.0077,1.464
9276.00,7.458384,25.17225,-0.000174,24.018392,-0.0077,1.464
9278.00,7.458409,25.17185,-0.000173,24.019043,-0.0077,1.463
9280.00,7.458485,25.17215,-0.000174,24.019066,-0.0077,1.464
9282.00,7.458104,25.17262,-0.000173,24.018753,-0.0077,1.464
9284.00,7.457485,25.17197,-0.000173,24.018008,-0.0077,1.464
9286.00,7.457566,25.17162,-0.000174,24.018461,-0.0077,1.464
9288.00,7.457781,25.17233,-0.000172,24.019416,-0.0077,1.464
9290.00,7.457769,25.17215,-0.000172,24.019061,-0.0077,1.464
9292.00,7.457075,25.17180,-0.000172,24.018321,-0.0077,1.464
9294.00,7.456725,25.17107,-0.000173,24.018539,-0.0077,1.464
9296.00,7.456873,25.17145,-0.000172,24.018802,-0.0077,1.464
9298.00,7.457309,25.17122,-0.000173,24.018370,-0.0077,1.464
9300.00,7.457922,25.17190,-0.000173,24.018840,-0.0077,1.464
9302.00,7.457902,25.17120,-0.000174,24.018680,-0.0077,1.464
9304.00,7.457522,25.17151,-0.000172,24.018640,-0.0077,1.464
9306.00,7.457591,25.17157,-0.000172,24.018437,-0.0077,1.464
9308.00,7.458013,25.17141,-0.000172,24.018860,-0.0077,1.465
9310.00,7.457487,25.17145,-0.000173,24.018805,-0.0077,1.464
9312.00,7.457537,25.17049,-0.000173,24.018669,-0.0077,1.464
9314.00,7.457965,25.17008,-0.000172,24.018283,-0.0077,1.463
9316.00,7.457992,25.17006,-0.000174,24.018693,-0.0077,1.464
9318.00,7.457779,25.16965,-0.000173,24.018381,-0.0077,1.464
9320.00,7.456541,25.17006,-0.000173,24.018522,-0.0077,1.464
9322.00,7.457278,25.17020,-0.000173,24.018994,-0.0077,1.464
9324.00,7.456675,25.17081,-0.000172,24.018648,-0.0077,1.464
9326.00,7.456228,25.17087,-0.000173,24.017738,-0.0077,1.465
9328.00,7.455989,25.17060,-0.000174,24.018328,-0.0077,1.464
9330.00,7.456938,25.17164,-0.000173,24.017968,-0.0077,1.464
9332.00,7.457386,25.17076,-0.000173,24.018439,-0.0077,1.464
9334.00,7.455955,25.16992,-0.000173,24.018704,-0.0077,1.464
9336.00,7.457729,25.17040,-0.000172,24.018548,-0.0077,1.464
9338.00,7.457077,25.17086,-0.000173,24.018597,-0.0077,1.464
9340.00,7.456876,25.17100,-0.000174,24.018517,-0.0077,1.464
9342.00,7.456726,25.17181,-0.000174,24.019217,-0.0077,1.465
9344.00,7.456900,25.17157,-0.000173,24.018733,-0.0077,1.465
9346.00,7.456929,25.17224,-0.000173,24.018767,-0.0077,1.465
9348.00,7.456451,25.17216,-0.000172,24.018135,-0.0077,1.464
9350.00,7.457134,25.17136,-0.000174,24.018524,-0.0077,1.464
9352.00,7.457159,25.17176,-0.000174,24.018102,-0.0077,1.464
9354.00,7.457762,25.17140,-0.000173,24.017979,-0.0077,1.464
9356.00,7.457973,25.17121,-0.000173,24.018506,-0.0077,1.464
9358.00,7.457963,25.17153,-0.000172,24.019351,-0.0077,1.463
9360.00,7.457056,25.17223,-0.000172,24.019505,-0.0077,1.464
9362.00,7.456870,25.17229,-0.000172,24.018965,-0.0077,1.464
9364.00,7.457672,25.17247,-0.000173,24.018600,-0.0077,1.464
9366.00,7.458341,25.17223,-0.000172,24.018919,-0.0077,1.464
9368.00,7.458257,25.17230,-0.000172,24.018774,-0.0077,1.464
9370.00,7.457762,25.17271,-0.000172,24.018356,-0.0077,1.463
9372.00,7.457948,25.17222,-0.000172,24.018455,-0.0077,1.464
9374.00,7.457692,25.17177,-0.000172,24.018524,-0.0077,1.464
9376.00,7.457060,25.17133,-0.000173,24.018608,-0.0077,1.464
9378.00,7.456767,25.17107,-0.000173,24.018267,-0.0077,1.464
9380.00,7.456897,25.17174,-0.000174,24.018508,-0.0077,1.464
9382.00,7.457680,25.17241,-0.000174,24.018231,-0.0077,1.464
9384.00,7.457724,25.17159,-0.000173,24.018004,-0.0077,1.464
9386.00,7.458294,25.17105,-0.000172,24.018796,-0.0077,1.464
9388.00,7.457750,25.17060,-0.000173,24.018961,-0.0077,1.464
9390.00,7.457374,25.17069,-0.000173,24.019157,-0.0077,1.465
9392.00,7.456383,25.17076,-0.000174,24.018622,-0.0077,1.464
9394.00,7.456465,25.17104,-0.000173,24.018093,-0.0077,1.464
9396.00,7.456362,25.17183,-0.000172,24.018504,-0.0077,1.463
9398.00,7.456186,25.17188,-0.000173,24.018292,-0.0077,1.464
9400.00,7.456744,25.17172,-0.000174,24.018932,-0.0077,1.465
9402.00,7.457331,25.17225,-0.000175,24.019099,-0.0077,1.464
9404.00,7.458376,25.17155,-0.000174,24.019231,-0.0077,1.464
9406.00,7.458302,25.17181,-0.000174,24.018751,-0.0077,1.465
9408.00,7.457514,25.17193,-0.000173,24.017955,-0.0077,1.464
9410.00,7.457101,25.17193,-0.000174,24.018189,-0.0077,1.464
9412.00,7.457710,25.17296,-0.000172,24.018956,-0.0077,1.464
9414.00,7.457409,25.17214,-0.000173,24.018557,-0.0077,1.465
9416.00,7.457066,25.17176,-0.000173,24.018787,-0.0077,1.464
9418.00,7.456430,25.17180,-0.000172,24.018292,-0.0077,1.464
9420.00,7.456968,25.17211,-0.000172,24.018678,-0.0077,1.464
9422.00,7.457878,25.17192,-0.000172,24.018504,-0.0077,1.464
9424.00,7.457806,25.17123,-0.000173,24.018633,-0.0076,1.464
9426.00,7.457740,25.17128,-0.000173,24.018934,-0.0077,1.464
9428.00,7.457972,25.17146,-0.000172,24.018972,-0.0077,1.464
9430.00,7.457606,25.17157,-0.000173,24.018528,-0.0077,1.464
9432.00,7.458107,25.17172,-0.000173,24.018564,-0.0077,1.464
9434.00,7.457627,25.17146,-0.000173,24.018570,-0.0077,1.464
9436.00,7.458838,25.17130,-0.000174,24.017915,-0.0077,1.464
9438.00,7.458452,25.17054,-0.000173,24.018954,-0.0077,1.464
9440.00,7.458499,25.17183,-0.000172,24.018577,-0.0077,1.464
9442.00,7.459205,25.17225,-0.000174,24.018907,-0.0077,1.465
9444.00,7.459011,25.17225,-0.000174,24.018535,-0.0077,1.464
9446.00,7.459257,25.17181,-0.000173,24.019046,-0.0077,1.464
9448.00,7.458844,25.17196,-0.000172,24.018860,-0.0077,1.464
9450.00,7.458499,25.17224,-0.000174,24.018635,-0.0077,1.465
9452.00,7.457731,25.17225,-0.000174,24.018731,-0.0077,1.464
9454.00,7.457821,25.17237,-0.000174,24.018903,-0.0077,1.465
9456.00,7.457495,25.17279,-0.000174,24.018528,-0.0077,1.465
9458.00,7.456903,25.17157,-0.000173,24.018455,-0.0077,1.464
9460.00,7.457904,25.17175,-0.000173,24.017852,-0.0077,1.465
9462.00,7.459020,25.17232,-0.000173,24.018158,-0.0077,1.465
9464.00,7.458733,25.17242,-0.000174,24.018658,-0.0077,1.464
9466.00,7.458608,25.17202,-0.000173,24.018537,-0.0077,1.465
9468.00,7.457944,25.17138,-0.000173,24.018501,-0.0077,1.465
9470.00,7.458439,25.17148,-0.000172,24.018849,-0.0076,1.464
9472.00,7.458279,25.17109,-0.000173,24.018829,-0.0077,1.465
9474.00,7.458210,25.17041,-0.000173,24.018240,-0.0077,1.465
9476.00,7.457979,25.17003,-0.000173,24.018412,-0.0077,1.465
9478.00,7.458614,25.17098,-0.000174,24.018497,-0.0077,1.465
9480.00,7.459145,25.17007,-0.000173,24.018637,-0.0077,1.465
9482.00,7.458837,25.17117,-0.000172,24.018655,-0.0077,1.464
9484.00,7.457486,25.17175,-0.000173,24.018151,-0.0077,1.465
9486.00,7.456248,25.17194,-0.000173,24.018979,-0.0077,1.464
9488.00,7.454829,25.17217,-0.000172,24.019287,-0.0076,1.465
9490.00,7.454466,25.17209,-0.000172,24.018561,-0.0077,1.465
9492.00,7.454952,25.17260,-0.000173,24.018278,-0.0077,1.465
9494.00,7.455258,25.17254,-0.000173,24.018390,-0.0077,1.464
9496.00,7.455538,25.17279,-0.000173,24.018361,-0.0077,1.464
9498.00,7.455690,25.17250,-0.000173,24.019132,-0.0077,1.464
9500.00,7.456544,25.17366,-0.000172,24.018988,-0.0077,1.464
9502.00,7.457374,25.17247,-0.000173,24.019407,-0.0077,1.464
9504.00,7.457293,25.17219,-0.000172,24.018546,-0.0077,1.464
9506.00,7.457563,25.17231,-0.000173,24.018408,-0.0077,1.465
9508.00,7.457589,25.17253,-0.000172,24.019391,-0.0077,1.465
9510.00,7.457235,25.17220,-0.000173,24.018475,-0.0077,1.465
9512.00,7.457371,25.17192,-0.000172,24.018687,-0.0077,1.465
9514.00,7.458239,25.17188,-0.000172,24.018700,-0.0077,1.465
9516.00,7.458524,25.17171,-0.000173,24.018270,-0.0077,1.465
9518.00,7.459037,25.17128,-0.000174,24.018361,-0.0077,1.464
9520.00,7.459032,25.17136,-0.000173,24.018348,-0.0077,1.464
9522.00,7.459039,25.17192,-0.000174,24.018640,-0.0077,1.465
9524.00,7.459493,25.17198,-0.000173,24.018392,-0.0077,1.464
9526.00,7.459662,25.17166,-0.000172,24.018608,-0.0077,1.464
9528.00,7.458827,25.17168,-0.000173,24.018930,-0.0077,1.464
9530.00,7.458518,25.17217,-0.000173,24.018976,-0.0076,1.464
9532.00,7.458647,25.17202,-0.000173,24.018481,-0.0076,1.465
9534.00,7.457758,25.17147,-0.000174,24.018454,-0.0077,1.465
9536.00,7.457540,25.17041,-0.000173,24.018941,-0.0077,1.465
9538.00,7.457178,25.17060,-0.000173,24.018502,-0.0077,1.465
9540.00,7.455717,25.17112,-0.000175,24.017955,-0.0077,1.465
9542.00,7.455244,25.17070,-0.000174,24.018881,-0.0077,1.465
9544.00,7.455078,25.17262,-0.000172,24.018899,-0.0077,1.465
9546.00,7.455089,25.17213,-0.000173,24.018531,-0.0077,1.465
9548.00,7.454818,25.17215,-0.000173,24.019034,-0.0077,1.465
9550.00,7.454984,25.17267,-0.000173,24.018698,-0.0077,1.464
9552.00,7.454571,25.17277,-0.000172,24.018426,-0.0077,1.465
9554.00,7.455319,25.17219,-0.000173,24.018653,-0.0077,1.465
9556.00,7.456025,25.17335,-0.000173,24.018504,-0.0077,1.465
9558.00,7.455078,25.17321,-0.000172,24.018796,-0.0077,1.465
9560.00,7.455191,25.17319,-0.000173,24.018468,-0.0077,1.465
9562.00,7.455930,25.17251,-0.000172,24.018874,-0.0077,1.465
9564.00,7.456271,25.17257,-0.000172,24.018254,-0.0077,1.464
9566.00,7.456403,25.17199,-0.000173,24.018863,-0.0077,1.465
9568.00,7.455450,25.17202,-0.000173,24.018207,-0.0077,1.464
9570.00,7.455892,25.17305,-0.000172,24.018956,-0.0077,1.464
9572.00,7.456366,25.17212,-0.000174,24.019126,-0.0077,1.464
9574.00,7.455596,25.17218,-0.000173,24.018287,-0.0077,1.465
9576.00,7.455955,25.17234,-0.000173,24.017621,-0.0077,1.465
9578.00,7.456736,25.17139,-0.000173,24.018343,-0.0077,1.465
9580.00,7.456424,25.17236,-0.000172,24.018459,-0.0077,1.464
9582.00,7.456201,25.17327,-0.000172,24.018861,-0.0077,1.464
9584.00,7.456917,25.17278,-0.000173,24.018794,-0.0077,1.464
9586.00,7.456585,25.17276,-0.000173,24.018602,-0.0077,1.465
9588.00,7.456223,25.17256,-0.000173,24.018305,-0.0077,1.465
9590.00,7.456980,25.17249,-0.000173,24.018399,-0.0077,1.465
9592.00,7.456876,25.17334,-0.000173,24.017814,-0.0077,1.465
9594.00,7.456091,25.17236,-0.000173,24.018178,-0.0077,1.465
9596.00,7.456476,25.17273,-0.000172,24.019101,-0.0078,1.464
9598.00,7.456217,25.17360,-0.000173,24.018840,-0.0077,1.465
9600.00,7.456142,25.17301,-0.000172,24.018466,-0.0077,1.464
9602.00,7.456305,25.17302,-0.000174,24.018098,-0.0077,1.465
@16,12.0000,24.0
9604.00,7.456509,25.17252,-0.000173,24.018593,-0.0077,1.464
9606.00,7.454897,25.17288,-0.000173,24.018945,-0.0077,1.464
9608.00,7.447667,25.17298,-0.000173,24.018278,-0.0077,1.463
9610.00,7.438622,25.17336,-0.000172,24.018325,-0.0077,1.463
9612.00,7.426372,25.17309,-0.000172,24.018135,-0.0077,1.464
9614.00,7.415124,25.17327,-0.000172,24.018867,-0.0077,1.464
9616.00,7.406745,25.17352,-0.000174,24.018606,-0.0076,1.465
9618.00,7.401117,25.17369,-0.000174,24.017739,-0.0077,1.465
9620.00,7.396449,25.17380,-0.000174,24.017843,-0.0077,1.465
9622.00,7.392152,25.17366,-0.000173,24.017953,-0.0077,1.465
9624.00,7.388662,25.17288,-0.000174,24.018227,-0.0077,1.466
9626.00,7.385041,25.17289,-0.000173,24.018720,-0.0077,1.466
9628.00,7.380751,25.17293,-0.000174,24.019396,-0.0077,1.466
9630.00,7.380953,25.17332,-0.000174,24.018827,-0.0077,1.465
9632.00,7.387018,25.17285,-0.000173,24.018925,-0.0077,1.466
9634.00,7.396558,25.17224,-0.000174,24.018512,-0.0077,1.466
9636.00,7.408777,25.17268,-0.000175,24.018943,-0.0077,1.466
9638.00,7.417308,25.17290,-0.000175,24.018504,-0.0077,1.466
9640.00,7.423083,25.17268,-0.000174,24.018744,-0.0077,1.466
9642.00,7.427397,25.17279,-0.000174,24.019008,-0.0077,1.465
9644.00,7.429599,25.17326,-0.000173,24.018559,-0.0077,1.465
9646.00,7.431285,25.17369,-0.000172,24.018689,-0.0077,1.465
9648.00,7.432835,25.17312,-0.000172,24.018635,-0.0077,1.464
9650.00,7.435867,25.17359,-0.000172,24.018441,-0.0077,1.465
9652.00,7.439714,25.17407,-0.000173,24.017917,-0.0077,1.465
9654.00,7.442614,25.17485,-0.000173,24.018167,-0.0077,1.465
9656.00,7.445577,25.17480,-0.000172,24.018834,-0.0077,1.464
9658.00,7.447574,25.17416,-0.000172,24.018127,-0.0077,1.464
9660.00,7.449182,25.17430,-0.000172,24.017915,-0.0077,1.465
9662.00,7.450764,25.17435,-0.000171,24.018858,-0.0077,1.465
9664.00,7.452421,25.17383,-0.000171,24.018979,-0.0077,1.464
9666.00,7.454793,25.17327,-0.000172,24.018189,-0.0077,1.465
9668.00,7.455982,25.17305,-0.000173,24.019170,-0.0077,1.465
9670.00,7.456320,25.17371,-0.000174,24.019144,-0.0077,1.465
9672.00,7.456578,25.17423,-0.000174,24.018334,-0.0077,1.464
9674.00,7.455733,25.17405,-0.000173,24.018408,-0.0077,1.465
9676.00,7.455621,25.17354,-0.000173,24.018564,-0.0077,1.465
9678.00,7.455760,25.17308,-0.000173,24.018789,-0.0077,1.465
9680.00,7.455853,25.17374,-0.000172,24.018626,-0.0077,1.464
9682.00,7.456938,25.17337,-0.000172,24.017638,-0.0077,1.464
9684.00,7.458237,25.17370,-0.000173,24.018009,-0.0077,1.465
9686.00,7.457689,25.17334,-0.000175,24.018773,-0.0077,1.466
9688.00,7.457176,25.17308,-0.000173,24.018000,-0.0077,1.465
9690.00,7.456728,25.17320,-0.000173,24.018800,-0.0077,1.465
9692.00,7.457004,25.17361,-0.000173,24.018736,-0.0077,1.465
9694.00,7.456923,25.17287,-0.000173,24.018479,-0.0077,1.464
9696.00,7.456268,25.17364,-0.000174,24.018205,-0.0077,1.465
9698.00,7.456018,25.17331,-0.000174,24.019197,-0.0077,1.465
9700.00,7.456430,25.17363,-0.000173,24.018564,-0.0077,1.465
9702.00,7.456126,25.17338,-0.000173,24.018546,-0.0077,1.464
9704.00,7.456276,25.17311,-0.000173,24.019367,-0.0077,1.464
9706.00,7.455869,25.17333,-0.000173,24.018677,-0.0077,1.464
9708.00,7.455611,25.17293,-0.000173,24.018287,-0.0077,1.465
9710.00,7.455528,25.17312,-0.000173,24.018896,-0.0077,1.465
9712.00,7.456003,25.17386,-0.000173,24.018314,-0.0077,1.465
9714.00,7.455444,25.17363,-0.000174,24.018473,-0.0077,1.464
9716.00,7.456093,25.17255,-0.000173,24.018488,-0.0077,1.464
9718.00,7.455817,25.17329,-0.000172,24.018620,-0.0077,1.465
9720.00,7.456023,25.17363,-0.000173,24.018359,-0.0077,1.465
9722.00,7.456477,25.17338,-0.000173,24.018720,-0.0077,1.465
9724.00,7.456465,25.17370,-0.000173,24.018443,-0.0077,1.464
9726.00,7.457316,25.17414,-0.000173,24.019124,-0.0077,1.465
9728.00,7.457251,25.17421,-0.000174,24.018760,-0.0077,1.465
9730.00,7.456958,25.17379,-0.000174,24.018044,-0.0077,1.465
9732.00,7.456940,25.17312,-0.000173,24.018361,-0.0077,1.465
9734.00,7.456870,25.17415,-0.000173,24.019093,-0.0077,1.465
9736.00,7.457449,25.17377,-0.000174,24.018892,-0.0077,1.465
9738.00,7.457605,25.17325,-0.000174,24.018241,-0.0077,1.465
9740.00,7.457341,25.17264,-0.000174,24.018573,-0.0077,1.465
9742.00,7.457557,25.17323,-0.000174,24.018008,-0.0077,1.465
9744.00,7.457340,25.17341,-0.000173,24.018629,-0.0077,1.465
9746.00,7.458006,25.17388,-0.000174,24.018916,-0.0077,1.465
9748.00,7.458436,25.17423,-0.000174,24.018370,-0.0077,1.465
9750.00,7.458038,25.17474,-0.000173,24.018124,-0.0077,1.464
9752.00,7.457761,25.17387,-0.000173,24.017879,-0.0077,1.465
9754.00,7.457491,25.17342,-0.000173,24.018249,-0.0077,1.465
9756.00,7.458296,25.17430,-0.000173,24.018434,-0.0077,1.464
9758.00,7.459385,25.17501,-0.000172,24.018187,-0.0077,1.464
9760.00,7.459387,25.17450,-0.000173,24.018383,-0.0077,1.465
9762.00,7.458384,25.17347,-0.000173,24.018626,-0.0077,1.464
9764.00,7.457778,25.17378,-0.000172,24.018754,-0.0077,1.464
9766.00,7.457701,25.17391,-0.000173,24.019342,-0.0077,1.465
9768.00,7.458914,25.17370,-0.000173,24.018149,-0.0077,1.465
9770.00,7.458383,25.17326,-0.000173,24.018894,-0.0078,1.465
9772.00,7.458317,25.17330,-0.000173,24.018310,-0.0077,1.465
9774.00,7.457552,25.17413,-0.000174,24.018406,-0.0077,1.465
9776.00,7.457838,25.17387,-0.000174,24.018410,-0.0077,1.465
9778.00,7.457918,25.17327,-0.000174,24.018461,-0.0077,1.465
9780.00,7.457184,25.17389,-0.000173,24.018823,-0.0077,1.465
9782.00,7.457271,25.17363,-0.000173,24.019501,-0.0077,1.465
9784.00,7.457860,25.17321,-0.000174,24.018321,-0.0077,1.465
9786.00,7.457879,25.17262,-0.000175,24.018220,-0.0077,1.465
9788.00,7.457898,25.17263,-0.000174,24.018343,-0.0077,1.465
9790.00,7.457274,25.17263,-0.000173,24.018715,-0.0077,1.465
9792.00,7.457180,25.17279,-0.000173,24.018258,-0.0077,1.465
9794.00,7.457254,25.17261,-0.000174,24.018332,-0.0077,1.465
9796.00,7.457929,25.17197,-0.000174,24.018062,-0.0077,1.464
9798.00,7.457297,25.17186,-0.000172,24.018367,-0.0077,1.465
9800.00,7.457287,25.17231,-0.000172,24.017786,-0.0077,1.465
9802.00,7.457790,25.17201,-0.000173,24.018013,-0.0077,1.465
9804.00,7.457551,25.17141,-0.000172,24.018794,-0.0077,1.464
9806.00,7.457440,25.17115,-0.000173,24.018711,-0.0077,1.464
9808.00,7.456691,25.17069,-0.000173,24.019144,-0.0077,1.465
9810.00,7.457127,25.17049,-0.000174,24.018847,-0.0077,1.465
9812.00,7.457061,25.16953,-0.000174,24.019215,-0.0077,1.465
9814.00,7.456501,25.16975,-0.000175,24.019103,-0.0077,1.465
9816.00,7.457064,25.17049,-0.000174,24.018223,-0.0077,1.465
9818.00,7.457915,25.17058,-0.000174,24.018492,-0.0077,1.465
9820.00,7.457566,25.17018,-0.000173,24.017901,-0.0077,1.465
9822.00,7.457367,25.17114,-0.000173,24.018484,-0.0077,1.465
9824.00,7.457585,25.17114,-0.000174,24.018758,-0.0077,1.465
9826.00,7.457789,25.17147,-0.000173,24.018405,-0.0077,1.464
9828.00,7.457456,25.17196,-0.000172,24.018492,-0.0077,1.465
9830.00,7.457751,25.17201,-0.000173,24.018258,-0.0076,1.465
9832.00,7.457084,25.17182,-0.000174,24.018325,-0.0077,1.465
9834.00,7.456706,25.17157,-0.000173,24.018631,-0.0077,1.465
9836.00,7.457096,25.17207,-0.000173,24.018470,-0.0077,1.465
9838.00,7.456952,25.17191,-0.000173,24.018711,-0.0077,1.465
9840.00,7.456960,25.17196,-0.000173,24.018852,-0.0076,1.465
9842.00,7.457157,25.17199,-0.000173,24.018314,-0.0077,1.465
9844.00,7.456787,25.17250,-0.000172,24.018649,-0.0077,1.465
9846.00,7.457098,25.17197,-0.000172,24.018841,-0.0077,1.465
9848.00,7.456635,25.17223,-0.000173,24.019358,-0.0077,1.466
9850.00,7.456985,25.17194,-0.000173,24.018553,-0.0077,1.465
9852.00,7.456852,25.17134,-0.000174,24.018724,-0.0077,1.464
9854.00,7.456067,25.17179,-0.000172,24.018209,-0.0077,1.465
9856.00,7.457082,25.17253,-0.000172,24.018316,-0.0077,1.465
9858.00,7.457812,25.17278,-0.000172,24.018820,-0.0077,1.464
9860.00,7.457363,25.17259,-0.000173,24.018653,-0.0077,1.464
9862.00,7.456332,25.17243,-0.000172,24.018178,-0.0077,1.465
9864.00,7.456862,25.17192,-0.000173,24.018754,-0.0077,1.465
9866.00,7.457087,25.17258,-0.000174,24.018481,-0.0077,1.464
9868.00,7.457408,25.17220,-0.000173,24.019177,-0.0077,1.466
9870.00,7.456858,25.17206,-0.000173,24.018987,-0.0077,1.465
9872.00,7.456228,25.17225,-0.000173,24.018334,-0.0077,1.465
9874.00,7.456845,25.17217,-0.000172,24.018841,-0.0077,1.464
9876.00,7.456563,25.17162,-0.000172,24.018996,-0.0077,1.465
9878.00,7.456786,25.17236,-0.000173,24.018718,-0.0077,1.465
9880.00,7.457280,25.17228,-0.000171,24.018671,-0.0077,1.464
9882.00,7.456370,25.17223,-0.000172,24.018771,-0.0077,1.464
9884.00,7.456665,25.17241,-0.000172,24.018653,-0.0077,1.465
9886.00,7.457095,25.17188,-0.000173,24.018267,-0.0077,1.465
9888.00,7.457820,25.17182,-0.000172,24.018727,-0.0077,1.465
9890.00,7.457397,25.17159,-0.000172,24.018776,-0.0077,1.465
9892.00,7.457643,25.17172,-0.000173,24.018874,-0.0077,1.465
9894.00,7.458563,25.17141,-0.000174,24.018970,-0.0077,1.464
9896.00,7.458637,25.17130,-0.000173,24.018238,-0.0077,1.465
9898.00,7.457906,25.17168,-0.000173,24.018359,-0.0077,1.465
9900.00,7.457130,25.17205,-0.000173,24.018756,-0.0077,1.464
9902.00,7.456570,25.17243,-0.000172,24.018948,-0.0076,1.465
9904.00,7.457089,25.17267,-0.000173,24.018363,-0.0077,1.465
9906.00,7.457220,25.17208,-0.000172,24.018396,-0.0077,1.465
9908.00,7.457678,25.17210,-0.000172,24.018963,-0.0077,1.464
9910.00,7.457272,25.17283,-0.000173,24.018493,-0.0077,1.464
9912.00,7.457635,25.17253,-0.000173,24.019141,-0.0077,1.465
9914.00,7.457648,25.17197,-0.000173,24.018240,-0.0077,1.465
9916.00,7.457482,25.17240,-0.000172,24.018584,-0.0077,1.465
9918.00,7.457496,25.17210,-0.000173,24.019117,-0.0077,1.465
9920.00,7.457300,25.17248,-0.000174,24.018889,-0.0077,1.465
9922.00,7.457757,25.17166,-0.000173,24.018720,-0.0077,1.464
9924.00,7.457847,25.17234,-0.000173,24.018649,-0.0077,1.465
9926.00,7.457253,25.17207,-0.000174,24.018390,-0.0077,1.465
9928.00,7.456139,25.17225,-0.000173,24.018444,-0.0077,1.465
9930.00,7.456200,25.17172,-0.000173,24.018490,-0.0077,1.465
9932.00,7.457068,25.17198,-0.000174,24.018733,-0.0077,1.465
9934.00,7.457515,25.17162,-0.000175,24.018196,-0.0077,1.465
9936.00,7.457256,25.17190,-0.000173,24.018430,-0.0077,1.464
9938.00,7.456430,25.17224,-0.000174,24.018760,-0.0077,1.465
9940.00,7.455715,25.17236,-0.000173,24.018214,-0.0077,1.465
9942.00,7.456523,25.17215,-0.000173,24.018341,-0.0077,1.465
9944.00,7.456611,25.17168,-0.000173,24.018517,-0.0077,1.464
9946.00,7.456643,25.17156,-0.000172,24.018586,-0.0077,1.465
9948.00,7.455536,25.17184,-0.000173,24.018160,-0.0077,1.465
9950.00,7.455674,25.17227,-0.000173,24.018169,-0.0077,1.465
9952.00,7.455805,25.17199,-0.000174,24.018952,-0.0077,1.465
9954.00,7.455399,25.17163,-0.000174,24.018415,-0.0077,1.464
9956.00,7.455365,25.17190,-0.000173,24.018388,-0.0077,1.464
9958.00,7.455124,25.17150,-0.000174,24.018122,-0.0077,1.465
9960.00,7.455892,25.17148,-0.000173,24.018158,-0.0077,1.465
9962.00,7.455717,25.17124,-0.000172,24.018466,-0.0077,1.465
9964.00,7.454861,25.17172,-0.000173,24.018531,-0.0077,1.465
9966.00,7.454149,25.17224,-0.000173,24.018657,-0.0077,1.465
9968.00,7.455202,25.17200,-0.000173,24.017621,-0.0077,1.465
9970.00,7.456167,25.17164,-0.000173,24.018557,-0.0077,1.465
9972.00,7.456528,25.17090,-0.000173,24.018666,-0.0077,1.464
9974.00,7.455800,25.17124,-0.000173,24.018258,-0.0077,1.464
9976.00,7.455902,25.17026,-0.000173,24.018270,-0.0077,1.465
9978.00,7.456194,25.17023,-0.000173,24.018200,-0.0077,1.465
9980.00,7.455433,25.17104,-0.000172,24.018406,-0.0077,1.465
9982.00,7.455144,25.17177,-0.000173,24.018985,-0.0077,1.464
9984.00,7.455500,25.17208,-0.000172,24.018894,-0.0077,1.465
9986.00,7.456117,25.17239,-0.000173,24.018658,-0.0077,1.465
9988.00,7.456171,25.17199,-0.000173,24.018925,-0.0077,1.465
9990.00,7.456121,25.17187,-0.000174,24.018597,-0.0077,1.465
9992.00,7.456338,25.17271,-0.000172,24.018102,-0.0077,1.466
9994.00,7.455726,25.17321,-0.000174,24.018662,-0.0077,1.466
9996.00,7.455686,25.17288,-0.000173,24.018122,-0.0077,1.465
9998.00,7.455436,25.17338,-0.000173,24.018785,-0.0077,1.464
10000.00,7.454797,25.17283,-0.000173,24.018720,-0.0077,1.464
10002.00,7.454282,25.17258,-0.000172,24.018055,-0.0077,1.465
10004.00,7.455157,25.17271,-0.000174,24.018963,-0.0077,1.465
10006.00,7.456272,25.17192,-0.000173,24.018776,-0.0077,1.465
10008.00,7.456990,25.17284,-0.000173,24.018809,-0.0077,1.465
10010.00,7.456167,25.17331,-0.000173,24.018392,-0.0077,1.466
10012.00,7.456108,25.17311,-0.000174,24.017618,-0.0077,1.466
10014.00,7.456052,25.17281,-0.000174,24.018517,-0.0077,1.464
10016.00,7.455904,25.17259,-0.000173,24.018388,-0.0077,1.465
10018.00,7.455901,25.17228,-0.000173,24.017846,-0.0077,1.465
10020.00,7.456114,25.17224,-0.000172,24.018758,-0.0077,1.464
10022.00,7.456272,25.17264,-0.000172,24.018832,-0.0077,1.466
10024.00,7.456768,25.17243,-0.000173,24.018260,-0.0077,1.465
10026.00,7.456644,25.17180,-0.000172,24.018399,-0.0077,1.465
10028.00,7.456311,25.17269,-0.000173,24.018706,-0.0077,1.465
10030.00,7.455749,25.17349,-0.000173,24.017984,-0.0077,1.466
10032.00,7.455289,25.17345,-0.000173,24.018706,-0.0077,1.465
10034.00,7.455049,25.17286,-0.000174,24.018352,-0.0077,1.465
10036.00,7.455848,25.17217,-0.000172,24.017649,-0.0077,1.464
10038.00,7.455980,25.17236,-0.000172,24.018323,-0.0077,1.465
10040.00,7.455095,25.17288,-0.000173,24.019006,-0.0077,1.465
10042.00,7.455663,25.17288,-0.000173,24.018702,-0.0077,1.465
10044.00,7.456393,25.17323,-0.000173,24.018071,-0.0077,1.465
10046.00,7.457133,25.17339,-0.000173,24.018263,-0.0077,1.464
10048.00,7.457302,25.17373,-0.000172,24.018722,-0.0077,1.465
10050.00,7.457243,25.17312,-0.000172,24.018829,-0.0077,1.464
10052.00,7.456396,25.17260,-0.000172,24.018805,-0.0077,1.465
10054.00,7.456524,25.17224,-0.000173,24.018644,-0.0077,1.466
10056.00,7.456112,25.17317,-0.000173,24.018396,-0.0077,1.465
10058.00,7.455493,25.17217,-0.000173,24.018513,-0.0077,1.464
10060.00,7.455103,25.17169,-0.000173,24.018680,-0.0077,1.465
10062.00,7.454642,25.17244,-0.000173,24.018702,-0.0077,1.465
10064.00,7.454311,25.17344,-0.000172,24.018283,-0.0077,1.465
10066.00,7.454723,25.17361,-0.000173,24.018047,-0.0077,1.465
10068.00,7.454813,25.17376,-0.000173,24.019161,-0.0077,1.464
10070.00,7.455087,25.17350,-0.000172,24.018718,-0.0077,1.465
10072.00,7.454349,25.17312,-0.000171,24.018916,-0.0077,1.465
10074.00,7.455031,25.17389,-0.000171,24.018571,-0.0077,1.465
10076.00,7.455632,25.17402,-0.000173,24.018475,-0.0077,1.465
10078.00,7.455851,25.17407,-0.000171,24.018265,-0.0077,1.464
10080.00,7.455231,25.17397,-0.000173,24.018064,-0.0077,1.465
10082.00,7.453951,25.17472,-0.000173,24.018613,-0.0077,1.465
10084.00,7.454248,25.17440,-0.000173,24.018709,-0.0077,1.465
10086.00,7.454869,25.17412,-0.000172,24.018506,-0.0077,1.465
10088.00,7.454967,25.17325,-0.000174,24.018307,-0.0077,1.465
10090.00,7.454764,25.17292,-0.000174,24.018858,-0.0077,1.465
10092.00,7.455640,25.17341,-0.000173,24.018970,-0.0077,1.465
10094.00,7.456491,25.17341,-0.000174,24.018967,-0.0077,1.465
10096.00,7.456530,25.17241,-0.000172,24.018202,-0.0078,1.465
10098.00,7.455714,25.17229,-0.000173,24.017786,-0.0077,1.465
10100.00,7.454907,25.17170,-0.000172,24.018386,-0.0077,1.464
10102.00,7.454689,25.17188,-0.000171,24.018637,-0.0077,1.465
10104.00,7.455412,25.17175,-0.000173,24.018979,-0.0077,1.465
10106.00,7.455985,25.17221,-0.000175,24.018533,-0.0077,1.465
10108.00,7.456472,25.17201,-0.000173,24.018599,-0.0077,1.465
10110.00,7.456667,25.17247,-0.000175,24.018448,-0.0077,1.465
10112.00,7.456020,25.17201,-0.000174,24.018695,-0.0077,1.464
10114.00,7.455235,25.17226,-0.000173,24.019427,-0.0077,1.465
10116.00,7.454509,25.17324,-0.000173,24.018321,-0.0077,1.466
10118.00,7.454999,25.17332,-0.000173,24.017714,-0.0077,1.465
10120.00,7.454663,25.17201,-0.000173,24.018376,-0.0077,1.465
10122.00,7.455071,25.17299,-0.000174,24.018390,-0.0077,1.465
10124.00,7.455796,25.17200,-0.000173,24.018109,-0.0077,1.464
10126.00,7.455910,25.17268,-0.000173,24.018617,-0.0077,1.464
10128.00,7.455608,25.17252,-0.000172,24.018684,-0.0077,1.464
10130.00,7.455171,25.17223,-0.000174,24.018510,-0.0077,1.464
10132.00,7.455281,25.17195,-0.000173,24.018064,-0.0077,1.465
10134.00,7.454634,25.17166,-0.000173,24.018278,-0.0077,1.465
10136.00,7.454879,25.17208,-0.000174,24.019010,-0.0077,1.465
10138.00,7.455643,25.17253,-0.000174,24.019364,-0.0077,1.465
10140.00,7.455889,25.17273,-0.000173,24.018135,-0.0077,1.465
10142.00,7.456410,25.17268,-0.000173,24.018435,-0.0077,1.465
10144.00,7.455568,25.17262,-0.000172,24.018352,-0.0077,1.465
10146.00,7.455307,25.17286,-0.000172,24.018608,-0.0077,1.465
10148.00,7.455270,25.17288,-0.000173,24.017812,-0.0077,1.465
10150.00,7.454926,25.17292,-0.000172,24.018609,-0.0077,1.465
10152.00,7.455659,25.17329,-0.000172,24.018972,-0.0077,1.465
10154.00,7.455190,25.17308,-0.000174,24.018883,-0.0077,1.465
10156.00,7.455405,25.17344,-0.000172,24.018102,-0.0077,1.465
10158.00,7.455468,25.17282,-0.000173,24.018805,-0.0077,1.465
10160.00,7.456238,25.17287,-0.000174,24.018544,-0.0077,1.465
10162.00,7.456191,25.17259,-0.000174,24.018033,-0.0077,1.465
10164.00,7.456017,25.17204,-0.000172,24.018513,-0.0077,1.465
10166.00,7.455864,25.17275,-0.000173,24.018499,-0.0077,1.465
10168.00,7.455315,25.17286,-0.000173,24.018771,-0.0077,1.465
10170.00,7.455055,25.17357,-0.000174,24.018354,-0.0077,1.465
10172.00,7.455072,25.17297,-0.000173,24.018829,-0.0077,1.465
10174.00,7.454899,25.17264,-0.000173,24.018952,-0.0077,1.465
10176.00,7.454978,25.17368,-0.000172,24.018774,-0.0077,1.465
10178.00,7.455127,25.17386,-0.000172,24.018640,-0.0077,1.465
10180.00,7.455177,25.17309,-0.000173,24.018738,-0.0077,1.465
10182.00,7.454484,25.17304,-0.000173,24.019141,-0.0076,1.465
10184.00,7.454483,25.17285,-0.000173,24.018722,-0.0077,1.465
10186.00,7.453976,25.17226,-0.000172,24.018537,-0.0077,1.465
10188.00,7.454899,25.17260,-0.000173,24.018791,-0.0077,1.465
10190.00,7.454914,25.17228,-0.000172,24.018878,-0.0077,1.465
10192.00,7.454963,25.17212,-0.000173,24.018648,-0.0077,1.464
10194.00,7.455000,25.17258,-0.000172,24.017823,-0.0077,1.464
10196.00,7.455404,25.17141,-0.000173,24.018738,-0.0077,1.465
10198.00,7.455028,25.17141,-0.000174,24.018571,-0.0077,1.465
10200.00,7.454967,25.17117,-0.000173,24.018314,-0.0077,1.465
10202.00,7.455446,25.17065,-0.000172,24.017991,-0.0077,1.464
@17,12.0000,24.0
10204.00,7.455431,25.17099,-0.000173,24.018495,-0.0077,1.465
10206.00,7.453789,25.17125,-0.000173,24.018292,-0.0077,1.465
10208.00,7.446818,25.17116,-0.000172,24.018736,-0.0076,1.464
10210.00,7.436645,25.17163,-0.000171,24.018287,-0.0077,1.464
10212.00,7.424777,25.17233,-0.000172,24.018782,-0.0077,1.464
10214.00,7.414431,25.17181,-0.000172,24.018727,-0.0077,1.464
10216.00,7.407533,25.17129,-0.000171,24.018693,-0.0077,1.465
10218.00,7.402920,25.17158,-0.000174,24.018622,-0.0077,1.465
10220.00,7.399813,25.17081,-0.000174,24.018439,-0.0077,1.465
10222.00,7.396571,25.17138,-0.000173,24.019309,-0.0077,1.465
10224.00,7.392412,25.17103,-0.000173,24.018695,-0.0077,1.466
10226.00,7.388218,25.17203,-0.000175,24.018968,-0.0076,1.466
10228.00,7.384433,25.17258,-0.000175,24.018706,-0.0077,1.466
10230.00,7.383480,25.17208,-0.000174,24.018321,-0.0077,1.466
10232.00,7.388189,25.17109,-0.000173,24.018399,-0.0077,1.467
10234.00,7.396763,25.17195,-0.000175,24.018481,-0.0077,1.467
10236.00,7.407581,25.17209,-0.000175,24.018649,-0.0077,1.468
10238.00,7.416456,25.17207,-0.000175,24.018441,-0.0077,1.467
10240.00,7.422566,25.17246,-0.000174,24.018843,-0.0077,1.466
10242.00,7.426308,25.17236,-0.000173,24.018310,-0.0077,1.466
10244.00,7.428697,25.17182,-0.000173,24.018682,-0.0077,1.465
10246.00,7.431051,25.17236,-0.000172,24.018425,-0.0077,1.464
10248.00,7.433456,25.17271,-0.000171,24.018526,-0.0077,1.464
10250.00,7.437764,25.17283,-0.000172,24.018847,-0.0077,1.465
10252.00,7.441739,25.17195,-0.000172,24.018807,-0.0077,1.465
10254.00,7.445479,25.17246,-0.000171,24.018954,-0.0077,1.464
10256.00,7.448449,25.17302,-0.000171,24.018769,-0.0077,1.465
10258.00,7.449674,25.17271,-0.000172,24.018590,-0.0077,1.465
10260.00,7.450878,25.17271,-0.000172,24.018798,-0.0077,1.465
10262.00,7.452241,25.17277,-0.000172,24.018687,-0.0077,1.464
10264.00,7.453825,25.17290,-0.000172,24.018667,-0.0077,1.464
10266.00,7.455316,25.17270,-0.000173,24.018655,-0.0077,1.465
10268.00,7.456798,25.17190,-0.000173,24.018774,-0.0077,1.465
10270.00,7.458040,25.17291,-0.000172,24.018354,-0.0077,1.466
10272.00,7.458156,25.17297,-0.000173,24.018225,-0.0077,1.465
10274.00,7.458022,25.17198,-0.000173,24.018720,-0.0077,1.465
10276.00,7.458213,25.17225,-0.000173,24.018872,-0.0077,1.465
10278.00,7.458189,25.17272,-0.000172,24.018551,-0.0077,1.465
10280.00,7.458278,25.17244,-0.000172,24.018700,-0.0077,1.465
10282.00,7.458909,25.17248,-0.000173,24.018599,-0.0077,1.466
10284.00,7.458079,25.17196,-0.000172,24.019599,-0.0077,1.465
10286.00,7.457172,25.17234,-0.000173,24.018787,-0.0077,1.464
10288.00,7.457184,25.17229,-0.000172,24.018562,-0.0077,1.465
10290.00,7.456642,25.17164,-0.000173,24.018472,-0.0077,1.465
10292.00,7.455346,25.17253,-0.000172,24.018896,-0.0077,1.465
10294.00,7.455059,25.17279,-0.000172,24.018776,-0.0077,1.465
10296.00,7.455838,25.17210,-0.000173,24.017995,-0.0077,1.465
10298.00,7.455815,25.17253,-0.000172,24.018999,-0.0077,1.465
10300.00,7.455074,25.17358,-0.000172,24.018256,-0.0077,1.465
10302.00,7.454828,25.17387,-0.000172,24.018299,-0.0077,1.465
10304.00,7.454344,25.17341,-0.000173,24.018782,-0.0077,1.465
10306.00,7.454182,25.17350,-0.000172,24.019335,-0.0077,1.465
10308.00,7.454083,25.17376,-0.000172,24.018764,-0.0077,1.465
10310.00,7.453441,25.17395,-0.000172,24.019072,-0.0077,1.465
10312.00,7.453305,25.17367,-0.000172,24.019168,-0.0077,1.465
10314.00,7.453008,25.17323,-0.000172,24.018847,-0.0077,1.465
10316.00,7.452594,25.17363,-0.000171,24.018599,-0.0077,1.465
10318.00,7.452598,25.17329,-0.000172,24.018860,-0.0077,1.465
10320.00,7.453013,25.17388,-0.000172,24.018118,-0.0077,1.465
10322.00,7.452610,25.17338,-0.000173,24.018461,-0.0077,1.465
10324.00,7.453004,25.17329,-0.000173,24.018356,-0.0077,1.465
10326.00,7.453122,25.17232,-0.000174,24.018617,-0.0077,1.465
10328.00,7.453627,25.17288,-0.000174,24.018918,-0.0077,1.465
10330.00,7.454474,25.17326,-0.000173,24.018290,-0.0077,1.465
10332.00,7.454988,25.17365,-0.000173,24.019059,-0.0077,1.465
10334.00,7.456404,25.17359,-0.000174,24.018675,-0.0077,1.465
10336.00,7.456971,25.17321,-0.000173,24.019220,-0.0077,1.465
10338.00,7.457100,25.17308,-0.000173,24.018800,-0.0077,1.465
10340.00,7.457304,25.17366,-0.000174,24.018343,-0.0077,1.465
10342.00,7.457125,25.17359,-0.000172,24.018499,-0.0077,1.464
10344.00,7.456982,25.17321,-0.000171,24.019117,-0.0077,1.465
10346.00,7.457064,25.17293,-0.000171,24.019438,-0.0077,1.465
10348.00,7.456879,25.17339,-0.000173,24.019354,-0.0077,1.465
10350.00,7.456442,25.17371,-0.000173,24.019432,-0.0077,1.465
10352.00,7.457105,25.17373,-0.000172,24.019132,-0.0077,1.465
10354.00,7.457222,25.17403,-0.000172,24.018706,-0.0077,1.465
10356.00,7.458100,25.17296,-0.000172,24.018497,-0.0077,1.465
10358.00,7.458293,25.17340,-0.000173,24.018426,-0.0077,1.465
10360.00,7.457551,25.17379,-0.000172,24.018972,-0.0077,1.465
10362.00,7.456739,25.17315,-0.000171,24.018814,-0.0077,1.465
10364.00,7.457845,25.17371,-0.000172,24.019137,-0.0077,1.465
10366.00,7.457922,25.17391,-0.000172,24.018660,-0.0076,1.465
10368.00,7.457539,25.17283,-0.000172,24.018200,-0.0076,1.464
10370.00,7.457681,25.17204,-0.000172,24.019378,-0.0077,1.465
10372.00,7.456944,25.17282,-0.000172,24.019001,-0.0077,1.465
10374.00,7.457499,25.17335,-0.000173,24.019010,-0.0077,1.465
10376.00,7.458365,25.17290,-0.000173,24.018903,-0.0076,1.465
10378.00,7.458324,25.17263,-0.000172,24.017921,-0.0076,1.465
10380.00,7.457603,25.17323,-0.000173,24.018979,-0.0077,1.465
10382.00,7.457130,25.17374,-0.000171,24.018983,-0.0077,1.465
10384.00,7.456976,25.17363,-0.000171,24.018711,-0.0077,1.465
10386.00,7.456695,25.17306,-0.000172,24.018294,-0.0077,1.465
10388.00,7.456593,25.17281,-0.000172,24.018996,-0.0077,1.465
10390.00,7.455824,25.17285,-0.000173,24.018892,-0.0077,1.465
10392.00,7.455559,25.17370,-0.000173,24.018120,-0.0077,1.465
10394.00,7.456099,25.17424,-0.000172,24.018696,-0.0077,1.465
10396.00,7.456232,25.17386,-0.000174,24.018481,-0.0077,1.466
10398.00,7.456202,25.17439,-0.000174,24.018774,-0.0077,1.466
10400.00,7.456632,25.17434,-0.000172,24.018713,-0.0077,1.465
10402.00,7.456625,25.17428,-0.000172,24.019146,-0.0077,1.465
10404.00,7.456634,25.17454,-0.000172,24.019026,-0.0077,1.465
10406.00,7.456399,25.17469,-0.000172,24.018454,-0.0077,1.465
10408.00,7.456536,25.17415,-0.000173,24.018649,-0.0077,1.465
10410.00,7.456442,25.17328,-0.000173,24.019142,-0.0077,1.466
10412.00,7.455938,25.17446,-0.000173,24.018396,-0.0077,1.466
10414.00,7.455822,25.17438,-0.000173,24.018836,-0.0077,1.466
10416.00,7.455333,25.17363,-0.000173,24.018742,-0.0077,1.465
10418.00,7.455096,25.17370,-0.000171,24.018008,-0.0077,1.465
10420.00,7.455119,25.17371,-0.000172,24.018631,-0.0077,1.465
10422.00,7.455868,25.17386,-0.000173,24.018644,-0.0077,1.466
10424.00,7.455872,25.17364,-0.000173,24.018033,-0.0077,1.466
10426.00,7.456179,25.17349,-0.000172,24.018680,-0.0077,1.465
10428.00,7.456412,25.17381,-0.000172,24.019126,-0.0077,1.465
10430.00,7.456095,25.17296,-0.000172,24.018812,-0.0077,1.465
10432.00,7.455585,25.17292,-0.000172,24.018343,-0.0077,1.466
10434.00,7.455615,25.17357,-0.000173,24.018559,-0.0077,1.466
10436.00,7.455992,25.17393,-0.000173,24.019358,-0.0077,1.465
10438.00,7.455356,25.17428,-0.000172,24.018928,-0.0077,1.465
10440.00,7.455753,25.17448,-0.000173,24.018457,-0.0077,1.465
10442.00,7.456858,25.17432,-0.000172,24.018241,-0.0077,1.465
10444.00,7.456429,25.17330,-0.000172,24.018531,-0.0077,1.466
10446.00,7.455491,25.17271,-0.000172,24.018863,-0.0077,1.465
10448.00,7.455431,25.17286,-0.000171,24.018686,-0.0077,1.465
10450.00,7.456281,25.17319,-0.000173,24.018497,-0.0077,1.465
10452.00,7.456480,25.17351,-0.000172,24.018193,-0.0077,1.465
10454.00,7.455739,25.17365,-0.000172,24.018671,-0.0077,1.466
10456.00,7.455340,25.17355,-0.000172,24.018736,-0.0077,1.466
10458.00,7.456656,25.17384,-0.000173,24.019507,-0.0077,1.466
10460.00,7.456567,25.17391,-0.000172,24.018240,-0.0077,1.465
10462.00,7.456283,25.17372,-0.000173,24.018827,-0.0077,1.465
10464.00,7.455738,25.17359,-0.000172,24.019193,-0.0077,1.466
10466.00,7.455210,25.17337,-0.000174,24.018473,-0.0077,1.465
10468.00,7.454479,25.17324,-0.000174,24.018742,-0.0077,1.465
10470.00,7.454384,25.17362,-0.000175,24.018722,-0.0077,1.465
10472.00,7.455387,25.17490,-0.000172,24.018508,-0.0077,1.465
10474.00,7.456255,25.17514,-0.000172,24.018869,-0.0077,1.466
10476.00,7.456407,25.17490,-0.000172,24.018383,-0.0077,1.466
10478.00,7.455555,25.17507,-0.000173,24.018860,-0.0077,1.465
10480.00,7.455209,25.17497,-0.000173,24.018073,-0.0077,1.465
10482.00,7.455723,25.17483,-0.000173,24.018406,-0.0076,1.466
10484.00,7.455580,25.17469,-0.000172,24.018243,-0.0077,1.466
10486.00,7.455585,25.17426,-0.000172,24.018606,-0.0077,1.465
10488.00,7.455746,25.17416,-0.000171,24.018446,-0.0077,1.466
10490.00,7.455410,25.17390,-0.000172,24.019162,-0.0076,1.465
10492.00,7.455840,25.17349,-0.000173,24.018818,-0.0077,1.465
10494.00,7.456494,25.17392,-0.000172,24.018751,-0.0077,1.465
10496.00,7.456219,25.17327,-0.000171,24.019563,-0.0077,1.466
10498.00,7.456592,25.17341,-0.000172,24.018778,-0.0077,1.465
10500.00,7.456627,25.17295,-0.000172,24.019398,-0.0077,1.465
10502.00,7.456531,25.17249,-0.000172,24.019086,-0.0077,1.466
10504.00,7.456874,25.17342,-0.000172,24.018682,-0.0077,1.466
10506.00,7.456814,25.17388,-0.000172,24.018579,-0.0077,1.465
10508.00,7.456468,25.17349,-0.000172,24.019496,-0.0077,1.466
10510.00,7.455915,25.17417,-0.000173,24.019429,-0.0077,1.466
10512.00,7.454658,25.17408,-0.000173,24.018704,-0.0077,1.465
10514.00,7.454314,25.17376,-0.000174,24.018805,-0.0077,1.465
10516.00,7.455307,25.17384,-0.000173,24.018916,-0.0077,1.466
10518.00,7.455153,25.17413,-0.000173,24.018706,-0.0077,1.465
10520.00,7.454774,25.17354,-0.000174,24.018381,-0.0077,1.465
10522.00,7.454914,25.17366,-0.000172,24.019124,-0.0077,1.465
10524.00,7.455024,25.17384,-0.000172,24.018531,-0.0077,1.465
10526.00,7.454393,25.17440,-0.000173,24.018706,-0.0077,1.465
10528.00,7.454827,25.17466,-0.000173,24.018415,-0.0077,1.465
10530.00,7.455551,25.17438,-0.000172,24.018890,-0.0077,1.465
10532.00,7.455444,25.17388,-0.000174,24.018347,-0.0077,1.465
10534.00,7.455974,25.17434,-0.000172,24.019286,-0.0077,1.465
10536.00,7.456099,25.17471,-0.000172,24.018912,-0.0077,1.466
10538.00,7.456493,25.17433,-0.000173,24.018617,-0.0077,1.465
10540.00,7.456033,25.17394,-0.000173,24.018696,-0.0077,1.465
10542.00,7.454769,25.17426,-0.000173,24.019014,-0.0077,1.465
10544.00,7.454742,25.17439,-0.000172,24.018428,-0.0077,1.466
10546.00,7.454966,25.17440,-0.000172,24.018903,-0.0077,1.465
10548.00,7.455056,25.17399,-0.000173,24.018385,-0.0077,1.465
10550.00,7.455758,25.17415,-0.000172,24.018754,-0.0077,1.465
10552.00,7.455659,25.17413,-0.000173,24.019090,-0.0076,1.466
10554.00,7.455403,25.17339,-0.000171,24.019681,-0.0077,1.465
10556.00,7.456276,25.17333,-0.000172,24.019079,-0.0077,1.466
10558.00,7.456363,25.17336,-0.000173,24.018434,-0.0077,1.465
10560.00,7.455656,25.17356,-0.000172,24.018444,-0.0077,1.465
10562.00,7.456557,25.17397,-0.000174,24.019133,-0.0077,1.466
10564.00,7.456711,25.17380,-0.000173,24.018426,-0.0077,1.465
10566.00,7.457071,25.17304,-0.000172,24.019032,-0.0077,1.465
10568.00,7.456915,25.17253,-0.000173,24.018852,-0.0077,1.465
10570.00,7.456065,25.17286,-0.000174,24.018733,-0.0077,1.465
10572.00,7.456387,25.17255,-0.000174,24.017999,-0.0077,1.466
10574.00,7.456424,25.17306,-0.000172,24.018793,-0.0077,1.465
10576.00,7.455245,25.17334,-0.000171,24.018473,-0.0077,1.465
10578.00,7.455005,25.17252,-0.000172,24.018513,-0.0077,1.465
10580.00,7.455179,25.17272,-0.000173,24.019028,-0.0077,1.465
10582.00,7.455178,25.17327,-0.000172,24.018814,-0.0077,1.465
10584.00,7.455466,25.17293,-0.000172,24.018718,-0.0077,1.465
10586.00,7.455542,25.17304,-0.000172,24.018840,-0.0077,1.465
10588.00,7.455484,25.17272,-0.000172,24.019429,-0.0077,1.465
10590.00,7.455377,25.17274,-0.000173,24.019220,-0.0077,1.465
10592.00,7.454682,25.17281,-0.000173,24.018432,-0.0077,1.465
10594.00,7.454503,25.17278,-0.000173,24.018412,-0.0077,1.465
10596.00,7.455111,25.17307,-0.000172,24.018816,-0.0077,1.465
10598.00,7.455835,25.17322,-0.000173,24.019220,-0.0077,1.466
10600.00,7.455928,25.17294,-0.000174,24.018796,-0.0077,1.465
10602.00,7.456204,25.17224,-0.000173,24.018970,-0.0077,1.465
10604.00,7.455184,25.17289,-0.000173,24.019141,-0.0077,1.465
10606.00,7.455619,25.17232,-0.000173,24.018999,-0.0077,1.465
10608.00,7.455621,25.17194,-0.000174,24.018200,-0.0077,1.465
10610.00,7.455979,25.17219,-0.000174,24.018493,-0.0077,1.465
10612.00,7.456002,25.17302,-0.000172,24.018405,-0.0077,1.465
10614.00,7.455288,25.17405,-0.000172,24.019130,-0.0077,1.465
10616.00,7.455682,25.17459,-0.000171,24.018954,-0.0077,1.465
10618.00,7.456266,25.17326,-0.000171,24.019235,-0.0077,1.465
10620.00,7.456235,25.17389,-0.000173,24.018745,-0.0077,1.465
10622.00,7.455711,25.17360,-0.000173,24.018381,-0.0077,1.465
10624.00,7.456106,25.17286,-0.000173,24.018417,-0.0077,1.465
10626.00,7.455670,25.17373,-0.000171,24.018845,-0.0077,1.465
10628.00,7.455576,25.17399,-0.000173,24.019090,-0.0077,1.465
10630.00,7.454835,25.17246,-0.000173,24.018782,-0.0077,1.465
10632.00,7.454992,25.17156,-0.000173,24.018104,-0.0077,1.465
10634.00,7.454987,25.17206,-0.000174,24.019208,-0.0077,1.465
10636.00,7.454338,25.17263,-0.000173,24.018736,-0.0077,1.465
10638.00,7.454580,25.17341,-0.000172,24.018076,-0.0077,1.466
10640.00,7.454992,25.17308,-0.000173,24.019057,-0.0077,1.465
10642.00,7.455084,25.17357,-0.000173,24.018722,-0.0077,1.465
10644.00,7.455417,25.17361,-0.000173,24.018702,-0.0077,1.465
10646.00,7.454816,25.17326,-0.000173,24.018018,-0.0077,1.465
10648.00,7.454403,25.17312,-0.000172,24.017982,-0.0077,1.465
10650.00,7.454129,25.17331,-0.000172,24.018031,-0.0077,1.465
10652.00,7.453805,25.17414,-0.000172,24.017893,-0.0077,1.465
10654.00,7.454185,25.17397,-0.000174,24.018809,-0.0077,1.465
10656.00,7.454410,25.17292,-0.000174,24.018504,-0.0077,1.465
10658.00,7.453981,25.17256,-0.000174,24.018145,-0.0077,1.465
10660.00,7.455082,25.17169,-0.000173,24.018519,-0.0077,1.465
10662.00,7.454752,25.17193,-0.000174,24.018597,-0.0077,1.466
10664.00,7.454562,25.17197,-0.000174,24.018687,-0.0077,1.465
10666.00,7.455053,25.17230,-0.000173,24.018517,-0.0077,1.465
10668.00,7.455312,25.17300,-0.000172,24.018035,-0.0077,1.464
10670.00,7.454342,25.17282,-0.000172,24.018716,-0.0077,1.465
10672.00,7.454385,25.17325,-0.000172,24.018619,-0.0077,1.465
10674.00,7.454424,25.17413,-0.000173,24.018060,-0.0077,1.466
10676.00,7.455113,25.17472,-0.000172,24.018193,-0.0077,1.465
10678.00,7.455252,25.17370,-0.000174,24.018693,-0.0077,1.465
10680.00,7.456005,25.17400,-0.000174,24.018140,-0.0077,1.465
10682.00,7.456106,25.17330,-0.000175,24.017788,-0.0077,1.465
10684.00,7.454687,25.17344,-0.000175,24.018261,-0.0077,1.465
10686.00,7.454224,25.17329,-0.000174,24.018385,-0.0077,1.465
10688.00,7.454695,25.17271,-0.000173,24.018531,-0.0077,1.465
10690.00,7.455025,25.17252,-0.000173,24.018434,-0.0077,1.465
10692.00,7.455204,25.17282,-0.000173,24.018444,-0.0077,1.465
10694.00,7.455207,25.17346,-0.000173,24.018214,-0.0077,1.466
10696.00,7.455744,25.17308,-0.000173,24.018180,-0.0077,1.465
10698.00,7.455655,25.17331,-0.000173,24.018207,-0.0077,1.465
10700.00,7.455214,25.17416,-0.000173,24.018771,-0.0077,1.465
10702.00,7.456243,25.17357,-0.000173,24.018965,-0.0077,1.465
10704.00,7.456612,25.17340,-0.000173,24.018399,-0.0077,1.466
10706.00,7.456080,25.17384,-0.000173,24.018678,-0.0078,1.466
10708.00,7.455570,25.17399,-0.000173,24.017890,-0.0077,1.465
10710.00,7.455462,25.17406,-0.000173,24.018675,-0.0077,1.465
10712.00,7.455674,25.17352,-0.000173,24.018693,-0.0077,1.465
10714.00,7.455064,25.17396,-0.000172,24.019304,-0.0077,1.465
10716.00,7.455646,25.17409,-0.000173,24.018579,-0.0077,1.466
10718.00,7.455880,25.17361,-0.000173,24.018682,-0.0077,1.465
10720.00,7.454749,25.17397,-0.000174,24.018687,-0.0077,1.465
10722.00,7.454840,25.17378,-0.000173,24.018997,-0.0077,1.465
10724.00,7.455184,25.17391,-0.000173,24.018521,-0.0077,1.466
10726.00,7.454941,25.17378,-0.000174,24.018642,-0.0077,1.465
10728.00,7.453919,25.17317,-0.000173,24.018483,-0.0077,1.465
10730.00,7.453949,25.17370,-0.000173,24.018619,-0.0077,1.466
10732.00,7.453949,25.17393,-0.000173,24.018222,-0.0077,1.465
10734.00,7.454439,25.17257,-0.000172,24.018845,-0.0077,1.464
10736.00,7.454757,25.17275,-0.000172,24.019583,-0.0077,1.465
10738.00,7.454632,25.17197,-0.000173,24.018889,-0.0077,1.465
10740.00,7.454195,25.17215,-0.000173,24.018421,-0.0077,1.465
10742.00,7.454165,25.17235,-0.000174,24.018894,-0.0077,1.466
10744.00,7.454477,25.17272,-0.000173,24.018678,-0.0077,1.465
10746.00,7.453972,25.17268,-0.000173,24.018454,-0.0078,1.465
10748.00,7.454796,25.17213,-0.000173,24.018232,-0.0077,1.465
10750.00,7.454366,25.17226,-0.000174,24.019075,-0.0077,1.465
10752.00,7.453645,25.17287,-0.000173,24.017872,-0.0077,1.465
10754.00,7.453781,25.17270,-0.000173,24.018490,-0.0077,1.466
10756.00,7.453937,25.17228,-0.000172,24.018243,-0.0077,1.466
10758.00,7.454024,25.17248,-0.000173,24.018234,-0.0078,1.465
10760.00,7.453952,25.17303,-0.000174,24.018178,-0.0077,1.465
10762.00,7.454465,25.17340,-0.000174,24.019050,-0.0077,1.466
10764.00,7.454227,25.17350,-0.000174,24.018076,-0.0077,1.466
10766.00,7.454684,25.17400,-0.000173,24.018298,-0.0077,1.465
10768.00,7.455398,25.17299,-0.000173,24.018202,-0.0077,1.465
10770.00,7.455444,25.17316,-0.000173,24.018522,-0.0077,1.465
10772.00,7.454831,25.17339,-0.000174,24.018076,-0.0077,1.466
10774.00,7.455306,25.17374,-0.000174,24.018459,-0.0077,1.465
10776.00,7.455859,25.17404,-0.000174,24.019016,-0.0077,1.465
10778.00,7.455579,25.17374,-0.000174,24.018718,-0.0077,1.466
10780.00,7.455366,25.17386,-0.000173,24.018548,-0.0077,1.464
10782.00,7.454818,25.17430,-0.000172,24.018985,-0.0077,1.465
10784.00,7.454456,25.17426,-0.000172,24.019072,-0.0077,1.466
10786.00,7.454356,25.17402,-0.000175,24.018865,-0.0077,1.466
10788.00,7.453928,25.17351,-0.000174,24.018280,-0.0077,1.465
10790.00,7.454910,25.17352,-0.000173,24.018296,-0.0077,1.465
10792.00,7.455963,25.17362,-0.000173,24.018185,-0.0077,1.465
10794.00,7.455574,25.17418,-0.000173,24.018339,-0.0077,1.465
10796.00,7.455814,25.17394,-0.000173,24.018800,-0.0077,1.465
10798.00,7.456235,25.17317,-0.000174,24.018941,-0.0077,1.465
10800.00,7.455679,25.17342,-0.000173,24.018836,-0.0077,1.466
10802.00,7.455320,25.17423,-0.000174,24.018948,-0.0077,1.466
10804.00,7.455855,25.17405,-0.000173,24.018791,-0.0077,1.466
@18,12.0000,24.0
10806.00,7.454409,25.17370,-0.000173,24.018454,-0.0077,1.466
10808.00,7.447492,25.17355,-0.000173,24.018769,-0.0077,1.465
10810.00,7.438171,25.17353,-0.000174,24.018328,-0.0077,1.464
10812.00,7.426716,25.17380,-0.000172,24.018116,-0.0077,1.463
10814.00,7.416011,25.17423,-0.000173,24.018649,-0.0077,1.465
10816.00,7.408950,25.17359,-0.000173,24.018847,-0.0077,1.464
10818.00,7.404312,25.17358,-0.000172,24.018415,-0.0077,1.466
10820.00,7.400351,25.17320,-0.000173,24.018254,-0.0077,1.466
10822.00,7.396988,25.17287,-0.000174,24.018158,-0.0077,1.467
10824.00,7.393604,25.17275,-0.000175,24.018405,-0.0077,1.466
10826.00,7.389932,25.17310,-0.000175,24.018930,-0.0077,1.467
10828.00,7.386812,25.17327,-0.000176,24.018285,-0.0077,1.466
10830.00,7.385956,25.17369,-0.000175,24.018892,-0.0077,1.467
10832.00,7.391309,25.17317,-0.000174,24.018764,-0.0077,1.467
10834.00,7.399515,25.17348,-0.000174,24.018644,-0.0077,1.468
10836.00,7.408877,25.17430,-0.000174,24.018852,-0.0077,1.468
10838.00,7.417124,25.17361,-0.000175,24.018836,-0.0077,1.467
10840.00,7.422800,25.17421,-0.000173,24.018484,-0.0077,1.467
10842.00,7.427045,25.17524,-0.000173,24.018504,-0.0077,1.466
10844.00,7.429981,25.17452,-0.000173,24.018542,-0.0077,1.465
10846.00,7.432470,25.17393,-0.000171,24.018194,-0.0077,1.466
10848.00,7.435300,25.17484,-0.000173,24.018156,-0.0078,1.465
10850.00,7.438297,25.17501,-0.000173,24.018396,-0.0077,1.466
10852.00,7.441921,25.17419,-0.000172,24.018512,-0.0077,1.466
10854.00,7.445889,25.17462,-0.000173,24.018325,-0.0077,1.466
10856.00,7.449501,25.17453,-0.000173,24.017803,-0.0077,1.466
10858.00,7.452358,25.17476,-0.000174,24.018609,-0.0077,1.466
10860.00,7.453115,25.17523,-0.000175,24.018502,-0.0077,1.466
10862.00,7.453208,25.17526,-0.000174,24.018028,-0.0077,1.466
10864.00,7.453581,25.17433,-0.000174,24.018158,-0.0077,1.466
10866.00,7.455137,25.17477,-0.000173,24.018477,-0.0077,1.465
10868.00,7.455408,25.17431,-0.000172,24.017921,-0.0077,1.465
10870.00,7.455539,25.17480,-0.000174,24.018310,-0.0077,1.466
10872.00,7.456052,25.17629,-0.000175,24.018682,-0.0077,1.466
10874.00,7.456695,25.17615,-0.000174,24.018666,-0.0077,1.466
10876.00,7.456435,25.17604,-0.000174,24.018022,-0.0077,1.466
10878.00,7.455238,25.17562,-0.000174,24.018952,-0.0077,1.465
10880.00,7.455620,25.17634,-0.000174,24.018762,-0.0077,1.466
10882.00,7.456547,25.17669,-0.000173,24.019217,-0.0077,1.466
10884.00,7.456744,25.17738,-0.000173,24.018767,-0.0077,1.466
10886.00,7.455890,25.17721,-0.000173,24.017886,-0.0077,1.465
10888.00,7.456111,25.17707,-0.000174,24.018089,-0.0077,1.465
10890.00,7.455245,25.17703,-0.000174,24.018169,-0.0077,1.465
10892.00,7.454937,25.17703,-0.000173,24.018562,-0.0077,1.466
10894.00,7.455165,25.17741,-0.000173,24.018376,-0.0077,1.465
10896.00,7.454509,25.17727,-0.000172,24.018765,-0.0077,1.465
10898.00,7.455376,25.17761,-0.000173,24.018138,-0.0077,1.465
10900.00,7.455259,25.17722,-0.000173,24.018042,-0.0077,1.465
10902.00,7.454990,25.17741,-0.000173,24.018930,-0.0077,1.466
10904.00,7.454154,25.17763,-0.000174,24.018923,-0.0077,1.465
10906.00,7.454239,25.17712,-0.000174,24.018664,-0.0077,1.466
10908.00,7.455280,25.17726,-0.000172,24.018497,-0.0077,1.465
10910.00,7.455570,25.17843,-0.000172,24.018191,-0.0077,1.465
10912.00,7.455288,25.17807,-0.000172,24.018477,-0.0077,1.466
10914.00,7.455334,25.17723,-0.000174,24.018600,-0.0077,1.466
10916.00,7.455958,25.17681,-0.000173,24.018488,-0.0077,1.466
10918.00,7.456347,25.17770,-0.000174,24.018669,-0.0077,1.466
10920.00,7.456125,25.17779,-0.000173,24.018818,-0.0077,1.465
10922.00,7.455369,25.17785,-0.000172,24.018483,-0.0077,1.465
10924.00,7.454364,25.17795,-0.000173,24.018831,-0.0077,1.465
10926.00,7.453138,25.17784,-0.000172,24.018742,-0.0077,1.465
10928.00,7.454168,25.17739,-0.000172,24.018600,-0.0077,1.465
10930.00,7.455066,25.17685,-0.000173,24.018388,-0.0077,1.466
10932.00,7.454750,25.17708,-0.000173,24.018053,-0.0077,1.466
10934.00,7.454286,25.17708,-0.000173,24.018702,-0.0077,1.466
10936.00,7.455058,25.17723,-0.000173,24.019637,-0.0077,1.465
10938.00,7.454916,25.17673,-0.000172,24.018599,-0.0077,1.465
10940.00,7.455235,25.17664,-0.000172,24.018517,-0.0077,1.466
10942.00,7.455674,25.17557,-0.000173,24.017989,-0.0077,1.466
10944.00,7.456220,25.17514,-0.000173,24.018247,-0.0077,1.465
10946.00,7.456876,25.17525,-0.000172,24.018722,-0.0077,1.465
10948.00,7.457200,25.17524,-0.000173,24.019208,-0.0077,1.465
10950.00,7.457066,25.17643,-0.000173,24.018553,-0.0077,1.465
10952.00,7.456837,25.17650,-0.000172,24.018135,-0.0077,1.466
10954.00,7.456575,25.17590,-0.000173,24.018269,-0.0077,1.465
10956.00,7.457177,25.17652,-0.000174,24.018289,-0.0077,1.466
10958.00,7.456587,25.17750,-0.000172,24.018758,-0.0077,1.465
10960.00,7.457085,25.17706,-0.000173,24.018742,-0.0077,1.465
10962.00,7.457033,25.17633,-0.000173,24.018483,-0.0077,1.466
10964.00,7.456316,25.17726,-0.000173,24.018796,-0.0077,1.466
10966.00,7.456177,25.17728,-0.000173,24.019113,-0.0076,1.466
10968.00,7.456462,25.17779,-0.000172,24.018441,-0.0077,1.465
10970.00,7.456008,25.17710,-0.000174,24.018537,-0.0077,1.464
10972.00,7.456377,25.17787,-0.000173,24.019360,-0.0077,1.466
10974.00,7.456336,25.17774,-0.000173,24.018657,-0.0077,1.465
10976.00,7.455731,25.17763,-0.000172,24.018064,-0.0077,1.465
10978.00,7.455718,25.17851,-0.000172,24.018238,-0.0077,1.466
10980.00,7.455863,25.17808,-0.000173,24.018370,-0.0077,1.466
10982.00,7.455915,25.17749,-0.000174,24.018305,-0.0077,1.465
10984.00,7.454714,25.17716,-0.000173,24.018381,-0.0077,1.465
10986.00,7.454711,25.17724,-0.000173,24.018823,-0.0077,1.465
10988.00,7.454696,25.17717,-0.000172,24.017890,-0.0078,1.466
10990.00,7.454439,25.17730,-0.000174,24.018684,-0.0077,1.465
10992.00,7.454499,25.17715,-0.000175,24.018722,-0.0077,1.466
10994.00,7.454592,25.17694,-0.000173,24.019045,-0.0077,1.465
10996.00,7.455455,25.17682,-0.000173,24.017638,-0.0077,1.465
10998.00,7.456025,25.17712,-0.000173,24.019101,-0.0077,1.466
11000.00,7.455502,25.17674,-0.000173,24.018943,-0.0077,1.465
11002.00,7.455883,25.17790,-0.000172,24.018675,-0.0077,1.465
11004.00,7.455102,25.17807,-0.000173,24.018332,-0.0077,1.466
11006.00,7.454761,25.17802,-0.000173,24.018305,-0.0077,1.466
11008.00,7.454649,25.17780,-0.000174,24.018479,-0.0077,1.466
11010.00,7.454389,25.17717,-0.000173,24.018861,-0.0077,1.466
11012.00,7.455500,25.17704,-0.000172,24.018517,-0.0077,1.466
11014.00,7.455107,25.17797,-0.000173,24.018724,-0.0077,1.466
11016.00,7.455120,25.17744,-0.000173,24.019021,-0.0077,1.466
11018.00,7.455217,25.17755,-0.000173,24.018513,-0.0077,1.466
11020.00,7.454555,25.17689,-0.000172,24.018548,-0.0078,1.466
11022.00,7.454637,25.17594,-0.000173,24.018954,-0.0077,1.466
11024.00,7.454978,25.17622,-0.000174,24.018640,-0.0077,1.465
11026.00,7.454634,25.17629,-0.000174,24.018851,-0.0077,1.466
11028.00,7.453961,25.17687,-0.000174,24.018396,-0.0077,1.466
11030.00,7.454183,25.17751,-0.000174,24.018053,-0.0077,1.465
11032.00,7.454912,25.17684,-0.000172,24.018669,-0.0077,1.465
11034.00,7.455326,25.17704,-0.000173,24.018292,-0.0077,1.466
11036.00,7.455239,25.17675,-0.000173,24.018515,-0.0077,1.466
11038.00,7.455781,25.17613,-0.000173,24.018740,-0.0077,1.466
11040.00,7.455074,25.17643,-0.000174,24.018778,-0.0077,1.465
11042.00,7.454198,25.17745,-0.000174,24.018628,-0.0077,1.466
11044.00,7.453743,25.17750,-0.000174,24.018310,-0.0077,1.465
11046.00,7.453590,25.17705,-0.000174,24.019068,-0.0077,1.466
11048.00,7.453904,25.17607,-0.000174,24.019632,-0.0077,1.465
11050.00,7.453699,25.17591,-0.000173,24.018787,-0.0077,1.465
11052.00,7.454315,25.17556,-0.000172,24.018876,-0.0077,1.466
11054.00,7.454075,25.17569,-0.000173,24.018234,-0.0077,1.465
11056.00,7.454105,25.17559,-0.000173,24.018165,-0.0077,1.466
11058.00,7.454807,25.17532,-0.000173,24.017897,-0.0077,1.466
11060.00,7.454998,25.17678,-0.000172,24.018816,-0.0077,1.466
11062.00,7.454969,25.17626,-0.000174,24.018890,-0.0077,1.466
11064.00,7.454278,25.17623,-0.000174,24.018160,-0.0077,1.465
11066.00,7.453252,25.17566,-0.000173,24.018214,-0.0077,1.465
11068.00,7.454402,25.17652,-0.000173,24.018316,-0.0077,1.466
11070.00,7.454785,25.17678,-0.000173,24.018678,-0.0077,1.466
11072.00,7.454317,25.17598,-0.000173,24.018421,-0.0077,1.466
11074.00,7.454397,25.17594,-0.000174,24.018562,-0.0077,1.466
11076.00,7.455042,25.17573,-0.000174,24.018060,-0.0077,1.466
11078.00,7.454685,25.17592,-0.000173,24.018631,-0.0077,1.466
11080.00,7.455005,25.17533,-0.000173,24.018377,-0.0077,1.466
11082.00,7.454979,25.17602,-0.000173,24.018457,-0.0077,1.465
11084.00,7.454489,25.17637,-0.000174,24.019211,-0.0077,1.465
11086.00,7.454554,25.17683,-0.000172,24.018889,-0.0077,1.466
11088.00,7.455161,25.17712,-0.000173,24.018368,-0.0077,1.466
11090.00,7.455403,25.17644,-0.000174,24.018890,-0.0077,1.466
11092.00,7.455327,25.17666,-0.000172,24.018218,-0.0077,1.465
11094.00,7.455786,25.17745,-0.000172,24.018002,-0.0077,1.465
11096.00,7.455630,25.17669,-0.000174,24.019463,-0.0077,1.466
11098.00,7.455866,25.17611,-0.000173,24.018977,-0.0077,1.466
11100.00,7.455620,25.17656,-0.000173,24.018425,-0.0077,1.466
11102.00,7.455015,25.17646,-0.000174,24.018633,-0.0077,1.465
11104.00,7.454445,25.17551,-0.000173,24.018691,-0.0077,1.465
11106.00,7.454573,25.17523,-0.000173,24.018287,-0.0077,1.466
11108.00,7.454133,25.17468,-0.000173,24.018093,-0.0077,1.465
11110.00,7.453977,25.17482,-0.000175,24.018515,-0.0077,1.466
11112.00,7.453591,25.17469,-0.000174,24.018062,-0.0077,1.466
11114.00,7.453031,25.17535,-0.000173,24.018323,-0.0077,1.465
11116.00,7.453115,25.17492,-0.000172,24.018976,-0.0077,1.466
11118.00,7.454488,25.17461,-0.000171,24.018675,-0.0077,1.465
11120.00,7.455122,25.17474,-0.000172,24.018506,-0.0077,1.466
11122.00,7.453997,25.17568,-0.000172,24.018695,-0.0077,1.466
11124.00,7.454497,25.17623,-0.000173,24.018580,-0.0077,1.465
11126.00,7.454055,25.17619,-0.000172,24.018867,-0.0077,1.465
11128.00,7.454140,25.17481,-0.000173,24.018963,-0.0077,1.466
11130.00,7.453762,25.17474,-0.000174,24.018559,-0.0077,1.465
11132.00,7.453825,25.17513,-0.000173,24.018704,-0.0077,1.465
11134.00,7.454465,25.17537,-0.000173,24.018305,-0.0077,1.466
11136.00,7.454066,25.17494,-0.000173,24.018236,-0.0077,1.465
11138.00,7.454175,25.17460,-0.000172,24.018802,-0.0077,1.466
11140.00,7.454757,25.17469,-0.000173,24.018568,-0.0077,1.465
11142.00,7.454260,25.17544,-0.000173,24.018789,-0.0077,1.466
11144.00,7.453713,25.17543,-0.000172,24.017984,-0.0077,1.465
11146.00,7.454222,25.17547,-0.000172,24.018510,-0.0077,1.465
11148.00,7.454731,25.17523,-0.000172,24.018914,-0.0077,1.465
11150.00,7.454502,25.17555,-0.000173,24.018240,-0.0077,1.466
11152.00,7.454488,25.17636,-0.000174,24.018486,-0.0077,1.465
11154.00,7.453910,25.17656,-0.000173,24.019166,-0.0077,1.465
11156.00,7.453319,25.17680,-0.000173,24.019202,-0.0077,1.465
11158.00,7.454092,25.17709,-0.000172,24.018597,-0.0077,1.465
11160.00,7.454244,25.17640,-0.000173,24.018296,-0.0077,1.465
11162.00,7.453697,25.17654,-0.000172,24.019021,-0.0077,1.465
11164.00,7.454455,25.17706,-0.000172,24.018894,-0.0077,1.466
11166.00,7.454192,25.17787,-0.000173,24.018439,-0.0077,1.466
11168.00,7.454179,25.17742,-0.000173,24.018501,-0.0077,1.466
11170.00,7.455032,25.17775,-0.000173,24.018508,-0.0077,1.465
11172.00,7.455502,25.17656,-0.000173,24.018530,-0.0077,1.466
11174.00,7.454832,25.17704,-0.000173,24.018744,-0.0077,1.465
11176.00,7.454390,25.17776,-0.000173,24.018270,-0.0077,1.466
11178.00,7.455032,25.17733,-0.000173,24.018432,-0.0077,1.465
11180.00,7.455123,25.17751,-0.000172,24.018577,-0.0077,1.466
11182.00,7.454328,25.17778,-0.000172,24.018709,-0.0077,1.465
11184.00,7.453802,25.17820,-0.000172,24.018486,-0.0076,1.465
11186.00,7.453372,25.17700,-0.000173,24.018559,-0.0077,1.466
11188.00,7.454546,25.17652,-0.000173,24.018365,-0.0077,1.466
11190.00,7.454373,25.17662,-0.000173,24.019112,-0.0077,1.465
11192.00,7.453615,25.17625,-0.000173,24.018745,-0.0077,1.465
11194.00,7.453524,25.17687,-0.000173,24.018925,-0.0077,1.465
11196.00,7.453923,25.17669,-0.000172,24.018847,-0.0077,1.465
11198.00,7.454396,25.17682,-0.000173,24.018793,-0.0077,1.466
11200.00,7.454739,25.17805,-0.000172,24.018624,-0.0077,1.466
11202.00,7.454658,25.17776,-0.000172,24.018386,-0.0077,1.465
11204.00,7.455377,25.17802,-0.000172,24.018985,-0.0077,1.465
11206.00,7.454648,25.17743,-0.000174,24.018818,-0.0077,1.466
11208.00,7.453594,25.17739,-0.000173,24.018952,-0.0077,1.465
11210.00,7.454003,25.17701,-0.000173,24.017986,-0.0077,1.466
11212.00,7.454098,25.17657,-0.000173,24.018463,-0.0077,1.465
11214.00,7.453783,25.17578,-0.000172,24.018533,-0.0076,1.466
11216.00,7.455013,25.17604,-0.000174,24.018716,-0.0077,1.467
11218.00,7.454524,25.17522,-0.000172,24.018638,-0.0077,1.466
11220.00,7.454217,25.17566,-0.000172,24.018515,-0.0077,1.465
11222.00,7.454740,25.17622,-0.000173,24.019001,-0.0077,1.466
11224.00,7.454019,25.17621,-0.000172,24.018423,-0.0077,1.466
11226.00,7.453905,25.17604,-0.000173,24.018686,-0.0077,1.466
11228.00,7.454518,25.17663,-0.000173,24.019391,-0.0077,1.466
11230.00,7.453752,25.17600,-0.000172,24.018660,-0.0077,1.465
11232.00,7.453843,25.17555,-0.000172,24.018307,-0.0077,1.465
11234.00,7.455034,25.17623,-0.000172,24.018899,-0.0077,1.466
11236.00,7.455530,25.17545,-0.000173,24.018637,-0.0077,1.465
11238.00,7.454533,25.17496,-0.000174,24.018443,-0.0077,1.466
11240.00,7.453835,25.17537,-0.000173,24.018622,-0.0077,1.466
11242.00,7.453952,25.17616,-0.000173,24.018339,-0.0077,1.465
11244.00,7.454221,25.17521,-0.000172,24.017928,-0.0077,1.465
11246.00,7.453931,25.17541,-0.000172,24.018115,-0.0077,1.465
11248.00,7.453759,25.17490,-0.000172,24.018309,-0.0077,1.466
11250.00,7.454186,25.17438,-0.000173,24.018196,-0.0077,1.466
11252.00,7.453981,25.17500,-0.000172,24.018379,-0.0077,1.466
11254.00,7.454044,25.17499,-0.000173,24.018921,-0.0077,1.465
11256.00,7.453568,25.17443,-0.000174,24.018138,-0.0077,1.466
11258.00,7.453851,25.17445,-0.000173,24.018950,-0.0077,1.466
11260.00,7.454359,25.17446,-0.000173,24.018481,-0.0077,1.465
11262.00,7.455415,25.17457,-0.000174,24.018711,-0.0077,1.466
11264.00,7.454718,25.17503,-0.000174,24.018974,-0.0077,1.466
11266.00,7.454626,25.17427,-0.000173,24.018590,-0.0077,1.465
11268.00,7.454769,25.17447,-0.000172,24.018209,-0.0077,1.465
11270.00,7.454105,25.17393,-0.000173,24.018695,-0.0077,1.466
11272.00,7.454416,25.17356,-0.000173,24.018343,-0.0077,1.466
11274.00,7.454317,25.17341,-0.000173,24.018149,-0.0077,1.466
11276.00,7.454240,25.17425,-0.000173,24.018635,-0.0077,1.465
11278.00,7.453989,25.17497,-0.000173,24.018028,-0.0077,1.465
11280.00,7.454469,25.17407,-0.000172,24.018696,-0.0077,1.466
11282.00,7.454341,25.17393,-0.000173,24.018301,-0.0077,1.465
11284.00,7.454628,25.17409,-0.000172,24.018455,-0.0077,1.466
11286.00,7.454454,25.17422,-0.000172,24.019088,-0.0077,1.466
11288.00,7.454771,25.17469,-0.000173,24.019538,-0.0077,1.465
11290.00,7.454158,25.17586,-0.000172,24.019556,-0.0077,1.465
11292.00,7.453604,25.17574,-0.000173,24.019126,-0.0077,1.466
11294.00,7.454346,25.17545,-0.000173,24.018918,-0.0077,1.466
11296.00,7.455078,25.17517,-0.000172,24.018502,-0.0077,1.466
11298.00,7.455064,25.17626,-0.000174,24.018593,-0.0077,1.466
11300.00,7.454177,25.17537,-0.000174,24.019006,-0.0077,1.466
11302.00,7.453428,25.17561,-0.000174,24.018194,-0.0077,1.466
11304.00,7.454381,25.17636,-0.000172,24.018216,-0.0077,1.465
11306.00,7.455264,25.17572,-0.000172,24.018539,-0.0077,1.466
11308.00,7.455534,25.17530,-0.000172,24.018414,-0.0077,1.465
11310.00,7.454832,25.17583,-0.000172,24.018423,-0.0077,1.466
11312.00,7.453933,25.17633,-0.000174,24.019088,-0.0077,1.466
11314.00,7.453553,25.17678,-0.000173,24.019224,-0.0077,1.466
11316.00,7.454464,25.17623,-0.000173,24.018457,-0.0077,1.465
11318.00,7.454343,25.17642,-0.000171,24.018399,-0.0077,1.465
11320.00,7.454340,25.17609,-0.000173,24.018513,-0.0077,1.466
11322.00,7.454868,25.17597,-0.000172,24.019019,-0.0077,1.465
11324.00,7.454909,25.17575,-0.000172,24.018653,-0.0077,1.466
11326.00,7.454523,25.17712,-0.000172,24.018421,-0.0077,1.466
11328.00,7.454820,25.17686,-0.000173,24.018171,-0.0077,1.465
11330.00,7.455146,25.17676,-0.000173,24.018531,-0.0077,1.465
11332.00,7.455186,25.17699,-0.000173,24.019304,-0.0077,1.466
11334.00,7.454662,25.17726,-0.000173,24.018872,-0.0077,1.466
11336.00,7.453656,25.17693,-0.000172,24.018667,-0.0077,1.465
11338.00,7.453791,25.17586,-0.000172,24.018959,-0.0077,1.465
11340.00,7.454051,25.17512,-0.000172,24.017837,-0.0077,1.465
11342.00,7.454427,25.17581,-0.000172,24.018338,-0.0077,1.466
11344.00,7.454673,25.17613,-0.000172,24.019074,-0.0077,1.465
11346.00,7.455156,25.17586,-0.000172,24.018905,-0.0077,1.465
11348.00,7.455109,25.17600,-0.000172,24.019066,-0.0077,1.465
11350.00,7.454502,25.17640,-0.000174,24.018783,-0.0077,1.465
11352.00,7.454875,25.17549,-0.000172,24.017913,-0.0077,1.465
11354.00,7.454582,25.17607,-0.000173,24.018722,-0.0077,1.466
11356.00,7.454892,25.17600,-0.000172,24.018787,-0.0077,1.465
11358.00,7.454633,25.17605,-0.000173,24.018675,-0.0077,1.466
11360.00,7.454692,25.17610,-0.000173,24.018742,-0.0077,1.465
11362.00,7.454163,25.17657,-0.000174,24.018657,-0.0077,1.465
11364.00,7.453454,25.17665,-0.000173,24.018200,-0.0077,1.466
11366.00,7.453298,25.17755,-0.000173,24.018577,-0.0077,1.465
11368.00,7.453183,25.17790,-0.000173,24.018588,-0.0077,1.465
11370.00,7.453494,25.17796,-0.000173,24.018290,-0.0077,1.465
11372.00,7.453756,25.17758,-0.000172,24.018624,-0.0077,1.465
11374.00,7.453903,25.17787,-0.000172,24.018695,-0.0077,1.466
11376.00,7.453935,25.17731,-0.000174,24.018446,-0.0077,1.466
11378.00,7.453672,25.17647,-0.000173,24.017817,-0.0077,1.466
11380.00,7.454448,25.17629,-0.000172,24.017841,-0.0077,1.465
11382.00,7.454570,25.17735,-0.000173,24.018992,-0.0077,1.466
11384.00,7.453401,25.17766,-0.000171,24.018983,-0.0077,1.465
11386.00,7.454393,25.17740,-0.000171,24.018231,-0.0077,1.465
11388.00,7.454574,25.17731,-0.000172,24.018682,-0.0077,1.466
11390.00,7.454918,25.17711,-0.000172,24.019079,-0.0077,1.466
11392.00,7.454636,25.17687,-0.000173,24.018816,-0.0077,1.466
11394.00,7.454803,25.17765,-0.000172,24.018604,-0.0077,1.465
11396.00,7.455796,25.17763,-0.000172,24.018231,-0.0077,1.466
11398.00,7.455449,25.17744,-0.000172,24.018932,-0.0077,1.465
11400.00,7.454991,25.17688,-0.000173,24.018794,-0.0077,1.466
11402.00,7.454569,25.17756,-0.000173,24.019164,-0.0077,1.466
11404.00,7.454889,25.17775,-0.000173,24.018655,-0.0077,1.465
@19,12.0000,24.0
11406.00,7.453941,25.17734,-0.000174,24.018519,-0.0077,1.465
11408.00,7.447466,25.17787,-0.000172,24.018252,-0.0077,1.465
11410.00,7.437305,25.17811,-0.000171,24.018334,-0.0077,1.464
11412.00,7.425618,25.17795,-0.000171,24.019093,-0.0077,1.464
11414.00,7.415328,25.17822,-0.000172,24.018740,-0.0077,1.465
11416.00,7.408265,25.17775,-0.000172,24.018928,-0.0077,1.465
11418.00,7.403906,25.17770,-0.000174,24.018361,-0.0077,1.466
11420.00,7.400241,25.17809,-0.000174,24.018367,-0.0077,1.467
11422.00,7.396710,25.17789,-0.000175,24.018475,-0.0077,1.466
11424.00,7.393340,25.17848,-0.000173,24.018733,-0.0077,1.467
11426.00,7.391349,25.17866,-0.000174,24.018664,-0.0077,1.467
11428.00,7.388640,25.17886,-0.000174,24.019046,-0.0077,1.466
11430.00,7.387097,25.17849,-0.000173,24.018687,-0.0077,1.467
11432.00,7.391669,25.17857,-0.000175,24.018285,-0.0077,1.467
11434.00,7.399318,25.17757,-0.000174,24.019072,-0.0077,1.468
11436.00,7.409113,25.17781,-0.000174,24.018468,-0.0077,1.467
11438.00,7.418546,25.17777,-0.000175,24.018269,-0.0077,1.467
11440.00,7.425282,25.17792,-0.000174,24.019072,-0.0077,1.467
11442.00,7.428529,25.17815,-0.000173,24.018459,-0.0077,1.467
11444.00,7.431502,25.17851,-0.000172,24.018976,-0.0077,1.466
11446.00,7.434596,25.17826,-0.000173,24.019026,-0.0077,1.465
11448.00,7.437286,25.17872,-0.000172,24.018561,-0.0077,1.466
11450.00,7.440087,25.17882,-0.000172,24.018638,-0.0077,1.465
11452.00,7.443319,25.17781,-0.000171,24.018809,-0.0077,1.466
11454.00,7.446531,25.17741,-0.000171,24.018290,-0.0077,1.465
11456.00,7.449688,25.17783,-0.000170,24.018189,-0.0077,1.465
11458.00,7.450925,25.17742,-0.000171,24.018593,-0.0076,1.465
11460.00,7.451875,25.17805,-0.000171,24.018443,-0.0077,1.466
11462.00,7.452999,25.17720,-0.000172,24.018383,-0.0077,1.466
11464.00,7.454168,25.17787,-0.000172,24.019006,-0.0077,1.465
11466.00,7.454955,25.17771,-0.000172,24.018479,-0.0077,1.466
11468.00,7.455645,25.17792,-0.000172,24.018448,-0.0077,1.466
11470.00,7.455439,25.17791,-0.000172,24.018357,-0.0077,1.465
11472.00,7.455043,25.17763,-0.000172,24.018803,-0.0077,1.465
11474.00,7.454260,25.17849,-0.000172,24.019322,-0.0076,1.466
11476.00,7.453887,25.17897,-0.000173,24.019074,-0.0077,1.466
11478.00,7.454308,25.17871,-0.000173,24.018872,-0.0077,1.466
11480.00,7.454895,25.17764,-0.000173,24.018892,-0.0077,1.466
11482.00,7.455027,25.17739,-0.000173,24.018156,-0.0077,1.466
11484.00,7.455861,25.17703,-0.000173,24.018330,-0.0077,1.465
11486.00,7.455122,25.17700,-0.000173,24.018580,-0.0077,1.465
11488.00,7.454731,25.17715,-0.000172,24.019012,-0.0077,1.465
11490.00,7.454620,25.17754,-0.000170,24.018564,-0.0076,1.465
11492.00,7.453993,25.17765,-0.000171,24.019037,-0.0077,1.466
11494.00,7.454699,25.17775,-0.000173,24.018724,-0.0077,1.466
11496.00,7.455697,25.17823,-0.000172,24.018528,-0.0077,1.466
11498.00,7.455557,25.17792,-0.000173,24.018405,-0.0077,1.466
11500.00,7.455259,25.17768,-0.000173,24.018867,-0.0077,1.466
11502.00,7.454247,25.17666,-0.000173,24.018017,-0.0077,1.466
11504.00,7.454350,25.17726,-0.000173,24.018588,-0.0077,1.466
11506.00,7.454910,25.17696,-0.000172,24.019075,-0.0077,1.465
11508.00,7.455366,25.17641,-0.000172,24.018419,-0.0077,1.466
11510.00,7.455622,25.17690,-0.000172,24.019128,-0.0077,1.465
11512.00,7.454532,25.17690,-0.000172,24.019219,-0.0077,1.466
11514.00,7.454325,25.17694,-0.000174,24.019153,-0.0077,1.466
11516.00,7.453732,25.17750,-0.000172,24.019335,-0.0077,1.466
11518.00,7.454278,25.17745,-0.000172,24.019202,-0.0077,1.465
11520.00,7.454602,25.17733,-0.000171,24.018812,-0.0077,1.466
11522.00,7.454252,25.17717,-0.000172,24.019443,-0.0077,1.466
11524.00,7.453821,25.17756,-0.000172,24.019211,-0.0077,1.466
11526.00,7.454127,25.17782,-0.000172,24.018667,-0.0077,1.466
11528.00,7.455296,25.17759,-0.000172,24.018878,-0.0077,1.466
11530.00,7.455271,25.17778,-0.000172,24.019242,-0.0077,1.466
11532.00,7.455338,25.17708,-0.000172,24.018323,-0.0077,1.466
11534.00,7.455390,25.17769,-0.000170,24.018834,-0.0077,1.465
11536.00,7.456172,25.17791,-0.000171,24.018841,-0.0077,1.465
11538.00,7.456605,25.17751,-0.000171,24.018965,-0.0077,1.465
11540.00,7.455673,25.17703,-0.000172,24.018938,-0.0077,1.466
11542.00,7.455329,25.17692,-0.000173,24.018450,-0.0077,1.465
11544.00,7.455123,25.17755,-0.000172,24.018793,-0.0077,1.466
11546.00,7.455368,25.17758,-0.000171,24.019663,-0.0077,1.465
11548.00,7.455483,25.17691,-0.000171,24.018736,-0.0077,1.465
11550.00,7.455032,25.17668,-0.000172,24.019246,-0.0077,1.466
11552.00,7.455955,25.17678,-0.000172,24.019171,-0.0077,1.465
11554.00,7.455739,25.17702,-0.000172,24.018950,-0.0077,1.466
11556.00,7.455745,25.17782,-0.000172,24.018249,-0.0077,1.466
11558.00,7.455152,25.17813,-0.000172,24.018945,-0.0077,1.466
11560.00,7.455420,25.17771,-0.000173,24.018874,-0.0077,1.466
11562.00,7.456144,25.17856,-0.000173,24.019383,-0.0077,1.466
11564.00,7.456057,25.17801,-0.000173,24.018852,-0.0077,1.465
11566.00,7.455960,25.17750,-0.000172,24.018711,-0.0077,1.466
11568.00,7.455220,25.17793,-0.000173,24.018086,-0.0077,1.466
11570.00,7.455450,25.17835,-0.000173,24.018800,-0.0077,1.465
11572.00,7.455185,25.17824,-0.000172,24.018876,-0.0077,1.465
11574.00,7.454994,25.17805,-0.000172,24.018425,-0.0077,1.465
11576.00,7.455495,25.17839,-0.000173,24.019293,-0.0077,1.465
11578.00,7.454262,25.17807,-0.000173,24.018370,-0.0077,1.466
11580.00,7.454533,25.17852,-0.000172,24.019093,-0.0077,1.465
11582.00,7.454961,25.17818,-0.000172,24.019179,-0.0077,1.465
11584.00,7.455696,25.17815,-0.000171,24.018744,-0.0076,1.466
11586.00,7.455344,25.17753,-0.000172,24.019369,-0.0077,1.466
11588.00,7.454808,25.17701,-0.000172,24.019605,-0.0077,1.466
11590.00,7.454614,25.17715,-0.000173,24.018687,-0.0077,1.466
11592.00,7.454253,25.17768,-0.000172,24.018905,-0.0077,1.466
11594.00,7.454496,25.17736,-0.000172,24.019302,-0.0077,1.466
11596.00,7.454950,25.17690,-0.000171,24.019030,-0.0077,1.465
11598.00,7.455067,25.17680,-0.000172,24.019269,-0.0076,1.466
11600.00,7.454671,25.17622,-0.000171,24.018856,-0.0077,1.466
11602.00,7.454722,25.17685,-0.000171,24.019539,-0.0076,1.465
11604.00,7.454765,25.17720,-0.000172,24.019072,-0.0076,1.465
11606.00,7.454393,25.17739,-0.000172,24.018965,-0.0077,1.465
11608.00,7.455163,25.17749,-0.000173,24.018894,-0.0077,1.465
11610.00,7.454857,25.17737,-0.000172,24.018332,-0.0077,1.465
11612.00,7.454561,25.17759,-0.000173,24.018002,-0.0076,1.466
11614.00,7.454675,25.17720,-0.000172,24.018038,-0.0077,1.466
11616.00,7.453774,25.17735,-0.000172,24.019304,-0.0077,1.465
11618.00,7.454200,25.17694,-0.000172,24.018381,-0.0077,1.465
11620.00,7.454126,25.17702,-0.000172,24.018281,-0.0077,1.466
11622.00,7.453795,25.17688,-0.000172,24.018974,-0.0077,1.465
11624.00,7.454371,25.17660,-0.000172,24.018495,-0.0077,1.465
11626.00,7.453897,25.17709,-0.000173,24.018435,-0.0077,1.465
11628.00,7.452986,25.17677,-0.000174,24.018588,-0.0077,1.466
11630.00,7.452953,25.17705,-0.000172,24.019148,-0.0077,1.465
11632.00,7.453674,25.17688,-0.000173,24.018778,-0.0077,1.466
11634.00,7.453899,25.17678,-0.000171,24.018493,-0.0077,1.466
11636.00,7.454340,25.17718,-0.000172,24.018756,-0.0077,1.466
11638.00,7.453985,25.17746,-0.000174,24.019077,-0.0077,1.466
11640.00,7.454306,25.17757,-0.000172,24.019273,-0.0077,1.465
11642.00,7.454281,25.17797,-0.000172,24.018905,-0.0076,1.466
11644.00,7.453956,25.17770,-0.000171,24.018327,-0.0077,1.465
11646.00,7.454148,25.17667,-0.000172,24.018758,-0.0077,1.465
11648.00,7.455022,25.17717,-0.000174,24.018950,-0.0077,1.466
11650.00,7.454516,25.17754,-0.000172,24.019054,-0.0076,1.465
11652.00,7.454329,25.17732,-0.000171,24.018849,-0.0076,1.466
11654.00,7.454037,25.17679,-0.000172,24.018997,-0.0077,1.466
11656.00,7.453499,25.17773,-0.000173,24.018680,-0.0077,1.465
11658.00,7.454021,25.17704,-0.000174,24.019429,-0.0077,1.466
11660.00,7.453824,25.17678,-0.000173,24.018124,-0.0076,1.466
11662.00,7.452949,25.17608,-0.000172,24.018287,-0.0077,1.466
11664.00,7.452723,25.17709,-0.000172,24.019130,-0.0077,1.466
11666.00,7.452959,25.17645,-0.000174,24.018800,-0.0077,1.465
11668.00,7.454548,25.17671,-0.000173,24.018948,-0.0077,1.465
11670.00,7.454900,25.17711,-0.000173,24.018667,-0.0077,1.465
11672.00,7.454363,25.17642,-0.000172,24.018191,-0.0077,1.465
11674.00,7.454293,25.17618,-0.000172,24.017902,-0.0077,1.466
11676.00,7.453306,25.17565,-0.000173,24.019204,-0.0077,1.466
11678.00,7.453454,25.17614,-0.000174,24.018847,-0.0077,1.465
11680.00,7.453334,25.17713,-0.000173,24.018731,-0.0077,1.466
11682.00,7.452713,25.17694,-0.000174,24.018571,-0.0076,1.466
11684.00,7.452683,25.17707,-0.000173,24.018410,-0.0076,1.466
11686.00,7.453256,25.17618,-0.000172,24.019063,-0.0077,1.465
11688.00,7.453016,25.17557,-0.000171,24.018577,-0.0077,1.465
11690.00,7.453429,25.17582,-0.000172,24.018573,-0.0077,1.466
11692.00,7.454163,25.17574,-0.000171,24.018698,-0.0077,1.465
11694.00,7.454986,25.17601,-0.000173,24.018169,-0.0077,1.466
11696.00,7.454491,25.17588,-0.000172,24.019148,-0.0077,1.466
11698.00,7.454328,25.17540,-0.000172,24.018444,-0.0077,1.465
11700.00,7.453350,25.17538,-0.000172,24.019084,-0.0077,1.466
11702.00,7.452669,25.17587,-0.000173,24.018856,-0.0077,1.466
11704.00,7.453444,25.17547,-0.000172,24.018635,-0.0077,1.466
11706.00,7.453699,25.17502,-0.000172,24.018577,-0.0077,1.465
11708.00,7.453427,25.17551,-0.000172,24.018778,-0.0077,1.465
11710.00,7.453326,25.17581,-0.000173,24.018238,-0.0077,1.466
11712.00,7.453318,25.17653,-0.000173,24.018473,-0.0077,1.466
11714.00,7.453934,25.17594,-0.000173,24.018606,-0.0077,1.466
11716.00,7.454156,25.17582,-0.000174,24.018309,-0.0077,1.466
11718.00,7.454293,25.17588,-0.000173,24.018011,-0.0077,1.466
11720.00,7.454223,25.17650,-0.000172,24.019086,-0.0077,1.465
11722.00,7.454319,25.17633,-0.000173,24.018956,-0.0077,1.466
11724.00,7.453797,25.17717,-0.000173,24.018000,-0.0077,1.466
11726.00,7.453526,25.17761,-0.000173,24.018939,-0.0077,1.466
11728.00,7.453585,25.17718,-0.000173,24.018753,-0.0077,1.466
11730.00,7.453598,25.17749,-0.000172,24.018517,-0.0077,1.466
11732.00,7.453343,25.17686,-0.000173,24.018816,-0.0077,1.466
11734.00,7.454097,25.17655,-0.000173,24.018619,-0.0077,1.466
11736.00,7.453920,25.17737,-0.000173,24.018841,-0.0077,1.465
11738.00,7.452858,25.17688,-0.000171,24.018898,-0.0077,1.465
11740.00,7.452496,25.17732,-0.000172,24.019162,-0.0077,1.466
11742.00,7.452629,25.17760,-0.000173,24.018236,-0.0077,1.466
11744.00,7.452409,25.17666,-0.000172,24.018522,-0.0078,1.466
11746.00,7.452641,25.17716,-0.000172,24.019119,-0.0077,1.466
11748.00,7.453579,25.17709,-0.000173,24.018718,-0.0077,1.465
11750.00,7.453519,25.17726,-0.000172,24.018907,-0.0077,1.466
11752.00,7.453132,25.17778,-0.000172,24.018091,-0.0077,1.467
11754.00,7.453918,25.17771,-0.000173,24.018655,-0.0077,1.466
11756.00,7.454242,25.17777,-0.000172,24.019171,-0.0077,1.466
11758.00,7.454054,25.17823,-0.000172,24.018680,-0.0076,1.466
11760.00,7.454075,25.17767,-0.000172,24.018154,-0.0076,1.466
11762.00,7.454703,25.17741,-0.000173,24.018653,-0.0077,1.466
11764.00,7.454014,25.17717,-0.000173,24.019258,-0.0076,1.466
11766.00,7.453840,25.17694,-0.000174,24.018885,-0.0077,1.466
11768.00,7.453761,25.17734,-0.000173,24.018515,-0.0077,1.465
11770.00,7.453474,25.17683,-0.000171,24.018415,-0.0077,1.465
11772.00,7.452872,25.17783,-0.000173,24.018171,-0.0077,1.466
11774.00,7.453536,25.17764,-0.000174,24.018212,-0.0077,1.466
11776.00,7.453851,25.17810,-0.000172,24.018907,-0.0077,1.466
11778.00,7.453910,25.17753,-0.000172,24.018535,-0.0077,1.466
11780.00,7.453150,25.17798,-0.000173,24.018570,-0.0077,1.466
11782.00,7.452669,25.17807,-0.000172,24.018713,-0.0077,1.465
11784.00,7.452832,25.17756,-0.000173,24.018473,-0.0077,1.466
11786.00,7.453343,25.17708,-0.000174,24.018432,-0.0077,1.466
11788.00,7.453408,25.17730,-0.000173,24.019001,-0.0077,1.466
11790.00,7.453148,25.17758,-0.000171,24.018434,-0.0077,1.466
11792.00,7.453577,25.17826,-0.000172,24.019293,-0.0077,1.466
11794.00,7.455058,25.17830,-0.000172,24.018539,-0.0077,1.466
11796.00,7.454509,25.17837,-0.000173,24.018363,-0.0077,1.465
11798.00,7.453836,25.17869,-0.000172,24.018776,-0.0077,1.466
11800.00,7.454232,25.17851,-0.000172,24.019070,-0.0077,1.466
11802.00,7.454220,25.17859,-0.000174,24.018756,-0.0077,1.467
11804.00,7.454038,25.17925,-0.000173,24.018793,-0.0077,1.466
11806.00,7.454442,25.17889,-0.000172,24.018956,-0.0076,1.466
11808.00,7.454426,25.17862,-0.000171,24.018916,-0.0076,1.466
11810.00,7.454611,25.17888,-0.000171,24.018959,-0.0076,1.465
11812.00,7.453475,25.17872,-0.000171,24.018747,-0.0077,1.466
11814.00,7.452939,25.17859,-0.000172,24.018744,-0.0077,1.466
11816.00,7.453411,25.17888,-0.000172,24.019122,-0.0077,1.466
11818.00,7.454074,25.17928,-0.000172,24.018745,-0.0077,1.466
11820.00,7.453886,25.17896,-0.000173,24.018961,-0.0076,1.466
11822.00,7.452910,25.17866,-0.000172,24.019175,-0.0076,1.465
11824.00,7.453043,25.17904,-0.000172,24.018653,-0.0077,1.466
11826.00,7.453307,25.17890,-0.000173,24.018383,-0.0077,1.466
11828.00,7.453219,25.17790,-0.000173,24.018979,-0.0077,1.466
11830.00,7.453280,25.17763,-0.000172,24.018582,-0.0077,1.466
11832.00,7.453440,25.17811,-0.000173,24.018531,-0.0076,1.466
11834.00,7.453349,25.17798,-0.000173,24.017966,-0.0076,1.466
11836.00,7.453637,25.17742,-0.000172,24.018720,-0.0077,1.465
11838.00,7.454111,25.17761,-0.000172,24.018704,-0.0077,1.466
11840.00,7.453718,25.17784,-0.000171,24.018983,-0.0077,1.466
11842.00,7.453646,25.17757,-0.000173,24.018339,-0.0077,1.466
11844.00,7.454335,25.17727,-0.000172,24.019003,-0.0077,1.466
11846.00,7.454527,25.17791,-0.000170,24.018979,-0.0076,1.466
11848.00,7.454239,25.17869,-0.000171,24.019220,-0.0076,1.466
11850.00,7.453686,25.17838,-0.000172,24.019191,-0.0077,1.466
11852.00,7.453512,25.17781,-0.000172,24.018818,-0.0077,1.466
11854.00,7.454393,25.17765,-0.000173,24.018142,-0.0077,1.466
11856.00,7.453682,25.17743,-0.000173,24.018686,-0.0077,1.465
11858.00,7.452723,25.17743,-0.000174,24.017937,-0.0077,1.466
11860.00,7.451875,25.17758,-0.000173,24.018513,-0.0077,1.466
11862.00,7.452054,25.17708,-0.000171,24.017941,-0.0077,1.465
11864.00,7.451980,25.17744,-0.000173,24.018423,-0.0077,1.466
11866.00,7.452040,25.17752,-0.000173,24.019162,-0.0077,1.466
11868.00,7.452972,25.17673,-0.000173,24.018310,-0.0077,1.465
11870.00,7.453231,25.17709,-0.000173,24.019373,-0.0077,1.466
11872.00,7.452945,25.17651,-0.000173,24.018716,-0.0077,1.466
11874.00,7.453135,25.17646,-0.000173,24.017895,-0.0077,1.466
11876.00,7.453678,25.17668,-0.000173,24.019331,-0.0077,1.465
11878.00,7.453337,25.17590,-0.000173,24.019164,-0.0077,1.466
11880.00,7.453570,25.17567,-0.000172,24.018660,-0.0077,1.466
11882.00,7.453371,25.17577,-0.000173,24.018660,-0.0077,1.467
11884.00,7.454039,25.17665,-0.000173,24.018584,-0.0077,1.466
11886.00,7.453962,25.17677,-0.000172,24.018619,-0.0077,1.465
11888.00,7.452994,25.17673,-0.000171,24.018620,-0.0077,1.465
11890.00,7.452979,25.17654,-0.000172,24.018832,-0.0077,1.466
11892.00,7.453031,25.17668,-0.000173,24.018983,-0.0077,1.466
11894.00,7.453515,25.17667,-0.000172,24.018814,-0.0077,1.466
11896.00,7.454211,25.17686,-0.000174,24.018733,-0.0077,1.466
11898.00,7.453819,25.17699,-0.000172,24.018905,-0.0077,1.466
11900.00,7.453538,25.17714,-0.000172,24.018385,-0.0077,1.466
11902.00,7.453683,25.17670,-0.000173,24.018590,-0.0077,1.466
11904.00,7.453218,25.17663,-0.000172,24.018466,-0.0077,1.465
11906.00,7.453639,25.17679,-0.000171,24.018912,-0.0077,1.466
11908.00,7.453795,25.17693,-0.000172,24.018488,-0.0077,1.466
11910.00,7.454142,25.17680,-0.000173,24.019307,-0.0077,1.466
11912.00,7.453452,25.17695,-0.000172,24.018620,-0.0077,1.465
11914.00,7.453548,25.17634,-0.000172,24.018780,-0.0077,1.465
11916.00,7.453878,25.17633,-0.000173,24.018794,-0.0077,1.466
11918.00,7.453383,25.17722,-0.000173,24.019184,-0.0077,1.466
11920.00,7.452561,25.17724,-0.000173,24.018736,-0.0077,1.466
11922.00,7.453377,25.17595,-0.000173,24.018919,-0.0077,1.466
11924.00,7.453943,25.17597,-0.000172,24.019316,-0.0077,1.466
11926.00,7.453377,25.17584,-0.000173,24.018321,-0.0077,1.466
11928.00,7.453025,25.17626,-0.000171,24.018236,-0.0077,1.466
11930.00,7.453572,25.17650,-0.000172,24.018481,-0.0077,1.466
11932.00,7.454302,25.17640,-0.000174,24.018537,-0.0077,1.466
11934.00,7.453934,25.17627,-0.000173,24.018682,-0.0077,1.465
11936.00,7.453442,25.17667,-0.000174,24.018299,-0.0077,1.466
11938.00,7.452822,25.17709,-0.000172,24.018923,-0.0077,1.466
11940.00,7.453526,25.17700,-0.000171,24.018662,-0.0077,1.466
11942.00,7.454396,25.17681,-0.000173,24.018675,-0.0077,1.466
11944.00,7.454376,25.17752,-0.000173,24.018408,-0.0077,1.466
11946.00,7.454240,25.17772,-0.000173,24.018444,-0.0077,1.466
11948.00,7.454260,25.17718,-0.000173,24.018243,-0.0077,1.465
11950.00,7.453383,25.17728,-0.000173,24.018515,-0.0077,1.465
11952.00,7.453479,25.17780,-0.000173,24.018272,-0.0077,1.466
11954.00,7.453209,25.17780,-0.000173,24.017944,-0.0077,1.467
11956.00,7.453149,25.17723,-0.000173,24.018899,-0.0077,1.466
11958.00,7.453159,25.17751,-0.000173,24.018675,-0.0077,1.466
11960.00,7.452708,25.17778,-0.000173,24.018551,-0.0077,1.465
11962.00,7.453354,25.17859,-0.000173,24.019061,-0.0077,1.466
11964.00,7.453485,25.17888,-0.000172,24.018448,-0.0077,1.466
11966.00,7.453170,25.17863,-0.000172,24.018863,-0.0077,1.466
11968.00,7.453341,25.17882,-0.000173,24.018575,-0.0077,1.466
11970.00,7.453990,25.17849,-0.000174,24.017553,-0.0077,1.466
11972.00,7.453026,25.17910,-0.000172,24.018439,-0.0077,1.466
11974.00,7.452734,25.17940,-0.000173,24.018561,-0.0077,1.466
11976.00,7.452260,25.17918,-0.000172,24.018590,-0.0077,1.466
11978.00,7.452031,25.17858,-0.000173,24.018901,-0.0077,1.466
11980.00,7.452353,25.17907,-0.000172,24.019023,-0.0077,1.466
11982.00,7.452333,25.17904,-0.000171,24.018328,-0.0077,1.466
11984.00,7.453079,25.17854,-0.000171,24.018481,-0.0077,1.466
11986.00,7.453283,25.17864,-0.000173,24.019016,-0.0077,1.465
11988.00,7.453179,25.17884,-0.000172,24.018731,-0.0077,1.466
11990.00,7.452689,25.17870,-0.000173,24.018959,-0.0077,1.466
11992.00,7.453144,25.17853,-0.000172,24.019144,-0.0077,1.466
11994.00,7.453308,25.17878,-0.000173,24.018657,-0.0077,1.466
11996.00,7.453328,25.17905,-0.000173,24.018629,-0.0077,1.466
11998.00,7.452880,25.17844,-0.000171,24.018470,-0.0077,1.466
12000.00,7.452984,25.17852,-0.000173,24.018673,-0.0077,1.465
12002.00,7.453093,25.17852,-0.000172,24.018898,-0.0077,1.465
12004.00,7.453189,25.17858,-0.000170,24.019077,-0.0077,1.465
@20,12.0000,24.0
12006.00,7.452695,25.17811,-0.000171,24.018829,-0.0077,1.465
12008.00,7.447496,25.17764,-0.000171,24.018642,-0.0077,1.465
12010.00,7.438368,25.17751,-0.000172,24.018872,-0.0077,1.465
12012.00,7.427159,25.17729,-0.000173,24.019171,-0.0077,1.464
12014.00,7.416984,25.17698,-0.000172,24.019258,-0.0077,1.465
12016.00,7.410010,25.17689,-0.000172,24.018145,-0.0077,1.466
12018.00,7.405009,25.17714,-0.000173,24.018600,-0.0077,1.466
12020.00,7.401927,25.17656,-0.000174,24.019064,-0.0076,1.466
12022.00,7.399309,25.17747,-0.000173,24.018531,-0.0076,1.467
12024.00,7.397084,25.17753,-0.000173,24.018983,-0.0076,1.467
12026.00,7.393993,25.17822,-0.000174,24.018646,-0.0077,1.467
12028.00,7.390923,25.17824,-0.000174,24.018432,-0.0077,1.467
12030.00,7.388581,25.17908,-0.000174,24.018851,-0.0077,1.467
12032.00,7.391650,25.17938,-0.000175,24.018408,-0.0077,1.468
12034.00,7.399254,25.17920,-0.000175,24.018559,-0.0077,1.468
12036.00,7.409679,25.17966,-0.000175,24.018872,-0.0077,1.469
12038.00,7.419161,25.17985,-0.000175,24.017946,-0.0077,1.468
12040.00,7.424802,25.18018,-0.000173,24.018473,-0.0077,1.467
12042.00,7.428386,25.18017,-0.000172,24.018782,-0.0077,1.466
12044.00,7.430493,25.17942,-0.000172,24.018646,-0.0077,1.466
12046.00,7.434066,25.17879,-0.000172,24.018495,-0.0077,1.466
12048.00,7.437829,25.17906,-0.000172,24.018608,-0.0077,1.466
12050.00,7.440462,25.17864,-0.000173,24.018386,-0.0077,1.466
12052.00,7.443054,25.17949,-0.000171,24.018700,-0.0077,1.466
12054.00,7.446068,25.18003,-0.000171,24.018615,-0.0077,1.466
12056.00,7.448852,25.18034,-0.000172,24.018736,-0.0077,1.466
12058.00,7.451378,25.18030,-0.000171,24.019061,-0.0077,1.465
12060.00,7.453350,25.18097,-0.000172,24.019266,-0.0077,1.466
12062.00,7.454331,25.18062,-0.000171,24.018689,-0.0077,1.466
12064.00,7.455124,25.18021,-0.000172,24.018466,-0.0077,1.466
12066.00,7.455289,25.18021,-0.000172,24.018452,-0.0077,1.466
12068.00,7.455885,25.18012,-0.000172,24.018430,-0.0077,1.466
12070.00,7.455904,25.18049,-0.000173,24.018885,-0.0077,1.466
12072.00,7.456020,25.18061,-0.000172,24.018580,-0.0077,1.466
12074.00,7.456624,25.18126,-0.000173,24.018718,-0.0077,1.466
12076.00,7.457739,25.18158,-0.000174,24.019005,-0.0077,1.466
12078.00,7.457699,25.18116,-0.000172,24.018711,-0.0077,1.466
12080.00,7.457297,25.18055,-0.000173,24.019190,-0.0077,1.466
12082.00,7.457447,25.17993,-0.000172,24.018849,-0.0077,1.466
12084.00,7.457980,25.17983,-0.000173,24.019474,-0.0077,1.466
12086.00,7.457699,25.17912,-0.000173,24.018256,-0.0077,1.466
12088.00,7.456851,25.17837,-0.000173,24.018617,-0.0077,1.466
12090.00,7.456036,25.17836,-0.000173,24.019075,-0.0077,1.466
12092.00,7.456536,25.17926,-0.000172,24.019340,-0.0077,1.466
12094.00,7.455397,25.17982,-0.000172,24.018631,-0.0077,1.466
12096.00,7.454733,25.17824,-0.000173,24.018356,-0.0077,1.466
12098.00,7.453510,25.17770,-0.000173,24.018854,-0.0077,1.466
12100.00,7.452858,25.17915,-0.000171,24.018720,-0.0077,1.466
12102.00,7.453093,25.17857,-0.000172,24.019291,-0.0076,1.465
12104.00,7.452681,25.17784,-0.000172,24.018278,-0.0077,1.466
12106.00,7.452469,25.17792,-0.000173,24.018582,-0.0077,1.466
12108.00,7.453011,25.17871,-0.000173,24.019443,-0.0077,1.466
12110.00,7.452851,25.17927,-0.000171,24.019567,-0.0077,1.466
12112.00,7.453334,25.17858,-0.000171,24.019151,-0.0077,1.466
12114.00,7.454026,25.17822,-0.000172,24.019485,-0.0077,1.466
12116.00,7.453107,25.17909,-0.000172,24.018664,-0.0077,1.465
12118.00,7.452403,25.17913,-0.000173,24.018421,-0.0077,1.466
12120.00,7.451910,25.17927,-0.000173,24.018696,-0.0077,1.466
12122.00,7.451910,25.17929,-0.000172,24.018800,-0.0077,1.465
12124.00,7.452954,25.17924,-0.000172,24.018822,-0.0077,1.466
12126.00,7.453515,25.17818,-0.000172,24.018339,-0.0077,1.466
12128.00,7.453701,25.17908,-0.000172,24.018807,-0.0077,1.465
12130.00,7.453701,25.17965,-0.000173,24.018729,-0.0077,1.466
12132.00,7.453653,25.18056,-0.000173,24.018780,-0.0076,1.466
12134.00,7.453515,25.18072,-0.000173,24.018619,-0.0077,1.466
12136.00,7.453061,25.18032,-0.000171,24.017973,-0.0077,1.466
12138.00,7.453306,25.18066,-0.000173,24.018787,-0.0077,1.466
12140.00,7.453481,25.18058,-0.000173,24.019293,-0.0076,1.466
12142.00,7.453273,25.18105,-0.000172,24.018310,-0.0077,1.466
12144.00,7.453787,25.18123,-0.000172,24.018211,-0.0077,1.465
12146.00,7.453774,25.18024,-0.000173,24.018638,-0.0077,1.465
12148.00,7.454677,25.18142,-0.000173,24.018452,-0.0077,1.466
12150.00,7.454334,25.18122,-0.000173,24.018334,-0.0077,1.466
12152.00,7.454244,25.18122,-0.000173,24.018863,-0.0076,1.466
12154.00,7.455153,25.18029,-0.000173,24.019220,-0.0077,1.466
12156.00,7.455323,25.18009,-0.000172,24.018803,-0.0077,1.465
12158.00,7.455396,25.18051,-0.000173,24.018633,-0.0077,1.466
12160.00,7.455529,25.18072,-0.000172,24.019104,-0.0077,1.466
12162.00,7.454864,25.18056,-0.000173,24.018889,-0.0077,1.465
12164.00,7.454474,25.18032,-0.000172,24.019090,-0.0077,1.466
12166.00,7.454936,25.18044,-0.000172,24.018767,-0.0077,1.467
12168.00,7.455821,25.18103,-0.000172,24.019084,-0.0077,1.466
12170.00,7.455524,25.18062,-0.000173,24.018464,-0.0077,1.466
12172.00,7.455750,25.18127,-0.000172,24.019650,-0.0077,1.467
12174.00,7.455687,25.18105,-0.000174,24.019103,-0.0077,1.466
12176.00,7.455378,25.18067,-0.000173,24.018820,-0.0077,1.465
12178.00,7.455014,25.18000,-0.000172,24.018794,-0.0077,1.466
12180.00,7.455013,25.18024,-0.000173,24.018635,-0.0077,1.466
12182.00,7.454518,25.18042,-0.000173,24.018441,-0.0077,1.466
12184.00,7.455304,25.18067,-0.000174,24.018310,-0.0077,1.466
12186.00,7.454549,25.17994,-0.000173,24.018087,-0.0077,1.466
12188.00,7.454707,25.17951,-0.000172,24.018597,-0.0077,1.466
12190.00,7.453934,25.18026,-0.000173,24.018807,-0.0077,1.466
12192.00,7.454893,25.18041,-0.000173,24.018223,-0.0077,1.466
12194.00,7.454375,25.18030,-0.000173,24.018600,-0.0077,1.466
12196.00,7.453886,25.18015,-0.000171,24.018405,-0.0077,1.466
12198.00,7.454714,25.18127,-0.000172,24.019264,-0.0077,1.466
12200.00,7.455182,25.18112,-0.000173,24.018874,-0.0077,1.466
12202.00,7.454764,25.18114,-0.000173,24.018736,-0.0077,1.466
12204.00,7.453756,25.17981,-0.000171,24.019016,-0.0077,1.466
12206.00,7.454270,25.17920,-0.000173,24.019209,-0.0077,1.466
12208.00,7.454339,25.17947,-0.000172,24.018156,-0.0077,1.466
12210.00,7.453363,25.17953,-0.000172,24.018892,-0.0077,1.466
12212.00,7.453594,25.17912,-0.000172,24.019634,-0.0077,1.466
12214.00,7.453816,25.17923,-0.000172,24.018339,-0.0077,1.466
12216.00,7.453040,25.17930,-0.000173,24.018649,-0.0077,1.466
12218.00,7.452911,25.17912,-0.000172,24.018562,-0.0077,1.466
12220.00,7.453737,25.17948,-0.000172,24.019005,-0.0077,1.466
12222.00,7.453812,25.18005,-0.000173,24.018318,-0.0077,1.466
12224.00,7.453992,25.17969,-0.000172,24.018370,-0.0077,1.466
12226.00,7.453396,25.18011,-0.000172,24.018559,-0.0077,1.466
12228.00,7.453946,25.18009,-0.000172,24.018666,-0.0077,1.466
12230.00,7.454075,25.17995,-0.000173,24.018464,-0.0077,1.467
12232.00,7.453366,25.18008,-0.000173,24.018771,-0.0076,1.467
12234.00,7.453310,25.18042,-0.000173,24.019300,-0.0077,1.466
12236.00,7.453707,25.17972,-0.000173,24.018785,-0.0077,1.466
12238.00,7.453439,25.17895,-0.000172,24.019159,-0.0076,1.466
12240.00,7.452803,25.17812,-0.000172,24.018831,-0.0076,1.466
12242.00,7.453285,25.17823,-0.000172,24.018861,-0.0077,1.466
12244.00,7.454001,25.17855,-0.000172,24.018267,-0.0077,1.466
12246.00,7.454312,25.17901,-0.000173,24.019122,-0.0077,1.466
12248.00,7.453976,25.17951,-0.000172,24.019171,-0.0077,1.466
12250.00,7.454193,25.17831,-0.000172,24.018861,-0.0077,1.466
12252.00,7.454424,25.17853,-0.000172,24.019199,-0.0076,1.466
12254.00,7.454760,25.17953,-0.000172,24.018948,-0.0077,1.467
12256.00,7.454529,25.17971,-0.000173,24.019403,-0.0077,1.466
12258.00,7.453953,25.17867,-0.000172,24.018631,-0.0077,1.466
12260.00,7.453377,25.17861,-0.000171,24.018829,-0.0077,1.466
12262.00,7.453755,25.17794,-0.000171,24.018298,-0.0077,1.467
12264.00,7.453854,25.17826,-0.000173,24.018816,-0.0077,1.466
12266.00,7.453612,25.17809,-0.000173,24.019054,-0.0077,1.466
12268.00,7.452634,25.17799,-0.000172,24.018506,-0.0077,1.466
12270.00,7.452704,25.17831,-0.000172,24.018611,-0.0077,1.466
12272.00,7.452833,25.17810,-0.000172,24.017973,-0.0077,1.466
12274.00,7.452406,25.17850,-0.000172,24.018437,-0.0077,1.466
12276.00,7.452687,25.17894,-0.000173,24.018530,-0.0077,1.466
12278.00,7.452263,25.17843,-0.000172,24.018669,-0.0077,1.466
12280.00,7.453319,25.17842,-0.000173,24.018756,-0.0077,1.466
12282.00,7.453749,25.17820,-0.000171,24.018870,-0.0077,1.467
12284.00,7.453837,25.17835,-0.000173,24.018800,-0.0077,1.466
12286.00,7.453441,25.17852,-0.000172,24.018695,-0.0077,1.466
12288.00,7.453202,25.17926,-0.000172,24.018577,-0.0077,1.466
12290.00,7.453097,25.17913,-0.000172,24.018533,-0.0077,1.466
12292.00,7.454444,25.17893,-0.000173,24.018626,-0.0077,1.465
12294.00,7.453844,25.17904,-0.000173,24.018459,-0.0077,1.466
12296.00,7.453087,25.17843,-0.000173,24.017563,-0.0077,1.467
12298.00,7.453065,25.17780,-0.000174,24.018327,-0.0077,1.466
12300.00,7.452762,25.17825,-0.000172,24.019402,-0.0077,1.466
12302.00,7.453399,25.17854,-0.000172,24.018528,-0.0077,1.466
12304.00,7.453185,25.17877,-0.000172,24.018584,-0.0077,1.466
12306.00,7.453693,25.17864,-0.000173,24.018910,-0.0077,1.466
12308.00,7.454307,25.17811,-0.000171,24.018541,-0.0077,1.466
12310.00,7.453939,25.17753,-0.000172,24.018619,-0.0077,1.466
12312.00,7.454821,25.17706,-0.000173,24.018356,-0.0077,1.466
12314.00,7.453734,25.17727,-0.000172,24.018325,-0.0077,1.465
12316.00,7.452261,25.17883,-0.000173,24.018330,-0.0077,1.466
12318.00,7.452215,25.17894,-0.000173,24.018332,-0.0077,1.466
12320.00,7.452206,25.17849,-0.000173,24.018187,-0.0077,1.466
12322.00,7.452680,25.17823,-0.000172,24.018524,-0.0077,1.466
12324.00,7.453475,25.17908,-0.000172,24.018135,-0.0077,1.466
12326.00,7.453558,25.17846,-0.000173,24.019402,-0.0077,1.466
12328.00,7.453740,25.17849,-0.000172,24.018497,-0.0077,1.466
12330.00,7.453819,25.17775,-0.000172,24.018570,-0.0076,1.466
12332.00,7.453423,25.17706,-0.000173,24.018533,-0.0077,1.466
12334.00,7.453275,25.17688,-0.000172,24.019005,-0.0077,1.466
12336.00,7.452738,25.17785,-0.000172,24.018827,-0.0077,1.466
12338.00,7.452798,25.17758,-0.000172,24.018818,-0.0077,1.466
12340.00,7.453064,25.17808,-0.000173,24.018506,-0.0077,1.466
12342.00,7.453242,25.17779,-0.000172,24.018840,-0.0077,1.466
12344.00,7.453310,25.17776,-0.000171,24.018798,-0.0077,1.466
12346.00,7.453414,25.17795,-0.000172,24.018174,-0.0077,1.466
12348.00,7.453412,25.17822,-0.000172,24.018803,-0.0077,1.466
12350.00,7.453001,25.17773,-0.000172,24.018541,-0.0077,1.465
12352.00,7.453206,25.17776,-0.000172,24.018731,-0.0077,1.466
12354.00,7.452829,25.17784,-0.000172,24.018544,-0.0077,1.466
12356.00,7.452997,25.17830,-0.000173,24.018936,-0.0077,1.466
12358.00,7.453781,25.17802,-0.000173,24.018570,-0.0077,1.466
12360.00,7.453828,25.17759,-0.000173,24.018243,-0.0077,1.466
12362.00,7.454144,25.17693,-0.000172,24.018475,-0.0077,1.466
12364.00,7.453854,25.17806,-0.000173,24.018695,-0.0077,1.466
12366.00,7.454285,25.17812,-0.000172,24.017565,-0.0077,1.466
12368.00,7.453884,25.17855,-0.000173,24.018695,-0.0077,1.466
12370.00,7.453220,25.17845,-0.000174,24.019039,-0.0077,1.465
12372.00,7.452906,25.17848,-0.000173,24.019064,-0.0077,1.466
12374.00,7.453107,25.17822,-0.000172,24.018789,-0.0077,1.466
12376.00,7.453154,25.17829,-0.000172,24.018673,-0.0077,1.466
12378.00,7.453599,25.17850,-0.000173,24.018470,-0.0077,1.466
12380.00,7.453408,25.17903,-0.000173,24.018602,-0.0077,1.466
12382.00,7.452738,25.17864,-0.000173,24.018484,-0.0078,1.466
12384.00,7.452267,25.17859,-0.000173,24.018392,-0.0077,1.466
12386.00,7.452284,25.17934,-0.000174,24.017908,-0.0077,1.466
12388.00,7.453134,25.17830,-0.000173,24.018513,-0.0077,1.466
12390.00,7.453623,25.17809,-0.000174,24.018376,-0.0077,1.466
12392.00,7.453054,25.17829,-0.000173,24.018098,-0.0077,1.466
12394.00,7.452976,25.17849,-0.000172,24.018967,-0.0077,1.466
12396.00,7.452606,25.17743,-0.000173,24.018428,-0.0077,1.466
12398.00,7.452365,25.17731,-0.000172,24.018673,-0.0077,1.466
12400.00,7.452817,25.17691,-0.000172,24.018354,-0.0077,1.466
12402.00,7.453080,25.17777,-0.000173,24.018586,-0.0077,1.466
12404.00,7.452594,25.17776,-0.000174,24.018740,-0.0077,1.466
12406.00,7.452381,25.17796,-0.000173,24.018450,-0.0077,1.466
12408.00,7.452234,25.17726,-0.000173,24.018749,-0.0077,1.466
12410.00,7.452829,25.17648,-0.000173,24.017844,-0.0077,1.466
12412.00,7.453053,25.17615,-0.000172,24.018314,-0.0077,1.466
12414.00,7.453592,25.17606,-0.000172,24.018800,-0.0077,1.466
12416.00,7.453076,25.17663,-0.000172,24.019362,-0.0077,1.466
12418.00,7.453129,25.17614,-0.000172,24.018528,-0.0076,1.466
12420.00,7.452740,25.17593,-0.000173,24.018278,-0.0077,1.466
12422.00,7.453019,25.17629,-0.000173,24.018367,-0.0077,1.466
12424.00,7.453232,25.17652,-0.000172,24.018486,-0.0077,1.466
12426.00,7.452738,25.17662,-0.000173,24.018183,-0.0077,1.466
12428.00,7.452198,25.17634,-0.000173,24.018200,-0.0077,1.466
12430.00,7.452478,25.17593,-0.000173,24.018309,-0.0077,1.466
12432.00,7.451723,25.17577,-0.000173,24.018501,-0.0077,1.466
12434.00,7.452376,25.17614,-0.000172,24.018561,-0.0077,1.466
12436.00,7.453251,25.17599,-0.000173,24.018328,-0.0077,1.466
12438.00,7.452281,25.17535,-0.000173,24.019454,-0.0077,1.466
12440.00,7.452235,25.17547,-0.000173,24.019021,-0.0077,1.466
12442.00,7.452928,25.17578,-0.000173,24.018976,-0.0077,1.466
12444.00,7.452997,25.17567,-0.000173,24.019438,-0.0077,1.466
12446.00,7.453174,25.17504,-0.000173,24.018544,-0.0077,1.466
12448.00,7.453535,25.17536,-0.000173,24.018620,-0.0077,1.466
12450.00,7.453505,25.17581,-0.000172,24.018736,-0.0077,1.466
12452.00,7.453144,25.17515,-0.000173,24.018843,-0.0077,1.466
12454.00,7.452610,25.17535,-0.000173,24.018307,-0.0077,1.466
12456.00,7.452083,25.17544,-0.000173,24.018350,-0.0077,1.466
12458.00,7.452325,25.17596,-0.000172,24.018470,-0.0077,1.466
12460.00,7.452574,25.17545,-0.000173,24.018488,-0.0077,1.466
12462.00,7.453025,25.17550,-0.000172,24.019451,-0.0076,1.466
12464.00,7.453511,25.17612,-0.000172,24.018713,-0.0076,1.467
12466.00,7.452962,25.17674,-0.000173,24.018849,-0.0077,1.466
12468.00,7.452825,25.17706,-0.000172,24.017984,-0.0077,1.466
12470.00,7.452709,25.17690,-0.000173,24.018528,-0.0077,1.466
12472.00,7.452887,25.17697,-0.000174,24.018774,-0.0077,1.466
12474.00,7.452850,25.17781,-0.000174,24.018463,-0.0076,1.466
12476.00,7.453493,25.17759,-0.000173,24.018439,-0.0077,1.466
12478.00,7.453986,25.17729,-0.000173,24.019059,-0.0077,1.466
12480.00,7.454726,25.17715,-0.000172,24.018852,-0.0077,1.466
12482.00,7.453580,25.17716,-0.000172,24.018693,-0.0077,1.466
12484.00,7.453317,25.17719,-0.000173,24.019016,-0.0077,1.466
12486.00,7.454032,25.17817,-0.000172,24.018992,-0.0076,1.467
12488.00,7.454119,25.17824,-0.000172,24.018774,-0.0076,1.466
12490.00,7.453344,25.17841,-0.000171,24.019284,-0.0077,1.466
12492.00,7.453456,25.17778,-0.000172,24.018785,-0.0077,1.466
12494.00,7.453890,25.17785,-0.000172,24.018774,-0.0077,1.466
12496.00,7.454479,25.17775,-0.000172,24.019153,-0.0077,1.466
12498.00,7.454145,25.17752,-0.000172,24.018773,-0.0077,1.466
12500.00,7.453902,25.17753,-0.000172,24.018484,-0.0077,1.466
12502.00,7.454052,25.17752,-0.000172,24.018591,-0.0077,1.467
12504.00,7.454067,25.17730,-0.000174,24.018234,-0.0077,1.467
12506.00,7.453965,25.17740,-0.000173,24.018502,-0.0077,1.465
12508.00,7.454037,25.17739,-0.000172,24.018753,-0.0077,1.466
12510.00,7.452786,25.17728,-0.000171,24.018472,-0.0077,1.466
12512.00,7.453008,25.17748,-0.000172,24.019014,-0.0077,1.467
12514.00,7.452863,25.17734,-0.000173,24.018695,-0.0077,1.467
12516.00,7.452311,25.17760,-0.000173,24.018439,-0.0077,1.467
12518.00,7.452119,25.17732,-0.000172,24.018553,-0.0077,1.467
12520.00,7.452410,25.17706,-0.000172,24.018512,-0.0077,1.466
12522.00,7.452983,25.17740,-0.000171,24.018628,-0.0077,1.466
12524.00,7.454015,25.17748,-0.000172,24.018909,-0.0077,1.466
12526.00,7.454060,25.17699,-0.000172,24.019097,-0.0077,1.466
12528.00,7.452992,25.17760,-0.000172,24.018800,-0.0077,1.466
12530.00,7.453228,25.17669,-0.000171,24.019064,-0.0077,1.466
12532.00,7.453384,25.17670,-0.000173,24.018901,-0.0077,1.466
12534.00,7.452948,25.17652,-0.000173,24.018939,-0.0077,1.467
12536.00,7.453022,25.17710,-0.000172,24.019458,-0.0077,1.467
12538.00,7.452931,25.17706,-0.000172,24.018557,-0.0077,1.466
12540.00,7.452831,25.17767,-0.000172,24.017805,-0.0077,1.466
12542.00,7.452549,25.17789,-0.000171,24.018816,-0.0077,1.466
12544.00,7.452596,25.17757,-0.000171,24.018347,-0.0077,1.466
12546.00,7.452592,25.17754,-0.000172,24.018637,-0.0077,1.466
12548.00,7.452343,25.17768,-0.000172,24.018604,-0.0077,1.466
12550.00,7.452539,25.17750,-0.000172,24.018816,-0.0077,1.467
12552.00,7.451869,25.17784,-0.000173,24.018486,-0.0077,1.466
12554.00,7.451925,25.17792,-0.000172,24.019068,-0.0077,1.466
12556.00,7.452209,25.17755,-0.000171,24.019122,-0.0077,1.466
12558.00,7.452425,25.17714,-0.000172,24.019518,-0.0077,1.466
12560.00,7.452991,25.17801,-0.000172,24.019333,-0.0076,1.466
12562.00,7.453158,25.17783,-0.000172,24.018749,-0.0077,1.466
12564.00,7.452891,25.17698,-0.000171,24.018731,-0.0077,1.466
12566.00,7.453173,25.17652,-0.000172,24.019171,-0.0077,1.466
12568.00,7.452529,25.17655,-0.000172,24.019442,-0.0077,1.466
12570.00,7.452423,25.17680,-0.000172,24.019253,-0.0077,1.466
12572.00,7.452433,25.17727,-0.000173,24.018983,-0.0077,1.466
12574.00,7.452199,25.17669,-0.000172,24.018994,-0.0076,1.466
12576.00,7.451978,25.17663,-0.000171,24.018767,-0.0077,1.466
12578.00,7.452114,25.17726,-0.000171,24.019554,-0.0077,1.467
12580.00,7.453034,25.17725,-0.000172,24.019286,-0.0077,1.466
12582.00,7.453087,25.17639,-0.000173,24.018586,-0.0077,1.466
12584.00,7.453361,25.17656,-0.000172,24.018604,-0.0077,1.466
12586.00,7.453204,25.17704,-0.000171,24.018147,-0.0077,1.466
12588.00,7.453459,25.17590,-0.000171,24.018791,-0.0077,1.466
12590.00,7.454078,25.17574,-0.000171,24.018706,-0.0077,1.466
12592.00,7.453068,25.17533,-0.000172,24.018365,-0.0076,1.466
12594.00,7.453294,25.17430,-0.000173,24.018952,-0.0077,1.466
12596.00,7.453646,25.17470,-0.000172,24.018838,-0.0077,1.466
12598.00,7.453458,25.17426,-0.000172,24.018343,-0.0077,1.466
12600.00,7.453062,25.17496,-0.000171,24.018515,-0.0077,1.466
12602.00,7.452702,25.17469,-0.000171,24.019501,-0.0077,1.466
12604.00,7.453153,25.17466,-0.000171,24.018580,-0.0077,1.467
@21,12.0000,24.0
12606.00,7.452286,25.17446,-0.000174,24.018229,-0.0077,1.466
12608.00,7.446611,25.17457,-0.000173,24.018722,-0.0077,1.466
12610.00,7.438820,25.17404,-0.000173,24.018506,-0.0076,1.465
12612.00,7.428311,25.17407,-0.000171,24.018615,-0.0077,1.465
12614.00,7.418556,25.17444,-0.000171,24.019077,-0.0077,1.465
12616.00,7.410514,25.17538,-0.000172,24.019516,-0.0077,1.465
12618.00,7.406134,25.17504,-0.000173,24.018905,-0.0077,1.466
12620.00,7.402865,25.17566,-0.000174,24.018838,-0.0077,1.467
12622.00,7.400653,25.17578,-0.000173,24.018127,-0.0077,1.467
12624.00,7.397965,25.17596,-0.000173,24.018448,-0.0077,1.467
12626.00,7.394802,25.17500,-0.000174,24.018662,-0.0077,1.468
12628.00,7.391920,25.17545,-0.000174,24.018613,-0.0077,1.467
12630.00,7.390209,25.17565,-0.000174,24.018586,-0.0077,1.467
12632.00,7.393452,25.17596,-0.000173,24.018017,-0.0077,1.468
12634.00,7.401540,25.17579,-0.000174,24.017819,-0.0077,1.468
12636.00,7.412330,25.17554,-0.000175,24.018635,-0.0077,1.469
12638.00,7.421070,25.17522,-0.000175,24.018568,-0.0077,1.468
12640.00,7.426779,25.17555,-0.000174,24.018981,-0.0077,1.467
12642.00,7.430072,25.17559,-0.000173,24.018823,-0.0077,1.467
12644.00,7.433194,25.17620,-0.000172,24.018392,-0.0077,1.467
12646.00,7.436026,25.17646,-0.000172,24.017997,-0.0077,1.466
12648.00,7.439241,25.17614,-0.000171,24.018309,-0.0077,1.466
12650.00,7.442407,25.17625,-0.000172,24.018388,-0.0077,1.466
12652.00,7.444700,25.17656,-0.000172,24.018303,-0.0077,1.466
12654.00,7.446487,25.17666,-0.000170,24.018162,-0.0077,1.466
12656.00,7.448696,25.17606,-0.000172,24.018363,-0.0077,1.466
12658.00,7.450336,25.17578,-0.000172,24.018541,-0.0077,1.467
12660.00,7.451617,25.17573,-0.000173,24.018162,-0.0077,1.466
12662.00,7.452892,25.17587,-0.000172,24.018261,-0.0077,1.467
12664.00,7.453637,25.17544,-0.000173,24.019055,-0.0076,1.466
12666.00,7.454633,25.17513,-0.000173,24.018392,-0.0077,1.466
12668.00,7.454983,25.17590,-0.000173,24.018325,-0.0077,1.466
12670.00,7.455407,25.17500,-0.000173,24.018017,-0.0077,1.466
12672.00,7.455495,25.17504,-0.000173,24.018381,-0.0077,1.466
12674.00,7.455965,25.17569,-0.000172,24.018626,-0.0077,1.466
12676.00,7.455686,25.17615,-0.000172,24.018658,-0.0077,1.466
12678.00,7.455529,25.17566,-0.000173,24.018771,-0.0077,1.466
12680.00,7.454806,25.17620,-0.000173,24.018916,-0.0077,1.466
12682.00,7.454336,25.17679,-0.000173,24.017966,-0.0077,1.466
12684.00,7.454260,25.17635,-0.000173,24.018198,-0.0077,1.466
12686.00,7.454939,25.17630,-0.000172,24.018307,-0.0077,1.465
12688.00,7.455106,25.17668,-0.000173,24.018588,-0.0077,1.466
12690.00,7.455479,25.17765,-0.000173,24.018684,-0.0077,1.466
12692.00,7.454861,25.17764,-0.000173,24.018803,-0.0077,1.466
12694.00,7.454018,25.17742,-0.000172,24.018711,-0.0077,1.466
12696.00,7.453995,25.17847,-0.000172,24.018544,-0.0077,1.466
12698.00,7.453409,25.17959,-0.000172,24.018466,-0.0077,1.466
12700.00,7.452916,25.17879,-0.000173,24.018838,-0.0077,1.466
12702.00,7.453030,25.17878,-0.000172,24.018898,-0.0077,1.466
12704.00,7.452598,25.17923,-0.000172,24.018593,-0.0077,1.466
12706.00,7.452258,25.17965,-0.000172,24.018439,-0.0077,1.466
12708.00,7.451551,25.17897,-0.000171,24.019119,-0.0077,1.466
12710.00,7.451664,25.17900,-0.000172,24.018851,-0.0077,1.466
12712.00,7.452040,25.17962,-0.000174,24.018254,-0.0077,1.466
12714.00,7.451757,25.17935,-0.000173,24.018762,-0.0077,1.466
12716.00,7.452361,25.17843,-0.000173,24.018890,-0.0077,1.466
12718.00,7.453082,25.17901,-0.000171,24.018678,-0.0077,1.466
12720.00,7.452582,25.17894,-0.000171,24.018957,-0.0077,1.466
12722.00,7.453654,25.17872,-0.000173,24.018867,-0.0077,1.466
12724.00,7.453784,25.17715,-0.000172,24.018657,-0.0077,1.466
12726.00,7.453814,25.17766,-0.000173,24.018936,-0.0077,1.466
12728.00,7.453817,25.17748,-0.000173,24.019175,-0.0077,1.466
12730.00,7.453147,25.17705,-0.000173,24.018584,-0.0077,1.466
12732.00,7.453942,25.17757,-0.000173,24.019021,-0.0077,1.467
12734.00,7.454309,25.17779,-0.000173,24.018919,-0.0077,1.466
12736.00,7.454484,25.17851,-0.000173,24.019081,-0.0077,1.466
12738.00,7.454948,25.17867,-0.000172,24.018602,-0.0077,1.466
12740.00,7.454077,25.17852,-0.000174,24.018535,-0.0077,1.466
12742.00,7.454693,25.17894,-0.000172,24.018444,-0.0077,1.466
12744.00,7.454911,25.17863,-0.000172,24.018785,-0.0077,1.466
12746.00,7.454656,25.17880,-0.000172,24.018377,-0.0077,1.466
12748.00,7.453892,25.17852,-0.000172,24.018428,-0.0077,1.466
12750.00,7.453823,25.17867,-0.000173,24.018396,-0.0077,1.466
12752.00,7.454585,25.17894,-0.000173,24.018312,-0.0077,1.466
12754.00,7.454788,25.17805,-0.000173,24.018350,-0.0077,1.466
12756.00,7.454449,25.17861,-0.000173,24.018870,-0.0077,1.466
12758.00,7.454033,25.17766,-0.000173,24.018425,-0.0077,1.467
12760.00,7.453447,25.17682,-0.000173,24.018691,-0.0077,1.466
12762.00,7.453196,25.17688,-0.000172,24.018756,-0.0077,1.466
12764.00,7.452278,25.17753,-0.000172,24.019251,-0.0077,1.466
12766.00,7.452400,25.17762,-0.000172,24.018613,-0.0077,1.466
12768.00,7.453156,25.17675,-0.000173,24.018562,-0.0077,1.466
12770.00,7.453137,25.17700,-0.000173,24.019380,-0.0077,1.466
12772.00,7.452542,25.17718,-0.000172,24.018557,-0.0077,1.466
12774.00,7.453260,25.17720,-0.000172,24.018711,-0.0077,1.466
12776.00,7.453877,25.17780,-0.000173,24.018682,-0.0077,1.466
12778.00,7.453928,25.17721,-0.000171,24.018742,-0.0077,1.466
12780.00,7.454108,25.17728,-0.000172,24.019621,-0.0077,1.466
12782.00,7.454488,25.17701,-0.000172,24.018863,-0.0077,1.466
12784.00,7.454122,25.17654,-0.000171,24.019447,-0.0077,1.466
12786.00,7.454080,25.17654,-0.000173,24.018798,-0.0077,1.466
12788.00,7.453719,25.17715,-0.000172,24.018443,-0.0077,1.466
12790.00,7.453526,25.17656,-0.000173,24.018133,-0.0077,1.466
12792.00,7.453350,25.17667,-0.000173,24.018296,-0.0077,1.466
12794.00,7.453297,25.17694,-0.000172,24.018339,-0.0077,1.466
12796.00,7.453544,25.17658,-0.000172,24.018185,-0.0077,1.466
12798.00,7.453677,25.17663,-0.000172,24.018925,-0.0077,1.466
12800.00,7.453591,25.17585,-0.000173,24.018555,-0.0077,1.466
12802.00,7.453290,25.17569,-0.000172,24.018399,-0.0077,1.466
12804.00,7.452953,25.17627,-0.000172,24.018666,-0.0077,1.467
12806.00,7.452802,25.17628,-0.000172,24.018930,-0.0077,1.466
12808.00,7.452616,25.17676,-0.000172,24.018707,-0.0077,1.467
12810.00,7.452591,25.17730,-0.000172,24.018832,-0.0077,1.466
12812.00,7.452924,25.17633,-0.000172,24.018200,-0.0076,1.466
12814.00,7.452975,25.17594,-0.000172,24.018127,-0.0076,1.467
12816.00,7.453588,25.17578,-0.000173,24.018524,-0.0077,1.466
12818.00,7.453343,25.17670,-0.000172,24.019161,-0.0077,1.466
12820.00,7.453043,25.17619,-0.000173,24.018464,-0.0077,1.466
12822.00,7.452967,25.17635,-0.000173,24.018622,-0.0077,1.466
12824.00,7.452689,25.17598,-0.000173,24.018724,-0.0077,1.466
12826.00,7.452893,25.17646,-0.000173,24.018459,-0.0076,1.466
12828.00,7.453276,25.17742,-0.000172,24.018843,-0.0077,1.466
12830.00,7.452994,25.17803,-0.000173,24.018892,-0.0077,1.466
12832.00,7.452248,25.17800,-0.000173,24.018880,-0.0077,1.466
12834.00,7.452464,25.17723,-0.000172,24.018457,-0.0077,1.467
12836.00,7.452588,25.17727,-0.000173,24.018332,-0.0077,1.467
12838.00,7.452258,25.17684,-0.000172,24.018506,-0.0077,1.466
12840.00,7.453001,25.17681,-0.000173,24.018751,-0.0077,1.466
12842.00,7.452539,25.17664,-0.000173,24.018316,-0.0077,1.467
12844.00,7.452418,25.17694,-0.000172,24.018852,-0.0077,1.466
12846.00,7.453222,25.17653,-0.000172,24.018430,-0.0077,1.466
12848.00,7.453479,25.17634,-0.000173,24.018584,-0.0077,1.466
12850.00,7.452781,25.17581,-0.000174,24.018653,-0.0077,1.466
12852.00,7.452658,25.17533,-0.000173,24.018144,-0.0077,1.466
12854.00,7.452827,25.17624,-0.000172,24.019012,-0.0077,1.466
12856.00,7.452498,25.17701,-0.000172,24.018948,-0.0077,1.466
12858.00,7.452967,25.17691,-0.000173,24.019057,-0.0077,1.467
12860.00,7.453696,25.17749,-0.000171,24.018666,-0.0077,1.466
12862.00,7.453298,25.17710,-0.000173,24.019055,-0.0077,1.466
12864.00,7.453115,25.17735,-0.000173,24.019030,-0.0077,1.466
12866.00,7.453775,25.17666,-0.000173,24.018852,-0.0077,1.466
12868.00,7.453921,25.17651,-0.000172,24.018506,-0.0077,1.466
12870.00,7.453600,25.17647,-0.000172,24.018874,-0.0077,1.467
12872.00,7.453250,25.17648,-0.000173,24.018934,-0.0077,1.467
12874.00,7.453846,25.17694,-0.000174,24.018557,-0.0077,1.467
12876.00,7.453830,25.17627,-0.000172,24.018840,-0.0077,1.466
12878.00,7.453990,25.17778,-0.000172,24.019755,-0.0077,1.466
12880.00,7.453566,25.17850,-0.000172,24.018479,-0.0077,1.466
12882.00,7.452831,25.17749,-0.000172,24.019246,-0.0077,1.466
12884.00,7.452814,25.17816,-0.000171,24.018807,-0.0077,1.467
12886.00,7.452179,25.17843,-0.000173,24.019253,-0.0076,1.467
12888.00,7.452129,25.17775,-0.000172,24.018816,-0.0077,1.467
12890.00,7.451865,25.17810,-0.000173,24.018745,-0.0077,1.466
12892.00,7.452127,25.17835,-0.000172,24.019383,-0.0077,1.466
12894.00,7.452652,25.17866,-0.000172,24.018783,-0.0077,1.466
12896.00,7.452408,25.17795,-0.000173,24.018590,-0.0077,1.467
12898.00,7.451593,25.17720,-0.000172,24.018856,-0.0077,1.466
12900.00,7.452126,25.17717,-0.000172,24.018493,-0.0077,1.466
12902.00,7.451824,25.17719,-0.000171,24.018957,-0.0077,1.466
12904.00,7.451703,25.17811,-0.000172,24.018758,-0.0077,1.467
12906.00,7.451942,25.17686,-0.000172,24.018566,-0.0077,1.467
12908.00,7.451881,25.17593,-0.000172,24.018571,-0.0077,1.466
12910.00,7.451304,25.17618,-0.000172,24.018829,-0.0077,1.467
12912.00,7.451186,25.17729,-0.000172,24.018399,-0.0077,1.467
12914.00,7.452129,25.17689,-0.000172,24.018716,-0.0077,1.466
12916.00,7.452619,25.17657,-0.000172,24.018613,-0.0077,1.466
12918.00,7.452253,25.17653,-0.000173,24.018961,-0.0077,1.466
12920.00,7.452374,25.17626,-0.000172,24.019184,-0.0077,1.466
12922.00,7.451771,25.17607,-0.000173,24.018463,-0.0077,1.466
12924.00,7.452041,25.17590,-0.000172,24.018709,-0.0077,1.466
12926.00,7.452414,25.17622,-0.000172,24.018606,-0.0077,1.466
12928.00,7.452736,25.17689,-0.000171,24.018950,-0.0077,1.466
12930.00,7.452552,25.17580,-0.000171,24.018243,-0.0077,1.466
12932.00,7.453563,25.17473,-0.000171,24.018671,-0.0077,1.466
12934.00,7.453877,25.17544,-0.000171,24.018972,-0.0077,1.467
12936.00,7.452627,25.17608,-0.000172,24.019751,-0.0076,1.466
12938.00,7.452759,25.17638,-0.000172,24.019197,-0.0077,1.466
12940.00,7.453459,25.17600,-0.000172,24.018939,-0.0077,1.465
12942.00,7.453508,25.17596,-0.000171,24.019050,-0.0077,1.466
12944.00,7.452800,25.17678,-0.000172,24.018684,-0.0077,1.467
12946.00,7.453013,25.17647,-0.000173,24.019228,-0.0077,1.466
12948.00,7.453270,25.17677,-0.000171,24.018918,-0.0077,1.466
12950.00,7.453678,25.17680,-0.000173,24.018687,-0.0077,1.467
12952.00,7.453911,25.17678,-0.000173,24.018985,-0.0077,1.466
12954.00,7.453556,25.17627,-0.000171,24.018704,-0.0077,1.466
12956.00,7.453708,25.17574,-0.000172,24.018617,-0.0077,1.466
12958.00,7.452606,25.17638,-0.000172,24.019253,-0.0077,1.466
12960.00,7.453043,25.17650,-0.000172,24.018149,-0.0077,1.466
12962.00,7.453581,25.17672,-0.000172,24.018791,-0.0077,1.465
12964.00,7.452941,25.17689,-0.000172,24.019626,-0.0077,1.466
12966.00,7.452324,25.17700,-0.000172,24.019237,-0.0076,1.466
12968.00,7.452220,25.17684,-0.000172,24.019086,-0.0077,1.466
12970.00,7.452908,25.17795,-0.000173,24.018814,-0.0077,1.467
12972.00,7.453810,25.17769,-0.000171,24.018437,-0.0076,1.466
12974.00,7.453898,25.17708,-0.000172,24.018158,-0.0077,1.466
12976.00,7.452836,25.17730,-0.000172,24.018959,-0.0077,1.467
12978.00,7.452823,25.17706,-0.000173,24.019423,-0.0077,1.466
12980.00,7.452780,25.17672,-0.000171,24.018957,-0.0077,1.467
12982.00,7.452686,25.17652,-0.000171,24.018825,-0.0077,1.466
12984.00,7.452153,25.17655,-0.000172,24.018571,-0.0077,1.466
12986.00,7.451788,25.17676,-0.000173,24.019340,-0.0077,1.466
12988.00,7.452093,25.17706,-0.000171,24.019436,-0.0077,1.467
12990.00,7.451775,25.17700,-0.000173,24.018887,-0.0077,1.467
12992.00,7.451513,25.17703,-0.000172,24.018550,-0.0077,1.466
12994.00,7.451935,25.17692,-0.000172,24.018561,-0.0077,1.466
12996.00,7.451878,25.17711,-0.000171,24.018834,-0.0077,1.466
12998.00,7.452446,25.17706,-0.000171,24.019779,-0.0076,1.467
13000.00,7.452675,25.17736,-0.000173,24.019119,-0.0077,1.467
13002.00,7.452964,25.17687,-0.000172,24.018883,-0.0077,1.467
13004.00,7.452750,25.17724,-0.000172,24.018356,-0.0077,1.466
13006.00,7.452759,25.17656,-0.000172,24.019003,-0.0077,1.467
13008.00,7.451848,25.17650,-0.000172,24.018767,-0.0077,1.466
13010.00,7.451907,25.17746,-0.000172,24.018517,-0.0077,1.467
13012.00,7.453427,25.17747,-0.000172,24.019579,-0.0077,1.466
13014.00,7.453625,25.17821,-0.000172,24.019095,-0.0077,1.466
13016.00,7.453085,25.17764,-0.000171,24.018475,-0.0076,1.467
13018.00,7.453275,25.17700,-0.000173,24.018254,-0.0077,1.466
13020.00,7.453106,25.17597,-0.000171,24.018823,-0.0076,1.467
13022.00,7.453680,25.17711,-0.000171,24.019413,-0.0076,1.466
13024.00,7.453698,25.17750,-0.000172,24.018722,-0.0077,1.466
13026.00,7.453565,25.17759,-0.000172,24.019184,-0.0077,1.466
13028.00,7.453828,25.17792,-0.000171,24.019197,-0.0077,1.466
13030.00,7.454051,25.17812,-0.000171,24.019548,-0.0077,1.467
13032.00,7.454608,25.17892,-0.000172,24.019643,-0.0077,1.466
13034.00,7.453875,25.17791,-0.000171,24.019425,-0.0077,1.467
13036.00,7.453291,25.17811,-0.000172,24.019686,-0.0076,1.466
13038.00,7.451827,25.17780,-0.000172,24.019452,-0.0076,1.467
13040.00,7.452423,25.17731,-0.000173,24.019206,-0.0077,1.466
13042.00,7.453061,25.17718,-0.000171,24.018783,-0.0077,1.466
13044.00,7.453182,25.17703,-0.000172,24.019061,-0.0076,1.466
13046.00,7.452518,25.17752,-0.000172,24.018880,-0.0077,1.467
13048.00,7.451818,25.17731,-0.000172,24.018417,-0.0077,1.467
13050.00,7.452282,25.17804,-0.000173,24.019307,-0.0077,1.467
13052.00,7.453744,25.17838,-0.000172,24.018831,-0.0077,1.466
13054.00,7.453857,25.17825,-0.000170,24.018571,-0.0076,1.466
13056.00,7.453587,25.17779,-0.000172,24.018113,-0.0077,1.467
13058.00,7.453475,25.17719,-0.000171,24.018481,-0.0077,1.467
13060.00,7.452873,25.17813,-0.000172,24.018626,-0.0077,1.467
13062.00,7.453053,25.17842,-0.000173,24.019150,-0.0077,1.467
13064.00,7.453475,25.17880,-0.000171,24.018947,-0.0077,1.467
13066.00,7.453245,25.17901,-0.000171,24.018820,-0.0077,1.466
13068.00,7.452477,25.17944,-0.000172,24.019161,-0.0077,1.467
13070.00,7.451563,25.18000,-0.000173,24.018706,-0.0077,1.467
13072.00,7.451586,25.17998,-0.000173,24.019095,-0.0077,1.466
13074.00,7.451117,25.18078,-0.000172,24.019101,-0.0077,1.467
13076.00,7.451574,25.18047,-0.000172,24.018260,-0.0077,1.467
13078.00,7.452514,25.17991,-0.000172,24.018997,-0.0077,1.467
13080.00,7.452586,25.17957,-0.000172,24.018838,-0.0077,1.466
13082.00,7.451924,25.17937,-0.000171,24.018531,-0.0077,1.466
13084.00,7.451546,25.17895,-0.000172,24.018979,-0.0077,1.466
13086.00,7.451718,25.17905,-0.000171,24.018765,-0.0077,1.467
13088.00,7.452686,25.17918,-0.000172,24.018787,-0.0076,1.466
13090.00,7.453481,25.17955,-0.000173,24.018756,-0.0077,1.467
13092.00,7.453535,25.17963,-0.000172,24.019197,-0.0077,1.467
13094.00,7.452856,25.17999,-0.000172,24.018878,-0.0077,1.467
13096.00,7.453075,25.17950,-0.000173,24.019443,-0.0077,1.467
13098.00,7.452785,25.17914,-0.000173,24.019543,-0.0076,1.466
13100.00,7.453379,25.17943,-0.000171,24.019045,-0.0077,1.467
13102.00,7.452738,25.17913,-0.000171,24.019373,-0.0077,1.466
13104.00,7.451883,25.18003,-0.000173,24.018657,-0.0077,1.467
13106.00,7.452340,25.17982,-0.000172,24.018292,-0.0077,1.467
13108.00,7.452876,25.18005,-0.000172,24.018619,-0.0077,1.466
13110.00,7.453493,25.17918,-0.000172,24.019219,-0.0076,1.466
13112.00,7.453759,25.17893,-0.000172,24.018811,-0.0077,1.467
13114.00,7.452947,25.17900,-0.000173,24.019077,-0.0077,1.467
13116.00,7.452772,25.17938,-0.000172,24.018624,-0.0077,1.467
13118.00,7.451882,25.17903,-0.000172,24.018102,-0.0077,1.467
13120.00,7.451710,25.17963,-0.000173,24.019057,-0.0076,1.466
13122.00,7.452273,25.18010,-0.000173,24.018954,-0.0076,1.466
13124.00,7.451818,25.18007,-0.000172,24.018388,-0.0077,1.467
13126.00,7.451558,25.17897,-0.000173,24.018686,-0.0077,1.467
13128.00,7.451980,25.17986,-0.000172,24.019389,-0.0077,1.466
13130.00,7.452202,25.17863,-0.000171,24.019396,-0.0077,1.466
13132.00,7.452606,25.17890,-0.000172,24.018664,-0.0076,1.467
13134.00,7.452782,25.17872,-0.000173,24.018528,-0.0077,1.467
13136.00,7.452910,25.17822,-0.000172,24.019291,-0.0076,1.466
13138.00,7.451700,25.17828,-0.000171,24.018455,-0.0077,1.466
13140.00,7.452408,25.17874,-0.000171,24.019126,-0.0077,1.467
13142.00,7.452924,25.17861,-0.000172,24.019779,-0.0077,1.466
13144.00,7.452127,25.17885,-0.000172,24.019304,-0.0077,1.466
13146.00,7.452591,25.17944,-0.000173,24.019235,-0.0076,1.467
13148.00,7.453157,25.17967,-0.000172,24.018713,-0.0076,1.467
13150.00,7.452950,25.17913,-0.000173,24.018967,-0.0077,1.466
13152.00,7.452997,25.17857,-0.000172,24.018310,-0.0077,1.467
13154.00,7.452479,25.17885,-0.000172,24.019099,-0.0077,1.466
13156.00,7.452810,25.17898,-0.000171,24.018992,-0.0077,1.466
13158.00,7.452649,25.17983,-0.000171,24.018706,-0.0077,1.467
13160.00,7.452900,25.17971,-0.000172,24.018901,-0.0077,1.466
13162.00,7.452617,25.17943,-0.000172,24.018461,-0.0077,1.467
13164.00,7.452247,25.17928,-0.000172,24.018735,-0.0077,1.467
13166.00,7.452194,25.17896,-0.000172,24.018861,-0.0077,1.467
13168.00,7.452563,25.17840,-0.000171,24.018773,-0.0077,1.466
13170.00,7.452434,25.17888,-0.000173,24.018783,-0.0077,1.466
13172.00,7.452424,25.18083,-0.000172,24.017759,-0.0077,1.466
13174.00,7.452298,25.18018,-0.000172,24.018887,-0.0077,1.467
13176.00,7.452543,25.17984,-0.000172,24.018162,-0.0077,1.466
13178.00,7.452618,25.17981,-0.000172,24.018887,-0.0077,1.466
13180.00,7.452138,25.17994,-0.000171,24.018928,-0.0077,1.467
13182.00,7.452548,25.17946,-0.000173,24.018622,-0.0077,1.466
13184.00,7.452738,25.17902,-0.000173,24.018274,-0.0077,1.466
13186.00,7.452240,25.17950,-0.000171,24.018918,-0.0077,1.467
13188.00,7.452407,25.17946,-0.000173,24.019028,-0.0077,1.467
13190.00,7.451488,25.18011,-0.000173,24.018928,-0.0077,1.467
13192.00,7.451331,25.17988,-0.000173,24.018096,-0.0077,1.466
13194.00,7.450565,25.18090,-0.000173,24.018682,-0.0077,1.467
13196.00,7.450921,25.18070,-0.000172,24.018892,-0.0077,1.466
13198.00,7.451196,25.17998,-0.000173,24.019298,-0.0077,1.466
13200.00,7.452504,25.17986,-0.000171,24.019478,-0.0077,1.465
13202.00,7.453178,25.17970,-0.000171,24.018677,-0.0077,1.467
13204.00,7.453202,25.18014,-0.000174,24.018419,-0.0077,1.467
@22,12.0000,24.0
13206.00,7.452568,25.18040,-0.000173,24.018541,-0.0076,1.467
13208.00,7.447702,25.18056,-0.000173,24.018535,-0.0077,1.466
13210.00,7.438953,25.18128,-0.000173,24.018374,-0.0076,1.465
13212.00,7.428167,25.18157,-0.000171,24.018651,-0.0077,1.465
13214.00,7.417044,25.18081,-0.000171,24.018415,-0.0077,1.466
13216.00,7.409872,25.18034,-0.000173,24.018392,-0.0077,1.466
13218.00,7.406283,25.18054,-0.000173,24.018464,-0.0077,1.466
13220.00,7.403076,25.18024,-0.000173,24.017910,-0.0077,1.467
13222.00,7.400043,25.17982,-0.000174,24.018571,-0.0077,1.468
13224.00,7.398344,25.18046,-0.000174,24.017997,-0.0077,1.468
13226.00,7.396124,25.17962,-0.000173,24.018836,-0.0077,1.467
13228.00,7.394378,25.17975,-0.000172,24.018301,-0.0077,1.468
13230.00,7.392200,25.18013,-0.000174,24.019006,-0.0077,1.468
13232.00,7.394229,25.17928,-0.000173,24.018890,-0.0077,1.468
13234.00,7.401370,25.17943,-0.000173,24.018571,-0.0077,1.468
13236.00,7.411295,25.17978,-0.000172,24.018954,-0.0077,1.469
13238.00,7.420331,25.18066,-0.000173,24.019023,-0.0076,1.469
13240.00,7.426453,25.18113,-0.000174,24.019300,-0.0076,1.468
13242.00,7.430041,25.18042,-0.000174,24.018691,-0.0077,1.468
13244.00,7.433139,25.18021,-0.000172,24.018533,-0.0077,1.467
13246.00,7.435167,25.18045,-0.000172,24.019059,-0.0077,1.467
13248.00,7.437599,25.18042,-0.000172,24.018473,-0.0077,1.467
13250.00,7.440644,25.18024,-0.000171,24.018912,-0.0077,1.466
13252.00,7.443557,25.18004,-0.000172,24.018109,-0.0077,1.467
[truncated: 53,471 more chars]
